# Supplementary material for: Species clustering, climate effects, and introduced species in 5 million city trees across 63 US cities
Source: eLife. 2022 Sep 27;11:e77891. doi: 10.7554/eLife.77891 (PMC9578703; doi:10.7554/eLife.77891)
Supplement: Figure 1—source data 1. — This zipped file includes all of the cleaned data used in the study (63 spreadsheets, one for each city, where each row is a tree). It is available on Dryad at https://doi.org/10.5061/dryad.2jm63xsrf. [file elife-77891-fig1-data1.zip › SantaRosa_Final_2022-06-18.csv]

city_ID	most_recent_observation	most_recent_observation_type	common_name	scientific_name	city	state	longitude_coordinate	latitude_coordinate	diameter_breast_height_CM	height_M	native	height_binned_M	diameter_breast_height_binned_CM	greater_metro	tree_ID	planted_date	retired_date	location_type	zipcode	address	neighborhood	location_name	ward	district	overhead_utility	condition	percent_population
cbba41ce-415a-43c8-8221-2985e29cbce0	12/12/2018	inventory_date	NA	NA	Santa Rosa	California	-122.746857469686	38.4768252803073	22.86	19.68504	no_info	more than 18.29 m	15.24 to 30.48 cm	SantaRosa	NA	NA	NA	NA	NA	NA	NA	NA	NA	NA	NA	NA	NA
4d004694-1237-4da4-aee7-d74c0af71339	12/12/2018	inventory_date	NA	NA	Santa Rosa	California	-122.746913255065	38.4768210115493	15.24	16.4042	no_info	13.71 to 18.29 m	0 to 15.24 cm	SantaRosa	NA	NA	NA	NA	NA	NA	NA	NA	NA	NA	NA	NA	NA
13e79cc2-5c11-4f19-aef6-4da48d06c1c6	12/12/2018	inventory_date	NA	NA	Santa Rosa	California	-122.746993923778	38.4766277427398	96.52	203.41208	no_info	more than 18.29 m	more than 76.2 cm	SantaRosa	NA	NA	NA	NA	NA	NA	NA	NA	NA	NA	NA	NA	NA
c63bb855-a1fc-47c1-8a81-87d4a120a893	12/12/2018	inventory_date	NA	NA	Santa Rosa	California	-122.746991857653	38.4766187973111	96.52	203.41208	no_info	more than 18.29 m	more than 76.2 cm	SantaRosa	NA	NA	NA	NA	NA	NA	NA	NA	NA	NA	NA	NA	NA
dd2aa109-ec03-4317-a2e0-a20d25a5c879	12/12/2018	inventory_date	Sycamore	Platanus acerifolia	Santa Rosa	California	-122.746970387917	38.4765057275598	27.94	180.4462	introduced	more than 18.29 m	15.24 to 30.48 cm	SantaRosa	NA	NA	NA	NA	NA	NA	NA	NA	NA	NA	NA	NA	NA
a9cd203a-96b6-4b91-8a25-66f1cad44b39	12/12/2018	inventory_date	Sycamore	Platanus acerifolia	Santa Rosa	California	-122.746971915053	38.4765097712938	27.94	180.4462	introduced	more than 18.29 m	15.24 to 30.48 cm	SantaRosa	NA	NA	NA	NA	NA	NA	NA	NA	NA	NA	NA	NA	NA
b36328f3-7faf-4346-a66d-56da03dc429c	12/12/2018	inventory_date	Redwood	Sequoia sempervirens	Santa Rosa	California	-122.746952601275	38.4755455487935	0	0	naturally_occurring	NA	NA	SantaRosa	NA	NA	NA	NA	NA	NA	NA	NA	NA	NA	NA	NA	NA
08d56305-6ab2-4647-b7e7-a3006b50c2f4	12/12/2018	inventory_date	Redwood	Sequoia sempervirens	Santa Rosa	California	-122.746973711684	38.475590543833	76.2	6.56168	naturally_occurring	4.57 to 9.14 m	60.96 to 76.2 cm	SantaRosa	NA	NA	NA	NA	NA	NA	NA	NA	NA	NA	NA	NA	NA
9a5d14d4-0640-43e3-82cf-42fbb0842948	12/12/2018	inventory_date	Redwood	Sequoia sempervirens	Santa Rosa	California	-122.74696113527	38.4755386849025	134.62	9.84252	naturally_occurring	9.14 to 13.71 m	more than 76.2 cm	SantaRosa	NA	NA	NA	NA	NA	NA	NA	NA	NA	NA	NA	NA	NA
e6005c5e-2ba2-44be-9e34-7fe00dc75c47	12/12/2018	inventory_date	Redwood	Sequoia sempervirens	Santa Rosa	California	-122.746963291227	38.4755204913687	0	0	naturally_occurring	NA	NA	SantaRosa	NA	NA	NA	NA	NA	NA	NA	NA	NA	NA	NA	NA	NA
4d83c97d-dbee-4e9e-813c-26dc218d30c4	12/12/2018	inventory_date	Redwood	Sequoia sempervirens	Santa Rosa	California	-122.74694352829	38.4749167475617	114.3	275.59056	naturally_occurring	more than 18.29 m	more than 76.2 cm	SantaRosa	NA	NA	NA	NA	NA	NA	NA	NA	NA	NA	NA	NA	NA
c7b36737-8cfc-496a-a56d-2607156c2f71	12/20/2018	inventory_date	Oak	Quercus	Santa Rosa	California	-122.710223543579	38.491843034254	53.34	131.2336	no_info	more than 18.29 m	45.72 to 60.96 cm	SantaRosa	NA	NA	NA	NA	NA	NA	NA	NA	NA	NA	NA	NA	NA
27b43734-21ed-4c12-9952-d7dda6f3efac	12/20/2018	inventory_date	NA	NA	Santa Rosa	California	-122.710306997069	38.4919403654945	35.56	114.8294	no_info	more than 18.29 m	30.48 to 45.72 cm	SantaRosa	NA	NA	NA	NA	NA	NA	NA	NA	NA	NA	NA	NA	NA
07a9f8b3-9520-4f27-81b8-ea3b66d5fe82	12/20/2018	inventory_date	Maple	Acer	Santa Rosa	California	-122.7102888511	38.4919340937751	35.56	114.8294	no_info	more than 18.29 m	30.48 to 45.72 cm	SantaRosa	NA	NA	NA	NA	NA	NA	NA	NA	NA	NA	NA	NA	NA
0ac1b39d-3c85-467b-8221-8bd2e0c1d6a0	12/20/2018	inventory_date	Oak	Quercus	Santa Rosa	California	-122.710222465601	38.4918460927758	53.34	131.2336	no_info	more than 18.29 m	45.72 to 60.96 cm	SantaRosa	NA	NA	NA	NA	NA	NA	NA	NA	NA	NA	NA	NA	NA
e48eecc7-d8eb-4eb4-849c-1995eefc9e7b	12/20/2018	inventory_date	NA	NA	Santa Rosa	California	-122.710248247249	38.491640489511	38.1	137.79528	no_info	more than 18.29 m	30.48 to 45.72 cm	SantaRosa	NA	NA	NA	NA	NA	NA	NA	NA	NA	NA	NA	NA	NA
9240d78b-3e77-4102-82bb-4c47c0925500	12/20/2018	inventory_date	NA	NA	Santa Rosa	California	-122.710275106876	38.4916677701914	38.1	137.79528	no_info	more than 18.29 m	30.48 to 45.72 cm	SantaRosa	NA	NA	NA	NA	NA	NA	NA	NA	NA	NA	NA	NA	NA
68dd91cb-14f0-4944-bb54-0227732d8141	12/20/2018	inventory_date	Redwood	Sequoia sempervirens	Santa Rosa	California	-122.710420094963	38.4915979513162	60.96	262.4672	naturally_occurring	more than 18.29 m	45.72 to 60.96 cm	SantaRosa	NA	NA	NA	NA	NA	NA	NA	NA	NA	NA	NA	NA	NA
85619d2a-4ef0-4792-91a0-0362f27d7e1c	12/20/2018	inventory_date	Redwood	Sequoia sempervirens	Santa Rosa	California	-122.710428000138	38.4915866593548	38.1	229.6588	naturally_occurring	more than 18.29 m	30.48 to 45.72 cm	SantaRosa	NA	NA	NA	NA	NA	NA	NA	NA	NA	NA	NA	NA	NA
814b3110-62f9-4e10-90c8-46696a4a5689	12/20/2018	inventory_date	Redwood	Sequoia sempervirens	Santa Rosa	California	-122.710446415601	38.4915835094175	35.56	196.8504	naturally_occurring	more than 18.29 m	30.48 to 45.72 cm	SantaRosa	NA	NA	NA	NA	NA	NA	NA	NA	NA	NA	NA	NA	NA
5c676513-ef2f-46eb-abde-da16109930c9	12/20/2018	inventory_date	NA	NA	Santa Rosa	California	-122.710056187442	38.4915085647763	35.56	104.98688	no_info	more than 18.29 m	30.48 to 45.72 cm	SantaRosa	NA	NA	NA	NA	NA	NA	NA	NA	NA	NA	NA	NA	NA
223208bf-c3a5-4e93-b6dc-307c0bf08f82	12/20/2018	inventory_date	NA	NA	Santa Rosa	California	-122.710054121317	38.4915064905966	35.56	104.98688	no_info	more than 18.29 m	30.48 to 45.72 cm	SantaRosa	NA	NA	NA	NA	NA	NA	NA	NA	NA	NA	NA	NA	NA
9390aca7-6c88-4ff5-b657-92d71ed1d6e3	12/20/2018	inventory_date	Oak	Quercus	Santa Rosa	California	-122.709031119871	38.4928620773155	53.34	147.6378	no_info	more than 18.29 m	45.72 to 60.96 cm	SantaRosa	NA	NA	NA	NA	NA	NA	NA	NA	NA	NA	NA	NA	NA
c9e270c6-c55f-47e1-8309-7d0ac710c9c0	12/20/2018	inventory_date	Oak	Quercus	Santa Rosa	California	-122.709031209703	38.492860882048	53.34	131.2336	no_info	more than 18.29 m	45.72 to 60.96 cm	SantaRosa	NA	NA	NA	NA	NA	NA	NA	NA	NA	NA	NA	NA	NA
2c6010c0-643a-47a6-856b-25c3734aa066	12/20/2018	inventory_date	Redwood	Sequoia sempervirens	Santa Rosa	California	-122.708994738102	38.4927618716432	66.04	262.4672	naturally_occurring	more than 18.29 m	60.96 to 76.2 cm	SantaRosa	NA	NA	NA	NA	NA	NA	NA	NA	NA	NA	NA	NA	NA
65b73e1e-6998-46ca-997b-155a8c077f41	12/20/2018	inventory_date	Redwood	Sequoia sempervirens	Santa Rosa	California	-122.708994378776	38.4927617732093	66.04	262.4672	naturally_occurring	more than 18.29 m	60.96 to 76.2 cm	SantaRosa	NA	NA	NA	NA	NA	NA	NA	NA	NA	NA	NA	NA	NA
3c7e9535-6e5e-4c6f-83cd-9cfa5bba3e27	12/20/2018	inventory_date	Pine	Pinus	Santa Rosa	California	-122.71025947619	38.495659413008	121.92	328.084	no_info	more than 18.29 m	more than 76.2 cm	SantaRosa	NA	NA	NA	NA	NA	NA	NA	NA	NA	NA	NA	NA	NA
08850c1c-0b06-4bc5-a7ad-e3081129f35d	12/20/2018	inventory_date	Pine	Pinus	Santa Rosa	California	-122.710259566022	38.4956595325301	121.92	328.084	no_info	more than 18.29 m	more than 76.2 cm	SantaRosa	NA	NA	NA	NA	NA	NA	NA	NA	NA	NA	NA	NA	NA
1ffc6d29-8896-4ebf-901a-2d2d900a8d0a	12/20/2018	inventory_date	Redwood	Sequoia sempervirens	Santa Rosa	California	-122.727256769176	38.4806144733719	33.02	98.4252	naturally_occurring	more than 18.29 m	30.48 to 45.72 cm	SantaRosa	NA	NA	NA	NA	NA	NA	NA	NA	NA	NA	NA	NA	NA
c26d2d90-69c4-443b-9ae8-152499b0cf1c	12/20/2018	inventory_date	Redwood	Sequoia sempervirens	Santa Rosa	California	-122.727253355578	38.4806138686044	33.02	98.4252	naturally_occurring	more than 18.29 m	30.48 to 45.72 cm	SantaRosa	NA	NA	NA	NA	NA	NA	NA	NA	NA	NA	NA	NA	NA
dfa01bf8-b948-446f-82c2-692f627f1823	12/20/2018	inventory_date	Oak	Quercus	Santa Rosa	California	-122.707052041469	38.4864944161419	101.6	196.8504	no_info	more than 18.29 m	more than 76.2 cm	SantaRosa	NA	NA	NA	NA	NA	NA	NA	NA	NA	NA	NA	NA	NA
bac8e543-5b05-4906-854c-e0710ce67f9f	12/22/2018	inventory_date	NA	NA	Santa Rosa	California	-122.703056784242	38.4782832116345	17.78	59.05512	no_info	more than 18.29 m	15.24 to 30.48 cm	SantaRosa	NA	NA	NA	NA	NA	NA	NA	NA	NA	NA	NA	NA	NA
53a0dab3-49e5-4634-835b-0c8b83e7c0af	12/22/2018	inventory_date	NA	NA	Santa Rosa	California	-122.703056155422	38.4782841047502	0	0	no_info	NA	NA	SantaRosa	NA	NA	NA	NA	NA	NA	NA	NA	NA	NA	NA	NA	NA
7cbd5fa8-91f9-46be-a1ed-a548b87bf8a5	12/22/2018	inventory_date	NA	NA	Santa Rosa	California	-122.703068103015	38.4783212217884	15.24	55.77428	no_info	more than 18.29 m	0 to 15.24 cm	SantaRosa	NA	NA	NA	NA	NA	NA	NA	NA	NA	NA	NA	NA	NA
af742dc5-6844-41b6-83dd-f1fc67492553	12/22/2018	inventory_date	NA	NA	Santa Rosa	California	-122.703068462341	38.4783210811404	0	0	no_info	NA	NA	SantaRosa	NA	NA	NA	NA	NA	NA	NA	NA	NA	NA	NA	NA	NA
6b13acff-8f2a-423e-9c97-7b60c94dbaf6	12/22/2018	inventory_date	NA	NA	Santa Rosa	California	-122.703062443629	38.4783946892762	20.32	59.05512	no_info	more than 18.29 m	15.24 to 30.48 cm	SantaRosa	NA	NA	NA	NA	NA	NA	NA	NA	NA	NA	NA	NA	NA
6c8bb01f-ab35-439f-be78-df32d78aba65	12/22/2018	inventory_date	NA	NA	Santa Rosa	California	-122.703062802955	38.4783940141661	0	0	no_info	NA	NA	SantaRosa	NA	NA	NA	NA	NA	NA	NA	NA	NA	NA	NA	NA	NA
e2d697ab-bd1b-4fbb-8a65-6e7660bb4688	12/22/2018	inventory_date	NA	NA	Santa Rosa	California	-122.703025882197	38.4784835365239	20.32	65.6168	no_info	more than 18.29 m	15.24 to 30.48 cm	SantaRosa	NA	NA	NA	NA	NA	NA	NA	NA	NA	NA	NA	NA	NA
d79f82b6-43eb-4ab0-812f-cc197c15719c	12/22/2018	inventory_date	NA	NA	Santa Rosa	California	-122.703024804218	38.4784833607141	0	0	no_info	NA	NA	SantaRosa	NA	NA	NA	NA	NA	NA	NA	NA	NA	NA	NA	NA	NA
c726e0ad-cab9-43e4-9d87-4fa564a18ff3	12/22/2018	inventory_date	NA	NA	Santa Rosa	California	-122.70298788346	38.47853755931	20.32	68.89764	no_info	more than 18.29 m	15.24 to 30.48 cm	SantaRosa	NA	NA	NA	NA	NA	NA	NA	NA	NA	NA	NA	NA	NA
0133b5b1-ad51-4d64-abdd-63bdf1b3da0b	12/22/2018	inventory_date	NA	NA	Santa Rosa	California	-122.702988691944	38.4785372709823	0	0	no_info	NA	NA	SantaRosa	NA	NA	NA	NA	NA	NA	NA	NA	NA	NA	NA	NA	NA
6cfbb492-0823-48dd-a68c-711594462cb7	12/22/2018	inventory_date	NA	NA	Santa Rosa	California	-122.702902274014	38.4785446409193	22.86	82.021	no_info	more than 18.29 m	15.24 to 30.48 cm	SantaRosa	NA	NA	NA	NA	NA	NA	NA	NA	NA	NA	NA	NA	NA
5b860e2d-5969-4bdc-8735-f526c28446a4	12/22/2018	inventory_date	NA	NA	Santa Rosa	California	-122.702902274014	38.4785479953655	0	0	no_info	NA	NA	SantaRosa	NA	NA	NA	NA	NA	NA	NA	NA	NA	NA	NA	NA	NA
c0a26df7-e222-4be9-b6d2-ce3393ab8d57	12/22/2018	inventory_date	NA	NA	Santa Rosa	California	-122.702789355782	38.4786587623284	22.86	82.021	no_info	more than 18.29 m	15.24 to 30.48 cm	SantaRosa	NA	NA	NA	NA	NA	NA	NA	NA	NA	NA	NA	NA	NA
8bde41ce-c114-4d88-9fd4-da9b232a4fcf	12/22/2018	inventory_date	NA	NA	Santa Rosa	California	-122.702789625277	38.4786574191454	0	0	no_info	NA	NA	SantaRosa	NA	NA	NA	NA	NA	NA	NA	NA	NA	NA	NA	NA	NA
4fac68de-06bb-48f4-a844-42bdaa3f13e8	12/22/2018	inventory_date	NA	NA	Santa Rosa	California	-122.702715334603	38.4786562869337	27.94	78.74016	no_info	more than 18.29 m	15.24 to 30.48 cm	SantaRosa	NA	NA	NA	NA	NA	NA	NA	NA	NA	NA	NA	NA	NA
f82341dd-e393-4bee-97b2-a8ff482ea9de	12/22/2018	inventory_date	NA	NA	Santa Rosa	California	-122.702715963424	38.4786575738576	0	0	no_info	NA	NA	SantaRosa	NA	NA	NA	NA	NA	NA	NA	NA	NA	NA	NA	NA	NA
f44c8c56-73ac-4c3d-b698-c73b8da1850e	12/22/2018	inventory_date	NA	NA	Santa Rosa	California	-122.701944669921	38.4786560408007	15.24	65.6168	no_info	more than 18.29 m	0 to 15.24 cm	SantaRosa	NA	NA	NA	NA	NA	NA	NA	NA	NA	NA	NA	NA	NA
9cec8eb1-1722-4fe7-bcef-645ac0e5b3ee	12/22/2018	inventory_date	NA	NA	Santa Rosa	California	-122.701941346154	38.4786558860885	0	0	no_info	NA	NA	SantaRosa	NA	NA	NA	NA	NA	NA	NA	NA	NA	NA	NA	NA	NA
6d2d5c20-beec-4f07-977d-201491f8923b	12/22/2018	inventory_date	NA	NA	Santa Rosa	California	-122.701283150545	38.4786327988094	25.4	98.4252	no_info	more than 18.29 m	15.24 to 30.48 cm	SantaRosa	NA	NA	NA	NA	NA	NA	NA	NA	NA	NA	NA	NA	NA
797715ec-f755-4ef3-bbc6-9694c82a728f	12/22/2018	inventory_date	NA	NA	Santa Rosa	California	-122.701281982736	38.4786328902303	0	0	no_info	NA	NA	SantaRosa	NA	NA	NA	NA	NA	NA	NA	NA	NA	NA	NA	NA	NA
dadf9a24-7b9f-4026-82ab-fd0869fac0f8	12/22/2018	inventory_date	NA	NA	Santa Rosa	California	-122.701251799342	38.4787175599594	20.32	98.4252	no_info	more than 18.29 m	15.24 to 30.48 cm	SantaRosa	NA	NA	NA	NA	NA	NA	NA	NA	NA	NA	NA	NA	NA
31fb3180-6b85-438a-afa4-3a58c13a7509	12/22/2018	inventory_date	NA	NA	Santa Rosa	California	-122.701249553554	38.4787176795096	0	0	no_info	NA	NA	SantaRosa	NA	NA	NA	NA	NA	NA	NA	NA	NA	NA	NA	NA	NA
e169d984-6fce-4f2d-9ca3-cd90bf927150	12/22/2018	inventory_date	Pistache	NA	Santa Rosa	California	-122.701246139956	38.4787921592529	30.48	144.35696	no_info	more than 18.29 m	15.24 to 30.48 cm	SantaRosa	NA	NA	NA	NA	NA	NA	NA	NA	NA	NA	NA	NA	NA
aac2cbef-0414-4fb2-8d82-74916e332c78	12/22/2018	inventory_date	Pistache	NA	Santa Rosa	California	-122.701244792483	38.4787919623469	0	0	no_info	NA	NA	SantaRosa	NA	NA	NA	NA	NA	NA	NA	NA	NA	NA	NA	NA	NA
17528af9-b010-4049-b30d-c215213d7651	12/22/2018	inventory_date	Pistache	NA	Santa Rosa	California	-122.701818007466	38.4799529320352	30.48	82.021	no_info	more than 18.29 m	15.24 to 30.48 cm	SantaRosa	NA	NA	NA	NA	NA	NA	NA	NA	NA	NA	NA	NA	NA
51c94577-e263-424a-befe-c8a6e9dff0cc	12/22/2018	inventory_date	Pistache	NA	Santa Rosa	California	-122.701817019319	38.4799527632614	0	0	no_info	NA	NA	SantaRosa	NA	NA	NA	NA	NA	NA	NA	NA	NA	NA	NA	NA	NA
697108a2-377a-454c-973a-d21e71710d5d	12/22/2018	inventory_date	Pistache	NA	Santa Rosa	California	-122.702295372208	38.480455257601	20.32	72.17848	no_info	more than 18.29 m	15.24 to 30.48 cm	SantaRosa	NA	NA	NA	NA	NA	NA	NA	NA	NA	NA	NA	NA	NA
8b41e70a-ae09-461f-83e7-87b959ccba2c	12/22/2018	inventory_date	Pistache	NA	Santa Rosa	California	-122.702292946756	38.4804544910917	0	0	no_info	NA	NA	SantaRosa	NA	NA	NA	NA	NA	NA	NA	NA	NA	NA	NA	NA	NA
a6f1fcdc-8279-4d51-a86c-51524bfcdbf8	12/22/2018	inventory_date	Pistache	NA	Santa Rosa	California	-122.702346396516	38.4804953622029	27.94	82.021	no_info	more than 18.29 m	15.24 to 30.48 cm	SantaRosa	NA	NA	NA	NA	NA	NA	NA	NA	NA	NA	NA	NA	NA
e3016e54-6338-4595-9d54-f1d3abb4610d	12/22/2018	inventory_date	Pistache	NA	Santa Rosa	California	-122.702347025336	38.4804949824646	0	0	no_info	NA	NA	SantaRosa	NA	NA	NA	NA	NA	NA	NA	NA	NA	NA	NA	NA	NA
2e72f9b9-4a25-4ce5-bed9-5a0a6a49352e	12/22/2018	inventory_date	Pistache	NA	Santa Rosa	California	-122.703151466673	38.4815055154351	35.56	49.2126	no_info	more than 18.29 m	30.48 to 45.72 cm	SantaRosa	NA	NA	NA	NA	NA	NA	NA	NA	NA	NA	NA	NA	NA
af03528d-d310-4cb4-a054-851ea6a27511	12/22/2018	inventory_date	Pistache	NA	Santa Rosa	California	-122.703150748021	38.4815059092323	0	0	no_info	NA	NA	SantaRosa	NA	NA	NA	NA	NA	NA	NA	NA	NA	NA	NA	NA	NA
09962984-4ced-4085-805b-2b3d3083d308	12/22/2018	inventory_date	Pistache	NA	Santa Rosa	California	-122.703186500969	38.4815700489274	33.02	49.2126	no_info	more than 18.29 m	30.48 to 45.72 cm	SantaRosa	NA	NA	NA	NA	NA	NA	NA	NA	NA	NA	NA	NA	NA
08c7a47b-614f-4e6a-a69c-232fccb86f01	12/22/2018	inventory_date	Pistache	NA	Santa Rosa	California	-122.70320240115	38.4816363474142	33.02	49.2126	no_info	more than 18.29 m	30.48 to 45.72 cm	SantaRosa	NA	NA	NA	NA	NA	NA	NA	NA	NA	NA	NA	NA	NA
b95b69e4-f2c1-467a-8ad2-8b145a6588f6	12/22/2018	inventory_date	Pistache	NA	Santa Rosa	California	-122.703201413003	38.4816362770934	0	0	no_info	NA	NA	SantaRosa	NA	NA	NA	NA	NA	NA	NA	NA	NA	NA	NA	NA	NA
0de50685-530e-44c3-8852-d7b7537dd6a8	12/22/2018	inventory_date	Pistache	NA	Santa Rosa	California	-122.703062802955	38.4817146988142	22.86	65.6168	no_info	more than 18.29 m	15.24 to 30.48 cm	SantaRosa	NA	NA	NA	NA	NA	NA	NA	NA	NA	NA	NA	NA	NA
9dae9049-3572-448c-9922-03e356b88fe0	12/22/2018	inventory_date	Pistache	NA	Santa Rosa	California	-122.703062353797	38.481714874616	0	0	no_info	NA	NA	SantaRosa	NA	NA	NA	NA	NA	NA	NA	NA	NA	NA	NA	NA	NA
7534bfa2-a57b-416f-89cb-bf13ed024d3c	12/22/2018	inventory_date	Pistache	NA	Santa Rosa	California	-122.703186231475	38.481569929382	0	0	no_info	NA	NA	SantaRosa	NA	NA	NA	NA	NA	NA	NA	NA	NA	NA	NA	NA	NA
d1a3f3c6-35ef-432f-a5b6-b1c07527562f	12/22/2018	inventory_date	Pistache	NA	Santa Rosa	California	-122.702971893448	38.4817090379952	17.78	65.6168	no_info	more than 18.29 m	15.24 to 30.48 cm	SantaRosa	NA	NA	NA	NA	NA	NA	NA	NA	NA	NA	NA	NA	NA
44d8db59-90e8-41c5-aa1e-589416cfbcab	12/22/2018	inventory_date	Pistache	NA	Santa Rosa	California	-122.702970635807	38.481708827033	0	0	no_info	NA	NA	SantaRosa	NA	NA	NA	NA	NA	NA	NA	NA	NA	NA	NA	NA	NA
e46a16ec-4f79-4301-b4c9-db13c3d702d7	12/22/2018	inventory_date	Oak	Quercus	Santa Rosa	California	-122.70331055831	38.4817958488909	40.64	98.4252	no_info	more than 18.29 m	30.48 to 45.72 cm	SantaRosa	NA	NA	NA	NA	NA	NA	NA	NA	NA	NA	NA	NA	NA
51f7e4b7-ddcd-48fe-a616-b7b1023b2eda	12/22/2018	inventory_date	Oak	Quercus	Santa Rosa	California	-122.703310019321	38.4817959121795	0	0	no_info	NA	NA	SantaRosa	NA	NA	NA	NA	NA	NA	NA	NA	NA	NA	NA	NA	NA
a4fda9a7-531c-40cf-a3d2-442e4c473707	12/22/2018	inventory_date	NA	NA	Santa Rosa	California	-122.703499024857	38.4816685402722	25.4	91.86352	no_info	more than 18.29 m	15.24 to 30.48 cm	SantaRosa	NA	NA	NA	NA	NA	NA	NA	NA	NA	NA	NA	NA	NA
68fe306c-0846-4afd-963c-98f339e61b43	12/22/2018	inventory_date	NA	NA	Santa Rosa	California	-122.703498935025	38.4816684769835	0	0	no_info	NA	NA	SantaRosa	NA	NA	NA	NA	NA	NA	NA	NA	NA	NA	NA	NA	NA
223f2523-c318-46a3-84e4-a1b452413c77	12/22/2018	inventory_date	NA	NA	Santa Rosa	California	-122.703543760958	38.4816716836108	38.1	108.26772	no_info	more than 18.29 m	30.48 to 45.72 cm	SantaRosa	NA	NA	NA	NA	NA	NA	NA	NA	NA	NA	NA	NA	NA
099d87b0-4a47-4c97-8f5c-797300b94f03	12/22/2018	inventory_date	NA	NA	Santa Rosa	California	-122.7035433118	38.4816711702692	0	0	no_info	NA	NA	SantaRosa	NA	NA	NA	NA	NA	NA	NA	NA	NA	NA	NA	NA	NA
eb4da470-0fd2-4c20-8549-5416121c31d9	12/22/2018	inventory_date	NA	NA	Santa Rosa	California	-122.703588946217	38.4816670635359	38.1	98.4252	no_info	more than 18.29 m	30.48 to 45.72 cm	SantaRosa	NA	NA	NA	NA	NA	NA	NA	NA	NA	NA	NA	NA	NA
32e27a8f-9a09-4bd7-84e5-34e104f8e8f8	12/22/2018	inventory_date	NA	NA	Santa Rosa	California	-122.703586341102	38.4816654531901	0	0	no_info	NA	NA	SantaRosa	NA	NA	NA	NA	NA	NA	NA	NA	NA	NA	NA	NA	NA
0c79e2a5-2942-426c-89bb-3c8bde1ccc80	12/22/2018	inventory_date	Raywood ash	Fraxinus oxycarpa	Santa Rosa	California	-122.704407580935	38.4816808042144	30.48	131.2336	no_info	more than 18.29 m	15.24 to 30.48 cm	SantaRosa	NA	NA	NA	NA	NA	NA	NA	NA	NA	NA	NA	NA	NA
2eceeee8-091a-4b42-80ac-57d3423ab948	12/22/2018	inventory_date	NA	NA	Santa Rosa	California	-122.704406952114	38.4816807479577	0	0	no_info	NA	NA	SantaRosa	NA	NA	NA	NA	NA	NA	NA	NA	NA	NA	NA	NA	NA
df669594-73a4-4adf-b6ea-d474008bc027	12/22/2018	inventory_date	Raywood ash	Fraxinus oxycarpa	Santa Rosa	California	-122.704552299527	38.4816799814614	25.4	65.6168	no_info	more than 18.29 m	15.24 to 30.48 cm	SantaRosa	NA	NA	NA	NA	NA	NA	NA	NA	NA	NA	NA	NA	NA
ed2e2a5b-3e8b-4c57-8fae-ea8b8559d6ae	12/22/2018	inventory_date	NA	NA	Santa Rosa	California	-122.704551580875	38.4816825130089	0	0	no_info	NA	NA	SantaRosa	NA	NA	NA	NA	NA	NA	NA	NA	NA	NA	NA	NA	NA
51b12b64-2bcb-4e6f-a9b1-88d71cddad78	12/22/2018	inventory_date	NA	NA	Santa Rosa	California	-122.704935430996	38.4819752647761	127	157.48032	no_info	more than 18.29 m	more than 76.2 cm	SantaRosa	NA	NA	NA	NA	NA	NA	NA	NA	NA	NA	NA	NA	NA
12ed197e-ec29-42f8-a855-f2bef9f6c46d	12/22/2018	inventory_date	NA	NA	Santa Rosa	California	-122.704934173355	38.4819743998343	0	0	no_info	NA	NA	SantaRosa	NA	NA	NA	NA	NA	NA	NA	NA	NA	NA	NA	NA	NA
ed8390a1-499e-40fc-a1af-fe69f36e4ef5	12/22/2018	inventory_date	Oak	Quercus	Santa Rosa	California	-122.704943246339	38.4821663885438	43.18	150.91864	no_info	more than 18.29 m	30.48 to 45.72 cm	SantaRosa	NA	NA	NA	NA	NA	NA	NA	NA	NA	NA	NA	NA	NA
85efb849-1d37-48ee-af49-edd5c195f7e1	12/22/2018	inventory_date	Oak	Quercus	Santa Rosa	California	-122.704943246339	38.4821663955759	0	0	no_info	NA	NA	SantaRosa	NA	NA	NA	NA	NA	NA	NA	NA	NA	NA	NA	NA	NA
3951e2eb-9f39-4ede-a952-6ccc5e1404d8	12/22/2018	inventory_date	Oak	Quercus	Santa Rosa	California	-122.704740316916	38.4820785303208	0	0	no_info	NA	NA	SantaRosa	NA	NA	NA	NA	NA	NA	NA	NA	NA	NA	NA	NA	NA
24978bda-0067-482a-a237-b288bcfc9942	12/22/2018	inventory_date	Plum	Prunus	Santa Rosa	California	-122.704783076724	38.4815772216559	22.86	49.2126	no_info	more than 18.29 m	15.24 to 30.48 cm	SantaRosa	NA	NA	NA	NA	NA	NA	NA	NA	NA	NA	NA	NA	NA
3fb0e173-3a31-4e79-be26-84d9792343be	12/22/2018	inventory_date	Plum	Prunus	Santa Rosa	California	-122.704789095436	38.4815767856666	22.86	0	no_info	NA	15.24 to 30.48 cm	SantaRosa	NA	NA	NA	NA	NA	NA	NA	NA	NA	NA	NA	NA	NA
78c97acf-d24e-4142-85a1-d7cd3f13939d	12/22/2018	inventory_date	NA	NA	Santa Rosa	California	-122.704791251393	38.4814795388774	20.32	59.05512	no_info	more than 18.29 m	15.24 to 30.48 cm	SantaRosa	NA	NA	NA	NA	NA	NA	NA	NA	NA	NA	NA	NA	NA
d7a8e6fe-babf-444a-96fa-cb7ffc6ca12c	12/22/2018	inventory_date	NA	NA	Santa Rosa	California	-122.70479107173	38.4814786809617	0	0	no_info	NA	NA	SantaRosa	NA	NA	NA	NA	NA	NA	NA	NA	NA	NA	NA	NA	NA
0057eecd-ae1f-4bd7-96f5-6bdefc47e648	12/22/2018	inventory_date	Oak	Quercus	Santa Rosa	California	-122.704810116014	38.4799790005623	22.86	98.4252	no_info	more than 18.29 m	15.24 to 30.48 cm	SantaRosa	NA	NA	NA	NA	NA	NA	NA	NA	NA	NA	NA	NA	NA
565ff38d-b8e2-4db6-b57a-f679fcf35bee	12/22/2018	inventory_date	Oak	Quercus	Santa Rosa	California	-122.704809846519	38.479978121532	0	0	no_info	NA	NA	SantaRosa	NA	NA	NA	NA	NA	NA	NA	NA	NA	NA	NA	NA	NA
1edb3f21-82dc-4461-a957-6f0a71067583	12/22/2018	inventory_date	Oak	Quercus	Santa Rosa	California	-122.704809846519	38.4799184810593	25.4	98.4252	no_info	more than 18.29 m	15.24 to 30.48 cm	SantaRosa	NA	NA	NA	NA	NA	NA	NA	NA	NA	NA	NA	NA	NA
2ca0f920-cf52-4b1d-855b-7df093705e2b	12/22/2018	inventory_date	Oak	Quercus	Santa Rosa	California	-122.7048075109	38.4799177497055	0	0	no_info	NA	NA	SantaRosa	NA	NA	NA	NA	NA	NA	NA	NA	NA	NA	NA	NA	NA
7f31ca2f-cc34-4b03-9ebe-31afff42f023	12/22/2018	inventory_date	Oak	Quercus	Santa Rosa	California	-122.704785681838	38.4788151972545	25.4	104.98688	no_info	more than 18.29 m	15.24 to 30.48 cm	SantaRosa	NA	NA	NA	NA	NA	NA	NA	NA	NA	NA	NA	NA	NA
b3b16356-eff0-411d-a387-6e840ac5c64b	12/22/2018	inventory_date	Oak	Quercus	Santa Rosa	California	-122.70478640049	38.4788136782656	0	0	no_info	NA	NA	SantaRosa	NA	NA	NA	NA	NA	NA	NA	NA	NA	NA	NA	NA	NA
81bfb3f9-6bb2-4af6-8882-8095f1e884c5	12/22/2018	inventory_date	Oak	Quercus	Santa Rosa	California	-122.704783885208	38.4787098665513	25.4	98.4252	no_info	more than 18.29 m	15.24 to 30.48 cm	SantaRosa	NA	NA	NA	NA	NA	NA	NA	NA	NA	NA	NA	NA	NA
4397da82-bb7e-4b53-a6da-0671b04b6cc4	12/22/2018	inventory_date	Oak	Quercus	Santa Rosa	California	-122.704783346219	38.4787098313894	0	0	no_info	NA	NA	SantaRosa	NA	NA	NA	NA	NA	NA	NA	NA	NA	NA	NA	NA	NA
a393fb25-e42a-4dce-b729-b63d3d32ec33	12/22/2018	inventory_date	Oak	Quercus	Santa Rosa	California	-122.704719026844	38.4784092252392	38.1	91.86352	no_info	more than 18.29 m	30.48 to 45.72 cm	SantaRosa	NA	NA	NA	NA	NA	NA	NA	NA	NA	NA	NA	NA	NA
593af54d-024f-46c8-969a-76377a2585d0	12/22/2018	inventory_date	Oak	Quercus	Santa Rosa	California	-122.704719116676	38.4784093025955	0	0	no_info	NA	NA	SantaRosa	NA	NA	NA	NA	NA	NA	NA	NA	NA	NA	NA	NA	NA
fa7fac08-fcf3-4922-8209-569f984ba868	12/22/2018	inventory_date	Maple	Acer	Santa Rosa	California	-122.704170605363	38.4776789775941	55.88	98.4252	no_info	more than 18.29 m	45.72 to 60.96 cm	SantaRosa	NA	NA	NA	NA	NA	NA	NA	NA	NA	NA	NA	NA	NA
cbc09d8e-9ca1-4c8e-b184-df2d344e6f51	12/22/2018	inventory_date	Maple	Acer	Santa Rosa	California	-122.70416746126	38.4776774304514	0	0	no_info	NA	NA	SantaRosa	NA	NA	NA	NA	NA	NA	NA	NA	NA	NA	NA	NA	NA
d740fd2e-e908-44c9-8b9a-7083efbd2193	12/22/2018	inventory_date	Oak	Quercus	Santa Rosa	California	-122.704123803137	38.4775960577314	20.32	82.021	no_info	more than 18.29 m	15.24 to 30.48 cm	SantaRosa	NA	NA	NA	NA	NA	NA	NA	NA	NA	NA	NA	NA	NA
968981cf-4902-4052-a884-6ff58f895492	12/22/2018	inventory_date	Oak	Quercus	Santa Rosa	California	-122.704122455664	38.4775964023226	0	0	no_info	NA	NA	SantaRosa	NA	NA	NA	NA	NA	NA	NA	NA	NA	NA	NA	NA	NA
c1703cef-460c-4e0c-b941-c1278938041b	12/22/2018	inventory_date	Oak	Quercus	Santa Rosa	California	-122.703942163786	38.4774393740225	27.94	91.86352	no_info	more than 18.29 m	15.24 to 30.48 cm	SantaRosa	NA	NA	NA	NA	NA	NA	NA	NA	NA	NA	NA	NA	NA
1bb69572-bf1c-455c-9817-a69648ac9e66	12/22/2018	inventory_date	Oak	Quercus	Santa Rosa	California	-122.703941894292	38.4774394232499	27.94	91.86352	no_info	more than 18.29 m	15.24 to 30.48 cm	SantaRosa	NA	NA	NA	NA	NA	NA	NA	NA	NA	NA	NA	NA	NA
5d0c28a0-e37a-43c9-8b8b-2511999ddb12	12/22/2018	inventory_date	Oak	Quercus	Santa Rosa	California	-122.70366557251	38.4771201545255	27.94	98.4252	no_info	more than 18.29 m	15.24 to 30.48 cm	SantaRosa	NA	NA	NA	NA	NA	NA	NA	NA	NA	NA	NA	NA	NA
5df84470-f283-4dda-9365-1d01705d49ac	12/22/2018	inventory_date	Oak	Quercus	Santa Rosa	California	-122.703663596217	38.47711916294	0	0	no_info	NA	NA	SantaRosa	NA	NA	NA	NA	NA	NA	NA	NA	NA	NA	NA	NA	NA
eacf6563-a31f-4e14-afa9-82afb85ec11d	1/8/2019	inventory_date	Redwood	Sequoia sempervirens	Santa Rosa	California	-122.746972004885	38.4795491323711	127	328.084	naturally_occurring	more than 18.29 m	more than 76.2 cm	SantaRosa	NA	NA	NA	NA	NA	NA	NA	NA	NA	NA	NA	NA	NA
5c39c96c-ad10-4192-ac98-6db6ac573a62	1/8/2019	inventory_date	NA	NA	Santa Rosa	California	-122.746923316197	38.4796357559967	0	0	no_info	NA	NA	SantaRosa	NA	NA	NA	NA	NA	NA	NA	NA	NA	NA	NA	NA	NA
9042af2c-a1fc-415d-b2a5-f1787dd238a5	1/8/2019	inventory_date	NA	NA	Santa Rosa	California	-122.746850911985	38.4796388361334	0	0	no_info	NA	NA	SantaRosa	NA	NA	NA	NA	NA	NA	NA	NA	NA	NA	NA	NA	NA
9d6d72d3-fa77-437b-b39d-7888d6e2c9af	1/8/2019	inventory_date	NA	NA	Santa Rosa	California	-122.746776980637	38.4796321765682	0	0	no_info	NA	NA	SantaRosa	NA	NA	NA	NA	NA	NA	NA	NA	NA	NA	NA	NA	NA
fd15676f-9880-424f-8f42-990242a1de6a	1/8/2019	inventory_date	NA	NA	Santa Rosa	California	-122.746736556449	38.4796157280724	0	0	no_info	NA	NA	SantaRosa	NA	NA	NA	NA	NA	NA	NA	NA	NA	NA	NA	NA	NA
55b97ab5-ff69-4b27-9447-b47272d54e87	1/8/2019	inventory_date	NA	NA	Santa Rosa	California	-122.746662894596	38.4796154749104	0	0	no_info	NA	NA	SantaRosa	NA	NA	NA	NA	NA	NA	NA	NA	NA	NA	NA	NA	NA
c43a6179-bfe5-4756-9eb4-8c7a477c6a21	1/8/2019	inventory_date	NA	NA	Santa Rosa	California	-122.746568751154	38.4796120361265	0	0	no_info	NA	NA	SantaRosa	NA	NA	NA	NA	NA	NA	NA	NA	NA	NA	NA	NA	NA
4570ae8b-e726-4adf-9e6b-2e2c22c3c818	1/8/2019	inventory_date	NA	NA	Santa Rosa	California	-122.746297729433	38.4796080136632	0	0	no_info	NA	NA	SantaRosa	NA	NA	NA	NA	NA	NA	NA	NA	NA	NA	NA	NA	NA
5eeb8757-725f-416c-8add-1ab710e5a2e1	1/8/2019	inventory_date	NA	NA	Santa Rosa	California	-122.746227481177	38.4796282173966	0	0	no_info	NA	NA	SantaRosa	NA	NA	NA	NA	NA	NA	NA	NA	NA	NA	NA	NA	NA
b2c422e6-c062-4181-879e-acce116a92a5	1/8/2019	inventory_date	NA	NA	Santa Rosa	California	-122.746167383885	38.4796197505352	0	0	no_info	NA	NA	SantaRosa	NA	NA	NA	NA	NA	NA	NA	NA	NA	NA	NA	NA	NA
309a5947-de2f-458a-960c-b48c292ac660	1/8/2019	inventory_date	NA	NA	Santa Rosa	California	-122.746086086352	38.4796274157171	0	0	no_info	NA	NA	SantaRosa	NA	NA	NA	NA	NA	NA	NA	NA	NA	NA	NA	NA	NA
d2e2a22b-14a4-4a6a-99b0-baaf27096922	1/8/2019	inventory_date	NA	NA	Santa Rosa	California	-122.746035062044	38.4796126690315	0	0	no_info	NA	NA	SantaRosa	NA	NA	NA	NA	NA	NA	NA	NA	NA	NA	NA	NA	NA
79860866-d05e-4c90-a2eb-68813316f9a9	1/8/2019	inventory_date	NA	NA	Santa Rosa	California	-122.745977749528	38.4796157280724	0	0	no_info	NA	NA	SantaRosa	NA	NA	NA	NA	NA	NA	NA	NA	NA	NA	NA	NA	NA
f956cfeb-d504-4f9e-9f2c-83711ba26f4f	1/8/2019	inventory_date	NA	NA	Santa Rosa	California	-122.745893577386	38.4796293425609	0	0	no_info	NA	NA	SantaRosa	NA	NA	NA	NA	NA	NA	NA	NA	NA	NA	NA	NA	NA
d1ac2f15-b81d-4a00-8b7f-8be0dbb528b1	1/8/2019	inventory_date	NA	NA	Santa Rosa	California	-122.745781826965	38.4796257420352	0	0	no_info	NA	NA	SantaRosa	NA	NA	NA	NA	NA	NA	NA	NA	NA	NA	NA	NA	NA
1e4aee05-bea1-487d-bbf0-3efef392bfdc	1/8/2019	inventory_date	NA	NA	Santa Rosa	California	-122.745674657952	38.4796236886104	0	0	no_info	NA	NA	SantaRosa	NA	NA	NA	NA	NA	NA	NA	NA	NA	NA	NA	NA	NA
b9eb8787-6b8e-4d1d-96f8-c603836b7d07	1/8/2019	inventory_date	NA	NA	Santa Rosa	California	-122.745608452115	38.4796284635263	0	0	no_info	NA	NA	SantaRosa	NA	NA	NA	NA	NA	NA	NA	NA	NA	NA	NA	NA	NA
83569d01-6d46-4a5a-b985-a997d533b426	1/8/2019	inventory_date	NA	NA	Santa Rosa	California	-122.745489335509	38.4796390260049	0	0	no_info	NA	NA	SantaRosa	NA	NA	NA	NA	NA	NA	NA	NA	NA	NA	NA	NA	NA
ddc35031-6cf4-41eb-a2a0-86dd7c301a84	1/8/2019	inventory_date	NA	NA	Santa Rosa	California	-122.745440467157	38.4796379149053	0	0	no_info	NA	NA	SantaRosa	NA	NA	NA	NA	NA	NA	NA	NA	NA	NA	NA	NA	NA
b4d35db8-df38-485f-89d0-25913717576a	1/8/2019	inventory_date	NA	NA	Santa Rosa	California	-122.745398964991	38.4796219305411	0	0	no_info	NA	NA	SantaRosa	NA	NA	NA	NA	NA	NA	NA	NA	NA	NA	NA	NA	NA
d53d359c-326f-4f9f-8f89-fba5ff8fcaa0	1/8/2019	inventory_date	NA	NA	Santa Rosa	California	-122.745285058613	38.4796194551795	0	0	no_info	NA	NA	SantaRosa	NA	NA	NA	NA	NA	NA	NA	NA	NA	NA	NA	NA	NA
6de687ab-f76c-45a3-8055-79f970bf9c69	1/8/2019	inventory_date	NA	NA	Santa Rosa	California	-122.745153185929	38.4796127041929	0	0	no_info	NA	NA	SantaRosa	NA	NA	NA	NA	NA	NA	NA	NA	NA	NA	NA	NA	NA
473deb5d-38b0-4f9c-bb12-a1172585d0df	1/8/2019	inventory_date	NA	NA	Santa Rosa	California	-122.744990321368	38.479632324246	0	0	no_info	NA	NA	SantaRosa	NA	NA	NA	NA	NA	NA	NA	NA	NA	NA	NA	NA	NA
29278b11-db92-4f71-9087-1f078c75f762	1/8/2019	inventory_date	NA	NA	Santa Rosa	California	-122.744941003859	38.4796377250339	0	0	no_info	NA	NA	SantaRosa	NA	NA	NA	NA	NA	NA	NA	NA	NA	NA	NA	NA	NA
49c9e639-46a7-4675-93b6-1adda1d9a3a4	1/8/2019	inventory_date	NA	NA	Santa Rosa	California	-122.744872731897	38.4796497150629	0	0	no_info	NA	NA	SantaRosa	NA	NA	NA	NA	NA	NA	NA	NA	NA	NA	NA	NA	NA
f85c3110-1328-4f6a-97e1-ddc372be5749	1/8/2019	inventory_date	Oak	Quercus	Santa Rosa	California	-122.744873809876	38.4795907072237	40.64	91.86352	no_info	more than 18.29 m	30.48 to 45.72 cm	SantaRosa	NA	NA	NA	NA	NA	NA	NA	NA	NA	NA	NA	NA	NA
a5814c07-a312-4266-9997-a75a2d94265f	1/8/2019	inventory_date	Oak	Quercus	Santa Rosa	California	-122.744873181055	38.4795909603858	0	0	no_info	NA	NA	SantaRosa	NA	NA	NA	NA	NA	NA	NA	NA	NA	NA	NA	NA	NA
9a6533d9-078e-4cd9-94cf-fcc9a407645f	1/8/2019	inventory_date	NA	NA	Santa Rosa	California	-122.744803202295	38.4796211288615	0	0	no_info	NA	NA	SantaRosa	NA	NA	NA	NA	NA	NA	NA	NA	NA	NA	NA	NA	NA
fb50f8f1-5097-4c3d-bb98-ed8afa74c667	1/8/2019	inventory_date	NA	NA	Santa Rosa	California	-122.744763766254	38.4796227673821	0	0	no_info	NA	NA	SantaRosa	NA	NA	NA	NA	NA	NA	NA	NA	NA	NA	NA	NA	NA
54f35719-1d1d-4150-8e62-e356b5eba941	1/8/2019	inventory_date	NA	NA	Santa Rosa	California	-122.744574850549	38.4796051233967	0	0	no_info	NA	NA	SantaRosa	NA	NA	NA	NA	NA	NA	NA	NA	NA	NA	NA	NA	NA
639f4f83-f17b-4d01-b2a5-7e732fdc7b0e	1/8/2019	inventory_date	NA	NA	Santa Rosa	California	-122.744475676542	38.4796224298328	0	0	no_info	NA	NA	SantaRosa	NA	NA	NA	NA	NA	NA	NA	NA	NA	NA	NA	NA	NA
f1095250-97f5-45a3-9517-68aa5595dc66	1/8/2019	inventory_date	NA	NA	Santa Rosa	California	-122.744431928588	38.479615263942	0	0	no_info	NA	NA	SantaRosa	NA	NA	NA	NA	NA	NA	NA	NA	NA	NA	NA	NA	NA
854a2786-f92f-4c49-8dac-6170b0cd395f	1/8/2019	inventory_date	NA	NA	Santa Rosa	California	-122.744356649767	38.4796219727348	0	0	no_info	NA	NA	SantaRosa	NA	NA	NA	NA	NA	NA	NA	NA	NA	NA	NA	NA	NA
5b1f1701-ce15-4ee9-abe7-05c9ba4ad226	1/8/2019	inventory_date	NA	NA	Santa Rosa	California	-122.744302122029	38.4796272469425	0	0	no_info	NA	NA	SantaRosa	NA	NA	NA	NA	NA	NA	NA	NA	NA	NA	NA	NA	NA
43c80d17-9b48-4390-85c1-87f5bb6c34bb	1/8/2019	inventory_date	NA	NA	Santa Rosa	California	-122.744258014749	38.4796270430064	0	0	no_info	NA	NA	SantaRosa	NA	NA	NA	NA	NA	NA	NA	NA	NA	NA	NA	NA	NA
045fb719-02a5-4ce5-8b58-1a82cf00c02e	1/8/2019	inventory_date	NA	NA	Santa Rosa	California	-122.744190102113	38.4796142161326	0	0	no_info	NA	NA	SantaRosa	NA	NA	NA	NA	NA	NA	NA	NA	NA	NA	NA	NA	NA
e35bf1d9-2f33-41bb-b575-7d96c7510577	1/8/2019	inventory_date	NA	NA	Santa Rosa	California	-122.744105480813	38.4796085199873	0	0	no_info	NA	NA	SantaRosa	NA	NA	NA	NA	NA	NA	NA	NA	NA	NA	NA	NA	NA
ea77bc77-9321-4cdd-882f-92225596b8fc	1/8/2019	inventory_date	NA	NA	Santa Rosa	California	-122.744013313665	38.4796114102537	0	0	no_info	NA	NA	SantaRosa	NA	NA	NA	NA	NA	NA	NA	NA	NA	NA	NA	NA	NA
7429574b-04b7-423c-b06d-ad7c14e7ac3f	1/8/2019	inventory_date	NA	NA	Santa Rosa	California	-122.743901383581	38.4796105312189	0	0	no_info	NA	NA	SantaRosa	NA	NA	NA	NA	NA	NA	NA	NA	NA	NA	NA	NA	NA
740e34a9-3393-45ce-954c-900f7e2deaf2	1/8/2019	inventory_date	NA	NA	Santa Rosa	California	-122.743709413605	38.4796101936696	0	0	no_info	NA	NA	SantaRosa	NA	NA	NA	NA	NA	NA	NA	NA	NA	NA	NA	NA	NA
72e5ee20-1f15-4239-88ed-aa8c22ca8aa2	1/8/2019	inventory_date	NA	NA	Santa Rosa	California	-122.743648507828	38.4796126268378	0	0	no_info	NA	NA	SantaRosa	NA	NA	NA	NA	NA	NA	NA	NA	NA	NA	NA	NA	NA
28ceb73e-2b2a-42d4-903a-d81f292d5bbd	1/8/2019	inventory_date	NA	NA	Santa Rosa	California	-122.743585625758	38.4796192864048	0	0	no_info	NA	NA	SantaRosa	NA	NA	NA	NA	NA	NA	NA	NA	NA	NA	NA	NA	NA
006be79b-fb0d-47e0-a630-c422c5a7a10f	1/8/2019	inventory_date	NA	NA	Santa Rosa	California	-122.743519419922	38.4796160163958	0	0	no_info	NA	NA	SantaRosa	NA	NA	NA	NA	NA	NA	NA	NA	NA	NA	NA	NA	NA
b8416730-b50d-45fb-b351-68062da68042	1/8/2019	inventory_date	NA	NA	Santa Rosa	California	-122.743387098081	38.4796202849882	0	0	no_info	NA	NA	SantaRosa	NA	NA	NA	NA	NA	NA	NA	NA	NA	NA	NA	NA	NA
9ac89d00-0a40-44ed-9e15-c3cf816b3fa6	1/8/2019	inventory_date	NA	NA	Santa Rosa	California	-122.743283252834	38.4796366772248	0	0	no_info	NA	NA	SantaRosa	NA	NA	NA	NA	NA	NA	NA	NA	NA	NA	NA	NA	NA
768408b9-e0ac-4719-aa3a-b63e431ab3ac	1/8/2019	inventory_date	NA	NA	Santa Rosa	California	-122.742846222448	38.4796230627377	0	0	no_info	NA	NA	SantaRosa	NA	NA	NA	NA	NA	NA	NA	NA	NA	NA	NA	NA	NA
f7019da6-3e18-4703-8dd4-84e4ce8650c2	1/8/2019	inventory_date	NA	NA	Santa Rosa	California	-122.742682279909	38.4796189066619	0	0	no_info	NA	NA	SantaRosa	NA	NA	NA	NA	NA	NA	NA	NA	NA	NA	NA	NA	NA
f6d882aa-e76b-4e21-89ef-58f9327e41cf	1/8/2019	inventory_date	NA	NA	Santa Rosa	California	-122.742624697899	38.4796413747849	0	0	no_info	NA	NA	SantaRosa	NA	NA	NA	NA	NA	NA	NA	NA	NA	NA	NA	NA	NA
24b638f4-f1b1-453e-a354-6857cfdd0658	1/8/2019	inventory_date	NA	NA	Santa Rosa	California	-122.742569631172	38.4796549963008	0	0	no_info	NA	NA	SantaRosa	NA	NA	NA	NA	NA	NA	NA	NA	NA	NA	NA	NA	NA
7ff3f229-f953-4a5c-9d7f-32623b25d465	1/8/2019	inventory_date	NA	NA	Santa Rosa	California	-122.742415300606	38.4796368459994	0	0	no_info	NA	NA	SantaRosa	NA	NA	NA	NA	NA	NA	NA	NA	NA	NA	NA	NA	NA
43047b8f-aef5-4fba-82b2-f239e494cc2f	1/8/2019	inventory_date	Maple	Acer	Santa Rosa	California	-122.743337331414	38.4788371733632	45.72	65.6168	no_info	more than 18.29 m	30.48 to 45.72 cm	SantaRosa	NA	NA	NA	NA	NA	NA	NA	NA	NA	NA	NA	NA	NA
54c07c45-feb2-468b-a744-360cff45db2c	1/8/2019	inventory_date	Maple	Acer	Santa Rosa	California	-122.743334097479	38.4788369061338	0	0	no_info	NA	NA	SantaRosa	NA	NA	NA	NA	NA	NA	NA	NA	NA	NA	NA	NA	NA
c3204a85-bbdd-44dd-9dea-474c4cf90999	1/8/2019	inventory_date	NA	NA	Santa Rosa	California	-122.743818558912	38.4793210820637	25.4	59.05512	no_info	more than 18.29 m	15.24 to 30.48 cm	SantaRosa	NA	NA	NA	NA	NA	NA	NA	NA	NA	NA	NA	NA	NA
ff635177-ce5d-4c2b-9622-a2ad0e7aacca	1/8/2019	inventory_date	NA	NA	Santa Rosa	California	-122.74381730127	38.4793214829052	0	0	no_info	NA	NA	SantaRosa	NA	NA	NA	NA	NA	NA	NA	NA	NA	NA	NA	NA	NA
49e003b6-f49d-493e-9c75-7a29e429eab2	1/8/2019	inventory_date	NA	NA	Santa Rosa	California	-122.743908749766	38.4793074182908	17.78	55.77428	no_info	more than 18.29 m	15.24 to 30.48 cm	SantaRosa	NA	NA	NA	NA	NA	NA	NA	NA	NA	NA	NA	NA	NA
75d7fd56-669a-4cbb-a848-35a5ade6a1b3	1/8/2019	inventory_date	NA	NA	Santa Rosa	California	-122.743908570103	38.4793075026785	0	0	no_info	NA	NA	SantaRosa	NA	NA	NA	NA	NA	NA	NA	NA	NA	NA	NA	NA	NA
b8773dce-0b5a-4fcb-921e-c955a4909b59	1/8/2019	inventory_date	NA	NA	Santa Rosa	California	-122.743887549525	38.4793520171734	63.5	209.97376	no_info	more than 18.29 m	60.96 to 76.2 cm	SantaRosa	NA	NA	NA	NA	NA	NA	NA	NA	NA	NA	NA	NA	NA
0eb3aa36-6d91-4ce7-8dfc-7551f3ac2b3f	1/8/2019	inventory_date	NA	NA	Santa Rosa	California	-122.743887729188	38.4793518273013	0	0	no_info	NA	NA	SantaRosa	NA	NA	NA	NA	NA	NA	NA	NA	NA	NA	NA	NA	NA
8a592b8f-ebf0-4d2d-b404-0e1bdead2dcb	1/8/2019	inventory_date	NA	NA	Santa Rosa	California	-122.743942975578	38.4792818347503	0	0	no_info	NA	NA	SantaRosa	NA	NA	NA	NA	NA	NA	NA	NA	NA	NA	NA	NA	NA
ad22cb84-5c99-40f6-96ae-b408f8d67493	1/8/2019	inventory_date	NA	NA	Santa Rosa	California	-122.743996066012	38.4792822496566	0	0	no_info	NA	NA	SantaRosa	NA	NA	NA	NA	NA	NA	NA	NA	NA	NA	NA	NA	NA
b6515eec-6a75-4337-916a-79227eba426a	1/8/2019	inventory_date	NA	NA	Santa Rosa	California	-122.744251367215	38.4793151889906	0	0	no_info	NA	NA	SantaRosa	NA	NA	NA	NA	NA	NA	NA	NA	NA	NA	NA	NA	NA
57f809ed-8cb6-4937-8aec-686fab81ac37	1/8/2019	inventory_date	NA	NA	Santa Rosa	California	-122.744288467637	38.479317122875	0	0	no_info	NA	NA	SantaRosa	NA	NA	NA	NA	NA	NA	NA	NA	NA	NA	NA	NA	NA
fbc0948b-ce0c-4c0a-9b3d-12f92d1497ea	1/8/2019	inventory_date	NA	NA	Santa Rosa	California	-122.745689030996	38.4793138528522	27.94	98.4252	no_info	more than 18.29 m	15.24 to 30.48 cm	SantaRosa	NA	NA	NA	NA	NA	NA	NA	NA	NA	NA	NA	NA	NA
29591e2d-651a-4828-931d-0f637324ca96	1/8/2019	inventory_date	NA	NA	Santa Rosa	California	-122.745687593692	38.4793143943399	0	0	no_info	NA	NA	SantaRosa	NA	NA	NA	NA	NA	NA	NA	NA	NA	NA	NA	NA	NA
f181bfa9-cb0c-4e71-8dad-1d26a311f25f	1/8/2019	inventory_date	NA	NA	Santa Rosa	California	-122.746076474378	38.4793275095916	22.86	65.6168	no_info	more than 18.29 m	15.24 to 30.48 cm	SantaRosa	NA	NA	NA	NA	NA	NA	NA	NA	NA	NA	NA	NA	NA
9d63282c-90f9-4478-b794-8708e83f8b84	1/8/2019	inventory_date	NA	NA	Santa Rosa	California	-122.746076384547	38.4793278471423	0	0	no_info	NA	NA	SantaRosa	NA	NA	NA	NA	NA	NA	NA	NA	NA	NA	NA	NA	NA
8b21d7ad-2700-42e0-a7c0-33e9dd8e3cd3	1/8/2019	inventory_date	NA	NA	Santa Rosa	California	-122.74639573563	38.4793397176736	17.78	65.6168	no_info	more than 18.29 m	15.24 to 30.48 cm	SantaRosa	NA	NA	NA	NA	NA	NA	NA	NA	NA	NA	NA	NA	NA
9e2c9937-f8ec-4ff1-bd2d-e3ed60670fb0	1/8/2019	inventory_date	NA	NA	Santa Rosa	California	-122.746394388157	38.4793400903857	0	0	no_info	NA	NA	SantaRosa	NA	NA	NA	NA	NA	NA	NA	NA	NA	NA	NA	NA	NA
4bbeec44-6e73-4312-b46f-b68ec6423249	1/9/2019	inventory_date	NA	NA	Santa Rosa	California	-122.755580470421	38.4781076121986	48.26	157.48032	no_info	more than 18.29 m	45.72 to 60.96 cm	SantaRosa	NA	NA	NA	NA	NA	NA	NA	NA	NA	NA	NA	NA	NA
aa54e39c-9ea2-4f7b-8f76-c5109d103070	1/9/2019	inventory_date	NA	NA	Santa Rosa	California	-122.755579751769	38.4781082943438	0	0	no_info	NA	NA	SantaRosa	NA	NA	NA	NA	NA	NA	NA	NA	NA	NA	NA	NA	NA
824b4044-8e78-4557-8722-65e6ab7f6dd8	1/9/2019	inventory_date	Pistache	NA	Santa Rosa	California	-122.755396315788	38.478173829481	0	0	no_info	NA	NA	SantaRosa	NA	NA	NA	NA	NA	NA	NA	NA	NA	NA	NA	NA	NA
457c07b7-afad-40d2-8f8b-824e8efd156b	1/9/2019	inventory_date	NA	NA	Santa Rosa	California	-122.755278187328	38.4782491818052	0	0	no_info	NA	NA	SantaRosa	NA	NA	NA	NA	NA	NA	NA	NA	NA	NA	NA	NA	NA
aaecafbf-2d16-42b8-a01a-d641627f0e70	1/9/2019	inventory_date	Pistache	NA	Santa Rosa	California	-122.75449305977	38.4786300139894	20.32	72.17848	no_info	more than 18.29 m	15.24 to 30.48 cm	SantaRosa	NA	NA	NA	NA	NA	NA	NA	NA	NA	NA	NA	NA	NA
c80dd46c-b97e-475c-ad22-9c6ac830dbf5	1/9/2019	inventory_date	Pistache	NA	Santa Rosa	California	-122.754265157182	38.4787762872189	17.78	59.05512	no_info	more than 18.29 m	15.24 to 30.48 cm	SantaRosa	NA	NA	NA	NA	NA	NA	NA	NA	NA	NA	NA	NA	NA
256381fe-4716-48de-9ffe-b4cbdb4efbcc	1/9/2019	inventory_date	Pistache	NA	Santa Rosa	California	-122.754265247014	38.4787766388369	0	0	no_info	NA	NA	SantaRosa	NA	NA	NA	NA	NA	NA	NA	NA	NA	NA	NA	NA	NA
d30a0be2-03be-4492-909a-5183eb6bcb88	1/9/2019	inventory_date	Pistache	NA	Santa Rosa	California	-122.753977786123	38.4789177640919	25.4	62.33596	no_info	more than 18.29 m	15.24 to 30.48 cm	SantaRosa	NA	NA	NA	NA	NA	NA	NA	NA	NA	NA	NA	NA	NA
a8c4552a-3ce2-437b-b659-c3672b730055	1/9/2019	inventory_date	Pistache	NA	Santa Rosa	California	-122.753975360671	38.4789178344153	0	0	no_info	NA	NA	SantaRosa	NA	NA	NA	NA	NA	NA	NA	NA	NA	NA	NA	NA	NA
1138c367-c533-4240-abb8-f0f5f2105ff2	1/9/2019	inventory_date	Pistache	NA	Santa Rosa	California	-122.753729222284	38.4790040579564	25.4	59.05512	no_info	more than 18.29 m	15.24 to 30.48 cm	SantaRosa	NA	NA	NA	NA	NA	NA	NA	NA	NA	NA	NA	NA	NA
effbff7d-b200-4955-a2b0-383dae653b68	1/9/2019	inventory_date	Pistache	NA	Santa Rosa	California	-122.753726527338	38.479004655705	0	0	no_info	NA	NA	SantaRosa	NA	NA	NA	NA	NA	NA	NA	NA	NA	NA	NA	NA	NA
7f948395-a4be-4557-9208-d931686a6aba	1/9/2019	inventory_date	NA	NA	Santa Rosa	California	-122.753117469575	38.4790666668295	0	0	no_info	NA	NA	SantaRosa	NA	NA	NA	NA	NA	NA	NA	NA	NA	NA	NA	NA	NA
101f30ff-6188-4c81-8222-fd8ede31eac2	1/9/2019	inventory_date	NA	NA	Santa Rosa	California	-122.752618635098	38.4790814065944	0	0	no_info	NA	NA	SantaRosa	NA	NA	NA	NA	NA	NA	NA	NA	NA	NA	NA	NA	NA
749784e2-d1d9-4e77-b2a0-f0f7fadde47c	1/9/2019	inventory_date	NA	NA	Santa Rosa	California	-122.752517933955	38.4790795078653	0	0	no_info	NA	NA	SantaRosa	NA	NA	NA	NA	NA	NA	NA	NA	NA	NA	NA	NA	NA
db64a1c8-bd55-4ef1-a0b5-39218569183b	1/9/2019	inventory_date	NA	NA	Santa Rosa	California	-122.752443912775	38.4790611816108	0	0	no_info	NA	NA	SantaRosa	NA	NA	NA	NA	NA	NA	NA	NA	NA	NA	NA	NA	NA
04632acb-4093-4adf-a3f0-9f4b76139708	1/9/2019	inventory_date	NA	NA	Santa Rosa	California	-122.752340965844	38.4790877497557	0	0	no_info	NA	NA	SantaRosa	NA	NA	NA	NA	NA	NA	NA	NA	NA	NA	NA	NA	NA
b56248cf-2b5c-46bf-aadd-1ca48e649709	1/9/2019	inventory_date	NA	NA	Santa Rosa	California	-122.752233168009	38.4790774403603	0	0	no_info	NA	NA	SantaRosa	NA	NA	NA	NA	NA	NA	NA	NA	NA	NA	NA	NA	NA
a57901ad-38ae-4458-80f0-792a15155a74	1/9/2019	inventory_date	NA	NA	Santa Rosa	California	-122.752167052005	38.4790770606144	0	0	no_info	NA	NA	SantaRosa	NA	NA	NA	NA	NA	NA	NA	NA	NA	NA	NA	NA	NA
5e0c782c-c36a-4708-b339-675d1b0404ae	1/9/2019	inventory_date	NA	NA	Santa Rosa	California	-122.75227080742	38.4790617652944	0	0	no_info	NA	NA	SantaRosa	NA	NA	NA	NA	NA	NA	NA	NA	NA	NA	NA	NA	NA
992421e8-4d2f-4a04-82f5-fd5300a4e8d8	1/9/2019	inventory_date	NA	NA	Santa Rosa	California	-122.751701365361	38.4788946698644	25.4	65.6168	no_info	more than 18.29 m	15.24 to 30.48 cm	SantaRosa	NA	NA	NA	NA	NA	NA	NA	NA	NA	NA	NA	NA	NA
164f297b-fbd0-43c4-8b4d-6c4a783048ce	1/9/2019	inventory_date	NA	NA	Santa Rosa	California	-122.751700377214	38.4788943463764	0	0	no_info	NA	NA	SantaRosa	NA	NA	NA	NA	NA	NA	NA	NA	NA	NA	NA	NA	NA
58c108d0-8149-4d5c-a764-35eeb4b3dfd9	1/9/2019	inventory_date	NA	NA	Santa Rosa	California	-122.751711516324	38.4789808793684	30.48	68.89764	no_info	more than 18.29 m	15.24 to 30.48 cm	SantaRosa	NA	NA	NA	NA	NA	NA	NA	NA	NA	NA	NA	NA	NA
a66840cb-da16-4a0e-acd6-56c2c96118e1	1/9/2019	inventory_date	NA	NA	Santa Rosa	California	-122.751710797672	38.4789808582714	0	0	no_info	NA	NA	SantaRosa	NA	NA	NA	NA	NA	NA	NA	NA	NA	NA	NA	NA	NA
9fcaeefb-2f0a-4225-81b2-52c822e579f1	1/9/2019	inventory_date	NA	NA	Santa Rosa	California	-122.751746730283	38.4790476021767	27.94	59.05512	no_info	more than 18.29 m	15.24 to 30.48 cm	SantaRosa	NA	NA	NA	NA	NA	NA	NA	NA	NA	NA	NA	NA	NA
efc9a303-2712-49af-b909-7f62d2fffeb6	1/9/2019	inventory_date	NA	NA	Santa Rosa	California	-122.751746640452	38.4790469903637	0	0	no_info	NA	NA	SantaRosa	NA	NA	NA	NA	NA	NA	NA	NA	NA	NA	NA	NA	NA
d8f640a5-75c6-420e-90a1-654a12690c18	1/9/2019	inventory_date	NA	NA	Santa Rosa	California	-122.751450196408	38.4791855623574	0	0	no_info	NA	NA	SantaRosa	NA	NA	NA	NA	NA	NA	NA	NA	NA	NA	NA	NA	NA
6001dcb3-25e2-459a-9840-d7dcfdc36d1f	1/9/2019	inventory_date	NA	NA	Santa Rosa	California	-122.751346620656	38.4792339728302	0	0	no_info	NA	NA	SantaRosa	NA	NA	NA	NA	NA	NA	NA	NA	NA	NA	NA	NA	NA
9b7b280b-ac05-45d7-b786-f1aa452b3c77	1/9/2019	inventory_date	NA	NA	Santa Rosa	California	-122.750965375649	38.4793452802264	0	0	no_info	NA	NA	SantaRosa	NA	NA	NA	NA	NA	NA	NA	NA	NA	NA	NA	NA	NA
94dc64cf-06a7-460e-991d-9cbb1d238aad	1/9/2019	inventory_date	NA	NA	Santa Rosa	California	-122.74754944195	38.4796520638425	0	0	no_info	NA	NA	SantaRosa	NA	NA	NA	NA	NA	NA	NA	NA	NA	NA	NA	NA	NA
dd1e2711-a568-4629-8760-57956adee5ae	1/9/2019	inventory_date	NA	NA	Santa Rosa	California	-122.747338517521	38.4796522748107	0	0	no_info	NA	NA	SantaRosa	NA	NA	NA	NA	NA	NA	NA	NA	NA	NA	NA	NA	NA
f42f9b64-d534-4d3d-bdad-59ba99c1fd74	1/9/2019	inventory_date	NA	NA	Santa Rosa	California	-122.747844179194	38.4795099484725	0	0	no_info	NA	NA	SantaRosa	NA	NA	NA	NA	NA	NA	NA	NA	NA	NA	NA	NA	NA
336edc45-1814-49c0-93e3-28cd3a51fb8d	1/9/2019	inventory_date	NA	NA	Santa Rosa	California	-122.747829716318	38.4793871857147	30.48	91.86352	no_info	more than 18.29 m	15.24 to 30.48 cm	SantaRosa	NA	NA	NA	NA	NA	NA	NA	NA	NA	NA	NA	NA	NA
d510694c-2e39-44de-a347-543bcaa401fe	1/9/2019	inventory_date	NA	NA	Santa Rosa	California	-122.747823697606	38.4793855401564	0	0	no_info	NA	NA	SantaRosa	NA	NA	NA	NA	NA	NA	NA	NA	NA	NA	NA	NA	NA
d03db22c-b7d0-4675-b1cc-079879fb0a81	1/9/2019	inventory_date	NA	NA	Santa Rosa	California	-122.748084837859	38.4796473240895	0	0	no_info	NA	NA	SantaRosa	NA	NA	NA	NA	NA	NA	NA	NA	NA	NA	NA	NA	NA
dbb222fb-e3b1-456a-9e61-faa6f33be2bc	1/9/2019	inventory_date	NA	NA	Santa Rosa	California	-122.748211949472	38.4796328657313	0	0	no_info	NA	NA	SantaRosa	NA	NA	NA	NA	NA	NA	NA	NA	NA	NA	NA	NA	NA
c010a964-12e6-494f-820b-e3958a29b0ab	1/9/2019	inventory_date	NA	NA	Santa Rosa	California	-122.74864269165	38.4788619835029	0	0	no_info	NA	NA	SantaRosa	NA	NA	NA	NA	NA	NA	NA	NA	NA	NA	NA	NA	NA
5fc88dd1-08b7-47e6-926a-2ff8e5e5b0d0	1/9/2019	inventory_date	NA	NA	Santa Rosa	California	-122.748673144539	38.4787266598397	0	0	no_info	NA	NA	SantaRosa	NA	NA	NA	NA	NA	NA	NA	NA	NA	NA	NA	NA	NA
1493ddbf-2dfb-4012-97bf-8c3187cfdf56	1/9/2019	inventory_date	NA	NA	Santa Rosa	California	-122.748594991109	38.4792013850751	0	0	no_info	NA	NA	SantaRosa	NA	NA	NA	NA	NA	NA	NA	NA	NA	NA	NA	NA	NA
5251b39f-f12b-4062-a01c-af50ba663612	1/9/2019	inventory_date	NA	NA	Santa Rosa	California	-122.748632989845	38.4786607876512	63.5	98.4252	no_info	more than 18.29 m	60.96 to 76.2 cm	SantaRosa	NA	NA	NA	NA	NA	NA	NA	NA	NA	NA	NA	NA	NA
e8e2c506-dd11-4d9f-93b7-b9286a76340d	1/9/2019	inventory_date	NA	NA	Santa Rosa	California	-122.74863442715	38.4786601758349	0	0	no_info	NA	NA	SantaRosa	NA	NA	NA	NA	NA	NA	NA	NA	NA	NA	NA	NA	NA
8409fae4-8930-43e3-9774-db80c7678fd3	1/9/2019	inventory_date	NA	NA	Santa Rosa	California	-122.748345079797	38.4786272362017	50.8	98.4252	no_info	more than 18.29 m	45.72 to 60.96 cm	SantaRosa	NA	NA	NA	NA	NA	NA	NA	NA	NA	NA	NA	NA	NA
5a01915a-2f29-4c9d-b226-b128c3f9343b	1/9/2019	inventory_date	NA	NA	Santa Rosa	California	-122.748344271313	38.4786268072268	0	0	no_info	NA	NA	SantaRosa	NA	NA	NA	NA	NA	NA	NA	NA	NA	NA	NA	NA	NA
cf35c120-4840-470c-9610-e2ed5ad8c7a0	1/9/2019	inventory_date	Oak	Quercus	Santa Rosa	California	-122.747261352238	38.4786482419004	20.32	82.021	no_info	more than 18.29 m	15.24 to 30.48 cm	SantaRosa	NA	NA	NA	NA	NA	NA	NA	NA	NA	NA	NA	NA	NA
583f934f-6744-4183-97a7-d28d9e47a959	1/9/2019	inventory_date	Oak	Quercus	Santa Rosa	California	-122.747259645439	38.478648649778	0	0	no_info	NA	NA	SantaRosa	NA	NA	NA	NA	NA	NA	NA	NA	NA	NA	NA	NA	NA
3eedeb46-1973-4ff8-84d0-fbdc93c5bc5b	1/9/2019	inventory_date	NA	NA	Santa Rosa	California	-122.747250841949	38.4786521800287	48.26	65.6168	no_info	more than 18.29 m	45.72 to 60.96 cm	SantaRosa	NA	NA	NA	NA	NA	NA	NA	NA	NA	NA	NA	NA	NA
68666be3-e15a-4a67-952d-cd3a2b5cf738	1/9/2019	inventory_date	NA	NA	Santa Rosa	California	-122.747250752118	38.4786520393812	0	0	no_info	NA	NA	SantaRosa	NA	NA	NA	NA	NA	NA	NA	NA	NA	NA	NA	NA	NA
f984f7da-c3d6-441d-96bd-e4b5f0a7ba63	1/9/2019	inventory_date	NA	NA	Santa Rosa	California	-122.747250662286	38.4786559564122	38.1	65.6168	no_info	more than 18.29 m	30.48 to 45.72 cm	SantaRosa	NA	NA	NA	NA	NA	NA	NA	NA	NA	NA	NA	NA	NA
28b144ae-77d1-4e6f-92c4-e88d4a59982c	1/9/2019	inventory_date	NA	NA	Santa Rosa	California	-122.747250752118	38.4786560267359	0	0	no_info	NA	NA	SantaRosa	NA	NA	NA	NA	NA	NA	NA	NA	NA	NA	NA	NA	NA
ce833b8a-f7b3-4210-8ffb-75fe19b849ea	1/9/2019	inventory_date	Sycamore	Platanus acerifolia	Santa Rosa	California	-122.747060309277	38.4789515756029	27.94	98.4252	introduced	more than 18.29 m	15.24 to 30.48 cm	SantaRosa	NA	NA	NA	NA	NA	NA	NA	NA	NA	NA	NA	NA	NA
3aa481dd-d893-45b8-8d9b-0992764cd73a	1/9/2019	inventory_date	Sycamore	Platanus acerifolia	Santa Rosa	California	-122.747060219446	38.4789513857296	0	0	introduced	NA	NA	SantaRosa	NA	NA	NA	NA	NA	NA	NA	NA	NA	NA	NA	NA	NA
59097ea4-0416-4c8b-beed-0292c1a3d0ec	1/9/2019	inventory_date	NA	NA	Santa Rosa	California	-122.74699994249	38.4788966811159	15.24	98.4252	no_info	more than 18.29 m	0 to 15.24 cm	SantaRosa	NA	NA	NA	NA	NA	NA	NA	NA	NA	NA	NA	NA	NA
509d75c5-8c0e-4338-b97a-3c0daf8e6c32	1/9/2019	inventory_date	NA	NA	Santa Rosa	California	-122.746999672996	38.4788967303423	0	0	no_info	NA	NA	SantaRosa	NA	NA	NA	NA	NA	NA	NA	NA	NA	NA	NA	NA	NA
d1bee3a1-45c9-4ad8-b618-faa60f3c9131	1/9/2019	inventory_date	NA	NA	Santa Rosa	California	-122.746985120288	38.4788418498783	86.36	164.042	no_info	more than 18.29 m	more than 76.2 cm	SantaRosa	NA	NA	NA	NA	NA	NA	NA	NA	NA	NA	NA	NA	NA
6e4102c8-54db-45ff-9a9a-860f645bb7d2	1/9/2019	inventory_date	NA	NA	Santa Rosa	California	-122.746983772815	38.4788424476283	0	0	no_info	NA	NA	SantaRosa	NA	NA	NA	NA	NA	NA	NA	NA	NA	NA	NA	NA	NA
c3c6b028-bdff-4b31-a937-04fa2d3b0fdf	1/9/2019	inventory_date	NA	NA	Santa Rosa	California	-122.747014495198	38.4788207879772	17.78	141.07612	no_info	more than 18.29 m	15.24 to 30.48 cm	SantaRosa	NA	NA	NA	NA	NA	NA	NA	NA	NA	NA	NA	NA	NA
6167ae5f-ba50-4f49-a589-824f9a1e0889	1/9/2019	inventory_date	NA	NA	Santa Rosa	California	-122.747013686714	38.4788214068244	0	0	no_info	NA	NA	SantaRosa	NA	NA	NA	NA	NA	NA	NA	NA	NA	NA	NA	NA	NA
211c86e1-898b-4356-92a8-62e562814f26	1/9/2019	inventory_date	Sycamore	Platanus acerifolia	Santa Rosa	California	-122.747070729735	38.478868397007	35.56	82.021	introduced	more than 18.29 m	30.48 to 45.72 cm	SantaRosa	NA	NA	NA	NA	NA	NA	NA	NA	NA	NA	NA	NA	NA
895a7465-7439-41a7-8147-82451d0b40f5	1/9/2019	inventory_date	Sycamore	Platanus acerifolia	Santa Rosa	California	-122.747070011082	38.4788686361069	0	0	introduced	NA	NA	SantaRosa	NA	NA	NA	NA	NA	NA	NA	NA	NA	NA	NA	NA	NA
3033adec-f2b5-46a2-ab6a-ee03cb5c6cdd	1/9/2019	inventory_date	Sycamore	Platanus acerifolia	Santa Rosa	California	-122.747051775282	38.4787786219623	30.48	131.2336	introduced	more than 18.29 m	15.24 to 30.48 cm	SantaRosa	NA	NA	NA	NA	NA	NA	NA	NA	NA	NA	NA	NA	NA
5969106c-059b-41df-bea8-669a4fcd7e29	1/9/2019	inventory_date	Sycamore	Platanus acerifolia	Santa Rosa	California	-122.747049259999	38.4787788188684	0	0	introduced	NA	NA	SantaRosa	NA	NA	NA	NA	NA	NA	NA	NA	NA	NA	NA	NA	NA
573dde76-bf14-4bd2-bb9d-9c39f2cde731	1/9/2019	inventory_date	Sycamore	Platanus acerifolia	Santa Rosa	California	-122.747021412226	38.4781327109187	30.48	114.8294	introduced	more than 18.29 m	15.24 to 30.48 cm	SantaRosa	NA	NA	NA	NA	NA	NA	NA	NA	NA	NA	NA	NA	NA
5d70cfdd-92c9-4762-aa44-b5b6dfe25e12	1/9/2019	inventory_date	Sycamore	Platanus acerifolia	Santa Rosa	California	-122.747021771552	38.4781318037362	0	0	introduced	NA	NA	SantaRosa	NA	NA	NA	NA	NA	NA	NA	NA	NA	NA	NA	NA	NA
2af12a03-cee1-4e61-9ead-c0669977ead8	1/9/2019	inventory_date	Sycamore	Platanus acerifolia	Santa Rosa	California	-122.747044229434	38.4780592150342	33.02	144.35696	introduced	more than 18.29 m	30.48 to 45.72 cm	SantaRosa	NA	NA	NA	NA	NA	NA	NA	NA	NA	NA	NA	NA	NA
8ac81cf4-2baa-4dec-bace-9f880786292c	1/9/2019	inventory_date	Sycamore	Platanus acerifolia	Santa Rosa	California	-122.747043510782	38.4780589126397	0	0	introduced	NA	NA	SantaRosa	NA	NA	NA	NA	NA	NA	NA	NA	NA	NA	NA	NA	NA
a20a1c86-fc1c-4650-ad69-8febb8905b62	1/9/2019	inventory_date	Redwood	Sequoia sempervirens	Santa Rosa	California	-122.747032641167	38.4780126462702	0	0	naturally_occurring	NA	NA	SantaRosa	NA	NA	NA	NA	NA	NA	NA	NA	NA	NA	NA	NA	NA
57afed63-a4ca-4ba5-b425-dc3ad7898c91	1/9/2019	inventory_date	Sycamore	Platanus acerifolia	Santa Rosa	California	-122.747049080336	38.4778124396239	27.94	131.2336	introduced	more than 18.29 m	15.24 to 30.48 cm	SantaRosa	NA	NA	NA	NA	NA	NA	NA	NA	NA	NA	NA	NA	NA
fd1386fe-fd23-44b1-9d6a-31cb6ea4d1b6	1/9/2019	inventory_date	NA	NA	Santa Rosa	California	-122.747048900673	38.4778123763318	0	0	no_info	NA	NA	SantaRosa	NA	NA	NA	NA	NA	NA	NA	NA	NA	NA	NA	NA	NA
852582d6-5407-4d26-b557-c182037952ab	1/9/2019	inventory_date	Sycamore	Platanus acerifolia	Santa Rosa	California	-122.747041893814	38.4777647525396	35.56	124.67192	introduced	more than 18.29 m	30.48 to 45.72 cm	SantaRosa	NA	NA	NA	NA	NA	NA	NA	NA	NA	NA	NA	NA	NA
b07ec83f-f7e8-4da4-a06e-ff2eb7a81157	1/9/2019	inventory_date	NA	NA	Santa Rosa	California	-122.747041714151	38.4777652659091	0	0	no_info	NA	NA	SantaRosa	NA	NA	NA	NA	NA	NA	NA	NA	NA	NA	NA	NA	NA
82763768-7f77-4c20-a790-2ad3d4dc180e	1/9/2019	inventory_date	Sycamore	Platanus acerifolia	Santa Rosa	California	-122.747044409097	38.4776923322472	35.56	78.74016	introduced	more than 18.29 m	30.48 to 45.72 cm	SantaRosa	NA	NA	NA	NA	NA	NA	NA	NA	NA	NA	NA	NA	NA
daf6d830-8fc8-44a8-b01a-f90387fa9e62	1/9/2019	inventory_date	NA	NA	Santa Rosa	California	-122.747043690445	38.4776925502536	0	0	no_info	NA	NA	SantaRosa	NA	NA	NA	NA	NA	NA	NA	NA	NA	NA	NA	NA	NA
d218caf5-42b4-49d7-9e62-5b1fd54c4c22	1/9/2019	inventory_date	Sycamore	Platanus acerifolia	Santa Rosa	California	-122.747036324259	38.4776029354914	35.56	111.54856	introduced	more than 18.29 m	30.48 to 45.72 cm	SantaRosa	NA	NA	NA	NA	NA	NA	NA	NA	NA	NA	NA	NA	NA
8e976d8a-b512-4a3b-8003-db84485fea47	1/9/2019	inventory_date	NA	NA	Santa Rosa	California	-122.747036234428	38.4776038919079	0	0	no_info	NA	NA	SantaRosa	NA	NA	NA	NA	NA	NA	NA	NA	NA	NA	NA	NA	NA
727fee2b-18c5-4770-8d2c-2b429b457f2c	1/9/2019	inventory_date	Sycamore	Platanus acerifolia	Santa Rosa	California	-122.74703578527	38.4775307471083	27.94	144.35696	introduced	more than 18.29 m	15.24 to 30.48 cm	SantaRosa	NA	NA	NA	NA	NA	NA	NA	NA	NA	NA	NA	NA	NA
c12acbb4-25bf-4fbc-8a4d-656ece45427e	1/9/2019	inventory_date	NA	NA	Santa Rosa	California	-122.747034707292	38.4775308666605	0	0	no_info	NA	NA	SantaRosa	NA	NA	NA	NA	NA	NA	NA	NA	NA	NA	NA	NA	NA
94554088-d9c9-4551-8d27-52e21ec1339c	1/9/2019	inventory_date	Sycamore	Platanus acerifolia	Santa Rosa	California	-122.747028329253	38.4774445429025	35.56	131.2336	introduced	more than 18.29 m	30.48 to 45.72 cm	SantaRosa	NA	NA	NA	NA	NA	NA	NA	NA	NA	NA	NA	NA	NA
3abbeb73-42fc-4530-9d64-8aed4d75e3a3	1/9/2019	inventory_date	Sycamore	Platanus acerifolia	Santa Rosa	California	-122.747028508916	38.4774446343248	0	0	introduced	NA	NA	SantaRosa	NA	NA	NA	NA	NA	NA	NA	NA	NA	NA	NA	NA	NA
0c810316-aaf9-4360-b51a-475c8c78b1f3	1/9/2019	inventory_date	Sycamore	Platanus acerifolia	Santa Rosa	California	-122.747034347966	38.4773812785984	30.48	118.11024	introduced	more than 18.29 m	15.24 to 30.48 cm	SantaRosa	NA	NA	NA	NA	NA	NA	NA	NA	NA	NA	NA	NA	NA
857f8524-af41-4b8a-b4e0-9090890d89d1	1/9/2019	inventory_date	Sycamore	Platanus acerifolia	Santa Rosa	California	-122.747033629313	38.4773819888805	0	0	introduced	NA	NA	SantaRosa	NA	NA	NA	NA	NA	NA	NA	NA	NA	NA	NA	NA	NA
06ff3123-355f-48de-9b5c-7ae28ce13c49	1/9/2019	inventory_date	NA	NA	Santa Rosa	California	-122.747891610241	38.4768090843428	0	0	no_info	NA	NA	SantaRosa	NA	NA	NA	NA	NA	NA	NA	NA	NA	NA	NA	NA	NA
93cf575f-44ce-4e67-9bd2-eec39ba58a6b	1/9/2019	inventory_date	NA	NA	Santa Rosa	California	-122.748767377812	38.476822080497	0	0	no_info	NA	NA	SantaRosa	NA	NA	NA	NA	NA	NA	NA	NA	NA	NA	NA	NA	NA
731352e5-203a-4d4a-974b-f96e6094b037	1/9/2019	inventory_date	NA	NA	Santa Rosa	California	-122.748921349051	38.4767989434027	25.4	78.74016	no_info	more than 18.29 m	15.24 to 30.48 cm	SantaRosa	NA	NA	NA	NA	NA	NA	NA	NA	NA	NA	NA	NA	NA
77a99ea6-b45e-4d61-a173-00ed6e7f40f3	1/9/2019	inventory_date	NA	NA	Santa Rosa	California	-122.748921438883	38.4767985073845	0	0	no_info	NA	NA	SantaRosa	NA	NA	NA	NA	NA	NA	NA	NA	NA	NA	NA	NA	NA
85ad1eee-b382-4cf5-81b7-92f1342c97ee	1/9/2019	inventory_date	Pear	Pyrus	Santa Rosa	California	-122.748839961687	38.4769452906731	27.94	75.45932	no_info	more than 18.29 m	15.24 to 30.48 cm	SantaRosa	NA	NA	NA	NA	NA	NA	NA	NA	NA	NA	NA	NA	NA
37cebe65-460a-41cc-9ea4-e06b44740c3a	1/9/2019	inventory_date	Pear	Pyrus	Santa Rosa	California	-122.748838434551	38.4769449460787	0	0	no_info	NA	NA	SantaRosa	NA	NA	NA	NA	NA	NA	NA	NA	NA	NA	NA	NA	NA
53f8bdd3-775e-4ebe-b184-90fff82f2fb5	1/9/2019	inventory_date	Pear	Pyrus	Santa Rosa	California	-122.749000490628	38.4769021601028	25.4	59.05512	no_info	more than 18.29 m	15.24 to 30.48 cm	SantaRosa	NA	NA	NA	NA	NA	NA	NA	NA	NA	NA	NA	NA	NA
5748d985-0cf9-47b8-8dc6-11d21be20a8b	1/9/2019	inventory_date	Pear	Pyrus	Santa Rosa	California	-122.748998424503	38.4769026945761	0	0	no_info	NA	NA	SantaRosa	NA	NA	NA	NA	NA	NA	NA	NA	NA	NA	NA	NA	NA
3f79627c-06c2-4674-b061-5ba68492769b	1/9/2019	inventory_date	Pear	Pyrus	Santa Rosa	California	-122.749128410724	38.47689391093	25.4	75.45932	no_info	more than 18.29 m	15.24 to 30.48 cm	SantaRosa	NA	NA	NA	NA	NA	NA	NA	NA	NA	NA	NA	NA	NA
5b59282c-5f8b-4de5-bd82-4642d6e09ffc	1/9/2019	inventory_date	Pear	Pyrus	Santa Rosa	California	-122.749126075105	38.4768951416251	0	0	no_info	NA	NA	SantaRosa	NA	NA	NA	NA	NA	NA	NA	NA	NA	NA	NA	NA	NA
a692c027-cf29-485f-95a3-8594bb220d44	1/9/2019	inventory_date	Pear	Pyrus	Santa Rosa	California	-122.749279866681	38.4769049379571	30.48	98.4252	no_info	more than 18.29 m	15.24 to 30.48 cm	SantaRosa	NA	NA	NA	NA	NA	NA	NA	NA	NA	NA	NA	NA	NA
82837cd9-eded-4c82-aa92-bc2800702c8b	1/9/2019	inventory_date	Pear	Pyrus	Santa Rosa	California	-122.749278698872	38.4769044667767	0	0	no_info	NA	NA	SantaRosa	NA	NA	NA	NA	NA	NA	NA	NA	NA	NA	NA	NA	NA
fcfcbc1b-b280-4bb3-811e-05852dbbc65b	1/9/2019	inventory_date	Pear	Pyrus	Santa Rosa	California	-122.749476777392	38.4768821947119	25.4	65.6168	no_info	more than 18.29 m	15.24 to 30.48 cm	SantaRosa	NA	NA	NA	NA	NA	NA	NA	NA	NA	NA	NA	NA	NA
282c7e9a-87e5-4642-a656-efd462134571	1/9/2019	inventory_date	Pear	Pyrus	Santa Rosa	California	-122.749475160424	38.476879677061	0	0	no_info	NA	NA	SantaRosa	NA	NA	NA	NA	NA	NA	NA	NA	NA	NA	NA	NA	NA
68cb1458-09ed-4d00-8028-27d4bfcf6ea9	1/9/2019	inventory_date	NA	NA	Santa Rosa	California	-122.749832689907	38.47675612921	27.94	114.8294	no_info	more than 18.29 m	15.24 to 30.48 cm	SantaRosa	NA	NA	NA	NA	NA	NA	NA	NA	NA	NA	NA	NA	NA
3003e8f6-c0a0-4111-895a-924a24edb872	1/9/2019	inventory_date	NA	NA	Santa Rosa	California	-122.749833498391	38.476757809991	0	0	no_info	NA	NA	SantaRosa	NA	NA	NA	NA	NA	NA	NA	NA	NA	NA	NA	NA	NA
e979655e-cde9-418b-b7f1-1ba4d2b888ee	1/9/2019	inventory_date	Pear	Pyrus	Santa Rosa	California	-122.750364312892	38.4767932892302	33.02	82.021	no_info	more than 18.29 m	30.48 to 45.72 cm	SantaRosa	NA	NA	NA	NA	NA	NA	NA	NA	NA	NA	NA	NA	NA
52687feb-3ba9-4781-8cea-a0ecd1d3b055	1/9/2019	inventory_date	Pear	Pyrus	Santa Rosa	California	-122.750365390871	38.4767926703656	0	0	no_info	NA	NA	SantaRosa	NA	NA	NA	NA	NA	NA	NA	NA	NA	NA	NA	NA	NA
228070e9-dca1-481e-81c9-5dfcc38af880	1/9/2019	inventory_date	Pear	Pyrus	Santa Rosa	California	-122.748755070892	38.4770542597715	22.86	65.6168	no_info	more than 18.29 m	15.24 to 30.48 cm	SantaRosa	NA	NA	NA	NA	NA	NA	NA	NA	NA	NA	NA	NA	NA
b5c26972-a05b-4081-aa76-7da9938dce8f	1/9/2019	inventory_date	Pear	Pyrus	Santa Rosa	California	-122.748753364093	38.4770535846488	0	0	no_info	NA	NA	SantaRosa	NA	NA	NA	NA	NA	NA	NA	NA	NA	NA	NA	NA	NA
e13cb49f-11a2-41cb-a1ad-34d3a822d59b	1/9/2019	inventory_date	Pear	Pyrus	Santa Rosa	California	-122.748774294839	38.4771060965142	30.48	91.86352	no_info	more than 18.29 m	15.24 to 30.48 cm	SantaRosa	NA	NA	NA	NA	NA	NA	NA	NA	NA	NA	NA	NA	NA
9f4240b1-024f-453b-82fb-7b601374eee6	1/9/2019	inventory_date	Pear	Pyrus	Santa Rosa	California	-122.748774115176	38.4771059558638	0	0	no_info	NA	NA	SantaRosa	NA	NA	NA	NA	NA	NA	NA	NA	NA	NA	NA	NA	NA
af3e940f-7bcd-4954-ba25-17344c6fedcc	1/9/2019	inventory_date	Redwood	Sequoia sempervirens	Santa Rosa	California	-122.753036351705	38.4789030313258	0	0	naturally_occurring	NA	NA	SantaRosa	NA	NA	NA	NA	NA	NA	NA	NA	NA	NA	NA	NA	NA
10f38142-9771-49c9-958b-75bdad2cda63	1/9/2019	inventory_date	NA	NA	Santa Rosa	California	-122.753055395989	38.4788985728175	0	0	no_info	NA	NA	SantaRosa	NA	NA	NA	NA	NA	NA	NA	NA	NA	NA	NA	NA	NA
581cdc13-9d45-48c7-9602-d98991ad8c2b	1/9/2019	inventory_date	NA	NA	Santa Rosa	California	-122.75411397072	38.4788632000997	0	0	no_info	NA	NA	SantaRosa	NA	NA	NA	NA	NA	NA	NA	NA	NA	NA	NA	NA	NA
1098ab75-38d6-41e0-90d9-dba435f83870	1/10/2019	inventory_date	NA	NA	Santa Rosa	California	-122.745545749708	38.4793283956621	0	0	no_info	NA	NA	SantaRosa	NA	NA	NA	NA	NA	NA	NA	NA	NA	NA	NA	NA	NA
3630bd21-70fe-434c-9a67-5b860bfaaeed	1/10/2019	inventory_date	NA	NA	Santa Rosa	California	-122.745515117157	38.4791365330075	30.48	131.2336	no_info	more than 18.29 m	15.24 to 30.48 cm	SantaRosa	NA	NA	NA	NA	NA	NA	NA	NA	NA	NA	NA	NA	NA
3ebaa207-7349-4a73-a72b-3fc39a4c83f3	1/10/2019	inventory_date	NA	NA	Santa Rosa	California	-122.746226133705	38.4792118843254	27.94	82.021	no_info	more than 18.29 m	15.24 to 30.48 cm	SantaRosa	NA	NA	NA	NA	NA	NA	NA	NA	NA	NA	NA	NA	NA
4666aeec-319a-41d2-8704-0276a3870d38	1/10/2019	inventory_date	NA	NA	Santa Rosa	California	-122.746222091286	38.4792158505521	0	0	no_info	NA	NA	SantaRosa	NA	NA	NA	NA	NA	NA	NA	NA	NA	NA	NA	NA	NA
540f2041-412e-4b52-be94-4406e5211d06	1/10/2019	inventory_date	NA	NA	Santa Rosa	California	-122.746305275281	38.4791910686635	22.86	98.4252	no_info	more than 18.29 m	15.24 to 30.48 cm	SantaRosa	NA	NA	NA	NA	NA	NA	NA	NA	NA	NA	NA	NA	NA
573a819e-ccb8-4916-8808-d8a3315a3d8d	1/10/2019	inventory_date	NA	NA	Santa Rosa	California	-122.746310216015	38.4791938253326	0	0	no_info	NA	NA	SantaRosa	NA	NA	NA	NA	NA	NA	NA	NA	NA	NA	NA	NA	NA
f00c1152-4093-495a-bed3-8f31b34951b9	1/10/2019	inventory_date	NA	NA	Santa Rosa	California	-122.746378937134	38.4791948309542	30.48	111.54856	no_info	more than 18.29 m	15.24 to 30.48 cm	SantaRosa	NA	NA	NA	NA	NA	NA	NA	NA	NA	NA	NA	NA	NA
7e049cd3-ad55-4313-b9bf-8855f3b2b68d	1/10/2019	inventory_date	NA	NA	Santa Rosa	California	-122.746378847303	38.4791954497982	0	0	no_info	NA	NA	SantaRosa	NA	NA	NA	NA	NA	NA	NA	NA	NA	NA	NA	NA	NA
f4d2e891-0ef2-442c-9b5d-e1cea5ac5d7c	1/10/2019	inventory_date	NA	NA	Santa Rosa	California	-122.746652204644	38.4789402886922	25.4	91.86352	no_info	more than 18.29 m	15.24 to 30.48 cm	SantaRosa	NA	NA	NA	NA	NA	NA	NA	NA	NA	NA	NA	NA	NA
bd21a5f4-0894-478b-9291-060fbb7ffede	1/10/2019	inventory_date	NA	NA	Santa Rosa	California	-122.746651935149	38.4789404363714	0	0	no_info	NA	NA	SantaRosa	NA	NA	NA	NA	NA	NA	NA	NA	NA	NA	NA	NA	NA
b1d384c8-9f04-4220-8d62-1df90191bcef	1/10/2019	inventory_date	NA	NA	Santa Rosa	California	-122.746647533404	38.478660063317	0	0	no_info	NA	NA	SantaRosa	NA	NA	NA	NA	NA	NA	NA	NA	NA	NA	NA	NA	NA
bb177602-1c88-4a18-8940-ef19700c234a	1/10/2019	inventory_date	NA	NA	Santa Rosa	California	-122.74606308948	38.4783045831185	0	0	no_info	NA	NA	SantaRosa	NA	NA	NA	NA	NA	NA	NA	NA	NA	NA	NA	NA	NA
d3a77c90-797d-47c9-b28c-5178e00c5865	1/10/2019	inventory_date	NA	NA	Santa Rosa	California	-122.74586321433	38.4783142667405	0	0	no_info	NA	NA	SantaRosa	NA	NA	NA	NA	NA	NA	NA	NA	NA	NA	NA	NA	NA
a132b28a-c2d7-45a3-86e4-b9de0eb040a0	1/10/2019	inventory_date	NA	NA	Santa Rosa	California	-122.745575663607	38.4783545061492	0	0	no_info	NA	NA	SantaRosa	NA	NA	NA	NA	NA	NA	NA	NA	NA	NA	NA	NA	NA
af7961f2-c792-43a0-a8b0-cc920d9ac082	1/10/2019	inventory_date	NA	NA	Santa Rosa	California	-122.745509906929	38.4783819747015	0	0	no_info	NA	NA	SantaRosa	NA	NA	NA	NA	NA	NA	NA	NA	NA	NA	NA	NA	NA
d2c1f15e-00d9-46d0-b970-26b1fda2e3ef	1/10/2019	inventory_date	NA	NA	Santa Rosa	California	-122.745444868902	38.4783950479285	0	0	no_info	NA	NA	SantaRosa	NA	NA	NA	NA	NA	NA	NA	NA	NA	NA	NA	NA	NA
9f84d7b8-8f13-438d-9814-6af57fde18ab	1/10/2019	inventory_date	NA	NA	Santa Rosa	California	-122.745875341586	38.4781664524737	30.48	131.2336	no_info	more than 18.29 m	15.24 to 30.48 cm	SantaRosa	NA	NA	NA	NA	NA	NA	NA	NA	NA	NA	NA	NA	NA
badc1557-3414-4035-a306-990366a62ea2	1/10/2019	inventory_date	NA	NA	Santa Rosa	California	-122.745874263608	38.4781665017006	0	0	no_info	NA	NA	SantaRosa	NA	NA	NA	NA	NA	NA	NA	NA	NA	NA	NA	NA	NA
24789473-142c-483d-b39e-e9873f1890e2	1/10/2019	inventory_date	NA	NA	Santa Rosa	California	-122.746166126244	38.4781729504287	22.86	98.4252	no_info	more than 18.29 m	15.24 to 30.48 cm	SantaRosa	NA	NA	NA	NA	NA	NA	NA	NA	NA	NA	NA	NA	NA
1e945233-468e-4370-9444-2560e0a4c2ac	1/10/2019	inventory_date	NA	NA	Santa Rosa	California	-122.746159748205	38.4781740334212	0	0	no_info	NA	NA	SantaRosa	NA	NA	NA	NA	NA	NA	NA	NA	NA	NA	NA	NA	NA
9c96851a-0ff6-410c-8085-17f5c96e2753	1/10/2019	inventory_date	NA	NA	Santa Rosa	California	-122.746463738097	38.4780963110909	0	0	no_info	NA	NA	SantaRosa	NA	NA	NA	NA	NA	NA	NA	NA	NA	NA	NA	NA	NA
31b0d5b5-b855-48ba-9fe1-86c8bda5e461	1/10/2019	inventory_date	NA	NA	Santa Rosa	California	-122.746456731238	38.4781278093201	33.02	59.05512	no_info	more than 18.29 m	30.48 to 45.72 cm	SantaRosa	NA	NA	NA	NA	NA	NA	NA	NA	NA	NA	NA	NA	NA
27b5cac3-4694-4344-9a5f-caced29cf644	1/10/2019	inventory_date	NA	NA	Santa Rosa	California	-122.746456012586	38.478127907774	0	0	no_info	NA	NA	SantaRosa	NA	NA	NA	NA	NA	NA	NA	NA	NA	NA	NA	NA	NA
9047e00e-8fd4-4608-aa00-67dfbf3f1725	1/10/2019	inventory_date	NA	NA	Santa Rosa	California	-122.746361419986	38.4781773527226	15.24	65.6168	no_info	more than 18.29 m	0 to 15.24 cm	SantaRosa	NA	NA	NA	NA	NA	NA	NA	NA	NA	NA	NA	NA	NA
b763295a-78a8-4588-a0df-6a7af5657199	1/10/2019	inventory_date	NA	NA	Santa Rosa	California	-122.746361779312	38.4781768956154	0	0	no_info	NA	NA	SantaRosa	NA	NA	NA	NA	NA	NA	NA	NA	NA	NA	NA	NA	NA
b94b0adb-db0b-4b07-ada2-4511635bf8a6	1/10/2019	inventory_date	NA	NA	Santa Rosa	California	-122.746290363247	38.4781764736703	15.24	55.77428	no_info	more than 18.29 m	0 to 15.24 cm	SantaRosa	NA	NA	NA	NA	NA	NA	NA	NA	NA	NA	NA	NA	NA
80da69fd-0d39-4818-ad32-6feefb06aa80	1/10/2019	inventory_date	NA	NA	Santa Rosa	California	-122.746286769986	38.4781778801539	0	0	no_info	NA	NA	SantaRosa	NA	NA	NA	NA	NA	NA	NA	NA	NA	NA	NA	NA	NA
c8f2ed7c-3dc7-4a5c-9b1b-0995a5ee62e3	1/10/2019	inventory_date	NA	NA	Santa Rosa	California	-122.746221372634	38.4781826692305	17.78	75.45932	no_info	more than 18.29 m	15.24 to 30.48 cm	SantaRosa	NA	NA	NA	NA	NA	NA	NA	NA	NA	NA	NA	NA	NA
42027354-5a2d-4d46-b102-b81a1b2f4475	1/10/2019	inventory_date	NA	NA	Santa Rosa	California	-122.746220204824	38.4781834779585	0	0	no_info	NA	NA	SantaRosa	NA	NA	NA	NA	NA	NA	NA	NA	NA	NA	NA	NA	NA
d72fea8d-639b-488a-bff3-76f3a61814f7	1/10/2019	inventory_date	Pear	Pyrus	Santa Rosa	California	-122.746628668783	38.4779329968768	20.32	65.6168	no_info	more than 18.29 m	15.24 to 30.48 cm	SantaRosa	NA	NA	NA	NA	NA	NA	NA	NA	NA	NA	NA	NA	NA
0d80ebae-b521-4d2f-b011-49fd56eb6f74	1/10/2019	inventory_date	Pear	Pyrus	Santa Rosa	California	-122.746626961984	38.4779345018194	0	0	no_info	NA	NA	SantaRosa	NA	NA	NA	NA	NA	NA	NA	NA	NA	NA	NA	NA	NA
4aa2d390-1379-4611-a5c9-ae9edb4d0478	1/10/2019	inventory_date	NA	NA	Santa Rosa	California	-122.746616811022	38.4776822265937	25.4	137.79528	no_info	more than 18.29 m	15.24 to 30.48 cm	SantaRosa	NA	NA	NA	NA	NA	NA	NA	NA	NA	NA	NA	NA	NA
32cc9b50-fd93-44ff-acf0-7443fe9625e6	1/10/2019	inventory_date	NA	NA	Santa Rosa	California	-122.746612858434	38.4776846949893	0	0	no_info	NA	NA	SantaRosa	NA	NA	NA	NA	NA	NA	NA	NA	NA	NA	NA	NA	NA
3e1d1dfc-83cd-4501-996a-6225a0c9c0c8	1/10/2019	inventory_date	NA	NA	Santa Rosa	California	-122.746608995679	38.4773468826535	25.4	78.74016	no_info	more than 18.29 m	15.24 to 30.48 cm	SantaRosa	NA	NA	NA	NA	NA	NA	NA	NA	NA	NA	NA	NA	NA
624f313f-cf1e-41d3-8388-baf3a780bca7	1/10/2019	inventory_date	NA	NA	Santa Rosa	California	-122.746608546521	38.4773477617158	0	0	no_info	NA	NA	SantaRosa	NA	NA	NA	NA	NA	NA	NA	NA	NA	NA	NA	NA	NA
4fa4d989-78e3-4823-8007-a9c5eb876140	1/10/2019	inventory_date	NA	NA	Santa Rosa	California	-122.746616900853	38.4773038507786	17.78	82.021	no_info	more than 18.29 m	15.24 to 30.48 cm	SantaRosa	NA	NA	NA	NA	NA	NA	NA	NA	NA	NA	NA	NA	NA
d76c29f5-6a07-40fd-ae6b-427bf892407f	1/10/2019	inventory_date	NA	NA	Santa Rosa	California	-122.746616541527	38.4773038578111	0	0	no_info	NA	NA	SantaRosa	NA	NA	NA	NA	NA	NA	NA	NA	NA	NA	NA	NA	NA
5a7f584f-0400-42b8-9f88-026b051105e2	1/10/2019	inventory_date	Redwood	Sequoia sempervirens	Santa Rosa	California	-122.746627680637	38.4771149856222	0	0	naturally_occurring	NA	NA	SantaRosa	NA	NA	NA	NA	NA	NA	NA	NA	NA	NA	NA	NA	NA
6092f45e-5f90-43fe-bcf9-862c6f596a53	1/10/2019	inventory_date	Redwood	Sequoia sempervirens	Santa Rosa	California	-122.746630645077	38.477077600727	0	0	naturally_occurring	NA	NA	SantaRosa	NA	NA	NA	NA	NA	NA	NA	NA	NA	NA	NA	NA	NA
b3dfc520-c6ba-47c8-9512-d8266f8a1dd0	1/10/2019	inventory_date	NA	NA	Santa Rosa	California	-122.746401844174	38.4770193854584	43.18	98.4252	no_info	more than 18.29 m	30.48 to 45.72 cm	SantaRosa	NA	NA	NA	NA	NA	NA	NA	NA	NA	NA	NA	NA	NA
ccc8147c-3d37-4ac5-9f9b-36d76d55b557	1/10/2019	inventory_date	NA	NA	Santa Rosa	California	-122.746450443031	38.4772970784775	25.4	82.021	no_info	more than 18.29 m	15.24 to 30.48 cm	SantaRosa	NA	NA	NA	NA	NA	NA	NA	NA	NA	NA	NA	NA	NA
2f1c0331-1247-4583-a2ed-c6b6135622e2	1/10/2019	inventory_date	NA	NA	Santa Rosa	California	-122.746448556569	38.4772982669707	0	0	no_info	NA	NA	SantaRosa	NA	NA	NA	NA	NA	NA	NA	NA	NA	NA	NA	NA	NA
45514111-71df-40b3-837b-3bf33370c6fb	1/10/2019	inventory_date	NA	NA	Santa Rosa	California	-122.746343094355	38.4776238078716	0	0	no_info	NA	NA	SantaRosa	NA	NA	NA	NA	NA	NA	NA	NA	NA	NA	NA	NA	NA
f20b3c00-a230-40b7-84a7-fb05ce339969	1/10/2019	inventory_date	NA	NA	Santa Rosa	California	-122.74626170699	38.4776230975919	0	0	no_info	NA	NA	SantaRosa	NA	NA	NA	NA	NA	NA	NA	NA	NA	NA	NA	NA	NA
e7a7050e-fb07-4f7f-87f1-6c32249ec7b9	1/10/2019	inventory_date	NA	NA	Santa Rosa	California	-122.745981163127	38.4776384354121	0	0	no_info	NA	NA	SantaRosa	NA	NA	NA	NA	NA	NA	NA	NA	NA	NA	NA	NA	NA
e176674d-0c88-4d26-b4e2-dd25838e76ff	1/10/2019	inventory_date	Pistache	NA	Santa Rosa	California	-122.745549522633	38.4775496715126	20.32	55.77428	no_info	more than 18.29 m	15.24 to 30.48 cm	SantaRosa	NA	NA	NA	NA	NA	NA	NA	NA	NA	NA	NA	NA	NA
54e216bb-7663-43d5-880e-e17dbc332fc7	1/10/2019	inventory_date	Pistache	NA	Santa Rosa	California	-122.745546648024	38.4775511272359	0	0	no_info	NA	NA	SantaRosa	NA	NA	NA	NA	NA	NA	NA	NA	NA	NA	NA	NA	NA
d15157b9-9811-4de0-b4ec-bda0d598776b	1/10/2019	inventory_date	Redwood	Sequoia sempervirens	Santa Rosa	California	-122.7445308331	38.4781985906221	0	0	naturally_occurring	NA	NA	SantaRosa	NA	NA	NA	NA	NA	NA	NA	NA	NA	NA	NA	NA	NA
723979c5-f0d5-47e5-b2c9-60b5a5e9c1da	1/10/2019	inventory_date	NA	NA	Santa Rosa	California	-122.744353685326	38.4784508921703	0	0	no_info	NA	NA	SantaRosa	NA	NA	NA	NA	NA	NA	NA	NA	NA	NA	NA	NA	NA
929b5933-2921-4f56-a948-90feb5bef6f5	1/10/2019	inventory_date	NA	NA	Santa Rosa	California	-122.744270231836	38.4785975736412	0	0	no_info	NA	NA	SantaRosa	NA	NA	NA	NA	NA	NA	NA	NA	NA	NA	NA	NA	NA
2c4b822b-df49-4dcd-a1b1-70f121e7b73e	1/10/2019	inventory_date	NA	NA	Santa Rosa	California	-122.74425460115	38.478636047766	0	0	no_info	NA	NA	SantaRosa	NA	NA	NA	NA	NA	NA	NA	NA	NA	NA	NA	NA	NA
00e5db5e-b301-4d3c-b90b-d593d3fcec6c	1/10/2019	inventory_date	NA	NA	Santa Rosa	California	-122.744232682258	38.4786835725294	0	0	no_info	NA	NA	SantaRosa	NA	NA	NA	NA	NA	NA	NA	NA	NA	NA	NA	NA	NA
b6cbe04b-7081-419d-98c5-289970c1992e	1/10/2019	inventory_date	Redwood	Sequoia sempervirens	Santa Rosa	California	-122.744135035386	38.478446110144	0	0	naturally_occurring	NA	NA	SantaRosa	NA	NA	NA	NA	NA	NA	NA	NA	NA	NA	NA	NA	NA
cc000588-8555-46a1-984c-a64d5e881109	1/10/2019	inventory_date	Redwood	Sequoia sempervirens	Santa Rosa	California	-122.746361419986	38.4772285607588	66.04	308.39896	naturally_occurring	more than 18.29 m	60.96 to 76.2 cm	SantaRosa	NA	NA	NA	NA	NA	NA	NA	NA	NA	NA	NA	NA	NA
950da15a-b0a7-4603-a391-918bbada1ae4	1/10/2019	inventory_date	NA	NA	Santa Rosa	California	-122.746400945859	38.4768190213375	0	0	no_info	NA	NA	SantaRosa	NA	NA	NA	NA	NA	NA	NA	NA	NA	NA	NA	NA	NA
3dd9dcbe-1a46-4a65-ba48-3a6657461d05	1/10/2019	inventory_date	NA	NA	Santa Rosa	California	-122.74601368214	38.4769531741481	20.32	59.05512	no_info	more than 18.29 m	15.24 to 30.48 cm	SantaRosa	NA	NA	NA	NA	NA	NA	NA	NA	NA	NA	NA	NA	NA
3c5b5328-9afc-4e15-8ac7-e908a73d74b5	1/10/2019	inventory_date	NA	NA	Santa Rosa	California	-122.74601251433	38.4769541235406	0	0	no_info	NA	NA	SantaRosa	NA	NA	NA	NA	NA	NA	NA	NA	NA	NA	NA	NA	NA
e16e7e37-5155-461b-9a5d-618ef03e731b	1/10/2019	inventory_date	NA	NA	Santa Rosa	California	-122.745955920467	38.476952885814	25.4	72.17848	no_info	more than 18.29 m	15.24 to 30.48 cm	SantaRosa	NA	NA	NA	NA	NA	NA	NA	NA	NA	NA	NA	NA	NA
ae955701-ff47-4f58-817f-04df192fd037	1/10/2019	inventory_date	NA	NA	Santa Rosa	California	-122.745955291646	38.4769547494364	0	0	no_info	NA	NA	SantaRosa	NA	NA	NA	NA	NA	NA	NA	NA	NA	NA	NA	NA	NA
e86c5dc8-cb80-4411-ad11-390e0d02a109	1/10/2019	inventory_date	NA	NA	Santa Rosa	California	-122.745891690924	38.4769540391502	30.48	104.98688	no_info	more than 18.29 m	15.24 to 30.48 cm	SantaRosa	NA	NA	NA	NA	NA	NA	NA	NA	NA	NA	NA	NA	NA
608a2420-7016-4ed3-b465-9a525fd6bee4	1/10/2019	inventory_date	NA	NA	Santa Rosa	California	-122.745891601093	38.476954861957	0	0	no_info	NA	NA	SantaRosa	NA	NA	NA	NA	NA	NA	NA	NA	NA	NA	NA	NA	NA
8aa8927f-a5fa-4f1c-a452-24203914fa74	1/10/2019	inventory_date	NA	NA	Santa Rosa	California	-122.745068744293	38.4770762926773	25.4	150.91864	no_info	more than 18.29 m	15.24 to 30.48 cm	SantaRosa	NA	NA	NA	NA	NA	NA	NA	NA	NA	NA	NA	NA	NA
85ce76f5-64ed-497d-91fd-9aca5a550ef0	1/10/2019	inventory_date	NA	NA	Santa Rosa	California	-122.745062815412	38.4770775093042	0	0	no_info	NA	NA	SantaRosa	NA	NA	NA	NA	NA	NA	NA	NA	NA	NA	NA	NA	NA
45873f80-e940-468f-956a-492c48a377c9	1/10/2019	inventory_date	NA	NA	Santa Rosa	California	-122.745164594533	38.4770392945511	0	0	no_info	NA	NA	SantaRosa	NA	NA	NA	NA	NA	NA	NA	NA	NA	NA	NA	NA	NA
6284a6ec-4a51-4579-8761-e5b176564c43	1/10/2019	inventory_date	NA	NA	Santa Rosa	California	-122.744693248504	38.4772268799887	0	0	no_info	NA	NA	SantaRosa	NA	NA	NA	NA	NA	NA	NA	NA	NA	NA	NA	NA	NA
1e3fbb2b-0a86-4c78-9ef5-354c01defef9	1/10/2019	inventory_date	NA	NA	Santa Rosa	California	-122.744661717637	38.4772289194168	0	0	no_info	NA	NA	SantaRosa	NA	NA	NA	NA	NA	NA	NA	NA	NA	NA	NA	NA	NA
53935f18-a876-4786-b77b-6ca44a984862	1/10/2019	inventory_date	NA	NA	Santa Rosa	California	-122.744639259755	38.4772440252481	20.32	49.2126	no_info	more than 18.29 m	15.24 to 30.48 cm	SantaRosa	NA	NA	NA	NA	NA	NA	NA	NA	NA	NA	NA	NA	NA
45c7ca51-146b-499e-8bae-9ce76d87a1cc	1/10/2019	inventory_date	NA	NA	Santa Rosa	California	-122.744638990261	38.4772431883795	0	0	no_info	NA	NA	SantaRosa	NA	NA	NA	NA	NA	NA	NA	NA	NA	NA	NA	NA	NA
5e791175-67c5-4317-bee2-9d5fdaff0915	1/10/2019	inventory_date	NA	NA	Santa Rosa	California	-122.744605662764	38.4772662057785	20.32	65.6168	no_info	more than 18.29 m	15.24 to 30.48 cm	SantaRosa	NA	NA	NA	NA	NA	NA	NA	NA	NA	NA	NA	NA	NA
3e114aaa-01d9-486e-81c8-1d1b8415ea1e	1/10/2019	inventory_date	NA	NA	Santa Rosa	California	-122.744605842427	38.477265657243	0	0	no_info	NA	NA	SantaRosa	NA	NA	NA	NA	NA	NA	NA	NA	NA	NA	NA	NA	NA
221c29e2-7a90-43ef-8b88-cb2c3bd46ccb	1/10/2019	inventory_date	NA	NA	Santa Rosa	California	-122.744558501211	38.477282746233	15.24	59.05512	no_info	more than 18.29 m	0 to 15.24 cm	SantaRosa	NA	NA	NA	NA	NA	NA	NA	NA	NA	NA	NA	NA	NA
476a5840-a760-49a8-8b70-53ca85e1cab9	1/10/2019	inventory_date	NA	NA	Santa Rosa	California	-122.74455787239	38.4772834213535	0	0	no_info	NA	NA	SantaRosa	NA	NA	NA	NA	NA	NA	NA	NA	NA	NA	NA	NA	NA
fbdfa6fe-9c4e-43a4-b54c-3ea67db4dc23	1/10/2019	inventory_date	NA	NA	Santa Rosa	California	-122.743855030512	38.4778142469645	25.4	52.49344	no_info	more than 18.29 m	15.24 to 30.48 cm	SantaRosa	NA	NA	NA	NA	NA	NA	NA	NA	NA	NA	NA	NA	NA
976f85e0-0fb0-47b9-b163-edab7c38e98c	1/10/2019	inventory_date	NA	NA	Santa Rosa	California	-122.743853233882	38.4778159910129	0	0	no_info	NA	NA	SantaRosa	NA	NA	NA	NA	NA	NA	NA	NA	NA	NA	NA	NA	NA
bcc7c558-36b0-43f4-bba9-03b8bd7a55f6	1/10/2019	inventory_date	NA	NA	Santa Rosa	California	-122.743647160355	38.4777742182279	0	0	no_info	NA	NA	SantaRosa	NA	NA	NA	NA	NA	NA	NA	NA	NA	NA	NA	NA	NA
7a7b6b19-146e-46f3-9aa6-6bb6eb90e217	1/10/2019	inventory_date	NA	NA	Santa Rosa	California	-122.743592991944	38.4778307591634	0	0	no_info	NA	NA	SantaRosa	NA	NA	NA	NA	NA	NA	NA	NA	NA	NA	NA	NA	NA
e181aa99-fadf-4588-8e31-be2439118fdd	1/10/2019	inventory_date	NA	NA	Santa Rosa	California	-122.743522025036	38.4778894660481	25.4	59.05512	no_info	more than 18.29 m	15.24 to 30.48 cm	SantaRosa	NA	NA	NA	NA	NA	NA	NA	NA	NA	NA	NA	NA	NA
840bf104-b204-4d40-b1ad-45cf09db327e	1/10/2019	inventory_date	NA	NA	Santa Rosa	California	-122.74309316932	38.4778572011778	0	0	no_info	NA	NA	SantaRosa	NA	NA	NA	NA	NA	NA	NA	NA	NA	NA	NA	NA	NA
f7858e2e-c9dd-41ee-9b3d-ec8a097cb823	1/10/2019	inventory_date	NA	NA	Santa Rosa	California	-122.743296008911	38.4771041274079	27.94	59.05512	no_info	more than 18.29 m	15.24 to 30.48 cm	SantaRosa	NA	NA	NA	NA	NA	NA	NA	NA	NA	NA	NA	NA	NA
18f4dccf-6b02-4b97-9c0a-84fb096a1a6c	1/10/2019	inventory_date	NA	NA	Santa Rosa	California	-122.743288193568	38.4771031217571	0	0	no_info	NA	NA	SantaRosa	NA	NA	NA	NA	NA	NA	NA	NA	NA	NA	NA	NA	NA
fd8c3826-ddfa-49ff-ae07-e00b2ab5ceb0	1/10/2019	inventory_date	NA	NA	Santa Rosa	California	-122.743391948983	38.4772072874109	20.32	55.77428	no_info	more than 18.29 m	15.24 to 30.48 cm	SantaRosa	NA	NA	NA	NA	NA	NA	NA	NA	NA	NA	NA	NA	NA
360b4239-dac6-4419-9d76-09ee5a267c38	1/10/2019	inventory_date	NA	NA	Santa Rosa	California	-122.743390511679	38.477207315541	0	0	no_info	NA	NA	SantaRosa	NA	NA	NA	NA	NA	NA	NA	NA	NA	NA	NA	NA	NA
c9a76a68-548c-44ef-8036-98c056a45696	1/10/2019	inventory_date	NA	NA	Santa Rosa	California	-122.74342231204	38.4772364723328	30.48	124.67192	no_info	more than 18.29 m	15.24 to 30.48 cm	SantaRosa	NA	NA	NA	NA	NA	NA	NA	NA	NA	NA	NA	NA	NA
dcb4bd86-ff88-4c0f-afac-662f8cb402d2	1/10/2019	inventory_date	NA	NA	Santa Rosa	California	-122.743421593388	38.4772363387152	0	0	no_info	NA	NA	SantaRosa	NA	NA	NA	NA	NA	NA	NA	NA	NA	NA	NA	NA	NA
bd89e4fe-66ab-4009-810e-4b50841ef002	1/10/2019	inventory_date	NA	NA	Santa Rosa	California	-122.743444230933	38.4772679568727	20.32	88.58268	no_info	more than 18.29 m	15.24 to 30.48 cm	SantaRosa	NA	NA	NA	NA	NA	NA	NA	NA	NA	NA	NA	NA	NA
1f545587-72dd-45ff-84d1-8db98b044c74	1/10/2019	inventory_date	NA	NA	Santa Rosa	California	-122.743443332617	38.4772685757333	0	0	no_info	NA	NA	SantaRosa	NA	NA	NA	NA	NA	NA	NA	NA	NA	NA	NA	NA	NA
97590268-8954-4084-9ab0-9cc04d438048	1/10/2019	inventory_date	NA	NA	Santa Rosa	California	-122.743625780452	38.4773710533489	0	0	no_info	NA	NA	SantaRosa	NA	NA	NA	NA	NA	NA	NA	NA	NA	NA	NA	NA	NA
1cc276fe-1b3f-4e58-99f1-c157a594448d	1/10/2019	inventory_date	NA	NA	Santa Rosa	California	-122.743471629549	38.4768955917078	0	0	no_info	NA	NA	SantaRosa	NA	NA	NA	NA	NA	NA	NA	NA	NA	NA	NA	NA	NA
6b4b38e9-b1f4-4bf3-bf3a-ed4ddc25ad91	1/10/2019	inventory_date	NA	NA	Santa Rosa	California	-122.743518162281	38.4768535511527	0	0	no_info	NA	NA	SantaRosa	NA	NA	NA	NA	NA	NA	NA	NA	NA	NA	NA	NA	NA
f3d4f51d-db2f-4f9b-9bab-24afcb379a22	1/10/2019	inventory_date	NA	NA	Santa Rosa	California	-122.743564335686	38.476820906061	0	0	no_info	NA	NA	SantaRosa	NA	NA	NA	NA	NA	NA	NA	NA	NA	NA	NA	NA	NA
fb156051-f9f3-4900-b815-fb9da488bea0	1/10/2019	inventory_date	NA	NA	Santa Rosa	California	-122.743617875277	38.4767856800074	0	0	no_info	NA	NA	SantaRosa	NA	NA	NA	NA	NA	NA	NA	NA	NA	NA	NA	NA	NA
4765ef31-6b03-43b9-80ca-c61ae3d5c2cf	1/10/2019	inventory_date	NA	NA	Santa Rosa	California	-122.743839579489	38.4766655920177	0	0	no_info	NA	NA	SantaRosa	NA	NA	NA	NA	NA	NA	NA	NA	NA	NA	NA	NA	NA
b9400d1d-c217-4479-9863-fd6a43f8bb44	1/10/2019	inventory_date	NA	NA	Santa Rosa	California	-122.743922044832	38.4767573247446	20.32	65.6168	no_info	more than 18.29 m	15.24 to 30.48 cm	SantaRosa	NA	NA	NA	NA	NA	NA	NA	NA	NA	NA	NA	NA	NA
1940f538-d494-4915-9989-4a7c31b201aa	1/10/2019	inventory_date	NA	NA	Santa Rosa	California	-122.743919260055	38.4767584851165	20.32	0	no_info	NA	15.24 to 30.48 cm	SantaRosa	NA	NA	NA	NA	NA	NA	NA	NA	NA	NA	NA	NA	NA
062e4a3f-a5fc-45fc-88b2-59f97cc7a893	1/10/2019	inventory_date	NA	NA	Santa Rosa	California	-122.743977021728	38.4767201928361	15.24	59.05512	no_info	more than 18.29 m	0 to 15.24 cm	SantaRosa	NA	NA	NA	NA	NA	NA	NA	NA	NA	NA	NA	NA	NA
5d3ea423-ec6f-4c69-bf95-44ad3096bcd6	1/10/2019	inventory_date	NA	NA	Santa Rosa	California	-122.74397540476	38.4767199045011	0	0	no_info	NA	NA	SantaRosa	NA	NA	NA	NA	NA	NA	NA	NA	NA	NA	NA	NA	NA
51d99c33-d482-40b9-a505-740617f0a30f	1/10/2019	inventory_date	Pear	Pyrus	Santa Rosa	California	-122.744030740982	38.4766968939602	17.78	104.98688	no_info	more than 18.29 m	15.24 to 30.48 cm	SantaRosa	NA	NA	NA	NA	NA	NA	NA	NA	NA	NA	NA	NA	NA
0ba49028-9aaf-474f-98ed-19745e61cf13	1/10/2019	inventory_date	Pear	Pyrus	Santa Rosa	California	-122.74403181896	38.4766961696063	0	0	no_info	NA	NA	SantaRosa	NA	NA	NA	NA	NA	NA	NA	NA	NA	NA	NA	NA	NA
8b4de925-a5ba-451c-8969-871479d8be6e	1/10/2019	inventory_date	NA	NA	Santa Rosa	California	-122.744093982378	38.4767203756827	55.88	229.6588	no_info	more than 18.29 m	45.72 to 60.96 cm	SantaRosa	NA	NA	NA	NA	NA	NA	NA	NA	NA	NA	NA	NA	NA
4d4ea41e-1f86-42f0-b5a8-91f3bdbdcb48	1/10/2019	inventory_date	Pear	Pyrus	Santa Rosa	California	-122.744142940561	38.476661731139	40.64	157.48032	no_info	more than 18.29 m	30.48 to 45.72 cm	SantaRosa	NA	NA	NA	NA	NA	NA	NA	NA	NA	NA	NA	NA	NA
49cb12d1-e42f-4a5e-99ff-7e6b043957dd	1/10/2019	inventory_date	Pear	Pyrus	Santa Rosa	California	-122.744139796457	38.4766614006084	0	0	no_info	NA	NA	SantaRosa	NA	NA	NA	NA	NA	NA	NA	NA	NA	NA	NA	NA	NA
5e7d0faf-b104-4679-87ad-f8a47b509810	1/10/2019	inventory_date	Pistache	NA	Santa Rosa	California	-122.744693697661	38.4762937652517	15.24	65.6168	no_info	more than 18.29 m	0 to 15.24 cm	SantaRosa	NA	NA	NA	NA	NA	NA	NA	NA	NA	NA	NA	NA	NA
699d3ff1-6012-4bff-b3fd-62bd4754f452	1/10/2019	inventory_date	Pistache	NA	Santa Rosa	California	-122.744691631536	38.476294130947	0	0	no_info	NA	NA	SantaRosa	NA	NA	NA	NA	NA	NA	NA	NA	NA	NA	NA	NA	NA
54d2ded6-7969-4e57-98bf-66f6fc2d1649	1/10/2019	inventory_date	NA	NA	Santa Rosa	California	-122.744857730032	38.4762477087275	0	0	no_info	NA	NA	SantaRosa	NA	NA	NA	NA	NA	NA	NA	NA	NA	NA	NA	NA	NA
236856e8-c542-49db-9e85-3985ccf6685c	1/10/2019	inventory_date	NA	NA	Santa Rosa	California	-122.745222446038	38.4761978334661	0	0	no_info	NA	NA	SantaRosa	NA	NA	NA	NA	NA	NA	NA	NA	NA	NA	NA	NA	NA
f61057e6-2e8f-4ace-a09e-13f487e1c376	1/10/2019	inventory_date	NA	NA	Santa Rosa	California	-122.745771137013	38.476441266892	35.56	59.05512	no_info	more than 18.29 m	30.48 to 45.72 cm	SantaRosa	NA	NA	NA	NA	NA	NA	NA	NA	NA	NA	NA	NA	NA
aa863c72-2b8d-4feb-8d21-d69e44ab149d	1/10/2019	inventory_date	NA	NA	Santa Rosa	California	-122.745771047182	38.4764403034275	0	0	no_info	NA	NA	SantaRosa	NA	NA	NA	NA	NA	NA	NA	NA	NA	NA	NA	NA	NA
03f90a46-5d04-4f10-9611-f6bd4c60f383	1/11/2019	inventory_date	Maple	Acer	Santa Rosa	California	-122.74585557865	38.4816906631847	0	0	no_info	NA	NA	SantaRosa	NA	NA	NA	NA	NA	NA	NA	NA	NA	NA	NA	NA	NA
357d8aa6-0e9e-454e-9b78-30fe0a7285a6	1/10/2019	inventory_date	NA	NA	Santa Rosa	California	-122.745787216857	38.4763827416754	33.02	59.05512	no_info	more than 18.29 m	30.48 to 45.72 cm	SantaRosa	NA	NA	NA	NA	NA	NA	NA	NA	NA	NA	NA	NA	NA
94ffbf15-e61e-4061-b80a-bffa8441a0e4	1/10/2019	inventory_date	NA	NA	Santa Rosa	California	-122.745784072753	38.4763818555686	0	0	no_info	NA	NA	SantaRosa	NA	NA	NA	NA	NA	NA	NA	NA	NA	NA	NA	NA	NA
5ca7df52-2fd0-474c-b624-c03eb152da02	1/10/2019	inventory_date	Redwood	Sequoia sempervirens	Santa Rosa	California	-122.744818473654	38.4755337409314	71.12	242.78216	naturally_occurring	more than 18.29 m	60.96 to 76.2 cm	SantaRosa	NA	NA	NA	NA	NA	NA	NA	NA	NA	NA	NA	NA	NA
170fe17d-b7d9-4e01-8fb5-ff3c02ebb66c	1/11/2019	inventory_date	NA	NA	Santa Rosa	California	-122.742426978705	38.4817784867201	0	0	no_info	NA	NA	SantaRosa	NA	NA	NA	NA	NA	NA	NA	NA	NA	NA	NA	NA	NA
6c35cebb-fce5-4064-8170-a3d6bfecd01e	1/11/2019	inventory_date	Maple	Acer	Santa Rosa	California	-122.742913775757	38.4820494950321	20.32	49.2126	no_info	more than 18.29 m	15.24 to 30.48 cm	SantaRosa	NA	NA	NA	NA	NA	NA	NA	NA	NA	NA	NA	NA	NA
ae4b21f3-fff7-4276-b8fd-cd3b2fdabb50	1/11/2019	inventory_date	Maple	Acer	Santa Rosa	California	-122.742911799464	38.4820510631771	0	0	no_info	NA	NA	SantaRosa	NA	NA	NA	NA	NA	NA	NA	NA	NA	NA	NA	NA	NA
7fbf5a6e-7c24-4b80-adda-6425216e9bd6	1/11/2019	inventory_date	Pear	Pyrus	Santa Rosa	California	-122.743093259151	38.4821105682766	22.86	98.4252	no_info	more than 18.29 m	15.24 to 30.48 cm	SantaRosa	NA	NA	NA	NA	NA	NA	NA	NA	NA	NA	NA	NA	NA
c16d4aea-f3e2-4dab-b2e3-b101c5ae75b7	1/11/2019	inventory_date	Pear	Pyrus	Santa Rosa	California	-122.743091282858	38.4821118129466	0	0	no_info	NA	NA	SantaRosa	NA	NA	NA	NA	NA	NA	NA	NA	NA	NA	NA	NA	NA
a4aefbf9-ab15-47e2-8e74-61c9ccf08151	1/11/2019	inventory_date	NA	NA	Santa Rosa	California	-122.743771307528	38.4821468254367	0	0	no_info	NA	NA	SantaRosa	NA	NA	NA	NA	NA	NA	NA	NA	NA	NA	NA	NA	NA
238f80a6-f80f-4167-ae9e-b262ae5f683a	1/11/2019	inventory_date	NA	NA	Santa Rosa	California	-122.743815774134	38.4821510446551	0	0	no_info	NA	NA	SantaRosa	NA	NA	NA	NA	NA	NA	NA	NA	NA	NA	NA	NA	NA
46f34fe4-ebbe-4135-8cd8-b4e2356bafa3	1/11/2019	inventory_date	Maple	Acer	Santa Rosa	California	-122.743922853316	38.4820303538158	17.78	65.6168	no_info	more than 18.29 m	15.24 to 30.48 cm	SantaRosa	NA	NA	NA	NA	NA	NA	NA	NA	NA	NA	NA	NA	NA
639551cb-da16-40b3-95b4-b47f85fa9fe9	1/11/2019	inventory_date	Maple	Acer	Santa Rosa	California	-122.743919978707	38.4820284551644	0	0	no_info	NA	NA	SantaRosa	NA	NA	NA	NA	NA	NA	NA	NA	NA	NA	NA	NA	NA
568bb83c-fafd-427e-aa78-57ca137ae8ae	1/11/2019	inventory_date	NA	NA	Santa Rosa	California	-122.744144737191	38.4820263174234	25.4	91.86352	no_info	more than 18.29 m	15.24 to 30.48 cm	SantaRosa	NA	NA	NA	NA	NA	NA	NA	NA	NA	NA	NA	NA	NA
6260fcce-6f3e-47b3-adf6-c4bef693cee9	1/11/2019	inventory_date	NA	NA	Santa Rosa	California	-122.744142760898	38.4820278222806	0	0	no_info	NA	NA	SantaRosa	NA	NA	NA	NA	NA	NA	NA	NA	NA	NA	NA	NA	NA
c7994486-68a4-4bb1-be01-a118f7ca5ce3	1/11/2019	inventory_date	Pine	Pinus	Santa Rosa	California	-122.744243551873	38.4820352059248	0	0	no_info	NA	NA	SantaRosa	NA	NA	NA	NA	NA	NA	NA	NA	NA	NA	NA	NA	NA
facc57f8-c57d-4041-bbef-7a7b1a6ca6b7	1/11/2019	inventory_date	Pine	Pinus	Santa Rosa	California	-122.744296462643	38.4820229631391	0	0	no_info	NA	NA	SantaRosa	NA	NA	NA	NA	NA	NA	NA	NA	NA	NA	NA	NA	NA
363b5246-9673-4be5-9cfb-9037ec177a9f	1/11/2019	inventory_date	NA	NA	Santa Rosa	California	-122.744369316012	38.4820297982845	0	0	no_info	NA	NA	SantaRosa	NA	NA	NA	NA	NA	NA	NA	NA	NA	NA	NA	NA	NA
71ae1c7b-eed9-438b-8564-332f2ad3539e	1/11/2019	inventory_date	NA	NA	Santa Rosa	California	-122.744692619683	38.4820409089104	33.02	91.86352	no_info	more than 18.29 m	30.48 to 45.72 cm	SantaRosa	NA	NA	NA	NA	NA	NA	NA	NA	NA	NA	NA	NA	NA
5bda1d2a-23c7-4cdd-a8b1-2240952bfa39	1/11/2019	inventory_date	NA	NA	Santa Rosa	California	-122.744675821187	38.4820339893815	0	0	no_info	NA	NA	SantaRosa	NA	NA	NA	NA	NA	NA	NA	NA	NA	NA	NA	NA	NA
2fbe0bdc-0fcc-47a4-af12-29f395bd8063	1/11/2019	inventory_date	NA	NA	Santa Rosa	California	-122.744590930393	38.4821598839168	0	0	no_info	NA	NA	SantaRosa	NA	NA	NA	NA	NA	NA	NA	NA	NA	NA	NA	NA	NA
e045cfe0-2328-4464-8ead-44f6e532d606	1/11/2019	inventory_date	NA	NA	Santa Rosa	California	-122.744571257288	38.48203105702	0	0	no_info	NA	NA	SantaRosa	NA	NA	NA	NA	NA	NA	NA	NA	NA	NA	NA	NA	NA
30a5b36c-0194-4632-a6aa-f539e7248cef	1/11/2019	inventory_date	NA	NA	Santa Rosa	California	-122.74474005073	38.4821385065437	0	0	no_info	NA	NA	SantaRosa	NA	NA	NA	NA	NA	NA	NA	NA	NA	NA	NA	NA	NA
4b635926-d29b-4c8a-81ce-d6e660215b38	1/11/2019	inventory_date	Maple	Acer	Santa Rosa	California	-122.745866987254	38.4825537468166	40.64	65.6168	no_info	more than 18.29 m	30.48 to 45.72 cm	SantaRosa	NA	NA	NA	NA	NA	NA	NA	NA	NA	NA	NA	NA	NA
2a321da3-48db-4df1-82b4-b867a287a7df	1/11/2019	inventory_date	NA	NA	Santa Rosa	California	-122.745864561803	38.4825587465622	0	0	no_info	NA	NA	SantaRosa	NA	NA	NA	NA	NA	NA	NA	NA	NA	NA	NA	NA	NA
15b8f040-8c89-49bc-9f56-35dbad9077c1	1/11/2019	inventory_date	Maple	Acer	Santa Rosa	California	-122.744399409574	38.4827024873397	20.32	78.74016	no_info	more than 18.29 m	15.24 to 30.48 cm	SantaRosa	NA	NA	NA	NA	NA	NA	NA	NA	NA	NA	NA	NA	NA
432eb8c6-2e97-40fc-98d4-e55f0c96418f	1/11/2019	inventory_date	Maple	Acer	Santa Rosa	California	-122.744396984123	38.4827041609502	0	0	no_info	NA	NA	SantaRosa	NA	NA	NA	NA	NA	NA	NA	NA	NA	NA	NA	NA	NA
1ecbd279-3ee0-4731-88af-f7e77dfbf304	1/11/2019	inventory_date	Maple	Acer	Santa Rosa	California	-122.744447649105	38.4826993440461	27.94	78.74016	no_info	more than 18.29 m	15.24 to 30.48 cm	SantaRosa	NA	NA	NA	NA	NA	NA	NA	NA	NA	NA	NA	NA	NA
67f76d4b-d5b3-49aa-9949-bc60c70e9323	1/11/2019	inventory_date	Maple	Acer	Santa Rosa	California	-122.744447649105	38.4827005465142	0	0	no_info	NA	NA	SantaRosa	NA	NA	NA	NA	NA	NA	NA	NA	NA	NA	NA	NA	NA
847aa356-7930-4f6d-8749-493ef22959ee	1/11/2019	inventory_date	NA	NA	Santa Rosa	California	-122.745712566857	38.4828646796982	0	0	no_info	NA	NA	SantaRosa	NA	NA	NA	NA	NA	NA	NA	NA	NA	NA	NA	NA	NA
124785bd-f60b-4926-8100-ad9e5888b2c2	1/11/2019	inventory_date	NA	NA	Santa Rosa	California	-122.745819646038	38.4813939863474	17.78	72.17848	no_info	more than 18.29 m	15.24 to 30.48 cm	SantaRosa	NA	NA	NA	NA	NA	NA	NA	NA	NA	NA	NA	NA	NA
243da45f-db9e-4f21-91ec-63c467a6ebb0	1/11/2019	inventory_date	NA	NA	Santa Rosa	California	-122.74582620374	38.4813944926589	0	0	no_info	NA	NA	SantaRosa	NA	NA	NA	NA	NA	NA	NA	NA	NA	NA	NA	NA	NA
5295fec1-fa3f-4fc2-819f-d7328e4ff6ee	1/11/2019	inventory_date	NA	NA	Santa Rosa	California	-122.745686875039	38.4817981624403	0	0	no_info	NA	NA	SantaRosa	NA	NA	NA	NA	NA	NA	NA	NA	NA	NA	NA	NA	NA
cbd1f2a8-5e47-453b-ac94-8ee0d40d933f	1/11/2019	inventory_date	NA	NA	Santa Rosa	California	-122.745679059697	38.4814883571252	0	0	no_info	NA	NA	SantaRosa	NA	NA	NA	NA	NA	NA	NA	NA	NA	NA	NA	NA	NA
7a22f268-30cb-4cb6-8bd2-58cfd6a5c0c6	1/11/2019	inventory_date	NA	NA	Santa Rosa	California	-122.74545124694	38.4812966338299	0	0	no_info	NA	NA	SantaRosa	NA	NA	NA	NA	NA	NA	NA	NA	NA	NA	NA	NA	NA
38699c75-3f57-4f54-b5f2-1e8b74446fdf	1/11/2019	inventory_date	NA	NA	Santa Rosa	California	-122.74542654327	38.4811877274014	45.72	104.98688	no_info	more than 18.29 m	30.48 to 45.72 cm	SantaRosa	NA	NA	NA	NA	NA	NA	NA	NA	NA	NA	NA	NA	NA
754764c5-7b60-40e2-aef5-d5f8c99113f4	1/11/2019	inventory_date	NA	NA	Santa Rosa	California	-122.745426453439	38.4811878469475	0	0	no_info	NA	NA	SantaRosa	NA	NA	NA	NA	NA	NA	NA	NA	NA	NA	NA	NA	NA
bafd6279-edd0-4af0-85fc-b703770befd1	1/11/2019	inventory_date	NA	NA	Santa Rosa	California	-122.745328447241	38.4811973895397	27.94	68.89764	no_info	more than 18.29 m	15.24 to 30.48 cm	SantaRosa	NA	NA	NA	NA	NA	NA	NA	NA	NA	NA	NA	NA	NA
490c9530-9f3e-40be-a89b-fee7edd533b3	1/11/2019	inventory_date	NA	NA	Santa Rosa	California	-122.7453271896	38.4811962081429	0	0	no_info	NA	NA	SantaRosa	NA	NA	NA	NA	NA	NA	NA	NA	NA	NA	NA	NA	NA
15cc4cbf-a23b-4232-a7f0-657b20bc13b9	1/11/2019	inventory_date	NA	NA	Santa Rosa	California	-122.745258019323	38.4812150612638	20.32	65.6168	no_info	more than 18.29 m	15.24 to 30.48 cm	SantaRosa	NA	NA	NA	NA	NA	NA	NA	NA	NA	NA	NA	NA	NA
6b5df132-09c2-4f32-bb0a-02b0fb2ff1dd	1/11/2019	inventory_date	NA	NA	Santa Rosa	California	-122.745256941345	38.4812150190711	0	0	no_info	NA	NA	SantaRosa	NA	NA	NA	NA	NA	NA	NA	NA	NA	NA	NA	NA	NA
8739e400-c4fa-40e0-8924-43060e4ee43b	1/11/2019	inventory_date	Redwood	Sequoia sempervirens	Santa Rosa	California	-122.74519378978	38.4812241537966	71.12	262.4672	naturally_occurring	more than 18.29 m	60.96 to 76.2 cm	SantaRosa	NA	NA	NA	NA	NA	NA	NA	NA	NA	NA	NA	NA	NA
1601ecac-1f15-4873-a777-6d1d77c63c5c	1/11/2019	inventory_date	Redwood	Sequoia sempervirens	Santa Rosa	California	-122.745187052415	38.4812105466415	63.5	308.39896	naturally_occurring	more than 18.29 m	60.96 to 76.2 cm	SantaRosa	NA	NA	NA	NA	NA	NA	NA	NA	NA	NA	NA	NA	NA
a3eaa664-b9b2-4c5b-a071-701fa3a10193	1/11/2019	inventory_date	Redwood	Sequoia sempervirens	Santa Rosa	California	-122.745162528408	38.4812064820748	55.88	262.4672	naturally_occurring	more than 18.29 m	45.72 to 60.96 cm	SantaRosa	NA	NA	NA	NA	NA	NA	NA	NA	NA	NA	NA	NA	NA
8c2a8dba-4abb-43cb-a558-db428ad4f308	1/11/2019	inventory_date	NA	NA	Santa Rosa	California	-122.745006401212	38.4812402643837	0	0	no_info	NA	NA	SantaRosa	NA	NA	NA	NA	NA	NA	NA	NA	NA	NA	NA	NA	NA
d37055c9-90a5-455a-8240-1a531e597af4	1/11/2019	inventory_date	NA	NA	Santa Rosa	California	-122.744860335147	38.4812382531976	0	0	no_info	NA	NA	SantaRosa	NA	NA	NA	NA	NA	NA	NA	NA	NA	NA	NA	NA	NA
5d595685-403a-49f7-a7a4-208d1506e069	1/11/2019	inventory_date	NA	NA	Santa Rosa	California	-122.744648871729	38.4812457564687	0	0	no_info	NA	NA	SantaRosa	NA	NA	NA	NA	NA	NA	NA	NA	NA	NA	NA	NA	NA
6c6e8415-2a9a-45e2-9cc1-8c6d3bffaec9	1/11/2019	inventory_date	Alder	Alnus	Santa Rosa	California	-122.744445942306	38.4813800557475	38.1	124.67192	no_info	more than 18.29 m	30.48 to 45.72 cm	SantaRosa	NA	NA	NA	NA	NA	NA	NA	NA	NA	NA	NA	NA	NA
4529c93c-3d14-4fb5-b090-c669d3984e09	1/11/2019	inventory_date	Alder	Alnus	Santa Rosa	California	-122.744445133822	38.4813803159354	0	0	no_info	NA	NA	SantaRosa	NA	NA	NA	NA	NA	NA	NA	NA	NA	NA	NA	NA	NA
3f95e9f6-c60f-48a9-8e0f-f673b20c04d3	1/11/2019	inventory_date	NA	NA	Santa Rosa	California	-122.744790086891	38.4813611323487	0	0	no_info	NA	NA	SantaRosa	NA	NA	NA	NA	NA	NA	NA	NA	NA	NA	NA	NA	NA
650ed7e5-8387-4a94-b373-7837cd654d58	1/11/2019	inventory_date	NA	NA	Santa Rosa	California	-122.745179506567	38.4813501481959	0	0	no_info	NA	NA	SantaRosa	NA	NA	NA	NA	NA	NA	NA	NA	NA	NA	NA	NA	NA
80ebb604-6385-429f-a7d9-adecaeedccc3	1/11/2019	inventory_date	Redwood	Sequoia sempervirens	Santa Rosa	California	-122.745291795978	38.4810159253651	63.5	301.83728	naturally_occurring	more than 18.29 m	60.96 to 76.2 cm	SantaRosa	NA	NA	NA	NA	NA	NA	NA	NA	NA	NA	NA	NA	NA
b9d30c81-5c43-4f85-99b0-1ebe6e07d24d	1/11/2019	inventory_date	NA	NA	Santa Rosa	California	-122.745511613728	38.4810888416001	0	0	no_info	NA	NA	SantaRosa	NA	NA	NA	NA	NA	NA	NA	NA	NA	NA	NA	NA	NA
1f99b43f-8280-4754-85a5-8802510cd6e6	1/11/2019	inventory_date	NA	NA	Santa Rosa	California	-122.74541064309	38.4808399036245	0	0	no_info	NA	NA	SantaRosa	NA	NA	NA	NA	NA	NA	NA	NA	NA	NA	NA	NA	NA
20b80607-c56f-43c9-8300-af4ab4209801	1/11/2019	inventory_date	NA	NA	Santa Rosa	California	-122.74540947528	38.4807920849319	0	0	no_info	NA	NA	SantaRosa	NA	NA	NA	NA	NA	NA	NA	NA	NA	NA	NA	NA	NA
60d431e9-1f87-4a44-a441-d137af58f901	1/11/2019	inventory_date	NA	NA	Santa Rosa	California	-122.74537012907	38.4805879831437	0	0	no_info	NA	NA	SantaRosa	NA	NA	NA	NA	NA	NA	NA	NA	NA	NA	NA	NA	NA
140054af-2670-4dae-af82-93e1cb4cd2fd	1/11/2019	inventory_date	NA	NA	Santa Rosa	California	-122.745386658072	38.4805670272356	0	0	no_info	NA	NA	SantaRosa	NA	NA	NA	NA	NA	NA	NA	NA	NA	NA	NA	NA	NA
12352355-6292-4bbd-b979-268b839862a6	1/11/2019	inventory_date	NA	NA	Santa Rosa	California	-122.745390880153	38.4799212447329	0	0	no_info	NA	NA	SantaRosa	NA	NA	NA	NA	NA	NA	NA	NA	NA	NA	NA	NA	NA
176dd325-f6f2-4b2e-af9c-897a7062be4a	1/11/2019	inventory_date	NA	NA	Santa Rosa	California	-122.745194867758	38.4798207046135	0	0	no_info	NA	NA	SantaRosa	NA	NA	NA	NA	NA	NA	NA	NA	NA	NA	NA	NA	NA
d98a4c4b-5fb6-47fa-8e30-69ea1ca007cf	1/11/2019	inventory_date	NA	NA	Santa Rosa	California	-122.745138633222	38.4798267382904	50.8	104.98688	no_info	more than 18.29 m	45.72 to 60.96 cm	SantaRosa	NA	NA	NA	NA	NA	NA	NA	NA	NA	NA	NA	NA	NA
b6efda4c-3dd1-4cdb-8f8b-b521e0d5e7b9	1/11/2019	inventory_date	NA	NA	Santa Rosa	California	-122.74513557895	38.4798130324199	0	0	no_info	NA	NA	SantaRosa	NA	NA	NA	NA	NA	NA	NA	NA	NA	NA	NA	NA	NA
5a21fef8-c76f-4e30-8e22-2d0ba5701845	1/11/2019	inventory_date	NA	NA	Santa Rosa	California	-122.745062545917	38.4798051984835	0	0	no_info	NA	NA	SantaRosa	NA	NA	NA	NA	NA	NA	NA	NA	NA	NA	NA	NA	NA
3046bf63-2770-4dab-b17e-171d5267cfb2	1/11/2019	inventory_date	NA	NA	Santa Rosa	California	-122.744995082439	38.4798130324199	0	0	no_info	NA	NA	SantaRosa	NA	NA	NA	NA	NA	NA	NA	NA	NA	NA	NA	NA	NA
acd48892-16ba-427a-8bd4-09a477e63e46	1/11/2019	inventory_date	NA	NA	Santa Rosa	California	-122.74493633262	38.4798223360973	0	0	no_info	NA	NA	SantaRosa	NA	NA	NA	NA	NA	NA	NA	NA	NA	NA	NA	NA	NA
a7dcfb7d-8dde-42f7-a49a-8d2c8cc13bc9	1/11/2019	inventory_date	NA	NA	Santa Rosa	California	-122.744876325159	38.4798193614523	0	0	no_info	NA	NA	SantaRosa	NA	NA	NA	NA	NA	NA	NA	NA	NA	NA	NA	NA	NA
fab93dfc-238e-40f4-a9f5-7eb306cb4872	1/11/2019	inventory_date	NA	NA	Santa Rosa	California	-122.744817934665	38.4798271602259	0	0	no_info	NA	NA	SantaRosa	NA	NA	NA	NA	NA	NA	NA	NA	NA	NA	NA	NA	NA
9d7e1a27-cb65-437d-9cf5-c4c891a48b31	1/11/2019	inventory_date	NA	NA	Santa Rosa	California	-122.744754244112	38.4798235526779	0	0	no_info	NA	NA	SantaRosa	NA	NA	NA	NA	NA	NA	NA	NA	NA	NA	NA	NA	NA
1db4f3d7-7ec3-483c-a575-1f40315d0705	1/11/2019	inventory_date	NA	NA	Santa Rosa	California	-122.74462605452	38.4798310560962	0	0	no_info	NA	NA	SantaRosa	NA	NA	NA	NA	NA	NA	NA	NA	NA	NA	NA	NA	NA
57b30045-b9af-453e-9352-fa8949090512	1/11/2019	inventory_date	NA	NA	Santa Rosa	California	-122.74451493292	38.4798345792568	0	0	no_info	NA	NA	SantaRosa	NA	NA	NA	NA	NA	NA	NA	NA	NA	NA	NA	NA	NA
fecbba15-b338-4b97-adce-70f4cb4b77b7	1/11/2019	inventory_date	NA	NA	Santa Rosa	California	-122.744341737733	38.4798182714523	0	0	no_info	NA	NA	SantaRosa	NA	NA	NA	NA	NA	NA	NA	NA	NA	NA	NA	NA	NA
ff2998bd-0ae4-4a25-be3e-4cf391343c01	1/11/2019	inventory_date	NA	NA	Santa Rosa	California	-122.744271309815	38.4798055782255	0	0	no_info	NA	NA	SantaRosa	NA	NA	NA	NA	NA	NA	NA	NA	NA	NA	NA	NA	NA
34d5acb3-dc11-4a72-b984-c330f6f95eed	1/11/2019	inventory_date	NA	NA	Santa Rosa	California	-122.744129555663	38.4798084684839	0	0	no_info	NA	NA	SantaRosa	NA	NA	NA	NA	NA	NA	NA	NA	NA	NA	NA	NA	NA
4412f343-19b2-439b-9a43-e8829e65f21e	1/11/2019	inventory_date	NA	NA	Santa Rosa	California	-122.744032357949	38.4798189887426	0	0	no_info	NA	NA	SantaRosa	NA	NA	NA	NA	NA	NA	NA	NA	NA	NA	NA	NA	NA
213910ac-f670-4ecf-a25d-2e36fc0a396f	1/11/2019	inventory_date	NA	NA	Santa Rosa	California	-122.743934351752	38.4798282924193	0	0	no_info	NA	NA	SantaRosa	NA	NA	NA	NA	NA	NA	NA	NA	NA	NA	NA	NA	NA
12da0845-b8db-4b4a-b8c2-d4c192058dde	1/11/2019	inventory_date	NA	NA	Santa Rosa	California	-122.743854671186	38.4798238902262	0	0	no_info	NA	NA	SantaRosa	NA	NA	NA	NA	NA	NA	NA	NA	NA	NA	NA	NA	NA
bd01aa62-d165-4200-999c-2d1501aa3ce7	1/11/2019	inventory_date	NA	NA	Santa Rosa	California	-122.743711749224	38.4798267382904	0	0	no_info	NA	NA	SantaRosa	NA	NA	NA	NA	NA	NA	NA	NA	NA	NA	NA	NA	NA
075254f6-d850-42a7-944d-5d97ef554859	1/11/2019	inventory_date	NA	NA	Santa Rosa	California	-122.743667641944	38.4798264851292	0	0	no_info	NA	NA	SantaRosa	NA	NA	NA	NA	NA	NA	NA	NA	NA	NA	NA	NA	NA
573b1803-20cb-402f-8703-2e2fa34aaac6	1/11/2019	inventory_date	NA	NA	Santa Rosa	California	-122.743613293869	38.4798346214503	0	0	no_info	NA	NA	SantaRosa	NA	NA	NA	NA	NA	NA	NA	NA	NA	NA	NA	NA	NA
02a0a2c6-6c24-4b06-97d1-640db8d8a67d	1/11/2019	inventory_date	NA	NA	Santa Rosa	California	-122.743546549044	38.4798276173226	0	0	no_info	NA	NA	SantaRosa	NA	NA	NA	NA	NA	NA	NA	NA	NA	NA	NA	NA	NA
e68f80d3-fc25-48b6-9882-a3f7397a4b7f	1/11/2019	inventory_date	NA	NA	Santa Rosa	California	-122.743416832317	38.4798167243555	0	0	no_info	NA	NA	SantaRosa	NA	NA	NA	NA	NA	NA	NA	NA	NA	NA	NA	NA	NA
65e8a91c-93f6-4ec5-a230-25344cb4b0db	1/11/2019	inventory_date	NA	NA	Santa Rosa	California	-122.74334532642	38.479801717515	0	0	no_info	NA	NA	SantaRosa	NA	NA	NA	NA	NA	NA	NA	NA	NA	NA	NA	NA	NA
0435379e-c6f6-45bf-98d4-13a42b5d3956	1/11/2019	inventory_date	NA	NA	Santa Rosa	California	-122.743303195433	38.4797917035766	0	0	no_info	NA	NA	SantaRosa	NA	NA	NA	NA	NA	NA	NA	NA	NA	NA	NA	NA	NA
7dd65f1a-4362-46ae-a246-640edb1a94e6	1/11/2019	inventory_date	NA	NA	Santa Rosa	California	-122.743174826179	38.4797795588615	0	0	no_info	NA	NA	SantaRosa	NA	NA	NA	NA	NA	NA	NA	NA	NA	NA	NA	NA	NA
6fa2c5f7-e577-4f5e-93b3-5e628b1bc17b	1/11/2019	inventory_date	NA	NA	Santa Rosa	California	-122.743121106925	38.4797775335701	0	0	no_info	NA	NA	SantaRosa	NA	NA	NA	NA	NA	NA	NA	NA	NA	NA	NA	NA	NA
047cc6c3-ff25-43f7-b6e6-c7364ce9dda8	1/11/2019	inventory_date	NA	NA	Santa Rosa	California	-122.743041516191	38.4798207749361	0	0	no_info	NA	NA	SantaRosa	NA	NA	NA	NA	NA	NA	NA	NA	NA	NA	NA	NA	NA
9b5ee976-906c-4abe-b49f-3385e4ba4a28	1/11/2019	inventory_date	NA	NA	Santa Rosa	California	-122.742994534301	38.4798300504835	0	0	no_info	NA	NA	SantaRosa	NA	NA	NA	NA	NA	NA	NA	NA	NA	NA	NA	NA	NA
fd5c4c71-d3d9-488d-b03e-63e3f4a4d834	1/11/2019	inventory_date	Pear	Pyrus	Santa Rosa	California	-122.742951954157	38.4798483202845	43.18	111.54856	no_info	more than 18.29 m	30.48 to 45.72 cm	SantaRosa	NA	NA	NA	NA	NA	NA	NA	NA	NA	NA	NA	NA	NA
e56ab29f-5920-4296-8a2c-7665c16eaebb	1/11/2019	inventory_date	NA	NA	Santa Rosa	California	-122.742644820161	38.4797853464127	0	0	no_info	NA	NA	SantaRosa	NA	NA	NA	NA	NA	NA	NA	NA	NA	NA	NA	NA	NA
ac219427-dbb0-40d2-a89f-70c1b363b908	1/11/2019	inventory_date	NA	NA	Santa Rosa	California	-122.742561007345	38.479789854092	0	0	no_info	NA	NA	SantaRosa	NA	NA	NA	NA	NA	NA	NA	NA	NA	NA	NA	NA	NA
f988a8ea-0723-4c93-97ee-a96a0801e056	1/11/2019	inventory_date	NA	NA	Santa Rosa	California	-122.742457970582	38.4797678993705	0	0	no_info	NA	NA	SantaRosa	NA	NA	NA	NA	NA	NA	NA	NA	NA	NA	NA	NA	NA
e56d48c0-49c6-4a8a-be81-61d90004b03b	1/11/2019	inventory_date	NA	NA	Santa Rosa	California	-122.742366252592	38.4797746784717	0	0	no_info	NA	NA	SantaRosa	NA	NA	NA	NA	NA	NA	NA	NA	NA	NA	NA	NA	NA
586be5f2-80ca-4c0c-85f3-081fa12e8072	1/11/2019	inventory_date	Plum	Prunus	Santa Rosa	California	-122.742311904517	38.4799508926842	27.94	65.6168	no_info	more than 18.29 m	15.24 to 30.48 cm	SantaRosa	NA	NA	NA	NA	NA	NA	NA	NA	NA	NA	NA	NA	NA
a6f16ca1-1311-4a6e-b573-c2f6f2592000	1/11/2019	inventory_date	NA	NA	Santa Rosa	California	-122.742307233278	38.4799489869458	0	0	no_info	NA	NA	SantaRosa	NA	NA	NA	NA	NA	NA	NA	NA	NA	NA	NA	NA	NA
50426eed-efdd-4c2f-bd90-a97425920c93	1/11/2019	inventory_date	NA	NA	Santa Rosa	California	-122.743198631534	38.4800951801443	0	0	no_info	NA	NA	SantaRosa	NA	NA	NA	NA	NA	NA	NA	NA	NA	NA	NA	NA	NA
f31f12cf-25f3-4d5a-a610-c31dbf3ee646	1/11/2019	inventory_date	NA	NA	Santa Rosa	California	-122.74329538009	38.4801243779615	0	0	no_info	NA	NA	SantaRosa	NA	NA	NA	NA	NA	NA	NA	NA	NA	NA	NA	NA	NA
b90c6591-180b-427d-a643-85955a5ca2e9	1/11/2019	inventory_date	NA	NA	Santa Rosa	California	-122.745948644113	38.4801336042442	0	0	no_info	NA	NA	SantaRosa	NA	NA	NA	NA	NA	NA	NA	NA	NA	NA	NA	NA	NA
356f2068-9282-4b89-a279-ace4efdd067d	1/11/2019	inventory_date	NA	NA	Santa Rosa	California	-122.746001824378	38.4801180981814	0	0	no_info	NA	NA	SantaRosa	NA	NA	NA	NA	NA	NA	NA	NA	NA	NA	NA	NA	NA
b4cb0a21-d8fe-4992-9875-32ab99af605b	1/11/2019	inventory_date	NA	NA	Santa Rosa	California	-122.746040990924	38.480137872806	0	0	no_info	NA	NA	SantaRosa	NA	NA	NA	NA	NA	NA	NA	NA	NA	NA	NA	NA	NA
99bae779-ab14-4755-b3dc-92ff6a440774	1/11/2019	inventory_date	NA	NA	Santa Rosa	California	-122.746115281599	38.4801297435514	0	0	no_info	NA	NA	SantaRosa	NA	NA	NA	NA	NA	NA	NA	NA	NA	NA	NA	NA	NA
f9af625c-1a38-467e-b1f6-c7ac7235039c	1/11/2019	inventory_date	NA	NA	Santa Rosa	California	-122.746131091947	38.4801321767021	0	0	no_info	NA	NA	SantaRosa	NA	NA	NA	NA	NA	NA	NA	NA	NA	NA	NA	NA	NA
24e343bc-1296-487c-8562-fc026721bab8	1/11/2019	inventory_date	Plum	Prunus	Santa Rosa	California	-122.746208975883	38.4800961787211	68.58	170.60368	no_info	more than 18.29 m	60.96 to 76.2 cm	SantaRosa	NA	NA	NA	NA	NA	NA	NA	NA	NA	NA	NA	NA	NA
2942159f-5a91-416a-ab04-fd3b0b6cd13a	1/11/2019	inventory_date	NA	NA	Santa Rosa	California	-122.746338243452	38.4801187943721	27.94	91.86352	no_info	more than 18.29 m	15.24 to 30.48 cm	SantaRosa	NA	NA	NA	NA	NA	NA	NA	NA	NA	NA	NA	NA	NA
8d4baf24-13ae-4efa-ae7e-7c894ef73a22	1/11/2019	inventory_date	Pear	Pyrus	Santa Rosa	California	-122.746630195919	38.48038015371	15.24	65.6168	no_info	more than 18.29 m	0 to 15.24 cm	SantaRosa	NA	NA	NA	NA	NA	NA	NA	NA	NA	NA	NA	NA	NA
7642e8c2-0e6b-4a44-92a9-3476a84b90a8	1/11/2019	inventory_date	NA	NA	Santa Rosa	California	-122.746629297604	38.4803796262948	0	0	no_info	NA	NA	SantaRosa	NA	NA	NA	NA	NA	NA	NA	NA	NA	NA	NA	NA	NA
76e63684-1e7b-4460-bc57-4345ad49fb47	1/11/2019	inventory_date	Pear	Pyrus	Santa Rosa	California	-122.746613038097	38.480358600004	12.7	72.17848	no_info	more than 18.29 m	0 to 15.24 cm	SantaRosa	NA	NA	NA	NA	NA	NA	NA	NA	NA	NA	NA	NA	NA
05f4e5cb-9661-40e5-abae-ea59d390b39b	1/11/2019	inventory_date	NA	NA	Santa Rosa	California	-122.746611600793	38.4803599501874	0	0	no_info	NA	NA	SantaRosa	NA	NA	NA	NA	NA	NA	NA	NA	NA	NA	NA	NA	NA
43dfdb3a-6f94-4fd6-9356-8765a73371e5	1/11/2019	inventory_date	NA	NA	Santa Rosa	California	-122.746597497243	38.4805915414282	0	0	no_info	NA	NA	SantaRosa	NA	NA	NA	NA	NA	NA	NA	NA	NA	NA	NA	NA	NA
45fb1049-50f7-4bca-bd6e-7ed579c1b55d	1/11/2019	inventory_date	NA	NA	Santa Rosa	California	-122.746600910841	38.4806301059071	0	0	no_info	NA	NA	SantaRosa	NA	NA	NA	NA	NA	NA	NA	NA	NA	NA	NA	NA	NA
51f756b0-16cf-4f7d-9129-572ac3344d80	1/11/2019	inventory_date	Pistache	NA	Santa Rosa	California	-122.746434003861	38.4811227364783	20.32	59.05512	no_info	more than 18.29 m	15.24 to 30.48 cm	SantaRosa	NA	NA	NA	NA	NA	NA	NA	NA	NA	NA	NA	NA	NA
b142a87d-553c-4b04-af91-c5f4b25449aa	1/11/2019	inventory_date	NA	NA	Santa Rosa	California	-122.746434273356	38.4811238334907	0	0	no_info	NA	NA	SantaRosa	NA	NA	NA	NA	NA	NA	NA	NA	NA	NA	NA	NA	NA
9d0f4ff4-a936-48b3-a184-f9eb56e3b971	1/11/2019	inventory_date	Pistache	NA	Santa Rosa	California	-122.746429152959	38.481038611049	25.4	65.6168	no_info	more than 18.29 m	15.24 to 30.48 cm	SantaRosa	NA	NA	NA	NA	NA	NA	NA	NA	NA	NA	NA	NA	NA
742d128e-33bb-4c36-9009-78e61b9b7593	1/11/2019	inventory_date	NA	NA	Santa Rosa	California	-122.746435530997	38.4810334353945	0	0	no_info	NA	NA	SantaRosa	NA	NA	NA	NA	NA	NA	NA	NA	NA	NA	NA	NA	NA
2df0ea86-027f-4857-a581-c12dff5eee6a	1/11/2019	inventory_date	NA	NA	Santa Rosa	California	-122.746435620829	38.4805609795562	0	0	no_info	NA	NA	SantaRosa	NA	NA	NA	NA	NA	NA	NA	NA	NA	NA	NA	NA	NA
33e9c63f-1c27-4fe2-b327-872b99ade39b	1/11/2019	inventory_date	NA	NA	Santa Rosa	California	-122.746457270227	38.4805037867684	0	0	no_info	NA	NA	SantaRosa	NA	NA	NA	NA	NA	NA	NA	NA	NA	NA	NA	NA	NA
01518679-a9e4-4d51-b404-55937a657d21	1/11/2019	inventory_date	NA	NA	Santa Rosa	California	-122.746431847905	38.4803838456166	0	0	no_info	NA	NA	SantaRosa	NA	NA	NA	NA	NA	NA	NA	NA	NA	NA	NA	NA	NA
a42ae224-1274-4b0f-882b-f6950f84b7bb	1/11/2019	inventory_date	NA	NA	Santa Rosa	California	-122.746409479854	38.4802974268241	0	0	no_info	NA	NA	SantaRosa	NA	NA	NA	NA	NA	NA	NA	NA	NA	NA	NA	NA	NA
d9e83220-3451-47b8-b058-a91f8da81aeb	1/11/2019	inventory_date	NA	NA	Santa Rosa	California	-122.746315336412	38.480251576792	0	0	no_info	NA	NA	SantaRosa	NA	NA	NA	NA	NA	NA	NA	NA	NA	NA	NA	NA	NA
980a00ab-c0cc-403b-b915-3fd561feb95a	1/11/2019	inventory_date	NA	NA	Santa Rosa	California	-122.746230984607	38.4802401353761	0	0	no_info	NA	NA	SantaRosa	NA	NA	NA	NA	NA	NA	NA	NA	NA	NA	NA	NA	NA
fca1dd18-6821-49a9-ac7a-aa850a2b29cf	1/11/2019	inventory_date	NA	NA	Santa Rosa	California	-122.74618705699	38.4802333844476	0	0	no_info	NA	NA	SantaRosa	NA	NA	NA	NA	NA	NA	NA	NA	NA	NA	NA	NA	NA
91d7b033-50fd-4942-8415-7517db80c3be	1/11/2019	inventory_date	Plum	Prunus	Santa Rosa	California	-122.745197113547	38.4801191037902	27.94	82.021	no_info	more than 18.29 m	15.24 to 30.48 cm	SantaRosa	NA	NA	NA	NA	NA	NA	NA	NA	NA	NA	NA	NA	NA
46e11d79-087c-40fb-85f8-f1c532861eb1	1/11/2019	inventory_date	NA	NA	Santa Rosa	California	-122.745196574557	38.4801188787589	0	0	no_info	NA	NA	SantaRosa	NA	NA	NA	NA	NA	NA	NA	NA	NA	NA	NA	NA	NA
67036147-e5d2-4782-93e7-bf4797f68659	1/11/2019	inventory_date	NA	NA	Santa Rosa	California	-122.744888901573	38.4801176340544	22.86	98.4252	no_info	more than 18.29 m	15.24 to 30.48 cm	SantaRosa	NA	NA	NA	NA	NA	NA	NA	NA	NA	NA	NA	NA	NA
822ceb3d-be38-43c5-8430-8ea7350a42ad	1/11/2019	inventory_date	NA	NA	Santa Rosa	California	-122.744887823594	38.48011774657	0	0	no_info	NA	NA	SantaRosa	NA	NA	NA	NA	NA	NA	NA	NA	NA	NA	NA	NA	NA
ed8d95bc-8b0a-4fe8-9736-9aa1bdba01af	1/14/2019	inventory_date	NA	NA	Santa Rosa	California	-122.743964714808	38.4800949621451	60.96	98.4252	no_info	more than 18.29 m	45.72 to 60.96 cm	SantaRosa	NA	NA	NA	NA	NA	NA	NA	NA	NA	NA	NA	NA	NA
af557879-b373-4a38-b576-c8eec80ae1af	1/14/2019	inventory_date	NA	NA	Santa Rosa	California	-122.744128028527	38.4802213804513	0	0	no_info	NA	NA	SantaRosa	NA	NA	NA	NA	NA	NA	NA	NA	NA	NA	NA	NA	NA
1a17049c-64b4-404c-8136-8cd394aed4ae	1/14/2019	inventory_date	NA	NA	Santa Rosa	California	-122.74417698671	38.4802135676559	0	0	no_info	NA	NA	SantaRosa	NA	NA	NA	NA	NA	NA	NA	NA	NA	NA	NA	NA	NA
b61e6108-d7b6-4300-a93d-86ed13dba8eb	1/14/2019	inventory_date	NA	NA	Santa Rosa	California	-122.744213098984	38.4802208108416	0	0	no_info	NA	NA	SantaRosa	NA	NA	NA	NA	NA	NA	NA	NA	NA	NA	NA	NA	NA
eb61f7fb-4ffb-461f-a970-4a50bb6ea909	1/14/2019	inventory_date	NA	NA	Santa Rosa	California	-122.744278406506	38.480223750309	0	0	no_info	NA	NA	SantaRosa	NA	NA	NA	NA	NA	NA	NA	NA	NA	NA	NA	NA	NA
4cf62bbd-e8ca-40c8-9bd3-a42b1ad5a06f	1/14/2019	inventory_date	NA	NA	Santa Rosa	California	-122.744343803858	38.4802796282952	0	0	no_info	NA	NA	SantaRosa	NA	NA	NA	NA	NA	NA	NA	NA	NA	NA	NA	NA	NA
c954ff1e-de51-4d35-abac-b86cad6cf6db	1/14/2019	inventory_date	NA	NA	Santa Rosa	California	-122.744349103918	38.4803164489531	0	0	no_info	NA	NA	SantaRosa	NA	NA	NA	NA	NA	NA	NA	NA	NA	NA	NA	NA	NA
2e500082-e995-469b-a693-4358d481649a	1/14/2019	inventory_date	NA	NA	Santa Rosa	California	-122.744334730874	38.480409710054	30.48	111.54856	no_info	more than 18.29 m	15.24 to 30.48 cm	SantaRosa	NA	NA	NA	NA	NA	NA	NA	NA	NA	NA	NA	NA	NA
3dbdf562-80f8-4147-8c06-435ea815094b	1/14/2019	inventory_date	NA	NA	Santa Rosa	California	-122.744334371548	38.4804089646408	0	0	no_info	NA	NA	SantaRosa	NA	NA	NA	NA	NA	NA	NA	NA	NA	NA	NA	NA	NA
a84ce134-6c46-4ea1-a5b6-13bed260356c	1/14/2019	inventory_date	NA	NA	Santa Rosa	California	-122.743962199525	38.4801019310857	0	0	no_info	NA	NA	SantaRosa	NA	NA	NA	NA	NA	NA	NA	NA	NA	NA	NA	NA	NA
4f5060c7-b02d-4dad-a5de-c84c64a3645d	1/14/2019	inventory_date	NA	NA	Santa Rosa	California	-122.74432215446	38.4806862648653	30.48	147.6378	no_info	more than 18.29 m	15.24 to 30.48 cm	SantaRosa	NA	NA	NA	NA	NA	NA	NA	NA	NA	NA	NA	NA	NA
3c55a092-0af6-4644-a7a1-3b3e0ba692eb	1/14/2019	inventory_date	NA	NA	Santa Rosa	California	-122.744887823594	38.4807419174635	0	0	no_info	NA	NA	SantaRosa	NA	NA	NA	NA	NA	NA	NA	NA	NA	NA	NA	NA	NA
74a6ac30-6adf-465f-bbf3-6a98a10926d4	1/14/2019	inventory_date	Redwood	Sequoia sempervirens	Santa Rosa	California	-122.744817934665	38.480783871365	124.46	321.52232	naturally_occurring	more than 18.29 m	more than 76.2 cm	SantaRosa	NA	NA	NA	NA	NA	NA	NA	NA	NA	NA	NA	NA	NA
eba36b43-b16f-493e-93f8-e4e845e9f764	1/14/2019	inventory_date	Redwood	Sequoia sempervirens	Santa Rosa	California	-122.744744362643	38.4807367628843	91.44	328.084	naturally_occurring	more than 18.29 m	more than 76.2 cm	SantaRosa	NA	NA	NA	NA	NA	NA	NA	NA	NA	NA	NA	NA	NA
42445e7f-0545-4de7-9bd3-e46f2e8ca9d0	1/14/2019	inventory_date	Pistache	NA	Santa Rosa	California	-122.744553560477	38.4801067340989	27.94	104.98688	no_info	more than 18.29 m	15.24 to 30.48 cm	SantaRosa	NA	NA	NA	NA	NA	NA	NA	NA	NA	NA	NA	NA	NA
bf0dbcfc-6770-436b-a6f4-637da27d889c	1/14/2019	inventory_date	NA	NA	Santa Rosa	California	-122.744551135026	38.4801081827382	0	0	no_info	NA	NA	SantaRosa	NA	NA	NA	NA	NA	NA	NA	NA	NA	NA	NA	NA	NA
28f8a0ec-c665-4be7-9a51-75a73d5d1c9a	1/14/2019	inventory_date	Pistache	NA	Santa Rosa	California	-122.744699806205	38.4800981899391	17.78	59.05512	no_info	more than 18.29 m	15.24 to 30.48 cm	SantaRosa	NA	NA	NA	NA	NA	NA	NA	NA	NA	NA	NA	NA	NA
63e5c1e2-4433-4589-b007-ed8f2e9015ab	1/14/2019	inventory_date	NA	NA	Santa Rosa	California	-122.744696662102	38.4800982321325	0	0	no_info	NA	NA	SantaRosa	NA	NA	NA	NA	NA	NA	NA	NA	NA	NA	NA	NA	NA
113d48f8-381c-46e2-98cf-fa99b6295573	1/14/2019	inventory_date	NA	NA	Santa Rosa	California	-122.744814251573	38.480112985751	20.32	72.17848	no_info	more than 18.29 m	15.24 to 30.48 cm	SantaRosa	NA	NA	NA	NA	NA	NA	NA	NA	NA	NA	NA	NA	NA
0becba79-8e72-447d-9570-161c6d0dc007	1/14/2019	inventory_date	NA	NA	Santa Rosa	California	-122.744813263426	38.4801174652809	0	0	no_info	NA	NA	SantaRosa	NA	NA	NA	NA	NA	NA	NA	NA	NA	NA	NA	NA	NA
fd34a1c2-6a8d-452a-b8d8-4bb29533ae29	1/14/2019	inventory_date	NA	NA	Santa Rosa	California	-122.743627397419	38.4802076113658	0	0	no_info	NA	NA	SantaRosa	NA	NA	NA	NA	NA	NA	NA	NA	NA	NA	NA	NA	NA
4fe5f3c9-cb3d-41eb-bf5f-a069c93a898f	1/14/2019	inventory_date	NA	NA	Santa Rosa	California	-122.743405513544	38.4803673761957	30.48	141.07612	no_info	more than 18.29 m	15.24 to 30.48 cm	SantaRosa	NA	NA	NA	NA	NA	NA	NA	NA	NA	NA	NA	NA	NA
7703e0f6-2820-4a24-8e31-de290d7dd776	1/14/2019	inventory_date	NA	NA	Santa Rosa	California	-122.743411622088	38.4803663283972	0	0	no_info	NA	NA	SantaRosa	NA	NA	NA	NA	NA	NA	NA	NA	NA	NA	NA	NA	NA
b88657fb-b6bd-45ca-8acc-80c5a02f5723	1/14/2019	inventory_date	NA	NA	Santa Rosa	California	-122.743445039416	38.4804251246354	0	0	no_info	NA	NA	SantaRosa	NA	NA	NA	NA	NA	NA	NA	NA	NA	NA	NA	NA	NA
88dfd490-623d-40ce-b4fc-f012e31f3642	1/14/2019	inventory_date	NA	NA	Santa Rosa	California	-122.743445758069	38.4804753345175	0	0	no_info	NA	NA	SantaRosa	NA	NA	NA	NA	NA	NA	NA	NA	NA	NA	NA	NA	NA
f67c4634-4faa-4494-a093-346497993bc2	1/14/2019	inventory_date	NA	NA	Santa Rosa	California	-122.743421323893	38.4800757430552	27.94	196.8504	no_info	more than 18.29 m	15.24 to 30.48 cm	SantaRosa	NA	NA	NA	NA	NA	NA	NA	NA	NA	NA	NA	NA	NA
93f7385a-3d08-4cb8-8ce6-1293bc271569	1/14/2019	inventory_date	NA	NA	Santa Rosa	California	-122.743419527262	38.4800607433008	27.94	196.8504	no_info	more than 18.29 m	15.24 to 30.48 cm	SantaRosa	NA	NA	NA	NA	NA	NA	NA	NA	NA	NA	NA	NA	NA
86a5f8be-85f6-43c0-ae70-73b3493e8ffd	1/14/2019	inventory_date	NA	NA	Santa Rosa	California	-122.743170514266	38.4802403463426	0	0	no_info	NA	NA	SantaRosa	NA	NA	NA	NA	NA	NA	NA	NA	NA	NA	NA	NA	NA
5caa82c9-4838-4b96-a879-18c90fe96e50	1/14/2019	inventory_date	NA	NA	Santa Rosa	California	-122.74329187666	38.48058123928	0	0	no_info	NA	NA	SantaRosa	NA	NA	NA	NA	NA	NA	NA	NA	NA	NA	NA	NA	NA
5f930294-e264-4eac-9a4f-3c1cdd3328e9	1/14/2019	inventory_date	NA	NA	Santa Rosa	California	-122.743424288333	38.4808795087294	30.48	98.4252	no_info	more than 18.29 m	15.24 to 30.48 cm	SantaRosa	NA	NA	NA	NA	NA	NA	NA	NA	NA	NA	NA	NA	NA
7281ec2c-802a-4878-959e-1b0409155f9d	1/14/2019	inventory_date	NA	NA	Santa Rosa	California	-122.743421503556	38.4808805846491	0	0	no_info	NA	NA	SantaRosa	NA	NA	NA	NA	NA	NA	NA	NA	NA	NA	NA	NA	NA
91ab2b02-9fec-4308-a549-4502345dfc0d	1/14/2019	inventory_date	NA	NA	Santa Rosa	California	-122.743441625818	38.4809330234052	35.56	65.6168	no_info	more than 18.29 m	30.48 to 45.72 cm	SantaRosa	NA	NA	NA	NA	NA	NA	NA	NA	NA	NA	NA	NA	NA
57eee0ec-e02c-4226-86fe-9f1323f4f8fb	1/14/2019	inventory_date	NA	NA	Santa Rosa	California	-122.74343938003	38.4809335859771	0	0	no_info	NA	NA	SantaRosa	NA	NA	NA	NA	NA	NA	NA	NA	NA	NA	NA	NA	NA
d2dba6f1-64dd-4732-9a93-e554de54f8a9	1/14/2019	inventory_date	Oak	Quercus	Santa Rosa	California	-122.743265286528	38.4811990209923	121.92	262.4672	no_info	more than 18.29 m	more than 76.2 cm	SantaRosa	NA	NA	NA	NA	NA	NA	NA	NA	NA	NA	NA	NA	NA
33605045-f883-441f-88e4-c5c1eb9484cd	1/14/2019	inventory_date	NA	NA	Santa Rosa	California	-122.743296098742	38.4809935842492	0	0	no_info	NA	NA	SantaRosa	NA	NA	NA	NA	NA	NA	NA	NA	NA	NA	NA	NA	NA
9e1f5c4a-bb01-4cd1-9804-b77039871d45	1/14/2019	inventory_date	NA	NA	Santa Rosa	California	-122.742319001208	38.480363093583	0	0	no_info	NA	NA	SantaRosa	NA	NA	NA	NA	NA	NA	NA	NA	NA	NA	NA	NA	NA
70942900-fbef-45d3-b769-88cca83eed27	1/14/2019	inventory_date	NA	NA	Santa Rosa	California	-122.742307682435	38.4803968340941	0	0	no_info	NA	NA	SantaRosa	NA	NA	NA	NA	NA	NA	NA	NA	NA	NA	NA	NA	NA
a0ec1730-52c1-46db-ace4-7a017e6364ca	1/14/2019	inventory_date	NA	NA	Santa Rosa	California	-122.742326277562	38.4804188378494	0	0	no_info	NA	NA	SantaRosa	NA	NA	NA	NA	NA	NA	NA	NA	NA	NA	NA	NA	NA
1372ad67-4110-404f-9dff-92976149004b	1/14/2019	inventory_date	NA	NA	Santa Rosa	California	-122.751889742076	38.4792405058506	0	0	no_info	NA	NA	SantaRosa	NA	NA	NA	NA	NA	NA	NA	NA	NA	NA	NA	NA	NA
740eae3f-662a-493d-87d6-9960d78f8381	1/14/2019	inventory_date	NA	NA	Santa Rosa	California	-122.752067069513	38.4792246409476	27.94	82.021	no_info	more than 18.29 m	15.24 to 30.48 cm	SantaRosa	NA	NA	NA	NA	NA	NA	NA	NA	NA	NA	NA	NA	NA
0913de57-6ce0-4536-b805-ace7c3bcde9e	1/14/2019	inventory_date	NA	NA	Santa Rosa	California	-122.75206626103	38.4792273061953	0	0	no_info	NA	NA	SantaRosa	NA	NA	NA	NA	NA	NA	NA	NA	NA	NA	NA	NA	NA
de0078c5-2ab0-4e10-8655-3eeabe136d6a	1/14/2019	inventory_date	NA	NA	Santa Rosa	California	-122.753136244365	38.4792250417896	0	0	no_info	NA	NA	SantaRosa	NA	NA	NA	NA	NA	NA	NA	NA	NA	NA	NA	NA	NA
3c3b24c7-66ad-4975-9c54-47ccd1184b02	1/14/2019	inventory_date	Pistache	NA	Santa Rosa	California	-122.754462427219	38.4788239455046	15.24	49.2126	no_info	more than 18.29 m	0 to 15.24 cm	SantaRosa	NA	NA	NA	NA	NA	NA	NA	NA	NA	NA	NA	NA	NA
0628453b-b9ba-4db1-acb1-96d500c84b5a	1/14/2019	inventory_date	NA	NA	Santa Rosa	California	-122.754460001767	38.4788271592908	0	0	no_info	NA	NA	SantaRosa	NA	NA	NA	NA	NA	NA	NA	NA	NA	NA	NA	NA	NA
a933c3d2-eb1f-40eb-9b69-9df5a89f7e49	1/14/2019	inventory_date	NA	NA	Santa Rosa	California	-122.754270547074	38.4789102676108	15.24	32.8084	no_info	more than 18.29 m	0 to 15.24 cm	SantaRosa	NA	NA	NA	NA	NA	NA	NA	NA	NA	NA	NA	NA	NA
ae5aeddc-f9d4-412a-a54d-1159663fda6a	1/14/2019	inventory_date	NA	NA	Santa Rosa	California	-122.754263360552	38.4789124757676	0	0	no_info	NA	NA	SantaRosa	NA	NA	NA	NA	NA	NA	NA	NA	NA	NA	NA	NA	NA
47548ea7-de26-41c8-9d44-08af4d94aedd	1/14/2019	inventory_date	NA	NA	Santa Rosa	California	-122.754370619396	38.4788700566417	15.24	29.52756	no_info	more than 18.29 m	0 to 15.24 cm	SantaRosa	NA	NA	NA	NA	NA	NA	NA	NA	NA	NA	NA	NA	NA
e0102b6c-2b8b-4743-b67a-846edf333e88	1/14/2019	inventory_date	NA	NA	Santa Rosa	California	-122.754371966869	38.4788667584693	0	0	no_info	NA	NA	SantaRosa	NA	NA	NA	NA	NA	NA	NA	NA	NA	NA	NA	NA	NA
86870eae-a4f5-41bc-ab29-c2b784d357bf	1/14/2019	inventory_date	Pistache	NA	Santa Rosa	California	-122.754492161454	38.4788058231235	15.24	39.37008	no_info	more than 18.29 m	0 to 15.24 cm	SantaRosa	NA	NA	NA	NA	NA	NA	NA	NA	NA	NA	NA	NA	NA
a1e79c88-9a23-4f15-9809-697c2fc81c74	1/14/2019	inventory_date	NA	NA	Santa Rosa	California	-122.754487041057	38.4788056965411	0	0	no_info	NA	NA	SantaRosa	NA	NA	NA	NA	NA	NA	NA	NA	NA	NA	NA	NA	NA
7a3c45e9-2693-4834-94af-ee6ded8cf39a	1/14/2019	inventory_date	NA	NA	Santa Rosa	California	-122.754557558807	38.4787805066346	15.24	32.8084	no_info	more than 18.29 m	0 to 15.24 cm	SantaRosa	NA	NA	NA	NA	NA	NA	NA	NA	NA	NA	NA	NA	NA
c8904de9-3cc7-474d-b27c-c1031f63e811	1/14/2019	inventory_date	NA	NA	Santa Rosa	California	-122.754556211334	38.4787799932724	0	0	no_info	NA	NA	SantaRosa	NA	NA	NA	NA	NA	NA	NA	NA	NA	NA	NA	NA	NA
bd299f49-8e1b-4e15-88bf-90beb768dfbe	1/14/2019	inventory_date	NA	NA	Santa Rosa	California	-122.754615230648	38.4787562590558	22.86	49.2126	no_info	more than 18.29 m	15.24 to 30.48 cm	SantaRosa	NA	NA	NA	NA	NA	NA	NA	NA	NA	NA	NA	NA	NA
f7a74635-f800-4dbc-81ef-a1d1b055e009	1/14/2019	inventory_date	NA	NA	Santa Rosa	California	-122.75461064924	38.4787572295217	0	0	no_info	NA	NA	SantaRosa	NA	NA	NA	NA	NA	NA	NA	NA	NA	NA	NA	NA	NA
985ec14b-4afb-4e46-a335-eee6e9b06db3	1/14/2019	inventory_date	NA	NA	Santa Rosa	California	-122.755356789915	38.4783409617439	0	0	no_info	NA	NA	SantaRosa	NA	NA	NA	NA	NA	NA	NA	NA	NA	NA	NA	NA	NA
7fd6191d-941b-4ddc-8c51-c99171f30be2	1/14/2019	inventory_date	NA	NA	Santa Rosa	California	-122.755440962058	38.4783021991329	0	0	no_info	NA	NA	SantaRosa	NA	NA	NA	NA	NA	NA	NA	NA	NA	NA	NA	NA	NA
5c364ada-2e86-427c-9812-675a931c8c75	1/14/2019	inventory_date	NA	NA	Santa Rosa	California	-122.755128078844	38.4791237482403	38.1	137.79528	no_info	more than 18.29 m	30.48 to 45.72 cm	SantaRosa	NA	NA	NA	NA	NA	NA	NA	NA	NA	NA	NA	NA	NA
6e0a693f-7911-47b1-abb2-6db7bf0aad2d	1/14/2019	inventory_date	NA	NA	Santa Rosa	California	-122.755127000866	38.4791236216585	0	0	no_info	NA	NA	SantaRosa	NA	NA	NA	NA	NA	NA	NA	NA	NA	NA	NA	NA	NA
cceeba91-fbf9-4f10-b04a-70e2c1a3b5a7	1/14/2019	inventory_date	Pistache	NA	Santa Rosa	California	-122.755152243525	38.4791760968544	17.78	49.2126	no_info	more than 18.29 m	15.24 to 30.48 cm	SantaRosa	NA	NA	NA	NA	NA	NA	NA	NA	NA	NA	NA	NA	NA
0d3d9100-d477-48cd-8f6a-5d2ffefd9742	1/14/2019	inventory_date	NA	NA	Santa Rosa	California	-122.755150087569	38.4791764273735	0	0	no_info	NA	NA	SantaRosa	NA	NA	NA	NA	NA	NA	NA	NA	NA	NA	NA	NA	NA
2cbadfde-1b16-46b5-a476-cc94cc9bcd4e	1/14/2019	inventory_date	Pistache	NA	Santa Rosa	California	-122.755152423188	38.479225161339	25.4	111.54856	no_info	more than 18.29 m	15.24 to 30.48 cm	SantaRosa	NA	NA	NA	NA	NA	NA	NA	NA	NA	NA	NA	NA	NA
a9fe1beb-24b2-4b41-bb92-81343e71618a	1/14/2019	inventory_date	NA	NA	Santa Rosa	California	-122.7551501774	38.4792264060588	0	0	no_info	NA	NA	SantaRosa	NA	NA	NA	NA	NA	NA	NA	NA	NA	NA	NA	NA	NA
206964f5-28c8-48b2-bc12-cca8c382d945	1/14/2019	inventory_date	NA	NA	Santa Rosa	California	-122.75472581326	38.4783149770134	0	0	no_info	NA	NA	SantaRosa	NA	NA	NA	NA	NA	NA	NA	NA	NA	NA	NA	NA	NA
4d7aae3f-8305-4c14-a827-92a02ea21a2c	1/14/2019	inventory_date	NA	NA	Santa Rosa	California	-122.754247460371	38.4782672058726	0	0	no_info	NA	NA	SantaRosa	NA	NA	NA	NA	NA	NA	NA	NA	NA	NA	NA	NA	NA
afad8c4e-33e4-4c11-acc5-7f1115d13390	1/14/2019	inventory_date	NA	NA	Santa Rosa	California	-122.754172540876	38.4782353490513	0	0	no_info	NA	NA	SantaRosa	NA	NA	NA	NA	NA	NA	NA	NA	NA	NA	NA	NA	NA
96b120bc-69ce-44b1-8ebd-ee8ea5cdd6a9	1/14/2019	inventory_date	NA	NA	Santa Rosa	California	-122.754078666929	38.4782331127441	33.02	141.07612	no_info	more than 18.29 m	30.48 to 45.72 cm	SantaRosa	NA	NA	NA	NA	NA	NA	NA	NA	NA	NA	NA	NA	NA
15f6984d-4981-4627-bb77-8a969d303810	1/14/2019	inventory_date	NA	NA	Santa Rosa	California	-122.754076690636	38.4782352224679	0	0	no_info	NA	NA	SantaRosa	NA	NA	NA	NA	NA	NA	NA	NA	NA	NA	NA	NA	NA
36e0d35f-f903-4173-9a6e-14cfe12734d1	1/14/2019	inventory_date	NA	NA	Santa Rosa	California	-122.753983535341	38.4782485559206	38.1	213.2546	no_info	more than 18.29 m	30.48 to 45.72 cm	SantaRosa	NA	NA	NA	NA	NA	NA	NA	NA	NA	NA	NA	NA	NA
a1f9d0da-43f2-4fd7-a946-1ca3ad11c375	1/14/2019	inventory_date	NA	NA	Santa Rosa	California	-122.753982187868	38.4782484504345	38.1	213.2546	no_info	more than 18.29 m	30.48 to 45.72 cm	SantaRosa	NA	NA	NA	NA	NA	NA	NA	NA	NA	NA	NA	NA	NA
8c1c2e07-0188-417a-be15-c851e39e78e6	1/14/2019	inventory_date	NA	NA	Santa Rosa	California	-122.753882474871	38.478245194428	0	0	no_info	NA	NA	SantaRosa	NA	NA	NA	NA	NA	NA	NA	NA	NA	NA	NA	NA	NA
4f127d5e-ad53-4161-8894-77d558ac3328	1/14/2019	inventory_date	NA	NA	Santa Rosa	California	-122.75335462481	38.478260243787	12.7	59.05512	no_info	more than 18.29 m	0 to 15.24 cm	SantaRosa	NA	NA	NA	NA	NA	NA	NA	NA	NA	NA	NA	NA	NA
3a939978-e851-46bf-a163-020f80f84abd	1/14/2019	inventory_date	NA	NA	Santa Rosa	California	-122.753153402186	38.4782281126985	15.24	55.77428	no_info	more than 18.29 m	0 to 15.24 cm	SantaRosa	NA	NA	NA	NA	NA	NA	NA	NA	NA	NA	NA	NA	NA
7a81a188-369f-436a-ac0a-57f642a8242e	1/14/2019	inventory_date	NA	NA	Santa Rosa	California	-122.753148730947	38.4782312561871	0	0	no_info	NA	NA	SantaRosa	NA	NA	NA	NA	NA	NA	NA	NA	NA	NA	NA	NA	NA
1ce0a295-085f-4fb5-9689-b6d6e1f7fa48	1/14/2019	inventory_date	NA	NA	Santa Rosa	California	-122.752220052606	38.4779902198341	0	0	no_info	NA	NA	SantaRosa	NA	NA	NA	NA	NA	NA	NA	NA	NA	NA	NA	NA	NA
ceed2ea8-1e2c-490b-bc76-2f4e68161534	1/14/2019	inventory_date	NA	NA	Santa Rosa	California	-122.752221759405	38.4779485596691	0	0	no_info	NA	NA	SantaRosa	NA	NA	NA	NA	NA	NA	NA	NA	NA	NA	NA	NA	NA
b278b132-9048-46bd-8e2c-b75f513901c4	1/14/2019	inventory_date	NA	NA	Santa Rosa	California	-122.753291383414	38.4774031988844	50.8	196.8504	no_info	more than 18.29 m	45.72 to 60.96 cm	SantaRosa	NA	NA	NA	NA	NA	NA	NA	NA	NA	NA	NA	NA	NA
786feb2a-5802-4f30-9dd1-6dcbfca77a08	1/14/2019	inventory_date	NA	NA	Santa Rosa	California	-122.753288059648	38.4774052242425	0	0	no_info	NA	NA	SantaRosa	NA	NA	NA	NA	NA	NA	NA	NA	NA	NA	NA	NA	NA
9c39d9bd-1bb6-418b-aa20-1b039c116aad	1/14/2019	inventory_date	Alder	Alnus	Santa Rosa	California	-122.753179094004	38.4774008500315	33.02	98.4252	no_info	more than 18.29 m	30.48 to 45.72 cm	SantaRosa	NA	NA	NA	NA	NA	NA	NA	NA	NA	NA	NA	NA	NA
45b1bada-9b41-4b53-82b8-1c0ef380c180	1/14/2019	inventory_date	NA	NA	Santa Rosa	California	-122.753176488889	38.4773989231281	0	0	no_info	NA	NA	SantaRosa	NA	NA	NA	NA	NA	NA	NA	NA	NA	NA	NA	NA	NA
11f9e5be-4ba9-4370-9d3e-ca134606ca2d	1/14/2019	inventory_date	Pear	Pyrus	Santa Rosa	California	-122.751647735939	38.4776555313463	55.88	98.4252	no_info	more than 18.29 m	45.72 to 60.96 cm	SantaRosa	NA	NA	NA	NA	NA	NA	NA	NA	NA	NA	NA	NA	NA
209213f3-c6c7-4fb6-b569-68179543abad	1/14/2019	inventory_date	NA	NA	Santa Rosa	California	-122.751646388466	38.4776571206843	0	0	no_info	NA	NA	SantaRosa	NA	NA	NA	NA	NA	NA	NA	NA	NA	NA	NA	NA	NA
39f03e07-981b-45d8-be74-4096c4220789	1/14/2019	inventory_date	NA	NA	Santa Rosa	California	-122.751704419633	38.4774527779473	0	0	no_info	NA	NA	SantaRosa	NA	NA	NA	NA	NA	NA	NA	NA	NA	NA	NA	NA	NA
3441684c-b6d6-48f7-b4fe-7dab4a2024e7	1/14/2019	inventory_date	Pistache	NA	Santa Rosa	California	-122.752086023966	38.4778678483053	25.4	91.86352	no_info	more than 18.29 m	15.24 to 30.48 cm	SantaRosa	NA	NA	NA	NA	NA	NA	NA	NA	NA	NA	NA	NA	NA
914d1415-3645-4053-847c-c4ac0f76d579	1/14/2019	inventory_date	NA	NA	Santa Rosa	California	-122.752084317167	38.4778686640693	0	0	no_info	NA	NA	SantaRosa	NA	NA	NA	NA	NA	NA	NA	NA	NA	NA	NA	NA	NA
4b3ae626-9640-4fad-bb5c-21d42b5a42ed	1/14/2019	inventory_date	Pistache	NA	Santa Rosa	California	-122.752094827456	38.4778095492854	30.48	118.11024	no_info	more than 18.29 m	15.24 to 30.48 cm	SantaRosa	NA	NA	NA	NA	NA	NA	NA	NA	NA	NA	NA	NA	NA
668aa01a-eb3b-48c9-9352-fee19f7224a2	1/14/2019	inventory_date	NA	NA	Santa Rosa	California	-122.752090246048	38.47780921876	0	0	no_info	NA	NA	SantaRosa	NA	NA	NA	NA	NA	NA	NA	NA	NA	NA	NA	NA	NA
9c22078c-eb6c-4915-8fc5-c87e5a34bb05	1/14/2019	inventory_date	Pistache	NA	Santa Rosa	California	-122.75208036458	38.4777553501422	30.48	82.021	no_info	more than 18.29 m	15.24 to 30.48 cm	SantaRosa	NA	NA	NA	NA	NA	NA	NA	NA	NA	NA	NA	NA	NA
87bfad3e-37cf-4377-98d8-edde043e3e8a	1/14/2019	inventory_date	NA	NA	Santa Rosa	California	-122.752079106938	38.4777567355367	0	0	no_info	NA	NA	SantaRosa	NA	NA	NA	NA	NA	NA	NA	NA	NA	NA	NA	NA	NA
e1a28d45-dcee-4f8b-8f72-85f4e206b78a	1/14/2019	inventory_date	Pistache	NA	Santa Rosa	California	-122.752091503689	38.477323063575	33.02	131.2336	no_info	more than 18.29 m	30.48 to 45.72 cm	SantaRosa	NA	NA	NA	NA	NA	NA	NA	NA	NA	NA	NA	NA	NA
7bdbc600-9890-474c-aebd-ea8f10c457e5	1/14/2019	inventory_date	NA	NA	Santa Rosa	California	-122.752083688346	38.4773219172773	0	0	no_info	NA	NA	SantaRosa	NA	NA	NA	NA	NA	NA	NA	NA	NA	NA	NA	NA	NA
7de28db5-0b76-4706-b8ae-64b4ec1afc70	1/14/2019	inventory_date	Pistache	NA	Santa Rosa	California	-122.752065272883	38.4772577245746	22.86	82.021	no_info	more than 18.29 m	15.24 to 30.48 cm	SantaRosa	NA	NA	NA	NA	NA	NA	NA	NA	NA	NA	NA	NA	NA
9f1338bd-ca25-48f2-8afe-8d735afa5e88	1/14/2019	inventory_date	NA	NA	Santa Rosa	California	-122.752065452546	38.4772561281953	0	0	no_info	NA	NA	SantaRosa	NA	NA	NA	NA	NA	NA	NA	NA	NA	NA	NA	NA	NA
9b910c60-a8ac-472e-9be8-6c7098ad8750	1/14/2019	inventory_date	NA	NA	Santa Rosa	California	-122.752098869874	38.477021235014	0	0	no_info	NA	NA	SantaRosa	NA	NA	NA	NA	NA	NA	NA	NA	NA	NA	NA	NA	NA
08fa3b56-4a4b-4930-938b-2b5f23e74485	1/14/2019	inventory_date	NA	NA	Santa Rosa	California	-122.752234335819	38.4769616342902	0	0	no_info	NA	NA	SantaRosa	NA	NA	NA	NA	NA	NA	NA	NA	NA	NA	NA	NA	NA
3be790c3-bcfc-438b-a62d-752f58ff15b2	1/14/2019	inventory_date	Pistache	NA	Santa Rosa	California	-122.752631481006	38.4768554007126	15.24	59.05512	no_info	more than 18.29 m	0 to 15.24 cm	SantaRosa	NA	NA	NA	NA	NA	NA	NA	NA	NA	NA	NA	NA	NA
bf78101e-751a-4284-a8e6-d1fb54b983f3	1/14/2019	inventory_date	NA	NA	Santa Rosa	California	-122.752631840333	38.4768549506296	0	0	no_info	NA	NA	SantaRosa	NA	NA	NA	NA	NA	NA	NA	NA	NA	NA	NA	NA	NA
367b44f3-c255-41f2-a09c-bfb9c5edc2cb	1/14/2019	inventory_date	Pistache	NA	Santa Rosa	California	-122.752693464761	38.4768693110894	15.24	49.2126	no_info	more than 18.29 m	0 to 15.24 cm	SantaRosa	NA	NA	NA	NA	NA	NA	NA	NA	NA	NA	NA	NA	NA
f182d31b-e8fd-4351-ac96-a22bb66ee1b6	1/14/2019	inventory_date	NA	NA	Santa Rosa	California	-122.75269166813	38.4768705277197	0	0	no_info	NA	NA	SantaRosa	NA	NA	NA	NA	NA	NA	NA	NA	NA	NA	NA	NA	NA
25aac00b-5b3b-4cad-9b33-a51501ae2f0a	1/14/2019	inventory_date	NA	NA	Santa Rosa	California	-122.753175410911	38.4768883059928	0	0	no_info	NA	NA	SantaRosa	NA	NA	NA	NA	NA	NA	NA	NA	NA	NA	NA	NA	NA
245b6984-4f1e-4826-ade0-af5f2294df40	1/14/2019	inventory_date	Maple	Acer	Santa Rosa	California	-122.753193736543	38.476850252888	20.32	85.30184	no_info	more than 18.29 m	15.24 to 30.48 cm	SantaRosa	NA	NA	NA	NA	NA	NA	NA	NA	NA	NA	NA	NA	NA
7341c025-7051-4133-8ed9-197bfbd10798	1/14/2019	inventory_date	NA	NA	Santa Rosa	California	-122.753193916206	38.4768506607757	0	0	no_info	NA	NA	SantaRosa	NA	NA	NA	NA	NA	NA	NA	NA	NA	NA	NA	NA	NA
3d7c3254-e036-4ff9-97a8-ab899ed4b7d9	1/14/2019	inventory_date	Maple	Acer	Santa Rosa	California	-122.753275123908	38.4768645359907	20.32	65.6168	no_info	more than 18.29 m	15.24 to 30.48 cm	SantaRosa	NA	NA	NA	NA	NA	NA	NA	NA	NA	NA	NA	NA	NA
b460c3fc-a0be-4b7c-8653-14f99493d69c	1/14/2019	inventory_date	NA	NA	Santa Rosa	California	-122.753272698456	38.476864514893	0	0	no_info	NA	NA	SantaRosa	NA	NA	NA	NA	NA	NA	NA	NA	NA	NA	NA	NA	NA
fdcf9020-4a98-4e4e-a146-1a3d1472737b	1/14/2019	inventory_date	Pear	Pyrus	Santa Rosa	California	-122.754152238951	38.4766648325006	25.4	75.45932	no_info	more than 18.29 m	15.24 to 30.48 cm	SantaRosa	NA	NA	NA	NA	NA	NA	NA	NA	NA	NA	NA	NA	NA
79278f07-423e-42e9-9691-238c12860017	1/14/2019	inventory_date	NA	NA	Santa Rosa	California	-122.754149005016	38.4766651841288	0	0	no_info	NA	NA	SantaRosa	NA	NA	NA	NA	NA	NA	NA	NA	NA	NA	NA	NA	NA
455c0e74-7588-43ce-bf46-5b8b2fdf7bb9	1/14/2019	inventory_date	Redwood	Sequoia sempervirens	Santa Rosa	California	-122.753804860431	38.4766497054503	68.58	295.2756	naturally_occurring	more than 18.29 m	60.96 to 76.2 cm	SantaRosa	NA	NA	NA	NA	NA	NA	NA	NA	NA	NA	NA	NA	NA
87672379-6789-4e21-827c-82257cd93530	1/14/2019	inventory_date	Redwood	Sequoia sempervirens	Santa Rosa	California	-122.753785816147	38.4766273278182	55.88	295.2756	naturally_occurring	more than 18.29 m	45.72 to 60.96 cm	SantaRosa	NA	NA	NA	NA	NA	NA	NA	NA	NA	NA	NA	NA	NA
48556771-e691-43fa-8ad8-932a9a9b43fc	1/14/2019	inventory_date	Redwood	Sequoia sempervirens	Santa Rosa	California	-122.75378779244	38.4766468150651	71.12	295.2756	naturally_occurring	more than 18.29 m	60.96 to 76.2 cm	SantaRosa	NA	NA	NA	NA	NA	NA	NA	NA	NA	NA	NA	NA	NA
1081df90-40a5-4fdf-b7dc-e80c52478d75	1/14/2019	inventory_date	Pistache	NA	Santa Rosa	California	-122.753488473787	38.4767366912205	17.78	52.49344	no_info	more than 18.29 m	15.24 to 30.48 cm	SantaRosa	NA	NA	NA	NA	NA	NA	NA	NA	NA	NA	NA	NA	NA
d4eab7a6-7725-44a6-853b-19f607d79dc7	1/14/2019	inventory_date	Pistache	NA	Santa Rosa	California	-122.753486497494	38.4767372608578	0	0	no_info	NA	NA	SantaRosa	NA	NA	NA	NA	NA	NA	NA	NA	NA	NA	NA	NA	NA
fba1f00a-967b-47ef-9be0-bfff4c3dbf59	1/14/2019	inventory_date	Pistache	NA	Santa Rosa	California	-122.753398462596	38.4767361356484	30.48	78.74016	no_info	more than 18.29 m	15.24 to 30.48 cm	SantaRosa	NA	NA	NA	NA	NA	NA	NA	NA	NA	NA	NA	NA	NA
a285c69c-7783-43ef-9443-2e58c8a88239	1/14/2019	inventory_date	NA	NA	Santa Rosa	California	-122.753393072704	38.4767368389043	0	0	no_info	NA	NA	SantaRosa	NA	NA	NA	NA	NA	NA	NA	NA	NA	NA	NA	NA	NA
eee6a364-fa1b-4955-b672-a7ce1de2be67	1/14/2019	inventory_date	NA	NA	Santa Rosa	California	-122.753108486422	38.4767097213531	10.16	52.49344	no_info	more than 18.29 m	0 to 15.24 cm	SantaRosa	NA	NA	NA	NA	NA	NA	NA	NA	NA	NA	NA	NA	NA
0b74e702-0141-4722-99b9-61e78455c881	1/14/2019	inventory_date	NA	NA	Santa Rosa	California	-122.753105521982	38.4767135259687	0	0	no_info	NA	NA	SantaRosa	NA	NA	NA	NA	NA	NA	NA	NA	NA	NA	NA	NA	NA
6e42843c-6805-43ea-9854-d5b4fbd7b91f	1/14/2019	inventory_date	Maple	Acer	Santa Rosa	California	-122.75282740357	38.4767187722589	22.86	104.98688	no_info	more than 18.29 m	15.24 to 30.48 cm	SantaRosa	NA	NA	NA	NA	NA	NA	NA	NA	NA	NA	NA	NA	NA
0be802ee-2f75-40e6-a1ce-e2619a92692d	1/14/2019	inventory_date	NA	NA	Santa Rosa	California	-122.752824169635	38.476719827143	0	0	no_info	NA	NA	SantaRosa	NA	NA	NA	NA	NA	NA	NA	NA	NA	NA	NA	NA	NA
38560ba5-b79d-4b88-b3de-a766eef4702b	1/14/2019	inventory_date	Maple	Acer	Santa Rosa	California	-122.752649177818	38.4767186878682	25.4	85.30184	no_info	more than 18.29 m	15.24 to 30.48 cm	SantaRosa	NA	NA	NA	NA	NA	NA	NA	NA	NA	NA	NA	NA	NA
4e2507f9-6119-4f17-897b-c6aa5cf4521b	1/14/2019	inventory_date	NA	NA	Santa Rosa	California	-122.752648010008	38.4767185120542	0	0	no_info	NA	NA	SantaRosa	NA	NA	NA	NA	NA	NA	NA	NA	NA	NA	NA	NA	NA
13dc6059-092a-4607-a49e-a46c638ac895	1/14/2019	inventory_date	Maple	Acer	Santa Rosa	California	-122.752532037504	38.4767134064151	30.48	95.14436	no_info	more than 18.29 m	15.24 to 30.48 cm	SantaRosa	NA	NA	NA	NA	NA	NA	NA	NA	NA	NA	NA	NA	NA
60adf382-8fa7-4969-bc27-db167edf9a40	1/14/2019	inventory_date	NA	NA	Santa Rosa	California	-122.752529522222	38.476713568164	0	0	no_info	NA	NA	SantaRosa	NA	NA	NA	NA	NA	NA	NA	NA	NA	NA	NA	NA	NA
0d1b9fb8-c074-488d-8805-f3757e75f3a8	1/14/2019	inventory_date	NA	NA	Santa Rosa	California	-122.751685555012	38.4759132301615	0	0	no_info	NA	NA	SantaRosa	NA	NA	NA	NA	NA	NA	NA	NA	NA	NA	NA	NA	NA
6e911e00-a451-44f4-a965-2ac14a7519c3	1/14/2019	inventory_date	NA	NA	Santa Rosa	California	-122.751313562653	38.4762961985319	0	0	no_info	NA	NA	SantaRosa	NA	NA	NA	NA	NA	NA	NA	NA	NA	NA	NA	NA	NA
80f0aadd-b8cd-4f2e-bdd3-b77eba9b8e0e	1/14/2019	inventory_date	NA	NA	Santa Rosa	California	-122.751280594482	38.476550672772	0	0	no_info	NA	NA	SantaRosa	NA	NA	NA	NA	NA	NA	NA	NA	NA	NA	NA	NA	NA
9e826af1-fc89-401f-b31f-b5d8eb1ce981	1/14/2019	inventory_date	Pistache	NA	Santa Rosa	California	-122.751303591353	38.4766435871166	20.32	65.6168	no_info	more than 18.29 m	15.24 to 30.48 cm	SantaRosa	NA	NA	NA	NA	NA	NA	NA	NA	NA	NA	NA	NA	NA
4a76d00b-03e4-466b-8693-e22fbe170e47	1/14/2019	inventory_date	NA	NA	Santa Rosa	California	-122.751300986239	38.4766451131838	0	0	no_info	NA	NA	SantaRosa	NA	NA	NA	NA	NA	NA	NA	NA	NA	NA	NA	NA	NA
912d4d6d-2f5a-449b-be42-5a8a8c67b92c	1/14/2019	inventory_date	NA	NA	Santa Rosa	California	-122.751388931305	38.4768170944186	0	0	no_info	NA	NA	SantaRosa	NA	NA	NA	NA	NA	NA	NA	NA	NA	NA	NA	NA	NA
b27666c0-eb3b-43e8-860b-c4c0db45894e	1/14/2019	inventory_date	Pistache	NA	Santa Rosa	California	-122.751119706215	38.4765442660943	17.78	65.6168	no_info	more than 18.29 m	15.24 to 30.48 cm	SantaRosa	NA	NA	NA	NA	NA	NA	NA	NA	NA	NA	NA	NA	NA
97e6bc0e-8bc7-4541-b911-18bf14ac818e	1/14/2019	inventory_date	NA	NA	Santa Rosa	California	-122.751119257057	38.476544420811	0	0	no_info	NA	NA	SantaRosa	NA	NA	NA	NA	NA	NA	NA	NA	NA	NA	NA	NA	NA
e9c44759-e7cb-416d-b949-ef737447d826	1/14/2019	inventory_date	NA	NA	Santa Rosa	California	-122.751121952003	38.4764011811323	60.96	196.8504	no_info	more than 18.29 m	45.72 to 60.96 cm	SantaRosa	NA	NA	NA	NA	NA	NA	NA	NA	NA	NA	NA	NA	NA
c0782324-b0d4-45ac-ab8e-f7175a36418e	1/14/2019	inventory_date	NA	NA	Santa Rosa	California	-122.751120784193	38.4764011740997	0	0	no_info	NA	NA	SantaRosa	NA	NA	NA	NA	NA	NA	NA	NA	NA	NA	NA	NA	NA
4f3c29ad-ff40-4119-acd7-8bb6490b2ac3	1/14/2019	inventory_date	Pistache	NA	Santa Rosa	California	-122.751130485998	38.4762825341857	15.24	59.05512	no_info	more than 18.29 m	0 to 15.24 cm	SantaRosa	NA	NA	NA	NA	NA	NA	NA	NA	NA	NA	NA	NA	NA
681db461-8d51-474b-ba62-282672ac4a0b	1/14/2019	inventory_date	NA	NA	Santa Rosa	California	-122.751126802906	38.4762846228688	0	0	no_info	NA	NA	SantaRosa	NA	NA	NA	NA	NA	NA	NA	NA	NA	NA	NA	NA	NA
9af79a98-9119-43f2-a77e-46956ea19247	1/14/2019	inventory_date	Pistache	NA	Santa Rosa	California	-122.751122760487	38.4761496178676	17.78	65.6168	no_info	more than 18.29 m	15.24 to 30.48 cm	SantaRosa	NA	NA	NA	NA	NA	NA	NA	NA	NA	NA	NA	NA	NA
c0467dfa-a878-45f3-ac02-f47a5fcbb18b	1/14/2019	inventory_date	NA	NA	Santa Rosa	California	-122.751121682508	38.476150067955	0	0	no_info	NA	NA	SantaRosa	NA	NA	NA	NA	NA	NA	NA	NA	NA	NA	NA	NA	NA
5027c4ae-83bf-4c77-b061-742e0c727278	1/14/2019	inventory_date	Pistache	NA	Santa Rosa	California	-122.751131563977	38.4760789822388	15.24	59.05512	no_info	more than 18.29 m	0 to 15.24 cm	SantaRosa	NA	NA	NA	NA	NA	NA	NA	NA	NA	NA	NA	NA	NA
115525d8-7a9d-4b59-979d-36835557c383	1/14/2019	inventory_date	NA	NA	Santa Rosa	California	-122.751128150378	38.4760805294158	0	0	no_info	NA	NA	SantaRosa	NA	NA	NA	NA	NA	NA	NA	NA	NA	NA	NA	NA	NA
3d959b25-6f3e-4a5d-ac19-8233c96092c1	1/14/2019	inventory_date	NA	NA	Santa Rosa	California	-122.753239101465	38.4782369032144	15.24	59.05512	no_info	more than 18.29 m	0 to 15.24 cm	SantaRosa	NA	NA	NA	NA	NA	NA	NA	NA	NA	NA	NA	NA	NA
163242ea-8e18-452b-ad95-8e938d7bab2e	1/14/2019	inventory_date	NA	NA	Santa Rosa	California	-122.753234340394	38.4782368399227	0	0	no_info	NA	NA	SantaRosa	NA	NA	NA	NA	NA	NA	NA	NA	NA	NA	NA	NA	NA
2c06f9c2-c446-47f3-939e-56707e1c44e4	1/21/2019	inventory_date	Pistache	NA	Santa Rosa	California	-122.749498516622	38.4826522790091	25.4	65.6168	no_info	more than 18.29 m	15.24 to 30.48 cm	SantaRosa	NA	NA	NA	NA	NA	NA	NA	NA	NA	NA	NA	NA	NA
f9dbeee0-a9d1-4e39-85e2-bf90c0f121f8	1/21/2019	inventory_date	NA	NA	Santa Rosa	California	-122.749498516622	38.4826522790091	0	0	no_info	NA	NA	SantaRosa	NA	NA	NA	NA	NA	NA	NA	NA	NA	NA	NA	NA	NA
7019f932-7a1c-409e-bbc6-e9ce54dd6e65	1/21/2019	inventory_date	Pistache	NA	Santa Rosa	California	-122.749520255851	38.4825729652459	30.48	72.17848	no_info	more than 18.29 m	15.24 to 30.48 cm	SantaRosa	NA	NA	NA	NA	NA	NA	NA	NA	NA	NA	NA	NA	NA
cedd5f4c-3c5e-4365-be35-747e4a189cb0	1/21/2019	inventory_date	Pistache	NA	Santa Rosa	California	-122.749519806694	38.4825732113655	0	0	no_info	NA	NA	SantaRosa	NA	NA	NA	NA	NA	NA	NA	NA	NA	NA	NA	NA	NA
aff834d8-e2fa-4569-ad52-04350adbfdf0	1/21/2019	inventory_date	Pistache	NA	Santa Rosa	California	-122.749482077452	38.4825078138359	27.94	65.6168	no_info	more than 18.29 m	15.24 to 30.48 cm	SantaRosa	NA	NA	NA	NA	NA	NA	NA	NA	NA	NA	NA	NA	NA
c067a995-d028-460e-a648-b004b9a967b6	1/21/2019	inventory_date	NA	NA	Santa Rosa	California	-122.749337089365	38.4822224548887	0	0	no_info	NA	NA	SantaRosa	NA	NA	NA	NA	NA	NA	NA	NA	NA	NA	NA	NA	NA
7379a7e7-ac55-4e18-b13a-de44fc9c45b7	1/21/2019	inventory_date	Pistache	NA	Santa Rosa	California	-122.749482885936	38.4825074833321	0	0	no_info	NA	NA	SantaRosa	NA	NA	NA	NA	NA	NA	NA	NA	NA	NA	NA	NA	NA
f62497c9-467f-439a-a5de-c08703a65383	1/21/2019	inventory_date	NA	NA	Santa Rosa	California	-122.749089872999	38.4819059146895	0	0	no_info	NA	NA	SantaRosa	NA	NA	NA	NA	NA	NA	NA	NA	NA	NA	NA	NA	NA
af8dc607-5191-41a5-9c92-308fdcab763c	1/21/2019	inventory_date	Maple	Acer	Santa Rosa	California	-122.748534803985	38.4818429215192	25.4	98.4252	no_info	more than 18.29 m	15.24 to 30.48 cm	SantaRosa	NA	NA	NA	NA	NA	NA	NA	NA	NA	NA	NA	NA	NA
7d74725c-2bfb-4c41-a12f-ff2e4942e559	1/21/2019	inventory_date	Maple	Acer	Santa Rosa	California	-122.748534714153	38.4818440255527	0	0	no_info	NA	NA	SantaRosa	NA	NA	NA	NA	NA	NA	NA	NA	NA	NA	NA	NA	NA
dfdaa5b1-12aa-40cb-a738-c60156fb59eb	1/21/2019	inventory_date	Maple	Acer	Santa Rosa	California	-122.748620503263	38.4818654311413	20.32	85.30184	no_info	more than 18.29 m	15.24 to 30.48 cm	SantaRosa	NA	NA	NA	NA	NA	NA	NA	NA	NA	NA	NA	NA	NA
c92866a9-02ab-4dca-a2fa-1ed277e524b7	1/21/2019	inventory_date	Maple	Acer	Santa Rosa	California	-122.7486203236	38.4818654873978	0	0	no_info	NA	NA	SantaRosa	NA	NA	NA	NA	NA	NA	NA	NA	NA	NA	NA	NA	NA
b8aec542-49dd-4132-a621-991751194d30	1/21/2019	inventory_date	Redwood	Sequoia sempervirens	Santa Rosa	California	-122.748904281061	38.4815981069496	0	0	naturally_occurring	NA	NA	SantaRosa	NA	NA	NA	NA	NA	NA	NA	NA	NA	NA	NA	NA	NA
bd3a50e4-3e1c-4af4-8d41-a58df0dd4e3f	1/21/2019	inventory_date	NA	NA	Santa Rosa	California	-122.74884130916	38.4814918872368	0	0	no_info	NA	NA	SantaRosa	NA	NA	NA	NA	NA	NA	NA	NA	NA	NA	NA	NA	NA
e8660654-5fa3-4e6d-adc1-e407690b43d1	1/21/2019	inventory_date	Pistache	NA	Santa Rosa	California	-122.748912276067	38.4815883323516	12.7	52.49344	no_info	more than 18.29 m	0 to 15.24 cm	SantaRosa	NA	NA	NA	NA	NA	NA	NA	NA	NA	NA	NA	NA	NA
3b02f137-df5d-4c10-b69e-364ef5b37376	1/21/2019	inventory_date	Pistache	NA	Santa Rosa	California	-122.748911647246	38.4815881073249	0	0	no_info	NA	NA	SantaRosa	NA	NA	NA	NA	NA	NA	NA	NA	NA	NA	NA	NA	NA
d3cf1666-9110-4998-a7c4-3e69e35f1ca8	1/21/2019	inventory_date	Pistache	NA	Santa Rosa	California	-122.748836278594	38.481472204401	20.32	82.021	no_info	more than 18.29 m	15.24 to 30.48 cm	SantaRosa	NA	NA	NA	NA	NA	NA	NA	NA	NA	NA	NA	NA	NA
8c5c4021-c523-4196-a686-06615752b189	1/21/2019	inventory_date	Pistache	NA	Santa Rosa	California	-122.748835919268	38.4814722325293	0	0	no_info	NA	NA	SantaRosa	NA	NA	NA	NA	NA	NA	NA	NA	NA	NA	NA	NA	NA
5aebb679-fc10-4c95-9b6f-0835cfe95855	1/21/2019	inventory_date	Pistache	NA	Santa Rosa	California	-122.748819030941	38.4814277474722	20.32	59.05512	no_info	more than 18.29 m	15.24 to 30.48 cm	SantaRosa	NA	NA	NA	NA	NA	NA	NA	NA	NA	NA	NA	NA	NA
97af465c-00b4-48ab-9418-00505715847c	1/21/2019	inventory_date	Pistache	NA	Santa Rosa	California	-122.748818941109	38.4814277052796	20.32	59.05512	no_info	more than 18.29 m	15.24 to 30.48 cm	SantaRosa	NA	NA	NA	NA	NA	NA	NA	NA	NA	NA	NA	NA	NA
f8aeacff-11e2-4043-af8b-963de460a09f	1/21/2019	inventory_date	Pistache	NA	Santa Rosa	California	-122.7487596523	38.4806699572534	17.78	55.77428	no_info	more than 18.29 m	15.24 to 30.48 cm	SantaRosa	NA	NA	NA	NA	NA	NA	NA	NA	NA	NA	NA	NA	NA
f663cb55-57e8-4fd3-9ba3-9d6584e3b712	1/21/2019	inventory_date	Pistache	NA	Santa Rosa	California	-122.748779235574	38.4807932171101	30.48	65.6168	no_info	more than 18.29 m	15.24 to 30.48 cm	SantaRosa	NA	NA	NA	NA	NA	NA	NA	NA	NA	NA	NA	NA	NA
3ea029f3-d94f-47ca-9b54-f03dca048f1f	1/21/2019	inventory_date	Pistache	NA	Santa Rosa	California	-122.74875902348	38.4806702877657	0	0	no_info	NA	NA	SantaRosa	NA	NA	NA	NA	NA	NA	NA	NA	NA	NA	NA	NA	NA
0433c1e9-9b86-410c-8611-222df792279b	1/21/2019	inventory_date	Pistache	NA	Santa Rosa	California	-122.74877905591	38.4807936460721	0	0	no_info	NA	NA	SantaRosa	NA	NA	NA	NA	NA	NA	NA	NA	NA	NA	NA	NA	NA
fa5c0bd8-9efe-4c37-92cc-aaabedddd728	1/21/2019	inventory_date	Pistache	NA	Santa Rosa	California	-122.748724258678	38.4807269389443	30.48	0	no_info	NA	15.24 to 30.48 cm	SantaRosa	NA	NA	NA	NA	NA	NA	NA	NA	NA	NA	NA	NA	NA
1e12bae0-7dc0-45f4-ac6a-9eeec2f8e3ee	1/21/2019	inventory_date	Maple	Acer	Santa Rosa	California	-122.749753189005	38.4803315822662	20.32	78.74016	no_info	more than 18.29 m	15.24 to 30.48 cm	SantaRosa	NA	NA	NA	NA	NA	NA	NA	NA	NA	NA	NA	NA	NA
8a55a8f3-47ef-4145-a7b2-99f3c97effa4	1/21/2019	inventory_date	Maple	Acer	Santa Rosa	California	-122.749752650015	38.4803310126573	0	0	no_info	NA	NA	SantaRosa	NA	NA	NA	NA	NA	NA	NA	NA	NA	NA	NA	NA	NA
865cfce6-6ec9-4006-87eb-cb73828510f4	1/21/2019	inventory_date	Pine	Pinus	Santa Rosa	California	-122.749736121014	38.480258201139	45.72	183.72704	no_info	more than 18.29 m	30.48 to 45.72 cm	SantaRosa	NA	NA	NA	NA	NA	NA	NA	NA	NA	NA	NA	NA	NA
d8d074e4-4f8b-4e33-8678-48cc7eb520bc	1/21/2019	inventory_date	Maple	Acer	Santa Rosa	California	-122.749692103565	38.4803454146178	22.86	91.86352	no_info	more than 18.29 m	15.24 to 30.48 cm	SantaRosa	NA	NA	NA	NA	NA	NA	NA	NA	NA	NA	NA	NA	NA
64e8fbf1-d102-48db-aa80-2910c7440fbb	1/21/2019	inventory_date	Maple	Acer	Santa Rosa	California	-122.750009208861	38.4803626364897	17.78	98.4252	no_info	more than 18.29 m	15.24 to 30.48 cm	SantaRosa	NA	NA	NA	NA	NA	NA	NA	NA	NA	NA	NA	NA	NA
d6c2a731-f763-4cad-a660-7ba589206cb6	1/21/2019	inventory_date	Maple	Acer	Santa Rosa	California	-122.749692103565	38.4803454146178	0	0	no_info	NA	NA	SantaRosa	NA	NA	NA	NA	NA	NA	NA	NA	NA	NA	NA	NA	NA
0dfb7224-02fe-4c6c-9a9c-80d4a992d723	1/21/2019	inventory_date	Maple	Acer	Santa Rosa	California	-122.75000741223	38.4803626153931	0	0	no_info	NA	NA	SantaRosa	NA	NA	NA	NA	NA	NA	NA	NA	NA	NA	NA	NA	NA
40f292ad-883f-4c01-b34c-78eac67ad741	1/21/2019	inventory_date	Pistache	NA	Santa Rosa	California	-122.748727941771	38.4801368671976	22.86	91.86352	no_info	more than 18.29 m	15.24 to 30.48 cm	SantaRosa	NA	NA	NA	NA	NA	NA	NA	NA	NA	NA	NA	NA	NA
4b849f32-cb3d-4da0-b4f2-2ec77dc49d56	1/21/2019	inventory_date	Pistache	NA	Santa Rosa	California	-122.748769803263	38.4802515486632	35.56	85.30184	no_info	more than 18.29 m	30.48 to 45.72 cm	SantaRosa	NA	NA	NA	NA	NA	NA	NA	NA	NA	NA	NA	NA	NA
8ede1d04-809a-4b11-8b94-00ff1be76b71	1/21/2019	inventory_date	Pistache	NA	Santa Rosa	California	-122.748725606151	38.4801361921038	0	0	no_info	NA	NA	SantaRosa	NA	NA	NA	NA	NA	NA	NA	NA	NA	NA	NA	NA	NA
6df41f92-0122-4e4f-9e7e-7915a4980573	1/21/2019	inventory_date	Pistache	NA	Santa Rosa	California	-122.748769713432	38.4802515978887	0	0	no_info	NA	NA	SantaRosa	NA	NA	NA	NA	NA	NA	NA	NA	NA	NA	NA	NA	NA
b682779c-6739-4d07-8467-d3231abf060d	1/21/2019	inventory_date	NA	NA	Santa Rosa	California	-122.74876198792	38.479993163497	0	0	no_info	NA	NA	SantaRosa	NA	NA	NA	NA	NA	NA	NA	NA	NA	NA	NA	NA	NA
7d9bc6e2-f6ab-4af0-a62c-c0235f323f90	1/21/2019	inventory_date	Pistache	NA	Santa Rosa	California	-122.748772498209	38.4801833150415	30.48	82.021	no_info	more than 18.29 m	15.24 to 30.48 cm	SantaRosa	NA	NA	NA	NA	NA	NA	NA	NA	NA	NA	NA	NA	NA
78353015-4d75-47af-ab21-1743352305b9	1/21/2019	inventory_date	NA	NA	Santa Rosa	California	-122.748765132024	38.4799435861812	0	0	no_info	NA	NA	SantaRosa	NA	NA	NA	NA	NA	NA	NA	NA	NA	NA	NA	NA	NA
f58a2505-9f4e-4f14-8b05-46ddab2ed096	1/21/2019	inventory_date	NA	NA	Santa Rosa	California	-122.748750130158	38.4799019271451	0	0	no_info	NA	NA	SantaRosa	NA	NA	NA	NA	NA	NA	NA	NA	NA	NA	NA	NA	NA
88b1d674-0276-4764-a61e-90d0329d21a4	1/21/2019	inventory_date	Pistache	NA	Santa Rosa	California	-122.748772408377	38.4801832939448	0	0	no_info	NA	NA	SantaRosa	NA	NA	NA	NA	NA	NA	NA	NA	NA	NA	NA	NA	NA
5ab0207a-d021-4145-9490-5ea2a09d9cc6	1/21/2019	inventory_date	NA	NA	Santa Rosa	California	-122.747844808015	38.4798693678209	0	0	no_info	NA	NA	SantaRosa	NA	NA	NA	NA	NA	NA	NA	NA	NA	NA	NA	NA	NA
f7f6c82a-b9d1-453b-8b31-7d4f32c58dfd	1/21/2019	inventory_date	NA	NA	Santa Rosa	California	-122.747847502961	38.4799287833023	15.24	0	no_info	NA	0 to 15.24 cm	SantaRosa	NA	NA	NA	NA	NA	NA	NA	NA	NA	NA	NA	NA	NA
618f7c21-24f5-45ea-83f7-deaad19b3863	1/21/2019	inventory_date	Plum	Prunus	Santa Rosa	California	-122.747679877329	38.4799068708166	30.48	39.37008	no_info	more than 18.29 m	15.24 to 30.48 cm	SantaRosa	NA	NA	NA	NA	NA	NA	NA	NA	NA	NA	NA	NA	NA
5325908a-ead3-4778-957e-fae946b7fc0f	1/21/2019	inventory_date	Plum	Prunus	Santa Rosa	California	-122.747678709519	38.4799063785591	0	0	no_info	NA	NA	SantaRosa	NA	NA	NA	NA	NA	NA	NA	NA	NA	NA	NA	NA	NA
85396b4b-72f9-40e3-afdd-5ad22c1486d5	1/21/2019	inventory_date	NA	NA	Santa Rosa	California	-122.747857743755	38.4801158689649	15.24	0	no_info	NA	0 to 15.24 cm	SantaRosa	NA	NA	NA	NA	NA	NA	NA	NA	NA	NA	NA	NA	NA
dfc6c075-c2eb-4dfd-8f28-11266b66d6a9	1/21/2019	inventory_date	NA	NA	Santa Rosa	California	-122.747726859218	38.4799708150317	60.96	98.4252	no_info	more than 18.29 m	45.72 to 60.96 cm	SantaRosa	NA	NA	NA	NA	NA	NA	NA	NA	NA	NA	NA	NA	NA
9e5b849f-6bdf-4960-a7ae-38b6ffe5d248	1/21/2019	inventory_date	NA	NA	Santa Rosa	California	-122.747726859218	38.479970793935	60.96	0	no_info	NA	45.72 to 60.96 cm	SantaRosa	NA	NA	NA	NA	NA	NA	NA	NA	NA	NA	NA	NA	NA
a585160b-0883-475c-995a-e3a3e4b1f467	1/21/2019	inventory_date	NA	NA	Santa Rosa	California	-122.747705389483	38.480297623726	35.56	177.16536	no_info	more than 18.29 m	30.48 to 45.72 cm	SantaRosa	NA	NA	NA	NA	NA	NA	NA	NA	NA	NA	NA	NA	NA
a6e13151-c84a-4017-a58c-9feb85d2f502	1/21/2019	inventory_date	NA	NA	Santa Rosa	California	-122.747729374501	38.4804485981112	33.02	0	no_info	NA	30.48 to 45.72 cm	SantaRosa	NA	NA	NA	NA	NA	NA	NA	NA	NA	NA	NA	NA	NA
9fccd7cb-fd06-43c2-b0cd-db9496d7eea8	1/21/2019	inventory_date	Maple	Acer	Santa Rosa	California	-122.747739166138	38.4807932311745	27.94	65.6168	no_info	more than 18.29 m	15.24 to 30.48 cm	SantaRosa	NA	NA	NA	NA	NA	NA	NA	NA	NA	NA	NA	NA	NA
1a5b6bcd-6a04-4436-821f-be10815a08b4	1/21/2019	inventory_date	Maple	Acer	Santa Rosa	California	-122.747738627148	38.4807931538207	0	0	no_info	NA	NA	SantaRosa	NA	NA	NA	NA	NA	NA	NA	NA	NA	NA	NA	NA	NA
faab7d54-7073-4ab5-8550-0718571a5c4e	1/21/2019	inventory_date	Pistache	NA	Santa Rosa	California	-122.747916134249	38.4811920310614	15.24	0	no_info	NA	0 to 15.24 cm	SantaRosa	NA	NA	NA	NA	NA	NA	NA	NA	NA	NA	NA	NA	NA
e3f91e30-b436-4a51-aaf6-22ff805a2604	1/21/2019	inventory_date	NA	NA	Santa Rosa	California	-122.747294589903	38.4800198156852	0	0	no_info	NA	NA	SantaRosa	NA	NA	NA	NA	NA	NA	NA	NA	NA	NA	NA	NA	NA
10b18e8b-0cd4-4a4a-b7eb-03102c10391b	1/21/2019	inventory_date	Sycamore	Platanus acerifolia	Santa Rosa	California	-122.7472914458	38.4800963685913	40.64	78.74016	introduced	more than 18.29 m	30.48 to 45.72 cm	SantaRosa	NA	NA	NA	NA	NA	NA	NA	NA	NA	NA	NA	NA	NA
4e14586d-3022-4b27-b1de-2089025f51b0	1/21/2019	inventory_date	Sycamore	Platanus acerifolia	Santa Rosa	California	-122.747291266137	38.4800962279467	0	0	introduced	NA	NA	SantaRosa	NA	NA	NA	NA	NA	NA	NA	NA	NA	NA	NA	NA	NA
74347bec-fcef-4052-8df3-866fcd8ea32a	1/21/2019	inventory_date	Sycamore	Platanus acerifolia	Santa Rosa	California	-122.747079533224	38.4800142813134	33.02	196.8504	introduced	more than 18.29 m	30.48 to 45.72 cm	SantaRosa	NA	NA	NA	NA	NA	NA	NA	NA	NA	NA	NA	NA	NA
f8f7db84-4fe3-42fd-b352-fd8473559493	1/21/2019	inventory_date	Sycamore	Platanus acerifolia	Santa Rosa	California	-122.747294140746	38.4803072859836	45.72	72.17848	introduced	more than 18.29 m	30.48 to 45.72 cm	SantaRosa	NA	NA	NA	NA	NA	NA	NA	NA	NA	NA	NA	NA	NA
5824a657-d623-4a3a-aba4-bad34ae395a9	1/21/2019	inventory_date	Sycamore	Platanus acerifolia	Santa Rosa	California	-122.74707162805	38.4802864425093	40.64	203.41208	introduced	more than 18.29 m	30.48 to 45.72 cm	SantaRosa	NA	NA	NA	NA	NA	NA	NA	NA	NA	NA	NA	NA	NA
2c79b263-14f0-48b3-9e72-3c15f44a1fda	1/21/2019	inventory_date	Sycamore	Platanus acerifolia	Santa Rosa	California	-122.747068843273	38.4802863651549	0	0	introduced	NA	NA	SantaRosa	NA	NA	NA	NA	NA	NA	NA	NA	NA	NA	NA	NA	NA
c2bbb265-3d25-4134-8411-a570696002e1	1/21/2019	inventory_date	Sycamore	Platanus acerifolia	Santa Rosa	California	-122.747273659157	38.4806058308218	48.26	82.021	introduced	more than 18.29 m	45.72 to 60.96 cm	SantaRosa	NA	NA	NA	NA	NA	NA	NA	NA	NA	NA	NA	NA	NA
ed6de5ba-7e4b-4e76-88ce-53eba7515d87	1/21/2019	inventory_date	NA	NA	Santa Rosa	California	-122.747296206871	38.4808994026917	0	0	no_info	NA	NA	SantaRosa	NA	NA	NA	NA	NA	NA	NA	NA	NA	NA	NA	NA	NA
cc06a21c-e682-454f-9b67-81539c0c2bb9	1/21/2019	inventory_date	NA	NA	Santa Rosa	California	-122.747247518183	38.4811719121519	0	0	no_info	NA	NA	SantaRosa	NA	NA	NA	NA	NA	NA	NA	NA	NA	NA	NA	NA	NA
2c96dab7-c1a6-4752-8b7e-e37a586d98c2	1/21/2019	inventory_date	NA	NA	Santa Rosa	California	-122.747076658616	38.4824926176917	86.36	78.74016	no_info	more than 18.29 m	more than 76.2 cm	SantaRosa	NA	NA	NA	NA	NA	NA	NA	NA	NA	NA	NA	NA	NA
b08b89de-d827-4d11-9940-b9af67b58fa4	1/21/2019	inventory_date	NA	NA	Santa Rosa	California	-122.747076658616	38.4824926176917	0	0	no_info	NA	NA	SantaRosa	NA	NA	NA	NA	NA	NA	NA	NA	NA	NA	NA	NA	NA
e5af36db-6adb-41e7-b629-43ed55bec2ee	1/21/2019	inventory_date	Pine	Pinus	Santa Rosa	California	-122.74709103166	38.4825858337851	25.4	183.72704	no_info	more than 18.29 m	15.24 to 30.48 cm	SantaRosa	NA	NA	NA	NA	NA	NA	NA	NA	NA	NA	NA	NA	NA
90210cff-6429-452a-bc7a-d9bd079e77e2	1/21/2019	inventory_date	Pine	Pinus	Santa Rosa	California	-122.747089504524	38.4825855454736	0	0	no_info	NA	NA	SantaRosa	NA	NA	NA	NA	NA	NA	NA	NA	NA	NA	NA	NA	NA
5c439781-5616-4dde-b916-e2208db0294a	1/21/2019	inventory_date	Pine	Pinus	Santa Rosa	California	-122.747151039121	38.482566840383	15.24	82.021	no_info	more than 18.29 m	0 to 15.24 cm	SantaRosa	NA	NA	NA	NA	NA	NA	NA	NA	NA	NA	NA	NA	NA
0407eeab-57cb-4f78-87c1-ce7856f61d02	1/21/2019	inventory_date	Pine	Pinus	Santa Rosa	California	-122.747151218784	38.482566826319	0	0	no_info	NA	NA	SantaRosa	NA	NA	NA	NA	NA	NA	NA	NA	NA	NA	NA	NA	NA
01a645cf-7ec6-448c-9cbd-22d837600f41	1/21/2019	inventory_date	Pistache	NA	Santa Rosa	California	-122.748723899352	38.4807271921024	30.48	72.17848	no_info	more than 18.29 m	15.24 to 30.48 cm	SantaRosa	NA	NA	NA	NA	NA	NA	NA	NA	NA	NA	NA	NA	NA
575faea8-541d-4cad-994c-d11271afd0bd	1/21/2019	inventory_date	NA	NA	Santa Rosa	California	-122.749153383889	38.4805131325498	0	0	no_info	NA	NA	SantaRosa	NA	NA	NA	NA	NA	NA	NA	NA	NA	NA	NA	NA	NA
e878a1b6-e2d1-4905-91d4-90e7b8b4a850	1/21/2019	inventory_date	NA	NA	Santa Rosa	California	-122.749213121856	38.4805216836926	0	0	no_info	NA	NA	SantaRosa	NA	NA	NA	NA	NA	NA	NA	NA	NA	NA	NA	NA	NA
facb4e1b-240f-4b06-b277-1ba919e64490	1/21/2019	inventory_date	NA	NA	Santa Rosa	California	-122.747760276547	38.481195926858	0	0	no_info	NA	NA	SantaRosa	NA	NA	NA	NA	NA	NA	NA	NA	NA	NA	NA	NA	NA
0a0bb97b-6b88-476a-8049-f3c334378ee0	1/21/2019	inventory_date	NA	NA	Santa Rosa	California	-122.747948114273	38.4810549396738	0	0	no_info	NA	NA	SantaRosa	NA	NA	NA	NA	NA	NA	NA	NA	NA	NA	NA	NA	NA
1c261dbf-c58f-460c-b270-6778515e7a45	1/21/2019	inventory_date	Sycamore	Platanus acerifolia	Santa Rosa	California	-122.747294140746	38.4803072859836	0	0	introduced	NA	NA	SantaRosa	NA	NA	NA	NA	NA	NA	NA	NA	NA	NA	NA	NA	NA
e9500ca0-a93a-4cff-bfb1-d76c57944f28	1/21/2019	inventory_date	Sycamore	Platanus acerifolia	Santa Rosa	California	-122.747262789542	38.4804278179675	45.72	0	introduced	NA	30.48 to 45.72 cm	SantaRosa	NA	NA	NA	NA	NA	NA	NA	NA	NA	NA	NA	NA	NA
e9aa2e5a-13d0-4ef4-b458-333493efa6fe	1/21/2019	inventory_date	Sycamore	Platanus acerifolia	Santa Rosa	California	-122.747077556931	38.4800142461522	0	0	introduced	NA	NA	SantaRosa	NA	NA	NA	NA	NA	NA	NA	NA	NA	NA	NA	NA	NA
f557dd5f-62f6-4702-825a-c2d636414cd8	1/21/2019	inventory_date	Sycamore	Platanus acerifolia	Santa Rosa	California	-122.747071897545	38.480163526365	30.48	147.6378	introduced	more than 18.29 m	15.24 to 30.48 cm	SantaRosa	NA	NA	NA	NA	NA	NA	NA	NA	NA	NA	NA	NA	NA
46d5dbae-6a2d-4beb-bbf0-635cd53527e8	1/21/2019	inventory_date	Sycamore	Platanus acerifolia	Santa Rosa	California	-122.747071538218	38.4801634701072	0	0	introduced	NA	NA	SantaRosa	NA	NA	NA	NA	NA	NA	NA	NA	NA	NA	NA	NA	NA
f2e7230c-a92a-4940-a384-a98885aefc79	1/21/2019	inventory_date	Sycamore	Platanus acerifolia	Santa Rosa	California	-122.747245901215	38.4804947996276	45.72	104.98688	introduced	more than 18.29 m	30.48 to 45.72 cm	SantaRosa	NA	NA	NA	NA	NA	NA	NA	NA	NA	NA	NA	NA	NA
8826f15e-031d-4ba1-9040-22d6a74d16ef	1/21/2019	inventory_date	Sycamore	Platanus acerifolia	Santa Rosa	California	-122.747245901215	38.4804944269214	0	0	introduced	NA	NA	SantaRosa	NA	NA	NA	NA	NA	NA	NA	NA	NA	NA	NA	NA	NA
81d54ecf-099f-4452-b259-b3859f27d48a	1/21/2019	inventory_date	Sycamore	Platanus acerifolia	Santa Rosa	California	-122.747066507653	38.4804156100698	30.48	190.28872	introduced	more than 18.29 m	15.24 to 30.48 cm	SantaRosa	NA	NA	NA	NA	NA	NA	NA	NA	NA	NA	NA	NA	NA
625ce494-66ad-4cbd-ae10-93088a7a05f8	1/21/2019	inventory_date	Redwood	Sequoia sempervirens	Santa Rosa	California	-122.747326569928	38.4804123682257	43.18	150.91864	naturally_occurring	more than 18.29 m	30.48 to 45.72 cm	SantaRosa	NA	NA	NA	NA	NA	NA	NA	NA	NA	NA	NA	NA	NA
152d5b8e-f8d7-4599-889c-04b3dde41b13	1/21/2019	inventory_date	Sycamore	Platanus acerifolia	Santa Rosa	California	-122.747273479494	38.4806057745643	0	0	introduced	NA	NA	SantaRosa	NA	NA	NA	NA	NA	NA	NA	NA	NA	NA	NA	NA	NA
87b51f8c-4722-4e04-85ba-4ab6ade4542e	1/21/2019	inventory_date	Sycamore	Platanus acerifolia	Santa Rosa	California	-122.747065968664	38.4804155889732	0	0	introduced	NA	NA	SantaRosa	NA	NA	NA	NA	NA	NA	NA	NA	NA	NA	NA	NA	NA
652b4e46-7e17-43c9-82ed-d860ca209632	1/21/2019	inventory_date	Sycamore	Platanus acerifolia	Santa Rosa	California	-122.747086719747	38.4806729037347	30.48	141.07612	introduced	more than 18.29 m	15.24 to 30.48 cm	SantaRosa	NA	NA	NA	NA	NA	NA	NA	NA	NA	NA	NA	NA	NA
8727fe98-14c6-4c97-b2a6-085329b53bd5	1/21/2019	inventory_date	Sycamore	Platanus acerifolia	Santa Rosa	California	-122.747250931781	38.480683416835	48.26	114.8294	introduced	more than 18.29 m	45.72 to 60.96 cm	SantaRosa	NA	NA	NA	NA	NA	NA	NA	NA	NA	NA	NA	NA	NA
2f25f40a-1327-4849-99a8-4bfeb3b73730	1/21/2019	inventory_date	NA	NA	Santa Rosa	California	-122.747086450252	38.4806727982521	0	0	no_info	NA	NA	SantaRosa	NA	NA	NA	NA	NA	NA	NA	NA	NA	NA	NA	NA	NA
c44e68b8-cab4-4fc6-a5d3-098064af4dd5	1/21/2019	inventory_date	Sycamore	Platanus acerifolia	Santa Rosa	California	-122.747250752118	38.4806835574785	0	0	introduced	NA	NA	SantaRosa	NA	NA	NA	NA	NA	NA	NA	NA	NA	NA	NA	NA	NA
c5bf2db5-3f1e-4f3a-8a0f-f2d1ec34417b	1/21/2019	inventory_date	Sycamore	Platanus acerifolia	Santa Rosa	California	-122.747260813249	38.4808346646664	0	0	introduced	NA	NA	SantaRosa	NA	NA	NA	NA	NA	NA	NA	NA	NA	NA	NA	NA	NA
472b9d79-a34a-48a0-84b0-4478b8686346	1/21/2019	inventory_date	Sycamore	Platanus acerifolia	Santa Rosa	California	-122.747079353561	38.4808037723859	45.72	147.6378	introduced	more than 18.29 m	30.48 to 45.72 cm	SantaRosa	NA	NA	NA	NA	NA	NA	NA	NA	NA	NA	NA	NA	NA
52820632-625b-401f-a81f-396c7d2a5893	1/21/2019	inventory_date	NA	NA	Santa Rosa	California	-122.747278779554	38.4811008032591	0	0	no_info	NA	NA	SantaRosa	NA	NA	NA	NA	NA	NA	NA	NA	NA	NA	NA	NA	NA
033978a9-9e51-49b0-8861-7419ecc2a261	1/21/2019	inventory_date	NA	NA	Santa Rosa	California	-122.74707926373	38.4808040747688	0	0	no_info	NA	NA	SantaRosa	NA	NA	NA	NA	NA	NA	NA	NA	NA	NA	NA	NA	NA
74b836df-3422-4d73-ab70-273978b5f948	1/21/2019	inventory_date	NA	NA	Santa Rosa	California	-122.747277791408	38.4813175824938	0	0	no_info	NA	NA	SantaRosa	NA	NA	NA	NA	NA	NA	NA	NA	NA	NA	NA	NA	NA
ec43a436-65a6-4a4e-a2fa-89fff67611df	1/21/2019	inventory_date	NA	NA	Santa Rosa	California	-122.747289559338	38.4814233805373	0	0	no_info	NA	NA	SantaRosa	NA	NA	NA	NA	NA	NA	NA	NA	NA	NA	NA	NA	NA
a7d52cc7-bbe3-4f43-aa12-a9caf2759385	1/21/2019	inventory_date	Sycamore	Platanus acerifolia	Santa Rosa	California	-122.747255064031	38.4812410801096	0	0	introduced	NA	NA	SantaRosa	NA	NA	NA	NA	NA	NA	NA	NA	NA	NA	NA	NA	NA
6044552f-1e4d-4646-9e2a-d897d138661f	1/22/2019	inventory_date	Pistache	NA	Santa Rosa	California	-122.752348691355	38.4806448805133	15.24	52.49344	no_info	more than 18.29 m	0 to 15.24 cm	SantaRosa	NA	NA	NA	NA	NA	NA	NA	NA	NA	NA	NA	NA	NA
eadfdc7d-ccbe-4d3a-bdb0-b67de0e54a54	1/22/2019	inventory_date	Pistache	NA	Santa Rosa	California	-122.752349140513	38.4806448664489	0	0	no_info	NA	NA	SantaRosa	NA	NA	NA	NA	NA	NA	NA	NA	NA	NA	NA	NA	NA
c919f1fb-57d7-4ec9-a18b-5944b96aaf29	1/22/2019	inventory_date	Pistache	NA	Santa Rosa	California	-122.752485414941	38.4806286432139	20.32	78.74016	no_info	more than 18.29 m	15.24 to 30.48 cm	SantaRosa	NA	NA	NA	NA	NA	NA	NA	NA	NA	NA	NA	NA	NA
011040c0-3810-40c5-82de-0fdd55ec7a41	1/22/2019	inventory_date	Pistache	NA	Santa Rosa	California	-122.752288144905	38.4806504148367	15.24	59.05512	no_info	more than 18.29 m	0 to 15.24 cm	SantaRosa	NA	NA	NA	NA	NA	NA	NA	NA	NA	NA	NA	NA	NA
a9bae89f-0f2a-4a19-b8ca-89d4bd538bff	1/22/2019	inventory_date	Pistache	NA	Santa Rosa	California	-122.752288234736	38.4806504640619	0	0	no_info	NA	NA	SantaRosa	NA	NA	NA	NA	NA	NA	NA	NA	NA	NA	NA	NA	NA
ad04cdd4-ab2b-4eb1-afb0-ed97d186947f	1/22/2019	inventory_date	Pistache	NA	Santa Rosa	California	-122.752474814821	38.4806293393996	0	0	no_info	NA	NA	SantaRosa	NA	NA	NA	NA	NA	NA	NA	NA	NA	NA	NA	NA	NA
4890a6b1-923d-4ea4-84ff-12dc15a38a95	1/22/2019	inventory_date	Pistache	NA	Santa Rosa	California	-122.75212977192	38.4806520673982	22.86	78.74016	no_info	more than 18.29 m	15.24 to 30.48 cm	SantaRosa	NA	NA	NA	NA	NA	NA	NA	NA	NA	NA	NA	NA	NA
8afb3da6-eeb0-46d7-925a-694970ae3a3a	1/22/2019	inventory_date	Pistache	NA	Santa Rosa	California	-122.752130400741	38.480651779079	0	0	no_info	NA	NA	SantaRosa	NA	NA	NA	NA	NA	NA	NA	NA	NA	NA	NA	NA	NA
e189b0f9-f76c-4b81-9459-883f7c23f5df	1/22/2019	inventory_date	Pistache	NA	Santa Rosa	California	-122.751978315963	38.4806331156796	30.48	91.86352	no_info	more than 18.29 m	15.24 to 30.48 cm	SantaRosa	NA	NA	NA	NA	NA	NA	NA	NA	NA	NA	NA	NA	NA
e4a4a3b5-f969-4ea5-9ba3-bf57bc1ca319	1/22/2019	inventory_date	Pistache	NA	Santa Rosa	California	-122.751978495626	38.4807559185085	20.32	59.05512	no_info	more than 18.29 m	15.24 to 30.48 cm	SantaRosa	NA	NA	NA	NA	NA	NA	NA	NA	NA	NA	NA	NA	NA
7394bee3-1707-4d64-b772-7f68d7e2ce43	1/22/2019	inventory_date	Pistache	NA	Santa Rosa	California	-122.752728409226	38.4813698029367	33.02	131.2336	no_info	more than 18.29 m	30.48 to 45.72 cm	SantaRosa	NA	NA	NA	NA	NA	NA	NA	NA	NA	NA	NA	NA	NA
03ad40c7-9a1e-4623-819b-8da53db191a9	1/22/2019	inventory_date	Pistache	NA	Santa Rosa	California	-122.751978046469	38.4806389172266	0	0	no_info	NA	NA	SantaRosa	NA	NA	NA	NA	NA	NA	NA	NA	NA	NA	NA	NA	NA
486fe308-e923-4b84-9061-31ebd3b095a9	1/22/2019	inventory_date	Maple	Acer	Santa Rosa	California	-122.752718527757	38.4802482013284	22.86	137.79528	no_info	more than 18.29 m	15.24 to 30.48 cm	SantaRosa	NA	NA	NA	NA	NA	NA	NA	NA	NA	NA	NA	NA	NA
7bbbc8b9-26cc-4a52-810c-8dca8ff508f0	1/22/2019	inventory_date	NA	NA	Santa Rosa	California	-122.752719156578	38.4802485740359	0	0	no_info	NA	NA	SantaRosa	NA	NA	NA	NA	NA	NA	NA	NA	NA	NA	NA	NA	NA
4c4dabd1-9cc8-490f-89bb-dd69b285fc30	1/22/2019	inventory_date	Maple	Acer	Santa Rosa	California	-122.750189500738	38.4819365674079	0	0	no_info	NA	NA	SantaRosa	NA	NA	NA	NA	NA	NA	NA	NA	NA	NA	NA	NA	NA
7aba246b-4b23-456c-b436-8221f8bf04b1	1/22/2019	inventory_date	Maple	Acer	Santa Rosa	California	-122.75253293582	38.4801636670094	0	0	no_info	NA	NA	SantaRosa	NA	NA	NA	NA	NA	NA	NA	NA	NA	NA	NA	NA	NA
3deb209b-8b9f-4ddb-9cd6-4b34e01edc00	1/22/2019	inventory_date	Pistache	NA	Santa Rosa	California	-122.750601827453	38.481067548295	0	0	no_info	NA	NA	SantaRosa	NA	NA	NA	NA	NA	NA	NA	NA	NA	NA	NA	NA	NA
c1d4f1f8-b25d-4f63-b803-49f1f84dd0a2	1/22/2019	inventory_date	NA	NA	Santa Rosa	California	-122.750213036599	38.4817782195016	0	0	no_info	NA	NA	SantaRosa	NA	NA	NA	NA	NA	NA	NA	NA	NA	NA	NA	NA	NA
122f1148-9b75-4648-999e-470c9472294f	1/22/2019	inventory_date	NA	NA	Santa Rosa	California	-122.750722561028	38.4816498138474	0	0	no_info	NA	NA	SantaRosa	NA	NA	NA	NA	NA	NA	NA	NA	NA	NA	NA	NA	NA
40d97788-fd94-4fcb-9ff5-2070a232c4c7	1/22/2019	inventory_date	NA	NA	Santa Rosa	California	-122.750733161148	38.4815478134646	0	0	no_info	NA	NA	SantaRosa	NA	NA	NA	NA	NA	NA	NA	NA	NA	NA	NA	NA	NA
aa70b455-e598-498a-924b-7572f313fb51	1/22/2019	inventory_date	NA	NA	Santa Rosa	California	-122.750108203205	38.4811848582946	40.64	49.2126	no_info	more than 18.29 m	30.48 to 45.72 cm	SantaRosa	NA	NA	NA	NA	NA	NA	NA	NA	NA	NA	NA	NA	NA
190082e0-d5af-441d-9ed7-3f7df68fa7c1	1/22/2019	inventory_date	Pistache	NA	Santa Rosa	California	-122.751494752846	38.4793337472466	0	0	no_info	NA	NA	SantaRosa	NA	NA	NA	NA	NA	NA	NA	NA	NA	NA	NA	NA	NA
ddd113c0-f761-4865-8aea-1f02f9e49109	1/22/2019	inventory_date	NA	NA	Santa Rosa	California	-122.7509113869	38.4789559848815	0	0	no_info	NA	NA	SantaRosa	NA	NA	NA	NA	NA	NA	NA	NA	NA	NA	NA	NA	NA
46fb028f-7742-4776-99b0-7e4b335edd76	1/22/2019	inventory_date	NA	NA	Santa Rosa	California	-122.750886593399	38.4789179328682	0	0	no_info	NA	NA	SantaRosa	NA	NA	NA	NA	NA	NA	NA	NA	NA	NA	NA	NA	NA
91accbcc-48c4-4cf1-8fe9-44363f0869e7	1/22/2019	inventory_date	NA	NA	Santa Rosa	California	-122.751081168489	38.4790628834351	22.86	59.05512	no_info	more than 18.29 m	15.24 to 30.48 cm	SantaRosa	NA	NA	NA	NA	NA	NA	NA	NA	NA	NA	NA	NA	NA
789ee062-6a70-42b2-a18e-25a89283dffb	1/22/2019	inventory_date	NA	NA	Santa Rosa	California	-122.751081617647	38.4790637132502	0	0	no_info	NA	NA	SantaRosa	NA	NA	NA	NA	NA	NA	NA	NA	NA	NA	NA	NA	NA
1ea888f7-fae1-4319-b2e9-77959c012a69	1/22/2019	inventory_date	NA	NA	Santa Rosa	California	-122.750507953506	38.4788200495799	0	0	no_info	NA	NA	SantaRosa	NA	NA	NA	NA	NA	NA	NA	NA	NA	NA	NA	NA	NA
029dcc82-5add-4ed8-85fa-0e64b9608be5	1/22/2019	inventory_date	NA	NA	Santa Rosa	California	-122.7507720582	38.4786601688026	0	0	no_info	NA	NA	SantaRosa	NA	NA	NA	NA	NA	NA	NA	NA	NA	NA	NA	NA	NA
448f22c2-1c8f-4d2d-961c-b2e2970e8e84	1/22/2019	inventory_date	Maple	Acer	Santa Rosa	California	-122.751898904892	38.4782912356113	0	0	no_info	NA	NA	SantaRosa	NA	NA	NA	NA	NA	NA	NA	NA	NA	NA	NA	NA	NA
e4792f36-3e5f-4419-a815-fa5549cc86d4	1/22/2019	inventory_date	Pistache	NA	Santa Rosa	California	-122.753402145689	38.478133765782	0	0	no_info	NA	NA	SantaRosa	NA	NA	NA	NA	NA	NA	NA	NA	NA	NA	NA	NA	NA
6a56f010-d793-4373-8644-cbf760e3dbc7	1/22/2019	inventory_date	Pear	Pyrus	Santa Rosa	California	-122.752022872401	38.4738796787614	22.86	91.86352	no_info	more than 18.29 m	15.24 to 30.48 cm	SantaRosa	NA	NA	NA	NA	NA	NA	NA	NA	NA	NA	NA	NA	NA
fc00dc57-9286-42ee-9add-45e561bee722	1/22/2019	inventory_date	Pistache	NA	Santa Rosa	California	-122.752240713858	38.4741859300455	25.4	65.6168	no_info	more than 18.29 m	15.24 to 30.48 cm	SantaRosa	NA	NA	NA	NA	NA	NA	NA	NA	NA	NA	NA	NA	NA
935db154-26df-43f6-8952-a036d9375898	1/22/2019	inventory_date	Pistache	NA	Santa Rosa	California	-122.7522402647	38.4741858315862	0	0	no_info	NA	NA	SantaRosa	NA	NA	NA	NA	NA	NA	NA	NA	NA	NA	NA	NA	NA
788feb0c-37af-469c-a5fc-57b994e54a15	1/22/2019	inventory_date	Pistache	NA	Santa Rosa	California	-122.752050001523	38.474895086731	15.24	59.05512	no_info	more than 18.29 m	0 to 15.24 cm	SantaRosa	NA	NA	NA	NA	NA	NA	NA	NA	NA	NA	NA	NA	NA
ef8ea235-4a93-4c12-98e0-f765d606d4a9	1/22/2019	inventory_date	Pistache	NA	Santa Rosa	California	-122.75207039328	38.4749485706858	15.24	55.77428	no_info	more than 18.29 m	0 to 15.24 cm	SantaRosa	NA	NA	NA	NA	NA	NA	NA	NA	NA	NA	NA	NA	NA
679cbc94-f657-4474-8c3b-962791897f32	1/22/2019	inventory_date	Sycamore	Platanus acerifolia	Santa Rosa	California	-122.753727695148	38.4757948355873	27.94	137.79528	introduced	more than 18.29 m	15.24 to 30.48 cm	SantaRosa	NA	NA	NA	NA	NA	NA	NA	NA	NA	NA	NA	NA	NA
e6cabe46-d59f-44f7-955c-df2c56dc3f8b	1/22/2019	inventory_date	Pistache	NA	Santa Rosa	California	-122.752068596649	38.475365441766	17.78	52.49344	no_info	more than 18.29 m	15.24 to 30.48 cm	SantaRosa	NA	NA	NA	NA	NA	NA	NA	NA	NA	NA	NA	NA	NA
959b1d4a-8edc-4852-bca2-4cdb2a1f39e5	1/22/2019	inventory_date	NA	NA	Santa Rosa	California	-122.753728683294	38.4757945753792	0	0	no_info	NA	NA	SantaRosa	NA	NA	NA	NA	NA	NA	NA	NA	NA	NA	NA	NA	NA
7556310f-afe8-4511-b1a6-38f9ddd00b17	1/22/2019	inventory_date	NA	NA	Santa Rosa	California	-122.752239007059	38.4754587022396	0	0	no_info	NA	NA	SantaRosa	NA	NA	NA	NA	NA	NA	NA	NA	NA	NA	NA	NA	NA
07489b14-4070-4fdc-a460-c463f28554f7	1/22/2019	inventory_date	NA	NA	Santa Rosa	California	-122.752215830524	38.4753723689677	0	0	no_info	NA	NA	SantaRosa	NA	NA	NA	NA	NA	NA	NA	NA	NA	NA	NA	NA	NA
c8645349-d554-4ed6-8930-d5dfd6f55dee	1/22/2019	inventory_date	NA	NA	Santa Rosa	California	-122.752276017649	38.4756600969102	0	0	no_info	NA	NA	SantaRosa	NA	NA	NA	NA	NA	NA	NA	NA	NA	NA	NA	NA	NA
3bcddbc2-785d-4139-aca5-b2c5857cd31b	1/22/2019	inventory_date	Pistache	NA	Santa Rosa	California	-122.750385692796	38.4751033680072	27.94	72.17848	no_info	more than 18.29 m	15.24 to 30.48 cm	SantaRosa	NA	NA	NA	NA	NA	NA	NA	NA	NA	NA	NA	NA	NA
805cc350-d43a-4077-9a19-7d9ac799104d	1/22/2019	inventory_date	Pistache	NA	Santa Rosa	California	-122.750385243638	38.4751023201322	0	0	no_info	NA	NA	SantaRosa	NA	NA	NA	NA	NA	NA	NA	NA	NA	NA	NA	NA	NA
f925a640-5eb5-4ea6-aa9a-a32ab06ee890	1/22/2019	inventory_date	Maple	Acer	Santa Rosa	California	-122.75269633937	38.4757847367005	15.24	82.021	no_info	more than 18.29 m	0 to 15.24 cm	SantaRosa	NA	NA	NA	NA	NA	NA	NA	NA	NA	NA	NA	NA	NA
d8feaadd-aafc-44cb-ac61-7e47082130e5	1/22/2019	inventory_date	NA	NA	Santa Rosa	California	-122.752697597011	38.4757841951863	0	0	no_info	NA	NA	SantaRosa	NA	NA	NA	NA	NA	NA	NA	NA	NA	NA	NA	NA	NA
4e04c364-b44e-4245-9a01-6353445b1932	1/22/2019	inventory_date	Pistache	NA	Santa Rosa	California	-122.750090147068	38.4751204364117	27.94	98.4252	no_info	more than 18.29 m	15.24 to 30.48 cm	SantaRosa	NA	NA	NA	NA	NA	NA	NA	NA	NA	NA	NA	NA	NA
9dbbe60d-b066-4db6-969d-a22e6643a032	1/22/2019	inventory_date	Pistache	NA	Santa Rosa	California	-122.75009086572	38.475119908958	0	0	no_info	NA	NA	SantaRosa	NA	NA	NA	NA	NA	NA	NA	NA	NA	NA	NA	NA	NA
e0370ca8-7098-496d-ae5d-e36cea50738d	1/22/2019	inventory_date	Pistache	NA	Santa Rosa	California	-122.750202077152	38.4752404566482	0	0	no_info	NA	NA	SantaRosa	NA	NA	NA	NA	NA	NA	NA	NA	NA	NA	NA	NA	NA
0bbe5f17-8e13-4805-93fd-80fe616ce483	1/22/2019	inventory_date	Sycamore	Platanus acerifolia	Santa Rosa	California	-122.752911755375	38.4759161838698	33.02	196.8504	introduced	more than 18.29 m	30.48 to 45.72 cm	SantaRosa	NA	NA	NA	NA	NA	NA	NA	NA	NA	NA	NA	NA	NA
5c16d197-7ae4-4207-9858-f0d499d13775	1/22/2019	inventory_date	NA	NA	Santa Rosa	California	-122.752910677397	38.4759156986178	0	0	no_info	NA	NA	SantaRosa	NA	NA	NA	NA	NA	NA	NA	NA	NA	NA	NA	NA	NA
0ae4007e-8722-47fe-adce-affca76df8cc	1/22/2019	inventory_date	Sycamore	Platanus acerifolia	Santa Rosa	California	-122.752826774749	38.4759056841395	40.64	209.97376	introduced	more than 18.29 m	30.48 to 45.72 cm	SantaRosa	NA	NA	NA	NA	NA	NA	NA	NA	NA	NA	NA	NA	NA
5a7fb7cd-4fce-4476-ab2d-e0a8535ef605	1/22/2019	inventory_date	NA	NA	Santa Rosa	California	-122.750322720895	38.47615890092	30.48	88.58268	no_info	more than 18.29 m	15.24 to 30.48 cm	SantaRosa	NA	NA	NA	NA	NA	NA	NA	NA	NA	NA	NA	NA	NA
55043e5a-10bf-4ba8-b2d2-1f9bdc1afe97	1/22/2019	inventory_date	NA	NA	Santa Rosa	California	-122.7503224514	38.4761591611268	0	0	no_info	NA	NA	SantaRosa	NA	NA	NA	NA	NA	NA	NA	NA	NA	NA	NA	NA	NA
0ae6146e-bd9f-4bcf-a140-a7f414ec160a	1/22/2019	inventory_date	Plum	Prunus	Santa Rosa	California	-122.750302598632	38.4764568370389	15.24	49.2126	no_info	more than 18.29 m	0 to 15.24 cm	SantaRosa	NA	NA	NA	NA	NA	NA	NA	NA	NA	NA	NA	NA	NA
4966f8a6-6221-48df-b43b-87b21fce6c74	1/22/2019	inventory_date	NA	NA	Santa Rosa	California	-122.750301969812	38.4764559228027	0	0	no_info	NA	NA	SantaRosa	NA	NA	NA	NA	NA	NA	NA	NA	NA	NA	NA	NA	NA
7fb00b8d-38ed-4b0b-99d7-e8fb80915977	1/22/2019	inventory_date	Sycamore	Platanus acerifolia	Santa Rosa	California	-122.746975148988	38.4758732636632	15.24	59.05512	introduced	more than 18.29 m	0 to 15.24 cm	SantaRosa	NA	NA	NA	NA	NA	NA	NA	NA	NA	NA	NA	NA	NA
c029ee4a-8848-4ae6-92c4-34041d56d9c1	1/22/2019	inventory_date	Sycamore	Platanus acerifolia	Santa Rosa	California	-122.746985389783	38.4759853990665	25.4	160.76116	introduced	more than 18.29 m	15.24 to 30.48 cm	SantaRosa	NA	NA	NA	NA	NA	NA	NA	NA	NA	NA	NA	NA	NA
5692787a-58cb-4ae4-bb61-dee69afdf0ae	1/22/2019	inventory_date	Sycamore	Platanus acerifolia	Santa Rosa	California	-122.747004164572	38.4764018492285	33.02	131.2336	introduced	more than 18.29 m	30.48 to 45.72 cm	SantaRosa	NA	NA	NA	NA	NA	NA	NA	NA	NA	NA	NA	NA	NA
caca57ed-062e-4de6-8da3-937b340026e8	1/22/2019	inventory_date	Redwood	Sequoia sempervirens	Santa Rosa	California	-122.746992037316	38.4751703897783	66.04	229.6588	naturally_occurring	more than 18.29 m	60.96 to 76.2 cm	SantaRosa	NA	NA	NA	NA	NA	NA	NA	NA	NA	NA	NA	NA	NA
5de954c7-7c4b-4998-87a2-e5cb296598d1	1/22/2019	inventory_date	NA	NA	Santa Rosa	California	-122.746989701696	38.4751712126055	0	0	no_info	NA	NA	SantaRosa	NA	NA	NA	NA	NA	NA	NA	NA	NA	NA	NA	NA	NA
50f69252-23af-41c7-b176-19f57adcfcd4	1/22/2019	inventory_date	Sycamore	Platanus acerifolia	Santa Rosa	California	-122.746983143994	38.474826383878	30.48	131.2336	introduced	more than 18.29 m	15.24 to 30.48 cm	SantaRosa	NA	NA	NA	NA	NA	NA	NA	NA	NA	NA	NA	NA	NA
cfee81de-3c0d-438d-9ff1-27ffbc42a89d	1/22/2019	inventory_date	NA	NA	Santa Rosa	California	-122.74700694935	38.474824977329	0	0	no_info	NA	NA	SantaRosa	NA	NA	NA	NA	NA	NA	NA	NA	NA	NA	NA	NA	NA
406e3557-4151-4ea9-b8c2-0fa3f1eda410	1/22/2019	inventory_date	NA	NA	Santa Rosa	California	-122.746999223838	38.4747846304589	0	0	no_info	NA	NA	SantaRosa	NA	NA	NA	NA	NA	NA	NA	NA	NA	NA	NA	NA	NA
48e94b9b-deeb-4265-8c65-315b3429b309	1/22/2019	inventory_date	NA	NA	Santa Rosa	California	-122.747001649289	38.4747367303891	0	0	no_info	NA	NA	SantaRosa	NA	NA	NA	NA	NA	NA	NA	NA	NA	NA	NA	NA	NA
c8ae7149-b9bd-491e-bd92-1428018cf04d	1/22/2019	inventory_date	NA	NA	Santa Rosa	California	-122.746956014873	38.4747892650404	0	0	no_info	NA	NA	SantaRosa	NA	NA	NA	NA	NA	NA	NA	NA	NA	NA	NA	NA	NA
03b38a1f-5a60-4218-9dad-cb66182a5d8a	1/22/2019	inventory_date	NA	NA	Santa Rosa	California	-122.750168390329	38.474580821103	0	0	no_info	NA	NA	SantaRosa	NA	NA	NA	NA	NA	NA	NA	NA	NA	NA	NA	NA	NA
09af4b93-e4f0-44ec-abdd-3edbc3afd925	1/22/2019	inventory_date	Pistache	NA	Santa Rosa	California	-122.75061395471	38.4744581695084	0	0	no_info	NA	NA	SantaRosa	NA	NA	NA	NA	NA	NA	NA	NA	NA	NA	NA	NA	NA
4ee02b14-2a3c-4c74-b1cf-6d618eff3a39	1/22/2019	inventory_date	Pistache	NA	Santa Rosa	California	-122.750412911749	38.4737146530444	33.02	121.39108	no_info	more than 18.29 m	30.48 to 45.72 cm	SantaRosa	NA	NA	NA	NA	NA	NA	NA	NA	NA	NA	NA	NA	NA
92ae4e98-795f-4f6a-a8ba-494cfc8eeb1f	1/22/2019	inventory_date	Pistache	NA	Santa Rosa	California	-122.750412911749	38.473714674143	33.02	121.39108	no_info	more than 18.29 m	30.48 to 45.72 cm	SantaRosa	NA	NA	NA	NA	NA	NA	NA	NA	NA	NA	NA	NA	NA
31c3588b-2ff0-495f-8230-05be427b2121	1/22/2019	inventory_date	Pistache	NA	Santa Rosa	California	-122.751157435457	38.4737570752039	0	0	no_info	NA	NA	SantaRosa	NA	NA	NA	NA	NA	NA	NA	NA	NA	NA	NA	NA	NA
69344023-3f50-46b7-b86e-cbaf8d81a031	1/22/2019	inventory_date	NA	NA	Santa Rosa	California	-122.752728139731	38.4813683613548	0	0	no_info	NA	NA	SantaRosa	NA	NA	NA	NA	NA	NA	NA	NA	NA	NA	NA	NA	NA
05b31fa2-2a37-453e-bcbc-3324ff5d1c8e	1/22/2019	inventory_date	Pistache	NA	Santa Rosa	California	-122.751978226132	38.4807563123098	0	0	no_info	NA	NA	SantaRosa	NA	NA	NA	NA	NA	NA	NA	NA	NA	NA	NA	NA	NA
22bea0c8-8345-4e6c-a4e8-1a20517cf408	1/22/2019	inventory_date	Pistache	NA	Santa Rosa	California	-122.752045060789	38.4807451170999	20.32	59.05512	no_info	more than 18.29 m	15.24 to 30.48 cm	SantaRosa	NA	NA	NA	NA	NA	NA	NA	NA	NA	NA	NA	NA	NA
6d9b7659-e92a-46dd-ad52-fb11ba9bc928	1/22/2019	inventory_date	Pistache	NA	Santa Rosa	California	-122.752044970957	38.4807451522607	0	0	no_info	NA	NA	SantaRosa	NA	NA	NA	NA	NA	NA	NA	NA	NA	NA	NA	NA	NA
c36a36d1-ae55-4943-9e40-97a8092bbed0	1/22/2019	inventory_date	Oak	Quercus	Santa Rosa	California	-122.752713856518	38.4810734763855	15.24	72.17848	no_info	more than 18.29 m	0 to 15.24 cm	SantaRosa	NA	NA	NA	NA	NA	NA	NA	NA	NA	NA	NA	NA	NA
db4b2635-e50d-481e-a4e8-4390a37486f5	1/22/2019	inventory_date	NA	NA	Santa Rosa	California	-122.752713676855	38.481073399032	0	0	no_info	NA	NA	SantaRosa	NA	NA	NA	NA	NA	NA	NA	NA	NA	NA	NA	NA	NA
9e1a4d48-7b0e-43c2-862f-f42d18ff28ae	1/22/2019	inventory_date	Oak	Quercus	Santa Rosa	California	-122.752709185279	38.4810603473872	15.24	82.021	no_info	more than 18.29 m	0 to 15.24 cm	SantaRosa	NA	NA	NA	NA	NA	NA	NA	NA	NA	NA	NA	NA	NA
a7ea21cc-2d88-4cf4-bead-663a2c77aadd	1/22/2019	inventory_date	Pistache	NA	Santa Rosa	California	-122.75156787571	38.4807818671983	22.86	52.49344	no_info	more than 18.29 m	15.24 to 30.48 cm	SantaRosa	NA	NA	NA	NA	NA	NA	NA	NA	NA	NA	NA	NA	NA
a779258b-2dd0-4712-a49b-1321dd123470	1/22/2019	inventory_date	Oak	Quercus	Santa Rosa	California	-122.752709814099	38.4810604177086	0	0	no_info	NA	NA	SantaRosa	NA	NA	NA	NA	NA	NA	NA	NA	NA	NA	NA	NA	NA
1fa9d488-6137-4959-adb8-4dac5425e806	1/22/2019	inventory_date	Pistache	NA	Santa Rosa	California	-122.751567785879	38.4807817898445	0	0	no_info	NA	NA	SantaRosa	NA	NA	NA	NA	NA	NA	NA	NA	NA	NA	NA	NA	NA
acc74ca1-ef01-446e-aba5-f5d261e013c6	1/22/2019	inventory_date	Pine	Pinus	Santa Rosa	California	-122.752759041777	38.4810424505968	27.94	98.4252	no_info	more than 18.29 m	15.24 to 30.48 cm	SantaRosa	NA	NA	NA	NA	NA	NA	NA	NA	NA	NA	NA	NA	NA
b6e2823a-6723-4c2d-bfa7-00efc898326b	1/22/2019	inventory_date	Pistache	NA	Santa Rosa	California	-122.751432409765	38.4808112686701	20.32	52.49344	no_info	more than 18.29 m	15.24 to 30.48 cm	SantaRosa	NA	NA	NA	NA	NA	NA	NA	NA	NA	NA	NA	NA	NA
9e9e7a89-08ae-4aa3-82b0-8d2a5f4fef75	1/22/2019	inventory_date	Pistache	NA	Santa Rosa	California	-122.751432499597	38.4808113249273	0	0	no_info	NA	NA	SantaRosa	NA	NA	NA	NA	NA	NA	NA	NA	NA	NA	NA	NA	NA
79ef5ea4-8e67-41ca-bde1-128db6181b89	1/22/2019	inventory_date	Pistache	NA	Santa Rosa	California	-122.751390638104	38.4808095528227	15.24	52.49344	no_info	more than 18.29 m	0 to 15.24 cm	SantaRosa	NA	NA	NA	NA	NA	NA	NA	NA	NA	NA	NA	NA	NA
9e75f776-1899-4ed6-b719-99bd189a5cf1	1/22/2019	inventory_date	Pistache	NA	Santa Rosa	California	-122.751335212051	38.4808170983314	22.86	65.6168	no_info	more than 18.29 m	15.24 to 30.48 cm	SantaRosa	NA	NA	NA	NA	NA	NA	NA	NA	NA	NA	NA	NA	NA
f2224b29-8c1f-48cc-afd5-bf4bd7b87a02	1/22/2019	inventory_date	Pistache	NA	Santa Rosa	California	-122.751335571378	38.4808173163284	0	0	no_info	NA	NA	SantaRosa	NA	NA	NA	NA	NA	NA	NA	NA	NA	NA	NA	NA	NA
eb2337fe-b872-4e56-81b1-234811bb413d	1/22/2019	inventory_date	Maple	Acer	Santa Rosa	California	-122.752704154713	38.4808418937253	25.4	98.4252	no_info	more than 18.29 m	15.24 to 30.48 cm	SantaRosa	NA	NA	NA	NA	NA	NA	NA	NA	NA	NA	NA	NA	NA
ddb7fb38-5535-44c0-b83a-e6172aa58d06	1/22/2019	inventory_date	Pistache	NA	Santa Rosa	California	-122.751388571979	38.480809215279	0	0	no_info	NA	NA	SantaRosa	NA	NA	NA	NA	NA	NA	NA	NA	NA	NA	NA	NA	NA
788d0ec2-045f-4775-9772-c68f238ab4df	1/22/2019	inventory_date	Maple	Acer	Santa Rosa	California	-122.752705322523	38.4808411272201	0	0	no_info	NA	NA	SantaRosa	NA	NA	NA	NA	NA	NA	NA	NA	NA	NA	NA	NA	NA
842fa627-dd10-4ca0-b2c0-7ae452adea93	1/22/2019	inventory_date	Pistache	NA	Santa Rosa	California	-122.751419204531	38.4806690852637	27.94	91.86352	no_info	more than 18.29 m	15.24 to 30.48 cm	SantaRosa	NA	NA	NA	NA	NA	NA	NA	NA	NA	NA	NA	NA	NA
1f28d988-35bd-4809-a6dd-07f33ddb1b87	1/22/2019	inventory_date	Pistache	NA	Santa Rosa	California	-122.751064100499	38.4807750670954	25.4	59.05512	no_info	more than 18.29 m	15.24 to 30.48 cm	SantaRosa	NA	NA	NA	NA	NA	NA	NA	NA	NA	NA	NA	NA	NA
68c1a6fd-6baf-4c5a-89d1-2f5e4ce93752	1/22/2019	inventory_date	Pistache	NA	Santa Rosa	California	-122.751419563857	38.4806687899124	0	0	no_info	NA	NA	SantaRosa	NA	NA	NA	NA	NA	NA	NA	NA	NA	NA	NA	NA	NA
25f9c977-ddee-4e00-834e-b92d61d73d54	1/22/2019	inventory_date	Pistache	NA	Santa Rosa	California	-122.751064459825	38.4807754116715	0	0	no_info	NA	NA	SantaRosa	NA	NA	NA	NA	NA	NA	NA	NA	NA	NA	NA	NA	NA
172cc0e5-0348-4208-a60c-d71130a8a79f	1/22/2019	inventory_date	Maple	Acer	Santa Rosa	California	-122.751635968009	38.481064918276	50.8	114.8294	no_info	more than 18.29 m	45.72 to 60.96 cm	SantaRosa	NA	NA	NA	NA	NA	NA	NA	NA	NA	NA	NA	NA	NA
06807362-0bbd-4483-a359-3f6351662836	1/22/2019	inventory_date	Pistache	NA	Santa Rosa	California	-122.751857762052	38.4798968006348	0	0	no_info	NA	NA	SantaRosa	NA	NA	NA	NA	NA	NA	NA	NA	NA	NA	NA	NA	NA
28435b03-4824-460d-92df-3d732520a61e	1/22/2019	inventory_date	Pistache	NA	Santa Rosa	California	-122.751517749717	38.4806626648877	15.24	52.49344	no_info	more than 18.29 m	0 to 15.24 cm	SantaRosa	NA	NA	NA	NA	NA	NA	NA	NA	NA	NA	NA	NA	NA
c89152d0-181e-4cd9-b779-160f11657de9	1/22/2019	inventory_date	Pistache	NA	Santa Rosa	California	-122.751518109043	38.4806629813356	0	0	no_info	NA	NA	SantaRosa	NA	NA	NA	NA	NA	NA	NA	NA	NA	NA	NA	NA	NA
61be5dcd-c7f1-49e6-98ac-4d5a64748d27	1/22/2019	inventory_date	Pistache	NA	Santa Rosa	California	-122.752752663738	38.4807902425052	27.94	118.11024	no_info	more than 18.29 m	15.24 to 30.48 cm	SantaRosa	NA	NA	NA	NA	NA	NA	NA	NA	NA	NA	NA	NA	NA
c58cd614-10fa-4ac7-ae4d-6a22410c1901	1/22/2019	inventory_date	NA	NA	Santa Rosa	California	-122.752753202727	38.4807902846982	0	0	no_info	NA	NA	SantaRosa	NA	NA	NA	NA	NA	NA	NA	NA	NA	NA	NA	NA	NA
e2ded32c-0927-4ea5-891a-a5c852560e62	1/22/2019	inventory_date	Maple	Acer	Santa Rosa	California	-122.752728409226	38.4801942431143	35.56	150.91864	no_info	more than 18.29 m	30.48 to 45.72 cm	SantaRosa	NA	NA	NA	NA	NA	NA	NA	NA	NA	NA	NA	NA	NA
48ed69a2-f4c5-4c44-ab2e-c17d53cf3f5f	1/22/2019	inventory_date	NA	NA	Santa Rosa	California	-122.752726971921	38.4801941024699	0	0	no_info	NA	NA	SantaRosa	NA	NA	NA	NA	NA	NA	NA	NA	NA	NA	NA	NA	NA
a67eeba5-f2fe-41d8-ba7c-92fda42d32f4	1/22/2019	inventory_date	Pistache	NA	Santa Rosa	California	-122.750880035697	38.4812241537966	0	0	no_info	NA	NA	SantaRosa	NA	NA	NA	NA	NA	NA	NA	NA	NA	NA	NA	NA	NA
b6532765-24d0-4fec-9be4-728930c87219	1/22/2019	inventory_date	Maple	Acer	Santa Rosa	California	-122.752719695567	38.4797444678666	48.26	157.48032	no_info	more than 18.29 m	45.72 to 60.96 cm	SantaRosa	NA	NA	NA	NA	NA	NA	NA	NA	NA	NA	NA	NA	NA
bdaadd3c-2294-413c-91db-291b3b989e34	1/22/2019	inventory_date	NA	NA	Santa Rosa	California	-122.752720863377	38.4797423159934	0	0	no_info	NA	NA	SantaRosa	NA	NA	NA	NA	NA	NA	NA	NA	NA	NA	NA	NA	NA
44ce50b5-a142-4ddc-a30d-bbcb1a5215b3	1/22/2019	inventory_date	Maple	Acer	Santa Rosa	California	-122.75012086945	38.4819789355049	30.48	78.74016	no_info	more than 18.29 m	15.24 to 30.48 cm	SantaRosa	NA	NA	NA	NA	NA	NA	NA	NA	NA	NA	NA	NA	NA
34a474d7-3e32-4e63-837d-f64742233514	1/22/2019	inventory_date	Maple	Acer	Santa Rosa	California	-122.752535720597	38.4800597025301	40.64	164.042	no_info	more than 18.29 m	30.48 to 45.72 cm	SantaRosa	NA	NA	NA	NA	NA	NA	NA	NA	NA	NA	NA	NA	NA
6e01bf6f-966b-459e-981f-07c3b1ba9e90	1/22/2019	inventory_date	Maple	Acer	Santa Rosa	California	-122.750189500738	38.4819365674079	15.24	59.05512	no_info	more than 18.29 m	0 to 15.24 cm	SantaRosa	NA	NA	NA	NA	NA	NA	NA	NA	NA	NA	NA	NA	NA
68599a82-ab45-4793-be0b-424b12e0e5b4	1/22/2019	inventory_date	NA	NA	Santa Rosa	California	-122.752536978239	38.4800598361426	0	0	no_info	NA	NA	SantaRosa	NA	NA	NA	NA	NA	NA	NA	NA	NA	NA	NA	NA	NA
454b5c63-50b1-44ee-86d1-31ae4bd89515	1/22/2019	inventory_date	Maple	Acer	Santa Rosa	California	-122.750120330461	38.4819791534983	0	0	no_info	NA	NA	SantaRosa	NA	NA	NA	NA	NA	NA	NA	NA	NA	NA	NA	NA	NA
214483c6-697d-4fb1-a9a8-3b9762353631	1/22/2019	inventory_date	Maple	Acer	Santa Rosa	California	-122.752533115483	38.4801638639117	53.34	196.8504	no_info	more than 18.29 m	45.72 to 60.96 cm	SantaRosa	NA	NA	NA	NA	NA	NA	NA	NA	NA	NA	NA	NA	NA
a7103a42-9d15-429e-8fe3-ae516147df68	1/22/2019	inventory_date	NA	NA	Santa Rosa	California	-122.751140816624	38.480910056402	0	0	no_info	NA	NA	SantaRosa	NA	NA	NA	NA	NA	NA	NA	NA	NA	NA	NA	NA	NA
7d7ed631-d44b-40ad-a511-ece0f85ddf8b	1/22/2019	inventory_date	NA	NA	Santa Rosa	California	-122.750079007958	38.4817379187155	55.88	147.6378	no_info	more than 18.29 m	45.72 to 60.96 cm	SantaRosa	NA	NA	NA	NA	NA	NA	NA	NA	NA	NA	NA	NA	NA
8f9555ab-d74f-4fb5-a1d6-439c790fbb74	1/22/2019	inventory_date	NA	NA	Santa Rosa	California	-122.750078379137	38.4817387344357	0	0	no_info	NA	NA	SantaRosa	NA	NA	NA	NA	NA	NA	NA	NA	NA	NA	NA	NA	NA
29085cb0-0035-429a-bd47-06f100bd0db6	1/22/2019	inventory_date	Pistache	NA	Santa Rosa	California	-122.750602366443	38.4810681811873	20.32	75.45932	no_info	more than 18.29 m	15.24 to 30.48 cm	SantaRosa	NA	NA	NA	NA	NA	NA	NA	NA	NA	NA	NA	NA	NA
80888f84-59ba-40f1-9947-ad5e52c84566	1/22/2019	inventory_date	NA	NA	Santa Rosa	California	-122.750750857959	38.4813954841856	0	0	no_info	NA	NA	SantaRosa	NA	NA	NA	NA	NA	NA	NA	NA	NA	NA	NA	NA	NA
1c3cf557-7955-43fa-8a4d-edb965dac0da	1/22/2019	inventory_date	NA	NA	Santa Rosa	California	-122.750107035395	38.4811849004873	0	0	no_info	NA	NA	SantaRosa	NA	NA	NA	NA	NA	NA	NA	NA	NA	NA	NA	NA	NA
3fa06da6-6469-4975-8bba-b96bdc05ea7a	1/22/2019	inventory_date	NA	NA	Santa Rosa	California	-122.750771070053	38.4816082823749	0	0	no_info	NA	NA	SantaRosa	NA	NA	NA	NA	NA	NA	NA	NA	NA	NA	NA	NA	NA
219d4c68-fcaf-4531-bd84-4fc8d9eb6d76	1/22/2019	inventory_date	Pistache	NA	Santa Rosa	California	-122.749956028596	38.4810186889966	25.4	124.67192	no_info	more than 18.29 m	15.24 to 30.48 cm	SantaRosa	NA	NA	NA	NA	NA	NA	NA	NA	NA	NA	NA	NA	NA
b84d3f8b-6115-4abd-9b54-4e5d3a1c6c6d	1/22/2019	inventory_date	Oak	Quercus	Santa Rosa	California	-122.749828198331	38.4812335979343	45.72	114.8294	no_info	more than 18.29 m	30.48 to 45.72 cm	SantaRosa	NA	NA	NA	NA	NA	NA	NA	NA	NA	NA	NA	NA	NA
eb366049-f4a4-497b-ae27-87bcd6c9222e	1/22/2019	inventory_date	Oak	Quercus	Santa Rosa	California	-122.749827659342	38.4812342589536	0	0	no_info	NA	NA	SantaRosa	NA	NA	NA	NA	NA	NA	NA	NA	NA	NA	NA	NA	NA
9850895d-0b2f-4956-bc7f-b153bba15b8a	1/22/2019	inventory_date	Oak	Quercus	Santa Rosa	California	-122.749774568908	38.4812362490435	25.4	104.98688	no_info	more than 18.29 m	15.24 to 30.48 cm	SantaRosa	NA	NA	NA	NA	NA	NA	NA	NA	NA	NA	NA	NA	NA
900c5e1f-4781-4cd0-b261-3835e2ba58e9	1/22/2019	inventory_date	Pistache	NA	Santa Rosa	California	-122.749043699593	38.4811279402548	22.86	49.2126	no_info	more than 18.29 m	15.24 to 30.48 cm	SantaRosa	NA	NA	NA	NA	NA	NA	NA	NA	NA	NA	NA	NA	NA
abbc5211-fc77-4e66-a816-baab7487d925	1/22/2019	inventory_date	Oak	Quercus	Santa Rosa	California	-122.749775107898	38.4812366006495	0	0	no_info	NA	NA	SantaRosa	NA	NA	NA	NA	NA	NA	NA	NA	NA	NA	NA	NA	NA
0d265688-99dc-4965-8d29-ae7d031fdeca	1/22/2019	inventory_date	Pistache	NA	Santa Rosa	California	-122.749042891109	38.4811270682707	0	0	no_info	NA	NA	SantaRosa	NA	NA	NA	NA	NA	NA	NA	NA	NA	NA	NA	NA	NA
8d5b8a58-5e36-4ef5-b28a-90d51a52070e	1/22/2019	inventory_date	Pistache	NA	Santa Rosa	California	-122.748977493757	38.4811209432849	22.86	59.05512	no_info	more than 18.29 m	15.24 to 30.48 cm	SantaRosa	NA	NA	NA	NA	NA	NA	NA	NA	NA	NA	NA	NA	NA
1d4e2810-118b-46fa-83ff-f3572623b722	1/22/2019	inventory_date	Pistache	NA	Santa Rosa	California	-122.748977224262	38.4811206338712	0	0	no_info	NA	NA	SantaRosa	NA	NA	NA	NA	NA	NA	NA	NA	NA	NA	NA	NA	NA
071b0476-915c-4799-a37d-e7640dd3030d	1/22/2019	inventory_date	NA	NA	Santa Rosa	California	-122.749157695803	38.4797766826664	0	0	no_info	NA	NA	SantaRosa	NA	NA	NA	NA	NA	NA	NA	NA	NA	NA	NA	NA	NA
8005258e-3262-47bc-a7b5-80335465a23f	1/22/2019	inventory_date	NA	NA	Santa Rosa	California	-122.749407247789	38.4795890265087	0	0	no_info	NA	NA	SantaRosa	NA	NA	NA	NA	NA	NA	NA	NA	NA	NA	NA	NA	NA
e185101a-409e-48ae-9411-730efc40d0aa	1/22/2019	inventory_date	NA	NA	Santa Rosa	California	-122.750447856214	38.4797720484055	0	0	no_info	NA	NA	SantaRosa	NA	NA	NA	NA	NA	NA	NA	NA	NA	NA	NA	NA	NA
7b9e9329-dc34-4d1a-9848-d93d5a9f79d0	1/22/2019	inventory_date	NA	NA	Santa Rosa	California	-122.750466541172	38.4798312178381	0	0	no_info	NA	NA	SantaRosa	NA	NA	NA	NA	NA	NA	NA	NA	NA	NA	NA	NA	NA
813be455-c262-4f62-8ddc-9a71f9d57e44	1/22/2019	inventory_date	NA	NA	Santa Rosa	California	-122.750511456936	38.4799017161776	0	0	no_info	NA	NA	SantaRosa	NA	NA	NA	NA	NA	NA	NA	NA	NA	NA	NA	NA	NA
4fb8dc1c-63b5-4137-89f3-cee9d4f958a6	1/22/2019	inventory_date	NA	NA	Santa Rosa	California	-122.750632370173	38.4801963668451	0	0	no_info	NA	NA	SantaRosa	NA	NA	NA	NA	NA	NA	NA	NA	NA	NA	NA	NA	NA
75791bb7-21d4-4ad8-b195-dfd41ee3ed61	1/22/2019	inventory_date	Pistache	NA	Santa Rosa	California	-122.750584310305	38.479728033461	25.4	124.67192	no_info	more than 18.29 m	15.24 to 30.48 cm	SantaRosa	NA	NA	NA	NA	NA	NA	NA	NA	NA	NA	NA	NA	NA
b6d8cf93-9f1b-44a5-b5b6-4fc2a99c2d40	1/22/2019	inventory_date	Pistache	NA	Santa Rosa	California	-122.750583950979	38.4797280264287	0	0	no_info	NA	NA	SantaRosa	NA	NA	NA	NA	NA	NA	NA	NA	NA	NA	NA	NA	NA
caab0a35-e4b0-421d-9ad4-6dfcb134916c	1/22/2019	inventory_date	Maple	Acer	Santa Rosa	California	-122.750913093699	38.4800508348819	30.48	78.74016	no_info	more than 18.29 m	15.24 to 30.48 cm	SantaRosa	NA	NA	NA	NA	NA	NA	NA	NA	NA	NA	NA	NA	NA
f83d57bb-5e2d-4ba2-a544-4a767681e090	1/22/2019	inventory_date	Maple	Acer	Santa Rosa	California	-122.750913273363	38.4800499839815	0	0	no_info	NA	NA	SantaRosa	NA	NA	NA	NA	NA	NA	NA	NA	NA	NA	NA	NA	NA
642fc582-ea7d-4ea9-9b8a-303397399619	1/22/2019	inventory_date	Maple	Acer	Santa Rosa	California	-122.750698126852	38.4800130858328	20.32	85.30184	no_info	more than 18.29 m	15.24 to 30.48 cm	SantaRosa	NA	NA	NA	NA	NA	NA	NA	NA	NA	NA	NA	NA	NA
df7bed50-0a2b-465f-a89c-7c2bc4f5bd03	1/22/2019	inventory_date	Maple	Acer	Santa Rosa	California	-122.750807541654	38.4800394496921	30.48	72.17848	no_info	more than 18.29 m	15.24 to 30.48 cm	SantaRosa	NA	NA	NA	NA	NA	NA	NA	NA	NA	NA	NA	NA	NA
b9910d15-838e-45ec-ae8c-b0b6b2220a68	1/22/2019	inventory_date	Maple	Acer	Santa Rosa	California	-122.750698396347	38.4800129662848	0	0	no_info	NA	NA	SantaRosa	NA	NA	NA	NA	NA	NA	NA	NA	NA	NA	NA	NA	NA
cfffd601-3270-4114-a4cf-77dadc3c5d29	1/22/2019	inventory_date	Maple	Acer	Santa Rosa	California	-122.750806284012	38.4800388519519	0	0	no_info	NA	NA	SantaRosa	NA	NA	NA	NA	NA	NA	NA	NA	NA	NA	NA	NA	NA
46ee7d7f-3160-4066-abea-7a873f52ad44	1/22/2019	inventory_date	Pistache	NA	Santa Rosa	California	-122.750651234794	38.4798990650193	22.86	85.30184	no_info	more than 18.29 m	15.24 to 30.48 cm	SantaRosa	NA	NA	NA	NA	NA	NA	NA	NA	NA	NA	NA	NA	NA
15803812-3efe-431e-9b57-7ee687bd0bac	1/22/2019	inventory_date	Pistache	NA	Santa Rosa	California	-122.750651055131	38.4798988399873	0	0	no_info	NA	NA	SantaRosa	NA	NA	NA	NA	NA	NA	NA	NA	NA	NA	NA	NA	NA
4ed61782-6d66-40a0-95bb-721d6ed78b5e	1/22/2019	inventory_date	Pistache	NA	Santa Rosa	California	-122.750652492436	38.4798224345489	25.4	65.6168	no_info	more than 18.29 m	15.24 to 30.48 cm	SantaRosa	NA	NA	NA	NA	NA	NA	NA	NA	NA	NA	NA	NA	NA
de871e96-86b4-4ace-8dd7-a28a522130f2	1/22/2019	inventory_date	Pistache	NA	Santa Rosa	California	-122.750650066984	38.479822708807	25.4	65.6168	no_info	more than 18.29 m	15.24 to 30.48 cm	SantaRosa	NA	NA	NA	NA	NA	NA	NA	NA	NA	NA	NA	NA	NA
c8ccb1ab-d2cb-4061-b7b7-6d30eb0dbf30	1/22/2019	inventory_date	Pistache	NA	Santa Rosa	California	-122.750621859884	38.4795857635305	27.94	72.17848	no_info	more than 18.29 m	15.24 to 30.48 cm	SantaRosa	NA	NA	NA	NA	NA	NA	NA	NA	NA	NA	NA	NA	NA
32d18134-7555-47f7-9332-9a5015040d4a	1/22/2019	inventory_date	Pistache	NA	Santa Rosa	California	-122.750624914156	38.4795858338534	0	0	no_info	NA	NA	SantaRosa	NA	NA	NA	NA	NA	NA	NA	NA	NA	NA	NA	NA	NA
5bdb13ff-ffa1-4c5b-92f4-db7b3c0e2c64	1/22/2019	inventory_date	Pistache	NA	Santa Rosa	California	-122.750842845444	38.4795155743027	33.02	75.45932	no_info	more than 18.29 m	30.48 to 45.72 cm	SantaRosa	NA	NA	NA	NA	NA	NA	NA	NA	NA	NA	NA	NA	NA
d8609679-ff20-4983-be5f-c4cf938410b2	1/22/2019	inventory_date	Pistache	NA	Santa Rosa	California	-122.750842126792	38.4795157641745	0	0	no_info	NA	NA	SantaRosa	NA	NA	NA	NA	NA	NA	NA	NA	NA	NA	NA	NA	NA
eb9d0b0c-d892-4bb3-981b-e6ed8d2f26f4	1/22/2019	inventory_date	Pistache	NA	Santa Rosa	California	-122.751194895204	38.4794154344585	25.4	65.6168	no_info	more than 18.29 m	15.24 to 30.48 cm	SantaRosa	NA	NA	NA	NA	NA	NA	NA	NA	NA	NA	NA	NA	NA
be942daa-387f-4f97-aab4-4dcc1cac9dfe	1/22/2019	inventory_date	NA	NA	Santa Rosa	California	-122.751031222159	38.4792061037604	0	0	no_info	NA	NA	SantaRosa	NA	NA	NA	NA	NA	NA	NA	NA	NA	NA	NA	NA	NA
bd465727-8856-455b-b9a2-68a80c0c15ce	1/22/2019	inventory_date	Pistache	NA	Santa Rosa	California	-122.751197320655	38.4794160954945	0	0	no_info	NA	NA	SantaRosa	NA	NA	NA	NA	NA	NA	NA	NA	NA	NA	NA	NA	NA
df0c6aba-4d46-45ee-8a1a-582ba4496e67	1/22/2019	inventory_date	NA	NA	Santa Rosa	California	-122.750996098032	38.4791427355174	0	0	no_info	NA	NA	SantaRosa	NA	NA	NA	NA	NA	NA	NA	NA	NA	NA	NA	NA	NA
bd800642-1cf8-4760-a592-dbd9ec06647f	1/22/2019	inventory_date	NA	NA	Santa Rosa	California	-122.750989270836	38.4790758862153	0	0	no_info	NA	NA	SantaRosa	NA	NA	NA	NA	NA	NA	NA	NA	NA	NA	NA	NA	NA
9ff485e0-2937-45f2-b5ba-721851b1c59a	1/22/2019	inventory_date	Pistache	NA	Santa Rosa	California	-122.751495381667	38.4793340144742	15.24	49.2126	no_info	more than 18.29 m	0 to 15.24 cm	SantaRosa	NA	NA	NA	NA	NA	NA	NA	NA	NA	NA	NA	NA	NA
fc3c7def-deff-4a77-bc52-c3cffa49d501	1/22/2019	inventory_date	NA	NA	Santa Rosa	California	-122.750942827935	38.4790138610341	0	0	no_info	NA	NA	SantaRosa	NA	NA	NA	NA	NA	NA	NA	NA	NA	NA	NA	NA	NA
af9f2f31-5aab-4a6f-bf60-8d9d9768d6cf	1/22/2019	inventory_date	Maple	Acer	Santa Rosa	California	-122.750757235998	38.4788506684488	63.5	98.4252	no_info	more than 18.29 m	60.96 to 76.2 cm	SantaRosa	NA	NA	NA	NA	NA	NA	NA	NA	NA	NA	NA	NA	NA
09c760c7-cb53-4212-b0e8-c1efd68a442c	1/22/2019	inventory_date	NA	NA	Santa Rosa	California	-122.751247087322	38.4790319974276	45.72	98.4252	no_info	more than 18.29 m	30.48 to 45.72 cm	SantaRosa	NA	NA	NA	NA	NA	NA	NA	NA	NA	NA	NA	NA	NA
a4c50414-4099-4a51-9577-5869ece6eadf	1/22/2019	inventory_date	Maple	Acer	Santa Rosa	California	-122.750757774987	38.4788498105018	0	0	no_info	NA	NA	SantaRosa	NA	NA	NA	NA	NA	NA	NA	NA	NA	NA	NA	NA	NA
38267fd3-4a36-4cc8-bbb7-2d7b43473230	1/22/2019	inventory_date	NA	NA	Santa Rosa	California	-122.750943366925	38.4787434671889	0	0	no_info	NA	NA	SantaRosa	NA	NA	NA	NA	NA	NA	NA	NA	NA	NA	NA	NA	NA
18e4f104-a4e3-4989-8243-0e867a67da52	1/22/2019	inventory_date	NA	NA	Santa Rosa	California	-122.750668931605	38.4787350775795	0	0	no_info	NA	NA	SantaRosa	NA	NA	NA	NA	NA	NA	NA	NA	NA	NA	NA	NA	NA
035e61ad-3969-4e12-a69b-b5d9e965e217	1/22/2019	inventory_date	NA	NA	Santa Rosa	California	-122.750576315299	38.4787833828695	0	0	no_info	NA	NA	SantaRosa	NA	NA	NA	NA	NA	NA	NA	NA	NA	NA	NA	NA	NA
36824a5a-0429-4206-b30e-eec01b14034d	1/22/2019	inventory_date	NA	NA	Santa Rosa	California	-122.75051343323	38.4789172999571	0	0	no_info	NA	NA	SantaRosa	NA	NA	NA	NA	NA	NA	NA	NA	NA	NA	NA	NA	NA
dcc2746d-e13f-493d-8e71-774ba1b56325	1/22/2019	inventory_date	NA	NA	Santa Rosa	California	-122.750898091834	38.4785361668981	22.86	59.05512	no_info	more than 18.29 m	15.24 to 30.48 cm	SantaRosa	NA	NA	NA	NA	NA	NA	NA	NA	NA	NA	NA	NA	NA
ff428e6f-c6e0-4bb5-86dd-a4cc7ad6de69	1/22/2019	inventory_date	NA	NA	Santa Rosa	California	-122.750138566261	38.4789910129692	0	0	no_info	NA	NA	SantaRosa	NA	NA	NA	NA	NA	NA	NA	NA	NA	NA	NA	NA	NA
e0518c1a-7921-4b08-80ba-3c44b9e57906	1/22/2019	inventory_date	NA	NA	Santa Rosa	California	-122.750898091834	38.478536145801	0	0	no_info	NA	NA	SantaRosa	NA	NA	NA	NA	NA	NA	NA	NA	NA	NA	NA	NA	NA
7fe21758-bc16-43c5-b358-c2fc260ee355	1/22/2019	inventory_date	Maple	Acer	Santa Rosa	California	-122.749868802182	38.4789288330034	27.94	114.8294	no_info	more than 18.29 m	15.24 to 30.48 cm	SantaRosa	NA	NA	NA	NA	NA	NA	NA	NA	NA	NA	NA	NA	NA
992d6182-a4b1-49e7-b55c-3d522fe1f7ae	1/22/2019	inventory_date	Maple	Acer	Santa Rosa	California	-122.749958543879	38.4790243110854	50.8	183.72704	no_info	more than 18.29 m	45.72 to 60.96 cm	SantaRosa	NA	NA	NA	NA	NA	NA	NA	NA	NA	NA	NA	NA	NA
be2240ff-56a0-40cf-94bb-55f3c7f5b6d7	1/22/2019	inventory_date	Maple	Acer	Santa Rosa	California	-122.74986871235	38.4789282985452	0	0	no_info	NA	NA	SantaRosa	NA	NA	NA	NA	NA	NA	NA	NA	NA	NA	NA	NA	NA
fc518373-5cbf-45e0-9d0c-5e57af353742	1/22/2019	inventory_date	Maple	Acer	Santa Rosa	California	-122.749957016743	38.4790240790183	0	0	no_info	NA	NA	SantaRosa	NA	NA	NA	NA	NA	NA	NA	NA	NA	NA	NA	NA	NA
9e05e09a-245a-4729-9cca-29b7f8fd647a	1/22/2019	inventory_date	NA	NA	Santa Rosa	California	-122.750884167947	38.4784123827847	0	0	no_info	NA	NA	SantaRosa	NA	NA	NA	NA	NA	NA	NA	NA	NA	NA	NA	NA	NA
487ede96-c35b-4ec9-889a-b6d61f02ba68	1/22/2019	inventory_date	NA	NA	Santa Rosa	California	-122.750892342616	38.4784700835639	15.24	52.49344	no_info	more than 18.29 m	0 to 15.24 cm	SantaRosa	NA	NA	NA	NA	NA	NA	NA	NA	NA	NA	NA	NA	NA
be26b33e-2e7b-4b8f-96ef-910babb559bc	1/22/2019	inventory_date	NA	NA	Santa Rosa	California	-122.750891893459	38.4784695420699	0	0	no_info	NA	NA	SantaRosa	NA	NA	NA	NA	NA	NA	NA	NA	NA	NA	NA	NA	NA
9e1eea87-2bbc-4c8e-b171-f7e324ec2bf1	1/22/2019	inventory_date	Maple	Acer	Santa Rosa	California	-122.749969143999	38.4782998925038	53.34	98.4252	no_info	more than 18.29 m	45.72 to 60.96 cm	SantaRosa	NA	NA	NA	NA	NA	NA	NA	NA	NA	NA	NA	NA	NA
a6cb2da9-f5d3-4a60-8c11-79eaea47d735	1/22/2019	inventory_date	Maple	Acer	Santa Rosa	California	-122.749966808379	38.4783033313503	0	0	no_info	NA	NA	SantaRosa	NA	NA	NA	NA	NA	NA	NA	NA	NA	NA	NA	NA	NA
39df14bf-e45f-46e6-b24d-92d35f8d561e	1/22/2019	inventory_date	NA	NA	Santa Rosa	California	-122.749973096586	38.4781307418404	0	0	no_info	NA	NA	SantaRosa	NA	NA	NA	NA	NA	NA	NA	NA	NA	NA	NA	NA	NA
e71ab2f7-7c0a-459f-be8b-cec91665ceac	1/22/2019	inventory_date	NA	NA	Santa Rosa	California	-122.750174678536	38.4781825426469	0	0	no_info	NA	NA	SantaRosa	NA	NA	NA	NA	NA	NA	NA	NA	NA	NA	NA	NA	NA
65dff207-4eda-4dcb-b900-d8b7698bc0b9	1/22/2019	inventory_date	Maple	Acer	Santa Rosa	California	-122.75050642637	38.4781840335195	22.86	59.05512	no_info	more than 18.29 m	15.24 to 30.48 cm	SantaRosa	NA	NA	NA	NA	NA	NA	NA	NA	NA	NA	NA	NA	NA
26f270ed-43cd-4427-9b26-66a40eddb561	1/22/2019	inventory_date	Maple	Acer	Santa Rosa	California	-122.750505707718	38.478184244492	0	0	no_info	NA	NA	SantaRosa	NA	NA	NA	NA	NA	NA	NA	NA	NA	NA	NA	NA	NA
d7253004-2e76-46eb-8d92-e99638e52b0a	1/22/2019	inventory_date	Maple	Acer	Santa Rosa	California	-122.750524392676	38.4781793147672	17.78	49.2126	no_info	more than 18.29 m	15.24 to 30.48 cm	SantaRosa	NA	NA	NA	NA	NA	NA	NA	NA	NA	NA	NA	NA	NA
3fafd561-99e9-4319-aadf-ee6d30f1a7a5	1/22/2019	inventory_date	Maple	Acer	Santa Rosa	California	-122.750523943518	38.4781793710265	0	0	no_info	NA	NA	SantaRosa	NA	NA	NA	NA	NA	NA	NA	NA	NA	NA	NA	NA	NA
6c6836c4-2741-48fb-9db6-d103f318a65e	1/22/2019	inventory_date	NA	NA	Santa Rosa	California	-122.751673787082	38.4781592442437	0	0	no_info	NA	NA	SantaRosa	NA	NA	NA	NA	NA	NA	NA	NA	NA	NA	NA	NA	NA
5b40a266-001a-44aa-8447-7b05941574d4	1/22/2019	inventory_date	NA	NA	Santa Rosa	California	-122.751733075891	38.4781621416006	0	0	no_info	NA	NA	SantaRosa	NA	NA	NA	NA	NA	NA	NA	NA	NA	NA	NA	NA	NA
6ef78c0b-8f83-40c0-aa76-6f87f8a343a0	1/22/2019	inventory_date	NA	NA	Santa Rosa	California	-122.752708825952	38.4782259185856	0	0	no_info	NA	NA	SantaRosa	NA	NA	NA	NA	NA	NA	NA	NA	NA	NA	NA	NA	NA
9721339f-8c49-49b5-90ef-0aaf91463216	1/22/2019	inventory_date	Maple	Acer	Santa Rosa	California	-122.751899713376	38.4782920865325	20.32	72.17848	no_info	more than 18.29 m	15.24 to 30.48 cm	SantaRosa	NA	NA	NA	NA	NA	NA	NA	NA	NA	NA	NA	NA	NA
896de881-bcfb-455b-bfa7-86c2d84b15de	1/22/2019	inventory_date	NA	NA	Santa Rosa	California	-122.753123578119	38.4782306162376	0	0	no_info	NA	NA	SantaRosa	NA	NA	NA	NA	NA	NA	NA	NA	NA	NA	NA	NA	NA
ae15c055-53a3-4b7f-89f4-e7165ba0e2f2	1/22/2019	inventory_date	Pistache	NA	Santa Rosa	California	-122.753402505015	38.4781338431387	15.24	55.77428	no_info	more than 18.29 m	0 to 15.24 cm	SantaRosa	NA	NA	NA	NA	NA	NA	NA	NA	NA	NA	NA	NA	NA
d4d4bfd1-1b80-40e8-ac95-cb3d6dcde508	1/22/2019	inventory_date	NA	NA	Santa Rosa	California	-122.749768101038	38.4774549580188	0	0	no_info	NA	NA	SantaRosa	NA	NA	NA	NA	NA	NA	NA	NA	NA	NA	NA	NA	NA
d6bfb93c-6c20-4182-9ff9-c97e29638e02	1/22/2019	inventory_date	NA	NA	Santa Rosa	California	-122.749875809041	38.4774586360102	0	0	no_info	NA	NA	SantaRosa	NA	NA	NA	NA	NA	NA	NA	NA	NA	NA	NA	NA	NA
bd229cef-c488-4b33-ba66-d5d1bbb4965d	1/22/2019	inventory_date	NA	NA	Santa Rosa	California	-122.750490616021	38.4776274366271	45.72	147.6378	no_info	more than 18.29 m	30.48 to 45.72 cm	SantaRosa	NA	NA	NA	NA	NA	NA	NA	NA	NA	NA	NA	NA	NA
6ba9c431-864b-4884-a26f-ab1889051b18	1/22/2019	inventory_date	NA	NA	Santa Rosa	California	-122.750462768248	38.4774606965292	55.88	196.8504	no_info	more than 18.29 m	45.72 to 60.96 cm	SantaRosa	NA	NA	NA	NA	NA	NA	NA	NA	NA	NA	NA	NA	NA
3697aca3-9d81-42e0-8022-7cf560e22d16	1/22/2019	inventory_date	NA	NA	Santa Rosa	California	-122.750490077032	38.4776270146788	0	0	no_info	NA	NA	SantaRosa	NA	NA	NA	NA	NA	NA	NA	NA	NA	NA	NA	NA	NA
50e6c493-2f55-4566-a2b5-4cdf3ccc6939	1/22/2019	inventory_date	NA	NA	Santa Rosa	California	-122.750462139427	38.4774606332369	0	0	no_info	NA	NA	SantaRosa	NA	NA	NA	NA	NA	NA	NA	NA	NA	NA	NA	NA	NA
987dbf50-b9bb-4878-b543-8e1de556938c	1/22/2019	inventory_date	Maple	Acer	Santa Rosa	California	-122.75062042258	38.4776970650962	35.56	131.2336	no_info	more than 18.29 m	30.48 to 45.72 cm	SantaRosa	NA	NA	NA	NA	NA	NA	NA	NA	NA	NA	NA	NA	NA
7e3b7f12-3e18-48e2-ac86-8d6af8da2f8a	1/22/2019	inventory_date	NA	NA	Santa Rosa	California	-122.748867989124	38.4710183261808	0	0	no_info	NA	NA	SantaRosa	NA	NA	NA	NA	NA	NA	NA	NA	NA	NA	NA	NA	NA
782d7693-0c2f-41c6-a259-29c6cb44406a	1/22/2019	inventory_date	NA	NA	Santa Rosa	California	-122.748952520592	38.4710053711791	0	0	no_info	NA	NA	SantaRosa	NA	NA	NA	NA	NA	NA	NA	NA	NA	NA	NA	NA	NA
f38a5d92-81d7-441d-8d8b-547c9435e913	1/22/2019	inventory_date	NA	NA	Santa Rosa	California	-122.749091310303	38.4710177775977	0	0	no_info	NA	NA	SantaRosa	NA	NA	NA	NA	NA	NA	NA	NA	NA	NA	NA	NA	NA
085dd2fe-6e0f-4ab3-b3b9-10c02ba8bed4	1/22/2019	inventory_date	NA	NA	Santa Rosa	California	-122.749264685153	38.4710530627345	0	0	no_info	NA	NA	SantaRosa	NA	NA	NA	NA	NA	NA	NA	NA	NA	NA	NA	NA	NA
9674b284-4791-43cd-a766-5deaf4d9d8d7	1/22/2019	inventory_date	NA	NA	Santa Rosa	California	-122.749385149233	38.4711142507921	0	0	no_info	NA	NA	SantaRosa	NA	NA	NA	NA	NA	NA	NA	NA	NA	NA	NA	NA	NA
f6e197ba-d9a5-4ee1-84cf-aa0ae4e8a388	1/22/2019	inventory_date	Pistache	NA	Santa Rosa	California	-122.749253815538	38.4709141164192	22.86	59.05512	no_info	more than 18.29 m	15.24 to 30.48 cm	SantaRosa	NA	NA	NA	NA	NA	NA	NA	NA	NA	NA	NA	NA	NA
1228f66f-3fd2-4492-a204-80252555c867	1/22/2019	inventory_date	Pistache	NA	Santa Rosa	California	-122.749440485454	38.4709404203079	25.4	59.05512	no_info	more than 18.29 m	15.24 to 30.48 cm	SantaRosa	NA	NA	NA	NA	NA	NA	NA	NA	NA	NA	NA	NA	NA
407b1f7d-965d-4196-8b07-73c962313aa7	1/22/2019	inventory_date	Pistache	NA	Santa Rosa	California	-122.749500582747	38.4712145428293	27.94	82.021	no_info	more than 18.29 m	15.24 to 30.48 cm	SantaRosa	NA	NA	NA	NA	NA	NA	NA	NA	NA	NA	NA	NA	NA
f0943a48-a56b-4d14-b249-d7242da5b430	1/22/2019	inventory_date	Pistache	NA	Santa Rosa	California	-122.749499145442	38.4712144162336	27.94	82.021	no_info	more than 18.29 m	15.24 to 30.48 cm	SantaRosa	NA	NA	NA	NA	NA	NA	NA	NA	NA	NA	NA	NA	NA
38be5857-cdc2-434e-82b6-799372ad3125	1/22/2019	inventory_date	Pistache	NA	Santa Rosa	California	-122.74925390537	38.4709139476242	22.86	59.05512	no_info	more than 18.29 m	15.24 to 30.48 cm	SantaRosa	NA	NA	NA	NA	NA	NA	NA	NA	NA	NA	NA	NA	NA
2365bfe2-4457-4f91-b043-1871f9ffabf6	1/22/2019	inventory_date	Pistache	NA	Santa Rosa	California	-122.749441114275	38.4709419113302	25.4	59.05512	no_info	more than 18.29 m	15.24 to 30.48 cm	SantaRosa	NA	NA	NA	NA	NA	NA	NA	NA	NA	NA	NA	NA	NA
16cfc754-1551-49b1-bf86-7dccdc706b2b	1/22/2019	inventory_date	NA	NA	Santa Rosa	California	-122.749723903926	38.4716380184403	0	0	no_info	NA	NA	SantaRosa	NA	NA	NA	NA	NA	NA	NA	NA	NA	NA	NA	NA	NA
b7dd6ad6-1777-4323-aee9-d91c63109c03	1/22/2019	inventory_date	NA	NA	Santa Rosa	California	-122.749904465298	38.471451965737	0	0	no_info	NA	NA	SantaRosa	NA	NA	NA	NA	NA	NA	NA	NA	NA	NA	NA	NA	NA
235c7d3f-1504-4384-a5f5-849f2b033fe1	1/22/2019	inventory_date	NA	NA	Santa Rosa	California	-122.749589875286	38.4717064781749	0	0	no_info	NA	NA	SantaRosa	NA	NA	NA	NA	NA	NA	NA	NA	NA	NA	NA	NA	NA
9c1736ae-6eee-4750-9967-0630c97fbd5c	1/22/2019	inventory_date	NA	NA	Santa Rosa	California	-122.749947045443	38.47147772085	0	0	no_info	NA	NA	SantaRosa	NA	NA	NA	NA	NA	NA	NA	NA	NA	NA	NA	NA	NA
0503c64b-f37f-432c-a638-96caaa8629bb	1/22/2019	inventory_date	Pistache	NA	Santa Rosa	California	-122.749457463613	38.4719992704565	25.4	72.17848	no_info	more than 18.29 m	15.24 to 30.48 cm	SantaRosa	NA	NA	NA	NA	NA	NA	NA	NA	NA	NA	NA	NA	NA
b0e2aaba-c6b6-43d6-a6e2-2e0922ecea1d	1/22/2019	inventory_date	Pistache	NA	Santa Rosa	California	-122.749456026309	38.4719989188054	25.4	72.17848	no_info	more than 18.29 m	15.24 to 30.48 cm	SantaRosa	NA	NA	NA	NA	NA	NA	NA	NA	NA	NA	NA	NA	NA
69082622-93d5-4376-8e19-5f9d9fa3d303	1/22/2019	inventory_date	Pistache	NA	Santa Rosa	California	-122.749903836478	38.4719081857471	15.24	49.2126	no_info	more than 18.29 m	0 to 15.24 cm	SantaRosa	NA	NA	NA	NA	NA	NA	NA	NA	NA	NA	NA	NA	NA
ccc08c72-dffc-46d2-b7f4-09275f57572e	1/22/2019	inventory_date	Pistache	NA	Santa Rosa	California	-122.74941730892	38.4720071333732	25.4	65.6168	no_info	more than 18.29 m	15.24 to 30.48 cm	SantaRosa	NA	NA	NA	NA	NA	NA	NA	NA	NA	NA	NA	NA	NA
300abc1a-b670-4b9d-98c9-58eb8ba05699	1/22/2019	inventory_date	Pistache	NA	Santa Rosa	California	-122.74990455513	38.4719082349783	15.24	49.2126	no_info	more than 18.29 m	0 to 15.24 cm	SantaRosa	NA	NA	NA	NA	NA	NA	NA	NA	NA	NA	NA	NA	NA
3ff8dbc9-4f21-4398-bc70-a0e3c2ea5125	1/22/2019	inventory_date	Pistache	NA	Santa Rosa	California	-122.749417219088	38.4720077171139	25.4	65.6168	no_info	more than 18.29 m	15.24 to 30.48 cm	SantaRosa	NA	NA	NA	NA	NA	NA	NA	NA	NA	NA	NA	NA	NA
fa9f3b08-2856-432f-9c2d-97fa669ea7c0	1/22/2019	inventory_date	Pistache	NA	Santa Rosa	California	-122.749353528535	38.4721011647892	25.4	72.17848	no_info	more than 18.29 m	15.24 to 30.48 cm	SantaRosa	NA	NA	NA	NA	NA	NA	NA	NA	NA	NA	NA	NA	NA
6475dfa8-a79c-4435-b47b-cf3f5e868488	1/22/2019	inventory_date	Pistache	NA	Santa Rosa	California	-122.74935209123	38.4720992518102	25.4	72.17848	no_info	more than 18.29 m	15.24 to 30.48 cm	SantaRosa	NA	NA	NA	NA	NA	NA	NA	NA	NA	NA	NA	NA	NA
a4f0b492-0a9e-404d-be40-a62e76b9c76e	1/22/2019	inventory_date	Maple	Acer	Santa Rosa	California	-122.749751572037	38.4724014244948	83.82	255.90552	no_info	more than 18.29 m	more than 76.2 cm	SantaRosa	NA	NA	NA	NA	NA	NA	NA	NA	NA	NA	NA	NA	NA
47f4b7b6-1184-4fad-8752-3139b58f0c5e	1/22/2019	inventory_date	NA	NA	Santa Rosa	California	-122.750881203507	38.4727406173632	0	0	no_info	NA	NA	SantaRosa	NA	NA	NA	NA	NA	NA	NA	NA	NA	NA	NA	NA	NA
a9ff5c51-90b9-4e03-a778-acf37de38dd0	1/22/2019	inventory_date	Pistache	NA	Santa Rosa	California	-122.75001504791	38.4723745022365	20.32	68.89764	no_info	more than 18.29 m	15.24 to 30.48 cm	SantaRosa	NA	NA	NA	NA	NA	NA	NA	NA	NA	NA	NA	NA	NA
51c02add-b335-471f-9dd9-24d1e420e81e	1/22/2019	inventory_date	Pistache	NA	Santa Rosa	California	-122.750014149595	38.4723733558601	20.32	68.89764	no_info	more than 18.29 m	15.24 to 30.48 cm	SantaRosa	NA	NA	NA	NA	NA	NA	NA	NA	NA	NA	NA	NA	NA
d70a89a6-3a10-45c3-9e9e-e72d3c6445ba	1/22/2019	inventory_date	Pistache	NA	Santa Rosa	California	-122.749483963914	38.4726092347336	27.94	65.6168	no_info	more than 18.29 m	15.24 to 30.48 cm	SantaRosa	NA	NA	NA	NA	NA	NA	NA	NA	NA	NA	NA	NA	NA
37005e63-fed8-4a1f-912b-256762d7a479	1/22/2019	inventory_date	Pistache	NA	Santa Rosa	California	-122.749481538463	38.4726095723157	27.94	65.6168	no_info	more than 18.29 m	15.24 to 30.48 cm	SantaRosa	NA	NA	NA	NA	NA	NA	NA	NA	NA	NA	NA	NA	NA
27b8e08e-ef2c-493a-b7ce-bfe294be046e	1/22/2019	inventory_date	NA	NA	Santa Rosa	California	-122.750907524145	38.4728378829746	17.78	72.17848	no_info	more than 18.29 m	15.24 to 30.48 cm	SantaRosa	NA	NA	NA	NA	NA	NA	NA	NA	NA	NA	NA	NA	NA
ec49baf4-f23f-48cf-a699-6390c8fa12cf	1/22/2019	inventory_date	Pistache	NA	Santa Rosa	California	-122.749584754889	38.4725935652942	25.4	59.05512	no_info	more than 18.29 m	15.24 to 30.48 cm	SantaRosa	NA	NA	NA	NA	NA	NA	NA	NA	NA	NA	NA	NA	NA
5de019a3-2cbd-48b2-9dae-af09038e41a7	1/22/2019	inventory_date	NA	NA	Santa Rosa	California	-122.750144315479	38.4723192792238	50.8	196.8504	no_info	more than 18.29 m	45.72 to 60.96 cm	SantaRosa	NA	NA	NA	NA	NA	NA	NA	NA	NA	NA	NA	NA	NA
beaac395-3e1d-4b48-aad1-667b9988e4a4	1/22/2019	inventory_date	Pistache	NA	Santa Rosa	California	-122.749584575226	38.4725943740849	0	0	no_info	NA	NA	SantaRosa	NA	NA	NA	NA	NA	NA	NA	NA	NA	NA	NA	NA	NA
6576f066-2057-46a6-a047-fc121591ac3c	1/22/2019	inventory_date	NA	NA	Santa Rosa	California	-122.750906176672	38.4728389519813	17.78	72.17848	no_info	more than 18.29 m	15.24 to 30.48 cm	SantaRosa	NA	NA	NA	NA	NA	NA	NA	NA	NA	NA	NA	NA	NA
cca881fb-a695-430f-95ce-dff3538af563	1/22/2019	inventory_date	Pistache	NA	Santa Rosa	California	-122.749718064877	38.4725732822267	22.86	72.17848	no_info	more than 18.29 m	15.24 to 30.48 cm	SantaRosa	NA	NA	NA	NA	NA	NA	NA	NA	NA	NA	NA	NA	NA
465b89fd-254a-4112-a358-0d037b3fdb02	1/22/2019	inventory_date	Pistache	NA	Santa Rosa	California	-122.749720669991	38.472573014974	0	0	no_info	NA	NA	SantaRosa	NA	NA	NA	NA	NA	NA	NA	NA	NA	NA	NA	NA	NA
d15e73ec-9415-430a-aa3f-c586b78f7efd	1/22/2019	inventory_date	Maple	Acer	Santa Rosa	California	-122.750367995985	38.4721920804627	27.94	131.2336	no_info	more than 18.29 m	15.24 to 30.48 cm	SantaRosa	NA	NA	NA	NA	NA	NA	NA	NA	NA	NA	NA	NA	NA
eec799c2-4d4e-4997-9fbb-6a776b525c5e	1/22/2019	inventory_date	Maple	Acer	Santa Rosa	California	-122.75036826548	38.4721910888094	0	0	no_info	NA	NA	SantaRosa	NA	NA	NA	NA	NA	NA	NA	NA	NA	NA	NA	NA	NA
8ae3ac61-d32c-45af-b874-5ab5e2b37ace	1/22/2019	inventory_date	Redwood	Sequoia sempervirens	Santa Rosa	California	-122.750429171256	38.4721370120364	50.8	262.4672	naturally_occurring	more than 18.29 m	45.72 to 60.96 cm	SantaRosa	NA	NA	NA	NA	NA	NA	NA	NA	NA	NA	NA	NA	NA
333a2146-18d9-4ccf-85d6-650de65645d6	1/22/2019	inventory_date	NA	NA	Santa Rosa	California	-122.750680519872	38.4724264830037	0	0	no_info	NA	NA	SantaRosa	NA	NA	NA	NA	NA	NA	NA	NA	NA	NA	NA	NA	NA
e9cb1860-5957-4efd-9588-2ac6b82f8986	1/22/2019	inventory_date	NA	NA	Santa Rosa	California	-122.751053051221	38.4727474674546	0	0	no_info	NA	NA	SantaRosa	NA	NA	NA	NA	NA	NA	NA	NA	NA	NA	NA	NA	NA
f81bd756-72c1-41ad-bc3f-811e13e27941	1/22/2019	inventory_date	NA	NA	Santa Rosa	California	-122.750961962051	38.472998733142	38.1	114.8294	no_info	more than 18.29 m	30.48 to 45.72 cm	SantaRosa	NA	NA	NA	NA	NA	NA	NA	NA	NA	NA	NA	NA	NA
b43d999c-7eb1-4dd6-87f6-1f0240b0dd61	1/22/2019	inventory_date	NA	NA	Santa Rosa	California	-122.751310777876	38.4730552074937	0	0	no_info	NA	NA	SantaRosa	NA	NA	NA	NA	NA	NA	NA	NA	NA	NA	NA	NA	NA
26d704ce-de9f-44d4-9645-297405215ed1	1/22/2019	inventory_date	NA	NA	Santa Rosa	California	-122.750920010727	38.473008663629	38.1	114.8294	no_info	more than 18.29 m	30.48 to 45.72 cm	SantaRosa	NA	NA	NA	NA	NA	NA	NA	NA	NA	NA	NA	NA	NA
b5af68af-36dc-4fd8-b3aa-9ec555052e52	1/22/2019	inventory_date	NA	NA	Santa Rosa	California	-122.751375995565	38.473131359887	0	0	no_info	NA	NA	SantaRosa	NA	NA	NA	NA	NA	NA	NA	NA	NA	NA	NA	NA	NA
547e8b53-55f2-4f0c-a3aa-ea7f91dffa87	1/22/2019	inventory_date	NA	NA	Santa Rosa	California	-122.750963129861	38.4729988667675	0	0	no_info	NA	NA	SantaRosa	NA	NA	NA	NA	NA	NA	NA	NA	NA	NA	NA	NA	NA
840c80a8-ca4c-41ea-a0ea-800a23f90573	1/22/2019	inventory_date	NA	NA	Santa Rosa	California	-122.750921987021	38.4730092403286	0	0	no_info	NA	NA	SantaRosa	NA	NA	NA	NA	NA	NA	NA	NA	NA	NA	NA	NA	NA
74524dd9-f063-4192-a5f8-60946721a9d6	1/22/2019	inventory_date	Pistache	NA	Santa Rosa	California	-122.751543261871	38.4733430431442	25.4	82.021	no_info	more than 18.29 m	15.24 to 30.48 cm	SantaRosa	NA	NA	NA	NA	NA	NA	NA	NA	NA	NA	NA	NA	NA
6cf04d28-2632-4fd1-a594-1145fb688adb	1/22/2019	inventory_date	Pistache	NA	Santa Rosa	California	-122.751543082208	38.4733424664473	0	0	no_info	NA	NA	SantaRosa	NA	NA	NA	NA	NA	NA	NA	NA	NA	NA	NA	NA	NA
265b480f-e57f-4399-8a6c-dcb733ab38bd	1/22/2019	inventory_date	NA	NA	Santa Rosa	California	-122.751224270114	38.4731245660953	0	0	no_info	NA	NA	SantaRosa	NA	NA	NA	NA	NA	NA	NA	NA	NA	NA	NA	NA	NA
b646572b-186d-4611-8079-a3acde5d8d5c	1/22/2019	inventory_date	NA	NA	Santa Rosa	California	-122.751497088466	38.4734467148965	0	0	no_info	NA	NA	SantaRosa	NA	NA	NA	NA	NA	NA	NA	NA	NA	NA	NA	NA	NA
52873d7e-7f52-4a04-8b9a-bd074a40e950	1/22/2019	inventory_date	Pear	Pyrus	Santa Rosa	California	-122.752024040211	38.4738806141287	22.86	91.86352	no_info	more than 18.29 m	15.24 to 30.48 cm	SantaRosa	NA	NA	NA	NA	NA	NA	NA	NA	NA	NA	NA	NA	NA
f4afdefd-ce79-4015-9da5-abb55cd9d0f5	1/22/2019	inventory_date	Pistache	NA	Santa Rosa	California	-122.752080813737	38.4747505356834	25.4	59.05512	no_info	more than 18.29 m	15.24 to 30.48 cm	SantaRosa	NA	NA	NA	NA	NA	NA	NA	NA	NA	NA	NA	NA	NA
dd7efff3-8688-4940-b647-d712732cbbfc	1/22/2019	inventory_date	Pistache	NA	Santa Rosa	California	-122.752080454411	38.4747504090938	0	0	no_info	NA	NA	SantaRosa	NA	NA	NA	NA	NA	NA	NA	NA	NA	NA	NA	NA	NA
cca13791-3648-4262-8343-6b70919c9b32	1/22/2019	inventory_date	Pear	Pyrus	Santa Rosa	California	-122.752260925952	38.4750753004243	20.32	78.74016	no_info	more than 18.29 m	15.24 to 30.48 cm	SantaRosa	NA	NA	NA	NA	NA	NA	NA	NA	NA	NA	NA	NA	NA
962564e7-e211-47c5-ad9d-49aa671eba72	1/22/2019	inventory_date	Pear	Pyrus	Santa Rosa	California	-122.752260386963	38.4750762357762	20.32	78.74016	no_info	more than 18.29 m	15.24 to 30.48 cm	SantaRosa	NA	NA	NA	NA	NA	NA	NA	NA	NA	NA	NA	NA	NA
09e958b3-a7e8-4ec3-9fa6-88bb13ecace6	1/22/2019	inventory_date	NA	NA	Santa Rosa	California	-122.752628067408	38.4751451564053	0	0	no_info	NA	NA	SantaRosa	NA	NA	NA	NA	NA	NA	NA	NA	NA	NA	NA	NA	NA
4c0f7fd1-7b69-423f-a8a6-c8f7565c344d	1/22/2019	inventory_date	Pistache	NA	Santa Rosa	California	-122.75207039328	38.4749487816678	15.24	55.77428	no_info	more than 18.29 m	0 to 15.24 cm	SantaRosa	NA	NA	NA	NA	NA	NA	NA	NA	NA	NA	NA	NA	NA
c6bfec2e-182f-4be4-acbb-e60b2d276b1a	1/22/2019	inventory_date	Pistache	NA	Santa Rosa	California	-122.752049372702	38.4748951570584	0	0	no_info	NA	NA	SantaRosa	NA	NA	NA	NA	NA	NA	NA	NA	NA	NA	NA	NA	NA
922f9c9a-868f-44be-b5ac-dd1fcd03c1df	1/22/2019	inventory_date	Pistache	NA	Santa Rosa	California	-122.752070842438	38.4750234340905	27.94	62.33596	no_info	more than 18.29 m	15.24 to 30.48 cm	SantaRosa	NA	NA	NA	NA	NA	NA	NA	NA	NA	NA	NA	NA	NA
f9d93782-ed56-411c-bc84-f032e98f00af	1/22/2019	inventory_date	Pistache	NA	Santa Rosa	California	-122.753228052187	38.4751756643117	22.86	78.74016	no_info	more than 18.29 m	15.24 to 30.48 cm	SantaRosa	NA	NA	NA	NA	NA	NA	NA	NA	NA	NA	NA	NA	NA
e924202f-cb11-4262-a005-7ea677d150c1	1/22/2019	inventory_date	Pistache	NA	Santa Rosa	California	-122.752070213617	38.4750231176178	27.94	62.33596	no_info	more than 18.29 m	15.24 to 30.48 cm	SantaRosa	NA	NA	NA	NA	NA	NA	NA	NA	NA	NA	NA	NA	NA
9aae9fdf-7b43-4907-869d-02ae00b5b369	1/22/2019	inventory_date	Pistache	NA	Santa Rosa	California	-122.753225986061	38.4751758049659	0	0	no_info	NA	NA	SantaRosa	NA	NA	NA	NA	NA	NA	NA	NA	NA	NA	NA	NA	NA
addb329b-006d-437b-a540-253cee6cb111	1/22/2019	inventory_date	Pistache	NA	Santa Rosa	California	-122.752089976553	38.4754573800951	15.24	52.49344	no_info	more than 18.29 m	0 to 15.24 cm	SantaRosa	NA	NA	NA	NA	NA	NA	NA	NA	NA	NA	NA	NA	NA
a9985bfa-f1d7-4375-987b-0efe9baef115	1/22/2019	inventory_date	Pistache	NA	Santa Rosa	California	-122.752068776312	38.4753654136352	17.78	52.49344	no_info	more than 18.29 m	15.24 to 30.48 cm	SantaRosa	NA	NA	NA	NA	NA	NA	NA	NA	NA	NA	NA	NA	NA
6ae0b996-96da-4371-a565-f732ea4ff632	1/22/2019	inventory_date	Pistache	NA	Santa Rosa	California	-122.752090066385	38.4754574363566	0	0	no_info	NA	NA	SantaRosa	NA	NA	NA	NA	NA	NA	NA	NA	NA	NA	NA	NA	NA
d65ceb78-be24-4834-a740-7a2a7ec67f23	1/22/2019	inventory_date	NA	NA	Santa Rosa	California	-122.752238378238	38.4755736161933	0	0	no_info	NA	NA	SantaRosa	NA	NA	NA	NA	NA	NA	NA	NA	NA	NA	NA	NA	NA
ba777468-a30b-4848-8ef3-f2b4e7f7a2ca	1/22/2019	inventory_date	Sycamore	Platanus acerifolia	Santa Rosa	California	-122.753815909709	38.4758007008176	30.48	164.042	introduced	more than 18.29 m	15.24 to 30.48 cm	SantaRosa	NA	NA	NA	NA	NA	NA	NA	NA	NA	NA	NA	NA	NA
3fe76785-43cf-467b-9d8d-28fb07d470c8	1/22/2019	inventory_date	Sycamore	Platanus acerifolia	Santa Rosa	California	-122.753814472404	38.4758019807599	0	0	introduced	NA	NA	SantaRosa	NA	NA	NA	NA	NA	NA	NA	NA	NA	NA	NA	NA	NA
46b77744-5273-45a5-81fd-73dc976ece95	1/22/2019	inventory_date	Sycamore	Platanus acerifolia	Santa Rosa	California	-122.753927480467	38.4758051032563	25.4	154.19948	introduced	more than 18.29 m	15.24 to 30.48 cm	SantaRosa	NA	NA	NA	NA	NA	NA	NA	NA	NA	NA	NA	NA	NA
2fb893f2-2b95-46bb-b46a-455dcd38b3f0	1/22/2019	inventory_date	Sycamore	Platanus acerifolia	Santa Rosa	California	-122.75392649232	38.4758048641463	0	0	introduced	NA	NA	SantaRosa	NA	NA	NA	NA	NA	NA	NA	NA	NA	NA	NA	NA	NA
1dd4e917-1e08-49ba-8b5f-c84a7e1ee4ab	1/22/2019	inventory_date	Sycamore	Platanus acerifolia	Santa Rosa	California	-122.754040668193	38.4758392186311	15.24	98.4252	introduced	more than 18.29 m	0 to 15.24 cm	SantaRosa	NA	NA	NA	NA	NA	NA	NA	NA	NA	NA	NA	NA	NA
f0c9c206-e3b4-49a6-95d8-60ae257d0e7c	1/22/2019	inventory_date	NA	NA	Santa Rosa	California	-122.754035996953	38.475838086375	0	0	no_info	NA	NA	SantaRosa	NA	NA	NA	NA	NA	NA	NA	NA	NA	NA	NA	NA	NA
0c66f81b-8e17-4fe7-aa76-d65e291ed628	1/22/2019	inventory_date	Sycamore	Platanus acerifolia	Santa Rosa	California	-122.75407049226	38.47586255998	17.78	98.4252	introduced	more than 18.29 m	15.24 to 30.48 cm	SantaRosa	NA	NA	NA	NA	NA	NA	NA	NA	NA	NA	NA	NA	NA
ac5bb425-3e03-4e4e-8c2a-4732554ad8a2	1/22/2019	inventory_date	NA	NA	Santa Rosa	California	-122.754069054956	38.4758619833032	0	0	no_info	NA	NA	SantaRosa	NA	NA	NA	NA	NA	NA	NA	NA	NA	NA	NA	NA	NA
51195b1d-2218-4425-be39-76257868d835	1/22/2019	inventory_date	Maple	Acer	Santa Rosa	California	-122.752239725711	38.4761242652828	20.32	65.6168	no_info	more than 18.29 m	15.24 to 30.48 cm	SantaRosa	NA	NA	NA	NA	NA	NA	NA	NA	NA	NA	NA	NA	NA
b1eb5374-8e0a-41cd-8a67-2e7e309d0446	1/22/2019	inventory_date	Maple	Acer	Santa Rosa	California	-122.75223909689	38.476123449499	0	0	no_info	NA	NA	SantaRosa	NA	NA	NA	NA	NA	NA	NA	NA	NA	NA	NA	NA	NA
6572e323-1a33-450d-8bcf-5e6ee1c62b57	1/22/2019	inventory_date	Sycamore	Platanus acerifolia	Santa Rosa	California	-122.754144603271	38.4758784467208	25.4	118.11024	introduced	more than 18.29 m	15.24 to 30.48 cm	SantaRosa	NA	NA	NA	NA	NA	NA	NA	NA	NA	NA	NA	NA	NA
1841e0dd-29cf-4bd5-9a60-2a5d513ce0c0	1/22/2019	inventory_date	NA	NA	Santa Rosa	California	-122.754143704956	38.4758776520322	0	0	no_info	NA	NA	SantaRosa	NA	NA	NA	NA	NA	NA	NA	NA	NA	NA	NA	NA	NA
0c0e81e3-4a70-42ce-8fe1-dc5d6e4a26a8	1/22/2019	inventory_date	Sycamore	Platanus acerifolia	Santa Rosa	California	-122.753637414462	38.4758756969576	35.56	196.8504	introduced	more than 18.29 m	30.48 to 45.72 cm	SantaRosa	NA	NA	NA	NA	NA	NA	NA	NA	NA	NA	NA	NA	NA
95ea9236-b1c6-4091-87d1-7d2b4aca3407	1/22/2019	inventory_date	NA	NA	Santa Rosa	California	-122.75202925044	38.476373732923	60.96	131.2336	no_info	more than 18.29 m	45.72 to 60.96 cm	SantaRosa	NA	NA	NA	NA	NA	NA	NA	NA	NA	NA	NA	NA	NA
c447a25a-131f-4832-8f6f-0752f8c08233	1/22/2019	inventory_date	Sycamore	Platanus acerifolia	Santa Rosa	California	-122.753631395749	38.4758772019431	0	0	introduced	NA	NA	SantaRosa	NA	NA	NA	NA	NA	NA	NA	NA	NA	NA	NA	NA	NA
ad38bff3-df2e-4231-ab3d-c0b93d208fda	1/22/2019	inventory_date	Sycamore	Platanus acerifolia	Santa Rosa	California	-122.753515962235	38.4758712523273	33.02	190.28872	introduced	more than 18.29 m	30.48 to 45.72 cm	SantaRosa	NA	NA	NA	NA	NA	NA	NA	NA	NA	NA	NA	NA	NA
ea0ad3af-84b4-403d-9cb0-ce65a5005a8f	1/22/2019	inventory_date	Sycamore	Platanus acerifolia	Santa Rosa	California	-122.753514345268	38.475868361911	0	0	introduced	NA	NA	SantaRosa	NA	NA	NA	NA	NA	NA	NA	NA	NA	NA	NA	NA	NA
102e0175-b507-49be-bf8a-63d06b3ff3c3	1/22/2019	inventory_date	Sycamore	Platanus acerifolia	Santa Rosa	California	-122.753447151284	38.4758729190637	38.1	203.41208	introduced	more than 18.29 m	30.48 to 45.72 cm	SantaRosa	NA	NA	NA	NA	NA	NA	NA	NA	NA	NA	NA	NA	NA
5525f16d-fc38-447a-b80b-abe78620a0a3	1/22/2019	inventory_date	NA	NA	Santa Rosa	California	-122.753447510611	38.4758727151171	0	0	no_info	NA	NA	SantaRosa	NA	NA	NA	NA	NA	NA	NA	NA	NA	NA	NA	NA	NA
3030085c-659a-4712-9a9e-18e2e575b3ca	1/22/2019	inventory_date	Pistache	NA	Santa Rosa	California	-122.753410859347	38.4756294344901	15.24	59.05512	no_info	more than 18.29 m	0 to 15.24 cm	SantaRosa	NA	NA	NA	NA	NA	NA	NA	NA	NA	NA	NA	NA	NA
21cf3a94-2972-41aa-be57-5e25f008e724	1/22/2019	inventory_date	Pistache	NA	Santa Rosa	California	-122.753410320358	38.4756295399801	0	0	no_info	NA	NA	SantaRosa	NA	NA	NA	NA	NA	NA	NA	NA	NA	NA	NA	NA	NA
9c9935fa-99ba-4b32-8ed2-af59ded56b06	1/22/2019	inventory_date	Pistache	NA	Santa Rosa	California	-122.751260741714	38.475379401659	25.4	82.021	no_info	more than 18.29 m	15.24 to 30.48 cm	SantaRosa	NA	NA	NA	NA	NA	NA	NA	NA	NA	NA	NA	NA	NA
e8e07588-1e40-4d28-99d7-5aa2f2c6da76	1/22/2019	inventory_date	Pistache	NA	Santa Rosa	California	-122.751142253928	38.4754459308856	15.24	49.2126	no_info	more than 18.29 m	0 to 15.24 cm	SantaRosa	NA	NA	NA	NA	NA	NA	NA	NA	NA	NA	NA	NA	NA
e0efda12-8776-4f23-9d80-eb3fead9c1ed	1/22/2019	inventory_date	Pistache	NA	Santa Rosa	California	-122.753332077097	38.4755239725438	15.24	59.05512	no_info	more than 18.29 m	0 to 15.24 cm	SantaRosa	NA	NA	NA	NA	NA	NA	NA	NA	NA	NA	NA	NA	NA
f0b3b324-6a0a-4cf7-b4ea-b68f4dff4d53	1/22/2019	inventory_date	Pistache	NA	Santa Rosa	California	-122.751141355613	38.4754457128724	0	0	no_info	NA	NA	SantaRosa	NA	NA	NA	NA	NA	NA	NA	NA	NA	NA	NA	NA	NA
b3ca4fcf-63f2-44d8-b5cf-a8829897f66a	1/22/2019	inventory_date	NA	NA	Santa Rosa	California	-122.75333225676	38.4755238459556	0	0	no_info	NA	NA	SantaRosa	NA	NA	NA	NA	NA	NA	NA	NA	NA	NA	NA	NA	NA
6f97c889-59ea-4235-9e84-66d9e5e0dc3a	1/22/2019	inventory_date	Pistache	NA	Santa Rosa	California	-122.751259394241	38.4753802033858	0	0	no_info	NA	NA	SantaRosa	NA	NA	NA	NA	NA	NA	NA	NA	NA	NA	NA	NA	NA
c3fb7d43-0804-461a-8b82-e07b53748884	1/22/2019	inventory_date	Pistache	NA	Santa Rosa	California	-122.751383092256	38.4752371864405	27.94	75.45932	no_info	more than 18.29 m	15.24 to 30.48 cm	SantaRosa	NA	NA	NA	NA	NA	NA	NA	NA	NA	NA	NA	NA	NA
a6202852-a436-4c9e-a07b-02ac41c1aae7	1/22/2019	inventory_date	Pistache	NA	Santa Rosa	California	-122.751382463435	38.4752379108091	0	0	no_info	NA	NA	SantaRosa	NA	NA	NA	NA	NA	NA	NA	NA	NA	NA	NA	NA	NA
92d9b815-ec6c-435e-96de-dc711d4eebe5	1/22/2019	inventory_date	Pistache	NA	Santa Rosa	California	-122.751001038766	38.4752854659436	22.86	72.17848	no_info	more than 18.29 m	15.24 to 30.48 cm	SantaRosa	NA	NA	NA	NA	NA	NA	NA	NA	NA	NA	NA	NA	NA
0015268d-776a-4f4f-a03d-e07fc41145a6	1/22/2019	inventory_date	Pistache	NA	Santa Rosa	California	-122.751001038766	38.475285480009	0	0	no_info	NA	NA	SantaRosa	NA	NA	NA	NA	NA	NA	NA	NA	NA	NA	NA	NA	NA
500fb4e7-e268-4dab-b7f2-c382f4b6ad00	1/22/2019	inventory_date	NA	NA	Santa Rosa	California	-122.751777273003	38.4751529978808	0	0	no_info	NA	NA	SantaRosa	NA	NA	NA	NA	NA	NA	NA	NA	NA	NA	NA	NA	NA
e5ecc7d6-fdeb-4dac-803c-36bd678fd3c5	1/22/2019	inventory_date	NA	NA	Santa Rosa	California	-122.751653574988	38.4751432013108	0	0	no_info	NA	NA	SantaRosa	NA	NA	NA	NA	NA	NA	NA	NA	NA	NA	NA	NA	NA
48ce3040-4f4f-41bb-a1d1-16fa48c622d4	1/22/2019	inventory_date	Pistache	NA	Santa Rosa	California	-122.752701280104	38.4752262505836	27.94	98.4252	no_info	more than 18.29 m	15.24 to 30.48 cm	SantaRosa	NA	NA	NA	NA	NA	NA	NA	NA	NA	NA	NA	NA	NA
18fab23e-ee63-43a7-a1d0-a5ec3295e908	1/22/2019	inventory_date	NA	NA	Santa Rosa	California	-122.75158961494	38.4751386300465	0	0	no_info	NA	NA	SantaRosa	NA	NA	NA	NA	NA	NA	NA	NA	NA	NA	NA	NA	NA
118668a0-9097-46e6-a53a-ba5ded8cfda2	1/22/2019	inventory_date	NA	NA	Santa Rosa	California	-122.752701729262	38.4752242181315	0	0	no_info	NA	NA	SantaRosa	NA	NA	NA	NA	NA	NA	NA	NA	NA	NA	NA	NA	NA
92e8e6c7-1e10-4b3e-9994-ae9fde2d99f5	1/22/2019	inventory_date	Pistache	NA	Santa Rosa	California	-122.752451728118	38.4752479957072	22.86	75.45932	no_info	more than 18.29 m	15.24 to 30.48 cm	SantaRosa	NA	NA	NA	NA	NA	NA	NA	NA	NA	NA	NA	NA	NA
786e9a51-93b3-4721-8058-243ec44281ac	1/22/2019	inventory_date	Pistache	NA	Santa Rosa	California	-122.750787060065	38.4751352191799	22.86	59.05512	no_info	more than 18.29 m	15.24 to 30.48 cm	SantaRosa	NA	NA	NA	NA	NA	NA	NA	NA	NA	NA	NA	NA	NA
15d6e7d0-b51a-4eaf-bc99-399d32c51bac	1/22/2019	inventory_date	Pistache	NA	Santa Rosa	California	-122.752451997613	38.4752477987915	0	0	no_info	NA	NA	SantaRosa	NA	NA	NA	NA	NA	NA	NA	NA	NA	NA	NA	NA	NA
f3045c62-448e-47d5-99b7-1ee49068d99b	1/22/2019	inventory_date	Pistache	NA	Santa Rosa	California	-122.750786880402	38.4751350503947	0	0	no_info	NA	NA	SantaRosa	NA	NA	NA	NA	NA	NA	NA	NA	NA	NA	NA	NA	NA
06914757-419a-4bdd-b1a0-d53faf0c798e	1/22/2019	inventory_date	NA	NA	Santa Rosa	California	-122.750663272219	38.475135486423	0	0	no_info	NA	NA	SantaRosa	NA	NA	NA	NA	NA	NA	NA	NA	NA	NA	NA	NA	NA
42291f40-aff0-4065-a536-acd49449e017	1/22/2019	inventory_date	NA	NA	Santa Rosa	California	-122.752446248395	38.4757603826242	0	0	no_info	NA	NA	SantaRosa	NA	NA	NA	NA	NA	NA	NA	NA	NA	NA	NA	NA	NA
d85969c8-c21c-41b1-97fa-144410d0ce1c	1/22/2019	inventory_date	NA	NA	Santa Rosa	California	-122.752487211572	38.4757696446288	0	0	no_info	NA	NA	SantaRosa	NA	NA	NA	NA	NA	NA	NA	NA	NA	NA	NA	NA	NA
2b7ab078-5653-4e4a-a545-e29bbbf8a96c	1/22/2019	inventory_date	NA	NA	Santa Rosa	California	-122.750136949294	38.4751288194091	0	0	no_info	NA	NA	SantaRosa	NA	NA	NA	NA	NA	NA	NA	NA	NA	NA	NA	NA	NA
1e705f5a-baeb-49ad-a82c-45d7e3cbda63	1/22/2019	inventory_date	Pistache	NA	Santa Rosa	California	-122.750202166984	38.4752404355501	35.56	98.4252	no_info	more than 18.29 m	30.48 to 45.72 cm	SantaRosa	NA	NA	NA	NA	NA	NA	NA	NA	NA	NA	NA	NA	NA
098195c3-9d08-401d-b0b5-a2aac20fca18	1/22/2019	inventory_date	NA	NA	Santa Rosa	California	-122.753342677217	38.4760938562345	0	0	no_info	NA	NA	SantaRosa	NA	NA	NA	NA	NA	NA	NA	NA	NA	NA	NA	NA	NA
361cb39e-77d6-4339-91b3-fc471d6f8889	1/22/2019	inventory_date	Pistache	NA	Santa Rosa	California	-122.750061041652	38.4751381166583	25.4	85.30184	no_info	more than 18.29 m	15.24 to 30.48 cm	SantaRosa	NA	NA	NA	NA	NA	NA	NA	NA	NA	NA	NA	NA	NA
f19c9387-0807-4f4e-b1ba-1a0ad4aae6b2	1/22/2019	inventory_date	Pistache	NA	Santa Rosa	California	-122.750060143337	38.4751379971022	0	0	no_info	NA	NA	SantaRosa	NA	NA	NA	NA	NA	NA	NA	NA	NA	NA	NA	NA	NA
2dca755e-f646-47aa-93df-a43ede60f7d9	1/22/2019	inventory_date	Pistache	NA	Santa Rosa	California	-122.75012437288	38.4752388039626	25.4	82.021	no_info	more than 18.29 m	15.24 to 30.48 cm	SantaRosa	NA	NA	NA	NA	NA	NA	NA	NA	NA	NA	NA	NA	NA
251a6f68-b599-4438-86cc-23592e3f9792	1/22/2019	inventory_date	Sycamore	Platanus acerifolia	Santa Rosa	California	-122.753020451524	38.4759129347907	38.1	190.28872	introduced	more than 18.29 m	30.48 to 45.72 cm	SantaRosa	NA	NA	NA	NA	NA	NA	NA	NA	NA	NA	NA	NA	NA
18e081b9-01c2-4157-810b-a07062069ae7	1/22/2019	inventory_date	NA	NA	Santa Rosa	California	-122.753019732872	38.4759124917344	0	0	no_info	NA	NA	SantaRosa	NA	NA	NA	NA	NA	NA	NA	NA	NA	NA	NA	NA	NA
b4bb187f-60c9-40f2-9720-2208d708be3f	1/22/2019	inventory_date	Pistache	NA	Santa Rosa	California	-122.750129223783	38.4752412161803	0	0	no_info	NA	NA	SantaRosa	NA	NA	NA	NA	NA	NA	NA	NA	NA	NA	NA	NA	NA
54c1d659-8f78-4f8c-8982-78bcf8e2cba0	1/22/2019	inventory_date	NA	NA	Santa Rosa	California	-122.752826684918	38.4759056771069	0	0	no_info	NA	NA	SantaRosa	NA	NA	NA	NA	NA	NA	NA	NA	NA	NA	NA	NA	NA
032f9aa9-7c22-4b2c-a320-4e6ae62410ef	1/22/2019	inventory_date	Redwood	Sequoia sempervirens	Santa Rosa	California	-122.748690661687	38.4752931034556	63.5	223.09712	naturally_occurring	more than 18.29 m	60.96 to 76.2 cm	SantaRosa	NA	NA	NA	NA	NA	NA	NA	NA	NA	NA	NA	NA	NA
cac62b8a-75a6-4d74-be4a-d0f2b5cf9fbc	1/22/2019	inventory_date	Maple	Acer	Santa Rosa	California	-122.749253546044	38.4752807680997	38.1	131.2336	no_info	more than 18.29 m	30.48 to 45.72 cm	SantaRosa	NA	NA	NA	NA	NA	NA	NA	NA	NA	NA	NA	NA	NA
8e745b9d-1e7f-44d2-af70-6d8c3a3714cd	1/22/2019	inventory_date	Redwood	Sequoia sempervirens	Santa Rosa	California	-122.748703327932	38.4753000165989	50.8	213.2546	naturally_occurring	more than 18.29 m	45.72 to 60.96 cm	SantaRosa	NA	NA	NA	NA	NA	NA	NA	NA	NA	NA	NA	NA	NA
2e1e6a7d-4461-44cc-8724-e9418c4b158c	1/22/2019	inventory_date	Pistache	NA	Santa Rosa	California	-122.74863092372	38.4752692133716	27.94	88.58268	no_info	more than 18.29 m	15.24 to 30.48 cm	SantaRosa	NA	NA	NA	NA	NA	NA	NA	NA	NA	NA	NA	NA	NA
123ae861-f27e-452c-a824-4a09fb224f3b	1/22/2019	inventory_date	Redwood	Sequoia sempervirens	Santa Rosa	California	-122.748696321073	38.4753377188872	40.64	180.4462	naturally_occurring	more than 18.29 m	30.48 to 45.72 cm	SantaRosa	NA	NA	NA	NA	NA	NA	NA	NA	NA	NA	NA	NA	NA
5d63cadd-1033-4d6c-a44a-27410dbfb3ff	1/22/2019	inventory_date	Pistache	NA	Santa Rosa	California	-122.748630294899	38.4752687492133	0	0	no_info	NA	NA	SantaRosa	NA	NA	NA	NA	NA	NA	NA	NA	NA	NA	NA	NA	NA
c96488dc-7d0d-4762-bb12-66e0d2c5663f	1/22/2019	inventory_date	NA	NA	Santa Rosa	California	-122.750777178597	38.4758969706984	27.94	78.74016	no_info	more than 18.29 m	15.24 to 30.48 cm	SantaRosa	NA	NA	NA	NA	NA	NA	NA	NA	NA	NA	NA	NA	NA
cd3325be-836e-4e9e-8b52-c4921d35457d	1/22/2019	inventory_date	NA	NA	Santa Rosa	California	-122.750776459945	38.4758965135768	0	0	no_info	NA	NA	SantaRosa	NA	NA	NA	NA	NA	NA	NA	NA	NA	NA	NA	NA	NA
56c9e158-cd33-4c1c-bfce-186bea986270	1/22/2019	inventory_date	Pistache	NA	Santa Rosa	California	-122.748488540748	38.4752593816538	25.4	59.05512	no_info	more than 18.29 m	15.24 to 30.48 cm	SantaRosa	NA	NA	NA	NA	NA	NA	NA	NA	NA	NA	NA	NA	NA
257b821e-834f-4eb9-8ee2-a02e5f1234e6	1/22/2019	inventory_date	NA	NA	Santa Rosa	California	-122.750326853145	38.476060627091	22.86	91.86352	no_info	more than 18.29 m	15.24 to 30.48 cm	SantaRosa	NA	NA	NA	NA	NA	NA	NA	NA	NA	NA	NA	NA	NA
0c656fd4-b734-4919-85cb-27394234eecf	1/22/2019	inventory_date	Pistache	NA	Santa Rosa	California	-122.748487462769	38.4752589456263	0	0	no_info	NA	NA	SantaRosa	NA	NA	NA	NA	NA	NA	NA	NA	NA	NA	NA	NA	NA
625a9b8b-f794-48a3-92f8-6a5ca088049e	1/22/2019	inventory_date	NA	NA	Santa Rosa	California	-122.750325056514	38.4760595721973	0	0	no_info	NA	NA	SantaRosa	NA	NA	NA	NA	NA	NA	NA	NA	NA	NA	NA	NA	NA
ed8a2f84-2485-4e61-9956-cc9b114d78ad	1/22/2019	inventory_date	NA	NA	Santa Rosa	California	-122.748442008016	38.4751020317908	10.16	72.17848	no_info	more than 18.29 m	0 to 15.24 cm	SantaRosa	NA	NA	NA	NA	NA	NA	NA	NA	NA	NA	NA	NA	NA
ec3db01a-9c08-47d8-aeeb-ada5a26320a8	1/22/2019	inventory_date	NA	NA	Santa Rosa	California	-122.749487108017	38.4756775801099	0	0	no_info	NA	NA	SantaRosa	NA	NA	NA	NA	NA	NA	NA	NA	NA	NA	NA	NA	NA
a232a7e5-12fe-4ba5-9862-d2c59770551d	1/22/2019	inventory_date	NA	NA	Santa Rosa	California	-122.749608290749	38.4758867663363	30.48	59.05512	no_info	more than 18.29 m	15.24 to 30.48 cm	SantaRosa	NA	NA	NA	NA	NA	NA	NA	NA	NA	NA	NA	NA	NA
11825c09-93c0-4fb7-95e3-1560ba1bc864	1/22/2019	inventory_date	NA	NA	Santa Rosa	California	-122.749606494119	38.4758862037249	0	0	no_info	NA	NA	SantaRosa	NA	NA	NA	NA	NA	NA	NA	NA	NA	NA	NA	NA	NA
cc531bff-7c85-47f0-8936-88a333971d94	1/22/2019	inventory_date	Pear	Pyrus	Santa Rosa	California	-122.749981900076	38.4757743002449	35.56	150.91864	no_info	more than 18.29 m	30.48 to 45.72 cm	SantaRosa	NA	NA	NA	NA	NA	NA	NA	NA	NA	NA	NA	NA	NA
9fc6e139-840c-4005-968f-7a89f99fb11a	1/22/2019	inventory_date	NA	NA	Santa Rosa	California	-122.749979564456	38.4757742721143	0	0	no_info	NA	NA	SantaRosa	NA	NA	NA	NA	NA	NA	NA	NA	NA	NA	NA	NA	NA
62844c86-c500-43bc-bf5d-f27d8469848f	1/22/2019	inventory_date	Pear	Pyrus	Santa Rosa	California	-122.749609997548	38.4759263530647	22.86	98.4252	no_info	more than 18.29 m	15.24 to 30.48 cm	SantaRosa	NA	NA	NA	NA	NA	NA	NA	NA	NA	NA	NA	NA	NA
1ff70638-0bbb-451f-8fe1-9c44d3e1e10c	1/22/2019	inventory_date	NA	NA	Santa Rosa	California	-122.74968006614	38.4759387656691	30.48	65.6168	no_info	more than 18.29 m	15.24 to 30.48 cm	SantaRosa	NA	NA	NA	NA	NA	NA	NA	NA	NA	NA	NA	NA	NA
950dbe01-6173-44fa-8649-92e97f328163	1/22/2019	inventory_date	Pear	Pyrus	Santa Rosa	California	-122.749609189065	38.4759255583766	0	0	no_info	NA	NA	SantaRosa	NA	NA	NA	NA	NA	NA	NA	NA	NA	NA	NA	NA	NA
4c44511f-f598-43ad-94c1-ca8b254d8ab8	1/22/2019	inventory_date	Plum	Prunus	Santa Rosa	California	-122.749542983228	38.4761034979577	25.4	95.14436	no_info	more than 18.29 m	15.24 to 30.48 cm	SantaRosa	NA	NA	NA	NA	NA	NA	NA	NA	NA	NA	NA	NA	NA
ed1f5d2d-aeff-4a7c-93e5-9d0ffd22b888	1/22/2019	inventory_date	NA	NA	Santa Rosa	California	-122.749680155972	38.475937935818	0	0	no_info	NA	NA	SantaRosa	NA	NA	NA	NA	NA	NA	NA	NA	NA	NA	NA	NA	NA
5aee27e5-6567-42c6-a9a7-04f70bce835e	1/22/2019	inventory_date	Plum	Prunus	Santa Rosa	California	-122.74954190525	38.4761034346641	0	0	no_info	NA	NA	SantaRosa	NA	NA	NA	NA	NA	NA	NA	NA	NA	NA	NA	NA	NA
be7867d6-b8a4-4e2d-918e-c9be52e99864	1/22/2019	inventory_date	NA	NA	Santa Rosa	California	-122.749709980039	38.4759247847864	27.94	114.8294	no_info	more than 18.29 m	15.24 to 30.48 cm	SantaRosa	NA	NA	NA	NA	NA	NA	NA	NA	NA	NA	NA	NA	NA
d68f312e-9018-47dd-812c-5fd42fdadf5f	1/22/2019	inventory_date	NA	NA	Santa Rosa	California	-122.749710429197	38.4759232376061	0	0	no_info	NA	NA	SantaRosa	NA	NA	NA	NA	NA	NA	NA	NA	NA	NA	NA	NA	NA
bb13cb49-f309-4bf8-85b4-c134e5590132	1/22/2019	inventory_date	NA	NA	Santa Rosa	California	-122.749714022458	38.4759351016654	17.78	82.021	no_info	more than 18.29 m	15.24 to 30.48 cm	SantaRosa	NA	NA	NA	NA	NA	NA	NA	NA	NA	NA	NA	NA	NA
719ce360-78ef-417c-8dcf-724c3b46fec3	1/22/2019	inventory_date	NA	NA	Santa Rosa	California	-122.749713842795	38.4759355517542	0	0	no_info	NA	NA	SantaRosa	NA	NA	NA	NA	NA	NA	NA	NA	NA	NA	NA	NA	NA
d9db13aa-7442-44cd-a3c2-2cb5a22d33f0	1/22/2019	inventory_date	Pine	Pinus	Santa Rosa	California	-122.74928274129	38.4758958384433	25.4	144.35696	no_info	more than 18.29 m	15.24 to 30.48 cm	SantaRosa	NA	NA	NA	NA	NA	NA	NA	NA	NA	NA	NA	NA	NA
6f1f0fda-1dda-405e-a492-f6cb021db3b1	1/22/2019	inventory_date	NA	NA	Santa Rosa	California	-122.749746271977	38.4759110852066	20.32	52.49344	no_info	more than 18.29 m	15.24 to 30.48 cm	SantaRosa	NA	NA	NA	NA	NA	NA	NA	NA	NA	NA	NA	NA	NA
8f691123-3a40-4551-ac66-e3bde74fac09	1/22/2019	inventory_date	NA	NA	Santa Rosa	California	-122.749116283468	38.475904601113	0	0	no_info	NA	NA	SantaRosa	NA	NA	NA	NA	NA	NA	NA	NA	NA	NA	NA	NA	NA
614f0669-eb59-4220-84a8-59d07d327fe9	1/22/2019	inventory_date	NA	NA	Santa Rosa	California	-122.74974528383	38.475910220192	0	0	no_info	NA	NA	SantaRosa	NA	NA	NA	NA	NA	NA	NA	NA	NA	NA	NA	NA	NA
b03a9a41-b6dd-4447-98e0-4a559ed1b5b0	1/22/2019	inventory_date	NA	NA	Santa Rosa	California	-122.748987824383	38.4759131457699	22.86	78.74016	no_info	more than 18.29 m	15.24 to 30.48 cm	SantaRosa	NA	NA	NA	NA	NA	NA	NA	NA	NA	NA	NA	NA	NA
6346624a-8aef-4e2b-877e-1aaac6c83193	1/22/2019	inventory_date	NA	NA	Santa Rosa	California	-122.748987644719	38.475912168233	0	0	no_info	NA	NA	SantaRosa	NA	NA	NA	NA	NA	NA	NA	NA	NA	NA	NA	NA	NA
c1a31253-8980-4a0c-bae6-d88a5dcef278	1/22/2019	inventory_date	NA	NA	Santa Rosa	California	-122.748853526248	38.475781536844	0	0	no_info	NA	NA	SantaRosa	NA	NA	NA	NA	NA	NA	NA	NA	NA	NA	NA	NA	NA
b90403e2-207e-4eed-b859-3cd27777c7f8	1/22/2019	inventory_date	NA	NA	Santa Rosa	California	-122.747833219748	38.4757827253621	0	0	no_info	NA	NA	SantaRosa	NA	NA	NA	NA	NA	NA	NA	NA	NA	NA	NA	NA	NA
b54b0ad7-b72f-4ddb-98bc-a5ca3b9d9f7d	1/22/2019	inventory_date	NA	NA	Santa Rosa	California	-122.747980633286	38.475793070392	58.42	114.8294	no_info	more than 18.29 m	45.72 to 60.96 cm	SantaRosa	NA	NA	NA	NA	NA	NA	NA	NA	NA	NA	NA	NA	NA
cb891632-1bea-45a7-b3e7-51ffbd4cd4f3	1/22/2019	inventory_date	NA	NA	Santa Rosa	California	-122.747980453623	38.4757929649022	0	0	no_info	NA	NA	SantaRosa	NA	NA	NA	NA	NA	NA	NA	NA	NA	NA	NA	NA	NA
d5104c7e-34c9-4714-b830-86957ac30f31	1/22/2019	inventory_date	NA	NA	Santa Rosa	California	-122.747647717642	38.4758019596619	17.78	65.6168	no_info	more than 18.29 m	15.24 to 30.48 cm	SantaRosa	NA	NA	NA	NA	NA	NA	NA	NA	NA	NA	NA	NA	NA
b47bfcf0-d507-489b-b098-933fd8db9c32	1/22/2019	inventory_date	NA	NA	Santa Rosa	California	-122.747502370229	38.4757865651898	0	0	no_info	NA	NA	SantaRosa	NA	NA	NA	NA	NA	NA	NA	NA	NA	NA	NA	NA	NA
68afb316-656f-4e0a-999e-3bb11e214415	1/22/2019	inventory_date	NA	NA	Santa Rosa	California	-122.747646549832	38.4758018401069	0	0	no_info	NA	NA	SantaRosa	NA	NA	NA	NA	NA	NA	NA	NA	NA	NA	NA	NA	NA
8e8a488f-4d5c-44c4-93af-b192b260d1eb	1/22/2019	inventory_date	NA	NA	Santa Rosa	California	-122.74736313136	38.4758019666946	15.24	26.24672	no_info	more than 18.29 m	0 to 15.24 cm	SantaRosa	NA	NA	NA	NA	NA	NA	NA	NA	NA	NA	NA	NA	NA
a355267a-30ba-47a8-ae52-cc5f21aa87e2	1/22/2019	inventory_date	Sycamore	Platanus acerifolia	Santa Rosa	California	-122.746965537015	38.4759187156197	25.4	157.48032	introduced	more than 18.29 m	15.24 to 30.48 cm	SantaRosa	NA	NA	NA	NA	NA	NA	NA	NA	NA	NA	NA	NA	NA
0684c777-9c17-4b35-b87a-50efbed3c535	1/22/2019	inventory_date	Sycamore	Platanus acerifolia	Santa Rosa	California	-122.74698637793	38.4764587991304	30.48	114.8294	introduced	more than 18.29 m	15.24 to 30.48 cm	SantaRosa	NA	NA	NA	NA	NA	NA	NA	NA	NA	NA	NA	NA	NA
88ec9240-93d5-4c6b-b8f8-ad7177889c67	1/22/2019	inventory_date	Sycamore	Platanus acerifolia	Santa Rosa	California	-122.746961045438	38.4752080358728	50.8	147.6378	introduced	more than 18.29 m	45.72 to 60.96 cm	SantaRosa	NA	NA	NA	NA	NA	NA	NA	NA	NA	NA	NA	NA	NA
0bb1c75d-38c9-47bf-b19f-1508c2f6de58	1/22/2019	inventory_date	Sycamore	Platanus acerifolia	Santa Rosa	California	-122.746946941889	38.4752966971649	17.78	131.2336	introduced	more than 18.29 m	15.24 to 30.48 cm	SantaRosa	NA	NA	NA	NA	NA	NA	NA	NA	NA	NA	NA	NA	NA
1d3a5da2-6bc3-4a75-9ff4-b3905abc4cb9	1/22/2019	inventory_date	Sycamore	Platanus acerifolia	Santa Rosa	California	-122.74697757444	38.4750757153549	40.64	131.2336	introduced	more than 18.29 m	30.48 to 45.72 cm	SantaRosa	NA	NA	NA	NA	NA	NA	NA	NA	NA	NA	NA	NA	NA
013f5877-0669-4d66-b632-e9e7a6d48d61	1/22/2019	inventory_date	NA	NA	Santa Rosa	California	-122.746944246943	38.4750141649573	0	0	no_info	NA	NA	SantaRosa	NA	NA	NA	NA	NA	NA	NA	NA	NA	NA	NA	NA	NA
20e423e2-da8e-42f7-baf8-77a3e9a90eb2	1/22/2019	inventory_date	NA	NA	Santa Rosa	California	-122.747170891889	38.4747890681234	0	0	no_info	NA	NA	SantaRosa	NA	NA	NA	NA	NA	NA	NA	NA	NA	NA	NA	NA	NA
4e0ecc35-e00e-47b4-9dae-73152e28a955	1/22/2019	inventory_date	NA	NA	Santa Rosa	California	-122.747180683525	38.4749050661859	0	0	no_info	NA	NA	SantaRosa	NA	NA	NA	NA	NA	NA	NA	NA	NA	NA	NA	NA	NA
6ce6da8b-4dc7-4f22-850d-4048299cb61b	1/22/2019	inventory_date	NA	NA	Santa Rosa	California	-122.747200985451	38.4749518690376	0	0	no_info	NA	NA	SantaRosa	NA	NA	NA	NA	NA	NA	NA	NA	NA	NA	NA	NA	NA
9bd71ab9-b229-4e93-a844-1e19a34d7ba9	1/22/2019	inventory_date	Redwood	Sequoia sempervirens	Santa Rosa	California	-122.746984401636	38.4751459651674	81.28	269.02888	naturally_occurring	more than 18.29 m	more than 76.2 cm	SantaRosa	NA	NA	NA	NA	NA	NA	NA	NA	NA	NA	NA	NA	NA
26d319ab-2331-445c-9bd4-6fb5beb9129d	1/22/2019	inventory_date	NA	NA	Santa Rosa	California	-122.746983503321	38.4751453251904	0	0	no_info	NA	NA	SantaRosa	NA	NA	NA	NA	NA	NA	NA	NA	NA	NA	NA	NA	NA
ddbff256-55f4-44d5-be59-8a47424a78da	1/22/2019	inventory_date	Redwood	Sequoia sempervirens	Santa Rosa	California	-122.747003984909	38.4751151478089	76.2	278.8714	naturally_occurring	more than 18.29 m	60.96 to 76.2 cm	SantaRosa	NA	NA	NA	NA	NA	NA	NA	NA	NA	NA	NA	NA	NA
28509abe-90a2-4c97-b822-af16b010c8c3	1/22/2019	inventory_date	NA	NA	Santa Rosa	California	-122.747366904284	38.4744352074751	0	0	no_info	NA	NA	SantaRosa	NA	NA	NA	NA	NA	NA	NA	NA	NA	NA	NA	NA	NA
7c1b869e-c368-4ac1-a1c0-e9a9a7a5c3e3	1/22/2019	inventory_date	NA	NA	Santa Rosa	California	-122.747595974681	38.4746175813769	0	0	no_info	NA	NA	SantaRosa	NA	NA	NA	NA	NA	NA	NA	NA	NA	NA	NA	NA	NA
7a44d1bb-15e5-48d0-b4bd-e16242f185bd	1/22/2019	inventory_date	NA	NA	Santa Rosa	California	-122.747614929134	38.4746044863666	0	0	no_info	NA	NA	SantaRosa	NA	NA	NA	NA	NA	NA	NA	NA	NA	NA	NA	NA	NA
a420ccc5-384f-498f-863b-8328c116fddc	1/22/2019	inventory_date	NA	NA	Santa Rosa	California	-122.74862445585	38.4744751044428	0	0	no_info	NA	NA	SantaRosa	NA	NA	NA	NA	NA	NA	NA	NA	NA	NA	NA	NA	NA
609cb7d8-081b-4f7a-88f2-05bdf918ed54	1/22/2019	inventory_date	NA	NA	Santa Rosa	California	-122.748873019689	38.4743842690087	0	0	no_info	NA	NA	SantaRosa	NA	NA	NA	NA	NA	NA	NA	NA	NA	NA	NA	NA	NA
358e3a94-3720-4bd9-907c-9993cfb01da8	1/22/2019	inventory_date	Oak	Quercus	Santa Rosa	California	-122.748715994178	38.4744236737098	40.64	164.042	no_info	more than 18.29 m	30.48 to 45.72 cm	SantaRosa	NA	NA	NA	NA	NA	NA	NA	NA	NA	NA	NA	NA	NA
680150b8-cd96-434d-82a3-8e190cbcaa56	1/22/2019	inventory_date	NA	NA	Santa Rosa	California	-122.749039028354	38.4746172578697	0	0	no_info	NA	NA	SantaRosa	NA	NA	NA	NA	NA	NA	NA	NA	NA	NA	NA	NA	NA
f8ffbed3-1106-4753-90c3-390443e3154d	1/22/2019	inventory_date	Pistache	NA	Santa Rosa	California	-122.750312120774	38.4744662853371	22.86	65.6168	no_info	more than 18.29 m	15.24 to 30.48 cm	SantaRosa	NA	NA	NA	NA	NA	NA	NA	NA	NA	NA	NA	NA	NA
314d2770-e195-4a0a-ad53-b742ecb7f78f	1/22/2019	inventory_date	Pistache	NA	Santa Rosa	California	-122.750051339847	38.4745793723526	27.94	111.54856	no_info	more than 18.29 m	15.24 to 30.48 cm	SantaRosa	NA	NA	NA	NA	NA	NA	NA	NA	NA	NA	NA	NA	NA
54239c8e-db19-4167-a179-5335b0476752	1/22/2019	inventory_date	Pistache	NA	Santa Rosa	California	-122.7503124801	38.4744685639578	0	0	no_info	NA	NA	SantaRosa	NA	NA	NA	NA	NA	NA	NA	NA	NA	NA	NA	NA	NA
dc681fb0-980a-47ad-9863-2348c7eb5e91	1/22/2019	inventory_date	NA	NA	Santa Rosa	California	-122.750050800858	38.4745783315028	0	0	no_info	NA	NA	SantaRosa	NA	NA	NA	NA	NA	NA	NA	NA	NA	NA	NA	NA	NA
900cf932-4877-47e2-8a17-fc02e301b710	1/22/2019	inventory_date	Pistache	NA	Santa Rosa	California	-122.750612247911	38.4744580147872	17.78	59.05512	no_info	more than 18.29 m	15.24 to 30.48 cm	SantaRosa	NA	NA	NA	NA	NA	NA	NA	NA	NA	NA	NA	NA	NA
9575c48d-3a5a-4d8a-a57d-13caed47cdb2	1/22/2019	inventory_date	Pistache	NA	Santa Rosa	California	-122.750170276791	38.4745812219709	20.32	98.4252	no_info	more than 18.29 m	15.24 to 30.48 cm	SantaRosa	NA	NA	NA	NA	NA	NA	NA	NA	NA	NA	NA	NA	NA
cc445c17-e784-416b-9f9c-76af1c9e54c7	1/22/2019	inventory_date	Pistache	NA	Santa Rosa	California	-122.750663631545	38.4744717146431	30.48	114.8294	no_info	more than 18.29 m	15.24 to 30.48 cm	SantaRosa	NA	NA	NA	NA	NA	NA	NA	NA	NA	NA	NA	NA	NA
fede3920-cdec-4e51-8604-ce2916c10264	1/22/2019	inventory_date	Pistache	NA	Santa Rosa	California	-122.750578201762	38.4745843234219	0	0	no_info	NA	NA	SantaRosa	NA	NA	NA	NA	NA	NA	NA	NA	NA	NA	NA	NA	NA
0f336dce-dc01-47e9-91ca-2e0daee31979	1/22/2019	inventory_date	Pistache	NA	Santa Rosa	California	-122.750664260366	38.4744706034639	0	0	no_info	NA	NA	SantaRosa	NA	NA	NA	NA	NA	NA	NA	NA	NA	NA	NA	NA	NA
79edef14-5ae9-42cf-be61-8e448edc9e53	1/22/2019	inventory_date	NA	NA	Santa Rosa	California	-122.750766488645	38.4744581273117	25.4	65.6168	no_info	more than 18.29 m	15.24 to 30.48 cm	SantaRosa	NA	NA	NA	NA	NA	NA	NA	NA	NA	NA	NA	NA	NA
6b6cd071-5852-49ce-a043-5d3a89db49d0	1/22/2019	inventory_date	NA	NA	Santa Rosa	California	-122.750766129319	38.4744578389677	0	0	no_info	NA	NA	SantaRosa	NA	NA	NA	NA	NA	NA	NA	NA	NA	NA	NA	NA	NA
3b8ab65d-693c-4108-a195-3ecadd1c8c9c	1/22/2019	inventory_date	NA	NA	Santa Rosa	California	-122.750986036901	38.474462670488	20.32	59.05512	no_info	more than 18.29 m	15.24 to 30.48 cm	SantaRosa	NA	NA	NA	NA	NA	NA	NA	NA	NA	NA	NA	NA	NA
dd048683-7bf4-4af3-b83c-7ac594c68ead	1/22/2019	inventory_date	NA	NA	Santa Rosa	California	-122.750978760547	38.4744638519951	0	0	no_info	NA	NA	SantaRosa	NA	NA	NA	NA	NA	NA	NA	NA	NA	NA	NA	NA	NA
71963117-fc1c-4259-82e6-6178acaadc1c	1/22/2019	inventory_date	NA	NA	Santa Rosa	California	-122.751961607299	38.4744643864864	17.78	59.05512	no_info	more than 18.29 m	15.24 to 30.48 cm	SantaRosa	NA	NA	NA	NA	NA	NA	NA	NA	NA	NA	NA	NA	NA
f70c8a9b-f7db-4950-9f40-095e0938b040	1/22/2019	inventory_date	NA	NA	Santa Rosa	California	-122.751817427696	38.4744408196358	22.86	68.89764	no_info	more than 18.29 m	15.24 to 30.48 cm	SantaRosa	NA	NA	NA	NA	NA	NA	NA	NA	NA	NA	NA	NA	NA
70c45ade-681e-4975-a6e7-40b3c6440f3a	1/22/2019	inventory_date	NA	NA	Santa Rosa	California	-122.751959181848	38.4744627970781	0	0	no_info	NA	NA	SantaRosa	NA	NA	NA	NA	NA	NA	NA	NA	NA	NA	NA	NA	NA
195110d6-df57-4528-8485-b5dd32ba3a7a	1/22/2019	inventory_date	NA	NA	Santa Rosa	California	-122.75181293612	38.4744396451611	0	0	no_info	NA	NA	SantaRosa	NA	NA	NA	NA	NA	NA	NA	NA	NA	NA	NA	NA	NA
5610d1ec-69c1-4a07-b035-bd14a2e1137a	1/22/2019	inventory_date	NA	NA	Santa Rosa	California	-122.751996192438	38.4744693656947	17.78	52.49344	no_info	more than 18.29 m	15.24 to 30.48 cm	SantaRosa	NA	NA	NA	NA	NA	NA	NA	NA	NA	NA	NA	NA	NA
b7cbf2e0-793a-44ba-aa39-fb2627fc6faf	1/22/2019	inventory_date	NA	NA	Santa Rosa	California	-122.75199574328	38.4744692250391	0	0	no_info	NA	NA	SantaRosa	NA	NA	NA	NA	NA	NA	NA	NA	NA	NA	NA	NA	NA
ea409a65-0fa5-427b-9970-1112a8b69c99	1/22/2019	inventory_date	Pistache	NA	Santa Rosa	California	-122.751533110909	38.4736402665153	30.48	82.021	no_info	more than 18.29 m	15.24 to 30.48 cm	SantaRosa	NA	NA	NA	NA	NA	NA	NA	NA	NA	NA	NA	NA	NA
108680c2-3c21-43d4-a442-a95a23cd4809	1/22/2019	inventory_date	Pistache	NA	Santa Rosa	California	-122.751531493941	38.4736406673884	0	0	no_info	NA	NA	SantaRosa	NA	NA	NA	NA	NA	NA	NA	NA	NA	NA	NA	NA	NA
767b612d-2620-4b0f-99dd-e584fd986618	1/22/2019	inventory_date	Pistache	NA	Santa Rosa	California	-122.751479930644	38.4736643188948	35.56	98.4252	no_info	more than 18.29 m	30.48 to 45.72 cm	SantaRosa	NA	NA	NA	NA	NA	NA	NA	NA	NA	NA	NA	NA	NA
993f271c-fac3-47a0-8c97-fe9bb27fdc97	1/22/2019	inventory_date	Pistache	NA	Santa Rosa	California	-122.751480020475	38.4736643540591	0	0	no_info	NA	NA	SantaRosa	NA	NA	NA	NA	NA	NA	NA	NA	NA	NA	NA	NA	NA
87407a8d-3a43-40bb-942d-ee9d06fd7eb9	1/22/2019	inventory_date	Pistache	NA	Santa Rosa	California	-122.751261999356	38.4737421936932	22.86	104.98688	no_info	more than 18.29 m	15.24 to 30.48 cm	SantaRosa	NA	NA	NA	NA	NA	NA	NA	NA	NA	NA	NA	NA	NA
5deecbba-a9e8-4fbe-8578-af4631448175	1/22/2019	inventory_date	Pistache	NA	Santa Rosa	California	-122.751261101041	38.4737416240323	22.86	104.98688	no_info	more than 18.29 m	15.24 to 30.48 cm	SantaRosa	NA	NA	NA	NA	NA	NA	NA	NA	NA	NA	NA	NA	NA
512c5381-3dc6-4258-b85c-be9568429280	1/22/2019	inventory_date	Pistache	NA	Santa Rosa	California	-122.75115644731	38.4737576870617	35.56	91.86352	no_info	more than 18.29 m	30.48 to 45.72 cm	SantaRosa	NA	NA	NA	NA	NA	NA	NA	NA	NA	NA	NA	NA	NA
cd48373a-97be-4dba-8f93-a0343504540a	1/22/2019	inventory_date	NA	NA	Santa Rosa	California	-122.750503821256	38.4738439871031	0	0	no_info	NA	NA	SantaRosa	NA	NA	NA	NA	NA	NA	NA	NA	NA	NA	NA	NA	NA
e94c29a8-3d09-45e2-a0e5-7292622a60d2	1/22/2019	inventory_date	NA	NA	Santa Rosa	California	-122.750683484313	38.4737411809627	0	0	no_info	NA	NA	SantaRosa	NA	NA	NA	NA	NA	NA	NA	NA	NA	NA	NA	NA	NA
eb694bdd-f42b-460f-991f-5d53d2dddca7	1/22/2019	inventory_date	NA	NA	Santa Rosa	California	-122.750641622821	38.4737442191542	0	0	no_info	NA	NA	SantaRosa	NA	NA	NA	NA	NA	NA	NA	NA	NA	NA	NA	NA	NA
3b7a8a90-1277-496c-a6a7-2511f6f84550	1/22/2019	inventory_date	NA	NA	Santa Rosa	California	-122.750607756334	38.4737477215137	0	0	no_info	NA	NA	SantaRosa	NA	NA	NA	NA	NA	NA	NA	NA	NA	NA	NA	NA	NA
a1cb9e6a-7361-4ae3-92dd-eb5be9fc4f04	1/22/2019	inventory_date	NA	NA	Santa Rosa	California	-122.749530406814	38.4737479746963	0	0	no_info	NA	NA	SantaRosa	NA	NA	NA	NA	NA	NA	NA	NA	NA	NA	NA	NA	NA
f2b776b7-e2a8-4666-bfaf-b969bcbfe21f	1/22/2019	inventory_date	Pistache	NA	Santa Rosa	California	-122.749829545804	38.4738685668775	27.94	82.021	no_info	more than 18.29 m	15.24 to 30.48 cm	SantaRosa	NA	NA	NA	NA	NA	NA	NA	NA	NA	NA	NA	NA	NA
1bef0d71-9fe1-4c83-9577-38a9bd93d8bb	1/22/2019	inventory_date	Pistache	NA	Santa Rosa	California	-122.749831342434	38.4738688200597	27.94	82.021	no_info	more than 18.29 m	15.24 to 30.48 cm	SantaRosa	NA	NA	NA	NA	NA	NA	NA	NA	NA	NA	NA	NA	NA
d44ef388-7bda-424c-9d17-28f9e6478b42	1/22/2019	inventory_date	Pistache	NA	Santa Rosa	California	-122.749755165298	38.4738822668455	27.94	82.021	no_info	more than 18.29 m	15.24 to 30.48 cm	SantaRosa	NA	NA	NA	NA	NA	NA	NA	NA	NA	NA	NA	NA	NA
961927b0-312d-4f46-8d26-a8e42e98e7d2	1/22/2019	inventory_date	NA	NA	Santa Rosa	California	-122.749492048751	38.473875754438	0	0	no_info	NA	NA	SantaRosa	NA	NA	NA	NA	NA	NA	NA	NA	NA	NA	NA	NA	NA
28b7acd2-cb01-468d-b091-35417277c75d	1/22/2019	inventory_date	Pistache	NA	Santa Rosa	California	-122.74975525513	38.4738818730066	27.94	82.021	no_info	more than 18.29 m	15.24 to 30.48 cm	SantaRosa	NA	NA	NA	NA	NA	NA	NA	NA	NA	NA	NA	NA	NA
549ad3fe-9a4d-4047-ad45-356c09994800	1/23/2019	inventory_date	NA	NA	Santa Rosa	California	-122.747323695319	38.4738312576601	0	0	no_info	NA	NA	SantaRosa	NA	NA	NA	NA	NA	NA	NA	NA	NA	NA	NA	NA	NA
7c620904-d348-4b3e-9c9e-0b3f66223901	1/23/2019	inventory_date	Pistache	NA	Santa Rosa	California	-122.747361065235	38.4736505837212	15.24	59.05512	no_info	more than 18.29 m	0 to 15.24 cm	SantaRosa	NA	NA	NA	NA	NA	NA	NA	NA	NA	NA	NA	NA	NA
738b6c81-2c94-46f8-b99c-8068875d3a9c	1/23/2019	inventory_date	Pistache	NA	Santa Rosa	California	-122.747375528111	38.4738320805026	0	0	no_info	NA	NA	SantaRosa	NA	NA	NA	NA	NA	NA	NA	NA	NA	NA	NA	NA	NA
e9305bb4-6724-440a-ac39-8355ba798ccb	1/23/2019	inventory_date	Pistache	NA	Santa Rosa	California	-122.747360616077	38.4736504711954	0	0	no_info	NA	NA	SantaRosa	NA	NA	NA	NA	NA	NA	NA	NA	NA	NA	NA	NA	NA
77c4c5fc-c4d3-4667-a215-6fb8bf3720a2	1/23/2019	inventory_date	NA	NA	Santa Rosa	California	-122.747390619807	38.4740377838041	0	0	no_info	NA	NA	SantaRosa	NA	NA	NA	NA	NA	NA	NA	NA	NA	NA	NA	NA	NA
50b0fa89-2a3d-4884-9458-cd54ea780e89	1/23/2019	inventory_date	NA	NA	Santa Rosa	California	-122.747501202419	38.4739165167539	15.24	55.77428	no_info	more than 18.29 m	0 to 15.24 cm	SantaRosa	NA	NA	NA	NA	NA	NA	NA	NA	NA	NA	NA	NA	NA
4273c847-d094-497f-a5e9-7bebaf9b8a6b	1/23/2019	inventory_date	Pistache	NA	Santa Rosa	California	-122.747388194356	38.4739096667735	0	0	no_info	NA	NA	SantaRosa	NA	NA	NA	NA	NA	NA	NA	NA	NA	NA	NA	NA	NA
83a19ea9-32a5-45f4-9e0f-3ff8decef834	1/23/2019	inventory_date	NA	NA	Santa Rosa	California	-122.747500843093	38.4739164464256	0	0	no_info	NA	NA	SantaRosa	NA	NA	NA	NA	NA	NA	NA	NA	NA	NA	NA	NA	NA
994745fb-5678-4514-81ff-6ecb6ae608ff	1/23/2019	inventory_date	NA	NA	Santa Rosa	California	-122.747417120108	38.4740073527773	0	0	no_info	NA	NA	SantaRosa	NA	NA	NA	NA	NA	NA	NA	NA	NA	NA	NA	NA	NA
cb8284ee-4110-410f-9729-2943e4bc9bdd	1/23/2019	inventory_date	Plum	Prunus	Santa Rosa	California	-122.747569654043	38.4741019864068	15.24	59.05512	no_info	more than 18.29 m	0 to 15.24 cm	SantaRosa	NA	NA	NA	NA	NA	NA	NA	NA	NA	NA	NA	NA	NA
34eafbb3-88b8-4280-928f-a45e09495d4c	1/23/2019	inventory_date	NA	NA	Santa Rosa	California	-122.747466257954	38.4743989956656	40.64	98.4252	no_info	more than 18.29 m	30.48 to 45.72 cm	SantaRosa	NA	NA	NA	NA	NA	NA	NA	NA	NA	NA	NA	NA	NA
a4aa31cf-6794-4841-a90f-55c8c744265b	1/23/2019	inventory_date	Plum	Prunus	Santa Rosa	California	-122.747570462527	38.4741015996019	0	0	no_info	NA	NA	SantaRosa	NA	NA	NA	NA	NA	NA	NA	NA	NA	NA	NA	NA	NA
33279b62-9412-41a7-9b14-c882540a0641	1/23/2019	inventory_date	Plum	Prunus	Santa Rosa	California	-122.747630020831	38.4742146309271	15.24	59.05512	no_info	more than 18.29 m	0 to 15.24 cm	SantaRosa	NA	NA	NA	NA	NA	NA	NA	NA	NA	NA	NA	NA	NA
895e40ae-d6d6-47af-bad0-0b7fb6a27609	1/23/2019	inventory_date	Pistache	NA	Santa Rosa	California	-122.749257947788	38.4735499504618	0	0	no_info	NA	NA	SantaRosa	NA	NA	NA	NA	NA	NA	NA	NA	NA	NA	NA	NA	NA
fcd29878-285f-42fd-b373-90121c4508eb	1/23/2019	inventory_date	NA	NA	Santa Rosa	California	-122.749266302121	38.4732822859847	15.24	59.05512	no_info	more than 18.29 m	0 to 15.24 cm	SantaRosa	NA	NA	NA	NA	NA	NA	NA	NA	NA	NA	NA	NA	NA
65f37f4c-ce5e-494b-8fcc-7726f592a957	1/23/2019	inventory_date	Pear	Pyrus	Santa Rosa	California	-122.749393144239	38.4732650905529	55.88	59.05512	no_info	more than 18.29 m	45.72 to 60.96 cm	SantaRosa	NA	NA	NA	NA	NA	NA	NA	NA	NA	NA	NA	NA	NA
55cf23dd-8102-4a11-9aba-a2a4f80533b6	NA	inventory_date	NA	NA	Santa Rosa	California	-122.749265852963	38.4732827501558	0	0	no_info	NA	NA	SantaRosa	NA	NA	NA	NA	NA	NA	NA	NA	NA	NA	NA	NA	NA
cb46c09d-57f5-4d84-bb74-9562fe7e51ea	1/23/2019	inventory_date	Pine	Pinus	Santa Rosa	California	-122.749492497909	38.473075631084	45.72	124.67192	no_info	more than 18.29 m	30.48 to 45.72 cm	SantaRosa	NA	NA	NA	NA	NA	NA	NA	NA	NA	NA	NA	NA	NA
2cef8634-2174-446c-90fb-072ed0de6fa7	1/23/2019	inventory_date	Pistache	NA	Santa Rosa	California	-122.749569034371	38.4730866797938	43.18	82.021	no_info	more than 18.29 m	30.48 to 45.72 cm	SantaRosa	NA	NA	NA	NA	NA	NA	NA	NA	NA	NA	NA	NA	NA
b6b38f5b-567a-4b2a-8721-083015b8da14	1/23/2019	inventory_date	Pistache	NA	Santa Rosa	California	-122.749569034371	38.4730864828722	43.18	82.021	no_info	more than 18.29 m	30.48 to 45.72 cm	SantaRosa	NA	NA	NA	NA	NA	NA	NA	NA	NA	NA	NA	NA	NA
c7e331b2-3c41-4a3b-942c-827c50898fcc	1/23/2019	inventory_date	Maple	Acer	Santa Rosa	California	-122.749409044419	38.4729936483383	15.24	52.49344	no_info	more than 18.29 m	0 to 15.24 cm	SantaRosa	NA	NA	NA	NA	NA	NA	NA	NA	NA	NA	NA	NA	NA
49cc4bf1-6577-483d-8b28-704d65261da1	1/23/2019	inventory_date	Pistache	NA	Santa Rosa	California	-122.749640540268	38.473083444653	33.02	78.74016	no_info	more than 18.29 m	30.48 to 45.72 cm	SantaRosa	NA	NA	NA	NA	NA	NA	NA	NA	NA	NA	NA	NA	NA
fba569ec-e43a-46f2-9247-c426504080c8	1/23/2019	inventory_date	Pistache	NA	Santa Rosa	California	-122.749640899594	38.4730835079492	33.02	78.74016	no_info	more than 18.29 m	30.48 to 45.72 cm	SantaRosa	NA	NA	NA	NA	NA	NA	NA	NA	NA	NA	NA	NA	NA
2ea48c60-e5b9-4d8a-9c7e-bd08d07992e0	1/23/2019	inventory_date	Fir	Abies	Santa Rosa	California	-122.749401678234	38.4727890180981	0	0	no_info	NA	NA	SantaRosa	NA	NA	NA	NA	NA	NA	NA	NA	NA	NA	NA	NA	NA
f570d118-2c6a-4039-9ad2-103b7355102a	1/23/2019	inventory_date	NA	NA	Santa Rosa	California	-122.749387395021	38.4727897002937	0	0	no_info	NA	NA	SantaRosa	NA	NA	NA	NA	NA	NA	NA	NA	NA	NA	NA	NA	NA
bcc8b5d5-aa9f-4ca5-86e8-4ff9a9fd91d5	1/23/2019	inventory_date	NA	NA	Santa Rosa	California	-122.749405810484	38.4727122323777	0	0	no_info	NA	NA	SantaRosa	NA	NA	NA	NA	NA	NA	NA	NA	NA	NA	NA	NA	NA
ab287887-1843-4492-be79-c800831cf562	1/23/2019	inventory_date	NA	NA	Santa Rosa	California	-122.748283635031	38.4713490717889	0	0	no_info	NA	NA	SantaRosa	NA	NA	NA	NA	NA	NA	NA	NA	NA	NA	NA	NA	NA
a45d95c0-a2e2-4939-b8cd-8a01eeec84c4	1/23/2019	inventory_date	NA	NA	Santa Rosa	California	-122.748280850254	38.4715138215976	0	0	no_info	NA	NA	SantaRosa	NA	NA	NA	NA	NA	NA	NA	NA	NA	NA	NA	NA	NA
7000c0d3-1836-46bc-a3d9-9288abd1df33	1/23/2019	inventory_date	NA	NA	Santa Rosa	California	-122.748314177751	38.4718569290089	0	0	no_info	NA	NA	SantaRosa	NA	NA	NA	NA	NA	NA	NA	NA	NA	NA	NA	NA	NA
586b8792-81aa-4549-8f50-835e58dfd096	1/23/2019	inventory_date	NA	NA	Santa Rosa	California	-122.748477311807	38.4719138684348	27.94	65.6168	no_info	more than 18.29 m	15.24 to 30.48 cm	SantaRosa	NA	NA	NA	NA	NA	NA	NA	NA	NA	NA	NA	NA	NA
5e1cc9c8-f8a0-4985-bd6f-c5613175458c	1/23/2019	inventory_date	NA	NA	Santa Rosa	California	-122.748477311807	38.4719132073301	27.94	65.6168	no_info	more than 18.29 m	15.24 to 30.48 cm	SantaRosa	NA	NA	NA	NA	NA	NA	NA	NA	NA	NA	NA	NA	NA
d00438d1-fc66-4630-bfd6-e8c53ec0d3dc	1/23/2019	inventory_date	NA	NA	Santa Rosa	California	-122.748493481482	38.4722739515919	38.1	114.8294	no_info	more than 18.29 m	30.48 to 45.72 cm	SantaRosa	NA	NA	NA	NA	NA	NA	NA	NA	NA	NA	NA	NA	NA
60490648-f317-4d84-94f8-61de256446b3	1/23/2019	inventory_date	NA	NA	Santa Rosa	California	-122.748481533888	38.4719523179946	35.56	52.49344	no_info	more than 18.29 m	30.48 to 45.72 cm	SantaRosa	NA	NA	NA	NA	NA	NA	NA	NA	NA	NA	NA	NA	NA
0bee4a49-b22d-4f78-92d5-5be4c0637ba5	1/23/2019	inventory_date	Redwood	Sequoia sempervirens	Santa Rosa	California	-122.748181676247	38.471878309431	53.34	295.2756	naturally_occurring	more than 18.29 m	45.72 to 60.96 cm	SantaRosa	NA	NA	NA	NA	NA	NA	NA	NA	NA	NA	NA	NA	NA
0d2f5e2d-e699-487f-bcca-b9c8dc5e9580	1/23/2019	inventory_date	NA	NA	Santa Rosa	California	-122.74848162372	38.4719523812918	35.56	52.49344	no_info	more than 18.29 m	30.48 to 45.72 cm	SantaRosa	NA	NA	NA	NA	NA	NA	NA	NA	NA	NA	NA	NA	NA
79b7f762-097a-4a4c-8171-9676f562c882	1/23/2019	inventory_date	NA	NA	Santa Rosa	California	-122.748492493335	38.4722734944473	38.1	114.8294	no_info	more than 18.29 m	30.48 to 45.72 cm	SantaRosa	NA	NA	NA	NA	NA	NA	NA	NA	NA	NA	NA	NA	NA
b7041db9-2230-47c3-b285-ff47a9c13ad1	1/23/2019	inventory_date	NA	NA	Santa Rosa	California	-122.748474616861	38.4723662806776	45.72	72.17848	no_info	more than 18.29 m	30.48 to 45.72 cm	SantaRosa	NA	NA	NA	NA	NA	NA	NA	NA	NA	NA	NA	NA	NA
ec58e0a1-bb8f-4bea-bfd7-a0a9110ea268	1/23/2019	inventory_date	NA	NA	Santa Rosa	California	-122.748307709881	38.4719518186498	25.4	104.98688	no_info	more than 18.29 m	15.24 to 30.48 cm	SantaRosa	NA	NA	NA	NA	NA	NA	NA	NA	NA	NA	NA	NA	NA
a6a10c1e-1a28-4d5b-826e-a082af4c2311	1/23/2019	inventory_date	NA	NA	Santa Rosa	California	-122.748307979375	38.4719529158018	0	0	no_info	NA	NA	SantaRosa	NA	NA	NA	NA	NA	NA	NA	NA	NA	NA	NA	NA	NA
577ae236-44f0-4142-b630-752e40af7a3c	1/23/2019	inventory_date	Walnut	Juglans	Santa Rosa	California	-122.748158859038	38.4721448538391	30.48	91.86352	no_info	more than 18.29 m	15.24 to 30.48 cm	SantaRosa	NA	NA	NA	NA	NA	NA	NA	NA	NA	NA	NA	NA	NA
c582300b-8083-4111-9c6d-e7f7f567b183	1/23/2019	inventory_date	NA	NA	Santa Rosa	California	-122.747925297064	38.4721730350909	63.5	147.6378	no_info	more than 18.29 m	60.96 to 76.2 cm	SantaRosa	NA	NA	NA	NA	NA	NA	NA	NA	NA	NA	NA	NA	NA
434a0254-d67e-45b8-b198-9e8ac52d64e6	1/23/2019	inventory_date	NA	NA	Santa Rosa	California	-122.747884333888	38.4719901204959	60.96	187.00788	no_info	more than 18.29 m	45.72 to 60.96 cm	SantaRosa	NA	NA	NA	NA	NA	NA	NA	NA	NA	NA	NA	NA	NA
e54729dc-5e19-4a77-bcbc-d1376c331248	1/23/2019	inventory_date	Sycamore	Platanus acerifolia	Santa Rosa	California	-122.747936076848	38.4735342319967	43.18	180.4462	introduced	more than 18.29 m	30.48 to 45.72 cm	SantaRosa	NA	NA	NA	NA	NA	NA	NA	NA	NA	NA	NA	NA	NA
4c219cac-9bc3-43ea-be7d-50575d897096	1/23/2019	inventory_date	Sycamore	Platanus acerifolia	Santa Rosa	California	-122.747879482985	38.4734604008788	43.18	180.4462	introduced	more than 18.29 m	30.48 to 45.72 cm	SantaRosa	NA	NA	NA	NA	NA	NA	NA	NA	NA	NA	NA	NA	NA
27d4b885-f6a5-4ca1-bb6a-9477e6492389	1/23/2019	inventory_date	Redwood	Sequoia sempervirens	Santa Rosa	California	-122.754301359288	38.4739900660917	55.88	164.042	naturally_occurring	more than 18.29 m	45.72 to 60.96 cm	SantaRosa	NA	NA	NA	NA	NA	NA	NA	NA	NA	NA	NA	NA	NA
a1bbf07e-92b2-427c-a773-76e277174791	1/23/2019	inventory_date	Maple	Acer	Santa Rosa	California	-122.755167065727	38.4739366658198	15.24	65.6168	no_info	more than 18.29 m	0 to 15.24 cm	SantaRosa	NA	NA	NA	NA	NA	NA	NA	NA	NA	NA	NA	NA	NA
2545a75b-2845-483c-9fab-016b6471e9d5	1/23/2019	inventory_date	Maple	Acer	Santa Rosa	California	-122.755126012719	38.474340131217	17.78	65.6168	no_info	more than 18.29 m	15.24 to 30.48 cm	SantaRosa	NA	NA	NA	NA	NA	NA	NA	NA	NA	NA	NA	NA	NA
e7358b7f-11d7-422c-aa90-8b32d2ceaf2a	1/23/2019	inventory_date	Maple	Acer	Santa Rosa	California	-122.755166796233	38.4739345489374	0	0	no_info	NA	NA	SantaRosa	NA	NA	NA	NA	NA	NA	NA	NA	NA	NA	NA	NA	NA
a2558980-f02a-40c3-bffa-28016cb73458	1/23/2019	inventory_date	NA	NA	Santa Rosa	California	-122.75513077379	38.4738737149151	0	0	no_info	NA	NA	SantaRosa	NA	NA	NA	NA	NA	NA	NA	NA	NA	NA	NA	NA	NA
48d65138-0010-4f70-b4ca-eef7ee59e0cc	1/23/2019	inventory_date	NA	NA	Santa Rosa	California	-122.755126461877	38.4743397655118	0	0	no_info	NA	NA	SantaRosa	NA	NA	NA	NA	NA	NA	NA	NA	NA	NA	NA	NA	NA
c182c649-5571-4161-b8fd-f8d3930406e5	1/23/2019	inventory_date	Sycamore	Platanus acerifolia	Santa Rosa	California	-122.755392453032	38.4743711176938	27.94	98.4252	introduced	more than 18.29 m	15.24 to 30.48 cm	SantaRosa	NA	NA	NA	NA	NA	NA	NA	NA	NA	NA	NA	NA	NA
982dfca8-2695-4871-948f-575426476cb1	1/23/2019	inventory_date	Sycamore	Platanus acerifolia	Santa Rosa	California	-122.755509144188	38.4743959364033	35.56	147.6378	introduced	more than 18.29 m	30.48 to 45.72 cm	SantaRosa	NA	NA	NA	NA	NA	NA	NA	NA	NA	NA	NA	NA	NA
ed3f74bb-40df-4a24-802f-a026d282af77	1/23/2019	inventory_date	Sycamore	Platanus acerifolia	Santa Rosa	California	-122.755508605198	38.4743959926656	0	0	introduced	NA	NA	SantaRosa	NA	NA	NA	NA	NA	NA	NA	NA	NA	NA	NA	NA	NA
299bc181-9092-4cb7-af09-1f3fb1d6140b	1/23/2019	inventory_date	Maple	Acer	Santa Rosa	California	-122.754759050925	38.4743732697273	15.24	59.05512	no_info	more than 18.29 m	0 to 15.24 cm	SantaRosa	NA	NA	NA	NA	NA	NA	NA	NA	NA	NA	NA	NA	NA
0e43a350-2fa1-4541-94ec-4c8d94b0f51c	1/23/2019	inventory_date	Maple	Acer	Santa Rosa	California	-122.754759050925	38.474373311924	0	0	no_info	NA	NA	SantaRosa	NA	NA	NA	NA	NA	NA	NA	NA	NA	NA	NA	NA	NA
f1120cbe-d946-41f6-936d-0ef3211aafe5	1/23/2019	inventory_date	NA	NA	Santa Rosa	California	-122.753797134919	38.4745068152375	0	0	no_info	NA	NA	SantaRosa	NA	NA	NA	NA	NA	NA	NA	NA	NA	NA	NA	NA	NA
3868902f-3669-4338-830a-affc086221e8	1/23/2019	inventory_date	NA	NA	Santa Rosa	California	-122.753655829925	38.4745339195517	0	0	no_info	NA	NA	SantaRosa	NA	NA	NA	NA	NA	NA	NA	NA	NA	NA	NA	NA	NA
d9a96771-b21f-4909-a82b-b3041654c82d	1/23/2019	inventory_date	NA	NA	Santa Rosa	California	-122.753208648576	38.4745559672933	0	0	no_info	NA	NA	SantaRosa	NA	NA	NA	NA	NA	NA	NA	NA	NA	NA	NA	NA	NA
2a826b4d-4f63-4c13-a330-e09df271f275	1/23/2019	inventory_date	NA	NA	Santa Rosa	California	-122.753200833234	38.4745739993168	0	0	no_info	NA	NA	SantaRosa	NA	NA	NA	NA	NA	NA	NA	NA	NA	NA	NA	NA	NA
b1561048-cc29-4390-8623-9d95d62b59a0	1/23/2019	inventory_date	Maple	Acer	Santa Rosa	California	-122.753519824991	38.4744896482288	15.24	52.49344	no_info	more than 18.29 m	0 to 15.24 cm	SantaRosa	NA	NA	NA	NA	NA	NA	NA	NA	NA	NA	NA	NA	NA
1d55a93b-0de3-4de2-9b19-63f890ff02c7	1/23/2019	inventory_date	Maple	Acer	Santa Rosa	California	-122.753522340274	38.4744883471649	0	0	no_info	NA	NA	SantaRosa	NA	NA	NA	NA	NA	NA	NA	NA	NA	NA	NA	NA	NA
68b83cb2-f5da-4084-91f8-6e7bcb36baa3	1/23/2019	inventory_date	Maple	Acer	Santa Rosa	California	-122.752887680525	38.4745953156384	20.32	85.30184	no_info	more than 18.29 m	15.24 to 30.48 cm	SantaRosa	NA	NA	NA	NA	NA	NA	NA	NA	NA	NA	NA	NA	NA
f0b3f007-42c8-4913-a70f-939fc3077024	1/23/2019	inventory_date	Sycamore	Platanus acerifolia	Santa Rosa	California	-122.753046233173	38.4745611856095	38.1	131.2336	introduced	more than 18.29 m	30.48 to 45.72 cm	SantaRosa	NA	NA	NA	NA	NA	NA	NA	NA	NA	NA	NA	NA	NA
58d2b6ac-d476-4ac7-acc3-8654e72b8bdd	1/23/2019	inventory_date	Maple	Acer	Santa Rosa	California	-122.75288795002	38.4745949499345	0	0	no_info	NA	NA	SantaRosa	NA	NA	NA	NA	NA	NA	NA	NA	NA	NA	NA	NA	NA
6d651fd7-11ac-4005-8dff-2a28797807bd	1/23/2019	inventory_date	Maple	Acer	Santa Rosa	California	-122.752675857781	38.4746305427623	15.24	52.49344	no_info	more than 18.29 m	0 to 15.24 cm	SantaRosa	NA	NA	NA	NA	NA	NA	NA	NA	NA	NA	NA	NA	NA
69c825ba-1b3c-4acd-b461-d0d42a558d70	1/23/2019	inventory_date	NA	NA	Santa Rosa	California	-122.752674689972	38.4746298605842	0	0	no_info	NA	NA	SantaRosa	NA	NA	NA	NA	NA	NA	NA	NA	NA	NA	NA	NA	NA
2f310aba-ec1e-4be4-a531-9d93bacfb5a1	1/23/2019	inventory_date	Sycamore	Platanus acerifolia	Santa Rosa	California	-122.753046412836	38.4745611363801	0	0	introduced	NA	NA	SantaRosa	NA	NA	NA	NA	NA	NA	NA	NA	NA	NA	NA	NA	NA
85a37068-d978-4a5f-92a6-4dc433d22b2f	NA	inventory_date	NA	NA	Santa Rosa	California	-122.728948656182	38.4745435333525	93.98	229.6588	no_info	more than 18.29 m	more than 76.2 cm	SantaRosa	NA	NA	NA	NA	NA	NA	NA	NA	NA	NA	NA	NA	NA
57d80833-cb4b-4f71-a4ee-d6fc9697613a	1/23/2019	inventory_date	NA	NA	Santa Rosa	California	-122.728948117193	38.4745408679316	0	0	no_info	NA	NA	SantaRosa	NA	NA	NA	NA	NA	NA	NA	NA	NA	NA	NA	NA	NA
ccea68f2-836a-44c9-abdd-94f4cd0699b9	1/23/2019	inventory_date	Pistache	NA	Santa Rosa	California	-122.718902167539	38.4794770865827	20.32	52.49344	no_info	more than 18.29 m	15.24 to 30.48 cm	SantaRosa	NA	NA	NA	NA	NA	NA	NA	NA	NA	NA	NA	NA	NA
7aabf06c-ad4a-41ff-a4d1-e29295933357	1/23/2019	inventory_date	Pistache	NA	Santa Rosa	California	-122.718902077707	38.4794770865827	0	0	no_info	NA	NA	SantaRosa	NA	NA	NA	NA	NA	NA	NA	NA	NA	NA	NA	NA	NA
aa9982f0-6a52-493b-9dd3-732adf2b235b	1/23/2019	inventory_date	Pistache	NA	Santa Rosa	California	-122.718719001053	38.4797601779454	15.24	59.05512	no_info	more than 18.29 m	0 to 15.24 cm	SantaRosa	NA	NA	NA	NA	NA	NA	NA	NA	NA	NA	NA	NA	NA
d8158173-433e-4143-960f-a2d30f1d270b	1/23/2019	inventory_date	NA	NA	Santa Rosa	California	-122.718718012906	38.4797605014295	0	0	no_info	NA	NA	SantaRosa	NA	NA	NA	NA	NA	NA	NA	NA	NA	NA	NA	NA	NA
f511e9ee-754e-4805-8f5c-8843931af70c	1/23/2019	inventory_date	Pistache	NA	Santa Rosa	California	-122.718367220787	38.4800005403173	15.24	59.05512	no_info	more than 18.29 m	0 to 15.24 cm	SantaRosa	NA	NA	NA	NA	NA	NA	NA	NA	NA	NA	NA	NA	NA
d3f34f20-7883-4f79-a281-ae57d179aae7	1/23/2019	inventory_date	Pistache	NA	Santa Rosa	California	-122.718366591967	38.4800005543818	0	0	no_info	NA	NA	SantaRosa	NA	NA	NA	NA	NA	NA	NA	NA	NA	NA	NA	NA	NA
fa4deeb2-96ad-4725-b527-093ae5085e48	1/23/2019	inventory_date	Pistache	NA	Santa Rosa	California	-122.718414741666	38.4799688952293	0	0	no_info	NA	NA	SantaRosa	NA	NA	NA	NA	NA	NA	NA	NA	NA	NA	NA	NA	NA
4efab725-8d45-436f-81bd-ab595aee5eaf	1/23/2019	inventory_date	Pistache	NA	Santa Rosa	California	-122.71827155021	38.478977602298	10.16	49.2126	no_info	more than 18.29 m	0 to 15.24 cm	SantaRosa	NA	NA	NA	NA	NA	NA	NA	NA	NA	NA	NA	NA	NA
4cac154c-0dbb-4bbc-9373-58c2319194e4	1/23/2019	inventory_date	Pistache	NA	Santa Rosa	California	-122.718551824578	38.4799203938308	20.32	78.74016	no_info	more than 18.29 m	15.24 to 30.48 cm	SantaRosa	NA	NA	NA	NA	NA	NA	NA	NA	NA	NA	NA	NA	NA
d595297a-c527-41a3-ba41-e2f783e51e97	1/23/2019	inventory_date	Pistache	NA	Santa Rosa	California	-122.718176867779	38.4790328835018	12.7	45.93176	no_info	more than 18.29 m	0 to 15.24 cm	SantaRosa	NA	NA	NA	NA	NA	NA	NA	NA	NA	NA	NA	NA	NA
44e2e668-7bd9-4cf1-ba04-798fbf2e8b52	1/23/2019	inventory_date	Pistache	NA	Santa Rosa	California	-122.718549488958	38.4799202742826	0	0	no_info	NA	NA	SantaRosa	NA	NA	NA	NA	NA	NA	NA	NA	NA	NA	NA	NA	NA
d7b49d7a-e43d-4d4a-bad5-d4462906c717	1/23/2019	inventory_date	Pistache	NA	Santa Rosa	California	-122.718040952676	38.4790910338534	12.7	49.2126	no_info	more than 18.29 m	0 to 15.24 cm	SantaRosa	NA	NA	NA	NA	NA	NA	NA	NA	NA	NA	NA	NA	NA
02396f4a-ef8d-485a-9786-4180cb769f11	1/23/2019	inventory_date	Pistache	NA	Santa Rosa	California	-122.718177586431	38.479032384206	0	0	no_info	NA	NA	SantaRosa	NA	NA	NA	NA	NA	NA	NA	NA	NA	NA	NA	NA	NA
4e9e90ef-25c9-4a8f-a673-29f0430582aa	1/23/2019	inventory_date	Pistache	NA	Santa Rosa	California	-122.717940880353	38.4790858650915	7.62	49.2126	no_info	more than 18.29 m	0 to 15.24 cm	SantaRosa	NA	NA	NA	NA	NA	NA	NA	NA	NA	NA	NA	NA	NA
0b528a21-3639-4b41-96d2-588affcafa78	1/23/2019	inventory_date	Pistache	NA	Santa Rosa	California	-122.717993611461	38.4789738681254	17.78	59.05512	no_info	more than 18.29 m	15.24 to 30.48 cm	SantaRosa	NA	NA	NA	NA	NA	NA	NA	NA	NA	NA	NA	NA	NA
3ad03fe8-5e50-4212-aa8e-3fd948ec7a4b	1/23/2019	inventory_date	Willow	Salix	Santa Rosa	California	-122.718253224578	38.4803525382428	50.8	147.6378	no_info	more than 18.29 m	45.72 to 60.96 cm	SantaRosa	NA	NA	NA	NA	NA	NA	NA	NA	NA	NA	NA	NA	NA
74e4b76d-ae3d-4748-9d15-65f88cde5725	1/23/2019	inventory_date	NA	NA	Santa Rosa	California	-122.718064758031	38.4789385306062	15.24	65.6168	no_info	more than 18.29 m	0 to 15.24 cm	SantaRosa	NA	NA	NA	NA	NA	NA	NA	NA	NA	NA	NA	NA	NA
847e7bf1-be84-4627-8496-a0e672872208	1/23/2019	inventory_date	Pistache	NA	Santa Rosa	California	-122.717993162303	38.4789735938641	0	0	no_info	NA	NA	SantaRosa	NA	NA	NA	NA	NA	NA	NA	NA	NA	NA	NA	NA	NA
92ec22e3-fb01-4c00-ad85-77df05b2a7cd	1/23/2019	inventory_date	NA	NA	Santa Rosa	California	-122.718064219042	38.4789385095092	0	0	no_info	NA	NA	SantaRosa	NA	NA	NA	NA	NA	NA	NA	NA	NA	NA	NA	NA	NA
c6dc4fec-8a19-4fd8-b28d-505885ba8645	1/23/2019	inventory_date	Pistache	NA	Santa Rosa	California	-122.7178854543	38.4789742970981	15.24	59.05512	no_info	more than 18.29 m	0 to 15.24 cm	SantaRosa	NA	NA	NA	NA	NA	NA	NA	NA	NA	NA	NA	NA	NA
2e1513f8-9d45-49b3-9eb6-837843fcb605	1/23/2019	inventory_date	Pistache	NA	Santa Rosa	California	-122.717747832399	38.4789855347771	15.24	59.05512	no_info	more than 18.29 m	0 to 15.24 cm	SantaRosa	NA	NA	NA	NA	NA	NA	NA	NA	NA	NA	NA	NA	NA
bece420e-9a5b-4332-ab22-63781e3f0de1	1/23/2019	inventory_date	Pistache	NA	Santa Rosa	California	-122.717747742567	38.4789859356205	0	0	no_info	NA	NA	SantaRosa	NA	NA	NA	NA	NA	NA	NA	NA	NA	NA	NA	NA	NA
0b6b0249-e9ca-43da-93d5-0cb05afc24b1	1/23/2019	inventory_date	Pistache	NA	Santa Rosa	California	-122.717885544132	38.4789745643271	0	0	no_info	NA	NA	SantaRosa	NA	NA	NA	NA	NA	NA	NA	NA	NA	NA	NA	NA	NA
9486ccdd-d403-4e02-b003-d0e236cc457c	1/23/2019	inventory_date	Pistache	NA	Santa Rosa	California	-122.717695280955	38.4789837837246	15.24	55.77428	no_info	more than 18.29 m	0 to 15.24 cm	SantaRosa	NA	NA	NA	NA	NA	NA	NA	NA	NA	NA	NA	NA	NA
e7cd42f1-2bf2-48c7-a5fa-828428a83bfc	1/23/2019	inventory_date	Pistache	NA	Santa Rosa	California	-122.717694831797	38.4789839173391	0	0	no_info	NA	NA	SantaRosa	NA	NA	NA	NA	NA	NA	NA	NA	NA	NA	NA	NA	NA
6ccdede6-6be5-45f4-9d05-e5963d170bf7	1/23/2019	inventory_date	Pistache	NA	Santa Rosa	California	-122.717413928608	38.4790648665526	17.78	59.05512	no_info	more than 18.29 m	15.24 to 30.48 cm	SantaRosa	NA	NA	NA	NA	NA	NA	NA	NA	NA	NA	NA	NA	NA
6adccd12-3ade-41d4-8063-f067c4e4df89	1/23/2019	inventory_date	Pistache	NA	Santa Rosa	California	-122.717251962362	38.4789392971317	15.24	49.2126	no_info	more than 18.29 m	0 to 15.24 cm	SantaRosa	NA	NA	NA	NA	NA	NA	NA	NA	NA	NA	NA	NA	NA
d7805fd5-a407-4f79-9451-1cf84268740e	1/23/2019	inventory_date	Pistache	NA	Santa Rosa	California	-122.717248638596	38.4789401972717	0	0	no_info	NA	NA	SantaRosa	NA	NA	NA	NA	NA	NA	NA	NA	NA	NA	NA	NA	NA
4336a40b-df66-409f-9399-a00d43f60df9	1/23/2019	inventory_date	NA	NA	Santa Rosa	California	-122.718281521509	38.4803125953022	40.64	255.90552	no_info	more than 18.29 m	30.48 to 45.72 cm	SantaRosa	NA	NA	NA	NA	NA	NA	NA	NA	NA	NA	NA	NA	NA
39ae5dd0-9983-4146-8583-7132754c844b	1/23/2019	inventory_date	Pistache	NA	Santa Rosa	California	-122.71719186507	38.4790591984932	15.24	49.2126	no_info	more than 18.29 m	0 to 15.24 cm	SantaRosa	NA	NA	NA	NA	NA	NA	NA	NA	NA	NA	NA	NA	NA
467bd150-4885-443d-b4ae-d7c2cb075f52	1/23/2019	inventory_date	Pear	Pyrus	Santa Rosa	California	-122.718497117177	38.4806074130625	22.86	104.98688	no_info	more than 18.29 m	15.24 to 30.48 cm	SantaRosa	NA	NA	NA	NA	NA	NA	NA	NA	NA	NA	NA	NA	NA
385c8913-6b88-492f-8aad-da80ca3bd829	1/23/2019	inventory_date	NA	NA	Santa Rosa	California	-122.718496578188	38.4806074974487	0	0	no_info	NA	NA	SantaRosa	NA	NA	NA	NA	NA	NA	NA	NA	NA	NA	NA	NA	NA
fdcea73d-1052-4674-b815-ad421eac89a3	1/23/2019	inventory_date	Pistache	NA	Santa Rosa	California	-122.717321491965	38.4790679607784	0	0	no_info	NA	NA	SantaRosa	NA	NA	NA	NA	NA	NA	NA	NA	NA	NA	NA	NA	NA
5734d889-a0d3-4364-80d9-25ea2982ac01	1/23/2019	inventory_date	Pistache	NA	Santa Rosa	California	-122.717074994251	38.4791126652941	10.16	49.2126	no_info	more than 18.29 m	0 to 15.24 cm	SantaRosa	NA	NA	NA	NA	NA	NA	NA	NA	NA	NA	NA	NA	NA
dc4d161e-0a81-424e-b6f9-59e2f1e33cf7	1/23/2019	inventory_date	NA	NA	Santa Rosa	California	-122.699794013299	38.4855239213199	55.88	236.22048	no_info	more than 18.29 m	45.72 to 60.96 cm	SantaRosa	NA	NA	NA	NA	NA	NA	NA	NA	NA	NA	NA	NA	NA
e25ec734-76a0-49a9-852d-06c5f41a7df1	1/23/2019	inventory_date	Fir	Abies	Santa Rosa	California	-122.699794192962	38.4856246995931	45.72	213.2546	no_info	more than 18.29 m	30.48 to 45.72 cm	SantaRosa	NA	NA	NA	NA	NA	NA	NA	NA	NA	NA	NA	NA	NA
29ccb384-d6cc-4958-929a-ede73a915b16	1/23/2019	inventory_date	NA	NA	Santa Rosa	California	-122.699678400122	38.4856544155153	190.5	196.8504	no_info	more than 18.29 m	more than 76.2 cm	SantaRosa	NA	NA	NA	NA	NA	NA	NA	NA	NA	NA	NA	NA	NA
d2433f4b-b66b-4a97-96b5-e3d286e9b3e7	1/23/2019	inventory_date	Redwood	Sequoia sempervirens	Santa Rosa	California	-122.689518005101	38.4903277562782	25.4	141.07612	naturally_occurring	more than 18.29 m	15.24 to 30.48 cm	SantaRosa	NA	NA	NA	NA	NA	NA	NA	NA	NA	NA	NA	NA	NA
05003182-bf7d-45a9-b046-e0fb2c53f379	1/23/2019	inventory_date	Redwood	Sequoia sempervirens	Santa Rosa	California	-122.689500218458	38.4903205352019	27.94	131.2336	naturally_occurring	more than 18.29 m	15.24 to 30.48 cm	SantaRosa	NA	NA	NA	NA	NA	NA	NA	NA	NA	NA	NA	NA	NA
837484ca-7801-4129-9112-8ee6bb385b57	1/23/2019	inventory_date	NA	NA	Santa Rosa	California	-122.747364029675	38.4739518426691	0	0	no_info	NA	NA	SantaRosa	NA	NA	NA	NA	NA	NA	NA	NA	NA	NA	NA	NA	NA
b7dcc856-a3d9-4cc8-96e9-3cf534fc3c83	1/23/2019	inventory_date	Plum	Prunus	Santa Rosa	California	-122.747629930999	38.4742145324678	0	0	no_info	NA	NA	SantaRosa	NA	NA	NA	NA	NA	NA	NA	NA	NA	NA	NA	NA	NA
69d95f1b-f81f-46fc-8da9-042e52ab4b39	1/23/2019	inventory_date	NA	NA	Santa Rosa	California	-122.747616366438	38.4742222333885	0	0	no_info	NA	NA	SantaRosa	NA	NA	NA	NA	NA	NA	NA	NA	NA	NA	NA	NA	NA
5cea2434-5b95-4d4a-bd74-63ff87391f5d	1/23/2019	inventory_date	NA	NA	Santa Rosa	California	-122.747661012708	38.4743723695303	0	0	no_info	NA	NA	SantaRosa	NA	NA	NA	NA	NA	NA	NA	NA	NA	NA	NA	NA	NA
b01280f4-f99e-455a-912a-a0844dafd922	1/23/2019	inventory_date	Pistache	NA	Santa Rosa	California	-122.749235310243	38.4738331987244	17.78	82.021	no_info	more than 18.29 m	15.24 to 30.48 cm	SantaRosa	NA	NA	NA	NA	NA	NA	NA	NA	NA	NA	NA	NA	NA
f5d2e923-25be-4231-afd7-931448b2f4e7	1/23/2019	inventory_date	Pistache	NA	Santa Rosa	California	-122.749234411928	38.4738316022693	17.78	82.021	no_info	more than 18.29 m	15.24 to 30.48 cm	SantaRosa	NA	NA	NA	NA	NA	NA	NA	NA	NA	NA	NA	NA	NA
369c8bd8-50a3-4af7-be2f-a8f946b0ff88	1/23/2019	inventory_date	Pistache	NA	Santa Rosa	California	-122.74925803762	38.4735499856261	27.94	72.17848	no_info	more than 18.29 m	15.24 to 30.48 cm	SantaRosa	NA	NA	NA	NA	NA	NA	NA	NA	NA	NA	NA	NA	NA
6c107f81-d7c1-40ad-ad72-82b104731fdd	1/23/2019	inventory_date	NA	NA	Santa Rosa	California	-122.749355953986	38.4728703188817	15.24	55.77428	no_info	more than 18.29 m	0 to 15.24 cm	SantaRosa	NA	NA	NA	NA	NA	NA	NA	NA	NA	NA	NA	NA	NA
13014cf2-4b08-4482-9c27-8b5260aa3af0	1/23/2019	inventory_date	Maple	Acer	Santa Rosa	California	-122.749408954588	38.4729932193299	15.24	52.49344	no_info	more than 18.29 m	0 to 15.24 cm	SantaRosa	NA	NA	NA	NA	NA	NA	NA	NA	NA	NA	NA	NA	NA
f472a517-0975-480a-8379-c53ac9cf9087	1/23/2019	inventory_date	NA	NA	Santa Rosa	California	-122.749358289606	38.4728875706711	15.24	49.2126	no_info	more than 18.29 m	0 to 15.24 cm	SantaRosa	NA	NA	NA	NA	NA	NA	NA	NA	NA	NA	NA	NA	NA
627234ef-2ccc-41a2-adee-cc7d9322d913	1/23/2019	inventory_date	NA	NA	Santa Rosa	California	-122.749356043817	38.4728702977829	15.24	55.77428	no_info	more than 18.29 m	0 to 15.24 cm	SantaRosa	NA	NA	NA	NA	NA	NA	NA	NA	NA	NA	NA	NA	NA
da619a0d-c6c7-41cb-8559-98739f9fa34f	1/23/2019	inventory_date	NA	NA	Santa Rosa	California	-122.749358109943	38.4728874933089	15.24	49.2126	no_info	more than 18.29 m	0 to 15.24 cm	SantaRosa	NA	NA	NA	NA	NA	NA	NA	NA	NA	NA	NA	NA	NA
a37a746c-c23f-43af-a761-3e3fd4d51835	1/23/2019	inventory_date	NA	NA	Santa Rosa	California	-122.748284443515	38.47134932498	27.94	49.2126	no_info	more than 18.29 m	15.24 to 30.48 cm	SantaRosa	NA	NA	NA	NA	NA	NA	NA	NA	NA	NA	NA	NA	NA
087e587c-3eb4-4c81-8406-a689d3e11bca	1/23/2019	inventory_date	NA	NA	Santa Rosa	California	-122.74830591325	38.4716871161875	0	0	no_info	NA	NA	SantaRosa	NA	NA	NA	NA	NA	NA	NA	NA	NA	NA	NA	NA	NA
c8adfbee-14b2-422f-b837-a9175edb3c61	1/23/2019	inventory_date	NA	NA	Santa Rosa	California	-122.748308069207	38.4717297364652	0	0	no_info	NA	NA	SantaRosa	NA	NA	NA	NA	NA	NA	NA	NA	NA	NA	NA	NA	NA
e9d56fef-c861-4a18-ab46-003c35b803fb	1/23/2019	inventory_date	NA	NA	Santa Rosa	California	-122.748447667402	38.4715032157301	0	0	no_info	NA	NA	SantaRosa	NA	NA	NA	NA	NA	NA	NA	NA	NA	NA	NA	NA	NA
05ced072-07fd-43a9-be67-959919f1129f	1/23/2019	inventory_date	NA	NA	Santa Rosa	California	-122.748452787799	38.4717438306901	0	0	no_info	NA	NA	SantaRosa	NA	NA	NA	NA	NA	NA	NA	NA	NA	NA	NA	NA	NA
3327912f-9ffe-4140-98e1-3fd82c726a87	1/23/2019	inventory_date	NA	NA	Santa Rosa	California	-122.748477850796	38.4713824156333	17.78	49.2126	no_info	more than 18.29 m	15.24 to 30.48 cm	SantaRosa	NA	NA	NA	NA	NA	NA	NA	NA	NA	NA	NA	NA	NA
3d603630-25c6-4fea-b8bc-0ff0fb98cace	1/23/2019	inventory_date	NA	NA	Santa Rosa	California	-122.74848575597	38.4718163202554	0	0	no_info	NA	NA	SantaRosa	NA	NA	NA	NA	NA	NA	NA	NA	NA	NA	NA	NA	NA
6e163c11-45b2-4878-86f0-e1fe6dd5bf7a	1/23/2019	inventory_date	NA	NA	Santa Rosa	California	-122.748316154045	38.471858173856	25.4	141.07612	no_info	more than 18.29 m	15.24 to 30.48 cm	SantaRosa	NA	NA	NA	NA	NA	NA	NA	NA	NA	NA	NA	NA	NA
e3401816-957f-4d9e-a0a7-c778196ee8fc	1/23/2019	inventory_date	NA	NA	Santa Rosa	California	-122.74847812029	38.4713823664018	0	0	no_info	NA	NA	SantaRosa	NA	NA	NA	NA	NA	NA	NA	NA	NA	NA	NA	NA	NA
ff01bb48-a82d-4612-9013-32b4571158ed	1/23/2019	inventory_date	NA	NA	Santa Rosa	California	-122.748185898328	38.4719124196308	45.72	295.2756	no_info	more than 18.29 m	30.48 to 45.72 cm	SantaRosa	NA	NA	NA	NA	NA	NA	NA	NA	NA	NA	NA	NA	NA
90d4e169-340a-489f-af07-093a6b315427	1/23/2019	inventory_date	NA	NA	Santa Rosa	California	-122.748473898208	38.4723660485891	45.72	72.17848	no_info	more than 18.29 m	30.48 to 45.72 cm	SantaRosa	NA	NA	NA	NA	NA	NA	NA	NA	NA	NA	NA	NA	NA
c515955b-3405-490c-884e-d34213d6a9f5	1/23/2019	inventory_date	Sycamore	Platanus acerifolia	Santa Rosa	California	-122.755392003875	38.474370576169	0	0	introduced	NA	NA	SantaRosa	NA	NA	NA	NA	NA	NA	NA	NA	NA	NA	NA	NA	NA
2b1637b7-e7d2-4f80-b973-95ea3dad9140	1/23/2019	inventory_date	NA	NA	Santa Rosa	California	-122.753460715845	38.4745239259799	0	0	no_info	NA	NA	SantaRosa	NA	NA	NA	NA	NA	NA	NA	NA	NA	NA	NA	NA	NA
50710811-cc2e-4a72-9b98-2339f266a872	1/23/2019	inventory_date	NA	NA	Santa Rosa	California	-122.753223650442	38.4746123138355	0	0	no_info	NA	NA	SantaRosa	NA	NA	NA	NA	NA	NA	NA	NA	NA	NA	NA	NA	NA
68692d3c-3d23-4ceb-8402-0ca57fd67ed5	1/23/2019	inventory_date	Pistache	NA	Santa Rosa	California	-122.718965319104	38.47964058717	15.24	59.05512	no_info	more than 18.29 m	0 to 15.24 cm	SantaRosa	NA	NA	NA	NA	NA	NA	NA	NA	NA	NA	NA	NA	NA
8899d2ed-8ce1-4271-a660-8289cfa8df95	1/23/2019	inventory_date	Pistache	NA	Santa Rosa	California	-122.718816647924	38.4796820072599	15.24	52.49344	no_info	more than 18.29 m	0 to 15.24 cm	SantaRosa	NA	NA	NA	NA	NA	NA	NA	NA	NA	NA	NA	NA	NA
2eafa70d-7f91-480e-88f0-9d9c40a29112	1/23/2019	inventory_date	Pistache	NA	Santa Rosa	California	-122.718966486913	38.4796401089753	0	0	no_info	NA	NA	SantaRosa	NA	NA	NA	NA	NA	NA	NA	NA	NA	NA	NA	NA	NA
a4681258-5e5d-4f93-a817-2f6c6a8ba081	1/23/2019	inventory_date	NA	NA	Santa Rosa	California	-122.718817276745	38.4796817611304	0	0	no_info	NA	NA	SantaRosa	NA	NA	NA	NA	NA	NA	NA	NA	NA	NA	NA	NA	NA
cac7d5aa-3328-483f-977c-659811b5a132	1/23/2019	inventory_date	Pistache	NA	Santa Rosa	California	-122.718828954843	38.4794104696565	15.24	49.2126	no_info	more than 18.29 m	0 to 15.24 cm	SantaRosa	NA	NA	NA	NA	NA	NA	NA	NA	NA	NA	NA	NA	NA
302a853c-012d-477d-8b2a-045c5ebeb669	1/23/2019	inventory_date	Pistache	NA	Santa Rosa	California	-122.718879799488	38.4794000337258	0	0	no_info	NA	NA	SantaRosa	NA	NA	NA	NA	NA	NA	NA	NA	NA	NA	NA	NA	NA
0a753a93-ce97-4dd7-bf6b-5c4aede74f82	1/23/2019	inventory_date	Pistache	NA	Santa Rosa	California	-122.718776403399	38.4796192864048	15.24	49.2126	no_info	more than 18.29 m	0 to 15.24 cm	SantaRosa	NA	NA	NA	NA	NA	NA	NA	NA	NA	NA	NA	NA	NA
b2823f2c-1f5e-4da1-83e7-760d0f60ed08	1/23/2019	inventory_date	NA	NA	Santa Rosa	California	-122.718775415252	38.4796187167904	0	0	no_info	NA	NA	SantaRosa	NA	NA	NA	NA	NA	NA	NA	NA	NA	NA	NA	NA	NA
909bc3fc-dfda-4c18-a391-2ac77b9ed8ad	1/23/2019	inventory_date	Pistache	NA	Santa Rosa	California	-122.718348715492	38.4790025530361	10.16	49.2126	no_info	more than 18.29 m	0 to 15.24 cm	SantaRosa	NA	NA	NA	NA	NA	NA	NA	NA	NA	NA	NA	NA	NA
0a27f537-e9ce-4ae2-bb80-030ab42a00e7	1/23/2019	inventory_date	Pistache	NA	Santa Rosa	California	-122.718921930475	38.4787618497831	10.16	52.49344	no_info	more than 18.29 m	0 to 15.24 cm	SantaRosa	NA	NA	NA	NA	NA	NA	NA	NA	NA	NA	NA	NA	NA
2f064aab-bfef-4f74-aff0-f1957c6c5aec	1/23/2019	inventory_date	Pistache	NA	Santa Rosa	California	-122.718416268802	38.4799710611602	15.24	52.49344	no_info	more than 18.29 m	0 to 15.24 cm	SantaRosa	NA	NA	NA	NA	NA	NA	NA	NA	NA	NA	NA	NA	NA
ae9f1c40-a927-4d25-8627-ba4ed39c0a93	1/23/2019	inventory_date	Pistache	NA	Santa Rosa	California	-122.718196900209	38.478988664168	0	0	no_info	NA	NA	SantaRosa	NA	NA	NA	NA	NA	NA	NA	NA	NA	NA	NA	NA	NA
58408271-ef95-48af-9a05-de92a2d3f1ef	1/23/2019	inventory_date	Pistache	NA	Santa Rosa	California	-122.717192763385	38.4790582280314	0	0	no_info	NA	NA	SantaRosa	NA	NA	NA	NA	NA	NA	NA	NA	NA	NA	NA	NA	NA
362b9ca7-381e-4534-bdce-4fb805e02afb	1/23/2019	inventory_date	Pistache	NA	Santa Rosa	California	-122.717413928608	38.4790649790699	0	0	no_info	NA	NA	SantaRosa	NA	NA	NA	NA	NA	NA	NA	NA	NA	NA	NA	NA	NA
fe5c37de-3b36-4d70-94d3-e541ba397ca1	1/23/2019	inventory_date	Pistache	NA	Santa Rosa	California	-122.717321491965	38.4790680029724	15.24	52.49344	no_info	more than 18.29 m	0 to 15.24 cm	SantaRosa	NA	NA	NA	NA	NA	NA	NA	NA	NA	NA	NA	NA	NA
0012bb31-a780-4b93-9fe3-ea6bd9b4299a	1/23/2019	inventory_date	Oak	Quercus	Santa Rosa	California	-122.718977176865	38.4801860083826	15.24	68.89764	no_info	more than 18.29 m	0 to 15.24 cm	SantaRosa	NA	NA	NA	NA	NA	NA	NA	NA	NA	NA	NA	NA	NA
33eaf917-dd40-42f0-aaf2-6cae6d5750e2	1/24/2019	inventory_date	Oak	Quercus	Santa Rosa	California	-122.716576608931	38.4912042644044	53.34	118.11024	no_info	more than 18.29 m	45.72 to 60.96 cm	SantaRosa	NA	NA	NA	NA	NA	NA	NA	NA	NA	NA	NA	NA	NA
13a24651-2628-4282-92a6-745f741a1a56	1/24/2019	inventory_date	Oak	Quercus	Santa Rosa	California	-122.716365325177	38.4910874066451	45.72	183.72704	no_info	more than 18.29 m	30.48 to 45.72 cm	SantaRosa	NA	NA	NA	NA	NA	NA	NA	NA	NA	NA	NA	NA	NA
cec85727-ebf8-4ca9-9bf9-7f5ffdb94ce9	1/24/2019	inventory_date	Oak	Quercus	Santa Rosa	California	-122.716438627704	38.4909681088804	88.9	114.8294	no_info	more than 18.29 m	more than 76.2 cm	SantaRosa	NA	NA	NA	NA	NA	NA	NA	NA	NA	NA	NA	NA	NA
1799480b-6733-4cc0-b463-b94af713a7fa	NA	inventory_date	Plum	Prunus	Santa Rosa	California	-122.717632309053	38.4929297645792	35.56	52.49344	no_info	more than 18.29 m	30.48 to 45.72 cm	SantaRosa	NA	NA	NA	NA	NA	NA	NA	NA	NA	NA	NA	NA	NA
bb70d15b-2607-45ea-b3d1-335b752f483f	1/24/2019	inventory_date	Oak	Quercus	Santa Rosa	California	-122.717681446899	38.4930868013173	20.32	114.8294	no_info	more than 18.29 m	15.24 to 30.48 cm	SantaRosa	NA	NA	NA	NA	NA	NA	NA	NA	NA	NA	NA	NA	NA
b6155a63-3e5b-4902-8f6b-88ec08dcae2f	1/24/2019	inventory_date	Oak	Quercus	Santa Rosa	California	-122.717843143651	38.4940118170445	15.24	45.93176	no_info	more than 18.29 m	0 to 15.24 cm	SantaRosa	NA	NA	NA	NA	NA	NA	NA	NA	NA	NA	NA	NA	NA
c67ba10c-ae3c-4d54-94a1-c5b33e9207cd	1/24/2019	inventory_date	NA	NA	Santa Rosa	California	-122.717842874156	38.494012618564	0	0	no_info	NA	NA	SantaRosa	NA	NA	NA	NA	NA	NA	NA	NA	NA	NA	NA	NA	NA
9c8e2c37-2649-4e19-9b94-be8dcd477f84	1/24/2019	inventory_date	Oak	Quercus	Santa Rosa	California	-122.720269403401	38.492768930762	35.56	98.4252	no_info	more than 18.29 m	30.48 to 45.72 cm	SantaRosa	NA	NA	NA	NA	NA	NA	NA	NA	NA	NA	NA	NA	NA
2b96106a-0f76-4985-8e92-544f90a5def5	1/24/2019	inventory_date	NA	NA	Santa Rosa	California	-122.718153242087	38.4947490635952	17.78	65.6168	no_info	more than 18.29 m	15.24 to 30.48 cm	SantaRosa	NA	NA	NA	NA	NA	NA	NA	NA	NA	NA	NA	NA	NA
441f9edf-c313-4f66-9756-618e8e4c3167	1/24/2019	inventory_date	Oak	Quercus	Santa Rosa	California	-122.720268774581	38.4927696549544	0	0	no_info	NA	NA	SantaRosa	NA	NA	NA	NA	NA	NA	NA	NA	NA	NA	NA	NA	NA
f612f8c0-b19a-4da9-9d9b-edb87f4e42b9	1/24/2019	inventory_date	NA	NA	Santa Rosa	California	-122.718152882761	38.4947487612707	0	0	no_info	NA	NA	SantaRosa	NA	NA	NA	NA	NA	NA	NA	NA	NA	NA	NA	NA	NA
b61bb4f7-a6a7-4f7f-ab01-dea8de37749d	1/24/2019	inventory_date	Fir	Abies	Santa Rosa	California	-122.718707322954	38.4951687168323	17.78	65.6168	no_info	more than 18.29 m	15.24 to 30.48 cm	SantaRosa	NA	NA	NA	NA	NA	NA	NA	NA	NA	NA	NA	NA	NA
5a16bacc-31ce-4270-a448-0b0d15607e2e	1/24/2019	inventory_date	NA	NA	Santa Rosa	California	-122.718716036612	38.4951513649141	33.02	65.6168	no_info	more than 18.29 m	30.48 to 45.72 cm	SantaRosa	NA	NA	NA	NA	NA	NA	NA	NA	NA	NA	NA	NA	NA
653c9cc1-e622-4fd1-8d02-88d2b836ba8a	1/24/2019	inventory_date	NA	NA	Santa Rosa	California	-122.718784398405	38.4952166033242	25.4	65.6168	no_info	more than 18.29 m	15.24 to 30.48 cm	SantaRosa	NA	NA	NA	NA	NA	NA	NA	NA	NA	NA	NA	NA	NA
e316a29e-57b6-4ca4-819a-e0c5579122ca	1/24/2019	inventory_date	NA	NA	Santa Rosa	California	-122.718784039079	38.4951845641641	30.48	59.05512	no_info	more than 18.29 m	15.24 to 30.48 cm	SantaRosa	NA	NA	NA	NA	NA	NA	NA	NA	NA	NA	NA	NA	NA
8fbd3866-f9bf-48e5-a72b-9e74ae44b1f4	1/24/2019	inventory_date	Hackberry	Celtis occidentalis	Santa Rosa	California	-122.721134750515	38.4965083665179	20.32	72.17848	introduced	more than 18.29 m	15.24 to 30.48 cm	SantaRosa	NA	NA	NA	NA	NA	NA	NA	NA	NA	NA	NA	NA	NA
6add26da-f003-4252-99a8-d6905e8d314e	1/24/2019	inventory_date	Oak	Quercus	Santa Rosa	California	-122.721892928614	38.4977250699472	170.18	164.042	no_info	more than 18.29 m	more than 76.2 cm	SantaRosa	NA	NA	NA	NA	NA	NA	NA	NA	NA	NA	NA	NA	NA
bcaa75f1-b19d-4a87-a2c0-178511290873	1/24/2019	inventory_date	NA	NA	Santa Rosa	California	-122.721864631683	38.4975575678346	0	0	no_info	NA	NA	SantaRosa	NA	NA	NA	NA	NA	NA	NA	NA	NA	NA	NA	NA	NA
2334d1e1-c74f-431a-aedf-8ac0dbf70f9f	1/24/2019	inventory_date	NA	NA	Santa Rosa	California	-122.721817919288	38.4976707170483	0	0	no_info	NA	NA	SantaRosa	NA	NA	NA	NA	NA	NA	NA	NA	NA	NA	NA	NA	NA
9e9dd3e2-468a-454a-8964-9a1b25193406	1/24/2019	inventory_date	Redwood	Sequoia sempervirens	Santa Rosa	California	-122.722784237039	38.4978874323787	38.1	98.4252	naturally_occurring	more than 18.29 m	30.48 to 45.72 cm	SantaRosa	NA	NA	NA	NA	NA	NA	NA	NA	NA	NA	NA	NA	NA
d70d6b3e-5496-4753-a566-d07f9a96afff	1/24/2019	inventory_date	Redwood	Sequoia sempervirens	Santa Rosa	California	-122.723265734032	38.4980245831422	0	0	naturally_occurring	NA	NA	SantaRosa	NA	NA	NA	NA	NA	NA	NA	NA	NA	NA	NA	NA	NA
1e352513-229e-41fa-9498-d9dbb468c773	1/24/2019	inventory_date	Cedar	Cedrus	Santa Rosa	California	-122.723487977233	38.4979558179699	20.32	78.74016	no_info	more than 18.29 m	15.24 to 30.48 cm	SantaRosa	NA	NA	NA	NA	NA	NA	NA	NA	NA	NA	NA	NA	NA
770b2194-3599-4eb9-bd43-c33a866debf1	1/24/2019	inventory_date	NA	NA	Santa Rosa	California	-122.723628204249	38.4977934697535	58.42	78.74016	no_info	more than 18.29 m	45.72 to 60.96 cm	SantaRosa	NA	NA	NA	NA	NA	NA	NA	NA	NA	NA	NA	NA	NA
c908b1a7-d320-4c27-9c45-ae719ea1062a	1/24/2019	inventory_date	Cedar	Cedrus	Santa Rosa	California	-122.723434078316	38.4980430030013	38.1	131.2336	no_info	more than 18.29 m	30.48 to 45.72 cm	SantaRosa	NA	NA	NA	NA	NA	NA	NA	NA	NA	NA	NA	NA	NA
ca089181-4f82-4607-9b60-0014fefb8ac2	1/24/2019	inventory_date	NA	NA	Santa Rosa	California	-122.723631977173	38.4978255358753	50.8	65.6168	no_info	more than 18.29 m	45.72 to 60.96 cm	SantaRosa	NA	NA	NA	NA	NA	NA	NA	NA	NA	NA	NA	NA	NA
565f1a70-0543-4ec6-9d9d-734e01887a8d	1/24/2019	inventory_date	NA	NA	Santa Rosa	California	-122.72362002958	38.4977659312639	33.02	65.6168	no_info	more than 18.29 m	30.48 to 45.72 cm	SantaRosa	NA	NA	NA	NA	NA	NA	NA	NA	NA	NA	NA	NA	NA
851633a0-f714-4e53-8672-df663578154d	1/24/2019	inventory_date	Cedar	Cedrus	Santa Rosa	California	-122.723483575488	38.4981106502451	25.4	114.8294	no_info	more than 18.29 m	15.24 to 30.48 cm	SantaRosa	NA	NA	NA	NA	NA	NA	NA	NA	NA	NA	NA	NA	NA
76478c31-3cf6-4493-a5f3-f177e3c125e7	1/24/2019	inventory_date	Cedar	Cedrus	Santa Rosa	California	-122.723472975368	38.4981596807477	22.86	98.4252	no_info	more than 18.29 m	15.24 to 30.48 cm	SantaRosa	NA	NA	NA	NA	NA	NA	NA	NA	NA	NA	NA	NA	NA
2399d8c7-9cee-4dad-8bf7-bb51ccb4eb61	1/24/2019	inventory_date	Maple	Acer	Santa Rosa	California	-122.72380517236	38.5000104699343	17.78	98.4252	no_info	more than 18.29 m	15.24 to 30.48 cm	SantaRosa	NA	NA	NA	NA	NA	NA	NA	NA	NA	NA	NA	NA	NA
afb20086-d11e-437f-a91b-31274b18cd6f	1/24/2019	inventory_date	Maple	Acer	Santa Rosa	California	-122.723859610266	38.4999549517312	17.78	72.17848	no_info	more than 18.29 m	15.24 to 30.48 cm	SantaRosa	NA	NA	NA	NA	NA	NA	NA	NA	NA	NA	NA	NA	NA
2eafdc08-0ecd-40f6-a67f-4f5ed1d2f4e6	1/24/2019	inventory_date	Oak	Quercus	Santa Rosa	California	-122.723851345765	38.4999580099086	25.4	98.4252	no_info	more than 18.29 m	15.24 to 30.48 cm	SantaRosa	NA	NA	NA	NA	NA	NA	NA	NA	NA	NA	NA	NA	NA
63300e96-0b79-4193-8cd5-0c20833836cc	1/24/2019	inventory_date	Oak	Quercus	Santa Rosa	California	-122.723760256596	38.5000324817616	17.78	52.49344	no_info	more than 18.29 m	15.24 to 30.48 cm	SantaRosa	NA	NA	NA	NA	NA	NA	NA	NA	NA	NA	NA	NA	NA
ce0fa7e3-f3d1-433a-8d0e-d83f9658aa40	1/24/2019	inventory_date	NA	NA	Santa Rosa	California	-122.723023099073	38.4997441972968	35.56	164.042	no_info	more than 18.29 m	30.48 to 45.72 cm	SantaRosa	NA	NA	NA	NA	NA	NA	NA	NA	NA	NA	NA	NA	NA
7dcebcb9-538d-41fc-b2ca-2dd9e80fa032	1/24/2019	inventory_date	NA	NA	Santa Rosa	California	-122.722951503345	38.4998166305819	93.98	164.042	no_info	more than 18.29 m	more than 76.2 cm	SantaRosa	NA	NA	NA	NA	NA	NA	NA	NA	NA	NA	NA	NA	NA
0c126dc5-7a75-47b6-8855-e446efae9c6d	1/24/2019	inventory_date	Maple	Acer	Santa Rosa	California	-122.722730248291	38.4999987152923	17.78	75.45932	no_info	more than 18.29 m	15.24 to 30.48 cm	SantaRosa	NA	NA	NA	NA	NA	NA	NA	NA	NA	NA	NA	NA	NA
b569df59-ab1d-4098-bf85-a94d0951f406	1/24/2019	inventory_date	Oak	Quercus	Santa Rosa	California	-122.722849454729	38.4997718193938	53.34	164.042	no_info	more than 18.29 m	45.72 to 60.96 cm	SantaRosa	NA	NA	NA	NA	NA	NA	NA	NA	NA	NA	NA	NA	NA
68d04d3d-93b9-424b-946f-29c88747e57a	1/24/2019	inventory_date	Oak	Quercus	Santa Rosa	California	-122.722026238603	38.5001972855262	40.64	164.042	no_info	more than 18.29 m	30.48 to 45.72 cm	SantaRosa	NA	NA	NA	NA	NA	NA	NA	NA	NA	NA	NA	NA	NA
80c2bbbe-25d2-4a54-a84d-60b3d3607084	1/24/2019	inventory_date	Oak	Quercus	Santa Rosa	California	-122.721700778975	38.5004478579535	60.96	196.8504	no_info	more than 18.29 m	45.72 to 60.96 cm	SantaRosa	NA	NA	NA	NA	NA	NA	NA	NA	NA	NA	NA	NA	NA
361bb147-5c00-44f0-b1cb-18b00347526c	1/24/2019	inventory_date	NA	NA	Santa Rosa	California	-122.721662061586	38.5004869812561	17.78	65.6168	no_info	more than 18.29 m	15.24 to 30.48 cm	SantaRosa	NA	NA	NA	NA	NA	NA	NA	NA	NA	NA	NA	NA	NA
ea4bc25c-04c5-46d1-91ca-ea08c6f1fc6a	1/24/2019	inventory_date	NA	NA	Santa Rosa	California	-122.722727463513	38.5024748669953	35.56	91.86352	no_info	more than 18.29 m	30.48 to 45.72 cm	SantaRosa	NA	NA	NA	NA	NA	NA	NA	NA	NA	NA	NA	NA	NA
0037775d-2fbf-422e-bc13-3bbf98c7064c	1/24/2019	inventory_date	NA	NA	Santa Rosa	California	-122.722553639506	38.5025649640229	40.64	59.05512	no_info	more than 18.29 m	30.48 to 45.72 cm	SantaRosa	NA	NA	NA	NA	NA	NA	NA	NA	NA	NA	NA	NA	NA
a3d1403e-d4e4-47d7-a9ab-a8f4fa77ce43	1/24/2019	inventory_date	Oak	Quercus	Santa Rosa	California	-122.722503064355	38.5024111184997	55.88	82.021	no_info	more than 18.29 m	45.72 to 60.96 cm	SantaRosa	NA	NA	NA	NA	NA	NA	NA	NA	NA	NA	NA	NA	NA
ae5ff19c-82e1-4624-8c24-a7714100f0d1	1/24/2019	inventory_date	NA	NA	Santa Rosa	California	-122.721802019108	38.5027696362683	35.56	131.2336	no_info	more than 18.29 m	30.48 to 45.72 cm	SantaRosa	NA	NA	NA	NA	NA	NA	NA	NA	NA	NA	NA	NA	NA
396a2662-4c80-4df4-83d3-a2799eaa9395	1/24/2019	inventory_date	NA	NA	Santa Rosa	California	-122.720371811344	38.5035704352677	22.86	52.49344	no_info	more than 18.29 m	15.24 to 30.48 cm	SantaRosa	NA	NA	NA	NA	NA	NA	NA	NA	NA	NA	NA	NA	NA
fd749a1f-8d2d-4009-a4be-75198883aeb2	NA	inventory_date	Pistache	NA	Santa Rosa	California	-122.72039157428	38.5036574307251	15.24	72.17848	no_info	more than 18.29 m	0 to 15.24 cm	SantaRosa	NA	NA	NA	NA	NA	NA	NA	NA	NA	NA	NA	NA	NA
1d3b61c3-4f55-42e6-8ee6-4fcdb237cf2f	1/24/2019	inventory_date	Oak	Quercus	Santa Rosa	California	-122.72032042771	38.50293413148	33.02	91.86352	no_info	more than 18.29 m	30.48 to 45.72 cm	SantaRosa	NA	NA	NA	NA	NA	NA	NA	NA	NA	NA	NA	NA	NA
63eb2902-0aca-4a5a-9268-398b8f557e34	1/24/2019	inventory_date	Oak	Quercus	Santa Rosa	California	-122.720192956771	38.5028970341483	40.64	104.98688	no_info	more than 18.29 m	30.48 to 45.72 cm	SantaRosa	NA	NA	NA	NA	NA	NA	NA	NA	NA	NA	NA	NA	NA
9b20a2ca-a42e-46bb-baec-2e6ed6a7df3c	1/24/2019	inventory_date	Fir	Abies	Santa Rosa	California	-122.719199959056	38.5018491197819	17.78	98.4252	no_info	more than 18.29 m	15.24 to 30.48 cm	SantaRosa	NA	NA	NA	NA	NA	NA	NA	NA	NA	NA	NA	NA	NA
f7cbe96d-6a21-4a93-8b06-931b14b26bf8	1/24/2019	inventory_date	Fir	Abies	Santa Rosa	California	-122.718874229934	38.5018094137198	38.1	229.6588	no_info	more than 18.29 m	30.48 to 45.72 cm	SantaRosa	NA	NA	NA	NA	NA	NA	NA	NA	NA	NA	NA	NA	NA
d01f2568-666a-4e92-8e84-ac749b26024c	1/24/2019	inventory_date	Fir	Abies	Santa Rosa	California	-122.71879940027	38.5016686637083	81.28	229.6588	no_info	more than 18.29 m	more than 76.2 cm	SantaRosa	NA	NA	NA	NA	NA	NA	NA	NA	NA	NA	NA	NA	NA
02127f9a-b5a5-45f2-8966-fbeac993890a	1/24/2019	inventory_date	Fir	Abies	Santa Rosa	California	-122.71900331784	38.5015821157773	22.86	104.98688	no_info	more than 18.29 m	15.24 to 30.48 cm	SantaRosa	NA	NA	NA	NA	NA	NA	NA	NA	NA	NA	NA	NA	NA
7f6b932b-a031-47b0-80d8-f50a75f137f1	1/24/2019	inventory_date	Fir	Abies	Santa Rosa	California	-122.718962534326	38.501490435738	17.78	82.021	no_info	more than 18.29 m	15.24 to 30.48 cm	SantaRosa	NA	NA	NA	NA	NA	NA	NA	NA	NA	NA	NA	NA	NA
06c217da-f69d-4817-bcfd-a521f4927d43	1/24/2019	inventory_date	Fir	Abies	Santa Rosa	California	-122.718615604963	38.5015371650848	33.02	131.2336	no_info	more than 18.29 m	30.48 to 45.72 cm	SantaRosa	NA	NA	NA	NA	NA	NA	NA	NA	NA	NA	NA	NA	NA
2ebb7eaa-7e06-40c8-bc16-b003553c1a18	1/24/2019	inventory_date	Fir	Abies	Santa Rosa	California	-122.718818085228	38.5013554849823	17.78	82.021	no_info	more than 18.29 m	15.24 to 30.48 cm	SantaRosa	NA	NA	NA	NA	NA	NA	NA	NA	NA	NA	NA	NA	NA
0560e1f7-542a-4bf5-bf40-e3300d4c6b5a	1/24/2019	inventory_date	Oak	Quercus	Santa Rosa	California	-122.71903565719	38.5014259341451	40.64	196.8504	no_info	more than 18.29 m	30.48 to 45.72 cm	SantaRosa	NA	NA	NA	NA	NA	NA	NA	NA	NA	NA	NA	NA	NA
d11b0976-602e-48f7-91bf-adad7cf811e7	1/24/2019	inventory_date	Fir	Abies	Santa Rosa	California	-122.718988854964	38.5015083836914	17.78	98.4252	no_info	more than 18.29 m	15.24 to 30.48 cm	SantaRosa	NA	NA	NA	NA	NA	NA	NA	NA	NA	NA	NA	NA	NA
a15f8fbc-2102-489d-a020-9aca62cfc760	1/24/2019	inventory_date	Fir	Abies	Santa Rosa	California	-122.718793740884	38.5013060348453	15.24	72.17848	no_info	more than 18.29 m	0 to 15.24 cm	SantaRosa	NA	NA	NA	NA	NA	NA	NA	NA	NA	NA	NA	NA	NA
ed8b00af-fc1e-4f6c-8e7b-32dad718a474	1/24/2019	inventory_date	NA	NA	Santa Rosa	California	-122.719088388297	38.5014412387789	76.2	196.8504	no_info	more than 18.29 m	60.96 to 76.2 cm	SantaRosa	NA	NA	NA	NA	NA	NA	NA	NA	NA	NA	NA	NA	NA
ddb9a97b-0b5b-4b38-b637-b77dc9c7f05d	1/24/2019	inventory_date	Fir	Abies	Santa Rosa	California	-122.718623599969	38.5013507325965	17.78	131.2336	no_info	more than 18.29 m	15.24 to 30.48 cm	SantaRosa	NA	NA	NA	NA	NA	NA	NA	NA	NA	NA	NA	NA	NA
05ff4123-17f7-413a-aa90-5929e1566a1b	1/24/2019	inventory_date	Oak	Quercus	Santa Rosa	California	-122.718691512605	38.5010154073944	68.58	114.8294	no_info	more than 18.29 m	60.96 to 76.2 cm	SantaRosa	NA	NA	NA	NA	NA	NA	NA	NA	NA	NA	NA	NA	NA
b63512aa-e4e1-455a-8acd-c1f2f85eb046	1/24/2019	inventory_date	Oak	Quercus	Santa Rosa	California	-122.718763287996	38.5010895758563	45.72	147.6378	no_info	more than 18.29 m	30.48 to 45.72 cm	SantaRosa	NA	NA	NA	NA	NA	NA	NA	NA	NA	NA	NA	NA	NA
7798af99-709d-4048-b078-b717d9b312de	1/24/2019	inventory_date	NA	NA	Santa Rosa	California	-122.718851233062	38.5011804690264	60.96	147.6378	no_info	more than 18.29 m	45.72 to 60.96 cm	SantaRosa	NA	NA	NA	NA	NA	NA	NA	NA	NA	NA	NA	NA	NA
231426b9-7694-4c8a-b39b-92a07ac25931	1/24/2019	inventory_date	NA	NA	Santa Rosa	California	-122.718643991726	38.5010237522289	15.24	65.6168	no_info	more than 18.29 m	0 to 15.24 cm	SantaRosa	NA	NA	NA	NA	NA	NA	NA	NA	NA	NA	NA	NA	NA
2293ea58-c46b-4194-9001-71e803ff3e49	1/24/2019	inventory_date	Oak	Quercus	Santa Rosa	California	-122.717681536731	38.5001283818225	48.26	150.91864	no_info	more than 18.29 m	45.72 to 60.96 cm	SantaRosa	NA	NA	NA	NA	NA	NA	NA	NA	NA	NA	NA	NA	NA
7d700c6c-2510-4df9-832a-c652d58be3ef	1/24/2019	inventory_date	Oak	Quercus	Santa Rosa	California	-122.717330654781	38.5001428360688	15.24	55.77428	no_info	more than 18.29 m	0 to 15.24 cm	SantaRosa	NA	NA	NA	NA	NA	NA	NA	NA	NA	NA	NA	NA	NA
80a47f22-d74b-4de7-92e7-73be1ec72edd	1/24/2019	inventory_date	Oak	Quercus	Santa Rosa	California	-122.716600953276	38.4988327324558	68.58	180.4462	no_info	more than 18.29 m	60.96 to 76.2 cm	SantaRosa	NA	NA	NA	NA	NA	NA	NA	NA	NA	NA	NA	NA	NA
b6e5cec0-d065-4933-9a84-825a29abd498	1/24/2019	inventory_date	Oak	Quercus	Santa Rosa	California	-122.716430992024	38.4989914647111	15.24	45.93176	no_info	more than 18.29 m	0 to 15.24 cm	SantaRosa	NA	NA	NA	NA	NA	NA	NA	NA	NA	NA	NA	NA	NA
3420e349-033f-46a1-abe2-f6017520d8d5	1/24/2019	inventory_date	NA	NA	Santa Rosa	California	-122.71622563715	38.4987966664814	25.4	131.2336	no_info	more than 18.29 m	15.24 to 30.48 cm	SantaRosa	NA	NA	NA	NA	NA	NA	NA	NA	NA	NA	NA	NA	NA
a8780050-3142-4f94-b46d-6d116c5d3086	1/24/2019	inventory_date	Fir	Abies	Santa Rosa	California	-122.715968449484	38.4980307207522	38.1	131.2336	no_info	more than 18.29 m	30.48 to 45.72 cm	SantaRosa	NA	NA	NA	NA	NA	NA	NA	NA	NA	NA	NA	NA	NA
d070f753-84d4-43d9-8c1e-cd8e2a6a97af	1/24/2019	inventory_date	NA	NA	Santa Rosa	California	-122.722726834693	38.5029110379187	0	0	no_info	NA	NA	SantaRosa	NA	NA	NA	NA	NA	NA	NA	NA	NA	NA	NA	NA	NA
a929a720-4e01-4dae-89dc-81fa8d8808e1	1/24/2019	inventory_date	Oak	Quercus	Santa Rosa	California	-122.723017888845	38.503227668628	15.24	52.49344	no_info	more than 18.29 m	0 to 15.24 cm	SantaRosa	NA	NA	NA	NA	NA	NA	NA	NA	NA	NA	NA	NA	NA
022519f4-b4b1-4748-b25e-d1f51ef4cd9c	1/24/2019	inventory_date	NA	NA	Santa Rosa	California	-122.716482195995	38.4916054816332	83.82	131.2336	no_info	more than 18.29 m	more than 76.2 cm	SantaRosa	NA	NA	NA	NA	NA	NA	NA	NA	NA	NA	NA	NA	NA
d05d12af-b3b5-4868-8e9e-9d3a9d4ff259	1/24/2019	inventory_date	NA	NA	Santa Rosa	California	-122.716985971206	38.4918324243464	38.1	121.39108	no_info	more than 18.29 m	30.48 to 45.72 cm	SantaRosa	NA	NA	NA	NA	NA	NA	NA	NA	NA	NA	NA	NA	NA
9020f9cf-28bf-41b0-8db4-093d6b22b195	1/24/2019	inventory_date	Oak	Quercus	Santa Rosa	California	-122.717832004541	38.4932104196093	124.46	104.98688	no_info	more than 18.29 m	more than 76.2 cm	SantaRosa	NA	NA	NA	NA	NA	NA	NA	NA	NA	NA	NA	NA	NA
50282854-bd85-40a8-a53d-c42f5e9e22e6	1/24/2019	inventory_date	Oak	Quercus	Santa Rosa	California	-122.723075381023	38.4998218681602	63.5	180.4462	no_info	more than 18.29 m	60.96 to 76.2 cm	SantaRosa	NA	NA	NA	NA	NA	NA	NA	NA	NA	NA	NA	NA	NA
3b297922-cb7f-40b4-866c-cbc2ea271806	1/24/2019	inventory_date	Oak	Quercus	Santa Rosa	California	-122.72170751634	38.5005735023821	40.64	118.11024	no_info	more than 18.29 m	30.48 to 45.72 cm	SantaRosa	NA	NA	NA	NA	NA	NA	NA	NA	NA	NA	NA	NA	NA
72b62d14-640d-4c89-b719-84cb1c7ad617	1/24/2019	inventory_date	Oak	Quercus	Santa Rosa	California	-122.716483812963	38.4990689184444	15.24	52.49344	no_info	more than 18.29 m	0 to 15.24 cm	SantaRosa	NA	NA	NA	NA	NA	NA	NA	NA	NA	NA	NA	NA	NA
a5a3de9c-39f4-4ff5-ab6f-b691a775bc7d	1/24/2019	inventory_date	Oak	Quercus	Santa Rosa	California	-122.715501505199	38.4974790649266	45.72	164.042	no_info	more than 18.29 m	30.48 to 45.72 cm	SantaRosa	NA	NA	NA	NA	NA	NA	NA	NA	NA	NA	NA	NA	NA
2c0fa475-3283-4308-adfb-cbd3a8bfdc70	1/28/2019	inventory_date	NA	NA	Santa Rosa	California	-122.713492872224	38.492740609911	27.94	104.98688	no_info	more than 18.29 m	15.24 to 30.48 cm	SantaRosa	NA	NA	NA	NA	NA	NA	NA	NA	NA	NA	NA	NA	NA
6cb2fd76-8df5-4040-a021-ffe03c635f52	1/28/2019	inventory_date	Oak	Quercus	Santa Rosa	California	-122.71350967072	38.4928595320987	35.56	111.54856	no_info	more than 18.29 m	30.48 to 45.72 cm	SantaRosa	NA	NA	NA	NA	NA	NA	NA	NA	NA	NA	NA	NA	NA
9adfc5f5-7b63-470d-9ccd-659d0fc1cb3d	1/28/2019	inventory_date	Plum	Prunus	Santa Rosa	California	-122.713497273969	38.4928492668591	43.18	65.6168	no_info	more than 18.29 m	30.48 to 45.72 cm	SantaRosa	NA	NA	NA	NA	NA	NA	NA	NA	NA	NA	NA	NA	NA
dea180a4-4239-44d6-93de-0caa087e9c81	1/28/2019	inventory_date	NA	NA	Santa Rosa	California	-122.714111721623	38.4939207320259	71.12	114.8294	no_info	more than 18.29 m	60.96 to 76.2 cm	SantaRosa	NA	NA	NA	NA	NA	NA	NA	NA	NA	NA	NA	NA	NA
be0543fd-736c-4b58-a8bb-3328bb31fe94	1/28/2019	inventory_date	Oak	Quercus	Santa Rosa	California	-122.714536085764	38.4942657857951	17.78	104.98688	no_info	more than 18.29 m	15.24 to 30.48 cm	SantaRosa	NA	NA	NA	NA	NA	NA	NA	NA	NA	NA	NA	NA	NA
85129981-130a-487e-ab98-b21c53c6aeef	1/28/2019	inventory_date	Oak	Quercus	Santa Rosa	California	-122.714766323971	38.4944532842141	38.1	65.6168	no_info	more than 18.29 m	30.48 to 45.72 cm	SantaRosa	NA	NA	NA	NA	NA	NA	NA	NA	NA	NA	NA	NA	NA
39f7dd7a-e8f9-426a-8fdf-53292c4907fe	1/28/2019	inventory_date	Oak	Quercus	Santa Rosa	California	-122.71420146332	38.4914844972575	25.4	118.11024	no_info	more than 18.29 m	15.24 to 30.48 cm	SantaRosa	NA	NA	NA	NA	NA	NA	NA	NA	NA	NA	NA	NA	NA
b6031516-08d7-4ac4-8652-e40612d6b067	1/28/2019	inventory_date	Oak	Quercus	Santa Rosa	California	-122.71524467686	38.4954816904429	22.86	65.6168	no_info	more than 18.29 m	15.24 to 30.48 cm	SantaRosa	NA	NA	NA	NA	NA	NA	NA	NA	NA	NA	NA	NA	NA
0f89f84f-787f-4e50-bb60-738c6dde8a2b	1/28/2019	inventory_date	Oak	Quercus	Santa Rosa	California	-122.714154032273	38.4915003875863	35.56	98.4252	no_info	more than 18.29 m	30.48 to 45.72 cm	SantaRosa	NA	NA	NA	NA	NA	NA	NA	NA	NA	NA	NA	NA	NA
7f73111f-4988-4743-8935-696e4ecaf26a	1/28/2019	inventory_date	Oak	Quercus	Santa Rosa	California	-122.714160949301	38.4914428659855	27.94	98.4252	no_info	more than 18.29 m	15.24 to 30.48 cm	SantaRosa	NA	NA	NA	NA	NA	NA	NA	NA	NA	NA	NA	NA	NA
5b4ecc8d-ae17-44e3-ab54-6c56dd76b5a8	1/28/2019	inventory_date	Oak	Quercus	Santa Rosa	California	-122.714160050986	38.4914430487947	0	0	no_info	NA	NA	SantaRosa	NA	NA	NA	NA	NA	NA	NA	NA	NA	NA	NA	NA	NA
ca324107-87b5-4850-b35a-c55e5be1e399	1/28/2019	inventory_date	Oak	Quercus	Santa Rosa	California	-122.713845550805	38.4905379546705	0	0	no_info	NA	NA	SantaRosa	NA	NA	NA	NA	NA	NA	NA	NA	NA	NA	NA	NA	NA
46e8d223-0bb9-489b-b814-7a4a1ce59ce0	1/28/2019	inventory_date	Oak	Quercus	Santa Rosa	California	-122.713763624451	38.4905670146643	20.32	98.4252	no_info	more than 18.29 m	15.24 to 30.48 cm	SantaRosa	NA	NA	NA	NA	NA	NA	NA	NA	NA	NA	NA	NA	NA
e9063ab2-8ced-40c4-8aba-c70cbb292934	NA	inventory_date	Oak	Quercus	Santa Rosa	California	-122.71375535995	38.4906174354483	25.4	134.51444	no_info	more than 18.29 m	15.24 to 30.48 cm	SantaRosa	NA	NA	NA	NA	NA	NA	NA	NA	NA	NA	NA	NA	NA
7fddaef0-5c86-492e-939f-6ac4c6b31b79	1/28/2019	inventory_date	NA	NA	Santa Rosa	California	-122.717707767537	38.4898738184709	22.86	65.6168	no_info	more than 18.29 m	15.24 to 30.48 cm	SantaRosa	NA	NA	NA	NA	NA	NA	NA	NA	NA	NA	NA	NA	NA
a744219f-c1f8-4883-81cb-fcba453304d1	1/28/2019	inventory_date	NA	NA	Santa Rosa	California	-122.717864703217	38.4900116665228	17.78	65.6168	no_info	more than 18.29 m	15.24 to 30.48 cm	SantaRosa	NA	NA	NA	NA	NA	NA	NA	NA	NA	NA	NA	NA	NA
6df13e06-92db-4d03-b763-fc06ba6942a5	1/28/2019	inventory_date	Redwood	Sequoia sempervirens	Santa Rosa	California	-122.718430821509	38.4903119992842	63.5	262.4672	naturally_occurring	more than 18.29 m	60.96 to 76.2 cm	SantaRosa	NA	NA	NA	NA	NA	NA	NA	NA	NA	NA	NA	NA	NA
2d1ec75d-4639-49a0-9197-3200edba542a	1/28/2019	inventory_date	Oak	Quercus	Santa Rosa	California	-122.714197151407	38.4914858331702	0	0	no_info	NA	NA	SantaRosa	NA	NA	NA	NA	NA	NA	NA	NA	NA	NA	NA	NA	NA
6c1f8638-0c51-43b9-a2c7-5caec3105f9f	1/28/2019	inventory_date	Oak	Quercus	Santa Rosa	California	-122.714153133958	38.4914985946512	35.56	98.4252	no_info	more than 18.29 m	30.48 to 45.72 cm	SantaRosa	NA	NA	NA	NA	NA	NA	NA	NA	NA	NA	NA	NA	NA
c9fe9de7-4854-4e5f-89b1-da9af5e4a100	1/28/2019	inventory_date	NA	NA	Santa Rosa	California	-122.713452717531	38.4919726592158	0	0	no_info	NA	NA	SantaRosa	NA	NA	NA	NA	NA	NA	NA	NA	NA	NA	NA	NA	NA
efc2b6fb-227d-428e-945c-70796f2a3100	1/28/2019	inventory_date	Oak	Quercus	Santa Rosa	California	-122.713626361875	38.4911211632291	22.86	118.11024	no_info	more than 18.29 m	15.24 to 30.48 cm	SantaRosa	NA	NA	NA	NA	NA	NA	NA	NA	NA	NA	NA	NA	NA
0e1c8c72-cf70-42af-9dfc-05cef6358ab9	1/28/2019	inventory_date	Oak	Quercus	Santa Rosa	California	-122.713413820479	38.4911675829007	22.86	131.2336	no_info	more than 18.29 m	15.24 to 30.48 cm	SantaRosa	NA	NA	NA	NA	NA	NA	NA	NA	NA	NA	NA	NA	NA
f4f835c6-1f01-4801-a1dc-9da6324a1cad	1/28/2019	inventory_date	Oak	Quercus	Santa Rosa	California	-122.713626990696	38.4911219366562	0	0	no_info	NA	NA	SantaRosa	NA	NA	NA	NA	NA	NA	NA	NA	NA	NA	NA	NA	NA
7a909fce-0ec2-487b-9588-c8d254e15d49	1/28/2019	inventory_date	NA	NA	Santa Rosa	California	-122.713487033175	38.490958982421	0	0	no_info	NA	NA	SantaRosa	NA	NA	NA	NA	NA	NA	NA	NA	NA	NA	NA	NA	NA
048cf132-b216-4d70-8890-700517737660	1/28/2019	inventory_date	Oak	Quercus	Santa Rosa	California	-122.71372418841	38.4908842480655	22.86	65.6168	no_info	more than 18.29 m	15.24 to 30.48 cm	SantaRosa	NA	NA	NA	NA	NA	NA	NA	NA	NA	NA	NA	NA	NA
ff0cb788-1811-4494-b8da-b177a31cb9ec	1/28/2019	inventory_date	Oak	Quercus	Santa Rosa	California	-122.713845101647	38.4905382851375	17.78	124.67192	no_info	more than 18.29 m	15.24 to 30.48 cm	SantaRosa	NA	NA	NA	NA	NA	NA	NA	NA	NA	NA	NA	NA	NA
695d31c4-f78d-4bc4-a484-51ccd109d97c	NA	inventory_date	Oak	Quercus	Santa Rosa	California	-122.713755719276	38.4906169362327	20.32	134.51444	no_info	more than 18.29 m	15.24 to 30.48 cm	SantaRosa	NA	NA	NA	NA	NA	NA	NA	NA	NA	NA	NA	NA	NA
9ce44efd-38c2-48c0-8c6c-47fdfd480775	1/28/2019	inventory_date	NA	NA	Santa Rosa	California	-122.713723739252	38.4908835027606	0	0	no_info	NA	NA	SantaRosa	NA	NA	NA	NA	NA	NA	NA	NA	NA	NA	NA	NA	NA
2d868dd8-f0d3-4922-a7aa-eda3d4afd594	1/28/2019	inventory_date	NA	NA	Santa Rosa	California	-122.714600764464	38.4902409978468	0	0	no_info	NA	NA	SantaRosa	NA	NA	NA	NA	NA	NA	NA	NA	NA	NA	NA	NA	NA
50a3a4b4-a977-422d-8f8b-b42851033b3c	1/28/2019	inventory_date	NA	NA	Santa Rosa	California	-122.715249437931	38.4898731645622	0	0	no_info	NA	NA	SantaRosa	NA	NA	NA	NA	NA	NA	NA	NA	NA	NA	NA	NA	NA
e6210c8e-cabb-48bf-88d3-ba3fe531a244	1/28/2019	inventory_date	NA	NA	Santa Rosa	California	-122.715555763443	38.4894397834716	0	0	no_info	NA	NA	SantaRosa	NA	NA	NA	NA	NA	NA	NA	NA	NA	NA	NA	NA	NA
6ea7bf08-f3d7-4bf2-8157-397740ab49c1	1/28/2019	inventory_date	Maple	Acer	Santa Rosa	California	-122.71762682933	38.4897844860425	22.86	98.4252	no_info	more than 18.29 m	15.24 to 30.48 cm	SantaRosa	NA	NA	NA	NA	NA	NA	NA	NA	NA	NA	NA	NA	NA
cd3ce649-3081-43b1-9c34-b4ae0459ebf3	1/28/2019	inventory_date	Maple	Acer	Santa Rosa	California	-122.717630153097	38.4897826719708	0	0	no_info	NA	NA	SantaRosa	NA	NA	NA	NA	NA	NA	NA	NA	NA	NA	NA	NA	NA
34a5574f-a3f7-4e56-a9b9-22cda5a44034	1/28/2019	inventory_date	NA	NA	Santa Rosa	California	-122.717729596599	38.4899098185997	35.56	131.2336	no_info	more than 18.29 m	30.48 to 45.72 cm	SantaRosa	NA	NA	NA	NA	NA	NA	NA	NA	NA	NA	NA	NA	NA
8d5b2d07-0a96-43b8-953e-79228fe968b1	1/28/2019	inventory_date	NA	NA	Santa Rosa	California	-122.717844041966	38.4899630593822	22.86	196.8504	no_info	more than 18.29 m	15.24 to 30.48 cm	SantaRosa	NA	NA	NA	NA	NA	NA	NA	NA	NA	NA	NA	NA	NA
6d075cf2-cf7f-4dea-8dc8-36de0097472d	1/28/2019	inventory_date	NA	NA	Santa Rosa	California	-122.717728788115	38.4899092420353	0	0	no_info	NA	NA	SantaRosa	NA	NA	NA	NA	NA	NA	NA	NA	NA	NA	NA	NA	NA
f5ef2a0d-b099-405f-9f56-fbdd2e9c7b15	1/28/2019	inventory_date	Redwood	Sequoia sempervirens	Santa Rosa	California	-122.718509513928	38.49037044991	50.8	131.2336	naturally_occurring	more than 18.29 m	45.72 to 60.96 cm	SantaRosa	NA	NA	NA	NA	NA	NA	NA	NA	NA	NA	NA	NA	NA
aaa54a0a-f4d9-4c0c-9154-13ea893f6626	1/28/2019	inventory_date	Redwood	Sequoia sempervirens	Santa Rosa	California	-122.718438996179	38.4903675319501	63.5	131.2336	naturally_occurring	more than 18.29 m	60.96 to 76.2 cm	SantaRosa	NA	NA	NA	NA	NA	NA	NA	NA	NA	NA	NA	NA	NA
82b75e14-3d47-4731-8088-f466268399bb	1/28/2019	inventory_date	Redwood	Sequoia sempervirens	Santa Rosa	California	-122.718439894494	38.4903668569521	0	0	naturally_occurring	NA	NA	SantaRosa	NA	NA	NA	NA	NA	NA	NA	NA	NA	NA	NA	NA	NA
c9f8cd12-466d-4f81-aedd-fcf923eb963a	1/29/2019	inventory_date	NA	NA	Santa Rosa	California	-122.689237101912	38.4784509343647	0	0	no_info	NA	NA	SantaRosa	NA	NA	NA	NA	NA	NA	NA	NA	NA	NA	NA	NA	NA
ee3c492d-f0f7-4840-86dc-6c3855248d34	1/29/2019	inventory_date	NA	NA	Santa Rosa	California	-122.689399337652	38.478585766279	0	0	no_info	NA	NA	SantaRosa	NA	NA	NA	NA	NA	NA	NA	NA	NA	NA	NA	NA	NA
01fac1e4-31b1-41db-a513-a70a14a4edf5	1/29/2019	inventory_date	Oak	Quercus	Santa Rosa	California	-122.689024201189	38.4787113152187	15.24	59.05512	no_info	more than 18.29 m	0 to 15.24 cm	SantaRosa	NA	NA	NA	NA	NA	NA	NA	NA	NA	NA	NA	NA	NA
e61e0563-fb16-4bd9-9872-781c5eb82b89	1/29/2019	inventory_date	NA	NA	Santa Rosa	California	-122.689026357146	38.4787127357566	0	0	no_info	NA	NA	SantaRosa	NA	NA	NA	NA	NA	NA	NA	NA	NA	NA	NA	NA	NA
7af4c895-0982-4df1-8258-3ecede935302	1/29/2019	inventory_date	Fir	Abies	Santa Rosa	California	-122.689265668338	38.4802493335152	25.4	118.11024	no_info	more than 18.29 m	15.24 to 30.48 cm	SantaRosa	NA	NA	NA	NA	NA	NA	NA	NA	NA	NA	NA	NA	NA
ff9206d1-f22a-4ec5-9b19-481cd54baa5f	1/29/2019	inventory_date	Fir	Abies	Santa Rosa	California	-122.68926108693	38.4802530394929	0	0	no_info	NA	NA	SantaRosa	NA	NA	NA	NA	NA	NA	NA	NA	NA	NA	NA	NA	NA
5ab0cf9b-4e43-43ae-8fca-d9ace8adfc60	1/29/2019	inventory_date	Fir	Abies	Santa Rosa	California	-122.689555375017	38.4804798843468	20.32	82.021	no_info	more than 18.29 m	15.24 to 30.48 cm	SantaRosa	NA	NA	NA	NA	NA	NA	NA	NA	NA	NA	NA	NA	NA
dcab9a70-1fc7-4dee-823d-e867eed67347	1/29/2019	inventory_date	Fir	Abies	Santa Rosa	California	-122.689553847881	38.4804795819625	0	0	no_info	NA	NA	SantaRosa	NA	NA	NA	NA	NA	NA	NA	NA	NA	NA	NA	NA	NA
0c4c00bb-9cd4-4fac-b0eb-eaf545de1e41	1/29/2019	inventory_date	Redwood	Sequoia sempervirens	Santa Rosa	California	-122.689620952032	38.480179918478	0	0	naturally_occurring	NA	NA	SantaRosa	NA	NA	NA	NA	NA	NA	NA	NA	NA	NA	NA	NA	NA
08bbc483-3255-4ae1-800a-5c8d35d668b8	1/29/2019	inventory_date	NA	NA	Santa Rosa	California	-122.689570556545	38.4804337531429	0	0	no_info	NA	NA	SantaRosa	NA	NA	NA	NA	NA	NA	NA	NA	NA	NA	NA	NA	NA
825c056a-4e9b-428a-9882-421b5cb380bb	1/29/2019	inventory_date	Redwood	Sequoia sempervirens	Santa Rosa	California	-122.689626252093	38.4802126183063	0	0	naturally_occurring	NA	NA	SantaRosa	NA	NA	NA	NA	NA	NA	NA	NA	NA	NA	NA	NA	NA
f59fb6b6-5301-42b3-a6de-e285d8cbff17	1/29/2019	inventory_date	Fir	Abies	Santa Rosa	California	-122.689614394331	38.48052366677	25.4	91.86352	no_info	more than 18.29 m	15.24 to 30.48 cm	SantaRosa	NA	NA	NA	NA	NA	NA	NA	NA	NA	NA	NA	NA	NA
adf20926-d5d6-42fd-9860-f570b59c8be3	1/29/2019	inventory_date	NA	NA	Santa Rosa	California	-122.689695063043	38.4803459701622	0	0	no_info	NA	NA	SantaRosa	NA	NA	NA	NA	NA	NA	NA	NA	NA	NA	NA	NA	NA
725c9499-80a6-4076-82a7-a830fb2975fa	1/29/2019	inventory_date	NA	NA	Santa Rosa	California	-122.689614124836	38.4805241308945	0	0	no_info	NA	NA	SantaRosa	NA	NA	NA	NA	NA	NA	NA	NA	NA	NA	NA	NA	NA
b93408c6-a25c-4e85-be85-d8b0dbf45bc8	1/29/2019	inventory_date	NA	NA	Santa Rosa	California	-122.689692188434	38.4806653371144	0	0	no_info	NA	NA	SantaRosa	NA	NA	NA	NA	NA	NA	NA	NA	NA	NA	NA	NA	NA
3ffcb5d8-9827-4e8e-8b13-8e7d925ca952	1/29/2019	inventory_date	Oak	Quercus	Santa Rosa	California	-122.6897071903	38.4803903996293	0	0	no_info	NA	NA	SantaRosa	NA	NA	NA	NA	NA	NA	NA	NA	NA	NA	NA	NA	NA
98102374-2149-44bd-a16b-83eade72e1ee	1/29/2019	inventory_date	Oak	Quercus	Santa Rosa	California	-122.689794506545	38.4804818674253	0	0	no_info	NA	NA	SantaRosa	NA	NA	NA	NA	NA	NA	NA	NA	NA	NA	NA	NA	NA
da4d7f93-42a3-42bd-8e30-98b1feb05a85	1/29/2019	inventory_date	Fir	Abies	Santa Rosa	California	-122.689900417917	38.4810704877278	20.32	65.6168	no_info	more than 18.29 m	15.24 to 30.48 cm	SantaRosa	NA	NA	NA	NA	NA	NA	NA	NA	NA	NA	NA	NA	NA
c0436e0a-16b6-4f8e-8961-5ab15899dc95	1/29/2019	inventory_date	NA	NA	Santa Rosa	California	-122.689893680553	38.4806910819038	0	0	no_info	NA	NA	SantaRosa	NA	NA	NA	NA	NA	NA	NA	NA	NA	NA	NA	NA	NA
e06208b0-9ad8-4de7-85f7-8899ff63b8f6	1/29/2019	inventory_date	NA	NA	Santa Rosa	California	-122.690557984705	38.4819007180012	0	0	no_info	NA	NA	SantaRosa	NA	NA	NA	NA	NA	NA	NA	NA	NA	NA	NA	NA	NA
14b39c69-2f5c-4127-8c44-7e1c5ad4887a	1/29/2019	inventory_date	Maple	Acer	Santa Rosa	California	-122.690726508653	38.4821814511482	0	0	no_info	NA	NA	SantaRosa	NA	NA	NA	NA	NA	NA	NA	NA	NA	NA	NA	NA	NA
2abc4920-edec-44a1-985a-c6f3b13cb606	1/29/2019	inventory_date	NA	NA	Santa Rosa	California	-122.690472105764	38.4824117004556	0	0	no_info	NA	NA	SantaRosa	NA	NA	NA	NA	NA	NA	NA	NA	NA	NA	NA	NA	NA
d948646e-05c6-41b3-87bc-ff229e0c45d9	1/29/2019	inventory_date	NA	NA	Santa Rosa	California	-122.69047893296	38.4824760643687	0	0	no_info	NA	NA	SantaRosa	NA	NA	NA	NA	NA	NA	NA	NA	NA	NA	NA	NA	NA
2ac6d4c3-d683-4395-b2f1-a5e59f6c197e	1/29/2019	inventory_date	Maple	Acer	Santa Rosa	California	-122.690792714489	38.4822881198939	0	0	no_info	NA	NA	SantaRosa	NA	NA	NA	NA	NA	NA	NA	NA	NA	NA	NA	NA	NA
bf07ee2a-18b9-43d7-a555-04710c79cbdf	1/29/2019	inventory_date	NA	NA	Santa Rosa	California	-122.690638653418	38.4827426821069	0	0	no_info	NA	NA	SantaRosa	NA	NA	NA	NA	NA	NA	NA	NA	NA	NA	NA	NA	NA
68b7a4e0-d02f-42c7-a668-d7decc6e0bde	NA	inventory_date	NA	NA	Santa Rosa	California	-122.690836462443	38.4823187865137	0	0	no_info	NA	NA	SantaRosa	NA	NA	NA	NA	NA	NA	NA	NA	NA	NA	NA	NA	NA
bbb1b3dc-8b3d-4dda-b588-bf7435579b5f	1/29/2019	inventory_date	NA	NA	Santa Rosa	California	-122.690727406968	38.4829526002505	0	0	no_info	NA	NA	SantaRosa	NA	NA	NA	NA	NA	NA	NA	NA	NA	NA	NA	NA	NA
ba1d3d76-cb55-454f-bdbb-2bdba6961688	1/29/2019	inventory_date	NA	NA	Santa Rosa	California	-122.690850296499	38.4823843811111	0	0	no_info	NA	NA	SantaRosa	NA	NA	NA	NA	NA	NA	NA	NA	NA	NA	NA	NA	NA
72648d5e-2bb9-4176-ae2a-9a8274134e62	1/29/2019	inventory_date	NA	NA	Santa Rosa	California	-122.690787594092	38.4830184825808	0	0	no_info	NA	NA	SantaRosa	NA	NA	NA	NA	NA	NA	NA	NA	NA	NA	NA	NA	NA
13dbccc1-712f-4ba6-bcd3-99c41b316b82	1/29/2019	inventory_date	NA	NA	Santa Rosa	California	-122.690826041986	38.4830981826104	0	0	no_info	NA	NA	SantaRosa	NA	NA	NA	NA	NA	NA	NA	NA	NA	NA	NA	NA	NA
7f894eaf-b4e8-43c9-aebd-fcaa8e597ab8	1/29/2019	inventory_date	NA	NA	Santa Rosa	California	-122.690912909074	38.483208169069	0	0	no_info	NA	NA	SantaRosa	NA	NA	NA	NA	NA	NA	NA	NA	NA	NA	NA	NA	NA
5a67c0dc-c836-4f4f-b814-1d97ff571f8a	1/29/2019	inventory_date	NA	NA	Santa Rosa	California	-122.690835743791	38.4824013352795	0	0	no_info	NA	NA	SantaRosa	NA	NA	NA	NA	NA	NA	NA	NA	NA	NA	NA	NA	NA
64692f4e-d56f-44fe-b319-6af19a48b07d	1/29/2019	inventory_date	NA	NA	Santa Rosa	California	-122.690936265271	38.4832713368442	0	0	no_info	NA	NA	SantaRosa	NA	NA	NA	NA	NA	NA	NA	NA	NA	NA	NA	NA	NA
cb4af627-3230-4422-9171-d084048263bf	1/29/2019	inventory_date	NA	NA	Santa Rosa	California	-122.690951177305	38.4832904988267	0	0	no_info	NA	NA	SantaRosa	NA	NA	NA	NA	NA	NA	NA	NA	NA	NA	NA	NA	NA
e9b878f6-a845-476b-bd99-173845a34fad	1/29/2019	inventory_date	NA	NA	Santa Rosa	California	-122.691113772372	38.4836711356111	0	0	no_info	NA	NA	SantaRosa	NA	NA	NA	NA	NA	NA	NA	NA	NA	NA	NA	NA	NA
39079736-8827-494d-9d9d-22b9d617d918	1/29/2019	inventory_date	NA	NA	Santa Rosa	California	-122.691028791746	38.4826491849372	0	0	no_info	NA	NA	SantaRosa	NA	NA	NA	NA	NA	NA	NA	NA	NA	NA	NA	NA	NA
8698fb60-c61f-43c1-a0ce-7a523308930d	1/29/2019	inventory_date	NA	NA	Santa Rosa	California	-122.690887127425	38.4824761206247	0	0	no_info	NA	NA	SantaRosa	NA	NA	NA	NA	NA	NA	NA	NA	NA	NA	NA	NA	NA
02ee10eb-c913-44b4-baa9-0fc11f3f04ed	1/29/2019	inventory_date	NA	NA	Santa Rosa	California	-122.691029690061	38.4827301511305	0	0	no_info	NA	NA	SantaRosa	NA	NA	NA	NA	NA	NA	NA	NA	NA	NA	NA	NA	NA
116d3cef-002d-4771-b7ba-25d981616af1	1/29/2019	inventory_date	NA	NA	Santa Rosa	California	-122.691198842829	38.4837902907551	0	0	no_info	NA	NA	SantaRosa	NA	NA	NA	NA	NA	NA	NA	NA	NA	NA	NA	NA	NA
8cb5ac68-0075-4743-a680-468e9b8d999a	1/29/2019	inventory_date	NA	NA	Santa Rosa	California	-122.691100297642	38.4827925317442	0	0	no_info	NA	NA	SantaRosa	NA	NA	NA	NA	NA	NA	NA	NA	NA	NA	NA	NA	NA
3d2989cb-1fa9-4470-abdc-17932f3e2aff	1/29/2019	inventory_date	NA	NA	Santa Rosa	California	-122.691253909556	38.4838640691026	0	0	no_info	NA	NA	SantaRosa	NA	NA	NA	NA	NA	NA	NA	NA	NA	NA	NA	NA	NA
5ec4fc1f-19b3-48c4-8677-e5da6bcd66f7	1/29/2019	inventory_date	NA	NA	Santa Rosa	California	-122.691256155344	38.4838484161732	0	0	no_info	NA	NA	SantaRosa	NA	NA	NA	NA	NA	NA	NA	NA	NA	NA	NA	NA	NA
67ffab81-55b7-4508-933e-adfef774e205	1/29/2019	inventory_date	Cedar	Cedrus	Santa Rosa	California	-122.691169198425	38.4828595815264	0	0	no_info	NA	NA	SantaRosa	NA	NA	NA	NA	NA	NA	NA	NA	NA	NA	NA	NA	NA
50f281fb-fc65-4b8e-a4ac-c1456681eee5	1/29/2019	inventory_date	NA	NA	Santa Rosa	California	-122.691216000651	38.4830905318614	0	0	no_info	NA	NA	SantaRosa	NA	NA	NA	NA	NA	NA	NA	NA	NA	NA	NA	NA	NA
c0ac262e-5a8c-49b0-ae06-5ac9b9babb23	1/29/2019	inventory_date	NA	NA	Santa Rosa	California	-122.691264869002	38.4840957897213	0	0	no_info	NA	NA	SantaRosa	NA	NA	NA	NA	NA	NA	NA	NA	NA	NA	NA	NA	NA
bbbc3a22-d957-4873-9483-10321a005c38	1/29/2019	inventory_date	NA	NA	Santa Rosa	California	-122.69130762881	38.4841077579132	0	0	no_info	NA	NA	SantaRosa	NA	NA	NA	NA	NA	NA	NA	NA	NA	NA	NA	NA	NA
5073be9f-69a2-4ac5-956c-486104f9245a	1/29/2019	inventory_date	NA	NA	Santa Rosa	California	-122.691320384887	38.4841489926083	0	0	no_info	NA	NA	SantaRosa	NA	NA	NA	NA	NA	NA	NA	NA	NA	NA	NA	NA	NA
894e93be-db87-45db-a816-228ff08ce083	1/29/2019	inventory_date	NA	NA	Santa Rosa	California	-122.691342573274	38.4842762757503	0	0	no_info	NA	NA	SantaRosa	NA	NA	NA	NA	NA	NA	NA	NA	NA	NA	NA	NA	NA
b4dc0a5a-d496-4e68-872c-60f915297e3f	1/29/2019	inventory_date	NA	NA	Santa Rosa	California	-122.691375990603	38.4843560236117	0	0	no_info	NA	NA	SantaRosa	NA	NA	NA	NA	NA	NA	NA	NA	NA	NA	NA	NA	NA
57b2e8e5-fafc-4ba2-bc14-1e353fcc92dd	1/29/2019	inventory_date	Redwood	Sequoia sempervirens	Santa Rosa	California	-122.691172252697	38.4839323836221	50.8	196.8504	naturally_occurring	more than 18.29 m	45.72 to 60.96 cm	SantaRosa	NA	NA	NA	NA	NA	NA	NA	NA	NA	NA	NA	NA	NA
ddf5627a-4931-4a67-aab2-d3ed7bd7c8b2	1/29/2019	inventory_date	NA	NA	Santa Rosa	California	-122.691258940122	38.4839587038567	0	0	no_info	NA	NA	SantaRosa	NA	NA	NA	NA	NA	NA	NA	NA	NA	NA	NA	NA	NA
d895a893-aebb-4f4d-8521-b60931fab1c9	1/29/2019	inventory_date	NA	NA	Santa Rosa	California	-122.691305472853	38.4840681686458	0	0	no_info	NA	NA	SantaRosa	NA	NA	NA	NA	NA	NA	NA	NA	NA	NA	NA	NA	NA
964de0aa-0f26-432f-a3bd-62532430ef7f	1/29/2019	inventory_date	NA	NA	Santa Rosa	California	-122.691302149087	38.4841142975236	0	0	no_info	NA	NA	SantaRosa	NA	NA	NA	NA	NA	NA	NA	NA	NA	NA	NA	NA	NA
8cac5d53-c17d-4031-a9be-99d0dc822e08	1/29/2019	inventory_date	NA	NA	Santa Rosa	California	-122.691312839039	38.4841498645559	0	0	no_info	NA	NA	SantaRosa	NA	NA	NA	NA	NA	NA	NA	NA	NA	NA	NA	NA	NA
114fbb18-f034-4dce-ab41-f3febd2d6495	1/29/2019	inventory_date	NA	NA	Santa Rosa	California	-122.691387489039	38.4842540340904	0	0	no_info	NA	NA	SantaRosa	NA	NA	NA	NA	NA	NA	NA	NA	NA	NA	NA	NA	NA
0db1500f-c867-4862-ba53-9cd47698861c	1/29/2019	inventory_date	NA	NA	Santa Rosa	California	-122.69138695005	38.4843322349766	0	0	no_info	NA	NA	SantaRosa	NA	NA	NA	NA	NA	NA	NA	NA	NA	NA	NA	NA	NA
2589b08c-b2e0-4dd7-b063-4786dbe753bf	1/29/2019	inventory_date	NA	NA	Santa Rosa	California	-122.691455671169	38.4845947674093	0	0	no_info	NA	NA	SantaRosa	NA	NA	NA	NA	NA	NA	NA	NA	NA	NA	NA	NA	NA
3fa89de2-8a7f-4c6c-b416-6c3b7d0b045b	1/29/2019	inventory_date	Fir	Abies	Santa Rosa	California	-122.691790652938	38.4850564522981	17.78	78.74016	no_info	more than 18.29 m	15.24 to 30.48 cm	SantaRosa	NA	NA	NA	NA	NA	NA	NA	NA	NA	NA	NA	NA	NA
ca98ae6f-15b4-4180-b154-7194b9edcaef	1/29/2019	inventory_date	NA	NA	Santa Rosa	California	-122.691789125802	38.4850561429013	0	0	no_info	NA	NA	SantaRosa	NA	NA	NA	NA	NA	NA	NA	NA	NA	NA	NA	NA	NA
8dd53345-7434-4d5c-aba7-79273e925842	1/29/2019	inventory_date	NA	NA	Santa Rosa	California	-122.692157614732	38.4855058146866	0	0	no_info	NA	NA	SantaRosa	NA	NA	NA	NA	NA	NA	NA	NA	NA	NA	NA	NA	NA
a1b1f778-2740-45a4-b7ae-663bcb9ff7aa	1/29/2019	inventory_date	Oak	Quercus	Santa Rosa	California	-122.691768644214	38.4853405343154	17.78	65.6168	no_info	more than 18.29 m	15.24 to 30.48 cm	SantaRosa	NA	NA	NA	NA	NA	NA	NA	NA	NA	NA	NA	NA	NA
e25f7a2d-8940-485f-bbd1-9ad1cd92eedc	1/29/2019	inventory_date	NA	NA	Santa Rosa	California	-122.691774393432	38.4853403022686	0	0	no_info	NA	NA	SantaRosa	NA	NA	NA	NA	NA	NA	NA	NA	NA	NA	NA	NA	NA
030588a9-810f-4a39-96ee-5311912d3f49	1/29/2019	inventory_date	Fir	Abies	Santa Rosa	California	-122.692071196801	38.4852152149061	25.4	114.8294	no_info	more than 18.29 m	15.24 to 30.48 cm	SantaRosa	NA	NA	NA	NA	NA	NA	NA	NA	NA	NA	NA	NA	NA
fea35e53-cf85-4547-9278-3df3296f1ac5	1/29/2019	inventory_date	NA	NA	Santa Rosa	California	-122.691761278028	38.4854481336029	0	0	no_info	NA	NA	SantaRosa	NA	NA	NA	NA	NA	NA	NA	NA	NA	NA	NA	NA	NA
73cf73ff-5672-489b-ab3b-078dd1205bec	1/29/2019	inventory_date	NA	NA	Santa Rosa	California	-122.691888030315	38.4855973041178	0	0	no_info	NA	NA	SantaRosa	NA	NA	NA	NA	NA	NA	NA	NA	NA	NA	NA	NA	NA
0b716528-f703-4f2d-a3b1-eb6b41199efd	1/29/2019	inventory_date	NA	NA	Santa Rosa	California	-122.692222203601	38.4853234331722	0	0	no_info	NA	NA	SantaRosa	NA	NA	NA	NA	NA	NA	NA	NA	NA	NA	NA	NA	NA
33fbc8d1-f679-425d-b623-694fb70830e3	1/29/2019	inventory_date	NA	NA	Santa Rosa	California	-122.692844107272	38.4865144913761	0	0	no_info	NA	NA	SantaRosa	NA	NA	NA	NA	NA	NA	NA	NA	NA	NA	NA	NA	NA
42f0e3d4-9ae7-4204-9634-b6686df3d0b1	1/29/2019	inventory_date	NA	NA	Santa Rosa	California	-122.692451273998	38.4857312366725	0	0	no_info	NA	NA	SantaRosa	NA	NA	NA	NA	NA	NA	NA	NA	NA	NA	NA	NA	NA
e6677bdb-1eaf-4cd9-a429-c73e1fd32659	1/29/2019	inventory_date	NA	NA	Santa Rosa	California	-122.692662917079	38.4865622148613	0	0	no_info	NA	NA	SantaRosa	NA	NA	NA	NA	NA	NA	NA	NA	NA	NA	NA	NA	NA
5632c379-df4c-4b64-8d2f-e4e7878ef2d4	1/29/2019	inventory_date	NA	NA	Santa Rosa	California	-122.69281051028	38.4867382648165	0	0	no_info	NA	NA	SantaRosa	NA	NA	NA	NA	NA	NA	NA	NA	NA	NA	NA	NA	NA
4f5f29ed-1813-40b5-ab1c-1b438ffb02ca	1/29/2019	inventory_date	NA	NA	Santa Rosa	California	-122.693003737898	38.4867195115826	0	0	no_info	NA	NA	SantaRosa	NA	NA	NA	NA	NA	NA	NA	NA	NA	NA	NA	NA	NA
f964c1d1-83fa-4989-a1ce-350b894f9e25	1/29/2019	inventory_date	NA	NA	Santa Rosa	California	-122.692839436032	38.4868173349224	0	0	no_info	NA	NA	SantaRosa	NA	NA	NA	NA	NA	NA	NA	NA	NA	NA	NA	NA	NA
e273a5b3-6434-4f1d-b82a-3d440d80d62a	1/29/2019	inventory_date	NA	NA	Santa Rosa	California	-122.692945257573	38.4869549145904	0	0	no_info	NA	NA	SantaRosa	NA	NA	NA	NA	NA	NA	NA	NA	NA	NA	NA	NA	NA
5497fe06-c5ef-4924-803b-739487a5b370	1/29/2019	inventory_date	NA	NA	Santa Rosa	California	-122.692970410401	38.4869822814235	0	0	no_info	NA	NA	SantaRosa	NA	NA	NA	NA	NA	NA	NA	NA	NA	NA	NA	NA	NA
ded66b16-3d76-4202-9e46-9b919b321d5e	1/29/2019	inventory_date	NA	NA	Santa Rosa	California	-122.692987478391	38.4870123483637	0	0	no_info	NA	NA	SantaRosa	NA	NA	NA	NA	NA	NA	NA	NA	NA	NA	NA	NA	NA
50d34533-24a7-4f97-8108-ed6889a368b7	1/29/2019	inventory_date	NA	NA	Santa Rosa	California	-122.693000593794	38.4870385198108	0	0	no_info	NA	NA	SantaRosa	NA	NA	NA	NA	NA	NA	NA	NA	NA	NA	NA	NA	NA
00600f16-d671-49bd-8024-e10e0ee06078	1/29/2019	inventory_date	NA	NA	Santa Rosa	California	-122.693037245058	38.4871040327656	0	0	no_info	NA	NA	SantaRosa	NA	NA	NA	NA	NA	NA	NA	NA	NA	NA	NA	NA	NA
60da0aff-2a2e-4e4f-b6e7-7fa7ee0236dc	1/29/2019	inventory_date	Maple	Acer	Santa Rosa	California	-122.692742417982	38.4860222000182	22.86	82.021	no_info	more than 18.29 m	15.24 to 30.48 cm	SantaRosa	NA	NA	NA	NA	NA	NA	NA	NA	NA	NA	NA	NA	NA
e50f1e0f-8e70-4b03-9bfd-7215538596bf	1/29/2019	inventory_date	NA	NA	Santa Rosa	California	-122.69304973164	38.487145272778	0	0	no_info	NA	NA	SantaRosa	NA	NA	NA	NA	NA	NA	NA	NA	NA	NA	NA	NA	NA
7aa4f9fa-2a9c-44c7-b845-634ad9d74981	1/29/2019	inventory_date	NA	NA	Santa Rosa	California	-122.693298744637	38.4884265351172	0	0	no_info	NA	NA	SantaRosa	NA	NA	NA	NA	NA	NA	NA	NA	NA	NA	NA	NA	NA
f60b1100-4c05-4ac3-be7e-4467e0c4df09	1/29/2019	inventory_date	NA	NA	Santa Rosa	California	-122.692724631339	38.4861324140588	0	0	no_info	NA	NA	SantaRosa	NA	NA	NA	NA	NA	NA	NA	NA	NA	NA	NA	NA	NA
06d59a14-7565-4ca1-afef-728ef3ed37ec	1/29/2019	inventory_date	NA	NA	Santa Rosa	California	-122.693463944818	38.4884739338912	0	0	no_info	NA	NA	SantaRosa	NA	NA	NA	NA	NA	NA	NA	NA	NA	NA	NA	NA	NA
f138219f-49f4-4bae-bb1e-f5d51b8a9fe6	1/29/2019	inventory_date	NA	NA	Santa Rosa	California	-122.692778350593	38.4861954175434	0	0	no_info	NA	NA	SantaRosa	NA	NA	NA	NA	NA	NA	NA	NA	NA	NA	NA	NA	NA
5f38fab7-96b3-4bb5-82bf-8c0611d92c70	1/29/2019	inventory_date	NA	NA	Santa Rosa	California	-122.692834315635	38.4862588147441	0	0	no_info	NA	NA	SantaRosa	NA	NA	NA	NA	NA	NA	NA	NA	NA	NA	NA	NA	NA
976ada14-f7ff-4789-8d85-8b42d4917ac9	1/29/2019	inventory_date	NA	NA	Santa Rosa	California	-122.693004905708	38.4865027204688	0	0	no_info	NA	NA	SantaRosa	NA	NA	NA	NA	NA	NA	NA	NA	NA	NA	NA	NA	NA
145eb0d0-7631-4923-bf49-1059f847434d	1/29/2019	inventory_date	NA	NA	Santa Rosa	California	-122.693063475864	38.4865451351028	0	0	no_info	NA	NA	SantaRosa	NA	NA	NA	NA	NA	NA	NA	NA	NA	NA	NA	NA	NA
e0f1f7dc-ebf9-42a8-837e-cebab88f719f	1/29/2019	inventory_date	NA	NA	Santa Rosa	California	-122.693799914734	38.4903019797748	50.8	213.2546	no_info	more than 18.29 m	45.72 to 60.96 cm	SantaRosa	NA	NA	NA	NA	NA	NA	NA	NA	NA	NA	NA	NA	NA
9514156d-cf27-4fde-a6da-8fcf2e07316e	1/29/2019	inventory_date	Fir	Abies	Santa Rosa	California	-122.693656004626	38.4899812211456	0	0	no_info	NA	NA	SantaRosa	NA	NA	NA	NA	NA	NA	NA	NA	NA	NA	NA	NA	NA
32af7a50-a393-4825-8379-f775a745576d	1/29/2019	inventory_date	Fir	Abies	Santa Rosa	California	-122.693811772496	38.4903180320828	38.1	262.4672	no_info	more than 18.29 m	30.48 to 45.72 cm	SantaRosa	NA	NA	NA	NA	NA	NA	NA	NA	NA	NA	NA	NA	NA
63eae908-ba89-4958-b6e7-776472f036b8	1/29/2019	inventory_date	NA	NA	Santa Rosa	California	-122.693982542231	38.4904311364171	0	0	no_info	NA	NA	SantaRosa	NA	NA	NA	NA	NA	NA	NA	NA	NA	NA	NA	NA	NA
054b9227-3b23-4baa-a4ef-689b54cf784f	1/29/2019	inventory_date	NA	NA	Santa Rosa	California	-122.694017396864	38.4904816979205	0	0	no_info	NA	NA	SantaRosa	NA	NA	NA	NA	NA	NA	NA	NA	NA	NA	NA	NA	NA
007fd3b9-236b-41b1-beac-0508f98bd511	1/29/2019	inventory_date	NA	NA	Santa Rosa	California	-122.693943285853	38.4893083187754	0	0	no_info	NA	NA	SantaRosa	NA	NA	NA	NA	NA	NA	NA	NA	NA	NA	NA	NA	NA
bdf14ce5-29cc-4ffd-a1d2-11fd95bf22fb	1/29/2019	inventory_date	NA	NA	Santa Rosa	California	-122.694214127912	38.4907460149674	0	0	no_info	NA	NA	SantaRosa	NA	NA	NA	NA	NA	NA	NA	NA	NA	NA	NA	NA	NA
9f6ea75a-8122-48c3-96b7-8c61bd01c4aa	1/29/2019	inventory_date	NA	NA	Santa Rosa	California	-122.694303510282	38.4909371154758	0	0	no_info	NA	NA	SantaRosa	NA	NA	NA	NA	NA	NA	NA	NA	NA	NA	NA	NA	NA
9719ff2d-2355-4700-b25e-20a7443e35c7	1/29/2019	inventory_date	Fir	Abies	Santa Rosa	California	-122.694377711125	38.4907375915991	15.24	72.17848	no_info	more than 18.29 m	0 to 15.24 cm	SantaRosa	NA	NA	NA	NA	NA	NA	NA	NA	NA	NA	NA	NA	NA
abb49546-1902-461d-a14d-dcb67d1973f1	1/29/2019	inventory_date	NA	NA	Santa Rosa	California	-122.694392623159	38.4910444321917	0	0	no_info	NA	NA	SantaRosa	NA	NA	NA	NA	NA	NA	NA	NA	NA	NA	NA	NA	NA
5cdf707f-54fd-473a-8fdc-db9583a3a881	1/29/2019	inventory_date	NA	NA	Santa Rosa	California	-122.69440448092	38.4910864363453	0	0	no_info	NA	NA	SantaRosa	NA	NA	NA	NA	NA	NA	NA	NA	NA	NA	NA	NA	NA
16f5da96-d094-42ef-a7ff-3d69b875b188	1/29/2019	inventory_date	Fir	Abies	Santa Rosa	California	-122.694489731041	38.4908669232401	17.78	65.6168	no_info	more than 18.29 m	15.24 to 30.48 cm	SantaRosa	NA	NA	NA	NA	NA	NA	NA	NA	NA	NA	NA	NA	NA
c5ed7abc-97a9-43ce-b25b-73d257cb9d86	1/29/2019	inventory_date	NA	NA	Santa Rosa	California	-122.694489461546	38.4908665154316	0	0	no_info	NA	NA	SantaRosa	NA	NA	NA	NA	NA	NA	NA	NA	NA	NA	NA	NA	NA
835a1782-ae5e-454d-9ebd-e81539ee25e8	1/29/2019	inventory_date	Fir	Abies	Santa Rosa	California	-122.694614057876	38.4910666506623	20.32	114.8294	no_info	more than 18.29 m	15.24 to 30.48 cm	SantaRosa	NA	NA	NA	NA	NA	NA	NA	NA	NA	NA	NA	NA	NA
8ccdafad-7379-4cab-9f56-168d913c8f17	1/29/2019	inventory_date	Fir	Abies	Santa Rosa	California	-122.69461369855	38.491066024889	0	0	no_info	NA	NA	SantaRosa	NA	NA	NA	NA	NA	NA	NA	NA	NA	NA	NA	NA	NA
86a311cd-93b0-46f5-aedd-e192bd231e4a	1/29/2019	inventory_date	NA	NA	Santa Rosa	California	-122.694921191872	38.4916542212568	0	0	no_info	NA	NA	SantaRosa	NA	NA	NA	NA	NA	NA	NA	NA	NA	NA	NA	NA	NA
3be8814d-8a6b-465f-a916-b2d67fa81069	1/29/2019	inventory_date	NA	NA	Santa Rosa	California	-122.694612620572	38.4913522698984	0	0	no_info	NA	NA	SantaRosa	NA	NA	NA	NA	NA	NA	NA	NA	NA	NA	NA	NA	NA
3a0db6a4-8e61-42d7-9130-ad9af7b3b741	1/29/2019	inventory_date	NA	NA	Santa Rosa	California	-122.694928917383	38.4916846167094	0	0	no_info	NA	NA	SantaRosa	NA	NA	NA	NA	NA	NA	NA	NA	NA	NA	NA	NA	NA
8eb08019-4b21-45a3-a0a6-c576b7093ace	1/29/2019	inventory_date	NA	NA	Santa Rosa	California	-122.694749164495	38.4914817340274	0	0	no_info	NA	NA	SantaRosa	NA	NA	NA	NA	NA	NA	NA	NA	NA	NA	NA	NA	NA
ccd5fbb5-1842-4626-9ee1-d003f2313e71	1/29/2019	inventory_date	NA	NA	Santa Rosa	California	-122.694831989164	38.4916047503979	0	0	no_info	NA	NA	SantaRosa	NA	NA	NA	NA	NA	NA	NA	NA	NA	NA	NA	NA	NA
c383f9f1-111d-49f4-a4a7-9bac3afcfb17	1/29/2019	inventory_date	NA	NA	Santa Rosa	California	-122.695066539285	38.4918333524497	0	0	no_info	NA	NA	SantaRosa	NA	NA	NA	NA	NA	NA	NA	NA	NA	NA	NA	NA	NA
39fa1e06-5d30-4e06-9cfa-2e2590988115	1/29/2019	inventory_date	NA	NA	Santa Rosa	California	-122.694868011607	38.4916401309247	0	0	no_info	NA	NA	SantaRosa	NA	NA	NA	NA	NA	NA	NA	NA	NA	NA	NA	NA	NA
a4c6ad28-906a-4794-b52f-ee1e41989c2d	1/29/2019	inventory_date	NA	NA	Santa Rosa	California	-122.695066090127	38.4918274814929	0	0	no_info	NA	NA	SantaRosa	NA	NA	NA	NA	NA	NA	NA	NA	NA	NA	NA	NA	NA
f463d70d-3684-48c8-83fe-f17944a047db	1/29/2019	inventory_date	NA	NA	Santa Rosa	California	-122.695300550416	38.4920893819492	0	0	no_info	NA	NA	SantaRosa	NA	NA	NA	NA	NA	NA	NA	NA	NA	NA	NA	NA	NA
c9256e26-b930-4438-94e3-fab6465a4565	1/29/2019	inventory_date	NA	NA	Santa Rosa	California	-122.695724016241	38.4922337154188	0	0	no_info	NA	NA	SantaRosa	NA	NA	NA	NA	NA	NA	NA	NA	NA	NA	NA	NA	NA
55c03d56-446f-4fa2-a4b3-5975f9b09d43	1/29/2019	inventory_date	NA	NA	Santa Rosa	California	-122.695825166542	38.4925174457156	0	0	no_info	NA	NA	SantaRosa	NA	NA	NA	NA	NA	NA	NA	NA	NA	NA	NA	NA	NA
8c701257-d91e-4ced-8bdf-0d107c6f651f	1/29/2019	inventory_date	Fir	Abies	Santa Rosa	California	-122.69590906919	38.4923631639019	17.78	65.6168	no_info	more than 18.29 m	15.24 to 30.48 cm	SantaRosa	NA	NA	NA	NA	NA	NA	NA	NA	NA	NA	NA	NA	NA
a3e08649-5834-4d89-8ca4-341818167867	1/29/2019	inventory_date	Fir	Abies	Santa Rosa	California	-122.695906823402	38.4923632482743	0	0	no_info	NA	NA	SantaRosa	NA	NA	NA	NA	NA	NA	NA	NA	NA	NA	NA	NA	NA
478e4af2-2267-4abd-a306-a981c16c6761	1/29/2019	inventory_date	NA	NA	Santa Rosa	California	-122.69737431125	38.4931711939213	0	0	no_info	NA	NA	SantaRosa	NA	NA	NA	NA	NA	NA	NA	NA	NA	NA	NA	NA	NA
3d9ecbda-3218-456b-9df5-8b63a85f0e17	1/29/2019	inventory_date	Oak	Quercus	Santa Rosa	California	-122.697712616786	38.49319462106	38.1	59.05512	no_info	more than 18.29 m	30.48 to 45.72 cm	SantaRosa	NA	NA	NA	NA	NA	NA	NA	NA	NA	NA	NA	NA	NA
564b316d-84b3-45a4-973c-18d85437dced	1/29/2019	inventory_date	NA	NA	Santa Rosa	California	-122.697710460829	38.4931949866695	0	0	no_info	NA	NA	SantaRosa	NA	NA	NA	NA	NA	NA	NA	NA	NA	NA	NA	NA	NA
adbd93ce-35f7-4b4b-845a-729419e98e5f	1/29/2019	inventory_date	NA	NA	Santa Rosa	California	-122.697794273645	38.4931757148253	0	0	no_info	NA	NA	SantaRosa	NA	NA	NA	NA	NA	NA	NA	NA	NA	NA	NA	NA	NA
eacf4173-7f77-486d-9cbc-39eff7488027	1/29/2019	inventory_date	Fir	Abies	Santa Rosa	California	-122.698220524247	38.4930236983934	17.78	82.021	no_info	more than 18.29 m	15.24 to 30.48 cm	SantaRosa	NA	NA	NA	NA	NA	NA	NA	NA	NA	NA	NA	NA	NA
7b031c55-f770-4e0a-8e98-65eaaed28141	1/29/2019	inventory_date	Fir	Abies	Santa Rosa	California	-122.69818540012	38.4930376829904	17.78	59.05512	no_info	more than 18.29 m	15.24 to 30.48 cm	SantaRosa	NA	NA	NA	NA	NA	NA	NA	NA	NA	NA	NA	NA	NA
899e1173-258a-427b-8508-7f1843c2139d	NA	inventory_date	Fir	Abies	Santa Rosa	California	-122.698220614079	38.4930238179199	0	0	no_info	NA	NA	SantaRosa	NA	NA	NA	NA	NA	NA	NA	NA	NA	NA	NA	NA	NA
9263d19a-8cf1-49f6-beda-18e621a69f50	1/29/2019	inventory_date	Oak	Quercus	Santa Rosa	California	-122.699497659087	38.4925316694655	30.48	65.6168	no_info	more than 18.29 m	15.24 to 30.48 cm	SantaRosa	NA	NA	NA	NA	NA	NA	NA	NA	NA	NA	NA	NA	NA
eb9934cd-cae8-4f49-9324-eba5ac943619	1/29/2019	inventory_date	Fir	Abies	Santa Rosa	California	-122.698616771119	38.492934067538	15.24	59.05512	no_info	more than 18.29 m	0 to 15.24 cm	SantaRosa	NA	NA	NA	NA	NA	NA	NA	NA	NA	NA	NA	NA	NA
684eb5c3-252e-404c-8120-8e36659431a2	1/29/2019	inventory_date	Oak	Quercus	Santa Rosa	California	-122.699497479424	38.4925317608687	0	0	no_info	NA	NA	SantaRosa	NA	NA	NA	NA	NA	NA	NA	NA	NA	NA	NA	NA	NA
001bc334-a334-4e8d-9eb8-a19643428b5d	1/29/2019	inventory_date	Fir	Abies	Santa Rosa	California	-122.698618118592	38.4929352628043	0	0	no_info	NA	NA	SantaRosa	NA	NA	NA	NA	NA	NA	NA	NA	NA	NA	NA	NA	NA
8234c9e6-29d1-425f-9f83-40e05c9b8723	1/29/2019	inventory_date	Fir	Abies	Santa Rosa	California	-122.698545983875	38.492936964301	20.32	65.6168	no_info	more than 18.29 m	15.24 to 30.48 cm	SantaRosa	NA	NA	NA	NA	NA	NA	NA	NA	NA	NA	NA	NA	NA
2bad6887-dadc-44c4-a7a0-a28e58f7b4d2	1/29/2019	inventory_date	Fir	Abies	Santa Rosa	California	-122.698525502286	38.4929240343313	20.32	72.17848	no_info	more than 18.29 m	15.24 to 30.48 cm	SantaRosa	NA	NA	NA	NA	NA	NA	NA	NA	NA	NA	NA	NA	NA
ca9319c8-1402-42b5-9477-6fc7644dda34	1/29/2019	inventory_date	Fir	Abies	Santa Rosa	California	-122.698545894043	38.492937294757	0	0	no_info	NA	NA	SantaRosa	NA	NA	NA	NA	NA	NA	NA	NA	NA	NA	NA	NA	NA
322caba3-c880-4c38-bbc7-56393b0b05bd	1/29/2019	inventory_date	Fir	Abies	Santa Rosa	California	-122.700837137007	38.4919303251183	17.78	65.6168	no_info	more than 18.29 m	15.24 to 30.48 cm	SantaRosa	NA	NA	NA	NA	NA	NA	NA	NA	NA	NA	NA	NA	NA
b7d2937c-67e1-441d-a2cc-5ef6b2119767	1/29/2019	inventory_date	Fir	Abies	Santa Rosa	California	-122.700837586165	38.4919308876044	0	0	no_info	NA	NA	SantaRosa	NA	NA	NA	NA	NA	NA	NA	NA	NA	NA	NA	NA	NA
731997d3-9566-40ab-ae2c-761ca035aac9	1/29/2019	inventory_date	Fir	Abies	Santa Rosa	California	-122.701159452531	38.4919336859727	15.24	65.6168	no_info	more than 18.29 m	0 to 15.24 cm	SantaRosa	NA	NA	NA	NA	NA	NA	NA	NA	NA	NA	NA	NA	NA
a3835fc2-436e-46a0-aff2-0d0b9018b6b0	1/29/2019	inventory_date	NA	NA	Santa Rosa	California	-122.701158284721	38.4919346914165	0	0	no_info	NA	NA	SantaRosa	NA	NA	NA	NA	NA	NA	NA	NA	NA	NA	NA	NA	NA
3a27f0be-d817-48ef-a14a-20dd8e57af54	1/29/2019	inventory_date	Oak	Quercus	Santa Rosa	California	-122.700427864563	38.4918726210526	15.24	82.021	no_info	more than 18.29 m	0 to 15.24 cm	SantaRosa	NA	NA	NA	NA	NA	NA	NA	NA	NA	NA	NA	NA	NA
9bc1b30c-6656-4d0e-9311-06c43fa0086f	1/29/2019	inventory_date	Fir	Abies	Santa Rosa	California	-122.701253236646	38.4919422357604	17.78	59.05512	no_info	more than 18.29 m	15.24 to 30.48 cm	SantaRosa	NA	NA	NA	NA	NA	NA	NA	NA	NA	NA	NA	NA	NA
1dc0c7c9-7415-4bd8-bcda-0a8e961e24c7	1/29/2019	inventory_date	Fir	Abies	Santa Rosa	California	-122.700466941278	38.4918408335245	17.78	65.6168	no_info	more than 18.29 m	15.24 to 30.48 cm	SantaRosa	NA	NA	NA	NA	NA	NA	NA	NA	NA	NA	NA	NA	NA
0a1ad4ca-0f13-49e1-ad30-0ad4dbff3bfa	1/29/2019	inventory_date	Oak	Quercus	Santa Rosa	California	-122.700427505237	38.4918708281267	0	0	no_info	NA	NA	SantaRosa	NA	NA	NA	NA	NA	NA	NA	NA	NA	NA	NA	NA	NA
350dc9bc-425a-4866-aae2-1056736bca2b	1/29/2019	inventory_date	NA	NA	Santa Rosa	California	-122.700466492121	38.4918408968042	0	0	no_info	NA	NA	SantaRosa	NA	NA	NA	NA	NA	NA	NA	NA	NA	NA	NA	NA	NA
b6b62733-2329-4f62-a138-fc651ddb57e6	1/29/2019	inventory_date	Fir	Abies	Santa Rosa	California	-122.701363639595	38.4921382759288	35.56	124.67192	no_info	more than 18.29 m	30.48 to 45.72 cm	SantaRosa	NA	NA	NA	NA	NA	NA	NA	NA	NA	NA	NA	NA	NA
b832868f-49f0-4368-9e4e-45c06b1491a7	1/29/2019	inventory_date	Fir	Abies	Santa Rosa	California	-122.70140918418	38.4921468819407	33.02	124.67192	no_info	more than 18.29 m	30.48 to 45.72 cm	SantaRosa	NA	NA	NA	NA	NA	NA	NA	NA	NA	NA	NA	NA	NA
a46cf61f-5160-4062-89c6-eb46cd8d32b8	1/29/2019	inventory_date	Fir	Abies	Santa Rosa	California	-122.701462005119	38.4921464882016	30.48	114.8294	no_info	more than 18.29 m	15.24 to 30.48 cm	SantaRosa	NA	NA	NA	NA	NA	NA	NA	NA	NA	NA	NA	NA	NA
17788155-ed88-4d0c-a40e-d2b7a979a82c	1/29/2019	inventory_date	Fir	Abies	Santa Rosa	California	-122.701599806683	38.4921338463634	27.94	196.8504	no_info	more than 18.29 m	15.24 to 30.48 cm	SantaRosa	NA	NA	NA	NA	NA	NA	NA	NA	NA	NA	NA	NA	NA
2b583b95-f87f-44c9-b4da-97de2d5ee707	1/29/2019	inventory_date	Fir	Abies	Santa Rosa	California	-122.701537643265	38.4921391337176	22.86	114.8294	no_info	more than 18.29 m	15.24 to 30.48 cm	SantaRosa	NA	NA	NA	NA	NA	NA	NA	NA	NA	NA	NA	NA	NA
199425aa-638d-49fe-bc83-5683de4701a9	1/29/2019	inventory_date	Fir	Abies	Santa Rosa	California	-122.701877116611	38.4920748417142	17.78	78.74016	no_info	more than 18.29 m	15.24 to 30.48 cm	SantaRosa	NA	NA	NA	NA	NA	NA	NA	NA	NA	NA	NA	NA	NA
aa4b28b1-0d16-4b58-bba5-3efa2c76b942	1/29/2019	inventory_date	NA	NA	Santa Rosa	California	-122.701876218296	38.4920746729687	0	0	no_info	NA	NA	SantaRosa	NA	NA	NA	NA	NA	NA	NA	NA	NA	NA	NA	NA	NA
c443a0e2-5330-474c-92eb-e12848670d7c	1/29/2019	inventory_date	Fir	Abies	Santa Rosa	California	-122.701959132797	38.4921100813889	15.24	78.74016	no_info	more than 18.29 m	0 to 15.24 cm	SantaRosa	NA	NA	NA	NA	NA	NA	NA	NA	NA	NA	NA	NA	NA
4702527f-f8a2-4f0f-a416-538fef334e3a	1/29/2019	inventory_date	NA	NA	Santa Rosa	California	-122.701958953134	38.4921099970162	0	0	no_info	NA	NA	SantaRosa	NA	NA	NA	NA	NA	NA	NA	NA	NA	NA	NA	NA	NA
d5c31c1b-86e7-4ac5-a9c0-55b88399652d	1/29/2019	inventory_date	Oak	Quercus	Santa Rosa	California	-122.70280094405	38.492345832401	10.16	49.2126	no_info	more than 18.29 m	0 to 15.24 cm	SantaRosa	NA	NA	NA	NA	NA	NA	NA	NA	NA	NA	NA	NA	NA
cd822019-9dae-4322-a6b3-07d6a47acdf6	1/29/2019	inventory_date	NA	NA	Santa Rosa	California	-122.702799506745	38.4923445386905	0	0	no_info	NA	NA	SantaRosa	NA	NA	NA	NA	NA	NA	NA	NA	NA	NA	NA	NA	NA
0dd75735-fd29-42b2-b910-46811304b5e9	1/29/2019	inventory_date	Fir	Abies	Santa Rosa	California	-122.702236352893	38.492414553711	45.72	196.8504	no_info	more than 18.29 m	30.48 to 45.72 cm	SantaRosa	NA	NA	NA	NA	NA	NA	NA	NA	NA	NA	NA	NA	NA
dcb23dc6-5c94-421c-b9aa-e06ba7e7e507	1/29/2019	inventory_date	Fir	Abies	Santa Rosa	California	-122.702251803916	38.4924238135756	15.24	164.042	no_info	more than 18.29 m	0 to 15.24 cm	SantaRosa	NA	NA	NA	NA	NA	NA	NA	NA	NA	NA	NA	NA	NA
88eb23d5-994c-42d2-b279-b8aeffa25aaa	1/29/2019	inventory_date	NA	NA	Santa Rosa	California	-122.703275973172	38.4927683542204	0	0	no_info	NA	NA	SantaRosa	NA	NA	NA	NA	NA	NA	NA	NA	NA	NA	NA	NA	NA
9d7f4558-215e-4e51-a854-eeb59bbc7059	1/29/2019	inventory_date	NA	NA	Santa Rosa	California	-122.703276691824	38.4927462698635	0	0	no_info	NA	NA	SantaRosa	NA	NA	NA	NA	NA	NA	NA	NA	NA	NA	NA	NA	NA
4ec1444d-a17b-45d1-b210-22db04d0b3dd	1/29/2019	inventory_date	Fir	Abies	Santa Rosa	California	-122.702240395312	38.4924280181303	30.48	196.8504	no_info	more than 18.29 m	15.24 to 30.48 cm	SantaRosa	NA	NA	NA	NA	NA	NA	NA	NA	NA	NA	NA	NA	NA
d8270fb8-1916-4e55-b4f5-17c521ac8a24	1/29/2019	inventory_date	Oak	Quercus	Santa Rosa	California	-122.703448359875	38.4924268650417	25.4	82.021	no_info	more than 18.29 m	15.24 to 30.48 cm	SantaRosa	NA	NA	NA	NA	NA	NA	NA	NA	NA	NA	NA	NA	NA
f869cf40-d559-411e-8572-8d601a34497f	NA	inventory_date	Fir	Abies	Santa Rosa	California	-122.702515369621	38.4925063648289	27.94	180.4462	no_info	more than 18.29 m	15.24 to 30.48 cm	SantaRosa	NA	NA	NA	NA	NA	NA	NA	NA	NA	NA	NA	NA	NA
1cc43979-4a5a-40e5-be60-1e5b5c4a4236	1/29/2019	inventory_date	NA	NA	Santa Rosa	California	-122.703521213244	38.4927743094725	0	0	no_info	NA	NA	SantaRosa	NA	NA	NA	NA	NA	NA	NA	NA	NA	NA	NA	NA	NA
970d57da-76ca-4424-a1e6-70d39a0fc4e5	1/29/2019	inventory_date	NA	NA	Santa Rosa	California	-122.70357089008	38.4927818115425	0	0	no_info	NA	NA	SantaRosa	NA	NA	NA	NA	NA	NA	NA	NA	NA	NA	NA	NA	NA
9c4e06cb-ae7e-4368-a2b6-d18d927738a9	1/29/2019	inventory_date	Fir	Abies	Santa Rosa	California	-122.702225932436	38.4924853842621	33.02	196.8504	no_info	more than 18.29 m	30.48 to 45.72 cm	SantaRosa	NA	NA	NA	NA	NA	NA	NA	NA	NA	NA	NA	NA	NA
dc3dbc06-5712-4f73-a28f-cafa34ad1445	1/29/2019	inventory_date	NA	NA	Santa Rosa	California	-122.703593976782	38.4927830700903	0	0	no_info	NA	NA	SantaRosa	NA	NA	NA	NA	NA	NA	NA	NA	NA	NA	NA	NA	NA
926a95e7-9b59-445e-a020-e2772435dacb	1/29/2019	inventory_date	Fir	Abies	Santa Rosa	California	-122.702491474434	38.4925455697858	48.26	213.2546	no_info	more than 18.29 m	45.72 to 60.96 cm	SantaRosa	NA	NA	NA	NA	NA	NA	NA	NA	NA	NA	NA	NA	NA
43f2efb4-4882-4412-b1ed-99d9e20b7342	1/29/2019	inventory_date	NA	NA	Santa Rosa	California	-122.70361733298	38.4927890183101	0	0	no_info	NA	NA	SantaRosa	NA	NA	NA	NA	NA	NA	NA	NA	NA	NA	NA	NA	NA
77b935a7-ba79-4bc0-8448-31039513881b	1/29/2019	inventory_date	NA	NA	Santa Rosa	California	-122.704039990321	38.4927815162408	0	0	no_info	NA	NA	SantaRosa	NA	NA	NA	NA	NA	NA	NA	NA	NA	NA	NA	NA	NA
d15c8d7d-3b99-4401-9cee-16021d9e556b	1/29/2019	inventory_date	NA	NA	Santa Rosa	California	-122.704968129672	38.4925492118521	0	0	no_info	NA	NA	SantaRosa	NA	NA	NA	NA	NA	NA	NA	NA	NA	NA	NA	NA	NA
51e1b920-18f5-4ad8-9d85-c547492552d0	1/29/2019	inventory_date	NA	NA	Santa Rosa	California	-122.704022024015	38.4928222678657	0	0	no_info	NA	NA	SantaRosa	NA	NA	NA	NA	NA	NA	NA	NA	NA	NA	NA	NA	NA
a566e55b-0ede-4e97-bcfc-5e4ce8656108	1/29/2019	inventory_date	Fir	Abies	Santa Rosa	California	-122.702350259271	38.4924703870905	15.24	164.042	no_info	more than 18.29 m	0 to 15.24 cm	SantaRosa	NA	NA	NA	NA	NA	NA	NA	NA	NA	NA	NA	NA	NA
1e60dd39-4e61-430f-9336-251573fa54c1	1/29/2019	inventory_date	NA	NA	Santa Rosa	California	-122.704050770104	38.4928068278118	0	0	no_info	NA	NA	SantaRosa	NA	NA	NA	NA	NA	NA	NA	NA	NA	NA	NA	NA	NA
70309aef-841d-4364-ac34-8b993582527c	1/29/2019	inventory_date	NA	NA	Santa Rosa	California	-122.704890335569	38.49243438121	0	0	no_info	NA	NA	SantaRosa	NA	NA	NA	NA	NA	NA	NA	NA	NA	NA	NA	NA	NA
72595be7-533f-4b42-92a5-4e2325e6efd5	1/29/2019	inventory_date	NA	NA	Santa Rosa	California	-122.70410107576	38.492796267263	0	0	no_info	NA	NA	SantaRosa	NA	NA	NA	NA	NA	NA	NA	NA	NA	NA	NA	NA	NA
c27c12e5-f30f-490f-aed9-fee41906b916	1/29/2019	inventory_date	NA	NA	Santa Rosa	California	-122.704120838696	38.4927898971842	0	0	no_info	NA	NA	SantaRosa	NA	NA	NA	NA	NA	NA	NA	NA	NA	NA	NA	NA	NA
e98c8c6f-0eb7-4152-9ea8-4d53073549a8	1/29/2019	inventory_date	NA	NA	Santa Rosa	California	-122.704328619022	38.492771328331	0	0	no_info	NA	NA	SantaRosa	NA	NA	NA	NA	NA	NA	NA	NA	NA	NA	NA	NA	NA
fa634078-5229-4b1a-b336-a1a36ab0907a	1/29/2019	inventory_date	NA	NA	Santa Rosa	California	-122.704337063185	38.4927662167981	0	0	no_info	NA	NA	SantaRosa	NA	NA	NA	NA	NA	NA	NA	NA	NA	NA	NA	NA	NA
4b2e5707-e988-4c47-9753-6b0ac40595c9	1/29/2019	inventory_date	NA	NA	Santa Rosa	California	-122.703780826361	38.4928352330086	0	0	no_info	NA	NA	SantaRosa	NA	NA	NA	NA	NA	NA	NA	NA	NA	NA	NA	NA	NA
8f83c21f-3c5c-4401-8870-ea0f7c0854c6	1/29/2019	inventory_date	NA	NA	Santa Rosa	California	-122.703827808251	38.4928300652323	0	0	no_info	NA	NA	SantaRosa	NA	NA	NA	NA	NA	NA	NA	NA	NA	NA	NA	NA	NA
3fbec449-0d76-4e4e-b49f-85a43c1c8c96	1/29/2019	inventory_date	NA	NA	Santa Rosa	California	-122.703773011018	38.4928025740623	0	0	no_info	NA	NA	SantaRosa	NA	NA	NA	NA	NA	NA	NA	NA	NA	NA	NA	NA	NA
522e6de4-eff4-4355-a6d3-4ba4d9e4e069	1/29/2019	inventory_date	NA	NA	Santa Rosa	California	-122.703802835086	38.4928414694946	0	0	no_info	NA	NA	SantaRosa	NA	NA	NA	NA	NA	NA	NA	NA	NA	NA	NA	NA	NA
a484dde2-572b-4da4-aebd-c14324a06fc8	1/29/2019	inventory_date	NA	NA	Santa Rosa	California	-122.703848379671	38.4928536823185	0	0	no_info	NA	NA	SantaRosa	NA	NA	NA	NA	NA	NA	NA	NA	NA	NA	NA	NA	NA
956de9ca-349f-4bfe-beaa-99ddd9b0d91d	1/29/2019	inventory_date	NA	NA	Santa Rosa	California	-122.703859249286	38.4928399367394	0	0	no_info	NA	NA	SantaRosa	NA	NA	NA	NA	NA	NA	NA	NA	NA	NA	NA	NA	NA
c5a47c0d-d93c-43ad-bb4a-d8db41f55eee	1/29/2019	inventory_date	NA	NA	Santa Rosa	California	-122.703881347842	38.4928575001439	0	0	no_info	NA	NA	SantaRosa	NA	NA	NA	NA	NA	NA	NA	NA	NA	NA	NA	NA	NA
e77a6013-bb40-4bd2-a580-6a467ae00227	1/29/2019	inventory_date	NA	NA	Santa Rosa	California	-122.704110687734	38.4928082691649	0	0	no_info	NA	NA	SantaRosa	NA	NA	NA	NA	NA	NA	NA	NA	NA	NA	NA	NA	NA
5234cda2-8d5b-489e-aad1-9bfcfa96b4c7	1/29/2019	inventory_date	NA	NA	Santa Rosa	California	-122.704195578528	38.4927852145431	0	0	no_info	NA	NA	SantaRosa	NA	NA	NA	NA	NA	NA	NA	NA	NA	NA	NA	NA	NA
8ffbb7c8-5015-4829-8f0d-bee93d59755e	1/29/2019	inventory_date	NA	NA	Santa Rosa	California	-122.704223426302	38.4928038185477	0	0	no_info	NA	NA	SantaRosa	NA	NA	NA	NA	NA	NA	NA	NA	NA	NA	NA	NA	NA
bb82329e-fb05-4ca6-bc07-39357dcc6aa5	1/29/2019	inventory_date	Oak	Quercus	Santa Rosa	California	-122.705911360721	38.4926012343195	15.24	55.77428	no_info	more than 18.29 m	0 to 15.24 cm	SantaRosa	NA	NA	NA	NA	NA	NA	NA	NA	NA	NA	NA	NA	NA
b02135f2-9165-4e68-bf98-cd5a50ca0f60	1/29/2019	inventory_date	NA	NA	Santa Rosa	California	-122.704304813667	38.4927974133146	0	0	no_info	NA	NA	SantaRosa	NA	NA	NA	NA	NA	NA	NA	NA	NA	NA	NA	NA	NA
079ea667-b663-4a95-b4dc-4331a79b4af9	1/29/2019	inventory_date	NA	NA	Santa Rosa	California	-122.704376678889	38.4928018358082	0	0	no_info	NA	NA	SantaRosa	NA	NA	NA	NA	NA	NA	NA	NA	NA	NA	NA	NA	NA
14b7c9b6-ce37-4380-a67f-402e3fd8ad14	1/29/2019	inventory_date	NA	NA	Santa Rosa	California	-122.704507473595	38.4927668003706	0	0	no_info	NA	NA	SantaRosa	NA	NA	NA	NA	NA	NA	NA	NA	NA	NA	NA	NA	NA
0388b8e3-d1b3-4840-a833-9892946fd487	1/29/2019	inventory_date	NA	NA	Santa Rosa	California	-122.707419991409	38.4924196652689	0	0	no_info	NA	NA	SantaRosa	NA	NA	NA	NA	NA	NA	NA	NA	NA	NA	NA	NA	NA
aaa03163-072f-4de5-bbd2-0810e923582b	1/29/2019	inventory_date	Oak	Quercus	Santa Rosa	California	-122.705952413729	38.4926583401663	40.64	229.6588	no_info	more than 18.29 m	30.48 to 45.72 cm	SantaRosa	NA	NA	NA	NA	NA	NA	NA	NA	NA	NA	NA	NA	NA
168cbf8e-6fa9-4b3d-a100-cd2a0d696ee5	1/29/2019	inventory_date	NA	NA	Santa Rosa	California	-122.705949898446	38.4926576370657	0	0	no_info	NA	NA	SantaRosa	NA	NA	NA	NA	NA	NA	NA	NA	NA	NA	NA	NA	NA
90ac6cc1-b321-4990-8472-1a729c9698b9	1/29/2019	inventory_date	NA	NA	Santa Rosa	California	-122.707418374441	38.4921808348978	0	0	no_info	NA	NA	SantaRosa	NA	NA	NA	NA	NA	NA	NA	NA	NA	NA	NA	NA	NA
a8bd2c9c-eb1b-4a1c-8d09-783bc8c9e897	1/29/2019	inventory_date	NA	NA	Santa Rosa	California	-122.707762339364	38.4923603655503	0	0	no_info	NA	NA	SantaRosa	NA	NA	NA	NA	NA	NA	NA	NA	NA	NA	NA	NA	NA
92718f7f-be74-4ca9-b314-b6bdc84f68b7	1/29/2019	inventory_date	Pistache	NA	Santa Rosa	California	-122.706618245018	38.4926881797461	22.86	59.05512	no_info	more than 18.29 m	15.24 to 30.48 cm	SantaRosa	NA	NA	NA	NA	NA	NA	NA	NA	NA	NA	NA	NA	NA
155d534d-cf0a-4b8a-a8fc-4a70d2f13a18	1/29/2019	inventory_date	Pistache	NA	Santa Rosa	California	-122.706766736534	38.4926628540714	17.78	65.6168	no_info	more than 18.29 m	15.24 to 30.48 cm	SantaRosa	NA	NA	NA	NA	NA	NA	NA	NA	NA	NA	NA	NA	NA
efef4b68-e1ab-4845-88e6-211532d4ee38	1/29/2019	inventory_date	NA	NA	Santa Rosa	California	-122.706617436534	38.4926875328939	0	0	no_info	NA	NA	SantaRosa	NA	NA	NA	NA	NA	NA	NA	NA	NA	NA	NA	NA	NA
b6b67d2e-262c-465b-b01f-3d19477d3702	1/29/2019	inventory_date	NA	NA	Santa Rosa	California	-122.707922688642	38.4922876646194	0	0	no_info	NA	NA	SantaRosa	NA	NA	NA	NA	NA	NA	NA	NA	NA	NA	NA	NA	NA
150cbb3f-cef6-4dee-b0b9-c9f291797a69	1/29/2019	inventory_date	NA	NA	Santa Rosa	California	-122.707725867763	38.4923293657136	0	0	no_info	NA	NA	SantaRosa	NA	NA	NA	NA	NA	NA	NA	NA	NA	NA	NA	NA	NA
385dd5bb-f669-41af-814e-a1e7ef89f021	1/29/2019	inventory_date	Pistache	NA	Santa Rosa	California	-122.706763412768	38.4926590432668	0	0	no_info	NA	NA	SantaRosa	NA	NA	NA	NA	NA	NA	NA	NA	NA	NA	NA	NA	NA
37b2f754-5fe7-45ee-8172-6ca5507f9fcc	1/29/2019	inventory_date	NA	NA	Santa Rosa	California	-122.707055544898	38.492650402161	0	0	no_info	NA	NA	SantaRosa	NA	NA	NA	NA	NA	NA	NA	NA	NA	NA	NA	NA	NA
e5fe6ca7-eafd-4eee-a8d7-4cfd668cbaef	1/29/2019	inventory_date	Pistache	NA	Santa Rosa	California	-122.707140256029	38.4926393494188	20.32	55.77428	no_info	more than 18.29 m	15.24 to 30.48 cm	SantaRosa	NA	NA	NA	NA	NA	NA	NA	NA	NA	NA	NA	NA	NA
4ab7cce0-93f5-4cd7-8967-397bb359e1fc	1/29/2019	inventory_date	Pistache	NA	Santa Rosa	California	-122.707298808677	38.4926111972611	15.24	59.05512	no_info	more than 18.29 m	0 to 15.24 cm	SantaRosa	NA	NA	NA	NA	NA	NA	NA	NA	NA	NA	NA	NA	NA
71e9baf6-7397-4a45-9493-3be601d27b50	1/29/2019	inventory_date	Pistache	NA	Santa Rosa	California	-122.707296383226	38.4926101566716	0	0	no_info	NA	NA	SantaRosa	NA	NA	NA	NA	NA	NA	NA	NA	NA	NA	NA	NA	NA
b4e04f99-434e-4864-9e34-1a186574bf22	1/29/2019	inventory_date	Redwood	Sequoia sempervirens	Santa Rosa	California	-122.70933259448	38.4916112260481	25.4	98.4252	naturally_occurring	more than 18.29 m	15.24 to 30.48 cm	SantaRosa	NA	NA	NA	NA	NA	NA	NA	NA	NA	NA	NA	NA	NA
75c3d271-1bd8-47f5-b4b5-efdcab20d0fb	1/29/2019	inventory_date	Fir	Abies	Santa Rosa	California	-122.708806990208	38.491568751116	43.18	164.042	no_info	more than 18.29 m	30.48 to 45.72 cm	SantaRosa	NA	NA	NA	NA	NA	NA	NA	NA	NA	NA	NA	NA	NA
1e11af6d-b98e-4185-81ff-28ba753d7871	1/29/2019	inventory_date	Redwood	Sequoia sempervirens	Santa Rosa	California	-122.709328013072	38.4916120557188	0	0	naturally_occurring	NA	NA	SantaRosa	NA	NA	NA	NA	NA	NA	NA	NA	NA	NA	NA	NA	NA
fd6d9059-abf5-4bb2-9cea-9297e531d6b3	1/29/2019	inventory_date	Fir	Abies	Santa Rosa	California	-122.708435177512	38.4913548081373	45.72	196.8504	no_info	more than 18.29 m	30.48 to 45.72 cm	SantaRosa	NA	NA	NA	NA	NA	NA	NA	NA	NA	NA	NA	NA	NA
1105fc7f-5fde-413a-a510-ca57ea8f2f8f	1/29/2019	inventory_date	NA	NA	Santa Rosa	California	-122.709420449715	38.4916126955495	25.4	213.2546	no_info	more than 18.29 m	15.24 to 30.48 cm	SantaRosa	NA	NA	NA	NA	NA	NA	NA	NA	NA	NA	NA	NA	NA
168c61fd-fc3e-4885-8349-b69ed657503a	1/29/2019	inventory_date	Fir	Abies	Santa Rosa	California	-122.708788574744	38.4915794032491	48.26	180.4462	no_info	more than 18.29 m	45.72 to 60.96 cm	SantaRosa	NA	NA	NA	NA	NA	NA	NA	NA	NA	NA	NA	NA	NA
c32a74dc-8a2f-43c8-b653-9d95c087f4de	1/29/2019	inventory_date	Fir	Abies	Santa Rosa	California	-122.708954134251	38.4914531806434	53.34	196.8504	no_info	more than 18.29 m	45.72 to 60.96 cm	SantaRosa	NA	NA	NA	NA	NA	NA	NA	NA	NA	NA	NA	NA	NA
4f1ce8a1-7050-4726-8eb1-1382fcc82ca0	1/29/2019	inventory_date	NA	NA	Santa Rosa	California	-122.709400057958	38.4915581341368	38.1	196.8504	no_info	more than 18.29 m	30.48 to 45.72 cm	SantaRosa	NA	NA	NA	NA	NA	NA	NA	NA	NA	NA	NA	NA	NA
d257d4c8-b0ea-4c23-939f-3a3c9a7d6975	1/29/2019	inventory_date	NA	NA	Santa Rosa	California	-122.709218777934	38.4913320835138	0	0	no_info	NA	NA	SantaRosa	NA	NA	NA	NA	NA	NA	NA	NA	NA	NA	NA	NA	NA
8855d953-5066-468c-affe-49d2ea0630c7	1/29/2019	inventory_date	NA	NA	Santa Rosa	California	-122.709698029138	38.4911014408361	81.28	213.2546	no_info	more than 18.29 m	more than 76.2 cm	SantaRosa	NA	NA	NA	NA	NA	NA	NA	NA	NA	NA	NA	NA	NA
00ffe900-b17e-4fdd-9149-ae2145cec9a8	1/29/2019	inventory_date	NA	NA	Santa Rosa	California	-122.709695963013	38.4911072556028	33.02	164.042	no_info	more than 18.29 m	30.48 to 45.72 cm	SantaRosa	NA	NA	NA	NA	NA	NA	NA	NA	NA	NA	NA	NA	NA
c11be71c-b1a1-43bb-b048-6451d2c1f4f5	1/29/2019	inventory_date	Pistache	NA	Santa Rosa	California	-122.709930602965	38.4902153478747	0	0	no_info	NA	NA	SantaRosa	NA	NA	NA	NA	NA	NA	NA	NA	NA	NA	NA	NA	NA
669f1f9f-e8f4-4fb6-98aa-0dad6269b507	1/29/2019	inventory_date	Pistache	NA	Santa Rosa	California	-122.709891166924	38.4900416970428	15.24	52.49344	no_info	more than 18.29 m	0 to 15.24 cm	SantaRosa	NA	NA	NA	NA	NA	NA	NA	NA	NA	NA	NA	NA	NA
6c53ce1c-d62d-4eb6-9f62-5f6333c75e91	1/29/2019	inventory_date	NA	NA	Santa Rosa	California	-122.709891616082	38.4900411978233	0	0	no_info	NA	NA	SantaRosa	NA	NA	NA	NA	NA	NA	NA	NA	NA	NA	NA	NA	NA
31c40514-5488-4f35-9f8d-311d58403390	1/29/2019	inventory_date	Fir	Abies	Santa Rosa	California	-122.709807623603	38.48827732827	38.1	223.09712	no_info	more than 18.29 m	30.48 to 45.72 cm	SantaRosa	NA	NA	NA	NA	NA	NA	NA	NA	NA	NA	NA	NA	NA
e7b3d9e8-addb-4a75-8632-c7e5cfae347a	1/29/2019	inventory_date	NA	NA	Santa Rosa	California	-122.709523396647	38.488033681684	15.24	82.021	no_info	more than 18.29 m	0 to 15.24 cm	SantaRosa	NA	NA	NA	NA	NA	NA	NA	NA	NA	NA	NA	NA	NA
7f0143c1-c941-4ed4-8181-c02b9a64f75c	1/29/2019	inventory_date	NA	NA	Santa Rosa	California	-122.70996384063	38.4876741624182	0	0	no_info	NA	NA	SantaRosa	NA	NA	NA	NA	NA	NA	NA	NA	NA	NA	NA	NA	NA
374d4078-ab8a-4a9d-b005-228dc5614487	1/29/2019	inventory_date	NA	NA	Santa Rosa	California	-122.710167039548	38.4872215509177	0	0	no_info	NA	NA	SantaRosa	NA	NA	NA	NA	NA	NA	NA	NA	NA	NA	NA	NA	NA
7fb6ee5c-3831-4c03-8fad-c908de256d79	1/29/2019	inventory_date	NA	NA	Santa Rosa	California	-122.710236209825	38.487157001391	0	0	no_info	NA	NA	SantaRosa	NA	NA	NA	NA	NA	NA	NA	NA	NA	NA	NA	NA	NA
4a9e2b02-922b-40b3-b226-d99275a4be79	1/29/2019	inventory_date	Pistache	NA	Santa Rosa	California	-122.710254355793	38.4870221714469	10.16	59.05512	no_info	more than 18.29 m	0 to 15.24 cm	SantaRosa	NA	NA	NA	NA	NA	NA	NA	NA	NA	NA	NA	NA	NA
4db50530-c6ae-41f1-b1c0-3a1b580d7261	1/29/2019	inventory_date	Pistache	NA	Santa Rosa	California	-122.710355146768	38.4871699816164	15.24	65.6168	no_info	more than 18.29 m	0 to 15.24 cm	SantaRosa	NA	NA	NA	NA	NA	NA	NA	NA	NA	NA	NA	NA	NA
3fb0e1d4-9181-423a-a8e0-475faf3ebb39	1/29/2019	inventory_date	Pistache	NA	Santa Rosa	California	-122.710357392556	38.487170171468	0	0	no_info	NA	NA	SantaRosa	NA	NA	NA	NA	NA	NA	NA	NA	NA	NA	NA	NA	NA
d4f2470d-35d9-49b0-8e67-127c9ad94100	1/29/2019	inventory_date	Pistache	NA	Santa Rosa	California	-122.710254445625	38.4870215737647	0	0	no_info	NA	NA	SantaRosa	NA	NA	NA	NA	NA	NA	NA	NA	NA	NA	NA	NA	NA
10c82944-d598-4daf-9a44-cd7656585d81	1/29/2019	inventory_date	NA	NA	Santa Rosa	California	-122.710174315902	38.4869492330883	66.04	213.2546	no_info	more than 18.29 m	60.96 to 76.2 cm	SantaRosa	NA	NA	NA	NA	NA	NA	NA	NA	NA	NA	NA	NA	NA
a92a8960-8a3e-4478-9637-253b0d60810b	1/29/2019	inventory_date	Oak	Quercus	Santa Rosa	California	-122.710207284072	38.4870566612167	27.94	82.021	no_info	more than 18.29 m	15.24 to 30.48 cm	SantaRosa	NA	NA	NA	NA	NA	NA	NA	NA	NA	NA	NA	NA	NA
310e7220-d879-43c2-a7df-c0569212f2fa	1/29/2019	inventory_date	NA	NA	Santa Rosa	California	-122.710207553567	38.4870555642946	0	0	no_info	NA	NA	SantaRosa	NA	NA	NA	NA	NA	NA	NA	NA	NA	NA	NA	NA	NA
29722ece-a3a5-4f3c-a81c-23a26778d348	1/29/2019	inventory_date	NA	NA	Santa Rosa	California	-122.710279598453	38.486993883495	58.42	131.2336	no_info	more than 18.29 m	45.72 to 60.96 cm	SantaRosa	NA	NA	NA	NA	NA	NA	NA	NA	NA	NA	NA	NA	NA
8c9be346-bda0-4d2b-a46b-fe49e93227b9	1/29/2019	inventory_date	NA	NA	Santa Rosa	California	-122.710297385095	38.4869626141501	71.12	213.2546	no_info	more than 18.29 m	60.96 to 76.2 cm	SantaRosa	NA	NA	NA	NA	NA	NA	NA	NA	NA	NA	NA	NA	NA
0b7861c7-c828-4f64-8c94-bafc382a60b7	1/29/2019	inventory_date	NA	NA	Santa Rosa	California	-122.71054217601	38.4871485635401	40.64	164.042	no_info	more than 18.29 m	30.48 to 45.72 cm	SantaRosa	NA	NA	NA	NA	NA	NA	NA	NA	NA	NA	NA	NA	NA
31a7e43e-a628-4952-9271-7e052650dbe2	1/29/2019	inventory_date	NA	NA	Santa Rosa	California	-122.710279508621	38.4869918865325	0	0	no_info	NA	NA	SantaRosa	NA	NA	NA	NA	NA	NA	NA	NA	NA	NA	NA	NA	NA
0d1d27e5-32af-4317-abf0-eb61316189c1	1/29/2019	inventory_date	Pistache	NA	Santa Rosa	California	-122.7103270295	38.4869538809508	7.62	45.93176	no_info	more than 18.29 m	0 to 15.24 cm	SantaRosa	NA	NA	NA	NA	NA	NA	NA	NA	NA	NA	NA	NA	NA
e8b0b07f-e646-4d91-ae45-a2c50a0c8e17	1/29/2019	inventory_date	NA	NA	Santa Rosa	California	-122.710542445505	38.4871472205154	0	0	no_info	NA	NA	SantaRosa	NA	NA	NA	NA	NA	NA	NA	NA	NA	NA	NA	NA	NA
5f4d0c47-3252-4461-ab84-0e42a2c3572f	1/29/2019	inventory_date	NA	NA	Santa Rosa	California	-122.710326849837	38.4869538387615	0	0	no_info	NA	NA	SantaRosa	NA	NA	NA	NA	NA	NA	NA	NA	NA	NA	NA	NA	NA
05396108-6f9e-4f72-879e-f34c03b6871a	1/29/2019	inventory_date	NA	NA	Santa Rosa	California	-122.710502290812	38.4867989473511	27.94	147.6378	no_info	more than 18.29 m	15.24 to 30.48 cm	SantaRosa	NA	NA	NA	NA	NA	NA	NA	NA	NA	NA	NA	NA	NA
3c8c3354-14e9-4ede-b7cd-6eba7af39ad1	1/29/2019	inventory_date	Pistache	NA	Santa Rosa	California	-122.710626887142	38.4869305642881	15.24	59.05512	no_info	more than 18.29 m	0 to 15.24 cm	SantaRosa	NA	NA	NA	NA	NA	NA	NA	NA	NA	NA	NA	NA	NA
29e1be76-1916-4ca0-9549-e5f2c61690ac	1/29/2019	inventory_date	NA	NA	Santa Rosa	California	-122.710467436179	38.4867529537916	58.42	164.042	no_info	more than 18.29 m	45.72 to 60.96 cm	SantaRosa	NA	NA	NA	NA	NA	NA	NA	NA	NA	NA	NA	NA	NA
d401aa67-988d-427f-9e1b-164f64182e5a	1/29/2019	inventory_date	Pistache	NA	Santa Rosa	California	-122.710622934554	38.4869326526626	0	0	no_info	NA	NA	SantaRosa	NA	NA	NA	NA	NA	NA	NA	NA	NA	NA	NA	NA	NA
1d0cbb47-f74b-4319-8a0d-933dd6451464	1/29/2019	inventory_date	NA	NA	Santa Rosa	California	-122.710615658201	38.4867771775856	22.86	68.89764	no_info	more than 18.29 m	15.24 to 30.48 cm	SantaRosa	NA	NA	NA	NA	NA	NA	NA	NA	NA	NA	NA	NA	NA
15ad63cf-bd31-4c93-a862-c1465c6e8c94	1/29/2019	inventory_date	NA	NA	Santa Rosa	California	-122.710615388706	38.4867771846171	0	0	no_info	NA	NA	SantaRosa	NA	NA	NA	NA	NA	NA	NA	NA	NA	NA	NA	NA	NA
28eb1742-3337-47a9-9bd5-04c83280dd9e	NA	inventory_date	NA	NA	Santa Rosa	California	-122.710541637021	38.4866856333996	111.76	213.2546	no_info	more than 18.29 m	more than 76.2 cm	SantaRosa	NA	NA	NA	NA	NA	NA	NA	NA	NA	NA	NA	NA	NA
b3b3f71d-c4da-48ec-ada2-36ed854dd848	1/29/2019	inventory_date	Pistache	NA	Santa Rosa	California	-122.710978308081	38.4865374847198	17.78	59.05512	no_info	more than 18.29 m	15.24 to 30.48 cm	SantaRosa	NA	NA	NA	NA	NA	NA	NA	NA	NA	NA	NA	NA	NA
37502494-3fa3-4a38-a1c8-f0f15515b3b9	1/29/2019	inventory_date	Pistache	NA	Santa Rosa	California	-122.710982530163	38.4865366057694	0	0	no_info	NA	NA	SantaRosa	NA	NA	NA	NA	NA	NA	NA	NA	NA	NA	NA	NA	NA
f68e8b49-4866-4e6d-8384-e1cf628c7d17	1/29/2019	inventory_date	NA	NA	Santa Rosa	California	-122.71174996091	38.484576850401	0	0	no_info	NA	NA	SantaRosa	NA	NA	NA	NA	NA	NA	NA	NA	NA	NA	NA	NA	NA
44495b91-240d-4e50-9656-17aa4d221889	1/29/2019	inventory_date	Pear	Pyrus	Santa Rosa	California	-122.714630858026	38.4824504960168	22.86	75.45932	no_info	more than 18.29 m	15.24 to 30.48 cm	SantaRosa	NA	NA	NA	NA	NA	NA	NA	NA	NA	NA	NA	NA	NA
25b3f873-986c-4508-8760-74bc323eea99	1/29/2019	inventory_date	NA	NA	Santa Rosa	California	-122.714628881732	38.4824513679849	0	0	no_info	NA	NA	SantaRosa	NA	NA	NA	NA	NA	NA	NA	NA	NA	NA	NA	NA	NA
db2c293f-eeae-4b19-8c29-df0feb92fecf	1/29/2019	inventory_date	Pear	Pyrus	Santa Rosa	California	-122.714793183598	38.4824296531622	15.24	49.2126	no_info	more than 18.29 m	0 to 15.24 cm	SantaRosa	NA	NA	NA	NA	NA	NA	NA	NA	NA	NA	NA	NA	NA
2a8ed62a-d3f6-48bd-8d84-cf0ce47bd7b9	1/29/2019	inventory_date	NA	NA	Santa Rosa	California	-122.714793003935	38.4824296250342	0	0	no_info	NA	NA	SantaRosa	NA	NA	NA	NA	NA	NA	NA	NA	NA	NA	NA	NA	NA
f564f589-dbaf-41d3-a628-82c5c884a1ed	1/29/2019	inventory_date	Hackberry	Celtis occidentalis	Santa Rosa	California	-122.717084785888	38.4811573134569	25.4	65.6168	introduced	more than 18.29 m	15.24 to 30.48 cm	SantaRosa	NA	NA	NA	NA	NA	NA	NA	NA	NA	NA	NA	NA	NA
b19ad71f-eb33-490d-ac09-d6ad6585ac5f	1/29/2019	inventory_date	Hackberry	Celtis occidentalis	Santa Rosa	California	-122.717501963506	38.4811237491051	40.64	114.8294	introduced	more than 18.29 m	30.48 to 45.72 cm	SantaRosa	NA	NA	NA	NA	NA	NA	NA	NA	NA	NA	NA	NA	NA
2f3151f1-8a75-4f10-ac66-80aa810c890c	1/29/2019	inventory_date	NA	NA	Santa Rosa	California	-122.717502322832	38.4811238123943	0	0	no_info	NA	NA	SantaRosa	NA	NA	NA	NA	NA	NA	NA	NA	NA	NA	NA	NA	NA
04ec1ddc-65d8-45e4-bff8-4bffd3072f0d	1/29/2019	inventory_date	Hackberry	Celtis occidentalis	Santa Rosa	California	-122.718282779151	38.4806690922959	17.78	59.05512	introduced	more than 18.29 m	15.24 to 30.48 cm	SantaRosa	NA	NA	NA	NA	NA	NA	NA	NA	NA	NA	NA	NA	NA
a3e3dffa-d659-4ee2-8707-ecd594d3d4a3	1/29/2019	inventory_date	Hackberry	Celtis occidentalis	Santa Rosa	California	-122.718280443531	38.4806704424735	0	0	introduced	NA	NA	SantaRosa	NA	NA	NA	NA	NA	NA	NA	NA	NA	NA	NA	NA	NA
4882c090-ec3b-47c4-ad20-40733953637e	1/29/2019	inventory_date	Hackberry	Celtis occidentalis	Santa Rosa	California	-122.718538349849	38.4805755994685	20.32	59.05512	introduced	more than 18.29 m	15.24 to 30.48 cm	SantaRosa	NA	NA	NA	NA	NA	NA	NA	NA	NA	NA	NA	NA	NA
bc6f10a1-6321-4707-8c83-bfcf9fd865b9	1/29/2019	inventory_date	Oak	Quercus	Santa Rosa	California	-122.720242903101	38.4794720866234	15.24	59.05512	no_info	more than 18.29 m	0 to 15.24 cm	SantaRosa	NA	NA	NA	NA	NA	NA	NA	NA	NA	NA	NA	NA	NA
5ef8c2ee-8397-4635-b1bf-7c253034a1ef	1/29/2019	inventory_date	NA	NA	Santa Rosa	California	-122.718537990523	38.4805756135329	0	0	no_info	NA	NA	SantaRosa	NA	NA	NA	NA	NA	NA	NA	NA	NA	NA	NA	NA	NA
4124df9f-5dd4-4ac6-83c8-6c57793478ce	1/29/2019	inventory_date	Oak	Quercus	Santa Rosa	California	-122.718534576925	38.4805955638365	25.4	118.11024	no_info	more than 18.29 m	15.24 to 30.48 cm	SantaRosa	NA	NA	NA	NA	NA	NA	NA	NA	NA	NA	NA	NA	NA
0ff213e1-7469-4072-a4b5-03b700f1b8d2	1/29/2019	inventory_date	Redwood	Sequoia sempervirens	Santa Rosa	California	-122.721260694317	38.4786603657089	45.72	147.6378	naturally_occurring	more than 18.29 m	30.48 to 45.72 cm	SantaRosa	NA	NA	NA	NA	NA	NA	NA	NA	NA	NA	NA	NA	NA
4432c560-fbc0-470a-bb8f-e80b3af940a2	1/29/2019	inventory_date	Redwood	Sequoia sempervirens	Santa Rosa	California	-122.721264018084	38.4786594093065	0	0	naturally_occurring	NA	NA	SantaRosa	NA	NA	NA	NA	NA	NA	NA	NA	NA	NA	NA	NA	NA
8a14532f-68c5-4cd1-be3c-1dc05f110ce3	1/29/2019	inventory_date	NA	NA	Santa Rosa	California	-122.72130902368	38.4784242815963	0	0	no_info	NA	NA	SantaRosa	NA	NA	NA	NA	NA	NA	NA	NA	NA	NA	NA	NA	NA
6083331b-a3b4-43b1-beea-61e12446fb43	1/29/2019	inventory_date	NA	NA	Santa Rosa	California	-122.721279558938	38.4783524808177	0	0	no_info	NA	NA	SantaRosa	NA	NA	NA	NA	NA	NA	NA	NA	NA	NA	NA	NA	NA
35a2fd0c-a4a8-4929-afa3-f4560465e484	1/29/2019	inventory_date	NA	NA	Santa Rosa	California	-122.721258897687	38.478390434676	0	0	no_info	NA	NA	SantaRosa	NA	NA	NA	NA	NA	NA	NA	NA	NA	NA	NA	NA	NA
d50346f2-f9b3-4b5f-aa82-e61d016d01eb	1/29/2019	inventory_date	Oak	Quercus	Santa Rosa	California	-122.720418703402	38.4766690450073	20.32	65.6168	no_info	more than 18.29 m	15.24 to 30.48 cm	SantaRosa	NA	NA	NA	NA	NA	NA	NA	NA	NA	NA	NA	NA	NA
4688c5d5-bde2-4128-bb8a-32f06b6d0133	1/29/2019	inventory_date	Oak	Quercus	Santa Rosa	California	-122.720364804485	38.4766486224349	17.78	65.6168	no_info	more than 18.29 m	15.24 to 30.48 cm	SantaRosa	NA	NA	NA	NA	NA	NA	NA	NA	NA	NA	NA	NA	NA
dd02998d-f982-48c6-9b6b-dd6fc0e441b6	1/29/2019	inventory_date	NA	NA	Santa Rosa	California	-122.721050039383	38.4770971159823	88.9	164.042	no_info	more than 18.29 m	more than 76.2 cm	SantaRosa	NA	NA	NA	NA	NA	NA	NA	NA	NA	NA	NA	NA	NA
905a4007-dc89-47e3-9a93-0384f52acefb	1/29/2019	inventory_date	Oak	Quercus	Santa Rosa	California	-122.720378728372	38.476654825159	15.24	65.6168	no_info	more than 18.29 m	0 to 15.24 cm	SantaRosa	NA	NA	NA	NA	NA	NA	NA	NA	NA	NA	NA	NA	NA
54ff195c-fae5-42b1-b657-5dfdec040f90	1/29/2019	inventory_date	Oak	Quercus	Santa Rosa	California	-122.720393730237	38.4766591009593	17.78	72.17848	no_info	more than 18.29 m	15.24 to 30.48 cm	SantaRosa	NA	NA	NA	NA	NA	NA	NA	NA	NA	NA	NA	NA	NA
12f73579-d59e-4779-9e6d-1bdda9c5a433	1/29/2019	inventory_date	Oak	Quercus	Santa Rosa	California	-122.720943499191	38.4770334645842	35.56	65.6168	no_info	more than 18.29 m	30.48 to 45.72 cm	SantaRosa	NA	NA	NA	NA	NA	NA	NA	NA	NA	NA	NA	NA	NA
4223eec8-bde6-419c-928a-12a65dba75ac	1/29/2019	inventory_date	Oak	Quercus	Santa Rosa	California	-122.720935953342	38.4770285418133	0	0	no_info	NA	NA	SantaRosa	NA	NA	NA	NA	NA	NA	NA	NA	NA	NA	NA	NA	NA
1c06e67b-fe9c-4caf-adc8-f6f13524ce73	1/29/2019	inventory_date	Oak	Quercus	Santa Rosa	California	-122.72035689931	38.4766446279366	15.24	65.6168	no_info	more than 18.29 m	0 to 15.24 cm	SantaRosa	NA	NA	NA	NA	NA	NA	NA	NA	NA	NA	NA	NA	NA
57eca3f5-7c6b-4d51-b7d0-d8c0c025df5a	1/29/2019	inventory_date	Oak	Quercus	Santa Rosa	California	-122.72105336315	38.4760845942716	38.1	137.79528	no_info	more than 18.29 m	30.48 to 45.72 cm	SantaRosa	NA	NA	NA	NA	NA	NA	NA	NA	NA	NA	NA	NA	NA
2db1d081-1e4b-4ca9-ace2-743f757abf42	1/29/2019	inventory_date	Redwood	Sequoia sempervirens	Santa Rosa	California	-122.721601425305	38.4760742492835	33.02	164.042	naturally_occurring	more than 18.29 m	30.48 to 45.72 cm	SantaRosa	NA	NA	NA	NA	NA	NA	NA	NA	NA	NA	NA	NA	NA
528c930a-6445-4c94-8843-5d594ff63266	1/29/2019	inventory_date	NA	NA	Santa Rosa	California	-122.7210492309	38.4760842074774	0	0	no_info	NA	NA	SantaRosa	NA	NA	NA	NA	NA	NA	NA	NA	NA	NA	NA	NA	NA
5cbb5461-2bc0-4555-bd1d-60a64e4074a8	1/29/2019	inventory_date	Redwood	Sequoia sempervirens	Santa Rosa	California	-122.721601515136	38.4760774702249	0	0	naturally_occurring	NA	NA	SantaRosa	NA	NA	NA	NA	NA	NA	NA	NA	NA	NA	NA	NA	NA
6c3e342b-fe6e-47c1-84b6-c36f71865ce5	1/29/2019	inventory_date	Sycamore	Platanus acerifolia	Santa Rosa	California	-122.724371110989	38.4755696146027	22.86	150.91864	introduced	more than 18.29 m	15.24 to 30.48 cm	SantaRosa	NA	NA	NA	NA	NA	NA	NA	NA	NA	NA	NA	NA	NA
17ee2e59-0921-45c7-b907-ca149901711d	1/29/2019	inventory_date	Pistache	NA	Santa Rosa	California	-122.726932207864	38.4753323318425	22.86	91.86352	no_info	more than 18.29 m	15.24 to 30.48 cm	SantaRosa	NA	NA	NA	NA	NA	NA	NA	NA	NA	NA	NA	NA	NA
7266a564-3641-4ce8-a55e-7ef209d9f696	1/29/2019	inventory_date	Pistache	NA	Santa Rosa	California	-122.726930321402	38.4753330984064	0	0	no_info	NA	NA	SantaRosa	NA	NA	NA	NA	NA	NA	NA	NA	NA	NA	NA	NA	NA
8d3ea049-7113-4cba-a952-9a107f2366a4	1/29/2019	inventory_date	Oak	Quercus	Santa Rosa	California	-122.726376150703	38.4752437479539	40.64	124.67192	no_info	more than 18.29 m	30.48 to 45.72 cm	SantaRosa	NA	NA	NA	NA	NA	NA	NA	NA	NA	NA	NA	NA	NA
db4ed5a0-6abc-4151-a4ed-34a4b7e59eb7	1/29/2019	inventory_date	Pistache	NA	Santa Rosa	California	-122.727307973147	38.4752702401461	15.24	59.05512	no_info	more than 18.29 m	0 to 15.24 cm	SantaRosa	NA	NA	NA	NA	NA	NA	NA	NA	NA	NA	NA	NA	NA
fba45c0c-9032-46f3-9c35-fea25cfc006f	1/29/2019	inventory_date	Pistache	NA	Santa Rosa	California	-122.72730932062	38.47527412923	0	0	no_info	NA	NA	SantaRosa	NA	NA	NA	NA	NA	NA	NA	NA	NA	NA	NA	NA	NA
a3e6f7b0-5a47-42ce-9ce0-ac51fe8ba566	1/29/2019	inventory_date	Pistache	NA	Santa Rosa	California	-122.727799351608	38.4751194658969	17.78	65.6168	no_info	more than 18.29 m	15.24 to 30.48 cm	SantaRosa	NA	NA	NA	NA	NA	NA	NA	NA	NA	NA	NA	NA	NA
29b134b6-312a-4f99-9f71-8faaf306682d	1/29/2019	inventory_date	Pistache	NA	Santa Rosa	California	-122.727795848178	38.4751161534874	0	0	no_info	NA	NA	SantaRosa	NA	NA	NA	NA	NA	NA	NA	NA	NA	NA	NA	NA	NA
3f7b50c9-f807-4989-a42a-2fb1a296fb44	1/29/2019	inventory_date	NA	NA	Santa Rosa	California	-122.728406702571	38.4749428108772	22.86	114.8294	no_info	more than 18.29 m	15.24 to 30.48 cm	SantaRosa	NA	NA	NA	NA	NA	NA	NA	NA	NA	NA	NA	NA	NA
7493d3e5-802d-4e05-a149-9e31d4c92bd8	1/29/2019	inventory_date	NA	NA	Santa Rosa	California	-122.728404456783	38.4749430499902	0	0	no_info	NA	NA	SantaRosa	NA	NA	NA	NA	NA	NA	NA	NA	NA	NA	NA	NA	NA
26504f28-9198-473b-8462-4db65ff1d956	1/29/2019	inventory_date	Pistache	NA	Santa Rosa	California	-122.728902931934	38.4749353843101	22.86	49.2126	no_info	more than 18.29 m	15.24 to 30.48 cm	SantaRosa	NA	NA	NA	NA	NA	NA	NA	NA	NA	NA	NA	NA	NA
a3f8a447-ce92-49f5-ba78-2aa259a7fe0d	1/29/2019	inventory_date	Pistache	NA	Santa Rosa	California	-122.728915867674	38.4749222682594	0	0	no_info	NA	NA	SantaRosa	NA	NA	NA	NA	NA	NA	NA	NA	NA	NA	NA	NA	NA
27f07227-1407-48a1-9979-3d8b16d8d2f2	1/29/2019	inventory_date	Pistache	NA	Santa Rosa	California	-122.729786604679	38.4753297649086	15.24	49.2126	no_info	more than 18.29 m	0 to 15.24 cm	SantaRosa	NA	NA	NA	NA	NA	NA	NA	NA	NA	NA	NA	NA	NA
f675e401-ddfb-4fba-8b61-c32a50fb514c	1/29/2019	inventory_date	NA	NA	Santa Rosa	California	-122.729780496135	38.4753302923608	0	0	no_info	NA	NA	SantaRosa	NA	NA	NA	NA	NA	NA	NA	NA	NA	NA	NA	NA	NA
739bc36b-7d36-4099-ae52-d9421baedc05	1/29/2019	inventory_date	Walnut	Juglans	Santa Rosa	California	-122.733620344817	38.4806686984941	38.1	114.8294	no_info	more than 18.29 m	30.48 to 45.72 cm	SantaRosa	NA	NA	NA	NA	NA	NA	NA	NA	NA	NA	NA	NA	NA
be4f874e-50a9-4b71-9609-f99c6fc51792	1/29/2019	inventory_date	Walnut	Juglans	Santa Rosa	California	-122.733675321712	38.4807727253845	17.78	98.4252	no_info	more than 18.29 m	15.24 to 30.48 cm	SantaRosa	NA	NA	NA	NA	NA	NA	NA	NA	NA	NA	NA	NA	NA
05260682-0aec-4a7a-932e-a0a3173ccff6	1/29/2019	inventory_date	Walnut	Juglans	Santa Rosa	California	-122.733674513229	38.480774666262	17.78	52.49344	no_info	more than 18.29 m	15.24 to 30.48 cm	SantaRosa	NA	NA	NA	NA	NA	NA	NA	NA	NA	NA	NA	NA	NA
8366e736-43be-4b8e-9f86-d237606e7982	1/29/2019	inventory_date	Walnut	Juglans	Santa Rosa	California	-122.733057550292	38.4798291151933	15.24	82.021	no_info	more than 18.29 m	0 to 15.24 cm	SantaRosa	NA	NA	NA	NA	NA	NA	NA	NA	NA	NA	NA	NA	NA
21aa24f5-1863-4bb0-a636-1db7cdf1df1b	1/29/2019	inventory_date	Walnut	Juglans	Santa Rosa	California	-122.733628339823	38.4806843591463	20.32	131.2336	no_info	more than 18.29 m	15.24 to 30.48 cm	SantaRosa	NA	NA	NA	NA	NA	NA	NA	NA	NA	NA	NA	NA	NA
c5d29bc9-86ea-4355-acec-4efd994f85db	1/29/2019	inventory_date	Oak	Quercus	Santa Rosa	California	-122.733704966117	38.480801782284	22.86	82.021	no_info	more than 18.29 m	15.24 to 30.48 cm	SantaRosa	NA	NA	NA	NA	NA	NA	NA	NA	NA	NA	NA	NA	NA
c95882b1-7d79-440a-8ed2-dc79d6a2c70d	1/29/2019	inventory_date	Oak	Quercus	Santa Rosa	California	-122.733703169486	38.480801908863	0	0	no_info	NA	NA	SantaRosa	NA	NA	NA	NA	NA	NA	NA	NA	NA	NA	NA	NA	NA
883a00dc-1467-4401-9fa7-b32051580e8d	1/29/2019	inventory_date	Oak	Quercus	Santa Rosa	California	-122.733723740906	38.4807885829146	30.48	147.6378	no_info	more than 18.29 m	15.24 to 30.48 cm	SantaRosa	NA	NA	NA	NA	NA	NA	NA	NA	NA	NA	NA	NA	NA
52d2d56c-ea79-4ef1-acf7-fa3e35eb8260	1/29/2019	inventory_date	Oak	Quercus	Santa Rosa	California	-122.719869473437	38.4765793727122	45.72	82.021	no_info	more than 18.29 m	30.48 to 45.72 cm	SantaRosa	NA	NA	NA	NA	NA	NA	NA	NA	NA	NA	NA	NA	NA
712a6c11-3872-4ad3-b633-bbc8ca929ef1	1/29/2019	inventory_date	Oak	Quercus	Santa Rosa	California	-122.71983201369	38.4765623679463	20.32	65.6168	no_info	more than 18.29 m	15.24 to 30.48 cm	SantaRosa	NA	NA	NA	NA	NA	NA	NA	NA	NA	NA	NA	NA	NA
37809f30-0b07-4f9e-b2a5-43bc1d295169	1/29/2019	inventory_date	NA	NA	Santa Rosa	California	-122.719870371752	38.476580216621	0	0	no_info	NA	NA	SantaRosa	NA	NA	NA	NA	NA	NA	NA	NA	NA	NA	NA	NA	NA
68ae75e8-067f-4b10-8e5c-0af6621c3949	1/29/2019	inventory_date	Oak	Quercus	Santa Rosa	California	-122.719784941969	38.4765526489261	17.78	59.05512	no_info	more than 18.29 m	15.24 to 30.48 cm	SantaRosa	NA	NA	NA	NA	NA	NA	NA	NA	NA	NA	NA	NA	NA
764cedad-d163-497f-b918-91f59f23ebf4	1/29/2019	inventory_date	NA	NA	Santa Rosa	California	-122.719784762306	38.4765529724246	0	0	no_info	NA	NA	SantaRosa	NA	NA	NA	NA	NA	NA	NA	NA	NA	NA	NA	NA	NA
708bc660-48ce-4b41-9936-5f16dbcb841d	1/29/2019	inventory_date	Oak	Quercus	Santa Rosa	California	-122.719831744195	38.4765619459917	0	0	no_info	NA	NA	SantaRosa	NA	NA	NA	NA	NA	NA	NA	NA	NA	NA	NA	NA	NA
fec2bb4f-2271-4a7e-91e5-2f16c3017f46	1/29/2019	inventory_date	Oak	Quercus	Santa Rosa	California	-122.7198314747	38.4765686550686	25.4	78.74016	no_info	more than 18.29 m	15.24 to 30.48 cm	SantaRosa	NA	NA	NA	NA	NA	NA	NA	NA	NA	NA	NA	NA	NA
8a3f39e6-6a04-4ca1-bb1c-3f1135777027	1/29/2019	inventory_date	Oak	Quercus	Santa Rosa	California	-122.719689451054	38.4762409222621	58.42	196.8504	no_info	more than 18.29 m	45.72 to 60.96 cm	SantaRosa	NA	NA	NA	NA	NA	NA	NA	NA	NA	NA	NA	NA	NA
024257fd-3407-4547-96d4-2fc290efeded	1/29/2019	inventory_date	NA	NA	Santa Rosa	California	-122.717842874156	38.4754861929934	20.32	75.45932	no_info	more than 18.29 m	15.24 to 30.48 cm	SantaRosa	NA	NA	NA	NA	NA	NA	NA	NA	NA	NA	NA	NA	NA
63340e01-1adb-45a9-965a-5172f91a9195	1/29/2019	inventory_date	Pear	Pyrus	Santa Rosa	California	-122.71814461826	38.4754540325377	17.78	65.6168	no_info	more than 18.29 m	15.24 to 30.48 cm	SantaRosa	NA	NA	NA	NA	NA	NA	NA	NA	NA	NA	NA	NA	NA
c3439cd6-ceeb-4fcc-81da-5f06ede52220	1/29/2019	inventory_date	NA	NA	Santa Rosa	California	-122.717272533782	38.4756164029576	0	0	no_info	NA	NA	SantaRosa	NA	NA	NA	NA	NA	NA	NA	NA	NA	NA	NA	NA	NA
808d60b8-3f50-4dee-8abc-a8f5e8300726	1/29/2019	inventory_date	Pear	Pyrus	Santa Rosa	California	-122.718140306347	38.475448729894	0	0	no_info	NA	NA	SantaRosa	NA	NA	NA	NA	NA	NA	NA	NA	NA	NA	NA	NA	NA
8e0f6edd-09df-4792-bff4-5ae938e99adb	1/29/2019	inventory_date	NA	NA	Santa Rosa	California	-122.718638691666	38.4753879815416	30.48	85.30184	no_info	more than 18.29 m	15.24 to 30.48 cm	SantaRosa	NA	NA	NA	NA	NA	NA	NA	NA	NA	NA	NA	NA	NA
b2e46c32-77f4-4784-b774-029f9e33bade	1/29/2019	inventory_date	NA	NA	Santa Rosa	California	-122.718641566275	38.4753850489097	0	0	no_info	NA	NA	SantaRosa	NA	NA	NA	NA	NA	NA	NA	NA	NA	NA	NA	NA	NA
017cff91-8361-4337-abb2-bd9f3379eca4	1/29/2019	inventory_date	NA	NA	Santa Rosa	California	-122.718786734025	38.4752646139845	15.24	52.49344	no_info	more than 18.29 m	0 to 15.24 cm	SantaRosa	NA	NA	NA	NA	NA	NA	NA	NA	NA	NA	NA	NA	NA
75772eac-6f09-43d7-aa6c-380159b88253	1/29/2019	inventory_date	Pear	Pyrus	Santa Rosa	California	-122.719600517841	38.4749707730207	30.48	49.2126	no_info	more than 18.29 m	15.24 to 30.48 cm	SantaRosa	NA	NA	NA	NA	NA	NA	NA	NA	NA	NA	NA	NA	NA
04c0e43a-9244-45c5-87ee-3ac744847007	1/29/2019	inventory_date	Oak	Quercus	Santa Rosa	California	-122.717343860016	38.4745933323979	38.1	147.6378	no_info	more than 18.29 m	30.48 to 45.72 cm	SantaRosa	NA	NA	NA	NA	NA	NA	NA	NA	NA	NA	NA	NA	NA
4e428760-e0a8-4d81-bec1-aa2f1c1d301f	1/29/2019	inventory_date	Pear	Pyrus	Santa Rosa	California	-122.719599170368	38.474971391901	0	0	no_info	NA	NA	SantaRosa	NA	NA	NA	NA	NA	NA	NA	NA	NA	NA	NA	NA	NA
213319e5-eb83-438c-a1b6-46c387de6324	1/29/2019	inventory_date	NA	NA	Santa Rosa	California	-122.718760054061	38.4749259323145	15.24	42.65092	no_info	more than 18.29 m	0 to 15.24 cm	SantaRosa	NA	NA	NA	NA	NA	NA	NA	NA	NA	NA	NA	NA	NA
dc0c2a59-06f3-43d0-b599-c2c8126c9522	1/29/2019	inventory_date	NA	NA	Santa Rosa	California	-122.718782691606	38.4752627854819	0	0	no_info	NA	NA	SantaRosa	NA	NA	NA	NA	NA	NA	NA	NA	NA	NA	NA	NA	NA
72c02cc9-9ec5-4347-9f0d-847a3bfe9ddd	1/29/2019	inventory_date	NA	NA	Santa Rosa	California	-122.718759874398	38.4749243007199	0	0	no_info	NA	NA	SantaRosa	NA	NA	NA	NA	NA	NA	NA	NA	NA	NA	NA	NA	NA
f4143456-0c66-4d5c-942f-1b06598b5379	1/29/2019	inventory_date	Oak	Quercus	Santa Rosa	California	-122.717356256767	38.4745498628475	55.88	183.72704	no_info	more than 18.29 m	45.72 to 60.96 cm	SantaRosa	NA	NA	NA	NA	NA	NA	NA	NA	NA	NA	NA	NA	NA
fffa4345-41eb-4687-b3be-687d08de1389	1/29/2019	inventory_date	NA	NA	Santa Rosa	California	-122.718190342508	38.474525634944	30.48	91.86352	no_info	more than 18.29 m	15.24 to 30.48 cm	SantaRosa	NA	NA	NA	NA	NA	NA	NA	NA	NA	NA	NA	NA	NA
6f3bf3a9-2a8f-40e3-8767-90b683d5862d	1/29/2019	inventory_date	NA	NA	Santa Rosa	California	-122.71808703625	38.474525416928	35.56	131.2336	no_info	more than 18.29 m	30.48 to 45.72 cm	SantaRosa	NA	NA	NA	NA	NA	NA	NA	NA	NA	NA	NA	NA	NA
24413ead-f728-4181-833f-48600f495f28	1/29/2019	inventory_date	NA	NA	Santa Rosa	California	-122.71822807175	38.4745230820469	27.94	98.4252	no_info	more than 18.29 m	15.24 to 30.48 cm	SantaRosa	NA	NA	NA	NA	NA	NA	NA	NA	NA	NA	NA	NA	NA
d0c92142-b2d6-4602-bef7-a2006a96e60c	1/29/2019	inventory_date	NA	NA	Santa Rosa	California	-122.718306045516	38.4744907312766	22.86	91.86352	no_info	more than 18.29 m	15.24 to 30.48 cm	SantaRosa	NA	NA	NA	NA	NA	NA	NA	NA	NA	NA	NA	NA	NA
b1bbb64f-8f79-46f8-9cb8-95835be67d83	1/29/2019	inventory_date	NA	NA	Santa Rosa	California	-122.718206781678	38.4745164923368	35.56	147.6378	no_info	more than 18.29 m	30.48 to 45.72 cm	SantaRosa	NA	NA	NA	NA	NA	NA	NA	NA	NA	NA	NA	NA	NA
9fce6b09-47a9-40e1-b2af-13b8e33c0891	1/29/2019	inventory_date	NA	NA	Santa Rosa	California	-122.718301823435	38.4745409663904	35.56	114.8294	no_info	more than 18.29 m	30.48 to 45.72 cm	SantaRosa	NA	NA	NA	NA	NA	NA	NA	NA	NA	NA	NA	NA	NA
55172ebf-9de7-47e1-80d2-e65f478da376	1/29/2019	inventory_date	NA	NA	Santa Rosa	California	-122.718393092267	38.4744725656094	20.32	82.021	no_info	more than 18.29 m	15.24 to 30.48 cm	SantaRosa	NA	NA	NA	NA	NA	NA	NA	NA	NA	NA	NA	NA	NA
39679a53-7f11-4d6b-aef3-43a03a40c63b	1/29/2019	inventory_date	Oak	Quercus	Santa Rosa	California	-122.720083182643	38.4738079437849	40.64	131.2336	no_info	more than 18.29 m	30.48 to 45.72 cm	SantaRosa	NA	NA	NA	NA	NA	NA	NA	NA	NA	NA	NA	NA	NA
d50529be-a9c0-46dc-b5c5-996125797a06	1/29/2019	inventory_date	Oak	Quercus	Santa Rosa	California	-122.719382047564	38.4738454499339	35.56	131.2336	no_info	more than 18.29 m	30.48 to 45.72 cm	SantaRosa	NA	NA	NA	NA	NA	NA	NA	NA	NA	NA	NA	NA	NA
edd95954-9a3f-425a-9a6d-d76b1b9dfa14	1/29/2019	inventory_date	Oak	Quercus	Santa Rosa	California	-122.719533323858	38.4737929638249	20.32	85.30184	no_info	more than 18.29 m	15.24 to 30.48 cm	SantaRosa	NA	NA	NA	NA	NA	NA	NA	NA	NA	NA	NA	NA	NA
e76b81cb-7c54-4fc4-8b18-4b780aa47e93	1/29/2019	inventory_date	NA	NA	Santa Rosa	California	-122.721426074161	38.4748868865577	0	0	no_info	NA	NA	SantaRosa	NA	NA	NA	NA	NA	NA	NA	NA	NA	NA	NA	NA	NA
8e919775-031b-4f8b-bb4f-a0a237789f9d	1/29/2019	inventory_date	Sycamore	Platanus acerifolia	Santa Rosa	California	-122.720690174281	38.4726299538345	30.48	98.4252	introduced	more than 18.29 m	15.24 to 30.48 cm	SantaRosa	NA	NA	NA	NA	NA	NA	NA	NA	NA	NA	NA	NA	NA
c31b12e6-b1bc-4131-a27a-4bd2b0c11842	1/29/2019	inventory_date	Sycamore	Platanus acerifolia	Santa Rosa	California	-122.720691701417	38.4725531820106	35.56	131.2336	introduced	more than 18.29 m	30.48 to 45.72 cm	SantaRosa	NA	NA	NA	NA	NA	NA	NA	NA	NA	NA	NA	NA	NA
56e010af-b405-4d21-89ff-2f478564af49	1/29/2019	inventory_date	NA	NA	Santa Rosa	California	-122.720690353944	38.4726309384488	0	0	no_info	NA	NA	SantaRosa	NA	NA	NA	NA	NA	NA	NA	NA	NA	NA	NA	NA	NA
2c430373-0d20-4ccb-a510-8ef1b513effe	1/29/2019	inventory_date	Sycamore	Platanus acerifolia	Santa Rosa	California	-122.720692689563	38.4725511354172	35.56	0	introduced	NA	30.48 to 45.72 cm	SantaRosa	NA	NA	NA	NA	NA	NA	NA	NA	NA	NA	NA	NA	NA
10b965c9-00c6-43ea-a0c3-a7f8cf4527e6	1/29/2019	inventory_date	Sycamore	Platanus acerifolia	Santa Rosa	California	-122.720677328372	38.472284585478	15.24	98.4252	introduced	more than 18.29 m	0 to 15.24 cm	SantaRosa	NA	NA	NA	NA	NA	NA	NA	NA	NA	NA	NA	NA	NA
75f6bcc9-4ec5-44cb-9b6d-9581144bc248	1/29/2019	inventory_date	Sycamore	Platanus acerifolia	Santa Rosa	California	-122.720677328372	38.4722869626296	15.24	0	introduced	NA	0 to 15.24 cm	SantaRosa	NA	NA	NA	NA	NA	NA	NA	NA	NA	NA	NA	NA	NA
07537c68-7082-4075-98f8-33a908328774	1/29/2019	inventory_date	Sycamore	Platanus acerifolia	Santa Rosa	California	-122.720709398228	38.4721253231773	33.02	114.8294	introduced	more than 18.29 m	30.48 to 45.72 cm	SantaRosa	NA	NA	NA	NA	NA	NA	NA	NA	NA	NA	NA	NA	NA
4b7fadf8-335d-4cc9-aaad-7f1ec8db6656	1/29/2019	inventory_date	NA	NA	Santa Rosa	California	-122.720707242271	38.4721248378997	0	0	no_info	NA	NA	SantaRosa	NA	NA	NA	NA	NA	NA	NA	NA	NA	NA	NA	NA	NA
9fa8030a-9637-4c1d-990b-0d890f2bcbec	1/29/2019	inventory_date	Fir	Abies	Santa Rosa	California	-122.689900058591	38.4810704525672	0	0	no_info	NA	NA	SantaRosa	NA	NA	NA	NA	NA	NA	NA	NA	NA	NA	NA	NA	NA
1a8fd5af-ab30-4468-9e9b-864cfd862a37	1/29/2019	inventory_date	NA	NA	Santa Rosa	California	-122.689825678086	38.4811802170921	0	0	no_info	NA	NA	SantaRosa	NA	NA	NA	NA	NA	NA	NA	NA	NA	NA	NA	NA	NA
96d6ccf7-fa65-4b44-8754-62e661dfd8c2	1/29/2019	inventory_date	Fir	Abies	Santa Rosa	California	-122.69000345468	38.4812303350306	20.32	98.4252	no_info	more than 18.29 m	15.24 to 30.48 cm	SantaRosa	NA	NA	NA	NA	NA	NA	NA	NA	NA	NA	NA	NA	NA
7b784faf-d456-464e-93e9-e315ef4c9824	1/29/2019	inventory_date	Redwood	Sequoia sempervirens	Santa Rosa	California	-122.690129847641	38.4810719363478	0	0	naturally_occurring	NA	NA	SantaRosa	NA	NA	NA	NA	NA	NA	NA	NA	NA	NA	NA	NA	NA
74141bb6-71b3-45bd-a098-4092dd9ddef4	1/29/2019	inventory_date	NA	NA	Santa Rosa	California	-122.689829271347	38.4813446139263	0	0	no_info	NA	NA	SantaRosa	NA	NA	NA	NA	NA	NA	NA	NA	NA	NA	NA	NA	NA
b3568b76-ab33-4e11-a0be-96d9eebf9b52	1/29/2019	inventory_date	NA	NA	Santa Rosa	California	-122.690005071648	38.4812297583967	0	0	no_info	NA	NA	SantaRosa	NA	NA	NA	NA	NA	NA	NA	NA	NA	NA	NA	NA	NA
5d7319da-7971-4ac4-9d24-6d6f6b8583e3	1/29/2019	inventory_date	NA	NA	Santa Rosa	California	-122.689925750408	38.4814415303888	0	0	no_info	NA	NA	SantaRosa	NA	NA	NA	NA	NA	NA	NA	NA	NA	NA	NA	NA	NA
cf540fca-cb96-4119-9e3e-4afbb3455d0e	1/29/2019	inventory_date	NA	NA	Santa Rosa	California	-122.690035434705	38.4813012398643	0	0	no_info	NA	NA	SantaRosa	NA	NA	NA	NA	NA	NA	NA	NA	NA	NA	NA	NA	NA
4c7d5861-891c-468d-93c4-a6363d7de080	1/29/2019	inventory_date	NA	NA	Santa Rosa	California	-122.690312475138	38.481462647781	0	0	no_info	NA	NA	SantaRosa	NA	NA	NA	NA	NA	NA	NA	NA	NA	NA	NA	NA	NA
10ee6446-52f0-48a9-ad89-c1902a5c7cdf	1/29/2019	inventory_date	NA	NA	Santa Rosa	California	-122.69028498669	38.4813861033581	0	0	no_info	NA	NA	SantaRosa	NA	NA	NA	NA	NA	NA	NA	NA	NA	NA	NA	NA	NA
5e4d0b4c-bc2b-4573-a126-3e29018bd930	1/29/2019	inventory_date	Fir	Abies	Santa Rosa	California	-122.690145478327	38.4814603271887	20.32	59.05512	no_info	more than 18.29 m	15.24 to 30.48 cm	SantaRosa	NA	NA	NA	NA	NA	NA	NA	NA	NA	NA	NA	NA	NA
c46aeccf-af98-439a-9b7a-4b3a394a47df	1/29/2019	inventory_date	NA	NA	Santa Rosa	California	-122.69032963296	38.4814957197283	0	0	no_info	NA	NA	SantaRosa	NA	NA	NA	NA	NA	NA	NA	NA	NA	NA	NA	NA	NA
15fe45d6-97bc-4380-ba43-fbe39cea508a	1/29/2019	inventory_date	NA	NA	Santa Rosa	California	-122.690145837653	38.4814601513863	0	0	no_info	NA	NA	SantaRosa	NA	NA	NA	NA	NA	NA	NA	NA	NA	NA	NA	NA	NA
6139fa42-c2a2-4854-957a-9fc838c4249f	1/29/2019	inventory_date	Oak	Quercus	Santa Rosa	California	-122.690404911781	38.4815771021105	0	0	no_info	NA	NA	SantaRosa	NA	NA	NA	NA	NA	NA	NA	NA	NA	NA	NA	NA	NA
cd5caf8d-2f17-4a81-83c0-8f97f011c885	1/29/2019	inventory_date	NA	NA	Santa Rosa	California	-122.690578556125	38.4818688205933	0	0	no_info	NA	NA	SantaRosa	NA	NA	NA	NA	NA	NA	NA	NA	NA	NA	NA	NA	NA
b0227697-c810-4800-a791-d228bfbafd40	1/29/2019	inventory_date	Oak	Quercus	Santa Rosa	California	-122.690048370445	38.4816384078138	30.48	72.17848	no_info	more than 18.29 m	15.24 to 30.48 cm	SantaRosa	NA	NA	NA	NA	NA	NA	NA	NA	NA	NA	NA	NA	NA
add838ec-1b6a-4c20-97bc-a98f2a8a2b1c	1/29/2019	inventory_date	NA	NA	Santa Rosa	California	-122.690048370445	38.4816384078138	0	0	no_info	NA	NA	SantaRosa	NA	NA	NA	NA	NA	NA	NA	NA	NA	NA	NA	NA	NA
d8b3d265-6d0a-4fd0-ba75-0bd9b2fa5af1	1/29/2019	inventory_date	Oak	Quercus	Santa Rosa	California	-122.690634341504	38.4819338178758	0	0	no_info	NA	NA	SantaRosa	NA	NA	NA	NA	NA	NA	NA	NA	NA	NA	NA	NA	NA
5cade285-0bec-4145-bf25-9129c53f6505	1/29/2019	inventory_date	NA	NA	Santa Rosa	California	-122.690632365211	38.4820165147554	0	0	no_info	NA	NA	SantaRosa	NA	NA	NA	NA	NA	NA	NA	NA	NA	NA	NA	NA	NA
fbbf3ee8-c3b3-4baf-878f-a6844dd4391c	1/29/2019	inventory_date	NA	NA	Santa Rosa	California	-122.690358738375	38.4817837467059	0	0	no_info	NA	NA	SantaRosa	NA	NA	NA	NA	NA	NA	NA	NA	NA	NA	NA	NA	NA
0a38ea27-73f1-447f-aa15-0abe7d273d45	1/29/2019	inventory_date	NA	NA	Santa Rosa	California	-122.690357660397	38.481832865672	0	0	no_info	NA	NA	SantaRosa	NA	NA	NA	NA	NA	NA	NA	NA	NA	NA	NA	NA	NA
3f20f92e-488b-46d5-b0b4-66df38ec4abf	1/29/2019	inventory_date	NA	NA	Santa Rosa	California	-122.690665692708	38.4820666672726	0	0	no_info	NA	NA	SantaRosa	NA	NA	NA	NA	NA	NA	NA	NA	NA	NA	NA	NA	NA
d7a2a471-e87b-4274-b0de-8557640d0cdf	1/29/2019	inventory_date	NA	NA	Santa Rosa	California	-122.690375536871	38.4818594820198	0	0	no_info	NA	NA	SantaRosa	NA	NA	NA	NA	NA	NA	NA	NA	NA	NA	NA	NA	NA
bee526ca-6032-49e3-8811-db6e04df6461	1/29/2019	inventory_date	NA	NA	Santa Rosa	California	-122.690674226703	38.4820173023443	0	0	no_info	NA	NA	SantaRosa	NA	NA	NA	NA	NA	NA	NA	NA	NA	NA	NA	NA	NA
ec2a897c-2ae8-4504-b509-cb0330195eaf	1/29/2019	inventory_date	NA	NA	Santa Rosa	California	-122.690409493189	38.4819014704311	0	0	no_info	NA	NA	SantaRosa	NA	NA	NA	NA	NA	NA	NA	NA	NA	NA	NA	NA	NA
10932446-ada9-4a98-b4e0-19a1f4696da8	1/29/2019	inventory_date	NA	NA	Santa Rosa	California	-122.690698032058	38.4821031354158	0	0	no_info	NA	NA	SantaRosa	NA	NA	NA	NA	NA	NA	NA	NA	NA	NA	NA	NA	NA
319b7cc7-9048-414f-9ef6-38cb1db2b019	1/29/2019	inventory_date	NA	NA	Santa Rosa	California	-122.690682940361	38.4820760691077	0	0	no_info	NA	NA	SantaRosa	NA	NA	NA	NA	NA	NA	NA	NA	NA	NA	NA	NA	NA
bce716e8-b164-46fa-8214-41b8140ae9be	1/29/2019	inventory_date	NA	NA	Santa Rosa	California	-122.690296035968	38.4821542653249	0	0	no_info	NA	NA	SantaRosa	NA	NA	NA	NA	NA	NA	NA	NA	NA	NA	NA	NA	NA
69c7b04c-1e62-457a-981f-690b0c4ccc28	1/29/2019	inventory_date	NA	NA	Santa Rosa	California	-122.690542803177	38.4821238447562	0	0	no_info	NA	NA	SantaRosa	NA	NA	NA	NA	NA	NA	NA	NA	NA	NA	NA	NA	NA
5f6a496d-40d4-4cea-b97f-f6d43eaf2585	1/29/2019	inventory_date	NA	NA	Santa Rosa	California	-122.69037311142	38.4822394161273	0	0	no_info	NA	NA	SantaRosa	NA	NA	NA	NA	NA	NA	NA	NA	NA	NA	NA	NA	NA
19378abf-86b7-4e68-8dd0-8e03bda2c820	1/29/2019	inventory_date	Redwood	Sequoia sempervirens	Santa Rosa	California	-122.69121240739	38.4839392185865	33.02	177.16536	naturally_occurring	more than 18.29 m	30.48 to 45.72 cm	SantaRosa	NA	NA	NA	NA	NA	NA	NA	NA	NA	NA	NA	NA	NA
c1131710-3bc3-4a12-89bc-ef621dd12306	1/29/2019	inventory_date	NA	NA	Santa Rosa	California	-122.691822183805	38.4855197304257	0	0	no_info	NA	NA	SantaRosa	NA	NA	NA	NA	NA	NA	NA	NA	NA	NA	NA	NA	NA
1dc59639-080d-42b3-83e9-166681bd9da9	1/29/2019	inventory_date	NA	NA	Santa Rosa	California	-122.69228328904	38.4860549182909	0	0	no_info	NA	NA	SantaRosa	NA	NA	NA	NA	NA	NA	NA	NA	NA	NA	NA	NA	NA
f5525df2-5fa0-41d2-8d88-effe2251583a	1/29/2019	inventory_date	NA	NA	Santa Rosa	California	-122.692323803059	38.4861253824165	0	0	no_info	NA	NA	SantaRosa	NA	NA	NA	NA	NA	NA	NA	NA	NA	NA	NA	NA	NA
9e660dac-e358-45f6-84b9-ba6795e6fb0a	1/29/2019	inventory_date	Fir	Abies	Santa Rosa	California	-122.692304309618	38.4854731805451	20.32	131.2336	no_info	more than 18.29 m	15.24 to 30.48 cm	SantaRosa	NA	NA	NA	NA	NA	NA	NA	NA	NA	NA	NA	NA	NA
d6d385de-b983-4443-a260-e499138d9b65	1/29/2019	inventory_date	NA	NA	Santa Rosa	California	-122.692391176706	38.4862096144147	0	0	no_info	NA	NA	SantaRosa	NA	NA	NA	NA	NA	NA	NA	NA	NA	NA	NA	NA	NA
838c76f0-8232-44ec-b71b-af088344f431	1/29/2019	inventory_date	NA	NA	Santa Rosa	California	-122.692415880376	38.4862727514328	0	0	no_info	NA	NA	SantaRosa	NA	NA	NA	NA	NA	NA	NA	NA	NA	NA	NA	NA	NA
aa0e1af0-8db6-4b49-b67d-3fd67d1a60a3	1/29/2019	inventory_date	Oak	Quercus	Santa Rosa	California	-122.692332876044	38.4855937812389	17.78	59.05512	no_info	more than 18.29 m	15.24 to 30.48 cm	SantaRosa	NA	NA	NA	NA	NA	NA	NA	NA	NA	NA	NA	NA	NA
89acf4c9-45c3-42c4-a7a3-3dc061000a39	1/29/2019	inventory_date	NA	NA	Santa Rosa	California	-122.69241201762	38.4863030647759	0	0	no_info	NA	NA	SantaRosa	NA	NA	NA	NA	NA	NA	NA	NA	NA	NA	NA	NA	NA
61d5a564-0d09-4e96-bee6-de242360df49	1/29/2019	inventory_date	NA	NA	Santa Rosa	California	-122.692316347042	38.4855728338178	0	0	no_info	NA	NA	SantaRosa	NA	NA	NA	NA	NA	NA	NA	NA	NA	NA	NA	NA	NA
6e6d5765-24b1-4800-9cf9-28c5006bb0d3	1/29/2019	inventory_date	NA	NA	Santa Rosa	California	-122.693346804505	38.4880817697987	0	0	no_info	NA	NA	SantaRosa	NA	NA	NA	NA	NA	NA	NA	NA	NA	NA	NA	NA	NA
1f9b7483-3ee8-40e5-9917-801d11678666	1/29/2019	inventory_date	Fir	Abies	Santa Rosa	California	-122.69389253104	38.488917586592	17.78	82.021	no_info	more than 18.29 m	15.24 to 30.48 cm	SantaRosa	NA	NA	NA	NA	NA	NA	NA	NA	NA	NA	NA	NA	NA
6ddd3fc7-5861-4b11-879d-29d6b73b2a87	1/29/2019	inventory_date	Fir	Abies	Santa Rosa	California	-122.693891003904	38.4890752367711	17.78	78.74016	no_info	more than 18.29 m	15.24 to 30.48 cm	SantaRosa	NA	NA	NA	NA	NA	NA	NA	NA	NA	NA	NA	NA	NA
d192404f-f972-4e12-a547-d56c64d78d66	1/29/2019	inventory_date	NA	NA	Santa Rosa	California	-122.693951999512	38.4903758639556	0	0	no_info	NA	NA	SantaRosa	NA	NA	NA	NA	NA	NA	NA	NA	NA	NA	NA	NA	NA
10811d33-72c9-4b68-b07a-6f2a9da6cb18	1/29/2019	inventory_date	NA	NA	Santa Rosa	California	-122.694311325625	38.4909696698001	0	0	no_info	NA	NA	SantaRosa	NA	NA	NA	NA	NA	NA	NA	NA	NA	NA	NA	NA	NA
6fe84814-39a5-4d6c-be84-ff23fd303af5	1/29/2019	inventory_date	NA	NA	Santa Rosa	California	-122.693914809259	38.4895121146165	0	0	no_info	NA	NA	SantaRosa	NA	NA	NA	NA	NA	NA	NA	NA	NA	NA	NA	NA	NA
bcd7541c-a345-4c67-922a-f2157e9f26cd	1/29/2019	inventory_date	NA	NA	Santa Rosa	California	-122.694359385493	38.4910011834971	0	0	no_info	NA	NA	SantaRosa	NA	NA	NA	NA	NA	NA	NA	NA	NA	NA	NA	NA	NA
1ac632e2-6489-4187-916b-b4eb86ff04fc	1/29/2019	inventory_date	NA	NA	Santa Rosa	California	-122.694377172136	38.4907366564505	0	0	no_info	NA	NA	SantaRosa	NA	NA	NA	NA	NA	NA	NA	NA	NA	NA	NA	NA	NA
f7ce0c42-c146-4d67-8e27-dec6e0b6eb7c	1/29/2019	inventory_date	Fir	Abies	Santa Rosa	California	-122.698185040794	38.4930375212782	0	0	no_info	NA	NA	SantaRosa	NA	NA	NA	NA	NA	NA	NA	NA	NA	NA	NA	NA	NA
91cd1aa7-c7c4-412a-ab63-759c9738e881	1/29/2019	inventory_date	Fir	Abies	Santa Rosa	California	-122.701252607826	38.4919420810768	0	0	no_info	NA	NA	SantaRosa	NA	NA	NA	NA	NA	NA	NA	NA	NA	NA	NA	NA	NA
e3151f12-6d57-4048-9f12-0221a113d64b	1/29/2019	inventory_date	NA	NA	Santa Rosa	California	-122.7032911547	38.4927535610066	0	0	no_info	NA	NA	SantaRosa	NA	NA	NA	NA	NA	NA	NA	NA	NA	NA	NA	NA	NA
8b297d4d-dded-4440-a4fd-3814a1f869b4	1/29/2019	inventory_date	NA	NA	Santa Rosa	California	-122.703317655001	38.4927332343946	0	0	no_info	NA	NA	SantaRosa	NA	NA	NA	NA	NA	NA	NA	NA	NA	NA	NA	NA	NA
885a0435-dc53-4211-b9c7-f11126793260	1/29/2019	inventory_date	Fir	Abies	Santa Rosa	California	-122.702224225637	38.4924370670623	17.78	180.4462	no_info	more than 18.29 m	15.24 to 30.48 cm	SantaRosa	NA	NA	NA	NA	NA	NA	NA	NA	NA	NA	NA	NA	NA
f5398a46-59ca-4cac-89f6-eb60344156d5	1/29/2019	inventory_date	NA	NA	Santa Rosa	California	-122.703328704279	38.4927443855563	0	0	no_info	NA	NA	SantaRosa	NA	NA	NA	NA	NA	NA	NA	NA	NA	NA	NA	NA	NA
5b09cf63-3649-4917-b00c-e58860e98903	1/29/2019	inventory_date	NA	NA	Santa Rosa	California	-122.703353587612	38.4927449691291	0	0	no_info	NA	NA	SantaRosa	NA	NA	NA	NA	NA	NA	NA	NA	NA	NA	NA	NA	NA
97127b9a-e33f-4cfc-aabb-25113e2eff28	1/29/2019	inventory_date	Fir	Abies	Santa Rosa	California	-122.70223967666	38.4924478175014	22.86	196.8504	no_info	more than 18.29 m	15.24 to 30.48 cm	SantaRosa	NA	NA	NA	NA	NA	NA	NA	NA	NA	NA	NA	NA	NA
023d6ff3-a409-4874-a8cf-3a7f6afd224c	1/29/2019	inventory_date	NA	NA	Santa Rosa	California	-122.703370655603	38.4927292126637	0	0	no_info	NA	NA	SantaRosa	NA	NA	NA	NA	NA	NA	NA	NA	NA	NA	NA	NA	NA
1041a62d-e3dd-4ad5-ae88-3c46b3e61ba3	1/29/2019	inventory_date	Fir	Abies	Santa Rosa	California	-122.702525071426	38.4925079257153	20.32	147.6378	no_info	more than 18.29 m	15.24 to 30.48 cm	SantaRosa	NA	NA	NA	NA	NA	NA	NA	NA	NA	NA	NA	NA	NA
52292001-b6b0-4971-98d4-480a75b5a982	1/29/2019	inventory_date	NA	NA	Santa Rosa	California	-122.703435603798	38.4927489486731	0	0	no_info	NA	NA	SantaRosa	NA	NA	NA	NA	NA	NA	NA	NA	NA	NA	NA	NA	NA
9514e659-b0b1-448f-81f5-a6398c897b4d	1/29/2019	inventory_date	NA	NA	Santa Rosa	California	-122.703457971848	38.4927574632092	0	0	no_info	NA	NA	SantaRosa	NA	NA	NA	NA	NA	NA	NA	NA	NA	NA	NA	NA	NA
f533057d-8b9c-4806-bb8c-979a2e7ef776	1/29/2019	inventory_date	Fir	Abies	Santa Rosa	California	-122.702231681654	38.4924613030075	27.94	196.8504	no_info	more than 18.29 m	15.24 to 30.48 cm	SantaRosa	NA	NA	NA	NA	NA	NA	NA	NA	NA	NA	NA	NA	NA
8ca48e13-552f-4783-9290-b00ed87dfe65	1/29/2019	inventory_date	NA	NA	Santa Rosa	California	-122.703477555122	38.4927670183315	0	0	no_info	NA	NA	SantaRosa	NA	NA	NA	NA	NA	NA	NA	NA	NA	NA	NA	NA	NA
0da5e87f-a69a-43b9-82c7-73661405a6eb	1/29/2019	inventory_date	NA	NA	Santa Rosa	California	-122.703722615531	38.4928049435062	0	0	no_info	NA	NA	SantaRosa	NA	NA	NA	NA	NA	NA	NA	NA	NA	NA	NA	NA	NA
9ae21920-b404-46cc-b4b5-09b6c5ab0566	1/29/2019	inventory_date	NA	NA	Santa Rosa	California	-122.703719291764	38.4927647121652	0	0	no_info	NA	NA	SantaRosa	NA	NA	NA	NA	NA	NA	NA	NA	NA	NA	NA	NA	NA
3266685f-d35c-4800-9542-0ee479b610ce	1/29/2019	inventory_date	NA	NA	Santa Rosa	California	-122.703768878768	38.4927662167981	0	0	no_info	NA	NA	SantaRosa	NA	NA	NA	NA	NA	NA	NA	NA	NA	NA	NA	NA	NA
12584947-f169-4e62-b935-249caf0e65d5	1/29/2019	inventory_date	NA	NA	Santa Rosa	California	-122.703786665411	38.4927657386904	0	0	no_info	NA	NA	SantaRosa	NA	NA	NA	NA	NA	NA	NA	NA	NA	NA	NA	NA	NA
bcb5c02c-6830-47bd-9d9d-c65a3c6dbee3	1/29/2019	inventory_date	Fir	Abies	Santa Rosa	California	-122.702410356564	38.4925019985653	48.26	213.2546	no_info	more than 18.29 m	45.72 to 60.96 cm	SantaRosa	NA	NA	NA	NA	NA	NA	NA	NA	NA	NA	NA	NA	NA
bea4541e-5f75-45ea-867f-a41ac6e6e013	1/29/2019	inventory_date	NA	NA	Santa Rosa	California	-122.704845868962	38.4925592591731	0	0	no_info	NA	NA	SantaRosa	NA	NA	NA	NA	NA	NA	NA	NA	NA	NA	NA	NA	NA
cd1b3174-ebf8-4610-9321-320602bf3c6c	1/29/2019	inventory_date	NA	NA	Santa Rosa	California	-122.703890330995	38.4927601420184	0	0	no_info	NA	NA	SantaRosa	NA	NA	NA	NA	NA	NA	NA	NA	NA	NA	NA	NA	NA
576b45da-5c4e-4590-88ba-889ffedd2583	1/29/2019	inventory_date	Fir	Abies	Santa Rosa	California	-122.702330316672	38.4924734666787	35.56	180.4462	no_info	more than 18.29 m	30.48 to 45.72 cm	SantaRosa	NA	NA	NA	NA	NA	NA	NA	NA	NA	NA	NA	NA	NA
751a763a-6b26-44f4-80b1-446e32fd00f4	1/29/2019	inventory_date	NA	NA	Santa Rosa	California	-122.704958338036	38.4924603819433	0	0	no_info	NA	NA	SantaRosa	NA	NA	NA	NA	NA	NA	NA	NA	NA	NA	NA	NA	NA
2c2578fe-1d44-49d5-b924-1f2206f2ea55	1/29/2019	inventory_date	NA	NA	Santa Rosa	California	-122.704135121909	38.4927447160132	0	0	no_info	NA	NA	SantaRosa	NA	NA	NA	NA	NA	NA	NA	NA	NA	NA	NA	NA	NA
44c41544-7cc9-46f7-8121-ba7e9b1d2738	1/29/2019	inventory_date	Fir	Abies	Santa Rosa	California	-122.702349091462	38.4924986658616	40.64	196.8504	no_info	more than 18.29 m	30.48 to 45.72 cm	SantaRosa	NA	NA	NA	NA	NA	NA	NA	NA	NA	NA	NA	NA	NA
41e4ecf1-6630-4e5c-b9c5-637f0935b5d4	1/29/2019	inventory_date	NA	NA	Santa Rosa	California	-122.704973609396	38.492470851138	0	0	no_info	NA	NA	SantaRosa	NA	NA	NA	NA	NA	NA	NA	NA	NA	NA	NA	NA	NA
6bbc7c2d-0412-4711-9588-9e5e41e0327e	1/29/2019	inventory_date	NA	NA	Santa Rosa	California	-122.704212197361	38.4927810100093	0	0	no_info	NA	NA	SantaRosa	NA	NA	NA	NA	NA	NA	NA	NA	NA	NA	NA	NA	NA
7a1808bd-e1bd-4b2c-b325-e6dbb2d41e08	1/29/2019	inventory_date	NA	NA	Santa Rosa	California	-122.704289452475	38.4927777827834	0	0	no_info	NA	NA	SantaRosa	NA	NA	NA	NA	NA	NA	NA	NA	NA	NA	NA	NA	NA
c591e48d-c84d-45a8-9eff-7d358d1983e0	1/29/2019	inventory_date	NA	NA	Santa Rosa	California	-122.70435377185	38.4927564929318	0	0	no_info	NA	NA	SantaRosa	NA	NA	NA	NA	NA	NA	NA	NA	NA	NA	NA	NA	NA
9bf3f417-a8b6-4668-a63b-cc45344e27a7	1/29/2019	inventory_date	NA	NA	Santa Rosa	California	-122.704383236591	38.4927447581992	0	0	no_info	NA	NA	SantaRosa	NA	NA	NA	NA	NA	NA	NA	NA	NA	NA	NA	NA	NA
46376b2c-fc3a-4a36-8220-a878a3ca6135	1/29/2019	inventory_date	NA	NA	Santa Rosa	California	-122.704401202897	38.4927424520322	0	0	no_info	NA	NA	SantaRosa	NA	NA	NA	NA	NA	NA	NA	NA	NA	NA	NA	NA	NA
a2a44544-53a0-4a8d-bb5e-4d6ed22c6d94	1/29/2019	inventory_date	Fir	Abies	Santa Rosa	California	-122.705301135148	38.4924982650934	15.24	65.6168	no_info	more than 18.29 m	0 to 15.24 cm	SantaRosa	NA	NA	NA	NA	NA	NA	NA	NA	NA	NA	NA	NA	NA
ea21532e-5be7-4c0e-ac4e-f2982ecf7daa	1/29/2019	inventory_date	NA	NA	Santa Rosa	California	-122.705300775822	38.4924987150787	0	0	no_info	NA	NA	SantaRosa	NA	NA	NA	NA	NA	NA	NA	NA	NA	NA	NA	NA	NA
3dc14ba7-0a03-4512-b93e-6a53afc34fd8	1/29/2019	inventory_date	NA	NA	Santa Rosa	California	-122.703787294231	38.4928454701263	0	0	no_info	NA	NA	SantaRosa	NA	NA	NA	NA	NA	NA	NA	NA	NA	NA	NA	NA	NA
29a3f723-7286-4e5f-82e1-8603dd2fe5aa	1/29/2019	inventory_date	NA	NA	Santa Rosa	California	-122.703914585507	38.4928552502284	0	0	no_info	NA	NA	SantaRosa	NA	NA	NA	NA	NA	NA	NA	NA	NA	NA	NA	NA	NA
f9a112fd-0dab-4538-b7d6-b48ea1ea0f4a	1/29/2019	inventory_date	NA	NA	Santa Rosa	California	-122.703960758913	38.4928557845834	0	0	no_info	NA	NA	SantaRosa	NA	NA	NA	NA	NA	NA	NA	NA	NA	NA	NA	NA	NA
de54d3eb-3550-4af0-a55c-14abaf163236	1/29/2019	inventory_date	NA	NA	Santa Rosa	California	-122.703974233642	38.4928328002867	0	0	no_info	NA	NA	SantaRosa	NA	NA	NA	NA	NA	NA	NA	NA	NA	NA	NA	NA	NA
0696b64b-5eba-4345-92b1-99327c486ac5	1/29/2019	inventory_date	NA	NA	Santa Rosa	California	-122.703985642246	38.4928494145098	0	0	no_info	NA	NA	SantaRosa	NA	NA	NA	NA	NA	NA	NA	NA	NA	NA	NA	NA	NA
9da5af69-1dd8-4235-ac62-04cc28f22134	1/29/2019	inventory_date	NA	NA	Santa Rosa	California	-122.704013310357	38.4928413007509	0	0	no_info	NA	NA	SantaRosa	NA	NA	NA	NA	NA	NA	NA	NA	NA	NA	NA	NA	NA
62d53480-8b95-4654-b2df-4d0a3c71c8a5	1/29/2019	inventory_date	Oak	Quercus	Santa Rosa	California	-122.705264573716	38.4925910815393	10.16	49.2126	no_info	more than 18.29 m	0 to 15.24 cm	SantaRosa	NA	NA	NA	NA	NA	NA	NA	NA	NA	NA	NA	NA	NA
5a9b78ea-839a-405c-a7b3-2ccb23b2bd69	1/29/2019	inventory_date	NA	NA	Santa Rosa	California	-122.704028132559	38.492838453201	0	0	no_info	NA	NA	SantaRosa	NA	NA	NA	NA	NA	NA	NA	NA	NA	NA	NA	NA	NA
8b016c72-41bf-441c-869f-75cc21ca2436	1/29/2019	inventory_date	NA	NA	Santa Rosa	California	-122.704052926061	38.4928495973155	0	0	no_info	NA	NA	SantaRosa	NA	NA	NA	NA	NA	NA	NA	NA	NA	NA	NA	NA	NA
[truncated: 1,167 more rows]
