# Supplementary material for: Species clustering, climate effects, and introduced species in 5 million city trees across 63 US cities
Source: eLife. 2022 Sep 27;11:e77891. doi: 10.7554/eLife.77891 (PMC9578703; doi:10.7554/eLife.77891)
Supplement: Figure 1—source data 1. — This zipped file includes all of the cleaned data used in the study (63 spreadsheets, one for each city, where each row is a tree). It is available on Dryad at https://doi.org/10.5061/dryad.2jm63xsrf. [file elife-77891-fig1-data1.zip › LasVegas_Final_2022-06-18.csv]

city_ID	most_recent_observation	most_recent_observation_type	common_name	scientific_name	city	state	longitude_coordinate	latitude_coordinate	location_type	address	location_name	ward	overhead_utility	condition	native	height_binned_M	diameter_breast_height_binned_CM	greater_metro	tree_ID	planted_date	retired_date	zipcode	neighborhood	district	diameter_breast_height_CM	height_M	percent_population
10745702	1/19/2016	inventory_date	Mexican fan palm	Washingtonia robusta	Las Vegas	Nevada	-115.260232	36.2931653	green_space	NA	Sunny springs park	NA	NA		introduced	0 to 4.57 m	NA	LasVegas	NA	NA	NA	NA	NA	NA	NA	NA	NA
10745703	1/19/2016	inventory_date	Chilean mesquite	Prosopis chilensis	Las Vegas	Nevada	-115.2602166	36.2931303	green_space	NA	Sunny springs park	NA	NA		introduced	0 to 4.57 m	15.24 to 30.48 cm	LasVegas	NA	NA	NA	NA	NA	NA	NA	NA	NA
10588579	6/19/2015	inventory_date	Holly oak	Quercus ilex	Las Vegas	Nevada	-115.3092334	36.22303228	green_space	3250 Metro Academy Way	Police memorial park	NA	NA		introduced	0 to 4.57 m	0 to 15.24 cm	LasVegas	NA	NA	NA	NA	NA	NA	NA	NA	NA
10745704	1/19/2016	inventory_date	Chilean mesquite	Prosopis chilensis	Las Vegas	Nevada	-115.2601823	36.2931519	green_space	NA	Sunny springs park	NA	NA		introduced	0 to 4.57 m	0 to 15.24 cm	LasVegas	NA	NA	NA	NA	NA	NA	NA	NA	NA
10745705	1/19/2016	inventory_date	Chilean mesquite	Prosopis chilensis	Las Vegas	Nevada	-115.2601411	36.2931172	green_space	NA	Sunny springs park	NA	NA		introduced	0 to 4.57 m	0 to 15.24 cm	LasVegas	NA	NA	NA	NA	NA	NA	NA	NA	NA
10745706	1/19/2016	inventory_date	Chilean mesquite	Prosopis chilensis	Las Vegas	Nevada	-115.2600768	36.2931309	green_space	NA	Sunny springs park	NA	NA		introduced	0 to 4.57 m	0 to 15.24 cm	LasVegas	NA	NA	NA	NA	NA	NA	NA	NA	NA
10745707	1/19/2016	inventory_date	Chilean mesquite	Prosopis chilensis	Las Vegas	Nevada	-115.2601102	36.2931841	green_space	NA	Sunny springs park	NA	NA		introduced	0 to 4.57 m	0 to 15.24 cm	LasVegas	NA	NA	NA	NA	NA	NA	NA	NA	NA
10745708	1/19/2016	inventory_date	Chilean mesquite	Prosopis chilensis	Las Vegas	Nevada	-115.2600422	36.2931936	green_space	NA	Sunny springs park	NA	NA		introduced	0 to 4.57 m	0 to 15.24 cm	LasVegas	NA	NA	NA	NA	NA	NA	NA	NA	NA
10745709	1/19/2016	inventory_date	Chilean mesquite	Prosopis chilensis	Las Vegas	Nevada	-115.2599759	36.2932131	green_space	NA	Sunny springs park	NA	NA		introduced	0 to 4.57 m	0 to 15.24 cm	LasVegas	NA	NA	NA	NA	NA	NA	NA	NA	NA
10745710	1/19/2016	inventory_date	Chilean mesquite	Prosopis chilensis	Las Vegas	Nevada	-115.2599396	36.2932535	green_space	NA	Sunny springs park	NA	NA		introduced	0 to 4.57 m	15.24 to 30.48 cm	LasVegas	NA	NA	NA	NA	NA	NA	NA	NA	NA
10745711	1/19/2016	inventory_date	Chilean mesquite	Prosopis chilensis	Las Vegas	Nevada	-115.259926	36.293243	green_space	NA	Sunny springs park	NA	NA		introduced	0 to 4.57 m	0 to 15.24 cm	LasVegas	NA	NA	NA	NA	NA	NA	NA	NA	NA
10415443	12/26/2015	inventory_date	Chinese pistache	Pistacia chinensis	Las Vegas	Nevada	-115.106627	36.179241	green_space	NA	Gary reese freedom park	NA	NA		introduced	0 to 4.57 m	0 to 15.24 cm	LasVegas	NA	NA	NA	NA	NA	NA	NA	NA	NA
10745712	1/19/2016	inventory_date	Chilean mesquite	Prosopis chilensis	Las Vegas	Nevada	-115.2598595	36.2933491	green_space	NA	Sunny springs park	NA	NA		introduced	0 to 4.57 m	0 to 15.24 cm	LasVegas	NA	NA	NA	NA	NA	NA	NA	NA	NA
10745713	1/19/2016	inventory_date	Chilean mesquite	Prosopis chilensis	Las Vegas	Nevada	-115.259798	36.293337	green_space	NA	Sunny springs park	NA	NA		introduced	0 to 4.57 m	0 to 15.24 cm	LasVegas	NA	NA	NA	NA	NA	NA	NA	NA	NA
10745714	1/19/2016	inventory_date	Chilean mesquite	Prosopis chilensis	Las Vegas	Nevada	-115.2597677	36.2933875	green_space	NA	Sunny springs park	NA	NA		introduced	0 to 4.57 m	0 to 15.24 cm	LasVegas	NA	NA	NA	NA	NA	NA	NA	NA	NA
10745715	1/19/2016	inventory_date	Chilean mesquite	Prosopis chilensis	Las Vegas	Nevada	-115.25984	36.293394	green_space	NA	Sunny springs park	NA	NA		introduced	0 to 4.57 m	0 to 15.24 cm	LasVegas	NA	NA	NA	NA	NA	NA	NA	NA	NA
10415444	12/26/2015	inventory_date	Chinese pistache	Pistacia chinensis	Las Vegas	Nevada	-115.10669	36.179369	green_space	NA	Gary reese freedom park	NA	NA		introduced	0 to 4.57 m	0 to 15.24 cm	LasVegas	NA	NA	NA	NA	NA	NA	NA	NA	NA
10726457	11/13/2015	inventory_date	Shoestring acacia	Acacia stenophylla	Las Vegas	Nevada	-115.2594306	36.2945042	green_space	NA	Sunny springs park	NA	NA		introduced	0 to 4.57 m	0 to 15.24 cm	LasVegas	NA	NA	NA	NA	NA	NA	NA	NA	NA
10726458	11/13/2015	inventory_date	Shoestring acacia	Acacia stenophylla	Las Vegas	Nevada	-115.259437	36.294393	green_space	NA	Sunny springs park	NA	NA		introduced	0 to 4.57 m	0 to 15.24 cm	LasVegas	NA	NA	NA	NA	NA	NA	NA	NA	NA
10388666	12/26/2015	inventory_date	Weeping willow	Salix sepulcralis	Las Vegas	Nevada	-115.1058076	36.179361	green_space	NA	Gary reese freedom park	NA	NA		introduced	0 to 4.57 m	0 to 15.24 cm	LasVegas	NA	NA	NA	NA	NA	NA	NA	NA	NA
10745734	12/23/2015	inventory_date	Chilean mesquite	Prosopis chilensis	Las Vegas	Nevada	-115.2603881	36.2946882	green_space	NA	Sunny springs park	NA	NA		introduced	0 to 4.57 m	0 to 15.24 cm	LasVegas	NA	NA	NA	NA	NA	NA	NA	NA	NA
10745735	12/23/2015	inventory_date	Chilean mesquite	Prosopis chilensis	Las Vegas	Nevada	-115.2603432	36.294545	green_space	NA	Sunny springs park	NA	NA		introduced	0 to 4.57 m	0 to 15.24 cm	LasVegas	NA	NA	NA	NA	NA	NA	NA	NA	NA
10372682	2/3/2015	inventory_date	White mulberry	Morus alba	Las Vegas	Nevada	-115.227987	36.20350106	green_space	NA	Brinley middle school	NA	NA		introduced	0 to 4.57 m	0 to 15.24 cm	LasVegas	NA	NA	NA	NA	NA	NA	NA	NA	NA
10745736	12/23/2015	inventory_date	Chilean mesquite	Prosopis chilensis	Las Vegas	Nevada	-115.260418	36.294532	green_space	NA	Sunny springs park	NA	NA		introduced	0 to 4.57 m	0 to 15.24 cm	LasVegas	NA	NA	NA	NA	NA	NA	NA	NA	NA
10372683	2/3/2015	inventory_date	White mulberry	Morus alba	Las Vegas	Nevada	-115.2281058	36.20349481	green_space	NA	Brinley middle school	NA	NA		introduced	0 to 4.57 m	0 to 15.24 cm	LasVegas	NA	NA	NA	NA	NA	NA	NA	NA	NA
10745737	12/23/2015	inventory_date	Chilean mesquite	Prosopis chilensis	Las Vegas	Nevada	-115.260472	36.294472	green_space	NA	Sunny springs park	NA	NA		introduced	0 to 4.57 m	0 to 15.24 cm	LasVegas	NA	NA	NA	NA	NA	NA	NA	NA	NA
10745738	12/23/2015	inventory_date	Chilean mesquite	Prosopis chilensis	Las Vegas	Nevada	-115.260471	36.294399	green_space	NA	Sunny springs park	NA	NA		introduced	0 to 4.57 m	0 to 15.24 cm	LasVegas	NA	NA	NA	NA	NA	NA	NA	NA	NA
10745739	12/23/2015	inventory_date	Chilean mesquite	Prosopis chilensis	Las Vegas	Nevada	-115.260502	36.294246	green_space	NA	Sunny springs park	NA	NA		introduced	0 to 4.57 m	0 to 15.24 cm	LasVegas	NA	NA	NA	NA	NA	NA	NA	NA	NA
10745740	12/23/2015	inventory_date	Chilean mesquite	Prosopis chilensis	Las Vegas	Nevada	-115.2604831	36.2941616	green_space	NA	Sunny springs park	NA	NA		introduced	0 to 4.57 m	0 to 15.24 cm	LasVegas	NA	NA	NA	NA	NA	NA	NA	NA	NA
10745742	1/20/2016	inventory_date	Chilean mesquite	Prosopis chilensis	Las Vegas	Nevada	-115.259598	36.294178	green_space	NA	Sunny springs park	NA	NA		introduced	0 to 4.57 m	0 to 15.24 cm	LasVegas	NA	NA	NA	NA	NA	NA	NA	NA	NA
10588576	6/19/2015	inventory_date	Holly oak	Quercus ilex	Las Vegas	Nevada	-115.3093171	36.22321989	green_space	3250 Metro Academy Way	Police memorial park	NA	NA		introduced	0 to 4.57 m	0 to 15.24 cm	LasVegas	NA	NA	NA	NA	NA	NA	NA	NA	NA
10666448	12/26/2015	inventory_date	NA	NA	Las Vegas	Nevada	-115.146123	36.193627	green_space	NA	Kit carson elementary school	NA	NA		no_info	0 to 4.57 m	15.24 to 30.48 cm	LasVegas	NA	NA	NA	NA	NA	NA	NA	NA	NA
10361085	2/3/2015	inventory_date	Chilean mesquite	Prosopis chilensis	Las Vegas	Nevada	-115.2603325	36.29509632	green_space	7620 Golden Talon Ave	Sunny springs park	6	NA		introduced	0 to 4.57 m	0 to 15.24 cm	LasVegas	NA	NA	NA	NA	NA	NA	NA	NA	NA
10361091	2/3/2015	inventory_date	Chilean mesquite	Prosopis chilensis	Las Vegas	Nevada	-115.2604976	36.29522614	green_space	7620 Golden Talon Ave	Sunny springs park	6	NA		introduced	0 to 4.57 m	0 to 15.24 cm	LasVegas	NA	NA	NA	NA	NA	NA	NA	NA	NA
10361092	2/3/2015	inventory_date	Chilean mesquite	Prosopis chilensis	Las Vegas	Nevada	-115.2605279	36.29513594	green_space	7620 Golden Talon Ave	Sunny springs park	6	NA		introduced	0 to 4.57 m	0 to 15.24 cm	LasVegas	NA	NA	NA	NA	NA	NA	NA	NA	NA
10361093	2/3/2015	inventory_date	Chilean mesquite	Prosopis chilensis	Las Vegas	Nevada	-115.26052	36.29506104	green_space	7620 Golden Talon Ave	Sunny springs park	6	NA		introduced	0 to 4.57 m	0 to 15.24 cm	LasVegas	NA	NA	NA	NA	NA	NA	NA	NA	NA
10588577	6/19/2015	inventory_date	Holly oak	Quercus ilex	Las Vegas	Nevada	-115.30938	36.22310802	green_space	3250 Metro Academy Way	Police memorial park	NA	NA		introduced	0 to 4.57 m	0 to 15.24 cm	LasVegas	NA	NA	NA	NA	NA	NA	NA	NA	NA
10361094	2/3/2015	inventory_date	Chilean mesquite	Prosopis chilensis	Las Vegas	Nevada	-115.2605233	36.29493112	green_space	7620 Golden Talon Ave	Sunny springs park	6	NA		introduced	0 to 4.57 m	0 to 15.24 cm	LasVegas	NA	NA	NA	NA	NA	NA	NA	NA	NA
10745727	1/19/2016	inventory_date	Chilean mesquite	Prosopis chilensis	Las Vegas	Nevada	-115.260274	36.295104	green_space	NA	Sunny springs park	NA	NA		introduced	0 to 4.57 m	0 to 15.24 cm	LasVegas	NA	NA	NA	NA	NA	NA	NA	NA	NA
10745728	1/19/2016	inventory_date	Chilean mesquite	Prosopis chilensis	Las Vegas	Nevada	-115.2603146	36.2950323	green_space	NA	Sunny springs park	NA	NA		introduced	0 to 4.57 m	0 to 15.24 cm	LasVegas	NA	NA	NA	NA	NA	NA	NA	NA	NA
10745729	1/19/2016	inventory_date	Chilean mesquite	Prosopis chilensis	Las Vegas	Nevada	-115.2604092	36.2949522	green_space	NA	Sunny springs park	NA	NA		introduced	0 to 4.57 m	0 to 15.24 cm	LasVegas	NA	NA	NA	NA	NA	NA	NA	NA	NA
10745730	1/19/2016	inventory_date	Chilean mesquite	Prosopis chilensis	Las Vegas	Nevada	-115.2604283	36.2950453	green_space	NA	Sunny springs park	NA	NA		introduced	0 to 4.57 m	0 to 15.24 cm	LasVegas	NA	NA	NA	NA	NA	NA	NA	NA	NA
10745731	1/19/2016	inventory_date	Chilean mesquite	Prosopis chilensis	Las Vegas	Nevada	-115.2604327	36.2950817	green_space	NA	Sunny springs park	NA	NA		introduced	0 to 4.57 m	0 to 15.24 cm	LasVegas	NA	NA	NA	NA	NA	NA	NA	NA	NA
10745732	1/19/2016	inventory_date	Chilean mesquite	Prosopis chilensis	Las Vegas	Nevada	-115.2604454	36.2951623	green_space	NA	Sunny springs park	NA	NA		introduced	0 to 4.57 m	0 to 15.24 cm	LasVegas	NA	NA	NA	NA	NA	NA	NA	NA	NA
10745733	1/19/2016	inventory_date	Chilean mesquite	Prosopis chilensis	Las Vegas	Nevada	-115.2603943	36.2952906	green_space	NA	Sunny springs park	NA	NA		introduced	0 to 4.57 m	0 to 15.24 cm	LasVegas	NA	NA	NA	NA	NA	NA	NA	NA	NA
10745716	1/19/2016	inventory_date	Chilean mesquite	Prosopis chilensis	Las Vegas	Nevada	-115.2598365	36.29464	green_space	NA	Sunny springs park	NA	NA		introduced	0 to 4.57 m	0 to 15.24 cm	LasVegas	NA	NA	NA	NA	NA	NA	NA	NA	NA
10745717	1/19/2016	inventory_date	Chilean mesquite	Prosopis chilensis	Las Vegas	Nevada	-115.259826	36.294681	green_space	NA	Sunny springs park	NA	NA		introduced	0 to 4.57 m	0 to 15.24 cm	LasVegas	NA	NA	NA	NA	NA	NA	NA	NA	NA
10745718	1/19/2016	inventory_date	Chilean mesquite	Prosopis chilensis	Las Vegas	Nevada	-115.259851	36.294725	green_space	NA	Sunny springs park	NA	NA		introduced	0 to 4.57 m	0 to 15.24 cm	LasVegas	NA	NA	NA	NA	NA	NA	NA	NA	NA
10745719	1/19/2016	inventory_date	Chilean mesquite	Prosopis chilensis	Las Vegas	Nevada	-115.2598643	36.2947611	green_space	NA	Sunny springs park	NA	NA		introduced	0 to 4.57 m	0 to 15.24 cm	LasVegas	NA	NA	NA	NA	NA	NA	NA	NA	NA
10745720	1/19/2016	inventory_date	Chilean mesquite	Prosopis chilensis	Las Vegas	Nevada	-115.2598893	36.2948203	green_space	NA	Sunny springs park	NA	NA		introduced	0 to 4.57 m	0 to 15.24 cm	LasVegas	NA	NA	NA	NA	NA	NA	NA	NA	NA
10745722	1/19/2016	inventory_date	Chilean mesquite	Prosopis chilensis	Las Vegas	Nevada	-115.259927	36.2949388	green_space	NA	Sunny springs park	NA	NA		introduced	0 to 4.57 m	0 to 15.24 cm	LasVegas	NA	NA	NA	NA	NA	NA	NA	NA	NA
10745723	1/19/2016	inventory_date	Chilean mesquite	Prosopis chilensis	Las Vegas	Nevada	-115.2600362	36.294933	green_space	NA	Sunny springs park	NA	NA		introduced	0 to 4.57 m	0 to 15.24 cm	LasVegas	NA	NA	NA	NA	NA	NA	NA	NA	NA
10745724	1/19/2016	inventory_date	Chilean mesquite	Prosopis chilensis	Las Vegas	Nevada	-115.2601061	36.2949432	green_space	NA	Sunny springs park	NA	NA		introduced	0 to 4.57 m	0 to 15.24 cm	LasVegas	NA	NA	NA	NA	NA	NA	NA	NA	NA
10745725	1/19/2016	inventory_date	Chilean mesquite	Prosopis chilensis	Las Vegas	Nevada	-115.2601943	36.2949603	green_space	NA	Sunny springs park	NA	NA		introduced	0 to 4.57 m	0 to 15.24 cm	LasVegas	NA	NA	NA	NA	NA	NA	NA	NA	NA
10745726	1/19/2016	inventory_date	Chilean mesquite	Prosopis chilensis	Las Vegas	Nevada	-115.2600901	36.2950482	green_space	NA	Sunny springs park	NA	NA		introduced	0 to 4.57 m	0 to 15.24 cm	LasVegas	NA	NA	NA	NA	NA	NA	NA	NA	NA
10745721	1/19/2016	inventory_date	Chilean mesquite	Prosopis chilensis	Las Vegas	Nevada	-115.259899	36.294878	green_space	NA	Sunny springs park	NA	NA		introduced	0 to 4.57 m	0 to 15.24 cm	LasVegas	NA	NA	NA	NA	NA	NA	NA	NA	NA
10726453	11/13/2015	inventory_date	Shoestring acacia	Acacia stenophylla	Las Vegas	Nevada	-115.259434	36.294356	green_space	NA	Sunny springs park	NA	NA		introduced	0 to 4.57 m	0 to 15.24 cm	LasVegas	NA	NA	NA	NA	NA	NA	NA	NA	NA
10726454	11/13/2015	inventory_date	Shoestring acacia	Acacia stenophylla	Las Vegas	Nevada	-115.2594306	36.2945042	green_space	NA	Sunny springs park	NA	NA		introduced	0 to 4.57 m	0 to 15.24 cm	LasVegas	NA	NA	NA	NA	NA	NA	NA	NA	NA
10726455	11/13/2015	inventory_date	Shoestring acacia	Acacia stenophylla	Las Vegas	Nevada	-115.259437	36.294393	green_space	NA	Sunny springs park	NA	NA		introduced	0 to 4.57 m	0 to 15.24 cm	LasVegas	NA	NA	NA	NA	NA	NA	NA	NA	NA
10726456	11/13/2015	inventory_date	Shoestring acacia	Acacia stenophylla	Las Vegas	Nevada	-115.259434	36.294356	green_space	NA	Sunny springs park	NA	NA		introduced	0 to 4.57 m	0 to 15.24 cm	LasVegas	NA	NA	NA	NA	NA	NA	NA	NA	NA
10967741	4/22/2016	inventory_date	Chilean mesquite	Prosopis chilensis	Las Vegas	Nevada	-115.251919	36.232291	green_space	NA	Wayne bunker family park	NA	NA		introduced	0 to 4.57 m	0 to 15.24 cm	LasVegas	NA	NA	NA	NA	NA	NA	NA	NA	NA
10967745	3/31/2016	inventory_date	Afghan pine	Pinus brutia	Las Vegas	Nevada	-115.251936	36.232345	green_space	NA	Wayne bunker family park	NA	NA		introduced	0 to 4.57 m	0 to 15.24 cm	LasVegas	NA	NA	NA	NA	NA	NA	NA	NA	NA
10588575	6/19/2015	inventory_date	Holly oak	Quercus ilex	Las Vegas	Nevada	-115.3093372	36.22314816	green_space	3250 Metro Academy Way	Police memorial park	NA	NA		introduced	0 to 4.57 m	0 to 15.24 cm	LasVegas	NA	NA	NA	NA	NA	NA	NA	NA	NA
10367729	3/27/2015	inventory_date	Velvet ash	Fraxinus velutina	Las Vegas	Nevada	-115.153085	36.19348923	green_space	NA	Kianga isoke palacio park at doolittle complex	NA	NA		naturally_occurring	0 to 4.57 m	15.24 to 30.48 cm	LasVegas	NA	NA	NA	NA	NA	NA	NA	NA	NA
10388579	4/9/2015	inventory_date	Velvet ash	Fraxinus velutina	Las Vegas	Nevada	-115.1540547	36.1937465	green_space	NA	Kianga isoke palacio park at doolittle complex	NA	NA		naturally_occurring	0 to 4.57 m	0 to 15.24 cm	LasVegas	NA	NA	NA	NA	NA	NA	NA	NA	NA
10388580	4/9/2015	inventory_date	Velvet ash	Fraxinus velutina	Las Vegas	Nevada	-115.154118	36.1936966	green_space	NA	Kianga isoke palacio park at doolittle complex	NA	NA		naturally_occurring	0 to 4.57 m	0 to 15.24 cm	LasVegas	NA	NA	NA	NA	NA	NA	NA	NA	NA
10388581	4/9/2015	inventory_date	Velvet ash	Fraxinus velutina	Las Vegas	Nevada	-115.1541948	36.193635	green_space	NA	Kianga isoke palacio park at doolittle complex	NA	NA		naturally_occurring	0 to 4.57 m	0 to 15.24 cm	LasVegas	NA	NA	NA	NA	NA	NA	NA	NA	NA
10388583	4/9/2015	inventory_date	Velvet ash	Fraxinus velutina	Las Vegas	Nevada	-115.1546557	36.19440696	green_space	NA	Kianga isoke palacio park at doolittle complex	NA	NA		naturally_occurring	0 to 4.57 m	0 to 15.24 cm	LasVegas	NA	NA	NA	NA	NA	NA	NA	NA	NA
10388588	4/9/2015	inventory_date	Velvet ash	Fraxinus velutina	Las Vegas	Nevada	-115.1544833	36.19391883	green_space	NA	Kianga isoke palacio park at doolittle complex	NA	NA		naturally_occurring	0 to 4.57 m	0 to 15.24 cm	LasVegas	NA	NA	NA	NA	NA	NA	NA	NA	NA
10388602	4/9/2015	inventory_date	Velvet ash	Fraxinus velutina	Las Vegas	Nevada	-115.1549706	36.1931592	green_space	NA	Kianga isoke palacio park at doolittle complex	NA	NA		naturally_occurring	0 to 4.57 m	0 to 15.24 cm	LasVegas	NA	NA	NA	NA	NA	NA	NA	NA	NA
10388605	4/9/2015	inventory_date	Velvet ash	Fraxinus velutina	Las Vegas	Nevada	-115.1553531	36.1933984	green_space	NA	Kianga isoke palacio park at doolittle complex	NA	NA		naturally_occurring	0 to 4.57 m	0 to 15.24 cm	LasVegas	NA	NA	NA	NA	NA	NA	NA	NA	NA
10388606	4/9/2015	inventory_date	Coast live oak	Quercus agrifolia	Las Vegas	Nevada	-115.1553859	36.1935112	green_space	NA	Kianga isoke palacio park at doolittle complex	NA	NA		introduced	0 to 4.57 m	0 to 15.24 cm	LasVegas	NA	NA	NA	NA	NA	NA	NA	NA	NA
10388609	4/9/2015	inventory_date	Velvet ash	Fraxinus velutina	Las Vegas	Nevada	-115.1553283	36.1932015	green_space	NA	Kianga isoke palacio park at doolittle complex	NA	NA		naturally_occurring	0 to 4.57 m	0 to 15.24 cm	LasVegas	NA	NA	NA	NA	NA	NA	NA	NA	NA
10388617	4/9/2015	inventory_date	Velvet ash	Fraxinus velutina	Las Vegas	Nevada	-115.155938	36.1931132	green_space	NA	Kianga isoke palacio park at doolittle complex	NA	NA		naturally_occurring	0 to 4.57 m	0 to 15.24 cm	LasVegas	NA	NA	NA	NA	NA	NA	NA	NA	NA
10388627	4/9/2015	inventory_date	Velvet ash	Fraxinus velutina	Las Vegas	Nevada	-115.155631	36.1936229	green_space	NA	Kianga isoke palacio park at doolittle complex	NA	NA		naturally_occurring	0 to 4.57 m	0 to 15.24 cm	LasVegas	NA	NA	NA	NA	NA	NA	NA	NA	NA
10388631	4/9/2015	inventory_date	Velvet ash	Fraxinus velutina	Las Vegas	Nevada	-115.1556228	36.1938596	green_space	NA	Kianga isoke palacio park at doolittle complex	NA	NA		naturally_occurring	0 to 4.57 m	0 to 15.24 cm	LasVegas	NA	NA	NA	NA	NA	NA	NA	NA	NA
10388660	4/9/2015	inventory_date	Velvet ash	Fraxinus velutina	Las Vegas	Nevada	-115.1552878	36.1942492	green_space	NA	Kianga isoke palacio park at doolittle complex	NA	NA		naturally_occurring	0 to 4.57 m	0 to 15.24 cm	LasVegas	NA	NA	NA	NA	NA	NA	NA	NA	NA
10388575	4/9/2015	inventory_date	Weeping willow	Salix sepulcralis	Las Vegas	Nevada	-115.15442	36.1945502	green_space	NA	Kianga isoke palacio park at doolittle complex	NA	NA		introduced	0 to 4.57 m	0 to 15.24 cm	LasVegas	NA	NA	NA	NA	NA	NA	NA	NA	NA
10388576	4/9/2015	inventory_date	Weeping willow	Salix sepulcralis	Las Vegas	Nevada	-115.1544578	36.1945014	green_space	NA	Kianga isoke palacio park at doolittle complex	NA	NA		introduced	0 to 4.57 m	0 to 15.24 cm	LasVegas	NA	NA	NA	NA	NA	NA	NA	NA	NA
10388577	4/9/2015	inventory_date	Weeping willow	Salix sepulcralis	Las Vegas	Nevada	-115.154467	36.1944404	green_space	NA	Kianga isoke palacio park at doolittle complex	NA	NA		introduced	0 to 4.57 m	0 to 15.24 cm	LasVegas	NA	NA	NA	NA	NA	NA	NA	NA	NA
10388578	4/9/2015	inventory_date	Weeping willow	Salix sepulcralis	Las Vegas	Nevada	-115.1535656	36.19392186	green_space	NA	Kianga isoke palacio park at doolittle complex	NA	NA		introduced	0 to 4.57 m	0 to 15.24 cm	LasVegas	NA	NA	NA	NA	NA	NA	NA	NA	NA
10388584	4/9/2015	inventory_date	Shoestring acacia	Acacia stenophylla	Las Vegas	Nevada	-115.1545977	36.19427018	green_space	NA	Kianga isoke palacio park at doolittle complex	NA	NA		introduced	0 to 4.57 m	0 to 15.24 cm	LasVegas	NA	NA	NA	NA	NA	NA	NA	NA	NA
10388585	4/9/2015	inventory_date	Desert museum palo verde	Parkinsonia	Las Vegas	Nevada	-115.1545701	36.1942141	green_space	NA	Kianga isoke palacio park at doolittle complex	NA	NA		no_info	0 to 4.57 m	0 to 15.24 cm	LasVegas	NA	NA	NA	NA	NA	NA	NA	NA	NA
10388586	4/9/2015	inventory_date	Desert museum palo verde	Parkinsonia	Las Vegas	Nevada	-115.1545329	36.19415435	green_space	NA	Kianga isoke palacio park at doolittle complex	NA	NA		no_info	0 to 4.57 m	0 to 15.24 cm	LasVegas	NA	NA	NA	NA	NA	NA	NA	NA	NA
10388587	4/9/2015	inventory_date	Western honey mesquite	Prosopis glandulosa	Las Vegas	Nevada	-115.1544714	36.19395882	green_space	NA	Kianga isoke palacio park at doolittle complex	NA	NA		naturally_occurring	0 to 4.57 m	0 to 15.24 cm	LasVegas	NA	NA	NA	NA	NA	NA	NA	NA	NA
10388589	4/9/2015	inventory_date	Western honey mesquite	Prosopis glandulosa	Las Vegas	Nevada	-115.1544779	36.19388822	green_space	NA	Kianga isoke palacio park at doolittle complex	NA	NA		naturally_occurring	0 to 4.57 m	0 to 15.24 cm	LasVegas	NA	NA	NA	NA	NA	NA	NA	NA	NA
10388591	9/26/2015	inventory_date	NA	NA	Las Vegas	Nevada	-115.1545006	36.1937342	green_space	NA	Kianga isoke palacio park at doolittle complex	NA	NA		no_info	0 to 4.57 m	0 to 15.24 cm	LasVegas	NA	NA	NA	NA	NA	NA	NA	NA	NA
10388592	9/26/2015	inventory_date	NA	NA	Las Vegas	Nevada	-115.1544799	36.1936658	green_space	NA	Kianga isoke palacio park at doolittle complex	NA	NA		no_info	0 to 4.57 m	0 to 15.24 cm	LasVegas	NA	NA	NA	NA	NA	NA	NA	NA	NA
10388593	4/9/2015	inventory_date	Shoestring acacia	Acacia stenophylla	Las Vegas	Nevada	-115.1544811	36.1935807	green_space	NA	Kianga isoke palacio park at doolittle complex	NA	NA		introduced	0 to 4.57 m	0 to 15.24 cm	LasVegas	NA	NA	NA	NA	NA	NA	NA	NA	NA
10388594	4/9/2015	inventory_date	Desert museum palo verde	Parkinsonia	Las Vegas	Nevada	-115.1544828	36.1934701	green_space	NA	Kianga isoke palacio park at doolittle complex	NA	NA		no_info	0 to 4.57 m	0 to 15.24 cm	LasVegas	NA	NA	NA	NA	NA	NA	NA	NA	NA
10388595	4/9/2015	inventory_date	Desert willow	Chilopsis linearis	Las Vegas	Nevada	-115.1544802	36.1933865	green_space	NA	Kianga isoke palacio park at doolittle complex	NA	NA		naturally_occurring	0 to 4.57 m	0 to 15.24 cm	LasVegas	NA	NA	NA	NA	NA	NA	NA	NA	NA
10388596	9/26/2015	inventory_date	NA	NA	Las Vegas	Nevada	-115.1544922	36.1932879	green_space	NA	Kianga isoke palacio park at doolittle complex	NA	NA		no_info	0 to 4.57 m	0 to 15.24 cm	LasVegas	NA	NA	NA	NA	NA	NA	NA	NA	NA
10388597	4/9/2015	inventory_date	Desert museum palo verde	Parkinsonia	Las Vegas	Nevada	-115.1545282	36.1932454	green_space	NA	Kianga isoke palacio park at doolittle complex	NA	NA		no_info	0 to 4.57 m	0 to 15.24 cm	LasVegas	NA	NA	NA	NA	NA	NA	NA	NA	NA
10388598	4/9/2015	inventory_date	Shoestring acacia	Acacia stenophylla	Las Vegas	Nevada	-115.1545762	36.1932105	green_space	NA	Kianga isoke palacio park at doolittle complex	NA	NA		introduced	0 to 4.57 m	0 to 15.24 cm	LasVegas	NA	NA	NA	NA	NA	NA	NA	NA	NA
10388599	4/9/2015	inventory_date	Western honey mesquite	Prosopis glandulosa	Las Vegas	Nevada	-115.1546664	36.1931608	green_space	NA	Kianga isoke palacio park at doolittle complex	NA	NA		naturally_occurring	0 to 4.57 m	0 to 15.24 cm	LasVegas	NA	NA	NA	NA	NA	NA	NA	NA	NA
10388600	4/9/2015	inventory_date	Western honey mesquite	Prosopis glandulosa	Las Vegas	Nevada	-115.1547697	36.1931501	green_space	NA	Kianga isoke palacio park at doolittle complex	NA	NA		naturally_occurring	0 to 4.57 m	0 to 15.24 cm	LasVegas	NA	NA	NA	NA	NA	NA	NA	NA	NA
10388601	4/9/2015	inventory_date	Western honey mesquite	Prosopis glandulosa	Las Vegas	Nevada	-115.1548319	36.1931547	green_space	NA	Kianga isoke palacio park at doolittle complex	NA	NA		naturally_occurring	0 to 4.57 m	0 to 15.24 cm	LasVegas	NA	NA	NA	NA	NA	NA	NA	NA	NA
10388603	4/9/2015	inventory_date	Desert museum palo verde	Parkinsonia	Las Vegas	Nevada	-115.1552782	36.1932813	green_space	NA	Kianga isoke palacio park at doolittle complex	NA	NA		no_info	0 to 4.57 m	0 to 15.24 cm	LasVegas	NA	NA	NA	NA	NA	NA	NA	NA	NA
10388604	4/9/2015	inventory_date	Western honey mesquite	Prosopis glandulosa	Las Vegas	Nevada	-115.1553002	36.1933334	green_space	NA	Kianga isoke palacio park at doolittle complex	NA	NA		naturally_occurring	0 to 4.57 m	0 to 15.24 cm	LasVegas	NA	NA	NA	NA	NA	NA	NA	NA	NA
10388607	4/9/2015	inventory_date	Western honey mesquite	Prosopis glandulosa	Las Vegas	Nevada	-115.1554011	36.1935792	green_space	NA	Kianga isoke palacio park at doolittle complex	NA	NA		naturally_occurring	0 to 4.57 m	0 to 15.24 cm	LasVegas	NA	NA	NA	NA	NA	NA	NA	NA	NA
10388608	4/9/2015	inventory_date	Chaste tree	Vitex agnus-castus	Las Vegas	Nevada	-115.1554256	36.1936258	green_space	NA	Kianga isoke palacio park at doolittle complex	NA	NA		introduced	0 to 4.57 m	0 to 15.24 cm	LasVegas	NA	NA	NA	NA	NA	NA	NA	NA	NA
10388610	4/9/2015	inventory_date	Western honey mesquite	Prosopis glandulosa	Las Vegas	Nevada	-115.1552946	36.1931895	green_space	NA	Kianga isoke palacio park at doolittle complex	NA	NA		naturally_occurring	0 to 4.57 m	0 to 15.24 cm	LasVegas	NA	NA	NA	NA	NA	NA	NA	NA	NA
10388611	4/9/2015	inventory_date	Desert museum palo verde	Parkinsonia	Las Vegas	Nevada	-115.1552701	36.1931491	green_space	NA	Kianga isoke palacio park at doolittle complex	NA	NA		no_info	0 to 4.57 m	0 to 15.24 cm	LasVegas	NA	NA	NA	NA	NA	NA	NA	NA	NA
10388612	4/9/2015	inventory_date	Desert willow	Chilopsis linearis	Las Vegas	Nevada	-115.1553747	36.1931365	green_space	NA	Kianga isoke palacio park at doolittle complex	NA	NA		naturally_occurring	0 to 4.57 m	0 to 15.24 cm	LasVegas	NA	NA	NA	NA	NA	NA	NA	NA	NA
10388618	4/9/2015	inventory_date	Desert willow	Chilopsis linearis	Las Vegas	Nevada	-115.1560229	36.1931643	green_space	NA	Kianga isoke palacio park at doolittle complex	NA	NA		naturally_occurring	0 to 4.57 m	0 to 15.24 cm	LasVegas	NA	NA	NA	NA	NA	NA	NA	NA	NA
10388619	4/9/2015	inventory_date	Desert museum palo verde	Parkinsonia	Las Vegas	Nevada	-115.1560255	36.1932262	green_space	NA	Kianga isoke palacio park at doolittle complex	NA	NA		no_info	0 to 4.57 m	0 to 15.24 cm	LasVegas	NA	NA	NA	NA	NA	NA	NA	NA	NA
10388620	4/9/2015	inventory_date	Shoestring acacia	Acacia stenophylla	Las Vegas	Nevada	-115.1560494	36.1932378	green_space	NA	Kianga isoke palacio park at doolittle complex	NA	NA		introduced	0 to 4.57 m	0 to 15.24 cm	LasVegas	NA	NA	NA	NA	NA	NA	NA	NA	NA
10388621	4/9/2015	inventory_date	Chaste tree	Vitex agnus-castus	Las Vegas	Nevada	-115.1560897	36.1934754	green_space	NA	Kianga isoke palacio park at doolittle complex	NA	NA		introduced	0 to 4.57 m	0 to 15.24 cm	LasVegas	NA	NA	NA	NA	NA	NA	NA	NA	NA
10388622	4/9/2015	inventory_date	Shoestring acacia	Acacia stenophylla	Las Vegas	Nevada	-115.1560928	36.1935708	green_space	NA	Kianga isoke palacio park at doolittle complex	NA	NA		introduced	0 to 4.57 m	0 to 15.24 cm	LasVegas	NA	NA	NA	NA	NA	NA	NA	NA	NA
10388623	4/9/2015	inventory_date	Western honey mesquite	Prosopis glandulosa	Las Vegas	Nevada	-115.1560507	36.1935722	green_space	NA	Kianga isoke palacio park at doolittle complex	NA	NA		naturally_occurring	0 to 4.57 m	0 to 15.24 cm	LasVegas	NA	NA	NA	NA	NA	NA	NA	NA	NA
10388624	4/9/2015	inventory_date	Shoestring acacia	Acacia stenophylla	Las Vegas	Nevada	-115.1559552	36.1935459	green_space	NA	Kianga isoke palacio park at doolittle complex	NA	NA		introduced	0 to 4.57 m	0 to 15.24 cm	LasVegas	NA	NA	NA	NA	NA	NA	NA	NA	NA
10388625	4/9/2015	inventory_date	Shoestring acacia	Acacia stenophylla	Las Vegas	Nevada	-115.1559945	36.1936048	green_space	NA	Kianga isoke palacio park at doolittle complex	NA	NA		introduced	0 to 4.57 m	0 to 15.24 cm	LasVegas	NA	NA	NA	NA	NA	NA	NA	NA	NA
10388626	4/9/2015	inventory_date	Shoestring acacia	Acacia stenophylla	Las Vegas	Nevada	-115.156044	36.1936536	green_space	NA	Kianga isoke palacio park at doolittle complex	NA	NA		introduced	0 to 4.57 m	0 to 15.24 cm	LasVegas	NA	NA	NA	NA	NA	NA	NA	NA	NA
10388628	4/9/2015	inventory_date	Western honey mesquite	Prosopis glandulosa	Las Vegas	Nevada	-115.1556553	36.1936621	green_space	NA	Kianga isoke palacio park at doolittle complex	NA	NA		naturally_occurring	0 to 4.57 m	0 to 15.24 cm	LasVegas	NA	NA	NA	NA	NA	NA	NA	NA	NA
10388629	4/9/2015	inventory_date	Desert willow	Chilopsis linearis	Las Vegas	Nevada	-115.1556922	36.19371	green_space	NA	Kianga isoke palacio park at doolittle complex	NA	NA		naturally_occurring	0 to 4.57 m	0 to 15.24 cm	LasVegas	NA	NA	NA	NA	NA	NA	NA	NA	NA
10388630	4/9/2015	inventory_date	Desert museum palo verde	Parkinsonia	Las Vegas	Nevada	-115.1557623	36.1937424	green_space	NA	Kianga isoke palacio park at doolittle complex	NA	NA		no_info	0 to 4.57 m	0 to 15.24 cm	LasVegas	NA	NA	NA	NA	NA	NA	NA	NA	NA
10388632	4/9/2015	inventory_date	Shoestring acacia	Acacia stenophylla	Las Vegas	Nevada	-115.1555701	36.1938494	green_space	NA	Kianga isoke palacio park at doolittle complex	NA	NA		introduced	0 to 4.57 m	0 to 15.24 cm	LasVegas	NA	NA	NA	NA	NA	NA	NA	NA	NA
10388633	4/9/2015	inventory_date	Western honey mesquite	Prosopis glandulosa	Las Vegas	Nevada	-115.1555207	36.1938659	green_space	NA	Kianga isoke palacio park at doolittle complex	NA	NA		naturally_occurring	0 to 4.57 m	0 to 15.24 cm	LasVegas	NA	NA	NA	NA	NA	NA	NA	NA	NA
10388634	4/9/2015	inventory_date	Shoestring acacia	Acacia stenophylla	Las Vegas	Nevada	-115.1554593	36.1939688	green_space	NA	Kianga isoke palacio park at doolittle complex	NA	NA		introduced	0 to 4.57 m	0 to 15.24 cm	LasVegas	NA	NA	NA	NA	NA	NA	NA	NA	NA
10388635	4/9/2015	inventory_date	Chaste tree	Vitex agnus-castus	Las Vegas	Nevada	-115.1554667	36.1939988	green_space	NA	Kianga isoke palacio park at doolittle complex	NA	NA		introduced	0 to 4.57 m	0 to 15.24 cm	LasVegas	NA	NA	NA	NA	NA	NA	NA	NA	NA
10388636	4/9/2015	inventory_date	Chaste tree	Vitex agnus-castus	Las Vegas	Nevada	-115.1554567	36.1940342	green_space	NA	Kianga isoke palacio park at doolittle complex	NA	NA		introduced	0 to 4.57 m	0 to 15.24 cm	LasVegas	NA	NA	NA	NA	NA	NA	NA	NA	NA
10388637	4/9/2015	inventory_date	Desert willow	Chilopsis linearis	Las Vegas	Nevada	-115.1554191	36.1940452	green_space	NA	Kianga isoke palacio park at doolittle complex	NA	NA		naturally_occurring	0 to 4.57 m	0 to 15.24 cm	LasVegas	NA	NA	NA	NA	NA	NA	NA	NA	NA
10388638	4/9/2015	inventory_date	Desert museum palo verde	Parkinsonia	Las Vegas	Nevada	-115.155408	36.1939944	green_space	NA	Kianga isoke palacio park at doolittle complex	NA	NA		no_info	0 to 4.57 m	0 to 15.24 cm	LasVegas	NA	NA	NA	NA	NA	NA	NA	NA	NA
10388639	4/9/2015	inventory_date	Western honey mesquite	Prosopis glandulosa	Las Vegas	Nevada	-115.1554385	36.1939217	green_space	NA	Kianga isoke palacio park at doolittle complex	NA	NA		naturally_occurring	0 to 4.57 m	0 to 15.24 cm	LasVegas	NA	NA	NA	NA	NA	NA	NA	NA	NA
10388640	4/9/2015	inventory_date	Desert willow	Chilopsis linearis	Las Vegas	Nevada	-115.1557459	36.1938439	green_space	NA	Kianga isoke palacio park at doolittle complex	NA	NA		naturally_occurring	0 to 4.57 m	0 to 15.24 cm	LasVegas	NA	NA	NA	NA	NA	NA	NA	NA	NA
10388641	4/9/2015	inventory_date	Shoestring acacia	Acacia stenophylla	Las Vegas	Nevada	-115.1557289	36.193896	green_space	NA	Kianga isoke palacio park at doolittle complex	NA	NA		introduced	0 to 4.57 m	0 to 15.24 cm	LasVegas	NA	NA	NA	NA	NA	NA	NA	NA	NA
10388642	4/9/2015	inventory_date	Shoestring acacia	Acacia stenophylla	Las Vegas	Nevada	-115.1557193	36.19399	green_space	NA	Kianga isoke palacio park at doolittle complex	NA	NA		introduced	0 to 4.57 m	0 to 15.24 cm	LasVegas	NA	NA	NA	NA	NA	NA	NA	NA	NA
10388643	4/9/2015	inventory_date	Desert museum palo verde	Parkinsonia	Las Vegas	Nevada	-115.1557161	36.194055	green_space	NA	Kianga isoke palacio park at doolittle complex	NA	NA		no_info	0 to 4.57 m	0 to 15.24 cm	LasVegas	NA	NA	NA	NA	NA	NA	NA	NA	NA
10388644	4/9/2015	inventory_date	Western honey mesquite	Prosopis glandulosa	Las Vegas	Nevada	-115.1557114	36.1941	green_space	NA	Kianga isoke palacio park at doolittle complex	NA	NA		naturally_occurring	0 to 4.57 m	0 to 15.24 cm	LasVegas	NA	NA	NA	NA	NA	NA	NA	NA	NA
10388645	4/9/2015	inventory_date	Desert museum palo verde	Parkinsonia	Las Vegas	Nevada	-115.1557072	36.1941895	green_space	NA	Kianga isoke palacio park at doolittle complex	NA	NA		no_info	0 to 4.57 m	0 to 15.24 cm	LasVegas	NA	NA	NA	NA	NA	NA	NA	NA	NA
10388648	4/9/2015	inventory_date	Desert museum palo verde	Parkinsonia	Las Vegas	Nevada	-115.1555955	36.1941826	green_space	NA	Kianga isoke palacio park at doolittle complex	NA	NA		no_info	0 to 4.57 m	0 to 15.24 cm	LasVegas	NA	NA	NA	NA	NA	NA	NA	NA	NA
10388649	4/9/2015	inventory_date	Desert museum palo verde	Parkinsonia	Las Vegas	Nevada	-115.1555127	36.1941272	green_space	NA	Kianga isoke palacio park at doolittle complex	NA	NA		no_info	0 to 4.57 m	0 to 15.24 cm	LasVegas	NA	NA	NA	NA	NA	NA	NA	NA	NA
10388650	4/9/2015	inventory_date	Shoestring acacia	Acacia stenophylla	Las Vegas	Nevada	-115.1554496	36.1941026	green_space	NA	Kianga isoke palacio park at doolittle complex	NA	NA		introduced	0 to 4.57 m	0 to 15.24 cm	LasVegas	NA	NA	NA	NA	NA	NA	NA	NA	NA
10388651	4/9/2015	inventory_date	Shoestring acacia	Acacia stenophylla	Las Vegas	Nevada	-115.1554442	36.19416	green_space	NA	Kianga isoke palacio park at doolittle complex	NA	NA		introduced	0 to 4.57 m	0 to 15.24 cm	LasVegas	NA	NA	NA	NA	NA	NA	NA	NA	NA
10388652	4/9/2015	inventory_date	Shoestring acacia	Acacia stenophylla	Las Vegas	Nevada	-115.1554807	36.1941813	green_space	NA	Kianga isoke palacio park at doolittle complex	NA	NA		introduced	0 to 4.57 m	0 to 15.24 cm	LasVegas	NA	NA	NA	NA	NA	NA	NA	NA	NA
10388653	4/9/2015	inventory_date	Shoestring acacia	Acacia stenophylla	Las Vegas	Nevada	-115.1554481	36.1941983	green_space	NA	Kianga isoke palacio park at doolittle complex	NA	NA		introduced	0 to 4.57 m	0 to 15.24 cm	LasVegas	NA	NA	NA	NA	NA	NA	NA	NA	NA
10388654	4/9/2015	inventory_date	Shoestring acacia	Acacia stenophylla	Las Vegas	Nevada	-115.155378	36.19419213	green_space	NA	Kianga isoke palacio park at doolittle complex	NA	NA		introduced	0 to 4.57 m	0 to 15.24 cm	LasVegas	NA	NA	NA	NA	NA	NA	NA	NA	NA
10388655	4/9/2015	inventory_date	Shoestring acacia	Acacia stenophylla	Las Vegas	Nevada	-115.155388	36.1942171	green_space	NA	Kianga isoke palacio park at doolittle complex	NA	NA		introduced	0 to 4.57 m	0 to 15.24 cm	LasVegas	NA	NA	NA	NA	NA	NA	NA	NA	NA
10388656	4/9/2015	inventory_date	Western honey mesquite	Prosopis glandulosa	Las Vegas	Nevada	-115.1555127	36.1942447	green_space	NA	Kianga isoke palacio park at doolittle complex	NA	NA		naturally_occurring	0 to 4.57 m	0 to 15.24 cm	LasVegas	NA	NA	NA	NA	NA	NA	NA	NA	NA
10388657	4/9/2015	inventory_date	Western honey mesquite	Prosopis glandulosa	Las Vegas	Nevada	-115.1555557	36.1943133	green_space	NA	Kianga isoke palacio park at doolittle complex	NA	NA		naturally_occurring	0 to 4.57 m	0 to 15.24 cm	LasVegas	NA	NA	NA	NA	NA	NA	NA	NA	NA
10388658	4/9/2015	inventory_date	Shoestring acacia	Acacia stenophylla	Las Vegas	Nevada	-115.1554547	36.1943549	green_space	NA	Kianga isoke palacio park at doolittle complex	NA	NA		introduced	0 to 4.57 m	0 to 15.24 cm	LasVegas	NA	NA	NA	NA	NA	NA	NA	NA	NA
10388659	4/9/2015	inventory_date	Shoestring acacia	Acacia stenophylla	Las Vegas	Nevada	-115.1553799	36.1942968	green_space	NA	Kianga isoke palacio park at doolittle complex	NA	NA		introduced	0 to 4.57 m	0 to 15.24 cm	LasVegas	NA	NA	NA	NA	NA	NA	NA	NA	NA
10388661	4/9/2015	inventory_date	Desert willow	Chilopsis linearis	Las Vegas	Nevada	-115.1552613	36.1942812	green_space	NA	Kianga isoke palacio park at doolittle complex	NA	NA		naturally_occurring	0 to 4.57 m	0 to 15.24 cm	LasVegas	NA	NA	NA	NA	NA	NA	NA	NA	NA
10388662	4/9/2015	inventory_date	Chaste tree	Vitex agnus-castus	Las Vegas	Nevada	-115.1552978	36.1943208	green_space	NA	Kianga isoke palacio park at doolittle complex	NA	NA		introduced	0 to 4.57 m	0 to 15.24 cm	LasVegas	NA	NA	NA	NA	NA	NA	NA	NA	NA
10388663	4/9/2015	inventory_date	Shoestring acacia	Acacia stenophylla	Las Vegas	Nevada	-115.15524	36.1943358	green_space	NA	Kianga isoke palacio park at doolittle complex	NA	NA		introduced	0 to 4.57 m	0 to 15.24 cm	LasVegas	NA	NA	NA	NA	NA	NA	NA	NA	NA
10388664	4/9/2015	inventory_date	Western honey mesquite	Prosopis glandulosa	Las Vegas	Nevada	-115.1550713	36.1944318	green_space	NA	Kianga isoke palacio park at doolittle complex	NA	NA		naturally_occurring	0 to 4.57 m	0 to 15.24 cm	LasVegas	NA	NA	NA	NA	NA	NA	NA	NA	NA
10388665	4/9/2015	inventory_date	Desert museum palo verde	Parkinsonia	Las Vegas	Nevada	-115.1550073	36.19443957	green_space	NA	Kianga isoke palacio park at doolittle complex	NA	NA		no_info	0 to 4.57 m	0 to 15.24 cm	LasVegas	NA	NA	NA	NA	NA	NA	NA	NA	NA
10483485	5/15/2015	inventory_date	Chinese pistache	Pistacia chinensis	Las Vegas	Nevada	-115.252723	36.198919	green_space	NA	Bettye wilson soccer complex	NA	NA		introduced	0 to 4.57 m	0 to 15.24 cm	LasVegas	NA	NA	NA	NA	NA	NA	NA	NA	NA
10483484	5/15/2015	inventory_date	Tex ash fan	Fraxinus velutina	Las Vegas	Nevada	-115.252547	36.199468	green_space	NA	Bettye wilson soccer complex	NA	NA		naturally_occurring	0 to 4.57 m	0 to 15.24 cm	LasVegas	NA	NA	NA	NA	NA	NA	NA	NA	NA
10371116	3/27/2015	inventory_date	Narrow leaf ash	Fraxinus angustifolia	Las Vegas	Nevada	-115.1056588	36.18055672	green_space	NA	Gary reese freedom park	NA	NA		introduced	0 to 4.57 m	60.96 to 76.2 cm	LasVegas	NA	NA	NA	NA	NA	NA	NA	NA	NA
10371117	3/31/2015	inventory_date	Screwbean mesquite	Prosopis pubescens	Las Vegas	Nevada	-115.1053047	36.18047259	green_space	NA	Gary reese freedom park	NA	NA		naturally_occurring	0 to 4.57 m	30.48 to 45.72 cm	LasVegas	NA	NA	NA	NA	NA	NA	NA	NA	NA
10371148	3/27/2015	inventory_date	Screwbean mesquite	Prosopis pubescens	Las Vegas	Nevada	-115.1059921	36.18012677	green_space	NA	Gary reese freedom park	NA	NA		naturally_occurring	0 to 4.57 m	15.24 to 30.48 cm	LasVegas	NA	NA	NA	NA	NA	NA	NA	NA	NA
10388667	12/26/2015	inventory_date	Foothill palo verde	Parkinsonia microphylla	Las Vegas	Nevada	-115.105353	36.1807399	green_space	NA	Gary reese freedom park	NA	NA		introduced	0 to 4.57 m	15.24 to 30.48 cm	LasVegas	NA	NA	NA	NA	NA	NA	NA	NA	NA
10388668	12/26/2015	inventory_date	Foothill palo verde	Parkinsonia microphylla	Las Vegas	Nevada	-115.1053237	36.1806567	green_space	NA	Gary reese freedom park	NA	NA		introduced	0 to 4.57 m	0 to 15.24 cm	LasVegas	NA	NA	NA	NA	NA	NA	NA	NA	NA
10388669	12/26/2015	inventory_date	Foothill palo verde	Parkinsonia microphylla	Las Vegas	Nevada	-115.1052257	36.1805836	green_space	NA	Gary reese freedom park	NA	NA		introduced	0 to 4.57 m	0 to 15.24 cm	LasVegas	NA	NA	NA	NA	NA	NA	NA	NA	NA
10388670	12/26/2015	inventory_date	Foothill palo verde	Parkinsonia microphylla	Las Vegas	Nevada	-115.1052584	36.180181	green_space	NA	Gary reese freedom park	NA	NA		introduced	0 to 4.57 m	0 to 15.24 cm	LasVegas	NA	NA	NA	NA	NA	NA	NA	NA	NA
10371181	3/27/2015	inventory_date	Afghan pine	Pinus brutia	Las Vegas	Nevada	-115.1051203	36.17832507	green_space	NA	Gary reese freedom park	NA	NA		introduced	0 to 4.57 m	0 to 15.24 cm	LasVegas	NA	NA	NA	NA	NA	NA	NA	NA	NA
10371167	2/3/2015	inventory_date	Siberian elm	Ulmus pumila	Las Vegas	Nevada	-115.1051791	36.17893722	green_space	NA	Gary reese freedom park	NA	NA		introduced	0 to 4.57 m	0 to 15.24 cm	LasVegas	NA	NA	NA	NA	NA	NA	NA	NA	NA
10371174	3/27/2015	inventory_date	Narrow leaf ash	Fraxinus angustifolia	Las Vegas	Nevada	-115.1057345	36.17861376	green_space	NA	Gary reese freedom park	NA	NA		introduced	0 to 4.57 m	0 to 15.24 cm	LasVegas	NA	NA	NA	NA	NA	NA	NA	NA	NA
10388675	12/26/2015	inventory_date	Chinese pistache	Pistacia chinensis	Las Vegas	Nevada	-115.106414	36.1786565	green_space	NA	Gary reese freedom park	NA	NA		introduced	0 to 4.57 m	0 to 15.24 cm	LasVegas	NA	NA	NA	NA	NA	NA	NA	NA	NA
10388676	12/26/2015	inventory_date	Chinese pistache	Pistacia chinensis	Las Vegas	Nevada	-115.1065856	36.1788797	green_space	NA	Gary reese freedom park	NA	NA		introduced	0 to 4.57 m	0 to 15.24 cm	LasVegas	NA	NA	NA	NA	NA	NA	NA	NA	NA
10388677	12/26/2015	inventory_date	Chinese pistache	Pistacia chinensis	Las Vegas	Nevada	-115.1065159	36.1789611	green_space	NA	Gary reese freedom park	NA	NA		introduced	0 to 4.57 m	0 to 15.24 cm	LasVegas	NA	NA	NA	NA	NA	NA	NA	NA	NA
10388678	12/26/2015	inventory_date	Chinese pistache	Pistacia chinensis	Las Vegas	Nevada	-115.10679	36.1792639	green_space	NA	Gary reese freedom park	NA	NA		introduced	0 to 4.57 m	0 to 15.24 cm	LasVegas	NA	NA	NA	NA	NA	NA	NA	NA	NA
10388679	12/26/2015	inventory_date	Chinese pistache	Pistacia chinensis	Las Vegas	Nevada	-115.106792	36.17972	green_space	NA	Gary reese freedom park	NA	NA		introduced	0 to 4.57 m	0 to 15.24 cm	LasVegas	NA	NA	NA	NA	NA	NA	NA	NA	NA
10415442	12/26/2015	inventory_date	Chinese pistache	Pistacia chinensis	Las Vegas	Nevada	-115.106557	36.179111	green_space	NA	Gary reese freedom park	NA	NA		introduced	0 to 4.57 m	0 to 15.24 cm	LasVegas	NA	NA	NA	NA	NA	NA	NA	NA	NA
10414034	12/26/2015	inventory_date	Chinese pistache	Pistacia chinensis	Las Vegas	Nevada	-115.103413	36.179403	green_space	NA	Gary reese freedom park	NA	NA		introduced	0 to 4.57 m	0 to 15.24 cm	LasVegas	NA	NA	NA	NA	NA	NA	NA	NA	NA
10388671	12/26/2015	inventory_date	Shoestring acacia	Acacia stenophylla	Las Vegas	Nevada	-115.1035682	36.1777063	green_space	NA	Gary reese freedom park	NA	NA		introduced	0 to 4.57 m	0 to 15.24 cm	LasVegas	NA	NA	NA	NA	NA	NA	NA	NA	NA
10388672	12/26/2015	inventory_date	Shoestring acacia	Acacia stenophylla	Las Vegas	Nevada	-115.1036887	36.1780701	green_space	NA	Gary reese freedom park	NA	NA		introduced	0 to 4.57 m	15.24 to 30.48 cm	LasVegas	NA	NA	NA	NA	NA	NA	NA	NA	NA
10388673	12/26/2015	inventory_date	Shoestring acacia	Acacia stenophylla	Las Vegas	Nevada	-115.1037462	36.1785849	green_space	NA	Gary reese freedom park	NA	NA		introduced	0 to 4.57 m	0 to 15.24 cm	LasVegas	NA	NA	NA	NA	NA	NA	NA	NA	NA
10371203	2/3/2015	inventory_date	Date palm	Phoenix dactylifera	Las Vegas	Nevada	-115.1012548	36.17996173	green_space	NA	Gary reese freedom park	NA	NA		introduced	0 to 4.57 m	0 to 15.24 cm	LasVegas	NA	NA	NA	NA	NA	NA	NA	NA	NA
10371229	2/3/2015	inventory_date	Chitalpa	Chitalpa tashkentensis	Las Vegas	Nevada	-115.1006222	36.18033475	green_space	NA	Gary reese freedom park	NA	NA		no_info	0 to 4.57 m	0 to 15.24 cm	LasVegas	NA	NA	NA	NA	NA	NA	NA	NA	NA
10371230	2/3/2015	inventory_date	Chitalpa	Chitalpa tashkentensis	Las Vegas	Nevada	-115.1006161	36.18051843	green_space	NA	Gary reese freedom park	NA	NA		no_info	0 to 4.57 m	0 to 15.24 cm	LasVegas	NA	NA	NA	NA	NA	NA	NA	NA	NA
10371231	2/3/2015	inventory_date	Chitalpa	Chitalpa tashkentensis	Las Vegas	Nevada	-115.1017048	36.18035014	green_space	NA	Gary reese freedom park	NA	NA		no_info	0 to 4.57 m	0 to 15.24 cm	LasVegas	NA	NA	NA	NA	NA	NA	NA	NA	NA
10371186	2/3/2015	inventory_date	Narrow leaf ash	Fraxinus angustifolia	Las Vegas	Nevada	-115.1006471	36.18026103	green_space	NA	Gary reese freedom park	NA	NA		introduced	0 to 4.57 m	0 to 15.24 cm	LasVegas	NA	NA	NA	NA	NA	NA	NA	NA	NA
10371189	2/3/2015	inventory_date	Narrow leaf ash	Fraxinus angustifolia	Las Vegas	Nevada	-115.1001524	36.18076952	green_space	NA	Gary reese freedom park	NA	NA		introduced	0 to 4.57 m	0 to 15.24 cm	LasVegas	NA	NA	NA	NA	NA	NA	NA	NA	NA
10371192	2/3/2015	inventory_date	Narrow leaf ash	Fraxinus angustifolia	Las Vegas	Nevada	-115.1004502	36.1807867	green_space	NA	Gary reese freedom park	NA	NA		introduced	0 to 4.57 m	0 to 15.24 cm	LasVegas	NA	NA	NA	NA	NA	NA	NA	NA	NA
10371193	2/3/2015	inventory_date	Narrow leaf ash	Fraxinus angustifolia	Las Vegas	Nevada	-115.100584	36.18078096	green_space	NA	Gary reese freedom park	NA	NA		introduced	0 to 4.57 m	0 to 15.24 cm	LasVegas	NA	NA	NA	NA	NA	NA	NA	NA	NA
10371198	3/27/2015	inventory_date	Chaste tree	Vitex agnus-castus	Las Vegas	Nevada	-115.1008652	36.18080119	green_space	NA	Gary reese freedom park	NA	NA		introduced	0 to 4.57 m	0 to 15.24 cm	LasVegas	NA	NA	NA	NA	NA	NA	NA	NA	NA
10371200	3/27/2015	inventory_date	Shoestring acacia	Acacia stenophylla	Las Vegas	Nevada	-115.101065	36.18019301	green_space	NA	Gary reese freedom park	NA	NA		introduced	0 to 4.57 m	0 to 15.24 cm	LasVegas	NA	NA	NA	NA	NA	NA	NA	NA	NA
10371201	2/3/2015	inventory_date	Narrow leaf ash	Fraxinus angustifolia	Las Vegas	Nevada	-115.100934	36.18004014	green_space	NA	Gary reese freedom park	NA	NA		introduced	0 to 4.57 m	0 to 15.24 cm	LasVegas	NA	NA	NA	NA	NA	NA	NA	NA	NA
10371248	2/3/2015	inventory_date	NA	NA	Las Vegas	Nevada	-115.0999907	36.18077244	green_space	NA	Gary reese freedom park	NA	NA	NA	no_info	0 to 4.57 m	0 to 15.24 cm	LasVegas	NA	NA	NA	NA	NA	NA	NA	NA	NA
10414031	12/26/2015	inventory_date	Chinese pistache	Pistacia chinensis	Las Vegas	Nevada	-115.10298	36.180661	green_space	NA	Gary reese freedom park	NA	NA		introduced	0 to 4.57 m	0 to 15.24 cm	LasVegas	NA	NA	NA	NA	NA	NA	NA	NA	NA
10414035	12/26/2015	inventory_date	Chitalpa	Chitalpa tashkentensis	Las Vegas	Nevada	-115.1021824	36.1799776	green_space	NA	Gary reese freedom park	NA	NA		no_info	0 to 4.57 m	0 to 15.24 cm	LasVegas	NA	NA	NA	NA	NA	NA	NA	NA	NA
10414038	12/26/2015	inventory_date	Chitalpa	Chitalpa tashkentensis	Las Vegas	Nevada	-115.10148	36.179804	green_space	NA	Gary reese freedom park	NA	NA		no_info	0 to 4.57 m	0 to 15.24 cm	LasVegas	NA	NA	NA	NA	NA	NA	NA	NA	NA
10414039	12/26/2015	inventory_date	Chinese pistache	Pistacia chinensis	Las Vegas	Nevada	-115.101047	36.179798	green_space	NA	Gary reese freedom park	NA	NA		introduced	0 to 4.57 m	0 to 15.24 cm	LasVegas	NA	NA	NA	NA	NA	NA	NA	NA	NA
10415441	12/26/2015	inventory_date	Chinese pistache	Pistacia chinensis	Las Vegas	Nevada	-115.1016412	36.1798069	green_space	NA	Gary reese freedom park	NA	NA		introduced	0 to 4.57 m	0 to 15.24 cm	LasVegas	NA	NA	NA	NA	NA	NA	NA	NA	NA
10388682	12/26/2015	inventory_date	Shoestring acacia	Acacia stenophylla	Las Vegas	Nevada	-115.101236	36.180529	green_space	NA	Gary reese freedom park	NA	NA		introduced	0 to 4.57 m	0 to 15.24 cm	LasVegas	NA	NA	NA	NA	NA	NA	NA	NA	NA
10388683	12/26/2015	inventory_date	Shoestring acacia	Acacia stenophylla	Las Vegas	Nevada	-115.101105	36.180331	green_space	NA	Gary reese freedom park	NA	NA		introduced	0 to 4.57 m	0 to 15.24 cm	LasVegas	NA	NA	NA	NA	NA	NA	NA	NA	NA
10414032	12/26/2015	inventory_date	Chaste tree	Vitex agnus-castus	Las Vegas	Nevada	-115.103018	36.179806	green_space	NA	Gary reese freedom park	NA	NA		introduced	0 to 4.57 m	0 to 15.24 cm	LasVegas	NA	NA	NA	NA	NA	NA	NA	NA	NA
10414036	12/26/2015	inventory_date	Chaste tree	Vitex agnus-castus	Las Vegas	Nevada	-115.10127	36.179856	green_space	NA	Gary reese freedom park	NA	NA		introduced	0 to 4.57 m	0 to 15.24 cm	LasVegas	NA	NA	NA	NA	NA	NA	NA	NA	NA
10414037	12/26/2015	inventory_date	Chaste tree	Vitex agnus-castus	Las Vegas	Nevada	-115.101367	36.179798	green_space	NA	Gary reese freedom park	NA	NA		introduced	0 to 4.57 m	0 to 15.24 cm	LasVegas	NA	NA	NA	NA	NA	NA	NA	NA	NA
10414040	12/26/2015	inventory_date	Chaste tree	Vitex agnus-castus	Las Vegas	Nevada	-115.100977	36.179792	green_space	NA	Gary reese freedom park	NA	NA		introduced	0 to 4.57 m	0 to 15.24 cm	LasVegas	NA	NA	NA	NA	NA	NA	NA	NA	NA
10371225	3/27/2015	inventory_date	Crapemyrtle	Lagerstroemia indica	Las Vegas	Nevada	-115.0984809	36.18013525	no_info	NA	Martinez/hall family pool	NA	NA		introduced	0 to 4.57 m	0 to 15.24 cm	LasVegas	NA	NA	NA	NA	NA	NA	NA	NA	NA
10371107	3/27/2015	inventory_date	Chilean mesquite	Prosopis chilensis	Las Vegas	Nevada	-115.0985832	36.1807469	no_info	NA	Martinez/hall family pool	NA	NA		introduced	0 to 4.57 m	15.24 to 30.48 cm	LasVegas	NA	NA	NA	NA	NA	NA	NA	NA	NA
10371108	3/27/2015	inventory_date	Chilean mesquite	Prosopis chilensis	Las Vegas	Nevada	-115.0986223	36.18074726	no_info	NA	Martinez/hall family pool	NA	NA		introduced	0 to 4.57 m	0 to 15.24 cm	LasVegas	NA	NA	NA	NA	NA	NA	NA	NA	NA
10371109	3/27/2015	inventory_date	Chilean mesquite	Prosopis chilensis	Las Vegas	Nevada	-115.0986748	36.18074934	no_info	NA	Martinez/hall family pool	NA	NA		introduced	0 to 4.57 m	0 to 15.24 cm	LasVegas	NA	NA	NA	NA	NA	NA	NA	NA	NA
10371110	3/27/2015	inventory_date	Chilean mesquite	Prosopis chilensis	Las Vegas	Nevada	-115.0989101	36.18075129	no_info	NA	Martinez/hall family pool	NA	NA		introduced	0 to 4.57 m	15.24 to 30.48 cm	LasVegas	NA	NA	NA	NA	NA	NA	NA	NA	NA
10414042	12/26/2015	inventory_date	Chitalpa	Chitalpa tashkentensis	Las Vegas	Nevada	-115.099197	36.180727	no_info	NA	Martinez/hall family pool	NA	NA		no_info	0 to 4.57 m	0 to 15.24 cm	LasVegas	NA	NA	NA	NA	NA	NA	NA	NA	NA
10372680	3/8/2015	inventory_date	NA	NA	Las Vegas	Nevada	-115.0907701	36.17266647	green_space	NA	Mike morgan family park	NA	NA	NA	no_info	0 to 4.57 m	30.48 to 45.72 cm	LasVegas	NA	NA	NA	NA	NA	NA	NA	NA	NA
10372575	2/3/2015	inventory_date	NA	NA	Las Vegas	Nevada	-115.0894741	36.17179638	green_space	NA	Mike morgan family park	NA	NA	NA	no_info	0 to 4.57 m	0 to 15.24 cm	LasVegas	NA	NA	NA	NA	NA	NA	NA	NA	NA
10372576	3/19/2015	inventory_date	NA	NA	Las Vegas	Nevada	-115.0894755	36.17177087	green_space	NA	Mike morgan family park	NA	NA	NA	no_info	0 to 4.57 m	0 to 15.24 cm	LasVegas	NA	NA	NA	NA	NA	NA	NA	NA	NA
10372577	3/19/2015	inventory_date	NA	NA	Las Vegas	Nevada	-115.0894781	36.17174242	green_space	NA	Mike morgan family park	NA	NA	NA	no_info	0 to 4.57 m	0 to 15.24 cm	LasVegas	NA	NA	NA	NA	NA	NA	NA	NA	NA
10372578	3/19/2015	inventory_date	NA	NA	Las Vegas	Nevada	-115.0894749	36.17166781	green_space	NA	Mike morgan family park	NA	NA	NA	no_info	0 to 4.57 m	0 to 15.24 cm	LasVegas	NA	NA	NA	NA	NA	NA	NA	NA	NA
10372579	3/19/2015	inventory_date	NA	NA	Las Vegas	Nevada	-115.089477	36.1717218	green_space	NA	Mike morgan family park	NA	NA	NA	no_info	0 to 4.57 m	0 to 15.24 cm	LasVegas	NA	NA	NA	NA	NA	NA	NA	NA	NA
10372580	3/19/2015	inventory_date	NA	NA	Las Vegas	Nevada	-115.0894717	36.17159712	green_space	NA	Mike morgan family park	NA	NA	NA	no_info	0 to 4.57 m	0 to 15.24 cm	LasVegas	NA	NA	NA	NA	NA	NA	NA	NA	NA
10372581	3/19/2015	inventory_date	NA	NA	Las Vegas	Nevada	-115.0894707	36.17157945	green_space	NA	Mike morgan family park	NA	NA	NA	no_info	0 to 4.57 m	0 to 15.24 cm	LasVegas	NA	NA	NA	NA	NA	NA	NA	NA	NA
10372582	3/19/2015	inventory_date	NA	NA	Las Vegas	Nevada	-115.0894711	36.17150584	green_space	NA	Mike morgan family park	NA	NA	NA	no_info	0 to 4.57 m	0 to 15.24 cm	LasVegas	NA	NA	NA	NA	NA	NA	NA	NA	NA
10372583	2/3/2015	inventory_date	NA	NA	Las Vegas	Nevada	-115.0901194	36.1714025	green_space	NA	Mike morgan family park	NA	NA	NA	no_info	0 to 4.57 m	0 to 15.24 cm	LasVegas	NA	NA	NA	NA	NA	NA	NA	NA	NA
10372584	2/3/2015	inventory_date	NA	NA	Las Vegas	Nevada	-115.0901192	36.17144373	green_space	NA	Mike morgan family park	NA	NA	NA	no_info	0 to 4.57 m	0 to 15.24 cm	LasVegas	NA	NA	NA	NA	NA	NA	NA	NA	NA
10372585	3/19/2015	inventory_date	NA	NA	Las Vegas	Nevada	-115.0901251	36.17146436	green_space	NA	Mike morgan family park	NA	NA	NA	no_info	0 to 4.57 m	0 to 15.24 cm	LasVegas	NA	NA	NA	NA	NA	NA	NA	NA	NA
10372586	3/19/2015	inventory_date	NA	NA	Las Vegas	Nevada	-115.0901237	36.17148497	green_space	NA	Mike morgan family park	NA	NA	NA	no_info	0 to 4.57 m	0 to 15.24 cm	LasVegas	NA	NA	NA	NA	NA	NA	NA	NA	NA
10372587	3/19/2015	inventory_date	NA	NA	Las Vegas	Nevada	-115.0901247	36.17152718	green_space	NA	Mike morgan family park	NA	NA	NA	no_info	0 to 4.57 m	0 to 15.24 cm	LasVegas	NA	NA	NA	NA	NA	NA	NA	NA	NA
10372588	3/19/2015	inventory_date	NA	NA	Las Vegas	Nevada	-115.0901233	36.17155073	green_space	NA	Mike morgan family park	NA	NA	NA	no_info	0 to 4.57 m	0 to 15.24 cm	LasVegas	NA	NA	NA	NA	NA	NA	NA	NA	NA
10372589	3/19/2015	inventory_date	NA	NA	Las Vegas	Nevada	-115.0901255	36.17159098	green_space	NA	Mike morgan family park	NA	NA	NA	no_info	0 to 4.57 m	0 to 15.24 cm	LasVegas	NA	NA	NA	NA	NA	NA	NA	NA	NA
10372590	3/19/2015	inventory_date	NA	NA	Las Vegas	Nevada	-115.0901254	36.17160767	green_space	NA	Mike morgan family park	NA	NA	NA	no_info	0 to 4.57 m	0 to 15.24 cm	LasVegas	NA	NA	NA	NA	NA	NA	NA	NA	NA
10372591	3/19/2015	inventory_date	NA	NA	Las Vegas	Nevada	-115.090124	36.17162926	green_space	NA	Mike morgan family park	NA	NA	NA	no_info	0 to 4.57 m	0 to 15.24 cm	LasVegas	NA	NA	NA	NA	NA	NA	NA	NA	NA
10372592	3/19/2015	inventory_date	NA	NA	Las Vegas	Nevada	-115.0901227	36.17165183	green_space	NA	Mike morgan family park	NA	NA	NA	no_info	0 to 4.57 m	0 to 15.24 cm	LasVegas	NA	NA	NA	NA	NA	NA	NA	NA	NA
10372593	3/19/2015	inventory_date	NA	NA	Las Vegas	Nevada	-115.090125	36.17167343	green_space	NA	Mike morgan family park	NA	NA	NA	no_info	0 to 4.57 m	0 to 15.24 cm	LasVegas	NA	NA	NA	NA	NA	NA	NA	NA	NA
10372594	3/19/2015	inventory_date	NA	NA	Las Vegas	Nevada	-115.0901248	36.17169306	green_space	NA	Mike morgan family park	NA	NA	NA	no_info	0 to 4.57 m	0 to 15.24 cm	LasVegas	NA	NA	NA	NA	NA	NA	NA	NA	NA
10372595	3/19/2015	inventory_date	NA	NA	Las Vegas	Nevada	-115.0901259	36.17171662	green_space	NA	Mike morgan family park	NA	NA	NA	no_info	0 to 4.57 m	0 to 15.24 cm	LasVegas	NA	NA	NA	NA	NA	NA	NA	NA	NA
10372600	3/19/2015	inventory_date	NA	NA	Las Vegas	Nevada	-115.0900088	36.17205871	green_space	NA	Mike morgan family park	NA	NA	NA	no_info	0 to 4.57 m	0 to 15.24 cm	LasVegas	NA	NA	NA	NA	NA	NA	NA	NA	NA
10372601	3/19/2015	inventory_date	NA	NA	Las Vegas	Nevada	-115.0900014	36.17207732	green_space	NA	Mike morgan family park	NA	NA	NA	no_info	0 to 4.57 m	0 to 15.24 cm	LasVegas	NA	NA	NA	NA	NA	NA	NA	NA	NA
10372602	3/19/2015	inventory_date	NA	NA	Las Vegas	Nevada	-115.0899772	36.17207624	green_space	NA	Mike morgan family park	NA	NA	NA	no_info	0 to 4.57 m	0 to 15.24 cm	LasVegas	NA	NA	NA	NA	NA	NA	NA	NA	NA
10372603	3/19/2015	inventory_date	NA	NA	Las Vegas	Nevada	-115.0899456	36.17209868	green_space	NA	Mike morgan family park	NA	NA	NA	no_info	0 to 4.57 m	0 to 15.24 cm	LasVegas	NA	NA	NA	NA	NA	NA	NA	NA	NA
10372604	3/19/2015	inventory_date	NA	NA	Las Vegas	Nevada	-115.0898763	36.17214649	green_space	NA	Mike morgan family park	NA	NA	NA	no_info	0 to 4.57 m	0 to 15.24 cm	LasVegas	NA	NA	NA	NA	NA	NA	NA	NA	NA
10372605	3/19/2015	inventory_date	NA	NA	Las Vegas	Nevada	-115.0898762	36.17216612	green_space	NA	Mike morgan family park	NA	NA	NA	no_info	0 to 4.57 m	0 to 15.24 cm	LasVegas	NA	NA	NA	NA	NA	NA	NA	NA	NA
10372606	3/19/2015	inventory_date	NA	NA	Las Vegas	Nevada	-115.0898471	36.17215718	green_space	NA	Mike morgan family park	NA	NA	NA	no_info	0 to 4.57 m	0 to 15.24 cm	LasVegas	NA	NA	NA	NA	NA	NA	NA	NA	NA
10372607	3/19/2015	inventory_date	NA	NA	Las Vegas	Nevada	-115.0898579	36.17217881	green_space	NA	Mike morgan family park	NA	NA	NA	no_info	0 to 4.57 m	0 to 15.24 cm	LasVegas	NA	NA	NA	NA	NA	NA	NA	NA	NA
10372608	3/19/2015	inventory_date	NA	NA	Las Vegas	Nevada	-115.0898337	36.17217675	green_space	NA	Mike morgan family park	NA	NA	NA	no_info	0 to 4.57 m	0 to 15.24 cm	LasVegas	NA	NA	NA	NA	NA	NA	NA	NA	NA
10372609	3/19/2015	inventory_date	NA	NA	Las Vegas	Nevada	-115.0898324	36.17219441	green_space	NA	Mike morgan family park	NA	NA	NA	no_info	0 to 4.57 m	0 to 15.24 cm	LasVegas	NA	NA	NA	NA	NA	NA	NA	NA	NA
10372610	3/19/2015	inventory_date	NA	NA	Las Vegas	Nevada	-115.0898178	36.17221398	green_space	NA	Mike morgan family park	NA	NA	NA	no_info	0 to 4.57 m	0 to 15.24 cm	LasVegas	NA	NA	NA	NA	NA	NA	NA	NA	NA
10372615	2/3/2015	inventory_date	NA	NA	Las Vegas	Nevada	-115.0894798	36.17223712	green_space	NA	Mike morgan family park	NA	NA	NA	no_info	0 to 4.57 m	0 to 15.24 cm	LasVegas	NA	NA	NA	NA	NA	NA	NA	NA	NA
10372616	3/18/2015	inventory_date	NA	NA	Las Vegas	Nevada	-115.0894813	36.17239124	green_space	NA	Mike morgan family park	NA	NA	NA	no_info	0 to 4.57 m	15.24 to 30.48 cm	LasVegas	NA	NA	NA	NA	NA	NA	NA	NA	NA
10372617	3/18/2015	inventory_date	NA	NA	Las Vegas	Nevada	-115.089482	36.17246878	green_space	NA	Mike morgan family park	NA	NA	NA	no_info	0 to 4.57 m	15.24 to 30.48 cm	LasVegas	NA	NA	NA	NA	NA	NA	NA	NA	NA
10372618	2/3/2015	inventory_date	NA	NA	Las Vegas	Nevada	-115.0894856	36.1726759	green_space	NA	Mike morgan family park	NA	NA	NA	no_info	0 to 4.57 m	0 to 15.24 cm	LasVegas	NA	NA	NA	NA	NA	NA	NA	NA	NA
10372619	3/18/2015	inventory_date	NA	NA	Las Vegas	Nevada	-115.0894864	36.17273775	green_space	NA	Mike morgan family park	NA	NA	NA	no_info	0 to 4.57 m	15.24 to 30.48 cm	LasVegas	NA	NA	NA	NA	NA	NA	NA	NA	NA
10372620	2/3/2015	inventory_date	NA	NA	Las Vegas	Nevada	-115.0894899	36.17276131	green_space	NA	Mike morgan family park	NA	NA	NA	no_info	0 to 4.57 m	0 to 15.24 cm	LasVegas	NA	NA	NA	NA	NA	NA	NA	NA	NA
10372621	2/3/2015	inventory_date	NA	NA	Las Vegas	Nevada	-115.0894893	36.17284671	green_space	NA	Mike morgan family park	NA	NA	NA	no_info	0 to 4.57 m	0 to 15.24 cm	LasVegas	NA	NA	NA	NA	NA	NA	NA	NA	NA
10372622	2/3/2015	inventory_date	NA	NA	Las Vegas	Nevada	-115.0894895	36.17301161	green_space	NA	Mike morgan family park	NA	NA	NA	no_info	0 to 4.57 m	0 to 15.24 cm	LasVegas	NA	NA	NA	NA	NA	NA	NA	NA	NA
10372623	3/18/2015	inventory_date	NA	NA	Las Vegas	Nevada	-115.0894926	36.17309702	green_space	NA	Mike morgan family park	NA	NA	NA	no_info	0 to 4.57 m	15.24 to 30.48 cm	LasVegas	NA	NA	NA	NA	NA	NA	NA	NA	NA
10372625	2/3/2015	inventory_date	NA	NA	Las Vegas	Nevada	-115.0900883	36.17327713	green_space	NA	Mike morgan family park	NA	NA	NA	no_info	0 to 4.57 m	0 to 15.24 cm	LasVegas	NA	NA	NA	NA	NA	NA	NA	NA	NA
10372626	2/3/2015	inventory_date	NA	NA	Las Vegas	Nevada	-115.0901235	36.17327139	green_space	NA	Mike morgan family park	NA	NA	NA	no_info	0 to 4.57 m	0 to 15.24 cm	LasVegas	NA	NA	NA	NA	NA	NA	NA	NA	NA
10372627	2/3/2015	inventory_date	NA	NA	Las Vegas	Nevada	-115.0900385	36.17330147	green_space	NA	Mike morgan family park	NA	NA	NA	no_info	0 to 4.57 m	0 to 15.24 cm	LasVegas	NA	NA	NA	NA	NA	NA	NA	NA	NA
10372628	2/3/2015	inventory_date	NA	NA	Las Vegas	Nevada	-115.0899876	36.17330126	green_space	NA	Mike morgan family park	NA	NA	NA	no_info	0 to 4.57 m	0 to 15.24 cm	LasVegas	NA	NA	NA	NA	NA	NA	NA	NA	NA
10372629	2/3/2015	inventory_date	NA	NA	Las Vegas	Nevada	-115.0899428	36.17330696	green_space	NA	Mike morgan family park	NA	NA	NA	no_info	0 to 4.57 m	0 to 15.24 cm	LasVegas	NA	NA	NA	NA	NA	NA	NA	NA	NA
10372630	2/3/2015	inventory_date	NA	NA	Las Vegas	Nevada	-115.090255	36.17333181	green_space	NA	Mike morgan family park	NA	NA	NA	no_info	0 to 4.57 m	0 to 15.24 cm	LasVegas	NA	NA	NA	NA	NA	NA	NA	NA	NA
10372631	2/3/2015	inventory_date	NA	NA	Las Vegas	Nevada	-115.0902235	36.17333168	green_space	NA	Mike morgan family park	NA	NA	NA	no_info	0 to 4.57 m	0 to 15.24 cm	LasVegas	NA	NA	NA	NA	NA	NA	NA	NA	NA
10372632	2/3/2015	inventory_date	NA	NA	Las Vegas	Nevada	-115.0903252	36.17333308	green_space	NA	Mike morgan family park	NA	NA	NA	no_info	0 to 4.57 m	0 to 15.24 cm	LasVegas	NA	NA	NA	NA	NA	NA	NA	NA	NA
10372633	2/3/2015	inventory_date	NA	NA	Las Vegas	Nevada	-115.0903518	36.17333318	green_space	NA	Mike morgan family park	NA	NA	NA	no_info	0 to 4.57 m	0 to 15.24 cm	LasVegas	NA	NA	NA	NA	NA	NA	NA	NA	NA
10372634	2/3/2015	inventory_date	NA	NA	Las Vegas	Nevada	-115.0904196	36.17333347	green_space	NA	Mike morgan family park	NA	NA	NA	no_info	0 to 4.57 m	0 to 15.24 cm	LasVegas	NA	NA	NA	NA	NA	NA	NA	NA	NA
10372635	3/18/2015	inventory_date	NA	NA	Las Vegas	Nevada	-115.0904523	36.17333458	green_space	NA	Mike morgan family park	NA	NA	NA	no_info	0 to 4.57 m	15.24 to 30.48 cm	LasVegas	NA	NA	NA	NA	NA	NA	NA	NA	NA
10372642	2/3/2015	inventory_date	NA	NA	Las Vegas	Nevada	-115.0912526	36.17332708	green_space	NA	Mike morgan family park	NA	NA	NA	no_info	0 to 4.57 m	0 to 15.24 cm	LasVegas	NA	NA	NA	NA	NA	NA	NA	NA	NA
10372651	2/3/2015	inventory_date	NA	NA	Las Vegas	Nevada	-115.0911101	36.17308012	green_space	NA	Mike morgan family park	NA	NA	NA	no_info	0 to 4.57 m	0 to 15.24 cm	LasVegas	NA	NA	NA	NA	NA	NA	NA	NA	NA
10372652	2/3/2015	inventory_date	NA	NA	Las Vegas	Nevada	-115.0911102	36.1730654	green_space	NA	Mike morgan family park	NA	NA	NA	no_info	0 to 4.57 m	0 to 15.24 cm	LasVegas	NA	NA	NA	NA	NA	NA	NA	NA	NA
10372653	2/3/2015	inventory_date	NA	NA	Las Vegas	Nevada	-115.0911091	36.17304282	green_space	NA	Mike morgan family park	NA	NA	NA	no_info	0 to 4.57 m	0 to 15.24 cm	LasVegas	NA	NA	NA	NA	NA	NA	NA	NA	NA
10372654	2/3/2015	inventory_date	NA	NA	Las Vegas	Nevada	-115.0911105	36.17300356	green_space	NA	Mike morgan family park	NA	NA	NA	no_info	0 to 4.57 m	0 to 15.24 cm	LasVegas	NA	NA	NA	NA	NA	NA	NA	NA	NA
10372655	2/3/2015	inventory_date	NA	NA	Las Vegas	Nevada	-115.0911095	36.17298982	green_space	NA	Mike morgan family park	NA	NA	NA	no_info	0 to 4.57 m	0 to 15.24 cm	LasVegas	NA	NA	NA	NA	NA	NA	NA	NA	NA
10372656	2/3/2015	inventory_date	NA	NA	Las Vegas	Nevada	-115.0911107	36.17297608	green_space	NA	Mike morgan family park	NA	NA	NA	no_info	0 to 4.57 m	0 to 15.24 cm	LasVegas	NA	NA	NA	NA	NA	NA	NA	NA	NA
10372657	2/3/2015	inventory_date	NA	NA	Las Vegas	Nevada	-115.0908666	36.1729152	green_space	NA	Mike morgan family park	NA	NA	NA	no_info	0 to 4.57 m	0 to 15.24 cm	LasVegas	NA	NA	NA	NA	NA	NA	NA	NA	NA
10372658	2/3/2015	inventory_date	NA	NA	Las Vegas	Nevada	-115.0908665	36.17293582	green_space	NA	Mike morgan family park	NA	NA	NA	no_info	0 to 4.57 m	0 to 15.24 cm	LasVegas	NA	NA	NA	NA	NA	NA	NA	NA	NA
10372659	2/3/2015	inventory_date	NA	NA	Las Vegas	Nevada	-115.0908664	36.17295151	green_space	NA	Mike morgan family park	NA	NA	NA	no_info	0 to 4.57 m	0 to 15.24 cm	LasVegas	NA	NA	NA	NA	NA	NA	NA	NA	NA
10372660	2/3/2015	inventory_date	NA	NA	Las Vegas	Nevada	-115.090865	36.17297212	green_space	NA	Mike morgan family park	NA	NA	NA	no_info	0 to 4.57 m	0 to 15.24 cm	LasVegas	NA	NA	NA	NA	NA	NA	NA	NA	NA
10372661	2/3/2015	inventory_date	NA	NA	Las Vegas	Nevada	-115.0908647	36.17302415	green_space	NA	Mike morgan family park	NA	NA	NA	no_info	0 to 4.57 m	0 to 15.24 cm	LasVegas	NA	NA	NA	NA	NA	NA	NA	NA	NA
10372662	2/3/2015	inventory_date	NA	NA	Las Vegas	Nevada	-115.0908646	36.17304476	green_space	NA	Mike morgan family park	NA	NA	NA	no_info	0 to 4.57 m	0 to 15.24 cm	LasVegas	NA	NA	NA	NA	NA	NA	NA	NA	NA
10372663	2/3/2015	inventory_date	NA	NA	Las Vegas	Nevada	-115.0908645	36.17305752	green_space	NA	Mike morgan family park	NA	NA	NA	no_info	0 to 4.57 m	0 to 15.24 cm	LasVegas	NA	NA	NA	NA	NA	NA	NA	NA	NA
10372664	2/3/2015	inventory_date	NA	NA	Las Vegas	Nevada	-115.0908641	36.17310954	green_space	NA	Mike morgan family park	NA	NA	NA	no_info	0 to 4.57 m	0 to 15.24 cm	LasVegas	NA	NA	NA	NA	NA	NA	NA	NA	NA
10372668	2/3/2015	inventory_date	NA	NA	Las Vegas	Nevada	-115.091402	36.17287421	green_space	NA	Mike morgan family park	NA	NA	NA	no_info	0 to 4.57 m	0 to 15.24 cm	LasVegas	NA	NA	NA	NA	NA	NA	NA	NA	NA
10372672	3/8/2015	inventory_date	NA	NA	Las Vegas	Nevada	-115.0909468	36.17266818	green_space	NA	Mike morgan family park	NA	NA	NA	no_info	0 to 4.57 m	15.24 to 30.48 cm	LasVegas	NA	NA	NA	NA	NA	NA	NA	NA	NA
10372674	2/3/2015	inventory_date	NA	NA	Las Vegas	Nevada	-115.0907432	36.17250637	green_space	NA	Mike morgan family park	NA	NA	NA	no_info	0 to 4.57 m	0 to 15.24 cm	LasVegas	NA	NA	NA	NA	NA	NA	NA	NA	NA
10372675	2/3/2015	inventory_date	NA	NA	Las Vegas	Nevada	-115.0907576	36.17253391	green_space	NA	Mike morgan family park	NA	NA	NA	no_info	0 to 4.57 m	0 to 15.24 cm	LasVegas	NA	NA	NA	NA	NA	NA	NA	NA	NA
10372676	2/3/2015	inventory_date	NA	NA	Las Vegas	Nevada	-115.0907454	36.17255251	green_space	NA	Mike morgan family park	NA	NA	NA	no_info	0 to 4.57 m	0 to 15.24 cm	LasVegas	NA	NA	NA	NA	NA	NA	NA	NA	NA
10372678	2/3/2015	inventory_date	NA	NA	Las Vegas	Nevada	-115.0909249	36.1726995	green_space	NA	Mike morgan family park	NA	NA	NA	no_info	0 to 4.57 m	0 to 15.24 cm	LasVegas	NA	NA	NA	NA	NA	NA	NA	NA	NA
10373940	2/3/2015	inventory_date	NA	NA	Las Vegas	Nevada	-115.1174756	36.15908762	no_info	NA	Five points median	NA	NA		no_info	0 to 4.57 m	0 to 15.24 cm	LasVegas	NA	NA	NA	NA	NA	NA	NA	NA	NA
10373941	2/3/2015	inventory_date	NA	NA	Las Vegas	Nevada	-115.1174067	36.15901194	no_info	NA	Five points median	NA	NA		no_info	0 to 4.57 m	0 to 15.24 cm	LasVegas	NA	NA	NA	NA	NA	NA	NA	NA	NA
10373942	2/3/2015	inventory_date	NA	NA	Las Vegas	Nevada	-115.1174794	36.15906025	no_info	NA	Five points median	NA	NA		no_info	0 to 4.57 m	0 to 15.24 cm	LasVegas	NA	NA	NA	NA	NA	NA	NA	NA	NA
10375463	2/3/2015	inventory_date	Mexican fan palm	Washingtonia robusta	Las Vegas	Nevada	-115.123319	36.15670055	no_info	NA	Burnham median	NA	NA		introduced	0 to 4.57 m	0 to 15.24 cm	LasVegas	NA	NA	NA	NA	NA	NA	NA	NA	NA
10375464	2/3/2015	inventory_date	Mexican fan palm	Washingtonia robusta	Las Vegas	Nevada	-115.1233191	36.15692981	no_info	NA	Burnham median	NA	NA		introduced	0 to 4.57 m	0 to 15.24 cm	LasVegas	NA	NA	NA	NA	NA	NA	NA	NA	NA
10350532	2/3/2015	inventory_date	NA	NA	Las Vegas	Nevada	-115.2790472	36.17606713	green_space	149 N Durango Dr	Angel park trailhead	2	NA	NA	no_info	0 to 4.57 m	0 to 15.24 cm	LasVegas	NA	NA	NA	NA	NA	NA	NA	NA	NA
10350533	2/3/2015	inventory_date	NA	NA	Las Vegas	Nevada	-115.2788132	36.17593597	green_space	149 N Durango Dr	Angel park trailhead	2	NA	NA	no_info	0 to 4.57 m	0 to 15.24 cm	LasVegas	NA	NA	NA	NA	NA	NA	NA	NA	NA
10350517	2/3/2015	inventory_date	NA	NA	Las Vegas	Nevada	-115.2784322	36.17595646	green_space	149 N Durango Dr	Angel park trailhead	2	NA	NA	no_info	0 to 4.57 m	0 to 15.24 cm	LasVegas	NA	NA	NA	NA	NA	NA	NA	NA	NA
10350518	2/3/2015	inventory_date	NA	NA	Las Vegas	Nevada	-115.278409	36.17586698	green_space	149 N Durango Dr	Angel park trailhead	2	NA	NA	no_info	0 to 4.57 m	0 to 15.24 cm	LasVegas	NA	NA	NA	NA	NA	NA	NA	NA	NA
10366834	2/3/2015	inventory_date	NA	NA	Las Vegas	Nevada	-115.2623104	36.28251486	no_info	6601 N Buffalo Dr	Centennial hills community center	6	NA	NA	no_info	0 to 4.57 m	0 to 15.24 cm	LasVegas	NA	NA	NA	NA	NA	NA	NA	NA	NA
10366835	2/3/2015	inventory_date	NA	NA	Las Vegas	Nevada	-115.26236	36.28249281	no_info	6601 N Buffalo Dr	Centennial hills community center	6	NA	NA	no_info	0 to 4.57 m	0 to 15.24 cm	LasVegas	NA	NA	NA	NA	NA	NA	NA	NA	NA
10366836	2/3/2015	inventory_date	NA	NA	Las Vegas	Nevada	-115.2624383	36.28257243	no_info	6601 N Buffalo Dr	Centennial hills community center	6	NA	NA	no_info	0 to 4.57 m	0 to 15.24 cm	LasVegas	NA	NA	NA	NA	NA	NA	NA	NA	NA
10366837	2/3/2015	inventory_date	NA	NA	Las Vegas	Nevada	-115.2624876	36.28261049	no_info	6601 N Buffalo Dr	Centennial hills community center	6	NA	NA	no_info	0 to 4.57 m	0 to 15.24 cm	LasVegas	NA	NA	NA	NA	NA	NA	NA	NA	NA
10366838	2/3/2015	inventory_date	NA	NA	Las Vegas	Nevada	-115.2625846	36.28268013	no_info	6601 N Buffalo Dr	Centennial hills community center	6	NA	NA	no_info	0 to 4.57 m	0 to 15.24 cm	LasVegas	NA	NA	NA	NA	NA	NA	NA	NA	NA
10366839	2/3/2015	inventory_date	NA	NA	Las Vegas	Nevada	-115.2626445	36.28272179	no_info	6601 N Buffalo Dr	Centennial hills community center	6	NA	NA	no_info	0 to 4.57 m	0 to 15.24 cm	LasVegas	NA	NA	NA	NA	NA	NA	NA	NA	NA
10366840	2/3/2015	inventory_date	NA	NA	Las Vegas	Nevada	-115.2627159	36.28276419	no_info	6601 N Buffalo Dr	Centennial hills community center	6	NA	NA	no_info	0 to 4.57 m	0 to 15.24 cm	LasVegas	NA	NA	NA	NA	NA	NA	NA	NA	NA
10366841	2/3/2015	inventory_date	NA	NA	Las Vegas	Nevada	-115.2628066	36.28281451	no_info	6601 N Buffalo Dr	Centennial hills community center	6	NA	NA	no_info	0 to 4.57 m	0 to 15.24 cm	LasVegas	NA	NA	NA	NA	NA	NA	NA	NA	NA
10366842	2/3/2015	inventory_date	NA	NA	Las Vegas	Nevada	-115.2628984	36.2828491	no_info	6601 N Buffalo Dr	Centennial hills community center	6	NA	NA	no_info	0 to 4.57 m	0 to 15.24 cm	LasVegas	NA	NA	NA	NA	NA	NA	NA	NA	NA
10366843	2/3/2015	inventory_date	NA	NA	Las Vegas	Nevada	-115.2629777	36.28288937	no_info	6601 N Buffalo Dr	Centennial hills community center	6	NA	NA	no_info	0 to 4.57 m	0 to 15.24 cm	LasVegas	NA	NA	NA	NA	NA	NA	NA	NA	NA
10366844	2/3/2015	inventory_date	NA	NA	Las Vegas	Nevada	-115.2629097	36.28290349	no_info	6601 N Buffalo Dr	Centennial hills community center	6	NA	NA	no_info	0 to 4.57 m	0 to 15.24 cm	LasVegas	NA	NA	NA	NA	NA	NA	NA	NA	NA
10366845	2/3/2015	inventory_date	NA	NA	Las Vegas	Nevada	-115.2629864	36.28293733	no_info	6601 N Buffalo Dr	Centennial hills community center	6	NA	NA	no_info	0 to 4.57 m	0 to 15.24 cm	LasVegas	NA	NA	NA	NA	NA	NA	NA	NA	NA
10374303	2/3/2015	inventory_date	Chaste tree	Vitex agnus-castus	Las Vegas	Nevada	-115.204436	36.14452382	no_info	NA	Sahara brt	1	NA	fair	introduced	0 to 4.57 m	0 to 15.24 cm	LasVegas	NA	NA	NA	NA	NA	NA	NA	NA	NA
10374304	2/3/2015	inventory_date	Chaste tree	Vitex agnus-castus	Las Vegas	Nevada	-115.2045097	36.14452205	no_info	NA	Sahara brt	1	NA	fair	introduced	0 to 4.57 m	0 to 15.24 cm	LasVegas	NA	NA	NA	NA	NA	NA	NA	NA	NA
10374305	2/3/2015	inventory_date	Chaste tree	Vitex agnus-castus	Las Vegas	Nevada	-115.2046491	36.14451979	no_info	NA	Sahara brt	1	NA	fair	introduced	0 to 4.57 m	0 to 15.24 cm	LasVegas	NA	NA	NA	NA	NA	NA	NA	NA	NA
10374306	2/3/2015	inventory_date	Mexican palo verde	Parkinsonia aculeata	Las Vegas	Nevada	-115.2047496	36.14450881	no_info	NA	Sahara brt	1	NA	fair	introduced	0 to 4.57 m	0 to 15.24 cm	LasVegas	NA	NA	NA	NA	NA	NA	NA	NA	NA
10374307	2/3/2015	inventory_date	Desert museum palo verde	Parkinsonia	Las Vegas	Nevada	-115.2048151	36.14451302	no_info	NA	Sahara brt	1	NA	fair	no_info	0 to 4.57 m	0 to 15.24 cm	LasVegas	NA	NA	NA	NA	NA	NA	NA	NA	NA
10374308	2/3/2015	inventory_date	Shoestring acacia	Acacia stenophylla	Las Vegas	Nevada	-115.2048846	36.14451526	no_info	NA	Sahara brt	1	NA	fair	introduced	0 to 4.57 m	0 to 15.24 cm	LasVegas	NA	NA	NA	NA	NA	NA	NA	NA	NA
10374309	2/3/2015	inventory_date	Mexican palo verde	Parkinsonia aculeata	Las Vegas	Nevada	-115.2050871	36.14450955	no_info	NA	Sahara brt	1	NA	fair	introduced	0 to 4.57 m	0 to 15.24 cm	LasVegas	NA	NA	NA	NA	NA	NA	NA	NA	NA
10374310	2/3/2015	inventory_date	Desert museum palo verde	Parkinsonia	Las Vegas	Nevada	-115.2051501	36.14451136	no_info	NA	Sahara brt	1	NA	fair	no_info	0 to 4.57 m	0 to 15.24 cm	LasVegas	NA	NA	NA	NA	NA	NA	NA	NA	NA
10374311	2/3/2015	inventory_date	Mexican palo verde	Parkinsonia aculeata	Las Vegas	Nevada	-115.2052433	36.14451524	no_info	NA	Sahara brt	1	NA	fair	introduced	0 to 4.57 m	0 to 15.24 cm	LasVegas	NA	NA	NA	NA	NA	NA	NA	NA	NA
10374312	2/3/2015	inventory_date	Shoestring acacia	Acacia stenophylla	Las Vegas	Nevada	-115.2052974	36.14450926	no_info	NA	Sahara brt	1	NA	fair	introduced	0 to 4.57 m	0 to 15.24 cm	LasVegas	NA	NA	NA	NA	NA	NA	NA	NA	NA
10374313	2/3/2015	inventory_date	Shoestring acacia	Acacia stenophylla	Las Vegas	Nevada	-115.205366	36.14451126	no_info	NA	Sahara brt	1	NA	fair	introduced	0 to 4.57 m	0 to 15.24 cm	LasVegas	NA	NA	NA	NA	NA	NA	NA	NA	NA
10374314	2/3/2015	inventory_date	Chaste tree	Vitex agnus-castus	Las Vegas	Nevada	-115.2054462	36.14450331	no_info	NA	Sahara brt	1	NA	fair	introduced	0 to 4.57 m	0 to 15.24 cm	LasVegas	NA	NA	NA	NA	NA	NA	NA	NA	NA
10374315	2/3/2015	inventory_date	Chaste tree	Vitex agnus-castus	Las Vegas	Nevada	-115.2055101	36.14450366	no_info	NA	Sahara brt	1	NA	fair	introduced	0 to 4.57 m	0 to 15.24 cm	LasVegas	NA	NA	NA	NA	NA	NA	NA	NA	NA
10374316	2/3/2015	inventory_date	Chaste tree	Vitex agnus-castus	Las Vegas	Nevada	-115.2064762	36.14453703	no_info	NA	Sahara brt	1	NA	fair	introduced	0 to 4.57 m	0 to 15.24 cm	LasVegas	NA	NA	NA	NA	NA	NA	NA	NA	NA
10374317	2/3/2015	inventory_date	Chaste tree	Vitex agnus-castus	Las Vegas	Nevada	-115.2065954	36.14453784	no_info	NA	Sahara brt	1	NA	fair	introduced	0 to 4.57 m	0 to 15.24 cm	LasVegas	NA	NA	NA	NA	NA	NA	NA	NA	NA
10354851	2/3/2015	inventory_date	NA	NA	Las Vegas	Nevada	-115.2339427	36.15188442	no_info	1680 S Torrey Pines Rd	Fire station #6	1	NA	NA	no_info	0 to 4.57 m	0 to 15.24 cm	LasVegas	NA	NA	NA	NA	NA	NA	NA	NA	NA
10354852	2/3/2015	inventory_date	NA	NA	Las Vegas	Nevada	-115.2340239	36.15188412	no_info	1680 S Torrey Pines Rd	Fire station #6	1	NA	NA	no_info	0 to 4.57 m	0 to 15.24 cm	LasVegas	NA	NA	NA	NA	NA	NA	NA	NA	NA
10354853	2/3/2015	inventory_date	NA	NA	Las Vegas	Nevada	-115.2340247	36.15199081	no_info	1680 S Torrey Pines Rd	Fire station #6	1	NA	NA	no_info	0 to 4.57 m	0 to 15.24 cm	LasVegas	NA	NA	NA	NA	NA	NA	NA	NA	NA
10354854	2/3/2015	inventory_date	NA	NA	Las Vegas	Nevada	-115.2341012	36.15198994	no_info	1680 S Torrey Pines Rd	Fire station #6	1	NA	NA	no_info	0 to 4.57 m	0 to 15.24 cm	LasVegas	NA	NA	NA	NA	NA	NA	NA	NA	NA
10354855	2/3/2015	inventory_date	NA	NA	Las Vegas	Nevada	-115.2340997	36.15188379	no_info	1680 S Torrey Pines Rd	Fire station #6	1	NA	NA	no_info	0 to 4.57 m	0 to 15.24 cm	LasVegas	NA	NA	NA	NA	NA	NA	NA	NA	NA
10354856	2/3/2015	inventory_date	NA	NA	Las Vegas	Nevada	-115.2341999	36.151969	no_info	1680 S Torrey Pines Rd	Fire station #6	1	NA	NA	no_info	0 to 4.57 m	0 to 15.24 cm	LasVegas	NA	NA	NA	NA	NA	NA	NA	NA	NA
10354857	2/3/2015	inventory_date	NA	NA	Las Vegas	Nevada	-115.23423	36.152312	no_info	1680 S Torrey Pines Rd	Fire station #6	1	NA	NA	no_info	0 to 4.57 m	0 to 15.24 cm	LasVegas	NA	NA	NA	NA	NA	NA	NA	NA	NA
10354858	2/3/2015	inventory_date	NA	NA	Las Vegas	Nevada	-115.2336118	36.15218065	no_info	1680 S Torrey Pines Rd	Fire station #6	1	NA	NA	no_info	0 to 4.57 m	0 to 15.24 cm	LasVegas	NA	NA	NA	NA	NA	NA	NA	NA	NA
10350560	2/3/2015	inventory_date	NA	NA	Las Vegas	Nevada	-115.2497718	36.17861689	green_space	650 N Tenaya Way	Bill briare family park	1	NA		no_info	0 to 4.57 m	0 to 15.24 cm	LasVegas	NA	NA	NA	NA	NA	NA	NA	NA	NA
10362335	2/3/2015	inventory_date	NA	NA	Las Vegas	Nevada	-115.2582518	36.21199163	no_info	7550 Sauer Dr	West service center	1	NA	NA	no_info	0 to 4.57 m	0 to 15.24 cm	LasVegas	NA	NA	NA	NA	NA	NA	NA	NA	NA
10362513	2/3/2015	inventory_date	NA	NA	Las Vegas	Nevada	-115.258538	36.21175777	no_info	7550 Sauer Dr	West service center	1	NA	NA	no_info	0 to 4.57 m	0 to 15.24 cm	LasVegas	NA	NA	NA	NA	NA	NA	NA	NA	NA
10376431	2/3/2015	inventory_date	NA	NA	Las Vegas	Nevada	-115.1508041	36.15636109	built_environment	NA	4th street	3	No		no_info	0 to 4.57 m	0 to 15.24 cm	LasVegas	NA	NA	NA	NA	NA	NA	NA	NA	NA
10367106	2/3/2015	inventory_date	NA	NA	Las Vegas	Nevada	-115.2758802	36.17890538	green_space	7901 W Washington Ave	Kellogg-zaher sports complex	2	NA		no_info	0 to 4.57 m	0 to 15.24 cm	LasVegas	NA	NA	NA	NA	NA	NA	NA	NA	NA
10367157	2/3/2015	inventory_date	NA	NA	Las Vegas	Nevada	-115.273706	36.18103041	green_space	7901 W Washington Ave	Kellogg-zaher sports complex	2	NA	NA	no_info	0 to 4.57 m	0 to 15.24 cm	LasVegas	NA	NA	NA	NA	NA	NA	NA	NA	NA
10367158	2/3/2015	inventory_date	NA	NA	Las Vegas	Nevada	-115.2736177	36.18105784	green_space	7901 W Washington Ave	Kellogg-zaher sports complex	2	NA	NA	no_info	0 to 4.57 m	0 to 15.24 cm	LasVegas	NA	NA	NA	NA	NA	NA	NA	NA	NA
10367159	2/3/2015	inventory_date	NA	NA	Las Vegas	Nevada	-115.2729676	36.1808816	green_space	7901 W Washington Ave	Kellogg-zaher sports complex	2	NA	NA	no_info	0 to 4.57 m	0 to 15.24 cm	LasVegas	NA	NA	NA	NA	NA	NA	NA	NA	NA
10367160	2/3/2015	inventory_date	NA	NA	Las Vegas	Nevada	-115.2728536	36.18087462	green_space	7901 W Washington Ave	Kellogg-zaher sports complex	2	NA	NA	no_info	0 to 4.57 m	0 to 15.24 cm	LasVegas	NA	NA	NA	NA	NA	NA	NA	NA	NA
10367161	2/3/2015	inventory_date	NA	NA	Las Vegas	Nevada	-115.2727758	36.18090399	green_space	7901 W Washington Ave	Kellogg-zaher sports complex	2	NA	NA	no_info	0 to 4.57 m	0 to 15.24 cm	LasVegas	NA	NA	NA	NA	NA	NA	NA	NA	NA
10367162	2/3/2015	inventory_date	NA	NA	Las Vegas	Nevada	-115.2731173	36.18112331	green_space	7901 W Washington Ave	Kellogg-zaher sports complex	2	NA	NA	no_info	0 to 4.57 m	0 to 15.24 cm	LasVegas	NA	NA	NA	NA	NA	NA	NA	NA	NA
10367163	2/3/2015	inventory_date	NA	NA	Las Vegas	Nevada	-115.2731741	36.18105764	green_space	7901 W Washington Ave	Kellogg-zaher sports complex	2	NA	NA	no_info	0 to 4.57 m	0 to 15.24 cm	LasVegas	NA	NA	NA	NA	NA	NA	NA	NA	NA
10367164	2/3/2015	inventory_date	NA	NA	Las Vegas	Nevada	-115.2733376	36.18107905	green_space	7901 W Washington Ave	Kellogg-zaher sports complex	2	NA	NA	no_info	0 to 4.57 m	0 to 15.24 cm	LasVegas	NA	NA	NA	NA	NA	NA	NA	NA	NA
10373359	2/3/2015	inventory_date	Desert museum palo verde	Parkinsonia	Las Vegas	Nevada	-115.1806977	36.14434084	no_info	NA	Sahara brt	1	NA	fair	no_info	0 to 4.57 m	0 to 15.24 cm	LasVegas	NA	NA	NA	NA	NA	NA	NA	NA	NA
10373360	2/3/2015	inventory_date	Mexican fan palm	Washingtonia robusta	Las Vegas	Nevada	-115.1808502	36.14433544	no_info	NA	Sahara brt	1	NA	good	introduced	0 to 4.57 m	0 to 15.24 cm	LasVegas	NA	NA	NA	NA	NA	NA	NA	NA	NA
10373361	2/3/2015	inventory_date	Shoestring acacia	Acacia stenophylla	Las Vegas	Nevada	-115.1809218	36.14433905	no_info	NA	Sahara brt	1	NA	good	introduced	0 to 4.57 m	0 to 15.24 cm	LasVegas	NA	NA	NA	NA	NA	NA	NA	NA	NA
10373362	2/3/2015	inventory_date	Chaste tree	Vitex agnus-castus	Las Vegas	Nevada	-115.1810266	36.14433104	no_info	NA	Sahara brt	1	NA	good	introduced	0 to 4.57 m	0 to 15.24 cm	LasVegas	NA	NA	NA	NA	NA	NA	NA	NA	NA
10373363	2/3/2015	inventory_date	Chaste tree	Vitex agnus-castus	Las Vegas	Nevada	-115.1810996	36.14432894	no_info	NA	Sahara brt	1	NA	good	introduced	0 to 4.57 m	0 to 15.24 cm	LasVegas	NA	NA	NA	NA	NA	NA	NA	NA	NA
10373364	2/3/2015	inventory_date	Shoestring acacia	Acacia stenophylla	Las Vegas	Nevada	-115.1812389	36.14432515	no_info	NA	Sahara brt	1	NA	good	introduced	0 to 4.57 m	0 to 15.24 cm	LasVegas	NA	NA	NA	NA	NA	NA	NA	NA	NA
10373365	2/3/2015	inventory_date	Chaste tree	Vitex agnus-castus	Las Vegas	Nevada	-115.1813402	36.1443288	no_info	NA	Sahara brt	1	NA	good	introduced	0 to 4.57 m	0 to 15.24 cm	LasVegas	NA	NA	NA	NA	NA	NA	NA	NA	NA
10362514	2/3/2015	inventory_date	NA	NA	Las Vegas	Nevada	-115.2580635	36.21198935	no_info	7550 Sauer Dr	West service center	1	NA	NA	no_info	0 to 4.57 m	0 to 15.24 cm	LasVegas	NA	NA	NA	NA	NA	NA	NA	NA	NA
10373366	2/3/2015	inventory_date	Desert museum palo verde	Parkinsonia	Las Vegas	Nevada	-115.2285549	36.14417173	no_info	NA	Sahara brt	1	NA	fair	no_info	0 to 4.57 m	0 to 15.24 cm	LasVegas	NA	NA	NA	NA	NA	NA	NA	NA	NA
10373367	2/3/2015	inventory_date	Desert museum palo verde	Parkinsonia	Las Vegas	Nevada	-115.2286549	36.1441571	no_info	NA	Sahara brt	1	NA	fair	no_info	0 to 4.57 m	0 to 15.24 cm	LasVegas	NA	NA	NA	NA	NA	NA	NA	NA	NA
10373368	2/3/2015	inventory_date	Shoestring acacia	Acacia stenophylla	Las Vegas	Nevada	-115.2287261	36.14416778	no_info	NA	Sahara brt	1	NA	fair	introduced	0 to 4.57 m	0 to 15.24 cm	LasVegas	NA	NA	NA	NA	NA	NA	NA	NA	NA
10373369	2/3/2015	inventory_date	Chaste tree	Vitex agnus-castus	Las Vegas	Nevada	-115.2287962	36.14415388	no_info	NA	Sahara brt	1	NA	fair	introduced	0 to 4.57 m	0 to 15.24 cm	LasVegas	NA	NA	NA	NA	NA	NA	NA	NA	NA
10373370	2/3/2015	inventory_date	Chaste tree	Vitex agnus-castus	Las Vegas	Nevada	-115.228864	36.14415234	no_info	NA	Sahara brt	1	NA	fair	introduced	0 to 4.57 m	0 to 15.24 cm	LasVegas	NA	NA	NA	NA	NA	NA	NA	NA	NA
10373371	2/3/2015	inventory_date	Chaste tree	Vitex agnus-castus	Las Vegas	Nevada	-115.2289768	36.1441414	no_info	NA	Sahara brt	1	NA	fair	introduced	0 to 4.57 m	0 to 15.24 cm	LasVegas	NA	NA	NA	NA	NA	NA	NA	NA	NA
10373372	2/3/2015	inventory_date	Chaste tree	Vitex agnus-castus	Las Vegas	Nevada	-115.2301066	36.14414546	no_info	NA	Sahara brt	1	NA	fair	introduced	0 to 4.57 m	0 to 15.24 cm	LasVegas	NA	NA	NA	NA	NA	NA	NA	NA	NA
10373373	2/3/2015	inventory_date	Chaste tree	Vitex agnus-castus	Las Vegas	Nevada	-115.230171	36.14413979	no_info	NA	Sahara brt	1	NA	fair	introduced	0 to 4.57 m	0 to 15.24 cm	LasVegas	NA	NA	NA	NA	NA	NA	NA	NA	NA
10373374	2/3/2015	inventory_date	Chaste tree	Vitex agnus-castus	Las Vegas	Nevada	-115.2303047	36.14413492	no_info	NA	Sahara brt	1	NA	fair	introduced	0 to 4.57 m	0 to 15.24 cm	LasVegas	NA	NA	NA	NA	NA	NA	NA	NA	NA
10373375	2/3/2015	inventory_date	Desert museum palo verde	Parkinsonia	Las Vegas	Nevada	-115.2304047	36.14413046	no_info	NA	Sahara brt	1	NA	fair	no_info	0 to 4.57 m	0 to 15.24 cm	LasVegas	NA	NA	NA	NA	NA	NA	NA	NA	NA
10373376	2/3/2015	inventory_date	Desert museum palo verde	Parkinsonia	Las Vegas	Nevada	-115.2305264	36.14412576	no_info	NA	Sahara brt	1	NA	fair	no_info	0 to 4.57 m	0 to 15.24 cm	LasVegas	NA	NA	NA	NA	NA	NA	NA	NA	NA
10373377	2/3/2015	inventory_date	Desert museum palo verde	Parkinsonia	Las Vegas	Nevada	-115.2305918	36.14412473	no_info	NA	Sahara brt	1	NA	fair	no_info	0 to 4.57 m	0 to 15.24 cm	LasVegas	NA	NA	NA	NA	NA	NA	NA	NA	NA
10373378	2/3/2015	inventory_date	Desert museum palo verde	Parkinsonia	Las Vegas	Nevada	-115.2306879	36.14412724	no_info	NA	Sahara brt	1	NA	good	no_info	0 to 4.57 m	0 to 15.24 cm	LasVegas	NA	NA	NA	NA	NA	NA	NA	NA	NA
10373379	2/3/2015	inventory_date	Desert museum palo verde	Parkinsonia	Las Vegas	Nevada	-115.2307664	36.14411818	no_info	NA	Sahara brt	1	NA	fair	no_info	0 to 4.57 m	0 to 15.24 cm	LasVegas	NA	NA	NA	NA	NA	NA	NA	NA	NA
10373333	2/3/2015	inventory_date	Desert museum palo verde	Parkinsonia	Las Vegas	Nevada	-115.2353127	36.14407108	no_info	NA	Sahara brt	1	NA	fair	no_info	0 to 4.57 m	0 to 15.24 cm	LasVegas	NA	NA	NA	NA	NA	NA	NA	NA	NA
10373334	2/3/2015	inventory_date	Chaste tree	Vitex agnus-castus	Las Vegas	Nevada	-115.241061	36.14412534	no_info	NA	Sahara brt	1	NA	fair	introduced	0 to 4.57 m	0 to 15.24 cm	LasVegas	NA	NA	NA	NA	NA	NA	NA	NA	NA
10373335	2/3/2015	inventory_date	Chaste tree	Vitex agnus-castus	Las Vegas	Nevada	-115.2411291	36.14411615	no_info	NA	Sahara brt	1	NA	fair	introduced	0 to 4.57 m	0 to 15.24 cm	LasVegas	NA	NA	NA	NA	NA	NA	NA	NA	NA
10373336	2/3/2015	inventory_date	Chaste tree	Vitex agnus-castus	Las Vegas	Nevada	-115.2449766	36.14410795	no_info	NA	Sahara brt	1	NA	fair	introduced	0 to 4.57 m	0 to 15.24 cm	LasVegas	NA	NA	NA	NA	NA	NA	NA	NA	NA
10373337	2/3/2015	inventory_date	Chaste tree	Vitex agnus-castus	Las Vegas	Nevada	-115.2455371	36.14410334	no_info	NA	Sahara brt	1	NA	fair	introduced	0 to 4.57 m	0 to 15.24 cm	LasVegas	NA	NA	NA	NA	NA	NA	NA	NA	NA
10373338	2/3/2015	inventory_date	Chaste tree	Vitex agnus-castus	Las Vegas	Nevada	-115.2456187	36.14410685	no_info	NA	Sahara brt	1	NA	fair	introduced	0 to 4.57 m	0 to 15.24 cm	LasVegas	NA	NA	NA	NA	NA	NA	NA	NA	NA
10373339	2/3/2015	inventory_date	Shoestring acacia	Acacia stenophylla	Las Vegas	Nevada	-115.2456886	36.14410346	no_info	NA	Sahara brt	1	NA	fair	introduced	0 to 4.57 m	0 to 15.24 cm	LasVegas	NA	NA	NA	NA	NA	NA	NA	NA	NA
10373340	2/3/2015	inventory_date	Chaste tree	Vitex agnus-castus	Las Vegas	Nevada	-115.2457559	36.14409859	no_info	NA	Sahara brt	1	NA	fair	introduced	0 to 4.57 m	0 to 15.24 cm	LasVegas	NA	NA	NA	NA	NA	NA	NA	NA	NA
10373341	2/3/2015	inventory_date	Chaste tree	Vitex agnus-castus	Las Vegas	Nevada	-115.2459309	36.14409372	no_info	NA	Sahara brt	1	NA	fair	introduced	0 to 4.57 m	0 to 15.24 cm	LasVegas	NA	NA	NA	NA	NA	NA	NA	NA	NA
10373343	2/3/2015	inventory_date	Chaste tree	Vitex agnus-castus	Las Vegas	Nevada	-115.1784536	36.1443391	no_info	NA	Sahara brt	1	NA	good	introduced	0 to 4.57 m	0 to 15.24 cm	LasVegas	NA	NA	NA	NA	NA	NA	NA	NA	NA
10373344	2/3/2015	inventory_date	Shoestring acacia	Acacia stenophylla	Las Vegas	Nevada	-115.178582	36.14433797	no_info	NA	Sahara brt	1	NA	fair	introduced	0 to 4.57 m	0 to 15.24 cm	LasVegas	NA	NA	NA	NA	NA	NA	NA	NA	NA
10373345	2/3/2015	inventory_date	Shoestring acacia	Acacia stenophylla	Las Vegas	Nevada	-115.1786674	36.144332	no_info	NA	Sahara brt	1	NA	good	introduced	0 to 4.57 m	0 to 15.24 cm	LasVegas	NA	NA	NA	NA	NA	NA	NA	NA	NA
10373346	2/3/2015	inventory_date	Mexican palo verde	Parkinsonia aculeata	Las Vegas	Nevada	-115.1787553	36.14432799	no_info	NA	Sahara brt	1	NA	good	introduced	0 to 4.57 m	0 to 15.24 cm	LasVegas	NA	NA	NA	NA	NA	NA	NA	NA	NA
10373347	2/3/2015	inventory_date	Desert museum palo verde	Parkinsonia	Las Vegas	Nevada	-115.1788388	36.14432945	no_info	NA	Sahara brt	1	NA	good	no_info	0 to 4.57 m	0 to 15.24 cm	LasVegas	NA	NA	NA	NA	NA	NA	NA	NA	NA
10373348	2/3/2015	inventory_date	Mexican palo verde	Parkinsonia aculeata	Las Vegas	Nevada	-115.1789433	36.14432882	no_info	NA	Sahara brt	1	NA	good	introduced	0 to 4.57 m	0 to 15.24 cm	LasVegas	NA	NA	NA	NA	NA	NA	NA	NA	NA
10373349	2/3/2015	inventory_date	Shoestring acacia	Acacia stenophylla	Las Vegas	Nevada	-115.1790114	36.14432548	no_info	NA	Sahara brt	1	NA	good	introduced	0 to 4.57 m	0 to 15.24 cm	LasVegas	NA	NA	NA	NA	NA	NA	NA	NA	NA
10373350	2/3/2015	inventory_date	Chaste tree	Vitex agnus-castus	Las Vegas	Nevada	-115.1790761	36.14432183	no_info	NA	Sahara brt	1	NA	good	introduced	0 to 4.57 m	0 to 15.24 cm	LasVegas	NA	NA	NA	NA	NA	NA	NA	NA	NA
10373351	2/3/2015	inventory_date	Chaste tree	Vitex agnus-castus	Las Vegas	Nevada	-115.1791634	36.14431939	no_info	NA	Sahara brt	1	NA	fair	introduced	0 to 4.57 m	0 to 15.24 cm	LasVegas	NA	NA	NA	NA	NA	NA	NA	NA	NA
10373352	2/3/2015	inventory_date	Chaste tree	Vitex agnus-castus	Las Vegas	Nevada	-115.1793255	36.14431445	no_info	NA	Sahara brt	1	NA	good	introduced	0 to 4.57 m	0 to 15.24 cm	LasVegas	NA	NA	NA	NA	NA	NA	NA	NA	NA
10373353	2/3/2015	inventory_date	Chaste tree	Vitex agnus-castus	Las Vegas	Nevada	-115.1801947	36.14435088	no_info	NA	Sahara brt	1	NA	good	introduced	0 to 4.57 m	0 to 15.24 cm	LasVegas	NA	NA	NA	NA	NA	NA	NA	NA	NA
10373354	2/3/2015	inventory_date	Chaste tree	Vitex agnus-castus	Las Vegas	Nevada	-115.1802673	36.14434998	no_info	NA	Sahara brt	1	NA	good	introduced	0 to 4.57 m	0 to 15.24 cm	LasVegas	NA	NA	NA	NA	NA	NA	NA	NA	NA
10373355	2/3/2015	inventory_date	Chaste tree	Vitex agnus-castus	Las Vegas	Nevada	-115.1803472	36.1443503	no_info	NA	Sahara brt	1	NA	good	introduced	0 to 4.57 m	0 to 15.24 cm	LasVegas	NA	NA	NA	NA	NA	NA	NA	NA	NA
10373356	2/3/2015	inventory_date	Shoestring acacia	Acacia stenophylla	Las Vegas	Nevada	-115.1804551	36.14434824	no_info	NA	Sahara brt	1	NA	good	introduced	0 to 4.57 m	0 to 15.24 cm	LasVegas	NA	NA	NA	NA	NA	NA	NA	NA	NA
10373357	2/3/2015	inventory_date	Shoestring acacia	Acacia stenophylla	Las Vegas	Nevada	-115.180542	36.14434277	no_info	NA	Sahara brt	1	NA	good	introduced	0 to 4.57 m	0 to 15.24 cm	LasVegas	NA	NA	NA	NA	NA	NA	NA	NA	NA
10373358	2/3/2015	inventory_date	Mexican fan palm	Washingtonia robusta	Las Vegas	Nevada	-115.1806215	36.14434182	no_info	NA	Sahara brt	1	NA	fair	introduced	0 to 4.57 m	0 to 15.24 cm	LasVegas	NA	NA	NA	NA	NA	NA	NA	NA	NA
10373380	2/3/2015	inventory_date	Shoestring acacia	Acacia stenophylla	Las Vegas	Nevada	-115.2308676	36.14411948	no_info	NA	Sahara brt	1	NA	fair	introduced	0 to 4.57 m	0 to 15.24 cm	LasVegas	NA	NA	NA	NA	NA	NA	NA	NA	NA
10373381	2/3/2015	inventory_date	Chaste tree	Vitex agnus-castus	Las Vegas	Nevada	-115.2309624	36.14410547	no_info	NA	Sahara brt	1	NA	fair	introduced	0 to 4.57 m	0 to 15.24 cm	LasVegas	NA	NA	NA	NA	NA	NA	NA	NA	NA
10373382	2/3/2015	inventory_date	Chaste tree	Vitex agnus-castus	Las Vegas	Nevada	-115.2311161	36.14409675	no_info	NA	Sahara brt	1	NA	fair	introduced	0 to 4.57 m	0 to 15.24 cm	LasVegas	NA	NA	NA	NA	NA	NA	NA	NA	NA
10373383	2/3/2015	inventory_date	Chaste tree	Vitex agnus-castus	Las Vegas	Nevada	-115.2311857	36.14409109	no_info	NA	Sahara brt	1	NA	fair	introduced	0 to 4.57 m	0 to 15.24 cm	LasVegas	NA	NA	NA	NA	NA	NA	NA	NA	NA
10373384	2/3/2015	inventory_date	Chaste tree	Vitex agnus-castus	Las Vegas	Nevada	-115.2322316	36.14410106	no_info	NA	Sahara brt	1	NA	fair	introduced	0 to 4.57 m	0 to 15.24 cm	LasVegas	NA	NA	NA	NA	NA	NA	NA	NA	NA
10373385	2/3/2015	inventory_date	Chaste tree	Vitex agnus-castus	Las Vegas	Nevada	-115.2322981	36.14409329	no_info	NA	Sahara brt	1	NA	fair	introduced	0 to 4.57 m	0 to 15.24 cm	LasVegas	NA	NA	NA	NA	NA	NA	NA	NA	NA
10373386	2/3/2015	inventory_date	Chaste tree	Vitex agnus-castus	Las Vegas	Nevada	-115.232458	36.14409335	no_info	NA	Sahara brt	1	NA	fair	introduced	0 to 4.57 m	0 to 15.24 cm	LasVegas	NA	NA	NA	NA	NA	NA	NA	NA	NA
10373387	2/3/2015	inventory_date	Chaste tree	Vitex agnus-castus	Las Vegas	Nevada	-115.2351588	36.14408605	no_info	NA	Sahara brt	1	NA	fair	introduced	0 to 4.57 m	0 to 15.24 cm	LasVegas	NA	NA	NA	NA	NA	NA	NA	NA	NA
10373388	2/3/2015	inventory_date	Desert museum palo verde	Parkinsonia	Las Vegas	Nevada	-115.2352349	36.14407594	no_info	NA	Sahara brt	1	NA	fair	no_info	0 to 4.57 m	0 to 15.24 cm	LasVegas	NA	NA	NA	NA	NA	NA	NA	NA	NA
10373431	2/3/2015	inventory_date	Shoestring acacia	Acacia stenophylla	Las Vegas	Nevada	-115.1761951	36.14431483	no_info	NA	Sahara brt	1	NA	good	introduced	0 to 4.57 m	0 to 15.24 cm	LasVegas	NA	NA	NA	NA	NA	NA	NA	NA	NA
10373432	2/3/2015	inventory_date	Chaste tree	Vitex agnus-castus	Las Vegas	Nevada	-115.1763312	36.14429612	no_info	NA	Sahara brt	1	NA	fair	introduced	0 to 4.57 m	0 to 15.24 cm	LasVegas	NA	NA	NA	NA	NA	NA	NA	NA	NA
10373433	2/3/2015	inventory_date	Chaste tree	Vitex agnus-castus	Las Vegas	Nevada	-115.176396	36.14429339	no_info	NA	Sahara brt	1	NA	good	introduced	0 to 4.57 m	0 to 15.24 cm	LasVegas	NA	NA	NA	NA	NA	NA	NA	NA	NA
10373434	2/3/2015	inventory_date	Chaste tree	Vitex agnus-castus	Las Vegas	Nevada	-115.178056	36.14433463	no_info	NA	Sahara brt	1	NA	good	introduced	0 to 4.57 m	0 to 15.24 cm	LasVegas	NA	NA	NA	NA	NA	NA	NA	NA	NA
10373435	2/3/2015	inventory_date	Chaste tree	Vitex agnus-castus	Las Vegas	Nevada	-115.1782071	36.14433788	no_info	NA	Sahara brt	1	NA	good	introduced	0 to 4.57 m	0 to 15.24 cm	LasVegas	NA	NA	NA	NA	NA	NA	NA	NA	NA
10373436	2/3/2015	inventory_date	Chaste tree	Vitex agnus-castus	Las Vegas	Nevada	-115.1782669	36.1443373	no_info	NA	Sahara brt	1	NA	good	introduced	0 to 4.57 m	0 to 15.24 cm	LasVegas	NA	NA	NA	NA	NA	NA	NA	NA	NA
10373437	2/3/2015	inventory_date	Chaste tree	Vitex agnus-castus	Las Vegas	Nevada	-115.1783828	36.14433886	no_info	NA	Sahara brt	1	NA	good	introduced	0 to 4.57 m	0 to 15.24 cm	LasVegas	NA	NA	NA	NA	NA	NA	NA	NA	NA
10373438	2/3/2015	inventory_date	Chaste tree	Vitex agnus-castus	Las Vegas	Nevada	-115.2460096	36.14409453	no_info	NA	Sahara brt	1	NA	fair	introduced	0 to 4.57 m	0 to 15.24 cm	LasVegas	NA	NA	NA	NA	NA	NA	NA	NA	NA
10373439	2/3/2015	inventory_date	Shoestring acacia	Acacia stenophylla	Las Vegas	Nevada	-115.2460746	36.14409203	no_info	NA	Sahara brt	1	NA	fair	introduced	0 to 4.57 m	0 to 15.24 cm	LasVegas	NA	NA	NA	NA	NA	NA	NA	NA	NA
10373528	2/3/2015	inventory_date	Shoestring acacia	Acacia stenophylla	Las Vegas	Nevada	-115.1740413	36.14433921	no_info	NA	Sahara brt	1	NA	fair	introduced	0 to 4.57 m	0 to 15.24 cm	LasVegas	NA	NA	NA	NA	NA	NA	NA	NA	NA
10373440	2/3/2015	inventory_date	Desert museum palo verde	Parkinsonia	Las Vegas	Nevada	-115.2461371	36.14408595	no_info	NA	Sahara brt	1	NA	fair	no_info	0 to 4.57 m	0 to 15.24 cm	LasVegas	NA	NA	NA	NA	NA	NA	NA	NA	NA
10373441	2/3/2015	inventory_date	Desert museum palo verde	Parkinsonia	Las Vegas	Nevada	-115.2462176	36.1440814	no_info	NA	Sahara brt	1	NA	fair	no_info	0 to 4.57 m	0 to 15.24 cm	LasVegas	NA	NA	NA	NA	NA	NA	NA	NA	NA
10373442	2/3/2015	inventory_date	Desert museum palo verde	Parkinsonia	Las Vegas	Nevada	-115.2463426	36.1440598	no_info	NA	Sahara brt	1	NA	fair	no_info	0 to 4.57 m	0 to 15.24 cm	LasVegas	NA	NA	NA	NA	NA	NA	NA	NA	NA
10373443	2/3/2015	inventory_date	Shoestring acacia	Acacia stenophylla	Las Vegas	Nevada	-115.2464541	36.1440445	no_info	NA	Sahara brt	1	NA	fair	introduced	0 to 4.57 m	0 to 15.24 cm	LasVegas	NA	NA	NA	NA	NA	NA	NA	NA	NA
10373444	2/3/2015	inventory_date	Chaste tree	Vitex agnus-castus	Las Vegas	Nevada	-115.2465582	36.14404271	no_info	NA	Sahara brt	1	NA	fair	introduced	0 to 4.57 m	0 to 15.24 cm	LasVegas	NA	NA	NA	NA	NA	NA	NA	NA	NA
10373445	2/3/2015	inventory_date	Chaste tree	Vitex agnus-castus	Las Vegas	Nevada	-115.2466365	36.14403965	no_info	NA	Sahara brt	1	NA	good	introduced	0 to 4.57 m	0 to 15.24 cm	LasVegas	NA	NA	NA	NA	NA	NA	NA	NA	NA
10373446	2/3/2015	inventory_date	Chaste tree	Vitex agnus-castus	Las Vegas	Nevada	-115.2468449	36.14403845	no_info	NA	Sahara brt	1	NA	fair	introduced	0 to 4.57 m	0 to 15.24 cm	LasVegas	NA	NA	NA	NA	NA	NA	NA	NA	NA
10373447	2/3/2015	inventory_date	Chaste tree	Vitex agnus-castus	Las Vegas	Nevada	-115.2479412	36.1440352	no_info	NA	Sahara brt	1	NA	fair	introduced	0 to 4.57 m	0 to 15.24 cm	LasVegas	NA	NA	NA	NA	NA	NA	NA	NA	NA
10373448	2/3/2015	inventory_date	Chaste tree	Vitex agnus-castus	Las Vegas	Nevada	-115.2480124	36.14403058	no_info	NA	Sahara brt	1	NA	good	introduced	0 to 4.57 m	0 to 15.24 cm	LasVegas	NA	NA	NA	NA	NA	NA	NA	NA	NA
10373449	2/3/2015	inventory_date	Chaste tree	Vitex agnus-castus	Las Vegas	Nevada	-115.2481677	36.14402901	no_info	NA	Sahara brt	1	NA	fair	introduced	0 to 4.57 m	0 to 15.24 cm	LasVegas	NA	NA	NA	NA	NA	NA	NA	NA	NA
10373450	2/3/2015	inventory_date	Shoestring acacia	Acacia stenophylla	Las Vegas	Nevada	-115.2482908	36.14402644	no_info	NA	Sahara brt	1	NA	fair	introduced	0 to 4.57 m	0 to 15.24 cm	LasVegas	NA	NA	NA	NA	NA	NA	NA	NA	NA
10373451	2/3/2015	inventory_date	Desert museum palo verde	Parkinsonia	Las Vegas	Nevada	-115.2484211	36.14402418	no_info	NA	Sahara brt	1	NA	fair	no_info	0 to 4.57 m	0 to 15.24 cm	LasVegas	NA	NA	NA	NA	NA	NA	NA	NA	NA
10373452	2/3/2015	inventory_date	Desert museum palo verde	Parkinsonia	Las Vegas	Nevada	-115.2485021	36.1440129	no_info	NA	Sahara brt	1	NA	fair	no_info	0 to 4.57 m	0 to 15.24 cm	LasVegas	NA	NA	NA	NA	NA	NA	NA	NA	NA
10373453	2/3/2015	inventory_date	Desert museum palo verde	Parkinsonia	Las Vegas	Nevada	-115.2486136	36.14399736	no_info	NA	Sahara brt	1	NA	good	no_info	0 to 4.57 m	0 to 15.24 cm	LasVegas	NA	NA	NA	NA	NA	NA	NA	NA	NA
10373454	2/3/2015	inventory_date	Shoestring acacia	Acacia stenophylla	Las Vegas	Nevada	-115.2487183	36.14398616	no_info	NA	Sahara brt	1	NA	fair	introduced	0 to 4.57 m	0 to 15.24 cm	LasVegas	NA	NA	NA	NA	NA	NA	NA	NA	NA
10373455	2/3/2015	inventory_date	Shoestring acacia	Acacia stenophylla	Las Vegas	Nevada	-115.248789	36.14398502	no_info	NA	Sahara brt	1	NA	good	introduced	0 to 4.57 m	0 to 15.24 cm	LasVegas	NA	NA	NA	NA	NA	NA	NA	NA	NA
10373456	2/3/2015	inventory_date	Chaste tree	Vitex agnus-castus	Las Vegas	Nevada	-115.2488494	36.14397727	no_info	NA	Sahara brt	1	NA	fair	introduced	0 to 4.57 m	0 to 15.24 cm	LasVegas	NA	NA	NA	NA	NA	NA	NA	NA	NA
10373457	2/3/2015	inventory_date	Chaste tree	Vitex agnus-castus	Las Vegas	Nevada	-115.2489281	36.14397615	no_info	NA	Sahara brt	1	NA	fair	introduced	0 to 4.57 m	0 to 15.24 cm	LasVegas	NA	NA	NA	NA	NA	NA	NA	NA	NA
10373458	2/3/2015	inventory_date	Chaste tree	Vitex agnus-castus	Las Vegas	Nevada	-115.2490934	36.14397406	no_info	NA	Sahara brt	1	NA	fair	introduced	0 to 4.57 m	0 to 15.24 cm	LasVegas	NA	NA	NA	NA	NA	NA	NA	NA	NA
10373459	2/3/2015	inventory_date	Chaste tree	Vitex agnus-castus	Las Vegas	Nevada	-115.2503743	36.14396788	no_info	NA	Sahara brt	1	NA	fair	introduced	0 to 4.57 m	0 to 15.24 cm	LasVegas	NA	NA	NA	NA	NA	NA	NA	NA	NA
10373460	2/3/2015	inventory_date	Chaste tree	Vitex agnus-castus	Las Vegas	Nevada	-115.2505143	36.14396566	no_info	NA	Sahara brt	1	NA	fair	introduced	0 to 4.57 m	0 to 15.24 cm	LasVegas	NA	NA	NA	NA	NA	NA	NA	NA	NA
10373461	2/3/2015	inventory_date	Chaste tree	Vitex agnus-castus	Las Vegas	Nevada	-115.2505827	36.14396229	no_info	NA	Sahara brt	1	NA	fair	introduced	0 to 4.57 m	0 to 15.24 cm	LasVegas	NA	NA	NA	NA	NA	NA	NA	NA	NA
10373462	2/3/2015	inventory_date	Desert museum palo verde	Parkinsonia	Las Vegas	Nevada	-115.2507709	36.14395405	no_info	NA	Sahara brt	1	NA	fair	no_info	0 to 4.57 m	0 to 15.24 cm	LasVegas	NA	NA	NA	NA	NA	NA	NA	NA	NA
10373463	2/3/2015	inventory_date	Desert museum palo verde	Parkinsonia	Las Vegas	Nevada	-115.2508911	36.1439338	no_info	NA	Sahara brt	1	NA	fair	no_info	0 to 4.57 m	0 to 15.24 cm	LasVegas	NA	NA	NA	NA	NA	NA	NA	NA	NA
10373464	2/3/2015	inventory_date	Desert museum palo verde	Parkinsonia	Las Vegas	Nevada	-115.2509459	36.14392409	no_info	NA	Sahara brt	1	NA	fair	no_info	0 to 4.57 m	0 to 15.24 cm	LasVegas	NA	NA	NA	NA	NA	NA	NA	NA	NA
10373465	2/3/2015	inventory_date	Chaste tree	Vitex agnus-castus	Las Vegas	Nevada	-115.2510876	36.14391736	no_info	NA	Sahara brt	1	NA	fair	introduced	0 to 4.57 m	0 to 15.24 cm	LasVegas	NA	NA	NA	NA	NA	NA	NA	NA	NA
10373466	2/3/2015	inventory_date	Shoestring acacia	Acacia stenophylla	Las Vegas	Nevada	-115.2511587	36.1439119	no_info	NA	Sahara brt	1	NA	fair	introduced	0 to 4.57 m	0 to 15.24 cm	LasVegas	NA	NA	NA	NA	NA	NA	NA	NA	NA
10373467	2/3/2015	inventory_date	Chaste tree	Vitex agnus-castus	Las Vegas	Nevada	-115.2512183	36.14390811	no_info	NA	Sahara brt	1	NA	fair	introduced	0 to 4.57 m	0 to 15.24 cm	LasVegas	NA	NA	NA	NA	NA	NA	NA	NA	NA
10373468	2/3/2015	inventory_date	Chaste tree	Vitex agnus-castus	Las Vegas	Nevada	-115.2513056	36.14390543	no_info	NA	Sahara brt	1	NA	fair	introduced	0 to 4.57 m	0 to 15.24 cm	LasVegas	NA	NA	NA	NA	NA	NA	NA	NA	NA
10373469	2/3/2015	inventory_date	Chaste tree	Vitex agnus-castus	Las Vegas	Nevada	-115.2525528	36.14391576	no_info	NA	Sahara brt	1	NA	fair	introduced	0 to 4.57 m	0 to 15.24 cm	LasVegas	NA	NA	NA	NA	NA	NA	NA	NA	NA
10373470	2/3/2015	inventory_date	Chaste tree	Vitex agnus-castus	Las Vegas	Nevada	-115.2526231	36.14390999	no_info	NA	Sahara brt	1	NA	fair	introduced	0 to 4.57 m	0 to 15.24 cm	LasVegas	NA	NA	NA	NA	NA	NA	NA	NA	NA
10373471	2/3/2015	inventory_date	Shoestring acacia	Acacia stenophylla	Las Vegas	Nevada	-115.2527117	36.14391007	no_info	NA	Sahara brt	1	NA	fair	introduced	0 to 4.57 m	0 to 15.24 cm	LasVegas	NA	NA	NA	NA	NA	NA	NA	NA	NA
10373472	2/3/2015	inventory_date	Chaste tree	Vitex agnus-castus	Las Vegas	Nevada	-115.2527627	36.1439089	no_info	NA	Sahara brt	1	NA	fair	introduced	0 to 4.57 m	0 to 15.24 cm	LasVegas	NA	NA	NA	NA	NA	NA	NA	NA	NA
10373473	2/3/2015	inventory_date	Desert museum palo verde	Parkinsonia	Las Vegas	Nevada	-115.2529333	36.14389557	no_info	NA	Sahara brt	1	NA	fair	no_info	0 to 4.57 m	0 to 15.24 cm	LasVegas	NA	NA	NA	NA	NA	NA	NA	NA	NA
10373474	2/3/2015	inventory_date	Desert museum palo verde	Parkinsonia	Las Vegas	Nevada	-115.2530391	36.14388069	no_info	NA	Sahara brt	1	NA	fair	no_info	0 to 4.57 m	0 to 15.24 cm	LasVegas	NA	NA	NA	NA	NA	NA	NA	NA	NA
10373475	2/3/2015	inventory_date	Desert museum palo verde	Parkinsonia	Las Vegas	Nevada	-115.2530992	36.14386829	no_info	NA	Sahara brt	1	NA	fair	no_info	0 to 4.57 m	0 to 15.24 cm	LasVegas	NA	NA	NA	NA	NA	NA	NA	NA	NA
10373476	2/3/2015	inventory_date	Chaste tree	Vitex agnus-castus	Las Vegas	Nevada	-115.2532613	36.1438572	no_info	NA	Sahara brt	1	NA	fair	introduced	0 to 4.57 m	0 to 15.24 cm	LasVegas	NA	NA	NA	NA	NA	NA	NA	NA	NA
10373477	2/3/2015	inventory_date	Chaste tree	Vitex agnus-castus	Las Vegas	Nevada	-115.2533303	36.14385441	no_info	NA	Sahara brt	1	NA	fair	introduced	0 to 4.57 m	0 to 15.24 cm	LasVegas	NA	NA	NA	NA	NA	NA	NA	NA	NA
10373478	2/3/2015	inventory_date	Shoestring acacia	Acacia stenophylla	Las Vegas	Nevada	-115.2076192	36.14435704	no_info	NA	Sahara brt	1	NA	fair	introduced	0 to 4.57 m	0 to 15.24 cm	LasVegas	NA	NA	NA	NA	NA	NA	NA	NA	NA
10373479	2/3/2015	inventory_date	Shoestring acacia	Acacia stenophylla	Las Vegas	Nevada	-115.207264	36.14435234	no_info	NA	Sahara brt	1	NA	good	introduced	0 to 4.57 m	0 to 15.24 cm	LasVegas	NA	NA	NA	NA	NA	NA	NA	NA	NA
10373480	2/3/2015	inventory_date	Shoestring acacia	Acacia stenophylla	Las Vegas	Nevada	-115.2070487	36.14435316	no_info	NA	Sahara brt	1	NA	fair	introduced	0 to 4.57 m	0 to 15.24 cm	LasVegas	NA	NA	NA	NA	NA	NA	NA	NA	NA
10373481	2/3/2015	inventory_date	Shoestring acacia	Acacia stenophylla	Las Vegas	Nevada	-115.2069133	36.14435059	no_info	NA	Sahara brt	1	NA	fair	introduced	0 to 4.57 m	0 to 15.24 cm	LasVegas	NA	NA	NA	NA	NA	NA	NA	NA	NA
10373482	2/3/2015	inventory_date	Shoestring acacia	Acacia stenophylla	Las Vegas	Nevada	-115.2067828	36.14435154	no_info	NA	Sahara brt	1	NA	fair	introduced	0 to 4.57 m	0 to 15.24 cm	LasVegas	NA	NA	NA	NA	NA	NA	NA	NA	NA
10373483	2/3/2015	inventory_date	Shoestring acacia	Acacia stenophylla	Las Vegas	Nevada	-115.2066469	36.1443499	no_info	NA	Sahara brt	1	NA	fair	introduced	0 to 4.57 m	0 to 15.24 cm	LasVegas	NA	NA	NA	NA	NA	NA	NA	NA	NA
10373484	2/3/2015	inventory_date	Shoestring acacia	Acacia stenophylla	Las Vegas	Nevada	-115.2064874	36.14435018	no_info	NA	Sahara brt	1	NA	good	introduced	0 to 4.57 m	0 to 15.24 cm	LasVegas	NA	NA	NA	NA	NA	NA	NA	NA	NA
10373485	2/3/2015	inventory_date	Shoestring acacia	Acacia stenophylla	Las Vegas	Nevada	-115.20634	36.14434779	no_info	NA	Sahara brt	1	NA	fair	introduced	0 to 4.57 m	0 to 15.24 cm	LasVegas	NA	NA	NA	NA	NA	NA	NA	NA	NA
10373486	2/3/2015	inventory_date	Shoestring acacia	Acacia stenophylla	Las Vegas	Nevada	-115.2057775	36.14434512	no_info	NA	Sahara brt	1	NA	good	introduced	0 to 4.57 m	0 to 15.24 cm	LasVegas	NA	NA	NA	NA	NA	NA	NA	NA	NA
10373487	2/3/2015	inventory_date	Shoestring acacia	Acacia stenophylla	Las Vegas	Nevada	-115.2056022	36.14434372	no_info	NA	Sahara brt	1	NA	fair	introduced	0 to 4.57 m	0 to 15.24 cm	LasVegas	NA	NA	NA	NA	NA	NA	NA	NA	NA
10373488	2/3/2015	inventory_date	Shoestring acacia	Acacia stenophylla	Las Vegas	Nevada	-115.2054278	36.14434245	no_info	NA	Sahara brt	1	NA	fair	introduced	0 to 4.57 m	0 to 15.24 cm	LasVegas	NA	NA	NA	NA	NA	NA	NA	NA	NA
10373489	2/3/2015	inventory_date	Shoestring acacia	Acacia stenophylla	Las Vegas	Nevada	-115.2051693	36.14434092	no_info	NA	Sahara brt	1	NA	fair	introduced	0 to 4.57 m	0 to 15.24 cm	LasVegas	NA	NA	NA	NA	NA	NA	NA	NA	NA
10373490	2/3/2015	inventory_date	Shoestring acacia	Acacia stenophylla	Las Vegas	Nevada	-115.2050522	36.14434255	no_info	NA	Sahara brt	1	NA	fair	introduced	0 to 4.57 m	0 to 15.24 cm	LasVegas	NA	NA	NA	NA	NA	NA	NA	NA	NA
10373491	2/3/2015	inventory_date	Shoestring acacia	Acacia stenophylla	Las Vegas	Nevada	-115.2049274	36.14433944	no_info	NA	Sahara brt	1	NA	fair	introduced	0 to 4.57 m	0 to 15.24 cm	LasVegas	NA	NA	NA	NA	NA	NA	NA	NA	NA
10373492	2/3/2015	inventory_date	Shoestring acacia	Acacia stenophylla	Las Vegas	Nevada	-115.204777	36.14433782	no_info	NA	Sahara brt	1	NA	fair	introduced	0 to 4.57 m	0 to 15.24 cm	LasVegas	NA	NA	NA	NA	NA	NA	NA	NA	NA
10373493	2/3/2015	inventory_date	Shoestring acacia	Acacia stenophylla	Las Vegas	Nevada	-115.2041256	36.14433411	no_info	NA	Sahara brt	1	NA	fair	introduced	0 to 4.57 m	0 to 15.24 cm	LasVegas	NA	NA	NA	NA	NA	NA	NA	NA	NA
10373494	2/3/2015	inventory_date	Shoestring acacia	Acacia stenophylla	Las Vegas	Nevada	-115.2035681	36.14432991	no_info	NA	Sahara brt	1	NA	fair	introduced	0 to 4.57 m	0 to 15.24 cm	LasVegas	NA	NA	NA	NA	NA	NA	NA	NA	NA
10373495	2/3/2015	inventory_date	Shoestring acacia	Acacia stenophylla	Las Vegas	Nevada	-115.2033955	36.14433051	no_info	NA	Sahara brt	1	NA	fair	introduced	0 to 4.57 m	0 to 15.24 cm	LasVegas	NA	NA	NA	NA	NA	NA	NA	NA	NA
10373496	2/3/2015	inventory_date	Shoestring acacia	Acacia stenophylla	Las Vegas	Nevada	-115.2032424	36.14432616	no_info	NA	Sahara brt	1	NA	fair	introduced	0 to 4.57 m	0 to 15.24 cm	LasVegas	NA	NA	NA	NA	NA	NA	NA	NA	NA
10373497	2/3/2015	inventory_date	Chaste tree	Vitex agnus-castus	Las Vegas	Nevada	-115.1518772	36.17186702	no_info	NA	Grand central median	5	NA	fair	introduced	0 to 4.57 m	0 to 15.24 cm	LasVegas	NA	NA	NA	NA	NA	NA	NA	NA	NA
10373498	2/3/2015	inventory_date	Desert willow	Chilopsis linearis	Las Vegas	Nevada	-115.1518227	36.17190511	no_info	NA	Grand central median	5	NA	fair	naturally_occurring	0 to 4.57 m	0 to 15.24 cm	LasVegas	NA	NA	NA	NA	NA	NA	NA	NA	NA
10373499	2/3/2015	inventory_date	Chaste tree	Vitex agnus-castus	Las Vegas	Nevada	-115.1518086	36.17192349	no_info	NA	Grand central median	5	NA	fair	introduced	0 to 4.57 m	0 to 15.24 cm	LasVegas	NA	NA	NA	NA	NA	NA	NA	NA	NA
10373500	2/3/2015	inventory_date	Desert willow	Chilopsis linearis	Las Vegas	Nevada	-115.151749	36.17195589	no_info	NA	Grand central median	5	NA	fair	naturally_occurring	0 to 4.57 m	0 to 15.24 cm	LasVegas	NA	NA	NA	NA	NA	NA	NA	NA	NA
10373501	2/3/2015	inventory_date	Date palm	Phoenix dactylifera	Las Vegas	Nevada	-115.1516472	36.17202784	no_info	NA	Grand central median	5	NA	good	introduced	0 to 4.57 m	0 to 15.24 cm	LasVegas	NA	NA	NA	NA	NA	NA	NA	NA	NA
10373502	2/3/2015	inventory_date	Date palm	Phoenix dactylifera	Las Vegas	Nevada	-115.1516173	36.17205183	no_info	NA	Grand central median	5	NA	fair	introduced	0 to 4.57 m	0 to 15.24 cm	LasVegas	NA	NA	NA	NA	NA	NA	NA	NA	NA
10373503	2/3/2015	inventory_date	Date palm	Phoenix dactylifera	Las Vegas	Nevada	-115.1515769	36.17208714	no_info	NA	Grand central median	5	NA	fair	introduced	0 to 4.57 m	0 to 15.24 cm	LasVegas	NA	NA	NA	NA	NA	NA	NA	NA	NA
10373516	2/3/2015	inventory_date	Shoestring acacia	Acacia stenophylla	Las Vegas	Nevada	-115.2028945	36.14432637	no_info	NA	Sahara brt	1	NA	fair	introduced	0 to 4.57 m	0 to 15.24 cm	LasVegas	NA	NA	NA	NA	NA	NA	NA	NA	NA
10373517	2/3/2015	inventory_date	Shoestring acacia	Acacia stenophylla	Las Vegas	Nevada	-115.202575	36.14432512	no_info	NA	Sahara brt	1	NA	fair	introduced	0 to 4.57 m	0 to 15.24 cm	LasVegas	NA	NA	NA	NA	NA	NA	NA	NA	NA
10373518	2/3/2015	inventory_date	Shoestring acacia	Acacia stenophylla	Las Vegas	Nevada	-115.2024277	36.14432203	no_info	NA	Sahara brt	1	NA	fair	introduced	0 to 4.57 m	0 to 15.24 cm	LasVegas	NA	NA	NA	NA	NA	NA	NA	NA	NA
10373519	2/3/2015	inventory_date	Shoestring acacia	Acacia stenophylla	Las Vegas	Nevada	-115.2022824	36.1443235	no_info	NA	Sahara brt	1	NA	fair	introduced	0 to 4.57 m	0 to 15.24 cm	LasVegas	NA	NA	NA	NA	NA	NA	NA	NA	NA
10373520	2/3/2015	inventory_date	Shoestring acacia	Acacia stenophylla	Las Vegas	Nevada	-115.2021293	36.14432196	no_info	NA	Sahara brt	1	NA	fair	introduced	0 to 4.57 m	0 to 15.24 cm	LasVegas	NA	NA	NA	NA	NA	NA	NA	NA	NA
10373521	2/3/2015	inventory_date	Shoestring acacia	Acacia stenophylla	Las Vegas	Nevada	-115.2017577	36.14432069	no_info	NA	Sahara brt	1	NA	fair	introduced	0 to 4.57 m	0 to 15.24 cm	LasVegas	NA	NA	NA	NA	NA	NA	NA	NA	NA
10373522	2/3/2015	inventory_date	Shoestring acacia	Acacia stenophylla	Las Vegas	Nevada	-115.2015887	36.14432121	no_info	NA	Sahara brt	1	NA	fair	introduced	0 to 4.57 m	0 to 15.24 cm	LasVegas	NA	NA	NA	NA	NA	NA	NA	NA	NA
10373523	2/3/2015	inventory_date	Shoestring acacia	Acacia stenophylla	Las Vegas	Nevada	-115.2014096	36.14432251	no_info	NA	Sahara brt	1	NA	fair	introduced	0 to 4.57 m	0 to 15.24 cm	LasVegas	NA	NA	NA	NA	NA	NA	NA	NA	NA
10373524	2/3/2015	inventory_date	Shoestring acacia	Acacia stenophylla	Las Vegas	Nevada	-115.2010875	36.14431577	no_info	NA	Sahara brt	1	NA	fair	introduced	0 to 4.57 m	0 to 15.24 cm	LasVegas	NA	NA	NA	NA	NA	NA	NA	NA	NA
10373525	2/3/2015	inventory_date	Shoestring acacia	Acacia stenophylla	Las Vegas	Nevada	-115.2003827	36.14430783	no_info	NA	Sahara brt	1	NA	fair	introduced	0 to 4.57 m	0 to 15.24 cm	LasVegas	NA	NA	NA	NA	NA	NA	NA	NA	NA
10373526	2/3/2015	inventory_date	Chaste tree	Vitex agnus-castus	Las Vegas	Nevada	-115.1738179	36.14433788	no_info	NA	Sahara brt	1	NA	fair	introduced	0 to 4.57 m	0 to 15.24 cm	LasVegas	NA	NA	NA	NA	NA	NA	NA	NA	NA
10373527	2/3/2015	inventory_date	Chaste tree	Vitex agnus-castus	Las Vegas	Nevada	-115.1739804	36.14433707	no_info	NA	Sahara brt	1	NA	fair	introduced	0 to 4.57 m	0 to 15.24 cm	LasVegas	NA	NA	NA	NA	NA	NA	NA	NA	NA
10373529	2/3/2015	inventory_date	Chaste tree	Vitex agnus-castus	Las Vegas	Nevada	-115.174093	36.14433664	no_info	NA	Sahara brt	1	NA	fair	introduced	0 to 4.57 m	0 to 15.24 cm	LasVegas	NA	NA	NA	NA	NA	NA	NA	NA	NA
10373530	2/3/2015	inventory_date	Chaste tree	Vitex agnus-castus	Las Vegas	Nevada	-115.1741564	36.14433144	no_info	NA	Sahara brt	1	NA	fair	introduced	0 to 4.57 m	0 to 15.24 cm	LasVegas	NA	NA	NA	NA	NA	NA	NA	NA	NA
10373531	2/3/2015	inventory_date	Chaste tree	Vitex agnus-castus	Las Vegas	Nevada	-115.1742182	36.14432219	no_info	NA	Sahara brt	1	NA	good	introduced	0 to 4.57 m	0 to 15.24 cm	LasVegas	NA	NA	NA	NA	NA	NA	NA	NA	NA
10373542	2/3/2015	inventory_date	Chaste tree	Vitex agnus-castus	Las Vegas	Nevada	-115.1759587	36.14432344	no_info	NA	Sahara brt	1	NA	fair	introduced	0 to 4.57 m	0 to 15.24 cm	LasVegas	NA	NA	NA	NA	NA	NA	NA	NA	NA
10373543	2/3/2015	inventory_date	Chaste tree	Vitex agnus-castus	Las Vegas	Nevada	-115.1760288	36.14432338	no_info	NA	Sahara brt	1	NA	good	introduced	0 to 4.57 m	0 to 15.24 cm	LasVegas	NA	NA	NA	NA	NA	NA	NA	NA	NA
10373544	2/3/2015	inventory_date	Chaste tree	Vitex agnus-castus	Las Vegas	Nevada	-115.1760851	36.14431918	no_info	NA	Sahara brt	1	NA	good	introduced	0 to 4.57 m	0 to 15.24 cm	LasVegas	NA	NA	NA	NA	NA	NA	NA	NA	NA
10373545	2/3/2015	inventory_date	Chaste tree	Vitex agnus-castus	Las Vegas	Nevada	-115.1814108	36.14432984	no_info	NA	Sahara brt	1	NA	good	introduced	0 to 4.57 m	0 to 15.24 cm	LasVegas	NA	NA	NA	NA	NA	NA	NA	NA	NA
10373546	2/3/2015	inventory_date	Chaste tree	Vitex agnus-castus	Las Vegas	Nevada	-115.181483	36.14433154	no_info	NA	Sahara brt	1	NA	good	introduced	0 to 4.57 m	0 to 15.24 cm	LasVegas	NA	NA	NA	NA	NA	NA	NA	NA	NA
10373547	2/3/2015	inventory_date	Chaste tree	Vitex agnus-castus	Las Vegas	Nevada	-115.1825852	36.1443745	no_info	NA	Sahara brt	1	NA	good	introduced	0 to 4.57 m	0 to 15.24 cm	LasVegas	NA	NA	NA	NA	NA	NA	NA	NA	NA
10373548	2/3/2015	inventory_date	Chaste tree	Vitex agnus-castus	Las Vegas	Nevada	-115.1826623	36.14437131	no_info	NA	Sahara brt	1	NA	good	introduced	0 to 4.57 m	0 to 15.24 cm	LasVegas	NA	NA	NA	NA	NA	NA	NA	NA	NA
10373549	2/3/2015	inventory_date	Chaste tree	Vitex agnus-castus	Las Vegas	Nevada	-115.1827272	36.14437402	no_info	NA	Sahara brt	1	NA	good	introduced	0 to 4.57 m	0 to 15.24 cm	LasVegas	NA	NA	NA	NA	NA	NA	NA	NA	NA
10373550	2/3/2015	inventory_date	Shoestring acacia	Acacia stenophylla	Las Vegas	Nevada	-115.182855	36.14437387	no_info	NA	Sahara brt	1	NA	good	introduced	0 to 4.57 m	0 to 15.24 cm	LasVegas	NA	NA	NA	NA	NA	NA	NA	NA	NA
10373551	2/3/2015	inventory_date	Shoestring acacia	Acacia stenophylla	Las Vegas	Nevada	-115.1829792	36.14436577	no_info	NA	Sahara brt	1	NA	good	introduced	0 to 4.57 m	0 to 15.24 cm	LasVegas	NA	NA	NA	NA	NA	NA	NA	NA	NA
10373552	2/3/2015	inventory_date	Chaste tree	Vitex agnus-castus	Las Vegas	Nevada	-115.1830433	36.14435976	no_info	NA	Sahara brt	1	NA	good	introduced	0 to 4.57 m	0 to 15.24 cm	LasVegas	NA	NA	NA	NA	NA	NA	NA	NA	NA
10373553	2/3/2015	inventory_date	Chaste tree	Vitex agnus-castus	Las Vegas	Nevada	-115.1831162	36.14434883	no_info	NA	Sahara brt	1	NA	good	introduced	0 to 4.57 m	0 to 15.24 cm	LasVegas	NA	NA	NA	NA	NA	NA	NA	NA	NA
10373554	2/3/2015	inventory_date	Chaste tree	Vitex agnus-castus	Las Vegas	Nevada	-115.1832789	36.14434644	no_info	NA	Sahara brt	1	NA	good	introduced	0 to 4.57 m	0 to 15.24 cm	LasVegas	NA	NA	NA	NA	NA	NA	NA	NA	NA
10373555	2/3/2015	inventory_date	Chaste tree	Vitex agnus-castus	Las Vegas	Nevada	-115.1843171	36.14437698	no_info	NA	Sahara brt	1	NA	good	introduced	0 to 4.57 m	0 to 15.24 cm	LasVegas	NA	NA	NA	NA	NA	NA	NA	NA	NA
10373556	2/3/2015	inventory_date	Chaste tree	Vitex agnus-castus	Las Vegas	Nevada	-115.1843981	36.14436932	no_info	NA	Sahara brt	1	NA	good	introduced	0 to 4.57 m	0 to 15.24 cm	LasVegas	NA	NA	NA	NA	NA	NA	NA	NA	NA
10373557	2/3/2015	inventory_date	Chaste tree	Vitex agnus-castus	Las Vegas	Nevada	-115.1844818	36.14435956	no_info	NA	Sahara brt	1	NA	good	introduced	0 to 4.57 m	0 to 15.24 cm	LasVegas	NA	NA	NA	NA	NA	NA	NA	NA	NA
10373558	2/3/2015	inventory_date	Shoestring acacia	Acacia stenophylla	Las Vegas	Nevada	-115.184577	36.14435308	no_info	NA	Sahara brt	1	NA	good	introduced	0 to 4.57 m	0 to 15.24 cm	LasVegas	NA	NA	NA	NA	NA	NA	NA	NA	NA
10373559	2/3/2015	inventory_date	Shoestring acacia	Acacia stenophylla	Las Vegas	Nevada	-115.1847127	36.14435411	no_info	NA	Sahara brt	1	NA	good	introduced	0 to 4.57 m	0 to 15.24 cm	LasVegas	NA	NA	NA	NA	NA	NA	NA	NA	NA
10373560	2/3/2015	inventory_date	Chaste tree	Vitex agnus-castus	Las Vegas	Nevada	-115.184803	36.14435594	no_info	NA	Sahara brt	1	NA	good	introduced	0 to 4.57 m	0 to 15.24 cm	LasVegas	NA	NA	NA	NA	NA	NA	NA	NA	NA
10373561	2/3/2015	inventory_date	Chaste tree	Vitex agnus-castus	Las Vegas	Nevada	-115.185002	36.14435613	no_info	NA	Sahara brt	1	NA	good	introduced	0 to 4.57 m	0 to 15.24 cm	LasVegas	NA	NA	NA	NA	NA	NA	NA	NA	NA
10373562	2/3/2015	inventory_date	Chaste tree	Vitex agnus-castus	Las Vegas	Nevada	-115.1859685	36.14439707	no_info	NA	Sahara brt	1	NA	good	introduced	0 to 4.57 m	0 to 15.24 cm	LasVegas	NA	NA	NA	NA	NA	NA	NA	NA	NA
10373563	2/3/2015	inventory_date	Chaste tree	Vitex agnus-castus	Las Vegas	Nevada	-115.1861027	36.14439625	no_info	NA	Sahara brt	1	NA	fair	introduced	0 to 4.57 m	0 to 15.24 cm	LasVegas	NA	NA	NA	NA	NA	NA	NA	NA	NA
10373564	2/3/2015	inventory_date	Chaste tree	Vitex agnus-castus	Las Vegas	Nevada	-115.1861857	36.14439804	no_info	NA	Sahara brt	1	NA	good	introduced	0 to 4.57 m	0 to 15.24 cm	LasVegas	NA	NA	NA	NA	NA	NA	NA	NA	NA
10373565	2/3/2015	inventory_date	Chaste tree	Vitex agnus-castus	Las Vegas	Nevada	-115.1863008	36.14440055	no_info	NA	Sahara brt	1	NA	good	introduced	0 to 4.57 m	0 to 15.24 cm	LasVegas	NA	NA	NA	NA	NA	NA	NA	NA	NA
10373566	2/3/2015	inventory_date	Chaste tree	Vitex agnus-castus	Las Vegas	Nevada	-115.1863759	36.14440256	no_info	NA	Sahara brt	1	NA	good	introduced	0 to 4.57 m	0 to 15.24 cm	LasVegas	NA	NA	NA	NA	NA	NA	NA	NA	NA
10373567	2/3/2015	inventory_date	Shoestring acacia	Acacia stenophylla	Las Vegas	Nevada	-115.1865429	36.14439385	no_info	NA	Sahara brt	1	NA	good	introduced	0 to 4.57 m	0 to 15.24 cm	LasVegas	NA	NA	NA	NA	NA	NA	NA	NA	NA
10373568	2/3/2015	inventory_date	Mexican palo verde	Parkinsonia aculeata	Las Vegas	Nevada	-115.1866037	36.14438982	no_info	NA	Sahara brt	1	NA	good	introduced	0 to 4.57 m	0 to 15.24 cm	LasVegas	NA	NA	NA	NA	NA	NA	NA	NA	NA
10373569	2/3/2015	inventory_date	Desert museum palo verde	Parkinsonia	Las Vegas	Nevada	-115.1867169	36.14438995	no_info	NA	Sahara brt	1	NA	good	no_info	0 to 4.57 m	0 to 15.24 cm	LasVegas	NA	NA	NA	NA	NA	NA	NA	NA	NA
10373570	2/3/2015	inventory_date	Mexican fan palm	Washingtonia robusta	Las Vegas	Nevada	-115.1867955	36.1443887	no_info	NA	Sahara brt	1	NA	fair	introduced	0 to 4.57 m	0 to 15.24 cm	LasVegas	NA	NA	NA	NA	NA	NA	NA	NA	NA
10373571	2/3/2015	inventory_date	Shoestring acacia	Acacia stenophylla	Las Vegas	Nevada	-115.1868833	36.14438648	no_info	NA	Sahara brt	1	NA	good	introduced	0 to 4.57 m	0 to 15.24 cm	LasVegas	NA	NA	NA	NA	NA	NA	NA	NA	NA
10373572	2/3/2015	inventory_date	Mexican palo verde	Parkinsonia aculeata	Las Vegas	Nevada	-115.186986	36.14438806	no_info	NA	Sahara brt	1	NA	fair	introduced	0 to 4.57 m	0 to 15.24 cm	LasVegas	NA	NA	NA	NA	NA	NA	NA	NA	NA
10373573	2/3/2015	inventory_date	Desert museum palo verde	Parkinsonia	Las Vegas	Nevada	-115.1871002	36.14438806	no_info	NA	Sahara brt	1	NA	fair	no_info	0 to 4.57 m	0 to 15.24 cm	LasVegas	NA	NA	NA	NA	NA	NA	NA	NA	NA
10373574	2/3/2015	inventory_date	Desert museum palo verde	Parkinsonia	Las Vegas	Nevada	-115.1871921	36.14438338	no_info	NA	Sahara brt	1	NA	fair	no_info	0 to 4.57 m	0 to 15.24 cm	LasVegas	NA	NA	NA	NA	NA	NA	NA	NA	NA
10373575	2/3/2015	inventory_date	Mexican palo verde	Parkinsonia aculeata	Las Vegas	Nevada	-115.1873019	36.14438487	no_info	NA	Sahara brt	1	NA	good	introduced	0 to 4.57 m	0 to 15.24 cm	LasVegas	NA	NA	NA	NA	NA	NA	NA	NA	NA
10373576	2/3/2015	inventory_date	Shoestring acacia	Acacia stenophylla	Las Vegas	Nevada	-115.1873579	36.14438541	no_info	NA	Sahara brt	1	NA	fair	introduced	0 to 4.57 m	0 to 15.24 cm	LasVegas	NA	NA	NA	NA	NA	NA	NA	NA	NA
10373577	2/3/2015	inventory_date	Chaste tree	Vitex agnus-castus	Las Vegas	Nevada	-115.1874182	36.14438825	no_info	NA	Sahara brt	1	NA	fair	introduced	0 to 4.57 m	0 to 15.24 cm	LasVegas	NA	NA	NA	NA	NA	NA	NA	NA	NA
10373578	2/3/2015	inventory_date	Chaste tree	Vitex agnus-castus	Las Vegas	Nevada	-115.1875053	36.14438241	no_info	NA	Sahara brt	1	NA	fair	introduced	0 to 4.57 m	0 to 15.24 cm	LasVegas	NA	NA	NA	NA	NA	NA	NA	NA	NA
10373579	2/3/2015	inventory_date	Chaste tree	Vitex agnus-castus	Las Vegas	Nevada	-115.1875602	36.14438049	no_info	NA	Sahara brt	1	NA	fair	introduced	0 to 4.57 m	0 to 15.24 cm	LasVegas	NA	NA	NA	NA	NA	NA	NA	NA	NA
10373580	2/3/2015	inventory_date	Chaste tree	Vitex agnus-castus	Las Vegas	Nevada	-115.1884421	36.14441519	no_info	NA	Sahara brt	1	NA	fair	introduced	0 to 4.57 m	0 to 15.24 cm	LasVegas	NA	NA	NA	NA	NA	NA	NA	NA	NA
10373581	2/3/2015	inventory_date	Chaste tree	Vitex agnus-castus	Las Vegas	Nevada	-115.1885173	36.14442012	no_info	NA	Sahara brt	1	NA	fair	introduced	0 to 4.57 m	0 to 15.24 cm	LasVegas	NA	NA	NA	NA	NA	NA	NA	NA	NA
10373582	2/3/2015	inventory_date	Chaste tree	Vitex agnus-castus	Las Vegas	Nevada	-115.1885878	36.14441806	no_info	NA	Sahara brt	1	NA	good	introduced	0 to 4.57 m	0 to 15.24 cm	LasVegas	NA	NA	NA	NA	NA	NA	NA	NA	NA
10373583	2/3/2015	inventory_date	Shoestring acacia	Acacia stenophylla	Las Vegas	Nevada	-115.188686	36.14441719	no_info	NA	Sahara brt	1	NA	good	introduced	0 to 4.57 m	0 to 15.24 cm	LasVegas	NA	NA	NA	NA	NA	NA	NA	NA	NA
10373584	2/3/2015	inventory_date	Shoestring acacia	Acacia stenophylla	Las Vegas	Nevada	-115.1888189	36.14441149	no_info	NA	Sahara brt	1	NA	good	introduced	0 to 4.57 m	0 to 15.24 cm	LasVegas	NA	NA	NA	NA	NA	NA	NA	NA	NA
10373585	2/3/2015	inventory_date	Mexican palo verde	Parkinsonia aculeata	Las Vegas	Nevada	-115.1888908	36.1444064	no_info	NA	Sahara brt	1	NA	good	introduced	0 to 4.57 m	0 to 15.24 cm	LasVegas	NA	NA	NA	NA	NA	NA	NA	NA	NA
10373586	2/3/2015	inventory_date	Desert museum palo verde	Parkinsonia	Las Vegas	Nevada	-115.1889913	36.14440554	no_info	NA	Sahara brt	1	NA	fair	no_info	0 to 4.57 m	0 to 15.24 cm	LasVegas	NA	NA	NA	NA	NA	NA	NA	NA	NA
10373587	2/3/2015	inventory_date	Mexican palo verde	Parkinsonia aculeata	Las Vegas	Nevada	-115.1890663	36.14440826	no_info	NA	Sahara brt	1	NA	good	introduced	0 to 4.57 m	0 to 15.24 cm	LasVegas	NA	NA	NA	NA	NA	NA	NA	NA	NA
10373588	2/3/2015	inventory_date	Desert museum palo verde	Parkinsonia	Las Vegas	Nevada	-115.1892578	36.14440687	no_info	NA	Sahara brt	1	NA	fair	no_info	0 to 4.57 m	0 to 15.24 cm	LasVegas	NA	NA	NA	NA	NA	NA	NA	NA	NA
10373589	2/3/2015	inventory_date	Mexican palo verde	Parkinsonia aculeata	Las Vegas	Nevada	-115.1893237	36.14440012	no_info	NA	Sahara brt	1	NA	good	introduced	0 to 4.57 m	0 to 15.24 cm	LasVegas	NA	NA	NA	NA	NA	NA	NA	NA	NA
10373590	2/3/2015	inventory_date	Chaste tree	Vitex agnus-castus	Las Vegas	Nevada	-115.1929567	36.14444542	no_info	NA	Sahara brt	1	NA	fair	introduced	0 to 4.57 m	0 to 15.24 cm	LasVegas	NA	NA	NA	NA	NA	NA	NA	NA	NA
10373591	2/3/2015	inventory_date	Chaste tree	Vitex agnus-castus	Las Vegas	Nevada	-115.1930317	36.14443875	no_info	NA	Sahara brt	1	NA	good	introduced	0 to 4.57 m	0 to 15.24 cm	LasVegas	NA	NA	NA	NA	NA	NA	NA	NA	NA
10373592	2/3/2015	inventory_date	Chaste tree	Vitex agnus-castus	Las Vegas	Nevada	-115.1931123	36.14442525	no_info	NA	Sahara brt	1	NA	good	introduced	0 to 4.57 m	0 to 15.24 cm	LasVegas	NA	NA	NA	NA	NA	NA	NA	NA	NA
10373593	2/3/2015	inventory_date	Shoestring acacia	Acacia stenophylla	Las Vegas	Nevada	-115.1931813	36.14442229	no_info	NA	Sahara brt	1	NA	good	introduced	0 to 4.57 m	0 to 15.24 cm	LasVegas	NA	NA	NA	NA	NA	NA	NA	NA	NA
10373594	2/3/2015	inventory_date	Shoestring acacia	Acacia stenophylla	Las Vegas	Nevada	-115.193261	36.14441958	no_info	NA	Sahara brt	1	NA	fair	introduced	0 to 4.57 m	0 to 15.24 cm	LasVegas	NA	NA	NA	NA	NA	NA	NA	NA	NA
10373595	2/3/2015	inventory_date	Chaste tree	Vitex agnus-castus	Las Vegas	Nevada	-115.1933324	36.1444211	no_info	NA	Sahara brt	1	NA	good	introduced	0 to 4.57 m	0 to 15.24 cm	LasVegas	NA	NA	NA	NA	NA	NA	NA	NA	NA
10373596	2/3/2015	inventory_date	Chaste tree	Vitex agnus-castus	Las Vegas	Nevada	-115.1934288	36.14441843	no_info	NA	Sahara brt	1	NA	good	introduced	0 to 4.57 m	0 to 15.24 cm	LasVegas	NA	NA	NA	NA	NA	NA	NA	NA	NA
10373597	2/3/2015	inventory_date	Chaste tree	Vitex agnus-castus	Las Vegas	Nevada	-115.1935065	36.14441911	no_info	NA	Sahara brt	1	NA	good	introduced	0 to 4.57 m	0 to 15.24 cm	LasVegas	NA	NA	NA	NA	NA	NA	NA	NA	NA
10373598	2/3/2015	inventory_date	Chaste tree	Vitex agnus-castus	Las Vegas	Nevada	-115.1945287	36.14445898	no_info	NA	Sahara brt	1	NA	good	introduced	0 to 4.57 m	0 to 15.24 cm	LasVegas	NA	NA	NA	NA	NA	NA	NA	NA	NA
10373599	2/3/2015	inventory_date	Chaste tree	Vitex agnus-castus	Las Vegas	Nevada	-115.194607	36.14446037	no_info	NA	Sahara brt	1	NA	good	introduced	0 to 4.57 m	0 to 15.24 cm	LasVegas	NA	NA	NA	NA	NA	NA	NA	NA	NA
10373600	2/3/2015	inventory_date	Chaste tree	Vitex agnus-castus	Las Vegas	Nevada	-115.1946983	36.14445927	no_info	NA	Sahara brt	1	NA	fair	introduced	0 to 4.57 m	0 to 15.24 cm	LasVegas	NA	NA	NA	NA	NA	NA	NA	NA	NA
10373601	2/3/2015	inventory_date	Shoestring acacia	Acacia stenophylla	Las Vegas	Nevada	-115.1947865	36.14445956	no_info	NA	Sahara brt	1	NA	fair	introduced	0 to 4.57 m	0 to 15.24 cm	LasVegas	NA	NA	NA	NA	NA	NA	NA	NA	NA
10373602	2/3/2015	inventory_date	Shoestring acacia	Acacia stenophylla	Las Vegas	Nevada	-115.1948741	36.14446342	no_info	NA	Sahara brt	1	NA	fair	introduced	0 to 4.57 m	0 to 15.24 cm	LasVegas	NA	NA	NA	NA	NA	NA	NA	NA	NA
10373603	2/3/2015	inventory_date	Mexican palo verde	Parkinsonia aculeata	Las Vegas	Nevada	-115.1950454	36.14445757	no_info	NA	Sahara brt	1	NA	good	introduced	0 to 4.57 m	0 to 15.24 cm	LasVegas	NA	NA	NA	NA	NA	NA	NA	NA	NA
10373604	2/3/2015	inventory_date	Desert museum palo verde	Parkinsonia	Las Vegas	Nevada	-115.1951354	36.14445458	no_info	NA	Sahara brt	1	NA	fair	no_info	0 to 4.57 m	0 to 15.24 cm	LasVegas	NA	NA	NA	NA	NA	NA	NA	NA	NA
10373605	2/3/2015	inventory_date	Desert museum palo verde	Parkinsonia	Las Vegas	Nevada	-115.1952402	36.14444681	no_info	NA	Sahara brt	1	NA	fair	no_info	0 to 4.57 m	0 to 15.24 cm	LasVegas	NA	NA	NA	NA	NA	NA	NA	NA	NA
10373606	2/3/2015	inventory_date	Mexican palo verde	Parkinsonia aculeata	Las Vegas	Nevada	-115.1953429	36.1444361	no_info	NA	Sahara brt	1	NA	fair	introduced	0 to 4.57 m	0 to 15.24 cm	LasVegas	NA	NA	NA	NA	NA	NA	NA	NA	NA
10373607	2/3/2015	inventory_date	Chaste tree	Vitex agnus-castus	Las Vegas	Nevada	-115.1954183	36.14443449	no_info	NA	Sahara brt	1	NA	fair	introduced	0 to 4.57 m	0 to 15.24 cm	LasVegas	NA	NA	NA	NA	NA	NA	NA	NA	NA
10373608	2/3/2015	inventory_date	Chaste tree	Vitex agnus-castus	Las Vegas	Nevada	-115.1954908	36.14443414	no_info	NA	Sahara brt	1	NA	fair	introduced	0 to 4.57 m	0 to 15.24 cm	LasVegas	NA	NA	NA	NA	NA	NA	NA	NA	NA
10373609	2/3/2015	inventory_date	Chaste tree	Vitex agnus-castus	Las Vegas	Nevada	-115.1961949	36.14447245	no_info	NA	Sahara brt	1	NA	fair	introduced	0 to 4.57 m	0 to 15.24 cm	LasVegas	NA	NA	NA	NA	NA	NA	NA	NA	NA
10373610	2/3/2015	inventory_date	Chaste tree	Vitex agnus-castus	Las Vegas	Nevada	-115.1962924	36.1444722	no_info	NA	Sahara brt	1	NA	fair	introduced	0 to 4.57 m	0 to 15.24 cm	LasVegas	NA	NA	NA	NA	NA	NA	NA	NA	NA
10373611	2/3/2015	inventory_date	Chaste tree	Vitex agnus-castus	Las Vegas	Nevada	-115.1963747	36.14447217	no_info	NA	Sahara brt	1	NA	fair	introduced	0 to 4.57 m	0 to 15.24 cm	LasVegas	NA	NA	NA	NA	NA	NA	NA	NA	NA
10373612	2/3/2015	inventory_date	Shoestring acacia	Acacia stenophylla	Las Vegas	Nevada	-115.1964827	36.14447253	no_info	NA	Sahara brt	1	NA	fair	introduced	0 to 4.57 m	0 to 15.24 cm	LasVegas	NA	NA	NA	NA	NA	NA	NA	NA	NA
10373613	2/3/2015	inventory_date	Desert museum palo verde	Parkinsonia	Las Vegas	Nevada	-115.1965787	36.14447185	no_info	NA	Sahara brt	1	NA	fair	no_info	0 to 4.57 m	0 to 15.24 cm	LasVegas	NA	NA	NA	NA	NA	NA	NA	NA	NA
10373614	2/3/2015	inventory_date	Shoestring acacia	Acacia stenophylla	Las Vegas	Nevada	-115.1966867	36.14446605	no_info	NA	Sahara brt	1	NA	fair	introduced	0 to 4.57 m	0 to 15.24 cm	LasVegas	NA	NA	NA	NA	NA	NA	NA	NA	NA
10373615	2/3/2015	inventory_date	Desert museum palo verde	Parkinsonia	Las Vegas	Nevada	-115.1967757	36.14445862	no_info	NA	Sahara brt	1	NA	fair	no_info	0 to 4.57 m	0 to 15.24 cm	LasVegas	NA	NA	NA	NA	NA	NA	NA	NA	NA
10373616	2/3/2015	inventory_date	Mexican palo verde	Parkinsonia aculeata	Las Vegas	Nevada	-115.196869	36.14445782	no_info	NA	Sahara brt	1	NA	fair	introduced	0 to 4.57 m	0 to 15.24 cm	LasVegas	NA	NA	NA	NA	NA	NA	NA	NA	NA
10373617	2/3/2015	inventory_date	Mexican palo verde	Parkinsonia aculeata	Las Vegas	Nevada	-115.196964	36.14445846	no_info	NA	Sahara brt	1	NA	fair	introduced	0 to 4.57 m	0 to 15.24 cm	LasVegas	NA	NA	NA	NA	NA	NA	NA	NA	NA
10373618	2/3/2015	inventory_date	Desert museum palo verde	Parkinsonia	Las Vegas	Nevada	-115.1970331	36.14445892	no_info	NA	Sahara brt	1	NA	fair	no_info	0 to 4.57 m	0 to 15.24 cm	LasVegas	NA	NA	NA	NA	NA	NA	NA	NA	NA
10373619	2/3/2015	inventory_date	Mexican fan palm	Washingtonia robusta	Las Vegas	Nevada	-115.19713	36.14445957	no_info	NA	Sahara brt	1	NA	fair	introduced	0 to 4.57 m	0 to 15.24 cm	LasVegas	NA	NA	NA	NA	NA	NA	NA	NA	NA
10373620	2/3/2015	inventory_date	Shoestring acacia	Acacia stenophylla	Las Vegas	Nevada	-115.1972113	36.14446013	no_info	NA	Sahara brt	1	NA	fair	introduced	0 to 4.57 m	0 to 15.24 cm	LasVegas	NA	NA	NA	NA	NA	NA	NA	NA	NA
10373621	2/3/2015	inventory_date	Chaste tree	Vitex agnus-castus	Las Vegas	Nevada	-115.1973106	36.14445119	no_info	NA	Sahara brt	1	NA	fair	introduced	0 to 4.57 m	0 to 15.24 cm	LasVegas	NA	NA	NA	NA	NA	NA	NA	NA	NA
10373622	2/3/2015	inventory_date	Chaste tree	Vitex agnus-castus	Las Vegas	Nevada	-115.1973879	36.14444746	no_info	NA	Sahara brt	1	NA	fair	introduced	0 to 4.57 m	0 to 15.24 cm	LasVegas	NA	NA	NA	NA	NA	NA	NA	NA	NA
10373623	2/3/2015	inventory_date	Chaste tree	Vitex agnus-castus	Las Vegas	Nevada	-115.1974626	36.14444915	no_info	NA	Sahara brt	1	NA	fair	introduced	0 to 4.57 m	0 to 15.24 cm	LasVegas	NA	NA	NA	NA	NA	NA	NA	NA	NA
10373624	2/3/2015	inventory_date	Mexican palo verde	Parkinsonia aculeata	Las Vegas	Nevada	-115.1981746	36.1444844	no_info	NA	Sahara brt	1	NA	fair	introduced	0 to 4.57 m	0 to 15.24 cm	LasVegas	NA	NA	NA	NA	NA	NA	NA	NA	NA
10373625	2/3/2015	inventory_date	Desert museum palo verde	Parkinsonia	Las Vegas	Nevada	-115.1982327	36.14448203	no_info	NA	Sahara brt	1	NA	fair	no_info	0 to 4.57 m	0 to 15.24 cm	LasVegas	NA	NA	NA	NA	NA	NA	NA	NA	NA
10373626	2/3/2015	inventory_date	Mexican palo verde	Parkinsonia aculeata	Las Vegas	Nevada	-115.1983117	36.14448641	no_info	NA	Sahara brt	1	NA	fair	introduced	0 to 4.57 m	0 to 15.24 cm	LasVegas	NA	NA	NA	NA	NA	NA	NA	NA	NA
10373627	2/3/2015	inventory_date	Shoestring acacia	Acacia stenophylla	Las Vegas	Nevada	-115.1984165	36.14448482	no_info	NA	Sahara brt	1	NA	fair	introduced	0 to 4.57 m	0 to 15.24 cm	LasVegas	NA	NA	NA	NA	NA	NA	NA	NA	NA
10373628	2/3/2015	inventory_date	Shoestring acacia	Acacia stenophylla	Las Vegas	Nevada	-115.1984854	36.14448321	no_info	NA	Sahara brt	1	NA	fair	introduced	0 to 4.57 m	0 to 15.24 cm	LasVegas	NA	NA	NA	NA	NA	NA	NA	NA	NA
10373629	2/3/2015	inventory_date	Chaste tree	Vitex agnus-castus	Las Vegas	Nevada	-115.1985884	36.14447785	no_info	NA	Sahara brt	1	NA	good	introduced	0 to 4.57 m	0 to 15.24 cm	LasVegas	NA	NA	NA	NA	NA	NA	NA	NA	NA
10373630	2/3/2015	inventory_date	Chaste tree	Vitex agnus-castus	Las Vegas	Nevada	-115.198671	36.14446996	no_info	NA	Sahara brt	1	NA	fair	introduced	0 to 4.57 m	0 to 15.24 cm	LasVegas	NA	NA	NA	NA	NA	NA	NA	NA	NA
10373631	2/3/2015	inventory_date	Chaste tree	Vitex agnus-castus	Las Vegas	Nevada	-115.1987836	36.14447072	no_info	NA	Sahara brt	1	NA	good	introduced	0 to 4.57 m	0 to 15.24 cm	LasVegas	NA	NA	NA	NA	NA	NA	NA	NA	NA
10373632	2/3/2015	inventory_date	Shoestring acacia	Acacia stenophylla	Las Vegas	Nevada	-115.198915	36.14445798	no_info	NA	Sahara brt	1	NA	fair	introduced	0 to 4.57 m	0 to 15.24 cm	LasVegas	NA	NA	NA	NA	NA	NA	NA	NA	NA
10373633	2/3/2015	inventory_date	Shoestring acacia	Acacia stenophylla	Las Vegas	Nevada	-115.1989875	36.14445656	no_info	NA	Sahara brt	1	NA	fair	introduced	0 to 4.57 m	0 to 15.24 cm	LasVegas	NA	NA	NA	NA	NA	NA	NA	NA	NA
10373634	2/3/2015	inventory_date	Chaste tree	Vitex agnus-castus	Las Vegas	Nevada	-115.1990642	36.14445406	no_info	NA	Sahara brt	1	NA	good	introduced	0 to 4.57 m	0 to 15.24 cm	LasVegas	NA	NA	NA	NA	NA	NA	NA	NA	NA
10373635	2/3/2015	inventory_date	Chaste tree	Vitex agnus-castus	Las Vegas	Nevada	-115.1991515	36.14445553	no_info	NA	Sahara brt	1	NA	fair	introduced	0 to 4.57 m	0 to 15.24 cm	LasVegas	NA	NA	NA	NA	NA	NA	NA	NA	NA
10373636	2/3/2015	inventory_date	Chaste tree	Vitex agnus-castus	Las Vegas	Nevada	-115.1992294	36.14445716	no_info	NA	Sahara brt	1	NA	fair	introduced	0 to 4.57 m	0 to 15.24 cm	LasVegas	NA	NA	NA	NA	NA	NA	NA	NA	NA
10362515	2/3/2015	inventory_date	NA	NA	Las Vegas	Nevada	-115.2578709	36.21198883	no_info	7550 Sauer Dr	West service center	1	NA	NA	no_info	0 to 4.57 m	0 to 15.24 cm	LasVegas	NA	NA	NA	NA	NA	NA	NA	NA	NA
10373637	2/3/2015	inventory_date	Chaste tree	Vitex agnus-castus	Las Vegas	Nevada	-115.2003161	36.14450071	no_info	NA	Sahara brt	1	NA	fair	introduced	0 to 4.57 m	0 to 15.24 cm	LasVegas	NA	NA	NA	NA	NA	NA	NA	NA	NA
10373638	2/3/2015	inventory_date	Chaste tree	Vitex agnus-castus	Las Vegas	Nevada	-115.2003948	36.14450059	no_info	NA	Sahara brt	1	NA	fair	introduced	0 to 4.57 m	0 to 15.24 cm	LasVegas	NA	NA	NA	NA	NA	NA	NA	NA	NA
10373639	2/3/2015	inventory_date	Chaste tree	Vitex agnus-castus	Las Vegas	Nevada	-115.2004749	36.14450227	no_info	NA	Sahara brt	1	NA	fair	introduced	0 to 4.57 m	0 to 15.24 cm	LasVegas	NA	NA	NA	NA	NA	NA	NA	NA	NA
10373640	2/3/2015	inventory_date	Shoestring acacia	Acacia stenophylla	Las Vegas	Nevada	-115.2006663	36.1445036	no_info	NA	Sahara brt	1	NA	fair	introduced	0 to 4.57 m	0 to 15.24 cm	LasVegas	NA	NA	NA	NA	NA	NA	NA	NA	NA
10373641	2/3/2015	inventory_date	Shoestring acacia	Acacia stenophylla	Las Vegas	Nevada	-115.2007589	36.14450333	no_info	NA	Sahara brt	1	NA	fair	introduced	0 to 4.57 m	0 to 15.24 cm	LasVegas	NA	NA	NA	NA	NA	NA	NA	NA	NA
10373642	2/3/2015	inventory_date	Chaste tree	Vitex agnus-castus	Las Vegas	Nevada	-115.2008481	36.14449659	no_info	NA	Sahara brt	1	NA	fair	introduced	0 to 4.57 m	0 to 15.24 cm	LasVegas	NA	NA	NA	NA	NA	NA	NA	NA	NA
10373643	2/3/2015	inventory_date	Chaste tree	Vitex agnus-castus	Las Vegas	Nevada	-115.2009232	36.1444927	no_info	NA	Sahara brt	1	NA	fair	introduced	0 to 4.57 m	0 to 15.24 cm	LasVegas	NA	NA	NA	NA	NA	NA	NA	NA	NA
10373644	2/3/2015	inventory_date	Chaste tree	Vitex agnus-castus	Las Vegas	Nevada	-115.2010818	36.14449003	no_info	NA	Sahara brt	1	NA	fair	introduced	0 to 4.57 m	0 to 15.24 cm	LasVegas	NA	NA	NA	NA	NA	NA	NA	NA	NA
10373645	2/3/2015	inventory_date	Chaste tree	Vitex agnus-castus	Las Vegas	Nevada	-115.2012838	36.14448052	no_info	NA	Sahara brt	1	NA	fair	introduced	0 to 4.57 m	0 to 15.24 cm	LasVegas	NA	NA	NA	NA	NA	NA	NA	NA	NA
10373646	2/3/2015	inventory_date	Chaste tree	Vitex agnus-castus	Las Vegas	Nevada	-115.2014608	36.14447365	no_info	NA	Sahara brt	1	NA	fair	introduced	0 to 4.57 m	0 to 15.24 cm	LasVegas	NA	NA	NA	NA	NA	NA	NA	NA	NA
10373647	2/3/2015	inventory_date	Chaste tree	Vitex agnus-castus	Las Vegas	Nevada	-115.202384	36.14451185	no_info	NA	Sahara brt	1	NA	fair	introduced	0 to 4.57 m	0 to 15.24 cm	LasVegas	NA	NA	NA	NA	NA	NA	NA	NA	NA
10373648	2/3/2015	inventory_date	Chaste tree	Vitex agnus-castus	Las Vegas	Nevada	-115.2024534	36.14451294	no_info	NA	Sahara brt	1	NA	fair	introduced	0 to 4.57 m	0 to 15.24 cm	LasVegas	NA	NA	NA	NA	NA	NA	NA	NA	NA
10373737	2/3/2015	inventory_date	Date palm	Phoenix dactylifera	Las Vegas	Nevada	-115.1549799	36.16836172	no_info	NA	Grand central median	5	NA	good	introduced	0 to 4.57 m	0 to 15.24 cm	LasVegas	NA	NA	NA	NA	NA	NA	NA	NA	NA
10373738	2/3/2015	inventory_date	Date palm	Phoenix dactylifera	Las Vegas	Nevada	-115.1549402	36.16841262	no_info	NA	Grand central median	5	NA	good	introduced	0 to 4.57 m	0 to 15.24 cm	LasVegas	NA	NA	NA	NA	NA	NA	NA	NA	NA
10373739	2/3/2015	inventory_date	Date palm	Phoenix dactylifera	Las Vegas	Nevada	-115.1546004	36.16874568	no_info	NA	Grand central median	5	NA	fair	introduced	0 to 4.57 m	0 to 15.24 cm	LasVegas	NA	NA	NA	NA	NA	NA	NA	NA	NA
10373740	2/3/2015	inventory_date	Date palm	Phoenix dactylifera	Las Vegas	Nevada	-115.1545696	36.16878953	no_info	NA	Grand central median	5	NA	poor	introduced	0 to 4.57 m	0 to 15.24 cm	LasVegas	NA	NA	NA	NA	NA	NA	NA	NA	NA
10373741	2/3/2015	inventory_date	Date palm	Phoenix dactylifera	Las Vegas	Nevada	-115.1545326	36.16884044	no_info	NA	Grand central median	5	NA	fair	introduced	0 to 4.57 m	0 to 15.24 cm	LasVegas	NA	NA	NA	NA	NA	NA	NA	NA	NA
10373742	2/3/2015	inventory_date	Desert willow	Chilopsis linearis	Las Vegas	Nevada	-115.1544886	36.16890338	no_info	NA	Grand central median	5	NA	fair	naturally_occurring	0 to 4.57 m	0 to 15.24 cm	LasVegas	NA	NA	NA	NA	NA	NA	NA	NA	NA
10373743	2/3/2015	inventory_date	Chaste tree	Vitex agnus-castus	Las Vegas	Nevada	-115.1544754	36.16891822	no_info	NA	Grand central median	5	NA	fair	introduced	0 to 4.57 m	0 to 15.24 cm	LasVegas	NA	NA	NA	NA	NA	NA	NA	NA	NA
10373744	2/3/2015	inventory_date	Desert willow	Chilopsis linearis	Las Vegas	Nevada	-115.1544404	36.16898084	no_info	NA	Grand central median	5	NA	fair	naturally_occurring	0 to 4.57 m	0 to 15.24 cm	LasVegas	NA	NA	NA	NA	NA	NA	NA	NA	NA
10373745	2/3/2015	inventory_date	Chaste tree	Vitex agnus-castus	Las Vegas	Nevada	-115.1543991	36.1690367	no_info	NA	Grand central median	5	NA	fair	introduced	0 to 4.57 m	0 to 15.24 cm	LasVegas	NA	NA	NA	NA	NA	NA	NA	NA	NA
10373746	2/3/2015	inventory_date	Desert willow	Chilopsis linearis	Las Vegas	Nevada	-115.1543919	36.16905723	no_info	NA	Grand central median	5	NA	fair	naturally_occurring	0 to 4.57 m	0 to 15.24 cm	LasVegas	NA	NA	NA	NA	NA	NA	NA	NA	NA
10373747	2/3/2015	inventory_date	Desert willow	Chilopsis linearis	Las Vegas	Nevada	-115.1543585	36.16910036	no_info	NA	Grand central median	5	NA	poor	naturally_occurring	0 to 4.57 m	0 to 15.24 cm	LasVegas	NA	NA	NA	NA	NA	NA	NA	NA	NA
10373748	2/3/2015	inventory_date	Chaste tree	Vitex agnus-castus	Las Vegas	Nevada	-115.1543443	36.1691315	no_info	NA	Grand central median	5	NA	fair	introduced	0 to 4.57 m	0 to 15.24 cm	LasVegas	NA	NA	NA	NA	NA	NA	NA	NA	NA
10373749	2/3/2015	inventory_date	Desert willow	Chilopsis linearis	Las Vegas	Nevada	-115.1542968	36.1692001	no_info	NA	Grand central median	5	NA	fair	naturally_occurring	0 to 4.57 m	0 to 15.24 cm	LasVegas	NA	NA	NA	NA	NA	NA	NA	NA	NA
10373750	2/3/2015	inventory_date	Chaste tree	Vitex agnus-castus	Las Vegas	Nevada	-115.1542783	36.16922627	no_info	NA	Grand central median	5	NA	fair	introduced	0 to 4.57 m	0 to 15.24 cm	LasVegas	NA	NA	NA	NA	NA	NA	NA	NA	NA
10373751	2/3/2015	inventory_date	Chaste tree	Vitex agnus-castus	Las Vegas	Nevada	-115.1542589	36.16925526	no_info	NA	Grand central median	5	NA	fair	introduced	0 to 4.57 m	0 to 15.24 cm	LasVegas	NA	NA	NA	NA	NA	NA	NA	NA	NA
10373752	2/3/2015	inventory_date	Chaste tree	Vitex agnus-castus	Las Vegas	Nevada	-115.1541432	36.1696306	no_info	NA	Grand central median	5	NA	fair	introduced	0 to 4.57 m	0 to 15.24 cm	LasVegas	NA	NA	NA	NA	NA	NA	NA	NA	NA
10373753	2/3/2015	inventory_date	Desert willow	Chilopsis linearis	Las Vegas	Nevada	-115.1541273	36.16965961	no_info	NA	Grand central median	5	NA	fair	naturally_occurring	0 to 4.57 m	0 to 15.24 cm	LasVegas	NA	NA	NA	NA	NA	NA	NA	NA	NA
10373754	2/3/2015	inventory_date	Chaste tree	Vitex agnus-castus	Las Vegas	Nevada	-115.1541025	36.16970915	no_info	NA	Grand central median	5	NA	fair	introduced	0 to 4.57 m	0 to 15.24 cm	LasVegas	NA	NA	NA	NA	NA	NA	NA	NA	NA
10373755	2/3/2015	inventory_date	Desert willow	Chilopsis linearis	Las Vegas	Nevada	-115.1540823	36.16973176	no_info	NA	Grand central median	5	NA	fair	naturally_occurring	0 to 4.57 m	0 to 15.24 cm	LasVegas	NA	NA	NA	NA	NA	NA	NA	NA	NA
10373756	2/3/2015	inventory_date	Chaste tree	Vitex agnus-castus	Las Vegas	Nevada	-115.154055	36.16977136	no_info	NA	Grand central median	5	NA	fair	introduced	0 to 4.57 m	0 to 15.24 cm	LasVegas	NA	NA	NA	NA	NA	NA	NA	NA	NA
10373757	2/3/2015	inventory_date	Desert willow	Chilopsis linearis	Las Vegas	Nevada	-115.1540346	36.16980816	no_info	NA	Grand central median	5	NA	fair	naturally_occurring	0 to 4.57 m	0 to 15.24 cm	LasVegas	NA	NA	NA	NA	NA	NA	NA	NA	NA
10373661	2/22/2016	inventory_date	Mexican palo verde	Parkinsonia aculeata	Las Vegas	Nevada	-115.1608546	36.18450505	no_info	NA	Martin luther king medians	5	NA	fair	introduced	0 to 4.57 m	15.24 to 30.48 cm	LasVegas	NA	NA	NA	NA	NA	NA	NA	NA	NA
10373722	2/3/2015	inventory_date	Date palm	Phoenix dactylifera	Las Vegas	Nevada	-115.1552804	36.16695232	no_info	NA	Grand central median	5	NA	good	introduced	0 to 4.57 m	0 to 15.24 cm	LasVegas	NA	NA	NA	NA	NA	NA	NA	NA	NA
10373723	2/3/2015	inventory_date	Date palm	Phoenix dactylifera	Las Vegas	Nevada	-115.1552767	36.16699909	no_info	NA	Grand central median	5	NA	good	introduced	0 to 4.57 m	0 to 15.24 cm	LasVegas	NA	NA	NA	NA	NA	NA	NA	NA	NA
10373724	2/3/2015	inventory_date	Date palm	Phoenix dactylifera	Las Vegas	Nevada	-115.1552868	36.16705585	no_info	NA	Grand central median	5	NA	good	introduced	0 to 4.57 m	0 to 15.24 cm	LasVegas	NA	NA	NA	NA	NA	NA	NA	NA	NA
10373725	2/3/2015	inventory_date	Date palm	Phoenix dactylifera	Las Vegas	Nevada	-115.1552935	36.16711401	no_info	NA	Grand central median	5	NA	good	introduced	0 to 4.57 m	0 to 15.24 cm	LasVegas	NA	NA	NA	NA	NA	NA	NA	NA	NA
10373726	2/3/2015	inventory_date	Date palm	Phoenix dactylifera	Las Vegas	Nevada	-115.1552985	36.16716223	no_info	NA	Grand central median	5	NA	good	introduced	0 to 4.57 m	0 to 15.24 cm	LasVegas	NA	NA	NA	NA	NA	NA	NA	NA	NA
10373727	2/3/2015	inventory_date	Desert willow	Chilopsis linearis	Las Vegas	Nevada	-115.1553026	36.16720868	no_info	NA	Grand central median	5	NA	fair	naturally_occurring	0 to 4.57 m	0 to 15.24 cm	LasVegas	NA	NA	NA	NA	NA	NA	NA	NA	NA
10373728	2/3/2015	inventory_date	Desert willow	Chilopsis linearis	Las Vegas	Nevada	-115.1553013	36.16729092	no_info	NA	Grand central median	5	NA	fair	naturally_occurring	0 to 4.57 m	0 to 15.24 cm	LasVegas	NA	NA	NA	NA	NA	NA	NA	NA	NA
10373729	2/3/2015	inventory_date	Chaste tree	Vitex agnus-castus	Las Vegas	Nevada	-115.1553064	36.16731504	no_info	NA	Grand central median	5	NA	fair	introduced	0 to 4.57 m	0 to 15.24 cm	LasVegas	NA	NA	NA	NA	NA	NA	NA	NA	NA
10373730	2/3/2015	inventory_date	Chaste tree	Vitex agnus-castus	Las Vegas	Nevada	-115.1552948	36.16735187	no_info	NA	Grand central median	5	NA	fair	introduced	0 to 4.57 m	0 to 15.24 cm	LasVegas	NA	NA	NA	NA	NA	NA	NA	NA	NA
10373731	2/3/2015	inventory_date	Desert willow	Chilopsis linearis	Las Vegas	Nevada	-115.1553052	36.16737175	no_info	NA	Grand central median	5	NA	good	naturally_occurring	0 to 4.57 m	0 to 15.24 cm	LasVegas	NA	NA	NA	NA	NA	NA	NA	NA	NA
10373732	2/3/2015	inventory_date	Chaste tree	Vitex agnus-castus	Las Vegas	Nevada	-115.1551166	36.16813676	no_info	NA	Grand central median	5	NA	fair	introduced	0 to 4.57 m	0 to 15.24 cm	LasVegas	NA	NA	NA	NA	NA	NA	NA	NA	NA
10373733	2/3/2015	inventory_date	Desert willow	Chilopsis linearis	Las Vegas	Nevada	-115.1551069	36.16815728	no_info	NA	Grand central median	5	NA	fair	naturally_occurring	0 to 4.57 m	0 to 15.24 cm	LasVegas	NA	NA	NA	NA	NA	NA	NA	NA	NA
10373734	2/3/2015	inventory_date	Desert willow	Chilopsis linearis	Las Vegas	Nevada	-115.1550459	36.16826695	no_info	NA	Grand central median	5	NA	fair	naturally_occurring	0 to 4.57 m	0 to 15.24 cm	LasVegas	NA	NA	NA	NA	NA	NA	NA	NA	NA
10373735	2/3/2015	inventory_date	Chaste tree	Vitex agnus-castus	Las Vegas	Nevada	-115.1550275	36.16828178	no_info	NA	Grand central median	5	NA	fair	introduced	0 to 4.57 m	0 to 15.24 cm	LasVegas	NA	NA	NA	NA	NA	NA	NA	NA	NA
10373736	2/3/2015	inventory_date	Date palm	Phoenix dactylifera	Las Vegas	Nevada	-115.1550063	36.16831431	no_info	NA	Grand central median	5	NA	good	introduced	0 to 4.57 m	0 to 15.24 cm	LasVegas	NA	NA	NA	NA	NA	NA	NA	NA	NA
10373758	2/3/2015	inventory_date	Date palm	Phoenix dactylifera	Las Vegas	Nevada	-115.1540081	36.16984706	no_info	NA	Grand central median	5	NA	fair	introduced	0 to 4.57 m	0 to 15.24 cm	LasVegas	NA	NA	NA	NA	NA	NA	NA	NA	NA
10373759	2/3/2015	inventory_date	Date palm	Phoenix dactylifera	Las Vegas	Nevada	-115.153972	36.16989726	no_info	NA	Grand central median	5	NA	fair	introduced	0 to 4.57 m	0 to 15.24 cm	LasVegas	NA	NA	NA	NA	NA	NA	NA	NA	NA
10373760	2/3/2015	inventory_date	Date palm	Phoenix dactylifera	Las Vegas	Nevada	-115.1539446	36.16994467	no_info	NA	Grand central median	5	NA	fair	introduced	0 to 4.57 m	0 to 15.24 cm	LasVegas	NA	NA	NA	NA	NA	NA	NA	NA	NA
10373761	2/3/2015	inventory_date	Date palm	Phoenix dactylifera	Las Vegas	Nevada	-115.1532192	36.17077864	no_info	NA	Grand central median	5	NA	fair	introduced	0 to 4.57 m	0 to 15.24 cm	LasVegas	NA	NA	NA	NA	NA	NA	NA	NA	NA
10373762	2/3/2015	inventory_date	Date palm	Phoenix dactylifera	Las Vegas	Nevada	-115.1531841	36.17080261	no_info	NA	Grand central median	5	NA	fair	introduced	0 to 4.57 m	0 to 15.24 cm	LasVegas	NA	NA	NA	NA	NA	NA	NA	NA	NA
10373763	2/3/2015	inventory_date	Date palm	Phoenix dactylifera	Las Vegas	Nevada	-115.1531402	36.1708294	no_info	NA	Grand central median	5	NA	fair	introduced	0 to 4.57 m	0 to 15.24 cm	LasVegas	NA	NA	NA	NA	NA	NA	NA	NA	NA
10373764	2/3/2015	inventory_date	Date palm	Phoenix dactylifera	Las Vegas	Nevada	-115.1531016	36.17086045	no_info	NA	Grand central median	5	NA	fair	introduced	0 to 4.57 m	0 to 15.24 cm	LasVegas	NA	NA	NA	NA	NA	NA	NA	NA	NA
10373765	2/3/2015	inventory_date	Date palm	Phoenix dactylifera	Las Vegas	Nevada	-115.1530559	36.17089432	no_info	NA	Grand central median	5	NA	fair	introduced	0 to 4.57 m	0 to 15.24 cm	LasVegas	NA	NA	NA	NA	NA	NA	NA	NA	NA
10373766	2/3/2015	inventory_date	Desert willow	Chilopsis linearis	Las Vegas	Nevada	-115.1529506	36.17097051	no_info	NA	Grand central median	5	NA	fair	naturally_occurring	0 to 4.57 m	0 to 15.24 cm	LasVegas	NA	NA	NA	NA	NA	NA	NA	NA	NA
10373767	2/3/2015	inventory_date	Chaste tree	Vitex agnus-castus	Las Vegas	Nevada	-115.152926	36.17098601	no_info	NA	Grand central median	5	NA	fair	introduced	0 to 4.57 m	0 to 15.24 cm	LasVegas	NA	NA	NA	NA	NA	NA	NA	NA	NA
10373768	2/3/2015	inventory_date	Desert willow	Chilopsis linearis	Las Vegas	Nevada	-115.1528698	36.17102694	no_info	NA	Grand central median	5	NA	fair	naturally_occurring	0 to 4.57 m	0 to 15.24 cm	LasVegas	NA	NA	NA	NA	NA	NA	NA	NA	NA
10373769	2/3/2015	inventory_date	Chaste tree	Vitex agnus-castus	Las Vegas	Nevada	-115.15285	36.17104483	no_info	NA	Grand central median	5	NA	fair	introduced	0 to 4.57 m	0 to 15.24 cm	LasVegas	NA	NA	NA	NA	NA	NA	NA	NA	NA
10373770	2/3/2015	inventory_date	Chaste tree	Vitex agnus-castus	Las Vegas	Nevada	-115.1528295	36.17105798	no_info	NA	Grand central median	5	NA	fair	introduced	0 to 4.57 m	0 to 15.24 cm	LasVegas	NA	NA	NA	NA	NA	NA	NA	NA	NA
10373771	2/3/2015	inventory_date	Desert willow	Chilopsis linearis	Las Vegas	Nevada	-115.1527923	36.17108546	no_info	NA	Grand central median	5	NA	fair	naturally_occurring	0 to 4.57 m	0 to 15.24 cm	LasVegas	NA	NA	NA	NA	NA	NA	NA	NA	NA
10373772	2/3/2015	inventory_date	Chaste tree	Vitex agnus-castus	Las Vegas	Nevada	-115.1527514	36.17111342	no_info	NA	Grand central median	5	NA	fair	introduced	0 to 4.57 m	0 to 15.24 cm	LasVegas	NA	NA	NA	NA	NA	NA	NA	NA	NA
10373773	2/3/2015	inventory_date	Date palm	Phoenix dactylifera	Las Vegas	Nevada	-115.1526732	36.17117085	no_info	NA	Grand central median	5	NA	fair	introduced	0 to 4.57 m	0 to 15.24 cm	LasVegas	NA	NA	NA	NA	NA	NA	NA	NA	NA
10373774	2/3/2015	inventory_date	Date palm	Phoenix dactylifera	Las Vegas	Nevada	-115.1526187	36.17120753	no_info	NA	Grand central median	5	NA	fair	introduced	0 to 4.57 m	0 to 15.24 cm	LasVegas	NA	NA	NA	NA	NA	NA	NA	NA	NA
10373775	2/3/2015	inventory_date	Date palm	Phoenix dactylifera	Las Vegas	Nevada	-115.1525626	36.17124986	no_info	NA	Grand central median	5	NA	fair	introduced	0 to 4.57 m	0 to 15.24 cm	LasVegas	NA	NA	NA	NA	NA	NA	NA	NA	NA
10373776	2/3/2015	inventory_date	Desert willow	Chilopsis linearis	Las Vegas	Nevada	-115.1524397	36.17133166	no_info	NA	Grand central median	5	NA	fair	naturally_occurring	0 to 4.57 m	0 to 15.24 cm	LasVegas	NA	NA	NA	NA	NA	NA	NA	NA	NA
10373777	2/3/2015	inventory_date	Chaste tree	Vitex agnus-castus	Las Vegas	Nevada	-115.1524169	36.17134575	no_info	NA	Grand central median	5	NA	fair	introduced	0 to 4.57 m	0 to 15.24 cm	LasVegas	NA	NA	NA	NA	NA	NA	NA	NA	NA
10373778	2/3/2015	inventory_date	Desert willow	Chilopsis linearis	Las Vegas	Nevada	-115.1523677	36.17138812	no_info	NA	Grand central median	5	NA	fair	naturally_occurring	0 to 4.57 m	0 to 15.24 cm	LasVegas	NA	NA	NA	NA	NA	NA	NA	NA	NA
10373779	2/3/2015	inventory_date	Chaste tree	Vitex agnus-castus	Las Vegas	Nevada	-115.1523431	36.17139937	no_info	NA	Grand central median	5	NA	fair	introduced	0 to 4.57 m	0 to 15.24 cm	LasVegas	NA	NA	NA	NA	NA	NA	NA	NA	NA
10373780	2/3/2015	inventory_date	Chaste tree	Vitex agnus-castus	Las Vegas	Nevada	-115.1523326	36.17141635	no_info	NA	Grand central median	5	NA	fair	introduced	0 to 4.57 m	0 to 15.24 cm	LasVegas	NA	NA	NA	NA	NA	NA	NA	NA	NA
10373781	2/3/2015	inventory_date	Mediterranean fan palm	Chamaerops humilis	Las Vegas	Nevada	-115.1523062	36.17143326	no_info	NA	Grand central median	5	NA	good	introduced	0 to 4.57 m	0 to 15.24 cm	LasVegas	NA	NA	NA	NA	NA	NA	NA	NA	NA
10373782	2/3/2015	inventory_date	Mediterranean fan palm	Chamaerops humilis	Las Vegas	Nevada	-115.1522799	36.17146011	no_info	NA	Grand central median	5	NA	good	introduced	0 to 4.57 m	0 to 15.24 cm	LasVegas	NA	NA	NA	NA	NA	NA	NA	NA	NA
10373783	2/3/2015	inventory_date	Mediterranean fan palm	Chamaerops humilis	Las Vegas	Nevada	-115.1526743	36.17128287	no_info	NA	Grand central median	5	NA	good	introduced	0 to 4.57 m	0 to 15.24 cm	LasVegas	NA	NA	NA	NA	NA	NA	NA	NA	NA
10373784	2/3/2015	inventory_date	Mediterranean fan palm	Chamaerops humilis	Las Vegas	Nevada	-115.1526532	36.17129981	no_info	NA	Grand central median	5	NA	good	introduced	0 to 4.57 m	0 to 15.24 cm	LasVegas	NA	NA	NA	NA	NA	NA	NA	NA	NA
10373785	2/3/2015	inventory_date	Mediterranean fan palm	Chamaerops humilis	Las Vegas	Nevada	-115.1526357	36.17131393	no_info	NA	Grand central median	5	NA	good	introduced	0 to 4.57 m	0 to 15.24 cm	LasVegas	NA	NA	NA	NA	NA	NA	NA	NA	NA
10373786	2/3/2015	inventory_date	Date palm	Phoenix dactylifera	Las Vegas	Nevada	-115.1525918	36.17135205	no_info	NA	Grand central median	5	NA	fair	introduced	0 to 4.57 m	0 to 15.24 cm	LasVegas	NA	NA	NA	NA	NA	NA	NA	NA	NA
10373787	2/3/2015	inventory_date	Date palm	Phoenix dactylifera	Las Vegas	Nevada	-115.1525584	36.17137746	no_info	NA	Grand central median	5	NA	fair	introduced	0 to 4.57 m	0 to 15.24 cm	LasVegas	NA	NA	NA	NA	NA	NA	NA	NA	NA
10373788	2/3/2015	inventory_date	Date palm	Phoenix dactylifera	Las Vegas	Nevada	-115.1525232	36.17140286	no_info	NA	Grand central median	5	NA	fair	introduced	0 to 4.57 m	0 to 15.24 cm	LasVegas	NA	NA	NA	NA	NA	NA	NA	NA	NA
10373789	2/3/2015	inventory_date	Date palm	Phoenix dactylifera	Las Vegas	Nevada	-115.1524916	36.17142685	no_info	NA	Grand central median	5	NA	fair	introduced	0 to 4.57 m	0 to 15.24 cm	LasVegas	NA	NA	NA	NA	NA	NA	NA	NA	NA
10373790	2/3/2015	inventory_date	Date palm	Phoenix dactylifera	Las Vegas	Nevada	-115.152446	36.17146496	no_info	NA	Grand central median	5	NA	fair	introduced	0 to 4.57 m	0 to 15.24 cm	LasVegas	NA	NA	NA	NA	NA	NA	NA	NA	NA
10373791	2/3/2015	inventory_date	Desert willow	Chilopsis linearis	Las Vegas	Nevada	-115.1523512	36.17152134	no_info	NA	Grand central median	5	NA	fair	naturally_occurring	0 to 4.57 m	0 to 15.24 cm	LasVegas	NA	NA	NA	NA	NA	NA	NA	NA	NA
10373792	2/3/2015	inventory_date	Chaste tree	Vitex agnus-castus	Las Vegas	Nevada	-115.1523266	36.17154394	no_info	NA	Grand central median	5	NA	fair	introduced	0 to 4.57 m	0 to 15.24 cm	LasVegas	NA	NA	NA	NA	NA	NA	NA	NA	NA
10373793	2/3/2015	inventory_date	Desert willow	Chilopsis linearis	Las Vegas	Nevada	-115.1522722	36.17157919	no_info	NA	Grand central median	5	NA	fair	naturally_occurring	0 to 4.57 m	0 to 15.24 cm	LasVegas	NA	NA	NA	NA	NA	NA	NA	NA	NA
10373794	2/3/2015	inventory_date	Chaste tree	Vitex agnus-castus	Las Vegas	Nevada	-115.1522301	36.17160314	no_info	NA	Grand central median	5	NA	fair	introduced	0 to 4.57 m	0 to 15.24 cm	LasVegas	NA	NA	NA	NA	NA	NA	NA	NA	NA
10373795	2/3/2015	inventory_date	Desert willow	Chilopsis linearis	Las Vegas	Nevada	-115.1522002	36.17163849	no_info	NA	Grand central median	5	NA	fair	naturally_occurring	0 to 4.57 m	0 to 15.24 cm	LasVegas	NA	NA	NA	NA	NA	NA	NA	NA	NA
10373796	2/3/2015	inventory_date	Date palm	Phoenix dactylifera	Las Vegas	Nevada	-115.1520913	36.17171182	no_info	NA	Grand central median	5	NA	fair	introduced	0 to 4.57 m	0 to 15.24 cm	LasVegas	NA	NA	NA	NA	NA	NA	NA	NA	NA
10373797	2/3/2015	inventory_date	Date palm	Phoenix dactylifera	Las Vegas	Nevada	-115.152044	36.17174568	no_info	NA	Grand central median	5	NA	fair	introduced	0 to 4.57 m	0 to 15.24 cm	LasVegas	NA	NA	NA	NA	NA	NA	NA	NA	NA
10373798	2/3/2015	inventory_date	Date palm	Phoenix dactylifera	Las Vegas	Nevada	-115.1519966	36.17177529	no_info	NA	Grand central median	5	NA	fair	introduced	0 to 4.57 m	0 to 15.24 cm	LasVegas	NA	NA	NA	NA	NA	NA	NA	NA	NA
10373799	2/3/2015	inventory_date	Desert willow	Chilopsis linearis	Las Vegas	Nevada	-115.1519018	36.1718501	no_info	NA	Grand central median	5	NA	fair	naturally_occurring	0 to 4.57 m	0 to 15.24 cm	LasVegas	NA	NA	NA	NA	NA	NA	NA	NA	NA
10373822	2/3/2015	inventory_date	Chaste tree	Vitex agnus-castus	Las Vegas	Nevada	-115.2572486	36.14378071	no_info	NA	Sahara brt	1	NA	fair	introduced	0 to 4.57 m	0 to 15.24 cm	LasVegas	NA	NA	NA	NA	NA	NA	NA	NA	NA
10373823	2/3/2015	inventory_date	Shoestring acacia	Acacia stenophylla	Las Vegas	Nevada	-115.2573413	36.14378109	no_info	NA	Sahara brt	1	NA	good	introduced	0 to 4.57 m	0 to 15.24 cm	LasVegas	NA	NA	NA	NA	NA	NA	NA	NA	NA
10373824	2/3/2015	inventory_date	Shoestring acacia	Acacia stenophylla	Las Vegas	Nevada	-115.2574192	36.14377487	no_info	NA	Sahara brt	1	NA	fair	introduced	0 to 4.57 m	0 to 15.24 cm	LasVegas	NA	NA	NA	NA	NA	NA	NA	NA	NA
10373825	2/3/2015	inventory_date	Shoestring acacia	Acacia stenophylla	Las Vegas	Nevada	-115.2575013	36.14376501	no_info	NA	Sahara brt	1	NA	fair	introduced	0 to 4.57 m	0 to 15.24 cm	LasVegas	NA	NA	NA	NA	NA	NA	NA	NA	NA
10373826	2/3/2015	inventory_date	Chaste tree	Vitex agnus-castus	Las Vegas	Nevada	-115.2576326	36.1437421	no_info	NA	Sahara brt	1	NA	fair	introduced	0 to 4.57 m	0 to 15.24 cm	LasVegas	NA	NA	NA	NA	NA	NA	NA	NA	NA
10373827	2/3/2015	inventory_date	Chaste tree	Vitex agnus-castus	Las Vegas	Nevada	-115.2577054	36.14373893	no_info	NA	Sahara brt	1	NA	fair	introduced	0 to 4.57 m	0 to 15.24 cm	LasVegas	NA	NA	NA	NA	NA	NA	NA	NA	NA
10373828	2/3/2015	inventory_date	Shoestring acacia	Acacia stenophylla	Las Vegas	Nevada	-115.2578361	36.14372963	no_info	NA	Sahara brt	1	NA	fair	introduced	0 to 4.57 m	0 to 15.24 cm	LasVegas	NA	NA	NA	NA	NA	NA	NA	NA	NA
10373829	2/3/2015	inventory_date	Chaste tree	Vitex agnus-castus	Las Vegas	Nevada	-115.2579477	36.14372741	no_info	NA	Sahara brt	1	NA	fair	introduced	0 to 4.57 m	0 to 15.24 cm	LasVegas	NA	NA	NA	NA	NA	NA	NA	NA	NA
10362516	2/3/2015	inventory_date	NA	NA	Las Vegas	Nevada	-115.2576054	36.21195635	no_info	7550 Sauer Dr	West service center	1	NA	NA	no_info	0 to 4.57 m	0 to 15.24 cm	LasVegas	NA	NA	NA	NA	NA	NA	NA	NA	NA
10373830	2/3/2015	inventory_date	Chaste tree	Vitex agnus-castus	Las Vegas	Nevada	-115.2580879	36.1437229	no_info	NA	Sahara brt	1	NA	fair	introduced	0 to 4.57 m	0 to 15.24 cm	LasVegas	NA	NA	NA	NA	NA	NA	NA	NA	NA
10373831	2/3/2015	inventory_date	Chaste tree	Vitex agnus-castus	Las Vegas	Nevada	-115.2581732	36.14372347	no_info	NA	Sahara brt	1	NA	fair	introduced	0 to 4.57 m	0 to 15.24 cm	LasVegas	NA	NA	NA	NA	NA	NA	NA	NA	NA
10373832	2/3/2015	inventory_date	Chaste tree	Vitex agnus-castus	Las Vegas	Nevada	-115.2593491	36.14372325	no_info	NA	Sahara brt	1	NA	fair	introduced	0 to 4.57 m	0 to 15.24 cm	LasVegas	NA	NA	NA	NA	NA	NA	NA	NA	NA
10373833	2/3/2015	inventory_date	Chaste tree	Vitex agnus-castus	Las Vegas	Nevada	-115.2594307	36.14372119	no_info	NA	Sahara brt	1	NA	fair	introduced	0 to 4.57 m	0 to 15.24 cm	LasVegas	NA	NA	NA	NA	NA	NA	NA	NA	NA
10373834	2/3/2015	inventory_date	Shoestring acacia	Acacia stenophylla	Las Vegas	Nevada	-115.2594978	36.14372149	no_info	NA	Sahara brt	1	NA	fair	introduced	0 to 4.57 m	0 to 15.24 cm	LasVegas	NA	NA	NA	NA	NA	NA	NA	NA	NA
10373835	2/3/2015	inventory_date	Chaste tree	Vitex agnus-castus	Las Vegas	Nevada	-115.2595641	36.14371723	no_info	NA	Sahara brt	1	NA	fair	introduced	0 to 4.57 m	0 to 15.24 cm	LasVegas	NA	NA	NA	NA	NA	NA	NA	NA	NA
10373836	2/3/2015	inventory_date	Desert museum palo verde	Parkinsonia	Las Vegas	Nevada	-115.2597399	36.1437127	no_info	NA	Sahara brt	1	NA	fair	no_info	0 to 4.57 m	0 to 15.24 cm	LasVegas	NA	NA	NA	NA	NA	NA	NA	NA	NA
10373837	2/3/2015	inventory_date	Desert museum palo verde	Parkinsonia	Las Vegas	Nevada	-115.2597999	36.14369887	no_info	NA	Sahara brt	1	NA	fair	no_info	0 to 4.57 m	0 to 15.24 cm	LasVegas	NA	NA	NA	NA	NA	NA	NA	NA	NA
10373838	2/3/2015	inventory_date	Desert museum palo verde	Parkinsonia	Las Vegas	Nevada	-115.2598696	36.14368494	no_info	NA	Sahara brt	1	NA	fair	no_info	0 to 4.57 m	0 to 15.24 cm	LasVegas	NA	NA	NA	NA	NA	NA	NA	NA	NA
10373839	2/3/2015	inventory_date	Desert museum palo verde	Parkinsonia	Las Vegas	Nevada	-115.2619905	36.143704	no_info	NA	Sahara brt	1	NA	fair	no_info	0 to 4.57 m	0 to 15.24 cm	LasVegas	NA	NA	NA	NA	NA	NA	NA	NA	NA
10373840	2/3/2015	inventory_date	Desert museum palo verde	Parkinsonia	Las Vegas	Nevada	-115.2620461	36.14369581	no_info	NA	Sahara brt	1	NA	fair	no_info	0 to 4.57 m	0 to 15.24 cm	LasVegas	NA	NA	NA	NA	NA	NA	NA	NA	NA
10373841	2/3/2015	inventory_date	Desert museum palo verde	Parkinsonia	Las Vegas	Nevada	-115.2621434	36.14368175	no_info	NA	Sahara brt	1	NA	fair	no_info	0 to 4.57 m	0 to 15.24 cm	LasVegas	NA	NA	NA	NA	NA	NA	NA	NA	NA
10373842	2/3/2015	inventory_date	Shoestring acacia	Acacia stenophylla	Las Vegas	Nevada	-115.2622544	36.14368099	no_info	NA	Sahara brt	1	NA	good	introduced	0 to 4.57 m	0 to 15.24 cm	LasVegas	NA	NA	NA	NA	NA	NA	NA	NA	NA
10373843	2/3/2015	inventory_date	Chaste tree	Vitex agnus-castus	Las Vegas	Nevada	-115.2623139	36.14368006	no_info	NA	Sahara brt	1	NA	fair	introduced	0 to 4.57 m	0 to 15.24 cm	LasVegas	NA	NA	NA	NA	NA	NA	NA	NA	NA
10373844	2/3/2015	inventory_date	Shoestring acacia	Acacia stenophylla	Las Vegas	Nevada	-115.2624025	36.14368146	no_info	NA	Sahara brt	1	NA	fair	introduced	0 to 4.57 m	0 to 15.24 cm	LasVegas	NA	NA	NA	NA	NA	NA	NA	NA	NA
10373845	2/3/2015	inventory_date	Chaste tree	Vitex agnus-castus	Las Vegas	Nevada	-115.2624587	36.14368402	no_info	NA	Sahara brt	1	NA	poor	introduced	0 to 4.57 m	0 to 15.24 cm	LasVegas	NA	NA	NA	NA	NA	NA	NA	NA	NA
10373846	2/3/2015	inventory_date	Chaste tree	Vitex agnus-castus	Las Vegas	Nevada	-115.262529	36.14368496	no_info	NA	Sahara brt	1	NA	fair	introduced	0 to 4.57 m	0 to 15.24 cm	LasVegas	NA	NA	NA	NA	NA	NA	NA	NA	NA
10373847	2/3/2015	inventory_date	Chaste tree	Vitex agnus-castus	Las Vegas	Nevada	-115.2637241	36.1437482	no_info	NA	Sahara brt	1	NA	fair	introduced	0 to 4.57 m	0 to 15.24 cm	LasVegas	NA	NA	NA	NA	NA	NA	NA	NA	NA
10373848	2/3/2015	inventory_date	Chaste tree	Vitex agnus-castus	Las Vegas	Nevada	-115.2638767	36.14373941	no_info	NA	Sahara brt	1	NA	fair	introduced	0 to 4.57 m	0 to 15.24 cm	LasVegas	NA	NA	NA	NA	NA	NA	NA	NA	NA
10373849	2/3/2015	inventory_date	Shoestring acacia	Acacia stenophylla	Las Vegas	Nevada	-115.2639774	36.1437287	no_info	NA	Sahara brt	1	NA	good	introduced	0 to 4.57 m	0 to 15.24 cm	LasVegas	NA	NA	NA	NA	NA	NA	NA	NA	NA
10373850	2/3/2015	inventory_date	Chaste tree	Vitex agnus-castus	Las Vegas	Nevada	-115.2640584	36.14372259	no_info	NA	Sahara brt	1	NA	fair	introduced	0 to 4.57 m	0 to 15.24 cm	LasVegas	NA	NA	NA	NA	NA	NA	NA	NA	NA
10373851	2/3/2015	inventory_date	Chaste tree	Vitex agnus-castus	Las Vegas	Nevada	-115.2641331	36.14372161	no_info	NA	Sahara brt	1	NA	fair	introduced	0 to 4.57 m	0 to 15.24 cm	LasVegas	NA	NA	NA	NA	NA	NA	NA	NA	NA
10373852	2/3/2015	inventory_date	Chaste tree	Vitex agnus-castus	Las Vegas	Nevada	-115.2642571	36.14372594	no_info	NA	Sahara brt	1	NA	fair	introduced	0 to 4.57 m	0 to 15.24 cm	LasVegas	NA	NA	NA	NA	NA	NA	NA	NA	NA
10373853	2/3/2015	inventory_date	Chaste tree	Vitex agnus-castus	Las Vegas	Nevada	-115.2654422	36.14378878	no_info	NA	Sahara brt	1	NA	fair	introduced	0 to 4.57 m	0 to 15.24 cm	LasVegas	NA	NA	NA	NA	NA	NA	NA	NA	NA
10373854	2/3/2015	inventory_date	Chaste tree	Vitex agnus-castus	Las Vegas	Nevada	-115.2655096	36.14379185	no_info	NA	Sahara brt	1	NA	fair	introduced	0 to 4.57 m	0 to 15.24 cm	LasVegas	NA	NA	NA	NA	NA	NA	NA	NA	NA
10373855	2/3/2015	inventory_date	Tex ash fan	Fraxinus velutina	Las Vegas	Nevada	-115.1370968	36.16761407	no_info	NA	Fremont brt	3	NA	poor	naturally_occurring	0 to 4.57 m	0 to 15.24 cm	LasVegas	NA	NA	NA	NA	NA	NA	NA	NA	NA
10373856	2/3/2015	inventory_date	Tex ash fan	Fraxinus velutina	Las Vegas	Nevada	-115.1366136	36.16740739	no_info	NA	Fremont brt	3	NA	fair	naturally_occurring	0 to 4.57 m	0 to 15.24 cm	LasVegas	NA	NA	NA	NA	NA	NA	NA	NA	NA
10373857	2/3/2015	inventory_date	Tex ash fan	Fraxinus velutina	Las Vegas	Nevada	-115.1365212	36.16736743	no_info	NA	Fremont brt	3	NA	fair	naturally_occurring	0 to 4.57 m	0 to 15.24 cm	LasVegas	NA	NA	NA	NA	NA	NA	NA	NA	NA
10373858	2/3/2015	inventory_date	Tex ash fan	Fraxinus velutina	Las Vegas	Nevada	-115.1364367	36.16732938	no_info	NA	Fremont brt	3	NA	fair	naturally_occurring	0 to 4.57 m	0 to 15.24 cm	LasVegas	NA	NA	NA	NA	NA	NA	NA	NA	NA
10373859	2/3/2015	inventory_date	Tex ash fan	Fraxinus velutina	Las Vegas	Nevada	-115.1363424	36.16728863	no_info	NA	Fremont brt	3	NA	fair	naturally_occurring	0 to 4.57 m	0 to 15.24 cm	LasVegas	NA	NA	NA	NA	NA	NA	NA	NA	NA
10373860	2/3/2015	inventory_date	Tex ash fan	Fraxinus velutina	Las Vegas	Nevada	-115.1362488	36.16743638	no_info	NA	Fremont brt	3	NA	fair	naturally_occurring	0 to 4.57 m	0 to 15.24 cm	LasVegas	NA	NA	NA	NA	NA	NA	NA	NA	NA
10373861	2/3/2015	inventory_date	Tex ash fan	Fraxinus velutina	Las Vegas	Nevada	-115.1367093	36.16763882	no_info	NA	Fremont brt	3	NA	fair	naturally_occurring	0 to 4.57 m	0 to 15.24 cm	LasVegas	NA	NA	NA	NA	NA	NA	NA	NA	NA
10373862	2/3/2015	inventory_date	Tex ash fan	Fraxinus velutina	Las Vegas	Nevada	-115.1367851	36.1676702	no_info	NA	Fremont brt	3	NA	fair	naturally_occurring	0 to 4.57 m	0 to 15.24 cm	LasVegas	NA	NA	NA	NA	NA	NA	NA	NA	NA
10373863	2/3/2015	inventory_date	Tex ash fan	Fraxinus velutina	Las Vegas	Nevada	-115.1370182	36.1677726	no_info	NA	Fremont brt	3	NA	poor	naturally_occurring	0 to 4.57 m	0 to 15.24 cm	LasVegas	NA	NA	NA	NA	NA	NA	NA	NA	NA
10373866	2/3/2015	inventory_date	Chinese pistache	Pistacia chinensis	Las Vegas	Nevada	-115.1359702	36.16713098	no_info	NA	Fremont brt	3	NA	fair	introduced	0 to 4.57 m	0 to 15.24 cm	LasVegas	NA	NA	NA	NA	NA	NA	NA	NA	NA
10350561	2/3/2015	inventory_date	NA	NA	Las Vegas	Nevada	-115.2498481	36.17862137	green_space	650 N Tenaya Way	Bill briare family park	1	NA		no_info	0 to 4.57 m	0 to 15.24 cm	LasVegas	NA	NA	NA	NA	NA	NA	NA	NA	NA
10373867	2/3/2015	inventory_date	Chinese pistache	Pistacia chinensis	Las Vegas	Nevada	-115.1358783	36.16709335	no_info	NA	Fremont brt	3	NA	poor	introduced	0 to 4.57 m	0 to 15.24 cm	LasVegas	NA	NA	NA	NA	NA	NA	NA	NA	NA
10373868	2/3/2015	inventory_date	Chinese pistache	Pistacia chinensis	Las Vegas	Nevada	-115.1357909	36.16705398	no_info	NA	Fremont brt	3	NA	fair	introduced	0 to 4.57 m	0 to 15.24 cm	LasVegas	NA	NA	NA	NA	NA	NA	NA	NA	NA
10373869	2/3/2015	inventory_date	Chinese pistache	Pistacia chinensis	Las Vegas	Nevada	-115.1356851	36.16700952	no_info	NA	Fremont brt	3	NA	fair	introduced	0 to 4.57 m	0 to 15.24 cm	LasVegas	NA	NA	NA	NA	NA	NA	NA	NA	NA
10373872	2/3/2015	inventory_date	Chinese pistache	Pistacia chinensis	Las Vegas	Nevada	-115.1354943	36.16692395	no_info	NA	Fremont brt	3	NA	fair	introduced	0 to 4.57 m	0 to 15.24 cm	LasVegas	NA	NA	NA	NA	NA	NA	NA	NA	NA
10373873	2/3/2015	inventory_date	Chinese pistache	Pistacia chinensis	Las Vegas	Nevada	-115.1354311	36.16689829	no_info	NA	Fremont brt	3	NA	fair	introduced	0 to 4.57 m	0 to 15.24 cm	LasVegas	NA	NA	NA	NA	NA	NA	NA	NA	NA
10373874	2/3/2015	inventory_date	Chinese pistache	Pistacia chinensis	Las Vegas	Nevada	-115.135208	36.16680425	no_info	NA	Fremont brt	3	NA	fair	introduced	0 to 4.57 m	0 to 15.24 cm	LasVegas	NA	NA	NA	NA	NA	NA	NA	NA	NA
10373875	2/3/2015	inventory_date	Chinese pistache	Pistacia chinensis	Las Vegas	Nevada	-115.1351184	36.16695404	no_info	NA	Fremont brt	3	NA	fair	introduced	0 to 4.57 m	0 to 15.24 cm	LasVegas	NA	NA	NA	NA	NA	NA	NA	NA	NA
10373992	2/3/2015	inventory_date	Desert museum palo verde	Parkinsonia	Las Vegas	Nevada	-115.2353947	36.14406214	no_info	NA	Sahara brt	1	NA	fair	no_info	0 to 4.57 m	0 to 15.24 cm	LasVegas	NA	NA	NA	NA	NA	NA	NA	NA	NA
10373993	2/3/2015	inventory_date	Chaste tree	Vitex agnus-castus	Las Vegas	Nevada	-115.2355244	36.14405698	no_info	NA	Sahara brt	1	NA	fair	introduced	0 to 4.57 m	0 to 15.24 cm	LasVegas	NA	NA	NA	NA	NA	NA	NA	NA	NA
10373994	2/3/2015	inventory_date	Chaste tree	Vitex agnus-castus	Las Vegas	Nevada	-115.2356024	36.14405392	no_info	NA	Sahara brt	1	NA	fair	introduced	0 to 4.57 m	0 to 15.24 cm	LasVegas	NA	NA	NA	NA	NA	NA	NA	NA	NA
10373995	2/3/2015	inventory_date	Chaste tree	Vitex agnus-castus	Las Vegas	Nevada	-115.2369775	36.14409232	no_info	NA	Sahara brt	1	NA	fair	introduced	0 to 4.57 m	0 to 15.24 cm	LasVegas	NA	NA	NA	NA	NA	NA	NA	NA	NA
10373996	2/3/2015	inventory_date	Chaste tree	Vitex agnus-castus	Las Vegas	Nevada	-115.2370817	36.14408367	no_info	NA	Sahara brt	1	NA	fair	introduced	0 to 4.57 m	0 to 15.24 cm	LasVegas	NA	NA	NA	NA	NA	NA	NA	NA	NA
10373997	2/3/2015	inventory_date	Chaste tree	Vitex agnus-castus	Las Vegas	Nevada	-115.2388216	36.14412384	no_info	NA	Sahara brt	1	NA	fair	introduced	0 to 4.57 m	0 to 15.24 cm	LasVegas	NA	NA	NA	NA	NA	NA	NA	NA	NA
10373998	2/3/2015	inventory_date	Chaste tree	Vitex agnus-castus	Las Vegas	Nevada	-115.2388989	36.14412555	no_info	NA	Sahara brt	1	NA	fair	introduced	0 to 4.57 m	0 to 15.24 cm	LasVegas	NA	NA	NA	NA	NA	NA	NA	NA	NA
10373999	2/3/2015	inventory_date	Shoestring acacia	Acacia stenophylla	Las Vegas	Nevada	-115.2389793	36.14412576	no_info	NA	Sahara brt	1	NA	fair	introduced	0 to 4.57 m	0 to 15.24 cm	LasVegas	NA	NA	NA	NA	NA	NA	NA	NA	NA
10374000	2/3/2015	inventory_date	Chaste tree	Vitex agnus-castus	Las Vegas	Nevada	-115.2390741	36.14412201	no_info	NA	Sahara brt	1	NA	fair	introduced	0 to 4.57 m	0 to 15.24 cm	LasVegas	NA	NA	NA	NA	NA	NA	NA	NA	NA
10374001	2/3/2015	inventory_date	Desert museum palo verde	Parkinsonia	Las Vegas	Nevada	-115.2391837	36.14411758	no_info	NA	Sahara brt	1	NA	fair	no_info	0 to 4.57 m	0 to 15.24 cm	LasVegas	NA	NA	NA	NA	NA	NA	NA	NA	NA
10374002	2/3/2015	inventory_date	Desert museum palo verde	Parkinsonia	Las Vegas	Nevada	-115.2393809	36.14411304	no_info	NA	Sahara brt	1	NA	fair	no_info	0 to 4.57 m	0 to 15.24 cm	LasVegas	NA	NA	NA	NA	NA	NA	NA	NA	NA
10374003	2/3/2015	inventory_date	Desert museum palo verde	Parkinsonia	Las Vegas	Nevada	-115.2394581	36.14412677	no_info	NA	Sahara brt	1	NA	fair	no_info	0 to 4.57 m	0 to 15.24 cm	LasVegas	NA	NA	NA	NA	NA	NA	NA	NA	NA
10374004	2/3/2015	inventory_date	Desert museum palo verde	Parkinsonia	Las Vegas	Nevada	-115.2395825	36.14412868	no_info	NA	Sahara brt	1	NA	good	no_info	0 to 4.57 m	0 to 15.24 cm	LasVegas	NA	NA	NA	NA	NA	NA	NA	NA	NA
10374005	2/3/2015	inventory_date	Desert museum palo verde	Parkinsonia	Las Vegas	Nevada	-115.2396727	36.14412592	no_info	NA	Sahara brt	1	NA	fair	no_info	0 to 4.57 m	0 to 15.24 cm	LasVegas	NA	NA	NA	NA	NA	NA	NA	NA	NA
10374006	2/3/2015	inventory_date	Desert museum palo verde	Parkinsonia	Las Vegas	Nevada	-115.2397628	36.14413185	no_info	NA	Sahara brt	1	NA	fair	no_info	0 to 4.57 m	0 to 15.24 cm	LasVegas	NA	NA	NA	NA	NA	NA	NA	NA	NA
10374007	2/3/2015	inventory_date	Chaste tree	Vitex agnus-castus	Las Vegas	Nevada	-115.2398939	36.14411971	no_info	NA	Sahara brt	1	NA	fair	introduced	0 to 4.57 m	0 to 15.24 cm	LasVegas	NA	NA	NA	NA	NA	NA	NA	NA	NA
10374008	2/3/2015	inventory_date	Chaste tree	Vitex agnus-castus	Las Vegas	Nevada	-115.240027	36.14410353	no_info	NA	Sahara brt	1	NA	fair	introduced	0 to 4.57 m	0 to 15.24 cm	LasVegas	NA	NA	NA	NA	NA	NA	NA	NA	NA
10374009	2/3/2015	inventory_date	Chaste tree	Vitex agnus-castus	Las Vegas	Nevada	-115.240097	36.14410556	no_info	NA	Sahara brt	1	NA	good	introduced	0 to 4.57 m	0 to 15.24 cm	LasVegas	NA	NA	NA	NA	NA	NA	NA	NA	NA
10374010	2/3/2015	inventory_date	Chaste tree	Vitex agnus-castus	Las Vegas	Nevada	-115.2405867	36.14414651	no_info	NA	Sahara brt	1	NA	fair	introduced	0 to 4.57 m	0 to 15.24 cm	LasVegas	NA	NA	NA	NA	NA	NA	NA	NA	NA
10374011	2/3/2015	inventory_date	Chaste tree	Vitex agnus-castus	Las Vegas	Nevada	-115.2406475	36.14412951	no_info	NA	Sahara brt	1	NA	fair	introduced	0 to 4.57 m	0 to 15.24 cm	LasVegas	NA	NA	NA	NA	NA	NA	NA	NA	NA
10374012	2/3/2015	inventory_date	Desert museum palo verde	Parkinsonia	Las Vegas	Nevada	-115.240747	36.14413658	no_info	NA	Sahara brt	1	NA	fair	no_info	0 to 4.57 m	0 to 15.24 cm	LasVegas	NA	NA	NA	NA	NA	NA	NA	NA	NA
10374013	2/3/2015	inventory_date	Desert museum palo verde	Parkinsonia	Las Vegas	Nevada	-115.2408264	36.14412272	no_info	NA	Sahara brt	1	NA	fair	no_info	0 to 4.57 m	0 to 15.24 cm	LasVegas	NA	NA	NA	NA	NA	NA	NA	NA	NA
10374029	2/3/2015	inventory_date	Chaste tree	Vitex agnus-castus	Las Vegas	Nevada	-115.2569873	36.14378867	no_info	NA	Sahara brt	1	NA	fair	introduced	0 to 4.57 m	0 to 15.24 cm	LasVegas	NA	NA	NA	NA	NA	NA	NA	NA	NA
10374030	2/3/2015	inventory_date	Chaste tree	Vitex agnus-castus	Las Vegas	Nevada	-115.257174	36.14378247	no_info	NA	Sahara brt	1	NA	fair	introduced	0 to 4.57 m	0 to 15.24 cm	LasVegas	NA	NA	NA	NA	NA	NA	NA	NA	NA
10374031	2/3/2015	inventory_date	Chinese pistache	Pistacia chinensis	Las Vegas	Nevada	-115.135193	36.16698354	no_info	NA	Fremont brt	3	NA	fair	introduced	0 to 4.57 m	0 to 15.24 cm	LasVegas	NA	NA	NA	NA	NA	NA	NA	NA	NA
10374014	2/3/2015	inventory_date	Desert museum palo verde	Parkinsonia	Las Vegas	Nevada	-115.2409156	36.1441366	no_info	NA	Sahara brt	1	NA	fair	no_info	0 to 4.57 m	0 to 15.24 cm	LasVegas	NA	NA	NA	NA	NA	NA	NA	NA	NA
10374015	2/3/2015	inventory_date	Chaste tree	Vitex agnus-castus	Las Vegas	Nevada	-115.240997	36.14413046	no_info	NA	Sahara brt	1	NA	fair	introduced	0 to 4.57 m	0 to 15.24 cm	LasVegas	NA	NA	NA	NA	NA	NA	NA	NA	NA
10374016	2/3/2015	inventory_date	Shoestring acacia	Acacia stenophylla	Las Vegas	Nevada	-115.2534083	36.14385281	no_info	NA	Sahara brt	1	NA	fair	introduced	0 to 4.57 m	0 to 15.24 cm	LasVegas	NA	NA	NA	NA	NA	NA	NA	NA	NA
10374017	2/3/2015	inventory_date	Chaste tree	Vitex agnus-castus	Las Vegas	Nevada	-115.2547584	36.14385258	no_info	NA	Sahara brt	1	NA	fair	introduced	0 to 4.57 m	0 to 15.24 cm	LasVegas	NA	NA	NA	NA	NA	NA	NA	NA	NA
10374018	2/3/2015	inventory_date	Chaste tree	Vitex agnus-castus	Las Vegas	Nevada	-115.2549096	36.14384598	no_info	NA	Sahara brt	1	NA	fair	introduced	0 to 4.57 m	0 to 15.24 cm	LasVegas	NA	NA	NA	NA	NA	NA	NA	NA	NA
10374019	2/3/2015	inventory_date	Chaste tree	Vitex agnus-castus	Las Vegas	Nevada	-115.2549825	36.14384	no_info	NA	Sahara brt	1	NA	fair	introduced	0 to 4.57 m	0 to 15.24 cm	LasVegas	NA	NA	NA	NA	NA	NA	NA	NA	NA
10374020	2/3/2015	inventory_date	Shoestring acacia	Acacia stenophylla	Las Vegas	Nevada	-115.255067	36.14384257	no_info	NA	Sahara brt	1	NA	fair	introduced	0 to 4.57 m	0 to 15.24 cm	LasVegas	NA	NA	NA	NA	NA	NA	NA	NA	NA
10374021	2/3/2015	inventory_date	Shoestring acacia	Acacia stenophylla	Las Vegas	Nevada	-115.2551527	36.14383371	no_info	NA	Sahara brt	1	NA	good	introduced	0 to 4.57 m	0 to 15.24 cm	LasVegas	NA	NA	NA	NA	NA	NA	NA	NA	NA
10374022	2/3/2015	inventory_date	Chaste tree	Vitex agnus-castus	Las Vegas	Nevada	-115.2552282	36.14382925	no_info	NA	Sahara brt	1	NA	fair	introduced	0 to 4.57 m	0 to 15.24 cm	LasVegas	NA	NA	NA	NA	NA	NA	NA	NA	NA
10374023	2/3/2015	inventory_date	Chaste tree	Vitex agnus-castus	Las Vegas	Nevada	-115.255369	36.14381229	no_info	NA	Sahara brt	1	NA	fair	introduced	0 to 4.57 m	0 to 15.24 cm	LasVegas	NA	NA	NA	NA	NA	NA	NA	NA	NA
10374024	2/3/2015	inventory_date	Chaste tree	Vitex agnus-castus	Las Vegas	Nevada	-115.2554379	36.14379682	no_info	NA	Sahara brt	1	NA	fair	introduced	0 to 4.57 m	0 to 15.24 cm	LasVegas	NA	NA	NA	NA	NA	NA	NA	NA	NA
10374025	2/3/2015	inventory_date	Shoestring acacia	Acacia stenophylla	Las Vegas	Nevada	-115.2555704	36.14379244	no_info	NA	Sahara brt	1	NA	fair	introduced	0 to 4.57 m	0 to 15.24 cm	LasVegas	NA	NA	NA	NA	NA	NA	NA	NA	NA
10374026	2/3/2015	inventory_date	Chaste tree	Vitex agnus-castus	Las Vegas	Nevada	-115.2556652	36.14378921	no_info	NA	Sahara brt	1	NA	fair	introduced	0 to 4.57 m	0 to 15.24 cm	LasVegas	NA	NA	NA	NA	NA	NA	NA	NA	NA
10374027	2/3/2015	inventory_date	Chaste tree	Vitex agnus-castus	Las Vegas	Nevada	-115.2558227	36.14378775	no_info	NA	Sahara brt	1	NA	fair	introduced	0 to 4.57 m	0 to 15.24 cm	LasVegas	NA	NA	NA	NA	NA	NA	NA	NA	NA
10374028	2/3/2015	inventory_date	Chaste tree	Vitex agnus-castus	Las Vegas	Nevada	-115.255888	36.14378785	no_info	NA	Sahara brt	1	NA	fair	introduced	0 to 4.57 m	0 to 15.24 cm	LasVegas	NA	NA	NA	NA	NA	NA	NA	NA	NA
10374032	2/3/2015	inventory_date	Chinese pistache	Pistacia chinensis	Las Vegas	Nevada	-115.1352604	36.16701171	no_info	NA	Fremont brt	3	NA	fair	introduced	0 to 4.57 m	0 to 15.24 cm	LasVegas	NA	NA	NA	NA	NA	NA	NA	NA	NA
10374033	2/3/2015	inventory_date	Chinese pistache	Pistacia chinensis	Las Vegas	Nevada	-115.1353343	36.16704508	no_info	NA	Fremont brt	3	NA	fair	introduced	0 to 4.57 m	0 to 15.24 cm	LasVegas	NA	NA	NA	NA	NA	NA	NA	NA	NA
10374034	2/3/2015	inventory_date	Chinese pistache	Pistacia chinensis	Las Vegas	Nevada	-115.1355992	36.16715816	no_info	NA	Fremont brt	3	NA	fair	introduced	0 to 4.57 m	0 to 15.24 cm	LasVegas	NA	NA	NA	NA	NA	NA	NA	NA	NA
10374035	2/3/2015	inventory_date	Chinese pistache	Pistacia chinensis	Las Vegas	Nevada	-115.1358863	36.16728131	no_info	NA	Fremont brt	3	NA	fair	introduced	0 to 4.57 m	0 to 15.24 cm	LasVegas	NA	NA	NA	NA	NA	NA	NA	NA	NA
10374036	2/3/2015	inventory_date	Tex ash fan	Fraxinus velutina	Las Vegas	Nevada	-115.1348314	36.166641	no_info	NA	Fremont brt	3	NA	fair	naturally_occurring	0 to 4.57 m	0 to 15.24 cm	LasVegas	NA	NA	NA	NA	NA	NA	NA	NA	NA
10374037	2/3/2015	inventory_date	Tex ash fan	Fraxinus velutina	Las Vegas	Nevada	-115.1347582	36.16660708	no_info	NA	Fremont brt	3	NA	fair	naturally_occurring	0 to 4.57 m	0 to 15.24 cm	LasVegas	NA	NA	NA	NA	NA	NA	NA	NA	NA
10374038	2/3/2015	inventory_date	Tex ash fan	Fraxinus velutina	Las Vegas	Nevada	-115.1346816	36.16657241	no_info	NA	Fremont brt	3	NA	fair	naturally_occurring	0 to 4.57 m	0 to 15.24 cm	LasVegas	NA	NA	NA	NA	NA	NA	NA	NA	NA
10374145	2/3/2015	inventory_date	Chaste tree	Vitex agnus-castus	Las Vegas	Nevada	-115.2750747	36.14402473	no_info	NA	Sahara brt	1	NA	fair	introduced	0 to 4.57 m	0 to 15.24 cm	LasVegas	NA	NA	NA	NA	NA	NA	NA	NA	NA
10374039	2/3/2015	inventory_date	Tex ash fan	Fraxinus velutina	Las Vegas	Nevada	-115.1346069	36.16654232	no_info	NA	Fremont brt	3	NA	fair	naturally_occurring	0 to 4.57 m	0 to 15.24 cm	LasVegas	NA	NA	NA	NA	NA	NA	NA	NA	NA
10374040	2/3/2015	inventory_date	Tex ash fan	Fraxinus velutina	Las Vegas	Nevada	-115.1345344	36.16651208	no_info	NA	Fremont brt	3	NA	fair	naturally_occurring	0 to 4.57 m	0 to 15.24 cm	LasVegas	NA	NA	NA	NA	NA	NA	NA	NA	NA
10374043	2/3/2015	inventory_date	Tex ash fan	Fraxinus velutina	Las Vegas	Nevada	-115.1343546	36.166432	no_info	NA	Fremont brt	3	NA	fair	naturally_occurring	0 to 4.57 m	0 to 15.24 cm	LasVegas	NA	NA	NA	NA	NA	NA	NA	NA	NA
10374044	2/3/2015	inventory_date	Tex ash fan	Fraxinus velutina	Las Vegas	Nevada	-115.1342637	36.1663966	no_info	NA	Fremont brt	3	NA	fair	naturally_occurring	0 to 4.57 m	0 to 15.24 cm	LasVegas	NA	NA	NA	NA	NA	NA	NA	NA	NA
10374045	2/3/2015	inventory_date	Tex ash fan	Fraxinus velutina	Las Vegas	Nevada	-115.1339723	36.16645987	no_info	NA	Fremont brt	3	NA	fair	naturally_occurring	0 to 4.57 m	0 to 15.24 cm	LasVegas	NA	NA	NA	NA	NA	NA	NA	NA	NA
10374046	2/3/2015	inventory_date	Tex ash fan	Fraxinus velutina	Las Vegas	Nevada	-115.134195	36.16655455	no_info	NA	Fremont brt	3	NA	fair	naturally_occurring	0 to 4.57 m	0 to 15.24 cm	LasVegas	NA	NA	NA	NA	NA	NA	NA	NA	NA
10374047	2/3/2015	inventory_date	Tex ash fan	Fraxinus velutina	Las Vegas	Nevada	-115.1342719	36.16658969	no_info	NA	Fremont brt	3	NA	fair	naturally_occurring	0 to 4.57 m	0 to 15.24 cm	LasVegas	NA	NA	NA	NA	NA	NA	NA	NA	NA
10374048	2/3/2015	inventory_date	Tex ash fan	Fraxinus velutina	Las Vegas	Nevada	-115.1343975	36.16664282	no_info	NA	Fremont brt	3	NA	fair	naturally_occurring	0 to 4.57 m	0 to 15.24 cm	LasVegas	NA	NA	NA	NA	NA	NA	NA	NA	NA
10374049	2/3/2015	inventory_date	Tex ash fan	Fraxinus velutina	Las Vegas	Nevada	-115.1344807	36.16667597	no_info	NA	Fremont brt	3	NA	fair	naturally_occurring	0 to 4.57 m	0 to 15.24 cm	LasVegas	NA	NA	NA	NA	NA	NA	NA	NA	NA
10374050	2/3/2015	inventory_date	Tex ash fan	Fraxinus velutina	Las Vegas	Nevada	-115.1346494	36.16675272	no_info	NA	Fremont brt	3	NA	fair	naturally_occurring	0 to 4.57 m	0 to 15.24 cm	LasVegas	NA	NA	NA	NA	NA	NA	NA	NA	NA
10374051	2/3/2015	inventory_date	Tex ash fan	Fraxinus velutina	Las Vegas	Nevada	-115.1347416	36.16679383	no_info	NA	Fremont brt	3	NA	fair	naturally_occurring	0 to 4.57 m	0 to 15.24 cm	LasVegas	NA	NA	NA	NA	NA	NA	NA	NA	NA
10374052	2/3/2015	inventory_date	Chinese pistache	Pistacia chinensis	Las Vegas	Nevada	-115.1336654	36.16613665	no_info	NA	Fremont brt	3	NA	fair	introduced	0 to 4.57 m	0 to 15.24 cm	LasVegas	NA	NA	NA	NA	NA	NA	NA	NA	NA
10374053	2/3/2015	inventory_date	Chinese pistache	Pistacia chinensis	Las Vegas	Nevada	-115.1335882	36.16610521	no_info	NA	Fremont brt	3	NA	poor	introduced	0 to 4.57 m	0 to 15.24 cm	LasVegas	NA	NA	NA	NA	NA	NA	NA	NA	NA
10374054	2/3/2015	inventory_date	Chinese pistache	Pistacia chinensis	Las Vegas	Nevada	-115.1335169	36.16607397	no_info	NA	Fremont brt	3	NA	fair	introduced	0 to 4.57 m	0 to 15.24 cm	LasVegas	NA	NA	NA	NA	NA	NA	NA	NA	NA
10374055	2/3/2015	inventory_date	Chinese pistache	Pistacia chinensis	Las Vegas	Nevada	-115.1334398	36.1660417	no_info	NA	Fremont brt	3	NA	fair	introduced	0 to 4.57 m	0 to 15.24 cm	LasVegas	NA	NA	NA	NA	NA	NA	NA	NA	NA
10350562	2/3/2015	inventory_date	NA	NA	Las Vegas	Nevada	-115.2499324	36.17862268	green_space	650 N Tenaya Way	Bill briare family park	1	NA		no_info	0 to 4.57 m	0 to 15.24 cm	LasVegas	NA	NA	NA	NA	NA	NA	NA	NA	NA
10374056	2/3/2015	inventory_date	Chinese pistache	Pistacia chinensis	Las Vegas	Nevada	-115.1333509	36.16600331	no_info	NA	Fremont brt	3	NA	fair	introduced	0 to 4.57 m	0 to 15.24 cm	LasVegas	NA	NA	NA	NA	NA	NA	NA	NA	NA
10374059	2/3/2015	inventory_date	Chinese pistache	Pistacia chinensis	Las Vegas	Nevada	-115.1332585	36.16596448	no_info	NA	Fremont brt	3	NA	fair	introduced	0 to 4.57 m	0 to 15.24 cm	LasVegas	NA	NA	NA	NA	NA	NA	NA	NA	NA
10374060	2/3/2015	inventory_date	Chinese pistache	Pistacia chinensis	Las Vegas	Nevada	-115.1331702	36.16592412	no_info	NA	Fremont brt	3	NA	fair	introduced	0 to 4.57 m	0 to 15.24 cm	LasVegas	NA	NA	NA	NA	NA	NA	NA	NA	NA
10374061	2/3/2015	inventory_date	Chinese pistache	Pistacia chinensis	Las Vegas	Nevada	-115.1330832	36.16588702	no_info	NA	Fremont brt	3	NA	fair	introduced	0 to 4.57 m	0 to 15.24 cm	LasVegas	NA	NA	NA	NA	NA	NA	NA	NA	NA
10374062	2/3/2015	inventory_date	Chinese pistache	Pistacia chinensis	Las Vegas	Nevada	-115.1329943	36.16584965	no_info	NA	Fremont brt	3	NA	fair	introduced	0 to 4.57 m	0 to 15.24 cm	LasVegas	NA	NA	NA	NA	NA	NA	NA	NA	NA
10374063	2/3/2015	inventory_date	Chinese pistache	Pistacia chinensis	Las Vegas	Nevada	-115.1329037	36.16580938	no_info	NA	Fremont brt	3	NA	fair	introduced	0 to 4.57 m	0 to 15.24 cm	LasVegas	NA	NA	NA	NA	NA	NA	NA	NA	NA
10374065	2/3/2015	inventory_date	Chinese pistache	Pistacia chinensis	Las Vegas	Nevada	-115.1328093	36.16596042	no_info	NA	Fremont brt	3	NA	fair	introduced	0 to 4.57 m	0 to 15.24 cm	LasVegas	NA	NA	NA	NA	NA	NA	NA	NA	NA
10374066	2/3/2015	inventory_date	Chinese pistache	Pistacia chinensis	Las Vegas	Nevada	-115.132964	36.16602431	no_info	NA	Fremont brt	3	NA	fair	introduced	0 to 4.57 m	0 to 15.24 cm	LasVegas	NA	NA	NA	NA	NA	NA	NA	NA	NA
10374067	2/3/2015	inventory_date	Chinese pistache	Pistacia chinensis	Las Vegas	Nevada	-115.1330614	36.16606827	no_info	NA	Fremont brt	3	NA	fair	introduced	0 to 4.57 m	0 to 15.24 cm	LasVegas	NA	NA	NA	NA	NA	NA	NA	NA	NA
10374068	2/3/2015	inventory_date	Chinese pistache	Pistacia chinensis	Las Vegas	Nevada	-115.1335745	36.16628998	no_info	NA	Fremont brt	3	NA	fair	introduced	0 to 4.57 m	0 to 15.24 cm	LasVegas	NA	NA	NA	NA	NA	NA	NA	NA	NA
10374069	2/3/2015	inventory_date	Tex ash fan	Fraxinus velutina	Las Vegas	Nevada	-115.1323689	36.16558154	no_info	NA	Fremont brt	3	NA	fair	naturally_occurring	0 to 4.57 m	0 to 15.24 cm	LasVegas	NA	NA	NA	NA	NA	NA	NA	NA	NA
10374070	2/3/2015	inventory_date	Tex ash fan	Fraxinus velutina	Las Vegas	Nevada	-115.1318346	36.16535256	no_info	NA	Fremont brt	3	NA	fair	naturally_occurring	0 to 4.57 m	0 to 15.24 cm	LasVegas	NA	NA	NA	NA	NA	NA	NA	NA	NA
10374071	2/3/2015	inventory_date	Tex ash fan	Fraxinus velutina	Las Vegas	Nevada	-115.1317566	36.16532068	no_info	NA	Fremont brt	3	NA	fair	naturally_occurring	0 to 4.57 m	0 to 15.24 cm	LasVegas	NA	NA	NA	NA	NA	NA	NA	NA	NA
10374072	2/3/2015	inventory_date	Tex ash fan	Fraxinus velutina	Las Vegas	Nevada	-115.1316592	36.16546592	no_info	NA	Fremont brt	3	NA	fair	naturally_occurring	0 to 4.57 m	0 to 15.24 cm	LasVegas	NA	NA	NA	NA	NA	NA	NA	NA	NA
10374073	2/3/2015	inventory_date	Tex ash fan	Fraxinus velutina	Las Vegas	Nevada	-115.1318652	36.16555357	no_info	NA	Fremont brt	3	NA	fair	naturally_occurring	0 to 4.57 m	0 to 15.24 cm	LasVegas	NA	NA	NA	NA	NA	NA	NA	NA	NA
10374074	2/3/2015	inventory_date	Tex ash fan	Fraxinus velutina	Las Vegas	Nevada	-115.1319611	36.16559232	no_info	NA	Fremont brt	3	NA	fair	naturally_occurring	0 to 4.57 m	0 to 15.24 cm	LasVegas	NA	NA	NA	NA	NA	NA	NA	NA	NA
10374075	2/3/2015	inventory_date	Tex ash fan	Fraxinus velutina	Las Vegas	Nevada	-115.1321628	36.16568227	no_info	NA	Fremont brt	3	NA	fair	naturally_occurring	0 to 4.57 m	0 to 15.24 cm	LasVegas	NA	NA	NA	NA	NA	NA	NA	NA	NA
10374076	2/3/2015	inventory_date	Tex ash fan	Fraxinus velutina	Las Vegas	Nevada	-115.1322458	36.16571705	no_info	NA	Fremont brt	3	NA	fair	naturally_occurring	0 to 4.57 m	0 to 15.24 cm	LasVegas	NA	NA	NA	NA	NA	NA	NA	NA	NA
10374077	2/3/2015	inventory_date	Tex ash fan	Fraxinus velutina	Las Vegas	Nevada	-115.1324439	36.16580346	no_info	NA	Fremont brt	3	NA	fair	naturally_occurring	0 to 4.57 m	0 to 15.24 cm	LasVegas	NA	NA	NA	NA	NA	NA	NA	NA	NA
10374078	2/3/2015	inventory_date	Chinese pistache	Pistacia chinensis	Las Vegas	Nevada	-115.1312985	36.16511837	no_info	NA	Fremont brt	3	NA	fair	introduced	0 to 4.57 m	0 to 15.24 cm	LasVegas	NA	NA	NA	NA	NA	NA	NA	NA	NA
10374079	2/3/2015	inventory_date	Chinese pistache	Pistacia chinensis	Las Vegas	Nevada	-115.1312275	36.1650888	no_info	NA	Fremont brt	3	NA	fair	introduced	0 to 4.57 m	0 to 15.24 cm	LasVegas	NA	NA	NA	NA	NA	NA	NA	NA	NA
10374080	2/3/2015	inventory_date	Chinese pistache	Pistacia chinensis	Las Vegas	Nevada	-115.1310653	36.16501834	no_info	NA	Fremont brt	3	NA	fair	introduced	0 to 4.57 m	0 to 15.24 cm	LasVegas	NA	NA	NA	NA	NA	NA	NA	NA	NA
10374081	2/3/2015	inventory_date	Chinese pistache	Pistacia chinensis	Las Vegas	Nevada	-115.1309703	36.16497886	no_info	NA	Fremont brt	3	NA	fair	introduced	0 to 4.57 m	0 to 15.24 cm	LasVegas	NA	NA	NA	NA	NA	NA	NA	NA	NA
10374082	2/3/2015	inventory_date	Chinese pistache	Pistacia chinensis	Las Vegas	Nevada	-115.1307871	36.16490115	no_info	NA	Fremont brt	3	NA	fair	introduced	0 to 4.57 m	0 to 15.24 cm	LasVegas	NA	NA	NA	NA	NA	NA	NA	NA	NA
10374083	2/3/2015	inventory_date	Chinese pistache	Pistacia chinensis	Las Vegas	Nevada	-115.1307165	36.16486956	no_info	NA	Fremont brt	3	NA	fair	introduced	0 to 4.57 m	0 to 15.24 cm	LasVegas	NA	NA	NA	NA	NA	NA	NA	NA	NA
10374084	2/3/2015	inventory_date	Chinese pistache	Pistacia chinensis	Las Vegas	Nevada	-115.1306274	36.16483197	no_info	NA	Fremont brt	3	NA	fair	introduced	0 to 4.57 m	0 to 15.24 cm	LasVegas	NA	NA	NA	NA	NA	NA	NA	NA	NA
10374085	2/3/2015	inventory_date	Chinese pistache	Pistacia chinensis	Las Vegas	Nevada	-115.1305379	36.16497833	no_info	NA	Fremont brt	5	NA	fair	introduced	0 to 4.57 m	0 to 15.24 cm	LasVegas	NA	NA	NA	NA	NA	NA	NA	NA	NA
10374086	2/3/2015	inventory_date	Chinese pistache	Pistacia chinensis	Las Vegas	Nevada	-115.1306188	36.16501371	no_info	NA	Fremont brt	5	NA	fair	introduced	0 to 4.57 m	0 to 15.24 cm	LasVegas	NA	NA	NA	NA	NA	NA	NA	NA	NA
10374087	2/3/2015	inventory_date	Chinese pistache	Pistacia chinensis	Las Vegas	Nevada	-115.1308212	36.16510096	no_info	NA	Fremont brt	5	NA	fair	introduced	0 to 4.57 m	0 to 15.24 cm	LasVegas	NA	NA	NA	NA	NA	NA	NA	NA	NA
10374090	2/3/2015	inventory_date	Chinese pistache	Pistacia chinensis	Las Vegas	Nevada	-115.1309082	36.16514161	no_info	NA	Fremont brt	5	NA	fair	introduced	0 to 4.57 m	0 to 15.24 cm	LasVegas	NA	NA	NA	NA	NA	NA	NA	NA	NA
10374091	2/3/2015	inventory_date	Chinese pistache	Pistacia chinensis	Las Vegas	Nevada	-115.1309881	36.16517717	no_info	NA	Fremont brt	5	NA	fair	introduced	0 to 4.57 m	0 to 15.24 cm	LasVegas	NA	NA	NA	NA	NA	NA	NA	NA	NA
10374092	2/3/2015	inventory_date	Chinese pistache	Pistacia chinensis	Las Vegas	Nevada	-115.1312882	36.16530508	no_info	NA	Fremont brt	5	NA	good	introduced	0 to 4.57 m	0 to 15.24 cm	LasVegas	NA	NA	NA	NA	NA	NA	NA	NA	NA
10374093	2/3/2015	inventory_date	Tex ash fan	Fraxinus velutina	Las Vegas	Nevada	-115.1302523	36.16464918	no_info	NA	Fremont brt	3	NA	fair	naturally_occurring	0 to 4.57 m	0 to 15.24 cm	LasVegas	NA	NA	NA	NA	NA	NA	NA	NA	NA
10374094	2/3/2015	inventory_date	Tex ash fan	Fraxinus velutina	Las Vegas	Nevada	-115.1300728	36.16457493	no_info	NA	Fremont brt	3	NA	fair	naturally_occurring	0 to 4.57 m	0 to 15.24 cm	LasVegas	NA	NA	NA	NA	NA	NA	NA	NA	NA
10374095	2/3/2015	inventory_date	Tex ash fan	Fraxinus velutina	Las Vegas	Nevada	-115.129973	36.16453122	no_info	NA	Fremont brt	3	NA	fair	naturally_occurring	0 to 4.57 m	0 to 15.24 cm	LasVegas	NA	NA	NA	NA	NA	NA	NA	NA	NA
10374096	2/3/2015	inventory_date	Tex ash fan	Fraxinus velutina	Las Vegas	Nevada	-115.1298854	36.1644937	no_info	NA	Fremont brt	3	NA	fair	naturally_occurring	0 to 4.57 m	0 to 15.24 cm	LasVegas	NA	NA	NA	NA	NA	NA	NA	NA	NA
10374097	2/3/2015	inventory_date	Tex ash fan	Fraxinus velutina	Las Vegas	Nevada	-115.1297953	36.16445572	no_info	NA	Fremont brt	3	NA	fair	naturally_occurring	0 to 4.57 m	0 to 15.24 cm	LasVegas	NA	NA	NA	NA	NA	NA	NA	NA	NA
10374098	2/3/2015	inventory_date	Tex ash fan	Fraxinus velutina	Las Vegas	Nevada	-115.1297059	36.16441425	no_info	NA	Fremont brt	3	NA	fair	naturally_occurring	0 to 4.57 m	0 to 15.24 cm	LasVegas	NA	NA	NA	NA	NA	NA	NA	NA	NA
10374099	2/3/2015	inventory_date	Tex ash fan	Fraxinus velutina	Las Vegas	Nevada	-115.129615	36.1643761	no_info	NA	Fremont brt	3	NA	fair	naturally_occurring	0 to 4.57 m	0 to 15.24 cm	LasVegas	NA	NA	NA	NA	NA	NA	NA	NA	NA
10374100	2/3/2015	inventory_date	Tex ash fan	Fraxinus velutina	Las Vegas	Nevada	-115.1295251	36.16433826	no_info	NA	Fremont brt	3	NA	fair	naturally_occurring	0 to 4.57 m	0 to 15.24 cm	LasVegas	NA	NA	NA	NA	NA	NA	NA	NA	NA
10374101	2/3/2015	inventory_date	Tex ash fan	Fraxinus velutina	Las Vegas	Nevada	-115.1294429	36.16430377	no_info	NA	Fremont brt	3	NA	fair	naturally_occurring	0 to 4.57 m	0 to 15.24 cm	LasVegas	NA	NA	NA	NA	NA	NA	NA	NA	NA
10374102	2/3/2015	inventory_date	Tex ash fan	Fraxinus velutina	Las Vegas	Nevada	-115.129365	36.16450025	no_info	NA	Fremont brt	5	NA	fair	naturally_occurring	0 to 4.57 m	0 to 15.24 cm	LasVegas	NA	NA	NA	NA	NA	NA	NA	NA	NA
10374103	2/3/2015	inventory_date	Tex ash fan	Fraxinus velutina	Las Vegas	Nevada	-115.1295887	36.16459688	no_info	NA	Fremont brt	5	NA	fair	naturally_occurring	0 to 4.57 m	0 to 15.24 cm	LasVegas	NA	NA	NA	NA	NA	NA	NA	NA	NA
10374104	2/3/2015	inventory_date	Tex ash fan	Fraxinus velutina	Las Vegas	Nevada	-115.1299847	36.16476901	no_info	NA	Fremont brt	5	NA	fair	naturally_occurring	0 to 4.57 m	0 to 15.24 cm	LasVegas	NA	NA	NA	NA	NA	NA	NA	NA	NA
10374105	2/3/2015	inventory_date	Tex ash fan	Fraxinus velutina	Las Vegas	Nevada	-115.1301573	36.16484339	no_info	NA	Fremont brt	5	NA	fair	naturally_occurring	0 to 4.57 m	0 to 15.24 cm	LasVegas	NA	NA	NA	NA	NA	NA	NA	NA	NA
10374123	2/3/2015	inventory_date	Chaste tree	Vitex agnus-castus	Las Vegas	Nevada	-115.2665008	36.14378012	no_info	NA	Sahara brt	1	NA	fair	introduced	0 to 4.57 m	0 to 15.24 cm	LasVegas	NA	NA	NA	NA	NA	NA	NA	NA	NA
10374124	2/3/2015	inventory_date	Chaste tree	Vitex agnus-castus	Las Vegas	Nevada	-115.2678488	36.14384792	no_info	NA	Sahara brt	1	NA	fair	introduced	0 to 4.57 m	0 to 15.24 cm	LasVegas	NA	NA	NA	NA	NA	NA	NA	NA	NA
10374125	2/3/2015	inventory_date	Chaste tree	Vitex agnus-castus	Las Vegas	Nevada	-115.2679108	36.14384974	no_info	NA	Sahara brt	1	NA	fair	introduced	0 to 4.57 m	0 to 15.24 cm	LasVegas	NA	NA	NA	NA	NA	NA	NA	NA	NA
10374126	2/3/2015	inventory_date	Shoestring acacia	Acacia stenophylla	Las Vegas	Nevada	-115.2679915	36.14385402	no_info	NA	Sahara brt	1	NA	fair	introduced	0 to 4.57 m	0 to 15.24 cm	LasVegas	NA	NA	NA	NA	NA	NA	NA	NA	NA
10374127	2/3/2015	inventory_date	Chaste tree	Vitex agnus-castus	Las Vegas	Nevada	-115.2680469	36.14385642	no_info	NA	Sahara brt	1	NA	fair	introduced	0 to 4.57 m	0 to 15.24 cm	LasVegas	NA	NA	NA	NA	NA	NA	NA	NA	NA
10374128	2/3/2015	inventory_date	Shoestring acacia	Acacia stenophylla	Las Vegas	Nevada	-115.2681473	36.14385488	no_info	NA	Sahara brt	1	NA	fair	introduced	0 to 4.57 m	0 to 15.24 cm	LasVegas	NA	NA	NA	NA	NA	NA	NA	NA	NA
10374129	2/3/2015	inventory_date	Desert museum palo verde	Parkinsonia	Las Vegas	Nevada	-115.2682537	36.14385134	no_info	NA	Sahara brt	1	NA	fair	no_info	0 to 4.57 m	0 to 15.24 cm	LasVegas	NA	NA	NA	NA	NA	NA	NA	NA	NA
10374130	2/3/2015	inventory_date	Desert museum palo verde	Parkinsonia	Las Vegas	Nevada	-115.2683906	36.14383433	no_info	NA	Sahara brt	1	NA	fair	no_info	0 to 4.57 m	0 to 15.24 cm	LasVegas	NA	NA	NA	NA	NA	NA	NA	NA	NA
10374131	2/3/2015	inventory_date	Desert museum palo verde	Parkinsonia	Las Vegas	Nevada	-115.26846	36.14382829	no_info	NA	Sahara brt	1	NA	fair	no_info	0 to 4.57 m	0 to 15.24 cm	LasVegas	NA	NA	NA	NA	NA	NA	NA	NA	NA
10374132	2/3/2015	inventory_date	Chaste tree	Vitex agnus-castus	Las Vegas	Nevada	-115.2712875	36.14390228	no_info	NA	Sahara brt	1	NA	fair	introduced	0 to 4.57 m	0 to 15.24 cm	LasVegas	NA	NA	NA	NA	NA	NA	NA	NA	NA
10374133	2/3/2015	inventory_date	Shoestring acacia	Acacia stenophylla	Las Vegas	Nevada	-115.2713861	36.14389951	no_info	NA	Sahara brt	1	NA	good	introduced	0 to 4.57 m	0 to 15.24 cm	LasVegas	NA	NA	NA	NA	NA	NA	NA	NA	NA
10374134	2/3/2015	inventory_date	Chaste tree	Vitex agnus-castus	Las Vegas	Nevada	-115.2714711	36.14390292	no_info	NA	Sahara brt	1	NA	fair	introduced	0 to 4.57 m	0 to 15.24 cm	LasVegas	NA	NA	NA	NA	NA	NA	NA	NA	NA
10374135	2/3/2015	inventory_date	Chaste tree	Vitex agnus-castus	Las Vegas	Nevada	-115.2715526	36.14390663	no_info	NA	Sahara brt	1	NA	good	introduced	0 to 4.57 m	0 to 15.24 cm	LasVegas	NA	NA	NA	NA	NA	NA	NA	NA	NA
10374136	2/3/2015	inventory_date	Chaste tree	Vitex agnus-castus	Las Vegas	Nevada	-115.2729263	36.14397225	no_info	NA	Sahara brt	1	NA	fair	introduced	0 to 4.57 m	0 to 15.24 cm	LasVegas	NA	NA	NA	NA	NA	NA	NA	NA	NA
10374137	2/3/2015	inventory_date	Chaste tree	Vitex agnus-castus	Las Vegas	Nevada	-115.2729899	36.14397172	no_info	NA	Sahara brt	1	NA	fair	introduced	0 to 4.57 m	0 to 15.24 cm	LasVegas	NA	NA	NA	NA	NA	NA	NA	NA	NA
10374138	2/3/2015	inventory_date	Chaste tree	Vitex agnus-castus	Las Vegas	Nevada	-115.2730676	36.14397689	no_info	NA	Sahara brt	1	NA	fair	introduced	0 to 4.57 m	0 to 15.24 cm	LasVegas	NA	NA	NA	NA	NA	NA	NA	NA	NA
10374139	2/3/2015	inventory_date	Chaste tree	Vitex agnus-castus	Las Vegas	Nevada	-115.2731605	36.1439786	no_info	NA	Sahara brt	1	NA	fair	introduced	0 to 4.57 m	0 to 15.24 cm	LasVegas	NA	NA	NA	NA	NA	NA	NA	NA	NA
10374140	2/3/2015	inventory_date	Chaste tree	Vitex agnus-castus	Las Vegas	Nevada	-115.2732326	36.14397666	no_info	NA	Sahara brt	1	NA	fair	introduced	0 to 4.57 m	0 to 15.24 cm	LasVegas	NA	NA	NA	NA	NA	NA	NA	NA	NA
10374141	2/3/2015	inventory_date	Shoestring acacia	Acacia stenophylla	Las Vegas	Nevada	-115.2733394	36.14395718	no_info	NA	Sahara brt	1	NA	fair	introduced	0 to 4.57 m	0 to 15.24 cm	LasVegas	NA	NA	NA	NA	NA	NA	NA	NA	NA
10374142	2/3/2015	inventory_date	Chaste tree	Vitex agnus-castus	Las Vegas	Nevada	-115.2734215	36.14395095	no_info	NA	Sahara brt	1	NA	good	introduced	0 to 4.57 m	0 to 15.24 cm	LasVegas	NA	NA	NA	NA	NA	NA	NA	NA	NA
10374143	2/3/2015	inventory_date	Chaste tree	Vitex agnus-castus	Las Vegas	Nevada	-115.2735887	36.1439557	no_info	NA	Sahara brt	1	NA	fair	introduced	0 to 4.57 m	0 to 15.24 cm	LasVegas	NA	NA	NA	NA	NA	NA	NA	NA	NA
10374144	2/3/2015	inventory_date	Chaste tree	Vitex agnus-castus	Las Vegas	Nevada	-115.2736718	36.14395642	no_info	NA	Sahara brt	1	NA	fair	introduced	0 to 4.57 m	0 to 15.24 cm	LasVegas	NA	NA	NA	NA	NA	NA	NA	NA	NA
10374146	2/3/2015	inventory_date	Chaste tree	Vitex agnus-castus	Las Vegas	Nevada	-115.2751665	36.14402653	no_info	NA	Sahara brt	1	NA	fair	introduced	0 to 4.57 m	0 to 15.24 cm	LasVegas	NA	NA	NA	NA	NA	NA	NA	NA	NA
10374147	2/3/2015	inventory_date	Chaste tree	Vitex agnus-castus	Las Vegas	Nevada	-115.2752883	36.14402996	no_info	NA	Sahara brt	1	NA	fair	introduced	0 to 4.57 m	0 to 15.24 cm	LasVegas	NA	NA	NA	NA	NA	NA	NA	NA	NA
10374148	2/3/2015	inventory_date	Desert museum palo verde	Parkinsonia	Las Vegas	Nevada	-115.2755705	36.14402019	no_info	NA	Sahara brt	1	NA	fair	no_info	0 to 4.57 m	0 to 15.24 cm	LasVegas	NA	NA	NA	NA	NA	NA	NA	NA	NA
10374149	2/3/2015	inventory_date	Desert museum palo verde	Parkinsonia	Las Vegas	Nevada	-115.2756727	36.14401915	no_info	NA	Sahara brt	1	NA	fair	no_info	0 to 4.57 m	0 to 15.24 cm	LasVegas	NA	NA	NA	NA	NA	NA	NA	NA	NA
10374150	2/3/2015	inventory_date	Desert museum palo verde	Parkinsonia	Las Vegas	Nevada	-115.2757661	36.14401496	no_info	NA	Sahara brt	1	NA	fair	no_info	0 to 4.57 m	0 to 15.24 cm	LasVegas	NA	NA	NA	NA	NA	NA	NA	NA	NA
10374151	2/3/2015	inventory_date	Chaste tree	Vitex agnus-castus	Las Vegas	Nevada	-115.275896	36.14400702	no_info	NA	Sahara brt	1	NA	fair	introduced	0 to 4.57 m	0 to 15.24 cm	LasVegas	NA	NA	NA	NA	NA	NA	NA	NA	NA
10374152	2/3/2015	inventory_date	Shoestring acacia	Acacia stenophylla	Las Vegas	Nevada	-115.2759692	36.14401327	no_info	NA	Sahara brt	1	NA	fair	introduced	0 to 4.57 m	0 to 15.24 cm	LasVegas	NA	NA	NA	NA	NA	NA	NA	NA	NA
10374153	2/3/2015	inventory_date	Chaste tree	Vitex agnus-castus	Las Vegas	Nevada	-115.2760267	36.14401391	no_info	NA	Sahara brt	1	NA	fair	introduced	0 to 4.57 m	0 to 15.24 cm	LasVegas	NA	NA	NA	NA	NA	NA	NA	NA	NA
10374154	2/3/2015	inventory_date	Chaste tree	Vitex agnus-castus	Las Vegas	Nevada	-115.2760951	36.14401433	no_info	NA	Sahara brt	1	NA	fair	introduced	0 to 4.57 m	0 to 15.24 cm	LasVegas	NA	NA	NA	NA	NA	NA	NA	NA	NA
10374155	2/3/2015	inventory_date	Chaste tree	Vitex agnus-castus	Las Vegas	Nevada	-115.2762722	36.14401879	no_info	NA	Sahara brt	1	NA	fair	introduced	0 to 4.57 m	0 to 15.24 cm	LasVegas	NA	NA	NA	NA	NA	NA	NA	NA	NA
10374156	2/3/2015	inventory_date	Chaste tree	Vitex agnus-castus	Las Vegas	Nevada	-115.2763494	36.14402107	no_info	NA	Sahara brt	1	NA	fair	introduced	0 to 4.57 m	0 to 15.24 cm	LasVegas	NA	NA	NA	NA	NA	NA	NA	NA	NA
10374157	2/3/2015	inventory_date	Shoestring acacia	Acacia stenophylla	Las Vegas	Nevada	-115.1531233	36.14367978	no_info	NA	Sahara brt	3	NA	fair	introduced	0 to 4.57 m	0 to 15.24 cm	LasVegas	NA	NA	NA	NA	NA	NA	NA	NA	NA
10374158	2/3/2015	inventory_date	Chaste tree	Vitex agnus-castus	Las Vegas	Nevada	-115.1530414	36.14368531	no_info	NA	Sahara brt	3	NA	fair	introduced	0 to 4.57 m	0 to 15.24 cm	LasVegas	NA	NA	NA	NA	NA	NA	NA	NA	NA
10374159	2/3/2015	inventory_date	Chaste tree	Vitex agnus-castus	Las Vegas	Nevada	-115.1529685	36.14368834	no_info	NA	Sahara brt	3	NA	fair	introduced	0 to 4.57 m	0 to 15.24 cm	LasVegas	NA	NA	NA	NA	NA	NA	NA	NA	NA
10374160	2/3/2015	inventory_date	Chaste tree	Vitex agnus-castus	Las Vegas	Nevada	-115.1528981	36.1436896	no_info	NA	Sahara brt	3	NA	good	introduced	0 to 4.57 m	0 to 15.24 cm	LasVegas	NA	NA	NA	NA	NA	NA	NA	NA	NA
10374161	2/3/2015	inventory_date	Shoestring acacia	Acacia stenophylla	Las Vegas	Nevada	-115.1523814	36.14367502	no_info	NA	Sahara brt	3	NA	fair	introduced	0 to 4.57 m	0 to 15.24 cm	LasVegas	NA	NA	NA	NA	NA	NA	NA	NA	NA
10374162	2/3/2015	inventory_date	Chaste tree	Vitex agnus-castus	Las Vegas	Nevada	-115.1506655	36.17261486	no_info	NA	Grand central median	5	NA	fair	introduced	0 to 4.57 m	0 to 15.24 cm	LasVegas	NA	NA	NA	NA	NA	NA	NA	NA	NA
10374163	2/3/2015	inventory_date	Desert willow	Chilopsis linearis	Las Vegas	Nevada	-115.1506496	36.17264458	no_info	NA	Grand central median	5	NA	fair	naturally_occurring	0 to 4.57 m	0 to 15.24 cm	LasVegas	NA	NA	NA	NA	NA	NA	NA	NA	NA
10374164	2/3/2015	inventory_date	Chaste tree	Vitex agnus-castus	Las Vegas	Nevada	-115.1505848	36.17267696	no_info	NA	Grand central median	5	NA	fair	introduced	0 to 4.57 m	0 to 15.24 cm	LasVegas	NA	NA	NA	NA	NA	NA	NA	NA	NA
10374165	2/3/2015	inventory_date	Desert willow	Chilopsis linearis	Las Vegas	Nevada	-115.1505811	36.17269537	no_info	NA	Grand central median	5	NA	fair	naturally_occurring	0 to 4.57 m	0 to 15.24 cm	LasVegas	NA	NA	NA	NA	NA	NA	NA	NA	NA
10367959	2/3/2015	inventory_date	Mexican fan palm	Washingtonia robusta	Las Vegas	Nevada	-115.2963323	36.29199844	green_space	7250 N Fort Apache Rd	Winding trails park	6	NA	good	introduced	0 to 4.57 m	0 to 15.24 cm	LasVegas	NA	NA	NA	NA	NA	NA	NA	NA	NA
10374166	2/3/2015	inventory_date	Desert willow	Chilopsis linearis	Las Vegas	Nevada	-115.1505144	36.17274192	no_info	NA	Grand central median	5	NA	fair	naturally_occurring	0 to 4.57 m	0 to 15.24 cm	LasVegas	NA	NA	NA	NA	NA	NA	NA	NA	NA
10374167	2/3/2015	inventory_date	Chaste tree	Vitex agnus-castus	Las Vegas	Nevada	-115.1504812	36.17274889	no_info	NA	Grand central median	5	NA	fair	introduced	0 to 4.57 m	0 to 15.24 cm	LasVegas	NA	NA	NA	NA	NA	NA	NA	NA	NA
10374168	2/3/2015	inventory_date	Chaste tree	Vitex agnus-castus	Las Vegas	Nevada	-115.1504828	36.17277159	no_info	NA	Grand central median	5	NA	fair	introduced	0 to 4.57 m	0 to 15.24 cm	LasVegas	NA	NA	NA	NA	NA	NA	NA	NA	NA
10374169	2/3/2015	inventory_date	Date palm	Phoenix dactylifera	Las Vegas	Nevada	-115.1504424	36.17279696	no_info	NA	Grand central median	5	NA	good	introduced	0 to 4.57 m	0 to 15.24 cm	LasVegas	NA	NA	NA	NA	NA	NA	NA	NA	NA
10374170	2/3/2015	inventory_date	Date palm	Phoenix dactylifera	Las Vegas	Nevada	-115.1503915	36.17283081	no_info	NA	Grand central median	5	NA	fair	introduced	0 to 4.57 m	0 to 15.24 cm	LasVegas	NA	NA	NA	NA	NA	NA	NA	NA	NA
10374292	2/3/2015	inventory_date	Chaste tree	Vitex agnus-castus	Las Vegas	Nevada	-115.2025349	36.14450961	no_info	NA	Sahara brt	1	NA	fair	introduced	0 to 4.57 m	0 to 15.24 cm	LasVegas	NA	NA	NA	NA	NA	NA	NA	NA	NA
10374293	2/3/2015	inventory_date	Mexican palo verde	Parkinsonia aculeata	Las Vegas	Nevada	-115.2026362	36.14450316	no_info	NA	Sahara brt	1	NA	fair	introduced	0 to 4.57 m	0 to 15.24 cm	LasVegas	NA	NA	NA	NA	NA	NA	NA	NA	NA
10374294	2/3/2015	inventory_date	Desert museum palo verde	Parkinsonia	Las Vegas	Nevada	-115.2027354	36.14449452	no_info	NA	Sahara brt	1	NA	fair	no_info	0 to 4.57 m	0 to 15.24 cm	LasVegas	NA	NA	NA	NA	NA	NA	NA	NA	NA
10374295	2/3/2015	inventory_date	Mexican palo verde	Parkinsonia aculeata	Las Vegas	Nevada	-115.2028311	36.14449515	no_info	NA	Sahara brt	1	NA	fair	introduced	0 to 4.57 m	0 to 15.24 cm	LasVegas	NA	NA	NA	NA	NA	NA	NA	NA	NA
10374296	2/3/2015	inventory_date	Shoestring acacia	Acacia stenophylla	Las Vegas	Nevada	-115.202926	36.14448723	no_info	NA	Sahara brt	1	NA	fair	introduced	0 to 4.57 m	0 to 15.24 cm	LasVegas	NA	NA	NA	NA	NA	NA	NA	NA	NA
10374297	2/3/2015	inventory_date	Chaste tree	Vitex agnus-castus	Las Vegas	Nevada	-115.2030552	36.14448379	no_info	NA	Sahara brt	1	NA	fair	introduced	0 to 4.57 m	0 to 15.24 cm	LasVegas	NA	NA	NA	NA	NA	NA	NA	NA	NA
10374298	2/3/2015	inventory_date	Chaste tree	Vitex agnus-castus	Las Vegas	Nevada	-115.2031255	36.14448258	no_info	NA	Sahara brt	1	NA	fair	introduced	0 to 4.57 m	0 to 15.24 cm	LasVegas	NA	NA	NA	NA	NA	NA	NA	NA	NA
10374299	2/3/2015	inventory_date	Shoestring acacia	Acacia stenophylla	Las Vegas	Nevada	-115.2032227	36.14448303	no_info	NA	Sahara brt	1	NA	fair	introduced	0 to 4.57 m	0 to 15.24 cm	LasVegas	NA	NA	NA	NA	NA	NA	NA	NA	NA
10374300	2/3/2015	inventory_date	Chaste tree	Vitex agnus-castus	Las Vegas	Nevada	-115.2033161	36.14448607	no_info	NA	Sahara brt	1	NA	fair	introduced	0 to 4.57 m	0 to 15.24 cm	LasVegas	NA	NA	NA	NA	NA	NA	NA	NA	NA
10374301	2/3/2015	inventory_date	Chaste tree	Vitex agnus-castus	Las Vegas	Nevada	-115.2034476	36.14448589	no_info	NA	Sahara brt	1	NA	good	introduced	0 to 4.57 m	0 to 15.24 cm	LasVegas	NA	NA	NA	NA	NA	NA	NA	NA	NA
10374302	2/3/2015	inventory_date	Chaste tree	Vitex agnus-castus	Las Vegas	Nevada	-115.2035404	36.14448747	no_info	NA	Sahara brt	1	NA	fair	introduced	0 to 4.57 m	0 to 15.24 cm	LasVegas	NA	NA	NA	NA	NA	NA	NA	NA	NA
10374318	2/3/2015	inventory_date	Shoestring acacia	Acacia stenophylla	Las Vegas	Nevada	-115.2066674	36.14453992	no_info	NA	Sahara brt	1	NA	fair	introduced	0 to 4.57 m	0 to 15.24 cm	LasVegas	NA	NA	NA	NA	NA	NA	NA	NA	NA
10374319	2/3/2015	inventory_date	Shoestring acacia	Acacia stenophylla	Las Vegas	Nevada	-115.2068424	36.14453447	no_info	NA	Sahara brt	1	NA	good	introduced	0 to 4.57 m	0 to 15.24 cm	LasVegas	NA	NA	NA	NA	NA	NA	NA	NA	NA
10374320	2/3/2015	inventory_date	Chaste tree	Vitex agnus-castus	Las Vegas	Nevada	-115.2069591	36.14451513	no_info	NA	Sahara brt	1	NA	fair	introduced	0 to 4.57 m	0 to 15.24 cm	LasVegas	NA	NA	NA	NA	NA	NA	NA	NA	NA
10374495	2/3/2015	inventory_date	Shoestring acacia	Acacia stenophylla	Las Vegas	Nevada	-115.1247864	36.14452693	no_info	NA	Sahara brt	3	NA	fair	introduced	0 to 4.57 m	0 to 15.24 cm	LasVegas	NA	NA	NA	NA	NA	NA	NA	NA	NA
10374321	2/3/2015	inventory_date	Chaste tree	Vitex agnus-castus	Las Vegas	Nevada	-115.2070181	36.14451033	no_info	NA	Sahara brt	1	NA	good	introduced	0 to 4.57 m	0 to 15.24 cm	LasVegas	NA	NA	NA	NA	NA	NA	NA	NA	NA
10374322	2/3/2015	inventory_date	Chaste tree	Vitex agnus-castus	Las Vegas	Nevada	-115.2070776	36.1445051	no_info	NA	Sahara brt	1	NA	fair	introduced	0 to 4.57 m	0 to 15.24 cm	LasVegas	NA	NA	NA	NA	NA	NA	NA	NA	NA
10374323	2/3/2015	inventory_date	Chaste tree	Vitex agnus-castus	Las Vegas	Nevada	-115.2094144	36.14452879	no_info	NA	Sahara brt	1	NA	fair	introduced	0 to 4.57 m	0 to 15.24 cm	LasVegas	NA	NA	NA	NA	NA	NA	NA	NA	NA
10374324	2/3/2015	inventory_date	Chaste tree	Vitex agnus-castus	Las Vegas	Nevada	-115.2095095	36.14451703	no_info	NA	Sahara brt	1	NA	good	introduced	0 to 4.57 m	0 to 15.24 cm	LasVegas	NA	NA	NA	NA	NA	NA	NA	NA	NA
10374325	2/3/2015	inventory_date	Chaste tree	Vitex agnus-castus	Las Vegas	Nevada	-115.2097267	36.1444848	no_info	NA	Sahara brt	1	NA	fair	introduced	0 to 4.57 m	0 to 15.24 cm	LasVegas	NA	NA	NA	NA	NA	NA	NA	NA	NA
10374326	2/3/2015	inventory_date	Chaste tree	Vitex agnus-castus	Las Vegas	Nevada	-115.2098039	36.14448157	no_info	NA	Sahara brt	1	NA	fair	introduced	0 to 4.57 m	0 to 15.24 cm	LasVegas	NA	NA	NA	NA	NA	NA	NA	NA	NA
10374327	2/3/2015	inventory_date	Chaste tree	Vitex agnus-castus	Las Vegas	Nevada	-115.2109469	36.14450642	no_info	NA	Sahara brt	1	NA	good	introduced	0 to 4.57 m	0 to 15.24 cm	LasVegas	NA	NA	NA	NA	NA	NA	NA	NA	NA
10374328	2/3/2015	inventory_date	Chaste tree	Vitex agnus-castus	Las Vegas	Nevada	-115.2110469	36.14449807	no_info	NA	Sahara brt	1	NA	fair	introduced	0 to 4.57 m	0 to 15.24 cm	LasVegas	NA	NA	NA	NA	NA	NA	NA	NA	NA
10374329	2/3/2015	inventory_date	Desert museum palo verde	Parkinsonia	Las Vegas	Nevada	-115.2111417	36.14448456	no_info	NA	Sahara brt	1	NA	fair	no_info	0 to 4.57 m	0 to 15.24 cm	LasVegas	NA	NA	NA	NA	NA	NA	NA	NA	NA
10374330	2/3/2015	inventory_date	Desert museum palo verde	Parkinsonia	Las Vegas	Nevada	-115.2112267	36.14447229	no_info	NA	Sahara brt	1	NA	fair	no_info	0 to 4.57 m	0 to 15.24 cm	LasVegas	NA	NA	NA	NA	NA	NA	NA	NA	NA
10374331	2/3/2015	inventory_date	Desert museum palo verde	Parkinsonia	Las Vegas	Nevada	-115.2113189	36.14448575	no_info	NA	Sahara brt	1	NA	fair	no_info	0 to 4.57 m	0 to 15.24 cm	LasVegas	NA	NA	NA	NA	NA	NA	NA	NA	NA
10374332	2/3/2015	inventory_date	Shoestring acacia	Acacia stenophylla	Las Vegas	Nevada	-115.2114427	36.14447965	no_info	NA	Sahara brt	1	NA	fair	introduced	0 to 4.57 m	0 to 15.24 cm	LasVegas	NA	NA	NA	NA	NA	NA	NA	NA	NA
10374333	2/3/2015	inventory_date	Desert museum palo verde	Parkinsonia	Las Vegas	Nevada	-115.2115214	36.14447904	no_info	NA	Sahara brt	1	NA	fair	no_info	0 to 4.57 m	0 to 15.24 cm	LasVegas	NA	NA	NA	NA	NA	NA	NA	NA	NA
10374334	2/3/2015	inventory_date	Desert museum palo verde	Parkinsonia	Las Vegas	Nevada	-115.2115868	36.14447613	no_info	NA	Sahara brt	1	NA	fair	no_info	0 to 4.57 m	0 to 15.24 cm	LasVegas	NA	NA	NA	NA	NA	NA	NA	NA	NA
10374335	2/3/2015	inventory_date	Shoestring acacia	Acacia stenophylla	Las Vegas	Nevada	-115.2116574	36.14447013	no_info	NA	Sahara brt	1	NA	fair	introduced	0 to 4.57 m	0 to 15.24 cm	LasVegas	NA	NA	NA	NA	NA	NA	NA	NA	NA
10374336	2/3/2015	inventory_date	Chaste tree	Vitex agnus-castus	Las Vegas	Nevada	-115.2117322	36.14446127	no_info	NA	Sahara brt	1	NA	fair	introduced	0 to 4.57 m	0 to 15.24 cm	LasVegas	NA	NA	NA	NA	NA	NA	NA	NA	NA
10374337	2/3/2015	inventory_date	Chaste tree	Vitex agnus-castus	Las Vegas	Nevada	-115.2118738	36.14445165	no_info	NA	Sahara brt	1	NA	fair	introduced	0 to 4.57 m	0 to 15.24 cm	LasVegas	NA	NA	NA	NA	NA	NA	NA	NA	NA
10374338	2/3/2015	inventory_date	Chaste tree	Vitex agnus-castus	Las Vegas	Nevada	-115.2119535	36.14445041	no_info	NA	Sahara brt	1	NA	fair	introduced	0 to 4.57 m	0 to 15.24 cm	LasVegas	NA	NA	NA	NA	NA	NA	NA	NA	NA
10374339	2/3/2015	inventory_date	Chaste tree	Vitex agnus-castus	Las Vegas	Nevada	-115.2129172	36.14446639	no_info	NA	Sahara brt	1	NA	fair	introduced	0 to 4.57 m	0 to 15.24 cm	LasVegas	NA	NA	NA	NA	NA	NA	NA	NA	NA
10374340	2/3/2015	inventory_date	Chaste tree	Vitex agnus-castus	Las Vegas	Nevada	-115.2129912	36.14446528	no_info	NA	Sahara brt	1	NA	fair	introduced	0 to 4.57 m	0 to 15.24 cm	LasVegas	NA	NA	NA	NA	NA	NA	NA	NA	NA
10374341	2/3/2015	inventory_date	Chaste tree	Vitex agnus-castus	Las Vegas	Nevada	-115.213124	36.14445519	no_info	NA	Sahara brt	1	NA	fair	introduced	0 to 4.57 m	0 to 15.24 cm	LasVegas	NA	NA	NA	NA	NA	NA	NA	NA	NA
10374342	2/3/2015	inventory_date	Shoestring acacia	Acacia stenophylla	Las Vegas	Nevada	-115.2131969	36.14444624	no_info	NA	Sahara brt	1	NA	fair	introduced	0 to 4.57 m	0 to 15.24 cm	LasVegas	NA	NA	NA	NA	NA	NA	NA	NA	NA
10374343	2/3/2015	inventory_date	Desert museum palo verde	Parkinsonia	Las Vegas	Nevada	-115.2132782	36.14445275	no_info	NA	Sahara brt	1	NA	fair	no_info	0 to 4.57 m	0 to 15.24 cm	LasVegas	NA	NA	NA	NA	NA	NA	NA	NA	NA
10374344	2/3/2015	inventory_date	Desert museum palo verde	Parkinsonia	Las Vegas	Nevada	-115.2133713	36.14444097	no_info	NA	Sahara brt	1	NA	fair	no_info	0 to 4.57 m	0 to 15.24 cm	LasVegas	NA	NA	NA	NA	NA	NA	NA	NA	NA
10374345	2/3/2015	inventory_date	Shoestring acacia	Acacia stenophylla	Las Vegas	Nevada	-115.2134582	36.14444369	no_info	NA	Sahara brt	1	NA	fair	introduced	0 to 4.57 m	0 to 15.24 cm	LasVegas	NA	NA	NA	NA	NA	NA	NA	NA	NA
10374346	2/3/2015	inventory_date	Desert museum palo verde	Parkinsonia	Las Vegas	Nevada	-115.2135649	36.14444357	no_info	NA	Sahara brt	1	NA	fair	no_info	0 to 4.57 m	0 to 15.24 cm	LasVegas	NA	NA	NA	NA	NA	NA	NA	NA	NA
10374347	2/3/2015	inventory_date	Desert museum palo verde	Parkinsonia	Las Vegas	Nevada	-115.2136405	36.14443666	no_info	NA	Sahara brt	1	NA	fair	no_info	0 to 4.57 m	0 to 15.24 cm	LasVegas	NA	NA	NA	NA	NA	NA	NA	NA	NA
10374348	2/3/2015	inventory_date	Desert museum palo verde	Parkinsonia	Las Vegas	Nevada	-115.2137212	36.14444428	no_info	NA	Sahara brt	1	NA	fair	no_info	0 to 4.57 m	0 to 15.24 cm	LasVegas	NA	NA	NA	NA	NA	NA	NA	NA	NA
10374349	2/3/2015	inventory_date	Chaste tree	Vitex agnus-castus	Las Vegas	Nevada	-115.2138156	36.14443138	no_info	NA	Sahara brt	1	NA	fair	introduced	0 to 4.57 m	0 to 15.24 cm	LasVegas	NA	NA	NA	NA	NA	NA	NA	NA	NA
10374350	2/3/2015	inventory_date	Chaste tree	Vitex agnus-castus	Las Vegas	Nevada	-115.213975	36.14442069	no_info	NA	Sahara brt	1	NA	fair	introduced	0 to 4.57 m	0 to 15.24 cm	LasVegas	NA	NA	NA	NA	NA	NA	NA	NA	NA
10374351	2/3/2015	inventory_date	Chaste tree	Vitex agnus-castus	Las Vegas	Nevada	-115.2140497	36.14441756	no_info	NA	Sahara brt	1	NA	fair	introduced	0 to 4.57 m	0 to 15.24 cm	LasVegas	NA	NA	NA	NA	NA	NA	NA	NA	NA
10374352	2/3/2015	inventory_date	Chaste tree	Vitex agnus-castus	Las Vegas	Nevada	-115.215121	36.14442982	no_info	NA	Sahara brt	1	NA	fair	introduced	0 to 4.57 m	0 to 15.24 cm	LasVegas	NA	NA	NA	NA	NA	NA	NA	NA	NA
10374353	2/3/2015	inventory_date	Chaste tree	Vitex agnus-castus	Las Vegas	Nevada	-115.2152868	36.14441257	no_info	NA	Sahara brt	1	NA	fair	introduced	0 to 4.57 m	0 to 15.24 cm	LasVegas	NA	NA	NA	NA	NA	NA	NA	NA	NA
10374354	2/3/2015	inventory_date	Chaste tree	Vitex agnus-castus	Las Vegas	Nevada	-115.2153513	36.14441001	no_info	NA	Sahara brt	1	NA	fair	introduced	0 to 4.57 m	0 to 15.24 cm	LasVegas	NA	NA	NA	NA	NA	NA	NA	NA	NA
10374355	2/3/2015	inventory_date	Shoestring acacia	Acacia stenophylla	Las Vegas	Nevada	-115.2154273	36.14441088	no_info	NA	Sahara brt	1	NA	fair	introduced	0 to 4.57 m	0 to 15.24 cm	LasVegas	NA	NA	NA	NA	NA	NA	NA	NA	NA
10374356	2/3/2015	inventory_date	Desert museum palo verde	Parkinsonia	Las Vegas	Nevada	-115.2155116	36.14440488	no_info	NA	Sahara brt	1	NA	fair	no_info	0 to 4.57 m	0 to 15.24 cm	LasVegas	NA	NA	NA	NA	NA	NA	NA	NA	NA
10374357	2/3/2015	inventory_date	Desert museum palo verde	Parkinsonia	Las Vegas	Nevada	-115.2156063	36.14440133	no_info	NA	Sahara brt	1	NA	fair	no_info	0 to 4.57 m	0 to 15.24 cm	LasVegas	NA	NA	NA	NA	NA	NA	NA	NA	NA
10374358	2/3/2015	inventory_date	Desert museum palo verde	Parkinsonia	Las Vegas	Nevada	-115.2157151	36.14439524	no_info	NA	Sahara brt	1	NA	fair	no_info	0 to 4.57 m	0 to 15.24 cm	LasVegas	NA	NA	NA	NA	NA	NA	NA	NA	NA
10374359	2/3/2015	inventory_date	Shoestring acacia	Acacia stenophylla	Las Vegas	Nevada	-115.215784	36.14439546	no_info	NA	Sahara brt	1	NA	fair	introduced	0 to 4.57 m	0 to 15.24 cm	LasVegas	NA	NA	NA	NA	NA	NA	NA	NA	NA
10374360	2/3/2015	inventory_date	Desert museum palo verde	Parkinsonia	Las Vegas	Nevada	-115.2158492	36.14439414	no_info	NA	Sahara brt	1	NA	fair	no_info	0 to 4.57 m	0 to 15.24 cm	LasVegas	NA	NA	NA	NA	NA	NA	NA	NA	NA
10374361	2/3/2015	inventory_date	Desert museum palo verde	Parkinsonia	Las Vegas	Nevada	-115.2159376	36.144397	no_info	NA	Sahara brt	1	NA	fair	no_info	0 to 4.57 m	0 to 15.24 cm	LasVegas	NA	NA	NA	NA	NA	NA	NA	NA	NA
10374362	2/3/2015	inventory_date	Chaste tree	Vitex agnus-castus	Las Vegas	Nevada	-115.2160038	36.14438881	no_info	NA	Sahara brt	1	NA	fair	introduced	0 to 4.57 m	0 to 15.24 cm	LasVegas	NA	NA	NA	NA	NA	NA	NA	NA	NA
10374363	2/3/2015	inventory_date	Chaste tree	Vitex agnus-castus	Las Vegas	Nevada	-115.2161309	36.14437788	no_info	NA	Sahara brt	1	NA	fair	introduced	0 to 4.57 m	0 to 15.24 cm	LasVegas	NA	NA	NA	NA	NA	NA	NA	NA	NA
10374364	2/3/2015	inventory_date	Chaste tree	Vitex agnus-castus	Las Vegas	Nevada	-115.2161925	36.14437334	no_info	NA	Sahara brt	1	NA	fair	introduced	0 to 4.57 m	0 to 15.24 cm	LasVegas	NA	NA	NA	NA	NA	NA	NA	NA	NA
10374365	2/3/2015	inventory_date	Chaste tree	Vitex agnus-castus	Las Vegas	Nevada	-115.2172645	36.14438654	no_info	NA	Sahara brt	1	NA	fair	introduced	0 to 4.57 m	0 to 15.24 cm	LasVegas	NA	NA	NA	NA	NA	NA	NA	NA	NA
10374366	2/3/2015	inventory_date	Chaste tree	Vitex agnus-castus	Las Vegas	Nevada	-115.2174295	36.14438439	no_info	NA	Sahara brt	1	NA	good	introduced	0 to 4.57 m	0 to 15.24 cm	LasVegas	NA	NA	NA	NA	NA	NA	NA	NA	NA
10374367	2/3/2015	inventory_date	Chaste tree	Vitex agnus-castus	Las Vegas	Nevada	-115.2175058	36.1443731	no_info	NA	Sahara brt	1	NA	fair	introduced	0 to 4.57 m	0 to 15.24 cm	LasVegas	NA	NA	NA	NA	NA	NA	NA	NA	NA
10374368	2/3/2015	inventory_date	Desert museum palo verde	Parkinsonia	Las Vegas	Nevada	-115.2176126	36.14436556	no_info	NA	Sahara brt	1	NA	fair	no_info	0 to 4.57 m	0 to 15.24 cm	LasVegas	NA	NA	NA	NA	NA	NA	NA	NA	NA
10374369	2/3/2015	inventory_date	Desert museum palo verde	Parkinsonia	Las Vegas	Nevada	-115.2176974	36.14436475	no_info	NA	Sahara brt	1	NA	fair	no_info	0 to 4.57 m	0 to 15.24 cm	LasVegas	NA	NA	NA	NA	NA	NA	NA	NA	NA
10374370	2/3/2015	inventory_date	Desert museum palo verde	Parkinsonia	Las Vegas	Nevada	-115.2178343	36.14436544	no_info	NA	Sahara brt	1	NA	fair	no_info	0 to 4.57 m	0 to 15.24 cm	LasVegas	NA	NA	NA	NA	NA	NA	NA	NA	NA
10374371	2/3/2015	inventory_date	Desert museum palo verde	Parkinsonia	Las Vegas	Nevada	-115.2179074	36.14436304	no_info	NA	Sahara brt	1	NA	fair	no_info	0 to 4.57 m	0 to 15.24 cm	LasVegas	NA	NA	NA	NA	NA	NA	NA	NA	NA
10374372	2/3/2015	inventory_date	Desert museum palo verde	Parkinsonia	Las Vegas	Nevada	-115.2180018	36.14436384	no_info	NA	Sahara brt	1	NA	fair	no_info	0 to 4.57 m	0 to 15.24 cm	LasVegas	NA	NA	NA	NA	NA	NA	NA	NA	NA
10374373	2/3/2015	inventory_date	Shoestring acacia	Acacia stenophylla	Las Vegas	Nevada	-115.2180789	36.1443599	no_info	NA	Sahara brt	1	NA	fair	introduced	0 to 4.57 m	0 to 15.24 cm	LasVegas	NA	NA	NA	NA	NA	NA	NA	NA	NA
10374374	2/3/2015	inventory_date	Chaste tree	Vitex agnus-castus	Las Vegas	Nevada	-115.2181449	36.14435433	no_info	NA	Sahara brt	1	NA	fair	introduced	0 to 4.57 m	0 to 15.24 cm	LasVegas	NA	NA	NA	NA	NA	NA	NA	NA	NA
10374375	2/3/2015	inventory_date	Chaste tree	Vitex agnus-castus	Las Vegas	Nevada	-115.218261	36.14433997	no_info	NA	Sahara brt	1	NA	fair	introduced	0 to 4.57 m	0 to 15.24 cm	LasVegas	NA	NA	NA	NA	NA	NA	NA	NA	NA
10374376	2/3/2015	inventory_date	Chaste tree	Vitex agnus-castus	Las Vegas	Nevada	-115.2183381	36.14433652	no_info	NA	Sahara brt	1	NA	fair	introduced	0 to 4.57 m	0 to 15.24 cm	LasVegas	NA	NA	NA	NA	NA	NA	NA	NA	NA
10374377	2/3/2015	inventory_date	Chaste tree	Vitex agnus-castus	Las Vegas	Nevada	-115.2194313	36.14435012	no_info	NA	Sahara brt	1	NA	fair	introduced	0 to 4.57 m	0 to 15.24 cm	LasVegas	NA	NA	NA	NA	NA	NA	NA	NA	NA
10374378	2/3/2015	inventory_date	Chaste tree	Vitex agnus-castus	Las Vegas	Nevada	-115.2195804	36.14433833	no_info	NA	Sahara brt	1	NA	fair	introduced	0 to 4.57 m	0 to 15.24 cm	LasVegas	NA	NA	NA	NA	NA	NA	NA	NA	NA
10374379	2/3/2015	inventory_date	Chaste tree	Vitex agnus-castus	Las Vegas	Nevada	-115.2196452	36.14432922	no_info	NA	Sahara brt	1	NA	fair	introduced	0 to 4.57 m	0 to 15.24 cm	LasVegas	NA	NA	NA	NA	NA	NA	NA	NA	NA
10374380	2/3/2015	inventory_date	Shoestring acacia	Acacia stenophylla	Las Vegas	Nevada	-115.2197172	36.14432797	no_info	NA	Sahara brt	1	NA	fair	introduced	0 to 4.57 m	0 to 15.24 cm	LasVegas	NA	NA	NA	NA	NA	NA	NA	NA	NA
10374381	2/3/2015	inventory_date	Desert museum palo verde	Parkinsonia	Las Vegas	Nevada	-115.2197917	36.14433412	no_info	NA	Sahara brt	1	NA	fair	no_info	0 to 4.57 m	0 to 15.24 cm	LasVegas	NA	NA	NA	NA	NA	NA	NA	NA	NA
10374382	2/3/2015	inventory_date	Desert museum palo verde	Parkinsonia	Las Vegas	Nevada	-115.2198591	36.14433345	no_info	NA	Sahara brt	1	NA	fair	no_info	0 to 4.57 m	0 to 15.24 cm	LasVegas	NA	NA	NA	NA	NA	NA	NA	NA	NA
10374383	2/3/2015	inventory_date	Desert museum palo verde	Parkinsonia	Las Vegas	Nevada	-115.2200174	36.14432877	no_info	NA	Sahara brt	1	NA	fair	no_info	0 to 4.57 m	0 to 15.24 cm	LasVegas	NA	NA	NA	NA	NA	NA	NA	NA	NA
10374384	2/3/2015	inventory_date	Desert museum palo verde	Parkinsonia	Las Vegas	Nevada	-115.2200976	36.14432868	no_info	NA	Sahara brt	1	NA	fair	no_info	0 to 4.57 m	0 to 15.24 cm	LasVegas	NA	NA	NA	NA	NA	NA	NA	NA	NA
10374385	2/3/2015	inventory_date	Desert museum palo verde	Parkinsonia	Las Vegas	Nevada	-115.2201962	36.14431965	no_info	NA	Sahara brt	1	NA	fair	no_info	0 to 4.57 m	0 to 15.24 cm	LasVegas	NA	NA	NA	NA	NA	NA	NA	NA	NA
10374386	2/3/2015	inventory_date	Chaste tree	Vitex agnus-castus	Las Vegas	Nevada	-115.2202752	36.14431709	no_info	NA	Sahara brt	1	NA	fair	introduced	0 to 4.57 m	0 to 15.24 cm	LasVegas	NA	NA	NA	NA	NA	NA	NA	NA	NA
10374387	2/3/2015	inventory_date	Chaste tree	Vitex agnus-castus	Las Vegas	Nevada	-115.2204132	36.14430605	no_info	NA	Sahara brt	1	NA	fair	introduced	0 to 4.57 m	0 to 15.24 cm	LasVegas	NA	NA	NA	NA	NA	NA	NA	NA	NA
10374388	2/3/2015	inventory_date	Chaste tree	Vitex agnus-castus	Las Vegas	Nevada	-115.2204868	36.14430407	no_info	NA	Sahara brt	1	NA	good	introduced	0 to 4.57 m	0 to 15.24 cm	LasVegas	NA	NA	NA	NA	NA	NA	NA	NA	NA
10374389	2/3/2015	inventory_date	Chaste tree	Vitex agnus-castus	Las Vegas	Nevada	-115.2205224	36.14430242	no_info	NA	Sahara brt	1	NA	fair	introduced	0 to 4.57 m	0 to 15.24 cm	LasVegas	NA	NA	NA	NA	NA	NA	NA	NA	NA
10374390	2/3/2015	inventory_date	Chaste tree	Vitex agnus-castus	Las Vegas	Nevada	-115.2215129	36.14431761	no_info	NA	Sahara brt	1	NA	fair	introduced	0 to 4.57 m	0 to 15.24 cm	LasVegas	NA	NA	NA	NA	NA	NA	NA	NA	NA
10374391	2/3/2015	inventory_date	Chaste tree	Vitex agnus-castus	Las Vegas	Nevada	-115.2215911	36.14431263	no_info	NA	Sahara brt	1	NA	fair	introduced	0 to 4.57 m	0 to 15.24 cm	LasVegas	NA	NA	NA	NA	NA	NA	NA	NA	NA
10374392	2/3/2015	inventory_date	Chaste tree	Vitex agnus-castus	Las Vegas	Nevada	-115.2217277	36.14430642	no_info	NA	Sahara brt	1	NA	fair	introduced	0 to 4.57 m	0 to 15.24 cm	LasVegas	NA	NA	NA	NA	NA	NA	NA	NA	NA
10374393	2/3/2015	inventory_date	Shoestring acacia	Acacia stenophylla	Las Vegas	Nevada	-115.2218177	36.14430038	no_info	NA	Sahara brt	1	NA	fair	introduced	0 to 4.57 m	0 to 15.24 cm	LasVegas	NA	NA	NA	NA	NA	NA	NA	NA	NA
10374394	2/3/2015	inventory_date	Desert museum palo verde	Parkinsonia	Las Vegas	Nevada	-115.2219188	36.14429667	no_info	NA	Sahara brt	1	NA	fair	no_info	0 to 4.57 m	0 to 15.24 cm	LasVegas	NA	NA	NA	NA	NA	NA	NA	NA	NA
10374395	2/3/2015	inventory_date	Desert museum palo verde	Parkinsonia	Las Vegas	Nevada	-115.2219933	36.14429622	no_info	NA	Sahara brt	1	NA	fair	no_info	0 to 4.57 m	0 to 15.24 cm	LasVegas	NA	NA	NA	NA	NA	NA	NA	NA	NA
10374396	2/3/2015	inventory_date	Desert museum palo verde	Parkinsonia	Las Vegas	Nevada	-115.2221497	36.14429793	no_info	NA	Sahara brt	1	NA	fair	no_info	0 to 4.57 m	0 to 15.24 cm	LasVegas	NA	NA	NA	NA	NA	NA	NA	NA	NA
10374397	2/3/2015	inventory_date	Desert museum palo verde	Parkinsonia	Las Vegas	Nevada	-115.2222191	36.14428344	no_info	NA	Sahara brt	1	NA	fair	no_info	0 to 4.57 m	0 to 15.24 cm	LasVegas	NA	NA	NA	NA	NA	NA	NA	NA	NA
10374398	2/3/2015	inventory_date	Desert museum palo verde	Parkinsonia	Las Vegas	Nevada	-115.2222924	36.1442821	no_info	NA	Sahara brt	1	NA	fair	no_info	0 to 4.57 m	0 to 15.24 cm	LasVegas	NA	NA	NA	NA	NA	NA	NA	NA	NA
10374399	2/3/2015	inventory_date	Shoestring acacia	Acacia stenophylla	Las Vegas	Nevada	-115.2223644	36.14428079	no_info	NA	Sahara brt	1	NA	fair	introduced	0 to 4.57 m	0 to 15.24 cm	LasVegas	NA	NA	NA	NA	NA	NA	NA	NA	NA
10374400	2/3/2015	inventory_date	Chaste tree	Vitex agnus-castus	Las Vegas	Nevada	-115.2224176	36.14427981	no_info	NA	Sahara brt	1	NA	fair	introduced	0 to 4.57 m	0 to 15.24 cm	LasVegas	NA	NA	NA	NA	NA	NA	NA	NA	NA
10374401	2/3/2015	inventory_date	Chaste tree	Vitex agnus-castus	Las Vegas	Nevada	-115.2225381	36.14426693	no_info	NA	Sahara brt	1	NA	fair	introduced	0 to 4.57 m	0 to 15.24 cm	LasVegas	NA	NA	NA	NA	NA	NA	NA	NA	NA
10374402	2/3/2015	inventory_date	Chaste tree	Vitex agnus-castus	Las Vegas	Nevada	-115.2226114	36.14426262	no_info	NA	Sahara brt	1	NA	fair	introduced	0 to 4.57 m	0 to 15.24 cm	LasVegas	NA	NA	NA	NA	NA	NA	NA	NA	NA
10374403	2/3/2015	inventory_date	Desert museum palo verde	Parkinsonia	Las Vegas	Nevada	-115.2232401	36.14427049	no_info	NA	Sahara brt	1	NA	fair	no_info	0 to 4.57 m	0 to 15.24 cm	LasVegas	NA	NA	NA	NA	NA	NA	NA	NA	NA
10374404	2/3/2015	inventory_date	Desert museum palo verde	Parkinsonia	Las Vegas	Nevada	-115.2233171	36.14427244	no_info	NA	Sahara brt	1	NA	fair	no_info	0 to 4.57 m	0 to 15.24 cm	LasVegas	NA	NA	NA	NA	NA	NA	NA	NA	NA
10374405	2/3/2015	inventory_date	Desert museum palo verde	Parkinsonia	Las Vegas	Nevada	-115.2234137	36.14426512	no_info	NA	Sahara brt	1	NA	fair	no_info	0 to 4.57 m	0 to 15.24 cm	LasVegas	NA	NA	NA	NA	NA	NA	NA	NA	NA
10374406	2/3/2015	inventory_date	Desert museum palo verde	Parkinsonia	Las Vegas	Nevada	-115.2270009	36.14420739	no_info	NA	Sahara brt	1	NA	fair	no_info	0 to 4.57 m	0 to 15.24 cm	LasVegas	NA	NA	NA	NA	NA	NA	NA	NA	NA
10374407	2/3/2015	inventory_date	Desert museum palo verde	Parkinsonia	Las Vegas	Nevada	-115.2271068	36.14419758	no_info	NA	Sahara brt	1	NA	fair	no_info	0 to 4.57 m	0 to 15.24 cm	LasVegas	NA	NA	NA	NA	NA	NA	NA	NA	NA
10374408	2/3/2015	inventory_date	Desert museum palo verde	Parkinsonia	Las Vegas	Nevada	-115.2272638	36.14418877	no_info	NA	Sahara brt	1	NA	fair	no_info	0 to 4.57 m	0 to 15.24 cm	LasVegas	NA	NA	NA	NA	NA	NA	NA	NA	NA
10374409	2/3/2015	inventory_date	Chaste tree	Vitex agnus-castus	Las Vegas	Nevada	-115.2279202	36.14419533	no_info	NA	Sahara brt	1	NA	fair	introduced	0 to 4.57 m	0 to 15.24 cm	LasVegas	NA	NA	NA	NA	NA	NA	NA	NA	NA
10374410	2/3/2015	inventory_date	Chaste tree	Vitex agnus-castus	Las Vegas	Nevada	-115.228	36.14418721	no_info	NA	Sahara brt	1	NA	good	introduced	0 to 4.57 m	0 to 15.24 cm	LasVegas	NA	NA	NA	NA	NA	NA	NA	NA	NA
10374411	2/3/2015	inventory_date	Chaste tree	Vitex agnus-castus	Las Vegas	Nevada	-115.228141	36.14418107	no_info	NA	Sahara brt	1	NA	fair	introduced	0 to 4.57 m	0 to 15.24 cm	LasVegas	NA	NA	NA	NA	NA	NA	NA	NA	NA
10374412	2/3/2015	inventory_date	Desert museum palo verde	Parkinsonia	Las Vegas	Nevada	-115.2282244	36.14418327	no_info	NA	Sahara brt	1	NA	fair	no_info	0 to 4.57 m	0 to 15.24 cm	LasVegas	NA	NA	NA	NA	NA	NA	NA	NA	NA
10374413	2/3/2015	inventory_date	Desert museum palo verde	Parkinsonia	Las Vegas	Nevada	-115.2283206	36.14416472	no_info	NA	Sahara brt	1	NA	fair	no_info	0 to 4.57 m	0 to 15.24 cm	LasVegas	NA	NA	NA	NA	NA	NA	NA	NA	NA
10374414	2/3/2015	inventory_date	Desert museum palo verde	Parkinsonia	Las Vegas	Nevada	-115.2283971	36.14417245	no_info	NA	Sahara brt	1	NA	fair	no_info	0 to 4.57 m	0 to 15.24 cm	LasVegas	NA	NA	NA	NA	NA	NA	NA	NA	NA
10374415	2/3/2015	inventory_date	Shoestring acacia	Acacia stenophylla	Las Vegas	Nevada	-115.2284714	36.14417134	no_info	NA	Sahara brt	1	NA	fair	introduced	0 to 4.57 m	0 to 15.24 cm	LasVegas	NA	NA	NA	NA	NA	NA	NA	NA	NA
10374416	2/3/2015	inventory_date	Shoestring acacia	Acacia stenophylla	Las Vegas	Nevada	-115.2655924	36.14379497	no_info	NA	Sahara brt	1	NA	fair	introduced	0 to 4.57 m	0 to 15.24 cm	LasVegas	NA	NA	NA	NA	NA	NA	NA	NA	NA
10374417	2/3/2015	inventory_date	Chaste tree	Vitex agnus-castus	Las Vegas	Nevada	-115.2656641	36.14379605	no_info	NA	Sahara brt	1	NA	fair	introduced	0 to 4.57 m	0 to 15.24 cm	LasVegas	NA	NA	NA	NA	NA	NA	NA	NA	NA
10374418	2/3/2015	inventory_date	Shoestring acacia	Acacia stenophylla	Las Vegas	Nevada	-115.2658252	36.14379845	no_info	NA	Sahara brt	1	NA	fair	introduced	0 to 4.57 m	0 to 15.24 cm	LasVegas	NA	NA	NA	NA	NA	NA	NA	NA	NA
10374419	2/3/2015	inventory_date	Chaste tree	Vitex agnus-castus	Las Vegas	Nevada	-115.265946	36.14379967	no_info	NA	Sahara brt	1	NA	fair	introduced	0 to 4.57 m	0 to 15.24 cm	LasVegas	NA	NA	NA	NA	NA	NA	NA	NA	NA
10374420	2/3/2015	inventory_date	Chaste tree	Vitex agnus-castus	Las Vegas	Nevada	-115.2660547	36.14379023	no_info	NA	Sahara brt	1	NA	fair	introduced	0 to 4.57 m	0 to 15.24 cm	LasVegas	NA	NA	NA	NA	NA	NA	NA	NA	NA
10374421	2/3/2015	inventory_date	Chaste tree	Vitex agnus-castus	Las Vegas	Nevada	-115.2661096	36.14378001	no_info	NA	Sahara brt	1	NA	fair	introduced	0 to 4.57 m	0 to 15.24 cm	LasVegas	NA	NA	NA	NA	NA	NA	NA	NA	NA
10374422	2/3/2015	inventory_date	Chaste tree	Vitex agnus-castus	Las Vegas	Nevada	-115.2662794	36.14377666	no_info	NA	Sahara brt	1	NA	fair	introduced	0 to 4.57 m	0 to 15.24 cm	LasVegas	NA	NA	NA	NA	NA	NA	NA	NA	NA
10374423	2/3/2015	inventory_date	Chaste tree	Vitex agnus-castus	Las Vegas	Nevada	-115.2664386	36.14378191	no_info	NA	Sahara brt	1	NA	fair	introduced	0 to 4.57 m	0 to 15.24 cm	LasVegas	NA	NA	NA	NA	NA	NA	NA	NA	NA
10374424	2/3/2015	inventory_date	Chaste tree	Vitex agnus-castus	Las Vegas	Nevada	-115.1523007	36.14367718	no_info	NA	Sahara brt	3	NA	fair	introduced	0 to 4.57 m	0 to 15.24 cm	LasVegas	NA	NA	NA	NA	NA	NA	NA	NA	NA
10374425	2/3/2015	inventory_date	Chaste tree	Vitex agnus-castus	Las Vegas	Nevada	-115.1522179	36.14367859	no_info	NA	Sahara brt	3	NA	fair	introduced	0 to 4.57 m	0 to 15.24 cm	LasVegas	NA	NA	NA	NA	NA	NA	NA	NA	NA
10374426	2/3/2015	inventory_date	Chaste tree	Vitex agnus-castus	Las Vegas	Nevada	-115.1521452	36.14368207	no_info	NA	Sahara brt	3	NA	fair	introduced	0 to 4.57 m	0 to 15.24 cm	LasVegas	NA	NA	NA	NA	NA	NA	NA	NA	NA
10374427	2/3/2015	inventory_date	Chaste tree	Vitex agnus-castus	Las Vegas	Nevada	-115.1500737	36.14375837	no_info	NA	Sahara brt	3	NA	good	introduced	0 to 4.57 m	0 to 15.24 cm	LasVegas	NA	NA	NA	NA	NA	NA	NA	NA	NA
10374428	2/3/2015	inventory_date	Chaste tree	Vitex agnus-castus	Las Vegas	Nevada	-115.1500024	36.14376163	no_info	NA	Sahara brt	3	NA	good	introduced	0 to 4.57 m	0 to 15.24 cm	LasVegas	NA	NA	NA	NA	NA	NA	NA	NA	NA
10374429	2/3/2015	inventory_date	Chaste tree	Vitex agnus-castus	Las Vegas	Nevada	-115.1499195	36.14376133	no_info	NA	Sahara brt	3	NA	fair	introduced	0 to 4.57 m	0 to 15.24 cm	LasVegas	NA	NA	NA	NA	NA	NA	NA	NA	NA
10374430	2/3/2015	inventory_date	Mexican palo verde	Parkinsonia aculeata	Las Vegas	Nevada	-115.149829	36.14376518	no_info	NA	Sahara brt	3	NA	fair	introduced	0 to 4.57 m	0 to 15.24 cm	LasVegas	NA	NA	NA	NA	NA	NA	NA	NA	NA
10374431	2/3/2015	inventory_date	Desert museum palo verde	Parkinsonia	Las Vegas	Nevada	-115.1497426	36.14377065	no_info	NA	Sahara brt	3	NA	fair	no_info	0 to 4.57 m	0 to 15.24 cm	LasVegas	NA	NA	NA	NA	NA	NA	NA	NA	NA
10374432	2/3/2015	inventory_date	Mexican palo verde	Parkinsonia aculeata	Las Vegas	Nevada	-115.1496574	36.1437721	no_info	NA	Sahara brt	3	NA	fair	introduced	0 to 4.57 m	0 to 15.24 cm	LasVegas	NA	NA	NA	NA	NA	NA	NA	NA	NA
10374433	2/3/2015	inventory_date	Shoestring acacia	Acacia stenophylla	Las Vegas	Nevada	-115.149571	36.14377596	no_info	NA	Sahara brt	3	NA	fair	introduced	0 to 4.57 m	0 to 15.24 cm	LasVegas	NA	NA	NA	NA	NA	NA	NA	NA	NA
10374434	2/3/2015	inventory_date	Shoestring acacia	Acacia stenophylla	Las Vegas	Nevada	-115.1494977	36.14378017	no_info	NA	Sahara brt	3	NA	fair	introduced	0 to 4.57 m	0 to 15.24 cm	LasVegas	NA	NA	NA	NA	NA	NA	NA	NA	NA
10374496	2/3/2015	inventory_date	Shoestring acacia	Acacia stenophylla	Las Vegas	Nevada	-115.1249271	36.14452747	no_info	NA	Sahara brt	3	NA	good	introduced	0 to 4.57 m	0 to 15.24 cm	LasVegas	NA	NA	NA	NA	NA	NA	NA	NA	NA
10374435	2/3/2015	inventory_date	Chaste tree	Vitex agnus-castus	Las Vegas	Nevada	-115.1493577	36.14379673	no_info	NA	Sahara brt	3	NA	good	introduced	0 to 4.57 m	0 to 15.24 cm	LasVegas	NA	NA	NA	NA	NA	NA	NA	NA	NA
10374436	2/3/2015	inventory_date	Chaste tree	Vitex agnus-castus	Las Vegas	Nevada	-115.1492025	36.14381772	no_info	NA	Sahara brt	3	NA	fair	introduced	0 to 4.57 m	0 to 15.24 cm	LasVegas	NA	NA	NA	NA	NA	NA	NA	NA	NA
10374437	2/3/2015	inventory_date	Chaste tree	Vitex agnus-castus	Las Vegas	Nevada	-115.1491195	36.1438235	no_info	NA	Sahara brt	3	NA	good	introduced	0 to 4.57 m	0 to 15.24 cm	LasVegas	NA	NA	NA	NA	NA	NA	NA	NA	NA
10374438	2/3/2015	inventory_date	Chaste tree	Vitex agnus-castus	Las Vegas	Nevada	-115.1488876	36.1438313	no_info	NA	Sahara brt	3	NA	fair	introduced	0 to 4.57 m	0 to 15.24 cm	LasVegas	NA	NA	NA	NA	NA	NA	NA	NA	NA
10374439	2/3/2015	inventory_date	Chaste tree	Vitex agnus-castus	Las Vegas	Nevada	-115.1487999	36.1438342	no_info	NA	Sahara brt	3	NA	fair	introduced	0 to 4.57 m	0 to 15.24 cm	LasVegas	NA	NA	NA	NA	NA	NA	NA	NA	NA
10374440	2/3/2015	inventory_date	Shoestring acacia	Acacia stenophylla	Las Vegas	Nevada	-115.1042916	36.14456988	no_info	NA	Sahara brt	3	NA	good	introduced	0 to 4.57 m	0 to 15.24 cm	LasVegas	NA	NA	NA	NA	NA	NA	NA	NA	NA
10374441	2/3/2015	inventory_date	Shoestring acacia	Acacia stenophylla	Las Vegas	Nevada	-115.1045578	36.14456638	no_info	NA	Sahara brt	3	NA	good	introduced	0 to 4.57 m	0 to 15.24 cm	LasVegas	NA	NA	NA	NA	NA	NA	NA	NA	NA
10374442	2/3/2015	inventory_date	Shoestring acacia	Acacia stenophylla	Las Vegas	Nevada	-115.1049	36.14456044	no_info	NA	Sahara brt	3	NA	fair	introduced	0 to 4.57 m	0 to 15.24 cm	LasVegas	NA	NA	NA	NA	NA	NA	NA	NA	NA
10374443	2/3/2015	inventory_date	Shoestring acacia	Acacia stenophylla	Las Vegas	Nevada	-115.1051684	36.14455568	no_info	NA	Sahara brt	3	NA	fair	introduced	0 to 4.57 m	0 to 15.24 cm	LasVegas	NA	NA	NA	NA	NA	NA	NA	NA	NA
10374444	2/3/2015	inventory_date	Shoestring acacia	Acacia stenophylla	Las Vegas	Nevada	-115.1065755	36.14452868	no_info	NA	Sahara brt	3	NA	fair	introduced	0 to 4.57 m	0 to 15.24 cm	LasVegas	NA	NA	NA	NA	NA	NA	NA	NA	NA
10374445	2/3/2015	inventory_date	Shoestring acacia	Acacia stenophylla	Las Vegas	Nevada	-115.1066903	36.14452598	no_info	NA	Sahara brt	3	NA	fair	introduced	0 to 4.57 m	0 to 15.24 cm	LasVegas	NA	NA	NA	NA	NA	NA	NA	NA	NA
10374446	2/3/2015	inventory_date	Shoestring acacia	Acacia stenophylla	Las Vegas	Nevada	-115.1068459	36.14452818	no_info	NA	Sahara brt	3	NA	good	introduced	0 to 4.57 m	0 to 15.24 cm	LasVegas	NA	NA	NA	NA	NA	NA	NA	NA	NA
10374447	2/3/2015	inventory_date	Shoestring acacia	Acacia stenophylla	Las Vegas	Nevada	-115.1069976	36.14452405	no_info	NA	Sahara brt	3	NA	good	introduced	0 to 4.57 m	0 to 15.24 cm	LasVegas	NA	NA	NA	NA	NA	NA	NA	NA	NA
10374448	2/3/2015	inventory_date	Shoestring acacia	Acacia stenophylla	Las Vegas	Nevada	-115.1072406	36.14452118	no_info	NA	Sahara brt	3	NA	good	introduced	0 to 4.57 m	0 to 15.24 cm	LasVegas	NA	NA	NA	NA	NA	NA	NA	NA	NA
10374449	2/3/2015	inventory_date	Shoestring acacia	Acacia stenophylla	Las Vegas	Nevada	-115.1073364	36.14452069	no_info	NA	Sahara brt	3	NA	good	introduced	0 to 4.57 m	0 to 15.24 cm	LasVegas	NA	NA	NA	NA	NA	NA	NA	NA	NA
10374450	2/3/2015	inventory_date	Shoestring acacia	Acacia stenophylla	Las Vegas	Nevada	-115.1075744	36.14451586	no_info	NA	Sahara brt	3	NA	good	introduced	0 to 4.57 m	0 to 15.24 cm	LasVegas	NA	NA	NA	NA	NA	NA	NA	NA	NA
10374451	2/3/2015	inventory_date	Shoestring acacia	Acacia stenophylla	Las Vegas	Nevada	-115.1078393	36.14451199	no_info	NA	Sahara brt	3	NA	fair	introduced	0 to 4.57 m	0 to 15.24 cm	LasVegas	NA	NA	NA	NA	NA	NA	NA	NA	NA
10374452	2/3/2015	inventory_date	Shoestring acacia	Acacia stenophylla	Las Vegas	Nevada	-115.1079859	36.14450904	no_info	NA	Sahara brt	3	NA	good	introduced	0 to 4.57 m	0 to 15.24 cm	LasVegas	NA	NA	NA	NA	NA	NA	NA	NA	NA
10374453	2/3/2015	inventory_date	Shoestring acacia	Acacia stenophylla	Las Vegas	Nevada	-115.1081175	36.14450661	no_info	NA	Sahara brt	3	NA	good	introduced	0 to 4.57 m	0 to 15.24 cm	LasVegas	NA	NA	NA	NA	NA	NA	NA	NA	NA
10374454	2/3/2015	inventory_date	Shoestring acacia	Acacia stenophylla	Las Vegas	Nevada	-115.1082323	36.14450656	no_info	NA	Sahara brt	3	NA	good	introduced	0 to 4.57 m	0 to 15.24 cm	LasVegas	NA	NA	NA	NA	NA	NA	NA	NA	NA
10374455	2/3/2015	inventory_date	Shoestring acacia	Acacia stenophylla	Las Vegas	Nevada	-115.1084433	36.14450246	no_info	NA	Sahara brt	3	NA	good	introduced	0 to 4.57 m	0 to 15.24 cm	LasVegas	NA	NA	NA	NA	NA	NA	NA	NA	NA
10374456	2/3/2015	inventory_date	Shoestring acacia	Acacia stenophylla	Las Vegas	Nevada	-115.108761	36.14449707	no_info	NA	Sahara brt	3	NA	good	introduced	0 to 4.57 m	0 to 15.24 cm	LasVegas	NA	NA	NA	NA	NA	NA	NA	NA	NA
10374457	2/3/2015	inventory_date	Shoestring acacia	Acacia stenophylla	Las Vegas	Nevada	-115.1088824	36.14449436	no_info	NA	Sahara brt	3	NA	fair	introduced	0 to 4.57 m	0 to 15.24 cm	LasVegas	NA	NA	NA	NA	NA	NA	NA	NA	NA
10374458	2/3/2015	inventory_date	Shoestring acacia	Acacia stenophylla	Las Vegas	Nevada	-115.1091823	36.14448697	no_info	NA	Sahara brt	3	NA	good	introduced	0 to 4.57 m	0 to 15.24 cm	LasVegas	NA	NA	NA	NA	NA	NA	NA	NA	NA
10374459	2/3/2015	inventory_date	Shoestring acacia	Acacia stenophylla	Las Vegas	Nevada	-115.1093321	36.14448598	no_info	NA	Sahara brt	3	NA	good	introduced	0 to 4.57 m	0 to 15.24 cm	LasVegas	NA	NA	NA	NA	NA	NA	NA	NA	NA
10374460	2/3/2015	inventory_date	Shoestring acacia	Acacia stenophylla	Las Vegas	Nevada	-115.109478	36.14448447	no_info	NA	Sahara brt	3	NA	good	introduced	0 to 4.57 m	0 to 15.24 cm	LasVegas	NA	NA	NA	NA	NA	NA	NA	NA	NA
10374461	2/3/2015	inventory_date	Shoestring acacia	Acacia stenophylla	Las Vegas	Nevada	-115.111291	36.14449088	no_info	NA	Sahara brt	3	NA	fair	introduced	0 to 4.57 m	0 to 15.24 cm	LasVegas	NA	NA	NA	NA	NA	NA	NA	NA	NA
10374462	2/3/2015	inventory_date	Shoestring acacia	Acacia stenophylla	Las Vegas	Nevada	-115.1114735	36.14449322	no_info	NA	Sahara brt	3	NA	good	introduced	0 to 4.57 m	0 to 15.24 cm	LasVegas	NA	NA	NA	NA	NA	NA	NA	NA	NA
10374463	2/3/2015	inventory_date	Shoestring acacia	Acacia stenophylla	Las Vegas	Nevada	-115.1116176	36.14449573	no_info	NA	Sahara brt	3	NA	good	introduced	0 to 4.57 m	0 to 15.24 cm	LasVegas	NA	NA	NA	NA	NA	NA	NA	NA	NA
10374464	2/3/2015	inventory_date	Shoestring acacia	Acacia stenophylla	Las Vegas	Nevada	-115.1117366	36.14449533	no_info	NA	Sahara brt	3	NA	good	introduced	0 to 4.57 m	0 to 15.24 cm	LasVegas	NA	NA	NA	NA	NA	NA	NA	NA	NA
10374465	2/3/2015	inventory_date	Shoestring acacia	Acacia stenophylla	Las Vegas	Nevada	-115.1122368	36.14450248	no_info	NA	Sahara brt	3	NA	fair	introduced	0 to 4.57 m	0 to 15.24 cm	LasVegas	NA	NA	NA	NA	NA	NA	NA	NA	NA
10374466	2/3/2015	inventory_date	Shoestring acacia	Acacia stenophylla	Las Vegas	Nevada	-115.1123993	36.14450548	no_info	NA	Sahara brt	3	NA	good	introduced	0 to 4.57 m	0 to 15.24 cm	LasVegas	NA	NA	NA	NA	NA	NA	NA	NA	NA
10374467	2/3/2015	inventory_date	Shoestring acacia	Acacia stenophylla	Las Vegas	Nevada	-115.1124753	36.14450406	no_info	NA	Sahara brt	3	NA	fair	introduced	0 to 4.57 m	0 to 15.24 cm	LasVegas	NA	NA	NA	NA	NA	NA	NA	NA	NA
10374468	2/3/2015	inventory_date	Shoestring acacia	Acacia stenophylla	Las Vegas	Nevada	-115.1126724	36.14450679	no_info	NA	Sahara brt	3	NA	good	introduced	0 to 4.57 m	0 to 15.24 cm	LasVegas	NA	NA	NA	NA	NA	NA	NA	NA	NA
10374469	2/3/2015	inventory_date	Shoestring acacia	Acacia stenophylla	Las Vegas	Nevada	-115.1127746	36.14450826	no_info	NA	Sahara brt	3	NA	good	introduced	0 to 4.57 m	0 to 15.24 cm	LasVegas	NA	NA	NA	NA	NA	NA	NA	NA	NA
10374470	2/3/2015	inventory_date	Shoestring acacia	Acacia stenophylla	Las Vegas	Nevada	-115.1128927	36.14450796	no_info	NA	Sahara brt	3	NA	good	introduced	0 to 4.57 m	0 to 15.24 cm	LasVegas	NA	NA	NA	NA	NA	NA	NA	NA	NA
10374471	2/3/2015	inventory_date	Shoestring acacia	Acacia stenophylla	Las Vegas	Nevada	-115.1132822	36.14451634	no_info	NA	Sahara brt	3	NA	good	introduced	0 to 4.57 m	0 to 15.24 cm	LasVegas	NA	NA	NA	NA	NA	NA	NA	NA	NA
10374472	2/3/2015	inventory_date	Shoestring acacia	Acacia stenophylla	Las Vegas	Nevada	-115.1134728	36.14451563	no_info	NA	Sahara brt	3	NA	good	introduced	0 to 4.57 m	0 to 15.24 cm	LasVegas	NA	NA	NA	NA	NA	NA	NA	NA	NA
10374473	2/3/2015	inventory_date	Shoestring acacia	Acacia stenophylla	Las Vegas	Nevada	-115.113771	36.14451592	no_info	NA	Sahara brt	3	NA	good	introduced	0 to 4.57 m	0 to 15.24 cm	LasVegas	NA	NA	NA	NA	NA	NA	NA	NA	NA
10374474	2/3/2015	inventory_date	Shoestring acacia	Acacia stenophylla	Las Vegas	Nevada	-115.1139376	36.1445182	no_info	NA	Sahara brt	3	NA	fair	introduced	0 to 4.57 m	0 to 15.24 cm	LasVegas	NA	NA	NA	NA	NA	NA	NA	NA	NA
10374475	2/3/2015	inventory_date	Shoestring acacia	Acacia stenophylla	Las Vegas	Nevada	-115.1140927	36.14452307	no_info	NA	Sahara brt	3	NA	fair	introduced	0 to 4.57 m	0 to 15.24 cm	LasVegas	NA	NA	NA	NA	NA	NA	NA	NA	NA
10374476	2/3/2015	inventory_date	Shoestring acacia	Acacia stenophylla	Las Vegas	Nevada	-115.1149527	36.14452826	no_info	NA	Sahara brt	3	NA	good	introduced	0 to 4.57 m	0 to 15.24 cm	LasVegas	NA	NA	NA	NA	NA	NA	NA	NA	NA
10374477	2/3/2015	inventory_date	Shoestring acacia	Acacia stenophylla	Las Vegas	Nevada	-115.1150927	36.1445288	no_info	NA	Sahara brt	3	NA	fair	introduced	0 to 4.57 m	0 to 15.24 cm	LasVegas	NA	NA	NA	NA	NA	NA	NA	NA	NA
10374478	2/3/2015	inventory_date	Shoestring acacia	Acacia stenophylla	Las Vegas	Nevada	-115.1152556	36.14453452	no_info	NA	Sahara brt	3	NA	good	introduced	0 to 4.57 m	0 to 15.24 cm	LasVegas	NA	NA	NA	NA	NA	NA	NA	NA	NA
10374479	2/3/2015	inventory_date	Shoestring acacia	Acacia stenophylla	Las Vegas	Nevada	-115.1155659	36.1445332	no_info	NA	Sahara brt	3	NA	good	introduced	0 to 4.57 m	0 to 15.24 cm	LasVegas	NA	NA	NA	NA	NA	NA	NA	NA	NA
10374480	2/3/2015	inventory_date	Shoestring acacia	Acacia stenophylla	Las Vegas	Nevada	-115.1158188	36.14454046	no_info	NA	Sahara brt	3	NA	good	introduced	0 to 4.57 m	0 to 15.24 cm	LasVegas	NA	NA	NA	NA	NA	NA	NA	NA	NA
10374481	2/3/2015	inventory_date	Shoestring acacia	Acacia stenophylla	Las Vegas	Nevada	-115.1162595	36.14454268	no_info	NA	Sahara brt	3	NA	good	introduced	0 to 4.57 m	0 to 15.24 cm	LasVegas	NA	NA	NA	NA	NA	NA	NA	NA	NA
10374482	2/3/2015	inventory_date	Shoestring acacia	Acacia stenophylla	Las Vegas	Nevada	-115.1168324	36.14454993	no_info	NA	Sahara brt	3	NA	good	introduced	0 to 4.57 m	0 to 15.24 cm	LasVegas	NA	NA	NA	NA	NA	NA	NA	NA	NA
10374483	2/3/2015	inventory_date	Shoestring acacia	Acacia stenophylla	Las Vegas	Nevada	-115.1170241	36.14454566	no_info	NA	Sahara brt	3	NA	good	introduced	0 to 4.57 m	0 to 15.24 cm	LasVegas	NA	NA	NA	NA	NA	NA	NA	NA	NA
10374484	2/3/2015	inventory_date	Shoestring acacia	Acacia stenophylla	Las Vegas	Nevada	-115.1171729	36.14454986	no_info	NA	Sahara brt	3	NA	good	introduced	0 to 4.57 m	0 to 15.24 cm	LasVegas	NA	NA	NA	NA	NA	NA	NA	NA	NA
10374485	2/3/2015	inventory_date	Shoestring acacia	Acacia stenophylla	Las Vegas	Nevada	-115.1173104	36.14454508	no_info	NA	Sahara brt	3	NA	fair	introduced	0 to 4.57 m	0 to 15.24 cm	LasVegas	NA	NA	NA	NA	NA	NA	NA	NA	NA
10374486	2/3/2015	inventory_date	Shoestring acacia	Acacia stenophylla	Las Vegas	Nevada	-115.1193873	36.14448182	no_info	NA	Sahara brt	3	NA	fair	introduced	0 to 4.57 m	0 to 15.24 cm	LasVegas	NA	NA	NA	NA	NA	NA	NA	NA	NA
10374487	2/3/2015	inventory_date	Shoestring acacia	Acacia stenophylla	Las Vegas	Nevada	-115.1202745	36.14448658	no_info	NA	Sahara brt	3	NA	good	introduced	0 to 4.57 m	0 to 15.24 cm	LasVegas	NA	NA	NA	NA	NA	NA	NA	NA	NA
10374488	2/3/2015	inventory_date	Shoestring acacia	Acacia stenophylla	Las Vegas	Nevada	-115.1203651	36.14448693	no_info	NA	Sahara brt	3	NA	fair	introduced	0 to 4.57 m	0 to 15.24 cm	LasVegas	NA	NA	NA	NA	NA	NA	NA	NA	NA
10374489	2/3/2015	inventory_date	Shoestring acacia	Acacia stenophylla	Las Vegas	Nevada	-115.1217293	36.14450459	no_info	NA	Sahara brt	3	NA	fair	introduced	0 to 4.57 m	0 to 15.24 cm	LasVegas	NA	NA	NA	NA	NA	NA	NA	NA	NA
10374490	2/3/2015	inventory_date	Shoestring acacia	Acacia stenophylla	Las Vegas	Nevada	-115.1221145	36.14450607	no_info	NA	Sahara brt	3	NA	good	introduced	0 to 4.57 m	0 to 15.24 cm	LasVegas	NA	NA	NA	NA	NA	NA	NA	NA	NA
10374491	2/3/2015	inventory_date	Shoestring acacia	Acacia stenophylla	Las Vegas	Nevada	-115.1225792	36.14451106	no_info	NA	Sahara brt	3	NA	good	introduced	0 to 4.57 m	0 to 15.24 cm	LasVegas	NA	NA	NA	NA	NA	NA	NA	NA	NA
10374492	2/3/2015	inventory_date	Shoestring acacia	Acacia stenophylla	Las Vegas	Nevada	-115.1228911	36.14451275	no_info	NA	Sahara brt	3	NA	fair	introduced	0 to 4.57 m	0 to 15.24 cm	LasVegas	NA	NA	NA	NA	NA	NA	NA	NA	NA
10374493	2/3/2015	inventory_date	Shoestring acacia	Acacia stenophylla	Las Vegas	Nevada	-115.1229959	36.14451226	no_info	NA	Sahara brt	3	NA	good	introduced	0 to 4.57 m	0 to 15.24 cm	LasVegas	NA	NA	NA	NA	NA	NA	NA	NA	NA
10374494	2/3/2015	inventory_date	Shoestring acacia	Acacia stenophylla	Las Vegas	Nevada	-115.123926	36.14451979	no_info	NA	Sahara brt	3	NA	fair	introduced	0 to 4.57 m	0 to 15.24 cm	LasVegas	NA	NA	NA	NA	NA	NA	NA	NA	NA
10374497	2/3/2015	inventory_date	Shoestring acacia	Acacia stenophylla	Las Vegas	Nevada	-115.1252177	36.14452903	no_info	NA	Sahara brt	3	NA	fair	introduced	0 to 4.57 m	0 to 15.24 cm	LasVegas	NA	NA	NA	NA	NA	NA	NA	NA	NA
10374498	2/3/2015	inventory_date	Shoestring acacia	Acacia stenophylla	Las Vegas	Nevada	-115.1253762	36.14453411	no_info	NA	Sahara brt	3	NA	fair	introduced	0 to 4.57 m	0 to 15.24 cm	LasVegas	NA	NA	NA	NA	NA	NA	NA	NA	NA
10374499	2/3/2015	inventory_date	Shoestring acacia	Acacia stenophylla	Las Vegas	Nevada	-115.125538	36.14453377	no_info	NA	Sahara brt	3	NA	fair	introduced	0 to 4.57 m	0 to 15.24 cm	LasVegas	NA	NA	NA	NA	NA	NA	NA	NA	NA
10374500	2/3/2015	inventory_date	Shoestring acacia	Acacia stenophylla	Las Vegas	Nevada	-115.1260236	36.14454109	no_info	NA	Sahara brt	3	NA	fair	introduced	0 to 4.57 m	0 to 15.24 cm	LasVegas	NA	NA	NA	NA	NA	NA	NA	NA	NA
10374501	2/3/2015	inventory_date	Shoestring acacia	Acacia stenophylla	Las Vegas	Nevada	-115.1261791	36.14454217	no_info	NA	Sahara brt	3	NA	fair	introduced	0 to 4.57 m	0 to 15.24 cm	LasVegas	NA	NA	NA	NA	NA	NA	NA	NA	NA
10374502	2/3/2015	inventory_date	Shoestring acacia	Acacia stenophylla	Las Vegas	Nevada	-115.1263519	36.14454224	no_info	NA	Sahara brt	3	NA	fair	introduced	0 to 4.57 m	0 to 15.24 cm	LasVegas	NA	NA	NA	NA	NA	NA	NA	NA	NA
10374503	2/3/2015	inventory_date	Shoestring acacia	Acacia stenophylla	Las Vegas	Nevada	-115.1265075	36.14454284	no_info	NA	Sahara brt	3	NA	fair	introduced	0 to 4.57 m	0 to 15.24 cm	LasVegas	NA	NA	NA	NA	NA	NA	NA	NA	NA
10374504	2/3/2015	inventory_date	Shoestring acacia	Acacia stenophylla	Las Vegas	Nevada	-115.1266596	36.14454646	no_info	NA	Sahara brt	3	NA	fair	introduced	0 to 4.57 m	0 to 15.24 cm	LasVegas	NA	NA	NA	NA	NA	NA	NA	NA	NA
10374505	2/3/2015	inventory_date	Shoestring acacia	Acacia stenophylla	Las Vegas	Nevada	-115.1269483	36.14454771	no_info	NA	Sahara brt	3	NA	fair	introduced	0 to 4.57 m	0 to 15.24 cm	LasVegas	NA	NA	NA	NA	NA	NA	NA	NA	NA
10374506	2/3/2015	inventory_date	Shoestring acacia	Acacia stenophylla	Las Vegas	Nevada	-115.1271114	36.14454818	no_info	NA	Sahara brt	3	NA	fair	introduced	0 to 4.57 m	0 to 15.24 cm	LasVegas	NA	NA	NA	NA	NA	NA	NA	NA	NA
10374507	2/3/2015	inventory_date	Shoestring acacia	Acacia stenophylla	Las Vegas	Nevada	-115.1272551	36.14454923	no_info	NA	Sahara brt	3	NA	fair	introduced	0 to 4.57 m	0 to 15.24 cm	LasVegas	NA	NA	NA	NA	NA	NA	NA	NA	NA
10374508	2/3/2015	inventory_date	Shoestring acacia	Acacia stenophylla	Las Vegas	Nevada	-115.1330295	36.14446826	no_info	NA	Sahara brt	3	NA	fair	introduced	0 to 4.57 m	0 to 15.24 cm	LasVegas	NA	NA	NA	NA	NA	NA	NA	NA	NA
10374509	2/3/2015	inventory_date	Shoestring acacia	Acacia stenophylla	Las Vegas	Nevada	-115.1332881	36.14446403	no_info	NA	Sahara brt	3	NA	fair	introduced	0 to 4.57 m	0 to 15.24 cm	LasVegas	NA	NA	NA	NA	NA	NA	NA	NA	NA
10374510	2/3/2015	inventory_date	Shoestring acacia	Acacia stenophylla	Las Vegas	Nevada	-115.1334946	36.14447318	no_info	NA	Sahara brt	3	NA	fair	introduced	0 to 4.57 m	0 to 15.24 cm	LasVegas	NA	NA	NA	NA	NA	NA	NA	NA	NA
10374511	2/3/2015	inventory_date	Shoestring acacia	Acacia stenophylla	Las Vegas	Nevada	-115.1335935	36.1444709	no_info	NA	Sahara brt	3	NA	fair	introduced	0 to 4.57 m	0 to 15.24 cm	LasVegas	NA	NA	NA	NA	NA	NA	NA	NA	NA
10374512	2/3/2015	inventory_date	Shoestring acacia	Acacia stenophylla	Las Vegas	Nevada	-115.1350751	36.14443964	no_info	NA	Sahara brt	3	NA	fair	introduced	0 to 4.57 m	0 to 15.24 cm	LasVegas	NA	NA	NA	NA	NA	NA	NA	NA	NA
10374513	2/3/2015	inventory_date	Shoestring acacia	Acacia stenophylla	Las Vegas	Nevada	-115.1352256	36.14444083	no_info	NA	Sahara brt	3	NA	fair	introduced	0 to 4.57 m	0 to 15.24 cm	LasVegas	NA	NA	NA	NA	NA	NA	NA	NA	NA
10374514	2/3/2015	inventory_date	Shoestring acacia	Acacia stenophylla	Las Vegas	Nevada	-115.135474	36.14443582	no_info	NA	Sahara brt	3	NA	fair	introduced	0 to 4.57 m	0 to 15.24 cm	LasVegas	NA	NA	NA	NA	NA	NA	NA	NA	NA
10374515	2/3/2015	inventory_date	Shoestring acacia	Acacia stenophylla	Las Vegas	Nevada	-115.135981	36.14442738	no_info	NA	Sahara brt	3	NA	fair	introduced	0 to 4.57 m	0 to 15.24 cm	LasVegas	NA	NA	NA	NA	NA	NA	NA	NA	NA
10374562	2/3/2015	inventory_date	Shoestring acacia	Acacia stenophylla	Las Vegas	Nevada	-115.1811855	36.14453164	no_info	NA	Sahara brt	1	NA	good	introduced	0 to 4.57 m	0 to 15.24 cm	LasVegas	NA	NA	NA	NA	NA	NA	NA	NA	NA
10374516	2/3/2015	inventory_date	Shoestring acacia	Acacia stenophylla	Las Vegas	Nevada	-115.1361332	36.14442638	no_info	NA	Sahara brt	3	NA	fair	introduced	0 to 4.57 m	0 to 15.24 cm	LasVegas	NA	NA	NA	NA	NA	NA	NA	NA	NA
10374517	2/3/2015	inventory_date	Shoestring acacia	Acacia stenophylla	Las Vegas	Nevada	-115.1366066	36.14441949	no_info	NA	Sahara brt	3	NA	fair	introduced	0 to 4.57 m	0 to 15.24 cm	LasVegas	NA	NA	NA	NA	NA	NA	NA	NA	NA
10374518	2/3/2015	inventory_date	Shoestring acacia	Acacia stenophylla	Las Vegas	Nevada	-115.1375481	36.14439596	no_info	NA	Sahara brt	3	NA	fair	introduced	0 to 4.57 m	0 to 15.24 cm	LasVegas	NA	NA	NA	NA	NA	NA	NA	NA	NA
10374519	2/3/2015	inventory_date	Shoestring acacia	Acacia stenophylla	Las Vegas	Nevada	-115.1378677	36.14438399	no_info	NA	Sahara brt	3	NA	fair	introduced	0 to 4.57 m	0 to 15.24 cm	LasVegas	NA	NA	NA	NA	NA	NA	NA	NA	NA
10374520	2/3/2015	inventory_date	Shoestring acacia	Acacia stenophylla	Las Vegas	Nevada	-115.139133	36.14433839	no_info	NA	Sahara brt	3	NA	fair	introduced	0 to 4.57 m	0 to 15.24 cm	LasVegas	NA	NA	NA	NA	NA	NA	NA	NA	NA
10374521	2/3/2015	inventory_date	Shoestring acacia	Acacia stenophylla	Las Vegas	Nevada	-115.1392689	36.14432874	no_info	NA	Sahara brt	3	NA	fair	introduced	0 to 4.57 m	0 to 15.24 cm	LasVegas	NA	NA	NA	NA	NA	NA	NA	NA	NA
10374522	2/3/2015	inventory_date	Shoestring acacia	Acacia stenophylla	Las Vegas	Nevada	-115.1394354	36.14432708	no_info	NA	Sahara brt	3	NA	good	introduced	0 to 4.57 m	0 to 15.24 cm	LasVegas	NA	NA	NA	NA	NA	NA	NA	NA	NA
10374523	2/3/2015	inventory_date	Shoestring acacia	Acacia stenophylla	Las Vegas	Nevada	-115.1395619	36.14432185	no_info	NA	Sahara brt	3	NA	fair	introduced	0 to 4.57 m	0 to 15.24 cm	LasVegas	NA	NA	NA	NA	NA	NA	NA	NA	NA
10374524	2/3/2015	inventory_date	Shoestring acacia	Acacia stenophylla	Las Vegas	Nevada	-115.1399343	36.14430398	no_info	NA	Sahara brt	3	NA	good	introduced	0 to 4.57 m	0 to 15.24 cm	LasVegas	NA	NA	NA	NA	NA	NA	NA	NA	NA
10374525	2/3/2015	inventory_date	Shoestring acacia	Acacia stenophylla	Las Vegas	Nevada	-115.1400212	36.14430523	no_info	NA	Sahara brt	3	NA	good	introduced	0 to 4.57 m	0 to 15.24 cm	LasVegas	NA	NA	NA	NA	NA	NA	NA	NA	NA
10374526	2/3/2015	inventory_date	Shoestring acacia	Acacia stenophylla	Las Vegas	Nevada	-115.1403735	36.14428708	no_info	NA	Sahara brt	3	NA	fair	introduced	0 to 4.57 m	0 to 15.24 cm	LasVegas	NA	NA	NA	NA	NA	NA	NA	NA	NA
10374527	2/3/2015	inventory_date	Shoestring acacia	Acacia stenophylla	Las Vegas	Nevada	-115.1416966	36.14424483	no_info	NA	Sahara brt	3	NA	fair	introduced	0 to 4.57 m	0 to 15.24 cm	LasVegas	NA	NA	NA	NA	NA	NA	NA	NA	NA
10374528	2/3/2015	inventory_date	Shoestring acacia	Acacia stenophylla	Las Vegas	Nevada	-115.1417622	36.14424126	no_info	NA	Sahara brt	3	NA	fair	introduced	0 to 4.57 m	0 to 15.24 cm	LasVegas	NA	NA	NA	NA	NA	NA	NA	NA	NA
10374570	2/3/2015	inventory_date	Shoestring acacia	Acacia stenophylla	Las Vegas	Nevada	-115.1868355	36.1445776	no_info	NA	Sahara brt	1	NA	fair	introduced	0 to 4.57 m	0 to 15.24 cm	LasVegas	NA	NA	NA	NA	NA	NA	NA	NA	NA
10374571	2/3/2015	inventory_date	Shoestring acacia	Acacia stenophylla	Las Vegas	Nevada	-115.1869796	36.14457662	no_info	NA	Sahara brt	1	NA	good	introduced	0 to 4.57 m	0 to 15.24 cm	LasVegas	NA	NA	NA	NA	NA	NA	NA	NA	NA
10374572	2/3/2015	inventory_date	Shoestring acacia	Acacia stenophylla	Las Vegas	Nevada	-115.187628	36.14458752	no_info	NA	Sahara brt	1	NA	fair	introduced	0 to 4.57 m	0 to 15.24 cm	LasVegas	NA	NA	NA	NA	NA	NA	NA	NA	NA
10374573	2/3/2015	inventory_date	Shoestring acacia	Acacia stenophylla	Las Vegas	Nevada	-115.1877826	36.14458447	no_info	NA	Sahara brt	1	NA	fair	introduced	0 to 4.57 m	0 to 15.24 cm	LasVegas	NA	NA	NA	NA	NA	NA	NA	NA	NA
10374574	2/3/2015	inventory_date	Shoestring acacia	Acacia stenophylla	Las Vegas	Nevada	-115.1879147	36.14458668	no_info	NA	Sahara brt	1	NA	fair	introduced	0 to 4.57 m	0 to 15.24 cm	LasVegas	NA	NA	NA	NA	NA	NA	NA	NA	NA
10374575	2/3/2015	inventory_date	Shoestring acacia	Acacia stenophylla	Las Vegas	Nevada	-115.1883565	36.14458814	no_info	NA	Sahara brt	1	NA	fair	introduced	0 to 4.57 m	0 to 15.24 cm	LasVegas	NA	NA	NA	NA	NA	NA	NA	NA	NA
10374576	2/3/2015	inventory_date	Shoestring acacia	Acacia stenophylla	Las Vegas	Nevada	-115.1885075	36.14458923	no_info	NA	Sahara brt	1	NA	good	introduced	0 to 4.57 m	0 to 15.24 cm	LasVegas	NA	NA	NA	NA	NA	NA	NA	NA	NA
10374577	2/3/2015	inventory_date	Shoestring acacia	Acacia stenophylla	Las Vegas	Nevada	-115.1887355	36.14459176	no_info	NA	Sahara brt	1	NA	fair	introduced	0 to 4.57 m	0 to 15.24 cm	LasVegas	NA	NA	NA	NA	NA	NA	NA	NA	NA
10374578	2/3/2015	inventory_date	Shoestring acacia	Acacia stenophylla	Las Vegas	Nevada	-115.1888719	36.14459368	no_info	NA	Sahara brt	1	NA	fair	introduced	0 to 4.57 m	0 to 15.24 cm	LasVegas	NA	NA	NA	NA	NA	NA	NA	NA	NA
10374579	2/3/2015	inventory_date	Shoestring acacia	Acacia stenophylla	Las Vegas	Nevada	-115.1891583	36.144597	no_info	NA	Sahara brt	1	NA	fair	introduced	0 to 4.57 m	0 to 15.24 cm	LasVegas	NA	NA	NA	NA	NA	NA	NA	NA	NA
10374580	2/3/2015	inventory_date	Shoestring acacia	Acacia stenophylla	Las Vegas	Nevada	-115.1893068	36.14459719	no_info	NA	Sahara brt	1	NA	fair	introduced	0 to 4.57 m	0 to 15.24 cm	LasVegas	NA	NA	NA	NA	NA	NA	NA	NA	NA
10374581	2/3/2015	inventory_date	Shoestring acacia	Acacia stenophylla	Las Vegas	Nevada	-115.1894665	36.1445992	no_info	NA	Sahara brt	1	NA	good	introduced	0 to 4.57 m	0 to 15.24 cm	LasVegas	NA	NA	NA	NA	NA	NA	NA	NA	NA
10374529	2/3/2015	inventory_date	Shoestring acacia	Acacia stenophylla	Las Vegas	Nevada	-115.1426046	36.14421177	no_info	NA	Sahara brt	3	NA	fair	introduced	0 to 4.57 m	0 to 15.24 cm	LasVegas	NA	NA	NA	NA	NA	NA	NA	NA	NA
10374530	2/3/2015	inventory_date	Shoestring acacia	Acacia stenophylla	Las Vegas	Nevada	-115.1429735	36.14419784	no_info	NA	Sahara brt	3	NA	fair	introduced	0 to 4.57 m	0 to 15.24 cm	LasVegas	NA	NA	NA	NA	NA	NA	NA	NA	NA
10374531	2/3/2015	inventory_date	Chaste tree	Vitex agnus-castus	Las Vegas	Nevada	-115.1430503	36.14419379	no_info	NA	Sahara brt	3	NA	fair	introduced	0 to 4.57 m	0 to 15.24 cm	LasVegas	NA	NA	NA	NA	NA	NA	NA	NA	NA
10374532	2/3/2015	inventory_date	Shoestring acacia	Acacia stenophylla	Las Vegas	Nevada	-115.1431301	36.14419354	no_info	NA	Sahara brt	3	NA	good	introduced	0 to 4.57 m	0 to 15.24 cm	LasVegas	NA	NA	NA	NA	NA	NA	NA	NA	NA
10374533	2/3/2015	inventory_date	Chaste tree	Vitex agnus-castus	Las Vegas	Nevada	-115.1432008	36.14419221	no_info	NA	Sahara brt	3	NA	good	introduced	0 to 4.57 m	0 to 15.24 cm	LasVegas	NA	NA	NA	NA	NA	NA	NA	NA	NA
10374534	2/3/2015	inventory_date	Shoestring acacia	Acacia stenophylla	Las Vegas	Nevada	-115.1433048	36.14418694	no_info	NA	Sahara brt	3	NA	fair	introduced	0 to 4.57 m	0 to 15.24 cm	LasVegas	NA	NA	NA	NA	NA	NA	NA	NA	NA
10374535	2/3/2015	inventory_date	Shoestring acacia	Acacia stenophylla	Las Vegas	Nevada	-115.1434297	36.14418208	no_info	NA	Sahara brt	3	NA	good	introduced	0 to 4.57 m	0 to 15.24 cm	LasVegas	NA	NA	NA	NA	NA	NA	NA	NA	NA
10374536	2/3/2015	inventory_date	Shoestring acacia	Acacia stenophylla	Las Vegas	Nevada	-115.1437265	36.14417129	no_info	NA	Sahara brt	3	NA	fair	introduced	0 to 4.57 m	0 to 15.24 cm	LasVegas	NA	NA	NA	NA	NA	NA	NA	NA	NA
10374537	2/3/2015	inventory_date	Shoestring acacia	Acacia stenophylla	Las Vegas	Nevada	-115.1439497	36.144165	no_info	NA	Sahara brt	3	NA	fair	introduced	0 to 4.57 m	0 to 15.24 cm	LasVegas	NA	NA	NA	NA	NA	NA	NA	NA	NA
10374538	2/3/2015	inventory_date	Shoestring acacia	Acacia stenophylla	Las Vegas	Nevada	-115.1441898	36.14415329	no_info	NA	Sahara brt	3	NA	fair	introduced	0 to 4.57 m	0 to 15.24 cm	LasVegas	NA	NA	NA	NA	NA	NA	NA	NA	NA
10374539	2/3/2015	inventory_date	Shoestring acacia	Acacia stenophylla	Las Vegas	Nevada	-115.1445704	36.14414301	no_info	NA	Sahara brt	3	NA	fair	introduced	0 to 4.57 m	0 to 15.24 cm	LasVegas	NA	NA	NA	NA	NA	NA	NA	NA	NA
10374540	2/3/2015	inventory_date	Shoestring acacia	Acacia stenophylla	Las Vegas	Nevada	-115.1447848	36.14413459	no_info	NA	Sahara brt	3	NA	fair	introduced	0 to 4.57 m	0 to 15.24 cm	LasVegas	NA	NA	NA	NA	NA	NA	NA	NA	NA
10374541	2/3/2015	inventory_date	Shoestring acacia	Acacia stenophylla	Las Vegas	Nevada	-115.1448827	36.14413079	no_info	NA	Sahara brt	3	NA	fair	introduced	0 to 4.57 m	0 to 15.24 cm	LasVegas	NA	NA	NA	NA	NA	NA	NA	NA	NA
10374542	2/3/2015	inventory_date	Shoestring acacia	Acacia stenophylla	Las Vegas	Nevada	-115.1468349	36.14407456	no_info	NA	Sahara brt	3	NA	fair	introduced	0 to 4.57 m	0 to 15.24 cm	LasVegas	NA	NA	NA	NA	NA	NA	NA	NA	NA
10374543	2/3/2015	inventory_date	Shoestring acacia	Acacia stenophylla	Las Vegas	Nevada	-115.1470199	36.14406801	no_info	NA	Sahara brt	3	NA	fair	introduced	0 to 4.57 m	0 to 15.24 cm	LasVegas	NA	NA	NA	NA	NA	NA	NA	NA	NA
10374544	2/3/2015	inventory_date	Shoestring acacia	Acacia stenophylla	Las Vegas	Nevada	-115.1477149	36.14402762	no_info	NA	Sahara brt	3	NA	good	introduced	0 to 4.57 m	0 to 15.24 cm	LasVegas	NA	NA	NA	NA	NA	NA	NA	NA	NA
10374545	2/3/2015	inventory_date	Shoestring acacia	Acacia stenophylla	Las Vegas	Nevada	-115.1485161	36.14400079	no_info	NA	Sahara brt	3	NA	fair	introduced	0 to 4.57 m	0 to 15.24 cm	LasVegas	NA	NA	NA	NA	NA	NA	NA	NA	NA
10374546	2/3/2015	inventory_date	Shoestring acacia	Acacia stenophylla	Las Vegas	Nevada	-115.1486405	36.14399765	no_info	NA	Sahara brt	3	NA	good	introduced	0 to 4.57 m	0 to 15.24 cm	LasVegas	NA	NA	NA	NA	NA	NA	NA	NA	NA
10374547	2/3/2015	inventory_date	Shoestring acacia	Acacia stenophylla	Las Vegas	Nevada	-115.1487576	36.14399341	no_info	NA	Sahara brt	3	NA	fair	introduced	0 to 4.57 m	0 to 15.24 cm	LasVegas	NA	NA	NA	NA	NA	NA	NA	NA	NA
10374548	2/3/2015	inventory_date	Shoestring acacia	Acacia stenophylla	Las Vegas	Nevada	-115.1488899	36.14398537	no_info	NA	Sahara brt	3	NA	fair	introduced	0 to 4.57 m	0 to 15.24 cm	LasVegas	NA	NA	NA	NA	NA	NA	NA	NA	NA
10374549	2/3/2015	inventory_date	Shoestring acacia	Acacia stenophylla	Las Vegas	Nevada	-115.1490433	36.14398081	no_info	NA	Sahara brt	3	NA	fair	introduced	0 to 4.57 m	0 to 15.24 cm	LasVegas	NA	NA	NA	NA	NA	NA	NA	NA	NA
10374550	2/3/2015	inventory_date	Shoestring acacia	Acacia stenophylla	Las Vegas	Nevada	-115.1494744	36.1439662	no_info	NA	Sahara brt	3	NA	fair	introduced	0 to 4.57 m	0 to 15.24 cm	LasVegas	NA	NA	NA	NA	NA	NA	NA	NA	NA
10374551	2/3/2015	inventory_date	Shoestring acacia	Acacia stenophylla	Las Vegas	Nevada	-115.1496289	36.14396036	no_info	NA	Sahara brt	3	NA	fair	introduced	0 to 4.57 m	0 to 15.24 cm	LasVegas	NA	NA	NA	NA	NA	NA	NA	NA	NA
10374552	2/3/2015	inventory_date	Shoestring acacia	Acacia stenophylla	Las Vegas	Nevada	-115.1499621	36.14394859	no_info	NA	Sahara brt	3	NA	fair	introduced	0 to 4.57 m	0 to 15.24 cm	LasVegas	NA	NA	NA	NA	NA	NA	NA	NA	NA
10374553	2/3/2015	inventory_date	Shoestring acacia	Acacia stenophylla	Las Vegas	Nevada	-115.1520513	36.14387497	no_info	NA	Sahara brt	3	NA	fair	introduced	0 to 4.57 m	0 to 15.24 cm	LasVegas	NA	NA	NA	NA	NA	NA	NA	NA	NA
10374554	2/3/2015	inventory_date	Shoestring acacia	Acacia stenophylla	Las Vegas	Nevada	-115.1524427	36.14386105	no_info	NA	Sahara brt	3	NA	fair	introduced	0 to 4.57 m	0 to 15.24 cm	LasVegas	NA	NA	NA	NA	NA	NA	NA	NA	NA
10374555	2/3/2015	inventory_date	Shoestring acacia	Acacia stenophylla	Las Vegas	Nevada	-115.1528046	36.14384664	no_info	NA	Sahara brt	3	NA	fair	introduced	0 to 4.57 m	0 to 15.24 cm	LasVegas	NA	NA	NA	NA	NA	NA	NA	NA	NA
10374556	2/3/2015	inventory_date	Shoestring acacia	Acacia stenophylla	Las Vegas	Nevada	-115.1531369	36.1438366	no_info	NA	Sahara brt	3	NA	fair	introduced	0 to 4.57 m	0 to 15.24 cm	LasVegas	NA	NA	NA	NA	NA	NA	NA	NA	NA
10374557	2/3/2015	inventory_date	Shoestring acacia	Acacia stenophylla	Las Vegas	Nevada	-115.1532991	36.14384583	no_info	NA	Sahara brt	3	NA	good	introduced	0 to 4.57 m	0 to 15.24 cm	LasVegas	NA	NA	NA	NA	NA	NA	NA	NA	NA
10374558	2/3/2015	inventory_date	Shoestring acacia	Acacia stenophylla	Las Vegas	Nevada	-115.1537969	36.14381102	no_info	NA	Sahara brt	3	NA	fair	introduced	0 to 4.57 m	0 to 15.24 cm	LasVegas	NA	NA	NA	NA	NA	NA	NA	NA	NA
10374559	2/3/2015	inventory_date	Shoestring acacia	Acacia stenophylla	Las Vegas	Nevada	-115.1809573	36.14453294	no_info	NA	Sahara brt	1	NA	good	introduced	0 to 4.57 m	0 to 15.24 cm	LasVegas	NA	NA	NA	NA	NA	NA	NA	NA	NA
10374560	2/3/2015	inventory_date	Shoestring acacia	Acacia stenophylla	Las Vegas	Nevada	-115.1810344	36.14453125	no_info	NA	Sahara brt	1	NA	good	introduced	0 to 4.57 m	0 to 15.24 cm	LasVegas	NA	NA	NA	NA	NA	NA	NA	NA	NA
10374561	2/3/2015	inventory_date	Shoestring acacia	Acacia stenophylla	Las Vegas	Nevada	-115.181123	36.14453052	no_info	NA	Sahara brt	1	NA	good	introduced	0 to 4.57 m	0 to 15.24 cm	LasVegas	NA	NA	NA	NA	NA	NA	NA	NA	NA
10374563	2/3/2015	inventory_date	Shoestring acacia	Acacia stenophylla	Las Vegas	Nevada	-115.1857821	36.14455235	no_info	NA	Sahara brt	1	NA	fair	introduced	0 to 4.57 m	0 to 15.24 cm	LasVegas	NA	NA	NA	NA	NA	NA	NA	NA	NA
10374564	2/3/2015	inventory_date	Shoestring acacia	Acacia stenophylla	Las Vegas	Nevada	-115.1859169	36.14455194	no_info	NA	Sahara brt	1	NA	fair	introduced	0 to 4.57 m	0 to 15.24 cm	LasVegas	NA	NA	NA	NA	NA	NA	NA	NA	NA
10374565	2/3/2015	inventory_date	Shoestring acacia	Acacia stenophylla	Las Vegas	Nevada	-115.1860617	36.14455449	no_info	NA	Sahara brt	1	NA	fair	introduced	0 to 4.57 m	0 to 15.24 cm	LasVegas	NA	NA	NA	NA	NA	NA	NA	NA	NA
10374566	2/3/2015	inventory_date	Shoestring acacia	Acacia stenophylla	Las Vegas	Nevada	-115.1862221	36.14455508	no_info	NA	Sahara brt	1	NA	good	introduced	0 to 4.57 m	0 to 15.24 cm	LasVegas	NA	NA	NA	NA	NA	NA	NA	NA	NA
10374567	2/3/2015	inventory_date	Shoestring acacia	Acacia stenophylla	Las Vegas	Nevada	-115.1863817	36.14455967	no_info	NA	Sahara brt	1	NA	fair	introduced	0 to 4.57 m	0 to 15.24 cm	LasVegas	NA	NA	NA	NA	NA	NA	NA	NA	NA
10374568	2/3/2015	inventory_date	Shoestring acacia	Acacia stenophylla	Las Vegas	Nevada	-115.1865425	36.14457418	no_info	NA	Sahara brt	1	NA	fair	introduced	0 to 4.57 m	0 to 15.24 cm	LasVegas	NA	NA	NA	NA	NA	NA	NA	NA	NA
10374569	2/3/2015	inventory_date	Shoestring acacia	Acacia stenophylla	Las Vegas	Nevada	-115.1867282	36.14457536	no_info	NA	Sahara brt	1	NA	good	introduced	0 to 4.57 m	0 to 15.24 cm	LasVegas	NA	NA	NA	NA	NA	NA	NA	NA	NA
10374582	2/3/2015	inventory_date	Shoestring acacia	Acacia stenophylla	Las Vegas	Nevada	-115.1898391	36.14460041	no_info	NA	Sahara brt	1	NA	fair	introduced	0 to 4.57 m	0 to 15.24 cm	LasVegas	NA	NA	NA	NA	NA	NA	NA	NA	NA
10374583	2/3/2015	inventory_date	Shoestring acacia	Acacia stenophylla	Las Vegas	Nevada	-115.1946459	36.14464423	no_info	NA	Sahara brt	1	NA	fair	introduced	0 to 4.57 m	0 to 15.24 cm	LasVegas	NA	NA	NA	NA	NA	NA	NA	NA	NA
10374584	2/3/2015	inventory_date	Shoestring acacia	Acacia stenophylla	Las Vegas	Nevada	-115.1947858	36.14464738	no_info	NA	Sahara brt	1	NA	good	introduced	0 to 4.57 m	0 to 15.24 cm	LasVegas	NA	NA	NA	NA	NA	NA	NA	NA	NA
10374585	2/3/2015	inventory_date	Shoestring acacia	Acacia stenophylla	Las Vegas	Nevada	-115.1952883	36.14461986	no_info	NA	Sahara brt	1	NA	poor	introduced	0 to 4.57 m	0 to 15.24 cm	LasVegas	NA	NA	NA	NA	NA	NA	NA	NA	NA
10374586	2/3/2015	inventory_date	Shoestring acacia	Acacia stenophylla	Las Vegas	Nevada	-115.1954468	36.1446217	no_info	NA	Sahara brt	1	NA	fair	introduced	0 to 4.57 m	0 to 15.24 cm	LasVegas	NA	NA	NA	NA	NA	NA	NA	NA	NA
10374628	2/3/2015	inventory_date	Date palm	Phoenix dactylifera	Las Vegas	Nevada	-115.151547	36.1721083	no_info	NA	Grand central median	5	NA	fair	introduced	0 to 4.57 m	0 to 15.24 cm	LasVegas	NA	NA	NA	NA	NA	NA	NA	NA	NA
10374629	2/3/2015	inventory_date	Date palm	Phoenix dactylifera	Las Vegas	Nevada	-115.1514962	36.17213789	no_info	NA	Grand central median	5	NA	fair	introduced	0 to 4.57 m	0 to 15.24 cm	LasVegas	NA	NA	NA	NA	NA	NA	NA	NA	NA
10374630	2/3/2015	inventory_date	Chaste tree	Vitex agnus-castus	Las Vegas	Nevada	-115.1511273	36.17227055	no_info	NA	Grand central median	5	NA	fair	introduced	0 to 4.57 m	0 to 15.24 cm	LasVegas	NA	NA	NA	NA	NA	NA	NA	NA	NA
10374631	2/3/2015	inventory_date	Desert willow	Chilopsis linearis	Las Vegas	Nevada	-115.1510992	36.17229314	no_info	NA	Grand central median	5	NA	fair	naturally_occurring	0 to 4.57 m	0 to 15.24 cm	LasVegas	NA	NA	NA	NA	NA	NA	NA	NA	NA
10374632	2/3/2015	inventory_date	Date palm	Phoenix dactylifera	Las Vegas	Nevada	-115.150834	36.17252047	no_info	NA	Grand central median	5	NA	fair	introduced	0 to 4.57 m	0 to 15.24 cm	LasVegas	NA	NA	NA	NA	NA	NA	NA	NA	NA
10374633	2/3/2015	inventory_date	Date palm	Phoenix dactylifera	Las Vegas	Nevada	-115.1507672	36.17255851	no_info	NA	Grand central median	5	NA	fair	introduced	0 to 4.57 m	0 to 15.24 cm	LasVegas	NA	NA	NA	NA	NA	NA	NA	NA	NA
10374634	2/3/2015	inventory_date	Date palm	Phoenix dactylifera	Las Vegas	Nevada	-115.1507181	36.17259378	no_info	NA	Grand central median	5	NA	fair	introduced	0 to 4.57 m	0 to 15.24 cm	LasVegas	NA	NA	NA	NA	NA	NA	NA	NA	NA
10350646	2/3/2015	inventory_date	NA	NA	Las Vegas	Nevada	-115.2453699	36.17913101	green_space	650 N Tenaya Way	Bill briare family park	1	NA	NA	no_info	0 to 4.57 m	0 to 15.24 cm	LasVegas	NA	NA	NA	NA	NA	NA	NA	NA	NA
10374635	2/3/2015	inventory_date	Desert willow	Chilopsis linearis	Las Vegas	Nevada	-115.150697	36.17262348	no_info	NA	Grand central median	5	NA	dead/dying	naturally_occurring	0 to 4.57 m	0 to 15.24 cm	LasVegas	NA	NA	NA	NA	NA	NA	NA	NA	NA
10374636	2/3/2015	inventory_date	Date palm	Phoenix dactylifera	Las Vegas	Nevada	-115.1503441	36.17287034	no_info	NA	Grand central median	5	NA	good	introduced	0 to 4.57 m	0 to 15.24 cm	LasVegas	NA	NA	NA	NA	NA	NA	NA	NA	NA
10374637	2/3/2015	inventory_date	Mediterranean fan palm	Chamaerops humilis	Las Vegas	Nevada	-115.1503054	36.17290139	no_info	NA	Grand central median	5	NA	fair	introduced	0 to 4.57 m	0 to 15.24 cm	LasVegas	NA	NA	NA	NA	NA	NA	NA	NA	NA
10374638	2/3/2015	inventory_date	Mediterranean fan palm	Chamaerops humilis	Las Vegas	Nevada	-115.1502844	36.17291833	no_info	NA	Grand central median	5	NA	good	introduced	0 to 4.57 m	0 to 15.24 cm	LasVegas	NA	NA	NA	NA	NA	NA	NA	NA	NA
10374639	2/3/2015	inventory_date	Mediterranean fan palm	Chamaerops humilis	Las Vegas	Nevada	-115.1502597	36.17293526	no_info	NA	Grand central median	5	NA	good	introduced	0 to 4.57 m	0 to 15.24 cm	LasVegas	NA	NA	NA	NA	NA	NA	NA	NA	NA
10374640	2/3/2015	inventory_date	Mediterranean fan palm	Chamaerops humilis	Las Vegas	Nevada	-115.1502979	36.17298645	no_info	NA	Grand central median	5	NA	good	introduced	0 to 4.57 m	0 to 15.24 cm	LasVegas	NA	NA	NA	NA	NA	NA	NA	NA	NA
10374641	2/3/2015	inventory_date	Mediterranean fan palm	Chamaerops humilis	Las Vegas	Nevada	-115.1502751	36.17300763	no_info	NA	Grand central median	5	NA	good	introduced	0 to 4.57 m	0 to 15.24 cm	LasVegas	NA	NA	NA	NA	NA	NA	NA	NA	NA
10374642	2/3/2015	inventory_date	Mediterranean fan palm	Chamaerops humilis	Las Vegas	Nevada	-115.1502505	36.17302455	no_info	NA	Grand central median	5	NA	good	introduced	0 to 4.57 m	0 to 15.24 cm	LasVegas	NA	NA	NA	NA	NA	NA	NA	NA	NA
10374643	2/3/2015	inventory_date	Date palm	Phoenix dactylifera	Las Vegas	Nevada	-115.1502137	36.17304569	no_info	NA	Grand central median	5	NA	fair	introduced	0 to 4.57 m	0 to 15.24 cm	LasVegas	NA	NA	NA	NA	NA	NA	NA	NA	NA
10374644	2/3/2015	inventory_date	Date palm	Phoenix dactylifera	Las Vegas	Nevada	-115.1501662	36.17308948	no_info	NA	Grand central median	5	NA	fair	introduced	0 to 4.57 m	0 to 15.24 cm	LasVegas	NA	NA	NA	NA	NA	NA	NA	NA	NA
10374645	2/3/2015	inventory_date	Date palm	Phoenix dactylifera	Las Vegas	Nevada	-115.1501066	36.17312329	no_info	NA	Grand central median	5	NA	fair	introduced	0 to 4.57 m	0 to 15.24 cm	LasVegas	NA	NA	NA	NA	NA	NA	NA	NA	NA
10374646	2/3/2015	inventory_date	Chaste tree	Vitex agnus-castus	Las Vegas	Nevada	-115.150068	36.17314726	no_info	NA	Grand central median	5	NA	fair	introduced	0 to 4.57 m	0 to 15.24 cm	LasVegas	NA	NA	NA	NA	NA	NA	NA	NA	NA
10374647	2/3/2015	inventory_date	Desert willow	Chilopsis linearis	Las Vegas	Nevada	-115.1500451	36.17317127	no_info	NA	Grand central median	5	NA	fair	naturally_occurring	0 to 4.57 m	0 to 15.24 cm	LasVegas	NA	NA	NA	NA	NA	NA	NA	NA	NA
10374648	2/3/2015	inventory_date	Chaste tree	Vitex agnus-castus	Las Vegas	Nevada	-115.1500047	36.17319949	no_info	NA	Grand central median	5	NA	fair	introduced	0 to 4.57 m	0 to 15.24 cm	LasVegas	NA	NA	NA	NA	NA	NA	NA	NA	NA
10374649	2/3/2015	inventory_date	Desert willow	Chilopsis linearis	Las Vegas	Nevada	-115.1499714	36.17321922	no_info	NA	Grand central median	5	NA	fair	naturally_occurring	0 to 4.57 m	0 to 15.24 cm	LasVegas	NA	NA	NA	NA	NA	NA	NA	NA	NA
10374650	2/3/2015	inventory_date	Chaste tree	Vitex agnus-castus	Las Vegas	Nevada	-115.1499329	36.17323467	no_info	NA	Grand central median	5	NA	fair	introduced	0 to 4.57 m	0 to 15.24 cm	LasVegas	NA	NA	NA	NA	NA	NA	NA	NA	NA
10374651	2/3/2015	inventory_date	Desert willow	Chilopsis linearis	Las Vegas	Nevada	-115.1498889	36.17326854	no_info	NA	Grand central median	5	NA	fair	naturally_occurring	0 to 4.57 m	0 to 15.24 cm	LasVegas	NA	NA	NA	NA	NA	NA	NA	NA	NA
10374652	2/3/2015	inventory_date	Chaste tree	Vitex agnus-castus	Las Vegas	Nevada	-115.1498556	36.17328118	no_info	NA	Grand central median	5	NA	fair	introduced	0 to 4.57 m	0 to 15.24 cm	LasVegas	NA	NA	NA	NA	NA	NA	NA	NA	NA
10374653	2/3/2015	inventory_date	Date palm	Phoenix dactylifera	Las Vegas	Nevada	-115.1497977	36.17331501	no_info	NA	Grand central median	5	NA	good	introduced	0 to 4.57 m	0 to 15.24 cm	LasVegas	NA	NA	NA	NA	NA	NA	NA	NA	NA
10374654	2/3/2015	inventory_date	Date palm	Phoenix dactylifera	Las Vegas	Nevada	-115.1497399	36.17333748	no_info	NA	Grand central median	5	NA	fair	introduced	0 to 4.57 m	0 to 15.24 cm	LasVegas	NA	NA	NA	NA	NA	NA	NA	NA	NA
10350647	2/3/2015	inventory_date	NA	NA	Las Vegas	Nevada	-115.2453347	36.17911851	green_space	650 N Tenaya Way	Bill briare family park	1	NA	NA	no_info	0 to 4.57 m	0 to 15.24 cm	LasVegas	NA	NA	NA	NA	NA	NA	NA	NA	NA
10374671	2/3/2015	inventory_date	Southern live oak	Quercus virginiana	Las Vegas	Nevada	-115.1225083	36.16131796	no_info	NA	Fremont brt	3	NA	fair	introduced	0 to 4.57 m	0 to 15.24 cm	LasVegas	NA	NA	NA	NA	NA	NA	NA	NA	NA
10374672	2/3/2015	inventory_date	Southern live oak	Quercus virginiana	Las Vegas	Nevada	-115.1224281	36.16128319	no_info	NA	Fremont brt	3	NA	fair	introduced	0 to 4.57 m	0 to 15.24 cm	LasVegas	NA	NA	NA	NA	NA	NA	NA	NA	NA
10374673	2/3/2015	inventory_date	Southern live oak	Quercus virginiana	Las Vegas	Nevada	-115.1223547	36.16125313	no_info	NA	Fremont brt	3	NA	good	introduced	0 to 4.57 m	0 to 15.24 cm	LasVegas	NA	NA	NA	NA	NA	NA	NA	NA	NA
10374674	2/3/2015	inventory_date	Southern live oak	Quercus virginiana	Las Vegas	Nevada	-115.121996	36.16109532	no_info	NA	Fremont brt	3	NA	fair	introduced	0 to 4.57 m	0 to 15.24 cm	LasVegas	NA	NA	NA	NA	NA	NA	NA	NA	NA
10374675	2/3/2015	inventory_date	Southern live oak	Quercus virginiana	Las Vegas	Nevada	-115.1219061	36.1610574	no_info	NA	Fremont brt	3	NA	fair	introduced	0 to 4.57 m	0 to 15.24 cm	LasVegas	NA	NA	NA	NA	NA	NA	NA	NA	NA
10374676	2/3/2015	inventory_date	Southern live oak	Quercus virginiana	Las Vegas	Nevada	-115.1218137	36.16101734	no_info	NA	Fremont brt	3	NA	fair	introduced	0 to 4.57 m	0 to 15.24 cm	LasVegas	NA	NA	NA	NA	NA	NA	NA	NA	NA
10374677	2/3/2015	inventory_date	Southern live oak	Quercus virginiana	Las Vegas	Nevada	-115.121724	36.1609773	no_info	NA	Fremont brt	3	NA	fair	introduced	0 to 4.57 m	0 to 15.24 cm	LasVegas	NA	NA	NA	NA	NA	NA	NA	NA	NA
10374678	2/3/2015	inventory_date	Southern live oak	Quercus virginiana	Las Vegas	Nevada	-115.1216358	36.16094292	no_info	NA	Fremont brt	3	NA	fair	introduced	0 to 4.57 m	0 to 15.24 cm	LasVegas	NA	NA	NA	NA	NA	NA	NA	NA	NA
10374681	2/3/2015	inventory_date	Southern live oak	Quercus virginiana	Las Vegas	Nevada	-115.1215486	36.16090288	no_info	NA	Fremont brt	3	NA	fair	introduced	0 to 4.57 m	0 to 15.24 cm	LasVegas	NA	NA	NA	NA	NA	NA	NA	NA	NA
10374682	2/3/2015	inventory_date	Southern live oak	Quercus virginiana	Las Vegas	Nevada	-115.1214649	36.16086853	no_info	NA	Fremont brt	3	NA	fair	introduced	0 to 4.57 m	0 to 15.24 cm	LasVegas	NA	NA	NA	NA	NA	NA	NA	NA	NA
10374686	2/3/2015	inventory_date	Shoestring acacia	Acacia stenophylla	Las Vegas	Nevada	-115.1955985	36.14462425	no_info	NA	Sahara brt	1	NA	fair	introduced	0 to 4.57 m	0 to 15.24 cm	LasVegas	NA	NA	NA	NA	NA	NA	NA	NA	NA
10374687	2/3/2015	inventory_date	Shoestring acacia	Acacia stenophylla	Las Vegas	Nevada	-115.1958875	36.14462781	no_info	NA	Sahara brt	1	NA	fair	introduced	0 to 4.57 m	0 to 15.24 cm	LasVegas	NA	NA	NA	NA	NA	NA	NA	NA	NA
10374688	2/3/2015	inventory_date	Shoestring acacia	Acacia stenophylla	Las Vegas	Nevada	-115.1960214	36.14462483	no_info	NA	Sahara brt	1	NA	poor	introduced	0 to 4.57 m	0 to 15.24 cm	LasVegas	NA	NA	NA	NA	NA	NA	NA	NA	NA
10374689	2/3/2015	inventory_date	Shoestring acacia	Acacia stenophylla	Las Vegas	Nevada	-115.1961705	36.14462785	no_info	NA	Sahara brt	1	NA	poor	introduced	0 to 4.57 m	0 to 15.24 cm	LasVegas	NA	NA	NA	NA	NA	NA	NA	NA	NA
10374690	2/3/2015	inventory_date	Shoestring acacia	Acacia stenophylla	Las Vegas	Nevada	-115.1963339	36.14462579	no_info	NA	Sahara brt	1	NA	fair	introduced	0 to 4.57 m	0 to 15.24 cm	LasVegas	NA	NA	NA	NA	NA	NA	NA	NA	NA
10374691	2/3/2015	inventory_date	Shoestring acacia	Acacia stenophylla	Las Vegas	Nevada	-115.1964907	36.14462836	no_info	NA	Sahara brt	1	NA	good	introduced	0 to 4.57 m	0 to 15.24 cm	LasVegas	NA	NA	NA	NA	NA	NA	NA	NA	NA
10374692	2/3/2015	inventory_date	Shoestring acacia	Acacia stenophylla	Las Vegas	Nevada	-115.196634	36.14462848	no_info	NA	Sahara brt	1	NA	fair	introduced	0 to 4.57 m	0 to 15.24 cm	LasVegas	NA	NA	NA	NA	NA	NA	NA	NA	NA
10374693	2/3/2015	inventory_date	Shoestring acacia	Acacia stenophylla	Las Vegas	Nevada	-115.1968343	36.14463019	no_info	NA	Sahara brt	1	NA	poor	introduced	0 to 4.57 m	0 to 15.24 cm	LasVegas	NA	NA	NA	NA	NA	NA	NA	NA	NA
10374694	2/3/2015	inventory_date	Shoestring acacia	Acacia stenophylla	Las Vegas	Nevada	-115.197022	36.14463211	no_info	NA	Sahara brt	1	NA	fair	introduced	0 to 4.57 m	0 to 15.24 cm	LasVegas	NA	NA	NA	NA	NA	NA	NA	NA	NA
10374695	2/3/2015	inventory_date	Shoestring acacia	Acacia stenophylla	Las Vegas	Nevada	-115.1971896	36.14463042	no_info	NA	Sahara brt	1	NA	fair	introduced	0 to 4.57 m	0 to 15.24 cm	LasVegas	NA	NA	NA	NA	NA	NA	NA	NA	NA
10374696	2/3/2015	inventory_date	Shoestring acacia	Acacia stenophylla	Las Vegas	Nevada	-115.1973136	36.14463463	no_info	NA	Sahara brt	1	NA	fair	introduced	0 to 4.57 m	0 to 15.24 cm	LasVegas	NA	NA	NA	NA	NA	NA	NA	NA	NA
10374697	2/3/2015	inventory_date	Shoestring acacia	Acacia stenophylla	Las Vegas	Nevada	-115.1974295	36.1446346	no_info	NA	Sahara brt	1	NA	poor	introduced	0 to 4.57 m	0 to 15.24 cm	LasVegas	NA	NA	NA	NA	NA	NA	NA	NA	NA
10374698	2/3/2015	inventory_date	Shoestring acacia	Acacia stenophylla	Las Vegas	Nevada	-115.1975807	36.14463499	no_info	NA	Sahara brt	1	NA	fair	introduced	0 to 4.57 m	0 to 15.24 cm	LasVegas	NA	NA	NA	NA	NA	NA	NA	NA	NA
10374699	2/3/2015	inventory_date	Shoestring acacia	Acacia stenophylla	Las Vegas	Nevada	-115.1977475	36.14463801	no_info	NA	Sahara brt	1	NA	fair	introduced	0 to 4.57 m	0 to 15.24 cm	LasVegas	NA	NA	NA	NA	NA	NA	NA	NA	NA
10374700	2/3/2015	inventory_date	Shoestring acacia	Acacia stenophylla	Las Vegas	Nevada	-115.1978904	36.14463664	no_info	NA	Sahara brt	1	NA	fair	introduced	0 to 4.57 m	0 to 15.24 cm	LasVegas	NA	NA	NA	NA	NA	NA	NA	NA	NA
10374701	2/3/2015	inventory_date	Shoestring acacia	Acacia stenophylla	Las Vegas	Nevada	-115.1980446	36.14463952	no_info	NA	Sahara brt	1	NA	poor	introduced	0 to 4.57 m	0 to 15.24 cm	LasVegas	NA	NA	NA	NA	NA	NA	NA	NA	NA
10374702	2/3/2015	inventory_date	Shoestring acacia	Acacia stenophylla	Las Vegas	Nevada	-115.1981892	36.14464197	no_info	NA	Sahara brt	1	NA	fair	introduced	0 to 4.57 m	0 to 15.24 cm	LasVegas	NA	NA	NA	NA	NA	NA	NA	NA	NA
10374703	2/3/2015	inventory_date	Shoestring acacia	Acacia stenophylla	Las Vegas	Nevada	-115.1983691	36.14464126	no_info	NA	Sahara brt	1	NA	poor	introduced	0 to 4.57 m	0 to 15.24 cm	LasVegas	NA	NA	NA	NA	NA	NA	NA	NA	NA
10374704	2/3/2015	inventory_date	Shoestring acacia	Acacia stenophylla	Las Vegas	Nevada	-115.1985272	36.14464345	no_info	NA	Sahara brt	1	NA	poor	introduced	0 to 4.57 m	0 to 15.24 cm	LasVegas	NA	NA	NA	NA	NA	NA	NA	NA	NA
10374705	2/3/2015	inventory_date	Shoestring acacia	Acacia stenophylla	Las Vegas	Nevada	-115.1986904	36.14464144	no_info	NA	Sahara brt	1	NA	good	introduced	0 to 4.57 m	0 to 15.24 cm	LasVegas	NA	NA	NA	NA	NA	NA	NA	NA	NA
10374706	2/3/2015	inventory_date	Shoestring acacia	Acacia stenophylla	Las Vegas	Nevada	-115.1988315	36.14464615	no_info	NA	Sahara brt	1	NA	fair	introduced	0 to 4.57 m	0 to 15.24 cm	LasVegas	NA	NA	NA	NA	NA	NA	NA	NA	NA
10374707	2/3/2015	inventory_date	Shoestring acacia	Acacia stenophylla	Las Vegas	Nevada	-115.1989903	36.14464524	no_info	NA	Sahara brt	1	NA	fair	introduced	0 to 4.57 m	0 to 15.24 cm	LasVegas	NA	NA	NA	NA	NA	NA	NA	NA	NA
10374708	2/3/2015	inventory_date	Shoestring acacia	Acacia stenophylla	Las Vegas	Nevada	-115.1991381	36.14464571	no_info	NA	Sahara brt	1	NA	fair	introduced	0 to 4.57 m	0 to 15.24 cm	LasVegas	NA	NA	NA	NA	NA	NA	NA	NA	NA
10374709	2/3/2015	inventory_date	Shoestring acacia	Acacia stenophylla	Las Vegas	Nevada	-115.1992796	36.14464733	no_info	NA	Sahara brt	1	NA	good	introduced	0 to 4.57 m	0 to 15.24 cm	LasVegas	NA	NA	NA	NA	NA	NA	NA	NA	NA
10374710	2/3/2015	inventory_date	Shoestring acacia	Acacia stenophylla	Las Vegas	Nevada	-115.1994413	36.14464577	no_info	NA	Sahara brt	1	NA	poor	introduced	0 to 4.57 m	0 to 15.24 cm	LasVegas	NA	NA	NA	NA	NA	NA	NA	NA	NA
10374711	2/3/2015	inventory_date	Shoestring acacia	Acacia stenophylla	Las Vegas	Nevada	-115.2009501	36.14465699	no_info	NA	Sahara brt	1	NA	poor	introduced	0 to 4.57 m	0 to 15.24 cm	LasVegas	NA	NA	NA	NA	NA	NA	NA	NA	NA
10374712	2/3/2015	inventory_date	Shoestring acacia	Acacia stenophylla	Las Vegas	Nevada	-115.2014652	36.14466259	no_info	NA	Sahara brt	1	NA	fair	introduced	0 to 4.57 m	0 to 15.24 cm	LasVegas	NA	NA	NA	NA	NA	NA	NA	NA	NA
10374713	2/3/2015	inventory_date	Shoestring acacia	Acacia stenophylla	Las Vegas	Nevada	-115.2016323	36.14466243	no_info	NA	Sahara brt	1	NA	fair	introduced	0 to 4.57 m	0 to 15.24 cm	LasVegas	NA	NA	NA	NA	NA	NA	NA	NA	NA
10374714	2/3/2015	inventory_date	Shoestring acacia	Acacia stenophylla	Las Vegas	Nevada	-115.2027814	36.14466749	no_info	NA	Sahara brt	1	NA	fair	introduced	0 to 4.57 m	0 to 15.24 cm	LasVegas	NA	NA	NA	NA	NA	NA	NA	NA	NA
10374715	2/3/2015	inventory_date	Shoestring acacia	Acacia stenophylla	Las Vegas	Nevada	-115.2029221	36.1446715	no_info	NA	Sahara brt	1	NA	fair	introduced	0 to 4.57 m	0 to 15.24 cm	LasVegas	NA	NA	NA	NA	NA	NA	NA	NA	NA
10374716	2/3/2015	inventory_date	Shoestring acacia	Acacia stenophylla	Las Vegas	Nevada	-115.2034369	36.14467314	no_info	NA	Sahara brt	1	NA	fair	introduced	0 to 4.57 m	0 to 15.24 cm	LasVegas	NA	NA	NA	NA	NA	NA	NA	NA	NA
10374717	2/3/2015	inventory_date	Shoestring acacia	Acacia stenophylla	Las Vegas	Nevada	-115.2036005	36.14467367	no_info	NA	Sahara brt	1	NA	fair	introduced	0 to 4.57 m	0 to 15.24 cm	LasVegas	NA	NA	NA	NA	NA	NA	NA	NA	NA
10374718	2/3/2015	inventory_date	Shoestring acacia	Acacia stenophylla	Las Vegas	Nevada	-115.2037475	36.14467556	no_info	NA	Sahara brt	1	NA	fair	introduced	0 to 4.57 m	0 to 15.24 cm	LasVegas	NA	NA	NA	NA	NA	NA	NA	NA	NA
10374719	2/3/2015	inventory_date	Shoestring acacia	Acacia stenophylla	Las Vegas	Nevada	-115.2047718	36.14468043	no_info	NA	Sahara brt	1	NA	fair	introduced	0 to 4.57 m	0 to 15.24 cm	LasVegas	NA	NA	NA	NA	NA	NA	NA	NA	NA
10374720	2/3/2015	inventory_date	Shoestring acacia	Acacia stenophylla	Las Vegas	Nevada	-115.2049272	36.14468282	no_info	NA	Sahara brt	1	NA	good	introduced	0 to 4.57 m	0 to 15.24 cm	LasVegas	NA	NA	NA	NA	NA	NA	NA	NA	NA
10374721	2/3/2015	inventory_date	Shoestring acacia	Acacia stenophylla	Las Vegas	Nevada	-115.2050494	36.14468329	no_info	NA	Sahara brt	1	NA	fair	introduced	0 to 4.57 m	0 to 15.24 cm	LasVegas	NA	NA	NA	NA	NA	NA	NA	NA	NA
10374722	2/3/2015	inventory_date	Shoestring acacia	Acacia stenophylla	Las Vegas	Nevada	-115.2051737	36.14468457	no_info	NA	Sahara brt	1	NA	good	introduced	0 to 4.57 m	0 to 15.24 cm	LasVegas	NA	NA	NA	NA	NA	NA	NA	NA	NA
10374723	2/3/2015	inventory_date	Shoestring acacia	Acacia stenophylla	Las Vegas	Nevada	-115.2054321	36.14468474	no_info	NA	Sahara brt	1	NA	fair	introduced	0 to 4.57 m	0 to 15.24 cm	LasVegas	NA	NA	NA	NA	NA	NA	NA	NA	NA
10374724	2/3/2015	inventory_date	Shoestring acacia	Acacia stenophylla	Las Vegas	Nevada	-115.2056087	36.14468466	no_info	NA	Sahara brt	1	NA	fair	introduced	0 to 4.57 m	0 to 15.24 cm	LasVegas	NA	NA	NA	NA	NA	NA	NA	NA	NA
10374725	2/3/2015	inventory_date	Shoestring acacia	Acacia stenophylla	Las Vegas	Nevada	-115.2057736	36.14468646	no_info	NA	Sahara brt	1	NA	fair	introduced	0 to 4.57 m	0 to 15.24 cm	LasVegas	NA	NA	NA	NA	NA	NA	NA	NA	NA
10374726	2/3/2015	inventory_date	Shoestring acacia	Acacia stenophylla	Las Vegas	Nevada	-115.2063377	36.14469325	no_info	NA	Sahara brt	1	NA	fair	introduced	0 to 4.57 m	0 to 15.24 cm	LasVegas	NA	NA	NA	NA	NA	NA	NA	NA	NA
10374727	2/3/2015	inventory_date	Shoestring acacia	Acacia stenophylla	Las Vegas	Nevada	-115.2064903	36.14469158	no_info	NA	Sahara brt	1	NA	fair	introduced	0 to 4.57 m	0 to 15.24 cm	LasVegas	NA	NA	NA	NA	NA	NA	NA	NA	NA
10374728	2/3/2015	inventory_date	Shoestring acacia	Acacia stenophylla	Las Vegas	Nevada	-115.206651	36.14469177	no_info	NA	Sahara brt	1	NA	fair	introduced	0 to 4.57 m	0 to 15.24 cm	LasVegas	NA	NA	NA	NA	NA	NA	NA	NA	NA
10374729	2/3/2015	inventory_date	Shoestring acacia	Acacia stenophylla	Las Vegas	Nevada	-115.2068034	36.14469273	no_info	NA	Sahara brt	1	NA	fair	introduced	0 to 4.57 m	0 to 15.24 cm	LasVegas	NA	NA	NA	NA	NA	NA	NA	NA	NA
10374738	9/1/2016	inventory_date	Shoestring acacia	Acacia stenophylla	Las Vegas	Nevada	-115.2002231	36.14430848	no_info	NA	Sahara brt	1	NA	poor	introduced	0 to 4.57 m	0 to 15.24 cm	LasVegas	NA	NA	NA	NA	NA	NA	NA	NA	NA
10374748	2/3/2015	inventory_date	Shoestring acacia	Acacia stenophylla	Las Vegas	Nevada	-115.200081	36.14428463	no_info	NA	Sahara brt	1	NA	fair	introduced	0 to 4.57 m	0 to 15.24 cm	LasVegas	NA	NA	NA	NA	NA	NA	NA	NA	NA
10374749	2/3/2015	inventory_date	Shoestring acacia	Acacia stenophylla	Las Vegas	Nevada	-115.1994245	36.14430728	no_info	NA	Sahara brt	1	NA	fair	introduced	0 to 4.57 m	0 to 15.24 cm	LasVegas	NA	NA	NA	NA	NA	NA	NA	NA	NA
10374750	2/3/2015	inventory_date	Shoestring acacia	Acacia stenophylla	Las Vegas	Nevada	-115.1990797	36.14430401	no_info	NA	Sahara brt	1	NA	fair	introduced	0 to 4.57 m	0 to 15.24 cm	LasVegas	NA	NA	NA	NA	NA	NA	NA	NA	NA
10374751	2/3/2015	inventory_date	Shoestring acacia	Acacia stenophylla	Las Vegas	Nevada	-115.1986462	36.1443012	no_info	NA	Sahara brt	1	NA	fair	introduced	0 to 4.57 m	0 to 15.24 cm	LasVegas	NA	NA	NA	NA	NA	NA	NA	NA	NA
10374752	2/3/2015	inventory_date	Shoestring acacia	Acacia stenophylla	Las Vegas	Nevada	-115.1981993	36.14429762	no_info	NA	Sahara brt	1	NA	fair	introduced	0 to 4.57 m	0 to 15.24 cm	LasVegas	NA	NA	NA	NA	NA	NA	NA	NA	NA
10374753	2/3/2015	inventory_date	Shoestring acacia	Acacia stenophylla	Las Vegas	Nevada	-115.1980454	36.14429711	no_info	NA	Sahara brt	1	NA	fair	introduced	0 to 4.57 m	0 to 15.24 cm	LasVegas	NA	NA	NA	NA	NA	NA	NA	NA	NA
10374754	2/3/2015	inventory_date	Shoestring acacia	Acacia stenophylla	Las Vegas	Nevada	-115.1977455	36.14429402	no_info	NA	Sahara brt	1	NA	fair	introduced	0 to 4.57 m	0 to 15.24 cm	LasVegas	NA	NA	NA	NA	NA	NA	NA	NA	NA
10374755	2/3/2015	inventory_date	Shoestring acacia	Acacia stenophylla	Las Vegas	Nevada	-115.1974341	36.14429302	no_info	NA	Sahara brt	1	NA	fair	introduced	0 to 4.57 m	0 to 15.24 cm	LasVegas	NA	NA	NA	NA	NA	NA	NA	NA	NA
10374756	2/3/2015	inventory_date	Shoestring acacia	Acacia stenophylla	Las Vegas	Nevada	-115.1973234	36.14429266	no_info	NA	Sahara brt	1	NA	poor	introduced	0 to 4.57 m	0 to 15.24 cm	LasVegas	NA	NA	NA	NA	NA	NA	NA	NA	NA
10374757	2/3/2015	inventory_date	Shoestring acacia	Acacia stenophylla	Las Vegas	Nevada	-115.1970489	36.14429035	no_info	NA	Sahara brt	1	NA	fair	introduced	0 to 4.57 m	0 to 15.24 cm	LasVegas	NA	NA	NA	NA	NA	NA	NA	NA	NA
10374758	2/3/2015	inventory_date	Shoestring acacia	Acacia stenophylla	Las Vegas	Nevada	-115.1968413	36.14428825	no_info	NA	Sahara brt	1	NA	fair	introduced	0 to 4.57 m	0 to 15.24 cm	LasVegas	NA	NA	NA	NA	NA	NA	NA	NA	NA
10374759	2/3/2015	inventory_date	Shoestring acacia	Acacia stenophylla	Las Vegas	Nevada	-115.1966505	36.14428834	no_info	NA	Sahara brt	1	NA	fair	introduced	0 to 4.57 m	0 to 15.24 cm	LasVegas	NA	NA	NA	NA	NA	NA	NA	NA	NA
10374760	2/3/2015	inventory_date	Shoestring acacia	Acacia stenophylla	Las Vegas	Nevada	-115.1960261	36.14428061	no_info	NA	Sahara brt	1	NA	fair	introduced	0 to 4.57 m	0 to 15.24 cm	LasVegas	NA	NA	NA	NA	NA	NA	NA	NA	NA
10374761	2/3/2015	inventory_date	Shoestring acacia	Acacia stenophylla	Las Vegas	Nevada	-115.1957992	36.14428059	no_info	NA	Sahara brt	1	NA	fair	introduced	0 to 4.57 m	0 to 15.24 cm	LasVegas	NA	NA	NA	NA	NA	NA	NA	NA	NA
10374762	2/3/2015	inventory_date	Shoestring acacia	Acacia stenophylla	Las Vegas	Nevada	-115.1956066	36.14427997	no_info	NA	Sahara brt	1	NA	fair	introduced	0 to 4.57 m	0 to 15.24 cm	LasVegas	NA	NA	NA	NA	NA	NA	NA	NA	NA
10374763	2/3/2015	inventory_date	Shoestring acacia	Acacia stenophylla	Las Vegas	Nevada	-115.195443	36.14428018	no_info	NA	Sahara brt	1	NA	fair	introduced	0 to 4.57 m	0 to 15.24 cm	LasVegas	NA	NA	NA	NA	NA	NA	NA	NA	NA
10374764	2/3/2015	inventory_date	Shoestring acacia	Acacia stenophylla	Las Vegas	Nevada	-115.1953014	36.14427756	no_info	NA	Sahara brt	1	NA	poor	introduced	0 to 4.57 m	0 to 15.24 cm	LasVegas	NA	NA	NA	NA	NA	NA	NA	NA	NA
10374765	2/3/2015	inventory_date	Shoestring acacia	Acacia stenophylla	Las Vegas	Nevada	-115.1947939	36.14427379	no_info	NA	Sahara brt	1	NA	fair	introduced	0 to 4.57 m	0 to 15.24 cm	LasVegas	NA	NA	NA	NA	NA	NA	NA	NA	NA
10374766	2/3/2015	inventory_date	Shoestring acacia	Acacia stenophylla	Las Vegas	Nevada	-115.1946628	36.14427336	no_info	NA	Sahara brt	1	NA	fair	introduced	0 to 4.57 m	0 to 15.24 cm	LasVegas	NA	NA	NA	NA	NA	NA	NA	NA	NA
10350526	2/3/2015	inventory_date	NA	NA	Las Vegas	Nevada	-115.2784894	36.1757873	green_space	149 N Durango Dr	Angel park trailhead	2	NA	NA	no_info	0 to 4.57 m	0 to 15.24 cm	LasVegas	NA	NA	NA	NA	NA	NA	NA	NA	NA
10374767	2/3/2015	inventory_date	Shoestring acacia	Acacia stenophylla	Las Vegas	Nevada	-115.1943744	36.14425238	no_info	NA	Sahara brt	1	NA	poor	introduced	0 to 4.57 m	0 to 15.24 cm	LasVegas	NA	NA	NA	NA	NA	NA	NA	NA	NA
10374768	2/3/2015	inventory_date	Shoestring acacia	Acacia stenophylla	Las Vegas	Nevada	-115.1938598	36.1442698	no_info	NA	Sahara brt	1	NA	fair	introduced	0 to 4.57 m	0 to 15.24 cm	LasVegas	NA	NA	NA	NA	NA	NA	NA	NA	NA
10374769	2/3/2015	inventory_date	Shoestring acacia	Acacia stenophylla	Las Vegas	Nevada	-115.1936117	36.14426579	no_info	NA	Sahara brt	1	NA	fair	introduced	0 to 4.57 m	0 to 15.24 cm	LasVegas	NA	NA	NA	NA	NA	NA	NA	NA	NA
10374770	2/3/2015	inventory_date	Shoestring acacia	Acacia stenophylla	Las Vegas	Nevada	-115.1933005	36.14426614	no_info	NA	Sahara brt	1	NA	fair	introduced	0 to 4.57 m	0 to 15.24 cm	LasVegas	NA	NA	NA	NA	NA	NA	NA	NA	NA
10374771	2/3/2015	inventory_date	Shoestring acacia	Acacia stenophylla	Las Vegas	Nevada	-115.1931473	36.14426734	no_info	NA	Sahara brt	1	NA	fair	introduced	0 to 4.57 m	0 to 15.24 cm	LasVegas	NA	NA	NA	NA	NA	NA	NA	NA	NA
10374772	2/3/2015	inventory_date	Shoestring acacia	Acacia stenophylla	Las Vegas	Nevada	-115.1926171	36.14426007	no_info	NA	Sahara brt	1	NA	fair	introduced	0 to 4.57 m	0 to 15.24 cm	LasVegas	NA	NA	NA	NA	NA	NA	NA	NA	NA
10374773	2/3/2015	inventory_date	Shoestring acacia	Acacia stenophylla	Las Vegas	Nevada	-115.1922102	36.14426045	no_info	NA	Sahara brt	1	NA	fair	introduced	0 to 4.57 m	0 to 15.24 cm	LasVegas	NA	NA	NA	NA	NA	NA	NA	NA	NA
10374774	2/3/2015	inventory_date	Shoestring acacia	Acacia stenophylla	Las Vegas	Nevada	-115.191818	36.14425635	no_info	NA	Sahara brt	1	NA	fair	introduced	0 to 4.57 m	0 to 15.24 cm	LasVegas	NA	NA	NA	NA	NA	NA	NA	NA	NA
10374775	2/3/2015	inventory_date	Shoestring acacia	Acacia stenophylla	Las Vegas	Nevada	-115.1916856	36.14425481	no_info	NA	Sahara brt	1	NA	good	introduced	0 to 4.57 m	0 to 15.24 cm	LasVegas	NA	NA	NA	NA	NA	NA	NA	NA	NA
10374776	2/3/2015	inventory_date	Shoestring acacia	Acacia stenophylla	Las Vegas	Nevada	-115.1913006	36.1442521	no_info	NA	Sahara brt	1	NA	fair	introduced	0 to 4.57 m	0 to 15.24 cm	LasVegas	NA	NA	NA	NA	NA	NA	NA	NA	NA
10374777	2/3/2015	inventory_date	Shoestring acacia	Acacia stenophylla	Las Vegas	Nevada	-115.1911765	36.14423415	no_info	NA	Sahara brt	1	NA	fair	introduced	0 to 4.57 m	0 to 15.24 cm	LasVegas	NA	NA	NA	NA	NA	NA	NA	NA	NA
10374778	2/3/2015	inventory_date	Shoestring acacia	Acacia stenophylla	Las Vegas	Nevada	-115.1893891	36.14423796	no_info	NA	Sahara brt	1	NA	fair	introduced	0 to 4.57 m	0 to 15.24 cm	LasVegas	NA	NA	NA	NA	NA	NA	NA	NA	NA
10374779	2/3/2015	inventory_date	Shoestring acacia	Acacia stenophylla	Las Vegas	Nevada	-115.1892388	36.14423363	no_info	NA	Sahara brt	1	NA	fair	introduced	0 to 4.57 m	0 to 15.24 cm	LasVegas	NA	NA	NA	NA	NA	NA	NA	NA	NA
10374780	2/3/2015	inventory_date	Shoestring acacia	Acacia stenophylla	Las Vegas	Nevada	-115.1889621	36.14423207	no_info	NA	Sahara brt	1	NA	fair	introduced	0 to 4.57 m	0 to 15.24 cm	LasVegas	NA	NA	NA	NA	NA	NA	NA	NA	NA
10374781	2/3/2015	inventory_date	Shoestring acacia	Acacia stenophylla	Las Vegas	Nevada	-115.188665	36.14423148	no_info	NA	Sahara brt	1	NA	fair	introduced	0 to 4.57 m	0 to 15.24 cm	LasVegas	NA	NA	NA	NA	NA	NA	NA	NA	NA
10374782	2/3/2015	inventory_date	Shoestring acacia	Acacia stenophylla	Las Vegas	Nevada	-115.1885074	36.14422796	no_info	NA	Sahara brt	1	NA	fair	introduced	0 to 4.57 m	0 to 15.24 cm	LasVegas	NA	NA	NA	NA	NA	NA	NA	NA	NA
10374783	2/3/2015	inventory_date	Shoestring acacia	Acacia stenophylla	Las Vegas	Nevada	-115.1883538	36.14422785	no_info	NA	Sahara brt	1	NA	fair	introduced	0 to 4.57 m	0 to 15.24 cm	LasVegas	NA	NA	NA	NA	NA	NA	NA	NA	NA
10374784	2/3/2015	inventory_date	Shoestring acacia	Acacia stenophylla	Las Vegas	Nevada	-115.1882788	36.14422836	no_info	NA	Sahara brt	1	NA	fair	introduced	0 to 4.57 m	0 to 15.24 cm	LasVegas	NA	NA	NA	NA	NA	NA	NA	NA	NA
10374785	2/3/2015	inventory_date	Shoestring acacia	Acacia stenophylla	Las Vegas	Nevada	-115.1879375	36.14422457	no_info	NA	Sahara brt	1	NA	fair	introduced	0 to 4.57 m	0 to 15.24 cm	LasVegas	NA	NA	NA	NA	NA	NA	NA	NA	NA
10374786	2/3/2015	inventory_date	Shoestring acacia	Acacia stenophylla	Las Vegas	Nevada	-115.187784	36.1442233	no_info	NA	Sahara brt	1	NA	fair	introduced	0 to 4.57 m	0 to 15.24 cm	LasVegas	NA	NA	NA	NA	NA	NA	NA	NA	NA
10374787	2/3/2015	inventory_date	Shoestring acacia	Acacia stenophylla	Las Vegas	Nevada	-115.1876305	36.14422185	no_info	NA	Sahara brt	1	NA	fair	introduced	0 to 4.57 m	0 to 15.24 cm	LasVegas	NA	NA	NA	NA	NA	NA	NA	NA	NA
10374788	2/3/2015	inventory_date	Shoestring acacia	Acacia stenophylla	Las Vegas	Nevada	-115.1869837	36.1442176	no_info	NA	Sahara brt	1	NA	fair	introduced	0 to 4.57 m	0 to 15.24 cm	LasVegas	NA	NA	NA	NA	NA	NA	NA	NA	NA
10374789	2/3/2015	inventory_date	Shoestring acacia	Acacia stenophylla	Las Vegas	Nevada	-115.1863797	36.14421185	no_info	NA	Sahara brt	1	NA	fair	introduced	0 to 4.57 m	0 to 15.24 cm	LasVegas	NA	NA	NA	NA	NA	NA	NA	NA	NA
10374790	2/3/2015	inventory_date	Shoestring acacia	Acacia stenophylla	Las Vegas	Nevada	-115.1860559	36.14420966	no_info	NA	Sahara brt	1	NA	fair	introduced	0 to 4.57 m	0 to 15.24 cm	LasVegas	NA	NA	NA	NA	NA	NA	NA	NA	NA
10374791	2/3/2015	inventory_date	Shoestring acacia	Acacia stenophylla	Las Vegas	Nevada	-115.1859002	36.14420724	no_info	NA	Sahara brt	1	NA	fair	introduced	0 to 4.57 m	0 to 15.24 cm	LasVegas	NA	NA	NA	NA	NA	NA	NA	NA	NA
10374792	2/3/2015	inventory_date	Shoestring acacia	Acacia stenophylla	Las Vegas	Nevada	-115.1851221	36.14420361	no_info	NA	Sahara brt	1	NA	fair	introduced	0 to 4.57 m	0 to 15.24 cm	LasVegas	NA	NA	NA	NA	NA	NA	NA	NA	NA
10374793	2/3/2015	inventory_date	Shoestring acacia	Acacia stenophylla	Las Vegas	Nevada	-115.1848638	36.14420029	no_info	NA	Sahara brt	1	NA	fair	introduced	0 to 4.57 m	0 to 15.24 cm	LasVegas	NA	NA	NA	NA	NA	NA	NA	NA	NA
10374794	2/3/2015	inventory_date	Shoestring acacia	Acacia stenophylla	Las Vegas	Nevada	-115.1845547	36.14419903	no_info	NA	Sahara brt	1	NA	fair	introduced	0 to 4.57 m	0 to 15.24 cm	LasVegas	NA	NA	NA	NA	NA	NA	NA	NA	NA
10374795	2/3/2015	inventory_date	Shoestring acacia	Acacia stenophylla	Las Vegas	Nevada	-115.1843315	36.14419747	no_info	NA	Sahara brt	1	NA	fair	introduced	0 to 4.57 m	0 to 15.24 cm	LasVegas	NA	NA	NA	NA	NA	NA	NA	NA	NA
10374796	2/3/2015	inventory_date	Shoestring acacia	Acacia stenophylla	Las Vegas	Nevada	-115.1841924	36.14419686	no_info	NA	Sahara brt	1	NA	fair	introduced	0 to 4.57 m	0 to 15.24 cm	LasVegas	NA	NA	NA	NA	NA	NA	NA	NA	NA
10374797	2/3/2015	inventory_date	Shoestring acacia	Acacia stenophylla	Las Vegas	Nevada	-115.1835183	36.14419197	no_info	NA	Sahara brt	1	NA	fair	introduced	0 to 4.57 m	0 to 15.24 cm	LasVegas	NA	NA	NA	NA	NA	NA	NA	NA	NA
10374798	2/3/2015	inventory_date	Shoestring acacia	Acacia stenophylla	Las Vegas	Nevada	-115.1833668	36.14418887	no_info	NA	Sahara brt	1	NA	fair	introduced	0 to 4.57 m	0 to 15.24 cm	LasVegas	NA	NA	NA	NA	NA	NA	NA	NA	NA
10374799	2/3/2015	inventory_date	Shoestring acacia	Acacia stenophylla	Las Vegas	Nevada	-115.1830337	36.14418682	no_info	NA	Sahara brt	1	NA	fair	introduced	0 to 4.57 m	0 to 15.24 cm	LasVegas	NA	NA	NA	NA	NA	NA	NA	NA	NA
10374800	2/3/2015	inventory_date	Shoestring acacia	Acacia stenophylla	Las Vegas	Nevada	-115.1824915	36.14418423	no_info	NA	Sahara brt	1	NA	fair	introduced	0 to 4.57 m	0 to 15.24 cm	LasVegas	NA	NA	NA	NA	NA	NA	NA	NA	NA
10374801	2/3/2015	inventory_date	Shoestring acacia	Acacia stenophylla	Las Vegas	Nevada	-115.1823515	36.14418341	no_info	NA	Sahara brt	1	NA	fair	introduced	0 to 4.57 m	0 to 15.24 cm	LasVegas	NA	NA	NA	NA	NA	NA	NA	NA	NA
10374802	2/3/2015	inventory_date	Shoestring acacia	Acacia stenophylla	Las Vegas	Nevada	-115.1787069	36.14415377	no_info	NA	Sahara brt	1	NA	fair	introduced	0 to 4.57 m	0 to 15.24 cm	LasVegas	NA	NA	NA	NA	NA	NA	NA	NA	NA
10374803	2/3/2015	inventory_date	Shoestring acacia	Acacia stenophylla	Las Vegas	Nevada	-115.1785787	36.14415291	no_info	NA	Sahara brt	1	NA	fair	introduced	0 to 4.57 m	0 to 15.24 cm	LasVegas	NA	NA	NA	NA	NA	NA	NA	NA	NA
10374804	2/3/2015	inventory_date	Shoestring acacia	Acacia stenophylla	Las Vegas	Nevada	-115.1784507	36.14415134	no_info	NA	Sahara brt	1	NA	fair	introduced	0 to 4.57 m	0 to 15.24 cm	LasVegas	NA	NA	NA	NA	NA	NA	NA	NA	NA
10374805	2/3/2015	inventory_date	Shoestring acacia	Acacia stenophylla	Las Vegas	Nevada	-115.1782939	36.14414882	no_info	NA	Sahara brt	1	NA	fair	introduced	0 to 4.57 m	0 to 15.24 cm	LasVegas	NA	NA	NA	NA	NA	NA	NA	NA	NA
10374806	2/3/2015	inventory_date	Shoestring acacia	Acacia stenophylla	Las Vegas	Nevada	-115.1778693	36.1441451	no_info	NA	Sahara brt	1	NA	fair	introduced	0 to 4.57 m	0 to 15.24 cm	LasVegas	NA	NA	NA	NA	NA	NA	NA	NA	NA
10374807	2/3/2015	inventory_date	Shoestring acacia	Acacia stenophylla	Las Vegas	Nevada	-115.1544125	36.14344688	no_info	NA	Sahara brt	3	NA	fair	introduced	0 to 4.57 m	0 to 15.24 cm	LasVegas	NA	NA	NA	NA	NA	NA	NA	NA	NA
10374808	2/3/2015	inventory_date	Shoestring acacia	Acacia stenophylla	Las Vegas	Nevada	-115.1540797	36.14345834	no_info	NA	Sahara brt	3	NA	fair	introduced	0 to 4.57 m	0 to 15.24 cm	LasVegas	NA	NA	NA	NA	NA	NA	NA	NA	NA
10374809	2/3/2015	inventory_date	Shoestring acacia	Acacia stenophylla	Las Vegas	Nevada	-115.1538823	36.14346441	no_info	NA	Sahara brt	3	NA	fair	introduced	0 to 4.57 m	0 to 15.24 cm	LasVegas	NA	NA	NA	NA	NA	NA	NA	NA	NA
10374810	2/3/2015	inventory_date	Shoestring acacia	Acacia stenophylla	Las Vegas	Nevada	-115.1536934	36.14346889	no_info	NA	Sahara brt	3	NA	fair	introduced	0 to 4.57 m	0 to 15.24 cm	LasVegas	NA	NA	NA	NA	NA	NA	NA	NA	NA
10374811	2/3/2015	inventory_date	Shoestring acacia	Acacia stenophylla	Las Vegas	Nevada	-115.153526	36.14347523	no_info	NA	Sahara brt	3	NA	fair	introduced	0 to 4.57 m	0 to 15.24 cm	LasVegas	NA	NA	NA	NA	NA	NA	NA	NA	NA
10374812	2/3/2015	inventory_date	Shoestring acacia	Acacia stenophylla	Las Vegas	Nevada	-115.1533714	36.14347803	no_info	NA	Sahara brt	3	NA	fair	introduced	0 to 4.57 m	0 to 15.24 cm	LasVegas	NA	NA	NA	NA	NA	NA	NA	NA	NA
10374813	2/3/2015	inventory_date	Shoestring acacia	Acacia stenophylla	Las Vegas	Nevada	-115.1531335	36.14348727	no_info	NA	Sahara brt	3	NA	fair	introduced	0 to 4.57 m	0 to 15.24 cm	LasVegas	NA	NA	NA	NA	NA	NA	NA	NA	NA
10374814	2/3/2015	inventory_date	Shoestring acacia	Acacia stenophylla	Las Vegas	Nevada	-115.153004	36.14349151	no_info	NA	Sahara brt	3	NA	fair	introduced	0 to 4.57 m	0 to 15.24 cm	LasVegas	NA	NA	NA	NA	NA	NA	NA	NA	NA
10374815	2/3/2015	inventory_date	Shoestring acacia	Acacia stenophylla	Las Vegas	Nevada	-115.1527966	36.14349981	no_info	NA	Sahara brt	3	NA	fair	introduced	0 to 4.57 m	0 to 15.24 cm	LasVegas	NA	NA	NA	NA	NA	NA	NA	NA	NA
10374816	2/3/2015	inventory_date	Shoestring acacia	Acacia stenophylla	Las Vegas	Nevada	-115.1523062	36.14352312	no_info	NA	Sahara brt	3	NA	fair	introduced	0 to 4.57 m	0 to 15.24 cm	LasVegas	NA	NA	NA	NA	NA	NA	NA	NA	NA
10374817	2/3/2015	inventory_date	Shoestring acacia	Acacia stenophylla	Las Vegas	Nevada	-115.1521362	36.14352656	no_info	NA	Sahara brt	3	NA	fair	introduced	0 to 4.57 m	0 to 15.24 cm	LasVegas	NA	NA	NA	NA	NA	NA	NA	NA	NA
10374818	2/3/2015	inventory_date	Shoestring acacia	Acacia stenophylla	Las Vegas	Nevada	-115.1495082	36.14362221	no_info	NA	Sahara brt	3	NA	fair	introduced	0 to 4.57 m	0 to 15.24 cm	LasVegas	NA	NA	NA	NA	NA	NA	NA	NA	NA
10374819	2/3/2015	inventory_date	Shoestring acacia	Acacia stenophylla	Las Vegas	Nevada	-115.1493622	36.14362714	no_info	NA	Sahara brt	3	NA	fair	introduced	0 to 4.57 m	0 to 15.24 cm	LasVegas	NA	NA	NA	NA	NA	NA	NA	NA	NA
10374820	2/3/2015	inventory_date	Shoestring acacia	Acacia stenophylla	Las Vegas	Nevada	-115.1492486	36.143631	no_info	NA	Sahara brt	3	NA	fair	introduced	0 to 4.57 m	0 to 15.24 cm	LasVegas	NA	NA	NA	NA	NA	NA	NA	NA	NA
10374821	2/3/2015	inventory_date	Shoestring acacia	Acacia stenophylla	Las Vegas	Nevada	-115.1491406	36.14363649	no_info	NA	Sahara brt	3	NA	good	introduced	0 to 4.57 m	0 to 15.24 cm	LasVegas	NA	NA	NA	NA	NA	NA	NA	NA	NA
10374822	2/3/2015	inventory_date	Shoestring acacia	Acacia stenophylla	Las Vegas	Nevada	-115.1489835	36.14364102	no_info	NA	Sahara brt	3	NA	fair	introduced	0 to 4.57 m	0 to 15.24 cm	LasVegas	NA	NA	NA	NA	NA	NA	NA	NA	NA
10374823	2/3/2015	inventory_date	Shoestring acacia	Acacia stenophylla	Las Vegas	Nevada	-115.1482604	36.14366846	no_info	NA	Sahara brt	3	NA	fair	introduced	0 to 4.57 m	0 to 15.24 cm	LasVegas	NA	NA	NA	NA	NA	NA	NA	NA	NA
10374824	2/3/2015	inventory_date	Shoestring acacia	Acacia stenophylla	Las Vegas	Nevada	-115.1478579	36.14367934	no_info	NA	Sahara brt	3	NA	fair	introduced	0 to 4.57 m	0 to 15.24 cm	LasVegas	NA	NA	NA	NA	NA	NA	NA	NA	NA
10374825	2/3/2015	inventory_date	Shoestring acacia	Acacia stenophylla	Las Vegas	Nevada	-115.1476067	36.14367272	no_info	NA	Sahara brt	3	NA	fair	introduced	0 to 4.57 m	0 to 15.24 cm	LasVegas	NA	NA	NA	NA	NA	NA	NA	NA	NA
10374826	2/3/2015	inventory_date	Shoestring acacia	Acacia stenophylla	Las Vegas	Nevada	-115.1464241	36.14372978	no_info	NA	Sahara brt	3	NA	fair	introduced	0 to 4.57 m	0 to 15.24 cm	LasVegas	NA	NA	NA	NA	NA	NA	NA	NA	NA
10374827	2/3/2015	inventory_date	Shoestring acacia	Acacia stenophylla	Las Vegas	Nevada	-115.1460654	36.14374551	no_info	NA	Sahara brt	3	NA	fair	introduced	0 to 4.57 m	0 to 15.24 cm	LasVegas	NA	NA	NA	NA	NA	NA	NA	NA	NA
10374828	2/3/2015	inventory_date	Shoestring acacia	Acacia stenophylla	Las Vegas	Nevada	-115.1455282	36.1437655	no_info	NA	Sahara brt	3	NA	fair	introduced	0 to 4.57 m	0 to 15.24 cm	LasVegas	NA	NA	NA	NA	NA	NA	NA	NA	NA
10374829	2/3/2015	inventory_date	Shoestring acacia	Acacia stenophylla	Las Vegas	Nevada	-115.1453663	36.14376785	no_info	NA	Sahara brt	3	NA	fair	introduced	0 to 4.57 m	0 to 15.24 cm	LasVegas	NA	NA	NA	NA	NA	NA	NA	NA	NA
10374830	2/3/2015	inventory_date	Shoestring acacia	Acacia stenophylla	Las Vegas	Nevada	-115.1451814	36.14377535	no_info	NA	Sahara brt	3	NA	fair	introduced	0 to 4.57 m	0 to 15.24 cm	LasVegas	NA	NA	NA	NA	NA	NA	NA	NA	NA
10374832	2/3/2015	inventory_date	Shoestring acacia	Acacia stenophylla	Las Vegas	Nevada	-115.1450128	36.1437846	no_info	NA	Sahara brt	3	NA	fair	introduced	0 to 4.57 m	0 to 15.24 cm	LasVegas	NA	NA	NA	NA	NA	NA	NA	NA	NA
10374833	2/3/2015	inventory_date	Shoestring acacia	Acacia stenophylla	Las Vegas	Nevada	-115.144865	36.14378965	no_info	NA	Sahara brt	3	NA	fair	introduced	0 to 4.57 m	0 to 15.24 cm	LasVegas	NA	NA	NA	NA	NA	NA	NA	NA	NA
10374834	2/3/2015	inventory_date	Shoestring acacia	Acacia stenophylla	Las Vegas	Nevada	-115.1445078	36.14379872	no_info	NA	Sahara brt	3	NA	fair	introduced	0 to 4.57 m	0 to 15.24 cm	LasVegas	NA	NA	NA	NA	NA	NA	NA	NA	NA
10374835	2/3/2015	inventory_date	Chaste tree	Vitex agnus-castus	Las Vegas	Nevada	-115.1444272	36.14380262	no_info	NA	Sahara brt	3	NA	fair	introduced	0 to 4.57 m	0 to 15.24 cm	LasVegas	NA	NA	NA	NA	NA	NA	NA	NA	NA
10374836	2/3/2015	inventory_date	Shoestring acacia	Acacia stenophylla	Las Vegas	Nevada	-115.1443517	36.14380625	no_info	NA	Sahara brt	3	NA	fair	introduced	0 to 4.57 m	0 to 15.24 cm	LasVegas	NA	NA	NA	NA	NA	NA	NA	NA	NA
10374837	2/3/2015	inventory_date	Chaste tree	Vitex agnus-castus	Las Vegas	Nevada	-115.1442738	36.14380888	no_info	NA	Sahara brt	3	NA	fair	introduced	0 to 4.57 m	0 to 15.24 cm	LasVegas	NA	NA	NA	NA	NA	NA	NA	NA	NA
10374838	2/3/2015	inventory_date	Shoestring acacia	Acacia stenophylla	Las Vegas	Nevada	-115.1441866	36.14381163	no_info	NA	Sahara brt	3	NA	good	introduced	0 to 4.57 m	0 to 15.24 cm	LasVegas	NA	NA	NA	NA	NA	NA	NA	NA	NA
10374839	2/3/2015	inventory_date	Chaste tree	Vitex agnus-castus	Las Vegas	Nevada	-115.1440915	36.14381639	no_info	NA	Sahara brt	3	NA	fair	introduced	0 to 4.57 m	0 to 15.24 cm	LasVegas	NA	NA	NA	NA	NA	NA	NA	NA	NA
10374840	2/3/2015	inventory_date	Shoestring acacia	Acacia stenophylla	Las Vegas	Nevada	-115.1435014	36.14383796	no_info	NA	Sahara brt	3	NA	good	introduced	0 to 4.57 m	0 to 15.24 cm	LasVegas	NA	NA	NA	NA	NA	NA	NA	NA	NA
10374841	2/3/2015	inventory_date	Chaste tree	Vitex agnus-castus	Las Vegas	Nevada	-115.1434314	36.14383937	no_info	NA	Sahara brt	3	NA	fair	introduced	0 to 4.57 m	0 to 15.24 cm	LasVegas	NA	NA	NA	NA	NA	NA	NA	NA	NA
10374842	2/3/2015	inventory_date	Chaste tree	Vitex agnus-castus	Las Vegas	Nevada	-115.1430297	36.14385411	no_info	NA	Sahara brt	3	NA	good	introduced	0 to 4.57 m	0 to 15.24 cm	LasVegas	NA	NA	NA	NA	NA	NA	NA	NA	NA
10374843	2/3/2015	inventory_date	Shoestring acacia	Acacia stenophylla	Las Vegas	Nevada	-115.1429536	36.14385717	no_info	NA	Sahara brt	3	NA	fair	introduced	0 to 4.57 m	0 to 15.24 cm	LasVegas	NA	NA	NA	NA	NA	NA	NA	NA	NA
10374844	2/3/2015	inventory_date	Shoestring acacia	Acacia stenophylla	Las Vegas	Nevada	-115.1428552	36.14386072	no_info	NA	Sahara brt	3	NA	fair	introduced	0 to 4.57 m	0 to 15.24 cm	LasVegas	NA	NA	NA	NA	NA	NA	NA	NA	NA
10350527	2/3/2015	inventory_date	NA	NA	Las Vegas	Nevada	-115.2787929	36.17604561	green_space	149 N Durango Dr	Angel park trailhead	2	NA	NA	no_info	0 to 4.57 m	0 to 15.24 cm	LasVegas	NA	NA	NA	NA	NA	NA	NA	NA	NA
10374845	2/3/2015	inventory_date	Shoestring acacia	Acacia stenophylla	Las Vegas	Nevada	-115.1418506	36.14389535	no_info	NA	Sahara brt	3	NA	fair	introduced	0 to 4.57 m	0 to 15.24 cm	LasVegas	NA	NA	NA	NA	NA	NA	NA	NA	NA
10374846	2/3/2015	inventory_date	Chaste tree	Vitex agnus-castus	Las Vegas	Nevada	-115.1414206	36.14390839	no_info	NA	Sahara brt	3	NA	fair	introduced	0 to 4.57 m	0 to 15.24 cm	LasVegas	NA	NA	NA	NA	NA	NA	NA	NA	NA
10374847	2/3/2015	inventory_date	Shoestring acacia	Acacia stenophylla	Las Vegas	Nevada	-115.1411882	36.14392008	no_info	NA	Sahara brt	3	NA	fair	introduced	0 to 4.57 m	0 to 15.24 cm	LasVegas	NA	NA	NA	NA	NA	NA	NA	NA	NA
10374848	2/3/2015	inventory_date	Chaste tree	Vitex agnus-castus	Las Vegas	Nevada	-115.1411138	36.14392238	no_info	NA	Sahara brt	3	NA	fair	introduced	0 to 4.57 m	0 to 15.24 cm	LasVegas	NA	NA	NA	NA	NA	NA	NA	NA	NA
10374849	2/3/2015	inventory_date	Shoestring acacia	Acacia stenophylla	Las Vegas	Nevada	-115.1410311	36.14392416	no_info	NA	Sahara brt	3	NA	fair	introduced	0 to 4.57 m	0 to 15.24 cm	LasVegas	NA	NA	NA	NA	NA	NA	NA	NA	NA
10374850	2/3/2015	inventory_date	Chaste tree	Vitex agnus-castus	Las Vegas	Nevada	-115.1409599	36.14392766	no_info	NA	Sahara brt	3	NA	poor	introduced	0 to 4.57 m	0 to 15.24 cm	LasVegas	NA	NA	NA	NA	NA	NA	NA	NA	NA
10374851	2/3/2015	inventory_date	Shoestring acacia	Acacia stenophylla	Las Vegas	Nevada	-115.1407156	36.14393652	no_info	NA	Sahara brt	3	NA	fair	introduced	0 to 4.57 m	0 to 15.24 cm	LasVegas	NA	NA	NA	NA	NA	NA	NA	NA	NA
10374852	2/3/2015	inventory_date	Chaste tree	Vitex agnus-castus	Las Vegas	Nevada	-115.1406418	36.14393816	no_info	NA	Sahara brt	3	NA	fair	introduced	0 to 4.57 m	0 to 15.24 cm	LasVegas	NA	NA	NA	NA	NA	NA	NA	NA	NA
10374853	2/3/2015	inventory_date	Shoestring acacia	Acacia stenophylla	Las Vegas	Nevada	-115.1405678	36.14394047	no_info	NA	Sahara brt	3	NA	fair	introduced	0 to 4.57 m	0 to 15.24 cm	LasVegas	NA	NA	NA	NA	NA	NA	NA	NA	NA
10374854	2/3/2015	inventory_date	Shoestring acacia	Acacia stenophylla	Las Vegas	Nevada	-115.1398165	36.14396837	no_info	NA	Sahara brt	3	NA	fair	introduced	0 to 4.57 m	0 to 15.24 cm	LasVegas	NA	NA	NA	NA	NA	NA	NA	NA	NA
10374855	2/3/2015	inventory_date	Shoestring acacia	Acacia stenophylla	Las Vegas	Nevada	-115.1397113	36.14397253	no_info	NA	Sahara brt	3	NA	fair	introduced	0 to 4.57 m	0 to 15.24 cm	LasVegas	NA	NA	NA	NA	NA	NA	NA	NA	NA
10374856	2/3/2015	inventory_date	Shoestring acacia	Acacia stenophylla	Las Vegas	Nevada	-115.139596	36.14397602	no_info	NA	Sahara brt	3	NA	fair	introduced	0 to 4.57 m	0 to 15.24 cm	LasVegas	NA	NA	NA	NA	NA	NA	NA	NA	NA
10374857	2/3/2015	inventory_date	Shoestring acacia	Acacia stenophylla	Las Vegas	Nevada	-115.1392817	36.14398463	no_info	NA	Sahara brt	3	NA	fair	introduced	0 to 4.57 m	0 to 15.24 cm	LasVegas	NA	NA	NA	NA	NA	NA	NA	NA	NA
10374858	2/3/2015	inventory_date	Shoestring acacia	Acacia stenophylla	Las Vegas	Nevada	-115.138809	36.14400338	no_info	NA	Sahara brt	3	NA	fair	introduced	0 to 4.57 m	0 to 15.24 cm	LasVegas	NA	NA	NA	NA	NA	NA	NA	NA	NA
10374859	2/3/2015	inventory_date	Shoestring acacia	Acacia stenophylla	Las Vegas	Nevada	-115.1386082	36.14401175	no_info	NA	Sahara brt	3	NA	good	introduced	0 to 4.57 m	0 to 15.24 cm	LasVegas	NA	NA	NA	NA	NA	NA	NA	NA	NA
10374860	2/3/2015	inventory_date	Shoestring acacia	Acacia stenophylla	Las Vegas	Nevada	-115.138128	36.14402624	no_info	NA	Sahara brt	3	NA	fair	introduced	0 to 4.57 m	0 to 15.24 cm	LasVegas	NA	NA	NA	NA	NA	NA	NA	NA	NA
10374861	2/3/2015	inventory_date	Shoestring acacia	Acacia stenophylla	Las Vegas	Nevada	-115.1380381	36.14403178	no_info	NA	Sahara brt	3	NA	fair	introduced	0 to 4.57 m	0 to 15.24 cm	LasVegas	NA	NA	NA	NA	NA	NA	NA	NA	NA
10374862	2/3/2015	inventory_date	Shoestring acacia	Acacia stenophylla	Las Vegas	Nevada	-115.1375312	36.14405065	no_info	NA	Sahara brt	3	NA	fair	introduced	0 to 4.57 m	0 to 15.24 cm	LasVegas	NA	NA	NA	NA	NA	NA	NA	NA	NA
10374863	2/3/2015	inventory_date	Shoestring acacia	Acacia stenophylla	Las Vegas	Nevada	-115.1362619	36.14406964	no_info	NA	Sahara brt	3	NA	fair	introduced	0 to 4.57 m	0 to 15.24 cm	LasVegas	NA	NA	NA	NA	NA	NA	NA	NA	NA
10374864	2/3/2015	inventory_date	Shoestring acacia	Acacia stenophylla	Las Vegas	Nevada	-115.1360259	36.14407194	no_info	NA	Sahara brt	3	NA	fair	introduced	0 to 4.57 m	0 to 15.24 cm	LasVegas	NA	NA	NA	NA	NA	NA	NA	NA	NA
10374865	2/3/2015	inventory_date	Shoestring acacia	Acacia stenophylla	Las Vegas	Nevada	-115.1358586	36.14407356	no_info	NA	Sahara brt	3	NA	fair	introduced	0 to 4.57 m	0 to 15.24 cm	LasVegas	NA	NA	NA	NA	NA	NA	NA	NA	NA
10374866	2/3/2015	inventory_date	Shoestring acacia	Acacia stenophylla	Las Vegas	Nevada	-115.1355932	36.14407855	no_info	NA	Sahara brt	3	NA	good	introduced	0 to 4.57 m	0 to 15.24 cm	LasVegas	NA	NA	NA	NA	NA	NA	NA	NA	NA
10374867	2/3/2015	inventory_date	Shoestring acacia	Acacia stenophylla	Las Vegas	Nevada	-115.1352272	36.1440826	no_info	NA	Sahara brt	3	NA	poor	introduced	0 to 4.57 m	0 to 15.24 cm	LasVegas	NA	NA	NA	NA	NA	NA	NA	NA	NA
10374868	2/3/2015	inventory_date	Shoestring acacia	Acacia stenophylla	Las Vegas	Nevada	-115.1350761	36.14408502	no_info	NA	Sahara brt	3	NA	fair	introduced	0 to 4.57 m	0 to 15.24 cm	LasVegas	NA	NA	NA	NA	NA	NA	NA	NA	NA
10374869	2/3/2015	inventory_date	Shoestring acacia	Acacia stenophylla	Las Vegas	Nevada	-115.1349244	36.1440867	no_info	NA	Sahara brt	3	NA	fair	introduced	0 to 4.57 m	0 to 15.24 cm	LasVegas	NA	NA	NA	NA	NA	NA	NA	NA	NA
10374870	2/3/2015	inventory_date	Shoestring acacia	Acacia stenophylla	Las Vegas	Nevada	-115.134771	36.14408915	no_info	NA	Sahara brt	3	NA	fair	introduced	0 to 4.57 m	0 to 15.24 cm	LasVegas	NA	NA	NA	NA	NA	NA	NA	NA	NA
10374871	2/3/2015	inventory_date	Shoestring acacia	Acacia stenophylla	Las Vegas	Nevada	-115.1346085	36.14409255	no_info	NA	Sahara brt	3	NA	fair	introduced	0 to 4.57 m	0 to 15.24 cm	LasVegas	NA	NA	NA	NA	NA	NA	NA	NA	NA
10374872	2/3/2015	inventory_date	Shoestring acacia	Acacia stenophylla	Las Vegas	Nevada	-115.1343235	36.14409485	no_info	NA	Sahara brt	3	NA	fair	introduced	0 to 4.57 m	0 to 15.24 cm	LasVegas	NA	NA	NA	NA	NA	NA	NA	NA	NA
10374873	2/3/2015	inventory_date	Shoestring acacia	Acacia stenophylla	Las Vegas	Nevada	-115.134115	36.14409754	no_info	NA	Sahara brt	3	NA	fair	introduced	0 to 4.57 m	0 to 15.24 cm	LasVegas	NA	NA	NA	NA	NA	NA	NA	NA	NA
10374874	2/3/2015	inventory_date	Shoestring acacia	Acacia stenophylla	Las Vegas	Nevada	-115.1339481	36.14410169	no_info	NA	Sahara brt	3	NA	good	introduced	0 to 4.57 m	0 to 15.24 cm	LasVegas	NA	NA	NA	NA	NA	NA	NA	NA	NA
10374937	2/3/2015	inventory_date	Shoestring acacia	Acacia stenophylla	Las Vegas	Nevada	-115.1337923	36.1441038	no_info	NA	Sahara brt	3	NA	good	introduced	0 to 4.57 m	0 to 15.24 cm	LasVegas	NA	NA	NA	NA	NA	NA	NA	NA	NA
10374938	2/3/2015	inventory_date	Shoestring acacia	Acacia stenophylla	Las Vegas	Nevada	-115.1336274	36.14410404	no_info	NA	Sahara brt	3	NA	fair	introduced	0 to 4.57 m	0 to 15.24 cm	LasVegas	NA	NA	NA	NA	NA	NA	NA	NA	NA
10374939	2/3/2015	inventory_date	Shoestring acacia	Acacia stenophylla	Las Vegas	Nevada	-115.1334763	36.14410923	no_info	NA	Sahara brt	3	NA	fair	introduced	0 to 4.57 m	0 to 15.24 cm	LasVegas	NA	NA	NA	NA	NA	NA	NA	NA	NA
10374940	2/3/2015	inventory_date	Shoestring acacia	Acacia stenophylla	Las Vegas	Nevada	-115.1333079	36.14411044	no_info	NA	Sahara brt	3	NA	good	introduced	0 to 4.57 m	0 to 15.24 cm	LasVegas	NA	NA	NA	NA	NA	NA	NA	NA	NA
10374941	2/3/2015	inventory_date	Shoestring acacia	Acacia stenophylla	Las Vegas	Nevada	-115.1331519	36.14411217	no_info	NA	Sahara brt	3	NA	fair	introduced	0 to 4.57 m	0 to 15.24 cm	LasVegas	NA	NA	NA	NA	NA	NA	NA	NA	NA
10374942	2/3/2015	inventory_date	Shoestring acacia	Acacia stenophylla	Las Vegas	Nevada	-115.1329917	36.14411353	no_info	NA	Sahara brt	3	NA	fair	introduced	0 to 4.57 m	0 to 15.24 cm	LasVegas	NA	NA	NA	NA	NA	NA	NA	NA	NA
10374944	2/3/2015	inventory_date	Shoestring acacia	Acacia stenophylla	Las Vegas	Nevada	-115.1323923	36.14412248	no_info	NA	Sahara brt	3	NA	fair	introduced	0 to 4.57 m	0 to 15.24 cm	LasVegas	NA	NA	NA	NA	NA	NA	NA	NA	NA
10374945	2/3/2015	inventory_date	Shoestring acacia	Acacia stenophylla	Las Vegas	Nevada	-115.1322509	36.14412576	no_info	NA	Sahara brt	3	NA	fair	introduced	0 to 4.57 m	0 to 15.24 cm	LasVegas	NA	NA	NA	NA	NA	NA	NA	NA	NA
10350528	2/3/2015	inventory_date	NA	NA	Las Vegas	Nevada	-115.2788552	36.17608035	green_space	149 N Durango Dr	Angel park trailhead	2	NA	NA	no_info	0 to 4.57 m	0 to 15.24 cm	LasVegas	NA	NA	NA	NA	NA	NA	NA	NA	NA
10374946	2/3/2015	inventory_date	Shoestring acacia	Acacia stenophylla	Las Vegas	Nevada	-115.1320593	36.14412822	no_info	NA	Sahara brt	3	NA	fair	introduced	0 to 4.57 m	0 to 15.24 cm	LasVegas	NA	NA	NA	NA	NA	NA	NA	NA	NA
10374947	2/3/2015	inventory_date	Shoestring acacia	Acacia stenophylla	Las Vegas	Nevada	-115.131909	36.14412893	no_info	NA	Sahara brt	3	NA	fair	introduced	0 to 4.57 m	0 to 15.24 cm	LasVegas	NA	NA	NA	NA	NA	NA	NA	NA	NA
10374948	2/3/2015	inventory_date	Shoestring acacia	Acacia stenophylla	Las Vegas	Nevada	-115.1317612	36.14413252	no_info	NA	Sahara brt	3	NA	fair	introduced	0 to 4.57 m	0 to 15.24 cm	LasVegas	NA	NA	NA	NA	NA	NA	NA	NA	NA
10374949	2/3/2015	inventory_date	Shoestring acacia	Acacia stenophylla	Las Vegas	Nevada	-115.1315981	36.14413382	no_info	NA	Sahara brt	3	NA	fair	introduced	0 to 4.57 m	0 to 15.24 cm	LasVegas	NA	NA	NA	NA	NA	NA	NA	NA	NA
10374950	2/3/2015	inventory_date	Shoestring acacia	Acacia stenophylla	Las Vegas	Nevada	-115.1313747	36.14413584	no_info	NA	Sahara brt	3	NA	fair	introduced	0 to 4.57 m	0 to 15.24 cm	LasVegas	NA	NA	NA	NA	NA	NA	NA	NA	NA
10374951	2/3/2015	inventory_date	Shoestring acacia	Acacia stenophylla	Las Vegas	Nevada	-115.1305494	36.1441494	no_info	NA	Sahara brt	3	NA	fair	introduced	0 to 4.57 m	0 to 15.24 cm	LasVegas	NA	NA	NA	NA	NA	NA	NA	NA	NA
10374952	2/3/2015	inventory_date	Shoestring acacia	Acacia stenophylla	Las Vegas	Nevada	-115.1302961	36.14415181	no_info	NA	Sahara brt	3	NA	fair	introduced	0 to 4.57 m	0 to 15.24 cm	LasVegas	NA	NA	NA	NA	NA	NA	NA	NA	NA
10374953	2/3/2015	inventory_date	Shoestring acacia	Acacia stenophylla	Las Vegas	Nevada	-115.1300994	36.14415425	no_info	NA	Sahara brt	3	NA	fair	introduced	0 to 4.57 m	0 to 15.24 cm	LasVegas	NA	NA	NA	NA	NA	NA	NA	NA	NA
10374954	2/3/2015	inventory_date	Shoestring acacia	Acacia stenophylla	Las Vegas	Nevada	-115.1299178	36.14415844	no_info	NA	Sahara brt	3	NA	fair	introduced	0 to 4.57 m	0 to 15.24 cm	LasVegas	NA	NA	NA	NA	NA	NA	NA	NA	NA
10374955	2/3/2015	inventory_date	Shoestring acacia	Acacia stenophylla	Las Vegas	Nevada	-115.129769	36.14415704	no_info	NA	Sahara brt	3	NA	fair	introduced	0 to 4.57 m	0 to 15.24 cm	LasVegas	NA	NA	NA	NA	NA	NA	NA	NA	NA
10374956	2/3/2015	inventory_date	Shoestring acacia	Acacia stenophylla	Las Vegas	Nevada	-115.1296033	36.1441609	no_info	NA	Sahara brt	3	NA	fair	introduced	0 to 4.57 m	0 to 15.24 cm	LasVegas	NA	NA	NA	NA	NA	NA	NA	NA	NA
10374957	2/3/2015	inventory_date	Shoestring acacia	Acacia stenophylla	Las Vegas	Nevada	-115.1291257	36.14416603	no_info	NA	Sahara brt	3	NA	fair	introduced	0 to 4.57 m	0 to 15.24 cm	LasVegas	NA	NA	NA	NA	NA	NA	NA	NA	NA
10374958	2/3/2015	inventory_date	Shoestring acacia	Acacia stenophylla	Las Vegas	Nevada	-115.1288158	36.14417474	no_info	NA	Sahara brt	3	NA	fair	introduced	0 to 4.57 m	0 to 15.24 cm	LasVegas	NA	NA	NA	NA	NA	NA	NA	NA	NA
10374959	2/3/2015	inventory_date	Shoestring acacia	Acacia stenophylla	Las Vegas	Nevada	-115.1287122	36.14417437	no_info	NA	Sahara brt	3	NA	fair	introduced	0 to 4.57 m	0 to 15.24 cm	LasVegas	NA	NA	NA	NA	NA	NA	NA	NA	NA
10374960	2/3/2015	inventory_date	Shoestring acacia	Acacia stenophylla	Las Vegas	Nevada	-115.1285052	36.14417757	no_info	NA	Sahara brt	3	NA	fair	introduced	0 to 4.57 m	0 to 15.24 cm	LasVegas	NA	NA	NA	NA	NA	NA	NA	NA	NA
10374961	2/3/2015	inventory_date	Shoestring acacia	Acacia stenophylla	Las Vegas	Nevada	-115.1283124	36.14418156	no_info	NA	Sahara brt	3	NA	fair	introduced	0 to 4.57 m	0 to 15.24 cm	LasVegas	NA	NA	NA	NA	NA	NA	NA	NA	NA
10374962	2/3/2015	inventory_date	Shoestring acacia	Acacia stenophylla	Las Vegas	Nevada	-115.1275816	36.14420346	no_info	NA	Sahara brt	3	NA	fair	introduced	0 to 4.57 m	0 to 15.24 cm	LasVegas	NA	NA	NA	NA	NA	NA	NA	NA	NA
10374963	2/3/2015	inventory_date	Shoestring acacia	Acacia stenophylla	Las Vegas	Nevada	-115.1274505	36.14419945	no_info	NA	Sahara brt	3	NA	fair	introduced	0 to 4.57 m	0 to 15.24 cm	LasVegas	NA	NA	NA	NA	NA	NA	NA	NA	NA
10374964	2/3/2015	inventory_date	Shoestring acacia	Acacia stenophylla	Las Vegas	Nevada	-115.1272997	36.14419538	no_info	NA	Sahara brt	3	NA	fair	introduced	0 to 4.57 m	0 to 15.24 cm	LasVegas	NA	NA	NA	NA	NA	NA	NA	NA	NA
10383224	2/3/2015	inventory_date	Desert willow	Chilopsis linearis	Las Vegas	Nevada	-115.2522563	36.2255204	no_info	NA	Buckskin basin median	4	NA	fair	naturally_occurring	0 to 4.57 m	0 to 15.24 cm	LasVegas	NA	NA	NA	NA	NA	NA	NA	NA	NA
10374965	2/3/2015	inventory_date	Shoestring acacia	Acacia stenophylla	Las Vegas	Nevada	-115.1270815	36.14419422	no_info	NA	Sahara brt	3	NA	fair	introduced	0 to 4.57 m	0 to 15.24 cm	LasVegas	NA	NA	NA	NA	NA	NA	NA	NA	NA
10374966	2/3/2015	inventory_date	Shoestring acacia	Acacia stenophylla	Las Vegas	Nevada	-115.1265327	36.14419022	no_info	NA	Sahara brt	3	NA	fair	introduced	0 to 4.57 m	0 to 15.24 cm	LasVegas	NA	NA	NA	NA	NA	NA	NA	NA	NA
10374967	2/3/2015	inventory_date	Shoestring acacia	Acacia stenophylla	Las Vegas	Nevada	-115.1264342	36.14418698	no_info	NA	Sahara brt	3	NA	fair	introduced	0 to 4.57 m	0 to 15.24 cm	LasVegas	NA	NA	NA	NA	NA	NA	NA	NA	NA
10374968	2/3/2015	inventory_date	Shoestring acacia	Acacia stenophylla	Las Vegas	Nevada	-115.1260189	36.14418634	no_info	NA	Sahara brt	3	NA	fair	introduced	0 to 4.57 m	0 to 15.24 cm	LasVegas	NA	NA	NA	NA	NA	NA	NA	NA	NA
10374969	2/3/2015	inventory_date	Shoestring acacia	Acacia stenophylla	Las Vegas	Nevada	-115.1258521	36.14417395	no_info	NA	Sahara brt	3	NA	fair	introduced	0 to 4.57 m	0 to 15.24 cm	LasVegas	NA	NA	NA	NA	NA	NA	NA	NA	NA
10374970	2/3/2015	inventory_date	Shoestring acacia	Acacia stenophylla	Las Vegas	Nevada	-115.1257346	36.14417254	no_info	NA	Sahara brt	3	NA	fair	introduced	0 to 4.57 m	0 to 15.24 cm	LasVegas	NA	NA	NA	NA	NA	NA	NA	NA	NA
10374971	2/3/2015	inventory_date	Shoestring acacia	Acacia stenophylla	Las Vegas	Nevada	-115.1256443	36.14417379	no_info	NA	Sahara brt	3	NA	fair	introduced	0 to 4.57 m	0 to 15.24 cm	LasVegas	NA	NA	NA	NA	NA	NA	NA	NA	NA
10374972	2/3/2015	inventory_date	Shoestring acacia	Acacia stenophylla	Las Vegas	Nevada	-115.1241066	36.14416971	no_info	NA	Sahara brt	3	NA	fair	introduced	0 to 4.57 m	0 to 15.24 cm	LasVegas	NA	NA	NA	NA	NA	NA	NA	NA	NA
10374973	2/3/2015	inventory_date	Shoestring acacia	Acacia stenophylla	Las Vegas	Nevada	-115.1237886	36.14416362	no_info	NA	Sahara brt	3	NA	fair	introduced	0 to 4.57 m	0 to 15.24 cm	LasVegas	NA	NA	NA	NA	NA	NA	NA	NA	NA
10374974	2/3/2015	inventory_date	Shoestring acacia	Acacia stenophylla	Las Vegas	Nevada	-115.1234667	36.14416449	no_info	NA	Sahara brt	3	NA	fair	introduced	0 to 4.57 m	0 to 15.24 cm	LasVegas	NA	NA	NA	NA	NA	NA	NA	NA	NA
10374975	2/3/2015	inventory_date	Shoestring acacia	Acacia stenophylla	Las Vegas	Nevada	-115.1228525	36.14415524	no_info	NA	Sahara brt	3	NA	fair	introduced	0 to 4.57 m	0 to 15.24 cm	LasVegas	NA	NA	NA	NA	NA	NA	NA	NA	NA
10374976	2/3/2015	inventory_date	Shoestring acacia	Acacia stenophylla	Las Vegas	Nevada	-115.1222795	36.14415184	no_info	NA	Sahara brt	3	NA	fair	introduced	0 to 4.57 m	0 to 15.24 cm	LasVegas	NA	NA	NA	NA	NA	NA	NA	NA	NA
10374977	2/3/2015	inventory_date	Shoestring acacia	Acacia stenophylla	Las Vegas	Nevada	-115.1221617	36.14415316	no_info	NA	Sahara brt	3	NA	fair	introduced	0 to 4.57 m	0 to 15.24 cm	LasVegas	NA	NA	NA	NA	NA	NA	NA	NA	NA
10374978	2/3/2015	inventory_date	Shoestring acacia	Acacia stenophylla	Las Vegas	Nevada	-115.1218347	36.14414999	no_info	NA	Sahara brt	3	NA	fair	introduced	0 to 4.57 m	0 to 15.24 cm	LasVegas	NA	NA	NA	NA	NA	NA	NA	NA	NA
10374979	2/3/2015	inventory_date	Shoestring acacia	Acacia stenophylla	Las Vegas	Nevada	-115.1216519	36.1441461	no_info	NA	Sahara brt	3	NA	fair	introduced	0 to 4.57 m	0 to 15.24 cm	LasVegas	NA	NA	NA	NA	NA	NA	NA	NA	NA
10374980	2/3/2015	inventory_date	Shoestring acacia	Acacia stenophylla	Las Vegas	Nevada	-115.1215162	36.1441446	no_info	NA	Sahara brt	3	NA	fair	introduced	0 to 4.57 m	0 to 15.24 cm	LasVegas	NA	NA	NA	NA	NA	NA	NA	NA	NA
10374981	2/3/2015	inventory_date	Shoestring acacia	Acacia stenophylla	Las Vegas	Nevada	-115.1213072	36.14414375	no_info	NA	Sahara brt	3	NA	fair	introduced	0 to 4.57 m	0 to 15.24 cm	LasVegas	NA	NA	NA	NA	NA	NA	NA	NA	NA
10374982	2/3/2015	inventory_date	Shoestring acacia	Acacia stenophylla	Las Vegas	Nevada	-115.1208494	36.14413953	no_info	NA	Sahara brt	3	NA	fair	introduced	0 to 4.57 m	0 to 15.24 cm	LasVegas	NA	NA	NA	NA	NA	NA	NA	NA	NA
10374983	2/3/2015	inventory_date	Shoestring acacia	Acacia stenophylla	Las Vegas	Nevada	-115.1207577	36.14413829	no_info	NA	Sahara brt	3	NA	fair	introduced	0 to 4.57 m	0 to 15.24 cm	LasVegas	NA	NA	NA	NA	NA	NA	NA	NA	NA
10374984	2/3/2015	inventory_date	Shoestring acacia	Acacia stenophylla	Las Vegas	Nevada	-115.1205924	36.14413597	no_info	NA	Sahara brt	3	NA	fair	introduced	0 to 4.57 m	0 to 15.24 cm	LasVegas	NA	NA	NA	NA	NA	NA	NA	NA	NA
10374985	2/3/2015	inventory_date	Shoestring acacia	Acacia stenophylla	Las Vegas	Nevada	-115.1204395	36.14413712	no_info	NA	Sahara brt	3	NA	fair	introduced	0 to 4.57 m	0 to 15.24 cm	LasVegas	NA	NA	NA	NA	NA	NA	NA	NA	NA
10374986	2/3/2015	inventory_date	Shoestring acacia	Acacia stenophylla	Las Vegas	Nevada	-115.1202652	36.14413477	no_info	NA	Sahara brt	3	NA	fair	introduced	0 to 4.57 m	0 to 15.24 cm	LasVegas	NA	NA	NA	NA	NA	NA	NA	NA	NA
10374987	2/3/2015	inventory_date	Shoestring acacia	Acacia stenophylla	Las Vegas	Nevada	-115.1199165	36.14413042	no_info	NA	Sahara brt	3	NA	fair	introduced	0 to 4.57 m	0 to 15.24 cm	LasVegas	NA	NA	NA	NA	NA	NA	NA	NA	NA
10374988	2/3/2015	inventory_date	Shoestring acacia	Acacia stenophylla	Las Vegas	Nevada	-115.1197735	36.14412954	no_info	NA	Sahara brt	3	NA	fair	introduced	0 to 4.57 m	0 to 15.24 cm	LasVegas	NA	NA	NA	NA	NA	NA	NA	NA	NA
10374989	2/3/2015	inventory_date	Shoestring acacia	Acacia stenophylla	Las Vegas	Nevada	-115.1192252	36.14412466	no_info	NA	Sahara brt	3	NA	fair	introduced	0 to 4.57 m	0 to 15.24 cm	LasVegas	NA	NA	NA	NA	NA	NA	NA	NA	NA
10374990	2/3/2015	inventory_date	Shoestring acacia	Acacia stenophylla	Las Vegas	Nevada	-115.1177795	36.1441578	no_info	NA	Sahara brt	3	NA	fair	introduced	0 to 4.57 m	0 to 15.24 cm	LasVegas	NA	NA	NA	NA	NA	NA	NA	NA	NA
10374991	2/3/2015	inventory_date	Shoestring acacia	Acacia stenophylla	Las Vegas	Nevada	-115.1176224	36.14416663	no_info	NA	Sahara brt	3	NA	fair	introduced	0 to 4.57 m	0 to 15.24 cm	LasVegas	NA	NA	NA	NA	NA	NA	NA	NA	NA
10374992	2/3/2015	inventory_date	Shoestring acacia	Acacia stenophylla	Las Vegas	Nevada	-115.1165874	36.14419381	no_info	NA	Sahara brt	3	NA	fair	introduced	0 to 4.57 m	0 to 15.24 cm	LasVegas	NA	NA	NA	NA	NA	NA	NA	NA	NA
10374993	2/3/2015	inventory_date	Shoestring acacia	Acacia stenophylla	Las Vegas	Nevada	-115.1163931	36.14419348	no_info	NA	Sahara brt	3	NA	fair	introduced	0 to 4.57 m	0 to 15.24 cm	LasVegas	NA	NA	NA	NA	NA	NA	NA	NA	NA
10374994	2/3/2015	inventory_date	Shoestring acacia	Acacia stenophylla	Las Vegas	Nevada	-115.1162384	36.14418906	no_info	NA	Sahara brt	3	NA	fair	introduced	0 to 4.57 m	0 to 15.24 cm	LasVegas	NA	NA	NA	NA	NA	NA	NA	NA	NA
10374995	2/3/2015	inventory_date	Shoestring acacia	Acacia stenophylla	Las Vegas	Nevada	-115.1160755	36.1441893	no_info	NA	Sahara brt	3	NA	fair	introduced	0 to 4.57 m	0 to 15.24 cm	LasVegas	NA	NA	NA	NA	NA	NA	NA	NA	NA
10374996	2/3/2015	inventory_date	Shoestring acacia	Acacia stenophylla	Las Vegas	Nevada	-115.1159218	36.14418772	no_info	NA	Sahara brt	3	NA	fair	introduced	0 to 4.57 m	0 to 15.24 cm	LasVegas	NA	NA	NA	NA	NA	NA	NA	NA	NA
10374997	2/3/2015	inventory_date	Shoestring acacia	Acacia stenophylla	Las Vegas	Nevada	-115.115473	36.1441812	no_info	NA	Sahara brt	3	NA	fair	introduced	0 to 4.57 m	0 to 15.24 cm	LasVegas	NA	NA	NA	NA	NA	NA	NA	NA	NA
10374998	2/3/2015	inventory_date	Shoestring acacia	Acacia stenophylla	Las Vegas	Nevada	-115.1153235	36.14418055	no_info	NA	Sahara brt	3	NA	fair	introduced	0 to 4.57 m	0 to 15.24 cm	LasVegas	NA	NA	NA	NA	NA	NA	NA	NA	NA
10374999	2/3/2015	inventory_date	Shoestring acacia	Acacia stenophylla	Las Vegas	Nevada	-115.1147961	36.14417527	no_info	NA	Sahara brt	3	NA	fair	introduced	0 to 4.57 m	0 to 15.24 cm	LasVegas	NA	NA	NA	NA	NA	NA	NA	NA	NA
10375000	2/3/2015	inventory_date	Shoestring acacia	Acacia stenophylla	Las Vegas	Nevada	-115.1136542	36.14416233	no_info	NA	Sahara brt	3	NA	fair	introduced	0 to 4.57 m	0 to 15.24 cm	LasVegas	NA	NA	NA	NA	NA	NA	NA	NA	NA
10375001	2/3/2015	inventory_date	Shoestring acacia	Acacia stenophylla	Las Vegas	Nevada	-115.1133304	36.14415577	no_info	NA	Sahara brt	3	NA	fair	introduced	0 to 4.57 m	0 to 15.24 cm	LasVegas	NA	NA	NA	NA	NA	NA	NA	NA	NA
10375002	2/3/2015	inventory_date	Shoestring acacia	Acacia stenophylla	Las Vegas	Nevada	-115.1125614	36.14414976	no_info	NA	Sahara brt	3	NA	fair	introduced	0 to 4.57 m	0 to 15.24 cm	LasVegas	NA	NA	NA	NA	NA	NA	NA	NA	NA
10375003	2/3/2015	inventory_date	Shoestring acacia	Acacia stenophylla	Las Vegas	Nevada	-115.1119385	36.14414255	no_info	NA	Sahara brt	3	NA	fair	introduced	0 to 4.57 m	0 to 15.24 cm	LasVegas	NA	NA	NA	NA	NA	NA	NA	NA	NA
10350529	2/3/2015	inventory_date	NA	NA	Las Vegas	Nevada	-115.2787852	36.17613323	green_space	149 N Durango Dr	Angel park trailhead	2	NA	NA	no_info	0 to 4.57 m	0 to 15.24 cm	LasVegas	NA	NA	NA	NA	NA	NA	NA	NA	NA
10375004	2/3/2015	inventory_date	Shoestring acacia	Acacia stenophylla	Las Vegas	Nevada	-115.1117854	36.144141	no_info	NA	Sahara brt	3	NA	fair	introduced	0 to 4.57 m	0 to 15.24 cm	LasVegas	NA	NA	NA	NA	NA	NA	NA	NA	NA
10375005	2/3/2015	inventory_date	Shoestring acacia	Acacia stenophylla	Las Vegas	Nevada	-115.1115775	36.144138	no_info	NA	Sahara brt	3	NA	fair	introduced	0 to 4.57 m	0 to 15.24 cm	LasVegas	NA	NA	NA	NA	NA	NA	NA	NA	NA
10375006	2/3/2015	inventory_date	Shoestring acacia	Acacia stenophylla	Las Vegas	Nevada	-115.1114288	36.14413741	no_info	NA	Sahara brt	3	NA	fair	introduced	0 to 4.57 m	0 to 15.24 cm	LasVegas	NA	NA	NA	NA	NA	NA	NA	NA	NA
10375007	2/3/2015	inventory_date	Shoestring acacia	Acacia stenophylla	Las Vegas	Nevada	-115.111258	36.14413691	no_info	NA	Sahara brt	3	NA	good	introduced	0 to 4.57 m	0 to 15.24 cm	LasVegas	NA	NA	NA	NA	NA	NA	NA	NA	NA
10375008	2/3/2015	inventory_date	Shoestring acacia	Acacia stenophylla	Las Vegas	Nevada	-115.1111052	36.14413402	no_info	NA	Sahara brt	3	NA	fair	introduced	0 to 4.57 m	0 to 15.24 cm	LasVegas	NA	NA	NA	NA	NA	NA	NA	NA	NA
10375009	2/3/2015	inventory_date	Shoestring acacia	Acacia stenophylla	Las Vegas	Nevada	-115.1109492	36.14413375	no_info	NA	Sahara brt	3	NA	fair	introduced	0 to 4.57 m	0 to 15.24 cm	LasVegas	NA	NA	NA	NA	NA	NA	NA	NA	NA
10375010	2/3/2015	inventory_date	Shoestring acacia	Acacia stenophylla	Las Vegas	Nevada	-115.1106407	36.14412862	no_info	NA	Sahara brt	3	NA	fair	introduced	0 to 4.57 m	0 to 15.24 cm	LasVegas	NA	NA	NA	NA	NA	NA	NA	NA	NA
10375011	2/3/2015	inventory_date	Shoestring acacia	Acacia stenophylla	Las Vegas	Nevada	-115.1075972	36.14415946	no_info	NA	Sahara brt	3	NA	fair	introduced	0 to 4.57 m	0 to 15.24 cm	LasVegas	NA	NA	NA	NA	NA	NA	NA	NA	NA
10375012	2/3/2015	inventory_date	Shoestring acacia	Acacia stenophylla	Las Vegas	Nevada	-115.1070049	36.14417055	no_info	NA	Sahara brt	3	NA	fair	introduced	0 to 4.57 m	0 to 15.24 cm	LasVegas	NA	NA	NA	NA	NA	NA	NA	NA	NA
10375013	2/3/2015	inventory_date	Shoestring acacia	Acacia stenophylla	Las Vegas	Nevada	-115.106711	36.14417671	no_info	NA	Sahara brt	3	NA	fair	introduced	0 to 4.57 m	0 to 15.24 cm	LasVegas	NA	NA	NA	NA	NA	NA	NA	NA	NA
10375016	2/3/2015	inventory_date	Shoestring acacia	Acacia stenophylla	Las Vegas	Nevada	-115.1051525	36.14419935	no_info	NA	Sahara brt	3	NA	fair	introduced	0 to 4.57 m	0 to 15.24 cm	LasVegas	NA	NA	NA	NA	NA	NA	NA	NA	NA
10375017	2/3/2015	inventory_date	Shoestring acacia	Acacia stenophylla	Las Vegas	Nevada	-115.1048578	36.14420382	no_info	NA	Sahara brt	3	NA	fair	introduced	0 to 4.57 m	0 to 15.24 cm	LasVegas	NA	NA	NA	NA	NA	NA	NA	NA	NA
10383091	2/3/2015	inventory_date	Honey mesquite	Prosopis glandulosa	Las Vegas	Nevada	-115.2550787	36.22552756	no_info	NA	Buckskin basin median	4	NA	fair	naturally_occurring	0 to 4.57 m	0 to 15.24 cm	LasVegas	NA	NA	NA	NA	NA	NA	NA	NA	NA
10383092	2/3/2015	inventory_date	Honey mesquite	Prosopis glandulosa	Las Vegas	Nevada	-115.2549703	36.22553458	no_info	NA	Buckskin basin median	4	NA	fair	naturally_occurring	0 to 4.57 m	0 to 15.24 cm	LasVegas	NA	NA	NA	NA	NA	NA	NA	NA	NA
10383093	2/3/2015	inventory_date	Honey mesquite	Prosopis glandulosa	Las Vegas	Nevada	-115.254859	36.22552452	no_info	NA	Buckskin basin median	4	NA	poor	naturally_occurring	0 to 4.57 m	0 to 15.24 cm	LasVegas	NA	NA	NA	NA	NA	NA	NA	NA	NA
10383094	2/3/2015	inventory_date	Mexican palo verde	Parkinsonia aculeata	Las Vegas	Nevada	-115.2546708	36.22552278	no_info	NA	Buckskin basin median	4	NA	fair	introduced	0 to 4.57 m	0 to 15.24 cm	LasVegas	NA	NA	NA	NA	NA	NA	NA	NA	NA
10383095	2/3/2015	inventory_date	Mexican palo verde	Parkinsonia aculeata	Las Vegas	Nevada	-115.2545472	36.22553221	no_info	NA	Buckskin basin median	4	NA	fair	introduced	0 to 4.57 m	0 to 15.24 cm	LasVegas	NA	NA	NA	NA	NA	NA	NA	NA	NA
10383096	2/3/2015	inventory_date	Mexican palo verde	Parkinsonia aculeata	Las Vegas	Nevada	-115.2543878	36.22551957	no_info	NA	Buckskin basin median	4	NA	fair	introduced	0 to 4.57 m	0 to 15.24 cm	LasVegas	NA	NA	NA	NA	NA	NA	NA	NA	NA
10367957	2/3/2015	inventory_date	Mexican fan palm	Washingtonia robusta	Las Vegas	Nevada	-115.296581	36.29199586	green_space	7250 N Fort Apache Rd	Winding trails park	6	NA	fair	introduced	0 to 4.57 m	0 to 15.24 cm	LasVegas	NA	NA	NA	NA	NA	NA	NA	NA	NA
10383097	2/3/2015	inventory_date	Blue palo verde	Parkinsonia florida	Las Vegas	Nevada	-115.2543155	36.22551937	no_info	NA	Buckskin basin median	4	NA	fair	naturally_occurring	0 to 4.57 m	0 to 15.24 cm	LasVegas	NA	NA	NA	NA	NA	NA	NA	NA	NA
10383098	2/3/2015	inventory_date	Mexican palo verde	Parkinsonia aculeata	Las Vegas	Nevada	-115.2542613	36.22551922	no_info	NA	Buckskin basin median	4	NA	fair	introduced	0 to 4.57 m	0 to 15.24 cm	LasVegas	NA	NA	NA	NA	NA	NA	NA	NA	NA
10383103	2/3/2015	inventory_date	Honey mesquite	Prosopis glandulosa	Las Vegas	Nevada	-115.2536983	36.22552255	no_info	NA	Buckskin basin median	4	NA	fair	naturally_occurring	0 to 4.57 m	0 to 15.24 cm	LasVegas	NA	NA	NA	NA	NA	NA	NA	NA	NA
10383104	2/3/2015	inventory_date	Honey mesquite	Prosopis glandulosa	Las Vegas	Nevada	-115.253608	36.22552897	no_info	NA	Buckskin basin median	4	NA	fair	naturally_occurring	0 to 4.57 m	0 to 15.24 cm	LasVegas	NA	NA	NA	NA	NA	NA	NA	NA	NA
10383105	2/3/2015	inventory_date	Desert willow	Chilopsis linearis	Las Vegas	Nevada	-115.2519396	36.22206421	no_info	NA	Buckskin basin median	4	NA	fair	naturally_occurring	0 to 4.57 m	0 to 15.24 cm	LasVegas	NA	NA	NA	NA	NA	NA	NA	NA	NA
10383106	2/3/2015	inventory_date	Desert willow	Chilopsis linearis	Las Vegas	Nevada	-115.2520541	36.22204989	no_info	NA	Buckskin basin median	4	NA	fair	naturally_occurring	0 to 4.57 m	0 to 15.24 cm	LasVegas	NA	NA	NA	NA	NA	NA	NA	NA	NA
10383107	2/3/2015	inventory_date	Desert willow	Chilopsis linearis	Las Vegas	Nevada	-115.2521279	36.22204278	no_info	NA	Buckskin basin median	4	NA	fair	naturally_occurring	0 to 4.57 m	0 to 15.24 cm	LasVegas	NA	NA	NA	NA	NA	NA	NA	NA	NA
10383108	2/3/2015	inventory_date	Desert willow	Chilopsis linearis	Las Vegas	Nevada	-115.2521866	36.22204416	no_info	NA	Buckskin basin median	4	NA	poor	naturally_occurring	0 to 4.57 m	0 to 15.24 cm	LasVegas	NA	NA	NA	NA	NA	NA	NA	NA	NA
10383109	2/3/2015	inventory_date	Honey mesquite	Prosopis glandulosa	Las Vegas	Nevada	-115.2523206	36.22203965	no_info	NA	Buckskin basin median	4	NA	fair	naturally_occurring	0 to 4.57 m	0 to 15.24 cm	LasVegas	NA	NA	NA	NA	NA	NA	NA	NA	NA
10383110	2/3/2015	inventory_date	Honey mesquite	Prosopis glandulosa	Las Vegas	Nevada	-115.2524004	36.22204353	no_info	NA	Buckskin basin median	4	NA	fair	naturally_occurring	0 to 4.57 m	0 to 15.24 cm	LasVegas	NA	NA	NA	NA	NA	NA	NA	NA	NA
10383111	2/3/2015	inventory_date	Honey mesquite	Prosopis glandulosa	Las Vegas	Nevada	-115.2525479	36.2220476	no_info	NA	Buckskin basin median	4	NA	fair	naturally_occurring	0 to 4.57 m	0 to 15.24 cm	LasVegas	NA	NA	NA	NA	NA	NA	NA	NA	NA
10383112	2/3/2015	inventory_date	Honey mesquite	Prosopis glandulosa	Las Vegas	Nevada	-115.2527737	36.22203481	no_info	NA	Buckskin basin median	4	NA	fair	naturally_occurring	0 to 4.57 m	0 to 15.24 cm	LasVegas	NA	NA	NA	NA	NA	NA	NA	NA	NA
10383113	2/3/2015	inventory_date	Honey mesquite	Prosopis glandulosa	Las Vegas	Nevada	-115.2528413	36.22204353	no_info	NA	Buckskin basin median	4	NA	fair	naturally_occurring	0 to 4.57 m	0 to 15.24 cm	LasVegas	NA	NA	NA	NA	NA	NA	NA	NA	NA
10383115	2/3/2015	inventory_date	Honey mesquite	Prosopis glandulosa	Las Vegas	Nevada	-115.253025	36.22205258	no_info	NA	Buckskin basin median	4	NA	fair	naturally_occurring	0 to 4.57 m	0 to 15.24 cm	LasVegas	NA	NA	NA	NA	NA	NA	NA	NA	NA
10383205	2/3/2015	inventory_date	Honey mesquite	Prosopis glandulosa	Las Vegas	Nevada	-115.2531741	36.22203957	no_info	NA	Buckskin basin median	4	NA	fair	naturally_occurring	0 to 4.57 m	0 to 15.24 cm	LasVegas	NA	NA	NA	NA	NA	NA	NA	NA	NA
10383206	2/3/2015	inventory_date	Mexican palo verde	Parkinsonia aculeata	Las Vegas	Nevada	-115.2533065	36.22204481	no_info	NA	Buckskin basin median	4	NA	fair	introduced	0 to 4.57 m	0 to 15.24 cm	LasVegas	NA	NA	NA	NA	NA	NA	NA	NA	NA
10383207	2/3/2015	inventory_date	Mexican palo verde	Parkinsonia aculeata	Las Vegas	Nevada	-115.2534028	36.22204752	no_info	NA	Buckskin basin median	4	NA	fair	introduced	0 to 4.57 m	0 to 15.24 cm	LasVegas	NA	NA	NA	NA	NA	NA	NA	NA	NA
10383208	2/3/2015	inventory_date	Mexican palo verde	Parkinsonia aculeata	Las Vegas	Nevada	-115.2535639	36.2220504	no_info	NA	Buckskin basin median	4	NA	fair	introduced	0 to 4.57 m	0 to 15.24 cm	LasVegas	NA	NA	NA	NA	NA	NA	NA	NA	NA
10383209	2/3/2015	inventory_date	Mexican palo verde	Parkinsonia aculeata	Las Vegas	Nevada	-115.2536422	36.22204574	no_info	NA	Buckskin basin median	4	NA	fair	introduced	0 to 4.57 m	0 to 15.24 cm	LasVegas	NA	NA	NA	NA	NA	NA	NA	NA	NA
10383210	2/3/2015	inventory_date	Mexican palo verde	Parkinsonia aculeata	Las Vegas	Nevada	-115.2536798	36.22204218	no_info	NA	Buckskin basin median	4	NA	fair	introduced	0 to 4.57 m	0 to 15.24 cm	LasVegas	NA	NA	NA	NA	NA	NA	NA	NA	NA
10383212	2/3/2015	inventory_date	Honey mesquite	Prosopis glandulosa	Las Vegas	Nevada	-115.2538695	36.22203905	no_info	NA	Buckskin basin median	4	NA	fair	naturally_occurring	0 to 4.57 m	0 to 15.24 cm	LasVegas	NA	NA	NA	NA	NA	NA	NA	NA	NA
10383214	2/3/2015	inventory_date	Desert willow	Chilopsis linearis	Las Vegas	Nevada	-115.2528432	36.22553483	no_info	NA	Buckskin basin median	4	NA	good	naturally_occurring	0 to 4.57 m	0 to 15.24 cm	LasVegas	NA	NA	NA	NA	NA	NA	NA	NA	NA
10383215	2/3/2015	inventory_date	Desert willow	Chilopsis linearis	Las Vegas	Nevada	-115.252783	36.22552247	no_info	NA	Buckskin basin median	4	NA	fair	naturally_occurring	0 to 4.57 m	0 to 15.24 cm	LasVegas	NA	NA	NA	NA	NA	NA	NA	NA	NA
10383216	2/3/2015	inventory_date	Desert willow	Chilopsis linearis	Las Vegas	Nevada	-115.2526747	36.2255246	no_info	NA	Buckskin basin median	4	NA	fair	naturally_occurring	0 to 4.57 m	0 to 15.24 cm	LasVegas	NA	NA	NA	NA	NA	NA	NA	NA	NA
10383217	2/3/2015	inventory_date	Desert willow	Chilopsis linearis	Las Vegas	Nevada	-115.2526296	36.22550741	no_info	NA	Buckskin basin median	4	NA	fair	naturally_occurring	0 to 4.57 m	0 to 15.24 cm	LasVegas	NA	NA	NA	NA	NA	NA	NA	NA	NA
10383218	2/3/2015	inventory_date	Desert willow	Chilopsis linearis	Las Vegas	Nevada	-115.2525423	36.22550473	no_info	NA	Buckskin basin median	4	NA	fair	naturally_occurring	0 to 4.57 m	0 to 15.24 cm	LasVegas	NA	NA	NA	NA	NA	NA	NA	NA	NA
10383219	2/3/2015	inventory_date	Desert willow	Chilopsis linearis	Las Vegas	Nevada	-115.2525031	36.22552169	no_info	NA	Buckskin basin median	4	NA	fair	naturally_occurring	0 to 4.57 m	0 to 15.24 cm	LasVegas	NA	NA	NA	NA	NA	NA	NA	NA	NA
10383220	2/3/2015	inventory_date	Desert willow	Chilopsis linearis	Las Vegas	Nevada	-115.2524219	36.22549463	no_info	NA	Buckskin basin median	4	NA	fair	naturally_occurring	0 to 4.57 m	0 to 15.24 cm	LasVegas	NA	NA	NA	NA	NA	NA	NA	NA	NA
10383221	2/3/2015	inventory_date	Desert willow	Chilopsis linearis	Las Vegas	Nevada	-115.2523676	36.2255262	no_info	NA	Buckskin basin median	4	NA	fair	naturally_occurring	0 to 4.57 m	0 to 15.24 cm	LasVegas	NA	NA	NA	NA	NA	NA	NA	NA	NA
10383222	2/3/2015	inventory_date	Desert willow	Chilopsis linearis	Las Vegas	Nevada	-115.2523044	36.22551626	no_info	NA	Buckskin basin median	4	NA	fair	naturally_occurring	0 to 4.57 m	0 to 15.24 cm	LasVegas	NA	NA	NA	NA	NA	NA	NA	NA	NA
10383223	2/3/2015	inventory_date	Desert willow	Chilopsis linearis	Las Vegas	Nevada	-115.2522758	36.2255046	no_info	NA	Buckskin basin median	4	NA	fair	naturally_occurring	0 to 4.57 m	0 to 15.24 cm	LasVegas	NA	NA	NA	NA	NA	NA	NA	NA	NA
10383225	2/3/2015	inventory_date	Southern live oak	Quercus virginiana	Las Vegas	Nevada	-115.2522141	36.22549833	no_info	NA	Buckskin basin median	4	NA	fair	introduced	0 to 4.57 m	0 to 15.24 cm	LasVegas	NA	NA	NA	NA	NA	NA	NA	NA	NA
10383226	2/3/2015	inventory_date	Southern live oak	Quercus virginiana	Las Vegas	Nevada	-115.2521284	36.22549199	no_info	NA	Buckskin basin median	4	NA	poor	introduced	0 to 4.57 m	0 to 15.24 cm	LasVegas	NA	NA	NA	NA	NA	NA	NA	NA	NA
10383227	2/3/2015	inventory_date	Chaste tree	Vitex agnus-castus	Las Vegas	Nevada	-115.2520321	36.22547831	no_info	NA	Buckskin basin median	4	NA	fair	introduced	0 to 4.57 m	0 to 15.24 cm	LasVegas	NA	NA	NA	NA	NA	NA	NA	NA	NA
10383228	2/3/2015	inventory_date	Chaste tree	Vitex agnus-castus	Las Vegas	Nevada	-115.2519824	36.22548671	no_info	NA	Buckskin basin median	4	NA	fair	introduced	0 to 4.57 m	0 to 15.24 cm	LasVegas	NA	NA	NA	NA	NA	NA	NA	NA	NA
10383229	2/3/2015	inventory_date	Southern live oak	Quercus virginiana	Las Vegas	Nevada	-115.251856	36.22548636	no_info	NA	Buckskin basin median	4	NA	poor	introduced	0 to 4.57 m	0 to 15.24 cm	LasVegas	NA	NA	NA	NA	NA	NA	NA	NA	NA
10383230	2/3/2015	inventory_date	Southern live oak	Quercus virginiana	Las Vegas	Nevada	-115.2516395	36.22540648	no_info	NA	Buckskin basin median	4	NA	fair	introduced	0 to 4.57 m	0 to 15.24 cm	LasVegas	NA	NA	NA	NA	NA	NA	NA	NA	NA
10383231	2/3/2015	inventory_date	Southern live oak	Quercus virginiana	Las Vegas	Nevada	-115.2516126	36.22535396	no_info	NA	Buckskin basin median	4	NA	fair	introduced	0 to 4.57 m	0 to 15.24 cm	LasVegas	NA	NA	NA	NA	NA	NA	NA	NA	NA
10383232	2/3/2015	inventory_date	Chaste tree	Vitex agnus-castus	Las Vegas	Nevada	-115.2516401	36.22527476	no_info	NA	Buckskin basin median	4	NA	fair	introduced	0 to 4.57 m	0 to 15.24 cm	LasVegas	NA	NA	NA	NA	NA	NA	NA	NA	NA
10383233	2/3/2015	inventory_date	Chaste tree	Vitex agnus-castus	Las Vegas	Nevada	-115.2516146	36.22526006	no_info	NA	Buckskin basin median	4	NA	fair	introduced	0 to 4.57 m	0 to 15.24 cm	LasVegas	NA	NA	NA	NA	NA	NA	NA	NA	NA
10383236	2/3/2015	inventory_date	Southern live oak	Quercus virginiana	Las Vegas	Nevada	-115.2515958	36.22505997	no_info	NA	Buckskin basin median	4	NA	good	introduced	0 to 4.57 m	0 to 15.24 cm	LasVegas	NA	NA	NA	NA	NA	NA	NA	NA	NA
10383237	2/3/2015	inventory_date	Desert willow	Chilopsis linearis	Las Vegas	Nevada	-115.2515814	36.22492089	no_info	NA	Buckskin basin median	4	NA	fair	naturally_occurring	0 to 4.57 m	0 to 15.24 cm	LasVegas	NA	NA	NA	NA	NA	NA	NA	NA	NA
10383238	2/3/2015	inventory_date	Desert willow	Chilopsis linearis	Las Vegas	Nevada	-115.2515935	36.2248941	no_info	NA	Buckskin basin median	4	NA	fair	naturally_occurring	0 to 4.57 m	0 to 15.24 cm	LasVegas	NA	NA	NA	NA	NA	NA	NA	NA	NA
10383239	2/3/2015	inventory_date	Desert willow	Chilopsis linearis	Las Vegas	Nevada	-115.2516	36.22478922	no_info	NA	Buckskin basin median	4	NA	fair	naturally_occurring	0 to 4.57 m	0 to 15.24 cm	LasVegas	NA	NA	NA	NA	NA	NA	NA	NA	NA
10383240	2/3/2015	inventory_date	Desert willow	Chilopsis linearis	Las Vegas	Nevada	-115.2516033	36.22472215	no_info	NA	Buckskin basin median	4	NA	fair	naturally_occurring	0 to 4.57 m	0 to 15.24 cm	LasVegas	NA	NA	NA	NA	NA	NA	NA	NA	NA
10383241	2/3/2015	inventory_date	Desert willow	Chilopsis linearis	Las Vegas	Nevada	-115.2515869	36.22467698	no_info	NA	Buckskin basin median	4	NA	fair	naturally_occurring	0 to 4.57 m	0 to 15.24 cm	LasVegas	NA	NA	NA	NA	NA	NA	NA	NA	NA
10383242	2/3/2015	inventory_date	Desert willow	Chilopsis linearis	Las Vegas	Nevada	-115.2515886	36.22463308	no_info	NA	Buckskin basin median	4	NA	fair	naturally_occurring	0 to 4.57 m	0 to 15.24 cm	LasVegas	NA	NA	NA	NA	NA	NA	NA	NA	NA
10383243	2/3/2015	inventory_date	Honey mesquite	Prosopis glandulosa	Las Vegas	Nevada	-115.251595	36.22454161	no_info	NA	Buckskin basin median	4	NA	fair	naturally_occurring	0 to 4.57 m	0 to 15.24 cm	LasVegas	NA	NA	NA	NA	NA	NA	NA	NA	NA
10383244	2/3/2015	inventory_date	Honey mesquite	Prosopis glandulosa	Las Vegas	Nevada	-115.2515967	36.22448307	no_info	NA	Buckskin basin median	4	NA	fair	naturally_occurring	0 to 4.57 m	0 to 15.24 cm	LasVegas	NA	NA	NA	NA	NA	NA	NA	NA	NA
10383245	2/3/2015	inventory_date	Honey mesquite	Prosopis glandulosa	Las Vegas	Nevada	-115.2515926	36.22439281	no_info	NA	Buckskin basin median	4	NA	fair	naturally_occurring	0 to 4.57 m	0 to 15.24 cm	LasVegas	NA	NA	NA	NA	NA	NA	NA	NA	NA
10383246	2/3/2015	inventory_date	Honey mesquite	Prosopis glandulosa	Las Vegas	Nevada	-115.2515948	36.22423182	no_info	NA	Buckskin basin median	4	NA	fair	naturally_occurring	0 to 4.57 m	0 to 15.24 cm	LasVegas	NA	NA	NA	NA	NA	NA	NA	NA	NA
10383247	2/3/2015	inventory_date	Honey mesquite	Prosopis glandulosa	Las Vegas	Nevada	-115.2515875	36.2241818	no_info	NA	Buckskin basin median	4	NA	poor	naturally_occurring	0 to 4.57 m	0 to 15.24 cm	LasVegas	NA	NA	NA	NA	NA	NA	NA	NA	NA
10383248	2/3/2015	inventory_date	Honey mesquite	Prosopis glandulosa	Las Vegas	Nevada	-115.2515867	36.22399884	no_info	NA	Buckskin basin median	4	NA	poor	naturally_occurring	0 to 4.57 m	0 to 15.24 cm	LasVegas	NA	NA	NA	NA	NA	NA	NA	NA	NA
10383249	2/3/2015	inventory_date	Honey mesquite	Prosopis glandulosa	Las Vegas	Nevada	-115.2515931	36.22390861	no_info	NA	Buckskin basin median	4	NA	fair	naturally_occurring	0 to 4.57 m	0 to 15.24 cm	LasVegas	NA	NA	NA	NA	NA	NA	NA	NA	NA
10383250	2/3/2015	inventory_date	Honey mesquite	Prosopis glandulosa	Las Vegas	Nevada	-115.2515933	36.22386591	no_info	NA	Buckskin basin median	4	NA	poor	naturally_occurring	0 to 4.57 m	0 to 15.24 cm	LasVegas	NA	NA	NA	NA	NA	NA	NA	NA	NA
10383251	2/3/2015	inventory_date	Mexican palo verde	Parkinsonia aculeata	Las Vegas	Nevada	-115.2515877	36.22375857	no_info	NA	Buckskin basin median	4	NA	fair	introduced	0 to 4.57 m	0 to 15.24 cm	LasVegas	NA	NA	NA	NA	NA	NA	NA	NA	NA
10383252	2/3/2015	inventory_date	Mexican palo verde	Parkinsonia aculeata	Las Vegas	Nevada	-115.2515836	36.22367928	no_info	NA	Buckskin basin median	4	NA	good	introduced	0 to 4.57 m	0 to 15.24 cm	LasVegas	NA	NA	NA	NA	NA	NA	NA	NA	NA
10383253	2/3/2015	inventory_date	Mexican palo verde	Parkinsonia aculeata	Las Vegas	Nevada	-115.2515977	36.22354272	no_info	NA	Buckskin basin median	4	NA	good	introduced	0 to 4.57 m	0 to 15.24 cm	LasVegas	NA	NA	NA	NA	NA	NA	NA	NA	NA
10383254	2/3/2015	inventory_date	Mexican palo verde	Parkinsonia aculeata	Las Vegas	Nevada	-115.251577	36.22347436	no_info	NA	Buckskin basin median	4	NA	fair	introduced	0 to 4.57 m	0 to 15.24 cm	LasVegas	NA	NA	NA	NA	NA	NA	NA	NA	NA
10383255	2/3/2015	inventory_date	Mexican palo verde	Parkinsonia aculeata	Las Vegas	Nevada	-115.2515937	36.22344147	no_info	NA	Buckskin basin median	4	NA	good	introduced	0 to 4.57 m	0 to 15.24 cm	LasVegas	NA	NA	NA	NA	NA	NA	NA	NA	NA
10383256	2/3/2015	inventory_date	Honey mesquite	Prosopis glandulosa	Las Vegas	Nevada	-115.2515865	36.2233451	no_info	NA	Buckskin basin median	4	NA	fair	naturally_occurring	0 to 4.57 m	0 to 15.24 cm	LasVegas	NA	NA	NA	NA	NA	NA	NA	NA	NA
10383257	2/3/2015	inventory_date	Honey mesquite	Prosopis glandulosa	Las Vegas	Nevada	-115.2515853	36.2232646	no_info	NA	Buckskin basin median	4	NA	poor	naturally_occurring	0 to 4.57 m	0 to 15.24 cm	LasVegas	NA	NA	NA	NA	NA	NA	NA	NA	NA
10383258	2/3/2015	inventory_date	Honey mesquite	Prosopis glandulosa	Las Vegas	Nevada	-115.2515767	36.22318042	no_info	NA	Buckskin basin median	4	NA	fair	naturally_occurring	0 to 4.57 m	0 to 15.24 cm	LasVegas	NA	NA	NA	NA	NA	NA	NA	NA	NA
10383259	2/3/2015	inventory_date	Honey mesquite	Prosopis glandulosa	Las Vegas	Nevada	-115.2515788	36.22301333	no_info	NA	Buckskin basin median	4	NA	fair	naturally_occurring	0 to 4.57 m	0 to 15.24 cm	LasVegas	NA	NA	NA	NA	NA	NA	NA	NA	NA
10383260	2/3/2015	inventory_date	Honey mesquite	Prosopis glandulosa	Las Vegas	Nevada	-115.2515776	36.222956	no_info	NA	Buckskin basin median	4	NA	fair	naturally_occurring	0 to 4.57 m	0 to 15.24 cm	LasVegas	NA	NA	NA	NA	NA	NA	NA	NA	NA
10383261	2/3/2015	inventory_date	Honey mesquite	Prosopis glandulosa	Las Vegas	Nevada	-115.2515814	36.22277794	no_info	NA	Buckskin basin median	4	NA	fair	naturally_occurring	0 to 4.57 m	0 to 15.24 cm	LasVegas	NA	NA	NA	NA	NA	NA	NA	NA	NA
10383262	2/3/2015	inventory_date	Honey mesquite	Prosopis glandulosa	Las Vegas	Nevada	-115.2515819	36.22266452	no_info	NA	Buckskin basin median	4	NA	fair	naturally_occurring	0 to 4.57 m	0 to 15.24 cm	LasVegas	NA	NA	NA	NA	NA	NA	NA	NA	NA
10350530	2/3/2015	inventory_date	NA	NA	Las Vegas	Nevada	-115.2788697	36.17615491	green_space	149 N Durango Dr	Angel park trailhead	2	NA	NA	no_info	0 to 4.57 m	0 to 15.24 cm	LasVegas	NA	NA	NA	NA	NA	NA	NA	NA	NA
10383263	2/3/2015	inventory_date	Honey mesquite	Prosopis glandulosa	Las Vegas	Nevada	-115.2515686	36.22258886	no_info	NA	Buckskin basin median	4	NA	fair	naturally_occurring	0 to 4.57 m	0 to 15.24 cm	LasVegas	NA	NA	NA	NA	NA	NA	NA	NA	NA
10383264	2/3/2015	inventory_date	Desert willow	Chilopsis linearis	Las Vegas	Nevada	-115.2515827	36.22246327	no_info	NA	Buckskin basin median	4	NA	fair	naturally_occurring	0 to 4.57 m	0 to 15.24 cm	LasVegas	NA	NA	NA	NA	NA	NA	NA	NA	NA
10383265	2/3/2015	inventory_date	Desert willow	Chilopsis linearis	Las Vegas	Nevada	-115.2515799	36.22241814	no_info	NA	Buckskin basin median	4	NA	poor	naturally_occurring	0 to 4.57 m	0 to 15.24 cm	LasVegas	NA	NA	NA	NA	NA	NA	NA	NA	NA
10383266	2/3/2015	inventory_date	Desert willow	Chilopsis linearis	Las Vegas	Nevada	-115.2515714	36.2222937	no_info	NA	Buckskin basin median	4	NA	fair	naturally_occurring	0 to 4.57 m	0 to 15.24 cm	LasVegas	NA	NA	NA	NA	NA	NA	NA	NA	NA
10383267	2/3/2015	inventory_date	Southern live oak	Quercus virginiana	Las Vegas	Nevada	-115.2515791	36.22223519	no_info	NA	Buckskin basin median	4	NA	fair	introduced	0 to 4.57 m	0 to 15.24 cm	LasVegas	NA	NA	NA	NA	NA	NA	NA	NA	NA
10383268	2/3/2015	inventory_date	Southern live oak	Quercus virginiana	Las Vegas	Nevada	-115.251587	36.22216569	no_info	NA	Buckskin basin median	4	NA	fair	introduced	0 to 4.57 m	0 to 15.24 cm	LasVegas	NA	NA	NA	NA	NA	NA	NA	NA	NA
10383269	2/3/2015	inventory_date	Chaste tree	Vitex agnus-castus	Las Vegas	Nevada	-115.2515887	36.2221108	no_info	NA	Buckskin basin median	4	NA	fair	introduced	0 to 4.57 m	0 to 15.24 cm	LasVegas	NA	NA	NA	NA	NA	NA	NA	NA	NA
10383270	2/3/2015	inventory_date	Chaste tree	Vitex agnus-castus	Las Vegas	Nevada	-115.2516461	36.22206462	no_info	NA	Buckskin basin median	4	NA	fair	introduced	0 to 4.57 m	0 to 15.24 cm	LasVegas	NA	NA	NA	NA	NA	NA	NA	NA	NA
10383271	2/3/2015	inventory_date	Southern live oak	Quercus virginiana	Las Vegas	Nevada	-115.2516928	36.22204767	no_info	NA	Buckskin basin median	4	NA	fair	introduced	0 to 4.57 m	0 to 15.24 cm	LasVegas	NA	NA	NA	NA	NA	NA	NA	NA	NA
10383272	2/3/2015	inventory_date	Southern live oak	Quercus virginiana	Las Vegas	Nevada	-115.2517636	36.22203568	no_info	NA	Buckskin basin median	4	NA	fair	introduced	0 to 4.57 m	0 to 15.24 cm	LasVegas	NA	NA	NA	NA	NA	NA	NA	NA	NA
10367968	2/3/2015	inventory_date	Mexican fan palm	Washingtonia robusta	Las Vegas	Nevada	-115.2967565	36.29323423	green_space	7250 N Fort Apache Rd	Winding trails park	6	NA	good	introduced	0 to 4.57 m	0 to 15.24 cm	LasVegas	NA	NA	NA	NA	NA	NA	NA	NA	NA
10367967	2/3/2015	inventory_date	Tex ash fan	Fraxinus velutina	Las Vegas	Nevada	-115.296754	36.29312103	green_space	7250 N Fort Apache Rd	Winding trails park	6	NA	fair	naturally_occurring	0 to 4.57 m	0 to 15.24 cm	LasVegas	NA	NA	NA	NA	NA	NA	NA	NA	NA
10367965	2/3/2015	inventory_date	Mexican fan palm	Washingtonia robusta	Las Vegas	Nevada	-115.2967521	36.29281394	green_space	7250 N Fort Apache Rd	Winding trails park	6	NA	fair	introduced	0 to 4.57 m	0 to 15.24 cm	LasVegas	NA	NA	NA	NA	NA	NA	NA	NA	NA
10367966	2/3/2015	inventory_date	Mexican fan palm	Washingtonia robusta	Las Vegas	Nevada	-115.2967534	36.29284285	green_space	7250 N Fort Apache Rd	Winding trails park	6	NA	good	introduced	0 to 4.57 m	0 to 15.24 cm	LasVegas	NA	NA	NA	NA	NA	NA	NA	NA	NA
10367964	2/3/2015	inventory_date	Mexican fan palm	Washingtonia robusta	Las Vegas	Nevada	-115.2967452	36.29264654	green_space	7250 N Fort Apache Rd	Winding trails park	6	NA	good	introduced	0 to 4.57 m	0 to 15.24 cm	LasVegas	NA	NA	NA	NA	NA	NA	NA	NA	NA
10367963	2/3/2015	inventory_date	Mexican fan palm	Washingtonia robusta	Las Vegas	Nevada	-115.2967104	36.29246488	green_space	7250 N Fort Apache Rd	Winding trails park	6	NA	good	introduced	0 to 4.57 m	0 to 15.24 cm	LasVegas	NA	NA	NA	NA	NA	NA	NA	NA	NA
10367962	2/3/2015	inventory_date	Mexican fan palm	Washingtonia robusta	Las Vegas	Nevada	-115.2967333	36.29226356	green_space	7250 N Fort Apache Rd	Winding trails park	6	NA	good	introduced	0 to 4.57 m	0 to 15.24 cm	LasVegas	NA	NA	NA	NA	NA	NA	NA	NA	NA
10367961	2/3/2015	inventory_date	Mexican fan palm	Washingtonia robusta	Las Vegas	Nevada	-115.2967363	36.29223829	green_space	7250 N Fort Apache Rd	Winding trails park	6	NA	good	introduced	0 to 4.57 m	0 to 15.24 cm	LasVegas	NA	NA	NA	NA	NA	NA	NA	NA	NA
10367960	2/3/2015	inventory_date	Tex ash fan	Fraxinus velutina	Las Vegas	Nevada	-115.296753	36.29217088	green_space	7250 N Fort Apache Rd	Winding trails park	6	NA	good	naturally_occurring	0 to 4.57 m	0 to 15.24 cm	LasVegas	NA	NA	NA	NA	NA	NA	NA	NA	NA
10367958	2/3/2015	inventory_date	Mexican fan palm	Washingtonia robusta	Las Vegas	Nevada	-115.2965602	36.29199461	green_space	7250 N Fort Apache Rd	Winding trails park	6	NA	fair	introduced	0 to 4.57 m	0 to 15.24 cm	LasVegas	NA	NA	NA	NA	NA	NA	NA	NA	NA
10350531	2/3/2015	inventory_date	NA	NA	Las Vegas	Nevada	-115.2789534	36.17619089	green_space	149 N Durango Dr	Angel park trailhead	2	NA	NA	no_info	0 to 4.57 m	0 to 15.24 cm	LasVegas	NA	NA	NA	NA	NA	NA	NA	NA	NA
10350563	9/22/2015	inventory_date	Afghan pine	Pinus brutia	Las Vegas	Nevada	-115.2499014	36.17941772	green_space	650 N Tenaya Way	Bill briare family park	1	NA		introduced	0 to 4.57 m	0 to 15.24 cm	LasVegas	NA	NA	NA	NA	NA	NA	NA	NA	NA
10350564	9/22/2015	inventory_date	Afghan pine	Pinus brutia	Las Vegas	Nevada	-115.2498158	36.17941749	green_space	650 N Tenaya Way	Bill briare family park	1	NA		introduced	0 to 4.57 m	15.24 to 30.48 cm	LasVegas	NA	NA	NA	NA	NA	NA	NA	NA	NA
10350565	9/22/2015	inventory_date	Afghan pine	Pinus brutia	Las Vegas	Nevada	-115.2497276	36.17941511	green_space	650 N Tenaya Way	Bill briare family park	1	NA		introduced	0 to 4.57 m	0 to 15.24 cm	LasVegas	NA	NA	NA	NA	NA	NA	NA	NA	NA
10350577	2/3/2015	inventory_date	NA	NA	Las Vegas	Nevada	-115.2488311	36.17879784	green_space	650 N Tenaya Way	Bill briare family park	1	NA		no_info	0 to 4.57 m	0 to 15.24 cm	LasVegas	NA	NA	NA	NA	NA	NA	NA	NA	NA
10350578	2/3/2015	inventory_date	NA	NA	Las Vegas	Nevada	-115.2489543	36.17861141	green_space	650 N Tenaya Way	Bill briare family park	1	NA		no_info	0 to 4.57 m	0 to 15.24 cm	LasVegas	NA	NA	NA	NA	NA	NA	NA	NA	NA
10350579	2/3/2015	inventory_date	NA	NA	Las Vegas	Nevada	-115.2487805	36.17862693	green_space	650 N Tenaya Way	Bill briare family park	1	NA		no_info	0 to 4.57 m	0 to 15.24 cm	LasVegas	NA	NA	NA	NA	NA	NA	NA	NA	NA
10350595	2/3/2015	inventory_date	NA	NA	Las Vegas	Nevada	-115.2491456	36.17883821	green_space	650 N Tenaya Way	Bill briare family park	1	NA		no_info	0 to 4.57 m	0 to 15.24 cm	LasVegas	NA	NA	NA	NA	NA	NA	NA	NA	NA
10350596	2/3/2015	inventory_date	NA	NA	Las Vegas	Nevada	-115.2492374	36.17890784	green_space	650 N Tenaya Way	Bill briare family park	1	NA		no_info	0 to 4.57 m	0 to 15.24 cm	LasVegas	NA	NA	NA	NA	NA	NA	NA	NA	NA
10350597	2/3/2015	inventory_date	NA	NA	Las Vegas	Nevada	-115.24921	36.1788512	green_space	650 N Tenaya Way	Bill briare family park	1	NA		no_info	0 to 4.57 m	0 to 15.24 cm	LasVegas	NA	NA	NA	NA	NA	NA	NA	NA	NA
10350598	2/3/2015	inventory_date	NA	NA	Las Vegas	Nevada	-115.2491019	36.17888932	green_space	650 N Tenaya Way	Bill briare family park	1	NA		no_info	0 to 4.57 m	0 to 15.24 cm	LasVegas	NA	NA	NA	NA	NA	NA	NA	NA	NA
10350599	2/3/2015	inventory_date	NA	NA	Las Vegas	Nevada	-115.2491503	36.17895136	green_space	650 N Tenaya Way	Bill briare family park	1	NA		no_info	0 to 4.57 m	0 to 15.24 cm	LasVegas	NA	NA	NA	NA	NA	NA	NA	NA	NA
10350619	2/3/2015	inventory_date	NA	NA	Las Vegas	Nevada	-115.2474145	36.17880561	green_space	650 N Tenaya Way	Bill briare family park	1	NA		no_info	0 to 4.57 m	0 to 15.24 cm	LasVegas	NA	NA	NA	NA	NA	NA	NA	NA	NA
10350620	2/3/2015	inventory_date	NA	NA	Las Vegas	Nevada	-115.2470366	36.17883017	green_space	650 N Tenaya Way	Bill briare family park	1	NA		no_info	0 to 4.57 m	0 to 15.24 cm	LasVegas	NA	NA	NA	NA	NA	NA	NA	NA	NA
10350621	2/3/2015	inventory_date	NA	NA	Las Vegas	Nevada	-115.2469483	36.1788438	green_space	650 N Tenaya Way	Bill briare family park	1	NA		no_info	0 to 4.57 m	0 to 15.24 cm	LasVegas	NA	NA	NA	NA	NA	NA	NA	NA	NA
10350622	2/3/2015	inventory_date	NA	NA	Las Vegas	Nevada	-115.2468535	36.1788446	green_space	650 N Tenaya Way	Bill briare family park	1	NA		no_info	0 to 4.57 m	0 to 15.24 cm	LasVegas	NA	NA	NA	NA	NA	NA	NA	NA	NA
10350623	2/3/2015	inventory_date	NA	NA	Las Vegas	Nevada	-115.2467886	36.17926066	green_space	650 N Tenaya Way	Bill briare family park	1	NA		no_info	0 to 4.57 m	0 to 15.24 cm	LasVegas	NA	NA	NA	NA	NA	NA	NA	NA	NA
10350624	2/3/2015	inventory_date	NA	NA	Las Vegas	Nevada	-115.2461898	36.17891637	green_space	650 N Tenaya Way	Bill briare family park	1	NA		no_info	0 to 4.57 m	0 to 15.24 cm	LasVegas	NA	NA	NA	NA	NA	NA	NA	NA	NA
10350625	2/3/2015	inventory_date	NA	NA	Las Vegas	Nevada	-115.2460185	36.1789383	green_space	650 N Tenaya Way	Bill briare family park	1	NA		no_info	0 to 4.57 m	0 to 15.24 cm	LasVegas	NA	NA	NA	NA	NA	NA	NA	NA	NA
10350608	9/22/2015	inventory_date	Afghan pine	Pinus brutia	Las Vegas	Nevada	-115.2471921	36.17940268	green_space	650 N Tenaya Way	Bill briare family park	1	NA		introduced	0 to 4.57 m	15.24 to 30.48 cm	LasVegas	NA	NA	NA	NA	NA	NA	NA	NA	NA
10350611	9/22/2015	inventory_date	Afghan pine	Pinus brutia	Las Vegas	Nevada	-115.2469381	36.17939876	green_space	650 N Tenaya Way	Bill briare family park	1	NA		introduced	0 to 4.57 m	15.24 to 30.48 cm	LasVegas	NA	NA	NA	NA	NA	NA	NA	NA	NA
10350615	2/3/2015	inventory_date	NA	NA	Las Vegas	Nevada	-115.246944	36.17925469	green_space	650 N Tenaya Way	Bill briare family park	1	NA		no_info	0 to 4.57 m	0 to 15.24 cm	LasVegas	NA	NA	NA	NA	NA	NA	NA	NA	NA
10350616	2/3/2015	inventory_date	NA	NA	Las Vegas	Nevada	-115.2468597	36.17925339	green_space	650 N Tenaya Way	Bill briare family park	1	NA		no_info	0 to 4.57 m	0 to 15.24 cm	LasVegas	NA	NA	NA	NA	NA	NA	NA	NA	NA
10350617	2/3/2015	inventory_date	NA	NA	Las Vegas	Nevada	-115.247587	36.17879756	green_space	650 N Tenaya Way	Bill briare family park	1	NA		no_info	0 to 4.57 m	0 to 15.24 cm	LasVegas	NA	NA	NA	NA	NA	NA	NA	NA	NA
10350618	2/3/2015	inventory_date	NA	NA	Las Vegas	Nevada	-115.2475014	36.17880692	green_space	650 N Tenaya Way	Bill briare family park	1	NA		no_info	0 to 4.57 m	0 to 15.24 cm	LasVegas	NA	NA	NA	NA	NA	NA	NA	NA	NA
10350534	2/3/2015	inventory_date	NA	NA	Las Vegas	Nevada	-115.2783778	36.17575125	green_space	149 N Durango Dr	Angel park trailhead	2	NA	NA	no_info	0 to 4.57 m	0 to 15.24 cm	LasVegas	NA	NA	NA	NA	NA	NA	NA	NA	NA
10350535	2/3/2015	inventory_date	NA	NA	Las Vegas	Nevada	-115.2784305	36.17583424	green_space	149 N Durango Dr	Angel park trailhead	2	NA	NA	no_info	0 to 4.57 m	0 to 15.24 cm	LasVegas	NA	NA	NA	NA	NA	NA	NA	NA	NA
10350536	2/3/2015	inventory_date	NA	NA	Las Vegas	Nevada	-115.2784232	36.17543122	green_space	149 N Durango Dr	Angel park trailhead	2	NA	NA	no_info	0 to 4.57 m	0 to 15.24 cm	LasVegas	NA	NA	NA	NA	NA	NA	NA	NA	NA
10350537	2/3/2015	inventory_date	NA	NA	Las Vegas	Nevada	-115.2784201	36.17548546	green_space	149 N Durango Dr	Angel park trailhead	2	NA	NA	no_info	0 to 4.57 m	0 to 15.24 cm	LasVegas	NA	NA	NA	NA	NA	NA	NA	NA	NA
10350538	2/3/2015	inventory_date	NA	NA	Las Vegas	Nevada	-115.2783263	36.17539699	green_space	149 N Durango Dr	Angel park trailhead	2	NA	NA	no_info	0 to 4.57 m	0 to 15.24 cm	LasVegas	NA	NA	NA	NA	NA	NA	NA	NA	NA
10350539	2/3/2015	inventory_date	NA	NA	Las Vegas	Nevada	-115.2783347	36.17548464	green_space	149 N Durango Dr	Angel park trailhead	2	NA	NA	no_info	0 to 4.57 m	0 to 15.24 cm	LasVegas	NA	NA	NA	NA	NA	NA	NA	NA	NA
10350540	2/3/2015	inventory_date	NA	NA	Las Vegas	Nevada	-115.2783424	36.1755729	green_space	149 N Durango Dr	Angel park trailhead	2	NA	NA	no_info	0 to 4.57 m	0 to 15.24 cm	LasVegas	NA	NA	NA	NA	NA	NA	NA	NA	NA
10350541	2/3/2015	inventory_date	NA	NA	Las Vegas	Nevada	-115.2783598	36.17567071	green_space	149 N Durango Dr	Angel park trailhead	2	NA	NA	no_info	0 to 4.57 m	0 to 15.24 cm	LasVegas	NA	NA	NA	NA	NA	NA	NA	NA	NA
10350542	2/3/2015	inventory_date	NA	NA	Las Vegas	Nevada	-115.2787256	36.17539681	green_space	149 N Durango Dr	Angel park trailhead	2	NA	NA	no_info	0 to 4.57 m	0 to 15.24 cm	LasVegas	NA	NA	NA	NA	NA	NA	NA	NA	NA
10350543	2/3/2015	inventory_date	NA	NA	Las Vegas	Nevada	-115.2786225	36.17522962	green_space	149 N Durango Dr	Angel park trailhead	2	NA	NA	no_info	0 to 4.57 m	0 to 15.24 cm	LasVegas	NA	NA	NA	NA	NA	NA	NA	NA	NA
10350544	2/3/2015	inventory_date	NA	NA	Las Vegas	Nevada	-115.2783057	36.17518768	green_space	149 N Durango Dr	Angel park trailhead	2	NA	NA	no_info	0 to 4.57 m	0 to 15.24 cm	LasVegas	NA	NA	NA	NA	NA	NA	NA	NA	NA
10350545	2/3/2015	inventory_date	NA	NA	Las Vegas	Nevada	-115.250145	36.17910248	green_space	650 N Tenaya Way	Bill briare family park	1	NA		no_info	0 to 4.57 m	0 to 15.24 cm	LasVegas	NA	NA	NA	NA	NA	NA	NA	NA	NA
10350512	2/3/2015	inventory_date	NA	NA	Las Vegas	Nevada	-115.2786431	36.17548136	green_space	149 N Durango Dr	Angel park trailhead	2	NA	NA	no_info	0 to 4.57 m	0 to 15.24 cm	LasVegas	NA	NA	NA	NA	NA	NA	NA	NA	NA
10350513	2/3/2015	inventory_date	NA	NA	Las Vegas	Nevada	-115.278588	36.17533825	green_space	149 N Durango Dr	Angel park trailhead	2	NA	NA	no_info	0 to 4.57 m	0 to 15.24 cm	LasVegas	NA	NA	NA	NA	NA	NA	NA	NA	NA
10350514	2/3/2015	inventory_date	NA	NA	Las Vegas	Nevada	-115.2785637	36.17599018	green_space	149 N Durango Dr	Angel park trailhead	2	NA	NA	no_info	0 to 4.57 m	0 to 15.24 cm	LasVegas	NA	NA	NA	NA	NA	NA	NA	NA	NA
10350515	2/3/2015	inventory_date	NA	NA	Las Vegas	Nevada	-115.2786389	36.17593314	green_space	149 N Durango Dr	Angel park trailhead	2	NA	NA	no_info	0 to 4.57 m	0 to 15.24 cm	LasVegas	NA	NA	NA	NA	NA	NA	NA	NA	NA
10350516	2/3/2015	inventory_date	NA	NA	Las Vegas	Nevada	-115.2785029	36.17592266	green_space	149 N Durango Dr	Angel park trailhead	2	NA	NA	no_info	0 to 4.57 m	0 to 15.24 cm	LasVegas	NA	NA	NA	NA	NA	NA	NA	NA	NA
10350519	6/19/2015	inventory_date	Tex ash fan	Fraxinus velutina	Las Vegas	Nevada	-115.2783862	36.17586334	green_space	149 N Durango Dr	Angel park trailhead	2	NA	NA	naturally_occurring	0 to 4.57 m	0 to 15.24 cm	LasVegas	NA	NA	NA	NA	NA	NA	NA	NA	NA
10350520	6/19/2015	inventory_date	Tex ash fan	Fraxinus velutina	Las Vegas	Nevada	-115.2783868	36.17588481	green_space	149 N Durango Dr	Angel park trailhead	2	NA	NA	naturally_occurring	0 to 4.57 m	0 to 15.24 cm	LasVegas	NA	NA	NA	NA	NA	NA	NA	NA	NA
10350521	6/19/2015	inventory_date	Tex ash fan	Fraxinus velutina	Las Vegas	Nevada	-115.278559	36.17585484	green_space	149 N Durango Dr	Angel park trailhead	2	NA	NA	naturally_occurring	0 to 4.57 m	0 to 15.24 cm	LasVegas	NA	NA	NA	NA	NA	NA	NA	NA	NA
10350522	6/19/2015	inventory_date	Tex ash fan	Fraxinus velutina	Las Vegas	Nevada	-115.2785989	36.17581321	green_space	149 N Durango Dr	Angel park trailhead	2	NA	NA	naturally_occurring	0 to 4.57 m	0 to 15.24 cm	LasVegas	NA	NA	NA	NA	NA	NA	NA	NA	NA
10350523	2/3/2015	inventory_date	NA	NA	Las Vegas	Nevada	-115.2787213	36.17574019	green_space	149 N Durango Dr	Angel park trailhead	2	NA	NA	no_info	0 to 4.57 m	0 to 15.24 cm	LasVegas	NA	NA	NA	NA	NA	NA	NA	NA	NA
10350524	2/3/2015	inventory_date	NA	NA	Las Vegas	Nevada	-115.27853	36.17574746	green_space	149 N Durango Dr	Angel park trailhead	2	NA	NA	no_info	0 to 4.57 m	0 to 15.24 cm	LasVegas	NA	NA	NA	NA	NA	NA	NA	NA	NA
10350525	2/3/2015	inventory_date	NA	NA	Las Vegas	Nevada	-115.2784903	36.17575272	green_space	149 N Durango Dr	Angel park trailhead	2	NA	NA	no_info	0 to 4.57 m	0 to 15.24 cm	LasVegas	NA	NA	NA	NA	NA	NA	NA	NA	NA
10350546	2/3/2015	inventory_date	NA	NA	Las Vegas	Nevada	-115.2499732	36.17893764	green_space	650 N Tenaya Way	Bill briare family park	1	NA		no_info	0 to 4.57 m	0 to 15.24 cm	LasVegas	NA	NA	NA	NA	NA	NA	NA	NA	NA
10350548	12/2/2015	inventory_date	Velvet ash	Fraxinus velutina	Las Vegas	Nevada	-115.2494776	36.1787783	green_space	650 N Tenaya Way	Bill briare family park	1	NA	poor	naturally_occurring	0 to 4.57 m	0 to 15.24 cm	LasVegas	NA	NA	NA	NA	NA	NA	NA	NA	NA
10350549	12/2/2015	inventory_date	Velvet ash	Fraxinus velutina	Las Vegas	Nevada	-115.249538	36.17882649	green_space	650 N Tenaya Way	Bill briare family park	1	NA	poor	naturally_occurring	0 to 4.57 m	0 to 15.24 cm	LasVegas	NA	NA	NA	NA	NA	NA	NA	NA	NA
10350550	2/3/2015	inventory_date	NA	NA	Las Vegas	Nevada	-115.2494891	36.17886585	green_space	650 N Tenaya Way	Bill briare family park	1	NA		no_info	0 to 4.57 m	0 to 15.24 cm	LasVegas	NA	NA	NA	NA	NA	NA	NA	NA	NA
10350551	2/3/2015	inventory_date	NA	NA	Las Vegas	Nevada	-115.2494087	36.17888697	green_space	650 N Tenaya Way	Bill briare family park	1	NA		no_info	0 to 4.57 m	0 to 15.24 cm	LasVegas	NA	NA	NA	NA	NA	NA	NA	NA	NA
10350552	12/2/2015	inventory_date	Velvet ash	Fraxinus velutina	Las Vegas	Nevada	-115.2493483	36.17883557	green_space	650 N Tenaya Way	Bill briare family park	1	NA	poor	naturally_occurring	0 to 4.57 m	0 to 15.24 cm	LasVegas	NA	NA	NA	NA	NA	NA	NA	NA	NA
10350553	12/2/2015	inventory_date	Velvet ash	Fraxinus velutina	Las Vegas	Nevada	-115.2493657	36.17877692	green_space	650 N Tenaya Way	Bill briare family park	1	NA	poor	naturally_occurring	0 to 4.57 m	0 to 15.24 cm	LasVegas	NA	NA	NA	NA	NA	NA	NA	NA	NA
10350554	9/22/2015	inventory_date	Afghan pine	Pinus brutia	Las Vegas	Nevada	-115.2505592	36.17860841	green_space	650 N Tenaya Way	Bill briare family park	1	NA		introduced	0 to 4.57 m	15.24 to 30.48 cm	LasVegas	NA	NA	NA	NA	NA	NA	NA	NA	NA
10350555	9/22/2015	inventory_date	Afghan pine	Pinus brutia	Las Vegas	Nevada	-115.2504538	36.17860918	green_space	650 N Tenaya Way	Bill briare family park	1	NA		introduced	0 to 4.57 m	15.24 to 30.48 cm	LasVegas	NA	NA	NA	NA	NA	NA	NA	NA	NA
10350556	9/22/2015	inventory_date	Afghan pine	Pinus brutia	Las Vegas	Nevada	-115.2503525	36.17860783	green_space	650 N Tenaya Way	Bill briare family park	1	NA		introduced	0 to 4.57 m	15.24 to 30.48 cm	LasVegas	NA	NA	NA	NA	NA	NA	NA	NA	NA
10350559	2/3/2015	inventory_date	NA	NA	Las Vegas	Nevada	-115.2495046	36.178598	green_space	650 N Tenaya Way	Bill briare family park	1	NA		no_info	0 to 4.57 m	0 to 15.24 cm	LasVegas	NA	NA	NA	NA	NA	NA	NA	NA	NA
10350636	9/22/2015	inventory_date	Afghan pine	Pinus brutia	Las Vegas	Nevada	-115.2460047	36.1793876	green_space	650 N Tenaya Way	Bill briare family park	1	NA		introduced	0 to 4.57 m	15.24 to 30.48 cm	LasVegas	NA	NA	NA	NA	NA	NA	NA	NA	NA
10369078	2/3/2015	inventory_date	NA	NA	Las Vegas	Nevada	-115.2572266	36.2127642	no_info	7550 Sauer Dr	West service center	1	NA	NA	no_info	0 to 4.57 m	0 to 15.24 cm	LasVegas	NA	NA	NA	NA	NA	NA	NA	NA	NA
10369079	2/3/2015	inventory_date	NA	NA	Las Vegas	Nevada	-115.2571921	36.21267149	no_info	7550 Sauer Dr	West service center	1	NA	NA	no_info	0 to 4.57 m	0 to 15.24 cm	LasVegas	NA	NA	NA	NA	NA	NA	NA	NA	NA
10369080	2/3/2015	inventory_date	NA	NA	Las Vegas	Nevada	-115.2568941	36.21259834	no_info	7550 Sauer Dr	West service center	1	NA	NA	no_info	0 to 4.57 m	0 to 15.24 cm	LasVegas	NA	NA	NA	NA	NA	NA	NA	NA	NA
10369081	2/3/2015	inventory_date	NA	NA	Las Vegas	Nevada	-115.2564442	36.2126818	no_info	7550 Sauer Dr	West service center	1	NA	NA	no_info	0 to 4.57 m	0 to 15.24 cm	LasVegas	NA	NA	NA	NA	NA	NA	NA	NA	NA
10369082	2/3/2015	inventory_date	NA	NA	Las Vegas	Nevada	-115.260205	36.21505895	no_info	7550 Sauer Dr	West service center	1	NA	NA	no_info	0 to 4.57 m	0 to 15.24 cm	LasVegas	NA	NA	NA	NA	NA	NA	NA	NA	NA
10369083	2/3/2015	inventory_date	NA	NA	Las Vegas	Nevada	-115.2601948	36.21499654	no_info	7550 Sauer Dr	West service center	1	NA	NA	no_info	0 to 4.57 m	0 to 15.24 cm	LasVegas	NA	NA	NA	NA	NA	NA	NA	NA	NA
10369084	2/3/2015	inventory_date	NA	NA	Las Vegas	Nevada	-115.2602198	36.21494161	no_info	7550 Sauer Dr	West service center	1	NA	NA	no_info	0 to 4.57 m	0 to 15.24 cm	LasVegas	NA	NA	NA	NA	NA	NA	NA	NA	NA
10369085	2/3/2015	inventory_date	NA	NA	Las Vegas	Nevada	-115.259891	36.21492169	no_info	7550 Sauer Dr	West service center	1	NA	NA	no_info	0 to 4.57 m	0 to 15.24 cm	LasVegas	NA	NA	NA	NA	NA	NA	NA	NA	NA
10369086	2/3/2015	inventory_date	NA	NA	Las Vegas	Nevada	-115.2598088	36.21494261	no_info	7550 Sauer Dr	West service center	1	NA	NA	no_info	0 to 4.57 m	0 to 15.24 cm	LasVegas	NA	NA	NA	NA	NA	NA	NA	NA	NA
10369087	2/3/2015	inventory_date	NA	NA	Las Vegas	Nevada	-115.2601003	36.215451	no_info	7550 Sauer Dr	West service center	1	NA	NA	no_info	0 to 4.57 m	0 to 15.24 cm	LasVegas	NA	NA	NA	NA	NA	NA	NA	NA	NA
10369088	2/3/2015	inventory_date	NA	NA	Las Vegas	Nevada	-115.2600206	36.2154677	no_info	7550 Sauer Dr	West service center	1	NA	NA	no_info	0 to 4.57 m	0 to 15.24 cm	LasVegas	NA	NA	NA	NA	NA	NA	NA	NA	NA
10369089	2/3/2015	inventory_date	NA	NA	Las Vegas	Nevada	-115.2599502	36.21545694	no_info	7550 Sauer Dr	West service center	1	NA	NA	no_info	0 to 4.57 m	0 to 15.24 cm	LasVegas	NA	NA	NA	NA	NA	NA	NA	NA	NA
10369090	2/3/2015	inventory_date	NA	NA	Las Vegas	Nevada	-115.2601704	36.21521325	no_info	7550 Sauer Dr	West service center	1	NA	NA	no_info	0 to 4.57 m	0 to 15.24 cm	LasVegas	NA	NA	NA	NA	NA	NA	NA	NA	NA
10369091	2/3/2015	inventory_date	NA	NA	Las Vegas	Nevada	-115.2601559	36.21526503	no_info	7550 Sauer Dr	West service center	1	NA	NA	no_info	0 to 4.57 m	0 to 15.24 cm	LasVegas	NA	NA	NA	NA	NA	NA	NA	NA	NA
10369092	2/3/2015	inventory_date	NA	NA	Las Vegas	Nevada	-115.2596595	36.21506594	no_info	7550 Sauer Dr	West service center	1	NA	NA	no_info	0 to 4.57 m	0 to 15.24 cm	LasVegas	NA	NA	NA	NA	NA	NA	NA	NA	NA
10369093	2/3/2015	inventory_date	NA	NA	Las Vegas	Nevada	-115.2593109	36.21509355	no_info	7550 Sauer Dr	West service center	1	NA	NA	no_info	0 to 4.57 m	0 to 15.24 cm	LasVegas	NA	NA	NA	NA	NA	NA	NA	NA	NA
10369094	2/3/2015	inventory_date	NA	NA	Las Vegas	Nevada	-115.2594184	36.21532014	no_info	7550 Sauer Dr	West service center	1	NA	NA	no_info	0 to 4.57 m	0 to 15.24 cm	LasVegas	NA	NA	NA	NA	NA	NA	NA	NA	NA
10369095	2/3/2015	inventory_date	NA	NA	Las Vegas	Nevada	-115.2594211	36.21525776	no_info	7550 Sauer Dr	West service center	1	NA	NA	no_info	0 to 4.57 m	0 to 15.24 cm	LasVegas	NA	NA	NA	NA	NA	NA	NA	NA	NA
10369096	2/3/2015	inventory_date	NA	NA	Las Vegas	Nevada	-115.2596665	36.21526371	no_info	7550 Sauer Dr	West service center	1	NA	NA	no_info	0 to 4.57 m	0 to 15.24 cm	LasVegas	NA	NA	NA	NA	NA	NA	NA	NA	NA
10369097	2/3/2015	inventory_date	NA	NA	Las Vegas	Nevada	-115.2596	36.21492619	no_info	7550 Sauer Dr	West service center	1	NA	NA	no_info	0 to 4.57 m	0 to 15.24 cm	LasVegas	NA	NA	NA	NA	NA	NA	NA	NA	NA
10369098	2/3/2015	inventory_date	NA	NA	Las Vegas	Nevada	-115.2597098	36.21489053	no_info	7550 Sauer Dr	West service center	1	NA	NA	no_info	0 to 4.57 m	0 to 15.24 cm	LasVegas	NA	NA	NA	NA	NA	NA	NA	NA	NA
10369099	2/3/2015	inventory_date	NA	NA	Las Vegas	Nevada	-115.2602124	36.21484853	no_info	7550 Sauer Dr	West service center	1	NA	NA	no_info	0 to 4.57 m	0 to 15.24 cm	LasVegas	NA	NA	NA	NA	NA	NA	NA	NA	NA
10350626	2/3/2015	inventory_date	NA	NA	Las Vegas	Nevada	-115.2454762	36.17922067	green_space	650 N Tenaya Way	Bill briare family park	1	NA		no_info	0 to 4.57 m	0 to 15.24 cm	LasVegas	NA	NA	NA	NA	NA	NA	NA	NA	NA
10350627	2/3/2015	inventory_date	NA	NA	Las Vegas	Nevada	-115.2454884	36.17913639	green_space	650 N Tenaya Way	Bill briare family park	1	NA		no_info	0 to 4.57 m	0 to 15.24 cm	LasVegas	NA	NA	NA	NA	NA	NA	NA	NA	NA
10353386	2/3/2015	inventory_date	NA	NA	Las Vegas	Nevada	-115.2612279	36.18075549	green_space	7901 W Washington Ave	Kellogg-zaher sports complex	2	NA		no_info	0 to 4.57 m	0 to 15.24 cm	LasVegas	NA	NA	NA	NA	NA	NA	NA	NA	NA
10353387	2/3/2015	inventory_date	NA	NA	Las Vegas	Nevada	-115.2612757	36.18070987	green_space	7901 W Washington Ave	Kellogg-zaher sports complex	2	NA		no_info	0 to 4.57 m	0 to 15.24 cm	LasVegas	NA	NA	NA	NA	NA	NA	NA	NA	NA
10353388	2/3/2015	inventory_date	NA	NA	Las Vegas	Nevada	-115.2612869	36.18065044	green_space	7901 W Washington Ave	Kellogg-zaher sports complex	2	NA		no_info	0 to 4.57 m	0 to 15.24 cm	LasVegas	NA	NA	NA	NA	NA	NA	NA	NA	NA
10353389	2/3/2015	inventory_date	NA	NA	Las Vegas	Nevada	-115.261305	36.180585	green_space	7901 W Washington Ave	Kellogg-zaher sports complex	2	NA		no_info	0 to 4.57 m	0 to 15.24 cm	LasVegas	NA	NA	NA	NA	NA	NA	NA	NA	NA
10353390	2/3/2015	inventory_date	NA	NA	Las Vegas	Nevada	-115.2614158	36.18056101	green_space	7901 W Washington Ave	Kellogg-zaher sports complex	2	NA		no_info	0 to 4.57 m	0 to 15.24 cm	LasVegas	NA	NA	NA	NA	NA	NA	NA	NA	NA
10353391	2/3/2015	inventory_date	NA	NA	Las Vegas	Nevada	-115.2614986	36.18057372	green_space	7901 W Washington Ave	Kellogg-zaher sports complex	2	NA		no_info	0 to 4.57 m	0 to 15.24 cm	LasVegas	NA	NA	NA	NA	NA	NA	NA	NA	NA
10353392	2/3/2015	inventory_date	Chaste tree	Vitex agnus-castus	Las Vegas	Nevada	-115.2609846	36.1808932	green_space	7901 W Washington Ave	Kellogg-zaher sports complex	2	NA		introduced	0 to 4.57 m	0 to 15.24 cm	LasVegas	NA	NA	NA	NA	NA	NA	NA	NA	NA
10353393	2/3/2015	inventory_date	Chaste tree	Vitex agnus-castus	Las Vegas	Nevada	-115.2610006	36.18086887	green_space	7901 W Washington Ave	Kellogg-zaher sports complex	2	NA		introduced	0 to 4.57 m	0 to 15.24 cm	LasVegas	NA	NA	NA	NA	NA	NA	NA	NA	NA
10353394	2/3/2015	inventory_date	Chaste tree	Vitex agnus-castus	Las Vegas	Nevada	-115.2609989	36.18084323	green_space	7901 W Washington Ave	Kellogg-zaher sports complex	2	NA		introduced	0 to 4.57 m	0 to 15.24 cm	LasVegas	NA	NA	NA	NA	NA	NA	NA	NA	NA
10353395	2/3/2015	inventory_date	Chaste tree	Vitex agnus-castus	Las Vegas	Nevada	-115.2609699	36.18079136	green_space	7901 W Washington Ave	Kellogg-zaher sports complex	2	NA		introduced	0 to 4.57 m	0 to 15.24 cm	LasVegas	NA	NA	NA	NA	NA	NA	NA	NA	NA
10353396	2/3/2015	inventory_date	NA	NA	Las Vegas	Nevada	-115.2611764	36.17986796	green_space	7901 W Washington Ave	Kellogg-zaher sports complex	2	NA	NA	no_info	0 to 4.57 m	0 to 15.24 cm	LasVegas	NA	NA	NA	NA	NA	NA	NA	NA	NA
10353397	2/3/2015	inventory_date	NA	NA	Las Vegas	Nevada	-115.2612629	36.17987392	green_space	7901 W Washington Ave	Kellogg-zaher sports complex	2	NA	NA	no_info	0 to 4.57 m	0 to 15.24 cm	LasVegas	NA	NA	NA	NA	NA	NA	NA	NA	NA
10353398	2/3/2015	inventory_date	NA	NA	Las Vegas	Nevada	-115.2612431	36.17995685	green_space	7901 W Washington Ave	Kellogg-zaher sports complex	2	NA	NA	no_info	0 to 4.57 m	0 to 15.24 cm	LasVegas	NA	NA	NA	NA	NA	NA	NA	NA	NA
10353399	2/3/2015	inventory_date	NA	NA	Las Vegas	Nevada	-115.261264	36.18003131	green_space	7901 W Washington Ave	Kellogg-zaher sports complex	2	NA	NA	no_info	0 to 4.57 m	0 to 15.24 cm	LasVegas	NA	NA	NA	NA	NA	NA	NA	NA	NA
10353400	2/3/2015	inventory_date	NA	NA	Las Vegas	Nevada	-115.2612619	36.18011143	green_space	7901 W Washington Ave	Kellogg-zaher sports complex	2	NA	NA	no_info	0 to 4.57 m	0 to 15.24 cm	LasVegas	NA	NA	NA	NA	NA	NA	NA	NA	NA
10353401	2/3/2015	inventory_date	NA	NA	Las Vegas	Nevada	-115.261251	36.18019438	green_space	7901 W Washington Ave	Kellogg-zaher sports complex	2	NA	NA	no_info	0 to 4.57 m	0 to 15.24 cm	LasVegas	NA	NA	NA	NA	NA	NA	NA	NA	NA
10353402	2/3/2015	inventory_date	NA	NA	Las Vegas	Nevada	-115.2612435	36.18031741	green_space	7901 W Washington Ave	Kellogg-zaher sports complex	2	NA	NA	no_info	0 to 4.57 m	0 to 15.24 cm	LasVegas	NA	NA	NA	NA	NA	NA	NA	NA	NA
10353403	2/3/2015	inventory_date	NA	NA	Las Vegas	Nevada	-115.261266	36.18040762	green_space	7901 W Washington Ave	Kellogg-zaher sports complex	2	NA	NA	no_info	0 to 4.57 m	0 to 15.24 cm	LasVegas	NA	NA	NA	NA	NA	NA	NA	NA	NA
10353404	2/3/2015	inventory_date	NA	NA	Las Vegas	Nevada	-115.2612445	36.18048196	green_space	7901 W Washington Ave	Kellogg-zaher sports complex	2	NA	NA	no_info	0 to 4.57 m	0 to 15.24 cm	LasVegas	NA	NA	NA	NA	NA	NA	NA	NA	NA
10353405	2/3/2015	inventory_date	NA	NA	Las Vegas	Nevada	-115.2612174	36.18063641	green_space	7901 W Washington Ave	Kellogg-zaher sports complex	2	NA	NA	no_info	0 to 4.57 m	0 to 15.24 cm	LasVegas	NA	NA	NA	NA	NA	NA	NA	NA	NA
10353406	2/3/2015	inventory_date	NA	NA	Las Vegas	Nevada	-115.2611713	36.18067779	green_space	7901 W Washington Ave	Kellogg-zaher sports complex	2	NA	NA	no_info	0 to 4.57 m	0 to 15.24 cm	LasVegas	NA	NA	NA	NA	NA	NA	NA	NA	NA
10353407	2/3/2015	inventory_date	NA	NA	Las Vegas	Nevada	-115.2609542	36.1806915	green_space	7901 W Washington Ave	Kellogg-zaher sports complex	2	NA	NA	no_info	0 to 4.57 m	0 to 15.24 cm	LasVegas	NA	NA	NA	NA	NA	NA	NA	NA	NA
10353408	2/3/2015	inventory_date	NA	NA	Las Vegas	Nevada	-115.2607618	36.18069671	green_space	7901 W Washington Ave	Kellogg-zaher sports complex	2	NA	NA	no_info	0 to 4.57 m	0 to 15.24 cm	LasVegas	NA	NA	NA	NA	NA	NA	NA	NA	NA
10353409	2/3/2015	inventory_date	NA	NA	Las Vegas	Nevada	-115.2606781	36.18000684	green_space	7901 W Washington Ave	Kellogg-zaher sports complex	2	NA	NA	no_info	0 to 4.57 m	0 to 15.24 cm	LasVegas	NA	NA	NA	NA	NA	NA	NA	NA	NA
10353410	2/3/2015	inventory_date	NA	NA	Las Vegas	Nevada	-115.2609288	36.18001181	green_space	7901 W Washington Ave	Kellogg-zaher sports complex	2	NA	NA	no_info	0 to 4.57 m	0 to 15.24 cm	LasVegas	NA	NA	NA	NA	NA	NA	NA	NA	NA
10353411	2/3/2015	inventory_date	NA	NA	Las Vegas	Nevada	-115.2610135	36.1800106	green_space	7901 W Washington Ave	Kellogg-zaher sports complex	2	NA	NA	no_info	0 to 4.57 m	0 to 15.24 cm	LasVegas	NA	NA	NA	NA	NA	NA	NA	NA	NA
10353412	2/3/2015	inventory_date	NA	NA	Las Vegas	Nevada	-115.2607606	36.18055363	green_space	7901 W Washington Ave	Kellogg-zaher sports complex	2	NA	NA	no_info	0 to 4.57 m	0 to 15.24 cm	LasVegas	NA	NA	NA	NA	NA	NA	NA	NA	NA
10353413	2/3/2015	inventory_date	NA	NA	Las Vegas	Nevada	-115.2606777	36.1805534	green_space	7901 W Washington Ave	Kellogg-zaher sports complex	2	NA	NA	no_info	0 to 4.57 m	0 to 15.24 cm	LasVegas	NA	NA	NA	NA	NA	NA	NA	NA	NA
10353414	2/3/2015	inventory_date	NA	NA	Las Vegas	Nevada	-115.2609672	36.18007686	green_space	7901 W Washington Ave	Kellogg-zaher sports complex	2	NA	NA	no_info	0 to 4.57 m	0 to 15.24 cm	LasVegas	NA	NA	NA	NA	NA	NA	NA	NA	NA
10353415	2/3/2015	inventory_date	NA	NA	Las Vegas	Nevada	-115.260972	36.180245	green_space	7901 W Washington Ave	Kellogg-zaher sports complex	2	NA	NA	no_info	0 to 4.57 m	0 to 15.24 cm	LasVegas	NA	NA	NA	NA	NA	NA	NA	NA	NA
10353416	2/3/2015	inventory_date	NA	NA	Las Vegas	Nevada	-115.2609717	36.18031137	green_space	7901 W Washington Ave	Kellogg-zaher sports complex	2	NA	NA	no_info	0 to 4.57 m	0 to 15.24 cm	LasVegas	NA	NA	NA	NA	NA	NA	NA	NA	NA
10353417	2/3/2015	inventory_date	NA	NA	Las Vegas	Nevada	-115.2609754	36.1804065	green_space	7901 W Washington Ave	Kellogg-zaher sports complex	2	NA	NA	no_info	0 to 4.57 m	0 to 15.24 cm	LasVegas	NA	NA	NA	NA	NA	NA	NA	NA	NA
10353418	2/3/2015	inventory_date	NA	NA	Las Vegas	Nevada	-115.2609766	36.18046624	green_space	7901 W Washington Ave	Kellogg-zaher sports complex	2	NA	NA	no_info	0 to 4.57 m	0 to 15.24 cm	LasVegas	NA	NA	NA	NA	NA	NA	NA	NA	NA
10353419	2/3/2015	inventory_date	NA	NA	Las Vegas	Nevada	-115.2607186	36.18047881	green_space	7901 W Washington Ave	Kellogg-zaher sports complex	2	NA	NA	no_info	0 to 4.57 m	0 to 15.24 cm	LasVegas	NA	NA	NA	NA	NA	NA	NA	NA	NA
10353420	2/3/2015	inventory_date	NA	NA	Las Vegas	Nevada	-115.2607234	36.18030738	green_space	7901 W Washington Ave	Kellogg-zaher sports complex	2	NA	NA	no_info	0 to 4.57 m	0 to 15.24 cm	LasVegas	NA	NA	NA	NA	NA	NA	NA	NA	NA
10353421	2/3/2015	inventory_date	NA	NA	Las Vegas	Nevada	-115.2607268	36.18014147	green_space	7901 W Washington Ave	Kellogg-zaher sports complex	2	NA	NA	no_info	0 to 4.57 m	0 to 15.24 cm	LasVegas	NA	NA	NA	NA	NA	NA	NA	NA	NA
10353422	2/3/2015	inventory_date	NA	NA	Las Vegas	Nevada	-115.2607285	36.180074	green_space	7901 W Washington Ave	Kellogg-zaher sports complex	2	NA	NA	no_info	0 to 4.57 m	0 to 15.24 cm	LasVegas	NA	NA	NA	NA	NA	NA	NA	NA	NA
10353423	2/3/2015	inventory_date	NA	NA	Las Vegas	Nevada	-115.2603208	36.18000211	green_space	7901 W Washington Ave	Kellogg-zaher sports complex	2	NA	NA	no_info	0 to 4.57 m	0 to 15.24 cm	LasVegas	NA	NA	NA	NA	NA	NA	NA	NA	NA
10353424	2/3/2015	inventory_date	NA	NA	Las Vegas	Nevada	-115.2604354	36.17999135	green_space	7901 W Washington Ave	Kellogg-zaher sports complex	2	NA	NA	no_info	0 to 4.57 m	0 to 15.24 cm	LasVegas	NA	NA	NA	NA	NA	NA	NA	NA	NA
10353425	2/3/2015	inventory_date	NA	NA	Las Vegas	Nevada	-115.2604626	36.18004563	green_space	7901 W Washington Ave	Kellogg-zaher sports complex	2	NA	NA	no_info	0 to 4.57 m	0 to 15.24 cm	LasVegas	NA	NA	NA	NA	NA	NA	NA	NA	NA
10353426	2/3/2015	inventory_date	NA	NA	Las Vegas	Nevada	-115.2604718	36.18011423	green_space	7901 W Washington Ave	Kellogg-zaher sports complex	2	NA	NA	no_info	0 to 4.57 m	0 to 15.24 cm	LasVegas	NA	NA	NA	NA	NA	NA	NA	NA	NA
10353427	2/3/2015	inventory_date	NA	NA	Las Vegas	Nevada	-115.2604375	36.18015507	green_space	7901 W Washington Ave	Kellogg-zaher sports complex	2	NA	NA	no_info	0 to 4.57 m	0 to 15.24 cm	LasVegas	NA	NA	NA	NA	NA	NA	NA	NA	NA
10353428	2/3/2015	inventory_date	NA	NA	Las Vegas	Nevada	-115.2604467	36.18023474	green_space	7901 W Washington Ave	Kellogg-zaher sports complex	2	NA	NA	no_info	0 to 4.57 m	0 to 15.24 cm	LasVegas	NA	NA	NA	NA	NA	NA	NA	NA	NA
10353429	2/3/2015	inventory_date	NA	NA	Las Vegas	Nevada	-115.2604532	36.18031218	green_space	7901 W Washington Ave	Kellogg-zaher sports complex	2	NA	NA	no_info	0 to 4.57 m	0 to 15.24 cm	LasVegas	NA	NA	NA	NA	NA	NA	NA	NA	NA
10353430	2/3/2015	inventory_date	NA	NA	Las Vegas	Nevada	-115.2604338	36.18038956	green_space	7901 W Washington Ave	Kellogg-zaher sports complex	2	NA	NA	no_info	0 to 4.57 m	0 to 15.24 cm	LasVegas	NA	NA	NA	NA	NA	NA	NA	NA	NA
10353431	2/3/2015	inventory_date	NA	NA	Las Vegas	Nevada	-115.2604246	36.18063952	green_space	7901 W Washington Ave	Kellogg-zaher sports complex	2	NA	NA	no_info	0 to 4.57 m	0 to 15.24 cm	LasVegas	NA	NA	NA	NA	NA	NA	NA	NA	NA
10353432	2/3/2015	inventory_date	NA	NA	Las Vegas	Nevada	-115.2607761	36.18076878	green_space	7901 W Washington Ave	Kellogg-zaher sports complex	2	NA	NA	no_info	0 to 4.57 m	0 to 15.24 cm	LasVegas	NA	NA	NA	NA	NA	NA	NA	NA	NA
10353433	2/3/2015	inventory_date	NA	NA	Las Vegas	Nevada	-115.2607282	36.18080626	green_space	7901 W Washington Ave	Kellogg-zaher sports complex	2	NA	NA	no_info	0 to 4.57 m	0 to 15.24 cm	LasVegas	NA	NA	NA	NA	NA	NA	NA	NA	NA
10353434	2/3/2015	inventory_date	NA	NA	Las Vegas	Nevada	-115.2606625	36.18084369	green_space	7901 W Washington Ave	Kellogg-zaher sports complex	2	NA	NA	no_info	0 to 4.57 m	0 to 15.24 cm	LasVegas	NA	NA	NA	NA	NA	NA	NA	NA	NA
10353435	2/3/2015	inventory_date	NA	NA	Las Vegas	Nevada	-115.2605253	36.18069399	green_space	7901 W Washington Ave	Kellogg-zaher sports complex	2	NA	NA	no_info	0 to 4.57 m	0 to 15.24 cm	LasVegas	NA	NA	NA	NA	NA	NA	NA	NA	NA
10353436	2/3/2015	inventory_date	NA	NA	Las Vegas	Nevada	-115.2604964	36.18075696	green_space	7901 W Washington Ave	Kellogg-zaher sports complex	2	NA	NA	no_info	0 to 4.57 m	0 to 15.24 cm	LasVegas	NA	NA	NA	NA	NA	NA	NA	NA	NA
10353437	2/3/2015	inventory_date	NA	NA	Las Vegas	Nevada	-115.2604785	36.18081776	green_space	7901 W Washington Ave	Kellogg-zaher sports complex	2	NA	NA	no_info	0 to 4.57 m	0 to 15.24 cm	LasVegas	NA	NA	NA	NA	NA	NA	NA	NA	NA
10353438	2/3/2015	inventory_date	NA	NA	Las Vegas	Nevada	-115.2606725	36.18073642	green_space	7901 W Washington Ave	Kellogg-zaher sports complex	2	NA	NA	no_info	0 to 4.57 m	0 to 15.24 cm	LasVegas	NA	NA	NA	NA	NA	NA	NA	NA	NA
10353439	2/3/2015	inventory_date	NA	NA	Las Vegas	Nevada	-115.2606125	36.18073737	green_space	7901 W Washington Ave	Kellogg-zaher sports complex	2	NA	NA	no_info	0 to 4.57 m	0 to 15.24 cm	LasVegas	NA	NA	NA	NA	NA	NA	NA	NA	NA
10353440	2/3/2015	inventory_date	NA	NA	Las Vegas	Nevada	-115.2605394	36.18091194	green_space	7901 W Washington Ave	Kellogg-zaher sports complex	2	NA	NA	no_info	0 to 4.57 m	0 to 15.24 cm	LasVegas	NA	NA	NA	NA	NA	NA	NA	NA	NA
10353441	2/3/2015	inventory_date	NA	NA	Las Vegas	Nevada	-115.2605365	36.18096945	green_space	7901 W Washington Ave	Kellogg-zaher sports complex	2	NA	NA	no_info	0 to 4.57 m	0 to 15.24 cm	LasVegas	NA	NA	NA	NA	NA	NA	NA	NA	NA
10353442	2/3/2015	inventory_date	NA	NA	Las Vegas	Nevada	-115.2606797	36.1809809	green_space	7901 W Washington Ave	Kellogg-zaher sports complex	2	NA	NA	no_info	0 to 4.57 m	0 to 15.24 cm	LasVegas	NA	NA	NA	NA	NA	NA	NA	NA	NA
10353443	2/3/2015	inventory_date	NA	NA	Las Vegas	Nevada	-115.2607564	36.18091695	green_space	7901 W Washington Ave	Kellogg-zaher sports complex	2	NA	NA	no_info	0 to 4.57 m	0 to 15.24 cm	LasVegas	NA	NA	NA	NA	NA	NA	NA	NA	NA
10353444	2/3/2015	inventory_date	NA	NA	Las Vegas	Nevada	-115.2606031	36.18102825	green_space	7901 W Washington Ave	Kellogg-zaher sports complex	2	NA	NA	no_info	0 to 4.57 m	0 to 15.24 cm	LasVegas	NA	NA	NA	NA	NA	NA	NA	NA	NA
10353445	2/3/2015	inventory_date	NA	NA	Las Vegas	Nevada	-115.2605866	36.18105365	green_space	7901 W Washington Ave	Kellogg-zaher sports complex	2	NA	NA	no_info	0 to 4.57 m	0 to 15.24 cm	LasVegas	NA	NA	NA	NA	NA	NA	NA	NA	NA
10353446	2/3/2015	inventory_date	NA	NA	Las Vegas	Nevada	-115.2604676	36.18112744	green_space	7901 W Washington Ave	Kellogg-zaher sports complex	2	NA	NA	no_info	0 to 4.57 m	0 to 15.24 cm	LasVegas	NA	NA	NA	NA	NA	NA	NA	NA	NA
10353447	2/3/2015	inventory_date	NA	NA	Las Vegas	Nevada	-115.2605823	36.18111669	green_space	7901 W Washington Ave	Kellogg-zaher sports complex	2	NA	NA	no_info	0 to 4.57 m	0 to 15.24 cm	LasVegas	NA	NA	NA	NA	NA	NA	NA	NA	NA
10353448	2/3/2015	inventory_date	NA	NA	Las Vegas	Nevada	-115.2605029	36.1811751	green_space	7901 W Washington Ave	Kellogg-zaher sports complex	2	NA	NA	no_info	0 to 4.57 m	0 to 15.24 cm	LasVegas	NA	NA	NA	NA	NA	NA	NA	NA	NA
10353449	2/3/2015	inventory_date	NA	NA	Las Vegas	Nevada	-115.2604564	36.18121037	green_space	7901 W Washington Ave	Kellogg-zaher sports complex	2	NA	NA	no_info	0 to 4.57 m	0 to 15.24 cm	LasVegas	NA	NA	NA	NA	NA	NA	NA	NA	NA
10353450	2/3/2015	inventory_date	NA	NA	Las Vegas	Nevada	-115.2606669	36.18110254	green_space	7901 W Washington Ave	Kellogg-zaher sports complex	2	NA	NA	no_info	0 to 4.57 m	0 to 15.24 cm	LasVegas	NA	NA	NA	NA	NA	NA	NA	NA	NA
10353451	2/3/2015	inventory_date	NA	NA	Las Vegas	Nevada	-115.260768	36.18107295	green_space	7901 W Washington Ave	Kellogg-zaher sports complex	2	NA	NA	no_info	0 to 4.57 m	0 to 15.24 cm	LasVegas	NA	NA	NA	NA	NA	NA	NA	NA	NA
10353452	2/3/2015	inventory_date	NA	NA	Las Vegas	Nevada	-115.2607761	36.18110616	green_space	7901 W Washington Ave	Kellogg-zaher sports complex	2	NA	NA	no_info	0 to 4.57 m	0 to 15.24 cm	LasVegas	NA	NA	NA	NA	NA	NA	NA	NA	NA
10353453	2/3/2015	inventory_date	NA	NA	Las Vegas	Nevada	-115.2607241	36.18112592	green_space	7901 W Washington Ave	Kellogg-zaher sports complex	2	NA	NA	no_info	0 to 4.57 m	0 to 15.24 cm	LasVegas	NA	NA	NA	NA	NA	NA	NA	NA	NA
10353454	2/3/2015	inventory_date	NA	NA	Las Vegas	Nevada	-115.2606804	36.18115567	green_space	7901 W Washington Ave	Kellogg-zaher sports complex	2	NA	NA	no_info	0 to 4.57 m	0 to 15.24 cm	LasVegas	NA	NA	NA	NA	NA	NA	NA	NA	NA
10353455	2/3/2015	inventory_date	NA	NA	Las Vegas	Nevada	-115.260297	36.18115132	green_space	7901 W Washington Ave	Kellogg-zaher sports complex	2	NA	NA	no_info	0 to 4.57 m	0 to 15.24 cm	LasVegas	NA	NA	NA	NA	NA	NA	NA	NA	NA
10353456	2/3/2015	inventory_date	NA	NA	Las Vegas	Nevada	-115.2602207	36.18111682	green_space	7901 W Washington Ave	Kellogg-zaher sports complex	2	NA	NA	no_info	0 to 4.57 m	0 to 15.24 cm	LasVegas	NA	NA	NA	NA	NA	NA	NA	NA	NA
10353457	2/3/2015	inventory_date	NA	NA	Las Vegas	Nevada	-115.2604611	36.1810511	green_space	7901 W Washington Ave	Kellogg-zaher sports complex	2	NA	NA	no_info	0 to 4.57 m	0 to 15.24 cm	LasVegas	NA	NA	NA	NA	NA	NA	NA	NA	NA
10353458	2/3/2015	inventory_date	NA	NA	Las Vegas	Nevada	-115.2602368	36.18085914	green_space	7901 W Washington Ave	Kellogg-zaher sports complex	2	NA	NA	no_info	0 to 4.57 m	0 to 15.24 cm	LasVegas	NA	NA	NA	NA	NA	NA	NA	NA	NA
10353459	2/3/2015	inventory_date	NA	NA	Las Vegas	Nevada	-115.2601975	36.18078935	green_space	7901 W Washington Ave	Kellogg-zaher sports complex	2	NA	NA	no_info	0 to 4.57 m	0 to 15.24 cm	LasVegas	NA	NA	NA	NA	NA	NA	NA	NA	NA
10353460	2/3/2015	inventory_date	NA	NA	Las Vegas	Nevada	-115.2602536	36.18074304	green_space	7901 W Washington Ave	Kellogg-zaher sports complex	2	NA	NA	no_info	0 to 4.57 m	0 to 15.24 cm	LasVegas	NA	NA	NA	NA	NA	NA	NA	NA	NA
10353461	2/3/2015	inventory_date	NA	NA	Las Vegas	Nevada	-115.2602033	36.18070861	green_space	7901 W Washington Ave	Kellogg-zaher sports complex	2	NA	NA	no_info	0 to 4.57 m	0 to 15.24 cm	LasVegas	NA	NA	NA	NA	NA	NA	NA	NA	NA
10362517	2/3/2015	inventory_date	NA	NA	Las Vegas	Nevada	-115.2585353	36.21160692	no_info	7550 Sauer Dr	West service center	1	NA	NA	no_info	0 to 4.57 m	0 to 15.24 cm	LasVegas	NA	NA	NA	NA	NA	NA	NA	NA	NA
10353462	2/3/2015	inventory_date	NA	NA	Las Vegas	Nevada	-115.2602424	36.18050076	green_space	7901 W Washington Ave	Kellogg-zaher sports complex	2	NA	NA	no_info	0 to 4.57 m	0 to 15.24 cm	LasVegas	NA	NA	NA	NA	NA	NA	NA	NA	NA
10353463	2/3/2015	inventory_date	NA	NA	Las Vegas	Nevada	-115.2602848	36.18045663	green_space	7901 W Washington Ave	Kellogg-zaher sports complex	2	NA	NA	no_info	0 to 4.57 m	0 to 15.24 cm	LasVegas	NA	NA	NA	NA	NA	NA	NA	NA	NA
10353464	2/3/2015	inventory_date	NA	NA	Las Vegas	Nevada	-115.2602824	36.18039911	green_space	7901 W Washington Ave	Kellogg-zaher sports complex	2	NA	NA	no_info	0 to 4.57 m	0 to 15.24 cm	LasVegas	NA	NA	NA	NA	NA	NA	NA	NA	NA
10353465	2/3/2015	inventory_date	NA	NA	Las Vegas	Nevada	-115.2602403	36.18033373	green_space	7901 W Washington Ave	Kellogg-zaher sports complex	2	NA	NA	no_info	0 to 4.57 m	0 to 15.24 cm	LasVegas	NA	NA	NA	NA	NA	NA	NA	NA	NA
10353466	2/3/2015	inventory_date	NA	NA	Las Vegas	Nevada	-115.2602898	36.18023431	green_space	7901 W Washington Ave	Kellogg-zaher sports complex	2	NA	NA	no_info	0 to 4.57 m	0 to 15.24 cm	LasVegas	NA	NA	NA	NA	NA	NA	NA	NA	NA
10353467	2/3/2015	inventory_date	NA	NA	Las Vegas	Nevada	-115.2601903	36.18021303	green_space	7901 W Washington Ave	Kellogg-zaher sports complex	2	NA	NA	no_info	0 to 4.57 m	0 to 15.24 cm	LasVegas	NA	NA	NA	NA	NA	NA	NA	NA	NA
10353468	2/3/2015	inventory_date	NA	NA	Las Vegas	Nevada	-115.2602355	36.18019103	green_space	7901 W Washington Ave	Kellogg-zaher sports complex	2	NA	NA	no_info	0 to 4.57 m	0 to 15.24 cm	LasVegas	NA	NA	NA	NA	NA	NA	NA	NA	NA
10353469	2/3/2015	inventory_date	NA	NA	Las Vegas	Nevada	-115.2602575	36.18014131	green_space	7901 W Washington Ave	Kellogg-zaher sports complex	2	NA	NA	no_info	0 to 4.57 m	0 to 15.24 cm	LasVegas	NA	NA	NA	NA	NA	NA	NA	NA	NA
10353470	2/3/2015	inventory_date	NA	NA	Las Vegas	Nevada	-115.2603283	36.18017136	green_space	7901 W Washington Ave	Kellogg-zaher sports complex	2	NA	NA	no_info	0 to 4.57 m	0 to 15.24 cm	LasVegas	NA	NA	NA	NA	NA	NA	NA	NA	NA
10353471	2/3/2015	inventory_date	NA	NA	Las Vegas	Nevada	-115.2603327	36.18009063	green_space	7901 W Washington Ave	Kellogg-zaher sports complex	2	NA	NA	no_info	0 to 4.57 m	0 to 15.24 cm	LasVegas	NA	NA	NA	NA	NA	NA	NA	NA	NA
10353472	2/3/2015	inventory_date	NA	NA	Las Vegas	Nevada	-115.2610822	36.17930839	green_space	7901 W Washington Ave	Kellogg-zaher sports complex	2	NA	NA	no_info	0 to 4.57 m	0 to 15.24 cm	LasVegas	NA	NA	NA	NA	NA	NA	NA	NA	NA
10353473	2/3/2015	inventory_date	NA	NA	Las Vegas	Nevada	-115.261033	36.17933371	green_space	7901 W Washington Ave	Kellogg-zaher sports complex	2	NA	NA	no_info	0 to 4.57 m	0 to 15.24 cm	LasVegas	NA	NA	NA	NA	NA	NA	NA	NA	NA
10353474	2/3/2015	inventory_date	NA	NA	Las Vegas	Nevada	-115.2609661	36.17936007	green_space	7901 W Washington Ave	Kellogg-zaher sports complex	2	NA	NA	no_info	0 to 4.57 m	0 to 15.24 cm	LasVegas	NA	NA	NA	NA	NA	NA	NA	NA	NA
10353475	2/3/2015	inventory_date	NA	NA	Las Vegas	Nevada	-115.260906	36.1793754	green_space	7901 W Washington Ave	Kellogg-zaher sports complex	2	NA	NA	no_info	0 to 4.57 m	0 to 15.24 cm	LasVegas	NA	NA	NA	NA	NA	NA	NA	NA	NA
10353476	2/3/2015	inventory_date	NA	NA	Las Vegas	Nevada	-115.2608649	36.1793952	green_space	7901 W Washington Ave	Kellogg-zaher sports complex	2	NA	NA	no_info	0 to 4.57 m	0 to 15.24 cm	LasVegas	NA	NA	NA	NA	NA	NA	NA	NA	NA
10353477	2/3/2015	inventory_date	NA	NA	Las Vegas	Nevada	-115.2607173	36.17945343	green_space	7901 W Washington Ave	Kellogg-zaher sports complex	2	NA	NA	no_info	0 to 4.57 m	0 to 15.24 cm	LasVegas	NA	NA	NA	NA	NA	NA	NA	NA	NA
10353478	2/3/2015	inventory_date	NA	NA	Las Vegas	Nevada	-115.260679	36.17948872	green_space	7901 W Washington Ave	Kellogg-zaher sports complex	2	NA	NA	no_info	0 to 4.57 m	0 to 15.24 cm	LasVegas	NA	NA	NA	NA	NA	NA	NA	NA	NA
10353479	2/3/2015	inventory_date	NA	NA	Las Vegas	Nevada	-115.260642	36.17951848	green_space	7901 W Washington Ave	Kellogg-zaher sports complex	2	NA	NA	no_info	0 to 4.57 m	0 to 15.24 cm	LasVegas	NA	NA	NA	NA	NA	NA	NA	NA	NA
10353480	2/3/2015	inventory_date	NA	NA	Las Vegas	Nevada	-115.2605368	36.17956687	green_space	7901 W Washington Ave	Kellogg-zaher sports complex	2	NA	NA	no_info	0 to 4.57 m	0 to 15.24 cm	LasVegas	NA	NA	NA	NA	NA	NA	NA	NA	NA
10353481	2/3/2015	inventory_date	NA	NA	Las Vegas	Nevada	-115.2604668	36.17966181	green_space	7901 W Washington Ave	Kellogg-zaher sports complex	2	NA	NA	no_info	0 to 4.57 m	0 to 15.24 cm	LasVegas	NA	NA	NA	NA	NA	NA	NA	NA	NA
10353338	2/3/2015	inventory_date	Chiltalpa	Chitalpa tashkentensis	Las Vegas	Nevada	-115.2614147	36.1794468	green_space	7901 W Washington Ave	Kellogg-zaher sports complex	2	NA		no_info	0 to 4.57 m	0 to 15.24 cm	LasVegas	NA	NA	NA	NA	NA	NA	NA	NA	NA
10353339	2/3/2015	inventory_date	Chiltalpa	Chitalpa tashkentensis	Las Vegas	Nevada	-115.2614136	36.17950734	green_space	7901 W Washington Ave	Kellogg-zaher sports complex	2	NA		no_info	0 to 4.57 m	0 to 15.24 cm	LasVegas	NA	NA	NA	NA	NA	NA	NA	NA	NA
10353340	2/3/2015	inventory_date	Chiltalpa	Chitalpa tashkentensis	Las Vegas	Nevada	-115.2613808	36.18027367	green_space	7901 W Washington Ave	Kellogg-zaher sports complex	2	NA		no_info	0 to 4.57 m	0 to 15.24 cm	LasVegas	NA	NA	NA	NA	NA	NA	NA	NA	NA
10353341	2/3/2015	inventory_date	Chiltalpa	Chitalpa tashkentensis	Las Vegas	Nevada	-115.2609168	36.18078667	green_space	7901 W Washington Ave	Kellogg-zaher sports complex	2	NA		no_info	0 to 4.57 m	0 to 15.24 cm	LasVegas	NA	NA	NA	NA	NA	NA	NA	NA	NA
10353342	2/3/2015	inventory_date	Chiltalpa	Chitalpa tashkentensis	Las Vegas	Nevada	-115.2609211	36.18084215	green_space	7901 W Washington Ave	Kellogg-zaher sports complex	2	NA		no_info	0 to 4.57 m	0 to 15.24 cm	LasVegas	NA	NA	NA	NA	NA	NA	NA	NA	NA
10353343	2/3/2015	inventory_date	Chiltalpa	Chitalpa tashkentensis	Las Vegas	Nevada	-115.2609259	36.18089539	green_space	7901 W Washington Ave	Kellogg-zaher sports complex	2	NA		no_info	0 to 4.57 m	0 to 15.24 cm	LasVegas	NA	NA	NA	NA	NA	NA	NA	NA	NA
10353344	2/3/2015	inventory_date	Chiltalpa	Chitalpa tashkentensis	Las Vegas	Nevada	-115.2609206	36.18093933	green_space	7901 W Washington Ave	Kellogg-zaher sports complex	2	NA		no_info	0 to 4.57 m	0 to 15.24 cm	LasVegas	NA	NA	NA	NA	NA	NA	NA	NA	NA
10353345	2/3/2015	inventory_date	Chiltalpa	Chitalpa tashkentensis	Las Vegas	Nevada	-115.2609078	36.18099045	green_space	7901 W Washington Ave	Kellogg-zaher sports complex	2	NA		no_info	0 to 4.57 m	0 to 15.24 cm	LasVegas	NA	NA	NA	NA	NA	NA	NA	NA	NA
10353346	2/3/2015	inventory_date	Chaste tree	Vitex agnus-castus	Las Vegas	Nevada	-115.2611979	36.17939359	green_space	7901 W Washington Ave	Kellogg-zaher sports complex	2	NA		introduced	0 to 4.57 m	0 to 15.24 cm	LasVegas	NA	NA	NA	NA	NA	NA	NA	NA	NA
10353347	2/3/2015	inventory_date	Chaste tree	Vitex agnus-castus	Las Vegas	Nevada	-115.2606145	36.17977535	green_space	7901 W Washington Ave	Kellogg-zaher sports complex	2	NA		introduced	0 to 4.57 m	0 to 15.24 cm	LasVegas	NA	NA	NA	NA	NA	NA	NA	NA	NA
10353348	2/3/2015	inventory_date	Chaste tree	Vitex agnus-castus	Las Vegas	Nevada	-115.2606853	36.17973546	green_space	7901 W Washington Ave	Kellogg-zaher sports complex	2	NA		introduced	0 to 4.57 m	0 to 15.24 cm	LasVegas	NA	NA	NA	NA	NA	NA	NA	NA	NA
10353349	2/3/2015	inventory_date	Chaste tree	Vitex agnus-castus	Las Vegas	Nevada	-115.2607216	36.1797211	green_space	7901 W Washington Ave	Kellogg-zaher sports complex	2	NA		introduced	0 to 4.57 m	0 to 15.24 cm	LasVegas	NA	NA	NA	NA	NA	NA	NA	NA	NA
10353350	2/3/2015	inventory_date	Chaste tree	Vitex agnus-castus	Las Vegas	Nevada	-115.2606752	36.17979194	green_space	7901 W Washington Ave	Kellogg-zaher sports complex	2	NA		introduced	0 to 4.57 m	0 to 15.24 cm	LasVegas	NA	NA	NA	NA	NA	NA	NA	NA	NA
10353351	2/3/2015	inventory_date	Chaste tree	Vitex agnus-castus	Las Vegas	Nevada	-115.2610379	36.17949919	green_space	7901 W Washington Ave	Kellogg-zaher sports complex	2	NA		introduced	0 to 4.57 m	0 to 15.24 cm	LasVegas	NA	NA	NA	NA	NA	NA	NA	NA	NA
10353352	2/3/2015	inventory_date	Chaste tree	Vitex agnus-castus	Las Vegas	Nevada	-115.2611311	36.17943798	green_space	7901 W Washington Ave	Kellogg-zaher sports complex	2	NA		introduced	0 to 4.57 m	0 to 15.24 cm	LasVegas	NA	NA	NA	NA	NA	NA	NA	NA	NA
10353353	2/3/2015	inventory_date	Chaste tree	Vitex agnus-castus	Las Vegas	Nevada	-115.2611773	36.17942469	green_space	7901 W Washington Ave	Kellogg-zaher sports complex	2	NA		introduced	0 to 4.57 m	0 to 15.24 cm	LasVegas	NA	NA	NA	NA	NA	NA	NA	NA	NA
10353354	2/3/2015	inventory_date	Honey mesquite	Prosopis glandulosa	Las Vegas	Nevada	-115.2613248	36.17930509	green_space	7901 W Washington Ave	Kellogg-zaher sports complex	2	NA		naturally_occurring	0 to 4.57 m	0 to 15.24 cm	LasVegas	NA	NA	NA	NA	NA	NA	NA	NA	NA
10353355	2/3/2015	inventory_date	Honey mesquite	Prosopis glandulosa	Las Vegas	Nevada	-115.2612573	36.17938529	green_space	7901 W Washington Ave	Kellogg-zaher sports complex	2	NA		naturally_occurring	0 to 4.57 m	0 to 15.24 cm	LasVegas	NA	NA	NA	NA	NA	NA	NA	NA	NA
10353356	2/3/2015	inventory_date	Honey mesquite	Prosopis glandulosa	Las Vegas	Nevada	-115.2609634	36.18111196	green_space	7901 W Washington Ave	Kellogg-zaher sports complex	2	NA		naturally_occurring	0 to 4.57 m	0 to 15.24 cm	LasVegas	NA	NA	NA	NA	NA	NA	NA	NA	NA
10353357	2/3/2015	inventory_date	Honey mesquite	Prosopis glandulosa	Las Vegas	Nevada	-115.2609866	36.18104228	green_space	7901 W Washington Ave	Kellogg-zaher sports complex	2	NA		naturally_occurring	0 to 4.57 m	0 to 15.24 cm	LasVegas	NA	NA	NA	NA	NA	NA	NA	NA	NA
10353358	2/3/2015	inventory_date	Honey mesquite	Prosopis glandulosa	Las Vegas	Nevada	-115.2609684	36.18097019	green_space	7901 W Washington Ave	Kellogg-zaher sports complex	2	NA		naturally_occurring	0 to 4.57 m	0 to 15.24 cm	LasVegas	NA	NA	NA	NA	NA	NA	NA	NA	NA
10353359	2/3/2015	inventory_date	Honey mesquite	Prosopis glandulosa	Las Vegas	Nevada	-115.2610491	36.18079927	green_space	7901 W Washington Ave	Kellogg-zaher sports complex	2	NA		naturally_occurring	0 to 4.57 m	0 to 15.24 cm	LasVegas	NA	NA	NA	NA	NA	NA	NA	NA	NA
10353360	2/3/2015	inventory_date	Honey mesquite	Prosopis glandulosa	Las Vegas	Nevada	-115.2611017	36.18078681	green_space	7901 W Washington Ave	Kellogg-zaher sports complex	2	NA		naturally_occurring	0 to 4.57 m	0 to 15.24 cm	LasVegas	NA	NA	NA	NA	NA	NA	NA	NA	NA
10353361	2/3/2015	inventory_date	Honey mesquite	Prosopis glandulosa	Las Vegas	Nevada	-115.2611744	36.18080663	green_space	7901 W Washington Ave	Kellogg-zaher sports complex	2	NA		naturally_occurring	0 to 4.57 m	0 to 15.24 cm	LasVegas	NA	NA	NA	NA	NA	NA	NA	NA	NA
10353362	2/3/2015	inventory_date	Honey mesquite	Prosopis glandulosa	Las Vegas	Nevada	-115.2613442	36.18054014	green_space	7901 W Washington Ave	Kellogg-zaher sports complex	2	NA		naturally_occurring	0 to 4.57 m	0 to 15.24 cm	LasVegas	NA	NA	NA	NA	NA	NA	NA	NA	NA
10353363	2/3/2015	inventory_date	Honey mesquite	Prosopis glandulosa	Las Vegas	Nevada	-115.261571	36.18056989	green_space	7901 W Washington Ave	Kellogg-zaher sports complex	2	NA		naturally_occurring	0 to 4.57 m	0 to 15.24 cm	LasVegas	NA	NA	NA	NA	NA	NA	NA	NA	NA
10353369	2/3/2015	inventory_date	NA	NA	Las Vegas	Nevada	-115.2606303	36.17978512	green_space	7901 W Washington Ave	Kellogg-zaher sports complex	2	NA		no_info	0 to 4.57 m	0 to 15.24 cm	LasVegas	NA	NA	NA	NA	NA	NA	NA	NA	NA
10353370	2/3/2015	inventory_date	NA	NA	Las Vegas	Nevada	-115.260714	36.17977514	green_space	7901 W Washington Ave	Kellogg-zaher sports complex	2	NA		no_info	0 to 4.57 m	0 to 15.24 cm	LasVegas	NA	NA	NA	NA	NA	NA	NA	NA	NA
10353371	2/3/2015	inventory_date	NA	NA	Las Vegas	Nevada	-115.2605297	36.17985697	green_space	7901 W Washington Ave	Kellogg-zaher sports complex	2	NA		no_info	0 to 4.57 m	0 to 15.24 cm	LasVegas	NA	NA	NA	NA	NA	NA	NA	NA	NA
10353372	2/3/2015	inventory_date	NA	NA	Las Vegas	Nevada	-115.2614127	36.17965099	green_space	7901 W Washington Ave	Kellogg-zaher sports complex	2	NA		no_info	0 to 4.57 m	0 to 15.24 cm	LasVegas	NA	NA	NA	NA	NA	NA	NA	NA	NA
10353373	2/3/2015	inventory_date	NA	NA	Las Vegas	Nevada	-115.2614122	36.17971312	green_space	7901 W Washington Ave	Kellogg-zaher sports complex	2	NA		no_info	0 to 4.57 m	0 to 15.24 cm	LasVegas	NA	NA	NA	NA	NA	NA	NA	NA	NA
10353374	2/3/2015	inventory_date	NA	NA	Las Vegas	Nevada	-115.2614126	36.17977593	green_space	7901 W Washington Ave	Kellogg-zaher sports complex	2	NA		no_info	0 to 4.57 m	0 to 15.24 cm	LasVegas	NA	NA	NA	NA	NA	NA	NA	NA	NA
10353375	2/3/2015	inventory_date	NA	NA	Las Vegas	Nevada	-115.2614029	36.17988162	green_space	7901 W Washington Ave	Kellogg-zaher sports complex	2	NA		no_info	0 to 4.57 m	0 to 15.24 cm	LasVegas	NA	NA	NA	NA	NA	NA	NA	NA	NA
10353376	2/3/2015	inventory_date	NA	NA	Las Vegas	Nevada	-115.2613961	36.17994678	green_space	7901 W Washington Ave	Kellogg-zaher sports complex	2	NA		no_info	0 to 4.57 m	0 to 15.24 cm	LasVegas	NA	NA	NA	NA	NA	NA	NA	NA	NA
10353377	2/3/2015	inventory_date	NA	NA	Las Vegas	Nevada	-115.261393	36.18000834	green_space	7901 W Washington Ave	Kellogg-zaher sports complex	2	NA		no_info	0 to 4.57 m	0 to 15.24 cm	LasVegas	NA	NA	NA	NA	NA	NA	NA	NA	NA
10353378	2/3/2015	inventory_date	NA	NA	Las Vegas	Nevada	-115.2607962	36.17980363	green_space	7901 W Washington Ave	Kellogg-zaher sports complex	2	NA		no_info	0 to 4.57 m	0 to 15.24 cm	LasVegas	NA	NA	NA	NA	NA	NA	NA	NA	NA
10353379	2/3/2015	inventory_date	NA	NA	Las Vegas	Nevada	-115.2608068	36.17974635	green_space	7901 W Washington Ave	Kellogg-zaher sports complex	2	NA		no_info	0 to 4.57 m	0 to 15.24 cm	LasVegas	NA	NA	NA	NA	NA	NA	NA	NA	NA
10353380	2/3/2015	inventory_date	NA	NA	Las Vegas	Nevada	-115.2608154	36.17966283	green_space	7901 W Washington Ave	Kellogg-zaher sports complex	2	NA		no_info	0 to 4.57 m	0 to 15.24 cm	LasVegas	NA	NA	NA	NA	NA	NA	NA	NA	NA
10353381	2/3/2015	inventory_date	NA	NA	Las Vegas	Nevada	-115.2608684	36.17958709	green_space	7901 W Washington Ave	Kellogg-zaher sports complex	2	NA		no_info	0 to 4.57 m	0 to 15.24 cm	LasVegas	NA	NA	NA	NA	NA	NA	NA	NA	NA
10353382	2/3/2015	inventory_date	NA	NA	Las Vegas	Nevada	-115.2610929	36.17949404	green_space	7901 W Washington Ave	Kellogg-zaher sports complex	2	NA		no_info	0 to 4.57 m	0 to 15.24 cm	LasVegas	NA	NA	NA	NA	NA	NA	NA	NA	NA
10353383	2/3/2015	inventory_date	NA	NA	Las Vegas	Nevada	-115.2611942	36.17946412	green_space	7901 W Washington Ave	Kellogg-zaher sports complex	2	NA		no_info	0 to 4.57 m	0 to 15.24 cm	LasVegas	NA	NA	NA	NA	NA	NA	NA	NA	NA
10353384	2/3/2015	inventory_date	NA	NA	Las Vegas	Nevada	-115.2612398	36.17947596	green_space	7901 W Washington Ave	Kellogg-zaher sports complex	2	NA		no_info	0 to 4.57 m	0 to 15.24 cm	LasVegas	NA	NA	NA	NA	NA	NA	NA	NA	NA
10353385	2/3/2015	inventory_date	NA	NA	Las Vegas	Nevada	-115.2612419	36.17941624	green_space	7901 W Washington Ave	Kellogg-zaher sports complex	2	NA		no_info	0 to 4.57 m	0 to 15.24 cm	LasVegas	NA	NA	NA	NA	NA	NA	NA	NA	NA
10353482	2/3/2015	inventory_date	NA	NA	Las Vegas	Nevada	-115.2604243	36.17971147	green_space	7901 W Washington Ave	Kellogg-zaher sports complex	2	NA	NA	no_info	0 to 4.57 m	0 to 15.24 cm	LasVegas	NA	NA	NA	NA	NA	NA	NA	NA	NA
10353483	2/3/2015	inventory_date	NA	NA	Las Vegas	Nevada	-115.2605011	36.17961876	green_space	7901 W Washington Ave	Kellogg-zaher sports complex	2	NA	NA	no_info	0 to 4.57 m	0 to 15.24 cm	LasVegas	NA	NA	NA	NA	NA	NA	NA	NA	NA
10366826	2/3/2015	inventory_date	NA	NA	Las Vegas	Nevada	-115.2635483	36.28295457	no_info	6601 N Buffalo Dr	Centennial hills community center	6	NA	NA	no_info	0 to 4.57 m	0 to 15.24 cm	LasVegas	NA	NA	NA	NA	NA	NA	NA	NA	NA
10366827	2/3/2015	inventory_date	NA	NA	Las Vegas	Nevada	-115.2628259	36.28286321	no_info	6601 N Buffalo Dr	Centennial hills community center	6	NA	NA	no_info	0 to 4.57 m	0 to 15.24 cm	LasVegas	NA	NA	NA	NA	NA	NA	NA	NA	NA
10366828	2/3/2015	inventory_date	NA	NA	Las Vegas	Nevada	-115.2627227	36.28281285	no_info	6601 N Buffalo Dr	Centennial hills community center	6	NA	NA	no_info	0 to 4.57 m	0 to 15.24 cm	LasVegas	NA	NA	NA	NA	NA	NA	NA	NA	NA
10366829	2/3/2015	inventory_date	NA	NA	Las Vegas	Nevada	-115.2626513	36.28277332	no_info	6601 N Buffalo Dr	Centennial hills community center	6	NA	NA	no_info	0 to 4.57 m	0 to 15.24 cm	LasVegas	NA	NA	NA	NA	NA	NA	NA	NA	NA
10366830	2/3/2015	inventory_date	NA	NA	Las Vegas	Nevada	-115.2625623	36.28271799	no_info	6601 N Buffalo Dr	Centennial hills community center	6	NA	NA	no_info	0 to 4.57 m	0 to 15.24 cm	LasVegas	NA	NA	NA	NA	NA	NA	NA	NA	NA
10366831	2/3/2015	inventory_date	NA	NA	Las Vegas	Nevada	-115.2624839	36.28266484	no_info	6601 N Buffalo Dr	Centennial hills community center	6	NA	NA	no_info	0 to 4.57 m	0 to 15.24 cm	LasVegas	NA	NA	NA	NA	NA	NA	NA	NA	NA
10366832	2/3/2015	inventory_date	NA	NA	Las Vegas	Nevada	-115.2624196	36.28261245	no_info	6601 N Buffalo Dr	Centennial hills community center	6	NA	NA	no_info	0 to 4.57 m	0 to 15.24 cm	LasVegas	NA	NA	NA	NA	NA	NA	NA	NA	NA
10366833	2/3/2015	inventory_date	NA	NA	Las Vegas	Nevada	-115.262365	36.28256437	no_info	6601 N Buffalo Dr	Centennial hills community center	6	NA	NA	no_info	0 to 4.57 m	0 to 15.24 cm	LasVegas	NA	NA	NA	NA	NA	NA	NA	NA	NA
10353971	2/3/2015	inventory_date	Honey mesquite	Prosopis glandulosa	Las Vegas	Nevada	-115.3329744	36.17395003	green_space	101 N Pavillion Center Dr	Veterans memorial fields	2	NA		naturally_occurring	0 to 4.57 m	0 to 15.24 cm	LasVegas	NA	NA	NA	NA	NA	NA	NA	NA	NA
10353972	2/3/2015	inventory_date	Honey mesquite	Prosopis glandulosa	Las Vegas	Nevada	-115.3329607	36.17387472	green_space	101 N Pavillion Center Dr	Veterans memorial fields	2	NA		naturally_occurring	0 to 4.57 m	0 to 15.24 cm	LasVegas	NA	NA	NA	NA	NA	NA	NA	NA	NA
10353973	2/3/2015	inventory_date	Honey mesquite	Prosopis glandulosa	Las Vegas	Nevada	-115.3328518	36.17387507	green_space	101 N Pavillion Center Dr	Veterans memorial fields	2	NA		naturally_occurring	0 to 4.57 m	0 to 15.24 cm	LasVegas	NA	NA	NA	NA	NA	NA	NA	NA	NA
10354020	2/3/2015	inventory_date	NA	NA	Las Vegas	Nevada	-115.2666122	36.1798745	green_space	7901 W Washington Ave	Kellogg-zaher sports complex	2	NA		no_info	0 to 4.57 m	0 to 15.24 cm	LasVegas	NA	NA	NA	NA	NA	NA	NA	NA	NA
10354021	2/3/2015	inventory_date	NA	NA	Las Vegas	Nevada	-115.2667654	36.17985483	green_space	7901 W Washington Ave	Kellogg-zaher sports complex	2	NA		no_info	0 to 4.57 m	0 to 15.24 cm	LasVegas	NA	NA	NA	NA	NA	NA	NA	NA	NA
10354022	2/3/2015	inventory_date	NA	NA	Las Vegas	Nevada	-115.2668609	36.17984467	green_space	7901 W Washington Ave	Kellogg-zaher sports complex	2	NA		no_info	0 to 4.57 m	0 to 15.24 cm	LasVegas	NA	NA	NA	NA	NA	NA	NA	NA	NA
10354023	2/3/2015	inventory_date	NA	NA	Las Vegas	Nevada	-115.2669903	36.17987935	green_space	7901 W Washington Ave	Kellogg-zaher sports complex	2	NA		no_info	0 to 4.57 m	0 to 15.24 cm	LasVegas	NA	NA	NA	NA	NA	NA	NA	NA	NA
10354024	2/3/2015	inventory_date	NA	NA	Las Vegas	Nevada	-115.267075	36.17989029	green_space	7901 W Washington Ave	Kellogg-zaher sports complex	2	NA		no_info	0 to 4.57 m	0 to 15.24 cm	LasVegas	NA	NA	NA	NA	NA	NA	NA	NA	NA
10354025	2/3/2015	inventory_date	NA	NA	Las Vegas	Nevada	-115.2671559	36.17988091	green_space	7901 W Washington Ave	Kellogg-zaher sports complex	2	NA		no_info	0 to 4.57 m	0 to 15.24 cm	LasVegas	NA	NA	NA	NA	NA	NA	NA	NA	NA
10354026	2/3/2015	inventory_date	NA	NA	Las Vegas	Nevada	-115.2672423	36.17988914	green_space	7901 W Washington Ave	Kellogg-zaher sports complex	2	NA		no_info	0 to 4.57 m	0 to 15.24 cm	LasVegas	NA	NA	NA	NA	NA	NA	NA	NA	NA
10354027	2/3/2015	inventory_date	NA	NA	Las Vegas	Nevada	-115.2675213	36.17983986	green_space	7901 W Washington Ave	Kellogg-zaher sports complex	2	NA		no_info	0 to 4.57 m	0 to 15.24 cm	LasVegas	NA	NA	NA	NA	NA	NA	NA	NA	NA
10354028	2/3/2015	inventory_date	NA	NA	Las Vegas	Nevada	-115.2674219	36.17986451	green_space	7901 W Washington Ave	Kellogg-zaher sports complex	2	NA		no_info	0 to 4.57 m	0 to 15.24 cm	LasVegas	NA	NA	NA	NA	NA	NA	NA	NA	NA
10354029	2/3/2015	inventory_date	NA	NA	Las Vegas	Nevada	-115.2675886	36.17986723	green_space	7901 W Washington Ave	Kellogg-zaher sports complex	2	NA		no_info	0 to 4.57 m	0 to 15.24 cm	LasVegas	NA	NA	NA	NA	NA	NA	NA	NA	NA
10354030	2/3/2015	inventory_date	NA	NA	Las Vegas	Nevada	-115.2675917	36.1797881	green_space	7901 W Washington Ave	Kellogg-zaher sports complex	2	NA		no_info	0 to 4.57 m	0 to 15.24 cm	LasVegas	NA	NA	NA	NA	NA	NA	NA	NA	NA
10354031	2/3/2015	inventory_date	NA	NA	Las Vegas	Nevada	-115.2680124	36.17984194	green_space	7901 W Washington Ave	Kellogg-zaher sports complex	2	NA		no_info	0 to 4.57 m	0 to 15.24 cm	LasVegas	NA	NA	NA	NA	NA	NA	NA	NA	NA
10354032	2/3/2015	inventory_date	NA	NA	Las Vegas	Nevada	-115.2680886	36.17983355	green_space	7901 W Washington Ave	Kellogg-zaher sports complex	2	NA		no_info	0 to 4.57 m	0 to 15.24 cm	LasVegas	NA	NA	NA	NA	NA	NA	NA	NA	NA
10354033	2/3/2015	inventory_date	NA	NA	Las Vegas	Nevada	-115.2681816	36.17984877	green_space	7901 W Washington Ave	Kellogg-zaher sports complex	2	NA		no_info	0 to 4.57 m	0 to 15.24 cm	LasVegas	NA	NA	NA	NA	NA	NA	NA	NA	NA
10354034	2/3/2015	inventory_date	NA	NA	Las Vegas	Nevada	-115.2682699	36.17983628	green_space	7901 W Washington Ave	Kellogg-zaher sports complex	2	NA		no_info	0 to 4.57 m	0 to 15.24 cm	LasVegas	NA	NA	NA	NA	NA	NA	NA	NA	NA
10354035	2/3/2015	inventory_date	NA	NA	Las Vegas	Nevada	-115.2680044	36.17863747	green_space	7901 W Washington Ave	Kellogg-zaher sports complex	2	NA		no_info	0 to 4.57 m	0 to 15.24 cm	LasVegas	NA	NA	NA	NA	NA	NA	NA	NA	NA
10354036	2/3/2015	inventory_date	NA	NA	Las Vegas	Nevada	-115.2650737	36.18097828	green_space	7901 W Washington Ave	Kellogg-zaher sports complex	2	NA		no_info	0 to 4.57 m	0 to 15.24 cm	LasVegas	NA	NA	NA	NA	NA	NA	NA	NA	NA
10354037	2/3/2015	inventory_date	NA	NA	Las Vegas	Nevada	-115.2649889	36.18103181	green_space	7901 W Washington Ave	Kellogg-zaher sports complex	2	NA		no_info	0 to 4.57 m	0 to 15.24 cm	LasVegas	NA	NA	NA	NA	NA	NA	NA	NA	NA
10354038	2/3/2015	inventory_date	NA	NA	Las Vegas	Nevada	-115.2649976	36.18097888	green_space	7901 W Washington Ave	Kellogg-zaher sports complex	2	NA		no_info	0 to 4.57 m	0 to 15.24 cm	LasVegas	NA	NA	NA	NA	NA	NA	NA	NA	NA
10354039	2/3/2015	inventory_date	Honey mesquite	Prosopis glandulosa	Las Vegas	Nevada	-115.2706898	36.17881259	green_space	7901 W Washington Ave	Kellogg-zaher sports complex	2	NA		naturally_occurring	0 to 4.57 m	0 to 15.24 cm	LasVegas	NA	NA	NA	NA	NA	NA	NA	NA	NA
10354040	2/3/2015	inventory_date	Honey mesquite	Prosopis glandulosa	Las Vegas	Nevada	-115.2706419	36.17872464	green_space	7901 W Washington Ave	Kellogg-zaher sports complex	2	NA		naturally_occurring	0 to 4.57 m	0 to 15.24 cm	LasVegas	NA	NA	NA	NA	NA	NA	NA	NA	NA
10354041	2/3/2015	inventory_date	Honey mesquite	Prosopis glandulosa	Las Vegas	Nevada	-115.2706505	36.17863835	green_space	7901 W Washington Ave	Kellogg-zaher sports complex	2	NA		naturally_occurring	0 to 4.57 m	0 to 15.24 cm	LasVegas	NA	NA	NA	NA	NA	NA	NA	NA	NA
10354263	2/3/2015	inventory_date	NA	NA	Las Vegas	Nevada	-115.2720383	36.17967248	green_space	7901 W Washington Ave	Kellogg-zaher sports complex	2	NA		no_info	0 to 4.57 m	0 to 15.24 cm	LasVegas	NA	NA	NA	NA	NA	NA	NA	NA	NA
10354042	2/3/2015	inventory_date	Honey mesquite	Prosopis glandulosa	Las Vegas	Nevada	-115.2705957	36.17863898	green_space	7901 W Washington Ave	Kellogg-zaher sports complex	2	NA		naturally_occurring	0 to 4.57 m	0 to 15.24 cm	LasVegas	NA	NA	NA	NA	NA	NA	NA	NA	NA
[truncated: 37,393 more rows]
