# Supplementary material for: Species clustering, climate effects, and introduced species in 5 million city trees across 63 US cities
Source: eLife. 2022 Sep 27;11:e77891. doi: 10.7554/eLife.77891 (PMC9578703; doi:10.7554/eLife.77891)
Supplement: Figure 1—source data 1. — This zipped file includes all of the cleaned data used in the study (63 spreadsheets, one for each city, where each row is a tree). It is available on Dryad at https://doi.org/10.5061/dryad.2jm63xsrf. [file elife-77891-fig1-data1.zip › Oakland_Final_2022-06-18.csv]

scientific_name	city	state	longitude_coordinate	latitude_coordinate	address	native	greater_metro	city_ID	tree_ID	planted_date	most_recent_observation	retired_date	most_recent_observation_type	common_name	location_type	zipcode	neighborhood	location_name	ward	district	overhead_utility	diameter_breast_height_CM	condition	height_M	height_binned_M	diameter_breast_height_binned_CM	percent_population
Liquidambar styraciflua	Oakland	California	-122.2666373	37.8163804	470 27th St	introduced	Oakland	NA	NA	NA	NA	NA	NA	NA	NA	NA	NA	NA	NA	NA	NA	NA	NA	NA	NA	NA	NA
NA	Oakland	California	-122.2718594	37.7984799	Webster St	no_info	Oakland	NA	NA	NA	NA	NA	NA	NA	NA	NA	NA	NA	NA	NA	NA	NA	NA	NA	NA	NA	NA
Liquidambar styraciflua	Oakland	California	-122.2644745	37.8175425	2844 Summit St	introduced	Oakland	NA	NA	NA	NA	NA	NA	NA	NA	NA	NA	NA	NA	NA	NA	NA	NA	NA	NA	NA	NA
Tristaniopsis Brongn.	Oakland	California	-122.2661467	37.8131434	2345 Broadway	no_info	Oakland	NA	NA	NA	NA	NA	NA	NA	NA	NA	NA	NA	NA	NA	NA	NA	NA	NA	NA	NA	NA
NA	Oakland	California	-122.2539009	37.8321364	2044 Broadway	no_info	Oakland	NA	NA	NA	NA	NA	NA	NA	NA	NA	NA	NA	NA	NA	NA	NA	NA	NA	NA	NA	NA
Liquidambar styraciflua	Oakland	California	-122.2558797	37.8140836	330 Adams St	introduced	Oakland	NA	NA	NA	NA	NA	NA	NA	NA	NA	NA	NA	NA	NA	NA	NA	NA	NA	NA	NA	NA
NA	Oakland	California	-122.249835	37.809062	124 Grand Av	no_info	Oakland	NA	NA	NA	NA	NA	NA	NA	NA	NA	NA	NA	NA	NA	NA	NA	NA	NA	NA	NA	NA
NA	Oakland	California	-122.249835	37.809062	124 Grand Av	no_info	Oakland	NA	NA	NA	NA	NA	NA	NA	NA	NA	NA	NA	NA	NA	NA	NA	NA	NA	NA	NA	NA
Platanus acerifolia	Oakland	California	-122.271274	37.804361	1421 Frank H Ogawa Pz	introduced	Oakland	NA	NA	NA	NA	NA	NA	NA	NA	NA	NA	NA	NA	NA	NA	NA	NA	NA	NA	NA	NA
Platanus acerifolia	Oakland	California	-122.2676204	37.8156502	2600 Telegraph Av	introduced	Oakland	NA	NA	NA	NA	NA	NA	NA	NA	NA	NA	NA	NA	NA	NA	NA	NA	NA	NA	NA	NA
Pyrus calleryana	Oakland	California	-105.581434	41.330195	1115 M L King Jr Wy	introduced	Oakland	NA	NA	NA	NA	NA	NA	NA	NA	NA	NA	NA	NA	NA	NA	NA	NA	NA	NA	NA	NA
NA	Oakland	California	-122.2656217	37.8111016	2264 Webster St	no_info	Oakland	NA	NA	NA	NA	NA	NA	NA	NA	NA	NA	NA	NA	NA	NA	NA	NA	NA	NA	NA	NA
Fraxinus	Oakland	California	-122.2663035	37.7969169	107 8th St	no_info	Oakland	NA	NA	NA	NA	NA	NA	NA	NA	NA	NA	NA	NA	NA	NA	NA	NA	NA	NA	NA	NA
NA	Oakland	California	-122.2589473	37.8240888	2417 Broadway	no_info	Oakland	NA	NA	NA	NA	NA	NA	NA	NA	NA	NA	NA	NA	NA	NA	NA	NA	NA	NA	NA	NA
Platanus acerifolia	Oakland	California	-122.278613	37.8046584	11th St	introduced	Oakland	NA	NA	NA	NA	NA	NA	NA	NA	NA	NA	NA	NA	NA	NA	NA	NA	NA	NA	NA	NA
Pyrus calleryana	Oakland	California	-122.2766516	37.8024113	555 10th St	introduced	Oakland	NA	NA	NA	NA	NA	NA	NA	NA	NA	NA	NA	NA	NA	NA	NA	NA	NA	NA	NA	NA
Liquidambar styraciflua	Oakland	California	-122.2666373	37.8163804	470 27th St	introduced	Oakland	NA	NA	NA	NA	NA	NA	NA	NA	NA	NA	NA	NA	NA	NA	NA	NA	NA	NA	NA	NA
Liquidambar styraciflua	Oakland	California	-122.2750967	37.8085428	666 17th St	introduced	Oakland	NA	NA	NA	NA	NA	NA	NA	NA	NA	NA	NA	NA	NA	NA	NA	NA	NA	NA	NA	NA
Magnolia grandiflora	Oakland	California	-122.2766516	37.8024113	555 10th St	introduced	Oakland	NA	NA	NA	NA	NA	NA	NA	NA	NA	NA	NA	NA	NA	NA	NA	NA	NA	NA	NA	NA
Lophostemon confertus	Oakland	California	-122.2709525	37.7975581	1331 Harrison St	introduced	Oakland	NA	NA	NA	NA	NA	NA	NA	NA	NA	NA	NA	NA	NA	NA	NA	NA	NA	NA	NA	NA
Gleditsia triacanthos	Oakland	California	-122.2707502	37.8111303	561 22Nd St	introduced	Oakland	NA	NA	NA	NA	NA	NA	NA	NA	NA	NA	NA	NA	NA	NA	NA	NA	NA	NA	NA	NA
Lophostemon confertus	Oakland	California	-122.3052198	37.8078778	7th St	introduced	Oakland	NA	NA	NA	NA	NA	NA	NA	NA	NA	NA	NA	NA	NA	NA	NA	NA	NA	NA	NA	NA
Podocarpus gracilior	Oakland	California	-122.2652596	37.812389	2325 Webster St	no_info	Oakland	NA	NA	NA	NA	NA	NA	NA	NA	NA	NA	NA	NA	NA	NA	NA	NA	NA	NA	NA	NA
Tristaniopsis Brongn.	Oakland	California	-122.2652596	37.812389	2325 Webster St	no_info	Oakland	NA	NA	NA	NA	NA	NA	NA	NA	NA	NA	NA	NA	NA	NA	NA	NA	NA	NA	NA	NA
Pyrus calleryana	Oakland	California	-122.2515919	37.8255298	54 Glen Av	introduced	Oakland	NA	NA	NA	NA	NA	NA	NA	NA	NA	NA	NA	NA	NA	NA	NA	NA	NA	NA	NA	NA
Platanus acerifolia	Oakland	California	-122.2655204	37.8000598	171 12th St	introduced	Oakland	NA	NA	NA	NA	NA	NA	NA	NA	NA	NA	NA	NA	NA	NA	NA	NA	NA	NA	NA	NA
Pyrus calleryana	Oakland	California	-122.273948	37.8080399	620 17th St	introduced	Oakland	NA	NA	NA	NA	NA	NA	NA	NA	NA	NA	NA	NA	NA	NA	NA	NA	NA	NA	NA	NA
Magnolia grandiflora	Oakland	California	-122.2633035	37.8172904	2865 Broadway	introduced	Oakland	NA	NA	NA	NA	NA	NA	NA	NA	NA	NA	NA	NA	NA	NA	NA	NA	NA	NA	NA	NA
Prunus L.	Oakland	California	-122.2783792	37.8039991	686 10th St	no_info	Oakland	NA	NA	NA	NA	NA	NA	NA	NA	NA	NA	NA	NA	NA	NA	NA	NA	NA	NA	NA	NA
Cinnamomum camphora	Oakland	California	-122.2571882	37.8196508	3300 Kempton Av	introduced	Oakland	NA	NA	NA	NA	NA	NA	NA	NA	NA	NA	NA	NA	NA	NA	NA	NA	NA	NA	NA	NA
Pyrus calleryana	Oakland	California	-122.273948	37.8080399	620 17th St	introduced	Oakland	NA	NA	NA	NA	NA	NA	NA	NA	NA	NA	NA	NA	NA	NA	NA	NA	NA	NA	NA	NA
Podocarpus gracilior	Oakland	California	-122.2751182	37.8095313	1812 Castro St	no_info	Oakland	NA	NA	NA	NA	NA	NA	NA	NA	NA	NA	NA	NA	NA	NA	NA	NA	NA	NA	NA	NA
Tristaniopsis Brongn.	Oakland	California	-122.2649607	37.8138843	2436 Broadway	no_info	Oakland	NA	NA	NA	NA	NA	NA	NA	NA	NA	NA	NA	NA	NA	NA	NA	NA	NA	NA	NA	NA
NA	Oakland	California	-122.2562887	37.8173384	375 Oakland Av	no_info	Oakland	NA	NA	NA	NA	NA	NA	NA	NA	NA	NA	NA	NA	NA	NA	NA	NA	NA	NA	NA	NA
Liquidambar styraciflua	Oakland	California	-122.2660469	37.8033194	1475 Alice St	introduced	Oakland	NA	NA	NA	NA	NA	NA	NA	NA	NA	NA	NA	NA	NA	NA	NA	NA	NA	NA	NA	NA
Pyrus calleryana	Oakland	California	-122.2649777	37.815316	2619 Broadway	introduced	Oakland	NA	NA	NA	NA	NA	NA	NA	NA	NA	NA	NA	NA	NA	NA	NA	NA	NA	NA	NA	NA
Pyrus calleryana	Oakland	California	-122.2731177	37.8070804	570 16th St	introduced	Oakland	NA	NA	NA	NA	NA	NA	NA	NA	NA	NA	NA	NA	NA	NA	NA	NA	NA	NA	NA	NA
Washingtonia robusta	Oakland	California	-122.2639356	37.8036587	1540 Jackson St	introduced	Oakland	NA	NA	NA	NA	NA	NA	NA	NA	NA	NA	NA	NA	NA	NA	NA	NA	NA	NA	NA	NA
Ginkgo biloba	Oakland	California	-105.57335	41.330304	1807 M L King Jr Wy	introduced	Oakland	NA	NA	NA	NA	NA	NA	NA	NA	NA	NA	NA	NA	NA	NA	NA	NA	NA	NA	NA	NA
Pyrus calleryana	Oakland	California	-105.581434	41.330195	1115 M L King Jr Wy	introduced	Oakland	NA	NA	NA	NA	NA	NA	NA	NA	NA	NA	NA	NA	NA	NA	NA	NA	NA	NA	NA	NA
Prunus L.	Oakland	California	-122.2719682	37.7961292	311 4th St	no_info	Oakland	NA	NA	NA	NA	NA	NA	NA	NA	NA	NA	NA	NA	NA	NA	NA	NA	NA	NA	NA	NA
Platanus acerifolia	Oakland	California	-122.266091	37.811632	2250 Broadway	introduced	Oakland	NA	NA	NA	NA	NA	NA	NA	NA	NA	NA	NA	NA	NA	NA	NA	NA	NA	NA	NA	NA
Platanus acerifolia	Oakland	California	-122.272597	37.799859	801 Franklin St	introduced	Oakland	NA	NA	NA	NA	NA	NA	NA	NA	NA	NA	NA	NA	NA	NA	NA	NA	NA	NA	NA	NA
Alnus rhombifolia	Oakland	California	-122.2550056	37.8107938	360 Van Buren Av	naturally_occurring	Oakland	NA	NA	NA	NA	NA	NA	NA	NA	NA	NA	NA	NA	NA	NA	NA	NA	NA	NA	NA	NA
Pyrus calleryana	Oakland	California	-122.2649777	37.815316	2619 Broadway	introduced	Oakland	NA	NA	NA	NA	NA	NA	NA	NA	NA	NA	NA	NA	NA	NA	NA	NA	NA	NA	NA	NA
Magnolia grandiflora	Oakland	California	-122.2776284	37.8040252	653 11th St	introduced	Oakland	NA	NA	NA	NA	NA	NA	NA	NA	NA	NA	NA	NA	NA	NA	NA	NA	NA	NA	NA	NA
Prunus L.	Oakland	California	-122.2536602	37.8164201	414 Vernon St	no_info	Oakland	NA	NA	NA	NA	NA	NA	NA	NA	NA	NA	NA	NA	NA	NA	NA	NA	NA	NA	NA	NA
Acer L.	Oakland	California	-122.2717604	37.8108134	635 21St St	no_info	Oakland	NA	NA	NA	NA	NA	NA	NA	NA	NA	NA	NA	NA	NA	NA	NA	NA	NA	NA	NA	NA
Callistemon R.	Oakland	California	-122.2680996	37.8199229	529 31St St	no_info	Oakland	NA	NA	NA	NA	NA	NA	NA	NA	NA	NA	NA	NA	NA	NA	NA	NA	NA	NA	NA	NA
NA	Oakland	California	-122.1691412	37.763227	7951 Hillside St	no_info	Oakland	NA	NA	NA	NA	NA	NA	NA	NA	NA	NA	NA	NA	NA	NA	NA	NA	NA	NA	NA	NA
Liquidambar styraciflua	Oakland	California	-122.2608904	37.8504512	6407 Telegraph Av	introduced	Oakland	NA	NA	NA	NA	NA	NA	NA	NA	NA	NA	NA	NA	NA	NA	NA	NA	NA	NA	NA	NA
Gleditsia triacanthos	Oakland	California	-122.2898439	37.8152152	20th St	introduced	Oakland	NA	NA	NA	NA	NA	NA	NA	NA	NA	NA	NA	NA	NA	NA	NA	NA	NA	NA	NA	NA
Liquidambar styraciflua	Oakland	California	-122.2770329	37.8063099	685 14th St	introduced	Oakland	NA	NA	NA	NA	NA	NA	NA	NA	NA	NA	NA	NA	NA	NA	NA	NA	NA	NA	NA	NA
Platanus acerifolia	Oakland	California	-122.2731254	37.8027356	1111 Broadway	introduced	Oakland	NA	NA	NA	NA	NA	NA	NA	NA	NA	NA	NA	NA	NA	NA	NA	NA	NA	NA	NA	NA
Nyssa sylvatica	Oakland	California	-122.2623997	37.8193906	3001 Broadway	introduced	Oakland	NA	NA	NA	NA	NA	NA	NA	NA	NA	NA	NA	NA	NA	NA	NA	NA	NA	NA	NA	NA
Platanus acerifolia	Oakland	California	-122.2632932	37.8337917	Telegraph Av	introduced	Oakland	NA	NA	NA	NA	NA	NA	NA	NA	NA	NA	NA	NA	NA	NA	NA	NA	NA	NA	NA	NA
Lophostemon confertus	Oakland	California	-122.2686819	37.8157631	2633 Telegraph Av	introduced	Oakland	NA	NA	NA	NA	NA	NA	NA	NA	NA	NA	NA	NA	NA	NA	NA	NA	NA	NA	NA	NA
Platanus acerifolia	Oakland	California	-122.2653164	37.8216152	3232 Elm St	introduced	Oakland	NA	NA	NA	NA	NA	NA	NA	NA	NA	NA	NA	NA	NA	NA	NA	NA	NA	NA	NA	NA
Platanus acerifolia	Oakland	California	-122.272457	37.804822	City Hall Pz	introduced	Oakland	NA	NA	NA	NA	NA	NA	NA	NA	NA	NA	NA	NA	NA	NA	NA	NA	NA	NA	NA	NA
Podocarpus gracilior	Oakland	California	-122.2685712	37.8177658	528 28th St	no_info	Oakland	NA	NA	NA	NA	NA	NA	NA	NA	NA	NA	NA	NA	NA	NA	NA	NA	NA	NA	NA	NA
Podocarpus gracilior	Oakland	California	-122.2710746	37.8070366	540 17th St	no_info	Oakland	NA	NA	NA	NA	NA	NA	NA	NA	NA	NA	NA	NA	NA	NA	NA	NA	NA	NA	NA	NA
Pyrus calleryana	Oakland	California	-122.2767248	37.8047874	12th St	introduced	Oakland	NA	NA	NA	NA	NA	NA	NA	NA	NA	NA	NA	NA	NA	NA	NA	NA	NA	NA	NA	NA
Acacia longifolia	Oakland	California	-122.2769772	37.7986541	522 4th St	introduced	Oakland	NA	NA	NA	NA	NA	NA	NA	NA	NA	NA	NA	NA	NA	NA	NA	NA	NA	NA	NA	NA
Liquidambar styraciflua	Oakland	California	-122.2571157	37.8168178	311 Oakland Av	introduced	Oakland	NA	NA	NA	NA	NA	NA	NA	NA	NA	NA	NA	NA	NA	NA	NA	NA	NA	NA	NA	NA
Lagerstroemia indica	Oakland	California	-122.2770329	37.8063099	685 14th St	introduced	Oakland	NA	NA	NA	NA	NA	NA	NA	NA	NA	NA	NA	NA	NA	NA	NA	NA	NA	NA	NA	NA
Olea europaea	Oakland	California	-122.2654431	37.8071705	1939 Harrison St	introduced	Oakland	NA	NA	NA	NA	NA	NA	NA	NA	NA	NA	NA	NA	NA	NA	NA	NA	NA	NA	NA	NA
Photinia Lindl.	Oakland	California	-122.2589473	37.8240888	2417 Broadway	no_info	Oakland	NA	NA	NA	NA	NA	NA	NA	NA	NA	NA	NA	NA	NA	NA	NA	NA	NA	NA	NA	NA
Sequoia sempervirens	Oakland	California	-122.2551325	37.8170717	399 Orange St	naturally_occurring	Oakland	NA	NA	NA	NA	NA	NA	NA	NA	NA	NA	NA	NA	NA	NA	NA	NA	NA	NA	NA	NA
Platanus acerifolia	Oakland	California	-122.2653164	37.8216152	3232 Elm St	introduced	Oakland	NA	NA	NA	NA	NA	NA	NA	NA	NA	NA	NA	NA	NA	NA	NA	NA	NA	NA	NA	NA
Ginkgo biloba	Oakland	California	-105.579939	41.330746	1250 M L King Jr Wy	introduced	Oakland	NA	NA	NA	NA	NA	NA	NA	NA	NA	NA	NA	NA	NA	NA	NA	NA	NA	NA	NA	NA
Robinia	Oakland	California	-122.2755315	37.8074833	659 16th St	no_info	Oakland	NA	NA	NA	NA	NA	NA	NA	NA	NA	NA	NA	NA	NA	NA	NA	NA	NA	NA	NA	NA
Platanus acerifolia	Oakland	California	-122.2731254	37.8027356	1111 Broadway	introduced	Oakland	NA	NA	NA	NA	NA	NA	NA	NA	NA	NA	NA	NA	NA	NA	NA	NA	NA	NA	NA	NA
Platanus acerifolia	Oakland	California	-122.249767	37.8092783	60 Grand Av	introduced	Oakland	NA	NA	NA	NA	NA	NA	NA	NA	NA	NA	NA	NA	NA	NA	NA	NA	NA	NA	NA	NA
Liquidambar styraciflua	Oakland	California	-122.2679852	37.8060821	394 17th St	introduced	Oakland	NA	NA	NA	NA	NA	NA	NA	NA	NA	NA	NA	NA	NA	NA	NA	NA	NA	NA	NA	NA
Prunus L.	Oakland	California	-122.2533483	37.7936093	655 East 12th St	no_info	Oakland	NA	NA	NA	NA	NA	NA	NA	NA	NA	NA	NA	NA	NA	NA	NA	NA	NA	NA	NA	NA
Platanus acerifolia	Oakland	California	-122.276398	37.8061524	659 14th St	introduced	Oakland	NA	NA	NA	NA	NA	NA	NA	NA	NA	NA	NA	NA	NA	NA	NA	NA	NA	NA	NA	NA
Platanus racemosa	Oakland	California	-122.2648284	37.819283	400 30th St	naturally_occurring	Oakland	NA	NA	NA	NA	NA	NA	NA	NA	NA	NA	NA	NA	NA	NA	NA	NA	NA	NA	NA	NA
Prunus L.	Oakland	California	-122.2624746	37.8116583	206 23rd St	no_info	Oakland	NA	NA	NA	NA	NA	NA	NA	NA	NA	NA	NA	NA	NA	NA	NA	NA	NA	NA	NA	NA
Platanus acerifolia	Oakland	California	-122.2664664	37.8194057	450 30th St	introduced	Oakland	NA	NA	NA	NA	NA	NA	NA	NA	NA	NA	NA	NA	NA	NA	NA	NA	NA	NA	NA	NA
Platanus acerifolia	Oakland	California	-122.2703909	37.8068501	17th St	introduced	Oakland	NA	NA	NA	NA	NA	NA	NA	NA	NA	NA	NA	NA	NA	NA	NA	NA	NA	NA	NA	NA
Alnus rhombifolia	Oakland	California	-122.2534523	37.8093156	438 Staten Av	naturally_occurring	Oakland	NA	NA	NA	NA	NA	NA	NA	NA	NA	NA	NA	NA	NA	NA	NA	NA	NA	NA	NA	NA
Platanus acerifolia	Oakland	California	-122.2594828	37.823185	2029 Broadway	introduced	Oakland	NA	NA	NA	NA	NA	NA	NA	NA	NA	NA	NA	NA	NA	NA	NA	NA	NA	NA	NA	NA
Maytenus boaria	Oakland	California	-122.2707228	37.8136588	Northgate Av	introduced	Oakland	NA	NA	NA	NA	NA	NA	NA	NA	NA	NA	NA	NA	NA	NA	NA	NA	NA	NA	NA	NA
Prunus L.	Oakland	California	-122.2596199	37.8159959	62 Fairmount Av	no_info	Oakland	NA	NA	NA	NA	NA	NA	NA	NA	NA	NA	NA	NA	NA	NA	NA	NA	NA	NA	NA	NA
Platanus racemosa	Oakland	California	-122.2648284	37.819283	400 30th St	naturally_occurring	Oakland	NA	NA	NA	NA	NA	NA	NA	NA	NA	NA	NA	NA	NA	NA	NA	NA	NA	NA	NA	NA
Pyrus calleryana	Oakland	California	-122.2655909	37.8065669	1901 Harrison St	introduced	Oakland	NA	NA	NA	NA	NA	NA	NA	NA	NA	NA	NA	NA	NA	NA	NA	NA	NA	NA	NA	NA
Platanus acerifolia	Oakland	California	-122.2575382	37.8199326	3301 Kempton Av	introduced	Oakland	NA	NA	NA	NA	NA	NA	NA	NA	NA	NA	NA	NA	NA	NA	NA	NA	NA	NA	NA	NA
Prunus L.	Oakland	California	-122.2575382	37.8199326	3301 Kempton Av	no_info	Oakland	NA	NA	NA	NA	NA	NA	NA	NA	NA	NA	NA	NA	NA	NA	NA	NA	NA	NA	NA	NA
Platanus racemosa	Oakland	California	-122.2648284	37.819283	400 30th St	naturally_occurring	Oakland	NA	NA	NA	NA	NA	NA	NA	NA	NA	NA	NA	NA	NA	NA	NA	NA	NA	NA	NA	NA
Platanus acerifolia	Oakland	California	-122.2686088	37.8142841	2447 Telegraph Av	introduced	Oakland	NA	NA	NA	NA	NA	NA	NA	NA	NA	NA	NA	NA	NA	NA	NA	NA	NA	NA	NA	NA
Prunus L.	Oakland	California	-122.2598322	37.8155421	55 Fairmount Av	no_info	Oakland	NA	NA	NA	NA	NA	NA	NA	NA	NA	NA	NA	NA	NA	NA	NA	NA	NA	NA	NA	NA
Pyrus kawakamii	Oakland	California	-122.252823	37.8107165	399 Bellevue Av	no_info	Oakland	NA	NA	NA	NA	NA	NA	NA	NA	NA	NA	NA	NA	NA	NA	NA	NA	NA	NA	NA	NA
Eucalyptus globulus	Oakland	California	-122.2791579	37.7994675	433 Jefferson St	introduced	Oakland	NA	NA	NA	NA	NA	NA	NA	NA	NA	NA	NA	NA	NA	NA	NA	NA	NA	NA	NA	NA
Platanus acerifolia	Oakland	California	-122.2639038	37.8180855	2923 Webster St	introduced	Oakland	NA	NA	NA	NA	NA	NA	NA	NA	NA	NA	NA	NA	NA	NA	NA	NA	NA	NA	NA	NA
Podocarpus gracilior	Oakland	California	-122.2688815	37.8173609	537 28th St	no_info	Oakland	NA	NA	NA	NA	NA	NA	NA	NA	NA	NA	NA	NA	NA	NA	NA	NA	NA	NA	NA	NA
Platanus acerifolia	Oakland	California	-122.2691261	37.8104553	2100 Telegraph Av	introduced	Oakland	NA	NA	NA	NA	NA	NA	NA	NA	NA	NA	NA	NA	NA	NA	NA	NA	NA	NA	NA	NA
Robinia	Oakland	California	-105.57335	41.330304	1900 M L King Jr Wy	no_info	Oakland	NA	NA	NA	NA	NA	NA	NA	NA	NA	NA	NA	NA	NA	NA	NA	NA	NA	NA	NA	NA
Quercus agrifolia	Oakland	California	-122.2717941	37.8069722	585 17th St	naturally_occurring	Oakland	NA	NA	NA	NA	NA	NA	NA	NA	NA	NA	NA	NA	NA	NA	NA	NA	NA	NA	NA	NA
Platanus acerifolia	Oakland	California	-122.2673504	37.8108547	2147 Broadway	introduced	Oakland	NA	NA	NA	NA	NA	NA	NA	NA	NA	NA	NA	NA	NA	NA	NA	NA	NA	NA	NA	NA
NA	Oakland	California	-122.2587799	37.8261104	349 38th St	no_info	Oakland	NA	NA	NA	NA	NA	NA	NA	NA	NA	NA	NA	NA	NA	NA	NA	NA	NA	NA	NA	NA
Lophostemon confertus	Oakland	California	-122.274175	37.7966466	330 Franklin St	introduced	Oakland	NA	NA	NA	NA	NA	NA	NA	NA	NA	NA	NA	NA	NA	NA	NA	NA	NA	NA	NA	NA
Liquidambar styraciflua	Oakland	California	-122.2553749	37.8149818	220 Perkins St	introduced	Oakland	NA	NA	NA	NA	NA	NA	NA	NA	NA	NA	NA	NA	NA	NA	NA	NA	NA	NA	NA	NA
Lophostemon confertus	Oakland	California	-122.2671065	37.8025679	260 13th St	introduced	Oakland	NA	NA	NA	NA	NA	NA	NA	NA	NA	NA	NA	NA	NA	NA	NA	NA	NA	NA	NA	NA
Podocarpus gracilior	Oakland	California	-122.262907	37.8117875	2306 Waverly St	no_info	Oakland	NA	NA	NA	NA	NA	NA	NA	NA	NA	NA	NA	NA	NA	NA	NA	NA	NA	NA	NA	NA
Platanus acerifolia	Oakland	California	-122.224588	37.821359	M L King Jr Wy	introduced	Oakland	NA	NA	NA	NA	NA	NA	NA	NA	NA	NA	NA	NA	NA	NA	NA	NA	NA	NA	NA	NA
Platanus racemosa	Oakland	California	-122.2648284	37.819283	400 30th St	naturally_occurring	Oakland	NA	NA	NA	NA	NA	NA	NA	NA	NA	NA	NA	NA	NA	NA	NA	NA	NA	NA	NA	NA
Prunus L.	Oakland	California	-122.2641406	37.8166436	2823 Webster St	no_info	Oakland	NA	NA	NA	NA	NA	NA	NA	NA	NA	NA	NA	NA	NA	NA	NA	NA	NA	NA	NA	NA
Gleditsia triacanthos	Oakland	California	-122.2817387	37.8053923	10th St	introduced	Oakland	NA	NA	NA	NA	NA	NA	NA	NA	NA	NA	NA	NA	NA	NA	NA	NA	NA	NA	NA	NA
Lophostemon confertus	Oakland	California	-122.2690938	37.8045982	389 15th St	introduced	Oakland	NA	NA	NA	NA	NA	NA	NA	NA	NA	NA	NA	NA	NA	NA	NA	NA	NA	NA	NA	NA
Cinnamomum camphora	Oakland	California	-122.2575802	37.8194391	3270 Kempton Av	introduced	Oakland	NA	NA	NA	NA	NA	NA	NA	NA	NA	NA	NA	NA	NA	NA	NA	NA	NA	NA	NA	NA
Ginkgo biloba	Oakland	California	-122.2749411	37.8048226	1301 Clay St	introduced	Oakland	NA	NA	NA	NA	NA	NA	NA	NA	NA	NA	NA	NA	NA	NA	NA	NA	NA	NA	NA	NA
Platanus acerifolia	Oakland	California	-122.2724448	37.8017983	1000 Broadway	introduced	Oakland	NA	NA	NA	NA	NA	NA	NA	NA	NA	NA	NA	NA	NA	NA	NA	NA	NA	NA	NA	NA
Platanus acerifolia	Oakland	California	-122.2692593	37.8070686	1740 Broadway	introduced	Oakland	NA	NA	NA	NA	NA	NA	NA	NA	NA	NA	NA	NA	NA	NA	NA	NA	NA	NA	NA	NA
Platanus acerifolia	Oakland	California	-122.2724448	37.8017983	1000 Broadway	introduced	Oakland	NA	NA	NA	NA	NA	NA	NA	NA	NA	NA	NA	NA	NA	NA	NA	NA	NA	NA	NA	NA
Ginkgo biloba	Oakland	California	-122.2749411	37.8048226	1301 Clay St	introduced	Oakland	NA	NA	NA	NA	NA	NA	NA	NA	NA	NA	NA	NA	NA	NA	NA	NA	NA	NA	NA	NA
Platanus acerifolia	Oakland	California	-122.2724448	37.8017983	1000 Broadway	introduced	Oakland	NA	NA	NA	NA	NA	NA	NA	NA	NA	NA	NA	NA	NA	NA	NA	NA	NA	NA	NA	NA
Magnolia grandiflora	Oakland	California	-105.574607	41.33095	1701 M L King Jr Wy	introduced	Oakland	NA	NA	NA	NA	NA	NA	NA	NA	NA	NA	NA	NA	NA	NA	NA	NA	NA	NA	NA	NA
Magnolia grandiflora	Oakland	California	-105.584705	41.330742	829 M L King Jr Wy	introduced	Oakland	NA	NA	NA	NA	NA	NA	NA	NA	NA	NA	NA	NA	NA	NA	NA	NA	NA	NA	NA	NA
Magnolia grandiflora	Oakland	California	-122.2749411	37.8048226	1301 Clay St	introduced	Oakland	NA	NA	NA	NA	NA	NA	NA	NA	NA	NA	NA	NA	NA	NA	NA	NA	NA	NA	NA	NA
Lophostemon confertus	Oakland	California	-122.2639785	37.8043229	1525 Jackson St	introduced	Oakland	NA	NA	NA	NA	NA	NA	NA	NA	NA	NA	NA	NA	NA	NA	NA	NA	NA	NA	NA	NA
Lophostemon confertus	Oakland	California	-122.2817387	37.8053923	10th St	introduced	Oakland	NA	NA	NA	NA	NA	NA	NA	NA	NA	NA	NA	NA	NA	NA	NA	NA	NA	NA	NA	NA
Prunus L.	Oakland	California	-122.2817387	37.8053923	10th St	no_info	Oakland	NA	NA	NA	NA	NA	NA	NA	NA	NA	NA	NA	NA	NA	NA	NA	NA	NA	NA	NA	NA
Platanus acerifolia	Oakland	California	-122.2627818	37.8113286	180 Grand Av	introduced	Oakland	NA	NA	NA	NA	NA	NA	NA	NA	NA	NA	NA	NA	NA	NA	NA	NA	NA	NA	NA	NA
Crataegus phaenopyrum	Oakland	California	-122.2817387	37.8053923	10th St	introduced	Oakland	NA	NA	NA	NA	NA	NA	NA	NA	NA	NA	NA	NA	NA	NA	NA	NA	NA	NA	NA	NA
Liquidambar styraciflua	Oakland	California	-122.180951	37.76398	7215 Arthur St	introduced	Oakland	NA	NA	NA	NA	NA	NA	NA	NA	NA	NA	NA	NA	NA	NA	NA	NA	NA	NA	NA	NA
Liriodendron tulipifera	Oakland	California	-122.272828	37.811868	2100 Grove St	introduced	Oakland	NA	NA	NA	NA	NA	NA	NA	NA	NA	NA	NA	NA	NA	NA	NA	NA	NA	NA	NA	NA
Cercis	Oakland	California	-122.2683123	37.7967416	612 Jackson St	no_info	Oakland	NA	NA	NA	NA	NA	NA	NA	NA	NA	NA	NA	NA	NA	NA	NA	NA	NA	NA	NA	NA
Cinnamomum camphora	Oakland	California	-122.2546545	37.8147799	374 Adams St	introduced	Oakland	NA	NA	NA	NA	NA	NA	NA	NA	NA	NA	NA	NA	NA	NA	NA	NA	NA	NA	NA	NA
Platanus acerifolia	Oakland	California	-122.2672077	37.8030235	286 14th St	introduced	Oakland	NA	NA	NA	NA	NA	NA	NA	NA	NA	NA	NA	NA	NA	NA	NA	NA	NA	NA	NA	NA
Platanus acerifolia	Oakland	California	-122.2734613	37.7999731	435 8th St	introduced	Oakland	NA	NA	NA	NA	NA	NA	NA	NA	NA	NA	NA	NA	NA	NA	NA	NA	NA	NA	NA	NA
Pyrus kawakamii	Oakland	California	-122.269744	37.7944813	308 Jackson St	no_info	Oakland	NA	NA	NA	NA	NA	NA	NA	NA	NA	NA	NA	NA	NA	NA	NA	NA	NA	NA	NA	NA
Prunus L.	Oakland	California	-122.2719682	37.7961292	311 4th St	no_info	Oakland	NA	NA	NA	NA	NA	NA	NA	NA	NA	NA	NA	NA	NA	NA	NA	NA	NA	NA	NA	NA
Platanus acerifolia	Oakland	California	-122.2665541	37.8028298	250 14th St	introduced	Oakland	NA	NA	NA	NA	NA	NA	NA	NA	NA	NA	NA	NA	NA	NA	NA	NA	NA	NA	NA	NA
Lophostemon confertus	Oakland	California	-122.2688598	37.7984298	808 Alice St	introduced	Oakland	NA	NA	NA	NA	NA	NA	NA	NA	NA	NA	NA	NA	NA	NA	NA	NA	NA	NA	NA	NA
Prunus L.	Oakland	California	-122.259146	37.8155628	2801 Harrison St	no_info	Oakland	NA	NA	NA	NA	NA	NA	NA	NA	NA	NA	NA	NA	NA	NA	NA	NA	NA	NA	NA	NA
NA	Oakland	California	-122.2627703	37.8055441	1906 Jackson St	no_info	Oakland	NA	NA	NA	NA	NA	NA	NA	NA	NA	NA	NA	NA	NA	NA	NA	NA	NA	NA	NA	NA
Schinus terebinthifolia	Oakland	California	-122.2662005	37.7973997	800 Madison St	introduced	Oakland	NA	NA	NA	NA	NA	NA	NA	NA	NA	NA	NA	NA	NA	NA	NA	NA	NA	NA	NA	NA
Magnolia grandiflora	Oakland	California	-122.2634759	37.8018106	1428 Madison St	introduced	Oakland	NA	NA	NA	NA	NA	NA	NA	NA	NA	NA	NA	NA	NA	NA	NA	NA	NA	NA	NA	NA
Lophostemon confertus	Oakland	California	-122.2668293	37.8083428	1970 Franklin St	introduced	Oakland	NA	NA	NA	NA	NA	NA	NA	NA	NA	NA	NA	NA	NA	NA	NA	NA	NA	NA	NA	NA
Trachycarpus fortunei	Oakland	California	-122.2639785	37.8043229	1525 Jackson St	introduced	Oakland	NA	NA	NA	NA	NA	NA	NA	NA	NA	NA	NA	NA	NA	NA	NA	NA	NA	NA	NA	NA
NA	Oakland	California	-122.2646362	37.8085591	300 Lakeside Dr	no_info	Oakland	NA	NA	NA	NA	NA	NA	NA	NA	NA	NA	NA	NA	NA	NA	NA	NA	NA	NA	NA	NA
NA	Oakland	California	-105.57335	41.330304	1827 M L King Jr Wy	no_info	Oakland	NA	NA	NA	NA	NA	NA	NA	NA	NA	NA	NA	NA	NA	NA	NA	NA	NA	NA	NA	NA
Lophostemon confertus	Oakland	California	-122.2672901	37.804088	314 15th St	introduced	Oakland	NA	NA	NA	NA	NA	NA	NA	NA	NA	NA	NA	NA	NA	NA	NA	NA	NA	NA	NA	NA
Lophostemon confertus	Oakland	California	-122.2649178	37.8109668	111 Grand Av	introduced	Oakland	NA	NA	NA	NA	NA	NA	NA	NA	NA	NA	NA	NA	NA	NA	NA	NA	NA	NA	NA	NA
NA	Oakland	California	-122.2627703	37.8055441	1906 Jackson St	no_info	Oakland	NA	NA	NA	NA	NA	NA	NA	NA	NA	NA	NA	NA	NA	NA	NA	NA	NA	NA	NA	NA
Pyrus calleryana	Oakland	California	-122.2728428	37.7994704	763 Franklin St	introduced	Oakland	NA	NA	NA	NA	NA	NA	NA	NA	NA	NA	NA	NA	NA	NA	NA	NA	NA	NA	NA	NA
Pyrus calleryana	Oakland	California	-122.2662504	37.7940237	55 4th St	introduced	Oakland	NA	NA	NA	NA	NA	NA	NA	NA	NA	NA	NA	NA	NA	NA	NA	NA	NA	NA	NA	NA
Platanus acerifolia	Oakland	California	-122.2748525	37.8007808	806 Washington St	introduced	Oakland	NA	NA	NA	NA	NA	NA	NA	NA	NA	NA	NA	NA	NA	NA	NA	NA	NA	NA	NA	NA
Ulmus americana	Oakland	California	-122.2752622	37.8086404	672 17th St	introduced	Oakland	NA	NA	NA	NA	NA	NA	NA	NA	NA	NA	NA	NA	NA	NA	NA	NA	NA	NA	NA	NA
Lagerstroemia indica	Oakland	California	-122.2526447	37.794238	655 East 14th St	introduced	Oakland	NA	NA	NA	NA	NA	NA	NA	NA	NA	NA	NA	NA	NA	NA	NA	NA	NA	NA	NA	NA
Prunus L.	Oakland	California	-122.1671898	37.7480839	1801 96th Av	no_info	Oakland	NA	NA	NA	NA	NA	NA	NA	NA	NA	NA	NA	NA	NA	NA	NA	NA	NA	NA	NA	NA
Magnolia grandiflora	Oakland	California	-122.264659	37.809629	1 Kaiser Pz	introduced	Oakland	NA	NA	NA	NA	NA	NA	NA	NA	NA	NA	NA	NA	NA	NA	NA	NA	NA	NA	NA	NA
Magnolia grandiflora	Oakland	California	-122.264659	37.809629	1 Kaiser Pz	introduced	Oakland	NA	NA	NA	NA	NA	NA	NA	NA	NA	NA	NA	NA	NA	NA	NA	NA	NA	NA	NA	NA
Podocarpus gracilior	Oakland	California	-122.2631265	37.8126327	2349 Waverly St	no_info	Oakland	NA	NA	NA	NA	NA	NA	NA	NA	NA	NA	NA	NA	NA	NA	NA	NA	NA	NA	NA	NA
Liquidambar styraciflua	Oakland	California	-122.2533725	37.8101203	412 Staten Av	introduced	Oakland	NA	NA	NA	NA	NA	NA	NA	NA	NA	NA	NA	NA	NA	NA	NA	NA	NA	NA	NA	NA
Lophostemon confertus	Oakland	California	-122.2650848	37.8058056	1800 Harrison St	introduced	Oakland	NA	NA	NA	NA	NA	NA	NA	NA	NA	NA	NA	NA	NA	NA	NA	NA	NA	NA	NA	NA
Platanus acerifolia	Oakland	California	-122.2626357	37.810101	Harrison St	introduced	Oakland	NA	NA	NA	NA	NA	NA	NA	NA	NA	NA	NA	NA	NA	NA	NA	NA	NA	NA	NA	NA
Platanus acerifolia	Oakland	California	-122.2739699	37.8018629	487 10th St	introduced	Oakland	NA	NA	NA	NA	NA	NA	NA	NA	NA	NA	NA	NA	NA	NA	NA	NA	NA	NA	NA	NA
Liquidambar styraciflua	Oakland	California	-122.2660469	37.8033194	1475 Alice St	introduced	Oakland	NA	NA	NA	NA	NA	NA	NA	NA	NA	NA	NA	NA	NA	NA	NA	NA	NA	NA	NA	NA
Platanus acerifolia	Oakland	California	-122.2577376	37.8090916	291 Grand Av	introduced	Oakland	NA	NA	NA	NA	NA	NA	NA	NA	NA	NA	NA	NA	NA	NA	NA	NA	NA	NA	NA	NA
Ficus retusa	Oakland	California	-122.2682721	37.79911	900 Alice St	introduced	Oakland	NA	NA	NA	NA	NA	NA	NA	NA	NA	NA	NA	NA	NA	NA	NA	NA	NA	NA	NA	NA
Liquidambar styraciflua	Oakland	California	-122.2661674	37.8025547	246 14th St	introduced	Oakland	NA	NA	NA	NA	NA	NA	NA	NA	NA	NA	NA	NA	NA	NA	NA	NA	NA	NA	NA	NA
Magnolia soulangiana	Oakland	California	-122.2503738	37.8104505	428 Lagunitas Av	introduced	Oakland	NA	NA	NA	NA	NA	NA	NA	NA	NA	NA	NA	NA	NA	NA	NA	NA	NA	NA	NA	NA
Liquidambar styraciflua	Oakland	California	-122.2533725	37.8101203	412 Staten Av	introduced	Oakland	NA	NA	NA	NA	NA	NA	NA	NA	NA	NA	NA	NA	NA	NA	NA	NA	NA	NA	NA	NA
Platanus acerifolia	Oakland	California	-122.2573941	37.8183814	376 Fairmount Av	introduced	Oakland	NA	NA	NA	NA	NA	NA	NA	NA	NA	NA	NA	NA	NA	NA	NA	NA	NA	NA	NA	NA
Prunus L.	Oakland	California	-122.2533824	37.8177959	448 Orange St	no_info	Oakland	NA	NA	NA	NA	NA	NA	NA	NA	NA	NA	NA	NA	NA	NA	NA	NA	NA	NA	NA	NA
Platanus acerifolia	Oakland	California	-122.2799085	37.7977562	231 Jefferson St	introduced	Oakland	NA	NA	NA	NA	NA	NA	NA	NA	NA	NA	NA	NA	NA	NA	NA	NA	NA	NA	NA	NA
Prunus L.	Oakland	California	-122.2555699	37.8133004	281 Perkins St	no_info	Oakland	NA	NA	NA	NA	NA	NA	NA	NA	NA	NA	NA	NA	NA	NA	NA	NA	NA	NA	NA	NA
Liquidambar styraciflua	Oakland	California	-122.2625679	37.804496	150 17th St	introduced	Oakland	NA	NA	NA	NA	NA	NA	NA	NA	NA	NA	NA	NA	NA	NA	NA	NA	NA	NA	NA	NA
Quercus	Oakland	California	-122.251778	37.8105415	469 Van Buren Av	no_info	Oakland	NA	NA	NA	NA	NA	NA	NA	NA	NA	NA	NA	NA	NA	NA	NA	NA	NA	NA	NA	NA
Platanus acerifolia	Oakland	California	-122.2653929	37.80233	210 14th St	introduced	Oakland	NA	NA	NA	NA	NA	NA	NA	NA	NA	NA	NA	NA	NA	NA	NA	NA	NA	NA	NA	NA
Lophostemon confertus	Oakland	California	-122.2650848	37.8058056	1800 Harrison St	introduced	Oakland	NA	NA	NA	NA	NA	NA	NA	NA	NA	NA	NA	NA	NA	NA	NA	NA	NA	NA	NA	NA
Pyrus calleryana	Oakland	California	-122.2690401	37.7939006	102 3rd St	introduced	Oakland	NA	NA	NA	NA	NA	NA	NA	NA	NA	NA	NA	NA	NA	NA	NA	NA	NA	NA	NA	NA
Robinia	Oakland	California	-122.2504472	37.8108991	525 Van Buren Av	no_info	Oakland	NA	NA	NA	NA	NA	NA	NA	NA	NA	NA	NA	NA	NA	NA	NA	NA	NA	NA	NA	NA
Pyrus calleryana	Oakland	California	-122.199934	37.7916425	3708 Redding St	introduced	Oakland	NA	NA	NA	NA	NA	NA	NA	NA	NA	NA	NA	NA	NA	NA	NA	NA	NA	NA	NA	NA
Lophostemon confertus	Oakland	California	-122.2627489	37.8139498	265 27th St	introduced	Oakland	NA	NA	NA	NA	NA	NA	NA	NA	NA	NA	NA	NA	NA	NA	NA	NA	NA	NA	NA	NA
NA	Oakland	California	-122.2713563	37.8044557	None	no_info	Oakland	NA	NA	NA	NA	NA	NA	NA	NA	NA	NA	NA	NA	NA	NA	NA	NA	NA	NA	NA	NA
Platanus acerifolia	Oakland	California	-122.2722118	37.7946161	200 Harrison St	introduced	Oakland	NA	NA	NA	NA	NA	NA	NA	NA	NA	NA	NA	NA	NA	NA	NA	NA	NA	NA	NA	NA
Lophostemon confertus	Oakland	California	-122.2585722	37.8166287	2921 Harrison St	introduced	Oakland	NA	NA	NA	NA	NA	NA	NA	NA	NA	NA	NA	NA	NA	NA	NA	NA	NA	NA	NA	NA
Platanus acerifolia	Oakland	California	-122.258618	37.8097679	268 Grand Av	introduced	Oakland	NA	NA	NA	NA	NA	NA	NA	NA	NA	NA	NA	NA	NA	NA	NA	NA	NA	NA	NA	NA
Platanus acerifolia	Oakland	California	-122.2648277	37.8020243	190 14th St	introduced	Oakland	NA	NA	NA	NA	NA	NA	NA	NA	NA	NA	NA	NA	NA	NA	NA	NA	NA	NA	NA	NA
Prunus L.	Oakland	California	-122.258845	37.811176	277 Park View Tr	no_info	Oakland	NA	NA	NA	NA	NA	NA	NA	NA	NA	NA	NA	NA	NA	NA	NA	NA	NA	NA	NA	NA
Pyrus calleryana	Oakland	California	-122.2734842	37.7953604	226 Webster St	introduced	Oakland	NA	NA	NA	NA	NA	NA	NA	NA	NA	NA	NA	NA	NA	NA	NA	NA	NA	NA	NA	NA
Acer L.	Oakland	California	-122.2536285	37.8169848	425 Vernon St	no_info	Oakland	NA	NA	NA	NA	NA	NA	NA	NA	NA	NA	NA	NA	NA	NA	NA	NA	NA	NA	NA	NA
Platanus acerifolia	Oakland	California	-122.2577376	37.8090916	291 Grand Av	introduced	Oakland	NA	NA	NA	NA	NA	NA	NA	NA	NA	NA	NA	NA	NA	NA	NA	NA	NA	NA	NA	NA
NA	Oakland	California	-122.2801224	37.7983266	655 3rd St	no_info	Oakland	NA	NA	NA	NA	NA	NA	NA	NA	NA	NA	NA	NA	NA	NA	NA	NA	NA	NA	NA	NA
Platanus acerifolia	Oakland	California	-122.2755837	37.7967775	300 Broadway	introduced	Oakland	NA	NA	NA	NA	NA	NA	NA	NA	NA	NA	NA	NA	NA	NA	NA	NA	NA	NA	NA	NA
Eucalyptus ficifolia	Oakland	California	-122.2630552	37.8176824	2910 Broadway	no_info	Oakland	NA	NA	NA	NA	NA	NA	NA	NA	NA	NA	NA	NA	NA	NA	NA	NA	NA	NA	NA	NA
Platanus acerifolia	Oakland	California	-122.2644287	37.7997757	125 12th St	introduced	Oakland	NA	NA	NA	NA	NA	NA	NA	NA	NA	NA	NA	NA	NA	NA	NA	NA	NA	NA	NA	NA
NA	Oakland	California	-122.266402	37.8074176	1975 Webster St	no_info	Oakland	NA	NA	NA	NA	NA	NA	NA	NA	NA	NA	NA	NA	NA	NA	NA	NA	NA	NA	NA	NA
Quercus	Oakland	California	-122.260212	37.818881	3015 Richmond Bl	no_info	Oakland	NA	NA	NA	NA	NA	NA	NA	NA	NA	NA	NA	NA	NA	NA	NA	NA	NA	NA	NA	NA
Pistacia chinensis	Oakland	California	-122.262383	37.816199	280 28th St	introduced	Oakland	NA	NA	NA	NA	NA	NA	NA	NA	NA	NA	NA	NA	NA	NA	NA	NA	NA	NA	NA	NA
Magnolia grandiflora	Oakland	California	-122.2801224	37.7983266	655 3rd St	introduced	Oakland	NA	NA	NA	NA	NA	NA	NA	NA	NA	NA	NA	NA	NA	NA	NA	NA	NA	NA	NA	NA
Platanus acerifolia	Oakland	California	-122.2722118	37.7946161	200 Harrison St	introduced	Oakland	NA	NA	NA	NA	NA	NA	NA	NA	NA	NA	NA	NA	NA	NA	NA	NA	NA	NA	NA	NA
Magnolia grandiflora	Oakland	California	-122.2776844	37.7989603	429 Clay St	introduced	Oakland	NA	NA	NA	NA	NA	NA	NA	NA	NA	NA	NA	NA	NA	NA	NA	NA	NA	NA	NA	NA
Ficus retusa	Oakland	California	-122.2663404	37.8065994	1830 Webster St	introduced	Oakland	NA	NA	NA	NA	NA	NA	NA	NA	NA	NA	NA	NA	NA	NA	NA	NA	NA	NA	NA	NA
Pistacia chinensis	Oakland	California	-122.262383	37.816199	280 28th St	introduced	Oakland	NA	NA	NA	NA	NA	NA	NA	NA	NA	NA	NA	NA	NA	NA	NA	NA	NA	NA	NA	NA
Acer L.	Oakland	California	-122.2542823	37.8149977	382 Adams St	no_info	Oakland	NA	NA	NA	NA	NA	NA	NA	NA	NA	NA	NA	NA	NA	NA	NA	NA	NA	NA	NA	NA
Pistacia chinensis	Oakland	California	-122.2618716	37.8045938	1800 Madison St	introduced	Oakland	NA	NA	NA	NA	NA	NA	NA	NA	NA	NA	NA	NA	NA	NA	NA	NA	NA	NA	NA	NA
Platanus acerifolia	Oakland	California	-122.278613	37.8046584	11th St	introduced	Oakland	NA	NA	NA	NA	NA	NA	NA	NA	NA	NA	NA	NA	NA	NA	NA	NA	NA	NA	NA	NA
Lophostemon confertus	Oakland	California	-122.2678058	37.7996433	250 10th St	introduced	Oakland	NA	NA	NA	NA	NA	NA	NA	NA	NA	NA	NA	NA	NA	NA	NA	NA	NA	NA	NA	NA
Platanus acerifolia	Oakland	California	-122.279632	37.7974244	590 2Nd St	introduced	Oakland	NA	NA	NA	NA	NA	NA	NA	NA	NA	NA	NA	NA	NA	NA	NA	NA	NA	NA	NA	NA
Betula	Oakland	California	-122.2531353	37.8140337	299 Euclid Av	no_info	Oakland	NA	NA	NA	NA	NA	NA	NA	NA	NA	NA	NA	NA	NA	NA	NA	NA	NA	NA	NA	NA
Platanus acerifolia	Oakland	California	-122.2735752	37.7947293	331 2Nd St	introduced	Oakland	NA	NA	NA	NA	NA	NA	NA	NA	NA	NA	NA	NA	NA	NA	NA	NA	NA	NA	NA	NA
Callistemon R.	Oakland	California	-122.2709676	37.7955637	253 4th St	no_info	Oakland	NA	NA	NA	NA	NA	NA	NA	NA	NA	NA	NA	NA	NA	NA	NA	NA	NA	NA	NA	NA
Platanus acerifolia	Oakland	California	-122.2622255	37.8122861	2337 Harrison St	introduced	Oakland	NA	NA	NA	NA	NA	NA	NA	NA	NA	NA	NA	NA	NA	NA	NA	NA	NA	NA	NA	NA
Pyrus calleryana	Oakland	California	-122.2814257	37.7978298	679 2Nd St	introduced	Oakland	NA	NA	NA	NA	NA	NA	NA	NA	NA	NA	NA	NA	NA	NA	NA	NA	NA	NA	NA	NA
Platanus acerifolia	Oakland	California	-122.2682121	37.8033197	328 14th St	introduced	Oakland	NA	NA	NA	NA	NA	NA	NA	NA	NA	NA	NA	NA	NA	NA	NA	NA	NA	NA	NA	NA
Ficus retusa	Oakland	California	-122.2776979	37.7967187	508 2Nd St	introduced	Oakland	NA	NA	NA	NA	NA	NA	NA	NA	NA	NA	NA	NA	NA	NA	NA	NA	NA	NA	NA	NA
Pyrus calleryana	Oakland	California	-122.2666585	37.800405	1111 Jackson St	introduced	Oakland	NA	NA	NA	NA	NA	NA	NA	NA	NA	NA	NA	NA	NA	NA	NA	NA	NA	NA	NA	NA
Fraxinus	Oakland	California	-122.2663035	37.7969169	107 8th St	no_info	Oakland	NA	NA	NA	NA	NA	NA	NA	NA	NA	NA	NA	NA	NA	NA	NA	NA	NA	NA	NA	NA
Liquidambar styraciflua	Oakland	California	-122.2654122	37.8047998	1553 Alice St	introduced	Oakland	NA	NA	NA	NA	NA	NA	NA	NA	NA	NA	NA	NA	NA	NA	NA	NA	NA	NA	NA	NA
Fraxinus	Oakland	California	-122.2663035	37.7969169	107 8th St	no_info	Oakland	NA	NA	NA	NA	NA	NA	NA	NA	NA	NA	NA	NA	NA	NA	NA	NA	NA	NA	NA	NA
Platanus acerifolia	Oakland	California	-122.256022	37.822839	205 Macarthur Bl	introduced	Oakland	NA	NA	NA	NA	NA	NA	NA	NA	NA	NA	NA	NA	NA	NA	NA	NA	NA	NA	NA	NA
Platanus acerifolia	Oakland	California	-122.2553096	37.8090719	366 Grand Av	introduced	Oakland	NA	NA	NA	NA	NA	NA	NA	NA	NA	NA	NA	NA	NA	NA	NA	NA	NA	NA	NA	NA
Lophostemon confertus	Oakland	California	-122.2637032	37.8009666	125 14th St	introduced	Oakland	NA	NA	NA	NA	NA	NA	NA	NA	NA	NA	NA	NA	NA	NA	NA	NA	NA	NA	NA	NA
Lophostemon confertus	Oakland	California	-122.2709525	37.7975581	1261 Harrison St	introduced	Oakland	NA	NA	NA	NA	NA	NA	NA	NA	NA	NA	NA	NA	NA	NA	NA	NA	NA	NA	NA	NA
Liquidambar styraciflua	Oakland	California	-122.2654122	37.8047998	1553 Alice St	introduced	Oakland	NA	NA	NA	NA	NA	NA	NA	NA	NA	NA	NA	NA	NA	NA	NA	NA	NA	NA	NA	NA
Fraxinus	Oakland	California	-122.2663035	37.7969169	107 8th St	no_info	Oakland	NA	NA	NA	NA	NA	NA	NA	NA	NA	NA	NA	NA	NA	NA	NA	NA	NA	NA	NA	NA
Lophostemon confertus	Oakland	California	-122.267864	37.807443	1901 Franklin St	introduced	Oakland	NA	NA	NA	NA	NA	NA	NA	NA	NA	NA	NA	NA	NA	NA	NA	NA	NA	NA	NA	NA
Platanus acerifolia	Oakland	California	-122.263036	37.8013093	1401 Lakeside Dr	introduced	Oakland	NA	NA	NA	NA	NA	NA	NA	NA	NA	NA	NA	NA	NA	NA	NA	NA	NA	NA	NA	NA
Platanus acerifolia	Oakland	California	-122.279632	37.7974244	590 2Nd St	introduced	Oakland	NA	NA	NA	NA	NA	NA	NA	NA	NA	NA	NA	NA	NA	NA	NA	NA	NA	NA	NA	NA
Platanus acerifolia	Oakland	California	-122.2415784	37.8094865	701 Trestle Glen Rd	introduced	Oakland	NA	NA	NA	NA	NA	NA	NA	NA	NA	NA	NA	NA	NA	NA	NA	NA	NA	NA	NA	NA
Rhaphiolepis	Oakland	California	-122.1688971	37.7652435	2738 Parker Av	no_info	Oakland	NA	NA	NA	NA	NA	NA	NA	NA	NA	NA	NA	NA	NA	NA	NA	NA	NA	NA	NA	NA
NA	Oakland	California	-122.2555596	37.8371744	5200 Lawton Av	no_info	Oakland	NA	NA	NA	NA	NA	NA	NA	NA	NA	NA	NA	NA	NA	NA	NA	NA	NA	NA	NA	NA
Alnus rhombifolia	Oakland	California	-122.2531313	37.8125209	350 Bellevue Av	naturally_occurring	Oakland	NA	NA	NA	NA	NA	NA	NA	NA	NA	NA	NA	NA	NA	NA	NA	NA	NA	NA	NA	NA
Platanus acerifolia	Oakland	California	-122.2718856	37.8025477	1100 Broadway	introduced	Oakland	NA	NA	NA	NA	NA	NA	NA	NA	NA	NA	NA	NA	NA	NA	NA	NA	NA	NA	NA	NA
Platanus acerifolia	Oakland	California	-122.2607432	37.7904814	384 Embarcadero	introduced	Oakland	NA	NA	NA	NA	NA	NA	NA	NA	NA	NA	NA	NA	NA	NA	NA	NA	NA	NA	NA	NA
Pinus pinea	Oakland	California	-122.2528015	37.8147276	276 Euclid Av	introduced	Oakland	NA	NA	NA	NA	NA	NA	NA	NA	NA	NA	NA	NA	NA	NA	NA	NA	NA	NA	NA	NA
Liquidambar styraciflua	Oakland	California	-122.2614913	37.8137091	2501 Harrison St	introduced	Oakland	NA	NA	NA	NA	NA	NA	NA	NA	NA	NA	NA	NA	NA	NA	NA	NA	NA	NA	NA	NA
Prunus L.	Oakland	California	-122.2548508	37.8115656	362 Perkins St	no_info	Oakland	NA	NA	NA	NA	NA	NA	NA	NA	NA	NA	NA	NA	NA	NA	NA	NA	NA	NA	NA	NA
Liquidambar styraciflua	Oakland	California	-122.2603239	37.8118737	100 Bay Pl	introduced	Oakland	NA	NA	NA	NA	NA	NA	NA	NA	NA	NA	NA	NA	NA	NA	NA	NA	NA	NA	NA	NA
Liquidambar styraciflua	Oakland	California	-122.2571082	37.8128971	255 Jayne Av	introduced	Oakland	NA	NA	NA	NA	NA	NA	NA	NA	NA	NA	NA	NA	NA	NA	NA	NA	NA	NA	NA	NA
Prunus L.	Oakland	California	-122.2657016	37.8213616	3229 Elm St	no_info	Oakland	NA	NA	NA	NA	NA	NA	NA	NA	NA	NA	NA	NA	NA	NA	NA	NA	NA	NA	NA	NA
Platanus acerifolia	Oakland	California	-122.2763096	37.7997852	661 Washington St	introduced	Oakland	NA	NA	NA	NA	NA	NA	NA	NA	NA	NA	NA	NA	NA	NA	NA	NA	NA	NA	NA	NA
NA	Oakland	California	-122.2610378	37.82004	3074 Broadway	no_info	Oakland	NA	NA	NA	NA	NA	NA	NA	NA	NA	NA	NA	NA	NA	NA	NA	NA	NA	NA	NA	NA
Platanus acerifolia	Oakland	California	-122.2528341	37.7885758	Embarcadero	introduced	Oakland	NA	NA	NA	NA	NA	NA	NA	NA	NA	NA	NA	NA	NA	NA	NA	NA	NA	NA	NA	NA
Platanus acerifolia	Oakland	California	-122.2825255	37.7987229	229 Castro St	introduced	Oakland	NA	NA	NA	NA	NA	NA	NA	NA	NA	NA	NA	NA	NA	NA	NA	NA	NA	NA	NA	NA
Platanus acerifolia	Oakland	California	-122.2653534	37.8103369	2150 Webster St	introduced	Oakland	NA	NA	NA	NA	NA	NA	NA	NA	NA	NA	NA	NA	NA	NA	NA	NA	NA	NA	NA	NA
Platanus acerifolia	Oakland	California	-122.2763096	37.7997852	661 Washington St	introduced	Oakland	NA	NA	NA	NA	NA	NA	NA	NA	NA	NA	NA	NA	NA	NA	NA	NA	NA	NA	NA	NA
Platanus acerifolia	Oakland	California	-122.2685751	37.7940048	311 Oak St	introduced	Oakland	NA	NA	NA	NA	NA	NA	NA	NA	NA	NA	NA	NA	NA	NA	NA	NA	NA	NA	NA	NA
Liquidambar styraciflua	Oakland	California	-122.2653809	37.8052581	250 17th St	introduced	Oakland	NA	NA	NA	NA	NA	NA	NA	NA	NA	NA	NA	NA	NA	NA	NA	NA	NA	NA	NA	NA
Syzygium paniculatum	Oakland	California	-122.2548009	37.8206874	56 Santa Clara Av	introduced	Oakland	NA	NA	NA	NA	NA	NA	NA	NA	NA	NA	NA	NA	NA	NA	NA	NA	NA	NA	NA	NA
Platanus acerifolia	Oakland	California	-122.2528341	37.7885758	Embarcadero	introduced	Oakland	NA	NA	NA	NA	NA	NA	NA	NA	NA	NA	NA	NA	NA	NA	NA	NA	NA	NA	NA	NA
Platanus acerifolia	Oakland	California	-122.269577	37.8032709	1314 Franklin St	introduced	Oakland	NA	NA	NA	NA	NA	NA	NA	NA	NA	NA	NA	NA	NA	NA	NA	NA	NA	NA	NA	NA
Platanus acerifolia	Oakland	California	-122.269577	37.8032709	1314 Franklin St	introduced	Oakland	NA	NA	NA	NA	NA	NA	NA	NA	NA	NA	NA	NA	NA	NA	NA	NA	NA	NA	NA	NA
NA	Oakland	California	-122.1893903	37.7790246	3201 Wyman St	no_info	Oakland	NA	NA	NA	NA	NA	NA	NA	NA	NA	NA	NA	NA	NA	NA	NA	NA	NA	NA	NA	NA
Cercis	Oakland	California	-122.2443596	37.8140858	840 Vermont St	no_info	Oakland	NA	NA	NA	NA	NA	NA	NA	NA	NA	NA	NA	NA	NA	NA	NA	NA	NA	NA	NA	NA
Prunus L.	Oakland	California	-122.2576338	37.8141501	274 Vernon St	no_info	Oakland	NA	NA	NA	NA	NA	NA	NA	NA	NA	NA	NA	NA	NA	NA	NA	NA	NA	NA	NA	NA
Pyrus kawakamii	Oakland	California	-122.2657035	37.7934228	49 4th St	no_info	Oakland	NA	NA	NA	NA	NA	NA	NA	NA	NA	NA	NA	NA	NA	NA	NA	NA	NA	NA	NA	NA
Ficus retusa	Oakland	California	-122.2660681	37.8018953	226 13th St	introduced	Oakland	NA	NA	NA	NA	NA	NA	NA	NA	NA	NA	NA	NA	NA	NA	NA	NA	NA	NA	NA	NA
Robinia	Oakland	California	-105.586197	41.330655	403 M L King Jr Wy	no_info	Oakland	NA	NA	NA	NA	NA	NA	NA	NA	NA	NA	NA	NA	NA	NA	NA	NA	NA	NA	NA	NA
Betula	Oakland	California	-122.2506894	37.8107291	515 Van Buren Av	no_info	Oakland	NA	NA	NA	NA	NA	NA	NA	NA	NA	NA	NA	NA	NA	NA	NA	NA	NA	NA	NA	NA
Platanus acerifolia	Oakland	California	-122.2738022	37.8013375	478 9th St	introduced	Oakland	NA	NA	NA	NA	NA	NA	NA	NA	NA	NA	NA	NA	NA	NA	NA	NA	NA	NA	NA	NA
Liquidambar styraciflua	Oakland	California	-122.2576338	37.8141501	274 Vernon St	introduced	Oakland	NA	NA	NA	NA	NA	NA	NA	NA	NA	NA	NA	NA	NA	NA	NA	NA	NA	NA	NA	NA
Platanus acerifolia	Oakland	California	-122.266388	37.799942	198 11th St	introduced	Oakland	NA	NA	NA	NA	NA	NA	NA	NA	NA	NA	NA	NA	NA	NA	NA	NA	NA	NA	NA	NA
Magnolia grandiflora	Oakland	California	-122.2716596	37.8009865	988 Franklin St	introduced	Oakland	NA	NA	NA	NA	NA	NA	NA	NA	NA	NA	NA	NA	NA	NA	NA	NA	NA	NA	NA	NA
Ficus retusa	Oakland	California	-122.2660681	37.8018953	226 13th St	introduced	Oakland	NA	NA	NA	NA	NA	NA	NA	NA	NA	NA	NA	NA	NA	NA	NA	NA	NA	NA	NA	NA
Lophostemon confertus	Oakland	California	-122.2614597	37.8210637	3300 Webster St	introduced	Oakland	NA	NA	NA	NA	NA	NA	NA	NA	NA	NA	NA	NA	NA	NA	NA	NA	NA	NA	NA	NA
Magnolia grandiflora	Oakland	California	-122.2704352	37.7938974	208 Jackson St	introduced	Oakland	NA	NA	NA	NA	NA	NA	NA	NA	NA	NA	NA	NA	NA	NA	NA	NA	NA	NA	NA	NA
Pyrus calleryana	Oakland	California	-122.2557865	37.8078102	565 Bellevue Av	introduced	Oakland	NA	NA	NA	NA	NA	NA	NA	NA	NA	NA	NA	NA	NA	NA	NA	NA	NA	NA	NA	NA
Pyrus calleryana	Oakland	California	-122.2625625	37.8043526	108 17th St	introduced	Oakland	NA	NA	NA	NA	NA	NA	NA	NA	NA	NA	NA	NA	NA	NA	NA	NA	NA	NA	NA	NA
Schinus terebinthifolia	Oakland	California	-122.2662005	37.7973997	800 Madison St	introduced	Oakland	NA	NA	NA	NA	NA	NA	NA	NA	NA	NA	NA	NA	NA	NA	NA	NA	NA	NA	NA	NA
Liquidambar styraciflua	Oakland	California	-122.2566381	37.8142864	303 Adams St	introduced	Oakland	NA	NA	NA	NA	NA	NA	NA	NA	NA	NA	NA	NA	NA	NA	NA	NA	NA	NA	NA	NA
Lagerstroemia indica	Oakland	California	-122.277468	37.7978369	520 3rd St	introduced	Oakland	NA	NA	NA	NA	NA	NA	NA	NA	NA	NA	NA	NA	NA	NA	NA	NA	NA	NA	NA	NA
Lophostemon confertus	Oakland	California	-122.2704352	37.7938974	208 Jackson St	introduced	Oakland	NA	NA	NA	NA	NA	NA	NA	NA	NA	NA	NA	NA	NA	NA	NA	NA	NA	NA	NA	NA
Magnolia grandiflora	Oakland	California	-122.2704352	37.7938974	208 Jackson St	introduced	Oakland	NA	NA	NA	NA	NA	NA	NA	NA	NA	NA	NA	NA	NA	NA	NA	NA	NA	NA	NA	NA
Eucalyptus ficifolia	Oakland	California	-122.2653123	37.8223648	3407 Elm St	no_info	Oakland	NA	NA	NA	NA	NA	NA	NA	NA	NA	NA	NA	NA	NA	NA	NA	NA	NA	NA	NA	NA
Nyssa sylvatica	Oakland	California	-122.2614304	37.8194393	3040 Broadway	introduced	Oakland	NA	NA	NA	NA	NA	NA	NA	NA	NA	NA	NA	NA	NA	NA	NA	NA	NA	NA	NA	NA
Platanus acerifolia	Oakland	California	-122.2771592	37.8002475	550 6th St	introduced	Oakland	NA	NA	NA	NA	NA	NA	NA	NA	NA	NA	NA	NA	NA	NA	NA	NA	NA	NA	NA	NA
Platanus acerifolia	Oakland	California	-122.2601718	37.811077	66 Bay Pl	introduced	Oakland	NA	NA	NA	NA	NA	NA	NA	NA	NA	NA	NA	NA	NA	NA	NA	NA	NA	NA	NA	NA
NA	Oakland	California	-122.2795223	37.7983945	329 Jefferson St	no_info	Oakland	NA	NA	NA	NA	NA	NA	NA	NA	NA	NA	NA	NA	NA	NA	NA	NA	NA	NA	NA	NA
Platanus acerifolia	Oakland	California	-122.2779395	37.7951062	416 Water St	introduced	Oakland	NA	NA	NA	NA	NA	NA	NA	NA	NA	NA	NA	NA	NA	NA	NA	NA	NA	NA	NA	NA
Prunus L.	Oakland	California	-122.2635418	37.7986189	1000 Oak St	no_info	Oakland	NA	NA	NA	NA	NA	NA	NA	NA	NA	NA	NA	NA	NA	NA	NA	NA	NA	NA	NA	NA
Lagerstroemia indica	Oakland	California	-122.256448	37.8231	215 West Macarthur Bl	introduced	Oakland	NA	NA	NA	NA	NA	NA	NA	NA	NA	NA	NA	NA	NA	NA	NA	NA	NA	NA	NA	NA
Lophostemon confertus	Oakland	California	-122.256448	37.8231	215 West Macarthur Bl	introduced	Oakland	NA	NA	NA	NA	NA	NA	NA	NA	NA	NA	NA	NA	NA	NA	NA	NA	NA	NA	NA	NA
Platanus acerifolia	Oakland	California	-122.2799085	37.7977562	231 Jefferson St	introduced	Oakland	NA	NA	NA	NA	NA	NA	NA	NA	NA	NA	NA	NA	NA	NA	NA	NA	NA	NA	NA	NA
Liquidambar styraciflua	Oakland	California	-122.2664434	37.8227188	3401 Telegraph Av	introduced	Oakland	NA	NA	NA	NA	NA	NA	NA	NA	NA	NA	NA	NA	NA	NA	NA	NA	NA	NA	NA	NA
Platanus acerifolia	Oakland	California	-122.2791209	37.7956103	530 Water St	introduced	Oakland	NA	NA	NA	NA	NA	NA	NA	NA	NA	NA	NA	NA	NA	NA	NA	NA	NA	NA	NA	NA
Pistacia chinensis	Oakland	California	-122.2724448	37.8017983	1000 Broadway	introduced	Oakland	NA	NA	NA	NA	NA	NA	NA	NA	NA	NA	NA	NA	NA	NA	NA	NA	NA	NA	NA	NA
Ginkgo biloba	Oakland	California	-122.2675179	37.8217013	521 33rd St	introduced	Oakland	NA	NA	NA	NA	NA	NA	NA	NA	NA	NA	NA	NA	NA	NA	NA	NA	NA	NA	NA	NA
Crataegus phaenopyrum	Oakland	California	-122.2528366	37.8121806	366 Bellevue Av	introduced	Oakland	NA	NA	NA	NA	NA	NA	NA	NA	NA	NA	NA	NA	NA	NA	NA	NA	NA	NA	NA	NA
Lophostemon confertus	Oakland	California	-122.272345	37.79862	605 Webster St	introduced	Oakland	NA	NA	NA	NA	NA	NA	NA	NA	NA	NA	NA	NA	NA	NA	NA	NA	NA	NA	NA	NA
Acer L.	Oakland	California	-122.2594526	37.8206441	36 Randwick Av	no_info	Oakland	NA	NA	NA	NA	NA	NA	NA	NA	NA	NA	NA	NA	NA	NA	NA	NA	NA	NA	NA	NA
Liquidambar styraciflua	Oakland	California	-122.2560712	37.8150782	201 Perkins St	introduced	Oakland	NA	NA	NA	NA	NA	NA	NA	NA	NA	NA	NA	NA	NA	NA	NA	NA	NA	NA	NA	NA
Liquidambar styraciflua	Oakland	California	-122.2560712	37.8150782	201 Perkins St	introduced	Oakland	NA	NA	NA	NA	NA	NA	NA	NA	NA	NA	NA	NA	NA	NA	NA	NA	NA	NA	NA	NA
Nyssa sylvatica	Oakland	California	-122.2642864	37.8223121	454 34th St	introduced	Oakland	NA	NA	NA	NA	NA	NA	NA	NA	NA	NA	NA	NA	NA	NA	NA	NA	NA	NA	NA	NA
Callistemon R.	Oakland	California	-122.2750704	37.8000488	700 Washington St	no_info	Oakland	NA	NA	NA	NA	NA	NA	NA	NA	NA	NA	NA	NA	NA	NA	NA	NA	NA	NA	NA	NA
Platanus acerifolia	Oakland	California	-122.2759648	37.7970315	322 Broadway	introduced	Oakland	NA	NA	NA	NA	NA	NA	NA	NA	NA	NA	NA	NA	NA	NA	NA	NA	NA	NA	NA	NA
Sequoia sempervirens	Oakland	California	-122.2547286	37.8205201	64 Santa Clara Av	naturally_occurring	Oakland	NA	NA	NA	NA	NA	NA	NA	NA	NA	NA	NA	NA	NA	NA	NA	NA	NA	NA	NA	NA
NA	Oakland	California	-122.2635418	37.7986189	1000 Oak St	no_info	Oakland	NA	NA	NA	NA	NA	NA	NA	NA	NA	NA	NA	NA	NA	NA	NA	NA	NA	NA	NA	NA
NA	Oakland	California	-122.2569829	37.8135692	276 Adams St	no_info	Oakland	NA	NA	NA	NA	NA	NA	NA	NA	NA	NA	NA	NA	NA	NA	NA	NA	NA	NA	NA	NA
Platanus acerifolia	Oakland	California	-122.2746851	37.7957886	40 Jack London Sq	introduced	Oakland	NA	NA	NA	NA	NA	NA	NA	NA	NA	NA	NA	NA	NA	NA	NA	NA	NA	NA	NA	NA
Liquidambar styraciflua	Oakland	California	-122.2664434	37.8227188	3401 Telegraph Av	introduced	Oakland	NA	NA	NA	NA	NA	NA	NA	NA	NA	NA	NA	NA	NA	NA	NA	NA	NA	NA	NA	NA
Pistacia chinensis	Oakland	California	-122.2676513	37.8221748	528 33rd St	introduced	Oakland	NA	NA	NA	NA	NA	NA	NA	NA	NA	NA	NA	NA	NA	NA	NA	NA	NA	NA	NA	NA
Prunus L.	Oakland	California	-122.2635418	37.7986189	1000 Oak St	no_info	Oakland	NA	NA	NA	NA	NA	NA	NA	NA	NA	NA	NA	NA	NA	NA	NA	NA	NA	NA	NA	NA
Liquidambar styraciflua	Oakland	California	-122.2546419	37.8418971	454 Hudson St	introduced	Oakland	NA	NA	NA	NA	NA	NA	NA	NA	NA	NA	NA	NA	NA	NA	NA	NA	NA	NA	NA	NA
Platanus acerifolia	Oakland	California	-122.2156833	37.7988894	3320 Fruitvale Av	introduced	Oakland	NA	NA	NA	NA	NA	NA	NA	NA	NA	NA	NA	NA	NA	NA	NA	NA	NA	NA	NA	NA
NA	Oakland	California	-122.2778492	37.796993	522 2Nd St	no_info	Oakland	NA	NA	NA	NA	NA	NA	NA	NA	NA	NA	NA	NA	NA	NA	NA	NA	NA	NA	NA	NA
Platanus acerifolia	Oakland	California	-122.2731254	37.8027356	1111 Broadway	introduced	Oakland	NA	NA	NA	NA	NA	NA	NA	NA	NA	NA	NA	NA	NA	NA	NA	NA	NA	NA	NA	NA
Pyrus calleryana	Oakland	California	-122.2712873	37.8019759	1111 Franklin St	introduced	Oakland	NA	NA	NA	NA	NA	NA	NA	NA	NA	NA	NA	NA	NA	NA	NA	NA	NA	NA	NA	NA
Alnus rhombifolia	Oakland	California	-122.2526518	37.8116321	380 Bellevue Av	naturally_occurring	Oakland	NA	NA	NA	NA	NA	NA	NA	NA	NA	NA	NA	NA	NA	NA	NA	NA	NA	NA	NA	NA
Platanus acerifolia	Oakland	California	-122.2594479	37.8101262	240 Grand Av	introduced	Oakland	NA	NA	NA	NA	NA	NA	NA	NA	NA	NA	NA	NA	NA	NA	NA	NA	NA	NA	NA	NA
Crataegus phaenopyrum	Oakland	California	-122.2521308	37.8117199	381 Euclid Av	introduced	Oakland	NA	NA	NA	NA	NA	NA	NA	NA	NA	NA	NA	NA	NA	NA	NA	NA	NA	NA	NA	NA
Platanus acerifolia	Oakland	California	-122.2535596	37.8084878	401 Grand Av	introduced	Oakland	NA	NA	NA	NA	NA	NA	NA	NA	NA	NA	NA	NA	NA	NA	NA	NA	NA	NA	NA	NA
Crataegus phaenopyrum	Oakland	California	-122.2510736	37.8107062	507 Van Buren Av	introduced	Oakland	NA	NA	NA	NA	NA	NA	NA	NA	NA	NA	NA	NA	NA	NA	NA	NA	NA	NA	NA	NA
Liquidambar styraciflua	Oakland	California	-122.2618716	37.8045938	1800 Madison St	introduced	Oakland	NA	NA	NA	NA	NA	NA	NA	NA	NA	NA	NA	NA	NA	NA	NA	NA	NA	NA	NA	NA
Malus Mill.	Oakland	California	-122.2644582	37.8223393	460 34th St	no_info	Oakland	NA	NA	NA	NA	NA	NA	NA	NA	NA	NA	NA	NA	NA	NA	NA	NA	NA	NA	NA	NA
Platanus acerifolia	Oakland	California	-122.2528341	37.7885758	Embarcadero	introduced	Oakland	NA	NA	NA	NA	NA	NA	NA	NA	NA	NA	NA	NA	NA	NA	NA	NA	NA	NA	NA	NA
Quercus ilex	Oakland	California	-122.255317	37.822289	183 West Macarthur Bl	introduced	Oakland	NA	NA	NA	NA	NA	NA	NA	NA	NA	NA	NA	NA	NA	NA	NA	NA	NA	NA	NA	NA
Pittosporum undulatum	Oakland	California	-122.2760085	37.7982311	499 5th St	introduced	Oakland	NA	NA	NA	NA	NA	NA	NA	NA	NA	NA	NA	NA	NA	NA	NA	NA	NA	NA	NA	NA
Pistacia chinensis	Oakland	California	-122.2677654	37.8217365	539 33rd St	introduced	Oakland	NA	NA	NA	NA	NA	NA	NA	NA	NA	NA	NA	NA	NA	NA	NA	NA	NA	NA	NA	NA
Crataegus phaenopyrum	Oakland	California	-122.2533238	37.8145621	277 Euclid Av	introduced	Oakland	NA	NA	NA	NA	NA	NA	NA	NA	NA	NA	NA	NA	NA	NA	NA	NA	NA	NA	NA	NA
Platanus acerifolia	Oakland	California	-122.2602584	37.7902607	444 Embarcadero	introduced	Oakland	NA	NA	NA	NA	NA	NA	NA	NA	NA	NA	NA	NA	NA	NA	NA	NA	NA	NA	NA	NA
Platanus acerifolia	Oakland	California	-122.276927	37.7956054	101 Broadway	introduced	Oakland	NA	NA	NA	NA	NA	NA	NA	NA	NA	NA	NA	NA	NA	NA	NA	NA	NA	NA	NA	NA
Platanus acerifolia	Oakland	California	-122.2767248	37.8047874	12th St	introduced	Oakland	NA	NA	NA	NA	NA	NA	NA	NA	NA	NA	NA	NA	NA	NA	NA	NA	NA	NA	NA	NA
Platanus acerifolia	Oakland	California	-122.2505319	37.809109	554 Grand Av	introduced	Oakland	NA	NA	NA	NA	NA	NA	NA	NA	NA	NA	NA	NA	NA	NA	NA	NA	NA	NA	NA	NA
Pyrus calleryana	Oakland	California	-122.2712873	37.8019759	1111 Franklin St	introduced	Oakland	NA	NA	NA	NA	NA	NA	NA	NA	NA	NA	NA	NA	NA	NA	NA	NA	NA	NA	NA	NA
NA	Oakland	California	-122.2785227	37.7992897	593 5th St	no_info	Oakland	NA	NA	NA	NA	NA	NA	NA	NA	NA	NA	NA	NA	NA	NA	NA	NA	NA	NA	NA	NA
Platanus acerifolia	Oakland	California	-122.278613	37.8046584	11th St	introduced	Oakland	NA	NA	NA	NA	NA	NA	NA	NA	NA	NA	NA	NA	NA	NA	NA	NA	NA	NA	NA	NA
Ginkgo biloba	Oakland	California	-122.2716596	37.8009865	988 Franklin St	introduced	Oakland	NA	NA	NA	NA	NA	NA	NA	NA	NA	NA	NA	NA	NA	NA	NA	NA	NA	NA	NA	NA
Platanus acerifolia	Oakland	California	-122.1967355	37.7295996	155 98th Av	introduced	Oakland	NA	NA	NA	NA	NA	NA	NA	NA	NA	NA	NA	NA	NA	NA	NA	NA	NA	NA	NA	NA
Phoenix canariensis	Oakland	California	-122.1982437	37.7349435	303 Hegenberger Rd	introduced	Oakland	NA	NA	NA	NA	NA	NA	NA	NA	NA	NA	NA	NA	NA	NA	NA	NA	NA	NA	NA	NA
Fraxinus	Oakland	California	-122.2685751	37.7940048	311 Oak St	no_info	Oakland	NA	NA	NA	NA	NA	NA	NA	NA	NA	NA	NA	NA	NA	NA	NA	NA	NA	NA	NA	NA
Persea Mill.	Oakland	California	-122.259789	37.819219	3027 Richmond Bl	no_info	Oakland	NA	NA	NA	NA	NA	NA	NA	NA	NA	NA	NA	NA	NA	NA	NA	NA	NA	NA	NA	NA
NA	Oakland	California	-122.1935531	37.7299834	191 98th Av	no_info	Oakland	NA	NA	NA	NA	NA	NA	NA	NA	NA	NA	NA	NA	NA	NA	NA	NA	NA	NA	NA	NA
Platanus acerifolia	Oakland	California	-122.263477	37.8209274	370 Hawthorne Av	introduced	Oakland	NA	NA	NA	NA	NA	NA	NA	NA	NA	NA	NA	NA	NA	NA	NA	NA	NA	NA	NA	NA
Platanus acerifolia	Oakland	California	-122.2008642	37.7261901	98th Av	introduced	Oakland	NA	NA	NA	NA	NA	NA	NA	NA	NA	NA	NA	NA	NA	NA	NA	NA	NA	NA	NA	NA
Syzygium paniculatum	Oakland	California	-122.2512371	37.8099957	400 Lagunitas Av	introduced	Oakland	NA	NA	NA	NA	NA	NA	NA	NA	NA	NA	NA	NA	NA	NA	NA	NA	NA	NA	NA	NA
Platanus acerifolia	Oakland	California	-122.2777403	37.7961555	110 Washington St	introduced	Oakland	NA	NA	NA	NA	NA	NA	NA	NA	NA	NA	NA	NA	NA	NA	NA	NA	NA	NA	NA	NA
Platanus acerifolia	Oakland	California	-122.1967355	37.7295996	155 98th Av	introduced	Oakland	NA	NA	NA	NA	NA	NA	NA	NA	NA	NA	NA	NA	NA	NA	NA	NA	NA	NA	NA	NA
Platanus acerifolia	Oakland	California	-122.2581603	37.8095494	270 Grand Av	introduced	Oakland	NA	NA	NA	NA	NA	NA	NA	NA	NA	NA	NA	NA	NA	NA	NA	NA	NA	NA	NA	NA
Platanus acerifolia	Oakland	California	-122.2763096	37.7997852	661 Washington St	introduced	Oakland	NA	NA	NA	NA	NA	NA	NA	NA	NA	NA	NA	NA	NA	NA	NA	NA	NA	NA	NA	NA
Lagerstroemia indica	Oakland	California	-122.13513	37.7369576	3155 Revere Av	introduced	Oakland	NA	NA	NA	NA	NA	NA	NA	NA	NA	NA	NA	NA	NA	NA	NA	NA	NA	NA	NA	NA
Magnolia grandiflora	Oakland	California	-122.2596452	37.8120366	149 Montecito Av	introduced	Oakland	NA	NA	NA	NA	NA	NA	NA	NA	NA	NA	NA	NA	NA	NA	NA	NA	NA	NA	NA	NA
Platanus acerifolia	Oakland	California	-122.1995258	37.7271702	172 98th Av	introduced	Oakland	NA	NA	NA	NA	NA	NA	NA	NA	NA	NA	NA	NA	NA	NA	NA	NA	NA	NA	NA	NA
Nyssa sylvatica	Oakland	California	-122.260958	37.8184673	250 30th St	introduced	Oakland	NA	NA	NA	NA	NA	NA	NA	NA	NA	NA	NA	NA	NA	NA	NA	NA	NA	NA	NA	NA
Platanus acerifolia	Oakland	California	-122.1909955	37.7286318	190 98th Av	introduced	Oakland	NA	NA	NA	NA	NA	NA	NA	NA	NA	NA	NA	NA	NA	NA	NA	NA	NA	NA	NA	NA
Prunus L.	Oakland	California	-122.1366313	37.7734395	8030 Hansom Dr	no_info	Oakland	NA	NA	NA	NA	NA	NA	NA	NA	NA	NA	NA	NA	NA	NA	NA	NA	NA	NA	NA	NA
Liquidambar styraciflua	Oakland	California	-122.2755449	37.7960245	424 2Nd St	introduced	Oakland	NA	NA	NA	NA	NA	NA	NA	NA	NA	NA	NA	NA	NA	NA	NA	NA	NA	NA	NA	NA
Platanus acerifolia	Oakland	California	-122.1969178	37.7279438	134 98th Av	introduced	Oakland	NA	NA	NA	NA	NA	NA	NA	NA	NA	NA	NA	NA	NA	NA	NA	NA	NA	NA	NA	NA
Liquidambar styraciflua	Oakland	California	-122.1348346	37.7351612	243 Marlow Dr	introduced	Oakland	NA	NA	NA	NA	NA	NA	NA	NA	NA	NA	NA	NA	NA	NA	NA	NA	NA	NA	NA	NA
NA	Oakland	California	-122.2512371	37.8099957	400 Lagunitas Av	no_info	Oakland	NA	NA	NA	NA	NA	NA	NA	NA	NA	NA	NA	NA	NA	NA	NA	NA	NA	NA	NA	NA
Platanus acerifolia	Oakland	California	-122.2535596	37.8084878	401 Grand Av	introduced	Oakland	NA	NA	NA	NA	NA	NA	NA	NA	NA	NA	NA	NA	NA	NA	NA	NA	NA	NA	NA	NA
Robinia	Oakland	California	-122.2685751	37.7940048	311 Oak St	no_info	Oakland	NA	NA	NA	NA	NA	NA	NA	NA	NA	NA	NA	NA	NA	NA	NA	NA	NA	NA	NA	NA
Platanus acerifolia	Oakland	California	-122.185985	37.766688	2500 Havenscourt Bl	introduced	Oakland	NA	NA	NA	NA	NA	NA	NA	NA	NA	NA	NA	NA	NA	NA	NA	NA	NA	NA	NA	NA
NA	Oakland	California	-122.1478925	37.7551993	3558 Calafia Av	no_info	Oakland	NA	NA	NA	NA	NA	NA	NA	NA	NA	NA	NA	NA	NA	NA	NA	NA	NA	NA	NA	NA
Liquidambar styraciflua	Oakland	California	-122.135527	37.7735938	8050 Surrey Ln	introduced	Oakland	NA	NA	NA	NA	NA	NA	NA	NA	NA	NA	NA	NA	NA	NA	NA	NA	NA	NA	NA	NA
Liquidambar styraciflua	Oakland	California	-122.1377111	37.7743433	7951 Hansom Dr	introduced	Oakland	NA	NA	NA	NA	NA	NA	NA	NA	NA	NA	NA	NA	NA	NA	NA	NA	NA	NA	NA	NA
Liquidambar styraciflua	Oakland	California	-122.1358632	37.7731856	8061 Surrey Ln	introduced	Oakland	NA	NA	NA	NA	NA	NA	NA	NA	NA	NA	NA	NA	NA	NA	NA	NA	NA	NA	NA	NA
Morus alba	Oakland	California	-122.1349576	37.772649	8120 Surrey Ln	introduced	Oakland	NA	NA	NA	NA	NA	NA	NA	NA	NA	NA	NA	NA	NA	NA	NA	NA	NA	NA	NA	NA
Liquidambar styraciflua	Oakland	California	-122.1366615	37.7746375	7981 Surrey Ln	introduced	Oakland	NA	NA	NA	NA	NA	NA	NA	NA	NA	NA	NA	NA	NA	NA	NA	NA	NA	NA	NA	NA
Pyrus kawakamii	Oakland	California	-72.786208	41.7426	4109 Kentwood Ct	no_info	Oakland	NA	NA	NA	NA	NA	NA	NA	NA	NA	NA	NA	NA	NA	NA	NA	NA	NA	NA	NA	NA
Liquidambar styraciflua	Oakland	California	-122.1390194	37.7375673	117 Marlow Dr	introduced	Oakland	NA	NA	NA	NA	NA	NA	NA	NA	NA	NA	NA	NA	NA	NA	NA	NA	NA	NA	NA	NA
Pistacia chinensis	Oakland	California	-122.1360964	37.7355467	236 Covington St	introduced	Oakland	NA	NA	NA	NA	NA	NA	NA	NA	NA	NA	NA	NA	NA	NA	NA	NA	NA	NA	NA	NA
Malus floribunda	Oakland	California	-122.1386532	37.7740202	7945 Shay Dr	introduced	Oakland	NA	NA	NA	NA	NA	NA	NA	NA	NA	NA	NA	NA	NA	NA	NA	NA	NA	NA	NA	NA
Magnolia grandiflora	Oakland	California	-122.1371269	37.7721917	8050 Shay Dr	introduced	Oakland	NA	NA	NA	NA	NA	NA	NA	NA	NA	NA	NA	NA	NA	NA	NA	NA	NA	NA	NA	NA
Liquidambar styraciflua	Oakland	California	-122.1359571	37.7335684	311 Marlow Dr	introduced	Oakland	NA	NA	NA	NA	NA	NA	NA	NA	NA	NA	NA	NA	NA	NA	NA	NA	NA	NA	NA	NA
Liquidambar styraciflua	Oakland	California	-122.1348874	37.736543	201 Marlow Dr	introduced	Oakland	NA	NA	NA	NA	NA	NA	NA	NA	NA	NA	NA	NA	NA	NA	NA	NA	NA	NA	NA	NA
Liquidambar styraciflua	Oakland	California	-122.1352469	37.7362258	212 Marlow Dr	introduced	Oakland	NA	NA	NA	NA	NA	NA	NA	NA	NA	NA	NA	NA	NA	NA	NA	NA	NA	NA	NA	NA
Liquidambar styraciflua	Oakland	California	-122.1385467	37.732807	3139 Middleton St	introduced	Oakland	NA	NA	NA	NA	NA	NA	NA	NA	NA	NA	NA	NA	NA	NA	NA	NA	NA	NA	NA	NA
Lophostemon confertus	Oakland	California	-122.1478925	37.7551993	3558 Calafia Av	introduced	Oakland	NA	NA	NA	NA	NA	NA	NA	NA	NA	NA	NA	NA	NA	NA	NA	NA	NA	NA	NA	NA
NA	Oakland	California	-122.1389855	37.735996	71 Marlow Dr	no_info	Oakland	NA	NA	NA	NA	NA	NA	NA	NA	NA	NA	NA	NA	NA	NA	NA	NA	NA	NA	NA	NA
Quercus agrifolia	Oakland	California	-122.147851	37.755579	3600 Calafia Av	naturally_occurring	Oakland	NA	NA	NA	NA	NA	NA	NA	NA	NA	NA	NA	NA	NA	NA	NA	NA	NA	NA	NA	NA
Magnolia grandiflora	Oakland	California	-122.1380444	37.77265	8001 Shay Dr	introduced	Oakland	NA	NA	NA	NA	NA	NA	NA	NA	NA	NA	NA	NA	NA	NA	NA	NA	NA	NA	NA	NA
Liquidambar styraciflua	Oakland	California	-122.1356203	37.7737985	8040 Surrey Ln	introduced	Oakland	NA	NA	NA	NA	NA	NA	NA	NA	NA	NA	NA	NA	NA	NA	NA	NA	NA	NA	NA	NA
Crataegus phaenopyrum	Oakland	California	-105.84162	41.195479	3845 Twin Oaks Wy	introduced	Oakland	NA	NA	NA	NA	NA	NA	NA	NA	NA	NA	NA	NA	NA	NA	NA	NA	NA	NA	NA	NA
Maytenus boaria	Oakland	California	-122.1357854	37.7717367	8120 Hansom Dr	introduced	Oakland	NA	NA	NA	NA	NA	NA	NA	NA	NA	NA	NA	NA	NA	NA	NA	NA	NA	NA	NA	NA
NA	Oakland	California	-122.1478925	37.7551993	3558 Calafia Av	no_info	Oakland	NA	NA	NA	NA	NA	NA	NA	NA	NA	NA	NA	NA	NA	NA	NA	NA	NA	NA	NA	NA
Liquidambar styraciflua	Oakland	California	-122.1387515	37.734127	3070 Middleton St	introduced	Oakland	NA	NA	NA	NA	NA	NA	NA	NA	NA	NA	NA	NA	NA	NA	NA	NA	NA	NA	NA	NA
Metrosideros excelsa	Oakland	California	-122.2336599	37.7761798	2837 East 9th St	introduced	Oakland	NA	NA	NA	NA	NA	NA	NA	NA	NA	NA	NA	NA	NA	NA	NA	NA	NA	NA	NA	NA
Magnolia grandiflora	Oakland	California	-122.2061159	37.7986701	2901 Florida St	introduced	Oakland	NA	NA	NA	NA	NA	NA	NA	NA	NA	NA	NA	NA	NA	NA	NA	NA	NA	NA	NA	NA
Celtis L.	Oakland	California	-122.2408822	37.8469278	6075 Manchester Dr	no_info	Oakland	NA	NA	NA	NA	NA	NA	NA	NA	NA	NA	NA	NA	NA	NA	NA	NA	NA	NA	NA	NA
Pyrus kawakamii	Oakland	California	-122.2418614	37.8446273	5903 Margarido Dr	no_info	Oakland	NA	NA	NA	NA	NA	NA	NA	NA	NA	NA	NA	NA	NA	NA	NA	NA	NA	NA	NA	NA
NA	Oakland	California	-122.149879	37.753628	9765 Mountain Bl	no_info	Oakland	NA	NA	NA	NA	NA	NA	NA	NA	NA	NA	NA	NA	NA	NA	NA	NA	NA	NA	NA	NA
Maytenus boaria	Oakland	California	-122.1388642	37.7734557	7990 Phaeton Dr	introduced	Oakland	NA	NA	NA	NA	NA	NA	NA	NA	NA	NA	NA	NA	NA	NA	NA	NA	NA	NA	NA	NA
Lagerstroemia indica	Oakland	California	-72.480237	41.831676	2 Merlin Ct	introduced	Oakland	NA	NA	NA	NA	NA	NA	NA	NA	NA	NA	NA	NA	NA	NA	NA	NA	NA	NA	NA	NA
Liquidambar styraciflua	Oakland	California	-122.1353287	37.737021	185 Marlow Dr	introduced	Oakland	NA	NA	NA	NA	NA	NA	NA	NA	NA	NA	NA	NA	NA	NA	NA	NA	NA	NA	NA	NA
Tristaniopsis laurina	Oakland	California	-122.238955	37.845606	156 Alpine Tr	introduced	Oakland	NA	NA	NA	NA	NA	NA	NA	NA	NA	NA	NA	NA	NA	NA	NA	NA	NA	NA	NA	NA
Lagerstroemia indica	Oakland	California	-122.1360475	37.7356768	228 Covington St	introduced	Oakland	NA	NA	NA	NA	NA	NA	NA	NA	NA	NA	NA	NA	NA	NA	NA	NA	NA	NA	NA	NA
Arbutus L.	Oakland	California	-122.2115577	37.8202296	249 Somerset Rd	no_info	Oakland	NA	NA	NA	NA	NA	NA	NA	NA	NA	NA	NA	NA	NA	NA	NA	NA	NA	NA	NA	NA
Celtis L.	Oakland	California	-122.2435536	37.8462937	6009 Ocean View Dr	no_info	Oakland	NA	NA	NA	NA	NA	NA	NA	NA	NA	NA	NA	NA	NA	NA	NA	NA	NA	NA	NA	NA
Pistacia chinensis	Oakland	California	-122.1371444	37.7340775	314 Covington St	introduced	Oakland	NA	NA	NA	NA	NA	NA	NA	NA	NA	NA	NA	NA	NA	NA	NA	NA	NA	NA	NA	NA
Phoenix canariensis	Oakland	California	-122.242915	37.845242	6045 Rockridge Bl	introduced	Oakland	NA	NA	NA	NA	NA	NA	NA	NA	NA	NA	NA	NA	NA	NA	NA	NA	NA	NA	NA	NA
Pistacia chinensis	Oakland	California	-122.1361151	37.7360803	200 Covington St	introduced	Oakland	NA	NA	NA	NA	NA	NA	NA	NA	NA	NA	NA	NA	NA	NA	NA	NA	NA	NA	NA	NA
Olea europaea	Oakland	California	-122.2433152	37.8463803	6017 Ocean View Dr	introduced	Oakland	NA	NA	NA	NA	NA	NA	NA	NA	NA	NA	NA	NA	NA	NA	NA	NA	NA	NA	NA	NA
Prunus L.	Oakland	California	-122.1561431	37.7732583	4121 Maynard Av	no_info	Oakland	NA	NA	NA	NA	NA	NA	NA	NA	NA	NA	NA	NA	NA	NA	NA	NA	NA	NA	NA	NA
Pistacia chinensis	Oakland	California	-122.1355837	37.7358295	221 Covington St	introduced	Oakland	NA	NA	NA	NA	NA	NA	NA	NA	NA	NA	NA	NA	NA	NA	NA	NA	NA	NA	NA	NA
Platanus acerifolia	Oakland	California	-122.1485037	37.7456464	2957 106th Av	introduced	Oakland	NA	NA	NA	NA	NA	NA	NA	NA	NA	NA	NA	NA	NA	NA	NA	NA	NA	NA	NA	NA
Lagerstroemia indica	Oakland	California	-122.1211734	37.754835	4956 Scotia Av	introduced	Oakland	NA	NA	NA	NA	NA	NA	NA	NA	NA	NA	NA	NA	NA	NA	NA	NA	NA	NA	NA	NA
Tristaniopsis laurina	Oakland	California	-122.238955	37.845606	156 Alpine Tr	introduced	Oakland	NA	NA	NA	NA	NA	NA	NA	NA	NA	NA	NA	NA	NA	NA	NA	NA	NA	NA	NA	NA
Liquidambar styraciflua	Oakland	California	-122.1380667	37.7318837	390 Marlow Dr	introduced	Oakland	NA	NA	NA	NA	NA	NA	NA	NA	NA	NA	NA	NA	NA	NA	NA	NA	NA	NA	NA	NA
Liquidambar styraciflua	Oakland	California	-122.1348024	37.7712724	8181 Surrey Ln	introduced	Oakland	NA	NA	NA	NA	NA	NA	NA	NA	NA	NA	NA	NA	NA	NA	NA	NA	NA	NA	NA	NA
Phoenix canariensis	Oakland	California	-122.242916	37.845243	6025 Rockridge Bl	introduced	Oakland	NA	NA	NA	NA	NA	NA	NA	NA	NA	NA	NA	NA	NA	NA	NA	NA	NA	NA	NA	NA
Liquidambar styraciflua	Oakland	California	-122.1371519	37.7321111	357 Marlow Dr	introduced	Oakland	NA	NA	NA	NA	NA	NA	NA	NA	NA	NA	NA	NA	NA	NA	NA	NA	NA	NA	NA	NA
Pistacia chinensis	Oakland	California	-122.228205	37.7896085	2319 24th Av	introduced	Oakland	NA	NA	NA	NA	NA	NA	NA	NA	NA	NA	NA	NA	NA	NA	NA	NA	NA	NA	NA	NA
Cinnamomum camphora	Oakland	California	-122.189687	37.7797775	3225 Morcom Av	introduced	Oakland	NA	NA	NA	NA	NA	NA	NA	NA	NA	NA	NA	NA	NA	NA	NA	NA	NA	NA	NA	NA
Platanus acerifolia	Oakland	California	-122.2713563	37.8044557	None	introduced	Oakland	NA	NA	NA	NA	NA	NA	NA	NA	NA	NA	NA	NA	NA	NA	NA	NA	NA	NA	NA	NA
Olea europaea	Oakland	California	-122.2713563	37.8044557	None	introduced	Oakland	NA	NA	NA	NA	NA	NA	NA	NA	NA	NA	NA	NA	NA	NA	NA	NA	NA	NA	NA	NA
Quercus agrifolia	Oakland	California	-122.2713563	37.8044557	None	naturally_occurring	Oakland	NA	NA	NA	NA	NA	NA	NA	NA	NA	NA	NA	NA	NA	NA	NA	NA	NA	NA	NA	NA
Prunus serrulata	Oakland	California	-122.2713563	37.8044557	None	introduced	Oakland	NA	NA	NA	NA	NA	NA	NA	NA	NA	NA	NA	NA	NA	NA	NA	NA	NA	NA	NA	NA
Acacia longifolia	Oakland	California	-122.2713563	37.8044557	None	introduced	Oakland	NA	NA	NA	NA	NA	NA	NA	NA	NA	NA	NA	NA	NA	NA	NA	NA	NA	NA	NA	NA
Prunus L.	Oakland	California	-122.2713563	37.8044557	None	no_info	Oakland	NA	NA	NA	NA	NA	NA	NA	NA	NA	NA	NA	NA	NA	NA	NA	NA	NA	NA	NA	NA
Olea europaea	Oakland	California	-122.2713563	37.8044557	None	introduced	Oakland	NA	NA	NA	NA	NA	NA	NA	NA	NA	NA	NA	NA	NA	NA	NA	NA	NA	NA	NA	NA
Dodonaea Mill.	Oakland	California	-122.2713563	37.8044557	None	no_info	Oakland	NA	NA	NA	NA	NA	NA	NA	NA	NA	NA	NA	NA	NA	NA	NA	NA	NA	NA	NA	NA
Dodonaea Mill.	Oakland	California	-122.2713563	37.8044557	None	no_info	Oakland	NA	NA	NA	NA	NA	NA	NA	NA	NA	NA	NA	NA	NA	NA	NA	NA	NA	NA	NA	NA
Pyrus calleryana	Oakland	California	-122.2713563	37.8044557	None	introduced	Oakland	NA	NA	NA	NA	NA	NA	NA	NA	NA	NA	NA	NA	NA	NA	NA	NA	NA	NA	NA	NA
Quercus agrifolia	Oakland	California	-122.2713563	37.8044557	None	naturally_occurring	Oakland	NA	NA	NA	NA	NA	NA	NA	NA	NA	NA	NA	NA	NA	NA	NA	NA	NA	NA	NA	NA
Quercus agrifolia	Oakland	California	-122.2713563	37.8044557	None	naturally_occurring	Oakland	NA	NA	NA	NA	NA	NA	NA	NA	NA	NA	NA	NA	NA	NA	NA	NA	NA	NA	NA	NA
Aesculus carnea	Oakland	California	-122.2713563	37.8044557	None	no_info	Oakland	NA	NA	NA	NA	NA	NA	NA	NA	NA	NA	NA	NA	NA	NA	NA	NA	NA	NA	NA	NA
Schinus terebinthifolia	Oakland	California	-122.2713563	37.8044557	None	introduced	Oakland	NA	NA	NA	NA	NA	NA	NA	NA	NA	NA	NA	NA	NA	NA	NA	NA	NA	NA	NA	NA
Cupressus	Oakland	California	-122.2713563	37.8044557	None	no_info	Oakland	NA	NA	NA	NA	NA	NA	NA	NA	NA	NA	NA	NA	NA	NA	NA	NA	NA	NA	NA	NA
Betula	Oakland	California	-122.2713563	37.8044557	None	no_info	Oakland	NA	NA	NA	NA	NA	NA	NA	NA	NA	NA	NA	NA	NA	NA	NA	NA	NA	NA	NA	NA
NA	Oakland	California	-122.2713563	37.8044557	None	no_info	Oakland	NA	NA	NA	NA	NA	NA	NA	NA	NA	NA	NA	NA	NA	NA	NA	NA	NA	NA	NA	NA
Liriodendron tulipifera	Oakland	California	-122.2713563	37.8044557	None	introduced	Oakland	NA	NA	NA	NA	NA	NA	NA	NA	NA	NA	NA	NA	NA	NA	NA	NA	NA	NA	NA	NA
Magnolia grandiflora	Oakland	California	-122.2713563	37.8044557	None	introduced	Oakland	NA	NA	NA	NA	NA	NA	NA	NA	NA	NA	NA	NA	NA	NA	NA	NA	NA	NA	NA	NA
Lagerstroemia indica	Oakland	California	-122.2713563	37.8044557	None	introduced	Oakland	NA	NA	NA	NA	NA	NA	NA	NA	NA	NA	NA	NA	NA	NA	NA	NA	NA	NA	NA	NA
Acacia melanoxylon	Oakland	California	-122.2713563	37.8044557	None	introduced	Oakland	NA	NA	NA	NA	NA	NA	NA	NA	NA	NA	NA	NA	NA	NA	NA	NA	NA	NA	NA	NA
Platanus acerifolia	Oakland	California	-122.2713563	37.8044557	None	introduced	Oakland	NA	NA	NA	NA	NA	NA	NA	NA	NA	NA	NA	NA	NA	NA	NA	NA	NA	NA	NA	NA
NA	Oakland	California	-122.2713563	37.8044557	None	no_info	Oakland	NA	NA	NA	NA	NA	NA	NA	NA	NA	NA	NA	NA	NA	NA	NA	NA	NA	NA	NA	NA
Prunus L.	Oakland	California	-122.2713563	37.8044557	None	no_info	Oakland	NA	NA	NA	NA	NA	NA	NA	NA	NA	NA	NA	NA	NA	NA	NA	NA	NA	NA	NA	NA
Magnolia grandiflora	Oakland	California	-122.1979414	37.7823551	4527 Virginia Av	introduced	Oakland	NA	NA	NA	NA	NA	NA	NA	NA	NA	NA	NA	NA	NA	NA	NA	NA	NA	NA	NA	NA
Liquidambar styraciflua	Oakland	California	-122.2713563	37.8044557	None	introduced	Oakland	NA	NA	NA	NA	NA	NA	NA	NA	NA	NA	NA	NA	NA	NA	NA	NA	NA	NA	NA	NA
Lagerstroemia indica	Oakland	California	-122.2713563	37.8044557	None	introduced	Oakland	NA	NA	NA	NA	NA	NA	NA	NA	NA	NA	NA	NA	NA	NA	NA	NA	NA	NA	NA	NA
Lagerstroemia indica	Oakland	California	-122.2713563	37.8044557	None	introduced	Oakland	NA	NA	NA	NA	NA	NA	NA	NA	NA	NA	NA	NA	NA	NA	NA	NA	NA	NA	NA	NA
Aesculus carnea	Oakland	California	-122.2713563	37.8044557	None	no_info	Oakland	NA	NA	NA	NA	NA	NA	NA	NA	NA	NA	NA	NA	NA	NA	NA	NA	NA	NA	NA	NA
Pyrus calleryana	Oakland	California	-122.2713563	37.8044557	None	introduced	Oakland	NA	NA	NA	NA	NA	NA	NA	NA	NA	NA	NA	NA	NA	NA	NA	NA	NA	NA	NA	NA
Acer L.	Oakland	California	-122.2713563	37.8044557	None	no_info	Oakland	NA	NA	NA	NA	NA	NA	NA	NA	NA	NA	NA	NA	NA	NA	NA	NA	NA	NA	NA	NA
Platanus acerifolia	Oakland	California	-122.2712952	37.8062379	16th St	introduced	Oakland	NA	NA	NA	NA	NA	NA	NA	NA	NA	NA	NA	NA	NA	NA	NA	NA	NA	NA	NA	NA
Washingtonia filifera	Oakland	California	-122.2837904	37.8072085	1003 12th St	naturally_occurring	Oakland	NA	NA	NA	NA	NA	NA	NA	NA	NA	NA	NA	NA	NA	NA	NA	NA	NA	NA	NA	NA
Pyrus calleryana	Oakland	California	-122.2713563	37.8044557	None	introduced	Oakland	NA	NA	NA	NA	NA	NA	NA	NA	NA	NA	NA	NA	NA	NA	NA	NA	NA	NA	NA	NA
Ginkgo biloba	Oakland	California	-122.2837904	37.8072085	1003 12th St	introduced	Oakland	NA	NA	NA	NA	NA	NA	NA	NA	NA	NA	NA	NA	NA	NA	NA	NA	NA	NA	NA	NA
Pyrus calleryana	Oakland	California	-122.2713563	37.8044557	None	introduced	Oakland	NA	NA	NA	NA	NA	NA	NA	NA	NA	NA	NA	NA	NA	NA	NA	NA	NA	NA	NA	NA
Platanus acerifolia	Oakland	California	-122.2847609	37.8226429	Poplar St	introduced	Oakland	NA	NA	NA	NA	NA	NA	NA	NA	NA	NA	NA	NA	NA	NA	NA	NA	NA	NA	NA	NA
NA	Oakland	California	-122.2712108	37.822353	678 Brockhurst St	no_info	Oakland	NA	NA	NA	NA	NA	NA	NA	NA	NA	NA	NA	NA	NA	NA	NA	NA	NA	NA	NA	NA
Pyrus calleryana	Oakland	California	-122.2713563	37.8044557	None	introduced	Oakland	NA	NA	NA	NA	NA	NA	NA	NA	NA	NA	NA	NA	NA	NA	NA	NA	NA	NA	NA	NA
Ginkgo biloba	Oakland	California	-122.2882765	37.807621	1037 Magnolia St	introduced	Oakland	NA	NA	NA	NA	NA	NA	NA	NA	NA	NA	NA	NA	NA	NA	NA	NA	NA	NA	NA	NA
NA	Oakland	California	-122.2713563	37.8044557	None	no_info	Oakland	NA	NA	NA	NA	NA	NA	NA	NA	NA	NA	NA	NA	NA	NA	NA	NA	NA	NA	NA	NA
Acer L.	Oakland	California	-122.2713563	37.8044557	None	no_info	Oakland	NA	NA	NA	NA	NA	NA	NA	NA	NA	NA	NA	NA	NA	NA	NA	NA	NA	NA	NA	NA
Maytenus boaria	Oakland	California	-122.2836174	37.8076451	1026 12th St	introduced	Oakland	NA	NA	NA	NA	NA	NA	NA	NA	NA	NA	NA	NA	NA	NA	NA	NA	NA	NA	NA	NA
Olea europaea	Oakland	California	-122.2713563	37.8044557	None	introduced	Oakland	NA	NA	NA	NA	NA	NA	NA	NA	NA	NA	NA	NA	NA	NA	NA	NA	NA	NA	NA	NA
Quercus agrifolia	Oakland	California	-122.2713563	37.8044557	None	naturally_occurring	Oakland	NA	NA	NA	NA	NA	NA	NA	NA	NA	NA	NA	NA	NA	NA	NA	NA	NA	NA	NA	NA
Olea europaea	Oakland	California	-122.2713563	37.8044557	None	introduced	Oakland	NA	NA	NA	NA	NA	NA	NA	NA	NA	NA	NA	NA	NA	NA	NA	NA	NA	NA	NA	NA
Lagerstroemia indica	Oakland	California	-122.2843931	37.8042702	980 8th St	introduced	Oakland	NA	NA	NA	NA	NA	NA	NA	NA	NA	NA	NA	NA	NA	NA	NA	NA	NA	NA	NA	NA
Liriodendron tulipifera	Oakland	California	-122.2713563	37.8044557	None	introduced	Oakland	NA	NA	NA	NA	NA	NA	NA	NA	NA	NA	NA	NA	NA	NA	NA	NA	NA	NA	NA	NA
Cupressus	Oakland	California	-122.2713563	37.8044557	None	no_info	Oakland	NA	NA	NA	NA	NA	NA	NA	NA	NA	NA	NA	NA	NA	NA	NA	NA	NA	NA	NA	NA
Platanus acerifolia	Oakland	California	-122.2813279	37.8063085	1150 Market St	introduced	Oakland	NA	NA	NA	NA	NA	NA	NA	NA	NA	NA	NA	NA	NA	NA	NA	NA	NA	NA	NA	NA
Ginkgo biloba	Oakland	California	-122.2876761	37.8081066	1195 12th St	introduced	Oakland	NA	NA	NA	NA	NA	NA	NA	NA	NA	NA	NA	NA	NA	NA	NA	NA	NA	NA	NA	NA
Platanus acerifolia	Oakland	California	-122.2751641	37.8444441	Market St	introduced	Oakland	NA	NA	NA	NA	NA	NA	NA	NA	NA	NA	NA	NA	NA	NA	NA	NA	NA	NA	NA	NA
Magnolia grandiflora	Oakland	California	-122.2840768	37.8104383	1069 16th St	introduced	Oakland	NA	NA	NA	NA	NA	NA	NA	NA	NA	NA	NA	NA	NA	NA	NA	NA	NA	NA	NA	NA
Maytenus boaria	Oakland	California	-122.2836174	37.8076451	1026 12th St	introduced	Oakland	NA	NA	NA	NA	NA	NA	NA	NA	NA	NA	NA	NA	NA	NA	NA	NA	NA	NA	NA	NA
Lagerstroemia indica	Oakland	California	-122.2805886	37.8144906	975 West Grand Av	introduced	Oakland	NA	NA	NA	NA	NA	NA	NA	NA	NA	NA	NA	NA	NA	NA	NA	NA	NA	NA	NA	NA
Ceratonia siliqua	Oakland	California	-122.2875451	37.8112765	1231 16th St	introduced	Oakland	NA	NA	NA	NA	NA	NA	NA	NA	NA	NA	NA	NA	NA	NA	NA	NA	NA	NA	NA	NA
Ginkgo biloba	Oakland	California	-122.2879031	37.8103413	1230 14th St	introduced	Oakland	NA	NA	NA	NA	NA	NA	NA	NA	NA	NA	NA	NA	NA	NA	NA	NA	NA	NA	NA	NA
Ginkgo biloba	Oakland	California	-122.2841638	37.8108818	1090 16th St	introduced	Oakland	NA	NA	NA	NA	NA	NA	NA	NA	NA	NA	NA	NA	NA	NA	NA	NA	NA	NA	NA	NA
Pyrus calleryana	Oakland	California	-122.2886566	37.8012317	306 Adeline St	introduced	Oakland	NA	NA	NA	NA	NA	NA	NA	NA	NA	NA	NA	NA	NA	NA	NA	NA	NA	NA	NA	NA
Platanus acerifolia	Oakland	California	-122.281441	37.8079917	1323 Market St	introduced	Oakland	NA	NA	NA	NA	NA	NA	NA	NA	NA	NA	NA	NA	NA	NA	NA	NA	NA	NA	NA	NA
Quercus ilex	Oakland	California	-122.281441	37.8079917	1323 Market St	introduced	Oakland	NA	NA	NA	NA	NA	NA	NA	NA	NA	NA	NA	NA	NA	NA	NA	NA	NA	NA	NA	NA
Pyrus calleryana	Oakland	California	-122.2860313	37.8003583	3rd St	introduced	Oakland	NA	NA	NA	NA	NA	NA	NA	NA	NA	NA	NA	NA	NA	NA	NA	NA	NA	NA	NA	NA
Platanus acerifolia	Oakland	California	-122.283669	37.810491	1099 16th St	introduced	Oakland	NA	NA	NA	NA	NA	NA	NA	NA	NA	NA	NA	NA	NA	NA	NA	NA	NA	NA	NA	NA
NA	Oakland	California	-122.2804713	37.8095462	333 Market St	no_info	Oakland	NA	NA	NA	NA	NA	NA	NA	NA	NA	NA	NA	NA	NA	NA	NA	NA	NA	NA	NA	NA
Platanus acerifolia	Oakland	California	-122.2812891	37.8058862	815 12th St	introduced	Oakland	NA	NA	NA	NA	NA	NA	NA	NA	NA	NA	NA	NA	NA	NA	NA	NA	NA	NA	NA	NA
Phoenix canariensis	Oakland	California	-122.2770956	37.8119028	2015 West St	introduced	Oakland	NA	NA	NA	NA	NA	NA	NA	NA	NA	NA	NA	NA	NA	NA	NA	NA	NA	NA	NA	NA
Ginkgo biloba	Oakland	California	-122.2812041	37.8099064	1536 Myrtle St	introduced	Oakland	NA	NA	NA	NA	NA	NA	NA	NA	NA	NA	NA	NA	NA	NA	NA	NA	NA	NA	NA	NA
Acer L.	Oakland	California	-105.57335	41.330304	2611 M L King Jr Wy	no_info	Oakland	NA	NA	NA	NA	NA	NA	NA	NA	NA	NA	NA	NA	NA	NA	NA	NA	NA	NA	NA	NA
Lagerstroemia indica	Oakland	California	-122.2884691	37.805387	809 Adeline St	introduced	Oakland	NA	NA	NA	NA	NA	NA	NA	NA	NA	NA	NA	NA	NA	NA	NA	NA	NA	NA	NA	NA
Prunus L.	Oakland	California	-122.2804713	37.8095462	333 Market St	no_info	Oakland	NA	NA	NA	NA	NA	NA	NA	NA	NA	NA	NA	NA	NA	NA	NA	NA	NA	NA	NA	NA
Magnolia grandiflora	Oakland	California	-122.2830069	37.8124409	1825 Linden St	introduced	Oakland	NA	NA	NA	NA	NA	NA	NA	NA	NA	NA	NA	NA	NA	NA	NA	NA	NA	NA	NA	NA
Platanus acerifolia	Oakland	California	-122.2809511	37.8091149	1515 Market St	introduced	Oakland	NA	NA	NA	NA	NA	NA	NA	NA	NA	NA	NA	NA	NA	NA	NA	NA	NA	NA	NA	NA
Acer L.	Oakland	California	-122.287137	37.8147421	1255 21St St	no_info	Oakland	NA	NA	NA	NA	NA	NA	NA	NA	NA	NA	NA	NA	NA	NA	NA	NA	NA	NA	NA	NA
Pyrus kawakamii	Oakland	California	-122.293325	37.806076	Cypress St	no_info	Oakland	NA	NA	NA	NA	NA	NA	NA	NA	NA	NA	NA	NA	NA	NA	NA	NA	NA	NA	NA	NA
Magnolia grandiflora	Oakland	California	-122.2844763	37.8117496	1709 Chestnut St	introduced	Oakland	NA	NA	NA	NA	NA	NA	NA	NA	NA	NA	NA	NA	NA	NA	NA	NA	NA	NA	NA	NA
Liquidambar styraciflua	Oakland	California	-122.2958908	37.8206161	West Grand Av	introduced	Oakland	NA	NA	NA	NA	NA	NA	NA	NA	NA	NA	NA	NA	NA	NA	NA	NA	NA	NA	NA	NA
Fraxinus	Oakland	California	-122.2873106	37.8172363	2201 Poplar St	no_info	Oakland	NA	NA	NA	NA	NA	NA	NA	NA	NA	NA	NA	NA	NA	NA	NA	NA	NA	NA	NA	NA
Lophostemon confertus	Oakland	California	-122.2888339	37.8123384	1601 Poplar St	introduced	Oakland	NA	NA	NA	NA	NA	NA	NA	NA	NA	NA	NA	NA	NA	NA	NA	NA	NA	NA	NA	NA
Ginkgo biloba	Oakland	California	-122.2828399	37.8115619	1720 Linden St	introduced	Oakland	NA	NA	NA	NA	NA	NA	NA	NA	NA	NA	NA	NA	NA	NA	NA	NA	NA	NA	NA	NA
Podocarpus gracilior	Oakland	California	-122.2834592	37.8131058	1916 Chestnut St	no_info	Oakland	NA	NA	NA	NA	NA	NA	NA	NA	NA	NA	NA	NA	NA	NA	NA	NA	NA	NA	NA	NA
Pyrus kawakamii	Oakland	California	-122.2860313	37.8003583	3rd St	no_info	Oakland	NA	NA	NA	NA	NA	NA	NA	NA	NA	NA	NA	NA	NA	NA	NA	NA	NA	NA	NA	NA
Prunus L.	Oakland	California	-122.2883969	37.8027491	5th St	no_info	Oakland	NA	NA	NA	NA	NA	NA	NA	NA	NA	NA	NA	NA	NA	NA	NA	NA	NA	NA	NA	NA
Platanus acerifolia	Oakland	California	-122.2795568	37.8071585	780 13th St	introduced	Oakland	NA	NA	NA	NA	NA	NA	NA	NA	NA	NA	NA	NA	NA	NA	NA	NA	NA	NA	NA	NA
Lagerstroemia indica	Oakland	California	-122.2899294	37.8044175	1219 8th St	introduced	Oakland	NA	NA	NA	NA	NA	NA	NA	NA	NA	NA	NA	NA	NA	NA	NA	NA	NA	NA	NA	NA
Platanus acerifolia	Oakland	California	-122.285528	37.798754	Village Cr	introduced	Oakland	NA	NA	NA	NA	NA	NA	NA	NA	NA	NA	NA	NA	NA	NA	NA	NA	NA	NA	NA	NA
Platanus acerifolia	Oakland	California	-122.2851595	37.8108872	1119 16th St	introduced	Oakland	NA	NA	NA	NA	NA	NA	NA	NA	NA	NA	NA	NA	NA	NA	NA	NA	NA	NA	NA	NA
Pyrus kawakamii	Oakland	California	-122.2860313	37.8003583	3rd St	no_info	Oakland	NA	NA	NA	NA	NA	NA	NA	NA	NA	NA	NA	NA	NA	NA	NA	NA	NA	NA	NA	NA
Acer L.	Oakland	California	-122.287137	37.8147421	1255 21St St	no_info	Oakland	NA	NA	NA	NA	NA	NA	NA	NA	NA	NA	NA	NA	NA	NA	NA	NA	NA	NA	NA	NA
Prunus L.	Oakland	California	-122.288388	37.807149	1204 10th St	no_info	Oakland	NA	NA	NA	NA	NA	NA	NA	NA	NA	NA	NA	NA	NA	NA	NA	NA	NA	NA	NA	NA
Prunus L.	Oakland	California	-122.2883969	37.8027491	5th St	no_info	Oakland	NA	NA	NA	NA	NA	NA	NA	NA	NA	NA	NA	NA	NA	NA	NA	NA	NA	NA	NA	NA
Robinia pseudoacacia	Oakland	California	-122.2782973	37.8118033	815 20th St	introduced	Oakland	NA	NA	NA	NA	NA	NA	NA	NA	NA	NA	NA	NA	NA	NA	NA	NA	NA	NA	NA	NA
Platanus acerifolia	Oakland	California	-122.2901117	37.8123345	1617 Kirkham St	introduced	Oakland	NA	NA	NA	NA	NA	NA	NA	NA	NA	NA	NA	NA	NA	NA	NA	NA	NA	NA	NA	NA
Washingtonia robusta	Oakland	California	-122.2818034	37.8143496	2118 Linden St	introduced	Oakland	NA	NA	NA	NA	NA	NA	NA	NA	NA	NA	NA	NA	NA	NA	NA	NA	NA	NA	NA	NA
Prunus L.	Oakland	California	-122.2883969	37.8027491	5th St	no_info	Oakland	NA	NA	NA	NA	NA	NA	NA	NA	NA	NA	NA	NA	NA	NA	NA	NA	NA	NA	NA	NA
Prunus L.	Oakland	California	-122.2860313	37.8003583	3rd St	no_info	Oakland	NA	NA	NA	NA	NA	NA	NA	NA	NA	NA	NA	NA	NA	NA	NA	NA	NA	NA	NA	NA
Pyrus calleryana	Oakland	California	-122.292609	37.8035893	1280 5th St	introduced	Oakland	NA	NA	NA	NA	NA	NA	NA	NA	NA	NA	NA	NA	NA	NA	NA	NA	NA	NA	NA	NA
Lagerstroemia indica	Oakland	California	-122.2875294	37.804226	700 Adeline St	introduced	Oakland	NA	NA	NA	NA	NA	NA	NA	NA	NA	NA	NA	NA	NA	NA	NA	NA	NA	NA	NA	NA
Liquidambar styraciflua	Oakland	California	-122.2133331	37.7791707	40th Av	introduced	Oakland	NA	NA	NA	NA	NA	NA	NA	NA	NA	NA	NA	NA	NA	NA	NA	NA	NA	NA	NA	NA
Pistacia chinensis	Oakland	California	-122.2878196	37.8130925	1269 18th St	introduced	Oakland	NA	NA	NA	NA	NA	NA	NA	NA	NA	NA	NA	NA	NA	NA	NA	NA	NA	NA	NA	NA
Fraxinus	Oakland	California	-122.2858725	37.8146381	1940 Union St	no_info	Oakland	NA	NA	NA	NA	NA	NA	NA	NA	NA	NA	NA	NA	NA	NA	NA	NA	NA	NA	NA	NA
Platanus acerifolia	Oakland	California	-122.2801312	37.8080946	816 14th St	introduced	Oakland	NA	NA	NA	NA	NA	NA	NA	NA	NA	NA	NA	NA	NA	NA	NA	NA	NA	NA	NA	NA
Lagerstroemia indica	Oakland	California	-122.2651549	37.7968197	8th St	introduced	Oakland	NA	NA	NA	NA	NA	NA	NA	NA	NA	NA	NA	NA	NA	NA	NA	NA	NA	NA	NA	NA
Fraxinus	Oakland	California	-122.2881499	37.8139404	1901 Poplar St	no_info	Oakland	NA	NA	NA	NA	NA	NA	NA	NA	NA	NA	NA	NA	NA	NA	NA	NA	NA	NA	NA	NA
Magnolia grandiflora	Oakland	California	-122.2826386	37.8135744	2011 Linden St	introduced	Oakland	NA	NA	NA	NA	NA	NA	NA	NA	NA	NA	NA	NA	NA	NA	NA	NA	NA	NA	NA	NA
Acacia melanoxylon	Oakland	California	-122.3052198	37.8078778	1075 7th St	introduced	Oakland	NA	NA	NA	NA	NA	NA	NA	NA	NA	NA	NA	NA	NA	NA	NA	NA	NA	NA	NA	NA
Fraxinus	Oakland	California	-122.2858725	37.8146381	1940 Union St	no_info	Oakland	NA	NA	NA	NA	NA	NA	NA	NA	NA	NA	NA	NA	NA	NA	NA	NA	NA	NA	NA	NA
Prunus L.	Oakland	California	-122.2785982	37.8108553	850 18th St	no_info	Oakland	NA	NA	NA	NA	NA	NA	NA	NA	NA	NA	NA	NA	NA	NA	NA	NA	NA	NA	NA	NA
Ginkgo biloba	Oakland	California	-122.2940875	37.8070142	836 Center St	introduced	Oakland	NA	NA	NA	NA	NA	NA	NA	NA	NA	NA	NA	NA	NA	NA	NA	NA	NA	NA	NA	NA
Ginkgo biloba	Oakland	California	-122.2872774	37.8085142	1188 12th St	introduced	Oakland	NA	NA	NA	NA	NA	NA	NA	NA	NA	NA	NA	NA	NA	NA	NA	NA	NA	NA	NA	NA
Lagerstroemia indica	Oakland	California	-122.2897084	37.8068691	1250 8th St	introduced	Oakland	NA	NA	NA	NA	NA	NA	NA	NA	NA	NA	NA	NA	NA	NA	NA	NA	NA	NA	NA	NA
Lagerstroemia indica	Oakland	California	-122.2829067	37.8156894	2235 Chestnut St	introduced	Oakland	NA	NA	NA	NA	NA	NA	NA	NA	NA	NA	NA	NA	NA	NA	NA	NA	NA	NA	NA	NA
Pistacia chinensis	Oakland	California	-122.2873627	37.8113365	1315 16th St	introduced	Oakland	NA	NA	NA	NA	NA	NA	NA	NA	NA	NA	NA	NA	NA	NA	NA	NA	NA	NA	NA	NA
Acer L.	Oakland	California	-122.2847247	37.8123626	1170 18th St	no_info	Oakland	NA	NA	NA	NA	NA	NA	NA	NA	NA	NA	NA	NA	NA	NA	NA	NA	NA	NA	NA	NA
Robinia pseudoacacia	Oakland	California	-122.2767995	37.8123742	802 21St St	introduced	Oakland	NA	NA	NA	NA	NA	NA	NA	NA	NA	NA	NA	NA	NA	NA	NA	NA	NA	NA	NA	NA
Podocarpus gracilior	Oakland	California	-122.2839301	37.8073136	1031 12th St	no_info	Oakland	NA	NA	NA	NA	NA	NA	NA	NA	NA	NA	NA	NA	NA	NA	NA	NA	NA	NA	NA	NA
Ginkgo biloba	Oakland	California	-122.2812424	37.8094765	1514 Myrtle St	introduced	Oakland	NA	NA	NA	NA	NA	NA	NA	NA	NA	NA	NA	NA	NA	NA	NA	NA	NA	NA	NA	NA
Acacia longifolia	Oakland	California	-122.2852499	37.8075175	1077 12th St	introduced	Oakland	NA	NA	NA	NA	NA	NA	NA	NA	NA	NA	NA	NA	NA	NA	NA	NA	NA	NA	NA	NA
Magnolia grandiflora	Oakland	California	-122.2819509	37.8099817	967 16th St	introduced	Oakland	NA	NA	NA	NA	NA	NA	NA	NA	NA	NA	NA	NA	NA	NA	NA	NA	NA	NA	NA	NA
Lagerstroemia indica	Oakland	California	-122.2847494	37.8033365	953 8th St	introduced	Oakland	NA	NA	NA	NA	NA	NA	NA	NA	NA	NA	NA	NA	NA	NA	NA	NA	NA	NA	NA	NA
Fraxinus	Oakland	California	-122.2828304	37.8099608	1521 Filbert St	no_info	Oakland	NA	NA	NA	NA	NA	NA	NA	NA	NA	NA	NA	NA	NA	NA	NA	NA	NA	NA	NA	NA
Melaleuca styphelioides	Oakland	California	-122.2878196	37.8130925	1269 18th St	introduced	Oakland	NA	NA	NA	NA	NA	NA	NA	NA	NA	NA	NA	NA	NA	NA	NA	NA	NA	NA	NA	NA
Ginkgo biloba	Oakland	California	-122.2872774	37.8085142	1188 12th St	introduced	Oakland	NA	NA	NA	NA	NA	NA	NA	NA	NA	NA	NA	NA	NA	NA	NA	NA	NA	NA	NA	NA
Platanus acerifolia	Oakland	California	-122.2813279	37.8063085	1150 Market St	introduced	Oakland	NA	NA	NA	NA	NA	NA	NA	NA	NA	NA	NA	NA	NA	NA	NA	NA	NA	NA	NA	NA
Pittosporum Gaertn.	Oakland	California	-122.2514718	37.8229171	79 Bayo Vista Av	no_info	Oakland	NA	NA	NA	NA	NA	NA	NA	NA	NA	NA	NA	NA	NA	NA	NA	NA	NA	NA	NA	NA
Fraxinus	Oakland	California	-122.280654	37.8221202	3011 Chestnut St	no_info	Oakland	NA	NA	NA	NA	NA	NA	NA	NA	NA	NA	NA	NA	NA	NA	NA	NA	NA	NA	NA	NA
Arbutus L.	Oakland	California	-122.2866586	37.8052904	1101 10th St	no_info	Oakland	NA	NA	NA	NA	NA	NA	NA	NA	NA	NA	NA	NA	NA	NA	NA	NA	NA	NA	NA	NA
Platanus acerifolia	Oakland	California	-122.2824733	37.8249056	3240 Peralta St	introduced	Oakland	NA	NA	NA	NA	NA	NA	NA	NA	NA	NA	NA	NA	NA	NA	NA	NA	NA	NA	NA	NA
Cercis	Oakland	California	-122.2826222	37.8219268	2924 Magnolia St	no_info	Oakland	NA	NA	NA	NA	NA	NA	NA	NA	NA	NA	NA	NA	NA	NA	NA	NA	NA	NA	NA	NA
Platanus acerifolia	Oakland	California	-122.281441	37.8079917	1323 Market St	introduced	Oakland	NA	NA	NA	NA	NA	NA	NA	NA	NA	NA	NA	NA	NA	NA	NA	NA	NA	NA	NA	NA
Prunus L.	Oakland	California	-122.2741986	37.8210582	825 31St St	no_info	Oakland	NA	NA	NA	NA	NA	NA	NA	NA	NA	NA	NA	NA	NA	NA	NA	NA	NA	NA	NA	NA
Prunus L.	Oakland	California	-122.2795615	37.8057981	1511 Brush St	no_info	Oakland	NA	NA	NA	NA	NA	NA	NA	NA	NA	NA	NA	NA	NA	NA	NA	NA	NA	NA	NA	NA
Fraxinus	Oakland	California	-122.2783254	37.8194626	958 28th St	no_info	Oakland	NA	NA	NA	NA	NA	NA	NA	NA	NA	NA	NA	NA	NA	NA	NA	NA	NA	NA	NA	NA
Robinia	Oakland	California	-122.2848152	37.8168686	2323 Magnolia St	no_info	Oakland	NA	NA	NA	NA	NA	NA	NA	NA	NA	NA	NA	NA	NA	NA	NA	NA	NA	NA	NA	NA
Ginkgo biloba	Oakland	California	-122.2861103	37.8071501	1031 Chestnut St	introduced	Oakland	NA	NA	NA	NA	NA	NA	NA	NA	NA	NA	NA	NA	NA	NA	NA	NA	NA	NA	NA	NA
Lagerstroemia indica	Oakland	California	-122.2866586	37.8052904	1101 10th St	introduced	Oakland	NA	NA	NA	NA	NA	NA	NA	NA	NA	NA	NA	NA	NA	NA	NA	NA	NA	NA	NA	NA
Platanus acerifolia	Oakland	California	-122.2832332	37.7999798	300 Market St	introduced	Oakland	NA	NA	NA	NA	NA	NA	NA	NA	NA	NA	NA	NA	NA	NA	NA	NA	NA	NA	NA	NA
Lagerstroemia indica	Oakland	California	-122.288044	37.804966	1160 8th St	introduced	Oakland	NA	NA	NA	NA	NA	NA	NA	NA	NA	NA	NA	NA	NA	NA	NA	NA	NA	NA	NA	NA
Pyrus calleryana	Oakland	California	-122.2858559	37.8204317	2701 Poplar St	introduced	Oakland	NA	NA	NA	NA	NA	NA	NA	NA	NA	NA	NA	NA	NA	NA	NA	NA	NA	NA	NA	NA
Pyrus calleryana	Oakland	California	-122.2794766	37.8207906	2906 Linden St	introduced	Oakland	NA	NA	NA	NA	NA	NA	NA	NA	NA	NA	NA	NA	NA	NA	NA	NA	NA	NA	NA	NA
Fraxinus	Oakland	California	-122.2823226	37.8154453	2240 Chestnut St	no_info	Oakland	NA	NA	NA	NA	NA	NA	NA	NA	NA	NA	NA	NA	NA	NA	NA	NA	NA	NA	NA	NA
Fraxinus	Oakland	California	-122.2860141	37.816176	2210 Union St	no_info	Oakland	NA	NA	NA	NA	NA	NA	NA	NA	NA	NA	NA	NA	NA	NA	NA	NA	NA	NA	NA	NA
Ginkgo biloba	Oakland	California	-122.2839836	37.8072586	1015 12th St	introduced	Oakland	NA	NA	NA	NA	NA	NA	NA	NA	NA	NA	NA	NA	NA	NA	NA	NA	NA	NA	NA	NA
Ginkgo biloba	Oakland	California	-122.2793932	37.8064172	767 13th St	introduced	Oakland	NA	NA	NA	NA	NA	NA	NA	NA	NA	NA	NA	NA	NA	NA	NA	NA	NA	NA	NA	NA
Ginkgo biloba	Oakland	California	-122.2736049	37.8209142	3043 West St	introduced	Oakland	NA	NA	NA	NA	NA	NA	NA	NA	NA	NA	NA	NA	NA	NA	NA	NA	NA	NA	NA	NA
Maytenus boaria	Oakland	California	-122.2861766	37.8081911	1138 12th St	introduced	Oakland	NA	NA	NA	NA	NA	NA	NA	NA	NA	NA	NA	NA	NA	NA	NA	NA	NA	NA	NA	NA
Ginkgo biloba	Oakland	California	-122.2873212	37.8088678	1222 Magnolia St	introduced	Oakland	NA	NA	NA	NA	NA	NA	NA	NA	NA	NA	NA	NA	NA	NA	NA	NA	NA	NA	NA	NA
Fraxinus	Oakland	California	-122.2860141	37.816176	2210 Union St	no_info	Oakland	NA	NA	NA	NA	NA	NA	NA	NA	NA	NA	NA	NA	NA	NA	NA	NA	NA	NA	NA	NA
Cercis	Oakland	California	-122.1891788	37.7823048	15 Wyman Pl	no_info	Oakland	NA	NA	NA	NA	NA	NA	NA	NA	NA	NA	NA	NA	NA	NA	NA	NA	NA	NA	NA	NA
Liquidambar styraciflua	Oakland	California	-122.2009811	37.7996531	3050 Arizona St	introduced	Oakland	NA	NA	NA	NA	NA	NA	NA	NA	NA	NA	NA	NA	NA	NA	NA	NA	NA	NA	NA	NA
Prunus L.	Oakland	California	-122.2794738	37.8103283	1702 Market St	no_info	Oakland	NA	NA	NA	NA	NA	NA	NA	NA	NA	NA	NA	NA	NA	NA	NA	NA	NA	NA	NA	NA
Eucalyptus ficifolia	Oakland	California	-122.2785185	37.8259698	3501 San Pablo Av	no_info	Oakland	NA	NA	NA	NA	NA	NA	NA	NA	NA	NA	NA	NA	NA	NA	NA	NA	NA	NA	NA	NA
Platanus acerifolia	Oakland	California	-122.2821916	37.8140011	Linden St	introduced	Oakland	NA	NA	NA	NA	NA	NA	NA	NA	NA	NA	NA	NA	NA	NA	NA	NA	NA	NA	NA	NA
Magnolia grandiflora	Oakland	California	-122.2816873	37.8179948	1089 26th St	introduced	Oakland	NA	NA	NA	NA	NA	NA	NA	NA	NA	NA	NA	NA	NA	NA	NA	NA	NA	NA	NA	NA
NA	Oakland	California	-122.280918	37.814997	1000 West Grand Av	no_info	Oakland	NA	NA	NA	NA	NA	NA	NA	NA	NA	NA	NA	NA	NA	NA	NA	NA	NA	NA	NA	NA
Magnolia grandiflora	Oakland	California	-105.57335	41.330304	3258 M L King Jr Wy	introduced	Oakland	NA	NA	NA	NA	NA	NA	NA	NA	NA	NA	NA	NA	NA	NA	NA	NA	NA	NA	NA	NA
Lagerstroemia indica	Oakland	California	-122.2775459	37.8201035	2842 Myrtle St	introduced	Oakland	NA	NA	NA	NA	NA	NA	NA	NA	NA	NA	NA	NA	NA	NA	NA	NA	NA	NA	NA	NA
Ginkgo biloba	Oakland	California	-122.2678302	37.819231	528 30th St	introduced	Oakland	NA	NA	NA	NA	NA	NA	NA	NA	NA	NA	NA	NA	NA	NA	NA	NA	NA	NA	NA	NA
Robinia pseudoacacia	Oakland	California	-122.2774775	37.8099208	772 18th St	introduced	Oakland	NA	NA	NA	NA	NA	NA	NA	NA	NA	NA	NA	NA	NA	NA	NA	NA	NA	NA	NA	NA
Pyrus kawakamii	Oakland	California	-122.2818148	37.82416	1196 32Nd St	no_info	Oakland	NA	NA	NA	NA	NA	NA	NA	NA	NA	NA	NA	NA	NA	NA	NA	NA	NA	NA	NA	NA
Cercis	Oakland	California	-122.2833244	37.8233024	3050 Union St	no_info	Oakland	NA	NA	NA	NA	NA	NA	NA	NA	NA	NA	NA	NA	NA	NA	NA	NA	NA	NA	NA	NA
Robinia	Oakland	California	-122.2814198	37.8108012	1631 Myrtle St	no_info	Oakland	NA	NA	NA	NA	NA	NA	NA	NA	NA	NA	NA	NA	NA	NA	NA	NA	NA	NA	NA	NA
Zelkova serrata	Oakland	California	-122.288077	37.8070143	1002 Magnolia St	introduced	Oakland	NA	NA	NA	NA	NA	NA	NA	NA	NA	NA	NA	NA	NA	NA	NA	NA	NA	NA	NA	NA
Pyrus kawakamii	Oakland	California	-122.2807325	37.8234707	1137 32Nd St	no_info	Oakland	NA	NA	NA	NA	NA	NA	NA	NA	NA	NA	NA	NA	NA	NA	NA	NA	NA	NA	NA	NA
Ginkgo biloba	Oakland	California	-105.57335	41.330304	2618 M L King Jr Wy	introduced	Oakland	NA	NA	NA	NA	NA	NA	NA	NA	NA	NA	NA	NA	NA	NA	NA	NA	NA	NA	NA	NA
Lagerstroemia indica	Oakland	California	-122.2875365	37.8210667	2635 Peralta St	introduced	Oakland	NA	NA	NA	NA	NA	NA	NA	NA	NA	NA	NA	NA	NA	NA	NA	NA	NA	NA	NA	NA
Prunus L.	Oakland	California	-122.2794738	37.8103283	1702 Market St	no_info	Oakland	NA	NA	NA	NA	NA	NA	NA	NA	NA	NA	NA	NA	NA	NA	NA	NA	NA	NA	NA	NA
Gleditsia triacanthos	Oakland	California	-122.2794738	37.8103283	1702 Market St	introduced	Oakland	NA	NA	NA	NA	NA	NA	NA	NA	NA	NA	NA	NA	NA	NA	NA	NA	NA	NA	NA	NA
Pyrus kawakamii	Oakland	California	-122.2807325	37.8234707	1137 32Nd St	no_info	Oakland	NA	NA	NA	NA	NA	NA	NA	NA	NA	NA	NA	NA	NA	NA	NA	NA	NA	NA	NA	NA
Quercus agrifolia	Oakland	California	-122.2846222	37.8175989	1200 24th St	naturally_occurring	Oakland	NA	NA	NA	NA	NA	NA	NA	NA	NA	NA	NA	NA	NA	NA	NA	NA	NA	NA	NA	NA
Ligustrum	Oakland	California	-122.2812891	37.8058862	815 12th St	no_info	Oakland	NA	NA	NA	NA	NA	NA	NA	NA	NA	NA	NA	NA	NA	NA	NA	NA	NA	NA	NA	NA
Magnolia grandiflora	Oakland	California	-122.2816873	37.8179948	1089 26th St	introduced	Oakland	NA	NA	NA	NA	NA	NA	NA	NA	NA	NA	NA	NA	NA	NA	NA	NA	NA	NA	NA	NA
Platanus acerifolia	Oakland	California	-122.2809511	37.8091149	1515 Market St	introduced	Oakland	NA	NA	NA	NA	NA	NA	NA	NA	NA	NA	NA	NA	NA	NA	NA	NA	NA	NA	NA	NA
Liquidambar styraciflua	Oakland	California	-122.2714814	37.8375422	5229 Genoa St	introduced	Oakland	NA	NA	NA	NA	NA	NA	NA	NA	NA	NA	NA	NA	NA	NA	NA	NA	NA	NA	NA	NA
Pyrus calleryana	Oakland	California	-122.2781406	37.8456431	965 62Nd St	introduced	Oakland	NA	NA	NA	NA	NA	NA	NA	NA	NA	NA	NA	NA	NA	NA	NA	NA	NA	NA	NA	NA
Prunus L.	Oakland	California	-122.2778562	37.8194592	940 28th St	no_info	Oakland	NA	NA	NA	NA	NA	NA	NA	NA	NA	NA	NA	NA	NA	NA	NA	NA	NA	NA	NA	NA
Robinia pseudoacacia	Oakland	California	-122.2683722	37.8364253	820 51St St	introduced	Oakland	NA	NA	NA	NA	NA	NA	NA	NA	NA	NA	NA	NA	NA	NA	NA	NA	NA	NA	NA	NA
Platanus acerifolia	Oakland	California	-122.268084	37.843055	5739 Dover St	introduced	Oakland	NA	NA	NA	NA	NA	NA	NA	NA	NA	NA	NA	NA	NA	NA	NA	NA	NA	NA	NA	NA
NA	Oakland	California	-122.2804383	37.8441766	6026 Idaho St	no_info	Oakland	NA	NA	NA	NA	NA	NA	NA	NA	NA	NA	NA	NA	NA	NA	NA	NA	NA	NA	NA	NA
Podocarpus gracilior	Oakland	California	-122.2649356	37.8410637	5527 Shattuck Av	no_info	Oakland	NA	NA	NA	NA	NA	NA	NA	NA	NA	NA	NA	NA	NA	NA	NA	NA	NA	NA	NA	NA
Quercus	Oakland	California	-122.2832884	37.850428	1249 67th St	no_info	Oakland	NA	NA	NA	NA	NA	NA	NA	NA	NA	NA	NA	NA	NA	NA	NA	NA	NA	NA	NA	NA
Pyrus calleryana	Oakland	California	-122.2634553	37.833666	46th St	introduced	Oakland	NA	NA	NA	NA	NA	NA	NA	NA	NA	NA	NA	NA	NA	NA	NA	NA	NA	NA	NA	NA
NA	Oakland	California	-122.2833663	37.8424963	5920 San Pablo Av	no_info	Oakland	NA	NA	NA	NA	NA	NA	NA	NA	NA	NA	NA	NA	NA	NA	NA	NA	NA	NA	NA	NA
Maytenus boaria	Oakland	California	-122.2767376	37.8247757	953 34th St	introduced	Oakland	NA	NA	NA	NA	NA	NA	NA	NA	NA	NA	NA	NA	NA	NA	NA	NA	NA	NA	NA	NA
Quercus	Oakland	California	-122.2722275	37.8447527	839 60th St	no_info	Oakland	NA	NA	NA	NA	NA	NA	NA	NA	NA	NA	NA	NA	NA	NA	NA	NA	NA	NA	NA	NA
Fraxinus	Oakland	California	-122.2658153	37.8446323	620 59th St	no_info	Oakland	NA	NA	NA	NA	NA	NA	NA	NA	NA	NA	NA	NA	NA	NA	NA	NA	NA	NA	NA	NA
Podocarpus gracilior	Oakland	California	-122.2712345	37.8428166	818 Arlington Av	no_info	Oakland	NA	NA	NA	NA	NA	NA	NA	NA	NA	NA	NA	NA	NA	NA	NA	NA	NA	NA	NA	NA
Platanus acerifolia	Oakland	California	-122.274955	37.8456975	894 61St St	introduced	Oakland	NA	NA	NA	NA	NA	NA	NA	NA	NA	NA	NA	NA	NA	NA	NA	NA	NA	NA	NA	NA
Prunus L.	Oakland	California	-122.283527	37.8479276	6439 Herzog St	no_info	Oakland	NA	NA	NA	NA	NA	NA	NA	NA	NA	NA	NA	NA	NA	NA	NA	NA	NA	NA	NA	NA
Lagerstroemia indica	Oakland	California	-122.2777488	37.8442618	954 60th St	introduced	Oakland	NA	NA	NA	NA	NA	NA	NA	NA	NA	NA	NA	NA	NA	NA	NA	NA	NA	NA	NA	NA
Crataegus phaenopyrum	Oakland	California	-122.2707898	37.8385275	831 54th St	introduced	Oakland	NA	NA	NA	NA	NA	NA	NA	NA	NA	NA	NA	NA	NA	NA	NA	NA	NA	NA	NA	NA
Platanus acerifolia	Oakland	California	-122.2740596	37.8458331	866 61St St	introduced	Oakland	NA	NA	NA	NA	NA	NA	NA	NA	NA	NA	NA	NA	NA	NA	NA	NA	NA	NA	NA	NA
Magnolia grandiflora	Oakland	California	-122.2760602	37.8298659	961 39th St	introduced	Oakland	NA	NA	NA	NA	NA	NA	NA	NA	NA	NA	NA	NA	NA	NA	NA	NA	NA	NA	NA	NA
Platanus acerifolia	Oakland	California	-122.2833607	37.8457373	6235 Herzog St	introduced	Oakland	NA	NA	NA	NA	NA	NA	NA	NA	NA	NA	NA	NA	NA	NA	NA	NA	NA	NA	NA	NA
Lagerstroemia indica	Oakland	California	-122.2676857	37.8411516	5611 Dover St	introduced	Oakland	NA	NA	NA	NA	NA	NA	NA	NA	NA	NA	NA	NA	NA	NA	NA	NA	NA	NA	NA	NA
Schinus molle	Oakland	California	-122.2722088	37.8309208	4017 Lusk St	introduced	Oakland	NA	NA	NA	NA	NA	NA	NA	NA	NA	NA	NA	NA	NA	NA	NA	NA	NA	NA	NA	NA
NA	Oakland	California	-122.2677961	37.8475576	669 62Nd St	no_info	Oakland	NA	NA	NA	NA	NA	NA	NA	NA	NA	NA	NA	NA	NA	NA	NA	NA	NA	NA	NA	NA
Pyrus calleryana	Oakland	California	-122.2716667	37.8383785	851 54th St	introduced	Oakland	NA	NA	NA	NA	NA	NA	NA	NA	NA	NA	NA	NA	NA	NA	NA	NA	NA	NA	NA	NA
Fraxinus	Oakland	California	-122.2749411	37.8048226	1301 Clay St	no_info	Oakland	NA	NA	NA	NA	NA	NA	NA	NA	NA	NA	NA	NA	NA	NA	NA	NA	NA	NA	NA	NA
Pistacia chinensis	Oakland	California	-122.2385456	37.7899468	1837 East 19th St	introduced	Oakland	NA	NA	NA	NA	NA	NA	NA	NA	NA	NA	NA	NA	NA	NA	NA	NA	NA	NA	NA	NA
Fraxinus	Oakland	California	-122.2700151	37.8394465	811 55th St	no_info	Oakland	NA	NA	NA	NA	NA	NA	NA	NA	NA	NA	NA	NA	NA	NA	NA	NA	NA	NA	NA	NA
Cinnamomum camphora	Oakland	California	-122.2676664	37.8384559	726 53rd St	introduced	Oakland	NA	NA	NA	NA	NA	NA	NA	NA	NA	NA	NA	NA	NA	NA	NA	NA	NA	NA	NA	NA
Prunus L.	Oakland	California	-122.2687481	37.8336269	707 45th St	no_info	Oakland	NA	NA	NA	NA	NA	NA	NA	NA	NA	NA	NA	NA	NA	NA	NA	NA	NA	NA	NA	NA
Fraxinus	Oakland	California	-122.2669709	37.8469369	639 Poirier St	no_info	Oakland	NA	NA	NA	NA	NA	NA	NA	NA	NA	NA	NA	NA	NA	NA	NA	NA	NA	NA	NA	NA
Syzygium paniculatum	Oakland	California	-122.2773025	37.8291323	988 Apgar St	introduced	Oakland	NA	NA	NA	NA	NA	NA	NA	NA	NA	NA	NA	NA	NA	NA	NA	NA	NA	NA	NA	NA
Ginkgo biloba	Oakland	California	-122.2684384	37.841745	728 Aileen St	introduced	Oakland	NA	NA	NA	NA	NA	NA	NA	NA	NA	NA	NA	NA	NA	NA	NA	NA	NA	NA	NA	NA
Fraxinus	Oakland	California	-122.2634553	37.833666	46th St	no_info	Oakland	NA	NA	NA	NA	NA	NA	NA	NA	NA	NA	NA	NA	NA	NA	NA	NA	NA	NA	NA	NA
NA	Oakland	California	-122.277801	37.8314007	1050 40th St	no_info	Oakland	NA	NA	NA	NA	NA	NA	NA	NA	NA	NA	NA	NA	NA	NA	NA	NA	NA	NA	NA	NA
Syzygium paniculatum	Oakland	California	-122.2773025	37.8291323	988 Apgar St	introduced	Oakland	NA	NA	NA	NA	NA	NA	NA	NA	NA	NA	NA	NA	NA	NA	NA	NA	NA	NA	NA	NA
Lophostemon confertus	Oakland	California	-122.2762261	37.8298435	967 39th St	introduced	Oakland	NA	NA	NA	NA	NA	NA	NA	NA	NA	NA	NA	NA	NA	NA	NA	NA	NA	NA	NA	NA
Liquidambar styraciflua	Oakland	California	-122.2681162	37.84643	690 61St St	introduced	Oakland	NA	NA	NA	NA	NA	NA	NA	NA	NA	NA	NA	NA	NA	NA	NA	NA	NA	NA	NA	NA
Tristaniopsis laurina	Oakland	California	-122.2680488	37.8494129	770 Alcatraz Av	introduced	Oakland	NA	NA	NA	NA	NA	NA	NA	NA	NA	NA	NA	NA	NA	NA	NA	NA	NA	NA	NA	NA
Pyrus calleryana	Oakland	California	-122.273025	37.8299952	880 39th St	introduced	Oakland	NA	NA	NA	NA	NA	NA	NA	NA	NA	NA	NA	NA	NA	NA	NA	NA	NA	NA	NA	NA
Liquidambar styraciflua	Oakland	California	-122.2709713	37.8366803	847 52Nd St	introduced	Oakland	NA	NA	NA	NA	NA	NA	NA	NA	NA	NA	NA	NA	NA	NA	NA	NA	NA	NA	NA	NA
Lagerstroemia indica	Oakland	California	-122.2768961	37.8276847	968 37th St	introduced	Oakland	NA	NA	NA	NA	NA	NA	NA	NA	NA	NA	NA	NA	NA	NA	NA	NA	NA	NA	NA	NA
Pittosporum undulatum	Oakland	California	-122.2688339	37.8485462	698 63rd St	introduced	Oakland	NA	NA	NA	NA	NA	NA	NA	NA	NA	NA	NA	NA	NA	NA	NA	NA	NA	NA	NA	NA
Prunus L.	Oakland	California	-122.26744	37.8499456	765 65th St	no_info	Oakland	NA	NA	NA	NA	NA	NA	NA	NA	NA	NA	NA	NA	NA	NA	NA	NA	NA	NA	NA	NA
Fraxinus	Oakland	California	-104.32866	41.31732	5009 M L King Jr Wy	no_info	Oakland	NA	NA	NA	NA	NA	NA	NA	NA	NA	NA	NA	NA	NA	NA	NA	NA	NA	NA	NA	NA
Prunus L.	Oakland	California	-122.2685623	37.8509766	6552 Dover St	no_info	Oakland	NA	NA	NA	NA	NA	NA	NA	NA	NA	NA	NA	NA	NA	NA	NA	NA	NA	NA	NA	NA
Magnolia grandiflora	Oakland	California	-122.2713563	37.8044557	None	introduced	Oakland	NA	NA	NA	NA	NA	NA	NA	NA	NA	NA	NA	NA	NA	NA	NA	NA	NA	NA	NA	NA
Lagerstroemia indica	Oakland	California	-104.349235	41.317299	4300 M L King Jr Wy	introduced	Oakland	NA	NA	NA	NA	NA	NA	NA	NA	NA	NA	NA	NA	NA	NA	NA	NA	NA	NA	NA	NA
Pyrus kawakamii	Oakland	California	-122.273025	37.8299952	880 39th St	no_info	Oakland	NA	NA	NA	NA	NA	NA	NA	NA	NA	NA	NA	NA	NA	NA	NA	NA	NA	NA	NA	NA
Juniperus	Oakland	California	-122.277801	37.8314007	1050 40th St	no_info	Oakland	NA	NA	NA	NA	NA	NA	NA	NA	NA	NA	NA	NA	NA	NA	NA	NA	NA	NA	NA	NA
Fraxinus	Oakland	California	-122.2712461	37.827019	776 37th St	no_info	Oakland	NA	NA	NA	NA	NA	NA	NA	NA	NA	NA	NA	NA	NA	NA	NA	NA	NA	NA	NA	NA
Eucalyptus L'HÃƒÆ’Ã†â€™Ãƒâ€šÃ‚Â©r.	Oakland	California	-122.277801	37.8314007	1050 40th St	no_info	Oakland	NA	NA	NA	NA	NA	NA	NA	NA	NA	NA	NA	NA	NA	NA	NA	NA	NA	NA	NA	NA
Prunus L.	Oakland	California	-122.2727023	37.8334944	887 44th St	no_info	Oakland	NA	NA	NA	NA	NA	NA	NA	NA	NA	NA	NA	NA	NA	NA	NA	NA	NA	NA	NA	NA
Platanus acerifolia	Oakland	California	-122.2752471	37.8349614	4500 Linden St	introduced	Oakland	NA	NA	NA	NA	NA	NA	NA	NA	NA	NA	NA	NA	NA	NA	NA	NA	NA	NA	NA	NA
Prunus L.	Oakland	California	-122.2720047	37.833401	859 44th St	no_info	Oakland	NA	NA	NA	NA	NA	NA	NA	NA	NA	NA	NA	NA	NA	NA	NA	NA	NA	NA	NA	NA
Acer L.	Oakland	California	-122.2713563	37.8044557	None	no_info	Oakland	NA	NA	NA	NA	NA	NA	NA	NA	NA	NA	NA	NA	NA	NA	NA	NA	NA	NA	NA	NA
Lagerstroemia indica	Oakland	California	-122.2697354	37.8330212	747 44th St	introduced	Oakland	NA	NA	NA	NA	NA	NA	NA	NA	NA	NA	NA	NA	NA	NA	NA	NA	NA	NA	NA	NA
Fraxinus	Oakland	California	-122.2713563	37.8044557	None	no_info	Oakland	NA	NA	NA	NA	NA	NA	NA	NA	NA	NA	NA	NA	NA	NA	NA	NA	NA	NA	NA	NA
Fraxinus	Oakland	California	-122.2693017	37.847897	709 63rd St	no_info	Oakland	NA	NA	NA	NA	NA	NA	NA	NA	NA	NA	NA	NA	NA	NA	NA	NA	NA	NA	NA	NA
Acacia longifolia	Oakland	California	-122.2660874	37.8382041	665 53rd St	introduced	Oakland	NA	NA	NA	NA	NA	NA	NA	NA	NA	NA	NA	NA	NA	NA	NA	NA	NA	NA	NA	NA
Lagerstroemia indica	Oakland	California	-122.2645649	37.8333526	546 45th St	introduced	Oakland	NA	NA	NA	NA	NA	NA	NA	NA	NA	NA	NA	NA	NA	NA	NA	NA	NA	NA	NA	NA
Salix babylonica	Oakland	California	-122.2683583	37.850096	794 65th St	introduced	Oakland	NA	NA	NA	NA	NA	NA	NA	NA	NA	NA	NA	NA	NA	NA	NA	NA	NA	NA	NA	NA
Podocarpus gracilior	Oakland	California	-122.2655012	37.8459807	604 60th St	no_info	Oakland	NA	NA	NA	NA	NA	NA	NA	NA	NA	NA	NA	NA	NA	NA	NA	NA	NA	NA	NA	NA
Fraxinus	Oakland	California	-122.2672089	37.8472555	650 Poirier St	no_info	Oakland	NA	NA	NA	NA	NA	NA	NA	NA	NA	NA	NA	NA	NA	NA	NA	NA	NA	NA	NA	NA
Pyrus calleryana	Oakland	California	-122.2683583	37.850096	794 65th St	introduced	Oakland	NA	NA	NA	NA	NA	NA	NA	NA	NA	NA	NA	NA	NA	NA	NA	NA	NA	NA	NA	NA
Fraxinus	Oakland	California	-122.2683583	37.850096	794 65th St	no_info	Oakland	NA	NA	NA	NA	NA	NA	NA	NA	NA	NA	NA	NA	NA	NA	NA	NA	NA	NA	NA	NA
Quercus	Oakland	California	-122.271722	37.827629	828 West Macarthur Bl	no_info	Oakland	NA	NA	NA	NA	NA	NA	NA	NA	NA	NA	NA	NA	NA	NA	NA	NA	NA	NA	NA	NA
Lagerstroemia indica	Oakland	California	-122.2697354	37.8330212	747 44th St	introduced	Oakland	NA	NA	NA	NA	NA	NA	NA	NA	NA	NA	NA	NA	NA	NA	NA	NA	NA	NA	NA	NA
NA	Oakland	California	-104.349235	41.317299	3635 M L King Jr Wy	no_info	Oakland	NA	NA	NA	NA	NA	NA	NA	NA	NA	NA	NA	NA	NA	NA	NA	NA	NA	NA	NA	NA
Pyrus calleryana	Oakland	California	-122.2752123	37.8335666	982 43rd St	introduced	Oakland	NA	NA	NA	NA	NA	NA	NA	NA	NA	NA	NA	NA	NA	NA	NA	NA	NA	NA	NA	NA
Prunus L.	Oakland	California	-122.271231	37.8361176	5105 Genoa St	no_info	Oakland	NA	NA	NA	NA	NA	NA	NA	NA	NA	NA	NA	NA	NA	NA	NA	NA	NA	NA	NA	NA
Malus Mill.	Oakland	California	-122.2672089	37.8472555	650 Poirier St	no_info	Oakland	NA	NA	NA	NA	NA	NA	NA	NA	NA	NA	NA	NA	NA	NA	NA	NA	NA	NA	NA	NA
Koelreuteria Laxm.	Oakland	California	-104.303617	41.316772	5714 M L King Jr Wy	no_info	Oakland	NA	NA	NA	NA	NA	NA	NA	NA	NA	NA	NA	NA	NA	NA	NA	NA	NA	NA	NA	NA
Platanus acerifolia	Oakland	California	-122.2713563	37.8044557	None	introduced	Oakland	NA	NA	NA	NA	NA	NA	NA	NA	NA	NA	NA	NA	NA	NA	NA	NA	NA	NA	NA	NA
NA	Oakland	California	-122.2527981	37.8266657	41St St	no_info	Oakland	NA	NA	NA	NA	NA	NA	NA	NA	NA	NA	NA	NA	NA	NA	NA	NA	NA	NA	NA	NA
Liquidambar styraciflua	Oakland	California	-122.1377891	37.7321587	368 Marlow Dr	introduced	Oakland	NA	NA	NA	NA	NA	NA	NA	NA	NA	NA	NA	NA	NA	NA	NA	NA	NA	NA	NA	NA
Prunus serrulata	Oakland	California	-122.1921849	37.7975795	3536 Victor Av	introduced	Oakland	NA	NA	NA	NA	NA	NA	NA	NA	NA	NA	NA	NA	NA	NA	NA	NA	NA	NA	NA	NA
Pittosporum undulatum	Oakland	California	-122.2713563	37.8044557	None	introduced	Oakland	NA	NA	NA	NA	NA	NA	NA	NA	NA	NA	NA	NA	NA	NA	NA	NA	NA	NA	NA	NA
Pyrus kawakamii	Oakland	California	-122.273025	37.8299952	880 39th St	no_info	Oakland	NA	NA	NA	NA	NA	NA	NA	NA	NA	NA	NA	NA	NA	NA	NA	NA	NA	NA	NA	NA
Jacaranda acutifolia	Oakland	California	-122.2715212	37.83165	4120 Lusk St	introduced	Oakland	NA	NA	NA	NA	NA	NA	NA	NA	NA	NA	NA	NA	NA	NA	NA	NA	NA	NA	NA	NA
Pyrus kawakamii	Oakland	California	-122.273025	37.8299952	880 39th St	no_info	Oakland	NA	NA	NA	NA	NA	NA	NA	NA	NA	NA	NA	NA	NA	NA	NA	NA	NA	NA	NA	NA
Platanus acerifolia	Oakland	California	-122.264413	37.8395599	Shattuck Av	introduced	Oakland	NA	NA	NA	NA	NA	NA	NA	NA	NA	NA	NA	NA	NA	NA	NA	NA	NA	NA	NA	NA
Platanus acerifolia	Oakland	California	-122.264342	37.8332795	536 45th St	introduced	Oakland	NA	NA	NA	NA	NA	NA	NA	NA	NA	NA	NA	NA	NA	NA	NA	NA	NA	NA	NA	NA
Callistemon R.	Oakland	California	-122.2710087	37.8343132	836 45th St	no_info	Oakland	NA	NA	NA	NA	NA	NA	NA	NA	NA	NA	NA	NA	NA	NA	NA	NA	NA	NA	NA	NA
Platanus acerifolia	Oakland	California	-122.271722	37.827629	863 West Macarthur Bl	introduced	Oakland	NA	NA	NA	NA	NA	NA	NA	NA	NA	NA	NA	NA	NA	NA	NA	NA	NA	NA	NA	NA
Lagerstroemia indica	Oakland	California	-122.2663168	37.8516569	6605 Shattuck Av	introduced	Oakland	NA	NA	NA	NA	NA	NA	NA	NA	NA	NA	NA	NA	NA	NA	NA	NA	NA	NA	NA	NA
Prunus L.	Oakland	California	-122.2707568	37.8332211	811 44th St	no_info	Oakland	NA	NA	NA	NA	NA	NA	NA	NA	NA	NA	NA	NA	NA	NA	NA	NA	NA	NA	NA	NA
Pyrus calleryana	Oakland	California	-122.2677035	37.8415124	707 Aileen St	introduced	Oakland	NA	NA	NA	NA	NA	NA	NA	NA	NA	NA	NA	NA	NA	NA	NA	NA	NA	NA	NA	NA
Prunus L.	Oakland	California	-122.2662867	37.8505425	6501 Shattuck Av	no_info	Oakland	NA	NA	NA	NA	NA	NA	NA	NA	NA	NA	NA	NA	NA	NA	NA	NA	NA	NA	NA	NA
Pyrus calleryana	Oakland	California	-104.349235	41.317299	3720 M L King Jr Wy	introduced	Oakland	NA	NA	NA	NA	NA	NA	NA	NA	NA	NA	NA	NA	NA	NA	NA	NA	NA	NA	NA	NA
Cedrus	Oakland	California	-122.2647038	37.8322375	529 44th St	no_info	Oakland	NA	NA	NA	NA	NA	NA	NA	NA	NA	NA	NA	NA	NA	NA	NA	NA	NA	NA	NA	NA
Magnolia grandiflora	Oakland	California	-122.2649905	37.8401816	611 55th St	introduced	Oakland	NA	NA	NA	NA	NA	NA	NA	NA	NA	NA	NA	NA	NA	NA	NA	NA	NA	NA	NA	NA
Magnolia grandiflora	Oakland	California	-122.266106	37.8400324	653 55th St	introduced	Oakland	NA	NA	NA	NA	NA	NA	NA	NA	NA	NA	NA	NA	NA	NA	NA	NA	NA	NA	NA	NA
Cercis	Oakland	California	-122.2728094	37.8339469	4400 Market St	no_info	Oakland	NA	NA	NA	NA	NA	NA	NA	NA	NA	NA	NA	NA	NA	NA	NA	NA	NA	NA	NA	NA
Prunus L.	Oakland	California	-122.2672456	37.8476311	653 62Nd St	no_info	Oakland	NA	NA	NA	NA	NA	NA	NA	NA	NA	NA	NA	NA	NA	NA	NA	NA	NA	NA	NA	NA
Pyrus calleryana	Oakland	California	-122.265195	37.831592	545 43rd St	introduced	Oakland	NA	NA	NA	NA	NA	NA	NA	NA	NA	NA	NA	NA	NA	NA	NA	NA	NA	NA	NA	NA
Magnolia grandiflora	Oakland	California	-122.2665413	37.8394713	660 54th St	introduced	Oakland	NA	NA	NA	NA	NA	NA	NA	NA	NA	NA	NA	NA	NA	NA	NA	NA	NA	NA	NA	NA
Platanus acerifolia	Oakland	California	-122.2713563	37.8044557	None	introduced	Oakland	NA	NA	NA	NA	NA	NA	NA	NA	NA	NA	NA	NA	NA	NA	NA	NA	NA	NA	NA	NA
Prunus L.	Oakland	California	-122.2727909	37.8320874	869 42Nd St	no_info	Oakland	NA	NA	NA	NA	NA	NA	NA	NA	NA	NA	NA	NA	NA	NA	NA	NA	NA	NA	NA	NA
Pyrus calleryana	Oakland	California	-122.273025	37.8299952	880 39th St	introduced	Oakland	NA	NA	NA	NA	NA	NA	NA	NA	NA	NA	NA	NA	NA	NA	NA	NA	NA	NA	NA	NA
Podocarpus gracilior	Oakland	California	-122.1684572	37.756146	2055 Auseon Av	no_info	Oakland	NA	NA	NA	NA	NA	NA	NA	NA	NA	NA	NA	NA	NA	NA	NA	NA	NA	NA	NA	NA
Gleditsia triacanthos	Oakland	California	-122.2719717	37.8116406	618 22Nd St	introduced	Oakland	NA	NA	NA	NA	NA	NA	NA	NA	NA	NA	NA	NA	NA	NA	NA	NA	NA	NA	NA	NA
Melaleuca L.	Oakland	California	-122.2618969	37.8453095	5915 Racine St	no_info	Oakland	NA	NA	NA	NA	NA	NA	NA	NA	NA	NA	NA	NA	NA	NA	NA	NA	NA	NA	NA	NA
Washingtonia robusta	Oakland	California	-122.2665749	37.8511516	6542 Whitney St	introduced	Oakland	NA	NA	NA	NA	NA	NA	NA	NA	NA	NA	NA	NA	NA	NA	NA	NA	NA	NA	NA	NA
Prunus L.	Oakland	California	-122.2666978	37.8516827	6606 Whitney St	no_info	Oakland	NA	NA	NA	NA	NA	NA	NA	NA	NA	NA	NA	NA	NA	NA	NA	NA	NA	NA	NA	NA
Washingtonia robusta	Oakland	California	-122.2638877	37.8324389	4401 Telegraph Av	introduced	Oakland	NA	NA	NA	NA	NA	NA	NA	NA	NA	NA	NA	NA	NA	NA	NA	NA	NA	NA	NA	NA
Platanus acerifolia	Oakland	California	-122.2766053	37.8331946	1000 42Nd St	introduced	Oakland	NA	NA	NA	NA	NA	NA	NA	NA	NA	NA	NA	NA	NA	NA	NA	NA	NA	NA	NA	NA
NA	Oakland	California	-122.2662475	37.851192	6563 Shattuck Av	no_info	Oakland	NA	NA	NA	NA	NA	NA	NA	NA	NA	NA	NA	NA	NA	NA	NA	NA	NA	NA	NA	NA
Pyrus kawakamii	Oakland	California	-122.273025	37.8299952	880 39th St	no_info	Oakland	NA	NA	NA	NA	NA	NA	NA	NA	NA	NA	NA	NA	NA	NA	NA	NA	NA	NA	NA	NA
Pyrus calleryana	Oakland	California	-122.275089	37.8324462	967 42Nd St	introduced	Oakland	NA	NA	NA	NA	NA	NA	NA	NA	NA	NA	NA	NA	NA	NA	NA	NA	NA	NA	NA	NA
Pistacia chinensis	Oakland	California	-122.2715302	37.8318664	821 42Nd St	introduced	Oakland	NA	NA	NA	NA	NA	NA	NA	NA	NA	NA	NA	NA	NA	NA	NA	NA	NA	NA	NA	NA
Podocarpus gracilior	Oakland	California	-122.264467	37.8415502	5614 Shattuck Av	no_info	Oakland	NA	NA	NA	NA	NA	NA	NA	NA	NA	NA	NA	NA	NA	NA	NA	NA	NA	NA	NA	NA
Jacaranda acutifolia	Oakland	California	-122.2527981	37.8266657	41St St	introduced	Oakland	NA	NA	NA	NA	NA	NA	NA	NA	NA	NA	NA	NA	NA	NA	NA	NA	NA	NA	NA	NA
Platanus acerifolia	Oakland	California	-122.2625444	37.8376339	5101 Telegraph Av	introduced	Oakland	NA	NA	NA	NA	NA	NA	NA	NA	NA	NA	NA	NA	NA	NA	NA	NA	NA	NA	NA	NA
Lagerstroemia indica	Oakland	California	-122.2647059	37.8333334	552 45th St	introduced	Oakland	NA	NA	NA	NA	NA	NA	NA	NA	NA	NA	NA	NA	NA	NA	NA	NA	NA	NA	NA	NA
Cercis	Oakland	California	-122.2725997	37.8323812	860 42Nd St	no_info	Oakland	NA	NA	NA	NA	NA	NA	NA	NA	NA	NA	NA	NA	NA	NA	NA	NA	NA	NA	NA	NA
Fraxinus	Oakland	California	-122.2692584	37.8469563	1844 62Nd St	no_info	Oakland	NA	NA	NA	NA	NA	NA	NA	NA	NA	NA	NA	NA	NA	NA	NA	NA	NA	NA	NA	NA
Prunus L.	Oakland	California	-122.2721464	37.835225	874 46th St	no_info	Oakland	NA	NA	NA	NA	NA	NA	NA	NA	NA	NA	NA	NA	NA	NA	NA	NA	NA	NA	NA	NA
Fraxinus	Oakland	California	-122.2702523	37.8459439	765 61St St	no_info	Oakland	NA	NA	NA	NA	NA	NA	NA	NA	NA	NA	NA	NA	NA	NA	NA	NA	NA	NA	NA	NA
NA	Oakland	California	-122.2699982	37.828296	733 Apgar St	no_info	Oakland	NA	NA	NA	NA	NA	NA	NA	NA	NA	NA	NA	NA	NA	NA	NA	NA	NA	NA	NA	NA
Prunus L.	Oakland	California	-122.2717623	37.8333461	851 44th St	no_info	Oakland	NA	NA	NA	NA	NA	NA	NA	NA	NA	NA	NA	NA	NA	NA	NA	NA	NA	NA	NA	NA
Jacaranda acutifolia	Oakland	California	-122.270243	37.8307375	773 41St St	introduced	Oakland	NA	NA	NA	NA	NA	NA	NA	NA	NA	NA	NA	NA	NA	NA	NA	NA	NA	NA	NA	NA
Jacaranda acutifolia	Oakland	California	-122.2708595	37.8317951	801 42Nd St	introduced	Oakland	NA	NA	NA	NA	NA	NA	NA	NA	NA	NA	NA	NA	NA	NA	NA	NA	NA	NA	NA	NA
Platanus acerifolia	Oakland	California	-122.2678597	37.839805	729 55th St	introduced	Oakland	NA	NA	NA	NA	NA	NA	NA	NA	NA	NA	NA	NA	NA	NA	NA	NA	NA	NA	NA	NA
Magnolia grandiflora	Oakland	California	-122.2759308	37.8299174	959 39th St	introduced	Oakland	NA	NA	NA	NA	NA	NA	NA	NA	NA	NA	NA	NA	NA	NA	NA	NA	NA	NA	NA	NA
Geijera Schott	Oakland	California	-122.1735465	37.7634508	2504 78th Av	no_info	Oakland	NA	NA	NA	NA	NA	NA	NA	NA	NA	NA	NA	NA	NA	NA	NA	NA	NA	NA	NA	NA
Gleditsia triacanthos	Oakland	California	-122.2618969	37.8453095	5915 Racine St	introduced	Oakland	NA	NA	NA	NA	NA	NA	NA	NA	NA	NA	NA	NA	NA	NA	NA	NA	NA	NA	NA	NA
Platanus acerifolia	Oakland	California	-122.2713563	37.8044557	None	introduced	Oakland	NA	NA	NA	NA	NA	NA	NA	NA	NA	NA	NA	NA	NA	NA	NA	NA	NA	NA	NA	NA
NA	Oakland	California	-122.2455207	37.8512323	40 Eucalyptus Rd	no_info	Oakland	NA	NA	NA	NA	NA	NA	NA	NA	NA	NA	NA	NA	NA	NA	NA	NA	NA	NA	NA	NA
Celtis L.	Oakland	California	-122.2646271	37.8469101	6099 Racine St	no_info	Oakland	NA	NA	NA	NA	NA	NA	NA	NA	NA	NA	NA	NA	NA	NA	NA	NA	NA	NA	NA	NA
Cordyline australis	Oakland	California	-122.2646104	37.8431237	5720 Shattuck Av	introduced	Oakland	NA	NA	NA	NA	NA	NA	NA	NA	NA	NA	NA	NA	NA	NA	NA	NA	NA	NA	NA	NA
Robinia	Oakland	California	-122.2627598	37.8450523	536 59th St	no_info	Oakland	NA	NA	NA	NA	NA	NA	NA	NA	NA	NA	NA	NA	NA	NA	NA	NA	NA	NA	NA	NA
Celtis L.	Oakland	California	-122.2646271	37.8469101	6099 Racine St	no_info	Oakland	NA	NA	NA	NA	NA	NA	NA	NA	NA	NA	NA	NA	NA	NA	NA	NA	NA	NA	NA	NA
Lagerstroemia indica	Oakland	California	-122.2619404	37.8487335	530 63rd St	introduced	Oakland	NA	NA	NA	NA	NA	NA	NA	NA	NA	NA	NA	NA	NA	NA	NA	NA	NA	NA	NA	NA
Prunus L.	Oakland	California	-122.2646104	37.8431237	5720 Shattuck Av	no_info	Oakland	NA	NA	NA	NA	NA	NA	NA	NA	NA	NA	NA	NA	NA	NA	NA	NA	NA	NA	NA	NA
Melaleuca L.	Oakland	California	-122.2617705	37.8461135	5986 Racine St	no_info	Oakland	NA	NA	NA	NA	NA	NA	NA	NA	NA	NA	NA	NA	NA	NA	NA	NA	NA	NA	NA	NA
Ligustrum	Oakland	California	-122.2632637	37.8378916	52Nd St	no_info	Oakland	NA	NA	NA	NA	NA	NA	NA	NA	NA	NA	NA	NA	NA	NA	NA	NA	NA	NA	NA	NA
Pyrus kawakamii	Oakland	California	-122.2639143	37.8434345	571 58th St	no_info	Oakland	NA	NA	NA	NA	NA	NA	NA	NA	NA	NA	NA	NA	NA	NA	NA	NA	NA	NA	NA	NA
Olea europaea	Oakland	California	-122.2607988	37.8500434	505 Alcatraz Av	introduced	Oakland	NA	NA	NA	NA	NA	NA	NA	NA	NA	NA	NA	NA	NA	NA	NA	NA	NA	NA	NA	NA
Melaleuca L.	Oakland	California	-122.2618148	37.8443202	5811 Racine St	no_info	Oakland	NA	NA	NA	NA	NA	NA	NA	NA	NA	NA	NA	NA	NA	NA	NA	NA	NA	NA	NA	NA
Pyrus calleryana	Oakland	California	-122.262396	37.8419645	5650 Carberry Av	introduced	Oakland	NA	NA	NA	NA	NA	NA	NA	NA	NA	NA	NA	NA	NA	NA	NA	NA	NA	NA	NA	NA
NA	Oakland	California	-122.262396	37.8419645	5650 Carberry Av	no_info	Oakland	NA	NA	NA	NA	NA	NA	NA	NA	NA	NA	NA	NA	NA	NA	NA	NA	NA	NA	NA	NA
Melaleuca L.	Oakland	California	-122.2626664	37.8496324	6366 Racine St	no_info	Oakland	NA	NA	NA	NA	NA	NA	NA	NA	NA	NA	NA	NA	NA	NA	NA	NA	NA	NA	NA	NA
Podocarpus gracilior	Oakland	California	-122.2647505	37.844094	5828 Shattuck Av	no_info	Oakland	NA	NA	NA	NA	NA	NA	NA	NA	NA	NA	NA	NA	NA	NA	NA	NA	NA	NA	NA	NA
Gleditsia triacanthos	Oakland	California	-122.2619883	37.8419727	508 Aileen St	introduced	Oakland	NA	NA	NA	NA	NA	NA	NA	NA	NA	NA	NA	NA	NA	NA	NA	NA	NA	NA	NA	NA
Pyrus kawakamii	Oakland	California	-122.2627933	37.8435846	539 58th St	no_info	Oakland	NA	NA	NA	NA	NA	NA	NA	NA	NA	NA	NA	NA	NA	NA	NA	NA	NA	NA	NA	NA
Platanus acerifolia	Oakland	California	-122.2505484	37.8415041	5482 Kales Av	introduced	Oakland	NA	NA	NA	NA	NA	NA	NA	NA	NA	NA	NA	NA	NA	NA	NA	NA	NA	NA	NA	NA
Cinnamomum camphora	Oakland	California	-122.2631416	37.8420725	544 Aileen St	introduced	Oakland	NA	NA	NA	NA	NA	NA	NA	NA	NA	NA	NA	NA	NA	NA	NA	NA	NA	NA	NA	NA
Ulmus parvifolia	Oakland	California	-122.258657	37.8478798	436 61St St	introduced	Oakland	NA	NA	NA	NA	NA	NA	NA	NA	NA	NA	NA	NA	NA	NA	NA	NA	NA	NA	NA	NA
NA	Oakland	California	-122.2840826	37.8388652	5532 Fremont St	no_info	Oakland	NA	NA	NA	NA	NA	NA	NA	NA	NA	NA	NA	NA	NA	NA	NA	NA	NA	NA	NA	NA
Schinus molle	Oakland	California	-122.2758517	37.8303329	950 39th St	introduced	Oakland	NA	NA	NA	NA	NA	NA	NA	NA	NA	NA	NA	NA	NA	NA	NA	NA	NA	NA	NA	NA
Liquidambar styraciflua	Oakland	California	-122.2841469	37.8390706	5540 Fremont St	introduced	Oakland	NA	NA	NA	NA	NA	NA	NA	NA	NA	NA	NA	NA	NA	NA	NA	NA	NA	NA	NA	NA
Lyonothamnus asplenifolius	Oakland	California	-122.2798515	37.8388915	1048 55th St	no_info	Oakland	NA	NA	NA	NA	NA	NA	NA	NA	NA	NA	NA	NA	NA	NA	NA	NA	NA	NA	NA	NA
Fraxinus	Oakland	California	-122.2618082	37.8487476	526 63rd St	no_info	Oakland	NA	NA	NA	NA	NA	NA	NA	NA	NA	NA	NA	NA	NA	NA	NA	NA	NA	NA	NA	NA
Acer L.	Oakland	California	-122.2836938	37.8388791	5525 Marshall St	no_info	Oakland	NA	NA	NA	NA	NA	NA	NA	NA	NA	NA	NA	NA	NA	NA	NA	NA	NA	NA	NA	NA
Aesculus carnea	Oakland	California	-122.2801686	37.8389451	5509 Gaskill St	no_info	Oakland	NA	NA	NA	NA	NA	NA	NA	NA	NA	NA	NA	NA	NA	NA	NA	NA	NA	NA	NA	NA
Acer L.	Oakland	California	-122.2629903	37.844654	547 59th St	no_info	Oakland	NA	NA	NA	NA	NA	NA	NA	NA	NA	NA	NA	NA	NA	NA	NA	NA	NA	NA	NA	NA
Eucalyptus nicholii	Oakland	California	-122.2638391	37.8327367	4425 Telegraph Av	introduced	Oakland	NA	NA	NA	NA	NA	NA	NA	NA	NA	NA	NA	NA	NA	NA	NA	NA	NA	NA	NA	NA
NA	Oakland	California	-122.2746749	37.839365	916 55th St	no_info	Oakland	NA	NA	NA	NA	NA	NA	NA	NA	NA	NA	NA	NA	NA	NA	NA	NA	NA	NA	NA	NA
Lagerstroemia indica	Oakland	California	-122.274234	37.8362849	923 52Nd St	introduced	Oakland	NA	NA	NA	NA	NA	NA	NA	NA	NA	NA	NA	NA	NA	NA	NA	NA	NA	NA	NA	NA
Fraxinus	Oakland	California	-122.2621044	37.847667	533 62Nd St	no_info	Oakland	NA	NA	NA	NA	NA	NA	NA	NA	NA	NA	NA	NA	NA	NA	NA	NA	NA	NA	NA	NA
Platanus acerifolia	Oakland	California	-122.2825885	37.84016	5696 San Pablo Av	introduced	Oakland	NA	NA	NA	NA	NA	NA	NA	NA	NA	NA	NA	NA	NA	NA	NA	NA	NA	NA	NA	NA
Magnolia grandiflora	Oakland	California	-122.2790043	37.8396927	1024 56th St	introduced	Oakland	NA	NA	NA	NA	NA	NA	NA	NA	NA	NA	NA	NA	NA	NA	NA	NA	NA	NA	NA	NA
Acer L.	Oakland	California	-122.2840826	37.8388652	5532 Fremont St	no_info	Oakland	NA	NA	NA	NA	NA	NA	NA	NA	NA	NA	NA	NA	NA	NA	NA	NA	NA	NA	NA	NA
Fraxinus	Oakland	California	-122.2643849	37.8516103	647 66th St	no_info	Oakland	NA	NA	NA	NA	NA	NA	NA	NA	NA	NA	NA	NA	NA	NA	NA	NA	NA	NA	NA	NA
Acer L.	Oakland	California	-122.260998	37.8488327	6301 Telegraph Av	no_info	Oakland	NA	NA	NA	NA	NA	NA	NA	NA	NA	NA	NA	NA	NA	NA	NA	NA	NA	NA	NA	NA
Populus nigra	Oakland	California	-122.2760636	37.8429244	5825 Occidental St	introduced	Oakland	NA	NA	NA	NA	NA	NA	NA	NA	NA	NA	NA	NA	NA	NA	NA	NA	NA	NA	NA	NA
Magnolia grandiflora	Oakland	California	-122.2795439	37.8392426	1039 56th St	introduced	Oakland	NA	NA	NA	NA	NA	NA	NA	NA	NA	NA	NA	NA	NA	NA	NA	NA	NA	NA	NA	NA
Celtis L.	Oakland	California	-122.2639126	37.8508591	6509 Wheeler St	no_info	Oakland	NA	NA	NA	NA	NA	NA	NA	NA	NA	NA	NA	NA	NA	NA	NA	NA	NA	NA	NA	NA
NA	Oakland	California	-122.2295357	37.7806375	1441 28th Av	no_info	Oakland	NA	NA	NA	NA	NA	NA	NA	NA	NA	NA	NA	NA	NA	NA	NA	NA	NA	NA	NA	NA
Lagerstroemia indica	Oakland	California	-122.2646274	37.832938	541 45th St	introduced	Oakland	NA	NA	NA	NA	NA	NA	NA	NA	NA	NA	NA	NA	NA	NA	NA	NA	NA	NA	NA	NA
Pyrus calleryana	Oakland	California	-122.2806898	37.8377129	1069 54th St	introduced	Oakland	NA	NA	NA	NA	NA	NA	NA	NA	NA	NA	NA	NA	NA	NA	NA	NA	NA	NA	NA	NA
Pyrus calleryana	Oakland	California	-122.2814595	37.8392801	1082 56th St	introduced	Oakland	NA	NA	NA	NA	NA	NA	NA	NA	NA	NA	NA	NA	NA	NA	NA	NA	NA	NA	NA	NA
NA	Oakland	California	-122.2618214	37.8483753	529 63rd St	no_info	Oakland	NA	NA	NA	NA	NA	NA	NA	NA	NA	NA	NA	NA	NA	NA	NA	NA	NA	NA	NA	NA
Magnolia grandiflora	Oakland	California	-122.2717477	37.8228625	699 33rd St	introduced	Oakland	NA	NA	NA	NA	NA	NA	NA	NA	NA	NA	NA	NA	NA	NA	NA	NA	NA	NA	NA	NA
Cercis	Oakland	California	-122.2759647	37.8431832	5837 Occidental St	no_info	Oakland	NA	NA	NA	NA	NA	NA	NA	NA	NA	NA	NA	NA	NA	NA	NA	NA	NA	NA	NA	NA
Crataegus phaenopyrum	Oakland	California	-122.2650019	37.8330122	557 45th St	introduced	Oakland	NA	NA	NA	NA	NA	NA	NA	NA	NA	NA	NA	NA	NA	NA	NA	NA	NA	NA	NA	NA
NA	Oakland	California	-122.2824691	37.848479	1051 65th St	no_info	Oakland	NA	NA	NA	NA	NA	NA	NA	NA	NA	NA	NA	NA	NA	NA	NA	NA	NA	NA	NA	NA
Ficus retusa	Oakland	California	-122.2764595	37.8301846	970 39th St	introduced	Oakland	NA	NA	NA	NA	NA	NA	NA	NA	NA	NA	NA	NA	NA	NA	NA	NA	NA	NA	NA	NA
Magnolia grandiflora	Oakland	California	-122.2756045	37.8401623	930 56th St	introduced	Oakland	NA	NA	NA	NA	NA	NA	NA	NA	NA	NA	NA	NA	NA	NA	NA	NA	NA	NA	NA	NA
NA	Oakland	California	-122.2657752	37.8517118	694 66th St	no_info	Oakland	NA	NA	NA	NA	NA	NA	NA	NA	NA	NA	NA	NA	NA	NA	NA	NA	NA	NA	NA	NA
Prunus serrulata	Oakland	California	-122.2785083	37.8387662	1007 55th St	introduced	Oakland	NA	NA	NA	NA	NA	NA	NA	NA	NA	NA	NA	NA	NA	NA	NA	NA	NA	NA	NA	NA
Lagerstroemia indica	Oakland	California	-122.2650461	37.8484301	591 63rd St	introduced	Oakland	NA	NA	NA	NA	NA	NA	NA	NA	NA	NA	NA	NA	NA	NA	NA	NA	NA	NA	NA	NA
Celtis L.	Oakland	California	-122.28264	37.8437561	6025 Herzog St	no_info	Oakland	NA	NA	NA	NA	NA	NA	NA	NA	NA	NA	NA	NA	NA	NA	NA	NA	NA	NA	NA	NA
Pyrus kawakamii	Oakland	California	-122.2788896	37.8455006	6172 Baker St	no_info	Oakland	NA	NA	NA	NA	NA	NA	NA	NA	NA	NA	NA	NA	NA	NA	NA	NA	NA	NA	NA	NA
Prunus serrulata	Oakland	California	-122.2776001	37.839228	980 55th St	introduced	Oakland	NA	NA	NA	NA	NA	NA	NA	NA	NA	NA	NA	NA	NA	NA	NA	NA	NA	NA	NA	NA
Pyrus kawakamii	Oakland	California	-122.2788	37.8452968	6156 Baker St	no_info	Oakland	NA	NA	NA	NA	NA	NA	NA	NA	NA	NA	NA	NA	NA	NA	NA	NA	NA	NA	NA	NA
NA	Oakland	California	-122.2783934	37.838754	1003 55th St	no_info	Oakland	NA	NA	NA	NA	NA	NA	NA	NA	NA	NA	NA	NA	NA	NA	NA	NA	NA	NA	NA	NA
Celtis L.	Oakland	California	-122.2631606	37.8475509	554 61St St	no_info	Oakland	NA	NA	NA	NA	NA	NA	NA	NA	NA	NA	NA	NA	NA	NA	NA	NA	NA	NA	NA	NA
Melaleuca L.	Oakland	California	-122.262048	37.8472189	6100 Racine St	no_info	Oakland	NA	NA	NA	NA	NA	NA	NA	NA	NA	NA	NA	NA	NA	NA	NA	NA	NA	NA	NA	NA
Gleditsia triacanthos	Oakland	California	-122.2634624	37.8478329	563 62Nd St	introduced	Oakland	NA	NA	NA	NA	NA	NA	NA	NA	NA	NA	NA	NA	NA	NA	NA	NA	NA	NA	NA	NA
Prunus L.	Oakland	California	-122.2801644	37.8372774	1061 53rd St	no_info	Oakland	NA	NA	NA	NA	NA	NA	NA	NA	NA	NA	NA	NA	NA	NA	NA	NA	NA	NA	NA	NA
Prunus L.	Oakland	California	-122.2648229	37.8488932	588 63rd St	no_info	Oakland	NA	NA	NA	NA	NA	NA	NA	NA	NA	NA	NA	NA	NA	NA	NA	NA	NA	NA	NA	NA
Magnolia grandiflora	Oakland	California	-122.2846585	37.8391202	5547 Fremont St	introduced	Oakland	NA	NA	NA	NA	NA	NA	NA	NA	NA	NA	NA	NA	NA	NA	NA	NA	NA	NA	NA	NA
Ficus sp.	Oakland	California	-122.2823533	37.8485543	1045 65th St	no_info	Oakland	NA	NA	NA	NA	NA	NA	NA	NA	NA	NA	NA	NA	NA	NA	NA	NA	NA	NA	NA	NA
Platanus acerifolia	Oakland	California	-122.264174	37.8448549	580 59th St	introduced	Oakland	NA	NA	NA	NA	NA	NA	NA	NA	NA	NA	NA	NA	NA	NA	NA	NA	NA	NA	NA	NA
Pistacia chinensis	Oakland	California	-122.2839224	37.8397783	5565 Marshall St	introduced	Oakland	NA	NA	NA	NA	NA	NA	NA	NA	NA	NA	NA	NA	NA	NA	NA	NA	NA	NA	NA	NA
Magnolia grandiflora	Oakland	California	-122.2845041	37.8386695	5527 Fremont St	introduced	Oakland	NA	NA	NA	NA	NA	NA	NA	NA	NA	NA	NA	NA	NA	NA	NA	NA	NA	NA	NA	NA
Platanus acerifolia	Oakland	California	-122.2833169	37.8393715	5633 San Pablo Av	introduced	Oakland	NA	NA	NA	NA	NA	NA	NA	NA	NA	NA	NA	NA	NA	NA	NA	NA	NA	NA	NA	NA
Pistacia chinensis	Oakland	California	-122.2128686	37.802533	2202 Damuth St	introduced	Oakland	NA	NA	NA	NA	NA	NA	NA	NA	NA	NA	NA	NA	NA	NA	NA	NA	NA	NA	NA	NA
Pinus	Oakland	California	-122.2413153	37.7921068	1532 East 19th St	no_info	Oakland	NA	NA	NA	NA	NA	NA	NA	NA	NA	NA	NA	NA	NA	NA	NA	NA	NA	NA	NA	NA
Geijera Schott	Oakland	California	-72.786208	41.7426	6440 Irwin Ct	no_info	Oakland	NA	NA	NA	NA	NA	NA	NA	NA	NA	NA	NA	NA	NA	NA	NA	NA	NA	NA	NA	NA
Magnolia grandiflora	Oakland	California	-122.2843749	37.8383101	5505 Fremont St	introduced	Oakland	NA	NA	NA	NA	NA	NA	NA	NA	NA	NA	NA	NA	NA	NA	NA	NA	NA	NA	NA	NA
Ulmus parvifolia	Oakland	California	-122.2507727	37.82923	4239 Howe St	introduced	Oakland	NA	NA	NA	NA	NA	NA	NA	NA	NA	NA	NA	NA	NA	NA	NA	NA	NA	NA	NA	NA
Prunus L.	Oakland	California	-122.2844412	37.8379281	1215 55th St	no_info	Oakland	NA	NA	NA	NA	NA	NA	NA	NA	NA	NA	NA	NA	NA	NA	NA	NA	NA	NA	NA	NA
Pyrus calleryana	Oakland	California	-122.2490958	37.8270426	4229 Glen Av	introduced	Oakland	NA	NA	NA	NA	NA	NA	NA	NA	NA	NA	NA	NA	NA	NA	NA	NA	NA	NA	NA	NA
Prunus L.	Oakland	California	-122.2628585	37.8488304	6239 Racine St	no_info	Oakland	NA	NA	NA	NA	NA	NA	NA	NA	NA	NA	NA	NA	NA	NA	NA	NA	NA	NA	NA	NA
Malus Mill.	Oakland	California	-122.2626032	37.8501294	602 Alcatraz Av	no_info	Oakland	NA	NA	NA	NA	NA	NA	NA	NA	NA	NA	NA	NA	NA	NA	NA	NA	NA	NA	NA	NA
Pyrus kawakamii	Oakland	California	-122.2527304	37.8237732	82 Montell St	no_info	Oakland	NA	NA	NA	NA	NA	NA	NA	NA	NA	NA	NA	NA	NA	NA	NA	NA	NA	NA	NA	NA
Prunus L.	Oakland	California	-122.2650755	37.8500961	677 65th St	no_info	Oakland	NA	NA	NA	NA	NA	NA	NA	NA	NA	NA	NA	NA	NA	NA	NA	NA	NA	NA	NA	NA
Acacia	Oakland	California	-122.2575705	37.8341191	4801 Lawton Av	no_info	Oakland	NA	NA	NA	NA	NA	NA	NA	NA	NA	NA	NA	NA	NA	NA	NA	NA	NA	NA	NA	NA
Lagerstroemia indica	Oakland	California	-122.2657781	37.8514651	6562 Shattuck Av	introduced	Oakland	NA	NA	NA	NA	NA	NA	NA	NA	NA	NA	NA	NA	NA	NA	NA	NA	NA	NA	NA	NA
Acer L.	Oakland	California	-122.2526567	37.8308335	4277 Gilbert St	no_info	Oakland	NA	NA	NA	NA	NA	NA	NA	NA	NA	NA	NA	NA	NA	NA	NA	NA	NA	NA	NA	NA
Celtis L.	Oakland	California	-122.263506	37.8510834	6518 Wheeler St	no_info	Oakland	NA	NA	NA	NA	NA	NA	NA	NA	NA	NA	NA	NA	NA	NA	NA	NA	NA	NA	NA	NA
Lagerstroemia indica	Oakland	California	-122.2656352	37.8518555	6610 Shattuck Av	introduced	Oakland	NA	NA	NA	NA	NA	NA	NA	NA	NA	NA	NA	NA	NA	NA	NA	NA	NA	NA	NA	NA
Platanus acerifolia	Oakland	California	-122.2816328	37.8408159	1074 57th St	introduced	Oakland	NA	NA	NA	NA	NA	NA	NA	NA	NA	NA	NA	NA	NA	NA	NA	NA	NA	NA	NA	NA
Pyrus kawakamii	Oakland	California	-122.2836985	37.8406605	1131 Stanford Av	no_info	Oakland	NA	NA	NA	NA	NA	NA	NA	NA	NA	NA	NA	NA	NA	NA	NA	NA	NA	NA	NA	NA
Koelreuteria Laxm.	Oakland	California	-122.2753815	37.8401515	922 56th St	no_info	Oakland	NA	NA	NA	NA	NA	NA	NA	NA	NA	NA	NA	NA	NA	NA	NA	NA	NA	NA	NA	NA
Pistacia chinensis	Oakland	California	-122.2646952	37.8477278	589 62Nd St	introduced	Oakland	NA	NA	NA	NA	NA	NA	NA	NA	NA	NA	NA	NA	NA	NA	NA	NA	NA	NA	NA	NA
NA	Oakland	California	-122.2825504	37.844339	1070 61St St	no_info	Oakland	NA	NA	NA	NA	NA	NA	NA	NA	NA	NA	NA	NA	NA	NA	NA	NA	NA	NA	NA	NA
Geijera Schott	Oakland	California	-122.2740856	37.8378964	950 53rd St	no_info	Oakland	NA	NA	NA	NA	NA	NA	NA	NA	NA	NA	NA	NA	NA	NA	NA	NA	NA	NA	NA	NA
Magnolia grandiflora	Oakland	California	-122.2848133	37.8395921	5571 Fremont St	introduced	Oakland	NA	NA	NA	NA	NA	NA	NA	NA	NA	NA	NA	NA	NA	NA	NA	NA	NA	NA	NA	NA
Prunus L.	Oakland	California	-122.2713563	37.8044557	None	no_info	Oakland	NA	NA	NA	NA	NA	NA	NA	NA	NA	NA	NA	NA	NA	NA	NA	NA	NA	NA	NA	NA
Jacaranda acutifolia	Oakland	California	-122.2806905	37.8416718	1049 Stanford Av	introduced	Oakland	NA	NA	NA	NA	NA	NA	NA	NA	NA	NA	NA	NA	NA	NA	NA	NA	NA	NA	NA	NA
Platanus acerifolia	Oakland	California	-122.279632	37.7974244	590 2Nd St	introduced	Oakland	NA	NA	NA	NA	NA	NA	NA	NA	NA	NA	NA	NA	NA	NA	NA	NA	NA	NA	NA	NA
Prunus L.	Oakland	California	-122.2750121	37.8240047	884 33rd St	no_info	Oakland	NA	NA	NA	NA	NA	NA	NA	NA	NA	NA	NA	NA	NA	NA	NA	NA	NA	NA	NA	NA
Fraxinus	Oakland	California	-122.2566929	37.8499561	6304 Colby St	no_info	Oakland	NA	NA	NA	NA	NA	NA	NA	NA	NA	NA	NA	NA	NA	NA	NA	NA	NA	NA	NA	NA
Ulmus americana	Oakland	California	-122.2447044	37.8497675	6602 Chabot Rd	introduced	Oakland	NA	NA	NA	NA	NA	NA	NA	NA	NA	NA	NA	NA	NA	NA	NA	NA	NA	NA	NA	NA
Geijera Schott	Oakland	California	-122.2582307	37.8455873	5911 Howell St	no_info	Oakland	NA	NA	NA	NA	NA	NA	NA	NA	NA	NA	NA	NA	NA	NA	NA	NA	NA	NA	NA	NA
Pittosporum undulatum	Oakland	California	-122.2567533	37.8435157	5532 Claremont Av	introduced	Oakland	NA	NA	NA	NA	NA	NA	NA	NA	NA	NA	NA	NA	NA	NA	NA	NA	NA	NA	NA	NA
Cordyline australis	Oakland	California	-122.2592801	37.8362065	5000 Webster St	introduced	Oakland	NA	NA	NA	NA	NA	NA	NA	NA	NA	NA	NA	NA	NA	NA	NA	NA	NA	NA	NA	NA
Platanus acerifolia	Oakland	California	-122.2524534	37.8480263	5951 College Av	introduced	Oakland	NA	NA	NA	NA	NA	NA	NA	NA	NA	NA	NA	NA	NA	NA	NA	NA	NA	NA	NA	NA
Gleditsia triacanthos	Oakland	California	-122.2598727	37.84372	5784 Vicente St	introduced	Oakland	NA	NA	NA	NA	NA	NA	NA	NA	NA	NA	NA	NA	NA	NA	NA	NA	NA	NA	NA	NA
Platanus acerifolia	Oakland	California	-122.2503262	37.8361637	5200 Broadway	introduced	Oakland	NA	NA	NA	NA	NA	NA	NA	NA	NA	NA	NA	NA	NA	NA	NA	NA	NA	NA	NA	NA
Betula	Oakland	California	-72.901212	41.651706	5877 Birch Ct	no_info	Oakland	NA	NA	NA	NA	NA	NA	NA	NA	NA	NA	NA	NA	NA	NA	NA	NA	NA	NA	NA	NA
Celtis L.	Oakland	California	-122.2631257	37.8299476	488 41St St	no_info	Oakland	NA	NA	NA	NA	NA	NA	NA	NA	NA	NA	NA	NA	NA	NA	NA	NA	NA	NA	NA	NA
Pistacia chinensis	Oakland	California	-122.2482504	37.8504435	6475 Florio St	introduced	Oakland	NA	NA	NA	NA	NA	NA	NA	NA	NA	NA	NA	NA	NA	NA	NA	NA	NA	NA	NA	NA
Ceratonia siliqua	Oakland	California	-122.2539675	37.8461527	5848 Chabot Rd	introduced	Oakland	NA	NA	NA	NA	NA	NA	NA	NA	NA	NA	NA	NA	NA	NA	NA	NA	NA	NA	NA	NA
Quercus	Oakland	California	-122.253205	37.831865	292 Mather St	no_info	Oakland	NA	NA	NA	NA	NA	NA	NA	NA	NA	NA	NA	NA	NA	NA	NA	NA	NA	NA	NA	NA
NA	Oakland	California	-122.247036	37.8495729	5920 Ross St	no_info	Oakland	NA	NA	NA	NA	NA	NA	NA	NA	NA	NA	NA	NA	NA	NA	NA	NA	NA	NA	NA	NA
Celtis L.	Oakland	California	-122.2436681	37.8510348	5934 Chabot Crest	no_info	Oakland	NA	NA	NA	NA	NA	NA	NA	NA	NA	NA	NA	NA	NA	NA	NA	NA	NA	NA	NA	NA
Callistemon R.	Oakland	California	-122.2521246	37.8492825	6058 College Av	no_info	Oakland	NA	NA	NA	NA	NA	NA	NA	NA	NA	NA	NA	NA	NA	NA	NA	NA	NA	NA	NA	NA
Ulmus parvifolia	Oakland	California	-122.2610221	37.8435866	5730 Telegraph Av	introduced	Oakland	NA	NA	NA	NA	NA	NA	NA	NA	NA	NA	NA	NA	NA	NA	NA	NA	NA	NA	NA	NA
Morus alba	Oakland	California	-122.2529768	37.8423708	5459 Boyd Av	introduced	Oakland	NA	NA	NA	NA	NA	NA	NA	NA	NA	NA	NA	NA	NA	NA	NA	NA	NA	NA	NA	NA
Prunus L.	Oakland	California	-122.2477005	37.8496711	6221 Harwood Av	no_info	Oakland	NA	NA	NA	NA	NA	NA	NA	NA	NA	NA	NA	NA	NA	NA	NA	NA	NA	NA	NA	NA
Fraxinus	Oakland	California	-122.2579843	37.836377	395 51St St	no_info	Oakland	NA	NA	NA	NA	NA	NA	NA	NA	NA	NA	NA	NA	NA	NA	NA	NA	NA	NA	NA	NA
Pistacia chinensis	Oakland	California	-122.2488749	37.838869	5385 Thomas Av	introduced	Oakland	NA	NA	NA	NA	NA	NA	NA	NA	NA	NA	NA	NA	NA	NA	NA	NA	NA	NA	NA	NA
Prunus L.	Oakland	California	-122.2117068	37.7996857	3521 Wilson Av	no_info	Oakland	NA	NA	NA	NA	NA	NA	NA	NA	NA	NA	NA	NA	NA	NA	NA	NA	NA	NA	NA	NA
Ginkgo biloba	Oakland	California	-122.224648	37.8055582	3934 Glen Park Rd	introduced	Oakland	NA	NA	NA	NA	NA	NA	NA	NA	NA	NA	NA	NA	NA	NA	NA	NA	NA	NA	NA	NA
Robinia	Oakland	California	-122.24987	37.844549	5701 Keith Av	no_info	Oakland	NA	NA	NA	NA	NA	NA	NA	NA	NA	NA	NA	NA	NA	NA	NA	NA	NA	NA	NA	NA
Quercus	Oakland	California	-122.2486911	37.84075	5521 Broadway	no_info	Oakland	NA	NA	NA	NA	NA	NA	NA	NA	NA	NA	NA	NA	NA	NA	NA	NA	NA	NA	NA	NA
Ulmus americana	Oakland	California	-122.250519	37.8473941	6074 Chabot Rd	introduced	Oakland	NA	NA	NA	NA	NA	NA	NA	NA	NA	NA	NA	NA	NA	NA	NA	NA	NA	NA	NA	NA
Fraxinus	Oakland	California	-122.2593016	37.8498094	466 North St	no_info	Oakland	NA	NA	NA	NA	NA	NA	NA	NA	NA	NA	NA	NA	NA	NA	NA	NA	NA	NA	NA	NA
Fraxinus	Oakland	California	-122.2545952	37.8409193	5370 Shafter Av	no_info	Oakland	NA	NA	NA	NA	NA	NA	NA	NA	NA	NA	NA	NA	NA	NA	NA	NA	NA	NA	NA	NA
Platanus acerifolia	Oakland	California	-122.2480158	37.842074	5563 Kales Av	introduced	Oakland	NA	NA	NA	NA	NA	NA	NA	NA	NA	NA	NA	NA	NA	NA	NA	NA	NA	NA	NA	NA
Platanus acerifolia	Oakland	California	-122.2511394	37.8369302	5251 Broadway	introduced	Oakland	NA	NA	NA	NA	NA	NA	NA	NA	NA	NA	NA	NA	NA	NA	NA	NA	NA	NA	NA	NA
Platanus acerifolia	Oakland	California	-122.2472189	37.8397972	5443 Belgrave Pl	introduced	Oakland	NA	NA	NA	NA	NA	NA	NA	NA	NA	NA	NA	NA	NA	NA	NA	NA	NA	NA	NA	NA
NA	Oakland	California	-122.259038	37.8369395	466 51St St	no_info	Oakland	NA	NA	NA	NA	NA	NA	NA	NA	NA	NA	NA	NA	NA	NA	NA	NA	NA	NA	NA	NA
Platanus acerifolia	Oakland	California	-122.2505774	37.850803	6240 Auburn Av	introduced	Oakland	NA	NA	NA	NA	NA	NA	NA	NA	NA	NA	NA	NA	NA	NA	NA	NA	NA	NA	NA	NA
Pyrus kawakamii	Oakland	California	-122.2561681	37.8382771	5233 Boyd Av	no_info	Oakland	NA	NA	NA	NA	NA	NA	NA	NA	NA	NA	NA	NA	NA	NA	NA	NA	NA	NA	NA	NA
Celtis L.	Oakland	California	-122.2537285	37.8388106	5311 James Av	no_info	Oakland	NA	NA	NA	NA	NA	NA	NA	NA	NA	NA	NA	NA	NA	NA	NA	NA	NA	NA	NA	NA
Platanus acerifolia	Oakland	California	-122.2481063	37.8420128	5559 Kales Av	introduced	Oakland	NA	NA	NA	NA	NA	NA	NA	NA	NA	NA	NA	NA	NA	NA	NA	NA	NA	NA	NA	NA
Ceratonia siliqua	Oakland	California	-122.2486343	37.8503119	6451 Florio St	introduced	Oakland	NA	NA	NA	NA	NA	NA	NA	NA	NA	NA	NA	NA	NA	NA	NA	NA	NA	NA	NA	NA
Lagerstroemia indica	Oakland	California	-122.2469352	37.8426898	5664 Broadway	introduced	Oakland	NA	NA	NA	NA	NA	NA	NA	NA	NA	NA	NA	NA	NA	NA	NA	NA	NA	NA	NA	NA
Robinia	Oakland	California	-122.2530946	37.8360952	5188 Coronado Av	no_info	Oakland	NA	NA	NA	NA	NA	NA	NA	NA	NA	NA	NA	NA	NA	NA	NA	NA	NA	NA	NA	NA
NA	Oakland	California	-122.258188	37.836526	398 51St St	no_info	Oakland	NA	NA	NA	NA	NA	NA	NA	NA	NA	NA	NA	NA	NA	NA	NA	NA	NA	NA	NA	NA
Acer L.	Oakland	California	-122.2438664	37.8509314	5927 Chabot Crest	no_info	Oakland	NA	NA	NA	NA	NA	NA	NA	NA	NA	NA	NA	NA	NA	NA	NA	NA	NA	NA	NA	NA
Platanus acerifolia	Oakland	California	-122.2478435	37.8450493	5816 Ocean View Dr	introduced	Oakland	NA	NA	NA	NA	NA	NA	NA	NA	NA	NA	NA	NA	NA	NA	NA	NA	NA	NA	NA	NA
Platanus acerifolia	Oakland	California	-122.2468787	37.8420553	5621 Kales Av	introduced	Oakland	NA	NA	NA	NA	NA	NA	NA	NA	NA	NA	NA	NA	NA	NA	NA	NA	NA	NA	NA	NA
Liquidambar styraciflua	Oakland	California	-122.2565608	37.8508889	394 Alcatraz Av	introduced	Oakland	NA	NA	NA	NA	NA	NA	NA	NA	NA	NA	NA	NA	NA	NA	NA	NA	NA	NA	NA	NA
Ginkgo biloba	Oakland	California	-122.250097	37.851345	6400 Mystic St	introduced	Oakland	NA	NA	NA	NA	NA	NA	NA	NA	NA	NA	NA	NA	NA	NA	NA	NA	NA	NA	NA	NA
Prunus L.	Oakland	California	-122.2494966	37.8489173	6121 Harwood Av	no_info	Oakland	NA	NA	NA	NA	NA	NA	NA	NA	NA	NA	NA	NA	NA	NA	NA	NA	NA	NA	NA	NA
Magnolia grandiflora	Oakland	California	-122.264659	37.809629	1 Kaiser Pz	introduced	Oakland	NA	NA	NA	NA	NA	NA	NA	NA	NA	NA	NA	NA	NA	NA	NA	NA	NA	NA	NA	NA
Acer palmatum	Oakland	California	-122.188877	37.7758634	2921 57th Av	introduced	Oakland	NA	NA	NA	NA	NA	NA	NA	NA	NA	NA	NA	NA	NA	NA	NA	NA	NA	NA	NA	NA
Liquidambar styraciflua	Oakland	California	-122.2553017	37.8487476	365 62Nd St	introduced	Oakland	NA	NA	NA	NA	NA	NA	NA	NA	NA	NA	NA	NA	NA	NA	NA	NA	NA	NA	NA	NA
Ginkgo biloba	Oakland	California	-122.2596853	37.8519359	477 66th St	introduced	Oakland	NA	NA	NA	NA	NA	NA	NA	NA	NA	NA	NA	NA	NA	NA	NA	NA	NA	NA	NA	NA
Platanus acerifolia	Oakland	California	-122.2507224	37.8410444	5469 Kales Av	introduced	Oakland	NA	NA	NA	NA	NA	NA	NA	NA	NA	NA	NA	NA	NA	NA	NA	NA	NA	NA	NA	NA
Pyrus calleryana	Oakland	California	-122.2518601	37.842976	5521 College Av	introduced	Oakland	NA	NA	NA	NA	NA	NA	NA	NA	NA	NA	NA	NA	NA	NA	NA	NA	NA	NA	NA	NA
Robinia	Oakland	California	-122.2496011	37.8446436	5709 Keith Av	no_info	Oakland	NA	NA	NA	NA	NA	NA	NA	NA	NA	NA	NA	NA	NA	NA	NA	NA	NA	NA	NA	NA
Geijera Schott	Oakland	California	-122.2477989	37.8388956	5405 Belgrave Pl	no_info	Oakland	NA	NA	NA	NA	NA	NA	NA	NA	NA	NA	NA	NA	NA	NA	NA	NA	NA	NA	NA	NA
Liquidambar styraciflua	Oakland	California	-122.2568106	37.837091	5117 Lawton Av	introduced	Oakland	NA	NA	NA	NA	NA	NA	NA	NA	NA	NA	NA	NA	NA	NA	NA	NA	NA	NA	NA	NA
Albizia julibrissin	Oakland	California	-122.2519259	37.8366803	324 Hemphill Pl	introduced	Oakland	NA	NA	NA	NA	NA	NA	NA	NA	NA	NA	NA	NA	NA	NA	NA	NA	NA	NA	NA	NA
Ulmus parvifolia	Oakland	California	-122.2538843	37.8494024	338 62Nd St	introduced	Oakland	NA	NA	NA	NA	NA	NA	NA	NA	NA	NA	NA	NA	NA	NA	NA	NA	NA	NA	NA	NA
Fraxinus	Oakland	California	-122.2549759	37.8478056	371 61St St	no_info	Oakland	NA	NA	NA	NA	NA	NA	NA	NA	NA	NA	NA	NA	NA	NA	NA	NA	NA	NA	NA	NA
Liquidambar styraciflua	Oakland	California	-122.2510284	37.842532	5517 Lawton Av	introduced	Oakland	NA	NA	NA	NA	NA	NA	NA	NA	NA	NA	NA	NA	NA	NA	NA	NA	NA	NA	NA	NA
Pyrus calleryana	Oakland	California	-122.2514117	37.8365203	5231 College Av	introduced	Oakland	NA	NA	NA	NA	NA	NA	NA	NA	NA	NA	NA	NA	NA	NA	NA	NA	NA	NA	NA	NA
Platanus acerifolia	Oakland	California	-122.2487663	37.843858	5590 Lawton Av	introduced	Oakland	NA	NA	NA	NA	NA	NA	NA	NA	NA	NA	NA	NA	NA	NA	NA	NA	NA	NA	NA	NA
Prunus L.	Oakland	California	-122.2554318	37.8361622	5109 Manila Av	no_info	Oakland	NA	NA	NA	NA	NA	NA	NA	NA	NA	NA	NA	NA	NA	NA	NA	NA	NA	NA	NA	NA
Platanus acerifolia	Oakland	California	-122.2447044	37.8497675	6602 Chabot Rd	introduced	Oakland	NA	NA	NA	NA	NA	NA	NA	NA	NA	NA	NA	NA	NA	NA	NA	NA	NA	NA	NA	NA
Prunus L.	Oakland	California	-122.2541712	37.8370027	5221 Manila Av	no_info	Oakland	NA	NA	NA	NA	NA	NA	NA	NA	NA	NA	NA	NA	NA	NA	NA	NA	NA	NA	NA	NA
Pyrus kawakamii	Oakland	California	-122.2546972	37.8401576	5347 Boyd Av	no_info	Oakland	NA	NA	NA	NA	NA	NA	NA	NA	NA	NA	NA	NA	NA	NA	NA	NA	NA	NA	NA	NA
Quercus	Oakland	California	-122.2523493	37.8392731	5353 Manila Av	no_info	Oakland	NA	NA	NA	NA	NA	NA	NA	NA	NA	NA	NA	NA	NA	NA	NA	NA	NA	NA	NA	NA
Ceratonia siliqua	Oakland	California	-122.2425262	37.8513844	6753 Manor Crest	introduced	Oakland	NA	NA	NA	NA	NA	NA	NA	NA	NA	NA	NA	NA	NA	NA	NA	NA	NA	NA	NA	NA
NA	Oakland	California	-122.247036	37.8495729	5920 Ross St	no_info	Oakland	NA	NA	NA	NA	NA	NA	NA	NA	NA	NA	NA	NA	NA	NA	NA	NA	NA	NA	NA	NA
Tristaniopsis laurina	Oakland	California	-122.251528	37.843531	5600 College Av	introduced	Oakland	NA	NA	NA	NA	NA	NA	NA	NA	NA	NA	NA	NA	NA	NA	NA	NA	NA	NA	NA	NA
Nerium oleander	Oakland	California	-122.2491611	37.8504524	6201 Rockwell St	introduced	Oakland	NA	NA	NA	NA	NA	NA	NA	NA	NA	NA	NA	NA	NA	NA	NA	NA	NA	NA	NA	NA
Aesculus carnea	Oakland	California	-122.250224	37.837248	5228 Broadway Tr	no_info	Oakland	NA	NA	NA	NA	NA	NA	NA	NA	NA	NA	NA	NA	NA	NA	NA	NA	NA	NA	NA	NA
NA	Oakland	California	-122.247036	37.8495729	5920 Ross St	no_info	Oakland	NA	NA	NA	NA	NA	NA	NA	NA	NA	NA	NA	NA	NA	NA	NA	NA	NA	NA	NA	NA
Pyrus kawakamii	Oakland	California	-122.2307842	37.8447903	6190 Contra Costa Rd	no_info	Oakland	NA	NA	NA	NA	NA	NA	NA	NA	NA	NA	NA	NA	NA	NA	NA	NA	NA	NA	NA	NA
Pistacia chinensis	Oakland	California	-122.2530935	37.8415115	5420 Boyd Av	introduced	Oakland	NA	NA	NA	NA	NA	NA	NA	NA	NA	NA	NA	NA	NA	NA	NA	NA	NA	NA	NA	NA
Platanus acerifolia	Oakland	California	-122.2466962	37.8455042	5852 Ocean View Dr	introduced	Oakland	NA	NA	NA	NA	NA	NA	NA	NA	NA	NA	NA	NA	NA	NA	NA	NA	NA	NA	NA	NA
NA	Oakland	California	-122.2554918	37.8372943	5206 Lawton Av	no_info	Oakland	NA	NA	NA	NA	NA	NA	NA	NA	NA	NA	NA	NA	NA	NA	NA	NA	NA	NA	NA	NA
Ulmus parvifolia	Oakland	California	-122.2510244	37.8371626	5270 College Av	introduced	Oakland	NA	NA	NA	NA	NA	NA	NA	NA	NA	NA	NA	NA	NA	NA	NA	NA	NA	NA	NA	NA
NA	Oakland	California	-122.2550851	37.8388451	417 Clifton St	no_info	Oakland	NA	NA	NA	NA	NA	NA	NA	NA	NA	NA	NA	NA	NA	NA	NA	NA	NA	NA	NA	NA
Schinus terebinthifolia	Oakland	California	-122.2498714	37.8398247	5398 Bryant Av	introduced	Oakland	NA	NA	NA	NA	NA	NA	NA	NA	NA	NA	NA	NA	NA	NA	NA	NA	NA	NA	NA	NA
Platanus acerifolia	Oakland	California	-122.2504304	37.850446	6218 Auburn Av	introduced	Oakland	NA	NA	NA	NA	NA	NA	NA	NA	NA	NA	NA	NA	NA	NA	NA	NA	NA	NA	NA	NA
Ginkgo biloba	Oakland	California	-122.250097	37.851345	6400 Mystic St	introduced	Oakland	NA	NA	NA	NA	NA	NA	NA	NA	NA	NA	NA	NA	NA	NA	NA	NA	NA	NA	NA	NA
Platanus acerifolia	Oakland	California	-122.2521768	37.843627	5618 Shafter Av	introduced	Oakland	NA	NA	NA	NA	NA	NA	NA	NA	NA	NA	NA	NA	NA	NA	NA	NA	NA	NA	NA	NA
Fraxinus	Oakland	California	-122.2597349	37.8493782	477 North St	no_info	Oakland	NA	NA	NA	NA	NA	NA	NA	NA	NA	NA	NA	NA	NA	NA	NA	NA	NA	NA	NA	NA
Platanus acerifolia	Oakland	California	-122.243095	37.8496957	6686 Chabot Rd	introduced	Oakland	NA	NA	NA	NA	NA	NA	NA	NA	NA	NA	NA	NA	NA	NA	NA	NA	NA	NA	NA	NA
Pyrus kawakamii	Oakland	California	-122.2485422	37.8500054	6026 Rockwell St	no_info	Oakland	NA	NA	NA	NA	NA	NA	NA	NA	NA	NA	NA	NA	NA	NA	NA	NA	NA	NA	NA	NA
Schinus terebinthifolia	Oakland	California	-122.2496028	37.8402872	5418 Bryant Av	introduced	Oakland	NA	NA	NA	NA	NA	NA	NA	NA	NA	NA	NA	NA	NA	NA	NA	NA	NA	NA	NA	NA
Betula	Oakland	California	-122.2431915	37.8512962	6721 Manor Crest	no_info	Oakland	NA	NA	NA	NA	NA	NA	NA	NA	NA	NA	NA	NA	NA	NA	NA	NA	NA	NA	NA	NA
NA	Oakland	California	-122.2450357	37.8500363	6565 Chabot Rd	no_info	Oakland	NA	NA	NA	NA	NA	NA	NA	NA	NA	NA	NA	NA	NA	NA	NA	NA	NA	NA	NA	NA
Pyrus calleryana	Oakland	California	-122.2559788	37.8392478	5272 Shafter Av	introduced	Oakland	NA	NA	NA	NA	NA	NA	NA	NA	NA	NA	NA	NA	NA	NA	NA	NA	NA	NA	NA	NA
Ulmus parvifolia	Oakland	California	-122.2490592	37.8403441	5457 Broadway	introduced	Oakland	NA	NA	NA	NA	NA	NA	NA	NA	NA	NA	NA	NA	NA	NA	NA	NA	NA	NA	NA	NA
Fraxinus	Oakland	California	-122.2539361	37.847688	6019 Claremont Av	no_info	Oakland	NA	NA	NA	NA	NA	NA	NA	NA	NA	NA	NA	NA	NA	NA	NA	NA	NA	NA	NA	NA
Platanus acerifolia	Oakland	California	-122.251994	37.848263	6000 College Av	introduced	Oakland	NA	NA	NA	NA	NA	NA	NA	NA	NA	NA	NA	NA	NA	NA	NA	NA	NA	NA	NA	NA
Liquidambar styraciflua	Oakland	California	-122.2550466	37.8511039	354 Alcatraz Av	introduced	Oakland	NA	NA	NA	NA	NA	NA	NA	NA	NA	NA	NA	NA	NA	NA	NA	NA	NA	NA	NA	NA
Ulmus parvifolia	Oakland	California	-122.2472025	37.8491642	5901 Ross St	introduced	Oakland	NA	NA	NA	NA	NA	NA	NA	NA	NA	NA	NA	NA	NA	NA	NA	NA	NA	NA	NA	NA
Cinnamomum camphora	Oakland	California	-122.244956	37.851749	5995 Chabolyn Tr	introduced	Oakland	NA	NA	NA	NA	NA	NA	NA	NA	NA	NA	NA	NA	NA	NA	NA	NA	NA	NA	NA	NA
Liquidambar styraciflua	Oakland	California	-122.2553017	37.8487476	365 62Nd St	introduced	Oakland	NA	NA	NA	NA	NA	NA	NA	NA	NA	NA	NA	NA	NA	NA	NA	NA	NA	NA	NA	NA
Platanus acerifolia	Oakland	California	-122.2859356	37.8109751	1539 Adeline St	introduced	Oakland	NA	NA	NA	NA	NA	NA	NA	NA	NA	NA	NA	NA	NA	NA	NA	NA	NA	NA	NA	NA
Quercus	Oakland	California	-122.271722	37.827629	846 West Macarthur Bl	no_info	Oakland	NA	NA	NA	NA	NA	NA	NA	NA	NA	NA	NA	NA	NA	NA	NA	NA	NA	NA	NA	NA
Callistemon R.	Oakland	California	-122.252496	37.8500817	6247 College Av	no_info	Oakland	NA	NA	NA	NA	NA	NA	NA	NA	NA	NA	NA	NA	NA	NA	NA	NA	NA	NA	NA	NA
Prunus L.	Oakland	California	-122.2476831	37.8489826	5900 Ivanhoe Rd	no_info	Oakland	NA	NA	NA	NA	NA	NA	NA	NA	NA	NA	NA	NA	NA	NA	NA	NA	NA	NA	NA	NA
NA	Oakland	California	-122.2511312	37.8471929	6040 Chabot Rd	no_info	Oakland	NA	NA	NA	NA	NA	NA	NA	NA	NA	NA	NA	NA	NA	NA	NA	NA	NA	NA	NA	NA
Platanus acerifolia	Oakland	California	-122.2475489	37.8438925	5815 Lawton Av	introduced	Oakland	NA	NA	NA	NA	NA	NA	NA	NA	NA	NA	NA	NA	NA	NA	NA	NA	NA	NA	NA	NA
Magnolia grandiflora	Oakland	California	-122.2586497	37.8500808	6387 Dana St	introduced	Oakland	NA	NA	NA	NA	NA	NA	NA	NA	NA	NA	NA	NA	NA	NA	NA	NA	NA	NA	NA	NA
Pittosporum undulatum	Oakland	California	-122.2492024	37.8514082	6451 Mystic St	introduced	Oakland	NA	NA	NA	NA	NA	NA	NA	NA	NA	NA	NA	NA	NA	NA	NA	NA	NA	NA	NA	NA
Crataegus phaenopyrum	Oakland	California	-122.2454929	37.8508338	48 Eucalyptus Rd	introduced	Oakland	NA	NA	NA	NA	NA	NA	NA	NA	NA	NA	NA	NA	NA	NA	NA	NA	NA	NA	NA	NA
Robinia	Oakland	California	-122.2533278	37.8365176	5173 Coronado Av	no_info	Oakland	NA	NA	NA	NA	NA	NA	NA	NA	NA	NA	NA	NA	NA	NA	NA	NA	NA	NA	NA	NA
Robinia pseudoacacia	Oakland	California	-122.2542533	37.8387962	5302 Lawton Av	introduced	Oakland	NA	NA	NA	NA	NA	NA	NA	NA	NA	NA	NA	NA	NA	NA	NA	NA	NA	NA	NA	NA
Pistacia chinensis	Oakland	California	-122.2534866	37.8368608	351 Glendale Av	introduced	Oakland	NA	NA	NA	NA	NA	NA	NA	NA	NA	NA	NA	NA	NA	NA	NA	NA	NA	NA	NA	NA
Platanus acerifolia	Oakland	California	-122.2513825	37.8419194	5474 College Av	introduced	Oakland	NA	NA	NA	NA	NA	NA	NA	NA	NA	NA	NA	NA	NA	NA	NA	NA	NA	NA	NA	NA
Pyrus calleryana	Oakland	California	-122.2510748	37.8389302	5332 College Av	introduced	Oakland	NA	NA	NA	NA	NA	NA	NA	NA	NA	NA	NA	NA	NA	NA	NA	NA	NA	NA	NA	NA
Liquidambar styraciflua	Oakland	California	-122.2476859	37.8390889	5413 Belgrave Pl	introduced	Oakland	NA	NA	NA	NA	NA	NA	NA	NA	NA	NA	NA	NA	NA	NA	NA	NA	NA	NA	NA	NA
Schinus terebinthifolia	Oakland	California	-122.2494492	37.8396716	5421 Broadway	introduced	Oakland	NA	NA	NA	NA	NA	NA	NA	NA	NA	NA	NA	NA	NA	NA	NA	NA	NA	NA	NA	NA
NA	Oakland	California	-122.2541115	37.8485874	6120 Hillegass Av	no_info	Oakland	NA	NA	NA	NA	NA	NA	NA	NA	NA	NA	NA	NA	NA	NA	NA	NA	NA	NA	NA	NA
Tristaniopsis Brongn.	Oakland	California	-122.259327	37.8494282	471 North St	no_info	Oakland	NA	NA	NA	NA	NA	NA	NA	NA	NA	NA	NA	NA	NA	NA	NA	NA	NA	NA	NA	NA
Celtis L.	Oakland	California	-122.2501267	37.8378537	5333 Broadway	no_info	Oakland	NA	NA	NA	NA	NA	NA	NA	NA	NA	NA	NA	NA	NA	NA	NA	NA	NA	NA	NA	NA
Prunus L.	Oakland	California	-122.2471574	37.8401956	5525 Carlton St	no_info	Oakland	NA	NA	NA	NA	NA	NA	NA	NA	NA	NA	NA	NA	NA	NA	NA	NA	NA	NA	NA	NA
Prunus L.	Oakland	California	-122.2437347	37.8516324	5968 Chabot Crest	no_info	Oakland	NA	NA	NA	NA	NA	NA	NA	NA	NA	NA	NA	NA	NA	NA	NA	NA	NA	NA	NA	NA
Prunus L.	Oakland	California	-122.2603222	37.849366	6344 Telegraph Av	no_info	Oakland	NA	NA	NA	NA	NA	NA	NA	NA	NA	NA	NA	NA	NA	NA	NA	NA	NA	NA	NA	NA
Prunus L.	Oakland	California	-122.2562628	37.8448516	5701 Claremont Av	no_info	Oakland	NA	NA	NA	NA	NA	NA	NA	NA	NA	NA	NA	NA	NA	NA	NA	NA	NA	NA	NA	NA
Quercus agrifolia	Oakland	California	-122.2486397	37.8409739	5533 Broadway	naturally_occurring	Oakland	NA	NA	NA	NA	NA	NA	NA	NA	NA	NA	NA	NA	NA	NA	NA	NA	NA	NA	NA	NA
Cercis	Oakland	California	-122.248409	37.8402864	5500 Broadway	no_info	Oakland	NA	NA	NA	NA	NA	NA	NA	NA	NA	NA	NA	NA	NA	NA	NA	NA	NA	NA	NA	NA
Washingtonia robusta	Oakland	California	-122.269744	37.7944813	308 Jackson St	introduced	Oakland	NA	NA	NA	NA	NA	NA	NA	NA	NA	NA	NA	NA	NA	NA	NA	NA	NA	NA	NA	NA
Platanus acerifolia	Oakland	California	-122.243095	37.8496957	6686 Chabot Rd	introduced	Oakland	NA	NA	NA	NA	NA	NA	NA	NA	NA	NA	NA	NA	NA	NA	NA	NA	NA	NA	NA	NA
Pyrus kawakamii	Oakland	California	-122.2485394	37.8496003	6172 Harwood Av	no_info	Oakland	NA	NA	NA	NA	NA	NA	NA	NA	NA	NA	NA	NA	NA	NA	NA	NA	NA	NA	NA	NA
Dodonaea Mill.	Oakland	California	-122.2522556	37.8374809	5255 Desmond St	no_info	Oakland	NA	NA	NA	NA	NA	NA	NA	NA	NA	NA	NA	NA	NA	NA	NA	NA	NA	NA	NA	NA
Pyrus kawakamii	Oakland	California	-122.2543133	37.8400544	5348 Boyd Av	no_info	Oakland	NA	NA	NA	NA	NA	NA	NA	NA	NA	NA	NA	NA	NA	NA	NA	NA	NA	NA	NA	NA
Pistacia chinensis	Oakland	California	-122.2557803	37.8408444	5344 Locksley Av	introduced	Oakland	NA	NA	NA	NA	NA	NA	NA	NA	NA	NA	NA	NA	NA	NA	NA	NA	NA	NA	NA	NA
NA	Oakland	California	-122.2522239	37.8394199	5359 Manila Av	no_info	Oakland	NA	NA	NA	NA	NA	NA	NA	NA	NA	NA	NA	NA	NA	NA	NA	NA	NA	NA	NA	NA
Ulmus parvifolia	Oakland	California	-122.2541662	37.8493713	344 62Nd St	introduced	Oakland	NA	NA	NA	NA	NA	NA	NA	NA	NA	NA	NA	NA	NA	NA	NA	NA	NA	NA	NA	NA
Podocarpus gracilior	Oakland	California	-122.2485097	37.841102	5539 Broadway	no_info	Oakland	NA	NA	NA	NA	NA	NA	NA	NA	NA	NA	NA	NA	NA	NA	NA	NA	NA	NA	NA	NA
Liquidambar styraciflua	Oakland	California	-122.249893	37.8474112	6140 Chabot Rd	introduced	Oakland	NA	NA	NA	NA	NA	NA	NA	NA	NA	NA	NA	NA	NA	NA	NA	NA	NA	NA	NA	NA
Malus Mill.	Oakland	California	-122.2509341	37.8380986	5314 Bryant Av	no_info	Oakland	NA	NA	NA	NA	NA	NA	NA	NA	NA	NA	NA	NA	NA	NA	NA	NA	NA	NA	NA	NA
Lagerstroemia indica	Oakland	California	-122.2468497	37.8423646	5616 Kales Av	introduced	Oakland	NA	NA	NA	NA	NA	NA	NA	NA	NA	NA	NA	NA	NA	NA	NA	NA	NA	NA	NA	NA
Platanus acerifolia	Oakland	California	-122.2521768	37.843627	5618 Shafter Av	introduced	Oakland	NA	NA	NA	NA	NA	NA	NA	NA	NA	NA	NA	NA	NA	NA	NA	NA	NA	NA	NA	NA
Gleditsia triacanthos	Oakland	California	-122.2571511	37.8497031	407 North St	introduced	Oakland	NA	NA	NA	NA	NA	NA	NA	NA	NA	NA	NA	NA	NA	NA	NA	NA	NA	NA	NA	NA
Platanus acerifolia	Oakland	California	-122.243095	37.8496957	6686 Chabot Rd	introduced	Oakland	NA	NA	NA	NA	NA	NA	NA	NA	NA	NA	NA	NA	NA	NA	NA	NA	NA	NA	NA	NA
Lagerstroemia indica	Oakland	California	-122.2521246	37.8492825	6058 College Av	introduced	Oakland	NA	NA	NA	NA	NA	NA	NA	NA	NA	NA	NA	NA	NA	NA	NA	NA	NA	NA	NA	NA
Magnolia grandiflora	Oakland	California	-122.2542792	37.841181	5380 Shafter Av	introduced	Oakland	NA	NA	NA	NA	NA	NA	NA	NA	NA	NA	NA	NA	NA	NA	NA	NA	NA	NA	NA	NA
Acer L.	Oakland	California	-122.2473435	37.8403684	5524 Thomas Av	no_info	Oakland	NA	NA	NA	NA	NA	NA	NA	NA	NA	NA	NA	NA	NA	NA	NA	NA	NA	NA	NA	NA
Prunus L.	Oakland	California	-122.2503268	37.8510194	6249 Manoa St	no_info	Oakland	NA	NA	NA	NA	NA	NA	NA	NA	NA	NA	NA	NA	NA	NA	NA	NA	NA	NA	NA	NA
Fraxinus	Oakland	California	-122.247713	37.8397588	5450 Thomas Av	no_info	Oakland	NA	NA	NA	NA	NA	NA	NA	NA	NA	NA	NA	NA	NA	NA	NA	NA	NA	NA	NA	NA
Platanus acerifolia	Oakland	California	-122.243095	37.8496957	6686 Chabot Rd	introduced	Oakland	NA	NA	NA	NA	NA	NA	NA	NA	NA	NA	NA	NA	NA	NA	NA	NA	NA	NA	NA	NA
Platanus acerifolia	Oakland	California	-122.2497905	37.8430209	5555 Lawton Av	introduced	Oakland	NA	NA	NA	NA	NA	NA	NA	NA	NA	NA	NA	NA	NA	NA	NA	NA	NA	NA	NA	NA
Pyrus kawakamii	Oakland	California	-122.2486184	37.8509782	6217 Ross St	no_info	Oakland	NA	NA	NA	NA	NA	NA	NA	NA	NA	NA	NA	NA	NA	NA	NA	NA	NA	NA	NA	NA
Crataegus phaenopyrum	Oakland	California	-122.249406	37.8411007	5484 Manila Av	introduced	Oakland	NA	NA	NA	NA	NA	NA	NA	NA	NA	NA	NA	NA	NA	NA	NA	NA	NA	NA	NA	NA
Schinus terebinthifolia	Oakland	California	-122.2498714	37.8398247	5398 Bryant Av	introduced	Oakland	NA	NA	NA	NA	NA	NA	NA	NA	NA	NA	NA	NA	NA	NA	NA	NA	NA	NA	NA	NA
Schinus molle	Oakland	California	-122.2476465	37.8025922	361 Athol Av	introduced	Oakland	NA	NA	NA	NA	NA	NA	NA	NA	NA	NA	NA	NA	NA	NA	NA	NA	NA	NA	NA	NA
Ficus carica	Oakland	California	-122.2491611	37.8504524	6201 Rockwell St	introduced	Oakland	NA	NA	NA	NA	NA	NA	NA	NA	NA	NA	NA	NA	NA	NA	NA	NA	NA	NA	NA	NA
NA	Oakland	California	-122.2525018	37.8390898	5345 Manila Av	no_info	Oakland	NA	NA	NA	NA	NA	NA	NA	NA	NA	NA	NA	NA	NA	NA	NA	NA	NA	NA	NA	NA
Liquidambar styraciflua	Oakland	California	-122.2605431	37.8525117	6633 Telegraph Av	introduced	Oakland	NA	NA	NA	NA	NA	NA	NA	NA	NA	NA	NA	NA	NA	NA	NA	NA	NA	NA	NA	NA
Platanus acerifolia	Oakland	California	-122.2515071	37.8394847	5372 College Av	introduced	Oakland	NA	NA	NA	NA	NA	NA	NA	NA	NA	NA	NA	NA	NA	NA	NA	NA	NA	NA	NA	NA
Callistemon R.	Oakland	California	-122.24933	37.8389727	5390 Broadway	no_info	Oakland	NA	NA	NA	NA	NA	NA	NA	NA	NA	NA	NA	NA	NA	NA	NA	NA	NA	NA	NA	NA
Malus Mill.	Oakland	California	-122.2509341	37.8380986	5314 Bryant Av	no_info	Oakland	NA	NA	NA	NA	NA	NA	NA	NA	NA	NA	NA	NA	NA	NA	NA	NA	NA	NA	NA	NA
Robinia	Oakland	California	-122.2501325	37.8444469	5693 Keith Av	no_info	Oakland	NA	NA	NA	NA	NA	NA	NA	NA	NA	NA	NA	NA	NA	NA	NA	NA	NA	NA	NA	NA
Platanus acerifolia	Oakland	California	-122.2518276	37.8435118	5625 College Av	introduced	Oakland	NA	NA	NA	NA	NA	NA	NA	NA	NA	NA	NA	NA	NA	NA	NA	NA	NA	NA	NA	NA
Pistacia chinensis	Oakland	California	-122.2444881	37.8502462	6621 Chabot Rd	introduced	Oakland	NA	NA	NA	NA	NA	NA	NA	NA	NA	NA	NA	NA	NA	NA	NA	NA	NA	NA	NA	NA
Celtis L.	Oakland	California	-122.2535127	37.839084	5321 James Av	no_info	Oakland	NA	NA	NA	NA	NA	NA	NA	NA	NA	NA	NA	NA	NA	NA	NA	NA	NA	NA	NA	NA
Populus L.	Oakland	California	-122.2495209	37.8503554	6200 Manoa St	no_info	Oakland	NA	NA	NA	NA	NA	NA	NA	NA	NA	NA	NA	NA	NA	NA	NA	NA	NA	NA	NA	NA
Callistemon R.	Oakland	California	-122.252167	37.8498707	6201 Claremont Av	no_info	Oakland	NA	NA	NA	NA	NA	NA	NA	NA	NA	NA	NA	NA	NA	NA	NA	NA	NA	NA	NA	NA
Platanus acerifolia	Oakland	California	-122.246361	37.845217	5857 Ocean View Dr	introduced	Oakland	NA	NA	NA	NA	NA	NA	NA	NA	NA	NA	NA	NA	NA	NA	NA	NA	NA	NA	NA	NA
Platanus acerifolia	Oakland	California	-122.2482781	37.8440651	5505 Mcmillan St	introduced	Oakland	NA	NA	NA	NA	NA	NA	NA	NA	NA	NA	NA	NA	NA	NA	NA	NA	NA	NA	NA	NA
Schinus terebinthifolia	Oakland	California	-122.2511115	37.8385925	5321 Bryant Av	introduced	Oakland	NA	NA	NA	NA	NA	NA	NA	NA	NA	NA	NA	NA	NA	NA	NA	NA	NA	NA	NA	NA
Quercus	Oakland	California	-122.2447044	37.8497675	6602 Chabot Rd	no_info	Oakland	NA	NA	NA	NA	NA	NA	NA	NA	NA	NA	NA	NA	NA	NA	NA	NA	NA	NA	NA	NA
Celtis L.	Oakland	California	-122.2532191	37.8406661	401 Hudson St	no_info	Oakland	NA	NA	NA	NA	NA	NA	NA	NA	NA	NA	NA	NA	NA	NA	NA	NA	NA	NA	NA	NA
Platanus acerifolia	Oakland	California	-122.2482403	37.8419768	5553 Kales Av	introduced	Oakland	NA	NA	NA	NA	NA	NA	NA	NA	NA	NA	NA	NA	NA	NA	NA	NA	NA	NA	NA	NA
Eucalyptus ficifolia	Oakland	California	-122.2478696	37.8421616	5645 Broadway	no_info	Oakland	NA	NA	NA	NA	NA	NA	NA	NA	NA	NA	NA	NA	NA	NA	NA	NA	NA	NA	NA	NA
Platanus acerifolia	Oakland	California	-122.2470355	37.8445014	5836 Lawton Av	introduced	Oakland	NA	NA	NA	NA	NA	NA	NA	NA	NA	NA	NA	NA	NA	NA	NA	NA	NA	NA	NA	NA
Olea europaea	Oakland	California	-122.2573042	37.8522881	6445 Colby St	introduced	Oakland	NA	NA	NA	NA	NA	NA	NA	NA	NA	NA	NA	NA	NA	NA	NA	NA	NA	NA	NA	NA
Pyrus calleryana	Oakland	California	-122.2519994	37.8487104	6038 College Av	introduced	Oakland	NA	NA	NA	NA	NA	NA	NA	NA	NA	NA	NA	NA	NA	NA	NA	NA	NA	NA	NA	NA
Prunus L.	Oakland	California	-122.2468231	37.8506058	6446 Harwood Av	no_info	Oakland	NA	NA	NA	NA	NA	NA	NA	NA	NA	NA	NA	NA	NA	NA	NA	NA	NA	NA	NA	NA
Ulmus americana	Oakland	California	-122.2481542	37.8488311	6273 Chabot Rd	introduced	Oakland	NA	NA	NA	NA	NA	NA	NA	NA	NA	NA	NA	NA	NA	NA	NA	NA	NA	NA	NA	NA
Lagerstroemia indica	Oakland	California	-122.2149771	37.8087483	3993 Oakmore Rd	introduced	Oakland	NA	NA	NA	NA	NA	NA	NA	NA	NA	NA	NA	NA	NA	NA	NA	NA	NA	NA	NA	NA
Liquidambar styraciflua	Oakland	California	-122.1718122	37.7601244	2042 81St Av	introduced	Oakland	NA	NA	NA	NA	NA	NA	NA	NA	NA	NA	NA	NA	NA	NA	NA	NA	NA	NA	NA	NA
Geijera Schott	Oakland	California	-122.2714688	37.8030878	Broadway	no_info	Oakland	NA	NA	NA	NA	NA	NA	NA	NA	NA	NA	NA	NA	NA	NA	NA	NA	NA	NA	NA	NA
Pistacia chinensis	Oakland	California	-122.256427	37.8406392	5325 Locksley Av	introduced	Oakland	NA	NA	NA	NA	NA	NA	NA	NA	NA	NA	NA	NA	NA	NA	NA	NA	NA	NA	NA	NA
Pyrus calleryana	Oakland	California	-122.2530922	37.837223	340 Glendale Av	introduced	Oakland	NA	NA	NA	NA	NA	NA	NA	NA	NA	NA	NA	NA	NA	NA	NA	NA	NA	NA	NA	NA
Maytenus boaria	Oakland	California	-122.2503745	37.8419836	5501 Taft Av	introduced	Oakland	NA	NA	NA	NA	NA	NA	NA	NA	NA	NA	NA	NA	NA	NA	NA	NA	NA	NA	NA	NA
Celtis L.	Oakland	California	-122.2444571	37.8498902	6616 Chabot Rd	no_info	Oakland	NA	NA	NA	NA	NA	NA	NA	NA	NA	NA	NA	NA	NA	NA	NA	NA	NA	NA	NA	NA
Platanus acerifolia	Oakland	California	-122.2492786	37.8432192	5573 Lawton Av	introduced	Oakland	NA	NA	NA	NA	NA	NA	NA	NA	NA	NA	NA	NA	NA	NA	NA	NA	NA	NA	NA	NA
Prunus L.	Oakland	California	-122.248148	37.8503292	6027 Ross St	no_info	Oakland	NA	NA	NA	NA	NA	NA	NA	NA	NA	NA	NA	NA	NA	NA	NA	NA	NA	NA	NA	NA
Platanus acerifolia	Oakland	California	-122.2713563	37.8044557	None	introduced	Oakland	NA	NA	NA	NA	NA	NA	NA	NA	NA	NA	NA	NA	NA	NA	NA	NA	NA	NA	NA	NA
Robinia	Oakland	California	-122.2515993	37.8354422	5175 Broadway	no_info	Oakland	NA	NA	NA	NA	NA	NA	NA	NA	NA	NA	NA	NA	NA	NA	NA	NA	NA	NA	NA	NA
Pyrus calleryana	Oakland	California	-122.2560278	37.8391628	5268 Shafter Av	introduced	Oakland	NA	NA	NA	NA	NA	NA	NA	NA	NA	NA	NA	NA	NA	NA	NA	NA	NA	NA	NA	NA
Pistacia chinensis	Oakland	California	-72.786208	41.7426	5887 Chabot Ct	introduced	Oakland	NA	NA	NA	NA	NA	NA	NA	NA	NA	NA	NA	NA	NA	NA	NA	NA	NA	NA	NA	NA
Fraxinus	Oakland	California	-122.2559233	37.8393162	5278 Shafter Av	no_info	Oakland	NA	NA	NA	NA	NA	NA	NA	NA	NA	NA	NA	NA	NA	NA	NA	NA	NA	NA	NA	NA
Prunus L.	Oakland	California	-122.254999	37.8391685	5302 Boyd Av	no_info	Oakland	NA	NA	NA	NA	NA	NA	NA	NA	NA	NA	NA	NA	NA	NA	NA	NA	NA	NA	NA	NA
Robinia	Oakland	California	-122.2531793	37.8364993	5179 Coronado Av	no_info	Oakland	NA	NA	NA	NA	NA	NA	NA	NA	NA	NA	NA	NA	NA	NA	NA	NA	NA	NA	NA	NA
Prunus L.	Oakland	California	-122.2484229	37.8395189	5421 Thomas Av	no_info	Oakland	NA	NA	NA	NA	NA	NA	NA	NA	NA	NA	NA	NA	NA	NA	NA	NA	NA	NA	NA	NA
Acer L.	Oakland	California	-122.2562628	37.8448516	5701 Claremont Av	no_info	Oakland	NA	NA	NA	NA	NA	NA	NA	NA	NA	NA	NA	NA	NA	NA	NA	NA	NA	NA	NA	NA
Ligustrum	Oakland	California	-122.2636105	37.8322835	5132 Telegraph Av	no_info	Oakland	NA	NA	NA	NA	NA	NA	NA	NA	NA	NA	NA	NA	NA	NA	NA	NA	NA	NA	NA	NA
Fraxinus	Oakland	California	-122.2573442	37.8486601	416 62Nd St	no_info	Oakland	NA	NA	NA	NA	NA	NA	NA	NA	NA	NA	NA	NA	NA	NA	NA	NA	NA	NA	NA	NA
Lagerstroemia indica	Oakland	California	-122.2564288	37.8486512	6148 Colby St	introduced	Oakland	NA	NA	NA	NA	NA	NA	NA	NA	NA	NA	NA	NA	NA	NA	NA	NA	NA	NA	NA	NA
Prunus L.	Oakland	California	-122.2481344	37.8444999	5528 Mcmillan St	no_info	Oakland	NA	NA	NA	NA	NA	NA	NA	NA	NA	NA	NA	NA	NA	NA	NA	NA	NA	NA	NA	NA
Acer L.	Oakland	California	-122.2424873	37.8517289	6756 Manor Crest	no_info	Oakland	NA	NA	NA	NA	NA	NA	NA	NA	NA	NA	NA	NA	NA	NA	NA	NA	NA	NA	NA	NA
Cordyline australis	Oakland	California	-122.244254	37.850338	5908 Chabolyn Tr	introduced	Oakland	NA	NA	NA	NA	NA	NA	NA	NA	NA	NA	NA	NA	NA	NA	NA	NA	NA	NA	NA	NA
Robinia	Oakland	California	-122.2593973	37.8387537	479 Cavour St	no_info	Oakland	NA	NA	NA	NA	NA	NA	NA	NA	NA	NA	NA	NA	NA	NA	NA	NA	NA	NA	NA	NA
Lagerstroemia indica	Oakland	California	-122.2554486	37.8510593	368 Alcatraz Av	introduced	Oakland	NA	NA	NA	NA	NA	NA	NA	NA	NA	NA	NA	NA	NA	NA	NA	NA	NA	NA	NA	NA
Metrosideros excelsa	Oakland	California	-122.230921	37.780713	2712 East 14th St	introduced	Oakland	NA	NA	NA	NA	NA	NA	NA	NA	NA	NA	NA	NA	NA	NA	NA	NA	NA	NA	NA	NA
Juniperus	Oakland	California	-122.24948	37.8385154	5368 Broadway	no_info	Oakland	NA	NA	NA	NA	NA	NA	NA	NA	NA	NA	NA	NA	NA	NA	NA	NA	NA	NA	NA	NA
Phoenix canariensis	Oakland	California	-122.2477005	37.8496711	6221 Harwood Av	introduced	Oakland	NA	NA	NA	NA	NA	NA	NA	NA	NA	NA	NA	NA	NA	NA	NA	NA	NA	NA	NA	NA
Fraxinus	Oakland	California	-122.2352729	37.7884901	2112 East 19th St	no_info	Oakland	NA	NA	NA	NA	NA	NA	NA	NA	NA	NA	NA	NA	NA	NA	NA	NA	NA	NA	NA	NA
Pyrus calleryana	Oakland	California	-122.246838	37.8437864	5755 Broadway	introduced	Oakland	NA	NA	NA	NA	NA	NA	NA	NA	NA	NA	NA	NA	NA	NA	NA	NA	NA	NA	NA	NA
Robinia	Oakland	California	-122.2515993	37.8354422	5175 Broadway	no_info	Oakland	NA	NA	NA	NA	NA	NA	NA	NA	NA	NA	NA	NA	NA	NA	NA	NA	NA	NA	NA	NA
Ginkgo biloba	Oakland	California	-122.2288245	37.7820204	2748 East 16th St	introduced	Oakland	NA	NA	NA	NA	NA	NA	NA	NA	NA	NA	NA	NA	NA	NA	NA	NA	NA	NA	NA	NA
Fraxinus	Oakland	California	-122.255968	37.8399193	5315 Shafter Av	no_info	Oakland	NA	NA	NA	NA	NA	NA	NA	NA	NA	NA	NA	NA	NA	NA	NA	NA	NA	NA	NA	NA
Crataegus phaenopyrum	Oakland	California	-122.2455423	37.8004602	546 East 22Nd St	introduced	Oakland	NA	NA	NA	NA	NA	NA	NA	NA	NA	NA	NA	NA	NA	NA	NA	NA	NA	NA	NA	NA
NA	Oakland	California	-122.2552209	37.8530329	6459 Hillegass Av	no_info	Oakland	NA	NA	NA	NA	NA	NA	NA	NA	NA	NA	NA	NA	NA	NA	NA	NA	NA	NA	NA	NA
Jacaranda acutifolia	Oakland	California	-122.2440636	37.8498286	5845 Patton St	introduced	Oakland	NA	NA	NA	NA	NA	NA	NA	NA	NA	NA	NA	NA	NA	NA	NA	NA	NA	NA	NA	NA
Ulmus parvifolia	Oakland	California	-122.2472025	37.8491642	5901 Ross St	introduced	Oakland	NA	NA	NA	NA	NA	NA	NA	NA	NA	NA	NA	NA	NA	NA	NA	NA	NA	NA	NA	NA
Lagerstroemia indica	Oakland	California	-122.2450585	37.8488256	5800 Clover Dr	introduced	Oakland	NA	NA	NA	NA	NA	NA	NA	NA	NA	NA	NA	NA	NA	NA	NA	NA	NA	NA	NA	NA
Liquidambar styraciflua	Oakland	California	-122.2546679	37.8414341	451 Hudson St	introduced	Oakland	NA	NA	NA	NA	NA	NA	NA	NA	NA	NA	NA	NA	NA	NA	NA	NA	NA	NA	NA	NA
NA	Oakland	California	-122.245162	37.8038787	508 Athol Av	no_info	Oakland	NA	NA	NA	NA	NA	NA	NA	NA	NA	NA	NA	NA	NA	NA	NA	NA	NA	NA	NA	NA
Quercus ilex	Oakland	California	-122.2584015	37.8522165	6605 Dana St	introduced	Oakland	NA	NA	NA	NA	NA	NA	NA	NA	NA	NA	NA	NA	NA	NA	NA	NA	NA	NA	NA	NA
Pyrus kawakamii	Oakland	California	-122.2541063	37.8408534	5379 Boyd Av	no_info	Oakland	NA	NA	NA	NA	NA	NA	NA	NA	NA	NA	NA	NA	NA	NA	NA	NA	NA	NA	NA	NA
NA	Oakland	California	-122.2485484	37.8451802	5630 Mcmillan St	no_info	Oakland	NA	NA	NA	NA	NA	NA	NA	NA	NA	NA	NA	NA	NA	NA	NA	NA	NA	NA	NA	NA
Pyrus calleryana	Oakland	California	-122.2455753	37.8047428	669 Cleveland St	introduced	Oakland	NA	NA	NA	NA	NA	NA	NA	NA	NA	NA	NA	NA	NA	NA	NA	NA	NA	NA	NA	NA
Malus floribunda	Oakland	California	-122.2563625	37.8479698	6100 Colby St	introduced	Oakland	NA	NA	NA	NA	NA	NA	NA	NA	NA	NA	NA	NA	NA	NA	NA	NA	NA	NA	NA	NA
NA	Oakland	California	-122.2479725	37.8493773	5920 Ivanhoe Rd	no_info	Oakland	NA	NA	NA	NA	NA	NA	NA	NA	NA	NA	NA	NA	NA	NA	NA	NA	NA	NA	NA	NA
Robinia	Oakland	California	-122.2541562	37.8360797	5127 Coronado Av	no_info	Oakland	NA	NA	NA	NA	NA	NA	NA	NA	NA	NA	NA	NA	NA	NA	NA	NA	NA	NA	NA	NA
Prunus L.	Oakland	California	-122.2494966	37.8489173	6121 Harwood Av	no_info	Oakland	NA	NA	NA	NA	NA	NA	NA	NA	NA	NA	NA	NA	NA	NA	NA	NA	NA	NA	NA	NA
Grevillea robusta	Oakland	California	-122.23135	37.804831	3701 Park Bl	introduced	Oakland	NA	NA	NA	NA	NA	NA	NA	NA	NA	NA	NA	NA	NA	NA	NA	NA	NA	NA	NA	NA
Celtis L.	Oakland	California	-122.2573776	37.8527207	6475 Colby St	no_info	Oakland	NA	NA	NA	NA	NA	NA	NA	NA	NA	NA	NA	NA	NA	NA	NA	NA	NA	NA	NA	NA
Pyrus calleryana	Oakland	California	-122.1851603	37.7351708	465 Caswell Av	introduced	Oakland	NA	NA	NA	NA	NA	NA	NA	NA	NA	NA	NA	NA	NA	NA	NA	NA	NA	NA	NA	NA
NA	Oakland	California	-122.2320317	37.7892885	2248 East 21St St	no_info	Oakland	NA	NA	NA	NA	NA	NA	NA	NA	NA	NA	NA	NA	NA	NA	NA	NA	NA	NA	NA	NA
Casuarina L.	Oakland	California	-122.2429322	37.8064712	741 Mckinley Av	no_info	Oakland	NA	NA	NA	NA	NA	NA	NA	NA	NA	NA	NA	NA	NA	NA	NA	NA	NA	NA	NA	NA
Pyrus calleryana	Oakland	California	-122.2457109	37.8063532	590 Radnor Rd	introduced	Oakland	NA	NA	NA	NA	NA	NA	NA	NA	NA	NA	NA	NA	NA	NA	NA	NA	NA	NA	NA	NA
Malus Mill.	Oakland	California	-122.2403473	37.8042739	585 Capell St	no_info	Oakland	NA	NA	NA	NA	NA	NA	NA	NA	NA	NA	NA	NA	NA	NA	NA	NA	NA	NA	NA	NA
Washingtonia robusta	Oakland	California	-122.2396958	37.800775	2605 9th Av	introduced	Oakland	NA	NA	NA	NA	NA	NA	NA	NA	NA	NA	NA	NA	NA	NA	NA	NA	NA	NA	NA	NA
Cupressus	Oakland	California	-122.2460102	37.8059561	574 Radnor Rd	no_info	Oakland	NA	NA	NA	NA	NA	NA	NA	NA	NA	NA	NA	NA	NA	NA	NA	NA	NA	NA	NA	NA
Photinia Lindl.	Oakland	California	-122.249282	37.800238	Park Bl	no_info	Oakland	NA	NA	NA	NA	NA	NA	NA	NA	NA	NA	NA	NA	NA	NA	NA	NA	NA	NA	NA	NA
Acer L.	Oakland	California	-122.2268789	37.7889471	2347 25th Av	no_info	Oakland	NA	NA	NA	NA	NA	NA	NA	NA	NA	NA	NA	NA	NA	NA	NA	NA	NA	NA	NA	NA
NA	Oakland	California	-122.2402332	37.8036453	566 Capell St	no_info	Oakland	NA	NA	NA	NA	NA	NA	NA	NA	NA	NA	NA	NA	NA	NA	NA	NA	NA	NA	NA	NA
Pyrus calleryana	Oakland	California	-122.2401645	37.8005191	2529 9th Av	introduced	Oakland	NA	NA	NA	NA	NA	NA	NA	NA	NA	NA	NA	NA	NA	NA	NA	NA	NA	NA	NA	NA
Washingtonia robusta	Oakland	California	-122.2362817	37.8006184	2829 11th Av	introduced	Oakland	NA	NA	NA	NA	NA	NA	NA	NA	NA	NA	NA	NA	NA	NA	NA	NA	NA	NA	NA	NA
Quercus	Oakland	California	-122.2273114	37.7878913	2227 25th Av	no_info	Oakland	NA	NA	NA	NA	NA	NA	NA	NA	NA	NA	NA	NA	NA	NA	NA	NA	NA	NA	NA	NA
Lagerstroemia indica	Oakland	California	-122.2404998	37.797055	2242 11th Av	introduced	Oakland	NA	NA	NA	NA	NA	NA	NA	NA	NA	NA	NA	NA	NA	NA	NA	NA	NA	NA	NA	NA
Cupressus	Oakland	California	-122.244613	37.7999368	2217 7th Av	no_info	Oakland	NA	NA	NA	NA	NA	NA	NA	NA	NA	NA	NA	NA	NA	NA	NA	NA	NA	NA	NA	NA
Metrosideros excelsa	Oakland	California	-122.2312467	37.7808134	2700 East 14th St	introduced	Oakland	NA	NA	NA	NA	NA	NA	NA	NA	NA	NA	NA	NA	NA	NA	NA	NA	NA	NA	NA	NA
Jacaranda acutifolia	Oakland	California	-122.2333018	37.7835393	2410 East 15th St	introduced	Oakland	NA	NA	NA	NA	NA	NA	NA	NA	NA	NA	NA	NA	NA	NA	NA	NA	NA	NA	NA	NA
Magnolia grandiflora	Oakland	California	-122.2436725	37.7947766	1926 11th Av	introduced	Oakland	NA	NA	NA	NA	NA	NA	NA	NA	NA	NA	NA	NA	NA	NA	NA	NA	NA	NA	NA	NA
Cupressus	Oakland	California	-122.2447653	37.7898001	1449 15th Av	no_info	Oakland	NA	NA	NA	NA	NA	NA	NA	NA	NA	NA	NA	NA	NA	NA	NA	NA	NA	NA	NA	NA
Ulmus parvifolia	Oakland	California	-122.239815	37.8049737	623 Capell St	introduced	Oakland	NA	NA	NA	NA	NA	NA	NA	NA	NA	NA	NA	NA	NA	NA	NA	NA	NA	NA	NA	NA
Platanus acerifolia	Oakland	California	-122.2448726	37.7939516	1800 11th Av	introduced	Oakland	NA	NA	NA	NA	NA	NA	NA	NA	NA	NA	NA	NA	NA	NA	NA	NA	NA	NA	NA	NA
Pinus	Oakland	California	-122.2471057	37.7989498	608 East 20th St	no_info	Oakland	NA	NA	NA	NA	NA	NA	NA	NA	NA	NA	NA	NA	NA	NA	NA	NA	NA	NA	NA	NA
NA	Oakland	California	-122.2285405	37.7900044	2349 East 24th St	no_info	Oakland	NA	NA	NA	NA	NA	NA	NA	NA	NA	NA	NA	NA	NA	NA	NA	NA	NA	NA	NA	NA
Koelreuteria Laxm.	Oakland	California	-122.252573	37.8495431	6209 College Av	no_info	Oakland	NA	NA	NA	NA	NA	NA	NA	NA	NA	NA	NA	NA	NA	NA	NA	NA	NA	NA	NA	NA
Zelkova serrata	Oakland	California	-122.2224394	37.7879781	3031 Logan St	introduced	Oakland	NA	NA	NA	NA	NA	NA	NA	NA	NA	NA	NA	NA	NA	NA	NA	NA	NA	NA	NA	NA
Liquidambar styraciflua	Oakland	California	-122.2427697	37.7895362	1532 16th Av	introduced	Oakland	NA	NA	NA	NA	NA	NA	NA	NA	NA	NA	NA	NA	NA	NA	NA	NA	NA	NA	NA	NA
Prunus L.	Oakland	California	-122.2382155	37.8051103	932 Mckinley Av	no_info	Oakland	NA	NA	NA	NA	NA	NA	NA	NA	NA	NA	NA	NA	NA	NA	NA	NA	NA	NA	NA	NA
Liquidambar styraciflua	Oakland	California	-122.2438583	37.7901035	1500 East 15th St	introduced	Oakland	NA	NA	NA	NA	NA	NA	NA	NA	NA	NA	NA	NA	NA	NA	NA	NA	NA	NA	NA	NA
Eriobotrya japonica	Oakland	California	-122.2257714	37.7984186	2218 East 31St St	introduced	Oakland	NA	NA	NA	NA	NA	NA	NA	NA	NA	NA	NA	NA	NA	NA	NA	NA	NA	NA	NA	NA
Cordyline australis	Oakland	California	-122.2290831	37.7829293	1644 27th Av	introduced	Oakland	NA	NA	NA	NA	NA	NA	NA	NA	NA	NA	NA	NA	NA	NA	NA	NA	NA	NA	NA	NA
Cercis	Oakland	California	-122.2447601	37.7891585	1414 15th Av	no_info	Oakland	NA	NA	NA	NA	NA	NA	NA	NA	NA	NA	NA	NA	NA	NA	NA	NA	NA	NA	NA	NA
Washingtonia robusta	Oakland	California	-122.2303354	37.7827338	2660 East 16th St	introduced	Oakland	NA	NA	NA	NA	NA	NA	NA	NA	NA	NA	NA	NA	NA	NA	NA	NA	NA	NA	NA	NA
NA	Oakland	California	-122.2275736	37.7970901	2050 East 30th St	no_info	Oakland	NA	NA	NA	NA	NA	NA	NA	NA	NA	NA	NA	NA	NA	NA	NA	NA	NA	NA	NA	NA
Pyrus calleryana	Oakland	California	-122.2353117	37.7930994	1845 East 23rd St	introduced	Oakland	NA	NA	NA	NA	NA	NA	NA	NA	NA	NA	NA	NA	NA	NA	NA	NA	NA	NA	NA	NA
Acer L.	Oakland	California	-122.2286289	37.7883444	2400 East 22Nd St	no_info	Oakland	NA	NA	NA	NA	NA	NA	NA	NA	NA	NA	NA	NA	NA	NA	NA	NA	NA	NA	NA	NA
Liquidambar styraciflua	Oakland	California	-122.2397927	37.8011735	2618 8th Av	introduced	Oakland	NA	NA	NA	NA	NA	NA	NA	NA	NA	NA	NA	NA	NA	NA	NA	NA	NA	NA	NA	NA
Cinnamomum camphora	Oakland	California	-122.2398532	37.793267	2045 16th Av	introduced	Oakland	NA	NA	NA	NA	NA	NA	NA	NA	NA	NA	NA	NA	NA	NA	NA	NA	NA	NA	NA	NA
Nyssa sylvatica	Oakland	California	-122.2482174	37.804072	463 Hanover Av	introduced	Oakland	NA	NA	NA	NA	NA	NA	NA	NA	NA	NA	NA	NA	NA	NA	NA	NA	NA	NA	NA	NA
Liquidambar styraciflua	Oakland	California	-122.2439874	37.8064856	618 Kenwyn Rd	introduced	Oakland	NA	NA	NA	NA	NA	NA	NA	NA	NA	NA	NA	NA	NA	NA	NA	NA	NA	NA	NA	NA
Quercus suber	Oakland	California	-122.231245	37.7861246	2360 East 19th St	introduced	Oakland	NA	NA	NA	NA	NA	NA	NA	NA	NA	NA	NA	NA	NA	NA	NA	NA	NA	NA	NA	NA
Pistacia chinensis	Oakland	California	-122.2357113	37.7949553	1710 East 24th St	introduced	Oakland	NA	NA	NA	NA	NA	NA	NA	NA	NA	NA	NA	NA	NA	NA	NA	NA	NA	NA	NA	NA
Magnolia grandiflora	Oakland	California	-122.2308403	37.7939841	2543 21St Av	introduced	Oakland	NA	NA	NA	NA	NA	NA	NA	NA	NA	NA	NA	NA	NA	NA	NA	NA	NA	NA	NA	NA
Phoenix canariensis	Oakland	California	-122.2291454	37.7957351	2044 East 28th St	introduced	Oakland	NA	NA	NA	NA	NA	NA	NA	NA	NA	NA	NA	NA	NA	NA	NA	NA	NA	NA	NA	NA
Malus Mill.	Oakland	California	-122.2285803	37.7949118	2135 East 28th St	no_info	Oakland	NA	NA	NA	NA	NA	NA	NA	NA	NA	NA	NA	NA	NA	NA	NA	NA	NA	NA	NA	NA
Pyrus kawakamii	Oakland	California	-122.2372638	37.7935614	1700 East 22Nd St	no_info	Oakland	NA	NA	NA	NA	NA	NA	NA	NA	NA	NA	NA	NA	NA	NA	NA	NA	NA	NA	NA	NA
Quercus	Oakland	California	-122.2419039	37.7925594	East 19th St	no_info	Oakland	NA	NA	NA	NA	NA	NA	NA	NA	NA	NA	NA	NA	NA	NA	NA	NA	NA	NA	NA	NA
Pyrus calleryana	Oakland	California	-122.2514891	37.80233	322 Hanover Av	introduced	Oakland	NA	NA	NA	NA	NA	NA	NA	NA	NA	NA	NA	NA	NA	NA	NA	NA	NA	NA	NA	NA
Prunus L.	Oakland	California	-122.2204017	37.7914517	2750 Bellaire Pl	no_info	Oakland	NA	NA	NA	NA	NA	NA	NA	NA	NA	NA	NA	NA	NA	NA	NA	NA	NA	NA	NA	NA
Phoenix canariensis	Oakland	California	-122.2685786	37.8514516	6614 Dover St	introduced	Oakland	NA	NA	NA	NA	NA	NA	NA	NA	NA	NA	NA	NA	NA	NA	NA	NA	NA	NA	NA	NA
Pistacia chinensis	Oakland	California	-122.2389709	37.8015999	2710 Ivy Dr	introduced	Oakland	NA	NA	NA	NA	NA	NA	NA	NA	NA	NA	NA	NA	NA	NA	NA	NA	NA	NA	NA	NA
Pyrus calleryana	Oakland	California	-122.2281475	37.7888832	2244 24th Av	introduced	Oakland	NA	NA	NA	NA	NA	NA	NA	NA	NA	NA	NA	NA	NA	NA	NA	NA	NA	NA	NA	NA
Maytenus boaria	Oakland	California	-122.2323179	37.7929815	2026 East 24th St	introduced	Oakland	NA	NA	NA	NA	NA	NA	NA	NA	NA	NA	NA	NA	NA	NA	NA	NA	NA	NA	NA	NA
Pyrus calleryana	Oakland	California	-122.2323207	37.7934293	2015 East 25th St	introduced	Oakland	NA	NA	NA	NA	NA	NA	NA	NA	NA	NA	NA	NA	NA	NA	NA	NA	NA	NA	NA	NA
NA	Oakland	California	-122.2292665	37.7857004	2467 East 20th St	no_info	Oakland	NA	NA	NA	NA	NA	NA	NA	NA	NA	NA	NA	NA	NA	NA	NA	NA	NA	NA	NA	NA
Magnolia grandiflora	Oakland	California	-122.24137	37.788502	1730 East 15th St	introduced	Oakland	NA	NA	NA	NA	NA	NA	NA	NA	NA	NA	NA	NA	NA	NA	NA	NA	NA	NA	NA	NA
Carpinus	Oakland	California	-122.2421724	37.7794317	1920 Dennison St	no_info	Oakland	NA	NA	NA	NA	NA	NA	NA	NA	NA	NA	NA	NA	NA	NA	NA	NA	NA	NA	NA	NA
Ligustrum	Oakland	California	-122.2391589	37.8049668	909 Mckinley Av	no_info	Oakland	NA	NA	NA	NA	NA	NA	NA	NA	NA	NA	NA	NA	NA	NA	NA	NA	NA	NA	NA	NA
Quercus	Oakland	California	-122.2262782	37.7869203	2612 East 22Nd St	no_info	Oakland	NA	NA	NA	NA	NA	NA	NA	NA	NA	NA	NA	NA	NA	NA	NA	NA	NA	NA	NA	NA
Pistacia chinensis	Oakland	California	-122.2274795	37.7987828	1600 East 31St St	introduced	Oakland	NA	NA	NA	NA	NA	NA	NA	NA	NA	NA	NA	NA	NA	NA	NA	NA	NA	NA	NA	NA
Pyrus kawakamii	Oakland	California	-122.245373	37.791196	Foothill Bl	no_info	Oakland	NA	NA	NA	NA	NA	NA	NA	NA	NA	NA	NA	NA	NA	NA	NA	NA	NA	NA	NA	NA
Platanus acerifolia	Oakland	California	-122.2432302	37.7823655	1831 Embarcadero	introduced	Oakland	NA	NA	NA	NA	NA	NA	NA	NA	NA	NA	NA	NA	NA	NA	NA	NA	NA	NA	NA	NA
Phoenix canariensis	Oakland	California	-122.24469	37.790583	2004 Foothill Bl	introduced	Oakland	NA	NA	NA	NA	NA	NA	NA	NA	NA	NA	NA	NA	NA	NA	NA	NA	NA	NA	NA	NA
Liquidambar styraciflua	Oakland	California	-122.2242153	37.7869089	2320 Mitchell St	introduced	Oakland	NA	NA	NA	NA	NA	NA	NA	NA	NA	NA	NA	NA	NA	NA	NA	NA	NA	NA	NA	NA
Fraxinus	Oakland	California	-122.2440958	37.7892509	1527 East 15th St	no_info	Oakland	NA	NA	NA	NA	NA	NA	NA	NA	NA	NA	NA	NA	NA	NA	NA	NA	NA	NA	NA	NA
NA	Oakland	California	-122.2399787	37.805897	650 Spruce St	no_info	Oakland	NA	NA	NA	NA	NA	NA	NA	NA	NA	NA	NA	NA	NA	NA	NA	NA	NA	NA	NA	NA
Ulmus americana	Oakland	California	-122.2430994	37.7841032	16th Av	introduced	Oakland	NA	NA	NA	NA	NA	NA	NA	NA	NA	NA	NA	NA	NA	NA	NA	NA	NA	NA	NA	NA
Liquidambar styraciflua	Oakland	California	-122.2274955	37.7834448	1747 28th Av	introduced	Oakland	NA	NA	NA	NA	NA	NA	NA	NA	NA	NA	NA	NA	NA	NA	NA	NA	NA	NA	NA	NA
Pyrus calleryana	Oakland	California	-122.2319289	37.7939033	2014 East 25th St	introduced	Oakland	NA	NA	NA	NA	NA	NA	NA	NA	NA	NA	NA	NA	NA	NA	NA	NA	NA	NA	NA	NA
Magnolia grandiflora	Oakland	California	-122.237787	37.7855731	2125 East 15th St	introduced	Oakland	NA	NA	NA	NA	NA	NA	NA	NA	NA	NA	NA	NA	NA	NA	NA	NA	NA	NA	NA	NA
Quercus	Oakland	California	-122.2267384	37.7962852	2930 22Nd Av	no_info	Oakland	NA	NA	NA	NA	NA	NA	NA	NA	NA	NA	NA	NA	NA	NA	NA	NA	NA	NA	NA	NA
Platanus acerifolia	Oakland	California	-122.2432302	37.7823655	1831 Embarcadero	introduced	Oakland	NA	NA	NA	NA	NA	NA	NA	NA	NA	NA	NA	NA	NA	NA	NA	NA	NA	NA	NA	NA
NA	Oakland	California	-122.2443741	37.7895341	1507 East 15th St	no_info	Oakland	NA	NA	NA	NA	NA	NA	NA	NA	NA	NA	NA	NA	NA	NA	NA	NA	NA	NA	NA	NA
Quercus	Oakland	California	-122.2265167	37.7862923	2125 27th Av	no_info	Oakland	NA	NA	NA	NA	NA	NA	NA	NA	NA	NA	NA	NA	NA	NA	NA	NA	NA	NA	NA	NA
Schinus molle	Oakland	California	-122.2980768	37.8036118	319 Henry St	introduced	Oakland	NA	NA	NA	NA	NA	NA	NA	NA	NA	NA	NA	NA	NA	NA	NA	NA	NA	NA	NA	NA
NA	Oakland	California	-122.2290055	37.7980437	1912 East 30th St	no_info	Oakland	NA	NA	NA	NA	NA	NA	NA	NA	NA	NA	NA	NA	NA	NA	NA	NA	NA	NA	NA	NA
Pyrus kawakamii	Oakland	California	-122.2252474	37.7955417	2350 East 29th St	no_info	Oakland	NA	NA	NA	NA	NA	NA	NA	NA	NA	NA	NA	NA	NA	NA	NA	NA	NA	NA	NA	NA
Quercus	Oakland	California	-122.2349491	37.7917468	1929 East 22Nd St	no_info	Oakland	NA	NA	NA	NA	NA	NA	NA	NA	NA	NA	NA	NA	NA	NA	NA	NA	NA	NA	NA	NA
NA	Oakland	California	-122.2349435	37.7864219	2220 East 17th St	no_info	Oakland	NA	NA	NA	NA	NA	NA	NA	NA	NA	NA	NA	NA	NA	NA	NA	NA	NA	NA	NA	NA
Magnolia grandiflora	Oakland	California	-122.2340814	37.794056	2407 19th Av	introduced	Oakland	NA	NA	NA	NA	NA	NA	NA	NA	NA	NA	NA	NA	NA	NA	NA	NA	NA	NA	NA	NA
Liquidambar styraciflua	Oakland	California	-122.2417207	37.7922985	1502 East 19th St	introduced	Oakland	NA	NA	NA	NA	NA	NA	NA	NA	NA	NA	NA	NA	NA	NA	NA	NA	NA	NA	NA	NA
Liquidambar styraciflua	Oakland	California	-122.2481603	37.8041626	467 Hanover Av	introduced	Oakland	NA	NA	NA	NA	NA	NA	NA	NA	NA	NA	NA	NA	NA	NA	NA	NA	NA	NA	NA	NA
Magnolia	Oakland	California	-122.2362936	37.7851933	2228 East 15th St	no_info	Oakland	NA	NA	NA	NA	NA	NA	NA	NA	NA	NA	NA	NA	NA	NA	NA	NA	NA	NA	NA	NA
Liquidambar styraciflua	Oakland	California	-122.2445777	37.8027714	460 Van Dyke Av	introduced	Oakland	NA	NA	NA	NA	NA	NA	NA	NA	NA	NA	NA	NA	NA	NA	NA	NA	NA	NA	NA	NA
Prunus L.	Oakland	California	-122.2480781	37.803308	428 Hanover Av	no_info	Oakland	NA	NA	NA	NA	NA	NA	NA	NA	NA	NA	NA	NA	NA	NA	NA	NA	NA	NA	NA	NA
Pistacia chinensis	Oakland	California	-122.2377964	37.789421	1905 East 19th St	introduced	Oakland	NA	NA	NA	NA	NA	NA	NA	NA	NA	NA	NA	NA	NA	NA	NA	NA	NA	NA	NA	NA
Quercus	Oakland	California	-122.225521	37.7987176	2225 East 32Nd St	no_info	Oakland	NA	NA	NA	NA	NA	NA	NA	NA	NA	NA	NA	NA	NA	NA	NA	NA	NA	NA	NA	NA
Ulmus parvifolia	Oakland	California	-122.2386793	37.8043249	622 Alma Av	introduced	Oakland	NA	NA	NA	NA	NA	NA	NA	NA	NA	NA	NA	NA	NA	NA	NA	NA	NA	NA	NA	NA
Pyrus kawakamii	Oakland	California	-122.2252474	37.7955417	2350 East 29th St	no_info	Oakland	NA	NA	NA	NA	NA	NA	NA	NA	NA	NA	NA	NA	NA	NA	NA	NA	NA	NA	NA	NA
Geijera Schott	Oakland	California	-122.2342101	37.7899153	2101 East 21St St	no_info	Oakland	NA	NA	NA	NA	NA	NA	NA	NA	NA	NA	NA	NA	NA	NA	NA	NA	NA	NA	NA	NA
NA	Oakland	California	-122.2295113	37.7908336	2245 East 24th St	no_info	Oakland	NA	NA	NA	NA	NA	NA	NA	NA	NA	NA	NA	NA	NA	NA	NA	NA	NA	NA	NA	NA
Liquidambar styraciflua	Oakland	California	-122.2302448	37.7835669	1700 26th Av	introduced	Oakland	NA	NA	NA	NA	NA	NA	NA	NA	NA	NA	NA	NA	NA	NA	NA	NA	NA	NA	NA	NA
Quercus	Oakland	California	-122.2265569	37.7883407	2322 25th Av	no_info	Oakland	NA	NA	NA	NA	NA	NA	NA	NA	NA	NA	NA	NA	NA	NA	NA	NA	NA	NA	NA	NA
Liquidambar styraciflua	Oakland	California	-122.2329787	37.7945691	2506 19th Av	introduced	Oakland	NA	NA	NA	NA	NA	NA	NA	NA	NA	NA	NA	NA	NA	NA	NA	NA	NA	NA	NA	NA
Phoenix canariensis	Oakland	California	-122.2291454	37.7957351	2044 East 28th St	introduced	Oakland	NA	NA	NA	NA	NA	NA	NA	NA	NA	NA	NA	NA	NA	NA	NA	NA	NA	NA	NA	NA
Quercus	Oakland	California	-122.2261628	37.7897458	2433 25th Av	no_info	Oakland	NA	NA	NA	NA	NA	NA	NA	NA	NA	NA	NA	NA	NA	NA	NA	NA	NA	NA	NA	NA
Acacia longifolia	Oakland	California	-122.2299741	37.7915475	2400 Highland Av	introduced	Oakland	NA	NA	NA	NA	NA	NA	NA	NA	NA	NA	NA	NA	NA	NA	NA	NA	NA	NA	NA	NA
Cinnamomum camphora	Oakland	California	-122.2232201	37.7934543	2768 25th Av	introduced	Oakland	NA	NA	NA	NA	NA	NA	NA	NA	NA	NA	NA	NA	NA	NA	NA	NA	NA	NA	NA	NA
Liquidambar styraciflua	Oakland	California	-122.1374887	37.7375616	140 Marlow Dr	introduced	Oakland	NA	NA	NA	NA	NA	NA	NA	NA	NA	NA	NA	NA	NA	NA	NA	NA	NA	NA	NA	NA
Magnolia grandiflora	Oakland	California	-122.1752897	37.7521838	1433 87th Av	introduced	Oakland	NA	NA	NA	NA	NA	NA	NA	NA	NA	NA	NA	NA	NA	NA	NA	NA	NA	NA	NA	NA
Platanus acerifolia	Oakland	California	-122.2528341	37.7885758	Embarcadero	introduced	Oakland	NA	NA	NA	NA	NA	NA	NA	NA	NA	NA	NA	NA	NA	NA	NA	NA	NA	NA	NA	NA
Acacia melanoxylon	Oakland	California	-122.2294111	37.7948224	2708 21St Av	introduced	Oakland	NA	NA	NA	NA	NA	NA	NA	NA	NA	NA	NA	NA	NA	NA	NA	NA	NA	NA	NA	NA
Platanus acerifolia	Oakland	California	-122.245302	37.7851184	1817 Embarcadero	introduced	Oakland	NA	NA	NA	NA	NA	NA	NA	NA	NA	NA	NA	NA	NA	NA	NA	NA	NA	NA	NA	NA
Pyrus kawakamii	Oakland	California	-122.2283435	37.7977322	1952 East 30th St	no_info	Oakland	NA	NA	NA	NA	NA	NA	NA	NA	NA	NA	NA	NA	NA	NA	NA	NA	NA	NA	NA	NA
Nerium oleander	Oakland	California	-122.2286189	37.7916937	2262 East 25th St	introduced	Oakland	NA	NA	NA	NA	NA	NA	NA	NA	NA	NA	NA	NA	NA	NA	NA	NA	NA	NA	NA	NA
Washingtonia robusta	Oakland	California	-122.2292874	37.7910983	2401 23rd Av	introduced	Oakland	NA	NA	NA	NA	NA	NA	NA	NA	NA	NA	NA	NA	NA	NA	NA	NA	NA	NA	NA	NA
Liquidambar styraciflua	Oakland	California	-122.2286189	37.7916937	2262 East 25th St	introduced	Oakland	NA	NA	NA	NA	NA	NA	NA	NA	NA	NA	NA	NA	NA	NA	NA	NA	NA	NA	NA	NA
Schinus terebinthifolia	Oakland	California	-122.2293117	37.7915607	2251 East 25th St	introduced	Oakland	NA	NA	NA	NA	NA	NA	NA	NA	NA	NA	NA	NA	NA	NA	NA	NA	NA	NA	NA	NA
Quercus	Oakland	California	-122.2254226	37.7864002	2724 East 22Nd St	no_info	Oakland	NA	NA	NA	NA	NA	NA	NA	NA	NA	NA	NA	NA	NA	NA	NA	NA	NA	NA	NA	NA
Schinus terebinthifolia	Oakland	California	-122.2272843	37.7944183	2746 22Nd Av	introduced	Oakland	NA	NA	NA	NA	NA	NA	NA	NA	NA	NA	NA	NA	NA	NA	NA	NA	NA	NA	NA	NA
Platanus acerifolia	Oakland	California	-122.2432302	37.7823655	1831 Embarcadero	introduced	Oakland	NA	NA	NA	NA	NA	NA	NA	NA	NA	NA	NA	NA	NA	NA	NA	NA	NA	NA	NA	NA
Quercus	Oakland	California	-122.2335254	37.7931868	1929 East 24th St	no_info	Oakland	NA	NA	NA	NA	NA	NA	NA	NA	NA	NA	NA	NA	NA	NA	NA	NA	NA	NA	NA	NA
Eriobotrya deflexa	Oakland	California	-122.2365208	37.7914428	1849 East 21St St	introduced	Oakland	NA	NA	NA	NA	NA	NA	NA	NA	NA	NA	NA	NA	NA	NA	NA	NA	NA	NA	NA	NA
Populus nigra	Oakland	California	-122.2279737	37.7915526	2510 23rd Av	introduced	Oakland	NA	NA	NA	NA	NA	NA	NA	NA	NA	NA	NA	NA	NA	NA	NA	NA	NA	NA	NA	NA
Quercus	Oakland	California	-122.2262819	37.7865284	2139 27th Av	no_info	Oakland	NA	NA	NA	NA	NA	NA	NA	NA	NA	NA	NA	NA	NA	NA	NA	NA	NA	NA	NA	NA
Prunus L.	Oakland	California	-122.2350362	37.7939722	1819 East 24th St	no_info	Oakland	NA	NA	NA	NA	NA	NA	NA	NA	NA	NA	NA	NA	NA	NA	NA	NA	NA	NA	NA	NA
Platanus acerifolia	Oakland	California	-122.2432302	37.7823655	1831 Embarcadero	introduced	Oakland	NA	NA	NA	NA	NA	NA	NA	NA	NA	NA	NA	NA	NA	NA	NA	NA	NA	NA	NA	NA
Platanus acerifolia	Oakland	California	-122.2527748	37.7884644	1095 Embarcadero	introduced	Oakland	NA	NA	NA	NA	NA	NA	NA	NA	NA	NA	NA	NA	NA	NA	NA	NA	NA	NA	NA	NA
NA	Oakland	California	-122.228679	37.7926078	2554 Wakefield Av	no_info	Oakland	NA	NA	NA	NA	NA	NA	NA	NA	NA	NA	NA	NA	NA	NA	NA	NA	NA	NA	NA	NA
Ficus retusa	Oakland	California	-122.2381536	37.7915951	2005 18th Av	introduced	Oakland	NA	NA	NA	NA	NA	NA	NA	NA	NA	NA	NA	NA	NA	NA	NA	NA	NA	NA	NA	NA
Ficus retusa	Oakland	California	-122.2208104	37.7978636	3200 Sheffield Av	introduced	Oakland	NA	NA	NA	NA	NA	NA	NA	NA	NA	NA	NA	NA	NA	NA	NA	NA	NA	NA	NA	NA
Prunus L.	Oakland	California	-122.2350362	37.7939722	1819 East 24th St	no_info	Oakland	NA	NA	NA	NA	NA	NA	NA	NA	NA	NA	NA	NA	NA	NA	NA	NA	NA	NA	NA	NA
Morus alba	Oakland	California	-122.1797346	37.7467876	1045 91St Av	introduced	Oakland	NA	NA	NA	NA	NA	NA	NA	NA	NA	NA	NA	NA	NA	NA	NA	NA	NA	NA	NA	NA
Liquidambar styraciflua	Oakland	California	-122.2315708	37.775896	824 29th Av	introduced	Oakland	NA	NA	NA	NA	NA	NA	NA	NA	NA	NA	NA	NA	NA	NA	NA	NA	NA	NA	NA	NA
NA	Oakland	California	-122.197644	37.7892677	4108 Redding St	no_info	Oakland	NA	NA	NA	NA	NA	NA	NA	NA	NA	NA	NA	NA	NA	NA	NA	NA	NA	NA	NA	NA
Platanus acerifolia	Oakland	California	-122.2511125	37.7877026	1249 Embarcadero	introduced	Oakland	NA	NA	NA	NA	NA	NA	NA	NA	NA	NA	NA	NA	NA	NA	NA	NA	NA	NA	NA	NA
Magnolia grandiflora	Oakland	California	-122.2390527	37.7908234	1740 East 19th St	introduced	Oakland	NA	NA	NA	NA	NA	NA	NA	NA	NA	NA	NA	NA	NA	NA	NA	NA	NA	NA	NA	NA
Cupressus	Oakland	California	-105.84162	41.195479	3309 Maybelle Wy	no_info	Oakland	NA	NA	NA	NA	NA	NA	NA	NA	NA	NA	NA	NA	NA	NA	NA	NA	NA	NA	NA	NA
Pyrus kawakamii	Oakland	California	-122.2252474	37.7955417	2350 East 29th St	no_info	Oakland	NA	NA	NA	NA	NA	NA	NA	NA	NA	NA	NA	NA	NA	NA	NA	NA	NA	NA	NA	NA
Magnolia grandiflora	Oakland	California	-122.2306351	37.7935399	2528 21St Av	introduced	Oakland	NA	NA	NA	NA	NA	NA	NA	NA	NA	NA	NA	NA	NA	NA	NA	NA	NA	NA	NA	NA
Ulmus americana	Oakland	California	-122.2348716	37.7932384	2301 19th Av	introduced	Oakland	NA	NA	NA	NA	NA	NA	NA	NA	NA	NA	NA	NA	NA	NA	NA	NA	NA	NA	NA	NA
Schinus terebinthifolia	Oakland	California	-122.227147	37.794879	2806 22Nd Av	introduced	Oakland	NA	NA	NA	NA	NA	NA	NA	NA	NA	NA	NA	NA	NA	NA	NA	NA	NA	NA	NA	NA
Prunus L.	Oakland	California	-122.2354715	37.7918554	2124 19th Av	no_info	Oakland	NA	NA	NA	NA	NA	NA	NA	NA	NA	NA	NA	NA	NA	NA	NA	NA	NA	NA	NA	NA
Cercis	Oakland	California	-122.2238343	37.7932269	2741 25th Av	no_info	Oakland	NA	NA	NA	NA	NA	NA	NA	NA	NA	NA	NA	NA	NA	NA	NA	NA	NA	NA	NA	NA
Maytenus boaria	Oakland	California	-122.2311184	37.7922885	2128 East 24th St	introduced	Oakland	NA	NA	NA	NA	NA	NA	NA	NA	NA	NA	NA	NA	NA	NA	NA	NA	NA	NA	NA	NA
Lagerstroemia indica	Oakland	California	-122.24469	37.790583	2816 Foothill Bl	introduced	Oakland	NA	NA	NA	NA	NA	NA	NA	NA	NA	NA	NA	NA	NA	NA	NA	NA	NA	NA	NA	NA
Prunus L.	Oakland	California	-122.2250679	37.7994443	3226 Randolph Av	no_info	Oakland	NA	NA	NA	NA	NA	NA	NA	NA	NA	NA	NA	NA	NA	NA	NA	NA	NA	NA	NA	NA
Metrosideros excelsa	Oakland	California	-122.2297365	37.7920303	2225 East 25th St	introduced	Oakland	NA	NA	NA	NA	NA	NA	NA	NA	NA	NA	NA	NA	NA	NA	NA	NA	NA	NA	NA	NA
Washingtonia robusta	Oakland	California	-122.2209677	37.7962868	3106 Sheffield Av	introduced	Oakland	NA	NA	NA	NA	NA	NA	NA	NA	NA	NA	NA	NA	NA	NA	NA	NA	NA	NA	NA	NA
Platanus acerifolia	Oakland	California	-122.2511125	37.7877026	1249 Embarcadero	introduced	Oakland	NA	NA	NA	NA	NA	NA	NA	NA	NA	NA	NA	NA	NA	NA	NA	NA	NA	NA	NA	NA
Pyrus kawakamii	Oakland	California	-122.2326131	37.7937416	1947 East 25th St	no_info	Oakland	NA	NA	NA	NA	NA	NA	NA	NA	NA	NA	NA	NA	NA	NA	NA	NA	NA	NA	NA	NA
Pyrus calleryana	Oakland	California	-122.2101599	37.7864824	2539 Harrington Av	introduced	Oakland	NA	NA	NA	NA	NA	NA	NA	NA	NA	NA	NA	NA	NA	NA	NA	NA	NA	NA	NA	NA
Pyrus calleryana	Oakland	California	-122.2285288	37.7965103	2901 21St Av	introduced	Oakland	NA	NA	NA	NA	NA	NA	NA	NA	NA	NA	NA	NA	NA	NA	NA	NA	NA	NA	NA	NA
Fraxinus	Oakland	California	-122.2161313	37.8000233	3438 Fruitvale Av	no_info	Oakland	NA	NA	NA	NA	NA	NA	NA	NA	NA	NA	NA	NA	NA	NA	NA	NA	NA	NA	NA	NA
NA	Oakland	California	-122.2337148	37.7945166	1871 East 25th St	no_info	Oakland	NA	NA	NA	NA	NA	NA	NA	NA	NA	NA	NA	NA	NA	NA	NA	NA	NA	NA	NA	NA
Platanus acerifolia	Oakland	California	-122.2467219	37.7860163	1551 Embarcadero	introduced	Oakland	NA	NA	NA	NA	NA	NA	NA	NA	NA	NA	NA	NA	NA	NA	NA	NA	NA	NA	NA	NA
Prunus L.	Oakland	California	-122.2682012	37.7977329	211 8th St	no_info	Oakland	NA	NA	NA	NA	NA	NA	NA	NA	NA	NA	NA	NA	NA	NA	NA	NA	NA	NA	NA	NA
Prunus L.	Oakland	California	-122.1726134	37.7658347	2654 76th Av	no_info	Oakland	NA	NA	NA	NA	NA	NA	NA	NA	NA	NA	NA	NA	NA	NA	NA	NA	NA	NA	NA	NA
Pyrus calleryana	Oakland	California	-122.1969565	37.7884813	4158 Redding St	introduced	Oakland	NA	NA	NA	NA	NA	NA	NA	NA	NA	NA	NA	NA	NA	NA	NA	NA	NA	NA	NA	NA
Lagerstroemia indica	Oakland	California	-122.206079	37.7886339	2925 Abbey St	introduced	Oakland	NA	NA	NA	NA	NA	NA	NA	NA	NA	NA	NA	NA	NA	NA	NA	NA	NA	NA	NA	NA
NA	Oakland	California	-122.2066485	37.7860039	2641 38th Av	no_info	Oakland	NA	NA	NA	NA	NA	NA	NA	NA	NA	NA	NA	NA	NA	NA	NA	NA	NA	NA	NA	NA
Pyrus kawakamii	Oakland	California	-122.2056982	37.7864376	2803 38th Av	no_info	Oakland	NA	NA	NA	NA	NA	NA	NA	NA	NA	NA	NA	NA	NA	NA	NA	NA	NA	NA	NA	NA
Prunus L.	Oakland	California	-122.2199903	37.7924285	2818 Bellaire Pl	no_info	Oakland	NA	NA	NA	NA	NA	NA	NA	NA	NA	NA	NA	NA	NA	NA	NA	NA	NA	NA	NA	NA
Melaleuca L.	Oakland	California	-122.2057844	37.7919344	3415 Suter St	no_info	Oakland	NA	NA	NA	NA	NA	NA	NA	NA	NA	NA	NA	NA	NA	NA	NA	NA	NA	NA	NA	NA
Lagerstroemia indica	Oakland	California	-122.200693	37.7926224	3538 Redding St	introduced	Oakland	NA	NA	NA	NA	NA	NA	NA	NA	NA	NA	NA	NA	NA	NA	NA	NA	NA	NA	NA	NA
Pyrus calleryana	Oakland	California	-122.20053	37.793449	3533 Macarthur Bl	introduced	Oakland	NA	NA	NA	NA	NA	NA	NA	NA	NA	NA	NA	NA	NA	NA	NA	NA	NA	NA	NA	NA
Pyrus calleryana	Oakland	California	-122.2059009	37.7867482	2800 Viola St	introduced	Oakland	NA	NA	NA	NA	NA	NA	NA	NA	NA	NA	NA	NA	NA	NA	NA	NA	NA	NA	NA	NA
Prunus L.	Oakland	California	-122.2030396	37.7847504	2828 Eastman Av	no_info	Oakland	NA	NA	NA	NA	NA	NA	NA	NA	NA	NA	NA	NA	NA	NA	NA	NA	NA	NA	NA	NA
Geijera Schott	Oakland	California	-122.203925	37.7948907	3216 Dakota St	no_info	Oakland	NA	NA	NA	NA	NA	NA	NA	NA	NA	NA	NA	NA	NA	NA	NA	NA	NA	NA	NA	NA
Cordyline australis	Oakland	California	-122.2034715	37.7883499	3762 Angelo Av	introduced	Oakland	NA	NA	NA	NA	NA	NA	NA	NA	NA	NA	NA	NA	NA	NA	NA	NA	NA	NA	NA	NA
Prunus L.	Oakland	California	-122.2081269	37.7869027	2625 Short St	no_info	Oakland	NA	NA	NA	NA	NA	NA	NA	NA	NA	NA	NA	NA	NA	NA	NA	NA	NA	NA	NA	NA
Cercis	Oakland	California	-122.2073012	37.786923	2716 Short St	no_info	Oakland	NA	NA	NA	NA	NA	NA	NA	NA	NA	NA	NA	NA	NA	NA	NA	NA	NA	NA	NA	NA
Pyrus calleryana	Oakland	California	-122.202336	37.7852297	2926 Eastman Av	introduced	Oakland	NA	NA	NA	NA	NA	NA	NA	NA	NA	NA	NA	NA	NA	NA	NA	NA	NA	NA	NA	NA
Lagerstroemia indica	Oakland	California	-122.2011453	37.7925068	3533 Redding St	introduced	Oakland	NA	NA	NA	NA	NA	NA	NA	NA	NA	NA	NA	NA	NA	NA	NA	NA	NA	NA	NA	NA
Pyrus calleryana	Oakland	California	-122.2016538	37.7890369	3818 Suter St	introduced	Oakland	NA	NA	NA	NA	NA	NA	NA	NA	NA	NA	NA	NA	NA	NA	NA	NA	NA	NA	NA	NA
Pyrus calleryana	Oakland	California	-122.2011907	37.7865508	3109 Eastman Av	introduced	Oakland	NA	NA	NA	NA	NA	NA	NA	NA	NA	NA	NA	NA	NA	NA	NA	NA	NA	NA	NA	NA
Pyrus calleryana	Oakland	California	-122.2670588	37.8290908	3845 Macarthur Bl	introduced	Oakland	NA	NA	NA	NA	NA	NA	NA	NA	NA	NA	NA	NA	NA	NA	NA	NA	NA	NA	NA	NA
Acer L.	Oakland	California	-122.2112957	37.7983166	3449 Laguna Av	no_info	Oakland	NA	NA	NA	NA	NA	NA	NA	NA	NA	NA	NA	NA	NA	NA	NA	NA	NA	NA	NA	NA
Pyrus calleryana	Oakland	California	-122.207597	37.798443	2853 Macarthur Bl	introduced	Oakland	NA	NA	NA	NA	NA	NA	NA	NA	NA	NA	NA	NA	NA	NA	NA	NA	NA	NA	NA	NA
NA	Oakland	California	-122.2027821	37.7856364	2927 Eastman Av	no_info	Oakland	NA	NA	NA	NA	NA	NA	NA	NA	NA	NA	NA	NA	NA	NA	NA	NA	NA	NA	NA	NA
Lagerstroemia indica	Oakland	California	-122.2004468	37.7909097	3722 Quigley St	introduced	Oakland	NA	NA	NA	NA	NA	NA	NA	NA	NA	NA	NA	NA	NA	NA	NA	NA	NA	NA	NA	NA
Magnolia grandiflora	Oakland	California	-122.2938547	37.8107124	1474 13th St	introduced	Oakland	NA	NA	NA	NA	NA	NA	NA	NA	NA	NA	NA	NA	NA	NA	NA	NA	NA	NA	NA	NA
Liquidambar styraciflua	Oakland	California	-122.1987986	37.7902861	Redding St	introduced	Oakland	NA	NA	NA	NA	NA	NA	NA	NA	NA	NA	NA	NA	NA	NA	NA	NA	NA	NA	NA	NA
NA	Oakland	California	-122.2018176	37.7855874	3000 Eastman Av	no_info	Oakland	NA	NA	NA	NA	NA	NA	NA	NA	NA	NA	NA	NA	NA	NA	NA	NA	NA	NA	NA	NA
Cupressus	Oakland	California	-122.2170009	37.7943707	2800 Nicol Av	no_info	Oakland	NA	NA	NA	NA	NA	NA	NA	NA	NA	NA	NA	NA	NA	NA	NA	NA	NA	NA	NA	NA
Pyrus kawakamii	Oakland	California	-122.204105	37.7873221	2887 38th Av	no_info	Oakland	NA	NA	NA	NA	NA	NA	NA	NA	NA	NA	NA	NA	NA	NA	NA	NA	NA	NA	NA	NA
Fraxinus	Oakland	California	-122.2061696	37.7901929	3020 35th Av	no_info	Oakland	NA	NA	NA	NA	NA	NA	NA	NA	NA	NA	NA	NA	NA	NA	NA	NA	NA	NA	NA	NA
Melaleuca L.	Oakland	California	-122.2054479	37.7916321	3437 Suter St	no_info	Oakland	NA	NA	NA	NA	NA	NA	NA	NA	NA	NA	NA	NA	NA	NA	NA	NA	NA	NA	NA	NA
Pyrus calleryana	Oakland	California	-122.195666	37.788054	4233 Macarthur Bl	introduced	Oakland	NA	NA	NA	NA	NA	NA	NA	NA	NA	NA	NA	NA	NA	NA	NA	NA	NA	NA	NA	NA
Pyrus calleryana	Oakland	California	-122.211364	37.79902	2575 Macarthur Bl	introduced	Oakland	NA	NA	NA	NA	NA	NA	NA	NA	NA	NA	NA	NA	NA	NA	NA	NA	NA	NA	NA	NA
Liquidambar styraciflua	Oakland	California	-122.2060226	37.7961125	3476 Maple Av	introduced	Oakland	NA	NA	NA	NA	NA	NA	NA	NA	NA	NA	NA	NA	NA	NA	NA	NA	NA	NA	NA	NA
Pyrus calleryana	Oakland	California	-122.1998188	37.7915161	3728 Redding St	introduced	Oakland	NA	NA	NA	NA	NA	NA	NA	NA	NA	NA	NA	NA	NA	NA	NA	NA	NA	NA	NA	NA
Pyrus kawakamii	Oakland	California	-122.2115983	37.7953582	3250 Coolidge Av	no_info	Oakland	NA	NA	NA	NA	NA	NA	NA	NA	NA	NA	NA	NA	NA	NA	NA	NA	NA	NA	NA	NA
Pyrus kawakamii	Oakland	California	-122.202785	37.7883481	3801 Marion Av	no_info	Oakland	NA	NA	NA	NA	NA	NA	NA	NA	NA	NA	NA	NA	NA	NA	NA	NA	NA	NA	NA	NA
Pyrus calleryana	Oakland	California	-122.1975098	37.7884185	4147 Redding St	introduced	Oakland	NA	NA	NA	NA	NA	NA	NA	NA	NA	NA	NA	NA	NA	NA	NA	NA	NA	NA	NA	NA
Albizia julibrissin	Oakland	California	-122.20489	37.7873455	2916 Viola St	introduced	Oakland	NA	NA	NA	NA	NA	NA	NA	NA	NA	NA	NA	NA	NA	NA	NA	NA	NA	NA	NA	NA
Cercis	Oakland	California	-122.2073855	37.7868562	2706 Short St	no_info	Oakland	NA	NA	NA	NA	NA	NA	NA	NA	NA	NA	NA	NA	NA	NA	NA	NA	NA	NA	NA	NA
Lagerstroemia indica	Oakland	California	-122.2166559	37.7996805	3417 Fruitvale Av	introduced	Oakland	NA	NA	NA	NA	NA	NA	NA	NA	NA	NA	NA	NA	NA	NA	NA	NA	NA	NA	NA	NA
Pyrus calleryana	Oakland	California	-122.196751	37.789283	4055 Macarthur Bl	introduced	Oakland	NA	NA	NA	NA	NA	NA	NA	NA	NA	NA	NA	NA	NA	NA	NA	NA	NA	NA	NA	NA
Pyrus calleryana	Oakland	California	-122.196751	37.789283	4055 Macarthur Bl	introduced	Oakland	NA	NA	NA	NA	NA	NA	NA	NA	NA	NA	NA	NA	NA	NA	NA	NA	NA	NA	NA	NA
Prunus L.	Oakland	California	-122.2200724	37.7922465	2806 Bellaire Pl	no_info	Oakland	NA	NA	NA	NA	NA	NA	NA	NA	NA	NA	NA	NA	NA	NA	NA	NA	NA	NA	NA	NA
Podocarpus gracilior	Oakland	California	-122.2156833	37.7988894	3320 Fruitvale Av	no_info	Oakland	NA	NA	NA	NA	NA	NA	NA	NA	NA	NA	NA	NA	NA	NA	NA	NA	NA	NA	NA	NA
Pyrus calleryana	Oakland	California	-122.196139	37.788611	4171 Macarthur Bl	introduced	Oakland	NA	NA	NA	NA	NA	NA	NA	NA	NA	NA	NA	NA	NA	NA	NA	NA	NA	NA	NA	NA
Pyrus calleryana	Oakland	California	-122.1973978	37.7883699	4153 Redding St	introduced	Oakland	NA	NA	NA	NA	NA	NA	NA	NA	NA	NA	NA	NA	NA	NA	NA	NA	NA	NA	NA	NA
Aesculus carnea	Oakland	California	-122.207147	37.792896	3226 Laurel Av	no_info	Oakland	NA	NA	NA	NA	NA	NA	NA	NA	NA	NA	NA	NA	NA	NA	NA	NA	NA	NA	NA	NA
Lagerstroemia indica	Oakland	California	-122.2606853	37.8195042	3032 Brook St	introduced	Oakland	NA	NA	NA	NA	NA	NA	NA	NA	NA	NA	NA	NA	NA	NA	NA	NA	NA	NA	NA	NA
Ficus sp.	Oakland	California	-122.234912	37.7780315	929 27th Av	no_info	Oakland	NA	NA	NA	NA	NA	NA	NA	NA	NA	NA	NA	NA	NA	NA	NA	NA	NA	NA	NA	NA
Liquidambar styraciflua	Oakland	California	-122.2068465	37.7839707	3930 Nevil St	introduced	Oakland	NA	NA	NA	NA	NA	NA	NA	NA	NA	NA	NA	NA	NA	NA	NA	NA	NA	NA	NA	NA
Lagerstroemia indica	Oakland	California	-122.2250808	37.7709487	706 36th Av	introduced	Oakland	NA	NA	NA	NA	NA	NA	NA	NA	NA	NA	NA	NA	NA	NA	NA	NA	NA	NA	NA	NA
Liquidambar styraciflua	Oakland	California	-122.2010315	37.7908201	3719 Quigley St	introduced	Oakland	NA	NA	NA	NA	NA	NA	NA	NA	NA	NA	NA	NA	NA	NA	NA	NA	NA	NA	NA	NA
Cercis	Oakland	California	-122.2087449	37.7843977	3800 Lyon Av	no_info	Oakland	NA	NA	NA	NA	NA	NA	NA	NA	NA	NA	NA	NA	NA	NA	NA	NA	NA	NA	NA	NA
Morus alba	Oakland	California	-122.2307734	37.7726459	616 Derby Av	introduced	Oakland	NA	NA	NA	NA	NA	NA	NA	NA	NA	NA	NA	NA	NA	NA	NA	NA	NA	NA	NA	NA
Pyrus calleryana	Oakland	California	-122.2197506	37.7712699	4001 San Leandro St	introduced	Oakland	NA	NA	NA	NA	NA	NA	NA	NA	NA	NA	NA	NA	NA	NA	NA	NA	NA	NA	NA	NA
NA	Oakland	California	-122.2195233	37.7733031	1206 39th Av	no_info	Oakland	NA	NA	NA	NA	NA	NA	NA	NA	NA	NA	NA	NA	NA	NA	NA	NA	NA	NA	NA	NA
Lagerstroemia indica	Oakland	California	-122.203561	37.7854977	2840 Minna Av	introduced	Oakland	NA	NA	NA	NA	NA	NA	NA	NA	NA	NA	NA	NA	NA	NA	NA	NA	NA	NA	NA	NA
Eriobotrya japonica	Oakland	California	-122.2067533	37.793247	3300 Suter St	introduced	Oakland	NA	NA	NA	NA	NA	NA	NA	NA	NA	NA	NA	NA	NA	NA	NA	NA	NA	NA	NA	NA
Quercus suber	Oakland	California	-122.1896449	37.7604985	East 14th St	introduced	Oakland	NA	NA	NA	NA	NA	NA	NA	NA	NA	NA	NA	NA	NA	NA	NA	NA	NA	NA	NA	NA
Ficus retusa	Oakland	California	-122.2346235	37.7782427	2648 East 10th St	introduced	Oakland	NA	NA	NA	NA	NA	NA	NA	NA	NA	NA	NA	NA	NA	NA	NA	NA	NA	NA	NA	NA
Platanus acerifolia	Oakland	California	-122.2022201	37.7845343	2909 High St	introduced	Oakland	NA	NA	NA	NA	NA	NA	NA	NA	NA	NA	NA	NA	NA	NA	NA	NA	NA	NA	NA	NA
Fraxinus	Oakland	California	-122.1968606	37.7850313	3339 Courtland Av	no_info	Oakland	NA	NA	NA	NA	NA	NA	NA	NA	NA	NA	NA	NA	NA	NA	NA	NA	NA	NA	NA	NA
Acer L.	Oakland	California	-122.2384604	37.7836825	East 12th St	no_info	Oakland	NA	NA	NA	NA	NA	NA	NA	NA	NA	NA	NA	NA	NA	NA	NA	NA	NA	NA	NA	NA
Araucaria	Oakland	California	-122.2094883	37.7869436	3563 Brookdale Av	no_info	Oakland	NA	NA	NA	NA	NA	NA	NA	NA	NA	NA	NA	NA	NA	NA	NA	NA	NA	NA	NA	NA
NA	Oakland	California	-122.235124	37.77719	2707 East 9th St	no_info	Oakland	NA	NA	NA	NA	NA	NA	NA	NA	NA	NA	NA	NA	NA	NA	NA	NA	NA	NA	NA	NA
Platanus acerifolia	Oakland	California	-122.2022201	37.7845343	2909 High St	introduced	Oakland	NA	NA	NA	NA	NA	NA	NA	NA	NA	NA	NA	NA	NA	NA	NA	NA	NA	NA	NA	NA
Prunus L.	Oakland	California	-104.800218	41.145859	3322 Laguna Wy	no_info	Oakland	NA	NA	NA	NA	NA	NA	NA	NA	NA	NA	NA	NA	NA	NA	NA	NA	NA	NA	NA	NA
Acer L.	Oakland	California	-122.2226661	37.7764411	35th Av	no_info	Oakland	NA	NA	NA	NA	NA	NA	NA	NA	NA	NA	NA	NA	NA	NA	NA	NA	NA	NA	NA	NA
Prunus L.	Oakland	California	-122.1898287	37.7827858	3457 Pierson St	no_info	Oakland	NA	NA	NA	NA	NA	NA	NA	NA	NA	NA	NA	NA	NA	NA	NA	NA	NA	NA	NA	NA
Magnolia grandiflora	Oakland	California	-122.2174774	37.7913367	3028 East 29th St	introduced	Oakland	NA	NA	NA	NA	NA	NA	NA	NA	NA	NA	NA	NA	NA	NA	NA	NA	NA	NA	NA	NA
NA	Oakland	California	-122.2052971	37.784318	2626 Minna Av	no_info	Oakland	NA	NA	NA	NA	NA	NA	NA	NA	NA	NA	NA	NA	NA	NA	NA	NA	NA	NA	NA	NA
Prunus L.	Oakland	California	-122.1984217	37.7714622	5460 Cole St	no_info	Oakland	NA	NA	NA	NA	NA	NA	NA	NA	NA	NA	NA	NA	NA	NA	NA	NA	NA	NA	NA	NA
Prunus L.	Oakland	California	-122.1978468	37.7788849	2715 Best Av	no_info	Oakland	NA	NA	NA	NA	NA	NA	NA	NA	NA	NA	NA	NA	NA	NA	NA	NA	NA	NA	NA	NA
Liquidambar styraciflua	Oakland	California	-122.253633	37.8512786	6409 Benvenue Av	introduced	Oakland	NA	NA	NA	NA	NA	NA	NA	NA	NA	NA	NA	NA	NA	NA	NA	NA	NA	NA	NA	NA
Lagerstroemia indica	Oakland	California	-122.2056295	37.7768601	2222 47th Av	introduced	Oakland	NA	NA	NA	NA	NA	NA	NA	NA	NA	NA	NA	NA	NA	NA	NA	NA	NA	NA	NA	NA
Pyrus calleryana	Oakland	California	-122.1924711	37.7801984	3124 Rawson St	introduced	Oakland	NA	NA	NA	NA	NA	NA	NA	NA	NA	NA	NA	NA	NA	NA	NA	NA	NA	NA	NA	NA
Citrus L.	Oakland	California	-122.1905726	37.7815847	3320 Pierson St	no_info	Oakland	NA	NA	NA	NA	NA	NA	NA	NA	NA	NA	NA	NA	NA	NA	NA	NA	NA	NA	NA	NA
Gleditsia triacanthos	Oakland	California	-122.2032344	37.7820202	4336 Brookdale Av	introduced	Oakland	NA	NA	NA	NA	NA	NA	NA	NA	NA	NA	NA	NA	NA	NA	NA	NA	NA	NA	NA	NA
Lagerstroemia indica	Oakland	California	-122.2004555	37.7789918	4809 Brookdale Av	introduced	Oakland	NA	NA	NA	NA	NA	NA	NA	NA	NA	NA	NA	NA	NA	NA	NA	NA	NA	NA	NA	NA
Platanus acerifolia	Oakland	California	-122.2041367	37.7823015	4301 Brookdale Av	introduced	Oakland	NA	NA	NA	NA	NA	NA	NA	NA	NA	NA	NA	NA	NA	NA	NA	NA	NA	NA	NA	NA
Jacaranda acutifolia	Oakland	California	-122.1949979	37.7801372	2912 Kingsland Av	introduced	Oakland	NA	NA	NA	NA	NA	NA	NA	NA	NA	NA	NA	NA	NA	NA	NA	NA	NA	NA	NA	NA
Magnolia grandiflora	Oakland	California	-122.2005859	37.7807397	4618 Walnut St	introduced	Oakland	NA	NA	NA	NA	NA	NA	NA	NA	NA	NA	NA	NA	NA	NA	NA	NA	NA	NA	NA	NA
Liquidambar styraciflua	Oakland	California	-122.2061326	37.7776884	4538 San Carlos Av	introduced	Oakland	NA	NA	NA	NA	NA	NA	NA	NA	NA	NA	NA	NA	NA	NA	NA	NA	NA	NA	NA	NA
Lagerstroemia indica	Oakland	California	-122.2005426	37.775653	5052 Fairfax Av	introduced	Oakland	NA	NA	NA	NA	NA	NA	NA	NA	NA	NA	NA	NA	NA	NA	NA	NA	NA	NA	NA	NA
Melia azederach	Oakland	California	-122.1989881	37.7849045	3136 High St	no_info	Oakland	NA	NA	NA	NA	NA	NA	NA	NA	NA	NA	NA	NA	NA	NA	NA	NA	NA	NA	NA	NA
Ceratonia siliqua	Oakland	California	-122.2025971	37.7814407	4424 Brookdale Av	introduced	Oakland	NA	NA	NA	NA	NA	NA	NA	NA	NA	NA	NA	NA	NA	NA	NA	NA	NA	NA	NA	NA
Fraxinus	Oakland	California	-122.1999027	37.7755338	5211 Belvedere St	no_info	Oakland	NA	NA	NA	NA	NA	NA	NA	NA	NA	NA	NA	NA	NA	NA	NA	NA	NA	NA	NA	NA
Magnolia grandiflora	Oakland	California	-122.2000222	37.7802463	4720 Walnut St	introduced	Oakland	NA	NA	NA	NA	NA	NA	NA	NA	NA	NA	NA	NA	NA	NA	NA	NA	NA	NA	NA	NA
Pyrus kawakamii	Oakland	California	-122.1998281	37.7822623	4436 Fleming Av	no_info	Oakland	NA	NA	NA	NA	NA	NA	NA	NA	NA	NA	NA	NA	NA	NA	NA	NA	NA	NA	NA	NA
NA	Oakland	California	-122.2005275	37.784087	2948 High St	no_info	Oakland	NA	NA	NA	NA	NA	NA	NA	NA	NA	NA	NA	NA	NA	NA	NA	NA	NA	NA	NA	NA
Prunus L.	Oakland	California	-122.1901072	37.782217	3419 Pierson St	no_info	Oakland	NA	NA	NA	NA	NA	NA	NA	NA	NA	NA	NA	NA	NA	NA	NA	NA	NA	NA	NA	NA
Pyrus kawakamii	Oakland	California	-122.1911182	37.781167	3311 Madera Av	no_info	Oakland	NA	NA	NA	NA	NA	NA	NA	NA	NA	NA	NA	NA	NA	NA	NA	NA	NA	NA	NA	NA
Pyrus calleryana	Oakland	California	-122.2092069	37.7700174	4814 East 14th St	introduced	Oakland	NA	NA	NA	NA	NA	NA	NA	NA	NA	NA	NA	NA	NA	NA	NA	NA	NA	NA	NA	NA
Cinnamomum camphora	Oakland	California	-122.1879642	37.7804433	3332 Wyman St	introduced	Oakland	NA	NA	NA	NA	NA	NA	NA	NA	NA	NA	NA	NA	NA	NA	NA	NA	NA	NA	NA	NA
Gleditsia triacanthos	Oakland	California	-122.24469	37.790583	4805 Foothill Bl	introduced	Oakland	NA	NA	NA	NA	NA	NA	NA	NA	NA	NA	NA	NA	NA	NA	NA	NA	NA	NA	NA	NA
Acer rubrum	Oakland	California	-122.2010497	37.781632	4507 Allendale Av	introduced	Oakland	NA	NA	NA	NA	NA	NA	NA	NA	NA	NA	NA	NA	NA	NA	NA	NA	NA	NA	NA	NA
Magnolia grandiflora	Oakland	California	-122.1890313	37.7805927	3250 Morcom Av	introduced	Oakland	NA	NA	NA	NA	NA	NA	NA	NA	NA	NA	NA	NA	NA	NA	NA	NA	NA	NA	NA	NA
NA	Oakland	California	-122.2191993	37.811276	1019 Elsinore Av	no_info	Oakland	NA	NA	NA	NA	NA	NA	NA	NA	NA	NA	NA	NA	NA	NA	NA	NA	NA	NA	NA	NA
Lagerstroemia indica	Oakland	California	-122.194223	37.7833295	3285 Knowland Av	introduced	Oakland	NA	NA	NA	NA	NA	NA	NA	NA	NA	NA	NA	NA	NA	NA	NA	NA	NA	NA	NA	NA
Lagerstroemia indica	Oakland	California	-122.199241	37.7800179	4801 Allendale Av	introduced	Oakland	NA	NA	NA	NA	NA	NA	NA	NA	NA	NA	NA	NA	NA	NA	NA	NA	NA	NA	NA	NA
Magnolia grandiflora	Oakland	California	-122.1975496	37.7819463	4601 Virginia Av	introduced	Oakland	NA	NA	NA	NA	NA	NA	NA	NA	NA	NA	NA	NA	NA	NA	NA	NA	NA	NA	NA	NA
NA	Oakland	California	-122.2059747	37.7742221	4815 Melrose Av	no_info	Oakland	NA	NA	NA	NA	NA	NA	NA	NA	NA	NA	NA	NA	NA	NA	NA	NA	NA	NA	NA	NA
Jacaranda acutifolia	Oakland	California	-122.1977434	37.7789628	2721 Best Av	introduced	Oakland	NA	NA	NA	NA	NA	NA	NA	NA	NA	NA	NA	NA	NA	NA	NA	NA	NA	NA	NA	NA
Quercus	Oakland	California	-122.2274889	37.7870386	2130 25th Av	no_info	Oakland	NA	NA	NA	NA	NA	NA	NA	NA	NA	NA	NA	NA	NA	NA	NA	NA	NA	NA	NA	NA
Ulmus parvifolia	Oakland	California	-122.1942937	37.7843201	3431 Birdsall Av	introduced	Oakland	NA	NA	NA	NA	NA	NA	NA	NA	NA	NA	NA	NA	NA	NA	NA	NA	NA	NA	NA	NA
Lagerstroemia indica	Oakland	California	-122.2010203	37.7746565	5131 Fairfax Av	introduced	Oakland	NA	NA	NA	NA	NA	NA	NA	NA	NA	NA	NA	NA	NA	NA	NA	NA	NA	NA	NA	NA
Cordyline australis	Oakland	California	-122.1959764	37.7811097	3001 Monticello Av	introduced	Oakland	NA	NA	NA	NA	NA	NA	NA	NA	NA	NA	NA	NA	NA	NA	NA	NA	NA	NA	NA	NA
Liquidambar styraciflua	Oakland	California	-122.1905261	37.7801061	5160 Camden St	introduced	Oakland	NA	NA	NA	NA	NA	NA	NA	NA	NA	NA	NA	NA	NA	NA	NA	NA	NA	NA	NA	NA
Prunus L.	Oakland	California	-122.1963538	37.7760734	2621 Kingsland Av	no_info	Oakland	NA	NA	NA	NA	NA	NA	NA	NA	NA	NA	NA	NA	NA	NA	NA	NA	NA	NA	NA	NA
Fraxinus	Oakland	California	-122.1999148	37.7748388	5237 Belvedere St	no_info	Oakland	NA	NA	NA	NA	NA	NA	NA	NA	NA	NA	NA	NA	NA	NA	NA	NA	NA	NA	NA	NA
Laurus nobilis	Oakland	California	-122.2021329	37.7749707	5101 Congress Av	introduced	Oakland	NA	NA	NA	NA	NA	NA	NA	NA	NA	NA	NA	NA	NA	NA	NA	NA	NA	NA	NA	NA
Liquidambar styraciflua	Oakland	California	-122.1925354	37.7788353	3007 Madera Av	introduced	Oakland	NA	NA	NA	NA	NA	NA	NA	NA	NA	NA	NA	NA	NA	NA	NA	NA	NA	NA	NA	NA
Pyrus kawakamii	Oakland	California	-122.2000353	37.781326	4618 Allendale Av	no_info	Oakland	NA	NA	NA	NA	NA	NA	NA	NA	NA	NA	NA	NA	NA	NA	NA	NA	NA	NA	NA	NA
Lagerstroemia indica	Oakland	California	-122.201506	37.7784244	2450 Renwick St	introduced	Oakland	NA	NA	NA	NA	NA	NA	NA	NA	NA	NA	NA	NA	NA	NA	NA	NA	NA	NA	NA	NA
NA	Oakland	California	-122.201707	37.7822202	4361 Allendale Av	no_info	Oakland	NA	NA	NA	NA	NA	NA	NA	NA	NA	NA	NA	NA	NA	NA	NA	NA	NA	NA	NA	NA
Pyrus kawakamii	Oakland	California	-122.1957206	37.7835437	4617 Camden St	no_info	Oakland	NA	NA	NA	NA	NA	NA	NA	NA	NA	NA	NA	NA	NA	NA	NA	NA	NA	NA	NA	NA
Platanus acerifolia	Oakland	California	-122.2070059	37.7791773	2256 High St	introduced	Oakland	NA	NA	NA	NA	NA	NA	NA	NA	NA	NA	NA	NA	NA	NA	NA	NA	NA	NA	NA	NA
Lagerstroemia indica	Oakland	California	-122.1961126	37.7775389	2727 Kingsland Av	introduced	Oakland	NA	NA	NA	NA	NA	NA	NA	NA	NA	NA	NA	NA	NA	NA	NA	NA	NA	NA	NA	NA
Lagerstroemia indica	Oakland	California	-122.2016409	37.7743069	5122 Congress Av	introduced	Oakland	NA	NA	NA	NA	NA	NA	NA	NA	NA	NA	NA	NA	NA	NA	NA	NA	NA	NA	NA	NA
Maytenus boaria	Oakland	California	-122.1977393	37.7834044	3135 Herriott Av	introduced	Oakland	NA	NA	NA	NA	NA	NA	NA	NA	NA	NA	NA	NA	NA	NA	NA	NA	NA	NA	NA	NA
Prunus serrulata	Oakland	California	-122.1962802	37.7829647	4548 Fairbairn Av	introduced	Oakland	NA	NA	NA	NA	NA	NA	NA	NA	NA	NA	NA	NA	NA	NA	NA	NA	NA	NA	NA	NA
Liquidambar styraciflua	Oakland	California	-122.196691	37.7832937	4520 Fairbairn Av	introduced	Oakland	NA	NA	NA	NA	NA	NA	NA	NA	NA	NA	NA	NA	NA	NA	NA	NA	NA	NA	NA	NA
Prunus L.	Oakland	California	-122.1895685	37.7822122	3432 Pierson St	no_info	Oakland	NA	NA	NA	NA	NA	NA	NA	NA	NA	NA	NA	NA	NA	NA	NA	NA	NA	NA	NA	NA
Fraxinus	Oakland	California	-122.1969162	37.7761442	2606 Cole St	no_info	Oakland	NA	NA	NA	NA	NA	NA	NA	NA	NA	NA	NA	NA	NA	NA	NA	NA	NA	NA	NA	NA
Fraxinus	Oakland	California	-122.1999193	37.7741017	5277 Belvedere St	no_info	Oakland	NA	NA	NA	NA	NA	NA	NA	NA	NA	NA	NA	NA	NA	NA	NA	NA	NA	NA	NA	NA
NA	Oakland	California	-122.1999209	37.774287	5267 Belvedere St	no_info	Oakland	NA	NA	NA	NA	NA	NA	NA	NA	NA	NA	NA	NA	NA	NA	NA	NA	NA	NA	NA	NA
Prunus L.	Oakland	California	-122.2052109	37.7782	2311 47th Av	no_info	Oakland	NA	NA	NA	NA	NA	NA	NA	NA	NA	NA	NA	NA	NA	NA	NA	NA	NA	NA	NA	NA
Prunus L.	Oakland	California	-122.1984217	37.7714622	5460 Cole St	no_info	Oakland	NA	NA	NA	NA	NA	NA	NA	NA	NA	NA	NA	NA	NA	NA	NA	NA	NA	NA	NA	NA
NA	Oakland	California	-122.1955358	37.7805227	2939 Best Av	no_info	Oakland	NA	NA	NA	NA	NA	NA	NA	NA	NA	NA	NA	NA	NA	NA	NA	NA	NA	NA	NA	NA
NA	Oakland	California	-122.1923403	37.7810674	3209 Birdsall Av	no_info	Oakland	NA	NA	NA	NA	NA	NA	NA	NA	NA	NA	NA	NA	NA	NA	NA	NA	NA	NA	NA	NA
Tristaniopsis laurina	Oakland	California	-122.19781	37.7774523	2624 Maxwell Av	introduced	Oakland	NA	NA	NA	NA	NA	NA	NA	NA	NA	NA	NA	NA	NA	NA	NA	NA	NA	NA	NA	NA
Fraxinus	Oakland	California	-122.1972384	37.7764233	2607 Cole St	no_info	Oakland	NA	NA	NA	NA	NA	NA	NA	NA	NA	NA	NA	NA	NA	NA	NA	NA	NA	NA	NA	NA
Cupressus sempervirens	Oakland	California	-122.1967816	37.7800672	2820 Monticello Av	introduced	Oakland	NA	NA	NA	NA	NA	NA	NA	NA	NA	NA	NA	NA	NA	NA	NA	NA	NA	NA	NA	NA
Lagerstroemia indica	Oakland	California	-122.2000382	37.7791659	4818 Brookdale Av	introduced	Oakland	NA	NA	NA	NA	NA	NA	NA	NA	NA	NA	NA	NA	NA	NA	NA	NA	NA	NA	NA	NA
NA	Oakland	California	-122.1948563	37.7804483	3006 Kingsland Av	no_info	Oakland	NA	NA	NA	NA	NA	NA	NA	NA	NA	NA	NA	NA	NA	NA	NA	NA	NA	NA	NA	NA
Podocarpus gracilior	Oakland	California	-122.2054609	37.780139	4527 Fairfax Av	no_info	Oakland	NA	NA	NA	NA	NA	NA	NA	NA	NA	NA	NA	NA	NA	NA	NA	NA	NA	NA	NA	NA
Fraxinus	Oakland	California	-122.189553	37.7805513	3251 Morcom Av	no_info	Oakland	NA	NA	NA	NA	NA	NA	NA	NA	NA	NA	NA	NA	NA	NA	NA	NA	NA	NA	NA	NA
Callistemon R.	Oakland	California	-122.2098906	37.776123	2020 High St	no_info	Oakland	NA	NA	NA	NA	NA	NA	NA	NA	NA	NA	NA	NA	NA	NA	NA	NA	NA	NA	NA	NA
Callistemon R.	Oakland	California	-122.2098906	37.776123	2020 High St	no_info	Oakland	NA	NA	NA	NA	NA	NA	NA	NA	NA	NA	NA	NA	NA	NA	NA	NA	NA	NA	NA	NA
Liquidambar styraciflua	Oakland	California	-122.206671	37.777862	4510 San Carlos Av	introduced	Oakland	NA	NA	NA	NA	NA	NA	NA	NA	NA	NA	NA	NA	NA	NA	NA	NA	NA	NA	NA	NA
NA	Oakland	California	-122.1959225	37.7806872	2930 Monticello Av	no_info	Oakland	NA	NA	NA	NA	NA	NA	NA	NA	NA	NA	NA	NA	NA	NA	NA	NA	NA	NA	NA	NA
Pittosporum Gaertn.	Oakland	California	-122.1941826	37.7776551	2815 Madera Av	no_info	Oakland	NA	NA	NA	NA	NA	NA	NA	NA	NA	NA	NA	NA	NA	NA	NA	NA	NA	NA	NA	NA
Liquidambar styraciflua	Oakland	California	-122.2057218	37.7774976	4552 San Carlos Av	introduced	Oakland	NA	NA	NA	NA	NA	NA	NA	NA	NA	NA	NA	NA	NA	NA	NA	NA	NA	NA	NA	NA
Magnolia grandiflora	Oakland	California	-122.1990694	37.7794106	4836 Walnut St	introduced	Oakland	NA	NA	NA	NA	NA	NA	NA	NA	NA	NA	NA	NA	NA	NA	NA	NA	NA	NA	NA	NA
Cordyline australis	Oakland	California	-122.1966417	37.7811389	4725 Virginia Av	introduced	Oakland	NA	NA	NA	NA	NA	NA	NA	NA	NA	NA	NA	NA	NA	NA	NA	NA	NA	NA	NA	NA
Platanus acerifolia	Oakland	California	-122.2143409	37.7726007	1450 High St	introduced	Oakland	NA	NA	NA	NA	NA	NA	NA	NA	NA	NA	NA	NA	NA	NA	NA	NA	NA	NA	NA	NA
Liquidambar styraciflua	Oakland	California	-122.1901839	37.7809548	3276 Madera Av	introduced	Oakland	NA	NA	NA	NA	NA	NA	NA	NA	NA	NA	NA	NA	NA	NA	NA	NA	NA	NA	NA	NA
Magnolia grandiflora	Oakland	California	-122.2776844	37.7989603	429 Clay St	introduced	Oakland	NA	NA	NA	NA	NA	NA	NA	NA	NA	NA	NA	NA	NA	NA	NA	NA	NA	NA	NA	NA
Pyrus calleryana	Oakland	California	-122.1900447	37.7788853	3020 Morcom Av	introduced	Oakland	NA	NA	NA	NA	NA	NA	NA	NA	NA	NA	NA	NA	NA	NA	NA	NA	NA	NA	NA	NA
Sequoia sempervirens	Oakland	California	-122.2069155	37.7779781	4500 San Carlos Av	naturally_occurring	Oakland	NA	NA	NA	NA	NA	NA	NA	NA	NA	NA	NA	NA	NA	NA	NA	NA	NA	NA	NA	NA
Prunus L.	Oakland	California	-122.1901004	37.7797106	5212 Camden St	no_info	Oakland	NA	NA	NA	NA	NA	NA	NA	NA	NA	NA	NA	NA	NA	NA	NA	NA	NA	NA	NA	NA
Liquidambar styraciflua	Oakland	California	-122.207641	37.7779539	4423 San Carlos Av	introduced	Oakland	NA	NA	NA	NA	NA	NA	NA	NA	NA	NA	NA	NA	NA	NA	NA	NA	NA	NA	NA	NA
Cordyline australis	Oakland	California	-122.1962805	37.78092	4737 Virginia Av	introduced	Oakland	NA	NA	NA	NA	NA	NA	NA	NA	NA	NA	NA	NA	NA	NA	NA	NA	NA	NA	NA	NA
Eriobotrya japonica	Oakland	California	-122.1918385	37.781625	3379 Madera Av	introduced	Oakland	NA	NA	NA	NA	NA	NA	NA	NA	NA	NA	NA	NA	NA	NA	NA	NA	NA	NA	NA	NA
Fraxinus	Oakland	California	-122.1987232	37.7828927	4421 Virginia Av	no_info	Oakland	NA	NA	NA	NA	NA	NA	NA	NA	NA	NA	NA	NA	NA	NA	NA	NA	NA	NA	NA	NA
Ginkgo biloba	Oakland	California	-122.2004684	37.7811282	4611 Allendale Av	introduced	Oakland	NA	NA	NA	NA	NA	NA	NA	NA	NA	NA	NA	NA	NA	NA	NA	NA	NA	NA	NA	NA
Fraxinus	Oakland	California	-122.1957194	37.7803537	2927 Best Av	no_info	Oakland	NA	NA	NA	NA	NA	NA	NA	NA	NA	NA	NA	NA	NA	NA	NA	NA	NA	NA	NA	NA
Ulmus americana	Oakland	California	-122.2002721	37.7842658	3006 High St	introduced	Oakland	NA	NA	NA	NA	NA	NA	NA	NA	NA	NA	NA	NA	NA	NA	NA	NA	NA	NA	NA	NA
Lagerstroemia indica	Oakland	California	-122.1955765	37.7790139	2800 Kingsland Av	introduced	Oakland	NA	NA	NA	NA	NA	NA	NA	NA	NA	NA	NA	NA	NA	NA	NA	NA	NA	NA	NA	NA
Robinia	Oakland	California	-122.1897864	37.7796772	3215 Morcom Av	no_info	Oakland	NA	NA	NA	NA	NA	NA	NA	NA	NA	NA	NA	NA	NA	NA	NA	NA	NA	NA	NA	NA
Pistacia chinensis	Oakland	California	-122.1952444	37.7782236	2800 Rawson St	introduced	Oakland	NA	NA	NA	NA	NA	NA	NA	NA	NA	NA	NA	NA	NA	NA	NA	NA	NA	NA	NA	NA
Pyrus kawakamii	Oakland	California	-122.1987001	37.7806478	4627 Fleming Av	no_info	Oakland	NA	NA	NA	NA	NA	NA	NA	NA	NA	NA	NA	NA	NA	NA	NA	NA	NA	NA	NA	NA
Quercus agrifolia	Oakland	California	-122.2032411	37.7815111	4401 Brookdale Av	naturally_occurring	Oakland	NA	NA	NA	NA	NA	NA	NA	NA	NA	NA	NA	NA	NA	NA	NA	NA	NA	NA	NA	NA
Lagerstroemia indica	Oakland	California	-122.201033	37.7739596	5165 Fairfax Av	introduced	Oakland	NA	NA	NA	NA	NA	NA	NA	NA	NA	NA	NA	NA	NA	NA	NA	NA	NA	NA	NA	NA
Magnolia grandiflora	Oakland	California	-122.2029617	37.774374	Vicksburg Av	introduced	Oakland	NA	NA	NA	NA	NA	NA	NA	NA	NA	NA	NA	NA	NA	NA	NA	NA	NA	NA	NA	NA
Cercis	Oakland	California	-122.2010592	37.7811893	4536 Walnut St	no_info	Oakland	NA	NA	NA	NA	NA	NA	NA	NA	NA	NA	NA	NA	NA	NA	NA	NA	NA	NA	NA	NA
Fraxinus	Oakland	California	-122.1899442	37.7804369	3250 Madera Av	no_info	Oakland	NA	NA	NA	NA	NA	NA	NA	NA	NA	NA	NA	NA	NA	NA	NA	NA	NA	NA	NA	NA
Magnolia grandiflora	Oakland	California	-122.2029617	37.774374	Vicksburg Av	introduced	Oakland	NA	NA	NA	NA	NA	NA	NA	NA	NA	NA	NA	NA	NA	NA	NA	NA	NA	NA	NA	NA
Koelreuteria Laxm.	Oakland	California	-122.2042172	37.7799878	2417 Frances St	no_info	Oakland	NA	NA	NA	NA	NA	NA	NA	NA	NA	NA	NA	NA	NA	NA	NA	NA	NA	NA	NA	NA
Pyrus calleryana	Oakland	California	-122.2043204	37.7779353	2329 Vicksburg Av	introduced	Oakland	NA	NA	NA	NA	NA	NA	NA	NA	NA	NA	NA	NA	NA	NA	NA	NA	NA	NA	NA	NA
Tristaniopsis laurina	Oakland	California	-122.1891579	37.7815945	3471 Wyman St	introduced	Oakland	NA	NA	NA	NA	NA	NA	NA	NA	NA	NA	NA	NA	NA	NA	NA	NA	NA	NA	NA	NA
Fraxinus	Oakland	California	-122.2013477	37.7803414	4610 Brookdale Av	no_info	Oakland	NA	NA	NA	NA	NA	NA	NA	NA	NA	NA	NA	NA	NA	NA	NA	NA	NA	NA	NA	NA
Prunus L.	Oakland	California	-122.1926785	37.7754963	5415 Fleming Av	no_info	Oakland	NA	NA	NA	NA	NA	NA	NA	NA	NA	NA	NA	NA	NA	NA	NA	NA	NA	NA	NA	NA
Laurus nobilis	Oakland	California	-122.1983743	37.7785072	2643 Best Av	introduced	Oakland	NA	NA	NA	NA	NA	NA	NA	NA	NA	NA	NA	NA	NA	NA	NA	NA	NA	NA	NA	NA
Jacaranda acutifolia	Oakland	California	-122.1933458	37.7821334	3175 Kingsland Av	introduced	Oakland	NA	NA	NA	NA	NA	NA	NA	NA	NA	NA	NA	NA	NA	NA	NA	NA	NA	NA	NA	NA
Ceratonia siliqua	Oakland	California	-122.2001148	37.7792563	4808 Brookdale Av	introduced	Oakland	NA	NA	NA	NA	NA	NA	NA	NA	NA	NA	NA	NA	NA	NA	NA	NA	NA	NA	NA	NA
Ceratonia siliqua	Oakland	California	-122.199038	37.7780628	2601 Best Av	introduced	Oakland	NA	NA	NA	NA	NA	NA	NA	NA	NA	NA	NA	NA	NA	NA	NA	NA	NA	NA	NA	NA
Fraxinus	Oakland	California	-122.1964555	37.7769687	2649 Cole St	no_info	Oakland	NA	NA	NA	NA	NA	NA	NA	NA	NA	NA	NA	NA	NA	NA	NA	NA	NA	NA	NA	NA
Acer palmatum	Oakland	California	-122.2009965	37.7753081	5065 Fairfax Av	introduced	Oakland	NA	NA	NA	NA	NA	NA	NA	NA	NA	NA	NA	NA	NA	NA	NA	NA	NA	NA	NA	NA
Acer L.	Oakland	California	-122.1995493	37.7802846	4733 Allendale Av	no_info	Oakland	NA	NA	NA	NA	NA	NA	NA	NA	NA	NA	NA	NA	NA	NA	NA	NA	NA	NA	NA	NA
Pyrus kawakamii	Oakland	California	-122.1985342	37.7805096	4639 Fleming Av	no_info	Oakland	NA	NA	NA	NA	NA	NA	NA	NA	NA	NA	NA	NA	NA	NA	NA	NA	NA	NA	NA	NA
Platanus acerifolia	Oakland	California	-122.2077817	37.778386	2200 High St	introduced	Oakland	NA	NA	NA	NA	NA	NA	NA	NA	NA	NA	NA	NA	NA	NA	NA	NA	NA	NA	NA	NA
Robinia	Oakland	California	-122.2024842	37.7829376	4311 Allendale Av	no_info	Oakland	NA	NA	NA	NA	NA	NA	NA	NA	NA	NA	NA	NA	NA	NA	NA	NA	NA	NA	NA	NA
Podocarpus gracilior	Oakland	California	-122.2007791	37.7813918	2727 Lilac St	no_info	Oakland	NA	NA	NA	NA	NA	NA	NA	NA	NA	NA	NA	NA	NA	NA	NA	NA	NA	NA	NA	NA
Cinnamomum camphora	Oakland	California	-122.1890488	37.7802475	3248 Morcom Av	introduced	Oakland	NA	NA	NA	NA	NA	NA	NA	NA	NA	NA	NA	NA	NA	NA	NA	NA	NA	NA	NA	NA
Prunus L.	Oakland	California	-122.1979601	37.7769032	2601 Rawson St	no_info	Oakland	NA	NA	NA	NA	NA	NA	NA	NA	NA	NA	NA	NA	NA	NA	NA	NA	NA	NA	NA	NA
Koelreuteria Laxm.	Oakland	California	-122.2035482	37.7804457	2455 Frances St	no_info	Oakland	NA	NA	NA	NA	NA	NA	NA	NA	NA	NA	NA	NA	NA	NA	NA	NA	NA	NA	NA	NA
Fraxinus	Oakland	California	-122.1999597	37.7737733	5291 Belvedere St	no_info	Oakland	NA	NA	NA	NA	NA	NA	NA	NA	NA	NA	NA	NA	NA	NA	NA	NA	NA	NA	NA	NA
Prunus L.	Oakland	California	-122.1964886	37.7759668	2615 Kingsland Av	no_info	Oakland	NA	NA	NA	NA	NA	NA	NA	NA	NA	NA	NA	NA	NA	NA	NA	NA	NA	NA	NA	NA
Lagerstroemia indica	Oakland	California	-122.2080835	37.7756701	4516 Melrose Av	introduced	Oakland	NA	NA	NA	NA	NA	NA	NA	NA	NA	NA	NA	NA	NA	NA	NA	NA	NA	NA	NA	NA
Prunus L.	Oakland	California	-122.1979601	37.7769032	2601 Rawson St	no_info	Oakland	NA	NA	NA	NA	NA	NA	NA	NA	NA	NA	NA	NA	NA	NA	NA	NA	NA	NA	NA	NA
Liquidambar styraciflua	Oakland	California	-122.1925184	37.7845219	4616 Redding St	introduced	Oakland	NA	NA	NA	NA	NA	NA	NA	NA	NA	NA	NA	NA	NA	NA	NA	NA	NA	NA	NA	NA
Tristaniopsis laurina	Oakland	California	-122.24469	37.790583	4280 Foothill Bl	introduced	Oakland	NA	NA	NA	NA	NA	NA	NA	NA	NA	NA	NA	NA	NA	NA	NA	NA	NA	NA	NA	NA
Pyrus kawakamii	Oakland	California	-122.1978164	37.7769678	2603 Rawson St	no_info	Oakland	NA	NA	NA	NA	NA	NA	NA	NA	NA	NA	NA	NA	NA	NA	NA	NA	NA	NA	NA	NA
Gleditsia triacanthos	Oakland	California	-122.1952014	37.7794381	2824 Kingsland Av	introduced	Oakland	NA	NA	NA	NA	NA	NA	NA	NA	NA	NA	NA	NA	NA	NA	NA	NA	NA	NA	NA	NA
Magnolia grandiflora	Oakland	California	-122.1998156	37.7794592	4809 Walnut St	introduced	Oakland	NA	NA	NA	NA	NA	NA	NA	NA	NA	NA	NA	NA	NA	NA	NA	NA	NA	NA	NA	NA
NA	Oakland	California	-122.1995617	37.7798256	4800 Walnut St	no_info	Oakland	NA	NA	NA	NA	NA	NA	NA	NA	NA	NA	NA	NA	NA	NA	NA	NA	NA	NA	NA	NA
Pyrus calleryana	Oakland	California	-122.2650848	37.8058056	1800 Harrison St	introduced	Oakland	NA	NA	NA	NA	NA	NA	NA	NA	NA	NA	NA	NA	NA	NA	NA	NA	NA	NA	NA	NA
Ficus carica	Oakland	California	-122.2081165	37.7666014	1223 53rd Av	introduced	Oakland	NA	NA	NA	NA	NA	NA	NA	NA	NA	NA	NA	NA	NA	NA	NA	NA	NA	NA	NA	NA
Ficus carica	Oakland	California	-122.2081165	37.7666014	1223 53rd Av	introduced	Oakland	NA	NA	NA	NA	NA	NA	NA	NA	NA	NA	NA	NA	NA	NA	NA	NA	NA	NA	NA	NA
Platanus acerifolia	Oakland	California	-122.1950941	37.7748761	5443 El Camile Av	introduced	Oakland	NA	NA	NA	NA	NA	NA	NA	NA	NA	NA	NA	NA	NA	NA	NA	NA	NA	NA	NA	NA
Lagerstroemia indica	Oakland	California	-122.1961575	37.7746571	5415 Brookdale Av	introduced	Oakland	NA	NA	NA	NA	NA	NA	NA	NA	NA	NA	NA	NA	NA	NA	NA	NA	NA	NA	NA	NA
Cordyline australis	Oakland	California	-122.1976418	37.7761898	2515 Cole St	introduced	Oakland	NA	NA	NA	NA	NA	NA	NA	NA	NA	NA	NA	NA	NA	NA	NA	NA	NA	NA	NA	NA
Fraxinus	Oakland	California	-122.1983493	37.7736233	5402 Ygnacio Av	no_info	Oakland	NA	NA	NA	NA	NA	NA	NA	NA	NA	NA	NA	NA	NA	NA	NA	NA	NA	NA	NA	NA
Lagerstroemia indica	Oakland	California	-122.2070607	37.7658988	1226 54th Av	introduced	Oakland	NA	NA	NA	NA	NA	NA	NA	NA	NA	NA	NA	NA	NA	NA	NA	NA	NA	NA	NA	NA
Podocarpus gracilior	Oakland	California	-122.1985809	37.775931	2478 Rawson St	no_info	Oakland	NA	NA	NA	NA	NA	NA	NA	NA	NA	NA	NA	NA	NA	NA	NA	NA	NA	NA	NA	NA
Fraxinus	Oakland	California	-122.1960678	37.7745999	5417 Brookdale Av	no_info	Oakland	NA	NA	NA	NA	NA	NA	NA	NA	NA	NA	NA	NA	NA	NA	NA	NA	NA	NA	NA	NA
Pyrus calleryana	Oakland	California	-122.2002896	37.7715763	5415 Bancroft Av	introduced	Oakland	NA	NA	NA	NA	NA	NA	NA	NA	NA	NA	NA	NA	NA	NA	NA	NA	NA	NA	NA	NA
Platanus acerifolia	Oakland	California	-122.1983426	37.7760841	2492 Rawson St	introduced	Oakland	NA	NA	NA	NA	NA	NA	NA	NA	NA	NA	NA	NA	NA	NA	NA	NA	NA	NA	NA	NA
Liquidambar styraciflua	Oakland	California	-122.192379	37.7634865	1483 66th Av	introduced	Oakland	NA	NA	NA	NA	NA	NA	NA	NA	NA	NA	NA	NA	NA	NA	NA	NA	NA	NA	NA	NA
Prunus serrulata	Oakland	California	-122.1988045	37.7743126	5239 Cole St	introduced	Oakland	NA	NA	NA	NA	NA	NA	NA	NA	NA	NA	NA	NA	NA	NA	NA	NA	NA	NA	NA	NA
NA	Oakland	California	-122.2110398	37.7649312	818 52Nd Av	no_info	Oakland	NA	NA	NA	NA	NA	NA	NA	NA	NA	NA	NA	NA	NA	NA	NA	NA	NA	NA	NA	NA
Melaleuca linariifolia	Oakland	California	-122.1988521	37.7630426	1327 62Nd Av	introduced	Oakland	NA	NA	NA	NA	NA	NA	NA	NA	NA	NA	NA	NA	NA	NA	NA	NA	NA	NA	NA	NA
Melaleuca linariifolia	Oakland	California	-122.2007726	37.7612333	1200 62Nd Av	introduced	Oakland	NA	NA	NA	NA	NA	NA	NA	NA	NA	NA	NA	NA	NA	NA	NA	NA	NA	NA	NA	NA
Albizia julibrissin	Oakland	California	-122.1976431	37.7756472	2498 Cole St	introduced	Oakland	NA	NA	NA	NA	NA	NA	NA	NA	NA	NA	NA	NA	NA	NA	NA	NA	NA	NA	NA	NA
NA	Oakland	California	-122.1940838	37.7653849	6227 Bromley Av	no_info	Oakland	NA	NA	NA	NA	NA	NA	NA	NA	NA	NA	NA	NA	NA	NA	NA	NA	NA	NA	NA	NA
Platanus acerifolia	Oakland	California	-122.2143516	37.772262	4345 East 14th St	introduced	Oakland	NA	NA	NA	NA	NA	NA	NA	NA	NA	NA	NA	NA	NA	NA	NA	NA	NA	NA	NA	NA
Fraxinus	Oakland	California	-122.196466	37.7744519	5408 Ruth Av	no_info	Oakland	NA	NA	NA	NA	NA	NA	NA	NA	NA	NA	NA	NA	NA	NA	NA	NA	NA	NA	NA	NA
Prunus L.	Oakland	California	-122.2050795	37.7731315	1915 51St Av	no_info	Oakland	NA	NA	NA	NA	NA	NA	NA	NA	NA	NA	NA	NA	NA	NA	NA	NA	NA	NA	NA	NA
Syzygium paniculatum	Oakland	California	-122.1913534	37.7656204	6408 Flora St	introduced	Oakland	NA	NA	NA	NA	NA	NA	NA	NA	NA	NA	NA	NA	NA	NA	NA	NA	NA	NA	NA	NA
Pyrus kawakamii	Oakland	California	-122.19142	37.7813838	3357 Madera Av	no_info	Oakland	NA	NA	NA	NA	NA	NA	NA	NA	NA	NA	NA	NA	NA	NA	NA	NA	NA	NA	NA	NA
Prunus L.	Oakland	California	-122.1860809	37.7337801	389 98th Av	no_info	Oakland	NA	NA	NA	NA	NA	NA	NA	NA	NA	NA	NA	NA	NA	NA	NA	NA	NA	NA	NA	NA
Melaleuca linariifolia	Oakland	California	-122.1999036	37.764157	1333 60th Av	introduced	Oakland	NA	NA	NA	NA	NA	NA	NA	NA	NA	NA	NA	NA	NA	NA	NA	NA	NA	NA	NA	NA
Acer macrophyllum	Oakland	California	-122.1934151	37.76829	5936 Hayes St	naturally_occurring	Oakland	NA	NA	NA	NA	NA	NA	NA	NA	NA	NA	NA	NA	NA	NA	NA	NA	NA	NA	NA	NA
NA	Oakland	California	-122.1994558	37.775546	5202 Belvedere St	no_info	Oakland	NA	NA	NA	NA	NA	NA	NA	NA	NA	NA	NA	NA	NA	NA	NA	NA	NA	NA	NA	NA
Malus Mill.	Oakland	California	-122.198336	37.7733462	5300 Cole St	no_info	Oakland	NA	NA	NA	NA	NA	NA	NA	NA	NA	NA	NA	NA	NA	NA	NA	NA	NA	NA	NA	NA
Callistemon R.	Oakland	California	-122.198633	37.7641543	1377 61St Av	no_info	Oakland	NA	NA	NA	NA	NA	NA	NA	NA	NA	NA	NA	NA	NA	NA	NA	NA	NA	NA	NA	NA
Syzygium paniculatum	Oakland	California	-122.2112555	37.7661956	5031 East 10th St	introduced	Oakland	NA	NA	NA	NA	NA	NA	NA	NA	NA	NA	NA	NA	NA	NA	NA	NA	NA	NA	NA	NA
Fraxinus	Oakland	California	-122.1987917	37.7733566	5305 Cole St	no_info	Oakland	NA	NA	NA	NA	NA	NA	NA	NA	NA	NA	NA	NA	NA	NA	NA	NA	NA	NA	NA	NA
Jacaranda acutifolia	Oakland	California	-122.2070863	37.7663798	1295 54th Av	introduced	Oakland	NA	NA	NA	NA	NA	NA	NA	NA	NA	NA	NA	NA	NA	NA	NA	NA	NA	NA	NA	NA
Rhus lancea	Oakland	California	-122.2028819	37.767907	5489 Holland St	no_info	Oakland	NA	NA	NA	NA	NA	NA	NA	NA	NA	NA	NA	NA	NA	NA	NA	NA	NA	NA	NA	NA
Platanus acerifolia	Oakland	California	-122.188966	37.7671412	6409 Avenal Av	introduced	Oakland	NA	NA	NA	NA	NA	NA	NA	NA	NA	NA	NA	NA	NA	NA	NA	NA	NA	NA	NA	NA
Melaleuca linariifolia	Oakland	California	-122.1982941	37.7628627	1336 62Nd Av	introduced	Oakland	NA	NA	NA	NA	NA	NA	NA	NA	NA	NA	NA	NA	NA	NA	NA	NA	NA	NA	NA	NA
NA	Oakland	California	-122.2029691	37.7638539	1219 58th Av	no_info	Oakland	NA	NA	NA	NA	NA	NA	NA	NA	NA	NA	NA	NA	NA	NA	NA	NA	NA	NA	NA	NA
Liquidambar styraciflua	Oakland	California	-122.1927499	37.7627926	1440 66th Av	introduced	Oakland	NA	NA	NA	NA	NA	NA	NA	NA	NA	NA	NA	NA	NA	NA	NA	NA	NA	NA	NA	NA
NA	Oakland	California	-122.1978517	37.7783828	2654 Best Av	no_info	Oakland	NA	NA	NA	NA	NA	NA	NA	NA	NA	NA	NA	NA	NA	NA	NA	NA	NA	NA	NA	NA
Prunus L.	Oakland	California	-122.1998182	37.7702653	5434 Wentworth Av	no_info	Oakland	NA	NA	NA	NA	NA	NA	NA	NA	NA	NA	NA	NA	NA	NA	NA	NA	NA	NA	NA	NA
NA	Oakland	California	-122.1909525	37.7660003	2130 64th Av	no_info	Oakland	NA	NA	NA	NA	NA	NA	NA	NA	NA	NA	NA	NA	NA	NA	NA	NA	NA	NA	NA	NA
NA	Oakland	California	-122.19971	37.7770295	2506 Best Av	no_info	Oakland	NA	NA	NA	NA	NA	NA	NA	NA	NA	NA	NA	NA	NA	NA	NA	NA	NA	NA	NA	NA
Pyrus calleryana	Oakland	California	-122.2009864	37.7724288	5307 Fairfax Av	introduced	Oakland	NA	NA	NA	NA	NA	NA	NA	NA	NA	NA	NA	NA	NA	NA	NA	NA	NA	NA	NA	NA
NA	Oakland	California	-122.1994488	37.7741815	5262 Belvedere St	no_info	Oakland	NA	NA	NA	NA	NA	NA	NA	NA	NA	NA	NA	NA	NA	NA	NA	NA	NA	NA	NA	NA
Platanus acerifolia	Oakland	California	-122.1937378	37.7774546	2820 Madera Av	introduced	Oakland	NA	NA	NA	NA	NA	NA	NA	NA	NA	NA	NA	NA	NA	NA	NA	NA	NA	NA	NA	NA
Phoenix canariensis	Oakland	California	-122.1987174	37.7640961	1369 61St Av	introduced	Oakland	NA	NA	NA	NA	NA	NA	NA	NA	NA	NA	NA	NA	NA	NA	NA	NA	NA	NA	NA	NA
Prunus L.	Oakland	California	-122.20063	37.769881	5401 Wentworth Av	no_info	Oakland	NA	NA	NA	NA	NA	NA	NA	NA	NA	NA	NA	NA	NA	NA	NA	NA	NA	NA	NA	NA
Cercis	Oakland	California	-122.1940281	37.7686724	5900 Hayes St	no_info	Oakland	NA	NA	NA	NA	NA	NA	NA	NA	NA	NA	NA	NA	NA	NA	NA	NA	NA	NA	NA	NA
Platanus acerifolia	Oakland	California	-122.1955165	37.7752118	5413 El Camile Av	introduced	Oakland	NA	NA	NA	NA	NA	NA	NA	NA	NA	NA	NA	NA	NA	NA	NA	NA	NA	NA	NA	NA
Liquidambar styraciflua	Oakland	California	-122.2572722	37.8123549	265 Lee St	introduced	Oakland	NA	NA	NA	NA	NA	NA	NA	NA	NA	NA	NA	NA	NA	NA	NA	NA	NA	NA	NA	NA
Pinus pinea	Oakland	California	-122.2090336	37.7653906	5334 East 10th St	introduced	Oakland	NA	NA	NA	NA	NA	NA	NA	NA	NA	NA	NA	NA	NA	NA	NA	NA	NA	NA	NA	NA
Ligustrum japonicum	Oakland	California	-122.1943212	37.773951	2521 55th Av	introduced	Oakland	NA	NA	NA	NA	NA	NA	NA	NA	NA	NA	NA	NA	NA	NA	NA	NA	NA	NA	NA	NA
Pyrus calleryana	Oakland	California	-122.1769154	37.7658788	Bancroft Av	introduced	Oakland	NA	NA	NA	NA	NA	NA	NA	NA	NA	NA	NA	NA	NA	NA	NA	NA	NA	NA	NA	NA
Schinus terebinthifolia	Oakland	California	-122.1794832	37.7556629	82Nd Av	introduced	Oakland	NA	NA	NA	NA	NA	NA	NA	NA	NA	NA	NA	NA	NA	NA	NA	NA	NA	NA	NA	NA
Pyrus kawakamii	Oakland	California	-122.2033125	37.7706536	5301 Wentworth Av	no_info	Oakland	NA	NA	NA	NA	NA	NA	NA	NA	NA	NA	NA	NA	NA	NA	NA	NA	NA	NA	NA	NA
Pyrus kawakamii	Oakland	California	-122.2033125	37.7706536	5301 Wentworth Av	no_info	Oakland	NA	NA	NA	NA	NA	NA	NA	NA	NA	NA	NA	NA	NA	NA	NA	NA	NA	NA	NA	NA
Albizia julibrissin	Oakland	California	-122.1982342	37.776162	2498 Rawson St	introduced	Oakland	NA	NA	NA	NA	NA	NA	NA	NA	NA	NA	NA	NA	NA	NA	NA	NA	NA	NA	NA	NA
Acer rubrum	Oakland	California	-122.1995016	37.7625988	1293 62Nd Av	introduced	Oakland	NA	NA	NA	NA	NA	NA	NA	NA	NA	NA	NA	NA	NA	NA	NA	NA	NA	NA	NA	NA
Platanus acerifolia	Oakland	California	-122.1952622	37.7750062	5431 El Camile Av	introduced	Oakland	NA	NA	NA	NA	NA	NA	NA	NA	NA	NA	NA	NA	NA	NA	NA	NA	NA	NA	NA	NA
Cordyline australis	Oakland	California	-122.1901951	37.7660621	2215 65th Av	introduced	Oakland	NA	NA	NA	NA	NA	NA	NA	NA	NA	NA	NA	NA	NA	NA	NA	NA	NA	NA	NA	NA
Pyrus calleryana	Oakland	California	-122.1595171	37.7409938	2031 106th Av	introduced	Oakland	NA	NA	NA	NA	NA	NA	NA	NA	NA	NA	NA	NA	NA	NA	NA	NA	NA	NA	NA	NA
Liquidambar styraciflua	Oakland	California	-122.1634	37.7469781	9818 Olive St	introduced	Oakland	NA	NA	NA	NA	NA	NA	NA	NA	NA	NA	NA	NA	NA	NA	NA	NA	NA	NA	NA	NA
Ficus retusa	Oakland	California	-122.1987799	37.7777512	2600 Best Av	introduced	Oakland	NA	NA	NA	NA	NA	NA	NA	NA	NA	NA	NA	NA	NA	NA	NA	NA	NA	NA	NA	NA
Prunus L.	Oakland	California	-122.2006434	37.7694558	1711 55th Av	no_info	Oakland	NA	NA	NA	NA	NA	NA	NA	NA	NA	NA	NA	NA	NA	NA	NA	NA	NA	NA	NA	NA
Nerium oleander	Oakland	California	-122.1924854	37.7703394	2419 Seminary Av	introduced	Oakland	NA	NA	NA	NA	NA	NA	NA	NA	NA	NA	NA	NA	NA	NA	NA	NA	NA	NA	NA	NA
Ligustrum japonicum	Oakland	California	-122.1952127	37.7703811	2222 57th Av	introduced	Oakland	NA	NA	NA	NA	NA	NA	NA	NA	NA	NA	NA	NA	NA	NA	NA	NA	NA	NA	NA	NA
Eucalyptus polyanthemos	Oakland	California	-122.1527959	37.7425424	2424 106th Av	introduced	Oakland	NA	NA	NA	NA	NA	NA	NA	NA	NA	NA	NA	NA	NA	NA	NA	NA	NA	NA	NA	NA
Platanus acerifolia	Oakland	California	-122.1938698	37.7754598	5345 Hillen Dr	introduced	Oakland	NA	NA	NA	NA	NA	NA	NA	NA	NA	NA	NA	NA	NA	NA	NA	NA	NA	NA	NA	NA
Magnolia grandiflora	Oakland	California	-122.1909941	37.7766445	5453 Roberts Av	introduced	Oakland	NA	NA	NA	NA	NA	NA	NA	NA	NA	NA	NA	NA	NA	NA	NA	NA	NA	NA	NA	NA
Cordyline australis	Oakland	California	-122.1969834	37.7751195	2491 Kingsland Av	introduced	Oakland	NA	NA	NA	NA	NA	NA	NA	NA	NA	NA	NA	NA	NA	NA	NA	NA	NA	NA	NA	NA
Pistacia chinensis	Oakland	California	-122.194845	37.7706015	2300 57th Av	introduced	Oakland	NA	NA	NA	NA	NA	NA	NA	NA	NA	NA	NA	NA	NA	NA	NA	NA	NA	NA	NA	NA
Pyrus kawakamii	Oakland	California	-122.1955158	37.7764657	5300 Walnut St	no_info	Oakland	NA	NA	NA	NA	NA	NA	NA	NA	NA	NA	NA	NA	NA	NA	NA	NA	NA	NA	NA	NA
Phoenix canariensis	Oakland	California	-122.2084216	37.7663427	1205 53rd Av	introduced	Oakland	NA	NA	NA	NA	NA	NA	NA	NA	NA	NA	NA	NA	NA	NA	NA	NA	NA	NA	NA	NA
Fraxinus	Oakland	California	-122.2670588	37.8290908	9894 Macarthur Bl	no_info	Oakland	NA	NA	NA	NA	NA	NA	NA	NA	NA	NA	NA	NA	NA	NA	NA	NA	NA	NA	NA	NA
Pyrus calleryana	Oakland	California	-122.1716667	37.7585889	2005 83rd Av	introduced	Oakland	NA	NA	NA	NA	NA	NA	NA	NA	NA	NA	NA	NA	NA	NA	NA	NA	NA	NA	NA	NA
Platanus acerifolia	Oakland	California	-122.1726856	37.7476009	9327 East 14th St	introduced	Oakland	NA	NA	NA	NA	NA	NA	NA	NA	NA	NA	NA	NA	NA	NA	NA	NA	NA	NA	NA	NA
Liquidambar styraciflua	Oakland	California	-122.1559257	37.7412614	2219 107th Av	introduced	Oakland	NA	NA	NA	NA	NA	NA	NA	NA	NA	NA	NA	NA	NA	NA	NA	NA	NA	NA	NA	NA
Malus floribunda	Oakland	California	-122.1582617	37.7390969	2025 109th Av	introduced	Oakland	NA	NA	NA	NA	NA	NA	NA	NA	NA	NA	NA	NA	NA	NA	NA	NA	NA	NA	NA	NA
NA	Oakland	California	-122.1597742	37.7390611	1926 108th Av	no_info	Oakland	NA	NA	NA	NA	NA	NA	NA	NA	NA	NA	NA	NA	NA	NA	NA	NA	NA	NA	NA	NA
Ilex L.	Oakland	California	-122.1653123	37.7508183	2049 94th Av	no_info	Oakland	NA	NA	NA	NA	NA	NA	NA	NA	NA	NA	NA	NA	NA	NA	NA	NA	NA	NA	NA	NA
Juglans L.	Oakland	California	-122.1779174	37.7452123	9310 D St	no_info	Oakland	NA	NA	NA	NA	NA	NA	NA	NA	NA	NA	NA	NA	NA	NA	NA	NA	NA	NA	NA	NA
Albizia julibrissin	Oakland	California	-122.1632283	37.7429694	1833 102Nd Av	introduced	Oakland	NA	NA	NA	NA	NA	NA	NA	NA	NA	NA	NA	NA	NA	NA	NA	NA	NA	NA	NA	NA
Liquidambar styraciflua	Oakland	California	-122.1526481	37.7445322	2653 Fisher Av	introduced	Oakland	NA	NA	NA	NA	NA	NA	NA	NA	NA	NA	NA	NA	NA	NA	NA	NA	NA	NA	NA	NA
Platanus acerifolia	Oakland	California	-122.1619263	37.7547243	2450 90th Av	introduced	Oakland	NA	NA	NA	NA	NA	NA	NA	NA	NA	NA	NA	NA	NA	NA	NA	NA	NA	NA	NA	NA
Pyrus calleryana	Oakland	California	-122.24469	37.790583	10189 Foothill Bl	introduced	Oakland	NA	NA	NA	NA	NA	NA	NA	NA	NA	NA	NA	NA	NA	NA	NA	NA	NA	NA	NA	NA
Platanus acerifolia	Oakland	California	-122.1865346	37.7439762	9009 San Leandro St	introduced	Oakland	NA	NA	NA	NA	NA	NA	NA	NA	NA	NA	NA	NA	NA	NA	NA	NA	NA	NA	NA	NA
Callistemon R.	Oakland	California	-122.1873974	37.7356652	432 Rossmoor Av	no_info	Oakland	NA	NA	NA	NA	NA	NA	NA	NA	NA	NA	NA	NA	NA	NA	NA	NA	NA	NA	NA	NA
Liquidambar styraciflua	Oakland	California	-122.1632577	37.7467323	9830 Olive St	introduced	Oakland	NA	NA	NA	NA	NA	NA	NA	NA	NA	NA	NA	NA	NA	NA	NA	NA	NA	NA	NA	NA
Liquidambar styraciflua	Oakland	California	-122.1543995	37.7434464	10431 Byron Av	introduced	Oakland	NA	NA	NA	NA	NA	NA	NA	NA	NA	NA	NA	NA	NA	NA	NA	NA	NA	NA	NA	NA
Celtis L.	Oakland	California	-122.1640521	37.747193	1940 98th Av	no_info	Oakland	NA	NA	NA	NA	NA	NA	NA	NA	NA	NA	NA	NA	NA	NA	NA	NA	NA	NA	NA	NA
Pyrus kawakamii	Oakland	California	-122.1752125	37.7442263	9541 B St	no_info	Oakland	NA	NA	NA	NA	NA	NA	NA	NA	NA	NA	NA	NA	NA	NA	NA	NA	NA	NA	NA	NA
NA	Oakland	California	-122.1601895	37.7503607	Elmview Dr	no_info	Oakland	NA	NA	NA	NA	NA	NA	NA	NA	NA	NA	NA	NA	NA	NA	NA	NA	NA	NA	NA	NA
Pyrus calleryana	Oakland	California	-122.24469	37.790583	10171 Foothill Bl	introduced	Oakland	NA	NA	NA	NA	NA	NA	NA	NA	NA	NA	NA	NA	NA	NA	NA	NA	NA	NA	NA	NA
Podocarpus gracilior	Oakland	California	-122.1639066	37.7468858	9817 Olive St	no_info	Oakland	NA	NA	NA	NA	NA	NA	NA	NA	NA	NA	NA	NA	NA	NA	NA	NA	NA	NA	NA	NA
Prunus L.	Oakland	California	-122.149703	37.741315	10901 Macarthur Bl	no_info	Oakland	NA	NA	NA	NA	NA	NA	NA	NA	NA	NA	NA	NA	NA	NA	NA	NA	NA	NA	NA	NA
Platanus acerifolia	Oakland	California	-122.2008642	37.7261901	98th Av	introduced	Oakland	NA	NA	NA	NA	NA	NA	NA	NA	NA	NA	NA	NA	NA	NA	NA	NA	NA	NA	NA	NA
Schinus terebinthifolia	Oakland	California	-122.2670588	37.8290908	9899 Macarthur Bl	introduced	Oakland	NA	NA	NA	NA	NA	NA	NA	NA	NA	NA	NA	NA	NA	NA	NA	NA	NA	NA	NA	NA
Pyrus calleryana	Oakland	California	-122.1815326	37.7575149	79th Av	introduced	Oakland	NA	NA	NA	NA	NA	NA	NA	NA	NA	NA	NA	NA	NA	NA	NA	NA	NA	NA	NA	NA
Robinia	Oakland	California	-122.1689068	37.7628766	2363 80th Av	no_info	Oakland	NA	NA	NA	NA	NA	NA	NA	NA	NA	NA	NA	NA	NA	NA	NA	NA	NA	NA	NA	NA
Liquidambar styraciflua	Oakland	California	-122.1502	37.741602	10850 Macarthur Bl	introduced	Oakland	NA	NA	NA	NA	NA	NA	NA	NA	NA	NA	NA	NA	NA	NA	NA	NA	NA	NA	NA	NA
Prunus L.	Oakland	California	-72.891671	41.66382	2496 Palm Villa Ct	no_info	Oakland	NA	NA	NA	NA	NA	NA	NA	NA	NA	NA	NA	NA	NA	NA	NA	NA	NA	NA	NA	NA
Fraxinus	Oakland	California	-122.1525091	37.7475927	2724 Oliver Av	no_info	Oakland	NA	NA	NA	NA	NA	NA	NA	NA	NA	NA	NA	NA	NA	NA	NA	NA	NA	NA	NA	NA
Crataegus phaenopyrum	Oakland	California	-122.1579863	37.7413934	2147 106th Av	introduced	Oakland	NA	NA	NA	NA	NA	NA	NA	NA	NA	NA	NA	NA	NA	NA	NA	NA	NA	NA	NA	NA
Liquidambar styraciflua	Oakland	California	-122.1595595	37.7545913	9136 Thermal St	introduced	Oakland	NA	NA	NA	NA	NA	NA	NA	NA	NA	NA	NA	NA	NA	NA	NA	NA	NA	NA	NA	NA
Fraxinus	Oakland	California	-122.157791	37.748215	9865 Macarthur Bl	no_info	Oakland	NA	NA	NA	NA	NA	NA	NA	NA	NA	NA	NA	NA	NA	NA	NA	NA	NA	NA	NA	NA
Albizia julibrissin	Oakland	California	-122.1605289	37.7432886	2040 102Nd Av	introduced	Oakland	NA	NA	NA	NA	NA	NA	NA	NA	NA	NA	NA	NA	NA	NA	NA	NA	NA	NA	NA	NA
Platanus acerifolia	Oakland	California	-122.1635291	37.7491137	9600 Sunnyside St	introduced	Oakland	NA	NA	NA	NA	NA	NA	NA	NA	NA	NA	NA	NA	NA	NA	NA	NA	NA	NA	NA	NA
Ginkgo biloba	Oakland	California	-122.1567421	37.7398668	2146 108th Av	introduced	Oakland	NA	NA	NA	NA	NA	NA	NA	NA	NA	NA	NA	NA	NA	NA	NA	NA	NA	NA	NA	NA
Pyrus calleryana	Oakland	California	-122.1593829	37.741028	2037 106th Av	introduced	Oakland	NA	NA	NA	NA	NA	NA	NA	NA	NA	NA	NA	NA	NA	NA	NA	NA	NA	NA	NA	NA
Cordyline australis	Oakland	California	-122.1632132	37.7454972	1931 99th Av	introduced	Oakland	NA	NA	NA	NA	NA	NA	NA	NA	NA	NA	NA	NA	NA	NA	NA	NA	NA	NA	NA	NA
NA	Oakland	California	-72.831312	41.71761	9352 Vista Ct	no_info	Oakland	NA	NA	NA	NA	NA	NA	NA	NA	NA	NA	NA	NA	NA	NA	NA	NA	NA	NA	NA	NA
Ligustrum japonicum	Oakland	California	-122.1532063	37.7405114	2369 109th Av	introduced	Oakland	NA	NA	NA	NA	NA	NA	NA	NA	NA	NA	NA	NA	NA	NA	NA	NA	NA	NA	NA	NA
Platanus acerifolia	Oakland	California	-122.1608916	37.748683	9801 Springfield St	introduced	Oakland	NA	NA	NA	NA	NA	NA	NA	NA	NA	NA	NA	NA	NA	NA	NA	NA	NA	NA	NA	NA
NA	Oakland	California	-122.158911	37.749924	9798 Macarthur Bl	no_info	Oakland	NA	NA	NA	NA	NA	NA	NA	NA	NA	NA	NA	NA	NA	NA	NA	NA	NA	NA	NA	NA
NA	Oakland	California	-122.1533181	37.7519388	2740 98th Av	no_info	Oakland	NA	NA	NA	NA	NA	NA	NA	NA	NA	NA	NA	NA	NA	NA	NA	NA	NA	NA	NA	NA
Platanus acerifolia	Oakland	California	-122.1626231	37.7447328	1927 100th Av	introduced	Oakland	NA	NA	NA	NA	NA	NA	NA	NA	NA	NA	NA	NA	NA	NA	NA	NA	NA	NA	NA	NA
Fraxinus	Oakland	California	-122.1526388	37.7475237	2718 Oliver Av	no_info	Oakland	NA	NA	NA	NA	NA	NA	NA	NA	NA	NA	NA	NA	NA	NA	NA	NA	NA	NA	NA	NA
Jacaranda acutifolia	Oakland	California	-122.1835471	37.7521438	1056 83rd Av	introduced	Oakland	NA	NA	NA	NA	NA	NA	NA	NA	NA	NA	NA	NA	NA	NA	NA	NA	NA	NA	NA	NA
Prunus L.	Oakland	California	-122.1590634	37.743561	2163 103rd Av	no_info	Oakland	NA	NA	NA	NA	NA	NA	NA	NA	NA	NA	NA	NA	NA	NA	NA	NA	NA	NA	NA	NA
Pistacia chinensis	Oakland	California	-122.1612206	37.7415284	1938 104th Av	introduced	Oakland	NA	NA	NA	NA	NA	NA	NA	NA	NA	NA	NA	NA	NA	NA	NA	NA	NA	NA	NA	NA
Celtis L.	Oakland	California	-122.158911	37.749924	9801 Macarthur Bl	no_info	Oakland	NA	NA	NA	NA	NA	NA	NA	NA	NA	NA	NA	NA	NA	NA	NA	NA	NA	NA	NA	NA
Pyrus calleryana	Oakland	California	-122.1598436	37.7382686	1900 109th Av	introduced	Oakland	NA	NA	NA	NA	NA	NA	NA	NA	NA	NA	NA	NA	NA	NA	NA	NA	NA	NA	NA	NA
Washingtonia robusta	Oakland	California	-122.1605457	37.7413308	2001 105th Av	introduced	Oakland	NA	NA	NA	NA	NA	NA	NA	NA	NA	NA	NA	NA	NA	NA	NA	NA	NA	NA	NA	NA
Liquidambar styraciflua	Oakland	California	-122.1554063	37.74617	2522 Truman Av	introduced	Oakland	NA	NA	NA	NA	NA	NA	NA	NA	NA	NA	NA	NA	NA	NA	NA	NA	NA	NA	NA	NA
Liquidambar styraciflua	Oakland	California	-122.1629029	37.7461364	2000 Warner Av	introduced	Oakland	NA	NA	NA	NA	NA	NA	NA	NA	NA	NA	NA	NA	NA	NA	NA	NA	NA	NA	NA	NA
Liquidambar styraciflua	Oakland	California	-122.1549324	37.7400394	2227 109th Av	introduced	Oakland	NA	NA	NA	NA	NA	NA	NA	NA	NA	NA	NA	NA	NA	NA	NA	NA	NA	NA	NA	NA
Platanus acerifolia	Oakland	California	-122.1474955	37.7415596	2707 Durant Av	introduced	Oakland	NA	NA	NA	NA	NA	NA	NA	NA	NA	NA	NA	NA	NA	NA	NA	NA	NA	NA	NA	NA
Podocarpus gracilior	Oakland	California	-122.1619851	37.7440837	1945 101St Av	no_info	Oakland	NA	NA	NA	NA	NA	NA	NA	NA	NA	NA	NA	NA	NA	NA	NA	NA	NA	NA	NA	NA
Fraxinus	Oakland	California	-122.1582414	37.751914	2525 Cherokee Av	no_info	Oakland	NA	NA	NA	NA	NA	NA	NA	NA	NA	NA	NA	NA	NA	NA	NA	NA	NA	NA	NA	NA
Lagerstroemia indica	Oakland	California	-122.1834335	37.7521993	1062 83rd Av	introduced	Oakland	NA	NA	NA	NA	NA	NA	NA	NA	NA	NA	NA	NA	NA	NA	NA	NA	NA	NA	NA	NA
Platanus acerifolia	Oakland	California	-122.1726473	37.7469754	9415 East 14th St	introduced	Oakland	NA	NA	NA	NA	NA	NA	NA	NA	NA	NA	NA	NA	NA	NA	NA	NA	NA	NA	NA	NA
Tristaniopsis laurina	Oakland	California	-122.1597284	37.7418536	2048 104th Av	introduced	Oakland	NA	NA	NA	NA	NA	NA	NA	NA	NA	NA	NA	NA	NA	NA	NA	NA	NA	NA	NA	NA
Schinus terebinthifolia	Oakland	California	-122.1515134	37.7467782	2795 Frazier Av	introduced	Oakland	NA	NA	NA	NA	NA	NA	NA	NA	NA	NA	NA	NA	NA	NA	NA	NA	NA	NA	NA	NA
Malus floribunda	Oakland	California	-122.1605457	37.7413308	2001 105th Av	introduced	Oakland	NA	NA	NA	NA	NA	NA	NA	NA	NA	NA	NA	NA	NA	NA	NA	NA	NA	NA	NA	NA
Platanus acerifolia	Oakland	California	-122.1614811	37.7450564	2025 100th Av	introduced	Oakland	NA	NA	NA	NA	NA	NA	NA	NA	NA	NA	NA	NA	NA	NA	NA	NA	NA	NA	NA	NA
Juniperus	Oakland	California	-122.1582853	37.7384155	2015 Durant Av	no_info	Oakland	NA	NA	NA	NA	NA	NA	NA	NA	NA	NA	NA	NA	NA	NA	NA	NA	NA	NA	NA	NA
Citrus L.	Oakland	California	-122.1568571	37.7406121	2166 107th Av	no_info	Oakland	NA	NA	NA	NA	NA	NA	NA	NA	NA	NA	NA	NA	NA	NA	NA	NA	NA	NA	NA	NA
Juglans L.	Oakland	California	-122.177974	37.7446714	9331 D St	no_info	Oakland	NA	NA	NA	NA	NA	NA	NA	NA	NA	NA	NA	NA	NA	NA	NA	NA	NA	NA	NA	NA
Tristaniopsis laurina	Oakland	California	-122.1597284	37.7418536	2048 104th Av	introduced	Oakland	NA	NA	NA	NA	NA	NA	NA	NA	NA	NA	NA	NA	NA	NA	NA	NA	NA	NA	NA	NA
Liquidambar styraciflua	Oakland	California	-122.1610426	37.746603	2124 98th Av	introduced	Oakland	NA	NA	NA	NA	NA	NA	NA	NA	NA	NA	NA	NA	NA	NA	NA	NA	NA	NA	NA	NA
Liquidambar styraciflua	Oakland	California	-122.1483683	37.741912	2667 109th Av	introduced	Oakland	NA	NA	NA	NA	NA	NA	NA	NA	NA	NA	NA	NA	NA	NA	NA	NA	NA	NA	NA	NA
Liquidambar styraciflua	Oakland	California	-122.1558115	37.7475515	2500 99th Av	introduced	Oakland	NA	NA	NA	NA	NA	NA	NA	NA	NA	NA	NA	NA	NA	NA	NA	NA	NA	NA	NA	NA
Eriobotrya japonica	Oakland	California	-122.1551222	37.7411015	2248 107th Av	introduced	Oakland	NA	NA	NA	NA	NA	NA	NA	NA	NA	NA	NA	NA	NA	NA	NA	NA	NA	NA	NA	NA
Cupressus sempervirens	Oakland	California	-122.1620026	37.7398876	1800 106th Av	introduced	Oakland	NA	NA	NA	NA	NA	NA	NA	NA	NA	NA	NA	NA	NA	NA	NA	NA	NA	NA	NA	NA
Liquidambar styraciflua	Oakland	California	-122.1610426	37.746603	2124 98th Av	introduced	Oakland	NA	NA	NA	NA	NA	NA	NA	NA	NA	NA	NA	NA	NA	NA	NA	NA	NA	NA	NA	NA
Prunus L.	Oakland	California	-122.1608584	37.7424363	2010 103rd Av	no_info	Oakland	NA	NA	NA	NA	NA	NA	NA	NA	NA	NA	NA	NA	NA	NA	NA	NA	NA	NA	NA	NA
Lagerstroemia indica	Oakland	California	-72.554891	41.806225	4448 Pleasant Valley Ct	introduced	Oakland	NA	NA	NA	NA	NA	NA	NA	NA	NA	NA	NA	NA	NA	NA	NA	NA	NA	NA	NA	NA
Pyrus calleryana	Oakland	California	-122.1734158	37.7432201	1215 98th Av	introduced	Oakland	NA	NA	NA	NA	NA	NA	NA	NA	NA	NA	NA	NA	NA	NA	NA	NA	NA	NA	NA	NA
Celtis L.	Oakland	California	-122.1687818	37.7454501	1531 98th Av	no_info	Oakland	NA	NA	NA	NA	NA	NA	NA	NA	NA	NA	NA	NA	NA	NA	NA	NA	NA	NA	NA	NA
Pyrus calleryana	Oakland	California	-122.1662491	37.748755	9530 Birch St	introduced	Oakland	NA	NA	NA	NA	NA	NA	NA	NA	NA	NA	NA	NA	NA	NA	NA	NA	NA	NA	NA	NA
Crataegus phaenopyrum	Oakland	California	-122.1732566	37.7498081	1440 90th Av	introduced	Oakland	NA	NA	NA	NA	NA	NA	NA	NA	NA	NA	NA	NA	NA	NA	NA	NA	NA	NA	NA	NA
Liquidambar styraciflua	Oakland	California	-122.1599506	37.754059	9301 Thermal St	introduced	Oakland	NA	NA	NA	NA	NA	NA	NA	NA	NA	NA	NA	NA	NA	NA	NA	NA	NA	NA	NA	NA
Phoenix canariensis	Oakland	California	-122.1628764	37.7546655	2400 90th Av	introduced	Oakland	NA	NA	NA	NA	NA	NA	NA	NA	NA	NA	NA	NA	NA	NA	NA	NA	NA	NA	NA	NA
Betula pendula	Oakland	California	-122.1695125	37.7504579	1748 92Nd Av	introduced	Oakland	NA	NA	NA	NA	NA	NA	NA	NA	NA	NA	NA	NA	NA	NA	NA	NA	NA	NA	NA	NA
Nerium oleander	Oakland	California	-122.1653123	37.7508183	2049 94th Av	introduced	Oakland	NA	NA	NA	NA	NA	NA	NA	NA	NA	NA	NA	NA	NA	NA	NA	NA	NA	NA	NA	NA
Tristaniopsis laurina	Oakland	California	-122.1819919	37.7456249	923 91St Av	introduced	Oakland	NA	NA	NA	NA	NA	NA	NA	NA	NA	NA	NA	NA	NA	NA	NA	NA	NA	NA	NA	NA
Acer rubrum	Oakland	California	-122.1604777	37.7459401	2140 99th Av	introduced	Oakland	NA	NA	NA	NA	NA	NA	NA	NA	NA	NA	NA	NA	NA	NA	NA	NA	NA	NA	NA	NA
Lagerstroemia indica	Oakland	California	-122.1532116	37.7401931	2362 109th Av	introduced	Oakland	NA	NA	NA	NA	NA	NA	NA	NA	NA	NA	NA	NA	NA	NA	NA	NA	NA	NA	NA	NA
Ulmus parvifolia	Oakland	California	-122.1862337	37.7547349	7904 Rudsdale St	introduced	Oakland	NA	NA	NA	NA	NA	NA	NA	NA	NA	NA	NA	NA	NA	NA	NA	NA	NA	NA	NA	NA
Prunus L.	Oakland	California	-72.831312	41.71761	9312 Vista Ct	no_info	Oakland	NA	NA	NA	NA	NA	NA	NA	NA	NA	NA	NA	NA	NA	NA	NA	NA	NA	NA	NA	NA
Melaleuca linariifolia	Oakland	California	-122.1685774	37.7474289	1649 96th Av	introduced	Oakland	NA	NA	NA	NA	NA	NA	NA	NA	NA	NA	NA	NA	NA	NA	NA	NA	NA	NA	NA	NA
NA	Oakland	California	-122.1630947	37.7430278	1839 102Nd Av	no_info	Oakland	NA	NA	NA	NA	NA	NA	NA	NA	NA	NA	NA	NA	NA	NA	NA	NA	NA	NA	NA	NA
Liriodendron tulipifera	Oakland	California	-122.1814897	37.7450716	911 92Nd Av	introduced	Oakland	NA	NA	NA	NA	NA	NA	NA	NA	NA	NA	NA	NA	NA	NA	NA	NA	NA	NA	NA	NA
Jacaranda acutifolia	Oakland	California	-122.1788469	37.7490258	8825 B St	introduced	Oakland	NA	NA	NA	NA	NA	NA	NA	NA	NA	NA	NA	NA	NA	NA	NA	NA	NA	NA	NA	NA
Washingtonia robusta	Oakland	California	-122.1831837	37.7507318	1033 85th Av	introduced	Oakland	NA	NA	NA	NA	NA	NA	NA	NA	NA	NA	NA	NA	NA	NA	NA	NA	NA	NA	NA	NA
Liquidambar styraciflua	Oakland	California	-122.1558584	37.7479235	2517 99th Av	introduced	Oakland	NA	NA	NA	NA	NA	NA	NA	NA	NA	NA	NA	NA	NA	NA	NA	NA	NA	NA	NA	NA
Platanus acerifolia	Oakland	California	-122.1896449	37.7604985	9610 East 14th St	introduced	Oakland	NA	NA	NA	NA	NA	NA	NA	NA	NA	NA	NA	NA	NA	NA	NA	NA	NA	NA	NA	NA
NA	Oakland	California	-122.1810267	37.7575078	1464 79th Av	no_info	Oakland	NA	NA	NA	NA	NA	NA	NA	NA	NA	NA	NA	NA	NA	NA	NA	NA	NA	NA	NA	NA
Platanus acerifolia	Oakland	California	-122.1805563	37.7559589	8102 East 14th St	introduced	Oakland	NA	NA	NA	NA	NA	NA	NA	NA	NA	NA	NA	NA	NA	NA	NA	NA	NA	NA	NA	NA
Magnolia grandiflora	Oakland	California	-122.1819168	37.7465454	957 90th Av	introduced	Oakland	NA	NA	NA	NA	NA	NA	NA	NA	NA	NA	NA	NA	NA	NA	NA	NA	NA	NA	NA	NA
Fraxinus	Oakland	California	-122.1634863	37.7519533	9319 Peach St	no_info	Oakland	NA	NA	NA	NA	NA	NA	NA	NA	NA	NA	NA	NA	NA	NA	NA	NA	NA	NA	NA	NA
Platanus acerifolia	Oakland	California	-122.2844249	37.8103488	1524 Chestnut St	introduced	Oakland	NA	NA	NA	NA	NA	NA	NA	NA	NA	NA	NA	NA	NA	NA	NA	NA	NA	NA	NA	NA
Quercus	Oakland	California	-122.1730801	37.7479719	East 14th St	no_info	Oakland	NA	NA	NA	NA	NA	NA	NA	NA	NA	NA	NA	NA	NA	NA	NA	NA	NA	NA	NA	NA
Lagerstroemia indica	Oakland	California	-122.1833779	37.7511907	1040 84th Av	introduced	Oakland	NA	NA	NA	NA	NA	NA	NA	NA	NA	NA	NA	NA	NA	NA	NA	NA	NA	NA	NA	NA
Melaleuca linariifolia	Oakland	California	-122.1656391	37.7487583	1925 96th Av	introduced	Oakland	NA	NA	NA	NA	NA	NA	NA	NA	NA	NA	NA	NA	NA	NA	NA	NA	NA	NA	NA	NA
Jacaranda acutifolia	Oakland	California	-122.1814823	37.7467146	977 90th Av	introduced	Oakland	NA	NA	NA	NA	NA	NA	NA	NA	NA	NA	NA	NA	NA	NA	NA	NA	NA	NA	NA	NA
Pyrus calleryana	Oakland	California	-122.1792907	37.7475531	1110 90th Av	introduced	Oakland	NA	NA	NA	NA	NA	NA	NA	NA	NA	NA	NA	NA	NA	NA	NA	NA	NA	NA	NA	NA
NA	Oakland	California	-122.1789237	37.7527106	1301 85th Av	no_info	Oakland	NA	NA	NA	NA	NA	NA	NA	NA	NA	NA	NA	NA	NA	NA	NA	NA	NA	NA	NA	NA
Prunus L.	Oakland	California	-122.1692085	37.7510499	1815 92Nd Av	no_info	Oakland	NA	NA	NA	NA	NA	NA	NA	NA	NA	NA	NA	NA	NA	NA	NA	NA	NA	NA	NA	NA
Prunus L.	Oakland	California	-122.1683014	37.7521311	1916 90th Av	no_info	Oakland	NA	NA	NA	NA	NA	NA	NA	NA	NA	NA	NA	NA	NA	NA	NA	NA	NA	NA	NA	NA
Jacaranda acutifolia	Oakland	California	-122.177801	37.7511583	1303 87th Av	introduced	Oakland	NA	NA	NA	NA	NA	NA	NA	NA	NA	NA	NA	NA	NA	NA	NA	NA	NA	NA	NA	NA
Liquidambar styraciflua	Oakland	California	-122.1683842	37.7517135	9026 Birch St	introduced	Oakland	NA	NA	NA	NA	NA	NA	NA	NA	NA	NA	NA	NA	NA	NA	NA	NA	NA	NA	NA	NA
NA	Oakland	California	-122.1784965	37.7504464	1236 87th Av	no_info	Oakland	NA	NA	NA	NA	NA	NA	NA	NA	NA	NA	NA	NA	NA	NA	NA	NA	NA	NA	NA	NA
Pyrus kawakamii	Oakland	California	-122.1752829	37.7492944	1344 90th Av	no_info	Oakland	NA	NA	NA	NA	NA	NA	NA	NA	NA	NA	NA	NA	NA	NA	NA	NA	NA	NA	NA	NA
Pyrus kawakamii	Oakland	California	-122.1769289	37.7516428	1347 87th Av	no_info	Oakland	NA	NA	NA	NA	NA	NA	NA	NA	NA	NA	NA	NA	NA	NA	NA	NA	NA	NA	NA	NA
NA	Oakland	California	-122.1703409	37.7453708	9645 Holly St	no_info	Oakland	NA	NA	NA	NA	NA	NA	NA	NA	NA	NA	NA	NA	NA	NA	NA	NA	NA	NA	NA	NA
Olea europaea	Oakland	California	-122.1851812	37.7517338	968 81St Av	introduced	Oakland	NA	NA	NA	NA	NA	NA	NA	NA	NA	NA	NA	NA	NA	NA	NA	NA	NA	NA	NA	NA
Pyrus calleryana	Oakland	California	-122.1815326	37.7575149	79th Av	introduced	Oakland	NA	NA	NA	NA	NA	NA	NA	NA	NA	NA	NA	NA	NA	NA	NA	NA	NA	NA	NA	NA
Podocarpus gracilior	Oakland	California	-122.1694615	37.7472274	9530 Walnut St	no_info	Oakland	NA	NA	NA	NA	NA	NA	NA	NA	NA	NA	NA	NA	NA	NA	NA	NA	NA	NA	NA	NA
Lagerstroemia indica	Oakland	California	-122.167711	37.7517635	1931 92Nd Av	introduced	Oakland	NA	NA	NA	NA	NA	NA	NA	NA	NA	NA	NA	NA	NA	NA	NA	NA	NA	NA	NA	NA
Crataegus phaenopyrum	Oakland	California	-122.1788996	37.7480471	1133 90th Av	introduced	Oakland	NA	NA	NA	NA	NA	NA	NA	NA	NA	NA	NA	NA	NA	NA	NA	NA	NA	NA	NA	NA
Cupressus sempervirens	Oakland	California	-122.1837997	37.7533579	1105 82Nd Av	introduced	Oakland	NA	NA	NA	NA	NA	NA	NA	NA	NA	NA	NA	NA	NA	NA	NA	NA	NA	NA	NA	NA
Lagerstroemia indica	Oakland	California	-122.1665491	37.7502465	1941 94th Av	introduced	Oakland	NA	NA	NA	NA	NA	NA	NA	NA	NA	NA	NA	NA	NA	NA	NA	NA	NA	NA	NA	NA
Melaleuca linariifolia	Oakland	California	-122.164561	37.7492524	2027 96th Av	introduced	Oakland	NA	NA	NA	NA	NA	NA	NA	NA	NA	NA	NA	NA	NA	NA	NA	NA	NA	NA	NA	NA
Pinus radiata	Oakland	California	-122.1807132	37.7568811	1436 80th Av	naturally_occurring	Oakland	NA	NA	NA	NA	NA	NA	NA	NA	NA	NA	NA	NA	NA	NA	NA	NA	NA	NA	NA	NA
Lagerstroemia indica	Oakland	California	-122.1801182	37.7537727	1272 83rd Av	introduced	Oakland	NA	NA	NA	NA	NA	NA	NA	NA	NA	NA	NA	NA	NA	NA	NA	NA	NA	NA	NA	NA
Sophora japonica	Oakland	California	-122.1780764	37.7565702	1479 82Nd Av	no_info	Oakland	NA	NA	NA	NA	NA	NA	NA	NA	NA	NA	NA	NA	NA	NA	NA	NA	NA	NA	NA	NA
Melaleuca linariifolia	Oakland	California	-122.1657618	37.7486921	1921 96th Av	introduced	Oakland	NA	NA	NA	NA	NA	NA	NA	NA	NA	NA	NA	NA	NA	NA	NA	NA	NA	NA	NA	NA
Melaleuca linariifolia	Oakland	California	-122.1838069	37.753828	1220 81St Av	introduced	Oakland	NA	NA	NA	NA	NA	NA	NA	NA	NA	NA	NA	NA	NA	NA	NA	NA	NA	NA	NA	NA
Eriobotrya japonica	Oakland	California	-122.1701006	37.7473866	9435 Walnut St	introduced	Oakland	NA	NA	NA	NA	NA	NA	NA	NA	NA	NA	NA	NA	NA	NA	NA	NA	NA	NA	NA	NA
Juglans L.	Oakland	California	-122.1803216	37.7451425	950 92Nd Av	no_info	Oakland	NA	NA	NA	NA	NA	NA	NA	NA	NA	NA	NA	NA	NA	NA	NA	NA	NA	NA	NA	NA
Melaleuca linariifolia	Oakland	California	-122.1673249	37.7475232	1740 96th Av	introduced	Oakland	NA	NA	NA	NA	NA	NA	NA	NA	NA	NA	NA	NA	NA	NA	NA	NA	NA	NA	NA	NA
Laurus nobilis	Oakland	California	-122.1686737	37.7482998	9424 Plymouth St	introduced	Oakland	NA	NA	NA	NA	NA	NA	NA	NA	NA	NA	NA	NA	NA	NA	NA	NA	NA	NA	NA	NA
Platanus acerifolia	Oakland	California	-122.1727666	37.7478739	9312 East 14th St	introduced	Oakland	NA	NA	NA	NA	NA	NA	NA	NA	NA	NA	NA	NA	NA	NA	NA	NA	NA	NA	NA	NA
Pyrus calleryana	Oakland	California	-122.1787788	37.753367	1330 84th Av	introduced	Oakland	NA	NA	NA	NA	NA	NA	NA	NA	NA	NA	NA	NA	NA	NA	NA	NA	NA	NA	NA	NA
Prunus L.	Oakland	California	-122.1784124	37.7468542	1122 91St Av	no_info	Oakland	NA	NA	NA	NA	NA	NA	NA	NA	NA	NA	NA	NA	NA	NA	NA	NA	NA	NA	NA	NA
Juglans L.	Oakland	California	-122.1803216	37.7451425	950 92Nd Av	no_info	Oakland	NA	NA	NA	NA	NA	NA	NA	NA	NA	NA	NA	NA	NA	NA	NA	NA	NA	NA	NA	NA
Ulmus parvifolia	Oakland	California	-122.1858172	37.7548762	1196 79th Av	introduced	Oakland	NA	NA	NA	NA	NA	NA	NA	NA	NA	NA	NA	NA	NA	NA	NA	NA	NA	NA	NA	NA
Albizia julibrissin	Oakland	California	-122.1830766	37.747888	951 88th Av	introduced	Oakland	NA	NA	NA	NA	NA	NA	NA	NA	NA	NA	NA	NA	NA	NA	NA	NA	NA	NA	NA	NA
Liquidambar styraciflua	Oakland	California	-122.1812911	37.7455805	948 91St Av	introduced	Oakland	NA	NA	NA	NA	NA	NA	NA	NA	NA	NA	NA	NA	NA	NA	NA	NA	NA	NA	NA	NA
Pyrus calleryana	Oakland	California	-122.1719155	37.7439722	1315 98th Av	introduced	Oakland	NA	NA	NA	NA	NA	NA	NA	NA	NA	NA	NA	NA	NA	NA	NA	NA	NA	NA	NA	NA
Washingtonia robusta	Oakland	California	-122.1711687	37.7501966	1619 92Nd Av	introduced	Oakland	NA	NA	NA	NA	NA	NA	NA	NA	NA	NA	NA	NA	NA	NA	NA	NA	NA	NA	NA	NA
Jacaranda acutifolia	Oakland	California	-122.1788274	37.7488963	1169 89th Av	introduced	Oakland	NA	NA	NA	NA	NA	NA	NA	NA	NA	NA	NA	NA	NA	NA	NA	NA	NA	NA	NA	NA
NA	Oakland	California	-122.1789001	37.7562072	1437 82Nd Av	no_info	Oakland	NA	NA	NA	NA	NA	NA	NA	NA	NA	NA	NA	NA	NA	NA	NA	NA	NA	NA	NA	NA
Platanus acerifolia	Oakland	California	-122.1776757	37.7543735	8401 East 14th St	introduced	Oakland	NA	NA	NA	NA	NA	NA	NA	NA	NA	NA	NA	NA	NA	NA	NA	NA	NA	NA	NA	NA
Celtis L.	Oakland	California	-122.1819763	37.7557038	1367 81St Av	no_info	Oakland	NA	NA	NA	NA	NA	NA	NA	NA	NA	NA	NA	NA	NA	NA	NA	NA	NA	NA	NA	NA
Callistemon R.	Oakland	California	-122.1805673	37.7520375	8426 B St	no_info	Oakland	NA	NA	NA	NA	NA	NA	NA	NA	NA	NA	NA	NA	NA	NA	NA	NA	NA	NA	NA	NA
Fraxinus	Oakland	California	-122.1641456	37.7529706	2242 92Nd Av	no_info	Oakland	NA	NA	NA	NA	NA	NA	NA	NA	NA	NA	NA	NA	NA	NA	NA	NA	NA	NA	NA	NA
Pyrus calleryana	Oakland	California	-122.1790648	37.7537238	1323 84th Av	introduced	Oakland	NA	NA	NA	NA	NA	NA	NA	NA	NA	NA	NA	NA	NA	NA	NA	NA	NA	NA	NA	NA
Lagerstroemia indica	Oakland	California	-122.174326	37.7470904	1316 93rd Av	introduced	Oakland	NA	NA	NA	NA	NA	NA	NA	NA	NA	NA	NA	NA	NA	NA	NA	NA	NA	NA	NA	NA
Ulmus americana	Oakland	California	-122.1664535	37.7523451	2045 92Nd Av	introduced	Oakland	NA	NA	NA	NA	NA	NA	NA	NA	NA	NA	NA	NA	NA	NA	NA	NA	NA	NA	NA	NA
Podocarpus gracilior	Oakland	California	-122.2713563	37.8044557	None	no_info	Oakland	NA	NA	NA	NA	NA	NA	NA	NA	NA	NA	NA	NA	NA	NA	NA	NA	NA	NA	NA	NA
Jacaranda acutifolia	Oakland	California	-122.1771573	37.7526721	8525 East 14th St	introduced	Oakland	NA	NA	NA	NA	NA	NA	NA	NA	NA	NA	NA	NA	NA	NA	NA	NA	NA	NA	NA	NA
Prunus L.	Oakland	California	-122.1719282	37.7623441	2517 Ritchie St	no_info	Oakland	NA	NA	NA	NA	NA	NA	NA	NA	NA	NA	NA	NA	NA	NA	NA	NA	NA	NA	NA	NA
Magnolia grandiflora	Oakland	California	-122.1766218	37.7626948	2342 Dashwood Av	introduced	Oakland	NA	NA	NA	NA	NA	NA	NA	NA	NA	NA	NA	NA	NA	NA	NA	NA	NA	NA	NA	NA
Pyrus kawakamii	Oakland	California	-122.1774312	37.7513914	1327 87th Av	no_info	Oakland	NA	NA	NA	NA	NA	NA	NA	NA	NA	NA	NA	NA	NA	NA	NA	NA	NA	NA	NA	NA
Melaleuca linariifolia	Oakland	California	-122.167437	37.7474917	1736 96th Av	introduced	Oakland	NA	NA	NA	NA	NA	NA	NA	NA	NA	NA	NA	NA	NA	NA	NA	NA	NA	NA	NA	NA
Platanus acerifolia	Oakland	California	-122.1716512	37.7552853	86th Av	introduced	Oakland	NA	NA	NA	NA	NA	NA	NA	NA	NA	NA	NA	NA	NA	NA	NA	NA	NA	NA	NA	NA
Tristaniopsis laurina	Oakland	California	-122.1857062	37.7569163	1273 77th Av	introduced	Oakland	NA	NA	NA	NA	NA	NA	NA	NA	NA	NA	NA	NA	NA	NA	NA	NA	NA	NA	NA	NA
Celtis L.	Oakland	California	-122.1644652	37.7474208	1931 98th Av	no_info	Oakland	NA	NA	NA	NA	NA	NA	NA	NA	NA	NA	NA	NA	NA	NA	NA	NA	NA	NA	NA	NA
NA	Oakland	California	-122.1739964	37.7554342	8438 Plymouth St	no_info	Oakland	NA	NA	NA	NA	NA	NA	NA	NA	NA	NA	NA	NA	NA	NA	NA	NA	NA	NA	NA	NA
Acer saccharinum	Oakland	California	-122.1737966	37.7456693	A St	introduced	Oakland	NA	NA	NA	NA	NA	NA	NA	NA	NA	NA	NA	NA	NA	NA	NA	NA	NA	NA	NA	NA
Lagerstroemia indica	Oakland	California	-122.1709017	37.7473376	9422 Holly St	introduced	Oakland	NA	NA	NA	NA	NA	NA	NA	NA	NA	NA	NA	NA	NA	NA	NA	NA	NA	NA	NA	NA
Cercis	Oakland	California	-122.1603316	37.7631863	2975 El Monte Av	no_info	Oakland	NA	NA	NA	NA	NA	NA	NA	NA	NA	NA	NA	NA	NA	NA	NA	NA	NA	NA	NA	NA
Liquidambar styraciflua	Oakland	California	-122.164547	37.7732233	7422 Greenly Dr	introduced	Oakland	NA	NA	NA	NA	NA	NA	NA	NA	NA	NA	NA	NA	NA	NA	NA	NA	NA	NA	NA	NA
Acacia melanoxylon	Oakland	California	-122.1838395	37.7550054	1240 80th Av	introduced	Oakland	NA	NA	NA	NA	NA	NA	NA	NA	NA	NA	NA	NA	NA	NA	NA	NA	NA	NA	NA	NA
NA	Oakland	California	-122.1719337	37.758966	8210 Olive St	no_info	Oakland	NA	NA	NA	NA	NA	NA	NA	NA	NA	NA	NA	NA	NA	NA	NA	NA	NA	NA	NA	NA
Magnolia grandiflora	Oakland	California	-122.1724667	37.7603324	2021 81St Av	introduced	Oakland	NA	NA	NA	NA	NA	NA	NA	NA	NA	NA	NA	NA	NA	NA	NA	NA	NA	NA	NA	NA
Robinia	Oakland	California	-122.1731906	37.752729	1644 87th Av	no_info	Oakland	NA	NA	NA	NA	NA	NA	NA	NA	NA	NA	NA	NA	NA	NA	NA	NA	NA	NA	NA	NA
Callistemon R.	Oakland	California	-122.1825399	37.7511508	8435 D St	no_info	Oakland	NA	NA	NA	NA	NA	NA	NA	NA	NA	NA	NA	NA	NA	NA	NA	NA	NA	NA	NA	NA
NA	Oakland	California	-122.1805248	37.7578234	1502 79th Av	no_info	Oakland	NA	NA	NA	NA	NA	NA	NA	NA	NA	NA	NA	NA	NA	NA	NA	NA	NA	NA	NA	NA
Magnolia grandiflora	Oakland	California	-122.1736608	37.7592777	1932 81St Av	introduced	Oakland	NA	NA	NA	NA	NA	NA	NA	NA	NA	NA	NA	NA	NA	NA	NA	NA	NA	NA	NA	NA
Schinus terebinthifolia	Oakland	California	-122.1816	37.7540255	1244 82Nd Av	introduced	Oakland	NA	NA	NA	NA	NA	NA	NA	NA	NA	NA	NA	NA	NA	NA	NA	NA	NA	NA	NA	NA
Robinia	Oakland	California	-122.1686839	37.7625015	8007 Hillside St	no_info	Oakland	NA	NA	NA	NA	NA	NA	NA	NA	NA	NA	NA	NA	NA	NA	NA	NA	NA	NA	NA	NA
Magnolia grandiflora	Oakland	California	-122.1736484	37.7652184	7600 Garfield Av	introduced	Oakland	NA	NA	NA	NA	NA	NA	NA	NA	NA	NA	NA	NA	NA	NA	NA	NA	NA	NA	NA	NA
Eucalyptus nicholii	Oakland	California	-122.1829485	37.7529095	1125 83rd Av	introduced	Oakland	NA	NA	NA	NA	NA	NA	NA	NA	NA	NA	NA	NA	NA	NA	NA	NA	NA	NA	NA	NA
Pyrus calleryana	Oakland	California	-122.1757134	37.7523551	1420 Auseon Av	introduced	Oakland	NA	NA	NA	NA	NA	NA	NA	NA	NA	NA	NA	NA	NA	NA	NA	NA	NA	NA	NA	NA
Pyrus calleryana	Oakland	California	-122.1678463	37.7552563	2056 87th Av	introduced	Oakland	NA	NA	NA	NA	NA	NA	NA	NA	NA	NA	NA	NA	NA	NA	NA	NA	NA	NA	NA	NA
Lagerstroemia indica	Oakland	California	-122.1719855	37.7580365	1962 83rd Av	introduced	Oakland	NA	NA	NA	NA	NA	NA	NA	NA	NA	NA	NA	NA	NA	NA	NA	NA	NA	NA	NA	NA
Quercus suber	Oakland	California	-122.1728737	37.7564167	8401 Birch St	introduced	Oakland	NA	NA	NA	NA	NA	NA	NA	NA	NA	NA	NA	NA	NA	NA	NA	NA	NA	NA	NA	NA
Jacaranda acutifolia	Oakland	California	-122.1764415	37.7603853	7872 Arthur St	introduced	Oakland	NA	NA	NA	NA	NA	NA	NA	NA	NA	NA	NA	NA	NA	NA	NA	NA	NA	NA	NA	NA
NA	Oakland	California	-122.1655154	37.7621613	2526 82Nd Av	no_info	Oakland	NA	NA	NA	NA	NA	NA	NA	NA	NA	NA	NA	NA	NA	NA	NA	NA	NA	NA	NA	NA
Liquidambar styraciflua	Oakland	California	-122.1730076	37.7629671	2506 Parker Av	introduced	Oakland	NA	NA	NA	NA	NA	NA	NA	NA	NA	NA	NA	NA	NA	NA	NA	NA	NA	NA	NA	NA
Eriobotrya japonica	Oakland	California	-122.1656627	37.7522444	2112 92Nd Av	introduced	Oakland	NA	NA	NA	NA	NA	NA	NA	NA	NA	NA	NA	NA	NA	NA	NA	NA	NA	NA	NA	NA
Platanus acerifolia	Oakland	California	-122.1816065	37.7584651	1474 78th Av	introduced	Oakland	NA	NA	NA	NA	NA	NA	NA	NA	NA	NA	NA	NA	NA	NA	NA	NA	NA	NA	NA	NA
Pyrus kawakamii	Oakland	California	-122.1821653	37.7595507	1527 77th Av	no_info	Oakland	NA	NA	NA	NA	NA	NA	NA	NA	NA	NA	NA	NA	NA	NA	NA	NA	NA	NA	NA	NA
Platanus acerifolia	Oakland	California	-122.1682525	37.7575434	8500 Bancroft Av	introduced	Oakland	NA	NA	NA	NA	NA	NA	NA	NA	NA	NA	NA	NA	NA	NA	NA	NA	NA	NA	NA	NA
Syzygium paniculatum	Oakland	California	-122.1751461	37.7569844	1703 83rd Av	introduced	Oakland	NA	NA	NA	NA	NA	NA	NA	NA	NA	NA	NA	NA	NA	NA	NA	NA	NA	NA	NA	NA
Liriodendron tulipifera	Oakland	California	-122.1895894	37.7561774	1111 75th Av	introduced	Oakland	NA	NA	NA	NA	NA	NA	NA	NA	NA	NA	NA	NA	NA	NA	NA	NA	NA	NA	NA	NA
Pyrus kawakamii	Oakland	California	-122.1764953	37.7632659	7608 Krause Av	no_info	Oakland	NA	NA	NA	NA	NA	NA	NA	NA	NA	NA	NA	NA	NA	NA	NA	NA	NA	NA	NA	NA
Eucalyptus polyanthemos	Oakland	California	-122.1711887	37.7588052	2027 83rd Av	introduced	Oakland	NA	NA	NA	NA	NA	NA	NA	NA	NA	NA	NA	NA	NA	NA	NA	NA	NA	NA	NA	NA
Robinia	Oakland	California	-122.1669672	37.7634494	8000 Idlewood St	no_info	Oakland	NA	NA	NA	NA	NA	NA	NA	NA	NA	NA	NA	NA	NA	NA	NA	NA	NA	NA	NA	NA
NA	Oakland	California	-122.1669672	37.7634494	8000 Idlewood St	no_info	Oakland	NA	NA	NA	NA	NA	NA	NA	NA	NA	NA	NA	NA	NA	NA	NA	NA	NA	NA	NA	NA
Platanus acerifolia	Oakland	California	-122.1697407	37.7628988	2666 Ritchie St	introduced	Oakland	NA	NA	NA	NA	NA	NA	NA	NA	NA	NA	NA	NA	NA	NA	NA	NA	NA	NA	NA	NA
NA	Oakland	California	-122.1638516	37.773632	3745 Columbian Dr	no_info	Oakland	NA	NA	NA	NA	NA	NA	NA	NA	NA	NA	NA	NA	NA	NA	NA	NA	NA	NA	NA	NA
Cinnamomum camphora	Oakland	California	-122.1732937	37.7547211	1707 86th Av	introduced	Oakland	NA	NA	NA	NA	NA	NA	NA	NA	NA	NA	NA	NA	NA	NA	NA	NA	NA	NA	NA	NA
Prunus L.	Oakland	California	-122.1678463	37.7552563	2056 87th Av	no_info	Oakland	NA	NA	NA	NA	NA	NA	NA	NA	NA	NA	NA	NA	NA	NA	NA	NA	NA	NA	NA	NA
Ceratonia siliqua	Oakland	California	-122.1797508	37.7573232	1518 80th Av	introduced	Oakland	NA	NA	NA	NA	NA	NA	NA	NA	NA	NA	NA	NA	NA	NA	NA	NA	NA	NA	NA	NA
Liquidambar styraciflua	Oakland	California	-122.1785923	37.7477057	1134 90th Av	introduced	Oakland	NA	NA	NA	NA	NA	NA	NA	NA	NA	NA	NA	NA	NA	NA	NA	NA	NA	NA	NA	NA
Pyrus kawakamii	Oakland	California	-122.1708211	37.7568967	1983 85th Av	no_info	Oakland	NA	NA	NA	NA	NA	NA	NA	NA	NA	NA	NA	NA	NA	NA	NA	NA	NA	NA	NA	NA
Cinnamomum camphora	Oakland	California	-122.1925246	37.7543673	955 75th Av	introduced	Oakland	NA	NA	NA	NA	NA	NA	NA	NA	NA	NA	NA	NA	NA	NA	NA	NA	NA	NA	NA	NA
Metrosideros excelsa	Oakland	California	-122.2311214	37.7716472	3041 Ford St	introduced	Oakland	NA	NA	NA	NA	NA	NA	NA	NA	NA	NA	NA	NA	NA	NA	NA	NA	NA	NA	NA	NA
Lagerstroemia indica	Oakland	California	-122.1359191	37.7349998	257 Covington St	introduced	Oakland	NA	NA	NA	NA	NA	NA	NA	NA	NA	NA	NA	NA	NA	NA	NA	NA	NA	NA	NA	NA
Maytenus boaria	Oakland	California	-122.1409559	37.7776238	7758 Hansom Dr	introduced	Oakland	NA	NA	NA	NA	NA	NA	NA	NA	NA	NA	NA	NA	NA	NA	NA	NA	NA	NA	NA	NA
Platanus acerifolia	Oakland	California	-122.1760599	37.7550631	1600 84th Av	introduced	Oakland	NA	NA	NA	NA	NA	NA	NA	NA	NA	NA	NA	NA	NA	NA	NA	NA	NA	NA	NA	NA
Magnolia grandiflora	Oakland	California	-122.1380059	37.774757	7901 Shay Dr	introduced	Oakland	NA	NA	NA	NA	NA	NA	NA	NA	NA	NA	NA	NA	NA	NA	NA	NA	NA	NA	NA	NA
Crataegus L.	Oakland	California	-122.1363768	37.7364153	3079 Revere Av	no_info	Oakland	NA	NA	NA	NA	NA	NA	NA	NA	NA	NA	NA	NA	NA	NA	NA	NA	NA	NA	NA	NA
Crataegus L.	Oakland	California	-122.157961	37.773696	7700 Mountain Bl	no_info	Oakland	NA	NA	NA	NA	NA	NA	NA	NA	NA	NA	NA	NA	NA	NA	NA	NA	NA	NA	NA	NA
Magnolia grandiflora	Oakland	California	-122.1745751	37.7525289	1475 87th Av	introduced	Oakland	NA	NA	NA	NA	NA	NA	NA	NA	NA	NA	NA	NA	NA	NA	NA	NA	NA	NA	NA	NA
Prunus L.	Oakland	California	-122.156095	37.772734	7844 Mountain Bl	no_info	Oakland	NA	NA	NA	NA	NA	NA	NA	NA	NA	NA	NA	NA	NA	NA	NA	NA	NA	NA	NA	NA
Liquidambar styraciflua	Oakland	California	-122.1356807	37.7346719	260 Marlow Dr	introduced	Oakland	NA	NA	NA	NA	NA	NA	NA	NA	NA	NA	NA	NA	NA	NA	NA	NA	NA	NA	NA	NA
Cercis	Oakland	California	-122.1447115	37.7613781	3978 Sequoyah Rd	no_info	Oakland	NA	NA	NA	NA	NA	NA	NA	NA	NA	NA	NA	NA	NA	NA	NA	NA	NA	NA	NA	NA
Crataegus L.	Oakland	California	-122.157961	37.773696	7700 Mountain Bl	no_info	Oakland	NA	NA	NA	NA	NA	NA	NA	NA	NA	NA	NA	NA	NA	NA	NA	NA	NA	NA	NA	NA
Platanus acerifolia	Oakland	California	-122.1635291	37.7491137	9600 Sunnyside St	introduced	Oakland	NA	NA	NA	NA	NA	NA	NA	NA	NA	NA	NA	NA	NA	NA	NA	NA	NA	NA	NA	NA
Cinnamomum camphora	Oakland	California	-122.1732099	37.754806	1711 86th Av	introduced	Oakland	NA	NA	NA	NA	NA	NA	NA	NA	NA	NA	NA	NA	NA	NA	NA	NA	NA	NA	NA	NA
Pistacia chinensis	Oakland	California	-122.1355808	37.7359917	215 Covington St	introduced	Oakland	NA	NA	NA	NA	NA	NA	NA	NA	NA	NA	NA	NA	NA	NA	NA	NA	NA	NA	NA	NA
Cinnamomum camphora	Oakland	California	-122.1640373	37.7742104	7415 Circle Hill Dr	introduced	Oakland	NA	NA	NA	NA	NA	NA	NA	NA	NA	NA	NA	NA	NA	NA	NA	NA	NA	NA	NA	NA
Lagerstroemia indica	Oakland	California	-122.1384219	37.7357463	3001 Roxbury Av	introduced	Oakland	NA	NA	NA	NA	NA	NA	NA	NA	NA	NA	NA	NA	NA	NA	NA	NA	NA	NA	NA	NA
Platanus acerifolia	Oakland	California	-122.1675338	37.7530852	2005 90th Av	introduced	Oakland	NA	NA	NA	NA	NA	NA	NA	NA	NA	NA	NA	NA	NA	NA	NA	NA	NA	NA	NA	NA
Lagerstroemia indica	Oakland	California	-122.1268985	37.7542335	10800 Golf Links Rd	introduced	Oakland	NA	NA	NA	NA	NA	NA	NA	NA	NA	NA	NA	NA	NA	NA	NA	NA	NA	NA	NA	NA
Platanus acerifolia	Oakland	California	-122.1349136	37.7369674	3161 Revere Av	introduced	Oakland	NA	NA	NA	NA	NA	NA	NA	NA	NA	NA	NA	NA	NA	NA	NA	NA	NA	NA	NA	NA
Ulmus americana	Oakland	California	-122.1653941	37.7523597	9201 Bancroft Av	introduced	Oakland	NA	NA	NA	NA	NA	NA	NA	NA	NA	NA	NA	NA	NA	NA	NA	NA	NA	NA	NA	NA
Platanus acerifolia	Oakland	California	-122.1707196	37.7586138	2040 83rd Av	introduced	Oakland	NA	NA	NA	NA	NA	NA	NA	NA	NA	NA	NA	NA	NA	NA	NA	NA	NA	NA	NA	NA
NA	Oakland	California	-122.1743266	37.7548085	1666 85th Av	no_info	Oakland	NA	NA	NA	NA	NA	NA	NA	NA	NA	NA	NA	NA	NA	NA	NA	NA	NA	NA	NA	NA
Magnolia grandiflora	Oakland	California	-122.175937	37.7645684	2432 75th Av	introduced	Oakland	NA	NA	NA	NA	NA	NA	NA	NA	NA	NA	NA	NA	NA	NA	NA	NA	NA	NA	NA	NA
Sequoia sempervirens	Oakland	California	-122.1707196	37.7586138	2040 83rd Av	naturally_occurring	Oakland	NA	NA	NA	NA	NA	NA	NA	NA	NA	NA	NA	NA	NA	NA	NA	NA	NA	NA	NA	NA
Liquidambar styraciflua	Oakland	California	-122.1347219	37.7360283	219 Marlow Dr	introduced	Oakland	NA	NA	NA	NA	NA	NA	NA	NA	NA	NA	NA	NA	NA	NA	NA	NA	NA	NA	NA	NA
NA	Oakland	California	-122.170878	37.799243	11880 Skyline Bl	no_info	Oakland	NA	NA	NA	NA	NA	NA	NA	NA	NA	NA	NA	NA	NA	NA	NA	NA	NA	NA	NA	NA
Citrus L.	Oakland	California	-122.1369861	37.7348691	3051 Roxbury Av	no_info	Oakland	NA	NA	NA	NA	NA	NA	NA	NA	NA	NA	NA	NA	NA	NA	NA	NA	NA	NA	NA	NA
Prunus L.	Oakland	California	-122.1351523	37.7730246	8100 Surrey Ln	no_info	Oakland	NA	NA	NA	NA	NA	NA	NA	NA	NA	NA	NA	NA	NA	NA	NA	NA	NA	NA	NA	NA
Pistacia chinensis	Oakland	California	-122.1374017	37.7330111	3049 Brookfield Av	introduced	Oakland	NA	NA	NA	NA	NA	NA	NA	NA	NA	NA	NA	NA	NA	NA	NA	NA	NA	NA	NA	NA
Pistacia chinensis	Oakland	California	-122.1372139	37.7327707	3075 Brookfield Av	introduced	Oakland	NA	NA	NA	NA	NA	NA	NA	NA	NA	NA	NA	NA	NA	NA	NA	NA	NA	NA	NA	NA
Liquidambar styraciflua	Oakland	California	-122.1366241	37.7373877	160 Marlow Dr	introduced	Oakland	NA	NA	NA	NA	NA	NA	NA	NA	NA	NA	NA	NA	NA	NA	NA	NA	NA	NA	NA	NA
Crataegus phaenopyrum	Oakland	California	-122.1447893	37.7600652	4035 Fairway Av	introduced	Oakland	NA	NA	NA	NA	NA	NA	NA	NA	NA	NA	NA	NA	NA	NA	NA	NA	NA	NA	NA	NA
Pistacia chinensis	Oakland	California	-122.1378416	37.7328981	3048 Brookfield Av	introduced	Oakland	NA	NA	NA	NA	NA	NA	NA	NA	NA	NA	NA	NA	NA	NA	NA	NA	NA	NA	NA	NA
Liquidambar styraciflua	Oakland	California	-122.1384353	37.7353756	3000 Roxbury Av	introduced	Oakland	NA	NA	NA	NA	NA	NA	NA	NA	NA	NA	NA	NA	NA	NA	NA	NA	NA	NA	NA	NA
Liquidambar styraciflua	Oakland	California	-122.1391007	37.7351609	31 Marlow Dr	introduced	Oakland	NA	NA	NA	NA	NA	NA	NA	NA	NA	NA	NA	NA	NA	NA	NA	NA	NA	NA	NA	NA
Liquidambar styraciflua	Oakland	California	-122.1358481	37.7742224	8020 Surrey Ln	introduced	Oakland	NA	NA	NA	NA	NA	NA	NA	NA	NA	NA	NA	NA	NA	NA	NA	NA	NA	NA	NA	NA
Pistacia chinensis	Oakland	California	-72.248927	41.963067	4108 Fontaine Ct	introduced	Oakland	NA	NA	NA	NA	NA	NA	NA	NA	NA	NA	NA	NA	NA	NA	NA	NA	NA	NA	NA	NA
Magnolia grandiflora	Oakland	California	-122.1390753	37.7706548	8117 Coach Dr	introduced	Oakland	NA	NA	NA	NA	NA	NA	NA	NA	NA	NA	NA	NA	NA	NA	NA	NA	NA	NA	NA	NA
Liquidambar styraciflua	Oakland	California	-122.1369862	37.7374892	152 Marlow Dr	introduced	Oakland	NA	NA	NA	NA	NA	NA	NA	NA	NA	NA	NA	NA	NA	NA	NA	NA	NA	NA	NA	NA
Platanus acerifolia	Oakland	California	-122.1389855	37.735996	71 Marlow Dr	introduced	Oakland	NA	NA	NA	NA	NA	NA	NA	NA	NA	NA	NA	NA	NA	NA	NA	NA	NA	NA	NA	NA
Nerium oleander	Oakland	California	-122.1365398	37.7356752	14 Danbury St	introduced	Oakland	NA	NA	NA	NA	NA	NA	NA	NA	NA	NA	NA	NA	NA	NA	NA	NA	NA	NA	NA	NA
Liquidambar styraciflua	Oakland	California	-122.1356203	37.7737985	8040 Surrey Ln	introduced	Oakland	NA	NA	NA	NA	NA	NA	NA	NA	NA	NA	NA	NA	NA	NA	NA	NA	NA	NA	NA	NA
Liquidambar styraciflua	Oakland	California	-122.1361163	37.7375356	165 Marlow Dr	introduced	Oakland	NA	NA	NA	NA	NA	NA	NA	NA	NA	NA	NA	NA	NA	NA	NA	NA	NA	NA	NA	NA
Crataegus L.	Oakland	California	-122.1375558	37.7372518	137 Covington St	no_info	Oakland	NA	NA	NA	NA	NA	NA	NA	NA	NA	NA	NA	NA	NA	NA	NA	NA	NA	NA	NA	NA
Pistacia chinensis	Oakland	California	-122.1367851	37.7345868	286 Covington St	introduced	Oakland	NA	NA	NA	NA	NA	NA	NA	NA	NA	NA	NA	NA	NA	NA	NA	NA	NA	NA	NA	NA
Platanus acerifolia	Oakland	California	-122.1374549	37.7359761	3040 Revere Av	introduced	Oakland	NA	NA	NA	NA	NA	NA	NA	NA	NA	NA	NA	NA	NA	NA	NA	NA	NA	NA	NA	NA
Pistacia chinensis	Oakland	California	-122.1360269	37.734223	276 Marlow Dr	introduced	Oakland	NA	NA	NA	NA	NA	NA	NA	NA	NA	NA	NA	NA	NA	NA	NA	NA	NA	NA	NA	NA
Albizia julibrissin	Oakland	California	-122.1211189	37.7546871	4962 Scotia Av	introduced	Oakland	NA	NA	NA	NA	NA	NA	NA	NA	NA	NA	NA	NA	NA	NA	NA	NA	NA	NA	NA	NA
Podocarpus gracilior	Oakland	California	-122.1704874	37.7431962	1350 99th Av	no_info	Oakland	NA	NA	NA	NA	NA	NA	NA	NA	NA	NA	NA	NA	NA	NA	NA	NA	NA	NA	NA	NA
Liquidambar styraciflua	Oakland	California	-122.2603239	37.8118737	100 Bay Pl	introduced	Oakland	NA	NA	NA	NA	NA	NA	NA	NA	NA	NA	NA	NA	NA	NA	NA	NA	NA	NA	NA	NA
Prunus L.	Oakland	California	-122.2353144	37.84746	27 Contra Costa Pl	no_info	Oakland	NA	NA	NA	NA	NA	NA	NA	NA	NA	NA	NA	NA	NA	NA	NA	NA	NA	NA	NA	NA
Malus floribunda	Oakland	California	-122.2256094	37.8385325	5100 Proctor Av	introduced	Oakland	NA	NA	NA	NA	NA	NA	NA	NA	NA	NA	NA	NA	NA	NA	NA	NA	NA	NA	NA	NA
Pistacia chinensis	Oakland	California	-122.1361876	37.7354079	244 Covington St	introduced	Oakland	NA	NA	NA	NA	NA	NA	NA	NA	NA	NA	NA	NA	NA	NA	NA	NA	NA	NA	NA	NA
Pistacia chinensis	Oakland	California	-122.1371286	37.7355713	27 Danbury St	introduced	Oakland	NA	NA	NA	NA	NA	NA	NA	NA	NA	NA	NA	NA	NA	NA	NA	NA	NA	NA	NA	NA
NA	Oakland	California	-122.2264507	37.8392206	5010 Proctor Av	no_info	Oakland	NA	NA	NA	NA	NA	NA	NA	NA	NA	NA	NA	NA	NA	NA	NA	NA	NA	NA	NA	NA
Betula	Oakland	California	-122.2370009	37.8459017	5425 Golden Gate Av	no_info	Oakland	NA	NA	NA	NA	NA	NA	NA	NA	NA	NA	NA	NA	NA	NA	NA	NA	NA	NA	NA	NA
Betula	Oakland	California	-122.2370009	37.8459017	5425 Golden Gate Av	no_info	Oakland	NA	NA	NA	NA	NA	NA	NA	NA	NA	NA	NA	NA	NA	NA	NA	NA	NA	NA	NA	NA
Prunus serrulata	Oakland	California	-122.2384628	37.8584184	648 Alvarado Rd	introduced	Oakland	NA	NA	NA	NA	NA	NA	NA	NA	NA	NA	NA	NA	NA	NA	NA	NA	NA	NA	NA	NA
Betula	Oakland	California	-122.2370009	37.8459017	5425 Golden Gate Av	no_info	Oakland	NA	NA	NA	NA	NA	NA	NA	NA	NA	NA	NA	NA	NA	NA	NA	NA	NA	NA	NA	NA
NA	Oakland	California	-122.2713563	37.8044557	None	no_info	Oakland	NA	NA	NA	NA	NA	NA	NA	NA	NA	NA	NA	NA	NA	NA	NA	NA	NA	NA	NA	NA
Pyrus kawakamii	Oakland	California	-122.22998	37.8433988	6311 Contra Costa Rd	no_info	Oakland	NA	NA	NA	NA	NA	NA	NA	NA	NA	NA	NA	NA	NA	NA	NA	NA	NA	NA	NA	NA
Pistacia chinensis	Oakland	California	-122.2246677	37.8388906	5108 Cochrane Av	introduced	Oakland	NA	NA	NA	NA	NA	NA	NA	NA	NA	NA	NA	NA	NA	NA	NA	NA	NA	NA	NA	NA
Magnolia grandiflora	Oakland	California	-122.1376532	37.7719418	8039 Shay Dr	introduced	Oakland	NA	NA	NA	NA	NA	NA	NA	NA	NA	NA	NA	NA	NA	NA	NA	NA	NA	NA	NA	NA
Liquidambar styraciflua	Oakland	California	-122.2060184	37.8103971	4300 Fruitvale Av	introduced	Oakland	NA	NA	NA	NA	NA	NA	NA	NA	NA	NA	NA	NA	NA	NA	NA	NA	NA	NA	NA	NA
Liquidambar styraciflua	Oakland	California	-122.1368948	37.7378333	149 Marlow Dr	introduced	Oakland	NA	NA	NA	NA	NA	NA	NA	NA	NA	NA	NA	NA	NA	NA	NA	NA	NA	NA	NA	NA
Ginkgo biloba	Oakland	California	-122.2065604	37.8092014	2129 Funston Pl	introduced	Oakland	NA	NA	NA	NA	NA	NA	NA	NA	NA	NA	NA	NA	NA	NA	NA	NA	NA	NA	NA	NA
Prunus L.	Oakland	California	-122.1543105	37.7713659	7971 Sanford St	no_info	Oakland	NA	NA	NA	NA	NA	NA	NA	NA	NA	NA	NA	NA	NA	NA	NA	NA	NA	NA	NA	NA
Prunus serrulata	Oakland	California	-122.2253317	37.8383683	5112 Proctor Av	introduced	Oakland	NA	NA	NA	NA	NA	NA	NA	NA	NA	NA	NA	NA	NA	NA	NA	NA	NA	NA	NA	NA
Maytenus boaria	Oakland	California	-122.210064	37.82737	2000 Mountain Bl	introduced	Oakland	NA	NA	NA	NA	NA	NA	NA	NA	NA	NA	NA	NA	NA	NA	NA	NA	NA	NA	NA	NA
Liquidambar styraciflua	Oakland	California	-122.1986577	37.8123348	5016 Kearney Av	introduced	Oakland	NA	NA	NA	NA	NA	NA	NA	NA	NA	NA	NA	NA	NA	NA	NA	NA	NA	NA	NA	NA
Prunus serrulata	Oakland	California	-122.2329488	37.8402304	222 Mandalay Rd	introduced	Oakland	NA	NA	NA	NA	NA	NA	NA	NA	NA	NA	NA	NA	NA	NA	NA	NA	NA	NA	NA	NA
Platanus acerifolia	Oakland	California	-122.2420412	37.8476184	6100 Margarido Dr	introduced	Oakland	NA	NA	NA	NA	NA	NA	NA	NA	NA	NA	NA	NA	NA	NA	NA	NA	NA	NA	NA	NA
NA	Oakland	California	-122.2235498	37.8374349	5257 Cochrane Av	no_info	Oakland	NA	NA	NA	NA	NA	NA	NA	NA	NA	NA	NA	NA	NA	NA	NA	NA	NA	NA	NA	NA
Fraxinus	Oakland	California	-122.2565459	37.8357879	368 50th St	no_info	Oakland	NA	NA	NA	NA	NA	NA	NA	NA	NA	NA	NA	NA	NA	NA	NA	NA	NA	NA	NA	NA
Platanus acerifolia	Oakland	California	-122.1649618	37.7461567	1800 98th Av	introduced	Oakland	NA	NA	NA	NA	NA	NA	NA	NA	NA	NA	NA	NA	NA	NA	NA	NA	NA	NA	NA	NA
Podocarpus gracilior	Oakland	California	-122.2295299	37.8400345	253 Florence Av	no_info	Oakland	NA	NA	NA	NA	NA	NA	NA	NA	NA	NA	NA	NA	NA	NA	NA	NA	NA	NA	NA	NA
Pyrus calleryana	Oakland	California	-122.210352	37.827667	1980 Mountain Bl	introduced	Oakland	NA	NA	NA	NA	NA	NA	NA	NA	NA	NA	NA	NA	NA	NA	NA	NA	NA	NA	NA	NA
Crataegus L.	Oakland	California	-122.1957915	37.8119503	5052 Pierpoint Av	no_info	Oakland	NA	NA	NA	NA	NA	NA	NA	NA	NA	NA	NA	NA	NA	NA	NA	NA	NA	NA	NA	NA
Liquidambar styraciflua	Oakland	California	-122.2365483	37.8470188	5866 Buena Vista Av	introduced	Oakland	NA	NA	NA	NA	NA	NA	NA	NA	NA	NA	NA	NA	NA	NA	NA	NA	NA	NA	NA	NA
Pyrus calleryana	Oakland	California	-122.2277229	37.8419897	33 Sheridan Rd	introduced	Oakland	NA	NA	NA	NA	NA	NA	NA	NA	NA	NA	NA	NA	NA	NA	NA	NA	NA	NA	NA	NA
Pyrus kawakamii	Oakland	California	-122.2390624	37.8489177	15 Buena Vista Pl	no_info	Oakland	NA	NA	NA	NA	NA	NA	NA	NA	NA	NA	NA	NA	NA	NA	NA	NA	NA	NA	NA	NA
NA	Oakland	California	-122.2077455	37.8252709	6270 Merced Av	no_info	Oakland	NA	NA	NA	NA	NA	NA	NA	NA	NA	NA	NA	NA	NA	NA	NA	NA	NA	NA	NA	NA
Pyrus kawakamii	Oakland	California	-122.2301099	37.8435202	6301 Contra Costa Rd	no_info	Oakland	NA	NA	NA	NA	NA	NA	NA	NA	NA	NA	NA	NA	NA	NA	NA	NA	NA	NA	NA	NA
Cordyline australis	Oakland	California	-122.231604	37.8454284	6116 Contra Costa Rd	introduced	Oakland	NA	NA	NA	NA	NA	NA	NA	NA	NA	NA	NA	NA	NA	NA	NA	NA	NA	NA	NA	NA
Agonis flexuosa	Oakland	California	-122.2244201	37.8387412	5124 Cochrane Av	introduced	Oakland	NA	NA	NA	NA	NA	NA	NA	NA	NA	NA	NA	NA	NA	NA	NA	NA	NA	NA	NA	NA
Platanus acerifolia	Oakland	California	-122.2384659	37.8577631	617 Alvarado Rd	introduced	Oakland	NA	NA	NA	NA	NA	NA	NA	NA	NA	NA	NA	NA	NA	NA	NA	NA	NA	NA	NA	NA
Pyrus calleryana	Oakland	California	-122.2111885	37.8275398	6344 Moraga Av	introduced	Oakland	NA	NA	NA	NA	NA	NA	NA	NA	NA	NA	NA	NA	NA	NA	NA	NA	NA	NA	NA	NA
Trachycarpus fortunei	Oakland	California	-122.230665	37.8442433	6201 Contra Costa Rd	introduced	Oakland	NA	NA	NA	NA	NA	NA	NA	NA	NA	NA	NA	NA	NA	NA	NA	NA	NA	NA	NA	NA
Acacia longifolia	Oakland	California	-122.2424331	37.8477287	6121 Margarido Dr	introduced	Oakland	NA	NA	NA	NA	NA	NA	NA	NA	NA	NA	NA	NA	NA	NA	NA	NA	NA	NA	NA	NA
Pyrus kawakamii	Oakland	California	-122.2289805	37.8406487	27 Agnes St	no_info	Oakland	NA	NA	NA	NA	NA	NA	NA	NA	NA	NA	NA	NA	NA	NA	NA	NA	NA	NA	NA	NA
Cupressus	Oakland	California	-122.244973	37.844761	6100 Rockridge Bl North	no_info	Oakland	NA	NA	NA	NA	NA	NA	NA	NA	NA	NA	NA	NA	NA	NA	NA	NA	NA	NA	NA	NA
NA	Oakland	California	-122.213404	37.831523	1691 Mountain Bl	no_info	Oakland	NA	NA	NA	NA	NA	NA	NA	NA	NA	NA	NA	NA	NA	NA	NA	NA	NA	NA	NA	NA
NA	Oakland	California	-122.2283126	37.8406501	73 Agnes St	no_info	Oakland	NA	NA	NA	NA	NA	NA	NA	NA	NA	NA	NA	NA	NA	NA	NA	NA	NA	NA	NA	NA
NA	Oakland	California	-122.2283126	37.8406501	73 Agnes St	no_info	Oakland	NA	NA	NA	NA	NA	NA	NA	NA	NA	NA	NA	NA	NA	NA	NA	NA	NA	NA	NA	NA
NA	Oakland	California	-122.2274675	37.8398897	4927 Proctor Av	no_info	Oakland	NA	NA	NA	NA	NA	NA	NA	NA	NA	NA	NA	NA	NA	NA	NA	NA	NA	NA	NA	NA
Betula pendula	Oakland	California	-122.2082083	37.8085468	4170 Fruitvale Av	introduced	Oakland	NA	NA	NA	NA	NA	NA	NA	NA	NA	NA	NA	NA	NA	NA	NA	NA	NA	NA	NA	NA
Magnolia grandiflora	Oakland	California	-122.1378277	37.772121	8031 Shay Dr	introduced	Oakland	NA	NA	NA	NA	NA	NA	NA	NA	NA	NA	NA	NA	NA	NA	NA	NA	NA	NA	NA	NA
Liquidambar styraciflua	Oakland	California	-122.1389302	37.7365919	81 Marlow Dr	introduced	Oakland	NA	NA	NA	NA	NA	NA	NA	NA	NA	NA	NA	NA	NA	NA	NA	NA	NA	NA	NA	NA
NA	Oakland	California	-122.2063813	37.8106139	4295 Fruitvale Av	no_info	Oakland	NA	NA	NA	NA	NA	NA	NA	NA	NA	NA	NA	NA	NA	NA	NA	NA	NA	NA	NA	NA
Platanus acerifolia	Oakland	California	-122.2386626	37.8580959	633 Alvarado Rd	introduced	Oakland	NA	NA	NA	NA	NA	NA	NA	NA	NA	NA	NA	NA	NA	NA	NA	NA	NA	NA	NA	NA
Pistacia chinensis	Oakland	California	-122.2086481	37.8098403	2000 Clemens Rd	introduced	Oakland	NA	NA	NA	NA	NA	NA	NA	NA	NA	NA	NA	NA	NA	NA	NA	NA	NA	NA	NA	NA
NA	Oakland	California	-122.2294252	37.8409871	9 Agnes St	no_info	Oakland	NA	NA	NA	NA	NA	NA	NA	NA	NA	NA	NA	NA	NA	NA	NA	NA	NA	NA	NA	NA
Liquidambar styraciflua	Oakland	California	-122.2299217	37.8440839	6232 Contra Costa Rd	introduced	Oakland	NA	NA	NA	NA	NA	NA	NA	NA	NA	NA	NA	NA	NA	NA	NA	NA	NA	NA	NA	NA
Robinia	Oakland	California	-122.2405791	37.8455899	5972 Margarido Dr	no_info	Oakland	NA	NA	NA	NA	NA	NA	NA	NA	NA	NA	NA	NA	NA	NA	NA	NA	NA	NA	NA	NA
NA	Oakland	California	-122.2111898	37.8114468	4301 Bridgeview Dr	no_info	Oakland	NA	NA	NA	NA	NA	NA	NA	NA	NA	NA	NA	NA	NA	NA	NA	NA	NA	NA	NA	NA
Platanus acerifolia	Oakland	California	-122.2385809	37.8579695	625 Alvarado Rd	introduced	Oakland	NA	NA	NA	NA	NA	NA	NA	NA	NA	NA	NA	NA	NA	NA	NA	NA	NA	NA	NA	NA
Prunus L.	Oakland	California	-122.2264379	37.8398373	4939 Cochrane Av	no_info	Oakland	NA	NA	NA	NA	NA	NA	NA	NA	NA	NA	NA	NA	NA	NA	NA	NA	NA	NA	NA	NA
Phoenix canariensis	Oakland	California	-122.242916	37.845244	6007 Rockridge Bl	introduced	Oakland	NA	NA	NA	NA	NA	NA	NA	NA	NA	NA	NA	NA	NA	NA	NA	NA	NA	NA	NA	NA
NA	Oakland	California	-122.231875	37.8406752	140 Hermosa Av	no_info	Oakland	NA	NA	NA	NA	NA	NA	NA	NA	NA	NA	NA	NA	NA	NA	NA	NA	NA	NA	NA	NA
Pistacia chinensis	Oakland	California	-122.1985136	37.8136417	5069 Dublin Av	introduced	Oakland	NA	NA	NA	NA	NA	NA	NA	NA	NA	NA	NA	NA	NA	NA	NA	NA	NA	NA	NA	NA
Platanus acerifolia	Oakland	California	-122.2386026	37.8582647	637 Alvarado Rd	introduced	Oakland	NA	NA	NA	NA	NA	NA	NA	NA	NA	NA	NA	NA	NA	NA	NA	NA	NA	NA	NA	NA
NA	Oakland	California	-122.2115347	37.8109323	1782 Leimert Pl	no_info	Oakland	NA	NA	NA	NA	NA	NA	NA	NA	NA	NA	NA	NA	NA	NA	NA	NA	NA	NA	NA	NA
Ginkgo biloba	Oakland	California	-122.2088398	37.8079694	4128 Fruitvale Av	introduced	Oakland	NA	NA	NA	NA	NA	NA	NA	NA	NA	NA	NA	NA	NA	NA	NA	NA	NA	NA	NA	NA
Platanus acerifolia	Oakland	California	-122.242916	37.845244	6007 Rockridge Bl	introduced	Oakland	NA	NA	NA	NA	NA	NA	NA	NA	NA	NA	NA	NA	NA	NA	NA	NA	NA	NA	NA	NA
NA	Oakland	California	-122.2265418	37.8393722	5000 Proctor Av	no_info	Oakland	NA	NA	NA	NA	NA	NA	NA	NA	NA	NA	NA	NA	NA	NA	NA	NA	NA	NA	NA	NA
Myoporum laetum	Oakland	California	-122.2268528	37.8413165	75 Sheridan Rd	introduced	Oakland	NA	NA	NA	NA	NA	NA	NA	NA	NA	NA	NA	NA	NA	NA	NA	NA	NA	NA	NA	NA
Lagerstroemia indica	Oakland	California	-122.2364186	37.8469788	5874 Buena Vista Av	introduced	Oakland	NA	NA	NA	NA	NA	NA	NA	NA	NA	NA	NA	NA	NA	NA	NA	NA	NA	NA	NA	NA
Koelreuteria Laxm.	Oakland	California	-122.2066128	37.8102857	4275 Fruitvale Av	no_info	Oakland	NA	NA	NA	NA	NA	NA	NA	NA	NA	NA	NA	NA	NA	NA	NA	NA	NA	NA	NA	NA
Betula	Oakland	California	-122.2424137	37.8473937	6101 Margarido Dr	no_info	Oakland	NA	NA	NA	NA	NA	NA	NA	NA	NA	NA	NA	NA	NA	NA	NA	NA	NA	NA	NA	NA
NA	Oakland	California	-122.2268565	37.8398541	4954 Proctor Av	no_info	Oakland	NA	NA	NA	NA	NA	NA	NA	NA	NA	NA	NA	NA	NA	NA	NA	NA	NA	NA	NA	NA
Platanus acerifolia	Oakland	California	-122.2804188	37.8075805	828 13th St	introduced	Oakland	NA	NA	NA	NA	NA	NA	NA	NA	NA	NA	NA	NA	NA	NA	NA	NA	NA	NA	NA	NA
Prunus L.	Oakland	California	-122.2860313	37.8003583	3rd St	no_info	Oakland	NA	NA	NA	NA	NA	NA	NA	NA	NA	NA	NA	NA	NA	NA	NA	NA	NA	NA	NA	NA
Salix babylonica	Oakland	California	-122.2253432	37.8377726	5141 Proctor Av	introduced	Oakland	NA	NA	NA	NA	NA	NA	NA	NA	NA	NA	NA	NA	NA	NA	NA	NA	NA	NA	NA	NA
Prunus serrulata	Oakland	California	-122.2384464	37.8586124	650 Alvarado Rd	introduced	Oakland	NA	NA	NA	NA	NA	NA	NA	NA	NA	NA	NA	NA	NA	NA	NA	NA	NA	NA	NA	NA
NA	Oakland	California	-122.2411984	37.8455882	5985 Margarido Dr	no_info	Oakland	NA	NA	NA	NA	NA	NA	NA	NA	NA	NA	NA	NA	NA	NA	NA	NA	NA	NA	NA	NA
Citrus L.	Oakland	California	-122.2435834	37.8444933	5833 Mendocino Av	no_info	Oakland	NA	NA	NA	NA	NA	NA	NA	NA	NA	NA	NA	NA	NA	NA	NA	NA	NA	NA	NA	NA
NA	Oakland	California	-122.227737	37.8401999	4905 Proctor Av	no_info	Oakland	NA	NA	NA	NA	NA	NA	NA	NA	NA	NA	NA	NA	NA	NA	NA	NA	NA	NA	NA	NA
Ligustrum lucidum	Oakland	California	-122.2402277	37.8454338	5975 Manchester Dr	introduced	Oakland	NA	NA	NA	NA	NA	NA	NA	NA	NA	NA	NA	NA	NA	NA	NA	NA	NA	NA	NA	NA
Myoporum laetum	Oakland	California	-122.226744	37.8412175	81 Sheridan Rd	introduced	Oakland	NA	NA	NA	NA	NA	NA	NA	NA	NA	NA	NA	NA	NA	NA	NA	NA	NA	NA	NA	NA
NA	Oakland	California	-122.2233924	37.8379825	287 Sheridan Rd	no_info	Oakland	NA	NA	NA	NA	NA	NA	NA	NA	NA	NA	NA	NA	NA	NA	NA	NA	NA	NA	NA	NA
Ginkgo biloba	Oakland	California	-122.2063885	37.8091551	2135 Funston Pl	introduced	Oakland	NA	NA	NA	NA	NA	NA	NA	NA	NA	NA	NA	NA	NA	NA	NA	NA	NA	NA	NA	NA
Fraxinus	Oakland	California	-122.2268695	37.8408282	114 Agnes St	no_info	Oakland	NA	NA	NA	NA	NA	NA	NA	NA	NA	NA	NA	NA	NA	NA	NA	NA	NA	NA	NA	NA
Schinus molle	Oakland	California	-122.2425605	37.8468802	6065 Ocean View Dr	introduced	Oakland	NA	NA	NA	NA	NA	NA	NA	NA	NA	NA	NA	NA	NA	NA	NA	NA	NA	NA	NA	NA
Acer L.	Oakland	California	-122.242039	37.845228	6121 Rockridge Bl South	no_info	Oakland	NA	NA	NA	NA	NA	NA	NA	NA	NA	NA	NA	NA	NA	NA	NA	NA	NA	NA	NA	NA
Platanus acerifolia	Oakland	California	-122.239734	37.85796	99 Alvarado Rd	introduced	Oakland	NA	NA	NA	NA	NA	NA	NA	NA	NA	NA	NA	NA	NA	NA	NA	NA	NA	NA	NA	NA
Celtis L.	Oakland	California	-122.2408609	37.847139	6121 Ocean View Dr	no_info	Oakland	NA	NA	NA	NA	NA	NA	NA	NA	NA	NA	NA	NA	NA	NA	NA	NA	NA	NA	NA	NA
NA	Oakland	California	-122.2065078	37.8069813	Lincoln Av	no_info	Oakland	NA	NA	NA	NA	NA	NA	NA	NA	NA	NA	NA	NA	NA	NA	NA	NA	NA	NA	NA	NA
Washingtonia filifera	Oakland	California	-122.2411984	37.8455882	5985 Margarido Dr	naturally_occurring	Oakland	NA	NA	NA	NA	NA	NA	NA	NA	NA	NA	NA	NA	NA	NA	NA	NA	NA	NA	NA	NA
Malus Mill.	Oakland	California	-122.2293863	37.8433003	6333 Contra Costa Rd	no_info	Oakland	NA	NA	NA	NA	NA	NA	NA	NA	NA	NA	NA	NA	NA	NA	NA	NA	NA	NA	NA	NA
Ligustrum lucidum	Oakland	California	-122.2402277	37.8454338	5975 Manchester Dr	introduced	Oakland	NA	NA	NA	NA	NA	NA	NA	NA	NA	NA	NA	NA	NA	NA	NA	NA	NA	NA	NA	NA
Ginkgo biloba	Oakland	California	-122.2404054	37.8458512	6015 Manchester Dr	introduced	Oakland	NA	NA	NA	NA	NA	NA	NA	NA	NA	NA	NA	NA	NA	NA	NA	NA	NA	NA	NA	NA
NA	Oakland	California	-122.2418098	37.8468819	6067 Margarido Dr	no_info	Oakland	NA	NA	NA	NA	NA	NA	NA	NA	NA	NA	NA	NA	NA	NA	NA	NA	NA	NA	NA	NA
Crataegus L.	Oakland	California	-122.2297809	37.8414723	138 Alta Rd	no_info	Oakland	NA	NA	NA	NA	NA	NA	NA	NA	NA	NA	NA	NA	NA	NA	NA	NA	NA	NA	NA	NA
Quercus agrifolia	Oakland	California	-122.2439861	37.8463827	6000 Ocean View Dr	naturally_occurring	Oakland	NA	NA	NA	NA	NA	NA	NA	NA	NA	NA	NA	NA	NA	NA	NA	NA	NA	NA	NA	NA
Platanus acerifolia	Oakland	California	-122.287567	37.8193761	Peralta St	introduced	Oakland	NA	NA	NA	NA	NA	NA	NA	NA	NA	NA	NA	NA	NA	NA	NA	NA	NA	NA	NA	NA
Pittosporum undulatum	Oakland	California	-122.2756046	37.8145405	835 Isabella St	introduced	Oakland	NA	NA	NA	NA	NA	NA	NA	NA	NA	NA	NA	NA	NA	NA	NA	NA	NA	NA	NA	NA
Pyrus calleryana	Oakland	California	-122.237375	37.8464822	5493 Golden Gate Av	introduced	Oakland	NA	NA	NA	NA	NA	NA	NA	NA	NA	NA	NA	NA	NA	NA	NA	NA	NA	NA	NA	NA
Fraxinus	Oakland	California	-122.2806748	37.8159095	2309 Filbert St	no_info	Oakland	NA	NA	NA	NA	NA	NA	NA	NA	NA	NA	NA	NA	NA	NA	NA	NA	NA	NA	NA	NA
Phoenix canariensis	Oakland	California	-122.242915	37.845242	6045 Rockridge Bl	introduced	Oakland	NA	NA	NA	NA	NA	NA	NA	NA	NA	NA	NA	NA	NA	NA	NA	NA	NA	NA	NA	NA
NA	Oakland	California	-122.2767995	37.8123742	802 21St St	no_info	Oakland	NA	NA	NA	NA	NA	NA	NA	NA	NA	NA	NA	NA	NA	NA	NA	NA	NA	NA	NA	NA
Callistemon R.	Oakland	California	-122.2849347	37.8214574	2850 Poplar St	no_info	Oakland	NA	NA	NA	NA	NA	NA	NA	NA	NA	NA	NA	NA	NA	NA	NA	NA	NA	NA	NA	NA
Prunus L.	Oakland	California	-122.2897954	37.8009552	1155 3rd St	no_info	Oakland	NA	NA	NA	NA	NA	NA	NA	NA	NA	NA	NA	NA	NA	NA	NA	NA	NA	NA	NA	NA
Platanus acerifolia	Oakland	California	-122.28888	37.821771	2801 Cypress St	introduced	Oakland	NA	NA	NA	NA	NA	NA	NA	NA	NA	NA	NA	NA	NA	NA	NA	NA	NA	NA	NA	NA
Alnus	Oakland	California	-122.2846215	37.8134188	1905 Adeline St	no_info	Oakland	NA	NA	NA	NA	NA	NA	NA	NA	NA	NA	NA	NA	NA	NA	NA	NA	NA	NA	NA	NA
Cercis	Oakland	California	-122.2785835	37.8086919	795 16th St	no_info	Oakland	NA	NA	NA	NA	NA	NA	NA	NA	NA	NA	NA	NA	NA	NA	NA	NA	NA	NA	NA	NA
Pyrus kawakamii	Oakland	California	-105.57335	41.330304	3204 M L King Jr Wy	no_info	Oakland	NA	NA	NA	NA	NA	NA	NA	NA	NA	NA	NA	NA	NA	NA	NA	NA	NA	NA	NA	NA
NA	Oakland	California	-122.2419458	37.8459077	6017 Margarido Dr	no_info	Oakland	NA	NA	NA	NA	NA	NA	NA	NA	NA	NA	NA	NA	NA	NA	NA	NA	NA	NA	NA	NA
Quercus agrifolia	Oakland	California	-122.2418041	37.8471165	6081 Margarido Dr	naturally_occurring	Oakland	NA	NA	NA	NA	NA	NA	NA	NA	NA	NA	NA	NA	NA	NA	NA	NA	NA	NA	NA	NA
Podocarpus gracilior	Oakland	California	-122.2872774	37.8085142	1188 12th St	no_info	Oakland	NA	NA	NA	NA	NA	NA	NA	NA	NA	NA	NA	NA	NA	NA	NA	NA	NA	NA	NA	NA
Pyrus calleryana	Oakland	California	-122.278183	37.81458	898 West Grand Av	introduced	Oakland	NA	NA	NA	NA	NA	NA	NA	NA	NA	NA	NA	NA	NA	NA	NA	NA	NA	NA	NA	NA
Pyrus kawakamii	Oakland	California	-122.2830742	37.8206909	1190 28th St	no_info	Oakland	NA	NA	NA	NA	NA	NA	NA	NA	NA	NA	NA	NA	NA	NA	NA	NA	NA	NA	NA	NA
Prunus L.	Oakland	California	-122.2762829	37.8223291	3139 Market St	no_info	Oakland	NA	NA	NA	NA	NA	NA	NA	NA	NA	NA	NA	NA	NA	NA	NA	NA	NA	NA	NA	NA
Magnolia grandiflora	Oakland	California	-122.2842327	37.8205208	1229 28th St	introduced	Oakland	NA	NA	NA	NA	NA	NA	NA	NA	NA	NA	NA	NA	NA	NA	NA	NA	NA	NA	NA	NA
Platanus acerifolia	Oakland	California	-122.287567	37.8193761	Peralta St	introduced	Oakland	NA	NA	NA	NA	NA	NA	NA	NA	NA	NA	NA	NA	NA	NA	NA	NA	NA	NA	NA	NA
Lagerstroemia indica	Oakland	California	-122.275954	37.813596	800 West Grand Av	introduced	Oakland	NA	NA	NA	NA	NA	NA	NA	NA	NA	NA	NA	NA	NA	NA	NA	NA	NA	NA	NA	NA
Robinia	Oakland	California	-122.2410547	37.8459856	6000 Margarido Dr	no_info	Oakland	NA	NA	NA	NA	NA	NA	NA	NA	NA	NA	NA	NA	NA	NA	NA	NA	NA	NA	NA	NA
Pistacia chinensis	Oakland	California	-122.2428556	37.8445388	5861 Margarido Dr	introduced	Oakland	NA	NA	NA	NA	NA	NA	NA	NA	NA	NA	NA	NA	NA	NA	NA	NA	NA	NA	NA	NA
Liquidambar styraciflua	Oakland	California	-122.245061	37.844727	6090 Rockridge Bl North	introduced	Oakland	NA	NA	NA	NA	NA	NA	NA	NA	NA	NA	NA	NA	NA	NA	NA	NA	NA	NA	NA	NA
Koelreuteria Laxm.	Oakland	California	-122.2816873	37.8179948	1089 26th St	no_info	Oakland	NA	NA	NA	NA	NA	NA	NA	NA	NA	NA	NA	NA	NA	NA	NA	NA	NA	NA	NA	NA
Platanus acerifolia	Oakland	California	-122.2622206	37.8471194	Racine St	introduced	Oakland	NA	NA	NA	NA	NA	NA	NA	NA	NA	NA	NA	NA	NA	NA	NA	NA	NA	NA	NA	NA
Fraxinus	Oakland	California	-122.2829762	37.7992148	720 2Nd St	no_info	Oakland	NA	NA	NA	NA	NA	NA	NA	NA	NA	NA	NA	NA	NA	NA	NA	NA	NA	NA	NA	NA
NA	Oakland	California	-122.2767691	37.8167569	861 Milton St	no_info	Oakland	NA	NA	NA	NA	NA	NA	NA	NA	NA	NA	NA	NA	NA	NA	NA	NA	NA	NA	NA	NA
Quercus	Oakland	California	-122.2906018	37.8175644	1646 West Grand Av	no_info	Oakland	NA	NA	NA	NA	NA	NA	NA	NA	NA	NA	NA	NA	NA	NA	NA	NA	NA	NA	NA	NA
NA	Oakland	California	-122.2816842	37.8203269	1122 28th St	no_info	Oakland	NA	NA	NA	NA	NA	NA	NA	NA	NA	NA	NA	NA	NA	NA	NA	NA	NA	NA	NA	NA
Platanus acerifolia	Oakland	California	-122.2877067	37.8234384	3202 Ettie St	introduced	Oakland	NA	NA	NA	NA	NA	NA	NA	NA	NA	NA	NA	NA	NA	NA	NA	NA	NA	NA	NA	NA
Pistacia chinensis	Oakland	California	-122.28888	37.821771	2818 Cypress St	introduced	Oakland	NA	NA	NA	NA	NA	NA	NA	NA	NA	NA	NA	NA	NA	NA	NA	NA	NA	NA	NA	NA
Lagerstroemia indica	Oakland	California	-122.2780149	37.8201972	2841 Myrtle St	introduced	Oakland	NA	NA	NA	NA	NA	NA	NA	NA	NA	NA	NA	NA	NA	NA	NA	NA	NA	NA	NA	NA
Magnolia grandiflora	Oakland	California	-105.57335	41.330304	2922 M L King Jr Wy	introduced	Oakland	NA	NA	NA	NA	NA	NA	NA	NA	NA	NA	NA	NA	NA	NA	NA	NA	NA	NA	NA	NA
Platanus acerifolia	Oakland	California	-122.2820973	37.8240082	Magnolia St	introduced	Oakland	NA	NA	NA	NA	NA	NA	NA	NA	NA	NA	NA	NA	NA	NA	NA	NA	NA	NA	NA	NA
Prunus L.	Oakland	California	-122.2819609	37.8238386	1185 32Nd St	no_info	Oakland	NA	NA	NA	NA	NA	NA	NA	NA	NA	NA	NA	NA	NA	NA	NA	NA	NA	NA	NA	NA
Acer L.	Oakland	California	-122.277359	37.8162156	876 Mead Av	no_info	Oakland	NA	NA	NA	NA	NA	NA	NA	NA	NA	NA	NA	NA	NA	NA	NA	NA	NA	NA	NA	NA
Platanus acerifolia	Oakland	California	-122.2820973	37.8240082	Magnolia St	introduced	Oakland	NA	NA	NA	NA	NA	NA	NA	NA	NA	NA	NA	NA	NA	NA	NA	NA	NA	NA	NA	NA
Acer L.	Oakland	California	-122.287137	37.8147421	1255 21St St	no_info	Oakland	NA	NA	NA	NA	NA	NA	NA	NA	NA	NA	NA	NA	NA	NA	NA	NA	NA	NA	NA	NA
Magnolia grandiflora	Oakland	California	-122.2874924	37.8250654	1551 34th St	introduced	Oakland	NA	NA	NA	NA	NA	NA	NA	NA	NA	NA	NA	NA	NA	NA	NA	NA	NA	NA	NA	NA
Pistacia chinensis	Oakland	California	-122.2738212	37.8150699	707 25th St	introduced	Oakland	NA	NA	NA	NA	NA	NA	NA	NA	NA	NA	NA	NA	NA	NA	NA	NA	NA	NA	NA	NA
NA	Oakland	California	-122.2737888	37.8237344	832 33rd St	no_info	Oakland	NA	NA	NA	NA	NA	NA	NA	NA	NA	NA	NA	NA	NA	NA	NA	NA	NA	NA	NA	NA
Magnolia grandiflora	Oakland	California	-122.2737888	37.8237344	832 33rd St	introduced	Oakland	NA	NA	NA	NA	NA	NA	NA	NA	NA	NA	NA	NA	NA	NA	NA	NA	NA	NA	NA	NA
Ginkgo biloba	Oakland	California	-122.2871729	37.8092619	1310 Magnolia St	introduced	Oakland	NA	NA	NA	NA	NA	NA	NA	NA	NA	NA	NA	NA	NA	NA	NA	NA	NA	NA	NA	NA
Platanus acerifolia	Oakland	California	-122.2877067	37.8234384	3202 Ettie St	introduced	Oakland	NA	NA	NA	NA	NA	NA	NA	NA	NA	NA	NA	NA	NA	NA	NA	NA	NA	NA	NA	NA
Maytenus boaria	Oakland	California	-122.2860313	37.8003583	Filbert St	introduced	Oakland	NA	NA	NA	NA	NA	NA	NA	NA	NA	NA	NA	NA	NA	NA	NA	NA	NA	NA	NA	NA
Magnolia grandiflora	Oakland	California	-122.2890403	37.8230347	32Nd St	introduced	Oakland	NA	NA	NA	NA	NA	NA	NA	NA	NA	NA	NA	NA	NA	NA	NA	NA	NA	NA	NA	NA
Quercus ilex	Oakland	California	-122.2760052	37.8210505	3000 Market St	introduced	Oakland	NA	NA	NA	NA	NA	NA	NA	NA	NA	NA	NA	NA	NA	NA	NA	NA	NA	NA	NA	NA
Platanus acerifolia	Oakland	California	-122.288894	37.820639	2606 Cypress St	introduced	Oakland	NA	NA	NA	NA	NA	NA	NA	NA	NA	NA	NA	NA	NA	NA	NA	NA	NA	NA	NA	NA
Cercis	Oakland	California	-122.2812057	37.8220026	1130 30th St	no_info	Oakland	NA	NA	NA	NA	NA	NA	NA	NA	NA	NA	NA	NA	NA	NA	NA	NA	NA	NA	NA	NA
Lagerstroemia indica	Oakland	California	-122.2962665	37.8069916	1530 8th St	introduced	Oakland	NA	NA	NA	NA	NA	NA	NA	NA	NA	NA	NA	NA	NA	NA	NA	NA	NA	NA	NA	NA
Liquidambar styraciflua	Oakland	California	-122.2359793	37.8124233	747 Calmar Av	introduced	Oakland	NA	NA	NA	NA	NA	NA	NA	NA	NA	NA	NA	NA	NA	NA	NA	NA	NA	NA	NA	NA
Magnolia grandiflora	Oakland	California	-122.2725105	37.8231116	3278 West St	introduced	Oakland	NA	NA	NA	NA	NA	NA	NA	NA	NA	NA	NA	NA	NA	NA	NA	NA	NA	NA	NA	NA
Platanus acerifolia	Oakland	California	-122.2713563	37.8044557	None	introduced	Oakland	NA	NA	NA	NA	NA	NA	NA	NA	NA	NA	NA	NA	NA	NA	NA	NA	NA	NA	NA	NA
Pistacia chinensis	Oakland	California	-122.2996374	37.8038857	316 Peralta St	introduced	Oakland	NA	NA	NA	NA	NA	NA	NA	NA	NA	NA	NA	NA	NA	NA	NA	NA	NA	NA	NA	NA
Tilia L.	Oakland	California	-122.2821916	37.8140011	Linden St	no_info	Oakland	NA	NA	NA	NA	NA	NA	NA	NA	NA	NA	NA	NA	NA	NA	NA	NA	NA	NA	NA	NA
Pistacia chinensis	Oakland	California	-122.28888	37.821771	2818 Cypress St	introduced	Oakland	NA	NA	NA	NA	NA	NA	NA	NA	NA	NA	NA	NA	NA	NA	NA	NA	NA	NA	NA	NA
Syzygium paniculatum	Oakland	California	-122.2774085	37.821533	3015 Myrtle St	introduced	Oakland	NA	NA	NA	NA	NA	NA	NA	NA	NA	NA	NA	NA	NA	NA	NA	NA	NA	NA	NA	NA
NA	Oakland	California	-122.2712108	37.822353	678 Brockhurst St	no_info	Oakland	NA	NA	NA	NA	NA	NA	NA	NA	NA	NA	NA	NA	NA	NA	NA	NA	NA	NA	NA	NA
Prunus L.	Oakland	California	-105.57335	41.330304	2840 M L King Jr Wy	no_info	Oakland	NA	NA	NA	NA	NA	NA	NA	NA	NA	NA	NA	NA	NA	NA	NA	NA	NA	NA	NA	NA
Laurus nobilis	Oakland	California	-122.2847609	37.8226429	Poplar St	introduced	Oakland	NA	NA	NA	NA	NA	NA	NA	NA	NA	NA	NA	NA	NA	NA	NA	NA	NA	NA	NA	NA
Platanus racemosa	Oakland	California	-122.28365	37.825911	1357 34th St	naturally_occurring	Oakland	NA	NA	NA	NA	NA	NA	NA	NA	NA	NA	NA	NA	NA	NA	NA	NA	NA	NA	NA	NA
Tilia L.	Oakland	California	-122.2821916	37.8140011	Linden St	no_info	Oakland	NA	NA	NA	NA	NA	NA	NA	NA	NA	NA	NA	NA	NA	NA	NA	NA	NA	NA	NA	NA
Magnolia grandiflora	Oakland	California	-122.2718684	37.8228674	703 33rd St	introduced	Oakland	NA	NA	NA	NA	NA	NA	NA	NA	NA	NA	NA	NA	NA	NA	NA	NA	NA	NA	NA	NA
Acer L.	Oakland	California	-122.2755141	37.8209296	883 31St St	no_info	Oakland	NA	NA	NA	NA	NA	NA	NA	NA	NA	NA	NA	NA	NA	NA	NA	NA	NA	NA	NA	NA
Myrtus L.	Oakland	California	-122.2993969	37.8041968	336 Peralta St	no_info	Oakland	NA	NA	NA	NA	NA	NA	NA	NA	NA	NA	NA	NA	NA	NA	NA	NA	NA	NA	NA	NA
Magnolia grandiflora	Oakland	California	-122.2720727	37.8233162	714 33rd St	introduced	Oakland	NA	NA	NA	NA	NA	NA	NA	NA	NA	NA	NA	NA	NA	NA	NA	NA	NA	NA	NA	NA
Prunus L.	Oakland	California	-122.2774085	37.821533	3015 Myrtle St	no_info	Oakland	NA	NA	NA	NA	NA	NA	NA	NA	NA	NA	NA	NA	NA	NA	NA	NA	NA	NA	NA	NA
Acer L.	Oakland	California	-122.2767797	37.8240574	937 33rd St	no_info	Oakland	NA	NA	NA	NA	NA	NA	NA	NA	NA	NA	NA	NA	NA	NA	NA	NA	NA	NA	NA	NA
Pyrus calleryana	Oakland	California	-122.2766361	37.8185385	895 28th St	introduced	Oakland	NA	NA	NA	NA	NA	NA	NA	NA	NA	NA	NA	NA	NA	NA	NA	NA	NA	NA	NA	NA
Prunus L.	Oakland	California	-122.2774085	37.821533	3015 Myrtle St	no_info	Oakland	NA	NA	NA	NA	NA	NA	NA	NA	NA	NA	NA	NA	NA	NA	NA	NA	NA	NA	NA	NA
Magnolia grandiflora	Oakland	California	-122.2716525	37.8232134	698 33rd St	introduced	Oakland	NA	NA	NA	NA	NA	NA	NA	NA	NA	NA	NA	NA	NA	NA	NA	NA	NA	NA	NA	NA
Alnus	Oakland	California	-122.2882306	37.8177412	2300 Peralta St	no_info	Oakland	NA	NA	NA	NA	NA	NA	NA	NA	NA	NA	NA	NA	NA	NA	NA	NA	NA	NA	NA	NA
Prunus L.	Oakland	California	-122.2846949	37.8248833	3244 Louise St	no_info	Oakland	NA	NA	NA	NA	NA	NA	NA	NA	NA	NA	NA	NA	NA	NA	NA	NA	NA	NA	NA	NA
Pyrus kawakamii	Oakland	California	-122.279308	37.8227465	3113 Linden St	no_info	Oakland	NA	NA	NA	NA	NA	NA	NA	NA	NA	NA	NA	NA	NA	NA	NA	NA	NA	NA	NA	NA
Pyrus kawakamii	Oakland	California	-122.2962549	37.8077104	1537 9th St	no_info	Oakland	NA	NA	NA	NA	NA	NA	NA	NA	NA	NA	NA	NA	NA	NA	NA	NA	NA	NA	NA	NA
Lagerstroemia indica	Oakland	California	-122.2572544	37.7967651	201 East 12th St	introduced	Oakland	NA	NA	NA	NA	NA	NA	NA	NA	NA	NA	NA	NA	NA	NA	NA	NA	NA	NA	NA	NA
Cinnamomum camphora	Oakland	California	-122.1907533	37.7819002	3351 Morcom Av	introduced	Oakland	NA	NA	NA	NA	NA	NA	NA	NA	NA	NA	NA	NA	NA	NA	NA	NA	NA	NA	NA	NA
NA	Oakland	California	-122.2803673	37.8216109	2948 Chestnut St	no_info	Oakland	NA	NA	NA	NA	NA	NA	NA	NA	NA	NA	NA	NA	NA	NA	NA	NA	NA	NA	NA	NA
Ginkgo biloba	Oakland	California	-122.2720521	37.823634	737 34th St	introduced	Oakland	NA	NA	NA	NA	NA	NA	NA	NA	NA	NA	NA	NA	NA	NA	NA	NA	NA	NA	NA	NA
Prunus L.	Oakland	California	-122.2814082	37.8218383	2938 Adeline St	no_info	Oakland	NA	NA	NA	NA	NA	NA	NA	NA	NA	NA	NA	NA	NA	NA	NA	NA	NA	NA	NA	NA
Cercis	Oakland	California	-122.2737582	37.8143186	695 24th St	no_info	Oakland	NA	NA	NA	NA	NA	NA	NA	NA	NA	NA	NA	NA	NA	NA	NA	NA	NA	NA	NA	NA
Acer L.	Oakland	California	-122.2964348	37.8070426	1538 8th St	no_info	Oakland	NA	NA	NA	NA	NA	NA	NA	NA	NA	NA	NA	NA	NA	NA	NA	NA	NA	NA	NA	NA
NA	Oakland	California	-122.2984429	37.8046463	364 Lewis St	no_info	Oakland	NA	NA	NA	NA	NA	NA	NA	NA	NA	NA	NA	NA	NA	NA	NA	NA	NA	NA	NA	NA
Prunus L.	Oakland	California	-122.2803673	37.8216109	2948 Chestnut St	no_info	Oakland	NA	NA	NA	NA	NA	NA	NA	NA	NA	NA	NA	NA	NA	NA	NA	NA	NA	NA	NA	NA
Pyrus kawakamii	Oakland	California	-122.2819387	37.8203487	2804 Adeline St	no_info	Oakland	NA	NA	NA	NA	NA	NA	NA	NA	NA	NA	NA	NA	NA	NA	NA	NA	NA	NA	NA	NA
Pyrus kawakamii	Oakland	California	-122.2790614	37.8219558	3016 Linden St	no_info	Oakland	NA	NA	NA	NA	NA	NA	NA	NA	NA	NA	NA	NA	NA	NA	NA	NA	NA	NA	NA	NA
Pyrus calleryana	Oakland	California	-122.2804776	37.8212458	2926 Chestnut St	introduced	Oakland	NA	NA	NA	NA	NA	NA	NA	NA	NA	NA	NA	NA	NA	NA	NA	NA	NA	NA	NA	NA
Magnolia grandiflora	Oakland	California	-122.2866012	37.823969	3224 Hannah St	introduced	Oakland	NA	NA	NA	NA	NA	NA	NA	NA	NA	NA	NA	NA	NA	NA	NA	NA	NA	NA	NA	NA
Magnolia grandiflora	Oakland	California	-122.2816169	37.8231295	3115 Adeline St	introduced	Oakland	NA	NA	NA	NA	NA	NA	NA	NA	NA	NA	NA	NA	NA	NA	NA	NA	NA	NA	NA	NA
Fraxinus	Oakland	California	-122.287372	37.819914	2601 Peralta St	no_info	Oakland	NA	NA	NA	NA	NA	NA	NA	NA	NA	NA	NA	NA	NA	NA	NA	NA	NA	NA	NA	NA
Fraxinus	Oakland	California	-122.271956	37.8177486	663 28th St	no_info	Oakland	NA	NA	NA	NA	NA	NA	NA	NA	NA	NA	NA	NA	NA	NA	NA	NA	NA	NA	NA	NA
Pyrus calleryana	Oakland	California	-122.2829157	37.8168408	2340 Adeline St	introduced	Oakland	NA	NA	NA	NA	NA	NA	NA	NA	NA	NA	NA	NA	NA	NA	NA	NA	NA	NA	NA	NA
Magnolia grandiflora	Oakland	California	-122.2719951	37.8229178	707 33rd St	introduced	Oakland	NA	NA	NA	NA	NA	NA	NA	NA	NA	NA	NA	NA	NA	NA	NA	NA	NA	NA	NA	NA
Pyrus calleryana	Oakland	California	-122.2829157	37.8168408	2340 Adeline St	introduced	Oakland	NA	NA	NA	NA	NA	NA	NA	NA	NA	NA	NA	NA	NA	NA	NA	NA	NA	NA	NA	NA
Prunus L.	Oakland	California	-122.280328	37.8219473	1084 30th St	no_info	Oakland	NA	NA	NA	NA	NA	NA	NA	NA	NA	NA	NA	NA	NA	NA	NA	NA	NA	NA	NA	NA
Fraxinus	Oakland	California	-122.287372	37.819914	2601 Peralta St	no_info	Oakland	NA	NA	NA	NA	NA	NA	NA	NA	NA	NA	NA	NA	NA	NA	NA	NA	NA	NA	NA	NA
Cercis	Oakland	California	-122.2754152	37.8215383	874 31St St	no_info	Oakland	NA	NA	NA	NA	NA	NA	NA	NA	NA	NA	NA	NA	NA	NA	NA	NA	NA	NA	NA	NA
Magnolia grandiflora	Oakland	California	-122.2761023	37.8169236	827 Milton St	introduced	Oakland	NA	NA	NA	NA	NA	NA	NA	NA	NA	NA	NA	NA	NA	NA	NA	NA	NA	NA	NA	NA
NA	Oakland	California	-122.2721879	37.8210569	702 31St St	no_info	Oakland	NA	NA	NA	NA	NA	NA	NA	NA	NA	NA	NA	NA	NA	NA	NA	NA	NA	NA	NA	NA
Tristaniopsis laurina	Oakland	California	-122.2199859	37.8039024	3926 Linwood Av	introduced	Oakland	NA	NA	NA	NA	NA	NA	NA	NA	NA	NA	NA	NA	NA	NA	NA	NA	NA	NA	NA	NA
Maytenus boaria	Oakland	California	-122.2785939	37.8230074	1027 32Nd St	introduced	Oakland	NA	NA	NA	NA	NA	NA	NA	NA	NA	NA	NA	NA	NA	NA	NA	NA	NA	NA	NA	NA
Platanus acerifolia	Oakland	California	-122.28888	37.821771	2801 Cypress St	introduced	Oakland	NA	NA	NA	NA	NA	NA	NA	NA	NA	NA	NA	NA	NA	NA	NA	NA	NA	NA	NA	NA
Platanus acerifolia	Oakland	California	-122.2651549	37.7968197	8th St	introduced	Oakland	NA	NA	NA	NA	NA	NA	NA	NA	NA	NA	NA	NA	NA	NA	NA	NA	NA	NA	NA	NA
Platanus acerifolia	Oakland	California	-122.2651549	37.7968197	8th St	introduced	Oakland	NA	NA	NA	NA	NA	NA	NA	NA	NA	NA	NA	NA	NA	NA	NA	NA	NA	NA	NA	NA
Magnolia grandiflora	Oakland	California	-105.57335	41.330304	2325 M L King Jr Wy	introduced	Oakland	NA	NA	NA	NA	NA	NA	NA	NA	NA	NA	NA	NA	NA	NA	NA	NA	NA	NA	NA	NA
Magnolia grandiflora	Oakland	California	-122.2722775	37.8206231	691 31St St	introduced	Oakland	NA	NA	NA	NA	NA	NA	NA	NA	NA	NA	NA	NA	NA	NA	NA	NA	NA	NA	NA	NA
Platanus racemosa	Oakland	California	-122.2785185	37.8259698	3501 San Pablo Av	naturally_occurring	Oakland	NA	NA	NA	NA	NA	NA	NA	NA	NA	NA	NA	NA	NA	NA	NA	NA	NA	NA	NA	NA
Magnolia grandiflora	Oakland	California	-105.57335	41.330304	3133 M L King Jr Wy	introduced	Oakland	NA	NA	NA	NA	NA	NA	NA	NA	NA	NA	NA	NA	NA	NA	NA	NA	NA	NA	NA	NA
Prunus L.	Oakland	California	-122.2763844	37.817557	865 27th St	no_info	Oakland	NA	NA	NA	NA	NA	NA	NA	NA	NA	NA	NA	NA	NA	NA	NA	NA	NA	NA	NA	NA
Quercus agrifolia	Oakland	California	-122.276919	37.822294	3100 San Pablo Av	naturally_occurring	Oakland	NA	NA	NA	NA	NA	NA	NA	NA	NA	NA	NA	NA	NA	NA	NA	NA	NA	NA	NA	NA
Acer L.	Oakland	California	-122.2775852	37.8161154	894 Mead Av	no_info	Oakland	NA	NA	NA	NA	NA	NA	NA	NA	NA	NA	NA	NA	NA	NA	NA	NA	NA	NA	NA	NA
Platanus acerifolia	Oakland	California	-122.2885012	37.8228769	1617 32Nd St	introduced	Oakland	NA	NA	NA	NA	NA	NA	NA	NA	NA	NA	NA	NA	NA	NA	NA	NA	NA	NA	NA	NA
Platanus acerifolia	Oakland	California	-122.2852895	37.8233497	2856 Helen St	introduced	Oakland	NA	NA	NA	NA	NA	NA	NA	NA	NA	NA	NA	NA	NA	NA	NA	NA	NA	NA	NA	NA
Platanus acerifolia	Oakland	California	-122.292247	37.8202462	Wood St	introduced	Oakland	NA	NA	NA	NA	NA	NA	NA	NA	NA	NA	NA	NA	NA	NA	NA	NA	NA	NA	NA	NA
Aesculus carnea	Oakland	California	-122.293325	37.806076	Cypress St	no_info	Oakland	NA	NA	NA	NA	NA	NA	NA	NA	NA	NA	NA	NA	NA	NA	NA	NA	NA	NA	NA	NA
Platanus acerifolia	Oakland	California	-122.2651549	37.7968197	8th St	introduced	Oakland	NA	NA	NA	NA	NA	NA	NA	NA	NA	NA	NA	NA	NA	NA	NA	NA	NA	NA	NA	NA
Sapium sebiferum	Oakland	California	-122.2852501	37.8173994	1231 24th St	no_info	Oakland	NA	NA	NA	NA	NA	NA	NA	NA	NA	NA	NA	NA	NA	NA	NA	NA	NA	NA	NA	NA
Lagerstroemia indica	Oakland	California	-122.2964409	37.807821	854 Peralta St	introduced	Oakland	NA	NA	NA	NA	NA	NA	NA	NA	NA	NA	NA	NA	NA	NA	NA	NA	NA	NA	NA	NA
Cercis	Oakland	California	-122.2782932	37.8263468	2430 San Pablo Av	no_info	Oakland	NA	NA	NA	NA	NA	NA	NA	NA	NA	NA	NA	NA	NA	NA	NA	NA	NA	NA	NA	NA
Pyrus calleryana	Oakland	California	-122.2863732	37.8216447	2857 Hannah St	introduced	Oakland	NA	NA	NA	NA	NA	NA	NA	NA	NA	NA	NA	NA	NA	NA	NA	NA	NA	NA	NA	NA
Platanus acerifolia	Oakland	California	-122.2651549	37.7968197	8th St	introduced	Oakland	NA	NA	NA	NA	NA	NA	NA	NA	NA	NA	NA	NA	NA	NA	NA	NA	NA	NA	NA	NA
Platanus acerifolia	Oakland	California	-122.2651549	37.7968197	8th St	introduced	Oakland	NA	NA	NA	NA	NA	NA	NA	NA	NA	NA	NA	NA	NA	NA	NA	NA	NA	NA	NA	NA
Magnolia grandiflora	Oakland	California	-122.2885012	37.8228769	1617 32Nd St	introduced	Oakland	NA	NA	NA	NA	NA	NA	NA	NA	NA	NA	NA	NA	NA	NA	NA	NA	NA	NA	NA	NA
Platanus acerifolia	Oakland	California	-122.2651549	37.7968197	8th St	introduced	Oakland	NA	NA	NA	NA	NA	NA	NA	NA	NA	NA	NA	NA	NA	NA	NA	NA	NA	NA	NA	NA
Lagerstroemia indica	Oakland	California	-122.2997702	37.8071689	1671 8th St	introduced	Oakland	NA	NA	NA	NA	NA	NA	NA	NA	NA	NA	NA	NA	NA	NA	NA	NA	NA	NA	NA	NA
Platanus acerifolia	Oakland	California	-122.2824691	37.8089789	952 14th St	introduced	Oakland	NA	NA	NA	NA	NA	NA	NA	NA	NA	NA	NA	NA	NA	NA	NA	NA	NA	NA	NA	NA
Platanus acerifolia	Oakland	California	-122.2708463	37.8012392	383 11th St	introduced	Oakland	NA	NA	NA	NA	NA	NA	NA	NA	NA	NA	NA	NA	NA	NA	NA	NA	NA	NA	NA	NA
Fraxinus	Oakland	California	-122.2829762	37.7992148	720 2Nd St	no_info	Oakland	NA	NA	NA	NA	NA	NA	NA	NA	NA	NA	NA	NA	NA	NA	NA	NA	NA	NA	NA	NA
Acer L.	Oakland	California	-122.2740756	37.8190122	2851 West St	no_info	Oakland	NA	NA	NA	NA	NA	NA	NA	NA	NA	NA	NA	NA	NA	NA	NA	NA	NA	NA	NA	NA
Ginkgo biloba	Oakland	California	-122.2823883	37.8268663	3429 Harlan St	introduced	Oakland	NA	NA	NA	NA	NA	NA	NA	NA	NA	NA	NA	NA	NA	NA	NA	NA	NA	NA	NA	NA
Platanus acerifolia	Oakland	California	-122.2855423	37.8258232	1454 34th St	introduced	Oakland	NA	NA	NA	NA	NA	NA	NA	NA	NA	NA	NA	NA	NA	NA	NA	NA	NA	NA	NA	NA
Quercus	Oakland	California	-122.2980942	37.8035417	315 Henry St	no_info	Oakland	NA	NA	NA	NA	NA	NA	NA	NA	NA	NA	NA	NA	NA	NA	NA	NA	NA	NA	NA	NA
Washingtonia robusta	Oakland	California	-122.2854743	37.8224204	2811 Helen St	introduced	Oakland	NA	NA	NA	NA	NA	NA	NA	NA	NA	NA	NA	NA	NA	NA	NA	NA	NA	NA	NA	NA
Pyrus calleryana	Oakland	California	-122.2948785	37.8111294	1616 13th St	introduced	Oakland	NA	NA	NA	NA	NA	NA	NA	NA	NA	NA	NA	NA	NA	NA	NA	NA	NA	NA	NA	NA
NA	Oakland	California	-122.2985319	37.8048282	Lewis St	no_info	Oakland	NA	NA	NA	NA	NA	NA	NA	NA	NA	NA	NA	NA	NA	NA	NA	NA	NA	NA	NA	NA
Podocarpus gracilior	Oakland	California	-122.2977146	37.8115789	1203 Willow St	no_info	Oakland	NA	NA	NA	NA	NA	NA	NA	NA	NA	NA	NA	NA	NA	NA	NA	NA	NA	NA	NA	NA
Ginkgo biloba	Oakland	California	-122.2931446	37.8096886	1212 Center St	introduced	Oakland	NA	NA	NA	NA	NA	NA	NA	NA	NA	NA	NA	NA	NA	NA	NA	NA	NA	NA	NA	NA
Magnolia grandiflora	Oakland	California	-122.271447	37.8231567	694 33rd St	introduced	Oakland	NA	NA	NA	NA	NA	NA	NA	NA	NA	NA	NA	NA	NA	NA	NA	NA	NA	NA	NA	NA
Tilia L.	Oakland	California	-122.291569	37.8118008	1412 15th St	no_info	Oakland	NA	NA	NA	NA	NA	NA	NA	NA	NA	NA	NA	NA	NA	NA	NA	NA	NA	NA	NA	NA
Acacia melanoxylon	Oakland	California	-122.2952588	37.80399	1447 5th St	introduced	Oakland	NA	NA	NA	NA	NA	NA	NA	NA	NA	NA	NA	NA	NA	NA	NA	NA	NA	NA	NA	NA
Washingtonia robusta	Oakland	California	-122.2854743	37.8224204	2811 Helen St	introduced	Oakland	NA	NA	NA	NA	NA	NA	NA	NA	NA	NA	NA	NA	NA	NA	NA	NA	NA	NA	NA	NA
Platanus acerifolia	Oakland	California	-122.2765099	37.821969	3120 San Pablo Av	introduced	Oakland	NA	NA	NA	NA	NA	NA	NA	NA	NA	NA	NA	NA	NA	NA	NA	NA	NA	NA	NA	NA
Magnolia grandiflora	Oakland	California	-122.2872011	37.8251251	3288 Hannah St	introduced	Oakland	NA	NA	NA	NA	NA	NA	NA	NA	NA	NA	NA	NA	NA	NA	NA	NA	NA	NA	NA	NA
Ginkgo biloba	Oakland	California	-122.292247	37.8202462	Wood St	introduced	Oakland	NA	NA	NA	NA	NA	NA	NA	NA	NA	NA	NA	NA	NA	NA	NA	NA	NA	NA	NA	NA
Acacia melanoxylon	Oakland	California	-122.2952588	37.80399	1447 5th St	introduced	Oakland	NA	NA	NA	NA	NA	NA	NA	NA	NA	NA	NA	NA	NA	NA	NA	NA	NA	NA	NA	NA
Aesculus carnea	Oakland	California	-122.290975	37.813106	1705 Cypress St	no_info	Oakland	NA	NA	NA	NA	NA	NA	NA	NA	NA	NA	NA	NA	NA	NA	NA	NA	NA	NA	NA	NA
Cordyline australis	Oakland	California	-122.2952512	37.8026753	1430 3rd St	introduced	Oakland	NA	NA	NA	NA	NA	NA	NA	NA	NA	NA	NA	NA	NA	NA	NA	NA	NA	NA	NA	NA
Fraxinus	Oakland	California	-122.2939737	37.813486	1614 Campbell St	no_info	Oakland	NA	NA	NA	NA	NA	NA	NA	NA	NA	NA	NA	NA	NA	NA	NA	NA	NA	NA	NA	NA
Fraxinus	Oakland	California	-122.2939737	37.813486	1614 Campbell St	no_info	Oakland	NA	NA	NA	NA	NA	NA	NA	NA	NA	NA	NA	NA	NA	NA	NA	NA	NA	NA	NA	NA
Podocarpus gracilior	Oakland	California	-122.2945903	37.8087186	1016 Chester St	no_info	Oakland	NA	NA	NA	NA	NA	NA	NA	NA	NA	NA	NA	NA	NA	NA	NA	NA	NA	NA	NA	NA
Liquidambar styraciflua	Oakland	California	-122.265121	37.8280299	3875 Telegraph Av	introduced	Oakland	NA	NA	NA	NA	NA	NA	NA	NA	NA	NA	NA	NA	NA	NA	NA	NA	NA	NA	NA	NA
Magnolia grandiflora	Oakland	California	-122.2990117	37.8064725	1632 7th St	introduced	Oakland	NA	NA	NA	NA	NA	NA	NA	NA	NA	NA	NA	NA	NA	NA	NA	NA	NA	NA	NA	NA
Pyrus kawakamii	Oakland	California	-122.3004628	37.8107049	1764 10th St	no_info	Oakland	NA	NA	NA	NA	NA	NA	NA	NA	NA	NA	NA	NA	NA	NA	NA	NA	NA	NA	NA	NA
Podocarpus gracilior	Oakland	California	-122.2952678	37.8084626	1005 Chester St	no_info	Oakland	NA	NA	NA	NA	NA	NA	NA	NA	NA	NA	NA	NA	NA	NA	NA	NA	NA	NA	NA	NA
Pyrus calleryana	Oakland	California	-122.3017343	37.8115618	1820 10th St	introduced	Oakland	NA	NA	NA	NA	NA	NA	NA	NA	NA	NA	NA	NA	NA	NA	NA	NA	NA	NA	NA	NA
Acer L.	Oakland	California	-122.2713563	37.8044557	None	no_info	Oakland	NA	NA	NA	NA	NA	NA	NA	NA	NA	NA	NA	NA	NA	NA	NA	NA	NA	NA	NA	NA
Pyrus kawakamii	Oakland	California	-122.3024357	37.8076199	1769 Goss St	no_info	Oakland	NA	NA	NA	NA	NA	NA	NA	NA	NA	NA	NA	NA	NA	NA	NA	NA	NA	NA	NA	NA
Lagerstroemia indica	Oakland	California	-122.2946901	37.8066077	1454 8th St	introduced	Oakland	NA	NA	NA	NA	NA	NA	NA	NA	NA	NA	NA	NA	NA	NA	NA	NA	NA	NA	NA	NA
Acacia	Oakland	California	-122.2713563	37.8044557	None	no_info	Oakland	NA	NA	NA	NA	NA	NA	NA	NA	NA	NA	NA	NA	NA	NA	NA	NA	NA	NA	NA	NA
NA	Oakland	California	-122.2986533	37.8037863	320 Lewis St	no_info	Oakland	NA	NA	NA	NA	NA	NA	NA	NA	NA	NA	NA	NA	NA	NA	NA	NA	NA	NA	NA	NA
Jacaranda acutifolia	Oakland	California	-122.2941733	37.8107344	1300 Peralta St	introduced	Oakland	NA	NA	NA	NA	NA	NA	NA	NA	NA	NA	NA	NA	NA	NA	NA	NA	NA	NA	NA	NA
Arbutus L.	Oakland	California	-122.2713563	37.8044557	None	no_info	Oakland	NA	NA	NA	NA	NA	NA	NA	NA	NA	NA	NA	NA	NA	NA	NA	NA	NA	NA	NA	NA
Robinia	Oakland	California	-105.57335	41.330304	2766 M L King Jr Wy	no_info	Oakland	NA	NA	NA	NA	NA	NA	NA	NA	NA	NA	NA	NA	NA	NA	NA	NA	NA	NA	NA	NA
Podocarpus gracilior	Oakland	California	-122.2952929	37.808361	1001 Chester St	no_info	Oakland	NA	NA	NA	NA	NA	NA	NA	NA	NA	NA	NA	NA	NA	NA	NA	NA	NA	NA	NA	NA
Quercus	Oakland	California	-122.2918329	37.8110981	1410 14th St	no_info	Oakland	NA	NA	NA	NA	NA	NA	NA	NA	NA	NA	NA	NA	NA	NA	NA	NA	NA	NA	NA	NA
Arbutus L.	Oakland	California	-122.2973652	37.8067658	1561 8th St	no_info	Oakland	NA	NA	NA	NA	NA	NA	NA	NA	NA	NA	NA	NA	NA	NA	NA	NA	NA	NA	NA	NA
Populus nigra	Oakland	California	-122.2936115	37.8063516	1410 8th St	introduced	Oakland	NA	NA	NA	NA	NA	NA	NA	NA	NA	NA	NA	NA	NA	NA	NA	NA	NA	NA	NA	NA
Acer L.	Oakland	California	-122.2944318	37.8103846	1220 Peralta St	no_info	Oakland	NA	NA	NA	NA	NA	NA	NA	NA	NA	NA	NA	NA	NA	NA	NA	NA	NA	NA	NA	NA
NA	Oakland	California	-122.2946363	37.8129737	1533 Campbell St	no_info	Oakland	NA	NA	NA	NA	NA	NA	NA	NA	NA	NA	NA	NA	NA	NA	NA	NA	NA	NA	NA	NA
Jacaranda acutifolia	Oakland	California	-122.2937448	37.8082847	1448 10th St	introduced	Oakland	NA	NA	NA	NA	NA	NA	NA	NA	NA	NA	NA	NA	NA	NA	NA	NA	NA	NA	NA	NA
Jacaranda acutifolia	Oakland	California	-122.2941733	37.8107344	1300 Peralta St	introduced	Oakland	NA	NA	NA	NA	NA	NA	NA	NA	NA	NA	NA	NA	NA	NA	NA	NA	NA	NA	NA	NA
Quercus	Oakland	California	-122.292325	37.809356	1225 Cypress St	no_info	Oakland	NA	NA	NA	NA	NA	NA	NA	NA	NA	NA	NA	NA	NA	NA	NA	NA	NA	NA	NA	NA
Melaleuca linariifolia	Oakland	California	-122.2950131	37.8126527	1427 Campbell St	introduced	Oakland	NA	NA	NA	NA	NA	NA	NA	NA	NA	NA	NA	NA	NA	NA	NA	NA	NA	NA	NA	NA
Acacia	Oakland	California	-122.2713563	37.8044557	None	no_info	Oakland	NA	NA	NA	NA	NA	NA	NA	NA	NA	NA	NA	NA	NA	NA	NA	NA	NA	NA	NA	NA
Magnolia grandiflora	Oakland	California	-122.2880473	37.8254171	1570 34th St	introduced	Oakland	NA	NA	NA	NA	NA	NA	NA	NA	NA	NA	NA	NA	NA	NA	NA	NA	NA	NA	NA	NA
Eucalyptus ficifolia	Oakland	California	-122.2992076	37.8074945	1618 8th St	no_info	Oakland	NA	NA	NA	NA	NA	NA	NA	NA	NA	NA	NA	NA	NA	NA	NA	NA	NA	NA	NA	NA
Geijera Schott	Oakland	California	-122.2867682	37.8254508	1516 34th St	no_info	Oakland	NA	NA	NA	NA	NA	NA	NA	NA	NA	NA	NA	NA	NA	NA	NA	NA	NA	NA	NA	NA
Pyrus calleryana	Oakland	California	-122.2924834	37.813606	1703 Peralta St	introduced	Oakland	NA	NA	NA	NA	NA	NA	NA	NA	NA	NA	NA	NA	NA	NA	NA	NA	NA	NA	NA	NA
NA	Oakland	California	-122.2973087	37.8040063	350 Henry St	no_info	Oakland	NA	NA	NA	NA	NA	NA	NA	NA	NA	NA	NA	NA	NA	NA	NA	NA	NA	NA	NA	NA
Prunus L.	Oakland	California	-122.2968536	37.8117244	1689 13th St	no_info	Oakland	NA	NA	NA	NA	NA	NA	NA	NA	NA	NA	NA	NA	NA	NA	NA	NA	NA	NA	NA	NA
Acer L.	Oakland	California	-122.2964657	37.8038144	354 Chester St	no_info	Oakland	NA	NA	NA	NA	NA	NA	NA	NA	NA	NA	NA	NA	NA	NA	NA	NA	NA	NA	NA	NA
Pyrus calleryana	Oakland	California	-122.276919	37.822294	3100 San Pablo Av	introduced	Oakland	NA	NA	NA	NA	NA	NA	NA	NA	NA	NA	NA	NA	NA	NA	NA	NA	NA	NA	NA	NA
Pyrus kawakamii	Oakland	California	-122.2973049	37.8133394	1738 14th St	no_info	Oakland	NA	NA	NA	NA	NA	NA	NA	NA	NA	NA	NA	NA	NA	NA	NA	NA	NA	NA	NA	NA
Ginkgo biloba	Oakland	California	-122.2999147	37.8099495	1733 10th St	introduced	Oakland	NA	NA	NA	NA	NA	NA	NA	NA	NA	NA	NA	NA	NA	NA	NA	NA	NA	NA	NA	NA
Eriobotrya japonica	Oakland	California	-122.3019694	37.8084711	813 Wood St	introduced	Oakland	NA	NA	NA	NA	NA	NA	NA	NA	NA	NA	NA	NA	NA	NA	NA	NA	NA	NA	NA	NA
Platanus acerifolia	Oakland	California	-122.2932908	37.8115222	1450 14th St	introduced	Oakland	NA	NA	NA	NA	NA	NA	NA	NA	NA	NA	NA	NA	NA	NA	NA	NA	NA	NA	NA	NA
Prunus L.	Oakland	California	-122.2992076	37.8074945	1618 8th St	no_info	Oakland	NA	NA	NA	NA	NA	NA	NA	NA	NA	NA	NA	NA	NA	NA	NA	NA	NA	NA	NA	NA
Cupressus	Oakland	California	-122.2962331	37.8118623	1672 13th St	no_info	Oakland	NA	NA	NA	NA	NA	NA	NA	NA	NA	NA	NA	NA	NA	NA	NA	NA	NA	NA	NA	NA
Prunus L.	Oakland	California	-122.2968789	37.8095204	1629 11th St	no_info	Oakland	NA	NA	NA	NA	NA	NA	NA	NA	NA	NA	NA	NA	NA	NA	NA	NA	NA	NA	NA	NA
Fraxinus	Oakland	California	-122.2956399	37.8124458	1666 14th St	no_info	Oakland	NA	NA	NA	NA	NA	NA	NA	NA	NA	NA	NA	NA	NA	NA	NA	NA	NA	NA	NA	NA
Prunus L.	Oakland	California	-122.2967058	37.8098146	1102 Campbell St	no_info	Oakland	NA	NA	NA	NA	NA	NA	NA	NA	NA	NA	NA	NA	NA	NA	NA	NA	NA	NA	NA	NA
Acer L.	Oakland	California	-122.3018414	37.8108125	929 Pine St	no_info	Oakland	NA	NA	NA	NA	NA	NA	NA	NA	NA	NA	NA	NA	NA	NA	NA	NA	NA	NA	NA	NA
Magnolia grandiflora	Oakland	California	-122.2957643	37.8105796	1630 12th St	introduced	Oakland	NA	NA	NA	NA	NA	NA	NA	NA	NA	NA	NA	NA	NA	NA	NA	NA	NA	NA	NA	NA
Magnolia grandiflora	Oakland	California	-122.2982231	37.8049865	1582 5th St	introduced	Oakland	NA	NA	NA	NA	NA	NA	NA	NA	NA	NA	NA	NA	NA	NA	NA	NA	NA	NA	NA	NA
Lagerstroemia indica	Oakland	California	-122.2963079	37.8064516	1521 8th St	introduced	Oakland	NA	NA	NA	NA	NA	NA	NA	NA	NA	NA	NA	NA	NA	NA	NA	NA	NA	NA	NA	NA
Lagerstroemia indica	Oakland	California	-122.2933652	37.8116768	1418 Peralta St	introduced	Oakland	NA	NA	NA	NA	NA	NA	NA	NA	NA	NA	NA	NA	NA	NA	NA	NA	NA	NA	NA	NA
Platanus acerifolia	Oakland	California	-122.2651549	37.7968197	8th St	introduced	Oakland	NA	NA	NA	NA	NA	NA	NA	NA	NA	NA	NA	NA	NA	NA	NA	NA	NA	NA	NA	NA
Schinus molle	Oakland	California	-122.299079	37.8046195	364 Peralta St	introduced	Oakland	NA	NA	NA	NA	NA	NA	NA	NA	NA	NA	NA	NA	NA	NA	NA	NA	NA	NA	NA	NA
Platanus acerifolia	Oakland	California	-122.2855435	37.8226381	2885 Helen St	introduced	Oakland	NA	NA	NA	NA	NA	NA	NA	NA	NA	NA	NA	NA	NA	NA	NA	NA	NA	NA	NA	NA
Fraxinus	Oakland	California	-122.2939737	37.813486	1614 Campbell St	no_info	Oakland	NA	NA	NA	NA	NA	NA	NA	NA	NA	NA	NA	NA	NA	NA	NA	NA	NA	NA	NA	NA
Celtis L.	Oakland	California	-122.2444115	37.8461219	5932 Ocean View Dr	no_info	Oakland	NA	NA	NA	NA	NA	NA	NA	NA	NA	NA	NA	NA	NA	NA	NA	NA	NA	NA	NA	NA
Ligustrum	Oakland	California	-122.2075078	37.7909452	2839 Bartlett St	no_info	Oakland	NA	NA	NA	NA	NA	NA	NA	NA	NA	NA	NA	NA	NA	NA	NA	NA	NA	NA	NA	NA
Cercis	Oakland	California	-122.2941626	37.8067531	818 Center St	no_info	Oakland	NA	NA	NA	NA	NA	NA	NA	NA	NA	NA	NA	NA	NA	NA	NA	NA	NA	NA	NA	NA
Liquidambar styraciflua	Oakland	California	-122.2839117	37.8412349	5824 Marshall St	introduced	Oakland	NA	NA	NA	NA	NA	NA	NA	NA	NA	NA	NA	NA	NA	NA	NA	NA	NA	NA	NA	NA
Prunus L.	Oakland	California	-122.2807611	37.845733	1022 62Nd St	no_info	Oakland	NA	NA	NA	NA	NA	NA	NA	NA	NA	NA	NA	NA	NA	NA	NA	NA	NA	NA	NA	NA
Platanus acerifolia	Oakland	California	-122.2851336	37.8479731	6444 San Pablo Av	introduced	Oakland	NA	NA	NA	NA	NA	NA	NA	NA	NA	NA	NA	NA	NA	NA	NA	NA	NA	NA	NA	NA
Pyrus kawakamii	Oakland	California	-122.2861028	37.8449845	1169 63rd St	no_info	Oakland	NA	NA	NA	NA	NA	NA	NA	NA	NA	NA	NA	NA	NA	NA	NA	NA	NA	NA	NA	NA
Pyrus kawakamii	Oakland	California	-122.2948103	37.8081969	938 Chester St	no_info	Oakland	NA	NA	NA	NA	NA	NA	NA	NA	NA	NA	NA	NA	NA	NA	NA	NA	NA	NA	NA	NA
Pistacia chinensis	Oakland	California	-122.2938067	37.807773	932 Center St	introduced	Oakland	NA	NA	NA	NA	NA	NA	NA	NA	NA	NA	NA	NA	NA	NA	NA	NA	NA	NA	NA	NA
Platanus acerifolia	Oakland	California	-122.2763324	37.8440297	936 60th St	introduced	Oakland	NA	NA	NA	NA	NA	NA	NA	NA	NA	NA	NA	NA	NA	NA	NA	NA	NA	NA	NA	NA
Acacia melanoxylon	Oakland	California	-122.2931063	37.8087617	1428 11th St	introduced	Oakland	NA	NA	NA	NA	NA	NA	NA	NA	NA	NA	NA	NA	NA	NA	NA	NA	NA	NA	NA	NA
Tristaniopsis laurina	Oakland	California	-122.2829157	37.8168408	2340 Adeline St	introduced	Oakland	NA	NA	NA	NA	NA	NA	NA	NA	NA	NA	NA	NA	NA	NA	NA	NA	NA	NA	NA	NA
Washingtonia robusta	Oakland	California	-122.2698366	37.8448638	763 60th St	introduced	Oakland	NA	NA	NA	NA	NA	NA	NA	NA	NA	NA	NA	NA	NA	NA	NA	NA	NA	NA	NA	NA
Magnolia grandiflora	Oakland	California	-122.296575	37.810606	1699 12th St	introduced	Oakland	NA	NA	NA	NA	NA	NA	NA	NA	NA	NA	NA	NA	NA	NA	NA	NA	NA	NA	NA	NA
Arbutus L.	Oakland	California	-122.2807189	37.8432153	1033 60th St	no_info	Oakland	NA	NA	NA	NA	NA	NA	NA	NA	NA	NA	NA	NA	NA	NA	NA	NA	NA	NA	NA	NA
Magnolia grandiflora	Oakland	California	-122.2705269	37.8421453	804 57th St	introduced	Oakland	NA	NA	NA	NA	NA	NA	NA	NA	NA	NA	NA	NA	NA	NA	NA	NA	NA	NA	NA	NA
Acacia melanoxylon	Oakland	California	-122.2939115	37.8095481	1457 12th St	introduced	Oakland	NA	NA	NA	NA	NA	NA	NA	NA	NA	NA	NA	NA	NA	NA	NA	NA	NA	NA	NA	NA
Acer L.	Oakland	California	-122.2682825	37.8444014	703 59th St	no_info	Oakland	NA	NA	NA	NA	NA	NA	NA	NA	NA	NA	NA	NA	NA	NA	NA	NA	NA	NA	NA	NA
Jacaranda acutifolia	Oakland	California	-122.279872	37.8425165	1018 Stanford Av	introduced	Oakland	NA	NA	NA	NA	NA	NA	NA	NA	NA	NA	NA	NA	NA	NA	NA	NA	NA	NA	NA	NA
Acacia melanoxylon	Oakland	California	-122.2960685	37.80821	920 Peralta St	introduced	Oakland	NA	NA	NA	NA	NA	NA	NA	NA	NA	NA	NA	NA	NA	NA	NA	NA	NA	NA	NA	NA
Prunus L.	Oakland	California	-122.2943674	37.8104647	1228 Peralta St	no_info	Oakland	NA	NA	NA	NA	NA	NA	NA	NA	NA	NA	NA	NA	NA	NA	NA	NA	NA	NA	NA	NA
[truncated: 36,614 more rows]
