# Supplementary material for: Species clustering, climate effects, and introduced species in 5 million city trees across 63 US cities
Source: eLife. 2022 Sep 27;11:e77891. doi: 10.7554/eLife.77891 (PMC9578703; doi:10.7554/eLife.77891)
Supplement: Figure 1—source data 1. — This zipped file includes all of the cleaned data used in the study (63 spreadsheets, one for each city, where each row is a tree). It is available on Dryad at https://doi.org/10.5061/dryad.2jm63xsrf. [file elife-77891-fig1-data1.zip › Durham_Final_2022-06-18.csv]

city_ID	planted_date	most_recent_observation	most_recent_observation_type	common_name	scientific_name	city	state	longitude_coordinate	latitude_coordinate	zipcode	address	neighborhood	location_name	diameter_breast_height_CM	condition	height_M	native	height_binned_M	diameter_breast_height_binned_CM	greater_metro	tree_ID	retired_date	location_type	ward	district	overhead_utility	percent_population
2748162	2017to2018	05/26/2020	edit_date	River birch	Betula nigra	Durham	North Carolina	-78.89805391	36.00505754	27701	301 W Trinity Ave	NA	NA	1.27	excellent	16.4042	naturally_occurring	13.71 to 18.29 m	0 to 15.24 cm	Durham	NA	NA	NA	NA	NA	NA	NA
2748596	2017to2018	06/27/2020	edit_date	Trident maple	Acer buergerianum	Durham	North Carolina	-78.87823176	35.98862431	27703	314 N Driver St	Old east durham	NA	4.064	excellent	16.4042	introduced	13.71 to 18.29 m	0 to 15.24 cm	Durham	NA	NA	NA	NA	NA	NA	NA
2748186	2017to2018	05/26/2020	edit_date	Ginkgo	Ginkgo biloba	Durham	North Carolina	-78.90029222	36.00655796	27701	317 Monmouth Ave	NA	NA	1.27	excellent	16.4042	introduced	13.71 to 18.29 m	0 to 15.24 cm	Durham	NA	NA	NA	NA	NA	NA	NA
2944915	2019to2020	03/19/2020	edit_date	American elm	Ulmus americana	Durham	North Carolina	-78.90202895	35.99445078	27701	134 W Pettigrew St	Downtown	NA	10.16	good	NA	naturally_occurring	NA	0 to 15.24 cm	Durham	NA	NA	NA	NA	NA	NA	NA
2944918	2019to2020	03/19/2020	edit_date	American elm	Ulmus americana	Durham	North Carolina	-78.90166953	35.99425222	27701	116 W Pettigrew St	Downtown	NA	10.16	good	NA	naturally_occurring	NA	0 to 15.24 cm	Durham	NA	NA	NA	NA	NA	NA	NA
2944912	2019to2020	03/19/2020	edit_date	American elm	Ulmus americana	Durham	North Carolina	-78.90237361	35.99464284	27701	154 W Pettigrew St	Downtown	NA	10.16	good	NA	naturally_occurring	NA	0 to 15.24 cm	Durham	NA	NA	NA	NA	NA	NA	NA
2748610	2017to2018	05/26/2020	edit_date	Ginkgo	Ginkgo biloba	Durham	North Carolina	-78.91454145	35.99932469	27701	805 Wilkerson Ave	NA	NA	2.032	excellent	16.4042	introduced	13.71 to 18.29 m	0 to 15.24 cm	Durham	NA	NA	NA	NA	NA	NA	NA
2944925	2019to2020	03/19/2020	edit_date	American elm	Ulmus americana	Durham	North Carolina	-78.90042901	35.99355886	27701	127 E Pettigrew St	Downtown	NA	10.16	good	NA	naturally_occurring	NA	0 to 15.24 cm	Durham	NA	NA	NA	NA	NA	NA	NA
2749165	2017to2018	05/26/2020	edit_date	Shantung maple	Acer truncatum	Durham	North Carolina	-78.91456157	35.99837424	27701	802 Burch Ave	NA	NA	1.27	excellent	16.4042	introduced	13.71 to 18.29 m	0 to 15.24 cm	Durham	NA	NA	NA	NA	NA	NA	NA
2944922	2019to2020	03/19/2020	edit_date	NA	NA	Durham	North Carolina	-78.90076697	35.99375526	27701	81 E Pettigrew St	Downtown	NA	10.16	good	NA	no_info	NA	0 to 15.24 cm	Durham	NA	NA	NA	NA	NA	NA	NA
2944924	2019to2020	03/19/2020	edit_date	American elm	Ulmus americana	Durham	North Carolina	-78.90054166	35.99362288	27701	111 E Pettigrew St	Downtown	NA	10.16	good	NA	naturally_occurring	NA	0 to 15.24 cm	Durham	NA	NA	NA	NA	NA	NA	NA
2944923	2019to2020	03/19/2020	edit_date	American elm	Ulmus americana	Durham	North Carolina	-78.90065432	35.99369016	27701	97 E Pettigrew St	Downtown	NA	10.16	good	NA	naturally_occurring	NA	0 to 15.24 cm	Durham	NA	NA	NA	NA	NA	NA	NA
2874291	NA	03/30/2020	edit_date	Common crapemyrtle	Lagerstroemia	Durham	North Carolina	-78.90597763	35.98455051	27707	901ÃƒÆ’Ã†â€™Ãƒâ€ Ã¢â‚¬â„¢ÃƒÆ’Ã¢â‚¬Å¡Ãƒâ€šÃ‚Â999 South St	Southside/ college view	NA	5.08	good	NA	no_info	NA	0 to 15.24 cm	Durham	NA	NA	NA	NA	NA	NA	NA
2749170	2017to2018	05/26/2020	edit_date	Chinese redbud	Cercis chinensis	Durham	North Carolina	-78.91857147	35.99799123	27701	911 Burch Ave	NA	NA	1.27	excellent	16.4042	introduced	13.71 to 18.29 m	0 to 15.24 cm	Durham	NA	NA	NA	NA	NA	NA	NA
2944921	2019to2020	03/19/2020	edit_date	American elm	Ulmus americana	Durham	North Carolina	-78.90087023	35.99381385	27701	67 E Pettigrew St	Downtown	NA	10.16	good	NA	naturally_occurring	NA	0 to 15.24 cm	Durham	NA	NA	NA	NA	NA	NA	NA
2749171	2017to2018	05/26/2020	edit_date	Chinese redbud	Cercis chinensis	Durham	North Carolina	-78.9190878	35.99793047	27701	921 Burch Ave	NA	NA	1.27	good	16.4042	introduced	13.71 to 18.29 m	0 to 15.24 cm	Durham	NA	NA	NA	NA	NA	NA	NA
2748621	NA	03/30/2020	edit_date	Chinese fringe tree	Chionanthus retusus	Durham	North Carolina	-78.92332971	36.01049382	27705	2106 Hillsborough Rd	Old west durham	NA	2.54	excellent	16.4042	introduced	13.71 to 18.29 m	0 to 15.24 cm	Durham	NA	NA	NA	NA	NA	NA	NA
2748873	2017to2018	05/26/2020	edit_date	Ginkgo	Ginkgo biloba	Durham	North Carolina	-78.90963745	36.01330609	27701	1014 W Knox St	NA	NA	1.27	excellent	16.4042	introduced	13.71 to 18.29 m	0 to 15.24 cm	Durham	NA	NA	NA	NA	NA	NA	NA
2749174	2017to2018	05/26/2020	edit_date	Chinese redbud	Cercis chinensis	Durham	North Carolina	-78.91931981	35.99781437	27701	1001 Burch Ave	NA	NA	1.27	fair	16.4042	introduced	13.71 to 18.29 m	0 to 15.24 cm	Durham	NA	NA	NA	NA	NA	NA	NA
2749176	2017to2018	05/26/2020	edit_date	Chinese redbud	Cercis chinensis	Durham	North Carolina	-78.91931713	35.997682	27701	1001 Burch Ave	NA	NA	1.27	fair	16.4042	introduced	13.71 to 18.29 m	0 to 15.24 cm	Durham	NA	NA	NA	NA	NA	NA	NA
2749185	2017to2018	05/26/2020	edit_date	Yellowwood	Cladrastis kentukea	Durham	North Carolina	-78.92129374	35.99783325	27701	1102 Burch Ave	NA	NA	1.27	excellent	16.4042	naturally_occurring	13.71 to 18.29 m	0 to 15.24 cm	Durham	NA	NA	NA	NA	NA	NA	NA
2748885	2017to2018	05/26/2020	edit_date	Chinese redbud	Cercis chinensis	Durham	North Carolina	-78.90820849	36.01415486	27701	1314 N Gregson St	NA	NA	2.032	excellent	16.4042	introduced	13.71 to 18.29 m	0 to 15.24 cm	Durham	NA	NA	NA	NA	NA	NA	NA
2749186	2017to2018	05/26/2020	edit_date	Chinese pistache	Pistacia chinensis	Durham	North Carolina	-78.92308325	35.99777267	27701	1193 Burch Ave	NA	NA	2.032	excellent	16.4042	introduced	13.71 to 18.29 m	0 to 15.24 cm	Durham	NA	NA	NA	NA	NA	NA	NA
2749187	2017to2018	05/26/2020	edit_date	Chinese pistache	Pistacia chinensis	Durham	North Carolina	-78.92290491	35.99776281	27701	1185 Burch Ave	NA	NA	2.032	excellent	16.4042	introduced	13.71 to 18.29 m	0 to 15.24 cm	Durham	NA	NA	NA	NA	NA	NA	NA
2748890	NA	03/30/2020	edit_date	Eastern redbud	Cercis canadensis	Durham	North Carolina	-78.90822887	36.01541555	27701	1410 N Gregson St	NA	NA	2.54	excellent	16.4042	naturally_occurring	13.71 to 18.29 m	0 to 15.24 cm	Durham	NA	NA	NA	NA	NA	NA	NA
2748891	2017to2018	05/26/2020	edit_date	Black gum	Nyssa sylvatica	Durham	North Carolina	-78.90835628	36.0152767	27701	1405 N Gregson St	NA	NA	2.032	excellent	16.4042	naturally_occurring	13.71 to 18.29 m	0 to 15.24 cm	Durham	NA	NA	NA	NA	NA	NA	NA
2748643	2017to2018	05/26/2020	edit_date	Shantung maple	Acer truncatum	Durham	North Carolina	-78.92613597	36.01055132	27705	2352 Hillsborough Rd	Old west durham	NA	1.27	fair	16.4042	introduced	13.71 to 18.29 m	0 to 15.24 cm	Durham	NA	NA	NA	NA	NA	NA	NA
2944960	2019to2020	03/24/2020	edit_date	Willow oak	Quercus phellos	Durham	North Carolina	-78.90421423	35.99562828	27701	W Pettigrew St	Downtown	NA	7.62	good	NA	naturally_occurring	NA	0 to 15.24 cm	Durham	NA	NA	NA	NA	NA	NA	NA
2945999	2019to2020	06/02/2020	edit_date	Willow oak	Quercus phellos	Durham	North Carolina	-78.90481979	35.99595682	27701	344 W Pettigrew St	Downtown	NA	7.62	good	NA	naturally_occurring	NA	0 to 15.24 cm	Durham	NA	NA	NA	NA	NA	NA	NA
2749201	2017to2018	05/26/2020	edit_date	American hornbeam	Carpinus caroliniana	Durham	North Carolina	-78.91454291	35.99843821	27701	414 S Buchanan Blvd	NA	NA	1.27	excellent	16.4042	naturally_occurring	13.71 to 18.29 m	0 to 15.24 cm	Durham	NA	NA	NA	NA	NA	NA	NA
2749202	2017to2018	05/26/2020	edit_date	American hornbeam	Carpinus caroliniana	Durham	North Carolina	-78.91451114	35.99851437	27701	414 S Buchanan Blvd	NA	NA	1.27	excellent	16.4042	naturally_occurring	13.71 to 18.29 m	0 to 15.24 cm	Durham	NA	NA	NA	NA	NA	NA	NA
2748648	2017to2018	07/01/2020	edit_date	Shantung maple	Acer truncatum	Durham	North Carolina	-78.92634183	36.01055783	27705	2352 Hillsborough Rd	Old west durham	NA	1.27	fair	16.4042	introduced	13.71 to 18.29 m	0 to 15.24 cm	Durham	NA	NA	NA	NA	NA	NA	NA
2748908	2017to2018	05/26/2020	edit_date	Trident maple	Acer buergerianum	Durham	North Carolina	-78.90542829	36.01493859	27701	1502 N Duke St	NA	NA	5.08	excellent	16.4042	introduced	13.71 to 18.29 m	0 to 15.24 cm	Durham	NA	NA	NA	NA	NA	NA	NA
2749209	2017to2018	05/26/2020	edit_date	American hornbeam	Carpinus caroliniana	Durham	North Carolina	-78.91430005	35.99912071	27701	402 S Buchanan Blvd	NA	NA	1.27	poor	16.4042	naturally_occurring	13.71 to 18.29 m	0 to 15.24 cm	Durham	NA	NA	NA	NA	NA	NA	NA
2749210	2017to2018	05/26/2020	edit_date	American hornbeam	Carpinus caroliniana	Durham	North Carolina	-78.91426921	35.99921728	27701	402 S Buchanan Blvd	NA	NA	1.27	fair	16.4042	naturally_occurring	13.71 to 18.29 m	0 to 15.24 cm	Durham	NA	NA	NA	NA	NA	NA	NA
2749212	2017to2018	05/26/2020	edit_date	Chinese fringe tree	Chionanthus retusus	Durham	North Carolina	-78.91490489	35.99812577	27701	502 S Buchanan Blvd	NA	NA	1.27	excellent	16.4042	introduced	13.71 to 18.29 m	0 to 15.24 cm	Durham	NA	NA	NA	NA	NA	NA	NA
2936422	NA	03/30/2020	edit_date	Privet	Ligustrum	Durham	North Carolina	-78.90863029	36.00441249	27701	411 N Gregson St	Walltown	NA	27.94	fair	NA	no_info	NA	15.24 to 30.48 cm	Durham	NA	NA	NA	NA	NA	NA	NA
2748264	2017to2018	06/14/2020	edit_date	Ginkgo	Ginkgo biloba	Durham	North Carolina	-78.87710586	36.02391639	27704	2401 Glenbrook Dr	NA	NA	2.032	good	16.4042	introduced	13.71 to 18.29 m	0 to 15.24 cm	Durham	NA	NA	NA	NA	NA	NA	NA
2749225	NA	03/30/2020	edit_date	Chinese pistache	Pistacia chinensis	Durham	North Carolina	-78.91520396	35.99946357	27701	816 Wilkerson Ave	NA	NA	2.54	excellent	16.4042	introduced	13.71 to 18.29 m	0 to 15.24 cm	Durham	NA	NA	NA	NA	NA	NA	NA
2748266	2017to2018	06/14/2020	edit_date	Ginkgo	Ginkgo biloba	Durham	North Carolina	-78.87720779	36.02408234	27704	2405 Glenbrook Dr	NA	NA	2.032	dead/dying	16.4042	introduced	13.71 to 18.29 m	0 to 15.24 cm	Durham	NA	NA	NA	NA	NA	NA	NA
2748268	2017to2018	06/14/2020	edit_date	Ginkgo	Ginkgo biloba	Durham	North Carolina	-78.87716156	36.02450031	27704	2409 Glenbrook Dr	NA	NA	2.54	excellent	16.4042	introduced	13.71 to 18.29 m	0 to 15.24 cm	Durham	NA	NA	NA	NA	NA	NA	NA
2748976	2017to2018	05/26/2020	edit_date	Common crapemyrtle	Lagerstroemia	Durham	North Carolina	-78.87602687	35.98291956	27703	218 S Guthrie Ave	Old east durham	NA	5.08	excellent	26.24672	no_info	more than 18.29 m	0 to 15.24 cm	Durham	NA	NA	NA	NA	NA	NA	NA
2748355	NA	03/30/2020	edit_date	Japanese maple	Acer palmatum	Durham	North Carolina	-78.92561775	35.98447339	27707	1507 James St	NA	NA	2.54	excellent	16.4042	introduced	13.71 to 18.29 m	0 to 15.24 cm	Durham	NA	NA	NA	NA	NA	NA	NA
2944521	2019to2020	05/26/2020	edit_date	Common crapemyrtle	Lagerstroemia	Durham	North Carolina	-78.92562765	35.98435796	27707	1509 James St	NA	NA	1.27	good	NA	no_info	NA	0 to 15.24 cm	Durham	NA	NA	NA	NA	NA	NA	NA
2748357	2017to2018	05/26/2020	edit_date	Trident maple	Acer buergerianum	Durham	North Carolina	-78.92563033	35.98430509	27707	1509 James St	NA	NA	1.27	excellent	16.4042	introduced	13.71 to 18.29 m	0 to 15.24 cm	Durham	NA	NA	NA	NA	NA	NA	NA
2748360	NA	03/30/2020	edit_date	Trident maple	Acer buergerianum	Durham	North Carolina	-78.92571527	35.98373939	27707	1517 James St	NA	NA	2.54	excellent	16.4042	introduced	13.71 to 18.29 m	0 to 15.24 cm	Durham	NA	NA	NA	NA	NA	NA	NA
2748363	NA	03/30/2020	edit_date	Common crapemyrtle	Lagerstroemia	Durham	North Carolina	-78.92572358	35.98337921	27707	1521 James St	NA	NA	7.62	excellent	13.12336	no_info	9.14 to 13.71 m	0 to 15.24 cm	Durham	NA	NA	NA	NA	NA	NA	NA
2751415	2017to2018	05/26/2020	edit_date	Swamp white oak	Quercus bicolor	Durham	North Carolina	-78.88308853	36.02120147	27704	614 E Club Blvd	NA	NA	1.27	excellent	16.4042	naturally_occurring	13.71 to 18.29 m	0 to 15.24 cm	Durham	NA	NA	NA	NA	NA	NA	NA
2751416	2017to2018	05/26/2020	edit_date	Swamp white oak	Quercus bicolor	Durham	North Carolina	-78.88324201	36.02114165	27704	612 E Club Blvd	NA	NA	1.27	excellent	16.4042	naturally_occurring	13.71 to 18.29 m	0 to 15.24 cm	Durham	NA	NA	NA	NA	NA	NA	NA
2751418	2017to2018	05/26/2020	edit_date	Swamp white oak	Quercus bicolor	Durham	North Carolina	-78.88383016	36.02091078	27704	604 E Club Blvd	NA	NA	1.27	poor	16.4042	naturally_occurring	13.71 to 18.29 m	0 to 15.24 cm	Durham	NA	NA	NA	NA	NA	NA	NA
2751419	2017to2018	05/26/2020	edit_date	Swamp white oak	Quercus bicolor	Durham	North Carolina	-78.88394549	36.02086522	27704	602 E Club Blvd	NA	NA	1.27	good	16.4042	naturally_occurring	13.71 to 18.29 m	0 to 15.24 cm	Durham	NA	NA	NA	NA	NA	NA	NA
2751420	NA	03/30/2020	edit_date	Kwanzan cherry	Prunus serrulata	Durham	North Carolina	-78.88362899	36.02112663	27704	605 E Club Blvd	NA	NA	2.54	excellent	16.4042	introduced	13.71 to 18.29 m	0 to 15.24 cm	Durham	NA	NA	NA	NA	NA	NA	NA
2751421	2017to2018	05/26/2020	edit_date	Common crapemyrtle	Lagerstroemia	Durham	North Carolina	-78.88344124	36.0211993	27704	609 E Club Blvd	NA	NA	1.27	excellent	16.4042	no_info	13.71 to 18.29 m	0 to 15.24 cm	Durham	NA	NA	NA	NA	NA	NA	NA
2749052	NA	03/30/2020	edit_date	Red maple	Acer rubrum	Durham	North Carolina	-78.88401181	35.98729436	27703	1501 Morning Glory Ave	Old east durham	NA	7.62	fair	26.24672	naturally_occurring	more than 18.29 m	0 to 15.24 cm	Durham	NA	NA	NA	NA	NA	NA	NA
2749058	NA	03/30/2020	edit_date	Red maple	Acer rubrum	Durham	North Carolina	-78.88344193	35.98933095	27703	1340 Taylor St	Old east durham	NA	12.7	excellent	16.4042	naturally_occurring	13.71 to 18.29 m	0 to 15.24 cm	Durham	NA	NA	NA	NA	NA	NA	NA
2751448	2017to2018	06/14/2020	edit_date	Overcup oak	Quercus lyrata	Durham	North Carolina	-78.87845117	36.02605244	27704	4 Dubonnet Pl	NA	NA	1.27	good	16.4042	naturally_occurring	13.71 to 18.29 m	0 to 15.24 cm	Durham	NA	NA	NA	NA	NA	NA	NA
2751502	2017to2018	05/26/2020	edit_date	Swamp white oak	Quercus bicolor	Durham	North Carolina	-78.87836516	36.02639043	27704	2500 Glenbrook Dr	NA	NA	1.27	excellent	16.4042	naturally_occurring	13.71 to 18.29 m	0 to 15.24 cm	Durham	NA	NA	NA	NA	NA	NA	NA
2751460	2017to2018	06/14/2020	edit_date	Overcup oak	Quercus lyrata	Durham	North Carolina	-78.87810802	36.02549871	27704	12 Dubonnet Pl	NA	NA	2.54	excellent	16.4042	naturally_occurring	13.71 to 18.29 m	0 to 15.24 cm	Durham	NA	NA	NA	NA	NA	NA	NA
2751509	2017to2018	06/14/2020	edit_date	Swamp white oak	Quercus bicolor	Durham	North Carolina	-78.87878007	36.02668254	27704	2508 Glenbrook Dr	NA	NA	1.27	excellent	16.4042	naturally_occurring	13.71 to 18.29 m	0 to 15.24 cm	Durham	NA	NA	NA	NA	NA	NA	NA
2751464	2017to2018	06/14/2020	edit_date	Eastern redbud	Cercis canadensis	Durham	North Carolina	-78.87760878	36.02544573	27704	18 Dubonnet Pl	NA	NA	2.54	excellent	16.4042	naturally_occurring	13.71 to 18.29 m	0 to 15.24 cm	Durham	NA	NA	NA	NA	NA	NA	NA
2751513	2017to2018	06/14/2020	edit_date	Yoshino flowering cherry	Prunus yedoensis	Durham	North Carolina	-78.87893409	36.0267776	27704	2511 Glenbrook Dr	NA	NA	1.27	good	16.4042	introduced	13.71 to 18.29 m	0 to 15.24 cm	Durham	NA	NA	NA	NA	NA	NA	NA
2748472	2017to2018	05/26/2020	edit_date	Cherry	Prunus	Durham	North Carolina	-78.92593962	35.98095427	27707	1715 James St	NA	NA	1.27	poor	16.4042	no_info	13.71 to 18.29 m	0 to 15.24 cm	Durham	NA	NA	NA	NA	NA	NA	NA
2749108	2017to2018	05/26/2020	edit_date	Chinese elm	Ulmus parvifolia	Durham	North Carolina	-78.88408902	35.9886829	27703	1300 Taylor St	Old east durham	NA	2.032	excellent	26.24672	introduced	more than 18.29 m	0 to 15.24 cm	Durham	NA	NA	NA	NA	NA	NA	NA
2748484	2017to2018	05/26/2020	edit_date	Cherry	Prunus	Durham	North Carolina	-78.92605281	35.9801614	27707	1725 James St	NA	NA	1.27	fair	16.4042	no_info	13.71 to 18.29 m	0 to 15.24 cm	Durham	NA	NA	NA	NA	NA	NA	NA
2749116	2017to2018	05/26/2020	edit_date	Cherry	Prunus	Durham	North Carolina	-78.91684574	35.99811054	27701	827 Burch Ave	NA	NA	1.27	excellent	16.4042	no_info	13.71 to 18.29 m	0 to 15.24 cm	Durham	NA	NA	NA	NA	NA	NA	NA
2749120	2017to2018	05/26/2020	edit_date	Chinese fringe tree	Chionanthus retusus	Durham	North Carolina	-78.91646795	35.99811818	27701	823 Burch Ave	NA	NA	1.27	excellent	16.4042	introduced	13.71 to 18.29 m	0 to 15.24 cm	Durham	NA	NA	NA	NA	NA	NA	NA
2748502	2017to2018	05/26/2020	edit_date	Yoshino flowering cherry	Prunus yedoensis	Durham	North Carolina	-78.92602667	35.97675376	27707	1906 James St	NA	NA	2.54	excellent	16.4042	introduced	13.71 to 18.29 m	0 to 15.24 cm	Durham	NA	NA	NA	NA	NA	NA	NA
2748504	2017to2018	05/26/2020	edit_date	Yoshino flowering cherry	Prunus yedoensis	Durham	North Carolina	-78.92598331	35.97664853	27707	1908 James St	NA	NA	1.27	excellent	16.4042	introduced	13.71 to 18.29 m	0 to 15.24 cm	Durham	NA	NA	NA	NA	NA	NA	NA
2748529	2017to2018	05/26/2020	edit_date	Trident maple	Acer buergerianum	Durham	North Carolina	-78.8862552	36.01983418	27704	500 E Club Blvd	NA	NA	1.27	excellent	16.4042	introduced	13.71 to 18.29 m	0 to 15.24 cm	Durham	NA	NA	NA	NA	NA	NA	NA
2752911	NA	03/30/2020	edit_date	Green ash	Fraxinus pennsylvanica	Durham	North Carolina	-78.87693554	35.99270166	27703	708 Park Ave	Old east durham	NA	33.02	fair	131.2336	naturally_occurring	more than 18.29 m	30.48 to 45.72 cm	Durham	NA	NA	NA	NA	NA	NA	NA
2752864	NA	03/30/2020	edit_date	Green ash	Fraxinus pennsylvanica	Durham	North Carolina	-78.89024265	36.00259423	27701	1014 North Elizabeth Street	NA	NA	66.04	good	NA	naturally_occurring	NA	60.96 to 76.2 cm	Durham	NA	NA	NA	NA	NA	NA	NA
2748530	2017to2018	05/26/2020	edit_date	Trident maple	Acer buergerianum	Durham	North Carolina	-78.88623667	36.01979739	27704	500 E Club Blvd	NA	NA	1.27	excellent	16.4042	introduced	13.71 to 18.29 m	0 to 15.24 cm	Durham	NA	NA	NA	NA	NA	NA	NA
2752865	NA	03/30/2020	edit_date	Green ash	Fraxinus pennsylvanica	Durham	North Carolina	-78.89034491	36.00231784	27701	1004-1010 North Elizabeth Street	NA	NA	66.04	good	NA	naturally_occurring	NA	60.96 to 76.2 cm	Durham	NA	NA	NA	NA	NA	NA	NA
2752913	NA	03/30/2020	edit_date	Green ash	Fraxinus pennsylvanica	Durham	North Carolina	-78.91859293	35.98710463	27707	1271 Cornell St	NA	NA	38.1	good	196.8504	naturally_occurring	more than 18.29 m	30.48 to 45.72 cm	Durham	NA	NA	NA	NA	NA	NA	NA
2752866	NA	03/30/2020	edit_date	Green ash	Fraxinus pennsylvanica	Durham	North Carolina	-78.8896881	36.00254567	27701	408 East Geer Street	NA	NA	35.56	good	NA	naturally_occurring	NA	30.48 to 45.72 cm	Durham	NA	NA	NA	NA	NA	NA	NA
2752914	NA	03/30/2020	edit_date	Green ash	Fraxinus pennsylvanica	Durham	North Carolina	-78.93964559	35.96910205	27707	2938 Chapel Hill Rd	NA	NA	38.1	good	196.8504	naturally_occurring	more than 18.29 m	30.48 to 45.72 cm	Durham	NA	NA	NA	NA	NA	NA	NA
2748532	2017to2018	05/26/2020	edit_date	Trident maple	Acer buergerianum	Durham	North Carolina	-78.88615251	36.01965498	27704	414 E Club Blvd	NA	NA	1.27	excellent	16.4042	introduced	13.71 to 18.29 m	0 to 15.24 cm	Durham	NA	NA	NA	NA	NA	NA	NA
2750025	2017to2018	05/26/2020	edit_date	Winged elm	Ulmus alata	Durham	North Carolina	-78.91795859	36.01561732	27705	1102 Clarendon St	Walltown	NA	1.27	excellent	16.4042	naturally_occurring	13.71 to 18.29 m	0 to 15.24 cm	Durham	NA	NA	NA	NA	NA	NA	NA
2750037	2017to2018	05/26/2020	edit_date	Eastern hophornbeam	Ostrya virginiana	Durham	North Carolina	-78.91660309	36.01819894	27705	1216 Sedgefield St	NA	NA	1.27	excellent	16.4042	naturally_occurring	13.71 to 18.29 m	0 to 15.24 cm	Durham	NA	NA	NA	NA	NA	NA	NA
2250219	NA	06/28/2020	edit_date	Trident maple	Acer buergerianum	Durham	North Carolina	-78.89743286	36.02142917	27704	2325 Glendale Ave	NA	NA	1.27	good	NA	introduced	NA	0 to 15.24 cm	Durham	NA	NA	NA	NA	NA	NA	NA
2836775	2017to2018	05/26/2020	edit_date	American elm	Ulmus americana	Durham	North Carolina	-78.91223878	36.00598513	27701	406 N Buchanan Blvd	Walltown	NA	2.54	good	NA	naturally_occurring	NA	0 to 15.24 cm	Durham	NA	NA	NA	NA	NA	NA	NA
2831304	2017to2018	05/26/2020	edit_date	Persian ironwood	Parrotia persica	Durham	North Carolina	-78.91561434	36.01428956	27705	1010 Berkeley St	Walltown	NA	1.27	poor	NA	introduced	NA	0 to 15.24 cm	Durham	NA	NA	NA	NA	NA	NA	NA
2888027	2018to2019	09/19/2019	edit_date	Eastern redbud	Cercis canadensis	Durham	North Carolina	-78.87926504	35.9842528	27703	1917 Hart St	Old east durham	NA	1.27	good	NA	naturally_occurring	NA	0 to 15.24 cm	Durham	NA	NA	NA	NA	NA	NA	NA
2936456	NA	03/30/2020	edit_date	Red maple	Acer rubrum	Durham	North Carolina	-78.88043461	35.98451635	27703	101ÃƒÆ’Ã†â€™Ãƒâ€ Ã¢â‚¬â„¢ÃƒÆ’Ã¢â‚¬Å¡Ãƒâ€šÃ‚Â199 S Maple St	Old east durham	NA	10.16	good	NA	naturally_occurring	NA	0 to 15.24 cm	Durham	NA	NA	NA	NA	NA	NA	NA
2936457	NA	03/30/2020	edit_date	Red maple	Acer rubrum	Durham	North Carolina	-78.88042307	35.98465677	27703	109 S Maple St	Old east durham	NA	10.16	good	NA	naturally_occurring	NA	0 to 15.24 cm	Durham	NA	NA	NA	NA	NA	NA	NA
2887976	2018to2019	09/19/2019	edit_date	Shantung maple	Acer truncatum	Durham	North Carolina	-78.88041856	35.98398841	27703	201 S Maple St	Old east durham	NA	1.27	fair	NA	introduced	NA	0 to 15.24 cm	Durham	NA	NA	NA	NA	NA	NA	NA
2936459	NA	03/30/2020	edit_date	Common crapemyrtle	Lagerstroemia	Durham	North Carolina	-78.88192482	35.99153856	27703	603 N Hyde Park Ave	Old east durham	NA	27.94	good	NA	no_info	NA	15.24 to 30.48 cm	Durham	NA	NA	NA	NA	NA	NA	NA
2936460	NA	06/03/2020	edit_date	Common crapemyrtle	Lagerstroemia	Durham	North Carolina	-78.88179852	35.99175563	27703	602 N Hyde Park Ave	Old east durham	NA	33.02	good	NA	no_info	NA	30.48 to 45.72 cm	Durham	NA	NA	NA	NA	NA	NA	NA
2753154	2017to2018	05/26/2020	edit_date	Magnolia	Magnolia	Durham	North Carolina	-78.91820133	36.0117891	27705	1608 Green St	Walltown	NA	1.27	dead/dying	16.4042	no_info	13.71 to 18.29 m	0 to 15.24 cm	Durham	NA	NA	NA	NA	NA	NA	NA
2750119	2017to2018	05/26/2020	edit_date	Bur oak	Quercus macrocarpa	Durham	North Carolina	-78.91667938	36.01673244	27705	1515 W Club Blvd	Walltown	NA	1.27	poor	16.4042	introduced	13.71 to 18.29 m	0 to 15.24 cm	Durham	NA	NA	NA	NA	NA	NA	NA
2750121	2017to2018	05/26/2020	edit_date	Trident maple	Acer buergerianum	Durham	North Carolina	-78.91680104	36.01693868	27705	1601 W Club Blvd	Walltown	NA	1.27	excellent	16.4042	introduced	13.71 to 18.29 m	0 to 15.24 cm	Durham	NA	NA	NA	NA	NA	NA	NA
2750157	2017to2018	05/26/2020	edit_date	Bur oak	Quercus macrocarpa	Durham	North Carolina	-78.91322583	36.0155121	27701	1105 Lancaster St	Walltown	NA	1.27	excellent	16.4042	introduced	13.71 to 18.29 m	0 to 15.24 cm	Durham	NA	NA	NA	NA	NA	NA	NA
2304361	NA	03/30/2020	edit_date	Chinese elm	Ulmus parvifolia	Durham	North Carolina	-78.90854403	36.00232245	NA	NA	Downtown	NA	5.08	good	NA	introduced	NA	0 to 15.24 cm	Durham	NA	NA	NA	NA	NA	NA	NA
2750386	2017to2018	05/26/2020	edit_date	Trident maple	Acer buergerianum	Durham	North Carolina	-78.89133143	36.02037916	27704	2407 Highland Ave	NA	NA	1.27	excellent	16.4042	introduced	13.71 to 18.29 m	0 to 15.24 cm	Durham	NA	NA	NA	NA	NA	NA	NA
2305367	NA	03/30/2020	edit_date	Common crapemyrtle	Lagerstroemia	Durham	North Carolina	-78.90104592	36.00556636	27701	322 W Trinity Ave	NA	NA	15.24	poor	NA	no_info	NA	0 to 15.24 cm	Durham	NA	NA	NA	NA	NA	NA	NA
2305364	NA	03/30/2020	edit_date	Common crapemyrtle	Lagerstroemia	Durham	North Carolina	-78.90095955	36.00555833	27701	322 W Trinity Ave	NA	NA	27.94	fair	NA	no_info	NA	15.24 to 30.48 cm	Durham	NA	NA	NA	NA	NA	NA	NA
2635090	2017to2018	05/26/2020	edit_date	River birch	Betula nigra	Durham	North Carolina	-78.91836762	36.01357415	27705	1702 W Knox St	Old west durham	NA	1.27	good	NA	naturally_occurring	NA	0 to 15.24 cm	Durham	NA	NA	NA	NA	NA	NA	NA
2250361	NA	03/30/2020	edit_date	Water oak	Quercus nigra	Durham	North Carolina	-78.89597321	36.01822684	27704	2115 Glendale Ave	NA	NA	73.66	good	NA	naturally_occurring	NA	60.96 to 76.2 cm	Durham	NA	NA	NA	NA	NA	NA	NA
2784341	2017to2018	05/26/2020	edit_date	Yellowwood	Cladrastis kentukea	Durham	North Carolina	-78.90126988	36.00915079	27701	416 Macon St	Walltown	NA	2.032	good	19.68504	naturally_occurring	more than 18.29 m	0 to 15.24 cm	Durham	NA	NA	NA	NA	NA	NA	NA
2784310	NA	05/26/2020	edit_date	Swamp chestnut oak	Quercus michauxii	Durham	North Carolina	-78.90837467	36.01461089	27701	1317 N Gregson St	NA	NA	2.54	fair	16.4042	naturally_occurring	13.71 to 18.29 m	0 to 15.24 cm	Durham	NA	NA	NA	NA	NA	NA	NA
2784345	NA	03/30/2020	edit_date	Magnolia	Magnolia	Durham	North Carolina	-78.92347991	35.98666623	27707	1704 W Lakewood Ave	Lyon park	NA	2.54	excellent	16.4042	no_info	13.71 to 18.29 m	0 to 15.24 cm	Durham	NA	NA	NA	NA	NA	NA	NA
2784347	2017to2018	05/26/2020	edit_date	Yellowwood	Cladrastis kentukea	Durham	North Carolina	-78.92159867	35.99439674	27701	1512 Chapel Hill Rd	NA	NA	2.032	excellent	16.4042	naturally_occurring	13.71 to 18.29 m	0 to 15.24 cm	Durham	NA	NA	NA	NA	NA	NA	NA
2305675	NA	03/30/2020	edit_date	Kentucky coffeetree	Gymnocladus dioicus	Durham	North Carolina	-78.90355211	35.99583069	27701	212 Ramseur Street	Downtown	NA	7.62	fair	NA	naturally_occurring	NA	0 to 15.24 cm	Durham	NA	NA	NA	NA	NA	NA	NA
2784348	2017to2018	05/26/2020	edit_date	Trident maple	Acer buergerianum	Durham	North Carolina	-78.90982479	35.97498037	27707	1819 S Roxboro St	Southside/ college view	NA	1.27	excellent	19.68504	introduced	more than 18.29 m	0 to 15.24 cm	Durham	NA	NA	NA	NA	NA	NA	NA
2750670	2017to2018	05/26/2020	edit_date	Trident maple	Acer buergerianum	Durham	North Carolina	-78.89265195	36.02895442	27704	104 E Murray Ave	NA	NA	1.27	excellent	16.4042	introduced	13.71 to 18.29 m	0 to 15.24 cm	Durham	NA	NA	NA	NA	NA	NA	NA
2305484	NA	03/30/2020	edit_date	Osage orange	Maclura pomifera	Durham	North Carolina	-78.90199576	35.99585564	27701	206 West Main Street	Downtown	NA	7.62	excellent	26.24672	introduced	more than 18.29 m	0 to 15.24 cm	Durham	NA	NA	NA	NA	NA	NA	NA
2784352	2017to2018	05/26/2020	edit_date	Yellowwood	Cladrastis kentukea	Durham	North Carolina	-78.96538675	35.98256965	27705	2944 Welcome Dr	NA	NA	2.032	excellent	16.4042	naturally_occurring	13.71 to 18.29 m	0 to 15.24 cm	Durham	NA	NA	NA	NA	NA	NA	NA
2784312	NA	03/30/2020	edit_date	Osage orange	Maclura pomifera	Durham	North Carolina	-78.8981486	35.99438707	27701	268 E Parrish St	Downtown	NA	7.62	good	26.24672	introduced	more than 18.29 m	0 to 15.24 cm	Durham	NA	NA	NA	NA	NA	NA	NA
2784353	2017to2018	05/26/2020	edit_date	American elm	Ulmus americana	Durham	North Carolina	-78.90033782	36.00095758	27701	611 Rigsbee Ave	Downtown	NA	5.08	excellent	19.68504	naturally_occurring	more than 18.29 m	0 to 15.24 cm	Durham	NA	NA	NA	NA	NA	NA	NA
2784354	2017to2018	05/26/2020	edit_date	American elm	Ulmus americana	Durham	North Carolina	-78.9004696	36.00106304	27701	611 Rigsbee Ave	Downtown	NA	5.08	excellent	19.68504	naturally_occurring	more than 18.29 m	0 to 15.24 cm	Durham	NA	NA	NA	NA	NA	NA	NA
2784362	NA	03/30/2020	edit_date	Dogwood	Cornus	Durham	North Carolina	-78.90095353	36.00075275	27701	505 Rigsbee Ave	Downtown	NA	7.62	excellent	19.68504	no_info	more than 18.29 m	0 to 15.24 cm	Durham	NA	NA	NA	NA	NA	NA	NA
2248587	NA	03/30/2020	edit_date	Sweetgum	Liquidambar styraciflua	Durham	North Carolina	-78.92918146	36.01334081	27705	917 Oakland Avenue	Old west durham	NA	5.08	good	NA	naturally_occurring	NA	0 to 15.24 cm	Durham	NA	NA	NA	NA	NA	NA	NA
2250422	NA	03/30/2020	edit_date	Willow oak	Quercus phellos	Durham	North Carolina	-78.92905355	36.01566071	27705	2301 Englewood Ave	Old west durham	NA	81.28	fair	NA	naturally_occurring	NA	more than 76.2 cm	Durham	NA	NA	NA	NA	NA	NA	NA
2249646	NA	03/30/2020	edit_date	Willow oak	Quercus phellos	Durham	North Carolina	-78.91893893	36.01722817	27705	1200 Broad St	NA	NA	86.36	good	NA	naturally_occurring	NA	more than 76.2 cm	Durham	NA	NA	NA	NA	NA	NA	NA
2249393	NA	03/30/2020	edit_date	Willow oak	Quercus phellos	Durham	North Carolina	-78.90350215	36.00556013	27701	South Ellerbee Creek Trail	Walltown	NA	129.54	good	NA	naturally_occurring	NA	more than 76.2 cm	Durham	NA	NA	NA	NA	NA	NA	NA
2270308	NA	03/30/2020	edit_date	Chinese elm	Ulmus parvifolia	Durham	North Carolina	-78.87795746	35.98520559	27703	110 S Driver St	Old east durham	NA	12.7	good	NA	introduced	NA	0 to 15.24 cm	Durham	NA	NA	NA	NA	NA	NA	NA
2269404	NA	03/30/2020	edit_date	Willow oak	Quercus phellos	Durham	North Carolina	-78.91668454	35.98071391	27707	1128 W Forest Hills Blvd	NA	NA	55.88	good	NA	naturally_occurring	NA	45.72 to 60.96 cm	Durham	NA	NA	NA	NA	NA	NA	NA
2270179	NA	03/30/2020	edit_date	Willow oak	Quercus phellos	Durham	North Carolina	-78.9259452	35.98318361	27707	1600 James Street	NA	NA	86.36	fair	NA	naturally_occurring	NA	more than 76.2 cm	Durham	NA	NA	NA	NA	NA	NA	NA
2249244	NA	03/30/2020	edit_date	Willow oak	Quercus phellos	Durham	North Carolina	-78.89610189	36.00651064	27701	1111 Glendale Avenue	NA	NA	114.3	good	NA	naturally_occurring	NA	more than 76.2 cm	Durham	NA	NA	NA	NA	NA	NA	NA
2250129	NA	03/30/2020	edit_date	Willow oak	Quercus phellos	Durham	North Carolina	-78.93427897	36.01701407	27705	1112 Georgia Avenue	NA	NA	99.06	fair	NA	naturally_occurring	NA	more than 76.2 cm	Durham	NA	NA	NA	NA	NA	NA	NA
2784371	NA	03/30/2020	edit_date	American elm	Ulmus americana	Durham	North Carolina	-78.90137255	36.0007558	27701	534 Foster St	Downtown	NA	15.24	good	16.4042	naturally_occurring	13.71 to 18.29 m	0 to 15.24 cm	Durham	NA	NA	NA	NA	NA	NA	NA
2639767	2017to2018	05/26/2020	edit_date	Magnolia	Magnolia	Durham	North Carolina	-78.91817451	36.01208092	27705	904 Clarendon St	Walltown	NA	2.54	good	NA	no_info	NA	0 to 15.24 cm	Durham	NA	NA	NA	NA	NA	NA	NA
2784379	NA	03/30/2020	edit_date	Overcup oak	Quercus lyrata	Durham	North Carolina	-78.90016884	36.00093588	27701	611 Rigsbee Ave	Downtown	NA	7.62	good	22.96588	naturally_occurring	more than 18.29 m	0 to 15.24 cm	Durham	NA	NA	NA	NA	NA	NA	NA
2784381	NA	03/30/2020	edit_date	Willow oak	Quercus phellos	Durham	North Carolina	-78.90135035	36.0006885	27701	534 Foster St	Downtown	NA	66.04	excellent	19.68504	naturally_occurring	more than 18.29 m	60.96 to 76.2 cm	Durham	NA	NA	NA	NA	NA	NA	NA
2784382	2017to2018	05/26/2020	edit_date	London planetree	Platanus acerifolia	Durham	North Carolina	-78.90136912	36.00040533	27701	502 Foster St	Downtown	NA	5.08	fair	19.68504	introduced	more than 18.29 m	0 to 15.24 cm	Durham	NA	NA	NA	NA	NA	NA	NA
2747713	2017to2018	05/26/2020	edit_date	Bur oak	Quercus macrocarpa	Durham	North Carolina	-78.89454558	35.99658505	27701	506 N Queen St	Downtown	NA	1.27	fair	16.4042	introduced	13.71 to 18.29 m	0 to 15.24 cm	Durham	NA	NA	NA	NA	NA	NA	NA
2747694	2017to2018	05/26/2020	edit_date	Trident maple	Acer buergerianum	Durham	North Carolina	-78.89187813	35.99877623	27701	413 Canal St	NA	NA	1.27	good	16.4042	introduced	13.71 to 18.29 m	0 to 15.24 cm	Durham	NA	NA	NA	NA	NA	NA	NA
2747696	2017to2018	05/26/2020	edit_date	Trident maple	Acer buergerianum	Durham	North Carolina	-78.89187008	35.99889937	27701	326 Gray Ave	NA	NA	1.27	good	16.4042	introduced	13.71 to 18.29 m	0 to 15.24 cm	Durham	NA	NA	NA	NA	NA	NA	NA
2784668	2017to2018	05/26/2020	edit_date	Winged elm	Ulmus alata	Durham	North Carolina	-78.91661212	36.01339678	27705	1507 W Knox St	Walltown	NA	1.27	excellent	16.4042	naturally_occurring	13.71 to 18.29 m	0 to 15.24 cm	Durham	NA	NA	NA	NA	NA	NA	NA
2751015	2017to2018	05/26/2020	edit_date	Trident maple	Acer buergerianum	Durham	North Carolina	-78.89692789	36.01859605	27704	438 W Club Blvd	NA	NA	2.54	excellent	26.24672	introduced	more than 18.29 m	0 to 15.24 cm	Durham	NA	NA	NA	NA	NA	NA	NA
2784670	2017to2018	05/26/2020	edit_date	Swamp white oak	Quercus bicolor	Durham	North Carolina	-78.91838908	36.01346512	27705	1703 W Knox St	Old west durham	NA	1.27	excellent	16.4042	naturally_occurring	13.71 to 18.29 m	0 to 15.24 cm	Durham	NA	NA	NA	NA	NA	NA	NA
2751017	2017to2018	05/26/2020	edit_date	Trident maple	Acer buergerianum	Durham	North Carolina	-78.8972868	36.01844958	27704	452 W Club Blvd	NA	NA	2.54	excellent	26.24672	introduced	more than 18.29 m	0 to 15.24 cm	Durham	NA	NA	NA	NA	NA	NA	NA
2784672	2017to2018	05/26/2020	edit_date	River birch	Betula nigra	Durham	North Carolina	-78.91821474	36.01363957	27705	1702 W Knox St	Walltown	NA	1.27	excellent	16.4042	naturally_occurring	13.71 to 18.29 m	0 to 15.24 cm	Durham	NA	NA	NA	NA	NA	NA	NA
2784674	2017to2018	05/26/2020	edit_date	Trident maple	Acer buergerianum	Durham	North Carolina	-78.91703323	36.01316464	27705	921 Sedgefield St	Walltown	NA	2.54	excellent	19.68504	introduced	more than 18.29 m	0 to 15.24 cm	Durham	NA	NA	NA	NA	NA	NA	NA
2751039	2017to2018	05/26/2020	edit_date	Trident maple	Acer buergerianum	Durham	North Carolina	-78.90144154	36.0214401	27704	640 Ruby St	NA	NA	1.27	excellent	16.4042	introduced	13.71 to 18.29 m	0 to 15.24 cm	Durham	NA	NA	NA	NA	NA	NA	NA
2784687	2017to2018	05/26/2020	edit_date	Eastern hophornbeam	Ostrya virginiana	Durham	North Carolina	-78.91692594	36.01469635	27705	1017 Sedgefield St	Walltown	NA	1.27	fair	16.4042	naturally_occurring	13.71 to 18.29 m	0 to 15.24 cm	Durham	NA	NA	NA	NA	NA	NA	NA
2640739	2017to2018	05/26/2020	edit_date	Japanese zelkova	Zelkova serrata	Durham	North Carolina	-78.91710162	36.01714465	27705	1603 W Club Blvd	Walltown	NA	5.08	good	32.8084	introduced	more than 18.29 m	0 to 15.24 cm	Durham	NA	NA	NA	NA	NA	NA	NA
2640742	2017to2018	05/26/2020	edit_date	Japanese zelkova	Zelkova serrata	Durham	North Carolina	-78.91469264	36.01524451	27705	1101 Onslow St	Walltown	NA	5.08	good	32.8084	introduced	more than 18.29 m	0 to 15.24 cm	Durham	NA	NA	NA	NA	NA	NA	NA
2640745	2017to2018	05/26/2020	edit_date	Japanese zelkova	Zelkova serrata	Durham	North Carolina	-78.9151141	36.01525284	27705	1406 Englewood Ave	Walltown	NA	5.08	good	32.8084	introduced	more than 18.29 m	0 to 15.24 cm	Durham	NA	NA	NA	NA	NA	NA	NA
2640750	2017to2018	05/26/2020	edit_date	Japanese zelkova	Zelkova serrata	Durham	North Carolina	-78.9162755	36.01337617	27705	1506 W Knox St	Walltown	NA	5.08	good	32.8084	introduced	more than 18.29 m	0 to 15.24 cm	Durham	NA	NA	NA	NA	NA	NA	NA
2640751	2017to2018	05/26/2020	edit_date	Japanese zelkova	Zelkova serrata	Durham	North Carolina	-78.91617358	36.01337183	27705	1506 W Knox St	Walltown	NA	5.08	good	32.8084	introduced	more than 18.29 m	0 to 15.24 cm	Durham	NA	NA	NA	NA	NA	NA	NA
2618900	2017to2018	05/26/2020	edit_date	Trident maple	Acer buergerianum	Durham	North Carolina	-78.9168635	36.01600287	27705	1111 Sedgefield St	Walltown	NA	1.27	excellent	NA	introduced	NA	0 to 15.24 cm	Durham	NA	NA	NA	NA	NA	NA	NA
2784715	NA	03/30/2020	edit_date	Chinese fringe tree	Chionanthus retusus	Durham	North Carolina	-78.91434163	36.01531359	NA	NA	Walltown	NA	2.54	excellent	16.4042	introduced	13.71 to 18.29 m	0 to 15.24 cm	Durham	NA	NA	NA	NA	NA	NA	NA
2748042	2017to2018	05/26/2020	edit_date	Overcup oak	Quercus lyrata	Durham	North Carolina	-78.89248967	36.00710582	27701	112 E Lynch St	NA	NA	2.54	excellent	16.4042	naturally_occurring	13.71 to 18.29 m	0 to 15.24 cm	Durham	NA	NA	NA	NA	NA	NA	NA
2600554	2017to2018	05/26/2020	edit_date	Winged elm	Ulmus alata	Durham	North Carolina	-78.91589899	36.01192552	27705	903 Berkeley Street	Walltown	NA	1.27	good	NA	naturally_occurring	NA	0 to 15.24 cm	Durham	NA	NA	NA	NA	NA	NA	NA
2600558	2017to2018	05/26/2020	edit_date	Hackberry	Celtis	Durham	North Carolina	-78.91583562	36.01278821	27705	917 Berkeley St	Walltown	NA	1.27	good	NA	no_info	NA	0 to 15.24 cm	Durham	NA	NA	NA	NA	NA	NA	NA
2784720	2017to2018	05/26/2020	edit_date	Persian ironwood	Parrotia persica	Durham	North Carolina	-78.9156425	36.01388602	27705	1006 Berkeley St	Walltown	NA	1.27	fair	13.12336	introduced	9.14 to 13.71 m	0 to 15.24 cm	Durham	NA	NA	NA	NA	NA	NA	NA
2751151	NA	03/30/2020	edit_date	American elm	Ulmus americana	Durham	North Carolina	-78.90445876	35.98770747	27707	614 S Roxboro St	Southside/ college view	NA	7.62	excellent	29.52756	naturally_occurring	more than 18.29 m	0 to 15.24 cm	Durham	NA	NA	NA	NA	NA	NA	NA
2248827	NA	03/30/2020	edit_date	Red maple	Acer rubrum	Durham	North Carolina	-78.89845893	36.01364628	27701	409 Everett Pl	NA	NA	55.88	good	NA	naturally_occurring	NA	45.72 to 60.96 cm	Durham	NA	NA	NA	NA	NA	NA	NA
2249184	NA	03/30/2020	edit_date	Willow oak	Quercus phellos	Durham	North Carolina	-78.9021396	36.02241778	27704	619 Colgate Street	NA	NA	63.5	fair	NA	naturally_occurring	NA	60.96 to 76.2 cm	Durham	NA	NA	NA	NA	NA	NA	NA
2252322	NA	03/30/2020	edit_date	Willow oak	Quercus phellos	Durham	North Carolina	-78.93138498	35.99554076	27705	811-899 Anderson Street	NA	NA	66.04	fair	NA	naturally_occurring	NA	60.96 to 76.2 cm	Durham	NA	NA	NA	NA	NA	NA	NA
2250208	NA	03/30/2020	edit_date	Willow oak	Quercus phellos	Durham	North Carolina	-78.89262781	36.02389578	27704	2607 Farthing St	NA	NA	111.76	good	NA	naturally_occurring	NA	more than 76.2 cm	Durham	NA	NA	NA	NA	NA	NA	NA
2250436	NA	03/30/2020	edit_date	Water oak	Quercus nigra	Durham	North Carolina	-78.89187008	36.02356686	27704	103 East Lavender Avenue	NA	NA	73.66	fair	NA	naturally_occurring	NA	60.96 to 76.2 cm	Durham	NA	NA	NA	NA	NA	NA	NA
2305147	NA	03/30/2020	edit_date	Chinese pistache	Pistacia chinensis	Durham	North Carolina	-78.9018489	35.99577698	27701	206 West Main Street	Downtown	NA	17.78	good	NA	introduced	NA	15.24 to 30.48 cm	Durham	NA	NA	NA	NA	NA	NA	NA
2305598	NA	03/30/2020	edit_date	Trident maple	Acer buergerianum	Durham	North Carolina	-78.90432961	35.99631271	27701	100 Ramseur Street	Downtown	NA	25.4	excellent	NA	introduced	NA	15.24 to 30.48 cm	Durham	NA	NA	NA	NA	NA	NA	NA
2269148	NA	03/30/2020	edit_date	Willow oak	Quercus phellos	Durham	North Carolina	-78.91164601	35.97953532	27707	502 E Forest Hills Blvd	NA	NA	58.42	good	NA	naturally_occurring	NA	45.72 to 60.96 cm	Durham	NA	NA	NA	NA	NA	NA	NA
2304671	NA	03/30/2020	edit_date	Common crapemyrtle	Lagerstroemia	Durham	North Carolina	-78.90870094	36.00772745	27701	1006 Dacian Ave	Walltown	NA	7.62	good	NA	no_info	NA	0 to 15.24 cm	Durham	NA	NA	NA	NA	NA	NA	NA
2304410	NA	03/30/2020	edit_date	Trident maple	Acer buergerianum	Durham	North Carolina	-78.90547204	36.0131391	27701	820 West Knox Street	NA	NA	7.62	fair	NA	introduced	NA	0 to 15.24 cm	Durham	NA	NA	NA	NA	NA	NA	NA
2305766	NA	03/30/2020	edit_date	Sugar maple	Acer saccharum	Durham	North Carolina	-78.90582561	36.00669899	27701	801 N Duke St	Walltown	NA	7.62	good	NA	naturally_occurring	NA	0 to 15.24 cm	Durham	NA	NA	NA	NA	NA	NA	NA
2304867	NA	03/30/2020	edit_date	Dogwood	Cornus	Durham	North Carolina	-78.90415996	36.01661529	27701	713 W Club Blvd	NA	NA	5.08	good	NA	no_info	NA	0 to 15.24 cm	Durham	NA	NA	NA	NA	NA	NA	NA
2304418	NA	03/30/2020	edit_date	Pecan	Carya illinoinensis	Durham	North Carolina	-78.90705675	36.00669357	27701	914 Monmouth Ave	Walltown	NA	12.7	good	NA	introduced	NA	0 to 15.24 cm	Durham	NA	NA	NA	NA	NA	NA	NA
2303931	NA	03/30/2020	edit_date	Eastern redbud	Cercis canadensis	Durham	North Carolina	-78.9107649	36.00659484	27701	512 Watts St	Walltown	NA	27.94	good	NA	naturally_occurring	NA	15.24 to 30.48 cm	Durham	NA	NA	NA	NA	NA	NA	NA
2250349	NA	03/30/2020	edit_date	Water oak	Quercus nigra	Durham	North Carolina	-78.91329691	36.01197678	27701	904 Lancaster St	Walltown	NA	71.12	good	NA	naturally_occurring	NA	60.96 to 76.2 cm	Durham	NA	NA	NA	NA	NA	NA	NA
2249784	NA	03/30/2020	edit_date	Willow oak	Quercus phellos	Durham	North Carolina	-78.90189916	36.02241449	27704	619 Colgate Street	NA	NA	86.36	good	NA	naturally_occurring	NA	more than 76.2 cm	Durham	NA	NA	NA	NA	NA	NA	NA
2249786	NA	03/30/2020	edit_date	Willow oak	Quercus phellos	Durham	North Carolina	-78.91339833	36.01066184	27701	814 Lancaster Street	Walltown	NA	86.36	good	NA	naturally_occurring	NA	more than 76.2 cm	Durham	NA	NA	NA	NA	NA	NA	NA
2249635	NA	03/30/2020	edit_date	Willow oak	Quercus phellos	Durham	North Carolina	-78.89270693	36.02496415	27704	2622 Farthing St	NA	NA	88.9	fair	NA	naturally_occurring	NA	more than 76.2 cm	Durham	NA	NA	NA	NA	NA	NA	NA
2249532	NA	03/30/2020	edit_date	Willow oak	Quercus phellos	Durham	North Carolina	-78.91772356	36.01946081	27705	1306 Clarendon Street	NA	NA	91.44	fair	NA	naturally_occurring	NA	more than 76.2 cm	Durham	NA	NA	NA	NA	NA	NA	NA
2304768	NA	03/30/2020	edit_date	Common crapemyrtle	Lagerstroemia	Durham	North Carolina	-78.90659614	36.01100792	NA	NA	Walltown	NA	5.08	good	NA	no_info	NA	0 to 15.24 cm	Durham	NA	NA	NA	NA	NA	NA	NA
2305440	NA	03/30/2020	edit_date	Chinese pistache	Pistacia chinensis	Durham	North Carolina	-78.90569687	36.00833227	27701	949-999 North Duke Street	Walltown	NA	15.24	good	NA	introduced	NA	0 to 15.24 cm	Durham	NA	NA	NA	NA	NA	NA	NA
2305202	NA	03/30/2020	edit_date	Chinese elm	Ulmus parvifolia	Durham	North Carolina	-78.90264753	35.99235606	27701	280 U.S. 501 Business	Southside/ college view	NA	17.78	good	NA	introduced	NA	15.24 to 30.48 cm	Durham	NA	NA	NA	NA	NA	NA	NA
2305622	NA	03/30/2020	edit_date	Callery pear	Pyrus calleryana	Durham	North Carolina	-78.92447233	36.01247036	27705	909 Virgie St	Old west durham	NA	25.4	good	NA	introduced	NA	15.24 to 30.48 cm	Durham	NA	NA	NA	NA	NA	NA	NA
2304712	NA	03/30/2020	edit_date	Common crapemyrtle	Lagerstroemia	Durham	North Carolina	-78.91115114	36.01019875	27701	1001 Watts St	Walltown	NA	40.64	excellent	NA	no_info	NA	30.48 to 45.72 cm	Durham	NA	NA	NA	NA	NA	NA	NA
2250066	NA	03/30/2020	edit_date	Willow oak	Quercus phellos	Durham	North Carolina	-78.90004957	36.0099349	27701	603 West Markham Avenue	Walltown	NA	63.5	good	NA	naturally_occurring	NA	60.96 to 76.2 cm	Durham	NA	NA	NA	NA	NA	NA	NA
2250395	NA	03/30/2020	edit_date	Willow oak	Quercus phellos	Durham	North Carolina	-78.9109509	36.00350571	27701	1026 Gloria Avenue	Walltown	NA	73.66	fair	NA	naturally_occurring	NA	60.96 to 76.2 cm	Durham	NA	NA	NA	NA	NA	NA	NA
2249363	NA	03/30/2020	edit_date	Willow oak	Quercus phellos	Durham	North Carolina	-78.91865999	35.99661001	27701	1211 W Chapel Hill St	NA	NA	154.94	fair	NA	naturally_occurring	NA	more than 76.2 cm	Durham	NA	NA	NA	NA	NA	NA	NA
2939561	2019to2020	03/05/2020	edit_date	Deodar cedar	Cedrus deodara	Durham	North Carolina	-78.89535189	36.02127487	27704	300 West Club Boulevard	NA	NA	2.54	good	NA	introduced	NA	0 to 15.24 cm	Durham	NA	NA	NA	NA	NA	NA	NA
2269737	NA	03/30/2020	edit_date	Trident maple	Acer buergerianum	Durham	North Carolina	-78.90834808	36.00323619	27701	351-399 North Gregson Street	Downtown	NA	2.54	excellent	NA	introduced	NA	0 to 15.24 cm	Durham	NA	NA	NA	NA	NA	NA	NA
2269873	NA	03/30/2020	edit_date	Sugar maple	Acer saccharum	Durham	North Carolina	-78.91861606	35.98460033	27707	1401 Bivins Street	NA	NA	86.36	good	NA	naturally_occurring	NA	more than 76.2 cm	Durham	NA	NA	NA	NA	NA	NA	NA
2305145	NA	03/30/2020	edit_date	Trident maple	Acer buergerianum	Durham	North Carolina	-78.90173357	35.99584506	27701	111 Corcoran Street	Downtown	NA	17.78	good	NA	introduced	NA	15.24 to 30.48 cm	Durham	NA	NA	NA	NA	NA	NA	NA
2305566	NA	03/30/2020	edit_date	Chinese elm	Ulmus parvifolia	Durham	North Carolina	-78.90197832	35.99373654	27701	123 Vivian Street	Southside/ college view	NA	20.32	good	NA	introduced	NA	15.24 to 30.48 cm	Durham	NA	NA	NA	NA	NA	NA	NA
2304864	NA	03/30/2020	edit_date	Common crapemyrtle	Lagerstroemia	Durham	North Carolina	-78.90613005	36.01680296	27701	905 W Club Blvd	NA	NA	27.94	excellent	NA	no_info	NA	15.24 to 30.48 cm	Durham	NA	NA	NA	NA	NA	NA	NA
2303741	NA	03/30/2020	edit_date	Water oak	Quercus nigra	Durham	North Carolina	-78.9172585	36.00461116	27701	860 West Main Street	Old west durham	NA	96.52	fair	NA	naturally_occurring	NA	more than 76.2 cm	Durham	NA	NA	NA	NA	NA	NA	NA
2305872	NA	03/30/2020	edit_date	Common crapemyrtle	Lagerstroemia	Durham	North Carolina	-78.91398322	36.00281148	27701	1213 West Main Street	NA	NA	7.62	fair	NA	no_info	NA	0 to 15.24 cm	Durham	NA	NA	NA	NA	NA	NA	NA
2250406	NA	03/30/2020	edit_date	Willow oak	Quercus phellos	Durham	North Carolina	-78.92853722	36.01747332	27705	2213 W Club Blvd	NA	NA	73.66	fair	NA	naturally_occurring	NA	60.96 to 76.2 cm	Durham	NA	NA	NA	NA	NA	NA	NA
2249469	NA	03/30/2020	edit_date	Willow oak	Quercus phellos	Durham	North Carolina	-78.90069312	36.00556624	27701	320 West Trinity Avenue	NA	NA	88.9	fair	NA	naturally_occurring	NA	more than 76.2 cm	Durham	NA	NA	NA	NA	NA	NA	NA
2249416	NA	03/30/2020	edit_date	Willow oak	Quercus phellos	Durham	North Carolina	-78.90833382	36.01167466	27701	1107 North Gregson Street	Walltown	NA	78.74	good	NA	naturally_occurring	NA	more than 76.2 cm	Durham	NA	NA	NA	NA	NA	NA	NA
2249470	NA	03/30/2020	edit_date	Willow oak	Quercus phellos	Durham	North Carolina	-78.91970739	36.00669031	27705	639 Broad St	Old west durham	NA	104.14	fair	NA	naturally_occurring	NA	more than 76.2 cm	Durham	NA	NA	NA	NA	NA	NA	NA
2270092	NA	03/30/2020	edit_date	Willow oak	Quercus phellos	Durham	North Carolina	-78.91303808	35.97871812	27707	362 E Forest Hills Blvd	NA	NA	119.38	good	NA	naturally_occurring	NA	more than 76.2 cm	Durham	NA	NA	NA	NA	NA	NA	NA
2269920	NA	03/30/2020	edit_date	Southern magnolia	Magnolia grandiflora	Durham	North Carolina	-78.91183812	35.98363722	27707	1401-1527 University Drive	NA	Forest hills park	73.66	excellent	NA	naturally_occurring	NA	60.96 to 76.2 cm	Durham	NA	NA	NA	NA	NA	NA	NA
2248931	NA	03/30/2020	edit_date	Water oak	Quercus nigra	Durham	North Carolina	-78.91185924	36.00970406	27701	W Markham Ave	Walltown	NA	76.2	fair	NA	naturally_occurring	NA	60.96 to 76.2 cm	Durham	NA	NA	NA	NA	NA	NA	NA
2250109	NA	03/30/2020	edit_date	Willow oak	Quercus phellos	Durham	North Carolina	-78.90306428	36.01425593	27701	1417 Ruffin St	NA	NA	99.06	good	NA	naturally_occurring	NA	more than 76.2 cm	Durham	NA	NA	NA	NA	NA	NA	NA
2304125	NA	03/30/2020	edit_date	Eastern redbud	Cercis canadensis	Durham	North Carolina	-78.90820071	36.00962487	27701	910 N Gregson St	Walltown	NA	15.24	fair	NA	naturally_occurring	NA	0 to 15.24 cm	Durham	NA	NA	NA	NA	NA	NA	NA
2305898	NA	03/30/2020	edit_date	Common crapemyrtle	Lagerstroemia	Durham	North Carolina	-78.90991464	36.00659267	27701	1017 Monmouth Ave	Walltown	NA	15.24	excellent	NA	no_info	NA	0 to 15.24 cm	Durham	NA	NA	NA	NA	NA	NA	NA
2304086	NA	03/30/2020	edit_date	Chinese elm	Ulmus parvifolia	Durham	North Carolina	-78.90362567	35.99679961	27701	376-398 West Main Street	Downtown	NA	17.78	good	NA	introduced	NA	15.24 to 30.48 cm	Durham	NA	NA	NA	NA	NA	NA	NA
2304101	NA	03/30/2020	edit_date	Chinese elm	Ulmus parvifolia	Durham	North Carolina	-78.90448585	35.99712973	27701	415 W Main St	Downtown	NA	22.86	fair	NA	introduced	NA	15.24 to 30.48 cm	Durham	NA	NA	NA	NA	NA	NA	NA
2249108	NA	03/30/2020	edit_date	Willow oak	Quercus phellos	Durham	North Carolina	-78.93431738	36.01770437	27705	2503 W Club Blvd	NA	NA	68.58	poor	NA	naturally_occurring	NA	60.96 to 76.2 cm	Durham	NA	NA	NA	NA	NA	NA	NA
2249770	NA	03/30/2020	edit_date	Willow oak	Quercus phellos	Durham	North Carolina	-78.90558019	36.01524091	27701	1505 N Duke St	NA	NA	86.36	fair	NA	naturally_occurring	NA	more than 76.2 cm	Durham	NA	NA	NA	NA	NA	NA	NA
2270253	NA	03/30/2020	edit_date	Willow oak	Quercus phellos	Durham	North Carolina	-78.91728133	35.98335642	27707	1040 W Forest Hills Blvd	NA	NA	30.48	good	NA	naturally_occurring	NA	15.24 to 30.48 cm	Durham	NA	NA	NA	NA	NA	NA	NA
2269382	NA	03/30/2020	edit_date	Willow oak	Quercus phellos	Durham	North Carolina	-78.91403854	35.98268142	27707	1527 Hermitage Ct	NA	NA	68.58	good	NA	naturally_occurring	NA	60.96 to 76.2 cm	Durham	NA	NA	NA	NA	NA	NA	NA
2269827	NA	03/30/2020	edit_date	Western catalpa	Catalpa speciosa	Durham	North Carolina	-78.91383771	35.97937172	27707	253-327 East Forest Hills Boulevard	NA	Forest hills park	38.1	good	NA	introduced	NA	30.48 to 45.72 cm	Durham	NA	NA	NA	NA	NA	NA	NA
2304386	NA	03/30/2020	edit_date	Eastern redbud	Cercis canadensis	Durham	North Carolina	-78.90561372	36.01192471	27701	1209 North Duke Street	Walltown	NA	5.08	fair	NA	naturally_occurring	NA	0 to 15.24 cm	Durham	NA	NA	NA	NA	NA	NA	NA
2304844	NA	03/30/2020	edit_date	Common crapemyrtle	Lagerstroemia	Durham	North Carolina	-78.90556846	36.00671689	27701	802 North Duke Street	Walltown	NA	10.16	fair	NA	no_info	NA	0 to 15.24 cm	Durham	NA	NA	NA	NA	NA	NA	NA
2305900	NA	03/30/2020	edit_date	Eastern redbud	Cercis canadensis	Durham	North Carolina	-78.90865803	36.00658508	27701	1003 Monmouth Ave	Walltown	NA	10.16	fair	NA	naturally_occurring	NA	0 to 15.24 cm	Durham	NA	NA	NA	NA	NA	NA	NA
2304954	NA	03/30/2020	edit_date	Swamp white oak	Quercus bicolor	Durham	North Carolina	-78.89605218	36.00567494	27701	1101-1103 Glendale Avenue	NA	NA	12.7	good	NA	naturally_occurring	NA	0 to 15.24 cm	Durham	NA	NA	NA	NA	NA	NA	NA
2248617	NA	03/30/2020	edit_date	Willow oak	Quercus phellos	Durham	North Carolina	-78.91884512	36.02093723	27705	1402 Broad Street	NA	NA	53.34	fair	NA	naturally_occurring	NA	45.72 to 60.96 cm	Durham	NA	NA	NA	NA	NA	NA	NA
2252298	NA	03/30/2020	edit_date	Willow oak	Quercus phellos	Durham	North Carolina	-78.91247615	36.00919419	27701	749 N Buchanan Blvd	Walltown	NA	91.44	fair	NA	naturally_occurring	NA	more than 76.2 cm	Durham	NA	NA	NA	NA	NA	NA	NA
2270628	NA	03/30/2020	edit_date	Overcup oak	Quercus lyrata	Durham	North Carolina	-78.91409218	35.97663872	27707	214 Forest Wood Dr	NA	NA	12.7	excellent	NA	naturally_occurring	NA	0 to 15.24 cm	Durham	NA	NA	NA	NA	NA	NA	NA
2269932	NA	06/22/2020	edit_date	Chinese elm	Ulmus parvifolia	Durham	North Carolina	-78.91315985	35.97985801	27707	1639 University Drive	NA	Forest hills park	20.32	excellent	NA	introduced	NA	15.24 to 30.48 cm	Durham	NA	NA	NA	NA	NA	NA	NA
2890839	NA	03/30/2020	edit_date	Littleleaf linden	Tilia cordata	Durham	North Carolina	-78.89754295	36.02132404	27704	2325 Glendale Ave	NA	NA	2.54	good	NA	introduced	NA	0 to 15.24 cm	Durham	NA	NA	NA	NA	NA	NA	NA
2248560	NA	03/30/2020	edit_date	Willow oak	Quercus phellos	Durham	North Carolina	-78.91461265	36.01042638	27705	808 Onslow Street	Walltown	NA	45.72	fair	NA	naturally_occurring	NA	30.48 to 45.72 cm	Durham	NA	NA	NA	NA	NA	NA	NA
2248605	NA	03/30/2020	edit_date	Willow oak	Quercus phellos	Durham	North Carolina	-78.90180415	36.02384493	27704	2523 Glendale Avenue	NA	NA	55.88	fair	NA	naturally_occurring	NA	45.72 to 60.96 cm	Durham	NA	NA	NA	NA	NA	NA	NA
2248846	NA	03/30/2020	edit_date	Willow oak	Quercus phellos	Durham	North Carolina	-78.91621046	36.01713489	27705	1506 West Club Boulevard	Walltown	NA	55.88	good	NA	naturally_occurring	NA	45.72 to 60.96 cm	Durham	NA	NA	NA	NA	NA	NA	NA
2249100	NA	03/30/2020	edit_date	Willow oak	Quercus phellos	Durham	North Carolina	-78.9057371	36.01295744	27701	1311 N Duke St	Walltown	NA	66.04	fair	NA	naturally_occurring	NA	60.96 to 76.2 cm	Durham	NA	NA	NA	NA	NA	NA	NA
2249625	NA	03/30/2020	edit_date	Willow oak	Quercus phellos	Durham	North Carolina	-78.89005673	36.01275103	27701	209 East Knox Street	NA	NA	91.44	good	NA	naturally_occurring	NA	more than 76.2 cm	Durham	NA	NA	NA	NA	NA	NA	NA
2248787	NA	06/28/2020	edit_date	Willow oak	Quercus phellos	Durham	North Carolina	-78.89762208	36.02200739	27704	420 W Lavender Ave	NA	NA	53.34	fair	NA	naturally_occurring	NA	45.72 to 60.96 cm	Durham	NA	NA	NA	NA	NA	NA	NA
2269696	NA	03/30/2020	edit_date	Willow oak	Quercus phellos	Durham	North Carolina	-78.91445136	35.98003289	27707	1712-1748 University Drive	NA	NA	104.14	fair	NA	naturally_occurring	NA	more than 76.2 cm	Durham	NA	NA	NA	NA	NA	NA	NA
2304224	NA	03/30/2020	edit_date	Ginkgo	Ginkgo biloba	Durham	North Carolina	-78.9093554	36.00349743	27701	1012 Gloria Ave	Walltown	NA	5.08	good	NA	introduced	NA	0 to 15.24 cm	Durham	NA	NA	NA	NA	NA	NA	NA
2304947	NA	03/30/2020	edit_date	Willow oak	Quercus phellos	Durham	North Carolina	-78.89606249	36.00641814	27701	1109 Glendale Avenue	NA	NA	5.08	good	NA	naturally_occurring	NA	0 to 15.24 cm	Durham	NA	NA	NA	NA	NA	NA	NA
2304918	NA	03/30/2020	edit_date	Swamp white oak	Quercus bicolor	Durham	North Carolina	-78.8961415	36.0053982	27701	201 W Trinity Ave	NA	NA	5.08	excellent	NA	naturally_occurring	NA	0 to 15.24 cm	Durham	NA	NA	NA	NA	NA	NA	NA
2305379	NA	03/30/2020	edit_date	Trident maple	Acer buergerianum	Durham	North Carolina	-78.89885858	35.99597228	27701	141-177 City Hall Plaza	Downtown	NA	10.16	fair	NA	introduced	NA	0 to 15.24 cm	Durham	NA	NA	NA	NA	NA	NA	NA
2305050	NA	03/30/2020	edit_date	Willow oak	Quercus phellos	Durham	North Carolina	-78.91229147	36.00526719	27701	312 North Buchanan Boulevard	Walltown	NA	12.7	excellent	NA	naturally_occurring	NA	0 to 15.24 cm	Durham	NA	NA	NA	NA	NA	NA	NA
2304323	NA	03/30/2020	edit_date	Chinese pistache	Pistacia chinensis	Durham	North Carolina	-78.93388018	36.0176881	27705	2423 W Club Blvd	NA	NA	12.7	good	NA	introduced	NA	0 to 15.24 cm	Durham	NA	NA	NA	NA	NA	NA	NA
2305193	NA	03/30/2020	edit_date	Chinese elm	Ulmus parvifolia	Durham	North Carolina	-78.89906511	35.99420339	27701	224 E Parrish St	Downtown	NA	15.24	excellent	NA	introduced	NA	0 to 15.24 cm	Durham	NA	NA	NA	NA	NA	NA	NA
2249976	NA	03/30/2020	edit_date	Willow oak	Quercus phellos	Durham	North Carolina	-78.91308367	36.01546979	27701	1106 Lancaster Street	Walltown	NA	96.52	fair	NA	naturally_occurring	NA	more than 76.2 cm	Durham	NA	NA	NA	NA	NA	NA	NA
2270279	NA	03/30/2020	edit_date	Eastern red cedar	Juniperus virginiana	Durham	North Carolina	-78.89528716	36.02121189	27704	2401-2499 Acadia Street	NA	Northgate park	45.72	good	NA	naturally_occurring	NA	30.48 to 45.72 cm	Durham	NA	NA	NA	NA	NA	NA	NA
2304181	NA	03/30/2020	edit_date	Trident maple	Acer buergerianum	Durham	North Carolina	-78.91851649	36.01166652	27705	1721 Green St	Old west durham	NA	7.62	good	NA	introduced	NA	0 to 15.24 cm	Durham	NA	NA	NA	NA	NA	NA	NA
2305254	NA	03/30/2020	edit_date	Red maple	Acer rubrum	Durham	North Carolina	-78.90474468	35.99650557	27701	100 Ramseur Street	Downtown	NA	15.24	fair	NA	naturally_occurring	NA	0 to 15.24 cm	Durham	NA	NA	NA	NA	NA	NA	NA
2303967	NA	03/30/2020	edit_date	Willow oak	Quercus phellos	Durham	North Carolina	-78.90556008	36.00599381	27701	712 N Duke St	Walltown	NA	71.12	fair	NA	naturally_occurring	NA	60.96 to 76.2 cm	Durham	NA	NA	NA	NA	NA	NA	NA
2303857	NA	03/30/2020	edit_date	Water oak	Quercus nigra	Durham	North Carolina	-78.91924345	36.00555231	27705	1802 West Main Street	Old west durham	NA	81.28	fair	NA	naturally_occurring	NA	more than 76.2 cm	Durham	NA	NA	NA	NA	NA	NA	NA
2304356	2017to2018	05/26/2020	edit_date	Trident maple	Acer buergerianum	Durham	North Carolina	-78.91164735	36.01512701	27701	1100 N Buchanan Blvd	Walltown	NA	2.54	good	NA	introduced	NA	0 to 15.24 cm	Durham	NA	NA	NA	NA	NA	NA	NA
2250054	NA	03/30/2020	edit_date	Willow oak	Quercus phellos	Durham	North Carolina	-78.89690727	36.00768298	27701	208 Dacian Ave	NA	NA	63.5	fair	NA	naturally_occurring	NA	60.96 to 76.2 cm	Durham	NA	NA	NA	NA	NA	NA	NA
2250315	NA	03/30/2020	edit_date	Southern red oak	Quercus falcata	Durham	North Carolina	-78.8887319	36.01248989	27701	1726 Vista St	NA	NA	71.12	good	NA	naturally_occurring	NA	60.96 to 76.2 cm	Durham	NA	NA	NA	NA	NA	NA	NA
2249412	NA	03/30/2020	edit_date	Willow oak	Quercus phellos	Durham	North Carolina	-78.92297532	36.01395491	27705	980-998 Edith Street	Old west durham	NA	78.74	fair	NA	naturally_occurring	NA	more than 76.2 cm	Durham	NA	NA	NA	NA	NA	NA	NA
2249884	NA	03/30/2020	edit_date	Willow oak	Quercus phellos	Durham	North Carolina	-78.91937131	36.00986257	27705	1760-1798 West Markham Avenue	Old west durham	NA	101.6	fair	NA	naturally_occurring	NA	more than 76.2 cm	Durham	NA	NA	NA	NA	NA	NA	NA
2269448	NA	03/30/2020	edit_date	Green ash	Fraxinus pennsylvanica	Durham	North Carolina	-78.89488816	36.02076947	27704	2401-2499 Acadia Street	NA	Northgate park	86.36	good	NA	naturally_occurring	NA	more than 76.2 cm	Durham	NA	NA	NA	NA	NA	NA	NA
2304725	NA	03/30/2020	edit_date	Common crapemyrtle	Lagerstroemia	Durham	North Carolina	-78.91387291	36.01157323	27705	1302 Green Street	Walltown	NA	15.24	good	NA	no_info	NA	0 to 15.24 cm	Durham	NA	NA	NA	NA	NA	NA	NA
2303995	NA	03/30/2020	edit_date	Overcup oak	Quercus lyrata	Durham	North Carolina	-78.90905902	36.00339111	27701	1009 Gloria Ave	Walltown	NA	27.94	excellent	NA	naturally_occurring	NA	15.24 to 30.48 cm	Durham	NA	NA	NA	NA	NA	NA	NA
2303890	NA	03/30/2020	edit_date	Sweetgum	Liquidambar styraciflua	Durham	North Carolina	-78.91133051	36.0131603	27701	1121 West Knox Street	Walltown	NA	78.74	fair	NA	naturally_occurring	NA	more than 76.2 cm	Durham	NA	NA	NA	NA	NA	NA	NA
2305803	NA	03/30/2020	edit_date	Common crapemyrtle	Lagerstroemia	Durham	North Carolina	-78.9018489	35.99797143	27701	275-299 Foster Street	NA	NA	7.62	fair	NA	no_info	NA	0 to 15.24 cm	Durham	NA	NA	NA	NA	NA	NA	NA
2248899	NA	03/30/2020	edit_date	Callery pear	Pyrus calleryana	Durham	North Carolina	-78.89969006	36.00541339	27701	311 W Trinity Ave	NA	NA	15.24	good	NA	introduced	NA	0 to 15.24 cm	Durham	NA	NA	NA	NA	NA	NA	NA
2248592	NA	03/30/2020	edit_date	Willow oak	Quercus phellos	Durham	North Carolina	-78.89053166	36.01628445	27704	1917 N Roxboro St	NA	NA	53.34	good	NA	naturally_occurring	NA	45.72 to 60.96 cm	Durham	NA	NA	NA	NA	NA	NA	NA
2249364	NA	03/30/2020	edit_date	Willow oak	Quercus phellos	Durham	North Carolina	-78.88972646	36.010665	27701	217 East Markham Avenue	NA	NA	160.02	good	NA	naturally_occurring	NA	more than 76.2 cm	Durham	NA	NA	NA	NA	NA	NA	NA
2250304	NA	03/30/2020	edit_date	Water oak	Quercus nigra	Durham	North Carolina	-78.89605466	36.00979329	27701	1417 Glendale Avenue	Walltown	NA	71.12	good	NA	naturally_occurring	NA	60.96 to 76.2 cm	Durham	NA	NA	NA	NA	NA	NA	NA
2248688	NA	03/30/2020	edit_date	Water oak	Quercus nigra	Durham	North Carolina	-78.90950259	36.01514301	27701	1406 Dollar Avenue	NA	NA	58.42	fair	NA	naturally_occurring	NA	45.72 to 60.96 cm	Durham	NA	NA	NA	NA	NA	NA	NA
2249399	NA	03/30/2020	edit_date	Willow oak	Quercus phellos	Durham	North Carolina	-78.90513226	36.01293357	27701	1308 N Duke St	Walltown	NA	78.74	good	NA	naturally_occurring	NA	more than 76.2 cm	Durham	NA	NA	NA	NA	NA	NA	NA
2249952	NA	03/30/2020	edit_date	Willow oak	Quercus phellos	Durham	North Carolina	-78.89822692	36.02168633	27704	2357 Glendale Ave	NA	NA	104.14	good	NA	naturally_occurring	NA	more than 76.2 cm	Durham	NA	NA	NA	NA	NA	NA	NA
2269186	NA	03/30/2020	edit_date	Willow oak	Quercus phellos	Durham	North Carolina	-78.91042024	35.98366354	27707	1006 E Forest Hills Blvd	NA	NA	73.66	good	NA	naturally_occurring	NA	60.96 to 76.2 cm	Durham	NA	NA	NA	NA	NA	NA	NA
2269964	NA	03/30/2020	edit_date	Baldcypress	Taxodium distichum	Durham	North Carolina	-78.91320372	35.97858311	27707	300-348 East Forest Hills Boulevard	NA	Forest hills park	27.94	excellent	NA	naturally_occurring	NA	15.24 to 30.48 cm	Durham	NA	NA	NA	NA	NA	NA	NA
2270044	NA	03/30/2020	edit_date	Willow oak	Quercus phellos	Durham	North Carolina	-78.91617417	35.97768659	27707	100 Briarcliff Road	NA	NA	88.9	good	NA	naturally_occurring	NA	more than 76.2 cm	Durham	NA	NA	NA	NA	NA	NA	NA
2305465	NA	03/30/2020	edit_date	Red maple	Acer rubrum	Durham	North Carolina	-78.9002607	36.00667458	27701	316 Monmouth Ave	NA	NA	15.24	good	NA	naturally_occurring	NA	0 to 15.24 cm	Durham	NA	NA	NA	NA	NA	NA	NA
2305279	NA	03/30/2020	edit_date	Overcup oak	Quercus lyrata	Durham	North Carolina	-78.90953109	36.00761571	27701	1013 Dacian Ave	Walltown	NA	17.78	excellent	NA	naturally_occurring	NA	15.24 to 30.48 cm	Durham	NA	NA	NA	NA	NA	NA	NA
2304781	NA	03/30/2020	edit_date	Common crapemyrtle	Lagerstroemia	Durham	North Carolina	-78.90948817	36.00222263	27701	1001 Lamond Ave	Downtown	NA	40.64	good	NA	no_info	NA	30.48 to 45.72 cm	Durham	NA	NA	NA	NA	NA	NA	NA
2250412	NA	03/30/2020	edit_date	Willow oak	Quercus phellos	Durham	North Carolina	-78.91941214	36.01141186	27705	820 Broad Street	Old west durham	NA	73.66	poor	NA	naturally_occurring	NA	60.96 to 76.2 cm	Durham	NA	NA	NA	NA	NA	NA	NA
2248644	NA	03/30/2020	edit_date	Willow oak	Quercus phellos	Durham	North Carolina	-78.88899237	36.01198182	27701	1718 Vista Street	NA	NA	78.74	fair	NA	naturally_occurring	NA	more than 76.2 cm	Durham	NA	NA	NA	NA	NA	NA	NA
2249774	NA	03/30/2020	edit_date	Willow oak	Quercus phellos	Durham	North Carolina	-78.9301841	35.99833409	27701	1995 Duke University Rd	NA	NA	86.36	fair	NA	naturally_occurring	NA	more than 76.2 cm	Durham	NA	NA	NA	NA	NA	NA	NA
2250015	NA	03/30/2020	edit_date	Willow oak	Quercus phellos	Durham	North Carolina	-78.89706016	36.01011847	27701	311 W Markham Ave	Walltown	NA	96.52	good	NA	naturally_occurring	NA	more than 76.2 cm	Durham	NA	NA	NA	NA	NA	NA	NA
2249251	NA	03/30/2020	edit_date	Willow oak	Quercus phellos	Durham	North Carolina	-78.89339224	36.00807895	27701	1210 N Mangum St	NA	NA	114.3	good	NA	naturally_occurring	NA	more than 76.2 cm	Durham	NA	NA	NA	NA	NA	NA	NA
2248613	2017to2018	05/26/2020	edit_date	Elm	Ulmus	Durham	North Carolina	-78.91461509	36.01021516	27705	804 Onslow Street	Walltown	NA	2.54	good	NA	no_info	NA	0 to 15.24 cm	Durham	NA	NA	NA	NA	NA	NA	NA
2269866	NA	03/30/2020	edit_date	Trident maple	Acer buergerianum	Durham	North Carolina	-78.91769171	35.98456425	27707	1405 Forestview St	NA	NA	7.62	good	NA	introduced	NA	0 to 15.24 cm	Durham	NA	NA	NA	NA	NA	NA	NA
2270502	NA	03/30/2020	edit_date	Dogwood	Cornus	Durham	North Carolina	-78.89483124	36.02035542	27704	2441 Acadia St	NA	Northgate park	15.24	good	NA	no_info	NA	0 to 15.24 cm	Durham	NA	NA	NA	NA	NA	NA	NA
2270646	NA	03/30/2020	edit_date	Willow oak	Quercus phellos	Durham	North Carolina	-78.91205221	35.98341843	27707	1529-1599 University Drive	NA	NA	20.32	excellent	NA	naturally_occurring	NA	15.24 to 30.48 cm	Durham	NA	NA	NA	NA	NA	NA	NA
2270093	NA	03/30/2020	edit_date	Winged elm	Ulmus alata	Durham	North Carolina	-78.91195446	35.97963408	27707	511 E Forest Hills Blvd	NA	NA	58.42	good	NA	naturally_occurring	NA	45.72 to 60.96 cm	Durham	NA	NA	NA	NA	NA	NA	NA
2269255	NA	03/30/2020	edit_date	Willow oak	Quercus phellos	Durham	North Carolina	-78.91094416	35.98376787	27707	937-1011 East Forest Hills Boulevard	NA	NA	134.62	good	NA	naturally_occurring	NA	more than 76.2 cm	Durham	NA	NA	NA	NA	NA	NA	NA
2270218	NA	03/30/2020	edit_date	Willow oak	Quercus phellos	Durham	North Carolina	-78.87779117	35.98400565	27703	202 South Driver Street	Old east durham	NA	86.36	fair	NA	naturally_occurring	NA	more than 76.2 cm	Durham	NA	NA	NA	NA	NA	NA	NA
2270222	NA	03/30/2020	edit_date	Willow oak	Quercus phellos	Durham	North Carolina	-78.91341734	35.97873997	27707	300-348 East Forest Hills Boulevard	NA	NA	137.16	good	NA	naturally_occurring	NA	more than 76.2 cm	Durham	NA	NA	NA	NA	NA	NA	NA
2269842	NA	03/30/2020	edit_date	Common crapemyrtle	Lagerstroemia	Durham	North Carolina	-78.9140268	35.97918994	27707	253-327 East Forest Hills Boulevard	NA	Forest hills park	7.62	good	NA	no_info	NA	0 to 15.24 cm	Durham	NA	NA	NA	NA	NA	NA	NA
2303942	NA	03/30/2020	edit_date	Water oak	Quercus nigra	Durham	North Carolina	-78.91505443	36.0035015	27701	1401-1481 West Main Street	NA	NA	73.66	fair	NA	naturally_occurring	NA	60.96 to 76.2 cm	Durham	NA	NA	NA	NA	NA	NA	NA
2304229	2017to2018	05/26/2020	edit_date	Chinese redbud	Cercis chinensis	Durham	North Carolina	-78.90820807	36.01390524	27701	1312 North Gregson Street	NA	NA	2.54	fair	NA	introduced	NA	0 to 15.24 cm	Durham	NA	NA	NA	NA	NA	NA	NA
2304789	NA	03/30/2020	edit_date	Green ash	Fraxinus pennsylvanica	Durham	North Carolina	-78.91087286	36.00232841	27701	202 Watts St	Downtown	NA	12.7	good	NA	naturally_occurring	NA	0 to 15.24 cm	Durham	NA	NA	NA	NA	NA	NA	NA
2304266	NA	03/30/2020	edit_date	Trident maple	Acer buergerianum	Durham	North Carolina	-78.89505118	36.00549151	27701	112 W Trinity Ave	NA	NA	12.7	good	NA	introduced	NA	0 to 15.24 cm	Durham	NA	NA	NA	NA	NA	NA	NA
2304859	NA	03/30/2020	edit_date	Common crapemyrtle	Lagerstroemia	Durham	North Carolina	-78.9063319	36.01680219	27701	909 West Club Boulevard	NA	NA	15.24	excellent	NA	no_info	NA	0 to 15.24 cm	Durham	NA	NA	NA	NA	NA	NA	NA
2305530	NA	03/30/2020	edit_date	Chinese elm	Ulmus parvifolia	Durham	North Carolina	-78.90044376	35.994849	27701	104 East Main Street	Downtown	NA	25.4	good	NA	introduced	NA	15.24 to 30.48 cm	Durham	NA	NA	NA	NA	NA	NA	NA
2250116	NA	03/30/2020	edit_date	Willow oak	Quercus phellos	Durham	North Carolina	-78.92375886	36.01963083	27705	2016 Wilson St	NA	NA	66.04	fair	NA	naturally_occurring	NA	60.96 to 76.2 cm	Durham	NA	NA	NA	NA	NA	NA	NA
2304055	NA	03/30/2020	edit_date	Black gum	Nyssa sylvatica	Durham	North Carolina	-78.90190959	35.99679555	NA	NA	Downtown	NA	17.78	excellent	NA	naturally_occurring	NA	15.24 to 30.48 cm	Durham	NA	NA	NA	NA	NA	NA	NA
2304214	2017to2018	05/26/2020	edit_date	Eastern redbud	Cercis canadensis	Durham	North Carolina	-78.9082225	36.01507404	27701	1400 North Gregson Street	NA	NA	2.54	good	NA	naturally_occurring	NA	0 to 15.24 cm	Durham	NA	NA	NA	NA	NA	NA	NA
2303873	NA	03/30/2020	edit_date	Willow oak	Quercus phellos	Durham	North Carolina	-78.91662419	36.00975722	27705	1559 W Markham Ave	Walltown	NA	78.74	fair	NA	naturally_occurring	NA	more than 76.2 cm	Durham	NA	NA	NA	NA	NA	NA	NA
2303732	NA	03/30/2020	edit_date	Willow oak	Quercus phellos	Durham	North Carolina	-78.91203694	36.01540444	27701	1103 North Buchanan Boulevard	Walltown	NA	99.06	fair	NA	naturally_occurring	NA	more than 76.2 cm	Durham	NA	NA	NA	NA	NA	NA	NA
2305166	NA	04/19/2020	edit_date	White oak	Quercus alba	Durham	North Carolina	-78.90860468	36.01499655	27701	1010 Englewood Avenue	NA	NA	25.4	good	NA	naturally_occurring	NA	15.24 to 30.48 cm	Durham	NA	NA	NA	NA	NA	NA	NA
2305523	NA	03/30/2020	edit_date	Red maple	Acer rubrum	Durham	North Carolina	-78.90198268	35.9942118	27701	550 West Pettigrew Street	Southside/ college view	NA	12.7	fair	NA	naturally_occurring	NA	0 to 15.24 cm	Durham	NA	NA	NA	NA	NA	NA	NA
2305485	NA	03/30/2020	edit_date	Chinese pistache	Pistacia chinensis	Durham	North Carolina	-78.89961731	35.99689401	27701	326-416 East Chapel Hill Street	Downtown	NA	27.94	excellent	NA	introduced	NA	15.24 to 30.48 cm	Durham	NA	NA	NA	NA	NA	NA	NA
2942617	2019to2020	03/05/2020	edit_date	Shantung maple	Acer truncatum	Durham	North Carolina	-78.91916156	36.01553922	27705	1100 Broad St	Old west durham	NA	5.08	good	NA	introduced	NA	0 to 15.24 cm	Durham	NA	NA	NA	NA	NA	NA	NA
2941830	2019to2020	03/05/2020	edit_date	Eastern redbud	Cercis canadensis	Durham	North Carolina	-78.89249647	36.01981249	27704	101 East Club Boulevard	NA	NA	1.27	good	NA	naturally_occurring	NA	0 to 15.24 cm	Durham	NA	NA	NA	NA	NA	NA	NA
2248666	NA	03/30/2020	edit_date	Willow oak	Quercus phellos	Durham	North Carolina	-78.89449596	36.01115601	27701	1417 Acadia Street	NA	NA	53.34	fair	NA	naturally_occurring	NA	45.72 to 60.96 cm	Durham	NA	NA	NA	NA	NA	NA	NA
2249221	NA	03/30/2020	edit_date	Willow oak	Quercus phellos	Durham	North Carolina	-78.89296913	36.01983321	27704	102 West Club Boulevard	NA	NA	93.98	poor	NA	naturally_occurring	NA	more than 76.2 cm	Durham	NA	NA	NA	NA	NA	NA	NA
2269135	NA	03/30/2020	edit_date	Willow oak	Quercus phellos	Durham	North Carolina	-78.88817209	36.0195231	27704	320 E Club Blvd	NA	NA	101.6	fair	NA	naturally_occurring	NA	more than 76.2 cm	Durham	NA	NA	NA	NA	NA	NA	NA
2304765	NA	03/30/2020	edit_date	Common crapemyrtle	Lagerstroemia	Durham	North Carolina	-78.90577331	36.01098959	NA	NA	Walltown	NA	7.62	good	NA	no_info	NA	0 to 15.24 cm	Durham	NA	NA	NA	NA	NA	NA	NA
2305162	NA	03/30/2020	edit_date	American elm	Ulmus americana	Durham	North Carolina	-78.91239703	36.00370682	27701	204 N Buchanan Blvd	Walltown	NA	17.78	excellent	NA	naturally_occurring	NA	15.24 to 30.48 cm	Durham	NA	NA	NA	NA	NA	NA	NA
2305291	NA	03/30/2020	edit_date	Sugar maple	Acer saccharum	Durham	North Carolina	-78.91015738	36.00349635	27701	1022 Gloria Ave	Walltown	NA	17.78	good	NA	naturally_occurring	NA	15.24 to 30.48 cm	Durham	NA	NA	NA	NA	NA	NA	NA
2305725	NA	03/30/2020	edit_date	American elm	Ulmus americana	Durham	North Carolina	-78.91089606	36.01437325	27701	1315 Watts Street	Walltown	NA	22.86	good	NA	naturally_occurring	NA	15.24 to 30.48 cm	Durham	NA	NA	NA	NA	NA	NA	NA
2303872	NA	03/30/2020	edit_date	Chinese elm	Ulmus parvifolia	Durham	North Carolina	-78.90236992	35.99432871	27701	550 West Pettigrew Street	Southside/ college view	NA	35.56	good	NA	introduced	NA	30.48 to 45.72 cm	Durham	NA	NA	NA	NA	NA	NA	NA
2270324	NA	03/30/2020	edit_date	Chinese elm	Ulmus parvifolia	Durham	North Carolina	-78.87771255	35.9833893	27703	212 South Driver Street	Old east durham	NA	12.7	good	NA	introduced	NA	0 to 15.24 cm	Durham	NA	NA	NA	NA	NA	NA	NA
2269410	NA	03/30/2020	edit_date	Willow oak	Quercus phellos	Durham	North Carolina	-78.8885656	36.01953755	27704	320 E Club Blvd	NA	NA	53.34	fair	NA	naturally_occurring	NA	45.72 to 60.96 cm	Durham	NA	NA	NA	NA	NA	NA	NA
2947500	NA	06/17/2020	edit_date	Common crapemyrtle	Lagerstroemia	Durham	North Carolina	-78.93359041	35.94169602	27713	Carlton Crossing Dr	NA	NA	43.18	good	NA	no_info	NA	30.48 to 45.72 cm	Durham	NA	NA	NA	NA	NA	NA	NA
2947501	NA	06/17/2020	edit_date	Common crapemyrtle	Lagerstroemia	Durham	North Carolina	-78.933573	35.94173292	27713	Carlton Crossing Dr	NA	NA	38.1	good	NA	no_info	NA	30.48 to 45.72 cm	Durham	NA	NA	NA	NA	NA	NA	NA
2947502	NA	06/17/2020	edit_date	Common crapemyrtle	Lagerstroemia	Durham	North Carolina	-78.93358318	35.94176959	27713	4604 Carlton Crossing Dr	NA	NA	38.1	good	NA	no_info	NA	30.48 to 45.72 cm	Durham	NA	NA	NA	NA	NA	NA	NA
2947503	NA	06/17/2020	edit_date	Chinese elm	Ulmus parvifolia	Durham	North Carolina	-78.93260969	35.93510982	27713	1 Shady Ridge Ct	NA	NA	15.24	good	NA	introduced	NA	0 to 15.24 cm	Durham	NA	NA	NA	NA	NA	NA	NA
2908241	NA	03/30/2020	edit_date	Eastern red cedar	Juniperus virginiana	Durham	North Carolina	-78.88880063	36.02804643	27704	2916 Banner St	NA	NA	15.24	good	NA	naturally_occurring	NA	0 to 15.24 cm	Durham	NA	NA	NA	NA	NA	NA	NA
2947504	NA	06/17/2020	edit_date	Loblolly pine	Pinus taeda	Durham	North Carolina	-78.93102355	35.93503026	27713	5114 Greyfield Blvd	NA	NA	38.1	good	NA	naturally_occurring	NA	30.48 to 45.72 cm	Durham	NA	NA	NA	NA	NA	NA	NA
2600710	NA	03/30/2020	edit_date	Trident maple	Acer buergerianum	Durham	North Carolina	-78.91559958	36.01450543	27705	1018 Berkeley St	Walltown	NA	2.54	excellent	NA	introduced	NA	0 to 15.24 cm	Durham	NA	NA	NA	NA	NA	NA	NA
2873687	NA	03/30/2020	edit_date	Common crapemyrtle	Lagerstroemia	Durham	North Carolina	-78.90589401	35.98606885	NA	NA	Southside/ college view	NA	15.24	good	NA	no_info	NA	0 to 15.24 cm	Durham	NA	NA	NA	NA	NA	NA	NA
2908243	NA	03/30/2020	edit_date	Red mulberry	Morus rubra	Durham	North Carolina	-78.88881124	36.02810715	27704	2916 Banner St	NA	NA	15.24	good	NA	naturally_occurring	NA	0 to 15.24 cm	Durham	NA	NA	NA	NA	NA	NA	NA
2910921	NA	03/30/2020	edit_date	Common crapemyrtle	Lagerstroemia	Durham	North Carolina	-78.88668729	35.97481359	27701	814 S Plum St	NA	NA	53.34	good	NA	no_info	NA	45.72 to 60.96 cm	Durham	NA	NA	NA	NA	NA	NA	NA
2947505	NA	06/17/2020	edit_date	Black cherry	Prunus serotina	Durham	North Carolina	-78.92908321	35.93760886	27713	805 Clearview Ln	NA	NA	5.08	good	NA	naturally_occurring	NA	0 to 15.24 cm	Durham	NA	NA	NA	NA	NA	NA	NA
2908244	NA	03/30/2020	edit_date	Peach	Prunus persica	Durham	North Carolina	-78.88896391	36.02875702	27704	402 Bon Air Ave	NA	NA	15.24	fair	NA	introduced	NA	0 to 15.24 cm	Durham	NA	NA	NA	NA	NA	NA	NA
2873689	NA	03/30/2020	edit_date	Common crapemyrtle	Lagerstroemia	Durham	North Carolina	-78.90592285	35.98622294	27707	802 South St	Southside/ college view	NA	15.24	good	NA	no_info	NA	0 to 15.24 cm	Durham	NA	NA	NA	NA	NA	NA	NA
2947506	NA	06/17/2020	edit_date	Common crapemyrtle	Lagerstroemia	Durham	North Carolina	-78.94022191	35.93291637	27713	5103 Starcross Ln	NA	NA	43.18	good	NA	no_info	NA	30.48 to 45.72 cm	Durham	NA	NA	NA	NA	NA	NA	NA
2873690	NA	03/30/2020	edit_date	Common crapemyrtle	Lagerstroemia	Durham	North Carolina	-78.90593894	35.98629131	27707	802 South St	Southside/ college view	NA	15.24	good	NA	no_info	NA	0 to 15.24 cm	Durham	NA	NA	NA	NA	NA	NA	NA
2873691	NA	03/30/2020	edit_date	Common crapemyrtle	Lagerstroemia	Durham	North Carolina	-78.90581019	35.98639657	27707	803 South St	Southside/ college view	NA	12.7	good	NA	no_info	NA	0 to 15.24 cm	Durham	NA	NA	NA	NA	NA	NA	NA
2947507	NA	06/17/2020	edit_date	Holly	Ilex	Durham	North Carolina	-78.94188285	35.93227628	27713	5103 Starcross Ln	NA	NA	25.4	good	NA	no_info	NA	15.24 to 30.48 cm	Durham	NA	NA	NA	NA	NA	NA	NA
2873692	NA	03/30/2020	edit_date	Common crapemyrtle	Lagerstroemia	Durham	North Carolina	-78.90581757	35.98641827	27707	803 South St	Southside/ college view	NA	12.7	good	NA	no_info	NA	0 to 15.24 cm	Durham	NA	NA	NA	NA	NA	NA	NA
2947508	NA	06/17/2020	edit_date	Common crapemyrtle	Lagerstroemia	Durham	North Carolina	-78.94087448	35.93178506	27713	4904 Greenview Dr	NA	NA	12.7	good	NA	no_info	NA	0 to 15.24 cm	Durham	NA	NA	NA	NA	NA	NA	NA
2873693	NA	03/30/2020	edit_date	Common crapemyrtle	Lagerstroemia	Durham	North Carolina	-78.9058283	35.98644811	27707	803 South St	Southside/ college view	NA	12.7	good	NA	no_info	NA	0 to 15.24 cm	Durham	NA	NA	NA	NA	NA	NA	NA
2908245	NA	03/30/2020	edit_date	Peach	Prunus persica	Durham	North Carolina	-78.88893306	36.02862471	27704	402 Bon Air Ave	NA	NA	5.08	good	NA	introduced	NA	0 to 15.24 cm	Durham	NA	NA	NA	NA	NA	NA	NA
2947509	NA	06/17/2020	edit_date	Common crapemyrtle	Lagerstroemia	Durham	North Carolina	-78.94193553	35.92835906	27713	5307 Oakbrook Dr	NA	NA	25.4	good	NA	no_info	NA	15.24 to 30.48 cm	Durham	NA	NA	NA	NA	NA	NA	NA
2873694	NA	03/30/2020	edit_date	Eastern hophornbeam	Ostrya virginiana	Durham	North Carolina	-78.90620247	35.98649695	27707	709 Fargo St	NA	NA	10.16	good	NA	naturally_occurring	NA	0 to 15.24 cm	Durham	NA	NA	NA	NA	NA	NA	NA
2908246	NA	03/30/2020	edit_date	Peach	Prunus persica	Durham	North Carolina	-78.88894111	36.02865833	27704	402 Bon Air Ave	NA	NA	5.08	good	NA	introduced	NA	0 to 15.24 cm	Durham	NA	NA	NA	NA	NA	NA	NA
2873695	NA	03/30/2020	edit_date	Common crapemyrtle	Lagerstroemia	Durham	North Carolina	-78.90656461	35.98639229	27707	707 Fargo St	Southside/ college view	NA	10.16	good	NA	no_info	NA	0 to 15.24 cm	Durham	NA	NA	NA	NA	NA	NA	NA
2908247	NA	03/30/2020	edit_date	Peach	Prunus persica	Durham	North Carolina	-78.88894983	36.02869249	27704	402 Bon Air Ave	NA	NA	5.08	good	NA	introduced	NA	0 to 15.24 cm	Durham	NA	NA	NA	NA	NA	NA	NA
2873696	NA	03/30/2020	edit_date	Common crapemyrtle	Lagerstroemia	Durham	North Carolina	-78.90654042	35.98640037	27707	719 Fargo St	Southside/ college view	NA	10.16	good	NA	no_info	NA	0 to 15.24 cm	Durham	NA	NA	NA	NA	NA	NA	NA
2910925	NA	03/30/2020	edit_date	Red maple	Acer rubrum	Durham	North Carolina	-78.88650537	35.97483302	27701	815 S Plum St	NA	NA	40.64	good	NA	naturally_occurring	NA	30.48 to 45.72 cm	Durham	NA	NA	NA	NA	NA	NA	NA
2910926	NA	03/30/2020	edit_date	Common crapemyrtle	Lagerstroemia	Durham	North Carolina	-78.88668445	35.97485147	27701	814 S Plum St	NA	NA	53.34	good	NA	no_info	NA	45.72 to 60.96 cm	Durham	NA	NA	NA	NA	NA	NA	NA
2947511	NA	06/17/2020	edit_date	Common crapemyrtle	Lagerstroemia	Durham	North Carolina	-78.94161507	35.92839766	27713	5306 Oakbrook Dr	NA	NA	25.4	good	NA	no_info	NA	15.24 to 30.48 cm	Durham	NA	NA	NA	NA	NA	NA	NA
2942000	2019to2020	03/05/2020	edit_date	Eastern redbud	Cercis canadensis	Durham	North Carolina	-78.93707214	36.0089793	27705	Duke University	Old west durham	NA	2.54	good	NA	naturally_occurring	NA	0 to 15.24 cm	Durham	NA	NA	NA	NA	NA	NA	NA
2873698	NA	03/30/2020	edit_date	Eastern hophornbeam	Ostrya virginiana	Durham	North Carolina	-78.90673286	35.98626596	27707	707 Fargo St	Southside/ college view	NA	10.16	good	NA	naturally_occurring	NA	0 to 15.24 cm	Durham	NA	NA	NA	NA	NA	NA	NA
2304668	NA	03/30/2020	edit_date	Common crapemyrtle	Lagerstroemia	Durham	North Carolina	-78.91797602	36.01174463	27705	1608 Green St	Walltown	NA	15.24	good	NA	no_info	NA	0 to 15.24 cm	Durham	NA	NA	NA	NA	NA	NA	NA
2944552	NA	03/30/2020	edit_date	Ginkgo	Ginkgo biloba	Durham	North Carolina	-78.90167174	35.99014446	27701	925 Jackie Robinson Dr	Southside/ college view	NA	10.16	good	NA	introduced	NA	0 to 15.24 cm	Durham	NA	NA	NA	NA	NA	NA	NA
2908249	NA	03/30/2020	edit_date	Willow oak	Quercus phellos	Durham	North Carolina	-78.88899073	36.02902383	27704	401 Bon Air Ave	NA	NA	116.84	fair	NA	naturally_occurring	NA	more than 76.2 cm	Durham	NA	NA	NA	NA	NA	NA	NA
2887977	2018to2019	08/27/2019	edit_date	Yellowwood	Cladrastis kentukea	Durham	North Carolina	-78.88041629	35.98407678	27703	201 S Maple St	Old east durham	NA	1.27	good	NA	naturally_occurring	NA	0 to 15.24 cm	Durham	NA	NA	NA	NA	NA	NA	NA
2947512	NA	06/17/2020	edit_date	Common crapemyrtle	Lagerstroemia	Durham	North Carolina	-78.93953749	35.93013512	27713	5102 Brookstone Dr	NA	NA	38.1	good	NA	no_info	NA	30.48 to 45.72 cm	Durham	NA	NA	NA	NA	NA	NA	NA
2873701	NA	03/30/2020	edit_date	Common crapemyrtle	Lagerstroemia	Durham	North Carolina	-78.90588462	35.98562013	27707	900 South St	Southside/ college view	NA	15.24	good	NA	no_info	NA	0 to 15.24 cm	Durham	NA	NA	NA	NA	NA	NA	NA
2839624	NA	03/30/2020	edit_date	Common crapemyrtle	Lagerstroemia	Durham	North Carolina	-78.88866717	35.98958658	27701	1009 Worth St	Downtown	NA	20.32	good	NA	no_info	NA	15.24 to 30.48 cm	Durham	NA	NA	NA	NA	NA	NA	NA
2639772	2017to2018	05/26/2020	edit_date	Bur oak	Quercus macrocarpa	Durham	North Carolina	-78.91830325	36.01222086	27705	907 Clarendon St	Walltown	NA	1.27	fair	NA	introduced	NA	0 to 15.24 cm	Durham	NA	NA	NA	NA	NA	NA	NA
2873703	NA	03/30/2020	edit_date	Common crapemyrtle	Lagerstroemia	Durham	North Carolina	-78.90591279	35.98547472	27707	902 South St	Southside/ college view	NA	15.24	good	NA	no_info	NA	0 to 15.24 cm	Durham	NA	NA	NA	NA	NA	NA	NA
2910931	NA	03/30/2020	edit_date	Red maple	Acer rubrum	Durham	North Carolina	-78.88651451	35.97464893	27701	817 S Plum St	NA	NA	40.64	good	NA	naturally_occurring	NA	30.48 to 45.72 cm	Durham	NA	NA	NA	NA	NA	NA	NA
2910932	NA	03/30/2020	edit_date	Red maple	Acer rubrum	Durham	North Carolina	-78.88669224	35.97465804	27701	816 S Plum St	NA	NA	40.64	fair	NA	naturally_occurring	NA	30.48 to 45.72 cm	Durham	NA	NA	NA	NA	NA	NA	NA
2873705	NA	03/30/2020	edit_date	Common crapemyrtle	Lagerstroemia	Durham	North Carolina	-78.9059718	35.98519908	27707	910 South St	Southside/ college view	NA	15.24	good	NA	no_info	NA	0 to 15.24 cm	Durham	NA	NA	NA	NA	NA	NA	NA
2947513	NA	06/17/2020	edit_date	Callery pear	Pyrus calleryana	Durham	North Carolina	-78.94097943	35.92921323	27713	5204 Brookstone Dr	NA	NA	5.08	good	NA	introduced	NA	0 to 15.24 cm	Durham	NA	NA	NA	NA	NA	NA	NA
2873708	NA	03/30/2020	edit_date	Common crapemyrtle	Lagerstroemia	Durham	North Carolina	-78.9059262	35.98484423	27707	915 South St	Southside/ college view	NA	15.24	good	NA	no_info	NA	0 to 15.24 cm	Durham	NA	NA	NA	NA	NA	NA	NA
2910936	NA	03/30/2020	edit_date	Red maple	Acer rubrum	Durham	North Carolina	-78.88653792	35.97432097	27701	823 S Plum St	NA	NA	43.18	fair	NA	naturally_occurring	NA	30.48 to 45.72 cm	Durham	NA	NA	NA	NA	NA	NA	NA
2910937	NA	03/30/2020	edit_date	Red maple	Acer rubrum	Durham	North Carolina	-78.88652074	35.97448748	27701	821 S Plum St	NA	NA	17.78	fair	NA	naturally_occurring	NA	15.24 to 30.48 cm	Durham	NA	NA	NA	NA	NA	NA	NA
2947515	NA	06/17/2020	edit_date	Darlington oak	Quercus hemisphaerica	Durham	North Carolina	-78.93974248	35.93092922	27713	5110 Longwood Dr	NA	NA	7.62	good	NA	naturally_occurring	NA	0 to 15.24 cm	Durham	NA	NA	NA	NA	NA	NA	NA
2839771	NA	03/30/2020	edit_date	Red maple	Acer rubrum	Durham	North Carolina	-78.8841321	35.98734437	27703	76ÃƒÆ’Ã†â€™Ãƒâ€ Ã¢â‚¬â„¢ÃƒÆ’Ã¢â‚¬Å¡Ãƒâ€šÃ‚Â98 Kendrick Cir	Old east durham	NA	7.62	fair	NA	naturally_occurring	NA	0 to 15.24 cm	Durham	NA	NA	NA	NA	NA	NA	NA
2873710	NA	03/30/2020	edit_date	Common crapemyrtle	Lagerstroemia	Durham	North Carolina	-78.90586182	35.9851242	27707	911 South St	Southside/ college view	NA	15.24	good	NA	no_info	NA	0 to 15.24 cm	Durham	NA	NA	NA	NA	NA	NA	NA
2303802	NA	03/30/2020	edit_date	Sweetgum	Liquidambar styraciflua	Durham	North Carolina	-78.9021734	36.01284342	27701	713 West Knox Street	Walltown	NA	40.64	good	NA	naturally_occurring	NA	30.48 to 45.72 cm	Durham	NA	NA	NA	NA	NA	NA	NA
2749049	2017to2018	05/26/2020	edit_date	Chinese elm	Ulmus parvifolia	Durham	North Carolina	-78.88389453	35.9877427	27703	301 N Plum St	Old east durham	NA	2.032	excellent	26.24672	introduced	more than 18.29 m	0 to 15.24 cm	Durham	NA	NA	NA	NA	NA	NA	NA
2639810	2017to2018	05/26/2020	edit_date	American hornbeam	Carpinus caroliniana	Durham	North Carolina	-78.9181383	36.01491873	27705	1701 Englewood Ave	Walltown	NA	1.27	fair	NA	naturally_occurring	NA	0 to 15.24 cm	Durham	NA	NA	NA	NA	NA	NA	NA
2910943	NA	03/30/2020	edit_date	Willow oak	Quercus phellos	Durham	North Carolina	-78.88689047	35.97388611	27701	902 S Plum St	Southside/ college view	NA	78.74	good	NA	naturally_occurring	NA	more than 76.2 cm	Durham	NA	NA	NA	NA	NA	NA	NA
2873718	NA	03/30/2020	edit_date	Common crapemyrtle	Lagerstroemia	Durham	North Carolina	-78.90509069	35.98511444	27707	914 Scout Dr	Southside/ college view	NA	15.24	good	NA	no_info	NA	0 to 15.24 cm	Durham	NA	NA	NA	NA	NA	NA	NA
2910945	NA	03/30/2020	edit_date	Willow oak	Quercus phellos	Durham	North Carolina	-78.88710117	35.97384384	27701	902 S Plum St	Southside/ college view	NA	66.04	good	NA	naturally_occurring	NA	60.96 to 76.2 cm	Durham	NA	NA	NA	NA	NA	NA	NA
2749040	2017to2018	05/26/2020	edit_date	Chinese elm	Ulmus parvifolia	Durham	North Carolina	-78.88316631	35.98901231	27703	1400 Taylor St	Old east durham	NA	2.032	excellent	26.24672	introduced	more than 18.29 m	0 to 15.24 cm	Durham	NA	NA	NA	NA	NA	NA	NA
2824289	2017to2018	05/26/2020	edit_date	Chinese elm	Ulmus parvifolia	Durham	North Carolina	-78.88328701	35.98899061	27703	705 Mcneil Ln	Old east durham	NA	2.54	good	NA	introduced	NA	0 to 15.24 cm	Durham	NA	NA	NA	NA	NA	NA	NA
2839778	2017to2018	05/26/2020	edit_date	Pin oak	Quercus palustris	Durham	North Carolina	-78.88434117	35.98801234	27703	309 N Plum St	Old east durham	NA	7.62	fair	NA	naturally_occurring	NA	0 to 15.24 cm	Durham	NA	NA	NA	NA	NA	NA	NA
2824290	2017to2018	05/26/2020	edit_date	Chinese elm	Ulmus parvifolia	Durham	North Carolina	-78.88327092	35.98903401	27703	705 Mcneil Ln	Old east durham	NA	2.54	good	NA	introduced	NA	0 to 15.24 cm	Durham	NA	NA	NA	NA	NA	NA	NA
2947517	NA	06/17/2020	edit_date	Common crapemyrtle	Lagerstroemia	Durham	North Carolina	-78.93517204	35.93197669	27713	4014 Kettering Dr	NA	NA	25.4	good	NA	no_info	NA	15.24 to 30.48 cm	Durham	NA	NA	NA	NA	NA	NA	NA
2839786	NA	03/30/2020	edit_date	Sweetgum	Liquidambar styraciflua	Durham	North Carolina	-78.88442677	35.98814707	27703	N Plum St	Old east durham	NA	12.7	good	NA	naturally_occurring	NA	0 to 15.24 cm	Durham	NA	NA	NA	NA	NA	NA	NA
2850217	NA	03/30/2020	edit_date	Common crapemyrtle	Lagerstroemia	Durham	North Carolina	-78.92640486	36.01575834	27705	2109 Englewood Ave	Old west durham	NA	27.94	good	NA	no_info	NA	15.24 to 30.48 cm	Durham	NA	NA	NA	NA	NA	NA	NA
2947520	NA	06/17/2020	edit_date	Common crapemyrtle	Lagerstroemia	Durham	North Carolina	-78.93390694	35.93098928	27713	4008 Sturbridge Dr	NA	NA	38.1	good	NA	no_info	NA	30.48 to 45.72 cm	Durham	NA	NA	NA	NA	NA	NA	NA
2910951	NA	03/30/2020	edit_date	Willow oak	Quercus phellos	Durham	North Carolina	-78.8874468	35.97379098	27701	40 E Lawson St	Southside/ college view	NA	43.18	good	NA	naturally_occurring	NA	30.48 to 45.72 cm	Durham	NA	NA	NA	NA	NA	NA	NA
2947521	NA	06/17/2020	edit_date	Holly	Ilex	Durham	North Carolina	-78.93419439	35.93172127	27713	3915 Sturbridge Dr	NA	NA	12.7	good	NA	no_info	NA	0 to 15.24 cm	Durham	NA	NA	NA	NA	NA	NA	NA
2947522	NA	06/17/2020	edit_date	Holly	Ilex	Durham	North Carolina	-78.93418804	35.93176733	27713	3915 Sturbridge Dr	NA	NA	12.7	good	NA	no_info	NA	0 to 15.24 cm	Durham	NA	NA	NA	NA	NA	NA	NA
2942333	NA	03/30/2020	edit_date	Southern red oak	Quercus falcata	Durham	North Carolina	-78.91069572	36.02546614	27705	Brogden Middle School	NA	NA	48.26	fair	NA	naturally_occurring	NA	45.72 to 60.96 cm	Durham	NA	NA	NA	NA	NA	NA	NA
2639817	2017to2018	05/26/2020	edit_date	Hackberry	Celtis	Durham	North Carolina	-78.91808331	36.01575183	27705	1105 Clarendon St	Walltown	NA	1.27	excellent	NA	no_info	NA	0 to 15.24 cm	Durham	NA	NA	NA	NA	NA	NA	NA
2839793	NA	03/30/2020	edit_date	Red maple	Acer rubrum	Durham	North Carolina	-78.88482258	35.98836232	27703	200 N Holman St	Old east durham	NA	12.7	good	NA	naturally_occurring	NA	0 to 15.24 cm	Durham	NA	NA	NA	NA	NA	NA	NA
2850221	NA	03/30/2020	edit_date	Common crapemyrtle	Lagerstroemia	Durham	North Carolina	-78.92612793	36.01575075	27705	2105 Englewood Ave	Old west durham	NA	27.94	good	NA	no_info	NA	15.24 to 30.48 cm	Durham	NA	NA	NA	NA	NA	NA	NA
2839796	NA	03/30/2020	edit_date	Red maple	Acer rubrum	Durham	North Carolina	-78.88516992	35.98776332	27703	201 N Blacknall St	Old east durham	NA	10.16	good	NA	naturally_occurring	NA	0 to 15.24 cm	Durham	NA	NA	NA	NA	NA	NA	NA
2850223	NA	03/30/2020	edit_date	Common crapemyrtle	Lagerstroemia	Durham	North Carolina	-78.92584898	36.01573881	27705	2103 Englewood Ave	Old west durham	NA	12.7	good	NA	no_info	NA	0 to 15.24 cm	Durham	NA	NA	NA	NA	NA	NA	NA
2305545	NA	03/30/2020	edit_date	Japanese zelkova	Zelkova serrata	Durham	North Carolina	-78.9040634	35.99703425	27701	345 W Main St	Downtown	NA	20.32	fair	NA	introduced	NA	15.24 to 30.48 cm	Durham	NA	NA	NA	NA	NA	NA	NA
2850224	NA	03/30/2020	edit_date	Common crapemyrtle	Lagerstroemia	Durham	North Carolina	-78.92584965	36.01582966	27705	NA	Old west durham	NA	33.02	good	NA	no_info	NA	30.48 to 45.72 cm	Durham	NA	NA	NA	NA	NA	NA	NA
2839799	NA	03/30/2020	edit_date	Black cherry	Prunus serotina	Durham	North Carolina	-78.88479256	35.98751254	27703	1401 Morning Glory Ave	Old east durham	NA	10.16	fair	NA	naturally_occurring	NA	0 to 15.24 cm	Durham	NA	NA	NA	NA	NA	NA	NA
2850226	NA	03/30/2020	edit_date	Common crapemyrtle	Lagerstroemia	Durham	North Carolina	-78.92576851	36.01582722	27705	2102 Englewood Ave	Old west durham	NA	17.78	good	NA	no_info	NA	15.24 to 30.48 cm	Durham	NA	NA	NA	NA	NA	NA	NA
2908100	NA	03/30/2020	edit_date	Common crapemyrtle	Lagerstroemia	Durham	North Carolina	-78.88619721	36.02345759	27704	511 E Lavender Ave	NA	NA	53.34	good	NA	no_info	NA	45.72 to 60.96 cm	Durham	NA	NA	NA	NA	NA	NA	NA
2839800	2017to2018	05/26/2020	edit_date	Black cherry	Prunus serotina	Durham	North Carolina	-78.88460609	35.98744416	27703	1407 Morning Glory Ave	Old east durham	NA	7.62	fair	NA	naturally_occurring	NA	0 to 15.24 cm	Durham	NA	NA	NA	NA	NA	NA	NA
2908103	NA	03/30/2020	edit_date	Common crapemyrtle	Lagerstroemia	Durham	North Carolina	-78.88611272	36.02345216	27704	515 E Lavender Ave	NA	NA	40.64	good	NA	no_info	NA	30.48 to 45.72 cm	Durham	NA	NA	NA	NA	NA	NA	NA
2839626	NA	03/30/2020	edit_date	Southern magnolia	Magnolia grandiflora	Durham	North Carolina	-78.88743045	35.99078204	27701	1102 Taylor St	Downtown	NA	53.34	good	NA	naturally_occurring	NA	45.72 to 60.96 cm	Durham	NA	NA	NA	NA	NA	NA	NA
2908093	NA	03/30/2020	edit_date	Loblolly pine	Pinus taeda	Durham	North Carolina	-78.88710916	36.02139672	27704	2422 State St	NA	NA	48.26	good	NA	naturally_occurring	NA	45.72 to 60.96 cm	Durham	NA	NA	NA	NA	NA	NA	NA
2850230	NA	03/30/2020	edit_date	Eastern redbud	Cercis canadensis	Durham	North Carolina	-78.9255935	36.01582288	27705	2100 Englewood Ave	Old west durham	NA	2.54	good	NA	naturally_occurring	NA	0 to 15.24 cm	Durham	NA	NA	NA	NA	NA	NA	NA
2839803	NA	03/30/2020	edit_date	Scarlet oak	Quercus coccinea	Durham	North Carolina	-78.88357372	35.98781897	27703	N Plum St	Old east durham	NA	15.24	good	NA	naturally_occurring	NA	0 to 15.24 cm	Durham	NA	NA	NA	NA	NA	NA	NA
2839804	NA	03/30/2020	edit_date	Scarlet oak	Quercus coccinea	Durham	North Carolina	-78.88343419	35.98777167	27703	N Plum St	Old east durham	NA	12.7	good	NA	naturally_occurring	NA	0 to 15.24 cm	Durham	NA	NA	NA	NA	NA	NA	NA
2910969	NA	03/30/2020	edit_date	Common crapemyrtle	Lagerstroemia	Durham	North Carolina	-78.88688385	35.96990633	27701	1022 S Plum St	Southside/ college view	NA	33.02	good	NA	no_info	NA	30.48 to 45.72 cm	Durham	NA	NA	NA	NA	NA	NA	NA
2908109	NA	03/30/2020	edit_date	Willow oak	Quercus phellos	Durham	North Carolina	-78.88630584	36.02137068	27704	2416 Cascadilla St	NA	NA	53.34	good	NA	naturally_occurring	NA	45.72 to 60.96 cm	Durham	NA	NA	NA	NA	NA	NA	NA
2839805	NA	03/30/2020	edit_date	Scarlet oak	Quercus coccinea	Durham	North Carolina	-78.88347964	35.98768786	27703	225 N Plum St	Old east durham	NA	7.62	fair	NA	naturally_occurring	NA	0 to 15.24 cm	Durham	NA	NA	NA	NA	NA	NA	NA
2934588	NA	03/30/2020	edit_date	Common crapemyrtle	Lagerstroemia	Durham	North Carolina	-78.93710779	36.00974402	27705	Duke University	Old west durham	NA	10.16	good	NA	no_info	NA	0 to 15.24 cm	Durham	NA	NA	NA	NA	NA	NA	NA
2908110	NA	03/30/2020	edit_date	Common crapemyrtle	Lagerstroemia	Durham	North Carolina	-78.88616771	36.02141624	27704	2416 Cascadilla St	NA	NA	40.64	good	NA	no_info	NA	30.48 to 45.72 cm	Durham	NA	NA	NA	NA	NA	NA	NA
2839806	NA	03/30/2020	edit_date	Scarlet oak	Quercus coccinea	Durham	North Carolina	-78.88338491	35.98765155	27703	221 N Plum St	Old east durham	NA	10.16	fair	NA	naturally_occurring	NA	0 to 15.24 cm	Durham	NA	NA	NA	NA	NA	NA	NA
2910972	NA	03/30/2020	edit_date	Common crapemyrtle	Lagerstroemia	Durham	North Carolina	-78.88679266	35.97203475	27701	926 S Plum St	Southside/ college view	NA	40.64	good	NA	no_info	NA	30.48 to 45.72 cm	Durham	NA	NA	NA	NA	NA	NA	NA
2934589	NA	03/30/2020	edit_date	Willow oak	Quercus phellos	Durham	North Carolina	-78.93738401	36.00984559	27705	Durham Va Medical Center	Old west durham	NA	38.1	good	NA	naturally_occurring	NA	30.48 to 45.72 cm	Durham	NA	NA	NA	NA	NA	NA	NA
2939438	2019to2020	03/05/2020	edit_date	American holly	Ilex opaca	Durham	North Carolina	-78.8730126	35.99013197	27703	908 N Guthrie Ave	Old east durham	NA	2.54	good	NA	naturally_occurring	NA	0 to 15.24 cm	Durham	NA	NA	NA	NA	NA	NA	NA
2839813	NA	03/30/2020	edit_date	Scarlet oak	Quercus coccinea	Durham	North Carolina	-78.88310533	35.98764487	27703	N Plum St	Old east durham	NA	10.16	good	NA	naturally_occurring	NA	0 to 15.24 cm	Durham	NA	NA	NA	NA	NA	NA	NA
2850233	NA	03/30/2020	edit_date	Common crapemyrtle	Lagerstroemia	Durham	North Carolina	-78.92660134	36.01470666	27705	1012 Hale St	Old west durham	NA	10.16	fair	NA	no_info	NA	0 to 15.24 cm	Durham	NA	NA	NA	NA	NA	NA	NA
2270036	NA	03/30/2020	edit_date	Red maple	Acer rubrum	Durham	North Carolina	-78.87864208	35.99029771	27703	1888 Southgate St	Old east durham	NA	12.7	good	NA	naturally_occurring	NA	0 to 15.24 cm	Durham	NA	NA	NA	NA	NA	NA	NA
2839814	NA	03/30/2020	edit_date	Scarlet oak	Quercus coccinea	Durham	North Carolina	-78.8830412	35.98761242	27703	N Plum St	Old east durham	NA	10.16	good	NA	naturally_occurring	NA	0 to 15.24 cm	Durham	NA	NA	NA	NA	NA	NA	NA
2910993	NA	03/30/2020	edit_date	American elm	Ulmus americana	Durham	North Carolina	-78.88262838	35.97863256	27703	610 Troy St	NA	NA	66.04	fair	NA	naturally_occurring	NA	60.96 to 76.2 cm	Durham	NA	NA	NA	NA	NA	NA	NA
2304633	NA	03/30/2020	edit_date	Trident maple	Acer buergerianum	Durham	North Carolina	-78.91679987	36.01158841	27705	852 Sedgefield St	Walltown	NA	7.62	good	NA	introduced	NA	0 to 15.24 cm	Durham	NA	NA	NA	NA	NA	NA	NA
2910996	NA	03/30/2020	edit_date	Red mulberry	Morus rubra	Durham	North Carolina	-78.88254271	35.97859655	27703	610 Troy St	NA	NA	40.64	fair	NA	naturally_occurring	NA	30.48 to 45.72 cm	Durham	NA	NA	NA	NA	NA	NA	NA
2304652	NA	03/30/2020	edit_date	Common crapemyrtle	Lagerstroemia	Durham	North Carolina	-78.91672206	36.01168599	27705	1506 Green Street	Walltown	NA	15.24	good	NA	no_info	NA	0 to 15.24 cm	Durham	NA	NA	NA	NA	NA	NA	NA
2881785	NA	03/30/2020	edit_date	Common crapemyrtle	Lagerstroemia	Durham	North Carolina	-78.87343075	35.98860853	27703	301ÃƒÆ’Ã†â€™Ãƒâ€ Ã¢â‚¬â„¢ÃƒÆ’Ã¢â‚¬Å¡Ãƒâ€šÃ‚Â399 Raynor St	Old east durham	NA	10.16	good	NA	no_info	NA	0 to 15.24 cm	Durham	NA	NA	NA	NA	NA	NA	NA
2839820	NA	03/30/2020	edit_date	Scarlet oak	Quercus coccinea	Durham	North Carolina	-78.88284042	35.98741607	27703	209 N Plum St	Old east durham	NA	15.24	good	NA	naturally_occurring	NA	0 to 15.24 cm	Durham	NA	NA	NA	NA	NA	NA	NA
2304647	NA	03/30/2020	edit_date	Common crapemyrtle	Lagerstroemia	Durham	North Carolina	-78.91657424	36.01167619	27705	1506 Green Street	Walltown	NA	15.24	good	NA	no_info	NA	0 to 15.24 cm	Durham	NA	NA	NA	NA	NA	NA	NA
2304388	NA	03/30/2020	edit_date	Trident maple	Acer buergerianum	Durham	North Carolina	-78.91627483	36.01156726	27705	1503 Green St	Walltown	NA	15.24	good	NA	introduced	NA	0 to 15.24 cm	Durham	NA	NA	NA	NA	NA	NA	NA
2269143	NA	03/30/2020	edit_date	Willow oak	Quercus phellos	Durham	North Carolina	-78.91348064	35.97762091	27707	233 Forest Wood Dr	NA	NA	45.72	good	NA	naturally_occurring	NA	30.48 to 45.72 cm	Durham	NA	NA	NA	NA	NA	NA	NA
2639796	2017to2018	05/26/2020	edit_date	Overcup oak	Quercus lyrata	Durham	North Carolina	-78.91828649	36.01267865	27705	913 Clarendon St	Walltown	NA	1.27	good	NA	naturally_occurring	NA	0 to 15.24 cm	Durham	NA	NA	NA	NA	NA	NA	NA
2784679	2017to2018	05/26/2020	edit_date	Trident maple	Acer buergerianum	Durham	North Carolina	-78.91709626	36.01208092	27705	905 Sedgefield St	Walltown	NA	1.27	excellent	19.68504	introduced	more than 18.29 m	0 to 15.24 cm	Durham	NA	NA	NA	NA	NA	NA	NA
2839823	NA	03/30/2020	edit_date	Scarlet oak	Quercus coccinea	Durham	North Carolina	-78.88269961	35.98726524	27703	205 N Plum St	Old east durham	NA	10.16	good	NA	naturally_occurring	NA	0 to 15.24 cm	Durham	NA	NA	NA	NA	NA	NA	NA
2850234	NA	03/30/2020	edit_date	Silver maple	Acer saccharinum	Durham	North Carolina	-78.92568603	36.01409864	27705	2303 W Knox St	Old west durham	NA	15.24	fair	NA	naturally_occurring	NA	0 to 15.24 cm	Durham	NA	NA	NA	NA	NA	NA	NA
2850235	NA	03/30/2020	edit_date	Common fig	Ficus carica	Durham	North Carolina	-78.92574772	36.01410298	27705	2303 W Knox St	Old west durham	NA	10.16	good	NA	introduced	NA	0 to 15.24 cm	Durham	NA	NA	NA	NA	NA	NA	NA
2304644	NA	03/30/2020	edit_date	Common crapemyrtle	Lagerstroemia	Durham	North Carolina	-78.91640347	36.01167455	27705	1502 Green Street	Walltown	NA	15.24	good	NA	no_info	NA	0 to 15.24 cm	Durham	NA	NA	NA	NA	NA	NA	NA
2249010	NA	03/30/2020	edit_date	Willow oak	Quercus phellos	Durham	North Carolina	-78.91789556	36.01344343	27705	1615 W Knox St	Walltown	NA	76.2	fair	NA	naturally_occurring	NA	60.96 to 76.2 cm	Durham	NA	NA	NA	NA	NA	NA	NA
2304642	NA	03/30/2020	edit_date	Common crapemyrtle	Lagerstroemia	Durham	North Carolina	-78.9163447	36.0116735	27705	1502 Green Street	Walltown	NA	15.24	good	NA	no_info	NA	0 to 15.24 cm	Durham	NA	NA	NA	NA	NA	NA	NA
2839825	NA	03/30/2020	edit_date	Scarlet oak	Quercus coccinea	Durham	North Carolina	-78.88271056	35.98744719	27703	N Plum St	Old east durham	NA	15.24	good	NA	naturally_occurring	NA	0 to 15.24 cm	Durham	NA	NA	NA	NA	NA	NA	NA
2947510	NA	06/17/2020	edit_date	Common crapemyrtle	Lagerstroemia	Durham	North Carolina	-78.94173101	35.92842159	27713	5306 Oakbrook Dr	NA	NA	25.4	good	NA	no_info	NA	15.24 to 30.48 cm	Durham	NA	NA	NA	NA	NA	NA	NA
2304637	NA	03/30/2020	edit_date	Common crapemyrtle	Lagerstroemia	Durham	North Carolina	-78.91615087	36.01166258	27705	1502 Green Street	Walltown	NA	15.24	good	NA	no_info	NA	0 to 15.24 cm	Durham	NA	NA	NA	NA	NA	NA	NA
2249329	NA	03/30/2020	edit_date	Willow oak	Quercus phellos	Durham	North Carolina	-78.91574912	36.01180646	27705	908 Berkeley Street	Walltown	NA	116.84	fair	NA	naturally_occurring	NA	more than 76.2 cm	Durham	NA	NA	NA	NA	NA	NA	NA
2839831	NA	05/26/2020	edit_date	Scarlet oak	Quercus coccinea	Durham	North Carolina	-78.88254941	35.98689411	27703	1605 Morning Glory Ave	Old east durham	NA	10.16	good	NA	naturally_occurring	NA	0 to 15.24 cm	Durham	NA	NA	NA	NA	NA	NA	NA
2944557	NA	03/30/2020	edit_date	Shantung maple	Acer truncatum	Durham	North Carolina	-78.90769401	35.99283111	27701	630ÃƒÆ’Ã†â€™Ãƒâ€ Ã¢â‚¬â„¢ÃƒÆ’Ã¢â‚¬Å¡Ãƒâ€šÃ‚Â698 Willard St	Southside/ college view	NA	10.16	good	NA	introduced	NA	0 to 15.24 cm	Durham	NA	NA	NA	NA	NA	NA	NA
2839832	NA	03/30/2020	edit_date	Scarlet oak	Quercus coccinea	Durham	North Carolina	-78.88254538	35.98697333	27703	1605 Morning Glory Ave	Old east durham	NA	12.7	good	NA	naturally_occurring	NA	0 to 15.24 cm	Durham	NA	NA	NA	NA	NA	NA	NA
2944558	NA	03/30/2020	edit_date	Shantung maple	Acer truncatum	Durham	North Carolina	-78.90770289	35.99291741	27701	600 Willard St	Southside/ college view	NA	10.16	good	NA	introduced	NA	0 to 15.24 cm	Durham	NA	NA	NA	NA	NA	NA	NA
2944380	2019to2020	03/05/2020	edit_date	American elm	Ulmus americana	Durham	North Carolina	-78.92205164	35.99306353	27701	Chapel Hill Rd	Lyon park	NA	10.16	good	NA	naturally_occurring	NA	0 to 15.24 cm	Durham	NA	NA	NA	NA	NA	NA	NA
2839833	NA	03/30/2020	edit_date	Scarlet oak	Quercus coccinea	Durham	North Carolina	-78.88255383	35.98704172	27703	N Plum St	Old east durham	NA	10.16	good	NA	naturally_occurring	NA	0 to 15.24 cm	Durham	NA	NA	NA	NA	NA	NA	NA
2850039	NA	03/30/2020	edit_date	Eastern redbud	Cercis canadensis	Durham	North Carolina	-78.92149715	36.01176545	27705	1828ÃƒÆ’Ã†â€™Ãƒâ€ Ã¢â‚¬â„¢ÃƒÆ’Ã¢â‚¬Å¡Ãƒâ€šÃ‚Â1960 Green St	Old west durham	NA	10.16	fair	NA	naturally_occurring	NA	0 to 15.24 cm	Durham	NA	NA	NA	NA	NA	NA	NA
2846067	NA	03/30/2020	edit_date	Common crapemyrtle	Lagerstroemia	Durham	North Carolina	-78.90002366	35.99621153	27701	NA	Downtown	NA	15.24	good	NA	no_info	NA	0 to 15.24 cm	Durham	NA	NA	NA	NA	NA	NA	NA
2911011	NA	03/30/2020	edit_date	American elm	Ulmus americana	Durham	North Carolina	-78.8808001	35.97787682	27703	607 Middle St	NA	NA	33.02	good	NA	naturally_occurring	NA	30.48 to 45.72 cm	Durham	NA	NA	NA	NA	NA	NA	NA
2248963	NA	03/30/2020	edit_date	Willow oak	Quercus phellos	Durham	North Carolina	-78.91570801	36.01281488	27705	922 Berkeley Street	Walltown	NA	83.82	fair	NA	naturally_occurring	NA	more than 76.2 cm	Durham	NA	NA	NA	NA	NA	NA	NA
2831675	2017to2018	05/26/2020	edit_date	Chinese fringe tree	Chionanthus retusus	Durham	North Carolina	-78.91569306	36.01288124	27705	920 Berkeley St	Walltown	NA	5.08	good	NA	introduced	NA	0 to 15.24 cm	Durham	NA	NA	NA	NA	NA	NA	NA
2944382	2019to2020	03/05/2020	edit_date	American elm	Ulmus americana	Durham	North Carolina	-78.92219581	35.99310368	27701	Chapel Hill Rd	Lyon park	NA	5.08	good	NA	naturally_occurring	NA	0 to 15.24 cm	Durham	NA	NA	NA	NA	NA	NA	NA
2944559	NA	03/30/2020	edit_date	Shantung maple	Acer truncatum	Durham	North Carolina	-78.90770051	35.99301507	27701	600 Willard St	Southside/ college view	NA	10.16	good	NA	introduced	NA	0 to 15.24 cm	Durham	NA	NA	NA	NA	NA	NA	NA
2944560	NA	03/30/2020	edit_date	Shantung maple	Acer truncatum	Durham	North Carolina	-78.90770292	35.99317658	27701	600 Willard St	Southside/ college view	NA	10.16	good	NA	introduced	NA	0 to 15.24 cm	Durham	NA	NA	NA	NA	NA	NA	NA
2839835	NA	03/30/2020	edit_date	Scarlet oak	Quercus coccinea	Durham	North Carolina	-78.88255422	35.9871131	27703	N Plum St	Old east durham	NA	10.16	good	NA	naturally_occurring	NA	0 to 15.24 cm	Durham	NA	NA	NA	NA	NA	NA	NA
2850040	NA	03/30/2020	edit_date	Willow oak	Quercus phellos	Durham	North Carolina	-78.92196447	36.01204512	27705	905 9th St	Old west durham	NA	27.94	good	NA	naturally_occurring	NA	15.24 to 30.48 cm	Durham	NA	NA	NA	NA	NA	NA	NA
2886868	2018to2019	08/27/2019	edit_date	Common crapemyrtle	Lagerstroemia	Durham	North Carolina	-78.87863202	35.99069095	27703	503 N Driver St	Old east durham	NA	7.62	good	NA	no_info	NA	0 to 15.24 cm	Durham	NA	NA	NA	NA	NA	NA	NA
2270047	NA	03/30/2020	edit_date	Willow oak	Quercus phellos	Durham	North Carolina	-78.91342029	35.97751238	27707	231 Forest Wood Dr	NA	NA	48.26	good	NA	naturally_occurring	NA	45.72 to 60.96 cm	Durham	NA	NA	NA	NA	NA	NA	NA
2751146	NA	03/30/2020	edit_date	Winged elm	Ulmus alata	Durham	North Carolina	-78.87890488	35.99035533	27703	1880 Southgate St	Old east durham	NA	5.08	excellent	16.4042	naturally_occurring	13.71 to 18.29 m	0 to 15.24 cm	Durham	NA	NA	NA	NA	NA	NA	NA
2944561	NA	03/30/2020	edit_date	Shantung maple	Acer truncatum	Durham	North Carolina	-78.90769749	35.99329847	27701	600 Willard St	Southside/ college view	NA	10.16	good	NA	introduced	NA	0 to 15.24 cm	Durham	NA	NA	NA	NA	NA	NA	NA
2305426	NA	03/30/2020	edit_date	Swamp white oak	Quercus bicolor	Durham	North Carolina	-78.91233668	36.00905966	27701	704 N Buchanan Blvd	Walltown	NA	15.24	excellent	NA	naturally_occurring	NA	0 to 15.24 cm	Durham	NA	NA	NA	NA	NA	NA	NA
2850042	NA	03/30/2020	edit_date	Willow oak	Quercus phellos	Durham	North Carolina	-78.92194033	36.01234236	27705	909 9th St	Old west durham	NA	27.94	good	NA	naturally_occurring	NA	15.24 to 30.48 cm	Durham	NA	NA	NA	NA	NA	NA	NA
2601014	2017to2018	05/26/2020	edit_date	American elm	Ulmus americana	Durham	North Carolina	-78.91568244	36.01315413	27705	924 Berkeley Street	Walltown	NA	1.27	excellent	16.4042	naturally_occurring	13.71 to 18.29 m	0 to 15.24 cm	Durham	NA	NA	NA	NA	NA	NA	NA
2944562	NA	03/30/2020	edit_date	Shantung maple	Acer truncatum	Durham	North Carolina	-78.90769619	35.9933882	27701	600 Willard St	Southside/ college view	NA	10.16	good	NA	introduced	NA	0 to 15.24 cm	Durham	NA	NA	NA	NA	NA	NA	NA
2944305	2019to2020	06/04/2020	edit_date	Live oak	Quercus virginiana	Durham	North Carolina	-78.92610714	35.99320622	27701	NA	Lyon park	NA	5.08	good	NA	naturally_occurring	NA	0 to 15.24 cm	Durham	NA	NA	NA	NA	NA	NA	NA
2847351	NA	03/30/2020	edit_date	Eastern redbud	Cercis canadensis	Durham	North Carolina	-78.89996729	36.00356873	27701	786 Rigsbee Ave	Downtown	NA	15.24	good	NA	naturally_occurring	NA	0 to 15.24 cm	Durham	NA	NA	NA	NA	NA	NA	NA
2304013	NA	03/30/2020	edit_date	Chinese pistache	Pistacia chinensis	Durham	North Carolina	-78.91233265	36.00894684	27701	702 N Buchanan Blvd	Walltown	NA	20.32	excellent	NA	introduced	NA	15.24 to 30.48 cm	Durham	NA	NA	NA	NA	NA	NA	NA
2751145	NA	03/30/2020	edit_date	Winged elm	Ulmus alata	Durham	North Carolina	-78.87877452	35.99035862	27703	1886 Southgate St	Old east durham	NA	7.62	excellent	16.4042	naturally_occurring	13.71 to 18.29 m	0 to 15.24 cm	Durham	NA	NA	NA	NA	NA	NA	NA
2944563	NA	03/30/2020	edit_date	Shantung maple	Acer truncatum	Durham	North Carolina	-78.9076869	35.99349157	27701	600 Willard St	Southside/ college view	NA	10.16	good	NA	introduced	NA	0 to 15.24 cm	Durham	NA	NA	NA	NA	NA	NA	NA
2252299	NA	03/30/2020	edit_date	Willow oak	Quercus phellos	Durham	North Carolina	-78.91242243	36.00861468	27701	647-699 North Buchanan Boulevard	Walltown	NA	58.42	good	NA	naturally_occurring	NA	45.72 to 60.96 cm	Durham	NA	NA	NA	NA	NA	NA	NA
2828558	NA	03/30/2020	edit_date	Willow oak	Quercus phellos	Durham	North Carolina	-78.9026244	35.97103838	27707	407 Cecil St	Southside/ college view	NA	78.74	good	NA	naturally_occurring	NA	more than 76.2 cm	Durham	NA	NA	NA	NA	NA	NA	NA
2784373	2017to2018	05/26/2020	edit_date	Chinese pistache	Pistacia chinensis	Durham	North Carolina	-78.9002865	36.00080721	27701	611 Rigsbee Ave	Downtown	NA	5.08	poor	22.96588	introduced	more than 18.29 m	0 to 15.24 cm	Durham	NA	NA	NA	NA	NA	NA	NA
2831677	2017to2018	05/26/2020	edit_date	Hackberry	Celtis	Durham	North Carolina	-78.91581147	36.01317467	27705	921 Berkeley St	Walltown	NA	1.27	good	NA	no_info	NA	0 to 15.24 cm	Durham	NA	NA	NA	NA	NA	NA	NA
2944306	2019to2020	06/04/2020	edit_date	Live oak	Quercus virginiana	Durham	North Carolina	-78.92600119	35.99321707	27701	NA	Lyon park	NA	5.08	poor	NA	naturally_occurring	NA	0 to 15.24 cm	Durham	NA	NA	NA	NA	NA	NA	NA
2947537	NA	06/18/2020	edit_date	Common crapemyrtle	Lagerstroemia	Durham	North Carolina	-78.9179348	35.91295005	27713	1001ÃƒÆ’Ã†â€™Ãƒâ€šÃ‚Â¢ÃƒÆ’Ã‚Â¢ÃƒÂ¢Ã¢â€šÂ¬Ã…Â¡Ãƒâ€šÃ‚Â¬ÃƒÆ’Ã‚Â¢ÃƒÂ¢Ã¢â‚¬Å¡Ã‚Â¬Ãƒâ€¦Ã¢â‚¬Å“1059 Windcrest Rd	NA	NA	45.72	good	NA	no_info	NA	30.48 to 45.72 cm	Durham	NA	NA	NA	NA	NA	NA	NA
2944564	NA	03/30/2020	edit_date	Shantung maple	Acer truncatum	Durham	North Carolina	-78.90769331	35.99357997	27701	600 Willard St	Southside/ college view	NA	10.16	good	NA	introduced	NA	0 to 15.24 cm	Durham	NA	NA	NA	NA	NA	NA	NA
2850043	NA	03/30/2020	edit_date	Willow oak	Quercus phellos	Durham	North Carolina	-78.92193663	36.01243053	27705	E K Powe Elementary School	Old west durham	NA	22.86	good	NA	naturally_occurring	NA	15.24 to 30.48 cm	Durham	NA	NA	NA	NA	NA	NA	NA
2831678	2017to2018	05/26/2020	edit_date	Hackberry	Celtis	Durham	North Carolina	-78.9158088	36.01324057	27705	927 Berkeley St	Walltown	NA	1.27	fair	NA	no_info	NA	0 to 15.24 cm	Durham	NA	NA	NA	NA	NA	NA	NA
2305059	NA	03/30/2020	edit_date	Dogwood	Cornus	Durham	North Carolina	-78.91232198	36.00885961	27701	1106-1198 Urban Street	Walltown	NA	10.16	good	NA	no_info	NA	0 to 15.24 cm	Durham	NA	NA	NA	NA	NA	NA	NA
2947538	NA	06/18/2020	edit_date	Common crapemyrtle	Lagerstroemia	Durham	North Carolina	-78.91779699	35.91296093	27713	1061ÃƒÆ’Ã†â€™Ãƒâ€šÃ‚Â¢ÃƒÆ’Ã‚Â¢ÃƒÂ¢Ã¢â€šÂ¬Ã…Â¡Ãƒâ€šÃ‚Â¬ÃƒÆ’Ã‚Â¢ÃƒÂ¢Ã¢â‚¬Å¡Ã‚Â¬Ãƒâ€¦Ã¢â‚¬Å“1099 Windcrest Rd	NA	NA	40.64	good	NA	no_info	NA	30.48 to 45.72 cm	Durham	NA	NA	NA	NA	NA	NA	NA
2249119	NA	03/30/2020	edit_date	Common crapemyrtle	Lagerstroemia	Durham	North Carolina	-78.91834483	36.01155587	27705	841 Clarendon St	Walltown	NA	7.62	fair	NA	no_info	NA	0 to 15.24 cm	Durham	NA	NA	NA	NA	NA	NA	NA
2944565	NA	03/30/2020	edit_date	Shantung maple	Acer truncatum	Durham	North Carolina	-78.9076931	35.99366417	27701	600 Willard St	Southside/ college view	NA	10.16	good	NA	introduced	NA	0 to 15.24 cm	Durham	NA	NA	NA	NA	NA	NA	NA
2944307	2019to2020	06/04/2020	edit_date	Live oak	Quercus virginiana	Durham	North Carolina	-78.92589793	35.99323985	27701	NA	Lyon park	NA	5.08	poor	NA	naturally_occurring	NA	0 to 15.24 cm	Durham	NA	NA	NA	NA	NA	NA	NA
2944566	NA	03/30/2020	edit_date	Shantung maple	Acer truncatum	Durham	North Carolina	-78.9076893	35.993744	27701	600 Willard St	Southside/ college view	NA	10.16	good	NA	introduced	NA	0 to 15.24 cm	Durham	NA	NA	NA	NA	NA	NA	NA
2947539	NA	06/18/2020	edit_date	Common crapemyrtle	Lagerstroemia	Durham	North Carolina	-78.91766419	35.91297438	27713	1061ÃƒÆ’Ã†â€™Ãƒâ€šÃ‚Â¢ÃƒÆ’Ã‚Â¢ÃƒÂ¢Ã¢â€šÂ¬Ã…Â¡Ãƒâ€šÃ‚Â¬ÃƒÆ’Ã‚Â¢ÃƒÂ¢Ã¢â‚¬Å¡Ã‚Â¬Ãƒâ€¦Ã¢â‚¬Å“1099 Windcrest Rd	NA	NA	50.8	good	NA	no_info	NA	45.72 to 60.96 cm	Durham	NA	NA	NA	NA	NA	NA	NA
2831679	NA	03/30/2020	edit_date	American elm	Ulmus americana	Durham	North Carolina	-78.91820898	36.01153138	27705	822 Clarendon St	Walltown	NA	15.24	good	NA	naturally_occurring	NA	0 to 15.24 cm	Durham	NA	NA	NA	NA	NA	NA	NA
2851381	NA	03/30/2020	edit_date	American elm	Ulmus americana	Durham	North Carolina	-78.92989047	36.0042861	27705	Duke University	Old west durham	NA	33.02	fair	NA	naturally_occurring	NA	30.48 to 45.72 cm	Durham	NA	NA	NA	NA	NA	NA	NA
2944308	2019to2020	06/04/2020	edit_date	Live oak	Quercus virginiana	Durham	North Carolina	-78.92579734	35.99327132	27701	NA	Lyon park	NA	5.08	poor	NA	naturally_occurring	NA	0 to 15.24 cm	Durham	NA	NA	NA	NA	NA	NA	NA
2947540	NA	06/18/2020	edit_date	Common crapemyrtle	Lagerstroemia	Durham	North Carolina	-78.91751006	35.91299388	27713	1061ÃƒÆ’Ã†â€™Ãƒâ€šÃ‚Â¢ÃƒÆ’Ã‚Â¢ÃƒÂ¢Ã¢â€šÂ¬Ã…Â¡Ãƒâ€šÃ‚Â¬ÃƒÆ’Ã‚Â¢ÃƒÂ¢Ã¢â‚¬Å¡Ã‚Â¬Ãƒâ€¦Ã¢â‚¬Å“1099 Windcrest Rd	NA	NA	48.26	good	NA	no_info	NA	45.72 to 60.96 cm	Durham	NA	NA	NA	NA	NA	NA	NA
2944567	NA	03/30/2020	edit_date	Shantung maple	Acer truncatum	Durham	North Carolina	-78.90768037	35.99388311	27701	600 Willard St	Southside/ college view	NA	10.16	good	NA	introduced	NA	0 to 15.24 cm	Durham	NA	NA	NA	NA	NA	NA	NA
2942004	2019to2020	03/05/2020	edit_date	Eastern redbud	Cercis canadensis	Durham	North Carolina	-78.93795446	36.00835885	27705	2324 Erwin Rd	Old west durham	NA	2.54	good	NA	naturally_occurring	NA	0 to 15.24 cm	Durham	NA	NA	NA	NA	NA	NA	NA
2831680	NA	03/30/2020	edit_date	Common crapemyrtle	Lagerstroemia	Durham	North Carolina	-78.91835072	36.0115057	27705	841 Clarendon St	Walltown	NA	7.62	fair	NA	no_info	NA	0 to 15.24 cm	Durham	NA	NA	NA	NA	NA	NA	NA
2850044	NA	03/30/2020	edit_date	Willow oak	Quercus phellos	Durham	North Carolina	-78.92192119	36.01268013	27705	E K Powe Elementary School	Old west durham	NA	22.86	good	NA	naturally_occurring	NA	15.24 to 30.48 cm	Durham	NA	NA	NA	NA	NA	NA	NA
2851382	NA	03/30/2020	edit_date	Willow oak	Quercus phellos	Durham	North Carolina	-78.92988545	36.00433654	27705	Duke University	Old west durham	NA	30.48	good	NA	naturally_occurring	NA	15.24 to 30.48 cm	Durham	NA	NA	NA	NA	NA	NA	NA
2831681	NA	03/30/2020	edit_date	Black gum	Nyssa sylvatica	Durham	North Carolina	-78.91823004	36.01144708	27705	820 Clarendon St	Walltown	NA	40.64	fair	NA	naturally_occurring	NA	30.48 to 45.72 cm	Durham	NA	NA	NA	NA	NA	NA	NA
2944568	NA	03/30/2020	edit_date	Shantung maple	Acer truncatum	Durham	North Carolina	-78.90768442	35.99397984	27701	600 Willard St	Southside/ college view	NA	10.16	good	NA	introduced	NA	0 to 15.24 cm	Durham	NA	NA	NA	NA	NA	NA	NA
2944309	2019to2020	06/04/2020	edit_date	Live oak	Quercus virginiana	Durham	North Carolina	-78.92570347	35.99330062	27701	NA	Lyon park	NA	5.08	poor	NA	naturally_occurring	NA	0 to 15.24 cm	Durham	NA	NA	NA	NA	NA	NA	NA
2947541	NA	06/18/2020	edit_date	Loblolly pine	Pinus taeda	Durham	North Carolina	-78.92151502	35.91072504	27713	900 Forge Rd	NA	NA	88.9	good	NA	naturally_occurring	NA	more than 76.2 cm	Durham	NA	NA	NA	NA	NA	NA	NA
2851383	NA	03/30/2020	edit_date	Willow oak	Quercus phellos	Durham	North Carolina	-78.92989978	36.00441311	27705	1923 Yearby Ave	Old west durham	NA	129.54	good	NA	naturally_occurring	NA	more than 76.2 cm	Durham	NA	NA	NA	NA	NA	NA	NA
2881877	NA	03/30/2020	edit_date	Trident maple	Acer buergerianum	Durham	North Carolina	-78.87838888	35.98588143	27703	2005ÃƒÆ’Ã†â€™Ãƒâ€ Ã¢â‚¬â„¢ÃƒÆ’Ã¢â‚¬Å¡Ãƒâ€šÃ‚Â2099 E Main St	Old east durham	NA	15.24	good	NA	introduced	NA	0 to 15.24 cm	Durham	NA	NA	NA	NA	NA	NA	NA
2947542	NA	06/18/2020	edit_date	Loblolly pine	Pinus taeda	Durham	North Carolina	-78.92160906	35.91073374	27713	900 Forge Rd	NA	NA	45.72	good	NA	naturally_occurring	NA	30.48 to 45.72 cm	Durham	NA	NA	NA	NA	NA	NA	NA
2944569	NA	03/30/2020	edit_date	Shantung maple	Acer truncatum	Durham	North Carolina	-78.90768626	35.99405247	27701	600 Willard St	Southside/ college view	NA	10.16	good	NA	introduced	NA	0 to 15.24 cm	Durham	NA	NA	NA	NA	NA	NA	NA
2831682	NA	03/30/2020	edit_date	American elm	Ulmus americana	Durham	North Carolina	-78.91823384	36.01141487	27705	820 Clarendon St	Walltown	NA	7.62	good	NA	naturally_occurring	NA	0 to 15.24 cm	Durham	NA	NA	NA	NA	NA	NA	NA
2305009	NA	03/30/2020	edit_date	Cherry	Prunus	Durham	North Carolina	-78.91218245	36.00868105	27701	1111 Urban Ave	Walltown	NA	10.16	good	NA	no_info	NA	0 to 15.24 cm	Durham	NA	NA	NA	NA	NA	NA	NA
2847352	NA	03/30/2020	edit_date	Common crapemyrtle	Lagerstroemia	Durham	North Carolina	-78.90012828	36.00195418	27701	323ÃƒÆ’Ã†â€™Ãƒâ€ Ã¢â‚¬â„¢ÃƒÆ’Ã¢â‚¬Å¡Ãƒâ€šÃ‚Â449 W Corporation St	Downtown	NA	10.16	good	NA	no_info	NA	0 to 15.24 cm	Durham	NA	NA	NA	NA	NA	NA	NA
2881878	NA	03/30/2020	edit_date	Trident maple	Acer buergerianum	Durham	North Carolina	-78.87848685	35.98588169	27703	2005ÃƒÆ’Ã†â€™Ãƒâ€ Ã¢â‚¬â„¢ÃƒÆ’Ã¢â‚¬Å¡Ãƒâ€šÃ‚Â2099 E Main St	Old east durham	NA	15.24	good	NA	introduced	NA	0 to 15.24 cm	Durham	NA	NA	NA	NA	NA	NA	NA
2839842	NA	03/30/2020	edit_date	Cherry	Prunus	Durham	North Carolina	-78.88310178	35.98685612	27703	1515 Morning Glory Ave	Old east durham	NA	17.78	good	NA	no_info	NA	15.24 to 30.48 cm	Durham	NA	NA	NA	NA	NA	NA	NA
2851384	NA	03/30/2020	edit_date	Willow oak	Quercus phellos	Durham	North Carolina	-78.92989442	36.0044641	27705	1923 Yearby Ave	Old west durham	NA	58.42	good	NA	naturally_occurring	NA	45.72 to 60.96 cm	Durham	NA	NA	NA	NA	NA	NA	NA
2831683	NA	03/30/2020	edit_date	Common crapemyrtle	Lagerstroemia	Durham	North Carolina	-78.9183544	36.01129832	27705	833 Clarendon St	Walltown	NA	12.7	good	NA	no_info	NA	0 to 15.24 cm	Durham	NA	NA	NA	NA	NA	NA	NA
2305130	NA	03/30/2020	edit_date	Trident maple	Acer buergerianum	Durham	North Carolina	-78.91211271	36.00878954	27701	702 N Buchanan Blvd	Walltown	NA	17.78	excellent	NA	introduced	NA	15.24 to 30.48 cm	Durham	NA	NA	NA	NA	NA	NA	NA
2839843	NA	03/30/2020	edit_date	Cherry	Prunus	Durham	North Carolina	-78.88319044	35.9868845	27703	1513 Morning Glory Ave	Old east durham	NA	17.78	good	NA	no_info	NA	15.24 to 30.48 cm	Durham	NA	NA	NA	NA	NA	NA	NA
2850045	NA	03/30/2020	edit_date	Willow oak	Quercus phellos	Durham	North Carolina	-78.92190992	36.01298034	27705	914 9th St	Old west durham	NA	27.94	good	NA	naturally_occurring	NA	15.24 to 30.48 cm	Durham	NA	NA	NA	NA	NA	NA	NA
2851385	NA	03/30/2020	edit_date	Willow oak	Quercus phellos	Durham	North Carolina	-78.92987657	36.0045614	27705	Duke University	Old west durham	NA	27.94	good	NA	naturally_occurring	NA	15.24 to 30.48 cm	Durham	NA	NA	NA	NA	NA	NA	NA
2881879	NA	03/30/2020	edit_date	Common crapemyrtle	Lagerstroemia	Durham	North Carolina	-78.87857343	35.98589012	27703	2005 E Main St	Old east durham	NA	53.34	good	NA	no_info	NA	45.72 to 60.96 cm	Durham	NA	NA	NA	NA	NA	NA	NA
2850046	NA	03/30/2020	edit_date	Pecan	Carya illinoinensis	Durham	North Carolina	-78.92175271	36.01319284	27705	918 9th St	Old west durham	NA	7.62	good	NA	introduced	NA	0 to 15.24 cm	Durham	NA	NA	NA	NA	NA	NA	NA
2839844	NA	03/30/2020	edit_date	Cherry	Prunus	Durham	North Carolina	-78.88327092	35.98692124	27703	1513 Morning Glory Ave	Old east durham	NA	17.78	good	NA	no_info	NA	15.24 to 30.48 cm	Durham	NA	NA	NA	NA	NA	NA	NA
2881880	NA	03/30/2020	edit_date	Common crapemyrtle	Lagerstroemia	Durham	North Carolina	-78.87869359	35.98588325	27703	2005 E Main St	Old east durham	NA	53.34	good	NA	no_info	NA	45.72 to 60.96 cm	Durham	NA	NA	NA	NA	NA	NA	NA
2851386	NA	03/30/2020	edit_date	Willow oak	Quercus phellos	Durham	North Carolina	-78.92987162	36.00468217	27705	1923 Yearby Ave	Old west durham	NA	40.64	good	NA	naturally_occurring	NA	30.48 to 45.72 cm	Durham	NA	NA	NA	NA	NA	NA	NA
2831684	NA	03/30/2020	edit_date	Chinese elm	Ulmus parvifolia	Durham	North Carolina	-78.91823246	36.01138299	27705	820 Clarendon St	Walltown	NA	2.54	fair	NA	introduced	NA	0 to 15.24 cm	Durham	NA	NA	NA	NA	NA	NA	NA
2831685	NA	03/30/2020	edit_date	Chinese fringe tree	Chionanthus retusus	Durham	North Carolina	-78.91835555	36.01124019	27705	833 Clarendon St	Walltown	NA	7.62	good	NA	introduced	NA	0 to 15.24 cm	Durham	NA	NA	NA	NA	NA	NA	NA
2850047	NA	03/30/2020	edit_date	Black cherry	Prunus serotina	Durham	North Carolina	-78.92175178	36.01321625	27705	918 9th St	Old west durham	NA	5.08	good	NA	naturally_occurring	NA	0 to 15.24 cm	Durham	NA	NA	NA	NA	NA	NA	NA
2847354	NA	03/30/2020	edit_date	Common crapemyrtle	Lagerstroemia	Durham	North Carolina	-78.90028822	36.00195145	27701	323ÃƒÆ’Ã†â€™Ãƒâ€ Ã¢â‚¬â„¢ÃƒÆ’Ã¢â‚¬Å¡Ãƒâ€šÃ‚Â449 W Corporation St	Downtown	NA	10.16	good	NA	no_info	NA	0 to 15.24 cm	Durham	NA	NA	NA	NA	NA	NA	NA
2304467	NA	03/30/2020	edit_date	Trident maple	Acer buergerianum	Durham	North Carolina	-78.91205773	36.00878411	27701	702 N Buchanan Blvd	Walltown	NA	12.7	excellent	NA	introduced	NA	0 to 15.24 cm	Durham	NA	NA	NA	NA	NA	NA	NA
2846660	NA	03/30/2020	edit_date	Willow oak	Quercus phellos	Durham	North Carolina	-78.89432162	35.99303261	27701	204 N Dillard St	Downtown	NA	40.64	good	NA	naturally_occurring	NA	30.48 to 45.72 cm	Durham	NA	NA	NA	NA	NA	NA	NA
2947543	NA	06/18/2020	edit_date	Loblolly pine	Pinus taeda	Durham	North Carolina	-78.92169849	35.91073913	27713	900 Forge Rd	NA	NA	101.6	good	NA	naturally_occurring	NA	more than 76.2 cm	Durham	NA	NA	NA	NA	NA	NA	NA
2944570	NA	03/30/2020	edit_date	Shantung maple	Acer truncatum	Durham	North Carolina	-78.9076905	35.99414213	27701	600 Willard St	Southside/ college view	NA	10.16	good	NA	introduced	NA	0 to 15.24 cm	Durham	NA	NA	NA	NA	NA	NA	NA
2850048	NA	03/30/2020	edit_date	Black cherry	Prunus serotina	Durham	North Carolina	-78.9217536	36.01323887	27705	918 9th St	Old west durham	NA	5.08	good	NA	naturally_occurring	NA	0 to 15.24 cm	Durham	NA	NA	NA	NA	NA	NA	NA
2831686	NA	03/30/2020	edit_date	Common crapemyrtle	Lagerstroemia	Durham	North Carolina	-78.91836557	36.01118914	27705	833 Clarendon St	Walltown	NA	12.7	good	NA	no_info	NA	0 to 15.24 cm	Durham	NA	NA	NA	NA	NA	NA	NA
2851387	NA	03/30/2020	edit_date	Willow oak	Quercus phellos	Durham	North Carolina	-78.92987102	36.00479994	27705	Duke University	Old west durham	NA	43.18	good	NA	naturally_occurring	NA	30.48 to 45.72 cm	Durham	NA	NA	NA	NA	NA	NA	NA
2303733	NA	03/30/2020	edit_date	Trident maple	Acer buergerianum	Durham	North Carolina	-78.91197324	36.00878845	27701	702 N Buchanan Blvd	Walltown	NA	45.72	excellent	NA	introduced	NA	30.48 to 45.72 cm	Durham	NA	NA	NA	NA	NA	NA	NA
2881885	2018to2019	08/27/2019	edit_date	Ginkgo	Ginkgo biloba	Durham	North Carolina	-78.87867017	35.98567313	27703	2006 E Main St	Old east durham	NA	1.27	good	NA	introduced	NA	0 to 15.24 cm	Durham	NA	NA	NA	NA	NA	NA	NA
2944571	NA	03/30/2020	edit_date	Shantung maple	Acer truncatum	Durham	North Carolina	-78.90768339	35.99422125	27701	600 Willard St	Southside/ college view	NA	10.16	good	NA	introduced	NA	0 to 15.24 cm	Durham	NA	NA	NA	NA	NA	NA	NA
2847355	NA	03/30/2020	edit_date	Common crapemyrtle	Lagerstroemia	Durham	North Carolina	-78.90072082	36.00193559	27701	323ÃƒÆ’Ã†â€™Ãƒâ€ Ã¢â‚¬â„¢ÃƒÆ’Ã¢â‚¬Å¡Ãƒâ€šÃ‚Â449 W Corporation St	Downtown	NA	10.16	good	NA	no_info	NA	0 to 15.24 cm	Durham	NA	NA	NA	NA	NA	NA	NA
2839847	NA	03/30/2020	edit_date	Cherry	Prunus	Durham	North Carolina	-78.88342515	35.98698201	27703	1511 Morning Glory Ave	Old east durham	NA	17.78	good	NA	no_info	NA	15.24 to 30.48 cm	Durham	NA	NA	NA	NA	NA	NA	NA
2831687	NA	03/30/2020	edit_date	Western catalpa	Catalpa speciosa	Durham	North Carolina	-78.91822963	36.01114189	27705	814 Clarendon St	Walltown	NA	17.78	poor	NA	introduced	NA	15.24 to 30.48 cm	Durham	NA	NA	NA	NA	NA	NA	NA
2851388	NA	03/30/2020	edit_date	Willow oak	Quercus phellos	Durham	North Carolina	-78.92986256	36.00491281	27705	Duke University	Old west durham	NA	40.64	good	NA	naturally_occurring	NA	30.48 to 45.72 cm	Durham	NA	NA	NA	NA	NA	NA	NA
2303685	NA	03/30/2020	edit_date	Willow oak	Quercus phellos	Durham	North Carolina	-78.91173452	36.00866586	27701	1105 Urban Ave	Walltown	NA	66.04	fair	NA	naturally_occurring	NA	60.96 to 76.2 cm	Durham	NA	NA	NA	NA	NA	NA	NA
2249041	NA	03/30/2020	edit_date	Willow oak	Quercus phellos	Durham	North Carolina	-78.92188752	36.01323373	27705	913-989 9th Street	Old west durham	NA	66.04	fair	NA	naturally_occurring	NA	60.96 to 76.2 cm	Durham	NA	NA	NA	NA	NA	NA	NA
2947544	NA	06/18/2020	edit_date	Loblolly pine	Pinus taeda	Durham	North Carolina	-78.92334961	35.91071757	27713	800 Forge Rd	NA	NA	40.64	good	NA	naturally_occurring	NA	30.48 to 45.72 cm	Durham	NA	NA	NA	NA	NA	NA	NA
2839848	NA	03/30/2020	edit_date	Cherry	Prunus	Durham	North Carolina	-78.88352975	35.98702325	27703	1509 Morning Glory Ave	Old east durham	NA	17.78	good	NA	no_info	NA	15.24 to 30.48 cm	Durham	NA	NA	NA	NA	NA	NA	NA
2831688	NA	03/30/2020	edit_date	Willow oak	Quercus phellos	Durham	North Carolina	-78.91836762	36.01113821	27705	829 Clarendon St	Walltown	NA	20.32	good	NA	naturally_occurring	NA	15.24 to 30.48 cm	Durham	NA	NA	NA	NA	NA	NA	NA
2851389	NA	03/30/2020	edit_date	Willow oak	Quercus phellos	Durham	North Carolina	-78.92985761	36.00504026	27705	Duke University	Old west durham	NA	38.1	good	NA	naturally_occurring	NA	30.48 to 45.72 cm	Durham	NA	NA	NA	NA	NA	NA	NA
2248710	NA	03/30/2020	edit_date	Willow oak	Quercus phellos	Durham	North Carolina	-78.92188525	36.01342616	27705	913-989 9th Street	Old west durham	NA	53.34	fair	NA	naturally_occurring	NA	45.72 to 60.96 cm	Durham	NA	NA	NA	NA	NA	NA	NA
2911020	NA	03/30/2020	edit_date	Red maple	Acer rubrum	Durham	North Carolina	-78.88453316	35.97751847	27703	702 Bacon St	NA	NA	66.04	good	NA	naturally_occurring	NA	60.96 to 76.2 cm	Durham	NA	NA	NA	NA	NA	NA	NA
2940407	2019to2020	03/05/2020	edit_date	Common crapemyrtle	Lagerstroemia	Durham	North Carolina	-78.90028819	36.00204145	27701	703 Rigsbee Ave	Downtown	NA	2.54	good	NA	no_info	NA	0 to 15.24 cm	Durham	NA	NA	NA	NA	NA	NA	NA
2947545	NA	06/18/2020	edit_date	Loblolly pine	Pinus taeda	Durham	North Carolina	-78.92344877	35.91071798	27713	726 Forge Rd	NA	NA	50.8	good	NA	naturally_occurring	NA	45.72 to 60.96 cm	Durham	NA	NA	NA	NA	NA	NA	NA
2944572	NA	03/30/2020	edit_date	Shantung maple	Acer truncatum	Durham	North Carolina	-78.90767467	35.99430841	27701	558ÃƒÆ’Ã†â€™Ãƒâ€ Ã¢â‚¬â„¢ÃƒÆ’Ã¢â‚¬Å¡Ãƒâ€šÃ‚Â578 Willard St	Southside/ college view	NA	10.16	good	NA	introduced	NA	0 to 15.24 cm	Durham	NA	NA	NA	NA	NA	NA	NA
2851731	NA	03/30/2020	edit_date	Eastern redbud	Cercis canadensis	Durham	North Carolina	-78.93911386	36.00845997	27705	Durham Va Medical Center	Old west durham	NA	27.94	good	NA	naturally_occurring	NA	15.24 to 30.48 cm	Durham	NA	NA	NA	NA	NA	NA	NA
2850049	NA	03/30/2020	edit_date	Southern magnolia	Magnolia grandiflora	Durham	North Carolina	-78.92067177	36.01368387	27705	1812ÃƒÆ’Ã†â€™Ãƒâ€ Ã¢â‚¬â„¢ÃƒÆ’Ã¢â‚¬Å¡Ãƒâ€šÃ‚Â1900 W Knox St	Old west durham	NA	53.34	good	NA	naturally_occurring	NA	45.72 to 60.96 cm	Durham	NA	NA	NA	NA	NA	NA	NA
2947546	NA	06/18/2020	edit_date	River birch	Betula nigra	Durham	North Carolina	-78.9254764	35.91311864	27713	726 Forge Rd	NA	NA	73.66	good	NA	naturally_occurring	NA	60.96 to 76.2 cm	Durham	NA	NA	NA	NA	NA	NA	NA
2847356	NA	03/30/2020	edit_date	Common crapemyrtle	Lagerstroemia	Durham	North Carolina	-78.90063532	36.00193826	27701	323ÃƒÆ’Ã†â€™Ãƒâ€ Ã¢â‚¬â„¢ÃƒÆ’Ã¢â‚¬Å¡Ãƒâ€šÃ‚Â449 W Corporation St	Downtown	NA	10.16	good	NA	no_info	NA	0 to 15.24 cm	Durham	NA	NA	NA	NA	NA	NA	NA
2835781	NA	03/30/2020	edit_date	Trident maple	Acer buergerianum	Durham	North Carolina	-78.91176805	36.00878737	27701	702 N Buchanan Blvd	Walltown	NA	12.7	excellent	NA	introduced	NA	0 to 15.24 cm	Durham	NA	NA	NA	NA	NA	NA	NA
2839850	NA	03/30/2020	edit_date	Cherry	Prunus	Durham	North Carolina	-78.88370678	35.9870927	27703	1507 Morning Glory Ave	Old east durham	NA	17.78	good	NA	no_info	NA	15.24 to 30.48 cm	Durham	NA	NA	NA	NA	NA	NA	NA
2831689	NA	03/30/2020	edit_date	Willow oak	Quercus phellos	Durham	North Carolina	-78.9183864	36.011046	27705	829 Clarendon St	Walltown	NA	20.32	good	NA	naturally_occurring	NA	15.24 to 30.48 cm	Durham	NA	NA	NA	NA	NA	NA	NA
2851732	NA	03/30/2020	edit_date	Eastern redbud	Cercis canadensis	Durham	North Carolina	-78.93920578	36.00847576	27705	Durham Va Medical Center	Old west durham	NA	27.94	good	NA	naturally_occurring	NA	15.24 to 30.48 cm	Durham	NA	NA	NA	NA	NA	NA	NA
2944574	NA	03/30/2020	edit_date	Shantung maple	Acer truncatum	Durham	North Carolina	-78.90767516	35.99447895	27701	550ÃƒÆ’Ã†â€™Ãƒâ€ Ã¢â‚¬â„¢ÃƒÆ’Ã¢â‚¬Å¡Ãƒâ€šÃ‚Â556 Willard St	Southside/ college view	NA	10.16	good	NA	introduced	NA	0 to 15.24 cm	Durham	NA	NA	NA	NA	NA	NA	NA
2947547	NA	06/18/2020	edit_date	Baldcypress	Taxodium distichum	Durham	North Carolina	-78.92552943	35.91320396	27713	3 Guildford Pl	NA	NA	68.58	good	NA	naturally_occurring	NA	60.96 to 76.2 cm	Durham	NA	NA	NA	NA	NA	NA	NA
2850050	NA	03/30/2020	edit_date	Common crapemyrtle	Lagerstroemia	Durham	North Carolina	-78.92184453	36.01160395	27705	816 9th St	Old west durham	NA	7.62	fair	NA	no_info	NA	0 to 15.24 cm	Durham	NA	NA	NA	NA	NA	NA	NA
2847357	NA	03/30/2020	edit_date	Common crapemyrtle	Lagerstroemia	Durham	North Carolina	-78.90079999	36.00193904	27701	323ÃƒÆ’Ã†â€™Ãƒâ€ Ã¢â‚¬â„¢ÃƒÆ’Ã¢â‚¬Å¡Ãƒâ€šÃ‚Â449 W Corporation St	Downtown	NA	10.16	good	NA	no_info	NA	0 to 15.24 cm	Durham	NA	NA	NA	NA	NA	NA	NA
2846661	NA	03/30/2020	edit_date	Red maple	Acer rubrum	Durham	North Carolina	-78.89495919	35.99481283	27701	400ÃƒÆ’Ã†â€™Ãƒâ€ Ã¢â‚¬â„¢ÃƒÆ’Ã¢â‚¬Å¡Ãƒâ€šÃ‚Â498 Holloway St	Downtown	NA	27.94	good	NA	naturally_occurring	NA	15.24 to 30.48 cm	Durham	NA	NA	NA	NA	NA	NA	NA
2850051	NA	03/30/2020	edit_date	Common crapemyrtle	Lagerstroemia	Durham	North Carolina	-78.92185698	36.01149259	27705	816 9th St	Old west durham	NA	7.62	fair	NA	no_info	NA	0 to 15.24 cm	Durham	NA	NA	NA	NA	NA	NA	NA
2847358	NA	03/30/2020	edit_date	Common crapemyrtle	Lagerstroemia	Durham	North Carolina	-78.90086928	36.00193904	27701	323ÃƒÆ’Ã†â€™Ãƒâ€ Ã¢â‚¬â„¢ÃƒÆ’Ã¢â‚¬Å¡Ãƒâ€šÃ‚Â449 W Corporation St	Downtown	NA	10.16	good	NA	no_info	NA	0 to 15.24 cm	Durham	NA	NA	NA	NA	NA	NA	NA
2831691	NA	03/30/2020	edit_date	Common crapemyrtle	Lagerstroemia	Durham	North Carolina	-78.91839061	36.01094261	27705	829 Clarendon St	Walltown	NA	12.7	good	NA	no_info	NA	0 to 15.24 cm	Durham	NA	NA	NA	NA	NA	NA	NA
2305128	NA	03/30/2020	edit_date	Trident maple	Acer buergerianum	Durham	North Carolina	-78.91156957	36.00879713	27701	801 Watts St	Walltown	NA	17.78	excellent	NA	introduced	NA	15.24 to 30.48 cm	Durham	NA	NA	NA	NA	NA	NA	NA
2850237	NA	03/30/2020	edit_date	Callery pear	Pyrus calleryana	Durham	North Carolina	-78.92673013	36.01262435	27705	906 Hale St	Old west durham	NA	33.02	fair	NA	introduced	NA	30.48 to 45.72 cm	Durham	NA	NA	NA	NA	NA	NA	NA
2846662	NA	03/30/2020	edit_date	Red maple	Acer rubrum	Durham	North Carolina	-78.89449029	35.99464378	27701	400ÃƒÆ’Ã†â€™Ãƒâ€ Ã¢â‚¬â„¢ÃƒÆ’Ã¢â‚¬Å¡Ãƒâ€šÃ‚Â498 Holloway St	Downtown	NA	33.02	fair	NA	naturally_occurring	NA	30.48 to 45.72 cm	Durham	NA	NA	NA	NA	NA	NA	NA
2947548	NA	06/18/2020	edit_date	Common crapemyrtle	Lagerstroemia	Durham	North Carolina	-78.92747186	35.91066096	27713	503 Forge Rd	NA	NA	38.1	good	NA	no_info	NA	30.48 to 45.72 cm	Durham	NA	NA	NA	NA	NA	NA	NA
2944314	2019to2020	03/05/2020	edit_date	Swamp white oak	Quercus bicolor	Durham	North Carolina	-78.93039063	35.99460269	27701	NA	Lyon park	NA	5.08	good	NA	naturally_occurring	NA	0 to 15.24 cm	Durham	NA	NA	NA	NA	NA	NA	NA
2850052	NA	03/30/2020	edit_date	Common crapemyrtle	Lagerstroemia	Durham	North Carolina	-78.92186254	36.01138664	27705	810 9th St	Old west durham	NA	7.62	good	NA	no_info	NA	0 to 15.24 cm	Durham	NA	NA	NA	NA	NA	NA	NA
2847359	NA	03/30/2020	edit_date	Common crapemyrtle	Lagerstroemia	Durham	North Carolina	-78.90096114	36.00193435	27701	323ÃƒÆ’Ã†â€™Ãƒâ€ Ã¢â‚¬â„¢ÃƒÆ’Ã¢â‚¬Å¡Ãƒâ€šÃ‚Â449 W Corporation St	Downtown	NA	10.16	good	NA	no_info	NA	0 to 15.24 cm	Durham	NA	NA	NA	NA	NA	NA	NA
2839853	NA	03/30/2020	edit_date	Cherry	Prunus	Durham	North Carolina	-78.88379261	35.98712742	27703	1505 Morning Glory Ave	Old east durham	NA	17.78	good	NA	no_info	NA	15.24 to 30.48 cm	Durham	NA	NA	NA	NA	NA	NA	NA
2850238	NA	03/30/2020	edit_date	Callery pear	Pyrus calleryana	Durham	North Carolina	-78.92673394	36.01256014	27705	900ÃƒÆ’Ã†â€™Ãƒâ€ Ã¢â‚¬â„¢ÃƒÆ’Ã¢â‚¬Å¡Ãƒâ€šÃ‚Â998 Hale St	Old west durham	NA	35.56	fair	NA	introduced	NA	30.48 to 45.72 cm	Durham	NA	NA	NA	NA	NA	NA	NA
2947549	NA	06/18/2020	edit_date	Common crapemyrtle	Lagerstroemia	Durham	North Carolina	-78.92743782	35.91065394	27713	503 Forge Rd	NA	NA	38.1	good	NA	no_info	NA	30.48 to 45.72 cm	Durham	NA	NA	NA	NA	NA	NA	NA
2847360	NA	03/30/2020	edit_date	Common crapemyrtle	Lagerstroemia	Durham	North Carolina	-78.90112236	36.00193404	27701	481 W Corporation St	Downtown	NA	10.16	good	NA	no_info	NA	0 to 15.24 cm	Durham	NA	NA	NA	NA	NA	NA	NA
2850053	NA	03/30/2020	edit_date	Common crapemyrtle	Lagerstroemia	Durham	North Carolina	-78.92186667	36.0112724	27705	806 9th St	Old west durham	NA	10.16	good	NA	no_info	NA	0 to 15.24 cm	Durham	NA	NA	NA	NA	NA	NA	NA
2831692	NA	03/30/2020	edit_date	Common crapemyrtle	Lagerstroemia	Durham	North Carolina	-78.91838701	36.01088013	27705	821 Clarendon St	Walltown	NA	12.7	good	NA	no_info	NA	0 to 15.24 cm	Durham	NA	NA	NA	NA	NA	NA	NA
2747953	2017to2018	05/26/2020	edit_date	Overcup oak	Quercus lyrata	Durham	North Carolina	-78.89407861	35.9946756	27701	411 Holloway St	Downtown	NA	1.27	fair	16.4042	naturally_occurring	13.71 to 18.29 m	0 to 15.24 cm	Durham	NA	NA	NA	NA	NA	NA	NA
2847361	NA	03/30/2020	edit_date	Common crapemyrtle	Lagerstroemia	Durham	North Carolina	-78.90120131	36.00193113	27701	323ÃƒÆ’Ã†â€™Ãƒâ€ Ã¢â‚¬â„¢ÃƒÆ’Ã¢â‚¬Å¡Ãƒâ€šÃ‚Â449 W Corporation St	Downtown	NA	10.16	good	NA	no_info	NA	0 to 15.24 cm	Durham	NA	NA	NA	NA	NA	NA	NA
2850054	NA	03/30/2020	edit_date	Common crapemyrtle	Lagerstroemia	Durham	North Carolina	-78.92187065	36.01119581	27705	806 9th St	Old west durham	NA	10.16	good	NA	no_info	NA	0 to 15.24 cm	Durham	NA	NA	NA	NA	NA	NA	NA
2304464	NA	03/30/2020	edit_date	Trident maple	Acer buergerianum	Durham	North Carolina	-78.91147569	36.00878845	27701	801 Watts St	Walltown	NA	12.7	excellent	NA	introduced	NA	0 to 15.24 cm	Durham	NA	NA	NA	NA	NA	NA	NA
2747954	NA	03/30/2020	edit_date	Red maple	Acer rubrum	Durham	North Carolina	-78.89397061	35.99462436	27701	415 Holloway St	Downtown	NA	35.56	good	16.4042	naturally_occurring	13.71 to 18.29 m	30.48 to 45.72 cm	Durham	NA	NA	NA	NA	NA	NA	NA
2947550	NA	06/18/2020	edit_date	Common crapemyrtle	Lagerstroemia	Durham	North Carolina	-78.92739837	35.91066072	27713	503 Forge Rd	NA	NA	25.4	good	NA	no_info	NA	15.24 to 30.48 cm	Durham	NA	NA	NA	NA	NA	NA	NA
2847362	NA	03/30/2020	edit_date	Trident maple	Acer buergerianum	Durham	North Carolina	-78.90134406	36.0018635	27701	502ÃƒÆ’Ã†â€™Ãƒâ€ Ã¢â‚¬â„¢ÃƒÆ’Ã¢â‚¬Å¡Ãƒâ€šÃ‚Â598 Foster St	Downtown	NA	7.62	fair	NA	introduced	NA	0 to 15.24 cm	Durham	NA	NA	NA	NA	NA	NA	NA
2305005	NA	03/30/2020	edit_date	Trident maple	Acer buergerianum	Durham	North Carolina	-78.91140059	36.00879496	27701	801 Watts St	Walltown	NA	10.16	excellent	NA	introduced	NA	0 to 15.24 cm	Durham	NA	NA	NA	NA	NA	NA	NA
2850055	NA	03/30/2020	edit_date	Common crapemyrtle	Lagerstroemia	Durham	North Carolina	-78.92188791	36.01099659	27705	806 9th St	Old west durham	NA	10.16	fair	NA	no_info	NA	0 to 15.24 cm	Durham	NA	NA	NA	NA	NA	NA	NA
2846663	NA	03/30/2020	edit_date	Red maple	Acer rubrum	Durham	North Carolina	-78.89431491	35.99458533	27701	460 Holloway St	Downtown	NA	27.94	good	NA	naturally_occurring	NA	15.24 to 30.48 cm	Durham	NA	NA	NA	NA	NA	NA	NA
2831693	NA	03/30/2020	edit_date	Willow oak	Quercus phellos	Durham	North Carolina	-78.91838095	36.01079163	27705	821 Clarendon St	Walltown	NA	40.64	good	NA	naturally_occurring	NA	30.48 to 45.72 cm	Durham	NA	NA	NA	NA	NA	NA	NA
2947551	NA	06/18/2020	edit_date	Common crapemyrtle	Lagerstroemia	Durham	North Carolina	-78.91799942	35.91780858	27713	1 Pinestraw Way	NA	NA	43.18	good	NA	no_info	NA	30.48 to 45.72 cm	Durham	NA	NA	NA	NA	NA	NA	NA
2305003	NA	03/30/2020	edit_date	Trident maple	Acer buergerianum	Durham	North Carolina	-78.91131207	36.00879387	27701	801 Watts St	Walltown	NA	10.16	excellent	NA	introduced	NA	0 to 15.24 cm	Durham	NA	NA	NA	NA	NA	NA	NA
2850239	NA	03/30/2020	edit_date	Common crapemyrtle	Lagerstroemia	Durham	North Carolina	-78.92681704	36.01202792	27705	2401 Green St	Old west durham	NA	15.24	good	NA	no_info	NA	0 to 15.24 cm	Durham	NA	NA	NA	NA	NA	NA	NA
2839857	NA	03/30/2020	edit_date	Cherry	Prunus	Durham	North Carolina	-78.88387576	35.98716106	27703	1505 Morning Glory Ave	Old east durham	NA	17.78	good	NA	no_info	NA	15.24 to 30.48 cm	Durham	NA	NA	NA	NA	NA	NA	NA
2846665	NA	03/30/2020	edit_date	Overcup oak	Quercus lyrata	Durham	North Carolina	-78.89424113	35.99455981	27701	400ÃƒÆ’Ã†â€™Ãƒâ€ Ã¢â‚¬â„¢ÃƒÆ’Ã¢â‚¬Å¡Ãƒâ€šÃ‚Â498 Holloway St	Downtown	NA	2.54	fair	NA	naturally_occurring	NA	0 to 15.24 cm	Durham	NA	NA	NA	NA	NA	NA	NA
2885567	2018to2019	08/27/2019	edit_date	Eastern redbud	Cercis canadensis	Durham	North Carolina	-78.91826093	36.01070817	27705	808-810 Clarendon Street	NA	NA	1.27	good	NA	naturally_occurring	NA	0 to 15.24 cm	Durham	NA	NA	NA	NA	NA	NA	NA
2850057	NA	03/30/2020	edit_date	Common crapemyrtle	Lagerstroemia	Durham	North Carolina	-78.9219068	36.0107531	27705	802 9th St	Old west durham	NA	7.62	fair	NA	no_info	NA	0 to 15.24 cm	Durham	NA	NA	NA	NA	NA	NA	NA
2847364	NA	03/30/2020	edit_date	Trident maple	Acer buergerianum	Durham	North Carolina	-78.90135705	36.00170186	27701	584 Foster St	Downtown	NA	10.16	good	NA	introduced	NA	0 to 15.24 cm	Durham	NA	NA	NA	NA	NA	NA	NA
2249885	NA	03/30/2020	edit_date	Willow oak	Quercus phellos	Durham	North Carolina	-78.91096473	36.00865075	27701	1009-1099 Urban Street	Walltown	NA	134.62	fair	NA	naturally_occurring	NA	more than 76.2 cm	Durham	NA	NA	NA	NA	NA	NA	NA
2304000	NA	03/30/2020	edit_date	Red maple	Acer rubrum	Durham	North Carolina	-78.91065627	36.00865443	27701	1089 Urban Ave	Walltown	NA	22.86	good	NA	naturally_occurring	NA	15.24 to 30.48 cm	Durham	NA	NA	NA	NA	NA	NA	NA
2947552	NA	06/18/2020	edit_date	Common crapemyrtle	Lagerstroemia	Durham	North Carolina	-78.91129744	35.91287902	27713	207 Whitney Ln	NA	NA	12.7	good	NA	no_info	NA	0 to 15.24 cm	Durham	NA	NA	NA	NA	NA	NA	NA
2850058	NA	03/30/2020	edit_date	Common crapemyrtle	Lagerstroemia	Durham	North Carolina	-78.92190948	36.01063268	27705	776 9th St	Old west durham	NA	27.94	fair	NA	no_info	NA	15.24 to 30.48 cm	Durham	NA	NA	NA	NA	NA	NA	NA
2250402	NA	03/30/2020	edit_date	Willow oak	Quercus phellos	Durham	North Carolina	-78.91839969	36.01059349	27705	823 Clarendon St	Walltown	NA	73.66	fair	NA	naturally_occurring	NA	60.96 to 76.2 cm	Durham	NA	NA	NA	NA	NA	NA	NA
2747955	2017to2018	05/26/2020	edit_date	Bur oak	Quercus macrocarpa	Durham	North Carolina	-78.89403212	35.99499953	27701	415 Holloway St	Downtown	NA	1.27	good	16.4042	introduced	13.71 to 18.29 m	0 to 15.24 cm	Durham	NA	NA	NA	NA	NA	NA	NA
2249028	NA	03/30/2020	edit_date	Willow oak	Quercus phellos	Durham	North Carolina	-78.91827811	36.01044392	27705	806-808 Clarendon Street	Walltown	NA	66.04	poor	NA	naturally_occurring	NA	60.96 to 76.2 cm	Durham	NA	NA	NA	NA	NA	NA	NA
2747956	2017to2018	05/26/2020	edit_date	Bur oak	Quercus macrocarpa	Durham	North Carolina	-78.89412534	35.99476436	27701	415 Holloway St	Downtown	NA	1.27	good	16.4042	introduced	13.71 to 18.29 m	0 to 15.24 cm	Durham	NA	NA	NA	NA	NA	NA	NA
2947553	NA	06/18/2020	edit_date	Common crapemyrtle	Lagerstroemia	Durham	North Carolina	-78.90662408	35.91530584	27713	1305 Crimson Creek Dr	NA	NA	12.7	good	NA	no_info	NA	0 to 15.24 cm	Durham	NA	NA	NA	NA	NA	NA	NA
2847368	NA	03/30/2020	edit_date	Trident maple	Acer buergerianum	Durham	North Carolina	-78.90137583	36.00136227	27701	566 Foster St	Downtown	NA	10.16	good	NA	introduced	NA	0 to 15.24 cm	Durham	NA	NA	NA	NA	NA	NA	NA
2846667	NA	03/30/2020	edit_date	Willow oak	Quercus phellos	Durham	North Carolina	-78.89365078	35.99504793	27701	Oakwood Park	Downtown	NA	66.04	good	NA	naturally_occurring	NA	60.96 to 76.2 cm	Durham	NA	NA	NA	NA	NA	NA	NA
2831695	NA	03/30/2020	edit_date	Willow oak	Quercus phellos	Durham	North Carolina	-78.91827389	36.01036331	27705	806 Clarendon St	Walltown	NA	68.58	fair	NA	naturally_occurring	NA	60.96 to 76.2 cm	Durham	NA	NA	NA	NA	NA	NA	NA
2850241	NA	03/30/2020	edit_date	Chinese fringe tree	Chionanthus retusus	Durham	North Carolina	-78.92589155	36.01193343	27705	2301ÃƒÆ’Ã†â€™Ãƒâ€ Ã¢â‚¬â„¢ÃƒÆ’Ã¢â‚¬Å¡Ãƒâ€šÃ‚Â2399 Green St	Old west durham	NA	7.62	good	NA	introduced	NA	0 to 15.24 cm	Durham	NA	NA	NA	NA	NA	NA	NA
2839866	NA	03/30/2020	edit_date	Red maple	Acer rubrum	Durham	North Carolina	-78.883566	35.98805527	27703	200ÃƒÆ’Ã†â€™Ãƒâ€ Ã¢â‚¬â„¢ÃƒÆ’Ã¢â‚¬Å¡Ãƒâ€šÃ‚Â398 Eastway Ave	Old east durham	NA	5.08	fair	NA	naturally_occurring	NA	0 to 15.24 cm	Durham	NA	NA	NA	NA	NA	NA	NA
2831696	NA	03/30/2020	edit_date	Water oak	Quercus nigra	Durham	North Carolina	-78.91828205	36.01026772	27705	806 Clarendon St	Walltown	NA	27.94	fair	NA	naturally_occurring	NA	15.24 to 30.48 cm	Durham	NA	NA	NA	NA	NA	NA	NA
2846668	NA	03/30/2020	edit_date	Willow oak	Quercus phellos	Durham	North Carolina	-78.89367008	35.99476336	27701	Oakwood Park	Downtown	NA	53.34	good	NA	naturally_occurring	NA	45.72 to 60.96 cm	Durham	NA	NA	NA	NA	NA	NA	NA
2850059	NA	03/30/2020	edit_date	Common crapemyrtle	Lagerstroemia	Durham	North Carolina	-78.92220041	36.01024379	27705	2001ÃƒÆ’Ã†â€™Ãƒâ€ Ã¢â‚¬â„¢ÃƒÆ’Ã¢â‚¬Å¡Ãƒâ€šÃ‚Â2099 Safeway St	Old west durham	NA	33.02	excellent	NA	no_info	NA	30.48 to 45.72 cm	Durham	NA	NA	NA	NA	NA	NA	NA
2846669	NA	03/30/2020	edit_date	Willow oak	Quercus phellos	Durham	North Carolina	-78.89378933	35.99476224	27701	Oakwood Park	Downtown	NA	66.04	good	NA	naturally_occurring	NA	60.96 to 76.2 cm	Durham	NA	NA	NA	NA	NA	NA	NA
2831697	NA	03/30/2020	edit_date	Willow oak	Quercus phellos	Durham	North Carolina	-78.91829958	36.01014224	27705	806 Clarendon St	Walltown	NA	104.14	good	NA	naturally_occurring	NA	more than 76.2 cm	Durham	NA	NA	NA	NA	NA	NA	NA
2850243	NA	03/30/2020	edit_date	Chinese fringe tree	Chionanthus retusus	Durham	North Carolina	-78.92598904	36.01193796	27705	2301ÃƒÆ’Ã†â€™Ãƒâ€ Ã¢â‚¬â„¢ÃƒÆ’Ã¢â‚¬Å¡Ãƒâ€šÃ‚Â2399 Green St	Old west durham	NA	7.62	good	NA	introduced	NA	0 to 15.24 cm	Durham	NA	NA	NA	NA	NA	NA	NA
2846670	NA	03/30/2020	edit_date	Common crapemyrtle	Lagerstroemia	Durham	North Carolina	-78.89374092	35.99464229	27701	415 Holloway St	Downtown	NA	15.24	good	NA	no_info	NA	0 to 15.24 cm	Durham	NA	NA	NA	NA	NA	NA	NA
2831698	NA	03/30/2020	edit_date	Willow oak	Quercus phellos	Durham	North Carolina	-78.91842869	36.01026066	27705	801ÃƒÆ’Ã†â€™Ãƒâ€ Ã¢â‚¬â„¢ÃƒÆ’Ã¢â‚¬Å¡Ãƒâ€šÃ‚Â899 Clarendon St	Walltown	NA	66.04	fair	NA	naturally_occurring	NA	60.96 to 76.2 cm	Durham	NA	NA	NA	NA	NA	NA	NA
2249473	NA	03/30/2020	edit_date	Willow oak	Quercus phellos	Durham	North Carolina	-78.90388852	35.99978057	27701	501-599 Fernway Avenue	Downtown	NA	88.9	good	NA	naturally_occurring	NA	more than 76.2 cm	Durham	NA	NA	NA	NA	NA	NA	NA
2947554	NA	06/18/2020	edit_date	Cherry	Prunus	Durham	North Carolina	-78.91165256	35.91922436	27713	6410 Forest Ridge Dr	NA	NA	30.48	good	NA	no_info	NA	15.24 to 30.48 cm	Durham	NA	NA	NA	NA	NA	NA	NA
2896031	NA	03/30/2020	edit_date	Trident maple	Acer buergerianum	Durham	North Carolina	-78.87624848	36.00502234	27704	1911 Fay St	Old east durham	NA	12.7	good	NA	introduced	NA	0 to 15.24 cm	Durham	NA	NA	NA	NA	NA	NA	NA
2944323	2019to2020	03/05/2020	edit_date	Swamp white oak	Quercus bicolor	Durham	North Carolina	-78.93053723	35.99506378	27701	NA	Lyon park	NA	5.08	good	NA	naturally_occurring	NA	0 to 15.24 cm	Durham	NA	NA	NA	NA	NA	NA	NA
2850061	NA	03/30/2020	edit_date	Shumard oak	Quercus shumardii	Durham	North Carolina	-78.92233207	36.01029438	27705	2001ÃƒÆ’Ã†â€™Ãƒâ€ Ã¢â‚¬â„¢ÃƒÆ’Ã¢â‚¬Å¡Ãƒâ€šÃ‚Â2099 Safeway St	Old west durham	NA	5.08	poor	NA	naturally_occurring	NA	0 to 15.24 cm	Durham	NA	NA	NA	NA	NA	NA	NA
2846671	NA	03/30/2020	edit_date	Common crapemyrtle	Lagerstroemia	Durham	North Carolina	-78.89378719	35.9946309	27701	415 Holloway St	Downtown	NA	15.24	good	NA	no_info	NA	0 to 15.24 cm	Durham	NA	NA	NA	NA	NA	NA	NA
2947555	NA	06/18/2020	edit_date	Red maple	Acer rubrum	Durham	North Carolina	-78.91180063	35.9191343	27713	6408 Forest Ridge Dr	NA	NA	15.24	good	NA	naturally_occurring	NA	0 to 15.24 cm	Durham	NA	NA	NA	NA	NA	NA	NA
2896032	NA	03/30/2020	edit_date	Trident maple	Acer buergerianum	Durham	North Carolina	-78.87593818	36.00557937	27704	1911 Fay St	Old east durham	NA	12.7	good	NA	introduced	NA	0 to 15.24 cm	Durham	NA	NA	NA	NA	NA	NA	NA
2911026	NA	03/30/2020	edit_date	Willow oak	Quercus phellos	Durham	North Carolina	-78.88550837	35.97689035	27703	711 Bernice St	NA	NA	27.94	good	NA	naturally_occurring	NA	15.24 to 30.48 cm	Durham	NA	NA	NA	NA	NA	NA	NA
2846672	NA	03/30/2020	edit_date	Willow oak	Quercus phellos	Durham	North Carolina	-78.89398178	35.99475687	27701	Oakwood Park	Downtown	NA	78.74	good	NA	naturally_occurring	NA	more than 76.2 cm	Durham	NA	NA	NA	NA	NA	NA	NA
2831699	2017to2018	05/26/2020	edit_date	White oak	Quercus alba	Durham	North Carolina	-78.91819043	36.00993936	27705	1602?1698 W Markham Ave	Walltown	NA	7.62	good	NA	naturally_occurring	NA	0 to 15.24 cm	Durham	NA	NA	NA	NA	NA	NA	NA
2896033	NA	03/30/2020	edit_date	Trident maple	Acer buergerianum	Durham	North Carolina	-78.8759061	36.005645	27704	1911 Fay St	Old east durham	NA	12.7	good	NA	introduced	NA	0 to 15.24 cm	Durham	NA	NA	NA	NA	NA	NA	NA
2947556	NA	06/18/2020	edit_date	Common crapemyrtle	Lagerstroemia	Durham	North Carolina	-78.9124056	35.92383582	27713	6107 Coronado Ln	NA	NA	38.1	good	NA	no_info	NA	30.48 to 45.72 cm	Durham	NA	NA	NA	NA	NA	NA	NA
2850063	NA	03/30/2020	edit_date	Swamp white oak	Quercus bicolor	Durham	North Carolina	-78.92257447	36.01033178	27705	2001ÃƒÆ’Ã†â€™Ãƒâ€ Ã¢â‚¬â„¢ÃƒÆ’Ã¢â‚¬Å¡Ãƒâ€šÃ‚Â2099 Safeway St	Old west durham	NA	5.08	fair	NA	naturally_occurring	NA	0 to 15.24 cm	Durham	NA	NA	NA	NA	NA	NA	NA
2304622	NA	03/30/2020	edit_date	Trident maple	Acer buergerianum	Durham	North Carolina	-78.91828132	36.00982218	27705	1648-1698 West Markham Avenue	Walltown	NA	15.24	good	NA	introduced	NA	0 to 15.24 cm	Durham	NA	NA	NA	NA	NA	NA	NA
2835786	NA	03/30/2020	edit_date	Southern red oak	Quercus falcata	Durham	North Carolina	-78.91003805	36.00866778	27701	Watts Elementary School	Walltown	NA	17.78	good	NA	naturally_occurring	NA	15.24 to 30.48 cm	Durham	NA	NA	NA	NA	NA	NA	NA
2747959	2017to2018	05/26/2020	edit_date	Yoshino flowering cherry	Prunus yedoensis	Durham	North Carolina	-78.89344674	35.99460595	27701	312 Oakwood Ave	Downtown	NA	1.27	good	13.12336	introduced	9.14 to 13.71 m	0 to 15.24 cm	Durham	NA	NA	NA	NA	NA	NA	NA
2896034	NA	03/30/2020	edit_date	Trident maple	Acer buergerianum	Durham	North Carolina	-78.87587806	36.00569336	27704	1501ÃƒÆ’Ã†â€™Ãƒâ€ Ã¢â‚¬â„¢ÃƒÆ’Ã¢â‚¬Å¡Ãƒâ€šÃ‚Â1909 Fay St	Old east durham	NA	12.7	good	NA	introduced	NA	0 to 15.24 cm	Durham	NA	NA	NA	NA	NA	NA	NA
2947557	NA	06/18/2020	edit_date	Common crapemyrtle	Lagerstroemia	Durham	North Carolina	-78.91230025	35.92391237	27713	6107 Coronado Ln	NA	NA	38.1	good	NA	no_info	NA	30.48 to 45.72 cm	Durham	NA	NA	NA	NA	NA	NA	NA
2850064	NA	03/30/2020	edit_date	Overcup oak	Quercus lyrata	Durham	North Carolina	-78.92267905	36.01032759	27705	2001ÃƒÆ’Ã†â€™Ãƒâ€ Ã¢â‚¬â„¢ÃƒÆ’Ã¢â‚¬Å¡Ãƒâ€šÃ‚Â2099 Safeway St	Old west durham	NA	10.16	good	NA	naturally_occurring	NA	0 to 15.24 cm	Durham	NA	NA	NA	NA	NA	NA	NA
2747961	2017to2018	05/26/2020	edit_date	Yoshino flowering cherry	Prunus yedoensis	Durham	North Carolina	-78.89344655	35.99472639	27701	308 Oakwood Ave	Downtown	NA	1.27	excellent	13.12336	introduced	9.14 to 13.71 m	0 to 15.24 cm	Durham	NA	NA	NA	NA	NA	NA	NA
2847372	NA	03/30/2020	edit_date	Chinese redbud	Cercis chinensis	Durham	North Carolina	-78.9014858	36.0026246	27701	609 Foster St	Downtown	NA	10.16	good	NA	introduced	NA	0 to 15.24 cm	Durham	NA	NA	NA	NA	NA	NA	NA
2747962	2017to2018	05/26/2020	edit_date	Yoshino flowering cherry	Prunus yedoensis	Durham	North Carolina	-78.8934204	35.99478878	27701	308 Oakwood Ave	Downtown	NA	1.27	excellent	13.12336	introduced	9.14 to 13.71 m	0 to 15.24 cm	Durham	NA	NA	NA	NA	NA	NA	NA
2839875	NA	03/30/2020	edit_date	Red maple	Acer rubrum	Durham	North Carolina	-78.88350229	35.98818154	27703	200ÃƒÆ’Ã†â€™Ãƒâ€ Ã¢â‚¬â„¢ÃƒÆ’Ã¢â‚¬Å¡Ãƒâ€šÃ‚Â398 Eastway Ave	Old east durham	NA	7.62	good	NA	naturally_occurring	NA	0 to 15.24 cm	Durham	NA	NA	NA	NA	NA	NA	NA
2896036	NA	03/30/2020	edit_date	Trident maple	Acer buergerianum	Durham	North Carolina	-78.8758398	36.00577035	27704	1501ÃƒÆ’Ã†â€™Ãƒâ€ Ã¢â‚¬â„¢ÃƒÆ’Ã¢â‚¬Å¡Ãƒâ€šÃ‚Â1909 Fay St	Old east durham	NA	12.7	good	NA	introduced	NA	0 to 15.24 cm	Durham	NA	NA	NA	NA	NA	NA	NA
2305006	NA	03/30/2020	edit_date	Swamp white oak	Quercus bicolor	Durham	North Carolina	-78.91784108	36.00991506	27705	1648-1698 West Markham Avenue	Walltown	NA	10.16	fair	NA	naturally_occurring	NA	0 to 15.24 cm	Durham	NA	NA	NA	NA	NA	NA	NA
2847373	NA	03/30/2020	edit_date	Chinese redbud	Cercis chinensis	Durham	North Carolina	-78.90148178	36.00268862	27701	609 Foster St	Downtown	NA	10.16	fair	NA	introduced	NA	0 to 15.24 cm	Durham	NA	NA	NA	NA	NA	NA	NA
2850066	NA	03/30/2020	edit_date	Overcup oak	Quercus lyrata	Durham	North Carolina	-78.92258493	36.01026977	27705	2000ÃƒÆ’Ã†â€™Ãƒâ€ Ã¢â‚¬â„¢ÃƒÆ’Ã¢â‚¬Å¡Ãƒâ€šÃ‚Â2074 Hillsborough Rd	Old west durham	NA	10.16	good	NA	naturally_occurring	NA	0 to 15.24 cm	Durham	NA	NA	NA	NA	NA	NA	NA
2850244	NA	03/30/2020	edit_date	Callery pear	Pyrus calleryana	Durham	North Carolina	-78.92710492	36.01199956	27705	2403 Green St	Old west durham	NA	22.86	good	NA	introduced	NA	15.24 to 30.48 cm	Durham	NA	NA	NA	NA	NA	NA	NA
2896037	NA	03/30/2020	edit_date	Trident maple	Acer buergerianum	Durham	North Carolina	-78.87582053	36.00580875	27704	1501ÃƒÆ’Ã†â€™Ãƒâ€ Ã¢â‚¬â„¢ÃƒÆ’Ã¢â‚¬Å¡Ãƒâ€šÃ‚Â1909 Fay St	Old east durham	NA	12.7	good	NA	introduced	NA	0 to 15.24 cm	Durham	NA	NA	NA	NA	NA	NA	NA
2839876	NA	03/30/2020	edit_date	Red maple	Acer rubrum	Durham	North Carolina	-78.88353848	35.98832324	27703	301 Eastway Ave	Old east durham	NA	7.62	good	NA	naturally_occurring	NA	0 to 15.24 cm	Durham	NA	NA	NA	NA	NA	NA	NA
2304543	NA	03/30/2020	edit_date	American hornbeam	Carpinus caroliniana	Durham	North Carolina	-78.90968263	36.00867237	27701	1049 Urban Ave	Walltown	NA	5.08	good	NA	naturally_occurring	NA	0 to 15.24 cm	Durham	NA	NA	NA	NA	NA	NA	NA
2850067	NA	03/30/2020	edit_date	Cherry	Prunus	Durham	North Carolina	-78.92249823	36.0102313	27705	2042 Hillsborough Rd	Old west durham	NA	5.08	good	NA	no_info	NA	0 to 15.24 cm	Durham	NA	NA	NA	NA	NA	NA	NA
2304624	NA	03/30/2020	edit_date	Trident maple	Acer buergerianum	Durham	North Carolina	-78.91810048	36.00981119	27705	1648-1698 West Markham Avenue	Walltown	NA	10.16	good	NA	introduced	NA	0 to 15.24 cm	Durham	NA	NA	NA	NA	NA	NA	NA
2947558	NA	06/18/2020	edit_date	Common crapemyrtle	Lagerstroemia	Durham	North Carolina	-78.91221184	35.92397559	27713	6107 Coronado Ln	NA	NA	38.1	good	NA	no_info	NA	30.48 to 45.72 cm	Durham	NA	NA	NA	NA	NA	NA	NA
2850068	NA	03/30/2020	edit_date	Cherry	Prunus	Durham	North Carolina	-78.9223963	36.0102096	27705	2010 Hillsborough Rd	Old west durham	NA	5.08	good	NA	no_info	NA	0 to 15.24 cm	Durham	NA	NA	NA	NA	NA	NA	NA
2304625	NA	03/30/2020	edit_date	Trident maple	Acer buergerianum	Durham	North Carolina	-78.91803235	36.00980061	27705	1648-1698 West Markham Avenue	Walltown	NA	10.16	good	NA	introduced	NA	0 to 15.24 cm	Durham	NA	NA	NA	NA	NA	NA	NA
2896039	NA	03/30/2020	edit_date	Chinese elm	Ulmus parvifolia	Durham	North Carolina	-78.87634526	36.00532257	27704	1911 Fay St	Old east durham	NA	20.32	good	NA	introduced	NA	15.24 to 30.48 cm	Durham	NA	NA	NA	NA	NA	NA	NA
2944321	2019to2020	03/05/2020	edit_date	Swamp white oak	Quercus bicolor	Durham	North Carolina	-78.93044757	35.99522365	27701	NA	Lyon park	NA	5.08	good	NA	naturally_occurring	NA	0 to 15.24 cm	Durham	NA	NA	NA	NA	NA	NA	NA
2304545	NA	03/30/2020	edit_date	American hornbeam	Carpinus caroliniana	Durham	North Carolina	-78.90959948	36.0086702	27701	1045 Urban Ave	Walltown	NA	5.08	good	NA	naturally_occurring	NA	0 to 15.24 cm	Durham	NA	NA	NA	NA	NA	NA	NA
2947559	NA	06/18/2020	edit_date	Common crapemyrtle	Lagerstroemia	Durham	North Carolina	-78.91212148	35.92404519	27713	6107 Coronado Ln	NA	NA	38.1	good	NA	no_info	NA	30.48 to 45.72 cm	Durham	NA	NA	NA	NA	NA	NA	NA
2249665	NA	03/30/2020	edit_date	Willow oak	Quercus phellos	Durham	North Carolina	-78.90941441	36.0087993	27701	1016 Urban Ave	Walltown	NA	88.9	fair	NA	naturally_occurring	NA	more than 76.2 cm	Durham	NA	NA	NA	NA	NA	NA	NA
2896041	NA	03/30/2020	edit_date	Trident maple	Acer buergerianum	Durham	North Carolina	-78.87643589	36.0055786	27704	1911 Fay St	Old east durham	NA	12.7	good	NA	introduced	NA	0 to 15.24 cm	Durham	NA	NA	NA	NA	NA	NA	NA
2850071	NA	03/30/2020	edit_date	Shantung maple	Acer truncatum	Durham	North Carolina	-78.92188417	36.00997436	27705	1921ÃƒÆ’Ã†â€™Ãƒâ€ Ã¢â‚¬â„¢ÃƒÆ’Ã¢â‚¬Å¡Ãƒâ€šÃ‚Â1999 W Markham Ave	Old west durham	NA	10.16	good	NA	introduced	NA	0 to 15.24 cm	Durham	NA	NA	NA	NA	NA	NA	NA
2304546	NA	03/30/2020	edit_date	American hornbeam	Carpinus caroliniana	Durham	North Carolina	-78.90953243	36.00867237	27701	1009 Urban Ave	Walltown	NA	2.54	good	NA	naturally_occurring	NA	0 to 15.24 cm	Durham	NA	NA	NA	NA	NA	NA	NA
2305837	NA	03/30/2020	edit_date	Trident maple	Acer buergerianum	Durham	North Carolina	-78.91788282	36.00979899	27705	1648-1698 West Markham Avenue	Walltown	NA	7.62	fair	NA	introduced	NA	0 to 15.24 cm	Durham	NA	NA	NA	NA	NA	NA	NA
2896042	NA	03/30/2020	edit_date	Trident maple	Acer buergerianum	Durham	North Carolina	-78.87655355	36.00552884	27704	1911 Fay St	Old east durham	NA	15.24	good	NA	introduced	NA	0 to 15.24 cm	Durham	NA	NA	NA	NA	NA	NA	NA
2305062	NA	03/30/2020	edit_date	Swamp white oak	Quercus bicolor	Durham	North Carolina	-78.91731285	36.00990666	27705	1600 West Markham Avenue	Walltown	NA	10.16	good	NA	naturally_occurring	NA	0 to 15.24 cm	Durham	NA	NA	NA	NA	NA	NA	NA
2850072	NA	03/30/2020	edit_date	Shantung maple	Acer truncatum	Durham	North Carolina	-78.92179337	36.00996934	27705	1921ÃƒÆ’Ã†â€™Ãƒâ€ Ã¢â‚¬â„¢ÃƒÆ’Ã¢â‚¬Å¡Ãƒâ€šÃ‚Â1999 W Markham Ave	Old west durham	NA	10.16	good	NA	introduced	NA	0 to 15.24 cm	Durham	NA	NA	NA	NA	NA	NA	NA
2896043	NA	03/30/2020	edit_date	Trident maple	Acer buergerianum	Durham	North Carolina	-78.87659358	36.00545773	27704	1911 Fay St	Old east durham	NA	15.24	good	NA	introduced	NA	0 to 15.24 cm	Durham	NA	NA	NA	NA	NA	NA	NA
2944317	2019to2020	03/05/2020	edit_date	Swamp white oak	Quercus bicolor	Durham	North Carolina	-78.93046238	35.99493536	27701	NA	Lyon park	NA	5.08	good	NA	naturally_occurring	NA	0 to 15.24 cm	Durham	NA	NA	NA	NA	NA	NA	NA
2947560	NA	06/18/2020	edit_date	Common crapemyrtle	Lagerstroemia	Durham	North Carolina	-78.91201556	35.92411223	27713	10 Calaveras Ct	NA	NA	45.72	good	NA	no_info	NA	30.48 to 45.72 cm	Durham	NA	NA	NA	NA	NA	NA	NA
2850073	NA	03/30/2020	edit_date	Shantung maple	Acer truncatum	Durham	North Carolina	-78.92155275	36.00996334	27705	764 9th St	Old west durham	NA	10.16	good	NA	introduced	NA	0 to 15.24 cm	Durham	NA	NA	NA	NA	NA	NA	NA
2850245	NA	03/30/2020	edit_date	Flowering dogwood	Cornus florida	Durham	North Carolina	-78.92789642	36.01259733	27705	900ÃƒÆ’Ã†â€™Ãƒâ€ Ã¢â‚¬â„¢ÃƒÆ’Ã¢â‚¬Å¡Ãƒâ€šÃ‚Â998 Rosehill Ave	Old west durham	NA	15.24	good	NA	naturally_occurring	NA	0 to 15.24 cm	Durham	NA	NA	NA	NA	NA	NA	NA
2303654	NA	03/30/2020	edit_date	Willow oak	Quercus phellos	Durham	North Carolina	-78.91775675	36.00978868	27705	1600 West Markham Avenue	Walltown	NA	116.84	fair	NA	naturally_occurring	NA	more than 76.2 cm	Durham	NA	NA	NA	NA	NA	NA	NA
2896044	NA	03/30/2020	edit_date	Purple leaf plum	Prunus cerasifera	Durham	North Carolina	-78.87654486	36.00538719	27704	1911 Fay St	Old east durham	NA	12.7	fair	NA	introduced	NA	0 to 15.24 cm	Durham	NA	NA	NA	NA	NA	NA	NA
2304324	NA	03/30/2020	edit_date	American hornbeam	Carpinus caroliniana	Durham	North Carolina	-78.90930921	36.00866752	27701	1009 Urban Street	Walltown	NA	5.08	good	NA	naturally_occurring	NA	0 to 15.24 cm	Durham	NA	NA	NA	NA	NA	NA	NA
2305008	NA	03/30/2020	edit_date	Trident maple	Acer buergerianum	Durham	North Carolina	-78.91765315	36.00979112	27705	1600 West Markham Avenue	Walltown	NA	10.16	fair	NA	introduced	NA	0 to 15.24 cm	Durham	NA	NA	NA	NA	NA	NA	NA
2839887	NA	03/30/2020	edit_date	Scarlet oak	Quercus coccinea	Durham	North Carolina	-78.88303577	35.98837325	27703	805 Mcneil Ln	Old east durham	NA	10.16	good	NA	naturally_occurring	NA	0 to 15.24 cm	Durham	NA	NA	NA	NA	NA	NA	NA
2250243	NA	03/30/2020	edit_date	Willow oak	Quercus phellos	Durham	North Carolina	-78.90069857	36.01000782	27701	608 W Markham Ave	Walltown	NA	68.58	good	NA	naturally_occurring	NA	60.96 to 76.2 cm	Durham	NA	NA	NA	NA	NA	NA	NA
2947561	NA	06/18/2020	edit_date	Common crapemyrtle	Lagerstroemia	Durham	North Carolina	-78.91193423	35.92417399	27713	10 Calaveras Ct	NA	NA	38.1	good	NA	no_info	NA	30.48 to 45.72 cm	Durham	NA	NA	NA	NA	NA	NA	NA
2896045	NA	03/30/2020	edit_date	Chinese fringe tree	Chionanthus retusus	Durham	North Carolina	-78.87664581	36.00523224	27704	1911 Fay St	Old east durham	NA	17.78	good	NA	introduced	NA	15.24 to 30.48 cm	Durham	NA	NA	NA	NA	NA	NA	NA
2305839	NA	03/30/2020	edit_date	Trident maple	Acer buergerianum	Durham	North Carolina	-78.91755961	36.00978516	27705	1600 West Markham Avenue	Walltown	NA	7.62	good	NA	introduced	NA	0 to 15.24 cm	Durham	NA	NA	NA	NA	NA	NA	NA
2947562	NA	06/18/2020	edit_date	Common crapemyrtle	Lagerstroemia	Durham	North Carolina	-78.91183175	35.92423361	27713	10 Calaveras Ct	NA	NA	30.48	good	NA	no_info	NA	15.24 to 30.48 cm	Durham	NA	NA	NA	NA	NA	NA	NA
2896046	NA	03/30/2020	edit_date	Chinese elm	Ulmus parvifolia	Durham	North Carolina	-78.8764683	36.00508172	27704	1911 Fay St	Old east durham	NA	27.94	good	NA	introduced	NA	15.24 to 30.48 cm	Durham	NA	NA	NA	NA	NA	NA	NA
2896047	NA	03/30/2020	edit_date	Chinese elm	Ulmus parvifolia	Durham	North Carolina	-78.87654894	36.00494537	27704	1907 Fay St	Old east durham	NA	33.02	good	NA	introduced	NA	30.48 to 45.72 cm	Durham	NA	NA	NA	NA	NA	NA	NA
2944319	2019to2020	03/05/2020	edit_date	Swamp white oak	Quercus bicolor	Durham	North Carolina	-78.9303358	35.99529746	27701	NA	Lyon park	NA	5.08	good	NA	naturally_occurring	NA	0 to 15.24 cm	Durham	NA	NA	NA	NA	NA	NA	NA
2947563	NA	06/18/2020	edit_date	Common crapemyrtle	Lagerstroemia	Durham	North Carolina	-78.912646	35.92363763	27713	6110 Coronado Ln	NA	NA	38.1	good	NA	no_info	NA	30.48 to 45.72 cm	Durham	NA	NA	NA	NA	NA	NA	NA
2835795	NA	03/30/2020	edit_date	Common crapemyrtle	Lagerstroemia	Durham	North Carolina	-78.90905325	36.00867063	27701	1009 Urban Ave	Walltown	NA	10.16	good	NA	no_info	NA	0 to 15.24 cm	Durham	NA	NA	NA	NA	NA	NA	NA
2839890	NA	03/30/2020	edit_date	Scarlet oak	Quercus coccinea	Durham	North Carolina	-78.8831213	35.98840176	27703	805 Mcneil Ln	Old east durham	NA	10.16	good	NA	naturally_occurring	NA	0 to 15.24 cm	Durham	NA	NA	NA	NA	NA	NA	NA
2850246	NA	03/30/2020	edit_date	Holly	Ilex	Durham	North Carolina	-78.92787063	36.01295648	27705	910 Rosehill Ave	Old west durham	NA	15.24	good	NA	no_info	NA	0 to 15.24 cm	Durham	NA	NA	NA	NA	NA	NA	NA
2896048	NA	03/30/2020	edit_date	Chinese elm	Ulmus parvifolia	Durham	North Carolina	-78.87668535	36.00471522	27704	1903 Fay St	Old east durham	NA	27.94	good	NA	introduced	NA	15.24 to 30.48 cm	Durham	NA	NA	NA	NA	NA	NA	NA
2947564	NA	06/18/2020	edit_date	Common crapemyrtle	Lagerstroemia	Durham	North Carolina	-78.91270748	35.92356	27713	6110 Coronado Ln	NA	NA	48.26	good	NA	no_info	NA	45.72 to 60.96 cm	Durham	NA	NA	NA	NA	NA	NA	NA
2839891	NA	03/30/2020	edit_date	Scarlet oak	Quercus coccinea	Durham	North Carolina	-78.8831994	35.98843111	27703	801 Mcneil Ln	Old east durham	NA	12.7	good	NA	naturally_occurring	NA	0 to 15.24 cm	Durham	NA	NA	NA	NA	NA	NA	NA
2850074	NA	03/30/2020	edit_date	Common crapemyrtle	Lagerstroemia	Durham	North Carolina	-78.92314464	36.01359747	27705	2101 W Knox St	Old west durham	NA	15.24	fair	NA	no_info	NA	0 to 15.24 cm	Durham	NA	NA	NA	NA	NA	NA	NA
2303841	NA	03/30/2020	edit_date	Willow oak	Quercus phellos	Durham	North Carolina	-78.91721562	36.01000348	27705	1600 W Markham Ave	Walltown	NA	38.1	good	NA	naturally_occurring	NA	30.48 to 45.72 cm	Durham	NA	NA	NA	NA	NA	NA	NA
2249084	NA	03/30/2020	edit_date	Willow oak	Quercus phellos	Durham	North Carolina	-78.90895978	36.00866695	27701	1007 Urban Ave	Walltown	NA	60.96	fair	NA	naturally_occurring	NA	45.72 to 60.96 cm	Durham	NA	NA	NA	NA	NA	NA	NA
2305718	NA	03/30/2020	edit_date	Swamp white oak	Quercus bicolor	Durham	North Carolina	-78.91708517	36.00994799	27705	802 Sedgefield Street	Walltown	NA	22.86	good	NA	naturally_occurring	NA	15.24 to 30.48 cm	Durham	NA	NA	NA	NA	NA	NA	NA
2940600	2019to2020	03/05/2020	edit_date	Dawn redwood	Metasequoia glyptostroboides	Durham	North Carolina	-78.89908906	36.00215072	27701	801ÃƒÆ’Ã†â€™Ãƒâ€šÃ‚Â¢ÃƒÆ’Ã‚Â¢ÃƒÂ¢Ã¢â€šÂ¬Ã…Â¡Ãƒâ€šÃ‚Â¬ÃƒÆ’Ã‚Â¢ÃƒÂ¢Ã¢â‚¬Å¡Ã‚Â¬Ãƒâ€¦Ã¢â‚¬Å“819 Madison St	Downtown	NA	5.08	good	NA	introduced	NA	0 to 15.24 cm	Durham	NA	NA	NA	NA	NA	NA	NA
2850075	NA	03/30/2020	edit_date	Common crapemyrtle	Lagerstroemia	Durham	North Carolina	-78.92314598	36.01355191	27705	923 Edith St	Old west durham	NA	15.24	fair	NA	no_info	NA	0 to 15.24 cm	Durham	NA	NA	NA	NA	NA	NA	NA
2896049	NA	03/30/2020	edit_date	Trident maple	Acer buergerianum	Durham	North Carolina	-78.87633704	36.00483646	27704	1810 Fay St	Old east durham	NA	12.7	good	NA	introduced	NA	0 to 15.24 cm	Durham	NA	NA	NA	NA	NA	NA	NA
2747964	2017to2018	05/26/2020	edit_date	Trident maple	Acer buergerianum	Durham	North Carolina	-78.8943609	35.99539185	27701	440 Carlton Ave	Downtown	NA	1.27	excellent	16.4042	introduced	13.71 to 18.29 m	0 to 15.24 cm	Durham	NA	NA	NA	NA	NA	NA	NA
2947565	NA	06/18/2020	edit_date	Common crapemyrtle	Lagerstroemia	Durham	North Carolina	-78.91283704	35.92341075	27713	5616 Barbee Rd	NA	NA	38.1	good	NA	no_info	NA	30.48 to 45.72 cm	Durham	NA	NA	NA	NA	NA	NA	NA
2747963	2017to2018	05/26/2020	edit_date	Trident maple	Acer buergerianum	Durham	North Carolina	-78.89444366	35.99538826	27701	408 Carlton Ave	Downtown	NA	1.27	fair	16.4042	introduced	13.71 to 18.29 m	0 to 15.24 cm	Durham	NA	NA	NA	NA	NA	NA	NA
2839895	NA	03/30/2020	edit_date	Scarlet oak	Quercus coccinea	Durham	North Carolina	-78.88323806	35.98834683	27703	800ÃƒÆ’Ã†â€™Ãƒâ€ Ã¢â‚¬â„¢ÃƒÆ’Ã¢â‚¬Å¡Ãƒâ€šÃ‚Â816 Mcneil Ln	Old east durham	NA	10.16	good	NA	naturally_occurring	NA	0 to 15.24 cm	Durham	NA	NA	NA	NA	NA	NA	NA
2850247	NA	03/30/2020	edit_date	Eastern redbud	Cercis canadensis	Durham	North Carolina	-78.9278717	36.01300989	27705	912 Rosehill Ave	Old west durham	NA	15.24	good	NA	naturally_occurring	NA	0 to 15.24 cm	Durham	NA	NA	NA	NA	NA	NA	NA
2305132	NA	03/30/2020	edit_date	Swamp white oak	Quercus bicolor	Durham	North Carolina	-78.91707346	36.01019875	27705	820 Sedgefield St	Walltown	NA	17.78	good	NA	naturally_occurring	NA	15.24 to 30.48 cm	Durham	NA	NA	NA	NA	NA	NA	NA
2847375	NA	03/30/2020	edit_date	Elm	Ulmus	Durham	North Carolina	-78.89894843	36.00209678	27701	310 W Corporation St	Downtown	NA	27.94	fair	NA	no_info	NA	15.24 to 30.48 cm	Durham	NA	NA	NA	NA	NA	NA	NA
2896053	NA	03/30/2020	edit_date	Trident maple	Acer buergerianum	Durham	North Carolina	-78.87649768	36.00454934	27704	1810 Fay St	Old east durham	NA	12.7	good	NA	introduced	NA	0 to 15.24 cm	Durham	NA	NA	NA	NA	NA	NA	NA
2305011	NA	03/30/2020	edit_date	Willow oak	Quercus phellos	Durham	North Carolina	-78.9170689	36.01033699	27705	818 Sedgefield Street	Walltown	NA	22.86	fair	NA	naturally_occurring	NA	15.24 to 30.48 cm	Durham	NA	NA	NA	NA	NA	NA	NA
2896055	NA	03/30/2020	edit_date	Trident maple	Acer buergerianum	Durham	North Carolina	-78.87662614	36.00445384	27704	1903 Fay St	Old east durham	NA	12.7	good	NA	introduced	NA	0 to 15.24 cm	Durham	NA	NA	NA	NA	NA	NA	NA
2305852	NA	03/30/2020	edit_date	Swamp chestnut oak	Quercus michauxii	Durham	North Carolina	-78.91718537	36.01044485	27705	801-831 Sedgefield Street	Walltown	NA	10.16	good	NA	naturally_occurring	NA	0 to 15.24 cm	Durham	NA	NA	NA	NA	NA	NA	NA
2896056	NA	03/30/2020	edit_date	Chinese elm	Ulmus parvifolia	Durham	North Carolina	-78.87677701	36.0045202	27704	1903 Fay St	Old east durham	NA	15.24	good	NA	introduced	NA	0 to 15.24 cm	Durham	NA	NA	NA	NA	NA	NA	NA
2249140	NA	03/30/2020	edit_date	Willow oak	Quercus phellos	Durham	North Carolina	-78.90854135	36.00866695	27701	1003 Urban Ave	Walltown	NA	68.58	fair	NA	naturally_occurring	NA	60.96 to 76.2 cm	Durham	NA	NA	NA	NA	NA	NA	NA
2947566	NA	06/18/2020	edit_date	Common crapemyrtle	Lagerstroemia	Durham	North Carolina	-78.92430603	35.92409747	27713	5616 Barbee Rd	NA	NA	12.7	good	NA	no_info	NA	0 to 15.24 cm	Durham	NA	NA	NA	NA	NA	NA	NA
2896057	NA	03/30/2020	edit_date	Chinese elm	Ulmus parvifolia	Durham	North Carolina	-78.8769647	36.00455194	27704	1903 Fay St	Old east durham	NA	17.78	good	NA	introduced	NA	15.24 to 30.48 cm	Durham	NA	NA	NA	NA	NA	NA	NA
2303776	NA	03/30/2020	edit_date	Pecan	Carya illinoinensis	Durham	North Carolina	-78.90841797	36.00866695	27701	1001 Urban Ave	Walltown	NA	30.48	fair	NA	introduced	NA	15.24 to 30.48 cm	Durham	NA	NA	NA	NA	NA	NA	NA
2850248	NA	03/30/2020	edit_date	Goldenrain tree	Koelreuteria paniculata	Durham	North Carolina	-78.92801498	36.01266768	27705	909 Rosehill Ave	Old west durham	NA	22.86	good	NA	introduced	NA	15.24 to 30.48 cm	Durham	NA	NA	NA	NA	NA	NA	NA
2896059	NA	03/30/2020	edit_date	Chinese elm	Ulmus parvifolia	Durham	North Carolina	-78.87696913	36.0047397	27704	1903 Fay St	Old east durham	NA	27.94	good	NA	introduced	NA	15.24 to 30.48 cm	Durham	NA	NA	NA	NA	NA	NA	NA
2839908	NA	03/30/2020	edit_date	Scarlet oak	Quercus coccinea	Durham	North Carolina	-78.88304482	35.98826253	27703	800ÃƒÆ’Ã†â€™Ãƒâ€ Ã¢â‚¬â„¢ÃƒÆ’Ã¢â‚¬Å¡Ãƒâ€šÃ‚Â816 Mcneil Ln	Old east durham	NA	10.16	good	NA	naturally_occurring	NA	0 to 15.24 cm	Durham	NA	NA	NA	NA	NA	NA	NA
2304593	NA	03/30/2020	edit_date	Trident maple	Acer buergerianum	Durham	North Carolina	-78.90833516	36.00900868	NA	905 North Gregson	Walltown	NA	7.62	excellent	NA	introduced	NA	0 to 15.24 cm	Durham	NA	NA	NA	NA	NA	NA	NA
2831704	NA	03/30/2020	edit_date	Swamp white oak	Quercus bicolor	Durham	North Carolina	-78.91705102	36.01048647	27705	814 Sedgefield St	Walltown	NA	12.7	good	NA	naturally_occurring	NA	0 to 15.24 cm	Durham	NA	NA	NA	NA	NA	NA	NA
2850077	NA	03/30/2020	edit_date	Common crapemyrtle	Lagerstroemia	Durham	North Carolina	-78.92319887	36.0126752	27705	911 Edith St	Old west durham	NA	22.86	good	NA	no_info	NA	15.24 to 30.48 cm	Durham	NA	NA	NA	NA	NA	NA	NA
2831705	NA	03/30/2020	edit_date	Willow oak	Quercus phellos	Durham	North Carolina	-78.91719755	36.01055047	27705	831 Sedgefield St	Walltown	NA	12.7	good	NA	naturally_occurring	NA	0 to 15.24 cm	Durham	NA	NA	NA	NA	NA	NA	NA
2850078	NA	03/30/2020	edit_date	Common crapemyrtle	Lagerstroemia	Durham	North Carolina	-78.9232044	36.0125138	27705	907 Edith St	Old west durham	NA	22.86	good	NA	no_info	NA	15.24 to 30.48 cm	Durham	NA	NA	NA	NA	NA	NA	NA
2947567	NA	06/18/2020	edit_date	Common crapemyrtle	Lagerstroemia	Durham	North Carolina	-78.91623845	35.92480494	27713	28 Ringwood Ct	NA	NA	25.4	good	NA	no_info	NA	15.24 to 30.48 cm	Durham	NA	NA	NA	NA	NA	NA	NA
2850079	NA	03/30/2020	edit_date	Common crapemyrtle	Lagerstroemia	Durham	North Carolina	-78.92320428	36.01248071	27705	907 Edith St	Old west durham	NA	27.94	fair	NA	no_info	NA	15.24 to 30.48 cm	Durham	NA	NA	NA	NA	NA	NA	NA
2947568	NA	06/18/2020	edit_date	Common crapemyrtle	Lagerstroemia	Durham	North Carolina	-78.91827887	35.9239011	27713	6 High Rock Ct	NA	NA	25.4	good	NA	no_info	NA	15.24 to 30.48 cm	Durham	NA	NA	NA	NA	NA	NA	NA
2831706	NA	03/30/2020	edit_date	Willow oak	Quercus phellos	Durham	North Carolina	-78.91717941	36.01067838	27705	831 Sedgefield St	Walltown	NA	15.24	good	NA	naturally_occurring	NA	0 to 15.24 cm	Durham	NA	NA	NA	NA	NA	NA	NA
2850080	NA	03/30/2020	edit_date	Common crapemyrtle	Lagerstroemia	Durham	North Carolina	-78.92320409	36.01244368	27705	907 Edith St	Old west durham	NA	27.94	fair	NA	no_info	NA	15.24 to 30.48 cm	Durham	NA	NA	NA	NA	NA	NA	NA
2947569	NA	06/18/2020	edit_date	Common crapemyrtle	Lagerstroemia	Durham	North Carolina	-78.91877452	35.92285776	27713	5 Hanska Ct	NA	NA	38.1	good	NA	no_info	NA	30.48 to 45.72 cm	Durham	NA	NA	NA	NA	NA	NA	NA
2304878	NA	03/30/2020	edit_date	Common crapemyrtle	Lagerstroemia	Durham	North Carolina	-78.9024286	36.01294442	27701	1400 Ruffin St	Walltown	NA	7.62	good	NA	no_info	NA	0 to 15.24 cm	Durham	NA	NA	NA	NA	NA	NA	NA
2249493	NA	03/30/2020	edit_date	Willow oak	Quercus phellos	Durham	North Carolina	-78.91705334	36.01064028	27705	844 Sedgefield St	Walltown	NA	88.9	fair	NA	naturally_occurring	NA	more than 76.2 cm	Durham	NA	NA	NA	NA	NA	NA	NA
2851733	NA	03/30/2020	edit_date	Callery pear	Pyrus calleryana	Durham	North Carolina	-78.94732073	36.01963626	27705	3437 Hillsborough Rd	Old west durham	NA	66.04	good	NA	introduced	NA	60.96 to 76.2 cm	Durham	NA	NA	NA	NA	NA	NA	NA
2248955	NA	03/30/2020	edit_date	Willow oak	Quercus phellos	Durham	North Carolina	-78.91716516	36.01081698	27705	837 Sedgefield Street	Walltown	NA	83.82	fair	NA	naturally_occurring	NA	more than 76.2 cm	Durham	NA	NA	NA	NA	NA	NA	NA
2850081	NA	03/30/2020	edit_date	Common crapemyrtle	Lagerstroemia	Durham	North Carolina	-78.92323497	36.01208692	27705	901 Edith St	Old west durham	NA	20.32	good	NA	no_info	NA	15.24 to 30.48 cm	Durham	NA	NA	NA	NA	NA	NA	NA
2851734	NA	03/30/2020	edit_date	Callery pear	Pyrus calleryana	Durham	North Carolina	-78.94749641	36.01971002	27705	3447 Hillsborough Rd	Old west durham	NA	53.34	fair	NA	introduced	NA	45.72 to 60.96 cm	Durham	NA	NA	NA	NA	NA	NA	NA
2850082	NA	03/30/2020	edit_date	Common crapemyrtle	Lagerstroemia	Durham	North Carolina	-78.92323597	36.01200517	27705	901 Edith St	Old west durham	NA	27.94	good	NA	no_info	NA	15.24 to 30.48 cm	Durham	NA	NA	NA	NA	NA	NA	NA
2851735	NA	03/30/2020	edit_date	Common crapemyrtle	Lagerstroemia	Durham	North Carolina	-78.94758895	36.01974907	27705	3449 Hillsborough Rd	Old west durham	NA	66.04	good	NA	no_info	NA	60.96 to 76.2 cm	Durham	NA	NA	NA	NA	NA	NA	NA
2303649	NA	03/30/2020	edit_date	Water oak	Quercus nigra	Durham	North Carolina	-78.90819114	36.00925446	27701	902 North Gregson Street	Walltown	NA	68.58	fair	NA	naturally_occurring	NA	60.96 to 76.2 cm	Durham	NA	NA	NA	NA	NA	NA	NA
2947570	NA	06/18/2020	edit_date	Callery pear	Pyrus calleryana	Durham	North Carolina	-78.91492444	35.92207672	27713	11 Rattan Bay Ct	NA	NA	30.48	good	NA	introduced	NA	15.24 to 30.48 cm	Durham	NA	NA	NA	NA	NA	NA	NA
2947571	NA	06/18/2020	edit_date	Callery pear	Pyrus calleryana	Durham	North Carolina	-78.9148958	35.92212997	27713	11 Rattan Bay Ct	NA	NA	12.7	fair	NA	introduced	NA	0 to 15.24 cm	Durham	NA	NA	NA	NA	NA	NA	NA
2846677	NA	03/30/2020	edit_date	Sweetgum	Liquidambar styraciflua	Durham	North Carolina	-78.89544374	35.99696718	27701	212ÃƒÆ’Ã†â€™Ãƒâ€ Ã¢â‚¬â„¢ÃƒÆ’Ã¢â‚¬Å¡Ãƒâ€šÃ‚Â398 Elliott St	Downtown	NA	53.34	good	NA	naturally_occurring	NA	45.72 to 60.96 cm	Durham	NA	NA	NA	NA	NA	NA	NA
2851737	NA	03/30/2020	edit_date	Common crapemyrtle	Lagerstroemia	Durham	North Carolina	-78.94770361	36.01980493	27705	3457 Hillsborough Rd	Old west durham	NA	66.04	good	NA	no_info	NA	60.96 to 76.2 cm	Durham	NA	NA	NA	NA	NA	NA	NA
2249788	NA	03/30/2020	edit_date	Willow oak	Quercus phellos	Durham	North Carolina	-78.91701747	36.01091447	27705	830-840 Sedgefield Street	Walltown	NA	86.36	fair	NA	naturally_occurring	NA	more than 76.2 cm	Durham	NA	NA	NA	NA	NA	NA	NA
2831709	NA	03/30/2020	edit_date	Trident maple	Acer buergerianum	Durham	North Carolina	-78.91700307	36.01109245	27705	840 Sedgefield St	Walltown	NA	15.24	good	NA	introduced	NA	0 to 15.24 cm	Durham	NA	NA	NA	NA	NA	NA	NA
2846678	NA	03/30/2020	edit_date	Winged elm	Ulmus alata	Durham	North Carolina	-78.89549523	35.99698103	27701	212ÃƒÆ’Ã†â€™Ãƒâ€ Ã¢â‚¬â„¢ÃƒÆ’Ã¢â‚¬Å¡Ãƒâ€šÃ‚Â398 Elliott St	Downtown	NA	22.86	good	NA	naturally_occurring	NA	15.24 to 30.48 cm	Durham	NA	NA	NA	NA	NA	NA	NA
2851738	NA	03/30/2020	edit_date	Cherry	Prunus	Durham	North Carolina	-78.94775257	36.01981957	27705	3457 Hillsborough Rd	Old west durham	NA	27.94	fair	NA	no_info	NA	15.24 to 30.48 cm	Durham	NA	NA	NA	NA	NA	NA	NA
2304454	NA	03/30/2020	edit_date	Eastern redbud	Cercis canadensis	Durham	North Carolina	-78.90819114	36.00941467	27701	906 North Gregson Street	Walltown	NA	12.7	fair	NA	naturally_occurring	NA	0 to 15.24 cm	Durham	NA	NA	NA	NA	NA	NA	NA
2846679	NA	03/30/2020	edit_date	Willow oak	Quercus phellos	Durham	North Carolina	-78.89547119	35.99694193	27701	426 N Roxboro St	Downtown	NA	15.24	good	NA	naturally_occurring	NA	0 to 15.24 cm	Durham	NA	NA	NA	NA	NA	NA	NA
2851739	NA	03/30/2020	edit_date	Callery pear	Pyrus calleryana	Durham	North Carolina	-78.94804761	36.01995733	27705	3459 Hillsborough Rd	Old west durham	NA	40.64	fair	NA	introduced	NA	30.48 to 45.72 cm	Durham	NA	NA	NA	NA	NA	NA	NA
2846680	NA	03/30/2020	edit_date	Willow oak	Quercus phellos	Durham	North Carolina	-78.89552228	35.99695707	27701	426 N Roxboro St	Downtown	NA	22.86	good	NA	naturally_occurring	NA	15.24 to 30.48 cm	Durham	NA	NA	NA	NA	NA	NA	NA
2846681	NA	03/30/2020	edit_date	Black locust	Robinia pseudoacacia	Durham	North Carolina	-78.89558007	35.99691887	27701	426 N Roxboro St	Downtown	NA	17.78	good	NA	naturally_occurring	NA	15.24 to 30.48 cm	Durham	NA	NA	NA	NA	NA	NA	NA
2947572	NA	06/18/2020	edit_date	Callery pear	Pyrus calleryana	Durham	North Carolina	-78.91485345	35.92223001	27713	11 Rattan Bay Ct	NA	NA	40.64	good	NA	introduced	NA	30.48 to 45.72 cm	Durham	NA	NA	NA	NA	NA	NA	NA
2947573	NA	06/18/2020	edit_date	River birch	Betula nigra	Durham	North Carolina	-78.91712122	35.91929596	27713	7 Kerr Ct	NA	NA	25.4	good	NA	naturally_occurring	NA	15.24 to 30.48 cm	Durham	NA	NA	NA	NA	NA	NA	NA
2846682	NA	03/30/2020	edit_date	Black locust	Robinia pseudoacacia	Durham	North Carolina	-78.89557419	35.99687473	27701	426 N Roxboro St	Downtown	NA	12.7	good	NA	naturally_occurring	NA	0 to 15.24 cm	Durham	NA	NA	NA	NA	NA	NA	NA
2831712	NA	03/30/2020	edit_date	Scarlet oak	Quercus coccinea	Durham	North Carolina	-78.91700944	36.01127002	27705	844 Sedgefield St	Walltown	NA	15.24	good	NA	naturally_occurring	NA	0 to 15.24 cm	Durham	NA	NA	NA	NA	NA	NA	NA
2846683	NA	03/30/2020	edit_date	American elm	Ulmus americana	Durham	North Carolina	-78.89561116	35.99688389	27701	426 N Roxboro St	Downtown	NA	33.02	good	NA	naturally_occurring	NA	30.48 to 45.72 cm	Durham	NA	NA	NA	NA	NA	NA	NA
2850249	NA	03/30/2020	edit_date	Willow oak	Quercus phellos	Durham	North Carolina	-78.92962217	36.01181188	27705	806 Oakland Ave	Old west durham	NA	53.34	fair	NA	naturally_occurring	NA	45.72 to 60.96 cm	Durham	NA	NA	NA	NA	NA	NA	NA
2947574	NA	06/18/2020	edit_date	Common crapemyrtle	Lagerstroemia	Durham	North Carolina	-78.9171189	35.92034065	27713	5903 Mountain Island Dr	NA	NA	12.7	good	NA	no_info	NA	0 to 15.24 cm	Durham	NA	NA	NA	NA	NA	NA	NA
2850250	NA	03/30/2020	edit_date	Yoshino flowering cherry	Prunus yedoensis	Durham	North Carolina	-78.9296484	36.01162782	27705	806 Trent Dr	Old west durham	NA	7.62	good	NA	introduced	NA	0 to 15.24 cm	Durham	NA	NA	NA	NA	NA	NA	NA
2947575	NA	06/18/2020	edit_date	Common crapemyrtle	Lagerstroemia	Durham	North Carolina	-78.91788905	35.92012084	27713	5912 Mountain Island Dr	NA	NA	12.7	good	NA	no_info	NA	0 to 15.24 cm	Durham	NA	NA	NA	NA	NA	NA	NA
2846685	NA	03/30/2020	edit_date	American elm	Ulmus americana	Durham	North Carolina	-78.89563572	35.99684701	27701	426 N Roxboro St	Downtown	NA	30.48	good	NA	naturally_occurring	NA	15.24 to 30.48 cm	Durham	NA	NA	NA	NA	NA	NA	NA
2846686	NA	03/30/2020	edit_date	Callery pear	Pyrus calleryana	Durham	North Carolina	-78.89566102	35.99679714	27701	422 N Roxboro St	Downtown	NA	53.34	good	NA	introduced	NA	45.72 to 60.96 cm	Durham	NA	NA	NA	NA	NA	NA	NA
2947576	NA	06/18/2020	edit_date	Common crapemyrtle	Lagerstroemia	Durham	North Carolina	-78.92126874	35.92141323	27713	5406 Tahoe Dr	NA	NA	38.1	good	NA	no_info	NA	30.48 to 45.72 cm	Durham	NA	NA	NA	NA	NA	NA	NA
2947577	NA	06/18/2020	edit_date	Common crapemyrtle	Lagerstroemia	Durham	North Carolina	-78.91878598	35.91883021	27713	4 Willoughby Ct	NA	NA	40.64	good	NA	no_info	NA	30.48 to 45.72 cm	Durham	NA	NA	NA	NA	NA	NA	NA
2831717	NA	03/30/2020	edit_date	Osage orange	Maclura pomifera	Durham	North Carolina	-78.91713035	36.01145693	27705	855 Sedgefield St	Walltown	NA	12.7	good	NA	introduced	NA	0 to 15.24 cm	Durham	NA	NA	NA	NA	NA	NA	NA
2850253	NA	03/30/2020	edit_date	Eastern redbud	Cercis canadensis	Durham	North Carolina	-78.92978462	36.01159501	27705	2624 Hillsborough Rd	Old west durham	NA	2.54	fair	NA	naturally_occurring	NA	0 to 15.24 cm	Durham	NA	NA	NA	NA	NA	NA	NA
2831719	NA	03/30/2020	edit_date	Bur oak	Quercus macrocarpa	Durham	North Carolina	-78.9171322	36.01150218	27705	855 Sedgefield St	Walltown	NA	12.7	good	NA	introduced	NA	0 to 15.24 cm	Durham	NA	NA	NA	NA	NA	NA	NA
2947578	NA	06/18/2020	edit_date	Common crapemyrtle	Lagerstroemia	Durham	North Carolina	-78.91911084	35.91736994	27713	6115 Chesden Dr	NA	NA	20.32	good	NA	no_info	NA	15.24 to 30.48 cm	Durham	NA	NA	NA	NA	NA	NA	NA
2839938	NA	03/30/2020	edit_date	Scarlet oak	Quercus coccinea	Durham	North Carolina	-78.88377115	35.98856198	27703	301 Eastway Ave	Old east durham	NA	7.62	poor	NA	naturally_occurring	NA	0 to 15.24 cm	Durham	NA	NA	NA	NA	NA	NA	NA
2947579	NA	06/18/2020	edit_date	Common crapemyrtle	Lagerstroemia	Durham	North Carolina	-78.92236654	35.91709855	27713	1 Casabelle Ct	NA	NA	17.78	good	NA	no_info	NA	15.24 to 30.48 cm	Durham	NA	NA	NA	NA	NA	NA	NA
2947580	NA	06/18/2020	edit_date	Common crapemyrtle	Lagerstroemia	Durham	North Carolina	-78.92233177	35.9170155	27713	1 Casabelle Ct	NA	NA	15.24	good	NA	no_info	NA	0 to 15.24 cm	Durham	NA	NA	NA	NA	NA	NA	NA
2850254	NA	03/30/2020	edit_date	Chestnut oak	Quercus montana	Durham	North Carolina	-78.92985862	36.01167237	27705	2624 Hillsborough Rd	Old west durham	NA	7.62	good	NA	naturally_occurring	NA	0 to 15.24 cm	Durham	NA	NA	NA	NA	NA	NA	NA
2831722	NA	03/30/2020	edit_date	Trident maple	Acer buergerianum	Durham	North Carolina	-78.91712712	36.01155328	27705	855 Sedgefield St	Walltown	NA	10.16	good	NA	introduced	NA	0 to 15.24 cm	Durham	NA	NA	NA	NA	NA	NA	NA
2839940	NA	03/30/2020	edit_date	Scarlet oak	Quercus coccinea	Durham	North Carolina	-78.88371617	35.98854028	27703	301 Eastway Ave	Old east durham	NA	10.16	good	NA	naturally_occurring	NA	0 to 15.24 cm	Durham	NA	NA	NA	NA	NA	NA	NA
2947581	NA	06/18/2020	edit_date	California palm	Washingtonia filifera	Durham	North Carolina	-78.89497095	35.93720917	27713	24 Yorkfield Ct	NA	NA	12.7	good	NA	introduced	NA	0 to 15.24 cm	Durham	NA	NA	NA	NA	NA	NA	NA
2947582	NA	06/18/2020	edit_date	Callery pear	Pyrus calleryana	Durham	North Carolina	-78.89414349	35.93607078	27713	1 Yorkfield Ct	NA	NA	20.32	good	NA	introduced	NA	15.24 to 30.48 cm	Durham	NA	NA	NA	NA	NA	NA	NA
2248821	NA	05/18/2020	edit_date	Loblolly pine	Pinus taeda	Durham	North Carolina	-78.92424959	36.01398013	27705	922-998 Virgie Street	Old west durham	NA	53.34	good	NA	naturally_occurring	NA	45.72 to 60.96 cm	Durham	NA	NA	NA	NA	NA	NA	NA
2947583	NA	06/18/2020	edit_date	Holly	Ilex	Durham	North Carolina	-78.89352649	35.93629704	27713	3200ÃƒÆ’Ã†â€™Ãƒâ€šÃ‚Â¢ÃƒÆ’Ã‚Â¢ÃƒÂ¢Ã¢â€šÂ¬Ã…Â¡Ãƒâ€šÃ‚Â¬ÃƒÆ’Ã‚Â¢ÃƒÂ¢Ã¢â‚¬Å¡Ã‚Â¬Ãƒâ€¦Ã¢â‚¬Å“3208 Yorktown Ave	NA	NA	25.4	good	NA	no_info	NA	15.24 to 30.48 cm	Durham	NA	NA	NA	NA	NA	NA	NA
2839943	NA	03/30/2020	edit_date	Scarlet oak	Quercus coccinea	Durham	North Carolina	-78.88366252	35.98851966	27703	301 Eastway Ave	Old east durham	NA	10.16	good	NA	naturally_occurring	NA	0 to 15.24 cm	Durham	NA	NA	NA	NA	NA	NA	NA
2852152	NA	03/30/2020	edit_date	Privet	Ligustrum	Durham	North Carolina	-78.89874727	36.00542099	27701	305 W Trinity Ave	NA	NA	27.94	good	NA	no_info	NA	15.24 to 30.48 cm	Durham	NA	NA	NA	NA	NA	NA	NA
2947584	NA	06/18/2020	edit_date	Callery pear	Pyrus calleryana	Durham	North Carolina	-78.89361353	35.93623328	27713	3200ÃƒÆ’Ã†â€™Ãƒâ€šÃ‚Â¢ÃƒÆ’Ã‚Â¢ÃƒÂ¢Ã¢â€šÂ¬Ã…Â¡Ãƒâ€šÃ‚Â¬ÃƒÆ’Ã‚Â¢ÃƒÂ¢Ã¢â‚¬Å¡Ã‚Â¬Ãƒâ€¦Ã¢â‚¬Å“3208 Yorktown Ave	NA	NA	12.7	good	NA	introduced	NA	0 to 15.24 cm	Durham	NA	NA	NA	NA	NA	NA	NA
2835822	NA	03/30/2020	edit_date	Common crapemyrtle	Lagerstroemia	Durham	North Carolina	-78.90787348	36.0087776	27701	928 Urban Ave	Walltown	NA	7.62	good	NA	no_info	NA	0 to 15.24 cm	Durham	NA	NA	NA	NA	NA	NA	NA
2850256	NA	03/30/2020	edit_date	Sugar maple	Acer saccharum	Durham	North Carolina	-78.92976213	36.01169853	27705	806 Trent Dr	Old west durham	NA	7.62	good	NA	naturally_occurring	NA	0 to 15.24 cm	Durham	NA	NA	NA	NA	NA	NA	NA
2850083	NA	03/30/2020	edit_date	Callery pear	Pyrus calleryana	Durham	North Carolina	-78.92425239	36.01392941	27705	2111 W Knox St	Old west durham	NA	53.34	fair	NA	introduced	NA	45.72 to 60.96 cm	Durham	NA	NA	NA	NA	NA	NA	NA
2850084	NA	03/30/2020	edit_date	Loblolly pine	Pinus taeda	Durham	North Carolina	-78.92425678	36.01386861	27705	900ÃƒÆ’Ã†â€™Ãƒâ€ Ã¢â‚¬â„¢ÃƒÆ’Ã¢â‚¬Å¡Ãƒâ€šÃ‚Â998 Virgie St	Old west durham	NA	53.34	good	NA	naturally_occurring	NA	45.72 to 60.96 cm	Durham	NA	NA	NA	NA	NA	NA	NA
2947585	NA	06/18/2020	edit_date	Common crapemyrtle	Lagerstroemia	Durham	North Carolina	-78.89419687	35.95375555	27713	1103 Selby Ave	NA	NA	12.7	good	NA	no_info	NA	0 to 15.24 cm	Durham	NA	NA	NA	NA	NA	NA	NA
2835824	NA	03/30/2020	edit_date	Common crapemyrtle	Lagerstroemia	Durham	North Carolina	-78.9078185	36.0087776	27701	926 Urban Ave	Walltown	NA	7.62	good	NA	no_info	NA	0 to 15.24 cm	Durham	NA	NA	NA	NA	NA	NA	NA
2947586	NA	06/18/2020	edit_date	Common crapemyrtle	Lagerstroemia	Durham	North Carolina	-78.89426969	35.95375685	27713	1103 Selby Ave	NA	NA	12.7	good	NA	no_info	NA	0 to 15.24 cm	Durham	NA	NA	NA	NA	NA	NA	NA
2839947	NA	05/26/2020	edit_date	Scarlet oak	Quercus coccinea	Durham	North Carolina	-78.88360048	35.98849374	27703	600ÃƒÆ’Ã†â€™Ãƒâ€ Ã¢â‚¬â„¢ÃƒÆ’Ã¢â‚¬Å¡Ãƒâ€šÃ‚Â798 Mcneil Ln	Old east durham	NA	10.16	good	NA	naturally_occurring	NA	0 to 15.24 cm	Durham	NA	NA	NA	NA	NA	NA	NA
2248564	NA	03/30/2020	edit_date	Willow oak	Quercus phellos	Durham	North Carolina	-78.91579404	36.01109265	27705	816 Berkeley St	Walltown	NA	45.72	fair	NA	naturally_occurring	NA	30.48 to 45.72 cm	Durham	NA	NA	NA	NA	NA	NA	NA
2947587	NA	06/18/2020	edit_date	Common crapemyrtle	Lagerstroemia	Durham	North Carolina	-78.8877017	35.9387245	27713	800ÃƒÆ’Ã†â€™Ãƒâ€šÃ‚Â¢ÃƒÆ’Ã‚Â¢ÃƒÂ¢Ã¢â€šÂ¬Ã…Â¡Ãƒâ€šÃ‚Â¬ÃƒÆ’Ã‚Â¢ÃƒÂ¢Ã¢â‚¬Å¡Ã‚Â¬Ãƒâ€¦Ã¢â‚¬Å“968 Courtney Creek Blvd	NA	NA	15.24	good	NA	no_info	NA	0 to 15.24 cm	Durham	NA	NA	NA	NA	NA	NA	NA
2850086	NA	03/30/2020	edit_date	Western catalpa	Catalpa speciosa	Durham	North Carolina	-78.9242591	36.01368425	27705	2111 W Knox St	Old west durham	NA	12.7	fair	NA	introduced	NA	0 to 15.24 cm	Durham	NA	NA	NA	NA	NA	NA	NA
2248712	NA	03/30/2020	edit_date	Willow oak	Quercus phellos	Durham	North Carolina	-78.91594362	36.01084361	27705	823 Berkeley Street	Walltown	NA	48.26	fair	NA	naturally_occurring	NA	45.72 to 60.96 cm	Durham	NA	NA	NA	NA	NA	NA	NA
2947588	NA	06/18/2020	edit_date	Common crapemyrtle	Lagerstroemia	Durham	North Carolina	-78.8877588	35.93872859	27713	801ÃƒÆ’Ã†â€™Ãƒâ€šÃ‚Â¢ÃƒÆ’Ã‚Â¢ÃƒÂ¢Ã¢â€šÂ¬Ã…Â¡Ãƒâ€šÃ‚Â¬ÃƒÆ’Ã‚Â¢ÃƒÂ¢Ã¢â‚¬Å¡Ã‚Â¬Ãƒâ€¦Ã¢â‚¬Å“969 Courtney Creek Blvd	NA	NA	15.24	good	NA	no_info	NA	0 to 15.24 cm	Durham	NA	NA	NA	NA	NA	NA	NA
2831729	NA	03/30/2020	edit_date	Chinese fringe tree	Chionanthus retusus	Durham	North Carolina	-78.91593851	36.01091163	27705	823 Berkeley St	Walltown	NA	12.7	good	NA	introduced	NA	0 to 15.24 cm	Durham	NA	NA	NA	NA	NA	NA	NA
2850088	NA	03/30/2020	edit_date	Callery pear	Pyrus calleryana	Durham	North Carolina	-78.92441198	36.01341088	27705	921 Virgie St	Old west durham	NA	30.48	good	NA	introduced	NA	15.24 to 30.48 cm	Durham	NA	NA	NA	NA	NA	NA	NA
2947589	NA	06/18/2020	edit_date	Leyland cypress	Cupressocyparis leylandii	Durham	North Carolina	-78.89792015	35.94370863	27713	618 Jerome Rd	NA	NA	12.7	good	NA	no_info	NA	0 to 15.24 cm	Durham	NA	NA	NA	NA	NA	NA	NA
2850090	NA	03/30/2020	edit_date	Black gum	Nyssa sylvatica	Durham	North Carolina	-78.92428802	36.0131372	27705	916 Virgie St	Old west durham	NA	5.08	good	NA	naturally_occurring	NA	0 to 15.24 cm	Durham	NA	NA	NA	NA	NA	NA	NA
2835829	NA	03/30/2020	edit_date	Eastern redbud	Cercis canadensis	Durham	North Carolina	-78.90747786	36.00866152	27701	923 Urban Ave	Walltown	NA	12.7	fair	NA	naturally_occurring	NA	0 to 15.24 cm	Durham	NA	NA	NA	NA	NA	NA	NA
2831732	NA	03/30/2020	edit_date	Willow oak	Quercus phellos	Durham	North Carolina	-78.91595676	36.01067427	27705	821 Berkeley St	Walltown	NA	38.1	fair	NA	naturally_occurring	NA	30.48 to 45.72 cm	Durham	NA	NA	NA	NA	NA	NA	NA
2850257	NA	03/30/2020	edit_date	Willow oak	Quercus phellos	Durham	North Carolina	-78.92864476	36.01216105	27705	900 Oakland Ave	Old west durham	NA	33.02	good	NA	naturally_occurring	NA	30.48 to 45.72 cm	Durham	NA	NA	NA	NA	NA	NA	NA
2250262	NA	03/30/2020	edit_date	Willow oak	Quercus phellos	Durham	North Carolina	-78.91580947	36.01079324	27705	812-814 Berkeley Street	Walltown	NA	111.76	poor	NA	naturally_occurring	NA	more than 76.2 cm	Durham	NA	NA	NA	NA	NA	NA	NA
2303657	NA	03/30/2020	edit_date	Water oak	Quercus nigra	Durham	North Carolina	-78.90688106	36.00866369	27701	913 Urban Ave	Walltown	NA	68.58	good	NA	naturally_occurring	NA	60.96 to 76.2 cm	Durham	NA	NA	NA	NA	NA	NA	NA
2749104	2017to2018	05/26/2020	edit_date	Chinese elm	Ulmus parvifolia	Durham	North Carolina	-78.88393879	35.98872258	27703	701 Mcneil Ln	Old east durham	NA	2.032	excellent	26.24672	introduced	more than 18.29 m	0 to 15.24 cm	Durham	NA	NA	NA	NA	NA	NA	NA
2890473	NA	03/30/2020	edit_date	Common crapemyrtle	Lagerstroemia	Durham	North Carolina	-78.8916032	36.02155074	27704	168 E Ellerbee St	NA	NA	22.86	good	NA	no_info	NA	15.24 to 30.48 cm	Durham	NA	NA	NA	NA	NA	NA	NA
2831736	NA	03/30/2020	edit_date	Willow oak	Quercus phellos	Durham	North Carolina	-78.91596586	36.01026683	27705	801ÃƒÆ’Ã†â€™Ãƒâ€ Ã¢â‚¬â„¢ÃƒÆ’Ã¢â‚¬Å¡Ãƒâ€šÃ‚Â899 Berkeley St	Walltown	NA	33.02	good	NA	naturally_occurring	NA	30.48 to 45.72 cm	Durham	NA	NA	NA	NA	NA	NA	NA
2303694	NA	03/30/2020	edit_date	Willow oak	Quercus phellos	Durham	North Carolina	-78.90694076	36.00877297	27701	912 Urban Street	Walltown	NA	48.26	good	NA	naturally_occurring	NA	45.72 to 60.96 cm	Durham	NA	NA	NA	NA	NA	NA	NA
2890477	NA	03/30/2020	edit_date	Persian ironwood	Parrotia persica	Durham	North Carolina	-78.89264038	36.02199389	27704	2503 Farthing St	NA	NA	7.62	good	NA	introduced	NA	0 to 15.24 cm	Durham	NA	NA	NA	NA	NA	NA	NA
2850094	NA	03/30/2020	edit_date	Black gum	Nyssa sylvatica	Durham	North Carolina	-78.92435397	36.01216596	27705	900 Virgie St	Old west durham	NA	5.08	good	NA	naturally_occurring	NA	0 to 15.24 cm	Durham	NA	NA	NA	NA	NA	NA	NA
2831739	NA	03/30/2020	edit_date	Swamp chestnut oak	Quercus michauxii	Durham	North Carolina	-78.91586235	36.00997376	27705	800ÃƒÆ’Ã†â€™Ãƒâ€ Ã¢â‚¬â„¢ÃƒÆ’Ã¢â‚¬Å¡Ãƒâ€šÃ‚Â898 Berkeley St	Walltown	NA	5.08	good	NA	naturally_occurring	NA	0 to 15.24 cm	Durham	NA	NA	NA	NA	NA	NA	NA
2850260	NA	03/30/2020	edit_date	Common crapemyrtle	Lagerstroemia	Durham	North Carolina	-78.92834209	36.0120462	27705	2503 Green St	Old west durham	NA	33.02	poor	NA	no_info	NA	30.48 to 45.72 cm	Durham	NA	NA	NA	NA	NA	NA	NA
2890478	NA	03/30/2020	edit_date	White oak	Quercus alba	Durham	North Carolina	-78.89250308	36.02215165	27704	101 E Ellerbee St	NA	NA	66.04	fair	NA	naturally_occurring	NA	60.96 to 76.2 cm	Durham	NA	NA	NA	NA	NA	NA	NA
2824548	NA	06/18/2020	edit_date	Willow oak	Quercus phellos	Durham	North Carolina	-78.87143433	35.99330387	27703	1705 Holloway St	Old east durham	NA	129.54	fair	NA	naturally_occurring	NA	more than 76.2 cm	Durham	NA	NA	NA	NA	NA	NA	NA
2850095	NA	03/30/2020	edit_date	Black gum	Nyssa sylvatica	Durham	North Carolina	-78.92435705	36.01213301	27705	900 Virgie St	Old west durham	NA	5.08	good	NA	naturally_occurring	NA	0 to 15.24 cm	Durham	NA	NA	NA	NA	NA	NA	NA
2850261	NA	03/30/2020	edit_date	Eastern redbud	Cercis canadensis	Durham	North Carolina	-78.92827973	36.01204403	27705	2503 Green St	Old west durham	NA	10.16	good	NA	naturally_occurring	NA	0 to 15.24 cm	Durham	NA	NA	NA	NA	NA	NA	NA
2847422	NA	03/30/2020	edit_date	Trident maple	Acer buergerianum	Durham	North Carolina	-78.89379815	35.98969238	27701	202 Walker St	Downtown	NA	15.24	fair	NA	introduced	NA	0 to 15.24 cm	Durham	NA	NA	NA	NA	NA	NA	NA
2250133	NA	03/30/2020	edit_date	Willow oak	Quercus phellos	Durham	North Carolina	-78.91586781	36.00985838	27705	1412 West Markham Avenue	Walltown	NA	99.06	fair	NA	naturally_occurring	NA	more than 76.2 cm	Durham	NA	NA	NA	NA	NA	NA	NA
2890479	NA	03/30/2020	edit_date	Common crapemyrtle	Lagerstroemia	Durham	North Carolina	-78.89263049	36.02219721	27704	2507 Farthing St	NA	NA	7.62	good	NA	no_info	NA	0 to 15.24 cm	Durham	NA	NA	NA	NA	NA	NA	NA
2304136	NA	03/30/2020	edit_date	Flowering dogwood	Cornus florida	Durham	North Carolina	-78.90664905	36.00877109	27701	910 Urban Ave	Walltown	NA	15.24	good	NA	naturally_occurring	NA	0 to 15.24 cm	Durham	NA	NA	NA	NA	NA	NA	NA
2850096	NA	03/30/2020	edit_date	Willow oak	Quercus phellos	Durham	North Carolina	-78.9245528	36.01201908	27705	901 Virgie St	Old west durham	NA	78.74	fair	NA	naturally_occurring	NA	more than 76.2 cm	Durham	NA	NA	NA	NA	NA	NA	NA
2249809	NA	03/30/2020	edit_date	Willow oak	Quercus phellos	Durham	North Carolina	-78.91599125	36.00994236	27705	1502 West Markham Avenue	Walltown	NA	99.06	fair	NA	naturally_occurring	NA	more than 76.2 cm	Durham	NA	NA	NA	NA	NA	NA	NA
2890480	NA	03/30/2020	edit_date	Common crapemyrtle	Lagerstroemia	Durham	North Carolina	-78.89248435	36.02278666	27704	2514 Farthing St	NA	NA	27.94	good	NA	no_info	NA	15.24 to 30.48 cm	Durham	NA	NA	NA	NA	NA	NA	NA
2850097	NA	03/30/2020	edit_date	Green ash	Fraxinus pennsylvanica	Durham	North Carolina	-78.92425641	36.01198979	27705	900 Virgie St	Old west durham	NA	40.64	good	NA	naturally_occurring	NA	30.48 to 45.72 cm	Durham	NA	NA	NA	NA	NA	NA	NA
2303793	NA	03/30/2020	edit_date	Willow oak	Quercus phellos	Durham	North Carolina	-78.91589785	36.00971887	27705	1412 West Markham Avenue	Walltown	NA	88.9	fair	NA	naturally_occurring	NA	more than 76.2 cm	Durham	NA	NA	NA	NA	NA	NA	NA
2835840	NA	03/30/2020	edit_date	Red maple	Acer rubrum	Durham	North Carolina	-78.9067162	36.00877195	27701	910 Urban Ave	Walltown	NA	17.78	good	NA	naturally_occurring	NA	15.24 to 30.48 cm	Durham	NA	NA	NA	NA	NA	NA	NA
2850262	NA	03/30/2020	edit_date	Trident maple	Acer buergerianum	Durham	North Carolina	-78.92932914	36.01252406	27705	904 Alabama Ave	Old west durham	NA	20.32	good	NA	introduced	NA	15.24 to 30.48 cm	Durham	NA	NA	NA	NA	NA	NA	NA
2850098	NA	03/30/2020	edit_date	Green ash	Fraxinus pennsylvanica	Durham	North Carolina	-78.92419606	36.01198654	27705	900 Virgie St	Old west durham	NA	35.56	good	NA	naturally_occurring	NA	30.48 to 45.72 cm	Durham	NA	NA	NA	NA	NA	NA	NA
2305609	NA	03/30/2020	edit_date	Trident maple	Acer buergerianum	Durham	North Carolina	-78.91608775	36.00973742	27705	1500-1502 West Markham Avenue	Walltown	NA	5.08	good	NA	introduced	NA	0 to 15.24 cm	Durham	NA	NA	NA	NA	NA	NA	NA
2890483	NA	03/30/2020	edit_date	Trident maple	Acer buergerianum	Durham	North Carolina	-78.89222145	36.02346409	27704	100 E Lavender Ave	NA	NA	22.86	good	NA	introduced	NA	15.24 to 30.48 cm	Durham	NA	NA	NA	NA	NA	NA	NA
2850099	NA	03/30/2020	edit_date	Littleleaf linden	Tilia cordata	Durham	North Carolina	-78.9238286	36.01197027	27705	2102 Green St	Old west durham	NA	78.74	good	NA	introduced	NA	more than 76.2 cm	Durham	NA	NA	NA	NA	NA	NA	NA
2890484	NA	03/30/2020	edit_date	Trident maple	Acer buergerianum	Durham	North Carolina	-78.89235288	36.02346301	27704	100 E Lavender Ave	NA	NA	17.78	good	NA	introduced	NA	15.24 to 30.48 cm	Durham	NA	NA	NA	NA	NA	NA	NA
2850263	NA	03/30/2020	edit_date	Trident maple	Acer buergerianum	Durham	North Carolina	-78.92942235	36.0125962	27705	904 Alabama Ave	Old west durham	NA	20.32	good	NA	introduced	NA	15.24 to 30.48 cm	Durham	NA	NA	NA	NA	NA	NA	NA
2831741	NA	03/30/2020	edit_date	Willow oak	Quercus phellos	Durham	North Carolina	-78.91619694	36.00985567	27705	1504 W Markham Ave	Walltown	NA	33.02	good	NA	naturally_occurring	NA	30.48 to 45.72 cm	Durham	NA	NA	NA	NA	NA	NA	NA
2835842	NA	03/30/2020	edit_date	Japanese maple	Acer palmatum	Durham	North Carolina	-78.9065364	36.00877543	27701	908 Urban Ave	Walltown	NA	5.08	good	NA	introduced	NA	0 to 15.24 cm	Durham	NA	NA	NA	NA	NA	NA	NA
2890485	NA	03/30/2020	edit_date	Winged elm	Ulmus alata	Durham	North Carolina	-78.89173865	36.02355954	27704	2601 Highland Ave	NA	NA	12.7	good	NA	naturally_occurring	NA	0 to 15.24 cm	Durham	NA	NA	NA	NA	NA	NA	NA
2303822	NA	03/30/2020	edit_date	Willow oak	Quercus phellos	Durham	North Carolina	-78.91623331	36.00973374	27705	1508 West Markham Avenue	Walltown	NA	86.36	fair	NA	naturally_occurring	NA	more than 76.2 cm	Durham	NA	NA	NA	NA	NA	NA	NA
2831742	NA	03/30/2020	edit_date	Swamp white oak	Quercus bicolor	Durham	North Carolina	-78.91632254	36.00986244	27705	1506 W Markham Ave	Walltown	NA	17.78	good	NA	naturally_occurring	NA	15.24 to 30.48 cm	Durham	NA	NA	NA	NA	NA	NA	NA
2890487	NA	03/30/2020	edit_date	Cherry	Prunus	Durham	North Carolina	-78.89267808	36.0205304	27704	2409 Farthing St	NA	NA	27.94	good	NA	no_info	NA	15.24 to 30.48 cm	Durham	NA	NA	NA	NA	NA	NA	NA
2303877	NA	03/30/2020	edit_date	Willow oak	Quercus phellos	Durham	North Carolina	-78.91645789	36.00974854	27705	1502 W Markham Ave	Walltown	NA	78.74	fair	NA	naturally_occurring	NA	more than 76.2 cm	Durham	NA	NA	NA	NA	NA	NA	NA
2890488	NA	03/30/2020	edit_date	Willow oak	Quercus phellos	Durham	North Carolina	-78.89269876	36.02014755	27704	100 W Club Blvd	NA	NA	27.94	fair	NA	naturally_occurring	NA	15.24 to 30.48 cm	Durham	NA	NA	NA	NA	NA	NA	NA
2850264	NA	03/30/2020	edit_date	Common crapemyrtle	Lagerstroemia	Durham	North Carolina	-78.9297241	36.01283703	27705	910 Alabama Ave	Old west durham	NA	27.94	good	NA	no_info	NA	15.24 to 30.48 cm	Durham	NA	NA	NA	NA	NA	NA	NA
2847423	NA	03/30/2020	edit_date	Trident maple	Acer buergerianum	Durham	North Carolina	-78.89443159	35.98951798	27701	210 Newman St	Downtown	NA	15.24	good	NA	introduced	NA	0 to 15.24 cm	Durham	NA	NA	NA	NA	NA	NA	NA
2846688	2017to2018	05/26/2020	edit_date	River birch	Betula nigra	Durham	North Carolina	-78.89257617	36.00495502	27701	1220 N Roxboro St	NA	NA	1.27	excellent	NA	naturally_occurring	NA	0 to 15.24 cm	Durham	NA	NA	NA	NA	NA	NA	NA
2750395	2017to2018	05/26/2020	edit_date	Overcup oak	Quercus lyrata	Durham	North Carolina	-78.8930583	36.0197187	27704	103 W Club Blvd	NA	NA	1.27	good	16.4042	naturally_occurring	13.71 to 18.29 m	0 to 15.24 cm	Durham	NA	NA	NA	NA	NA	NA	NA
2847424	NA	03/30/2020	edit_date	Trident maple	Acer buergerianum	Durham	North Carolina	-78.89454827	35.98947674	27701	211 Hood St	Downtown	NA	22.86	good	NA	introduced	NA	15.24 to 30.48 cm	Durham	NA	NA	NA	NA	NA	NA	NA
2831744	NA	03/30/2020	edit_date	Willow oak	Quercus phellos	Durham	North Carolina	-78.91641221	36.0098554	27705	1510 W Markham Ave	Walltown	NA	33.02	good	NA	naturally_occurring	NA	30.48 to 45.72 cm	Durham	NA	NA	NA	NA	NA	NA	NA
2850265	NA	03/30/2020	edit_date	Common crapemyrtle	Lagerstroemia	Durham	North Carolina	-78.92974891	36.01285927	27705	910 Alabama Ave	Old west durham	NA	33.02	good	NA	no_info	NA	30.48 to 45.72 cm	Durham	NA	NA	NA	NA	NA	NA	NA
2828576	NA	03/30/2020	edit_date	Red maple	Acer rubrum	Durham	North Carolina	-78.90504375	35.9764629	27707	205 E Lawson St	Southside/ college view	NA	53.34	good	NA	naturally_occurring	NA	45.72 to 60.96 cm	Durham	NA	NA	NA	NA	NA	NA	NA
2890492	NA	03/30/2020	edit_date	Magnolia	Magnolia	Durham	North Carolina	-78.89310752	36.0198431	27704	104 W Club Blvd	NA	NA	2.54	fair	NA	no_info	NA	0 to 15.24 cm	Durham	NA	NA	NA	NA	NA	NA	NA
2850101	NA	03/30/2020	edit_date	Common crapemyrtle	Lagerstroemia	Durham	North Carolina	-78.92340146	36.01195454	27705	901 Edith St	Old west durham	NA	15.24	fair	NA	no_info	NA	0 to 15.24 cm	Durham	NA	NA	NA	NA	NA	NA	NA
2847425	NA	03/30/2020	edit_date	Trident maple	Acer buergerianum	Durham	North Carolina	-78.89462069	35.98945287	27701	211 Hood St	Downtown	NA	15.24	fair	NA	introduced	NA	0 to 15.24 cm	Durham	NA	NA	NA	NA	NA	NA	NA
2850266	NA	03/30/2020	edit_date	Common crapemyrtle	Lagerstroemia	Durham	North Carolina	-78.92978076	36.01288964	27705	NA	Old west durham	NA	33.02	good	NA	no_info	NA	30.48 to 45.72 cm	Durham	NA	NA	NA	NA	NA	NA	NA
2890493	NA	03/30/2020	edit_date	Cherry	Prunus	Durham	North Carolina	-78.89317766	36.01984995	27704	104 W Club Blvd	NA	NA	5.08	good	NA	no_info	NA	0 to 15.24 cm	Durham	NA	NA	NA	NA	NA	NA	NA
2850267	NA	03/30/2020	edit_date	Common crapemyrtle	Lagerstroemia	Durham	North Carolina	-78.92981563	36.01291378	27705	NA	Old west durham	NA	33.02	good	NA	no_info	NA	30.48 to 45.72 cm	Durham	NA	NA	NA	NA	NA	NA	NA
2846689	NA	03/30/2020	edit_date	Trident maple	Acer buergerianum	Durham	North Carolina	-78.89259025	36.00490023	27701	1220 N Roxboro St	NA	NA	2.54	good	NA	introduced	NA	0 to 15.24 cm	Durham	NA	NA	NA	NA	NA	NA	NA
2890494	NA	03/30/2020	edit_date	Cherry	Prunus	Durham	North Carolina	-78.89395684	36.0198391	27704	202 W Club Blvd	NA	NA	5.08	good	NA	no_info	NA	0 to 15.24 cm	Durham	NA	NA	NA	NA	NA	NA	NA
2850268	NA	03/30/2020	edit_date	Common crapemyrtle	Lagerstroemia	Durham	North Carolina	-78.92984413	36.01294496	27705	NA	Old west durham	NA	53.34	good	NA	no_info	NA	45.72 to 60.96 cm	Durham	NA	NA	NA	NA	NA	NA	NA
2890496	NA	03/30/2020	edit_date	Cherry	Prunus	Durham	North Carolina	-78.89408961	36.01979896	27704	202 W Club Blvd	NA	NA	2.54	good	NA	no_info	NA	0 to 15.24 cm	Durham	NA	NA	NA	NA	NA	NA	NA
2890497	NA	03/30/2020	edit_date	Magnolia	Magnolia	Durham	North Carolina	-78.89426395	36.01972737	27704	206 W Club Blvd	NA	NA	5.08	good	NA	no_info	NA	0 to 15.24 cm	Durham	NA	NA	NA	NA	NA	NA	NA
2850269	NA	03/30/2020	edit_date	Common crapemyrtle	Lagerstroemia	Durham	North Carolina	-78.92987832	36.0129653	27705	NA	Old west durham	NA	78.74	good	NA	no_info	NA	more than 76.2 cm	Durham	NA	NA	NA	NA	NA	NA	NA
2890498	NA	03/30/2020	edit_date	Magnolia	Magnolia	Durham	North Carolina	-78.89437929	36.01967422	27704	206 W Club Blvd	NA	NA	5.08	good	NA	no_info	NA	0 to 15.24 cm	Durham	NA	NA	NA	NA	NA	NA	NA
2890499	NA	03/30/2020	edit_date	Trident maple	Acer buergerianum	Durham	North Carolina	-78.89453352	36.01960589	27704	206 W Club Blvd	NA	NA	15.24	good	NA	introduced	NA	0 to 15.24 cm	Durham	NA	NA	NA	NA	NA	NA	NA
2850270	NA	03/30/2020	edit_date	Downy serviceberry	Amelanchier arborea	Durham	North Carolina	-78.92996583	36.01304151	27705	NA	Old west durham	NA	5.08	fair	NA	naturally_occurring	NA	0 to 15.24 cm	Durham	NA	NA	NA	NA	NA	NA	NA
2831748	NA	03/30/2020	edit_date	Trident maple	Acer buergerianum	Durham	North Carolina	-78.91680926	36.00976373	27705	1573 W Markham Ave	Walltown	NA	10.16	good	NA	introduced	NA	0 to 15.24 cm	Durham	NA	NA	NA	NA	NA	NA	NA
2890500	NA	03/30/2020	edit_date	Mimosa	Albizia julibrissin	Durham	North Carolina	-78.8945657	36.01959341	27704	206 W Club Blvd	NA	NA	15.24	good	NA	introduced	NA	0 to 15.24 cm	Durham	NA	NA	NA	NA	NA	NA	NA
2846690	NA	03/30/2020	edit_date	Trident maple	Acer buergerianum	Durham	North Carolina	-78.89261171	36.00480666	27701	NA	NA	NA	2.54	good	NA	introduced	NA	0 to 15.24 cm	Durham	NA	NA	NA	NA	NA	NA	NA
2305020	NA	03/30/2020	edit_date	Trident maple	Acer buergerianum	Durham	North Carolina	-78.91701646	36.0097838	27705	1516 West Markham Avenue	Walltown	NA	10.16	good	NA	introduced	NA	0 to 15.24 cm	Durham	NA	NA	NA	NA	NA	NA	NA
2249810	NA	03/30/2020	edit_date	Sweetgum	Liquidambar styraciflua	Durham	North Carolina	-78.8943404	36.01954514	27704	200 W Club Blvd	NA	NA	53.34	fair	NA	naturally_occurring	NA	45.72 to 60.96 cm	Durham	NA	NA	NA	NA	NA	NA	NA
2846691	NA	03/30/2020	edit_date	Trident maple	Acer buergerianum	Durham	North Carolina	-78.89263149	36.00473316	27701	NA	NA	NA	5.08	good	NA	introduced	NA	0 to 15.24 cm	Durham	NA	NA	NA	NA	NA	NA	NA
2839993	NA	03/30/2020	edit_date	Sweetgum	Liquidambar styraciflua	Durham	North Carolina	-78.88425261	35.98874428	27703	1300 Taylor St	Old east durham	NA	12.7	good	NA	naturally_occurring	NA	0 to 15.24 cm	Durham	NA	NA	NA	NA	NA	NA	NA
2831749	NA	03/30/2020	edit_date	Willow oak	Quercus phellos	Durham	North Carolina	-78.91662045	36.00987098	27705	1516 W Markham Ave	Walltown	NA	33.02	fair	NA	naturally_occurring	NA	30.48 to 45.72 cm	Durham	NA	NA	NA	NA	NA	NA	NA
2846692	NA	03/30/2020	edit_date	Trident maple	Acer buergerianum	Durham	North Carolina	-78.89265195	36.00467457	27701	1216 N Roxboro St	NA	NA	5.08	good	NA	introduced	NA	0 to 15.24 cm	Durham	NA	NA	NA	NA	NA	NA	NA
2851391	NA	03/30/2020	edit_date	Willow oak	Quercus phellos	Durham	North Carolina	-78.93736098	36.01012285	27705	Durham Va Medical Center	Old west durham	NA	5.08	good	NA	naturally_occurring	NA	0 to 15.24 cm	Durham	NA	NA	NA	NA	NA	NA	NA
2850271	NA	03/30/2020	edit_date	Downy serviceberry	Amelanchier arborea	Durham	North Carolina	-78.93003255	36.01308924	27705	NA	Old west durham	NA	7.62	good	NA	naturally_occurring	NA	0 to 15.24 cm	Durham	NA	NA	NA	NA	NA	NA	NA
2890502	NA	03/30/2020	edit_date	American linden	Tilia americana	Durham	North Carolina	-78.89370739	36.02141733	27704	2422 Shenandoah Ave	NA	NA	5.08	good	NA	naturally_occurring	NA	0 to 15.24 cm	Durham	NA	NA	NA	NA	NA	NA	NA
2846693	NA	03/30/2020	edit_date	Trident maple	Acer buergerianum	Durham	North Carolina	-78.89266502	36.00461788	27701	NA	NA	NA	5.08	good	NA	introduced	NA	0 to 15.24 cm	Durham	NA	NA	NA	NA	NA	NA	NA
2850274	NA	03/30/2020	edit_date	Persian ironwood	Parrotia persica	Durham	North Carolina	-78.93021953	36.01322968	27705	916 Alabama Ave	Old west durham	NA	7.62	good	NA	introduced	NA	0 to 15.24 cm	Durham	NA	NA	NA	NA	NA	NA	NA
2851393	NA	03/30/2020	edit_date	Common crapemyrtle	Lagerstroemia	Durham	North Carolina	-78.93657178	36.0099308	27705	2306 Elba St	Old west durham	NA	10.16	good	NA	no_info	NA	0 to 15.24 cm	Durham	NA	NA	NA	NA	NA	NA	NA
2831752	NA	03/30/2020	edit_date	Willow oak	Quercus phellos	Durham	North Carolina	-78.91674472	36.00987837	27705	1516 W Markham Ave	Walltown	NA	33.02	good	NA	naturally_occurring	NA	30.48 to 45.72 cm	Durham	NA	NA	NA	NA	NA	NA	NA
2911044	NA	03/30/2020	edit_date	Willow oak	Quercus phellos	Durham	North Carolina	-78.88872286	35.97734208	27701	531 Lakeland St	NA	NA	78.74	good	NA	naturally_occurring	NA	more than 76.2 cm	Durham	NA	NA	NA	NA	NA	NA	NA
2249640	NA	03/30/2020	edit_date	Willow oak	Quercus phellos	Durham	North Carolina	-78.89220938	36.02158437	27704	124 E Ellerbee St	NA	NA	88.9	fair	NA	naturally_occurring	NA	more than 76.2 cm	Durham	NA	NA	NA	NA	NA	NA	NA
2850277	NA	03/30/2020	edit_date	Downy serviceberry	Amelanchier arborea	Durham	North Carolina	-78.93061996	36.01355896	27705	924 Alabama Ave	Old west durham	NA	7.62	fair	NA	naturally_occurring	NA	0 to 15.24 cm	Durham	NA	NA	NA	NA	NA	NA	NA
2911046	NA	03/30/2020	edit_date	Sawtooth oak	Quercus acutissima	Durham	North Carolina	-78.88867157	35.97748807	27701	531 Lakeland St	NA	NA	66.04	good	NA	introduced	NA	60.96 to 76.2 cm	Durham	NA	NA	NA	NA	NA	NA	NA
2850110	NA	03/30/2020	edit_date	Chinese fringe tree	Chionanthus retusus	Durham	North Carolina	-78.92570283	36.01282739	27705	911 Carolina Ave	Old west durham	NA	7.62	good	NA	introduced	NA	0 to 15.24 cm	Durham	NA	NA	NA	NA	NA	NA	NA
2850278	NA	03/30/2020	edit_date	Japanese maple	Acer palmatum	Durham	North Carolina	-78.93090427	36.01380304	27705	2571ÃƒÆ’Ã†â€™Ãƒâ€ Ã¢â‚¬â„¢ÃƒÆ’Ã¢â‚¬Å¡Ãƒâ€šÃ‚Â2699 W Knox St	Old west durham	NA	5.08	good	NA	introduced	NA	0 to 15.24 cm	Durham	NA	NA	NA	NA	NA	NA	NA
2851395	NA	03/30/2020	edit_date	Eastern red cedar	Juniperus virginiana	Durham	North Carolina	-78.93620968	36.0099232	27705	502 Elf St	Old west durham	NA	22.86	good	NA	naturally_occurring	NA	15.24 to 30.48 cm	Durham	NA	NA	NA	NA	NA	NA	NA
2747703	2017to2018	05/26/2020	edit_date	River birch	Betula nigra	Durham	North Carolina	-78.894068	35.99862132	27701	700 N Roxboro St	Downtown	NA	1.27	good	16.4042	naturally_occurring	13.71 to 18.29 m	0 to 15.24 cm	Durham	NA	NA	NA	NA	NA	NA	NA
2850111	NA	03/30/2020	edit_date	Chinese fringe tree	Chionanthus retusus	Durham	North Carolina	-78.92571065	36.01270996	27705	911 Carolina Ave	Old west durham	NA	7.62	good	NA	introduced	NA	0 to 15.24 cm	Durham	NA	NA	NA	NA	NA	NA	NA
2851396	NA	03/30/2020	edit_date	Eastern red cedar	Juniperus virginiana	Durham	North Carolina	-78.93619226	36.00992102	27705	Duke University	Old west durham	NA	20.32	good	NA	naturally_occurring	NA	15.24 to 30.48 cm	Durham	NA	NA	NA	NA	NA	NA	NA
2851397	NA	03/30/2020	edit_date	Eastern red cedar	Juniperus virginiana	Durham	North Carolina	-78.93617097	36.00992054	27705	Duke University	Old west durham	NA	27.94	good	NA	naturally_occurring	NA	15.24 to 30.48 cm	Durham	NA	NA	NA	NA	NA	NA	NA
2850280	NA	03/30/2020	edit_date	Common crapemyrtle	Lagerstroemia	Durham	North Carolina	-78.93084593	36.01382202	27705	2571ÃƒÆ’Ã†â€™Ãƒâ€ Ã¢â‚¬â„¢ÃƒÆ’Ã¢â‚¬Å¡Ãƒâ€šÃ‚Â2699 W Knox St	Old west durham	NA	17.78	good	NA	no_info	NA	15.24 to 30.48 cm	Durham	NA	NA	NA	NA	NA	NA	NA
2851398	NA	03/30/2020	edit_date	Eastern red cedar	Juniperus virginiana	Durham	North Carolina	-78.93615201	36.00991723	27705	502 Elf St	Old west durham	NA	20.32	good	NA	naturally_occurring	NA	15.24 to 30.48 cm	Durham	NA	NA	NA	NA	NA	NA	NA
2747701	2017to2018	05/26/2020	edit_date	Common crapemyrtle	Lagerstroemia	Durham	North Carolina	-78.89378384	35.99862596	27701	307 Canal St	Downtown	NA	1.27	good	16.4042	no_info	13.71 to 18.29 m	0 to 15.24 cm	Durham	NA	NA	NA	NA	NA	NA	NA
2846697	NA	03/30/2020	edit_date	Common crapemyrtle	Lagerstroemia	Durham	North Carolina	-78.89366107	35.99862652	27701	309 Canal St	Downtown	NA	12.7	good	NA	no_info	NA	0 to 15.24 cm	Durham	NA	NA	NA	NA	NA	NA	NA
2850281	NA	03/30/2020	edit_date	Goldenrain tree	Koelreuteria paniculata	Durham	North Carolina	-78.93084593	36.0139267	27705	2618 W Knox St	Old west durham	NA	12.7	good	NA	introduced	NA	0 to 15.24 cm	Durham	NA	NA	NA	NA	NA	NA	NA
2851399	NA	03/30/2020	edit_date	Eastern red cedar	Juniperus virginiana	Durham	North Carolina	-78.9361261	36.00991704	27705	Duke University	Old west durham	NA	22.86	good	NA	naturally_occurring	NA	15.24 to 30.48 cm	Durham	NA	NA	NA	NA	NA	NA	NA
2748034	NA	03/30/2020	edit_date	Trident maple	Acer buergerianum	Durham	North Carolina	-78.89288731	36.00385763	27701	1206 N Roxboro St	NA	NA	2.54	good	16.4042	introduced	13.71 to 18.29 m	0 to 15.24 cm	Durham	NA	NA	NA	NA	NA	NA	NA
2850282	NA	03/30/2020	edit_date	Western catalpa	Catalpa speciosa	Durham	North Carolina	-78.93073663	36.01392724	27705	2618 W Knox St	Old west durham	NA	22.86	good	NA	introduced	NA	15.24 to 30.48 cm	Durham	NA	NA	NA	NA	NA	NA	NA
2911048	NA	03/30/2020	edit_date	Willow oak	Quercus phellos	Durham	North Carolina	-78.88861666	35.9776471	27701	Burton Elementary School	NA	NA	48.26	good	NA	naturally_occurring	NA	45.72 to 60.96 cm	Durham	NA	NA	NA	NA	NA	NA	NA
2890517	NA	03/30/2020	edit_date	Western catalpa	Catalpa speciosa	Durham	North Carolina	-78.91782405	35.99187065	27707	1000 Morehead Ave	Lyon park	NA	104.14	fair	NA	introduced	NA	more than 76.2 cm	Durham	NA	NA	NA	NA	NA	NA	NA
2847142	NA	03/30/2020	edit_date	Common crapemyrtle	Lagerstroemia	Durham	North Carolina	-78.90533477	36.00235066	27701	325 Fuller St	Downtown	NA	12.7	good	NA	no_info	NA	0 to 15.24 cm	Durham	NA	NA	NA	NA	NA	NA	NA
2850284	NA	03/30/2020	edit_date	Common crapemyrtle	Lagerstroemia	Durham	North Carolina	-78.9305925	36.01381199	27705	2571ÃƒÆ’Ã†â€™Ãƒâ€ Ã¢â‚¬â„¢ÃƒÆ’Ã¢â‚¬Å¡Ãƒâ€šÃ‚Â2699 W Knox St	Old west durham	NA	15.24	good	NA	no_info	NA	0 to 15.24 cm	Durham	NA	NA	NA	NA	NA	NA	NA
2851400	NA	03/30/2020	edit_date	Amur maple	Acer ginnala	Durham	North Carolina	-78.9345548	36.00912754	27705	Duke University	Old west durham	NA	27.94	fair	NA	introduced	NA	15.24 to 30.48 cm	Durham	NA	NA	NA	NA	NA	NA	NA
2890518	NA	03/30/2020	edit_date	Eastern red cedar	Juniperus virginiana	Durham	North Carolina	-78.91784003	35.99188165	27707	1000 Morehead Ave	Lyon park	NA	27.94	good	NA	naturally_occurring	NA	15.24 to 30.48 cm	Durham	NA	NA	NA	NA	NA	NA	NA
2850113	NA	03/30/2020	edit_date	Eastern redbud	Cercis canadensis	Durham	North Carolina	-78.92519653	36.01202993	27705	900 Carolina Ave	Old west durham	NA	40.64	good	NA	naturally_occurring	NA	30.48 to 45.72 cm	Durham	NA	NA	NA	NA	NA	NA	NA
2851401	NA	03/30/2020	edit_date	Amur maple	Acer ginnala	Durham	North Carolina	-78.9346379	36.00913126	27705	2235 Elba St	Old west durham	NA	27.94	poor	NA	introduced	NA	15.24 to 30.48 cm	Durham	NA	NA	NA	NA	NA	NA	NA
2850114	NA	03/30/2020	edit_date	Loblolly pine	Pinus taeda	Durham	North Carolina	-78.9251335	36.01202451	27705	900 Carolina Ave	Old west durham	NA	53.34	good	NA	naturally_occurring	NA	45.72 to 60.96 cm	Durham	NA	NA	NA	NA	NA	NA	NA
2828585	NA	03/30/2020	edit_date	Red maple	Acer rubrum	Durham	North Carolina	-78.90607123	35.97646152	27701	102 E Lawson St	Southside/ college view	NA	66.04	good	NA	naturally_occurring	NA	60.96 to 76.2 cm	Durham	NA	NA	NA	NA	NA	NA	NA
2747705	2017to2018	05/26/2020	edit_date	Magnolia	Magnolia	Durham	North Carolina	-78.89361218	35.99832921	27701	709 N Queen St	Downtown	NA	1.27	good	16.4042	no_info	13.71 to 18.29 m	0 to 15.24 cm	Durham	NA	NA	NA	NA	NA	NA	NA
2890520	NA	03/30/2020	edit_date	Winged elm	Ulmus alata	Durham	North Carolina	-78.9179328	35.99188015	27707	1000 Morehead Ave	Lyon park	NA	78.74	fair	NA	naturally_occurring	NA	more than 76.2 cm	Durham	NA	NA	NA	NA	NA	NA	NA
2851402	NA	03/30/2020	edit_date	Amur maple	Acer ginnala	Durham	North Carolina	-78.9347135	36.00913185	27705	Duke University	Old west durham	NA	33.02	fair	NA	introduced	NA	30.48 to 45.72 cm	Durham	NA	NA	NA	NA	NA	NA	NA
2850287	NA	03/30/2020	edit_date	Common crapemyrtle	Lagerstroemia	Durham	North Carolina	-78.93044561	36.01381117	27705	2667 W Knox St	Old west durham	NA	17.78	good	NA	no_info	NA	15.24 to 30.48 cm	Durham	NA	NA	NA	NA	NA	NA	NA
2851403	NA	03/30/2020	edit_date	Amur maple	Acer ginnala	Durham	North Carolina	-78.93486683	36.00913121	27705	Duke University	Old west durham	NA	33.02	good	NA	introduced	NA	30.48 to 45.72 cm	Durham	NA	NA	NA	NA	NA	NA	NA
2890521	NA	03/30/2020	edit_date	Western catalpa	Catalpa speciosa	Durham	North Carolina	-78.91939052	35.99194747	27707	1234ÃƒÆ’Ã†â€™Ãƒâ€ Ã¢â‚¬â„¢ÃƒÆ’Ã¢â‚¬Å¡Ãƒâ€šÃ‚Â1398 Morehead Ave	Lyon park	NA	91.44	fair	NA	introduced	NA	more than 76.2 cm	Durham	NA	NA	NA	NA	NA	NA	NA
2850288	NA	03/30/2020	edit_date	Common crapemyrtle	Lagerstroemia	Durham	North Carolina	-78.93040806	36.01391097	27705	2614 W Knox St	Old west durham	NA	27.94	poor	NA	no_info	NA	15.24 to 30.48 cm	Durham	NA	NA	NA	NA	NA	NA	NA
2851404	NA	03/30/2020	edit_date	Amur maple	Acer ginnala	Durham	North Carolina	-78.93493898	36.00912851	27705	Duke University	Old west durham	NA	33.02	good	NA	introduced	NA	30.48 to 45.72 cm	Durham	NA	NA	NA	NA	NA	NA	NA
2890522	NA	03/30/2020	edit_date	Eastern red cedar	Juniperus virginiana	Durham	North Carolina	-78.91948727	35.9919554	27707	1234ÃƒÆ’Ã†â€™Ãƒâ€ Ã¢â‚¬â„¢ÃƒÆ’Ã¢â‚¬Å¡Ãƒâ€šÃ‚Â1398 Morehead Ave	Lyon park	NA	71.12	good	NA	naturally_occurring	NA	60.96 to 76.2 cm	Durham	NA	NA	NA	NA	NA	NA	NA
2747706	2017to2018	05/26/2020	edit_date	Magnolia	Magnolia	Durham	North Carolina	-78.8937141	35.99816266	27701	707 N Queen St	Downtown	NA	1.27	good	16.4042	no_info	13.71 to 18.29 m	0 to 15.24 cm	Durham	NA	NA	NA	NA	NA	NA	NA
2890679	NA	03/30/2020	edit_date	Common crapemyrtle	Lagerstroemia	Durham	North Carolina	-78.89097959	36.0247776	27704	203 Hammond St	NA	NA	27.94	good	NA	no_info	NA	15.24 to 30.48 cm	Durham	NA	NA	NA	NA	NA	NA	NA
2850289	NA	03/30/2020	edit_date	Common crapemyrtle	Lagerstroemia	Durham	North Carolina	-78.93041544	36.01381009	27705	2667 W Knox St	Old west durham	NA	20.32	good	NA	no_info	NA	15.24 to 30.48 cm	Durham	NA	NA	NA	NA	NA	NA	NA
2851405	NA	03/30/2020	edit_date	Amur maple	Acer ginnala	Durham	North Carolina	-78.93501296	36.00912907	27705	Duke University	Old west durham	NA	33.02	good	NA	introduced	NA	30.48 to 45.72 cm	Durham	NA	NA	NA	NA	NA	NA	NA
2847146	NA	03/30/2020	edit_date	Trident maple	Acer buergerianum	Durham	North Carolina	-78.90597984	36.00234523	27701	W Corporation St	Downtown	NA	10.16	good	NA	introduced	NA	0 to 15.24 cm	Durham	NA	NA	NA	NA	NA	NA	NA
2850290	NA	03/30/2020	edit_date	Common crapemyrtle	Lagerstroemia	Durham	North Carolina	-78.93032122	36.01390473	27705	NA	Old west durham	NA	33.02	good	NA	no_info	NA	30.48 to 45.72 cm	Durham	NA	NA	NA	NA	NA	NA	NA
2851406	NA	03/30/2020	edit_date	Amur maple	Acer ginnala	Durham	North Carolina	-78.93506774	36.00913544	27705	Duke University	Old west durham	NA	33.02	good	NA	introduced	NA	30.48 to 45.72 cm	Durham	NA	NA	NA	NA	NA	NA	NA
2846702	2017to2018	05/26/2020	edit_date	River birch	Betula nigra	Durham	North Carolina	-78.89295235	36.00359399	27701	201 E Geer St	NA	NA	1.27	good	NA	naturally_occurring	NA	0 to 15.24 cm	Durham	NA	NA	NA	NA	NA	NA	NA
2850291	NA	03/30/2020	edit_date	Common crapemyrtle	Lagerstroemia	Durham	North Carolina	-78.93038861	36.01381117	27705	2665 W Knox St	Old west durham	NA	15.24	good	NA	no_info	NA	0 to 15.24 cm	Durham	NA	NA	NA	NA	NA	NA	NA
2890680	NA	03/30/2020	edit_date	Common crapemyrtle	Lagerstroemia	Durham	North Carolina	-78.89061056	36.02466402	27704	208 E Hammond St	NA	NA	17.78	good	NA	no_info	NA	15.24 to 30.48 cm	Durham	NA	NA	NA	NA	NA	NA	NA
2747709	2017to2018	05/26/2020	edit_date	Magnolia	Magnolia	Durham	North Carolina	-78.89387906	35.99790009	27701	701 N Queen St	Downtown	NA	1.27	good	16.4042	no_info	13.71 to 18.29 m	0 to 15.24 cm	Durham	NA	NA	NA	NA	NA	NA	NA
2890681	NA	03/30/2020	edit_date	Common crapemyrtle	Lagerstroemia	Durham	North Carolina	-78.89054366	36.02466339	27704	208 E Hammond St	NA	NA	17.78	good	NA	no_info	NA	15.24 to 30.48 cm	Durham	NA	NA	NA	NA	NA	NA	NA
2840016	NA	03/30/2020	edit_date	Red maple	Acer rubrum	Durham	North Carolina	-78.88457263	35.98852206	27703	302 N Blacknall St	Old east durham	NA	7.62	fair	NA	naturally_occurring	NA	0 to 15.24 cm	Durham	NA	NA	NA	NA	NA	NA	NA
2831762	NA	03/30/2020	edit_date	Chinese elm	Ulmus parvifolia	Durham	North Carolina	-78.91534008	36.01525709	27705	1410 Englewood Ave	Walltown	NA	5.08	fair	NA	introduced	NA	0 to 15.24 cm	Durham	NA	NA	NA	NA	NA	NA	NA
2850292	NA	03/30/2020	edit_date	Star magnolia	Magnolia stellata	Durham	North Carolina	-78.93020287	36.01390338	27705	2612 W Knox St	Old west durham	NA	40.64	good	NA	introduced	NA	30.48 to 45.72 cm	Durham	NA	NA	NA	NA	NA	NA	NA
2249201	NA	03/30/2020	edit_date	Willow oak	Quercus phellos	Durham	North Carolina	-78.90615012	36.00281429	27701	401-445 North Duke Street	Downtown	NA	91.44	fair	NA	naturally_occurring	NA	more than 76.2 cm	Durham	NA	NA	NA	NA	NA	NA	NA
2850293	NA	03/30/2020	edit_date	Common crapemyrtle	Lagerstroemia	Durham	North Carolina	-78.93021226	36.01380358	27705	2611 W Knox St	Old west durham	NA	53.34	good	NA	no_info	NA	45.72 to 60.96 cm	Durham	NA	NA	NA	NA	NA	NA	NA
2249838	NA	03/30/2020	edit_date	Willow oak	Quercus phellos	Durham	North Carolina	-78.90609413	36.00291957	27701	447-499 North Duke Street	Downtown	NA	99.06	fair	NA	naturally_occurring	NA	more than 76.2 cm	Durham	NA	NA	NA	NA	NA	NA	NA
2850294	NA	03/30/2020	edit_date	Common crapemyrtle	Lagerstroemia	Durham	North Carolina	-78.93013582	36.01390229	27705	2612 W Knox St	Old west durham	NA	33.02	good	NA	no_info	NA	30.48 to 45.72 cm	Durham	NA	NA	NA	NA	NA	NA	NA
2851407	NA	03/30/2020	edit_date	Crabapple	Malus tschonoskii	Durham	North Carolina	-78.93661284	36.00913462	27705	Duke University	Old west durham	NA	33.02	poor	NA	introduced	NA	30.48 to 45.72 cm	Durham	NA	NA	NA	NA	NA	NA	NA
2850116	NA	03/30/2020	edit_date	Common crapemyrtle	Lagerstroemia	Durham	North Carolina	-78.92292872	36.01562762	27705	2015 Englewood Ave	Old west durham	NA	53.34	good	NA	no_info	NA	45.72 to 60.96 cm	Durham	NA	NA	NA	NA	NA	NA	NA
2890682	NA	03/30/2020	edit_date	Willow oak	Quercus phellos	Durham	North Carolina	-78.89124647	36.0236333	27704	2601 Highland Ave	NA	NA	33.02	fair	NA	naturally_occurring	NA	30.48 to 45.72 cm	Durham	NA	NA	NA	NA	NA	NA	NA
2850295	NA	03/30/2020	edit_date	Common crapemyrtle	Lagerstroemia	Durham	North Carolina	-78.9301499	36.01380141	27705	2611 W Knox St	Old west durham	NA	53.34	good	NA	no_info	NA	45.72 to 60.96 cm	Durham	NA	NA	NA	NA	NA	NA	NA
2847150	NA	03/30/2020	edit_date	Scarlet oak	Quercus coccinea	Durham	North Carolina	-78.90572209	36.00401745	27701	Durham School Of The Arts	Downtown	NA	10.16	good	NA	naturally_occurring	NA	0 to 15.24 cm	Durham	NA	NA	NA	NA	NA	NA	NA
2850117	NA	03/30/2020	edit_date	Common crapemyrtle	Lagerstroemia	Durham	North Carolina	-78.92271683	36.01561786	27705	2011 Englewood Ave	Old west durham	NA	40.64	good	NA	no_info	NA	30.48 to 45.72 cm	Durham	NA	NA	NA	NA	NA	NA	NA
2890683	NA	03/30/2020	edit_date	Black gum	Nyssa sylvatica	Durham	North Carolina	-78.8910909	36.02444028	27704	2676 Highland Ave	NA	NA	5.08	good	NA	naturally_occurring	NA	0 to 15.24 cm	Durham	NA	NA	NA	NA	NA	NA	NA
2304818	NA	03/30/2020	edit_date	Trident maple	Acer buergerianum	Durham	North Carolina	-78.90552789	36.00961619	27701	1010 N Duke St	Walltown	NA	5.08	fair	NA	introduced	NA	0 to 15.24 cm	Durham	NA	NA	NA	NA	NA	NA	NA
2850118	NA	03/30/2020	edit_date	Common crapemyrtle	Lagerstroemia	Durham	North Carolina	-78.92267257	36.01561569	27705	2009 Englewood Ave	Old west durham	NA	53.34	good	NA	no_info	NA	45.72 to 60.96 cm	Durham	NA	NA	NA	NA	NA	NA	NA
2943303	2019to2020	03/05/2020	edit_date	London planetree	Platanus acerifolia	Durham	North Carolina	-78.90648398	36.00229086	27701	Durham School Of The Arts	NA	NA	2.54	good	NA	introduced	NA	0 to 15.24 cm	Durham	NA	NA	NA	NA	NA	NA	NA
2835883	NA	03/30/2020	edit_date	Green ash	Fraxinus pennsylvanica	Durham	North Carolina	-78.90553057	36.00930251	27701	1008 N Duke St	Walltown	NA	7.62	good	NA	naturally_occurring	NA	0 to 15.24 cm	Durham	NA	NA	NA	NA	NA	NA	NA
2840020	NA	03/30/2020	edit_date	Red maple	Acer rubrum	Durham	North Carolina	-78.88455874	35.98856605	27703	302 N Blacknall St	Old east durham	NA	7.62	good	NA	naturally_occurring	NA	0 to 15.24 cm	Durham	NA	NA	NA	NA	NA	NA	NA
2847429	NA	03/30/2020	edit_date	Trident maple	Acer buergerianum	Durham	North Carolina	-78.89379604	35.99015761	27701	201 Hood St	Downtown	NA	15.24	poor	NA	introduced	NA	0 to 15.24 cm	Durham	NA	NA	NA	NA	NA	NA	NA
2851408	NA	03/30/2020	edit_date	Crabapple	Malus tschonoskii	Durham	North Carolina	-78.93695164	36.00913406	27705	Duke University	Old west durham	NA	40.64	fair	NA	introduced	NA	30.48 to 45.72 cm	Durham	NA	NA	NA	NA	NA	NA	NA
2850119	NA	03/30/2020	edit_date	Common crapemyrtle	Lagerstroemia	Durham	North Carolina	-78.92262764	36.01561352	27705	2009 Englewood Ave	Old west durham	NA	53.34	good	NA	no_info	NA	45.72 to 60.96 cm	Durham	NA	NA	NA	NA	NA	NA	NA
2249564	NA	03/30/2020	edit_date	Water oak	Quercus nigra	Durham	North Carolina	-78.93123552	36.01771522	27705	2318 W Club Blvd	NA	NA	91.44	fair	NA	naturally_occurring	NA	more than 76.2 cm	Durham	NA	NA	NA	NA	NA	NA	NA
2850120	NA	03/30/2020	edit_date	Common crapemyrtle	Lagerstroemia	Durham	North Carolina	-78.92258942	36.01561081	27705	2009 Englewood Ave	Old west durham	NA	40.64	good	NA	no_info	NA	30.48 to 45.72 cm	Durham	NA	NA	NA	NA	NA	NA	NA
2304339	2017to2018	05/26/2020	edit_date	White oak	Quercus alba	Durham	North Carolina	-78.90675557	36.00184149	27701	333-399 North Duke Street	Downtown	NA	2.54	good	NA	naturally_occurring	NA	0 to 15.24 cm	Durham	NA	NA	NA	NA	NA	NA	NA
2640744	2017to2018	05/26/2020	edit_date	Japanese zelkova	Zelkova serrata	Durham	North Carolina	-78.91485087	36.01525396	27705	1406 Englewood Ave	Walltown	NA	5.08	good	32.8084	introduced	more than 18.29 m	0 to 15.24 cm	Durham	NA	NA	NA	NA	NA	NA	NA
2640741	2017to2018	05/26/2020	edit_date	Japanese zelkova	Zelkova serrata	Durham	North Carolina	-78.91454816	36.01522247	27705	1101 Onslow St	Walltown	NA	5.08	good	32.8084	introduced	more than 18.29 m	0 to 15.24 cm	Durham	NA	NA	NA	NA	NA	NA	NA
2250189	NA	03/30/2020	edit_date	Willow oak	Quercus phellos	Durham	North Carolina	-78.90718952	36.00117782	27701	299 N Duke St	Downtown	NA	109.22	fair	NA	naturally_occurring	NA	more than 76.2 cm	Durham	NA	NA	NA	NA	NA	NA	NA
2847154	2017to2018	05/26/2020	edit_date	Swamp chestnut oak	Quercus michauxii	Durham	North Carolina	-78.90710418	36.00131015	27701	307 N Duke St	Downtown	NA	2.54	good	NA	naturally_occurring	NA	0 to 15.24 cm	Durham	NA	NA	NA	NA	NA	NA	NA
2249534	NA	03/30/2020	edit_date	Willow oak	Quercus phellos	Durham	North Carolina	-78.91446669	36.01532932	27705	1101 Onslow Street	Walltown	NA	106.68	fair	NA	naturally_occurring	NA	more than 76.2 cm	Durham	NA	NA	NA	NA	NA	NA	NA
2831773	NA	03/30/2020	edit_date	Chinese elm	Ulmus parvifolia	Durham	North Carolina	-78.91447232	36.01545745	27705	1103 Onslow St	Walltown	NA	5.08	good	NA	introduced	NA	0 to 15.24 cm	Durham	NA	NA	NA	NA	NA	NA	NA
2847157	NA	03/30/2020	edit_date	Common crapemyrtle	Lagerstroemia	Durham	North Carolina	-78.90862078	35.99857689	27701	101ÃƒÆ’Ã†â€™Ãƒâ€ Ã¢â‚¬â„¢ÃƒÆ’Ã¢â‚¬Å¡Ãƒâ€šÃ‚Â119 S Duke St	Downtown	NA	17.78	good	NA	no_info	NA	15.24 to 30.48 cm	Durham	NA	NA	NA	NA	NA	NA	NA
2249420	NA	03/30/2020	edit_date	Willow oak	Quercus phellos	Durham	North Carolina	-78.92920744	36.01298456	27705	909A Oakland Avenue	Old west durham	NA	78.74	fair	NA	naturally_occurring	NA	more than 76.2 cm	Durham	NA	NA	NA	NA	NA	NA	NA
2908341	NA	03/30/2020	edit_date	Common crapemyrtle	Lagerstroemia	Durham	North Carolina	-78.87441267	36.008273	27704	2107 Fay St	Old east durham	NA	40.64	good	NA	no_info	NA	30.48 to 45.72 cm	Durham	NA	NA	NA	NA	NA	NA	NA
2304475	NA	03/30/2020	edit_date	Trident maple	Acer buergerianum	Durham	North Carolina	-78.90628763	35.99816592	27701	601 W Main St	Downtown	NA	17.78	fair	NA	introduced	NA	15.24 to 30.48 cm	Durham	NA	NA	NA	NA	NA	NA	NA
2850126	NA	03/30/2020	edit_date	Common crapemyrtle	Lagerstroemia	Durham	North Carolina	-78.92282948	36.01572797	27705	2010 Englewood Ave	Old west durham	NA	27.94	good	NA	no_info	NA	15.24 to 30.48 cm	Durham	NA	NA	NA	NA	NA	NA	NA
2850299	NA	03/30/2020	edit_date	Common crapemyrtle	Lagerstroemia	Durham	North Carolina	-78.92905857	36.01306483	27705	NA	Old west durham	NA	27.94	good	NA	no_info	NA	15.24 to 30.48 cm	Durham	NA	NA	NA	NA	NA	NA	NA
2850127	NA	03/30/2020	edit_date	Water oak	Quercus nigra	Durham	North Carolina	-78.92309971	36.01572363	27705	2014 Englewood Ave	Old west durham	NA	48.26	good	NA	naturally_occurring	NA	45.72 to 60.96 cm	Durham	NA	NA	NA	NA	NA	NA	NA
2304476	NA	03/30/2020	edit_date	Trident maple	Acer buergerianum	Durham	North Carolina	-78.90624337	35.9981453	27701	601 West Main Street	Downtown	NA	17.78	fair	NA	introduced	NA	15.24 to 30.48 cm	Durham	NA	NA	NA	NA	NA	NA	NA
2249674	NA	03/30/2020	edit_date	Willow oak	Quercus phellos	Durham	North Carolina	-78.91446131	36.01559448	27705	1105 Onslow Street	Walltown	NA	88.9	fair	NA	naturally_occurring	NA	more than 76.2 cm	Durham	NA	NA	NA	NA	NA	NA	NA
2851410	NA	03/30/2020	edit_date	Callery pear	Pyrus calleryana	Durham	North Carolina	-78.93720612	36.01154068	27705	2406 Shirley St	Old west durham	NA	40.64	good	NA	introduced	NA	30.48 to 45.72 cm	Durham	NA	NA	NA	NA	NA	NA	NA
2847158	NA	03/30/2020	edit_date	Common crapemyrtle	Lagerstroemia	Durham	North Carolina	-78.90532404	35.99785126	27701	NA	Downtown	NA	53.34	good	NA	no_info	NA	45.72 to 60.96 cm	Durham	NA	NA	NA	NA	NA	NA	NA
2851411	NA	03/30/2020	edit_date	Callery pear	Pyrus calleryana	Durham	North Carolina	-78.93717662	36.01163398	27705	2406 Shirley St	Old west durham	NA	40.64	good	NA	introduced	NA	30.48 to 45.72 cm	Durham	NA	NA	NA	NA	NA	NA	NA
2847159	NA	03/30/2020	edit_date	Common crapemyrtle	Lagerstroemia	Durham	North Carolina	-78.90537467	35.99784692	27701	NA	Downtown	NA	53.34	good	NA	no_info	NA	45.72 to 60.96 cm	Durham	NA	NA	NA	NA	NA	NA	NA
2850131	NA	03/30/2020	edit_date	Common crapemyrtle	Lagerstroemia	Durham	North Carolina	-78.92334111	36.01573393	27705	2016 Englewood Ave	Old west durham	NA	15.24	good	NA	no_info	NA	0 to 15.24 cm	Durham	NA	NA	NA	NA	NA	NA	NA
2851412	NA	03/30/2020	edit_date	Callery pear	Pyrus calleryana	Durham	North Carolina	-78.9371509	36.01171566	27705	200ÃƒÆ’Ã†â€™Ãƒâ€ Ã¢â‚¬â„¢ÃƒÆ’Ã¢â‚¬Å¡Ãƒâ€šÃ‚Â298 Fulton St	Old west durham	NA	48.26	good	NA	introduced	NA	45.72 to 60.96 cm	Durham	NA	NA	NA	NA	NA	NA	NA
2847160	NA	03/30/2020	edit_date	Willow oak	Quercus phellos	Durham	North Carolina	-78.9051769	35.99805274	27701	521 W Morgan St	Downtown	NA	53.34	good	NA	naturally_occurring	NA	45.72 to 60.96 cm	Durham	NA	NA	NA	NA	NA	NA	NA
2850132	NA	03/30/2020	edit_date	Common crapemyrtle	Lagerstroemia	Durham	North Carolina	-78.92335438	36.01564394	27705	2017 Englewood Ave	Old west durham	NA	20.32	good	NA	no_info	NA	15.24 to 30.48 cm	Durham	NA	NA	NA	NA	NA	NA	NA
2911062	NA	03/30/2020	edit_date	Willow oak	Quercus phellos	Durham	North Carolina	-78.88852881	35.97790037	27701	Burton Elementary School	NA	NA	35.56	good	NA	naturally_occurring	NA	30.48 to 45.72 cm	Durham	NA	NA	NA	NA	NA	NA	NA
2831778	NA	03/30/2020	edit_date	Loblolly pine	Pinus taeda	Durham	North Carolina	-78.91441653	36.01594949	27705	1103 Onslow St	Walltown	NA	40.64	good	NA	naturally_occurring	NA	30.48 to 45.72 cm	Durham	NA	NA	NA	NA	NA	NA	NA
2851413	NA	03/30/2020	edit_date	Callery pear	Pyrus calleryana	Durham	North Carolina	-78.93712491	36.0117746	27705	200ÃƒÆ’Ã†â€™Ãƒâ€ Ã¢â‚¬â„¢ÃƒÆ’Ã¢â‚¬Å¡Ãƒâ€šÃ‚Â298 Fulton St	Old west durham	NA	40.64	good	NA	introduced	NA	30.48 to 45.72 cm	Durham	NA	NA	NA	NA	NA	NA	NA
2847161	NA	03/30/2020	edit_date	Common crapemyrtle	Lagerstroemia	Durham	North Carolina	-78.90539613	35.99788544	27701	NA	Downtown	NA	53.34	good	NA	no_info	NA	45.72 to 60.96 cm	Durham	NA	NA	NA	NA	NA	NA	NA
2890687	NA	03/30/2020	edit_date	Winged elm	Ulmus alata	Durham	North Carolina	-78.89107347	36.02506177	27704	203 Hammond St	NA	NA	12.7	good	NA	naturally_occurring	NA	0 to 15.24 cm	Durham	NA	NA	NA	NA	NA	NA	NA
2850133	NA	03/30/2020	edit_date	Common crapemyrtle	Lagerstroemia	Durham	North Carolina	-78.92346602	36.01564951	27705	2019 Englewood Ave	Old west durham	NA	22.86	good	NA	no_info	NA	15.24 to 30.48 cm	Durham	NA	NA	NA	NA	NA	NA	NA
2851414	NA	03/30/2020	edit_date	Callery pear	Pyrus calleryana	Durham	North Carolina	-78.93710738	36.01185082	27705	200ÃƒÆ’Ã†â€™Ãƒâ€ Ã¢â‚¬â„¢ÃƒÆ’Ã¢â‚¬Å¡Ãƒâ€šÃ‚Â298 Fulton St	Old west durham	NA	40.64	good	NA	introduced	NA	30.48 to 45.72 cm	Durham	NA	NA	NA	NA	NA	NA	NA
2750693	2017to2018	05/26/2020	edit_date	Swamp white oak	Quercus bicolor	Durham	North Carolina	-78.89107078	36.02514854	27704	2704 Highland Ave	NA	NA	1.27	excellent	16.4042	naturally_occurring	13.71 to 18.29 m	0 to 15.24 cm	Durham	NA	NA	NA	NA	NA	NA	NA
2249535	NA	03/30/2020	edit_date	Water oak	Quercus nigra	Durham	North Carolina	-78.91442007	36.01611155	27705	1115 Onslow Street	Walltown	NA	66.04	fair	NA	naturally_occurring	NA	60.96 to 76.2 cm	Durham	NA	NA	NA	NA	NA	NA	NA
2851416	NA	03/30/2020	edit_date	Callery pear	Pyrus calleryana	Durham	North Carolina	-78.93706	36.01200083	27705	200ÃƒÆ’Ã†â€™Ãƒâ€ Ã¢â‚¬â„¢ÃƒÆ’Ã¢â‚¬Å¡Ãƒâ€šÃ‚Â298 Fulton St	Old west durham	NA	12.7	good	NA	introduced	NA	0 to 15.24 cm	Durham	NA	NA	NA	NA	NA	NA	NA
2890689	NA	03/30/2020	edit_date	Common crapemyrtle	Lagerstroemia	Durham	North Carolina	-78.89119226	36.02521272	27704	2705 Highland Ave	NA	NA	27.94	good	NA	no_info	NA	15.24 to 30.48 cm	Durham	NA	NA	NA	NA	NA	NA	NA
2850306	NA	03/30/2020	edit_date	Willow oak	Quercus phellos	Durham	North Carolina	-78.92907768	36.01255878	27705	904 Oakland Ave	Old west durham	NA	27.94	good	NA	naturally_occurring	NA	15.24 to 30.48 cm	Durham	NA	NA	NA	NA	NA	NA	NA
2850135	NA	03/30/2020	edit_date	Common crapemyrtle	Lagerstroemia	Durham	North Carolina	-78.92410822	36.01576214	27705	2026 Englewood Ave	Old west durham	NA	40.64	good	NA	no_info	NA	30.48 to 45.72 cm	Durham	NA	NA	NA	NA	NA	NA	NA
2847163	NA	03/30/2020	edit_date	Eastern red cedar	Juniperus virginiana	Durham	North Carolina	-78.90452025	35.99820423	27701	420 W Main St	Downtown	NA	27.94	good	NA	naturally_occurring	NA	15.24 to 30.48 cm	Durham	NA	NA	NA	NA	NA	NA	NA
2908345	NA	03/30/2020	edit_date	Japanese zelkova	Zelkova serrata	Durham	North Carolina	-78.87069102	36.02951324	27704	2501 Dearborn Dr	NA	NA	30.48	good	NA	introduced	NA	15.24 to 30.48 cm	Durham	NA	NA	NA	NA	NA	NA	NA
2851419	NA	03/30/2020	edit_date	Callery pear	Pyrus calleryana	Durham	North Carolina	-78.937013	36.01218398	27705	244 Fulton St	Old west durham	NA	35.56	good	NA	introduced	NA	30.48 to 45.72 cm	Durham	NA	NA	NA	NA	NA	NA	NA
2911065	NA	03/30/2020	edit_date	Willow oak	Quercus phellos	Durham	North Carolina	-78.88850634	35.97796881	27701	Burton Elementary School	NA	NA	38.1	good	NA	naturally_occurring	NA	30.48 to 45.72 cm	Durham	NA	NA	NA	NA	NA	NA	NA
2747698	2017to2018	05/26/2020	edit_date	Trident maple	Acer buergerianum	Durham	North Carolina	-78.89192158	35.99842946	27701	418 Canal St	Downtown	NA	1.27	fair	16.4042	introduced	13.71 to 18.29 m	0 to 15.24 cm	Durham	NA	NA	NA	NA	NA	NA	NA
2911066	NA	03/30/2020	edit_date	Willow oak	Quercus phellos	Durham	North Carolina	-78.88848718	35.9780413	27701	Burton Elementary School	NA	NA	40.64	good	NA	naturally_occurring	NA	30.48 to 45.72 cm	Durham	NA	NA	NA	NA	NA	NA	NA
2908346	NA	03/30/2020	edit_date	Sweetgum	Liquidambar styraciflua	Durham	North Carolina	-78.87022529	36.02876233	27704	2416 Dearborn Dr	NA	NA	40.64	fair	NA	naturally_occurring	NA	30.48 to 45.72 cm	Durham	NA	NA	NA	NA	NA	NA	NA
2851421	NA	03/30/2020	edit_date	Callery pear	Pyrus calleryana	Durham	North Carolina	-78.936985	36.01228675	27705	200ÃƒÆ’Ã†â€™Ãƒâ€ Ã¢â‚¬â„¢ÃƒÆ’Ã¢â‚¬Å¡Ãƒâ€šÃ‚Â298 Fulton St	Old west durham	NA	53.34	good	NA	introduced	NA	45.72 to 60.96 cm	Durham	NA	NA	NA	NA	NA	NA	NA
2750696	2017to2018	05/26/2020	edit_date	Winged elm	Ulmus alata	Durham	North Carolina	-78.89119282	36.0255607	27704	2711 Highland Ave	NA	NA	5.08	excellent	26.24672	naturally_occurring	more than 18.29 m	0 to 15.24 cm	Durham	NA	NA	NA	NA	NA	NA	NA
2748646	2017to2018	05/26/2020	edit_date	Shantung maple	Acer truncatum	Durham	North Carolina	-78.92620102	36.01055458	27705	2352 Hillsborough Rd	Old west durham	NA	1.27	excellent	16.4042	introduced	13.71 to 18.29 m	0 to 15.24 cm	Durham	NA	NA	NA	NA	NA	NA	NA
2851422	NA	03/30/2020	edit_date	Callery pear	Pyrus calleryana	Durham	North Carolina	-78.93695936	36.0123391	27705	234 Fulton St	Old west durham	NA	53.34	good	NA	introduced	NA	45.72 to 60.96 cm	Durham	NA	NA	NA	NA	NA	NA	NA
2534868	2017to2018	05/26/2020	edit_date	Black gum	Nyssa sylvatica	Durham	North Carolina	-78.91440004	36.01623991	27705	1115 Onslow Street	Walltown	NA	1.27	excellent	NA	naturally_occurring	NA	0 to 15.24 cm	Durham	NA	NA	NA	NA	NA	NA	NA
2826610	NA	03/30/2020	edit_date	Red maple	Acer rubrum	Durham	North Carolina	-78.89168635	35.97620785	27701	1207 Rosewood St	NA	NA	66.04	good	NA	naturally_occurring	NA	60.96 to 76.2 cm	Durham	NA	NA	NA	NA	NA	NA	NA
2748650	2017to2018	05/26/2020	edit_date	Chinese pistache	Pistacia chinensis	Durham	North Carolina	-78.9265497	36.01056325	27705	2352 Hillsborough Rd	Old west durham	NA	1.27	excellent	16.4042	introduced	13.71 to 18.29 m	0 to 15.24 cm	Durham	NA	NA	NA	NA	NA	NA	NA
2750674	2017to2018	05/26/2020	edit_date	Trident maple	Acer buergerianum	Durham	North Carolina	-78.89151469	36.0264848	27704	176 E Maynard Ave	NA	NA	1.27	excellent	16.4042	introduced	13.71 to 18.29 m	0 to 15.24 cm	Durham	NA	NA	NA	NA	NA	NA	NA
2748651	2017to2018	05/26/2020	edit_date	Chinese pistache	Pistacia chinensis	Durham	North Carolina	-78.92662346	36.01056	27705	2352 Hillsborough Rd	Old west durham	NA	1.27	excellent	16.4042	introduced	13.71 to 18.29 m	0 to 15.24 cm	Durham	NA	NA	NA	NA	NA	NA	NA
2851427	NA	03/30/2020	edit_date	Callery pear	Pyrus calleryana	Durham	North Carolina	-78.93687244	36.01259765	27705	200ÃƒÆ’Ã†â€™Ãƒâ€ Ã¢â‚¬â„¢ÃƒÆ’Ã¢â‚¬Å¡Ãƒâ€šÃ‚Â298 Fulton St	Old west durham	NA	66.04	good	NA	introduced	NA	60.96 to 76.2 cm	Durham	NA	NA	NA	NA	NA	NA	NA
2908348	NA	03/30/2020	edit_date	Loblolly pine	Pinus taeda	Durham	North Carolina	-78.87091841	36.02950095	27704	1321 Wiley Ave	NA	NA	43.18	good	NA	naturally_occurring	NA	30.48 to 45.72 cm	Durham	NA	NA	NA	NA	NA	NA	NA
2840058	NA	03/30/2020	edit_date	Red maple	Acer rubrum	Durham	North Carolina	-78.88515919	35.98881373	27703	1339 Franklin St	Old east durham	NA	10.16	good	NA	naturally_occurring	NA	0 to 15.24 cm	Durham	NA	NA	NA	NA	NA	NA	NA
2890699	NA	03/30/2020	edit_date	Common crapemyrtle	Lagerstroemia	Durham	North Carolina	-78.89289372	36.02729053	27704	100 E Edgewood Dr	NA	NA	10.16	good	NA	no_info	NA	0 to 15.24 cm	Durham	NA	NA	NA	NA	NA	NA	NA
2847164	NA	03/30/2020	edit_date	Southern magnolia	Magnolia grandiflora	Durham	North Carolina	-78.90347332	35.9988321	27701	320 W Morgan St	Downtown	NA	12.7	good	NA	naturally_occurring	NA	0 to 15.24 cm	Durham	NA	NA	NA	NA	NA	NA	NA
2250468	2017to2018	05/26/2020	edit_date	Trident maple	Acer buergerianum	Durham	North Carolina	-78.91429201	36.01583319	27705	1310 Englewood Ave	Walltown	NA	1.27	fair	NA	introduced	NA	0 to 15.24 cm	Durham	NA	NA	NA	NA	NA	NA	NA
2890701	NA	03/30/2020	edit_date	Common crapemyrtle	Lagerstroemia	Durham	North Carolina	-78.89289069	36.02716741	27704	100 E Edgewood Dr	NA	NA	10.16	good	NA	no_info	NA	0 to 15.24 cm	Durham	NA	NA	NA	NA	NA	NA	NA
2847166	NA	03/30/2020	edit_date	Southern magnolia	Magnolia grandiflora	Durham	North Carolina	-78.90356854	35.99883102	27701	NA	Downtown	NA	17.78	good	NA	naturally_occurring	NA	15.24 to 30.48 cm	Durham	NA	NA	NA	NA	NA	NA	NA
2890702	NA	03/30/2020	edit_date	Common crapemyrtle	Lagerstroemia	Durham	North Carolina	-78.89299134	36.02686967	27704	2801ÃƒÆ’Ã†â€™Ãƒâ€ Ã¢â‚¬â„¢ÃƒÆ’Ã¢â‚¬Å¡Ãƒâ€šÃ‚Â2849 Farthing St	NA	NA	15.24	good	NA	no_info	NA	0 to 15.24 cm	Durham	NA	NA	NA	NA	NA	NA	NA
2908350	NA	03/30/2020	edit_date	Japanese zelkova	Zelkova serrata	Durham	North Carolina	-78.87228023	36.02948036	27704	1307 Wiley Ave	NA	NA	30.48	good	NA	introduced	NA	15.24 to 30.48 cm	Durham	NA	NA	NA	NA	NA	NA	NA
2534912	2017to2018	05/26/2020	edit_date	Trident maple	Acer buergerianum	Durham	North Carolina	-78.91429222	36.01598801	27705	1100-1198 Onslow Street	Walltown	NA	1.27	good	NA	introduced	NA	0 to 15.24 cm	Durham	NA	NA	NA	NA	NA	NA	NA
2908351	NA	03/30/2020	edit_date	Japanese zelkova	Zelkova serrata	Durham	North Carolina	-78.87240188	36.02948165	27704	1305 Wiley Ave	NA	NA	27.94	good	NA	introduced	NA	15.24 to 30.48 cm	Durham	NA	NA	NA	NA	NA	NA	NA
2847170	NA	03/30/2020	edit_date	Baldcypress	Taxodium distichum	Durham	North Carolina	-78.90308306	35.99895145	27701	224 Morris St	Downtown	NA	10.16	fair	NA	naturally_occurring	NA	0 to 15.24 cm	Durham	NA	NA	NA	NA	NA	NA	NA
2840069	NA	03/30/2020	edit_date	Sweetgum	Liquidambar styraciflua	Durham	North Carolina	-78.88535871	35.98878981	27703	1214ÃƒÆ’Ã†â€™Ãƒâ€ Ã¢â‚¬â„¢ÃƒÆ’Ã¢â‚¬Å¡Ãƒâ€šÃ‚Â1298 Franklin St	Old east durham	NA	12.7	good	NA	naturally_occurring	NA	0 to 15.24 cm	Durham	NA	NA	NA	NA	NA	NA	NA
2890704	NA	03/30/2020	edit_date	Common crapemyrtle	Lagerstroemia	Durham	North Carolina	-78.89300065	36.02695715	27704	2801ÃƒÆ’Ã†â€™Ãƒâ€ Ã¢â‚¬â„¢ÃƒÆ’Ã¢â‚¬Å¡Ãƒâ€šÃ‚Â2849 Farthing St	NA	NA	15.24	good	NA	no_info	NA	0 to 15.24 cm	Durham	NA	NA	NA	NA	NA	NA	NA
2534870	2017to2018	05/26/2020	edit_date	Bur oak	Quercus macrocarpa	Durham	North Carolina	-78.91439594	36.01642628	27705	1117 Onslow Street	Walltown	NA	1.27	excellent	NA	introduced	NA	0 to 15.24 cm	Durham	NA	NA	NA	NA	NA	NA	NA
2886091	NA	03/30/2020	edit_date	Sawtooth oak	Quercus acutissima	Durham	North Carolina	-78.87536429	36.00803502	27704	2011 Fay St	Old east durham	NA	27.94	good	NA	introduced	NA	15.24 to 30.48 cm	Durham	NA	NA	NA	NA	NA	NA	NA
2850144	NA	03/30/2020	edit_date	Common crapemyrtle	Lagerstroemia	Durham	North Carolina	-78.92424837	36.01425485	27705	1000 Virgie St	Old west durham	NA	15.24	fair	NA	no_info	NA	0 to 15.24 cm	Durham	NA	NA	NA	NA	NA	NA	NA
2890705	NA	03/30/2020	edit_date	Common crapemyrtle	Lagerstroemia	Durham	North Carolina	-78.89300604	36.02700725	27704	2801ÃƒÆ’Ã†â€™Ãƒâ€ Ã¢â‚¬â„¢ÃƒÆ’Ã¢â‚¬Å¡Ãƒâ€šÃ‚Â2849 Farthing St	NA	NA	15.24	good	NA	no_info	NA	0 to 15.24 cm	Durham	NA	NA	NA	NA	NA	NA	NA
2840070	NA	03/30/2020	edit_date	Sweetgum	Liquidambar styraciflua	Durham	North Carolina	-78.88529867	35.98876924	27703	1326 Franklin St	Old east durham	NA	12.7	good	NA	naturally_occurring	NA	0 to 15.24 cm	Durham	NA	NA	NA	NA	NA	NA	NA
2890706	NA	03/30/2020	edit_date	Common crapemyrtle	Lagerstroemia	Durham	North Carolina	-78.89287376	36.0269727	27704	101 E Maynard Ave	NA	NA	53.34	good	NA	no_info	NA	45.72 to 60.96 cm	Durham	NA	NA	NA	NA	NA	NA	NA
2890707	NA	03/30/2020	edit_date	Common crapemyrtle	Lagerstroemia	Durham	North Carolina	-78.8929845	36.02674885	27704	100 W Maynard Ave	NA	NA	15.24	good	NA	no_info	NA	0 to 15.24 cm	Durham	NA	NA	NA	NA	NA	NA	NA
2831793	2017to2018	05/26/2020	edit_date	Trident maple	Acer buergerianum	Durham	North Carolina	-78.91427189	36.01625082	27705	1305 W Club Blvd	Walltown	NA	2.54	good	NA	introduced	NA	0 to 15.24 cm	Durham	NA	NA	NA	NA	NA	NA	NA
2847172	NA	03/30/2020	edit_date	Baldcypress	Taxodium distichum	Durham	North Carolina	-78.90274778	35.99894494	27701	224 Morris St	Downtown	NA	10.16	fair	NA	naturally_occurring	NA	0 to 15.24 cm	Durham	NA	NA	NA	NA	NA	NA	NA
2890708	NA	03/30/2020	edit_date	Eastern red cedar	Juniperus virginiana	Durham	North Carolina	-78.89395434	36.02761214	27704	108 W Edgewood Dr	NA	NA	10.16	good	NA	naturally_occurring	NA	0 to 15.24 cm	Durham	NA	NA	NA	NA	NA	NA	NA
2908352	NA	03/30/2020	edit_date	Eastern red cedar	Juniperus virginiana	Durham	North Carolina	-78.8727475	36.02912183	27704	2422 Royal Dr	NA	NA	27.94	good	NA	naturally_occurring	NA	15.24 to 30.48 cm	Durham	NA	NA	NA	NA	NA	NA	NA
2250122	NA	03/30/2020	edit_date	Willow oak	Quercus phellos	Durham	North Carolina	-78.92442346	36.01533418	27705	1015 Virgie Street	Old west durham	NA	99.06	fair	NA	naturally_occurring	NA	more than 76.2 cm	Durham	NA	NA	NA	NA	NA	NA	NA
2750138	2017to2018	05/26/2020	edit_date	Trident maple	Acer buergerianum	Durham	North Carolina	-78.91427457	36.01631482	27705	1305 W Club Blvd	Walltown	NA	1.27	good	16.4042	introduced	13.71 to 18.29 m	0 to 15.24 cm	Durham	NA	NA	NA	NA	NA	NA	NA
2847173	NA	03/30/2020	edit_date	Baldcypress	Taxodium distichum	Durham	North Carolina	-78.90264452	35.99894928	27701	275 Roney St	Downtown	NA	10.16	fair	NA	naturally_occurring	NA	0 to 15.24 cm	Durham	NA	NA	NA	NA	NA	NA	NA
2908353	NA	03/30/2020	edit_date	Japanese zelkova	Zelkova serrata	Durham	North Carolina	-78.87295184	36.02881777	27704	2417ÃƒÆ’Ã†â€™Ãƒâ€ Ã¢â‚¬â„¢ÃƒÆ’Ã¢â‚¬Å¡Ãƒâ€šÃ‚Â2499 Royal Dr	NA	NA	17.78	good	NA	introduced	NA	15.24 to 30.48 cm	Durham	NA	NA	NA	NA	NA	NA	NA
2850146	NA	03/30/2020	edit_date	Common crapemyrtle	Lagerstroemia	Durham	North Carolina	-78.92440394	36.01577678	27705	2030 Englewood Ave	Old west durham	NA	22.86	good	NA	no_info	NA	15.24 to 30.48 cm	Durham	NA	NA	NA	NA	NA	NA	NA
2750681	2017to2018	05/26/2020	edit_date	Yellowwood	Cladrastis kentukea	Durham	North Carolina	-78.89405966	36.02646585	27704	112 W Maynard Ave	NA	NA	1.27	excellent	16.4042	naturally_occurring	13.71 to 18.29 m	0 to 15.24 cm	Durham	NA	NA	NA	NA	NA	NA	NA
2886096	NA	03/30/2020	edit_date	Sawtooth oak	Quercus acutissima	Durham	North Carolina	-78.87552293	36.00748179	27704	2011 Fay St	Old east durham	NA	33.02	good	NA	introduced	NA	30.48 to 45.72 cm	Durham	NA	NA	NA	NA	NA	NA	NA
2847174	NA	03/30/2020	edit_date	Baldcypress	Taxodium distichum	Durham	North Carolina	-78.90253186	35.99894711	27701	283 Roney St	Downtown	NA	7.62	fair	NA	naturally_occurring	NA	0 to 15.24 cm	Durham	NA	NA	NA	NA	NA	NA	NA
2748629	NA	03/30/2020	edit_date	Chinese fringe tree	Chionanthus retusus	Durham	North Carolina	-78.92437175	36.01051227	27705	2172 Hillsborough Rd	Old west durham	NA	2.54	fair	16.4042	introduced	13.71 to 18.29 m	0 to 15.24 cm	Durham	NA	NA	NA	NA	NA	NA	NA
2850147	NA	03/30/2020	edit_date	Common crapemyrtle	Lagerstroemia	Durham	North Carolina	-78.92445404	36.01577884	27705	2030 Englewood Ave	Old west durham	NA	33.02	good	NA	no_info	NA	30.48 to 45.72 cm	Durham	NA	NA	NA	NA	NA	NA	NA
2886097	NA	03/30/2020	edit_date	River birch	Betula nigra	Durham	North Carolina	-78.87569752	36.00739783	27704	2011 Fay St	Old east durham	NA	40.64	good	NA	naturally_occurring	NA	30.48 to 45.72 cm	Durham	NA	NA	NA	NA	NA	NA	NA
2847175	NA	03/30/2020	edit_date	Baldcypress	Taxodium distichum	Durham	North Carolina	-78.90241787	35.99904585	27701	303 Roney St	Downtown	NA	10.16	fair	NA	naturally_occurring	NA	0 to 15.24 cm	Durham	NA	NA	NA	NA	NA	NA	NA
2850148	NA	03/30/2020	edit_date	Common crapemyrtle	Lagerstroemia	Durham	North Carolina	-78.92449758	36.01577977	27705	2030 Englewood Ave	Old west durham	NA	12.7	fair	NA	no_info	NA	0 to 15.24 cm	Durham	NA	NA	NA	NA	NA	NA	NA
2890709	NA	03/30/2020	edit_date	Common crapemyrtle	Lagerstroemia	Durham	North Carolina	-78.89307136	36.02783399	27704	2851ÃƒÆ’Ã†â€™Ãƒâ€ Ã¢â‚¬â„¢ÃƒÆ’Ã¢â‚¬Å¡Ãƒâ€šÃ‚Â2911 Farthing St	NA	NA	27.94	good	NA	no_info	NA	15.24 to 30.48 cm	Durham	NA	NA	NA	NA	NA	NA	NA
2890710	NA	03/30/2020	edit_date	Common crapemyrtle	Lagerstroemia	Durham	North Carolina	-78.89293779	36.02793002	27704	101 E Edgewood Dr	NA	NA	27.94	good	NA	no_info	NA	15.24 to 30.48 cm	Durham	NA	NA	NA	NA	NA	NA	NA
2850149	NA	03/30/2020	edit_date	Common crapemyrtle	Lagerstroemia	Durham	North Carolina	-78.92460175	36.01578546	27705	2032 Englewood Ave	Old west durham	NA	40.64	good	NA	no_info	NA	30.48 to 45.72 cm	Durham	NA	NA	NA	NA	NA	NA	NA
2847177	NA	03/30/2020	edit_date	Baldcypress	Taxodium distichum	Durham	North Carolina	-78.90241116	35.99912071	27701	309 Roney St	Downtown	NA	10.16	fair	NA	naturally_occurring	NA	0 to 15.24 cm	Durham	NA	NA	NA	NA	NA	NA	NA
2850150	NA	03/30/2020	edit_date	Common crapemyrtle	Lagerstroemia	Durham	North Carolina	-78.92464668	36.01578654	27705	2032 Englewood Ave	Old west durham	NA	20.32	good	NA	no_info	NA	15.24 to 30.48 cm	Durham	NA	NA	NA	NA	NA	NA	NA
2890711	NA	03/30/2020	edit_date	Common crapemyrtle	Lagerstroemia	Durham	North Carolina	-78.8929432	36.02798689	27704	101 E Edgewood Dr	NA	NA	27.94	good	NA	no_info	NA	15.24 to 30.48 cm	Durham	NA	NA	NA	NA	NA	NA	NA
2750151	2017to2018	05/26/2020	edit_date	Bur oak	Quercus macrocarpa	Durham	North Carolina	-78.91425312	36.01668255	27705	1305 W Club Blvd	Walltown	NA	1.27	good	16.4042	introduced	13.71 to 18.29 m	0 to 15.24 cm	Durham	NA	NA	NA	NA	NA	NA	NA
2847178	NA	03/30/2020	edit_date	Baldcypress	Taxodium distichum	Durham	North Carolina	-78.90240178	35.99926718	27701	321 Roney St	Downtown	NA	10.16	fair	NA	naturally_occurring	NA	0 to 15.24 cm	Durham	NA	NA	NA	NA	NA	NA	NA
2850151	NA	03/30/2020	edit_date	Common crapemyrtle	Lagerstroemia	Durham	North Carolina	-78.92467752	36.01578708	27705	2032 Englewood Ave	Old west durham	NA	22.86	good	NA	no_info	NA	15.24 to 30.48 cm	Durham	NA	NA	NA	NA	NA	NA	NA
2890712	NA	03/30/2020	edit_date	Common crapemyrtle	Lagerstroemia	Durham	North Carolina	-78.89294703	36.02804787	27704	101 E Edgewood Dr	NA	NA	27.94	good	NA	no_info	NA	15.24 to 30.48 cm	Durham	NA	NA	NA	NA	NA	NA	NA
2908354	NA	03/30/2020	edit_date	Scarlet oak	Quercus coccinea	Durham	North Carolina	-78.87311911	36.03184607	27704	1212 Pecan Pl	NA	NA	35.56	good	NA	naturally_occurring	NA	30.48 to 45.72 cm	Durham	NA	NA	NA	NA	NA	NA	NA
2886101	NA	03/30/2020	edit_date	Cherry	Prunus	Durham	North Carolina	-78.87551083	36.00719529	27704	2011 Fay St	Old east durham	NA	27.94	good	NA	no_info	NA	15.24 to 30.48 cm	Durham	NA	NA	NA	NA	NA	NA	NA
2847179	NA	03/30/2020	edit_date	Baldcypress	Taxodium distichum	Durham	North Carolina	-78.90240446	35.99923572	27701	319 Roney St	Downtown	NA	10.16	fair	NA	naturally_occurring	NA	0 to 15.24 cm	Durham	NA	NA	NA	NA	NA	NA	NA
2908355	NA	03/30/2020	edit_date	Loblolly pine	Pinus taeda	Durham	North Carolina	-78.8736918	36.03185993	27704	1206 Pecan Pl	NA	NA	38.1	good	NA	naturally_occurring	NA	30.48 to 45.72 cm	Durham	NA	NA	NA	NA	NA	NA	NA
2750671	2017to2018	05/26/2020	edit_date	Trident maple	Acer buergerianum	Durham	North Carolina	-78.89223415	36.02900314	27704	110 E Murray Ave	NA	NA	1.27	excellent	16.4042	introduced	13.71 to 18.29 m	0 to 15.24 cm	Durham	NA	NA	NA	NA	NA	NA	NA
2847180	NA	03/30/2020	edit_date	Baldcypress	Taxodium distichum	Durham	North Carolina	-78.9023959	35.99944377	27701	325 Roney St	Downtown	NA	7.62	fair	NA	naturally_occurring	NA	0 to 15.24 cm	Durham	NA	NA	NA	NA	NA	NA	NA
2840081	NA	03/30/2020	edit_date	Sweetgum	Liquidambar styraciflua	Durham	North Carolina	-78.88524728	35.98874205	27703	1214ÃƒÆ’Ã†â€™Ãƒâ€ Ã¢â‚¬â„¢ÃƒÆ’Ã¢â‚¬Å¡Ãƒâ€šÃ‚Â1298 Franklin St	Old east durham	NA	12.7	good	NA	naturally_occurring	NA	0 to 15.24 cm	Durham	NA	NA	NA	NA	NA	NA	NA
2850153	NA	03/30/2020	edit_date	Common crapemyrtle	Lagerstroemia	Durham	North Carolina	-78.92472178	36.01578817	27705	2034 Englewood Ave	Old west durham	NA	27.94	good	NA	no_info	NA	15.24 to 30.48 cm	Durham	NA	NA	NA	NA	NA	NA	NA
2847181	NA	03/30/2020	edit_date	Baldcypress	Taxodium distichum	Durham	North Carolina	-78.90239373	35.99933662	27701	327 Roney St	Downtown	NA	10.16	fair	NA	naturally_occurring	NA	0 to 15.24 cm	Durham	NA	NA	NA	NA	NA	NA	NA
2850154	NA	03/30/2020	edit_date	Willow oak	Quercus phellos	Durham	North Carolina	-78.92474458	36.01578817	27705	2034 Englewood Ave	Old west durham	NA	10.16	fair	NA	naturally_occurring	NA	0 to 15.24 cm	Durham	NA	NA	NA	NA	NA	NA	NA
2847182	NA	03/30/2020	edit_date	Baldcypress	Taxodium distichum	Durham	North Carolina	-78.90234888	35.99982842	27701	331 Roney St	Downtown	NA	7.62	fair	NA	naturally_occurring	NA	0 to 15.24 cm	Durham	NA	NA	NA	NA	NA	NA	NA
2850155	NA	03/30/2020	edit_date	Common crapemyrtle	Lagerstroemia	Durham	North Carolina	-78.92477408	36.01578871	27705	2034 Englewood Ave	Old west durham	NA	40.64	good	NA	no_info	NA	30.48 to 45.72 cm	Durham	NA	NA	NA	NA	NA	NA	NA
2250279	NA	03/30/2020	edit_date	Willow oak	Quercus phellos	Durham	North Carolina	-78.91411364	36.0170579	27705	1304 West Club Boulevard	Walltown	NA	71.12	fair	NA	naturally_occurring	NA	60.96 to 76.2 cm	Durham	NA	NA	NA	NA	NA	NA	NA
2847183	NA	03/30/2020	edit_date	Baldcypress	Taxodium distichum	Durham	North Carolina	-78.90235752	35.9997576	27701	331 Roney St	Downtown	NA	10.16	fair	NA	naturally_occurring	NA	0 to 15.24 cm	Durham	NA	NA	NA	NA	NA	NA	NA
2268973	NA	03/30/2020	edit_date	Live oak	Quercus virginiana	Durham	North Carolina	-78.89478296	36.02031528	27704	2439 Acadia St	NA	Northgate park	93.98	good	NA	naturally_occurring	NA	more than 76.2 cm	Durham	NA	NA	NA	NA	NA	NA	NA
2850156	NA	03/30/2020	edit_date	Common crapemyrtle	Lagerstroemia	Durham	North Carolina	-78.92480358	36.01578871	27705	2034 Englewood Ave	Old west durham	NA	53.34	good	NA	no_info	NA	45.72 to 60.96 cm	Durham	NA	NA	NA	NA	NA	NA	NA
2847184	NA	03/30/2020	edit_date	Baldcypress	Taxodium distichum	Durham	North Carolina	-78.9023431	35.99989159	27701	NA	Downtown	NA	10.16	fair	NA	naturally_occurring	NA	0 to 15.24 cm	Durham	NA	NA	NA	NA	NA	NA	NA
2908356	NA	03/30/2020	edit_date	Loblolly pine	Pinus taeda	Durham	North Carolina	-78.87375402	36.03186109	27704	1206 Pecan Pl	NA	NA	38.1	good	NA	naturally_occurring	NA	30.48 to 45.72 cm	Durham	NA	NA	NA	NA	NA	NA	NA
2850157	NA	03/30/2020	edit_date	Common crapemyrtle	Lagerstroemia	Durham	North Carolina	-78.92484382	36.01579305	27705	2038 Englewood Ave	Old west durham	NA	53.34	good	NA	no_info	NA	45.72 to 60.96 cm	Durham	NA	NA	NA	NA	NA	NA	NA
2249066	NA	03/30/2020	edit_date	Willow oak	Quercus phellos	Durham	North Carolina	-78.91392291	36.01703823	27705	1304 West Club Boulevard	Walltown	NA	60.96	fair	NA	naturally_occurring	NA	45.72 to 60.96 cm	Durham	NA	NA	NA	NA	NA	NA	NA
2908357	NA	03/30/2020	edit_date	Scarlet oak	Quercus coccinea	Durham	North Carolina	-78.87378457	36.03184548	27704	1206 Pecan Pl	NA	NA	27.94	fair	NA	naturally_occurring	NA	15.24 to 30.48 cm	Durham	NA	NA	NA	NA	NA	NA	NA
2851428	NA	03/30/2020	edit_date	Loblolly pine	Pinus taeda	Durham	North Carolina	-78.93935847	36.01097241	27705	2ÃƒÆ’Ã†â€™Ãƒâ€ Ã¢â‚¬â„¢ÃƒÆ’Ã¢â‚¬Å¡Ãƒâ€šÃ‚Â98 Webb Cir	Old west durham	NA	33.02	good	NA	naturally_occurring	NA	30.48 to 45.72 cm	Durham	NA	NA	NA	NA	NA	NA	NA
2850158	NA	03/30/2020	edit_date	Common crapemyrtle	Lagerstroemia	Durham	North Carolina	-78.92518608	36.01581199	27705	2040 Englewood Ave	Old west durham	NA	66.04	good	NA	no_info	NA	60.96 to 76.2 cm	Durham	NA	NA	NA	NA	NA	NA	NA
2850159	NA	03/30/2020	edit_date	Common crapemyrtle	Lagerstroemia	Durham	North Carolina	-78.92534405	36.01581583	27705	2040 Englewood Ave	Old west durham	NA	53.34	good	NA	no_info	NA	45.72 to 60.96 cm	Durham	NA	NA	NA	NA	NA	NA	NA
2269309	NA	03/30/2020	edit_date	Willow oak	Quercus phellos	Durham	North Carolina	-78.89476424	36.020534	27704	2401-2499 Acadia Street	NA	Northgate park	66.04	good	NA	naturally_occurring	NA	60.96 to 76.2 cm	Durham	NA	NA	NA	NA	NA	NA	NA
2831801	NA	03/30/2020	edit_date	Willow oak	Quercus phellos	Durham	North Carolina	-78.91400903	36.01692011	27705	1377 W Club Blvd	Walltown	NA	104.14	fair	NA	naturally_occurring	NA	more than 76.2 cm	Durham	NA	NA	NA	NA	NA	NA	NA
2835941	NA	03/30/2020	edit_date	Japanese maple	Acer palmatum	Durham	North Carolina	-78.90528646	36.00858294	27701	814 Dacian Ave	Walltown	NA	7.62	good	NA	introduced	NA	0 to 15.24 cm	Durham	NA	NA	NA	NA	NA	NA	NA
2831802	NA	03/30/2020	edit_date	Chinese fringe tree	Chionanthus retusus	Durham	North Carolina	-78.91357586	36.01702641	27705	1304 W Club Blvd	Walltown	NA	5.08	good	NA	introduced	NA	0 to 15.24 cm	Durham	NA	NA	NA	NA	NA	NA	NA
2847188	NA	03/30/2020	edit_date	Trident maple	Acer buergerianum	Durham	North Carolina	-78.90231024	36.00022088	27701	NA	Downtown	NA	12.7	poor	NA	introduced	NA	0 to 15.24 cm	Durham	NA	NA	NA	NA	NA	NA	NA
2850160	NA	03/30/2020	edit_date	Red maple	Acer rubrum	Durham	North Carolina	-78.92542371	36.0155979	27705	1000ÃƒÆ’Ã†â€™Ãƒâ€ Ã¢â‚¬â„¢ÃƒÆ’Ã¢â‚¬Å¡Ãƒâ€šÃ‚Â1098 Carolina Ave	Old west durham	NA	27.94	good	NA	naturally_occurring	NA	15.24 to 30.48 cm	Durham	NA	NA	NA	NA	NA	NA	NA
2847189	NA	03/30/2020	edit_date	Chinese elm	Ulmus parvifolia	Durham	North Carolina	-78.9026311	36.00013083	27701	331 Roney St	Downtown	NA	10.16	fair	NA	introduced	NA	0 to 15.24 cm	Durham	NA	NA	NA	NA	NA	NA	NA
2850161	NA	03/30/2020	edit_date	Eastern red cedar	Juniperus virginiana	Durham	North Carolina	-78.92543887	36.01542413	27705	1000ÃƒÆ’Ã†â€™Ãƒâ€ Ã¢â‚¬â„¢ÃƒÆ’Ã¢â‚¬Å¡Ãƒâ€šÃ‚Â1098 Carolina Ave	Old west durham	NA	58.42	good	NA	naturally_occurring	NA	45.72 to 60.96 cm	Durham	NA	NA	NA	NA	NA	NA	NA
2270489	NA	03/30/2020	edit_date	Live oak	Quercus virginiana	Durham	North Carolina	-78.89475578	36.02096564	27704	2401-2499 Acadia Street	NA	Northgate park	17.78	excellent	NA	naturally_occurring	NA	15.24 to 30.48 cm	Durham	NA	NA	NA	NA	NA	NA	NA
2908359	NA	03/30/2020	edit_date	Common crapemyrtle	Lagerstroemia	Durham	North Carolina	-78.87391115	36.03198159	27704	1205 Pecan Pl	NA	NA	27.94	good	NA	no_info	NA	15.24 to 30.48 cm	Durham	NA	NA	NA	NA	NA	NA	NA
2850311	2017to2018	05/26/2020	edit_date	Trident maple	Acer buergerianum	Durham	North Carolina	-78.92694777	36.01066208	27705	801 Hale St	Old west durham	NA	2.54	good	NA	introduced	NA	0 to 15.24 cm	Durham	NA	NA	NA	NA	NA	NA	NA
2886114	NA	03/30/2020	edit_date	Overcup oak	Quercus lyrata	Durham	North Carolina	-78.8752457	36.00687011	27704	2011 Fay St	Old east durham	NA	7.62	good	NA	naturally_occurring	NA	0 to 15.24 cm	Durham	NA	NA	NA	NA	NA	NA	NA
2847192	NA	03/30/2020	edit_date	Trident maple	Acer buergerianum	Durham	North Carolina	-78.90237428	36.0002217	27701	NA	Downtown	NA	17.78	fair	NA	introduced	NA	15.24 to 30.48 cm	Durham	NA	NA	NA	NA	NA	NA	NA
2749066	2017to2018	05/26/2020	edit_date	Chinese elm	Ulmus parvifolia	Durham	North Carolina	-78.88521552	35.98837534	27703	200 N Holman St	Old east durham	NA	2.032	excellent	26.24672	introduced	more than 18.29 m	0 to 15.24 cm	Durham	NA	NA	NA	NA	NA	NA	NA
2886115	NA	03/30/2020	edit_date	Common crapemyrtle	Lagerstroemia	Durham	North Carolina	-78.87536782	36.0068042	27704	2011 Fay St	Old east durham	NA	48.26	good	NA	no_info	NA	45.72 to 60.96 cm	Durham	NA	NA	NA	NA	NA	NA	NA
2847193	NA	03/30/2020	edit_date	Trident maple	Acer buergerianum	Durham	North Carolina	-78.90247084	36.00022549	27701	NA	Downtown	NA	17.78	fair	NA	introduced	NA	15.24 to 30.48 cm	Durham	NA	NA	NA	NA	NA	NA	NA
2850312	NA	03/30/2020	edit_date	Sweetgum	Liquidambar styraciflua	Durham	North Carolina	-78.92673733	36.01176083	27705	2311 Green St	Old west durham	NA	33.02	good	NA	naturally_occurring	NA	30.48 to 45.72 cm	Durham	NA	NA	NA	NA	NA	NA	NA
2886116	NA	03/30/2020	edit_date	Common crapemyrtle	Lagerstroemia	Durham	North Carolina	-78.87555242	36.00673978	27704	2011 Fay St	Old east durham	NA	48.26	good	NA	no_info	NA	45.72 to 60.96 cm	Durham	NA	NA	NA	NA	NA	NA	NA
2835947	NA	03/30/2020	edit_date	Japanese maple	Acer palmatum	Durham	North Carolina	-78.90512698	36.00858516	27701	814 Dacian Ave	Walltown	NA	7.62	good	NA	introduced	NA	0 to 15.24 cm	Durham	NA	NA	NA	NA	NA	NA	NA
2847194	NA	03/30/2020	edit_date	Trident maple	Acer buergerianum	Durham	North Carolina	-78.9025607	36.00022712	27701	NA	Downtown	NA	17.78	fair	NA	introduced	NA	15.24 to 30.48 cm	Durham	NA	NA	NA	NA	NA	NA	NA
2850313	NA	03/30/2020	edit_date	Sweetgum	Liquidambar styraciflua	Durham	North Carolina	-78.92674055	36.01182215	27705	2311 Green St	Old west durham	NA	33.02	good	NA	naturally_occurring	NA	30.48 to 45.72 cm	Durham	NA	NA	NA	NA	NA	NA	NA
2249669	NA	03/30/2020	edit_date	Willow oak	Quercus phellos	Durham	North Carolina	-78.91343772	36.0168919	27701	1119 Lancaster St	Walltown	NA	88.9	good	NA	naturally_occurring	NA	more than 76.2 cm	Durham	NA	NA	NA	NA	NA	NA	NA
2749065	2017to2018	05/26/2020	edit_date	Chinese elm	Ulmus parvifolia	Durham	North Carolina	-78.88548106	35.98820497	27703	200 N Holman St	Old east durham	NA	2.032	excellent	26.24672	introduced	more than 18.29 m	0 to 15.24 cm	Durham	NA	NA	NA	NA	NA	NA	NA
2908360	NA	03/30/2020	edit_date	Scarlet oak	Quercus coccinea	Durham	North Carolina	-78.87394756	36.03185344	27704	1216 Pecan Pl	NA	NA	27.94	good	NA	naturally_occurring	NA	15.24 to 30.48 cm	Durham	NA	NA	NA	NA	NA	NA	NA
2886119	NA	03/30/2020	edit_date	Common crapemyrtle	Lagerstroemia	Durham	North Carolina	-78.87578351	36.00683535	27704	2011 Fay St	Old east durham	NA	27.94	good	NA	no_info	NA	15.24 to 30.48 cm	Durham	NA	NA	NA	NA	NA	NA	NA
2850162	NA	03/30/2020	edit_date	Flowering dogwood	Cornus florida	Durham	North Carolina	-78.92547555	36.01451442	27705	1000ÃƒÆ’Ã†â€™Ãƒâ€ Ã¢â‚¬â„¢ÃƒÆ’Ã¢â‚¬Å¡Ãƒâ€šÃ‚Â1098 Carolina Ave	Old west durham	NA	5.08	good	NA	naturally_occurring	NA	0 to 15.24 cm	Durham	NA	NA	NA	NA	NA	NA	NA
2831808	NA	05/26/2020	edit_date	Chinese fringe tree	Chionanthus retusus	Durham	North Carolina	-78.91327277	36.01701231	27705	1300 W Club Blvd	Walltown	NA	5.08	good	NA	introduced	NA	0 to 15.24 cm	Durham	NA	NA	NA	NA	NA	NA	NA
2847197	NA	03/30/2020	edit_date	Trident maple	Acer buergerianum	Durham	North Carolina	-78.90269347	36.00022848	27701	NA	Downtown	NA	22.86	excellent	NA	introduced	NA	15.24 to 30.48 cm	Durham	NA	NA	NA	NA	NA	NA	NA
2908361	NA	03/30/2020	edit_date	Scarlet oak	Quercus coccinea	Durham	North Carolina	-78.87413147	36.03184795	27704	1202 Pecan Pl	NA	NA	40.64	good	NA	naturally_occurring	NA	30.48 to 45.72 cm	Durham	NA	NA	NA	NA	NA	NA	NA
2268955	NA	03/30/2020	edit_date	Live oak	Quercus virginiana	Durham	North Carolina	-78.89475268	36.0212893	27704	2401-2499 Acadia Street	NA	Northgate park	132.08	good	NA	naturally_occurring	NA	more than 76.2 cm	Durham	NA	NA	NA	NA	NA	NA	NA
2886120	NA	03/30/2020	edit_date	Common crapemyrtle	Lagerstroemia	Durham	North Carolina	-78.87560693	36.00693833	27704	2011 Fay St	Old east durham	NA	40.64	good	NA	no_info	NA	30.48 to 45.72 cm	Durham	NA	NA	NA	NA	NA	NA	NA
2847198	NA	03/30/2020	edit_date	Trident maple	Acer buergerianum	Durham	North Carolina	-78.902844	36.00023417	27701	NA	Downtown	NA	22.86	excellent	NA	introduced	NA	15.24 to 30.48 cm	Durham	NA	NA	NA	NA	NA	NA	NA
2270255	NA	06/22/2020	edit_date	Green ash	Fraxinus pennsylvanica	Durham	North Carolina	-78.89483869	36.02143321	27704	2401-2499 Acadia Street	NA	Northgate park	50.8	poor	NA	naturally_occurring	NA	45.72 to 60.96 cm	Durham	NA	NA	NA	NA	NA	NA	NA
2886121	2019to2020	03/05/2020	edit_date	Eastern red cedar	Juniperus virginiana	Durham	North Carolina	-78.87556761	36.00698086	27704	2011 Fay St	Old east durham	NA	2.54	good	NA	naturally_occurring	NA	0 to 15.24 cm	Durham	NA	NA	NA	NA	NA	NA	NA
2576903	NA	03/30/2020	edit_date	Trident maple	Acer buergerianum	Durham	North Carolina	-78.91316414	36.01680946	27701	1119 Lancaster St	Walltown	NA	2.54	good	NA	introduced	NA	0 to 15.24 cm	Durham	NA	NA	NA	NA	NA	NA	NA
2835952	NA	03/30/2020	edit_date	Eastern redbud	Cercis canadensis	Durham	North Carolina	-78.90485061	36.00864301	27701	801ÃƒÆ’Ã†â€™Ãƒâ€ Ã¢â‚¬â„¢ÃƒÆ’Ã¢â‚¬Å¡Ãƒâ€šÃ‚Â899 Urban Ave	Walltown	NA	7.62	good	NA	naturally_occurring	NA	0 to 15.24 cm	Durham	NA	NA	NA	NA	NA	NA	NA
2847199	NA	03/30/2020	edit_date	Eastern redbud	Cercis canadensis	Durham	North Carolina	-78.90350752	36.00038254	27701	NA	Downtown	NA	15.24	good	NA	naturally_occurring	NA	0 to 15.24 cm	Durham	NA	NA	NA	NA	NA	NA	NA
2850163	NA	03/30/2020	edit_date	Common crapemyrtle	Lagerstroemia	Durham	North Carolina	-78.92547956	36.01442239	27705	1000ÃƒÆ’Ã†â€™Ãƒâ€ Ã¢â‚¬â„¢ÃƒÆ’Ã¢â‚¬Å¡Ãƒâ€šÃ‚Â1098 Carolina Ave	Old west durham	NA	22.86	fair	NA	no_info	NA	15.24 to 30.48 cm	Durham	NA	NA	NA	NA	NA	NA	NA
2847200	NA	03/30/2020	edit_date	Eastern redbud	Cercis canadensis	Durham	North Carolina	-78.90349109	36.0005857	27701	NA	Downtown	NA	15.24	good	NA	naturally_occurring	NA	0 to 15.24 cm	Durham	NA	NA	NA	NA	NA	NA	NA
2269619	NA	03/30/2020	edit_date	Red maple	Acer rubrum	Durham	North Carolina	-78.89475435	36.02141862	27704	2401-2499 Acadia Street	NA	Northgate park	35.56	good	NA	naturally_occurring	NA	30.48 to 45.72 cm	Durham	NA	NA	NA	NA	NA	NA	NA
2908362	NA	03/30/2020	edit_date	Common crapemyrtle	Lagerstroemia	Durham	North Carolina	-78.87428552	36.03186429	27704	1192 Pecan Pl	NA	NA	40.64	good	NA	no_info	NA	30.48 to 45.72 cm	Durham	NA	NA	NA	NA	NA	NA	NA
2576905	2017to2018	05/26/2020	edit_date	American elm	Ulmus americana	Durham	North Carolina	-78.91303271	36.01673353	27701	1124 Lancaster St	Walltown	NA	5.08	excellent	32.8084	naturally_occurring	more than 18.29 m	0 to 15.24 cm	Durham	NA	NA	NA	NA	NA	NA	NA
2847442	NA	03/30/2020	edit_date	Western catalpa	Catalpa speciosa	Durham	North Carolina	-78.9051344	36.00216109	27701	290ÃƒÆ’Ã†â€™Ãƒâ€ Ã¢â‚¬â„¢ÃƒÆ’Ã¢â‚¬Å¡Ãƒâ€šÃ‚Â370 Fuller St	Downtown	NA	53.34	fair	NA	introduced	NA	45.72 to 60.96 cm	Durham	NA	NA	NA	NA	NA	NA	NA
2850315	NA	03/30/2020	edit_date	White oak	Quercus alba	Durham	North Carolina	-78.92622871	36.01110463	27705	807 Carolina Ave	Old west durham	NA	205.74	fair	NA	naturally_occurring	NA	more than 76.2 cm	Durham	NA	NA	NA	NA	NA	NA	NA
2944373	2019to2020	03/05/2020	edit_date	American elm	Ulmus americana	Durham	North Carolina	-78.92254725	35.99287693	27707	1500ÃƒÆ’Ã†â€™Ãƒâ€šÃ‚Â¢ÃƒÆ’Ã‚Â¢ÃƒÂ¢Ã¢â€šÂ¬Ã…Â¡Ãƒâ€šÃ‚Â¬ÃƒÆ’Ã‚Â¢ÃƒÂ¢Ã¢â‚¬Å¡Ã‚Â¬Ãƒâ€¦Ã¢â‚¬Å“1520 Chapel Hill Rd	Lyon park	NA	5.08	good	NA	naturally_occurring	NA	0 to 15.24 cm	Durham	NA	NA	NA	NA	NA	NA	NA
2850168	NA	03/30/2020	edit_date	Common crapemyrtle	Lagerstroemia	Durham	North Carolina	-78.92547682	36.01430258	27705	2212 W Knox St	Old west durham	NA	22.86	fair	NA	no_info	NA	15.24 to 30.48 cm	Durham	NA	NA	NA	NA	NA	NA	NA
2847443	NA	03/30/2020	edit_date	Western catalpa	Catalpa speciosa	Durham	North Carolina	-78.9051725	36.00198394	27701	378 Fuller St	Downtown	NA	40.64	fair	NA	introduced	NA	30.48 to 45.72 cm	Durham	NA	NA	NA	NA	NA	NA	NA
2850319	NA	03/30/2020	edit_date	Willow oak	Quercus phellos	Durham	North Carolina	-78.92902672	36.01346946	27705	918 Oakland Ave	Old west durham	NA	91.44	poor	NA	naturally_occurring	NA	more than 76.2 cm	Durham	NA	NA	NA	NA	NA	NA	NA
2886126	2018to2019	03/05/2020	edit_date	Shantung maple	Acer truncatum	Durham	North Carolina	-78.87530041	36.00724746	27704	2011 Fay St	Old east durham	NA	7.62	good	NA	introduced	NA	0 to 15.24 cm	Durham	NA	NA	NA	NA	NA	NA	NA
2886127	NA	03/30/2020	edit_date	Common crapemyrtle	Lagerstroemia	Durham	North Carolina	-78.87524474	36.00709517	27704	2011 Fay St	Old east durham	NA	27.94	good	NA	no_info	NA	15.24 to 30.48 cm	Durham	NA	NA	NA	NA	NA	NA	NA
2847444	NA	03/30/2020	edit_date	Tulip tree	Liriodendron tulipifera	Durham	North Carolina	-78.90524186	36.00163543	27701	332 Fuller St	Downtown	NA	22.86	poor	NA	naturally_occurring	NA	15.24 to 30.48 cm	Durham	NA	NA	NA	NA	NA	NA	NA
2748657	2017to2018	05/26/2020	edit_date	Trident maple	Acer buergerianum	Durham	North Carolina	-78.92754279	36.01058441	27705	2504 Hillsborough Rd	Old west durham	NA	1.27	excellent	16.4042	introduced	13.71 to 18.29 m	0 to 15.24 cm	Durham	NA	NA	NA	NA	NA	NA	NA
2850170	NA	03/30/2020	edit_date	Common crapemyrtle	Lagerstroemia	Durham	North Carolina	-78.92535759	36.01571623	27705	2041 Englewood Ave	Old west durham	NA	15.24	fair	NA	no_info	NA	0 to 15.24 cm	Durham	NA	NA	NA	NA	NA	NA	NA
2886128	NA	03/30/2020	edit_date	Common crapemyrtle	Lagerstroemia	Durham	North Carolina	-78.87528949	36.00704784	27704	2011 Fay St	NA	NA	27.94	good	NA	no_info	NA	15.24 to 30.48 cm	Durham	NA	NA	NA	NA	NA	NA	NA
2890575	NA	03/30/2020	edit_date	Willow oak	Quercus phellos	Durham	North Carolina	-78.89393309	36.02167252	NA	NA	NA	NA	33.02	good	NA	naturally_occurring	NA	30.48 to 45.72 cm	Durham	NA	NA	NA	NA	NA	NA	NA
2576907	2017to2018	05/26/2020	edit_date	American elm	Ulmus americana	Durham	North Carolina	-78.91303405	36.01656214	27701	1122 Lancaster St	Walltown	NA	5.08	excellent	32.8084	naturally_occurring	more than 18.29 m	0 to 15.24 cm	Durham	NA	NA	NA	NA	NA	NA	NA
2886129	NA	03/30/2020	edit_date	Common crapemyrtle	Lagerstroemia	Durham	North Carolina	-78.87529281	36.00698309	27704	2011 Fay St	Old east durham	NA	27.94	good	NA	no_info	NA	15.24 to 30.48 cm	Durham	NA	NA	NA	NA	NA	NA	NA
2850171	NA	03/30/2020	edit_date	Common crapemyrtle	Lagerstroemia	Durham	North Carolina	-78.92524347	36.01571603	27705	2041 Englewood Ave	Old west durham	NA	35.56	fair	NA	no_info	NA	30.48 to 45.72 cm	Durham	NA	NA	NA	NA	NA	NA	NA
2576908	2017to2018	05/26/2020	edit_date	American elm	Ulmus americana	Durham	North Carolina	-78.9130421	36.0164797	27701	1120 Lancaster St	Walltown	NA	5.08	excellent	32.8084	naturally_occurring	more than 18.29 m	0 to 15.24 cm	Durham	NA	NA	NA	NA	NA	NA	NA
2748656	2017to2018	05/26/2020	edit_date	Trident maple	Acer buergerianum	Durham	North Carolina	-78.92743215	36.01058278	27705	2500 Hillsborough Rd	Old west durham	NA	1.27	excellent	16.4042	introduced	13.71 to 18.29 m	0 to 15.24 cm	Durham	NA	NA	NA	NA	NA	NA	NA
2886130	NA	03/30/2020	edit_date	Common crapemyrtle	Lagerstroemia	Durham	North Carolina	-78.87536283	36.00693524	27704	2011 Fay St	Old east durham	NA	27.94	good	NA	no_info	NA	15.24 to 30.48 cm	Durham	NA	NA	NA	NA	NA	NA	NA
2908364	NA	03/30/2020	edit_date	Common crapemyrtle	Lagerstroemia	Durham	North Carolina	-78.87454167	36.03186754	27704	1174 Pecan Pl	NA	NA	45.72	good	NA	no_info	NA	30.48 to 45.72 cm	Durham	NA	NA	NA	NA	NA	NA	NA
2890577	NA	03/30/2020	edit_date	Kousa dogwood	Cornus kousa	Durham	North Carolina	-78.89398619	36.02167588	27704	201ÃƒÆ’Ã†â€™Ãƒâ€ Ã¢â‚¬â„¢ÃƒÆ’Ã¢â‚¬Å¡Ãƒâ€šÃ‚Â299 W Ellerbee St	NA	NA	15.24	good	NA	introduced	NA	0 to 15.24 cm	Durham	NA	NA	NA	NA	NA	NA	NA
2850172	NA	03/30/2020	edit_date	Common crapemyrtle	Lagerstroemia	Durham	North Carolina	-78.92520592	36.01571278	27705	2041 Englewood Ave	Old west durham	NA	27.94	fair	NA	no_info	NA	15.24 to 30.48 cm	Durham	NA	NA	NA	NA	NA	NA	NA
2748655	2017to2018	05/26/2020	edit_date	Trident maple	Acer buergerianum	Durham	North Carolina	-78.92730072	36.01057844	27705	2500 Hillsborough Rd	Old west durham	NA	1.27	excellent	16.4042	introduced	13.71 to 18.29 m	0 to 15.24 cm	Durham	NA	NA	NA	NA	NA	NA	NA
2886131	NA	03/30/2020	edit_date	Common crapemyrtle	Lagerstroemia	Durham	North Carolina	-78.87535581	36.00686497	27704	2011 Fay St	Old east durham	NA	27.94	good	NA	no_info	NA	15.24 to 30.48 cm	Durham	NA	NA	NA	NA	NA	NA	NA
2890578	NA	03/30/2020	edit_date	Black cherry	Prunus serotina	Durham	North Carolina	-78.89405575	36.02168397	27704	201ÃƒÆ’Ã†â€™Ãƒâ€ Ã¢â‚¬â„¢ÃƒÆ’Ã¢â‚¬Å¡Ãƒâ€šÃ‚Â299 W Ellerbee St	NA	NA	17.78	good	NA	naturally_occurring	NA	15.24 to 30.48 cm	Durham	NA	NA	NA	NA	NA	NA	NA
2850173	NA	03/30/2020	edit_date	Common crapemyrtle	Lagerstroemia	Durham	North Carolina	-78.92516501	36.01571169	27705	2041 Englewood Ave	Old west durham	NA	40.64	fair	NA	no_info	NA	30.48 to 45.72 cm	Durham	NA	NA	NA	NA	NA	NA	NA
2908365	NA	03/30/2020	edit_date	Water oak	Quercus nigra	Durham	North Carolina	-78.87547904	36.03200334	27704	1107 Pecan Pl	NA	NA	53.34	good	NA	naturally_occurring	NA	45.72 to 60.96 cm	Durham	NA	NA	NA	NA	NA	NA	NA
2748649	2017to2018	05/26/2020	edit_date	Chinese pistache	Pistacia chinensis	Durham	North Carolina	-78.92649069	36.01056	27705	2352 Hillsborough Rd	Old west durham	NA	1.27	excellent	16.4042	introduced	13.71 to 18.29 m	0 to 15.24 cm	Durham	NA	NA	NA	NA	NA	NA	NA
2890579	NA	03/30/2020	edit_date	Kousa dogwood	Cornus kousa	Durham	North Carolina	-78.89413299	36.02168809	27704	201ÃƒÆ’Ã†â€™Ãƒâ€ Ã¢â‚¬â„¢ÃƒÆ’Ã¢â‚¬Å¡Ãƒâ€šÃ‚Â299 W Ellerbee St	NA	NA	17.78	good	NA	introduced	NA	15.24 to 30.48 cm	Durham	NA	NA	NA	NA	NA	NA	NA
2850174	NA	03/30/2020	edit_date	Common crapemyrtle	Lagerstroemia	Durham	North Carolina	-78.92509326	36.01570681	27705	2039 Englewood Ave	Old west durham	NA	40.64	fair	NA	no_info	NA	30.48 to 45.72 cm	Durham	NA	NA	NA	NA	NA	NA	NA
2886132	2018to2019	03/05/2020	edit_date	Shantung maple	Acer truncatum	Durham	North Carolina	-78.87524876	36.00781116	27704	2011 Fay St	Old east durham	NA	5.08	good	NA	introduced	NA	0 to 15.24 cm	Durham	NA	NA	NA	NA	NA	NA	NA
2944379	2019to2020	03/05/2020	edit_date	American elm	Ulmus americana	Durham	North Carolina	-78.92219415	35.99299161	27707	1524ÃƒÆ’Ã†â€™Ãƒâ€šÃ‚Â¢ÃƒÆ’Ã‚Â¢ÃƒÂ¢Ã¢â€šÂ¬Ã…Â¡Ãƒâ€šÃ‚Â¬ÃƒÆ’Ã‚Â¢ÃƒÂ¢Ã¢â‚¬Å¡Ã‚Â¬Ãƒâ€¦Ã¢â‚¬Å“1528 Chapel Hill Rd	Lyon park	NA	5.08	good	NA	naturally_occurring	NA	0 to 15.24 cm	Durham	NA	NA	NA	NA	NA	NA	NA
2850175	NA	03/30/2020	edit_date	Common crapemyrtle	Lagerstroemia	Durham	North Carolina	-78.92503962	36.01570356	27705	2039 Englewood Ave	Old west durham	NA	27.94	fair	NA	no_info	NA	15.24 to 30.48 cm	Durham	NA	NA	NA	NA	NA	NA	NA
2886150	2019to2020	03/05/2020	edit_date	Shantung maple	Acer truncatum	Durham	North Carolina	-78.87525853	36.00748692	27704	2011 Fay St	Old east durham	NA	5.08	good	NA	introduced	NA	0 to 15.24 cm	Durham	NA	NA	NA	NA	NA	NA	NA
2850176	NA	03/30/2020	edit_date	Common crapemyrtle	Lagerstroemia	Durham	North Carolina	-78.92497659	36.01570085	27705	2039 Englewood Ave	Old west durham	NA	33.02	fair	NA	no_info	NA	30.48 to 45.72 cm	Durham	NA	NA	NA	NA	NA	NA	NA
2249981	NA	03/30/2020	edit_date	Willow oak	Quercus phellos	Durham	North Carolina	-78.91306514	36.01635361	27701	1118 Lancaster Street	Walltown	NA	63.5	fair	NA	naturally_occurring	NA	60.96 to 76.2 cm	Durham	NA	NA	NA	NA	NA	NA	NA
2944304	2019to2020	06/04/2020	edit_date	Live oak	Quercus virginiana	Durham	North Carolina	-78.9262332	35.99320513	27701	NA	Lyon park	NA	5.08	poor	NA	naturally_occurring	NA	0 to 15.24 cm	Durham	NA	NA	NA	NA	NA	NA	NA
2850316	NA	03/30/2020	edit_date	Common crapemyrtle	Lagerstroemia	Durham	North Carolina	-78.92907699	36.01256888	27705	904 Oakland Ave	Old west durham	NA	10.16	fair	NA	no_info	NA	0 to 15.24 cm	Durham	NA	NA	NA	NA	NA	NA	NA
2850177	NA	03/30/2020	edit_date	Common crapemyrtle	Lagerstroemia	Durham	North Carolina	-78.92490953	36.01570193	27705	2039 Englewood Ave	Old west durham	NA	27.94	good	NA	no_info	NA	15.24 to 30.48 cm	Durham	NA	NA	NA	NA	NA	NA	NA
2249073	NA	03/30/2020	edit_date	Willow oak	Quercus phellos	Durham	North Carolina	-78.91305685	36.01622153	27701	1116 Lancaster St	Walltown	NA	60.96	fair	NA	naturally_occurring	NA	45.72 to 60.96 cm	Durham	NA	NA	NA	NA	NA	NA	NA
2886151	2018to2019	03/05/2020	edit_date	Shantung maple	Acer truncatum	Durham	North Carolina	-78.87526067	36.00740403	27704	2011 Fay St	Old east durham	NA	7.62	good	NA	introduced	NA	0 to 15.24 cm	Durham	NA	NA	NA	NA	NA	NA	NA
2850178	NA	03/30/2020	edit_date	Common crapemyrtle	Lagerstroemia	Durham	North Carolina	-78.92485119	36.01569976	27705	2035 Englewood Ave	Old west durham	NA	12.7	good	NA	no_info	NA	0 to 15.24 cm	Durham	NA	NA	NA	NA	NA	NA	NA
2908366	NA	03/30/2020	edit_date	American sycamore	Platanus occidentalis	Durham	North Carolina	-78.8754464	36.03170743	27704	1101 Orchard Way	NA	NA	22.86	good	NA	naturally_occurring	NA	15.24 to 30.48 cm	Durham	NA	NA	NA	NA	NA	NA	NA
2886152	2018to2019	03/05/2020	edit_date	Shantung maple	Acer truncatum	Durham	North Carolina	-78.87549937	36.00658217	27704	2011 Fay St	Old east durham	NA	5.08	good	NA	introduced	NA	0 to 15.24 cm	Durham	NA	NA	NA	NA	NA	NA	NA
2944311	2019to2020	03/05/2020	edit_date	Chinese pistache	Pistacia chinensis	Durham	North Carolina	-78.92989978	35.99435421	27701	NA	Lyon park	NA	5.08	good	NA	introduced	NA	0 to 15.24 cm	Durham	NA	NA	NA	NA	NA	NA	NA
2850179	NA	03/30/2020	edit_date	Common crapemyrtle	Lagerstroemia	Durham	North Carolina	-78.92481767	36.01569868	27705	2035 Englewood Ave	Old west durham	NA	10.16	fair	NA	no_info	NA	0 to 15.24 cm	Durham	NA	NA	NA	NA	NA	NA	NA
2850318	NA	03/30/2020	edit_date	Common crapemyrtle	Lagerstroemia	Durham	North Carolina	-78.929075	36.0126141	27705	904 Oakland Ave	Old west durham	NA	12.7	fair	NA	no_info	NA	0 to 15.24 cm	Durham	NA	NA	NA	NA	NA	NA	NA
2305317	NA	03/30/2020	edit_date	American elm	Ulmus americana	Durham	North Carolina	-78.91109347	36.00781967	27701	704 Watts St	Walltown	NA	12.7	fair	NA	naturally_occurring	NA	0 to 15.24 cm	Durham	NA	NA	NA	NA	NA	NA	NA
2908367	NA	03/30/2020	edit_date	Scarlet oak	Quercus coccinea	Durham	North Carolina	-78.87529259	36.03130114	27704	1107 Orchard Way	NA	NA	30.48	good	NA	naturally_occurring	NA	15.24 to 30.48 cm	Durham	NA	NA	NA	NA	NA	NA	NA
2886153	2018to2019	03/05/2020	edit_date	Shantung maple	Acer truncatum	Durham	North Carolina	-78.87545889	36.00660582	27704	2011 Fay St	Old east durham	NA	5.08	good	NA	introduced	NA	0 to 15.24 cm	Durham	NA	NA	NA	NA	NA	NA	NA
2850180	NA	03/30/2020	edit_date	Common crapemyrtle	Lagerstroemia	Durham	North Carolina	-78.92479286	36.01569759	27705	2035 Englewood Ave	Old west durham	NA	15.24	good	NA	no_info	NA	0 to 15.24 cm	Durham	NA	NA	NA	NA	NA	NA	NA
2576912	2017to2018	05/26/2020	edit_date	American elm	Ulmus americana	Durham	North Carolina	-78.91305584	36.01607129	27701	1114 Lancaster Street	Walltown	NA	5.08	excellent	32.8084	naturally_occurring	more than 18.29 m	0 to 15.24 cm	Durham	NA	NA	NA	NA	NA	NA	NA
2850181	NA	03/30/2020	edit_date	Common crapemyrtle	Lagerstroemia	Durham	North Carolina	-78.92475665	36.01569542	27705	2035 Englewood Ave	Old west durham	NA	17.78	good	NA	no_info	NA	15.24 to 30.48 cm	Durham	NA	NA	NA	NA	NA	NA	NA
2576910	2017to2018	05/26/2020	edit_date	Magnolia	Magnolia	Durham	North Carolina	-78.91319746	36.01611672	27701	1113 Lancaster Street	Walltown	NA	2.54	excellent	NA	no_info	NA	0 to 15.24 cm	Durham	NA	NA	NA	NA	NA	NA	NA
2846324	2019to2020	03/05/2020	edit_date	Common crapemyrtle	Lagerstroemia	Durham	North Carolina	-78.89881822	35.9951426	27701	200ÃƒÆ’Ã†â€™Ãƒâ€šÃ‚Â¢ÃƒÆ’Ã‚Â¢ÃƒÂ¢Ã¢â€šÂ¬Ã…Â¡Ãƒâ€šÃ‚Â¬ÃƒÆ’Ã‚Â¢ÃƒÂ¢Ã¢â‚¬Å¡Ã‚Â¬Ãƒâ€¦Ã¢â‚¬Å“202 N Church St	Downtown	NA	2.54	good	NA	no_info	NA	0 to 15.24 cm	Durham	NA	NA	NA	NA	NA	NA	NA
2840128	NA	03/30/2020	edit_date	Red maple	Acer rubrum	Durham	North Carolina	-78.88453156	35.98886365	27703	300 N Holman St	Old east durham	NA	10.16	good	NA	naturally_occurring	NA	0 to 15.24 cm	Durham	NA	NA	NA	NA	NA	NA	NA
2850182	NA	03/30/2020	edit_date	Common crapemyrtle	Lagerstroemia	Durham	North Carolina	-78.92472714	36.01569271	27705	2035 Englewood Ave	Old west durham	NA	12.7	good	NA	no_info	NA	0 to 15.24 cm	Durham	NA	NA	NA	NA	NA	NA	NA
2846773	NA	03/30/2020	edit_date	Red maple	Acer rubrum	Durham	North Carolina	-78.89736727	35.9958966	27701	207 Holloway St	Downtown	NA	33.02	fair	NA	naturally_occurring	NA	30.48 to 45.72 cm	Durham	NA	NA	NA	NA	NA	NA	NA
2835970	NA	03/30/2020	edit_date	Silver maple	Acer saccharinum	Durham	North Carolina	-78.91122603	36.00803798	27701	705 Watts St	Walltown	NA	68.58	good	NA	naturally_occurring	NA	60.96 to 76.2 cm	Durham	NA	NA	NA	NA	NA	NA	NA
2846298	NA	03/30/2020	edit_date	Red maple	Acer rubrum	Durham	North Carolina	-78.8980059	35.99518683	27701	200ÃƒÆ’Ã†â€™Ãƒâ€ Ã¢â‚¬â„¢ÃƒÆ’Ã¢â‚¬Å¡Ãƒâ€šÃ‚Â202 N Church St	Downtown	NA	33.02	fair	NA	naturally_occurring	NA	30.48 to 45.72 cm	Durham	NA	NA	NA	NA	NA	NA	NA
2576911	NA	03/30/2020	edit_date	Magnolia	Magnolia	Durham	North Carolina	-78.91319364	36.01622695	27701	1115 Lancaster St	Walltown	NA	2.54	excellent	NA	no_info	NA	0 to 15.24 cm	Durham	NA	NA	NA	NA	NA	NA	NA
2847458	NA	03/30/2020	edit_date	Trident maple	Acer buergerianum	Durham	North Carolina	-78.90551314	35.99890697	27701	601 W Morgan St	Downtown	NA	15.24	good	NA	introduced	NA	0 to 15.24 cm	Durham	NA	NA	NA	NA	NA	NA	NA
2850183	NA	03/30/2020	edit_date	Common crapemyrtle	Lagerstroemia	Durham	North Carolina	-78.92470099	36.01569434	27705	2035 Englewood Ave	Old west durham	NA	15.24	fair	NA	no_info	NA	0 to 15.24 cm	Durham	NA	NA	NA	NA	NA	NA	NA
2846775	NA	03/30/2020	edit_date	Red maple	Acer rubrum	Durham	North Carolina	-78.89737743	35.99593441	27701	400 Cleveland St	Downtown	NA	30.48	fair	NA	naturally_occurring	NA	15.24 to 30.48 cm	Durham	NA	NA	NA	NA	NA	NA	NA
2890586	NA	03/30/2020	edit_date	Common crapemyrtle	Lagerstroemia	Durham	North Carolina	-78.89463209	36.02110548	27704	2472 Acadia St	NA	NA	22.86	good	NA	no_info	NA	15.24 to 30.48 cm	Durham	NA	NA	NA	NA	NA	NA	NA
2846300	NA	03/30/2020	edit_date	Japanese zelkova	Zelkova serrata	Durham	North Carolina	-78.89816176	35.99521142	27701	200ÃƒÆ’Ã†â€™Ãƒâ€ Ã¢â‚¬â„¢ÃƒÆ’Ã¢â‚¬Å¡Ãƒâ€šÃ‚Â202 N Church St	Downtown	NA	22.86	poor	NA	introduced	NA	15.24 to 30.48 cm	Durham	NA	NA	NA	NA	NA	NA	NA
2850184	NA	03/30/2020	edit_date	Common crapemyrtle	Lagerstroemia	Durham	North Carolina	-78.92465405	36.01569217	27705	2035 Englewood Ave	Old west durham	NA	27.94	good	NA	no_info	NA	15.24 to 30.48 cm	Durham	NA	NA	NA	NA	NA	NA	NA
2908368	NA	03/30/2020	edit_date	Scarlet oak	Quercus coccinea	Durham	North Carolina	-78.87498953	36.03118723	27704	1111 Orchard Way	NA	NA	33.02	good	NA	naturally_occurring	NA	30.48 to 45.72 cm	Durham	NA	NA	NA	NA	NA	NA	NA
2890587	NA	03/30/2020	edit_date	Red mulberry	Morus rubra	Durham	North Carolina	-78.89463142	36.02107348	27704	2470 Acadia St	NA	NA	17.78	good	NA	naturally_occurring	NA	15.24 to 30.48 cm	Durham	NA	NA	NA	NA	NA	NA	NA
2847460	NA	03/30/2020	edit_date	Trident maple	Acer buergerianum	Durham	North Carolina	-78.90543267	35.99886357	27701	604 W Morgan St	Downtown	NA	15.24	good	NA	introduced	NA	0 to 15.24 cm	Durham	NA	NA	NA	NA	NA	NA	NA
2850185	NA	03/30/2020	edit_date	Common crapemyrtle	Lagerstroemia	Durham	North Carolina	-78.92461717	36.01569163	27705	2035 Englewood Ave	Old west durham	NA	27.94	good	NA	no_info	NA	15.24 to 30.48 cm	Durham	NA	NA	NA	NA	NA	NA	NA
2908369	NA	03/30/2020	edit_date	Water oak	Quercus nigra	Durham	North Carolina	-78.87530759	36.03114301	27704	1108 Orchard Way	NA	NA	35.56	good	NA	naturally_occurring	NA	30.48 to 45.72 cm	Durham	NA	NA	NA	NA	NA	NA	NA
2846335	NA	03/30/2020	edit_date	Ginkgo	Ginkgo biloba	Durham	North Carolina	-78.89886332	35.99499729	27701	253 E Parrish St	Downtown	NA	5.08	fair	NA	introduced	NA	0 to 15.24 cm	Durham	NA	NA	NA	NA	NA	NA	NA
2847461	NA	03/30/2020	edit_date	Trident maple	Acer buergerianum	Durham	North Carolina	-78.90533879	35.9987963	27701	604 W Morgan St	Downtown	NA	15.24	good	NA	introduced	NA	0 to 15.24 cm	Durham	NA	NA	NA	NA	NA	NA	NA
2850186	NA	03/30/2020	edit_date	Common crapemyrtle	Lagerstroemia	Durham	North Carolina	-78.92458297	36.01568783	27705	2035 Englewood Ave	Old west durham	NA	25.4	good	NA	no_info	NA	15.24 to 30.48 cm	Durham	NA	NA	NA	NA	NA	NA	NA
2576913	2017to2018	05/26/2020	edit_date	American elm	Ulmus americana	Durham	North Carolina	-78.91308133	36.01556932	27701	1106 Lancaster Street	Walltown	NA	5.08	excellent	32.8084	naturally_occurring	more than 18.29 m	0 to 15.24 cm	Durham	NA	NA	NA	NA	NA	NA	NA
2784314	NA	03/30/2020	edit_date	Osage orange	Maclura pomifera	Durham	North Carolina	-78.89893192	35.99480308	27701	204 E Parrish St	NA	NA	7.62	excellent	26.24672	introduced	more than 18.29 m	0 to 15.24 cm	Durham	NA	NA	NA	NA	NA	NA	NA
2847462	NA	03/30/2020	edit_date	Trident maple	Acer buergerianum	Durham	North Carolina	-78.9052543	35.99875887	27701	604 W Morgan St	Downtown	NA	15.24	good	NA	introduced	NA	0 to 15.24 cm	Durham	NA	NA	NA	NA	NA	NA	NA
2850187	NA	03/30/2020	edit_date	Common crapemyrtle	Lagerstroemia	Durham	North Carolina	-78.92454006	36.0156862	27705	2031 Englewood Ave	Old west durham	NA	25.4	good	NA	no_info	NA	15.24 to 30.48 cm	Durham	NA	NA	NA	NA	NA	NA	NA
2831820	2017to2018	05/26/2020	edit_date	Magnolia	Magnolia	Durham	North Carolina	-78.91321535	36.01599993	27701	1111 Lancaster St	Walltown	NA	1.27	good	NA	no_info	NA	0 to 15.24 cm	Durham	NA	NA	NA	NA	NA	NA	NA
2846323	NA	03/30/2020	edit_date	Willow oak	Quercus phellos	Durham	North Carolina	-78.89839482	35.99468889	27701	NA	Downtown	NA	22.86	fair	NA	naturally_occurring	NA	15.24 to 30.48 cm	Durham	NA	NA	NA	NA	NA	NA	NA
2840136	NA	03/30/2020	edit_date	Red maple	Acer rubrum	Durham	North Carolina	-78.88449669	35.98892876	27703	300 N Holman St	Old east durham	NA	7.62	good	NA	naturally_occurring	NA	0 to 15.24 cm	Durham	NA	NA	NA	NA	NA	NA	NA
2943544	2018to2019	02/12/2020	edit_date	Shantung maple	Acer truncatum	Durham	North Carolina	-78.89840797	35.99471988	27701	E Parrish St	Downtown	NA	5.08	good	NA	introduced	NA	0 to 15.24 cm	Durham	NA	NA	NA	NA	NA	NA	NA
2846780	NA	03/30/2020	edit_date	Red maple	Acer rubrum	Durham	North Carolina	-78.89730233	35.99643656	27701	400 Cleveland St	Downtown	NA	27.94	fair	NA	naturally_occurring	NA	15.24 to 30.48 cm	Durham	NA	NA	NA	NA	NA	NA	NA
2846782	NA	03/30/2020	edit_date	Red mulberry	Morus rubra	Durham	North Carolina	-78.89721757	35.99644684	27701	412 Cleveland St	Downtown	NA	40.64	fair	NA	naturally_occurring	NA	30.48 to 45.72 cm	Durham	NA	NA	NA	NA	NA	NA	NA
2831822	NA	03/30/2020	edit_date	Chinese elm	Ulmus parvifolia	Durham	North Carolina	-78.913229	36.01588106	27701	1111 Lancaster St	Walltown	NA	12.7	good	NA	introduced	NA	0 to 15.24 cm	Durham	NA	NA	NA	NA	NA	NA	NA
2248808	NA	03/30/2020	edit_date	Callery pear	Pyrus calleryana	Durham	North Carolina	-78.92558679	36.01246386	27705	904 Carolina Ave	Old west durham	NA	43.18	good	NA	introduced	NA	30.48 to 45.72 cm	Durham	NA	NA	NA	NA	NA	NA	NA
2847204	NA	03/30/2020	edit_date	Willow oak	Quercus phellos	Durham	North Carolina	-78.90250435	36.00545672	27701	700 W Trinity Ave	Downtown	NA	53.34	good	NA	naturally_occurring	NA	45.72 to 60.96 cm	Durham	NA	NA	NA	NA	NA	NA	NA
2248738	NA	03/30/2020	edit_date	Willow oak	Quercus phellos	Durham	North Carolina	-78.91175967	36.0076347	27701	1101-1199 Dacian Avenue	Walltown	NA	50.8	fair	NA	naturally_occurring	NA	45.72 to 60.96 cm	Durham	NA	NA	NA	NA	NA	NA	NA
2831824	NA	03/30/2020	edit_date	Common crapemyrtle	Lagerstroemia	Durham	North Carolina	-78.91322971	36.01578456	27701	1110 Lancaster St	Walltown	NA	7.62	good	NA	no_info	NA	0 to 15.24 cm	Durham	NA	NA	NA	NA	NA	NA	NA
2846784	NA	03/30/2020	edit_date	Chinese pistache	Pistacia chinensis	Durham	North Carolina	-78.89717817	35.9962552	27701	207 Holloway St	Downtown	NA	12.7	good	NA	introduced	NA	0 to 15.24 cm	Durham	NA	NA	NA	NA	NA	NA	NA
2908372	NA	03/30/2020	edit_date	Scarlet oak	Quercus coccinea	Durham	North Carolina	-78.87460206	36.03118267	27704	1117 Orchard Way	NA	NA	35.56	good	NA	naturally_occurring	NA	30.48 to 45.72 cm	Durham	NA	NA	NA	NA	NA	NA	NA
2846785	NA	03/30/2020	edit_date	Overcup oak	Quercus lyrata	Durham	North Carolina	-78.89714963	35.99614025	27701	400 Cleveland St	Downtown	NA	27.94	good	NA	naturally_occurring	NA	15.24 to 30.48 cm	Durham	NA	NA	NA	NA	NA	NA	NA
2249527	NA	03/30/2020	edit_date	Willow oak	Quercus phellos	Durham	North Carolina	-78.91323656	36.01568241	27701	1107 Lancaster St	Walltown	NA	91.44	fair	NA	naturally_occurring	NA	more than 76.2 cm	Durham	NA	NA	NA	NA	NA	NA	NA
2908373	NA	03/30/2020	edit_date	Scarlet oak	Quercus coccinea	Durham	North Carolina	-78.87446523	36.03105088	27704	1206 Orchard Way	NA	NA	33.02	fair	NA	naturally_occurring	NA	30.48 to 45.72 cm	Durham	NA	NA	NA	NA	NA	NA	NA
2840145	NA	03/30/2020	edit_date	Red maple	Acer rubrum	Durham	North Carolina	-78.88438404	35.98911106	27703	300 N Holman St	Old east durham	NA	10.16	good	NA	naturally_occurring	NA	0 to 15.24 cm	Durham	NA	NA	NA	NA	NA	NA	NA
2846787	NA	03/30/2020	edit_date	Overcup oak	Quercus lyrata	Durham	North Carolina	-78.89703107	35.99610789	27701	400 Cleveland St	Downtown	NA	27.94	good	NA	naturally_occurring	NA	15.24 to 30.48 cm	Durham	NA	NA	NA	NA	NA	NA	NA
2846789	NA	03/30/2020	edit_date	Chinese pistache	Pistacia chinensis	Durham	North Carolina	-78.89679174	35.99610926	27701	400 Cleveland St	Downtown	NA	10.16	good	NA	introduced	NA	0 to 15.24 cm	Durham	NA	NA	NA	NA	NA	NA	NA
2304010	NA	03/30/2020	edit_date	Overcup oak	Quercus lyrata	Durham	North Carolina	-78.91213143	36.00780851	27701	602 North Buchanan Boulevard	Walltown	NA	20.32	excellent	NA	naturally_occurring	NA	15.24 to 30.48 cm	Durham	NA	NA	NA	NA	NA	NA	NA
2908374	NA	03/30/2020	edit_date	Water oak	Quercus nigra	Durham	North Carolina	-78.87436336	36.03118268	27704	1201 Orchard Way	NA	NA	66.04	good	NA	naturally_occurring	NA	60.96 to 76.2 cm	Durham	NA	NA	NA	NA	NA	NA	NA
2269822	NA	03/30/2020	edit_date	Ginkgo	Ginkgo biloba	Durham	North Carolina	-78.89519209	36.02206945	27704	2510 Acadia Street	NA	Northgate park	5.08	poor	NA	introduced	NA	0 to 15.24 cm	Durham	NA	NA	NA	NA	NA	NA	NA
2908375	NA	03/30/2020	edit_date	Scarlet oak	Quercus coccinea	Durham	North Carolina	-78.87418021	36.03117818	27704	1203 Orchard Way	NA	NA	33.02	good	NA	naturally_occurring	NA	30.48 to 45.72 cm	Durham	NA	NA	NA	NA	NA	NA	NA
2846794	NA	03/30/2020	edit_date	Holly	Ilex	Durham	North Carolina	-78.89651231	35.99617274	27701	411 N Roxboro St	Downtown	NA	27.94	good	NA	no_info	NA	15.24 to 30.48 cm	Durham	NA	NA	NA	NA	NA	NA	NA
2305635	NA	04/08/2020	edit_date	Overcup oak	Quercus lyrata	Durham	North Carolina	-78.91226962	36.00778061	27701	609 N Buchanan Blvd	Walltown	NA	5.08	fair	NA	naturally_occurring	NA	0 to 15.24 cm	Durham	NA	NA	NA	NA	NA	NA	NA
2846795	NA	03/30/2020	edit_date	Swamp white oak	Quercus bicolor	Durham	North Carolina	-78.89680433	35.99593371	27701	400 Cleveland St	Downtown	NA	7.62	good	NA	naturally_occurring	NA	0 to 15.24 cm	Durham	NA	NA	NA	NA	NA	NA	NA
2890725	NA	03/30/2020	edit_date	Eastern hophornbeam	Ostrya virginiana	Durham	North Carolina	-78.89427334	36.02331441	27704	2521 Shenandoah Ave	NA	NA	10.16	good	NA	naturally_occurring	NA	0 to 15.24 cm	Durham	NA	NA	NA	NA	NA	NA	NA
2846797	NA	03/30/2020	edit_date	Red maple	Acer rubrum	Durham	North Carolina	-78.89705077	35.99581468	27701	207 Holloway St	Downtown	NA	27.94	good	NA	naturally_occurring	NA	15.24 to 30.48 cm	Durham	NA	NA	NA	NA	NA	NA	NA
2908377	NA	03/30/2020	edit_date	Scarlet oak	Quercus coccinea	Durham	North Carolina	-78.87398997	36.03105582	27704	1204 Orchard Way	NA	NA	33.02	good	NA	naturally_occurring	NA	30.48 to 45.72 cm	Durham	NA	NA	NA	NA	NA	NA	NA
2890727	NA	03/30/2020	edit_date	Water oak	Quercus nigra	Durham	North Carolina	-78.89440075	36.02358666	27704	200 W Lavender Ave	NA	NA	30.48	fair	NA	naturally_occurring	NA	15.24 to 30.48 cm	Durham	NA	NA	NA	NA	NA	NA	NA
2269981	NA	06/28/2020	edit_date	Willow oak	Quercus phellos	Durham	North Carolina	-78.89571899	36.02301534	27704	2501-2599 Elgin Street	NA	Northgate park	129.54	good	NA	naturally_occurring	NA	more than 76.2 cm	Durham	NA	NA	NA	NA	NA	NA	NA
2944717	2019to2020	03/05/2020	edit_date	Common crapemyrtle	Lagerstroemia	Durham	North Carolina	-78.89945671	36.00374425	27701	319 W Geer St	Downtown	NA	2.54	good	NA	no_info	NA	0 to 15.24 cm	Durham	NA	NA	NA	NA	NA	NA	NA
2270606	NA	03/30/2020	edit_date	Dawn redwood	Metasequoia glyptostroboides	Durham	North Carolina	-78.89574766	36.02278839	27704	2501-2599 Elgin Street	NA	Northgate park	73.66	excellent	NA	introduced	NA	60.96 to 76.2 cm	Durham	NA	NA	NA	NA	NA	NA	NA
2908378	NA	03/30/2020	edit_date	Scarlet oak	Quercus coccinea	Durham	North Carolina	-78.87381716	36.03105427	27704	1206 Orchard Way	NA	NA	17.78	poor	NA	naturally_occurring	NA	15.24 to 30.48 cm	Durham	NA	NA	NA	NA	NA	NA	NA
2252303	NA	03/30/2020	edit_date	Willow oak	Quercus phellos	Durham	North Carolina	-78.91227264	36.0080239	27701	601-645 North Buchanan Boulevard	Walltown	NA	106.68	fair	NA	naturally_occurring	NA	more than 76.2 cm	Durham	NA	NA	NA	NA	NA	NA	NA
2940412	2019to2020	03/05/2020	edit_date	Common crapemyrtle	Lagerstroemia	Durham	North Carolina	-78.89889244	36.00384081	27701	NA	Downtown	NA	2.54	good	NA	no_info	NA	0 to 15.24 cm	Durham	NA	NA	NA	NA	NA	NA	NA
2934592	NA	03/30/2020	edit_date	Sweetgum	Liquidambar styraciflua	Durham	North Carolina	-78.92860251	35.95790243	27707	227 Archdale Dr	NA	NA	40.64	good	NA	naturally_occurring	NA	30.48 to 45.72 cm	Durham	NA	NA	NA	NA	NA	NA	NA
2908379	NA	03/30/2020	edit_date	Common crapemyrtle	Lagerstroemia	Durham	North Carolina	-78.87374906	36.03105668	27704	1206 Orchard Way	NA	NA	43.18	good	NA	no_info	NA	30.48 to 45.72 cm	Durham	NA	NA	NA	NA	NA	NA	NA
2890729	NA	06/28/2020	edit_date	Common crapemyrtle	Lagerstroemia	Durham	North Carolina	-78.89561235	36.02251387	27704	Northgate Park	NA	NA	66.04	good	NA	no_info	NA	60.96 to 76.2 cm	Durham	NA	NA	NA	NA	NA	NA	NA
2890730	NA	06/28/2020	edit_date	Common crapemyrtle	Lagerstroemia	Durham	North Carolina	-78.8956118	36.02246731	27704	Northgate Park	NA	NA	53.34	good	NA	no_info	NA	45.72 to 60.96 cm	Durham	NA	NA	NA	NA	NA	NA	NA
2890731	NA	06/28/2020	edit_date	Common crapemyrtle	Lagerstroemia	Durham	North Carolina	-78.89560653	36.02242234	27704	Northgate Park	NA	NA	40.64	good	NA	no_info	NA	30.48 to 45.72 cm	Durham	NA	NA	NA	NA	NA	NA	NA
2890732	NA	06/28/2020	edit_date	Common crapemyrtle	Lagerstroemia	Durham	North Carolina	-78.89546424	36.02268639	27704	2536 Elgin St	NA	NA	15.24	fair	NA	no_info	NA	0 to 15.24 cm	Durham	NA	NA	NA	NA	NA	NA	NA
2840168	NA	03/30/2020	edit_date	Red maple	Acer rubrum	Durham	North Carolina	-78.8842454	35.98932327	27703	311 N Blacknall St	Old east durham	NA	10.16	good	NA	naturally_occurring	NA	0 to 15.24 cm	Durham	NA	NA	NA	NA	NA	NA	NA
2908380	NA	03/30/2020	edit_date	Scarlet oak	Quercus coccinea	Durham	North Carolina	-78.87363213	36.03105755	27704	1208 Orchard Way	NA	NA	30.48	poor	NA	naturally_occurring	NA	15.24 to 30.48 cm	Durham	NA	NA	NA	NA	NA	NA	NA
2826648	NA	06/05/2020	edit_date	Willow oak	Quercus phellos	Durham	North Carolina	-78.89683035	35.97761891	27701	1607 Lincoln St	Southside/ college view	NA	142.24	good	NA	naturally_occurring	NA	more than 76.2 cm	Durham	NA	NA	NA	NA	NA	NA	NA
2850353	NA	03/30/2020	edit_date	Common crapemyrtle	Lagerstroemia	Durham	North Carolina	-78.92780766	36.0140726	27705	2410 W Knox St	Old west durham	NA	22.86	good	NA	no_info	NA	15.24 to 30.48 cm	Durham	NA	NA	NA	NA	NA	NA	NA
2908381	NA	03/30/2020	edit_date	American sycamore	Platanus occidentalis	Durham	North Carolina	-78.87354701	36.03105433	27704	1208 Orchard Way	NA	NA	27.94	poor	NA	naturally_occurring	NA	15.24 to 30.48 cm	Durham	NA	NA	NA	NA	NA	NA	NA
2890733	NA	06/28/2020	edit_date	Common crapemyrtle	Lagerstroemia	Durham	North Carolina	-78.8954629	36.02266795	27704	2536 Elgin St	NA	NA	15.24	fair	NA	no_info	NA	0 to 15.24 cm	Durham	NA	NA	NA	NA	NA	NA	NA
2840170	NA	03/30/2020	edit_date	Red maple	Acer rubrum	Durham	North Carolina	-78.88420871	35.98938114	27703	311 N Blacknall St	Old east durham	NA	10.16	good	NA	naturally_occurring	NA	0 to 15.24 cm	Durham	NA	NA	NA	NA	NA	NA	NA
2890734	NA	06/28/2020	edit_date	Common crapemyrtle	Lagerstroemia	Durham	North Carolina	-78.89546424	36.02264735	27704	2534 Elgin St	NA	NA	15.24	fair	NA	no_info	NA	0 to 15.24 cm	Durham	NA	NA	NA	NA	NA	NA	NA
2850354	NA	03/30/2020	edit_date	Common crapemyrtle	Lagerstroemia	Durham	North Carolina	-78.92781168	36.01402813	27705	2410 W Knox St	Old west durham	NA	12.7	good	NA	no_info	NA	0 to 15.24 cm	Durham	NA	NA	NA	NA	NA	NA	NA
2850355	NA	03/30/2020	edit_date	Common crapemyrtle	Lagerstroemia	Durham	North Carolina	-78.92781101	36.01397769	27705	2410 W Knox St	Old west durham	NA	17.78	fair	NA	no_info	NA	15.24 to 30.48 cm	Durham	NA	NA	NA	NA	NA	NA	NA
2847481	NA	03/30/2020	edit_date	Northern red oak	Quercus rubra	Durham	North Carolina	-78.90151524	35.99738192	27701	315 Holland St	Downtown	NA	40.64	good	NA	naturally_occurring	NA	30.48 to 45.72 cm	Durham	NA	NA	NA	NA	NA	NA	NA
2840173	NA	03/30/2020	edit_date	Red maple	Acer rubrum	Durham	North Carolina	-78.88416979	35.98944071	27703	311 N Blacknall St	Old east durham	NA	7.62	fair	NA	naturally_occurring	NA	0 to 15.24 cm	Durham	NA	NA	NA	NA	NA	NA	NA
2890736	NA	03/30/2020	edit_date	Kousa dogwood	Cornus kousa	Durham	North Carolina	-78.89578732	36.02249797	27704	Northgate Park	NA	NA	20.32	good	NA	introduced	NA	15.24 to 30.48 cm	Durham	NA	NA	NA	NA	NA	NA	NA
2850356	NA	03/30/2020	edit_date	Eastern red cedar	Juniperus virginiana	Durham	North Carolina	-78.92781571	36.01392453	27705	2410 W Knox St	Old west durham	NA	35.56	good	NA	naturally_occurring	NA	30.48 to 45.72 cm	Durham	NA	NA	NA	NA	NA	NA	NA
2826651	NA	06/05/2020	edit_date	Willow oak	Quercus phellos	Durham	North Carolina	-78.89679456	35.97771207	27701	1607 Lincoln St	Southside/ college view	NA	129.54	good	NA	naturally_occurring	NA	more than 76.2 cm	Durham	NA	NA	NA	NA	NA	NA	NA
2890737	NA	03/30/2020	edit_date	Kousa dogwood	Cornus kousa	Durham	North Carolina	-78.89569541	36.02243128	27704	Northgate Park	NA	NA	17.78	good	NA	introduced	NA	15.24 to 30.48 cm	Durham	NA	NA	NA	NA	NA	NA	NA
2850357	NA	03/30/2020	edit_date	Eastern red cedar	Juniperus virginiana	Durham	North Carolina	-78.92781571	36.01387517	27705	2410 W Knox St	Old west durham	NA	27.94	good	NA	naturally_occurring	NA	15.24 to 30.48 cm	Durham	NA	NA	NA	NA	NA	NA	NA
2847483	NA	03/30/2020	edit_date	Pin oak	Quercus palustris	Durham	North Carolina	-78.90118117	35.99752176	27701	315 Holland St	Downtown	NA	33.02	fair	NA	naturally_occurring	NA	30.48 to 45.72 cm	Durham	NA	NA	NA	NA	NA	NA	NA
2908382	NA	03/30/2020	edit_date	Water oak	Quercus nigra	Durham	North Carolina	-78.87374858	36.03118857	27704	1207 Orchard Way	NA	NA	68.58	good	NA	naturally_occurring	NA	60.96 to 76.2 cm	Durham	NA	NA	NA	NA	NA	NA	NA
2944223	2019to2020	03/05/2020	edit_date	European hornbeam	Carpinus betulus	Durham	North Carolina	-78.90156962	35.99782305	27701	212 Foster St	Downtown	NA	2.54	good	NA	introduced	NA	0 to 15.24 cm	Durham	NA	NA	NA	NA	NA	NA	NA
2840175	NA	03/30/2020	edit_date	Red maple	Acer rubrum	Durham	North Carolina	-78.88413554	35.98949	27703	345ÃƒÆ’Ã†â€™Ãƒâ€ Ã¢â‚¬â„¢ÃƒÆ’Ã¢â‚¬Å¡Ãƒâ€šÃ‚Â415 N Blacknall St	Old east durham	NA	7.62	good	NA	naturally_occurring	NA	0 to 15.24 cm	Durham	NA	NA	NA	NA	NA	NA	NA
2890739	NA	03/30/2020	edit_date	Common crapemyrtle	Lagerstroemia	Durham	North Carolina	-78.89637983	36.02300032	27704	Northgate Park	NA	NA	33.02	good	NA	no_info	NA	30.48 to 45.72 cm	Durham	NA	NA	NA	NA	NA	NA	NA
2944222	2019to2020	03/05/2020	edit_date	European hornbeam	Carpinus betulus	Durham	North Carolina	-78.90157029	35.99786537	27701	212 Foster St	Downtown	NA	2.54	good	NA	introduced	NA	0 to 15.24 cm	Durham	NA	NA	NA	NA	NA	NA	NA
2576930	NA	03/30/2020	edit_date	Black gum	Nyssa sylvatica	Durham	North Carolina	-78.91340911	36.01507785	27705	1303 Englewood Avenue	Walltown	NA	2.54	excellent	NA	naturally_occurring	NA	0 to 15.24 cm	Durham	NA	NA	NA	NA	NA	NA	NA
2850358	NA	03/30/2020	edit_date	Red maple	Acer rubrum	Durham	North Carolina	-78.92814025	36.0138166	27705	1001 Rosehill Ave	Old west durham	NA	38.1	good	NA	naturally_occurring	NA	30.48 to 45.72 cm	Durham	NA	NA	NA	NA	NA	NA	NA
2890740	NA	03/30/2020	edit_date	Common crapemyrtle	Lagerstroemia	Durham	North Carolina	-78.89655412	36.02306018	27704	Northgate Park	NA	NA	40.64	good	NA	no_info	NA	30.48 to 45.72 cm	Durham	NA	NA	NA	NA	NA	NA	NA
2944221	2019to2020	03/05/2020	edit_date	European hornbeam	Carpinus betulus	Durham	North Carolina	-78.90156694	35.99790606	27701	212 Foster St	Downtown	NA	2.54	good	NA	introduced	NA	0 to 15.24 cm	Durham	NA	NA	NA	NA	NA	NA	NA
2890741	NA	03/30/2020	edit_date	Common crapemyrtle	Lagerstroemia	Durham	North Carolina	-78.89660409	36.02310339	27704	Northgate Park	NA	NA	40.64	good	NA	no_info	NA	30.48 to 45.72 cm	Durham	NA	NA	NA	NA	NA	NA	NA
2831860	2017to2018	05/26/2020	edit_date	Ginkgo	Ginkgo biloba	Durham	North Carolina	-78.91335055	36.01519209	27701	1101 Lancaster St	Walltown	NA	2.54	good	NA	introduced	NA	0 to 15.24 cm	Durham	NA	NA	NA	NA	NA	NA	NA
2846798	NA	03/30/2020	edit_date	Red maple	Acer rubrum	Durham	North Carolina	-78.89538394	35.99496256	27701	300ÃƒÆ’Ã†â€™Ãƒâ€ Ã¢â‚¬â„¢ÃƒÆ’Ã¢â‚¬Å¡Ãƒâ€šÃ‚Â398 Holloway St	Downtown	NA	27.94	good	NA	naturally_occurring	NA	15.24 to 30.48 cm	Durham	NA	NA	NA	NA	NA	NA	NA
2890742	NA	03/30/2020	edit_date	Common crapemyrtle	Lagerstroemia	Durham	North Carolina	-78.89662974	36.02317183	27704	Northgate Park	NA	NA	40.64	good	NA	no_info	NA	30.48 to 45.72 cm	Durham	NA	NA	NA	NA	NA	NA	NA
2831862	2017to2018	05/26/2020	edit_date	Ginkgo	Ginkgo biloba	Durham	North Carolina	-78.91345552	36.01519215	27705	1300?1304 Englewood Ave	Walltown	NA	2.54	good	NA	introduced	NA	0 to 15.24 cm	Durham	NA	NA	NA	NA	NA	NA	NA
2944220	2019to2020	03/05/2020	edit_date	European hornbeam	Carpinus betulus	Durham	North Carolina	-78.90156493	35.99794295	27701	212 Foster St	Downtown	NA	2.54	good	NA	introduced	NA	0 to 15.24 cm	Durham	NA	NA	NA	NA	NA	NA	NA
2890743	NA	03/30/2020	edit_date	Common crapemyrtle	Lagerstroemia	Durham	North Carolina	-78.89664022	36.02321207	27704	Northgate Park	NA	NA	40.64	good	NA	no_info	NA	30.48 to 45.72 cm	Durham	NA	NA	NA	NA	NA	NA	NA
2944219	2019to2020	03/05/2020	edit_date	Common crapemyrtle	Lagerstroemia	Durham	North Carolina	-78.90156694	35.99798689	27701	212 Foster St	Downtown	NA	7.62	good	NA	no_info	NA	0 to 15.24 cm	Durham	NA	NA	NA	NA	NA	NA	NA
2890744	NA	03/30/2020	edit_date	Common crapemyrtle	Lagerstroemia	Durham	North Carolina	-78.89667765	36.02322897	27704	Northgate Park	NA	NA	40.64	good	NA	no_info	NA	30.48 to 45.72 cm	Durham	NA	NA	NA	NA	NA	NA	NA
2851469	NA	03/30/2020	edit_date	Common crapemyrtle	Lagerstroemia	Durham	North Carolina	-78.93027141	36.00870973	27701	2601ÃƒÆ’Ã†â€™Ãƒâ€ Ã¢â‚¬â„¢ÃƒÆ’Ã¢â‚¬Å¡Ãƒâ€šÃ‚Â2699 W Main St	Old west durham	NA	66.04	good	NA	no_info	NA	60.96 to 76.2 cm	Durham	NA	NA	NA	NA	NA	NA	NA
2831864	NA	03/30/2020	edit_date	Chinese elm	Ulmus parvifolia	Durham	North Carolina	-78.91366662	36.01508151	27705	1303 Englewood Ave	Walltown	NA	5.08	fair	NA	introduced	NA	0 to 15.24 cm	Durham	NA	NA	NA	NA	NA	NA	NA
2890745	NA	03/30/2020	edit_date	Common crapemyrtle	Lagerstroemia	Durham	North Carolina	-78.89671207	36.02320753	27704	Northgate Park	NA	NA	15.24	good	NA	no_info	NA	0 to 15.24 cm	Durham	NA	NA	NA	NA	NA	NA	NA
2304011	NA	03/30/2020	edit_date	Shumard oak	Quercus shumardii	Durham	North Carolina	-78.91220927	36.00843045	27701	1111 Urban Ave	Walltown	NA	20.32	excellent	NA	naturally_occurring	NA	15.24 to 30.48 cm	Durham	NA	NA	NA	NA	NA	NA	NA
2846799	NA	03/30/2020	edit_date	Red maple	Acer rubrum	Durham	North Carolina	-78.89543071	35.99515389	27701	383 Holloway St	Downtown	NA	40.64	good	NA	naturally_occurring	NA	30.48 to 45.72 cm	Durham	NA	NA	NA	NA	NA	NA	NA
2851470	NA	03/30/2020	edit_date	Common crapemyrtle	Lagerstroemia	Durham	North Carolina	-78.93028961	36.00872374	27701	2601ÃƒÆ’Ã†â€™Ãƒâ€ Ã¢â‚¬â„¢ÃƒÆ’Ã¢â‚¬Å¡Ãƒâ€šÃ‚Â2699 W Main St	Old west durham	NA	53.34	good	NA	no_info	NA	45.72 to 60.96 cm	Durham	NA	NA	NA	NA	NA	NA	NA
2851471	NA	03/30/2020	edit_date	Common crapemyrtle	Lagerstroemia	Durham	North Carolina	-78.93032319	36.008744	27701	2601ÃƒÆ’Ã†â€™Ãƒâ€ Ã¢â‚¬â„¢ÃƒÆ’Ã¢â‚¬Å¡Ãƒâ€šÃ‚Â2699 W Main St	Old west durham	NA	53.34	good	NA	no_info	NA	45.72 to 60.96 cm	Durham	NA	NA	NA	NA	NA	NA	NA
2851472	NA	03/30/2020	edit_date	Common crapemyrtle	Lagerstroemia	Durham	North Carolina	-78.9303565	36.00877145	27701	2601ÃƒÆ’Ã†â€™Ãƒâ€ Ã¢â‚¬â„¢ÃƒÆ’Ã¢â‚¬Å¡Ãƒâ€šÃ‚Â2699 W Main St	Old west durham	NA	66.04	good	NA	no_info	NA	60.96 to 76.2 cm	Durham	NA	NA	NA	NA	NA	NA	NA
2270596	NA	06/28/2020	edit_date	Chinese elm	Ulmus parvifolia	Durham	North Carolina	-78.89683217	36.02318642	27704	405 W Lavender Ave	NA	Northgate park	15.24	excellent	NA	introduced	NA	0 to 15.24 cm	Durham	NA	NA	NA	NA	NA	NA	NA
2890746	NA	03/30/2020	edit_date	Kousa dogwood	Cornus kousa	Durham	North Carolina	-78.89651074	36.02324658	27704	2519 Acadia St	NA	NA	17.78	good	NA	introduced	NA	15.24 to 30.48 cm	Durham	NA	NA	NA	NA	NA	NA	NA
2846800	NA	03/30/2020	edit_date	Red maple	Acer rubrum	Durham	North Carolina	-78.89557824	35.99520381	27701	309 N Queen St	Downtown	NA	33.02	fair	NA	naturally_occurring	NA	30.48 to 45.72 cm	Durham	NA	NA	NA	NA	NA	NA	NA
2851473	NA	03/30/2020	edit_date	Common crapemyrtle	Lagerstroemia	Durham	North Carolina	-78.93039186	36.00878977	27701	2601ÃƒÆ’Ã†â€™Ãƒâ€ Ã¢â‚¬â„¢ÃƒÆ’Ã¢â‚¬Å¡Ãƒâ€šÃ‚Â2699 W Main St	Old west durham	NA	78.74	good	NA	no_info	NA	more than 76.2 cm	Durham	NA	NA	NA	NA	NA	NA	NA
2846801	NA	03/30/2020	edit_date	Red maple	Acer rubrum	Durham	North Carolina	-78.89568821	35.99507577	27701	370 Holloway St	Downtown	NA	33.02	fair	NA	naturally_occurring	NA	30.48 to 45.72 cm	Durham	NA	NA	NA	NA	NA	NA	NA
2851474	NA	03/30/2020	edit_date	Common crapemyrtle	Lagerstroemia	Durham	North Carolina	-78.93043244	36.00882239	27701	2601ÃƒÆ’Ã†â€™Ãƒâ€ Ã¢â‚¬â„¢ÃƒÆ’Ã¢â‚¬Å¡Ãƒâ€šÃ‚Â2699 W Main St	Old west durham	NA	53.34	good	NA	no_info	NA	45.72 to 60.96 cm	Durham	NA	NA	NA	NA	NA	NA	NA
2890747	NA	03/30/2020	edit_date	Common crapemyrtle	Lagerstroemia	Durham	North Carolina	-78.89633963	36.02314466	27704	2519 Acadia St	NA	NA	78.74	good	NA	no_info	NA	more than 76.2 cm	Durham	NA	NA	NA	NA	NA	NA	NA
2890748	NA	03/30/2020	edit_date	Kousa dogwood	Cornus kousa	Durham	North Carolina	-78.8963019	36.02319348	27704	2519 Acadia St	NA	NA	20.32	good	NA	introduced	NA	15.24 to 30.48 cm	Durham	NA	NA	NA	NA	NA	NA	NA
2847496	NA	03/30/2020	edit_date	Common crapemyrtle	Lagerstroemia	Durham	North Carolina	-78.90374556	35.99793264	27701	114 Morris St	Downtown	NA	27.94	good	NA	no_info	NA	15.24 to 30.48 cm	Durham	NA	NA	NA	NA	NA	NA	NA
2851475	NA	03/30/2020	edit_date	Willow oak	Quercus phellos	Durham	North Carolina	-78.93047817	36.00885318	27701	2601ÃƒÆ’Ã†â€™Ãƒâ€ Ã¢â‚¬â„¢ÃƒÆ’Ã¢â‚¬Å¡Ãƒâ€šÃ‚Â2699 W Main St	Old west durham	NA	30.48	good	NA	naturally_occurring	NA	15.24 to 30.48 cm	Durham	NA	NA	NA	NA	NA	NA	NA
2847497	NA	03/30/2020	edit_date	Common crapemyrtle	Lagerstroemia	Durham	North Carolina	-78.90375227	35.99786537	27701	114 Morris St	Downtown	NA	15.24	good	NA	no_info	NA	0 to 15.24 cm	Durham	NA	NA	NA	NA	NA	NA	NA
2851476	NA	03/30/2020	edit_date	Common crapemyrtle	Lagerstroemia	Durham	North Carolina	-78.93051393	36.0088737	27701	2601ÃƒÆ’Ã†â€™Ãƒâ€ Ã¢â‚¬â„¢ÃƒÆ’Ã¢â‚¬Å¡Ãƒâ€šÃ‚Â2699 W Main St	Old west durham	NA	33.02	good	NA	no_info	NA	30.48 to 45.72 cm	Durham	NA	NA	NA	NA	NA	NA	NA
2890749	NA	03/30/2020	edit_date	Kousa dogwood	Cornus kousa	Durham	North Carolina	-78.89638335	36.02326297	27704	2519 Acadia St	NA	NA	33.02	good	NA	introduced	NA	30.48 to 45.72 cm	Durham	NA	NA	NA	NA	NA	NA	NA
2749057	2017to2018	05/26/2020	edit_date	Overcup oak	Quercus lyrata	Durham	North Carolina	-78.88381606	35.98946426	27703	1320 Taylor St	Old east durham	NA	7.62	excellent	16.4042	naturally_occurring	13.71 to 18.29 m	0 to 15.24 cm	Durham	NA	NA	NA	NA	NA	NA	NA
2851477	NA	03/30/2020	edit_date	Common crapemyrtle	Lagerstroemia	Durham	North Carolina	-78.93054325	36.00889752	27701	2601ÃƒÆ’Ã†â€™Ãƒâ€ Ã¢â‚¬â„¢ÃƒÆ’Ã¢â‚¬Å¡Ãƒâ€šÃ‚Â2699 W Main St	Old west durham	NA	33.02	good	NA	no_info	NA	30.48 to 45.72 cm	Durham	NA	NA	NA	NA	NA	NA	NA
2836011	NA	03/30/2020	edit_date	Pond cypress	Taxodium ascendens	Durham	North Carolina	-78.91092986	36.00762656	27701	610 Watts St	Walltown	NA	5.08	good	NA	naturally_occurring	NA	0 to 15.24 cm	Durham	NA	NA	NA	NA	NA	NA	NA
2847499	NA	03/30/2020	edit_date	Littleleaf linden	Tilia cordata	Durham	North Carolina	-78.90388906	35.9978122	27701	155 Morris St	Downtown	NA	33.02	fair	NA	introduced	NA	30.48 to 45.72 cm	Durham	NA	NA	NA	NA	NA	NA	NA
2851478	NA	03/30/2020	edit_date	Common crapemyrtle	Lagerstroemia	Durham	North Carolina	-78.93059488	36.00893379	27701	2601ÃƒÆ’Ã†â€™Ãƒâ€ Ã¢â‚¬â„¢ÃƒÆ’Ã¢â‚¬Å¡Ãƒâ€šÃ‚Â2699 W Main St	Old west durham	NA	33.02	good	NA	no_info	NA	30.48 to 45.72 cm	Durham	NA	NA	NA	NA	NA	NA	NA
2249603	NA	03/30/2020	edit_date	Willow oak	Quercus phellos	Durham	North Carolina	-78.92897218	36.01445992	27705	1018 Oakland Avenue	Old west durham	NA	91.44	good	NA	naturally_occurring	NA	more than 76.2 cm	Durham	NA	NA	NA	NA	NA	NA	NA
2890750	NA	06/28/2020	edit_date	White oak	Quercus alba	Durham	North Carolina	-78.89651913	36.02331799	27704	2519 Acadia St	NA	NA	3.81	good	NA	naturally_occurring	NA	0 to 15.24 cm	Durham	NA	NA	NA	NA	NA	NA	NA
2847500	NA	03/30/2020	edit_date	Common crapemyrtle	Lagerstroemia	Durham	North Carolina	-78.90375897	35.99778942	27701	114 Morris St	Downtown	NA	33.02	good	NA	no_info	NA	30.48 to 45.72 cm	Durham	NA	NA	NA	NA	NA	NA	NA
2851479	NA	03/30/2020	edit_date	Willow oak	Quercus phellos	Durham	North Carolina	-78.93065387	36.0089887	27701	2601ÃƒÆ’Ã†â€™Ãƒâ€ Ã¢â‚¬â„¢ÃƒÆ’Ã¢â‚¬Å¡Ãƒâ€šÃ‚Â2699 W Main St	Old west durham	NA	35.56	good	NA	naturally_occurring	NA	30.48 to 45.72 cm	Durham	NA	NA	NA	NA	NA	NA	NA
2249714	NA	03/30/2020	edit_date	Willow oak	Quercus phellos	Durham	North Carolina	-78.92895162	36.0148992	27705	1030 Oakland Ave	Old west durham	NA	88.9	fair	NA	naturally_occurring	NA	more than 76.2 cm	Durham	NA	NA	NA	NA	NA	NA	NA
2836013	NA	03/30/2020	edit_date	Pond cypress	Taxodium ascendens	Durham	North Carolina	-78.91085073	36.00762765	27701	610 Watts St	Walltown	NA	7.62	good	NA	naturally_occurring	NA	0 to 15.24 cm	Durham	NA	NA	NA	NA	NA	NA	NA
2248595	NA	03/30/2020	edit_date	Red maple	Acer rubrum	Durham	North Carolina	-78.9289476	36.01496538	27705	1030 Oakland Ave	Old west durham	NA	7.62	good	NA	naturally_occurring	NA	0 to 15.24 cm	Durham	NA	NA	NA	NA	NA	NA	NA
2270601	NA	06/28/2020	edit_date	Chinese elm	Ulmus parvifolia	Durham	North Carolina	-78.89622164	36.02340841	27704	301-399 West Lavender Avenue	NA	Northgate park	17.78	good	NA	introduced	NA	15.24 to 30.48 cm	Durham	NA	NA	NA	NA	NA	NA	NA
2846802	NA	03/30/2020	edit_date	Red maple	Acer rubrum	Durham	North Carolina	-78.89588803	35.99532533	27701	309 N Queen St	Downtown	NA	27.94	good	NA	naturally_occurring	NA	15.24 to 30.48 cm	Durham	NA	NA	NA	NA	NA	NA	NA
2847501	NA	03/30/2020	edit_date	Common crapemyrtle	Lagerstroemia	Durham	North Carolina	-78.90375897	35.99771672	27701	114 Morris St	Downtown	NA	27.94	good	NA	no_info	NA	15.24 to 30.48 cm	Durham	NA	NA	NA	NA	NA	NA	NA
2851480	NA	03/30/2020	edit_date	Sawtooth oak	Quercus acutissima	Durham	North Carolina	-78.93073811	36.00906177	27701	2601ÃƒÆ’Ã†â€™Ãƒâ€ Ã¢â‚¬â„¢ÃƒÆ’Ã¢â‚¬Å¡Ãƒâ€šÃ‚Â2699 W Main St	Old west durham	NA	33.02	good	NA	introduced	NA	30.48 to 45.72 cm	Durham	NA	NA	NA	NA	NA	NA	NA
2908505	NA	03/30/2020	edit_date	Callery pear	Pyrus calleryana	Durham	North Carolina	-78.87337031	36.03118921	27704	1211 Orchard Way	NA	NA	38.1	fair	NA	introduced	NA	30.48 to 45.72 cm	Durham	NA	NA	NA	NA	NA	NA	NA
2840195	2017to2018	05/26/2020	edit_date	Overcup oak	Quercus lyrata	Durham	North Carolina	-78.88387977	35.98949017	27703	1302 Taylor St	Old east durham	NA	7.62	good	NA	naturally_occurring	NA	0 to 15.24 cm	Durham	NA	NA	NA	NA	NA	NA	NA
2836014	NA	03/30/2020	edit_date	Pond cypress	Taxodium ascendens	Durham	North Carolina	-78.91076356	36.00773505	27701	1086 Dacian Ave	Walltown	NA	7.62	good	NA	naturally_occurring	NA	0 to 15.24 cm	Durham	NA	NA	NA	NA	NA	NA	NA
2270602	NA	06/28/2020	edit_date	Chinese elm	Ulmus parvifolia	Durham	North Carolina	-78.89611238	36.02341222	27704	301-399 West Lavender Avenue	NA	Northgate park	17.78	excellent	NA	introduced	NA	15.24 to 30.48 cm	Durham	NA	NA	NA	NA	NA	NA	NA
2850360	NA	03/30/2020	edit_date	Purple leaf plum	Prunus cerasifera	Durham	North Carolina	-78.92894352	36.01509316	27705	1036 Oakland Ave	Old west durham	NA	20.32	fair	NA	introduced	NA	15.24 to 30.48 cm	Durham	NA	NA	NA	NA	NA	NA	NA
2851481	NA	03/30/2020	edit_date	Common crapemyrtle	Lagerstroemia	Durham	North Carolina	-78.93077492	36.00909283	27701	2601ÃƒÆ’Ã†â€™Ãƒâ€ Ã¢â‚¬â„¢ÃƒÆ’Ã¢â‚¬Å¡Ãƒâ€šÃ‚Â2699 W Main St	Old west durham	NA	27.94	good	NA	no_info	NA	15.24 to 30.48 cm	Durham	NA	NA	NA	NA	NA	NA	NA
2847502	NA	03/30/2020	edit_date	Common crapemyrtle	Lagerstroemia	Durham	North Carolina	-78.90376434	35.99765759	27701	114 Morris St	Downtown	NA	33.02	good	NA	no_info	NA	30.48 to 45.72 cm	Durham	NA	NA	NA	NA	NA	NA	NA
2836015	NA	03/30/2020	edit_date	Pond cypress	Taxodium ascendens	Durham	North Carolina	-78.91077295	36.00762222	27701	610 Watts St	Walltown	NA	7.62	good	NA	naturally_occurring	NA	0 to 15.24 cm	Durham	NA	NA	NA	NA	NA	NA	NA
2851482	NA	03/30/2020	edit_date	Common crapemyrtle	Lagerstroemia	Durham	North Carolina	-78.93081406	36.00911346	27701	2601ÃƒÆ’Ã†â€™Ãƒâ€ Ã¢â‚¬â„¢ÃƒÆ’Ã¢â‚¬Å¡Ãƒâ€šÃ‚Â2699 W Main St	Old west durham	NA	27.94	good	NA	no_info	NA	15.24 to 30.48 cm	Durham	NA	NA	NA	NA	NA	NA	NA
2846803	NA	03/30/2020	edit_date	Red maple	Acer rubrum	Durham	North Carolina	-78.8961207	35.99539233	27701	301ÃƒÆ’Ã†â€™Ãƒâ€ Ã¢â‚¬â„¢ÃƒÆ’Ã¢â‚¬Å¡Ãƒâ€šÃ‚Â399 Holloway St	Downtown	NA	27.94	good	NA	naturally_occurring	NA	15.24 to 30.48 cm	Durham	NA	NA	NA	NA	NA	NA	NA
2249426	NA	03/30/2020	edit_date	Willow oak	Quercus phellos	Durham	North Carolina	-78.92907816	36.01546959	27705	1043 Oakland Avenue	Old west durham	NA	78.74	fair	NA	naturally_occurring	NA	more than 76.2 cm	Durham	NA	NA	NA	NA	NA	NA	NA
2847504	NA	03/30/2020	edit_date	Common crapemyrtle	Lagerstroemia	Durham	North Carolina	-78.90377775	35.99760063	27701	114 Morris St	Downtown	NA	15.24	fair	NA	no_info	NA	0 to 15.24 cm	Durham	NA	NA	NA	NA	NA	NA	NA
2851483	NA	03/30/2020	edit_date	Shumard oak	Quercus shumardii	Durham	North Carolina	-78.93084862	36.00914679	27701	2601ÃƒÆ’Ã†â€™Ãƒâ€ Ã¢â‚¬â„¢ÃƒÆ’Ã¢â‚¬Å¡Ãƒâ€šÃ‚Â2699 W Main St	Old west durham	NA	53.34	good	NA	naturally_occurring	NA	45.72 to 60.96 cm	Durham	NA	NA	NA	NA	NA	NA	NA
2840198	2017to2018	05/26/2020	edit_date	Overcup oak	Quercus lyrata	Durham	North Carolina	-78.88374567	35.98944311	27703	1328 Taylor St	Old east durham	NA	2.54	good	NA	naturally_occurring	NA	0 to 15.24 cm	Durham	NA	NA	NA	NA	NA	NA	NA
2836017	NA	03/30/2020	edit_date	Pond cypress	Taxodium ascendens	Durham	North Carolina	-78.91070589	36.00761788	27701	1029 Dacian Ave	Walltown	NA	7.62	good	NA	naturally_occurring	NA	0 to 15.24 cm	Durham	NA	NA	NA	NA	NA	NA	NA
2847505	NA	03/30/2020	edit_date	Yellowwood	Cladrastis kentukea	Durham	North Carolina	-78.90383045	35.99708332	27701	100ÃƒÆ’Ã†â€™Ãƒâ€ Ã¢â‚¬â„¢ÃƒÆ’Ã¢â‚¬Å¡Ãƒâ€šÃ‚Â114 Morris St	Downtown	NA	10.16	fair	NA	naturally_occurring	NA	0 to 15.24 cm	Durham	NA	NA	NA	NA	NA	NA	NA
2850361	NA	03/30/2020	edit_date	Common crapemyrtle	Lagerstroemia	Durham	North Carolina	-78.92875046	36.01585163	27705	2211 Englewood Ave	Old west durham	NA	22.86	good	NA	no_info	NA	15.24 to 30.48 cm	Durham	NA	NA	NA	NA	NA	NA	NA
2908506	NA	03/30/2020	edit_date	Callery pear	Pyrus calleryana	Durham	North Carolina	-78.87330915	36.03118695	27704	1211 Orchard Way	NA	NA	25.4	poor	NA	introduced	NA	15.24 to 30.48 cm	Durham	NA	NA	NA	NA	NA	NA	NA
2846805	NA	03/30/2020	edit_date	Red maple	Acer rubrum	Durham	North Carolina	-78.89621683	35.99526084	27701	300ÃƒÆ’Ã†â€™Ãƒâ€ Ã¢â‚¬â„¢ÃƒÆ’Ã¢â‚¬Å¡Ãƒâ€šÃ‚Â398 Holloway St	Downtown	NA	27.94	good	NA	naturally_occurring	NA	15.24 to 30.48 cm	Durham	NA	NA	NA	NA	NA	NA	NA
2851484	NA	03/30/2020	edit_date	Common crapemyrtle	Lagerstroemia	Durham	North Carolina	-78.9310004	36.00927843	27701	2701ÃƒÆ’Ã†â€™Ãƒâ€ Ã¢â‚¬â„¢ÃƒÆ’Ã¢â‚¬Å¡Ãƒâ€šÃ‚Â2799 W Main St	Old west durham	NA	53.34	good	NA	no_info	NA	45.72 to 60.96 cm	Durham	NA	NA	NA	NA	NA	NA	NA
2890752	NA	03/30/2020	edit_date	Common crapemyrtle	Lagerstroemia	Durham	North Carolina	-78.89520273	36.02223517	27704	2510 Acadia St	NA	NA	66.04	good	NA	no_info	NA	60.96 to 76.2 cm	Durham	NA	NA	NA	NA	NA	NA	NA
2836018	NA	03/30/2020	edit_date	Pond cypress	Taxodium ascendens	Durham	North Carolina	-78.91069248	36.00773505	27701	1082 Dacian Ave	Walltown	NA	7.62	fair	NA	naturally_occurring	NA	0 to 15.24 cm	Durham	NA	NA	NA	NA	NA	NA	NA
2908507	NA	03/30/2020	edit_date	Common crapemyrtle	Lagerstroemia	Durham	North Carolina	-78.87305117	36.03100398	27704	1212 Orchard Way	NA	NA	27.94	good	NA	no_info	NA	15.24 to 30.48 cm	Durham	NA	NA	NA	NA	NA	NA	NA
2850362	NA	03/30/2020	edit_date	Common crapemyrtle	Lagerstroemia	Durham	North Carolina	-78.92862573	36.01584295	27705	2209 Englewood Ave	Old west durham	NA	27.94	good	NA	no_info	NA	15.24 to 30.48 cm	Durham	NA	NA	NA	NA	NA	NA	NA
2851485	NA	03/30/2020	edit_date	Common crapemyrtle	Lagerstroemia	Durham	North Carolina	-78.93104089	36.00931333	27701	2701ÃƒÆ’Ã†â€™Ãƒâ€ Ã¢â‚¬â„¢ÃƒÆ’Ã¢â‚¬Å¡Ãƒâ€šÃ‚Â2799 W Main St	Old west durham	NA	66.04	good	NA	no_info	NA	60.96 to 76.2 cm	Durham	NA	NA	NA	NA	NA	NA	NA
2851486	NA	03/30/2020	edit_date	Common crapemyrtle	Lagerstroemia	Durham	North Carolina	-78.93107785	36.00935241	27701	2701ÃƒÆ’Ã†â€™Ãƒâ€ Ã¢â‚¬â„¢ÃƒÆ’Ã¢â‚¬Å¡Ãƒâ€šÃ‚Â2799 W Main St	Old west durham	NA	53.34	good	NA	no_info	NA	45.72 to 60.96 cm	Durham	NA	NA	NA	NA	NA	NA	NA
2850364	NA	03/30/2020	edit_date	Common crapemyrtle	Lagerstroemia	Durham	North Carolina	-78.92852984	36.01593732	27705	2208 Englewood Ave	Old west durham	NA	15.24	good	NA	no_info	NA	0 to 15.24 cm	Durham	NA	NA	NA	NA	NA	NA	NA
2851487	NA	03/30/2020	edit_date	Shumard oak	Quercus shumardii	Durham	North Carolina	-78.93113382	36.00940622	27701	2701ÃƒÆ’Ã†â€™Ãƒâ€ Ã¢â‚¬â„¢ÃƒÆ’Ã¢â‚¬Å¡Ãƒâ€šÃ‚Â2799 W Main St	Old west durham	NA	48.26	good	NA	naturally_occurring	NA	45.72 to 60.96 cm	Durham	NA	NA	NA	NA	NA	NA	NA
2890754	NA	03/30/2020	edit_date	Red maple	Acer rubrum	Durham	North Carolina	-78.89530092	36.02232225	27704	2510 Acadia St	NA	NA	53.34	fair	NA	naturally_occurring	NA	45.72 to 60.96 cm	Durham	NA	NA	NA	NA	NA	NA	NA
2836021	NA	03/30/2020	edit_date	Pond cypress	Taxodium ascendens	Durham	North Carolina	-78.91063347	36.00761897	27701	1029 Dacian Ave	Walltown	NA	7.62	good	NA	naturally_occurring	NA	0 to 15.24 cm	Durham	NA	NA	NA	NA	NA	NA	NA
2850365	NA	03/30/2020	edit_date	Common crapemyrtle	Lagerstroemia	Durham	North Carolina	-78.928499	36.01593678	27705	2208 Englewood Ave	Old west durham	NA	15.24	good	NA	no_info	NA	0 to 15.24 cm	Durham	NA	NA	NA	NA	NA	NA	NA
2851488	NA	03/30/2020	edit_date	Sawtooth oak	Quercus acutissima	Durham	North Carolina	-78.93120721	36.00948839	27701	2701ÃƒÆ’Ã†â€™Ãƒâ€ Ã¢â‚¬â„¢ÃƒÆ’Ã¢â‚¬Å¡Ãƒâ€šÃ‚Â2799 W Main St	Old west durham	NA	27.94	good	NA	introduced	NA	15.24 to 30.48 cm	Durham	NA	NA	NA	NA	NA	NA	NA
2908508	NA	03/30/2020	edit_date	Western catalpa	Catalpa speciosa	Durham	North Carolina	-78.87299283	36.02831938	27704	1300 Stedman St	NA	NA	30.48	good	NA	introduced	NA	15.24 to 30.48 cm	Durham	NA	NA	NA	NA	NA	NA	NA
2270252	NA	03/30/2020	edit_date	Pin oak	Quercus palustris	Durham	North Carolina	-78.89489108	36.02180429	27704	2501-2511 Acadia Street	NA	Northgate park	76.2	good	NA	naturally_occurring	NA	60.96 to 76.2 cm	Durham	NA	NA	NA	NA	NA	NA	NA
2840202	2017to2018	05/26/2020	edit_date	Overcup oak	Quercus lyrata	Durham	North Carolina	-78.88363471	35.98939853	27703	1304 Taylor St	Old east durham	NA	2.54	good	NA	naturally_occurring	NA	0 to 15.24 cm	Durham	NA	NA	NA	NA	NA	NA	NA
2890755	NA	03/30/2020	edit_date	American hornbeam	Carpinus caroliniana	Durham	North Carolina	-78.89385626	36.02183601	27704	2501 Shenandoah Ave	NA	NA	5.08	good	NA	naturally_occurring	NA	0 to 15.24 cm	Durham	NA	NA	NA	NA	NA	NA	NA
2304627	NA	03/30/2020	edit_date	Chinese elm	Ulmus parvifolia	Durham	North Carolina	-78.91052485	36.00773613	27701	1076 Dacian Ave	Walltown	NA	7.62	excellent	NA	introduced	NA	0 to 15.24 cm	Durham	NA	NA	NA	NA	NA	NA	NA
2850366	NA	03/30/2020	edit_date	Common crapemyrtle	Lagerstroemia	Durham	North Carolina	-78.92846413	36.01593407	27705	2208 Englewood Ave	Old west durham	NA	15.24	good	NA	no_info	NA	0 to 15.24 cm	Durham	NA	NA	NA	NA	NA	NA	NA
2851489	NA	03/30/2020	edit_date	Sawtooth oak	Quercus acutissima	Durham	North Carolina	-78.93130855	36.00957487	27701	2701ÃƒÆ’Ã†â€™Ãƒâ€ Ã¢â‚¬â„¢ÃƒÆ’Ã¢â‚¬Å¡Ãƒâ€šÃ‚Â2799 W Main St	Old west durham	NA	30.48	good	NA	introduced	NA	15.24 to 30.48 cm	Durham	NA	NA	NA	NA	NA	NA	NA
2908509	NA	03/30/2020	edit_date	Loblolly pine	Pinus taeda	Durham	North Carolina	-78.87243464	36.02833588	27704	1307 Stedman St	NA	NA	33.02	good	NA	naturally_occurring	NA	30.48 to 45.72 cm	Durham	NA	NA	NA	NA	NA	NA	NA
2890756	NA	03/30/2020	edit_date	Eastern red cedar	Juniperus virginiana	Durham	North Carolina	-78.89372666	36.02186206	27704	2500 Shenandoah Ave	NA	NA	7.62	good	NA	naturally_occurring	NA	0 to 15.24 cm	Durham	NA	NA	NA	NA	NA	NA	NA
2850367	NA	03/30/2020	edit_date	Common crapemyrtle	Lagerstroemia	Durham	North Carolina	-78.92842859	36.0159319	27705	2208 Englewood Ave	Old west durham	NA	15.24	good	NA	no_info	NA	0 to 15.24 cm	Durham	NA	NA	NA	NA	NA	NA	NA
2851490	NA	03/30/2020	edit_date	Common crapemyrtle	Lagerstroemia	Durham	North Carolina	-78.93133412	36.00959999	27701	2701ÃƒÆ’Ã†â€™Ãƒâ€ Ã¢â‚¬â„¢ÃƒÆ’Ã¢â‚¬Å¡Ãƒâ€šÃ‚Â2799 W Main St	Old west durham	NA	27.94	good	NA	no_info	NA	15.24 to 30.48 cm	Durham	NA	NA	NA	NA	NA	NA	NA
2851491	NA	03/30/2020	edit_date	Common crapemyrtle	Lagerstroemia	Durham	North Carolina	-78.9313477	36.00962589	27701	2701ÃƒÆ’Ã†â€™Ãƒâ€ Ã¢â‚¬â„¢ÃƒÆ’Ã¢â‚¬Å¡Ãƒâ€šÃ‚Â2799 W Main St	Old west durham	NA	22.86	good	NA	no_info	NA	15.24 to 30.48 cm	Durham	NA	NA	NA	NA	NA	NA	NA
2850368	NA	03/30/2020	edit_date	Common crapemyrtle	Lagerstroemia	Durham	North Carolina	-78.92843395	36.01583861	27705	2207 Englewood Ave	Old west durham	NA	27.94	good	NA	no_info	NA	15.24 to 30.48 cm	Durham	NA	NA	NA	NA	NA	NA	NA
2303892	NA	03/30/2020	edit_date	Water oak	Quercus nigra	Durham	North Carolina	-78.91042158	36.00773179	27701	1074 Dacian Ave	Walltown	NA	50.8	fair	NA	naturally_occurring	NA	45.72 to 60.96 cm	Durham	NA	NA	NA	NA	NA	NA	NA
2850369	NA	03/30/2020	edit_date	Common crapemyrtle	Lagerstroemia	Durham	North Carolina	-78.92839104	36.01583698	27705	2207 Englewood Ave	Old west durham	NA	27.94	good	NA	no_info	NA	15.24 to 30.48 cm	Durham	NA	NA	NA	NA	NA	NA	NA
2851492	NA	03/30/2020	edit_date	Common crapemyrtle	Lagerstroemia	Durham	North Carolina	-78.9313783	36.00963645	27701	2701ÃƒÆ’Ã†â€™Ãƒâ€ Ã¢â‚¬â„¢ÃƒÆ’Ã¢â‚¬Å¡Ãƒâ€šÃ‚Â2799 W Main St	Old west durham	NA	27.94	good	NA	no_info	NA	15.24 to 30.48 cm	Durham	NA	NA	NA	NA	NA	NA	NA
2908510	NA	03/30/2020	edit_date	Sweetgum	Liquidambar styraciflua	Durham	North Carolina	-78.87214048	36.02831188	27704	1311 Stedman St	NA	NA	78.74	fair	NA	naturally_occurring	NA	more than 76.2 cm	Durham	NA	NA	NA	NA	NA	NA	NA
2947616	NA	06/19/2020	edit_date	Apple	Malus	Durham	North Carolina	-78.89415701	35.91781708	27713	1412 Vanguard Pl	NA	NA	25.4	good	NA	no_info	NA	15.24 to 30.48 cm	Durham	NA	NA	NA	NA	NA	NA	NA
2836024	NA	03/30/2020	edit_date	Common crapemyrtle	Lagerstroemia	Durham	North Carolina	-78.9105463	36.00762548	27701	1025 Dacian Ave	Walltown	NA	10.16	good	NA	no_info	NA	0 to 15.24 cm	Durham	NA	NA	NA	NA	NA	NA	NA
2851493	NA	03/30/2020	edit_date	Sawtooth oak	Quercus acutissima	Durham	North Carolina	-78.93139298	36.00966707	27701	2701ÃƒÆ’Ã†â€™Ãƒâ€ Ã¢â‚¬â„¢ÃƒÆ’Ã¢â‚¬Å¡Ãƒâ€šÃ‚Â2799 W Main St	Old west durham	NA	40.64	good	NA	introduced	NA	30.48 to 45.72 cm	Durham	NA	NA	NA	NA	NA	NA	NA
2851494	NA	03/30/2020	edit_date	Common crapemyrtle	Lagerstroemia	Durham	North Carolina	-78.93142114	36.00969021	27701	2701ÃƒÆ’Ã†â€™Ãƒâ€ Ã¢â‚¬â„¢ÃƒÆ’Ã¢â‚¬Å¡Ãƒâ€šÃ‚Â2799 W Main St	Old west durham	NA	27.94	good	NA	no_info	NA	15.24 to 30.48 cm	Durham	NA	NA	NA	NA	NA	NA	NA
2947617	NA	06/19/2020	edit_date	Black gum	Nyssa sylvatica	Durham	North Carolina	-78.89347939	35.91887024	27713	24ÃƒÆ’Ã†â€™Ãƒâ€šÃ‚Â¢ÃƒÆ’Ã‚Â¢ÃƒÂ¢Ã¢â€šÂ¬Ã…Â¡Ãƒâ€šÃ‚Â¬ÃƒÆ’Ã‚Â¢ÃƒÂ¢Ã¢â‚¬Å¡Ã‚Â¬Ãƒâ€¦Ã¢â‚¬Å“98 Meadhall Ct	NA	NA	25.4	good	NA	naturally_occurring	NA	15.24 to 30.48 cm	Durham	NA	NA	NA	NA	NA	NA	NA
2305593	NA	03/30/2020	edit_date	Chinese pistache	Pistacia chinensis	Durham	North Carolina	-78.89971018	35.99697458	27701	401 E Chapel Hill St	Downtown	NA	27.94	good	NA	introduced	NA	15.24 to 30.48 cm	Durham	NA	NA	NA	NA	NA	NA	NA
2851496	NA	03/30/2020	edit_date	Common crapemyrtle	Lagerstroemia	Durham	North Carolina	-78.93147075	36.00973904	27701	2701ÃƒÆ’Ã†â€™Ãƒâ€ Ã¢â‚¬â„¢ÃƒÆ’Ã¢â‚¬Å¡Ãƒâ€šÃ‚Â2799 W Main St	Old west durham	NA	22.86	good	NA	no_info	NA	15.24 to 30.48 cm	Durham	NA	NA	NA	NA	NA	NA	NA
2890763	NA	03/30/2020	edit_date	Common crapemyrtle	Lagerstroemia	Durham	North Carolina	-78.89405663	36.02257963	27704	2511 Shenandoah Ave	NA	NA	27.94	good	NA	no_info	NA	15.24 to 30.48 cm	Durham	NA	NA	NA	NA	NA	NA	NA
2947618	NA	06/19/2020	edit_date	Willow oak	Quercus phellos	Durham	North Carolina	-78.89345156	35.91889805	27713	24ÃƒÆ’Ã†â€™Ãƒâ€šÃ‚Â¢ÃƒÆ’Ã‚Â¢ÃƒÂ¢Ã¢â€šÂ¬Ã…Â¡Ãƒâ€šÃ‚Â¬ÃƒÆ’Ã‚Â¢ÃƒÂ¢Ã¢â‚¬Å¡Ã‚Â¬Ãƒâ€¦Ã¢â‚¬Å“98 Meadhall Ct	NA	NA	76.2	good	NA	naturally_occurring	NA	60.96 to 76.2 cm	Durham	NA	NA	NA	NA	NA	NA	NA
2851497	NA	03/30/2020	edit_date	Common crapemyrtle	Lagerstroemia	Durham	North Carolina	-78.93149887	36.00977144	27701	2701ÃƒÆ’Ã†â€™Ãƒâ€ Ã¢â‚¬â„¢ÃƒÆ’Ã¢â‚¬Å¡Ãƒâ€šÃ‚Â2799 W Main St	Old west durham	NA	53.34	good	NA	no_info	NA	45.72 to 60.96 cm	Durham	NA	NA	NA	NA	NA	NA	NA
2947619	NA	06/19/2020	edit_date	Black gum	Nyssa sylvatica	Durham	North Carolina	-78.89340631	35.91896008	27713	43ÃƒÆ’Ã†â€™Ãƒâ€šÃ‚Â¢ÃƒÆ’Ã‚Â¢ÃƒÂ¢Ã¢â€šÂ¬Ã…Â¡Ãƒâ€šÃ‚Â¬ÃƒÆ’Ã‚Â¢ÃƒÂ¢Ã¢â‚¬Å¡Ã‚Â¬Ãƒâ€¦Ã¢â‚¬Å“99 Meadhall Ct	NA	NA	20.32	good	NA	naturally_occurring	NA	15.24 to 30.48 cm	Durham	NA	NA	NA	NA	NA	NA	NA
2851499	NA	03/30/2020	edit_date	Common crapemyrtle	Lagerstroemia	Durham	North Carolina	-78.93154899	36.00983094	27701	2701ÃƒÆ’Ã†â€™Ãƒâ€ Ã¢â‚¬â„¢ÃƒÆ’Ã¢â‚¬Å¡Ãƒâ€šÃ‚Â2799 W Main St	Old west durham	NA	53.34	good	NA	no_info	NA	45.72 to 60.96 cm	Durham	NA	NA	NA	NA	NA	NA	NA
2890766	NA	03/30/2020	edit_date	Water oak	Quercus nigra	Durham	North Carolina	-78.89313098	36.02527489	27704	2701 Farthing St	NA	NA	53.34	fair	NA	naturally_occurring	NA	45.72 to 60.96 cm	Durham	NA	NA	NA	NA	NA	NA	NA
2851500	NA	03/30/2020	edit_date	Common crapemyrtle	Lagerstroemia	Durham	North Carolina	-78.93156979	36.00985517	27701	2701ÃƒÆ’Ã†â€™Ãƒâ€ Ã¢â‚¬â„¢ÃƒÆ’Ã¢â‚¬Å¡Ãƒâ€šÃ‚Â2799 W Main St	Old west durham	NA	66.04	good	NA	no_info	NA	60.96 to 76.2 cm	Durham	NA	NA	NA	NA	NA	NA	NA
2947620	NA	06/19/2020	edit_date	Red maple	Acer rubrum	Durham	North Carolina	-78.89344763	35.91895569	27713	43ÃƒÆ’Ã†â€™Ãƒâ€šÃ‚Â¢ÃƒÆ’Ã‚Â¢ÃƒÂ¢Ã¢â€šÂ¬Ã…Â¡Ãƒâ€šÃ‚Â¬ÃƒÆ’Ã‚Â¢ÃƒÂ¢Ã¢â‚¬Å¡Ã‚Â¬Ãƒâ€¦Ã¢â‚¬Å“99 Meadhall Ct	NA	NA	30.48	good	NA	naturally_occurring	NA	15.24 to 30.48 cm	Durham	NA	NA	NA	NA	NA	NA	NA
2947621	NA	06/19/2020	edit_date	Loblolly pine	Pinus taeda	Durham	North Carolina	-78.89389375	35.92004437	27713	56ÃƒÆ’Ã†â€™Ãƒâ€šÃ‚Â¢ÃƒÆ’Ã‚Â¢ÃƒÂ¢Ã¢â€šÂ¬Ã…Â¡Ãƒâ€šÃ‚Â¬ÃƒÆ’Ã‚Â¢ÃƒÂ¢Ã¢â‚¬Å¡Ã‚Â¬Ãƒâ€¦Ã¢â‚¬Å“76 Gleewood Pl E	NA	NA	63.5	good	NA	naturally_occurring	NA	60.96 to 76.2 cm	Durham	NA	NA	NA	NA	NA	NA	NA
2947622	NA	06/19/2020	edit_date	Sweetgum	Liquidambar styraciflua	Durham	North Carolina	-78.89384291	35.9200648	27713	56ÃƒÆ’Ã†â€™Ãƒâ€šÃ‚Â¢ÃƒÆ’Ã‚Â¢ÃƒÂ¢Ã¢â€šÂ¬Ã…Â¡Ãƒâ€šÃ‚Â¬ÃƒÆ’Ã‚Â¢ÃƒÂ¢Ã¢â‚¬Å¡Ã‚Â¬Ãƒâ€¦Ã¢â‚¬Å“76 Gleewood Pl E	NA	NA	38.1	good	NA	naturally_occurring	NA	30.48 to 45.72 cm	Durham	NA	NA	NA	NA	NA	NA	NA
2890768	NA	03/30/2020	edit_date	Callery pear	Pyrus calleryana	Durham	North Carolina	-78.89419359	36.02377181	27704	114 W Lavender Ave	NA	NA	5.08	good	NA	introduced	NA	0 to 15.24 cm	Durham	NA	NA	NA	NA	NA	NA	NA
2847210	NA	03/30/2020	edit_date	Common crapemyrtle	Lagerstroemia	Durham	North Carolina	-78.89795735	36.00328533	27701	300 Northwood Cir	Downtown	NA	20.32	good	NA	no_info	NA	15.24 to 30.48 cm	Durham	NA	NA	NA	NA	NA	NA	NA
2850372	NA	03/30/2020	edit_date	River birch	Betula nigra	Durham	North Carolina	-78.92772202	36.01563634	27705	1000ÃƒÆ’Ã†â€™Ãƒâ€ Ã¢â‚¬â„¢ÃƒÆ’Ã¢â‚¬Å¡Ãƒâ€šÃ‚Â1028 Rosehill Ave	Old west durham	NA	33.02	good	NA	naturally_occurring	NA	30.48 to 45.72 cm	Durham	NA	NA	NA	NA	NA	NA	NA
2851825	NA	03/30/2020	edit_date	American holly	Ilex opaca	Durham	North Carolina	-78.87196711	36.03725521	27704	3205 Dearborn Dr	Weaver	NA	40.64	good	NA	naturally_occurring	NA	30.48 to 45.72 cm	Durham	NA	NA	NA	NA	NA	NA	NA
2851502	NA	03/30/2020	edit_date	Eastern red cedar	Juniperus virginiana	Durham	North Carolina	-78.93162061	36.00990533	27701	2701ÃƒÆ’Ã†â€™Ãƒâ€ Ã¢â‚¬â„¢ÃƒÆ’Ã¢â‚¬Å¡Ãƒâ€šÃ‚Â2799 W Main St	Old west durham	NA	53.34	good	NA	naturally_occurring	NA	45.72 to 60.96 cm	Durham	NA	NA	NA	NA	NA	NA	NA
2947623	NA	06/19/2020	edit_date	Sweetgum	Liquidambar styraciflua	Durham	North Carolina	-78.89384936	35.92007223	27713	56ÃƒÆ’Ã†â€™Ãƒâ€šÃ‚Â¢ÃƒÆ’Ã‚Â¢ÃƒÂ¢Ã¢â€šÂ¬Ã…Â¡Ãƒâ€šÃ‚Â¬ÃƒÆ’Ã‚Â¢ÃƒÂ¢Ã¢â‚¬Å¡Ã‚Â¬Ãƒâ€¦Ã¢â‚¬Å“76 Gleewood Pl E	NA	NA	35.56	good	NA	naturally_occurring	NA	30.48 to 45.72 cm	Durham	NA	NA	NA	NA	NA	NA	NA
2850373	NA	03/30/2020	edit_date	Downy serviceberry	Amelanchier arborea	Durham	North Carolina	-78.92784887	36.01551226	27705	1001ÃƒÆ’Ã†â€™Ãƒâ€ Ã¢â‚¬â„¢ÃƒÆ’Ã¢â‚¬Å¡Ãƒâ€šÃ‚Â1025 Rosehill Ave	Old west durham	NA	7.62	good	NA	naturally_occurring	NA	0 to 15.24 cm	Durham	NA	NA	NA	NA	NA	NA	NA
2890769	NA	03/30/2020	edit_date	Common crapemyrtle	Lagerstroemia	Durham	North Carolina	-78.89419556	36.02384694	27704	114 W Lavender Ave	NA	NA	10.16	good	NA	no_info	NA	0 to 15.24 cm	Durham	NA	NA	NA	NA	NA	NA	NA
2847211	NA	03/30/2020	edit_date	Common crapemyrtle	Lagerstroemia	Durham	North Carolina	-78.89796138	36.00333144	27701	819 North St	Downtown	NA	17.78	good	NA	no_info	NA	15.24 to 30.48 cm	Durham	NA	NA	NA	NA	NA	NA	NA
2851503	NA	03/30/2020	edit_date	Eastern red cedar	Juniperus virginiana	Durham	North Carolina	-78.93164104	36.0099309	27701	2701ÃƒÆ’Ã†â€™Ãƒâ€ Ã¢â‚¬â„¢ÃƒÆ’Ã¢â‚¬Å¡Ãƒâ€šÃ‚Â2799 W Main St	Old west durham	NA	66.04	good	NA	naturally_occurring	NA	60.96 to 76.2 cm	Durham	NA	NA	NA	NA	NA	NA	NA
2847212	NA	03/30/2020	edit_date	Common crapemyrtle	Lagerstroemia	Durham	North Carolina	-78.89796808	36.00342583	27701	819 North St	Downtown	NA	17.78	good	NA	no_info	NA	15.24 to 30.48 cm	Durham	NA	NA	NA	NA	NA	NA	NA
2851504	NA	03/30/2020	edit_date	Eastern red cedar	Juniperus virginiana	Durham	North Carolina	-78.93167449	36.00996048	27701	2701ÃƒÆ’Ã†â€™Ãƒâ€ Ã¢â‚¬â„¢ÃƒÆ’Ã¢â‚¬Å¡Ãƒâ€šÃ‚Â2799 W Main St	Old west durham	NA	53.34	good	NA	naturally_occurring	NA	45.72 to 60.96 cm	Durham	NA	NA	NA	NA	NA	NA	NA
2851827	NA	03/30/2020	edit_date	Post oak	Quercus stellata	Durham	North Carolina	-78.87199331	36.03737105	27704	3206 Dearborn Dr	Weaver	NA	78.74	good	NA	naturally_occurring	NA	more than 76.2 cm	Durham	NA	NA	NA	NA	NA	NA	NA
2836031	NA	03/30/2020	edit_date	Willow oak	Quercus phellos	Durham	North Carolina	-78.91006619	36.0076168	27701	1021 Dacian Ave	Walltown	NA	91.44	good	NA	naturally_occurring	NA	more than 76.2 cm	Durham	NA	NA	NA	NA	NA	NA	NA
2784327	NA	03/30/2020	edit_date	Pond cypress	Taxodium ascendens	Durham	North Carolina	-78.8986963	35.99785994	27701	100 W Morgan St	Downtown	NA	10.16	fair	26.24672	naturally_occurring	more than 18.29 m	0 to 15.24 cm	Durham	NA	NA	NA	NA	NA	NA	NA
2908347	NA	03/30/2020	edit_date	Japanese zelkova	Zelkova serrata	Durham	North Carolina	-78.87084883	36.02950158	27704	2501 Dearborn Dr	NA	NA	33.02	good	NA	introduced	NA	30.48 to 45.72 cm	Durham	NA	NA	NA	NA	NA	NA	NA
2890771	NA	03/30/2020	edit_date	Sweetgum	Liquidambar styraciflua	Durham	North Carolina	-78.89426664	36.02484051	27704	2680 Shenandoah Ave	NA	NA	129.54	fair	NA	naturally_occurring	NA	more than 76.2 cm	Durham	NA	NA	NA	NA	NA	NA	NA
2851828	NA	03/30/2020	edit_date	Common crapemyrtle	Lagerstroemia	Durham	North Carolina	-78.87204856	36.03725751	27704	3205 Dearborn Dr	Weaver	NA	40.64	good	NA	no_info	NA	30.48 to 45.72 cm	Durham	NA	NA	NA	NA	NA	NA	NA
2851505	NA	03/30/2020	edit_date	Eastern red cedar	Juniperus virginiana	Durham	North Carolina	-78.93170033	36.00998528	27701	2701ÃƒÆ’Ã†â€™Ãƒâ€ Ã¢â‚¬â„¢ÃƒÆ’Ã¢â‚¬Å¡Ãƒâ€šÃ‚Â2799 W Main St	Old west durham	NA	73.66	good	NA	naturally_occurring	NA	60.96 to 76.2 cm	Durham	NA	NA	NA	NA	NA	NA	NA
2851506	NA	03/30/2020	edit_date	Common crapemyrtle	Lagerstroemia	Durham	North Carolina	-78.93171999	36.01002109	27701	2701ÃƒÆ’Ã†â€™Ãƒâ€ Ã¢â‚¬â„¢ÃƒÆ’Ã¢â‚¬Å¡Ãƒâ€šÃ‚Â2799 W Main St	Old west durham	NA	40.64	good	NA	no_info	NA	30.48 to 45.72 cm	Durham	NA	NA	NA	NA	NA	NA	NA
2851829	NA	03/30/2020	edit_date	Southern magnolia	Magnolia grandiflora	Durham	North Carolina	-78.87211114	36.0372777	27704	3207 Dearborn Dr	Weaver	NA	66.04	good	NA	naturally_occurring	NA	60.96 to 76.2 cm	Durham	NA	NA	NA	NA	NA	NA	NA
2851507	NA	03/30/2020	edit_date	Common crapemyrtle	Lagerstroemia	Durham	North Carolina	-78.93174162	36.01004954	27701	2701ÃƒÆ’Ã†â€™Ãƒâ€ Ã¢â‚¬â„¢ÃƒÆ’Ã¢â‚¬Å¡Ãƒâ€šÃ‚Â2799 W Main St	Old west durham	NA	40.64	good	NA	no_info	NA	30.48 to 45.72 cm	Durham	NA	NA	NA	NA	NA	NA	NA
2908557	NA	03/30/2020	edit_date	Common crapemyrtle	Lagerstroemia	Durham	North Carolina	-78.86918536	36.03036236	27704	2514 Mahala Dr	NA	NA	33.02	good	NA	no_info	NA	30.48 to 45.72 cm	Durham	NA	NA	NA	NA	NA	NA	NA
2847215	NA	03/30/2020	edit_date	Common crapemyrtle	Lagerstroemia	Durham	North Carolina	-78.89734816	36.00303715	27701	NA	Downtown	NA	40.64	good	NA	no_info	NA	30.48 to 45.72 cm	Durham	NA	NA	NA	NA	NA	NA	NA
2851508	NA	03/30/2020	edit_date	Common crapemyrtle	Lagerstroemia	Durham	North Carolina	-78.93176571	36.01007148	27701	2701ÃƒÆ’Ã†â€™Ãƒâ€ Ã¢â‚¬â„¢ÃƒÆ’Ã¢â‚¬Å¡Ãƒâ€šÃ‚Â2799 W Main St	Old west durham	NA	40.64	good	NA	no_info	NA	30.48 to 45.72 cm	Durham	NA	NA	NA	NA	NA	NA	NA
2851831	NA	03/30/2020	edit_date	Post oak	Quercus stellata	Durham	North Carolina	-78.87220646	36.03740643	27704	3206 Dearborn Dr	Weaver	NA	78.74	fair	NA	naturally_occurring	NA	more than 76.2 cm	Durham	NA	NA	NA	NA	NA	NA	NA
2250124	NA	03/30/2020	edit_date	Willow oak	Quercus phellos	Durham	North Carolina	-78.92773539	36.01518834	27705	1018 Rosehill Avenue	Old west durham	NA	99.06	fair	NA	naturally_occurring	NA	more than 76.2 cm	Durham	NA	NA	NA	NA	NA	NA	NA
2947624	NA	06/19/2020	edit_date	Post oak	Quercus stellata	Durham	North Carolina	-78.89381588	35.92010285	27713	56ÃƒÆ’Ã†â€™Ãƒâ€šÃ‚Â¢ÃƒÆ’Ã‚Â¢ÃƒÂ¢Ã¢â€šÂ¬Ã…Â¡Ãƒâ€šÃ‚Â¬ÃƒÆ’Ã‚Â¢ÃƒÂ¢Ã¢â‚¬Å¡Ã‚Â¬Ãƒâ€¦Ã¢â‚¬Å“76 Gleewood Pl E	NA	NA	15.24	good	NA	naturally_occurring	NA	0 to 15.24 cm	Durham	NA	NA	NA	NA	NA	NA	NA
2847216	NA	03/30/2020	edit_date	Common crapemyrtle	Lagerstroemia	Durham	North Carolina	-78.89728848	36.00304149	27701	NA	Downtown	NA	53.34	good	NA	no_info	NA	45.72 to 60.96 cm	Durham	NA	NA	NA	NA	NA	NA	NA
2847217	NA	03/30/2020	edit_date	Common crapemyrtle	Lagerstroemia	Durham	North Carolina	-78.89722914	36.00304122	27701	NA	Downtown	NA	40.64	fair	NA	no_info	NA	30.48 to 45.72 cm	Durham	NA	NA	NA	NA	NA	NA	NA
2249756	NA	03/30/2020	edit_date	Willow oak	Quercus phellos	Durham	North Carolina	-78.89317229	36.02346952	27704	139 W Lavender Ave	NA	NA	86.36	fair	NA	naturally_occurring	NA	more than 76.2 cm	Durham	NA	NA	NA	NA	NA	NA	NA
2847218	NA	03/30/2020	edit_date	Common crapemyrtle	Lagerstroemia	Durham	North Carolina	-78.89715135	36.00304068	27701	214 Northwood Cir	Downtown	NA	53.34	good	NA	no_info	NA	45.72 to 60.96 cm	Durham	NA	NA	NA	NA	NA	NA	NA
2249610	NA	03/30/2020	edit_date	Willow oak	Quercus phellos	Durham	North Carolina	-78.89291817	36.02346907	27704	103 West Lavender Avenue	NA	NA	91.44	good	NA	naturally_occurring	NA	more than 76.2 cm	Durham	NA	NA	NA	NA	NA	NA	NA
2840228	2017to2018	05/26/2020	edit_date	Overcup oak	Quercus lyrata	Durham	North Carolina	-78.88289453	35.98913236	27703	1402 Taylor St	Old east durham	NA	2.54	good	NA	naturally_occurring	NA	0 to 15.24 cm	Durham	NA	NA	NA	NA	NA	NA	NA
2947625	NA	06/19/2020	edit_date	Tulip tree	Liriodendron tulipifera	Durham	North Carolina	-78.89378431	35.92010534	27713	19ÃƒÆ’Ã†â€™Ãƒâ€šÃ‚Â¢ÃƒÆ’Ã‚Â¢ÃƒÂ¢Ã¢â€šÂ¬Ã…Â¡Ãƒâ€šÃ‚Â¬ÃƒÆ’Ã‚Â¢ÃƒÂ¢Ã¢â‚¬Å¡Ã‚Â¬Ãƒâ€¦Ã¢â‚¬Å“99 Gleewood Pl E	NA	NA	25.4	good	NA	naturally_occurring	NA	15.24 to 30.48 cm	Durham	NA	NA	NA	NA	NA	NA	NA
2947626	NA	06/19/2020	edit_date	Loblolly pine	Pinus taeda	Durham	North Carolina	-78.89381715	35.92015309	27713	19ÃƒÆ’Ã†â€™Ãƒâ€šÃ‚Â¢ÃƒÆ’Ã‚Â¢ÃƒÂ¢Ã¢â€šÂ¬Ã…Â¡Ãƒâ€šÃ‚Â¬ÃƒÆ’Ã‚Â¢ÃƒÂ¢Ã¢â‚¬Å¡Ã‚Â¬Ãƒâ€¦Ã¢â‚¬Å“99 Gleewood Pl E	NA	NA	76.2	good	NA	naturally_occurring	NA	60.96 to 76.2 cm	Durham	NA	NA	NA	NA	NA	NA	NA
2304369	NA	03/30/2020	edit_date	Slippery elm	Ulmus rubra	Durham	North Carolina	-78.90925616	36.00772529	27701	1010 Dacian Ave	Walltown	NA	12.7	good	NA	naturally_occurring	NA	0 to 15.24 cm	Durham	NA	NA	NA	NA	NA	NA	NA
2851514	NA	03/30/2020	edit_date	Common crapemyrtle	Lagerstroemia	Durham	North Carolina	-78.93186614	36.01019944	27701	2701ÃƒÆ’Ã†â€™Ãƒâ€ Ã¢â‚¬â„¢ÃƒÆ’Ã¢â‚¬Å¡Ãƒâ€šÃ‚Â2799 W Main St	Old west durham	NA	27.94	good	NA	no_info	NA	15.24 to 30.48 cm	Durham	NA	NA	NA	NA	NA	NA	NA
2890778	NA	03/30/2020	edit_date	Common crapemyrtle	Lagerstroemia	Durham	North Carolina	-78.89447707	36.02618669	27704	2713 Shenandoah Ave	NA	NA	30.48	good	NA	no_info	NA	15.24 to 30.48 cm	Durham	NA	NA	NA	NA	NA	NA	NA
2908563	NA	03/30/2020	edit_date	Callery pear	Pyrus calleryana	Durham	North Carolina	-78.86928696	36.03137279	27704	2525 Mahala Dr	NA	NA	40.64	good	NA	introduced	NA	30.48 to 45.72 cm	Durham	NA	NA	NA	NA	NA	NA	NA
2784321	NA	03/30/2020	edit_date	Pond cypress	Taxodium ascendens	Durham	North Carolina	-78.89957473	35.9981632	27701	102 W Morgan St	Downtown	NA	10.16	fair	26.24672	naturally_occurring	more than 18.29 m	0 to 15.24 cm	Durham	NA	NA	NA	NA	NA	NA	NA
2847219	NA	03/30/2020	edit_date	Common crapemyrtle	Lagerstroemia	Durham	North Carolina	-78.89702529	36.00303417	27701	212 Northwood Cir	Downtown	NA	27.94	good	NA	no_info	NA	15.24 to 30.48 cm	Durham	NA	NA	NA	NA	NA	NA	NA
2947627	NA	06/19/2020	edit_date	Loblolly pine	Pinus taeda	Durham	North Carolina	-78.89387281	35.92016705	27713	19ÃƒÆ’Ã†â€™Ãƒâ€šÃ‚Â¢ÃƒÆ’Ã‚Â¢ÃƒÂ¢Ã¢â€šÂ¬Ã…Â¡Ãƒâ€šÃ‚Â¬ÃƒÆ’Ã‚Â¢ÃƒÂ¢Ã¢â‚¬Å¡Ã‚Â¬Ãƒâ€¦Ã¢â‚¬Å“99 Gleewood Pl E	NA	NA	12.7	good	NA	naturally_occurring	NA	0 to 15.24 cm	Durham	NA	NA	NA	NA	NA	NA	NA
2890779	NA	03/30/2020	edit_date	Common crapemyrtle	Lagerstroemia	Durham	North Carolina	-78.89448053	36.02622369	27704	2713 Shenandoah Ave	NA	NA	30.48	good	NA	no_info	NA	15.24 to 30.48 cm	Durham	NA	NA	NA	NA	NA	NA	NA
2908564	NA	03/30/2020	edit_date	Callery pear	Pyrus calleryana	Durham	North Carolina	-78.86929101	36.03132242	27704	2525 Mahala Dr	NA	NA	33.02	good	NA	introduced	NA	30.48 to 45.72 cm	Durham	NA	NA	NA	NA	NA	NA	NA
2851515	NA	03/30/2020	edit_date	Common crapemyrtle	Lagerstroemia	Durham	North Carolina	-78.93188763	36.01022576	27701	2701ÃƒÆ’Ã†â€™Ãƒâ€ Ã¢â‚¬â„¢ÃƒÆ’Ã¢â‚¬Å¡Ãƒâ€šÃ‚Â2799 W Main St	Old west durham	NA	53.34	good	NA	no_info	NA	45.72 to 60.96 cm	Durham	NA	NA	NA	NA	NA	NA	NA
2947628	NA	06/19/2020	edit_date	Loblolly pine	Pinus taeda	Durham	North Carolina	-78.89393902	35.92014695	27713	19ÃƒÆ’Ã†â€™Ãƒâ€šÃ‚Â¢ÃƒÆ’Ã‚Â¢ÃƒÂ¢Ã¢â€šÂ¬Ã…Â¡Ãƒâ€šÃ‚Â¬ÃƒÆ’Ã‚Â¢ÃƒÂ¢Ã¢â‚¬Å¡Ã‚Â¬Ãƒâ€¦Ã¢â‚¬Å“99 Gleewood Pl E	NA	NA	45.72	good	NA	naturally_occurring	NA	30.48 to 45.72 cm	Durham	NA	NA	NA	NA	NA	NA	NA
2784320	NA	03/30/2020	edit_date	Pond cypress	Taxodium ascendens	Durham	North Carolina	-78.89966324	35.99816375	27701	102 W Morgan St	Downtown	NA	10.16	fair	26.24672	naturally_occurring	more than 18.29 m	0 to 15.24 cm	Durham	NA	NA	NA	NA	NA	NA	NA
2908565	NA	03/30/2020	edit_date	Willow oak	Quercus phellos	Durham	North Carolina	-78.86977948	36.03020914	27704	2510 Dearborn Dr	NA	NA	17.78	good	NA	naturally_occurring	NA	15.24 to 30.48 cm	Durham	NA	NA	NA	NA	NA	NA	NA
2890780	NA	03/30/2020	edit_date	Common crapemyrtle	Lagerstroemia	Durham	North Carolina	-78.89448321	36.02626236	27704	2713 Shenandoah Ave	NA	NA	22.86	good	NA	no_info	NA	15.24 to 30.48 cm	Durham	NA	NA	NA	NA	NA	NA	NA
2851516	NA	03/30/2020	edit_date	Common crapemyrtle	Lagerstroemia	Durham	North Carolina	-78.93191604	36.01025859	27701	2701ÃƒÆ’Ã†â€™Ãƒâ€ Ã¢â‚¬â„¢ÃƒÆ’Ã¢â‚¬Å¡Ãƒâ€šÃ‚Â2799 W Main St	Old west durham	NA	53.34	good	NA	no_info	NA	45.72 to 60.96 cm	Durham	NA	NA	NA	NA	NA	NA	NA
2890781	NA	03/30/2020	edit_date	Common crapemyrtle	Lagerstroemia	Durham	North Carolina	-78.89448547	36.02630215	27704	2713 Shenandoah Ave	NA	NA	20.32	good	NA	no_info	NA	15.24 to 30.48 cm	Durham	NA	NA	NA	NA	NA	NA	NA
2847220	NA	03/30/2020	edit_date	Common crapemyrtle	Lagerstroemia	Durham	North Carolina	-78.8968952	36.00299836	27701	210 Northwood Cir	Downtown	NA	53.34	good	NA	no_info	NA	45.72 to 60.96 cm	Durham	NA	NA	NA	NA	NA	NA	NA
2947629	NA	06/19/2020	edit_date	Loblolly pine	Pinus taeda	Durham	North Carolina	-78.89397993	35.92012731	27713	19ÃƒÆ’Ã†â€™Ãƒâ€šÃ‚Â¢ÃƒÆ’Ã‚Â¢ÃƒÂ¢Ã¢â€šÂ¬Ã…Â¡Ãƒâ€šÃ‚Â¬ÃƒÆ’Ã‚Â¢ÃƒÂ¢Ã¢â‚¬Å¡Ã‚Â¬Ãƒâ€¦Ã¢â‚¬Å“99 Gleewood Pl E	NA	NA	48.26	good	NA	naturally_occurring	NA	45.72 to 60.96 cm	Durham	NA	NA	NA	NA	NA	NA	NA
2851517	NA	03/30/2020	edit_date	Common crapemyrtle	Lagerstroemia	Durham	North Carolina	-78.9319362	36.01029136	27701	2701ÃƒÆ’Ã†â€™Ãƒâ€ Ã¢â‚¬â„¢ÃƒÆ’Ã¢â‚¬Å¡Ãƒâ€šÃ‚Â2799 W Main St	Old west durham	NA	53.34	good	NA	no_info	NA	45.72 to 60.96 cm	Durham	NA	NA	NA	NA	NA	NA	NA
2840234	2017to2018	05/26/2020	edit_date	Overcup oak	Quercus lyrata	Durham	North Carolina	-78.88280257	35.98909701	27703	1404 Taylor St	Old east durham	NA	5.08	good	NA	naturally_occurring	NA	0 to 15.24 cm	Durham	NA	NA	NA	NA	NA	NA	NA
2890782	NA	03/30/2020	edit_date	Red mulberry	Morus rubra	Durham	North Carolina	-78.89186606	36.03036436	27704	101 E Delafield Ave	NA	NA	22.86	good	NA	naturally_occurring	NA	15.24 to 30.48 cm	Durham	NA	NA	NA	NA	NA	NA	NA
2947630	NA	06/19/2020	edit_date	Darlington oak	Quercus hemisphaerica	Durham	North Carolina	-78.89394134	35.92008049	27713	20ÃƒÆ’Ã†â€™Ãƒâ€šÃ‚Â¢ÃƒÆ’Ã‚Â¢ÃƒÂ¢Ã¢â€šÂ¬Ã…Â¡Ãƒâ€šÃ‚Â¬ÃƒÆ’Ã‚Â¢ÃƒÂ¢Ã¢â‚¬Å¡Ã‚Â¬Ãƒâ€¦Ã¢â‚¬Å“54 Gleewood Pl E	NA	NA	22.86	good	NA	naturally_occurring	NA	15.24 to 30.48 cm	Durham	NA	NA	NA	NA	NA	NA	NA
2305095	NA	03/30/2020	edit_date	Chinese elm	Ulmus parvifolia	Durham	North Carolina	-78.90961625	36.00761788	27701	1015 Dacian Ave	Walltown	NA	10.16	good	NA	introduced	NA	0 to 15.24 cm	Durham	NA	NA	NA	NA	NA	NA	NA
2850378	NA	03/30/2020	edit_date	Common crapemyrtle	Lagerstroemia	Durham	North Carolina	-78.92743349	36.01369184	27705	2407 W Knox St	Old west durham	NA	33.02	good	NA	no_info	NA	30.48 to 45.72 cm	Durham	NA	NA	NA	NA	NA	NA	NA
2851518	NA	03/30/2020	edit_date	Common crapemyrtle	Lagerstroemia	Durham	North Carolina	-78.93195769	36.01032151	27701	2701ÃƒÆ’Ã†â€™Ãƒâ€ Ã¢â‚¬â„¢ÃƒÆ’Ã¢â‚¬Å¡Ãƒâ€šÃ‚Â2799 W Main St	Old west durham	NA	53.34	good	NA	no_info	NA	45.72 to 60.96 cm	Durham	NA	NA	NA	NA	NA	NA	NA
2947631	NA	06/19/2020	edit_date	Willow oak	Quercus phellos	Durham	North Carolina	-78.89391862	35.92007994	27713	20ÃƒÆ’Ã†â€™Ãƒâ€šÃ‚Â¢ÃƒÆ’Ã‚Â¢ÃƒÂ¢Ã¢â€šÂ¬Ã…Â¡Ãƒâ€šÃ‚Â¬ÃƒÆ’Ã‚Â¢ÃƒÂ¢Ã¢â‚¬Å¡Ã‚Â¬Ãƒâ€¦Ã¢â‚¬Å“54 Gleewood Pl E	NA	NA	20.32	good	NA	naturally_occurring	NA	15.24 to 30.48 cm	Durham	NA	NA	NA	NA	NA	NA	NA
2908568	NA	03/30/2020	edit_date	Black cherry	Prunus serotina	Durham	North Carolina	-78.86977844	36.03033428	27704	2514 Dearborn Dr	NA	NA	27.94	good	NA	naturally_occurring	NA	15.24 to 30.48 cm	Durham	NA	NA	NA	NA	NA	NA	NA
2847221	NA	03/30/2020	edit_date	Common crapemyrtle	Lagerstroemia	Durham	North Carolina	-78.8969522	36.00301789	27701	212 Northwood Cir	Downtown	NA	53.34	good	NA	no_info	NA	45.72 to 60.96 cm	Durham	NA	NA	NA	NA	NA	NA	NA
2890783	NA	03/30/2020	edit_date	Common crapemyrtle	Lagerstroemia	Durham	North Carolina	-78.89268161	36.03026906	27704	106 W Delafield Ave	NA	NA	66.04	good	NA	no_info	NA	60.96 to 76.2 cm	Durham	NA	NA	NA	NA	NA	NA	NA
2847222	NA	03/30/2020	edit_date	Common crapemyrtle	Lagerstroemia	Durham	North Carolina	-78.89689922	36.00279657	27701	213 Northwood Cir	Downtown	NA	33.02	good	NA	no_info	NA	30.48 to 45.72 cm	Durham	NA	NA	NA	NA	NA	NA	NA
2851520	NA	03/30/2020	edit_date	Common crapemyrtle	Lagerstroemia	Durham	North Carolina	-78.93198317	36.01035146	27701	2701ÃƒÆ’Ã†â€™Ãƒâ€ Ã¢â‚¬â„¢ÃƒÆ’Ã¢â‚¬Å¡Ãƒâ€šÃ‚Â2799 W Main St	Old west durham	NA	53.34	good	NA	no_info	NA	45.72 to 60.96 cm	Durham	NA	NA	NA	NA	NA	NA	NA
2890784	NA	03/30/2020	edit_date	Common crapemyrtle	Lagerstroemia	Durham	North Carolina	-78.89224577	36.03032708	27704	100 W Delafield Ave	NA	NA	66.04	good	NA	no_info	NA	60.96 to 76.2 cm	Durham	NA	NA	NA	NA	NA	NA	NA
2947632	NA	06/19/2020	edit_date	Water oak	Quercus nigra	Durham	North Carolina	-78.89392934	35.92007486	27713	20ÃƒÆ’Ã†â€™Ãƒâ€šÃ‚Â¢ÃƒÆ’Ã‚Â¢ÃƒÂ¢Ã¢â€šÂ¬Ã…Â¡Ãƒâ€šÃ‚Â¬ÃƒÆ’Ã‚Â¢ÃƒÂ¢Ã¢â‚¬Å¡Ã‚Â¬Ãƒâ€¦Ã¢â‚¬Å“54 Gleewood Pl E	NA	NA	30.48	good	NA	naturally_occurring	NA	15.24 to 30.48 cm	Durham	NA	NA	NA	NA	NA	NA	NA
2847223	NA	03/30/2020	edit_date	Common crapemyrtle	Lagerstroemia	Durham	North Carolina	-78.89689989	36.00276565	27701	213 Northwood Cir	Downtown	NA	33.02	good	NA	no_info	NA	30.48 to 45.72 cm	Durham	NA	NA	NA	NA	NA	NA	NA
2851521	NA	03/30/2020	edit_date	Common crapemyrtle	Lagerstroemia	Durham	North Carolina	-78.93201662	36.01038867	27701	2701ÃƒÆ’Ã†â€™Ãƒâ€ Ã¢â‚¬â„¢ÃƒÆ’Ã¢â‚¬Å¡Ãƒâ€šÃ‚Â2799 W Main St	Old west durham	NA	35.56	good	NA	no_info	NA	30.48 to 45.72 cm	Durham	NA	NA	NA	NA	NA	NA	NA
2890785	NA	03/30/2020	edit_date	Common crapemyrtle	Lagerstroemia	Durham	North Carolina	-78.89208743	36.03035296	27704	100 W Delafield Ave	NA	NA	66.04	good	NA	no_info	NA	60.96 to 76.2 cm	Durham	NA	NA	NA	NA	NA	NA	NA
2947633	NA	06/19/2020	edit_date	Sweetgum	Liquidambar styraciflua	Durham	North Carolina	-78.89489393	35.92003486	27713	9 Gleewood Pl E	NA	NA	5.08	good	NA	naturally_occurring	NA	0 to 15.24 cm	Durham	NA	NA	NA	NA	NA	NA	NA
2890786	NA	03/30/2020	edit_date	Pecan	Carya illinoinensis	Durham	North Carolina	-78.89361936	36.03059004	27704	3027ÃƒÆ’Ã†â€™Ãƒâ€ Ã¢â‚¬â„¢ÃƒÆ’Ã¢â‚¬Å¡Ãƒâ€šÃ‚Â3199 Farthing St	NA	NA	12.7	good	NA	introduced	NA	0 to 15.24 cm	Durham	NA	NA	NA	NA	NA	NA	NA
2934593	NA	03/30/2020	edit_date	Loblolly pine	Pinus taeda	Durham	North Carolina	-78.92448602	35.95957035	27707	2924 S Roxboro St	NA	NA	40.64	good	NA	naturally_occurring	NA	30.48 to 45.72 cm	Durham	NA	NA	NA	NA	NA	NA	NA
2947634	NA	06/19/2020	edit_date	Common crapemyrtle	Lagerstroemia	Durham	North Carolina	-78.8952391	35.92006502	27713	5 Gleewood Pl E	NA	NA	38.1	good	NA	no_info	NA	30.48 to 45.72 cm	Durham	NA	NA	NA	NA	NA	NA	NA
2851523	NA	03/30/2020	edit_date	Common crapemyrtle	Lagerstroemia	Durham	North Carolina	-78.93204524	36.01042566	27701	2701ÃƒÆ’Ã†â€™Ãƒâ€ Ã¢â‚¬â„¢ÃƒÆ’Ã¢â‚¬Å¡Ãƒâ€šÃ‚Â2799 W Main St	Old west durham	NA	35.56	good	NA	no_info	NA	30.48 to 45.72 cm	Durham	NA	NA	NA	NA	NA	NA	NA
2847224	NA	03/30/2020	edit_date	Common crapemyrtle	Lagerstroemia	Durham	North Carolina	-78.89689721	36.00274557	27701	213 Northwood Cir	Downtown	NA	15.24	good	NA	no_info	NA	0 to 15.24 cm	Durham	NA	NA	NA	NA	NA	NA	NA
2947635	NA	06/19/2020	edit_date	Loblolly pine	Pinus taeda	Durham	North Carolina	-78.89655865	35.92026598	27713	6ÃƒÆ’Ã†â€™Ãƒâ€šÃ‚Â¢ÃƒÆ’Ã‚Â¢ÃƒÂ¢Ã¢â€šÂ¬Ã…Â¡Ãƒâ€šÃ‚Â¬ÃƒÆ’Ã‚Â¢ÃƒÂ¢Ã¢â‚¬Å¡Ã‚Â¬Ãƒâ€¦Ã¢â‚¬Å“48 Gleewood Pl W	NA	NA	50.8	good	NA	naturally_occurring	NA	45.72 to 60.96 cm	Durham	NA	NA	NA	NA	NA	NA	NA
2908571	NA	03/30/2020	edit_date	Loblolly pine	Pinus taeda	Durham	North Carolina	-78.87024547	36.03123682	27704	2524 Dearborn Dr	NA	NA	27.94	good	NA	naturally_occurring	NA	15.24 to 30.48 cm	Durham	NA	NA	NA	NA	NA	NA	NA
2890788	NA	03/30/2020	edit_date	Pecan	Carya illinoinensis	Durham	North Carolina	-78.89359877	36.03046739	27704	3031 Farthing St	NA	NA	30.48	good	NA	introduced	NA	15.24 to 30.48 cm	Durham	NA	NA	NA	NA	NA	NA	NA
2851524	NA	03/30/2020	edit_date	Common crapemyrtle	Lagerstroemia	Durham	North Carolina	-78.93207506	36.01046171	27701	2701ÃƒÆ’Ã†â€™Ãƒâ€ Ã¢â‚¬â„¢ÃƒÆ’Ã¢â‚¬Å¡Ãƒâ€šÃ‚Â2799 W Main St	Old west durham	NA	40.64	good	NA	no_info	NA	30.48 to 45.72 cm	Durham	NA	NA	NA	NA	NA	NA	NA
2890789	NA	03/30/2020	edit_date	Pecan	Carya illinoinensis	Durham	North Carolina	-78.89357328	36.03038659	27704	3025 Farthing St	NA	NA	27.94	good	NA	introduced	NA	15.24 to 30.48 cm	Durham	NA	NA	NA	NA	NA	NA	NA
2840242	NA	03/30/2020	edit_date	Sawtooth oak	Quercus acutissima	Durham	North Carolina	-78.88271128	35.98906554	27703	1404 Taylor St	Old east durham	NA	12.7	good	NA	introduced	NA	0 to 15.24 cm	Durham	NA	NA	NA	NA	NA	NA	NA
2908572	NA	03/30/2020	edit_date	Common crapemyrtle	Lagerstroemia	Durham	North Carolina	-78.87039794	36.03056416	27704	2509 Dearborn Dr	NA	NA	40.64	good	NA	no_info	NA	30.48 to 45.72 cm	Durham	NA	NA	NA	NA	NA	NA	NA
2851525	NA	03/30/2020	edit_date	Common crapemyrtle	Lagerstroemia	Durham	North Carolina	-78.9320999	36.01050402	27701	2701ÃƒÆ’Ã†â€™Ãƒâ€ Ã¢â‚¬â„¢ÃƒÆ’Ã¢â‚¬Å¡Ãƒâ€šÃ‚Â2799 W Main St	Old west durham	NA	53.34	good	NA	no_info	NA	45.72 to 60.96 cm	Durham	NA	NA	NA	NA	NA	NA	NA
2947636	NA	06/19/2020	edit_date	Loblolly pine	Pinus taeda	Durham	North Carolina	-78.89657768	35.92028884	27713	50ÃƒÆ’Ã†â€™Ãƒâ€šÃ‚Â¢ÃƒÆ’Ã‚Â¢ÃƒÂ¢Ã¢â€šÂ¬Ã…Â¡Ãƒâ€šÃ‚Â¬ÃƒÆ’Ã‚Â¢ÃƒÂ¢Ã¢â‚¬Å¡Ã‚Â¬Ãƒâ€¦Ã¢â‚¬Å“80 Gleewood Pl W	NA	NA	60.96	good	NA	naturally_occurring	NA	45.72 to 60.96 cm	Durham	NA	NA	NA	NA	NA	NA	NA
2851526	NA	03/30/2020	edit_date	Common crapemyrtle	Lagerstroemia	Durham	North Carolina	-78.93212658	36.01054448	27701	2701ÃƒÆ’Ã†â€™Ãƒâ€ Ã¢â‚¬â„¢ÃƒÆ’Ã¢â‚¬Å¡Ãƒâ€šÃ‚Â2799 W Main St	Old west durham	NA	53.34	good	NA	no_info	NA	45.72 to 60.96 cm	Durham	NA	NA	NA	NA	NA	NA	NA
2947637	NA	06/19/2020	edit_date	Loblolly pine	Pinus taeda	Durham	North Carolina	-78.89669522	35.92027375	27713	8 Gleewood Pl W	NA	NA	50.8	good	NA	naturally_occurring	NA	45.72 to 60.96 cm	Durham	NA	NA	NA	NA	NA	NA	NA
2847226	NA	03/30/2020	edit_date	Common crapemyrtle	Lagerstroemia	Durham	North Carolina	-78.89690191	36.0026859	27701	213 Northwood Cir	Downtown	NA	20.32	good	NA	no_info	NA	15.24 to 30.48 cm	Durham	NA	NA	NA	NA	NA	NA	NA
2890791	NA	03/30/2020	edit_date	Willow oak	Quercus phellos	Durham	North Carolina	-78.89180774	36.03162338	27704	107 E Channing Ave	NA	NA	40.64	good	NA	naturally_occurring	NA	30.48 to 45.72 cm	Durham	NA	NA	NA	NA	NA	NA	NA
2249644	NA	03/30/2020	edit_date	Willow oak	Quercus phellos	Durham	North Carolina	-78.91841054	36.01721841	27705	1201 Clarendon St	NA	NA	86.36	good	NA	naturally_occurring	NA	more than 76.2 cm	Durham	NA	NA	NA	NA	NA	NA	NA
2851528	NA	03/30/2020	edit_date	Shumard oak	Quercus shumardii	Durham	North Carolina	-78.93217891	36.0105981	27701	2701ÃƒÆ’Ã†â€™Ãƒâ€ Ã¢â‚¬â„¢ÃƒÆ’Ã¢â‚¬Å¡Ãƒâ€šÃ‚Â2799 W Main St	Old west durham	NA	27.94	good	NA	naturally_occurring	NA	15.24 to 30.48 cm	Durham	NA	NA	NA	NA	NA	NA	NA
2836052	NA	03/30/2020	edit_date	Willow oak	Quercus phellos	Durham	North Carolina	-78.90901074	36.00762005	27701	1007 Dacian Ave	Walltown	NA	66.04	fair	NA	naturally_occurring	NA	60.96 to 76.2 cm	Durham	NA	NA	NA	NA	NA	NA	NA
2947638	NA	06/19/2020	edit_date	Loblolly pine	Pinus taeda	Durham	North Carolina	-78.89670552	35.92024938	27713	82ÃƒÆ’Ã†â€™Ãƒâ€šÃ‚Â¢ÃƒÆ’Ã‚Â¢ÃƒÂ¢Ã¢â€šÂ¬Ã…Â¡Ãƒâ€šÃ‚Â¬ÃƒÆ’Ã‚Â¢ÃƒÂ¢Ã¢â‚¬Å¡Ã‚Â¬Ãƒâ€¦Ã¢â‚¬Å“98 Gleewood Pl W	NA	NA	27.94	good	NA	naturally_occurring	NA	15.24 to 30.48 cm	Durham	NA	NA	NA	NA	NA	NA	NA
2850379	NA	03/30/2020	edit_date	Common crapemyrtle	Lagerstroemia	Durham	North Carolina	-78.92707439	36.01588105	27705	2118 Englewood Ave	Old west durham	NA	33.02	good	NA	no_info	NA	30.48 to 45.72 cm	Durham	NA	NA	NA	NA	NA	NA	NA
2947639	NA	06/19/2020	edit_date	Loblolly pine	Pinus taeda	Durham	North Carolina	-78.89671285	35.92020988	27713	9 Gleewood Pl W	NA	NA	101.6	good	NA	naturally_occurring	NA	more than 76.2 cm	Durham	NA	NA	NA	NA	NA	NA	NA
2851531	NA	03/30/2020	edit_date	Common crapemyrtle	Lagerstroemia	Durham	North Carolina	-78.93224725	36.01069288	27701	2801ÃƒÆ’Ã†â€™Ãƒâ€ Ã¢â‚¬â„¢ÃƒÆ’Ã¢â‚¬Å¡Ãƒâ€šÃ‚Â2899 W Main St	Old west durham	NA	27.94	good	NA	no_info	NA	15.24 to 30.48 cm	Durham	NA	NA	NA	NA	NA	NA	NA
2908577	NA	03/30/2020	edit_date	Common crapemyrtle	Lagerstroemia	Durham	North Carolina	-78.87105721	36.03147743	27704	1308 Deer Run	NA	NA	35.56	good	NA	no_info	NA	30.48 to 45.72 cm	Durham	NA	NA	NA	NA	NA	NA	NA
2908578	NA	03/30/2020	edit_date	Loblolly pine	Pinus taeda	Durham	North Carolina	-78.871319	36.03159966	27704	1307 Deer Run	NA	NA	40.64	good	NA	naturally_occurring	NA	30.48 to 45.72 cm	Durham	NA	NA	NA	NA	NA	NA	NA
2947640	NA	06/19/2020	edit_date	Loblolly pine	Pinus taeda	Durham	North Carolina	-78.89662504	35.92024423	27713	63ÃƒÆ’Ã†â€™Ãƒâ€šÃ‚Â¢ÃƒÆ’Ã‚Â¢ÃƒÂ¢Ã¢â€šÂ¬Ã…Â¡Ãƒâ€šÃ‚Â¬ÃƒÆ’Ã‚Â¢ÃƒÂ¢Ã¢â‚¬Å¡Ã‚Â¬Ãƒâ€¦Ã¢â‚¬Å“99 Gleewood Pl W	NA	NA	30.48	good	NA	naturally_occurring	NA	15.24 to 30.48 cm	Durham	NA	NA	NA	NA	NA	NA	NA
2850381	NA	03/30/2020	edit_date	Common crapemyrtle	Lagerstroemia	Durham	North Carolina	-78.92708894	36.01578637	27705	2117 Englewood Ave	Old west durham	NA	22.86	good	NA	no_info	NA	15.24 to 30.48 cm	Durham	NA	NA	NA	NA	NA	NA	NA
2851532	NA	03/30/2020	edit_date	Shumard oak	Quercus shumardii	Durham	North Carolina	-78.932296	36.01075694	27701	2801ÃƒÆ’Ã†â€™Ãƒâ€ Ã¢â‚¬â„¢ÃƒÆ’Ã¢â‚¬Å¡Ãƒâ€šÃ‚Â2899 W Main St	Old west durham	NA	66.04	good	NA	naturally_occurring	NA	60.96 to 76.2 cm	Durham	NA	NA	NA	NA	NA	NA	NA
2947641	NA	06/19/2020	edit_date	Loblolly pine	Pinus taeda	Durham	North Carolina	-78.89664994	35.92024627	27713	82ÃƒÆ’Ã†â€™Ãƒâ€šÃ‚Â¢ÃƒÆ’Ã‚Â¢ÃƒÂ¢Ã¢â€šÂ¬Ã…Â¡Ãƒâ€šÃ‚Â¬ÃƒÆ’Ã‚Â¢ÃƒÂ¢Ã¢â‚¬Å¡Ã‚Â¬Ãƒâ€¦Ã¢â‚¬Å“98 Gleewood Pl W	NA	NA	50.8	good	NA	naturally_occurring	NA	45.72 to 60.96 cm	Durham	NA	NA	NA	NA	NA	NA	NA
2890797	NA	03/30/2020	edit_date	Common crapemyrtle	Lagerstroemia	Durham	North Carolina	-78.89585921	36.02863479	27704	210 W Murray Ave	NA	NA	10.16	fair	NA	no_info	NA	0 to 15.24 cm	Durham	NA	NA	NA	NA	NA	NA	NA
2851533	NA	03/30/2020	edit_date	Common crapemyrtle	Lagerstroemia	Durham	North Carolina	-78.93234828	36.01083053	27701	2801ÃƒÆ’Ã†â€™Ãƒâ€ Ã¢â‚¬â„¢ÃƒÆ’Ã¢â‚¬Å¡Ãƒâ€šÃ‚Â2899 W Main St	Old west durham	NA	20.32	good	NA	no_info	NA	15.24 to 30.48 cm	Durham	NA	NA	NA	NA	NA	NA	NA
2947642	NA	06/19/2020	edit_date	Loblolly pine	Pinus taeda	Durham	North Carolina	-78.89665927	35.92021339	27713	63ÃƒÆ’Ã†â€™Ãƒâ€šÃ‚Â¢ÃƒÆ’Ã‚Â¢ÃƒÂ¢Ã¢â€šÂ¬Ã…Â¡Ãƒâ€šÃ‚Â¬ÃƒÆ’Ã‚Â¢ÃƒÂ¢Ã¢â‚¬Å¡Ã‚Â¬Ãƒâ€¦Ã¢â‚¬Å“99 Gleewood Pl W	NA	NA	60.96	good	NA	naturally_occurring	NA	45.72 to 60.96 cm	Durham	NA	NA	NA	NA	NA	NA	NA
2890799	NA	03/30/2020	edit_date	Willow oak	Quercus phellos	Durham	North Carolina	-78.89610529	36.0263785	27704	2801 Elgin St	NA	NA	109.22	good	NA	naturally_occurring	NA	more than 76.2 cm	Durham	NA	NA	NA	NA	NA	NA	NA
2947643	NA	06/19/2020	edit_date	Eastern red cedar	Juniperus virginiana	Durham	North Carolina	-78.89663629	35.92020812	27713	63ÃƒÆ’Ã†â€™Ãƒâ€šÃ‚Â¢ÃƒÆ’Ã‚Â¢ÃƒÂ¢Ã¢â€šÂ¬Ã…Â¡Ãƒâ€šÃ‚Â¬ÃƒÆ’Ã‚Â¢ÃƒÂ¢Ã¢â‚¬Å¡Ã‚Â¬Ãƒâ€¦Ã¢â‚¬Å“99 Gleewood Pl W	NA	NA	30.48	good	NA	naturally_occurring	NA	15.24 to 30.48 cm	Durham	NA	NA	NA	NA	NA	NA	NA
2851535	NA	03/30/2020	edit_date	Common crapemyrtle	Lagerstroemia	Durham	North Carolina	-78.93237885	36.01086188	27701	2801ÃƒÆ’Ã†â€™Ãƒâ€ Ã¢â‚¬â„¢ÃƒÆ’Ã¢â‚¬Å¡Ãƒâ€šÃ‚Â2899 W Main St	Old west durham	NA	53.34	good	NA	no_info	NA	45.72 to 60.96 cm	Durham	NA	NA	NA	NA	NA	NA	NA
2304626	NA	03/30/2020	edit_date	Baldcypress	Taxodium distichum	Durham	North Carolina	-78.90857756	36.00772637	27701	1004 Dacian Ave	Walltown	NA	7.62	excellent	NA	naturally_occurring	NA	0 to 15.24 cm	Durham	NA	NA	NA	NA	NA	NA	NA
2890800	NA	03/30/2020	edit_date	Willow oak	Quercus phellos	Durham	North Carolina	-78.89647141	36.02625052	27704	301 W Maynard Ave	NA	NA	53.34	fair	NA	naturally_occurring	NA	45.72 to 60.96 cm	Durham	NA	NA	NA	NA	NA	NA	NA
2850382	NA	03/30/2020	edit_date	Common crapemyrtle	Lagerstroemia	Durham	North Carolina	-78.92738454	36.01579902	27705	2121 Englewood Ave	Old west durham	NA	40.64	fair	NA	no_info	NA	30.48 to 45.72 cm	Durham	NA	NA	NA	NA	NA	NA	NA
2947644	NA	06/19/2020	edit_date	Loblolly pine	Pinus taeda	Durham	North Carolina	-78.89655856	35.92018736	27713	5ÃƒÆ’Ã†â€™Ãƒâ€šÃ‚Â¢ÃƒÆ’Ã‚Â¢ÃƒÂ¢Ã¢â€šÂ¬Ã…Â¡Ãƒâ€šÃ‚Â¬ÃƒÆ’Ã‚Â¢ÃƒÂ¢Ã¢â‚¬Å¡Ã‚Â¬Ãƒâ€¦Ã¢â‚¬Å“61 Gleewood Pl W	NA	NA	55.88	good	NA	naturally_occurring	NA	45.72 to 60.96 cm	Durham	NA	NA	NA	NA	NA	NA	NA
2890801	NA	03/30/2020	edit_date	Common crapemyrtle	Lagerstroemia	Durham	North Carolina	-78.89671971	36.02634023	27704	304 W Maynard Ave	NA	NA	15.24	fair	NA	no_info	NA	0 to 15.24 cm	Durham	NA	NA	NA	NA	NA	NA	NA
2850383	NA	03/30/2020	edit_date	Common crapemyrtle	Lagerstroemia	Durham	North Carolina	-78.9275153	36.01580281	27705	2123 Englewood Ave	Old west durham	NA	17.78	fair	NA	no_info	NA	15.24 to 30.48 cm	Durham	NA	NA	NA	NA	NA	NA	NA
2851537	NA	03/30/2020	edit_date	Common crapemyrtle	Lagerstroemia	Durham	North Carolina	-78.93241026	36.01090343	27701	2801ÃƒÆ’Ã†â€™Ãƒâ€ Ã¢â‚¬â„¢ÃƒÆ’Ã¢â‚¬Å¡Ãƒâ€šÃ‚Â2899 W Main St	Old west durham	NA	40.64	good	NA	no_info	NA	30.48 to 45.72 cm	Durham	NA	NA	NA	NA	NA	NA	NA
2908584	NA	03/30/2020	edit_date	Common crapemyrtle	Lagerstroemia	Durham	North Carolina	-78.86859753	36.03299885	27704	1412 Maplewood Dr	NA	NA	45.72	good	NA	no_info	NA	30.48 to 45.72 cm	Durham	NA	NA	NA	NA	NA	NA	NA
2947645	NA	06/19/2020	edit_date	Loblolly pine	Pinus taeda	Durham	North Carolina	-78.89658998	35.92017651	27713	5ÃƒÆ’Ã†â€™Ãƒâ€šÃ‚Â¢ÃƒÆ’Ã‚Â¢ÃƒÂ¢Ã¢â€šÂ¬Ã…Â¡Ãƒâ€šÃ‚Â¬ÃƒÆ’Ã‚Â¢ÃƒÂ¢Ã¢â‚¬Å¡Ã‚Â¬Ãƒâ€¦Ã¢â‚¬Å“61 Gleewood Pl W	NA	NA	38.1	good	NA	naturally_occurring	NA	30.48 to 45.72 cm	Durham	NA	NA	NA	NA	NA	NA	NA
2850384	NA	03/30/2020	edit_date	Common crapemyrtle	Lagerstroemia	Durham	North Carolina	-78.92756358	36.01580498	27705	2123 Englewood Ave	Old west durham	NA	17.78	fair	NA	no_info	NA	15.24 to 30.48 cm	Durham	NA	NA	NA	NA	NA	NA	NA
2836060	NA	03/30/2020	edit_date	Silver maple	Acer saccharinum	Durham	North Carolina	-78.90871309	36.00761865	27701	1005 Dacian Ave	Walltown	NA	27.94	good	NA	naturally_occurring	NA	15.24 to 30.48 cm	Durham	NA	NA	NA	NA	NA	NA	NA
2851538	NA	03/30/2020	edit_date	Common crapemyrtle	Lagerstroemia	Durham	North Carolina	-78.93243281	36.01093814	27701	2801ÃƒÆ’Ã†â€™Ãƒâ€ Ã¢â‚¬â„¢ÃƒÆ’Ã¢â‚¬Å¡Ãƒâ€šÃ‚Â2899 W Main St	Old west durham	NA	33.02	good	NA	no_info	NA	30.48 to 45.72 cm	Durham	NA	NA	NA	NA	NA	NA	NA
2890802	NA	03/30/2020	edit_date	Red maple	Acer rubrum	Durham	North Carolina	-78.89700854	36.02632651	27704	304 W Maynard Ave	NA	NA	58.42	good	NA	naturally_occurring	NA	45.72 to 60.96 cm	Durham	NA	NA	NA	NA	NA	NA	NA
2947646	NA	06/19/2020	edit_date	Common crapemyrtle	Lagerstroemia	Durham	North Carolina	-78.89669427	35.92032232	27713	8 Gleewood Pl W	NA	NA	25.4	good	NA	no_info	NA	15.24 to 30.48 cm	Durham	NA	NA	NA	NA	NA	NA	NA
2850385	NA	03/30/2020	edit_date	Common crapemyrtle	Lagerstroemia	Durham	North Carolina	-78.92760985	36.0158077	27705	2123 Englewood Ave	Old west durham	NA	17.78	fair	NA	no_info	NA	15.24 to 30.48 cm	Durham	NA	NA	NA	NA	NA	NA	NA
2890803	NA	03/30/2020	edit_date	Red maple	Acer rubrum	Durham	North Carolina	-78.89795112	36.02426629	27704	2614 Acadia St	NA	NA	30.48	good	NA	naturally_occurring	NA	15.24 to 30.48 cm	Durham	NA	NA	NA	NA	NA	NA	NA
2911144	NA	03/30/2020	edit_date	Chinaberry	Melia azedarach	Durham	North Carolina	-78.88377936	35.98139765	27703	1704 E Pettigrew St	NA	NA	40.64	good	NA	introduced	NA	30.48 to 45.72 cm	Durham	NA	NA	NA	NA	NA	NA	NA
2304703	NA	03/30/2020	edit_date	Common crapemyrtle	Lagerstroemia	Durham	North Carolina	-78.90852928	36.00762005	27701	1003 Dacian Ave	Walltown	NA	7.62	good	NA	no_info	NA	0 to 15.24 cm	Durham	NA	NA	NA	NA	NA	NA	NA
2890804	NA	03/30/2020	edit_date	Red maple	Acer rubrum	Durham	North Carolina	-78.89808476	36.02422877	27704	2676 Acadia St	NA	NA	40.64	fair	NA	naturally_occurring	NA	30.48 to 45.72 cm	Durham	NA	NA	NA	NA	NA	NA	NA
2847533	NA	03/30/2020	edit_date	Ginkgo	Ginkgo biloba	Durham	North Carolina	-78.90005484	36.00115721	27701	611 Rigsbee Ave	Downtown	NA	10.16	good	NA	introduced	NA	0 to 15.24 cm	Durham	NA	NA	NA	NA	NA	NA	NA
2850386	NA	03/30/2020	edit_date	Common crapemyrtle	Lagerstroemia	Durham	North Carolina	-78.92765343	36.0158077	27705	2123 Englewood Ave	Old west durham	NA	22.86	fair	NA	no_info	NA	15.24 to 30.48 cm	Durham	NA	NA	NA	NA	NA	NA	NA
2851540	NA	03/30/2020	edit_date	Common crapemyrtle	Lagerstroemia	Durham	North Carolina	-78.9324543	36.01096828	27701	2801ÃƒÆ’Ã†â€™Ãƒâ€ Ã¢â‚¬â„¢ÃƒÆ’Ã¢â‚¬Å¡Ãƒâ€šÃ‚Â2899 W Main St	Old west durham	NA	40.64	good	NA	no_info	NA	30.48 to 45.72 cm	Durham	NA	NA	NA	NA	NA	NA	NA
2947647	NA	06/19/2020	edit_date	Sweetgum	Liquidambar styraciflua	Durham	North Carolina	-78.89442018	35.92135015	27713	12ÃƒÆ’Ã†â€™Ãƒâ€šÃ‚Â¢ÃƒÆ’Ã‚Â¢ÃƒÂ¢Ã¢â€šÂ¬Ã…Â¡Ãƒâ€šÃ‚Â¬ÃƒÆ’Ã‚Â¢ÃƒÂ¢Ã¢â‚¬Å¡Ã‚Â¬Ãƒâ€¦Ã¢â‚¬Å“98 Drakesway Ct	NA	NA	48.26	good	NA	naturally_occurring	NA	45.72 to 60.96 cm	Durham	NA	NA	NA	NA	NA	NA	NA
2851541	NA	03/30/2020	edit_date	Common crapemyrtle	Lagerstroemia	Durham	North Carolina	-78.93246544	36.01099687	27701	2801ÃƒÆ’Ã†â€™Ãƒâ€ Ã¢â‚¬â„¢ÃƒÆ’Ã¢â‚¬Å¡Ãƒâ€šÃ‚Â2899 W Main St	Old west durham	NA	20.32	good	NA	no_info	NA	15.24 to 30.48 cm	Durham	NA	NA	NA	NA	NA	NA	NA
2890805	NA	03/30/2020	edit_date	Common crapemyrtle	Lagerstroemia	Durham	North Carolina	-78.8979498	36.02414703	27704	2613 Acadia St	NA	NA	53.34	good	NA	no_info	NA	45.72 to 60.96 cm	Durham	NA	NA	NA	NA	NA	NA	NA
2908587	NA	03/30/2020	edit_date	Loblolly pine	Pinus taeda	Durham	North Carolina	-78.86781586	36.03324904	27704	1419 Maplewood Dr	NA	NA	104.14	good	NA	naturally_occurring	NA	more than 76.2 cm	Durham	NA	NA	NA	NA	NA	NA	NA
2947648	NA	06/19/2020	edit_date	Loblolly pine	Pinus taeda	Durham	North Carolina	-78.89439129	35.9213702	27713	12ÃƒÆ’Ã†â€™Ãƒâ€šÃ‚Â¢ÃƒÆ’Ã‚Â¢ÃƒÂ¢Ã¢â€šÂ¬Ã…Â¡Ãƒâ€šÃ‚Â¬ÃƒÆ’Ã‚Â¢ÃƒÂ¢Ã¢â‚¬Å¡Ã‚Â¬Ãƒâ€¦Ã¢â‚¬Å“98 Drakesway Ct	NA	NA	55.88	good	NA	naturally_occurring	NA	45.72 to 60.96 cm	Durham	NA	NA	NA	NA	NA	NA	NA
2944594	2019to2020	03/05/2020	edit_date	Willow oak	Quercus phellos	Durham	North Carolina	-78.88615768	35.99729874	27701	East End Park	Old east durham	NA	5.08	good	NA	naturally_occurring	NA	0 to 15.24 cm	Durham	NA	NA	NA	NA	NA	NA	NA
2890806	NA	03/30/2020	edit_date	Common crapemyrtle	Lagerstroemia	Durham	North Carolina	-78.89789264	36.02410534	27704	2611 Acadia St	NA	NA	53.34	good	NA	no_info	NA	45.72 to 60.96 cm	Durham	NA	NA	NA	NA	NA	NA	NA
2851843	NA	03/30/2020	edit_date	Cherry	Prunus	Durham	North Carolina	-78.87445887	36.03765008	27704	3235 Dearborn Dr	Weaver	NA	27.94	fair	NA	no_info	NA	15.24 to 30.48 cm	Durham	NA	NA	NA	NA	NA	NA	NA
2890807	NA	03/30/2020	edit_date	Red maple	Acer rubrum	Durham	North Carolina	-78.89771059	36.02409319	27704	2610 Acadia St	NA	NA	48.26	fair	NA	naturally_occurring	NA	45.72 to 60.96 cm	Durham	NA	NA	NA	NA	NA	NA	NA
2851543	NA	03/30/2020	edit_date	Common crapemyrtle	Lagerstroemia	Durham	North Carolina	-78.93248651	36.01101772	27701	2801ÃƒÆ’Ã†â€™Ãƒâ€ Ã¢â‚¬â„¢ÃƒÆ’Ã¢â‚¬Å¡Ãƒâ€šÃ‚Â2899 W Main St	Old west durham	NA	38.1	good	NA	no_info	NA	30.48 to 45.72 cm	Durham	NA	NA	NA	NA	NA	NA	NA
2249366	NA	03/30/2020	edit_date	Willow oak	Quercus phellos	Durham	North Carolina	-78.90266329	36.00418527	27701	802 Washington St	Downtown	NA	205.74	fair	NA	naturally_occurring	NA	more than 76.2 cm	Durham	NA	NA	NA	NA	NA	NA	NA
2947649	NA	06/19/2020	edit_date	Black cherry	Prunus serotina	Durham	North Carolina	-78.89437329	35.92138548	27713	12ÃƒÆ’Ã†â€™Ãƒâ€šÃ‚Â¢ÃƒÆ’Ã‚Â¢ÃƒÂ¢Ã¢â€šÂ¬Ã…Â¡Ãƒâ€šÃ‚Â¬ÃƒÆ’Ã‚Â¢ÃƒÂ¢Ã¢â‚¬Å¡Ã‚Â¬Ãƒâ€¦Ã¢â‚¬Å“98 Drakesway Ct	NA	NA	5.08	good	NA	naturally_occurring	NA	0 to 15.24 cm	Durham	NA	NA	NA	NA	NA	NA	NA
2944595	2019to2020	03/05/2020	edit_date	Willow oak	Quercus phellos	Durham	North Carolina	-78.88648547	35.99730882	27701	East End Park	Old east durham	NA	5.08	good	NA	naturally_occurring	NA	0 to 15.24 cm	Durham	NA	NA	NA	NA	NA	NA	NA
2908589	NA	03/30/2020	edit_date	Water oak	Quercus nigra	Durham	North Carolina	-78.86694505	36.033428	27704	1431 Maplewood Dr	NA	NA	30.48	good	NA	naturally_occurring	NA	15.24 to 30.48 cm	Durham	NA	NA	NA	NA	NA	NA	NA
2890809	NA	03/30/2020	edit_date	Red maple	Acer rubrum	Durham	North Carolina	-78.89756843	36.0239934	27704	314 Greenwood Dr	NA	NA	40.64	good	NA	naturally_occurring	NA	30.48 to 45.72 cm	Durham	NA	NA	NA	NA	NA	NA	NA
2947650	NA	06/19/2020	edit_date	Loblolly pine	Pinus taeda	Durham	North Carolina	-78.89434605	35.9214042	27713	12ÃƒÆ’Ã†â€™Ãƒâ€šÃ‚Â¢ÃƒÆ’Ã‚Â¢ÃƒÂ¢Ã¢â€šÂ¬Ã…Â¡Ãƒâ€šÃ‚Â¬ÃƒÆ’Ã‚Â¢ÃƒÂ¢Ã¢â‚¬Å¡Ã‚Â¬Ãƒâ€¦Ã¢â‚¬Å“98 Drakesway Ct	NA	NA	58.42	good	NA	naturally_occurring	NA	45.72 to 60.96 cm	Durham	NA	NA	NA	NA	NA	NA	NA
2851545	NA	03/30/2020	edit_date	Common crapemyrtle	Lagerstroemia	Durham	North Carolina	-78.93249415	36.01103407	27705	2831 W Main St	Old west durham	NA	27.94	good	NA	no_info	NA	15.24 to 30.48 cm	Durham	NA	NA	NA	NA	NA	NA	NA
2908590	NA	03/30/2020	edit_date	Sweetgum	Liquidambar styraciflua	Durham	North Carolina	-78.86689841	36.03343734	27704	1431 Maplewood Dr	NA	NA	27.94	good	NA	naturally_occurring	NA	15.24 to 30.48 cm	Durham	NA	NA	NA	NA	NA	NA	NA
2890810	NA	03/30/2020	edit_date	Red maple	Acer rubrum	Durham	North Carolina	-78.89727205	36.02361378	27704	2603 Acadia St	NA	NA	53.34	fair	NA	naturally_occurring	NA	45.72 to 60.96 cm	Durham	NA	NA	NA	NA	NA	NA	NA
2947651	NA	06/19/2020	edit_date	Common crapemyrtle	Lagerstroemia	Durham	North Carolina	-78.8948635	35.92107436	27713	9 Drakesway Ct	NA	NA	38.1	good	NA	no_info	NA	30.48 to 45.72 cm	Durham	NA	NA	NA	NA	NA	NA	NA
2850389	NA	03/30/2020	edit_date	American hornbeam	Carpinus caroliniana	Durham	North Carolina	-78.93186236	36.0150749	27705	2700 Lawndale Ave	Old west durham	NA	5.08	good	NA	naturally_occurring	NA	0 to 15.24 cm	Durham	NA	NA	NA	NA	NA	NA	NA
2851546	NA	03/30/2020	edit_date	Common crapemyrtle	Lagerstroemia	Durham	North Carolina	-78.93250018	36.01104709	27705	2833 W Main St	Old west durham	NA	20.32	good	NA	no_info	NA	15.24 to 30.48 cm	Durham	NA	NA	NA	NA	NA	NA	NA
2908591	NA	03/30/2020	edit_date	Willow oak	Quercus phellos	Durham	North Carolina	-78.86683223	36.03344889	27704	1431 Maplewood Dr	NA	NA	33.02	good	NA	naturally_occurring	NA	30.48 to 45.72 cm	Durham	NA	NA	NA	NA	NA	NA	NA
2851547	NA	03/30/2020	edit_date	Common crapemyrtle	Lagerstroemia	Durham	North Carolina	-78.93251201	36.01105815	27701	2801ÃƒÆ’Ã†â€™Ãƒâ€ Ã¢â‚¬â„¢ÃƒÆ’Ã¢â‚¬Å¡Ãƒâ€šÃ‚Â2899 W Main St	Old west durham	NA	20.32	good	NA	no_info	NA	15.24 to 30.48 cm	Durham	NA	NA	NA	NA	NA	NA	NA
2890811	NA	03/30/2020	edit_date	Red maple	Acer rubrum	Durham	North Carolina	-78.89742896	36.02372766	27704	2605 Acadia St	NA	NA	40.64	fair	NA	naturally_occurring	NA	30.48 to 45.72 cm	Durham	NA	NA	NA	NA	NA	NA	NA
2840267	NA	03/30/2020	edit_date	Red maple	Acer rubrum	Durham	North Carolina	-78.88315094	35.98906581	27703	400ÃƒÆ’Ã†â€™Ãƒâ€ Ã¢â‚¬â„¢ÃƒÆ’Ã¢â‚¬Å¡Ãƒâ€šÃ‚Â498 Eastway Ave	Old east durham	NA	10.16	excellent	NA	naturally_occurring	NA	0 to 15.24 cm	Durham	NA	NA	NA	NA	NA	NA	NA
2851548	NA	03/30/2020	edit_date	Common crapemyrtle	Lagerstroemia	Durham	North Carolina	-78.93252103	36.01106997	27701	2801ÃƒÆ’Ã†â€™Ãƒâ€ Ã¢â‚¬â„¢ÃƒÆ’Ã¢â‚¬Å¡Ãƒâ€šÃ‚Â2899 W Main St	Old west durham	NA	22.86	good	NA	no_info	NA	15.24 to 30.48 cm	Durham	NA	NA	NA	NA	NA	NA	NA
2908593	NA	03/30/2020	edit_date	Willow oak	Quercus phellos	Durham	North Carolina	-78.86676633	36.03345945	27704	1433 Maplewood Dr	NA	NA	27.94	good	NA	naturally_occurring	NA	15.24 to 30.48 cm	Durham	NA	NA	NA	NA	NA	NA	NA
2890812	NA	03/30/2020	edit_date	Common crapemyrtle	Lagerstroemia	Durham	North Carolina	-78.89686137	36.0239898	27704	315 Greenwood Dr	NA	NA	40.64	good	NA	no_info	NA	30.48 to 45.72 cm	Durham	NA	NA	NA	NA	NA	NA	NA
2947652	NA	06/19/2020	edit_date	Common crapemyrtle	Lagerstroemia	Durham	North Carolina	-78.89496567	35.9210345	27713	5 Drakesway Ct	NA	NA	38.1	good	NA	no_info	NA	30.48 to 45.72 cm	Durham	NA	NA	NA	NA	NA	NA	NA
2908594	NA	03/30/2020	edit_date	Willow oak	Quercus phellos	Durham	North Carolina	-78.86631802	36.03352578	27704	1441 Maplewood Dr	NA	NA	40.64	good	NA	naturally_occurring	NA	30.48 to 45.72 cm	Durham	NA	NA	NA	NA	NA	NA	NA
2944602	2019to2020	03/05/2020	edit_date	Willow oak	Quercus phellos	Durham	North Carolina	-78.88725192	35.99764788	27701	East End Park	Old east durham	NA	5.08	good	NA	naturally_occurring	NA	0 to 15.24 cm	Durham	NA	NA	NA	NA	NA	NA	NA
2304979	NA	03/30/2020	edit_date	Eastern redbud	Cercis canadensis	Durham	North Carolina	-78.90818578	36.00779672	27701	806 North Gregson Street	Walltown	NA	10.16	good	NA	naturally_occurring	NA	0 to 15.24 cm	Durham	NA	NA	NA	NA	NA	NA	NA
2851549	NA	03/30/2020	edit_date	Common crapemyrtle	Lagerstroemia	Durham	North Carolina	-78.93252499	36.01108723	27705	2835 W Main St	Old west durham	NA	20.32	good	NA	no_info	NA	15.24 to 30.48 cm	Durham	NA	NA	NA	NA	NA	NA	NA
2890813	NA	03/30/2020	edit_date	Common crapemyrtle	Lagerstroemia	Durham	North Carolina	-78.8967793	36.02401756	27704	313 Greenwood Dr	NA	NA	53.34	good	NA	no_info	NA	45.72 to 60.96 cm	Durham	NA	NA	NA	NA	NA	NA	NA
2947653	NA	06/19/2020	edit_date	Loblolly pine	Pinus taeda	Durham	North Carolina	-78.89588371	35.92165875	27713	26ÃƒÆ’Ã†â€™Ãƒâ€šÃ‚Â¢ÃƒÆ’Ã‚Â¢ÃƒÂ¢Ã¢â€šÂ¬Ã…Â¡Ãƒâ€šÃ‚Â¬ÃƒÆ’Ã‚Â¢ÃƒÂ¢Ã¢â‚¬Å¡Ã‚Â¬Ãƒâ€¦Ã¢â‚¬Å“98 Banneret Pl	NA	NA	66.04	good	NA	naturally_occurring	NA	60.96 to 76.2 cm	Durham	NA	NA	NA	NA	NA	NA	NA
2847540	2017to2018	05/26/2020	edit_date	American elm	Ulmus americana	Durham	North Carolina	-78.9004063	36.00097394	27701	611 Rigsbee Ave	Downtown	NA	5.08	good	NA	naturally_occurring	NA	0 to 15.24 cm	Durham	NA	NA	NA	NA	NA	NA	NA
2840271	NA	03/30/2020	edit_date	Red maple	Acer rubrum	Durham	North Carolina	-78.88317972	35.98896348	27703	1400 Taylor St	Old east durham	NA	10.16	good	NA	naturally_occurring	NA	0 to 15.24 cm	Durham	NA	NA	NA	NA	NA	NA	NA
2851551	NA	03/30/2020	edit_date	Common crapemyrtle	Lagerstroemia	Durham	North Carolina	-78.93253639	36.01109699	27705	2835 W Main St	Old west durham	NA	20.32	good	NA	no_info	NA	15.24 to 30.48 cm	Durham	NA	NA	NA	NA	NA	NA	NA
2890815	NA	03/30/2020	edit_date	Common crapemyrtle	Lagerstroemia	Durham	North Carolina	-78.89664059	36.0240518	27704	313 Greenwood Dr	NA	NA	27.94	good	NA	no_info	NA	15.24 to 30.48 cm	Durham	NA	NA	NA	NA	NA	NA	NA
2847541	NA	03/30/2020	edit_date	Loblolly pine	Pinus taeda	Durham	North Carolina	-78.90033579	36.00091014	27701	611 Rigsbee Ave	Downtown	NA	40.64	good	NA	naturally_occurring	NA	30.48 to 45.72 cm	Durham	NA	NA	NA	NA	NA	NA	NA
2748036	2017to2018	05/26/2020	edit_date	River birch	Betula nigra	Durham	North Carolina	-78.89280617	36.00412452	27701	1210 N Roxboro St	NA	NA	1.27	excellent	16.4042	naturally_occurring	13.71 to 18.29 m	0 to 15.24 cm	Durham	NA	NA	NA	NA	NA	NA	NA
2947654	NA	06/19/2020	edit_date	Japanese maple	Acer palmatum	Durham	North Carolina	-78.89594096	35.92171297	27713	41ÃƒÆ’Ã†â€™Ãƒâ€šÃ‚Â¢ÃƒÆ’Ã‚Â¢ÃƒÂ¢Ã¢â€šÂ¬Ã…Â¡Ãƒâ€šÃ‚Â¬ÃƒÆ’Ã‚Â¢ÃƒÂ¢Ã¢â‚¬Å¡Ã‚Â¬Ãƒâ€¦Ã¢â‚¬Å“75 Banneret Pl	NA	NA	7.62	good	NA	introduced	NA	0 to 15.24 cm	Durham	NA	NA	NA	NA	NA	NA	NA
2850391	NA	03/30/2020	edit_date	Chinese redbud	Cercis chinensis	Durham	North Carolina	-78.93192333	36.0156896	27705	1019ÃƒÆ’Ã†â€™Ãƒâ€ Ã¢â‚¬â„¢ÃƒÆ’Ã¢â‚¬Å¡Ãƒâ€šÃ‚Â1099 Alabama Ave	Old west durham	NA	5.08	good	NA	introduced	NA	0 to 15.24 cm	Durham	NA	NA	NA	NA	NA	NA	NA
2304598	NA	03/30/2020	edit_date	Trident maple	Acer buergerianum	Durham	North Carolina	-78.90832409	36.00803122	27701	1002 Dacian Ave	Walltown	NA	7.62	excellent	NA	introduced	NA	0 to 15.24 cm	Durham	NA	NA	NA	NA	NA	NA	NA
2270593	NA	03/30/2020	edit_date	Chinese elm	Ulmus parvifolia	Durham	North Carolina	-78.89699227	36.02302634	27704	401-449 West Lavender Avenue	NA	Northgate park	17.78	excellent	NA	introduced	NA	15.24 to 30.48 cm	Durham	NA	NA	NA	NA	NA	NA	NA
2851552	NA	03/30/2020	edit_date	Sawtooth oak	Quercus acutissima	Durham	North Carolina	-78.93255543	36.01112504	27701	2801ÃƒÆ’Ã†â€™Ãƒâ€ Ã¢â‚¬â„¢ÃƒÆ’Ã¢â‚¬Å¡Ãƒâ€šÃ‚Â2899 W Main St	Old west durham	NA	48.26	good	NA	introduced	NA	45.72 to 60.96 cm	Durham	NA	NA	NA	NA	NA	NA	NA
2847542	2017to2018	05/26/2020	edit_date	Chinese fringe tree	Chionanthus retusus	Durham	North Carolina	-78.90032196	36.0007734	27701	505 Rigsbee Ave	Downtown	NA	5.08	good	NA	introduced	NA	0 to 15.24 cm	Durham	NA	NA	NA	NA	NA	NA	NA
2947655	NA	06/19/2020	edit_date	Flowering dogwood	Cornus florida	Durham	North Carolina	-78.89591429	35.92167966	27713	7ÃƒÆ’Ã†â€™Ãƒâ€šÃ‚Â¢ÃƒÆ’Ã‚Â¢ÃƒÂ¢Ã¢â€šÂ¬Ã…Â¡Ãƒâ€šÃ‚Â¬ÃƒÆ’Ã‚Â¢ÃƒÂ¢Ã¢â‚¬Å¡Ã‚Â¬Ãƒâ€¦Ã¢â‚¬Å“39 Banneret Pl	NA	NA	2.54	good	NA	naturally_occurring	NA	0 to 15.24 cm	Durham	NA	NA	NA	NA	NA	NA	NA
2851553	NA	03/30/2020	edit_date	Common crapemyrtle	Lagerstroemia	Durham	North Carolina	-78.93257757	36.01115045	27701	2801ÃƒÆ’Ã†â€™Ãƒâ€ Ã¢â‚¬â„¢ÃƒÆ’Ã¢â‚¬Å¡Ãƒâ€šÃ‚Â2899 W Main St	Old west durham	NA	25.4	good	NA	no_info	NA	15.24 to 30.48 cm	Durham	NA	NA	NA	NA	NA	NA	NA
2908598	NA	03/30/2020	edit_date	Sweetgum	Liquidambar styraciflua	Durham	North Carolina	-78.86660587	36.03486424	27704	1465 Maplewood Dr	NA	NA	91.44	good	NA	naturally_occurring	NA	more than 76.2 cm	Durham	NA	NA	NA	NA	NA	NA	NA
2847543	2017to2018	05/26/2020	edit_date	Chinese fringe tree	Chionanthus retusus	Durham	North Carolina	-78.90031899	36.00073617	27701	505 Rigsbee Ave	Downtown	NA	5.08	good	NA	introduced	NA	0 to 15.24 cm	Durham	NA	NA	NA	NA	NA	NA	NA
2748035	2017to2018	05/26/2020	edit_date	River birch	Betula nigra	Durham	North Carolina	-78.89290005	36.0037985	27701	1206 N Roxboro St	NA	NA	1.27	excellent	16.4042	naturally_occurring	13.71 to 18.29 m	0 to 15.24 cm	Durham	NA	NA	NA	NA	NA	NA	NA
2748030	2017to2018	05/26/2020	edit_date	River birch	Betula nigra	Durham	North Carolina	-78.89292486	36.00370737	27701	201 E Geer St	NA	NA	1.27	excellent	16.4042	naturally_occurring	13.71 to 18.29 m	0 to 15.24 cm	Durham	NA	NA	NA	NA	NA	NA	NA
2847544	2017to2018	05/26/2020	edit_date	Chinese fringe tree	Chionanthus retusus	Durham	North Carolina	-78.90033471	36.00070919	27701	505 Rigsbee Ave	Downtown	NA	5.08	good	NA	introduced	NA	0 to 15.24 cm	Durham	NA	NA	NA	NA	NA	NA	NA
2947656	NA	06/19/2020	edit_date	Common crapemyrtle	Lagerstroemia	Durham	North Carolina	-78.89720167	35.92095674	27713	5510 Loyal Ave	NA	NA	38.1	good	NA	no_info	NA	30.48 to 45.72 cm	Durham	NA	NA	NA	NA	NA	NA	NA
2851556	NA	03/30/2020	edit_date	Sawtooth oak	Quercus acutissima	Durham	North Carolina	-78.93260585	36.0111818	27701	2801ÃƒÆ’Ã†â€™Ãƒâ€ Ã¢â‚¬â„¢ÃƒÆ’Ã¢â‚¬Å¡Ãƒâ€šÃ‚Â2899 W Main St	Old west durham	NA	33.02	good	NA	introduced	NA	30.48 to 45.72 cm	Durham	NA	NA	NA	NA	NA	NA	NA
2824547	NA	03/30/2020	edit_date	Willow oak	Quercus phellos	Durham	North Carolina	-78.87129491	35.99328053	27703	1705 Holloway St	Old east durham	NA	104.14	poor	NA	naturally_occurring	NA	more than 76.2 cm	Durham	NA	NA	NA	NA	NA	NA	NA
2747708	2017to2018	05/26/2020	edit_date	Magnolia	Magnolia	Durham	North Carolina	-78.8938348	35.99796628	27701	701 N Queen St	Downtown	NA	1.27	good	16.4042	no_info	13.71 to 18.29 m	0 to 15.24 cm	Durham	NA	NA	NA	NA	NA	NA	NA
2947657	NA	06/19/2020	edit_date	Loblolly pine	Pinus taeda	Durham	North Carolina	-78.89853927	35.92044789	27713	5510 Loyal Ave	NA	NA	38.1	good	NA	naturally_occurring	NA	30.48 to 45.72 cm	Durham	NA	NA	NA	NA	NA	NA	NA
2747707	2017to2018	05/26/2020	edit_date	Magnolia	Magnolia	Durham	North Carolina	-78.89378384	35.99804819	27701	705 N Queen St	Downtown	NA	2.54	good	NA	no_info	NA	0 to 15.24 cm	Durham	NA	NA	NA	NA	NA	NA	NA
2851558	NA	03/30/2020	edit_date	Common crapemyrtle	Lagerstroemia	Durham	North Carolina	-78.93267693	36.01127099	27701	2801ÃƒÆ’Ã†â€™Ãƒâ€ Ã¢â‚¬â„¢ÃƒÆ’Ã¢â‚¬Å¡Ãƒâ€šÃ‚Â2899 W Main St	Old west durham	NA	27.94	good	NA	no_info	NA	15.24 to 30.48 cm	Durham	NA	NA	NA	NA	NA	NA	NA
2947658	NA	06/19/2020	edit_date	Sweetgum	Liquidambar styraciflua	Durham	North Carolina	-78.90109876	35.91997799	27713	5622 Welkin Ct	NA	NA	7.62	good	NA	naturally_occurring	NA	0 to 15.24 cm	Durham	NA	NA	NA	NA	NA	NA	NA
2947659	NA	06/19/2020	edit_date	Eastern redbud	Cercis canadensis	Durham	North Carolina	-78.90133212	35.92458159	27713	7 Charing Pl	NA	NA	12.7	good	NA	naturally_occurring	NA	0 to 15.24 cm	Durham	NA	NA	NA	NA	NA	NA	NA
2304975	NA	03/30/2020	edit_date	Eastern redbud	Cercis canadensis	Durham	North Carolina	-78.90819937	36.00835776	27701	929 Urban Ave	Walltown	NA	10.16	fair	NA	naturally_occurring	NA	0 to 15.24 cm	Durham	NA	NA	NA	NA	NA	NA	NA
2847547	NA	03/30/2020	edit_date	Overcup oak	Quercus lyrata	Durham	North Carolina	-78.90004411	36.00048887	27701	214 Hunt St	Downtown	NA	17.78	good	NA	naturally_occurring	NA	15.24 to 30.48 cm	Durham	NA	NA	NA	NA	NA	NA	NA
2934595	NA	03/30/2020	edit_date	Common crapemyrtle	Lagerstroemia	Durham	North Carolina	-78.92219839	35.96165188	27707	2811 Wadsworth Ave	NA	NA	27.94	good	NA	no_info	NA	15.24 to 30.48 cm	Durham	NA	NA	NA	NA	NA	NA	NA
2890818	NA	06/28/2020	edit_date	Trident maple	Acer buergerianum	Durham	North Carolina	-78.89742589	36.02203436	27704	478 W Lavender Ave	NA	NA	5.08	good	NA	introduced	NA	0 to 15.24 cm	Durham	NA	NA	NA	NA	NA	NA	NA
2824549	NA	06/18/2020	edit_date	Willow oak	Quercus phellos	Durham	North Carolina	-78.87226313	35.99338091	27703	1618 Holloway St	Old east durham	NA	48.26	good	NA	naturally_occurring	NA	45.72 to 60.96 cm	Durham	NA	NA	NA	NA	NA	NA	NA
2947660	NA	06/19/2020	edit_date	Loblolly pine	Pinus taeda	Durham	North Carolina	-78.9023816	35.92473452	27713	5410 Middleton Rd	NA	NA	25.4	good	NA	naturally_occurring	NA	15.24 to 30.48 cm	Durham	NA	NA	NA	NA	NA	NA	NA
2847548	NA	03/30/2020	edit_date	Overcup oak	Quercus lyrata	Durham	North Carolina	-78.90005618	36.0006169	27701	611 Rigsbee Ave	Downtown	NA	12.7	good	NA	naturally_occurring	NA	0 to 15.24 cm	Durham	NA	NA	NA	NA	NA	NA	NA
2934596	NA	03/30/2020	edit_date	Common crapemyrtle	Lagerstroemia	Durham	North Carolina	-78.92216876	35.96170111	27707	2811 Wadsworth Ave	NA	NA	27.94	good	NA	no_info	NA	15.24 to 30.48 cm	Durham	NA	NA	NA	NA	NA	NA	NA
2851560	NA	03/30/2020	edit_date	Common crapemyrtle	Lagerstroemia	Durham	North Carolina	-78.93271199	36.01132627	27701	2801ÃƒÆ’Ã†â€™Ãƒâ€ Ã¢â‚¬â„¢ÃƒÆ’Ã¢â‚¬Å¡Ãƒâ€šÃ‚Â2899 W Main St	Old west durham	NA	40.64	good	NA	no_info	NA	30.48 to 45.72 cm	Durham	NA	NA	NA	NA	NA	NA	NA
2270581	NA	06/28/2020	edit_date	Trident maple	Acer buergerianum	Durham	North Carolina	-78.89736861	36.02215491	27704	474 W Lavender Ave	NA	Northgate park	12.7	good	NA	introduced	NA	0 to 15.24 cm	Durham	NA	NA	NA	NA	NA	NA	NA
2890819	NA	03/30/2020	edit_date	Common crapemyrtle	Lagerstroemia	Durham	North Carolina	-78.89802709	36.02180456	27704	2322 Glendale Ave	NA	NA	27.94	good	NA	no_info	NA	15.24 to 30.48 cm	Durham	NA	NA	NA	NA	NA	NA	NA
2847549	NA	03/30/2020	edit_date	Overcup oak	Quercus lyrata	Durham	North Carolina	-78.90006001	36.00070857	27701	505 Rigsbee Ave	Downtown	NA	10.16	good	NA	naturally_occurring	NA	0 to 15.24 cm	Durham	NA	NA	NA	NA	NA	NA	NA
2934597	NA	03/30/2020	edit_date	Common crapemyrtle	Lagerstroemia	Durham	North Carolina	-78.92214169	35.9617542	27707	2811 Wadsworth Ave	NA	NA	27.94	good	NA	no_info	NA	15.24 to 30.48 cm	Durham	NA	NA	NA	NA	NA	NA	NA
2947661	NA	06/19/2020	edit_date	Common crapemyrtle	Lagerstroemia	Durham	North Carolina	-78.90102714	35.92563171	27713	5411 Ravenswood Pl	NA	NA	12.7	good	NA	no_info	NA	0 to 15.24 cm	Durham	NA	NA	NA	NA	NA	NA	NA
2847550	NA	03/30/2020	edit_date	Common crapemyrtle	Lagerstroemia	Durham	North Carolina	-78.90005484	36.00080351	27701	611 Rigsbee Ave	Downtown	NA	10.16	good	NA	no_info	NA	0 to 15.24 cm	Durham	NA	NA	NA	NA	NA	NA	NA
2824550	NA	06/18/2020	edit_date	Willow oak	Quercus phellos	Durham	North Carolina	-78.87241334	35.99341781	27703	1616 Holloway St	Old east durham	NA	63.5	fair	NA	naturally_occurring	NA	60.96 to 76.2 cm	Durham	NA	NA	NA	NA	NA	NA	NA
2890820	NA	03/30/2020	edit_date	Common crapemyrtle	Lagerstroemia	Durham	North Carolina	-78.89768174	36.02191865	27704	420 W Lavender Ave	NA	NA	15.24	good	NA	no_info	NA	0 to 15.24 cm	Durham	NA	NA	NA	NA	NA	NA	NA
2851562	NA	03/30/2020	edit_date	Sawtooth oak	Quercus acutissima	Durham	North Carolina	-78.93274888	36.01137552	27701	2801ÃƒÆ’Ã†â€™Ãƒâ€ Ã¢â‚¬â„¢ÃƒÆ’Ã¢â‚¬Å¡Ãƒâ€šÃ‚Â2899 W Main St	Old west durham	NA	27.94	good	NA	introduced	NA	15.24 to 30.48 cm	Durham	NA	NA	NA	NA	NA	NA	NA
2947662	NA	06/19/2020	edit_date	Japanese maple	Acer palmatum	Durham	North Carolina	-78.9010537	35.92582074	27713	5407 Ravenswood Pl	NA	NA	12.7	good	NA	introduced	NA	0 to 15.24 cm	Durham	NA	NA	NA	NA	NA	NA	NA
2847551	NA	03/30/2020	edit_date	Common crapemyrtle	Lagerstroemia	Durham	North Carolina	-78.90009803	36.00086765	27701	611 Rigsbee Ave	Downtown	NA	10.16	good	NA	no_info	NA	0 to 15.24 cm	Durham	NA	NA	NA	NA	NA	NA	NA
2890821	NA	06/28/2020	edit_date	Common crapemyrtle	Lagerstroemia	Durham	North Carolina	-78.89765217	36.02195912	27704	420 W Lavender Ave	NA	NA	15.24	good	NA	no_info	NA	0 to 15.24 cm	Durham	NA	NA	NA	NA	NA	NA	NA
2851564	NA	03/30/2020	edit_date	Common crapemyrtle	Lagerstroemia	Durham	North Carolina	-78.93278135	36.01143308	27701	2801ÃƒÆ’Ã†â€™Ãƒâ€ Ã¢â‚¬â„¢ÃƒÆ’Ã¢â‚¬Å¡Ãƒâ€šÃ‚Â2899 W Main St	Old west durham	NA	33.02	good	NA	no_info	NA	30.48 to 45.72 cm	Durham	NA	NA	NA	NA	NA	NA	NA
2908610	NA	03/30/2020	edit_date	Callery pear	Pyrus calleryana	Durham	North Carolina	-78.869371	36.03666024	27704	3011 Dearborn Dr	Weaver	NA	53.34	good	NA	introduced	NA	45.72 to 60.96 cm	Durham	NA	NA	NA	NA	NA	NA	NA
2947663	NA	06/19/2020	edit_date	Common crapemyrtle	Lagerstroemia	Durham	North Carolina	-78.90339277	35.92572133	27713	5311 Reams Run Rd	NA	NA	25.4	good	NA	no_info	NA	15.24 to 30.48 cm	Durham	NA	NA	NA	NA	NA	NA	NA
2784376	2017to2018	05/26/2020	edit_date	Elm	Ulmus	Durham	North Carolina	-78.90067711	36.00049321	27701	216 Hunt St	Downtown	NA	2.54	good	22.96588	no_info	more than 18.29 m	0 to 15.24 cm	Durham	NA	NA	NA	NA	NA	NA	NA
2824551	NA	03/30/2020	edit_date	Willow oak	Quercus phellos	Durham	North Carolina	-78.87264388	35.99346466	27703	1614 Holloway St	Old east durham	NA	48.26	good	NA	naturally_occurring	NA	45.72 to 60.96 cm	Durham	NA	NA	NA	NA	NA	NA	NA
2784361	NA	03/30/2020	edit_date	Chinese fringe tree	Chionanthus retusus	Durham	North Carolina	-78.90102446	36.00083063	27701	505 Rigsbee Ave	Downtown	NA	5.08	excellent	16.4042	introduced	13.71 to 18.29 m	0 to 15.24 cm	Durham	NA	NA	NA	NA	NA	NA	NA
2851565	NA	03/30/2020	edit_date	Common crapemyrtle	Lagerstroemia	Durham	North Carolina	-78.93280406	36.01146895	27701	2801ÃƒÆ’Ã†â€™Ãƒâ€ Ã¢â‚¬â„¢ÃƒÆ’Ã¢â‚¬Å¡Ãƒâ€šÃ‚Â2899 W Main St	Old west durham	NA	33.02	good	NA	no_info	NA	30.48 to 45.72 cm	Durham	NA	NA	NA	NA	NA	NA	NA
2824552	NA	03/30/2020	edit_date	Willow oak	Quercus phellos	Durham	North Carolina	-78.87291223	35.9936652	27703	1667 Holloway St	Old east durham	NA	78.74	good	NA	naturally_occurring	NA	more than 76.2 cm	Durham	NA	NA	NA	NA	NA	NA	NA
2890823	NA	03/30/2020	edit_date	Willow oak	Quercus phellos	Durham	North Carolina	-78.89523178	36.01931159	27704	300ÃƒÆ’Ã†â€™Ãƒâ€ Ã¢â‚¬â„¢ÃƒÆ’Ã¢â‚¬Å¡Ãƒâ€šÃ‚Â398 W Club Blvd	NA	NA	129.54	fair	NA	naturally_occurring	NA	more than 76.2 cm	Durham	NA	NA	NA	NA	NA	NA	NA
2847552	2017to2018	05/26/2020	edit_date	Baldcypress	Taxodium distichum	Durham	North Carolina	-78.90095338	36.00102376	27701	505 Rigsbee Ave	Downtown	NA	1.27	poor	NA	naturally_occurring	NA	0 to 15.24 cm	Durham	NA	NA	NA	NA	NA	NA	NA
2851566	NA	03/30/2020	edit_date	Common crapemyrtle	Lagerstroemia	Durham	North Carolina	-78.93283366	36.01150847	27701	2801ÃƒÆ’Ã†â€™Ãƒâ€ Ã¢â‚¬â„¢ÃƒÆ’Ã¢â‚¬Å¡Ãƒâ€šÃ‚Â2899 W Main St	Old west durham	NA	33.02	good	NA	no_info	NA	30.48 to 45.72 cm	Durham	NA	NA	NA	NA	NA	NA	NA
2947664	NA	06/19/2020	edit_date	Chinese elm	Ulmus parvifolia	Durham	North Carolina	-78.90363425	35.92562845	27713	5314 Reams Run Rd	NA	NA	50.8	good	NA	introduced	NA	45.72 to 60.96 cm	Durham	NA	NA	NA	NA	NA	NA	NA
2908612	NA	03/30/2020	edit_date	Callery pear	Pyrus calleryana	Durham	North Carolina	-78.86928918	36.03661872	27704	3011 Dearborn Dr	Weaver	NA	53.34	good	NA	introduced	NA	45.72 to 60.96 cm	Durham	NA	NA	NA	NA	NA	NA	NA
2824553	NA	06/18/2020	edit_date	Willow oak	Quercus phellos	Durham	North Carolina	-78.87275934	35.99349702	27703	1614 Holloway St	Old east durham	NA	53.34	good	NA	naturally_occurring	NA	45.72 to 60.96 cm	Durham	NA	NA	NA	NA	NA	NA	NA
2851568	NA	03/30/2020	edit_date	Common crapemyrtle	Lagerstroemia	Durham	North Carolina	-78.93288169	36.01157313	27701	2801ÃƒÆ’Ã†â€™Ãƒâ€ Ã¢â‚¬â„¢ÃƒÆ’Ã¢â‚¬Å¡Ãƒâ€šÃ‚Â2899 W Main St	Old west durham	NA	33.02	good	NA	no_info	NA	30.48 to 45.72 cm	Durham	NA	NA	NA	NA	NA	NA	NA
2851854	NA	03/30/2020	edit_date	Eastern red cedar	Juniperus virginiana	Durham	North Carolina	-78.87493094	36.03694952	27704	3000 Ader St	Weaver	NA	40.64	good	NA	naturally_occurring	NA	30.48 to 45.72 cm	Durham	NA	NA	NA	NA	NA	NA	NA
2847554	2017to2018	05/26/2020	edit_date	Baldcypress	Taxodium distichum	Durham	North Carolina	-78.9010258	36.00100097	27701	505 Rigsbee Ave	Downtown	NA	1.27	fair	NA	naturally_occurring	NA	0 to 15.24 cm	Durham	NA	NA	NA	NA	NA	NA	NA
2269451	NA	06/23/2020	edit_date	Deodar cedar	Cedrus deodara	Durham	North Carolina	-78.89498279	36.01947138	27704	W Club Blvd	NA	Northgate park	76.2	good	NA	introduced	NA	60.96 to 76.2 cm	Durham	NA	NA	NA	NA	NA	NA	NA
2947665	NA	06/19/2020	edit_date	Common crapemyrtle	Lagerstroemia	Durham	North Carolina	-78.90468421	35.92557011	27713	5312 Silkwood Dr	NA	NA	7.62	good	NA	no_info	NA	0 to 15.24 cm	Durham	NA	NA	NA	NA	NA	NA	NA
2824554	NA	06/18/2020	edit_date	Willow oak	Quercus phellos	Durham	North Carolina	-78.87297124	35.99354367	27703	1608 Holloway St	Old east durham	NA	58.42	good	NA	naturally_occurring	NA	45.72 to 60.96 cm	Durham	NA	NA	NA	NA	NA	NA	NA
2847555	2017to2018	05/26/2020	edit_date	Baldcypress	Taxodium distichum	Durham	North Carolina	-78.90103318	36.00103135	27701	505 Rigsbee Ave	Downtown	NA	1.27	fair	NA	naturally_occurring	NA	0 to 15.24 cm	Durham	NA	NA	NA	NA	NA	NA	NA
2850399	NA	03/30/2020	edit_date	Common crapemyrtle	Lagerstroemia	Durham	North Carolina	-78.9306968	36.0159279	27705	2319 Englewood Ave	Old west durham	NA	17.78	good	NA	no_info	NA	15.24 to 30.48 cm	Durham	NA	NA	NA	NA	NA	NA	NA
2851569	NA	03/30/2020	edit_date	Common crapemyrtle	Lagerstroemia	Durham	North Carolina	-78.93290513	36.01160743	27701	2801ÃƒÆ’Ã†â€™Ãƒâ€ Ã¢â‚¬â„¢ÃƒÆ’Ã¢â‚¬Å¡Ãƒâ€šÃ‚Â2899 W Main St	Old west durham	NA	40.64	good	NA	no_info	NA	30.48 to 45.72 cm	Durham	NA	NA	NA	NA	NA	NA	NA
2908614	NA	03/30/2020	edit_date	Baldcypress	Taxodium distichum	Durham	North Carolina	-78.86892679	36.03640186	27704	3005 Dearborn Dr	Weaver	NA	40.64	fair	NA	naturally_occurring	NA	30.48 to 45.72 cm	Durham	NA	NA	NA	NA	NA	NA	NA
2934601	NA	03/30/2020	edit_date	Loblolly pine	Pinus taeda	Durham	North Carolina	-78.92018421	35.96097136	27707	220 Barnhill St	NA	NA	43.18	good	NA	naturally_occurring	NA	30.48 to 45.72 cm	Durham	NA	NA	NA	NA	NA	NA	NA
2947666	NA	06/19/2020	edit_date	Common crapemyrtle	Lagerstroemia	Durham	North Carolina	-78.90567226	35.92841162	27713	5103 Kemmont Dr	NA	NA	7.62	good	NA	no_info	NA	0 to 15.24 cm	Durham	NA	NA	NA	NA	NA	NA	NA
2947667	NA	06/19/2020	edit_date	Callery pear	Pyrus calleryana	Durham	North Carolina	-78.90718496	35.92336059	27713	5504 Lacy Rd	NA	NA	25.4	good	NA	introduced	NA	15.24 to 30.48 cm	Durham	NA	NA	NA	NA	NA	NA	NA
2824555	NA	06/18/2020	edit_date	Willow oak	Quercus phellos	Durham	North Carolina	-78.87306717	35.99356326	27703	1608 Holloway St	Old east durham	NA	53.34	good	NA	naturally_occurring	NA	45.72 to 60.96 cm	Durham	NA	NA	NA	NA	NA	NA	NA
2751021	2017to2018	05/26/2020	edit_date	Swamp white oak	Quercus bicolor	Durham	North Carolina	-78.89571637	36.01896808	27704	311 W Club Blvd	NA	NA	1.27	excellent	16.4042	naturally_occurring	13.71 to 18.29 m	0 to 15.24 cm	Durham	NA	NA	NA	NA	NA	NA	NA
2824556	NA	06/18/2020	edit_date	Water oak	Quercus nigra	Durham	North Carolina	-78.87334406	35.99374984	27703	1605 Holloway St	Old east durham	NA	53.34	good	NA	naturally_occurring	NA	45.72 to 60.96 cm	Durham	NA	NA	NA	NA	NA	NA	NA
2947668	NA	06/19/2020	edit_date	Callery pear	Pyrus calleryana	Durham	North Carolina	-78.90938575	35.92566338	27713	21 Logger Ct	NA	NA	50.8	good	NA	introduced	NA	45.72 to 60.96 cm	Durham	NA	NA	NA	NA	NA	NA	NA
2850402	NA	03/30/2020	edit_date	Common crapemyrtle	Lagerstroemia	Durham	North Carolina	-78.93063605	36.01601651	27705	2318 Englewood Ave	Old west durham	NA	15.24	good	NA	no_info	NA	0 to 15.24 cm	Durham	NA	NA	NA	NA	NA	NA	NA
2851572	NA	03/30/2020	edit_date	Common crapemyrtle	Lagerstroemia	Durham	North Carolina	-78.93294714	36.01168045	27701	2801ÃƒÆ’Ã†â€™Ãƒâ€ Ã¢â‚¬â„¢ÃƒÆ’Ã¢â‚¬Å¡Ãƒâ€šÃ‚Â2899 W Main St	Old west durham	NA	15.24	good	NA	no_info	NA	0 to 15.24 cm	Durham	NA	NA	NA	NA	NA	NA	NA
2248985	NA	03/30/2020	edit_date	Willow oak	Quercus phellos	Durham	North Carolina	-78.89517054	36.01919695	27704	305 W Club Blvd	NA	NA	86.36	fair	NA	naturally_occurring	NA	more than 76.2 cm	Durham	NA	NA	NA	NA	NA	NA	NA
2824557	NA	06/18/2020	edit_date	Willow oak	Quercus phellos	Durham	North Carolina	-78.87330249	35.99361529	NA	NA	Old east durham	NA	73.66	good	NA	naturally_occurring	NA	60.96 to 76.2 cm	Durham	NA	NA	NA	NA	NA	NA	NA
2947669	NA	06/19/2020	edit_date	Callery pear	Pyrus calleryana	Durham	North Carolina	-78.90931238	35.92544296	27713	21 Logger Ct	NA	NA	50.8	good	NA	introduced	NA	45.72 to 60.96 cm	Durham	NA	NA	NA	NA	NA	NA	NA
2847557	NA	03/30/2020	edit_date	Common crapemyrtle	Lagerstroemia	Durham	North Carolina	-78.90103787	36.00076337	27701	505 Rigsbee Ave	Downtown	NA	22.86	good	NA	no_info	NA	15.24 to 30.48 cm	Durham	NA	NA	NA	NA	NA	NA	NA
2851574	NA	03/30/2020	edit_date	Common crapemyrtle	Lagerstroemia	Durham	North Carolina	-78.93298382	36.01171237	27701	2801ÃƒÆ’Ã†â€™Ãƒâ€ Ã¢â‚¬â„¢ÃƒÆ’Ã¢â‚¬Å¡Ãƒâ€šÃ‚Â2899 W Main St	Old west durham	NA	53.34	good	NA	no_info	NA	45.72 to 60.96 cm	Durham	NA	NA	NA	NA	NA	NA	NA
2824558	NA	06/18/2020	edit_date	Willow oak	Quercus phellos	Durham	North Carolina	-78.87349427	35.99365978	NA	NA	Old east durham	NA	33.02	fair	NA	naturally_occurring	NA	30.48 to 45.72 cm	Durham	NA	NA	NA	NA	NA	NA	NA
2947670	NA	06/19/2020	edit_date	Callery pear	Pyrus calleryana	Durham	North Carolina	-78.90926746	35.92533807	27713	21 Logger Ct	NA	NA	50.8	good	NA	introduced	NA	45.72 to 60.96 cm	Durham	NA	NA	NA	NA	NA	NA	NA
2851857	NA	03/30/2020	edit_date	Willow oak	Quercus phellos	Durham	North Carolina	-78.87470727	36.03660102	27704	2902 Ader St	Weaver	NA	78.74	fair	NA	naturally_occurring	NA	more than 76.2 cm	Durham	NA	NA	NA	NA	NA	NA	NA
2947671	NA	06/19/2020	edit_date	Callery pear	Pyrus calleryana	Durham	North Carolina	-78.90926189	35.92524181	27713	21 Logger Ct	NA	NA	50.8	good	NA	introduced	NA	45.72 to 60.96 cm	Durham	NA	NA	NA	NA	NA	NA	NA
2824559	NA	03/30/2020	edit_date	Willow oak	Quercus phellos	Durham	North Carolina	-78.87401404	35.99392717	27703	1601 Holloway St	Old east durham	NA	167.64	good	NA	naturally_occurring	NA	more than 76.2 cm	Durham	NA	NA	NA	NA	NA	NA	NA
2840294	2017to2018	05/26/2020	edit_date	Chinese elm	Ulmus parvifolia	Durham	North Carolina	-78.88393933	35.98904425	27703	1300 Taylor St	Old east durham	NA	2.54	good	NA	introduced	NA	0 to 15.24 cm	Durham	NA	NA	NA	NA	NA	NA	NA
2851858	NA	03/30/2020	edit_date	Willow oak	Quercus phellos	Durham	North Carolina	-78.87462087	36.03649347	27704	2902 Ader St	Weaver	NA	78.74	fair	NA	naturally_occurring	NA	more than 76.2 cm	Durham	NA	NA	NA	NA	NA	NA	NA
2824560	NA	06/18/2020	edit_date	Willow oak	Quercus phellos	Durham	North Carolina	-78.87365922	35.99369667	27703	1600 Holloway St	Old east durham	NA	43.18	fair	NA	naturally_occurring	NA	30.48 to 45.72 cm	Durham	NA	NA	NA	NA	NA	NA	NA
2784357	NA	03/30/2020	edit_date	American elm	Ulmus americana	Durham	North Carolina	-78.90129	36.0007536	27701	534 Foster St	Downtown	NA	33.02	good	16.4042	naturally_occurring	13.71 to 18.29 m	30.48 to 45.72 cm	Durham	NA	NA	NA	NA	NA	NA	NA
2947672	NA	06/19/2020	edit_date	Callery pear	Pyrus calleryana	Durham	North Carolina	-78.90938195	35.92520871	27713	21 Logger Ct	NA	NA	38.1	good	NA	introduced	NA	30.48 to 45.72 cm	Durham	NA	NA	NA	NA	NA	NA	NA
2947673	NA	06/19/2020	edit_date	Callery pear	Pyrus calleryana	Durham	North Carolina	-78.90949286	35.92517673	27713	21 Logger Ct	NA	NA	38.1	good	NA	introduced	NA	30.48 to 45.72 cm	Durham	NA	NA	NA	NA	NA	NA	NA
2847561	NA	03/30/2020	edit_date	American elm	Ulmus americana	Durham	North Carolina	-78.90133157	36.00100423	27701	550 Foster St	Downtown	NA	27.94	excellent	NA	naturally_occurring	NA	15.24 to 30.48 cm	Durham	NA	NA	NA	NA	NA	NA	NA
2847562	NA	03/30/2020	edit_date	American elm	Ulmus americana	Durham	North Carolina	-78.90133426	36.00092882	27701	534 Foster St	Downtown	NA	27.94	excellent	NA	naturally_occurring	NA	15.24 to 30.48 cm	Durham	NA	NA	NA	NA	NA	NA	NA
2947674	NA	06/19/2020	edit_date	Callery pear	Pyrus calleryana	Durham	North Carolina	-78.90958378	35.92513883	27713	403 Timbermill Ln	NA	NA	50.8	good	NA	introduced	NA	45.72 to 60.96 cm	Durham	NA	NA	NA	NA	NA	NA	NA
2851582	NA	03/30/2020	edit_date	Common crapemyrtle	Lagerstroemia	Durham	North Carolina	-78.93317527	36.01196527	27701	2801ÃƒÆ’Ã†â€™Ãƒâ€ Ã¢â‚¬â„¢ÃƒÆ’Ã¢â‚¬Å¡Ãƒâ€šÃ‚Â2899 W Main St	Old west durham	NA	15.24	fair	NA	no_info	NA	0 to 15.24 cm	Durham	NA	NA	NA	NA	NA	NA	NA
2749045	2017to2018	05/26/2020	edit_date	Chinese elm	Ulmus parvifolia	Durham	North Carolina	-78.8829791	35.98887239	27703	1400 Taylor St	Old east durham	NA	2.032	excellent	26.24672	introduced	more than 18.29 m	0 to 15.24 cm	Durham	NA	NA	NA	NA	NA	NA	NA
2748920	2017to2018	05/26/2020	edit_date	Overcup oak	Quercus lyrata	Durham	North Carolina	-78.8764261	35.99169771	27703	518 N Guthrie Ave	Old east durham	NA	2.54	excellent	26.24672	naturally_occurring	more than 18.29 m	0 to 15.24 cm	Durham	NA	NA	NA	NA	NA	NA	NA
2947675	NA	06/19/2020	edit_date	Common crapemyrtle	Lagerstroemia	Durham	North Carolina	-78.90823575	35.92827639	27713	531 Tuggle St	NA	NA	38.1	good	NA	no_info	NA	30.48 to 45.72 cm	Durham	NA	NA	NA	NA	NA	NA	NA
2947676	NA	06/19/2020	edit_date	Common crapemyrtle	Lagerstroemia	Durham	North Carolina	-78.90888333	35.92726029	27713	527 Uzzle St	NA	NA	50.8	good	NA	no_info	NA	45.72 to 60.96 cm	Durham	NA	NA	NA	NA	NA	NA	NA
2947677	NA	06/19/2020	edit_date	Common crapemyrtle	Lagerstroemia	Durham	North Carolina	-78.90900822	35.92726336	27713	523 Uzzle St	NA	NA	50.8	good	NA	no_info	NA	45.72 to 60.96 cm	Durham	NA	NA	NA	NA	NA	NA	NA
2908631	NA	03/30/2020	edit_date	Common crapemyrtle	Lagerstroemia	Durham	North Carolina	-78.8796964	36.02928998	27704	2609 Demille St	NA	NA	15.24	good	NA	no_info	NA	0 to 15.24 cm	Durham	NA	NA	NA	NA	NA	NA	NA
2851584	NA	03/30/2020	edit_date	Common crapemyrtle	Lagerstroemia	Durham	North Carolina	-78.93325215	36.01208944	27701	2901ÃƒÆ’Ã†â€™Ãƒâ€ Ã¢â‚¬â„¢ÃƒÆ’Ã¢â‚¬Å¡Ãƒâ€šÃ‚Â2951 W Main St	Old west durham	NA	27.94	good	NA	no_info	NA	15.24 to 30.48 cm	Durham	NA	NA	NA	NA	NA	NA	NA
2850407	NA	03/30/2020	edit_date	Common crapemyrtle	Lagerstroemia	Durham	North Carolina	-78.92965905	36.01598071	27705	1100 Virginia Ave	Old west durham	NA	40.64	good	NA	no_info	NA	30.48 to 45.72 cm	Durham	NA	NA	NA	NA	NA	NA	NA
2749093	2017to2018	05/26/2020	edit_date	Elm	Ulmus	Durham	North Carolina	-78.88289675	35.98864337	27703	805 Mcneil Ln	Old east durham	NA	2.032	excellent	26.24672	no_info	more than 18.29 m	0 to 15.24 cm	Durham	NA	NA	NA	NA	NA	NA	NA
2846827	NA	03/30/2020	edit_date	Red maple	Acer rubrum	Durham	North Carolina	-78.8954287	35.99190928	27701	NA	Downtown	NA	17.78	poor	NA	naturally_occurring	NA	15.24 to 30.48 cm	Durham	NA	NA	NA	NA	NA	NA	NA
2850408	NA	03/30/2020	edit_date	Common crapemyrtle	Lagerstroemia	Durham	North Carolina	-78.9295873	36.015978	27705	1100 Virginia Ave	Old west durham	NA	33.02	good	NA	no_info	NA	30.48 to 45.72 cm	Durham	NA	NA	NA	NA	NA	NA	NA
2851585	NA	03/30/2020	edit_date	Common crapemyrtle	Lagerstroemia	Durham	North Carolina	-78.93328023	36.01210385	27701	2901ÃƒÆ’Ã†â€™Ãƒâ€ Ã¢â‚¬â„¢ÃƒÆ’Ã¢â‚¬Å¡Ãƒâ€šÃ‚Â2951 W Main St	Old west durham	NA	40.64	good	NA	no_info	NA	30.48 to 45.72 cm	Durham	NA	NA	NA	NA	NA	NA	NA
2851586	NA	03/30/2020	edit_date	Common crapemyrtle	Lagerstroemia	Durham	North Carolina	-78.93327848	36.01212804	27701	2901ÃƒÆ’Ã†â€™Ãƒâ€ Ã¢â‚¬â„¢ÃƒÆ’Ã¢â‚¬Å¡Ãƒâ€šÃ‚Â2951 W Main St	Old west durham	NA	27.94	good	NA	no_info	NA	15.24 to 30.48 cm	Durham	NA	NA	NA	NA	NA	NA	NA
2934602	NA	03/30/2020	edit_date	Willow oak	Quercus phellos	Durham	North Carolina	-78.92018991	35.96104755	27707	220 Barnhill St	NA	NA	53.34	good	NA	naturally_occurring	NA	45.72 to 60.96 cm	Durham	NA	NA	NA	NA	NA	NA	NA
2947678	NA	06/19/2020	edit_date	Tulip tree	Liriodendron tulipifera	Durham	North Carolina	-78.89949782	35.91813229	27713	1125 Wedgewood Ln	NA	NA	25.4	good	NA	naturally_occurring	NA	15.24 to 30.48 cm	Durham	NA	NA	NA	NA	NA	NA	NA
2847569	NA	03/30/2020	edit_date	Black gum	Nyssa sylvatica	Durham	North Carolina	-78.90135303	36.00079592	27701	534 Foster St	Downtown	NA	12.7	excellent	NA	naturally_occurring	NA	0 to 15.24 cm	Durham	NA	NA	NA	NA	NA	NA	NA
2846829	NA	03/30/2020	edit_date	Red maple	Acer rubrum	Durham	North Carolina	-78.89525671	35.99181216	27701	NA	Downtown	NA	22.86	fair	NA	naturally_occurring	NA	15.24 to 30.48 cm	Durham	NA	NA	NA	NA	NA	NA	NA
2947679	NA	06/19/2020	edit_date	American elm	Ulmus americana	Durham	North Carolina	-78.89963459	35.91808813	27713	1117 Wedgewood Ln	NA	NA	30.48	good	NA	naturally_occurring	NA	15.24 to 30.48 cm	Durham	NA	NA	NA	NA	NA	NA	NA
2850410	NA	03/30/2020	edit_date	Common crapemyrtle	Lagerstroemia	Durham	North Carolina	-78.92950013	36.01588037	27705	2305 Englewood Ave	Old west durham	NA	35.56	good	NA	no_info	NA	30.48 to 45.72 cm	Durham	NA	NA	NA	NA	NA	NA	NA
2851587	NA	03/30/2020	edit_date	Common crapemyrtle	Lagerstroemia	Durham	North Carolina	-78.9333161	36.0121376	27701	2901ÃƒÆ’Ã†â€™Ãƒâ€ Ã¢â‚¬â„¢ÃƒÆ’Ã¢â‚¬Å¡Ãƒâ€šÃ‚Â2951 W Main St	Old west durham	NA	40.64	good	NA	no_info	NA	30.48 to 45.72 cm	Durham	NA	NA	NA	NA	NA	NA	NA
2851588	NA	03/30/2020	edit_date	Common crapemyrtle	Lagerstroemia	Durham	North Carolina	-78.93330481	36.01216397	27701	2901ÃƒÆ’Ã†â€™Ãƒâ€ Ã¢â‚¬â„¢ÃƒÆ’Ã¢â‚¬Å¡Ãƒâ€šÃ‚Â2951 W Main St	Old west durham	NA	17.78	good	NA	no_info	NA	15.24 to 30.48 cm	Durham	NA	NA	NA	NA	NA	NA	NA
2846830	NA	03/30/2020	edit_date	Red maple	Acer rubrum	Durham	North Carolina	-78.89505554	35.99169443	27701	NA	Downtown	NA	22.86	poor	NA	naturally_occurring	NA	15.24 to 30.48 cm	Durham	NA	NA	NA	NA	NA	NA	NA
2851863	NA	03/30/2020	edit_date	Loblolly pine	Pinus taeda	Durham	North Carolina	-78.87461746	36.03780119	27704	3234 Dearborn Dr	Weaver	NA	58.42	good	NA	naturally_occurring	NA	45.72 to 60.96 cm	Durham	NA	NA	NA	NA	NA	NA	NA
2252388	NA	03/30/2020	edit_date	Willow oak	Quercus phellos	Durham	North Carolina	-78.87640413	35.99103551	27703	508 North Guthrie Avenue	Old east durham	NA	116.84	fair	NA	naturally_occurring	NA	more than 76.2 cm	Durham	NA	NA	NA	NA	NA	NA	NA
2947680	NA	06/19/2020	edit_date	Common fig	Ficus carica	Durham	North Carolina	-78.89877841	35.91768217	27713	5806 Henner Pl	NA	NA	38.1	good	NA	introduced	NA	30.48 to 45.72 cm	Durham	NA	NA	NA	NA	NA	NA	NA
2851589	NA	03/30/2020	edit_date	Common crapemyrtle	Lagerstroemia	Durham	North Carolina	-78.93334221	36.01217486	27701	2901ÃƒÆ’Ã†â€™Ãƒâ€ Ã¢â‚¬â„¢ÃƒÆ’Ã¢â‚¬Å¡Ãƒâ€šÃ‚Â2951 W Main St	Old west durham	NA	20.32	good	NA	no_info	NA	15.24 to 30.48 cm	Durham	NA	NA	NA	NA	NA	NA	NA
2850413	NA	03/30/2020	edit_date	Common crapemyrtle	Lagerstroemia	Durham	North Carolina	-78.92946325	36.01587929	27705	2305 Englewood Ave	Old west durham	NA	38.1	good	NA	no_info	NA	30.48 to 45.72 cm	Durham	NA	NA	NA	NA	NA	NA	NA
2851865	NA	03/30/2020	edit_date	Willow oak	Quercus phellos	Durham	North Carolina	-78.87456879	36.03804938	27704	2812ÃƒÆ’Ã†â€™Ãƒâ€ Ã¢â‚¬â„¢ÃƒÆ’Ã¢â‚¬Å¡Ãƒâ€šÃ‚Â2842 Forrester St	Weaver	NA	73.66	fair	NA	naturally_occurring	NA	60.96 to 76.2 cm	Durham	NA	NA	NA	NA	NA	NA	NA
2947681	NA	06/19/2020	edit_date	Deodar cedar	Cedrus deodara	Durham	North Carolina	-78.89900414	35.93018123	27713	Odyssey Dr	NA	NA	30.48	good	NA	introduced	NA	15.24 to 30.48 cm	Durham	NA	NA	NA	NA	NA	NA	NA
2850414	NA	03/30/2020	edit_date	Common crapemyrtle	Lagerstroemia	Durham	North Carolina	-78.92941833	36.01587712	27705	2305 Englewood Ave	Old west durham	NA	38.1	good	NA	no_info	NA	30.48 to 45.72 cm	Durham	NA	NA	NA	NA	NA	NA	NA
2851866	NA	03/30/2020	edit_date	American elm	Ulmus americana	Durham	North Carolina	-78.87453454	36.03816576	27704	2868ÃƒÆ’Ã†â€™Ãƒâ€ Ã¢â‚¬â„¢ÃƒÆ’Ã¢â‚¬Å¡Ãƒâ€šÃ‚Â2900 Forrester St	Weaver	NA	66.04	poor	NA	naturally_occurring	NA	60.96 to 76.2 cm	Durham	NA	NA	NA	NA	NA	NA	NA
2846834	NA	03/30/2020	edit_date	Red maple	Acer rubrum	Durham	North Carolina	-78.89477592	35.99153953	27701	NA	Downtown	NA	22.86	good	NA	naturally_occurring	NA	15.24 to 30.48 cm	Durham	NA	NA	NA	NA	NA	NA	NA
2851592	NA	03/30/2020	edit_date	Common crapemyrtle	Lagerstroemia	Durham	North Carolina	-78.93338985	36.0122856	27701	2901ÃƒÆ’Ã†â€™Ãƒâ€ Ã¢â‚¬â„¢ÃƒÆ’Ã¢â‚¬Å¡Ãƒâ€šÃ‚Â2951 W Main St	Old west durham	NA	48.26	good	NA	no_info	NA	45.72 to 60.96 cm	Durham	NA	NA	NA	NA	NA	NA	NA
2851593	NA	03/30/2020	edit_date	Common crapemyrtle	Lagerstroemia	Durham	North Carolina	-78.93344175	36.01235091	27701	2901ÃƒÆ’Ã†â€™Ãƒâ€ Ã¢â‚¬â„¢ÃƒÆ’Ã¢â‚¬Å¡Ãƒâ€šÃ‚Â2951 W Main St	Old west durham	NA	53.34	good	NA	no_info	NA	45.72 to 60.96 cm	Durham	NA	NA	NA	NA	NA	NA	NA
2846836	NA	03/30/2020	edit_date	Red maple	Acer rubrum	Durham	North Carolina	-78.89468532	35.9914729	27701	526 E Main St	Downtown	NA	22.86	fair	NA	naturally_occurring	NA	15.24 to 30.48 cm	Durham	NA	NA	NA	NA	NA	NA	NA
2908641	NA	05/25/2020	edit_date	Eastern red cedar	Juniperus virginiana	Durham	North Carolina	-78.8805824	36.03138923	27704	802 Waring St	NA	NA	30.48	good	NA	naturally_occurring	NA	15.24 to 30.48 cm	Durham	NA	NA	NA	NA	NA	NA	NA
2887012	2018to2019	08/27/2019	edit_date	Persian ironwood	Parrotia persica	Durham	North Carolina	-78.87623214	35.99046222	27703	500 N Guthrie Ave	Old east durham	NA	1.27	fair	NA	introduced	NA	0 to 15.24 cm	Durham	NA	NA	NA	NA	NA	NA	NA
2851594	NA	03/30/2020	edit_date	Sawtooth oak	Quercus acutissima	Durham	North Carolina	-78.93347759	36.01238273	27701	2901ÃƒÆ’Ã†â€™Ãƒâ€ Ã¢â‚¬â„¢ÃƒÆ’Ã¢â‚¬Å¡Ãƒâ€šÃ‚Â2951 W Main St	Old west durham	NA	33.02	good	NA	introduced	NA	30.48 to 45.72 cm	Durham	NA	NA	NA	NA	NA	NA	NA
2934605	NA	03/30/2020	edit_date	Loblolly pine	Pinus taeda	Durham	North Carolina	-78.92162402	35.96270938	27707	109 Barnhill St	NA	NA	33.02	good	NA	naturally_occurring	NA	30.48 to 45.72 cm	Durham	NA	NA	NA	NA	NA	NA	NA
2846837	NA	03/30/2020	edit_date	Red maple	Acer rubrum	Durham	North Carolina	-78.89447115	35.99136375	27701	NA	Downtown	NA	22.86	fair	NA	naturally_occurring	NA	15.24 to 30.48 cm	Durham	NA	NA	NA	NA	NA	NA	NA
2943552	2019to2020	06/19/2020	edit_date	Northern red oak	Quercus rubra	Durham	North Carolina	-78.9001514	36.00099338	27701	611 Rigsbee Ave	Downtown	NA	5.08	poor	NA	naturally_occurring	NA	0 to 15.24 cm	Durham	NA	NA	NA	NA	NA	NA	NA
2939509	2019to2020	03/05/2020	edit_date	Southern magnolia	Magnolia grandiflora	Durham	North Carolina	-78.8762345	35.98883632	27703	2000 Taylor St	Old east durham	NA	2.54	good	NA	naturally_occurring	NA	0 to 15.24 cm	Durham	NA	NA	NA	NA	NA	NA	NA
2851595	NA	03/30/2020	edit_date	Common crapemyrtle	Lagerstroemia	Durham	North Carolina	-78.93351904	36.01242107	27701	2901ÃƒÆ’Ã†â€™Ãƒâ€ Ã¢â‚¬â„¢ÃƒÆ’Ã¢â‚¬Å¡Ãƒâ€šÃ‚Â2951 W Main St	Old west durham	NA	33.02	good	NA	no_info	NA	30.48 to 45.72 cm	Durham	NA	NA	NA	NA	NA	NA	NA
2840312	2017to2018	05/26/2020	edit_date	Chinese elm	Ulmus parvifolia	Durham	North Carolina	-78.88312869	35.98885556	27703	1400 Taylor St	Old east durham	NA	2.54	good	NA	introduced	NA	0 to 15.24 cm	Durham	NA	NA	NA	NA	NA	NA	NA
2939510	2019to2020	03/05/2020	edit_date	Southern magnolia	Magnolia grandiflora	Durham	North Carolina	-78.87612858	35.98883488	27703	2000 Taylor St	Old east durham	NA	2.54	good	NA	naturally_occurring	NA	0 to 15.24 cm	Durham	NA	NA	NA	NA	NA	NA	NA
2846838	NA	03/30/2020	edit_date	Red maple	Acer rubrum	Durham	North Carolina	-78.89430955	35.99126283	27701	528 E Main St	Downtown	NA	22.86	poor	NA	naturally_occurring	NA	15.24 to 30.48 cm	Durham	NA	NA	NA	NA	NA	NA	NA
2851596	NA	03/30/2020	edit_date	Common crapemyrtle	Lagerstroemia	Durham	North Carolina	-78.93350633	36.01244122	27701	2901ÃƒÆ’Ã†â€™Ãƒâ€ Ã¢â‚¬â„¢ÃƒÆ’Ã¢â‚¬Å¡Ãƒâ€šÃ‚Â2951 W Main St	Old west durham	NA	35.56	good	NA	no_info	NA	30.48 to 45.72 cm	Durham	NA	NA	NA	NA	NA	NA	NA
2943551	2019to2020	06/19/2020	edit_date	Northern red oak	Quercus rubra	Durham	North Carolina	-78.90006289	36.0010715	27701	611 Rigsbee Ave	Downtown	NA	5.08	poor	NA	naturally_occurring	NA	0 to 15.24 cm	Durham	NA	NA	NA	NA	NA	NA	NA
2846839	NA	03/30/2020	edit_date	Red maple	Acer rubrum	Durham	North Carolina	-78.89437012	35.99129664	27701	528 E Main St	Downtown	NA	20.32	fair	NA	naturally_occurring	NA	15.24 to 30.48 cm	Durham	NA	NA	NA	NA	NA	NA	NA
2851597	NA	03/30/2020	edit_date	Common crapemyrtle	Lagerstroemia	Durham	North Carolina	-78.93353954	36.01244608	27701	2901ÃƒÆ’Ã†â€™Ãƒâ€ Ã¢â‚¬â„¢ÃƒÆ’Ã¢â‚¬Å¡Ãƒâ€šÃ‚Â2951 W Main St	Old west durham	NA	27.94	good	NA	no_info	NA	15.24 to 30.48 cm	Durham	NA	NA	NA	NA	NA	NA	NA
2847570	NA	03/30/2020	edit_date	Loblolly pine	Pinus taeda	Durham	North Carolina	-78.90102446	36.00062883	27701	505 Rigsbee Ave	Downtown	NA	53.34	good	NA	naturally_occurring	NA	45.72 to 60.96 cm	Durham	NA	NA	NA	NA	NA	NA	NA
2851598	NA	03/30/2020	edit_date	Common crapemyrtle	Lagerstroemia	Durham	North Carolina	-78.93353032	36.01247054	27701	2901ÃƒÆ’Ã†â€™Ãƒâ€ Ã¢â‚¬â„¢ÃƒÆ’Ã¢â‚¬Å¡Ãƒâ€šÃ‚Â2951 W Main St	Old west durham	NA	33.02	good	NA	no_info	NA	30.48 to 45.72 cm	Durham	NA	NA	NA	NA	NA	NA	NA
2851599	NA	03/30/2020	edit_date	Common crapemyrtle	Lagerstroemia	Durham	North Carolina	-78.93356354	36.01247921	27701	2901ÃƒÆ’Ã†â€™Ãƒâ€ Ã¢â‚¬â„¢ÃƒÆ’Ã¢â‚¬Å¡Ãƒâ€šÃ‚Â2951 W Main St	Old west durham	NA	40.64	good	NA	no_info	NA	30.48 to 45.72 cm	Durham	NA	NA	NA	NA	NA	NA	NA
2847572	NA	03/30/2020	edit_date	Loblolly pine	Pinus taeda	Durham	North Carolina	-78.90090341	36.00056074	27701	505 Rigsbee Ave	Downtown	NA	40.64	good	NA	naturally_occurring	NA	30.48 to 45.72 cm	Durham	NA	NA	NA	NA	NA	NA	NA
2943549	2019to2020	06/19/2020	edit_date	Northern red oak	Quercus rubra	Durham	North Carolina	-78.90137773	36.0002287	27701	502 Foster St	Downtown	NA	5.08	poor	NA	naturally_occurring	NA	0 to 15.24 cm	Durham	NA	NA	NA	NA	NA	NA	NA
2847573	NA	03/30/2020	edit_date	Loblolly pine	Pinus taeda	Durham	North Carolina	-78.90088687	36.00049686	27701	505 Rigsbee Ave	Downtown	NA	30.48	good	NA	naturally_occurring	NA	15.24 to 30.48 cm	Durham	NA	NA	NA	NA	NA	NA	NA
2851600	NA	03/30/2020	edit_date	Common crapemyrtle	Lagerstroemia	Durham	North Carolina	-78.93355865	36.01250538	27701	2901ÃƒÆ’Ã†â€™Ãƒâ€ Ã¢â‚¬â„¢ÃƒÆ’Ã¢â‚¬Å¡Ãƒâ€šÃ‚Â2951 W Main St	Old west durham	NA	53.34	good	NA	no_info	NA	45.72 to 60.96 cm	Durham	NA	NA	NA	NA	NA	NA	NA
2908650	NA	05/25/2020	edit_date	Loblolly pine	Pinus taeda	Durham	North Carolina	-78.87811336	36.03334441	27704	832 Berwyn Ave	NA	NA	78.74	good	NA	naturally_occurring	NA	more than 76.2 cm	Durham	NA	NA	NA	NA	NA	NA	NA
2847575	NA	03/30/2020	edit_date	Loblolly pine	Pinus taeda	Durham	North Carolina	-78.90094101	36.00050422	27701	505 Rigsbee Ave	Downtown	NA	27.94	good	NA	naturally_occurring	NA	15.24 to 30.48 cm	Durham	NA	NA	NA	NA	NA	NA	NA
2851602	NA	03/30/2020	edit_date	Common crapemyrtle	Lagerstroemia	Durham	North Carolina	-78.93361947	36.01261659	27701	2901ÃƒÆ’Ã†â€™Ãƒâ€ Ã¢â‚¬â„¢ÃƒÆ’Ã¢â‚¬Å¡Ãƒâ€šÃ‚Â2951 W Main St	Old west durham	NA	53.34	good	NA	no_info	NA	45.72 to 60.96 cm	Durham	NA	NA	NA	NA	NA	NA	NA
2850423	NA	03/30/2020	edit_date	Red maple	Acer rubrum	Durham	North Carolina	-78.92932177	36.01502504	27705	2610 Lawndale Ave	Old west durham	NA	2.54	good	NA	naturally_occurring	NA	0 to 15.24 cm	Durham	NA	NA	NA	NA	NA	NA	NA
2943533	2019to2020	03/05/2020	edit_date	Eastern redbud	Cercis canadensis	Durham	North Carolina	-78.90064331	36.00751449	27701	920ÃƒÆ’Ã†â€™Ãƒâ€šÃ‚Â¢ÃƒÆ’Ã‚Â¢ÃƒÂ¢Ã¢â€šÂ¬Ã…Â¡Ãƒâ€šÃ‚Â¬ÃƒÆ’Ã‚Â¢ÃƒÂ¢Ã¢â‚¬Å¡Ã‚Â¬Ãƒâ€¦Ã¢â‚¬Å“932 Washington St	Downtown	NA	2.54	good	NA	naturally_occurring	NA	0 to 15.24 cm	Durham	NA	NA	NA	NA	NA	NA	NA
2939662	2019to2020	03/05/2020	edit_date	Common crapemyrtle	Lagerstroemia	Durham	North Carolina	-78.89356054	35.99167408	27701	175 Commerce St	Downtown	NA	2.54	good	NA	no_info	NA	0 to 15.24 cm	Durham	NA	NA	NA	NA	NA	NA	NA
2934608	NA	03/30/2020	edit_date	Common persimmon	Diospyros virginiana	Durham	North Carolina	-78.92200836	35.96281113	27707	103 Barnhill St	NA	NA	27.94	good	NA	naturally_occurring	NA	15.24 to 30.48 cm	Durham	NA	NA	NA	NA	NA	NA	NA
2881772	2018to2019	08/27/2019	edit_date	American linden	Tilia americana	Durham	North Carolina	-78.87502024	35.98655307	27703	105 N Briggs Ave	Old east durham	NA	1.27	good	NA	naturally_occurring	NA	0 to 15.24 cm	Durham	NA	NA	NA	NA	NA	NA	NA
2847576	NA	03/30/2020	edit_date	Loblolly pine	Pinus taeda	Durham	North Carolina	-78.90094056	36.00047985	27701	505 Rigsbee Ave	Downtown	NA	35.56	good	NA	naturally_occurring	NA	30.48 to 45.72 cm	Durham	NA	NA	NA	NA	NA	NA	NA
2851603	NA	03/30/2020	edit_date	Common crapemyrtle	Lagerstroemia	Durham	North Carolina	-78.93365315	36.01265466	27701	2901ÃƒÆ’Ã†â€™Ãƒâ€ Ã¢â‚¬â„¢ÃƒÆ’Ã¢â‚¬Å¡Ãƒâ€šÃ‚Â2951 W Main St	Old west durham	NA	53.34	good	NA	no_info	NA	45.72 to 60.96 cm	Durham	NA	NA	NA	NA	NA	NA	NA
2851604	NA	03/30/2020	edit_date	Common crapemyrtle	Lagerstroemia	Durham	North Carolina	-78.93368051	36.01269288	27701	2901ÃƒÆ’Ã†â€™Ãƒâ€ Ã¢â‚¬â„¢ÃƒÆ’Ã¢â‚¬Å¡Ãƒâ€šÃ‚Â2951 W Main St	Old west durham	NA	53.34	good	NA	no_info	NA	45.72 to 60.96 cm	Durham	NA	NA	NA	NA	NA	NA	NA
2840320	NA	03/30/2020	edit_date	Red maple	Acer rubrum	Durham	North Carolina	-78.88337575	35.98866003	27703	400ÃƒÆ’Ã†â€™Ãƒâ€ Ã¢â‚¬â„¢ÃƒÆ’Ã¢â‚¬Å¡Ãƒâ€šÃ‚Â498 Eastway Ave	Old east durham	NA	7.62	good	NA	naturally_occurring	NA	0 to 15.24 cm	Durham	NA	NA	NA	NA	NA	NA	NA
2847578	NA	03/30/2020	edit_date	Callery pear	Pyrus calleryana	Durham	North Carolina	-78.9009741	36.00043939	27701	505 Rigsbee Ave	Downtown	NA	30.48	good	NA	introduced	NA	15.24 to 30.48 cm	Durham	NA	NA	NA	NA	NA	NA	NA
2851605	NA	03/30/2020	edit_date	Common crapemyrtle	Lagerstroemia	Durham	North Carolina	-78.93371095	36.01273185	27701	2901ÃƒÆ’Ã†â€™Ãƒâ€ Ã¢â‚¬â„¢ÃƒÆ’Ã¢â‚¬Å¡Ãƒâ€šÃ‚Â2951 W Main St	Old west durham	NA	66.04	good	NA	no_info	NA	60.96 to 76.2 cm	Durham	NA	NA	NA	NA	NA	NA	NA
2847579	NA	03/30/2020	edit_date	Willow oak	Quercus phellos	Durham	North Carolina	-78.90091039	36.0003895	27701	505 Rigsbee Ave	Downtown	NA	27.94	good	NA	naturally_occurring	NA	15.24 to 30.48 cm	Durham	NA	NA	NA	NA	NA	NA	NA
2851606	NA	03/30/2020	edit_date	Common crapemyrtle	Lagerstroemia	Durham	North Carolina	-78.93373604	36.01276949	27701	2901ÃƒÆ’Ã†â€™Ãƒâ€ Ã¢â‚¬â„¢ÃƒÆ’Ã¢â‚¬Å¡Ãƒâ€šÃ‚Â2951 W Main St	Old west durham	NA	53.34	good	NA	no_info	NA	45.72 to 60.96 cm	Durham	NA	NA	NA	NA	NA	NA	NA
2836118	NA	03/30/2020	edit_date	Willow oak	Quercus phellos	Durham	North Carolina	-78.90788153	36.00772203	27701	924 Dacian Ave	Walltown	NA	53.34	fair	NA	naturally_occurring	NA	45.72 to 60.96 cm	Durham	NA	NA	NA	NA	NA	NA	NA
2847580	NA	03/30/2020	edit_date	American elm	Ulmus americana	Durham	North Carolina	-78.90097794	36.00035115	27701	505 Rigsbee Ave	Downtown	NA	33.02	good	NA	naturally_occurring	NA	30.48 to 45.72 cm	Durham	NA	NA	NA	NA	NA	NA	NA
2851607	NA	03/30/2020	edit_date	Common crapemyrtle	Lagerstroemia	Durham	North Carolina	-78.9337579	36.01280038	27701	2901ÃƒÆ’Ã†â€™Ãƒâ€ Ã¢â‚¬â„¢ÃƒÆ’Ã¢â‚¬Å¡Ãƒâ€šÃ‚Â2951 W Main St	Old west durham	NA	53.34	good	NA	no_info	NA	45.72 to 60.96 cm	Durham	NA	NA	NA	NA	NA	NA	NA
2847581	NA	03/30/2020	edit_date	Pear	Pyrus	Durham	North Carolina	-78.90113204	36.00028707	27701	505 Rigsbee Ave	Downtown	NA	30.48	good	NA	no_info	NA	15.24 to 30.48 cm	Durham	NA	NA	NA	NA	NA	NA	NA
2851608	NA	03/30/2020	edit_date	Common crapemyrtle	Lagerstroemia	Durham	North Carolina	-78.93377637	36.01282428	27701	2901ÃƒÆ’Ã†â€™Ãƒâ€ Ã¢â‚¬â„¢ÃƒÆ’Ã¢â‚¬Å¡Ãƒâ€šÃ‚Â2951 W Main St	Old west durham	NA	60.96	good	NA	no_info	NA	45.72 to 60.96 cm	Durham	NA	NA	NA	NA	NA	NA	NA
2847582	NA	03/30/2020	edit_date	American sycamore	Platanus occidentalis	Durham	North Carolina	-78.90110916	36.00023759	27701	505 Rigsbee Ave	Downtown	NA	30.48	good	NA	naturally_occurring	NA	15.24 to 30.48 cm	Durham	NA	NA	NA	NA	NA	NA	NA
2851609	NA	03/30/2020	edit_date	Common crapemyrtle	Lagerstroemia	Durham	North Carolina	-78.93379932	36.01285355	27701	2901ÃƒÆ’Ã†â€™Ãƒâ€ Ã¢â‚¬â„¢ÃƒÆ’Ã¢â‚¬Å¡Ãƒâ€šÃ‚Â2951 W Main St	Old west durham	NA	40.64	good	NA	no_info	NA	30.48 to 45.72 cm	Durham	NA	NA	NA	NA	NA	NA	NA
2851610	NA	03/30/2020	edit_date	Common crapemyrtle	Lagerstroemia	Durham	North Carolina	-78.93382254	36.01288382	27701	2901ÃƒÆ’Ã†â€™Ãƒâ€ Ã¢â‚¬â„¢ÃƒÆ’Ã¢â‚¬Å¡Ãƒâ€šÃ‚Â2951 W Main St	Old west durham	NA	45.72	good	NA	no_info	NA	30.48 to 45.72 cm	Durham	NA	NA	NA	NA	NA	NA	NA
2941930	2019to2020	03/05/2020	edit_date	Trident maple	Acer buergerianum	Durham	North Carolina	-78.87485581	35.98768452	27703	214 N Briggs Ave	Old east durham	NA	1.27	good	NA	introduced	NA	0 to 15.24 cm	Durham	NA	NA	NA	NA	NA	NA	NA
2939665	2019to2020	03/05/2020	edit_date	Common crapemyrtle	Lagerstroemia	Durham	North Carolina	-78.89295369	35.99175113	27701	157 Commerce St	Downtown	NA	2.54	good	NA	no_info	NA	0 to 15.24 cm	Durham	NA	NA	NA	NA	NA	NA	NA
2847584	NA	03/30/2020	edit_date	American sycamore	Platanus occidentalis	Durham	North Carolina	-78.90109759	36.00012762	27701	505 Rigsbee Ave	Downtown	NA	27.94	good	NA	naturally_occurring	NA	15.24 to 30.48 cm	Durham	NA	NA	NA	NA	NA	NA	NA
2851611	NA	03/30/2020	edit_date	Common crapemyrtle	Lagerstroemia	Durham	North Carolina	-78.93385142	36.01291449	27701	2901ÃƒÆ’Ã†â€™Ãƒâ€ Ã¢â‚¬â„¢ÃƒÆ’Ã¢â‚¬Å¡Ãƒâ€šÃ‚Â2951 W Main St	Old west durham	NA	45.72	good	NA	no_info	NA	30.48 to 45.72 cm	Durham	NA	NA	NA	NA	NA	NA	NA
2847585	NA	03/30/2020	edit_date	Loblolly pine	Pinus taeda	Durham	North Carolina	-78.90098787	36.00012764	27701	505 Rigsbee Ave	Downtown	NA	27.94	good	NA	naturally_occurring	NA	15.24 to 30.48 cm	Durham	NA	NA	NA	NA	NA	NA	NA
2851612	NA	03/30/2020	edit_date	Common crapemyrtle	Lagerstroemia	Durham	North Carolina	-78.93388176	36.01294986	27701	2901ÃƒÆ’Ã†â€™Ãƒâ€ Ã¢â‚¬â„¢ÃƒÆ’Ã¢â‚¬Å¡Ãƒâ€šÃ‚Â2951 W Main St	Old west durham	NA	53.34	good	NA	no_info	NA	45.72 to 60.96 cm	Durham	NA	NA	NA	NA	NA	NA	NA
2250068	NA	03/30/2020	edit_date	Willow oak	Quercus phellos	Durham	North Carolina	-78.907502	36.00772312	27701	920 Dacian Ave	Walltown	NA	96.52	fair	NA	naturally_occurring	NA	more than 76.2 cm	Durham	NA	NA	NA	NA	NA	NA	NA
2748924	2017to2018	05/26/2020	edit_date	Chinese pistache	Pistacia chinensis	Durham	North Carolina	-78.8764438	35.98954569	27703	405 N Guthrie Ave	Old east durham	NA	2.54	excellent	26.24672	introduced	more than 18.29 m	0 to 15.24 cm	Durham	NA	NA	NA	NA	NA	NA	NA
2908665	NA	05/25/2020	edit_date	Common crapemyrtle	Lagerstroemia	Durham	North Carolina	-78.87839356	36.03352587	27704	831 Berwyn Ave	NA	NA	27.94	good	NA	no_info	NA	15.24 to 30.48 cm	Durham	NA	NA	NA	NA	NA	NA	NA
2847588	NA	03/30/2020	edit_date	River birch	Betula nigra	Durham	North Carolina	-78.90087435	36.00019335	27701	505 Rigsbee Ave	Downtown	NA	33.02	good	NA	naturally_occurring	NA	30.48 to 45.72 cm	Durham	NA	NA	NA	NA	NA	NA	NA
2851615	NA	03/30/2020	edit_date	Sawtooth oak	Quercus acutissima	Durham	North Carolina	-78.93398301	36.01309597	27701	2901ÃƒÆ’Ã†â€™Ãƒâ€ Ã¢â‚¬â„¢ÃƒÆ’Ã¢â‚¬Å¡Ãƒâ€šÃ‚Â2951 W Main St	Old west durham	NA	38.1	good	NA	introduced	NA	30.48 to 45.72 cm	Durham	NA	NA	NA	NA	NA	NA	NA
2836126	NA	03/30/2020	edit_date	Overcup oak	Quercus lyrata	Durham	North Carolina	-78.9073424	36.00771878	27701	918 Dacian Ave	Walltown	NA	10.16	good	NA	naturally_occurring	NA	0 to 15.24 cm	Durham	NA	NA	NA	NA	NA	NA	NA
2851617	NA	03/30/2020	edit_date	Sawtooth oak	Quercus acutissima	Durham	North Carolina	-78.93404942	36.01319885	27701	2901ÃƒÆ’Ã†â€™Ãƒâ€ Ã¢â‚¬â„¢ÃƒÆ’Ã¢â‚¬Å¡Ãƒâ€šÃ‚Â2951 W Main St	Old west durham	NA	27.94	fair	NA	introduced	NA	15.24 to 30.48 cm	Durham	NA	NA	NA	NA	NA	NA	NA
2847590	NA	03/30/2020	edit_date	Black walnut	Juglans nigra	Durham	North Carolina	-78.90109116	36.00008231	27701	505 Rigsbee Ave	Downtown	NA	33.02	good	NA	naturally_occurring	NA	30.48 to 45.72 cm	Durham	NA	NA	NA	NA	NA	NA	NA
[truncated: 14,313 more rows]
