# Supplementary material for: Species clustering, climate effects, and introduced species in 5 million city trees across 63 US cities
Source: eLife. 2022 Sep 27;11:e77891. doi: 10.7554/eLife.77891 (PMC9578703; doi:10.7554/eLife.77891)
Supplement: Figure 1—source data 1. — This zipped file includes all of the cleaned data used in the study (63 spreadsheets, one for each city, where each row is a tree). It is available on Dryad at https://doi.org/10.5061/dryad.2jm63xsrf. [file elife-77891-fig1-data1.zip › ColoradoSprings_Final_2022-06-18.csv]

city_ID	common_name	scientific_name	city	state	longitude_coordinate	latitude_coordinate	diameter_breast_height_CM	native	diameter_breast_height_binned_CM	greater_metro	tree_ID	planted_date	most_recent_observation	retired_date	most_recent_observation_type	location_type	zipcode	address	neighborhood	location_name	ward	district	overhead_utility	condition	height_M	height_binned_M	percent_population
131582	Catalpa	Catalpa	Colorado Springs	Colorado	-104.7840228	38.97748074	NA	no_info	NA	ColoradoSprings	NA	NA	NA	NA	NA	NA	NA	NA	NA	NA	NA	NA	NA	NA	NA	NA	NA
6484	Littleleaf linden	Tilia cordata	Colorado Springs	Colorado	-104.8002572	38.82980603	NA	introduced	NA	ColoradoSprings	NA	NA	NA	NA	NA	NA	NA	NA	NA	NA	NA	NA	NA	NA	NA	NA	NA
124520	Swamp white oak	Quercus bicolor	Colorado Springs	Colorado	-104.6970253	38.87799126	NA	introduced	NA	ColoradoSprings	NA	NA	NA	NA	NA	NA	NA	NA	NA	NA	NA	NA	NA	NA	NA	NA	NA
92979	Kentucky coffeetree	Gymnocladus dioicus	Colorado Springs	Colorado	-104.773209	38.95543703	NA	introduced	NA	ColoradoSprings	NA	NA	NA	NA	NA	NA	NA	NA	NA	NA	NA	NA	NA	NA	NA	NA	NA
215511	Green ash	Fraxinus pennsylvanica	Colorado Springs	Colorado	-104.8228788	38.85193193	22.86	introduced	15.24 to 30.48 cm	ColoradoSprings	NA	NA	NA	NA	NA	NA	NA	NA	NA	NA	NA	NA	NA	NA	NA	NA	NA
108646	Norway maple	Acer platanoides	Colorado Springs	Colorado	-104.802073	38.83898486	NA	introduced	NA	ColoradoSprings	NA	NA	NA	NA	NA	NA	NA	NA	NA	NA	NA	NA	NA	NA	NA	NA	NA
63434	NA	NA	Colorado Springs	Colorado	-104.8344888	38.86320662	NA	no_info	NA	ColoradoSprings	NA	NA	NA	NA	NA	NA	NA	NA	NA	NA	NA	NA	NA	NA	NA	NA	NA
29345	NA	NA	Colorado Springs	Colorado	-104.7205673	38.78700262	NA	no_info	NA	ColoradoSprings	NA	NA	NA	NA	NA	NA	NA	NA	NA	NA	NA	NA	NA	NA	NA	NA	NA
217635	Green ash	Fraxinus pennsylvanica	Colorado Springs	Colorado	-104.820245	38.85792253	58.42	introduced	45.72 to 60.96 cm	ColoradoSprings	NA	NA	NA	NA	NA	NA	NA	NA	NA	NA	NA	NA	NA	NA	NA	NA	NA
68082	Rocky mtn juniper	NA	Colorado Springs	Colorado	-104.8822775	38.87972816	NA	no_info	NA	ColoradoSprings	NA	NA	NA	NA	NA	NA	NA	NA	NA	NA	NA	NA	NA	NA	NA	NA	NA
16303	NA	NA	Colorado Springs	Colorado	-104.8325717	38.93307703	NA	no_info	NA	ColoradoSprings	NA	NA	NA	NA	NA	NA	NA	NA	NA	NA	NA	NA	NA	NA	NA	NA	NA
66575	Blue spruce	Picea pungens	Colorado Springs	Colorado	-104.8270432	38.86489053	NA	naturally_occurring	NA	ColoradoSprings	NA	NA	NA	NA	NA	NA	NA	NA	NA	NA	NA	NA	NA	NA	NA	NA	NA
120937	Austrian pine	Pinus nigra	Colorado Springs	Colorado	-104.8132707	38.80209695	NA	introduced	NA	ColoradoSprings	NA	NA	NA	NA	NA	NA	NA	NA	NA	NA	NA	NA	NA	NA	NA	NA	NA
9921	NA	NA	Colorado Springs	Colorado	-104.8326656	38.82932271	NA	no_info	NA	ColoradoSprings	NA	NA	NA	NA	NA	NA	NA	NA	NA	NA	NA	NA	NA	NA	NA	NA	NA
217833	Siberian elm	Ulmus pumila	Colorado Springs	Colorado	-104.8151739	38.85431905	83.82	introduced	more than 76.2 cm	ColoradoSprings	NA	NA	NA	NA	NA	NA	NA	NA	NA	NA	NA	NA	NA	NA	NA	NA	NA
216049	Siberian elm	Ulmus pumila	Colorado Springs	Colorado	-104.7483583	38.79448126	2.54	introduced	0 to 15.24 cm	ColoradoSprings	NA	NA	NA	NA	NA	NA	NA	NA	NA	NA	NA	NA	NA	NA	NA	NA	NA
82404	NA	NA	Colorado Springs	Colorado	-104.8308508	38.8561731	NA	no_info	NA	ColoradoSprings	NA	NA	NA	NA	NA	NA	NA	NA	NA	NA	NA	NA	NA	NA	NA	NA	NA
40613	NA	NA	Colorado Springs	Colorado	-104.7205437	38.78627117	NA	no_info	NA	ColoradoSprings	NA	NA	NA	NA	NA	NA	NA	NA	NA	NA	NA	NA	NA	NA	NA	NA	NA
113031	Japanese lilac	Syringa reticulata	Colorado Springs	Colorado	-104.829287	38.86211512	NA	introduced	NA	ColoradoSprings	NA	NA	NA	NA	NA	NA	NA	NA	NA	NA	NA	NA	NA	NA	NA	NA	NA
217220	Silver maple	Acer saccharinum	Colorado Springs	Colorado	-104.7530239	38.79871112	53.34	introduced	45.72 to 60.96 cm	ColoradoSprings	NA	NA	NA	NA	NA	NA	NA	NA	NA	NA	NA	NA	NA	NA	NA	NA	NA
111182	Rocky mtn juniper	NA	Colorado Springs	Colorado	-104.881781	38.87718318	NA	no_info	NA	ColoradoSprings	NA	NA	NA	NA	NA	NA	NA	NA	NA	NA	NA	NA	NA	NA	NA	NA	NA
133336	NA	NA	Colorado Springs	Colorado	-104.8304892	38.84100245	NA	no_info	NA	ColoradoSprings	NA	NA	NA	NA	NA	NA	NA	NA	NA	NA	NA	NA	NA	NA	NA	NA	NA
113969	Ponderosa pine	Pinus ponderosa	Colorado Springs	Colorado	-104.8303126	38.7593265	NA	naturally_occurring	NA	ColoradoSprings	NA	NA	NA	NA	NA	NA	NA	NA	NA	NA	NA	NA	NA	NA	NA	NA	NA
216012	Crabapple	Malus	Colorado Springs	Colorado	-104.7453877	38.79696161	25.4	no_info	15.24 to 30.48 cm	ColoradoSprings	NA	NA	NA	NA	NA	NA	NA	NA	NA	NA	NA	NA	NA	NA	NA	NA	NA
106556	Ponderosa pine	Pinus ponderosa	Colorado Springs	Colorado	-104.7535626	38.90540337	NA	naturally_occurring	NA	ColoradoSprings	NA	NA	NA	NA	NA	NA	NA	NA	NA	NA	NA	NA	NA	NA	NA	NA	NA
109832	NA	NA	Colorado Springs	Colorado	-104.8325321	38.83093005	NA	no_info	NA	ColoradoSprings	NA	NA	NA	NA	NA	NA	NA	NA	NA	NA	NA	NA	NA	NA	NA	NA	NA
94998	Ponderosa pine	Pinus ponderosa	Colorado Springs	Colorado	-104.8050973	38.88849969	NA	naturally_occurring	NA	ColoradoSprings	NA	NA	NA	NA	NA	NA	NA	NA	NA	NA	NA	NA	NA	NA	NA	NA	NA
82500	Green ash	Fraxinus pennsylvanica	Colorado Springs	Colorado	-104.8019898	38.83913779	NA	introduced	NA	ColoradoSprings	NA	NA	NA	NA	NA	NA	NA	NA	NA	NA	NA	NA	NA	NA	NA	NA	NA
34226	Rocky mtn juniper	NA	Colorado Springs	Colorado	-104.8824383	38.87920787	NA	no_info	NA	ColoradoSprings	NA	NA	NA	NA	NA	NA	NA	NA	NA	NA	NA	NA	NA	NA	NA	NA	NA
35812	NA	NA	Colorado Springs	Colorado	-104.8719894	38.87217995	NA	no_info	NA	ColoradoSprings	NA	NA	NA	NA	NA	NA	NA	NA	NA	NA	NA	NA	NA	NA	NA	NA	NA
32894	NA	NA	Colorado Springs	Colorado	-104.8333573	38.85204288	NA	no_info	NA	ColoradoSprings	NA	NA	NA	NA	NA	NA	NA	NA	NA	NA	NA	NA	NA	NA	NA	NA	NA
130581	Rocky mtn juniper	NA	Colorado Springs	Colorado	-104.8812843	38.8782996	NA	no_info	NA	ColoradoSprings	NA	NA	NA	NA	NA	NA	NA	NA	NA	NA	NA	NA	NA	NA	NA	NA	NA
217054	Pinyon pine	Pinus edulis	Colorado Springs	Colorado	-104.7431114	38.80438798	15.24	naturally_occurring	0 to 15.24 cm	ColoradoSprings	NA	NA	NA	NA	NA	NA	NA	NA	NA	NA	NA	NA	NA	NA	NA	NA	NA
218480	Austrian pine	Pinus nigra	Colorado Springs	Colorado	-104.8257096	38.85801358	7.62	introduced	0 to 15.24 cm	ColoradoSprings	NA	NA	NA	NA	NA	NA	NA	NA	NA	NA	NA	NA	NA	NA	NA	NA	NA
109059	NA	NA	Colorado Springs	Colorado	-104.8301837	38.81107804	NA	no_info	NA	ColoradoSprings	NA	NA	NA	NA	NA	NA	NA	NA	NA	NA	NA	NA	NA	NA	NA	NA	NA
214794	Silver maple	Acer saccharinum	Colorado Springs	Colorado	-104.8238592	38.85893497	30.48	introduced	15.24 to 30.48 cm	ColoradoSprings	NA	NA	NA	NA	NA	NA	NA	NA	NA	NA	NA	NA	NA	NA	NA	NA	NA
64096	Ponderosa pine	Pinus ponderosa	Colorado Springs	Colorado	-104.7516981	38.88357158	NA	naturally_occurring	NA	ColoradoSprings	NA	NA	NA	NA	NA	NA	NA	NA	NA	NA	NA	NA	NA	NA	NA	NA	NA
23154	Russian olive	Elaeagnus angustifolia	Colorado Springs	Colorado	-104.7006872	38.89832442	NA	introduced	NA	ColoradoSprings	NA	NA	NA	NA	NA	NA	NA	NA	NA	NA	NA	NA	NA	NA	NA	NA	NA
60284	NA	NA	Colorado Springs	Colorado	-104.8716071	38.8723136	NA	no_info	NA	ColoradoSprings	NA	NA	NA	NA	NA	NA	NA	NA	NA	NA	NA	NA	NA	NA	NA	NA	NA
117285	Ash	Fraxinus	Colorado Springs	Colorado	-104.8206967	38.85339175	NA	no_info	NA	ColoradoSprings	NA	NA	NA	NA	NA	NA	NA	NA	NA	NA	NA	NA	NA	NA	NA	NA	NA
30587	Ponderosa pine	Pinus ponderosa	Colorado Springs	Colorado	-104.7778407	38.8594703	NA	naturally_occurring	NA	ColoradoSprings	NA	NA	NA	NA	NA	NA	NA	NA	NA	NA	NA	NA	NA	NA	NA	NA	NA
12058	Blue spruce	Picea pungens	Colorado Springs	Colorado	-104.7541927	38.88469327	NA	naturally_occurring	NA	ColoradoSprings	NA	NA	NA	NA	NA	NA	NA	NA	NA	NA	NA	NA	NA	NA	NA	NA	NA
101203	Green ash	Fraxinus pennsylvanica	Colorado Springs	Colorado	-104.7350621	38.89831632	NA	introduced	NA	ColoradoSprings	NA	NA	NA	NA	NA	NA	NA	NA	NA	NA	NA	NA	NA	NA	NA	NA	NA
220505	NA	NA	Colorado Springs	Colorado	-104.7744185	38.95232725	NA	no_info	NA	ColoradoSprings	NA	NA	NA	NA	NA	NA	NA	NA	NA	NA	NA	NA	NA	NA	NA	NA	NA
130039	Northern red oak	Quercus rubra	Colorado Springs	Colorado	-104.8207626	38.852369	NA	introduced	NA	ColoradoSprings	NA	NA	NA	NA	NA	NA	NA	NA	NA	NA	NA	NA	NA	NA	NA	NA	NA
219088	Siberian elm	Ulmus pumila	Colorado Springs	Colorado	-104.8240883	38.85714968	66.04	introduced	60.96 to 76.2 cm	ColoradoSprings	NA	NA	NA	NA	NA	NA	NA	NA	NA	NA	NA	NA	NA	NA	NA	NA	NA
4108	NA	NA	Colorado Springs	Colorado	-104.8290413	38.85194999	NA	no_info	NA	ColoradoSprings	NA	NA	NA	NA	NA	NA	NA	NA	NA	NA	NA	NA	NA	NA	NA	NA	NA
100477	American elm	Ulmus americana	Colorado Springs	Colorado	-104.8020228	38.83904818	NA	introduced	NA	ColoradoSprings	NA	NA	NA	NA	NA	NA	NA	NA	NA	NA	NA	NA	NA	NA	NA	NA	NA
18101	Ponderosa pine	Pinus ponderosa	Colorado Springs	Colorado	-104.8556556	38.84956742	NA	naturally_occurring	NA	ColoradoSprings	NA	NA	NA	NA	NA	NA	NA	NA	NA	NA	NA	NA	NA	NA	NA	NA	NA
48668	Rocky mtn juniper	NA	Colorado Springs	Colorado	-104.8819668	38.87965769	NA	no_info	NA	ColoradoSprings	NA	NA	NA	NA	NA	NA	NA	NA	NA	NA	NA	NA	NA	NA	NA	NA	NA
74375	Newport plum	Prunus cerasifera	Colorado Springs	Colorado	-104.8625927	38.84468918	NA	introduced	NA	ColoradoSprings	NA	NA	NA	NA	NA	NA	NA	NA	NA	NA	NA	NA	NA	NA	NA	NA	NA
218470	Littleleaf linden	Tilia cordata	Colorado Springs	Colorado	-104.8169006	38.85926913	17.78	introduced	15.24 to 30.48 cm	ColoradoSprings	NA	NA	NA	NA	NA	NA	NA	NA	NA	NA	NA	NA	NA	NA	NA	NA	NA
219574	Honeylocust	Gleditsia triacanthos	Colorado Springs	Colorado	-104.82668	38.85114363	22.86	introduced	15.24 to 30.48 cm	ColoradoSprings	NA	NA	NA	NA	NA	NA	NA	NA	NA	NA	NA	NA	NA	NA	NA	NA	NA
97665	NA	NA	Colorado Springs	Colorado	-104.8724243	38.9300663	NA	no_info	NA	ColoradoSprings	NA	NA	NA	NA	NA	NA	NA	NA	NA	NA	NA	NA	NA	NA	NA	NA	NA
123429	NA	NA	Colorado Springs	Colorado	-104.8721962	38.92972059	NA	no_info	NA	ColoradoSprings	NA	NA	NA	NA	NA	NA	NA	NA	NA	NA	NA	NA	NA	NA	NA	NA	NA
216212	Austrian pine	Pinus nigra	Colorado Springs	Colorado	-104.7483462	38.79576836	35.56	introduced	30.48 to 45.72 cm	ColoradoSprings	NA	NA	NA	NA	NA	NA	NA	NA	NA	NA	NA	NA	NA	NA	NA	NA	NA
58074	Northern red oak	Quercus rubra	Colorado Springs	Colorado	-104.7967048	38.82694993	NA	introduced	NA	ColoradoSprings	NA	NA	NA	NA	NA	NA	NA	NA	NA	NA	NA	NA	NA	NA	NA	NA	NA
32314	NA	NA	Colorado Springs	Colorado	-104.7839067	38.79187446	NA	no_info	NA	ColoradoSprings	NA	NA	NA	NA	NA	NA	NA	NA	NA	NA	NA	NA	NA	NA	NA	NA	NA
11186	Rocky mtn juniper	NA	Colorado Springs	Colorado	-104.8831362	38.87920953	NA	no_info	NA	ColoradoSprings	NA	NA	NA	NA	NA	NA	NA	NA	NA	NA	NA	NA	NA	NA	NA	NA	NA
218604	Honeylocust	Gleditsia triacanthos	Colorado Springs	Colorado	-104.7465856	38.79163024	5.08	introduced	0 to 15.24 cm	ColoradoSprings	NA	NA	NA	NA	NA	NA	NA	NA	NA	NA	NA	NA	NA	NA	NA	NA	NA
19759	Willow	Salix	Colorado Springs	Colorado	-104.8285432	38.86263851	NA	no_info	NA	ColoradoSprings	NA	NA	NA	NA	NA	NA	NA	NA	NA	NA	NA	NA	NA	NA	NA	NA	NA
48308	Rocky mtn juniper	NA	Colorado Springs	Colorado	-104.8032495	38.83233257	NA	no_info	NA	ColoradoSprings	NA	NA	NA	NA	NA	NA	NA	NA	NA	NA	NA	NA	NA	NA	NA	NA	NA
6109	NA	NA	Colorado Springs	Colorado	-104.8312793	38.85711384	NA	no_info	NA	ColoradoSprings	NA	NA	NA	NA	NA	NA	NA	NA	NA	NA	NA	NA	NA	NA	NA	NA	NA
130465	Ponderosa pine	Pinus ponderosa	Colorado Springs	Colorado	-104.7535006	38.88396897	NA	naturally_occurring	NA	ColoradoSprings	NA	NA	NA	NA	NA	NA	NA	NA	NA	NA	NA	NA	NA	NA	NA	NA	NA
78384	Amur maple	Acer ginnala	Colorado Springs	Colorado	-104.7640172	38.83485355	NA	introduced	NA	ColoradoSprings	NA	NA	NA	NA	NA	NA	NA	NA	NA	NA	NA	NA	NA	NA	NA	NA	NA
60510	NA	NA	Colorado Springs	Colorado	-104.7530218	38.92827105	NA	no_info	NA	ColoradoSprings	NA	NA	NA	NA	NA	NA	NA	NA	NA	NA	NA	NA	NA	NA	NA	NA	NA
214667	Silver maple	Acer saccharinum	Colorado Springs	Colorado	-104.8109856	38.85438197	30.48	introduced	15.24 to 30.48 cm	ColoradoSprings	NA	NA	NA	NA	NA	NA	NA	NA	NA	NA	NA	NA	NA	NA	NA	NA	NA
235647	NA	NA	Colorado Springs	Colorado	-104.759362	38.86888007	NA	no_info	NA	ColoradoSprings	NA	NA	NA	NA	NA	NA	NA	NA	NA	NA	NA	NA	NA	NA	NA	NA	NA
61472	Pinon pine	Pinus edulis	Colorado Springs	Colorado	-104.834827	38.8460862	NA	naturally_occurring	NA	ColoradoSprings	NA	NA	NA	NA	NA	NA	NA	NA	NA	NA	NA	NA	NA	NA	NA	NA	NA
110290	American elm	Ulmus americana	Colorado Springs	Colorado	-104.8005556	38.8239192	NA	introduced	NA	ColoradoSprings	NA	NA	NA	NA	NA	NA	NA	NA	NA	NA	NA	NA	NA	NA	NA	NA	NA
19977	NA	NA	Colorado Springs	Colorado	-104.8305577	38.84185099	NA	no_info	NA	ColoradoSprings	NA	NA	NA	NA	NA	NA	NA	NA	NA	NA	NA	NA	NA	NA	NA	NA	NA
220071	NA	NA	Colorado Springs	Colorado	-104.8058382	39.01081541	NA	no_info	NA	ColoradoSprings	NA	NA	NA	NA	NA	NA	NA	NA	NA	NA	NA	NA	NA	NA	NA	NA	NA
84051	Ponderosa pine	Pinus ponderosa	Colorado Springs	Colorado	-104.8760435	38.93526892	NA	naturally_occurring	NA	ColoradoSprings	NA	NA	NA	NA	NA	NA	NA	NA	NA	NA	NA	NA	NA	NA	NA	NA	NA
22059	NA	NA	Colorado Springs	Colorado	-104.8292184	38.85187577	NA	no_info	NA	ColoradoSprings	NA	NA	NA	NA	NA	NA	NA	NA	NA	NA	NA	NA	NA	NA	NA	NA	NA
109453	Green ash	Fraxinus pennsylvanica	Colorado Springs	Colorado	-104.7946838	38.82488284	NA	introduced	NA	ColoradoSprings	NA	NA	NA	NA	NA	NA	NA	NA	NA	NA	NA	NA	NA	NA	NA	NA	NA
218964	Siberian elm	Ulmus pumila	Colorado Springs	Colorado	-104.7496516	38.79047653	76.2	introduced	60.96 to 76.2 cm	ColoradoSprings	NA	NA	NA	NA	NA	NA	NA	NA	NA	NA	NA	NA	NA	NA	NA	NA	NA
90273	Ponderosa pine	Pinus ponderosa	Colorado Springs	Colorado	-104.8262674	38.86230877	NA	naturally_occurring	NA	ColoradoSprings	NA	NA	NA	NA	NA	NA	NA	NA	NA	NA	NA	NA	NA	NA	NA	NA	NA
106208	Cottonwood	Populus	Colorado Springs	Colorado	-104.8793259	38.85094839	NA	no_info	NA	ColoradoSprings	NA	NA	NA	NA	NA	NA	NA	NA	NA	NA	NA	NA	NA	NA	NA	NA	NA
68993	Cottonwood	Populus	Colorado Springs	Colorado	-104.8021175	38.88281524	NA	no_info	NA	ColoradoSprings	NA	NA	NA	NA	NA	NA	NA	NA	NA	NA	NA	NA	NA	NA	NA	NA	NA
219535	Siberian elm	Ulmus pumila	Colorado Springs	Colorado	-104.8246184	38.85641266	81.28	introduced	more than 76.2 cm	ColoradoSprings	NA	NA	NA	NA	NA	NA	NA	NA	NA	NA	NA	NA	NA	NA	NA	NA	NA
76457	NA	NA	Colorado Springs	Colorado	-104.8343599	38.85724961	NA	no_info	NA	ColoradoSprings	NA	NA	NA	NA	NA	NA	NA	NA	NA	NA	NA	NA	NA	NA	NA	NA	NA
2503	NA	NA	Colorado Springs	Colorado	-104.8718873	38.87282067	NA	no_info	NA	ColoradoSprings	NA	NA	NA	NA	NA	NA	NA	NA	NA	NA	NA	NA	NA	NA	NA	NA	NA
102845	Northern red oak	Quercus rubra	Colorado Springs	Colorado	-104.7245477	38.94816477	NA	introduced	NA	ColoradoSprings	NA	NA	NA	NA	NA	NA	NA	NA	NA	NA	NA	NA	NA	NA	NA	NA	NA
216728	Ponderosa pine	Pinus ponderosa	Colorado Springs	Colorado	-104.733979	38.80417104	58.42	naturally_occurring	45.72 to 60.96 cm	ColoradoSprings	NA	NA	NA	NA	NA	NA	NA	NA	NA	NA	NA	NA	NA	NA	NA	NA	NA
216088	Blue spruce	Picea pungens	Colorado Springs	Colorado	-104.7473189	38.79489727	38.1	naturally_occurring	30.48 to 45.72 cm	ColoradoSprings	NA	NA	NA	NA	NA	NA	NA	NA	NA	NA	NA	NA	NA	NA	NA	NA	NA
13076	Rocky mtn juniper	NA	Colorado Springs	Colorado	-104.8822762	38.87784129	NA	no_info	NA	ColoradoSprings	NA	NA	NA	NA	NA	NA	NA	NA	NA	NA	NA	NA	NA	NA	NA	NA	NA
216510	Juniper	Juniperus chinensis	Colorado Springs	Colorado	-104.7384467	38.79934179	17.78	introduced	15.24 to 30.48 cm	ColoradoSprings	NA	NA	NA	NA	NA	NA	NA	NA	NA	NA	NA	NA	NA	NA	NA	NA	NA
77579	Pine	Pinus	Colorado Springs	Colorado	-104.8277828	38.86278689	NA	no_info	NA	ColoradoSprings	NA	NA	NA	NA	NA	NA	NA	NA	NA	NA	NA	NA	NA	NA	NA	NA	NA
79899	Pinon pine	Pinus edulis	Colorado Springs	Colorado	-104.7829402	38.92462393	NA	naturally_occurring	NA	ColoradoSprings	NA	NA	NA	NA	NA	NA	NA	NA	NA	NA	NA	NA	NA	NA	NA	NA	NA
235672	NA	NA	Colorado Springs	Colorado	-104.7600772	38.87034053	NA	no_info	NA	ColoradoSprings	NA	NA	NA	NA	NA	NA	NA	NA	NA	NA	NA	NA	NA	NA	NA	NA	NA
66508	NA	NA	Colorado Springs	Colorado	-104.827826	38.83848946	NA	no_info	NA	ColoradoSprings	NA	NA	NA	NA	NA	NA	NA	NA	NA	NA	NA	NA	NA	NA	NA	NA	NA
219610	Northern red oak	Quercus rubra	Colorado Springs	Colorado	-104.8197458	38.85201777	5.08	introduced	0 to 15.24 cm	ColoradoSprings	NA	NA	NA	NA	NA	NA	NA	NA	NA	NA	NA	NA	NA	NA	NA	NA	NA
216601	Siberian elm	Ulmus pumila	Colorado Springs	Colorado	-104.749677	38.79984396	12.7	introduced	0 to 15.24 cm	ColoradoSprings	NA	NA	NA	NA	NA	NA	NA	NA	NA	NA	NA	NA	NA	NA	NA	NA	NA
237314	NA	NA	Colorado Springs	Colorado	-104.8269443	38.8891049	NA	no_info	NA	ColoradoSprings	NA	NA	NA	NA	NA	NA	NA	NA	NA	NA	NA	NA	NA	NA	NA	NA	NA
218615	Common chokecherry	Prunus virginiana	Colorado Springs	Colorado	-104.7461685	38.79231857	12.7	naturally_occurring	0 to 15.24 cm	ColoradoSprings	NA	NA	NA	NA	NA	NA	NA	NA	NA	NA	NA	NA	NA	NA	NA	NA	NA
218287	Norway maple	Acer platanoides	Colorado Springs	Colorado	-104.8149555	38.85808709	15.24	introduced	0 to 15.24 cm	ColoradoSprings	NA	NA	NA	NA	NA	NA	NA	NA	NA	NA	NA	NA	NA	NA	NA	NA	NA
20916	Ash	Fraxinus	Colorado Springs	Colorado	-104.8275133	38.83390005	NA	no_info	NA	ColoradoSprings	NA	NA	NA	NA	NA	NA	NA	NA	NA	NA	NA	NA	NA	NA	NA	NA	NA
117931	Ponderosa pine	Pinus ponderosa	Colorado Springs	Colorado	-104.7820621	38.86698096	NA	naturally_occurring	NA	ColoradoSprings	NA	NA	NA	NA	NA	NA	NA	NA	NA	NA	NA	NA	NA	NA	NA	NA	NA
227294	NA	NA	Colorado Springs	Colorado	-104.6993017	38.89891561	NA	no_info	NA	ColoradoSprings	NA	NA	NA	NA	NA	NA	NA	NA	NA	NA	NA	NA	NA	NA	NA	NA	NA
230829	NA	NA	Colorado Springs	Colorado	-104.8206735	38.85283607	NA	no_info	NA	ColoradoSprings	NA	NA	NA	NA	NA	NA	NA	NA	NA	NA	NA	NA	NA	NA	NA	NA	NA
126795	Rocky mtn juniper	NA	Colorado Springs	Colorado	-104.7973347	38.82844967	NA	no_info	NA	ColoradoSprings	NA	NA	NA	NA	NA	NA	NA	NA	NA	NA	NA	NA	NA	NA	NA	NA	NA
216969	Red maple	Acer rubrum	Colorado Springs	Colorado	-104.7441932	38.80527324	15.24	introduced	0 to 15.24 cm	ColoradoSprings	NA	NA	NA	NA	NA	NA	NA	NA	NA	NA	NA	NA	NA	NA	NA	NA	NA
59977	Autumn purple ash	Fraxinus americana	Colorado Springs	Colorado	-104.7814375	38.91377743	NA	introduced	NA	ColoradoSprings	NA	NA	NA	NA	NA	NA	NA	NA	NA	NA	NA	NA	NA	NA	NA	NA	NA
46265	Blue spruce	Picea pungens	Colorado Springs	Colorado	-104.7681087	38.85077845	NA	naturally_occurring	NA	ColoradoSprings	NA	NA	NA	NA	NA	NA	NA	NA	NA	NA	NA	NA	NA	NA	NA	NA	NA
87540	American elm	Ulmus americana	Colorado Springs	Colorado	-104.80153	38.83309158	NA	introduced	NA	ColoradoSprings	NA	NA	NA	NA	NA	NA	NA	NA	NA	NA	NA	NA	NA	NA	NA	NA	NA
107986	Blue spruce	Picea pungens	Colorado Springs	Colorado	-104.7698928	38.89312964	NA	naturally_occurring	NA	ColoradoSprings	NA	NA	NA	NA	NA	NA	NA	NA	NA	NA	NA	NA	NA	NA	NA	NA	NA
78799	Blue spruce	Picea pungens	Colorado Springs	Colorado	-104.8007565	38.84009768	NA	naturally_occurring	NA	ColoradoSprings	NA	NA	NA	NA	NA	NA	NA	NA	NA	NA	NA	NA	NA	NA	NA	NA	NA
43064	NA	NA	Colorado Springs	Colorado	-104.7820953	38.95293559	NA	no_info	NA	ColoradoSprings	NA	NA	NA	NA	NA	NA	NA	NA	NA	NA	NA	NA	NA	NA	NA	NA	NA
88972	Elm	Ulmus	Colorado Springs	Colorado	-104.856581	38.84960871	NA	no_info	NA	ColoradoSprings	NA	NA	NA	NA	NA	NA	NA	NA	NA	NA	NA	NA	NA	NA	NA	NA	NA
85834	NA	NA	Colorado Springs	Colorado	-104.8341478	38.86437584	NA	no_info	NA	ColoradoSprings	NA	NA	NA	NA	NA	NA	NA	NA	NA	NA	NA	NA	NA	NA	NA	NA	NA
106385	Littleleaf linden	Tilia cordata	Colorado Springs	Colorado	-104.7891907	38.84310219	NA	introduced	NA	ColoradoSprings	NA	NA	NA	NA	NA	NA	NA	NA	NA	NA	NA	NA	NA	NA	NA	NA	NA
217107	Green ash	Fraxinus pennsylvanica	Colorado Springs	Colorado	-104.7532758	38.79702435	63.5	introduced	60.96 to 76.2 cm	ColoradoSprings	NA	NA	NA	NA	NA	NA	NA	NA	NA	NA	NA	NA	NA	NA	NA	NA	NA
52540	NA	NA	Colorado Springs	Colorado	-104.7661481	38.81385136	NA	no_info	NA	ColoradoSprings	NA	NA	NA	NA	NA	NA	NA	NA	NA	NA	NA	NA	NA	NA	NA	NA	NA
82175	NA	NA	Colorado Springs	Colorado	-104.8142281	38.83998946	NA	no_info	NA	ColoradoSprings	NA	NA	NA	NA	NA	NA	NA	NA	NA	NA	NA	NA	NA	NA	NA	NA	NA
83448	NA	NA	Colorado Springs	Colorado	-104.8130827	38.83958707	NA	no_info	NA	ColoradoSprings	NA	NA	NA	NA	NA	NA	NA	NA	NA	NA	NA	NA	NA	NA	NA	NA	NA
67410	NA	NA	Colorado Springs	Colorado	-104.7238098	38.78796944	NA	no_info	NA	ColoradoSprings	NA	NA	NA	NA	NA	NA	NA	NA	NA	NA	NA	NA	NA	NA	NA	NA	NA
214903	Tatarian maple	Acer tataricum	Colorado Springs	Colorado	-104.81813	38.85374337	2.54	introduced	0 to 15.24 cm	ColoradoSprings	NA	NA	NA	NA	NA	NA	NA	NA	NA	NA	NA	NA	NA	NA	NA	NA	NA
59602	American elm	Ulmus americana	Colorado Springs	Colorado	-104.8023771	38.8279283	NA	introduced	NA	ColoradoSprings	NA	NA	NA	NA	NA	NA	NA	NA	NA	NA	NA	NA	NA	NA	NA	NA	NA
65494	Green ash	Fraxinus pennsylvanica	Colorado Springs	Colorado	-104.7249109	38.91086918	NA	introduced	NA	ColoradoSprings	NA	NA	NA	NA	NA	NA	NA	NA	NA	NA	NA	NA	NA	NA	NA	NA	NA
129964	Honeylocust	Gleditsia triacanthos	Colorado Springs	Colorado	-104.7506651	38.79150888	NA	introduced	NA	ColoradoSprings	NA	NA	NA	NA	NA	NA	NA	NA	NA	NA	NA	NA	NA	NA	NA	NA	NA
138504	Northern red oak	Quercus rubra	Colorado Springs	Colorado	-104.7976341	38.82790368	NA	introduced	NA	ColoradoSprings	NA	NA	NA	NA	NA	NA	NA	NA	NA	NA	NA	NA	NA	NA	NA	NA	NA
117204	Austrian pine	Pinus nigra	Colorado Springs	Colorado	-104.7568009	38.94639982	NA	introduced	NA	ColoradoSprings	NA	NA	NA	NA	NA	NA	NA	NA	NA	NA	NA	NA	NA	NA	NA	NA	NA
11357	NA	NA	Colorado Springs	Colorado	-104.8722494	38.8717615	NA	no_info	NA	ColoradoSprings	NA	NA	NA	NA	NA	NA	NA	NA	NA	NA	NA	NA	NA	NA	NA	NA	NA
5027	Green ash	Fraxinus pennsylvanica	Colorado Springs	Colorado	-104.7485118	38.78632153	NA	introduced	NA	ColoradoSprings	NA	NA	NA	NA	NA	NA	NA	NA	NA	NA	NA	NA	NA	NA	NA	NA	NA
74583	Ponderosa pine	Pinus ponderosa	Colorado Springs	Colorado	-104.8442612	38.93159856	NA	naturally_occurring	NA	ColoradoSprings	NA	NA	NA	NA	NA	NA	NA	NA	NA	NA	NA	NA	NA	NA	NA	NA	NA
218887	Honeylocust	Gleditsia triacanthos	Colorado Springs	Colorado	-104.7449634	38.79138014	27.94	introduced	15.24 to 30.48 cm	ColoradoSprings	NA	NA	NA	NA	NA	NA	NA	NA	NA	NA	NA	NA	NA	NA	NA	NA	NA
136088	Ponderosa pine	Pinus ponderosa	Colorado Springs	Colorado	-104.7332395	38.89872732	NA	naturally_occurring	NA	ColoradoSprings	NA	NA	NA	NA	NA	NA	NA	NA	NA	NA	NA	NA	NA	NA	NA	NA	NA
134715	Green ash	Fraxinus pennsylvanica	Colorado Springs	Colorado	-104.8274145	38.86478154	NA	introduced	NA	ColoradoSprings	NA	NA	NA	NA	NA	NA	NA	NA	NA	NA	NA	NA	NA	NA	NA	NA	NA
9623	Ponderosa pine	Pinus ponderosa	Colorado Springs	Colorado	-104.797365	38.82221921	NA	naturally_occurring	NA	ColoradoSprings	NA	NA	NA	NA	NA	NA	NA	NA	NA	NA	NA	NA	NA	NA	NA	NA	NA
37044	NA	NA	Colorado Springs	Colorado	-104.7526237	38.92830938	NA	no_info	NA	ColoradoSprings	NA	NA	NA	NA	NA	NA	NA	NA	NA	NA	NA	NA	NA	NA	NA	NA	NA
23787	NA	NA	Colorado Springs	Colorado	-104.8326763	38.84986433	NA	no_info	NA	ColoradoSprings	NA	NA	NA	NA	NA	NA	NA	NA	NA	NA	NA	NA	NA	NA	NA	NA	NA
39551	Northern red oak	Quercus rubra	Colorado Springs	Colorado	-104.8591792	38.91078067	NA	introduced	NA	ColoradoSprings	NA	NA	NA	NA	NA	NA	NA	NA	NA	NA	NA	NA	NA	NA	NA	NA	NA
218356	Silver maple	Acer saccharinum	Colorado Springs	Colorado	-104.8291591	38.85811086	96.52	introduced	more than 76.2 cm	ColoradoSprings	NA	NA	NA	NA	NA	NA	NA	NA	NA	NA	NA	NA	NA	NA	NA	NA	NA
690	Cottonwood	Populus	Colorado Springs	Colorado	-104.8299868	38.86153047	NA	no_info	NA	ColoradoSprings	NA	NA	NA	NA	NA	NA	NA	NA	NA	NA	NA	NA	NA	NA	NA	NA	NA
218655	Siberian elm	Ulmus pumila	Colorado Springs	Colorado	-104.8275625	38.85522526	73.66	introduced	60.96 to 76.2 cm	ColoradoSprings	NA	NA	NA	NA	NA	NA	NA	NA	NA	NA	NA	NA	NA	NA	NA	NA	NA
219157	Green ash	Fraxinus pennsylvanica	Colorado Springs	Colorado	-104.8238156	38.85656868	58.42	introduced	45.72 to 60.96 cm	ColoradoSprings	NA	NA	NA	NA	NA	NA	NA	NA	NA	NA	NA	NA	NA	NA	NA	NA	NA
136417	Cottonwood	Populus	Colorado Springs	Colorado	-104.8283869	38.84208977	NA	no_info	NA	ColoradoSprings	NA	NA	NA	NA	NA	NA	NA	NA	NA	NA	NA	NA	NA	NA	NA	NA	NA
216481	Silver maple	Acer saccharinum	Colorado Springs	Colorado	-104.7522824	38.79503676	12.7	introduced	0 to 15.24 cm	ColoradoSprings	NA	NA	NA	NA	NA	NA	NA	NA	NA	NA	NA	NA	NA	NA	NA	NA	NA
82225	Ash	Fraxinus	Colorado Springs	Colorado	-104.8115408	38.80185373	NA	no_info	NA	ColoradoSprings	NA	NA	NA	NA	NA	NA	NA	NA	NA	NA	NA	NA	NA	NA	NA	NA	NA
95166	Japanese lilac	Syringa reticulata	Colorado Springs	Colorado	-104.8286862	38.86237444	NA	introduced	NA	ColoradoSprings	NA	NA	NA	NA	NA	NA	NA	NA	NA	NA	NA	NA	NA	NA	NA	NA	NA
219215	American elm	Ulmus americana	Colorado Springs	Colorado	-104.8186561	38.85967045	86.36	introduced	more than 76.2 cm	ColoradoSprings	NA	NA	NA	NA	NA	NA	NA	NA	NA	NA	NA	NA	NA	NA	NA	NA	NA
101263	Austrian pine	Pinus nigra	Colorado Springs	Colorado	-104.7225155	38.86064521	NA	introduced	NA	ColoradoSprings	NA	NA	NA	NA	NA	NA	NA	NA	NA	NA	NA	NA	NA	NA	NA	NA	NA
61948	Ash	Fraxinus	Colorado Springs	Colorado	-104.8689734	38.84160151	NA	no_info	NA	ColoradoSprings	NA	NA	NA	NA	NA	NA	NA	NA	NA	NA	NA	NA	NA	NA	NA	NA	NA
218067	American elm	Ulmus americana	Colorado Springs	Colorado	-104.8260042	38.85860689	48.26	introduced	45.72 to 60.96 cm	ColoradoSprings	NA	NA	NA	NA	NA	NA	NA	NA	NA	NA	NA	NA	NA	NA	NA	NA	NA
219334	Silver maple	Acer saccharinum	Colorado Springs	Colorado	-104.8221741	38.85689557	63.5	introduced	60.96 to 76.2 cm	ColoradoSprings	NA	NA	NA	NA	NA	NA	NA	NA	NA	NA	NA	NA	NA	NA	NA	NA	NA
216932	Green ash	Fraxinus pennsylvanica	Colorado Springs	Colorado	-104.7490671	38.80117084	33.02	introduced	30.48 to 45.72 cm	ColoradoSprings	NA	NA	NA	NA	NA	NA	NA	NA	NA	NA	NA	NA	NA	NA	NA	NA	NA
215123	Green ash	Fraxinus pennsylvanica	Colorado Springs	Colorado	-104.812341	38.85876676	22.86	introduced	15.24 to 30.48 cm	ColoradoSprings	NA	NA	NA	NA	NA	NA	NA	NA	NA	NA	NA	NA	NA	NA	NA	NA	NA
4018	NA	NA	Colorado Springs	Colorado	-104.8126777	38.84149351	NA	no_info	NA	ColoradoSprings	NA	NA	NA	NA	NA	NA	NA	NA	NA	NA	NA	NA	NA	NA	NA	NA	NA
217853	Honeylocust	Gleditsia triacanthos	Colorado Springs	Colorado	-104.8207328	38.85301142	25.4	introduced	15.24 to 30.48 cm	ColoradoSprings	NA	NA	NA	NA	NA	NA	NA	NA	NA	NA	NA	NA	NA	NA	NA	NA	NA
105450	Ponderosa pine	Pinus ponderosa	Colorado Springs	Colorado	-104.785033	38.84461687	NA	naturally_occurring	NA	ColoradoSprings	NA	NA	NA	NA	NA	NA	NA	NA	NA	NA	NA	NA	NA	NA	NA	NA	NA
77837	Ponderosa pine	Pinus ponderosa	Colorado Springs	Colorado	-104.7350942	38.8127985	NA	naturally_occurring	NA	ColoradoSprings	NA	NA	NA	NA	NA	NA	NA	NA	NA	NA	NA	NA	NA	NA	NA	NA	NA
79296	Green ash	Fraxinus pennsylvanica	Colorado Springs	Colorado	-104.732839	38.85270946	NA	introduced	NA	ColoradoSprings	NA	NA	NA	NA	NA	NA	NA	NA	NA	NA	NA	NA	NA	NA	NA	NA	NA
116002	NA	NA	Colorado Springs	Colorado	-104.8213952	38.83585638	NA	no_info	NA	ColoradoSprings	NA	NA	NA	NA	NA	NA	NA	NA	NA	NA	NA	NA	NA	NA	NA	NA	NA
13292	NA	NA	Colorado Springs	Colorado	-104.8278581	38.86160543	NA	no_info	NA	ColoradoSprings	NA	NA	NA	NA	NA	NA	NA	NA	NA	NA	NA	NA	NA	NA	NA	NA	NA
219530	Northern red oak	Quercus rubra	Colorado Springs	Colorado	-104.8260274	38.8509333	22.86	introduced	15.24 to 30.48 cm	ColoradoSprings	NA	NA	NA	NA	NA	NA	NA	NA	NA	NA	NA	NA	NA	NA	NA	NA	NA
17726	Ponderosa pine	Pinus ponderosa	Colorado Springs	Colorado	-104.7849028	38.8442748	NA	naturally_occurring	NA	ColoradoSprings	NA	NA	NA	NA	NA	NA	NA	NA	NA	NA	NA	NA	NA	NA	NA	NA	NA
71364	Austrian pine	Pinus nigra	Colorado Springs	Colorado	-104.7683526	38.94792761	NA	introduced	NA	ColoradoSprings	NA	NA	NA	NA	NA	NA	NA	NA	NA	NA	NA	NA	NA	NA	NA	NA	NA
72221	NA	NA	Colorado Springs	Colorado	-104.8286056	38.86143313	NA	no_info	NA	ColoradoSprings	NA	NA	NA	NA	NA	NA	NA	NA	NA	NA	NA	NA	NA	NA	NA	NA	NA
17807	NA	NA	Colorado Springs	Colorado	-104.6997339	38.92049031	NA	no_info	NA	ColoradoSprings	NA	NA	NA	NA	NA	NA	NA	NA	NA	NA	NA	NA	NA	NA	NA	NA	NA
128442	Hackberry	Celtis occidentalis	Colorado Springs	Colorado	-104.7628974	38.81691036	NA	introduced	NA	ColoradoSprings	NA	NA	NA	NA	NA	NA	NA	NA	NA	NA	NA	NA	NA	NA	NA	NA	NA
213831	NA	NA	Colorado Springs	Colorado	-104.8905948	38.86545812	NA	no_info	NA	ColoradoSprings	NA	NA	NA	NA	NA	NA	NA	NA	NA	NA	NA	NA	NA	NA	NA	NA	NA
33559	Linden	Tilia	Colorado Springs	Colorado	-104.7447752	38.95146357	NA	no_info	NA	ColoradoSprings	NA	NA	NA	NA	NA	NA	NA	NA	NA	NA	NA	NA	NA	NA	NA	NA	NA
123633	Rocky mtn juniper	NA	Colorado Springs	Colorado	-104.8834209	38.87978571	NA	no_info	NA	ColoradoSprings	NA	NA	NA	NA	NA	NA	NA	NA	NA	NA	NA	NA	NA	NA	NA	NA	NA
219541	Green ash	Fraxinus pennsylvanica	Colorado Springs	Colorado	-104.747972	38.79312809	35.56	introduced	30.48 to 45.72 cm	ColoradoSprings	NA	NA	NA	NA	NA	NA	NA	NA	NA	NA	NA	NA	NA	NA	NA	NA	NA
68702	Rocky mtn juniper	NA	Colorado Springs	Colorado	-104.8824687	38.87783905	NA	no_info	NA	ColoradoSprings	NA	NA	NA	NA	NA	NA	NA	NA	NA	NA	NA	NA	NA	NA	NA	NA	NA
2840	Rocky mtn juniper	NA	Colorado Springs	Colorado	-104.8812976	38.87733636	NA	no_info	NA	ColoradoSprings	NA	NA	NA	NA	NA	NA	NA	NA	NA	NA	NA	NA	NA	NA	NA	NA	NA
48556	NA	NA	Colorado Springs	Colorado	-104.8305545	38.8720715	NA	no_info	NA	ColoradoSprings	NA	NA	NA	NA	NA	NA	NA	NA	NA	NA	NA	NA	NA	NA	NA	NA	NA
217003	Rocky mountain juniper	Juniperus scopulorum	Colorado Springs	Colorado	-104.7441233	38.80371016	12.7	naturally_occurring	0 to 15.24 cm	ColoradoSprings	NA	NA	NA	NA	NA	NA	NA	NA	NA	NA	NA	NA	NA	NA	NA	NA	NA
216283	Green ash	Fraxinus pennsylvanica	Colorado Springs	Colorado	-104.7380189	38.79594036	30.48	introduced	15.24 to 30.48 cm	ColoradoSprings	NA	NA	NA	NA	NA	NA	NA	NA	NA	NA	NA	NA	NA	NA	NA	NA	NA
100541	Rocky mtn juniper	NA	Colorado Springs	Colorado	-104.88159	38.87818376	NA	no_info	NA	ColoradoSprings	NA	NA	NA	NA	NA	NA	NA	NA	NA	NA	NA	NA	NA	NA	NA	NA	NA
110973	Blue spruce	Picea pungens	Colorado Springs	Colorado	-104.7550992	38.90383476	NA	naturally_occurring	NA	ColoradoSprings	NA	NA	NA	NA	NA	NA	NA	NA	NA	NA	NA	NA	NA	NA	NA	NA	NA
86625	NA	NA	Colorado Springs	Colorado	-104.7860359	38.79357391	NA	no_info	NA	ColoradoSprings	NA	NA	NA	NA	NA	NA	NA	NA	NA	NA	NA	NA	NA	NA	NA	NA	NA
216673	Siberian elm	Ulmus pumila	Colorado Springs	Colorado	-104.7454944	38.79862522	7.62	introduced	0 to 15.24 cm	ColoradoSprings	NA	NA	NA	NA	NA	NA	NA	NA	NA	NA	NA	NA	NA	NA	NA	NA	NA
128567	NA	NA	Colorado Springs	Colorado	-104.7829917	38.78998233	NA	no_info	NA	ColoradoSprings	NA	NA	NA	NA	NA	NA	NA	NA	NA	NA	NA	NA	NA	NA	NA	NA	NA
240429	NA	NA	Colorado Springs	Colorado	-104.7957862	38.83177358	NA	no_info	NA	ColoradoSprings	NA	NA	NA	NA	NA	NA	NA	NA	NA	NA	NA	NA	NA	NA	NA	NA	NA
75157	NA	NA	Colorado Springs	Colorado	-104.831001	38.85565681	NA	no_info	NA	ColoradoSprings	NA	NA	NA	NA	NA	NA	NA	NA	NA	NA	NA	NA	NA	NA	NA	NA	NA
120715	Scrub oak	Quercus	Colorado Springs	Colorado	-104.7965654	38.83143699	NA	no_info	NA	ColoradoSprings	NA	NA	NA	NA	NA	NA	NA	NA	NA	NA	NA	NA	NA	NA	NA	NA	NA
216083	Spruce	Picea	Colorado Springs	Colorado	-104.7474913	38.79531067	30.48	no_info	15.24 to 30.48 cm	ColoradoSprings	NA	NA	NA	NA	NA	NA	NA	NA	NA	NA	NA	NA	NA	NA	NA	NA	NA
217739	White ash	Fraxinus americana	Colorado Springs	Colorado	-104.8203629	38.85840202	40.64	introduced	30.48 to 45.72 cm	ColoradoSprings	NA	NA	NA	NA	NA	NA	NA	NA	NA	NA	NA	NA	NA	NA	NA	NA	NA
215943	Siberian elm	Ulmus pumila	Colorado Springs	Colorado	-104.8121638	38.854833	76.2	introduced	60.96 to 76.2 cm	ColoradoSprings	NA	NA	NA	NA	NA	NA	NA	NA	NA	NA	NA	NA	NA	NA	NA	NA	NA
216315	Siberian elm	Ulmus pumila	Colorado Springs	Colorado	-104.7418148	38.79514212	7.62	introduced	0 to 15.24 cm	ColoradoSprings	NA	NA	NA	NA	NA	NA	NA	NA	NA	NA	NA	NA	NA	NA	NA	NA	NA
121439	Ponderosa pine	Pinus ponderosa	Colorado Springs	Colorado	-104.7999755	38.83120086	NA	naturally_occurring	NA	ColoradoSprings	NA	NA	NA	NA	NA	NA	NA	NA	NA	NA	NA	NA	NA	NA	NA	NA	NA
1948	NA	NA	Colorado Springs	Colorado	-104.8272314	38.83871173	NA	no_info	NA	ColoradoSprings	NA	NA	NA	NA	NA	NA	NA	NA	NA	NA	NA	NA	NA	NA	NA	NA	NA
218230	Norway maple	Acer platanoides	Colorado Springs	Colorado	-104.8262823	38.85150048	55.88	introduced	45.72 to 60.96 cm	ColoradoSprings	NA	NA	NA	NA	NA	NA	NA	NA	NA	NA	NA	NA	NA	NA	NA	NA	NA
137071	Norway maple	Acer platanoides	Colorado Springs	Colorado	-104.7800384	38.91223505	NA	introduced	NA	ColoradoSprings	NA	NA	NA	NA	NA	NA	NA	NA	NA	NA	NA	NA	NA	NA	NA	NA	NA
216626	Silver maple	Acer saccharinum	Colorado Springs	Colorado	-104.7351641	38.80150417	55.88	introduced	45.72 to 60.96 cm	ColoradoSprings	NA	NA	NA	NA	NA	NA	NA	NA	NA	NA	NA	NA	NA	NA	NA	NA	NA
24984	Ash	Fraxinus	Colorado Springs	Colorado	-104.8610931	38.84654028	NA	no_info	NA	ColoradoSprings	NA	NA	NA	NA	NA	NA	NA	NA	NA	NA	NA	NA	NA	NA	NA	NA	NA
74333	White fir	Abies concolor	Colorado Springs	Colorado	-104.8270242	38.86479259	NA	naturally_occurring	NA	ColoradoSprings	NA	NA	NA	NA	NA	NA	NA	NA	NA	NA	NA	NA	NA	NA	NA	NA	NA
237628	NA	NA	Colorado Springs	Colorado	-104.8704974	38.93034235	NA	no_info	NA	ColoradoSprings	NA	NA	NA	NA	NA	NA	NA	NA	NA	NA	NA	NA	NA	NA	NA	NA	NA
101478	Blue spruce	Picea pungens	Colorado Springs	Colorado	-104.8150291	38.86622907	NA	naturally_occurring	NA	ColoradoSprings	NA	NA	NA	NA	NA	NA	NA	NA	NA	NA	NA	NA	NA	NA	NA	NA	NA
120883	NA	NA	Colorado Springs	Colorado	-104.8348847	38.86267776	NA	no_info	NA	ColoradoSprings	NA	NA	NA	NA	NA	NA	NA	NA	NA	NA	NA	NA	NA	NA	NA	NA	NA
12910	Northern red oak	Quercus rubra	Colorado Springs	Colorado	-104.7383531	38.9495699	NA	introduced	NA	ColoradoSprings	NA	NA	NA	NA	NA	NA	NA	NA	NA	NA	NA	NA	NA	NA	NA	NA	NA
10336	NA	NA	Colorado Springs	Colorado	-104.833347	38.8516829	NA	no_info	NA	ColoradoSprings	NA	NA	NA	NA	NA	NA	NA	NA	NA	NA	NA	NA	NA	NA	NA	NA	NA
108643	Sioux cottonwood	Populus deltoides	Colorado Springs	Colorado	-104.8318774	38.77950243	NA	naturally_occurring	NA	ColoradoSprings	NA	NA	NA	NA	NA	NA	NA	NA	NA	NA	NA	NA	NA	NA	NA	NA	NA
241228	NA	NA	Colorado Springs	Colorado	-104.7999556	38.83213459	NA	no_info	NA	ColoradoSprings	NA	NA	NA	NA	NA	NA	NA	NA	NA	NA	NA	NA	NA	NA	NA	NA	NA
216450	Siberian elm	Ulmus pumila	Colorado Springs	Colorado	-104.7449638	38.80015294	7.62	introduced	0 to 15.24 cm	ColoradoSprings	NA	NA	NA	NA	NA	NA	NA	NA	NA	NA	NA	NA	NA	NA	NA	NA	NA
65260	NA	NA	Colorado Springs	Colorado	-104.8312363	38.8301802	NA	no_info	NA	ColoradoSprings	NA	NA	NA	NA	NA	NA	NA	NA	NA	NA	NA	NA	NA	NA	NA	NA	NA
96897	NA	NA	Colorado Springs	Colorado	-104.822085	38.82611625	NA	no_info	NA	ColoradoSprings	NA	NA	NA	NA	NA	NA	NA	NA	NA	NA	NA	NA	NA	NA	NA	NA	NA
56498	Blue spruce	Picea pungens	Colorado Springs	Colorado	-104.8476375	38.80429422	NA	naturally_occurring	NA	ColoradoSprings	NA	NA	NA	NA	NA	NA	NA	NA	NA	NA	NA	NA	NA	NA	NA	NA	NA
5501	Ponderosa pine	Pinus ponderosa	Colorado Springs	Colorado	-104.8305139	38.75943768	NA	naturally_occurring	NA	ColoradoSprings	NA	NA	NA	NA	NA	NA	NA	NA	NA	NA	NA	NA	NA	NA	NA	NA	NA
217480	Northern red oak	Quercus rubra	Colorado Springs	Colorado	-104.8259396	38.85978413	2.54	introduced	0 to 15.24 cm	ColoradoSprings	NA	NA	NA	NA	NA	NA	NA	NA	NA	NA	NA	NA	NA	NA	NA	NA	NA
218068	Silver maple	Acer saccharinum	Colorado Springs	Colorado	-104.8207565	38.85519379	83.82	introduced	more than 76.2 cm	ColoradoSprings	NA	NA	NA	NA	NA	NA	NA	NA	NA	NA	NA	NA	NA	NA	NA	NA	NA
219074	Green ash	Fraxinus pennsylvanica	Colorado Springs	Colorado	-104.817347	38.85080697	43.18	introduced	30.48 to 45.72 cm	ColoradoSprings	NA	NA	NA	NA	NA	NA	NA	NA	NA	NA	NA	NA	NA	NA	NA	NA	NA
47083	Ponderosa pine	Pinus ponderosa	Colorado Springs	Colorado	-104.7482194	38.78401796	NA	naturally_occurring	NA	ColoradoSprings	NA	NA	NA	NA	NA	NA	NA	NA	NA	NA	NA	NA	NA	NA	NA	NA	NA
28788	NA	NA	Colorado Springs	Colorado	-104.8730709	38.8728845	NA	no_info	NA	ColoradoSprings	NA	NA	NA	NA	NA	NA	NA	NA	NA	NA	NA	NA	NA	NA	NA	NA	NA
218029	Green ash	Fraxinus pennsylvanica	Colorado Springs	Colorado	-104.8205545	38.85481301	27.94	introduced	15.24 to 30.48 cm	ColoradoSprings	NA	NA	NA	NA	NA	NA	NA	NA	NA	NA	NA	NA	NA	NA	NA	NA	NA
104631	NA	NA	Colorado Springs	Colorado	-104.73109	38.9081834	NA	no_info	NA	ColoradoSprings	NA	NA	NA	NA	NA	NA	NA	NA	NA	NA	NA	NA	NA	NA	NA	NA	NA
94810	Rocky mtn juniper	NA	Colorado Springs	Colorado	-104.8003791	38.82981672	NA	no_info	NA	ColoradoSprings	NA	NA	NA	NA	NA	NA	NA	NA	NA	NA	NA	NA	NA	NA	NA	NA	NA
215160	Silver maple	Acer saccharinum	Colorado Springs	Colorado	-104.8155382	38.85886388	91.44	introduced	more than 76.2 cm	ColoradoSprings	NA	NA	NA	NA	NA	NA	NA	NA	NA	NA	NA	NA	NA	NA	NA	NA	NA
32770	Crabapple	Malus	Colorado Springs	Colorado	-104.7898164	38.84249752	NA	no_info	NA	ColoradoSprings	NA	NA	NA	NA	NA	NA	NA	NA	NA	NA	NA	NA	NA	NA	NA	NA	NA
226053	NA	NA	Colorado Springs	Colorado	-104.7156259	38.92092392	NA	no_info	NA	ColoradoSprings	NA	NA	NA	NA	NA	NA	NA	NA	NA	NA	NA	NA	NA	NA	NA	NA	NA
5696	NA	NA	Colorado Springs	Colorado	-104.8285069	38.84952503	NA	no_info	NA	ColoradoSprings	NA	NA	NA	NA	NA	NA	NA	NA	NA	NA	NA	NA	NA	NA	NA	NA	NA
37978	Swamp white oak	Quercus bicolor	Colorado Springs	Colorado	-104.7023196	38.87866086	NA	introduced	NA	ColoradoSprings	NA	NA	NA	NA	NA	NA	NA	NA	NA	NA	NA	NA	NA	NA	NA	NA	NA
129327	Ponderosa pine	Pinus ponderosa	Colorado Springs	Colorado	-104.8017998	38.8310591	NA	naturally_occurring	NA	ColoradoSprings	NA	NA	NA	NA	NA	NA	NA	NA	NA	NA	NA	NA	NA	NA	NA	NA	NA
18705	Honeylocust	Gleditsia triacanthos	Colorado Springs	Colorado	-104.8731066	38.90857807	NA	introduced	NA	ColoradoSprings	NA	NA	NA	NA	NA	NA	NA	NA	NA	NA	NA	NA	NA	NA	NA	NA	NA
88910	Green ash	Fraxinus pennsylvanica	Colorado Springs	Colorado	-104.7450427	38.85149019	NA	introduced	NA	ColoradoSprings	NA	NA	NA	NA	NA	NA	NA	NA	NA	NA	NA	NA	NA	NA	NA	NA	NA
47848	Ash	Fraxinus	Colorado Springs	Colorado	-104.8273448	38.92141126	NA	no_info	NA	ColoradoSprings	NA	NA	NA	NA	NA	NA	NA	NA	NA	NA	NA	NA	NA	NA	NA	NA	NA
88573	NA	NA	Colorado Springs	Colorado	-104.8322761	38.84819425	NA	no_info	NA	ColoradoSprings	NA	NA	NA	NA	NA	NA	NA	NA	NA	NA	NA	NA	NA	NA	NA	NA	NA
2594	Rocky mtn juniper	NA	Colorado Springs	Colorado	-104.8818869	38.87534855	NA	no_info	NA	ColoradoSprings	NA	NA	NA	NA	NA	NA	NA	NA	NA	NA	NA	NA	NA	NA	NA	NA	NA
52347	Crabapple	Malus	Colorado Springs	Colorado	-104.8517767	38.8443887	NA	no_info	NA	ColoradoSprings	NA	NA	NA	NA	NA	NA	NA	NA	NA	NA	NA	NA	NA	NA	NA	NA	NA
216326	Silver maple	Acer saccharinum	Colorado Springs	Colorado	-104.7408008	38.80207396	68.58	introduced	60.96 to 76.2 cm	ColoradoSprings	NA	NA	NA	NA	NA	NA	NA	NA	NA	NA	NA	NA	NA	NA	NA	NA	NA
89636	Ash	Fraxinus	Colorado Springs	Colorado	-104.8202155	38.86168704	NA	no_info	NA	ColoradoSprings	NA	NA	NA	NA	NA	NA	NA	NA	NA	NA	NA	NA	NA	NA	NA	NA	NA
88351	NA	NA	Colorado Springs	Colorado	-104.8712285	38.87234018	NA	no_info	NA	ColoradoSprings	NA	NA	NA	NA	NA	NA	NA	NA	NA	NA	NA	NA	NA	NA	NA	NA	NA
114725	Rocky mtn juniper	NA	Colorado Springs	Colorado	-104.8833486	38.87906243	NA	no_info	NA	ColoradoSprings	NA	NA	NA	NA	NA	NA	NA	NA	NA	NA	NA	NA	NA	NA	NA	NA	NA
214974	Douglas fir	Pseudotsuga menziesii	Colorado Springs	Colorado	-104.8146798	38.85610126	2.54	naturally_occurring	0 to 15.24 cm	ColoradoSprings	NA	NA	NA	NA	NA	NA	NA	NA	NA	NA	NA	NA	NA	NA	NA	NA	NA
215077	Green ash	Fraxinus pennsylvanica	Colorado Springs	Colorado	-104.8162471	38.85769031	63.5	introduced	60.96 to 76.2 cm	ColoradoSprings	NA	NA	NA	NA	NA	NA	NA	NA	NA	NA	NA	NA	NA	NA	NA	NA	NA
106998	Green ash	Fraxinus pennsylvanica	Colorado Springs	Colorado	-104.7437787	38.85177577	NA	introduced	NA	ColoradoSprings	NA	NA	NA	NA	NA	NA	NA	NA	NA	NA	NA	NA	NA	NA	NA	NA	NA
11740	Blue spruce	Picea pungens	Colorado Springs	Colorado	-104.8697293	38.84176662	NA	naturally_occurring	NA	ColoradoSprings	NA	NA	NA	NA	NA	NA	NA	NA	NA	NA	NA	NA	NA	NA	NA	NA	NA
16583	Honeylocust	Gleditsia triacanthos	Colorado Springs	Colorado	-104.8025764	38.88349022	NA	introduced	NA	ColoradoSprings	NA	NA	NA	NA	NA	NA	NA	NA	NA	NA	NA	NA	NA	NA	NA	NA	NA
214686	Northern red oak	Quercus rubra	Colorado Springs	Colorado	-104.8108817	38.85639734	40.64	introduced	30.48 to 45.72 cm	ColoradoSprings	NA	NA	NA	NA	NA	NA	NA	NA	NA	NA	NA	NA	NA	NA	NA	NA	NA
216787	Red spruce	Picea rubens	Colorado Springs	Colorado	-104.7408689	38.7906415	45.72	introduced	30.48 to 45.72 cm	ColoradoSprings	NA	NA	NA	NA	NA	NA	NA	NA	NA	NA	NA	NA	NA	NA	NA	NA	NA
28196	NA	NA	Colorado Springs	Colorado	-104.7348786	38.78578703	NA	no_info	NA	ColoradoSprings	NA	NA	NA	NA	NA	NA	NA	NA	NA	NA	NA	NA	NA	NA	NA	NA	NA
28335	NA	NA	Colorado Springs	Colorado	-104.8149563	38.83604612	NA	no_info	NA	ColoradoSprings	NA	NA	NA	NA	NA	NA	NA	NA	NA	NA	NA	NA	NA	NA	NA	NA	NA
113447	NA	NA	Colorado Springs	Colorado	-104.8310979	38.83002223	NA	no_info	NA	ColoradoSprings	NA	NA	NA	NA	NA	NA	NA	NA	NA	NA	NA	NA	NA	NA	NA	NA	NA
7321	Norway maple	Acer platanoides	Colorado Springs	Colorado	-104.7761401	38.90748344	NA	introduced	NA	ColoradoSprings	NA	NA	NA	NA	NA	NA	NA	NA	NA	NA	NA	NA	NA	NA	NA	NA	NA
83291	Ponderosa pine	Pinus ponderosa	Colorado Springs	Colorado	-104.7987338	38.83068856	NA	naturally_occurring	NA	ColoradoSprings	NA	NA	NA	NA	NA	NA	NA	NA	NA	NA	NA	NA	NA	NA	NA	NA	NA
63224	Scandia juniper	Juniperus sabina	Colorado Springs	Colorado	-104.7094345	38.91335287	NA	introduced	NA	ColoradoSprings	NA	NA	NA	NA	NA	NA	NA	NA	NA	NA	NA	NA	NA	NA	NA	NA	NA
104013	White fir	Abies concolor	Colorado Springs	Colorado	-104.7952988	38.82564213	NA	naturally_occurring	NA	ColoradoSprings	NA	NA	NA	NA	NA	NA	NA	NA	NA	NA	NA	NA	NA	NA	NA	NA	NA
98767	Elm	Ulmus	Colorado Springs	Colorado	-104.8673613	38.84758088	NA	no_info	NA	ColoradoSprings	NA	NA	NA	NA	NA	NA	NA	NA	NA	NA	NA	NA	NA	NA	NA	NA	NA
8464	Canada red cherry	Prunus virginiana	Colorado Springs	Colorado	-104.6989153	38.8988316	NA	naturally_occurring	NA	ColoradoSprings	NA	NA	NA	NA	NA	NA	NA	NA	NA	NA	NA	NA	NA	NA	NA	NA	NA
138418	NA	NA	Colorado Springs	Colorado	-104.8281309	38.86275512	NA	no_info	NA	ColoradoSprings	NA	NA	NA	NA	NA	NA	NA	NA	NA	NA	NA	NA	NA	NA	NA	NA	NA
217295	Siberian elm	Ulmus pumila	Colorado Springs	Colorado	-104.8134719	38.85219506	27.94	introduced	15.24 to 30.48 cm	ColoradoSprings	NA	NA	NA	NA	NA	NA	NA	NA	NA	NA	NA	NA	NA	NA	NA	NA	NA
26238	NA	NA	Colorado Springs	Colorado	-104.7862675	38.79360443	NA	no_info	NA	ColoradoSprings	NA	NA	NA	NA	NA	NA	NA	NA	NA	NA	NA	NA	NA	NA	NA	NA	NA
97322	NA	NA	Colorado Springs	Colorado	-104.753887	38.92674927	NA	no_info	NA	ColoradoSprings	NA	NA	NA	NA	NA	NA	NA	NA	NA	NA	NA	NA	NA	NA	NA	NA	NA
219414	Littleleaf linden	Tilia cordata	Colorado Springs	Colorado	-104.8186125	38.85558042	30.48	introduced	15.24 to 30.48 cm	ColoradoSprings	NA	NA	NA	NA	NA	NA	NA	NA	NA	NA	NA	NA	NA	NA	NA	NA	NA
53684	Ponderosa pine	Pinus ponderosa	Colorado Springs	Colorado	-104.8015954	38.82892888	NA	naturally_occurring	NA	ColoradoSprings	NA	NA	NA	NA	NA	NA	NA	NA	NA	NA	NA	NA	NA	NA	NA	NA	NA
109790	Catalpa	Catalpa	Colorado Springs	Colorado	-104.7443815	38.85139015	NA	no_info	NA	ColoradoSprings	NA	NA	NA	NA	NA	NA	NA	NA	NA	NA	NA	NA	NA	NA	NA	NA	NA
81280	Siberian elm	Ulmus pumila	Colorado Springs	Colorado	-104.8297206	38.8723093	NA	introduced	NA	ColoradoSprings	NA	NA	NA	NA	NA	NA	NA	NA	NA	NA	NA	NA	NA	NA	NA	NA	NA
72842	NA	NA	Colorado Springs	Colorado	-104.8320936	38.85842826	NA	no_info	NA	ColoradoSprings	NA	NA	NA	NA	NA	NA	NA	NA	NA	NA	NA	NA	NA	NA	NA	NA	NA
218854	Northern hackberry	Celtis occidentalis	Colorado Springs	Colorado	-104.8291797	38.85733351	25.4	introduced	15.24 to 30.48 cm	ColoradoSprings	NA	NA	NA	NA	NA	NA	NA	NA	NA	NA	NA	NA	NA	NA	NA	NA	NA
84281	NA	NA	Colorado Springs	Colorado	-104.7774085	38.95079543	NA	no_info	NA	ColoradoSprings	NA	NA	NA	NA	NA	NA	NA	NA	NA	NA	NA	NA	NA	NA	NA	NA	NA
115897	Blue spruce	Picea pungens	Colorado Springs	Colorado	-104.7383635	38.94951289	NA	naturally_occurring	NA	ColoradoSprings	NA	NA	NA	NA	NA	NA	NA	NA	NA	NA	NA	NA	NA	NA	NA	NA	NA
218320	Northern catalpa	Catalpa speciosa	Colorado Springs	Colorado	-104.8148682	38.85985763	12.7	introduced	0 to 15.24 cm	ColoradoSprings	NA	NA	NA	NA	NA	NA	NA	NA	NA	NA	NA	NA	NA	NA	NA	NA	NA
216896	Arborvitae	Thuja	Colorado Springs	Colorado	-104.7456141	38.78976379	5.08	no_info	0 to 15.24 cm	ColoradoSprings	NA	NA	NA	NA	NA	NA	NA	NA	NA	NA	NA	NA	NA	NA	NA	NA	NA
18606	NA	NA	Colorado Springs	Colorado	-104.8163199	38.82641415	NA	no_info	NA	ColoradoSprings	NA	NA	NA	NA	NA	NA	NA	NA	NA	NA	NA	NA	NA	NA	NA	NA	NA
229228	NA	NA	Colorado Springs	Colorado	-104.8321814	38.84739882	NA	no_info	NA	ColoradoSprings	NA	NA	NA	NA	NA	NA	NA	NA	NA	NA	NA	NA	NA	NA	NA	NA	NA
94203	Cottonwood	Populus	Colorado Springs	Colorado	-104.8277582	38.84020145	NA	no_info	NA	ColoradoSprings	NA	NA	NA	NA	NA	NA	NA	NA	NA	NA	NA	NA	NA	NA	NA	NA	NA
216764	Arborvitae	Thuja	Colorado Springs	Colorado	-104.7407629	38.7915009	5.08	no_info	0 to 15.24 cm	ColoradoSprings	NA	NA	NA	NA	NA	NA	NA	NA	NA	NA	NA	NA	NA	NA	NA	NA	NA
102178	Ponderosa pine	Pinus ponderosa	Colorado Springs	Colorado	-104.8014214	38.82886811	NA	naturally_occurring	NA	ColoradoSprings	NA	NA	NA	NA	NA	NA	NA	NA	NA	NA	NA	NA	NA	NA	NA	NA	NA
224037	NA	NA	Colorado Springs	Colorado	-104.821697	38.8379483	NA	no_info	NA	ColoradoSprings	NA	NA	NA	NA	NA	NA	NA	NA	NA	NA	NA	NA	NA	NA	NA	NA	NA
13251	Ash	Fraxinus	Colorado Springs	Colorado	-104.8206653	38.85274914	NA	no_info	NA	ColoradoSprings	NA	NA	NA	NA	NA	NA	NA	NA	NA	NA	NA	NA	NA	NA	NA	NA	NA
104759	Elm	Ulmus	Colorado Springs	Colorado	-104.8201423	38.86272695	NA	no_info	NA	ColoradoSprings	NA	NA	NA	NA	NA	NA	NA	NA	NA	NA	NA	NA	NA	NA	NA	NA	NA
218523	Green ash	Fraxinus pennsylvanica	Colorado Springs	Colorado	-104.8260666	38.85732751	86.36	introduced	more than 76.2 cm	ColoradoSprings	NA	NA	NA	NA	NA	NA	NA	NA	NA	NA	NA	NA	NA	NA	NA	NA	NA
86967	NA	NA	Colorado Springs	Colorado	-104.8305435	38.84070537	NA	no_info	NA	ColoradoSprings	NA	NA	NA	NA	NA	NA	NA	NA	NA	NA	NA	NA	NA	NA	NA	NA	NA
111218	Hackberry	Celtis occidentalis	Colorado Springs	Colorado	-104.8198223	38.86989339	NA	introduced	NA	ColoradoSprings	NA	NA	NA	NA	NA	NA	NA	NA	NA	NA	NA	NA	NA	NA	NA	NA	NA
98222	NA	NA	Colorado Springs	Colorado	-104.8131987	38.83764658	NA	no_info	NA	ColoradoSprings	NA	NA	NA	NA	NA	NA	NA	NA	NA	NA	NA	NA	NA	NA	NA	NA	NA
78531	NA	NA	Colorado Springs	Colorado	-104.8162866	38.82655323	NA	no_info	NA	ColoradoSprings	NA	NA	NA	NA	NA	NA	NA	NA	NA	NA	NA	NA	NA	NA	NA	NA	NA
49422	NA	NA	Colorado Springs	Colorado	-104.8524501	38.82732483	NA	no_info	NA	ColoradoSprings	NA	NA	NA	NA	NA	NA	NA	NA	NA	NA	NA	NA	NA	NA	NA	NA	NA
90312	Northern red oak	Quercus rubra	Colorado Springs	Colorado	-104.7720932	38.95484506	NA	introduced	NA	ColoradoSprings	NA	NA	NA	NA	NA	NA	NA	NA	NA	NA	NA	NA	NA	NA	NA	NA	NA
80760	Apsen	Populus	Colorado Springs	Colorado	-104.7970891	38.82811637	NA	no_info	NA	ColoradoSprings	NA	NA	NA	NA	NA	NA	NA	NA	NA	NA	NA	NA	NA	NA	NA	NA	NA
77502	Green ash	Fraxinus pennsylvanica	Colorado Springs	Colorado	-104.8014939	38.82506791	NA	introduced	NA	ColoradoSprings	NA	NA	NA	NA	NA	NA	NA	NA	NA	NA	NA	NA	NA	NA	NA	NA	NA
231232	NA	NA	Colorado Springs	Colorado	-104.8040378	38.8891301	NA	no_info	NA	ColoradoSprings	NA	NA	NA	NA	NA	NA	NA	NA	NA	NA	NA	NA	NA	NA	NA	NA	NA
217362	Northern catalpa	Catalpa speciosa	Colorado Springs	Colorado	-104.7459333	38.80326266	38.1	introduced	30.48 to 45.72 cm	ColoradoSprings	NA	NA	NA	NA	NA	NA	NA	NA	NA	NA	NA	NA	NA	NA	NA	NA	NA
124985	Rocky mtn juniper	NA	Colorado Springs	Colorado	-104.8811857	38.87773855	NA	no_info	NA	ColoradoSprings	NA	NA	NA	NA	NA	NA	NA	NA	NA	NA	NA	NA	NA	NA	NA	NA	NA
112676	NA	NA	Colorado Springs	Colorado	-104.8322865	38.84828159	NA	no_info	NA	ColoradoSprings	NA	NA	NA	NA	NA	NA	NA	NA	NA	NA	NA	NA	NA	NA	NA	NA	NA
44305	Pinon pine	Pinus edulis	Colorado Springs	Colorado	-104.7783739	38.9403288	NA	naturally_occurring	NA	ColoradoSprings	NA	NA	NA	NA	NA	NA	NA	NA	NA	NA	NA	NA	NA	NA	NA	NA	NA
55511	Blue spruce	Picea pungens	Colorado Springs	Colorado	-104.6978506	38.87842151	NA	naturally_occurring	NA	ColoradoSprings	NA	NA	NA	NA	NA	NA	NA	NA	NA	NA	NA	NA	NA	NA	NA	NA	NA
82726	Silver maple	Acer saccharinum	Colorado Springs	Colorado	-104.828268	38.86416113	NA	introduced	NA	ColoradoSprings	NA	NA	NA	NA	NA	NA	NA	NA	NA	NA	NA	NA	NA	NA	NA	NA	NA
222430	NA	NA	Colorado Springs	Colorado	-104.8121642	38.87778125	NA	no_info	NA	ColoradoSprings	NA	NA	NA	NA	NA	NA	NA	NA	NA	NA	NA	NA	NA	NA	NA	NA	NA
218986	Northern red oak	Quercus rubra	Colorado Springs	Colorado	-104.8258731	38.85610826	10.16	introduced	0 to 15.24 cm	ColoradoSprings	NA	NA	NA	NA	NA	NA	NA	NA	NA	NA	NA	NA	NA	NA	NA	NA	NA
119516	Black hills spruce	Picea glauca	Colorado Springs	Colorado	-104.8004452	38.87038271	NA	introduced	NA	ColoradoSprings	NA	NA	NA	NA	NA	NA	NA	NA	NA	NA	NA	NA	NA	NA	NA	NA	NA
217221	Swamp white oak	Quercus bicolor	Colorado Springs	Colorado	-104.8124678	38.85187127	5.08	introduced	0 to 15.24 cm	ColoradoSprings	NA	NA	NA	NA	NA	NA	NA	NA	NA	NA	NA	NA	NA	NA	NA	NA	NA
12790	Hawthorn	Crataegus	Colorado Springs	Colorado	-104.7718748	38.96173199	NA	no_info	NA	ColoradoSprings	NA	NA	NA	NA	NA	NA	NA	NA	NA	NA	NA	NA	NA	NA	NA	NA	NA
128621	NA	NA	Colorado Springs	Colorado	-104.8323536	38.84862783	NA	no_info	NA	ColoradoSprings	NA	NA	NA	NA	NA	NA	NA	NA	NA	NA	NA	NA	NA	NA	NA	NA	NA
215250	Green ash	Fraxinus pennsylvanica	Colorado Springs	Colorado	-104.8197265	38.85919388	55.88	introduced	45.72 to 60.96 cm	ColoradoSprings	NA	NA	NA	NA	NA	NA	NA	NA	NA	NA	NA	NA	NA	NA	NA	NA	NA
226845	NA	NA	Colorado Springs	Colorado	-104.7613931	38.86888043	NA	no_info	NA	ColoradoSprings	NA	NA	NA	NA	NA	NA	NA	NA	NA	NA	NA	NA	NA	NA	NA	NA	NA
125213	Cottonwood	Populus	Colorado Springs	Colorado	-104.8278405	38.86412397	NA	no_info	NA	ColoradoSprings	NA	NA	NA	NA	NA	NA	NA	NA	NA	NA	NA	NA	NA	NA	NA	NA	NA
19652	Rocky mtn juniper	NA	Colorado Springs	Colorado	-104.8828412	38.87873362	NA	no_info	NA	ColoradoSprings	NA	NA	NA	NA	NA	NA	NA	NA	NA	NA	NA	NA	NA	NA	NA	NA	NA
111431	NA	NA	Colorado Springs	Colorado	-104.7262243	38.78839171	NA	no_info	NA	ColoradoSprings	NA	NA	NA	NA	NA	NA	NA	NA	NA	NA	NA	NA	NA	NA	NA	NA	NA
219598	Bur oak	Quercus macrocarpa	Colorado Springs	Colorado	-104.8203614	38.85185324	15.24	introduced	0 to 15.24 cm	ColoradoSprings	NA	NA	NA	NA	NA	NA	NA	NA	NA	NA	NA	NA	NA	NA	NA	NA	NA
218815	Juniper	Juniperus chinensis	Colorado Springs	Colorado	-104.7440034	38.7915184	12.7	introduced	0 to 15.24 cm	ColoradoSprings	NA	NA	NA	NA	NA	NA	NA	NA	NA	NA	NA	NA	NA	NA	NA	NA	NA
99057	Sioux cottonwood	Populus deltoides	Colorado Springs	Colorado	-104.7556739	38.90558849	NA	naturally_occurring	NA	ColoradoSprings	NA	NA	NA	NA	NA	NA	NA	NA	NA	NA	NA	NA	NA	NA	NA	NA	NA
18401	NA	NA	Colorado Springs	Colorado	-104.8350329	38.85833436	NA	no_info	NA	ColoradoSprings	NA	NA	NA	NA	NA	NA	NA	NA	NA	NA	NA	NA	NA	NA	NA	NA	NA
23500	Ash	Fraxinus	Colorado Springs	Colorado	-104.8611053	38.8467338	NA	no_info	NA	ColoradoSprings	NA	NA	NA	NA	NA	NA	NA	NA	NA	NA	NA	NA	NA	NA	NA	NA	NA
219335	Littleleaf linden	Tilia cordata	Colorado Springs	Colorado	-104.8259829	38.85296604	22.86	introduced	15.24 to 30.48 cm	ColoradoSprings	NA	NA	NA	NA	NA	NA	NA	NA	NA	NA	NA	NA	NA	NA	NA	NA	NA
138051	Honeylocust	Gleditsia triacanthos	Colorado Springs	Colorado	-104.7810011	38.86689459	NA	introduced	NA	ColoradoSprings	NA	NA	NA	NA	NA	NA	NA	NA	NA	NA	NA	NA	NA	NA	NA	NA	NA
105939	NA	NA	Colorado Springs	Colorado	-104.827321	38.84349815	NA	no_info	NA	ColoradoSprings	NA	NA	NA	NA	NA	NA	NA	NA	NA	NA	NA	NA	NA	NA	NA	NA	NA
52156	Willow	Salix	Colorado Springs	Colorado	-104.8322904	38.88415955	NA	no_info	NA	ColoradoSprings	NA	NA	NA	NA	NA	NA	NA	NA	NA	NA	NA	NA	NA	NA	NA	NA	NA
67925	Rocky mtn juniper	NA	Colorado Springs	Colorado	-104.882295	38.87893981	NA	no_info	NA	ColoradoSprings	NA	NA	NA	NA	NA	NA	NA	NA	NA	NA	NA	NA	NA	NA	NA	NA	NA
215951	Tatarian maple	Acer tataricum	Colorado Springs	Colorado	-104.8121418	38.85538566	5.08	introduced	0 to 15.24 cm	ColoradoSprings	NA	NA	NA	NA	NA	NA	NA	NA	NA	NA	NA	NA	NA	NA	NA	NA	NA
13513	Ponderosa pine	Pinus ponderosa	Colorado Springs	Colorado	-104.8268828	38.86398557	NA	naturally_occurring	NA	ColoradoSprings	NA	NA	NA	NA	NA	NA	NA	NA	NA	NA	NA	NA	NA	NA	NA	NA	NA
29484	Rocky mtn juniper	NA	Colorado Springs	Colorado	-104.7995504	38.83063857	NA	no_info	NA	ColoradoSprings	NA	NA	NA	NA	NA	NA	NA	NA	NA	NA	NA	NA	NA	NA	NA	NA	NA
126752	NA	NA	Colorado Springs	Colorado	-104.8285028	38.85061132	NA	no_info	NA	ColoradoSprings	NA	NA	NA	NA	NA	NA	NA	NA	NA	NA	NA	NA	NA	NA	NA	NA	NA
80877	Cottonwood	Populus	Colorado Springs	Colorado	-104.8271181	38.84623986	NA	no_info	NA	ColoradoSprings	NA	NA	NA	NA	NA	NA	NA	NA	NA	NA	NA	NA	NA	NA	NA	NA	NA
218944	Littleleaf linden	Tilia cordata	Colorado Springs	Colorado	-104.8266871	38.8566799	22.86	introduced	15.24 to 30.48 cm	ColoradoSprings	NA	NA	NA	NA	NA	NA	NA	NA	NA	NA	NA	NA	NA	NA	NA	NA	NA
106476	NA	NA	Colorado Springs	Colorado	-104.8281248	38.85135373	NA	no_info	NA	ColoradoSprings	NA	NA	NA	NA	NA	NA	NA	NA	NA	NA	NA	NA	NA	NA	NA	NA	NA
56336	Ponderosa pine	Pinus ponderosa	Colorado Springs	Colorado	-104.8439666	38.93150446	NA	naturally_occurring	NA	ColoradoSprings	NA	NA	NA	NA	NA	NA	NA	NA	NA	NA	NA	NA	NA	NA	NA	NA	NA
137500	NA	NA	Colorado Springs	Colorado	-104.6990941	38.87758813	NA	no_info	NA	ColoradoSprings	NA	NA	NA	NA	NA	NA	NA	NA	NA	NA	NA	NA	NA	NA	NA	NA	NA
41018	Goldenrain tree	Koelreuteria paniculata	Colorado Springs	Colorado	-104.8223449	38.83771358	NA	introduced	NA	ColoradoSprings	NA	NA	NA	NA	NA	NA	NA	NA	NA	NA	NA	NA	NA	NA	NA	NA	NA
67234	NA	NA	Colorado Springs	Colorado	-104.8304095	38.85587835	NA	no_info	NA	ColoradoSprings	NA	NA	NA	NA	NA	NA	NA	NA	NA	NA	NA	NA	NA	NA	NA	NA	NA
218778	Silver maple	Acer saccharinum	Colorado Springs	Colorado	-104.8172218	38.85361443	116.84	introduced	more than 76.2 cm	ColoradoSprings	NA	NA	NA	NA	NA	NA	NA	NA	NA	NA	NA	NA	NA	NA	NA	NA	NA
7016	Blue spruce	Picea pungens	Colorado Springs	Colorado	-104.7674275	38.85231442	NA	naturally_occurring	NA	ColoradoSprings	NA	NA	NA	NA	NA	NA	NA	NA	NA	NA	NA	NA	NA	NA	NA	NA	NA
21008	NA	NA	Colorado Springs	Colorado	-104.7293296	38.90297924	NA	no_info	NA	ColoradoSprings	NA	NA	NA	NA	NA	NA	NA	NA	NA	NA	NA	NA	NA	NA	NA	NA	NA
64021	NA	NA	Colorado Springs	Colorado	-104.7529312	38.82082866	NA	no_info	NA	ColoradoSprings	NA	NA	NA	NA	NA	NA	NA	NA	NA	NA	NA	NA	NA	NA	NA	NA	NA
55979	NA	NA	Colorado Springs	Colorado	-104.8300633	38.84886023	NA	no_info	NA	ColoradoSprings	NA	NA	NA	NA	NA	NA	NA	NA	NA	NA	NA	NA	NA	NA	NA	NA	NA
74595	Amur maple	Acer ginnala	Colorado Springs	Colorado	-104.797232	38.82777366	NA	introduced	NA	ColoradoSprings	NA	NA	NA	NA	NA	NA	NA	NA	NA	NA	NA	NA	NA	NA	NA	NA	NA
89973	Elm	Ulmus	Colorado Springs	Colorado	-104.8203798	38.85984038	NA	no_info	NA	ColoradoSprings	NA	NA	NA	NA	NA	NA	NA	NA	NA	NA	NA	NA	NA	NA	NA	NA	NA
217785	Bur oak	Quercus macrocarpa	Colorado Springs	Colorado	-104.8202762	38.8600715	30.48	introduced	15.24 to 30.48 cm	ColoradoSprings	NA	NA	NA	NA	NA	NA	NA	NA	NA	NA	NA	NA	NA	NA	NA	NA	NA
64865	NA	NA	Colorado Springs	Colorado	-104.8214108	38.83907511	NA	no_info	NA	ColoradoSprings	NA	NA	NA	NA	NA	NA	NA	NA	NA	NA	NA	NA	NA	NA	NA	NA	NA
132729	Norway maple	Acer platanoides	Colorado Springs	Colorado	-104.7819889	38.91371987	NA	introduced	NA	ColoradoSprings	NA	NA	NA	NA	NA	NA	NA	NA	NA	NA	NA	NA	NA	NA	NA	NA	NA
93439	Wafer ash	Ptelea trifoliata	Colorado Springs	Colorado	-104.8009841	38.87177552	NA	naturally_occurring	NA	ColoradoSprings	NA	NA	NA	NA	NA	NA	NA	NA	NA	NA	NA	NA	NA	NA	NA	NA	NA
81813	Crabapple	Malus	Colorado Springs	Colorado	-104.7316895	38.85346942	NA	no_info	NA	ColoradoSprings	NA	NA	NA	NA	NA	NA	NA	NA	NA	NA	NA	NA	NA	NA	NA	NA	NA
227325	NA	NA	Colorado Springs	Colorado	-104.7275973	38.89220415	NA	no_info	NA	ColoradoSprings	NA	NA	NA	NA	NA	NA	NA	NA	NA	NA	NA	NA	NA	NA	NA	NA	NA
19146	NA	NA	Colorado Springs	Colorado	-104.7303383	38.93404619	NA	no_info	NA	ColoradoSprings	NA	NA	NA	NA	NA	NA	NA	NA	NA	NA	NA	NA	NA	NA	NA	NA	NA
137720	Ponderosa pine	Pinus ponderosa	Colorado Springs	Colorado	-104.8807542	38.95417723	NA	naturally_occurring	NA	ColoradoSprings	NA	NA	NA	NA	NA	NA	NA	NA	NA	NA	NA	NA	NA	NA	NA	NA	NA
216169	Northern hackberry	Celtis occidentalis	Colorado Springs	Colorado	-104.824138	38.86040275	38.1	introduced	30.48 to 45.72 cm	ColoradoSprings	NA	NA	NA	NA	NA	NA	NA	NA	NA	NA	NA	NA	NA	NA	NA	NA	NA
57034	Pine	Pinus	Colorado Springs	Colorado	-104.7772216	38.9403292	NA	no_info	NA	ColoradoSprings	NA	NA	NA	NA	NA	NA	NA	NA	NA	NA	NA	NA	NA	NA	NA	NA	NA
63697	Ponderosa pine	Pinus ponderosa	Colorado Springs	Colorado	-104.8440895	38.90831482	NA	naturally_occurring	NA	ColoradoSprings	NA	NA	NA	NA	NA	NA	NA	NA	NA	NA	NA	NA	NA	NA	NA	NA	NA
22131	NA	NA	Colorado Springs	Colorado	-104.8132967	38.84062748	NA	no_info	NA	ColoradoSprings	NA	NA	NA	NA	NA	NA	NA	NA	NA	NA	NA	NA	NA	NA	NA	NA	NA
133387	Hackberry	Celtis occidentalis	Colorado Springs	Colorado	-104.7445772	38.82188059	NA	introduced	NA	ColoradoSprings	NA	NA	NA	NA	NA	NA	NA	NA	NA	NA	NA	NA	NA	NA	NA	NA	NA
43920	Scandia juniper	Juniperus sabina	Colorado Springs	Colorado	-104.7114682	38.91408744	NA	introduced	NA	ColoradoSprings	NA	NA	NA	NA	NA	NA	NA	NA	NA	NA	NA	NA	NA	NA	NA	NA	NA
6254	Honeylocust	Gleditsia triacanthos	Colorado Springs	Colorado	-104.8032665	38.83204691	NA	introduced	NA	ColoradoSprings	NA	NA	NA	NA	NA	NA	NA	NA	NA	NA	NA	NA	NA	NA	NA	NA	NA
112819	American elm	Ulmus americana	Colorado Springs	Colorado	-104.8299596	38.86156609	NA	introduced	NA	ColoradoSprings	NA	NA	NA	NA	NA	NA	NA	NA	NA	NA	NA	NA	NA	NA	NA	NA	NA
50303	Japanese lilac	Syringa reticulata	Colorado Springs	Colorado	-104.8281055	38.8620618	NA	introduced	NA	ColoradoSprings	NA	NA	NA	NA	NA	NA	NA	NA	NA	NA	NA	NA	NA	NA	NA	NA	NA
745	NA	NA	Colorado Springs	Colorado	-104.8340083	38.86481983	NA	no_info	NA	ColoradoSprings	NA	NA	NA	NA	NA	NA	NA	NA	NA	NA	NA	NA	NA	NA	NA	NA	NA
29549	NA	NA	Colorado Springs	Colorado	-104.8113044	38.84601641	NA	no_info	NA	ColoradoSprings	NA	NA	NA	NA	NA	NA	NA	NA	NA	NA	NA	NA	NA	NA	NA	NA	NA
217813	Northern hackberry	Celtis occidentalis	Colorado Springs	Colorado	-104.8150818	38.85583961	20.32	introduced	15.24 to 30.48 cm	ColoradoSprings	NA	NA	NA	NA	NA	NA	NA	NA	NA	NA	NA	NA	NA	NA	NA	NA	NA
130491	NA	NA	Colorado Springs	Colorado	-104.7311204	38.93403199	NA	no_info	NA	ColoradoSprings	NA	NA	NA	NA	NA	NA	NA	NA	NA	NA	NA	NA	NA	NA	NA	NA	NA
216672	Siberian elm	Ulmus pumila	Colorado Springs	Colorado	-104.730539	38.80161854	7.62	introduced	0 to 15.24 cm	ColoradoSprings	NA	NA	NA	NA	NA	NA	NA	NA	NA	NA	NA	NA	NA	NA	NA	NA	NA
227333	NA	NA	Colorado Springs	Colorado	-104.7312485	38.90805256	NA	no_info	NA	ColoradoSprings	NA	NA	NA	NA	NA	NA	NA	NA	NA	NA	NA	NA	NA	NA	NA	NA	NA
235715	NA	NA	Colorado Springs	Colorado	-104.8276554	38.87963632	NA	no_info	NA	ColoradoSprings	NA	NA	NA	NA	NA	NA	NA	NA	NA	NA	NA	NA	NA	NA	NA	NA	NA
108449	Austrian pine	Pinus nigra	Colorado Springs	Colorado	-104.7731692	38.90689202	NA	introduced	NA	ColoradoSprings	NA	NA	NA	NA	NA	NA	NA	NA	NA	NA	NA	NA	NA	NA	NA	NA	NA
217551	Green ash	Fraxinus pennsylvanica	Colorado Springs	Colorado	-104.8201417	38.85990358	20.32	introduced	15.24 to 30.48 cm	ColoradoSprings	NA	NA	NA	NA	NA	NA	NA	NA	NA	NA	NA	NA	NA	NA	NA	NA	NA
74992	Austrian pine	Pinus nigra	Colorado Springs	Colorado	-104.8131513	38.80211313	NA	introduced	NA	ColoradoSprings	NA	NA	NA	NA	NA	NA	NA	NA	NA	NA	NA	NA	NA	NA	NA	NA	NA
133105	Rocky mtn juniper	NA	Colorado Springs	Colorado	-104.8267331	38.84561285	NA	no_info	NA	ColoradoSprings	NA	NA	NA	NA	NA	NA	NA	NA	NA	NA	NA	NA	NA	NA	NA	NA	NA
218941	Siberian elm	Ulmus pumila	Colorado Springs	Colorado	-104.8261778	38.85572587	63.5	introduced	60.96 to 76.2 cm	ColoradoSprings	NA	NA	NA	NA	NA	NA	NA	NA	NA	NA	NA	NA	NA	NA	NA	NA	NA
21196	Rocky mtn juniper	NA	Colorado Springs	Colorado	-104.8809096	38.87523562	NA	no_info	NA	ColoradoSprings	NA	NA	NA	NA	NA	NA	NA	NA	NA	NA	NA	NA	NA	NA	NA	NA	NA
129239	Japanese lilac	Syringa reticulata	Colorado Springs	Colorado	-104.8287455	38.86229045	NA	introduced	NA	ColoradoSprings	NA	NA	NA	NA	NA	NA	NA	NA	NA	NA	NA	NA	NA	NA	NA	NA	NA
219466	Silver maple	Acer saccharinum	Colorado Springs	Colorado	-104.8187852	38.85230864	58.42	introduced	45.72 to 60.96 cm	ColoradoSprings	NA	NA	NA	NA	NA	NA	NA	NA	NA	NA	NA	NA	NA	NA	NA	NA	NA
66532	Rocky mtn juniper	NA	Colorado Springs	Colorado	-104.8817634	38.87889633	NA	no_info	NA	ColoradoSprings	NA	NA	NA	NA	NA	NA	NA	NA	NA	NA	NA	NA	NA	NA	NA	NA	NA
112079	American elm	Ulmus americana	Colorado Springs	Colorado	-104.8232103	38.83730569	NA	introduced	NA	ColoradoSprings	NA	NA	NA	NA	NA	NA	NA	NA	NA	NA	NA	NA	NA	NA	NA	NA	NA
218350	Silver maple	Acer saccharinum	Colorado Springs	Colorado	-104.8291611	38.85815315	66.04	introduced	60.96 to 76.2 cm	ColoradoSprings	NA	NA	NA	NA	NA	NA	NA	NA	NA	NA	NA	NA	NA	NA	NA	NA	NA
42410	American elm	Ulmus americana	Colorado Springs	Colorado	-104.7715011	38.91896251	NA	introduced	NA	ColoradoSprings	NA	NA	NA	NA	NA	NA	NA	NA	NA	NA	NA	NA	NA	NA	NA	NA	NA
95495	NA	NA	Colorado Springs	Colorado	-104.7205593	38.78616695	NA	no_info	NA	ColoradoSprings	NA	NA	NA	NA	NA	NA	NA	NA	NA	NA	NA	NA	NA	NA	NA	NA	NA
217809	Green ash	Fraxinus pennsylvanica	Colorado Springs	Colorado	-104.8150757	38.85594717	35.56	introduced	30.48 to 45.72 cm	ColoradoSprings	NA	NA	NA	NA	NA	NA	NA	NA	NA	NA	NA	NA	NA	NA	NA	NA	NA
237292	NA	NA	Colorado Springs	Colorado	-104.8274971	38.8892439	NA	no_info	NA	ColoradoSprings	NA	NA	NA	NA	NA	NA	NA	NA	NA	NA	NA	NA	NA	NA	NA	NA	NA
46719	NA	NA	Colorado Springs	Colorado	-104.8274452	38.83861966	NA	no_info	NA	ColoradoSprings	NA	NA	NA	NA	NA	NA	NA	NA	NA	NA	NA	NA	NA	NA	NA	NA	NA
58231	NA	NA	Colorado Springs	Colorado	-104.834678	38.86415864	NA	no_info	NA	ColoradoSprings	NA	NA	NA	NA	NA	NA	NA	NA	NA	NA	NA	NA	NA	NA	NA	NA	NA
214837	Green ash	Fraxinus pennsylvanica	Colorado Springs	Colorado	-104.8204546	38.85067297	66.04	introduced	60.96 to 76.2 cm	ColoradoSprings	NA	NA	NA	NA	NA	NA	NA	NA	NA	NA	NA	NA	NA	NA	NA	NA	NA
114144	American elm	Ulmus americana	Colorado Springs	Colorado	-104.8014624	38.82458435	NA	introduced	NA	ColoradoSprings	NA	NA	NA	NA	NA	NA	NA	NA	NA	NA	NA	NA	NA	NA	NA	NA	NA
215622	Quaking aspen	Populus tremuloides	Colorado Springs	Colorado	-104.7369966	38.7948659	2.54	naturally_occurring	0 to 15.24 cm	ColoradoSprings	NA	NA	NA	NA	NA	NA	NA	NA	NA	NA	NA	NA	NA	NA	NA	NA	NA
96233	Blue spruce	Picea pungens	Colorado Springs	Colorado	-104.8126724	38.75842741	NA	naturally_occurring	NA	ColoradoSprings	NA	NA	NA	NA	NA	NA	NA	NA	NA	NA	NA	NA	NA	NA	NA	NA	NA
9363	NA	NA	Colorado Springs	Colorado	-104.8355659	38.86137458	NA	no_info	NA	ColoradoSprings	NA	NA	NA	NA	NA	NA	NA	NA	NA	NA	NA	NA	NA	NA	NA	NA	NA
27327	Hoptree	Ptelea	Colorado Springs	Colorado	-104.7576334	38.86803113	NA	no_info	NA	ColoradoSprings	NA	NA	NA	NA	NA	NA	NA	NA	NA	NA	NA	NA	NA	NA	NA	NA	NA
216322	Silver maple	Acer saccharinum	Colorado Springs	Colorado	-104.7411504	38.80197009	71.12	introduced	60.96 to 76.2 cm	ColoradoSprings	NA	NA	NA	NA	NA	NA	NA	NA	NA	NA	NA	NA	NA	NA	NA	NA	NA
95902	American elm	Ulmus americana	Colorado Springs	Colorado	-104.7984482	38.82237216	NA	introduced	NA	ColoradoSprings	NA	NA	NA	NA	NA	NA	NA	NA	NA	NA	NA	NA	NA	NA	NA	NA	NA
76856	Canada red cherry	Prunus virginiana	Colorado Springs	Colorado	-104.7270706	38.89193481	NA	naturally_occurring	NA	ColoradoSprings	NA	NA	NA	NA	NA	NA	NA	NA	NA	NA	NA	NA	NA	NA	NA	NA	NA
23167	Russian olive	Elaeagnus angustifolia	Colorado Springs	Colorado	-104.799234	38.83069261	NA	introduced	NA	ColoradoSprings	NA	NA	NA	NA	NA	NA	NA	NA	NA	NA	NA	NA	NA	NA	NA	NA	NA
73839	Tatarian maple	Acer tataricum	Colorado Springs	Colorado	-104.7113923	38.91326084	NA	introduced	NA	ColoradoSprings	NA	NA	NA	NA	NA	NA	NA	NA	NA	NA	NA	NA	NA	NA	NA	NA	NA
115512	NA	NA	Colorado Springs	Colorado	-104.8167001	38.81996141	NA	no_info	NA	ColoradoSprings	NA	NA	NA	NA	NA	NA	NA	NA	NA	NA	NA	NA	NA	NA	NA	NA	NA
13698	NA	NA	Colorado Springs	Colorado	-104.8351213	38.86005513	NA	no_info	NA	ColoradoSprings	NA	NA	NA	NA	NA	NA	NA	NA	NA	NA	NA	NA	NA	NA	NA	NA	NA
38294	NA	NA	Colorado Springs	Colorado	-104.832566	38.8292256	NA	no_info	NA	ColoradoSprings	NA	NA	NA	NA	NA	NA	NA	NA	NA	NA	NA	NA	NA	NA	NA	NA	NA
77064	NA	NA	Colorado Springs	Colorado	-104.7469544	38.87941816	NA	no_info	NA	ColoradoSprings	NA	NA	NA	NA	NA	NA	NA	NA	NA	NA	NA	NA	NA	NA	NA	NA	NA
81163	Blue spruce	Picea pungens	Colorado Springs	Colorado	-104.7435643	38.95154473	NA	naturally_occurring	NA	ColoradoSprings	NA	NA	NA	NA	NA	NA	NA	NA	NA	NA	NA	NA	NA	NA	NA	NA	NA
218838	Rocky mountain juniper	Juniperus scopulorum	Colorado Springs	Colorado	-104.8170311	38.85287344	53.34	naturally_occurring	45.72 to 60.96 cm	ColoradoSprings	NA	NA	NA	NA	NA	NA	NA	NA	NA	NA	NA	NA	NA	NA	NA	NA	NA
131126	Rocky mtn juniper	NA	Colorado Springs	Colorado	-104.8833612	38.87961736	NA	no_info	NA	ColoradoSprings	NA	NA	NA	NA	NA	NA	NA	NA	NA	NA	NA	NA	NA	NA	NA	NA	NA
102	NA	NA	Colorado Springs	Colorado	-104.8298875	38.84746382	NA	no_info	NA	ColoradoSprings	NA	NA	NA	NA	NA	NA	NA	NA	NA	NA	NA	NA	NA	NA	NA	NA	NA
218704	Green ash	Fraxinus pennsylvanica	Colorado Springs	Colorado	-104.8275203	38.85731181	43.18	introduced	30.48 to 45.72 cm	ColoradoSprings	NA	NA	NA	NA	NA	NA	NA	NA	NA	NA	NA	NA	NA	NA	NA	NA	NA
132592	Ponderosa pine	Pinus ponderosa	Colorado Springs	Colorado	-104.8304737	38.75944145	NA	naturally_occurring	NA	ColoradoSprings	NA	NA	NA	NA	NA	NA	NA	NA	NA	NA	NA	NA	NA	NA	NA	NA	NA
215107	American basswood	Tilia americana	Colorado Springs	Colorado	-104.8148704	38.85748851	50.8	introduced	45.72 to 60.96 cm	ColoradoSprings	NA	NA	NA	NA	NA	NA	NA	NA	NA	NA	NA	NA	NA	NA	NA	NA	NA
68669	Rocky mtn juniper	NA	Colorado Springs	Colorado	-104.8818749	38.87622927	NA	no_info	NA	ColoradoSprings	NA	NA	NA	NA	NA	NA	NA	NA	NA	NA	NA	NA	NA	NA	NA	NA	NA
29450	NA	NA	Colorado Springs	Colorado	-104.8286648	38.84252714	NA	no_info	NA	ColoradoSprings	NA	NA	NA	NA	NA	NA	NA	NA	NA	NA	NA	NA	NA	NA	NA	NA	NA
93320	Pinon pine	Pinus edulis	Colorado Springs	Colorado	-104.7709174	38.89357647	NA	naturally_occurring	NA	ColoradoSprings	NA	NA	NA	NA	NA	NA	NA	NA	NA	NA	NA	NA	NA	NA	NA	NA	NA
21512	English oak	Quercus robur	Colorado Springs	Colorado	-104.8121287	38.87854104	NA	introduced	NA	ColoradoSprings	NA	NA	NA	NA	NA	NA	NA	NA	NA	NA	NA	NA	NA	NA	NA	NA	NA
59361	NA	NA	Colorado Springs	Colorado	-104.8342319	38.86781424	NA	no_info	NA	ColoradoSprings	NA	NA	NA	NA	NA	NA	NA	NA	NA	NA	NA	NA	NA	NA	NA	NA	NA
45585	Ponderosa pine	Pinus ponderosa	Colorado Springs	Colorado	-104.8000305	38.83090782	NA	naturally_occurring	NA	ColoradoSprings	NA	NA	NA	NA	NA	NA	NA	NA	NA	NA	NA	NA	NA	NA	NA	NA	NA
219495	Green ash	Fraxinus pennsylvanica	Colorado Springs	Colorado	-104.8190202	38.85303339	53.34	introduced	45.72 to 60.96 cm	ColoradoSprings	NA	NA	NA	NA	NA	NA	NA	NA	NA	NA	NA	NA	NA	NA	NA	NA	NA
122717	Rocky mtn juniper	NA	Colorado Springs	Colorado	-104.8815384	38.8782762	NA	no_info	NA	ColoradoSprings	NA	NA	NA	NA	NA	NA	NA	NA	NA	NA	NA	NA	NA	NA	NA	NA	NA
130716	Elm	Ulmus	Colorado Springs	Colorado	-104.820492	38.85744654	NA	no_info	NA	ColoradoSprings	NA	NA	NA	NA	NA	NA	NA	NA	NA	NA	NA	NA	NA	NA	NA	NA	NA
8542	NA	NA	Colorado Springs	Colorado	-104.8276627	38.83832778	NA	no_info	NA	ColoradoSprings	NA	NA	NA	NA	NA	NA	NA	NA	NA	NA	NA	NA	NA	NA	NA	NA	NA
218196	Siberian elm	Ulmus pumila	Colorado Springs	Colorado	-104.8150455	38.85659544	73.66	introduced	60.96 to 76.2 cm	ColoradoSprings	NA	NA	NA	NA	NA	NA	NA	NA	NA	NA	NA	NA	NA	NA	NA	NA	NA
27565	Ponderosa pine	Pinus ponderosa	Colorado Springs	Colorado	-104.7735116	38.90603332	NA	naturally_occurring	NA	ColoradoSprings	NA	NA	NA	NA	NA	NA	NA	NA	NA	NA	NA	NA	NA	NA	NA	NA	NA
78010	NA	NA	Colorado Springs	Colorado	-104.8298337	38.8598838	NA	no_info	NA	ColoradoSprings	NA	NA	NA	NA	NA	NA	NA	NA	NA	NA	NA	NA	NA	NA	NA	NA	NA
33749	Blue spruce	Picea pungens	Colorado Springs	Colorado	-104.8270278	38.86475778	NA	naturally_occurring	NA	ColoradoSprings	NA	NA	NA	NA	NA	NA	NA	NA	NA	NA	NA	NA	NA	NA	NA	NA	NA
86904	NA	NA	Colorado Springs	Colorado	-104.8348971	38.86343577	NA	no_info	NA	ColoradoSprings	NA	NA	NA	NA	NA	NA	NA	NA	NA	NA	NA	NA	NA	NA	NA	NA	NA
218764	American elm	Ulmus americana	Colorado Springs	Colorado	-104.8274042	38.85580784	76.2	introduced	60.96 to 76.2 cm	ColoradoSprings	NA	NA	NA	NA	NA	NA	NA	NA	NA	NA	NA	NA	NA	NA	NA	NA	NA
53136	Ponderosa pine	Pinus ponderosa	Colorado Springs	Colorado	-104.8021832	38.88335847	NA	naturally_occurring	NA	ColoradoSprings	NA	NA	NA	NA	NA	NA	NA	NA	NA	NA	NA	NA	NA	NA	NA	NA	NA
215565	Honeylocust	Gleditsia triacanthos	Colorado Springs	Colorado	-104.7419858	38.79519029	30.48	introduced	15.24 to 30.48 cm	ColoradoSprings	NA	NA	NA	NA	NA	NA	NA	NA	NA	NA	NA	NA	NA	NA	NA	NA	NA
214862	Northern red oak	Quercus rubra	Colorado Springs	Colorado	-104.8147292	38.85364363	12.7	introduced	0 to 15.24 cm	ColoradoSprings	NA	NA	NA	NA	NA	NA	NA	NA	NA	NA	NA	NA	NA	NA	NA	NA	NA
99864	Juniper	Juniperus chinensis	Colorado Springs	Colorado	-104.7480911	38.78406762	NA	introduced	NA	ColoradoSprings	NA	NA	NA	NA	NA	NA	NA	NA	NA	NA	NA	NA	NA	NA	NA	NA	NA
68971	Willow	Salix	Colorado Springs	Colorado	-104.8608896	38.86520421	NA	no_info	NA	ColoradoSprings	NA	NA	NA	NA	NA	NA	NA	NA	NA	NA	NA	NA	NA	NA	NA	NA	NA
217273	Silver maple	Acer saccharinum	Colorado Springs	Colorado	-104.7554143	38.79711639	50.8	introduced	45.72 to 60.96 cm	ColoradoSprings	NA	NA	NA	NA	NA	NA	NA	NA	NA	NA	NA	NA	NA	NA	NA	NA	NA
36837	NA	NA	Colorado Springs	Colorado	-104.8238976	38.8163785	NA	no_info	NA	ColoradoSprings	NA	NA	NA	NA	NA	NA	NA	NA	NA	NA	NA	NA	NA	NA	NA	NA	NA
29703	Bur oak	Quercus macrocarpa	Colorado Springs	Colorado	-104.7114047	38.91368311	NA	introduced	NA	ColoradoSprings	NA	NA	NA	NA	NA	NA	NA	NA	NA	NA	NA	NA	NA	NA	NA	NA	NA
14987	NA	NA	Colorado Springs	Colorado	-104.8162423	38.82685762	NA	no_info	NA	ColoradoSprings	NA	NA	NA	NA	NA	NA	NA	NA	NA	NA	NA	NA	NA	NA	NA	NA	NA
38587	NA	NA	Colorado Springs	Colorado	-104.8232047	38.83001739	NA	no_info	NA	ColoradoSprings	NA	NA	NA	NA	NA	NA	NA	NA	NA	NA	NA	NA	NA	NA	NA	NA	NA
237660	NA	NA	Colorado Springs	Colorado	-104.8724841	38.92994225	NA	no_info	NA	ColoradoSprings	NA	NA	NA	NA	NA	NA	NA	NA	NA	NA	NA	NA	NA	NA	NA	NA	NA
59523	Rocky mtn juniper	NA	Colorado Springs	Colorado	-104.8814124	38.8784477	NA	no_info	NA	ColoradoSprings	NA	NA	NA	NA	NA	NA	NA	NA	NA	NA	NA	NA	NA	NA	NA	NA	NA
31031	Austrian pine	Pinus nigra	Colorado Springs	Colorado	-104.7232848	38.86080592	NA	introduced	NA	ColoradoSprings	NA	NA	NA	NA	NA	NA	NA	NA	NA	NA	NA	NA	NA	NA	NA	NA	NA
126000	Ponderosa pine	Pinus ponderosa	Colorado Springs	Colorado	-104.8021766	38.82897072	NA	naturally_occurring	NA	ColoradoSprings	NA	NA	NA	NA	NA	NA	NA	NA	NA	NA	NA	NA	NA	NA	NA	NA	NA
13588	Linden	Tilia	Colorado Springs	Colorado	-104.7784739	38.96437584	NA	no_info	NA	ColoradoSprings	NA	NA	NA	NA	NA	NA	NA	NA	NA	NA	NA	NA	NA	NA	NA	NA	NA
55774	Scotch pine	Pinus sylvestris	Colorado Springs	Colorado	-104.8807033	38.95364065	NA	introduced	NA	ColoradoSprings	NA	NA	NA	NA	NA	NA	NA	NA	NA	NA	NA	NA	NA	NA	NA	NA	NA
75611	Northern red oak	Quercus rubra	Colorado Springs	Colorado	-104.8747749	38.93450455	NA	introduced	NA	ColoradoSprings	NA	NA	NA	NA	NA	NA	NA	NA	NA	NA	NA	NA	NA	NA	NA	NA	NA
110046	NA	NA	Colorado Springs	Colorado	-104.8304046	38.85492837	NA	no_info	NA	ColoradoSprings	NA	NA	NA	NA	NA	NA	NA	NA	NA	NA	NA	NA	NA	NA	NA	NA	NA
3162	Kentucky coffeetree	Gymnocladus dioicus	Colorado Springs	Colorado	-104.8759614	38.93523972	NA	introduced	NA	ColoradoSprings	NA	NA	NA	NA	NA	NA	NA	NA	NA	NA	NA	NA	NA	NA	NA	NA	NA
14206	NA	NA	Colorado Springs	Colorado	-104.7385452	38.91927747	NA	no_info	NA	ColoradoSprings	NA	NA	NA	NA	NA	NA	NA	NA	NA	NA	NA	NA	NA	NA	NA	NA	NA
216900	Norway maple	Acer platanoides	Colorado Springs	Colorado	-104.7418818	38.80677305	2.54	introduced	0 to 15.24 cm	ColoradoSprings	NA	NA	NA	NA	NA	NA	NA	NA	NA	NA	NA	NA	NA	NA	NA	NA	NA
60539	NA	NA	Colorado Springs	Colorado	-104.7286581	38.90295721	NA	no_info	NA	ColoradoSprings	NA	NA	NA	NA	NA	NA	NA	NA	NA	NA	NA	NA	NA	NA	NA	NA	NA
69557	NA	NA	Colorado Springs	Colorado	-104.8291464	38.84232166	NA	no_info	NA	ColoradoSprings	NA	NA	NA	NA	NA	NA	NA	NA	NA	NA	NA	NA	NA	NA	NA	NA	NA
94827	NA	NA	Colorado Springs	Colorado	-104.8279881	38.83783562	NA	no_info	NA	ColoradoSprings	NA	NA	NA	NA	NA	NA	NA	NA	NA	NA	NA	NA	NA	NA	NA	NA	NA
218878	Silver maple	Acer saccharinum	Colorado Springs	Colorado	-104.8168788	38.85272716	101.6	introduced	more than 76.2 cm	ColoradoSprings	NA	NA	NA	NA	NA	NA	NA	NA	NA	NA	NA	NA	NA	NA	NA	NA	NA
124960	Ponderosa pine	Pinus ponderosa	Colorado Springs	Colorado	-104.768415	38.85172428	NA	naturally_occurring	NA	ColoradoSprings	NA	NA	NA	NA	NA	NA	NA	NA	NA	NA	NA	NA	NA	NA	NA	NA	NA
96221	NA	NA	Colorado Springs	Colorado	-104.8341307	38.85636156	NA	no_info	NA	ColoradoSprings	NA	NA	NA	NA	NA	NA	NA	NA	NA	NA	NA	NA	NA	NA	NA	NA	NA
219477	Silver maple	Acer saccharinum	Colorado Springs	Colorado	-104.8187467	38.85305389	25.4	introduced	15.24 to 30.48 cm	ColoradoSprings	NA	NA	NA	NA	NA	NA	NA	NA	NA	NA	NA	NA	NA	NA	NA	NA	NA
214730	American elm	Ulmus americana	Colorado Springs	Colorado	-104.8139383	38.86018514	50.8	introduced	45.72 to 60.96 cm	ColoradoSprings	NA	NA	NA	NA	NA	NA	NA	NA	NA	NA	NA	NA	NA	NA	NA	NA	NA
93786	Rocky mtn juniper	NA	Colorado Springs	Colorado	-104.8831581	38.87689027	NA	no_info	NA	ColoradoSprings	NA	NA	NA	NA	NA	NA	NA	NA	NA	NA	NA	NA	NA	NA	NA	NA	NA
78743	Ponderosa pine	Pinus ponderosa	Colorado Springs	Colorado	-104.8012632	38.83022671	NA	naturally_occurring	NA	ColoradoSprings	NA	NA	NA	NA	NA	NA	NA	NA	NA	NA	NA	NA	NA	NA	NA	NA	NA
77490	Austrian pine	Pinus nigra	Colorado Springs	Colorado	-104.7231776	38.85950987	NA	introduced	NA	ColoradoSprings	NA	NA	NA	NA	NA	NA	NA	NA	NA	NA	NA	NA	NA	NA	NA	NA	NA
80789	Ponderosa pine	Pinus ponderosa	Colorado Springs	Colorado	-104.8301773	38.75921604	NA	naturally_occurring	NA	ColoradoSprings	NA	NA	NA	NA	NA	NA	NA	NA	NA	NA	NA	NA	NA	NA	NA	NA	NA
218606	Siberian elm	Ulmus pumila	Colorado Springs	Colorado	-104.7465775	38.79164749	7.62	introduced	0 to 15.24 cm	ColoradoSprings	NA	NA	NA	NA	NA	NA	NA	NA	NA	NA	NA	NA	NA	NA	NA	NA	NA
48696	Green ash	Fraxinus pennsylvanica	Colorado Springs	Colorado	-104.7958185	38.82561714	NA	introduced	NA	ColoradoSprings	NA	NA	NA	NA	NA	NA	NA	NA	NA	NA	NA	NA	NA	NA	NA	NA	NA
64065	Blue spruce	Picea pungens	Colorado Springs	Colorado	-104.8662056	38.84735366	NA	naturally_occurring	NA	ColoradoSprings	NA	NA	NA	NA	NA	NA	NA	NA	NA	NA	NA	NA	NA	NA	NA	NA	NA
116238	Russian olive	Elaeagnus angustifolia	Colorado Springs	Colorado	-104.7866101	38.90666816	NA	introduced	NA	ColoradoSprings	NA	NA	NA	NA	NA	NA	NA	NA	NA	NA	NA	NA	NA	NA	NA	NA	NA
242038	NA	NA	Colorado Springs	Colorado	-104.8032071	38.84020723	NA	no_info	NA	ColoradoSprings	NA	NA	NA	NA	NA	NA	NA	NA	NA	NA	NA	NA	NA	NA	NA	NA	NA
15379	NA	NA	Colorado Springs	Colorado	-104.7561821	38.9278209	NA	no_info	NA	ColoradoSprings	NA	NA	NA	NA	NA	NA	NA	NA	NA	NA	NA	NA	NA	NA	NA	NA	NA
54442	NA	NA	Colorado Springs	Colorado	-104.8174429	38.82094387	NA	no_info	NA	ColoradoSprings	NA	NA	NA	NA	NA	NA	NA	NA	NA	NA	NA	NA	NA	NA	NA	NA	NA
45281	NA	NA	Colorado Springs	Colorado	-104.829485	38.86010126	NA	no_info	NA	ColoradoSprings	NA	NA	NA	NA	NA	NA	NA	NA	NA	NA	NA	NA	NA	NA	NA	NA	NA
235635	NA	NA	Colorado Springs	Colorado	-104.7587799	38.86859423	NA	no_info	NA	ColoradoSprings	NA	NA	NA	NA	NA	NA	NA	NA	NA	NA	NA	NA	NA	NA	NA	NA	NA
216127	Silver maple	Acer saccharinum	Colorado Springs	Colorado	-104.8255181	38.85918574	68.58	introduced	60.96 to 76.2 cm	ColoradoSprings	NA	NA	NA	NA	NA	NA	NA	NA	NA	NA	NA	NA	NA	NA	NA	NA	NA
119373	Ponderosa pine	Pinus ponderosa	Colorado Springs	Colorado	-104.8075829	38.82096968	NA	naturally_occurring	NA	ColoradoSprings	NA	NA	NA	NA	NA	NA	NA	NA	NA	NA	NA	NA	NA	NA	NA	NA	NA
219097	Bur oak	Quercus macrocarpa	Colorado Springs	Colorado	-104.8240826	38.85728072	25.4	introduced	15.24 to 30.48 cm	ColoradoSprings	NA	NA	NA	NA	NA	NA	NA	NA	NA	NA	NA	NA	NA	NA	NA	NA	NA
57522	Crabapple	Malus	Colorado Springs	Colorado	-104.7135253	38.90722949	NA	no_info	NA	ColoradoSprings	NA	NA	NA	NA	NA	NA	NA	NA	NA	NA	NA	NA	NA	NA	NA	NA	NA
7001	Rocky mtn juniper	NA	Colorado Springs	Colorado	-104.8837353	38.87991165	NA	no_info	NA	ColoradoSprings	NA	NA	NA	NA	NA	NA	NA	NA	NA	NA	NA	NA	NA	NA	NA	NA	NA
19361	Willow	Salix	Colorado Springs	Colorado	-104.8021553	38.8279916	NA	no_info	NA	ColoradoSprings	NA	NA	NA	NA	NA	NA	NA	NA	NA	NA	NA	NA	NA	NA	NA	NA	NA
124226	American elm	Ulmus americana	Colorado Springs	Colorado	-104.8295132	38.86185859	NA	introduced	NA	ColoradoSprings	NA	NA	NA	NA	NA	NA	NA	NA	NA	NA	NA	NA	NA	NA	NA	NA	NA
45336	NA	NA	Colorado Springs	Colorado	-104.8242725	38.81710575	NA	no_info	NA	ColoradoSprings	NA	NA	NA	NA	NA	NA	NA	NA	NA	NA	NA	NA	NA	NA	NA	NA	NA
43366	Rocky mtn juniper	NA	Colorado Springs	Colorado	-104.8816726	38.8795971	NA	no_info	NA	ColoradoSprings	NA	NA	NA	NA	NA	NA	NA	NA	NA	NA	NA	NA	NA	NA	NA	NA	NA
130575	Kentucky coffeetree	Gymnocladus dioicus	Colorado Springs	Colorado	-104.7247071	38.91094287	NA	introduced	NA	ColoradoSprings	NA	NA	NA	NA	NA	NA	NA	NA	NA	NA	NA	NA	NA	NA	NA	NA	NA
217372	Honeylocust	Gleditsia triacanthos	Colorado Springs	Colorado	-104.744235	38.79216161	38.1	introduced	30.48 to 45.72 cm	ColoradoSprings	NA	NA	NA	NA	NA	NA	NA	NA	NA	NA	NA	NA	NA	NA	NA	NA	NA
70639	NA	NA	Colorado Springs	Colorado	-104.7650002	38.90503424	NA	no_info	NA	ColoradoSprings	NA	NA	NA	NA	NA	NA	NA	NA	NA	NA	NA	NA	NA	NA	NA	NA	NA
21435	Japanese lilac	Syringa reticulata	Colorado Springs	Colorado	-104.8286044	38.86201349	NA	introduced	NA	ColoradoSprings	NA	NA	NA	NA	NA	NA	NA	NA	NA	NA	NA	NA	NA	NA	NA	NA	NA
112651	Ponderosa pine	Pinus ponderosa	Colorado Springs	Colorado	-104.8812532	38.95371512	NA	naturally_occurring	NA	ColoradoSprings	NA	NA	NA	NA	NA	NA	NA	NA	NA	NA	NA	NA	NA	NA	NA	NA	NA
218573	Northern red oak	Quercus rubra	Colorado Springs	Colorado	-104.817004	38.85735705	12.7	introduced	0 to 15.24 cm	ColoradoSprings	NA	NA	NA	NA	NA	NA	NA	NA	NA	NA	NA	NA	NA	NA	NA	NA	NA
65765	Green ash	Fraxinus pennsylvanica	Colorado Springs	Colorado	-104.8293263	38.84419031	NA	introduced	NA	ColoradoSprings	NA	NA	NA	NA	NA	NA	NA	NA	NA	NA	NA	NA	NA	NA	NA	NA	NA
44911	Green ash	Fraxinus pennsylvanica	Colorado Springs	Colorado	-104.8204038	38.85815776	NA	introduced	NA	ColoradoSprings	NA	NA	NA	NA	NA	NA	NA	NA	NA	NA	NA	NA	NA	NA	NA	NA	NA
7322	NA	NA	Colorado Springs	Colorado	-104.8164977	38.82024469	NA	no_info	NA	ColoradoSprings	NA	NA	NA	NA	NA	NA	NA	NA	NA	NA	NA	NA	NA	NA	NA	NA	NA
70211	Ponderosa pine	Pinus ponderosa	Colorado Springs	Colorado	-104.8302608	38.75993696	NA	naturally_occurring	NA	ColoradoSprings	NA	NA	NA	NA	NA	NA	NA	NA	NA	NA	NA	NA	NA	NA	NA	NA	NA
91648	Cottonwood	Populus	Colorado Springs	Colorado	-104.879001	38.85051133	NA	no_info	NA	ColoradoSprings	NA	NA	NA	NA	NA	NA	NA	NA	NA	NA	NA	NA	NA	NA	NA	NA	NA
226061	NA	NA	Colorado Springs	Colorado	-104.7141989	38.92082096	NA	no_info	NA	ColoradoSprings	NA	NA	NA	NA	NA	NA	NA	NA	NA	NA	NA	NA	NA	NA	NA	NA	NA
215587	Norway maple	Acer platanoides	Colorado Springs	Colorado	-104.7412384	38.79300378	35.56	introduced	30.48 to 45.72 cm	ColoradoSprings	NA	NA	NA	NA	NA	NA	NA	NA	NA	NA	NA	NA	NA	NA	NA	NA	NA
88978	NA	NA	Colorado Springs	Colorado	-104.8707514	38.92996095	NA	no_info	NA	ColoradoSprings	NA	NA	NA	NA	NA	NA	NA	NA	NA	NA	NA	NA	NA	NA	NA	NA	NA
7744	Hawthorn	Crataegus	Colorado Springs	Colorado	-104.7439588	38.82267995	NA	no_info	NA	ColoradoSprings	NA	NA	NA	NA	NA	NA	NA	NA	NA	NA	NA	NA	NA	NA	NA	NA	NA
218020	Green ash	Fraxinus pennsylvanica	Colorado Springs	Colorado	-104.8257333	38.85876107	43.18	introduced	30.48 to 45.72 cm	ColoradoSprings	NA	NA	NA	NA	NA	NA	NA	NA	NA	NA	NA	NA	NA	NA	NA	NA	NA
81797	Russian olive	Elaeagnus angustifolia	Colorado Springs	Colorado	-104.7555772	38.90635233	NA	introduced	NA	ColoradoSprings	NA	NA	NA	NA	NA	NA	NA	NA	NA	NA	NA	NA	NA	NA	NA	NA	NA
115685	NA	NA	Colorado Springs	Colorado	-104.7383111	38.91972546	NA	no_info	NA	ColoradoSprings	NA	NA	NA	NA	NA	NA	NA	NA	NA	NA	NA	NA	NA	NA	NA	NA	NA
97438	Ponderosa pine	Pinus ponderosa	Colorado Springs	Colorado	-104.7549979	38.96259243	NA	naturally_occurring	NA	ColoradoSprings	NA	NA	NA	NA	NA	NA	NA	NA	NA	NA	NA	NA	NA	NA	NA	NA	NA
10976	Cottonwood	Populus	Colorado Springs	Colorado	-104.771761	38.92047215	NA	no_info	NA	ColoradoSprings	NA	NA	NA	NA	NA	NA	NA	NA	NA	NA	NA	NA	NA	NA	NA	NA	NA
106386	NA	NA	Colorado Springs	Colorado	-104.8149502	38.83966222	NA	no_info	NA	ColoradoSprings	NA	NA	NA	NA	NA	NA	NA	NA	NA	NA	NA	NA	NA	NA	NA	NA	NA
216686	Siberian elm	Ulmus pumila	Colorado Springs	Colorado	-104.7455917	38.79834402	48.26	introduced	45.72 to 60.96 cm	ColoradoSprings	NA	NA	NA	NA	NA	NA	NA	NA	NA	NA	NA	NA	NA	NA	NA	NA	NA
103680	NA	NA	Colorado Springs	Colorado	-104.7764944	38.95233393	NA	no_info	NA	ColoradoSprings	NA	NA	NA	NA	NA	NA	NA	NA	NA	NA	NA	NA	NA	NA	NA	NA	NA
29031	NA	NA	Colorado Springs	Colorado	-104.8275886	38.83704845	NA	no_info	NA	ColoradoSprings	NA	NA	NA	NA	NA	NA	NA	NA	NA	NA	NA	NA	NA	NA	NA	NA	NA
96134	Ash	Fraxinus	Colorado Springs	Colorado	-104.8204258	38.85741262	NA	no_info	NA	ColoradoSprings	NA	NA	NA	NA	NA	NA	NA	NA	NA	NA	NA	NA	NA	NA	NA	NA	NA
6030	Elm	Ulmus	Colorado Springs	Colorado	-104.8346338	38.84634562	NA	no_info	NA	ColoradoSprings	NA	NA	NA	NA	NA	NA	NA	NA	NA	NA	NA	NA	NA	NA	NA	NA	NA
64179	American elm	Ulmus americana	Colorado Springs	Colorado	-104.8037118	38.8326396	NA	introduced	NA	ColoradoSprings	NA	NA	NA	NA	NA	NA	NA	NA	NA	NA	NA	NA	NA	NA	NA	NA	NA
57831	Blue spruce	Picea pungens	Colorado Springs	Colorado	-104.800555	38.83925575	NA	naturally_occurring	NA	ColoradoSprings	NA	NA	NA	NA	NA	NA	NA	NA	NA	NA	NA	NA	NA	NA	NA	NA	NA
83770	Hackberry	Celtis occidentalis	Colorado Springs	Colorado	-104.7321417	38.93397243	NA	introduced	NA	ColoradoSprings	NA	NA	NA	NA	NA	NA	NA	NA	NA	NA	NA	NA	NA	NA	NA	NA	NA
134481	Linden	Tilia	Colorado Springs	Colorado	-104.7798479	38.91299295	NA	no_info	NA	ColoradoSprings	NA	NA	NA	NA	NA	NA	NA	NA	NA	NA	NA	NA	NA	NA	NA	NA	NA
112754	NA	NA	Colorado Springs	Colorado	-104.8304778	38.841875	NA	no_info	NA	ColoradoSprings	NA	NA	NA	NA	NA	NA	NA	NA	NA	NA	NA	NA	NA	NA	NA	NA	NA
49856	Austrian pine	Pinus nigra	Colorado Springs	Colorado	-104.7223412	38.86074856	NA	introduced	NA	ColoradoSprings	NA	NA	NA	NA	NA	NA	NA	NA	NA	NA	NA	NA	NA	NA	NA	NA	NA
58181	Austrian pine	Pinus nigra	Colorado Springs	Colorado	-104.7763458	38.85948958	NA	introduced	NA	ColoradoSprings	NA	NA	NA	NA	NA	NA	NA	NA	NA	NA	NA	NA	NA	NA	NA	NA	NA
122068	Honeylocust	Gleditsia triacanthos	Colorado Springs	Colorado	-104.802249	38.84003373	NA	introduced	NA	ColoradoSprings	NA	NA	NA	NA	NA	NA	NA	NA	NA	NA	NA	NA	NA	NA	NA	NA	NA
115676	Pinon pine	Pinus edulis	Colorado Springs	Colorado	-104.8023135	38.8845553	NA	naturally_occurring	NA	ColoradoSprings	NA	NA	NA	NA	NA	NA	NA	NA	NA	NA	NA	NA	NA	NA	NA	NA	NA
63529	American elm	Ulmus americana	Colorado Springs	Colorado	-104.8161441	38.86607595	NA	introduced	NA	ColoradoSprings	NA	NA	NA	NA	NA	NA	NA	NA	NA	NA	NA	NA	NA	NA	NA	NA	NA
219436	Northern red oak	Quercus rubra	Colorado Springs	Colorado	-104.8189315	38.85434081	5.08	introduced	0 to 15.24 cm	ColoradoSprings	NA	NA	NA	NA	NA	NA	NA	NA	NA	NA	NA	NA	NA	NA	NA	NA	NA
119245	NA	NA	Colorado Springs	Colorado	-104.8140863	38.84030927	NA	no_info	NA	ColoradoSprings	NA	NA	NA	NA	NA	NA	NA	NA	NA	NA	NA	NA	NA	NA	NA	NA	NA
216285	Silver maple	Acer saccharinum	Colorado Springs	Colorado	-104.7501629	38.79649352	86.36	introduced	more than 76.2 cm	ColoradoSprings	NA	NA	NA	NA	NA	NA	NA	NA	NA	NA	NA	NA	NA	NA	NA	NA	NA
30057	Ponderosa pine	Pinus ponderosa	Colorado Springs	Colorado	-104.7891227	38.84975554	NA	naturally_occurring	NA	ColoradoSprings	NA	NA	NA	NA	NA	NA	NA	NA	NA	NA	NA	NA	NA	NA	NA	NA	NA
47847	Crabapple	Malus	Colorado Springs	Colorado	-104.8009184	38.84007636	NA	no_info	NA	ColoradoSprings	NA	NA	NA	NA	NA	NA	NA	NA	NA	NA	NA	NA	NA	NA	NA	NA	NA
66024	Rocky mtn juniper	NA	Colorado Springs	Colorado	-104.8815426	38.87834074	NA	no_info	NA	ColoradoSprings	NA	NA	NA	NA	NA	NA	NA	NA	NA	NA	NA	NA	NA	NA	NA	NA	NA
6509	Pinon pine	Pinus edulis	Colorado Springs	Colorado	-104.7355995	38.89834671	NA	naturally_occurring	NA	ColoradoSprings	NA	NA	NA	NA	NA	NA	NA	NA	NA	NA	NA	NA	NA	NA	NA	NA	NA
136974	Cottonwood	Populus	Colorado Springs	Colorado	-104.8295	38.84576771	NA	no_info	NA	ColoradoSprings	NA	NA	NA	NA	NA	NA	NA	NA	NA	NA	NA	NA	NA	NA	NA	NA	NA
83562	NA	NA	Colorado Springs	Colorado	-104.7526857	38.82898195	NA	no_info	NA	ColoradoSprings	NA	NA	NA	NA	NA	NA	NA	NA	NA	NA	NA	NA	NA	NA	NA	NA	NA
235691	NA	NA	Colorado Springs	Colorado	-104.8303975	38.87922985	NA	no_info	NA	ColoradoSprings	NA	NA	NA	NA	NA	NA	NA	NA	NA	NA	NA	NA	NA	NA	NA	NA	NA
65161	NA	NA	Colorado Springs	Colorado	-104.7700574	38.96249802	NA	no_info	NA	ColoradoSprings	NA	NA	NA	NA	NA	NA	NA	NA	NA	NA	NA	NA	NA	NA	NA	NA	NA
131980	Poplar	Populus	Colorado Springs	Colorado	-104.7743655	38.84243091	NA	no_info	NA	ColoradoSprings	NA	NA	NA	NA	NA	NA	NA	NA	NA	NA	NA	NA	NA	NA	NA	NA	NA
43712	Honeylocust	Gleditsia triacanthos	Colorado Springs	Colorado	-104.766359	38.94809981	NA	introduced	NA	ColoradoSprings	NA	NA	NA	NA	NA	NA	NA	NA	NA	NA	NA	NA	NA	NA	NA	NA	NA
125741	Amur corktree	Phellodendron amurense	Colorado Springs	Colorado	-104.805037	38.77625297	NA	introduced	NA	ColoradoSprings	NA	NA	NA	NA	NA	NA	NA	NA	NA	NA	NA	NA	NA	NA	NA	NA	NA
121847	Crabapple	Malus	Colorado Springs	Colorado	-104.8304027	38.87144751	NA	no_info	NA	ColoradoSprings	NA	NA	NA	NA	NA	NA	NA	NA	NA	NA	NA	NA	NA	NA	NA	NA	NA
115893	NA	NA	Colorado Springs	Colorado	-104.8328139	38.83071572	NA	no_info	NA	ColoradoSprings	NA	NA	NA	NA	NA	NA	NA	NA	NA	NA	NA	NA	NA	NA	NA	NA	NA
216180	Northern hackberry	Celtis occidentalis	Colorado Springs	Colorado	-104.8246424	38.86052881	25.4	introduced	15.24 to 30.48 cm	ColoradoSprings	NA	NA	NA	NA	NA	NA	NA	NA	NA	NA	NA	NA	NA	NA	NA	NA	NA
56548	NA	NA	Colorado Springs	Colorado	-104.7901379	38.90367397	NA	no_info	NA	ColoradoSprings	NA	NA	NA	NA	NA	NA	NA	NA	NA	NA	NA	NA	NA	NA	NA	NA	NA
26581	Blue spruce	Picea pungens	Colorado Springs	Colorado	-104.8284063	38.84221268	NA	naturally_occurring	NA	ColoradoSprings	NA	NA	NA	NA	NA	NA	NA	NA	NA	NA	NA	NA	NA	NA	NA	NA	NA
82032	NA	NA	Colorado Springs	Colorado	-104.8221897	38.83022575	NA	no_info	NA	ColoradoSprings	NA	NA	NA	NA	NA	NA	NA	NA	NA	NA	NA	NA	NA	NA	NA	NA	NA
27654	Cottonwood	Populus	Colorado Springs	Colorado	-104.8272553	38.84639923	NA	no_info	NA	ColoradoSprings	NA	NA	NA	NA	NA	NA	NA	NA	NA	NA	NA	NA	NA	NA	NA	NA	NA
36367	NA	NA	Colorado Springs	Colorado	-104.7828382	38.78940012	NA	no_info	NA	ColoradoSprings	NA	NA	NA	NA	NA	NA	NA	NA	NA	NA	NA	NA	NA	NA	NA	NA	NA
77859	NA	NA	Colorado Springs	Colorado	-104.7661441	38.81402903	NA	no_info	NA	ColoradoSprings	NA	NA	NA	NA	NA	NA	NA	NA	NA	NA	NA	NA	NA	NA	NA	NA	NA
76884	Honeylocust	Gleditsia triacanthos	Colorado Springs	Colorado	-104.7679726	38.9481617	NA	introduced	NA	ColoradoSprings	NA	NA	NA	NA	NA	NA	NA	NA	NA	NA	NA	NA	NA	NA	NA	NA	NA
137951	NA	NA	Colorado Springs	Colorado	-104.8315944	38.82969913	NA	no_info	NA	ColoradoSprings	NA	NA	NA	NA	NA	NA	NA	NA	NA	NA	NA	NA	NA	NA	NA	NA	NA
3150	Hybrid elm	Ulmus	Colorado Springs	Colorado	-104.7533475	38.82045939	NA	no_info	NA	ColoradoSprings	NA	NA	NA	NA	NA	NA	NA	NA	NA	NA	NA	NA	NA	NA	NA	NA	NA
105543	NA	NA	Colorado Springs	Colorado	-104.8302319	38.85563139	NA	no_info	NA	ColoradoSprings	NA	NA	NA	NA	NA	NA	NA	NA	NA	NA	NA	NA	NA	NA	NA	NA	NA
114225	NA	NA	Colorado Springs	Colorado	-104.826738	38.84140052	NA	no_info	NA	ColoradoSprings	NA	NA	NA	NA	NA	NA	NA	NA	NA	NA	NA	NA	NA	NA	NA	NA	NA
68159	Blue spruce	Picea pungens	Colorado Springs	Colorado	-104.8279922	38.84598029	NA	naturally_occurring	NA	ColoradoSprings	NA	NA	NA	NA	NA	NA	NA	NA	NA	NA	NA	NA	NA	NA	NA	NA	NA
215916	Northern hackberry	Celtis occidentalis	Colorado Springs	Colorado	-104.7542189	38.79570838	33.02	introduced	30.48 to 45.72 cm	ColoradoSprings	NA	NA	NA	NA	NA	NA	NA	NA	NA	NA	NA	NA	NA	NA	NA	NA	NA
85775	Goldenrain tree	Koelreuteria paniculata	Colorado Springs	Colorado	-104.736011	38.79321689	NA	introduced	NA	ColoradoSprings	NA	NA	NA	NA	NA	NA	NA	NA	NA	NA	NA	NA	NA	NA	NA	NA	NA
219261	Honeylocust	Gleditsia triacanthos	Colorado Springs	Colorado	-104.8187934	38.85694731	2.54	introduced	0 to 15.24 cm	ColoradoSprings	NA	NA	NA	NA	NA	NA	NA	NA	NA	NA	NA	NA	NA	NA	NA	NA	NA
4497	NA	NA	Colorado Springs	Colorado	-104.8232331	38.81636725	NA	no_info	NA	ColoradoSprings	NA	NA	NA	NA	NA	NA	NA	NA	NA	NA	NA	NA	NA	NA	NA	NA	NA
58088	Ohio buckeye	Aesculus glabra	Colorado Springs	Colorado	-104.8343557	38.84670545	NA	introduced	NA	ColoradoSprings	NA	NA	NA	NA	NA	NA	NA	NA	NA	NA	NA	NA	NA	NA	NA	NA	NA
15905	Bristlecone pine	Pinus aristata	Colorado Springs	Colorado	-104.8347463	38.87108366	NA	naturally_occurring	NA	ColoradoSprings	NA	NA	NA	NA	NA	NA	NA	NA	NA	NA	NA	NA	NA	NA	NA	NA	NA
69949	Ponderosa pine	Pinus ponderosa	Colorado Springs	Colorado	-104.7536822	38.88431353	NA	naturally_occurring	NA	ColoradoSprings	NA	NA	NA	NA	NA	NA	NA	NA	NA	NA	NA	NA	NA	NA	NA	NA	NA
9428	Norway maple	Acer platanoides	Colorado Springs	Colorado	-104.8141318	38.75873426	NA	introduced	NA	ColoradoSprings	NA	NA	NA	NA	NA	NA	NA	NA	NA	NA	NA	NA	NA	NA	NA	NA	NA
44572	Ponderosa pine	Pinus ponderosa	Colorado Springs	Colorado	-104.7955697	38.83133254	NA	naturally_occurring	NA	ColoradoSprings	NA	NA	NA	NA	NA	NA	NA	NA	NA	NA	NA	NA	NA	NA	NA	NA	NA
58480	Siberian elm	Ulmus pumila	Colorado Springs	Colorado	-104.8294501	38.86214792	NA	introduced	NA	ColoradoSprings	NA	NA	NA	NA	NA	NA	NA	NA	NA	NA	NA	NA	NA	NA	NA	NA	NA
1486	Austrian pine	Pinus nigra	Colorado Springs	Colorado	-104.7340275	38.81254326	NA	introduced	NA	ColoradoSprings	NA	NA	NA	NA	NA	NA	NA	NA	NA	NA	NA	NA	NA	NA	NA	NA	NA
138854	Green ash	Fraxinus pennsylvanica	Colorado Springs	Colorado	-104.7319702	38.85265104	NA	introduced	NA	ColoradoSprings	NA	NA	NA	NA	NA	NA	NA	NA	NA	NA	NA	NA	NA	NA	NA	NA	NA
76467	NA	NA	Colorado Springs	Colorado	-104.812588	38.84319684	NA	no_info	NA	ColoradoSprings	NA	NA	NA	NA	NA	NA	NA	NA	NA	NA	NA	NA	NA	NA	NA	NA	NA
47498	Blue spruce	Picea pungens	Colorado Springs	Colorado	-104.7956419	38.82784881	NA	naturally_occurring	NA	ColoradoSprings	NA	NA	NA	NA	NA	NA	NA	NA	NA	NA	NA	NA	NA	NA	NA	NA	NA
5012	Ash	Fraxinus	Colorado Springs	Colorado	-104.7798812	38.85817123	NA	no_info	NA	ColoradoSprings	NA	NA	NA	NA	NA	NA	NA	NA	NA	NA	NA	NA	NA	NA	NA	NA	NA
51213	NA	NA	Colorado Springs	Colorado	-104.7564382	38.92745132	NA	no_info	NA	ColoradoSprings	NA	NA	NA	NA	NA	NA	NA	NA	NA	NA	NA	NA	NA	NA	NA	NA	NA
215906	American basswood	Tilia americana	Colorado Springs	Colorado	-104.8123249	38.85517226	43.18	introduced	30.48 to 45.72 cm	ColoradoSprings	NA	NA	NA	NA	NA	NA	NA	NA	NA	NA	NA	NA	NA	NA	NA	NA	NA
110859	Hybrid elm	Ulmus	Colorado Springs	Colorado	-104.754464	38.82095499	NA	no_info	NA	ColoradoSprings	NA	NA	NA	NA	NA	NA	NA	NA	NA	NA	NA	NA	NA	NA	NA	NA	NA
133621	American elm	Ulmus americana	Colorado Springs	Colorado	-104.8273095	38.86344508	NA	introduced	NA	ColoradoSprings	NA	NA	NA	NA	NA	NA	NA	NA	NA	NA	NA	NA	NA	NA	NA	NA	NA
27479	American linden	Tilia americana	Colorado Springs	Colorado	-104.7964129	38.82629931	NA	introduced	NA	ColoradoSprings	NA	NA	NA	NA	NA	NA	NA	NA	NA	NA	NA	NA	NA	NA	NA	NA	NA
125128	American elm	Ulmus americana	Colorado Springs	Colorado	-104.8267147	38.84552041	NA	introduced	NA	ColoradoSprings	NA	NA	NA	NA	NA	NA	NA	NA	NA	NA	NA	NA	NA	NA	NA	NA	NA
129278	NA	NA	Colorado Springs	Colorado	-104.784831	38.79155496	NA	no_info	NA	ColoradoSprings	NA	NA	NA	NA	NA	NA	NA	NA	NA	NA	NA	NA	NA	NA	NA	NA	NA
101500	American elm	Ulmus americana	Colorado Springs	Colorado	-104.827334	38.86487488	NA	introduced	NA	ColoradoSprings	NA	NA	NA	NA	NA	NA	NA	NA	NA	NA	NA	NA	NA	NA	NA	NA	NA
217252	Green ash	Fraxinus pennsylvanica	Colorado Springs	Colorado	-104.8125033	38.85083486	71.12	introduced	60.96 to 76.2 cm	ColoradoSprings	NA	NA	NA	NA	NA	NA	NA	NA	NA	NA	NA	NA	NA	NA	NA	NA	NA
127786	Honeylocust	Gleditsia triacanthos	Colorado Springs	Colorado	-104.7541774	38.90544657	NA	introduced	NA	ColoradoSprings	NA	NA	NA	NA	NA	NA	NA	NA	NA	NA	NA	NA	NA	NA	NA	NA	NA
48898	Hackberry	Celtis occidentalis	Colorado Springs	Colorado	-104.8612779	38.84706048	NA	introduced	NA	ColoradoSprings	NA	NA	NA	NA	NA	NA	NA	NA	NA	NA	NA	NA	NA	NA	NA	NA	NA
86332	Kentucky coffeetree	Gymnocladus dioicus	Colorado Springs	Colorado	-104.7447047	38.95185748	NA	introduced	NA	ColoradoSprings	NA	NA	NA	NA	NA	NA	NA	NA	NA	NA	NA	NA	NA	NA	NA	NA	NA
216717	Siberian elm	Ulmus pumila	Colorado Springs	Colorado	-104.7454502	38.79747572	7.62	introduced	0 to 15.24 cm	ColoradoSprings	NA	NA	NA	NA	NA	NA	NA	NA	NA	NA	NA	NA	NA	NA	NA	NA	NA
97844	NA	NA	Colorado Springs	Colorado	-104.8715645	38.87268763	NA	no_info	NA	ColoradoSprings	NA	NA	NA	NA	NA	NA	NA	NA	NA	NA	NA	NA	NA	NA	NA	NA	NA
23547	Rocky mtn juniper	NA	Colorado Springs	Colorado	-104.8824925	38.87957607	NA	no_info	NA	ColoradoSprings	NA	NA	NA	NA	NA	NA	NA	NA	NA	NA	NA	NA	NA	NA	NA	NA	NA
125991	Elm	Ulmus	Colorado Springs	Colorado	-104.8612919	38.84654698	NA	no_info	NA	ColoradoSprings	NA	NA	NA	NA	NA	NA	NA	NA	NA	NA	NA	NA	NA	NA	NA	NA	NA
57792	Rocky mtn juniper	NA	Colorado Springs	Colorado	-104.8815466	38.87855609	NA	no_info	NA	ColoradoSprings	NA	NA	NA	NA	NA	NA	NA	NA	NA	NA	NA	NA	NA	NA	NA	NA	NA
218005	Ponderosa pine	Pinus ponderosa	Colorado Springs	Colorado	-104.8243768	38.85285535	58.42	naturally_occurring	45.72 to 60.96 cm	ColoradoSprings	NA	NA	NA	NA	NA	NA	NA	NA	NA	NA	NA	NA	NA	NA	NA	NA	NA
24688	Juniper	Juniperus chinensis	Colorado Springs	Colorado	-104.8276294	38.85068453	NA	introduced	NA	ColoradoSprings	NA	NA	NA	NA	NA	NA	NA	NA	NA	NA	NA	NA	NA	NA	NA	NA	NA
11306	Siberian elm	Ulmus pumila	Colorado Springs	Colorado	-104.727246	38.87819305	NA	introduced	NA	ColoradoSprings	NA	NA	NA	NA	NA	NA	NA	NA	NA	NA	NA	NA	NA	NA	NA	NA	NA
218045	Honeylocust	Gleditsia triacanthos	Colorado Springs	Colorado	-104.8259762	38.85896772	25.4	introduced	15.24 to 30.48 cm	ColoradoSprings	NA	NA	NA	NA	NA	NA	NA	NA	NA	NA	NA	NA	NA	NA	NA	NA	NA
49238	NA	NA	Colorado Springs	Colorado	-104.7319551	38.87263158	NA	no_info	NA	ColoradoSprings	NA	NA	NA	NA	NA	NA	NA	NA	NA	NA	NA	NA	NA	NA	NA	NA	NA
218798	Green ash	Fraxinus pennsylvanica	Colorado Springs	Colorado	-104.8172428	38.85277448	63.5	introduced	60.96 to 76.2 cm	ColoradoSprings	NA	NA	NA	NA	NA	NA	NA	NA	NA	NA	NA	NA	NA	NA	NA	NA	NA
36636	Ponderosa pine	Pinus ponderosa	Colorado Springs	Colorado	-104.8240172	38.76113964	NA	naturally_occurring	NA	ColoradoSprings	NA	NA	NA	NA	NA	NA	NA	NA	NA	NA	NA	NA	NA	NA	NA	NA	NA
217719	Green ash	Fraxinus pennsylvanica	Colorado Springs	Colorado	-104.8135611	38.8593582	86.36	introduced	more than 76.2 cm	ColoradoSprings	NA	NA	NA	NA	NA	NA	NA	NA	NA	NA	NA	NA	NA	NA	NA	NA	NA
15447	NA	NA	Colorado Springs	Colorado	-104.8264884	38.86273288	NA	no_info	NA	ColoradoSprings	NA	NA	NA	NA	NA	NA	NA	NA	NA	NA	NA	NA	NA	NA	NA	NA	NA
33782	Siberian elm	Ulmus pumila	Colorado Springs	Colorado	-104.8480405	38.83547182	NA	introduced	NA	ColoradoSprings	NA	NA	NA	NA	NA	NA	NA	NA	NA	NA	NA	NA	NA	NA	NA	NA	NA
63708	Siberian elm	Ulmus pumila	Colorado Springs	Colorado	-104.8531191	38.83813374	NA	introduced	NA	ColoradoSprings	NA	NA	NA	NA	NA	NA	NA	NA	NA	NA	NA	NA	NA	NA	NA	NA	NA
101582	Blue spruce	Picea pungens	Colorado Springs	Colorado	-104.7676019	38.80937006	NA	naturally_occurring	NA	ColoradoSprings	NA	NA	NA	NA	NA	NA	NA	NA	NA	NA	NA	NA	NA	NA	NA	NA	NA
215972	Green ash	Fraxinus pennsylvanica	Colorado Springs	Colorado	-104.750504	38.79357293	43.18	introduced	30.48 to 45.72 cm	ColoradoSprings	NA	NA	NA	NA	NA	NA	NA	NA	NA	NA	NA	NA	NA	NA	NA	NA	NA
68284	Green ash	Fraxinus pennsylvanica	Colorado Springs	Colorado	-104.7385401	38.80162125	NA	introduced	NA	ColoradoSprings	NA	NA	NA	NA	NA	NA	NA	NA	NA	NA	NA	NA	NA	NA	NA	NA	NA
95398	Honeylocust	Gleditsia triacanthos	Colorado Springs	Colorado	-104.8762045	38.93516357	NA	introduced	NA	ColoradoSprings	NA	NA	NA	NA	NA	NA	NA	NA	NA	NA	NA	NA	NA	NA	NA	NA	NA
53139	NA	NA	Colorado Springs	Colorado	-104.8347759	38.85709564	NA	no_info	NA	ColoradoSprings	NA	NA	NA	NA	NA	NA	NA	NA	NA	NA	NA	NA	NA	NA	NA	NA	NA
96287	NA	NA	Colorado Springs	Colorado	-104.8288868	38.8528191	NA	no_info	NA	ColoradoSprings	NA	NA	NA	NA	NA	NA	NA	NA	NA	NA	NA	NA	NA	NA	NA	NA	NA
83025	NA	NA	Colorado Springs	Colorado	-104.8302292	38.84886562	NA	no_info	NA	ColoradoSprings	NA	NA	NA	NA	NA	NA	NA	NA	NA	NA	NA	NA	NA	NA	NA	NA	NA
51793	Siberian elm	Ulmus pumila	Colorado Springs	Colorado	-104.8463547	38.83458058	NA	introduced	NA	ColoradoSprings	NA	NA	NA	NA	NA	NA	NA	NA	NA	NA	NA	NA	NA	NA	NA	NA	NA
87824	NA	NA	Colorado Springs	Colorado	-104.7467391	38.87936888	NA	no_info	NA	ColoradoSprings	NA	NA	NA	NA	NA	NA	NA	NA	NA	NA	NA	NA	NA	NA	NA	NA	NA
11360	Rocky mtn juniper	NA	Colorado Springs	Colorado	-104.8828137	38.87792601	NA	no_info	NA	ColoradoSprings	NA	NA	NA	NA	NA	NA	NA	NA	NA	NA	NA	NA	NA	NA	NA	NA	NA
90996	NA	NA	Colorado Springs	Colorado	-104.7428633	38.89042755	NA	no_info	NA	ColoradoSprings	NA	NA	NA	NA	NA	NA	NA	NA	NA	NA	NA	NA	NA	NA	NA	NA	NA
214682	Green ash	Fraxinus pennsylvanica	Colorado Springs	Colorado	-104.8109213	38.85562408	68.58	introduced	60.96 to 76.2 cm	ColoradoSprings	NA	NA	NA	NA	NA	NA	NA	NA	NA	NA	NA	NA	NA	NA	NA	NA	NA
218922	Siberian elm	Ulmus pumila	Colorado Springs	Colorado	-104.826182	38.85549387	55.88	introduced	45.72 to 60.96 cm	ColoradoSprings	NA	NA	NA	NA	NA	NA	NA	NA	NA	NA	NA	NA	NA	NA	NA	NA	NA
4774	NA	NA	Colorado Springs	Colorado	-104.8312874	38.83057349	NA	no_info	NA	ColoradoSprings	NA	NA	NA	NA	NA	NA	NA	NA	NA	NA	NA	NA	NA	NA	NA	NA	NA
76164	Pioneer elm	Ulmus hollandica	Colorado Springs	Colorado	-104.7717614	38.92081782	NA	no_info	NA	ColoradoSprings	NA	NA	NA	NA	NA	NA	NA	NA	NA	NA	NA	NA	NA	NA	NA	NA	NA
218345	Amur maple	Acer ginnala	Colorado Springs	Colorado	-104.8291831	38.85833969	10.16	introduced	0 to 15.24 cm	ColoradoSprings	NA	NA	NA	NA	NA	NA	NA	NA	NA	NA	NA	NA	NA	NA	NA	NA	NA
60651	NA	NA	Colorado Springs	Colorado	-104.8333329	38.85156007	NA	no_info	NA	ColoradoSprings	NA	NA	NA	NA	NA	NA	NA	NA	NA	NA	NA	NA	NA	NA	NA	NA	NA
66561	Ponderosa pine	Pinus ponderosa	Colorado Springs	Colorado	-104.8445758	38.93106319	NA	naturally_occurring	NA	ColoradoSprings	NA	NA	NA	NA	NA	NA	NA	NA	NA	NA	NA	NA	NA	NA	NA	NA	NA
115374	Green ash	Fraxinus pennsylvanica	Colorado Springs	Colorado	-104.8018776	38.82751601	NA	introduced	NA	ColoradoSprings	NA	NA	NA	NA	NA	NA	NA	NA	NA	NA	NA	NA	NA	NA	NA	NA	NA
90870	Rocky mtn juniper	NA	Colorado Springs	Colorado	-104.7976185	38.82835675	NA	no_info	NA	ColoradoSprings	NA	NA	NA	NA	NA	NA	NA	NA	NA	NA	NA	NA	NA	NA	NA	NA	NA
84644	NA	NA	Colorado Springs	Colorado	-104.8221313	38.82522264	NA	no_info	NA	ColoradoSprings	NA	NA	NA	NA	NA	NA	NA	NA	NA	NA	NA	NA	NA	NA	NA	NA	NA
218101	Norway maple	Acer platanoides	Colorado Springs	Colorado	-104.826554	38.85803659	22.86	introduced	15.24 to 30.48 cm	ColoradoSprings	NA	NA	NA	NA	NA	NA	NA	NA	NA	NA	NA	NA	NA	NA	NA	NA	NA
127330	Elm	Ulmus	Colorado Springs	Colorado	-104.8350086	38.84653596	NA	no_info	NA	ColoradoSprings	NA	NA	NA	NA	NA	NA	NA	NA	NA	NA	NA	NA	NA	NA	NA	NA	NA
74669	Green ash	Fraxinus pennsylvanica	Colorado Springs	Colorado	-104.7343529	38.92266651	NA	introduced	NA	ColoradoSprings	NA	NA	NA	NA	NA	NA	NA	NA	NA	NA	NA	NA	NA	NA	NA	NA	NA
133030	Ponderosa pine	Pinus ponderosa	Colorado Springs	Colorado	-104.7356024	38.79158422	NA	naturally_occurring	NA	ColoradoSprings	NA	NA	NA	NA	NA	NA	NA	NA	NA	NA	NA	NA	NA	NA	NA	NA	NA
110965	Rocky mtn juniper	NA	Colorado Springs	Colorado	-104.7970506	38.82789569	NA	no_info	NA	ColoradoSprings	NA	NA	NA	NA	NA	NA	NA	NA	NA	NA	NA	NA	NA	NA	NA	NA	NA
219368	Green ash	Fraxinus pennsylvanica	Colorado Springs	Colorado	-104.8215663	38.85649575	45.72	introduced	30.48 to 45.72 cm	ColoradoSprings	NA	NA	NA	NA	NA	NA	NA	NA	NA	NA	NA	NA	NA	NA	NA	NA	NA
38010	Norway maple	Acer platanoides	Colorado Springs	Colorado	-104.7686033	38.94889612	NA	introduced	NA	ColoradoSprings	NA	NA	NA	NA	NA	NA	NA	NA	NA	NA	NA	NA	NA	NA	NA	NA	NA
214679	Silver maple	Acer saccharinum	Colorado Springs	Colorado	-104.8109459	38.85539478	83.82	introduced	more than 76.2 cm	ColoradoSprings	NA	NA	NA	NA	NA	NA	NA	NA	NA	NA	NA	NA	NA	NA	NA	NA	NA
118903	Cottonwood	Populus	Colorado Springs	Colorado	-104.8700991	38.86345274	NA	no_info	NA	ColoradoSprings	NA	NA	NA	NA	NA	NA	NA	NA	NA	NA	NA	NA	NA	NA	NA	NA	NA
76816	Blue spruce	Picea pungens	Colorado Springs	Colorado	-104.8081967	38.82106376	NA	naturally_occurring	NA	ColoradoSprings	NA	NA	NA	NA	NA	NA	NA	NA	NA	NA	NA	NA	NA	NA	NA	NA	NA
57936	Blue spruce	Picea pungens	Colorado Springs	Colorado	-104.7679291	38.80120911	NA	naturally_occurring	NA	ColoradoSprings	NA	NA	NA	NA	NA	NA	NA	NA	NA	NA	NA	NA	NA	NA	NA	NA	NA
68793	Juniper	Juniperus chinensis	Colorado Springs	Colorado	-104.747839	38.78391197	NA	introduced	NA	ColoradoSprings	NA	NA	NA	NA	NA	NA	NA	NA	NA	NA	NA	NA	NA	NA	NA	NA	NA
13909	NA	NA	Colorado Springs	Colorado	-104.8290626	38.85224403	NA	no_info	NA	ColoradoSprings	NA	NA	NA	NA	NA	NA	NA	NA	NA	NA	NA	NA	NA	NA	NA	NA	NA
215375	Northern red oak	Quercus rubra	Colorado Springs	Colorado	-104.8226769	38.85295284	25.4	introduced	15.24 to 30.48 cm	ColoradoSprings	NA	NA	NA	NA	NA	NA	NA	NA	NA	NA	NA	NA	NA	NA	NA	NA	NA
113306	Juniper	Juniperus chinensis	Colorado Springs	Colorado	-104.803023	38.83977214	NA	introduced	NA	ColoradoSprings	NA	NA	NA	NA	NA	NA	NA	NA	NA	NA	NA	NA	NA	NA	NA	NA	NA
8505	Pinon pine	Pinus edulis	Colorado Springs	Colorado	-104.782659	38.92329009	NA	naturally_occurring	NA	ColoradoSprings	NA	NA	NA	NA	NA	NA	NA	NA	NA	NA	NA	NA	NA	NA	NA	NA	NA
74609	American elm	Ulmus americana	Colorado Springs	Colorado	-104.8297261	38.86186586	NA	introduced	NA	ColoradoSprings	NA	NA	NA	NA	NA	NA	NA	NA	NA	NA	NA	NA	NA	NA	NA	NA	NA
3633	Catalpa	Catalpa	Colorado Springs	Colorado	-104.7098849	38.91339444	NA	no_info	NA	ColoradoSprings	NA	NA	NA	NA	NA	NA	NA	NA	NA	NA	NA	NA	NA	NA	NA	NA	NA
119910	Poplar	Populus	Colorado Springs	Colorado	-104.8288003	38.86200651	NA	no_info	NA	ColoradoSprings	NA	NA	NA	NA	NA	NA	NA	NA	NA	NA	NA	NA	NA	NA	NA	NA	NA
111501	NA	NA	Colorado Springs	Colorado	-104.8120424	38.84257128	NA	no_info	NA	ColoradoSprings	NA	NA	NA	NA	NA	NA	NA	NA	NA	NA	NA	NA	NA	NA	NA	NA	NA
217405	Crabapple	Malus	Colorado Springs	Colorado	-104.813617	38.85408993	2.54	no_info	0 to 15.24 cm	ColoradoSprings	NA	NA	NA	NA	NA	NA	NA	NA	NA	NA	NA	NA	NA	NA	NA	NA	NA
215644	Green ash	Fraxinus pennsylvanica	Colorado Springs	Colorado	-104.7392473	38.79390776	17.78	introduced	15.24 to 30.48 cm	ColoradoSprings	NA	NA	NA	NA	NA	NA	NA	NA	NA	NA	NA	NA	NA	NA	NA	NA	NA
37003	Ponderosa pine	Pinus ponderosa	Colorado Springs	Colorado	-104.8738938	38.90912194	NA	naturally_occurring	NA	ColoradoSprings	NA	NA	NA	NA	NA	NA	NA	NA	NA	NA	NA	NA	NA	NA	NA	NA	NA
42247	NA	NA	Colorado Springs	Colorado	-104.8298811	38.8106407	NA	no_info	NA	ColoradoSprings	NA	NA	NA	NA	NA	NA	NA	NA	NA	NA	NA	NA	NA	NA	NA	NA	NA
218721	American elm	Ulmus americana	Colorado Springs	Colorado	-104.8275589	38.85611575	91.44	introduced	more than 76.2 cm	ColoradoSprings	NA	NA	NA	NA	NA	NA	NA	NA	NA	NA	NA	NA	NA	NA	NA	NA	NA
218638	Green ash	Fraxinus pennsylvanica	Colorado Springs	Colorado	-104.8262102	38.85782633	55.88	introduced	45.72 to 60.96 cm	ColoradoSprings	NA	NA	NA	NA	NA	NA	NA	NA	NA	NA	NA	NA	NA	NA	NA	NA	NA
217333	Ponderosa pine	Pinus ponderosa	Colorado Springs	Colorado	-104.751393	38.80073774	35.56	naturally_occurring	30.48 to 45.72 cm	ColoradoSprings	NA	NA	NA	NA	NA	NA	NA	NA	NA	NA	NA	NA	NA	NA	NA	NA	NA
214909	Norway maple	Acer platanoides	Colorado Springs	Colorado	-104.8173072	38.85374474	38.1	introduced	30.48 to 45.72 cm	ColoradoSprings	NA	NA	NA	NA	NA	NA	NA	NA	NA	NA	NA	NA	NA	NA	NA	NA	NA
39886	Austrian pine	Pinus nigra	Colorado Springs	Colorado	-104.7544042	38.96327217	NA	introduced	NA	ColoradoSprings	NA	NA	NA	NA	NA	NA	NA	NA	NA	NA	NA	NA	NA	NA	NA	NA	NA
216041	Siberian elm	Ulmus pumila	Colorado Springs	Colorado	-104.7444382	38.79528192	10.16	introduced	0 to 15.24 cm	ColoradoSprings	NA	NA	NA	NA	NA	NA	NA	NA	NA	NA	NA	NA	NA	NA	NA	NA	NA
218366	White fir	Abies concolor	Colorado Springs	Colorado	-104.8293339	38.85799051	55.88	naturally_occurring	45.72 to 60.96 cm	ColoradoSprings	NA	NA	NA	NA	NA	NA	NA	NA	NA	NA	NA	NA	NA	NA	NA	NA	NA
101416	NA	NA	Colorado Springs	Colorado	-104.8120061	38.8435684	NA	no_info	NA	ColoradoSprings	NA	NA	NA	NA	NA	NA	NA	NA	NA	NA	NA	NA	NA	NA	NA	NA	NA
43374	Ash	Fraxinus	Colorado Springs	Colorado	-104.806151	38.77642199	NA	no_info	NA	ColoradoSprings	NA	NA	NA	NA	NA	NA	NA	NA	NA	NA	NA	NA	NA	NA	NA	NA	NA
81897	NA	NA	Colorado Springs	Colorado	-104.8291938	38.86044235	NA	no_info	NA	ColoradoSprings	NA	NA	NA	NA	NA	NA	NA	NA	NA	NA	NA	NA	NA	NA	NA	NA	NA
216276	Honeylocust	Gleditsia triacanthos	Colorado Springs	Colorado	-104.7418362	38.79554936	25.4	introduced	15.24 to 30.48 cm	ColoradoSprings	NA	NA	NA	NA	NA	NA	NA	NA	NA	NA	NA	NA	NA	NA	NA	NA	NA
85023	NA	NA	Colorado Springs	Colorado	-104.7830906	38.79146465	NA	no_info	NA	ColoradoSprings	NA	NA	NA	NA	NA	NA	NA	NA	NA	NA	NA	NA	NA	NA	NA	NA	NA
94471	NA	NA	Colorado Springs	Colorado	-104.8310398	38.93426569	NA	no_info	NA	ColoradoSprings	NA	NA	NA	NA	NA	NA	NA	NA	NA	NA	NA	NA	NA	NA	NA	NA	NA
94836	NA	NA	Colorado Springs	Colorado	-104.7289345	38.90250875	NA	no_info	NA	ColoradoSprings	NA	NA	NA	NA	NA	NA	NA	NA	NA	NA	NA	NA	NA	NA	NA	NA	NA
112256	NA	NA	Colorado Springs	Colorado	-104.8143868	38.9061918	NA	no_info	NA	ColoradoSprings	NA	NA	NA	NA	NA	NA	NA	NA	NA	NA	NA	NA	NA	NA	NA	NA	NA
100019	American elm	Ulmus americana	Colorado Springs	Colorado	-104.7999428	38.82288477	NA	introduced	NA	ColoradoSprings	NA	NA	NA	NA	NA	NA	NA	NA	NA	NA	NA	NA	NA	NA	NA	NA	NA
119990	NA	NA	Colorado Springs	Colorado	-104.757426	38.86984169	NA	no_info	NA	ColoradoSprings	NA	NA	NA	NA	NA	NA	NA	NA	NA	NA	NA	NA	NA	NA	NA	NA	NA
219320	Silver maple	Acer saccharinum	Colorado Springs	Colorado	-104.8259642	38.85364229	76.2	introduced	60.96 to 76.2 cm	ColoradoSprings	NA	NA	NA	NA	NA	NA	NA	NA	NA	NA	NA	NA	NA	NA	NA	NA	NA
68541	White fir	Abies concolor	Colorado Springs	Colorado	-104.8269961	38.86464459	NA	naturally_occurring	NA	ColoradoSprings	NA	NA	NA	NA	NA	NA	NA	NA	NA	NA	NA	NA	NA	NA	NA	NA	NA
216178	Northern hackberry	Celtis occidentalis	Colorado Springs	Colorado	-104.8245439	38.86052534	40.64	introduced	30.48 to 45.72 cm	ColoradoSprings	NA	NA	NA	NA	NA	NA	NA	NA	NA	NA	NA	NA	NA	NA	NA	NA	NA
28945	Green ash	Fraxinus pennsylvanica	Colorado Springs	Colorado	-104.8027222	38.82812905	NA	introduced	NA	ColoradoSprings	NA	NA	NA	NA	NA	NA	NA	NA	NA	NA	NA	NA	NA	NA	NA	NA	NA
58419	Crabapple	Malus	Colorado Springs	Colorado	-104.7014796	38.8779012	NA	no_info	NA	ColoradoSprings	NA	NA	NA	NA	NA	NA	NA	NA	NA	NA	NA	NA	NA	NA	NA	NA	NA
219059	Green ash	Fraxinus pennsylvanica	Colorado Springs	Colorado	-104.7477012	38.79194502	35.56	introduced	30.48 to 45.72 cm	ColoradoSprings	NA	NA	NA	NA	NA	NA	NA	NA	NA	NA	NA	NA	NA	NA	NA	NA	NA
91905	Green ash	Fraxinus pennsylvanica	Colorado Springs	Colorado	-104.7961543	38.8280431	NA	introduced	NA	ColoradoSprings	NA	NA	NA	NA	NA	NA	NA	NA	NA	NA	NA	NA	NA	NA	NA	NA	NA
218471	Bur oak	Quercus macrocarpa	Colorado Springs	Colorado	-104.8206011	38.85116902	27.94	introduced	15.24 to 30.48 cm	ColoradoSprings	NA	NA	NA	NA	NA	NA	NA	NA	NA	NA	NA	NA	NA	NA	NA	NA	NA
115704	Spruce	Picea	Colorado Springs	Colorado	-104.8721005	38.86432524	NA	no_info	NA	ColoradoSprings	NA	NA	NA	NA	NA	NA	NA	NA	NA	NA	NA	NA	NA	NA	NA	NA	NA
219118	Green ash	Fraxinus pennsylvanica	Colorado Springs	Colorado	-104.823909	38.85748915	53.34	introduced	45.72 to 60.96 cm	ColoradoSprings	NA	NA	NA	NA	NA	NA	NA	NA	NA	NA	NA	NA	NA	NA	NA	NA	NA
19352	Ponderosa pine	Pinus ponderosa	Colorado Springs	Colorado	-104.7980493	38.82696871	NA	naturally_occurring	NA	ColoradoSprings	NA	NA	NA	NA	NA	NA	NA	NA	NA	NA	NA	NA	NA	NA	NA	NA	NA
136876	Crabapple	Malus	Colorado Springs	Colorado	-104.7893066	38.84913359	NA	no_info	NA	ColoradoSprings	NA	NA	NA	NA	NA	NA	NA	NA	NA	NA	NA	NA	NA	NA	NA	NA	NA
124176	NA	NA	Colorado Springs	Colorado	-104.7851976	38.79144281	NA	no_info	NA	ColoradoSprings	NA	NA	NA	NA	NA	NA	NA	NA	NA	NA	NA	NA	NA	NA	NA	NA	NA
216850	Siberian elm	Ulmus pumila	Colorado Springs	Colorado	-104.7478258	38.79849629	10.16	introduced	0 to 15.24 cm	ColoradoSprings	NA	NA	NA	NA	NA	NA	NA	NA	NA	NA	NA	NA	NA	NA	NA	NA	NA
235784	NA	NA	Colorado Springs	Colorado	-104.829743	38.8821906	NA	no_info	NA	ColoradoSprings	NA	NA	NA	NA	NA	NA	NA	NA	NA	NA	NA	NA	NA	NA	NA	NA	NA
131765	American elm	Ulmus americana	Colorado Springs	Colorado	-104.8296951	38.86195825	NA	introduced	NA	ColoradoSprings	NA	NA	NA	NA	NA	NA	NA	NA	NA	NA	NA	NA	NA	NA	NA	NA	NA
216218	Silver maple	Acer saccharinum	Colorado Springs	Colorado	-104.7482912	38.7958201	12.7	introduced	0 to 15.24 cm	ColoradoSprings	NA	NA	NA	NA	NA	NA	NA	NA	NA	NA	NA	NA	NA	NA	NA	NA	NA
23922	Green ash	Fraxinus pennsylvanica	Colorado Springs	Colorado	-104.8201546	38.86391667	NA	introduced	NA	ColoradoSprings	NA	NA	NA	NA	NA	NA	NA	NA	NA	NA	NA	NA	NA	NA	NA	NA	NA
17200	Silver maple	Acer saccharinum	Colorado Springs	Colorado	-104.8025979	38.88292424	NA	introduced	NA	ColoradoSprings	NA	NA	NA	NA	NA	NA	NA	NA	NA	NA	NA	NA	NA	NA	NA	NA	NA
112776	Honeylocust	Gleditsia triacanthos	Colorado Springs	Colorado	-104.796463	38.92271513	NA	introduced	NA	ColoradoSprings	NA	NA	NA	NA	NA	NA	NA	NA	NA	NA	NA	NA	NA	NA	NA	NA	NA
136860	Pinon pine	Pinus edulis	Colorado Springs	Colorado	-104.8296953	38.84451535	NA	naturally_occurring	NA	ColoradoSprings	NA	NA	NA	NA	NA	NA	NA	NA	NA	NA	NA	NA	NA	NA	NA	NA	NA
217183	Norway maple	Acer platanoides	Colorado Springs	Colorado	-104.743161	38.79404705	27.94	introduced	15.24 to 30.48 cm	ColoradoSprings	NA	NA	NA	NA	NA	NA	NA	NA	NA	NA	NA	NA	NA	NA	NA	NA	NA
215131	Silver maple	Acer saccharinum	Colorado Springs	Colorado	-104.8132262	38.85898397	91.44	introduced	more than 76.2 cm	ColoradoSprings	NA	NA	NA	NA	NA	NA	NA	NA	NA	NA	NA	NA	NA	NA	NA	NA	NA
74720	NA	NA	Colorado Springs	Colorado	-104.8291742	38.84171596	NA	no_info	NA	ColoradoSprings	NA	NA	NA	NA	NA	NA	NA	NA	NA	NA	NA	NA	NA	NA	NA	NA	NA
31016	Swamp white oak	Quercus bicolor	Colorado Springs	Colorado	-104.7241845	38.94726683	NA	introduced	NA	ColoradoSprings	NA	NA	NA	NA	NA	NA	NA	NA	NA	NA	NA	NA	NA	NA	NA	NA	NA
1102	Japanese lilac	Syringa reticulata	Colorado Springs	Colorado	-104.828342	38.86181187	NA	introduced	NA	ColoradoSprings	NA	NA	NA	NA	NA	NA	NA	NA	NA	NA	NA	NA	NA	NA	NA	NA	NA
52205	Norway maple	Acer platanoides	Colorado Springs	Colorado	-104.7618267	38.81691368	NA	introduced	NA	ColoradoSprings	NA	NA	NA	NA	NA	NA	NA	NA	NA	NA	NA	NA	NA	NA	NA	NA	NA
7781	NA	NA	Colorado Springs	Colorado	-104.7857931	38.79127469	NA	no_info	NA	ColoradoSprings	NA	NA	NA	NA	NA	NA	NA	NA	NA	NA	NA	NA	NA	NA	NA	NA	NA
216565	Silver maple	Acer saccharinum	Colorado Springs	Colorado	-104.7429103	38.79466139	45.72	introduced	30.48 to 45.72 cm	ColoradoSprings	NA	NA	NA	NA	NA	NA	NA	NA	NA	NA	NA	NA	NA	NA	NA	NA	NA
3934	NA	NA	Colorado Springs	Colorado	-104.7314561	38.87266564	NA	no_info	NA	ColoradoSprings	NA	NA	NA	NA	NA	NA	NA	NA	NA	NA	NA	NA	NA	NA	NA	NA	NA
92981	NA	NA	Colorado Springs	Colorado	-104.8302307	38.84879797	NA	no_info	NA	ColoradoSprings	NA	NA	NA	NA	NA	NA	NA	NA	NA	NA	NA	NA	NA	NA	NA	NA	NA
219355	Rocky mountain juniper	Juniperus scopulorum	Colorado Springs	Colorado	-104.7520053	38.79091276	15.24	naturally_occurring	0 to 15.24 cm	ColoradoSprings	NA	NA	NA	NA	NA	NA	NA	NA	NA	NA	NA	NA	NA	NA	NA	NA	NA
34809	NA	NA	Colorado Springs	Colorado	-104.8327786	38.83105359	NA	no_info	NA	ColoradoSprings	NA	NA	NA	NA	NA	NA	NA	NA	NA	NA	NA	NA	NA	NA	NA	NA	NA
116010	Norway maple	Acer platanoides	Colorado Springs	Colorado	-104.7618822	38.81795938	NA	introduced	NA	ColoradoSprings	NA	NA	NA	NA	NA	NA	NA	NA	NA	NA	NA	NA	NA	NA	NA	NA	NA
113159	Ash	Fraxinus	Colorado Springs	Colorado	-104.8571526	38.84971894	NA	no_info	NA	ColoradoSprings	NA	NA	NA	NA	NA	NA	NA	NA	NA	NA	NA	NA	NA	NA	NA	NA	NA
69954	NA	NA	Colorado Springs	Colorado	-104.7448942	38.87740112	NA	no_info	NA	ColoradoSprings	NA	NA	NA	NA	NA	NA	NA	NA	NA	NA	NA	NA	NA	NA	NA	NA	NA
215364	Silver maple	Acer saccharinum	Colorado Springs	Colorado	-104.8224476	38.85154811	30.48	introduced	15.24 to 30.48 cm	ColoradoSprings	NA	NA	NA	NA	NA	NA	NA	NA	NA	NA	NA	NA	NA	NA	NA	NA	NA
10422	Ponderosa pine	Pinus ponderosa	Colorado Springs	Colorado	-104.7533074	38.90569257	NA	naturally_occurring	NA	ColoradoSprings	NA	NA	NA	NA	NA	NA	NA	NA	NA	NA	NA	NA	NA	NA	NA	NA	NA
11352	NA	NA	Colorado Springs	Colorado	-104.8346232	38.86351429	NA	no_info	NA	ColoradoSprings	NA	NA	NA	NA	NA	NA	NA	NA	NA	NA	NA	NA	NA	NA	NA	NA	NA
218865	Silver maple	Acer saccharinum	Colorado Springs	Colorado	-104.816873	38.85305385	73.66	introduced	60.96 to 76.2 cm	ColoradoSprings	NA	NA	NA	NA	NA	NA	NA	NA	NA	NA	NA	NA	NA	NA	NA	NA	NA
96487	Green ash	Fraxinus pennsylvanica	Colorado Springs	Colorado	-104.7953422	38.82365129	NA	introduced	NA	ColoradoSprings	NA	NA	NA	NA	NA	NA	NA	NA	NA	NA	NA	NA	NA	NA	NA	NA	NA
25122	Ponderosa pine	Pinus ponderosa	Colorado Springs	Colorado	-104.7479195	38.78388552	NA	naturally_occurring	NA	ColoradoSprings	NA	NA	NA	NA	NA	NA	NA	NA	NA	NA	NA	NA	NA	NA	NA	NA	NA
65630	White fir	Abies concolor	Colorado Springs	Colorado	-104.7961761	38.82995748	NA	naturally_occurring	NA	ColoradoSprings	NA	NA	NA	NA	NA	NA	NA	NA	NA	NA	NA	NA	NA	NA	NA	NA	NA
133381	American elm	Ulmus americana	Colorado Springs	Colorado	-104.8219877	38.83772854	NA	introduced	NA	ColoradoSprings	NA	NA	NA	NA	NA	NA	NA	NA	NA	NA	NA	NA	NA	NA	NA	NA	NA
40913	NA	NA	Colorado Springs	Colorado	-104.7539928	38.82129372	NA	no_info	NA	ColoradoSprings	NA	NA	NA	NA	NA	NA	NA	NA	NA	NA	NA	NA	NA	NA	NA	NA	NA
97616	Rocky mtn juniper	NA	Colorado Springs	Colorado	-104.8833381	38.87959747	NA	no_info	NA	ColoradoSprings	NA	NA	NA	NA	NA	NA	NA	NA	NA	NA	NA	NA	NA	NA	NA	NA	NA
134367	Norway maple	Acer platanoides	Colorado Springs	Colorado	-104.7679553	38.85210802	NA	introduced	NA	ColoradoSprings	NA	NA	NA	NA	NA	NA	NA	NA	NA	NA	NA	NA	NA	NA	NA	NA	NA
16398	Hackberry	Celtis occidentalis	Colorado Springs	Colorado	-104.8219318	38.83770575	NA	introduced	NA	ColoradoSprings	NA	NA	NA	NA	NA	NA	NA	NA	NA	NA	NA	NA	NA	NA	NA	NA	NA
217040	Mugo pine	Pinus mugo	Colorado Springs	Colorado	-104.7426295	38.79107597	7.62	introduced	0 to 15.24 cm	ColoradoSprings	NA	NA	NA	NA	NA	NA	NA	NA	NA	NA	NA	NA	NA	NA	NA	NA	NA
127666	NA	NA	Colorado Springs	Colorado	-104.8290565	38.85013719	NA	no_info	NA	ColoradoSprings	NA	NA	NA	NA	NA	NA	NA	NA	NA	NA	NA	NA	NA	NA	NA	NA	NA
64914	Ash	Fraxinus	Colorado Springs	Colorado	-104.8274858	38.83456931	NA	no_info	NA	ColoradoSprings	NA	NA	NA	NA	NA	NA	NA	NA	NA	NA	NA	NA	NA	NA	NA	NA	NA
219108	Green ash	Fraxinus pennsylvanica	Colorado Springs	Colorado	-104.8259407	38.85495925	40.64	introduced	30.48 to 45.72 cm	ColoradoSprings	NA	NA	NA	NA	NA	NA	NA	NA	NA	NA	NA	NA	NA	NA	NA	NA	NA
13572	Rocky mtn juniper	NA	Colorado Springs	Colorado	-104.8816649	38.87607259	NA	no_info	NA	ColoradoSprings	NA	NA	NA	NA	NA	NA	NA	NA	NA	NA	NA	NA	NA	NA	NA	NA	NA
219279	Green ash	Fraxinus pennsylvanica	Colorado Springs	Colorado	-104.818548	38.85694416	60.96	introduced	45.72 to 60.96 cm	ColoradoSprings	NA	NA	NA	NA	NA	NA	NA	NA	NA	NA	NA	NA	NA	NA	NA	NA	NA
71907	Blue spruce	Picea pungens	Colorado Springs	Colorado	-104.8219167	38.83707673	NA	naturally_occurring	NA	ColoradoSprings	NA	NA	NA	NA	NA	NA	NA	NA	NA	NA	NA	NA	NA	NA	NA	NA	NA
52752	Siberian elm	Ulmus pumila	Colorado Springs	Colorado	-104.8540446	38.83872424	NA	introduced	NA	ColoradoSprings	NA	NA	NA	NA	NA	NA	NA	NA	NA	NA	NA	NA	NA	NA	NA	NA	NA
27812	NA	NA	Colorado Springs	Colorado	-104.8314486	38.8588039	NA	no_info	NA	ColoradoSprings	NA	NA	NA	NA	NA	NA	NA	NA	NA	NA	NA	NA	NA	NA	NA	NA	NA
215550	Honeylocust	Gleditsia triacanthos	Colorado Springs	Colorado	-104.7392517	38.79403598	40.64	introduced	30.48 to 45.72 cm	ColoradoSprings	NA	NA	NA	NA	NA	NA	NA	NA	NA	NA	NA	NA	NA	NA	NA	NA	NA
66653	NA	NA	Colorado Springs	Colorado	-104.8287236	38.84951217	NA	no_info	NA	ColoradoSprings	NA	NA	NA	NA	NA	NA	NA	NA	NA	NA	NA	NA	NA	NA	NA	NA	NA
137440	NA	NA	Colorado Springs	Colorado	-104.8341569	38.86391917	NA	no_info	NA	ColoradoSprings	NA	NA	NA	NA	NA	NA	NA	NA	NA	NA	NA	NA	NA	NA	NA	NA	NA
214624	Norway maple	Acer platanoides	Colorado Springs	Colorado	-104.8107062	38.85726404	58.42	introduced	45.72 to 60.96 cm	ColoradoSprings	NA	NA	NA	NA	NA	NA	NA	NA	NA	NA	NA	NA	NA	NA	NA	NA	NA
85929	Hackberry	Celtis occidentalis	Colorado Springs	Colorado	-104.8197854	38.8698363	NA	introduced	NA	ColoradoSprings	NA	NA	NA	NA	NA	NA	NA	NA	NA	NA	NA	NA	NA	NA	NA	NA	NA
57447	Green ash	Fraxinus pennsylvanica	Colorado Springs	Colorado	-104.7644077	38.83318695	NA	introduced	NA	ColoradoSprings	NA	NA	NA	NA	NA	NA	NA	NA	NA	NA	NA	NA	NA	NA	NA	NA	NA
106109	Blue spruce	Picea pungens	Colorado Springs	Colorado	-104.8345422	38.84689342	NA	naturally_occurring	NA	ColoradoSprings	NA	NA	NA	NA	NA	NA	NA	NA	NA	NA	NA	NA	NA	NA	NA	NA	NA
86920	NA	NA	Colorado Springs	Colorado	-104.8703571	38.87172104	NA	no_info	NA	ColoradoSprings	NA	NA	NA	NA	NA	NA	NA	NA	NA	NA	NA	NA	NA	NA	NA	NA	NA
10059	NA	NA	Colorado Springs	Colorado	-104.731404	38.87281788	NA	no_info	NA	ColoradoSprings	NA	NA	NA	NA	NA	NA	NA	NA	NA	NA	NA	NA	NA	NA	NA	NA	NA
77171	NA	NA	Colorado Springs	Colorado	-104.829106	38.86098248	NA	no_info	NA	ColoradoSprings	NA	NA	NA	NA	NA	NA	NA	NA	NA	NA	NA	NA	NA	NA	NA	NA	NA
217000	Pinyon pine	Pinus edulis	Colorado Springs	Colorado	-104.7513604	38.79713572	5.08	naturally_occurring	0 to 15.24 cm	ColoradoSprings	NA	NA	NA	NA	NA	NA	NA	NA	NA	NA	NA	NA	NA	NA	NA	NA	NA
28995	Green ash	Fraxinus pennsylvanica	Colorado Springs	Colorado	-104.8285373	38.86224032	NA	introduced	NA	ColoradoSprings	NA	NA	NA	NA	NA	NA	NA	NA	NA	NA	NA	NA	NA	NA	NA	NA	NA
218419	Northern red oak	Quercus rubra	Colorado Springs	Colorado	-104.8165138	38.85952452	5.08	introduced	0 to 15.24 cm	ColoradoSprings	NA	NA	NA	NA	NA	NA	NA	NA	NA	NA	NA	NA	NA	NA	NA	NA	NA
214748	Green ash	Fraxinus pennsylvanica	Colorado Springs	Colorado	-104.8181415	38.86033593	55.88	introduced	45.72 to 60.96 cm	ColoradoSprings	NA	NA	NA	NA	NA	NA	NA	NA	NA	NA	NA	NA	NA	NA	NA	NA	NA
98798	Norway maple	Acer platanoides	Colorado Springs	Colorado	-104.8025056	38.84019242	NA	introduced	NA	ColoradoSprings	NA	NA	NA	NA	NA	NA	NA	NA	NA	NA	NA	NA	NA	NA	NA	NA	NA
124669	American elm	Ulmus americana	Colorado Springs	Colorado	-104.8036038	38.83315817	NA	introduced	NA	ColoradoSprings	NA	NA	NA	NA	NA	NA	NA	NA	NA	NA	NA	NA	NA	NA	NA	NA	NA
78050	Ash	Fraxinus	Colorado Springs	Colorado	-104.8570679	38.84191622	NA	no_info	NA	ColoradoSprings	NA	NA	NA	NA	NA	NA	NA	NA	NA	NA	NA	NA	NA	NA	NA	NA	NA
235789	NA	NA	Colorado Springs	Colorado	-104.8302381	38.88196758	NA	no_info	NA	ColoradoSprings	NA	NA	NA	NA	NA	NA	NA	NA	NA	NA	NA	NA	NA	NA	NA	NA	NA
99897	Elm	Ulmus	Colorado Springs	Colorado	-104.8205639	38.85463186	NA	no_info	NA	ColoradoSprings	NA	NA	NA	NA	NA	NA	NA	NA	NA	NA	NA	NA	NA	NA	NA	NA	NA
72390	Rocky mtn juniper	NA	Colorado Springs	Colorado	-104.8830618	38.87901097	NA	no_info	NA	ColoradoSprings	NA	NA	NA	NA	NA	NA	NA	NA	NA	NA	NA	NA	NA	NA	NA	NA	NA
34229	Ponderosa pine	Pinus ponderosa	Colorado Springs	Colorado	-104.8258459	38.92104199	NA	naturally_occurring	NA	ColoradoSprings	NA	NA	NA	NA	NA	NA	NA	NA	NA	NA	NA	NA	NA	NA	NA	NA	NA
59735	Honeylocust	Gleditsia triacanthos	Colorado Springs	Colorado	-104.7137454	38.90666904	NA	introduced	NA	ColoradoSprings	NA	NA	NA	NA	NA	NA	NA	NA	NA	NA	NA	NA	NA	NA	NA	NA	NA
62256	Blue spruce	Picea pungens	Colorado Springs	Colorado	-104.7890628	38.84352007	NA	naturally_occurring	NA	ColoradoSprings	NA	NA	NA	NA	NA	NA	NA	NA	NA	NA	NA	NA	NA	NA	NA	NA	NA
214853	Siberian elm	Ulmus pumila	Colorado Springs	Colorado	-104.8133089	38.85362607	58.42	introduced	45.72 to 60.96 cm	ColoradoSprings	NA	NA	NA	NA	NA	NA	NA	NA	NA	NA	NA	NA	NA	NA	NA	NA	NA
29022	Green ash	Fraxinus pennsylvanica	Colorado Springs	Colorado	-104.8013808	38.82505144	NA	introduced	NA	ColoradoSprings	NA	NA	NA	NA	NA	NA	NA	NA	NA	NA	NA	NA	NA	NA	NA	NA	NA
217974	Northern red oak	Quercus rubra	Colorado Springs	Colorado	-104.8207371	38.85152415	7.62	introduced	0 to 15.24 cm	ColoradoSprings	NA	NA	NA	NA	NA	NA	NA	NA	NA	NA	NA	NA	NA	NA	NA	NA	NA
74813	White ash	Fraxinus americana	Colorado Springs	Colorado	-104.8274748	38.86355013	NA	introduced	NA	ColoradoSprings	NA	NA	NA	NA	NA	NA	NA	NA	NA	NA	NA	NA	NA	NA	NA	NA	NA
32254	NA	NA	Colorado Springs	Colorado	-104.8058416	38.78653218	NA	no_info	NA	ColoradoSprings	NA	NA	NA	NA	NA	NA	NA	NA	NA	NA	NA	NA	NA	NA	NA	NA	NA
98124	NA	NA	Colorado Springs	Colorado	-104.7364302	38.94513276	NA	no_info	NA	ColoradoSprings	NA	NA	NA	NA	NA	NA	NA	NA	NA	NA	NA	NA	NA	NA	NA	NA	NA
79800	NA	NA	Colorado Springs	Colorado	-104.7583624	38.9280979	NA	no_info	NA	ColoradoSprings	NA	NA	NA	NA	NA	NA	NA	NA	NA	NA	NA	NA	NA	NA	NA	NA	NA
41245	Ponderosa pine	Pinus ponderosa	Colorado Springs	Colorado	-104.7980672	38.82247333	NA	naturally_occurring	NA	ColoradoSprings	NA	NA	NA	NA	NA	NA	NA	NA	NA	NA	NA	NA	NA	NA	NA	NA	NA
105960	Ponderosa pine	Pinus ponderosa	Colorado Springs	Colorado	-104.8294007	38.84468225	NA	naturally_occurring	NA	ColoradoSprings	NA	NA	NA	NA	NA	NA	NA	NA	NA	NA	NA	NA	NA	NA	NA	NA	NA
219626	Eastern redbud	Cercis canadensis	Colorado Springs	Colorado	-104.8191159	38.85200034	7.62	introduced	0 to 15.24 cm	ColoradoSprings	NA	NA	NA	NA	NA	NA	NA	NA	NA	NA	NA	NA	NA	NA	NA	NA	NA
865	Blue spruce	Picea pungens	Colorado Springs	Colorado	-104.7784431	38.96484535	NA	naturally_occurring	NA	ColoradoSprings	NA	NA	NA	NA	NA	NA	NA	NA	NA	NA	NA	NA	NA	NA	NA	NA	NA
4394	NA	NA	Colorado Springs	Colorado	-104.7831311	38.79322259	NA	no_info	NA	ColoradoSprings	NA	NA	NA	NA	NA	NA	NA	NA	NA	NA	NA	NA	NA	NA	NA	NA	NA
94477	English oak	Quercus robur	Colorado Springs	Colorado	-104.8013269	38.87074813	NA	introduced	NA	ColoradoSprings	NA	NA	NA	NA	NA	NA	NA	NA	NA	NA	NA	NA	NA	NA	NA	NA	NA
103398	Pinon pine	Pinus edulis	Colorado Springs	Colorado	-104.7712978	38.89432534	NA	naturally_occurring	NA	ColoradoSprings	NA	NA	NA	NA	NA	NA	NA	NA	NA	NA	NA	NA	NA	NA	NA	NA	NA
219220	Siberian elm	Ulmus pumila	Colorado Springs	Colorado	-104.8186331	38.85996817	81.28	introduced	more than 76.2 cm	ColoradoSprings	NA	NA	NA	NA	NA	NA	NA	NA	NA	NA	NA	NA	NA	NA	NA	NA	NA
17663	NA	NA	Colorado Springs	Colorado	-104.7828205	38.79004055	NA	no_info	NA	ColoradoSprings	NA	NA	NA	NA	NA	NA	NA	NA	NA	NA	NA	NA	NA	NA	NA	NA	NA
53240	Linden	Tilia	Colorado Springs	Colorado	-104.8072529	38.82094441	NA	no_info	NA	ColoradoSprings	NA	NA	NA	NA	NA	NA	NA	NA	NA	NA	NA	NA	NA	NA	NA	NA	NA
11056	Ponderosa pine	Pinus ponderosa	Colorado Springs	Colorado	-104.8026953	38.82908583	NA	naturally_occurring	NA	ColoradoSprings	NA	NA	NA	NA	NA	NA	NA	NA	NA	NA	NA	NA	NA	NA	NA	NA	NA
70867	Ponderosa pine	Pinus ponderosa	Colorado Springs	Colorado	-104.8016639	38.83080438	NA	naturally_occurring	NA	ColoradoSprings	NA	NA	NA	NA	NA	NA	NA	NA	NA	NA	NA	NA	NA	NA	NA	NA	NA
95574	Northern red oak	Quercus rubra	Colorado Springs	Colorado	-104.8669891	38.94648253	NA	introduced	NA	ColoradoSprings	NA	NA	NA	NA	NA	NA	NA	NA	NA	NA	NA	NA	NA	NA	NA	NA	NA
29157	Ponderosa pine	Pinus ponderosa	Colorado Springs	Colorado	-104.8502104	38.94152619	NA	naturally_occurring	NA	ColoradoSprings	NA	NA	NA	NA	NA	NA	NA	NA	NA	NA	NA	NA	NA	NA	NA	NA	NA
98315	NA	NA	Colorado Springs	Colorado	-104.8144364	38.90313719	NA	no_info	NA	ColoradoSprings	NA	NA	NA	NA	NA	NA	NA	NA	NA	NA	NA	NA	NA	NA	NA	NA	NA
11272	NA	NA	Colorado Springs	Colorado	-104.8281505	38.85160312	NA	no_info	NA	ColoradoSprings	NA	NA	NA	NA	NA	NA	NA	NA	NA	NA	NA	NA	NA	NA	NA	NA	NA
216622	Green ash	Fraxinus pennsylvanica	Colorado Springs	Colorado	-104.7349763	38.80123615	38.1	introduced	30.48 to 45.72 cm	ColoradoSprings	NA	NA	NA	NA	NA	NA	NA	NA	NA	NA	NA	NA	NA	NA	NA	NA	NA
93399	Pinon pine	Pinus edulis	Colorado Springs	Colorado	-104.748286	38.78470873	NA	naturally_occurring	NA	ColoradoSprings	NA	NA	NA	NA	NA	NA	NA	NA	NA	NA	NA	NA	NA	NA	NA	NA	NA
87840	Russian olive	Elaeagnus angustifolia	Colorado Springs	Colorado	-104.8013787	38.83303472	NA	introduced	NA	ColoradoSprings	NA	NA	NA	NA	NA	NA	NA	NA	NA	NA	NA	NA	NA	NA	NA	NA	NA
134479	NA	NA	Colorado Springs	Colorado	-104.7515187	38.82939621	NA	no_info	NA	ColoradoSprings	NA	NA	NA	NA	NA	NA	NA	NA	NA	NA	NA	NA	NA	NA	NA	NA	NA
22539	American linden	Tilia americana	Colorado Springs	Colorado	-104.8271917	38.84458796	NA	introduced	NA	ColoradoSprings	NA	NA	NA	NA	NA	NA	NA	NA	NA	NA	NA	NA	NA	NA	NA	NA	NA
138682	NA	NA	Colorado Springs	Colorado	-104.7529669	38.82098231	NA	no_info	NA	ColoradoSprings	NA	NA	NA	NA	NA	NA	NA	NA	NA	NA	NA	NA	NA	NA	NA	NA	NA
130863	NA	NA	Colorado Springs	Colorado	-104.8138671	38.90622985	NA	no_info	NA	ColoradoSprings	NA	NA	NA	NA	NA	NA	NA	NA	NA	NA	NA	NA	NA	NA	NA	NA	NA
49230	NA	NA	Colorado Springs	Colorado	-104.7840431	38.79185099	NA	no_info	NA	ColoradoSprings	NA	NA	NA	NA	NA	NA	NA	NA	NA	NA	NA	NA	NA	NA	NA	NA	NA
138562	Green ash	Fraxinus pennsylvanica	Colorado Springs	Colorado	-104.7773704	38.90707857	NA	introduced	NA	ColoradoSprings	NA	NA	NA	NA	NA	NA	NA	NA	NA	NA	NA	NA	NA	NA	NA	NA	NA
216935	Siberian elm	Ulmus pumila	Colorado Springs	Colorado	-104.7479325	38.79936758	7.62	introduced	0 to 15.24 cm	ColoradoSprings	NA	NA	NA	NA	NA	NA	NA	NA	NA	NA	NA	NA	NA	NA	NA	NA	NA
48808	NA	NA	Colorado Springs	Colorado	-104.81329	38.84010758	NA	no_info	NA	ColoradoSprings	NA	NA	NA	NA	NA	NA	NA	NA	NA	NA	NA	NA	NA	NA	NA	NA	NA
87900	Bur oak	Quercus macrocarpa	Colorado Springs	Colorado	-104.8747828	38.93419902	NA	introduced	NA	ColoradoSprings	NA	NA	NA	NA	NA	NA	NA	NA	NA	NA	NA	NA	NA	NA	NA	NA	NA
37233	Pinon pine	Pinus edulis	Colorado Springs	Colorado	-104.7856707	38.92471202	NA	naturally_occurring	NA	ColoradoSprings	NA	NA	NA	NA	NA	NA	NA	NA	NA	NA	NA	NA	NA	NA	NA	NA	NA
39951	NA	NA	Colorado Springs	Colorado	-104.7641651	38.90597631	NA	no_info	NA	ColoradoSprings	NA	NA	NA	NA	NA	NA	NA	NA	NA	NA	NA	NA	NA	NA	NA	NA	NA
63945	Ponderosa pine	Pinus ponderosa	Colorado Springs	Colorado	-104.8010373	38.83188995	NA	naturally_occurring	NA	ColoradoSprings	NA	NA	NA	NA	NA	NA	NA	NA	NA	NA	NA	NA	NA	NA	NA	NA	NA
42981	NA	NA	Colorado Springs	Colorado	-104.8286343	38.8523795	NA	no_info	NA	ColoradoSprings	NA	NA	NA	NA	NA	NA	NA	NA	NA	NA	NA	NA	NA	NA	NA	NA	NA
2772	NA	NA	Colorado Springs	Colorado	-104.8729294	38.87309048	NA	no_info	NA	ColoradoSprings	NA	NA	NA	NA	NA	NA	NA	NA	NA	NA	NA	NA	NA	NA	NA	NA	NA
95669	NA	NA	Colorado Springs	Colorado	-104.830837	38.85770752	NA	no_info	NA	ColoradoSprings	NA	NA	NA	NA	NA	NA	NA	NA	NA	NA	NA	NA	NA	NA	NA	NA	NA
31060	White ash	Fraxinus americana	Colorado Springs	Colorado	-104.8279818	38.86163328	NA	introduced	NA	ColoradoSprings	NA	NA	NA	NA	NA	NA	NA	NA	NA	NA	NA	NA	NA	NA	NA	NA	NA
92036	Pinon pine	Pinus edulis	Colorado Springs	Colorado	-104.7952729	38.827538	NA	naturally_occurring	NA	ColoradoSprings	NA	NA	NA	NA	NA	NA	NA	NA	NA	NA	NA	NA	NA	NA	NA	NA	NA
90720	Ash	Fraxinus	Colorado Springs	Colorado	-104.7665305	38.94797475	NA	no_info	NA	ColoradoSprings	NA	NA	NA	NA	NA	NA	NA	NA	NA	NA	NA	NA	NA	NA	NA	NA	NA
25536	Green ash	Fraxinus pennsylvanica	Colorado Springs	Colorado	-104.8031311	38.82840849	NA	introduced	NA	ColoradoSprings	NA	NA	NA	NA	NA	NA	NA	NA	NA	NA	NA	NA	NA	NA	NA	NA	NA
216042	Arborvitae	Thuja	Colorado Springs	Colorado	-104.7477199	38.79540056	10.16	no_info	0 to 15.24 cm	ColoradoSprings	NA	NA	NA	NA	NA	NA	NA	NA	NA	NA	NA	NA	NA	NA	NA	NA	NA
10672	Austrian pine	Pinus nigra	Colorado Springs	Colorado	-104.8061255	38.77663271	NA	introduced	NA	ColoradoSprings	NA	NA	NA	NA	NA	NA	NA	NA	NA	NA	NA	NA	NA	NA	NA	NA	NA
29588	NA	NA	Colorado Springs	Colorado	-104.83418	38.8690211	NA	no_info	NA	ColoradoSprings	NA	NA	NA	NA	NA	NA	NA	NA	NA	NA	NA	NA	NA	NA	NA	NA	NA
42108	NA	NA	Colorado Springs	Colorado	-104.8293043	38.86167023	NA	no_info	NA	ColoradoSprings	NA	NA	NA	NA	NA	NA	NA	NA	NA	NA	NA	NA	NA	NA	NA	NA	NA
26263	NA	NA	Colorado Springs	Colorado	-104.7869176	38.79332257	NA	no_info	NA	ColoradoSprings	NA	NA	NA	NA	NA	NA	NA	NA	NA	NA	NA	NA	NA	NA	NA	NA	NA
73046	Elm	Ulmus	Colorado Springs	Colorado	-104.8349312	38.84687581	NA	no_info	NA	ColoradoSprings	NA	NA	NA	NA	NA	NA	NA	NA	NA	NA	NA	NA	NA	NA	NA	NA	NA
134161	NA	NA	Colorado Springs	Colorado	-104.8321162	38.85902327	NA	no_info	NA	ColoradoSprings	NA	NA	NA	NA	NA	NA	NA	NA	NA	NA	NA	NA	NA	NA	NA	NA	NA
214858	Littleleaf linden	Tilia cordata	Colorado Springs	Colorado	-104.8142385	38.8536499	15.24	introduced	0 to 15.24 cm	ColoradoSprings	NA	NA	NA	NA	NA	NA	NA	NA	NA	NA	NA	NA	NA	NA	NA	NA	NA
218906	Rocky mountain juniper	Juniperus scopulorum	Colorado Springs	Colorado	-104.7452545	38.79147056	7.62	naturally_occurring	0 to 15.24 cm	ColoradoSprings	NA	NA	NA	NA	NA	NA	NA	NA	NA	NA	NA	NA	NA	NA	NA	NA	NA
216070	Douglas fir	Pseudotsuga menziesii	Colorado Springs	Colorado	-104.7463506	38.79704	25.4	naturally_occurring	15.24 to 30.48 cm	ColoradoSprings	NA	NA	NA	NA	NA	NA	NA	NA	NA	NA	NA	NA	NA	NA	NA	NA	NA
102804	Blue spruce	Picea pungens	Colorado Springs	Colorado	-104.7434928	38.95154399	NA	naturally_occurring	NA	ColoradoSprings	NA	NA	NA	NA	NA	NA	NA	NA	NA	NA	NA	NA	NA	NA	NA	NA	NA
114194	Green ash	Fraxinus pennsylvanica	Colorado Springs	Colorado	-104.8018307	38.82809408	NA	introduced	NA	ColoradoSprings	NA	NA	NA	NA	NA	NA	NA	NA	NA	NA	NA	NA	NA	NA	NA	NA	NA
71243	Ponderosa pine	Pinus ponderosa	Colorado Springs	Colorado	-104.8702937	38.86282358	NA	naturally_occurring	NA	ColoradoSprings	NA	NA	NA	NA	NA	NA	NA	NA	NA	NA	NA	NA	NA	NA	NA	NA	NA
117718	Green ash	Fraxinus pennsylvanica	Colorado Springs	Colorado	-104.7478746	38.7839656	NA	introduced	NA	ColoradoSprings	NA	NA	NA	NA	NA	NA	NA	NA	NA	NA	NA	NA	NA	NA	NA	NA	NA
217650	Siberian elm	Ulmus pumila	Colorado Springs	Colorado	-104.813682	38.85761688	76.2	introduced	60.96 to 76.2 cm	ColoradoSprings	NA	NA	NA	NA	NA	NA	NA	NA	NA	NA	NA	NA	NA	NA	NA	NA	NA
230835	NA	NA	Colorado Springs	Colorado	-104.8206295	38.85355819	NA	no_info	NA	ColoradoSprings	NA	NA	NA	NA	NA	NA	NA	NA	NA	NA	NA	NA	NA	NA	NA	NA	NA
217810	Littleleaf linden	Tilia cordata	Colorado Springs	Colorado	-104.8244408	38.85475769	17.78	introduced	15.24 to 30.48 cm	ColoradoSprings	NA	NA	NA	NA	NA	NA	NA	NA	NA	NA	NA	NA	NA	NA	NA	NA	NA
21758	Green ash	Fraxinus pennsylvanica	Colorado Springs	Colorado	-104.7970186	38.83204701	NA	introduced	NA	ColoradoSprings	NA	NA	NA	NA	NA	NA	NA	NA	NA	NA	NA	NA	NA	NA	NA	NA	NA
59975	NA	NA	Colorado Springs	Colorado	-104.7372208	38.81816036	NA	no_info	NA	ColoradoSprings	NA	NA	NA	NA	NA	NA	NA	NA	NA	NA	NA	NA	NA	NA	NA	NA	NA
43278	Ponderosa pine	Pinus ponderosa	Colorado Springs	Colorado	-104.8289126	38.86043194	NA	naturally_occurring	NA	ColoradoSprings	NA	NA	NA	NA	NA	NA	NA	NA	NA	NA	NA	NA	NA	NA	NA	NA	NA
59820	Green ash	Fraxinus pennsylvanica	Colorado Springs	Colorado	-104.8294411	38.84379922	NA	introduced	NA	ColoradoSprings	NA	NA	NA	NA	NA	NA	NA	NA	NA	NA	NA	NA	NA	NA	NA	NA	NA
120679	Pinon pine	Pinus edulis	Colorado Springs	Colorado	-104.7326865	38.85358451	NA	naturally_occurring	NA	ColoradoSprings	NA	NA	NA	NA	NA	NA	NA	NA	NA	NA	NA	NA	NA	NA	NA	NA	NA
63225	Hackberry	Celtis occidentalis	Colorado Springs	Colorado	-104.7014902	38.87819652	NA	introduced	NA	ColoradoSprings	NA	NA	NA	NA	NA	NA	NA	NA	NA	NA	NA	NA	NA	NA	NA	NA	NA
218603	Northern hackberry	Celtis occidentalis	Colorado Springs	Colorado	-104.8275644	38.85449027	60.96	introduced	45.72 to 60.96 cm	ColoradoSprings	NA	NA	NA	NA	NA	NA	NA	NA	NA	NA	NA	NA	NA	NA	NA	NA	NA
216188	Silver maple	Acer saccharinum	Colorado Springs	Colorado	-104.8253299	38.86055679	66.04	introduced	60.96 to 76.2 cm	ColoradoSprings	NA	NA	NA	NA	NA	NA	NA	NA	NA	NA	NA	NA	NA	NA	NA	NA	NA
57354	Bur oak	Quercus macrocarpa	Colorado Springs	Colorado	-104.7785174	38.86125807	NA	introduced	NA	ColoradoSprings	NA	NA	NA	NA	NA	NA	NA	NA	NA	NA	NA	NA	NA	NA	NA	NA	NA
217145	Crabapple	Malus	Colorado Springs	Colorado	-104.7475191	38.80202009	33.02	no_info	30.48 to 45.72 cm	ColoradoSprings	NA	NA	NA	NA	NA	NA	NA	NA	NA	NA	NA	NA	NA	NA	NA	NA	NA
216960	Arborvitae	Thuja	Colorado Springs	Colorado	-104.7437819	38.80555413	10.16	no_info	0 to 15.24 cm	ColoradoSprings	NA	NA	NA	NA	NA	NA	NA	NA	NA	NA	NA	NA	NA	NA	NA	NA	NA
223648	NA	NA	Colorado Springs	Colorado	-104.7440971	38.85212585	NA	no_info	NA	ColoradoSprings	NA	NA	NA	NA	NA	NA	NA	NA	NA	NA	NA	NA	NA	NA	NA	NA	NA
56358	Northern red oak	Quercus rubra	Colorado Springs	Colorado	-104.7961314	38.92322624	NA	introduced	NA	ColoradoSprings	NA	NA	NA	NA	NA	NA	NA	NA	NA	NA	NA	NA	NA	NA	NA	NA	NA
28216	NA	NA	Colorado Springs	Colorado	-104.7009302	38.92087027	NA	no_info	NA	ColoradoSprings	NA	NA	NA	NA	NA	NA	NA	NA	NA	NA	NA	NA	NA	NA	NA	NA	NA
66554	NA	NA	Colorado Springs	Colorado	-104.812853	38.84154149	NA	no_info	NA	ColoradoSprings	NA	NA	NA	NA	NA	NA	NA	NA	NA	NA	NA	NA	NA	NA	NA	NA	NA
217776	Bur oak	Quercus macrocarpa	Colorado Springs	Colorado	-104.8203392	38.86009918	10.16	introduced	0 to 15.24 cm	ColoradoSprings	NA	NA	NA	NA	NA	NA	NA	NA	NA	NA	NA	NA	NA	NA	NA	NA	NA
7379	Northern red oak	Quercus rubra	Colorado Springs	Colorado	-104.795892	38.82732305	NA	introduced	NA	ColoradoSprings	NA	NA	NA	NA	NA	NA	NA	NA	NA	NA	NA	NA	NA	NA	NA	NA	NA
217242	Silver maple	Acer saccharinum	Colorado Springs	Colorado	-104.7450438	38.80077881	25.4	introduced	15.24 to 30.48 cm	ColoradoSprings	NA	NA	NA	NA	NA	NA	NA	NA	NA	NA	NA	NA	NA	NA	NA	NA	NA
112861	Ponderosa pine	Pinus ponderosa	Colorado Springs	Colorado	-104.8034357	38.82891101	NA	naturally_occurring	NA	ColoradoSprings	NA	NA	NA	NA	NA	NA	NA	NA	NA	NA	NA	NA	NA	NA	NA	NA	NA
93279	Norway maple	Acer platanoides	Colorado Springs	Colorado	-104.7620332	38.81661657	NA	introduced	NA	ColoradoSprings	NA	NA	NA	NA	NA	NA	NA	NA	NA	NA	NA	NA	NA	NA	NA	NA	NA
97141	NA	NA	Colorado Springs	Colorado	-104.8288491	38.86101666	NA	no_info	NA	ColoradoSprings	NA	NA	NA	NA	NA	NA	NA	NA	NA	NA	NA	NA	NA	NA	NA	NA	NA
11852	Siberian elm	Ulmus pumila	Colorado Springs	Colorado	-104.8307251	38.87205597	NA	introduced	NA	ColoradoSprings	NA	NA	NA	NA	NA	NA	NA	NA	NA	NA	NA	NA	NA	NA	NA	NA	NA
55401	NA	NA	Colorado Springs	Colorado	-104.852885	38.84359352	NA	no_info	NA	ColoradoSprings	NA	NA	NA	NA	NA	NA	NA	NA	NA	NA	NA	NA	NA	NA	NA	NA	NA
127254	Ponderosa pine	Pinus ponderosa	Colorado Springs	Colorado	-104.8286945	38.86100943	NA	naturally_occurring	NA	ColoradoSprings	NA	NA	NA	NA	NA	NA	NA	NA	NA	NA	NA	NA	NA	NA	NA	NA	NA
226850	NA	NA	Colorado Springs	Colorado	-104.7608674	38.86884424	NA	no_info	NA	ColoradoSprings	NA	NA	NA	NA	NA	NA	NA	NA	NA	NA	NA	NA	NA	NA	NA	NA	NA
218322	Silver maple	Acer saccharinum	Colorado Springs	Colorado	-104.8148642	38.859937	71.12	introduced	60.96 to 76.2 cm	ColoradoSprings	NA	NA	NA	NA	NA	NA	NA	NA	NA	NA	NA	NA	NA	NA	NA	NA	NA
61500	Ponderosa pine	Pinus ponderosa	Colorado Springs	Colorado	-104.8264997	38.86221899	NA	naturally_occurring	NA	ColoradoSprings	NA	NA	NA	NA	NA	NA	NA	NA	NA	NA	NA	NA	NA	NA	NA	NA	NA
219498	Green ash	Fraxinus pennsylvanica	Colorado Springs	Colorado	-104.8190202	38.85291374	53.34	introduced	45.72 to 60.96 cm	ColoradoSprings	NA	NA	NA	NA	NA	NA	NA	NA	NA	NA	NA	NA	NA	NA	NA	NA	NA
25841	Green ash	Fraxinus pennsylvanica	Colorado Springs	Colorado	-104.8026397	38.82885072	NA	introduced	NA	ColoradoSprings	NA	NA	NA	NA	NA	NA	NA	NA	NA	NA	NA	NA	NA	NA	NA	NA	NA
104946	NA	NA	Colorado Springs	Colorado	-104.7218539	38.78735216	NA	no_info	NA	ColoradoSprings	NA	NA	NA	NA	NA	NA	NA	NA	NA	NA	NA	NA	NA	NA	NA	NA	NA
71431	Green ash	Fraxinus pennsylvanica	Colorado Springs	Colorado	-104.7967051	38.82709567	NA	introduced	NA	ColoradoSprings	NA	NA	NA	NA	NA	NA	NA	NA	NA	NA	NA	NA	NA	NA	NA	NA	NA
32663	Austrian pine	Pinus nigra	Colorado Springs	Colorado	-104.7684022	38.94746218	NA	introduced	NA	ColoradoSprings	NA	NA	NA	NA	NA	NA	NA	NA	NA	NA	NA	NA	NA	NA	NA	NA	NA
125108	Cottonwood	Populus	Colorado Springs	Colorado	-104.8590274	38.91142267	NA	no_info	NA	ColoradoSprings	NA	NA	NA	NA	NA	NA	NA	NA	NA	NA	NA	NA	NA	NA	NA	NA	NA
25663	NA	NA	Colorado Springs	Colorado	-104.8321024	38.83092456	NA	no_info	NA	ColoradoSprings	NA	NA	NA	NA	NA	NA	NA	NA	NA	NA	NA	NA	NA	NA	NA	NA	NA
23237	NA	NA	Colorado Springs	Colorado	-104.829438	38.84947005	NA	no_info	NA	ColoradoSprings	NA	NA	NA	NA	NA	NA	NA	NA	NA	NA	NA	NA	NA	NA	NA	NA	NA
16536	Oak	Quercus	Colorado Springs	Colorado	-104.802685	38.88408051	NA	no_info	NA	ColoradoSprings	NA	NA	NA	NA	NA	NA	NA	NA	NA	NA	NA	NA	NA	NA	NA	NA	NA
219329	Silver maple	Acer saccharinum	Colorado Springs	Colorado	-104.8221673	38.85707135	48.26	introduced	45.72 to 60.96 cm	ColoradoSprings	NA	NA	NA	NA	NA	NA	NA	NA	NA	NA	NA	NA	NA	NA	NA	NA	NA
56707	Norway maple	Acer platanoides	Colorado Springs	Colorado	-104.7814537	38.91429108	NA	introduced	NA	ColoradoSprings	NA	NA	NA	NA	NA	NA	NA	NA	NA	NA	NA	NA	NA	NA	NA	NA	NA
27428	Ponderosa pine	Pinus ponderosa	Colorado Springs	Colorado	-104.8264052	38.86225585	NA	naturally_occurring	NA	ColoradoSprings	NA	NA	NA	NA	NA	NA	NA	NA	NA	NA	NA	NA	NA	NA	NA	NA	NA
35051	NA	NA	Colorado Springs	Colorado	-104.8351105	38.85977953	NA	no_info	NA	ColoradoSprings	NA	NA	NA	NA	NA	NA	NA	NA	NA	NA	NA	NA	NA	NA	NA	NA	NA
25305	NA	NA	Colorado Springs	Colorado	-104.7853114	38.79076536	NA	no_info	NA	ColoradoSprings	NA	NA	NA	NA	NA	NA	NA	NA	NA	NA	NA	NA	NA	NA	NA	NA	NA
219378	Littleleaf linden	Tilia cordata	Colorado Springs	Colorado	-104.8212594	38.85647165	25.4	introduced	15.24 to 30.48 cm	ColoradoSprings	NA	NA	NA	NA	NA	NA	NA	NA	NA	NA	NA	NA	NA	NA	NA	NA	NA
50462	Black walnut	Juglans nigra	Colorado Springs	Colorado	-104.7954362	38.83203343	NA	introduced	NA	ColoradoSprings	NA	NA	NA	NA	NA	NA	NA	NA	NA	NA	NA	NA	NA	NA	NA	NA	NA
18783	Blue spruce	Picea pungens	Colorado Springs	Colorado	-104.8275506	38.8506337	NA	naturally_occurring	NA	ColoradoSprings	NA	NA	NA	NA	NA	NA	NA	NA	NA	NA	NA	NA	NA	NA	NA	NA	NA
23275	Green ash	Fraxinus pennsylvanica	Colorado Springs	Colorado	-104.798351	38.82243626	NA	introduced	NA	ColoradoSprings	NA	NA	NA	NA	NA	NA	NA	NA	NA	NA	NA	NA	NA	NA	NA	NA	NA
101104	Fir douglas	Pseudotsuga menziesii	Colorado Springs	Colorado	-104.8121422	38.87715476	NA	naturally_occurring	NA	ColoradoSprings	NA	NA	NA	NA	NA	NA	NA	NA	NA	NA	NA	NA	NA	NA	NA	NA	NA
215064	Honeylocust	Gleditsia triacanthos	Colorado Springs	Colorado	-104.8173865	38.85755027	22.86	introduced	15.24 to 30.48 cm	ColoradoSprings	NA	NA	NA	NA	NA	NA	NA	NA	NA	NA	NA	NA	NA	NA	NA	NA	NA
118177	Ponderosa pine	Pinus ponderosa	Colorado Springs	Colorado	-104.872034	38.86404715	NA	naturally_occurring	NA	ColoradoSprings	NA	NA	NA	NA	NA	NA	NA	NA	NA	NA	NA	NA	NA	NA	NA	NA	NA
106543	Hawthorn	Crataegus	Colorado Springs	Colorado	-104.7403955	38.80605496	NA	no_info	NA	ColoradoSprings	NA	NA	NA	NA	NA	NA	NA	NA	NA	NA	NA	NA	NA	NA	NA	NA	NA
55826	Pinon pine	Pinus edulis	Colorado Springs	Colorado	-104.7335628	38.85366489	NA	naturally_occurring	NA	ColoradoSprings	NA	NA	NA	NA	NA	NA	NA	NA	NA	NA	NA	NA	NA	NA	NA	NA	NA
46223	Hackberry	Celtis occidentalis	Colorado Springs	Colorado	-104.7854634	38.90516311	NA	introduced	NA	ColoradoSprings	NA	NA	NA	NA	NA	NA	NA	NA	NA	NA	NA	NA	NA	NA	NA	NA	NA
219186	Northern red oak	Quercus rubra	Colorado Springs	Colorado	-104.8187484	38.85775242	15.24	introduced	0 to 15.24 cm	ColoradoSprings	NA	NA	NA	NA	NA	NA	NA	NA	NA	NA	NA	NA	NA	NA	NA	NA	NA
119669	NA	NA	Colorado Springs	Colorado	-104.8152584	38.90417498	NA	no_info	NA	ColoradoSprings	NA	NA	NA	NA	NA	NA	NA	NA	NA	NA	NA	NA	NA	NA	NA	NA	NA
46678	Ash	Fraxinus	Colorado Springs	Colorado	-104.8200871	38.8651066	NA	no_info	NA	ColoradoSprings	NA	NA	NA	NA	NA	NA	NA	NA	NA	NA	NA	NA	NA	NA	NA	NA	NA
106713	Rocky mtn juniper	NA	Colorado Springs	Colorado	-104.8833919	38.87916745	NA	no_info	NA	ColoradoSprings	NA	NA	NA	NA	NA	NA	NA	NA	NA	NA	NA	NA	NA	NA	NA	NA	NA
219139	Honeylocust	Gleditsia triacanthos	Colorado Springs	Colorado	-104.7475347	38.79078521	20.32	introduced	15.24 to 30.48 cm	ColoradoSprings	NA	NA	NA	NA	NA	NA	NA	NA	NA	NA	NA	NA	NA	NA	NA	NA	NA
59969	NA	NA	Colorado Springs	Colorado	-104.8145506	38.83995472	NA	no_info	NA	ColoradoSprings	NA	NA	NA	NA	NA	NA	NA	NA	NA	NA	NA	NA	NA	NA	NA	NA	NA
35319	Ponderosa pine	Pinus ponderosa	Colorado Springs	Colorado	-104.801265	38.83031734	NA	naturally_occurring	NA	ColoradoSprings	NA	NA	NA	NA	NA	NA	NA	NA	NA	NA	NA	NA	NA	NA	NA	NA	NA
135815	NA	NA	Colorado Springs	Colorado	-104.7495865	38.82956351	NA	no_info	NA	ColoradoSprings	NA	NA	NA	NA	NA	NA	NA	NA	NA	NA	NA	NA	NA	NA	NA	NA	NA
28902	Potentilla shrub	Potentilla fruticosa	Colorado Springs	Colorado	-104.7748765	38.95206543	NA	no_info	NA	ColoradoSprings	NA	NA	NA	NA	NA	NA	NA	NA	NA	NA	NA	NA	NA	NA	NA	NA	NA
41341	Cottonwood	Populus	Colorado Springs	Colorado	-104.8277684	38.84018623	NA	no_info	NA	ColoradoSprings	NA	NA	NA	NA	NA	NA	NA	NA	NA	NA	NA	NA	NA	NA	NA	NA	NA
217742	Northern red oak	Quercus rubra	Colorado Springs	Colorado	-104.8203522	38.85867459	10.16	introduced	0 to 15.24 cm	ColoradoSprings	NA	NA	NA	NA	NA	NA	NA	NA	NA	NA	NA	NA	NA	NA	NA	NA	NA
106627	NA	NA	Colorado Springs	Colorado	-104.8289077	38.86099917	NA	no_info	NA	ColoradoSprings	NA	NA	NA	NA	NA	NA	NA	NA	NA	NA	NA	NA	NA	NA	NA	NA	NA
217927	Rocky mountain juniper	Juniperus scopulorum	Colorado Springs	Colorado	-104.8242207	38.85540545	35.56	naturally_occurring	30.48 to 45.72 cm	ColoradoSprings	NA	NA	NA	NA	NA	NA	NA	NA	NA	NA	NA	NA	NA	NA	NA	NA	NA
58502	Ponderosa pine	Pinus ponderosa	Colorado Springs	Colorado	-104.8416035	38.89157663	NA	naturally_occurring	NA	ColoradoSprings	NA	NA	NA	NA	NA	NA	NA	NA	NA	NA	NA	NA	NA	NA	NA	NA	NA
236028	NA	NA	Colorado Springs	Colorado	-104.8054939	38.82041722	NA	no_info	NA	ColoradoSprings	NA	NA	NA	NA	NA	NA	NA	NA	NA	NA	NA	NA	NA	NA	NA	NA	NA
4404	Blue spruce	Picea pungens	Colorado Springs	Colorado	-104.7979278	38.83169898	NA	naturally_occurring	NA	ColoradoSprings	NA	NA	NA	NA	NA	NA	NA	NA	NA	NA	NA	NA	NA	NA	NA	NA	NA
217882	Northern catalpa	Catalpa speciosa	Colorado Springs	Colorado	-104.8155214	38.8525155	53.34	introduced	45.72 to 60.96 cm	ColoradoSprings	NA	NA	NA	NA	NA	NA	NA	NA	NA	NA	NA	NA	NA	NA	NA	NA	NA
138819	NA	NA	Colorado Springs	Colorado	-104.8293144	38.84957462	NA	no_info	NA	ColoradoSprings	NA	NA	NA	NA	NA	NA	NA	NA	NA	NA	NA	NA	NA	NA	NA	NA	NA
137	Northern red oak	Quercus rubra	Colorado Springs	Colorado	-104.7960061	38.83281047	NA	introduced	NA	ColoradoSprings	NA	NA	NA	NA	NA	NA	NA	NA	NA	NA	NA	NA	NA	NA	NA	NA	NA
72045	Blue spruce	Picea pungens	Colorado Springs	Colorado	-104.796989	38.8282129	NA	naturally_occurring	NA	ColoradoSprings	NA	NA	NA	NA	NA	NA	NA	NA	NA	NA	NA	NA	NA	NA	NA	NA	NA
55648	NA	NA	Colorado Springs	Colorado	-104.8342263	38.86670467	NA	no_info	NA	ColoradoSprings	NA	NA	NA	NA	NA	NA	NA	NA	NA	NA	NA	NA	NA	NA	NA	NA	NA
72077	NA	NA	Colorado Springs	Colorado	-104.8174291	38.82275584	NA	no_info	NA	ColoradoSprings	NA	NA	NA	NA	NA	NA	NA	NA	NA	NA	NA	NA	NA	NA	NA	NA	NA
81626	Ponderosa pine	Pinus ponderosa	Colorado Springs	Colorado	-104.8011802	38.82911757	NA	naturally_occurring	NA	ColoradoSprings	NA	NA	NA	NA	NA	NA	NA	NA	NA	NA	NA	NA	NA	NA	NA	NA	NA
215269	Green ash	Fraxinus pennsylvanica	Colorado Springs	Colorado	-104.8219581	38.85906647	43.18	introduced	30.48 to 45.72 cm	ColoradoSprings	NA	NA	NA	NA	NA	NA	NA	NA	NA	NA	NA	NA	NA	NA	NA	NA	NA
94116	Pinon pine	Pinus edulis	Colorado Springs	Colorado	-104.8024676	38.8842581	NA	naturally_occurring	NA	ColoradoSprings	NA	NA	NA	NA	NA	NA	NA	NA	NA	NA	NA	NA	NA	NA	NA	NA	NA
219048	Green ash	Fraxinus pennsylvanica	Colorado Springs	Colorado	-104.8169734	38.85106205	45.72	introduced	30.48 to 45.72 cm	ColoradoSprings	NA	NA	NA	NA	NA	NA	NA	NA	NA	NA	NA	NA	NA	NA	NA	NA	NA
114972	Linden	Tilia	Colorado Springs	Colorado	-104.8660943	38.8474261	NA	no_info	NA	ColoradoSprings	NA	NA	NA	NA	NA	NA	NA	NA	NA	NA	NA	NA	NA	NA	NA	NA	NA
137551	Silver maple	Acer saccharinum	Colorado Springs	Colorado	-104.7704284	38.89416091	NA	introduced	NA	ColoradoSprings	NA	NA	NA	NA	NA	NA	NA	NA	NA	NA	NA	NA	NA	NA	NA	NA	NA
219096	American basswood	Tilia americana	Colorado Springs	Colorado	-104.8256555	38.85506585	43.18	introduced	30.48 to 45.72 cm	ColoradoSprings	NA	NA	NA	NA	NA	NA	NA	NA	NA	NA	NA	NA	NA	NA	NA	NA	NA
217045	Siberian elm	Ulmus pumila	Colorado Springs	Colorado	-104.7449619	38.80167125	73.66	introduced	60.96 to 76.2 cm	ColoradoSprings	NA	NA	NA	NA	NA	NA	NA	NA	NA	NA	NA	NA	NA	NA	NA	NA	NA
132329	Ponderosa pine	Pinus ponderosa	Colorado Springs	Colorado	-104.8718989	38.86392119	NA	naturally_occurring	NA	ColoradoSprings	NA	NA	NA	NA	NA	NA	NA	NA	NA	NA	NA	NA	NA	NA	NA	NA	NA
60844	NA	NA	Colorado Springs	Colorado	-104.7206025	38.78608152	NA	no_info	NA	ColoradoSprings	NA	NA	NA	NA	NA	NA	NA	NA	NA	NA	NA	NA	NA	NA	NA	NA	NA
86034	Hackberry	Celtis occidentalis	Colorado Springs	Colorado	-104.7225105	38.9482679	NA	introduced	NA	ColoradoSprings	NA	NA	NA	NA	NA	NA	NA	NA	NA	NA	NA	NA	NA	NA	NA	NA	NA
109782	NA	NA	Colorado Springs	Colorado	-104.8321898	38.84760398	NA	no_info	NA	ColoradoSprings	NA	NA	NA	NA	NA	NA	NA	NA	NA	NA	NA	NA	NA	NA	NA	NA	NA
83410	NA	NA	Colorado Springs	Colorado	-104.7324288	38.87142458	NA	no_info	NA	ColoradoSprings	NA	NA	NA	NA	NA	NA	NA	NA	NA	NA	NA	NA	NA	NA	NA	NA	NA
129748	NA	NA	Colorado Springs	Colorado	-104.7553186	38.9292012	NA	no_info	NA	ColoradoSprings	NA	NA	NA	NA	NA	NA	NA	NA	NA	NA	NA	NA	NA	NA	NA	NA	NA
10246	NA	NA	Colorado Springs	Colorado	-104.8169848	38.82425944	NA	no_info	NA	ColoradoSprings	NA	NA	NA	NA	NA	NA	NA	NA	NA	NA	NA	NA	NA	NA	NA	NA	NA
226043	NA	NA	Colorado Springs	Colorado	-104.7155794	38.92008085	NA	no_info	NA	ColoradoSprings	NA	NA	NA	NA	NA	NA	NA	NA	NA	NA	NA	NA	NA	NA	NA	NA	NA
107261	NA	NA	Colorado Springs	Colorado	-104.8305741	38.85814505	NA	no_info	NA	ColoradoSprings	NA	NA	NA	NA	NA	NA	NA	NA	NA	NA	NA	NA	NA	NA	NA	NA	NA
100741	Lilac	Syringa	Colorado Springs	Colorado	-104.81324	38.86624462	NA	no_info	NA	ColoradoSprings	NA	NA	NA	NA	NA	NA	NA	NA	NA	NA	NA	NA	NA	NA	NA	NA	NA
48012	NA	NA	Colorado Springs	Colorado	-104.8141181	38.84001057	NA	no_info	NA	ColoradoSprings	NA	NA	NA	NA	NA	NA	NA	NA	NA	NA	NA	NA	NA	NA	NA	NA	NA
47810	Cottonwood	Populus	Colorado Springs	Colorado	-104.7989637	38.82303994	NA	no_info	NA	ColoradoSprings	NA	NA	NA	NA	NA	NA	NA	NA	NA	NA	NA	NA	NA	NA	NA	NA	NA
219397	Silver maple	Acer saccharinum	Colorado Springs	Colorado	-104.8186554	38.85482832	76.2	introduced	60.96 to 76.2 cm	ColoradoSprings	NA	NA	NA	NA	NA	NA	NA	NA	NA	NA	NA	NA	NA	NA	NA	NA	NA
32976	Ponderosa pine	Pinus ponderosa	Colorado Springs	Colorado	-104.8021188	38.88328772	NA	naturally_occurring	NA	ColoradoSprings	NA	NA	NA	NA	NA	NA	NA	NA	NA	NA	NA	NA	NA	NA	NA	NA	NA
216093	Honeylocust	Gleditsia triacanthos	Colorado Springs	Colorado	-104.8240076	38.85886144	10.16	introduced	0 to 15.24 cm	ColoradoSprings	NA	NA	NA	NA	NA	NA	NA	NA	NA	NA	NA	NA	NA	NA	NA	NA	NA
59086	Northern red oak	Quercus rubra	Colorado Springs	Colorado	-104.8111907	38.80138554	NA	introduced	NA	ColoradoSprings	NA	NA	NA	NA	NA	NA	NA	NA	NA	NA	NA	NA	NA	NA	NA	NA	NA
10636	Blue spruce	Picea pungens	Colorado Springs	Colorado	-104.7830686	38.9241486	NA	naturally_occurring	NA	ColoradoSprings	NA	NA	NA	NA	NA	NA	NA	NA	NA	NA	NA	NA	NA	NA	NA	NA	NA
237301	NA	NA	Colorado Springs	Colorado	-104.8275701	38.88865327	NA	no_info	NA	ColoradoSprings	NA	NA	NA	NA	NA	NA	NA	NA	NA	NA	NA	NA	NA	NA	NA	NA	NA
30701	Russian olive	Elaeagnus angustifolia	Colorado Springs	Colorado	-104.7340026	38.85222154	NA	introduced	NA	ColoradoSprings	NA	NA	NA	NA	NA	NA	NA	NA	NA	NA	NA	NA	NA	NA	NA	NA	NA
10305	NA	NA	Colorado Springs	Colorado	-104.7236105	38.78773365	NA	no_info	NA	ColoradoSprings	NA	NA	NA	NA	NA	NA	NA	NA	NA	NA	NA	NA	NA	NA	NA	NA	NA
51468	NA	NA	Colorado Springs	Colorado	-104.8318967	38.83030859	NA	no_info	NA	ColoradoSprings	NA	NA	NA	NA	NA	NA	NA	NA	NA	NA	NA	NA	NA	NA	NA	NA	NA
55417	Scotch pine	Pinus sylvestris	Colorado Springs	Colorado	-104.7439633	38.95126345	NA	introduced	NA	ColoradoSprings	NA	NA	NA	NA	NA	NA	NA	NA	NA	NA	NA	NA	NA	NA	NA	NA	NA
83755	Rocky mtn juniper	NA	Colorado Springs	Colorado	-104.8822768	38.87836197	NA	no_info	NA	ColoradoSprings	NA	NA	NA	NA	NA	NA	NA	NA	NA	NA	NA	NA	NA	NA	NA	NA	NA
34386	Cottonwood	Populus	Colorado Springs	Colorado	-104.8280506	38.86335125	NA	no_info	NA	ColoradoSprings	NA	NA	NA	NA	NA	NA	NA	NA	NA	NA	NA	NA	NA	NA	NA	NA	NA
3147	NA	NA	Colorado Springs	Colorado	-104.7552234	38.92707651	NA	no_info	NA	ColoradoSprings	NA	NA	NA	NA	NA	NA	NA	NA	NA	NA	NA	NA	NA	NA	NA	NA	NA
218803	Green ash	Fraxinus pennsylvanica	Colorado Springs	Colorado	-104.8274316	38.85504668	38.1	introduced	30.48 to 45.72 cm	ColoradoSprings	NA	NA	NA	NA	NA	NA	NA	NA	NA	NA	NA	NA	NA	NA	NA	NA	NA
131131	Hackberry	Celtis occidentalis	Colorado Springs	Colorado	-104.8203802	38.85939854	NA	introduced	NA	ColoradoSprings	NA	NA	NA	NA	NA	NA	NA	NA	NA	NA	NA	NA	NA	NA	NA	NA	NA
83611	Ponderosa pine	Pinus ponderosa	Colorado Springs	Colorado	-104.7015837	38.87764192	NA	naturally_occurring	NA	ColoradoSprings	NA	NA	NA	NA	NA	NA	NA	NA	NA	NA	NA	NA	NA	NA	NA	NA	NA
30562	Ponderosa pine	Pinus ponderosa	Colorado Springs	Colorado	-104.7546062	38.90616563	NA	naturally_occurring	NA	ColoradoSprings	NA	NA	NA	NA	NA	NA	NA	NA	NA	NA	NA	NA	NA	NA	NA	NA	NA
116033	Rocky mtn juniper	NA	Colorado Springs	Colorado	-104.8829552	38.87779082	NA	no_info	NA	ColoradoSprings	NA	NA	NA	NA	NA	NA	NA	NA	NA	NA	NA	NA	NA	NA	NA	NA	NA
16208	NA	NA	Colorado Springs	Colorado	-104.733927	38.87094041	NA	no_info	NA	ColoradoSprings	NA	NA	NA	NA	NA	NA	NA	NA	NA	NA	NA	NA	NA	NA	NA	NA	NA
90923	NA	NA	Colorado Springs	Colorado	-104.8284316	38.85049805	NA	no_info	NA	ColoradoSprings	NA	NA	NA	NA	NA	NA	NA	NA	NA	NA	NA	NA	NA	NA	NA	NA	NA
217617	Green ash	Fraxinus pennsylvanica	Colorado Springs	Colorado	-104.8135844	38.85905041	71.12	introduced	60.96 to 76.2 cm	ColoradoSprings	NA	NA	NA	NA	NA	NA	NA	NA	NA	NA	NA	NA	NA	NA	NA	NA	NA
130029	Siberian elm	Ulmus pumila	Colorado Springs	Colorado	-104.8786225	38.85388645	NA	introduced	NA	ColoradoSprings	NA	NA	NA	NA	NA	NA	NA	NA	NA	NA	NA	NA	NA	NA	NA	NA	NA
35081	Northern red oak	Quercus rubra	Colorado Springs	Colorado	-104.8198878	38.86895479	NA	introduced	NA	ColoradoSprings	NA	NA	NA	NA	NA	NA	NA	NA	NA	NA	NA	NA	NA	NA	NA	NA	NA
235775	NA	NA	Colorado Springs	Colorado	-104.8292799	38.8811891	NA	no_info	NA	ColoradoSprings	NA	NA	NA	NA	NA	NA	NA	NA	NA	NA	NA	NA	NA	NA	NA	NA	NA
103095	NA	NA	Colorado Springs	Colorado	-104.8291159	38.85232742	NA	no_info	NA	ColoradoSprings	NA	NA	NA	NA	NA	NA	NA	NA	NA	NA	NA	NA	NA	NA	NA	NA	NA
135530	American elm	Ulmus americana	Colorado Springs	Colorado	-104.8008944	38.82418151	NA	introduced	NA	ColoradoSprings	NA	NA	NA	NA	NA	NA	NA	NA	NA	NA	NA	NA	NA	NA	NA	NA	NA
217214	Green ash	Fraxinus pennsylvanica	Colorado Springs	Colorado	-104.7485241	38.80044532	35.56	introduced	30.48 to 45.72 cm	ColoradoSprings	NA	NA	NA	NA	NA	NA	NA	NA	NA	NA	NA	NA	NA	NA	NA	NA	NA
122294	NA	NA	Colorado Springs	Colorado	-104.8284149	38.85057632	NA	no_info	NA	ColoradoSprings	NA	NA	NA	NA	NA	NA	NA	NA	NA	NA	NA	NA	NA	NA	NA	NA	NA
24414	Bur oak	Quercus macrocarpa	Colorado Springs	Colorado	-104.7514756	38.82674855	NA	introduced	NA	ColoradoSprings	NA	NA	NA	NA	NA	NA	NA	NA	NA	NA	NA	NA	NA	NA	NA	NA	NA
50612	Cottonwood	Populus	Colorado Springs	Colorado	-104.7428357	38.81511391	NA	no_info	NA	ColoradoSprings	NA	NA	NA	NA	NA	NA	NA	NA	NA	NA	NA	NA	NA	NA	NA	NA	NA
54179	NA	NA	Colorado Springs	Colorado	-104.8315713	38.83057928	NA	no_info	NA	ColoradoSprings	NA	NA	NA	NA	NA	NA	NA	NA	NA	NA	NA	NA	NA	NA	NA	NA	NA
111136	Crabapple	Malus	Colorado Springs	Colorado	-104.859481	38.86463799	NA	no_info	NA	ColoradoSprings	NA	NA	NA	NA	NA	NA	NA	NA	NA	NA	NA	NA	NA	NA	NA	NA	NA
215702	Blue spruce	Picea pungens	Colorado Springs	Colorado	-104.7372796	38.79250169	7.62	naturally_occurring	0 to 15.24 cm	ColoradoSprings	NA	NA	NA	NA	NA	NA	NA	NA	NA	NA	NA	NA	NA	NA	NA	NA	NA
80143	Southwestern white pine	Pinus strobiformis	Colorado Springs	Colorado	-104.8695329	38.84166634	NA	naturally_occurring	NA	ColoradoSprings	NA	NA	NA	NA	NA	NA	NA	NA	NA	NA	NA	NA	NA	NA	NA	NA	NA
218971	Siberian elm	Ulmus pumila	Colorado Springs	Colorado	-104.8255749	38.85662299	45.72	introduced	30.48 to 45.72 cm	ColoradoSprings	NA	NA	NA	NA	NA	NA	NA	NA	NA	NA	NA	NA	NA	NA	NA	NA	NA
219618	Silver maple	Acer saccharinum	Colorado Springs	Colorado	-104.8194444	38.85200236	86.36	introduced	more than 76.2 cm	ColoradoSprings	NA	NA	NA	NA	NA	NA	NA	NA	NA	NA	NA	NA	NA	NA	NA	NA	NA
23210	Ponderosa pine	Pinus ponderosa	Colorado Springs	Colorado	-104.797124	38.92187855	NA	naturally_occurring	NA	ColoradoSprings	NA	NA	NA	NA	NA	NA	NA	NA	NA	NA	NA	NA	NA	NA	NA	NA	NA
125891	American elm	Ulmus americana	Colorado Springs	Colorado	-104.8282958	38.84431773	NA	introduced	NA	ColoradoSprings	NA	NA	NA	NA	NA	NA	NA	NA	NA	NA	NA	NA	NA	NA	NA	NA	NA
215328	Red maple	Acer rubrum	Colorado Springs	Colorado	-104.8228741	38.85770991	5.08	introduced	0 to 15.24 cm	ColoradoSprings	NA	NA	NA	NA	NA	NA	NA	NA	NA	NA	NA	NA	NA	NA	NA	NA	NA
11088	Norway maple	Acer platanoides	Colorado Springs	Colorado	-104.78967	38.84916965	NA	introduced	NA	ColoradoSprings	NA	NA	NA	NA	NA	NA	NA	NA	NA	NA	NA	NA	NA	NA	NA	NA	NA
216570	Norway spruce	Picea abies	Colorado Springs	Colorado	-104.747568	38.79943713	48.26	introduced	45.72 to 60.96 cm	ColoradoSprings	NA	NA	NA	NA	NA	NA	NA	NA	NA	NA	NA	NA	NA	NA	NA	NA	NA
127549	Russian olive	Elaeagnus angustifolia	Colorado Springs	Colorado	-104.7229518	38.86078261	NA	introduced	NA	ColoradoSprings	NA	NA	NA	NA	NA	NA	NA	NA	NA	NA	NA	NA	NA	NA	NA	NA	NA
117741	NA	NA	Colorado Springs	Colorado	-104.7625832	38.81363896	NA	no_info	NA	ColoradoSprings	NA	NA	NA	NA	NA	NA	NA	NA	NA	NA	NA	NA	NA	NA	NA	NA	NA
75089	NA	NA	Colorado Springs	Colorado	-104.8275349	38.83891927	NA	no_info	NA	ColoradoSprings	NA	NA	NA	NA	NA	NA	NA	NA	NA	NA	NA	NA	NA	NA	NA	NA	NA
94636	NA	NA	Colorado Springs	Colorado	-104.7801561	38.95309146	NA	no_info	NA	ColoradoSprings	NA	NA	NA	NA	NA	NA	NA	NA	NA	NA	NA	NA	NA	NA	NA	NA	NA
63208	Kentucky coffeetree	Gymnocladus dioicus	Colorado Springs	Colorado	-104.78879	38.84302953	NA	introduced	NA	ColoradoSprings	NA	NA	NA	NA	NA	NA	NA	NA	NA	NA	NA	NA	NA	NA	NA	NA	NA
134825	Juniper	Juniperus chinensis	Colorado Springs	Colorado	-104.8032486	38.83976494	NA	introduced	NA	ColoradoSprings	NA	NA	NA	NA	NA	NA	NA	NA	NA	NA	NA	NA	NA	NA	NA	NA	NA
37994	NA	NA	Colorado Springs	Colorado	-104.8275437	38.86303754	NA	no_info	NA	ColoradoSprings	NA	NA	NA	NA	NA	NA	NA	NA	NA	NA	NA	NA	NA	NA	NA	NA	NA
51620	NA	NA	Colorado Springs	Colorado	-104.8214515	38.8389499	NA	no_info	NA	ColoradoSprings	NA	NA	NA	NA	NA	NA	NA	NA	NA	NA	NA	NA	NA	NA	NA	NA	NA
81024	Siberian elm	Ulmus pumila	Colorado Springs	Colorado	-104.8061153	38.81984135	NA	introduced	NA	ColoradoSprings	NA	NA	NA	NA	NA	NA	NA	NA	NA	NA	NA	NA	NA	NA	NA	NA	NA
215195	American elm	Ulmus americana	Colorado Springs	Colorado	-104.8187381	38.85916359	91.44	introduced	more than 76.2 cm	ColoradoSprings	NA	NA	NA	NA	NA	NA	NA	NA	NA	NA	NA	NA	NA	NA	NA	NA	NA
13043	Norway maple	Acer platanoides	Colorado Springs	Colorado	-104.8137934	38.86650113	NA	introduced	NA	ColoradoSprings	NA	NA	NA	NA	NA	NA	NA	NA	NA	NA	NA	NA	NA	NA	NA	NA	NA
9945	NA	NA	Colorado Springs	Colorado	-104.7536291	38.82139567	NA	no_info	NA	ColoradoSprings	NA	NA	NA	NA	NA	NA	NA	NA	NA	NA	NA	NA	NA	NA	NA	NA	NA
106430	NA	NA	Colorado Springs	Colorado	-104.8129712	38.90620403	NA	no_info	NA	ColoradoSprings	NA	NA	NA	NA	NA	NA	NA	NA	NA	NA	NA	NA	NA	NA	NA	NA	NA
91273	Green ash	Fraxinus pennsylvanica	Colorado Springs	Colorado	-104.7625041	38.81640355	NA	introduced	NA	ColoradoSprings	NA	NA	NA	NA	NA	NA	NA	NA	NA	NA	NA	NA	NA	NA	NA	NA	NA
226433	NA	NA	Colorado Springs	Colorado	-104.8320559	38.93291665	NA	no_info	NA	ColoradoSprings	NA	NA	NA	NA	NA	NA	NA	NA	NA	NA	NA	NA	NA	NA	NA	NA	NA
20400	Austrian pine	Pinus nigra	Colorado Springs	Colorado	-104.8237292	38.7619386	NA	introduced	NA	ColoradoSprings	NA	NA	NA	NA	NA	NA	NA	NA	NA	NA	NA	NA	NA	NA	NA	NA	NA
220453	NA	NA	Colorado Springs	Colorado	-104.7763452	38.95245842	NA	no_info	NA	ColoradoSprings	NA	NA	NA	NA	NA	NA	NA	NA	NA	NA	NA	NA	NA	NA	NA	NA	NA
77496	Elm	Ulmus	Colorado Springs	Colorado	-104.8282313	38.83352505	NA	no_info	NA	ColoradoSprings	NA	NA	NA	NA	NA	NA	NA	NA	NA	NA	NA	NA	NA	NA	NA	NA	NA
73962	Rocky mtn juniper	NA	Colorado Springs	Colorado	-104.8831286	38.87970156	NA	no_info	NA	ColoradoSprings	NA	NA	NA	NA	NA	NA	NA	NA	NA	NA	NA	NA	NA	NA	NA	NA	NA
2401	Ponderosa pine	Pinus ponderosa	Colorado Springs	Colorado	-104.8023675	38.883497	NA	naturally_occurring	NA	ColoradoSprings	NA	NA	NA	NA	NA	NA	NA	NA	NA	NA	NA	NA	NA	NA	NA	NA	NA
63861	Silver maple	Acer saccharinum	Colorado Springs	Colorado	-104.8735307	38.90890779	NA	introduced	NA	ColoradoSprings	NA	NA	NA	NA	NA	NA	NA	NA	NA	NA	NA	NA	NA	NA	NA	NA	NA
108391	NA	NA	Colorado Springs	Colorado	-104.8032031	38.82649187	NA	no_info	NA	ColoradoSprings	NA	NA	NA	NA	NA	NA	NA	NA	NA	NA	NA	NA	NA	NA	NA	NA	NA
101746	Bur oak	Quercus macrocarpa	Colorado Springs	Colorado	-104.7532966	38.82150568	NA	introduced	NA	ColoradoSprings	NA	NA	NA	NA	NA	NA	NA	NA	NA	NA	NA	NA	NA	NA	NA	NA	NA
41123	NA	NA	Colorado Springs	Colorado	-104.8309567	38.83942718	NA	no_info	NA	ColoradoSprings	NA	NA	NA	NA	NA	NA	NA	NA	NA	NA	NA	NA	NA	NA	NA	NA	NA
17217	Cottonwood	Populus	Colorado Springs	Colorado	-104.8279271	38.86286405	NA	no_info	NA	ColoradoSprings	NA	NA	NA	NA	NA	NA	NA	NA	NA	NA	NA	NA	NA	NA	NA	NA	NA
106950	Russian olive	Elaeagnus angustifolia	Colorado Springs	Colorado	-104.7341416	38.85224355	NA	introduced	NA	ColoradoSprings	NA	NA	NA	NA	NA	NA	NA	NA	NA	NA	NA	NA	NA	NA	NA	NA	NA
124388	NA	NA	Colorado Springs	Colorado	-104.7819489	38.9530158	NA	no_info	NA	ColoradoSprings	NA	NA	NA	NA	NA	NA	NA	NA	NA	NA	NA	NA	NA	NA	NA	NA	NA
33633	NA	NA	Colorado Springs	Colorado	-104.8290857	38.86083281	NA	no_info	NA	ColoradoSprings	NA	NA	NA	NA	NA	NA	NA	NA	NA	NA	NA	NA	NA	NA	NA	NA	NA
8818	Green ash	Fraxinus pennsylvanica	Colorado Springs	Colorado	-104.7983929	38.82219007	NA	introduced	NA	ColoradoSprings	NA	NA	NA	NA	NA	NA	NA	NA	NA	NA	NA	NA	NA	NA	NA	NA	NA
84717	Hackberry	Celtis occidentalis	Colorado Springs	Colorado	-104.8197924	38.86974264	NA	introduced	NA	ColoradoSprings	NA	NA	NA	NA	NA	NA	NA	NA	NA	NA	NA	NA	NA	NA	NA	NA	NA
81966	Scandia juniper	Juniperus sabina	Colorado Springs	Colorado	-104.7094051	38.91337697	NA	introduced	NA	ColoradoSprings	NA	NA	NA	NA	NA	NA	NA	NA	NA	NA	NA	NA	NA	NA	NA	NA	NA
10311	Rocky mtn juniper	NA	Colorado Springs	Colorado	-104.828073	38.84588602	NA	no_info	NA	ColoradoSprings	NA	NA	NA	NA	NA	NA	NA	NA	NA	NA	NA	NA	NA	NA	NA	NA	NA
28614	NA	NA	Colorado Springs	Colorado	-104.8317293	38.85794963	NA	no_info	NA	ColoradoSprings	NA	NA	NA	NA	NA	NA	NA	NA	NA	NA	NA	NA	NA	NA	NA	NA	NA
10520	Blue spruce	Picea pungens	Colorado Springs	Colorado	-104.7854254	38.90496872	NA	naturally_occurring	NA	ColoradoSprings	NA	NA	NA	NA	NA	NA	NA	NA	NA	NA	NA	NA	NA	NA	NA	NA	NA
16403	Apsen	Populus	Colorado Springs	Colorado	-104.7971038	38.82813912	NA	no_info	NA	ColoradoSprings	NA	NA	NA	NA	NA	NA	NA	NA	NA	NA	NA	NA	NA	NA	NA	NA	NA
6983	Ponderosa pine	Pinus ponderosa	Colorado Springs	Colorado	-104.7833983	38.92405787	NA	naturally_occurring	NA	ColoradoSprings	NA	NA	NA	NA	NA	NA	NA	NA	NA	NA	NA	NA	NA	NA	NA	NA	NA
17492	NA	NA	Colorado Springs	Colorado	-104.8315767	38.85817919	NA	no_info	NA	ColoradoSprings	NA	NA	NA	NA	NA	NA	NA	NA	NA	NA	NA	NA	NA	NA	NA	NA	NA
112792	NA	NA	Colorado Springs	Colorado	-104.7777788	38.95120526	NA	no_info	NA	ColoradoSprings	NA	NA	NA	NA	NA	NA	NA	NA	NA	NA	NA	NA	NA	NA	NA	NA	NA
96111	Austrian pine	Pinus nigra	Colorado Springs	Colorado	-104.768102	38.94912051	NA	introduced	NA	ColoradoSprings	NA	NA	NA	NA	NA	NA	NA	NA	NA	NA	NA	NA	NA	NA	NA	NA	NA
55618	Silver maple	Acer saccharinum	Colorado Springs	Colorado	-104.802105	38.88424488	NA	introduced	NA	ColoradoSprings	NA	NA	NA	NA	NA	NA	NA	NA	NA	NA	NA	NA	NA	NA	NA	NA	NA
235730	NA	NA	Colorado Springs	Colorado	-104.8284609	38.88111533	NA	no_info	NA	ColoradoSprings	NA	NA	NA	NA	NA	NA	NA	NA	NA	NA	NA	NA	NA	NA	NA	NA	NA
77706	American linden	Tilia americana	Colorado Springs	Colorado	-104.797378	38.82649943	NA	introduced	NA	ColoradoSprings	NA	NA	NA	NA	NA	NA	NA	NA	NA	NA	NA	NA	NA	NA	NA	NA	NA
112051	NA	NA	Colorado Springs	Colorado	-104.8014139	38.82476927	NA	no_info	NA	ColoradoSprings	NA	NA	NA	NA	NA	NA	NA	NA	NA	NA	NA	NA	NA	NA	NA	NA	NA
112182	White fir	Abies concolor	Colorado Springs	Colorado	-104.7536638	38.82142299	NA	naturally_occurring	NA	ColoradoSprings	NA	NA	NA	NA	NA	NA	NA	NA	NA	NA	NA	NA	NA	NA	NA	NA	NA
100193	NA	NA	Colorado Springs	Colorado	-104.7638747	38.814133	NA	no_info	NA	ColoradoSprings	NA	NA	NA	NA	NA	NA	NA	NA	NA	NA	NA	NA	NA	NA	NA	NA	NA
111794	NA	NA	Colorado Springs	Colorado	-104.8272996	38.84254175	NA	no_info	NA	ColoradoSprings	NA	NA	NA	NA	NA	NA	NA	NA	NA	NA	NA	NA	NA	NA	NA	NA	NA
41464	NA	NA	Colorado Springs	Colorado	-104.8733606	38.87141125	NA	no_info	NA	ColoradoSprings	NA	NA	NA	NA	NA	NA	NA	NA	NA	NA	NA	NA	NA	NA	NA	NA	NA
217842	Bur oak	Quercus macrocarpa	Colorado Springs	Colorado	-104.8151935	38.85381011	10.16	introduced	0 to 15.24 cm	ColoradoSprings	NA	NA	NA	NA	NA	NA	NA	NA	NA	NA	NA	NA	NA	NA	NA	NA	NA
217176	Silver maple	Acer saccharinum	Colorado Springs	Colorado	-104.7531701	38.79983877	45.72	introduced	30.48 to 45.72 cm	ColoradoSprings	NA	NA	NA	NA	NA	NA	NA	NA	NA	NA	NA	NA	NA	NA	NA	NA	NA
25923	Apsen	Populus	Colorado Springs	Colorado	-104.7965362	38.83148737	NA	no_info	NA	ColoradoSprings	NA	NA	NA	NA	NA	NA	NA	NA	NA	NA	NA	NA	NA	NA	NA	NA	NA
219575	Green ash	Fraxinus pennsylvanica	Colorado Springs	Colorado	-104.7474409	38.79380751	38.1	introduced	30.48 to 45.72 cm	ColoradoSprings	NA	NA	NA	NA	NA	NA	NA	NA	NA	NA	NA	NA	NA	NA	NA	NA	NA
99961	Ponderosa pine	Pinus ponderosa	Colorado Springs	Colorado	-104.8005576	38.83175265	NA	naturally_occurring	NA	ColoradoSprings	NA	NA	NA	NA	NA	NA	NA	NA	NA	NA	NA	NA	NA	NA	NA	NA	NA
66565	NA	NA	Colorado Springs	Colorado	-104.7457654	38.87986254	NA	no_info	NA	ColoradoSprings	NA	NA	NA	NA	NA	NA	NA	NA	NA	NA	NA	NA	NA	NA	NA	NA	NA
94335	NA	NA	Colorado Springs	Colorado	-104.8115094	38.8460222	NA	no_info	NA	ColoradoSprings	NA	NA	NA	NA	NA	NA	NA	NA	NA	NA	NA	NA	NA	NA	NA	NA	NA
89292	NA	NA	Colorado Springs	Colorado	-104.8149037	38.90455002	NA	no_info	NA	ColoradoSprings	NA	NA	NA	NA	NA	NA	NA	NA	NA	NA	NA	NA	NA	NA	NA	NA	NA
87027	NA	NA	Colorado Springs	Colorado	-104.7327639	38.87203468	NA	no_info	NA	ColoradoSprings	NA	NA	NA	NA	NA	NA	NA	NA	NA	NA	NA	NA	NA	NA	NA	NA	NA
79685	Ponderosa pine	Pinus ponderosa	Colorado Springs	Colorado	-104.831113	38.75993583	NA	naturally_occurring	NA	ColoradoSprings	NA	NA	NA	NA	NA	NA	NA	NA	NA	NA	NA	NA	NA	NA	NA	NA	NA
91799	Hackberry	Celtis occidentalis	Colorado Springs	Colorado	-104.8435194	38.93036106	NA	introduced	NA	ColoradoSprings	NA	NA	NA	NA	NA	NA	NA	NA	NA	NA	NA	NA	NA	NA	NA	NA	NA
122944	Siberian elm	Ulmus pumila	Colorado Springs	Colorado	-104.8299122	38.86165437	NA	introduced	NA	ColoradoSprings	NA	NA	NA	NA	NA	NA	NA	NA	NA	NA	NA	NA	NA	NA	NA	NA	NA
9205	NA	NA	Colorado Springs	Colorado	-104.7823718	38.79332756	NA	no_info	NA	ColoradoSprings	NA	NA	NA	NA	NA	NA	NA	NA	NA	NA	NA	NA	NA	NA	NA	NA	NA
219572	Siberian elm	Ulmus pumila	Colorado Springs	Colorado	-104.8256558	38.85644868	12.7	introduced	0 to 15.24 cm	ColoradoSprings	NA	NA	NA	NA	NA	NA	NA	NA	NA	NA	NA	NA	NA	NA	NA	NA	NA
185003	NA	NA	Colorado Springs	Colorado	-104.8287525	38.83930481	NA	no_info	NA	ColoradoSprings	NA	NA	NA	NA	NA	NA	NA	NA	NA	NA	NA	NA	NA	NA	NA	NA	NA
218716	Austrian pine	Pinus nigra	Colorado Springs	Colorado	-104.8169581	38.85454866	22.86	introduced	15.24 to 30.48 cm	ColoradoSprings	NA	NA	NA	NA	NA	NA	NA	NA	NA	NA	NA	NA	NA	NA	NA	NA	NA
1369	Rocky mtn juniper	NA	Colorado Springs	Colorado	-104.8816516	38.87595942	NA	no_info	NA	ColoradoSprings	NA	NA	NA	NA	NA	NA	NA	NA	NA	NA	NA	NA	NA	NA	NA	NA	NA
45171	Japanese lilac	Syringa reticulata	Colorado Springs	Colorado	-104.8508239	38.94217867	NA	introduced	NA	ColoradoSprings	NA	NA	NA	NA	NA	NA	NA	NA	NA	NA	NA	NA	NA	NA	NA	NA	NA
91589	Rocky mtn juniper	NA	Colorado Springs	Colorado	-104.8834502	38.87981563	NA	no_info	NA	ColoradoSprings	NA	NA	NA	NA	NA	NA	NA	NA	NA	NA	NA	NA	NA	NA	NA	NA	NA
27547	NA	NA	Colorado Springs	Colorado	-104.8320639	38.82916783	NA	no_info	NA	ColoradoSprings	NA	NA	NA	NA	NA	NA	NA	NA	NA	NA	NA	NA	NA	NA	NA	NA	NA
134731	Littleleaf linden	Tilia cordata	Colorado Springs	Colorado	-104.8002855	38.87174344	NA	introduced	NA	ColoradoSprings	NA	NA	NA	NA	NA	NA	NA	NA	NA	NA	NA	NA	NA	NA	NA	NA	NA
218731	Siberian elm	Ulmus pumila	Colorado Springs	Colorado	-104.8277626	38.85790465	68.58	introduced	60.96 to 76.2 cm	ColoradoSprings	NA	NA	NA	NA	NA	NA	NA	NA	NA	NA	NA	NA	NA	NA	NA	NA	NA
216705	Green ash	Fraxinus pennsylvanica	Colorado Springs	Colorado	-104.7428145	38.78998866	25.4	introduced	15.24 to 30.48 cm	ColoradoSprings	NA	NA	NA	NA	NA	NA	NA	NA	NA	NA	NA	NA	NA	NA	NA	NA	NA
58593	American elm	Ulmus americana	Colorado Springs	Colorado	-104.8001641	38.82785624	NA	introduced	NA	ColoradoSprings	NA	NA	NA	NA	NA	NA	NA	NA	NA	NA	NA	NA	NA	NA	NA	NA	NA
217750	Green ash	Fraxinus pennsylvanica	Colorado Springs	Colorado	-104.8240917	38.85374584	50.8	introduced	45.72 to 60.96 cm	ColoradoSprings	NA	NA	NA	NA	NA	NA	NA	NA	NA	NA	NA	NA	NA	NA	NA	NA	NA
93714	NA	NA	Colorado Springs	Colorado	-104.8314954	38.84617184	NA	no_info	NA	ColoradoSprings	NA	NA	NA	NA	NA	NA	NA	NA	NA	NA	NA	NA	NA	NA	NA	NA	NA
219375	Crabapple	Malus	Colorado Springs	Colorado	-104.8249207	38.85228801	27.94	no_info	15.24 to 30.48 cm	ColoradoSprings	NA	NA	NA	NA	NA	NA	NA	NA	NA	NA	NA	NA	NA	NA	NA	NA	NA
82241	Siberian elm	Ulmus pumila	Colorado Springs	Colorado	-104.8301053	38.86160066	NA	introduced	NA	ColoradoSprings	NA	NA	NA	NA	NA	NA	NA	NA	NA	NA	NA	NA	NA	NA	NA	NA	NA
55473	NA	NA	Colorado Springs	Colorado	-104.8313205	38.82980976	NA	no_info	NA	ColoradoSprings	NA	NA	NA	NA	NA	NA	NA	NA	NA	NA	NA	NA	NA	NA	NA	NA	NA
93015	NA	NA	Colorado Springs	Colorado	-104.8147812	38.90470998	NA	no_info	NA	ColoradoSprings	NA	NA	NA	NA	NA	NA	NA	NA	NA	NA	NA	NA	NA	NA	NA	NA	NA
11754	Rocky mtn juniper	NA	Colorado Springs	Colorado	-104.8833127	38.87941021	NA	no_info	NA	ColoradoSprings	NA	NA	NA	NA	NA	NA	NA	NA	NA	NA	NA	NA	NA	NA	NA	NA	NA
133570	Blue spruce	Picea pungens	Colorado Springs	Colorado	-104.7271038	38.89196597	NA	naturally_occurring	NA	ColoradoSprings	NA	NA	NA	NA	NA	NA	NA	NA	NA	NA	NA	NA	NA	NA	NA	NA	NA
213425	NA	NA	Colorado Springs	Colorado	-104.8030766	38.82655696	NA	no_info	NA	ColoradoSprings	NA	NA	NA	NA	NA	NA	NA	NA	NA	NA	NA	NA	NA	NA	NA	NA	NA
79706	Green ash	Fraxinus pennsylvanica	Colorado Springs	Colorado	-104.8032309	38.82834045	NA	introduced	NA	ColoradoSprings	NA	NA	NA	NA	NA	NA	NA	NA	NA	NA	NA	NA	NA	NA	NA	NA	NA
110987	Rocky mtn juniper	NA	Colorado Springs	Colorado	-104.8027688	38.83182728	NA	no_info	NA	ColoradoSprings	NA	NA	NA	NA	NA	NA	NA	NA	NA	NA	NA	NA	NA	NA	NA	NA	NA
214875	Norway maple	Acer platanoides	Colorado Springs	Colorado	-104.8165798	38.85364223	27.94	introduced	15.24 to 30.48 cm	ColoradoSprings	NA	NA	NA	NA	NA	NA	NA	NA	NA	NA	NA	NA	NA	NA	NA	NA	NA
100015	Blue spruce	Picea pungens	Colorado Springs	Colorado	-104.7486009	38.78472021	NA	naturally_occurring	NA	ColoradoSprings	NA	NA	NA	NA	NA	NA	NA	NA	NA	NA	NA	NA	NA	NA	NA	NA	NA
36830	Russian olive	Elaeagnus angustifolia	Colorado Springs	Colorado	-104.7865225	38.90667735	NA	introduced	NA	ColoradoSprings	NA	NA	NA	NA	NA	NA	NA	NA	NA	NA	NA	NA	NA	NA	NA	NA	NA
93317	Blue spruce	Picea pungens	Colorado Springs	Colorado	-104.7711877	38.96228201	NA	naturally_occurring	NA	ColoradoSprings	NA	NA	NA	NA	NA	NA	NA	NA	NA	NA	NA	NA	NA	NA	NA	NA	NA
218404	Siberian elm	Ulmus pumila	Colorado Springs	Colorado	-104.8204678	38.85349687	76.2	introduced	60.96 to 76.2 cm	ColoradoSprings	NA	NA	NA	NA	NA	NA	NA	NA	NA	NA	NA	NA	NA	NA	NA	NA	NA
46173	Cottonwood	Populus	Colorado Springs	Colorado	-104.805269	38.77622347	NA	no_info	NA	ColoradoSprings	NA	NA	NA	NA	NA	NA	NA	NA	NA	NA	NA	NA	NA	NA	NA	NA	NA
39944	Juniper	Juniperus chinensis	Colorado Springs	Colorado	-104.8274832	38.85072445	NA	introduced	NA	ColoradoSprings	NA	NA	NA	NA	NA	NA	NA	NA	NA	NA	NA	NA	NA	NA	NA	NA	NA
98959	Ponderosa pine	Pinus ponderosa	Colorado Springs	Colorado	-104.8065717	38.82096951	NA	naturally_occurring	NA	ColoradoSprings	NA	NA	NA	NA	NA	NA	NA	NA	NA	NA	NA	NA	NA	NA	NA	NA	NA
98476	Honeylocust	Gleditsia triacanthos	Colorado Springs	Colorado	-104.8689364	38.84205414	NA	introduced	NA	ColoradoSprings	NA	NA	NA	NA	NA	NA	NA	NA	NA	NA	NA	NA	NA	NA	NA	NA	NA
217930	Boxelder	Acer negundo	Colorado Springs	Colorado	-104.8152618	38.85250675	7.62	naturally_occurring	0 to 15.24 cm	ColoradoSprings	NA	NA	NA	NA	NA	NA	NA	NA	NA	NA	NA	NA	NA	NA	NA	NA	NA
96255	NA	NA	Colorado Springs	Colorado	-104.8127051	38.84048314	NA	no_info	NA	ColoradoSprings	NA	NA	NA	NA	NA	NA	NA	NA	NA	NA	NA	NA	NA	NA	NA	NA	NA
103154	NA	NA	Colorado Springs	Colorado	-104.8321229	38.85872705	NA	no_info	NA	ColoradoSprings	NA	NA	NA	NA	NA	NA	NA	NA	NA	NA	NA	NA	NA	NA	NA	NA	NA
7480	Ponderosa pine	Pinus ponderosa	Colorado Springs	Colorado	-104.8019813	38.82904618	NA	naturally_occurring	NA	ColoradoSprings	NA	NA	NA	NA	NA	NA	NA	NA	NA	NA	NA	NA	NA	NA	NA	NA	NA
79937	NA	NA	Colorado Springs	Colorado	-104.7326392	38.87139496	NA	no_info	NA	ColoradoSprings	NA	NA	NA	NA	NA	NA	NA	NA	NA	NA	NA	NA	NA	NA	NA	NA	NA
81343	Green ash	Fraxinus pennsylvanica	Colorado Springs	Colorado	-104.7557078	38.90418045	NA	introduced	NA	ColoradoSprings	NA	NA	NA	NA	NA	NA	NA	NA	NA	NA	NA	NA	NA	NA	NA	NA	NA
18589	Ponderosa pine	Pinus ponderosa	Colorado Springs	Colorado	-104.8282272	38.86188637	NA	naturally_occurring	NA	ColoradoSprings	NA	NA	NA	NA	NA	NA	NA	NA	NA	NA	NA	NA	NA	NA	NA	NA	NA
68295	NA	NA	Colorado Springs	Colorado	-104.7868558	38.79333777	NA	no_info	NA	ColoradoSprings	NA	NA	NA	NA	NA	NA	NA	NA	NA	NA	NA	NA	NA	NA	NA	NA	NA
44590	Ponderosa pine	Pinus ponderosa	Colorado Springs	Colorado	-104.7820037	38.86739182	NA	naturally_occurring	NA	ColoradoSprings	NA	NA	NA	NA	NA	NA	NA	NA	NA	NA	NA	NA	NA	NA	NA	NA	NA
218235	Norway maple	Acer platanoides	Colorado Springs	Colorado	-104.8262743	38.85175787	40.64	introduced	30.48 to 45.72 cm	ColoradoSprings	NA	NA	NA	NA	NA	NA	NA	NA	NA	NA	NA	NA	NA	NA	NA	NA	NA
221650	NA	NA	Colorado Springs	Colorado	-104.7388029	38.9190579	NA	no_info	NA	ColoradoSprings	NA	NA	NA	NA	NA	NA	NA	NA	NA	NA	NA	NA	NA	NA	NA	NA	NA
1074	Blue spruce	Picea pungens	Colorado Springs	Colorado	-104.7644075	38.83387046	NA	naturally_occurring	NA	ColoradoSprings	NA	NA	NA	NA	NA	NA	NA	NA	NA	NA	NA	NA	NA	NA	NA	NA	NA
23140	NA	NA	Colorado Springs	Colorado	-104.8310147	38.85765884	NA	no_info	NA	ColoradoSprings	NA	NA	NA	NA	NA	NA	NA	NA	NA	NA	NA	NA	NA	NA	NA	NA	NA
90950	NA	NA	Colorado Springs	Colorado	-104.8119358	38.84447488	NA	no_info	NA	ColoradoSprings	NA	NA	NA	NA	NA	NA	NA	NA	NA	NA	NA	NA	NA	NA	NA	NA	NA
100503	NA	NA	Colorado Springs	Colorado	-104.7854764	38.78996063	NA	no_info	NA	ColoradoSprings	NA	NA	NA	NA	NA	NA	NA	NA	NA	NA	NA	NA	NA	NA	NA	NA	NA
218652	Scotch pine	Pinus sylvestris	Colorado Springs	Colorado	-104.8169001	38.8560189	15.24	introduced	0 to 15.24 cm	ColoradoSprings	NA	NA	NA	NA	NA	NA	NA	NA	NA	NA	NA	NA	NA	NA	NA	NA	NA
5046	Honeylocust	Gleditsia triacanthos	Colorado Springs	Colorado	-104.8507992	38.9418437	NA	introduced	NA	ColoradoSprings	NA	NA	NA	NA	NA	NA	NA	NA	NA	NA	NA	NA	NA	NA	NA	NA	NA
73708	Russian olive	Elaeagnus angustifolia	Colorado Springs	Colorado	-104.7222279	38.86070935	NA	introduced	NA	ColoradoSprings	NA	NA	NA	NA	NA	NA	NA	NA	NA	NA	NA	NA	NA	NA	NA	NA	NA
215911	Siberian elm	Ulmus pumila	Colorado Springs	Colorado	-104.7527812	38.79658637	40.64	introduced	30.48 to 45.72 cm	ColoradoSprings	NA	NA	NA	NA	NA	NA	NA	NA	NA	NA	NA	NA	NA	NA	NA	NA	NA
63304	Green ash	Fraxinus pennsylvanica	Colorado Springs	Colorado	-104.8028117	38.82813954	NA	introduced	NA	ColoradoSprings	NA	NA	NA	NA	NA	NA	NA	NA	NA	NA	NA	NA	NA	NA	NA	NA	NA
75419	Rocky mtn juniper	NA	Colorado Springs	Colorado	-104.8823715	38.87819867	NA	no_info	NA	ColoradoSprings	NA	NA	NA	NA	NA	NA	NA	NA	NA	NA	NA	NA	NA	NA	NA	NA	NA
216668	Siberian elm	Ulmus pumila	Colorado Springs	Colorado	-104.730577	38.80199361	20.32	introduced	15.24 to 30.48 cm	ColoradoSprings	NA	NA	NA	NA	NA	NA	NA	NA	NA	NA	NA	NA	NA	NA	NA	NA	NA
50769	Fir douglas	Pseudotsuga menziesii	Colorado Springs	Colorado	-104.8121216	38.87668515	NA	naturally_occurring	NA	ColoradoSprings	NA	NA	NA	NA	NA	NA	NA	NA	NA	NA	NA	NA	NA	NA	NA	NA	NA
96839	NA	NA	Colorado Springs	Colorado	-104.8286753	38.83953989	NA	no_info	NA	ColoradoSprings	NA	NA	NA	NA	NA	NA	NA	NA	NA	NA	NA	NA	NA	NA	NA	NA	NA
19920	NA	NA	Colorado Springs	Colorado	-104.8715746	38.87230706	NA	no_info	NA	ColoradoSprings	NA	NA	NA	NA	NA	NA	NA	NA	NA	NA	NA	NA	NA	NA	NA	NA	NA
215237	Siberian elm	Ulmus pumila	Colorado Springs	Colorado	-104.7306007	38.79809566	10.16	introduced	0 to 15.24 cm	ColoradoSprings	NA	NA	NA	NA	NA	NA	NA	NA	NA	NA	NA	NA	NA	NA	NA	NA	NA
40276	Rocky mtn juniper	NA	Colorado Springs	Colorado	-104.8817737	38.87640854	NA	no_info	NA	ColoradoSprings	NA	NA	NA	NA	NA	NA	NA	NA	NA	NA	NA	NA	NA	NA	NA	NA	NA
114068	NA	NA	Colorado Springs	Colorado	-104.7826863	38.7921238	NA	no_info	NA	ColoradoSprings	NA	NA	NA	NA	NA	NA	NA	NA	NA	NA	NA	NA	NA	NA	NA	NA	NA
55749	NA	NA	Colorado Springs	Colorado	-104.8173733	38.82219419	NA	no_info	NA	ColoradoSprings	NA	NA	NA	NA	NA	NA	NA	NA	NA	NA	NA	NA	NA	NA	NA	NA	NA
18574	Honeylocust	Gleditsia triacanthos	Colorado Springs	Colorado	-104.7334805	38.92313287	NA	introduced	NA	ColoradoSprings	NA	NA	NA	NA	NA	NA	NA	NA	NA	NA	NA	NA	NA	NA	NA	NA	NA
104402	NA	NA	Colorado Springs	Colorado	-104.7321133	38.87275738	NA	no_info	NA	ColoradoSprings	NA	NA	NA	NA	NA	NA	NA	NA	NA	NA	NA	NA	NA	NA	NA	NA	NA
30949	Toba hawthorn	Crataegus mordenensis	Colorado Springs	Colorado	-104.8259759	38.92080979	NA	no_info	NA	ColoradoSprings	NA	NA	NA	NA	NA	NA	NA	NA	NA	NA	NA	NA	NA	NA	NA	NA	NA
53444	Austrian pine	Pinus nigra	Colorado Springs	Colorado	-104.8367613	38.86915081	NA	introduced	NA	ColoradoSprings	NA	NA	NA	NA	NA	NA	NA	NA	NA	NA	NA	NA	NA	NA	NA	NA	NA
216928	Honeylocust	Gleditsia triacanthos	Colorado Springs	Colorado	-104.7421993	38.80580107	40.64	introduced	30.48 to 45.72 cm	ColoradoSprings	NA	NA	NA	NA	NA	NA	NA	NA	NA	NA	NA	NA	NA	NA	NA	NA	NA
112240	American elm	Ulmus americana	Colorado Springs	Colorado	-104.8204018	38.85787917	NA	introduced	NA	ColoradoSprings	NA	NA	NA	NA	NA	NA	NA	NA	NA	NA	NA	NA	NA	NA	NA	NA	NA
22795	Siberian elm	Ulmus pumila	Colorado Springs	Colorado	-104.8302601	38.87228411	NA	introduced	NA	ColoradoSprings	NA	NA	NA	NA	NA	NA	NA	NA	NA	NA	NA	NA	NA	NA	NA	NA	NA
121234	Ash	Fraxinus	Colorado Springs	Colorado	-104.827507	38.83405757	NA	no_info	NA	ColoradoSprings	NA	NA	NA	NA	NA	NA	NA	NA	NA	NA	NA	NA	NA	NA	NA	NA	NA
53023	White ash	Fraxinus americana	Colorado Springs	Colorado	-104.8281802	38.86233025	NA	introduced	NA	ColoradoSprings	NA	NA	NA	NA	NA	NA	NA	NA	NA	NA	NA	NA	NA	NA	NA	NA	NA
22996	Ponderosa pine	Pinus ponderosa	Colorado Springs	Colorado	-104.8004554	38.83169592	NA	naturally_occurring	NA	ColoradoSprings	NA	NA	NA	NA	NA	NA	NA	NA	NA	NA	NA	NA	NA	NA	NA	NA	NA
237241	NA	NA	Colorado Springs	Colorado	-104.8291612	38.88583466	NA	no_info	NA	ColoradoSprings	NA	NA	NA	NA	NA	NA	NA	NA	NA	NA	NA	NA	NA	NA	NA	NA	NA
82517	Rocky mtn juniper	NA	Colorado Springs	Colorado	-104.8815731	38.87683511	NA	no_info	NA	ColoradoSprings	NA	NA	NA	NA	NA	NA	NA	NA	NA	NA	NA	NA	NA	NA	NA	NA	NA
61403	Honeylocust	Gleditsia triacanthos	Colorado Springs	Colorado	-104.7887875	38.84266823	NA	introduced	NA	ColoradoSprings	NA	NA	NA	NA	NA	NA	NA	NA	NA	NA	NA	NA	NA	NA	NA	NA	NA
30928	NA	NA	Colorado Springs	Colorado	-104.8229665	38.82980391	NA	no_info	NA	ColoradoSprings	NA	NA	NA	NA	NA	NA	NA	NA	NA	NA	NA	NA	NA	NA	NA	NA	NA
218622	Siberian elm	Ulmus pumila	Colorado Springs	Colorado	-104.8254129	38.85779739	81.28	introduced	more than 76.2 cm	ColoradoSprings	NA	NA	NA	NA	NA	NA	NA	NA	NA	NA	NA	NA	NA	NA	NA	NA	NA
110594	NA	NA	Colorado Springs	Colorado	-104.8324434	38.83056954	NA	no_info	NA	ColoradoSprings	NA	NA	NA	NA	NA	NA	NA	NA	NA	NA	NA	NA	NA	NA	NA	NA	NA
218260	American elm	Ulmus americana	Colorado Springs	Colorado	-104.8288856	38.85800953	81.28	introduced	more than 76.2 cm	ColoradoSprings	NA	NA	NA	NA	NA	NA	NA	NA	NA	NA	NA	NA	NA	NA	NA	NA	NA
70559	Ponderosa pine	Pinus ponderosa	Colorado Springs	Colorado	-104.8033484	38.82906469	NA	naturally_occurring	NA	ColoradoSprings	NA	NA	NA	NA	NA	NA	NA	NA	NA	NA	NA	NA	NA	NA	NA	NA	NA
98712	NA	NA	Colorado Springs	Colorado	-104.8348923	38.8625798	NA	no_info	NA	ColoradoSprings	NA	NA	NA	NA	NA	NA	NA	NA	NA	NA	NA	NA	NA	NA	NA	NA	NA
102853	Ash	Fraxinus	Colorado Springs	Colorado	-104.8203106	38.86101829	NA	no_info	NA	ColoradoSprings	NA	NA	NA	NA	NA	NA	NA	NA	NA	NA	NA	NA	NA	NA	NA	NA	NA
67238	Austrian pine	Pinus nigra	Colorado Springs	Colorado	-104.8300716	38.76058901	NA	introduced	NA	ColoradoSprings	NA	NA	NA	NA	NA	NA	NA	NA	NA	NA	NA	NA	NA	NA	NA	NA	NA
219087	English oak	Quercus robur	Colorado Springs	Colorado	-104.8173195	38.85132782	25.4	introduced	15.24 to 30.48 cm	ColoradoSprings	NA	NA	NA	NA	NA	NA	NA	NA	NA	NA	NA	NA	NA	NA	NA	NA	NA
72868	NA	NA	Colorado Springs	Colorado	-104.7578044	38.92780735	NA	no_info	NA	ColoradoSprings	NA	NA	NA	NA	NA	NA	NA	NA	NA	NA	NA	NA	NA	NA	NA	NA	NA
89397	Northern red oak	Quercus rubra	Colorado Springs	Colorado	-104.8005734	38.87020366	NA	introduced	NA	ColoradoSprings	NA	NA	NA	NA	NA	NA	NA	NA	NA	NA	NA	NA	NA	NA	NA	NA	NA
136254	Bur oak	Quercus macrocarpa	Colorado Springs	Colorado	-104.7593662	38.86853563	NA	introduced	NA	ColoradoSprings	NA	NA	NA	NA	NA	NA	NA	NA	NA	NA	NA	NA	NA	NA	NA	NA	NA
72810	Ponderosa pine	Pinus ponderosa	Colorado Springs	Colorado	-104.8733308	38.90846206	NA	naturally_occurring	NA	ColoradoSprings	NA	NA	NA	NA	NA	NA	NA	NA	NA	NA	NA	NA	NA	NA	NA	NA	NA
217305	Norway maple	Acer platanoides	Colorado Springs	Colorado	-104.7430876	38.79204897	25.4	introduced	15.24 to 30.48 cm	ColoradoSprings	NA	NA	NA	NA	NA	NA	NA	NA	NA	NA	NA	NA	NA	NA	NA	NA	NA
91031	NA	NA	Colorado Springs	Colorado	-104.8152339	38.8396971	NA	no_info	NA	ColoradoSprings	NA	NA	NA	NA	NA	NA	NA	NA	NA	NA	NA	NA	NA	NA	NA	NA	NA
106314	Bristlecone pine	Pinus aristata	Colorado Springs	Colorado	-104.7473059	38.83321871	NA	naturally_occurring	NA	ColoradoSprings	NA	NA	NA	NA	NA	NA	NA	NA	NA	NA	NA	NA	NA	NA	NA	NA	NA
93361	Honeylocust	Gleditsia triacanthos	Colorado Springs	Colorado	-104.8196805	38.87262342	NA	introduced	NA	ColoradoSprings	NA	NA	NA	NA	NA	NA	NA	NA	NA	NA	NA	NA	NA	NA	NA	NA	NA
98607	Kentucky coffeetree	Gymnocladus dioicus	Colorado Springs	Colorado	-104.7316697	38.85332107	NA	introduced	NA	ColoradoSprings	NA	NA	NA	NA	NA	NA	NA	NA	NA	NA	NA	NA	NA	NA	NA	NA	NA
13643	Austrian pine	Pinus nigra	Colorado Springs	Colorado	-104.7984646	38.82808796	NA	introduced	NA	ColoradoSprings	NA	NA	NA	NA	NA	NA	NA	NA	NA	NA	NA	NA	NA	NA	NA	NA	NA
4243	NA	NA	Colorado Springs	Colorado	-104.8302332	38.84872639	NA	no_info	NA	ColoradoSprings	NA	NA	NA	NA	NA	NA	NA	NA	NA	NA	NA	NA	NA	NA	NA	NA	NA
57593	Northern red oak	Quercus rubra	Colorado Springs	Colorado	-104.8608518	38.84690951	NA	introduced	NA	ColoradoSprings	NA	NA	NA	NA	NA	NA	NA	NA	NA	NA	NA	NA	NA	NA	NA	NA	NA
14895	Norway maple	Acer platanoides	Colorado Springs	Colorado	-104.7727638	38.95600835	NA	introduced	NA	ColoradoSprings	NA	NA	NA	NA	NA	NA	NA	NA	NA	NA	NA	NA	NA	NA	NA	NA	NA
129664	NA	NA	Colorado Springs	Colorado	-104.8312068	38.83080516	NA	no_info	NA	ColoradoSprings	NA	NA	NA	NA	NA	NA	NA	NA	NA	NA	NA	NA	NA	NA	NA	NA	NA
47403	NA	NA	Colorado Springs	Colorado	-104.7815887	38.78927312	NA	no_info	NA	ColoradoSprings	NA	NA	NA	NA	NA	NA	NA	NA	NA	NA	NA	NA	NA	NA	NA	NA	NA
108170	NA	NA	Colorado Springs	Colorado	-104.8268692	38.84035359	NA	no_info	NA	ColoradoSprings	NA	NA	NA	NA	NA	NA	NA	NA	NA	NA	NA	NA	NA	NA	NA	NA	NA
16930	Green ash	Fraxinus pennsylvanica	Colorado Springs	Colorado	-104.802872	38.82637499	NA	introduced	NA	ColoradoSprings	NA	NA	NA	NA	NA	NA	NA	NA	NA	NA	NA	NA	NA	NA	NA	NA	NA
116603	NA	NA	Colorado Springs	Colorado	-104.7576661	38.86987859	NA	no_info	NA	ColoradoSprings	NA	NA	NA	NA	NA	NA	NA	NA	NA	NA	NA	NA	NA	NA	NA	NA	NA
25586	NA	NA	Colorado Springs	Colorado	-104.8731306	38.87318699	NA	no_info	NA	ColoradoSprings	NA	NA	NA	NA	NA	NA	NA	NA	NA	NA	NA	NA	NA	NA	NA	NA	NA
53568	Rocky mtn juniper	NA	Colorado Springs	Colorado	-104.8811171	38.87550967	NA	no_info	NA	ColoradoSprings	NA	NA	NA	NA	NA	NA	NA	NA	NA	NA	NA	NA	NA	NA	NA	NA	NA
563	NA	NA	Colorado Springs	Colorado	-104.8172062	38.82065445	NA	no_info	NA	ColoradoSprings	NA	NA	NA	NA	NA	NA	NA	NA	NA	NA	NA	NA	NA	NA	NA	NA	NA
216822	Blue spruce	Picea pungens	Colorado Springs	Colorado	-104.7415039	38.79012787	33.02	naturally_occurring	30.48 to 45.72 cm	ColoradoSprings	NA	NA	NA	NA	NA	NA	NA	NA	NA	NA	NA	NA	NA	NA	NA	NA	NA
81180	Blue spruce	Picea pungens	Colorado Springs	Colorado	-104.8292295	38.84392497	NA	naturally_occurring	NA	ColoradoSprings	NA	NA	NA	NA	NA	NA	NA	NA	NA	NA	NA	NA	NA	NA	NA	NA	NA
68010	NA	NA	Colorado Springs	Colorado	-104.8355655	38.86142387	NA	no_info	NA	ColoradoSprings	NA	NA	NA	NA	NA	NA	NA	NA	NA	NA	NA	NA	NA	NA	NA	NA	NA
78961	Ponderosa pine	Pinus ponderosa	Colorado Springs	Colorado	-104.8807152	38.95422705	NA	naturally_occurring	NA	ColoradoSprings	NA	NA	NA	NA	NA	NA	NA	NA	NA	NA	NA	NA	NA	NA	NA	NA	NA
217350	Ponderosa pine	Pinus ponderosa	Colorado Springs	Colorado	-104.7516332	38.80091884	15.24	naturally_occurring	0 to 15.24 cm	ColoradoSprings	NA	NA	NA	NA	NA	NA	NA	NA	NA	NA	NA	NA	NA	NA	NA	NA	NA
214733	Green ash	Fraxinus pennsylvanica	Colorado Springs	Colorado	-104.8143658	38.86020655	63.5	introduced	60.96 to 76.2 cm	ColoradoSprings	NA	NA	NA	NA	NA	NA	NA	NA	NA	NA	NA	NA	NA	NA	NA	NA	NA
72537	Rocky mtn juniper	NA	Colorado Springs	Colorado	-104.8815925	38.87877126	NA	no_info	NA	ColoradoSprings	NA	NA	NA	NA	NA	NA	NA	NA	NA	NA	NA	NA	NA	NA	NA	NA	NA
56026	Silver maple	Acer saccharinum	Colorado Springs	Colorado	-104.8273439	38.83386249	NA	introduced	NA	ColoradoSprings	NA	NA	NA	NA	NA	NA	NA	NA	NA	NA	NA	NA	NA	NA	NA	NA	NA
215076	Northern red oak	Quercus rubra	Colorado Springs	Colorado	-104.817088	38.85772159	22.86	introduced	15.24 to 30.48 cm	ColoradoSprings	NA	NA	NA	NA	NA	NA	NA	NA	NA	NA	NA	NA	NA	NA	NA	NA	NA
218624	Bur oak	Quercus macrocarpa	Colorado Springs	Colorado	-104.8275644	38.85471063	12.7	introduced	0 to 15.24 cm	ColoradoSprings	NA	NA	NA	NA	NA	NA	NA	NA	NA	NA	NA	NA	NA	NA	NA	NA	NA
46714	Juniper	Juniperus chinensis	Colorado Springs	Colorado	-104.8607373	38.8469535	NA	introduced	NA	ColoradoSprings	NA	NA	NA	NA	NA	NA	NA	NA	NA	NA	NA	NA	NA	NA	NA	NA	NA
130692	Hawthorn	Crataegus	Colorado Springs	Colorado	-104.7979122	38.82737953	NA	no_info	NA	ColoradoSprings	NA	NA	NA	NA	NA	NA	NA	NA	NA	NA	NA	NA	NA	NA	NA	NA	NA
16897	Austrian pine	Pinus nigra	Colorado Springs	Colorado	-104.7367671	38.94958869	NA	introduced	NA	ColoradoSprings	NA	NA	NA	NA	NA	NA	NA	NA	NA	NA	NA	NA	NA	NA	NA	NA	NA
73128	NA	NA	Colorado Springs	Colorado	-104.8293285	38.86022297	NA	no_info	NA	ColoradoSprings	NA	NA	NA	NA	NA	NA	NA	NA	NA	NA	NA	NA	NA	NA	NA	NA	NA
217005	Green ash	Fraxinus pennsylvanica	Colorado Springs	Colorado	-104.7457436	38.80130609	71.12	introduced	60.96 to 76.2 cm	ColoradoSprings	NA	NA	NA	NA	NA	NA	NA	NA	NA	NA	NA	NA	NA	NA	NA	NA	NA
107920	Northern red oak	Quercus rubra	Colorado Springs	Colorado	-104.7764038	38.86059257	NA	introduced	NA	ColoradoSprings	NA	NA	NA	NA	NA	NA	NA	NA	NA	NA	NA	NA	NA	NA	NA	NA	NA
24566	Silver maple	Acer saccharinum	Colorado Springs	Colorado	-104.8009654	38.88334988	NA	introduced	NA	ColoradoSprings	NA	NA	NA	NA	NA	NA	NA	NA	NA	NA	NA	NA	NA	NA	NA	NA	NA
83289	Siberian elm	Ulmus pumila	Colorado Springs	Colorado	-104.7671639	38.80056615	NA	introduced	NA	ColoradoSprings	NA	NA	NA	NA	NA	NA	NA	NA	NA	NA	NA	NA	NA	NA	NA	NA	NA
10494	Rocky mtn juniper	NA	Colorado Springs	Colorado	-104.8284135	38.84719708	NA	no_info	NA	ColoradoSprings	NA	NA	NA	NA	NA	NA	NA	NA	NA	NA	NA	NA	NA	NA	NA	NA	NA
49103	Ponderosa pine	Pinus ponderosa	Colorado Springs	Colorado	-104.8312027	38.75986578	NA	naturally_occurring	NA	ColoradoSprings	NA	NA	NA	NA	NA	NA	NA	NA	NA	NA	NA	NA	NA	NA	NA	NA	NA
23838	Green ash	Fraxinus pennsylvanica	Colorado Springs	Colorado	-104.8275531	38.84516394	NA	introduced	NA	ColoradoSprings	NA	NA	NA	NA	NA	NA	NA	NA	NA	NA	NA	NA	NA	NA	NA	NA	NA
213433	NA	NA	Colorado Springs	Colorado	-104.8787102	38.8704228	NA	no_info	NA	ColoradoSprings	NA	NA	NA	NA	NA	NA	NA	NA	NA	NA	NA	NA	NA	NA	NA	NA	NA
118377	NA	NA	Colorado Springs	Colorado	-104.8289543	38.85331953	NA	no_info	NA	ColoradoSprings	NA	NA	NA	NA	NA	NA	NA	NA	NA	NA	NA	NA	NA	NA	NA	NA	NA
19817	Ponderosa pine	Pinus ponderosa	Colorado Springs	Colorado	-104.8329302	38.75201902	NA	naturally_occurring	NA	ColoradoSprings	NA	NA	NA	NA	NA	NA	NA	NA	NA	NA	NA	NA	NA	NA	NA	NA	NA
217552	Northern red oak	Quercus rubra	Colorado Springs	Colorado	-104.8137255	38.85634405	2.54	introduced	0 to 15.24 cm	ColoradoSprings	NA	NA	NA	NA	NA	NA	NA	NA	NA	NA	NA	NA	NA	NA	NA	NA	NA
49429	Ponderosa pine	Pinus ponderosa	Colorado Springs	Colorado	-104.8016945	38.82902696	NA	naturally_occurring	NA	ColoradoSprings	NA	NA	NA	NA	NA	NA	NA	NA	NA	NA	NA	NA	NA	NA	NA	NA	NA
114885	NA	NA	Colorado Springs	Colorado	-104.8325083	38.84908624	NA	no_info	NA	ColoradoSprings	NA	NA	NA	NA	NA	NA	NA	NA	NA	NA	NA	NA	NA	NA	NA	NA	NA
219275	Blue spruce	Picea pungens	Colorado Springs	Colorado	-104.8250796	38.85370917	53.34	naturally_occurring	45.72 to 60.96 cm	ColoradoSprings	NA	NA	NA	NA	NA	NA	NA	NA	NA	NA	NA	NA	NA	NA	NA	NA	NA
122983	NA	NA	Colorado Springs	Colorado	-104.723595	38.78776136	NA	no_info	NA	ColoradoSprings	NA	NA	NA	NA	NA	NA	NA	NA	NA	NA	NA	NA	NA	NA	NA	NA	NA
87180	Blue spruce	Picea pungens	Colorado Springs	Colorado	-104.8319398	38.77798087	NA	naturally_occurring	NA	ColoradoSprings	NA	NA	NA	NA	NA	NA	NA	NA	NA	NA	NA	NA	NA	NA	NA	NA	NA
110015	NA	NA	Colorado Springs	Colorado	-104.8302101	38.85407842	NA	no_info	NA	ColoradoSprings	NA	NA	NA	NA	NA	NA	NA	NA	NA	NA	NA	NA	NA	NA	NA	NA	NA
138566	NA	NA	Colorado Springs	Colorado	-104.8312875	38.84549279	NA	no_info	NA	ColoradoSprings	NA	NA	NA	NA	NA	NA	NA	NA	NA	NA	NA	NA	NA	NA	NA	NA	NA
20767	Ponderosa pine	Pinus ponderosa	Colorado Springs	Colorado	-104.7968532	38.92130938	NA	naturally_occurring	NA	ColoradoSprings	NA	NA	NA	NA	NA	NA	NA	NA	NA	NA	NA	NA	NA	NA	NA	NA	NA
21666	Hackberry	Celtis occidentalis	Colorado Springs	Colorado	-104.8199734	38.86743855	NA	introduced	NA	ColoradoSprings	NA	NA	NA	NA	NA	NA	NA	NA	NA	NA	NA	NA	NA	NA	NA	NA	NA
20138	Blue spruce	Picea pungens	Colorado Springs	Colorado	-104.8005165	38.83990983	NA	naturally_occurring	NA	ColoradoSprings	NA	NA	NA	NA	NA	NA	NA	NA	NA	NA	NA	NA	NA	NA	NA	NA	NA
97560	Green ash	Fraxinus pennsylvanica	Colorado Springs	Colorado	-104.7953209	38.82367175	NA	introduced	NA	ColoradoSprings	NA	NA	NA	NA	NA	NA	NA	NA	NA	NA	NA	NA	NA	NA	NA	NA	NA
219093	Silver maple	Acer saccharinum	Colorado Springs	Colorado	-104.8255377	38.85506106	35.56	introduced	30.48 to 45.72 cm	ColoradoSprings	NA	NA	NA	NA	NA	NA	NA	NA	NA	NA	NA	NA	NA	NA	NA	NA	NA
111389	Rocky mtn juniper	NA	Colorado Springs	Colorado	-104.8830459	38.87670238	NA	no_info	NA	ColoradoSprings	NA	NA	NA	NA	NA	NA	NA	NA	NA	NA	NA	NA	NA	NA	NA	NA	NA
217579	American elm	Ulmus americana	Colorado Springs	Colorado	-104.8272408	38.86064296	91.44	introduced	more than 76.2 cm	ColoradoSprings	NA	NA	NA	NA	NA	NA	NA	NA	NA	NA	NA	NA	NA	NA	NA	NA	NA
21642	NA	NA	Colorado Springs	Colorado	-104.8273018	38.84375527	NA	no_info	NA	ColoradoSprings	NA	NA	NA	NA	NA	NA	NA	NA	NA	NA	NA	NA	NA	NA	NA	NA	NA
220479	NA	NA	Colorado Springs	Colorado	-104.7755789	38.95244131	NA	no_info	NA	ColoradoSprings	NA	NA	NA	NA	NA	NA	NA	NA	NA	NA	NA	NA	NA	NA	NA	NA	NA
77536	NA	NA	Colorado Springs	Colorado	-104.8225892	38.83005908	NA	no_info	NA	ColoradoSprings	NA	NA	NA	NA	NA	NA	NA	NA	NA	NA	NA	NA	NA	NA	NA	NA	NA
113189	NA	NA	Colorado Springs	Colorado	-104.8118416	38.84471538	NA	no_info	NA	ColoradoSprings	NA	NA	NA	NA	NA	NA	NA	NA	NA	NA	NA	NA	NA	NA	NA	NA	NA
112672	Honeylocust	Gleditsia triacanthos	Colorado Springs	Colorado	-104.7965322	38.83292814	NA	introduced	NA	ColoradoSprings	NA	NA	NA	NA	NA	NA	NA	NA	NA	NA	NA	NA	NA	NA	NA	NA	NA
111166	Northern red oak	Quercus rubra	Colorado Springs	Colorado	-104.7955767	38.83253683	NA	introduced	NA	ColoradoSprings	NA	NA	NA	NA	NA	NA	NA	NA	NA	NA	NA	NA	NA	NA	NA	NA	NA
14784	Bur oak	Quercus macrocarpa	Colorado Springs	Colorado	-104.7360148	38.79278346	NA	introduced	NA	ColoradoSprings	NA	NA	NA	NA	NA	NA	NA	NA	NA	NA	NA	NA	NA	NA	NA	NA	NA
128890	NA	NA	Colorado Springs	Colorado	-104.8107346	38.84517028	NA	no_info	NA	ColoradoSprings	NA	NA	NA	NA	NA	NA	NA	NA	NA	NA	NA	NA	NA	NA	NA	NA	NA
216861	Arborvitae	Thuja	Colorado Springs	Colorado	-104.7385829	38.8048892	7.62	no_info	0 to 15.24 cm	ColoradoSprings	NA	NA	NA	NA	NA	NA	NA	NA	NA	NA	NA	NA	NA	NA	NA	NA	NA
50946	NA	NA	Colorado Springs	Colorado	-104.8168454	38.82455883	NA	no_info	NA	ColoradoSprings	NA	NA	NA	NA	NA	NA	NA	NA	NA	NA	NA	NA	NA	NA	NA	NA	NA
36717	NA	NA	Colorado Springs	Colorado	-104.7543487	38.92690259	NA	no_info	NA	ColoradoSprings	NA	NA	NA	NA	NA	NA	NA	NA	NA	NA	NA	NA	NA	NA	NA	NA	NA
80447	Ponderosa pine	Pinus ponderosa	Colorado Springs	Colorado	-104.801567	38.82887482	NA	naturally_occurring	NA	ColoradoSprings	NA	NA	NA	NA	NA	NA	NA	NA	NA	NA	NA	NA	NA	NA	NA	NA	NA
86573	Pinon pine	Pinus edulis	Colorado Springs	Colorado	-104.8597457	38.91263558	NA	naturally_occurring	NA	ColoradoSprings	NA	NA	NA	NA	NA	NA	NA	NA	NA	NA	NA	NA	NA	NA	NA	NA	NA
65113	NA	NA	Colorado Springs	Colorado	-104.8107381	38.84402235	NA	no_info	NA	ColoradoSprings	NA	NA	NA	NA	NA	NA	NA	NA	NA	NA	NA	NA	NA	NA	NA	NA	NA
235694	NA	NA	Colorado Springs	Colorado	-104.8300631	38.87945536	NA	no_info	NA	ColoradoSprings	NA	NA	NA	NA	NA	NA	NA	NA	NA	NA	NA	NA	NA	NA	NA	NA	NA
13472	Hackberry	Celtis occidentalis	Colorado Springs	Colorado	-104.7898515	38.84292323	NA	introduced	NA	ColoradoSprings	NA	NA	NA	NA	NA	NA	NA	NA	NA	NA	NA	NA	NA	NA	NA	NA	NA
217805	Freeman maple	Acer freemanii	Colorado Springs	Colorado	-104.8153324	38.85598307	15.24	introduced	0 to 15.24 cm	ColoradoSprings	NA	NA	NA	NA	NA	NA	NA	NA	NA	NA	NA	NA	NA	NA	NA	NA	NA
218625	Rocky mountain juniper	Juniperus scopulorum	Colorado Springs	Colorado	-104.8255302	38.85781558	38.1	naturally_occurring	30.48 to 45.72 cm	ColoradoSprings	NA	NA	NA	NA	NA	NA	NA	NA	NA	NA	NA	NA	NA	NA	NA	NA	NA
33907	Rocky mtn juniper	NA	Colorado Springs	Colorado	-104.8023897	38.83207864	NA	no_info	NA	ColoradoSprings	NA	NA	NA	NA	NA	NA	NA	NA	NA	NA	NA	NA	NA	NA	NA	NA	NA
33493	Siberian elm	Ulmus pumila	Colorado Springs	Colorado	-104.8282634	38.8652186	NA	introduced	NA	ColoradoSprings	NA	NA	NA	NA	NA	NA	NA	NA	NA	NA	NA	NA	NA	NA	NA	NA	NA
47302	NA	NA	Colorado Springs	Colorado	-104.8311216	38.83100286	NA	no_info	NA	ColoradoSprings	NA	NA	NA	NA	NA	NA	NA	NA	NA	NA	NA	NA	NA	NA	NA	NA	NA
226093	NA	NA	Colorado Springs	Colorado	-104.6942966	38.91773415	NA	no_info	NA	ColoradoSprings	NA	NA	NA	NA	NA	NA	NA	NA	NA	NA	NA	NA	NA	NA	NA	NA	NA
77466	Tatarian maple	Acer tataricum	Colorado Springs	Colorado	-104.7580756	38.86879604	NA	introduced	NA	ColoradoSprings	NA	NA	NA	NA	NA	NA	NA	NA	NA	NA	NA	NA	NA	NA	NA	NA	NA
87485	Ponderosa pine	Pinus ponderosa	Colorado Springs	Colorado	-104.801361	38.83019366	NA	naturally_occurring	NA	ColoradoSprings	NA	NA	NA	NA	NA	NA	NA	NA	NA	NA	NA	NA	NA	NA	NA	NA	NA
98348	NA	NA	Colorado Springs	Colorado	-104.8330559	38.85210508	NA	no_info	NA	ColoradoSprings	NA	NA	NA	NA	NA	NA	NA	NA	NA	NA	NA	NA	NA	NA	NA	NA	NA
11523	NA	NA	Colorado Springs	Colorado	-104.8162926	38.81978356	NA	no_info	NA	ColoradoSprings	NA	NA	NA	NA	NA	NA	NA	NA	NA	NA	NA	NA	NA	NA	NA	NA	NA
41338	Ponderosa pine	Pinus ponderosa	Colorado Springs	Colorado	-104.8306309	38.75941619	NA	naturally_occurring	NA	ColoradoSprings	NA	NA	NA	NA	NA	NA	NA	NA	NA	NA	NA	NA	NA	NA	NA	NA	NA
66489	Japanese lilac	Syringa reticulata	Colorado Springs	Colorado	-104.8281853	38.86222833	NA	introduced	NA	ColoradoSprings	NA	NA	NA	NA	NA	NA	NA	NA	NA	NA	NA	NA	NA	NA	NA	NA	NA
219017	Green ash	Fraxinus pennsylvanica	Colorado Springs	Colorado	-104.8256629	38.85525867	78.74	introduced	more than 76.2 cm	ColoradoSprings	NA	NA	NA	NA	NA	NA	NA	NA	NA	NA	NA	NA	NA	NA	NA	NA	NA
101644	NA	NA	Colorado Springs	Colorado	-104.8312846	38.8309265	NA	no_info	NA	ColoradoSprings	NA	NA	NA	NA	NA	NA	NA	NA	NA	NA	NA	NA	NA	NA	NA	NA	NA
217139	Cherry plum	Prunus cerasifera	Colorado Springs	Colorado	-104.7477257	38.80218731	33.02	introduced	30.48 to 45.72 cm	ColoradoSprings	NA	NA	NA	NA	NA	NA	NA	NA	NA	NA	NA	NA	NA	NA	NA	NA	NA
217761	Green ash	Fraxinus pennsylvanica	Colorado Springs	Colorado	-104.8203724	38.85975911	27.94	introduced	15.24 to 30.48 cm	ColoradoSprings	NA	NA	NA	NA	NA	NA	NA	NA	NA	NA	NA	NA	NA	NA	NA	NA	NA
106821	Ash	Fraxinus	Colorado Springs	Colorado	-104.8459322	38.83433348	NA	no_info	NA	ColoradoSprings	NA	NA	NA	NA	NA	NA	NA	NA	NA	NA	NA	NA	NA	NA	NA	NA	NA
47027	Green ash	Fraxinus pennsylvanica	Colorado Springs	Colorado	-104.8231488	38.83745132	NA	introduced	NA	ColoradoSprings	NA	NA	NA	NA	NA	NA	NA	NA	NA	NA	NA	NA	NA	NA	NA	NA	NA
225245	NA	NA	Colorado Springs	Colorado	-104.8270593	38.88943153	NA	no_info	NA	ColoradoSprings	NA	NA	NA	NA	NA	NA	NA	NA	NA	NA	NA	NA	NA	NA	NA	NA	NA
93101	NA	NA	Colorado Springs	Colorado	-104.7578464	38.86929231	NA	no_info	NA	ColoradoSprings	NA	NA	NA	NA	NA	NA	NA	NA	NA	NA	NA	NA	NA	NA	NA	NA	NA
226035	NA	NA	Colorado Springs	Colorado	-104.7147711	38.92001964	NA	no_info	NA	ColoradoSprings	NA	NA	NA	NA	NA	NA	NA	NA	NA	NA	NA	NA	NA	NA	NA	NA	NA
39117	Norway maple	Acer platanoides	Colorado Springs	Colorado	-104.8316586	38.77862368	NA	introduced	NA	ColoradoSprings	NA	NA	NA	NA	NA	NA	NA	NA	NA	NA	NA	NA	NA	NA	NA	NA	NA
102340	Ponderosa pine	Pinus ponderosa	Colorado Springs	Colorado	-104.7992502	38.82334749	NA	naturally_occurring	NA	ColoradoSprings	NA	NA	NA	NA	NA	NA	NA	NA	NA	NA	NA	NA	NA	NA	NA	NA	NA
90834	Austrian pine	Pinus nigra	Colorado Springs	Colorado	-104.7680578	38.94809818	NA	introduced	NA	ColoradoSprings	NA	NA	NA	NA	NA	NA	NA	NA	NA	NA	NA	NA	NA	NA	NA	NA	NA
60233	NA	NA	Colorado Springs	Colorado	-104.7843141	38.79013988	NA	no_info	NA	ColoradoSprings	NA	NA	NA	NA	NA	NA	NA	NA	NA	NA	NA	NA	NA	NA	NA	NA	NA
25897	NA	NA	Colorado Springs	Colorado	-104.8295035	38.81089364	NA	no_info	NA	ColoradoSprings	NA	NA	NA	NA	NA	NA	NA	NA	NA	NA	NA	NA	NA	NA	NA	NA	NA
137775	Russian olive	Elaeagnus angustifolia	Colorado Springs	Colorado	-104.799766	38.83118243	NA	introduced	NA	ColoradoSprings	NA	NA	NA	NA	NA	NA	NA	NA	NA	NA	NA	NA	NA	NA	NA	NA	NA
99202	Silver maple	Acer saccharinum	Colorado Springs	Colorado	-104.827485	38.83446977	NA	introduced	NA	ColoradoSprings	NA	NA	NA	NA	NA	NA	NA	NA	NA	NA	NA	NA	NA	NA	NA	NA	NA
54854	NA	NA	Colorado Springs	Colorado	-104.7210039	38.78509986	NA	no_info	NA	ColoradoSprings	NA	NA	NA	NA	NA	NA	NA	NA	NA	NA	NA	NA	NA	NA	NA	NA	NA
124392	NA	NA	Colorado Springs	Colorado	-104.7858448	38.79302948	NA	no_info	NA	ColoradoSprings	NA	NA	NA	NA	NA	NA	NA	NA	NA	NA	NA	NA	NA	NA	NA	NA	NA
85459	Bristlecone pine	Pinus aristata	Colorado Springs	Colorado	-104.8266886	38.92093134	NA	naturally_occurring	NA	ColoradoSprings	NA	NA	NA	NA	NA	NA	NA	NA	NA	NA	NA	NA	NA	NA	NA	NA	NA
137958	Juniper	Juniperus chinensis	Colorado Springs	Colorado	-104.7578469	38.94698447	NA	introduced	NA	ColoradoSprings	NA	NA	NA	NA	NA	NA	NA	NA	NA	NA	NA	NA	NA	NA	NA	NA	NA
124251	Bur oak	Quercus macrocarpa	Colorado Springs	Colorado	-104.709508	38.91362349	NA	introduced	NA	ColoradoSprings	NA	NA	NA	NA	NA	NA	NA	NA	NA	NA	NA	NA	NA	NA	NA	NA	NA
22296	Pinon pine	Pinus edulis	Colorado Springs	Colorado	-104.7711213	38.89388139	NA	naturally_occurring	NA	ColoradoSprings	NA	NA	NA	NA	NA	NA	NA	NA	NA	NA	NA	NA	NA	NA	NA	NA	NA
213426	NA	NA	Colorado Springs	Colorado	-104.8862123	38.87012653	NA	no_info	NA	ColoradoSprings	NA	NA	NA	NA	NA	NA	NA	NA	NA	NA	NA	NA	NA	NA	NA	NA	NA
89270	NA	NA	Colorado Springs	Colorado	-104.8307993	38.84379356	NA	no_info	NA	ColoradoSprings	NA	NA	NA	NA	NA	NA	NA	NA	NA	NA	NA	NA	NA	NA	NA	NA	NA
92962	Willow	Salix	Colorado Springs	Colorado	-104.8320565	38.88330917	NA	no_info	NA	ColoradoSprings	NA	NA	NA	NA	NA	NA	NA	NA	NA	NA	NA	NA	NA	NA	NA	NA	NA
125563	Honeylocust	Gleditsia triacanthos	Colorado Springs	Colorado	-104.8276719	38.84501179	NA	introduced	NA	ColoradoSprings	NA	NA	NA	NA	NA	NA	NA	NA	NA	NA	NA	NA	NA	NA	NA	NA	NA
93750	Pine	Pinus	Colorado Springs	Colorado	-104.827769	38.86285345	NA	no_info	NA	ColoradoSprings	NA	NA	NA	NA	NA	NA	NA	NA	NA	NA	NA	NA	NA	NA	NA	NA	NA
40114	Norway maple	Acer platanoides	Colorado Springs	Colorado	-104.731193	38.93467227	NA	introduced	NA	ColoradoSprings	NA	NA	NA	NA	NA	NA	NA	NA	NA	NA	NA	NA	NA	NA	NA	NA	NA
109531	Green ash	Fraxinus pennsylvanica	Colorado Springs	Colorado	-104.8217689	38.83766835	NA	introduced	NA	ColoradoSprings	NA	NA	NA	NA	NA	NA	NA	NA	NA	NA	NA	NA	NA	NA	NA	NA	NA
41067	NA	NA	Colorado Springs	Colorado	-104.8726759	38.92971882	NA	no_info	NA	ColoradoSprings	NA	NA	NA	NA	NA	NA	NA	NA	NA	NA	NA	NA	NA	NA	NA	NA	NA
224031	NA	NA	Colorado Springs	Colorado	-104.8217346	38.8379678	NA	no_info	NA	ColoradoSprings	NA	NA	NA	NA	NA	NA	NA	NA	NA	NA	NA	NA	NA	NA	NA	NA	NA
96558	Ash	Fraxinus	Colorado Springs	Colorado	-104.8611636	38.84728089	NA	no_info	NA	ColoradoSprings	NA	NA	NA	NA	NA	NA	NA	NA	NA	NA	NA	NA	NA	NA	NA	NA	NA
217246	Siberian elm	Ulmus pumila	Colorado Springs	Colorado	-104.8123631	38.85054412	50.8	introduced	45.72 to 60.96 cm	ColoradoSprings	NA	NA	NA	NA	NA	NA	NA	NA	NA	NA	NA	NA	NA	NA	NA	NA	NA
131226	Rocky mtn juniper	NA	Colorado Springs	Colorado	-104.8806543	38.87602225	NA	no_info	NA	ColoradoSprings	NA	NA	NA	NA	NA	NA	NA	NA	NA	NA	NA	NA	NA	NA	NA	NA	NA
105010	American elm	Ulmus americana	Colorado Springs	Colorado	-104.8036889	38.8331042	NA	introduced	NA	ColoradoSprings	NA	NA	NA	NA	NA	NA	NA	NA	NA	NA	NA	NA	NA	NA	NA	NA	NA
215052	Green ash	Fraxinus pennsylvanica	Colorado Springs	Colorado	-104.8140015	38.85623122	63.5	introduced	60.96 to 76.2 cm	ColoradoSprings	NA	NA	NA	NA	NA	NA	NA	NA	NA	NA	NA	NA	NA	NA	NA	NA	NA
216520	Green ash	Fraxinus pennsylvanica	Colorado Springs	Colorado	-104.7378243	38.79990359	38.1	introduced	30.48 to 45.72 cm	ColoradoSprings	NA	NA	NA	NA	NA	NA	NA	NA	NA	NA	NA	NA	NA	NA	NA	NA	NA
217156	Boxelder	Acer negundo	Colorado Springs	Colorado	-104.7473569	38.80071347	30.48	naturally_occurring	15.24 to 30.48 cm	ColoradoSprings	NA	NA	NA	NA	NA	NA	NA	NA	NA	NA	NA	NA	NA	NA	NA	NA	NA
33842	Japanese lilac	Syringa reticulata	Colorado Springs	Colorado	-104.8284878	38.86181134	NA	introduced	NA	ColoradoSprings	NA	NA	NA	NA	NA	NA	NA	NA	NA	NA	NA	NA	NA	NA	NA	NA	NA
88187	NA	NA	Colorado Springs	Colorado	-104.8310503	38.8382885	NA	no_info	NA	ColoradoSprings	NA	NA	NA	NA	NA	NA	NA	NA	NA	NA	NA	NA	NA	NA	NA	NA	NA
217239	Norway maple	Acer platanoides	Colorado Springs	Colorado	-104.812308	38.85199829	43.18	introduced	30.48 to 45.72 cm	ColoradoSprings	NA	NA	NA	NA	NA	NA	NA	NA	NA	NA	NA	NA	NA	NA	NA	NA	NA
230837	NA	NA	Colorado Springs	Colorado	-104.8206802	38.85379543	NA	no_info	NA	ColoradoSprings	NA	NA	NA	NA	NA	NA	NA	NA	NA	NA	NA	NA	NA	NA	NA	NA	NA
19658	NA	NA	Colorado Springs	Colorado	-104.8345033	38.86389902	NA	no_info	NA	ColoradoSprings	NA	NA	NA	NA	NA	NA	NA	NA	NA	NA	NA	NA	NA	NA	NA	NA	NA
96953	Rocky mtn juniper	NA	Colorado Springs	Colorado	-104.8819068	38.87721483	NA	no_info	NA	ColoradoSprings	NA	NA	NA	NA	NA	NA	NA	NA	NA	NA	NA	NA	NA	NA	NA	NA	NA
185401	NA	NA	Colorado Springs	Colorado	-104.8737602	38.90885369	NA	no_info	NA	ColoradoSprings	NA	NA	NA	NA	NA	NA	NA	NA	NA	NA	NA	NA	NA	NA	NA	NA	NA
101319	Rocky mtn juniper	NA	Colorado Springs	Colorado	-104.7762099	38.85964159	NA	no_info	NA	ColoradoSprings	NA	NA	NA	NA	NA	NA	NA	NA	NA	NA	NA	NA	NA	NA	NA	NA	NA
3060	NA	NA	Colorado Springs	Colorado	-104.8308082	38.85634273	NA	no_info	NA	ColoradoSprings	NA	NA	NA	NA	NA	NA	NA	NA	NA	NA	NA	NA	NA	NA	NA	NA	NA
27781	NA	NA	Colorado Springs	Colorado	-104.8311104	38.84326727	NA	no_info	NA	ColoradoSprings	NA	NA	NA	NA	NA	NA	NA	NA	NA	NA	NA	NA	NA	NA	NA	NA	NA
69536	White fir	Abies concolor	Colorado Springs	Colorado	-104.7725815	38.90518045	NA	naturally_occurring	NA	ColoradoSprings	NA	NA	NA	NA	NA	NA	NA	NA	NA	NA	NA	NA	NA	NA	NA	NA	NA
100300	NA	NA	Colorado Springs	Colorado	-104.817396	38.82240916	NA	no_info	NA	ColoradoSprings	NA	NA	NA	NA	NA	NA	NA	NA	NA	NA	NA	NA	NA	NA	NA	NA	NA
215999	Siberian elm	Ulmus pumila	Colorado Springs	Colorado	-104.8122739	38.85284946	81.28	introduced	more than 76.2 cm	ColoradoSprings	NA	NA	NA	NA	NA	NA	NA	NA	NA	NA	NA	NA	NA	NA	NA	NA	NA
215335	Japanese tree lilac	Syringa reticulata	Colorado Springs	Colorado	-104.8235319	38.85793705	15.24	introduced	0 to 15.24 cm	ColoradoSprings	NA	NA	NA	NA	NA	NA	NA	NA	NA	NA	NA	NA	NA	NA	NA	NA	NA
16937	Siberian elm	Ulmus pumila	Colorado Springs	Colorado	-104.8540117	38.83889721	NA	introduced	NA	ColoradoSprings	NA	NA	NA	NA	NA	NA	NA	NA	NA	NA	NA	NA	NA	NA	NA	NA	NA
57801	NA	NA	Colorado Springs	Colorado	-104.8172218	38.82140109	NA	no_info	NA	ColoradoSprings	NA	NA	NA	NA	NA	NA	NA	NA	NA	NA	NA	NA	NA	NA	NA	NA	NA
103576	NA	NA	Colorado Springs	Colorado	-104.7239847	38.78766385	NA	no_info	NA	ColoradoSprings	NA	NA	NA	NA	NA	NA	NA	NA	NA	NA	NA	NA	NA	NA	NA	NA	NA
86255	American elm	Ulmus americana	Colorado Springs	Colorado	-104.8004517	38.82379022	NA	introduced	NA	ColoradoSprings	NA	NA	NA	NA	NA	NA	NA	NA	NA	NA	NA	NA	NA	NA	NA	NA	NA
10551	Amur chokecherry	Prunus maackii	Colorado Springs	Colorado	-104.7843561	38.8445364	NA	introduced	NA	ColoradoSprings	NA	NA	NA	NA	NA	NA	NA	NA	NA	NA	NA	NA	NA	NA	NA	NA	NA
77059	American elm	Ulmus americana	Colorado Springs	Colorado	-104.8298034	38.86177397	NA	introduced	NA	ColoradoSprings	NA	NA	NA	NA	NA	NA	NA	NA	NA	NA	NA	NA	NA	NA	NA	NA	NA
40182	Siberian elm	Ulmus pumila	Colorado Springs	Colorado	-104.8788064	38.85382393	NA	introduced	NA	ColoradoSprings	NA	NA	NA	NA	NA	NA	NA	NA	NA	NA	NA	NA	NA	NA	NA	NA	NA
28829	Green ash	Fraxinus pennsylvanica	Colorado Springs	Colorado	-104.7763426	38.90698385	NA	introduced	NA	ColoradoSprings	NA	NA	NA	NA	NA	NA	NA	NA	NA	NA	NA	NA	NA	NA	NA	NA	NA
57843	NA	NA	Colorado Springs	Colorado	-104.8160199	38.82609952	NA	no_info	NA	ColoradoSprings	NA	NA	NA	NA	NA	NA	NA	NA	NA	NA	NA	NA	NA	NA	NA	NA	NA
24978	NA	NA	Colorado Springs	Colorado	-104.8166367	38.82048671	NA	no_info	NA	ColoradoSprings	NA	NA	NA	NA	NA	NA	NA	NA	NA	NA	NA	NA	NA	NA	NA	NA	NA
50929	Japanese lilac	Syringa reticulata	Colorado Springs	Colorado	-104.8286441	38.86213586	NA	introduced	NA	ColoradoSprings	NA	NA	NA	NA	NA	NA	NA	NA	NA	NA	NA	NA	NA	NA	NA	NA	NA
215597	Austrian pine	Pinus nigra	Colorado Springs	Colorado	-104.7367403	38.79205815	38.1	introduced	30.48 to 45.72 cm	ColoradoSprings	NA	NA	NA	NA	NA	NA	NA	NA	NA	NA	NA	NA	NA	NA	NA	NA	NA
215696	Siberian elm	Ulmus pumila	Colorado Springs	Colorado	-104.7372936	38.79328087	5.08	introduced	0 to 15.24 cm	ColoradoSprings	NA	NA	NA	NA	NA	NA	NA	NA	NA	NA	NA	NA	NA	NA	NA	NA	NA
218841	Ponderosa pine	Pinus ponderosa	Colorado Springs	Colorado	-104.8170459	38.85341166	33.02	naturally_occurring	30.48 to 45.72 cm	ColoradoSprings	NA	NA	NA	NA	NA	NA	NA	NA	NA	NA	NA	NA	NA	NA	NA	NA	NA
62996	Green ash	Fraxinus pennsylvanica	Colorado Springs	Colorado	-104.8207416	38.85167673	NA	introduced	NA	ColoradoSprings	NA	NA	NA	NA	NA	NA	NA	NA	NA	NA	NA	NA	NA	NA	NA	NA	NA
30807	NA	NA	Colorado Springs	Colorado	-104.8290509	38.85220556	NA	no_info	NA	ColoradoSprings	NA	NA	NA	NA	NA	NA	NA	NA	NA	NA	NA	NA	NA	NA	NA	NA	NA
104994	Cottonwood	Populus	Colorado Springs	Colorado	-104.8294216	38.84489819	NA	no_info	NA	ColoradoSprings	NA	NA	NA	NA	NA	NA	NA	NA	NA	NA	NA	NA	NA	NA	NA	NA	NA
35978	NA	NA	Colorado Springs	Colorado	-104.8164872	38.82569762	NA	no_info	NA	ColoradoSprings	NA	NA	NA	NA	NA	NA	NA	NA	NA	NA	NA	NA	NA	NA	NA	NA	NA
118774	Blue spruce	Picea pungens	Colorado Springs	Colorado	-104.8120152	38.80121557	NA	naturally_occurring	NA	ColoradoSprings	NA	NA	NA	NA	NA	NA	NA	NA	NA	NA	NA	NA	NA	NA	NA	NA	NA
60397	NA	NA	Colorado Springs	Colorado	-104.8311615	38.83112894	NA	no_info	NA	ColoradoSprings	NA	NA	NA	NA	NA	NA	NA	NA	NA	NA	NA	NA	NA	NA	NA	NA	NA
216371	Northern hackberry	Celtis occidentalis	Colorado Springs	Colorado	-104.7531725	38.79577491	7.62	introduced	0 to 15.24 cm	ColoradoSprings	NA	NA	NA	NA	NA	NA	NA	NA	NA	NA	NA	NA	NA	NA	NA	NA	NA
218702	Littleleaf linden	Tilia cordata	Colorado Springs	Colorado	-104.7437943	38.79045866	33.02	introduced	30.48 to 45.72 cm	ColoradoSprings	NA	NA	NA	NA	NA	NA	NA	NA	NA	NA	NA	NA	NA	NA	NA	NA	NA
128554	Ponderosa pine	Pinus ponderosa	Colorado Springs	Colorado	-104.8015924	38.82884811	NA	naturally_occurring	NA	ColoradoSprings	NA	NA	NA	NA	NA	NA	NA	NA	NA	NA	NA	NA	NA	NA	NA	NA	NA
213826	NA	NA	Colorado Springs	Colorado	-104.8823683	38.87509495	NA	no_info	NA	ColoradoSprings	NA	NA	NA	NA	NA	NA	NA	NA	NA	NA	NA	NA	NA	NA	NA	NA	NA
79099	Ash	Fraxinus	Colorado Springs	Colorado	-104.8206769	38.85255425	NA	no_info	NA	ColoradoSprings	NA	NA	NA	NA	NA	NA	NA	NA	NA	NA	NA	NA	NA	NA	NA	NA	NA
104898	Siberian elm	Ulmus pumila	Colorado Springs	Colorado	-104.843483	38.83286813	NA	introduced	NA	ColoradoSprings	NA	NA	NA	NA	NA	NA	NA	NA	NA	NA	NA	NA	NA	NA	NA	NA	NA
217114	Blue spruce	Picea pungens	Colorado Springs	Colorado	-104.7428191	38.7932653	33.02	naturally_occurring	30.48 to 45.72 cm	ColoradoSprings	NA	NA	NA	NA	NA	NA	NA	NA	NA	NA	NA	NA	NA	NA	NA	NA	NA
72763	NA	NA	Colorado Springs	Colorado	-104.8132145	38.90420004	NA	no_info	NA	ColoradoSprings	NA	NA	NA	NA	NA	NA	NA	NA	NA	NA	NA	NA	NA	NA	NA	NA	NA
57883	Cottonwood	Populus	Colorado Springs	Colorado	-104.7636275	38.83358954	NA	no_info	NA	ColoradoSprings	NA	NA	NA	NA	NA	NA	NA	NA	NA	NA	NA	NA	NA	NA	NA	NA	NA
218571	Green ash	Fraxinus pennsylvanica	Colorado Springs	Colorado	-104.8257829	38.85752149	73.66	introduced	60.96 to 76.2 cm	ColoradoSprings	NA	NA	NA	NA	NA	NA	NA	NA	NA	NA	NA	NA	NA	NA	NA	NA	NA
100339	Rocky mtn juniper	NA	Colorado Springs	Colorado	-104.8818142	38.87598065	NA	no_info	NA	ColoradoSprings	NA	NA	NA	NA	NA	NA	NA	NA	NA	NA	NA	NA	NA	NA	NA	NA	NA
23035	NA	NA	Colorado Springs	Colorado	-104.8330884	38.85396635	NA	no_info	NA	ColoradoSprings	NA	NA	NA	NA	NA	NA	NA	NA	NA	NA	NA	NA	NA	NA	NA	NA	NA
228028	NA	NA	Colorado Springs	Colorado	-104.7903245	38.9032248	NA	no_info	NA	ColoradoSprings	NA	NA	NA	NA	NA	NA	NA	NA	NA	NA	NA	NA	NA	NA	NA	NA	NA
38518	White fir	Abies concolor	Colorado Springs	Colorado	-104.7439334	38.85198962	NA	naturally_occurring	NA	ColoradoSprings	NA	NA	NA	NA	NA	NA	NA	NA	NA	NA	NA	NA	NA	NA	NA	NA	NA
216782	Honeylocust	Gleditsia triacanthos	Colorado Springs	Colorado	-104.7357134	38.802567	17.78	introduced	15.24 to 30.48 cm	ColoradoSprings	NA	NA	NA	NA	NA	NA	NA	NA	NA	NA	NA	NA	NA	NA	NA	NA	NA
102713	NA	NA	Colorado Springs	Colorado	-104.8228624	38.81705191	NA	no_info	NA	ColoradoSprings	NA	NA	NA	NA	NA	NA	NA	NA	NA	NA	NA	NA	NA	NA	NA	NA	NA
3766	NA	NA	Colorado Springs	Colorado	-104.8165506	38.81973263	NA	no_info	NA	ColoradoSprings	NA	NA	NA	NA	NA	NA	NA	NA	NA	NA	NA	NA	NA	NA	NA	NA	NA
218301	Green ash	Fraxinus pennsylvanica	Colorado Springs	Colorado	-104.8291813	38.8588406	71.12	introduced	60.96 to 76.2 cm	ColoradoSprings	NA	NA	NA	NA	NA	NA	NA	NA	NA	NA	NA	NA	NA	NA	NA	NA	NA
216591	Arborvitae	Thuja	Colorado Springs	Colorado	-104.7470912	38.79814446	2.54	no_info	0 to 15.24 cm	ColoradoSprings	NA	NA	NA	NA	NA	NA	NA	NA	NA	NA	NA	NA	NA	NA	NA	NA	NA
226119	NA	NA	Colorado Springs	Colorado	-104.7004329	38.90763396	NA	no_info	NA	ColoradoSprings	NA	NA	NA	NA	NA	NA	NA	NA	NA	NA	NA	NA	NA	NA	NA	NA	NA
97636	Austrian pine	Pinus nigra	Colorado Springs	Colorado	-104.8335071	38.77769213	NA	introduced	NA	ColoradoSprings	NA	NA	NA	NA	NA	NA	NA	NA	NA	NA	NA	NA	NA	NA	NA	NA	NA
119129	Green ash	Fraxinus pennsylvanica	Colorado Springs	Colorado	-104.7386198	38.80150579	NA	introduced	NA	ColoradoSprings	NA	NA	NA	NA	NA	NA	NA	NA	NA	NA	NA	NA	NA	NA	NA	NA	NA
40693	Ash	Fraxinus	Colorado Springs	Colorado	-104.8603233	38.91160404	NA	no_info	NA	ColoradoSprings	NA	NA	NA	NA	NA	NA	NA	NA	NA	NA	NA	NA	NA	NA	NA	NA	NA
216222	Blue spruce	Picea pungens	Colorado Springs	Colorado	-104.7429613	38.80017252	25.4	naturally_occurring	15.24 to 30.48 cm	ColoradoSprings	NA	NA	NA	NA	NA	NA	NA	NA	NA	NA	NA	NA	NA	NA	NA	NA	NA
76211	NA	NA	Colorado Springs	Colorado	-104.8142875	38.9030791	NA	no_info	NA	ColoradoSprings	NA	NA	NA	NA	NA	NA	NA	NA	NA	NA	NA	NA	NA	NA	NA	NA	NA
116446	NA	NA	Colorado Springs	Colorado	-104.8280376	38.83674575	NA	no_info	NA	ColoradoSprings	NA	NA	NA	NA	NA	NA	NA	NA	NA	NA	NA	NA	NA	NA	NA	NA	NA
108911	Northern red oak	Quercus rubra	Colorado Springs	Colorado	-104.7471563	38.96058563	NA	introduced	NA	ColoradoSprings	NA	NA	NA	NA	NA	NA	NA	NA	NA	NA	NA	NA	NA	NA	NA	NA	NA
226098	NA	NA	Colorado Springs	Colorado	-104.6947294	38.91769102	NA	no_info	NA	ColoradoSprings	NA	NA	NA	NA	NA	NA	NA	NA	NA	NA	NA	NA	NA	NA	NA	NA	NA
100005	Siberian elm	Ulmus pumila	Colorado Springs	Colorado	-104.8297674	38.86195439	NA	introduced	NA	ColoradoSprings	NA	NA	NA	NA	NA	NA	NA	NA	NA	NA	NA	NA	NA	NA	NA	NA	NA
70053	NA	NA	Colorado Springs	Colorado	-104.8263494	38.84107493	NA	no_info	NA	ColoradoSprings	NA	NA	NA	NA	NA	NA	NA	NA	NA	NA	NA	NA	NA	NA	NA	NA	NA
60203	Rocky mtn juniper	NA	Colorado Springs	Colorado	-104.8828389	38.87737294	NA	no_info	NA	ColoradoSprings	NA	NA	NA	NA	NA	NA	NA	NA	NA	NA	NA	NA	NA	NA	NA	NA	NA
217407	American basswood	Tilia americana	Colorado Springs	Colorado	-104.8136401	38.85381297	53.34	introduced	45.72 to 60.96 cm	ColoradoSprings	NA	NA	NA	NA	NA	NA	NA	NA	NA	NA	NA	NA	NA	NA	NA	NA	NA
185397	NA	NA	Colorado Springs	Colorado	-104.8005313	38.92764377	NA	no_info	NA	ColoradoSprings	NA	NA	NA	NA	NA	NA	NA	NA	NA	NA	NA	NA	NA	NA	NA	NA	NA
104123	Green ash	Fraxinus pennsylvanica	Colorado Springs	Colorado	-104.8208023	38.85158754	NA	introduced	NA	ColoradoSprings	NA	NA	NA	NA	NA	NA	NA	NA	NA	NA	NA	NA	NA	NA	NA	NA	NA
96647	Blue spruce	Picea pungens	Colorado Springs	Colorado	-104.7897954	38.84244621	NA	naturally_occurring	NA	ColoradoSprings	NA	NA	NA	NA	NA	NA	NA	NA	NA	NA	NA	NA	NA	NA	NA	NA	NA
44912	American elm	Ulmus americana	Colorado Springs	Colorado	-104.8292186	38.86203461	NA	introduced	NA	ColoradoSprings	NA	NA	NA	NA	NA	NA	NA	NA	NA	NA	NA	NA	NA	NA	NA	NA	NA
49453	Cottonwood	Populus	Colorado Springs	Colorado	-104.8788895	38.85112644	NA	no_info	NA	ColoradoSprings	NA	NA	NA	NA	NA	NA	NA	NA	NA	NA	NA	NA	NA	NA	NA	NA	NA
125291	Ponderosa pine	Pinus ponderosa	Colorado Springs	Colorado	-104.7820591	38.86706126	NA	naturally_occurring	NA	ColoradoSprings	NA	NA	NA	NA	NA	NA	NA	NA	NA	NA	NA	NA	NA	NA	NA	NA	NA
17388	NA	NA	Colorado Springs	Colorado	-104.8311308	38.83876734	NA	no_info	NA	ColoradoSprings	NA	NA	NA	NA	NA	NA	NA	NA	NA	NA	NA	NA	NA	NA	NA	NA	NA
215041	Crabapple	Malus	Colorado Springs	Colorado	-104.8155824	38.85627934	2.54	no_info	0 to 15.24 cm	ColoradoSprings	NA	NA	NA	NA	NA	NA	NA	NA	NA	NA	NA	NA	NA	NA	NA	NA	NA
216075	Blue spruce	Picea pungens	Colorado Springs	Colorado	-104.7472398	38.79652262	27.94	naturally_occurring	15.24 to 30.48 cm	ColoradoSprings	NA	NA	NA	NA	NA	NA	NA	NA	NA	NA	NA	NA	NA	NA	NA	NA	NA
216583	Silver maple	Acer saccharinum	Colorado Springs	Colorado	-104.7489819	38.79994708	35.56	introduced	30.48 to 45.72 cm	ColoradoSprings	NA	NA	NA	NA	NA	NA	NA	NA	NA	NA	NA	NA	NA	NA	NA	NA	NA
82193	Green ash	Fraxinus pennsylvanica	Colorado Springs	Colorado	-104.7979033	38.82653315	NA	introduced	NA	ColoradoSprings	NA	NA	NA	NA	NA	NA	NA	NA	NA	NA	NA	NA	NA	NA	NA	NA	NA
53906	NA	NA	Colorado Springs	Colorado	-104.827717	38.83737621	NA	no_info	NA	ColoradoSprings	NA	NA	NA	NA	NA	NA	NA	NA	NA	NA	NA	NA	NA	NA	NA	NA	NA
215754	Green ash	Fraxinus pennsylvanica	Colorado Springs	Colorado	-104.7383555	38.79446767	10.16	introduced	0 to 15.24 cm	ColoradoSprings	NA	NA	NA	NA	NA	NA	NA	NA	NA	NA	NA	NA	NA	NA	NA	NA	NA
5294	Rocky mtn juniper	NA	Colorado Springs	Colorado	-104.8001847	38.82986875	NA	no_info	NA	ColoradoSprings	NA	NA	NA	NA	NA	NA	NA	NA	NA	NA	NA	NA	NA	NA	NA	NA	NA
60693	NA	NA	Colorado Springs	Colorado	-104.7205327	38.78631241	NA	no_info	NA	ColoradoSprings	NA	NA	NA	NA	NA	NA	NA	NA	NA	NA	NA	NA	NA	NA	NA	NA	NA
89110	NA	NA	Colorado Springs	Colorado	-104.8305755	38.84200841	NA	no_info	NA	ColoradoSprings	NA	NA	NA	NA	NA	NA	NA	NA	NA	NA	NA	NA	NA	NA	NA	NA	NA
47281	Japanese pogta	Styphnolobium japonicum	Colorado Springs	Colorado	-104.8009065	38.83978599	NA	introduced	NA	ColoradoSprings	NA	NA	NA	NA	NA	NA	NA	NA	NA	NA	NA	NA	NA	NA	NA	NA	NA
2447	NA	NA	Colorado Springs	Colorado	-104.8285217	38.84923198	NA	no_info	NA	ColoradoSprings	NA	NA	NA	NA	NA	NA	NA	NA	NA	NA	NA	NA	NA	NA	NA	NA	NA
91445	NA	NA	Colorado Springs	Colorado	-104.8716569	38.87220466	NA	no_info	NA	ColoradoSprings	NA	NA	NA	NA	NA	NA	NA	NA	NA	NA	NA	NA	NA	NA	NA	NA	NA
71978	Hackberry	Celtis occidentalis	Colorado Springs	Colorado	-104.744675	38.82206855	NA	introduced	NA	ColoradoSprings	NA	NA	NA	NA	NA	NA	NA	NA	NA	NA	NA	NA	NA	NA	NA	NA	NA
220439	NA	NA	Colorado Springs	Colorado	-104.7228289	38.94847595	NA	no_info	NA	ColoradoSprings	NA	NA	NA	NA	NA	NA	NA	NA	NA	NA	NA	NA	NA	NA	NA	NA	NA
124706	NA	NA	Colorado Springs	Colorado	-104.8345138	38.86342646	NA	no_info	NA	ColoradoSprings	NA	NA	NA	NA	NA	NA	NA	NA	NA	NA	NA	NA	NA	NA	NA	NA	NA
216623	Norway maple	Acer platanoides	Colorado Springs	Colorado	-104.7350085	38.80116502	40.64	introduced	30.48 to 45.72 cm	ColoradoSprings	NA	NA	NA	NA	NA	NA	NA	NA	NA	NA	NA	NA	NA	NA	NA	NA	NA
13780	Green ash	Fraxinus pennsylvanica	Colorado Springs	Colorado	-104.8019467	38.83310884	NA	introduced	NA	ColoradoSprings	NA	NA	NA	NA	NA	NA	NA	NA	NA	NA	NA	NA	NA	NA	NA	NA	NA
219633	NA	NA	Colorado Springs	Colorado	-104.801739	38.86396297	NA	no_info	NA	ColoradoSprings	NA	NA	NA	NA	NA	NA	NA	NA	NA	NA	NA	NA	NA	NA	NA	NA	NA
36271	NA	NA	Colorado Springs	Colorado	-104.8716157	38.87226063	NA	no_info	NA	ColoradoSprings	NA	NA	NA	NA	NA	NA	NA	NA	NA	NA	NA	NA	NA	NA	NA	NA	NA
215281	American elm	Ulmus americana	Colorado Springs	Colorado	-104.8235634	38.85932442	68.58	introduced	60.96 to 76.2 cm	ColoradoSprings	NA	NA	NA	NA	NA	NA	NA	NA	NA	NA	NA	NA	NA	NA	NA	NA	NA
109684	NA	NA	Colorado Springs	Colorado	-104.7641573	38.8124417	NA	no_info	NA	ColoradoSprings	NA	NA	NA	NA	NA	NA	NA	NA	NA	NA	NA	NA	NA	NA	NA	NA	NA
59914	Pinon pine	Pinus edulis	Colorado Springs	Colorado	-104.8150921	38.86619625	NA	naturally_occurring	NA	ColoradoSprings	NA	NA	NA	NA	NA	NA	NA	NA	NA	NA	NA	NA	NA	NA	NA	NA	NA
119900	Ponderosa pine	Pinus ponderosa	Colorado Springs	Colorado	-104.8591876	38.86620737	NA	naturally_occurring	NA	ColoradoSprings	NA	NA	NA	NA	NA	NA	NA	NA	NA	NA	NA	NA	NA	NA	NA	NA	NA
49046	White fir	Abies concolor	Colorado Springs	Colorado	-104.795578	38.827753	NA	naturally_occurring	NA	ColoradoSprings	NA	NA	NA	NA	NA	NA	NA	NA	NA	NA	NA	NA	NA	NA	NA	NA	NA
37173	Ponderosa pine	Pinus ponderosa	Colorado Springs	Colorado	-104.8709741	38.86304379	NA	naturally_occurring	NA	ColoradoSprings	NA	NA	NA	NA	NA	NA	NA	NA	NA	NA	NA	NA	NA	NA	NA	NA	NA
11219	NA	NA	Colorado Springs	Colorado	-104.8121457	38.84336827	NA	no_info	NA	ColoradoSprings	NA	NA	NA	NA	NA	NA	NA	NA	NA	NA	NA	NA	NA	NA	NA	NA	NA
126483	NA	NA	Colorado Springs	Colorado	-104.7225017	38.78756916	NA	no_info	NA	ColoradoSprings	NA	NA	NA	NA	NA	NA	NA	NA	NA	NA	NA	NA	NA	NA	NA	NA	NA
218314	Green ash	Fraxinus pennsylvanica	Colorado Springs	Colorado	-104.8291612	38.8586585	43.18	introduced	30.48 to 45.72 cm	ColoradoSprings	NA	NA	NA	NA	NA	NA	NA	NA	NA	NA	NA	NA	NA	NA	NA	NA	NA
91689	NA	NA	Colorado Springs	Colorado	-104.8318342	38.82880224	NA	no_info	NA	ColoradoSprings	NA	NA	NA	NA	NA	NA	NA	NA	NA	NA	NA	NA	NA	NA	NA	NA	NA
124359	NA	NA	Colorado Springs	Colorado	-104.823711	38.81648868	NA	no_info	NA	ColoradoSprings	NA	NA	NA	NA	NA	NA	NA	NA	NA	NA	NA	NA	NA	NA	NA	NA	NA
114159	Crabapple	Malus	Colorado Springs	Colorado	-104.7146231	38.9071998	NA	no_info	NA	ColoradoSprings	NA	NA	NA	NA	NA	NA	NA	NA	NA	NA	NA	NA	NA	NA	NA	NA	NA
48543	Blue spruce	Picea pungens	Colorado Springs	Colorado	-104.80239	38.83925937	NA	naturally_occurring	NA	ColoradoSprings	NA	NA	NA	NA	NA	NA	NA	NA	NA	NA	NA	NA	NA	NA	NA	NA	NA
16125	Blue spruce	Picea pungens	Colorado Springs	Colorado	-104.827798	38.8456325	NA	naturally_occurring	NA	ColoradoSprings	NA	NA	NA	NA	NA	NA	NA	NA	NA	NA	NA	NA	NA	NA	NA	NA	NA
100864	Ponderosa pine	Pinus ponderosa	Colorado Springs	Colorado	-104.8031602	38.82893382	NA	naturally_occurring	NA	ColoradoSprings	NA	NA	NA	NA	NA	NA	NA	NA	NA	NA	NA	NA	NA	NA	NA	NA	NA
130618	Northern red oak	Quercus rubra	Colorado Springs	Colorado	-104.783775	38.97767442	NA	introduced	NA	ColoradoSprings	NA	NA	NA	NA	NA	NA	NA	NA	NA	NA	NA	NA	NA	NA	NA	NA	NA
20406	NA	NA	Colorado Springs	Colorado	-104.8292188	38.85183972	NA	no_info	NA	ColoradoSprings	NA	NA	NA	NA	NA	NA	NA	NA	NA	NA	NA	NA	NA	NA	NA	NA	NA
103017	Ponderosa pine	Pinus ponderosa	Colorado Springs	Colorado	-104.7482417	38.78404911	NA	naturally_occurring	NA	ColoradoSprings	NA	NA	NA	NA	NA	NA	NA	NA	NA	NA	NA	NA	NA	NA	NA	NA	NA
34771	Rocky mtn juniper	NA	Colorado Springs	Colorado	-104.8276182	38.84571246	NA	no_info	NA	ColoradoSprings	NA	NA	NA	NA	NA	NA	NA	NA	NA	NA	NA	NA	NA	NA	NA	NA	NA
226047	NA	NA	Colorado Springs	Colorado	-104.7156474	38.9203758	NA	no_info	NA	ColoradoSprings	NA	NA	NA	NA	NA	NA	NA	NA	NA	NA	NA	NA	NA	NA	NA	NA	NA
68415	NA	NA	Colorado Springs	Colorado	-104.830611	38.84269937	NA	no_info	NA	ColoradoSprings	NA	NA	NA	NA	NA	NA	NA	NA	NA	NA	NA	NA	NA	NA	NA	NA	NA
131296	NA	NA	Colorado Springs	Colorado	-104.7322154	38.87273345	NA	no_info	NA	ColoradoSprings	NA	NA	NA	NA	NA	NA	NA	NA	NA	NA	NA	NA	NA	NA	NA	NA	NA
219366	Silver maple	Acer saccharinum	Colorado Springs	Colorado	-104.8249284	38.85245594	33.02	introduced	30.48 to 45.72 cm	ColoradoSprings	NA	NA	NA	NA	NA	NA	NA	NA	NA	NA	NA	NA	NA	NA	NA	NA	NA
218800	Green ash	Fraxinus pennsylvanica	Colorado Springs	Colorado	-104.8172462	38.85269752	66.04	introduced	60.96 to 76.2 cm	ColoradoSprings	NA	NA	NA	NA	NA	NA	NA	NA	NA	NA	NA	NA	NA	NA	NA	NA	NA
114174	White fir	Abies concolor	Colorado Springs	Colorado	-104.7537792	38.96302987	NA	naturally_occurring	NA	ColoradoSprings	NA	NA	NA	NA	NA	NA	NA	NA	NA	NA	NA	NA	NA	NA	NA	NA	NA
107390	Rocky mtn juniper	NA	Colorado Springs	Colorado	-104.8822281	38.87775869	NA	no_info	NA	ColoradoSprings	NA	NA	NA	NA	NA	NA	NA	NA	NA	NA	NA	NA	NA	NA	NA	NA	NA
231230	NA	NA	Colorado Springs	Colorado	-104.8909433	38.86551847	NA	no_info	NA	ColoradoSprings	NA	NA	NA	NA	NA	NA	NA	NA	NA	NA	NA	NA	NA	NA	NA	NA	NA
95071	Ash	Fraxinus	Colorado Springs	Colorado	-104.8453238	38.83526937	NA	no_info	NA	ColoradoSprings	NA	NA	NA	NA	NA	NA	NA	NA	NA	NA	NA	NA	NA	NA	NA	NA	NA
227243	NA	NA	Colorado Springs	Colorado	-104.6888965	38.90375834	NA	no_info	NA	ColoradoSprings	NA	NA	NA	NA	NA	NA	NA	NA	NA	NA	NA	NA	NA	NA	NA	NA	NA
217570	Amur maple	Acer ginnala	Colorado Springs	Colorado	-104.820135	38.85967071	15.24	introduced	0 to 15.24 cm	ColoradoSprings	NA	NA	NA	NA	NA	NA	NA	NA	NA	NA	NA	NA	NA	NA	NA	NA	NA
48402	Ash	Fraxinus	Colorado Springs	Colorado	-104.7732154	38.9560576	NA	no_info	NA	ColoradoSprings	NA	NA	NA	NA	NA	NA	NA	NA	NA	NA	NA	NA	NA	NA	NA	NA	NA
7493	NA	NA	Colorado Springs	Colorado	-104.8274923	38.84331035	NA	no_info	NA	ColoradoSprings	NA	NA	NA	NA	NA	NA	NA	NA	NA	NA	NA	NA	NA	NA	NA	NA	NA
214908	Cherry plum	Prunus cerasifera	Colorado Springs	Colorado	-104.8174178	38.85374043	20.32	introduced	15.24 to 30.48 cm	ColoradoSprings	NA	NA	NA	NA	NA	NA	NA	NA	NA	NA	NA	NA	NA	NA	NA	NA	NA
219006	Douglas fir	Pseudotsuga menziesii	Colorado Springs	Colorado	-104.7477741	38.79019263	33.02	naturally_occurring	30.48 to 45.72 cm	ColoradoSprings	NA	NA	NA	NA	NA	NA	NA	NA	NA	NA	NA	NA	NA	NA	NA	NA	NA
6777	Hawthorn	Crataegus	Colorado Springs	Colorado	-104.797851	38.82739161	NA	no_info	NA	ColoradoSprings	NA	NA	NA	NA	NA	NA	NA	NA	NA	NA	NA	NA	NA	NA	NA	NA	NA
39521	Elm	Ulmus	Colorado Springs	Colorado	-104.8203283	38.85925589	NA	no_info	NA	ColoradoSprings	NA	NA	NA	NA	NA	NA	NA	NA	NA	NA	NA	NA	NA	NA	NA	NA	NA
128386	NA	NA	Colorado Springs	Colorado	-104.8300668	38.85540914	NA	no_info	NA	ColoradoSprings	NA	NA	NA	NA	NA	NA	NA	NA	NA	NA	NA	NA	NA	NA	NA	NA	NA
223233	NA	NA	Colorado Springs	Colorado	-104.848495	38.84310343	NA	no_info	NA	ColoradoSprings	NA	NA	NA	NA	NA	NA	NA	NA	NA	NA	NA	NA	NA	NA	NA	NA	NA
58888	NA	NA	Colorado Springs	Colorado	-104.8281983	38.83870944	NA	no_info	NA	ColoradoSprings	NA	NA	NA	NA	NA	NA	NA	NA	NA	NA	NA	NA	NA	NA	NA	NA	NA
122821	NA	NA	Colorado Springs	Colorado	-104.7217466	38.78734637	NA	no_info	NA	ColoradoSprings	NA	NA	NA	NA	NA	NA	NA	NA	NA	NA	NA	NA	NA	NA	NA	NA	NA
93212	Scotch pine	Pinus sylvestris	Colorado Springs	Colorado	-104.7473724	38.78516056	NA	introduced	NA	ColoradoSprings	NA	NA	NA	NA	NA	NA	NA	NA	NA	NA	NA	NA	NA	NA	NA	NA	NA
237273	NA	NA	Colorado Springs	Colorado	-104.8280622	38.88784529	NA	no_info	NA	ColoradoSprings	NA	NA	NA	NA	NA	NA	NA	NA	NA	NA	NA	NA	NA	NA	NA	NA	NA
217973	Hawthorn	Crataegus	Colorado Springs	Colorado	-104.8242853	38.85405965	10.16	no_info	0 to 15.24 cm	ColoradoSprings	NA	NA	NA	NA	NA	NA	NA	NA	NA	NA	NA	NA	NA	NA	NA	NA	NA
113269	Cottonwood	Populus	Colorado Springs	Colorado	-104.7553798	38.90458803	NA	no_info	NA	ColoradoSprings	NA	NA	NA	NA	NA	NA	NA	NA	NA	NA	NA	NA	NA	NA	NA	NA	NA
130969	Green ash	Fraxinus pennsylvanica	Colorado Springs	Colorado	-104.8000441	38.82334669	NA	introduced	NA	ColoradoSprings	NA	NA	NA	NA	NA	NA	NA	NA	NA	NA	NA	NA	NA	NA	NA	NA	NA
53027	Elm	Ulmus	Colorado Springs	Colorado	-104.8203246	38.85954762	NA	no_info	NA	ColoradoSprings	NA	NA	NA	NA	NA	NA	NA	NA	NA	NA	NA	NA	NA	NA	NA	NA	NA
101540	Peach	Prunus persica	Colorado Springs	Colorado	-104.8777129	38.85376428	NA	introduced	NA	ColoradoSprings	NA	NA	NA	NA	NA	NA	NA	NA	NA	NA	NA	NA	NA	NA	NA	NA	NA
218737	Northern red oak	Quercus rubra	Colorado Springs	Colorado	-104.8167721	38.85474474	15.24	introduced	0 to 15.24 cm	ColoradoSprings	NA	NA	NA	NA	NA	NA	NA	NA	NA	NA	NA	NA	NA	NA	NA	NA	NA
221668	NA	NA	Colorado Springs	Colorado	-104.7531621	38.92725286	NA	no_info	NA	ColoradoSprings	NA	NA	NA	NA	NA	NA	NA	NA	NA	NA	NA	NA	NA	NA	NA	NA	NA
215977	Green ash	Fraxinus pennsylvanica	Colorado Springs	Colorado	-104.7525492	38.79289559	38.1	introduced	30.48 to 45.72 cm	ColoradoSprings	NA	NA	NA	NA	NA	NA	NA	NA	NA	NA	NA	NA	NA	NA	NA	NA	NA
53610	Blue spruce	Picea pungens	Colorado Springs	Colorado	-104.7632576	38.83274593	NA	naturally_occurring	NA	ColoradoSprings	NA	NA	NA	NA	NA	NA	NA	NA	NA	NA	NA	NA	NA	NA	NA	NA	NA
218788	Silver maple	Acer saccharinum	Colorado Springs	Colorado	-104.8172482	38.85332892	78.74	introduced	more than 76.2 cm	ColoradoSprings	NA	NA	NA	NA	NA	NA	NA	NA	NA	NA	NA	NA	NA	NA	NA	NA	NA
101988	Blue spruce	Picea pungens	Colorado Springs	Colorado	-104.8488136	38.80378162	NA	naturally_occurring	NA	ColoradoSprings	NA	NA	NA	NA	NA	NA	NA	NA	NA	NA	NA	NA	NA	NA	NA	NA	NA
59896	Rocky mtn juniper	NA	Colorado Springs	Colorado	-104.8024393	38.83208134	NA	no_info	NA	ColoradoSprings	NA	NA	NA	NA	NA	NA	NA	NA	NA	NA	NA	NA	NA	NA	NA	NA	NA
125490	Green ash	Fraxinus pennsylvanica	Colorado Springs	Colorado	-104.8025006	38.82574043	NA	introduced	NA	ColoradoSprings	NA	NA	NA	NA	NA	NA	NA	NA	NA	NA	NA	NA	NA	NA	NA	NA	NA
216938	Siberian elm	Ulmus pumila	Colorado Springs	Colorado	-104.7478934	38.79940337	10.16	introduced	0 to 15.24 cm	ColoradoSprings	NA	NA	NA	NA	NA	NA	NA	NA	NA	NA	NA	NA	NA	NA	NA	NA	NA
74552	Siberian elm	Ulmus pumila	Colorado Springs	Colorado	-104.878458	38.85391497	NA	introduced	NA	ColoradoSprings	NA	NA	NA	NA	NA	NA	NA	NA	NA	NA	NA	NA	NA	NA	NA	NA	NA
219022	Silver maple	Acer saccharinum	Colorado Springs	Colorado	-104.8242909	38.85776431	53.34	introduced	45.72 to 60.96 cm	ColoradoSprings	NA	NA	NA	NA	NA	NA	NA	NA	NA	NA	NA	NA	NA	NA	NA	NA	NA
215502	Green ash	Fraxinus pennsylvanica	Colorado Springs	Colorado	-104.8219621	38.85191052	48.26	introduced	45.72 to 60.96 cm	ColoradoSprings	NA	NA	NA	NA	NA	NA	NA	NA	NA	NA	NA	NA	NA	NA	NA	NA	NA
91707	Green ash	Fraxinus pennsylvanica	Colorado Springs	Colorado	-104.7724547	38.96160073	NA	introduced	NA	ColoradoSprings	NA	NA	NA	NA	NA	NA	NA	NA	NA	NA	NA	NA	NA	NA	NA	NA	NA
96042	NA	NA	Colorado Springs	Colorado	-104.8304285	38.85868268	NA	no_info	NA	ColoradoSprings	NA	NA	NA	NA	NA	NA	NA	NA	NA	NA	NA	NA	NA	NA	NA	NA	NA
53765	Juniper bush	Juniperus	Colorado Springs	Colorado	-104.8493249	38.80357842	NA	no_info	NA	ColoradoSprings	NA	NA	NA	NA	NA	NA	NA	NA	NA	NA	NA	NA	NA	NA	NA	NA	NA
110963	Bur oak	Quercus macrocarpa	Colorado Springs	Colorado	-104.7345536	38.89824491	NA	introduced	NA	ColoradoSprings	NA	NA	NA	NA	NA	NA	NA	NA	NA	NA	NA	NA	NA	NA	NA	NA	NA
110476	Ash	Fraxinus	Colorado Springs	Colorado	-104.8202234	38.86248054	NA	no_info	NA	ColoradoSprings	NA	NA	NA	NA	NA	NA	NA	NA	NA	NA	NA	NA	NA	NA	NA	NA	NA
100826	NA	NA	Colorado Springs	Colorado	-104.8316024	38.82925118	NA	no_info	NA	ColoradoSprings	NA	NA	NA	NA	NA	NA	NA	NA	NA	NA	NA	NA	NA	NA	NA	NA	NA
10665	NA	NA	Colorado Springs	Colorado	-104.7792623	38.9528416	NA	no_info	NA	ColoradoSprings	NA	NA	NA	NA	NA	NA	NA	NA	NA	NA	NA	NA	NA	NA	NA	NA	NA
109450	NA	NA	Colorado Springs	Colorado	-104.8305332	38.85822508	NA	no_info	NA	ColoradoSprings	NA	NA	NA	NA	NA	NA	NA	NA	NA	NA	NA	NA	NA	NA	NA	NA	NA
215603	Austrian pine	Pinus nigra	Colorado Springs	Colorado	-104.7371989	38.79156965	30.48	introduced	15.24 to 30.48 cm	ColoradoSprings	NA	NA	NA	NA	NA	NA	NA	NA	NA	NA	NA	NA	NA	NA	NA	NA	NA
27586	Northern red oak	Quercus rubra	Colorado Springs	Colorado	-104.7360828	38.95007335	NA	introduced	NA	ColoradoSprings	NA	NA	NA	NA	NA	NA	NA	NA	NA	NA	NA	NA	NA	NA	NA	NA	NA
84850	NA	NA	Colorado Springs	Colorado	-104.7548831	38.92812315	NA	no_info	NA	ColoradoSprings	NA	NA	NA	NA	NA	NA	NA	NA	NA	NA	NA	NA	NA	NA	NA	NA	NA
73913	Rocky mtn juniper	NA	Colorado Springs	Colorado	-104.8835066	38.88003501	NA	no_info	NA	ColoradoSprings	NA	NA	NA	NA	NA	NA	NA	NA	NA	NA	NA	NA	NA	NA	NA	NA	NA
128985	Rocky mtn juniper	NA	Colorado Springs	Colorado	-104.883239	38.87978625	NA	no_info	NA	ColoradoSprings	NA	NA	NA	NA	NA	NA	NA	NA	NA	NA	NA	NA	NA	NA	NA	NA	NA
90663	Green ash	Fraxinus pennsylvanica	Colorado Springs	Colorado	-104.8020812	38.82549294	NA	introduced	NA	ColoradoSprings	NA	NA	NA	NA	NA	NA	NA	NA	NA	NA	NA	NA	NA	NA	NA	NA	NA
54080	Rocky mtn juniper	NA	Colorado Springs	Colorado	-104.8817823	38.87697974	NA	no_info	NA	ColoradoSprings	NA	NA	NA	NA	NA	NA	NA	NA	NA	NA	NA	NA	NA	NA	NA	NA	NA
18400	NA	NA	Colorado Springs	Colorado	-104.8143701	38.83999373	NA	no_info	NA	ColoradoSprings	NA	NA	NA	NA	NA	NA	NA	NA	NA	NA	NA	NA	NA	NA	NA	NA	NA
26901	NA	NA	Colorado Springs	Colorado	-104.8233948	38.81633961	NA	no_info	NA	ColoradoSprings	NA	NA	NA	NA	NA	NA	NA	NA	NA	NA	NA	NA	NA	NA	NA	NA	NA
78658	Norway maple	Acer platanoides	Colorado Springs	Colorado	-104.7801187	38.9128434	NA	introduced	NA	ColoradoSprings	NA	NA	NA	NA	NA	NA	NA	NA	NA	NA	NA	NA	NA	NA	NA	NA	NA
126283	NA	NA	Colorado Springs	Colorado	-104.8132469	38.84005182	NA	no_info	NA	ColoradoSprings	NA	NA	NA	NA	NA	NA	NA	NA	NA	NA	NA	NA	NA	NA	NA	NA	NA
20817	Rocky mtn juniper	NA	Colorado Springs	Colorado	-104.880857	38.8760241	NA	no_info	NA	ColoradoSprings	NA	NA	NA	NA	NA	NA	NA	NA	NA	NA	NA	NA	NA	NA	NA	NA	NA
61317	NA	NA	Colorado Springs	Colorado	-104.8287626	38.84273613	NA	no_info	NA	ColoradoSprings	NA	NA	NA	NA	NA	NA	NA	NA	NA	NA	NA	NA	NA	NA	NA	NA	NA
89545	NA	NA	Colorado Springs	Colorado	-104.8146489	38.90371765	NA	no_info	NA	ColoradoSprings	NA	NA	NA	NA	NA	NA	NA	NA	NA	NA	NA	NA	NA	NA	NA	NA	NA
87289	Rocky mtn juniper	NA	Colorado Springs	Colorado	-104.8002797	38.82984461	NA	no_info	NA	ColoradoSprings	NA	NA	NA	NA	NA	NA	NA	NA	NA	NA	NA	NA	NA	NA	NA	NA	NA
214674	Silver maple	Acer saccharinum	Colorado Springs	Colorado	-104.8109526	38.85496484	68.58	introduced	60.96 to 76.2 cm	ColoradoSprings	NA	NA	NA	NA	NA	NA	NA	NA	NA	NA	NA	NA	NA	NA	NA	NA	NA
113465	Austrian pine	Pinus nigra	Colorado Springs	Colorado	-104.8725524	38.90906044	NA	introduced	NA	ColoradoSprings	NA	NA	NA	NA	NA	NA	NA	NA	NA	NA	NA	NA	NA	NA	NA	NA	NA
96125	NA	NA	Colorado Springs	Colorado	-104.8280679	38.83741864	NA	no_info	NA	ColoradoSprings	NA	NA	NA	NA	NA	NA	NA	NA	NA	NA	NA	NA	NA	NA	NA	NA	NA
29651	Pine	Pinus	Colorado Springs	Colorado	-104.8469845	38.84320575	NA	no_info	NA	ColoradoSprings	NA	NA	NA	NA	NA	NA	NA	NA	NA	NA	NA	NA	NA	NA	NA	NA	NA
42123	NA	NA	Colorado Springs	Colorado	-104.8129372	38.78461311	NA	no_info	NA	ColoradoSprings	NA	NA	NA	NA	NA	NA	NA	NA	NA	NA	NA	NA	NA	NA	NA	NA	NA
9369	Elm	Ulmus	Colorado Springs	Colorado	-104.7815735	38.86658037	NA	no_info	NA	ColoradoSprings	NA	NA	NA	NA	NA	NA	NA	NA	NA	NA	NA	NA	NA	NA	NA	NA	NA
218550	Japanese tree lilac	Syringa reticulata	Colorado Springs	Colorado	-104.8168367	38.85692296	10.16	introduced	0 to 15.24 cm	ColoradoSprings	NA	NA	NA	NA	NA	NA	NA	NA	NA	NA	NA	NA	NA	NA	NA	NA	NA
40595	NA	NA	Colorado Springs	Colorado	-104.8274557	38.84431166	NA	no_info	NA	ColoradoSprings	NA	NA	NA	NA	NA	NA	NA	NA	NA	NA	NA	NA	NA	NA	NA	NA	NA
123778	Blue spruce	Picea pungens	Colorado Springs	Colorado	-104.8005106	38.83978498	NA	naturally_occurring	NA	ColoradoSprings	NA	NA	NA	NA	NA	NA	NA	NA	NA	NA	NA	NA	NA	NA	NA	NA	NA
237280	NA	NA	Colorado Springs	Colorado	-104.8285483	38.88853706	NA	no_info	NA	ColoradoSprings	NA	NA	NA	NA	NA	NA	NA	NA	NA	NA	NA	NA	NA	NA	NA	NA	NA
111568	Ash	Fraxinus	Colorado Springs	Colorado	-104.861134	38.84682206	NA	no_info	NA	ColoradoSprings	NA	NA	NA	NA	NA	NA	NA	NA	NA	NA	NA	NA	NA	NA	NA	NA	NA
218456	American basswood	Tilia americana	Colorado Springs	Colorado	-104.816949	38.85826394	45.72	introduced	30.48 to 45.72 cm	ColoradoSprings	NA	NA	NA	NA	NA	NA	NA	NA	NA	NA	NA	NA	NA	NA	NA	NA	NA
22687	Rocky mtn juniper	NA	Colorado Springs	Colorado	-104.8015429	38.83186597	NA	no_info	NA	ColoradoSprings	NA	NA	NA	NA	NA	NA	NA	NA	NA	NA	NA	NA	NA	NA	NA	NA	NA
49474	Russian olive	Elaeagnus angustifolia	Colorado Springs	Colorado	-104.8453167	38.83506604	NA	introduced	NA	ColoradoSprings	NA	NA	NA	NA	NA	NA	NA	NA	NA	NA	NA	NA	NA	NA	NA	NA	NA
88884	Rocky mtn juniper	NA	Colorado Springs	Colorado	-104.8026398	38.83208368	NA	no_info	NA	ColoradoSprings	NA	NA	NA	NA	NA	NA	NA	NA	NA	NA	NA	NA	NA	NA	NA	NA	NA
11371	NA	NA	Colorado Springs	Colorado	-104.8737656	38.8710063	NA	no_info	NA	ColoradoSprings	NA	NA	NA	NA	NA	NA	NA	NA	NA	NA	NA	NA	NA	NA	NA	NA	NA
124214	Rocky mtn juniper	NA	Colorado Springs	Colorado	-104.8821102	38.87561975	NA	no_info	NA	ColoradoSprings	NA	NA	NA	NA	NA	NA	NA	NA	NA	NA	NA	NA	NA	NA	NA	NA	NA
7423	NA	NA	Colorado Springs	Colorado	-104.7758901	38.95195628	NA	no_info	NA	ColoradoSprings	NA	NA	NA	NA	NA	NA	NA	NA	NA	NA	NA	NA	NA	NA	NA	NA	NA
125887	Siberian elm	Ulmus pumila	Colorado Springs	Colorado	-104.8434382	38.83284478	NA	introduced	NA	ColoradoSprings	NA	NA	NA	NA	NA	NA	NA	NA	NA	NA	NA	NA	NA	NA	NA	NA	NA
32459	Bur oak	Quercus macrocarpa	Colorado Springs	Colorado	-104.7733205	38.90528753	NA	introduced	NA	ColoradoSprings	NA	NA	NA	NA	NA	NA	NA	NA	NA	NA	NA	NA	NA	NA	NA	NA	NA
24917	Japanese lilac	Syringa reticulata	Colorado Springs	Colorado	-104.8286126	38.86208519	NA	introduced	NA	ColoradoSprings	NA	NA	NA	NA	NA	NA	NA	NA	NA	NA	NA	NA	NA	NA	NA	NA	NA
69283	Bristlecone pine	Pinus aristata	Colorado Springs	Colorado	-104.7689908	38.85114774	NA	naturally_occurring	NA	ColoradoSprings	NA	NA	NA	NA	NA	NA	NA	NA	NA	NA	NA	NA	NA	NA	NA	NA	NA
216824	Callery pear	Pyrus calleryana	Colorado Springs	Colorado	-104.7520684	38.79800122	25.4	introduced	15.24 to 30.48 cm	ColoradoSprings	NA	NA	NA	NA	NA	NA	NA	NA	NA	NA	NA	NA	NA	NA	NA	NA	NA
214639	Silver maple	Acer saccharinum	Colorado Springs	Colorado	-104.8107908	38.8553582	73.66	introduced	60.96 to 76.2 cm	ColoradoSprings	NA	NA	NA	NA	NA	NA	NA	NA	NA	NA	NA	NA	NA	NA	NA	NA	NA
72159	Green ash	Fraxinus pennsylvanica	Colorado Springs	Colorado	-104.7947964	38.82479438	NA	introduced	NA	ColoradoSprings	NA	NA	NA	NA	NA	NA	NA	NA	NA	NA	NA	NA	NA	NA	NA	NA	NA
122426	Austrian pine	Pinus nigra	Colorado Springs	Colorado	-104.7988652	38.83032475	NA	introduced	NA	ColoradoSprings	NA	NA	NA	NA	NA	NA	NA	NA	NA	NA	NA	NA	NA	NA	NA	NA	NA
105309	Ash	Fraxinus	Colorado Springs	Colorado	-104.827431	38.92133811	NA	no_info	NA	ColoradoSprings	NA	NA	NA	NA	NA	NA	NA	NA	NA	NA	NA	NA	NA	NA	NA	NA	NA
138046	Ponderosa pine	Pinus ponderosa	Colorado Springs	Colorado	-104.7997258	38.83294024	NA	naturally_occurring	NA	ColoradoSprings	NA	NA	NA	NA	NA	NA	NA	NA	NA	NA	NA	NA	NA	NA	NA	NA	NA
39249	NA	NA	Colorado Springs	Colorado	-104.8312955	38.84547743	NA	no_info	NA	ColoradoSprings	NA	NA	NA	NA	NA	NA	NA	NA	NA	NA	NA	NA	NA	NA	NA	NA	NA
130216	American elm	Ulmus americana	Colorado Springs	Colorado	-104.8023894	38.8256164	NA	introduced	NA	ColoradoSprings	NA	NA	NA	NA	NA	NA	NA	NA	NA	NA	NA	NA	NA	NA	NA	NA	NA
12490	NA	NA	Colorado Springs	Colorado	-104.8313084	38.83003279	NA	no_info	NA	ColoradoSprings	NA	NA	NA	NA	NA	NA	NA	NA	NA	NA	NA	NA	NA	NA	NA	NA	NA
101493	White ash	Fraxinus americana	Colorado Springs	Colorado	-104.8280654	38.86238832	NA	introduced	NA	ColoradoSprings	NA	NA	NA	NA	NA	NA	NA	NA	NA	NA	NA	NA	NA	NA	NA	NA	NA
28659	Ponderosa pine	Pinus ponderosa	Colorado Springs	Colorado	-104.7999943	38.8276352	NA	naturally_occurring	NA	ColoradoSprings	NA	NA	NA	NA	NA	NA	NA	NA	NA	NA	NA	NA	NA	NA	NA	NA	NA
216319	Green ash	Fraxinus pennsylvanica	Colorado Springs	Colorado	-104.7413791	38.80212281	60.96	introduced	45.72 to 60.96 cm	ColoradoSprings	NA	NA	NA	NA	NA	NA	NA	NA	NA	NA	NA	NA	NA	NA	NA	NA	NA
28327	Siberian elm	Ulmus pumila	Colorado Springs	Colorado	-104.849248	38.83600664	NA	introduced	NA	ColoradoSprings	NA	NA	NA	NA	NA	NA	NA	NA	NA	NA	NA	NA	NA	NA	NA	NA	NA
76381	NA	NA	Colorado Springs	Colorado	-104.8264073	38.86303775	NA	no_info	NA	ColoradoSprings	NA	NA	NA	NA	NA	NA	NA	NA	NA	NA	NA	NA	NA	NA	NA	NA	NA
54265	Rocky mtn juniper	NA	Colorado Springs	Colorado	-104.8832043	38.8778007	NA	no_info	NA	ColoradoSprings	NA	NA	NA	NA	NA	NA	NA	NA	NA	NA	NA	NA	NA	NA	NA	NA	NA
215563	Ponderosa pine	Pinus ponderosa	Colorado Springs	Colorado	-104.739279	38.79311928	58.42	naturally_occurring	45.72 to 60.96 cm	ColoradoSprings	NA	NA	NA	NA	NA	NA	NA	NA	NA	NA	NA	NA	NA	NA	NA	NA	NA
76781	Silver maple	Acer saccharinum	Colorado Springs	Colorado	-104.7337583	38.92368691	NA	introduced	NA	ColoradoSprings	NA	NA	NA	NA	NA	NA	NA	NA	NA	NA	NA	NA	NA	NA	NA	NA	NA
99968	NA	NA	Colorado Springs	Colorado	-104.8276725	38.83866582	NA	no_info	NA	ColoradoSprings	NA	NA	NA	NA	NA	NA	NA	NA	NA	NA	NA	NA	NA	NA	NA	NA	NA
37378	Ponderosa pine	Pinus ponderosa	Colorado Springs	Colorado	-104.8033097	38.82898792	NA	naturally_occurring	NA	ColoradoSprings	NA	NA	NA	NA	NA	NA	NA	NA	NA	NA	NA	NA	NA	NA	NA	NA	NA
218747	Siberian elm	Ulmus pumila	Colorado Springs	Colorado	-104.8168025	38.85420369	101.6	introduced	more than 76.2 cm	ColoradoSprings	NA	NA	NA	NA	NA	NA	NA	NA	NA	NA	NA	NA	NA	NA	NA	NA	NA
12673	Ponderosa pine	Pinus ponderosa	Colorado Springs	Colorado	-104.805609	38.88868078	NA	naturally_occurring	NA	ColoradoSprings	NA	NA	NA	NA	NA	NA	NA	NA	NA	NA	NA	NA	NA	NA	NA	NA	NA
21699	NA	NA	Colorado Springs	Colorado	-104.8310199	38.84306832	NA	no_info	NA	ColoradoSprings	NA	NA	NA	NA	NA	NA	NA	NA	NA	NA	NA	NA	NA	NA	NA	NA	NA
33433	Siberian elm	Ulmus pumila	Colorado Springs	Colorado	-104.8034477	38.82789383	NA	introduced	NA	ColoradoSprings	NA	NA	NA	NA	NA	NA	NA	NA	NA	NA	NA	NA	NA	NA	NA	NA	NA
12646	NA	NA	Colorado Springs	Colorado	-104.827318	38.8435814	NA	no_info	NA	ColoradoSprings	NA	NA	NA	NA	NA	NA	NA	NA	NA	NA	NA	NA	NA	NA	NA	NA	NA
215620	Honeylocust	Gleditsia triacanthos	Colorado Springs	Colorado	-104.7367651	38.79316789	27.94	introduced	15.24 to 30.48 cm	ColoradoSprings	NA	NA	NA	NA	NA	NA	NA	NA	NA	NA	NA	NA	NA	NA	NA	NA	NA
121494	NA	NA	Colorado Springs	Colorado	-104.8125806	38.84263287	NA	no_info	NA	ColoradoSprings	NA	NA	NA	NA	NA	NA	NA	NA	NA	NA	NA	NA	NA	NA	NA	NA	NA
85429	NA	NA	Colorado Springs	Colorado	-104.8151668	38.90605014	NA	no_info	NA	ColoradoSprings	NA	NA	NA	NA	NA	NA	NA	NA	NA	NA	NA	NA	NA	NA	NA	NA	NA
218959	Norway maple	Acer platanoides	Colorado Springs	Colorado	-104.8261995	38.85666903	38.1	introduced	30.48 to 45.72 cm	ColoradoSprings	NA	NA	NA	NA	NA	NA	NA	NA	NA	NA	NA	NA	NA	NA	NA	NA	NA
35437	Green ash	Fraxinus pennsylvanica	Colorado Springs	Colorado	-104.7986979	38.82844874	NA	introduced	NA	ColoradoSprings	NA	NA	NA	NA	NA	NA	NA	NA	NA	NA	NA	NA	NA	NA	NA	NA	NA
237313	NA	NA	Colorado Springs	Colorado	-104.82698	38.88901722	NA	no_info	NA	ColoradoSprings	NA	NA	NA	NA	NA	NA	NA	NA	NA	NA	NA	NA	NA	NA	NA	NA	NA
227268	NA	NA	Colorado Springs	Colorado	-104.6905112	38.90270217	NA	no_info	NA	ColoradoSprings	NA	NA	NA	NA	NA	NA	NA	NA	NA	NA	NA	NA	NA	NA	NA	NA	NA
43252	Elm	Ulmus	Colorado Springs	Colorado	-104.8119904	38.80164382	NA	no_info	NA	ColoradoSprings	NA	NA	NA	NA	NA	NA	NA	NA	NA	NA	NA	NA	NA	NA	NA	NA	NA
95103	Ponderosa pine	Pinus ponderosa	Colorado Springs	Colorado	-104.8285646	38.86105706	NA	naturally_occurring	NA	ColoradoSprings	NA	NA	NA	NA	NA	NA	NA	NA	NA	NA	NA	NA	NA	NA	NA	NA	NA
215190	Silver maple	Acer saccharinum	Colorado Springs	Colorado	-104.8208436	38.85924505	50.8	introduced	45.72 to 60.96 cm	ColoradoSprings	NA	NA	NA	NA	NA	NA	NA	NA	NA	NA	NA	NA	NA	NA	NA	NA	NA
219369	Silver maple	Acer saccharinum	Colorado Springs	Colorado	-104.8247757	38.85244969	50.8	introduced	45.72 to 60.96 cm	ColoradoSprings	NA	NA	NA	NA	NA	NA	NA	NA	NA	NA	NA	NA	NA	NA	NA	NA	NA
58724	Bristlecone pine	Pinus aristata	Colorado Springs	Colorado	-104.7564796	38.94708214	NA	naturally_occurring	NA	ColoradoSprings	NA	NA	NA	NA	NA	NA	NA	NA	NA	NA	NA	NA	NA	NA	NA	NA	NA
216344	Honeylocust	Gleditsia triacanthos	Colorado Springs	Colorado	-104.7385436	38.79366226	35.56	introduced	30.48 to 45.72 cm	ColoradoSprings	NA	NA	NA	NA	NA	NA	NA	NA	NA	NA	NA	NA	NA	NA	NA	NA	NA
24625	Rocky mtn juniper	NA	Colorado Springs	Colorado	-104.8822467	38.87894195	NA	no_info	NA	ColoradoSprings	NA	NA	NA	NA	NA	NA	NA	NA	NA	NA	NA	NA	NA	NA	NA	NA	NA
77335	Ponderosa pine	Pinus ponderosa	Colorado Springs	Colorado	-104.7850311	38.84471381	NA	naturally_occurring	NA	ColoradoSprings	NA	NA	NA	NA	NA	NA	NA	NA	NA	NA	NA	NA	NA	NA	NA	NA	NA
138653	Northern red oak	Quercus rubra	Colorado Springs	Colorado	-104.8289058	38.84403629	NA	introduced	NA	ColoradoSprings	NA	NA	NA	NA	NA	NA	NA	NA	NA	NA	NA	NA	NA	NA	NA	NA	NA
216540	Littleleaf linden	Tilia cordata	Colorado Springs	Colorado	-104.7352798	38.80069641	25.4	introduced	15.24 to 30.48 cm	ColoradoSprings	NA	NA	NA	NA	NA	NA	NA	NA	NA	NA	NA	NA	NA	NA	NA	NA	NA
13300	Blue spruce	Picea pungens	Colorado Springs	Colorado	-104.7722969	38.96164333	NA	naturally_occurring	NA	ColoradoSprings	NA	NA	NA	NA	NA	NA	NA	NA	NA	NA	NA	NA	NA	NA	NA	NA	NA
230838	NA	NA	Colorado Springs	Colorado	-104.8206228	38.85389688	NA	no_info	NA	ColoradoSprings	NA	NA	NA	NA	NA	NA	NA	NA	NA	NA	NA	NA	NA	NA	NA	NA	NA
24017	Rocky mtn juniper	NA	Colorado Springs	Colorado	-104.8835639	38.87957694	NA	no_info	NA	ColoradoSprings	NA	NA	NA	NA	NA	NA	NA	NA	NA	NA	NA	NA	NA	NA	NA	NA	NA
85037	Stone hill pear	Pyrus calleryana	Colorado Springs	Colorado	-104.7997455	38.87153706	NA	introduced	NA	ColoradoSprings	NA	NA	NA	NA	NA	NA	NA	NA	NA	NA	NA	NA	NA	NA	NA	NA	NA
96625	Ash	Fraxinus	Colorado Springs	Colorado	-104.8573706	38.84202842	NA	no_info	NA	ColoradoSprings	NA	NA	NA	NA	NA	NA	NA	NA	NA	NA	NA	NA	NA	NA	NA	NA	NA
77879	Rocky mtn juniper	NA	Colorado Springs	Colorado	-104.8835075	38.87985107	NA	no_info	NA	ColoradoSprings	NA	NA	NA	NA	NA	NA	NA	NA	NA	NA	NA	NA	NA	NA	NA	NA	NA
214749	Green ash	Fraxinus pennsylvanica	Colorado Springs	Colorado	-104.818223	38.86033339	76.2	introduced	60.96 to 76.2 cm	ColoradoSprings	NA	NA	NA	NA	NA	NA	NA	NA	NA	NA	NA	NA	NA	NA	NA	NA	NA
20728	Blue spruce	Picea pungens	Colorado Springs	Colorado	-104.8030026	38.83941475	NA	naturally_occurring	NA	ColoradoSprings	NA	NA	NA	NA	NA	NA	NA	NA	NA	NA	NA	NA	NA	NA	NA	NA	NA
119001	Green ash	Fraxinus pennsylvanica	Colorado Springs	Colorado	-104.7498085	38.78442825	NA	introduced	NA	ColoradoSprings	NA	NA	NA	NA	NA	NA	NA	NA	NA	NA	NA	NA	NA	NA	NA	NA	NA
218177	Honeylocust	Gleditsia triacanthos	Colorado Springs	Colorado	-104.8246073	38.85180239	43.18	introduced	30.48 to 45.72 cm	ColoradoSprings	NA	NA	NA	NA	NA	NA	NA	NA	NA	NA	NA	NA	NA	NA	NA	NA	NA
44345	Ponderosa pine	Pinus ponderosa	Colorado Springs	Colorado	-104.8013537	38.82897033	NA	naturally_occurring	NA	ColoradoSprings	NA	NA	NA	NA	NA	NA	NA	NA	NA	NA	NA	NA	NA	NA	NA	NA	NA
218833	Rocky mountain juniper	Juniperus scopulorum	Colorado Springs	Colorado	-104.8170774	38.85276789	60.96	naturally_occurring	45.72 to 60.96 cm	ColoradoSprings	NA	NA	NA	NA	NA	NA	NA	NA	NA	NA	NA	NA	NA	NA	NA	NA	NA
219524	Common chokecherry	Prunus virginiana	Colorado Springs	Colorado	-104.8244941	38.85640552	12.7	naturally_occurring	0 to 15.24 cm	ColoradoSprings	NA	NA	NA	NA	NA	NA	NA	NA	NA	NA	NA	NA	NA	NA	NA	NA	NA
110976	Ponderosa pine	Pinus ponderosa	Colorado Springs	Colorado	-104.6980195	38.89909513	NA	naturally_occurring	NA	ColoradoSprings	NA	NA	NA	NA	NA	NA	NA	NA	NA	NA	NA	NA	NA	NA	NA	NA	NA
6398	NA	NA	Colorado Springs	Colorado	-104.8166399	38.8206572	NA	no_info	NA	ColoradoSprings	NA	NA	NA	NA	NA	NA	NA	NA	NA	NA	NA	NA	NA	NA	NA	NA	NA
117552	Blue spruce	Picea pungens	Colorado Springs	Colorado	-104.7484574	38.78467064	NA	naturally_occurring	NA	ColoradoSprings	NA	NA	NA	NA	NA	NA	NA	NA	NA	NA	NA	NA	NA	NA	NA	NA	NA
215934	Bur oak	Quercus macrocarpa	Colorado Springs	Colorado	-104.8122089	38.85382916	2.54	introduced	0 to 15.24 cm	ColoradoSprings	NA	NA	NA	NA	NA	NA	NA	NA	NA	NA	NA	NA	NA	NA	NA	NA	NA
217298	Siberian elm	Ulmus pumila	Colorado Springs	Colorado	-104.813497	38.85200135	10.16	introduced	0 to 15.24 cm	ColoradoSprings	NA	NA	NA	NA	NA	NA	NA	NA	NA	NA	NA	NA	NA	NA	NA	NA	NA
28967	Siberian elm	Ulmus pumila	Colorado Springs	Colorado	-104.8781877	38.85203274	NA	introduced	NA	ColoradoSprings	NA	NA	NA	NA	NA	NA	NA	NA	NA	NA	NA	NA	NA	NA	NA	NA	NA
218263	Northern red oak	Quercus rubra	Colorado Springs	Colorado	-104.8152121	38.85822671	30.48	introduced	15.24 to 30.48 cm	ColoradoSprings	NA	NA	NA	NA	NA	NA	NA	NA	NA	NA	NA	NA	NA	NA	NA	NA	NA
90207	NA	NA	Colorado Springs	Colorado	-104.8288843	38.86105477	NA	no_info	NA	ColoradoSprings	NA	NA	NA	NA	NA	NA	NA	NA	NA	NA	NA	NA	NA	NA	NA	NA	NA
112165	NA	NA	Colorado Springs	Colorado	-104.7231339	38.7879318	NA	no_info	NA	ColoradoSprings	NA	NA	NA	NA	NA	NA	NA	NA	NA	NA	NA	NA	NA	NA	NA	NA	NA
215205	Silver maple	Acer saccharinum	Colorado Springs	Colorado	-104.8208061	38.85902366	55.88	introduced	45.72 to 60.96 cm	ColoradoSprings	NA	NA	NA	NA	NA	NA	NA	NA	NA	NA	NA	NA	NA	NA	NA	NA	NA
6968	NA	NA	Colorado Springs	Colorado	-104.8330743	38.85235785	NA	no_info	NA	ColoradoSprings	NA	NA	NA	NA	NA	NA	NA	NA	NA	NA	NA	NA	NA	NA	NA	NA	NA
104564	NA	NA	Colorado Springs	Colorado	-104.8312475	38.84468378	NA	no_info	NA	ColoradoSprings	NA	NA	NA	NA	NA	NA	NA	NA	NA	NA	NA	NA	NA	NA	NA	NA	NA
22976	Oak	Quercus	Colorado Springs	Colorado	-104.8000445	38.87064362	NA	no_info	NA	ColoradoSprings	NA	NA	NA	NA	NA	NA	NA	NA	NA	NA	NA	NA	NA	NA	NA	NA	NA
24272	Rocky mtn juniper	NA	Colorado Springs	Colorado	-104.7576004	38.86998493	NA	no_info	NA	ColoradoSprings	NA	NA	NA	NA	NA	NA	NA	NA	NA	NA	NA	NA	NA	NA	NA	NA	NA
216021	Arborvitae	Thuja	Colorado Springs	Colorado	-104.7447661	38.7960162	5.08	no_info	0 to 15.24 cm	ColoradoSprings	NA	NA	NA	NA	NA	NA	NA	NA	NA	NA	NA	NA	NA	NA	NA	NA	NA
75530	NA	NA	Colorado Springs	Colorado	-104.8339956	38.86499192	NA	no_info	NA	ColoradoSprings	NA	NA	NA	NA	NA	NA	NA	NA	NA	NA	NA	NA	NA	NA	NA	NA	NA
10646	Hawthorn	Crataegus	Colorado Springs	Colorado	-104.7404381	38.80614231	NA	no_info	NA	ColoradoSprings	NA	NA	NA	NA	NA	NA	NA	NA	NA	NA	NA	NA	NA	NA	NA	NA	NA
105561	Russian olive	Elaeagnus angustifolia	Colorado Springs	Colorado	-104.8446708	38.83499143	NA	introduced	NA	ColoradoSprings	NA	NA	NA	NA	NA	NA	NA	NA	NA	NA	NA	NA	NA	NA	NA	NA	NA
215471	Silver maple	Acer saccharinum	Colorado Springs	Colorado	-104.8222692	38.86015777	17.78	introduced	15.24 to 30.48 cm	ColoradoSprings	NA	NA	NA	NA	NA	NA	NA	NA	NA	NA	NA	NA	NA	NA	NA	NA	NA
134452	Hackberry	Celtis occidentalis	Colorado Springs	Colorado	-104.8524391	38.84351513	NA	introduced	NA	ColoradoSprings	NA	NA	NA	NA	NA	NA	NA	NA	NA	NA	NA	NA	NA	NA	NA	NA	NA
46427	NA	NA	Colorado Springs	Colorado	-104.7327751	38.87183917	NA	no_info	NA	ColoradoSprings	NA	NA	NA	NA	NA	NA	NA	NA	NA	NA	NA	NA	NA	NA	NA	NA	NA
72903	NA	NA	Colorado Springs	Colorado	-104.756121	38.92734192	NA	no_info	NA	ColoradoSprings	NA	NA	NA	NA	NA	NA	NA	NA	NA	NA	NA	NA	NA	NA	NA	NA	NA
70741	NA	NA	Colorado Springs	Colorado	-104.8157552	38.90562616	NA	no_info	NA	ColoradoSprings	NA	NA	NA	NA	NA	NA	NA	NA	NA	NA	NA	NA	NA	NA	NA	NA	NA
45817	Green ash	Fraxinus pennsylvanica	Colorado Springs	Colorado	-104.7985056	38.82251133	NA	introduced	NA	ColoradoSprings	NA	NA	NA	NA	NA	NA	NA	NA	NA	NA	NA	NA	NA	NA	NA	NA	NA
45200	Catalpa	Catalpa	Colorado Springs	Colorado	-104.83466	38.87114951	NA	no_info	NA	ColoradoSprings	NA	NA	NA	NA	NA	NA	NA	NA	NA	NA	NA	NA	NA	NA	NA	NA	NA
106196	NA	NA	Colorado Springs	Colorado	-104.8276112	38.86328958	NA	no_info	NA	ColoradoSprings	NA	NA	NA	NA	NA	NA	NA	NA	NA	NA	NA	NA	NA	NA	NA	NA	NA
3671	Green ash	Fraxinus pennsylvanica	Colorado Springs	Colorado	-104.7644167	38.83373475	NA	introduced	NA	ColoradoSprings	NA	NA	NA	NA	NA	NA	NA	NA	NA	NA	NA	NA	NA	NA	NA	NA	NA
216140	Siberian elm	Ulmus pumila	Colorado Springs	Colorado	-104.8251102	38.85937071	66.04	introduced	60.96 to 76.2 cm	ColoradoSprings	NA	NA	NA	NA	NA	NA	NA	NA	NA	NA	NA	NA	NA	NA	NA	NA	NA
238833	NA	NA	Colorado Springs	Colorado	-104.8307673	38.81105007	NA	no_info	NA	ColoradoSprings	NA	NA	NA	NA	NA	NA	NA	NA	NA	NA	NA	NA	NA	NA	NA	NA	NA
71868	Silver maple	Acer saccharinum	Colorado Springs	Colorado	-104.8226299	38.83730589	NA	introduced	NA	ColoradoSprings	NA	NA	NA	NA	NA	NA	NA	NA	NA	NA	NA	NA	NA	NA	NA	NA	NA
47138	NA	NA	Colorado Springs	Colorado	-104.8289418	38.8421214	NA	no_info	NA	ColoradoSprings	NA	NA	NA	NA	NA	NA	NA	NA	NA	NA	NA	NA	NA	NA	NA	NA	NA
225241	NA	NA	Colorado Springs	Colorado	-104.8273848	38.88978227	NA	no_info	NA	ColoradoSprings	NA	NA	NA	NA	NA	NA	NA	NA	NA	NA	NA	NA	NA	NA	NA	NA	NA
1288	Ponderosa pine	Pinus ponderosa	Colorado Springs	Colorado	-104.870359	38.86292696	NA	naturally_occurring	NA	ColoradoSprings	NA	NA	NA	NA	NA	NA	NA	NA	NA	NA	NA	NA	NA	NA	NA	NA	NA
185416	NA	NA	Colorado Springs	Colorado	-104.8907042	38.86548796	NA	no_info	NA	ColoradoSprings	NA	NA	NA	NA	NA	NA	NA	NA	NA	NA	NA	NA	NA	NA	NA	NA	NA
40496	Ponderosa pine	Pinus ponderosa	Colorado Springs	Colorado	-104.7977301	38.82710222	NA	naturally_occurring	NA	ColoradoSprings	NA	NA	NA	NA	NA	NA	NA	NA	NA	NA	NA	NA	NA	NA	NA	NA	NA
15756	NA	NA	Colorado Springs	Colorado	-104.8707703	38.93050002	NA	no_info	NA	ColoradoSprings	NA	NA	NA	NA	NA	NA	NA	NA	NA	NA	NA	NA	NA	NA	NA	NA	NA
22543	Ponderosa pine	Pinus ponderosa	Colorado Springs	Colorado	-104.8607736	38.8658017	NA	naturally_occurring	NA	ColoradoSprings	NA	NA	NA	NA	NA	NA	NA	NA	NA	NA	NA	NA	NA	NA	NA	NA	NA
89215	NA	NA	Colorado Springs	Colorado	-104.829484	38.85304592	NA	no_info	NA	ColoradoSprings	NA	NA	NA	NA	NA	NA	NA	NA	NA	NA	NA	NA	NA	NA	NA	NA	NA
24334	Blue spruce	Picea pungens	Colorado Springs	Colorado	-104.7342355	38.85370123	NA	naturally_occurring	NA	ColoradoSprings	NA	NA	NA	NA	NA	NA	NA	NA	NA	NA	NA	NA	NA	NA	NA	NA	NA
66938	NA	NA	Colorado Springs	Colorado	-104.8320031	38.85760791	NA	no_info	NA	ColoradoSprings	NA	NA	NA	NA	NA	NA	NA	NA	NA	NA	NA	NA	NA	NA	NA	NA	NA
114507	Catalpa	Catalpa	Colorado Springs	Colorado	-104.7113054	38.91393386	NA	no_info	NA	ColoradoSprings	NA	NA	NA	NA	NA	NA	NA	NA	NA	NA	NA	NA	NA	NA	NA	NA	NA
107517	Elm	Ulmus	Colorado Springs	Colorado	-104.8205808	38.85421449	NA	no_info	NA	ColoradoSprings	NA	NA	NA	NA	NA	NA	NA	NA	NA	NA	NA	NA	NA	NA	NA	NA	NA
212604	NA	NA	Colorado Springs	Colorado	-104.8498777	38.94205093	NA	no_info	NA	ColoradoSprings	NA	NA	NA	NA	NA	NA	NA	NA	NA	NA	NA	NA	NA	NA	NA	NA	NA
214849	Horsechestnut	Aesculus	Colorado Springs	Colorado	-104.8126163	38.85365088	7.62	no_info	0 to 15.24 cm	ColoradoSprings	NA	NA	NA	NA	NA	NA	NA	NA	NA	NA	NA	NA	NA	NA	NA	NA	NA
215772	Japanese pagota tree	Styphnolobium japonicum	Colorado Springs	Colorado	-104.8119867	38.85823039	20.32	introduced	15.24 to 30.48 cm	ColoradoSprings	NA	NA	NA	NA	NA	NA	NA	NA	NA	NA	NA	NA	NA	NA	NA	NA	NA
122528	NA	NA	Colorado Springs	Colorado	-104.7843108	38.78970775	NA	no_info	NA	ColoradoSprings	NA	NA	NA	NA	NA	NA	NA	NA	NA	NA	NA	NA	NA	NA	NA	NA	NA
101954	NA	NA	Colorado Springs	Colorado	-104.8173246	38.82116705	NA	no_info	NA	ColoradoSprings	NA	NA	NA	NA	NA	NA	NA	NA	NA	NA	NA	NA	NA	NA	NA	NA	NA
111127	NA	NA	Colorado Springs	Colorado	-104.8159054	38.8365638	NA	no_info	NA	ColoradoSprings	NA	NA	NA	NA	NA	NA	NA	NA	NA	NA	NA	NA	NA	NA	NA	NA	NA
81283	Hybrid elm	Ulmus	Colorado Springs	Colorado	-104.8481385	38.84341841	NA	no_info	NA	ColoradoSprings	NA	NA	NA	NA	NA	NA	NA	NA	NA	NA	NA	NA	NA	NA	NA	NA	NA
56121	Blue spruce	Picea pungens	Colorado Springs	Colorado	-104.8005193	38.83984526	NA	naturally_occurring	NA	ColoradoSprings	NA	NA	NA	NA	NA	NA	NA	NA	NA	NA	NA	NA	NA	NA	NA	NA	NA
127124	Norway maple	Acer platanoides	Colorado Springs	Colorado	-104.8277025	38.83743759	NA	introduced	NA	ColoradoSprings	NA	NA	NA	NA	NA	NA	NA	NA	NA	NA	NA	NA	NA	NA	NA	NA	NA
218933	Green ash	Fraxinus pennsylvanica	Colorado Springs	Colorado	-104.7489358	38.79048994	20.32	introduced	15.24 to 30.48 cm	ColoradoSprings	NA	NA	NA	NA	NA	NA	NA	NA	NA	NA	NA	NA	NA	NA	NA	NA	NA
2683	Siberian elm	Ulmus pumila	Colorado Springs	Colorado	-104.8298723	38.86163364	NA	introduced	NA	ColoradoSprings	NA	NA	NA	NA	NA	NA	NA	NA	NA	NA	NA	NA	NA	NA	NA	NA	NA
35722	Amur maple	Acer ginnala	Colorado Springs	Colorado	-104.6990841	38.89922845	NA	introduced	NA	ColoradoSprings	NA	NA	NA	NA	NA	NA	NA	NA	NA	NA	NA	NA	NA	NA	NA	NA	NA
107160	Bur oak	Quercus macrocarpa	Colorado Springs	Colorado	-104.7524143	38.82123082	NA	introduced	NA	ColoradoSprings	NA	NA	NA	NA	NA	NA	NA	NA	NA	NA	NA	NA	NA	NA	NA	NA	NA
233237	NA	NA	Colorado Springs	Colorado	-104.8058956	38.82021567	NA	no_info	NA	ColoradoSprings	NA	NA	NA	NA	NA	NA	NA	NA	NA	NA	NA	NA	NA	NA	NA	NA	NA
45247	Ponderosa pine	Pinus ponderosa	Colorado Springs	Colorado	-104.7960782	38.82589261	NA	naturally_occurring	NA	ColoradoSprings	NA	NA	NA	NA	NA	NA	NA	NA	NA	NA	NA	NA	NA	NA	NA	NA	NA
72052	NA	NA	Colorado Springs	Colorado	-104.8310354	38.85646328	NA	no_info	NA	ColoradoSprings	NA	NA	NA	NA	NA	NA	NA	NA	NA	NA	NA	NA	NA	NA	NA	NA	NA
32373	Silver maple	Acer saccharinum	Colorado Springs	Colorado	-104.777149	38.90755157	NA	introduced	NA	ColoradoSprings	NA	NA	NA	NA	NA	NA	NA	NA	NA	NA	NA	NA	NA	NA	NA	NA	NA
40061	NA	NA	Colorado Springs	Colorado	-104.835382	38.8597939	NA	no_info	NA	ColoradoSprings	NA	NA	NA	NA	NA	NA	NA	NA	NA	NA	NA	NA	NA	NA	NA	NA	NA
41635	NA	NA	Colorado Springs	Colorado	-104.7529964	38.92840236	NA	no_info	NA	ColoradoSprings	NA	NA	NA	NA	NA	NA	NA	NA	NA	NA	NA	NA	NA	NA	NA	NA	NA
216313	Green ash	Fraxinus pennsylvanica	Colorado Springs	Colorado	-104.7425046	38.8020661	53.34	introduced	45.72 to 60.96 cm	ColoradoSprings	NA	NA	NA	NA	NA	NA	NA	NA	NA	NA	NA	NA	NA	NA	NA	NA	NA
131879	NA	NA	Colorado Springs	Colorado	-104.8304279	38.86023667	NA	no_info	NA	ColoradoSprings	NA	NA	NA	NA	NA	NA	NA	NA	NA	NA	NA	NA	NA	NA	NA	NA	NA
2350	NA	NA	Colorado Springs	Colorado	-104.8175418	38.82212236	NA	no_info	NA	ColoradoSprings	NA	NA	NA	NA	NA	NA	NA	NA	NA	NA	NA	NA	NA	NA	NA	NA	NA
216496	Juniper	Juniperus chinensis	Colorado Springs	Colorado	-104.7513543	38.79557217	10.16	introduced	0 to 15.24 cm	ColoradoSprings	NA	NA	NA	NA	NA	NA	NA	NA	NA	NA	NA	NA	NA	NA	NA	NA	NA
117377	NA	NA	Colorado Springs	Colorado	-104.8323861	38.83109726	NA	no_info	NA	ColoradoSprings	NA	NA	NA	NA	NA	NA	NA	NA	NA	NA	NA	NA	NA	NA	NA	NA	NA
235638	NA	NA	Colorado Springs	Colorado	-104.7587728	38.86879333	NA	no_info	NA	ColoradoSprings	NA	NA	NA	NA	NA	NA	NA	NA	NA	NA	NA	NA	NA	NA	NA	NA	NA
41322	Honeylocust	Gleditsia triacanthos	Colorado Springs	Colorado	-104.8730057	38.90827614	NA	introduced	NA	ColoradoSprings	NA	NA	NA	NA	NA	NA	NA	NA	NA	NA	NA	NA	NA	NA	NA	NA	NA
98571	NA	NA	Colorado Springs	Colorado	-104.8304833	38.85595802	NA	no_info	NA	ColoradoSprings	NA	NA	NA	NA	NA	NA	NA	NA	NA	NA	NA	NA	NA	NA	NA	NA	NA
219190	Green ash	Fraxinus pennsylvanica	Colorado Springs	Colorado	-104.8187363	38.85796729	55.88	introduced	45.72 to 60.96 cm	ColoradoSprings	NA	NA	NA	NA	NA	NA	NA	NA	NA	NA	NA	NA	NA	NA	NA	NA	NA
88832	NA	NA	Colorado Springs	Colorado	-104.829389	38.93366768	NA	no_info	NA	ColoradoSprings	NA	NA	NA	NA	NA	NA	NA	NA	NA	NA	NA	NA	NA	NA	NA	NA	NA
88420	Blue spruce	Picea pungens	Colorado Springs	Colorado	-104.770012	38.89454492	NA	naturally_occurring	NA	ColoradoSprings	NA	NA	NA	NA	NA	NA	NA	NA	NA	NA	NA	NA	NA	NA	NA	NA	NA
18876	American elm	Ulmus americana	Colorado Springs	Colorado	-104.8290316	38.84316702	NA	introduced	NA	ColoradoSprings	NA	NA	NA	NA	NA	NA	NA	NA	NA	NA	NA	NA	NA	NA	NA	NA	NA
218871	European buckthorn	Rhamnus cathartica	Colorado Springs	Colorado	-104.8168688	38.85282226	7.62	introduced	0 to 15.24 cm	ColoradoSprings	NA	NA	NA	NA	NA	NA	NA	NA	NA	NA	NA	NA	NA	NA	NA	NA	NA
219630	NA	NA	Colorado Springs	Colorado	-104.8020059	38.86396819	NA	no_info	NA	ColoradoSprings	NA	NA	NA	NA	NA	NA	NA	NA	NA	NA	NA	NA	NA	NA	NA	NA	NA
216783	Honeylocust	Gleditsia triacanthos	Colorado Springs	Colorado	-104.7358496	38.80264251	38.1	introduced	30.48 to 45.72 cm	ColoradoSprings	NA	NA	NA	NA	NA	NA	NA	NA	NA	NA	NA	NA	NA	NA	NA	NA	NA
16526	NA	NA	Colorado Springs	Colorado	-104.8151103	38.83945362	NA	no_info	NA	ColoradoSprings	NA	NA	NA	NA	NA	NA	NA	NA	NA	NA	NA	NA	NA	NA	NA	NA	NA
115950	Green ash	Fraxinus pennsylvanica	Colorado Springs	Colorado	-104.7945576	38.82468986	NA	introduced	NA	ColoradoSprings	NA	NA	NA	NA	NA	NA	NA	NA	NA	NA	NA	NA	NA	NA	NA	NA	NA
108689	Catalpa	Catalpa	Colorado Springs	Colorado	-104.7096923	38.91332682	NA	no_info	NA	ColoradoSprings	NA	NA	NA	NA	NA	NA	NA	NA	NA	NA	NA	NA	NA	NA	NA	NA	NA
90515	Linden	Tilia	Colorado Springs	Colorado	-104.7536849	38.96278713	NA	no_info	NA	ColoradoSprings	NA	NA	NA	NA	NA	NA	NA	NA	NA	NA	NA	NA	NA	NA	NA	NA	NA
48260	Honeylocust	Gleditsia triacanthos	Colorado Springs	Colorado	-104.8477171	38.84366691	NA	introduced	NA	ColoradoSprings	NA	NA	NA	NA	NA	NA	NA	NA	NA	NA	NA	NA	NA	NA	NA	NA	NA
214821	Bur oak	Quercus macrocarpa	Colorado Springs	Colorado	-104.8161559	38.85053219	5.08	introduced	0 to 15.24 cm	ColoradoSprings	NA	NA	NA	NA	NA	NA	NA	NA	NA	NA	NA	NA	NA	NA	NA	NA	NA
75034	Ponderosa pine	Pinus ponderosa	Colorado Springs	Colorado	-104.7280363	38.8770111	NA	naturally_occurring	NA	ColoradoSprings	NA	NA	NA	NA	NA	NA	NA	NA	NA	NA	NA	NA	NA	NA	NA	NA	NA
213412	NA	NA	Colorado Springs	Colorado	-104.8958451	38.86574281	NA	no_info	NA	ColoradoSprings	NA	NA	NA	NA	NA	NA	NA	NA	NA	NA	NA	NA	NA	NA	NA	NA	NA
218211	Bur oak	Quercus macrocarpa	Colorado Springs	Colorado	-104.8204201	38.8544209	17.78	introduced	15.24 to 30.48 cm	ColoradoSprings	NA	NA	NA	NA	NA	NA	NA	NA	NA	NA	NA	NA	NA	NA	NA	NA	NA
4359	NA	NA	Colorado Springs	Colorado	-104.8318766	38.84788674	NA	no_info	NA	ColoradoSprings	NA	NA	NA	NA	NA	NA	NA	NA	NA	NA	NA	NA	NA	NA	NA	NA	NA
54270	Rocky mtn juniper	NA	Colorado Springs	Colorado	-104.8823168	38.8792587	NA	no_info	NA	ColoradoSprings	NA	NA	NA	NA	NA	NA	NA	NA	NA	NA	NA	NA	NA	NA	NA	NA	NA
215759	Green ash	Fraxinus pennsylvanica	Colorado Springs	Colorado	-104.7383595	38.7948701	43.18	introduced	30.48 to 45.72 cm	ColoradoSprings	NA	NA	NA	NA	NA	NA	NA	NA	NA	NA	NA	NA	NA	NA	NA	NA	NA
82889	NA	NA	Colorado Springs	Colorado	-104.8290021	38.85291852	NA	no_info	NA	ColoradoSprings	NA	NA	NA	NA	NA	NA	NA	NA	NA	NA	NA	NA	NA	NA	NA	NA	NA
105824	Green ash	Fraxinus pennsylvanica	Colorado Springs	Colorado	-104.8033768	38.82867666	NA	introduced	NA	ColoradoSprings	NA	NA	NA	NA	NA	NA	NA	NA	NA	NA	NA	NA	NA	NA	NA	NA	NA
10263	Northern red oak	Quercus rubra	Colorado Springs	Colorado	-104.7022044	38.87784051	NA	introduced	NA	ColoradoSprings	NA	NA	NA	NA	NA	NA	NA	NA	NA	NA	NA	NA	NA	NA	NA	NA	NA
113703	Silver maple	Acer saccharinum	Colorado Springs	Colorado	-104.7678119	38.80134608	NA	introduced	NA	ColoradoSprings	NA	NA	NA	NA	NA	NA	NA	NA	NA	NA	NA	NA	NA	NA	NA	NA	NA
84779	NA	NA	Colorado Springs	Colorado	-104.8341712	38.85604722	NA	no_info	NA	ColoradoSprings	NA	NA	NA	NA	NA	NA	NA	NA	NA	NA	NA	NA	NA	NA	NA	NA	NA
26031	NA	NA	Colorado Springs	Colorado	-104.8229483	38.81666231	NA	no_info	NA	ColoradoSprings	NA	NA	NA	NA	NA	NA	NA	NA	NA	NA	NA	NA	NA	NA	NA	NA	NA
217290	Alberta spruce	Picea glauca	Colorado Springs	Colorado	-104.8134453	38.85281669	7.62	introduced	0 to 15.24 cm	ColoradoSprings	NA	NA	NA	NA	NA	NA	NA	NA	NA	NA	NA	NA	NA	NA	NA	NA	NA
217545	Northern red oak	Quercus rubra	Colorado Springs	Colorado	-104.8201243	38.86020225	22.86	introduced	15.24 to 30.48 cm	ColoradoSprings	NA	NA	NA	NA	NA	NA	NA	NA	NA	NA	NA	NA	NA	NA	NA	NA	NA
238431	NA	NA	Colorado Springs	Colorado	-104.7883265	38.82001734	NA	no_info	NA	ColoradoSprings	NA	NA	NA	NA	NA	NA	NA	NA	NA	NA	NA	NA	NA	NA	NA	NA	NA
110576	NA	NA	Colorado Springs	Colorado	-104.8296028	38.85385232	NA	no_info	NA	ColoradoSprings	NA	NA	NA	NA	NA	NA	NA	NA	NA	NA	NA	NA	NA	NA	NA	NA	NA
215360	Green ash	Fraxinus pennsylvanica	Colorado Springs	Colorado	-104.8224851	38.85105097	45.72	introduced	30.48 to 45.72 cm	ColoradoSprings	NA	NA	NA	NA	NA	NA	NA	NA	NA	NA	NA	NA	NA	NA	NA	NA	NA
48748	NA	NA	Colorado Springs	Colorado	-104.83196	38.83070565	NA	no_info	NA	ColoradoSprings	NA	NA	NA	NA	NA	NA	NA	NA	NA	NA	NA	NA	NA	NA	NA	NA	NA
91381	Cottonwood	Populus	Colorado Springs	Colorado	-104.7429116	38.81516717	NA	no_info	NA	ColoradoSprings	NA	NA	NA	NA	NA	NA	NA	NA	NA	NA	NA	NA	NA	NA	NA	NA	NA
132492	Rocky mtn juniper	NA	Colorado Springs	Colorado	-104.8811162	38.8749642	NA	no_info	NA	ColoradoSprings	NA	NA	NA	NA	NA	NA	NA	NA	NA	NA	NA	NA	NA	NA	NA	NA	NA
112860	NA	NA	Colorado Springs	Colorado	-104.8299634	38.85366316	NA	no_info	NA	ColoradoSprings	NA	NA	NA	NA	NA	NA	NA	NA	NA	NA	NA	NA	NA	NA	NA	NA	NA
216921	Green ash	Fraxinus pennsylvanica	Colorado Springs	Colorado	-104.7479603	38.79918833	38.1	introduced	30.48 to 45.72 cm	ColoradoSprings	NA	NA	NA	NA	NA	NA	NA	NA	NA	NA	NA	NA	NA	NA	NA	NA	NA
98758	NA	NA	Colorado Springs	Colorado	-104.8310554	38.85650341	NA	no_info	NA	ColoradoSprings	NA	NA	NA	NA	NA	NA	NA	NA	NA	NA	NA	NA	NA	NA	NA	NA	NA
72834	Green ash	Fraxinus pennsylvanica	Colorado Springs	Colorado	-104.7331283	38.85254233	NA	introduced	NA	ColoradoSprings	NA	NA	NA	NA	NA	NA	NA	NA	NA	NA	NA	NA	NA	NA	NA	NA	NA
219634	NA	NA	Colorado Springs	Colorado	-104.8015633	38.86388882	NA	no_info	NA	ColoradoSprings	NA	NA	NA	NA	NA	NA	NA	NA	NA	NA	NA	NA	NA	NA	NA	NA	NA
67295	NA	NA	Colorado Springs	Colorado	-104.8163385	38.81986907	NA	no_info	NA	ColoradoSprings	NA	NA	NA	NA	NA	NA	NA	NA	NA	NA	NA	NA	NA	NA	NA	NA	NA
72198	Cottonwood	Populus	Colorado Springs	Colorado	-104.8307179	38.87145148	NA	no_info	NA	ColoradoSprings	NA	NA	NA	NA	NA	NA	NA	NA	NA	NA	NA	NA	NA	NA	NA	NA	NA
216924	Cherry plum	Prunus cerasifera	Colorado Springs	Colorado	-104.741999	38.80586593	10.16	introduced	0 to 15.24 cm	ColoradoSprings	NA	NA	NA	NA	NA	NA	NA	NA	NA	NA	NA	NA	NA	NA	NA	NA	NA
83821	Rocky mtn juniper	NA	Colorado Springs	Colorado	-104.8833139	38.8787435	NA	no_info	NA	ColoradoSprings	NA	NA	NA	NA	NA	NA	NA	NA	NA	NA	NA	NA	NA	NA	NA	NA	NA
6752	NA	NA	Colorado Springs	Colorado	-104.7657621	38.8132349	NA	no_info	NA	ColoradoSprings	NA	NA	NA	NA	NA	NA	NA	NA	NA	NA	NA	NA	NA	NA	NA	NA	NA
219628	NA	NA	Colorado Springs	Colorado	-104.8017497	38.86382095	NA	no_info	NA	ColoradoSprings	NA	NA	NA	NA	NA	NA	NA	NA	NA	NA	NA	NA	NA	NA	NA	NA	NA
10017	Northern red oak	Quercus rubra	Colorado Springs	Colorado	-104.8608903	38.91203119	NA	introduced	NA	ColoradoSprings	NA	NA	NA	NA	NA	NA	NA	NA	NA	NA	NA	NA	NA	NA	NA	NA	NA
76562	Russian olive	Elaeagnus angustifolia	Colorado Springs	Colorado	-104.8337373	38.88462674	NA	introduced	NA	ColoradoSprings	NA	NA	NA	NA	NA	NA	NA	NA	NA	NA	NA	NA	NA	NA	NA	NA	NA
87904	Blue spruce	Picea pungens	Colorado Springs	Colorado	-104.7330626	38.89783868	NA	naturally_occurring	NA	ColoradoSprings	NA	NA	NA	NA	NA	NA	NA	NA	NA	NA	NA	NA	NA	NA	NA	NA	NA
90211	NA	NA	Colorado Springs	Colorado	-104.8151648	38.83972418	NA	no_info	NA	ColoradoSprings	NA	NA	NA	NA	NA	NA	NA	NA	NA	NA	NA	NA	NA	NA	NA	NA	NA
36300	Spruce	Picea	Colorado Springs	Colorado	-104.8688881	38.84172407	NA	no_info	NA	ColoradoSprings	NA	NA	NA	NA	NA	NA	NA	NA	NA	NA	NA	NA	NA	NA	NA	NA	NA
217610	American elm	Ulmus americana	Colorado Springs	Colorado	-104.8289074	38.85986901	73.66	introduced	60.96 to 76.2 cm	ColoradoSprings	NA	NA	NA	NA	NA	NA	NA	NA	NA	NA	NA	NA	NA	NA	NA	NA	NA
219033	Honeylocust	Gleditsia triacanthos	Colorado Springs	Colorado	-104.8241398	38.85737607	12.7	introduced	0 to 15.24 cm	ColoradoSprings	NA	NA	NA	NA	NA	NA	NA	NA	NA	NA	NA	NA	NA	NA	NA	NA	NA
217616	Norway maple	Acer platanoides	Colorado Springs	Colorado	-104.8239854	38.85624507	33.02	introduced	30.48 to 45.72 cm	ColoradoSprings	NA	NA	NA	NA	NA	NA	NA	NA	NA	NA	NA	NA	NA	NA	NA	NA	NA
92052	Blue spruce	Picea pungens	Colorado Springs	Colorado	-104.8482733	38.8037648	NA	naturally_occurring	NA	ColoradoSprings	NA	NA	NA	NA	NA	NA	NA	NA	NA	NA	NA	NA	NA	NA	NA	NA	NA
131319	Blue spruce	Picea pungens	Colorado Springs	Colorado	-104.7963743	38.83142409	NA	naturally_occurring	NA	ColoradoSprings	NA	NA	NA	NA	NA	NA	NA	NA	NA	NA	NA	NA	NA	NA	NA	NA	NA
226077	NA	NA	Colorado Springs	Colorado	-104.6992853	38.92033265	NA	no_info	NA	ColoradoSprings	NA	NA	NA	NA	NA	NA	NA	NA	NA	NA	NA	NA	NA	NA	NA	NA	NA
28948	Ponderosa pine	Pinus ponderosa	Colorado Springs	Colorado	-104.7015974	38.87761684	NA	naturally_occurring	NA	ColoradoSprings	NA	NA	NA	NA	NA	NA	NA	NA	NA	NA	NA	NA	NA	NA	NA	NA	NA
77065	NA	NA	Colorado Springs	Colorado	-104.7790884	38.95142508	NA	no_info	NA	ColoradoSprings	NA	NA	NA	NA	NA	NA	NA	NA	NA	NA	NA	NA	NA	NA	NA	NA	NA
232028	NA	NA	Colorado Springs	Colorado	-104.8262542	38.85228652	NA	no_info	NA	ColoradoSprings	NA	NA	NA	NA	NA	NA	NA	NA	NA	NA	NA	NA	NA	NA	NA	NA	NA
99863	NA	NA	Colorado Springs	Colorado	-104.8321259	38.8588368	NA	no_info	NA	ColoradoSprings	NA	NA	NA	NA	NA	NA	NA	NA	NA	NA	NA	NA	NA	NA	NA	NA	NA
119378	Swamp white oak	Quercus bicolor	Colorado Springs	Colorado	-104.7538792	38.90541206	NA	introduced	NA	ColoradoSprings	NA	NA	NA	NA	NA	NA	NA	NA	NA	NA	NA	NA	NA	NA	NA	NA	NA
18063	NA	NA	Colorado Springs	Colorado	-104.8173948	38.82121804	NA	no_info	NA	ColoradoSprings	NA	NA	NA	NA	NA	NA	NA	NA	NA	NA	NA	NA	NA	NA	NA	NA	NA
113455	Ponderosa pine	Pinus ponderosa	Colorado Springs	Colorado	-104.8012976	38.82884324	NA	naturally_occurring	NA	ColoradoSprings	NA	NA	NA	NA	NA	NA	NA	NA	NA	NA	NA	NA	NA	NA	NA	NA	NA
91768	Ponderosa pine	Pinus ponderosa	Colorado Springs	Colorado	-104.8688597	38.84229937	NA	naturally_occurring	NA	ColoradoSprings	NA	NA	NA	NA	NA	NA	NA	NA	NA	NA	NA	NA	NA	NA	NA	NA	NA
216430	Silver maple	Acer saccharinum	Colorado Springs	Colorado	-104.7520767	38.79654386	43.18	introduced	30.48 to 45.72 cm	ColoradoSprings	NA	NA	NA	NA	NA	NA	NA	NA	NA	NA	NA	NA	NA	NA	NA	NA	NA
54645	Juniper	Juniperus chinensis	Colorado Springs	Colorado	-104.7344347	38.89806342	NA	introduced	NA	ColoradoSprings	NA	NA	NA	NA	NA	NA	NA	NA	NA	NA	NA	NA	NA	NA	NA	NA	NA
83090	NA	NA	Colorado Springs	Colorado	-104.8330088	38.85335571	NA	no_info	NA	ColoradoSprings	NA	NA	NA	NA	NA	NA	NA	NA	NA	NA	NA	NA	NA	NA	NA	NA	NA
70127	Austrian pine	Pinus nigra	Colorado Springs	Colorado	-104.786262	38.90666737	NA	introduced	NA	ColoradoSprings	NA	NA	NA	NA	NA	NA	NA	NA	NA	NA	NA	NA	NA	NA	NA	NA	NA
89751	Kentucky coffeetree	Gymnocladus dioicus	Colorado Springs	Colorado	-104.7729703	38.95488993	NA	introduced	NA	ColoradoSprings	NA	NA	NA	NA	NA	NA	NA	NA	NA	NA	NA	NA	NA	NA	NA	NA	NA
127521	NA	NA	Colorado Springs	Colorado	-104.8328181	38.84994813	NA	no_info	NA	ColoradoSprings	NA	NA	NA	NA	NA	NA	NA	NA	NA	NA	NA	NA	NA	NA	NA	NA	NA
218354	Golden raintree	Koelreuteria paniculata	Colorado Springs	Colorado	-104.8269856	38.85393108	20.32	introduced	15.24 to 30.48 cm	ColoradoSprings	NA	NA	NA	NA	NA	NA	NA	NA	NA	NA	NA	NA	NA	NA	NA	NA	NA
124827	Ponderosa pine	Pinus ponderosa	Colorado Springs	Colorado	-104.8029761	38.82897243	NA	naturally_occurring	NA	ColoradoSprings	NA	NA	NA	NA	NA	NA	NA	NA	NA	NA	NA	NA	NA	NA	NA	NA	NA
110119	Ash	Fraxinus	Colorado Springs	Colorado	-104.7679389	38.94712195	NA	no_info	NA	ColoradoSprings	NA	NA	NA	NA	NA	NA	NA	NA	NA	NA	NA	NA	NA	NA	NA	NA	NA
73137	Ponderosa pine	Pinus ponderosa	Colorado Springs	Colorado	-104.8271351	38.92106797	NA	naturally_occurring	NA	ColoradoSprings	NA	NA	NA	NA	NA	NA	NA	NA	NA	NA	NA	NA	NA	NA	NA	NA	NA
121729	Fir douglas	Pseudotsuga menziesii	Colorado Springs	Colorado	-104.8026391	38.83911452	NA	naturally_occurring	NA	ColoradoSprings	NA	NA	NA	NA	NA	NA	NA	NA	NA	NA	NA	NA	NA	NA	NA	NA	NA
105854	Fir douglas	Pseudotsuga menziesii	Colorado Springs	Colorado	-104.775924	38.90780986	NA	naturally_occurring	NA	ColoradoSprings	NA	NA	NA	NA	NA	NA	NA	NA	NA	NA	NA	NA	NA	NA	NA	NA	NA
59843	Hawthorn	Crataegus	Colorado Springs	Colorado	-104.7535941	38.96290241	NA	no_info	NA	ColoradoSprings	NA	NA	NA	NA	NA	NA	NA	NA	NA	NA	NA	NA	NA	NA	NA	NA	NA
111962	Hawthorn	Crataegus	Colorado Springs	Colorado	-104.7726534	38.95600994	NA	no_info	NA	ColoradoSprings	NA	NA	NA	NA	NA	NA	NA	NA	NA	NA	NA	NA	NA	NA	NA	NA	NA
235757	NA	NA	Colorado Springs	Colorado	-104.8285735	38.87980759	NA	no_info	NA	ColoradoSprings	NA	NA	NA	NA	NA	NA	NA	NA	NA	NA	NA	NA	NA	NA	NA	NA	NA
4743	Rocky mtn juniper	NA	Colorado Springs	Colorado	-104.8832198	38.87992797	NA	no_info	NA	ColoradoSprings	NA	NA	NA	NA	NA	NA	NA	NA	NA	NA	NA	NA	NA	NA	NA	NA	NA
232032	NA	NA	Colorado Springs	Colorado	-104.8262166	38.85170061	NA	no_info	NA	ColoradoSprings	NA	NA	NA	NA	NA	NA	NA	NA	NA	NA	NA	NA	NA	NA	NA	NA	NA
58005	White ash	Fraxinus americana	Colorado Springs	Colorado	-104.8273239	38.86371538	NA	introduced	NA	ColoradoSprings	NA	NA	NA	NA	NA	NA	NA	NA	NA	NA	NA	NA	NA	NA	NA	NA	NA
135324	Ponderosa pine	Pinus ponderosa	Colorado Springs	Colorado	-104.8707997	38.86289842	NA	naturally_occurring	NA	ColoradoSprings	NA	NA	NA	NA	NA	NA	NA	NA	NA	NA	NA	NA	NA	NA	NA	NA	NA
99212	Swamp white oak	Quercus bicolor	Colorado Springs	Colorado	-104.7443171	38.82165314	NA	introduced	NA	ColoradoSprings	NA	NA	NA	NA	NA	NA	NA	NA	NA	NA	NA	NA	NA	NA	NA	NA	NA
217680	Bur oak	Quercus macrocarpa	Colorado Springs	Colorado	-104.8240571	38.85483296	7.62	introduced	0 to 15.24 cm	ColoradoSprings	NA	NA	NA	NA	NA	NA	NA	NA	NA	NA	NA	NA	NA	NA	NA	NA	NA
237656	NA	NA	Colorado Springs	Colorado	-104.8726097	38.92996316	NA	no_info	NA	ColoradoSprings	NA	NA	NA	NA	NA	NA	NA	NA	NA	NA	NA	NA	NA	NA	NA	NA	NA
33921	Ponderosa pine	Pinus ponderosa	Colorado Springs	Colorado	-104.8590384	38.91202937	NA	naturally_occurring	NA	ColoradoSprings	NA	NA	NA	NA	NA	NA	NA	NA	NA	NA	NA	NA	NA	NA	NA	NA	NA
215739	Littleleaf linden	Tilia cordata	Colorado Springs	Colorado	-104.7364471	38.79321263	10.16	introduced	0 to 15.24 cm	ColoradoSprings	NA	NA	NA	NA	NA	NA	NA	NA	NA	NA	NA	NA	NA	NA	NA	NA	NA
136625	NA	NA	Colorado Springs	Colorado	-104.8163007	38.81940687	NA	no_info	NA	ColoradoSprings	NA	NA	NA	NA	NA	NA	NA	NA	NA	NA	NA	NA	NA	NA	NA	NA	NA
71199	Green ash	Fraxinus pennsylvanica	Colorado Springs	Colorado	-104.7881235	38.82005752	NA	introduced	NA	ColoradoSprings	NA	NA	NA	NA	NA	NA	NA	NA	NA	NA	NA	NA	NA	NA	NA	NA	NA
217569	Norway maple	Acer platanoides	Colorado Springs	Colorado	-104.8225318	38.85531319	25.4	introduced	15.24 to 30.48 cm	ColoradoSprings	NA	NA	NA	NA	NA	NA	NA	NA	NA	NA	NA	NA	NA	NA	NA	NA	NA
217914	Golden raintree	Koelreuteria paniculata	Colorado Springs	Colorado	-104.8152042	38.85358861	17.78	introduced	15.24 to 30.48 cm	ColoradoSprings	NA	NA	NA	NA	NA	NA	NA	NA	NA	NA	NA	NA	NA	NA	NA	NA	NA
96318	NA	NA	Colorado Springs	Colorado	-104.8161217	38.82777976	NA	no_info	NA	ColoradoSprings	NA	NA	NA	NA	NA	NA	NA	NA	NA	NA	NA	NA	NA	NA	NA	NA	NA
129354	Sycamore	Platanus acerifolia	Colorado Springs	Colorado	-104.8273368	38.84471433	NA	introduced	NA	ColoradoSprings	NA	NA	NA	NA	NA	NA	NA	NA	NA	NA	NA	NA	NA	NA	NA	NA	NA
112358	Honeylocust	Gleditsia triacanthos	Colorado Springs	Colorado	-104.7895284	38.84237923	NA	introduced	NA	ColoradoSprings	NA	NA	NA	NA	NA	NA	NA	NA	NA	NA	NA	NA	NA	NA	NA	NA	NA
218055	Swamp white oak	Quercus bicolor	Colorado Springs	Colorado	-104.8207981	38.85429145	25.4	introduced	15.24 to 30.48 cm	ColoradoSprings	NA	NA	NA	NA	NA	NA	NA	NA	NA	NA	NA	NA	NA	NA	NA	NA	NA
67074	Cottonwood	Populus	Colorado Springs	Colorado	-104.8307549	38.87140091	NA	no_info	NA	ColoradoSprings	NA	NA	NA	NA	NA	NA	NA	NA	NA	NA	NA	NA	NA	NA	NA	NA	NA
93202	Japanese lilac	Syringa reticulata	Colorado Springs	Colorado	-104.8284429	38.86176607	NA	introduced	NA	ColoradoSprings	NA	NA	NA	NA	NA	NA	NA	NA	NA	NA	NA	NA	NA	NA	NA	NA	NA
22642	Norway maple	Acer platanoides	Colorado Springs	Colorado	-104.8013099	38.83901849	NA	introduced	NA	ColoradoSprings	NA	NA	NA	NA	NA	NA	NA	NA	NA	NA	NA	NA	NA	NA	NA	NA	NA
10318	Hackberry	Celtis occidentalis	Colorado Springs	Colorado	-104.8270749	38.92200738	NA	introduced	NA	ColoradoSprings	NA	NA	NA	NA	NA	NA	NA	NA	NA	NA	NA	NA	NA	NA	NA	NA	NA
105974	Green ash	Fraxinus pennsylvanica	Colorado Springs	Colorado	-104.7712398	38.96226069	NA	introduced	NA	ColoradoSprings	NA	NA	NA	NA	NA	NA	NA	NA	NA	NA	NA	NA	NA	NA	NA	NA	NA
219603	Douglas fir	Pseudotsuga menziesii	Colorado Springs	Colorado	-104.8264137	38.85219529	40.64	naturally_occurring	30.48 to 45.72 cm	ColoradoSprings	NA	NA	NA	NA	NA	NA	NA	NA	NA	NA	NA	NA	NA	NA	NA	NA	NA
216977	Green ash	Fraxinus pennsylvanica	Colorado Springs	Colorado	-104.7437911	38.80504717	35.56	introduced	30.48 to 45.72 cm	ColoradoSprings	NA	NA	NA	NA	NA	NA	NA	NA	NA	NA	NA	NA	NA	NA	NA	NA	NA
44420	American elm	Ulmus americana	Colorado Springs	Colorado	-104.8198984	38.86876299	NA	introduced	NA	ColoradoSprings	NA	NA	NA	NA	NA	NA	NA	NA	NA	NA	NA	NA	NA	NA	NA	NA	NA
109609	Ponderosa pine	Pinus ponderosa	Colorado Springs	Colorado	-104.8737521	38.90917503	NA	naturally_occurring	NA	ColoradoSprings	NA	NA	NA	NA	NA	NA	NA	NA	NA	NA	NA	NA	NA	NA	NA	NA	NA
217862	Green ash	Fraxinus pennsylvanica	Colorado Springs	Colorado	-104.82076	38.85212539	45.72	introduced	30.48 to 45.72 cm	ColoradoSprings	NA	NA	NA	NA	NA	NA	NA	NA	NA	NA	NA	NA	NA	NA	NA	NA	NA
214931	American elm	Ulmus americana	Colorado Springs	Colorado	-104.8223181	38.85448248	76.2	introduced	60.96 to 76.2 cm	ColoradoSprings	NA	NA	NA	NA	NA	NA	NA	NA	NA	NA	NA	NA	NA	NA	NA	NA	NA
215201	Green ash	Fraxinus pennsylvanica	Colorado Springs	Colorado	-104.8200229	38.85901321	58.42	introduced	45.72 to 60.96 cm	ColoradoSprings	NA	NA	NA	NA	NA	NA	NA	NA	NA	NA	NA	NA	NA	NA	NA	NA	NA
106592	NA	NA	Colorado Springs	Colorado	-104.832377	38.83079242	NA	no_info	NA	ColoradoSprings	NA	NA	NA	NA	NA	NA	NA	NA	NA	NA	NA	NA	NA	NA	NA	NA	NA
125139	Ponderosa pine	Pinus ponderosa	Colorado Springs	Colorado	-104.8017311	38.82902708	NA	naturally_occurring	NA	ColoradoSprings	NA	NA	NA	NA	NA	NA	NA	NA	NA	NA	NA	NA	NA	NA	NA	NA	NA
109317	Linden	Tilia	Colorado Springs	Colorado	-104.8476966	38.84249496	NA	no_info	NA	ColoradoSprings	NA	NA	NA	NA	NA	NA	NA	NA	NA	NA	NA	NA	NA	NA	NA	NA	NA
99539	Japanese lilac	Syringa reticulata	Colorado Springs	Colorado	-104.8278254	38.86296857	NA	introduced	NA	ColoradoSprings	NA	NA	NA	NA	NA	NA	NA	NA	NA	NA	NA	NA	NA	NA	NA	NA	NA
218939	Green ash	Fraxinus pennsylvanica	Colorado Springs	Colorado	-104.750195	38.79085139	35.56	introduced	30.48 to 45.72 cm	ColoradoSprings	NA	NA	NA	NA	NA	NA	NA	NA	NA	NA	NA	NA	NA	NA	NA	NA	NA
105745	Ash	Fraxinus	Colorado Springs	Colorado	-104.8340106	38.84684533	NA	no_info	NA	ColoradoSprings	NA	NA	NA	NA	NA	NA	NA	NA	NA	NA	NA	NA	NA	NA	NA	NA	NA
2660	Rocky mtn juniper	NA	Colorado Springs	Colorado	-104.8832107	38.87965036	NA	no_info	NA	ColoradoSprings	NA	NA	NA	NA	NA	NA	NA	NA	NA	NA	NA	NA	NA	NA	NA	NA	NA
130335	NA	NA	Colorado Springs	Colorado	-104.8215067	38.83759282	NA	no_info	NA	ColoradoSprings	NA	NA	NA	NA	NA	NA	NA	NA	NA	NA	NA	NA	NA	NA	NA	NA	NA
216541	Silver maple	Acer saccharinum	Colorado Springs	Colorado	-104.7351077	38.80039763	45.72	introduced	30.48 to 45.72 cm	ColoradoSprings	NA	NA	NA	NA	NA	NA	NA	NA	NA	NA	NA	NA	NA	NA	NA	NA	NA
126523	NA	NA	Colorado Springs	Colorado	-104.8283565	38.83768934	NA	no_info	NA	ColoradoSprings	NA	NA	NA	NA	NA	NA	NA	NA	NA	NA	NA	NA	NA	NA	NA	NA	NA
4816	NA	NA	Colorado Springs	Colorado	-104.8310578	38.83933099	NA	no_info	NA	ColoradoSprings	NA	NA	NA	NA	NA	NA	NA	NA	NA	NA	NA	NA	NA	NA	NA	NA	NA
113076	NA	NA	Colorado Springs	Colorado	-104.8339892	38.86877782	NA	no_info	NA	ColoradoSprings	NA	NA	NA	NA	NA	NA	NA	NA	NA	NA	NA	NA	NA	NA	NA	NA	NA
86596	Poplar	Populus	Colorado Springs	Colorado	-104.8294649	38.86185799	NA	no_info	NA	ColoradoSprings	NA	NA	NA	NA	NA	NA	NA	NA	NA	NA	NA	NA	NA	NA	NA	NA	NA
22076	NA	NA	Colorado Springs	Colorado	-104.8221094	38.82588961	NA	no_info	NA	ColoradoSprings	NA	NA	NA	NA	NA	NA	NA	NA	NA	NA	NA	NA	NA	NA	NA	NA	NA
13926	Green ash	Fraxinus pennsylvanica	Colorado Springs	Colorado	-104.7732029	38.90531301	NA	introduced	NA	ColoradoSprings	NA	NA	NA	NA	NA	NA	NA	NA	NA	NA	NA	NA	NA	NA	NA	NA	NA
75332	Hackberry	Celtis occidentalis	Colorado Springs	Colorado	-104.8520166	38.84475885	NA	introduced	NA	ColoradoSprings	NA	NA	NA	NA	NA	NA	NA	NA	NA	NA	NA	NA	NA	NA	NA	NA	NA
328	Green ash	Fraxinus pennsylvanica	Colorado Springs	Colorado	-104.8221369	38.83795411	NA	introduced	NA	ColoradoSprings	NA	NA	NA	NA	NA	NA	NA	NA	NA	NA	NA	NA	NA	NA	NA	NA	NA
46631	Ponderosa pine	Pinus ponderosa	Colorado Springs	Colorado	-104.8053792	38.88852014	NA	naturally_occurring	NA	ColoradoSprings	NA	NA	NA	NA	NA	NA	NA	NA	NA	NA	NA	NA	NA	NA	NA	NA	NA
78294	Honeylocust	Gleditsia triacanthos	Colorado Springs	Colorado	-104.8070291	38.82093853	NA	introduced	NA	ColoradoSprings	NA	NA	NA	NA	NA	NA	NA	NA	NA	NA	NA	NA	NA	NA	NA	NA	NA
44442	NA	NA	Colorado Springs	Colorado	-104.8126016	38.84315455	NA	no_info	NA	ColoradoSprings	NA	NA	NA	NA	NA	NA	NA	NA	NA	NA	NA	NA	NA	NA	NA	NA	NA
50149	NA	NA	Colorado Springs	Colorado	-104.8342482	38.8695517	NA	no_info	NA	ColoradoSprings	NA	NA	NA	NA	NA	NA	NA	NA	NA	NA	NA	NA	NA	NA	NA	NA	NA
10252	NA	NA	Colorado Springs	Colorado	-104.7568201	38.92750753	NA	no_info	NA	ColoradoSprings	NA	NA	NA	NA	NA	NA	NA	NA	NA	NA	NA	NA	NA	NA	NA	NA	NA
114436	NA	NA	Colorado Springs	Colorado	-104.7553788	38.92807459	NA	no_info	NA	ColoradoSprings	NA	NA	NA	NA	NA	NA	NA	NA	NA	NA	NA	NA	NA	NA	NA	NA	NA
95655	NA	NA	Colorado Springs	Colorado	-104.8338925	38.86553285	NA	no_info	NA	ColoradoSprings	NA	NA	NA	NA	NA	NA	NA	NA	NA	NA	NA	NA	NA	NA	NA	NA	NA
40404	Ponderosa pine	Pinus ponderosa	Colorado Springs	Colorado	-104.870481	38.86286187	NA	naturally_occurring	NA	ColoradoSprings	NA	NA	NA	NA	NA	NA	NA	NA	NA	NA	NA	NA	NA	NA	NA	NA	NA
39141	Japanese lilac	Syringa reticulata	Colorado Springs	Colorado	-104.8293803	38.86212219	NA	introduced	NA	ColoradoSprings	NA	NA	NA	NA	NA	NA	NA	NA	NA	NA	NA	NA	NA	NA	NA	NA	NA
28850	Silver maple	Acer saccharinum	Colorado Springs	Colorado	-104.8007857	38.82426357	NA	introduced	NA	ColoradoSprings	NA	NA	NA	NA	NA	NA	NA	NA	NA	NA	NA	NA	NA	NA	NA	NA	NA
29229	NA	NA	Colorado Springs	Colorado	-104.7871308	38.79298763	NA	no_info	NA	ColoradoSprings	NA	NA	NA	NA	NA	NA	NA	NA	NA	NA	NA	NA	NA	NA	NA	NA	NA
15798	Linden	Tilia	Colorado Springs	Colorado	-104.7798801	38.91293275	NA	no_info	NA	ColoradoSprings	NA	NA	NA	NA	NA	NA	NA	NA	NA	NA	NA	NA	NA	NA	NA	NA	NA
137712	NA	NA	Colorado Springs	Colorado	-104.7324934	38.87220669	NA	no_info	NA	ColoradoSprings	NA	NA	NA	NA	NA	NA	NA	NA	NA	NA	NA	NA	NA	NA	NA	NA	NA
120615	Green ash	Fraxinus pennsylvanica	Colorado Springs	Colorado	-104.7696685	38.89323775	NA	introduced	NA	ColoradoSprings	NA	NA	NA	NA	NA	NA	NA	NA	NA	NA	NA	NA	NA	NA	NA	NA	NA
215688	Red spruce	Picea rubens	Colorado Springs	Colorado	-104.7375387	38.79490166	5.08	introduced	0 to 15.24 cm	ColoradoSprings	NA	NA	NA	NA	NA	NA	NA	NA	NA	NA	NA	NA	NA	NA	NA	NA	NA
48121	NA	NA	Colorado Springs	Colorado	-104.8324747	38.83109331	NA	no_info	NA	ColoradoSprings	NA	NA	NA	NA	NA	NA	NA	NA	NA	NA	NA	NA	NA	NA	NA	NA	NA
217734	Green ash	Fraxinus pennsylvanica	Colorado Springs	Colorado	-104.8240912	38.85421511	43.18	introduced	30.48 to 45.72 cm	ColoradoSprings	NA	NA	NA	NA	NA	NA	NA	NA	NA	NA	NA	NA	NA	NA	NA	NA	NA
8954	NA	NA	Colorado Springs	Colorado	-104.8174824	38.82282359	NA	no_info	NA	ColoradoSprings	NA	NA	NA	NA	NA	NA	NA	NA	NA	NA	NA	NA	NA	NA	NA	NA	NA
76567	Ponderosa pine	Pinus ponderosa	Colorado Springs	Colorado	-104.8444964	38.9085827	NA	naturally_occurring	NA	ColoradoSprings	NA	NA	NA	NA	NA	NA	NA	NA	NA	NA	NA	NA	NA	NA	NA	NA	NA
215166	Norway maple	Acer platanoides	Colorado Springs	Colorado	-104.8142119	38.85882106	48.26	introduced	45.72 to 60.96 cm	ColoradoSprings	NA	NA	NA	NA	NA	NA	NA	NA	NA	NA	NA	NA	NA	NA	NA	NA	NA
80194	American elm	Ulmus americana	Colorado Springs	Colorado	-104.8161416	38.8663241	NA	introduced	NA	ColoradoSprings	NA	NA	NA	NA	NA	NA	NA	NA	NA	NA	NA	NA	NA	NA	NA	NA	NA
138982	NA	NA	Colorado Springs	Colorado	-104.8525289	38.91813149	NA	no_info	NA	ColoradoSprings	NA	NA	NA	NA	NA	NA	NA	NA	NA	NA	NA	NA	NA	NA	NA	NA	NA
109259	Northern red oak	Quercus rubra	Colorado Springs	Colorado	-104.8670537	38.94652531	NA	introduced	NA	ColoradoSprings	NA	NA	NA	NA	NA	NA	NA	NA	NA	NA	NA	NA	NA	NA	NA	NA	NA
214992	Northern red oak	Quercus rubra	Colorado Springs	Colorado	-104.8164882	38.85615107	27.94	introduced	15.24 to 30.48 cm	ColoradoSprings	NA	NA	NA	NA	NA	NA	NA	NA	NA	NA	NA	NA	NA	NA	NA	NA	NA
218206	Northern hackberry	Celtis occidentalis	Colorado Springs	Colorado	-104.8246309	38.85123215	27.94	introduced	15.24 to 30.48 cm	ColoradoSprings	NA	NA	NA	NA	NA	NA	NA	NA	NA	NA	NA	NA	NA	NA	NA	NA	NA
104397	Willow	Salix	Colorado Springs	Colorado	-104.8337234	38.88376904	NA	no_info	NA	ColoradoSprings	NA	NA	NA	NA	NA	NA	NA	NA	NA	NA	NA	NA	NA	NA	NA	NA	NA
48393	NA	NA	Colorado Springs	Colorado	-104.8305976	38.84140216	NA	no_info	NA	ColoradoSprings	NA	NA	NA	NA	NA	NA	NA	NA	NA	NA	NA	NA	NA	NA	NA	NA	NA
118415	Hackberry	Celtis occidentalis	Colorado Springs	Colorado	-104.7771464	38.90695996	NA	introduced	NA	ColoradoSprings	NA	NA	NA	NA	NA	NA	NA	NA	NA	NA	NA	NA	NA	NA	NA	NA	NA
136807	Hackberry	Celtis occidentalis	Colorado Springs	Colorado	-104.8009147	38.83306925	NA	introduced	NA	ColoradoSprings	NA	NA	NA	NA	NA	NA	NA	NA	NA	NA	NA	NA	NA	NA	NA	NA	NA
66566	NA	NA	Colorado Springs	Colorado	-104.8297002	38.85449436	NA	no_info	NA	ColoradoSprings	NA	NA	NA	NA	NA	NA	NA	NA	NA	NA	NA	NA	NA	NA	NA	NA	NA
217671	Northern hackberry	Celtis occidentalis	Colorado Springs	Colorado	-104.8133757	38.85865169	17.78	introduced	15.24 to 30.48 cm	ColoradoSprings	NA	NA	NA	NA	NA	NA	NA	NA	NA	NA	NA	NA	NA	NA	NA	NA	NA
85946	Pinon pine	Pinus edulis	Colorado Springs	Colorado	-104.8285179	38.84329032	NA	naturally_occurring	NA	ColoradoSprings	NA	NA	NA	NA	NA	NA	NA	NA	NA	NA	NA	NA	NA	NA	NA	NA	NA
216438	Red mulberry	Morus rubra	Colorado Springs	Colorado	-104.7521679	38.79573485	20.32	introduced	15.24 to 30.48 cm	ColoradoSprings	NA	NA	NA	NA	NA	NA	NA	NA	NA	NA	NA	NA	NA	NA	NA	NA	NA
29578	NA	NA	Colorado Springs	Colorado	-104.7843997	38.78971368	NA	no_info	NA	ColoradoSprings	NA	NA	NA	NA	NA	NA	NA	NA	NA	NA	NA	NA	NA	NA	NA	NA	NA
132062	Scrub oak	Quercus	Colorado Springs	Colorado	-104.7963566	38.83151776	NA	no_info	NA	ColoradoSprings	NA	NA	NA	NA	NA	NA	NA	NA	NA	NA	NA	NA	NA	NA	NA	NA	NA
1344	Blue spruce	Picea pungens	Colorado Springs	Colorado	-104.8277666	38.86526531	NA	naturally_occurring	NA	ColoradoSprings	NA	NA	NA	NA	NA	NA	NA	NA	NA	NA	NA	NA	NA	NA	NA	NA	NA
84241	Ash	Fraxinus	Colorado Springs	Colorado	-104.8204912	38.85755338	NA	no_info	NA	ColoradoSprings	NA	NA	NA	NA	NA	NA	NA	NA	NA	NA	NA	NA	NA	NA	NA	NA	NA
217651	Green ash	Fraxinus pennsylvanica	Colorado Springs	Colorado	-104.8134371	38.85763751	40.64	introduced	30.48 to 45.72 cm	ColoradoSprings	NA	NA	NA	NA	NA	NA	NA	NA	NA	NA	NA	NA	NA	NA	NA	NA	NA
23703	NA	NA	Colorado Springs	Colorado	-104.8725896	38.87256488	NA	no_info	NA	ColoradoSprings	NA	NA	NA	NA	NA	NA	NA	NA	NA	NA	NA	NA	NA	NA	NA	NA	NA
40010	Silver maple	Acer saccharinum	Colorado Springs	Colorado	-104.8227284	38.83754941	NA	introduced	NA	ColoradoSprings	NA	NA	NA	NA	NA	NA	NA	NA	NA	NA	NA	NA	NA	NA	NA	NA	NA
120758	Rocky mtn juniper	NA	Colorado Springs	Colorado	-104.8831812	38.8777562	NA	no_info	NA	ColoradoSprings	NA	NA	NA	NA	NA	NA	NA	NA	NA	NA	NA	NA	NA	NA	NA	NA	NA
216976	Crabapple	Malus	Colorado Springs	Colorado	-104.7437916	38.80499713	17.78	no_info	15.24 to 30.48 cm	ColoradoSprings	NA	NA	NA	NA	NA	NA	NA	NA	NA	NA	NA	NA	NA	NA	NA	NA	NA
85425	Rocky mtn juniper	NA	Colorado Springs	Colorado	-104.8818023	38.87637066	NA	no_info	NA	ColoradoSprings	NA	NA	NA	NA	NA	NA	NA	NA	NA	NA	NA	NA	NA	NA	NA	NA	NA
5649	Bur oak	Quercus macrocarpa	Colorado Springs	Colorado	-104.7438996	38.85169332	NA	introduced	NA	ColoradoSprings	NA	NA	NA	NA	NA	NA	NA	NA	NA	NA	NA	NA	NA	NA	NA	NA	NA
215354	Silver maple	Acer saccharinum	Colorado Springs	Colorado	-104.822744	38.85119719	66.04	introduced	60.96 to 76.2 cm	ColoradoSprings	NA	NA	NA	NA	NA	NA	NA	NA	NA	NA	NA	NA	NA	NA	NA	NA	NA
31069	Rocky mtn juniper	NA	Colorado Springs	Colorado	-104.8817398	38.87550461	NA	no_info	NA	ColoradoSprings	NA	NA	NA	NA	NA	NA	NA	NA	NA	NA	NA	NA	NA	NA	NA	NA	NA
82748	Hawthorn	Crataegus	Colorado Springs	Colorado	-104.7979793	38.82737488	NA	no_info	NA	ColoradoSprings	NA	NA	NA	NA	NA	NA	NA	NA	NA	NA	NA	NA	NA	NA	NA	NA	NA
237254	NA	NA	Colorado Springs	Colorado	-104.829022	38.8879616	NA	no_info	NA	ColoradoSprings	NA	NA	NA	NA	NA	NA	NA	NA	NA	NA	NA	NA	NA	NA	NA	NA	NA
132271	Rocky mtn juniper	NA	Colorado Springs	Colorado	-104.8832957	38.87870428	NA	no_info	NA	ColoradoSprings	NA	NA	NA	NA	NA	NA	NA	NA	NA	NA	NA	NA	NA	NA	NA	NA	NA
61549	NA	NA	Colorado Springs	Colorado	-104.7439568	38.88948367	NA	no_info	NA	ColoradoSprings	NA	NA	NA	NA	NA	NA	NA	NA	NA	NA	NA	NA	NA	NA	NA	NA	NA
60326	Ponderosa pine	Pinus ponderosa	Colorado Springs	Colorado	-104.7360248	38.79233107	NA	naturally_occurring	NA	ColoradoSprings	NA	NA	NA	NA	NA	NA	NA	NA	NA	NA	NA	NA	NA	NA	NA	NA	NA
133784	NA	NA	Colorado Springs	Colorado	-104.8154482	38.90536072	NA	no_info	NA	ColoradoSprings	NA	NA	NA	NA	NA	NA	NA	NA	NA	NA	NA	NA	NA	NA	NA	NA	NA
96643	NA	NA	Colorado Springs	Colorado	-104.8340041	38.8693218	NA	no_info	NA	ColoradoSprings	NA	NA	NA	NA	NA	NA	NA	NA	NA	NA	NA	NA	NA	NA	NA	NA	NA
110261	Ponderosa pine	Pinus ponderosa	Colorado Springs	Colorado	-104.8438156	38.93153932	NA	naturally_occurring	NA	ColoradoSprings	NA	NA	NA	NA	NA	NA	NA	NA	NA	NA	NA	NA	NA	NA	NA	NA	NA
35485	Crabapple	Malus	Colorado Springs	Colorado	-104.8528874	38.84394907	NA	no_info	NA	ColoradoSprings	NA	NA	NA	NA	NA	NA	NA	NA	NA	NA	NA	NA	NA	NA	NA	NA	NA
28074	Ponderosa pine	Pinus ponderosa	Colorado Springs	Colorado	-104.8305984	38.75947414	NA	naturally_occurring	NA	ColoradoSprings	NA	NA	NA	NA	NA	NA	NA	NA	NA	NA	NA	NA	NA	NA	NA	NA	NA
16544	Ponderosa pine	Pinus ponderosa	Colorado Springs	Colorado	-104.8067433	38.82103235	NA	naturally_occurring	NA	ColoradoSprings	NA	NA	NA	NA	NA	NA	NA	NA	NA	NA	NA	NA	NA	NA	NA	NA	NA
49350	Austrian pine	Pinus nigra	Colorado Springs	Colorado	-104.7238837	38.85985018	NA	introduced	NA	ColoradoSprings	NA	NA	NA	NA	NA	NA	NA	NA	NA	NA	NA	NA	NA	NA	NA	NA	NA
57787	NA	NA	Colorado Springs	Colorado	-104.81656	38.81962262	NA	no_info	NA	ColoradoSprings	NA	NA	NA	NA	NA	NA	NA	NA	NA	NA	NA	NA	NA	NA	NA	NA	NA
4208	NA	NA	Colorado Springs	Colorado	-104.7819106	38.95309337	NA	no_info	NA	ColoradoSprings	NA	NA	NA	NA	NA	NA	NA	NA	NA	NA	NA	NA	NA	NA	NA	NA	NA
227318	NA	NA	Colorado Springs	Colorado	-104.6977693	38.89319803	NA	no_info	NA	ColoradoSprings	NA	NA	NA	NA	NA	NA	NA	NA	NA	NA	NA	NA	NA	NA	NA	NA	NA
40201	Cottonwood	Populus	Colorado Springs	Colorado	-104.8064706	38.77629157	NA	no_info	NA	ColoradoSprings	NA	NA	NA	NA	NA	NA	NA	NA	NA	NA	NA	NA	NA	NA	NA	NA	NA
14414	NA	NA	Colorado Springs	Colorado	-104.8352497	38.85884883	NA	no_info	NA	ColoradoSprings	NA	NA	NA	NA	NA	NA	NA	NA	NA	NA	NA	NA	NA	NA	NA	NA	NA
216768	Heaven of tree	Ailanthus altissima	Colorado Springs	Colorado	-104.7459785	38.79838045	17.78	introduced	15.24 to 30.48 cm	ColoradoSprings	NA	NA	NA	NA	NA	NA	NA	NA	NA	NA	NA	NA	NA	NA	NA	NA	NA
218733	Norway maple	Acer platanoides	Colorado Springs	Colorado	-104.7458368	38.79044246	43.18	introduced	30.48 to 45.72 cm	ColoradoSprings	NA	NA	NA	NA	NA	NA	NA	NA	NA	NA	NA	NA	NA	NA	NA	NA	NA
131292	Austrian pine	Pinus nigra	Colorado Springs	Colorado	-104.7984399	38.83144146	NA	introduced	NA	ColoradoSprings	NA	NA	NA	NA	NA	NA	NA	NA	NA	NA	NA	NA	NA	NA	NA	NA	NA
217736	Green ash	Fraxinus pennsylvanica	Colorado Springs	Colorado	-104.8203817	38.85815191	45.72	introduced	30.48 to 45.72 cm	ColoradoSprings	NA	NA	NA	NA	NA	NA	NA	NA	NA	NA	NA	NA	NA	NA	NA	NA	NA
87047	Ponderosa pine	Pinus ponderosa	Colorado Springs	Colorado	-104.8262059	38.86262301	NA	naturally_occurring	NA	ColoradoSprings	NA	NA	NA	NA	NA	NA	NA	NA	NA	NA	NA	NA	NA	NA	NA	NA	NA
79165	Blue spruce	Picea pungens	Colorado Springs	Colorado	-104.8347238	38.84677518	NA	naturally_occurring	NA	ColoradoSprings	NA	NA	NA	NA	NA	NA	NA	NA	NA	NA	NA	NA	NA	NA	NA	NA	NA
219178	Green ash	Fraxinus pennsylvanica	Colorado Springs	Colorado	-104.8234289	38.85654988	78.74	introduced	more than 76.2 cm	ColoradoSprings	NA	NA	NA	NA	NA	NA	NA	NA	NA	NA	NA	NA	NA	NA	NA	NA	NA
81997	NA	NA	Colorado Springs	Colorado	-104.8324738	38.82864203	NA	no_info	NA	ColoradoSprings	NA	NA	NA	NA	NA	NA	NA	NA	NA	NA	NA	NA	NA	NA	NA	NA	NA
127855	Northern red oak	Quercus rubra	Colorado Springs	Colorado	-104.8068833	38.82085633	NA	introduced	NA	ColoradoSprings	NA	NA	NA	NA	NA	NA	NA	NA	NA	NA	NA	NA	NA	NA	NA	NA	NA
228039	NA	NA	Colorado Springs	Colorado	-104.7898502	38.90429764	NA	no_info	NA	ColoradoSprings	NA	NA	NA	NA	NA	NA	NA	NA	NA	NA	NA	NA	NA	NA	NA	NA	NA
49654	NA	NA	Colorado Springs	Colorado	-104.7757409	38.95135077	NA	no_info	NA	ColoradoSprings	NA	NA	NA	NA	NA	NA	NA	NA	NA	NA	NA	NA	NA	NA	NA	NA	NA
118450	NA	NA	Colorado Springs	Colorado	-104.7847339	38.79158226	NA	no_info	NA	ColoradoSprings	NA	NA	NA	NA	NA	NA	NA	NA	NA	NA	NA	NA	NA	NA	NA	NA	NA
57569	Bur oak	Quercus macrocarpa	Colorado Springs	Colorado	-104.7472853	38.78552112	NA	introduced	NA	ColoradoSprings	NA	NA	NA	NA	NA	NA	NA	NA	NA	NA	NA	NA	NA	NA	NA	NA	NA
18	NA	NA	Colorado Springs	Colorado	-104.8316873	38.82947344	NA	no_info	NA	ColoradoSprings	NA	NA	NA	NA	NA	NA	NA	NA	NA	NA	NA	NA	NA	NA	NA	NA	NA
22779	NA	NA	Colorado Springs	Colorado	-104.8315774	38.85746752	NA	no_info	NA	ColoradoSprings	NA	NA	NA	NA	NA	NA	NA	NA	NA	NA	NA	NA	NA	NA	NA	NA	NA
38974	Goldenrain tree	Koelreuteria paniculata	Colorado Springs	Colorado	-104.8224143	38.83766897	NA	introduced	NA	ColoradoSprings	NA	NA	NA	NA	NA	NA	NA	NA	NA	NA	NA	NA	NA	NA	NA	NA	NA
45662	Ash	Fraxinus	Colorado Springs	Colorado	-104.8691814	38.84227218	NA	no_info	NA	ColoradoSprings	NA	NA	NA	NA	NA	NA	NA	NA	NA	NA	NA	NA	NA	NA	NA	NA	NA
49961	NA	NA	Colorado Springs	Colorado	-104.8162199	38.82734417	NA	no_info	NA	ColoradoSprings	NA	NA	NA	NA	NA	NA	NA	NA	NA	NA	NA	NA	NA	NA	NA	NA	NA
72711	NA	NA	Colorado Springs	Colorado	-104.699177	38.92010482	NA	no_info	NA	ColoradoSprings	NA	NA	NA	NA	NA	NA	NA	NA	NA	NA	NA	NA	NA	NA	NA	NA	NA
56328	NA	NA	Colorado Springs	Colorado	-104.7531454	38.82089141	NA	no_info	NA	ColoradoSprings	NA	NA	NA	NA	NA	NA	NA	NA	NA	NA	NA	NA	NA	NA	NA	NA	NA
101496	NA	NA	Colorado Springs	Colorado	-104.7844595	38.79116741	NA	no_info	NA	ColoradoSprings	NA	NA	NA	NA	NA	NA	NA	NA	NA	NA	NA	NA	NA	NA	NA	NA	NA
217755	Honeylocust	Gleditsia triacanthos	Colorado Springs	Colorado	-104.8299365	38.85874342	22.86	introduced	15.24 to 30.48 cm	ColoradoSprings	NA	NA	NA	NA	NA	NA	NA	NA	NA	NA	NA	NA	NA	NA	NA	NA	NA
238429	NA	NA	Colorado Springs	Colorado	-104.7869381	38.82031808	NA	no_info	NA	ColoradoSprings	NA	NA	NA	NA	NA	NA	NA	NA	NA	NA	NA	NA	NA	NA	NA	NA	NA
90279	Ponderosa pine	Pinus ponderosa	Colorado Springs	Colorado	-104.8034954	38.82893308	NA	naturally_occurring	NA	ColoradoSprings	NA	NA	NA	NA	NA	NA	NA	NA	NA	NA	NA	NA	NA	NA	NA	NA	NA
214632	Silver maple	Acer saccharinum	Colorado Springs	Colorado	-104.8107397	38.85645938	116.84	introduced	more than 76.2 cm	ColoradoSprings	NA	NA	NA	NA	NA	NA	NA	NA	NA	NA	NA	NA	NA	NA	NA	NA	NA
134663	Ponderosa pine	Pinus ponderosa	Colorado Springs	Colorado	-104.7976828	38.82218088	NA	naturally_occurring	NA	ColoradoSprings	NA	NA	NA	NA	NA	NA	NA	NA	NA	NA	NA	NA	NA	NA	NA	NA	NA
216399	Crabapple	Malus	Colorado Springs	Colorado	-104.7392639	38.79932574	7.62	no_info	0 to 15.24 cm	ColoradoSprings	NA	NA	NA	NA	NA	NA	NA	NA	NA	NA	NA	NA	NA	NA	NA	NA	NA
87315	English oak	Quercus robur	Colorado Springs	Colorado	-104.7887924	38.84909976	NA	introduced	NA	ColoradoSprings	NA	NA	NA	NA	NA	NA	NA	NA	NA	NA	NA	NA	NA	NA	NA	NA	NA
135043	Hybrid elm (homestead)	Ulmus pumila	Colorado Springs	Colorado	-104.8012261	38.87180125	NA	introduced	NA	ColoradoSprings	NA	NA	NA	NA	NA	NA	NA	NA	NA	NA	NA	NA	NA	NA	NA	NA	NA
66948	Ponderosa pine	Pinus ponderosa	Colorado Springs	Colorado	-104.7891282	38.84988607	NA	naturally_occurring	NA	ColoradoSprings	NA	NA	NA	NA	NA	NA	NA	NA	NA	NA	NA	NA	NA	NA	NA	NA	NA
37430	NA	NA	Colorado Springs	Colorado	-104.8298668	38.85497857	NA	no_info	NA	ColoradoSprings	NA	NA	NA	NA	NA	NA	NA	NA	NA	NA	NA	NA	NA	NA	NA	NA	NA
24420	NA	NA	Colorado Springs	Colorado	-104.8308223	38.83851708	NA	no_info	NA	ColoradoSprings	NA	NA	NA	NA	NA	NA	NA	NA	NA	NA	NA	NA	NA	NA	NA	NA	NA
124114	Ponderosa pine	Pinus ponderosa	Colorado Springs	Colorado	-104.7525717	38.79196208	NA	naturally_occurring	NA	ColoradoSprings	NA	NA	NA	NA	NA	NA	NA	NA	NA	NA	NA	NA	NA	NA	NA	NA	NA
61634	Austrian pine	Pinus nigra	Colorado Springs	Colorado	-104.7363626	38.94923115	NA	introduced	NA	ColoradoSprings	NA	NA	NA	NA	NA	NA	NA	NA	NA	NA	NA	NA	NA	NA	NA	NA	NA
5156	Ponderosa pine	Pinus ponderosa	Colorado Springs	Colorado	-104.8717173	38.86389059	NA	naturally_occurring	NA	ColoradoSprings	NA	NA	NA	NA	NA	NA	NA	NA	NA	NA	NA	NA	NA	NA	NA	NA	NA
214835	Northern hackberry	Celtis occidentalis	Colorado Springs	Colorado	-104.8198087	38.85066726	27.94	introduced	15.24 to 30.48 cm	ColoradoSprings	NA	NA	NA	NA	NA	NA	NA	NA	NA	NA	NA	NA	NA	NA	NA	NA	NA
216398	Crabapple	Malus	Colorado Springs	Colorado	-104.7441765	38.80243076	22.86	no_info	15.24 to 30.48 cm	ColoradoSprings	NA	NA	NA	NA	NA	NA	NA	NA	NA	NA	NA	NA	NA	NA	NA	NA	NA
219194	White ash	Fraxinus americana	Colorado Springs	Colorado	-104.8229321	38.85654359	10.16	introduced	0 to 15.24 cm	ColoradoSprings	NA	NA	NA	NA	NA	NA	NA	NA	NA	NA	NA	NA	NA	NA	NA	NA	NA
218072	White ash	Fraxinus americana	Colorado Springs	Colorado	-104.8207552	38.85536141	20.32	introduced	15.24 to 30.48 cm	ColoradoSprings	NA	NA	NA	NA	NA	NA	NA	NA	NA	NA	NA	NA	NA	NA	NA	NA	NA
126645	Rocky mtn juniper	NA	Colorado Springs	Colorado	-104.7970304	38.82790071	NA	no_info	NA	ColoradoSprings	NA	NA	NA	NA	NA	NA	NA	NA	NA	NA	NA	NA	NA	NA	NA	NA	NA
214989	Silver maple	Acer saccharinum	Colorado Springs	Colorado	-104.8162847	38.85613854	43.18	introduced	30.48 to 45.72 cm	ColoradoSprings	NA	NA	NA	NA	NA	NA	NA	NA	NA	NA	NA	NA	NA	NA	NA	NA	NA
218581	Siberian elm	Ulmus pumila	Colorado Springs	Colorado	-104.8166404	38.85736541	109.22	introduced	more than 76.2 cm	ColoradoSprings	NA	NA	NA	NA	NA	NA	NA	NA	NA	NA	NA	NA	NA	NA	NA	NA	NA
214827	Green ash	Fraxinus pennsylvanica	Colorado Springs	Colorado	-104.8176961	38.85058931	35.56	introduced	30.48 to 45.72 cm	ColoradoSprings	NA	NA	NA	NA	NA	NA	NA	NA	NA	NA	NA	NA	NA	NA	NA	NA	NA
17848	NA	NA	Colorado Springs	Colorado	-104.7658751	38.81323395	NA	no_info	NA	ColoradoSprings	NA	NA	NA	NA	NA	NA	NA	NA	NA	NA	NA	NA	NA	NA	NA	NA	NA
215766	Norway maple	Acer platanoides	Colorado Springs	Colorado	-104.8115739	38.85175961	40.64	introduced	30.48 to 45.72 cm	ColoradoSprings	NA	NA	NA	NA	NA	NA	NA	NA	NA	NA	NA	NA	NA	NA	NA	NA	NA
112346	NA	NA	Colorado Springs	Colorado	-104.8305324	38.85812907	NA	no_info	NA	ColoradoSprings	NA	NA	NA	NA	NA	NA	NA	NA	NA	NA	NA	NA	NA	NA	NA	NA	NA
216271	Green ash	Fraxinus pennsylvanica	Colorado Springs	Colorado	-104.7370414	38.79589836	27.94	introduced	15.24 to 30.48 cm	ColoradoSprings	NA	NA	NA	NA	NA	NA	NA	NA	NA	NA	NA	NA	NA	NA	NA	NA	NA
64915	NA	NA	Colorado Springs	Colorado	-104.871661	38.87143601	NA	no_info	NA	ColoradoSprings	NA	NA	NA	NA	NA	NA	NA	NA	NA	NA	NA	NA	NA	NA	NA	NA	NA
111054	Pear	Pyrus	Colorado Springs	Colorado	-104.7731749	38.9557838	NA	no_info	NA	ColoradoSprings	NA	NA	NA	NA	NA	NA	NA	NA	NA	NA	NA	NA	NA	NA	NA	NA	NA
89582	NA	NA	Colorado Springs	Colorado	-104.8317288	38.82942792	NA	no_info	NA	ColoradoSprings	NA	NA	NA	NA	NA	NA	NA	NA	NA	NA	NA	NA	NA	NA	NA	NA	NA
60739	Ponderosa pine	Pinus ponderosa	Colorado Springs	Colorado	-104.8003125	38.83163232	NA	naturally_occurring	NA	ColoradoSprings	NA	NA	NA	NA	NA	NA	NA	NA	NA	NA	NA	NA	NA	NA	NA	NA	NA
68531	Linden	Tilia	Colorado Springs	Colorado	-104.7587004	38.93240174	NA	no_info	NA	ColoradoSprings	NA	NA	NA	NA	NA	NA	NA	NA	NA	NA	NA	NA	NA	NA	NA	NA	NA
77552	NA	NA	Colorado Springs	Colorado	-104.8168337	38.8208648	NA	no_info	NA	ColoradoSprings	NA	NA	NA	NA	NA	NA	NA	NA	NA	NA	NA	NA	NA	NA	NA	NA	NA
112506	Rocky mtn juniper	NA	Colorado Springs	Colorado	-104.8829755	38.87772393	NA	no_info	NA	ColoradoSprings	NA	NA	NA	NA	NA	NA	NA	NA	NA	NA	NA	NA	NA	NA	NA	NA	NA
41647	Ponderosa pine	Pinus ponderosa	Colorado Springs	Colorado	-104.8022235	38.88345215	NA	naturally_occurring	NA	ColoradoSprings	NA	NA	NA	NA	NA	NA	NA	NA	NA	NA	NA	NA	NA	NA	NA	NA	NA
46330	Austrian pine	Pinus nigra	Colorado Springs	Colorado	-104.7806839	38.91410987	NA	introduced	NA	ColoradoSprings	NA	NA	NA	NA	NA	NA	NA	NA	NA	NA	NA	NA	NA	NA	NA	NA	NA
61326	Ponderosa pine	Pinus ponderosa	Colorado Springs	Colorado	-104.7999781	38.83150917	NA	naturally_occurring	NA	ColoradoSprings	NA	NA	NA	NA	NA	NA	NA	NA	NA	NA	NA	NA	NA	NA	NA	NA	NA
67454	NA	NA	Colorado Springs	Colorado	-104.829705	38.84819401	NA	no_info	NA	ColoradoSprings	NA	NA	NA	NA	NA	NA	NA	NA	NA	NA	NA	NA	NA	NA	NA	NA	NA
220063	NA	NA	Colorado Springs	Colorado	-104.8053546	39.01083968	NA	no_info	NA	ColoradoSprings	NA	NA	NA	NA	NA	NA	NA	NA	NA	NA	NA	NA	NA	NA	NA	NA	NA
215421	Norway maple	Acer platanoides	Colorado Springs	Colorado	-104.8218267	38.86044077	48.26	introduced	45.72 to 60.96 cm	ColoradoSprings	NA	NA	NA	NA	NA	NA	NA	NA	NA	NA	NA	NA	NA	NA	NA	NA	NA
56807	Pinon pine	Pinus edulis	Colorado Springs	Colorado	-104.757991	38.86878102	NA	naturally_occurring	NA	ColoradoSprings	NA	NA	NA	NA	NA	NA	NA	NA	NA	NA	NA	NA	NA	NA	NA	NA	NA
104414	NA	NA	Colorado Springs	Colorado	-104.8339836	38.86477978	NA	no_info	NA	ColoradoSprings	NA	NA	NA	NA	NA	NA	NA	NA	NA	NA	NA	NA	NA	NA	NA	NA	NA
104576	Amur chokecherry	Prunus maackii	Colorado Springs	Colorado	-104.8435451	38.90922919	NA	introduced	NA	ColoradoSprings	NA	NA	NA	NA	NA	NA	NA	NA	NA	NA	NA	NA	NA	NA	NA	NA	NA
138808	Ponderosa pine	Pinus ponderosa	Colorado Springs	Colorado	-104.8260073	38.8629924	NA	naturally_occurring	NA	ColoradoSprings	NA	NA	NA	NA	NA	NA	NA	NA	NA	NA	NA	NA	NA	NA	NA	NA	NA
20923	NA	NA	Colorado Springs	Colorado	-104.8296016	38.84527365	NA	no_info	NA	ColoradoSprings	NA	NA	NA	NA	NA	NA	NA	NA	NA	NA	NA	NA	NA	NA	NA	NA	NA
223631	NA	NA	Colorado Springs	Colorado	-104.7793726	38.85946694	NA	no_info	NA	ColoradoSprings	NA	NA	NA	NA	NA	NA	NA	NA	NA	NA	NA	NA	NA	NA	NA	NA	NA
217540	Amur maple	Acer ginnala	Colorado Springs	Colorado	-104.8201122	38.86028527	25.4	introduced	15.24 to 30.48 cm	ColoradoSprings	NA	NA	NA	NA	NA	NA	NA	NA	NA	NA	NA	NA	NA	NA	NA	NA	NA
79774	Crabapple	Malus	Colorado Springs	Colorado	-104.8009925	38.84002348	NA	no_info	NA	ColoradoSprings	NA	NA	NA	NA	NA	NA	NA	NA	NA	NA	NA	NA	NA	NA	NA	NA	NA
702	Silver maple	Acer saccharinum	Colorado Springs	Colorado	-104.80646	38.82026418	NA	introduced	NA	ColoradoSprings	NA	NA	NA	NA	NA	NA	NA	NA	NA	NA	NA	NA	NA	NA	NA	NA	NA
115838	Rocky mtn juniper	NA	Colorado Springs	Colorado	-104.8817297	38.87600796	NA	no_info	NA	ColoradoSprings	NA	NA	NA	NA	NA	NA	NA	NA	NA	NA	NA	NA	NA	NA	NA	NA	NA
219003	Silver maple	Acer saccharinum	Colorado Springs	Colorado	-104.8259074	38.85551356	73.66	introduced	60.96 to 76.2 cm	ColoradoSprings	NA	NA	NA	NA	NA	NA	NA	NA	NA	NA	NA	NA	NA	NA	NA	NA	NA
79724	American elm	Ulmus americana	Colorado Springs	Colorado	-104.8297134	38.86145508	NA	introduced	NA	ColoradoSprings	NA	NA	NA	NA	NA	NA	NA	NA	NA	NA	NA	NA	NA	NA	NA	NA	NA
57112	NA	NA	Colorado Springs	Colorado	-104.8717001	38.87222398	NA	no_info	NA	ColoradoSprings	NA	NA	NA	NA	NA	NA	NA	NA	NA	NA	NA	NA	NA	NA	NA	NA	NA
217986	Northern red oak	Quercus rubra	Colorado Springs	Colorado	-104.8155881	38.85120711	27.94	introduced	15.24 to 30.48 cm	ColoradoSprings	NA	NA	NA	NA	NA	NA	NA	NA	NA	NA	NA	NA	NA	NA	NA	NA	NA
1999	Rocky mtn juniper	NA	Colorado Springs	Colorado	-104.7575085	38.86995663	NA	no_info	NA	ColoradoSprings	NA	NA	NA	NA	NA	NA	NA	NA	NA	NA	NA	NA	NA	NA	NA	NA	NA
44601	Blue spruce	Picea pungens	Colorado Springs	Colorado	-104.727199	38.89201457	NA	naturally_occurring	NA	ColoradoSprings	NA	NA	NA	NA	NA	NA	NA	NA	NA	NA	NA	NA	NA	NA	NA	NA	NA
73957	Bur oak	Quercus macrocarpa	Colorado Springs	Colorado	-104.774361	38.84317806	NA	introduced	NA	ColoradoSprings	NA	NA	NA	NA	NA	NA	NA	NA	NA	NA	NA	NA	NA	NA	NA	NA	NA
216633	Littleleaf linden	Tilia cordata	Colorado Springs	Colorado	-104.7344859	38.80053452	15.24	introduced	0 to 15.24 cm	ColoradoSprings	NA	NA	NA	NA	NA	NA	NA	NA	NA	NA	NA	NA	NA	NA	NA	NA	NA
59597	Ponderosa pine	Pinus ponderosa	Colorado Springs	Colorado	-104.8684499	38.84148406	NA	naturally_occurring	NA	ColoradoSprings	NA	NA	NA	NA	NA	NA	NA	NA	NA	NA	NA	NA	NA	NA	NA	NA	NA
215936	Siberian elm	Ulmus pumila	Colorado Springs	Colorado	-104.8121979	38.85406036	25.4	introduced	15.24 to 30.48 cm	ColoradoSprings	NA	NA	NA	NA	NA	NA	NA	NA	NA	NA	NA	NA	NA	NA	NA	NA	NA
216958	American basswood	Tilia americana	Colorado Springs	Colorado	-104.7470271	38.8029375	33.02	introduced	30.48 to 45.72 cm	ColoradoSprings	NA	NA	NA	NA	NA	NA	NA	NA	NA	NA	NA	NA	NA	NA	NA	NA	NA
219347	Green ash	Fraxinus pennsylvanica	Colorado Springs	Colorado	-104.8255416	38.8524817	17.78	introduced	15.24 to 30.48 cm	ColoradoSprings	NA	NA	NA	NA	NA	NA	NA	NA	NA	NA	NA	NA	NA	NA	NA	NA	NA
226046	NA	NA	Colorado Springs	Colorado	-104.7156867	38.92033686	NA	no_info	NA	ColoradoSprings	NA	NA	NA	NA	NA	NA	NA	NA	NA	NA	NA	NA	NA	NA	NA	NA	NA
120884	NA	NA	Colorado Springs	Colorado	-104.8359105	38.86056768	NA	no_info	NA	ColoradoSprings	NA	NA	NA	NA	NA	NA	NA	NA	NA	NA	NA	NA	NA	NA	NA	NA	NA
14470	Japanese lilac	Syringa reticulata	Colorado Springs	Colorado	-104.8281153	38.86209	NA	introduced	NA	ColoradoSprings	NA	NA	NA	NA	NA	NA	NA	NA	NA	NA	NA	NA	NA	NA	NA	NA	NA
218271	American elm	Ulmus americana	Colorado Springs	Colorado	-104.8209682	38.85125226	48.26	introduced	45.72 to 60.96 cm	ColoradoSprings	NA	NA	NA	NA	NA	NA	NA	NA	NA	NA	NA	NA	NA	NA	NA	NA	NA
83929	Ponderosa pine	Pinus ponderosa	Colorado Springs	Colorado	-104.8260559	38.86271398	NA	naturally_occurring	NA	ColoradoSprings	NA	NA	NA	NA	NA	NA	NA	NA	NA	NA	NA	NA	NA	NA	NA	NA	NA
80823	Rocky mtn juniper	NA	Colorado Springs	Colorado	-104.8281169	38.86138619	NA	no_info	NA	ColoradoSprings	NA	NA	NA	NA	NA	NA	NA	NA	NA	NA	NA	NA	NA	NA	NA	NA	NA
42174	Scandia juniper	Juniperus sabina	Colorado Springs	Colorado	-104.711448	38.91406961	NA	introduced	NA	ColoradoSprings	NA	NA	NA	NA	NA	NA	NA	NA	NA	NA	NA	NA	NA	NA	NA	NA	NA
82368	Honeylocust	Gleditsia triacanthos	Colorado Springs	Colorado	-104.8522627	38.84489916	NA	introduced	NA	ColoradoSprings	NA	NA	NA	NA	NA	NA	NA	NA	NA	NA	NA	NA	NA	NA	NA	NA	NA
35738	NA	NA	Colorado Springs	Colorado	-104.8308962	38.83863156	NA	no_info	NA	ColoradoSprings	NA	NA	NA	NA	NA	NA	NA	NA	NA	NA	NA	NA	NA	NA	NA	NA	NA
37361	NA	NA	Colorado Springs	Colorado	-104.7576494	38.86878481	NA	no_info	NA	ColoradoSprings	NA	NA	NA	NA	NA	NA	NA	NA	NA	NA	NA	NA	NA	NA	NA	NA	NA
218225	Freeman maple	Acer freemanii	Colorado Springs	Colorado	-104.8277216	38.8589595	20.32	introduced	15.24 to 30.48 cm	ColoradoSprings	NA	NA	NA	NA	NA	NA	NA	NA	NA	NA	NA	NA	NA	NA	NA	NA	NA
216804	Honeylocust	Gleditsia triacanthos	Colorado Springs	Colorado	-104.7422161	38.78976658	35.56	introduced	30.48 to 45.72 cm	ColoradoSprings	NA	NA	NA	NA	NA	NA	NA	NA	NA	NA	NA	NA	NA	NA	NA	NA	NA
61545	Amur maple	Acer ginnala	Colorado Springs	Colorado	-104.7014866	38.87782475	NA	introduced	NA	ColoradoSprings	NA	NA	NA	NA	NA	NA	NA	NA	NA	NA	NA	NA	NA	NA	NA	NA	NA
40654	Rocky mtn juniper	NA	Colorado Springs	Colorado	-104.8831136	38.87923895	NA	no_info	NA	ColoradoSprings	NA	NA	NA	NA	NA	NA	NA	NA	NA	NA	NA	NA	NA	NA	NA	NA	NA
259	NA	NA	Colorado Springs	Colorado	-104.7460256	38.87985895	NA	no_info	NA	ColoradoSprings	NA	NA	NA	NA	NA	NA	NA	NA	NA	NA	NA	NA	NA	NA	NA	NA	NA
82945	Blue spruce	Picea pungens	Colorado Springs	Colorado	-104.8286785	38.84219656	NA	naturally_occurring	NA	ColoradoSprings	NA	NA	NA	NA	NA	NA	NA	NA	NA	NA	NA	NA	NA	NA	NA	NA	NA
55023	NA	NA	Colorado Springs	Colorado	-104.8303717	38.85561018	NA	no_info	NA	ColoradoSprings	NA	NA	NA	NA	NA	NA	NA	NA	NA	NA	NA	NA	NA	NA	NA	NA	NA
137994	Hybrid elm	Ulmus	Colorado Springs	Colorado	-104.8133837	38.80199365	NA	no_info	NA	ColoradoSprings	NA	NA	NA	NA	NA	NA	NA	NA	NA	NA	NA	NA	NA	NA	NA	NA	NA
97517	Ponderosa pine	Pinus ponderosa	Colorado Springs	Colorado	-104.8013274	38.83030639	NA	naturally_occurring	NA	ColoradoSprings	NA	NA	NA	NA	NA	NA	NA	NA	NA	NA	NA	NA	NA	NA	NA	NA	NA
217081	Green ash	Fraxinus pennsylvanica	Colorado Springs	Colorado	-104.74447	38.79302094	35.56	introduced	30.48 to 45.72 cm	ColoradoSprings	NA	NA	NA	NA	NA	NA	NA	NA	NA	NA	NA	NA	NA	NA	NA	NA	NA
10902	NA	NA	Colorado Springs	Colorado	-104.8528588	38.84356096	NA	no_info	NA	ColoradoSprings	NA	NA	NA	NA	NA	NA	NA	NA	NA	NA	NA	NA	NA	NA	NA	NA	NA
94120	Ponderosa pine	Pinus ponderosa	Colorado Springs	Colorado	-104.8019025	38.82920497	NA	naturally_occurring	NA	ColoradoSprings	NA	NA	NA	NA	NA	NA	NA	NA	NA	NA	NA	NA	NA	NA	NA	NA	NA
13972	Cockspur hawthorn	Crataegus crus-galli	Colorado Springs	Colorado	-104.7999834	38.87102705	NA	introduced	NA	ColoradoSprings	NA	NA	NA	NA	NA	NA	NA	NA	NA	NA	NA	NA	NA	NA	NA	NA	NA
73938	American elm	Ulmus americana	Colorado Springs	Colorado	-104.8279796	38.86541374	NA	introduced	NA	ColoradoSprings	NA	NA	NA	NA	NA	NA	NA	NA	NA	NA	NA	NA	NA	NA	NA	NA	NA
73228	Crabapple	Malus	Colorado Springs	Colorado	-104.7588999	38.93233003	NA	no_info	NA	ColoradoSprings	NA	NA	NA	NA	NA	NA	NA	NA	NA	NA	NA	NA	NA	NA	NA	NA	NA
131775	Linden	Tilia	Colorado Springs	Colorado	-104.8588808	38.91082906	NA	no_info	NA	ColoradoSprings	NA	NA	NA	NA	NA	NA	NA	NA	NA	NA	NA	NA	NA	NA	NA	NA	NA
45054	Lilac	Syringa	Colorado Springs	Colorado	-104.8349651	38.84640254	NA	no_info	NA	ColoradoSprings	NA	NA	NA	NA	NA	NA	NA	NA	NA	NA	NA	NA	NA	NA	NA	NA	NA
76275	NA	NA	Colorado Springs	Colorado	-104.8289926	38.86091048	NA	no_info	NA	ColoradoSprings	NA	NA	NA	NA	NA	NA	NA	NA	NA	NA	NA	NA	NA	NA	NA	NA	NA
112060	NA	NA	Colorado Springs	Colorado	-104.785719	38.79130015	NA	no_info	NA	ColoradoSprings	NA	NA	NA	NA	NA	NA	NA	NA	NA	NA	NA	NA	NA	NA	NA	NA	NA
125364	Honeylocust	Gleditsia triacanthos	Colorado Springs	Colorado	-104.8758739	38.93520561	NA	introduced	NA	ColoradoSprings	NA	NA	NA	NA	NA	NA	NA	NA	NA	NA	NA	NA	NA	NA	NA	NA	NA
112321	American elm	Ulmus americana	Colorado Springs	Colorado	-104.8016447	38.83309046	NA	introduced	NA	ColoradoSprings	NA	NA	NA	NA	NA	NA	NA	NA	NA	NA	NA	NA	NA	NA	NA	NA	NA
42176	Blue spruce	Picea pungens	Colorado Springs	Colorado	-104.7692674	38.94848563	NA	naturally_occurring	NA	ColoradoSprings	NA	NA	NA	NA	NA	NA	NA	NA	NA	NA	NA	NA	NA	NA	NA	NA	NA
216040	Blue spruce	Picea pungens	Colorado Springs	Colorado	-104.7440024	38.79531328	50.8	naturally_occurring	45.72 to 60.96 cm	ColoradoSprings	NA	NA	NA	NA	NA	NA	NA	NA	NA	NA	NA	NA	NA	NA	NA	NA	NA
15869	NA	NA	Colorado Springs	Colorado	-104.8274897	38.84440642	NA	no_info	NA	ColoradoSprings	NA	NA	NA	NA	NA	NA	NA	NA	NA	NA	NA	NA	NA	NA	NA	NA	NA
25140	Elm	Ulmus	Colorado Springs	Colorado	-104.8206109	38.85523383	NA	no_info	NA	ColoradoSprings	NA	NA	NA	NA	NA	NA	NA	NA	NA	NA	NA	NA	NA	NA	NA	NA	NA
217589	White ash	Fraxinus americana	Colorado Springs	Colorado	-104.8224987	38.85597043	20.32	introduced	15.24 to 30.48 cm	ColoradoSprings	NA	NA	NA	NA	NA	NA	NA	NA	NA	NA	NA	NA	NA	NA	NA	NA	NA
47854	Elm	Ulmus	Colorado Springs	Colorado	-104.8200043	38.86659472	NA	no_info	NA	ColoradoSprings	NA	NA	NA	NA	NA	NA	NA	NA	NA	NA	NA	NA	NA	NA	NA	NA	NA
14253	NA	NA	Colorado Springs	Colorado	-104.7212627	38.78798027	NA	no_info	NA	ColoradoSprings	NA	NA	NA	NA	NA	NA	NA	NA	NA	NA	NA	NA	NA	NA	NA	NA	NA
122007	Cottonwood	Populus	Colorado Springs	Colorado	-104.802701	38.84008701	NA	no_info	NA	ColoradoSprings	NA	NA	NA	NA	NA	NA	NA	NA	NA	NA	NA	NA	NA	NA	NA	NA	NA
51271	Green ash	Fraxinus pennsylvanica	Colorado Springs	Colorado	-104.8207698	38.85124434	NA	introduced	NA	ColoradoSprings	NA	NA	NA	NA	NA	NA	NA	NA	NA	NA	NA	NA	NA	NA	NA	NA	NA
132451	NA	NA	Colorado Springs	Colorado	-104.8322894	38.83039301	NA	no_info	NA	ColoradoSprings	NA	NA	NA	NA	NA	NA	NA	NA	NA	NA	NA	NA	NA	NA	NA	NA	NA
73576	Ash	Fraxinus	Colorado Springs	Colorado	-104.8205794	38.85448436	NA	no_info	NA	ColoradoSprings	NA	NA	NA	NA	NA	NA	NA	NA	NA	NA	NA	NA	NA	NA	NA	NA	NA
134757	Scandia juniper	Juniperus sabina	Colorado Springs	Colorado	-104.7094578	38.91338303	NA	introduced	NA	ColoradoSprings	NA	NA	NA	NA	NA	NA	NA	NA	NA	NA	NA	NA	NA	NA	NA	NA	NA
100808	Rocky mtn juniper	NA	Colorado Springs	Colorado	-104.8032142	38.83223838	NA	no_info	NA	ColoradoSprings	NA	NA	NA	NA	NA	NA	NA	NA	NA	NA	NA	NA	NA	NA	NA	NA	NA
118857	NA	NA	Colorado Springs	Colorado	-104.8728804	38.87274678	NA	no_info	NA	ColoradoSprings	NA	NA	NA	NA	NA	NA	NA	NA	NA	NA	NA	NA	NA	NA	NA	NA	NA
218651	Littleleaf linden	Tilia cordata	Colorado Springs	Colorado	-104.827407	38.85776373	22.86	introduced	15.24 to 30.48 cm	ColoradoSprings	NA	NA	NA	NA	NA	NA	NA	NA	NA	NA	NA	NA	NA	NA	NA	NA	NA
44410	Ponderosa pine	Pinus ponderosa	Colorado Springs	Colorado	-104.8018046	38.82889925	NA	naturally_occurring	NA	ColoradoSprings	NA	NA	NA	NA	NA	NA	NA	NA	NA	NA	NA	NA	NA	NA	NA	NA	NA
66009	Poplar	Populus	Colorado Springs	Colorado	-104.8287952	38.8621605	NA	no_info	NA	ColoradoSprings	NA	NA	NA	NA	NA	NA	NA	NA	NA	NA	NA	NA	NA	NA	NA	NA	NA
117449	NA	NA	Colorado Springs	Colorado	-104.8304753	38.84122845	NA	no_info	NA	ColoradoSprings	NA	NA	NA	NA	NA	NA	NA	NA	NA	NA	NA	NA	NA	NA	NA	NA	NA
80085	Rocky mtn juniper	NA	Colorado Springs	Colorado	-104.8832965	38.87851792	NA	no_info	NA	ColoradoSprings	NA	NA	NA	NA	NA	NA	NA	NA	NA	NA	NA	NA	NA	NA	NA	NA	NA
216615	Siberian elm	Ulmus pumila	Colorado Springs	Colorado	-104.7347151	38.80198622	7.62	introduced	0 to 15.24 cm	ColoradoSprings	NA	NA	NA	NA	NA	NA	NA	NA	NA	NA	NA	NA	NA	NA	NA	NA	NA
122665	Cottonwood	Populus	Colorado Springs	Colorado	-104.8282952	38.84723817	NA	no_info	NA	ColoradoSprings	NA	NA	NA	NA	NA	NA	NA	NA	NA	NA	NA	NA	NA	NA	NA	NA	NA
218415	American elm	Ulmus americana	Colorado Springs	Colorado	-104.8204812	38.85335953	71.12	introduced	60.96 to 76.2 cm	ColoradoSprings	NA	NA	NA	NA	NA	NA	NA	NA	NA	NA	NA	NA	NA	NA	NA	NA	NA
130084	Honeylocust	Gleditsia triacanthos	Colorado Springs	Colorado	-104.7349208	38.89805654	NA	introduced	NA	ColoradoSprings	NA	NA	NA	NA	NA	NA	NA	NA	NA	NA	NA	NA	NA	NA	NA	NA	NA
69225	Bur oak	Quercus macrocarpa	Colorado Springs	Colorado	-104.8659036	38.84721622	NA	introduced	NA	ColoradoSprings	NA	NA	NA	NA	NA	NA	NA	NA	NA	NA	NA	NA	NA	NA	NA	NA	NA
215507	Green ash	Fraxinus pennsylvanica	Colorado Springs	Colorado	-104.8222793	38.85191105	35.56	introduced	30.48 to 45.72 cm	ColoradoSprings	NA	NA	NA	NA	NA	NA	NA	NA	NA	NA	NA	NA	NA	NA	NA	NA	NA
117355	NA	NA	Colorado Springs	Colorado	-104.7800214	38.9530956	NA	no_info	NA	ColoradoSprings	NA	NA	NA	NA	NA	NA	NA	NA	NA	NA	NA	NA	NA	NA	NA	NA	NA
31377	Elm	Ulmus	Colorado Springs	Colorado	-104.820324	38.85961935	NA	no_info	NA	ColoradoSprings	NA	NA	NA	NA	NA	NA	NA	NA	NA	NA	NA	NA	NA	NA	NA	NA	NA
62814	Blue spruce	Picea pungens	Colorado Springs	Colorado	-104.789368	38.84343373	NA	naturally_occurring	NA	ColoradoSprings	NA	NA	NA	NA	NA	NA	NA	NA	NA	NA	NA	NA	NA	NA	NA	NA	NA
217370	Silver maple	Acer saccharinum	Colorado Springs	Colorado	-104.8137591	38.85598208	53.34	introduced	45.72 to 60.96 cm	ColoradoSprings	NA	NA	NA	NA	NA	NA	NA	NA	NA	NA	NA	NA	NA	NA	NA	NA	NA
36862	NA	NA	Colorado Springs	Colorado	-104.8340261	38.855522	NA	no_info	NA	ColoradoSprings	NA	NA	NA	NA	NA	NA	NA	NA	NA	NA	NA	NA	NA	NA	NA	NA	NA
214946	Siberian elm	Ulmus pumila	Colorado Springs	Colorado	-104.8162179	38.85502389	76.2	introduced	60.96 to 76.2 cm	ColoradoSprings	NA	NA	NA	NA	NA	NA	NA	NA	NA	NA	NA	NA	NA	NA	NA	NA	NA
117068	Russian olive	Elaeagnus angustifolia	Colorado Springs	Colorado	-104.73636	38.95004325	NA	introduced	NA	ColoradoSprings	NA	NA	NA	NA	NA	NA	NA	NA	NA	NA	NA	NA	NA	NA	NA	NA	NA
215764	Green ash	Fraxinus pennsylvanica	Colorado Springs	Colorado	-104.7360395	38.79581851	43.18	introduced	30.48 to 45.72 cm	ColoradoSprings	NA	NA	NA	NA	NA	NA	NA	NA	NA	NA	NA	NA	NA	NA	NA	NA	NA
20093	Honeylocust	Gleditsia triacanthos	Colorado Springs	Colorado	-104.8594039	38.86598379	NA	introduced	NA	ColoradoSprings	NA	NA	NA	NA	NA	NA	NA	NA	NA	NA	NA	NA	NA	NA	NA	NA	NA
98836	Cottonwood	Populus	Colorado Springs	Colorado	-104.8271758	38.86360023	NA	no_info	NA	ColoradoSprings	NA	NA	NA	NA	NA	NA	NA	NA	NA	NA	NA	NA	NA	NA	NA	NA	NA
73936	Rocky mtn juniper	NA	Colorado Springs	Colorado	-104.797668	38.82823692	NA	no_info	NA	ColoradoSprings	NA	NA	NA	NA	NA	NA	NA	NA	NA	NA	NA	NA	NA	NA	NA	NA	NA
30577	Hybrid elm	Ulmus	Colorado Springs	Colorado	-104.7401487	38.81823984	NA	no_info	NA	ColoradoSprings	NA	NA	NA	NA	NA	NA	NA	NA	NA	NA	NA	NA	NA	NA	NA	NA	NA
214873	Hawthorn	Crataegus	Colorado Springs	Colorado	-104.8162372	38.85363296	2.54	no_info	0 to 15.24 cm	ColoradoSprings	NA	NA	NA	NA	NA	NA	NA	NA	NA	NA	NA	NA	NA	NA	NA	NA	NA
20326	Silver maple	Acer saccharinum	Colorado Springs	Colorado	-104.8447117	38.83511229	NA	introduced	NA	ColoradoSprings	NA	NA	NA	NA	NA	NA	NA	NA	NA	NA	NA	NA	NA	NA	NA	NA	NA
216796	Green ash	Fraxinus pennsylvanica	Colorado Springs	Colorado	-104.7370908	38.80226979	40.64	introduced	30.48 to 45.72 cm	ColoradoSprings	NA	NA	NA	NA	NA	NA	NA	NA	NA	NA	NA	NA	NA	NA	NA	NA	NA
215056	Siberian elm	Ulmus pumila	Colorado Springs	Colorado	-104.8129956	38.85621438	60.96	introduced	45.72 to 60.96 cm	ColoradoSprings	NA	NA	NA	NA	NA	NA	NA	NA	NA	NA	NA	NA	NA	NA	NA	NA	NA
136451	Green ash	Fraxinus pennsylvanica	Colorado Springs	Colorado	-104.8231156	38.83785104	NA	introduced	NA	ColoradoSprings	NA	NA	NA	NA	NA	NA	NA	NA	NA	NA	NA	NA	NA	NA	NA	NA	NA
218916	Siberian elm	Ulmus pumila	Colorado Springs	Colorado	-104.8289428	38.85661324	53.34	introduced	45.72 to 60.96 cm	ColoradoSprings	NA	NA	NA	NA	NA	NA	NA	NA	NA	NA	NA	NA	NA	NA	NA	NA	NA
53002	Austrian pine	Pinus nigra	Colorado Springs	Colorado	-104.8319715	38.77794295	NA	introduced	NA	ColoradoSprings	NA	NA	NA	NA	NA	NA	NA	NA	NA	NA	NA	NA	NA	NA	NA	NA	NA
94302	Rocky mtn juniper	NA	Colorado Springs	Colorado	-104.8818713	38.87914636	NA	no_info	NA	ColoradoSprings	NA	NA	NA	NA	NA	NA	NA	NA	NA	NA	NA	NA	NA	NA	NA	NA	NA
95151	Green ash	Fraxinus pennsylvanica	Colorado Springs	Colorado	-104.8013663	38.83905096	NA	introduced	NA	ColoradoSprings	NA	NA	NA	NA	NA	NA	NA	NA	NA	NA	NA	NA	NA	NA	NA	NA	NA
219489	Northern hackberry	Celtis occidentalis	Colorado Springs	Colorado	-104.825711	38.85112338	10.16	introduced	0 to 15.24 cm	ColoradoSprings	NA	NA	NA	NA	NA	NA	NA	NA	NA	NA	NA	NA	NA	NA	NA	NA	NA
215505	Green ash	Fraxinus pennsylvanica	Colorado Springs	Colorado	-104.8220909	38.85190896	48.26	introduced	45.72 to 60.96 cm	ColoradoSprings	NA	NA	NA	NA	NA	NA	NA	NA	NA	NA	NA	NA	NA	NA	NA	NA	NA
95410	Green ash	Fraxinus pennsylvanica	Colorado Springs	Colorado	-104.7488042	38.83323846	NA	introduced	NA	ColoradoSprings	NA	NA	NA	NA	NA	NA	NA	NA	NA	NA	NA	NA	NA	NA	NA	NA	NA
18558	Rocky mtn juniper	NA	Colorado Springs	Colorado	-104.8267208	38.8457433	NA	no_info	NA	ColoradoSprings	NA	NA	NA	NA	NA	NA	NA	NA	NA	NA	NA	NA	NA	NA	NA	NA	NA
67689	Bur oak	Quercus macrocarpa	Colorado Springs	Colorado	-104.7777243	38.96405806	NA	introduced	NA	ColoradoSprings	NA	NA	NA	NA	NA	NA	NA	NA	NA	NA	NA	NA	NA	NA	NA	NA	NA
56658	Apsen	Populus	Colorado Springs	Colorado	-104.7973498	38.82784611	NA	no_info	NA	ColoradoSprings	NA	NA	NA	NA	NA	NA	NA	NA	NA	NA	NA	NA	NA	NA	NA	NA	NA
216954	Green ash	Fraxinus pennsylvanica	Colorado Springs	Colorado	-104.7438661	38.80601631	20.32	introduced	15.24 to 30.48 cm	ColoradoSprings	NA	NA	NA	NA	NA	NA	NA	NA	NA	NA	NA	NA	NA	NA	NA	NA	NA
53619	NA	NA	Colorado Springs	Colorado	-104.732711	38.87142152	NA	no_info	NA	ColoradoSprings	NA	NA	NA	NA	NA	NA	NA	NA	NA	NA	NA	NA	NA	NA	NA	NA	NA
220434	NA	NA	Colorado Springs	Colorado	-104.7237214	38.94751945	NA	no_info	NA	ColoradoSprings	NA	NA	NA	NA	NA	NA	NA	NA	NA	NA	NA	NA	NA	NA	NA	NA	NA
227334	NA	NA	Colorado Springs	Colorado	-104.7312413	38.90814162	NA	no_info	NA	ColoradoSprings	NA	NA	NA	NA	NA	NA	NA	NA	NA	NA	NA	NA	NA	NA	NA	NA	NA
83639	Silver maple	Acer saccharinum	Colorado Springs	Colorado	-104.8000655	38.82325699	NA	introduced	NA	ColoradoSprings	NA	NA	NA	NA	NA	NA	NA	NA	NA	NA	NA	NA	NA	NA	NA	NA	NA
87369	NA	NA	Colorado Springs	Colorado	-104.8066989	38.78683883	NA	no_info	NA	ColoradoSprings	NA	NA	NA	NA	NA	NA	NA	NA	NA	NA	NA	NA	NA	NA	NA	NA	NA
103971	Siberian elm	Ulmus pumila	Colorado Springs	Colorado	-104.7987788	38.82701554	NA	introduced	NA	ColoradoSprings	NA	NA	NA	NA	NA	NA	NA	NA	NA	NA	NA	NA	NA	NA	NA	NA	NA
15065	Silver maple	Acer saccharinum	Colorado Springs	Colorado	-104.8000091	38.82318628	NA	introduced	NA	ColoradoSprings	NA	NA	NA	NA	NA	NA	NA	NA	NA	NA	NA	NA	NA	NA	NA	NA	NA
76009	Ponderosa pine	Pinus ponderosa	Colorado Springs	Colorado	-104.83274	38.75247003	NA	naturally_occurring	NA	ColoradoSprings	NA	NA	NA	NA	NA	NA	NA	NA	NA	NA	NA	NA	NA	NA	NA	NA	NA
23711	Cottonwood	Populus	Colorado Springs	Colorado	-104.8029741	38.83963063	NA	no_info	NA	ColoradoSprings	NA	NA	NA	NA	NA	NA	NA	NA	NA	NA	NA	NA	NA	NA	NA	NA	NA
73336	Juniper	Juniperus chinensis	Colorado Springs	Colorado	-104.8295452	38.8436351	NA	introduced	NA	ColoradoSprings	NA	NA	NA	NA	NA	NA	NA	NA	NA	NA	NA	NA	NA	NA	NA	NA	NA
102581	Ponderosa pine	Pinus ponderosa	Colorado Springs	Colorado	-104.7330007	38.89874281	NA	naturally_occurring	NA	ColoradoSprings	NA	NA	NA	NA	NA	NA	NA	NA	NA	NA	NA	NA	NA	NA	NA	NA	NA
24988	NA	NA	Colorado Springs	Colorado	-104.7860728	38.79313295	NA	no_info	NA	ColoradoSprings	NA	NA	NA	NA	NA	NA	NA	NA	NA	NA	NA	NA	NA	NA	NA	NA	NA
51590	Ash	Fraxinus	Colorado Springs	Colorado	-104.8204313	38.85720705	NA	no_info	NA	ColoradoSprings	NA	NA	NA	NA	NA	NA	NA	NA	NA	NA	NA	NA	NA	NA	NA	NA	NA
70162	NA	NA	Colorado Springs	Colorado	-104.6999274	38.92040084	NA	no_info	NA	ColoradoSprings	NA	NA	NA	NA	NA	NA	NA	NA	NA	NA	NA	NA	NA	NA	NA	NA	NA
31276	NA	NA	Colorado Springs	Colorado	-104.8348985	38.86362765	NA	no_info	NA	ColoradoSprings	NA	NA	NA	NA	NA	NA	NA	NA	NA	NA	NA	NA	NA	NA	NA	NA	NA
235703	NA	NA	Colorado Springs	Colorado	-104.8284037	38.87936418	NA	no_info	NA	ColoradoSprings	NA	NA	NA	NA	NA	NA	NA	NA	NA	NA	NA	NA	NA	NA	NA	NA	NA
40897	NA	NA	Colorado Springs	Colorado	-104.8161863	38.82760156	NA	no_info	NA	ColoradoSprings	NA	NA	NA	NA	NA	NA	NA	NA	NA	NA	NA	NA	NA	NA	NA	NA	NA
218167	Blue spruce	Picea pungens	Colorado Springs	Colorado	-104.8244009	38.85152543	27.94	naturally_occurring	15.24 to 30.48 cm	ColoradoSprings	NA	NA	NA	NA	NA	NA	NA	NA	NA	NA	NA	NA	NA	NA	NA	NA	NA
218580	Green ash	Fraxinus pennsylvanica	Colorado Springs	Colorado	-104.8257846	38.85770514	55.88	introduced	45.72 to 60.96 cm	ColoradoSprings	NA	NA	NA	NA	NA	NA	NA	NA	NA	NA	NA	NA	NA	NA	NA	NA	NA
129636	Crabapple	Malus	Colorado Springs	Colorado	-104.7801751	38.91390348	NA	no_info	NA	ColoradoSprings	NA	NA	NA	NA	NA	NA	NA	NA	NA	NA	NA	NA	NA	NA	NA	NA	NA
216039	Arborvitae	Thuja	Colorado Springs	Colorado	-104.7433761	38.79536241	5.08	no_info	0 to 15.24 cm	ColoradoSprings	NA	NA	NA	NA	NA	NA	NA	NA	NA	NA	NA	NA	NA	NA	NA	NA	NA
10912	NA	NA	Colorado Springs	Colorado	-104.8339641	38.86803115	NA	no_info	NA	ColoradoSprings	NA	NA	NA	NA	NA	NA	NA	NA	NA	NA	NA	NA	NA	NA	NA	NA	NA
136980	Siberian elm	Ulmus pumila	Colorado Springs	Colorado	-104.8274442	38.86338746	NA	introduced	NA	ColoradoSprings	NA	NA	NA	NA	NA	NA	NA	NA	NA	NA	NA	NA	NA	NA	NA	NA	NA
137735	Blue spruce	Picea pungens	Colorado Springs	Colorado	-104.7968469	38.82835096	NA	naturally_occurring	NA	ColoradoSprings	NA	NA	NA	NA	NA	NA	NA	NA	NA	NA	NA	NA	NA	NA	NA	NA	NA
28139	Cottonwood	Populus	Colorado Springs	Colorado	-104.7424726	38.81446801	NA	no_info	NA	ColoradoSprings	NA	NA	NA	NA	NA	NA	NA	NA	NA	NA	NA	NA	NA	NA	NA	NA	NA
47799	NA	NA	Colorado Springs	Colorado	-104.7496599	38.82960819	NA	no_info	NA	ColoradoSprings	NA	NA	NA	NA	NA	NA	NA	NA	NA	NA	NA	NA	NA	NA	NA	NA	NA
24930	Pinon pine	Pinus edulis	Colorado Springs	Colorado	-104.8589848	38.91134388	NA	naturally_occurring	NA	ColoradoSprings	NA	NA	NA	NA	NA	NA	NA	NA	NA	NA	NA	NA	NA	NA	NA	NA	NA
46530	Silver maple	Acer saccharinum	Colorado Springs	Colorado	-104.827113	38.86401735	NA	introduced	NA	ColoradoSprings	NA	NA	NA	NA	NA	NA	NA	NA	NA	NA	NA	NA	NA	NA	NA	NA	NA
739	NA	NA	Colorado Springs	Colorado	-104.8280189	38.83677179	NA	no_info	NA	ColoradoSprings	NA	NA	NA	NA	NA	NA	NA	NA	NA	NA	NA	NA	NA	NA	NA	NA	NA
137758	Green ash	Fraxinus pennsylvanica	Colorado Springs	Colorado	-104.7962791	38.82586936	NA	introduced	NA	ColoradoSprings	NA	NA	NA	NA	NA	NA	NA	NA	NA	NA	NA	NA	NA	NA	NA	NA	NA
217439	American elm	Ulmus americana	Colorado Springs	Colorado	-104.8256509	38.86002088	73.66	introduced	60.96 to 76.2 cm	ColoradoSprings	NA	NA	NA	NA	NA	NA	NA	NA	NA	NA	NA	NA	NA	NA	NA	NA	NA
216007	American elm	Ulmus americana	Colorado Springs	Colorado	-104.8122549	38.85338047	91.44	introduced	more than 76.2 cm	ColoradoSprings	NA	NA	NA	NA	NA	NA	NA	NA	NA	NA	NA	NA	NA	NA	NA	NA	NA
217721	Silver maple	Acer saccharinum	Colorado Springs	Colorado	-104.8135588	38.85930279	60.96	introduced	45.72 to 60.96 cm	ColoradoSprings	NA	NA	NA	NA	NA	NA	NA	NA	NA	NA	NA	NA	NA	NA	NA	NA	NA
47526	NA	NA	Colorado Springs	Colorado	-104.7830711	38.79210599	NA	no_info	NA	ColoradoSprings	NA	NA	NA	NA	NA	NA	NA	NA	NA	NA	NA	NA	NA	NA	NA	NA	NA
127492	American elm	Ulmus americana	Colorado Springs	Colorado	-104.8296571	38.86197204	NA	introduced	NA	ColoradoSprings	NA	NA	NA	NA	NA	NA	NA	NA	NA	NA	NA	NA	NA	NA	NA	NA	NA
9849	Ponderosa pine	Pinus ponderosa	Colorado Springs	Colorado	-104.8013303	38.83027448	NA	naturally_occurring	NA	ColoradoSprings	NA	NA	NA	NA	NA	NA	NA	NA	NA	NA	NA	NA	NA	NA	NA	NA	NA
109312	American elm	Ulmus americana	Colorado Springs	Colorado	-104.8204034	38.85792572	NA	introduced	NA	ColoradoSprings	NA	NA	NA	NA	NA	NA	NA	NA	NA	NA	NA	NA	NA	NA	NA	NA	NA
58076	Littleleaf linden	Tilia cordata	Colorado Springs	Colorado	-104.7484299	38.8326367	NA	introduced	NA	ColoradoSprings	NA	NA	NA	NA	NA	NA	NA	NA	NA	NA	NA	NA	NA	NA	NA	NA	NA
74045	Cockspur hawthorn	Crataegus crus-galli	Colorado Springs	Colorado	-104.758069	38.86909173	NA	introduced	NA	ColoradoSprings	NA	NA	NA	NA	NA	NA	NA	NA	NA	NA	NA	NA	NA	NA	NA	NA	NA
99984	Blue spruce	Picea pungens	Colorado Springs	Colorado	-104.8610976	38.84720055	NA	naturally_occurring	NA	ColoradoSprings	NA	NA	NA	NA	NA	NA	NA	NA	NA	NA	NA	NA	NA	NA	NA	NA	NA
219480	Green ash	Fraxinus pennsylvanica	Colorado Springs	Colorado	-104.7483341	38.79250934	50.8	introduced	45.72 to 60.96 cm	ColoradoSprings	NA	NA	NA	NA	NA	NA	NA	NA	NA	NA	NA	NA	NA	NA	NA	NA	NA
60726	Green ash	Fraxinus pennsylvanica	Colorado Springs	Colorado	-104.80175	38.82489681	NA	introduced	NA	ColoradoSprings	NA	NA	NA	NA	NA	NA	NA	NA	NA	NA	NA	NA	NA	NA	NA	NA	NA
14847	Rocky mtn juniper	NA	Colorado Springs	Colorado	-104.8814018	38.87545481	NA	no_info	NA	ColoradoSprings	NA	NA	NA	NA	NA	NA	NA	NA	NA	NA	NA	NA	NA	NA	NA	NA	NA
90022	NA	NA	Colorado Springs	Colorado	-104.8062665	38.78683744	NA	no_info	NA	ColoradoSprings	NA	NA	NA	NA	NA	NA	NA	NA	NA	NA	NA	NA	NA	NA	NA	NA	NA
15436	Ponderosa pine	Pinus ponderosa	Colorado Springs	Colorado	-104.8282148	38.84704354	NA	naturally_occurring	NA	ColoradoSprings	NA	NA	NA	NA	NA	NA	NA	NA	NA	NA	NA	NA	NA	NA	NA	NA	NA
82237	NA	NA	Colorado Springs	Colorado	-104.6998176	38.91983681	NA	no_info	NA	ColoradoSprings	NA	NA	NA	NA	NA	NA	NA	NA	NA	NA	NA	NA	NA	NA	NA	NA	NA
217285	Siberian elm	Ulmus pumila	Colorado Springs	Colorado	-104.81344	38.85337239	27.94	introduced	15.24 to 30.48 cm	ColoradoSprings	NA	NA	NA	NA	NA	NA	NA	NA	NA	NA	NA	NA	NA	NA	NA	NA	NA
215307	Honeylocust	Gleditsia triacanthos	Colorado Springs	Colorado	-104.8213103	38.85785977	50.8	introduced	45.72 to 60.96 cm	ColoradoSprings	NA	NA	NA	NA	NA	NA	NA	NA	NA	NA	NA	NA	NA	NA	NA	NA	NA
217641	Northern red oak	Quercus rubra	Colorado Springs	Colorado	-104.8206053	38.85811619	7.62	introduced	0 to 15.24 cm	ColoradoSprings	NA	NA	NA	NA	NA	NA	NA	NA	NA	NA	NA	NA	NA	NA	NA	NA	NA
9668	Ponderosa pine	Pinus ponderosa	Colorado Springs	Colorado	-104.8694826	38.84207838	NA	naturally_occurring	NA	ColoradoSprings	NA	NA	NA	NA	NA	NA	NA	NA	NA	NA	NA	NA	NA	NA	NA	NA	NA
237307	NA	NA	Colorado Springs	Colorado	-104.8270445	38.88921554	NA	no_info	NA	ColoradoSprings	NA	NA	NA	NA	NA	NA	NA	NA	NA	NA	NA	NA	NA	NA	NA	NA	NA
51151	Ponderosa pine	Pinus ponderosa	Colorado Springs	Colorado	-104.7980552	38.82244237	NA	naturally_occurring	NA	ColoradoSprings	NA	NA	NA	NA	NA	NA	NA	NA	NA	NA	NA	NA	NA	NA	NA	NA	NA
66632	NA	NA	Colorado Springs	Colorado	-104.8290873	38.85068524	NA	no_info	NA	ColoradoSprings	NA	NA	NA	NA	NA	NA	NA	NA	NA	NA	NA	NA	NA	NA	NA	NA	NA
68046	NA	NA	Colorado Springs	Colorado	-104.7769681	38.80015097	NA	no_info	NA	ColoradoSprings	NA	NA	NA	NA	NA	NA	NA	NA	NA	NA	NA	NA	NA	NA	NA	NA	NA
60208	Silver maple	Acer saccharinum	Colorado Springs	Colorado	-104.8714152	38.90824633	NA	introduced	NA	ColoradoSprings	NA	NA	NA	NA	NA	NA	NA	NA	NA	NA	NA	NA	NA	NA	NA	NA	NA
230830	NA	NA	Colorado Springs	Colorado	-104.8207329	38.8529032	NA	no_info	NA	ColoradoSprings	NA	NA	NA	NA	NA	NA	NA	NA	NA	NA	NA	NA	NA	NA	NA	NA	NA
55824	NA	NA	Colorado Springs	Colorado	-104.8121352	38.84384341	NA	no_info	NA	ColoradoSprings	NA	NA	NA	NA	NA	NA	NA	NA	NA	NA	NA	NA	NA	NA	NA	NA	NA
6152	Japanese lilac	Syringa reticulata	Colorado Springs	Colorado	-104.8292832	38.86209725	NA	introduced	NA	ColoradoSprings	NA	NA	NA	NA	NA	NA	NA	NA	NA	NA	NA	NA	NA	NA	NA	NA	NA
119937	NA	NA	Colorado Springs	Colorado	-104.8110579	38.84429106	NA	no_info	NA	ColoradoSprings	NA	NA	NA	NA	NA	NA	NA	NA	NA	NA	NA	NA	NA	NA	NA	NA	NA
96352	Black locust	Robinia pseudoacacia	Colorado Springs	Colorado	-104.8293451	38.8448034	NA	introduced	NA	ColoradoSprings	NA	NA	NA	NA	NA	NA	NA	NA	NA	NA	NA	NA	NA	NA	NA	NA	NA
219303	Silver maple	Acer saccharinum	Colorado Springs	Colorado	-104.8255503	38.85372826	78.74	introduced	more than 76.2 cm	ColoradoSprings	NA	NA	NA	NA	NA	NA	NA	NA	NA	NA	NA	NA	NA	NA	NA	NA	NA
61772	Ponderosa pine	Pinus ponderosa	Colorado Springs	Colorado	-104.8672721	38.84706085	NA	naturally_occurring	NA	ColoradoSprings	NA	NA	NA	NA	NA	NA	NA	NA	NA	NA	NA	NA	NA	NA	NA	NA	NA
33447	Hawthorn	Crataegus	Colorado Springs	Colorado	-104.7401429	38.8059403	NA	no_info	NA	ColoradoSprings	NA	NA	NA	NA	NA	NA	NA	NA	NA	NA	NA	NA	NA	NA	NA	NA	NA
14064	Cottonwood	Populus	Colorado Springs	Colorado	-104.8284113	38.84705635	NA	no_info	NA	ColoradoSprings	NA	NA	NA	NA	NA	NA	NA	NA	NA	NA	NA	NA	NA	NA	NA	NA	NA
104227	NA	NA	Colorado Springs	Colorado	-104.8286012	38.84973327	NA	no_info	NA	ColoradoSprings	NA	NA	NA	NA	NA	NA	NA	NA	NA	NA	NA	NA	NA	NA	NA	NA	NA
83371	NA	NA	Colorado Springs	Colorado	-104.8288122	38.86123287	NA	no_info	NA	ColoradoSprings	NA	NA	NA	NA	NA	NA	NA	NA	NA	NA	NA	NA	NA	NA	NA	NA	NA
133905	Honeylocust	Gleditsia triacanthos	Colorado Springs	Colorado	-104.6990546	38.89866153	NA	introduced	NA	ColoradoSprings	NA	NA	NA	NA	NA	NA	NA	NA	NA	NA	NA	NA	NA	NA	NA	NA	NA
136904	Blue spruce	Picea pungens	Colorado Springs	Colorado	-104.7897105	38.84242971	NA	naturally_occurring	NA	ColoradoSprings	NA	NA	NA	NA	NA	NA	NA	NA	NA	NA	NA	NA	NA	NA	NA	NA	NA
98949	NA	NA	Colorado Springs	Colorado	-104.8279354	38.83675375	NA	no_info	NA	ColoradoSprings	NA	NA	NA	NA	NA	NA	NA	NA	NA	NA	NA	NA	NA	NA	NA	NA	NA
107561	NA	NA	Colorado Springs	Colorado	-104.8128922	38.84160758	NA	no_info	NA	ColoradoSprings	NA	NA	NA	NA	NA	NA	NA	NA	NA	NA	NA	NA	NA	NA	NA	NA	NA
215928	Siberian elm	Ulmus pumila	Colorado Springs	Colorado	-104.8123643	38.85433467	91.44	introduced	more than 76.2 cm	ColoradoSprings	NA	NA	NA	NA	NA	NA	NA	NA	NA	NA	NA	NA	NA	NA	NA	NA	NA
219066	Ponderosa pine	Pinus ponderosa	Colorado Springs	Colorado	-104.8171146	38.85095137	35.56	naturally_occurring	30.48 to 45.72 cm	ColoradoSprings	NA	NA	NA	NA	NA	NA	NA	NA	NA	NA	NA	NA	NA	NA	NA	NA	NA
84248	Austrian pine	Pinus nigra	Colorado Springs	Colorado	-104.7363982	38.94927825	NA	introduced	NA	ColoradoSprings	NA	NA	NA	NA	NA	NA	NA	NA	NA	NA	NA	NA	NA	NA	NA	NA	NA
125355	Pinon pine	Pinus edulis	Colorado Springs	Colorado	-104.7281143	38.87742922	NA	naturally_occurring	NA	ColoradoSprings	NA	NA	NA	NA	NA	NA	NA	NA	NA	NA	NA	NA	NA	NA	NA	NA	NA
218925	Littleleaf linden	Tilia cordata	Colorado Springs	Colorado	-104.8283842	38.8566279	43.18	introduced	30.48 to 45.72 cm	ColoradoSprings	NA	NA	NA	NA	NA	NA	NA	NA	NA	NA	NA	NA	NA	NA	NA	NA	NA
79471	Ponderosa pine	Pinus ponderosa	Colorado Springs	Colorado	-104.8022648	38.82895727	NA	naturally_occurring	NA	ColoradoSprings	NA	NA	NA	NA	NA	NA	NA	NA	NA	NA	NA	NA	NA	NA	NA	NA	NA
99489	NA	NA	Colorado Springs	Colorado	-104.8311427	38.84362273	NA	no_info	NA	ColoradoSprings	NA	NA	NA	NA	NA	NA	NA	NA	NA	NA	NA	NA	NA	NA	NA	NA	NA
134831	Scotch pine	Pinus sylvestris	Colorado Springs	Colorado	-104.7014716	38.87863175	NA	introduced	NA	ColoradoSprings	NA	NA	NA	NA	NA	NA	NA	NA	NA	NA	NA	NA	NA	NA	NA	NA	NA
51544	Ponderosa pine	Pinus ponderosa	Colorado Springs	Colorado	-104.7677661	38.8518924	NA	naturally_occurring	NA	ColoradoSprings	NA	NA	NA	NA	NA	NA	NA	NA	NA	NA	NA	NA	NA	NA	NA	NA	NA
122098	Rocky mtn juniper	NA	Colorado Springs	Colorado	-104.8832639	38.87863386	NA	no_info	NA	ColoradoSprings	NA	NA	NA	NA	NA	NA	NA	NA	NA	NA	NA	NA	NA	NA	NA	NA	NA
131729	Rocky mtn juniper	NA	Colorado Springs	Colorado	-104.881904	38.87840282	NA	no_info	NA	ColoradoSprings	NA	NA	NA	NA	NA	NA	NA	NA	NA	NA	NA	NA	NA	NA	NA	NA	NA
132835	Ponderosa pine	Pinus ponderosa	Colorado Springs	Colorado	-104.8006333	38.83175787	NA	naturally_occurring	NA	ColoradoSprings	NA	NA	NA	NA	NA	NA	NA	NA	NA	NA	NA	NA	NA	NA	NA	NA	NA
126486	Austrian pine	Pinus nigra	Colorado Springs	Colorado	-104.7233057	38.86081774	NA	introduced	NA	ColoradoSprings	NA	NA	NA	NA	NA	NA	NA	NA	NA	NA	NA	NA	NA	NA	NA	NA	NA
71114	Silver maple	Acer saccharinum	Colorado Springs	Colorado	-104.8024065	38.82846387	NA	introduced	NA	ColoradoSprings	NA	NA	NA	NA	NA	NA	NA	NA	NA	NA	NA	NA	NA	NA	NA	NA	NA
112712	Fir douglas	Pseudotsuga menziesii	Colorado Springs	Colorado	-104.7481216	38.86379907	NA	naturally_occurring	NA	ColoradoSprings	NA	NA	NA	NA	NA	NA	NA	NA	NA	NA	NA	NA	NA	NA	NA	NA	NA
227292	NA	NA	Colorado Springs	Colorado	-104.6983075	38.89934981	NA	no_info	NA	ColoradoSprings	NA	NA	NA	NA	NA	NA	NA	NA	NA	NA	NA	NA	NA	NA	NA	NA	NA
222832	NA	NA	Colorado Springs	Colorado	-104.8662007	38.84634065	NA	no_info	NA	ColoradoSprings	NA	NA	NA	NA	NA	NA	NA	NA	NA	NA	NA	NA	NA	NA	NA	NA	NA
82234	Ponderosa pine	Pinus ponderosa	Colorado Springs	Colorado	-104.7480596	38.83253055	NA	naturally_occurring	NA	ColoradoSprings	NA	NA	NA	NA	NA	NA	NA	NA	NA	NA	NA	NA	NA	NA	NA	NA	NA
100592	Catalpa	Catalpa	Colorado Springs	Colorado	-104.7839126	38.97703216	NA	no_info	NA	ColoradoSprings	NA	NA	NA	NA	NA	NA	NA	NA	NA	NA	NA	NA	NA	NA	NA	NA	NA
73317	NA	NA	Colorado Springs	Colorado	-104.8149637	38.8397791	NA	no_info	NA	ColoradoSprings	NA	NA	NA	NA	NA	NA	NA	NA	NA	NA	NA	NA	NA	NA	NA	NA	NA
213411	NA	NA	Colorado Springs	Colorado	-104.8959953	38.8657817	NA	no_info	NA	ColoradoSprings	NA	NA	NA	NA	NA	NA	NA	NA	NA	NA	NA	NA	NA	NA	NA	NA	NA
113687	Linden	Tilia	Colorado Springs	Colorado	-104.8138339	38.75889015	NA	no_info	NA	ColoradoSprings	NA	NA	NA	NA	NA	NA	NA	NA	NA	NA	NA	NA	NA	NA	NA	NA	NA
61738	Blue spruce	Picea pungens	Colorado Springs	Colorado	-104.7693047	38.89475229	NA	naturally_occurring	NA	ColoradoSprings	NA	NA	NA	NA	NA	NA	NA	NA	NA	NA	NA	NA	NA	NA	NA	NA	NA
6069	Ponderosa pine	Pinus ponderosa	Colorado Springs	Colorado	-104.7833663	38.9234406	NA	naturally_occurring	NA	ColoradoSprings	NA	NA	NA	NA	NA	NA	NA	NA	NA	NA	NA	NA	NA	NA	NA	NA	NA
218511	Boxelder	Acer negundo	Colorado Springs	Colorado	-104.829412	38.85611724	40.64	naturally_occurring	30.48 to 45.72 cm	ColoradoSprings	NA	NA	NA	NA	NA	NA	NA	NA	NA	NA	NA	NA	NA	NA	NA	NA	NA
60056	NA	NA	Colorado Springs	Colorado	-104.7207608	38.78729416	NA	no_info	NA	ColoradoSprings	NA	NA	NA	NA	NA	NA	NA	NA	NA	NA	NA	NA	NA	NA	NA	NA	NA
89281	American elm	Ulmus americana	Colorado Springs	Colorado	-104.8273378	38.86345529	NA	introduced	NA	ColoradoSprings	NA	NA	NA	NA	NA	NA	NA	NA	NA	NA	NA	NA	NA	NA	NA	NA	NA
107272	NA	NA	Colorado Springs	Colorado	-104.7620631	38.81350468	NA	no_info	NA	ColoradoSprings	NA	NA	NA	NA	NA	NA	NA	NA	NA	NA	NA	NA	NA	NA	NA	NA	NA
105881	NA	NA	Colorado Springs	Colorado	-104.762442	38.81285369	NA	no_info	NA	ColoradoSprings	NA	NA	NA	NA	NA	NA	NA	NA	NA	NA	NA	NA	NA	NA	NA	NA	NA
95438	Willow	Salix	Colorado Springs	Colorado	-104.8274948	38.86356329	NA	no_info	NA	ColoradoSprings	NA	NA	NA	NA	NA	NA	NA	NA	NA	NA	NA	NA	NA	NA	NA	NA	NA
133924	Russian olive	Elaeagnus angustifolia	Colorado Springs	Colorado	-104.7997764	38.83128409	NA	introduced	NA	ColoradoSprings	NA	NA	NA	NA	NA	NA	NA	NA	NA	NA	NA	NA	NA	NA	NA	NA	NA
217818	White ash	Fraxinus americana	Colorado Springs	Colorado	-104.8150917	38.85561592	15.24	introduced	0 to 15.24 cm	ColoradoSprings	NA	NA	NA	NA	NA	NA	NA	NA	NA	NA	NA	NA	NA	NA	NA	NA	NA
84800	NA	NA	Colorado Springs	Colorado	-104.8308043	38.83926386	NA	no_info	NA	ColoradoSprings	NA	NA	NA	NA	NA	NA	NA	NA	NA	NA	NA	NA	NA	NA	NA	NA	NA
14982	NA	NA	Colorado Springs	Colorado	-104.8130244	38.83868573	NA	no_info	NA	ColoradoSprings	NA	NA	NA	NA	NA	NA	NA	NA	NA	NA	NA	NA	NA	NA	NA	NA	NA
46936	NA	NA	Colorado Springs	Colorado	-104.8339054	38.85568572	NA	no_info	NA	ColoradoSprings	NA	NA	NA	NA	NA	NA	NA	NA	NA	NA	NA	NA	NA	NA	NA	NA	NA
218540	Green ash	Fraxinus pennsylvanica	Colorado Springs	Colorado	-104.8258234	38.85682142	40.64	introduced	30.48 to 45.72 cm	ColoradoSprings	NA	NA	NA	NA	NA	NA	NA	NA	NA	NA	NA	NA	NA	NA	NA	NA	NA
215873	Green ash	Fraxinus pennsylvanica	Colorado Springs	Colorado	-104.8121083	38.85625113	53.34	introduced	45.72 to 60.96 cm	ColoradoSprings	NA	NA	NA	NA	NA	NA	NA	NA	NA	NA	NA	NA	NA	NA	NA	NA	NA
12763	Crabapple	Malus	Colorado Springs	Colorado	-104.7967469	38.82819599	NA	no_info	NA	ColoradoSprings	NA	NA	NA	NA	NA	NA	NA	NA	NA	NA	NA	NA	NA	NA	NA	NA	NA
65133	NA	NA	Colorado Springs	Colorado	-104.8056514	38.78651912	NA	no_info	NA	ColoradoSprings	NA	NA	NA	NA	NA	NA	NA	NA	NA	NA	NA	NA	NA	NA	NA	NA	NA
120755	Austrian pine	Pinus nigra	Colorado Springs	Colorado	-104.7667931	38.9483479	NA	introduced	NA	ColoradoSprings	NA	NA	NA	NA	NA	NA	NA	NA	NA	NA	NA	NA	NA	NA	NA	NA	NA
69618	Blue spruce	Picea pungens	Colorado Springs	Colorado	-104.7677838	38.80854852	NA	naturally_occurring	NA	ColoradoSprings	NA	NA	NA	NA	NA	NA	NA	NA	NA	NA	NA	NA	NA	NA	NA	NA	NA
137013	Ash	Fraxinus	Colorado Springs	Colorado	-104.8277957	38.83350424	NA	no_info	NA	ColoradoSprings	NA	NA	NA	NA	NA	NA	NA	NA	NA	NA	NA	NA	NA	NA	NA	NA	NA
225231	NA	NA	Colorado Springs	Colorado	-104.7433113	38.95120649	NA	no_info	NA	ColoradoSprings	NA	NA	NA	NA	NA	NA	NA	NA	NA	NA	NA	NA	NA	NA	NA	NA	NA
2572	NA	NA	Colorado Springs	Colorado	-104.8298834	38.85510381	NA	no_info	NA	ColoradoSprings	NA	NA	NA	NA	NA	NA	NA	NA	NA	NA	NA	NA	NA	NA	NA	NA	NA
217951	Hawthorn	Crataegus	Colorado Springs	Colorado	-104.8242609	38.8544992	15.24	no_info	0 to 15.24 cm	ColoradoSprings	NA	NA	NA	NA	NA	NA	NA	NA	NA	NA	NA	NA	NA	NA	NA	NA	NA
230841	NA	NA	Colorado Springs	Colorado	-104.8206448	38.85459661	NA	no_info	NA	ColoradoSprings	NA	NA	NA	NA	NA	NA	NA	NA	NA	NA	NA	NA	NA	NA	NA	NA	NA
7391	Rocky mtn juniper	NA	Colorado Springs	Colorado	-104.8815632	38.8754512	NA	no_info	NA	ColoradoSprings	NA	NA	NA	NA	NA	NA	NA	NA	NA	NA	NA	NA	NA	NA	NA	NA	NA
25211	Cottonwood	Populus	Colorado Springs	Colorado	-104.8287738	38.83965511	NA	no_info	NA	ColoradoSprings	NA	NA	NA	NA	NA	NA	NA	NA	NA	NA	NA	NA	NA	NA	NA	NA	NA
130879	Northern red oak	Quercus rubra	Colorado Springs	Colorado	-104.7247409	38.94775247	NA	introduced	NA	ColoradoSprings	NA	NA	NA	NA	NA	NA	NA	NA	NA	NA	NA	NA	NA	NA	NA	NA	NA
217747	Norway maple	Acer platanoides	Colorado Springs	Colorado	-104.829898	38.85874848	27.94	introduced	15.24 to 30.48 cm	ColoradoSprings	NA	NA	NA	NA	NA	NA	NA	NA	NA	NA	NA	NA	NA	NA	NA	NA	NA
63641	Ponderosa pine	Pinus ponderosa	Colorado Springs	Colorado	-104.8010514	38.82874335	NA	naturally_occurring	NA	ColoradoSprings	NA	NA	NA	NA	NA	NA	NA	NA	NA	NA	NA	NA	NA	NA	NA	NA	NA
90527	NA	NA	Colorado Springs	Colorado	-104.8315662	38.85717275	NA	no_info	NA	ColoradoSprings	NA	NA	NA	NA	NA	NA	NA	NA	NA	NA	NA	NA	NA	NA	NA	NA	NA
53552	Russian olive	Elaeagnus angustifolia	Colorado Springs	Colorado	-104.7996447	38.83095904	NA	introduced	NA	ColoradoSprings	NA	NA	NA	NA	NA	NA	NA	NA	NA	NA	NA	NA	NA	NA	NA	NA	NA
219490	Northern hackberry	Celtis occidentalis	Colorado Springs	Colorado	-104.8189785	38.85341923	22.86	introduced	15.24 to 30.48 cm	ColoradoSprings	NA	NA	NA	NA	NA	NA	NA	NA	NA	NA	NA	NA	NA	NA	NA	NA	NA
53120	NA	NA	Colorado Springs	Colorado	-104.8229507	38.83076391	NA	no_info	NA	ColoradoSprings	NA	NA	NA	NA	NA	NA	NA	NA	NA	NA	NA	NA	NA	NA	NA	NA	NA
21406	NA	NA	Colorado Springs	Colorado	-104.7804255	38.95328217	NA	no_info	NA	ColoradoSprings	NA	NA	NA	NA	NA	NA	NA	NA	NA	NA	NA	NA	NA	NA	NA	NA	NA
116495	NA	NA	Colorado Springs	Colorado	-104.8276705	38.83850918	NA	no_info	NA	ColoradoSprings	NA	NA	NA	NA	NA	NA	NA	NA	NA	NA	NA	NA	NA	NA	NA	NA	NA
84987	Ponderosa pine	Pinus ponderosa	Colorado Springs	Colorado	-104.7792701	38.86007569	NA	naturally_occurring	NA	ColoradoSprings	NA	NA	NA	NA	NA	NA	NA	NA	NA	NA	NA	NA	NA	NA	NA	NA	NA
31236	NA	NA	Colorado Springs	Colorado	-104.8312797	38.85715562	NA	no_info	NA	ColoradoSprings	NA	NA	NA	NA	NA	NA	NA	NA	NA	NA	NA	NA	NA	NA	NA	NA	NA
73679	Rocky mtn juniper	NA	Colorado Springs	Colorado	-104.7995971	38.83062684	NA	no_info	NA	ColoradoSprings	NA	NA	NA	NA	NA	NA	NA	NA	NA	NA	NA	NA	NA	NA	NA	NA	NA
20514	NA	NA	Colorado Springs	Colorado	-104.8323151	38.84785482	NA	no_info	NA	ColoradoSprings	NA	NA	NA	NA	NA	NA	NA	NA	NA	NA	NA	NA	NA	NA	NA	NA	NA
66847	Sugar maple	Acer saccharum	Colorado Springs	Colorado	-104.7989094	38.87110567	NA	introduced	NA	ColoradoSprings	NA	NA	NA	NA	NA	NA	NA	NA	NA	NA	NA	NA	NA	NA	NA	NA	NA
216113	Norway maple	Acer platanoides	Colorado Springs	Colorado	-104.8220752	38.85362832	12.7	introduced	0 to 15.24 cm	ColoradoSprings	NA	NA	NA	NA	NA	NA	NA	NA	NA	NA	NA	NA	NA	NA	NA	NA	NA
127826	NA	NA	Colorado Springs	Colorado	-104.6999346	38.92033643	NA	no_info	NA	ColoradoSprings	NA	NA	NA	NA	NA	NA	NA	NA	NA	NA	NA	NA	NA	NA	NA	NA	NA
218030	Green ash	Fraxinus pennsylvanica	Colorado Springs	Colorado	-104.8205639	38.85471119	27.94	introduced	15.24 to 30.48 cm	ColoradoSprings	NA	NA	NA	NA	NA	NA	NA	NA	NA	NA	NA	NA	NA	NA	NA	NA	NA
66055	NA	NA	Colorado Springs	Colorado	-104.8147631	38.90389232	NA	no_info	NA	ColoradoSprings	NA	NA	NA	NA	NA	NA	NA	NA	NA	NA	NA	NA	NA	NA	NA	NA	NA
16434	Amur maple	Acer ginnala	Colorado Springs	Colorado	-104.8027765	38.88332872	NA	introduced	NA	ColoradoSprings	NA	NA	NA	NA	NA	NA	NA	NA	NA	NA	NA	NA	NA	NA	NA	NA	NA
237682	NA	NA	Colorado Springs	Colorado	-104.8716459	38.92979409	NA	no_info	NA	ColoradoSprings	NA	NA	NA	NA	NA	NA	NA	NA	NA	NA	NA	NA	NA	NA	NA	NA	NA
216341	Silver maple	Acer saccharinum	Colorado Springs	Colorado	-104.7402702	38.80204626	53.34	introduced	45.72 to 60.96 cm	ColoradoSprings	NA	NA	NA	NA	NA	NA	NA	NA	NA	NA	NA	NA	NA	NA	NA	NA	NA
5777	Ponderosa pine	Pinus ponderosa	Colorado Springs	Colorado	-104.8005132	38.83171501	NA	naturally_occurring	NA	ColoradoSprings	NA	NA	NA	NA	NA	NA	NA	NA	NA	NA	NA	NA	NA	NA	NA	NA	NA
64434	NA	NA	Colorado Springs	Colorado	-104.8223328	38.82978167	NA	no_info	NA	ColoradoSprings	NA	NA	NA	NA	NA	NA	NA	NA	NA	NA	NA	NA	NA	NA	NA	NA	NA
100584	NA	NA	Colorado Springs	Colorado	-104.8233609	38.81666205	NA	no_info	NA	ColoradoSprings	NA	NA	NA	NA	NA	NA	NA	NA	NA	NA	NA	NA	NA	NA	NA	NA	NA
61408	Swamp white oak	Quercus bicolor	Colorado Springs	Colorado	-104.7244236	38.94751388	NA	introduced	NA	ColoradoSprings	NA	NA	NA	NA	NA	NA	NA	NA	NA	NA	NA	NA	NA	NA	NA	NA	NA
215501	Silver maple	Acer saccharinum	Colorado Springs	Colorado	-104.821889	38.85189903	58.42	introduced	45.72 to 60.96 cm	ColoradoSprings	NA	NA	NA	NA	NA	NA	NA	NA	NA	NA	NA	NA	NA	NA	NA	NA	NA
105971	Japanese lilac	Syringa reticulata	Colorado Springs	Colorado	-104.8292499	38.86213353	NA	introduced	NA	ColoradoSprings	NA	NA	NA	NA	NA	NA	NA	NA	NA	NA	NA	NA	NA	NA	NA	NA	NA
50316	NA	NA	Colorado Springs	Colorado	-104.8355635	38.86152716	NA	no_info	NA	ColoradoSprings	NA	NA	NA	NA	NA	NA	NA	NA	NA	NA	NA	NA	NA	NA	NA	NA	NA
85197	NA	NA	Colorado Springs	Colorado	-104.8293817	38.93349166	NA	no_info	NA	ColoradoSprings	NA	NA	NA	NA	NA	NA	NA	NA	NA	NA	NA	NA	NA	NA	NA	NA	NA
137235	NA	NA	Colorado Springs	Colorado	-104.7864654	38.79342693	NA	no_info	NA	ColoradoSprings	NA	NA	NA	NA	NA	NA	NA	NA	NA	NA	NA	NA	NA	NA	NA	NA	NA
40747	Green ash	Fraxinus pennsylvanica	Colorado Springs	Colorado	-104.7704465	38.89375286	NA	introduced	NA	ColoradoSprings	NA	NA	NA	NA	NA	NA	NA	NA	NA	NA	NA	NA	NA	NA	NA	NA	NA
217899	Green ash	Fraxinus pennsylvanica	Colorado Springs	Colorado	-104.8154776	38.85314083	33.02	introduced	30.48 to 45.72 cm	ColoradoSprings	NA	NA	NA	NA	NA	NA	NA	NA	NA	NA	NA	NA	NA	NA	NA	NA	NA
60415	Ponderosa pine	Pinus ponderosa	Colorado Springs	Colorado	-104.8443505	38.93145026	NA	naturally_occurring	NA	ColoradoSprings	NA	NA	NA	NA	NA	NA	NA	NA	NA	NA	NA	NA	NA	NA	NA	NA	NA
218950	Siberian elm	Ulmus pumila	Colorado Springs	Colorado	-104.8261717	38.85586975	63.5	introduced	60.96 to 76.2 cm	ColoradoSprings	NA	NA	NA	NA	NA	NA	NA	NA	NA	NA	NA	NA	NA	NA	NA	NA	NA
36811	White ash	Fraxinus americana	Colorado Springs	Colorado	-104.8286002	38.86261199	NA	introduced	NA	ColoradoSprings	NA	NA	NA	NA	NA	NA	NA	NA	NA	NA	NA	NA	NA	NA	NA	NA	NA
218598	Silver maple	Acer saccharinum	Colorado Springs	Colorado	-104.8246744	38.8577804	58.42	introduced	45.72 to 60.96 cm	ColoradoSprings	NA	NA	NA	NA	NA	NA	NA	NA	NA	NA	NA	NA	NA	NA	NA	NA	NA
215981	Honeylocust	Gleditsia triacanthos	Colorado Springs	Colorado	-104.7532305	38.79276807	35.56	introduced	30.48 to 45.72 cm	ColoradoSprings	NA	NA	NA	NA	NA	NA	NA	NA	NA	NA	NA	NA	NA	NA	NA	NA	NA
55923	NA	NA	Colorado Springs	Colorado	-104.8276591	38.83756865	NA	no_info	NA	ColoradoSprings	NA	NA	NA	NA	NA	NA	NA	NA	NA	NA	NA	NA	NA	NA	NA	NA	NA
19963	Cottonwood	Populus	Colorado Springs	Colorado	-104.8271194	38.84433801	NA	no_info	NA	ColoradoSprings	NA	NA	NA	NA	NA	NA	NA	NA	NA	NA	NA	NA	NA	NA	NA	NA	NA
227277	NA	NA	Colorado Springs	Colorado	-104.6908563	38.90248091	NA	no_info	NA	ColoradoSprings	NA	NA	NA	NA	NA	NA	NA	NA	NA	NA	NA	NA	NA	NA	NA	NA	NA
224036	NA	NA	Colorado Springs	Colorado	-104.8217069	38.83795387	NA	no_info	NA	ColoradoSprings	NA	NA	NA	NA	NA	NA	NA	NA	NA	NA	NA	NA	NA	NA	NA	NA	NA
133089	NA	NA	Colorado Springs	Colorado	-104.8356428	38.8603421	NA	no_info	NA	ColoradoSprings	NA	NA	NA	NA	NA	NA	NA	NA	NA	NA	NA	NA	NA	NA	NA	NA	NA
58564	Autumn purple ash	Fraxinus americana	Colorado Springs	Colorado	-104.7538623	38.96246376	NA	introduced	NA	ColoradoSprings	NA	NA	NA	NA	NA	NA	NA	NA	NA	NA	NA	NA	NA	NA	NA	NA	NA
235788	NA	NA	Colorado Springs	Colorado	-104.830223	38.88171738	NA	no_info	NA	ColoradoSprings	NA	NA	NA	NA	NA	NA	NA	NA	NA	NA	NA	NA	NA	NA	NA	NA	NA
216710	Northern red oak	Quercus rubra	Colorado Springs	Colorado	-104.742231	38.79031803	25.4	introduced	15.24 to 30.48 cm	ColoradoSprings	NA	NA	NA	NA	NA	NA	NA	NA	NA	NA	NA	NA	NA	NA	NA	NA	NA
27905	NA	NA	Colorado Springs	Colorado	-104.7573537	38.94745038	NA	no_info	NA	ColoradoSprings	NA	NA	NA	NA	NA	NA	NA	NA	NA	NA	NA	NA	NA	NA	NA	NA	NA
232034	NA	NA	Colorado Springs	Colorado	-104.826287	38.85141078	NA	no_info	NA	ColoradoSprings	NA	NA	NA	NA	NA	NA	NA	NA	NA	NA	NA	NA	NA	NA	NA	NA	NA
86341	Green ash	Fraxinus pennsylvanica	Colorado Springs	Colorado	-104.7962703	38.82607329	NA	introduced	NA	ColoradoSprings	NA	NA	NA	NA	NA	NA	NA	NA	NA	NA	NA	NA	NA	NA	NA	NA	NA
[truncated: 23,479 more rows]
