# Supplementary material for: Species clustering, climate effects, and introduced species in 5 million city trees across 63 US cities
Source: eLife. 2022 Sep 27;11:e77891. doi: 10.7554/eLife.77891 (PMC9578703; doi:10.7554/eLife.77891)
Supplement: Figure 1—source data 1. — This zipped file includes all of the cleaned data used in the study (63 spreadsheets, one for each city, where each row is a tree). It is available on Dryad at https://doi.org/10.5061/dryad.2jm63xsrf. [file elife-77891-fig1-data1.zip › Denver_Final_2022-06-18.csv]

city_ID	most_recent_observation	most_recent_observation_type	common_name	scientific_name	city	state	longitude_coordinate	latitude_coordinate	location_type	address	neighborhood	native	diameter_breast_height_binned_CM	greater_metro	tree_ID	planted_date	retired_date	zipcode	location_name	ward	district	overhead_utility	diameter_breast_height_CM	condition	height_M	height_binned_M	percent_population
196967	12/16/2015	inventory_date	Green ash	Fraxinus pennsylvanica	Denver	Colorado	-104.9298881	39.7463107	green_space	1917 N Elm St	South park hill	introduced	30.48 to 45.72 cm	Denver	NA	NA	NA	NA	NA	NA	NA	NA	NA	NA	NA	NA	NA
231369	4/13/2016	inventory_date	Tatarian maple	Acer tataricum	Denver	Colorado	-104.931744	39.71654545	green_space	1 N Dahlia St	Hilltop	introduced	0 to 15.24 cm	Denver	NA	NA	NA	NA	NA	NA	NA	NA	NA	NA	NA	NA	NA
231487	4/14/2016	inventory_date	Shumard oak	Quercus shumardii	Denver	Colorado	-104.9396191	39.71485612	green_space	99 S Albion St	Hilltop	introduced	0 to 15.24 cm	Denver	NA	NA	NA	NA	NA	NA	NA	NA	NA	NA	NA	NA	NA
225171	3/30/2016	inventory_date	Green ash	Fraxinus pennsylvanica	Denver	Colorado	-104.8953072	39.744775	green_space	1755 N Tamarac St	East colfax	introduced	15.24 to 30.48 cm	Denver	NA	NA	NA	NA	NA	NA	NA	NA	NA	NA	NA	NA	NA
246303	5/18/2016	inventory_date	Lilac	Syringa	Denver	Colorado	-104.9280385	39.66089973	green_space	5120 E Dartmouth Ave	University hills	no_info	0 to 15.24 cm	Denver	NA	NA	NA	NA	NA	NA	NA	NA	NA	NA	NA	NA	NA
200439	12/17/2015	inventory_date	Northern red oak	Quercus rubra	Denver	Colorado	-104.9186531	39.75849369	green_space	2950 N Jasmine St	North park hill	introduced	60.96 to 76.2 cm	Denver	NA	NA	NA	NA	NA	NA	NA	NA	NA	NA	NA	NA	NA
225704	3/31/2016	inventory_date	Thornless hawthorn	Crataegus crusgalli	Denver	Colorado	-104.9007207	39.73864386	green_space	1380 N Roslyn St	East colfax	no_info	0 to 15.24 cm	Denver	NA	NA	NA	NA	NA	NA	NA	NA	NA	NA	NA	NA	NA
228949	4/11/2016	inventory_date	Siberian elm	Ulmus pumila	Denver	Colorado	-104.9262006	39.72462294	green_space	525 N Glencoe St	Hilltop	introduced	more than 76.2 cm	Denver	NA	NA	NA	NA	NA	NA	NA	NA	NA	NA	NA	NA	NA
224686	3/29/2016	inventory_date	Northern red oak	Quercus rubra	Denver	Colorado	-104.9023515	39.74523298	green_space	1785 N Quince St	East colfax	introduced	0 to 15.24 cm	Denver	NA	NA	NA	NA	NA	NA	NA	NA	NA	NA	NA	NA	NA
229679	4/11/2016	inventory_date	Serviceberry	Amelanchier canadensis	Denver	Colorado	-104.9305618	39.72181619	green_space	333 N Eudora St	Hilltop	introduced	0 to 15.24 cm	Denver	NA	NA	NA	NA	NA	NA	NA	NA	NA	NA	NA	NA	NA
231036	4/13/2016	inventory_date	European cranberrybush viburnum	Viburnum opulus	Denver	Colorado	-104.9350052	39.71636077	green_space	4501 E Ellsworth Ave	Hilltop	introduced	0 to 15.24 cm	Denver	NA	NA	NA	NA	NA	NA	NA	NA	NA	NA	NA	NA	NA
217057	2/24/2016	inventory_date	Honey locust	Gleditsia triacanthos	Denver	Colorado	-104.7958771	39.77376533	green_space	4110 N Buckley Rd	Gateway - green valley ranch	introduced	15.24 to 30.48 cm	Denver	NA	NA	NA	NA	NA	NA	NA	NA	NA	NA	NA	NA	NA
217229	2/24/2016	inventory_date	Littleleaf linden	Tilia cordata	Denver	Colorado	-104.8014117	39.78929828	green_space	5290 N Kittredge St	Gateway - green valley ranch	introduced	0 to 15.24 cm	Denver	NA	NA	NA	NA	NA	NA	NA	NA	NA	NA	NA	NA	NA
221307	3/14/2016	inventory_date	Honey locust	Gleditsia triacanthos	Denver	Colorado	-104.7470204	39.78278675	green_space	4849 N Jericho Ct	Gateway - green valley ranch	introduced	0 to 15.24 cm	Denver	NA	NA	NA	NA	NA	NA	NA	NA	NA	NA	NA	NA	NA
225569	3/31/2016	inventory_date	Siberian elm	Ulmus pumila	Denver	Colorado	-104.8891201	39.74204395	green_space	1600 N Wabash St	East colfax	introduced	15.24 to 30.48 cm	Denver	NA	NA	NA	NA	NA	NA	NA	NA	NA	NA	NA	NA	NA
249267	5/24/2016	inventory_date	Blue spruce	Picea pungens	Denver	Colorado	-104.9523868	39.66850473	green_space	2635 S Milwaukee St	University park	naturally_occurring	45.72 to 60.96 cm	Denver	NA	NA	NA	NA	NA	NA	NA	NA	NA	NA	NA	NA	NA
230663	4/13/2016	inventory_date	Rocky mountain juniper	Juniperus scopulorum	Denver	Colorado	-104.9247343	39.71680718	built_environment	51 N Grape St	Hilltop	naturally_occurring	0 to 15.24 cm	Denver	NA	NA	NA	NA	NA	NA	NA	NA	NA	NA	NA	NA	NA
218493	3/2/2016	inventory_date	Flowering crabapple	Malus sylvestris	Denver	Colorado	-104.736144	39.78475714	green_space	4966 N Perth St	Gateway - green valley ranch	introduced	0 to 15.24 cm	Denver	NA	NA	NA	NA	NA	NA	NA	NA	NA	NA	NA	NA	NA
217701	2/29/2016	inventory_date	Swamp white oak	Quercus bicolor	Denver	Colorado	-104.8050032	39.78425237	green_space	15760 E 48th Pl	Gateway - green valley ranch	introduced	0 to 15.24 cm	Denver	NA	NA	NA	NA	NA	NA	NA	NA	NA	NA	NA	NA	NA
221760	3/14/2016	inventory_date	Freeman maple	Acer freemanii	Denver	Colorado	-104.761047	39.78440897	green_space	4830 N Flanders Way	Gateway - green valley ranch	introduced	15.24 to 30.48 cm	Denver	NA	NA	NA	NA	NA	NA	NA	NA	NA	NA	NA	NA	NA
217678	2/29/2016	inventory_date	Swamp white oak	Quercus bicolor	Denver	Colorado	-104.8036755	39.78427607	green_space	15830 E 48th Pl	Gateway - green valley ranch	introduced	15.24 to 30.48 cm	Denver	NA	NA	NA	NA	NA	NA	NA	NA	NA	NA	NA	NA	NA
217105	2/24/2016	inventory_date	White ash	Fraxinus americana	Denver	Colorado	-104.742078	39.77390289	green_space	4129 N Malta St	Gateway - green valley ranch	introduced	15.24 to 30.48 cm	Denver	NA	NA	NA	NA	NA	NA	NA	NA	NA	NA	NA	NA	NA
231303	4/13/2016	inventory_date	Honey locust	Gleditsia triacanthos	Denver	Colorado	-104.9317619	39.71589089	green_space	1 S Dahlia St	Hilltop	introduced	15.24 to 30.48 cm	Denver	NA	NA	NA	NA	NA	NA	NA	NA	NA	NA	NA	NA	NA
229681	4/11/2016	inventory_date	Littleleaf linden	Tilia cordata	Denver	Colorado	-104.9077389	39.72019051	green_space	200 N Oneida Ct	Lowry field	introduced	15.24 to 30.48 cm	Denver	NA	NA	NA	NA	NA	NA	NA	NA	NA	NA	NA	NA	NA
223636	3/17/2016	inventory_date	Western catalpa	Catalpa speciosa	Denver	Colorado	-104.7723087	39.78156595	green_space	18498 E 45th Ave	Gateway - green valley ranch	introduced	0 to 15.24 cm	Denver	NA	NA	NA	NA	NA	NA	NA	NA	NA	NA	NA	NA	NA
219687	3/7/2016	inventory_date	Hybrid elm	Ulmus	Denver	Colorado	-104.7437357	39.79726562	no_info	20807 E Robins Dr	Gateway - green valley ranch	no_info	0 to 15.24 cm	Denver	NA	NA	NA	NA	NA	NA	NA	NA	NA	NA	NA	NA	NA
248884	5/24/2016	inventory_date	Newport plum	Prunus cerasifera	Denver	Colorado	-104.9536059	39.68014105	green_space	2000 S Fillmore St	University park	introduced	0 to 15.24 cm	Denver	NA	NA	NA	NA	NA	NA	NA	NA	NA	NA	NA	NA	NA
246154	5/18/2016	inventory_date	Quaking aspen	Populus tremuloides	Denver	Colorado	-104.9371883	39.67342368	green_space	2396 S Bellaire St	University hills	naturally_occurring	15.24 to 30.48 cm	Denver	NA	NA	NA	NA	NA	NA	NA	NA	NA	NA	NA	NA	NA
227618	4/6/2016	inventory_date	Honey locust	Gleditsia triacanthos	Denver	Colorado	-104.938536	39.72051425	green_space	255 N Ash St	Hilltop	introduced	15.24 to 30.48 cm	Denver	NA	NA	NA	NA	NA	NA	NA	NA	NA	NA	NA	NA	NA
220246	3/9/2016	inventory_date	Northern red oak	Quercus rubra	Denver	Colorado	-104.7488019	39.7949592	no_info	20572 E Maxwell Pl	Gateway - green valley ranch	introduced	0 to 15.24 cm	Denver	NA	NA	NA	NA	NA	NA	NA	NA	NA	NA	NA	NA	NA
223380	3/17/2016	inventory_date	Bur oak	Quercus macrocarpa	Denver	Colorado	-104.762882	39.78358215	no_info	19350 Green Valley Ranch Blvd	Gateway - green valley ranch	introduced	0 to 15.24 cm	Denver	NA	NA	NA	NA	NA	NA	NA	NA	NA	NA	NA	NA	NA
220805	3/9/2016	inventory_date	Freeman maple	Acer freemanii	Denver	Colorado	-104.7567582	39.79791864	green_space	19879 E Randolph Pl	Gateway - green valley ranch	introduced	0 to 15.24 cm	Denver	NA	NA	NA	NA	NA	NA	NA	NA	NA	NA	NA	NA	NA
218487	3/2/2016	inventory_date	London plane	Platanus acerifolia	Denver	Colorado	-104.7372675	39.78524039	no_info	21510 E Stoll Pl	Gateway - green valley ranch	introduced	0 to 15.24 cm	Denver	NA	NA	NA	NA	NA	NA	NA	NA	NA	NA	NA	NA	NA
214763	2/17/2016	inventory_date	Honey locust	Gleditsia triacanthos	Denver	Colorado	-104.7383848	39.77085649	green_space	3961 N Orleans St	Gateway - green valley ranch	introduced	0 to 15.24 cm	Denver	NA	NA	NA	NA	NA	NA	NA	NA	NA	NA	NA	NA	NA
218145	3/1/2016	inventory_date	Freeman maple	Acer freemanii	Denver	Colorado	-104.7407506	39.7969293	green_space	5563 N Netherland St	Gateway - green valley ranch	introduced	0 to 15.24 cm	Denver	NA	NA	NA	NA	NA	NA	NA	NA	NA	NA	NA	NA	NA
229896	4/11/2016	inventory_date	Amur maple	Acer ginnala	Denver	Colorado	-104.9227998	39.71617116	green_space	1 S Holly St	Hilltop	introduced	0 to 15.24 cm	Denver	NA	NA	NA	NA	NA	NA	NA	NA	NA	NA	NA	NA	NA
215145	2/18/2016	inventory_date	Green ash	Fraxinus pennsylvanica	Denver	Colorado	-104.7532446	39.77396884	green_space	4182 N Himalaya Rd	Gateway - green valley ranch	introduced	15.24 to 30.48 cm	Denver	NA	NA	NA	NA	NA	NA	NA	NA	NA	NA	NA	NA	NA
218963	3/3/2016	inventory_date	Green ash	Fraxinus pennsylvanica	Denver	Colorado	-104.7353569	39.78807739	green_space	5103 N Perth Ct	Gateway - green valley ranch	introduced	15.24 to 30.48 cm	Denver	NA	NA	NA	NA	NA	NA	NA	NA	NA	NA	NA	NA	NA
218780	3/2/2016	inventory_date	White ash	Fraxinus americana	Denver	Colorado	-104.7352442	39.78862897	green_space	5136 N Perth Ct	Gateway - green valley ranch	introduced	0 to 15.24 cm	Denver	NA	NA	NA	NA	NA	NA	NA	NA	NA	NA	NA	NA	NA
246361	5/18/2016	inventory_date	Leaved gimlet narrow	Euonymus	Denver	Colorado	-104.9348158	39.66347341	green_space	3005 S Cherry Way	University hills	no_info	0 to 15.24 cm	Denver	NA	NA	NA	NA	NA	NA	NA	NA	NA	NA	NA	NA	NA
195301	12/21/2015	inventory_date	Green ash	Fraxinus pennsylvanica	Denver	Colorado	-104.9289376	39.76383883	green_space	5001 E 33rd Ave	Northeast park hill	introduced	0 to 15.24 cm	Denver	NA	NA	NA	NA	NA	NA	NA	NA	NA	NA	NA	NA	NA
214964	2/18/2016	inventory_date	Silver maple	Acer saccharinum	Denver	Colorado	-104.7382303	39.77279943	green_space	4092 N Orleans St	Gateway - green valley ranch	introduced	30.48 to 45.72 cm	Denver	NA	NA	NA	NA	NA	NA	NA	NA	NA	NA	NA	NA	NA
246139	5/18/2016	inventory_date	Flowering pear	Pyrus calleryana	Denver	Colorado	-104.9357028	39.66606468	green_space	2775 S Brook Dr	University hills	introduced	0 to 15.24 cm	Denver	NA	NA	NA	NA	NA	NA	NA	NA	NA	NA	NA	NA	NA
216606	2/23/2016	inventory_date	White ash	Fraxinus americana	Denver	Colorado	-104.8006559	39.79537534	green_space	5521 N Kittredge St	Gateway - green valley ranch	introduced	0 to 15.24 cm	Denver	NA	NA	NA	NA	NA	NA	NA	NA	NA	NA	NA	NA	NA
231568	4/14/2016	inventory_date	Paperbard maple	Acer griseum	Denver	Colorado	-104.9352168	39.7144701	green_space	101 S Clermont St	Hilltop	introduced	15.24 to 30.48 cm	Denver	NA	NA	NA	NA	NA	NA	NA	NA	NA	NA	NA	NA	NA
215235	2/18/2016	inventory_date	Norway maple	Acer platanoides	Denver	Colorado	-104.8076126	39.79486541	no_info	5530 N Hannibal Ct	Gateway - green valley ranch	introduced	15.24 to 30.48 cm	Denver	NA	NA	NA	NA	NA	NA	NA	NA	NA	NA	NA	NA	NA
226793	4/5/2016	inventory_date	Green ash	Fraxinus pennsylvanica	Denver	Colorado	-104.8880989	39.7349164	green_space	1168 N Willow St	East colfax	introduced	0 to 15.24 cm	Denver	NA	NA	NA	NA	NA	NA	NA	NA	NA	NA	NA	NA	NA
200986	12/28/2015	inventory_date	Pinyon pine	Pinus edulis	Denver	Colorado	-104.8612213	39.78068589	green_space	4600 N Joliet St	Montbello	naturally_occurring	0 to 15.24 cm	Denver	NA	NA	NA	NA	NA	NA	NA	NA	NA	NA	NA	NA	NA
227157	4/5/2016	inventory_date	Blue spruce	Picea pungens	Denver	Colorado	-104.8856709	39.74555516	green_space	1794 N Xenia St	East colfax	naturally_occurring	15.24 to 30.48 cm	Denver	NA	NA	NA	NA	NA	NA	NA	NA	NA	NA	NA	NA	NA
215773	2/22/2016	inventory_date	Red maple	Acer rubrum	Denver	Colorado	-104.762222	39.78297046	green_space	19279 E 47th Avenue Dr	Gateway - green valley ranch	introduced	0 to 15.24 cm	Denver	NA	NA	NA	NA	NA	NA	NA	NA	NA	NA	NA	NA	NA
227953	4/6/2016	inventory_date	Blue spruce	Picea pungens	Denver	Colorado	-104.9150226	39.72014027	green_space	220 N Leyden St	Hilltop	naturally_occurring	0 to 15.24 cm	Denver	NA	NA	NA	NA	NA	NA	NA	NA	NA	NA	NA	NA	NA
229393	4/11/2016	inventory_date	Honey locust	Gleditsia triacanthos	Denver	Colorado	-104.9256911	39.71634904	green_space	51 N Grape St	Hilltop	introduced	60.96 to 76.2 cm	Denver	NA	NA	NA	NA	NA	NA	NA	NA	NA	NA	NA	NA	NA
223150	3/16/2016	inventory_date	Emerald sunshine elm	Ulmus propinqua	Denver	Colorado	-104.762577	39.79449157	green_space	5460 N Dunkirk St	Gateway - green valley ranch	no_info	0 to 15.24 cm	Denver	NA	NA	NA	NA	NA	NA	NA	NA	NA	NA	NA	NA	NA
200405	12/16/2015	inventory_date	London plane	Platanus acerifolia	Denver	Colorado	-104.9129431	39.75872572	green_space	2911 N Monaco Street Pkwy	North park hill	introduced	0 to 15.24 cm	Denver	NA	NA	NA	NA	NA	NA	NA	NA	NA	NA	NA	NA	NA
229398	4/11/2016	inventory_date	Norway maple	Acer platanoides	Denver	Colorado	-104.9221601	39.71949642	green_space	201 N Ivanhoe St	Hilltop	introduced	15.24 to 30.48 cm	Denver	NA	NA	NA	NA	NA	NA	NA	NA	NA	NA	NA	NA	NA
218884	3/3/2016	inventory_date	Swamp white oak	Quercus bicolor	Denver	Colorado	-104.8043082	39.78449523	green_space	4857 N Joplin St	Gateway - green valley ranch	introduced	15.24 to 30.48 cm	Denver	NA	NA	NA	NA	NA	NA	NA	NA	NA	NA	NA	NA	NA
244948	5/16/2016	inventory_date	Blue spruce	Picea pungens	Denver	Colorado	-104.920357	39.65470825	green_space	3370 S Ivy Way	University hills	naturally_occurring	15.24 to 30.48 cm	Denver	NA	NA	NA	NA	NA	NA	NA	NA	NA	NA	NA	NA	NA
226913	4/5/2016	inventory_date	Northern white cedar	Thuja occidentalis	Denver	Colorado	-104.9031742	39.74386719	green_space	7315 E 17th Ave	East colfax	introduced	0 to 15.24 cm	Denver	NA	NA	NA	NA	NA	NA	NA	NA	NA	NA	NA	NA	NA
215919	2/22/2016	inventory_date	Flowering crabapple	Malus sylvestris	Denver	Colorado	-104.7538229	39.78144347	green_space	20281 E 47th Pl	Gateway - green valley ranch	introduced	0 to 15.24 cm	Denver	NA	NA	NA	NA	NA	NA	NA	NA	NA	NA	NA	NA	NA
216093	2/22/2016	inventory_date	Green ash	Fraxinus pennsylvanica	Denver	Colorado	-104.7519129	39.78074096	green_space	20330 E 47th Pl	Gateway - green valley ranch	introduced	15.24 to 30.48 cm	Denver	NA	NA	NA	NA	NA	NA	NA	NA	NA	NA	NA	NA	NA
223634	3/17/2016	inventory_date	Flowering pear	Pyrus calleryana	Denver	Colorado	-104.7725179	39.78170096	green_space	18498 E 45th Ave	Gateway - green valley ranch	introduced	0 to 15.24 cm	Denver	NA	NA	NA	NA	NA	NA	NA	NA	NA	NA	NA	NA	NA
250325	5/27/2016	inventory_date	Buckthorn	Rhamnus cathartica	Denver	Colorado	-104.9576529	39.66933236	green_space	2600 S Josephine St	University park	introduced	0 to 15.24 cm	Denver	NA	NA	NA	NA	NA	NA	NA	NA	NA	NA	NA	NA	NA
230156	4/12/2016	inventory_date	Flowering pear	Pyrus calleryana	Denver	Colorado	-104.9310286	39.71633563	green_space	1 N Eudora St	Hilltop	introduced	0 to 15.24 cm	Denver	NA	NA	NA	NA	NA	NA	NA	NA	NA	NA	NA	NA	NA
226286	4/4/2016	inventory_date	Flowering crabapple	Malus sylvestris	Denver	Colorado	-104.9025343	39.73879419	green_space	1407 N Quince St	East colfax	introduced	15.24 to 30.48 cm	Denver	NA	NA	NA	NA	NA	NA	NA	NA	NA	NA	NA	NA	NA
221680	3/14/2016	inventory_date	Freeman maple	Acer freemanii	Denver	Colorado	-104.7596096	39.79434138	green_space	19517 E 55th Ave	Gateway - green valley ranch	introduced	0 to 15.24 cm	Denver	NA	NA	NA	NA	NA	NA	NA	NA	NA	NA	NA	NA	NA
247052	5/19/2016	inventory_date	Quaking aspen	Populus tremuloides	Denver	Colorado	-104.9464978	39.68176494	green_space	3500 E Jewell Ave	University park	naturally_occurring	0 to 15.24 cm	Denver	NA	NA	NA	NA	NA	NA	NA	NA	NA	NA	NA	NA	NA
228365	4/7/2016	inventory_date	Rocky mountain juniper	Juniperus scopulorum	Denver	Colorado	-104.9133717	39.72210337	green_space	401 Monaco Pkwy	Hilltop	naturally_occurring	0 to 15.24 cm	Denver	NA	NA	NA	NA	NA	NA	NA	NA	NA	NA	NA	NA	NA
248288	11/28/2016	inventory_date	London plane	Platanus acerifolia	Denver	Colorado	-105.0390032	39.75127047	green_space	3939 W 23rd Ave	Sloan lake	introduced	0 to 15.24 cm	Denver	NA	NA	NA	NA	NA	NA	NA	NA	NA	NA	NA	NA	NA
242888	5/9/2016	inventory_date	Dwarf alberta spruce	Picea glauca	Denver	Colorado	-104.9277061	39.68218771	green_space	1898 S Filbert Ct	Virginia village	introduced	0 to 15.24 cm	Denver	NA	NA	NA	NA	NA	NA	NA	NA	NA	NA	NA	NA	NA
229197	4/11/2016	inventory_date	White ash	Fraxinus americana	Denver	Colorado	-104.9038998	39.72263297	green_space	411 N Quebec St	Hilltop	introduced	15.24 to 30.48 cm	Denver	NA	NA	NA	NA	NA	NA	NA	NA	NA	NA	NA	NA	NA
224199	3/21/2016	inventory_date	Littleleaf linden	Tilia cordata	Denver	Colorado	-104.7346678	39.78754062	no_info	5004 N Perth Ct	Gateway - green valley ranch	introduced	0 to 15.24 cm	Denver	NA	NA	NA	NA	NA	NA	NA	NA	NA	NA	NA	NA	NA
230208	4/12/2016	inventory_date	Silver maple	Acer saccharinum	Denver	Colorado	-104.9301859	39.71317201	green_space	170 S Eudora St	Hilltop	introduced	0 to 15.24 cm	Denver	NA	NA	NA	NA	NA	NA	NA	NA	NA	NA	NA	NA	NA
221587	3/14/2016	inventory_date	Littleleaf linden	Tilia cordata	Denver	Colorado	-104.7577391	39.78460055	green_space	4847 N Halifax St	Gateway - green valley ranch	introduced	0 to 15.24 cm	Denver	NA	NA	NA	NA	NA	NA	NA	NA	NA	NA	NA	NA	NA
215628	2/22/2016	inventory_date	Red maple	Acer rubrum	Denver	Colorado	-104.7588716	39.7832896	green_space	19829 E 47th Dr	Gateway - green valley ranch	introduced	0 to 15.24 cm	Denver	NA	NA	NA	NA	NA	NA	NA	NA	NA	NA	NA	NA	NA
220618	3/9/2016	inventory_date	Honey locust	Gleditsia triacanthos	Denver	Colorado	-104.7453633	39.79318212	green_space	5385 N Lisbon St	Gateway - green valley ranch	introduced	0 to 15.24 cm	Denver	NA	NA	NA	NA	NA	NA	NA	NA	NA	NA	NA	NA	NA
230813	4/13/2016	inventory_date	Western redbud	Cercis occidentalis	Denver	Colorado	-104.9376459	39.71477072	green_space	99 S Bellaire St	Hilltop	introduced	0 to 15.24 cm	Denver	NA	NA	NA	NA	NA	NA	NA	NA	NA	NA	NA	NA	NA
218917	3/3/2016	inventory_date	Norway maple	Acer platanoides	Denver	Colorado	-104.8043206	39.78558828	green_space	4967 N Joplin St	Gateway - green valley ranch	introduced	15.24 to 30.48 cm	Denver	NA	NA	NA	NA	NA	NA	NA	NA	NA	NA	NA	NA	NA
245719	5/18/2016	inventory_date	Amur maple	Acer ginnala	Denver	Colorado	-104.9358966	39.74144462	green_space	1603 N Clermont St	South park hill	introduced	0 to 15.24 cm	Denver	NA	NA	NA	NA	NA	NA	NA	NA	NA	NA	NA	NA	NA
229106	4/11/2016	inventory_date	Eastern redbud	Cercis canadensis	Denver	Colorado	-104.9232084	39.72310919	green_space	5540 E 4th Ave	Hilltop	introduced	30.48 to 45.72 cm	Denver	NA	NA	NA	NA	NA	NA	NA	NA	NA	NA	NA	NA	NA
220657	3/9/2016	inventory_date	Honey locust	Gleditsia triacanthos	Denver	Colorado	-104.7454197	39.79231654	green_space	5305 N Lisbon St	Gateway - green valley ranch	introduced	0 to 15.24 cm	Denver	NA	NA	NA	NA	NA	NA	NA	NA	NA	NA	NA	NA	NA
217523	2/29/2016	inventory_date	Norway maple	Acer platanoides	Denver	Colorado	-104.7965635	39.78952654	no_info	5255 N Memphis St	Gateway - green valley ranch	introduced	15.24 to 30.48 cm	Denver	NA	NA	NA	NA	NA	NA	NA	NA	NA	NA	NA	NA	NA
203337	12/24/2015	inventory_date	Green ash	Fraxinus pennsylvanica	Denver	Colorado	-104.946092	39.72437265	green_space	512 N Madison St	Cherry creek	introduced	15.24 to 30.48 cm	Denver	NA	NA	NA	NA	NA	NA	NA	NA	NA	NA	NA	NA	NA
228722	4/9/2016	inventory_date	Siberian elm	Ulmus pumila	Denver	Colorado	-104.9533532	39.7237736	green_space	2900 E 5th Ave	Cherry creek	introduced	15.24 to 30.48 cm	Denver	NA	NA	NA	NA	NA	NA	NA	NA	NA	NA	NA	NA	NA
228548	4/7/2016	inventory_date	Honey locust	Gleditsia triacanthos	Denver	Colorado	-104.9106141	39.71868614	green_space	114 N Niagara St	Hilltop	introduced	15.24 to 30.48 cm	Denver	NA	NA	NA	NA	NA	NA	NA	NA	NA	NA	NA	NA	NA
220483	3/9/2016	inventory_date	Yellowwood	Cladrastis lutea	Denver	Colorado	-104.7564223	39.7953215	green_space	5524 N Genoa St	Gateway - green valley ranch	no_info	0 to 15.24 cm	Denver	NA	NA	NA	NA	NA	NA	NA	NA	NA	NA	NA	NA	NA
247664	5/20/2016	inventory_date	buckthorn	Rhamnus	Denver	Colorado	-104.9429624	39.67298391	green_space	2400 S Jackson St	University park	no_info	0 to 15.24 cm	Denver	NA	NA	NA	NA	NA	NA	NA	NA	NA	NA	NA	NA	NA
219380	3/3/2016	inventory_date	American linden	Tilia americana	Denver	Colorado	-104.7348507	39.79113468	no_info	5409 N Picadilly Rd	Gateway - green valley ranch	introduced	0 to 15.24 cm	Denver	NA	NA	NA	NA	NA	NA	NA	NA	NA	NA	NA	NA	NA
218945	3/3/2016	inventory_date	English walnut	Juglans regia	Denver	Colorado	-104.8041663	39.7844827	green_space	4856 N Joplin St	Gateway - green valley ranch	introduced	15.24 to 30.48 cm	Denver	NA	NA	NA	NA	NA	NA	NA	NA	NA	NA	NA	NA	NA
215616	2/22/2016	inventory_date	Green ash	Fraxinus pennsylvanica	Denver	Colorado	-104.7580296	39.78320587	green_space	19889 E 47th Dr	Gateway - green valley ranch	introduced	0 to 15.24 cm	Denver	NA	NA	NA	NA	NA	NA	NA	NA	NA	NA	NA	NA	NA
231469	4/14/2016	inventory_date	Dwarf alberta spruce	Picea glauca	Denver	Colorado	-104.9340621	39.71418785	green_space	111 S Cherry St	Hilltop	introduced	0 to 15.24 cm	Denver	NA	NA	NA	NA	NA	NA	NA	NA	NA	NA	NA	NA	NA
228212	4/7/2016	inventory_date	Red maple	Acer rubrum	Denver	Colorado	-104.9184956	39.72003345	green_space	225 N Jasmine St	Hilltop	introduced	15.24 to 30.48 cm	Denver	NA	NA	NA	NA	NA	NA	NA	NA	NA	NA	NA	NA	NA
245030	5/16/2016	inventory_date	Austrian pine	Pinus nigra	Denver	Colorado	-104.9238612	39.66304601	green_space	3052 S Grape Way	University hills	introduced	0 to 15.24 cm	Denver	NA	NA	NA	NA	NA	NA	NA	NA	NA	NA	NA	NA	NA
230224	4/12/2016	inventory_date	Blue atlas cedar	Cedrus atlantica	Denver	Colorado	-104.9304193	39.71184736	green_space	260 S Eudora St	Hilltop	introduced	0 to 15.24 cm	Denver	NA	NA	NA	NA	NA	NA	NA	NA	NA	NA	NA	NA	NA
219951	3/9/2016	inventory_date	Honey locust	Gleditsia triacanthos	Denver	Colorado	-104.7415089	39.79697905	green_space	5563 N Nepal St	Gateway - green valley ranch	introduced	0 to 15.24 cm	Denver	NA	NA	NA	NA	NA	NA	NA	NA	NA	NA	NA	NA	NA
227302	4/6/2016	inventory_date	Blue spruce	Picea pungens	Denver	Colorado	-104.9215002	39.72007913	green_space	220 N Ivanhoe St	Hilltop	naturally_occurring	60.96 to 76.2 cm	Denver	NA	NA	NA	NA	NA	NA	NA	NA	NA	NA	NA	NA	NA
221357	3/14/2016	inventory_date	White ash	Fraxinus americana	Denver	Colorado	-104.7587077	39.79757897	green_space	5573 N Flanders St	Gateway - green valley ranch	introduced	0 to 15.24 cm	Denver	NA	NA	NA	NA	NA	NA	NA	NA	NA	NA	NA	NA	NA
248207	5/23/2016	inventory_date	Downy hawthorn	Crataegus mollis	Denver	Colorado	-104.9504843	39.6712704	green_space	2490 S Saint Paul St	University park	introduced	0 to 15.24 cm	Denver	NA	NA	NA	NA	NA	NA	NA	NA	NA	NA	NA	NA	NA
248163	5/23/2016	inventory_date	Siberian elm	Ulmus pumila	Denver	Colorado	-104.9495333	39.66943268	green_space	2590 S Steele St	University park	introduced	0 to 15.24 cm	Denver	NA	NA	NA	NA	NA	NA	NA	NA	NA	NA	NA	NA	NA
228614	4/7/2016	inventory_date	Flowering plum	Prunus cerasifera	Denver	Colorado	-104.9098217	39.7199648	green_space	191 N Newport St	Hilltop	introduced	0 to 15.24 cm	Denver	NA	NA	NA	NA	NA	NA	NA	NA	NA	NA	NA	NA	NA
217356	2/24/2016	inventory_date	White ash	Fraxinus americana	Denver	Colorado	-104.7408789	39.77342928	green_space	4129 N Nepal St	Gateway - green valley ranch	introduced	15.24 to 30.48 cm	Denver	NA	NA	NA	NA	NA	NA	NA	NA	NA	NA	NA	NA	NA
228963	4/11/2016	inventory_date	Green ash	Fraxinus pennsylvanica	Denver	Colorado	-104.9250682	39.72396247	green_space	445 N Grape St	Hilltop	introduced	15.24 to 30.48 cm	Denver	NA	NA	NA	NA	NA	NA	NA	NA	NA	NA	NA	NA	NA
230239	4/12/2016	inventory_date	Honey locust	Gleditsia triacanthos	Denver	Colorado	-104.9305896	39.7120083	green_space	255 S Eudora St	Hilltop	introduced	30.48 to 45.72 cm	Denver	NA	NA	NA	NA	NA	NA	NA	NA	NA	NA	NA	NA	NA
230978	4/13/2016	inventory_date	Rocky mountain juniper	Juniperus scopulorum	Denver	Colorado	-104.9329407	39.71772819	green_space	95 N Dexter St	Hilltop	naturally_occurring	0 to 15.24 cm	Denver	NA	NA	NA	NA	NA	NA	NA	NA	NA	NA	NA	NA	NA
227092	4/5/2016	inventory_date	Siberian elm	Ulmus pumila	Denver	Colorado	-104.8847556	39.74494142	green_space	1755 N Yosemite St	East colfax	introduced	45.72 to 60.96 cm	Denver	NA	NA	NA	NA	NA	NA	NA	NA	NA	NA	NA	NA	NA
224254	3/21/2016	inventory_date	Honey locust	Gleditsia triacanthos	Denver	Colorado	-104.7600079	39.7983633	no_info	20298 E 56th Ave	Gateway - green valley ranch	introduced	0 to 15.24 cm	Denver	NA	NA	NA	NA	NA	NA	NA	NA	NA	NA	NA	NA	NA
197586	12/14/2015	inventory_date	Sweet cherry	Prunus avium	Denver	Colorado	-104.9099668	39.7485495	green_space	2050 N Niagara St	South park hill	introduced	0 to 15.24 cm	Denver	NA	NA	NA	NA	NA	NA	NA	NA	NA	NA	NA	NA	NA
242221	5/9/2016	inventory_date	Buckthorn	Rhamnus cathartica	Denver	Colorado	-104.9329022	39.68925301	green_space	4650 E Florida Ave	Virginia village	introduced	15.24 to 30.48 cm	Denver	NA	NA	NA	NA	NA	NA	NA	NA	NA	NA	NA	NA	NA
226378	4/4/2016	inventory_date	Siberian elm	Ulmus pumila	Denver	Colorado	-104.9022292	39.73919638	green_space	1434 N Quince St	East colfax	introduced	0 to 15.24 cm	Denver	NA	NA	NA	NA	NA	NA	NA	NA	NA	NA	NA	NA	NA
203301	12/24/2015	inventory_date	Freeman maple	Acer freemanii	Denver	Colorado	-104.9473032	39.7251447	green_space	546 N Cook St	Cherry creek	introduced	30.48 to 45.72 cm	Denver	NA	NA	NA	NA	NA	NA	NA	NA	NA	NA	NA	NA	NA
231588	6/19/2018	inventory_date	Chinkapin oak	Quercus muehlenbergii	Denver	Colorado	-104.9397083	39.71629952	green_space	3 N Albion St	Hilltop	introduced	0 to 15.24 cm	Denver	NA	NA	NA	NA	NA	NA	NA	NA	NA	NA	NA	NA	NA
199201	12/17/2015	inventory_date	Siberian elm	Ulmus pumila	Denver	Colorado	-104.9082111	39.73383416	green_space	1141 N Oneida St	Montclair	introduced	more than 76.2 cm	Denver	NA	NA	NA	NA	NA	NA	NA	NA	NA	NA	NA	NA	NA
223940	3/21/2016	inventory_date	Littleleaf linden	Tilia cordata	Denver	Colorado	-104.7468274	39.78110432	no_info	20600 Green Valley Ranch Blvd	Gateway - green valley ranch	introduced	0 to 15.24 cm	Denver	NA	NA	NA	NA	NA	NA	NA	NA	NA	NA	NA	NA	NA
219919	3/8/2016	inventory_date	Northern hackberry	Celtis occidentalis	Denver	Colorado	-104.7523993	39.78263552	no_info	4845 N Ireland St	Gateway - green valley ranch	introduced	0 to 15.24 cm	Denver	NA	NA	NA	NA	NA	NA	NA	NA	NA	NA	NA	NA	NA
202604	12/26/2015	inventory_date	Red horsechestnut	Aesculus carnea	Denver	Colorado	-104.9420356	39.71167506	green_space	250 S Jackson St	Cherry creek	no_info	0 to 15.24 cm	Denver	NA	NA	NA	NA	NA	NA	NA	NA	NA	NA	NA	NA	NA
228765	4/11/2016	inventory_date	Flowering crabapple	Malus sylvestris	Denver	Colorado	-104.9229004	39.72487747	green_space	525 N Holly St	Hilltop	introduced	0 to 15.24 cm	Denver	NA	NA	NA	NA	NA	NA	NA	NA	NA	NA	NA	NA	NA
226188	4/4/2016	inventory_date	Rocky mountain juniper	Juniperus scopulorum	Denver	Colorado	-104.8872758	39.74731953	green_space	8630 E Montview Blvd	East colfax	naturally_occurring	0 to 15.24 cm	Denver	NA	NA	NA	NA	NA	NA	NA	NA	NA	NA	NA	NA	NA
215237	2/18/2016	inventory_date	Green ash	Fraxinus pennsylvanica	Denver	Colorado	-104.806475	39.79509601	green_space	5539 N Helena Ct	Gateway - green valley ranch	introduced	15.24 to 30.48 cm	Denver	NA	NA	NA	NA	NA	NA	NA	NA	NA	NA	NA	NA	NA
228995	4/11/2016	inventory_date	Littleleaf linden	Tilia cordata	Denver	Colorado	-104.9233384	39.71985757	green_space	214 N Hudson St	Hilltop	introduced	0 to 15.24 cm	Denver	NA	NA	NA	NA	NA	NA	NA	NA	NA	NA	NA	NA	NA
231623	4/14/2016	inventory_date	Siberian elm	Ulmus pumila	Denver	Colorado	-104.9376722	39.71317876	green_space	4200 E Cedar Ave	Hilltop	introduced	0 to 15.24 cm	Denver	NA	NA	NA	NA	NA	NA	NA	NA	NA	NA	NA	NA	NA
248144	5/23/2016	inventory_date	Viburnum	Viburnum L.	Denver	Colorado	-104.9505988	39.66946976	green_space	2590 S Saint Paul St	University park	no_info	0 to 15.24 cm	Denver	NA	NA	NA	NA	NA	NA	NA	NA	NA	NA	NA	NA	NA
249387	5/25/2016	inventory_date	Silver maple	Acer saccharinum	Denver	Colorado	-104.9537945	39.67347615	green_space	2381 S Fillmore St	University park	introduced	60.96 to 76.2 cm	Denver	NA	NA	NA	NA	NA	NA	NA	NA	NA	NA	NA	NA	NA
195861	12/14/2015	inventory_date	Siberian elm	Ulmus pumila	Denver	Colorado	-104.9305842	39.75176001	green_space	2333 N Eudora St	North park hill	introduced	45.72 to 60.96 cm	Denver	NA	NA	NA	NA	NA	NA	NA	NA	NA	NA	NA	NA	NA
250501	5/27/2016	inventory_date	White ash	Fraxinus americana	Denver	Colorado	-104.9580613	39.67276532	green_space	2411 S Josephine St	University park	introduced	15.24 to 30.48 cm	Denver	NA	NA	NA	NA	NA	NA	NA	NA	NA	NA	NA	NA	NA
201038	12/29/2015	inventory_date	Silver maple	Acer saccharinum	Denver	Colorado	-104.8523749	39.78744521	green_space	4999 N Nome St	Montbello	introduced	60.96 to 76.2 cm	Denver	NA	NA	NA	NA	NA	NA	NA	NA	NA	NA	NA	NA	NA
227810	4/6/2016	inventory_date	Honey locust	Gleditsia triacanthos	Denver	Colorado	-104.9383718	39.71888544	green_space	162 N Ash St	Hilltop	introduced	15.24 to 30.48 cm	Denver	NA	NA	NA	NA	NA	NA	NA	NA	NA	NA	NA	NA	NA
229734	4/11/2016	inventory_date	Sweet mountain pine	Pinus mugo	Denver	Colorado	-104.922378	39.71264918	green_space	219 S Holly St	Hilltop	introduced	15.24 to 30.48 cm	Denver	NA	NA	NA	NA	NA	NA	NA	NA	NA	NA	NA	NA	NA
219792	3/8/2016	inventory_date	White ash	Fraxinus americana	Denver	Colorado	-104.802101	39.78821847	green_space	5247 N Kittredge St	Gateway - green valley ranch	introduced	15.24 to 30.48 cm	Denver	NA	NA	NA	NA	NA	NA	NA	NA	NA	NA	NA	NA	NA
244798	5/16/2016	inventory_date	Buckthorn	Rhamnus cathartica	Denver	Colorado	-104.9386882	39.65420862	green_space	3435 S Ash St	University hills	introduced	0 to 15.24 cm	Denver	NA	NA	NA	NA	NA	NA	NA	NA	NA	NA	NA	NA	NA
250488	5/27/2016	inventory_date	Honey locust	Gleditsia triacanthos	Denver	Colorado	-104.958599	39.66944628	green_space	2593 S Josephine St	University park	introduced	0 to 15.24 cm	Denver	NA	NA	NA	NA	NA	NA	NA	NA	NA	NA	NA	NA	NA
215008	2/18/2016	inventory_date	Freeman maple	Acer freemanii	Denver	Colorado	-104.7363667	39.77204631	green_space	4054 N Perth St	Gateway - green valley ranch	introduced	15.24 to 30.48 cm	Denver	NA	NA	NA	NA	NA	NA	NA	NA	NA	NA	NA	NA	NA
226240	4/4/2016	inventory_date	Spring snow crabapple	Malus	Denver	Colorado	-104.895136	39.73605039	green_space	1224 N Tamarac St	East colfax	no_info	0 to 15.24 cm	Denver	NA	NA	NA	NA	NA	NA	NA	NA	NA	NA	NA	NA	NA
215667	2/22/2016	inventory_date	Green ash	Fraxinus pennsylvanica	Denver	Colorado	-104.7598435	39.78260493	green_space	19767 E 47th Pl	Gateway - green valley ranch	introduced	0 to 15.24 cm	Denver	NA	NA	NA	NA	NA	NA	NA	NA	NA	NA	NA	NA	NA
219581	8/30/2016	inventory_date	Kentucky coffeetree	Gymnocladus dioicus	Denver	Colorado	-104.7423997	39.79726438	green_space	5571 N Malta St	Gateway - green valley ranch	introduced	0 to 15.24 cm	Denver	NA	NA	NA	NA	NA	NA	NA	NA	NA	NA	NA	NA	NA
222113	3/14/2016	inventory_date	American linden	Tilia americana	Denver	Colorado	-104.761346	39.7895235	green_space	5066 N Espana Way	Gateway - green valley ranch	introduced	0 to 15.24 cm	Denver	NA	NA	NA	NA	NA	NA	NA	NA	NA	NA	NA	NA	NA
249746	5/25/2016	inventory_date	Crabapple	Malus tschonoskii	Denver	Colorado	-104.9566254	39.67145035	green_space	2495 S Columbine St	University park	introduced	0 to 15.24 cm	Denver	NA	NA	NA	NA	NA	NA	NA	NA	NA	NA	NA	NA	NA
218253	3/1/2016	inventory_date	Swamp white oak	Quercus bicolor	Denver	Colorado	-104.8054518	39.78436678	green_space	4853 N Jasper Ct	Gateway - green valley ranch	introduced	15.24 to 30.48 cm	Denver	NA	NA	NA	NA	NA	NA	NA	NA	NA	NA	NA	NA	NA
222658	3/16/2016	inventory_date	Northern red oak	Quercus rubra	Denver	Colorado	-104.7672779	39.78955691	green_space	18893 E 51St Ave	Gateway - green valley ranch	introduced	0 to 15.24 cm	Denver	NA	NA	NA	NA	NA	NA	NA	NA	NA	NA	NA	NA	NA
228780	4/11/2016	inventory_date	Canada red chokecherry	Prunus virginiana	Denver	Colorado	-104.9235463	39.72311203	green_space	390 N Hudson St	Hilltop	naturally_occurring	15.24 to 30.48 cm	Denver	NA	NA	NA	NA	NA	NA	NA	NA	NA	NA	NA	NA	NA
248848	5/24/2016	inventory_date	Green ash	Fraxinus pennsylvanica	Denver	Colorado	-104.9495137	39.67457817	green_space	3140 E Iliff Ave	University park	introduced	45.72 to 60.96 cm	Denver	NA	NA	NA	NA	NA	NA	NA	NA	NA	NA	NA	NA	NA
218820	3/2/2016	inventory_date	Green ash	Fraxinus pennsylvanica	Denver	Colorado	-104.7358713	39.78788844	green_space	5090 N Perth St	Gateway - green valley ranch	introduced	15.24 to 30.48 cm	Denver	NA	NA	NA	NA	NA	NA	NA	NA	NA	NA	NA	NA	NA
220091	3/9/2016	inventory_date	Honey locust	Gleditsia triacanthos	Denver	Colorado	-104.742073	39.7924098	green_space	5318 N Malta St	Gateway - green valley ranch	introduced	15.24 to 30.48 cm	Denver	NA	NA	NA	NA	NA	NA	NA	NA	NA	NA	NA	NA	NA
223087	3/16/2016	inventory_date	Green ash	Fraxinus pennsylvanica	Denver	Colorado	-104.7659418	39.7900085	green_space	18994 E Burlington Pl	Gateway - green valley ranch	introduced	15.24 to 30.48 cm	Denver	NA	NA	NA	NA	NA	NA	NA	NA	NA	NA	NA	NA	NA
222940	3/16/2016	inventory_date	Green ash	Fraxinus pennsylvanica	Denver	Colorado	-104.7643722	39.79100584	green_space	5203 N Cathay Ct	Gateway - green valley ranch	introduced	0 to 15.24 cm	Denver	NA	NA	NA	NA	NA	NA	NA	NA	NA	NA	NA	NA	NA
202133	12/24/2015	inventory_date	Littleleaf linden	Tilia cordata	Denver	Colorado	-104.9495004	39.71614967	green_space	50 S Steele St	Cherry creek	introduced	15.24 to 30.48 cm	Denver	NA	NA	NA	NA	NA	NA	NA	NA	NA	NA	NA	NA	NA
198134	12/18/2015	inventory_date	Green ash	Fraxinus pennsylvanica	Denver	Colorado	-104.9164157	39.74592482	green_space	1913 N Krameria St	South park hill	introduced	30.48 to 45.72 cm	Denver	NA	NA	NA	NA	NA	NA	NA	NA	NA	NA	NA	NA	NA
216707	2/24/2016	inventory_date	Flowering crabapple	Malus sylvestris	Denver	Colorado	-104.7435627	39.77151996	green_space	20942 E 40th Pl	Gateway - green valley ranch	introduced	15.24 to 30.48 cm	Denver	NA	NA	NA	NA	NA	NA	NA	NA	NA	NA	NA	NA	NA
221234	3/10/2016	inventory_date	Red maple	Acer rubrum	Denver	Colorado	-104.758756	39.79550994	green_space	5538 N Espana Ct	Gateway - green valley ranch	introduced	15.24 to 30.48 cm	Denver	NA	NA	NA	NA	NA	NA	NA	NA	NA	NA	NA	NA	NA
250308	5/27/2016	inventory_date	Honey locust	Gleditsia triacanthos	Denver	Colorado	-104.9578313	39.66853026	green_space	2640 S Josephine St	University park	introduced	45.72 to 60.96 cm	Denver	NA	NA	NA	NA	NA	NA	NA	NA	NA	NA	NA	NA	NA
220004	3/9/2016	inventory_date	Freeman maple	Acer freemanii	Denver	Colorado	-104.7427606	39.7946727	green_space	21050 E Lackland Pl	Gateway - green valley ranch	introduced	15.24 to 30.48 cm	Denver	NA	NA	NA	NA	NA	NA	NA	NA	NA	NA	NA	NA	NA
218668	3/2/2016	inventory_date	Honey locust	Gleditsia triacanthos	Denver	Colorado	-104.7372714	39.78765132	green_space	5087 N Orleans Ct	Gateway - green valley ranch	introduced	15.24 to 30.48 cm	Denver	NA	NA	NA	NA	NA	NA	NA	NA	NA	NA	NA	NA	NA
220388	3/9/2016	inventory_date	Green ash	Fraxinus pennsylvanica	Denver	Colorado	-104.7470765	39.79581599	green_space	5539 N Killarney Ct	Gateway - green valley ranch	introduced	0 to 15.24 cm	Denver	NA	NA	NA	NA	NA	NA	NA	NA	NA	NA	NA	NA	NA
195338	12/21/2015	inventory_date	Ponderosa pine	Pinus ponderosa	Denver	Colorado	-104.9258834	39.76844912	green_space	3655 N Glencoe St	Northeast park hill	naturally_occurring	15.24 to 30.48 cm	Denver	NA	NA	NA	NA	NA	NA	NA	NA	NA	NA	NA	NA	NA
229768	4/11/2016	inventory_date	Lilac	Syringa	Denver	Colorado	-104.9306	39.72262139	green_space	375 N Eudora St	Hilltop	no_info	0 to 15.24 cm	Denver	NA	NA	NA	NA	NA	NA	NA	NA	NA	NA	NA	NA	NA
221192	3/10/2016	inventory_date	Littleleaf linden	Tilia cordata	Denver	Colorado	-104.7573393	39.79656542	green_space	19794 E Robins Dr	Gateway - green valley ranch	introduced	0 to 15.24 cm	Denver	NA	NA	NA	NA	NA	NA	NA	NA	NA	NA	NA	NA	NA
214993	2/18/2016	inventory_date	Sugar maple	Acer saccharum	Denver	Colorado	-104.7366079	39.77081717	no_info	4002 N Perth St	Gateway - green valley ranch	introduced	0 to 15.24 cm	Denver	NA	NA	NA	NA	NA	NA	NA	NA	NA	NA	NA	NA	NA
197591	12/14/2015	inventory_date	Siberian elm	Ulmus pumila	Denver	Colorado	-104.9095709	39.7475196	green_space	6739 E Montview Blvd	South park hill	introduced	more than 76.2 cm	Denver	NA	NA	NA	NA	NA	NA	NA	NA	NA	NA	NA	NA	NA
231192	4/13/2016	inventory_date	Quaking aspen	Populus tremuloides	Denver	Colorado	-104.9322897	39.71458784	green_space	100 S Dexter St	Hilltop	naturally_occurring	0 to 15.24 cm	Denver	NA	NA	NA	NA	NA	NA	NA	NA	NA	NA	NA	NA	NA
229580	4/11/2016	inventory_date	Juniper	Juniperus	Denver	Colorado	-104.9268625	39.71347287	green_space	158 S Forest St	Hilltop	no_info	0 to 15.24 cm	Denver	NA	NA	NA	NA	NA	NA	NA	NA	NA	NA	NA	NA	NA
215398	2/18/2016	inventory_date	Littleleaf linden	Tilia cordata	Denver	Colorado	-104.7554311	39.77910312	no_info	4660 N Himalaya Rd	Gateway - green valley ranch	introduced	0 to 15.24 cm	Denver	NA	NA	NA	NA	NA	NA	NA	NA	NA	NA	NA	NA	NA
216818	2/24/2016	inventory_date	White ash	Fraxinus americana	Denver	Colorado	-104.7429294	39.77397393	no_info	4149 N Malaya St	Gateway - green valley ranch	introduced	15.24 to 30.48 cm	Denver	NA	NA	NA	NA	NA	NA	NA	NA	NA	NA	NA	NA	NA
199192	12/17/2015	inventory_date	Blue spruce	Picea pungens	Denver	Colorado	-104.9093032	39.7332176	green_space	6801 E 11th Ave	Montclair	naturally_occurring	30.48 to 45.72 cm	Denver	NA	NA	NA	NA	NA	NA	NA	NA	NA	NA	NA	NA	NA
220621	3/9/2016	inventory_date	Swamp white oak	Quercus bicolor	Denver	Colorado	-104.7453768	39.7930595	green_space	5373 N Lisbon St	Gateway - green valley ranch	introduced	0 to 15.24 cm	Denver	NA	NA	NA	NA	NA	NA	NA	NA	NA	NA	NA	NA	NA
202646	12/21/2015	inventory_date	Buckthorn	Rhamnus cathartica	Denver	Colorado	-104.9117834	39.75542713	green_space	2630 N Monaco Street Pkwy	North park hill	introduced	0 to 15.24 cm	Denver	NA	NA	NA	NA	NA	NA	NA	NA	NA	NA	NA	NA	NA
221088	3/10/2016	inventory_date	Swamp white oak	Quercus bicolor	Denver	Colorado	-104.7511029	39.79490221	green_space	5535 N Jebel Ct	Gateway - green valley ranch	introduced	0 to 15.24 cm	Denver	NA	NA	NA	NA	NA	NA	NA	NA	NA	NA	NA	NA	NA
217419	2/25/2016	inventory_date	Siberian elm	Ulmus pumila	Denver	Colorado	-105.0118402	39.69342963	green_space	1287 S Tejon St	Ruby hill	introduced	0 to 15.24 cm	Denver	NA	NA	NA	NA	NA	NA	NA	NA	NA	NA	NA	NA	NA
248666	5/23/2016	inventory_date	Green ash	Fraxinus pennsylvanica	Denver	Colorado	-104.9545526	39.67854062	green_space	2705 E Evans Ave	University park	introduced	45.72 to 60.96 cm	Denver	NA	NA	NA	NA	NA	NA	NA	NA	NA	NA	NA	NA	NA
225818	4/4/2016	inventory_date	Spring snow crabapple	Malus	Denver	Colorado	-104.8903438	39.73878454	green_space	1400 N Verbena St	East colfax	no_info	45.72 to 60.96 cm	Denver	NA	NA	NA	NA	NA	NA	NA	NA	NA	NA	NA	NA	NA
200338	12/16/2015	inventory_date	Green ash	Fraxinus pennsylvanica	Denver	Colorado	-104.9226237	39.7618112	green_space	3199 N Holly St	North park hill	introduced	30.48 to 45.72 cm	Denver	NA	NA	NA	NA	NA	NA	NA	NA	NA	NA	NA	NA	NA
229480	4/11/2016	inventory_date	White ash	Fraxinus americana	Denver	Colorado	-104.9059683	39.72413726	green_space	493 N Pontiac St	Hilltop	introduced	15.24 to 30.48 cm	Denver	NA	NA	NA	NA	NA	NA	NA	NA	NA	NA	NA	NA	NA
224050	3/21/2016	inventory_date	Green ash	Fraxinus pennsylvanica	Denver	Colorado	-104.7514083	39.78155694	no_info	20300 Green Valley Ranch Blvd	Gateway - green valley ranch	introduced	0 to 15.24 cm	Denver	NA	NA	NA	NA	NA	NA	NA	NA	NA	NA	NA	NA	NA
227277	4/6/2016	inventory_date	Flowering crabapple	Malus sylvestris	Denver	Colorado	-104.9169664	39.72263024	green_space	415 N Kearney St	Hilltop	introduced	30.48 to 45.72 cm	Denver	NA	NA	NA	NA	NA	NA	NA	NA	NA	NA	NA	NA	NA
216478	2/23/2016	inventory_date	Green ash	Fraxinus pennsylvanica	Denver	Colorado	-104.7970496	39.79696741	green_space	5556 N Lewiston St	Gateway - green valley ranch	introduced	0 to 15.24 cm	Denver	NA	NA	NA	NA	NA	NA	NA	NA	NA	NA	NA	NA	NA
248647	5/23/2016	inventory_date	White ash	Fraxinus americana	Denver	Colorado	-104.9551818	39.68170871	green_space	1901 S Clayton St	University park	introduced	30.48 to 45.72 cm	Denver	NA	NA	NA	NA	NA	NA	NA	NA	NA	NA	NA	NA	NA
221445	3/14/2016	inventory_date	White ash	Fraxinus americana	Denver	Colorado	-104.7621409	39.79697517	green_space	5563 N Ensenada St	Gateway - green valley ranch	introduced	0 to 15.24 cm	Denver	NA	NA	NA	NA	NA	NA	NA	NA	NA	NA	NA	NA	NA
215717	2/22/2016	inventory_date	Green ash	Fraxinus pennsylvanica	Denver	Colorado	-104.7386378	39.77618956	green_space	21504 E 43rd Pl	Gateway - green valley ranch	introduced	0 to 15.24 cm	Denver	NA	NA	NA	NA	NA	NA	NA	NA	NA	NA	NA	NA	NA
218790	3/2/2016	inventory_date	Green ash	Fraxinus pennsylvanica	Denver	Colorado	-104.7353785	39.78717112	green_space	5065 N Perth Ct	Gateway - green valley ranch	introduced	0 to 15.24 cm	Denver	NA	NA	NA	NA	NA	NA	NA	NA	NA	NA	NA	NA	NA
226303	4/4/2016	inventory_date	Siberian elm	Ulmus pumila	Denver	Colorado	-104.8939707	39.73843708	green_space	1370 N Ulster St	East colfax	introduced	more than 76.2 cm	Denver	NA	NA	NA	NA	NA	NA	NA	NA	NA	NA	NA	NA	NA
230940	4/13/2016	inventory_date	Siberian elm	Ulmus pumila	Denver	Colorado	-104.9339047	39.71721723	green_space	60 N Cherry St	Hilltop	introduced	more than 76.2 cm	Denver	NA	NA	NA	NA	NA	NA	NA	NA	NA	NA	NA	NA	NA
220413	3/9/2016	inventory_date	Green ash	Fraxinus pennsylvanica	Denver	Colorado	-104.7543265	39.79773614	green_space	20078 E Randolph Pl	Gateway - green valley ranch	introduced	15.24 to 30.48 cm	Denver	NA	NA	NA	NA	NA	NA	NA	NA	NA	NA	NA	NA	NA
228608	4/7/2016	inventory_date	Siberian elm	Ulmus pumila	Denver	Colorado	-104.9152465	39.7116992	green_space	295 S Leyden St	Hilltop	introduced	0 to 15.24 cm	Denver	NA	NA	NA	NA	NA	NA	NA	NA	NA	NA	NA	NA	NA
221435	3/14/2016	inventory_date	Green ash	Fraxinus pennsylvanica	Denver	Colorado	-104.7435437	39.78186884	green_space	4829 N Liverpool St	Gateway - green valley ranch	introduced	15.24 to 30.48 cm	Denver	NA	NA	NA	NA	NA	NA	NA	NA	NA	NA	NA	NA	NA
223967	3/21/2016	inventory_date	Red maple	Acer rubrum	Denver	Colorado	-104.7474065	39.78110262	no_info	20500 Green Valley Ranch Blvd	Gateway - green valley ranch	introduced	0 to 15.24 cm	Denver	NA	NA	NA	NA	NA	NA	NA	NA	NA	NA	NA	NA	NA
248183	5/23/2016	inventory_date	Honey locust	Gleditsia triacanthos	Denver	Colorado	-104.9491298	39.6711317	green_space	2501 S Adams St	University park	introduced	30.48 to 45.72 cm	Denver	NA	NA	NA	NA	NA	NA	NA	NA	NA	NA	NA	NA	NA
216861	2/24/2016	inventory_date	Green ash	Fraxinus pennsylvanica	Denver	Colorado	-104.7435195	39.77420945	green_space	4146 N Lisbon St	Gateway - green valley ranch	introduced	0 to 15.24 cm	Denver	NA	NA	NA	NA	NA	NA	NA	NA	NA	NA	NA	NA	NA
248645	5/23/2016	inventory_date	Littleleaf linden	Tilia cordata	Denver	Colorado	-104.9552983	39.67853753	green_space	2087 S Clayton St	University park	introduced	15.24 to 30.48 cm	Denver	NA	NA	NA	NA	NA	NA	NA	NA	NA	NA	NA	NA	NA
223856	3/21/2016	inventory_date	Green ash	Fraxinus pennsylvanica	Denver	Colorado	-104.8030795	39.77283589	built_environment	15800 E 40th Ave	Gateway - green valley ranch	introduced	15.24 to 30.48 cm	Denver	NA	NA	NA	NA	NA	NA	NA	NA	NA	NA	NA	NA	NA
221723	3/14/2016	inventory_date	Green ash	Fraxinus pennsylvanica	Denver	Colorado	-104.7582931	39.7868759	green_space	19995 E 49th Pl	Gateway - green valley ranch	introduced	15.24 to 30.48 cm	Denver	NA	NA	NA	NA	NA	NA	NA	NA	NA	NA	NA	NA	NA
241764	5/5/2016	inventory_date	Chokecherry	Prunus virginiana	Denver	Colorado	-104.9245576	39.69580062	green_space	1145 S Glencoe St	Virginia village	naturally_occurring	45.72 to 60.96 cm	Denver	NA	NA	NA	NA	NA	NA	NA	NA	NA	NA	NA	NA	NA
216125	2/22/2016	inventory_date	Littleleaf linden	Tilia cordata	Denver	Colorado	-104.7543503	39.77991677	green_space	20290 E 46th Pl	Gateway - green valley ranch	introduced	15.24 to 30.48 cm	Denver	NA	NA	NA	NA	NA	NA	NA	NA	NA	NA	NA	NA	NA
228404	4/7/2016	inventory_date	Blue spruce	Picea pungens	Denver	Colorado	-104.9130197	39.72184395	green_space	6400 E 4th Ave	Hilltop	naturally_occurring	30.48 to 45.72 cm	Denver	NA	NA	NA	NA	NA	NA	NA	NA	NA	NA	NA	NA	NA
195370	12/21/2015	inventory_date	Tree of heaven	Ailanthus altissima	Denver	Colorado	-104.9245129	39.76417018	green_space	5405 E 33rd Ave	Northeast park hill	introduced	0 to 15.24 cm	Denver	NA	NA	NA	NA	NA	NA	NA	NA	NA	NA	NA	NA	NA
227105	4/5/2016	inventory_date	Flowering plum	Prunus cerasifera	Denver	Colorado	-104.8974667	39.73757575	green_space	1304 N Spruce St	East colfax	introduced	0 to 15.24 cm	Denver	NA	NA	NA	NA	NA	NA	NA	NA	NA	NA	NA	NA	NA
224095	3/21/2016	inventory_date	Princeton elm	Ulmus americana	Denver	Colorado	-104.754024	39.78244886	no_info	20200 Green Valley Ranch Blvd	Gateway - green valley ranch	introduced	0 to 15.24 cm	Denver	NA	NA	NA	NA	NA	NA	NA	NA	NA	NA	NA	NA	NA
215323	2/18/2016	inventory_date	Washington hawthorn	Crataegus phaenopyrum	Denver	Colorado	-104.7536507	39.77668231	no_info	4200 N Himalaya Rd	Gateway - green valley ranch	introduced	15.24 to 30.48 cm	Denver	NA	NA	NA	NA	NA	NA	NA	NA	NA	NA	NA	NA	NA
223552	3/17/2016	inventory_date	Northern red oak	Quercus rubra	Denver	Colorado	-104.8038928	39.77296744	no_info	15875 E 40th Ave	Gateway - green valley ranch	introduced	15.24 to 30.48 cm	Denver	NA	NA	NA	NA	NA	NA	NA	NA	NA	NA	NA	NA	NA
245064	5/16/2016	inventory_date	Green ash	Fraxinus pennsylvanica	Denver	Colorado	-104.9327626	39.65872855	green_space	3150 S Dexter St	University hills	introduced	0 to 15.24 cm	Denver	NA	NA	NA	NA	NA	NA	NA	NA	NA	NA	NA	NA	NA
199833	12/20/2015	inventory_date	American linden	Tilia americana	Denver	Colorado	-104.9162589	39.74452912	green_space	1736 N Krameria St	South park hill	introduced	15.24 to 30.48 cm	Denver	NA	NA	NA	NA	NA	NA	NA	NA	NA	NA	NA	NA	NA
247118	5/19/2016	inventory_date	Staghorn sumac	Rhus typhina	Denver	Colorado	-104.9467851	39.68383273	green_space	1803 S Madison St	University park	introduced	0 to 15.24 cm	Denver	NA	NA	NA	NA	NA	NA	NA	NA	NA	NA	NA	NA	NA
229009	4/11/2016	inventory_date	Green ash	Fraxinus pennsylvanica	Denver	Colorado	-104.9225566	39.72172078	green_space	310 N Holly St	Hilltop	introduced	15.24 to 30.48 cm	Denver	NA	NA	NA	NA	NA	NA	NA	NA	NA	NA	NA	NA	NA
224420	3/22/2016	inventory_date	Honey locust	Gleditsia triacanthos	Denver	Colorado	-104.7787449	39.78357293	no_info	17600 Green Valley Ranch Blvd	Gateway - green valley ranch	introduced	0 to 15.24 cm	Denver	NA	NA	NA	NA	NA	NA	NA	NA	NA	NA	NA	NA	NA
219460	3/3/2016	inventory_date	Flowering pear	Pyrus calleryana	Denver	Colorado	-104.7358057	39.79564822	green_space	21621 E 54th Pl	Gateway - green valley ranch	introduced	0 to 15.24 cm	Denver	NA	NA	NA	NA	NA	NA	NA	NA	NA	NA	NA	NA	NA
219887	3/8/2016	inventory_date	Littleleaf linden	Tilia cordata	Denver	Colorado	-104.748158	39.78352287	green_space	20404 E 49th Ave	Gateway - green valley ranch	introduced	0 to 15.24 cm	Denver	NA	NA	NA	NA	NA	NA	NA	NA	NA	NA	NA	NA	NA
250522	5/27/2016	inventory_date	Flowering crabapple	Malus sylvestris	Denver	Colorado	-104.9580546	39.67154106	green_space	2483 S Josephine St	University park	introduced	15.24 to 30.48 cm	Denver	NA	NA	NA	NA	NA	NA	NA	NA	NA	NA	NA	NA	NA
202095	12/24/2015	inventory_date	Freeman maple	Acer freemanii	Denver	Colorado	-104.944718	39.71472735	green_space	3645 E Bayaud Ave	Cherry creek	introduced	15.24 to 30.48 cm	Denver	NA	NA	NA	NA	NA	NA	NA	NA	NA	NA	NA	NA	NA
202708	12/21/2015	inventory_date	Apple	Malus	Denver	Colorado	-104.9117984	39.7581939	green_space	2890 N Monaco Street Pkwy	North park hill	no_info	0 to 15.24 cm	Denver	NA	NA	NA	NA	NA	NA	NA	NA	NA	NA	NA	NA	NA
230925	4/13/2016	inventory_date	Rocky mountain juniper	Juniperus scopulorum	Denver	Colorado	-104.9328599	39.7182883	green_space	125 N Dexter St	Hilltop	naturally_occurring	0 to 15.24 cm	Denver	NA	NA	NA	NA	NA	NA	NA	NA	NA	NA	NA	NA	NA
227116	4/5/2016	inventory_date	Buckthorn	Rhamnus cathartica	Denver	Colorado	-104.8974828	39.73801301	green_space	1338 N Spruce St	East colfax	introduced	0 to 15.24 cm	Denver	NA	NA	NA	NA	NA	NA	NA	NA	NA	NA	NA	NA	NA
241687	5/5/2016	inventory_date	Green ash	Fraxinus pennsylvanica	Denver	Colorado	-104.9265679	39.69387855	green_space	1255 S Forest St	Virginia village	introduced	45.72 to 60.96 cm	Denver	NA	NA	NA	NA	NA	NA	NA	NA	NA	NA	NA	NA	NA
224535	3/22/2016	inventory_date	Silver maple	Acer saccharinum	Denver	Colorado	-104.9021397	39.75054915	green_space	2240 N Quince St	East colfax	introduced	more than 76.2 cm	Denver	NA	NA	NA	NA	NA	NA	NA	NA	NA	NA	NA	NA	NA
219993	3/9/2016	inventory_date	Freeman maple	Acer freemanii	Denver	Colorado	-104.7463046	39.7961398	green_space	5551 N Kirk St	Gateway - green valley ranch	introduced	0 to 15.24 cm	Denver	NA	NA	NA	NA	NA	NA	NA	NA	NA	NA	NA	NA	NA
229860	4/11/2016	inventory_date	Montmorency cherry	Prunus cerasus	Denver	Colorado	-104.9225973	39.71474341	green_space	5525 E Bayaud Ave	Hilltop	introduced	15.24 to 30.48 cm	Denver	NA	NA	NA	NA	NA	NA	NA	NA	NA	NA	NA	NA	NA
223649	3/17/2016	inventory_date	English oak	Quercus robur	Denver	Colorado	-104.7743289	39.7834717	green_space	4780 N Yampa St	Gateway - green valley ranch	introduced	0 to 15.24 cm	Denver	NA	NA	NA	NA	NA	NA	NA	NA	NA	NA	NA	NA	NA
224848	3/29/2016	inventory_date	American plum	Prunus americana	Denver	Colorado	-104.8985042	39.74030462	green_space	7701 E Colfax Ave	East colfax	naturally_occurring	0 to 15.24 cm	Denver	NA	NA	NA	NA	NA	NA	NA	NA	NA	NA	NA	NA	NA
243530	5/10/2016	inventory_date	Sand cherry	Prunus pumila	Denver	Colorado	-104.9231553	39.68747638	green_space	5500 E Iowa Ave	Virginia village	naturally_occurring	0 to 15.24 cm	Denver	NA	NA	NA	NA	NA	NA	NA	NA	NA	NA	NA	NA	NA
225363	3/31/2016	inventory_date	Siberian elm	Ulmus pumila	Denver	Colorado	-104.8859805	39.73429194	green_space	1151 N Xenia St	East colfax	introduced	0 to 15.24 cm	Denver	NA	NA	NA	NA	NA	NA	NA	NA	NA	NA	NA	NA	NA
215186	2/18/2016	inventory_date	Littleleaf linden	Tilia cordata	Denver	Colorado	-104.753414	39.77400406	no_info	4150 N Himalaya Rd	Gateway - green valley ranch	introduced	15.24 to 30.48 cm	Denver	NA	NA	NA	NA	NA	NA	NA	NA	NA	NA	NA	NA	NA
224213	3/21/2016	inventory_date	Bur oak	Quercus macrocarpa	Denver	Colorado	-104.7346837	39.78702481	no_info	5004 N Perth Ct	Gateway - green valley ranch	introduced	0 to 15.24 cm	Denver	NA	NA	NA	NA	NA	NA	NA	NA	NA	NA	NA	NA	NA
214588	2/17/2016	inventory_date	Green ash	Fraxinus pennsylvanica	Denver	Colorado	-104.7421075	39.77094144	green_space	21021 E 40th Ave	Gateway - green valley ranch	introduced	15.24 to 30.48 cm	Denver	NA	NA	NA	NA	NA	NA	NA	NA	NA	NA	NA	NA	NA
215738	2/22/2016	inventory_date	Green ash	Fraxinus pennsylvanica	Denver	Colorado	-104.7389087	39.77513081	green_space	21481 E 42Nd Ave	Gateway - green valley ranch	introduced	15.24 to 30.48 cm	Denver	NA	NA	NA	NA	NA	NA	NA	NA	NA	NA	NA	NA	NA
248317	5/23/2016	inventory_date	Red maple	Acer rubrum	Denver	Colorado	-104.9484331	39.66932313	green_space	2600 S Adams St	University park	introduced	15.24 to 30.48 cm	Denver	NA	NA	NA	NA	NA	NA	NA	NA	NA	NA	NA	NA	NA
196406	12/17/2015	inventory_date	Western catalpa	Catalpa speciosa	Denver	Colorado	-104.9317766	39.75976846	green_space	2940 N Dexter St	North park hill	introduced	more than 76.2 cm	Denver	NA	NA	NA	NA	NA	NA	NA	NA	NA	NA	NA	NA	NA
203259	12/24/2015	inventory_date	Silver maple	Acer saccharinum	Denver	Colorado	-104.9485071	39.72432286	green_space	500 N Adams St	Cherry creek	introduced	45.72 to 60.96 cm	Denver	NA	NA	NA	NA	NA	NA	NA	NA	NA	NA	NA	NA	NA
222871	3/16/2016	inventory_date	Emerald sunshine elm	Ulmus propinqua	Denver	Colorado	-104.7610309	39.78997513	green_space	5000 N Himalaya Rd	Gateway - green valley ranch	no_info	0 to 15.24 cm	Denver	NA	NA	NA	NA	NA	NA	NA	NA	NA	NA	NA	NA	NA
222128	3/14/2016	inventory_date	Honey locust	Gleditsia triacanthos	Denver	Colorado	-104.7621307	39.79006188	green_space	5094 N Espana Way	Gateway - green valley ranch	introduced	0 to 15.24 cm	Denver	NA	NA	NA	NA	NA	NA	NA	NA	NA	NA	NA	NA	NA
217831	2/29/2016	inventory_date	White ash	Fraxinus americana	Denver	Colorado	-104.8041156	39.78836969	green_space	15686 E 51St Dr	Gateway - green valley ranch	introduced	15.24 to 30.48 cm	Denver	NA	NA	NA	NA	NA	NA	NA	NA	NA	NA	NA	NA	NA
244200	5/11/2016	inventory_date	Green ash	Fraxinus pennsylvanica	Denver	Colorado	-104.9170932	39.67477348	green_space	2330 S Kearney St	Goldsmith	introduced	30.48 to 45.72 cm	Denver	NA	NA	NA	NA	NA	NA	NA	NA	NA	NA	NA	NA	NA
224383	10/10/2016	inventory_date	Honey locust	Gleditsia triacanthos	Denver	Colorado	-104.8857389	39.7583652	green_space	8791 E 29th Ave	Stapleton	introduced	0 to 15.24 cm	Denver	NA	NA	NA	NA	NA	NA	NA	NA	NA	NA	NA	NA	NA
242825	5/9/2016	inventory_date	Buckthorn	Rhamnus cathartica	Denver	Colorado	-104.9187549	39.69300049	green_space	1205 S Ivy St	Virginia village	introduced	0 to 15.24 cm	Denver	NA	NA	NA	NA	NA	NA	NA	NA	NA	NA	NA	NA	NA
226058	4/4/2016	inventory_date	American linden	Tilia americana	Denver	Colorado	-104.9010812	39.7357965	green_space	1202 N Roslyn St	East colfax	introduced	45.72 to 60.96 cm	Denver	NA	NA	NA	NA	NA	NA	NA	NA	NA	NA	NA	NA	NA
230272	4/12/2016	inventory_date	Autumn brilliance servicebery	Amelanchier grandiflora	Denver	Colorado	-104.9328184	39.72505322	green_space	4634 E 6th Avenue Pkwy	Hilltop	no_info	0 to 15.24 cm	Denver	NA	NA	NA	NA	NA	NA	NA	NA	NA	NA	NA	NA	NA
222794	3/16/2016	inventory_date	White ash	Fraxinus americana	Denver	Colorado	-104.7646882	39.78623499	green_space	4922 N Cathay St	Gateway - green valley ranch	introduced	0 to 15.24 cm	Denver	NA	NA	NA	NA	NA	NA	NA	NA	NA	NA	NA	NA	NA
231255	4/13/2016	inventory_date	Rocky mountain juniper	Juniperus scopulorum	Denver	Colorado	-104.9328897	39.7140013	green_space	121 S Dexter St	Hilltop	naturally_occurring	15.24 to 30.48 cm	Denver	NA	NA	NA	NA	NA	NA	NA	NA	NA	NA	NA	NA	NA
219536	3/7/2016	inventory_date	Honey locust	Gleditsia triacanthos	Denver	Colorado	-104.7365307	39.79336931	no_info	5304 N Orleans St	Gateway - green valley ranch	introduced	0 to 15.24 cm	Denver	NA	NA	NA	NA	NA	NA	NA	NA	NA	NA	NA	NA	NA
222477	3/15/2016	inventory_date	Peach	Prunus persica	Denver	Colorado	-104.9104184	39.72849944	green_space	770 N Niagara St	Montclair	introduced	0 to 15.24 cm	Denver	NA	NA	NA	NA	NA	NA	NA	NA	NA	NA	NA	NA	NA
220371	3/9/2016	inventory_date	London plane	Platanus acerifolia	Denver	Colorado	-104.7465099	39.79541207	no_info	20603 E Maxwell Pl	Gateway - green valley ranch	introduced	0 to 15.24 cm	Denver	NA	NA	NA	NA	NA	NA	NA	NA	NA	NA	NA	NA	NA
222586	3/16/2016	inventory_date	Bur oak	Quercus macrocarpa	Denver	Colorado	-104.7564415	39.78696268	green_space	4900 N Himalaya Rd	Gateway - green valley ranch	introduced	0 to 15.24 cm	Denver	NA	NA	NA	NA	NA	NA	NA	NA	NA	NA	NA	NA	NA
224831	3/29/2016	inventory_date	Flowering pear	Pyrus calleryana	Denver	Colorado	-104.9010127	39.74661025	green_space	1950 N Roslyn St	East colfax	introduced	0 to 15.24 cm	Denver	NA	NA	NA	NA	NA	NA	NA	NA	NA	NA	NA	NA	NA
227912	4/6/2016	inventory_date	Buckthorn	Rhamnus cathartica	Denver	Colorado	-104.914859	39.7208737	green_space	300 N Leyden St	Hilltop	introduced	60.96 to 76.2 cm	Denver	NA	NA	NA	NA	NA	NA	NA	NA	NA	NA	NA	NA	NA
225635	3/31/2016	inventory_date	Chinese juniper	Juniperus chinensis	Denver	Colorado	-104.8915975	39.7442121	green_space	1720 N Valentia St	East colfax	introduced	0 to 15.24 cm	Denver	NA	NA	NA	NA	NA	NA	NA	NA	NA	NA	NA	NA	NA
222404	3/15/2016	inventory_date	Apple	Malus	Denver	Colorado	-104.7657596	39.79211374	green_space	18943 E 53rd Ave	Gateway - green valley ranch	no_info	0 to 15.24 cm	Denver	NA	NA	NA	NA	NA	NA	NA	NA	NA	NA	NA	NA	NA
214614	2/17/2016	inventory_date	Flowering plum	Prunus cerasifera	Denver	Colorado	-104.7983202	39.79305785	green_space	16214 E 54th Ave	Gateway - green valley ranch	introduced	0 to 15.24 cm	Denver	NA	NA	NA	NA	NA	NA	NA	NA	NA	NA	NA	NA	NA
219430	3/3/2016	inventory_date	Catalpa	Catalpa	Denver	Colorado	-104.7361045	39.79213155	green_space	5232 N Perth St	Gateway - green valley ranch	no_info	15.24 to 30.48 cm	Denver	NA	NA	NA	NA	NA	NA	NA	NA	NA	NA	NA	NA	NA
195938	12/14/2015	inventory_date	Northern red oak	Quercus rubra	Denver	Colorado	-104.9327487	39.75439218	green_space	2580 N Dexter St	North park hill	introduced	45.72 to 60.96 cm	Denver	NA	NA	NA	NA	NA	NA	NA	NA	NA	NA	NA	NA	NA
218375	3/2/2016	inventory_date	Flowering crabapple	Malus sylvestris	Denver	Colorado	-104.7357337	39.78234955	green_space	21600 E 48th Pl	Gateway - green valley ranch	introduced	0 to 15.24 cm	Denver	NA	NA	NA	NA	NA	NA	NA	NA	NA	NA	NA	NA	NA
226898	4/5/2016	inventory_date	Northern white cedar	Thuja occidentalis	Denver	Colorado	-104.9032252	39.74386925	green_space	7315 E 17th Ave	East colfax	introduced	0 to 15.24 cm	Denver	NA	NA	NA	NA	NA	NA	NA	NA	NA	NA	NA	NA	NA
194078	12/16/2015	inventory_date	Honey locust	Gleditsia triacanthos	Denver	Colorado	-104.9919732	39.75086592	built_environment	1901 Arapahoe St	Cbd	introduced	30.48 to 45.72 cm	Denver	NA	NA	NA	NA	NA	NA	NA	NA	NA	NA	NA	NA	NA
218007	3/1/2016	inventory_date	Flowering pear	Pyrus calleryana	Denver	Colorado	-104.7367152	39.79703604	green_space	21506 E 55th Pl	Gateway - green valley ranch	introduced	0 to 15.24 cm	Denver	NA	NA	NA	NA	NA	NA	NA	NA	NA	NA	NA	NA	NA
218709	3/2/2016	inventory_date	Norway maple	Acer platanoides	Denver	Colorado	-104.7371636	39.78748092	green_space	5086 N Orleans Ct	Gateway - green valley ranch	introduced	15.24 to 30.48 cm	Denver	NA	NA	NA	NA	NA	NA	NA	NA	NA	NA	NA	NA	NA
221995	3/14/2016	inventory_date	Red maple	Acer rubrum	Denver	Colorado	-104.7590221	39.79265271	green_space	5423 N Espana St	Gateway - green valley ranch	introduced	0 to 15.24 cm	Denver	NA	NA	NA	NA	NA	NA	NA	NA	NA	NA	NA	NA	NA
245695	2/6/2017	inventory_date	State street maple	Acer miyabei	Denver	Colorado	-104.9363271	39.74144153	green_space	4331 E 16th Ave	South park hill	introduced	0 to 15.24 cm	Denver	NA	NA	NA	NA	NA	NA	NA	NA	NA	NA	NA	NA	NA
219187	3/3/2016	inventory_date	White ash	Fraxinus americana	Denver	Colorado	-104.7392794	39.79635596	no_info	5201 N Picadilly Rd	Gateway - green valley ranch	introduced	0 to 15.24 cm	Denver	NA	NA	NA	NA	NA	NA	NA	NA	NA	NA	NA	NA	NA
229799	4/11/2016	inventory_date	Quaking aspen	Populus tremuloides	Denver	Colorado	-104.9254394	39.71318214	green_space	190 S Glencoe St	Hilltop	naturally_occurring	30.48 to 45.72 cm	Denver	NA	NA	NA	NA	NA	NA	NA	NA	NA	NA	NA	NA	NA
202078	12/24/2015	inventory_date	Siberian elm	Ulmus pumila	Denver	Colorado	-104.9423236	39.71476228	green_space	80 S Jackson St	Cherry creek	introduced	0 to 15.24 cm	Denver	NA	NA	NA	NA	NA	NA	NA	NA	NA	NA	NA	NA	NA
246375	5/18/2016	inventory_date	NA	NA	Denver	Colorado	-104.9376902	39.67180724	green_space	4224 E Dickenson Pl	University hills	no_info	NA	Denver	NA	NA	NA	NA	NA	NA	NA	NA	NA	NA	NA	NA	NA
226588	4/4/2016	inventory_date	Eastern redbud	Cercis canadensis	Denver	Colorado	-104.8990255	39.73880968	green_space	1403 N Syracuse St	East colfax	introduced	60.96 to 76.2 cm	Denver	NA	NA	NA	NA	NA	NA	NA	NA	NA	NA	NA	NA	NA
229282	4/11/2016	inventory_date	Dwarf alberta spruce	Picea glauca	Denver	Colorado	-104.9223501	39.72064386	green_space	265 N Holly St	Hilltop	introduced	30.48 to 45.72 cm	Denver	NA	NA	NA	NA	NA	NA	NA	NA	NA	NA	NA	NA	NA
241186	5/5/2016	inventory_date	Blue spruce	Picea pungens	Denver	Colorado	-104.9242837	39.6969465	green_space	5300 E Cherry Creek South Dr	Washington virginia vale	naturally_occurring	45.72 to 60.96 cm	Denver	NA	NA	NA	NA	NA	NA	NA	NA	NA	NA	NA	NA	NA
219803	3/8/2016	inventory_date	Norway maple	Acer platanoides	Denver	Colorado	-104.8021641	39.78662732	green_space	5106 N Kittredge St	Gateway - green valley ranch	introduced	15.24 to 30.48 cm	Denver	NA	NA	NA	NA	NA	NA	NA	NA	NA	NA	NA	NA	NA
228121	4/7/2016	inventory_date	Littleleaf linden	Tilia cordata	Denver	Colorado	-104.917736	39.71407346	green_space	198 S Kearney St	Hilltop	introduced	30.48 to 45.72 cm	Denver	NA	NA	NA	NA	NA	NA	NA	NA	NA	NA	NA	NA	NA
217086	2/24/2016	inventory_date	Littleleaf linden	Tilia cordata	Denver	Colorado	-104.7471452	39.77468823	no_info	20910 E 42Nd Ave	Gateway - green valley ranch	introduced	0 to 15.24 cm	Denver	NA	NA	NA	NA	NA	NA	NA	NA	NA	NA	NA	NA	NA
249760	5/25/2016	inventory_date	Freeman maple	Acer freemanii	Denver	Colorado	-104.956616	39.67192106	green_space	2461 S Columbine St	University park	introduced	0 to 15.24 cm	Denver	NA	NA	NA	NA	NA	NA	NA	NA	NA	NA	NA	NA	NA
220752	3/9/2016	inventory_date	Freeman maple	Acer freemanii	Denver	Colorado	-104.7560923	39.79770604	green_space	19998 E Randolph Pl	Gateway - green valley ranch	introduced	0 to 15.24 cm	Denver	NA	NA	NA	NA	NA	NA	NA	NA	NA	NA	NA	NA	NA
229533	4/11/2016	inventory_date	Flowering pear	Pyrus calleryana	Denver	Colorado	-104.9270754	39.71351725	green_space	175 S Forest St	Hilltop	introduced	0 to 15.24 cm	Denver	NA	NA	NA	NA	NA	NA	NA	NA	NA	NA	NA	NA	NA
198212	12/14/2015	inventory_date	American linden	Tilia americana	Denver	Colorado	-104.9243056	39.74919945	green_space	2086 N Grape St	South park hill	introduced	0 to 15.24 cm	Denver	NA	NA	NA	NA	NA	NA	NA	NA	NA	NA	NA	NA	NA
248258	5/23/2016	inventory_date	Green ash	Fraxinus pennsylvanica	Denver	Colorado	-104.9499501	39.67287857	green_space	3204 E Wesley Ave	University park	introduced	0 to 15.24 cm	Denver	NA	NA	NA	NA	NA	NA	NA	NA	NA	NA	NA	NA	NA
225074	3/30/2016	inventory_date	Littleleaf linden	Tilia cordata	Denver	Colorado	-104.8941098	39.74059133	green_space	1525 N Ulster St	East colfax	introduced	45.72 to 60.96 cm	Denver	NA	NA	NA	NA	NA	NA	NA	NA	NA	NA	NA	NA	NA
214726	2/17/2016	inventory_date	Western catalpa	Catalpa speciosa	Denver	Colorado	-104.7392708	39.76989243	green_space	3869 N Odessa St	Gateway - green valley ranch	introduced	30.48 to 45.72 cm	Denver	NA	NA	NA	NA	NA	NA	NA	NA	NA	NA	NA	NA	NA
246279	5/18/2016	inventory_date	Chokecherry	Prunus virginiana	Denver	Colorado	-104.9380229	39.67181608	green_space	4224 E Dickenson Pl	University hills	naturally_occurring	0 to 15.24 cm	Denver	NA	NA	NA	NA	NA	NA	NA	NA	NA	NA	NA	NA	NA
220139	3/9/2016	inventory_date	Flowering pear	Pyrus calleryana	Denver	Colorado	-104.7424904	39.79179663	green_space	5255 N Malta St	Gateway - green valley ranch	introduced	0 to 15.24 cm	Denver	NA	NA	NA	NA	NA	NA	NA	NA	NA	NA	NA	NA	NA
224736	3/29/2016	inventory_date	Norway maple	Acer platanoides	Denver	Colorado	-104.9012082	39.74216526	green_space	1601 N Roslyn St	East colfax	introduced	60.96 to 76.2 cm	Denver	NA	NA	NA	NA	NA	NA	NA	NA	NA	NA	NA	NA	NA
216013	2/22/2016	inventory_date	Western catalpa	Catalpa speciosa	Denver	Colorado	-104.7533678	39.78028251	green_space	20328 E 47th Pl	Gateway - green valley ranch	introduced	15.24 to 30.48 cm	Denver	NA	NA	NA	NA	NA	NA	NA	NA	NA	NA	NA	NA	NA
223782	3/21/2016	inventory_date	Prairie or bechtel crabapple	Malus ioensis	Denver	Colorado	-104.8006764	39.77283258	built_environment	16100 E 40th Ave	Gateway - green valley ranch	introduced	0 to 15.24 cm	Denver	NA	NA	NA	NA	NA	NA	NA	NA	NA	NA	NA	NA	NA
242175	5/6/2016	inventory_date	White ash	Fraxinus americana	Denver	Colorado	-104.929533	39.68401954	green_space	1810 S Elm St	Virginia village	introduced	45.72 to 60.96 cm	Denver	NA	NA	NA	NA	NA	NA	NA	NA	NA	NA	NA	NA	NA
228497	4/7/2016	inventory_date	Sand cherry	Prunus pumila	Denver	Colorado	-104.9077202	39.72247487	green_space	402 N Orange Ct	Hilltop	naturally_occurring	0 to 15.24 cm	Denver	NA	NA	NA	NA	NA	NA	NA	NA	NA	NA	NA	NA	NA
216165	2/22/2016	inventory_date	Littleleaf linden	Tilia cordata	Denver	Colorado	-104.7483201	39.78013546	no_info	20454 E 47th Ave	Gateway - green valley ranch	introduced	15.24 to 30.48 cm	Denver	NA	NA	NA	NA	NA	NA	NA	NA	NA	NA	NA	NA	NA
227080	4/5/2016	inventory_date	Honey locust	Gleditsia triacanthos	Denver	Colorado	-104.8847748	39.74570081	green_space	1901 N Yosemite St	East colfax	introduced	0 to 15.24 cm	Denver	NA	NA	NA	NA	NA	NA	NA	NA	NA	NA	NA	NA	NA
227451	4/6/2016	inventory_date	Flowering pear	Pyrus calleryana	Denver	Colorado	-104.9381511	39.72444518	green_space	500 Ash St	Hilltop	introduced	0 to 15.24 cm	Denver	NA	NA	NA	NA	NA	NA	NA	NA	NA	NA	NA	NA	NA
216692	2/24/2016	inventory_date	Chokecherry	Prunus virginiana	Denver	Colorado	-104.7415264	39.77170928	green_space	21102 E 40th Pl	Gateway - green valley ranch	naturally_occurring	15.24 to 30.48 cm	Denver	NA	NA	NA	NA	NA	NA	NA	NA	NA	NA	NA	NA	NA
247577	5/20/2016	inventory_date	Cottonwood	Populus	Denver	Colorado	-104.9429361	39.67161122	green_space	2474 S Jackson St	University park	no_info	45.72 to 60.96 cm	Denver	NA	NA	NA	NA	NA	NA	NA	NA	NA	NA	NA	NA	NA
248798	5/24/2016	inventory_date	Sand cherry	Prunus pumila	Denver	Colorado	-104.9476315	39.67200554	green_space	2448 S Cook St	University park	naturally_occurring	0 to 15.24 cm	Denver	NA	NA	NA	NA	NA	NA	NA	NA	NA	NA	NA	NA	NA
217857	2/29/2016	inventory_date	Silver maple	Acer saccharinum	Denver	Colorado	-104.7378237	39.78106442	green_space	21447 E 47th Ave	Gateway - green valley ranch	introduced	15.24 to 30.48 cm	Denver	NA	NA	NA	NA	NA	NA	NA	NA	NA	NA	NA	NA	NA
222210	3/15/2016	inventory_date	Honey locust	Gleditsia triacanthos	Denver	Colorado	-104.7695272	39.79226319	green_space	18705 E 53rd Ave	Gateway - green valley ranch	introduced	0 to 15.24 cm	Denver	NA	NA	NA	NA	NA	NA	NA	NA	NA	NA	NA	NA	NA
220167	3/9/2016	inventory_date	Quaking aspen	Populus tremuloides	Denver	Colorado	-104.7469196	39.79623261	green_space	5550 N Killarney Ct	Gateway - green valley ranch	naturally_occurring	0 to 15.24 cm	Denver	NA	NA	NA	NA	NA	NA	NA	NA	NA	NA	NA	NA	NA
228453	4/7/2016	inventory_date	Blue spruce	Picea pungens	Denver	Colorado	-104.9181874	39.71704595	green_space	63 N Jasmine St	Hilltop	naturally_occurring	60.96 to 76.2 cm	Denver	NA	NA	NA	NA	NA	NA	NA	NA	NA	NA	NA	NA	NA
222178	3/14/2016	inventory_date	Littleleaf linden	Tilia cordata	Denver	Colorado	-104.7704856	39.79201463	green_space	18649 E 53rd Ave	Gateway - green valley ranch	introduced	0 to 15.24 cm	Denver	NA	NA	NA	NA	NA	NA	NA	NA	NA	NA	NA	NA	NA
243502	5/10/2016	inventory_date	Siberian elm	Ulmus pumila	Denver	Colorado	-104.9236073	39.68922049	green_space	1501 S Hudson St	Virginia village	introduced	0 to 15.24 cm	Denver	NA	NA	NA	NA	NA	NA	NA	NA	NA	NA	NA	NA	NA
218363	3/2/2016	inventory_date	White ash	Fraxinus americana	Denver	Colorado	-104.7363756	39.78234843	green_space	21540 E 48th Pl	Gateway - green valley ranch	introduced	15.24 to 30.48 cm	Denver	NA	NA	NA	NA	NA	NA	NA	NA	NA	NA	NA	NA	NA
222811	3/16/2016	inventory_date	Littleleaf linden	Tilia cordata	Denver	Colorado	-104.7657102	39.78559965	green_space	4905 N Cathay St	Gateway - green valley ranch	introduced	0 to 15.24 cm	Denver	NA	NA	NA	NA	NA	NA	NA	NA	NA	NA	NA	NA	NA
200390	12/16/2015	inventory_date	Flowering crabapple	Malus sylvestris	Denver	Colorado	-104.9153314	39.7616823	green_space	3095 N Leyden St	North park hill	introduced	0 to 15.24 cm	Denver	NA	NA	NA	NA	NA	NA	NA	NA	NA	NA	NA	NA	NA
220129	3/9/2016	inventory_date	Red maple	Acer rubrum	Denver	Colorado	-104.7430002	39.79219073	green_space	21093 E 53rd Ave	Gateway - green valley ranch	introduced	0 to 15.24 cm	Denver	NA	NA	NA	NA	NA	NA	NA	NA	NA	NA	NA	NA	NA
197572	12/14/2015	inventory_date	Pinyon pine	Pinus edulis	Denver	Colorado	-104.9104055	39.74756986	green_space	6737 E Montview Blvd	South park hill	naturally_occurring	15.24 to 30.48 cm	Denver	NA	NA	NA	NA	NA	NA	NA	NA	NA	NA	NA	NA	NA
247045	5/19/2016	inventory_date	Siberian elm	Ulmus pumila	Denver	Colorado	-104.9315553	39.67409864	green_space	2310 S Dahlia St	University hills	introduced	0 to 15.24 cm	Denver	NA	NA	NA	NA	NA	NA	NA	NA	NA	NA	NA	NA	NA
216455	2/23/2016	inventory_date	Canada red chokecherry	Prunus virginiana	Denver	Colorado	-104.7965529	39.79772852	green_space	16237 E Randolph Pl	Gateway - green valley ranch	naturally_occurring	0 to 15.24 cm	Denver	NA	NA	NA	NA	NA	NA	NA	NA	NA	NA	NA	NA	NA
223591	3/17/2016	inventory_date	American elm	Ulmus americana	Denver	Colorado	-104.75833	39.78383136	no_info	4828 N Halifax St	Gateway - green valley ranch	introduced	0 to 15.24 cm	Denver	NA	NA	NA	NA	NA	NA	NA	NA	NA	NA	NA	NA	NA
224726	3/29/2016	inventory_date	Japanese zelkova	Zelkova serrata	Denver	Colorado	-104.9011651	39.74103367	green_space	1531 N Roslyn St	East colfax	introduced	0 to 15.24 cm	Denver	NA	NA	NA	NA	NA	NA	NA	NA	NA	NA	NA	NA	NA
220184	3/9/2016	inventory_date	Green ash	Fraxinus pennsylvanica	Denver	Colorado	-104.747168	39.79682745	green_space	5559 N Killarney Ct	Gateway - green valley ranch	introduced	0 to 15.24 cm	Denver	NA	NA	NA	NA	NA	NA	NA	NA	NA	NA	NA	NA	NA
227858	4/6/2016	inventory_date	Cherry	Prunus	Denver	Colorado	-104.9194272	39.71901825	green_space	141 N Jersey St	Hilltop	no_info	0 to 15.24 cm	Denver	NA	NA	NA	NA	NA	NA	NA	NA	NA	NA	NA	NA	NA
220699	3/9/2016	inventory_date	American linden	Tilia americana	Denver	Colorado	-104.7539483	39.79672945	green_space	20104 E Robins Dr	Gateway - green valley ranch	introduced	0 to 15.24 cm	Denver	NA	NA	NA	NA	NA	NA	NA	NA	NA	NA	NA	NA	NA
218432	3/2/2016	inventory_date	Green ash	Fraxinus pennsylvanica	Denver	Colorado	-104.7405423	39.78403246	green_space	4959 N Nepal St	Gateway - green valley ranch	introduced	15.24 to 30.48 cm	Denver	NA	NA	NA	NA	NA	NA	NA	NA	NA	NA	NA	NA	NA
241870	5/5/2016	inventory_date	Sumac	Rhus	Denver	Colorado	-104.9240581	39.69305209	green_space	1290 S Grape St	Virginia village	no_info	0 to 15.24 cm	Denver	NA	NA	NA	NA	NA	NA	NA	NA	NA	NA	NA	NA	NA
247715	5/20/2016	inventory_date	American linden	Tilia americana	Denver	Colorado	-104.9411372	39.67424058	green_space	2351 S Colorado Blvd	University park	introduced	30.48 to 45.72 cm	Denver	NA	NA	NA	NA	NA	NA	NA	NA	NA	NA	NA	NA	NA
241270	5/5/2016	inventory_date	Sugarberry	Celtis laevigata	Denver	Colorado	-104.9263562	39.69032786	green_space	1440 S Glencoe St	Virginia village	introduced	60.96 to 76.2 cm	Denver	NA	NA	NA	NA	NA	NA	NA	NA	NA	NA	NA	NA	NA
250877	5/31/2016	inventory_date	Silver maple	Acer saccharinum	Denver	Colorado	-104.954046	39.67572406	green_space	2255 S Fillmore St	University park	introduced	30.48 to 45.72 cm	Denver	NA	NA	NA	NA	NA	NA	NA	NA	NA	NA	NA	NA	NA
202677	12/21/2015	inventory_date	Japanese pagoda tree	Sophora japonica	Denver	Colorado	-104.9104284	39.75528457	green_space	2620 N Niagara St	North park hill	no_info	15.24 to 30.48 cm	Denver	NA	NA	NA	NA	NA	NA	NA	NA	NA	NA	NA	NA	NA
199262	12/17/2015	inventory_date	Buckthorn	Rhamnus cathartica	Denver	Colorado	-104.9120995	39.73280562	green_space	1150 N Monaco Street Pkwy	Montclair	introduced	0 to 15.24 cm	Denver	NA	NA	NA	NA	NA	NA	NA	NA	NA	NA	NA	NA	NA
215710	2/22/2016	inventory_date	Honey locust	Gleditsia triacanthos	Denver	Colorado	-104.7380021	39.77579583	green_space	21533 E 43rd Ave	Gateway - green valley ranch	introduced	0 to 15.24 cm	Denver	NA	NA	NA	NA	NA	NA	NA	NA	NA	NA	NA	NA	NA
242393	5/9/2016	inventory_date	Green ash	Fraxinus pennsylvanica	Denver	Colorado	-104.9353547	39.68756403	green_space	1595 S Clermont St	Virginia village	introduced	0 to 15.24 cm	Denver	NA	NA	NA	NA	NA	NA	NA	NA	NA	NA	NA	NA	NA
225890	4/4/2016	inventory_date	Northern white cedar	Thuja occidentalis	Denver	Colorado	-104.8883126	39.74422947	green_space	1717 N Willow St	East colfax	introduced	0 to 15.24 cm	Denver	NA	NA	NA	NA	NA	NA	NA	NA	NA	NA	NA	NA	NA
243653	5/11/2016	inventory_date	Honey locust	Gleditsia triacanthos	Denver	Colorado	-104.9235245	39.68285091	green_space	5500 E Bails Dr	Virginia village	introduced	30.48 to 45.72 cm	Denver	NA	NA	NA	NA	NA	NA	NA	NA	NA	NA	NA	NA	NA
219329	8/30/2016	inventory_date	Canada red chokecherry	Prunus virginiana	Denver	Colorado	-104.7351508	39.793307	green_space	5324 N Perth Ct	Gateway - green valley ranch	naturally_occurring	0 to 15.24 cm	Denver	NA	NA	NA	NA	NA	NA	NA	NA	NA	NA	NA	NA	NA
242986	5/10/2016	inventory_date	Honey locust	Gleditsia triacanthos	Denver	Colorado	-104.9184507	39.68447226	green_space	1761 S Jasmine St	Virginia village	introduced	60.96 to 76.2 cm	Denver	NA	NA	NA	NA	NA	NA	NA	NA	NA	NA	NA	NA	NA
221259	3/14/2016	inventory_date	Green ash	Fraxinus pennsylvanica	Denver	Colorado	-104.7478596	39.78207006	green_space	4827 N Jericho St	Gateway - green valley ranch	introduced	0 to 15.24 cm	Denver	NA	NA	NA	NA	NA	NA	NA	NA	NA	NA	NA	NA	NA
246934	5/19/2016	inventory_date	Siberian elm	Ulmus pumila	Denver	Colorado	-104.9300007	39.67298426	green_space	4865 E Wesley Pl	University hills	introduced	30.48 to 45.72 cm	Denver	NA	NA	NA	NA	NA	NA	NA	NA	NA	NA	NA	NA	NA
243645	5/11/2016	inventory_date	White ash	Fraxinus americana	Denver	Colorado	-104.9259827	39.68412643	green_space	1783 S Glencoe St	Virginia village	introduced	15.24 to 30.48 cm	Denver	NA	NA	NA	NA	NA	NA	NA	NA	NA	NA	NA	NA	NA
229658	4/11/2016	inventory_date	Sweet mountain pine	Pinus mugo	Denver	Colorado	-104.922211	39.71230615	green_space	244 S Holly St	Hilltop	introduced	15.24 to 30.48 cm	Denver	NA	NA	NA	NA	NA	NA	NA	NA	NA	NA	NA	NA	NA
229178	4/11/2016	inventory_date	Honey locust	Gleditsia triacanthos	Denver	Colorado	-104.9039091	39.7245402	green_space	507 N Quebec St	Hilltop	introduced	15.24 to 30.48 cm	Denver	NA	NA	NA	NA	NA	NA	NA	NA	NA	NA	NA	NA	NA
230465	4/12/2016	inventory_date	Honey locust	Gleditsia triacanthos	Denver	Colorado	-104.9290409	39.71460281	green_space	100 S Elm St	Hilltop	introduced	30.48 to 45.72 cm	Denver	NA	NA	NA	NA	NA	NA	NA	NA	NA	NA	NA	NA	NA
216338	2/23/2016	inventory_date	Freeman maple	Acer freemanii	Denver	Colorado	-104.8003495	39.79632761	no_info	16013 E Maxwell Pl	Gateway - green valley ranch	introduced	15.24 to 30.48 cm	Denver	NA	NA	NA	NA	NA	NA	NA	NA	NA	NA	NA	NA	NA
224795	3/29/2016	inventory_date	Siberian elm	Ulmus pumila	Denver	Colorado	-104.8996685	39.74190972	green_space	1590 N Rosemary St	East colfax	introduced	15.24 to 30.48 cm	Denver	NA	NA	NA	NA	NA	NA	NA	NA	NA	NA	NA	NA	NA
227071	4/5/2016	inventory_date	Silver maple	Acer saccharinum	Denver	Colorado	-104.8974976	39.7358999	green_space	1212 N Spruce St	East colfax	introduced	more than 76.2 cm	Denver	NA	NA	NA	NA	NA	NA	NA	NA	NA	NA	NA	NA	NA
216071	2/22/2016	inventory_date	Green ash	Fraxinus pennsylvanica	Denver	Colorado	-104.7511699	39.78031737	green_space	20344 E 47th Pl	Gateway - green valley ranch	introduced	0 to 15.24 cm	Denver	NA	NA	NA	NA	NA	NA	NA	NA	NA	NA	NA	NA	NA
229158	4/11/2016	inventory_date	American elm	Ulmus americana	Denver	Colorado	-104.9282127	39.72471829	green_space	530 N Fairfax St	Hilltop	introduced	more than 76.2 cm	Denver	NA	NA	NA	NA	NA	NA	NA	NA	NA	NA	NA	NA	NA
222508	3/16/2016	inventory_date	White ash	Fraxinus americana	Denver	Colorado	-104.7688461	39.79020027	green_space	18744 E Burlington Pl	Gateway - green valley ranch	introduced	15.24 to 30.48 cm	Denver	NA	NA	NA	NA	NA	NA	NA	NA	NA	NA	NA	NA	NA
214816	2/17/2016	inventory_date	Black ash	Fraxinus nigra	Denver	Colorado	-104.8089139	39.79695232	green_space	15400 E March Pl	Gateway - green valley ranch	introduced	15.24 to 30.48 cm	Denver	NA	NA	NA	NA	NA	NA	NA	NA	NA	NA	NA	NA	NA
229203	4/11/2016	inventory_date	Flowering crabapple	Malus sylvestris	Denver	Colorado	-104.9259059	39.7182288	green_space	135 N Glencoe St	Hilltop	introduced	0 to 15.24 cm	Denver	NA	NA	NA	NA	NA	NA	NA	NA	NA	NA	NA	NA	NA
218657	3/2/2016	inventory_date	White ash	Fraxinus americana	Denver	Colorado	-104.7372794	39.78723464	green_space	5075 N Orleans Ct	Gateway - green valley ranch	introduced	15.24 to 30.48 cm	Denver	NA	NA	NA	NA	NA	NA	NA	NA	NA	NA	NA	NA	NA
241166	5/5/2016	inventory_date	Honey locust	Gleditsia triacanthos	Denver	Colorado	-104.9289313	39.70195357	green_space	4900 E Cherry Creek South Dr	Washington virginia vale	introduced	15.24 to 30.48 cm	Denver	NA	NA	NA	NA	NA	NA	NA	NA	NA	NA	NA	NA	NA
244876	5/16/2016	inventory_date	Quaking aspen	Populus tremuloides	Denver	Colorado	-104.9232397	39.65512074	green_space	3369 S Holly St	University hills	naturally_occurring	0 to 15.24 cm	Denver	NA	NA	NA	NA	NA	NA	NA	NA	NA	NA	NA	NA	NA
219142	3/3/2016	inventory_date	Green ash	Fraxinus pennsylvanica	Denver	Colorado	-104.7373666	39.79377443	green_space	21466 E 53rd Pl	Gateway - green valley ranch	introduced	0 to 15.24 cm	Denver	NA	NA	NA	NA	NA	NA	NA	NA	NA	NA	NA	NA	NA
199273	12/17/2015	inventory_date	Amur maple	Acer ginnala	Denver	Colorado	-104.9118321	39.73282557	green_space	1150 N Monaco Street Pkwy	Montclair	introduced	0 to 15.24 cm	Denver	NA	NA	NA	NA	NA	NA	NA	NA	NA	NA	NA	NA	NA
241210	5/5/2016	inventory_date	Austrian pine	Pinus nigra	Denver	Colorado	-104.9249073	39.6973964	green_space	5300 E Cherry Creek South Dr	Washington virginia vale	introduced	45.72 to 60.96 cm	Denver	NA	NA	NA	NA	NA	NA	NA	NA	NA	NA	NA	NA	NA
200886	12/28/2015	inventory_date	Blue spruce	Picea pungens	Denver	Colorado	-104.8538332	39.79817219	green_space	11600 E 56th Ave	Montbello	naturally_occurring	30.48 to 45.72 cm	Denver	NA	NA	NA	NA	NA	NA	NA	NA	NA	NA	NA	NA	NA
229937	4/11/2016	inventory_date	Freeman maple	Acer freemanii	Denver	Colorado	-104.9069072	39.71980736	built_environment	6984 E 2Nd Ave	Lowry field	introduced	15.24 to 30.48 cm	Denver	NA	NA	NA	NA	NA	NA	NA	NA	NA	NA	NA	NA	NA
203314	12/24/2015	inventory_date	Freeman maple	Acer freemanii	Denver	Colorado	-104.9464625	39.72553542	green_space	579 N Madison St	Cherry creek	introduced	0 to 15.24 cm	Denver	NA	NA	NA	NA	NA	NA	NA	NA	NA	NA	NA	NA	NA
226384	4/4/2016	inventory_date	Siberian elm	Ulmus pumila	Denver	Colorado	-104.9022426	39.73697919	green_space	1274 N Quince St	East colfax	introduced	more than 76.2 cm	Denver	NA	NA	NA	NA	NA	NA	NA	NA	NA	NA	NA	NA	NA
218437	3/2/2016	inventory_date	Green ash	Fraxinus pennsylvanica	Denver	Colorado	-104.740039	39.78432511	green_space	21226 E 49th Pl	Gateway - green valley ranch	introduced	15.24 to 30.48 cm	Denver	NA	NA	NA	NA	NA	NA	NA	NA	NA	NA	NA	NA	NA
225901	4/4/2016	inventory_date	Green ash	Fraxinus pennsylvanica	Denver	Colorado	-104.8904482	39.73721963	green_space	1282 N Verbena St	East colfax	introduced	30.48 to 45.72 cm	Denver	NA	NA	NA	NA	NA	NA	NA	NA	NA	NA	NA	NA	NA
224315	3/21/2016	inventory_date	Norway maple	Acer platanoides	Denver	Colorado	-104.7695168	39.78354889	no_info	18610 Green Valley Ranch Blvd	Gateway - green valley ranch	introduced	0 to 15.24 cm	Denver	NA	NA	NA	NA	NA	NA	NA	NA	NA	NA	NA	NA	NA
217754	2/29/2016	inventory_date	Green ash	Fraxinus pennsylvanica	Denver	Colorado	-104.7369569	39.78026328	green_space	4622 N Orleans St	Gateway - green valley ranch	introduced	15.24 to 30.48 cm	Denver	NA	NA	NA	NA	NA	NA	NA	NA	NA	NA	NA	NA	NA
223756	3/21/2016	inventory_date	Hybrid elm	Ulmus	Denver	Colorado	-104.7392229	39.78194913	no_info	4803 N Orleans St	Gateway - green valley ranch	no_info	0 to 15.24 cm	Denver	NA	NA	NA	NA	NA	NA	NA	NA	NA	NA	NA	NA	NA
223107	3/16/2016	inventory_date	Maple	Acer	Denver	Colorado	-104.7627364	39.79423406	no_info	5400 N Dunkirk St	Gateway - green valley ranch	no_info	0 to 15.24 cm	Denver	NA	NA	NA	NA	NA	NA	NA	NA	NA	NA	NA	NA	NA
248773	5/24/2016	inventory_date	Ponderosa pine	Pinus ponderosa	Denver	Colorado	-104.9476342	39.6723658	green_space	2440 S Cook St	University park	naturally_occurring	0 to 15.24 cm	Denver	NA	NA	NA	NA	NA	NA	NA	NA	NA	NA	NA	NA	NA
248845	5/24/2016	inventory_date	Southern catalpa	Catalpa bignonioides	Denver	Colorado	-104.9522253	39.6724614	green_space	2426 S Milwaukee St	University park	introduced	60.96 to 76.2 cm	Denver	NA	NA	NA	NA	NA	NA	NA	NA	NA	NA	NA	NA	NA
225392	3/31/2016	inventory_date	Green ash	Fraxinus pennsylvanica	Denver	Colorado	-104.9023779	39.74273558	green_space	1639 N Quince St	East colfax	introduced	0 to 15.24 cm	Denver	NA	NA	NA	NA	NA	NA	NA	NA	NA	NA	NA	NA	NA
247555	5/20/2016	inventory_date	Norway maple	Acer platanoides	Denver	Colorado	-104.9454294	39.67072904	green_space	2517 S Monroe St	University park	introduced	30.48 to 45.72 cm	Denver	NA	NA	NA	NA	NA	NA	NA	NA	NA	NA	NA	NA	NA
215848	2/22/2016	inventory_date	Green ash	Fraxinus pennsylvanica	Denver	Colorado	-104.803562	39.79557302	green_space	15714 E Pensacola Dr	Gateway - green valley ranch	introduced	0 to 15.24 cm	Denver	NA	NA	NA	NA	NA	NA	NA	NA	NA	NA	NA	NA	NA
250852	5/28/2016	inventory_date	Honey locust	Gleditsia triacanthos	Denver	Colorado	-104.9580531	39.67511008	green_space	2273 S Josephine St	University park	introduced	60.96 to 76.2 cm	Denver	NA	NA	NA	NA	NA	NA	NA	NA	NA	NA	NA	NA	NA
216702	2/24/2016	inventory_date	Green ash	Fraxinus pennsylvanica	Denver	Colorado	-104.8082922	39.77483906	green_space	15460 E Andrews Dr	Gateway - green valley ranch	introduced	15.24 to 30.48 cm	Denver	NA	NA	NA	NA	NA	NA	NA	NA	NA	NA	NA	NA	NA
247667	5/20/2016	inventory_date	Plains cottonwood	Populus sargentii	Denver	Colorado	-104.9429765	39.67295914	green_space	2400 S Jackson St	University park	no_info	more than 76.2 cm	Denver	NA	NA	NA	NA	NA	NA	NA	NA	NA	NA	NA	NA	NA
230471	4/12/2016	inventory_date	Blue spruce	Picea pungens	Denver	Colorado	-104.9315349	39.71968504	green_space	200 N Dahlia St	Hilltop	naturally_occurring	30.48 to 45.72 cm	Denver	NA	NA	NA	NA	NA	NA	NA	NA	NA	NA	NA	NA	NA
221692	3/14/2016	inventory_date	Silver maple	Acer saccharinum	Denver	Colorado	-104.7592499	39.78425651	green_space	4824 N Genoa St	Gateway - green valley ranch	introduced	15.24 to 30.48 cm	Denver	NA	NA	NA	NA	NA	NA	NA	NA	NA	NA	NA	NA	NA
200992	12/28/2015	inventory_date	Honey locust	Gleditsia triacanthos	Denver	Colorado	-104.8612266	39.78306708	green_space	4750 N Joliet St	Montbello	introduced	15.24 to 30.48 cm	Denver	NA	NA	NA	NA	NA	NA	NA	NA	NA	NA	NA	NA	NA
221802	3/14/2016	inventory_date	Littleleaf linden	Tilia cordata	Denver	Colorado	-104.756857	39.7936184	green_space	19733 E 54th Ave	Gateway - green valley ranch	introduced	0 to 15.24 cm	Denver	NA	NA	NA	NA	NA	NA	NA	NA	NA	NA	NA	NA	NA
222272	3/15/2016	inventory_date	Bur oak	Quercus macrocarpa	Denver	Colorado	-104.7697095	39.79102912	no_info	5298 N Andes Way	Gateway - green valley ranch	introduced	0 to 15.24 cm	Denver	NA	NA	NA	NA	NA	NA	NA	NA	NA	NA	NA	NA	NA
250464	5/27/2016	inventory_date	Northern white cedar	Thuja occidentalis	Denver	Colorado	-104.9581028	39.66959596	green_space	2593 S Josephine St	University park	introduced	0 to 15.24 cm	Denver	NA	NA	NA	NA	NA	NA	NA	NA	NA	NA	NA	NA	NA
195365	12/21/2015	inventory_date	Green ash	Fraxinus pennsylvanica	Denver	Colorado	-104.9245341	39.76403348	green_space	5405 E 33rd Ave	Northeast park hill	introduced	15.24 to 30.48 cm	Denver	NA	NA	NA	NA	NA	NA	NA	NA	NA	NA	NA	NA	NA
227133	4/5/2016	inventory_date	Yoshino cherry	Prunus yedoensis	Denver	Colorado	-104.8860279	39.74557779	green_space	1795 N Xenia St	East colfax	introduced	0 to 15.24 cm	Denver	NA	NA	NA	NA	NA	NA	NA	NA	NA	NA	NA	NA	NA
250858	5/31/2016	inventory_date	California privet	Ligustrum ovalifolium	Denver	Colorado	-104.9450862	39.67576299	green_space	2250 S Monroe St	University park	introduced	0 to 15.24 cm	Denver	NA	NA	NA	NA	NA	NA	NA	NA	NA	NA	NA	NA	NA
198199	12/14/2015	inventory_date	Green ash	Fraxinus pennsylvanica	Denver	Colorado	-104.9245574	39.74815591	green_space	2046 N Grape St	South park hill	introduced	15.24 to 30.48 cm	Denver	NA	NA	NA	NA	NA	NA	NA	NA	NA	NA	NA	NA	NA
244971	5/16/2016	inventory_date	Blue spruce	Picea pungens	Denver	Colorado	-104.9341824	39.65814944	green_space	3205 S Cherry St	University hills	naturally_occurring	15.24 to 30.48 cm	Denver	NA	NA	NA	NA	NA	NA	NA	NA	NA	NA	NA	NA	NA
247598	5/20/2016	inventory_date	Dogwood	Cornus	Denver	Colorado	-104.9452635	39.67319551	green_space	2380 S Monroe St	University park	no_info	0 to 15.24 cm	Denver	NA	NA	NA	NA	NA	NA	NA	NA	NA	NA	NA	NA	NA
223198	3/16/2016	inventory_date	Green ash	Fraxinus pennsylvanica	Denver	Colorado	-104.7630835	39.78863509	green_space	5045 N Ceylon St	Gateway - green valley ranch	introduced	15.24 to 30.48 cm	Denver	NA	NA	NA	NA	NA	NA	NA	NA	NA	NA	NA	NA	NA
244840	5/16/2016	inventory_date	Northern red oak	Quercus rubra	Denver	Colorado	-104.922002	39.65447509	green_space	3403 S Ivanhoe Way	University hills	introduced	15.24 to 30.48 cm	Denver	NA	NA	NA	NA	NA	NA	NA	NA	NA	NA	NA	NA	NA
229989	4/12/2016	inventory_date	Northern red oak	Quercus rubra	Denver	Colorado	-104.924531	39.71573251	green_space	20 S Grape St	Hilltop	introduced	0 to 15.24 cm	Denver	NA	NA	NA	NA	NA	NA	NA	NA	NA	NA	NA	NA	NA
246104	5/18/2016	inventory_date	Quaking aspen	Populus tremuloides	Denver	Colorado	-104.9372789	39.67442804	green_space	2300 S Bellaire St	University hills	naturally_occurring	15.24 to 30.48 cm	Denver	NA	NA	NA	NA	NA	NA	NA	NA	NA	NA	NA	NA	NA
226417	4/4/2016	inventory_date	Honey locust	Gleditsia triacanthos	Denver	Colorado	-104.9022592	39.73783032	green_space	1330 N Quince St	East colfax	introduced	15.24 to 30.48 cm	Denver	NA	NA	NA	NA	NA	NA	NA	NA	NA	NA	NA	NA	NA
221366	3/14/2016	inventory_date	Green ash	Fraxinus pennsylvanica	Denver	Colorado	-104.7446478	39.78261677	green_space	20781 E 48th Pl	Gateway - green valley ranch	introduced	0 to 15.24 cm	Denver	NA	NA	NA	NA	NA	NA	NA	NA	NA	NA	NA	NA	NA
229638	4/11/2016	inventory_date	Northern red oak	Quercus rubra	Denver	Colorado	-104.925717	39.71185801	green_space	260 S Glencoe St	Hilltop	introduced	0 to 15.24 cm	Denver	NA	NA	NA	NA	NA	NA	NA	NA	NA	NA	NA	NA	NA
219674	3/7/2016	inventory_date	Silver maple	Acer saccharinum	Denver	Colorado	-104.8358226	39.79130122	green_space	13095 E 51St Ave	Montbello	introduced	30.48 to 45.72 cm	Denver	NA	NA	NA	NA	NA	NA	NA	NA	NA	NA	NA	NA	NA
230178	4/12/2016	inventory_date	Littleleaf linden	Tilia cordata	Denver	Colorado	-104.9235785	39.71616578	green_space	11 S Hudson St	Hilltop	introduced	0 to 15.24 cm	Denver	NA	NA	NA	NA	NA	NA	NA	NA	NA	NA	NA	NA	NA
219733	3/7/2016	inventory_date	Norway maple	Acer platanoides	Denver	Colorado	-104.7441479	39.79606202	green_space	5550 N Liverpool St	Gateway - green valley ranch	introduced	0 to 15.24 cm	Denver	NA	NA	NA	NA	NA	NA	NA	NA	NA	NA	NA	NA	NA
241707	5/5/2016	inventory_date	Freeman maple	Acer freemanii	Denver	Colorado	-104.9245495	39.69340848	green_space	1285 S Grape St	Virginia village	introduced	0 to 15.24 cm	Denver	NA	NA	NA	NA	NA	NA	NA	NA	NA	NA	NA	NA	NA
230448	4/12/2016	inventory_date	Norway maple	Acer platanoides	Denver	Colorado	-104.9331358	39.72105399	green_space	301 N Dexter St	Hilltop	introduced	30.48 to 45.72 cm	Denver	NA	NA	NA	NA	NA	NA	NA	NA	NA	NA	NA	NA	NA
219489	3/3/2016	inventory_date	Freeman maple	Acer freemanii	Denver	Colorado	-104.7359352	39.79553537	green_space	5440 N Perth St	Gateway - green valley ranch	introduced	0 to 15.24 cm	Denver	NA	NA	NA	NA	NA	NA	NA	NA	NA	NA	NA	NA	NA
229502	4/11/2016	inventory_date	Tree of heaven	Ailanthus altissima	Denver	Colorado	-104.9221964	39.71887233	green_space	145 N Ivanhoe St	Hilltop	introduced	0 to 15.24 cm	Denver	NA	NA	NA	NA	NA	NA	NA	NA	NA	NA	NA	NA	NA
216214	2/22/2016	inventory_date	Freeman maple	Acer freemanii	Denver	Colorado	-104.745747	39.78083095	green_space	4780 N Kirk St	Gateway - green valley ranch	introduced	0 to 15.24 cm	Denver	NA	NA	NA	NA	NA	NA	NA	NA	NA	NA	NA	NA	NA
226233	4/4/2016	inventory_date	White ash	Fraxinus americana	Denver	Colorado	-104.9024136	39.73754222	green_space	1311 N Quince St	East colfax	introduced	15.24 to 30.48 cm	Denver	NA	NA	NA	NA	NA	NA	NA	NA	NA	NA	NA	NA	NA
219084	3/3/2016	inventory_date	Freeman maple	Acer freemanii	Denver	Colorado	-104.7357799	39.79674995	no_info	5409 N Picadilly Rd	Gateway - green valley ranch	introduced	15.24 to 30.48 cm	Denver	NA	NA	NA	NA	NA	NA	NA	NA	NA	NA	NA	NA	NA
202686	12/21/2015	inventory_date	Green ash	Fraxinus pennsylvanica	Denver	Colorado	-104.9092067	39.75483531	green_space	6825 E 26th Ave	North park hill	introduced	30.48 to 45.72 cm	Denver	NA	NA	NA	NA	NA	NA	NA	NA	NA	NA	NA	NA	NA
219647	3/7/2016	inventory_date	Honey locust	Gleditsia triacanthos	Denver	Colorado	-104.7424512	39.79761806	green_space	21088 E Randolph Pl	Gateway - green valley ranch	introduced	0 to 15.24 cm	Denver	NA	NA	NA	NA	NA	NA	NA	NA	NA	NA	NA	NA	NA
219448	3/3/2016	inventory_date	Green ash	Fraxinus pennsylvanica	Denver	Colorado	-104.7365461	39.79565536	green_space	21521 E 54th Pl	Gateway - green valley ranch	introduced	0 to 15.24 cm	Denver	NA	NA	NA	NA	NA	NA	NA	NA	NA	NA	NA	NA	NA
249253	5/24/2016	inventory_date	Crimson cloud hawthorn	Crataegus laevigata	Denver	Colorado	-104.9524057	39.67036742	green_space	2547 S Milwaukee St	University park	introduced	0 to 15.24 cm	Denver	NA	NA	NA	NA	NA	NA	NA	NA	NA	NA	NA	NA	NA
227394	4/6/2016	inventory_date	Quaking aspen	Populus tremuloides	Denver	Colorado	-104.9215634	39.71696895	green_space	55 N Ivanhoe St	Hilltop	naturally_occurring	0 to 15.24 cm	Denver	NA	NA	NA	NA	NA	NA	NA	NA	NA	NA	NA	NA	NA
217431	2/29/2016	inventory_date	Silver maple	Acer saccharinum	Denver	Colorado	-104.7369581	39.78152044	green_space	4798 N Orleans St	Gateway - green valley ranch	introduced	15.24 to 30.48 cm	Denver	NA	NA	NA	NA	NA	NA	NA	NA	NA	NA	NA	NA	NA
225355	3/31/2016	inventory_date	Buckthorn	Rhamnus cathartica	Denver	Colorado	-104.8908806	39.74370626	green_space	1695 N Verbena St	East colfax	introduced	0 to 15.24 cm	Denver	NA	NA	NA	NA	NA	NA	NA	NA	NA	NA	NA	NA	NA
242796	5/9/2016	inventory_date	Lilac	Syringa	Denver	Colorado	-104.9172246	39.69032428	green_space	1445 S Kearney St	Virginia village	no_info	0 to 15.24 cm	Denver	NA	NA	NA	NA	NA	NA	NA	NA	NA	NA	NA	NA	NA
218872	3/3/2016	inventory_date	Austrian pine	Pinus nigra	Denver	Colorado	-104.8084697	39.78391616	green_space	4824 N Chambers Rd	Gateway - green valley ranch	introduced	30.48 to 45.72 cm	Denver	NA	NA	NA	NA	NA	NA	NA	NA	NA	NA	NA	NA	NA
231143	4/13/2016	inventory_date	Green ash	Fraxinus pennsylvanica	Denver	Colorado	-104.937005	39.7162854	green_space	55 N Clermont St	Hilltop	introduced	15.24 to 30.48 cm	Denver	NA	NA	NA	NA	NA	NA	NA	NA	NA	NA	NA	NA	NA
231335	4/13/2016	inventory_date	Spring snow crabapple	Malus	Denver	Colorado	-104.93246	39.71301046	green_space	200 S Dexter St	Hilltop	no_info	15.24 to 30.48 cm	Denver	NA	NA	NA	NA	NA	NA	NA	NA	NA	NA	NA	NA	NA
201590	12/23/2015	inventory_date	Eastern red cedar	Juniperus virginiana	Denver	Colorado	-104.9424279	39.71633666	green_space	10 N Jackson St	Cherry creek	naturally_occurring	30.48 to 45.72 cm	Denver	NA	NA	NA	NA	NA	NA	NA	NA	NA	NA	NA	NA	NA
226757	4/5/2016	inventory_date	Siberian elm	Ulmus pumila	Denver	Colorado	-104.8880645	39.73864617	green_space	1370 N Willow St	East colfax	introduced	0 to 15.24 cm	Denver	NA	NA	NA	NA	NA	NA	NA	NA	NA	NA	NA	NA	NA
225103	3/30/2016	inventory_date	Siberian elm	Ulmus pumila	Denver	Colorado	-104.8953018	39.74220733	green_space	1615 N Tamarac St	East colfax	introduced	0 to 15.24 cm	Denver	NA	NA	NA	NA	NA	NA	NA	NA	NA	NA	NA	NA	NA
217880	2/29/2016	inventory_date	Honey locust	Gleditsia triacanthos	Denver	Colorado	-104.8069153	39.78508325	green_space	4910 N Idalia St	Gateway - green valley ranch	introduced	0 to 15.24 cm	Denver	NA	NA	NA	NA	NA	NA	NA	NA	NA	NA	NA	NA	NA
225002	3/29/2016	inventory_date	Ponderosa pine	Pinus ponderosa	Denver	Colorado	-104.8941265	39.74722045	green_space	1955 N Ulster St	East colfax	naturally_occurring	30.48 to 45.72 cm	Denver	NA	NA	NA	NA	NA	NA	NA	NA	NA	NA	NA	NA	NA
244909	5/16/2016	inventory_date	Dwarf alberta spruce	Picea glauca	Denver	Colorado	-104.9217934	39.655282	green_space	5699 E Greenwood Pl	University hills	introduced	0 to 15.24 cm	Denver	NA	NA	NA	NA	NA	NA	NA	NA	NA	NA	NA	NA	NA
250896	5/31/2016	inventory_date	White ash	Fraxinus americana	Denver	Colorado	-104.9540366	39.67496848	green_space	2739 E Iliff Ave	University park	introduced	15.24 to 30.48 cm	Denver	NA	NA	NA	NA	NA	NA	NA	NA	NA	NA	NA	NA	NA
227716	4/6/2016	inventory_date	Siberian elm	Ulmus pumila	Denver	Colorado	-104.9405281	39.72512239	green_space	4000 E 6th Avenue Pkwy	Hilltop	introduced	0 to 15.24 cm	Denver	NA	NA	NA	NA	NA	NA	NA	NA	NA	NA	NA	NA	NA
248755	5/24/2016	inventory_date	Green ash	Fraxinus pennsylvanica	Denver	Colorado	-104.952181	39.67399978	green_space	2340 S Milwaukee St	University park	introduced	0 to 15.24 cm	Denver	NA	NA	NA	NA	NA	NA	NA	NA	NA	NA	NA	NA	NA
223644	3/17/2016	inventory_date	Honey locust	Gleditsia triacanthos	Denver	Colorado	-104.774616	39.78294857	green_space	4775 N Yampa St	Gateway - green valley ranch	introduced	0 to 15.24 cm	Denver	NA	NA	NA	NA	NA	NA	NA	NA	NA	NA	NA	NA	NA
214924	2/18/2016	inventory_date	White ash	Fraxinus americana	Denver	Colorado	-104.7375695	39.77191793	green_space	4053 N Orleans Ct	Gateway - green valley ranch	introduced	15.24 to 30.48 cm	Denver	NA	NA	NA	NA	NA	NA	NA	NA	NA	NA	NA	NA	NA
224648	3/29/2016	inventory_date	American elm	Ulmus americana	Denver	Colorado	-104.9027576	39.7438778	green_space	7335 E 17th Ave	East colfax	introduced	15.24 to 30.48 cm	Denver	NA	NA	NA	NA	NA	NA	NA	NA	NA	NA	NA	NA	NA
249884	5/26/2016	inventory_date	buckthorn	Rhamnus	Denver	Colorado	-104.9466832	39.68034104	green_space	3451 E Asbury Ave	University park	no_info	0 to 15.24 cm	Denver	NA	NA	NA	NA	NA	NA	NA	NA	NA	NA	NA	NA	NA
198140	8/15/2017	inventory_date	Siberian elm	Ulmus pumila	Denver	Colorado	-104.9162632	39.74603004	green_space	1912 N Krameria St	South park hill	introduced	more than 76.2 cm	Denver	NA	NA	NA	NA	NA	NA	NA	NA	NA	NA	NA	NA	NA
214843	2/17/2016	inventory_date	Freeman maple	Acer freemanii	Denver	Colorado	-104.8088008	39.79751129	green_space	5574 N Hannibal St	Gateway - green valley ranch	introduced	15.24 to 30.48 cm	Denver	NA	NA	NA	NA	NA	NA	NA	NA	NA	NA	NA	NA	NA
248151	5/23/2016	inventory_date	Siberian elm	Ulmus pumila	Denver	Colorado	-104.950757	39.66947183	green_space	2590 S Saint Paul St	University park	introduced	more than 76.2 cm	Denver	NA	NA	NA	NA	NA	NA	NA	NA	NA	NA	NA	NA	NA
229093	4/11/2016	inventory_date	Thornless hawthorn	Crataegus crusgalli	Denver	Colorado	-104.9231413	39.71791204	green_space	100 N Hudson St	Hilltop	no_info	0 to 15.24 cm	Denver	NA	NA	NA	NA	NA	NA	NA	NA	NA	NA	NA	NA	NA
222449	3/15/2016	inventory_date	Green ash	Fraxinus pennsylvanica	Denver	Colorado	-104.7688035	39.79106247	green_space	18747 E 51St Pl	Gateway - green valley ranch	introduced	15.24 to 30.48 cm	Denver	NA	NA	NA	NA	NA	NA	NA	NA	NA	NA	NA	NA	NA
228029	4/6/2016	inventory_date	English oak	Quercus robur	Denver	Colorado	-104.9373971	39.71969344	green_space	217 N Bellaire St	Hilltop	introduced	0 to 15.24 cm	Denver	NA	NA	NA	NA	NA	NA	NA	NA	NA	NA	NA	NA	NA
215100	2/18/2016	inventory_date	White ash	Fraxinus americana	Denver	Colorado	-104.7532403	39.77199414	no_info	4002 N Himalaya Rd	Gateway - green valley ranch	introduced	0 to 15.24 cm	Denver	NA	NA	NA	NA	NA	NA	NA	NA	NA	NA	NA	NA	NA
247698	5/20/2016	inventory_date	Buckthorn	Rhamnus cathartica	Denver	Colorado	-104.9429396	39.67354537	green_space	2350 S Jackson St	University park	introduced	0 to 15.24 cm	Denver	NA	NA	NA	NA	NA	NA	NA	NA	NA	NA	NA	NA	NA
198139	12/18/2015	inventory_date	White ash	Fraxinus americana	Denver	Colorado	-104.9162599	39.74593247	green_space	1912 N Krameria St	South park hill	introduced	15.24 to 30.48 cm	Denver	NA	NA	NA	NA	NA	NA	NA	NA	NA	NA	NA	NA	NA
201511	12/22/2015	inventory_date	Littleleaf linden	Tilia cordata	Denver	Colorado	-104.9452005	39.71772258	green_space	3550 E 1St Ave	Cherry creek	introduced	0 to 15.24 cm	Denver	NA	NA	NA	NA	NA	NA	NA	NA	NA	NA	NA	NA	NA
227052	4/5/2016	inventory_date	Quaking aspen	Populus tremuloides	Denver	Colorado	-104.8857332	39.74721715	green_space	1990 N Xenia St	East colfax	naturally_occurring	0 to 15.24 cm	Denver	NA	NA	NA	NA	NA	NA	NA	NA	NA	NA	NA	NA	NA
214945	2/18/2016	inventory_date	Green ash	Fraxinus pennsylvanica	Denver	Colorado	-104.7374082	39.77265655	green_space	4090 N Orleans Ct	Gateway - green valley ranch	introduced	0 to 15.24 cm	Denver	NA	NA	NA	NA	NA	NA	NA	NA	NA	NA	NA	NA	NA
246983	5/19/2016	inventory_date	California privet	Ligustrum ovalifolium	Denver	Colorado	-104.9347927	39.67489941	green_space	4451 E Iliff Ave	University hills	introduced	15.24 to 30.48 cm	Denver	NA	NA	NA	NA	NA	NA	NA	NA	NA	NA	NA	NA	NA
215527	2/22/2016	inventory_date	White ash	Fraxinus americana	Denver	Colorado	-104.7569367	39.78166266	green_space	4692 N Gibraltar St	Gateway - green valley ranch	introduced	0 to 15.24 cm	Denver	NA	NA	NA	NA	NA	NA	NA	NA	NA	NA	NA	NA	NA
202156	12/24/2015	inventory_date	Green ash	Fraxinus pennsylvanica	Denver	Colorado	-104.9484797	39.71508309	green_space	44 S Adams St	Cherry creek	introduced	30.48 to 45.72 cm	Denver	NA	NA	NA	NA	NA	NA	NA	NA	NA	NA	NA	NA	NA
231268	4/13/2016	inventory_date	Red maple	Acer rubrum	Denver	Colorado	-104.9369395	39.71772151	green_space	55 N Clermont St	Hilltop	introduced	0 to 15.24 cm	Denver	NA	NA	NA	NA	NA	NA	NA	NA	NA	NA	NA	NA	NA
221666	3/14/2016	inventory_date	Green ash	Fraxinus pennsylvanica	Denver	Colorado	-104.7594257	39.78513654	green_space	19792 E 49th Ave	Gateway - green valley ranch	introduced	0 to 15.24 cm	Denver	NA	NA	NA	NA	NA	NA	NA	NA	NA	NA	NA	NA	NA
231502	4/14/2016	inventory_date	Silver maple	Acer saccharinum	Denver	Colorado	-104.9394179	39.71628972	green_space	4101 E Ellsworth Ave	Hilltop	introduced	60.96 to 76.2 cm	Denver	NA	NA	NA	NA	NA	NA	NA	NA	NA	NA	NA	NA	NA
246412	5/18/2016	inventory_date	American elm	Ulmus americana	Denver	Colorado	-104.9310202	39.66213871	green_space	3065 S Eudora St	University hills	introduced	0 to 15.24 cm	Denver	NA	NA	NA	NA	NA	NA	NA	NA	NA	NA	NA	NA	NA
226826	4/5/2016	inventory_date	Pinyon pine	Pinus edulis	Denver	Colorado	-104.9033573	39.7431371	green_space	1670 N Quebec St	East colfax	naturally_occurring	0 to 15.24 cm	Denver	NA	NA	NA	NA	NA	NA	NA	NA	NA	NA	NA	NA	NA
242907	5/9/2016	inventory_date	River birch	Betula nigra	Denver	Colorado	-104.9182787	39.69027939	green_space	1440 S Jasmine Way	Virginia village	introduced	0 to 15.24 cm	Denver	NA	NA	NA	NA	NA	NA	NA	NA	NA	NA	NA	NA	NA
222845	3/16/2016	inventory_date	Frontier elm	Ulmus carpinifolia	Denver	Colorado	-104.7601023	39.78947676	green_space	4900 N Himalaya Rd	Gateway - green valley ranch	no_info	0 to 15.24 cm	Denver	NA	NA	NA	NA	NA	NA	NA	NA	NA	NA	NA	NA	NA
215754	2/22/2016	inventory_date	Honey locust	Gleditsia triacanthos	Denver	Colorado	-104.7616507	39.78261147	green_space	19409 E 47th Avenue Dr	Gateway - green valley ranch	introduced	0 to 15.24 cm	Denver	NA	NA	NA	NA	NA	NA	NA	NA	NA	NA	NA	NA	NA
228225	4/7/2016	inventory_date	Prairie or bechtel crabapple	Malus ioensis	Denver	Colorado	-104.9200912	39.71213162	green_space	251 S Jersey St	Hilltop	introduced	30.48 to 45.72 cm	Denver	NA	NA	NA	NA	NA	NA	NA	NA	NA	NA	NA	NA	NA
224291	3/21/2016	inventory_date	English columnar oak	Quercus robur	Denver	Colorado	-104.7594772	39.798216	no_info	20298 E 56th Ave	Gateway - green valley ranch	introduced	0 to 15.24 cm	Denver	NA	NA	NA	NA	NA	NA	NA	NA	NA	NA	NA	NA	NA
219246	3/3/2016	inventory_date	London plane	Platanus acerifolia	Denver	Colorado	-104.7400311	39.796086	no_info	21035 E Maxwell Pl	Gateway - green valley ranch	introduced	0 to 15.24 cm	Denver	NA	NA	NA	NA	NA	NA	NA	NA	NA	NA	NA	NA	NA
216985	2/24/2016	inventory_date	Western catalpa	Catalpa speciosa	Denver	Colorado	-104.7425429	39.77536749	green_space	20991 E 42Nd Ave	Gateway - green valley ranch	introduced	15.24 to 30.48 cm	Denver	NA	NA	NA	NA	NA	NA	NA	NA	NA	NA	NA	NA	NA
219390	3/3/2016	inventory_date	Green ash	Fraxinus pennsylvanica	Denver	Colorado	-104.739202	39.79491263	green_space	5422 N Netherland St	Gateway - green valley ranch	introduced	0 to 15.24 cm	Denver	NA	NA	NA	NA	NA	NA	NA	NA	NA	NA	NA	NA	NA
224638	3/22/2016	inventory_date	Lilac	Syringa	Denver	Colorado	-104.9022027	39.74635875	green_space	1940 N Quince St	East colfax	no_info	30.48 to 45.72 cm	Denver	NA	NA	NA	NA	NA	NA	NA	NA	NA	NA	NA	NA	NA
229219	4/11/2016	inventory_date	Sharon of rose	Hibiscus syriacus	Denver	Colorado	-104.9249073	39.72278502	green_space	386 N Grape St	Hilltop	introduced	15.24 to 30.48 cm	Denver	NA	NA	NA	NA	NA	NA	NA	NA	NA	NA	NA	NA	NA
230969	4/13/2016	inventory_date	White ash	Fraxinus americana	Denver	Colorado	-104.9340555	39.71674394	green_space	25 N Cherry St	Hilltop	introduced	15.24 to 30.48 cm	Denver	NA	NA	NA	NA	NA	NA	NA	NA	NA	NA	NA	NA	NA
227907	4/6/2016	inventory_date	Quaking aspen	Populus tremuloides	Denver	Colorado	-104.9148268	39.72101502	green_space	300 N Leyden St	Hilltop	naturally_occurring	15.24 to 30.48 cm	Denver	NA	NA	NA	NA	NA	NA	NA	NA	NA	NA	NA	NA	NA
231350	4/13/2016	inventory_date	Siberian elm	Ulmus pumila	Denver	Colorado	-104.9405411	39.71742688	green_space	10 N Colorado Blvd	Hilltop	introduced	15.24 to 30.48 cm	Denver	NA	NA	NA	NA	NA	NA	NA	NA	NA	NA	NA	NA	NA
214840	2/17/2016	inventory_date	Red maple	Acer rubrum	Denver	Colorado	-104.7390527	39.77356999	green_space	4136 N Odessa St	Gateway - green valley ranch	introduced	0 to 15.24 cm	Denver	NA	NA	NA	NA	NA	NA	NA	NA	NA	NA	NA	NA	NA
221908	3/14/2016	inventory_date	Norwegian sunset maple	Acer truncatum	Denver	Colorado	-104.7559256	39.79347985	green_space	19791 E 53rd Ave	Gateway - green valley ranch	introduced	0 to 15.24 cm	Denver	NA	NA	NA	NA	NA	NA	NA	NA	NA	NA	NA	NA	NA
249422	5/25/2016	inventory_date	Green ash	Fraxinus pennsylvanica	Denver	Colorado	-104.9536039	39.67379983	green_space	2350 S Fillmore St	University park	introduced	60.96 to 76.2 cm	Denver	NA	NA	NA	NA	NA	NA	NA	NA	NA	NA	NA	NA	NA
215672	2/22/2016	inventory_date	Green ash	Fraxinus pennsylvanica	Denver	Colorado	-104.7591751	39.7828736	green_space	19807 E 47th Pl	Gateway - green valley ranch	introduced	0 to 15.24 cm	Denver	NA	NA	NA	NA	NA	NA	NA	NA	NA	NA	NA	NA	NA
241298	5/5/2016	inventory_date	Flowering crabapple	Malus sylvestris	Denver	Colorado	-104.9274188	39.6940256	green_space	1240 S Fairfax St	Virginia village	introduced	60.96 to 76.2 cm	Denver	NA	NA	NA	NA	NA	NA	NA	NA	NA	NA	NA	NA	NA
225980	4/4/2016	inventory_date	Siberian elm	Ulmus pumila	Denver	Colorado	-104.8886569	39.74190477	green_space	1555 N Willow St	East colfax	introduced	30.48 to 45.72 cm	Denver	NA	NA	NA	NA	NA	NA	NA	NA	NA	NA	NA	NA	NA
223922	3/21/2016	inventory_date	Honey locust	Gleditsia triacanthos	Denver	Colorado	-104.7444801	39.78097446	no_info	20995 E 47th Ave	Gateway - green valley ranch	introduced	0 to 15.24 cm	Denver	NA	NA	NA	NA	NA	NA	NA	NA	NA	NA	NA	NA	NA
245618	5/18/2016	inventory_date	Quaking aspen	Populus tremuloides	Denver	Colorado	-104.9315802	39.65626038	green_space	3320 S Dahlia St	University hills	naturally_occurring	30.48 to 45.72 cm	Denver	NA	NA	NA	NA	NA	NA	NA	NA	NA	NA	NA	NA	NA
220074	3/9/2016	inventory_date	Green ash	Fraxinus pennsylvanica	Denver	Colorado	-104.7505997	39.79769691	green_space	20491 E Randolph Pl	Gateway - green valley ranch	introduced	0 to 15.24 cm	Denver	NA	NA	NA	NA	NA	NA	NA	NA	NA	NA	NA	NA	NA
226979	4/5/2016	inventory_date	Kentucky coffeetree	Gymnocladus dioicus	Denver	Colorado	-104.9033514	39.74648565	green_space	1950 N Quebec St	East colfax	introduced	0 to 15.24 cm	Denver	NA	NA	NA	NA	NA	NA	NA	NA	NA	NA	NA	NA	NA
222346	3/15/2016	inventory_date	Silver maple	Acer saccharinum	Denver	Colorado	-104.7683336	39.79251926	green_space	18782 E 53rd Ave	Gateway - green valley ranch	introduced	15.24 to 30.48 cm	Denver	NA	NA	NA	NA	NA	NA	NA	NA	NA	NA	NA	NA	NA
217635	2/29/2016	inventory_date	Green ash	Fraxinus pennsylvanica	Denver	Colorado	-104.7364931	39.7790144	green_space	21523 E 45th Ave	Gateway - green valley ranch	introduced	0 to 15.24 cm	Denver	NA	NA	NA	NA	NA	NA	NA	NA	NA	NA	NA	NA	NA
221501	4/30/2018	inventory_date	Sugar maple	Acer saccharum	Denver	Colorado	-104.76106	39.7973492	green_space	19457 E March Dr	Gateway - green valley ranch	introduced	0 to 15.24 cm	Denver	NA	NA	NA	NA	NA	NA	NA	NA	NA	NA	NA	NA	NA
216098	2/22/2016	inventory_date	Norway maple	Acer platanoides	Denver	Colorado	-104.7521194	39.7808162	green_space	20324 E 47th Pl	Gateway - green valley ranch	introduced	0 to 15.24 cm	Denver	NA	NA	NA	NA	NA	NA	NA	NA	NA	NA	NA	NA	NA
216296	2/23/2016	inventory_date	Green ash	Fraxinus pennsylvanica	Denver	Colorado	-104.7518317	39.77709629	green_space	4362 N Iran St	Gateway - green valley ranch	introduced	15.24 to 30.48 cm	Denver	NA	NA	NA	NA	NA	NA	NA	NA	NA	NA	NA	NA	NA
222132	3/14/2016	inventory_date	Honey locust	Gleditsia triacanthos	Denver	Colorado	-104.76246	39.79029788	green_space	5152 N Espana Way	Gateway - green valley ranch	introduced	0 to 15.24 cm	Denver	NA	NA	NA	NA	NA	NA	NA	NA	NA	NA	NA	NA	NA
230033	4/12/2016	inventory_date	Blue spruce	Picea pungens	Denver	Colorado	-104.9300397	39.71774	green_space	90 N Eudora St	Hilltop	naturally_occurring	45.72 to 60.96 cm	Denver	NA	NA	NA	NA	NA	NA	NA	NA	NA	NA	NA	NA	NA
220146	3/9/2016	inventory_date	Freeman maple	Acer freemanii	Denver	Colorado	-104.742233	39.79153652	green_space	5206 N Malta St	Gateway - green valley ranch	introduced	15.24 to 30.48 cm	Denver	NA	NA	NA	NA	NA	NA	NA	NA	NA	NA	NA	NA	NA
215822	2/22/2016	inventory_date	Green ash	Fraxinus pennsylvanica	Denver	Colorado	-104.7631949	39.78322751	green_space	4787 N Ceylon St	Gateway - green valley ranch	introduced	0 to 15.24 cm	Denver	NA	NA	NA	NA	NA	NA	NA	NA	NA	NA	NA	NA	NA
216447	2/23/2016	inventory_date	Green ash	Fraxinus pennsylvanica	Denver	Colorado	-104.7995101	39.79583713	green_space	5522 N Laredo St	Gateway - green valley ranch	introduced	15.24 to 30.48 cm	Denver	NA	NA	NA	NA	NA	NA	NA	NA	NA	NA	NA	NA	NA
222061	3/14/2016	inventory_date	Honey locust	Gleditsia triacanthos	Denver	Colorado	-104.7583451	39.79361233	green_space	19544 E 54th Pl	Gateway - green valley ranch	introduced	0 to 15.24 cm	Denver	NA	NA	NA	NA	NA	NA	NA	NA	NA	NA	NA	NA	NA
222741	3/16/2016	inventory_date	Green ash	Fraxinus pennsylvanica	Denver	Colorado	-104.7668651	39.79143941	green_space	5198 N Biscay St	Gateway - green valley ranch	introduced	15.24 to 30.48 cm	Denver	NA	NA	NA	NA	NA	NA	NA	NA	NA	NA	NA	NA	NA
243482	5/10/2016	inventory_date	Buckthorn	Rhamnus cathartica	Denver	Colorado	-104.9247585	39.68841537	green_space	5300 E Florida Ave	Virginia village	introduced	0 to 15.24 cm	Denver	NA	NA	NA	NA	NA	NA	NA	NA	NA	NA	NA	NA	NA
244992	5/16/2016	inventory_date	Blue spruce	Picea pungens	Denver	Colorado	-104.9327513	39.65356873	green_space	3474 S Dexter St	University hills	naturally_occurring	0 to 15.24 cm	Denver	NA	NA	NA	NA	NA	NA	NA	NA	NA	NA	NA	NA	NA
223659	3/17/2016	inventory_date	English oak	Quercus robur	Denver	Colorado	-104.7723181	39.78253129	green_space	4709 N Tower Rd	Gateway - green valley ranch	introduced	0 to 15.24 cm	Denver	NA	NA	NA	NA	NA	NA	NA	NA	NA	NA	NA	NA	NA
229523	4/11/2016	inventory_date	Rocky mountain juniper	Juniperus scopulorum	Denver	Colorado	-104.9221722	39.71878258	green_space	133 N Ivanhoe St	Hilltop	naturally_occurring	0 to 15.24 cm	Denver	NA	NA	NA	NA	NA	NA	NA	NA	NA	NA	NA	NA	NA
202128	12/24/2015	inventory_date	Littleleaf linden	Tilia cordata	Denver	Colorado	-104.9496789	39.71586528	green_space	50 S Steele St	Cherry creek	introduced	15.24 to 30.48 cm	Denver	NA	NA	NA	NA	NA	NA	NA	NA	NA	NA	NA	NA	NA
231421	4/14/2016	inventory_date	River birch	Betula nigra	Denver	Colorado	-104.9372158	39.71469364	green_space	110 S Bellaire St	Hilltop	introduced	15.24 to 30.48 cm	Denver	NA	NA	NA	NA	NA	NA	NA	NA	NA	NA	NA	NA	NA
225064	3/29/2016	inventory_date	Silver maple	Acer saccharinum	Denver	Colorado	-104.8976549	39.74268245	green_space	1635 N Spruce St	East colfax	introduced	60.96 to 76.2 cm	Denver	NA	NA	NA	NA	NA	NA	NA	NA	NA	NA	NA	NA	NA
222056	3/14/2016	inventory_date	Red maple	Acer rubrum	Denver	Colorado	-104.7610076	39.78834271	green_space	19559 E 50th Dr	Gateway - green valley ranch	introduced	0 to 15.24 cm	Denver	NA	NA	NA	NA	NA	NA	NA	NA	NA	NA	NA	NA	NA
226009	4/4/2016	inventory_date	Siberian elm	Ulmus pumila	Denver	Colorado	-104.9013928	39.73721599	green_space	1285 N Roslyn St	East colfax	introduced	more than 76.2 cm	Denver	NA	NA	NA	NA	NA	NA	NA	NA	NA	NA	NA	NA	NA
228197	4/7/2016	inventory_date	Honey locust	Gleditsia triacanthos	Denver	Colorado	-104.9178726	39.71586089	green_space	1 S Kearney St	Hilltop	introduced	more than 76.2 cm	Denver	NA	NA	NA	NA	NA	NA	NA	NA	NA	NA	NA	NA	NA
229942	4/11/2016	inventory_date	Freeman maple	Acer freemanii	Denver	Colorado	-104.9068938	39.71916573	built_environment	165 N Olive St	Lowry field	introduced	15.24 to 30.48 cm	Denver	NA	NA	NA	NA	NA	NA	NA	NA	NA	NA	NA	NA	NA
222689	3/16/2016	inventory_date	American linden	Tilia americana	Denver	Colorado	-104.7548248	39.78434	no_info	4800 N Himalaya Rd	Gateway - green valley ranch	introduced	15.24 to 30.48 cm	Denver	NA	NA	NA	NA	NA	NA	NA	NA	NA	NA	NA	NA	NA
244958	5/16/2016	inventory_date	Quaking aspen	Populus tremuloides	Denver	Colorado	-104.9213226	39.65681921	green_space	3275 S Ivy Way	University hills	naturally_occurring	0 to 15.24 cm	Denver	NA	NA	NA	NA	NA	NA	NA	NA	NA	NA	NA	NA	NA
215698	2/22/2016	inventory_date	White ash	Fraxinus americana	Denver	Colorado	-104.7375797	39.77620138	green_space	4348 N Orleans Ct	Gateway - green valley ranch	introduced	15.24 to 30.48 cm	Denver	NA	NA	NA	NA	NA	NA	NA	NA	NA	NA	NA	NA	NA
242854	5/9/2016	inventory_date	Newport plum	Prunus cerasifera	Denver	Colorado	-104.9286462	39.68534909	green_space	1720 S Fairfax St	Virginia village	introduced	0 to 15.24 cm	Denver	NA	NA	NA	NA	NA	NA	NA	NA	NA	NA	NA	NA	NA
231002	4/13/2016	inventory_date	Thornless hawthorn	Crataegus crusgalli	Denver	Colorado	-104.9349139	39.71768437	green_space	70 N Clermont St	Hilltop	no_info	0 to 15.24 cm	Denver	NA	NA	NA	NA	NA	NA	NA	NA	NA	NA	NA	NA	NA
244829	11/28/2016	inventory_date	Northern hackberry	Celtis occidentalis	Denver	Colorado	-105.0393816	39.75837263	green_space	2851 N Perry St	Sloan lake	introduced	0 to 15.24 cm	Denver	NA	NA	NA	NA	NA	NA	NA	NA	NA	NA	NA	NA	NA
225607	3/31/2016	inventory_date	Siberian elm	Ulmus pumila	Denver	Colorado	-104.8903732	39.74298918	green_space	1660 N Verbena St	East colfax	introduced	0 to 15.24 cm	Denver	NA	NA	NA	NA	NA	NA	NA	NA	NA	NA	NA	NA	NA
222081	3/14/2016	inventory_date	Green ash	Fraxinus pennsylvanica	Denver	Colorado	-104.762114	39.7881634	green_space	19259 E 50th Dr	Gateway - green valley ranch	introduced	0 to 15.24 cm	Denver	NA	NA	NA	NA	NA	NA	NA	NA	NA	NA	NA	NA	NA
243497	5/10/2016	inventory_date	White fir	Abies concolor	Denver	Colorado	-104.9195759	39.68927115	green_space	1505 S Jersey St	Virginia village	naturally_occurring	60.96 to 76.2 cm	Denver	NA	NA	NA	NA	NA	NA	NA	NA	NA	NA	NA	NA	NA
194228	12/16/2015	inventory_date	Flowering pear	Pyrus calleryana	Denver	Colorado	-104.9925933	39.74184246	built_environment	440 14th St	Cbd	introduced	15.24 to 30.48 cm	Denver	NA	NA	NA	NA	NA	NA	NA	NA	NA	NA	NA	NA	NA
226504	4/4/2016	inventory_date	Flowering crabapple	Malus sylvestris	Denver	Colorado	-104.8979214	39.73864633	green_space	1371 N Spruce St	East colfax	introduced	0 to 15.24 cm	Denver	NA	NA	NA	NA	NA	NA	NA	NA	NA	NA	NA	NA	NA
217869	2/29/2016	inventory_date	Freeman maple	Acer freemanii	Denver	Colorado	-104.7379488	39.78097504	green_space	21452 E 47th Ave	Gateway - green valley ranch	introduced	15.24 to 30.48 cm	Denver	NA	NA	NA	NA	NA	NA	NA	NA	NA	NA	NA	NA	NA
250509	5/27/2016	inventory_date	English hawthorn	Crataegus laevigata	Denver	Colorado	-104.9580493	39.67213771	green_space	2441 S Josephine St	University park	introduced	15.24 to 30.48 cm	Denver	NA	NA	NA	NA	NA	NA	NA	NA	NA	NA	NA	NA	NA
226853	4/5/2016	inventory_date	Buckthorn	Rhamnus cathartica	Denver	Colorado	-104.9033667	39.74351555	green_space	1690 N Quebec St	East colfax	introduced	0 to 15.24 cm	Denver	NA	NA	NA	NA	NA	NA	NA	NA	NA	NA	NA	NA	NA
221139	3/10/2016	inventory_date	Freeman maple	Acer freemanii	Denver	Colorado	-104.756482	39.79707664	green_space	5564 N Gibraltar St	Gateway - green valley ranch	introduced	15.24 to 30.48 cm	Denver	NA	NA	NA	NA	NA	NA	NA	NA	NA	NA	NA	NA	NA
221969	3/14/2016	inventory_date	Littleleaf linden	Tilia cordata	Denver	Colorado	-104.7621261	39.78805468	green_space	19208 E 50th Dr	Gateway - green valley ranch	introduced	0 to 15.24 cm	Denver	NA	NA	NA	NA	NA	NA	NA	NA	NA	NA	NA	NA	NA
248854	5/24/2016	inventory_date	Norway maple	Acer platanoides	Denver	Colorado	-104.9507571	39.67356752	green_space	3140 E Iliff Ave	University park	introduced	45.72 to 60.96 cm	Denver	NA	NA	NA	NA	NA	NA	NA	NA	NA	NA	NA	NA	NA
226165	4/4/2016	inventory_date	Quaking aspen	Populus tremuloides	Denver	Colorado	-104.902111	39.7348786	green_space	1163 N Quince St	East colfax	naturally_occurring	0 to 15.24 cm	Denver	NA	NA	NA	NA	NA	NA	NA	NA	NA	NA	NA	NA	NA
219369	3/3/2016	inventory_date	Honey locust	Gleditsia triacanthos	Denver	Colorado	-104.7353165	39.7910027	green_space	21600 E 52Nd Ave	Gateway - green valley ranch	introduced	0 to 15.24 cm	Denver	NA	NA	NA	NA	NA	NA	NA	NA	NA	NA	NA	NA	NA
217483	2/29/2016	inventory_date	Red maple	Acer rubrum	Denver	Colorado	-104.7963087	39.79576708	no_info	16100 E 56th Ave	Gateway - green valley ranch	introduced	0 to 15.24 cm	Denver	NA	NA	NA	NA	NA	NA	NA	NA	NA	NA	NA	NA	NA
214486	2/17/2016	inventory_date	White ash	Fraxinus americana	Denver	Colorado	-104.7527893	39.77617778	green_space	20103 E 43rd Ave	Gateway - green valley ranch	introduced	0 to 15.24 cm	Denver	NA	NA	NA	NA	NA	NA	NA	NA	NA	NA	NA	NA	NA
249355	5/25/2016	inventory_date	Littleleaf linden	Tilia cordata	Denver	Colorado	-104.9536213	39.6717208	green_space	2474 S Fillmore St	University park	introduced	15.24 to 30.48 cm	Denver	NA	NA	NA	NA	NA	NA	NA	NA	NA	NA	NA	NA	NA
247500	5/20/2016	inventory_date	Lilac	Syringa	Denver	Colorado	-104.9430964	39.67114995	green_space	2501 S Jackson St	University park	no_info	0 to 15.24 cm	Denver	NA	NA	NA	NA	NA	NA	NA	NA	NA	NA	NA	NA	NA
230913	4/13/2016	inventory_date	Honey locust	Gleditsia triacanthos	Denver	Colorado	-104.9340415	39.71756126	green_space	4500 E 1St Ave	Hilltop	introduced	30.48 to 45.72 cm	Denver	NA	NA	NA	NA	NA	NA	NA	NA	NA	NA	NA	NA	NA
217715	2/29/2016	inventory_date	Western catalpa	Catalpa speciosa	Denver	Colorado	-104.7356249	39.780247	green_space	4523 N Perth St	Gateway - green valley ranch	introduced	15.24 to 30.48 cm	Denver	NA	NA	NA	NA	NA	NA	NA	NA	NA	NA	NA	NA	NA
227318	4/6/2016	inventory_date	Freeman maple	Acer freemanii	Denver	Colorado	-104.9215774	39.72375217	green_space	420 N Ivanhoe St	Hilltop	introduced	15.24 to 30.48 cm	Denver	NA	NA	NA	NA	NA	NA	NA	NA	NA	NA	NA	NA	NA
241623	5/5/2016	inventory_date	Northern hackberry	Celtis occidentalis	Denver	Colorado	-104.9263814	39.69457716	green_space	1205 S Forest St	Virginia village	introduced	60.96 to 76.2 cm	Denver	NA	NA	NA	NA	NA	NA	NA	NA	NA	NA	NA	NA	NA
217918	2/29/2016	inventory_date	Northern hackberry	Celtis occidentalis	Denver	Colorado	-104.7391968	39.7809002	green_space	4675 N Odessa St	Gateway - green valley ranch	introduced	0 to 15.24 cm	Denver	NA	NA	NA	NA	NA	NA	NA	NA	NA	NA	NA	NA	NA
224960	3/29/2016	inventory_date	Freeman maple	Acer freemanii	Denver	Colorado	-104.8976667	39.74676575	green_space	1914 N Syracuse St	East colfax	introduced	15.24 to 30.48 cm	Denver	NA	NA	NA	NA	NA	NA	NA	NA	NA	NA	NA	NA	NA
227316	4/6/2016	inventory_date	Quaking aspen	Populus tremuloides	Denver	Colorado	-104.9216928	39.71910716	green_space	145 N Ivanhoe St	Hilltop	naturally_occurring	15.24 to 30.48 cm	Denver	NA	NA	NA	NA	NA	NA	NA	NA	NA	NA	NA	NA	NA
215935	2/22/2016	inventory_date	Green ash	Fraxinus pennsylvanica	Denver	Colorado	-104.7538928	39.78168247	green_space	20271 E 47th Pl	Gateway - green valley ranch	introduced	0 to 15.24 cm	Denver	NA	NA	NA	NA	NA	NA	NA	NA	NA	NA	NA	NA	NA
222625	3/16/2016	inventory_date	Espresso kentucky coffetree	Gymnocladus dioicus	Denver	Colorado	-104.7580712	39.78807162	green_space	4900 N Himalaya Rd	Gateway - green valley ranch	introduced	0 to 15.24 cm	Denver	NA	NA	NA	NA	NA	NA	NA	NA	NA	NA	NA	NA	NA
218281	3/1/2016	inventory_date	Green ash	Fraxinus pennsylvanica	Denver	Colorado	-104.8043572	39.7875312	green_space	5151 N Jasper St	Gateway - green valley ranch	introduced	0 to 15.24 cm	Denver	NA	NA	NA	NA	NA	NA	NA	NA	NA	NA	NA	NA	NA
219168	3/3/2016	inventory_date	NA	Gleditsia triacanthos	Denver	Colorado	-104.7384654	39.79663417	no_info	5201 N Picadilly Rd	Gateway - green valley ranch	introduced	0 to 15.24 cm	Denver	NA	NA	NA	NA	NA	NA	NA	NA	NA	NA	NA	NA	NA
224011	3/21/2016	inventory_date	Bur oak	Quercus macrocarpa	Denver	Colorado	-104.7570454	39.76936468	no_info	19401 E 38th Ave	Gateway - green valley ranch	introduced	0 to 15.24 cm	Denver	NA	NA	NA	NA	NA	NA	NA	NA	NA	NA	NA	NA	NA
195943	12/14/2015	inventory_date	Canada red chokecherry	Prunus virginiana	Denver	Colorado	-104.93213	39.75460086	green_space	2589 N Dahlia St	North park hill	naturally_occurring	0 to 15.24 cm	Denver	NA	NA	NA	NA	NA	NA	NA	NA	NA	NA	NA	NA	NA
220154	3/9/2016	inventory_date	Freeman maple	Acer freemanii	Denver	Colorado	-104.742374	39.7915856	green_space	21081 E 52Nd Ave	Gateway - green valley ranch	introduced	0 to 15.24 cm	Denver	NA	NA	NA	NA	NA	NA	NA	NA	NA	NA	NA	NA	NA
200915	12/28/2015	inventory_date	Red maple	Acer rubrum	Denver	Colorado	-104.8498878	39.79433891	green_space	5475 N Peoria St	Montbello	introduced	30.48 to 45.72 cm	Denver	NA	NA	NA	NA	NA	NA	NA	NA	NA	NA	NA	NA	NA
250484	5/27/2016	inventory_date	Flowering pear	Pyrus calleryana	Denver	Colorado	-104.9582771	39.66944421	green_space	2593 S Josephine St	University park	introduced	0 to 15.24 cm	Denver	NA	NA	NA	NA	NA	NA	NA	NA	NA	NA	NA	NA	NA
218891	3/3/2016	inventory_date	Swamp white oak	Quercus bicolor	Denver	Colorado	-104.8025789	39.78446444	green_space	4855 N Kalispell St	Gateway - green valley ranch	introduced	15.24 to 30.48 cm	Denver	NA	NA	NA	NA	NA	NA	NA	NA	NA	NA	NA	NA	NA
225812	4/4/2016	inventory_date	American elm	Ulmus americana	Denver	Colorado	-104.8998068	39.73387779	green_space	1136 N Rosemary St	East colfax	introduced	45.72 to 60.96 cm	Denver	NA	NA	NA	NA	NA	NA	NA	NA	NA	NA	NA	NA	NA
219623	3/7/2016	inventory_date	Honey locust	Gleditsia triacanthos	Denver	Colorado	-104.7432514	39.79552038	green_space	5534 N Malaya St	Gateway - green valley ranch	introduced	0 to 15.24 cm	Denver	NA	NA	NA	NA	NA	NA	NA	NA	NA	NA	NA	NA	NA
227506	4/6/2016	inventory_date	Bristlecone pine	Pinus aristata	Denver	Colorado	-104.9370239	39.72520847	green_space	4300 E 6th Avenue Pkwy	Hilltop	naturally_occurring	15.24 to 30.48 cm	Denver	NA	NA	NA	NA	NA	NA	NA	NA	NA	NA	NA	NA	NA
219689	3/7/2016	inventory_date	Norway maple	Acer platanoides	Denver	Colorado	-104.7433553	39.79625574	green_space	5551 N Malaya St	Gateway - green valley ranch	introduced	0 to 15.24 cm	Denver	NA	NA	NA	NA	NA	NA	NA	NA	NA	NA	NA	NA	NA
250865	5/31/2016	inventory_date	Green ash	Fraxinus pennsylvanica	Denver	Colorado	-104.9544389	39.67651886	green_space	2201 S Fillmore St	University park	introduced	more than 76.2 cm	Denver	NA	NA	NA	NA	NA	NA	NA	NA	NA	NA	NA	NA	NA
231394	4/14/2016	inventory_date	Cherry	Prunus	Denver	Colorado	-104.9390377	39.71775097	green_space	78 N Albion St	Hilltop	no_info	0 to 15.24 cm	Denver	NA	NA	NA	NA	NA	NA	NA	NA	NA	NA	NA	NA	NA
217613	2/29/2016	inventory_date	White ash	Fraxinus americana	Denver	Colorado	-104.7363902	39.77890806	green_space	21508 E 45th Ave	Gateway - green valley ranch	introduced	15.24 to 30.48 cm	Denver	NA	NA	NA	NA	NA	NA	NA	NA	NA	NA	NA	NA	NA
217131	2/24/2016	inventory_date	Flowering crabapple	Malus sylvestris	Denver	Colorado	-104.7493957	39.77416004	green_space	20597 E 42Nd Ave	Gateway - green valley ranch	introduced	15.24 to 30.48 cm	Denver	NA	NA	NA	NA	NA	NA	NA	NA	NA	NA	NA	NA	NA
231225	4/13/2016	inventory_date	Tree of heaven	Ailanthus altissima	Denver	Colorado	-104.9405371	39.72152318	green_space	326 N Colorado Blvd	Hilltop	introduced	0 to 15.24 cm	Denver	NA	NA	NA	NA	NA	NA	NA	NA	NA	NA	NA	NA	NA
227244	4/5/2016	inventory_date	Silver maple	Acer saccharinum	Denver	Colorado	-104.9522937	39.72481433	green_space	535 N Milwaukee St	Cherry creek	introduced	60.96 to 76.2 cm	Denver	NA	NA	NA	NA	NA	NA	NA	NA	NA	NA	NA	NA	NA
231707	4/14/2016	inventory_date	Honey locust	Gleditsia triacanthos	Denver	Colorado	-104.9363843	39.71535354	green_space	33 S Birch St	Hilltop	introduced	30.48 to 45.72 cm	Denver	NA	NA	NA	NA	NA	NA	NA	NA	NA	NA	NA	NA	NA
227735	4/6/2016	inventory_date	Quaking aspen	Populus tremuloides	Denver	Colorado	-104.918571	39.72161173	green_space	301 N Jasmine St	Hilltop	naturally_occurring	0 to 15.24 cm	Denver	NA	NA	NA	NA	NA	NA	NA	NA	NA	NA	NA	NA	NA
248809	5/24/2016	inventory_date	Flowering pear	Pyrus calleryana	Denver	Colorado	-104.9517991	39.6730725	green_space	2380 S Milwaukee St	University park	introduced	0 to 15.24 cm	Denver	NA	NA	NA	NA	NA	NA	NA	NA	NA	NA	NA	NA	NA
220674	3/9/2016	inventory_date	Freeman maple	Acer freemanii	Denver	Colorado	-104.7454331	39.79192084	green_space	5295 N Lisbon St	Gateway - green valley ranch	introduced	0 to 15.24 cm	Denver	NA	NA	NA	NA	NA	NA	NA	NA	NA	NA	NA	NA	NA
229050	4/11/2016	inventory_date	Littleleaf linden	Tilia cordata	Denver	Colorado	-104.9287089	39.72323286	green_space	401 S Fairfax St	Hilltop	introduced	15.24 to 30.48 cm	Denver	NA	NA	NA	NA	NA	NA	NA	NA	NA	NA	NA	NA	NA
223576	3/17/2016	inventory_date	English oak	Quercus robur	Denver	Colorado	-104.7981225	39.77295671	green_space	16221 E 40th Ave	Gateway - green valley ranch	introduced	15.24 to 30.48 cm	Denver	NA	NA	NA	NA	NA	NA	NA	NA	NA	NA	NA	NA	NA
229042	4/11/2016	inventory_date	Littleleaf linden	Tilia cordata	Denver	Colorado	-104.9281309	39.72322873	green_space	400 N Fairfax St	Hilltop	introduced	45.72 to 60.96 cm	Denver	NA	NA	NA	NA	NA	NA	NA	NA	NA	NA	NA	NA	NA
221254	3/14/2016	inventory_date	Green ash	Fraxinus pennsylvanica	Denver	Colorado	-104.7478327	39.78233183	green_space	4837 N Jericho St	Gateway - green valley ranch	introduced	15.24 to 30.48 cm	Denver	NA	NA	NA	NA	NA	NA	NA	NA	NA	NA	NA	NA	NA
245747	5/18/2016	inventory_date	American linden	Tilia americana	Denver	Colorado	-104.9271627	39.66711884	green_space	2700 S Glencoe St	University hills	introduced	45.72 to 60.96 cm	Denver	NA	NA	NA	NA	NA	NA	NA	NA	NA	NA	NA	NA	NA
219486	3/3/2016	inventory_date	Ohio buckeye	Aesculus glabra	Denver	Colorado	-104.7367445	39.79546253	green_space	5404 N Orleans St	Gateway - green valley ranch	introduced	0 to 15.24 cm	Denver	NA	NA	NA	NA	NA	NA	NA	NA	NA	NA	NA	NA	NA
228273	4/7/2016	inventory_date	Buckthorn	Rhamnus cathartica	Denver	Colorado	-104.913806	39.72071629	green_space	245 N Locust Ln	Hilltop	introduced	0 to 15.24 cm	Denver	NA	NA	NA	NA	NA	NA	NA	NA	NA	NA	NA	NA	NA
241727	5/5/2016	inventory_date	Blue spruce	Picea pungens	Denver	Colorado	-104.9244023	39.69419069	green_space	1235 S Grape St	Virginia village	naturally_occurring	0 to 15.24 cm	Denver	NA	NA	NA	NA	NA	NA	NA	NA	NA	NA	NA	NA	NA
228242	4/7/2016	inventory_date	Quaking aspen	Populus tremuloides	Denver	Colorado	-104.920075	39.71301695	green_space	5740 E Cedar Ave	Hilltop	naturally_occurring	0 to 15.24 cm	Denver	NA	NA	NA	NA	NA	NA	NA	NA	NA	NA	NA	NA	NA
227062	4/5/2016	inventory_date	Siberian elm	Ulmus pumila	Denver	Colorado	-104.8847925	39.73478437	green_space	1165 N Yosemite St	East colfax	introduced	0 to 15.24 cm	Denver	NA	NA	NA	NA	NA	NA	NA	NA	NA	NA	NA	NA	NA
224147	3/21/2016	inventory_date	Honey locust	Gleditsia triacanthos	Denver	Colorado	-104.7347573	39.77621019	green_space	21495 E 38th Ave	Gateway - green valley ranch	introduced	0 to 15.24 cm	Denver	NA	NA	NA	NA	NA	NA	NA	NA	NA	NA	NA	NA	NA
218542	3/2/2016	inventory_date	Green ash	Fraxinus pennsylvanica	Denver	Colorado	-104.7383574	39.78362444	no_info	21253 E 48th Dr	Gateway - green valley ranch	introduced	0 to 15.24 cm	Denver	NA	NA	NA	NA	NA	NA	NA	NA	NA	NA	NA	NA	NA
220975	3/10/2016	inventory_date	Littleleaf linden	Tilia cordata	Denver	Colorado	-104.7422547	39.78234669	green_space	21004 E 49th Ave	Gateway - green valley ranch	introduced	0 to 15.24 cm	Denver	NA	NA	NA	NA	NA	NA	NA	NA	NA	NA	NA	NA	NA
242226	5/9/2016	inventory_date	Lilac	Syringa	Denver	Colorado	-104.9325518	39.68850679	green_space	4700 E Florida Ave	Virginia village	no_info	30.48 to 45.72 cm	Denver	NA	NA	NA	NA	NA	NA	NA	NA	NA	NA	NA	NA	NA
224425	3/22/2016	inventory_date	Flowering pear	Pyrus calleryana	Denver	Colorado	-104.7792156	39.78357808	no_info	17600 Green Valley Ranch Blvd	Gateway - green valley ranch	introduced	0 to 15.24 cm	Denver	NA	NA	NA	NA	NA	NA	NA	NA	NA	NA	NA	NA	NA
225284	3/30/2016	inventory_date	Lilac	Syringa	Denver	Colorado	-104.8918819	39.74206036	green_space	1601 N Valentia St	East colfax	no_info	0 to 15.24 cm	Denver	NA	NA	NA	NA	NA	NA	NA	NA	NA	NA	NA	NA	NA
214656	2/17/2016	inventory_date	Flowering pear	Pyrus calleryana	Denver	Colorado	-104.7973135	39.79133015	green_space	16192 E 53rd Pl	Gateway - green valley ranch	introduced	0 to 15.24 cm	Denver	NA	NA	NA	NA	NA	NA	NA	NA	NA	NA	NA	NA	NA
200933	12/28/2015	inventory_date	Littleleaf linden	Tilia cordata	Denver	Colorado	-104.8529758	39.79575144	green_space	11685 E 53rd Ave	Montbello	introduced	30.48 to 45.72 cm	Denver	NA	NA	NA	NA	NA	NA	NA	NA	NA	NA	NA	NA	NA
228274	4/7/2016	inventory_date	Washington hawthorn	Crataegus phaenopyrum	Denver	Colorado	-104.9136502	39.72088685	green_space	305 N Locust Ln	Hilltop	introduced	0 to 15.24 cm	Denver	NA	NA	NA	NA	NA	NA	NA	NA	NA	NA	NA	NA	NA
221404	3/14/2016	inventory_date	Northern hackberry	Celtis occidentalis	Denver	Colorado	-104.7606892	39.79680444	green_space	19485 E Robins Dr	Gateway - green valley ranch	introduced	0 to 15.24 cm	Denver	NA	NA	NA	NA	NA	NA	NA	NA	NA	NA	NA	NA	NA
224001	3/21/2016	inventory_date	Flowering pear	Pyrus calleryana	Denver	Colorado	-104.7556178	39.76937839	no_info	19401 E 38th Ave	Gateway - green valley ranch	introduced	0 to 15.24 cm	Denver	NA	NA	NA	NA	NA	NA	NA	NA	NA	NA	NA	NA	NA
247473	5/20/2016	inventory_date	NA	NA	Denver	Colorado	-104.9431057	39.67098582	green_space	2501 S Jackson St	University park	no_info	0 to 15.24 cm	Denver	NA	NA	NA	NA	NA	NA	NA	NA	NA	NA	NA	NA	NA
241713	5/5/2016	inventory_date	Blue spruce	Picea pungens	Denver	Colorado	-104.930885	39.68563769	green_space	1701 S Eudora St	Virginia village	naturally_occurring	45.72 to 60.96 cm	Denver	NA	NA	NA	NA	NA	NA	NA	NA	NA	NA	NA	NA	NA
218233	3/1/2016	inventory_date	Swamp white oak	Quercus bicolor	Denver	Colorado	-104.8059992	39.78477726	green_space	4872 N Jasper St	Gateway - green valley ranch	introduced	0 to 15.24 cm	Denver	NA	NA	NA	NA	NA	NA	NA	NA	NA	NA	NA	NA	NA
216114	2/22/2016	inventory_date	Freeman maple	Acer freemanii	Denver	Colorado	-104.8032045	39.79761998	green_space	15766 E Randolph Pl	Gateway - green valley ranch	introduced	15.24 to 30.48 cm	Denver	NA	NA	NA	NA	NA	NA	NA	NA	NA	NA	NA	NA	NA
222571	3/16/2016	inventory_date	Honey locust	Gleditsia triacanthos	Denver	Colorado	-104.754697	39.78390323	no_info	4800 N Himalaya Rd	Gateway - green valley ranch	introduced	0 to 15.24 cm	Denver	NA	NA	NA	NA	NA	NA	NA	NA	NA	NA	NA	NA	NA
221150	3/10/2016	inventory_date	Honey locust	Gleditsia triacanthos	Denver	Colorado	-104.7566354	39.79754509	green_space	5571 N Gibraltar St	Gateway - green valley ranch	introduced	0 to 15.24 cm	Denver	NA	NA	NA	NA	NA	NA	NA	NA	NA	NA	NA	NA	NA
216717	2/24/2016	inventory_date	Green ash	Fraxinus pennsylvanica	Denver	Colorado	-104.7424163	39.77156399	green_space	21003 E 40th Pl	Gateway - green valley ranch	introduced	15.24 to 30.48 cm	Denver	NA	NA	NA	NA	NA	NA	NA	NA	NA	NA	NA	NA	NA
222981	3/16/2016	inventory_date	Honey locust	Gleditsia triacanthos	Denver	Colorado	-104.7650374	39.78490019	green_space	4809 N Argonne St	Gateway - green valley ranch	introduced	0 to 15.24 cm	Denver	NA	NA	NA	NA	NA	NA	NA	NA	NA	NA	NA	NA	NA
224940	3/29/2016	inventory_date	American linden	Tilia americana	Denver	Colorado	-104.8999828	39.74487515	green_space	1761 N Rosemary St	East colfax	introduced	more than 76.2 cm	Denver	NA	NA	NA	NA	NA	NA	NA	NA	NA	NA	NA	NA	NA
203213	12/23/2015	inventory_date	Silver maple	Acer saccharinum	Denver	Colorado	-104.9486726	39.72502072	green_space	545 N Adams St	Cherry creek	introduced	more than 76.2 cm	Denver	NA	NA	NA	NA	NA	NA	NA	NA	NA	NA	NA	NA	NA
222557	3/16/2016	inventory_date	London plane	Platanus acerifolia	Denver	Colorado	-104.7548955	39.78351541	no_info	4800 N Himalaya Rd	Gateway - green valley ranch	introduced	0 to 15.24 cm	Denver	NA	NA	NA	NA	NA	NA	NA	NA	NA	NA	NA	NA	NA
223933	3/21/2016	inventory_date	American linden	Tilia americana	Denver	Colorado	-104.7627537	39.76931855	no_info	19397 E 38th Ave	Gateway - green valley ranch	introduced	0 to 15.24 cm	Denver	NA	NA	NA	NA	NA	NA	NA	NA	NA	NA	NA	NA	NA
230535	4/13/2016	inventory_date	Douglas fir	Pseudotsuga menziesii	Denver	Colorado	-104.9339905	39.72111023	green_space	300 N Clermont Street Pkwy	Hilltop	naturally_occurring	60.96 to 76.2 cm	Denver	NA	NA	NA	NA	NA	NA	NA	NA	NA	NA	NA	NA	NA
221440	3/14/2016	inventory_date	Northern hackberry	Celtis occidentalis	Denver	Colorado	-104.7435316	39.78174517	green_space	4819 N Liverpool St	Gateway - green valley ranch	introduced	0 to 15.24 cm	Denver	NA	NA	NA	NA	NA	NA	NA	NA	NA	NA	NA	NA	NA
222454	3/15/2016	inventory_date	Silver maple	Acer saccharinum	Denver	Colorado	-104.7690394	39.79143104	green_space	18738 E 52Nd Ave	Gateway - green valley ranch	introduced	15.24 to 30.48 cm	Denver	NA	NA	NA	NA	NA	NA	NA	NA	NA	NA	NA	NA	NA
220757	3/9/2016	inventory_date	Freeman maple	Acer freemanii	Denver	Colorado	-104.7560802	39.79785409	green_space	19969 E Randolph Pl	Gateway - green valley ranch	introduced	0 to 15.24 cm	Denver	NA	NA	NA	NA	NA	NA	NA	NA	NA	NA	NA	NA	NA
227234	4/5/2016	inventory_date	Green ash	Fraxinus pennsylvanica	Denver	Colorado	-104.9525342	39.72405778	green_space	2990 E 5th Ave	Cherry creek	introduced	60.96 to 76.2 cm	Denver	NA	NA	NA	NA	NA	NA	NA	NA	NA	NA	NA	NA	NA
230765	4/13/2016	inventory_date	Flowering pear	Pyrus calleryana	Denver	Colorado	-104.9334141	39.72428917	green_space	456 N Cherry St	Hilltop	introduced	30.48 to 45.72 cm	Denver	NA	NA	NA	NA	NA	NA	NA	NA	NA	NA	NA	NA	NA
220361	3/9/2016	inventory_date	Littleleaf linden	Tilia cordata	Denver	Colorado	-104.7489704	39.79604022	green_space	20525 E 55th Pl	Gateway - green valley ranch	introduced	0 to 15.24 cm	Denver	NA	NA	NA	NA	NA	NA	NA	NA	NA	NA	NA	NA	NA
224614	3/22/2016	inventory_date	Flowering crabapple	Malus sylvestris	Denver	Colorado	-104.9023193	39.74571986	green_space	1901 N Quince St	East colfax	introduced	60.96 to 76.2 cm	Denver	NA	NA	NA	NA	NA	NA	NA	NA	NA	NA	NA	NA	NA
221315	5/19/2017	inventory_date	Northern hackberry	Celtis occidentalis	Denver	Colorado	-104.7590182	39.79725008	green_space	19586 E March Dr	Gateway - green valley ranch	introduced	0 to 15.24 cm	Denver	NA	NA	NA	NA	NA	NA	NA	NA	NA	NA	NA	NA	NA
220456	3/9/2016	inventory_date	White ash	Fraxinus americana	Denver	Colorado	-104.7449153	39.79402096	no_info	5405 N Malaya St	Gateway - green valley ranch	introduced	0 to 15.24 cm	Denver	NA	NA	NA	NA	NA	NA	NA	NA	NA	NA	NA	NA	NA
218679	3/2/2016	inventory_date	Freeman maple	Acer freemanii	Denver	Colorado	-104.7384762	39.78698666	green_space	21432 E 50th Pl	Gateway - green valley ranch	introduced	15.24 to 30.48 cm	Denver	NA	NA	NA	NA	NA	NA	NA	NA	NA	NA	NA	NA	NA
218082	3/1/2016	inventory_date	Green ash	Fraxinus pennsylvanica	Denver	Colorado	-104.7386262	39.79770788	green_space	21431 E Randolph Pl	Gateway - green valley ranch	introduced	0 to 15.24 cm	Denver	NA	NA	NA	NA	NA	NA	NA	NA	NA	NA	NA	NA	NA
247654	5/20/2016	inventory_date	Plains cottonwood	Populus sargentii	Denver	Colorado	-104.9429593	39.67273063	green_space	2430 S Jackson St	University park	no_info	60.96 to 76.2 cm	Denver	NA	NA	NA	NA	NA	NA	NA	NA	NA	NA	NA	NA	NA
225046	3/29/2016	inventory_date	Staghorn sumac	Rhus typhina	Denver	Colorado	-104.8964668	39.74417022	green_space	1719 N Trenton St	East colfax	introduced	0 to 15.24 cm	Denver	NA	NA	NA	NA	NA	NA	NA	NA	NA	NA	NA	NA	NA
225863	4/4/2016	inventory_date	Quaking aspen	Populus tremuloides	Denver	Colorado	-104.8880344	39.74541253	green_space	8600 E 19th Ave	East colfax	naturally_occurring	0 to 15.24 cm	Denver	NA	NA	NA	NA	NA	NA	NA	NA	NA	NA	NA	NA	NA
242971	5/9/2016	inventory_date	Silver maple	Acer saccharinum	Denver	Colorado	-104.9169998	39.68444831	green_space	1771 S Krameria Way	Virginia village	introduced	15.24 to 30.48 cm	Denver	NA	NA	NA	NA	NA	NA	NA	NA	NA	NA	NA	NA	NA
226974	4/5/2016	inventory_date	Green ash	Fraxinus pennsylvanica	Denver	Colorado	-104.8862957	39.7386378	green_space	1371 N Xenia St	East colfax	introduced	30.48 to 45.72 cm	Denver	NA	NA	NA	NA	NA	NA	NA	NA	NA	NA	NA	NA	NA
221396	3/14/2016	inventory_date	Freeman maple	Acer freemanii	Denver	Colorado	-104.7613799	39.79679929	green_space	19445 E Robins Dr	Gateway - green valley ranch	introduced	0 to 15.24 cm	Denver	NA	NA	NA	NA	NA	NA	NA	NA	NA	NA	NA	NA	NA
230132	4/12/2016	inventory_date	Blue spruce	Picea pungens	Denver	Colorado	-104.9305673	39.71658734	green_space	1 N Eudora St	Hilltop	naturally_occurring	45.72 to 60.96 cm	Denver	NA	NA	NA	NA	NA	NA	NA	NA	NA	NA	NA	NA	NA
194207	12/16/2015	inventory_date	English oak	Quercus robur	Denver	Colorado	-104.9948068	39.74358863	built_environment	1401 14th St	Cbd	introduced	0 to 15.24 cm	Denver	NA	NA	NA	NA	NA	NA	NA	NA	NA	NA	NA	NA	NA
230395	4/12/2016	inventory_date	Sweet mountain pine	Pinus mugo	Denver	Colorado	-104.9292045	39.71732522	green_space	50 N Elm St	Hilltop	introduced	0 to 15.24 cm	Denver	NA	NA	NA	NA	NA	NA	NA	NA	NA	NA	NA	NA	NA
221815	3/14/2016	inventory_date	Freeman maple	Acer freemanii	Denver	Colorado	-104.7589485	39.78654681	no_info	4954 N Genoa St	Gateway - green valley ranch	introduced	30.48 to 45.72 cm	Denver	NA	NA	NA	NA	NA	NA	NA	NA	NA	NA	NA	NA	NA
216433	2/23/2016	inventory_date	Freeman maple	Acer freemanii	Denver	Colorado	-104.7978288	39.79722398	green_space	5562 N Laredo Way	Gateway - green valley ranch	introduced	15.24 to 30.48 cm	Denver	NA	NA	NA	NA	NA	NA	NA	NA	NA	NA	NA	NA	NA
216028	2/22/2016	inventory_date	Silver maple	Acer saccharinum	Denver	Colorado	-104.7518633	39.78107437	green_space	20331 E 47th Pl	Gateway - green valley ranch	introduced	0 to 15.24 cm	Denver	NA	NA	NA	NA	NA	NA	NA	NA	NA	NA	NA	NA	NA
220416	3/9/2016	inventory_date	Green ash	Fraxinus pennsylvanica	Denver	Colorado	-104.7551765	39.79631198	green_space	20042 E 55th Pl	Gateway - green valley ranch	introduced	0 to 15.24 cm	Denver	NA	NA	NA	NA	NA	NA	NA	NA	NA	NA	NA	NA	NA
231522	4/14/2016	inventory_date	Sweet mountain pine	Pinus mugo	Denver	Colorado	-104.9353666	39.71300755	green_space	215 S Clermont St	Hilltop	introduced	0 to 15.24 cm	Denver	NA	NA	NA	NA	NA	NA	NA	NA	NA	NA	NA	NA	NA
230322	4/12/2016	inventory_date	Flowering crabapple	Malus sylvestris	Denver	Colorado	-104.9291905	39.71906119	green_space	160 N Elm St	Hilltop	introduced	60.96 to 76.2 cm	Denver	NA	NA	NA	NA	NA	NA	NA	NA	NA	NA	NA	NA	NA
223864	3/21/2016	inventory_date	Littleleaf linden	Tilia cordata	Denver	Colorado	-104.7445422	39.78111245	no_info	20700 Green Valley Ranch Blvd	Gateway - green valley ranch	introduced	0 to 15.24 cm	Denver	NA	NA	NA	NA	NA	NA	NA	NA	NA	NA	NA	NA	NA
215252	2/18/2016	inventory_date	Littleleaf linden	Tilia cordata	Denver	Colorado	-104.7532381	39.77528038	no_info	4200 N Himalaya Rd	Gateway - green valley ranch	introduced	0 to 15.24 cm	Denver	NA	NA	NA	NA	NA	NA	NA	NA	NA	NA	NA	NA	NA
215379	2/18/2016	inventory_date	Flowering pear	Pyrus calleryana	Denver	Colorado	-104.8056673	39.79432658	no_info	5520 N Helena Ct	Gateway - green valley ranch	introduced	15.24 to 30.48 cm	Denver	NA	NA	NA	NA	NA	NA	NA	NA	NA	NA	NA	NA	NA
220784	3/9/2016	inventory_date	Honey locust	Gleditsia triacanthos	Denver	Colorado	-104.745984	39.79225104	green_space	20742 E 53rd Ave	Gateway - green valley ranch	introduced	0 to 15.24 cm	Denver	NA	NA	NA	NA	NA	NA	NA	NA	NA	NA	NA	NA	NA
229742	4/11/2016	inventory_date	Swamp white oak	Quercus bicolor	Denver	Colorado	-104.9223726	39.71279877	green_space	217 S Holly St	Hilltop	introduced	0 to 15.24 cm	Denver	NA	NA	NA	NA	NA	NA	NA	NA	NA	NA	NA	NA	NA
230398	4/12/2016	inventory_date	Freeman maple	Acer freemanii	Denver	Colorado	-104.9314866	39.72106369	green_space	300 N Dahlia St	Hilltop	introduced	30.48 to 45.72 cm	Denver	NA	NA	NA	NA	NA	NA	NA	NA	NA	NA	NA	NA	NA
217387	2/24/2016	inventory_date	White ash	Fraxinus americana	Denver	Colorado	-104.7399424	39.77203027	green_space	4056 N Netherland St	Gateway - green valley ranch	introduced	15.24 to 30.48 cm	Denver	NA	NA	NA	NA	NA	NA	NA	NA	NA	NA	NA	NA	NA
226620	4/4/2016	inventory_date	Blue spruce	Picea pungens	Denver	Colorado	-104.8974076	39.73720829	green_space	1280 N Spruce St	East colfax	naturally_occurring	0 to 15.24 cm	Denver	NA	NA	NA	NA	NA	NA	NA	NA	NA	NA	NA	NA	NA
218152	3/1/2016	inventory_date	Green ash	Fraxinus pennsylvanica	Denver	Colorado	-104.7407292	39.79636585	green_space	5551 N Netherland St	Gateway - green valley ranch	introduced	15.24 to 30.48 cm	Denver	NA	NA	NA	NA	NA	NA	NA	NA	NA	NA	NA	NA	NA
226096	4/4/2016	inventory_date	Freeman maple	Acer freemanii	Denver	Colorado	-104.9010611	39.73550937	green_space	7430 E 12th Ave	East colfax	introduced	15.24 to 30.48 cm	Denver	NA	NA	NA	NA	NA	NA	NA	NA	NA	NA	NA	NA	NA
247078	5/19/2016	inventory_date	Southwestern white pine	Pinus strobiformis	Denver	Colorado	-104.9464884	39.68127365	green_space	1940 S Madison St	University park	naturally_occurring	0 to 15.24 cm	Denver	NA	NA	NA	NA	NA	NA	NA	NA	NA	NA	NA	NA	NA
229827	4/11/2016	inventory_date	Quaking aspen	Populus tremuloides	Denver	Colorado	-104.926019	39.71317886	green_space	171 S Glencoe St	Hilltop	naturally_occurring	15.24 to 30.48 cm	Denver	NA	NA	NA	NA	NA	NA	NA	NA	NA	NA	NA	NA	NA
244184	5/11/2016	inventory_date	Austrian pine	Pinus nigra	Denver	Colorado	-104.9145549	39.66979357	green_space	2695 S Monaco Street Pkwy	Goldsmith	introduced	30.48 to 45.72 cm	Denver	NA	NA	NA	NA	NA	NA	NA	NA	NA	NA	NA	NA	NA
220288	3/9/2016	inventory_date	Green ash	Fraxinus pennsylvanica	Denver	Colorado	-104.7475945	39.79764861	green_space	20601 E Randolph Pl	Gateway - green valley ranch	introduced	0 to 15.24 cm	Denver	NA	NA	NA	NA	NA	NA	NA	NA	NA	NA	NA	NA	NA
227671	4/6/2016	inventory_date	Red maple	Acer rubrum	Denver	Colorado	-104.9392748	39.72288372	green_space	390 N Albion St	Hilltop	introduced	15.24 to 30.48 cm	Denver	NA	NA	NA	NA	NA	NA	NA	NA	NA	NA	NA	NA	NA
196547	12/19/2015	inventory_date	Flowering pear	Pyrus calleryana	Denver	Colorado	-104.92745	39.75649942	green_space	2695 N Forest St	North park hill	introduced	30.48 to 45.72 cm	Denver	NA	NA	NA	NA	NA	NA	NA	NA	NA	NA	NA	NA	NA
222137	3/14/2016	inventory_date	Green ash	Fraxinus pennsylvanica	Denver	Colorado	-104.7613327	39.78897272	green_space	19521 E 50th Pl	Gateway - green valley ranch	introduced	0 to 15.24 cm	Denver	NA	NA	NA	NA	NA	NA	NA	NA	NA	NA	NA	NA	NA
221128	3/10/2016	inventory_date	Norway maple	Acer platanoides	Denver	Colorado	-104.7582821	39.7957648	green_space	5543 N Flanders Way	Gateway - green valley ranch	introduced	15.24 to 30.48 cm	Denver	NA	NA	NA	NA	NA	NA	NA	NA	NA	NA	NA	NA	NA
200325	12/16/2015	inventory_date	Honey locust	Gleditsia triacanthos	Denver	Colorado	-104.9249544	39.76180185	green_space	3550 E Martin Luther King Blvd	North park hill	introduced	30.48 to 45.72 cm	Denver	NA	NA	NA	NA	NA	NA	NA	NA	NA	NA	NA	NA	NA
222319	3/15/2016	inventory_date	Green ash	Fraxinus pennsylvanica	Denver	Colorado	-104.7674109	39.79208389	green_space	18830 E 52Nd Pl	Gateway - green valley ranch	introduced	15.24 to 30.48 cm	Denver	NA	NA	NA	NA	NA	NA	NA	NA	NA	NA	NA	NA	NA
229485	4/11/2016	inventory_date	Rocky mountain juniper	Juniperus scopulorum	Denver	Colorado	-104.9221923	39.71892597	green_space	145 N Ivanhoe St	Hilltop	naturally_occurring	0 to 15.24 cm	Denver	NA	NA	NA	NA	NA	NA	NA	NA	NA	NA	NA	NA	NA
225885	4/4/2016	inventory_date	Hybrid cottonwood	Populus hybrid	Denver	Colorado	-104.8929811	39.73768057	green_space	1321 N Uinta St	East colfax	no_info	15.24 to 30.48 cm	Denver	NA	NA	NA	NA	NA	NA	NA	NA	NA	NA	NA	NA	NA
249793	5/25/2016	inventory_date	Northern hackberry	Celtis occidentalis	Denver	Colorado	-104.9564123	39.67220655	green_space	2440 S Columbine St	University park	introduced	0 to 15.24 cm	Denver	NA	NA	NA	NA	NA	NA	NA	NA	NA	NA	NA	NA	NA
229926	4/11/2016	inventory_date	Freeman maple	Acer freemanii	Denver	Colorado	-104.9067686	39.71938359	built_environment	176 N Olive St	Lowry field	introduced	15.24 to 30.48 cm	Denver	NA	NA	NA	NA	NA	NA	NA	NA	NA	NA	NA	NA	NA
220742	3/9/2016	inventory_date	Freeman maple	Acer freemanii	Denver	Colorado	-104.746763	39.79169335	green_space	5193 N Kirk Ct	Gateway - green valley ranch	introduced	0 to 15.24 cm	Denver	NA	NA	NA	NA	NA	NA	NA	NA	NA	NA	NA	NA	NA
241264	5/5/2016	inventory_date	Eastern redbud	Cercis canadensis	Denver	Colorado	-104.9304158	39.68989166	green_space	1474 S Eudora St	Virginia village	introduced	45.72 to 60.96 cm	Denver	NA	NA	NA	NA	NA	NA	NA	NA	NA	NA	NA	NA	NA
220713	3/9/2016	inventory_date	Green ash	Fraxinus pennsylvanica	Denver	Colorado	-104.7541857	39.79666144	green_space	5599 N Himalaya Rd	Gateway - green valley ranch	introduced	15.24 to 30.48 cm	Denver	NA	NA	NA	NA	NA	NA	NA	NA	NA	NA	NA	NA	NA
229409	4/11/2016	inventory_date	Apple	Malus	Denver	Colorado	-104.9270754	39.71506985	green_space	55 S Forest St	Hilltop	no_info	0 to 15.24 cm	Denver	NA	NA	NA	NA	NA	NA	NA	NA	NA	NA	NA	NA	NA
224395	3/22/2016	inventory_date	Littleleaf linden	Tilia cordata	Denver	Colorado	-104.7959242	39.79821765	no_info	16100 E 56th Ave	Gateway - green valley ranch	introduced	0 to 15.24 cm	Denver	NA	NA	NA	NA	NA	NA	NA	NA	NA	NA	NA	NA	NA
219005	3/3/2016	inventory_date	Honey locust	Gleditsia triacanthos	Denver	Colorado	-104.739054	39.79005389	green_space	5177 N Netherland St	Gateway - green valley ranch	introduced	0 to 15.24 cm	Denver	NA	NA	NA	NA	NA	NA	NA	NA	NA	NA	NA	NA	NA
244439	5/12/2016	inventory_date	Green ash	Fraxinus pennsylvanica	Denver	Colorado	-104.9398414	39.65915222	green_space	3151 S Albion St	University hills	introduced	30.48 to 45.72 cm	Denver	NA	NA	NA	NA	NA	NA	NA	NA	NA	NA	NA	NA	NA
244995	5/16/2016	inventory_date	White ash	Fraxinus americana	Denver	Colorado	-104.9327258	39.65340455	green_space	3484 S Dexter St	University hills	introduced	0 to 15.24 cm	Denver	NA	NA	NA	NA	NA	NA	NA	NA	NA	NA	NA	NA	NA
221677	3/14/2016	inventory_date	Flowering pear	Pyrus calleryana	Denver	Colorado	-104.7580007	39.78695422	green_space	20054 E 49th Pl	Gateway - green valley ranch	introduced	0 to 15.24 cm	Denver	NA	NA	NA	NA	NA	NA	NA	NA	NA	NA	NA	NA	NA
227408	4/6/2016	inventory_date	English hawthorn	Crataegus laevigata	Denver	Colorado	-104.920656	39.72389244	green_space	10 N Crestmoor Dr	Hilltop	introduced	0 to 15.24 cm	Denver	NA	NA	NA	NA	NA	NA	NA	NA	NA	NA	NA	NA	NA
245554	5/17/2016	inventory_date	Buckthorn	Rhamnus cathartica	Denver	Colorado	-104.9223235	39.65788492	green_space	5701 E Eldorado Pl	University hills	introduced	0 to 15.24 cm	Denver	NA	NA	NA	NA	NA	NA	NA	NA	NA	NA	NA	NA	NA
202665	12/21/2015	inventory_date	Silver maple	Acer saccharinum	Denver	Colorado	-104.91138	39.75650673	green_space	2690 N Magnolia St	North park hill	introduced	0 to 15.24 cm	Denver	NA	NA	NA	NA	NA	NA	NA	NA	NA	NA	NA	NA	NA
215131	2/18/2016	inventory_date	Honey locust	Gleditsia triacanthos	Denver	Colorado	-104.8062687	39.79639326	green_space	5552 N Helena Ct	Gateway - green valley ranch	introduced	15.24 to 30.48 cm	Denver	NA	NA	NA	NA	NA	NA	NA	NA	NA	NA	NA	NA	NA
242245	5/9/2016	inventory_date	Russian olive	Elaeagnus angustifolia	Denver	Colorado	-104.9325357	39.68866056	green_space	4700 E Florida Ave	Virginia village	introduced	30.48 to 45.72 cm	Denver	NA	NA	NA	NA	NA	NA	NA	NA	NA	NA	NA	NA	NA
227438	4/6/2016	inventory_date	Japanese tree lilac	Syringa reticulata	Denver	Colorado	-104.9158519	39.72319086	green_space	435 N Krameria St	Hilltop	introduced	0 to 15.24 cm	Denver	NA	NA	NA	NA	NA	NA	NA	NA	NA	NA	NA	NA	NA
226335	4/4/2016	inventory_date	Northern hackberry	Celtis occidentalis	Denver	Colorado	-104.8868572	39.74387535	green_space	1718 N Xanthia St	East colfax	introduced	60.96 to 76.2 cm	Denver	NA	NA	NA	NA	NA	NA	NA	NA	NA	NA	NA	NA	NA
225511	3/31/2016	inventory_date	Siberian elm	Ulmus pumila	Denver	Colorado	-104.888079	39.7341307	green_space	1144 N Willow St	East colfax	introduced	30.48 to 45.72 cm	Denver	NA	NA	NA	NA	NA	NA	NA	NA	NA	NA	NA	NA	NA
196448	12/17/2015	inventory_date	Green ash	Fraxinus pennsylvanica	Denver	Colorado	-104.9320157	39.75825947	green_space	2895 N Dahlia St	North park hill	introduced	30.48 to 45.72 cm	Denver	NA	NA	NA	NA	NA	NA	NA	NA	NA	NA	NA	NA	NA
229786	4/11/2016	inventory_date	Norway maple	Acer platanoides	Denver	Colorado	-104.9305831	39.72400367	green_space	449 N Eudora St	Hilltop	introduced	30.48 to 45.72 cm	Denver	NA	NA	NA	NA	NA	NA	NA	NA	NA	NA	NA	NA	NA
220444	3/9/2016	inventory_date	Swamp white oak	Quercus bicolor	Denver	Colorado	-104.7554298	39.79545958	green_space	5523 N Himalaya Rd	Gateway - green valley ranch	introduced	0 to 15.24 cm	Denver	NA	NA	NA	NA	NA	NA	NA	NA	NA	NA	NA	NA	NA
222909	3/16/2016	inventory_date	Littleleaf linden	Tilia cordata	Denver	Colorado	-104.7639832	39.78990006	no_info	19057 E 51St Pl	Gateway - green valley ranch	introduced	15.24 to 30.48 cm	Denver	NA	NA	NA	NA	NA	NA	NA	NA	NA	NA	NA	NA	NA
214676	2/17/2016	inventory_date	White ash	Fraxinus americana	Denver	Colorado	-104.7994025	39.79246003	green_space	5396 N Laredo Ct	Gateway - green valley ranch	introduced	0 to 15.24 cm	Denver	NA	NA	NA	NA	NA	NA	NA	NA	NA	NA	NA	NA	NA
220499	3/9/2016	inventory_date	Littleleaf linden	Tilia cordata	Denver	Colorado	-104.74462	39.79341034	no_info	5405 N Malaya St	Gateway - green valley ranch	introduced	0 to 15.24 cm	Denver	NA	NA	NA	NA	NA	NA	NA	NA	NA	NA	NA	NA	NA
224655	3/29/2016	inventory_date	Chokecherry	Prunus virginiana	Denver	Colorado	-104.9025024	39.74385439	green_space	7335 E 17th Ave	East colfax	naturally_occurring	0 to 15.24 cm	Denver	NA	NA	NA	NA	NA	NA	NA	NA	NA	NA	NA	NA	NA
216905	2/24/2016	inventory_date	Freeman maple	Acer freemanii	Denver	Colorado	-104.7951194	39.77922334	green_space	4545 N Airport Way	Gateway - green valley ranch	introduced	15.24 to 30.48 cm	Denver	NA	NA	NA	NA	NA	NA	NA	NA	NA	NA	NA	NA	NA
230425	4/12/2016	inventory_date	Honey locust	Gleditsia triacanthos	Denver	Colorado	-104.9290274	39.71618119	green_space	10 S Elm St	Hilltop	introduced	30.48 to 45.72 cm	Denver	NA	NA	NA	NA	NA	NA	NA	NA	NA	NA	NA	NA	NA
217593	2/29/2016	inventory_date	Green ash	Fraxinus pennsylvanica	Denver	Colorado	-104.8007189	39.78386172	no_info	16199 Green Valley Ranch Blvd	Gateway - green valley ranch	introduced	15.24 to 30.48 cm	Denver	NA	NA	NA	NA	NA	NA	NA	NA	NA	NA	NA	NA	NA
242995	5/10/2016	inventory_date	American linden	Tilia americana	Denver	Colorado	-104.9184588	39.68411619	green_space	1777 S Jasmine St	Virginia village	introduced	30.48 to 45.72 cm	Denver	NA	NA	NA	NA	NA	NA	NA	NA	NA	NA	NA	NA	NA
246440	5/18/2016	inventory_date	Crabapple	Malus tschonoskii	Denver	Colorado	-104.934567	39.66693438	green_space	4601 E Amherst Ave	University hills	introduced	0 to 15.24 cm	Denver	NA	NA	NA	NA	NA	NA	NA	NA	NA	NA	NA	NA	NA
220880	3/9/2016	inventory_date	Green ash	Fraxinus pennsylvanica	Denver	Colorado	-104.7436409	39.7902025	green_space	20949 E 51St Pl	Gateway - green valley ranch	introduced	0 to 15.24 cm	Denver	NA	NA	NA	NA	NA	NA	NA	NA	NA	NA	NA	NA	NA
244372	5/12/2016	inventory_date	Green ash	Fraxinus pennsylvanica	Denver	Colorado	-104.9192658	39.6749066	green_space	5700 E Warren Ave	Goldsmith	introduced	15.24 to 30.48 cm	Denver	NA	NA	NA	NA	NA	NA	NA	NA	NA	NA	NA	NA	NA
226204	4/4/2016	inventory_date	Siberian elm	Ulmus pumila	Denver	Colorado	-104.8942059	39.73720463	green_space	1281 N Ulster St	East colfax	introduced	more than 76.2 cm	Denver	NA	NA	NA	NA	NA	NA	NA	NA	NA	NA	NA	NA	NA
220970	3/10/2016	inventory_date	Littleleaf linden	Tilia cordata	Denver	Colorado	-104.741855	39.78210655	green_space	21044 E 49th Ave	Gateway - green valley ranch	introduced	0 to 15.24 cm	Denver	NA	NA	NA	NA	NA	NA	NA	NA	NA	NA	NA	NA	NA
221718	3/14/2016	inventory_date	Freeman maple	Acer freemanii	Denver	Colorado	-104.75994	39.78475388	green_space	19731 E 48th Pl	Gateway - green valley ranch	introduced	30.48 to 45.72 cm	Denver	NA	NA	NA	NA	NA	NA	NA	NA	NA	NA	NA	NA	NA
249962	5/26/2016	inventory_date	Green ash	Fraxinus pennsylvanica	Denver	Colorado	-104.9478959	39.68001406	green_space	2010 S Cook St	University park	introduced	0 to 15.24 cm	Denver	NA	NA	NA	NA	NA	NA	NA	NA	NA	NA	NA	NA	NA
215151	2/18/2016	inventory_date	Flowering pear	Pyrus calleryana	Denver	Colorado	-104.7532406	39.77408944	green_space	4182 N Himalaya Rd	Gateway - green valley ranch	introduced	0 to 15.24 cm	Denver	NA	NA	NA	NA	NA	NA	NA	NA	NA	NA	NA	NA	NA
222785	3/16/2016	inventory_date	Honey locust	Gleditsia triacanthos	Denver	Colorado	-104.7641813	39.78728821	green_space	4992 N Cathay St	Gateway - green valley ranch	introduced	0 to 15.24 cm	Denver	NA	NA	NA	NA	NA	NA	NA	NA	NA	NA	NA	NA	NA
215777	2/22/2016	inventory_date	Red maple	Acer rubrum	Denver	Colorado	-104.7625774	39.78269426	green_space	19209 E 47th Avenue Dr	Gateway - green valley ranch	introduced	0 to 15.24 cm	Denver	NA	NA	NA	NA	NA	NA	NA	NA	NA	NA	NA	NA	NA
223289	3/16/2016	inventory_date	Green ash	Fraxinus pennsylvanica	Denver	Colorado	-104.7675849	39.78357867	no_info	18630 Green Valley Ranch Blvd	Gateway - green valley ranch	introduced	0 to 15.24 cm	Denver	NA	NA	NA	NA	NA	NA	NA	NA	NA	NA	NA	NA	NA
194150	12/16/2015	inventory_date	Honey locust	Gleditsia triacanthos	Denver	Colorado	-104.9949114	39.74966407	built_environment	1200 Lawrence St	Cbd	introduced	15.24 to 30.48 cm	Denver	NA	NA	NA	NA	NA	NA	NA	NA	NA	NA	NA	NA	NA
222881	3/16/2016	inventory_date	Pear	Pyrus	Denver	Colorado	-104.7612173	39.7900926	no_info	5000 N Himalaya Rd	Gateway - green valley ranch	no_info	0 to 15.24 cm	Denver	NA	NA	NA	NA	NA	NA	NA	NA	NA	NA	NA	NA	NA
223368	3/17/2016	inventory_date	Northern red oak	Quercus rubra	Denver	Colorado	-104.761766	39.78359367	no_info	19350 Green Valley Ranch Blvd	Gateway - green valley ranch	introduced	0 to 15.24 cm	Denver	NA	NA	NA	NA	NA	NA	NA	NA	NA	NA	NA	NA	NA
214647	2/17/2016	inventory_date	London plane	Platanus acerifolia	Denver	Colorado	-104.7996969	39.79266506	green_space	16144 E 54th Ave	Gateway - green valley ranch	introduced	0 to 15.24 cm	Denver	NA	NA	NA	NA	NA	NA	NA	NA	NA	NA	NA	NA	NA
244928	5/16/2016	inventory_date	Northern white cedar	Thuja occidentalis	Denver	Colorado	-104.9384785	39.65803897	green_space	3200 S Ash St	University hills	introduced	0 to 15.24 cm	Denver	NA	NA	NA	NA	NA	NA	NA	NA	NA	NA	NA	NA	NA
246249	5/18/2016	inventory_date	Siberian elm	Ulmus pumila	Denver	Colorado	-104.938098	39.67181298	green_space	4224 E Dickenson Pl	University hills	introduced	0 to 15.24 cm	Denver	NA	NA	NA	NA	NA	NA	NA	NA	NA	NA	NA	NA	NA
217854	2/29/2016	inventory_date	Honey locust	Gleditsia triacanthos	Denver	Colorado	-104.8066337	39.78630241	green_space	15604 E 50th Ave	Gateway - green valley ranch	introduced	0 to 15.24 cm	Denver	NA	NA	NA	NA	NA	NA	NA	NA	NA	NA	NA	NA	NA
221122	3/10/2016	inventory_date	Freeman maple	Acer freemanii	Denver	Colorado	-104.7564722	39.79628693	green_space	5540 N Gibraltar St	Gateway - green valley ranch	introduced	0 to 15.24 cm	Denver	NA	NA	NA	NA	NA	NA	NA	NA	NA	NA	NA	NA	NA
225157	3/30/2016	inventory_date	Honey locust	Gleditsia triacanthos	Denver	Colorado	-104.8963046	39.74282074	green_space	1640 N Trenton St	East colfax	introduced	60.96 to 76.2 cm	Denver	NA	NA	NA	NA	NA	NA	NA	NA	NA	NA	NA	NA	NA
220869	3/9/2016	inventory_date	Green ash	Fraxinus pennsylvanica	Denver	Colorado	-104.7449012	39.789863	green_space	20889 E 51St Pl	Gateway - green valley ranch	introduced	0 to 15.24 cm	Denver	NA	NA	NA	NA	NA	NA	NA	NA	NA	NA	NA	NA	NA
246858	5/19/2016	inventory_date	California privet	Ligustrum ovalifolium	Denver	Colorado	-104.9385995	39.67750659	green_space	2141 S Ash St	University hills	introduced	0 to 15.24 cm	Denver	NA	NA	NA	NA	NA	NA	NA	NA	NA	NA	NA	NA	NA
215385	2/18/2016	inventory_date	Washington hawthorn	Crataegus phaenopyrum	Denver	Colorado	-104.755048	39.77844378	no_info	4450 N Himalaya Rd	Gateway - green valley ranch	introduced	15.24 to 30.48 cm	Denver	NA	NA	NA	NA	NA	NA	NA	NA	NA	NA	NA	NA	NA
214451	2/17/2016	inventory_date	Honey locust	Gleditsia triacanthos	Denver	Colorado	-104.7803261	39.78186129	green_space	4709 N Uravan St	Gateway - green valley ranch	introduced	0 to 15.24 cm	Denver	NA	NA	NA	NA	NA	NA	NA	NA	NA	NA	NA	NA	NA
226026	4/4/2016	inventory_date	Quaking aspen	Populus tremuloides	Denver	Colorado	-104.8880846	39.74129456	green_space	1556 N Willow St	East colfax	naturally_occurring	0 to 15.24 cm	Denver	NA	NA	NA	NA	NA	NA	NA	NA	NA	NA	NA	NA	NA
222951	3/16/2016	inventory_date	Bur oak	Quercus macrocarpa	Denver	Colorado	-104.7627435	39.79198394	no_info	5300 N Dunkirk St	Gateway - green valley ranch	introduced	0 to 15.24 cm	Denver	NA	NA	NA	NA	NA	NA	NA	NA	NA	NA	NA	NA	NA
224629	3/22/2016	inventory_date	Quaking aspen	Populus tremuloides	Denver	Colorado	-104.9021758	39.74700854	green_space	1980 N Quince St	East colfax	naturally_occurring	0 to 15.24 cm	Denver	NA	NA	NA	NA	NA	NA	NA	NA	NA	NA	NA	NA	NA
246239	5/18/2016	inventory_date	Chokecherry	Prunus virginiana	Denver	Colorado	-104.9382019	39.67182692	green_space	4224 E Dickenson Pl	University hills	naturally_occurring	0 to 15.24 cm	Denver	NA	NA	NA	NA	NA	NA	NA	NA	NA	NA	NA	NA	NA
215268	2/18/2016	inventory_date	Red maple	Acer rubrum	Denver	Colorado	-104.7535919	39.77530482	green_space	4200 N Himalaya Rd	Gateway - green valley ranch	introduced	15.24 to 30.48 cm	Denver	NA	NA	NA	NA	NA	NA	NA	NA	NA	NA	NA	NA	NA
249372	5/25/2016	inventory_date	Silver maple	Acer saccharinum	Denver	Colorado	-104.9537885	39.67276443	green_space	2409 S Fillmore St	University park	introduced	30.48 to 45.72 cm	Denver	NA	NA	NA	NA	NA	NA	NA	NA	NA	NA	NA	NA	NA
228116	4/7/2016	inventory_date	Peach	Prunus persica	Denver	Colorado	-104.9196565	39.71595795	green_space	2 S Jersey St	Hilltop	introduced	more than 76.2 cm	Denver	NA	NA	NA	NA	NA	NA	NA	NA	NA	NA	NA	NA	NA
226728	4/5/2016	inventory_date	Green ash	Fraxinus pennsylvanica	Denver	Colorado	-104.8986184	39.73579126	green_space	1200 N Syracuse St	East colfax	introduced	15.24 to 30.48 cm	Denver	NA	NA	NA	NA	NA	NA	NA	NA	NA	NA	NA	NA	NA
250835	5/28/2016	inventory_date	Hedge maple	Acer campestre	Denver	Colorado	-104.9581891	39.67652339	green_space	2203 S Josephine St	University park	introduced	15.24 to 30.48 cm	Denver	NA	NA	NA	NA	NA	NA	NA	NA	NA	NA	NA	NA	NA
228491	4/7/2016	inventory_date	Austrian pine	Pinus nigra	Denver	Colorado	-104.9177703	39.71766671	green_space	90 S Jasmine St	Hilltop	introduced	0 to 15.24 cm	Denver	NA	NA	NA	NA	NA	NA	NA	NA	NA	NA	NA	NA	NA
249847	5/25/2016	inventory_date	Silver maple	Acer saccharinum	Denver	Colorado	-104.9566033	39.67420749	green_space	2327 S Columbine St	University park	introduced	more than 76.2 cm	Denver	NA	NA	NA	NA	NA	NA	NA	NA	NA	NA	NA	NA	NA
218497	3/2/2016	inventory_date	Fruiting pear	Pyrus communis	Denver	Colorado	-104.7402963	39.78459201	green_space	21207 E 49th Pl	Gateway - green valley ranch	introduced	0 to 15.24 cm	Denver	NA	NA	NA	NA	NA	NA	NA	NA	NA	NA	NA	NA	NA
220026	3/9/2016	inventory_date	Green ash	Fraxinus pennsylvanica	Denver	Colorado	-104.7512851	39.79727383	green_space	20450 E Randolph Pl	Gateway - green valley ranch	introduced	15.24 to 30.48 cm	Denver	NA	NA	NA	NA	NA	NA	NA	NA	NA	NA	NA	NA	NA
195344	12/21/2015	inventory_date	Quaking aspen	Populus tremuloides	Denver	Colorado	-104.9258708	39.76755268	green_space	3601 N Glencoe St	Northeast park hill	naturally_occurring	0 to 15.24 cm	Denver	NA	NA	NA	NA	NA	NA	NA	NA	NA	NA	NA	NA	NA
224551	3/22/2016	inventory_date	Flowering plum	Prunus cerasifera	Denver	Colorado	-104.8991102	39.74755348	green_space	7645 E Montview Blvd	East colfax	introduced	15.24 to 30.48 cm	Denver	NA	NA	NA	NA	NA	NA	NA	NA	NA	NA	NA	NA	NA
219845	3/8/2016	inventory_date	Freeman maple	Acer freemanii	Denver	Colorado	-104.7507443	39.7833334	no_info	20405 E 49th Ave	Gateway - green valley ranch	introduced	0 to 15.24 cm	Denver	NA	NA	NA	NA	NA	NA	NA	NA	NA	NA	NA	NA	NA
229343	4/11/2016	inventory_date	Flowering pear	Pyrus calleryana	Denver	Colorado	-104.9285227	39.7210681	green_space	301 S Fairfax St	Hilltop	introduced	15.24 to 30.48 cm	Denver	NA	NA	NA	NA	NA	NA	NA	NA	NA	NA	NA	NA	NA
230690	4/13/2016	inventory_date	Rocky mountain juniper	Juniperus scopulorum	Denver	Colorado	-104.9247163	39.71705168	no_info	51 N Grape St	Hilltop	naturally_occurring	15.24 to 30.48 cm	Denver	NA	NA	NA	NA	NA	NA	NA	NA	NA	NA	NA	NA	NA
217901	2/29/2016	inventory_date	Green ash	Fraxinus pennsylvanica	Denver	Colorado	-104.7390472	39.78087919	green_space	4690 N Odessa St	Gateway - green valley ranch	introduced	0 to 15.24 cm	Denver	NA	NA	NA	NA	NA	NA	NA	NA	NA	NA	NA	NA	NA
215420	2/18/2016	inventory_date	White ash	Fraxinus americana	Denver	Colorado	-104.7563342	39.77963336	green_space	4500 N Himalaya Rd	Gateway - green valley ranch	introduced	15.24 to 30.48 cm	Denver	NA	NA	NA	NA	NA	NA	NA	NA	NA	NA	NA	NA	NA
247490	5/20/2016	inventory_date	Lilac	Syringa	Denver	Colorado	-104.9430977	39.67109628	green_space	2501 S Jackson St	University park	no_info	0 to 15.24 cm	Denver	NA	NA	NA	NA	NA	NA	NA	NA	NA	NA	NA	NA	NA
223228	3/16/2016	inventory_date	Green ash	Fraxinus pennsylvanica	Denver	Colorado	-104.7628085	39.78784468	green_space	5017 N Ceylon St	Gateway - green valley ranch	introduced	15.24 to 30.48 cm	Denver	NA	NA	NA	NA	NA	NA	NA	NA	NA	NA	NA	NA	NA
217312	2/24/2016	inventory_date	White ash	Fraxinus americana	Denver	Colorado	-104.7418326	39.77331415	green_space	4119 N Malta St	Gateway - green valley ranch	introduced	0 to 15.24 cm	Denver	NA	NA	NA	NA	NA	NA	NA	NA	NA	NA	NA	NA	NA
226671	4/4/2016	inventory_date	Sweet mountain pine	Pinus mugo	Denver	Colorado	-104.8984244	39.73735999	green_space	1300 N Syracuse St	East colfax	introduced	0 to 15.24 cm	Denver	NA	NA	NA	NA	NA	NA	NA	NA	NA	NA	NA	NA	NA
220266	3/9/2016	inventory_date	Green ash	Fraxinus pennsylvanica	Denver	Colorado	-104.7468571	39.79723315	green_space	5568 N Killarney Ct	Gateway - green valley ranch	introduced	0 to 15.24 cm	Denver	NA	NA	NA	NA	NA	NA	NA	NA	NA	NA	NA	NA	NA
242936	5/9/2016	inventory_date	Buckthorn	Rhamnus cathartica	Denver	Colorado	-104.9171702	39.68361751	green_space	1819 S Kearney St	Virginia village	introduced	0 to 15.24 cm	Denver	NA	NA	NA	NA	NA	NA	NA	NA	NA	NA	NA	NA	NA
216450	2/23/2016	inventory_date	Green ash	Fraxinus pennsylvanica	Denver	Colorado	-104.7984095	39.79643366	green_space	5543 N Laredo Way	Gateway - green valley ranch	introduced	0 to 15.24 cm	Denver	NA	NA	NA	NA	NA	NA	NA	NA	NA	NA	NA	NA	NA
229567	4/11/2016	inventory_date	Sweet mountain pine	Pinus mugo	Denver	Colorado	-104.9280499	39.71850012	green_space	120 N Fairfax St	Hilltop	introduced	0 to 15.24 cm	Denver	NA	NA	NA	NA	NA	NA	NA	NA	NA	NA	NA	NA	NA
227722	4/6/2016	inventory_date	Newport plum	Prunus cerasifera	Denver	Colorado	-104.9191847	39.72154953	green_space	300 N Jersey St	Hilltop	introduced	0 to 15.24 cm	Denver	NA	NA	NA	NA	NA	NA	NA	NA	NA	NA	NA	NA	NA
216332	2/23/2016	inventory_date	Norway maple	Acer platanoides	Denver	Colorado	-104.80078	39.79611638	no_info	16003 E Maxwell Pl	Gateway - green valley ranch	introduced	15.24 to 30.48 cm	Denver	NA	NA	NA	NA	NA	NA	NA	NA	NA	NA	NA	NA	NA
230276	4/12/2016	inventory_date	Silver maple	Acer saccharinum	Denver	Colorado	-104.9292012	39.72049917	green_space	270 N Elm St	Hilltop	introduced	more than 76.2 cm	Denver	NA	NA	NA	NA	NA	NA	NA	NA	NA	NA	NA	NA	NA
225140	3/30/2016	inventory_date	Flowering pear	Pyrus calleryana	Denver	Colorado	-104.8952911	39.74341796	green_space	1675 N Tamarac St	East colfax	introduced	15.24 to 30.48 cm	Denver	NA	NA	NA	NA	NA	NA	NA	NA	NA	NA	NA	NA	NA
248096	5/23/2016	inventory_date	Chinese juniper	Juniperus chinensis	Denver	Colorado	-104.9518439	39.68395798	green_space	1790 S Milwaukee St	University park	introduced	0 to 15.24 cm	Denver	NA	NA	NA	NA	NA	NA	NA	NA	NA	NA	NA	NA	NA
228651	4/7/2016	inventory_date	White ash	Fraxinus americana	Denver	Colorado	-104.9083697	39.72150014	green_space	280 N Oneida St	Hilltop	introduced	15.24 to 30.48 cm	Denver	NA	NA	NA	NA	NA	NA	NA	NA	NA	NA	NA	NA	NA
249771	5/25/2016	inventory_date	American linden	Tilia americana	Denver	Colorado	-104.956616	39.67227616	green_space	2433 S Columbine St	University park	introduced	60.96 to 76.2 cm	Denver	NA	NA	NA	NA	NA	NA	NA	NA	NA	NA	NA	NA	NA
222648	3/16/2016	inventory_date	Western hackberry	Celtis reticulata	Denver	Colorado	-104.7601654	39.78921933	no_info	4890 N Argonne Way	Gateway - green valley ranch	naturally_occurring	0 to 15.24 cm	Denver	NA	NA	NA	NA	NA	NA	NA	NA	NA	NA	NA	NA	NA
221634	3/14/2016	inventory_date	American linden	Tilia americana	Denver	Colorado	-104.7534081	39.79797272	no_info	20298 E 56th Ave	Gateway - green valley ranch	introduced	0 to 15.24 cm	Denver	NA	NA	NA	NA	NA	NA	NA	NA	NA	NA	NA	NA	NA
219279	3/3/2016	inventory_date	NA	Gleditsia triacanthos	Denver	Colorado	-104.7384553	39.79677637	no_info	21415 E Maxwell Pl	Gateway - green valley ranch	introduced	0 to 15.24 cm	Denver	NA	NA	NA	NA	NA	NA	NA	NA	NA	NA	NA	NA	NA
229775	4/11/2016	inventory_date	European mountain ash	Sorbus aucuparia	Denver	Colorado	-104.9255467	39.71318833	green_space	190 S Glencoe St	Hilltop	introduced	15.24 to 30.48 cm	Denver	NA	NA	NA	NA	NA	NA	NA	NA	NA	NA	NA	NA	NA
227761	4/6/2016	inventory_date	White ash	Fraxinus americana	Denver	Colorado	-104.9383551	39.72169188	green_space	330 N Ash St	Hilltop	introduced	30.48 to 45.72 cm	Denver	NA	NA	NA	NA	NA	NA	NA	NA	NA	NA	NA	NA	NA
231454	4/14/2016	inventory_date	Northern red oak	Quercus rubra	Denver	Colorado	-104.9394642	39.71769733	green_space	78 N Albion St	Hilltop	introduced	0 to 15.24 cm	Denver	NA	NA	NA	NA	NA	NA	NA	NA	NA	NA	NA	NA	NA
197062	12/18/2015	inventory_date	Flowering crabapple	Malus sylvestris	Denver	Colorado	-104.9286203	39.74572062	green_space	1900 N Fairfax St	South park hill	introduced	15.24 to 30.48 cm	Denver	NA	NA	NA	NA	NA	NA	NA	NA	NA	NA	NA	NA	NA
229970	4/12/2016	inventory_date	Quaking aspen	Populus tremuloides	Denver	Colorado	-104.9300088	39.71950086	green_space	200 N Eudora St	Hilltop	naturally_occurring	15.24 to 30.48 cm	Denver	NA	NA	NA	NA	NA	NA	NA	NA	NA	NA	NA	NA	NA
199750	12/20/2015	inventory_date	Honey locust	Gleditsia triacanthos	Denver	Colorado	-104.9139136	39.74576937	green_space	1900 N Locust St	South park hill	introduced	0 to 15.24 cm	Denver	NA	NA	NA	NA	NA	NA	NA	NA	NA	NA	NA	NA	NA
249438	5/25/2016	inventory_date	Honey locust	Gleditsia triacanthos	Denver	Colorado	-104.953376	39.67307066	green_space	2390 S Fillmore St	University park	introduced	15.24 to 30.48 cm	Denver	NA	NA	NA	NA	NA	NA	NA	NA	NA	NA	NA	NA	NA
222226	3/15/2016	inventory_date	Heritage oak	Quercus robur	Denver	Colorado	-104.7703537	39.79007728	green_space	18650 E Burlington Pl	Gateway - green valley ranch	introduced	0 to 15.24 cm	Denver	NA	NA	NA	NA	NA	NA	NA	NA	NA	NA	NA	NA	NA
228419	4/7/2016	inventory_date	Apple	Malus	Denver	Colorado	-104.9122057	39.72192401	green_space	290 N Monaco Street Pkwy	Hilltop	no_info	0 to 15.24 cm	Denver	NA	NA	NA	NA	NA	NA	NA	NA	NA	NA	NA	NA	NA
227656	4/6/2016	inventory_date	Quaking aspen	Populus tremuloides	Denver	Colorado	-104.9392681	39.72267948	green_space	376 N Albion St	Hilltop	naturally_occurring	15.24 to 30.48 cm	Denver	NA	NA	NA	NA	NA	NA	NA	NA	NA	NA	NA	NA	NA
217063	2/24/2016	inventory_date	White ash	Fraxinus americana	Denver	Colorado	-104.7958879	39.77337468	green_space	4110 N Buckley Rd	Gateway - green valley ranch	introduced	0 to 15.24 cm	Denver	NA	NA	NA	NA	NA	NA	NA	NA	NA	NA	NA	NA	NA
249259	5/24/2016	inventory_date	Silver maple	Acer saccharinum	Denver	Colorado	-104.9523855	39.66887636	green_space	2627 S Milwaukee St	University park	introduced	30.48 to 45.72 cm	Denver	NA	NA	NA	NA	NA	NA	NA	NA	NA	NA	NA	NA	NA
194187	12/16/2015	inventory_date	Flowering pear	Pyrus calleryana	Denver	Colorado	-104.9969165	39.74520091	built_environment	1401 14th St	Cbd	introduced	0 to 15.24 cm	Denver	NA	NA	NA	NA	NA	NA	NA	NA	NA	NA	NA	NA	NA
224305	3/21/2016	inventory_date	Norway maple	Acer platanoides	Denver	Colorado	-104.7685056	39.7835695	no_info	18620 Green Valley Ranch Blvd	Gateway - green valley ranch	introduced	0 to 15.24 cm	Denver	NA	NA	NA	NA	NA	NA	NA	NA	NA	NA	NA	NA	NA
231548	4/14/2016	inventory_date	Freeman maple	Acer freemanii	Denver	Colorado	-104.9385207	39.71723763	green_space	55 N Ash St	Hilltop	introduced	30.48 to 45.72 cm	Denver	NA	NA	NA	NA	NA	NA	NA	NA	NA	NA	NA	NA	NA
218715	3/2/2016	inventory_date	Green ash	Fraxinus pennsylvanica	Denver	Colorado	-104.7374007	39.78906333	green_space	5147 N Orleans Ct	Gateway - green valley ranch	introduced	15.24 to 30.48 cm	Denver	NA	NA	NA	NA	NA	NA	NA	NA	NA	NA	NA	NA	NA
215018	2/18/2016	inventory_date	Littleleaf linden	Tilia cordata	Denver	Colorado	-104.7365945	39.77279663	green_space	4110 N Perth St	Gateway - green valley ranch	introduced	0 to 15.24 cm	Denver	NA	NA	NA	NA	NA	NA	NA	NA	NA	NA	NA	NA	NA
230616	4/13/2016	inventory_date	Austrian pine	Pinus nigra	Denver	Colorado	-104.9328301	39.71976817	green_space	225 N Dexter St	Hilltop	introduced	45.72 to 60.96 cm	Denver	NA	NA	NA	NA	NA	NA	NA	NA	NA	NA	NA	NA	NA
243721	5/11/2016	inventory_date	Sharon of rose	Hibiscus syriacus	Denver	Colorado	-104.9345597	39.685763	green_space	4665 E Mexico Ave	Virginia village	introduced	0 to 15.24 cm	Denver	NA	NA	NA	NA	NA	NA	NA	NA	NA	NA	NA	NA	NA
228757	4/11/2016	inventory_date	Flowering pear	Pyrus calleryana	Denver	Colorado	-104.9229931	39.72324287	green_space	401 N Holly St	Hilltop	introduced	0 to 15.24 cm	Denver	NA	NA	NA	NA	NA	NA	NA	NA	NA	NA	NA	NA	NA
246973	5/19/2016	inventory_date	American linden	Tilia americana	Denver	Colorado	-104.9332481	39.6608913	green_space	4669 E Dartmouth Ave	University hills	introduced	more than 76.2 cm	Denver	NA	NA	NA	NA	NA	NA	NA	NA	NA	NA	NA	NA	NA
248115	5/23/2016	inventory_date	Quaking aspen	Populus tremuloides	Denver	Colorado	-104.9537558	39.68422034	green_space	2841 E Colorado Ave	University park	naturally_occurring	0 to 15.24 cm	Denver	NA	NA	NA	NA	NA	NA	NA	NA	NA	NA	NA	NA	NA
214870	2/17/2016	inventory_date	Green ash	Fraxinus pennsylvanica	Denver	Colorado	-104.7372946	39.77041899	green_space	3894 N Orleans Ct	Gateway - green valley ranch	introduced	0 to 15.24 cm	Denver	NA	NA	NA	NA	NA	NA	NA	NA	NA	NA	NA	NA	NA
222075	3/14/2016	inventory_date	Green ash	Fraxinus pennsylvanica	Denver	Colorado	-104.7606579	39.78747249	green_space	19676 E 50th Ave	Gateway - green valley ranch	introduced	15.24 to 30.48 cm	Denver	NA	NA	NA	NA	NA	NA	NA	NA	NA	NA	NA	NA	NA
219289	3/3/2016	inventory_date	Littleleaf linden	Tilia cordata	Denver	Colorado	-104.7377781	39.79687632	no_info	21415 E Maxwell Pl	Gateway - green valley ranch	introduced	0 to 15.24 cm	Denver	NA	NA	NA	NA	NA	NA	NA	NA	NA	NA	NA	NA	NA
214704	2/17/2016	inventory_date	Norway maple	Acer platanoides	Denver	Colorado	-104.7393613	39.77053876	green_space	21399 E 39th Ave	Gateway - green valley ranch	introduced	15.24 to 30.48 cm	Denver	NA	NA	NA	NA	NA	NA	NA	NA	NA	NA	NA	NA	NA
216538	2/23/2016	inventory_date	White ash	Fraxinus americana	Denver	Colorado	-104.7976664	39.79581324	green_space	5536 N Lewiston St	Gateway - green valley ranch	introduced	0 to 15.24 cm	Denver	NA	NA	NA	NA	NA	NA	NA	NA	NA	NA	NA	NA	NA
230264	4/12/2016	inventory_date	Rocky mountain juniper	Juniperus scopulorum	Denver	Colorado	-104.9292066	39.72075808	green_space	290 N Elm St	Hilltop	naturally_occurring	15.24 to 30.48 cm	Denver	NA	NA	NA	NA	NA	NA	NA	NA	NA	NA	NA	NA	NA
245768	5/18/2016	inventory_date	Dwarf alberta spruce	Picea glauca	Denver	Colorado	-104.9247784	39.66247798	green_space	3062 S Glencoe St	University hills	introduced	0 to 15.24 cm	Denver	NA	NA	NA	NA	NA	NA	NA	NA	NA	NA	NA	NA	NA
223211	3/16/2016	inventory_date	Littleleaf linden	Tilia cordata	Denver	Colorado	-104.7679255	39.78385354	green_space	18643 Green Valley Ranch Blvd	Gateway - green valley ranch	introduced	15.24 to 30.48 cm	Denver	NA	NA	NA	NA	NA	NA	NA	NA	NA	NA	NA	NA	NA
218338	3/2/2016	inventory_date	Freeman maple	Acer freemanii	Denver	Colorado	-104.7369256	39.78371627	no_info	4854 N Orleans St	Gateway - green valley ranch	introduced	0 to 15.24 cm	Denver	NA	NA	NA	NA	NA	NA	NA	NA	NA	NA	NA	NA	NA
230600	4/13/2016	inventory_date	Prairie or bechtel crabapple	Malus ioensis	Denver	Colorado	-104.933906	39.72238449	green_space	360 N Clermont Street Pkwy	Hilltop	introduced	30.48 to 45.72 cm	Denver	NA	NA	NA	NA	NA	NA	NA	NA	NA	NA	NA	NA	NA
218585	3/2/2016	inventory_date	Hedge maple	Acer campestre	Denver	Colorado	-104.736588	39.78657172	green_space	21582 E 50th Pl	Gateway - green valley ranch	introduced	15.24 to 30.48 cm	Denver	NA	NA	NA	NA	NA	NA	NA	NA	NA	NA	NA	NA	NA
231244	4/13/2016	inventory_date	Southwestern white pine	Pinus strobiformis	Denver	Colorado	-104.9318125	39.71479182	green_space	99 S Dahlia St	Hilltop	naturally_occurring	0 to 15.24 cm	Denver	NA	NA	NA	NA	NA	NA	NA	NA	NA	NA	NA	NA	NA
224162	3/21/2016	inventory_date	Freeman maple	Acer freemanii	Denver	Colorado	-104.7347374	39.78017278	no_info	4781 N Picadilly Rd	Gateway - green valley ranch	introduced	0 to 15.24 cm	Denver	NA	NA	NA	NA	NA	NA	NA	NA	NA	NA	NA	NA	NA
220120	3/9/2016	inventory_date	Honey locust	Gleditsia triacanthos	Denver	Colorado	-104.7420629	39.79268801	green_space	5335 N Malta St	Gateway - green valley ranch	introduced	0 to 15.24 cm	Denver	NA	NA	NA	NA	NA	NA	NA	NA	NA	NA	NA	NA	NA
217974	3/1/2016	inventory_date	Honey locust	Gleditsia triacanthos	Denver	Colorado	-104.7386808	39.79688677	green_space	21406 E 55th Pl	Gateway - green valley ranch	introduced	0 to 15.24 cm	Denver	NA	NA	NA	NA	NA	NA	NA	NA	NA	NA	NA	NA	NA
217171	2/24/2016	inventory_date	White ash	Fraxinus americana	Denver	Colorado	-104.7403126	39.7717472	green_space	21206 E 40th Pl	Gateway - green valley ranch	introduced	15.24 to 30.48 cm	Denver	NA	NA	NA	NA	NA	NA	NA	NA	NA	NA	NA	NA	NA
196465	12/17/2015	inventory_date	Northern red oak	Quercus rubra	Denver	Colorado	-104.9306266	39.75700979	green_space	2825 N Eudora St	North park hill	introduced	0 to 15.24 cm	Denver	NA	NA	NA	NA	NA	NA	NA	NA	NA	NA	NA	NA	NA
221224	3/10/2016	inventory_date	Freeman maple	Acer freemanii	Denver	Colorado	-104.7591476	39.79596229	green_space	5548 N Espana Ct	Gateway - green valley ranch	introduced	15.24 to 30.48 cm	Denver	NA	NA	NA	NA	NA	NA	NA	NA	NA	NA	NA	NA	NA
244465	5/12/2016	inventory_date	Flowering crabapple	Malus sylvestris	Denver	Colorado	-104.9396631	39.6589323	green_space	3140 S Albion St	University hills	introduced	0 to 15.24 cm	Denver	NA	NA	NA	NA	NA	NA	NA	NA	NA	NA	NA	NA	NA
216526	2/23/2016	inventory_date	Quaking aspen	Populus tremuloides	Denver	Colorado	-104.7970992	39.79738273	green_space	5565 N Lewiston St	Gateway - green valley ranch	naturally_occurring	0 to 15.24 cm	Denver	NA	NA	NA	NA	NA	NA	NA	NA	NA	NA	NA	NA	NA
216317	2/23/2016	inventory_date	White ash	Fraxinus americana	Denver	Colorado	-104.801672	39.79772883	green_space	15917 E Randolph Pl	Gateway - green valley ranch	introduced	0 to 15.24 cm	Denver	NA	NA	NA	NA	NA	NA	NA	NA	NA	NA	NA	NA	NA
226833	4/5/2016	inventory_date	Prairie or bechtel crabapple	Malus ioensis	Denver	Colorado	-104.8892841	39.73764197	green_space	1312 N Wabash St	East colfax	introduced	15.24 to 30.48 cm	Denver	NA	NA	NA	NA	NA	NA	NA	NA	NA	NA	NA	NA	NA
220837	3/9/2016	inventory_date	Norway maple	Acer platanoides	Denver	Colorado	-104.7455291	39.79094302	green_space	5197 N Lisbon Way	Gateway - green valley ranch	introduced	0 to 15.24 cm	Denver	NA	NA	NA	NA	NA	NA	NA	NA	NA	NA	NA	NA	NA
214711	2/17/2016	inventory_date	Honey locust	Gleditsia triacanthos	Denver	Colorado	-104.7393551	39.77122345	green_space	21395 E 40th Ave	Gateway - green valley ranch	introduced	15.24 to 30.48 cm	Denver	NA	NA	NA	NA	NA	NA	NA	NA	NA	NA	NA	NA	NA
220103	3/9/2016	inventory_date	Maple	Acer	Denver	Colorado	-104.745889	39.79539354	green_space	5532 N Kirk St	Gateway - green valley ranch	no_info	0 to 15.24 cm	Denver	NA	NA	NA	NA	NA	NA	NA	NA	NA	NA	NA	NA	NA
219669	3/7/2016	inventory_date	Honey locust	Gleditsia triacanthos	Denver	Colorado	-104.7421759	39.79618963	green_space	5548 N Malta St	Gateway - green valley ranch	introduced	0 to 15.24 cm	Denver	NA	NA	NA	NA	NA	NA	NA	NA	NA	NA	NA	NA	NA
218641	3/2/2016	inventory_date	Green ash	Fraxinus pennsylvanica	Denver	Colorado	-104.7361921	39.78592295	green_space	21601 E Stoll Pl	Gateway - green valley ranch	introduced	15.24 to 30.48 cm	Denver	NA	NA	NA	NA	NA	NA	NA	NA	NA	NA	NA	NA	NA
196490	12/18/2015	inventory_date	White ash	Fraxinus americana	Denver	Colorado	-104.930461	39.75951401	green_space	2956 N Eudora St	North park hill	introduced	30.48 to 45.72 cm	Denver	NA	NA	NA	NA	NA	NA	NA	NA	NA	NA	NA	NA	NA
218769	3/2/2016	inventory_date	Honey locust	Gleditsia triacanthos	Denver	Colorado	-104.7348955	39.78915556	green_space	21600 E 52Nd Ave	Gateway - green valley ranch	introduced	0 to 15.24 cm	Denver	NA	NA	NA	NA	NA	NA	NA	NA	NA	NA	NA	NA	NA
220904	3/10/2016	inventory_date	Littleleaf linden	Tilia cordata	Denver	Colorado	-104.7468573	39.78372615	green_space	20555 E 49th Ave	Gateway - green valley ranch	introduced	15.24 to 30.48 cm	Denver	NA	NA	NA	NA	NA	NA	NA	NA	NA	NA	NA	NA	NA
226645	4/4/2016	inventory_date	Green ash	Fraxinus pennsylvanica	Denver	Colorado	-104.8965018	39.73581108	green_space	1201 N Trenton St	East colfax	introduced	15.24 to 30.48 cm	Denver	NA	NA	NA	NA	NA	NA	NA	NA	NA	NA	NA	NA	NA
222807	3/16/2016	inventory_date	Honey locust	Gleditsia triacanthos	Denver	Colorado	-104.7652066	39.785544	green_space	4872 N Cathay St	Gateway - green valley ranch	introduced	0 to 15.24 cm	Denver	NA	NA	NA	NA	NA	NA	NA	NA	NA	NA	NA	NA	NA
229441	4/11/2016	inventory_date	Austrian pine	Pinus nigra	Denver	Colorado	-104.9245616	39.71832732	green_space	110 N Grape St	Hilltop	introduced	45.72 to 60.96 cm	Denver	NA	NA	NA	NA	NA	NA	NA	NA	NA	NA	NA	NA	NA
226492	4/4/2016	inventory_date	Siberian elm	Ulmus pumila	Denver	Colorado	-104.8986559	39.73954266	green_space	1454 N Syracuse St	East colfax	introduced	0 to 15.24 cm	Denver	NA	NA	NA	NA	NA	NA	NA	NA	NA	NA	NA	NA	NA
226015	4/4/2016	inventory_date	Siberian elm	Ulmus pumila	Denver	Colorado	-104.9015403	39.73720464	green_space	1285 N Roslyn St	East colfax	introduced	more than 76.2 cm	Denver	NA	NA	NA	NA	NA	NA	NA	NA	NA	NA	NA	NA	NA
216802	2/24/2016	inventory_date	White ash	Fraxinus americana	Denver	Colorado	-104.7431051	39.7737987	green_space	4145 N Malaya St	Gateway - green valley ranch	introduced	15.24 to 30.48 cm	Denver	NA	NA	NA	NA	NA	NA	NA	NA	NA	NA	NA	NA	NA
222430	3/15/2016	inventory_date	Norway maple	Acer platanoides	Denver	Colorado	-104.7688042	39.79045397	green_space	18745 E Burlington Pl	Gateway - green valley ranch	introduced	15.24 to 30.48 cm	Denver	NA	NA	NA	NA	NA	NA	NA	NA	NA	NA	NA	NA	NA
247109	5/19/2016	inventory_date	Rocky mountain juniper	Juniperus scopulorum	Denver	Colorado	-104.9464649	39.68113741	green_space	1940 S Madison St	University park	naturally_occurring	15.24 to 30.48 cm	Denver	NA	NA	NA	NA	NA	NA	NA	NA	NA	NA	NA	NA	NA
227739	4/6/2016	inventory_date	Freeman maple	Acer freemanii	Denver	Colorado	-104.938534	39.71894011	green_space	155 N Ash St	Hilltop	introduced	15.24 to 30.48 cm	Denver	NA	NA	NA	NA	NA	NA	NA	NA	NA	NA	NA	NA	NA
230335	4/12/2016	inventory_date	Blue spruce	Picea pungens	Denver	Colorado	-104.9292012	39.71835456	green_space	110 N Elm St	Hilltop	naturally_occurring	0 to 15.24 cm	Denver	NA	NA	NA	NA	NA	NA	NA	NA	NA	NA	NA	NA	NA
228431	4/7/2016	inventory_date	Apple	Malus	Denver	Colorado	-104.9124647	39.72192928	green_space	290 N Monaco Street Pkwy	Hilltop	no_info	0 to 15.24 cm	Denver	NA	NA	NA	NA	NA	NA	NA	NA	NA	NA	NA	NA	NA
225770	4/4/2016	inventory_date	Peking lilac	Syringa pekinensis	Denver	Colorado	-104.8902683	39.73414093	green_space	1132 N Verbena St	East colfax	no_info	0 to 15.24 cm	Denver	NA	NA	NA	NA	NA	NA	NA	NA	NA	NA	NA	NA	NA
227780	4/6/2016	inventory_date	Silver maple	Acer saccharinum	Denver	Colorado	-104.9383445	39.7210804	green_space	4201 E 3rd Ave	Hilltop	introduced	30.48 to 45.72 cm	Denver	NA	NA	NA	NA	NA	NA	NA	NA	NA	NA	NA	NA	NA
228813	4/11/2016	inventory_date	Flowering pear	Pyrus calleryana	Denver	Colorado	-104.9249113	39.72397176	green_space	444 N Grape St	Hilltop	introduced	15.24 to 30.48 cm	Denver	NA	NA	NA	NA	NA	NA	NA	NA	NA	NA	NA	NA	NA
220172	3/9/2016	inventory_date	White ash	Fraxinus americana	Denver	Colorado	-104.7423156	39.79009202	green_space	5144 N Malaya St	Gateway - green valley ranch	introduced	0 to 15.24 cm	Denver	NA	NA	NA	NA	NA	NA	NA	NA	NA	NA	NA	NA	NA
242297	5/9/2016	inventory_date	Buckthorn	Rhamnus cathartica	Denver	Colorado	-104.9207971	39.69304264	green_space	1200 S Honey Way	Virginia village	introduced	0 to 15.24 cm	Denver	NA	NA	NA	NA	NA	NA	NA	NA	NA	NA	NA	NA	NA
226685	4/4/2016	inventory_date	Siberian elm	Ulmus pumila	Denver	Colorado	-104.8857285	39.74359928	green_space	1694 N Xenia St	East colfax	introduced	0 to 15.24 cm	Denver	NA	NA	NA	NA	NA	NA	NA	NA	NA	NA	NA	NA	NA
229910	4/11/2016	inventory_date	Flowering crabapple	Malus sylvestris	Denver	Colorado	-104.9253633	39.71616905	green_space	2 S Glencoe St	Hilltop	introduced	45.72 to 60.96 cm	Denver	NA	NA	NA	NA	NA	NA	NA	NA	NA	NA	NA	NA	NA
249947	5/26/2016	inventory_date	Green ash	Fraxinus pennsylvanica	Denver	Colorado	-104.9452961	39.67865757	green_space	2085 S Monroe St	University park	introduced	0 to 15.24 cm	Denver	NA	NA	NA	NA	NA	NA	NA	NA	NA	NA	NA	NA	NA
218022	3/1/2016	inventory_date	Honey locust	Gleditsia triacanthos	Denver	Colorado	-104.7357236	39.79726881	green_space	21637 E 55th Pl	Gateway - green valley ranch	introduced	0 to 15.24 cm	Denver	NA	NA	NA	NA	NA	NA	NA	NA	NA	NA	NA	NA	NA
195328	12/21/2015	inventory_date	American elm	Ulmus americana	Denver	Colorado	-104.93081	39.76205284	green_space	4801 E Martin Luther King Blvd	Northeast park hill	introduced	45.72 to 60.96 cm	Denver	NA	NA	NA	NA	NA	NA	NA	NA	NA	NA	NA	NA	NA
194133	12/16/2015	inventory_date	Honey locust	Gleditsia triacanthos	Denver	Colorado	-104.9993136	39.74651622	built_environment	1390 Lawrence St	Union station	introduced	30.48 to 45.72 cm	Denver	NA	NA	NA	NA	NA	NA	NA	NA	NA	NA	NA	NA	NA
226468	4/4/2016	inventory_date	Flowering pear	Pyrus calleryana	Denver	Colorado	-104.8961005	39.74003465	green_space	7900 E Colfax Ave	East colfax	introduced	15.24 to 30.48 cm	Denver	NA	NA	NA	NA	NA	NA	NA	NA	NA	NA	NA	NA	NA
221878	3/14/2016	inventory_date	Norwegian sunset maple	Acer truncatum	Denver	Colorado	-104.7583186	39.79206041	green_space	19501 E 53rd Ave	Gateway - green valley ranch	introduced	0 to 15.24 cm	Denver	NA	NA	NA	NA	NA	NA	NA	NA	NA	NA	NA	NA	NA
248131	5/23/2016	inventory_date	Apple	Malus	Denver	Colorado	-104.9502072	39.66948112	green_space	2590 S Saint Paul St	University park	no_info	30.48 to 45.72 cm	Denver	NA	NA	NA	NA	NA	NA	NA	NA	NA	NA	NA	NA	NA
218995	3/3/2016	inventory_date	Green ash	Fraxinus pennsylvanica	Denver	Colorado	-104.7361951	39.7880572	green_space	5100 N Perth St	Gateway - green valley ranch	introduced	0 to 15.24 cm	Denver	NA	NA	NA	NA	NA	NA	NA	NA	NA	NA	NA	NA	NA
243043	5/10/2016	inventory_date	Littleleaf linden	Tilia cordata	Denver	Colorado	-104.9201883	39.6830981	green_space	1834 S Ivy St	Virginia village	introduced	45.72 to 60.96 cm	Denver	NA	NA	NA	NA	NA	NA	NA	NA	NA	NA	NA	NA	NA
214481	2/17/2016	inventory_date	Northern hackberry	Celtis occidentalis	Denver	Colorado	-104.7413662	39.76978346	green_space	21070 E 39th Ave	Gateway - green valley ranch	introduced	0 to 15.24 cm	Denver	NA	NA	NA	NA	NA	NA	NA	NA	NA	NA	NA	NA	NA
246411	5/18/2016	inventory_date	White ash	Fraxinus americana	Denver	Colorado	-104.9317688	39.66513442	green_space	2891 S Dahlia St	University hills	introduced	0 to 15.24 cm	Denver	NA	NA	NA	NA	NA	NA	NA	NA	NA	NA	NA	NA	NA
227816	4/6/2016	inventory_date	Hedge maple	Acer campestre	Denver	Colorado	-104.9370553	39.72228342	green_space	360 N Bellaire St	Hilltop	introduced	0 to 15.24 cm	Denver	NA	NA	NA	NA	NA	NA	NA	NA	NA	NA	NA	NA	NA
197654	12/15/2015	inventory_date	Littleleaf linden	Tilia cordata	Denver	Colorado	-104.9068439	39.7484096	green_space	7111 E Montview Blvd	South park hill	introduced	45.72 to 60.96 cm	Denver	NA	NA	NA	NA	NA	NA	NA	NA	NA	NA	NA	NA	NA
219714	3/7/2016	inventory_date	Honey locust	Gleditsia triacanthos	Denver	Colorado	-104.7451009	39.79562013	green_space	5540 N Lisbon St	Gateway - green valley ranch	introduced	0 to 15.24 cm	Denver	NA	NA	NA	NA	NA	NA	NA	NA	NA	NA	NA	NA	NA
247026	5/19/2016	inventory_date	Dwarf alberta spruce	Picea glauca	Denver	Colorado	-104.9315646	39.67479142	green_space	2302 S Dahlia St	University hills	introduced	0 to 15.24 cm	Denver	NA	NA	NA	NA	NA	NA	NA	NA	NA	NA	NA	NA	NA
230944	4/13/2016	inventory_date	Pinyon pine	Pinus edulis	Denver	Colorado	-104.9315555	39.71696974	green_space	4807 E Ellsworth Ave	Hilltop	naturally_occurring	15.24 to 30.48 cm	Denver	NA	NA	NA	NA	NA	NA	NA	NA	NA	NA	NA	NA	NA
230560	4/13/2016	inventory_date	Amur maple	Acer ginnala	Denver	Colorado	-104.9338299	39.72117128	green_space	300 N Cherry St	Hilltop	introduced	15.24 to 30.48 cm	Denver	NA	NA	NA	NA	NA	NA	NA	NA	NA	NA	NA	NA	NA
217252	2/24/2016	inventory_date	Swamp white oak	Quercus bicolor	Denver	Colorado	-104.8028983	39.78777072	green_space	5165 N Kalispell St	Gateway - green valley ranch	introduced	0 to 15.24 cm	Denver	NA	NA	NA	NA	NA	NA	NA	NA	NA	NA	NA	NA	NA
226320	4/4/2016	inventory_date	Western catalpa	Catalpa speciosa	Denver	Colorado	-104.9024103	39.73917781	green_space	1421 N Quince St	East colfax	introduced	15.24 to 30.48 cm	Denver	NA	NA	NA	NA	NA	NA	NA	NA	NA	NA	NA	NA	NA
219504	3/3/2016	inventory_date	Flowering pear	Pyrus calleryana	Denver	Colorado	-104.7362197	39.79494568	green_space	5419 N Perth St	Gateway - green valley ranch	introduced	0 to 15.24 cm	Denver	NA	NA	NA	NA	NA	NA	NA	NA	NA	NA	NA	NA	NA
222486	3/16/2016	inventory_date	White ash	Fraxinus americana	Denver	Colorado	-104.7693928	39.78956732	green_space	18703 E 51St Ave	Gateway - green valley ranch	introduced	15.24 to 30.48 cm	Denver	NA	NA	NA	NA	NA	NA	NA	NA	NA	NA	NA	NA	NA
229273	4/11/2016	inventory_date	Sumac	Rhus	Denver	Colorado	-104.9268742	39.71819479	green_space	110 N Forest St	Hilltop	no_info	0 to 15.24 cm	Denver	NA	NA	NA	NA	NA	NA	NA	NA	NA	NA	NA	NA	NA
231412	4/14/2016	inventory_date	Blue spruce	Picea pungens	Denver	Colorado	-104.9336079	39.71299874	green_space	200 S Cherry St	Hilltop	naturally_occurring	60.96 to 76.2 cm	Denver	NA	NA	NA	NA	NA	NA	NA	NA	NA	NA	NA	NA	NA
221300	3/14/2016	inventory_date	Honey locust	Gleditsia triacanthos	Denver	Colorado	-104.7468554	39.7827445	green_space	4849 N Jericho Ct	Gateway - green valley ranch	introduced	15.24 to 30.48 cm	Denver	NA	NA	NA	NA	NA	NA	NA	NA	NA	NA	NA	NA	NA
225748	4/4/2016	inventory_date	Northern white cedar	Thuja occidentalis	Denver	Colorado	-104.8906467	39.73693209	green_space	1271 N Verbena St	East colfax	introduced	45.72 to 60.96 cm	Denver	NA	NA	NA	NA	NA	NA	NA	NA	NA	NA	NA	NA	NA
215120	2/18/2016	inventory_date	Norway maple	Acer platanoides	Denver	Colorado	-104.7534228	39.77266949	no_info	4100 N Himalaya Rd	Gateway - green valley ranch	introduced	0 to 15.24 cm	Denver	NA	NA	NA	NA	NA	NA	NA	NA	NA	NA	NA	NA	NA
227350	4/6/2016	inventory_date	Buckthorn	Rhamnus cathartica	Denver	Colorado	-104.9168564	39.72381492	green_space	450 N Kearney St	Hilltop	introduced	15.24 to 30.48 cm	Denver	NA	NA	NA	NA	NA	NA	NA	NA	NA	NA	NA	NA	NA
245569	5/18/2016	inventory_date	Dwarf alberta spruce	Picea glauca	Denver	Colorado	-104.9185211	39.73059635	green_space	901 S Jasmine St	Montclair	introduced	0 to 15.24 cm	Denver	NA	NA	NA	NA	NA	NA	NA	NA	NA	NA	NA	NA	NA
218639	3/2/2016	inventory_date	American linden	Tilia americana	Denver	Colorado	-104.7379546	39.78959885	no_info	21498 E 51St Dr	Gateway - green valley ranch	introduced	0 to 15.24 cm	Denver	NA	NA	NA	NA	NA	NA	NA	NA	NA	NA	NA	NA	NA
244419	5/12/2016	inventory_date	Sweet mountain pine	Pinus mugo	Denver	Colorado	-104.9386959	39.65524864	green_space	3375 S Ash St	University hills	introduced	0 to 15.24 cm	Denver	NA	NA	NA	NA	NA	NA	NA	NA	NA	NA	NA	NA	NA
250358	5/27/2016	inventory_date	Dwarf alberta spruce	Picea glauca	Denver	Colorado	-104.9581142	39.66908616	green_space	2605 S Josephine St	University park	introduced	0 to 15.24 cm	Denver	NA	NA	NA	NA	NA	NA	NA	NA	NA	NA	NA	NA	NA
215968	2/22/2016	inventory_date	Northern red oak	Quercus rubra	Denver	Colorado	-104.7551453	39.78211521	green_space	4765 N Iran St	Gateway - green valley ranch	introduced	15.24 to 30.48 cm	Denver	NA	NA	NA	NA	NA	NA	NA	NA	NA	NA	NA	NA	NA
220473	3/9/2016	inventory_date	Freeman maple	Acer freemanii	Denver	Colorado	-104.7558821	39.79577481	green_space	5541 N Halifax St	Gateway - green valley ranch	introduced	0 to 15.24 cm	Denver	NA	NA	NA	NA	NA	NA	NA	NA	NA	NA	NA	NA	NA
229045	4/11/2016	inventory_date	Quaking aspen	Populus tremuloides	Denver	Colorado	-104.9239897	39.71949534	green_space	5435 E 2Nd Ave	Hilltop	naturally_occurring	0 to 15.24 cm	Denver	NA	NA	NA	NA	NA	NA	NA	NA	NA	NA	NA	NA	NA
224107	3/21/2016	inventory_date	Freeman maple	Acer freemanii	Denver	Colorado	-104.7540618	39.78230641	no_info	20232 Green Valley Ranch Blvd	Gateway - green valley ranch	introduced	0 to 15.24 cm	Denver	NA	NA	NA	NA	NA	NA	NA	NA	NA	NA	NA	NA	NA
194233	12/16/2015	inventory_date	Elm	Ulmus	Denver	Colorado	-104.9921431	39.74149983	built_environment	414 14th St	Cbd	no_info	0 to 15.24 cm	Denver	NA	NA	NA	NA	NA	NA	NA	NA	NA	NA	NA	NA	NA
196507	12/18/2015	inventory_date	Flowering pear	Pyrus calleryana	Denver	Colorado	-104.9316306	39.7594757	green_space	2960 N Dahlia St	North park hill	introduced	15.24 to 30.48 cm	Denver	NA	NA	NA	NA	NA	NA	NA	NA	NA	NA	NA	NA	NA
214970	2/18/2016	inventory_date	Honey locust	Gleditsia triacanthos	Denver	Colorado	-104.7374422	39.77362872	green_space	4153 N Orleans Ct	Gateway - green valley ranch	introduced	15.24 to 30.48 cm	Denver	NA	NA	NA	NA	NA	NA	NA	NA	NA	NA	NA	NA	NA
245082	5/16/2016	inventory_date	Canada red chokecherry	Prunus virginiana	Denver	Colorado	-104.9324455	39.65815792	green_space	3200 S Dexter St	University hills	naturally_occurring	0 to 15.24 cm	Denver	NA	NA	NA	NA	NA	NA	NA	NA	NA	NA	NA	NA	NA
228226	4/7/2016	inventory_date	Silver maple	Acer saccharinum	Denver	Colorado	-104.9170308	39.71692275	green_space	45 N Southmoor Dr	Hilltop	introduced	45.72 to 60.96 cm	Denver	NA	NA	NA	NA	NA	NA	NA	NA	NA	NA	NA	NA	NA
227290	4/6/2016	inventory_date	White mulberry	Morus alba	Denver	Colorado	-104.9216556	39.72056002	green_space	245 N Ivanhoe St	Hilltop	introduced	15.24 to 30.48 cm	Denver	NA	NA	NA	NA	NA	NA	NA	NA	NA	NA	NA	NA	NA
217320	2/24/2016	inventory_date	Cherry	Prunus	Denver	Colorado	-104.7400895	39.77217758	green_space	4063 N Netherland St	Gateway - green valley ranch	no_info	15.24 to 30.48 cm	Denver	NA	NA	NA	NA	NA	NA	NA	NA	NA	NA	NA	NA	NA
216672	2/24/2016	inventory_date	Green ash	Fraxinus pennsylvanica	Denver	Colorado	-104.742471	39.77145481	green_space	21002 E 40th Pl	Gateway - green valley ranch	introduced	15.24 to 30.48 cm	Denver	NA	NA	NA	NA	NA	NA	NA	NA	NA	NA	NA	NA	NA
227778	4/6/2016	inventory_date	Flowering crabapple	Malus sylvestris	Denver	Colorado	-104.9147368	39.72220732	green_space	401 N Leyden St	Hilltop	introduced	0 to 15.24 cm	Denver	NA	NA	NA	NA	NA	NA	NA	NA	NA	NA	NA	NA	NA
215723	2/22/2016	inventory_date	Green ash	Fraxinus pennsylvanica	Denver	Colorado	-104.7387706	39.77625192	green_space	21515 E 43rd Pl	Gateway - green valley ranch	introduced	15.24 to 30.48 cm	Denver	NA	NA	NA	NA	NA	NA	NA	NA	NA	NA	NA	NA	NA
230631	4/13/2016	inventory_date	Rocky mountain juniper	Juniperus scopulorum	Denver	Colorado	-104.924727	39.7175685	no_info	51 N Grape St	Hilltop	naturally_occurring	15.24 to 30.48 cm	Denver	NA	NA	NA	NA	NA	NA	NA	NA	NA	NA	NA	NA	NA
242847	5/9/2016	inventory_date	Bristlecone pine	Pinus aristata	Denver	Colorado	-104.9184554	39.6899143	green_space	1475 S Jasmine Way	Virginia village	naturally_occurring	0 to 15.24 cm	Denver	NA	NA	NA	NA	NA	NA	NA	NA	NA	NA	NA	NA	NA
195307	12/21/2015	inventory_date	American linden	Tilia americana	Denver	Colorado	-104.9288343	39.7638512	green_space	5001 E 33rd Ave	Northeast park hill	introduced	0 to 15.24 cm	Denver	NA	NA	NA	NA	NA	NA	NA	NA	NA	NA	NA	NA	NA
198177	12/14/2015	inventory_date	Green ash	Fraxinus pennsylvanica	Denver	Colorado	-104.9233903	39.74864173	green_space	2066 N Hudson St	South park hill	introduced	15.24 to 30.48 cm	Denver	NA	NA	NA	NA	NA	NA	NA	NA	NA	NA	NA	NA	NA
224886	3/29/2016	inventory_date	Rocky mountain juniper	Juniperus scopulorum	Denver	Colorado	-104.8998249	39.74584611	green_space	1908 N Rosemary St	East colfax	naturally_occurring	15.24 to 30.48 cm	Denver	NA	NA	NA	NA	NA	NA	NA	NA	NA	NA	NA	NA	NA
215841	2/22/2016	inventory_date	Amur maple	Acer ginnala	Denver	Colorado	-104.7598101	39.78011047	green_space	19535 E 46th Ave	Gateway - green valley ranch	introduced	15.24 to 30.48 cm	Denver	NA	NA	NA	NA	NA	NA	NA	NA	NA	NA	NA	NA	NA
225233	3/30/2016	inventory_date	Siberian elm	Ulmus pumila	Denver	Colorado	-104.8939616	39.74254354	green_space	1626 N Ulster St	East colfax	introduced	0 to 15.24 cm	Denver	NA	NA	NA	NA	NA	NA	NA	NA	NA	NA	NA	NA	NA
218974	3/3/2016	inventory_date	Green ash	Fraxinus pennsylvanica	Denver	Colorado	-104.7353797	39.78876372	green_space	5143 N Perth Ct	Gateway - green valley ranch	introduced	15.24 to 30.48 cm	Denver	NA	NA	NA	NA	NA	NA	NA	NA	NA	NA	NA	NA	NA
217764	2/29/2016	inventory_date	White ash	Fraxinus americana	Denver	Colorado	-104.736963	39.77970766	green_space	4580 N Orleans St	Gateway - green valley ranch	introduced	15.24 to 30.48 cm	Denver	NA	NA	NA	NA	NA	NA	NA	NA	NA	NA	NA	NA	NA
227249	4/5/2016	inventory_date	Maple	Acer	Denver	Colorado	-104.9522958	39.72386981	green_space	473 N Milwaukee St	Cherry creek	no_info	0 to 15.24 cm	Denver	NA	NA	NA	NA	NA	NA	NA	NA	NA	NA	NA	NA	NA
249881	5/26/2016	inventory_date	Spring snow crabapple	Malus	Denver	Colorado	-104.948085	39.67997793	green_space	3388 E Asbury Ave	University park	no_info	0 to 15.24 cm	Denver	NA	NA	NA	NA	NA	NA	NA	NA	NA	NA	NA	NA	NA
230350	4/12/2016	inventory_date	Quaking aspen	Populus tremuloides	Denver	Colorado	-104.9294488	39.71792634	green_space	4945 E 1St Ave	Hilltop	naturally_occurring	15.24 to 30.48 cm	Denver	NA	NA	NA	NA	NA	NA	NA	NA	NA	NA	NA	NA	NA
245645	5/18/2016	inventory_date	Northern hackberry	Celtis occidentalis	Denver	Colorado	-104.9312589	39.65316236	green_space	3496 S Dahlia St	University hills	introduced	15.24 to 30.48 cm	Denver	NA	NA	NA	NA	NA	NA	NA	NA	NA	NA	NA	NA	NA
248777	5/24/2016	inventory_date	Green ash	Fraxinus pennsylvanica	Denver	Colorado	-104.9522014	39.67340075	green_space	2376 S Milwaukee St	University park	introduced	30.48 to 45.72 cm	Denver	NA	NA	NA	NA	NA	NA	NA	NA	NA	NA	NA	NA	NA
230053	4/12/2016	inventory_date	Littleleaf linden	Tilia cordata	Denver	Colorado	-104.9304085	39.71721492	green_space	70 N Eudora St	Hilltop	introduced	30.48 to 45.72 cm	Denver	NA	NA	NA	NA	NA	NA	NA	NA	NA	NA	NA	NA	NA
224782	3/29/2016	inventory_date	Silver maple	Acer saccharinum	Denver	Colorado	-104.899979	39.74317572	green_space	1663 N Rosemary St	East colfax	introduced	more than 76.2 cm	Denver	NA	NA	NA	NA	NA	NA	NA	NA	NA	NA	NA	NA	NA
217216	2/24/2016	inventory_date	Littleleaf linden	Tilia cordata	Denver	Colorado	-104.7995462	39.79007064	green_space	5290 N Kittredge St	Gateway - green valley ranch	introduced	0 to 15.24 cm	Denver	NA	NA	NA	NA	NA	NA	NA	NA	NA	NA	NA	NA	NA
243050	5/10/2016	inventory_date	Littleleaf linden	Tilia cordata	Denver	Colorado	-104.920187	39.68293709	green_space	1844 S Ivy St	Virginia village	introduced	more than 76.2 cm	Denver	NA	NA	NA	NA	NA	NA	NA	NA	NA	NA	NA	NA	NA
227006	4/5/2016	inventory_date	White ash	Fraxinus americana	Denver	Colorado	-104.8859602	39.73931947	green_space	1425 N Xenia St	East colfax	introduced	0 to 15.24 cm	Denver	NA	NA	NA	NA	NA	NA	NA	NA	NA	NA	NA	NA	NA
214751	2/17/2016	inventory_date	White ash	Fraxinus americana	Denver	Colorado	-104.7390614	39.77060261	green_space	3900 N Odessa St	Gateway - green valley ranch	introduced	0 to 15.24 cm	Denver	NA	NA	NA	NA	NA	NA	NA	NA	NA	NA	NA	NA	NA
222828	3/16/2016	inventory_date	Freeman maple	Acer freemanii	Denver	Colorado	-104.7662909	39.78540694	green_space	4905 N Cathay St	Gateway - green valley ranch	introduced	0 to 15.24 cm	Denver	NA	NA	NA	NA	NA	NA	NA	NA	NA	NA	NA	NA	NA
242195	5/9/2016	inventory_date	Thornless hawthorn	Crataegus crusgalli	Denver	Colorado	-104.9327933	39.68837325	green_space	1533 S Dexter Way	Virginia village	no_info	0 to 15.24 cm	Denver	NA	NA	NA	NA	NA	NA	NA	NA	NA	NA	NA	NA	NA
223817	3/21/2016	inventory_date	Freeman maple	Acer freemanii	Denver	Colorado	-104.7420433	39.78114606	no_info	21250 Green Valley Ranch Blvd	Gateway - green valley ranch	introduced	0 to 15.24 cm	Denver	NA	NA	NA	NA	NA	NA	NA	NA	NA	NA	NA	NA	NA
202141	12/24/2015	inventory_date	Honey locust	Gleditsia triacanthos	Denver	Colorado	-104.9487105	39.71605263	green_space	11 S Adams St	Cherry creek	introduced	30.48 to 45.72 cm	Denver	NA	NA	NA	NA	NA	NA	NA	NA	NA	NA	NA	NA	NA
250377	5/27/2016	inventory_date	Norway maple	Acer platanoides	Denver	Colorado	-105.0179289	39.76448541	green_space	2517 W 34th Ave	Highland	introduced	15.24 to 30.48 cm	Denver	NA	NA	NA	NA	NA	NA	NA	NA	NA	NA	NA	NA	NA
227581	4/6/2016	inventory_date	Serviceberry	Amelanchier	Denver	Colorado	-104.9152558	39.72204537	green_space	400 N Krameria St	Hilltop	no_info	0 to 15.24 cm	Denver	NA	NA	NA	NA	NA	NA	NA	NA	NA	NA	NA	NA	NA
229087	4/11/2016	inventory_date	Flowering crabapple	Malus sylvestris	Denver	Colorado	-104.9233438	39.71798322	green_space	100 N Hudson St	Hilltop	introduced	30.48 to 45.72 cm	Denver	NA	NA	NA	NA	NA	NA	NA	NA	NA	NA	NA	NA	NA
224934	3/29/2016	inventory_date	Staghorn sumac	Rhus typhina	Denver	Colorado	-104.8999908	39.74533471	green_space	1785 N Rosemary St	East colfax	introduced	0 to 15.24 cm	Denver	NA	NA	NA	NA	NA	NA	NA	NA	NA	NA	NA	NA	NA
215829	2/22/2016	inventory_date	Honey locust	Gleditsia triacanthos	Denver	Colorado	-104.7620655	39.7830531	green_space	4782 N Dunkirk St	Gateway - green valley ranch	introduced	0 to 15.24 cm	Denver	NA	NA	NA	NA	NA	NA	NA	NA	NA	NA	NA	NA	NA
216420	2/23/2016	inventory_date	Green ash	Fraxinus pennsylvanica	Denver	Colorado	-104.7991511	39.79678297	green_space	5543 N Laredo Ct	Gateway - green valley ranch	introduced	0 to 15.24 cm	Denver	NA	NA	NA	NA	NA	NA	NA	NA	NA	NA	NA	NA	NA
245686	5/18/2016	inventory_date	Quaking aspen	Populus tremuloides	Denver	Colorado	-104.9367236	39.66285907	green_space	3013 S Birch St	University hills	naturally_occurring	30.48 to 45.72 cm	Denver	NA	NA	NA	NA	NA	NA	NA	NA	NA	NA	NA	NA	NA
218786	3/2/2016	inventory_date	Green ash	Fraxinus pennsylvanica	Denver	Colorado	-104.7353798	39.78702684	green_space	5063 N Perth Ct	Gateway - green valley ranch	introduced	15.24 to 30.48 cm	Denver	NA	NA	NA	NA	NA	NA	NA	NA	NA	NA	NA	NA	NA
214803	2/17/2016	inventory_date	White ash	Fraxinus americana	Denver	Colorado	-104.7357831	39.76997547	green_space	21643 E 38th Pl	Gateway - green valley ranch	introduced	15.24 to 30.48 cm	Denver	NA	NA	NA	NA	NA	NA	NA	NA	NA	NA	NA	NA	NA
220518	3/9/2016	inventory_date	Freeman maple	Acer freemanii	Denver	Colorado	-104.7451808	39.7942613	green_space	20809 E 55th Ave	Gateway - green valley ranch	introduced	0 to 15.24 cm	Denver	NA	NA	NA	NA	NA	NA	NA	NA	NA	NA	NA	NA	NA
217472	2/29/2016	inventory_date	Red maple	Acer rubrum	Denver	Colorado	-104.7966723	39.79511155	no_info	16292 E Maxwell Pl	Gateway - green valley ranch	introduced	0 to 15.24 cm	Denver	NA	NA	NA	NA	NA	NA	NA	NA	NA	NA	NA	NA	NA
221602	3/14/2016	inventory_date	Freeman maple	Acer freemanii	Denver	Colorado	-104.7591274	39.79735847	green_space	19597 E March Dr	Gateway - green valley ranch	introduced	0 to 15.24 cm	Denver	NA	NA	NA	NA	NA	NA	NA	NA	NA	NA	NA	NA	NA
242209	5/9/2016	inventory_date	Quaking aspen	Populus tremuloides	Denver	Colorado	-104.9211175	39.69325559	green_space	1205 S Honey Way	Virginia village	naturally_occurring	0 to 15.24 cm	Denver	NA	NA	NA	NA	NA	NA	NA	NA	NA	NA	NA	NA	NA
215993	2/22/2016	inventory_date	Green ash	Fraxinus pennsylvanica	Denver	Colorado	-104.8040543	39.79546351	green_space	5549 N Jasper St	Gateway - green valley ranch	introduced	0 to 15.24 cm	Denver	NA	NA	NA	NA	NA	NA	NA	NA	NA	NA	NA	NA	NA
224082	3/21/2016	inventory_date	Swamp white oak	Quercus bicolor	Denver	Colorado	-104.7504601	39.78112083	no_info	20302 Green Valley Ranch Blvd	Gateway - green valley ranch	introduced	0 to 15.24 cm	Denver	NA	NA	NA	NA	NA	NA	NA	NA	NA	NA	NA	NA	NA
230319	4/12/2016	inventory_date	Honey locust	Gleditsia triacanthos	Denver	Colorado	-104.9316968	39.72396433	green_space	445 N Dahlia St	Hilltop	introduced	30.48 to 45.72 cm	Denver	NA	NA	NA	NA	NA	NA	NA	NA	NA	NA	NA	NA	NA
248782	5/24/2016	inventory_date	Amur maple	Acer ginnala	Denver	Colorado	-104.952196	39.67323869	green_space	2378 S Milwaukee St	University park	introduced	0 to 15.24 cm	Denver	NA	NA	NA	NA	NA	NA	NA	NA	NA	NA	NA	NA	NA
198699	12/14/2015	inventory_date	Northern hackberry	Celtis occidentalis	Denver	Colorado	-104.9057388	39.73913242	green_space	1420 N Pontiac St	Montclair	introduced	30.48 to 45.72 cm	Denver	NA	NA	NA	NA	NA	NA	NA	NA	NA	NA	NA	NA	NA
219185	3/3/2016	inventory_date	Honey locust	Gleditsia triacanthos	Denver	Colorado	-104.7386338	39.79603846	green_space	21414 E 55th Ave	Gateway - green valley ranch	introduced	0 to 15.24 cm	Denver	NA	NA	NA	NA	NA	NA	NA	NA	NA	NA	NA	NA	NA
222721	3/16/2016	inventory_date	Spring snow crabapple	Malus	Denver	Colorado	-104.7546595	39.78499723	no_info	4835 N Himalaya Rd	Gateway - green valley ranch	no_info	15.24 to 30.48 cm	Denver	NA	NA	NA	NA	NA	NA	NA	NA	NA	NA	NA	NA	NA
221379	3/14/2016	inventory_date	Freeman maple	Acer freemanii	Denver	Colorado	-104.7587653	39.79782318	green_space	19589 E Randolph Pl	Gateway - green valley ranch	introduced	15.24 to 30.48 cm	Denver	NA	NA	NA	NA	NA	NA	NA	NA	NA	NA	NA	NA	NA
231686	4/14/2016	inventory_date	Ponderosa pine	Pinus ponderosa	Denver	Colorado	-104.93522	39.71586676	green_space	15 S Clermont St	Hilltop	naturally_occurring	45.72 to 60.96 cm	Denver	NA	NA	NA	NA	NA	NA	NA	NA	NA	NA	NA	NA	NA
228103	4/6/2016	inventory_date	Honey locust	Gleditsia triacanthos	Denver	Colorado	-104.9327221	39.71811519	green_space	100 N Dexter St	Hilltop	introduced	45.72 to 60.96 cm	Denver	NA	NA	NA	NA	NA	NA	NA	NA	NA	NA	NA	NA	NA
229237	4/11/2016	inventory_date	Silver maple	Acer saccharinum	Denver	Colorado	-104.9268563	39.71728777	green_space	51 N Grape St	Hilltop	introduced	30.48 to 45.72 cm	Denver	NA	NA	NA	NA	NA	NA	NA	NA	NA	NA	NA	NA	NA
216043	2/22/2016	inventory_date	Norway maple	Acer platanoides	Denver	Colorado	-104.7540034	39.77940897	green_space	20303 E 46th Ave	Gateway - green valley ranch	introduced	15.24 to 30.48 cm	Denver	NA	NA	NA	NA	NA	NA	NA	NA	NA	NA	NA	NA	NA
229622	4/11/2016	inventory_date	Flowering plum	Prunus cerasifera	Denver	Colorado	-104.9287191	39.71792227	green_space	101 N Fairfax St	Hilltop	introduced	0 to 15.24 cm	Denver	NA	NA	NA	NA	NA	NA	NA	NA	NA	NA	NA	NA	NA
248742	5/24/2016	inventory_date	Honey locust	Gleditsia triacanthos	Denver	Colorado	-104.9499636	39.66826407	green_space	2660 S Steele St	University park	introduced	15.24 to 30.48 cm	Denver	NA	NA	NA	NA	NA	NA	NA	NA	NA	NA	NA	NA	NA
250283	5/27/2016	inventory_date	Flowering pear	Pyrus calleryana	Denver	Colorado	-104.9578936	39.66776531	green_space	2690 S Josephine St	University park	introduced	15.24 to 30.48 cm	Denver	NA	NA	NA	NA	NA	NA	NA	NA	NA	NA	NA	NA	NA
215807	2/22/2016	inventory_date	Green ash	Fraxinus pennsylvanica	Denver	Colorado	-104.7639962	39.78295285	green_space	18909 E 47th Avenue Dr	Gateway - green valley ranch	introduced	0 to 15.24 cm	Denver	NA	NA	NA	NA	NA	NA	NA	NA	NA	NA	NA	NA	NA
230221	4/12/2016	inventory_date	Honey locust	Gleditsia triacanthos	Denver	Colorado	-104.9303924	39.71295846	green_space	200 S Eudora St	Hilltop	introduced	0 to 15.24 cm	Denver	NA	NA	NA	NA	NA	NA	NA	NA	NA	NA	NA	NA	NA
230985	4/13/2016	inventory_date	Northern red oak	Quercus rubra	Denver	Colorado	-104.9338586	39.71649596	green_space	2 N Cherry St	Hilltop	introduced	30.48 to 45.72 cm	Denver	NA	NA	NA	NA	NA	NA	NA	NA	NA	NA	NA	NA	NA
218592	3/2/2016	inventory_date	Littleleaf linden	Tilia cordata	Denver	Colorado	-104.7364332	39.78658216	green_space	21592 E 50th Pl	Gateway - green valley ranch	introduced	0 to 15.24 cm	Denver	NA	NA	NA	NA	NA	NA	NA	NA	NA	NA	NA	NA	NA
242400	5/9/2016	inventory_date	Littleleaf linden	Tilia cordata	Denver	Colorado	-104.9155989	39.69132693	green_space	6245 E Minnesota Dr	Virginia village	introduced	0 to 15.24 cm	Denver	NA	NA	NA	NA	NA	NA	NA	NA	NA	NA	NA	NA	NA
250883	5/31/2016	inventory_date	Sweet mountain pine	Pinus mugo	Denver	Colorado	-104.9429113	39.67672142	green_space	3835 E Warren Ave	University park	introduced	15.24 to 30.48 cm	Denver	NA	NA	NA	NA	NA	NA	NA	NA	NA	NA	NA	NA	NA
228370	4/7/2016	inventory_date	Quaking aspen	Populus tremuloides	Denver	Colorado	-104.9134539	39.72124939	green_space	310 N Locust St	Hilltop	naturally_occurring	0 to 15.24 cm	Denver	NA	NA	NA	NA	NA	NA	NA	NA	NA	NA	NA	NA	NA
250379	5/27/2016	inventory_date	Siberian elm	Ulmus pumila	Denver	Colorado	-104.9578848	39.66995469	green_space	2568 S Josephine St	University park	introduced	0 to 15.24 cm	Denver	NA	NA	NA	NA	NA	NA	NA	NA	NA	NA	NA	NA	NA
226610	4/4/2016	inventory_date	Quaking aspen	Populus tremuloides	Denver	Colorado	-104.8972894	39.73719624	green_space	1280 N Spruce St	East colfax	naturally_occurring	15.24 to 30.48 cm	Denver	NA	NA	NA	NA	NA	NA	NA	NA	NA	NA	NA	NA	NA
200967	12/28/2015	inventory_date	Pinyon pine	Pinus edulis	Denver	Colorado	-104.8612381	39.79363713	green_space	10901 E 53rd Ave	Montbello	naturally_occurring	0 to 15.24 cm	Denver	NA	NA	NA	NA	NA	NA	NA	NA	NA	NA	NA	NA	NA
228426	4/7/2016	inventory_date	Apple	Malus	Denver	Colorado	-104.912289	39.72192103	green_space	290 N Monaco Street Pkwy	Hilltop	no_info	0 to 15.24 cm	Denver	NA	NA	NA	NA	NA	NA	NA	NA	NA	NA	NA	NA	NA
217932	2/29/2016	inventory_date	White ash	Fraxinus americana	Denver	Colorado	-104.739019	39.78026957	green_space	4600 N Odessa St	Gateway - green valley ranch	introduced	0 to 15.24 cm	Denver	NA	NA	NA	NA	NA	NA	NA	NA	NA	NA	NA	NA	NA
220299	3/9/2016	inventory_date	Northern hackberry	Celtis occidentalis	Denver	Colorado	-104.7479653	39.79552141	green_space	5537 N Killarney St	Gateway - green valley ranch	introduced	0 to 15.24 cm	Denver	NA	NA	NA	NA	NA	NA	NA	NA	NA	NA	NA	NA	NA
230776	4/13/2016	inventory_date	London plane	Platanus acerifolia	Denver	Colorado	-104.9337461	39.72449422	green_space	500 N Cherry St	Hilltop	introduced	30.48 to 45.72 cm	Denver	NA	NA	NA	NA	NA	NA	NA	NA	NA	NA	NA	NA	NA
218170	3/1/2016	inventory_date	White ash	Fraxinus americana	Denver	Colorado	-104.7399967	39.79661557	green_space	21337 E 55th Pl	Gateway - green valley ranch	introduced	0 to 15.24 cm	Denver	NA	NA	NA	NA	NA	NA	NA	NA	NA	NA	NA	NA	NA
246999	5/19/2016	inventory_date	Flowering crabapple	Malus sylvestris	Denver	Colorado	-104.9430927	39.68263315	green_space	1865 S Jackson St	University park	introduced	15.24 to 30.48 cm	Denver	NA	NA	NA	NA	NA	NA	NA	NA	NA	NA	NA	NA	NA
225623	3/31/2016	inventory_date	Flowering plum	Prunus cerasifera	Denver	Colorado	-104.889249	39.74070741	green_space	1520 N Wabash St	East colfax	introduced	0 to 15.24 cm	Denver	NA	NA	NA	NA	NA	NA	NA	NA	NA	NA	NA	NA	NA
225720	3/31/2016	inventory_date	Crabapple	Malus tschonoskii	Denver	Colorado	-104.9010242	39.73859432	green_space	1380 N Roslyn St	East colfax	introduced	45.72 to 60.96 cm	Denver	NA	NA	NA	NA	NA	NA	NA	NA	NA	NA	NA	NA	NA
227341	4/6/2016	inventory_date	Buckthorn	Rhamnus cathartica	Denver	Colorado	-104.9215852	39.72273742	green_space	333 N Ivy St	Hilltop	introduced	0 to 15.24 cm	Denver	NA	NA	NA	NA	NA	NA	NA	NA	NA	NA	NA	NA	NA
248719	5/23/2016	inventory_date	London plane	Platanus acerifolia	Denver	Colorado	-104.9418008	39.76658548	green_space	3549 N Harrison St	Clayton	introduced	0 to 15.24 cm	Denver	NA	NA	NA	NA	NA	NA	NA	NA	NA	NA	NA	NA	NA
227169	4/5/2016	inventory_date	Siberian elm	Ulmus pumila	Denver	Colorado	-104.8881036	39.7391929	green_space	1416 N Willow St	East colfax	introduced	0 to 15.24 cm	Denver	NA	NA	NA	NA	NA	NA	NA	NA	NA	NA	NA	NA	NA
217630	2/29/2016	inventory_date	Green ash	Fraxinus pennsylvanica	Denver	Colorado	-104.8064749	39.78386893	no_info	15702 E 48th Pl	Gateway - green valley ranch	introduced	0 to 15.24 cm	Denver	NA	NA	NA	NA	NA	NA	NA	NA	NA	NA	NA	NA	NA
214734	2/17/2016	inventory_date	Western catalpa	Catalpa speciosa	Denver	Colorado	-104.7386142	39.77042386	green_space	3891 N Orleans St	Gateway - green valley ranch	introduced	15.24 to 30.48 cm	Denver	NA	NA	NA	NA	NA	NA	NA	NA	NA	NA	NA	NA	NA
222947	3/16/2016	inventory_date	Bur oak	Quercus macrocarpa	Denver	Colorado	-104.7628883	39.79190356	green_space	19293 E 53rd Ave	Gateway - green valley ranch	introduced	0 to 15.24 cm	Denver	NA	NA	NA	NA	NA	NA	NA	NA	NA	NA	NA	NA	NA
197540	12/14/2015	inventory_date	Siberian elm	Ulmus pumila	Denver	Colorado	-104.9087063	39.74869359	green_space	6839 E 21St Ave	South park hill	introduced	0 to 15.24 cm	Denver	NA	NA	NA	NA	NA	NA	NA	NA	NA	NA	NA	NA	NA
229829	4/11/2016	inventory_date	Flowering plum	Prunus cerasifera	Denver	Colorado	-104.9282664	39.71430733	green_space	111 S Fairfax St	Hilltop	introduced	30.48 to 45.72 cm	Denver	NA	NA	NA	NA	NA	NA	NA	NA	NA	NA	NA	NA	NA
219376	3/3/2016	inventory_date	Honey locust	Gleditsia triacanthos	Denver	Colorado	-104.73536	39.7931214	green_space	21644 E 53rd Ave	Gateway - green valley ranch	introduced	15.24 to 30.48 cm	Denver	NA	NA	NA	NA	NA	NA	NA	NA	NA	NA	NA	NA	NA
216430	2/23/2016	inventory_date	White ash	Fraxinus americana	Denver	Colorado	-104.7976311	39.79773161	green_space	16179 E Randolph Pl	Gateway - green valley ranch	introduced	0 to 15.24 cm	Denver	NA	NA	NA	NA	NA	NA	NA	NA	NA	NA	NA	NA	NA
229687	4/11/2016	inventory_date	Littleleaf linden	Tilia cordata	Denver	Colorado	-104.9077213	39.72102126	built_environment	244 N Oneida Ct	Lowry field	introduced	0 to 15.24 cm	Denver	NA	NA	NA	NA	NA	NA	NA	NA	NA	NA	NA	NA	NA
221834	3/14/2016	inventory_date	Silver maple	Acer saccharinum	Denver	Colorado	-104.7605488	39.78609041	green_space	4953 N Fundy St	Gateway - green valley ranch	introduced	15.24 to 30.48 cm	Denver	NA	NA	NA	NA	NA	NA	NA	NA	NA	NA	NA	NA	NA
250392	5/27/2016	inventory_date	Rocky mountain juniper	Juniperus scopulorum	Denver	Colorado	-104.9578439	39.67083678	green_space	2518 S Josephine St	University park	naturally_occurring	0 to 15.24 cm	Denver	NA	NA	NA	NA	NA	NA	NA	NA	NA	NA	NA	NA	NA
220737	3/9/2016	inventory_date	Flowering pear	Pyrus calleryana	Denver	Colorado	-104.7438755	39.79052998	green_space	20940 E 52Nd Ave	Gateway - green valley ranch	introduced	0 to 15.24 cm	Denver	NA	NA	NA	NA	NA	NA	NA	NA	NA	NA	NA	NA	NA
216744	2/24/2016	inventory_date	Littleleaf linden	Tilia cordata	Denver	Colorado	-104.7441958	39.77159811	green_space	20882 E 40th Pl	Gateway - green valley ranch	introduced	15.24 to 30.48 cm	Denver	NA	NA	NA	NA	NA	NA	NA	NA	NA	NA	NA	NA	NA
223267	3/16/2016	inventory_date	Silver maple	Acer saccharinum	Denver	Colorado	-104.7630459	39.78886644	green_space	5056 N Ceylon St	Gateway - green valley ranch	introduced	15.24 to 30.48 cm	Denver	NA	NA	NA	NA	NA	NA	NA	NA	NA	NA	NA	NA	NA
217044	2/24/2016	inventory_date	Green ash	Fraxinus pennsylvanica	Denver	Colorado	-104.7961299	39.77422704	green_space	4343 N Airport Way	Gateway - green valley ranch	introduced	15.24 to 30.48 cm	Denver	NA	NA	NA	NA	NA	NA	NA	NA	NA	NA	NA	NA	NA
218909	3/3/2016	inventory_date	Swamp white oak	Quercus bicolor	Denver	Colorado	-104.8036159	39.78600322	green_space	5069 N Joplin Ct	Gateway - green valley ranch	introduced	0 to 15.24 cm	Denver	NA	NA	NA	NA	NA	NA	NA	NA	NA	NA	NA	NA	NA
224157	3/21/2016	inventory_date	Honey locust	Gleditsia triacanthos	Denver	Colorado	-104.734736	39.7800491	no_info	4781 N Picadilly Rd	Gateway - green valley ranch	introduced	0 to 15.24 cm	Denver	NA	NA	NA	NA	NA	NA	NA	NA	NA	NA	NA	NA	NA
217726	2/29/2016	inventory_date	Quaking aspen	Populus tremuloides	Denver	Colorado	-104.8067969	39.78428174	green_space	15640 E 48th Pl	Gateway - green valley ranch	naturally_occurring	0 to 15.24 cm	Denver	NA	NA	NA	NA	NA	NA	NA	NA	NA	NA	NA	NA	NA
227021	4/5/2016	inventory_date	Rocky mountain juniper	Juniperus scopulorum	Denver	Colorado	-104.9030663	39.74759545	green_space	7301 E Montview Blvd	East colfax	naturally_occurring	0 to 15.24 cm	Denver	NA	NA	NA	NA	NA	NA	NA	NA	NA	NA	NA	NA	NA
241820	5/5/2016	inventory_date	Northern hackberry	Celtis occidentalis	Denver	Colorado	-104.9248318	39.69489446	green_space	1190 S Glencoe St	Virginia village	introduced	45.72 to 60.96 cm	Denver	NA	NA	NA	NA	NA	NA	NA	NA	NA	NA	NA	NA	NA
231363	4/13/2016	inventory_date	Ponderosa pine	Pinus ponderosa	Denver	Colorado	-104.9405317	39.71730412	green_space	60 N Colorado Blvd	Hilltop	naturally_occurring	15.24 to 30.48 cm	Denver	NA	NA	NA	NA	NA	NA	NA	NA	NA	NA	NA	NA	NA
216259	2/23/2016	inventory_date	American linden	Tilia americana	Denver	Colorado	-104.743691	39.78034754	green_space	20904 E 47th Ave	Gateway - green valley ranch	introduced	15.24 to 30.48 cm	Denver	NA	NA	NA	NA	NA	NA	NA	NA	NA	NA	NA	NA	NA
245522	5/17/2016	inventory_date	American linden	Tilia americana	Denver	Colorado	-104.9231775	39.65733351	green_space	3262 S Holly St	University hills	introduced	30.48 to 45.72 cm	Denver	NA	NA	NA	NA	NA	NA	NA	NA	NA	NA	NA	NA	NA
249284	5/24/2016	inventory_date	Austrian pine	Pinus nigra	Denver	Colorado	-104.952529	39.66807528	green_space	2675 S Milwaukee St	University park	introduced	0 to 15.24 cm	Denver	NA	NA	NA	NA	NA	NA	NA	NA	NA	NA	NA	NA	NA
227513	4/6/2016	inventory_date	Honey locust	Gleditsia triacanthos	Denver	Colorado	-104.9394034	39.72272853	green_space	381 N Albion St	Hilltop	introduced	30.48 to 45.72 cm	Denver	NA	NA	NA	NA	NA	NA	NA	NA	NA	NA	NA	NA	NA
227344	4/6/2016	inventory_date	Silver maple	Acer saccharinum	Denver	Colorado	-104.9215799	39.72260849	green_space	333 N Ivy St	Hilltop	introduced	45.72 to 60.96 cm	Denver	NA	NA	NA	NA	NA	NA	NA	NA	NA	NA	NA	NA	NA
221423	3/14/2016	inventory_date	Freeman maple	Acer freemanii	Denver	Colorado	-104.7588533	39.79539536	green_space	5531 N Espana Ct	Gateway - green valley ranch	introduced	0 to 15.24 cm	Denver	NA	NA	NA	NA	NA	NA	NA	NA	NA	NA	NA	NA	NA
244294	5/12/2016	inventory_date	Flowering crabapple	Malus sylvestris	Denver	Colorado	-104.9155313	39.67281288	green_space	6314 E Wesley Ave	Goldsmith	introduced	15.24 to 30.48 cm	Denver	NA	NA	NA	NA	NA	NA	NA	NA	NA	NA	NA	NA	NA
228056	4/6/2016	inventory_date	Flowering pear	Pyrus calleryana	Denver	Colorado	-104.9400328	39.71931375	green_space	177 N Albion St	Hilltop	introduced	0 to 15.24 cm	Denver	NA	NA	NA	NA	NA	NA	NA	NA	NA	NA	NA	NA	NA
246457	5/18/2016	inventory_date	Flowering pear	Pyrus calleryana	Denver	Colorado	-104.936786	39.67475423	green_space	2305 S Birch St	University hills	introduced	0 to 15.24 cm	Denver	NA	NA	NA	NA	NA	NA	NA	NA	NA	NA	NA	NA	NA
230431	4/12/2016	inventory_date	Willow	Salix	Denver	Colorado	-104.9292206	39.71588305	green_space	20 S Elm St	Hilltop	no_info	45.72 to 60.96 cm	Denver	NA	NA	NA	NA	NA	NA	NA	NA	NA	NA	NA	NA	NA
200920	12/28/2015	inventory_date	Littleleaf linden	Tilia cordata	Denver	Colorado	-104.8499247	39.79615639	green_space	5501 N Peoria St	Montbello	introduced	15.24 to 30.48 cm	Denver	NA	NA	NA	NA	NA	NA	NA	NA	NA	NA	NA	NA	NA
222165	3/14/2016	inventory_date	Hybrid elm	Ulmus	Denver	Colorado	-104.7698767	39.79243094	no_info	5304 N Tower Rd	Gateway - green valley ranch	no_info	0 to 15.24 cm	Denver	NA	NA	NA	NA	NA	NA	NA	NA	NA	NA	NA	NA	NA
219634	3/7/2016	inventory_date	Freeman maple	Acer freemanii	Denver	Colorado	-104.7432327	39.79597273	green_space	5544 N Malaya St	Gateway - green valley ranch	introduced	0 to 15.24 cm	Denver	NA	NA	NA	NA	NA	NA	NA	NA	NA	NA	NA	NA	NA
219135	3/3/2016	inventory_date	Freeman maple	Acer freemanii	Denver	Colorado	-104.7374622	39.79676297	no_info	5201 N Picadilly Rd	Gateway - green valley ranch	introduced	0 to 15.24 cm	Denver	NA	NA	NA	NA	NA	NA	NA	NA	NA	NA	NA	NA	NA
215643	2/22/2016	inventory_date	Freeman maple	Acer freemanii	Denver	Colorado	-104.7596626	39.78327435	green_space	19779 E 47th Dr	Gateway - green valley ranch	introduced	15.24 to 30.48 cm	Denver	NA	NA	NA	NA	NA	NA	NA	NA	NA	NA	NA	NA	NA
243705	5/11/2016	inventory_date	Quaking aspen	Populus tremuloides	Denver	Colorado	-104.9088037	39.67542857	green_space	2290 S Oneida St	Goldsmith	naturally_occurring	15.24 to 30.48 cm	Denver	NA	NA	NA	NA	NA	NA	NA	NA	NA	NA	NA	NA	NA
197033	12/18/2015	inventory_date	Eastern redbud	Cercis canadensis	Denver	Colorado	-104.9297596	39.74648907	green_space	1958 N Elm St	South park hill	introduced	0 to 15.24 cm	Denver	NA	NA	NA	NA	NA	NA	NA	NA	NA	NA	NA	NA	NA
243552	5/10/2016	inventory_date	Blue spruce	Picea pungens	Denver	Colorado	-104.9203151	39.68772993	green_space	1594 S Ivy St	Virginia village	naturally_occurring	60.96 to 76.2 cm	Denver	NA	NA	NA	NA	NA	NA	NA	NA	NA	NA	NA	NA	NA
203226	12/23/2015	inventory_date	Flowering pear	Pyrus calleryana	Denver	Colorado	-104.9492489	39.72418018	green_space	3259 E 5th Ave	Cherry creek	introduced	15.24 to 30.48 cm	Denver	NA	NA	NA	NA	NA	NA	NA	NA	NA	NA	NA	NA	NA
227418	4/6/2016	inventory_date	Littleleaf linden	Tilia cordata	Denver	Colorado	-104.9373288	39.72322096	green_space	450 N Albion St	Hilltop	introduced	15.24 to 30.48 cm	Denver	NA	NA	NA	NA	NA	NA	NA	NA	NA	NA	NA	NA	NA
222761	3/16/2016	inventory_date	Honey locust	Gleditsia triacanthos	Denver	Colorado	-104.7559307	39.78645471	no_info	4900 N Himalaya Rd	Gateway - green valley ranch	introduced	0 to 15.24 cm	Denver	NA	NA	NA	NA	NA	NA	NA	NA	NA	NA	NA	NA	NA
214900	2/18/2016	inventory_date	Red maple	Acer rubrum	Denver	Colorado	-104.7385038	39.77185521	green_space	4051 N Orleans St	Gateway - green valley ranch	introduced	0 to 15.24 cm	Denver	NA	NA	NA	NA	NA	NA	NA	NA	NA	NA	NA	NA	NA
221708	3/14/2016	inventory_date	Freeman maple	Acer freemanii	Denver	Colorado	-104.7595566	39.78474157	green_space	19791 E 48th Pl	Gateway - green valley ranch	introduced	30.48 to 45.72 cm	Denver	NA	NA	NA	NA	NA	NA	NA	NA	NA	NA	NA	NA	NA
221619	3/14/2016	inventory_date	Honey locust	Gleditsia triacanthos	Denver	Colorado	-104.7583833	39.78481601	green_space	4852 N Gibraltar St	Gateway - green valley ranch	introduced	15.24 to 30.48 cm	Denver	NA	NA	NA	NA	NA	NA	NA	NA	NA	NA	NA	NA	NA
229349	4/11/2016	inventory_date	Flowering pear	Pyrus calleryana	Denver	Colorado	-104.9284825	39.72106397	green_space	301 N Fairfax St	Hilltop	introduced	15.24 to 30.48 cm	Denver	NA	NA	NA	NA	NA	NA	NA	NA	NA	NA	NA	NA	NA
248868	5/24/2016	inventory_date	Siberian elm	Ulmus pumila	Denver	Colorado	-104.9522052	39.67214656	green_space	2440 S Milwaukee St	University park	introduced	more than 76.2 cm	Denver	NA	NA	NA	NA	NA	NA	NA	NA	NA	NA	NA	NA	NA
218391	3/2/2016	inventory_date	Spring snow crabapple	Malus	Denver	Colorado	-104.7364395	39.78336948	green_space	4888 N Perth St	Gateway - green valley ranch	no_info	0 to 15.24 cm	Denver	NA	NA	NA	NA	NA	NA	NA	NA	NA	NA	NA	NA	NA
218985	3/3/2016	inventory_date	White ash	Fraxinus americana	Denver	Colorado	-104.739158	39.78855073	green_space	5125 N Netherland St	Gateway - green valley ranch	introduced	15.24 to 30.48 cm	Denver	NA	NA	NA	NA	NA	NA	NA	NA	NA	NA	NA	NA	NA
216471	2/23/2016	inventory_date	Green ash	Fraxinus pennsylvanica	Denver	Colorado	-104.796949	39.79741769	green_space	5564 N Lewiston St	Gateway - green valley ranch	introduced	0 to 15.24 cm	Denver	NA	NA	NA	NA	NA	NA	NA	NA	NA	NA	NA	NA	NA
219137	3/3/2016	inventory_date	Green ash	Fraxinus pennsylvanica	Denver	Colorado	-104.7377402	39.79377317	green_space	21416 E 53rd Pl	Gateway - green valley ranch	introduced	0 to 15.24 cm	Denver	NA	NA	NA	NA	NA	NA	NA	NA	NA	NA	NA	NA	NA
220039	3/9/2016	inventory_date	Chokecherry	Prunus virginiana	Denver	Colorado	-104.748891	39.7973918	green_space	5564 N Jericho Ct	Gateway - green valley ranch	naturally_occurring	0 to 15.24 cm	Denver	NA	NA	NA	NA	NA	NA	NA	NA	NA	NA	NA	NA	NA
224748	3/29/2016	inventory_date	Boxelder	Acer negundo	Denver	Colorado	-104.9012065	39.7430415	green_space	1661 N Roslyn St	East colfax	naturally_occurring	0 to 15.24 cm	Denver	NA	NA	NA	NA	NA	NA	NA	NA	NA	NA	NA	NA	NA
217947	2/29/2016	inventory_date	Northern hackberry	Celtis occidentalis	Denver	Colorado	-104.7384631	39.77993415	green_space	21408 E 46th Ave	Gateway - green valley ranch	introduced	15.24 to 30.48 cm	Denver	NA	NA	NA	NA	NA	NA	NA	NA	NA	NA	NA	NA	NA
243492	5/10/2016	inventory_date	Lilac	Syringa	Denver	Colorado	-104.9195323	39.68746806	green_space	1600 S Ivy Way	Virginia village	no_info	15.24 to 30.48 cm	Denver	NA	NA	NA	NA	NA	NA	NA	NA	NA	NA	NA	NA	NA
230803	4/13/2016	inventory_date	Ponderosa pine	Pinus ponderosa	Denver	Colorado	-104.9328453	39.71915671	green_space	162 N Cherry St	Hilltop	naturally_occurring	45.72 to 60.96 cm	Denver	NA	NA	NA	NA	NA	NA	NA	NA	NA	NA	NA	NA	NA
219234	3/3/2016	inventory_date	Sugar maple	Acer saccharum	Denver	Colorado	-104.7391325	39.7959011	green_space	21383 E 55th Ave	Gateway - green valley ranch	introduced	0 to 15.24 cm	Denver	NA	NA	NA	NA	NA	NA	NA	NA	NA	NA	NA	NA	NA
227976	4/6/2016	inventory_date	Honey locust	Gleditsia triacanthos	Denver	Colorado	-104.9378076	39.71931696	green_space	175 N Bellaire St	Hilltop	introduced	30.48 to 45.72 cm	Denver	NA	NA	NA	NA	NA	NA	NA	NA	NA	NA	NA	NA	NA
245664	5/18/2016	inventory_date	Dwarf alberta spruce	Picea glauca	Denver	Colorado	-104.9362897	39.661103	green_space	3075 S Birch St	University hills	introduced	0 to 15.24 cm	Denver	NA	NA	NA	NA	NA	NA	NA	NA	NA	NA	NA	NA	NA
199806	12/20/2015	inventory_date	Flowering plum	Prunus cerasifera	Denver	Colorado	-104.9150871	39.7452011	green_space	1776 N Leyden St	South park hill	introduced	0 to 15.24 cm	Denver	NA	NA	NA	NA	NA	NA	NA	NA	NA	NA	NA	NA	NA
220530	3/9/2016	inventory_date	Green ash	Fraxinus pennsylvanica	Denver	Colorado	-104.7557838	39.79658633	green_space	20013 E 55th Pl	Gateway - green valley ranch	introduced	0 to 15.24 cm	Denver	NA	NA	NA	NA	NA	NA	NA	NA	NA	NA	NA	NA	NA
194176	12/16/2015	inventory_date	Swamp white oak	Quercus bicolor	Denver	Colorado	-104.9962585	39.74596072	built_environment	1475 Curtis St	Cbd	introduced	0 to 15.24 cm	Denver	NA	NA	NA	NA	NA	NA	NA	NA	NA	NA	NA	NA	NA
198684	12/14/2015	inventory_date	Honey locust	Gleditsia triacanthos	Denver	Colorado	-104.9045118	39.73893066	green_space	1410 N Poplar St	Montclair	introduced	45.72 to 60.96 cm	Denver	NA	NA	NA	NA	NA	NA	NA	NA	NA	NA	NA	NA	NA
250914	5/31/2016	inventory_date	Downy hawthorn	Crataegus mollis	Denver	Colorado	-104.9436454	39.67757659	green_space	2160 S Jackson St	University park	introduced	45.72 to 60.96 cm	Denver	NA	NA	NA	NA	NA	NA	NA	NA	NA	NA	NA	NA	NA
216349	2/23/2016	inventory_date	Green ash	Fraxinus pennsylvanica	Denver	Colorado	-104.8026074	39.79714996	green_space	5565 N Joplin St	Gateway - green valley ranch	introduced	0 to 15.24 cm	Denver	NA	NA	NA	NA	NA	NA	NA	NA	NA	NA	NA	NA	NA
221015	3/10/2016	inventory_date	Littleleaf linden	Tilia cordata	Denver	Colorado	-104.7468654	39.78360093	green_space	20564 E 49th Ave	Gateway - green valley ranch	introduced	15.24 to 30.48 cm	Denver	NA	NA	NA	NA	NA	NA	NA	NA	NA	NA	NA	NA	NA
223618	3/17/2016	inventory_date	Northern red oak	Quercus rubra	Denver	Colorado	-104.756356	39.78339243	no_info	4800 N Dunkirk Way	Gateway - green valley ranch	introduced	0 to 15.24 cm	Denver	NA	NA	NA	NA	NA	NA	NA	NA	NA	NA	NA	NA	NA
219897	3/8/2016	inventory_date	Green ash	Fraxinus pennsylvanica	Denver	Colorado	-104.7517086	39.78243558	green_space	20319 E 48th Dr	Gateway - green valley ranch	introduced	15.24 to 30.48 cm	Denver	NA	NA	NA	NA	NA	NA	NA	NA	NA	NA	NA	NA	NA
229465	4/11/2016	inventory_date	Diabolo ninebark	Physocarpus opulifolius	Denver	Colorado	-104.9268679	39.71610971	green_space	2 S Forest St	Hilltop	naturally_occurring	0 to 15.24 cm	Denver	NA	NA	NA	NA	NA	NA	NA	NA	NA	NA	NA	NA	NA
217652	2/29/2016	inventory_date	Swamp white oak	Quercus bicolor	Denver	Colorado	-104.8023438	39.78522936	green_space	4940 N Kalispell St	Gateway - green valley ranch	introduced	0 to 15.24 cm	Denver	NA	NA	NA	NA	NA	NA	NA	NA	NA	NA	NA	NA	NA
241223	5/5/2016	inventory_date	Quaking aspen	Populus tremuloides	Denver	Colorado	-104.9299767	39.69102899	green_space	1404 S Eudora St	Virginia village	naturally_occurring	15.24 to 30.48 cm	Denver	NA	NA	NA	NA	NA	NA	NA	NA	NA	NA	NA	NA	NA
228384	4/7/2016	inventory_date	Eastern red cedar	Juniperus virginiana	Denver	Colorado	-104.9190855	39.71480191	green_space	95 S Jasmine St	Hilltop	naturally_occurring	0 to 15.24 cm	Denver	NA	NA	NA	NA	NA	NA	NA	NA	NA	NA	NA	NA	NA
215853	2/22/2016	inventory_date	Quaking aspen	Populus tremuloides	Denver	Colorado	-104.8031583	39.79539072	green_space	15754 E Pensacola Dr	Gateway - green valley ranch	naturally_occurring	0 to 15.24 cm	Denver	NA	NA	NA	NA	NA	NA	NA	NA	NA	NA	NA	NA	NA
224030	3/21/2016	inventory_date	Red maple	Acer rubrum	Denver	Colorado	-104.7499861	39.78130814	no_info	20352 E 48th Pl	Gateway - green valley ranch	introduced	0 to 15.24 cm	Denver	NA	NA	NA	NA	NA	NA	NA	NA	NA	NA	NA	NA	NA
250902	5/31/2016	inventory_date	Amur maple	Acer ginnala	Denver	Colorado	-104.9436159	39.67689225	green_space	2198 S Jackson St	University park	introduced	30.48 to 45.72 cm	Denver	NA	NA	NA	NA	NA	NA	NA	NA	NA	NA	NA	NA	NA
226653	4/4/2016	inventory_date	Tree of heaven	Ailanthus altissima	Denver	Colorado	-104.8986095	39.73767865	green_space	1322 N Syracuse St	East colfax	introduced	15.24 to 30.48 cm	Denver	NA	NA	NA	NA	NA	NA	NA	NA	NA	NA	NA	NA	NA
216739	2/24/2016	inventory_date	Canada red chokecherry	Prunus virginiana	Denver	Colorado	-104.7440581	39.77160496	green_space	20892 E 40th Pl	Gateway - green valley ranch	naturally_occurring	0 to 15.24 cm	Denver	NA	NA	NA	NA	NA	NA	NA	NA	NA	NA	NA	NA	NA
230085	4/12/2016	inventory_date	American linden	Tilia americana	Denver	Colorado	-104.9248933	39.71301737	green_space	5330 E Cedar Ave	Hilltop	introduced	0 to 15.24 cm	Denver	NA	NA	NA	NA	NA	NA	NA	NA	NA	NA	NA	NA	NA
198723	12/14/2015	inventory_date	White ash	Fraxinus americana	Denver	Colorado	-104.9058657	39.73843061	green_space	1361 N Pontiac St	Montclair	introduced	15.24 to 30.48 cm	Denver	NA	NA	NA	NA	NA	NA	NA	NA	NA	NA	NA	NA	NA
218800	3/2/2016	inventory_date	Norway maple	Acer platanoides	Denver	Colorado	-104.7353745	39.78779459	green_space	5095 N Perth Ct	Gateway - green valley ranch	introduced	15.24 to 30.48 cm	Denver	NA	NA	NA	NA	NA	NA	NA	NA	NA	NA	NA	NA	NA
220439	3/9/2016	inventory_date	White ash	Fraxinus americana	Denver	Colorado	-104.7549501	39.79724361	green_space	5566 N Halifax Ct	Gateway - green valley ranch	introduced	0 to 15.24 cm	Denver	NA	NA	NA	NA	NA	NA	NA	NA	NA	NA	NA	NA	NA
247521	5/20/2016	inventory_date	Dwarf alberta spruce	Picea glauca	Denver	Colorado	-104.9454707	39.66794846	green_space	2685 S Monroe St	University park	introduced	0 to 15.24 cm	Denver	NA	NA	NA	NA	NA	NA	NA	NA	NA	NA	NA	NA	NA
215107	2/18/2016	inventory_date	Green ash	Fraxinus pennsylvanica	Denver	Colorado	-104.7532556	39.77247502	green_space	4102 N Himalaya Rd	Gateway - green valley ranch	introduced	15.24 to 30.48 cm	Denver	NA	NA	NA	NA	NA	NA	NA	NA	NA	NA	NA	NA	NA
215198	2/18/2016	inventory_date	Littleleaf linden	Tilia cordata	Denver	Colorado	-104.7534073	39.7743844	no_info	4150 N Himalaya Rd	Gateway - green valley ranch	introduced	0 to 15.24 cm	Denver	NA	NA	NA	NA	NA	NA	NA	NA	NA	NA	NA	NA	NA
227413	4/6/2016	inventory_date	Littleleaf linden	Tilia cordata	Denver	Colorado	-104.9374361	39.72322199	green_space	450 N Albion St	Hilltop	introduced	15.24 to 30.48 cm	Denver	NA	NA	NA	NA	NA	NA	NA	NA	NA	NA	NA	NA	NA
221566	3/14/2016	inventory_date	Green ash	Fraxinus pennsylvanica	Denver	Colorado	-104.7585422	39.78423322	green_space	4825 N Gibraltar St	Gateway - green valley ranch	introduced	15.24 to 30.48 cm	Denver	NA	NA	NA	NA	NA	NA	NA	NA	NA	NA	NA	NA	NA
244442	5/12/2016	inventory_date	Lilac	Syringa	Denver	Colorado	-104.913057	39.68322692	green_space	6451 E Jewell Ave	Virginia village	no_info	0 to 15.24 cm	Denver	NA	NA	NA	NA	NA	NA	NA	NA	NA	NA	NA	NA	NA
223334	3/17/2016	inventory_date	Green ash	Fraxinus pennsylvanica	Denver	Colorado	-104.809634	39.77594241	green_space	4650 N Chambers Rd	Gateway - green valley ranch	introduced	15.24 to 30.48 cm	Denver	NA	NA	NA	NA	NA	NA	NA	NA	NA	NA	NA	NA	NA
220344	3/9/2016	inventory_date	Freeman maple	Acer freemanii	Denver	Colorado	-104.7501256	39.79568787	green_space	20445 E 55th Pl	Gateway - green valley ranch	introduced	15.24 to 30.48 cm	Denver	NA	NA	NA	NA	NA	NA	NA	NA	NA	NA	NA	NA	NA
216642	2/23/2016	inventory_date	Green ash	Fraxinus pennsylvanica	Denver	Colorado	-104.7995532	39.79762591	green_space	16136 E Randolph Pl	Gateway - green valley ranch	introduced	15.24 to 30.48 cm	Denver	NA	NA	NA	NA	NA	NA	NA	NA	NA	NA	NA	NA	NA
221332	3/14/2016	inventory_date	White ash	Fraxinus americana	Denver	Colorado	-104.7456007	39.78303189	green_space	20691 E 48th Pl	Gateway - green valley ranch	introduced	0 to 15.24 cm	Denver	NA	NA	NA	NA	NA	NA	NA	NA	NA	NA	NA	NA	NA
221768	3/14/2016	inventory_date	Green ash	Fraxinus pennsylvanica	Denver	Colorado	-104.7583585	39.78721856	green_space	4954 N Halifax Ct	Gateway - green valley ranch	introduced	15.24 to 30.48 cm	Denver	NA	NA	NA	NA	NA	NA	NA	NA	NA	NA	NA	NA	NA
247460	5/20/2016	inventory_date	Blue spruce	Picea pungens	Denver	Colorado	-104.943097	39.67029781	green_space	2545 S Jackson St	University park	naturally_occurring	0 to 15.24 cm	Denver	NA	NA	NA	NA	NA	NA	NA	NA	NA	NA	NA	NA	NA
247710	5/20/2016	inventory_date	American elm	Ulmus americana	Denver	Colorado	-104.942947	39.67409349	green_space	2330 S Jackson St	University park	introduced	45.72 to 60.96 cm	Denver	NA	NA	NA	NA	NA	NA	NA	NA	NA	NA	NA	NA	NA
249256	5/24/2016	inventory_date	Freeman maple	Acer freemanii	Denver	Colorado	-104.9523846	39.67053315	green_space	2543 S Milwaukee St	University park	introduced	0 to 15.24 cm	Denver	NA	NA	NA	NA	NA	NA	NA	NA	NA	NA	NA	NA	NA
227926	4/6/2016	inventory_date	Russian olive	Elaeagnus angustifolia	Denver	Colorado	-104.918454	39.72199911	green_space	310 N Jasmine St	Hilltop	introduced	45.72 to 60.96 cm	Denver	NA	NA	NA	NA	NA	NA	NA	NA	NA	NA	NA	NA	NA
247614	5/20/2016	inventory_date	Blue spruce	Picea pungens	Denver	Colorado	-104.9452653	39.67289476	green_space	2400 S Monroe St	University park	naturally_occurring	45.72 to 60.96 cm	Denver	NA	NA	NA	NA	NA	NA	NA	NA	NA	NA	NA	NA	NA
231535	4/14/2016	inventory_date	Northern white cedar	Thuja occidentalis	Denver	Colorado	-104.9385209	39.71744553	green_space	65 N Ash St	Hilltop	introduced	0 to 15.24 cm	Denver	NA	NA	NA	NA	NA	NA	NA	NA	NA	NA	NA	NA	NA
223094	3/16/2016	inventory_date	Elm	Ulmus	Denver	Colorado	-104.7627364	39.79412999	no_info	5400 N Dunkirk St	Gateway - green valley ranch	no_info	0 to 15.24 cm	Denver	NA	NA	NA	NA	NA	NA	NA	NA	NA	NA	NA	NA	NA
227478	4/6/2016	inventory_date	Blue spruce	Picea pungens	Denver	Colorado	-104.9215104	39.72130368	green_space	304 N Ivanhoe St	Hilltop	naturally_occurring	45.72 to 60.96 cm	Denver	NA	NA	NA	NA	NA	NA	NA	NA	NA	NA	NA	NA	NA
203251	12/24/2015	inventory_date	Juniper	Juniperus	Denver	Colorado	-104.9471183	39.72418685	green_space	500 N Cook St	Cherry creek	no_info	0 to 15.24 cm	Denver	NA	NA	NA	NA	NA	NA	NA	NA	NA	NA	NA	NA	NA
225407	3/31/2016	inventory_date	Chinese juniper	Juniperus chinensis	Denver	Colorado	-104.8909865	39.74555929	green_space	1793 N Verbena St	East colfax	introduced	0 to 15.24 cm	Denver	NA	NA	NA	NA	NA	NA	NA	NA	NA	NA	NA	NA	NA
217095	2/24/2016	inventory_date	Freeman maple	Acer freemanii	Denver	Colorado	-104.7476481	39.77448414	no_info	20910 E 42Nd Ave	Gateway - green valley ranch	introduced	15.24 to 30.48 cm	Denver	NA	NA	NA	NA	NA	NA	NA	NA	NA	NA	NA	NA	NA
222264	3/15/2016	inventory_date	Freeman maple	Acer freemanii	Denver	Colorado	-104.7697162	39.79065042	no_info	5298 N Andes Way	Gateway - green valley ranch	introduced	0 to 15.24 cm	Denver	NA	NA	NA	NA	NA	NA	NA	NA	NA	NA	NA	NA	NA
246332	5/18/2016	inventory_date	Lilac	Syringa	Denver	Colorado	-104.9378552	39.67180724	green_space	4224 E Dickenson Pl	University hills	no_info	0 to 15.24 cm	Denver	NA	NA	NA	NA	NA	NA	NA	NA	NA	NA	NA	NA	NA
231111	4/13/2016	inventory_date	Green ash	Fraxinus pennsylvanica	Denver	Colorado	-104.934095	39.71632242	green_space	5 N Cherry St	Hilltop	introduced	30.48 to 45.72 cm	Denver	NA	NA	NA	NA	NA	NA	NA	NA	NA	NA	NA	NA	NA
225676	3/31/2016	inventory_date	Cockspur hawthorn	Crataegus crus-galli	Denver	Colorado	-104.9012367	39.73880779	green_space	1401 N Roslyn St	East colfax	introduced	0 to 15.24 cm	Denver	NA	NA	NA	NA	NA	NA	NA	NA	NA	NA	NA	NA	NA
227575	4/6/2016	inventory_date	Serviceberry	Amelanchier	Denver	Colorado	-104.9154167	39.72204537	green_space	400 N Krameria St	Hilltop	no_info	15.24 to 30.48 cm	Denver	NA	NA	NA	NA	NA	NA	NA	NA	NA	NA	NA	NA	NA
220964	3/10/2016	inventory_date	Green ash	Fraxinus pennsylvanica	Denver	Colorado	-104.7416083	39.78224465	green_space	21065 E 49th Ave	Gateway - green valley ranch	introduced	15.24 to 30.48 cm	Denver	NA	NA	NA	NA	NA	NA	NA	NA	NA	NA	NA	NA	NA
228658	4/7/2016	inventory_date	Goldenrain tree	Koelreuteria paniculata	Denver	Colorado	-104.9077615	39.72258232	green_space	402 N Orange Ct	Hilltop	introduced	0 to 15.24 cm	Denver	NA	NA	NA	NA	NA	NA	NA	NA	NA	NA	NA	NA	NA
219354	3/3/2016	inventory_date	Northern red oak	Quercus rubra	Denver	Colorado	-104.7362996	39.7911614	green_space	21600 E 52Nd Ave	Gateway - green valley ranch	introduced	0 to 15.24 cm	Denver	NA	NA	NA	NA	NA	NA	NA	NA	NA	NA	NA	NA	NA
246494	5/18/2016	inventory_date	Blue spruce	Picea pungens	Denver	Colorado	-104.9330642	39.66367354	green_space	3020 S Dexter Way	University hills	naturally_occurring	0 to 15.24 cm	Denver	NA	NA	NA	NA	NA	NA	NA	NA	NA	NA	NA	NA	NA
247010	5/19/2016	inventory_date	Blue spruce	Picea pungens	Denver	Colorado	-104.9395938	39.66355238	green_space	4155 E Cornell Ave	University hills	naturally_occurring	0 to 15.24 cm	Denver	NA	NA	NA	NA	NA	NA	NA	NA	NA	NA	NA	NA	NA
231389	4/14/2016	inventory_date	English columnar oak	Quercus robur	Denver	Colorado	-104.9399959	39.71470293	green_space	4040 E Bayaud Ave	Hilltop	introduced	0 to 15.24 cm	Denver	NA	NA	NA	NA	NA	NA	NA	NA	NA	NA	NA	NA	NA
223699	3/21/2016	inventory_date	White ash	Fraxinus americana	Denver	Colorado	-104.7372735	39.78167517	no_info	21498 Green Valley Ranch Blvd	Gateway - green valley ranch	introduced	0 to 15.24 cm	Denver	NA	NA	NA	NA	NA	NA	NA	NA	NA	NA	NA	NA	NA
196998	12/16/2015	inventory_date	Green ash	Fraxinus pennsylvanica	Denver	Colorado	-104.9302044	39.7439856	green_space	4895 E 17th Avenue Pkwy	South park hill	introduced	30.48 to 45.72 cm	Denver	NA	NA	NA	NA	NA	NA	NA	NA	NA	NA	NA	NA	NA
218124	3/1/2016	inventory_date	Silver maple	Acer saccharinum	Denver	Colorado	-104.7404644	39.79766094	green_space	21319 E Randolph Pl	Gateway - green valley ranch	introduced	15.24 to 30.48 cm	Denver	NA	NA	NA	NA	NA	NA	NA	NA	NA	NA	NA	NA	NA
241125	5/5/2016	inventory_date	Siberian elm	Ulmus pumila	Denver	Colorado	-104.9259686	39.6915167	green_space	1371 S Glencoe St	Virginia village	introduced	more than 76.2 cm	Denver	NA	NA	NA	NA	NA	NA	NA	NA	NA	NA	NA	NA	NA
225540	3/31/2016	inventory_date	California privet	Ligustrum ovalifolium	Denver	Colorado	-104.890406	39.74515769	green_space	1776 N Verbena St	East colfax	introduced	15.24 to 30.48 cm	Denver	NA	NA	NA	NA	NA	NA	NA	NA	NA	NA	NA	NA	NA
217247	2/24/2016	inventory_date	Swamp white oak	Quercus bicolor	Denver	Colorado	-104.8030683	39.78830225	green_space	5182 N Jasper St	Gateway - green valley ranch	introduced	15.24 to 30.48 cm	Denver	NA	NA	NA	NA	NA	NA	NA	NA	NA	NA	NA	NA	NA
220449	3/9/2016	inventory_date	Freeman maple	Acer freemanii	Denver	Colorado	-104.7422639	39.79417063	green_space	21089 E 55th Ave	Gateway - green valley ranch	introduced	0 to 15.24 cm	Denver	NA	NA	NA	NA	NA	NA	NA	NA	NA	NA	NA	NA	NA
223579	3/17/2016	inventory_date	American linden	Tilia americana	Denver	Colorado	-104.7600412	39.7837362	no_info	20100 Green Valley Ranch Blvd	Gateway - green valley ranch	introduced	0 to 15.24 cm	Denver	NA	NA	NA	NA	NA	NA	NA	NA	NA	NA	NA	NA	NA
224520	3/22/2016	inventory_date	Green ash	Fraxinus pennsylvanica	Denver	Colorado	-104.9009886	39.75069599	green_space	2250 N Roslyn St	East colfax	introduced	60.96 to 76.2 cm	Denver	NA	NA	NA	NA	NA	NA	NA	NA	NA	NA	NA	NA	NA
222156	3/14/2016	inventory_date	Freeman maple	Acer freemanii	Denver	Colorado	-104.7701609	39.7914056	green_space	5188 N Andes Way	Gateway - green valley ranch	introduced	0 to 15.24 cm	Denver	NA	NA	NA	NA	NA	NA	NA	NA	NA	NA	NA	NA	NA
246131	5/18/2016	inventory_date	Juniper	Juniperus	Denver	Colorado	-104.9373312	39.67413592	green_space	2350 S Bellaire St	University hills	no_info	0 to 15.24 cm	Denver	NA	NA	NA	NA	NA	NA	NA	NA	NA	NA	NA	NA	NA
250872	5/31/2016	inventory_date	Flowering crabapple	Malus sylvestris	Denver	Colorado	-104.9539022	39.67668778	green_space	2737 E Warren Ave	University park	introduced	15.24 to 30.48 cm	Denver	NA	NA	NA	NA	NA	NA	NA	NA	NA	NA	NA	NA	NA
241259	5/5/2016	inventory_date	Quaking aspen	Populus tremuloides	Denver	Colorado	-104.9262342	39.69073446	green_space	1420 S Glencoe St	Virginia village	naturally_occurring	0 to 15.24 cm	Denver	NA	NA	NA	NA	NA	NA	NA	NA	NA	NA	NA	NA	NA
218562	3/2/2016	inventory_date	Green ash	Fraxinus pennsylvanica	Denver	Colorado	-104.7354127	39.78485817	green_space	4977 N Perth Ct	Gateway - green valley ranch	introduced	0 to 15.24 cm	Denver	NA	NA	NA	NA	NA	NA	NA	NA	NA	NA	NA	NA	NA
248189	5/23/2016	inventory_date	Honey locust	Gleditsia triacanthos	Denver	Colorado	-104.9507093	39.67128061	green_space	2490 S Saint Paul St	University park	introduced	60.96 to 76.2 cm	Denver	NA	NA	NA	NA	NA	NA	NA	NA	NA	NA	NA	NA	NA
249806	5/25/2016	inventory_date	Sand cherry	Prunus pumila	Denver	Colorado	-104.9564619	39.67264216	green_space	2420 S Columbine St	University park	naturally_occurring	0 to 15.24 cm	Denver	NA	NA	NA	NA	NA	NA	NA	NA	NA	NA	NA	NA	NA
230305	4/12/2016	inventory_date	Littleleaf linden	Tilia cordata	Denver	Colorado	-104.9292092	39.71981835	green_space	220 N Elm St	Hilltop	introduced	30.48 to 45.72 cm	Denver	NA	NA	NA	NA	NA	NA	NA	NA	NA	NA	NA	NA	NA
248134	5/23/2016	inventory_date	Apple	Malus	Denver	Colorado	-104.9503587	39.66946563	green_space	2590 S Saint Paul St	University park	no_info	30.48 to 45.72 cm	Denver	NA	NA	NA	NA	NA	NA	NA	NA	NA	NA	NA	NA	NA
230952	4/13/2016	inventory_date	Pinyon pine	Pinus edulis	Denver	Colorado	-104.9315475	39.71682944	green_space	4807 E Ellsworth Ave	Hilltop	naturally_occurring	15.24 to 30.48 cm	Denver	NA	NA	NA	NA	NA	NA	NA	NA	NA	NA	NA	NA	NA
216492	2/23/2016	inventory_date	Green ash	Fraxinus pennsylvanica	Denver	Colorado	-104.7974989	39.79614515	green_space	5542 N Lewiston St	Gateway - green valley ranch	introduced	0 to 15.24 cm	Denver	NA	NA	NA	NA	NA	NA	NA	NA	NA	NA	NA	NA	NA
194016	12/16/2015	inventory_date	Honey locust	Gleditsia triacanthos	Denver	Colorado	-104.9936245	39.7492473	built_environment	1099 Arapahoe St	Cbd	introduced	0 to 15.24 cm	Denver	NA	NA	NA	NA	NA	NA	NA	NA	NA	NA	NA	NA	NA
201567	12/23/2015	inventory_date	Flowering crabapple	Malus sylvestris	Denver	Colorado	-104.9426691	39.71725236	green_space	61 N Jackson St	Cherry creek	introduced	30.48 to 45.72 cm	Denver	NA	NA	NA	NA	NA	NA	NA	NA	NA	NA	NA	NA	NA
198645	12/18/2015	inventory_date	American linden	Tilia americana	Denver	Colorado	-104.9150848	39.74676903	green_space	1960 N Leyden St	South park hill	introduced	30.48 to 45.72 cm	Denver	NA	NA	NA	NA	NA	NA	NA	NA	NA	NA	NA	NA	NA
216382	2/23/2016	inventory_date	Norway maple	Acer platanoides	Denver	Colorado	-104.7978932	39.79600046	no_info	16182 E Maxwell Pl	Gateway - green valley ranch	introduced	15.24 to 30.48 cm	Denver	NA	NA	NA	NA	NA	NA	NA	NA	NA	NA	NA	NA	NA
219026	3/3/2016	inventory_date	Green ash	Fraxinus pennsylvanica	Denver	Colorado	-104.7388959	39.79174044	green_space	5197 N Netherland St	Gateway - green valley ranch	introduced	15.24 to 30.48 cm	Denver	NA	NA	NA	NA	NA	NA	NA	NA	NA	NA	NA	NA	NA
216894	2/24/2016	inventory_date	Norway maple	Acer platanoides	Denver	Colorado	-104.8017197	39.77912467	green_space	4699 N Kittredge St	Gateway - green valley ranch	introduced	0 to 15.24 cm	Denver	NA	NA	NA	NA	NA	NA	NA	NA	NA	NA	NA	NA	NA
224339	3/21/2016	inventory_date	Freeman maple	Acer freemanii	Denver	Colorado	-104.7719719	39.77421676	green_space	18600 E 43rd Ave	Gateway - green valley ranch	introduced	0 to 15.24 cm	Denver	NA	NA	NA	NA	NA	NA	NA	NA	NA	NA	NA	NA	NA
231710	4/14/2016	inventory_date	Honey locust	Gleditsia triacanthos	Denver	Colorado	-104.9363776	39.71574142	green_space	25 S Birch St	Hilltop	introduced	30.48 to 45.72 cm	Denver	NA	NA	NA	NA	NA	NA	NA	NA	NA	NA	NA	NA	NA
221739	3/14/2016	inventory_date	Green ash	Fraxinus pennsylvanica	Denver	Colorado	-104.7609081	39.78475532	green_space	19651 E 48th Pl	Gateway - green valley ranch	introduced	0 to 15.24 cm	Denver	NA	NA	NA	NA	NA	NA	NA	NA	NA	NA	NA	NA	NA
215838	2/22/2016	inventory_date	Honey locust	Gleditsia triacanthos	Denver	Colorado	-104.7599062	39.78011561	green_space	19535 E 46th Ave	Gateway - green valley ranch	introduced	15.24 to 30.48 cm	Denver	NA	NA	NA	NA	NA	NA	NA	NA	NA	NA	NA	NA	NA
215259	2/18/2016	inventory_date	Honey locust	Gleditsia triacanthos	Denver	Colorado	-104.8080002	39.79578455	green_space	5542 N Hannibal Ct	Gateway - green valley ranch	introduced	15.24 to 30.48 cm	Denver	NA	NA	NA	NA	NA	NA	NA	NA	NA	NA	NA	NA	NA
222340	3/15/2016	inventory_date	Freeman maple	Acer freemanii	Denver	Colorado	-104.7712317	39.79072771	green_space	5152 N Andes St	Gateway - green valley ranch	introduced	0 to 15.24 cm	Denver	NA	NA	NA	NA	NA	NA	NA	NA	NA	NA	NA	NA	NA
244491	5/12/2016	inventory_date	Washington hawthorn	Crataegus phaenopyrum	Denver	Colorado	-104.9377601	39.65349968	green_space	3475 S Bellaire St	University hills	introduced	0 to 15.24 cm	Denver	NA	NA	NA	NA	NA	NA	NA	NA	NA	NA	NA	NA	NA
230393	4/12/2016	inventory_date	White ash	Fraxinus americana	Denver	Colorado	-104.9315134	39.72121842	green_space	300 N Dahlia St	Hilltop	introduced	15.24 to 30.48 cm	Denver	NA	NA	NA	NA	NA	NA	NA	NA	NA	NA	NA	NA	NA
230421	4/12/2016	inventory_date	Quaking aspen	Populus tremuloides	Denver	Colorado	-104.931492	39.72087698	green_space	278 N Dahlia St	Hilltop	naturally_occurring	15.24 to 30.48 cm	Denver	NA	NA	NA	NA	NA	NA	NA	NA	NA	NA	NA	NA	NA
203292	12/24/2015	inventory_date	Norway maple	Acer platanoides	Denver	Colorado	-104.947294	39.72451986	green_space	520 N Cook St	Cherry creek	introduced	30.48 to 45.72 cm	Denver	NA	NA	NA	NA	NA	NA	NA	NA	NA	NA	NA	NA	NA
218033	3/1/2016	inventory_date	White ash	Fraxinus americana	Denver	Colorado	-104.7353758	39.79771308	green_space	5565 N Perth St	Gateway - green valley ranch	introduced	0 to 15.24 cm	Denver	NA	NA	NA	NA	NA	NA	NA	NA	NA	NA	NA	NA	NA
219268	3/3/2016	inventory_date	Oak	Quercus	Denver	Colorado	-104.739201	39.79653835	green_space	21035 E Maxwell Pl	Gateway - green valley ranch	no_info	0 to 15.24 cm	Denver	NA	NA	NA	NA	NA	NA	NA	NA	NA	NA	NA	NA	NA
229757	4/11/2016	inventory_date	Bigtooth maple	Acer grandidentatum	Denver	Colorado	-104.9305778	39.7233528	green_space	401 N Eudora St	Hilltop	naturally_occurring	30.48 to 45.72 cm	Denver	NA	NA	NA	NA	NA	NA	NA	NA	NA	NA	NA	NA	NA
226633	4/4/2016	inventory_date	Northern white cedar	Thuja occidentalis	Denver	Colorado	-104.8989922	39.73864278	green_space	1371 N Syracuse St	East colfax	introduced	0 to 15.24 cm	Denver	NA	NA	NA	NA	NA	NA	NA	NA	NA	NA	NA	NA	NA
226453	4/4/2016	inventory_date	Serviceberry	Amelanchier	Denver	Colorado	-104.8986277	39.73956123	green_space	1454 N Syracuse St	East colfax	no_info	15.24 to 30.48 cm	Denver	NA	NA	NA	NA	NA	NA	NA	NA	NA	NA	NA	NA	NA
217331	2/24/2016	inventory_date	White ash	Fraxinus americana	Denver	Colorado	-104.7401646	39.77279346	green_space	21296 E 41St Ave	Gateway - green valley ranch	introduced	15.24 to 30.48 cm	Denver	NA	NA	NA	NA	NA	NA	NA	NA	NA	NA	NA	NA	NA
247139	5/19/2016	inventory_date	Staghorn sumac	Rhus typhina	Denver	Colorado	-104.9466638	39.68382387	green_space	1803 S Madison St	University park	introduced	0 to 15.24 cm	Denver	NA	NA	NA	NA	NA	NA	NA	NA	NA	NA	NA	NA	NA
214905	2/18/2016	inventory_date	Green ash	Fraxinus pennsylvanica	Denver	Colorado	-104.7383833	39.77205109	green_space	4057 N Orleans St	Gateway - green valley ranch	introduced	15.24 to 30.48 cm	Denver	NA	NA	NA	NA	NA	NA	NA	NA	NA	NA	NA	NA	NA
248310	5/23/2016	inventory_date	Northern hackberry	Celtis occidentalis	Denver	Colorado	-104.950782	39.67227817	green_space	2442 S Saint Paul St	University park	introduced	60.96 to 76.2 cm	Denver	NA	NA	NA	NA	NA	NA	NA	NA	NA	NA	NA	NA	NA
217513	2/29/2016	inventory_date	Honey locust	Gleditsia triacanthos	Denver	Colorado	-104.796443	39.7920501	no_info	5395 N Memphis St	Gateway - green valley ranch	introduced	0 to 15.24 cm	Denver	NA	NA	NA	NA	NA	NA	NA	NA	NA	NA	NA	NA	NA
246218	5/18/2016	inventory_date	Kentucky coffeetree	Gymnocladus dioicus	Denver	Colorado	-104.9360891	39.66681844	green_space	2775 S Brook Dr	University hills	introduced	0 to 15.24 cm	Denver	NA	NA	NA	NA	NA	NA	NA	NA	NA	NA	NA	NA	NA
215455	2/18/2016	inventory_date	Washington hawthorn	Crataegus phaenopyrum	Denver	Colorado	-104.7564005	39.7808397	no_info	4500 N Himalaya Rd	Gateway - green valley ranch	introduced	15.24 to 30.48 cm	Denver	NA	NA	NA	NA	NA	NA	NA	NA	NA	NA	NA	NA	NA
226708	4/4/2016	inventory_date	Amur maple	Acer ginnala	Denver	Colorado	-104.8859499	39.74374617	green_space	1693 N Xenia St	East colfax	introduced	0 to 15.24 cm	Denver	NA	NA	NA	NA	NA	NA	NA	NA	NA	NA	NA	NA	NA
221825	3/14/2016	inventory_date	Dwarf alberta spruce	Picea glauca	Denver	Colorado	-104.7596519	39.79423215	green_space	5494 N Espana St	Gateway - green valley ranch	introduced	0 to 15.24 cm	Denver	NA	NA	NA	NA	NA	NA	NA	NA	NA	NA	NA	NA	NA
250334	5/27/2016	inventory_date	Lilac	Syringa	Denver	Colorado	-104.9575523	39.66932926	green_space	2600 S Josephine St	University park	no_info	0 to 15.24 cm	Denver	NA	NA	NA	NA	NA	NA	NA	NA	NA	NA	NA	NA	NA
194218	12/16/2015	inventory_date	Northern red oak	Quercus rubra	Denver	Colorado	-104.9937955	39.74279338	built_environment	1380 14th St	Cbd	introduced	0 to 15.24 cm	Denver	NA	NA	NA	NA	NA	NA	NA	NA	NA	NA	NA	NA	NA
227625	4/6/2016	inventory_date	Sugar maple	Acer saccharum	Denver	Colorado	-104.9392587	39.72214928	green_space	350 N Albion St	Hilltop	introduced	0 to 15.24 cm	Denver	NA	NA	NA	NA	NA	NA	NA	NA	NA	NA	NA	NA	NA
245016	5/16/2016	inventory_date	Silver maple	Acer saccharinum	Denver	Colorado	-104.9338967	39.65617493	green_space	3332 S Cherry St	University hills	introduced	45.72 to 60.96 cm	Denver	NA	NA	NA	NA	NA	NA	NA	NA	NA	NA	NA	NA	NA
220180	3/9/2016	inventory_date	White ash	Fraxinus americana	Denver	Colorado	-104.7423686	39.78981896	green_space	5124 N Malaya St	Gateway - green valley ranch	introduced	0 to 15.24 cm	Denver	NA	NA	NA	NA	NA	NA	NA	NA	NA	NA	NA	NA	NA
198162	12/14/2015	inventory_date	Eastern cottonwood	Populus deltoides	Denver	Colorado	-104.9223594	39.74811784	green_space	2031 N Holly St	South park hill	naturally_occurring	more than 76.2 cm	Denver	NA	NA	NA	NA	NA	NA	NA	NA	NA	NA	NA	NA	NA
248193	5/23/2016	inventory_date	Northern red oak	Quercus rubra	Denver	Colorado	-104.9489943	39.67204836	green_space	2451 S Adams St	University park	introduced	15.24 to 30.48 cm	Denver	NA	NA	NA	NA	NA	NA	NA	NA	NA	NA	NA	NA	NA
194036	12/16/2015	inventory_date	American linden	Tilia americana	Denver	Colorado	-104.9983221	39.74592205	built_environment	1100 Arapahoe St	Cbd	introduced	15.24 to 30.48 cm	Denver	NA	NA	NA	NA	NA	NA	NA	NA	NA	NA	NA	NA	NA
229250	4/11/2016	inventory_date	Northern red oak	Quercus rubra	Denver	Colorado	-104.9295364	39.72106345	green_space	301 N Elm St	Hilltop	introduced	30.48 to 45.72 cm	Denver	NA	NA	NA	NA	NA	NA	NA	NA	NA	NA	NA	NA	NA
220914	3/10/2016	inventory_date	Honey locust	Gleditsia triacanthos	Denver	Colorado	-104.7472953	39.79491573	green_space	20641 E Lackland Pl	Gateway - green valley ranch	introduced	0 to 15.24 cm	Denver	NA	NA	NA	NA	NA	NA	NA	NA	NA	NA	NA	NA	NA
246464	5/18/2016	inventory_date	Blue spruce	Picea pungens	Denver	Colorado	-104.9315005	39.66644663	green_space	2776 S Dahlia St	University hills	naturally_occurring	0 to 15.24 cm	Denver	NA	NA	NA	NA	NA	NA	NA	NA	NA	NA	NA	NA	NA
228480	4/7/2016	inventory_date	Freeman maple	Acer freemanii	Denver	Colorado	-104.9177139	39.71775507	green_space	90 S Jasmine St	Hilltop	introduced	15.24 to 30.48 cm	Denver	NA	NA	NA	NA	NA	NA	NA	NA	NA	NA	NA	NA	NA
217164	2/24/2016	inventory_date	White ash	Fraxinus americana	Denver	Colorado	-104.7397795	39.77186222	green_space	4052 N Netherland St	Gateway - green valley ranch	introduced	15.24 to 30.48 cm	Denver	NA	NA	NA	NA	NA	NA	NA	NA	NA	NA	NA	NA	NA
220924	3/10/2016	inventory_date	Fruiting pear	Pyrus communis	Denver	Colorado	-104.746492	39.79489512	green_space	20681 E Lackland Pl	Gateway - green valley ranch	introduced	0 to 15.24 cm	Denver	NA	NA	NA	NA	NA	NA	NA	NA	NA	NA	NA	NA	NA
218409	3/2/2016	inventory_date	Silver maple	Acer saccharinum	Denver	Colorado	-104.7356469	39.78283047	green_space	4868 N Perth St	Gateway - green valley ranch	introduced	15.24 to 30.48 cm	Denver	NA	NA	NA	NA	NA	NA	NA	NA	NA	NA	NA	NA	NA
230647	4/13/2016	inventory_date	Rocky mountain juniper	Juniperus scopulorum	Denver	Colorado	-104.9247136	39.71733639	no_info	51 N Grape St	Hilltop	naturally_occurring	15.24 to 30.48 cm	Denver	NA	NA	NA	NA	NA	NA	NA	NA	NA	NA	NA	NA	NA
216617	2/23/2016	inventory_date	Norway maple	Acer platanoides	Denver	Colorado	-104.8003783	39.79466331	green_space	5509 N Kittredge St	Gateway - green valley ranch	introduced	0 to 15.24 cm	Denver	NA	NA	NA	NA	NA	NA	NA	NA	NA	NA	NA	NA	NA
195981	12/14/2015	inventory_date	Flowering crabapple	Malus sylvestris	Denver	Colorado	-104.9316476	39.7560367	green_space	2670 N Dahlia St	North park hill	introduced	0 to 15.24 cm	Denver	NA	NA	NA	NA	NA	NA	NA	NA	NA	NA	NA	NA	NA
219402	3/3/2016	inventory_date	Freeman maple	Acer freemanii	Denver	Colorado	-104.7393858	39.79513291	green_space	5442 N Netherland St	Gateway - green valley ranch	introduced	0 to 15.24 cm	Denver	NA	NA	NA	NA	NA	NA	NA	NA	NA	NA	NA	NA	NA
222496	3/16/2016	inventory_date	Kentucky coffeetree	Gymnocladus dioicus	Denver	Colorado	-104.7719505	39.79205676	no_info	5304 N Tower Rd	Gateway - green valley ranch	introduced	0 to 15.24 cm	Denver	NA	NA	NA	NA	NA	NA	NA	NA	NA	NA	NA	NA	NA
220633	3/9/2016	inventory_date	Honey locust	Gleditsia triacanthos	Denver	Colorado	-104.7453915	39.79288741	green_space	5355 N Lisbon St	Gateway - green valley ranch	introduced	0 to 15.24 cm	Denver	NA	NA	NA	NA	NA	NA	NA	NA	NA	NA	NA	NA	NA
230497	4/12/2016	inventory_date	Northern red oak	Quercus rubra	Denver	Colorado	-104.9292326	39.71362586	green_space	150 S Elm St	Hilltop	introduced	15.24 to 30.48 cm	Denver	NA	NA	NA	NA	NA	NA	NA	NA	NA	NA	NA	NA	NA
220434	3/9/2016	inventory_date	London plane	Platanus acerifolia	Denver	Colorado	-104.7551831	39.79547401	no_info	5523 N Himalaya Rd	Gateway - green valley ranch	introduced	0 to 15.24 cm	Denver	NA	NA	NA	NA	NA	NA	NA	NA	NA	NA	NA	NA	NA
220702	3/9/2016	inventory_date	Swamp white oak	Quercus bicolor	Denver	Colorado	-104.7612797	39.79491552	green_space	19451 E Maxwell Pl	Gateway - green valley ranch	introduced	0 to 15.24 cm	Denver	NA	NA	NA	NA	NA	NA	NA	NA	NA	NA	NA	NA	NA
224329	3/21/2016	inventory_date	Green ash	Fraxinus pennsylvanica	Denver	Colorado	-104.7719326	39.78324342	green_space	18520 Green Valley Ranch Blvd	Gateway - green valley ranch	introduced	0 to 15.24 cm	Denver	NA	NA	NA	NA	NA	NA	NA	NA	NA	NA	NA	NA	NA
218464	3/2/2016	inventory_date	Green ash	Fraxinus pennsylvanica	Denver	Colorado	-104.7379999	39.78424098	green_space	4951 N Odessa St	Gateway - green valley ranch	introduced	0 to 15.24 cm	Denver	NA	NA	NA	NA	NA	NA	NA	NA	NA	NA	NA	NA	NA
218053	3/1/2016	inventory_date	Northern red oak	Quercus rubra	Denver	Colorado	-104.7364547	39.79771924	green_space	21548 E Randolph Pl	Gateway - green valley ranch	introduced	0 to 15.24 cm	Denver	NA	NA	NA	NA	NA	NA	NA	NA	NA	NA	NA	NA	NA
216109	2/22/2016	inventory_date	Green ash	Fraxinus pennsylvanica	Denver	Colorado	-104.8019758	39.7962804	green_space	15895 E Robins Dr	Gateway - green valley ranch	introduced	15.24 to 30.48 cm	Denver	NA	NA	NA	NA	NA	NA	NA	NA	NA	NA	NA	NA	NA
221902	3/14/2016	inventory_date	Norwegian sunset maple	Acer truncatum	Denver	Colorado	-104.7558572	39.79339844	green_space	19791 E 53rd Ave	Gateway - green valley ranch	introduced	0 to 15.24 cm	Denver	NA	NA	NA	NA	NA	NA	NA	NA	NA	NA	NA	NA	NA
241280	5/5/2016	inventory_date	Siberian elm	Ulmus pumila	Denver	Colorado	-104.9263991	39.69005954	green_space	1460 S Glencoe St	Virginia village	introduced	0 to 15.24 cm	Denver	NA	NA	NA	NA	NA	NA	NA	NA	NA	NA	NA	NA	NA
219347	3/3/2016	inventory_date	Littleleaf linden	Tilia cordata	Denver	Colorado	-104.7368737	39.79133181	green_space	21600 E 52Nd Ave	Gateway - green valley ranch	introduced	0 to 15.24 cm	Denver	NA	NA	NA	NA	NA	NA	NA	NA	NA	NA	NA	NA	NA
218939	3/3/2016	inventory_date	English oak	Quercus robur	Denver	Colorado	-104.8041496	39.78507563	green_space	4896 N Joplin St	Gateway - green valley ranch	introduced	15.24 to 30.48 cm	Denver	NA	NA	NA	NA	NA	NA	NA	NA	NA	NA	NA	NA	NA
215086	2/18/2016	inventory_date	Littleleaf linden	Tilia cordata	Denver	Colorado	-104.7536222	39.77197633	green_space	4000 N Himalaya Rd	Gateway - green valley ranch	introduced	0 to 15.24 cm	Denver	NA	NA	NA	NA	NA	NA	NA	NA	NA	NA	NA	NA	NA
225457	3/31/2016	inventory_date	Crabapple	Malus tschonoskii	Denver	Colorado	-104.8862923	39.73293366	green_space	1101 N Xenia St	East colfax	introduced	0 to 15.24 cm	Denver	NA	NA	NA	NA	NA	NA	NA	NA	NA	NA	NA	NA	NA
222516	3/16/2016	inventory_date	Bur oak	Quercus macrocarpa	Denver	Colorado	-104.7719572	39.79067747	no_info	5132 N Tower Rd	Gateway - green valley ranch	introduced	0 to 15.24 cm	Denver	NA	NA	NA	NA	NA	NA	NA	NA	NA	NA	NA	NA	NA
218235	3/1/2016	inventory_date	Swamp white oak	Quercus bicolor	Denver	Colorado	-104.8060207	39.78494888	green_space	4882 N Jasper St	Gateway - green valley ranch	introduced	15.24 to 30.48 cm	Denver	NA	NA	NA	NA	NA	NA	NA	NA	NA	NA	NA	NA	NA
230010	4/12/2016	inventory_date	Douglas fir	Pseudotsuga menziesii	Denver	Colorado	-104.9300839	39.71791328	green_space	100 N Eudora St	Hilltop	naturally_occurring	30.48 to 45.72 cm	Denver	NA	NA	NA	NA	NA	NA	NA	NA	NA	NA	NA	NA	NA
231530	4/14/2016	inventory_date	Flowering pear	Pyrus calleryana	Denver	Colorado	-104.9361623	39.71370382	green_space	130 S Birch St	Hilltop	introduced	0 to 15.24 cm	Denver	NA	NA	NA	NA	NA	NA	NA	NA	NA	NA	NA	NA	NA
248110	5/23/2016	inventory_date	Blue spruce	Picea pungens	Denver	Colorado	-104.9499724	39.67105916	green_space	3200 E Harvard Ave	University park	naturally_occurring	15.24 to 30.48 cm	Denver	NA	NA	NA	NA	NA	NA	NA	NA	NA	NA	NA	NA	NA
228250	4/7/2016	inventory_date	Honey locust	Gleditsia triacanthos	Denver	Colorado	-104.9134568	39.71791474	green_space	80 N Locust St	Hilltop	introduced	60.96 to 76.2 cm	Denver	NA	NA	NA	NA	NA	NA	NA	NA	NA	NA	NA	NA	NA
244171	5/11/2016	inventory_date	Norway maple	Acer platanoides	Denver	Colorado	-104.9152928	39.67447362	green_space	2375 S Linden Ct	Goldsmith	introduced	30.48 to 45.72 cm	Denver	NA	NA	NA	NA	NA	NA	NA	NA	NA	NA	NA	NA	NA
223535	3/17/2016	inventory_date	White ash	Fraxinus americana	Denver	Colorado	-104.757492	39.78355912	no_info	20100 Green Valley Ranch Blvd	Gateway - green valley ranch	introduced	0 to 15.24 cm	Denver	NA	NA	NA	NA	NA	NA	NA	NA	NA	NA	NA	NA	NA
229247	4/11/2016	inventory_date	Flowering pear	Pyrus calleryana	Denver	Colorado	-104.9268581	39.71873843	green_space	144 N Forest St	Hilltop	introduced	0 to 15.24 cm	Denver	NA	NA	NA	NA	NA	NA	NA	NA	NA	NA	NA	NA	NA
222963	3/16/2016	inventory_date	Bur oak	Quercus macrocarpa	Denver	Colorado	-104.7627435	39.79267332	no_info	5300 N Dunkirk St	Gateway - green valley ranch	introduced	0 to 15.24 cm	Denver	NA	NA	NA	NA	NA	NA	NA	NA	NA	NA	NA	NA	NA
228998	4/11/2016	inventory_date	Green ash	Fraxinus pennsylvanica	Denver	Colorado	-104.9227015	39.72197247	green_space	340 N Holly St	Hilltop	introduced	15.24 to 30.48 cm	Denver	NA	NA	NA	NA	NA	NA	NA	NA	NA	NA	NA	NA	NA
218721	3/2/2016	inventory_date	Norway maple	Acer platanoides	Denver	Colorado	-104.7369734	39.78790181	green_space	5096 N Orleans Ct	Gateway - green valley ranch	introduced	15.24 to 30.48 cm	Denver	NA	NA	NA	NA	NA	NA	NA	NA	NA	NA	NA	NA	NA
220196	3/9/2016	inventory_date	White ash	Fraxinus americana	Denver	Colorado	-104.7470629	39.79527904	no_info	20572 E Maxwell Pl	Gateway - green valley ranch	introduced	0 to 15.24 cm	Denver	NA	NA	NA	NA	NA	NA	NA	NA	NA	NA	NA	NA	NA
242334	5/9/2016	inventory_date	Douglas fir	Pseudotsuga menziesii	Denver	Colorado	-104.9179646	39.69270101	green_space	5855 E Minnesota Dr	Virginia village	naturally_occurring	15.24 to 30.48 cm	Denver	NA	NA	NA	NA	NA	NA	NA	NA	NA	NA	NA	NA	NA
223768	3/21/2016	inventory_date	NA	Gleditsia triacanthos	Denver	Colorado	-104.7398707	39.78192645	no_info	4803 N Orleans St	Gateway - green valley ranch	introduced	0 to 15.24 cm	Denver	NA	NA	NA	NA	NA	NA	NA	NA	NA	NA	NA	NA	NA
199790	12/20/2015	inventory_date	Green ash	Fraxinus pennsylvanica	Denver	Colorado	-104.914102	39.74415072	green_space	6335 E 17th Avenue Pkwy	South park hill	introduced	15.24 to 30.48 cm	Denver	NA	NA	NA	NA	NA	NA	NA	NA	NA	NA	NA	NA	NA
219173	3/3/2016	inventory_date	London plane	Platanus acerifolia	Denver	Colorado	-104.7388556	39.79652495	no_info	5201 N Picadilly Rd	Gateway - green valley ranch	introduced	0 to 15.24 cm	Denver	NA	NA	NA	NA	NA	NA	NA	NA	NA	NA	NA	NA	NA
248247	5/23/2016	inventory_date	Green ash	Fraxinus pennsylvanica	Denver	Colorado	-104.9496752	39.67293741	green_space	3204 E Wesley Ave	University park	introduced	15.24 to 30.48 cm	Denver	NA	NA	NA	NA	NA	NA	NA	NA	NA	NA	NA	NA	NA
229027	4/11/2016	inventory_date	White ash	Fraxinus americana	Denver	Colorado	-104.9279056	39.72311217	green_space	386 N Fairfax St	Hilltop	introduced	30.48 to 45.72 cm	Denver	NA	NA	NA	NA	NA	NA	NA	NA	NA	NA	NA	NA	NA
218302	3/1/2016	inventory_date	Silver maple	Acer saccharinum	Denver	Colorado	-104.8050945	39.78581885	green_space	4963 N Jasper Ct	Gateway - green valley ranch	introduced	30.48 to 45.72 cm	Denver	NA	NA	NA	NA	NA	NA	NA	NA	NA	NA	NA	NA	NA
231384	4/13/2016	inventory_date	Siberian elm	Ulmus pumila	Denver	Colorado	-104.940529	39.71608271	green_space	10 S Colorado Blvd	Hilltop	introduced	15.24 to 30.48 cm	Denver	NA	NA	NA	NA	NA	NA	NA	NA	NA	NA	NA	NA	NA
226435	4/4/2016	inventory_date	White ash	Fraxinus americana	Denver	Colorado	-104.9029427	39.73294668	green_space	1100 N Quebec St	East colfax	introduced	0 to 15.24 cm	Denver	NA	NA	NA	NA	NA	NA	NA	NA	NA	NA	NA	NA	NA
249339	5/25/2016	inventory_date	Littleleaf linden	Tilia cordata	Denver	Colorado	-104.9523525	39.67260947	green_space	2419 S Milwaukee St	University park	introduced	0 to 15.24 cm	Denver	NA	NA	NA	NA	NA	NA	NA	NA	NA	NA	NA	NA	NA
230517	4/12/2016	inventory_date	American elm	Ulmus americana	Denver	Colorado	-104.9290181	39.71319463	green_space	170 S Elm St	Hilltop	introduced	more than 76.2 cm	Denver	NA	NA	NA	NA	NA	NA	NA	NA	NA	NA	NA	NA	NA
215769	2/22/2016	inventory_date	Green ash	Fraxinus pennsylvanica	Denver	Colorado	-104.7638258	39.78263254	green_space	18958 E 47th Dr	Gateway - green valley ranch	introduced	0 to 15.24 cm	Denver	NA	NA	NA	NA	NA	NA	NA	NA	NA	NA	NA	NA	NA
219171	3/3/2016	inventory_date	Green ash	Fraxinus pennsylvanica	Denver	Colorado	-104.7396646	39.79555765	green_space	21313 E 55th Ave	Gateway - green valley ranch	introduced	0 to 15.24 cm	Denver	NA	NA	NA	NA	NA	NA	NA	NA	NA	NA	NA	NA	NA
231449	4/14/2016	inventory_date	Siberian elm	Ulmus pumila	Denver	Colorado	-104.9338685	39.71153009	green_space	270 S Cherry St	Hilltop	introduced	0 to 15.24 cm	Denver	NA	NA	NA	NA	NA	NA	NA	NA	NA	NA	NA	NA	NA
221808	3/14/2016	inventory_date	Honey locust	Gleditsia triacanthos	Denver	Colorado	-104.7563978	39.79383354	green_space	19793 E 54th Ave	Gateway - green valley ranch	introduced	0 to 15.24 cm	Denver	NA	NA	NA	NA	NA	NA	NA	NA	NA	NA	NA	NA	NA
220988	3/10/2016	inventory_date	Northern red oak	Quercus rubra	Denver	Colorado	-104.7451289	39.78981189	green_space	20878 E 51St Pl	Gateway - green valley ranch	introduced	0 to 15.24 cm	Denver	NA	NA	NA	NA	NA	NA	NA	NA	NA	NA	NA	NA	NA
217362	2/24/2016	inventory_date	White ash	Fraxinus americana	Denver	Colorado	-104.7408846	39.77293267	green_space	4109 N Nepal St	Gateway - green valley ranch	introduced	15.24 to 30.48 cm	Denver	NA	NA	NA	NA	NA	NA	NA	NA	NA	NA	NA	NA	NA
222473	3/15/2016	inventory_date	Green ash	Fraxinus pennsylvanica	Denver	Colorado	-104.7678929	39.79105835	green_space	18797 E 51St Pl	Gateway - green valley ranch	introduced	15.24 to 30.48 cm	Denver	NA	NA	NA	NA	NA	NA	NA	NA	NA	NA	NA	NA	NA
216355	2/23/2016	inventory_date	Norway maple	Acer platanoides	Denver	Colorado	-104.7981682	39.79625806	no_info	16193 E Maxwell Pl	Gateway - green valley ranch	introduced	15.24 to 30.48 cm	Denver	NA	NA	NA	NA	NA	NA	NA	NA	NA	NA	NA	NA	NA
246365	5/18/2016	inventory_date	Silver maple	Acer saccharinum	Denver	Colorado	-104.9331629	39.66459557	green_space	2958 S Dexter Way	University hills	introduced	more than 76.2 cm	Denver	NA	NA	NA	NA	NA	NA	NA	NA	NA	NA	NA	NA	NA
225198	3/30/2016	inventory_date	California privet	Ligustrum ovalifolium	Denver	Colorado	-104.8929486	39.74625152	green_space	1929 N Uinta St	East colfax	introduced	15.24 to 30.48 cm	Denver	NA	NA	NA	NA	NA	NA	NA	NA	NA	NA	NA	NA	NA
228256	4/7/2016	inventory_date	Flowering crabapple	Malus sylvestris	Denver	Colorado	-104.913267	39.71851411	green_space	100 N Locust St	Hilltop	introduced	30.48 to 45.72 cm	Denver	NA	NA	NA	NA	NA	NA	NA	NA	NA	NA	NA	NA	NA
219194	3/3/2016	inventory_date	Dwarf alberta spruce	Picea glauca	Denver	Colorado	-104.739457	39.79568474	green_space	21323 E 55th Ave	Gateway - green valley ranch	introduced	0 to 15.24 cm	Denver	NA	NA	NA	NA	NA	NA	NA	NA	NA	NA	NA	NA	NA
248657	5/23/2016	inventory_date	Flowering pear	Pyrus calleryana	Denver	Colorado	-104.9551609	39.68180066	green_space	1901 S Clayton St	University park	introduced	30.48 to 45.72 cm	Denver	NA	NA	NA	NA	NA	NA	NA	NA	NA	NA	NA	NA	NA
219916	3/8/2016	inventory_date	Hedge maple	Acer campestre	Denver	Colorado	-104.7521512	39.78288492	no_info	4845 N Ireland St	Gateway - green valley ranch	introduced	0 to 15.24 cm	Denver	NA	NA	NA	NA	NA	NA	NA	NA	NA	NA	NA	NA	NA
223945	3/21/2016	inventory_date	Northern red oak	Quercus rubra	Denver	Colorado	-104.7466787	39.78124934	no_info	4801 N Kirk St	Gateway - green valley ranch	introduced	0 to 15.24 cm	Denver	NA	NA	NA	NA	NA	NA	NA	NA	NA	NA	NA	NA	NA
228286	4/7/2016	inventory_date	Quaking aspen	Populus tremuloides	Denver	Colorado	-104.913621	39.72124029	green_space	319 N Locust Ln	Hilltop	naturally_occurring	15.24 to 30.48 cm	Denver	NA	NA	NA	NA	NA	NA	NA	NA	NA	NA	NA	NA	NA
215517	2/22/2016	inventory_date	Austrian pine	Pinus nigra	Denver	Colorado	-104.755792	39.78224633	no_info	4700 N Himalaya Rd	Gateway - green valley ranch	introduced	15.24 to 30.48 cm	Denver	NA	NA	NA	NA	NA	NA	NA	NA	NA	NA	NA	NA	NA
227517	4/6/2016	inventory_date	Honey locust	Gleditsia triacanthos	Denver	Colorado	-104.9392191	39.7242772	green_space	450 N Albion St	Hilltop	introduced	30.48 to 45.72 cm	Denver	NA	NA	NA	NA	NA	NA	NA	NA	NA	NA	NA	NA	NA
229562	4/11/2016	inventory_date	Buckthorn	Rhamnus cathartica	Denver	Colorado	-104.9221977	39.71826886	green_space	111 N Ivanhoe St	Hilltop	introduced	0 to 15.24 cm	Denver	NA	NA	NA	NA	NA	NA	NA	NA	NA	NA	NA	NA	NA
215240	2/18/2016	inventory_date	Norway maple	Acer platanoides	Denver	Colorado	-104.8064979	39.79559102	green_space	5547 N Helena Ct	Gateway - green valley ranch	introduced	0 to 15.24 cm	Denver	NA	NA	NA	NA	NA	NA	NA	NA	NA	NA	NA	NA	NA
220897	3/10/2016	inventory_date	Littleleaf linden	Tilia cordata	Denver	Colorado	-104.7475802	39.78358496	green_space	20495 E 49th Ave	Gateway - green valley ranch	introduced	15.24 to 30.48 cm	Denver	NA	NA	NA	NA	NA	NA	NA	NA	NA	NA	NA	NA	NA
223766	3/21/2016	inventory_date	Western catalpa	Catalpa speciosa	Denver	Colorado	-104.73932	39.78181027	no_info	21200 Green Valley Ranch Blvd	Gateway - green valley ranch	introduced	0 to 15.24 cm	Denver	NA	NA	NA	NA	NA	NA	NA	NA	NA	NA	NA	NA	NA
229056	4/11/2016	inventory_date	Dwarf alberta spruce	Picea glauca	Denver	Colorado	-104.927103	39.72227474	green_space	360 N Forest St	Hilltop	introduced	0 to 15.24 cm	Denver	NA	NA	NA	NA	NA	NA	NA	NA	NA	NA	NA	NA	NA
245000	5/16/2016	inventory_date	Quaking aspen	Populus tremuloides	Denver	Colorado	-104.9327499	39.65333812	green_space	3494 S Dexter St	University hills	naturally_occurring	0 to 15.24 cm	Denver	NA	NA	NA	NA	NA	NA	NA	NA	NA	NA	NA	NA	NA
224930	3/29/2016	inventory_date	California privet	Ligustrum ovalifolium	Denver	Colorado	-104.8999901	39.7452376	green_space	1781 N Rosemary St	East colfax	introduced	0 to 15.24 cm	Denver	NA	NA	NA	NA	NA	NA	NA	NA	NA	NA	NA	NA	NA
221946	3/14/2016	inventory_date	Honey locust	Gleditsia triacanthos	Denver	Colorado	-104.7571599	39.79150555	green_space	19548 E 52Nd Ave	Gateway - green valley ranch	introduced	0 to 15.24 cm	Denver	NA	NA	NA	NA	NA	NA	NA	NA	NA	NA	NA	NA	NA
231379	4/13/2016	inventory_date	Ponderosa pine	Pinus ponderosa	Denver	Colorado	-104.9328838	39.71151455	green_space	277 S Dexter St	Hilltop	naturally_occurring	30.48 to 45.72 cm	Denver	NA	NA	NA	NA	NA	NA	NA	NA	NA	NA	NA	NA	NA
220789	3/9/2016	inventory_date	Honey locust	Gleditsia triacanthos	Denver	Colorado	-104.7461739	39.79238893	green_space	20722 E 53rd Ave	Gateway - green valley ranch	introduced	0 to 15.24 cm	Denver	NA	NA	NA	NA	NA	NA	NA	NA	NA	NA	NA	NA	NA
219594	3/7/2016	inventory_date	Norway maple	Acer platanoides	Denver	Colorado	-104.7424434	39.79646854	green_space	5553 N Malta St	Gateway - green valley ranch	introduced	0 to 15.24 cm	Denver	NA	NA	NA	NA	NA	NA	NA	NA	NA	NA	NA	NA	NA
230585	4/13/2016	inventory_date	Douglas fir	Pseudotsuga menziesii	Denver	Colorado	-104.9339831	39.72125412	green_space	300 N Clermont Street Pkwy	Hilltop	naturally_occurring	30.48 to 45.72 cm	Denver	NA	NA	NA	NA	NA	NA	NA	NA	NA	NA	NA	NA	NA
245509	5/17/2016	inventory_date	Siberian elm	Ulmus pumila	Denver	Colorado	-104.922716	39.65945148	green_space	3182 S Holly St	University hills	introduced	0 to 15.24 cm	Denver	NA	NA	NA	NA	NA	NA	NA	NA	NA	NA	NA	NA	NA
216779	2/24/2016	inventory_date	Green ash	Fraxinus pennsylvanica	Denver	Colorado	-104.7433666	39.77351937	green_space	4141 N Malaya St	Gateway - green valley ranch	introduced	15.24 to 30.48 cm	Denver	NA	NA	NA	NA	NA	NA	NA	NA	NA	NA	NA	NA	NA
215079	2/18/2016	inventory_date	White ash	Fraxinus americana	Denver	Colorado	-104.7532574	39.77153155	no_info	4002 N Himalaya Rd	Gateway - green valley ranch	introduced	0 to 15.24 cm	Denver	NA	NA	NA	NA	NA	NA	NA	NA	NA	NA	NA	NA	NA
225138	3/30/2016	inventory_date	Flowering pear	Pyrus calleryana	Denver	Colorado	-104.8952831	39.74330143	green_space	1675 N Tamarac St	East colfax	introduced	15.24 to 30.48 cm	Denver	NA	NA	NA	NA	NA	NA	NA	NA	NA	NA	NA	NA	NA
214572	2/17/2016	inventory_date	Freeman maple	Acer freemanii	Denver	Colorado	-104.8005604	39.79231248	green_space	5381 N Laredo St	Gateway - green valley ranch	introduced	0 to 15.24 cm	Denver	NA	NA	NA	NA	NA	NA	NA	NA	NA	NA	NA	NA	NA
225265	3/30/2016	inventory_date	Tulip tree	Liriodendron tulipifera	Denver	Colorado	-104.8916205	39.74322409	green_space	1662 N Valentia St	East colfax	introduced	45.72 to 60.96 cm	Denver	NA	NA	NA	NA	NA	NA	NA	NA	NA	NA	NA	NA	NA
216712	2/24/2016	inventory_date	Black locust	Robinia pseudoacacia	Denver	Colorado	-104.7421728	39.77160555	green_space	21023 E 40th Pl	Gateway - green valley ranch	introduced	15.24 to 30.48 cm	Denver	NA	NA	NA	NA	NA	NA	NA	NA	NA	NA	NA	NA	NA
197649	12/15/2015	inventory_date	Honey locust	Gleditsia triacanthos	Denver	Colorado	-104.9068498	39.74792999	green_space	7111 E Montview Blvd	South park hill	introduced	15.24 to 30.48 cm	Denver	NA	NA	NA	NA	NA	NA	NA	NA	NA	NA	NA	NA	NA
226342	4/4/2016	inventory_date	Quaking aspen	Populus tremuloides	Denver	Colorado	-104.9022373	39.73660085	green_space	1250 N Quince St	East colfax	naturally_occurring	0 to 15.24 cm	Denver	NA	NA	NA	NA	NA	NA	NA	NA	NA	NA	NA	NA	NA
194197	12/16/2015	inventory_date	Flowering pear	Pyrus calleryana	Denver	Colorado	-104.9959093	39.74442463	built_environment	891 14th St	Cbd	introduced	0 to 15.24 cm	Denver	NA	NA	NA	NA	NA	NA	NA	NA	NA	NA	NA	NA	NA
222597	3/16/2016	inventory_date	Espresso kentucky coffetree	Gymnocladus dioicus	Denver	Colorado	-104.7567366	39.78715333	green_space	4900 N Himalaya Rd	Gateway - green valley ranch	introduced	0 to 15.24 cm	Denver	NA	NA	NA	NA	NA	NA	NA	NA	NA	NA	NA	NA	NA
219342	3/3/2016	inventory_date	Honey locust	Gleditsia triacanthos	Denver	Colorado	-104.7351628	39.79224975	green_space	5244 N Perth Ct	Gateway - green valley ranch	introduced	0 to 15.24 cm	Denver	NA	NA	NA	NA	NA	NA	NA	NA	NA	NA	NA	NA	NA
228073	4/6/2016	inventory_date	Buckthorn	Rhamnus cathartica	Denver	Colorado	-104.9195774	39.71655587	green_space	19 N Jersey St	Hilltop	introduced	0 to 15.24 cm	Denver	NA	NA	NA	NA	NA	NA	NA	NA	NA	NA	NA	NA	NA
249223	5/24/2016	inventory_date	Siberian elm	Ulmus pumila	Denver	Colorado	-104.9537964	39.67228209	green_space	2435 S Fillmore St	University park	introduced	more than 76.2 cm	Denver	NA	NA	NA	NA	NA	NA	NA	NA	NA	NA	NA	NA	NA
216677	2/24/2016	inventory_date	Green ash	Fraxinus pennsylvanica	Denver	Colorado	-104.7423444	39.77145711	green_space	21012 E 40th Pl	Gateway - green valley ranch	introduced	15.24 to 30.48 cm	Denver	NA	NA	NA	NA	NA	NA	NA	NA	NA	NA	NA	NA	NA
224985	3/29/2016	inventory_date	White ash	Fraxinus americana	Denver	Colorado	-104.8964658	39.74575696	green_space	1901 N Trenton St	East colfax	introduced	15.24 to 30.48 cm	Denver	NA	NA	NA	NA	NA	NA	NA	NA	NA	NA	NA	NA	NA
220136	3/9/2016	inventory_date	Green ash	Fraxinus pennsylvanica	Denver	Colorado	-104.7426353	39.79206043	green_space	5295 N Malta St	Gateway - green valley ranch	introduced	15.24 to 30.48 cm	Denver	NA	NA	NA	NA	NA	NA	NA	NA	NA	NA	NA	NA	NA
230380	4/12/2016	inventory_date	Silver maple	Acer saccharinum	Denver	Colorado	-104.9291884	39.71772227	green_space	80 N Elm St	Hilltop	introduced	15.24 to 30.48 cm	Denver	NA	NA	NA	NA	NA	NA	NA	NA	NA	NA	NA	NA	NA
221584	3/14/2016	inventory_date	American linden	Tilia americana	Denver	Colorado	-104.7598076	39.79779891	green_space	19548 E Randolph Pl	Gateway - green valley ranch	introduced	0 to 15.24 cm	Denver	NA	NA	NA	NA	NA	NA	NA	NA	NA	NA	NA	NA	NA
202118	12/24/2015	inventory_date	Littleleaf linden	Tilia cordata	Denver	Colorado	-104.9492813	39.71475884	green_space	50 S Steele St	Cherry creek	introduced	15.24 to 30.48 cm	Denver	NA	NA	NA	NA	NA	NA	NA	NA	NA	NA	NA	NA	NA
248690	5/23/2016	inventory_date	Chinese juniper	Juniperus chinensis	Denver	Colorado	-104.9550139	39.68081766	green_space	1950 S Clayton St	University park	introduced	0 to 15.24 cm	Denver	NA	NA	NA	NA	NA	NA	NA	NA	NA	NA	NA	NA	NA
215013	2/18/2016	inventory_date	Littleleaf linden	Tilia cordata	Denver	Colorado	-104.738379	39.77454728	green_space	21499 E 41St Pl	Gateway - green valley ranch	introduced	15.24 to 30.48 cm	Denver	NA	NA	NA	NA	NA	NA	NA	NA	NA	NA	NA	NA	NA
228747	4/9/2016	inventory_date	Northern red oak	Quercus rubra	Denver	Colorado	-104.953336	39.72151397	green_space	338 N Fillmore St	Cherry creek	introduced	45.72 to 60.96 cm	Denver	NA	NA	NA	NA	NA	NA	NA	NA	NA	NA	NA	NA	NA
215727	2/22/2016	inventory_date	Honey locust	Gleditsia triacanthos	Denver	Colorado	-104.7594558	39.78141765	green_space	4723 N Flanders Way	Gateway - green valley ranch	introduced	30.48 to 45.72 cm	Denver	NA	NA	NA	NA	NA	NA	NA	NA	NA	NA	NA	NA	NA
226139	4/4/2016	inventory_date	Siberian elm	Ulmus pumila	Denver	Colorado	-104.8870602	39.74662436	green_space	1955 N Xanthia St	East colfax	introduced	more than 76.2 cm	Denver	NA	NA	NA	NA	NA	NA	NA	NA	NA	NA	NA	NA	NA
231084	4/13/2016	inventory_date	Siberian elm	Ulmus pumila	Denver	Colorado	-104.9344645	39.71632549	green_space	5 N Cherry St	Hilltop	introduced	15.24 to 30.48 cm	Denver	NA	NA	NA	NA	NA	NA	NA	NA	NA	NA	NA	NA	NA
223639	3/17/2016	inventory_date	White ash	Fraxinus americana	Denver	Colorado	-104.7723194	39.78200659	green_space	4709 N Tower Rd	Gateway - green valley ranch	introduced	0 to 15.24 cm	Denver	NA	NA	NA	NA	NA	NA	NA	NA	NA	NA	NA	NA	NA
229076	4/11/2016	inventory_date	Saucer magnolia	Magnolia soulangiana	Denver	Colorado	-104.926837	39.72181773	green_space	340 N Forest St	Hilltop	introduced	0 to 15.24 cm	Denver	NA	NA	NA	NA	NA	NA	NA	NA	NA	NA	NA	NA	NA
226966	4/5/2016	inventory_date	Lilac	Syringa	Denver	Colorado	-104.9033647	39.74580663	green_space	1900 N Quebec St	East colfax	no_info	0 to 15.24 cm	Denver	NA	NA	NA	NA	NA	NA	NA	NA	NA	NA	NA	NA	NA
221035	3/10/2016	inventory_date	English oak	Quercus robur	Denver	Colorado	-104.7542046	39.79632885	green_space	5555 N Himalaya Rd	Gateway - green valley ranch	introduced	0 to 15.24 cm	Denver	NA	NA	NA	NA	NA	NA	NA	NA	NA	NA	NA	NA	NA
224242	3/21/2016	inventory_date	Bur oak	Quercus macrocarpa	Denver	Colorado	-104.7554771	39.79824055	no_info	20298 E 56th Ave	Gateway - green valley ranch	introduced	0 to 15.24 cm	Denver	NA	NA	NA	NA	NA	NA	NA	NA	NA	NA	NA	NA	NA
218382	3/2/2016	inventory_date	Green ash	Fraxinus pennsylvanica	Denver	Colorado	-104.7380061	39.78467049	green_space	4982 N Odessa St	Gateway - green valley ranch	introduced	15.24 to 30.48 cm	Denver	NA	NA	NA	NA	NA	NA	NA	NA	NA	NA	NA	NA	NA
249931	5/26/2016	inventory_date	Northern white cedar	Thuja occidentalis	Denver	Colorado	-104.946482	39.68044219	green_space	1988 S Madison St	University park	introduced	0 to 15.24 cm	Denver	NA	NA	NA	NA	NA	NA	NA	NA	NA	NA	NA	NA	NA
195359	12/21/2015	inventory_date	Austrian pine	Pinus nigra	Denver	Colorado	-104.9253932	39.76383997	green_space	5301 E 33rd Ave	Northeast park hill	introduced	30.48 to 45.72 cm	Denver	NA	NA	NA	NA	NA	NA	NA	NA	NA	NA	NA	NA	NA
226883	4/5/2016	inventory_date	Norway maple	Acer platanoides	Denver	Colorado	-104.9029596	39.74387028	green_space	7315 E 17th Ave	East colfax	introduced	0 to 15.24 cm	Denver	NA	NA	NA	NA	NA	NA	NA	NA	NA	NA	NA	NA	NA
248766	5/24/2016	inventory_date	Northern red oak	Quercus rubra	Denver	Colorado	-104.9476476	39.67319057	green_space	2388 S Cook St	University park	introduced	0 to 15.24 cm	Denver	NA	NA	NA	NA	NA	NA	NA	NA	NA	NA	NA	NA	NA
219814	3/8/2016	inventory_date	Green ash	Fraxinus pennsylvanica	Denver	Colorado	-104.7491544	39.78280985	green_space	20380 E 48th Pl	Gateway - green valley ranch	introduced	15.24 to 30.48 cm	Denver	NA	NA	NA	NA	NA	NA	NA	NA	NA	NA	NA	NA	NA
229209	4/11/2016	inventory_date	Freeman maple	Acer freemanii	Denver	Colorado	-104.9282216	39.72404082	green_space	444 N Fairfax St	Hilltop	introduced	15.24 to 30.48 cm	Denver	NA	NA	NA	NA	NA	NA	NA	NA	NA	NA	NA	NA	NA
218100	3/1/2016	inventory_date	Green ash	Fraxinus pennsylvanica	Denver	Colorado	-104.7389162	39.79732053	green_space	5572 N Odessa St	Gateway - green valley ranch	introduced	15.24 to 30.48 cm	Denver	NA	NA	NA	NA	NA	NA	NA	NA	NA	NA	NA	NA	NA
245641	5/18/2016	inventory_date	Quaking aspen	Populus tremuloides	Denver	Colorado	-104.9369313	39.66290747	green_space	3015 S Birch St	University hills	naturally_occurring	15.24 to 30.48 cm	Denver	NA	NA	NA	NA	NA	NA	NA	NA	NA	NA	NA	NA	NA
248186	5/23/2016	inventory_date	Norway maple	Acer platanoides	Denver	Colorado	-104.9498522	39.67124863	green_space	3201 E Harvard Ave	University park	introduced	0 to 15.24 cm	Denver	NA	NA	NA	NA	NA	NA	NA	NA	NA	NA	NA	NA	NA
225822	4/4/2016	inventory_date	Siberian elm	Ulmus pumila	Denver	Colorado	-104.8887042	39.74572364	green_space	1907 N Willow St	East colfax	introduced	0 to 15.24 cm	Denver	NA	NA	NA	NA	NA	NA	NA	NA	NA	NA	NA	NA	NA
242202	5/9/2016	inventory_date	Freeman maple	Acer freemanii	Denver	Colorado	-104.9209667	39.69314662	green_space	1205 S Honey Way	Virginia village	introduced	0 to 15.24 cm	Denver	NA	NA	NA	NA	NA	NA	NA	NA	NA	NA	NA	NA	NA
231594	4/14/2016	inventory_date	Rocky mountain juniper	Juniperus scopulorum	Denver	Colorado	-104.9383653	39.71533117	green_space	42 S Ash St	Hilltop	naturally_occurring	30.48 to 45.72 cm	Denver	NA	NA	NA	NA	NA	NA	NA	NA	NA	NA	NA	NA	NA
219527	3/7/2016	inventory_date	Birch	Betula	Denver	Colorado	-104.7361824	39.79386732	green_space	21596 E 53rd Pl	Gateway - green valley ranch	no_info	0 to 15.24 cm	Denver	NA	NA	NA	NA	NA	NA	NA	NA	NA	NA	NA	NA	NA
248838	5/24/2016	inventory_date	Green ash	Fraxinus pennsylvanica	Denver	Colorado	-104.9522159	39.67256153	green_space	2418 S Milwaukee St	University park	introduced	15.24 to 30.48 cm	Denver	NA	NA	NA	NA	NA	NA	NA	NA	NA	NA	NA	NA	NA
215798	2/22/2016	inventory_date	Freeman maple	Acer freemanii	Denver	Colorado	-104.7642627	39.78268679	green_space	18899 E 47th Dr	Gateway - green valley ranch	introduced	0 to 15.24 cm	Denver	NA	NA	NA	NA	NA	NA	NA	NA	NA	NA	NA	NA	NA
216865	2/24/2016	inventory_date	White ash	Fraxinus americana	Denver	Colorado	-104.801521	39.77591119	green_space	4400 N Kittredge St	Gateway - green valley ranch	introduced	15.24 to 30.48 cm	Denver	NA	NA	NA	NA	NA	NA	NA	NA	NA	NA	NA	NA	NA
218654	3/2/2016	inventory_date	White ash	Fraxinus americana	Denver	Colorado	-104.7372775	39.78709218	green_space	5067 N Orleans Ct	Gateway - green valley ranch	introduced	15.24 to 30.48 cm	Denver	NA	NA	NA	NA	NA	NA	NA	NA	NA	NA	NA	NA	NA
248261	5/23/2016	inventory_date	White ash	Fraxinus americana	Denver	Colorado	-104.9499555	39.67280012	green_space	3204 E Wesley Ave	University park	introduced	15.24 to 30.48 cm	Denver	NA	NA	NA	NA	NA	NA	NA	NA	NA	NA	NA	NA	NA
201497	12/22/2015	inventory_date	Red maple	Acer rubrum	Denver	Colorado	-104.9472587	39.71715193	green_space	44 N Cook St	Cherry creek	introduced	15.24 to 30.48 cm	Denver	NA	NA	NA	NA	NA	NA	NA	NA	NA	NA	NA	NA	NA
216938	2/24/2016	inventory_date	Green ash	Fraxinus pennsylvanica	Denver	Colorado	-104.7948237	39.77686774	green_space	4545 N Airport Way	Gateway - green valley ranch	introduced	0 to 15.24 cm	Denver	NA	NA	NA	NA	NA	NA	NA	NA	NA	NA	NA	NA	NA
218155	3/1/2016	inventory_date	Sweet mountain pine	Pinus mugo	Denver	Colorado	-104.8073472	39.78896822	no_info	15541 E 51St Ave	Gateway - green valley ranch	introduced	15.24 to 30.48 cm	Denver	NA	NA	NA	NA	NA	NA	NA	NA	NA	NA	NA	NA	NA
216464	2/23/2016	inventory_date	Freeman maple	Acer freemanii	Denver	Colorado	-104.7979803	39.79728683	green_space	5563 N Laredo Way	Gateway - green valley ranch	introduced	15.24 to 30.48 cm	Denver	NA	NA	NA	NA	NA	NA	NA	NA	NA	NA	NA	NA	NA
225791	4/4/2016	inventory_date	Eastern cottonwood	Populus deltoides	Denver	Colorado	-104.888263	39.74650938	green_space	1951 N Willow St	East colfax	naturally_occurring	more than 76.2 cm	Denver	NA	NA	NA	NA	NA	NA	NA	NA	NA	NA	NA	NA	NA
225286	3/30/2016	inventory_date	Lilac	Syringa	Denver	Colorado	-104.8918484	39.74205623	green_space	1601 N Valentia St	East colfax	no_info	0 to 15.24 cm	Denver	NA	NA	NA	NA	NA	NA	NA	NA	NA	NA	NA	NA	NA
223132	3/16/2016	inventory_date	Littleleaf linden	Tilia cordata	Denver	Colorado	-104.7697321	39.78634821	green_space	4925 N Argonne St	Gateway - green valley ranch	introduced	0 to 15.24 cm	Denver	NA	NA	NA	NA	NA	NA	NA	NA	NA	NA	NA	NA	NA
221251	3/14/2016	inventory_date	Honey locust	Gleditsia triacanthos	Denver	Colorado	-104.74782	39.78246787	green_space	4845 N Jericho St	Gateway - green valley ranch	introduced	15.24 to 30.48 cm	Denver	NA	NA	NA	NA	NA	NA	NA	NA	NA	NA	NA	NA	NA
216683	2/24/2016	inventory_date	Chokecherry	Prunus virginiana	Denver	Colorado	-104.7449625	39.77195468	green_space	4056 N Lisbon St	Gateway - green valley ranch	naturally_occurring	15.24 to 30.48 cm	Denver	NA	NA	NA	NA	NA	NA	NA	NA	NA	NA	NA	NA	NA
230508	4/12/2016	inventory_date	Buckthorn	Rhamnus cathartica	Denver	Colorado	-104.9312734	39.71930233	green_space	180 N Dahlia St	Hilltop	introduced	15.24 to 30.48 cm	Denver	NA	NA	NA	NA	NA	NA	NA	NA	NA	NA	NA	NA	NA
216426	2/23/2016	inventory_date	Green ash	Fraxinus pennsylvanica	Denver	Colorado	-104.7978108	39.79772852	green_space	16177 E Randolph Pl	Gateway - green valley ranch	introduced	15.24 to 30.48 cm	Denver	NA	NA	NA	NA	NA	NA	NA	NA	NA	NA	NA	NA	NA
250414	5/27/2016	inventory_date	Chokecherry	Prunus virginiana	Denver	Colorado	-104.9581437	39.67108555	green_space	2501 S Josephine St	University park	naturally_occurring	0 to 15.24 cm	Denver	NA	NA	NA	NA	NA	NA	NA	NA	NA	NA	NA	NA	NA
219639	3/7/2016	inventory_date	Flowering pear	Pyrus calleryana	Denver	Colorado	-104.7428331	39.79758481	green_space	21048 E Randolph Pl	Gateway - green valley ranch	introduced	0 to 15.24 cm	Denver	NA	NA	NA	NA	NA	NA	NA	NA	NA	NA	NA	NA	NA
217153	2/24/2016	inventory_date	Quaking aspen	Populus tremuloides	Denver	Colorado	-104.7462015	39.77520724	green_space	20791 E 42Nd Ave	Gateway - green valley ranch	naturally_occurring	15.24 to 30.48 cm	Denver	NA	NA	NA	NA	NA	NA	NA	NA	NA	NA	NA	NA	NA
197617	12/14/2015	inventory_date	Austrian pine	Pinus nigra	Denver	Colorado	-104.9070433	39.74784778	green_space	6923 E Montview Blvd	South park hill	introduced	30.48 to 45.72 cm	Denver	NA	NA	NA	NA	NA	NA	NA	NA	NA	NA	NA	NA	NA
221931	3/14/2016	inventory_date	White ash	Fraxinus americana	Denver	Colorado	-104.7619383	39.78741369	green_space	19467 E 50th Ave	Gateway - green valley ranch	introduced	0 to 15.24 cm	Denver	NA	NA	NA	NA	NA	NA	NA	NA	NA	NA	NA	NA	NA
225490	3/31/2016	inventory_date	Blue spruce	Picea pungens	Denver	Colorado	-104.8894383	39.74491424	green_space	1759 N Wabash St	East colfax	naturally_occurring	0 to 15.24 cm	Denver	NA	NA	NA	NA	NA	NA	NA	NA	NA	NA	NA	NA	NA
241214	5/5/2016	inventory_date	Green ash	Fraxinus pennsylvanica	Denver	Colorado	-104.9271114	39.69531805	green_space	1145 S Fairfax St	Virginia village	introduced	more than 76.2 cm	Denver	NA	NA	NA	NA	NA	NA	NA	NA	NA	NA	NA	NA	NA
215318	2/18/2016	inventory_date	Freeman maple	Acer freemanii	Denver	Colorado	-104.7536105	39.7765947	no_info	4200 N Himalaya Rd	Gateway - green valley ranch	introduced	0 to 15.24 cm	Denver	NA	NA	NA	NA	NA	NA	NA	NA	NA	NA	NA	NA	NA
221490	3/14/2016	inventory_date	Littleleaf linden	Tilia cordata	Denver	Colorado	-104.7426702	39.78172625	no_info	4800 N Kirk St	Gateway - green valley ranch	introduced	0 to 15.24 cm	Denver	NA	NA	NA	NA	NA	NA	NA	NA	NA	NA	NA	NA	NA
246961	5/19/2016	inventory_date	Green ash	Fraxinus pennsylvanica	Denver	Colorado	-104.9338837	39.67673109	green_space	2150 S Cherry St	University hills	introduced	60.96 to 76.2 cm	Denver	NA	NA	NA	NA	NA	NA	NA	NA	NA	NA	NA	NA	NA
201013	12/29/2015	inventory_date	Flowering crabapple	Malus sylvestris	Denver	Colorado	-104.8565132	39.78742081	green_space	4950 N Lima St	Montbello	introduced	0 to 15.24 cm	Denver	NA	NA	NA	NA	NA	NA	NA	NA	NA	NA	NA	NA	NA
241808	5/5/2016	inventory_date	Flowering crabapple	Malus sylvestris	Denver	Colorado	-104.9300211	39.6961711	green_space	4871 E Missouri Ave	Virginia village	introduced	0 to 15.24 cm	Denver	NA	NA	NA	NA	NA	NA	NA	NA	NA	NA	NA	NA	NA
227136	4/5/2016	inventory_date	Star magnolia	Magnolia stellata	Denver	Colorado	-104.8863488	39.74570442	green_space	1901 N Xenia St	East colfax	introduced	0 to 15.24 cm	Denver	NA	NA	NA	NA	NA	NA	NA	NA	NA	NA	NA	NA	NA
246960	5/19/2016	inventory_date	Bur oak	Quercus macrocarpa	Denver	Colorado	-104.9801549	39.68039405	green_space	601 E Asbury Ave	Platt park	introduced	0 to 15.24 cm	Denver	NA	NA	NA	NA	NA	NA	NA	NA	NA	NA	NA	NA	NA
222415	3/15/2016	inventory_date	Bur oak	Quercus macrocarpa	Denver	Colorado	-104.7716996	39.78994748	green_space	18524 E Burlington Pl	Gateway - green valley ranch	introduced	0 to 15.24 cm	Denver	NA	NA	NA	NA	NA	NA	NA	NA	NA	NA	NA	NA	NA
219585	3/7/2016	inventory_date	Quaking aspen	Populus tremuloides	Denver	Colorado	-104.74242	39.79702897	green_space	5567 N Malta St	Gateway - green valley ranch	naturally_occurring	0 to 15.24 cm	Denver	NA	NA	NA	NA	NA	NA	NA	NA	NA	NA	NA	NA	NA
214770	2/17/2016	inventory_date	Silver maple	Acer saccharinum	Denver	Colorado	-104.7374283	39.76974256	green_space	21558 E 38th Pl	Gateway - green valley ranch	introduced	15.24 to 30.48 cm	Denver	NA	NA	NA	NA	NA	NA	NA	NA	NA	NA	NA	NA	NA
245106	5/16/2016	inventory_date	Green ash	Fraxinus pennsylvanica	Denver	Colorado	-104.9329047	39.65548518	green_space	3371 S Dexter St	University hills	introduced	30.48 to 45.72 cm	Denver	NA	NA	NA	NA	NA	NA	NA	NA	NA	NA	NA	NA	NA
218767	3/2/2016	inventory_date	Green ash	Fraxinus pennsylvanica	Denver	Colorado	-104.7394629	39.78742646	green_space	21293 E 50th Pl	Gateway - green valley ranch	introduced	0 to 15.24 cm	Denver	NA	NA	NA	NA	NA	NA	NA	NA	NA	NA	NA	NA	NA
216122	2/22/2016	inventory_date	Littleleaf linden	Tilia cordata	Denver	Colorado	-104.754846	39.77981725	green_space	20270 E 46th Pl	Gateway - green valley ranch	introduced	0 to 15.24 cm	Denver	NA	NA	NA	NA	NA	NA	NA	NA	NA	NA	NA	NA	NA
223909	3/21/2016	inventory_date	Honey locust	Gleditsia triacanthos	Denver	Colorado	-104.7634269	39.76931134	no_info	19397 E 38th Ave	Gateway - green valley ranch	introduced	0 to 15.24 cm	Denver	NA	NA	NA	NA	NA	NA	NA	NA	NA	NA	NA	NA	NA
217221	2/24/2016	inventory_date	Littleleaf linden	Tilia cordata	Denver	Colorado	-104.8004247	39.78969296	green_space	5290 N Kittredge St	Gateway - green valley ranch	introduced	15.24 to 30.48 cm	Denver	NA	NA	NA	NA	NA	NA	NA	NA	NA	NA	NA	NA	NA
224815	3/29/2016	inventory_date	White ash	Fraxinus americana	Denver	Colorado	-104.8998376	39.74042148	green_space	7601 E Colfax Ave	East colfax	introduced	0 to 15.24 cm	Denver	NA	NA	NA	NA	NA	NA	NA	NA	NA	NA	NA	NA	NA
230556	4/13/2016	inventory_date	Flowering pear	Pyrus calleryana	Denver	Colorado	-104.9340143	39.72153219	green_space	320 N Clermont Street Pkwy	Hilltop	introduced	0 to 15.24 cm	Denver	NA	NA	NA	NA	NA	NA	NA	NA	NA	NA	NA	NA	NA
214464	2/17/2016	inventory_date	Red maple	Acer rubrum	Denver	Colorado	-104.7418222	39.77023979	green_space	3972 N Malaya Ct	Gateway - green valley ranch	introduced	15.24 to 30.48 cm	Denver	NA	NA	NA	NA	NA	NA	NA	NA	NA	NA	NA	NA	NA
243484	5/10/2016	inventory_date	Green ash	Fraxinus pennsylvanica	Denver	Colorado	-104.9194934	39.68747992	green_space	1600 S Ivy Way	Virginia village	introduced	15.24 to 30.48 cm	Denver	NA	NA	NA	NA	NA	NA	NA	NA	NA	NA	NA	NA	NA
223017	3/16/2016	inventory_date	Littleleaf linden	Tilia cordata	Denver	Colorado	-104.7639962	39.78576764	green_space	4923 N Cathay Ct	Gateway - green valley ranch	introduced	0 to 15.24 cm	Denver	NA	NA	NA	NA	NA	NA	NA	NA	NA	NA	NA	NA	NA
227039	4/5/2016	inventory_date	Siberian elm	Ulmus pumila	Denver	Colorado	-104.9032678	39.7491359	green_space	2140 N Quebec St	East colfax	introduced	30.48 to 45.72 cm	Denver	NA	NA	NA	NA	NA	NA	NA	NA	NA	NA	NA	NA	NA
195903	12/14/2015	inventory_date	Green ash	Fraxinus pennsylvanica	Denver	Colorado	-104.9305834	39.75217556	green_space	2357 N Eudora St	North park hill	introduced	30.48 to 45.72 cm	Denver	NA	NA	NA	NA	NA	NA	NA	NA	NA	NA	NA	NA	NA
221325	3/14/2016	inventory_date	Norway maple	Acer platanoides	Denver	Colorado	-104.759588	39.79723087	green_space	19556 E March Dr	Gateway - green valley ranch	introduced	15.24 to 30.48 cm	Denver	NA	NA	NA	NA	NA	NA	NA	NA	NA	NA	NA	NA	NA
244197	5/11/2016	inventory_date	Green ash	Fraxinus pennsylvanica	Denver	Colorado	-104.9168625	39.67476729	green_space	2330 S Kearney St	Goldsmith	introduced	30.48 to 45.72 cm	Denver	NA	NA	NA	NA	NA	NA	NA	NA	NA	NA	NA	NA	NA
222251	3/15/2016	inventory_date	Heritage oak	Quercus robur	Denver	Colorado	-104.7713749	39.79017812	green_space	5125 N Andes St	Gateway - green valley ranch	introduced	0 to 15.24 cm	Denver	NA	NA	NA	NA	NA	NA	NA	NA	NA	NA	NA	NA	NA
243728	5/11/2016	inventory_date	Spring snow crabapple	Malus	Denver	Colorado	-104.9375251	39.68576637	green_space	4225 E Mexico Ave	Virginia village	no_info	30.48 to 45.72 cm	Denver	NA	NA	NA	NA	NA	NA	NA	NA	NA	NA	NA	NA	NA
198706	12/14/2015	inventory_date	White spruce	Picea glauca	Denver	Colorado	-104.905907	39.73965768	green_space	1447 N Pontiac St	Montclair	introduced	15.24 to 30.48 cm	Denver	NA	NA	NA	NA	NA	NA	NA	NA	NA	NA	NA	NA	NA
246918	5/19/2016	inventory_date	Green ash	Fraxinus pennsylvanica	Denver	Colorado	-104.93423	39.6771863	green_space	2175 S Cherry St	University hills	introduced	30.48 to 45.72 cm	Denver	NA	NA	NA	NA	NA	NA	NA	NA	NA	NA	NA	NA	NA
214441	2/17/2016	inventory_date	Green ash	Fraxinus pennsylvanica	Denver	Colorado	-104.7422302	39.7707531	green_space	21020 E 40th Ave	Gateway - green valley ranch	introduced	15.24 to 30.48 cm	Denver	NA	NA	NA	NA	NA	NA	NA	NA	NA	NA	NA	NA	NA
220225	3/9/2016	inventory_date	Green ash	Fraxinus pennsylvanica	Denver	Colorado	-104.7474979	39.79756779	green_space	5572 N Killarney St	Gateway - green valley ranch	introduced	0 to 15.24 cm	Denver	NA	NA	NA	NA	NA	NA	NA	NA	NA	NA	NA	NA	NA
216697	2/24/2016	inventory_date	Green ash	Fraxinus pennsylvanica	Denver	Colorado	-104.7431022	39.77149163	green_space	20972 E 40th Pl	Gateway - green valley ranch	introduced	15.24 to 30.48 cm	Denver	NA	NA	NA	NA	NA	NA	NA	NA	NA	NA	NA	NA	NA
250412	5/27/2016	inventory_date	Quaking aspen	Populus tremuloides	Denver	Colorado	-104.9581598	39.67109175	green_space	2501 S Josephine St	University park	naturally_occurring	0 to 15.24 cm	Denver	NA	NA	NA	NA	NA	NA	NA	NA	NA	NA	NA	NA	NA
216989	2/24/2016	inventory_date	Littleleaf linden	Tilia cordata	Denver	Colorado	-104.7956538	39.77494604	green_space	4010 N Buckley Rd	Gateway - green valley ranch	introduced	15.24 to 30.48 cm	Denver	NA	NA	NA	NA	NA	NA	NA	NA	NA	NA	NA	NA	NA
230798	4/13/2016	inventory_date	Flowering pear	Pyrus calleryana	Denver	Colorado	-104.9372793	39.71434521	green_space	110 S Bellaire St	Hilltop	introduced	0 to 15.24 cm	Denver	NA	NA	NA	NA	NA	NA	NA	NA	NA	NA	NA	NA	NA
230073	4/12/2016	inventory_date	Norway maple	Acer platanoides	Denver	Colorado	-104.9233713	39.71268041	green_space	210 S Hudson St	Hilltop	introduced	45.72 to 60.96 cm	Denver	NA	NA	NA	NA	NA	NA	NA	NA	NA	NA	NA	NA	NA
223838	3/21/2016	inventory_date	Red maple	Acer rubrum	Denver	Colorado	-104.7439711	39.78111135	no_info	20800 Green Valley Ranch Blvd	Gateway - green valley ranch	introduced	0 to 15.24 cm	Denver	NA	NA	NA	NA	NA	NA	NA	NA	NA	NA	NA	NA	NA
231324	4/13/2016	inventory_date	American plum	Prunus americana	Denver	Colorado	-104.93218	39.71633305	green_space	1 N Dahlia St	Hilltop	naturally_occurring	0 to 15.24 cm	Denver	NA	NA	NA	NA	NA	NA	NA	NA	NA	NA	NA	NA	NA
217836	2/29/2016	inventory_date	White ash	Fraxinus americana	Denver	Colorado	-104.8042444	39.78827385	green_space	15684 E 51St Dr	Gateway - green valley ranch	introduced	15.24 to 30.48 cm	Denver	NA	NA	NA	NA	NA	NA	NA	NA	NA	NA	NA	NA	NA
244809	5/16/2016	inventory_date	Green ash	Fraxinus pennsylvanica	Denver	Colorado	-104.9352562	39.65409836	green_space	3445 S Clermont St	University hills	introduced	30.48 to 45.72 cm	Denver	NA	NA	NA	NA	NA	NA	NA	NA	NA	NA	NA	NA	NA
194144	12/16/2015	inventory_date	Honey locust	Gleditsia triacanthos	Denver	Colorado	-104.9968203	39.74819942	built_environment	1590 Lawrence St	Cbd	introduced	15.24 to 30.48 cm	Denver	NA	NA	NA	NA	NA	NA	NA	NA	NA	NA	NA	NA	NA
219572	3/7/2016	inventory_date	Green ash	Fraxinus pennsylvanica	Denver	Colorado	-104.7413056	39.7973367	green_space	5568 N Nepal St	Gateway - green valley ranch	introduced	15.24 to 30.48 cm	Denver	NA	NA	NA	NA	NA	NA	NA	NA	NA	NA	NA	NA	NA
220882	3/9/2016	inventory_date	Silver maple	Acer saccharinum	Denver	Colorado	-104.9222012	39.74474216	green_space	1750 N Holly St	South park hill	introduced	60.96 to 76.2 cm	Denver	NA	NA	NA	NA	NA	NA	NA	NA	NA	NA	NA	NA	NA
215182	2/18/2016	inventory_date	Littleleaf linden	Tilia cordata	Denver	Colorado	-104.8052099	39.79657307	green_space	5560 N Idalia St	Gateway - green valley ranch	introduced	0 to 15.24 cm	Denver	NA	NA	NA	NA	NA	NA	NA	NA	NA	NA	NA	NA	NA
219042	3/3/2016	inventory_date	Green ash	Fraxinus pennsylvanica	Denver	Colorado	-104.7377634	39.79302958	green_space	21384 E 53rd Ave	Gateway - green valley ranch	introduced	0 to 15.24 cm	Denver	NA	NA	NA	NA	NA	NA	NA	NA	NA	NA	NA	NA	NA
228689	4/7/2016	inventory_date	Blue spruce	Picea pungens	Denver	Colorado	-104.916391	39.71265	green_space	210 S Krameria St	Hilltop	naturally_occurring	45.72 to 60.96 cm	Denver	NA	NA	NA	NA	NA	NA	NA	NA	NA	NA	NA	NA	NA
220647	3/9/2016	inventory_date	Honey locust	Gleditsia triacanthos	Denver	Colorado	-104.7443399	39.79509222	green_space	5529 N Liverpool St	Gateway - green valley ranch	introduced	0 to 15.24 cm	Denver	NA	NA	NA	NA	NA	NA	NA	NA	NA	NA	NA	NA	NA
243620	5/11/2016	inventory_date	Chinese juniper	Juniperus chinensis	Denver	Colorado	-104.9260682	39.68216359	green_space	1893 S Glencoe St	Virginia village	introduced	0 to 15.24 cm	Denver	NA	NA	NA	NA	NA	NA	NA	NA	NA	NA	NA	NA	NA
241695	5/5/2016	inventory_date	White ash	Fraxinus americana	Denver	Colorado	-104.9032962	39.68880021	no_info	7370 E Florida Ave	Indian creek	introduced	15.24 to 30.48 cm	Denver	NA	NA	NA	NA	NA	NA	NA	NA	NA	NA	NA	NA	NA
217561	2/29/2016	inventory_date	Chokecherry	Prunus virginiana	Denver	Colorado	-104.7355099	39.77993028	green_space	4604 N Perth St	Gateway - green valley ranch	naturally_occurring	0 to 15.24 cm	Denver	NA	NA	NA	NA	NA	NA	NA	NA	NA	NA	NA	NA	NA
231356	4/13/2016	inventory_date	Siberian elm	Ulmus pumila	Denver	Colorado	-104.9405558	39.71734332	green_space	60 N Colorado Blvd	Hilltop	introduced	0 to 15.24 cm	Denver	NA	NA	NA	NA	NA	NA	NA	NA	NA	NA	NA	NA	NA
224435	3/22/2016	inventory_date	Honey locust	Gleditsia triacanthos	Denver	Colorado	-104.7814146	39.78385933	green_space	4800 N Telluride St	Gateway - green valley ranch	introduced	0 to 15.24 cm	Denver	NA	NA	NA	NA	NA	NA	NA	NA	NA	NA	NA	NA	NA
244156	5/11/2016	inventory_date	Flowering crabapple	Malus sylvestris	Denver	Colorado	-104.9230871	39.6676672	green_space	5585 E Yale Ave	Hampden	introduced	30.48 to 45.72 cm	Denver	NA	NA	NA	NA	NA	NA	NA	NA	NA	NA	NA	NA	NA
215902	2/22/2016	inventory_date	Honey locust	Gleditsia triacanthos	Denver	Colorado	-104.8031145	39.7949158	green_space	15732 E Olmsted Pl	Gateway - green valley ranch	introduced	15.24 to 30.48 cm	Denver	NA	NA	NA	NA	NA	NA	NA	NA	NA	NA	NA	NA	NA
248632	1/24/2017	inventory_date	Northern hackberry	Celtis occidentalis	Denver	Colorado	-104.9616881	39.69171901	green_space	1360 S Gaylord St	Washington park	introduced	0 to 15.24 cm	Denver	NA	NA	NA	NA	NA	NA	NA	NA	NA	NA	NA	NA	NA
217186	2/24/2016	inventory_date	Norway maple	Acer platanoides	Denver	Colorado	-104.7974301	39.79085136	no_info	5255 N Memphis St	Gateway - green valley ranch	introduced	0 to 15.24 cm	Denver	NA	NA	NA	NA	NA	NA	NA	NA	NA	NA	NA	NA	NA
220607	3/9/2016	inventory_date	Honey locust	Gleditsia triacanthos	Denver	Colorado	-104.7451446	39.79462235	green_space	5514 N Lisbon St	Gateway - green valley ranch	introduced	0 to 15.24 cm	Denver	NA	NA	NA	NA	NA	NA	NA	NA	NA	NA	NA	NA	NA
226919	4/5/2016	inventory_date	Siberian elm	Ulmus pumila	Denver	Colorado	-104.8869484	39.73785088	green_space	1330 N Xanthia St	East colfax	introduced	0 to 15.24 cm	Denver	NA	NA	NA	NA	NA	NA	NA	NA	NA	NA	NA	NA	NA
197010	12/16/2015	inventory_date	Tatarian maple	Acer tataricum	Denver	Colorado	-104.9309497	39.744624	green_space	4836 E 18th Ave	South park hill	introduced	15.24 to 30.48 cm	Denver	NA	NA	NA	NA	NA	NA	NA	NA	NA	NA	NA	NA	NA
226872	4/5/2016	inventory_date	Northern white cedar	Thuja occidentalis	Denver	Colorado	-104.8869551	39.73707272	green_space	1290 N Xanthia St	East colfax	introduced	0 to 15.24 cm	Denver	NA	NA	NA	NA	NA	NA	NA	NA	NA	NA	NA	NA	NA
225834	4/4/2016	inventory_date	English columnar oak	Quercus robur	Denver	Colorado	-104.8930134	39.73572773	green_space	1205 N Uinta St	East colfax	introduced	0 to 15.24 cm	Denver	NA	NA	NA	NA	NA	NA	NA	NA	NA	NA	NA	NA	NA
216912	2/24/2016	inventory_date	Littleleaf linden	Tilia cordata	Denver	Colorado	-104.7956743	39.77923109	green_space	4545 N Airport Way	Gateway - green valley ranch	introduced	0 to 15.24 cm	Denver	NA	NA	NA	NA	NA	NA	NA	NA	NA	NA	NA	NA	NA
220011	3/9/2016	inventory_date	Green ash	Fraxinus pennsylvanica	Denver	Colorado	-104.7501442	39.79770566	green_space	20529 E March Pl	Gateway - green valley ranch	introduced	0 to 15.24 cm	Denver	NA	NA	NA	NA	NA	NA	NA	NA	NA	NA	NA	NA	NA
198660	12/14/2015	inventory_date	Green ash	Fraxinus pennsylvanica	Denver	Colorado	-104.9035278	39.73956246	green_space	1445 N Quebec St	Montclair	introduced	15.24 to 30.48 cm	Denver	NA	NA	NA	NA	NA	NA	NA	NA	NA	NA	NA	NA	NA
200900	12/28/2015	inventory_date	Austrian pine	Pinus nigra	Denver	Colorado	-104.8492981	39.79816851	green_space	12000 E 56th Ave	Montbello	introduced	30.48 to 45.72 cm	Denver	NA	NA	NA	NA	NA	NA	NA	NA	NA	NA	NA	NA	NA
226083	4/4/2016	inventory_date	Northern white cedar	Thuja occidentalis	Denver	Colorado	-104.9009006	39.73324954	green_space	1112 N Roslyn St	East colfax	introduced	0 to 15.24 cm	Denver	NA	NA	NA	NA	NA	NA	NA	NA	NA	NA	NA	NA	NA
247562	5/20/2016	inventory_date	Crabapple	Malus tschonoskii	Denver	Colorado	-104.9429454	39.67135993	green_space	2484 S Jackson St	University park	introduced	45.72 to 60.96 cm	Denver	NA	NA	NA	NA	NA	NA	NA	NA	NA	NA	NA	NA	NA
229032	4/11/2016	inventory_date	Silver maple	Acer saccharinum	Denver	Colorado	-104.9271167	39.72290744	green_space	390 N Forest St	Hilltop	introduced	more than 76.2 cm	Denver	NA	NA	NA	NA	NA	NA	NA	NA	NA	NA	NA	NA	NA
216558	2/23/2016	inventory_date	Eastern cottonwood	Populus deltoides	Denver	Colorado	-104.7972853	39.79484886	green_space	5524 N Lewiston Ct	Gateway - green valley ranch	naturally_occurring	15.24 to 30.48 cm	Denver	NA	NA	NA	NA	NA	NA	NA	NA	NA	NA	NA	NA	NA
227961	4/6/2016	inventory_date	Quaking aspen	Populus tremuloides	Denver	Colorado	-104.9396289	39.72046423	green_space	265 N Albion St	Hilltop	naturally_occurring	0 to 15.24 cm	Denver	NA	NA	NA	NA	NA	NA	NA	NA	NA	NA	NA	NA	NA
228387	4/7/2016	inventory_date	Blue spruce	Picea pungens	Denver	Colorado	-104.9134166	39.7218522	green_space	6400 E 4th Ave	Hilltop	naturally_occurring	30.48 to 45.72 cm	Denver	NA	NA	NA	NA	NA	NA	NA	NA	NA	NA	NA	NA	NA
226119	10/8/2019	inventory_date	Chinese pistache	Pistacia chinensis	Denver	Colorado	-104.8953355	39.7385256	green_space	1361 N Tamarac St	East colfax	introduced	0 to 15.24 cm	Denver	NA	NA	NA	NA	NA	NA	NA	NA	NA	NA	NA	NA	NA
217371	2/24/2016	inventory_date	Eastern redbud	Cercis canadensis	Denver	Colorado	-104.7399186	39.77296805	green_space	4102 N Netherland St	Gateway - green valley ranch	introduced	0 to 15.24 cm	Denver	NA	NA	NA	NA	NA	NA	NA	NA	NA	NA	NA	NA	NA
225586	3/31/2016	inventory_date	Honey locust	Gleditsia triacanthos	Denver	Colorado	-104.8887009	39.73556923	green_space	1195 N Willow St	East colfax	introduced	30.48 to 45.72 cm	Denver	NA	NA	NA	NA	NA	NA	NA	NA	NA	NA	NA	NA	NA
218008	3/1/2016	inventory_date	Red maple	Acer rubrum	Denver	Colorado	-104.7367188	39.79741234	green_space	21507 E 55th Pl	Gateway - green valley ranch	introduced	0 to 15.24 cm	Denver	NA	NA	NA	NA	NA	NA	NA	NA	NA	NA	NA	NA	NA
228353	4/7/2016	inventory_date	Rocky mountain juniper	Juniperus scopulorum	Denver	Colorado	-104.9134468	39.72222097	green_space	401 Monaco Pkwy	Hilltop	naturally_occurring	0 to 15.24 cm	Denver	NA	NA	NA	NA	NA	NA	NA	NA	NA	NA	NA	NA	NA
227944	4/6/2016	inventory_date	Quaking aspen	Populus tremuloides	Denver	Colorado	-104.9396275	39.72052819	green_space	265 N Albion St	Hilltop	naturally_occurring	0 to 15.24 cm	Denver	NA	NA	NA	NA	NA	NA	NA	NA	NA	NA	NA	NA	NA
215170	2/18/2016	inventory_date	Littleleaf linden	Tilia cordata	Denver	Colorado	-104.7534177	39.77352782	no_info	4150 N Himalaya Rd	Gateway - green valley ranch	introduced	15.24 to 30.48 cm	Denver	NA	NA	NA	NA	NA	NA	NA	NA	NA	NA	NA	NA	NA
199236	12/17/2015	inventory_date	Apple	Malus	Denver	Colorado	-104.9092904	39.73274118	green_space	1058 N Newport St	Montclair	no_info	30.48 to 45.72 cm	Denver	NA	NA	NA	NA	NA	NA	NA	NA	NA	NA	NA	NA	NA
218926	3/3/2016	inventory_date	Swamp white oak	Quercus bicolor	Denver	Colorado	-104.8033906	39.78582081	green_space	5048 N Joplin Ct	Gateway - green valley ranch	introduced	0 to 15.24 cm	Denver	NA	NA	NA	NA	NA	NA	NA	NA	NA	NA	NA	NA	NA
197598	12/14/2015	inventory_date	Rocky mountain juniper	Juniperus scopulorum	Denver	Colorado	-104.9082556	39.74800968	green_space	2025 N Oneida St	South park hill	naturally_occurring	15.24 to 30.48 cm	Denver	NA	NA	NA	NA	NA	NA	NA	NA	NA	NA	NA	NA	NA
243465	5/10/2016	inventory_date	Sweet cherry	Prunus avium	Denver	Colorado	-104.9200026	39.68729599	green_space	1603 S Ivy Way	Virginia village	introduced	15.24 to 30.48 cm	Denver	NA	NA	NA	NA	NA	NA	NA	NA	NA	NA	NA	NA	NA
227110	4/5/2016	inventory_date	Siberian elm	Ulmus pumila	Denver	Colorado	-104.8859093	39.74599103	green_space	1915 N Xenia St	East colfax	introduced	0 to 15.24 cm	Denver	NA	NA	NA	NA	NA	NA	NA	NA	NA	NA	NA	NA	NA
227604	4/6/2016	inventory_date	Serviceberry	Amelanchier canadensis	Denver	Colorado	-104.939429	39.72195226	green_space	340 N Albion St	Hilltop	introduced	0 to 15.24 cm	Denver	NA	NA	NA	NA	NA	NA	NA	NA	NA	NA	NA	NA	NA
223308	3/17/2016	inventory_date	American elm	Ulmus americana	Denver	Colorado	-104.7627448	39.78387064	no_info	19117 Green Valley Ranch Blvd	Gateway - green valley ranch	introduced	0 to 15.24 cm	Denver	NA	NA	NA	NA	NA	NA	NA	NA	NA	NA	NA	NA	NA
221053	3/10/2016	inventory_date	White ash	Fraxinus americana	Denver	Colorado	-104.7531384	39.79607382	green_space	5549 N Iran St	Gateway - green valley ranch	introduced	0 to 15.24 cm	Denver	NA	NA	NA	NA	NA	NA	NA	NA	NA	NA	NA	NA	NA
230596	4/13/2016	inventory_date	Quaking aspen	Populus tremuloides	Denver	Colorado	-104.9340099	39.72129229	green_space	300 N Clermont Street Pkwy	Hilltop	naturally_occurring	15.24 to 30.48 cm	Denver	NA	NA	NA	NA	NA	NA	NA	NA	NA	NA	NA	NA	NA
245707	5/18/2016	inventory_date	Lilac	Syringa	Denver	Colorado	-104.93602	39.74144668	green_space	1603 N Clermont St	South park hill	no_info	0 to 15.24 cm	Denver	NA	NA	NA	NA	NA	NA	NA	NA	NA	NA	NA	NA	NA
222182	3/14/2016	inventory_date	Western catalpa	Catalpa speciosa	Denver	Colorado	-104.7699745	39.79030916	no_info	5298 N Andes Way	Gateway - green valley ranch	introduced	0 to 15.24 cm	Denver	NA	NA	NA	NA	NA	NA	NA	NA	NA	NA	NA	NA	NA
200396	12/16/2015	inventory_date	NA	NA	Denver	Colorado	-104.9129396	39.76071101	green_space	3035 N Monaco Street Pkwy	North park hill	no_info	NA	Denver	NA	NA	NA	NA	NA	NA	NA	NA	NA	NA	NA	NA	NA
229838	4/11/2016	inventory_date	Green ash	Fraxinus pennsylvanica	Denver	Colorado	-104.9310378	39.72440595	green_space	501 N Eudora St	Hilltop	introduced	15.24 to 30.48 cm	Denver	NA	NA	NA	NA	NA	NA	NA	NA	NA	NA	NA	NA	NA
220600	3/9/2016	inventory_date	Maple	Acer	Denver	Colorado	-104.7606588	39.79476714	no_info	5523 N Espana St	Gateway - green valley ranch	no_info	0 to 15.24 cm	Denver	NA	NA	NA	NA	NA	NA	NA	NA	NA	NA	NA	NA	NA
218140	3/1/2016	inventory_date	Green ash	Fraxinus pennsylvanica	Denver	Colorado	-104.7405634	39.79748807	green_space	5574 N Netherland St	Gateway - green valley ranch	introduced	0 to 15.24 cm	Denver	NA	NA	NA	NA	NA	NA	NA	NA	NA	NA	NA	NA	NA
224232	3/21/2016	inventory_date	Honey locust	Gleditsia triacanthos	Denver	Colorado	-104.7605241	39.79835099	no_info	20298 E 56th Ave	Gateway - green valley ranch	introduced	0 to 15.24 cm	Denver	NA	NA	NA	NA	NA	NA	NA	NA	NA	NA	NA	NA	NA
215872	2/22/2016	inventory_date	Honey locust	Gleditsia triacanthos	Denver	Colorado	-104.8037729	39.79497415	green_space	15703 E Olmsted Pl	Gateway - green valley ranch	introduced	0 to 15.24 cm	Denver	NA	NA	NA	NA	NA	NA	NA	NA	NA	NA	NA	NA	NA
245599	5/18/2016	inventory_date	Amur maple	Acer ginnala	Denver	Colorado	-104.9312784	39.65662028	green_space	3300 S Dahlia St	University hills	introduced	15.24 to 30.48 cm	Denver	NA	NA	NA	NA	NA	NA	NA	NA	NA	NA	NA	NA	NA
241738	5/5/2016	inventory_date	Green ash	Fraxinus pennsylvanica	Denver	Colorado	-104.9294739	39.69602096	green_space	4910 E Missouri Ave	Virginia village	introduced	45.72 to 60.96 cm	Denver	NA	NA	NA	NA	NA	NA	NA	NA	NA	NA	NA	NA	NA
244259	5/11/2016	inventory_date	Green ash	Fraxinus pennsylvanica	Denver	Colorado	-104.9164905	39.6680835	green_space	2694 S Krameria St	Goldsmith	introduced	0 to 15.24 cm	Denver	NA	NA	NA	NA	NA	NA	NA	NA	NA	NA	NA	NA	NA
224463	3/22/2016	inventory_date	Honey locust	Gleditsia triacanthos	Denver	Colorado	-104.7776534	39.78406475	green_space	4800 N Telluride St	Gateway - green valley ranch	introduced	0 to 15.24 cm	Denver	NA	NA	NA	NA	NA	NA	NA	NA	NA	NA	NA	NA	NA
220959	3/10/2016	inventory_date	Norway maple	Acer platanoides	Denver	Colorado	-104.7488264	39.79434793	green_space	20579 E 55th Ave	Gateway - green valley ranch	introduced	0 to 15.24 cm	Denver	NA	NA	NA	NA	NA	NA	NA	NA	NA	NA	NA	NA	NA
225471	3/31/2016	inventory_date	Flowering plum	Prunus cerasifera	Denver	Colorado	-104.8894397	39.74644547	green_space	1941 N Wabash St	East colfax	introduced	0 to 15.24 cm	Denver	NA	NA	NA	NA	NA	NA	NA	NA	NA	NA	NA	NA	NA
215045	2/18/2016	inventory_date	Honey locust	Gleditsia triacanthos	Denver	Colorado	-104.8074546	39.79644221	green_space	15495 E Pensacola Pl	Gateway - green valley ranch	introduced	0 to 15.24 cm	Denver	NA	NA	NA	NA	NA	NA	NA	NA	NA	NA	NA	NA	NA
224281	3/21/2016	inventory_date	Hybrid elm	Ulmus	Denver	Colorado	-104.7580409	39.79824217	no_info	20298 E 56th Ave	Gateway - green valley ranch	no_info	0 to 15.24 cm	Denver	NA	NA	NA	NA	NA	NA	NA	NA	NA	NA	NA	NA	NA
225648	3/31/2016	inventory_date	Siberian elm	Ulmus pumila	Denver	Colorado	-104.8912367	39.74388315	green_space	1700 N Valentia St	East colfax	introduced	0 to 15.24 cm	Denver	NA	NA	NA	NA	NA	NA	NA	NA	NA	NA	NA	NA	NA
243009	5/10/2016	inventory_date	Sand cherry	Prunus pumila	Denver	Colorado	-104.9133581	39.68761264	green_space	1595 S Monaco Street Pkwy	Virginia village	naturally_occurring	0 to 15.24 cm	Denver	NA	NA	NA	NA	NA	NA	NA	NA	NA	NA	NA	NA	NA
196428	12/17/2015	inventory_date	Freeman maple	Acer freemanii	Denver	Colorado	-104.9317862	39.75667858	green_space	2805 N Dahlia St	North park hill	introduced	0 to 15.24 cm	Denver	NA	NA	NA	NA	NA	NA	NA	NA	NA	NA	NA	NA	NA
223470	3/17/2016	inventory_date	Green ash	Fraxinus pennsylvanica	Denver	Colorado	-104.7612175	39.78485364	no_info	4800 N Dunkirk Way	Gateway - green valley ranch	introduced	0 to 15.24 cm	Denver	NA	NA	NA	NA	NA	NA	NA	NA	NA	NA	NA	NA	NA
222259	3/15/2016	inventory_date	Honey locust	Gleditsia triacanthos	Denver	Colorado	-104.7692496	39.79267126	no_info	18715 E 53rd Ave	Gateway - green valley ranch	introduced	0 to 15.24 cm	Denver	NA	NA	NA	NA	NA	NA	NA	NA	NA	NA	NA	NA	NA
227982	4/6/2016	inventory_date	Silver maple	Acer saccharinum	Denver	Colorado	-104.9394617	39.71979215	green_space	210 N Albion St	Hilltop	introduced	45.72 to 60.96 cm	Denver	NA	NA	NA	NA	NA	NA	NA	NA	NA	NA	NA	NA	NA
223117	3/16/2016	inventory_date	Red maple	Acer rubrum	Denver	Colorado	-104.7650619	39.7896281	green_space	19044 E Burlington Pl	Gateway - green valley ranch	introduced	0 to 15.24 cm	Denver	NA	NA	NA	NA	NA	NA	NA	NA	NA	NA	NA	NA	NA
247540	5/20/2016	inventory_date	Saucer magnolia	Magnolia soulangiana	Denver	Colorado	-104.9431031	39.67203874	green_space	2455 S Jackson St	University park	introduced	0 to 15.24 cm	Denver	NA	NA	NA	NA	NA	NA	NA	NA	NA	NA	NA	NA	NA
201595	12/23/2015	inventory_date	Green ash	Fraxinus pennsylvanica	Denver	Colorado	-104.9424567	39.71746288	green_space	78 N Jackson St	Cherry creek	introduced	15.24 to 30.48 cm	Denver	NA	NA	NA	NA	NA	NA	NA	NA	NA	NA	NA	NA	NA
242951	5/9/2016	inventory_date	Rocky mountain juniper	Juniperus scopulorum	Denver	Colorado	-104.9159938	39.68552802	green_space	1702 S Krameria Way	Virginia village	naturally_occurring	0 to 15.24 cm	Denver	NA	NA	NA	NA	NA	NA	NA	NA	NA	NA	NA	NA	NA
231564	4/14/2016	inventory_date	Freeman maple	Acer freemanii	Denver	Colorado	-104.9385166	39.71682717	green_space	25 N Ash St	Hilltop	introduced	0 to 15.24 cm	Denver	NA	NA	NA	NA	NA	NA	NA	NA	NA	NA	NA	NA	NA
227956	4/6/2016	inventory_date	American elm	Ulmus americana	Denver	Colorado	-104.9396283	39.71887799	green_space	161 N Albion St	Hilltop	introduced	60.96 to 76.2 cm	Denver	NA	NA	NA	NA	NA	NA	NA	NA	NA	NA	NA	NA	NA
231681	4/14/2016	inventory_date	Flowering plum	Prunus cerasifera	Denver	Colorado	-104.9352009	39.71502728	green_space	45 S Clermont St	Hilltop	introduced	0 to 15.24 cm	Denver	NA	NA	NA	NA	NA	NA	NA	NA	NA	NA	NA	NA	NA
246253	5/18/2016	inventory_date	Quaking aspen	Populus tremuloides	Denver	Colorado	-104.9364286	39.67327865	green_space	2400 S Birch St	University hills	naturally_occurring	0 to 15.24 cm	Denver	NA	NA	NA	NA	NA	NA	NA	NA	NA	NA	NA	NA	NA
226909	4/5/2016	inventory_date	Northern white cedar	Thuja occidentalis	Denver	Colorado	-104.9033231	39.74386512	green_space	7315 E 17th Ave	East colfax	introduced	0 to 15.24 cm	Denver	NA	NA	NA	NA	NA	NA	NA	NA	NA	NA	NA	NA	NA
228528	4/7/2016	inventory_date	Green ash	Fraxinus pennsylvanica	Denver	Colorado	-104.9102855	39.72138144	green_space	6632 E 4th Ave	Hilltop	introduced	30.48 to 45.72 cm	Denver	NA	NA	NA	NA	NA	NA	NA	NA	NA	NA	NA	NA	NA
231373	4/13/2016	inventory_date	Tatarian maple	Acer tataricum	Denver	Colorado	-104.9317358	39.71651432	green_space	1 N Dahlia St	Hilltop	introduced	0 to 15.24 cm	Denver	NA	NA	NA	NA	NA	NA	NA	NA	NA	NA	NA	NA	NA
218622	3/2/2016	inventory_date	American linden	Tilia americana	Denver	Colorado	-104.7379615	39.78871464	no_info	21495 E 51St Pl	Gateway - green valley ranch	introduced	15.24 to 30.48 cm	Denver	NA	NA	NA	NA	NA	NA	NA	NA	NA	NA	NA	NA	NA
197670	12/15/2015	inventory_date	Northern hackberry	Celtis occidentalis	Denver	Colorado	-104.9035465	39.74834751	green_space	7111 E Montview Blvd	South park hill	introduced	15.24 to 30.48 cm	Denver	NA	NA	NA	NA	NA	NA	NA	NA	NA	NA	NA	NA	NA
224152	3/21/2016	inventory_date	Bur oak	Quercus macrocarpa	Denver	Colorado	-104.7347291	39.78266112	no_info	4889 N Picadilly Rd	Gateway - green valley ranch	introduced	0 to 15.24 cm	Denver	NA	NA	NA	NA	NA	NA	NA	NA	NA	NA	NA	NA	NA
223458	3/17/2016	inventory_date	Green ash	Fraxinus pennsylvanica	Denver	Colorado	-104.7612191	39.78413776	no_info	4800 N Dunkirk Way	Gateway - green valley ranch	introduced	0 to 15.24 cm	Denver	NA	NA	NA	NA	NA	NA	NA	NA	NA	NA	NA	NA	NA
226245	4/4/2016	inventory_date	Tree of heaven	Ailanthus altissima	Denver	Colorado	-104.9019715	39.73545936	green_space	1188 N Quince St	East colfax	introduced	0 to 15.24 cm	Denver	NA	NA	NA	NA	NA	NA	NA	NA	NA	NA	NA	NA	NA
241844	5/5/2016	inventory_date	Smoke tree	Cotinus coggygria	Denver	Colorado	-104.9232648	39.68201304	green_space	5520 E Jewell Ave	Virginia village	introduced	30.48 to 45.72 cm	Denver	NA	NA	NA	NA	NA	NA	NA	NA	NA	NA	NA	NA	NA
216372	2/23/2016	inventory_date	Green ash	Fraxinus pennsylvanica	Denver	Colorado	-104.8024541	39.79707141	green_space	5564 N Joplin St	Gateway - green valley ranch	introduced	15.24 to 30.48 cm	Denver	NA	NA	NA	NA	NA	NA	NA	NA	NA	NA	NA	NA	NA
242208	5/9/2016	inventory_date	White fir	Abies concolor	Denver	Colorado	-104.9321332	39.6879758	green_space	1581 S Dexter Way	Virginia village	naturally_occurring	0 to 15.24 cm	Denver	NA	NA	NA	NA	NA	NA	NA	NA	NA	NA	NA	NA	NA
218165	3/1/2016	inventory_date	Red maple	Acer rubrum	Denver	Colorado	-104.7401543	39.79635552	green_space	21316 E 55th Pl	Gateway - green valley ranch	introduced	0 to 15.24 cm	Denver	NA	NA	NA	NA	NA	NA	NA	NA	NA	NA	NA	NA	NA
247595	5/20/2016	inventory_date	Dogwood	Cornus	Denver	Colorado	-104.9452664	39.67323399	green_space	2380 S Monroe St	University park	no_info	0 to 15.24 cm	Denver	NA	NA	NA	NA	NA	NA	NA	NA	NA	NA	NA	NA	NA
247056	5/19/2016	inventory_date	Austrian pine	Pinus nigra	Denver	Colorado	-104.9395034	39.67890405	green_space	4101 E Evans Ave	University hills	introduced	15.24 to 30.48 cm	Denver	NA	NA	NA	NA	NA	NA	NA	NA	NA	NA	NA	NA	NA
230659	4/13/2016	inventory_date	Quaking aspen	Populus tremuloides	Denver	Colorado	-104.9374224	39.71733107	green_space	65 N Bellaire St	Hilltop	naturally_occurring	0 to 15.24 cm	Denver	NA	NA	NA	NA	NA	NA	NA	NA	NA	NA	NA	NA	NA
248735	5/24/2016	inventory_date	White ash	Fraxinus americana	Denver	Colorado	-104.951723	39.67477199	green_space	2300 S Milwaukee St	University park	introduced	15.24 to 30.48 cm	Denver	NA	NA	NA	NA	NA	NA	NA	NA	NA	NA	NA	NA	NA
227687	4/6/2016	inventory_date	Siberian elm	Ulmus pumila	Denver	Colorado	-104.9385039	39.71960237	green_space	201 N Ash St	Hilltop	introduced	more than 76.2 cm	Denver	NA	NA	NA	NA	NA	NA	NA	NA	NA	NA	NA	NA	NA
202151	12/24/2015	inventory_date	Green ash	Fraxinus pennsylvanica	Denver	Colorado	-104.9484687	39.71477707	green_space	44 S Adams St	Cherry creek	introduced	30.48 to 45.72 cm	Denver	NA	NA	NA	NA	NA	NA	NA	NA	NA	NA	NA	NA	NA
229728	4/11/2016	inventory_date	Sweet mountain pine	Pinus mugo	Denver	Colorado	-104.9223954	39.71249134	green_space	227 S Holly St	Hilltop	introduced	15.24 to 30.48 cm	Denver	NA	NA	NA	NA	NA	NA	NA	NA	NA	NA	NA	NA	NA
217009	2/24/2016	inventory_date	White ash	Fraxinus americana	Denver	Colorado	-104.7427073	39.77441186	green_space	20999 E 41St Pl	Gateway - green valley ranch	introduced	15.24 to 30.48 cm	Denver	NA	NA	NA	NA	NA	NA	NA	NA	NA	NA	NA	NA	NA
230017	4/12/2016	inventory_date	Blue spruce	Picea pungens	Denver	Colorado	-104.9299337	39.71774101	green_space	90 N Eudora St	Hilltop	naturally_occurring	15.24 to 30.48 cm	Denver	NA	NA	NA	NA	NA	NA	NA	NA	NA	NA	NA	NA	NA
230716	4/13/2016	inventory_date	Northern hackberry	Celtis occidentalis	Denver	Colorado	-104.9339153	39.72352121	green_space	420 N Clermont Street Pkwy	Hilltop	introduced	30.48 to 45.72 cm	Denver	NA	NA	NA	NA	NA	NA	NA	NA	NA	NA	NA	NA	NA
228443	4/7/2016	inventory_date	Sugar maple	Acer saccharum	Denver	Colorado	-104.911063	39.72173821	green_space	6600 E 4th Ave	Hilltop	introduced	15.24 to 30.48 cm	Denver	NA	NA	NA	NA	NA	NA	NA	NA	NA	NA	NA	NA	NA
223135	3/16/2016	inventory_date	Honey locust	Gleditsia triacanthos	Denver	Colorado	-104.7646268	39.78915833	green_space	5123 N Cathay Ct	Gateway - green valley ranch	introduced	0 to 15.24 cm	Denver	NA	NA	NA	NA	NA	NA	NA	NA	NA	NA	NA	NA	NA
202146	12/24/2015	inventory_date	Honey locust	Gleditsia triacanthos	Denver	Colorado	-104.9487053	39.71564292	green_space	11 S Adams St	Cherry creek	introduced	45.72 to 60.96 cm	Denver	NA	NA	NA	NA	NA	NA	NA	NA	NA	NA	NA	NA	NA
218740	3/2/2016	inventory_date	Green ash	Fraxinus pennsylvanica	Denver	Colorado	-104.7366604	39.78916535	green_space	21600 E 52Nd Ave	Gateway - green valley ranch	introduced	0 to 15.24 cm	Denver	NA	NA	NA	NA	NA	NA	NA	NA	NA	NA	NA	NA	NA
249344	5/25/2016	inventory_date	Apple	Malus	Denver	Colorado	-104.9523547	39.67286756	green_space	2403 S Milwaukee St	University park	no_info	0 to 15.24 cm	Denver	NA	NA	NA	NA	NA	NA	NA	NA	NA	NA	NA	NA	NA
197656	12/15/2015	inventory_date	Green ash	Fraxinus pennsylvanica	Denver	Colorado	-104.9066621	39.74855195	green_space	7111 E Montview Blvd	South park hill	introduced	30.48 to 45.72 cm	Denver	NA	NA	NA	NA	NA	NA	NA	NA	NA	NA	NA	NA	NA
225940	4/4/2016	inventory_date	Red maple	Acer rubrum	Denver	Colorado	-104.888102	39.74333487	green_space	1674 N Willow St	East colfax	introduced	15.24 to 30.48 cm	Denver	NA	NA	NA	NA	NA	NA	NA	NA	NA	NA	NA	NA	NA
229610	4/11/2016	inventory_date	Siberian elm	Ulmus pumila	Denver	Colorado	-104.9221553	39.71736682	green_space	77 N Ivanhoe St	Hilltop	introduced	15.24 to 30.48 cm	Denver	NA	NA	NA	NA	NA	NA	NA	NA	NA	NA	NA	NA	NA
222767	3/16/2016	inventory_date	Honey locust	Gleditsia triacanthos	Denver	Colorado	-104.7658648	39.79186086	green_space	18942 E 53rd Ave	Gateway - green valley ranch	introduced	15.24 to 30.48 cm	Denver	NA	NA	NA	NA	NA	NA	NA	NA	NA	NA	NA	NA	NA
246167	5/18/2016	inventory_date	White ash	Fraxinus americana	Denver	Colorado	-104.9388597	39.67215827	green_space	2455 S Ash St	University hills	introduced	0 to 15.24 cm	Denver	NA	NA	NA	NA	NA	NA	NA	NA	NA	NA	NA	NA	NA
244794	5/16/2016	inventory_date	Buckthorn	Rhamnus cathartica	Denver	Colorado	-104.9386895	39.65415803	green_space	3435 S Ash St	University hills	introduced	0 to 15.24 cm	Denver	NA	NA	NA	NA	NA	NA	NA	NA	NA	NA	NA	NA	NA
229814	4/11/2016	inventory_date	Quaking aspen	Populus tremuloides	Denver	Colorado	-104.9261544	39.7131902	green_space	171 S Glencoe St	Hilltop	naturally_occurring	0 to 15.24 cm	Denver	NA	NA	NA	NA	NA	NA	NA	NA	NA	NA	NA	NA	NA
243025	5/10/2016	inventory_date	Black locust	Robinia pseudoacacia	Denver	Colorado	-104.9184393	39.68216784	green_space	1897 S Jasmine St	Virginia village	introduced	15.24 to 30.48 cm	Denver	NA	NA	NA	NA	NA	NA	NA	NA	NA	NA	NA	NA	NA
221516	3/14/2016	inventory_date	White ash	Fraxinus americana	Denver	Colorado	-104.7432053	39.7822766	no_info	4800 N Kirk St	Gateway - green valley ranch	introduced	0 to 15.24 cm	Denver	NA	NA	NA	NA	NA	NA	NA	NA	NA	NA	NA	NA	NA
215030	2/18/2016	inventory_date	White ash	Fraxinus americana	Denver	Colorado	-104.7367412	39.77319362	green_space	4149 N Perth St	Gateway - green valley ranch	introduced	0 to 15.24 cm	Denver	NA	NA	NA	NA	NA	NA	NA	NA	NA	NA	NA	NA	NA
216151	2/22/2016	inventory_date	Green ash	Fraxinus pennsylvanica	Denver	Colorado	-104.802034	39.79617963	green_space	15884 E Robins Dr	Gateway - green valley ranch	introduced	15.24 to 30.48 cm	Denver	NA	NA	NA	NA	NA	NA	NA	NA	NA	NA	NA	NA	NA
216058	2/22/2016	inventory_date	Green ash	Fraxinus pennsylvanica	Denver	Colorado	-104.7540959	39.77980809	green_space	4634 N Ireland St	Gateway - green valley ranch	introduced	0 to 15.24 cm	Denver	NA	NA	NA	NA	NA	NA	NA	NA	NA	NA	NA	NA	NA
226208	4/4/2016	inventory_date	Kentucky coffeetree	Gymnocladus dioicus	Denver	Colorado	-104.8945104	39.73720674	green_space	1281 N Ulster St	East colfax	introduced	0 to 15.24 cm	Denver	NA	NA	NA	NA	NA	NA	NA	NA	NA	NA	NA	NA	NA
218734	3/2/2016	inventory_date	Northern hackberry	Celtis occidentalis	Denver	Colorado	-104.736429	39.78496583	green_space	4987 N Perth St	Gateway - green valley ranch	introduced	0 to 15.24 cm	Denver	NA	NA	NA	NA	NA	NA	NA	NA	NA	NA	NA	NA	NA
228001	4/6/2016	inventory_date	Limber pine	Pinus flexilis	Denver	Colorado	-104.9396098	39.71920436	green_space	177 N Albion St	Hilltop	naturally_occurring	0 to 15.24 cm	Denver	NA	NA	NA	NA	NA	NA	NA	NA	NA	NA	NA	NA	NA
224067	3/21/2016	inventory_date	American elm	Ulmus americana	Denver	Colorado	-104.7522459	39.78199969	no_info	4845 N Ireland St	Gateway - green valley ranch	introduced	0 to 15.24 cm	Denver	NA	NA	NA	NA	NA	NA	NA	NA	NA	NA	NA	NA	NA
214630	2/17/2016	inventory_date	London plane	Platanus acerifolia	Denver	Colorado	-104.7971591	39.79206828	green_space	5361 N Lewiston St	Gateway - green valley ranch	introduced	0 to 15.24 cm	Denver	NA	NA	NA	NA	NA	NA	NA	NA	NA	NA	NA	NA	NA
246271	5/18/2016	inventory_date	Arborvitae	Platycladus orientalis	Denver	Colorado	-104.9294148	39.66278152	green_space	3044 S Elm St	University hills	introduced	0 to 15.24 cm	Denver	NA	NA	NA	NA	NA	NA	NA	NA	NA	NA	NA	NA	NA
220087	3/9/2016	inventory_date	Flowering plum	Prunus cerasifera	Denver	Colorado	-104.7419717	39.79251193	green_space	5326 N Malta St	Gateway - green valley ranch	introduced	0 to 15.24 cm	Denver	NA	NA	NA	NA	NA	NA	NA	NA	NA	NA	NA	NA	NA
216786	2/24/2016	inventory_date	White ash	Fraxinus americana	Denver	Colorado	-104.8017436	39.77354773	green_space	4255 N Kittredge St	Gateway - green valley ranch	introduced	15.24 to 30.48 cm	Denver	NA	NA	NA	NA	NA	NA	NA	NA	NA	NA	NA	NA	NA
215930	2/22/2016	inventory_date	Flowering pear	Pyrus calleryana	Denver	Colorado	-104.7557035	39.7814277	no_info	20200 E 47th Ave	Gateway - green valley ranch	introduced	0 to 15.24 cm	Denver	NA	NA	NA	NA	NA	NA	NA	NA	NA	NA	NA	NA	NA
223674	3/21/2016	inventory_date	Red maple	Acer rubrum	Denver	Colorado	-104.7354697	39.78194503	no_info	4804 N Orleans St	Gateway - green valley ranch	introduced	0 to 15.24 cm	Denver	NA	NA	NA	NA	NA	NA	NA	NA	NA	NA	NA	NA	NA
245097	1/10/2017	inventory_date	Ft mcnair horsechestnut	Aesculus carnea	Denver	Colorado	-104.9382975	39.7495636	green_space	2212 N Ash St	South park hill	no_info	0 to 15.24 cm	Denver	NA	NA	NA	NA	NA	NA	NA	NA	NA	NA	NA	NA	NA
217061	2/24/2016	inventory_date	Green ash	Fraxinus pennsylvanica	Denver	Colorado	-104.7958825	39.77346229	green_space	4110 N Buckley Rd	Gateway - green valley ranch	introduced	15.24 to 30.48 cm	Denver	NA	NA	NA	NA	NA	NA	NA	NA	NA	NA	NA	NA	NA
216279	2/23/2016	inventory_date	Green ash	Fraxinus pennsylvanica	Denver	Colorado	-104.7538582	39.77803806	green_space	4465 N Iran St	Gateway - green valley ranch	introduced	15.24 to 30.48 cm	Denver	NA	NA	NA	NA	NA	NA	NA	NA	NA	NA	NA	NA	NA
222622	3/16/2016	inventory_date	White ash	Fraxinus americana	Denver	Colorado	-104.7588846	39.78834133	no_info	4997 N Fundy St	Gateway - green valley ranch	introduced	0 to 15.24 cm	Denver	NA	NA	NA	NA	NA	NA	NA	NA	NA	NA	NA	NA	NA
218184	3/1/2016	inventory_date	Green ash	Fraxinus pennsylvanica	Denver	Colorado	-104.8072363	39.78820857	no_info	15541 E 51St Ave	Gateway - green valley ranch	introduced	15.24 to 30.48 cm	Denver	NA	NA	NA	NA	NA	NA	NA	NA	NA	NA	NA	NA	NA
225573	3/31/2016	inventory_date	Rocky mountain juniper	Juniperus scopulorum	Denver	Colorado	-104.8897213	39.74205572	green_space	1607 N Wabash St	East colfax	naturally_occurring	15.24 to 30.48 cm	Denver	NA	NA	NA	NA	NA	NA	NA	NA	NA	NA	NA	NA	NA
217736	2/29/2016	inventory_date	White ash	Fraxinus americana	Denver	Colorado	-104.7356349	39.78082142	green_space	4693 N Perth St	Gateway - green valley ranch	introduced	0 to 15.24 cm	Denver	NA	NA	NA	NA	NA	NA	NA	NA	NA	NA	NA	NA	NA
197038	12/18/2015	inventory_date	American elm	Ulmus americana	Denver	Colorado	-104.9287576	39.74639393	green_space	1939 N Fairfax St	South park hill	introduced	more than 76.2 cm	Denver	NA	NA	NA	NA	NA	NA	NA	NA	NA	NA	NA	NA	NA
246939	5/19/2016	inventory_date	Quaking aspen	Populus tremuloides	Denver	Colorado	-104.9303464	39.67284847	green_space	4865 E Wesley Pl	University hills	naturally_occurring	0 to 15.24 cm	Denver	NA	NA	NA	NA	NA	NA	NA	NA	NA	NA	NA	NA	NA
247517	5/20/2016	inventory_date	Scotch pine	Pinus sylvestris	Denver	Colorado	-104.9448919	39.66942519	green_space	3601 E Vassar Ave	University park	introduced	60.96 to 76.2 cm	Denver	NA	NA	NA	NA	NA	NA	NA	NA	NA	NA	NA	NA	NA
246337	5/18/2016	inventory_date	NA	NA	Denver	Colorado	-104.9378297	39.67180724	green_space	4224 E Dickenson Pl	University hills	no_info	NA	Denver	NA	NA	NA	NA	NA	NA	NA	NA	NA	NA	NA	NA	NA
201052	12/29/2015	inventory_date	Littleleaf linden	Tilia cordata	Denver	Colorado	-104.850757	39.79012144	green_space	5085 N Oakland St	Montbello	introduced	45.72 to 60.96 cm	Denver	NA	NA	NA	NA	NA	NA	NA	NA	NA	NA	NA	NA	NA
220395	3/9/2016	inventory_date	Norway maple	Acer platanoides	Denver	Colorado	-104.7434111	39.79358356	green_space	5434 N Malaya St	Gateway - green valley ranch	introduced	15.24 to 30.48 cm	Denver	NA	NA	NA	NA	NA	NA	NA	NA	NA	NA	NA	NA	NA
215223	2/18/2016	inventory_date	Black ash	Fraxinus nigra	Denver	Colorado	-104.8057698	39.79479373	green_space	15562 E Olmsted Pl	Gateway - green valley ranch	introduced	0 to 15.24 cm	Denver	NA	NA	NA	NA	NA	NA	NA	NA	NA	NA	NA	NA	NA
245724	5/18/2016	inventory_date	Northern red oak	Quercus rubra	Denver	Colorado	-105.0387336	39.67674051	green_space	2250 S Quitman St	Harvey park	introduced	0 to 15.24 cm	Denver	NA	NA	NA	NA	NA	NA	NA	NA	NA	NA	NA	NA	NA
226276	4/4/2016	inventory_date	Norway maple	Acer platanoides	Denver	Colorado	-104.8937951	39.73876184	green_space	1414 N Ulster St	East colfax	introduced	15.24 to 30.48 cm	Denver	NA	NA	NA	NA	NA	NA	NA	NA	NA	NA	NA	NA	NA
230296	4/12/2016	inventory_date	Sweet mountain pine	Pinus mugo	Denver	Colorado	-104.9291838	39.72015051	green_space	236 N Elm St	Hilltop	introduced	0 to 15.24 cm	Denver	NA	NA	NA	NA	NA	NA	NA	NA	NA	NA	NA	NA	NA
218881	3/3/2016	inventory_date	Swamp white oak	Quercus bicolor	Denver	Colorado	-104.8046586	39.78441026	green_space	4857 N Joplin St	Gateway - green valley ranch	introduced	15.24 to 30.48 cm	Denver	NA	NA	NA	NA	NA	NA	NA	NA	NA	NA	NA	NA	NA
197611	12/14/2015	inventory_date	Austrian pine	Pinus nigra	Denver	Colorado	-104.9070538	39.74837341	green_space	2051 N Olive St	South park hill	introduced	15.24 to 30.48 cm	Denver	NA	NA	NA	NA	NA	NA	NA	NA	NA	NA	NA	NA	NA
222018	3/14/2016	inventory_date	Honey locust	Gleditsia triacanthos	Denver	Colorado	-104.7594605	39.78714106	green_space	4980 N Fundy St	Gateway - green valley ranch	introduced	0 to 15.24 cm	Denver	NA	NA	NA	NA	NA	NA	NA	NA	NA	NA	NA	NA	NA
231116	4/13/2016	inventory_date	Cockspur hawthorn	Crataegus crus-galli	Denver	Colorado	-104.9312947	39.71318425	green_space	180 S Dahlia St	Hilltop	introduced	30.48 to 45.72 cm	Denver	NA	NA	NA	NA	NA	NA	NA	NA	NA	NA	NA	NA	NA
225212	3/30/2016	inventory_date	Sweet cherry	Prunus avium	Denver	Colorado	-104.8927693	39.74648337	green_space	1944 N Uinta St	East colfax	introduced	0 to 15.24 cm	Denver	NA	NA	NA	NA	NA	NA	NA	NA	NA	NA	NA	NA	NA
243671	5/11/2016	inventory_date	Green ash	Fraxinus pennsylvanica	Denver	Colorado	-104.9110994	39.67493525	green_space	2820 S Monaco Street Pkwy	Goldsmith	introduced	30.48 to 45.72 cm	Denver	NA	NA	NA	NA	NA	NA	NA	NA	NA	NA	NA	NA	NA
248072	5/23/2016	inventory_date	Sand cherry	Prunus pumila	Denver	Colorado	-104.9537833	39.68373319	green_space	1801 S Fillmore St	University park	naturally_occurring	0 to 15.24 cm	Denver	NA	NA	NA	NA	NA	NA	NA	NA	NA	NA	NA	NA	NA
230147	4/12/2016	inventory_date	Flowering pear	Pyrus calleryana	Denver	Colorado	-104.9301564	39.7147628	green_space	80 S Eudora St	Hilltop	introduced	15.24 to 30.48 cm	Denver	NA	NA	NA	NA	NA	NA	NA	NA	NA	NA	NA	NA	NA
228933	4/11/2016	inventory_date	Sweet mountain pine	Pinus mugo	Denver	Colorado	-104.9259992	39.72309318	green_space	390 N Glencoe St	Hilltop	introduced	0 to 15.24 cm	Denver	NA	NA	NA	NA	NA	NA	NA	NA	NA	NA	NA	NA	NA
219543	3/7/2016	inventory_date	Littleleaf linden	Tilia cordata	Denver	Colorado	-104.7412158	39.7962733	green_space	5550 N Nepal St	Gateway - green valley ranch	introduced	0 to 15.24 cm	Denver	NA	NA	NA	NA	NA	NA	NA	NA	NA	NA	NA	NA	NA
221353	3/14/2016	inventory_date	Honey locust	Gleditsia triacanthos	Denver	Colorado	-104.7452266	39.78280825	green_space	20721 E 48th Pl	Gateway - green valley ranch	introduced	15.24 to 30.48 cm	Denver	NA	NA	NA	NA	NA	NA	NA	NA	NA	NA	NA	NA	NA
248303	5/23/2016	inventory_date	Apple	Malus	Denver	Colorado	-104.9546105	39.68395897	green_space	2721 E Colorado Ave	University park	no_info	45.72 to 60.96 cm	Denver	NA	NA	NA	NA	NA	NA	NA	NA	NA	NA	NA	NA	NA
217342	2/24/2016	inventory_date	Freeman maple	Acer freemanii	Denver	Colorado	-104.7400746	39.77308234	green_space	4107 N Netherland St	Gateway - green valley ranch	introduced	15.24 to 30.48 cm	Denver	NA	NA	NA	NA	NA	NA	NA	NA	NA	NA	NA	NA	NA
218257	3/1/2016	inventory_date	Green ash	Fraxinus pennsylvanica	Denver	Colorado	-104.8036018	39.78775736	green_space	5164 N Jasper Ct	Gateway - green valley ranch	introduced	15.24 to 30.48 cm	Denver	NA	NA	NA	NA	NA	NA	NA	NA	NA	NA	NA	NA	NA
230995	4/13/2016	inventory_date	Silver maple	Acer saccharinum	Denver	Colorado	-104.9346027	39.71774162	green_space	70 N Clermont St	Hilltop	introduced	60.96 to 76.2 cm	Denver	NA	NA	NA	NA	NA	NA	NA	NA	NA	NA	NA	NA	NA
221154	3/10/2016	inventory_date	Flowering plum	Prunus cerasifera	Denver	Colorado	-104.7582231	39.7961172	green_space	5552 N Flanders Way	Gateway - green valley ranch	introduced	0 to 15.24 cm	Denver	NA	NA	NA	NA	NA	NA	NA	NA	NA	NA	NA	NA	NA
196960	12/16/2015	inventory_date	Green ash	Fraxinus pennsylvanica	Denver	Colorado	-104.9298897	39.74701587	green_space	1917 N Elm St	South park hill	introduced	30.48 to 45.72 cm	Denver	NA	NA	NA	NA	NA	NA	NA	NA	NA	NA	NA	NA	NA
226805	4/5/2016	inventory_date	Honey locust	Gleditsia triacanthos	Denver	Colorado	-104.8880885	39.73651491	green_space	1250 N Willow St	East colfax	introduced	45.72 to 60.96 cm	Denver	NA	NA	NA	NA	NA	NA	NA	NA	NA	NA	NA	NA	NA
216009	2/22/2016	inventory_date	Honey locust	Gleditsia triacanthos	Denver	Colorado	-104.8037653	39.79569328	green_space	5552 N Jasper St	Gateway - green valley ranch	introduced	0 to 15.24 cm	Denver	NA	NA	NA	NA	NA	NA	NA	NA	NA	NA	NA	NA	NA
221215	3/10/2016	inventory_date	Flowering pear	Pyrus calleryana	Denver	Colorado	-104.759385	39.79661351	green_space	5558 N Espana Ct	Gateway - green valley ranch	introduced	0 to 15.24 cm	Denver	NA	NA	NA	NA	NA	NA	NA	NA	NA	NA	NA	NA	NA
219854	3/8/2016	inventory_date	Littleleaf linden	Tilia cordata	Denver	Colorado	-104.7505914	39.78322931	no_info	20351 E 48th Pl	Gateway - green valley ranch	introduced	0 to 15.24 cm	Denver	NA	NA	NA	NA	NA	NA	NA	NA	NA	NA	NA	NA	NA
214471	2/17/2016	inventory_date	Red maple	Acer rubrum	Denver	Colorado	-104.7416559	39.77008929	green_space	3922 N Malaya Ct	Gateway - green valley ranch	introduced	15.24 to 30.48 cm	Denver	NA	NA	NA	NA	NA	NA	NA	NA	NA	NA	NA	NA	NA
223621	3/17/2016	inventory_date	Sugar maple	Acer saccharum	Denver	Colorado	-104.7560292	39.78328613	no_info	4800 N Dunkirk Way	Gateway - green valley ranch	introduced	0 to 15.24 cm	Denver	NA	NA	NA	NA	NA	NA	NA	NA	NA	NA	NA	NA	NA
215887	2/22/2016	inventory_date	Honey locust	Gleditsia triacanthos	Denver	Colorado	-104.7541599	39.78066197	green_space	20283 E 47th Ave	Gateway - green valley ranch	introduced	15.24 to 30.48 cm	Denver	NA	NA	NA	NA	NA	NA	NA	NA	NA	NA	NA	NA	NA
230974	4/13/2016	inventory_date	Rocky mountain juniper	Juniperus scopulorum	Denver	Colorado	-104.9329655	39.71772647	green_space	95 N Dexter St	Hilltop	naturally_occurring	15.24 to 30.48 cm	Denver	NA	NA	NA	NA	NA	NA	NA	NA	NA	NA	NA	NA	NA
228148	4/7/2016	inventory_date	White ash	Fraxinus americana	Denver	Colorado	-104.9179813	39.7183394	green_space	105 N Jasmine St	Hilltop	introduced	15.24 to 30.48 cm	Denver	NA	NA	NA	NA	NA	NA	NA	NA	NA	NA	NA	NA	NA
242782	5/9/2016	inventory_date	Siberian elm	Ulmus pumila	Denver	Colorado	-104.9172045	39.69031912	green_space	1445 S Kearney St	Virginia village	introduced	45.72 to 60.96 cm	Denver	NA	NA	NA	NA	NA	NA	NA	NA	NA	NA	NA	NA	NA
215147	2/18/2016	inventory_date	Swamp white oak	Quercus bicolor	Denver	Colorado	-104.7536056	39.7730275	green_space	4100 N Himalaya Rd	Gateway - green valley ranch	introduced	15.24 to 30.48 cm	Denver	NA	NA	NA	NA	NA	NA	NA	NA	NA	NA	NA	NA	NA
221744	3/14/2016	inventory_date	Spring snow crabapple	Malus	Denver	Colorado	-104.7610459	39.78499248	green_space	19651 E 48th Pl	Gateway - green valley ranch	no_info	0 to 15.24 cm	Denver	NA	NA	NA	NA	NA	NA	NA	NA	NA	NA	NA	NA	NA
218859	3/2/2016	inventory_date	Freeman maple	Acer freemanii	Denver	Colorado	-104.7384733	39.78790489	green_space	21404 E 51St Ave	Gateway - green valley ranch	introduced	0 to 15.24 cm	Denver	NA	NA	NA	NA	NA	NA	NA	NA	NA	NA	NA	NA	NA
221591	3/14/2016	inventory_date	Red maple	Acer rubrum	Denver	Colorado	-104.7595126	39.79779994	green_space	19568 E Randolph Pl	Gateway - green valley ranch	introduced	0 to 15.24 cm	Denver	NA	NA	NA	NA	NA	NA	NA	NA	NA	NA	NA	NA	NA
218480	3/2/2016	inventory_date	White ash	Fraxinus americana	Denver	Colorado	-104.7367607	39.78529049	no_info	21510 E Stoll Pl	Gateway - green valley ranch	introduced	0 to 15.24 cm	Denver	NA	NA	NA	NA	NA	NA	NA	NA	NA	NA	NA	NA	NA
217769	2/29/2016	inventory_date	Green ash	Fraxinus pennsylvanica	Denver	Colorado	-104.7372922	39.77994286	green_space	4591 N Orleans St	Gateway - green valley ranch	introduced	15.24 to 30.48 cm	Denver	NA	NA	NA	NA	NA	NA	NA	NA	NA	NA	NA	NA	NA
226183	4/4/2016	inventory_date	Siberian elm	Ulmus pumila	Denver	Colorado	-104.9006824	39.73734367	green_space	7501 E 13th Ave	East colfax	introduced	30.48 to 45.72 cm	Denver	NA	NA	NA	NA	NA	NA	NA	NA	NA	NA	NA	NA	NA
220614	3/9/2016	inventory_date	Freeman maple	Acer freemanii	Denver	Colorado	-104.7452064	39.79338409	green_space	5405 N Lisbon St	Gateway - green valley ranch	introduced	0 to 15.24 cm	Denver	NA	NA	NA	NA	NA	NA	NA	NA	NA	NA	NA	NA	NA
229856	4/11/2016	inventory_date	Green ash	Fraxinus pennsylvanica	Denver	Colorado	-104.9305791	39.72444309	green_space	501 N Eudora St	Hilltop	introduced	15.24 to 30.48 cm	Denver	NA	NA	NA	NA	NA	NA	NA	NA	NA	NA	NA	NA	NA
230303	4/12/2016	inventory_date	White ash	Fraxinus americana	Denver	Colorado	-104.9331478	39.72438429	green_space	501 N Dexter St	Hilltop	introduced	45.72 to 60.96 cm	Denver	NA	NA	NA	NA	NA	NA	NA	NA	NA	NA	NA	NA	NA
228841	4/11/2016	inventory_date	Green ash	Fraxinus pennsylvanica	Denver	Colorado	-104.9239856	39.72430201	green_space	455 N Hudson St	Hilltop	introduced	30.48 to 45.72 cm	Denver	NA	NA	NA	NA	NA	NA	NA	NA	NA	NA	NA	NA	NA
222287	3/15/2016	inventory_date	Norway maple	Acer platanoides	Denver	Colorado	-104.7686501	39.79170365	green_space	18759 E 52Nd Ave	Gateway - green valley ranch	introduced	15.24 to 30.48 cm	Denver	NA	NA	NA	NA	NA	NA	NA	NA	NA	NA	NA	NA	NA
225868	4/4/2016	inventory_date	Flowering plum	Prunus cerasifera	Denver	Colorado	-104.8999518	39.73504458	green_space	1175 N Rosemary St	East colfax	introduced	0 to 15.24 cm	Denver	NA	NA	NA	NA	NA	NA	NA	NA	NA	NA	NA	NA	NA
249912	5/26/2016	inventory_date	Honey locust	Gleditsia triacanthos	Denver	Colorado	-104.9551931	39.67201146	green_space	2455 S Clayton St	University park	introduced	15.24 to 30.48 cm	Denver	NA	NA	NA	NA	NA	NA	NA	NA	NA	NA	NA	NA	NA
227701	4/6/2016	inventory_date	Freeman maple	Acer freemanii	Denver	Colorado	-104.9386815	39.71945795	green_space	201 N Ash St	Hilltop	introduced	15.24 to 30.48 cm	Denver	NA	NA	NA	NA	NA	NA	NA	NA	NA	NA	NA	NA	NA
245036	5/16/2016	inventory_date	Green ash	Fraxinus pennsylvanica	Denver	Colorado	-104.934061	39.65400481	green_space	3445 S Cherry St	University hills	introduced	30.48 to 45.72 cm	Denver	NA	NA	NA	NA	NA	NA	NA	NA	NA	NA	NA	NA	NA
203333	12/24/2015	inventory_date	Freeman maple	Acer freemanii	Denver	Colorado	-104.946245	39.72439667	green_space	507 N Madison St	Cherry creek	introduced	30.48 to 45.72 cm	Denver	NA	NA	NA	NA	NA	NA	NA	NA	NA	NA	NA	NA	NA
221876	3/14/2016	inventory_date	Freeman maple	Acer freemanii	Denver	Colorado	-104.7609353	39.79439393	green_space	5502 N Ensenada Ct	Gateway - green valley ranch	introduced	0 to 15.24 cm	Denver	NA	NA	NA	NA	NA	NA	NA	NA	NA	NA	NA	NA	NA
250497	5/27/2016	inventory_date	Honey locust	Gleditsia triacanthos	Denver	Colorado	-104.9580412	39.67292842	green_space	2401 S Josephine St	University park	introduced	60.96 to 76.2 cm	Denver	NA	NA	NA	NA	NA	NA	NA	NA	NA	NA	NA	NA	NA
199251	12/17/2015	inventory_date	Siberian elm	Ulmus pumila	Denver	Colorado	-104.9117251	39.7329566	green_space	1100 N Monaco Street Pkwy	Montclair	introduced	0 to 15.24 cm	Denver	NA	NA	NA	NA	NA	NA	NA	NA	NA	NA	NA	NA	NA
230274	4/12/2016	inventory_date	Autumn brilliance servicebery	Amelanchier grandiflora	Denver	Colorado	-104.9328193	39.72493552	green_space	4634 E 6th Avenue Pkwy	Hilltop	no_info	0 to 15.24 cm	Denver	NA	NA	NA	NA	NA	NA	NA	NA	NA	NA	NA	NA	NA
249753	5/25/2016	inventory_date	Honey locust	Gleditsia triacanthos	Denver	Colorado	-104.9561856	39.67115983	green_space	2500 S Columbine St	University park	introduced	30.48 to 45.72 cm	Denver	NA	NA	NA	NA	NA	NA	NA	NA	NA	NA	NA	NA	NA
222782	3/16/2016	inventory_date	Freeman maple	Acer freemanii	Denver	Colorado	-104.7659343	39.79141941	green_space	5200 N Biscay Ct	Gateway - green valley ranch	introduced	30.48 to 45.72 cm	Denver	NA	NA	NA	NA	NA	NA	NA	NA	NA	NA	NA	NA	NA
196979	12/16/2015	inventory_date	Northern red oak	Quercus rubra	Denver	Colorado	-104.929233	39.74553702	green_space	5050 E 19th Ave	South park hill	introduced	30.48 to 45.72 cm	Denver	NA	NA	NA	NA	NA	NA	NA	NA	NA	NA	NA	NA	NA
231160	4/13/2016	inventory_date	Rocky mountain juniper	Juniperus scopulorum	Denver	Colorado	-104.9327255	39.71551423	green_space	40 S Dexter St	Hilltop	naturally_occurring	15.24 to 30.48 cm	Denver	NA	NA	NA	NA	NA	NA	NA	NA	NA	NA	NA	NA	NA
230748	4/13/2016	inventory_date	Northern hackberry	Celtis occidentalis	Denver	Colorado	-104.9339194	39.7236161	green_space	420 N Clermont Street Pkwy	Hilltop	introduced	0 to 15.24 cm	Denver	NA	NA	NA	NA	NA	NA	NA	NA	NA	NA	NA	NA	NA
229915	4/11/2016	inventory_date	Chokecherry	Prunus virginiana	Denver	Colorado	-104.9223639	39.71699747	green_space	35 N Holly St	Hilltop	naturally_occurring	0 to 15.24 cm	Denver	NA	NA	NA	NA	NA	NA	NA	NA	NA	NA	NA	NA	NA
242914	5/9/2016	inventory_date	Norway maple	Acer platanoides	Denver	Colorado	-104.9169698	39.68323016	green_space	1830 S Kearney St	Virginia village	introduced	30.48 to 45.72 cm	Denver	NA	NA	NA	NA	NA	NA	NA	NA	NA	NA	NA	NA	NA
229082	4/11/2016	inventory_date	Buckthorn	Rhamnus cathartica	Denver	Colorado	-104.9233371	39.7182112	green_space	120 N Hudson St	Hilltop	introduced	0 to 15.24 cm	Denver	NA	NA	NA	NA	NA	NA	NA	NA	NA	NA	NA	NA	NA
244941	5/16/2016	inventory_date	Flowering pear	Pyrus calleryana	Denver	Colorado	-104.9347906	39.65676117	green_space	3290 S Clermont St	University hills	introduced	15.24 to 30.48 cm	Denver	NA	NA	NA	NA	NA	NA	NA	NA	NA	NA	NA	NA	NA
221541	3/14/2016	inventory_date	Sugar maple	Acer saccharum	Denver	Colorado	-104.7572856	39.78414253	no_info	4828 N Halifax St	Gateway - green valley ranch	introduced	0 to 15.24 cm	Denver	NA	NA	NA	NA	NA	NA	NA	NA	NA	NA	NA	NA	NA
226215	4/4/2016	inventory_date	Sharon of rose	Hibiscus syriacus	Denver	Colorado	-104.9024002	39.73669656	green_space	1265 N Quince St	East colfax	introduced	0 to 15.24 cm	Denver	NA	NA	NA	NA	NA	NA	NA	NA	NA	NA	NA	NA	NA
201527	12/22/2015	inventory_date	Flowering crabapple	Malus sylvestris	Denver	Colorado	-104.9436276	39.71644375	green_space	61 N Jackson St	Cherry creek	introduced	15.24 to 30.48 cm	Denver	NA	NA	NA	NA	NA	NA	NA	NA	NA	NA	NA	NA	NA
230189	4/12/2016	inventory_date	Sharon of rose	Hibiscus syriacus	Denver	Colorado	-104.9306089	39.71438939	green_space	101 S Eudora St	Hilltop	introduced	0 to 15.24 cm	Denver	NA	NA	NA	NA	NA	NA	NA	NA	NA	NA	NA	NA	NA
227097	4/5/2016	inventory_date	Staghorn sumac	Rhus typhina	Denver	Colorado	-104.8974667	39.73693635	green_space	1272 N Spruce St	East colfax	introduced	15.24 to 30.48 cm	Denver	NA	NA	NA	NA	NA	NA	NA	NA	NA	NA	NA	NA	NA
223877	3/21/2016	inventory_date	Green ash	Fraxinus pennsylvanica	Denver	Colorado	-104.8039285	39.77284055	no_info	15555 E 40th Ave	Gateway - green valley ranch	introduced	15.24 to 30.48 cm	Denver	NA	NA	NA	NA	NA	NA	NA	NA	NA	NA	NA	NA	NA
197046	12/18/2015	inventory_date	Flowering crabapple	Malus sylvestris	Denver	Colorado	-104.9286181	39.74598848	green_space	1916 N Fairfax St	South park hill	introduced	15.24 to 30.48 cm	Denver	NA	NA	NA	NA	NA	NA	NA	NA	NA	NA	NA	NA	NA
214619	2/17/2016	inventory_date	White ash	Fraxinus americana	Denver	Colorado	-104.7972577	39.79310202	green_space	5390 N Lewiston Ct	Gateway - green valley ranch	introduced	0 to 15.24 cm	Denver	NA	NA	NA	NA	NA	NA	NA	NA	NA	NA	NA	NA	NA
225631	3/31/2016	inventory_date	Siberian elm	Ulmus pumila	Denver	Colorado	-104.8904108	39.74204356	green_space	1604 N Verbena St	East colfax	introduced	30.48 to 45.72 cm	Denver	NA	NA	NA	NA	NA	NA	NA	NA	NA	NA	NA	NA	NA
229214	4/11/2016	inventory_date	Dwarf alberta spruce	Picea glauca	Denver	Colorado	-104.9058189	39.72202592	green_space	7100 E 4th Ave	Hilltop	introduced	0 to 15.24 cm	Denver	NA	NA	NA	NA	NA	NA	NA	NA	NA	NA	NA	NA	NA
215916	2/22/2016	inventory_date	Honey locust	Gleditsia triacanthos	Denver	Colorado	-104.754902	39.78165038	green_space	20220 E 47th Pl	Gateway - green valley ranch	introduced	15.24 to 30.48 cm	Denver	NA	NA	NA	NA	NA	NA	NA	NA	NA	NA	NA	NA	NA
231299	4/13/2016	inventory_date	Smoke tree	Cotinus coggygria	Denver	Colorado	-104.9352094	39.71285893	green_space	215 S Clermont St	Hilltop	introduced	0 to 15.24 cm	Denver	NA	NA	NA	NA	NA	NA	NA	NA	NA	NA	NA	NA	NA
217724	2/29/2016	inventory_date	Honey locust	Gleditsia triacanthos	Denver	Colorado	-104.8065917	39.78424773	green_space	15650 E 48th Pl	Gateway - green valley ranch	introduced	15.24 to 30.48 cm	Denver	NA	NA	NA	NA	NA	NA	NA	NA	NA	NA	NA	NA	NA
220725	3/9/2016	inventory_date	American elm	Ulmus americana	Denver	Colorado	-104.7603195	39.79491346	green_space	19451 E Maxwell Pl	Gateway - green valley ranch	introduced	0 to 15.24 cm	Denver	NA	NA	NA	NA	NA	NA	NA	NA	NA	NA	NA	NA	NA
226041	4/4/2016	inventory_date	Siberian elm	Ulmus pumila	Denver	Colorado	-104.8928185	39.73654033	green_space	1250 N Uinta St	East colfax	introduced	0 to 15.24 cm	Denver	NA	NA	NA	NA	NA	NA	NA	NA	NA	NA	NA	NA	NA
246423	5/18/2016	inventory_date	Chokecherry	Prunus virginiana	Denver	Colorado	-104.9375863	39.67180775	green_space	4224 E Dickenson Pl	University hills	naturally_occurring	0 to 15.24 cm	Denver	NA	NA	NA	NA	NA	NA	NA	NA	NA	NA	NA	NA	NA
223917	3/21/2016	inventory_date	Honey locust	Gleditsia triacanthos	Denver	Colorado	-104.7441917	39.78097652	no_info	20995 E 47th Ave	Gateway - green valley ranch	introduced	0 to 15.24 cm	Denver	NA	NA	NA	NA	NA	NA	NA	NA	NA	NA	NA	NA	NA
249205	5/24/2016	inventory_date	Blue spruce	Picea pungens	Denver	Colorado	-104.9504875	39.68031122	green_space	1990 S Saint Paul St	University park	naturally_occurring	30.48 to 45.72 cm	Denver	NA	NA	NA	NA	NA	NA	NA	NA	NA	NA	NA	NA	NA
226369	4/4/2016	inventory_date	California privet	Ligustrum ovalifolium	Denver	Colorado	-104.9022373	39.73924588	green_space	1434 N Quince St	East colfax	introduced	15.24 to 30.48 cm	Denver	NA	NA	NA	NA	NA	NA	NA	NA	NA	NA	NA	NA	NA
219387	3/3/2016	inventory_date	Freeman maple	Acer freemanii	Denver	Colorado	-104.7368758	39.79407535	no_info	5353 N Orleans St	Gateway - green valley ranch	introduced	15.24 to 30.48 cm	Denver	NA	NA	NA	NA	NA	NA	NA	NA	NA	NA	NA	NA	NA
214548	2/17/2016	inventory_date	London plane	Platanus acerifolia	Denver	Colorado	-104.7521191	39.77690855	green_space	20191 E 43rd Pl	Gateway - green valley ranch	introduced	0 to 15.24 cm	Denver	NA	NA	NA	NA	NA	NA	NA	NA	NA	NA	NA	NA	NA
226798	4/5/2016	inventory_date	American elm	Ulmus americana	Denver	Colorado	-104.9033459	39.74165473	green_space	1578 N Quebec St	East colfax	introduced	30.48 to 45.72 cm	Denver	NA	NA	NA	NA	NA	NA	NA	NA	NA	NA	NA	NA	NA
243542	5/10/2016	inventory_date	Canada red chokecherry	Prunus virginiana	Denver	Colorado	-104.923579	39.68740875	green_space	1603 S Hudson St	Virginia village	naturally_occurring	0 to 15.24 cm	Denver	NA	NA	NA	NA	NA	NA	NA	NA	NA	NA	NA	NA	NA
216103	2/22/2016	inventory_date	Green ash	Fraxinus pennsylvanica	Denver	Colorado	-104.8022321	39.79640938	green_space	15865 E Robins Dr	Gateway - green valley ranch	introduced	15.24 to 30.48 cm	Denver	NA	NA	NA	NA	NA	NA	NA	NA	NA	NA	NA	NA	NA
220993	3/10/2016	inventory_date	Littleleaf linden	Tilia cordata	Denver	Colorado	-104.7435944	39.78312582	green_space	20864 E 49th Ave	Gateway - green valley ranch	introduced	15.24 to 30.48 cm	Denver	NA	NA	NA	NA	NA	NA	NA	NA	NA	NA	NA	NA	NA
216763	2/24/2016	inventory_date	Littleleaf linden	Tilia cordata	Denver	Colorado	-104.7436949	39.77220113	green_space	4078 N Liverpool St	Gateway - green valley ranch	introduced	0 to 15.24 cm	Denver	NA	NA	NA	NA	NA	NA	NA	NA	NA	NA	NA	NA	NA
219728	3/7/2016	inventory_date	Green ash	Fraxinus pennsylvanica	Denver	Colorado	-104.745254	39.79562909	green_space	5537 N Lisbon St	Gateway - green valley ranch	introduced	0 to 15.24 cm	Denver	NA	NA	NA	NA	NA	NA	NA	NA	NA	NA	NA	NA	NA
220224	3/9/2016	inventory_date	American linden	Tilia americana	Denver	Colorado	-104.7483959	39.79513993	no_info	20572 E Maxwell Pl	Gateway - green valley ranch	introduced	0 to 15.24 cm	Denver	NA	NA	NA	NA	NA	NA	NA	NA	NA	NA	NA	NA	NA
214446	2/17/2016	inventory_date	Western catalpa	Catalpa speciosa	Denver	Colorado	-104.7526006	39.77525219	green_space	20146 E 42Nd Pl	Gateway - green valley ranch	introduced	15.24 to 30.48 cm	Denver	NA	NA	NA	NA	NA	NA	NA	NA	NA	NA	NA	NA	NA
224582	3/22/2016	inventory_date	Quaking aspen	Populus tremuloides	Denver	Colorado	-104.9016107	39.74875422	green_space	7430 E 21St Ave	East colfax	naturally_occurring	0 to 15.24 cm	Denver	NA	NA	NA	NA	NA	NA	NA	NA	NA	NA	NA	NA	NA
223274	3/16/2016	inventory_date	Norway maple	Acer platanoides	Denver	Colorado	-104.7647155	39.78386831	no_info	4802 N Argonne St	Gateway - green valley ranch	introduced	0 to 15.24 cm	Denver	NA	NA	NA	NA	NA	NA	NA	NA	NA	NA	NA	NA	NA
230083	4/12/2016	inventory_date	Littleleaf linden	Tilia cordata	Denver	Colorado	-104.9303844	39.71653407	green_space	4 N Eudora St	Hilltop	introduced	0 to 15.24 cm	Denver	NA	NA	NA	NA	NA	NA	NA	NA	NA	NA	NA	NA	NA
224203	3/21/2016	inventory_date	Chinkapin oak	Quercus muehlenbergii	Denver	Colorado	-104.7346785	39.78744066	no_info	5004 N Perth Ct	Gateway - green valley ranch	introduced	0 to 15.24 cm	Denver	NA	NA	NA	NA	NA	NA	NA	NA	NA	NA	NA	NA	NA
219902	3/8/2016	inventory_date	Green ash	Fraxinus pennsylvanica	Denver	Colorado	-104.7509871	39.78223358	green_space	20337 E 48th Dr	Gateway - green valley ranch	introduced	15.24 to 30.48 cm	Denver	NA	NA	NA	NA	NA	NA	NA	NA	NA	NA	NA	NA	NA
221364	3/14/2016	inventory_date	Green ash	Fraxinus pennsylvanica	Denver	Colorado	-104.7613803	39.79723957	green_space	19446 E March Dr	Gateway - green valley ranch	introduced	0 to 15.24 cm	Denver	NA	NA	NA	NA	NA	NA	NA	NA	NA	NA	NA	NA	NA
228587	4/7/2016	inventory_date	Chokecherry	Prunus virginiana	Denver	Colorado	-104.9181191	39.71300711	green_space	6030 E Cedar Ave	Hilltop	naturally_occurring	0 to 15.24 cm	Denver	NA	NA	NA	NA	NA	NA	NA	NA	NA	NA	NA	NA	NA
228046	4/6/2016	inventory_date	Flowering pear	Pyrus calleryana	Denver	Colorado	-104.9397498	39.71931581	green_space	177 N Albion St	Hilltop	introduced	0 to 15.24 cm	Denver	NA	NA	NA	NA	NA	NA	NA	NA	NA	NA	NA	NA	NA
228133	4/7/2016	inventory_date	Spring snow crabapple	Malus	Denver	Colorado	-104.9177492	39.71431756	green_space	198 S Kearney St	Hilltop	no_info	0 to 15.24 cm	Denver	NA	NA	NA	NA	NA	NA	NA	NA	NA	NA	NA	NA	NA
222927	3/16/2016	inventory_date	NA	Gleditsia triacanthos	Denver	Colorado	-104.7625839	39.791293	no_info	5200 N Dunkirk St	Gateway - green valley ranch	introduced	0 to 15.24 cm	Denver	NA	NA	NA	NA	NA	NA	NA	NA	NA	NA	NA	NA	NA
215305	2/18/2016	inventory_date	Freeman maple	Acer freemanii	Denver	Colorado	-104.7534764	39.77624735	no_info	4200 N Himalaya Rd	Gateway - green valley ranch	introduced	0 to 15.24 cm	Denver	NA	NA	NA	NA	NA	NA	NA	NA	NA	NA	NA	NA	NA
215875	2/22/2016	inventory_date	Northern hackberry	Celtis occidentalis	Denver	Colorado	-104.8027967	39.79452122	green_space	15700 E Maxwell Pl	Gateway - green valley ranch	introduced	0 to 15.24 cm	Denver	NA	NA	NA	NA	NA	NA	NA	NA	NA	NA	NA	NA	NA
219995	3/9/2016	inventory_date	Littleleaf linden	Tilia cordata	Denver	Colorado	-104.749721	39.79773288	green_space	20520 E Randolph Pl	Gateway - green valley ranch	introduced	0 to 15.24 cm	Denver	NA	NA	NA	NA	NA	NA	NA	NA	NA	NA	NA	NA	NA
244406	5/12/2016	inventory_date	Sharon of rose	Hibiscus syriacus	Denver	Colorado	-104.9282051	39.67581404	green_space	4985 E Donald Ave	Goldsmith	introduced	0 to 15.24 cm	Denver	NA	NA	NA	NA	NA	NA	NA	NA	NA	NA	NA	NA	NA
225118	3/30/2016	inventory_date	Green ash	Fraxinus pennsylvanica	Denver	Colorado	-104.8941496	39.7445617	green_space	1735 N Ulster St	East colfax	introduced	0 to 15.24 cm	Denver	NA	NA	NA	NA	NA	NA	NA	NA	NA	NA	NA	NA	NA
199829	12/20/2015	inventory_date	Flowering pear	Pyrus calleryana	Denver	Colorado	-104.9162591	39.7439002	green_space	6201 E 17th Avenue Pkwy	South park hill	introduced	15.24 to 30.48 cm	Denver	NA	NA	NA	NA	NA	NA	NA	NA	NA	NA	NA	NA	NA
219273	3/3/2016	inventory_date	London plane	Platanus acerifolia	Denver	Colorado	-104.7389636	39.79663005	no_info	21035 E Maxwell Pl	Gateway - green valley ranch	introduced	0 to 15.24 cm	Denver	NA	NA	NA	NA	NA	NA	NA	NA	NA	NA	NA	NA	NA
215346	2/18/2016	inventory_date	Norway maple	Acer platanoides	Denver	Colorado	-104.808717	39.7948716	no_info	5531 N Hannibal Ct	Gateway - green valley ranch	introduced	0 to 15.24 cm	Denver	NA	NA	NA	NA	NA	NA	NA	NA	NA	NA	NA	NA	NA
225737	4/4/2016	inventory_date	Silver maple	Acer saccharinum	Denver	Colorado	-104.8995241	39.73718419	green_space	1282 N Rosemary St	East colfax	introduced	more than 76.2 cm	Denver	NA	NA	NA	NA	NA	NA	NA	NA	NA	NA	NA	NA	NA
247125	5/19/2016	inventory_date	Siberian elm	Ulmus pumila	Denver	Colorado	-104.9467677	39.68384305	green_space	1803 S Madison St	University park	introduced	0 to 15.24 cm	Denver	NA	NA	NA	NA	NA	NA	NA	NA	NA	NA	NA	NA	NA
223785	3/21/2016	inventory_date	White ash	Fraxinus americana	Denver	Colorado	-104.7407435	39.7816487	no_info	21000 Green Valley Ranch Blvd	Gateway - green valley ranch	introduced	0 to 15.24 cm	Denver	NA	NA	NA	NA	NA	NA	NA	NA	NA	NA	NA	NA	NA
228335	4/7/2016	inventory_date	Siberian elm	Ulmus pumila	Denver	Colorado	-104.9077482	39.72471409	green_space	510 N Orange Ct	Hilltop	introduced	0 to 15.24 cm	Denver	NA	NA	NA	NA	NA	NA	NA	NA	NA	NA	NA	NA	NA
231188	4/13/2016	inventory_date	Quaking aspen	Populus tremuloides	Denver	Colorado	-104.9350107	39.71387858	green_space	130 S Clermont St	Hilltop	naturally_occurring	15.24 to 30.48 cm	Denver	NA	NA	NA	NA	NA	NA	NA	NA	NA	NA	NA	NA	NA
222921	3/16/2016	inventory_date	Norwegian sunset maple	Acer truncatum	Denver	Colorado	-104.7659034	39.79160818	green_space	5250 N Biscay Ct	Gateway - green valley ranch	introduced	0 to 15.24 cm	Denver	NA	NA	NA	NA	NA	NA	NA	NA	NA	NA	NA	NA	NA
220150	3/9/2016	inventory_date	Freeman maple	Acer freemanii	Denver	Colorado	-104.7423309	39.79134081	green_space	5206 N Malta St	Gateway - green valley ranch	introduced	15.24 to 30.48 cm	Denver	NA	NA	NA	NA	NA	NA	NA	NA	NA	NA	NA	NA	NA
241683	5/5/2016	inventory_date	Siberian elm	Ulmus pumila	Denver	Colorado	-104.9264646	39.69431505	green_space	1225 S Forest St	Virginia village	introduced	45.72 to 60.96 cm	Denver	NA	NA	NA	NA	NA	NA	NA	NA	NA	NA	NA	NA	NA
220687	3/9/2016	inventory_date	American linden	Tilia americana	Denver	Colorado	-104.7440296	39.79094676	green_space	5212 N Liverpool Way	Gateway - green valley ranch	introduced	0 to 15.24 cm	Denver	NA	NA	NA	NA	NA	NA	NA	NA	NA	NA	NA	NA	NA
221084	3/10/2016	inventory_date	Kentucky coffeetree	Gymnocladus dioicus	Denver	Colorado	-104.7514019	39.79496919	green_space	5535 N Jebel Ct	Gateway - green valley ranch	introduced	0 to 15.24 cm	Denver	NA	NA	NA	NA	NA	NA	NA	NA	NA	NA	NA	NA	NA
228309	4/7/2016	inventory_date	Blue spruce	Picea pungens	Denver	Colorado	-104.9089619	39.72455473	green_space	6755 E 5th Ave	Hilltop	naturally_occurring	15.24 to 30.48 cm	Denver	NA	NA	NA	NA	NA	NA	NA	NA	NA	NA	NA	NA	NA
215394	2/18/2016	inventory_date	Washington hawthorn	Crataegus phaenopyrum	Denver	Colorado	-104.7555228	39.77896014	no_info	4500 N Himalaya Rd	Gateway - green valley ranch	introduced	15.24 to 30.48 cm	Denver	NA	NA	NA	NA	NA	NA	NA	NA	NA	NA	NA	NA	NA
199188	12/17/2015	inventory_date	Honey locust	Gleditsia triacanthos	Denver	Colorado	-104.9089214	39.7329589	green_space	6865 E 11th Ave	Montclair	introduced	45.72 to 60.96 cm	Denver	NA	NA	NA	NA	NA	NA	NA	NA	NA	NA	NA	NA	NA
229584	4/11/2016	inventory_date	Siberian elm	Ulmus pumila	Denver	Colorado	-104.9221601	39.71751168	green_space	5600 E 1St Ave	Hilltop	introduced	0 to 15.24 cm	Denver	NA	NA	NA	NA	NA	NA	NA	NA	NA	NA	NA	NA	NA
195383	12/21/2015	inventory_date	Honey locust	Gleditsia triacanthos	Denver	Colorado	-104.9251017	39.76736336	green_space	3593 N Grape St	Northeast park hill	introduced	30.48 to 45.72 cm	Denver	NA	NA	NA	NA	NA	NA	NA	NA	NA	NA	NA	NA	NA
226064	4/4/2016	inventory_date	Siberian elm	Ulmus pumila	Denver	Colorado	-104.8895093	39.73837419	green_space	1361 N Wabash St	East colfax	introduced	more than 76.2 cm	Denver	NA	NA	NA	NA	NA	NA	NA	NA	NA	NA	NA	NA	NA
221893	3/14/2016	inventory_date	White ash	Fraxinus americana	Denver	Colorado	-104.7601075	39.78797742	green_space	19727 E 50th Ave	Gateway - green valley ranch	introduced	0 to 15.24 cm	Denver	NA	NA	NA	NA	NA	NA	NA	NA	NA	NA	NA	NA	NA
223012	3/16/2016	inventory_date	Swamp white oak	Quercus bicolor	Denver	Colorado	-104.7627341	39.79403557	no_info	5400 N Dunkirk St	Gateway - green valley ranch	introduced	0 to 15.24 cm	Denver	NA	NA	NA	NA	NA	NA	NA	NA	NA	NA	NA	NA	NA
219156	3/3/2016	inventory_date	London plane	Platanus acerifolia	Denver	Colorado	-104.7380979	39.7967063	no_info	5201 N Picadilly Rd	Gateway - green valley ranch	introduced	0 to 15.24 cm	Denver	NA	NA	NA	NA	NA	NA	NA	NA	NA	NA	NA	NA	NA
223009	3/16/2016	inventory_date	Red maple	Acer rubrum	Denver	Colorado	-104.7640186	39.78555873	green_space	4904 N Cathay Ct	Gateway - green valley ranch	introduced	0 to 15.24 cm	Denver	NA	NA	NA	NA	NA	NA	NA	NA	NA	NA	NA	NA	NA
229338	4/11/2016	inventory_date	Honey locust	Gleditsia triacanthos	Denver	Colorado	-104.9265404	39.71632994	green_space	51 N Grape St	Hilltop	introduced	60.96 to 76.2 cm	Denver	NA	NA	NA	NA	NA	NA	NA	NA	NA	NA	NA	NA	NA
241275	5/5/2016	inventory_date	Quaking aspen	Populus tremuloides	Denver	Colorado	-104.9282275	39.69482402	green_space	1170 S Elm St	Virginia village	naturally_occurring	0 to 15.24 cm	Denver	NA	NA	NA	NA	NA	NA	NA	NA	NA	NA	NA	NA	NA
222822	3/16/2016	inventory_date	Honey locust	Gleditsia triacanthos	Denver	Colorado	-104.7642184	39.7909913	green_space	5234 N Cathay Ct	Gateway - green valley ranch	introduced	15.24 to 30.48 cm	Denver	NA	NA	NA	NA	NA	NA	NA	NA	NA	NA	NA	NA	NA
216816	2/24/2016	inventory_date	White ash	Fraxinus americana	Denver	Colorado	-104.8017034	39.77485573	green_space	4255 N Kittredge St	Gateway - green valley ranch	introduced	15.24 to 30.48 cm	Denver	NA	NA	NA	NA	NA	NA	NA	NA	NA	NA	NA	NA	NA
222117	3/14/2016	inventory_date	Honey locust	Gleditsia triacanthos	Denver	Colorado	-104.7624484	39.79012699	green_space	19343 E 51St Ave	Gateway - green valley ranch	introduced	0 to 15.24 cm	Denver	NA	NA	NA	NA	NA	NA	NA	NA	NA	NA	NA	NA	NA
201492	12/22/2015	inventory_date	Red maple	Acer rubrum	Denver	Colorado	-104.947262	39.71657806	green_space	44 N Cook St	Cherry creek	introduced	15.24 to 30.48 cm	Denver	NA	NA	NA	NA	NA	NA	NA	NA	NA	NA	NA	NA	NA
229037	4/11/2016	inventory_date	Western catalpa	Catalpa speciosa	Denver	Colorado	-104.9277541	39.7232277	green_space	400 S Fairfax St	Hilltop	introduced	45.72 to 60.96 cm	Denver	NA	NA	NA	NA	NA	NA	NA	NA	NA	NA	NA	NA	NA
241874	5/5/2016	inventory_date	Northern hackberry	Celtis occidentalis	Denver	Colorado	-104.9240353	39.6930428	green_space	1290 S Grape St	Virginia village	introduced	0 to 15.24 cm	Denver	NA	NA	NA	NA	NA	NA	NA	NA	NA	NA	NA	NA	NA
248835	5/24/2016	inventory_date	White ash	Fraxinus americana	Denver	Colorado	-104.952185	39.6726245	green_space	2418 S Milwaukee St	University park	introduced	15.24 to 30.48 cm	Denver	NA	NA	NA	NA	NA	NA	NA	NA	NA	NA	NA	NA	NA
250845	5/28/2016	inventory_date	Sawtooth oak	Quercus acutissima	Denver	Colorado	-104.9580382	39.67591491	green_space	2233 S Josephine St	University park	introduced	0 to 15.24 cm	Denver	NA	NA	NA	NA	NA	NA	NA	NA	NA	NA	NA	NA	NA
221525	3/14/2016	inventory_date	Green ash	Fraxinus pennsylvanica	Denver	Colorado	-104.7567705	39.78503488	green_space	4839 N Halifax Way	Gateway - green valley ranch	introduced	0 to 15.24 cm	Denver	NA	NA	NA	NA	NA	NA	NA	NA	NA	NA	NA	NA	NA
197639	12/15/2015	inventory_date	Buckthorn	Rhamnus cathartica	Denver	Colorado	-104.910138	39.74759738	green_space	6737 E Montview Blvd	South park hill	introduced	0 to 15.24 cm	Denver	NA	NA	NA	NA	NA	NA	NA	NA	NA	NA	NA	NA	NA
218013	3/1/2016	inventory_date	Honey locust	Gleditsia triacanthos	Denver	Colorado	-104.7361486	39.79727071	green_space	21597 E 55th Pl	Gateway - green valley ranch	introduced	15.24 to 30.48 cm	Denver	NA	NA	NA	NA	NA	NA	NA	NA	NA	NA	NA	NA	NA
215714	2/22/2016	inventory_date	White ash	Fraxinus americana	Denver	Colorado	-104.7387706	39.77572574	green_space	21503 E 43rd Ave	Gateway - green valley ranch	introduced	0 to 15.24 cm	Denver	NA	NA	NA	NA	NA	NA	NA	NA	NA	NA	NA	NA	NA
221032	3/10/2016	inventory_date	Northern red oak	Quercus rubra	Denver	Colorado	-104.7508199	39.7946817	no_info	20596 E 55th Ave	Gateway - green valley ranch	introduced	0 to 15.24 cm	Denver	NA	NA	NA	NA	NA	NA	NA	NA	NA	NA	NA	NA	NA
216571	2/23/2016	inventory_date	White ash	Fraxinus americana	Denver	Colorado	-104.7970234	39.79561425	green_space	5537 N Lewiston Ct	Gateway - green valley ranch	introduced	0 to 15.24 cm	Denver	NA	NA	NA	NA	NA	NA	NA	NA	NA	NA	NA	NA	NA
241768	5/5/2016	inventory_date	Green ash	Fraxinus pennsylvanica	Denver	Colorado	-104.9312201	39.69604005	green_space	4810 E Missouri Ave	Virginia village	introduced	15.24 to 30.48 cm	Denver	NA	NA	NA	NA	NA	NA	NA	NA	NA	NA	NA	NA	NA
229652	4/11/2016	inventory_date	Littleleaf linden	Tilia cordata	Denver	Colorado	-104.9077214	39.7192889	green_space	164 N Oneida Ct	Lowry field	introduced	0 to 15.24 cm	Denver	NA	NA	NA	NA	NA	NA	NA	NA	NA	NA	NA	NA	NA
219432	3/3/2016	inventory_date	Littleleaf linden	Tilia cordata	Denver	Colorado	-104.735992	39.79122272	no_info	5203 N Perth Ct	Gateway - green valley ranch	introduced	0 to 15.24 cm	Denver	NA	NA	NA	NA	NA	NA	NA	NA	NA	NA	NA	NA	NA
216130	2/22/2016	inventory_date	Littleleaf linden	Tilia cordata	Denver	Colorado	-104.7542898	39.77969572	green_space	20290 E 46th Pl	Gateway - green valley ranch	introduced	0 to 15.24 cm	Denver	NA	NA	NA	NA	NA	NA	NA	NA	NA	NA	NA	NA	NA
222167	9/8/2016	inventory_date	Northern hackberry	Celtis occidentalis	Denver	Colorado	-104.7625571	39.78971685	green_space	19302 E 51St Ave	Gateway - green valley ranch	introduced	0 to 15.24 cm	Denver	NA	NA	NA	NA	NA	NA	NA	NA	NA	NA	NA	NA	NA
221647	3/14/2016	inventory_date	White ash	Fraxinus americana	Denver	Colorado	-104.7603529	39.78531084	green_space	19682 E 49th Ave	Gateway - green valley ranch	introduced	15.24 to 30.48 cm	Denver	NA	NA	NA	NA	NA	NA	NA	NA	NA	NA	NA	NA	NA
229854	4/11/2016	inventory_date	European alder	Alnus glutinosa	Denver	Colorado	-104.9305898	39.72441833	green_space	501 N Eudora St	Hilltop	introduced	15.24 to 30.48 cm	Denver	NA	NA	NA	NA	NA	NA	NA	NA	NA	NA	NA	NA	NA
199817	12/20/2015	inventory_date	White ash	Fraxinus americana	Denver	Colorado	-104.9139063	39.74459949	green_space	1736 N Locust St	South park hill	introduced	15.24 to 30.48 cm	Denver	NA	NA	NA	NA	NA	NA	NA	NA	NA	NA	NA	NA	NA
230883	4/13/2016	inventory_date	Amur maple	Acer ginnala	Denver	Colorado	-104.9323909	39.72309765	green_space	390 N Dexter St	Hilltop	introduced	0 to 15.24 cm	Denver	NA	NA	NA	NA	NA	NA	NA	NA	NA	NA	NA	NA	NA
195333	12/21/2015	inventory_date	Ponderosa pine	Pinus ponderosa	Denver	Colorado	-104.9258745	39.76838512	green_space	3655 N Glencoe St	Northeast park hill	naturally_occurring	15.24 to 30.48 cm	Denver	NA	NA	NA	NA	NA	NA	NA	NA	NA	NA	NA	NA	NA
227100	4/5/2016	inventory_date	Kentucky coffeetree	Gymnocladus dioicus	Denver	Colorado	-104.8847536	39.74480836	green_space	1755 N Yosemite St	East colfax	introduced	0 to 15.24 cm	Denver	NA	NA	NA	NA	NA	NA	NA	NA	NA	NA	NA	NA	NA
203311	12/24/2015	inventory_date	American elm	Ulmus americana	Denver	Colorado	-104.9468456	39.72549925	green_space	566 N Cook St	Cherry creek	introduced	0 to 15.24 cm	Denver	NA	NA	NA	NA	NA	NA	NA	NA	NA	NA	NA	NA	NA
224899	3/29/2016	inventory_date	Smoke tree	Cotinus coggygria	Denver	Colorado	-104.898672	39.74530021	green_space	1784 N Syracuse St	East colfax	introduced	0 to 15.24 cm	Denver	NA	NA	NA	NA	NA	NA	NA	NA	NA	NA	NA	NA	NA
228752	4/9/2016	inventory_date	Littleleaf linden	Tilia cordata	Denver	Colorado	-104.9533641	39.72113152	green_space	300 N Fillmore St	Cherry creek	introduced	45.72 to 60.96 cm	Denver	NA	NA	NA	NA	NA	NA	NA	NA	NA	NA	NA	NA	NA
224187	3/21/2016	inventory_date	Bur oak	Quercus macrocarpa	Denver	Colorado	-104.7345935	39.79642901	no_info	5409 N Picadilly Rd	Gateway - green valley ranch	introduced	0 to 15.24 cm	Denver	NA	NA	NA	NA	NA	NA	NA	NA	NA	NA	NA	NA	NA
226948	4/5/2016	inventory_date	Lilac	Syringa	Denver	Colorado	-104.8871336	39.73964573	green_space	1445 N Xanthia St	East colfax	no_info	0 to 15.24 cm	Denver	NA	NA	NA	NA	NA	NA	NA	NA	NA	NA	NA	NA	NA
250424	5/27/2016	inventory_date	Spring snow crabapple	Malus	Denver	Colorado	-104.9581758	39.6708791	green_space	2515 S Josephine St	University park	no_info	0 to 15.24 cm	Denver	NA	NA	NA	NA	NA	NA	NA	NA	NA	NA	NA	NA	NA
245486	5/17/2016	inventory_date	Green ash	Fraxinus pennsylvanica	Denver	Colorado	-104.9248058	39.6542088	green_space	3426 S Grape St	University hills	introduced	15.24 to 30.48 cm	Denver	NA	NA	NA	NA	NA	NA	NA	NA	NA	NA	NA	NA	NA
214530	2/17/2016	inventory_date	Freeman maple	Acer freemanii	Denver	Colorado	-104.7529385	39.7770477	green_space	20121 E 43rd Pl	Gateway - green valley ranch	introduced	0 to 15.24 cm	Denver	NA	NA	NA	NA	NA	NA	NA	NA	NA	NA	NA	NA	NA
227845	4/6/2016	inventory_date	European beech	Fagus sylvatica	Denver	Colorado	-104.91915	39.71868478	green_space	124 N Jersey St	Hilltop	introduced	0 to 15.24 cm	Denver	NA	NA	NA	NA	NA	NA	NA	NA	NA	NA	NA	NA	NA
227269	4/6/2016	inventory_date	Silver maple	Acer saccharinum	Denver	Colorado	-104.9216841	39.72081515	green_space	255 N Ivanhoe St	Hilltop	introduced	more than 76.2 cm	Denver	NA	NA	NA	NA	NA	NA	NA	NA	NA	NA	NA	NA	NA
246416	5/18/2016	inventory_date	Flowering crabapple	Malus sylvestris	Denver	Colorado	-104.9321034	39.66630981	green_space	4785 E Amherst Ave	University hills	introduced	more than 76.2 cm	Denver	NA	NA	NA	NA	NA	NA	NA	NA	NA	NA	NA	NA	NA
227365	4/6/2016	inventory_date	Hybrid cottonwood	Populus hybrid	Denver	Colorado	-104.9213764	39.71760985	green_space	5700 E 1St Ave	Hilltop	no_info	0 to 15.24 cm	Denver	NA	NA	NA	NA	NA	NA	NA	NA	NA	NA	NA	NA	NA
221338	3/14/2016	inventory_date	Honey locust	Gleditsia triacanthos	Denver	Colorado	-104.7457554	39.78256063	green_space	4841 N Kirk St	Gateway - green valley ranch	introduced	15.24 to 30.48 cm	Denver	NA	NA	NA	NA	NA	NA	NA	NA	NA	NA	NA	NA	NA
225526	3/31/2016	inventory_date	Quaking aspen	Populus tremuloides	Denver	Colorado	-104.8883529	39.73412486	green_space	8534 E Richthofen Pl	East colfax	naturally_occurring	0 to 15.24 cm	Denver	NA	NA	NA	NA	NA	NA	NA	NA	NA	NA	NA	NA	NA
248064	5/23/2016	inventory_date	Honey locust	Gleditsia triacanthos	Denver	Colorado	-104.9538235	39.6827238	green_space	1851 S Fillmore St	University park	introduced	more than 76.2 cm	Denver	NA	NA	NA	NA	NA	NA	NA	NA	NA	NA	NA	NA	NA
242369	5/9/2016	inventory_date	Lilac	Syringa	Denver	Colorado	-104.9163103	39.69173199	green_space	6175 E Minnesota Dr	Virginia village	no_info	0 to 15.24 cm	Denver	NA	NA	NA	NA	NA	NA	NA	NA	NA	NA	NA	NA	NA
217455	2/29/2016	inventory_date	White ash	Fraxinus americana	Denver	Colorado	-104.7956626	39.79756039	no_info	16100 E 56th Ave	Gateway - green valley ranch	introduced	0 to 15.24 cm	Denver	NA	NA	NA	NA	NA	NA	NA	NA	NA	NA	NA	NA	NA
224712	3/29/2016	inventory_date	Lilac	Syringa	Denver	Colorado	-104.9010149	39.74108668	green_space	1540 N Roslyn St	East colfax	no_info	0 to 15.24 cm	Denver	NA	NA	NA	NA	NA	NA	NA	NA	NA	NA	NA	NA	NA
224587	3/22/2016	inventory_date	Siberian elm	Ulmus pumila	Denver	Colorado	-104.902322	39.74708717	green_space	1985 N Quince St	East colfax	introduced	0 to 15.24 cm	Denver	NA	NA	NA	NA	NA	NA	NA	NA	NA	NA	NA	NA	NA
249245	5/24/2016	inventory_date	White ash	Fraxinus americana	Denver	Colorado	-104.9523707	39.66903018	green_space	2613 S Milwaukee St	University park	introduced	30.48 to 45.72 cm	Denver	NA	NA	NA	NA	NA	NA	NA	NA	NA	NA	NA	NA	NA
194182	12/16/2015	inventory_date	Swamp white oak	Quercus bicolor	Denver	Colorado	-104.9966544	39.74564754	built_environment	1435 Curtis St	Cbd	introduced	0 to 15.24 cm	Denver	NA	NA	NA	NA	NA	NA	NA	NA	NA	NA	NA	NA	NA
217029	2/24/2016	inventory_date	White ash	Fraxinus americana	Denver	Colorado	-104.7424418	39.77455101	green_space	4168 N Malaya St	Gateway - green valley ranch	introduced	15.24 to 30.48 cm	Denver	NA	NA	NA	NA	NA	NA	NA	NA	NA	NA	NA	NA	NA
201609	12/23/2015	inventory_date	Freeman maple	Acer freemanii	Denver	Colorado	-104.9412217	39.71732956	green_space	45 N Colorado Blvd	Cherry creek	introduced	0 to 15.24 cm	Denver	NA	NA	NA	NA	NA	NA	NA	NA	NA	NA	NA	NA	NA
220254	3/9/2016	inventory_date	White ash	Fraxinus americana	Denver	Colorado	-104.7433105	39.79100992	green_space	5203 N Malaya St	Gateway - green valley ranch	introduced	0 to 15.24 cm	Denver	NA	NA	NA	NA	NA	NA	NA	NA	NA	NA	NA	NA	NA
219100	3/3/2016	inventory_date	Littleleaf linden	Tilia cordata	Denver	Colorado	-104.7392391	39.79474501	no_info	5457 N Netherland St	Gateway - green valley ranch	introduced	15.24 to 30.48 cm	Denver	NA	NA	NA	NA	NA	NA	NA	NA	NA	NA	NA	NA	NA
199258	12/17/2015	inventory_date	Siberian elm	Ulmus pumila	Denver	Colorado	-104.9118858	39.73296014	green_space	1100 N Monaco Street Pkwy	Montclair	introduced	0 to 15.24 cm	Denver	NA	NA	NA	NA	NA	NA	NA	NA	NA	NA	NA	NA	NA
242389	5/9/2016	inventory_date	Kentucky coffeetree	Gymnocladus dioicus	Denver	Colorado	-104.9143966	39.69061333	green_space	6385 E Minnesota Dr	Virginia village	introduced	more than 76.2 cm	Denver	NA	NA	NA	NA	NA	NA	NA	NA	NA	NA	NA	NA	NA
227634	4/6/2016	inventory_date	Quaking aspen	Populus tremuloides	Denver	Colorado	-104.9160122	39.71973577	green_space	210 N Krameria St	Hilltop	naturally_occurring	45.72 to 60.96 cm	Denver	NA	NA	NA	NA	NA	NA	NA	NA	NA	NA	NA	NA	NA
200901	12/28/2015	inventory_date	Green ash	Fraxinus pennsylvanica	Denver	Colorado	-104.8492908	39.79823825	green_space	12000 E 56th Ave	Montbello	introduced	15.24 to 30.48 cm	Denver	NA	NA	NA	NA	NA	NA	NA	NA	NA	NA	NA	NA	NA
243608	5/10/2016	inventory_date	Chokecherry	Prunus virginiana	Denver	Colorado	-104.9205082	39.6888362	green_space	1543 S Ivy St	Virginia village	naturally_occurring	0 to 15.24 cm	Denver	NA	NA	NA	NA	NA	NA	NA	NA	NA	NA	NA	NA	NA
248795	5/24/2016	inventory_date	Quaking aspen	Populus tremuloides	Denver	Colorado	-104.9476342	39.67218516	green_space	2448 S Cook St	University park	naturally_occurring	0 to 15.24 cm	Denver	NA	NA	NA	NA	NA	NA	NA	NA	NA	NA	NA	NA	NA
219515	3/3/2016	inventory_date	Green ash	Fraxinus pennsylvanica	Denver	Colorado	-104.7353987	39.79386327	green_space	21646 E 53rd Pl	Gateway - green valley ranch	introduced	0 to 15.24 cm	Denver	NA	NA	NA	NA	NA	NA	NA	NA	NA	NA	NA	NA	NA
214860	2/17/2016	inventory_date	Northern hackberry	Celtis occidentalis	Denver	Colorado	-104.7377935	39.77108892	green_space	21534 E 40th Ave	Gateway - green valley ranch	introduced	15.24 to 30.48 cm	Denver	NA	NA	NA	NA	NA	NA	NA	NA	NA	NA	NA	NA	NA
245610	12/27/2016	inventory_date	London plane	Platanus acerifolia	Denver	Colorado	-104.960116	39.72989663	green_space	840 N York St	Congress park	introduced	0 to 15.24 cm	Denver	NA	NA	NA	NA	NA	NA	NA	NA	NA	NA	NA	NA	NA
215435	2/18/2016	inventory_date	Littleleaf linden	Tilia cordata	Denver	Colorado	-104.7559756	39.77972873	no_info	4660 N Himalaya Rd	Gateway - green valley ranch	introduced	0 to 15.24 cm	Denver	NA	NA	NA	NA	NA	NA	NA	NA	NA	NA	NA	NA	NA
195322	12/21/2015	inventory_date	Green ash	Fraxinus pennsylvanica	Denver	Colorado	-104.9273936	39.76205089	green_space	5205 E Martin Luther King Jr Blvd	Northeast park hill	introduced	45.72 to 60.96 cm	Denver	NA	NA	NA	NA	NA	NA	NA	NA	NA	NA	NA	NA	NA
230461	4/12/2016	inventory_date	Blue spruce	Picea pungens	Denver	Colorado	-104.9287726	39.71475756	green_space	70 S Elm St	Hilltop	naturally_occurring	more than 76.2 cm	Denver	NA	NA	NA	NA	NA	NA	NA	NA	NA	NA	NA	NA	NA
245699	5/18/2016	inventory_date	Shumard oak	Quercus shumardii	Denver	Colorado	-105.0387273	39.67745532	green_space	2250 S Quitman St	Harvey park	introduced	0 to 15.24 cm	Denver	NA	NA	NA	NA	NA	NA	NA	NA	NA	NA	NA	NA	NA
220293	3/9/2016	inventory_date	Honey locust	Gleditsia triacanthos	Denver	Colorado	-104.7435728	39.79200113	green_space	5293 N Malaya St	Gateway - green valley ranch	introduced	15.24 to 30.48 cm	Denver	NA	NA	NA	NA	NA	NA	NA	NA	NA	NA	NA	NA	NA
241665	5/5/2016	inventory_date	Green ash	Fraxinus pennsylvanica	Denver	Colorado	-104.9264109	39.69451937	green_space	1215 S Forest St	Virginia village	introduced	45.72 to 60.96 cm	Denver	NA	NA	NA	NA	NA	NA	NA	NA	NA	NA	NA	NA	NA
220818	3/9/2016	inventory_date	Freeman maple	Acer freemanii	Denver	Colorado	-104.7468699	39.79143486	green_space	5184 N Kirk Ct	Gateway - green valley ranch	introduced	15.24 to 30.48 cm	Denver	NA	NA	NA	NA	NA	NA	NA	NA	NA	NA	NA	NA	NA
228905	4/11/2016	inventory_date	Japanese maple	Acer palmatum	Denver	Colorado	-104.9226836	39.72366783	green_space	420 N Holly St	Hilltop	introduced	0 to 15.24 cm	Denver	NA	NA	NA	NA	NA	NA	NA	NA	NA	NA	NA	NA	NA
250526	5/27/2016	inventory_date	Siberian elm	Ulmus pumila	Denver	Colorado	-104.9578736	39.67137383	green_space	2494 S Josephine St	University park	introduced	60.96 to 76.2 cm	Denver	NA	NA	NA	NA	NA	NA	NA	NA	NA	NA	NA	NA	NA
229713	4/11/2016	inventory_date	Quaking aspen	Populus tremuloides	Denver	Colorado	-104.9256432	39.7130145	green_space	200 S Glencoe St	Hilltop	naturally_occurring	15.24 to 30.48 cm	Denver	NA	NA	NA	NA	NA	NA	NA	NA	NA	NA	NA	NA	NA
230098	4/12/2016	inventory_date	Honey locust	Gleditsia triacanthos	Denver	Colorado	-104.9245169	39.71252691	green_space	230 S Grape St	Hilltop	introduced	more than 76.2 cm	Denver	NA	NA	NA	NA	NA	NA	NA	NA	NA	NA	NA	NA	NA
226129	4/4/2016	inventory_date	Sweet mountain pine	Pinus mugo	Denver	Colorado	-104.9019413	39.73392094	green_space	1136 N Quince St	East colfax	introduced	15.24 to 30.48 cm	Denver	NA	NA	NA	NA	NA	NA	NA	NA	NA	NA	NA	NA	NA
214798	2/17/2016	inventory_date	Green ash	Fraxinus pennsylvanica	Denver	Colorado	-104.737782	39.77053488	green_space	21535 E 39th Ave	Gateway - green valley ranch	introduced	0 to 15.24 cm	Denver	NA	NA	NA	NA	NA	NA	NA	NA	NA	NA	NA	NA	NA
220423	3/9/2016	inventory_date	Freeman maple	Acer freemanii	Denver	Colorado	-104.7554802	39.79632131	green_space	20022 E 55th Pl	Gateway - green valley ranch	introduced	0 to 15.24 cm	Denver	NA	NA	NA	NA	NA	NA	NA	NA	NA	NA	NA	NA	NA
226598	4/4/2016	inventory_date	Northern white cedar	Thuja occidentalis	Denver	Colorado	-104.8963114	39.73595881	green_space	1208 N Trenton St	East colfax	introduced	0 to 15.24 cm	Denver	NA	NA	NA	NA	NA	NA	NA	NA	NA	NA	NA	NA	NA
218921	3/3/2016	inventory_date	Swamp white oak	Quercus bicolor	Denver	Colorado	-104.8034831	39.7862423	green_space	5098 N Joplin Ct	Gateway - green valley ranch	introduced	0 to 15.24 cm	Denver	NA	NA	NA	NA	NA	NA	NA	NA	NA	NA	NA	NA	NA
216956	2/24/2016	inventory_date	Green ash	Fraxinus pennsylvanica	Denver	Colorado	-104.743931	39.77514692	green_space	20930 E 42Nd Ave	Gateway - green valley ranch	introduced	0 to 15.24 cm	Denver	NA	NA	NA	NA	NA	NA	NA	NA	NA	NA	NA	NA	NA
223567	3/17/2016	inventory_date	American linden	Tilia americana	Denver	Colorado	-104.7593362	39.78374249	no_info	20100 Green Valley Ranch Blvd	Gateway - green valley ranch	introduced	0 to 15.24 cm	Denver	NA	NA	NA	NA	NA	NA	NA	NA	NA	NA	NA	NA	NA
247672	5/20/2016	inventory_date	Green ash	Fraxinus pennsylvanica	Denver	Colorado	-104.9412782	39.67352673	green_space	3945 E Wesley Ave	University park	introduced	0 to 15.24 cm	Denver	NA	NA	NA	NA	NA	NA	NA	NA	NA	NA	NA	NA	NA
218949	3/3/2016	inventory_date	Red maple	Acer rubrum	Denver	Colorado	-104.736479	39.78799219	green_space	5101 N Perth St	Gateway - green valley ranch	introduced	0 to 15.24 cm	Denver	NA	NA	NA	NA	NA	NA	NA	NA	NA	NA	NA	NA	NA
221783	3/14/2016	inventory_date	Eastern redbud	Cercis canadensis	Denver	Colorado	-104.7580142	39.79363336	green_space	5446 N Espana Ct	Gateway - green valley ranch	introduced	0 to 15.24 cm	Denver	NA	NA	NA	NA	NA	NA	NA	NA	NA	NA	NA	NA	NA
241181	5/5/2016	inventory_date	White ash	Fraxinus americana	Denver	Colorado	-104.9012624	39.68926602	no_info	7370 E Florida Ave	Indian creek	introduced	30.48 to 45.72 cm	Denver	NA	NA	NA	NA	NA	NA	NA	NA	NA	NA	NA	NA	NA
221227	3/10/2016	inventory_date	Littleleaf linden	Tilia cordata	Denver	Colorado	-104.7578987	39.79718915	green_space	5564 N Fundy St	Gateway - green valley ranch	introduced	0 to 15.24 cm	Denver	NA	NA	NA	NA	NA	NA	NA	NA	NA	NA	NA	NA	NA
249407	5/25/2016	inventory_date	Siberian elm	Ulmus pumila	Denver	Colorado	-104.9537789	39.67436448	green_space	2311 S Fillmore St	University park	introduced	more than 76.2 cm	Denver	NA	NA	NA	NA	NA	NA	NA	NA	NA	NA	NA	NA	NA
223248	3/16/2016	inventory_date	Green ash	Fraxinus pennsylvanica	Denver	Colorado	-104.7629199	39.78742525	no_info	19057 E 50th Ave	Gateway - green valley ranch	introduced	0 to 15.24 cm	Denver	NA	NA	NA	NA	NA	NA	NA	NA	NA	NA	NA	NA	NA
225303	3/30/2016	inventory_date	Dwarf alberta spruce	Picea glauca	Denver	Colorado	-104.891777	39.74258301	green_space	1629 N Valentia St	East colfax	introduced	0 to 15.24 cm	Denver	NA	NA	NA	NA	NA	NA	NA	NA	NA	NA	NA	NA	NA
219775	3/7/2016	inventory_date	White ash	Fraxinus americana	Denver	Colorado	-104.7442766	39.79653343	green_space	20886 E Robins Dr	Gateway - green valley ranch	introduced	0 to 15.24 cm	Denver	NA	NA	NA	NA	NA	NA	NA	NA	NA	NA	NA	NA	NA
225341	3/31/2016	inventory_date	Siberian elm	Ulmus pumila	Denver	Colorado	-104.8856895	39.73429297	green_space	1150 N Xenia St	East colfax	introduced	0 to 15.24 cm	Denver	NA	NA	NA	NA	NA	NA	NA	NA	NA	NA	NA	NA	NA
219064	3/3/2016	inventory_date	Littleleaf linden	Tilia cordata	Denver	Colorado	-104.7389124	39.78977751	green_space	21308 E 51St Dr	Gateway - green valley ranch	introduced	0 to 15.24 cm	Denver	NA	NA	NA	NA	NA	NA	NA	NA	NA	NA	NA	NA	NA
216410	2/23/2016	inventory_date	Green ash	Fraxinus pennsylvanica	Denver	Colorado	-104.7988051	39.79716318	green_space	5562 N Laredo Ct	Gateway - green valley ranch	introduced	15.24 to 30.48 cm	Denver	NA	NA	NA	NA	NA	NA	NA	NA	NA	NA	NA	NA	NA
246299	5/18/2016	inventory_date	Buckthorn	Rhamnus cathartica	Denver	Colorado	-104.9379222	39.67182995	green_space	4224 E Dickenson Pl	University hills	introduced	0 to 15.24 cm	Denver	NA	NA	NA	NA	NA	NA	NA	NA	NA	NA	NA	NA	NA
230055	4/12/2016	inventory_date	Quaking aspen	Populus tremuloides	Denver	Colorado	-104.9243063	39.71319068	green_space	5401 E Cedar Ave	Hilltop	naturally_occurring	15.24 to 30.48 cm	Denver	NA	NA	NA	NA	NA	NA	NA	NA	NA	NA	NA	NA	NA
231259	4/13/2016	inventory_date	Quaking aspen	Populus tremuloides	Denver	Colorado	-104.9335817	39.71475065	green_space	98 S Cherry St	Hilltop	naturally_occurring	15.24 to 30.48 cm	Denver	NA	NA	NA	NA	NA	NA	NA	NA	NA	NA	NA	NA	NA
220712	3/9/2016	inventory_date	Freeman maple	Acer freemanii	Denver	Colorado	-104.7559202	39.79734096	green_space	5567 N Halifax St	Gateway - green valley ranch	introduced	15.24 to 30.48 cm	Denver	NA	NA	NA	NA	NA	NA	NA	NA	NA	NA	NA	NA	NA
219420	3/3/2016	inventory_date	Catalpa	Catalpa	Denver	Colorado	-104.7359482	39.79238299	green_space	5240 N Perth St	Gateway - green valley ranch	no_info	0 to 15.24 cm	Denver	NA	NA	NA	NA	NA	NA	NA	NA	NA	NA	NA	NA	NA
230160	4/12/2016	inventory_date	Flowering pear	Pyrus calleryana	Denver	Colorado	-104.9307551	39.7163315	green_space	1 N Eudora St	Hilltop	introduced	0 to 15.24 cm	Denver	NA	NA	NA	NA	NA	NA	NA	NA	NA	NA	NA	NA	NA
231248	4/13/2016	inventory_date	White ash	Fraxinus americana	Denver	Colorado	-104.9334201	39.71475014	green_space	98 S Cherry St	Hilltop	introduced	30.48 to 45.72 cm	Denver	NA	NA	NA	NA	NA	NA	NA	NA	NA	NA	NA	NA	NA
248297	5/23/2016	inventory_date	Lilac	Syringa	Denver	Colorado	-104.9507444	39.67264875	green_space	2412 S Saint Paul St	University park	no_info	0 to 15.24 cm	Denver	NA	NA	NA	NA	NA	NA	NA	NA	NA	NA	NA	NA	NA
197078	12/18/2015	inventory_date	Norway maple	Acer platanoides	Denver	Colorado	-104.9134616	39.73160754	green_space	960 N Locust St	Montclair	introduced	30.48 to 45.72 cm	Denver	NA	NA	NA	NA	NA	NA	NA	NA	NA	NA	NA	NA	NA
250449	5/27/2016	inventory_date	Silver maple	Acer saccharinum	Denver	Colorado	-104.9580437	39.6701854	green_space	2557 S Josephine St	University park	introduced	0 to 15.24 cm	Denver	NA	NA	NA	NA	NA	NA	NA	NA	NA	NA	NA	NA	NA
246291	5/18/2016	inventory_date	Russian olive	Elaeagnus angustifolia	Denver	Colorado	-104.9294077	39.66138136	green_space	5005 E Dartmouth Ave	University hills	introduced	30.48 to 45.72 cm	Denver	NA	NA	NA	NA	NA	NA	NA	NA	NA	NA	NA	NA	NA
225022	3/29/2016	inventory_date	Buckthorn	Rhamnus cathartica	Denver	Colorado	-104.89748	39.74166224	green_space	1580 N Spruce St	East colfax	introduced	0 to 15.24 cm	Denver	NA	NA	NA	NA	NA	NA	NA	NA	NA	NA	NA	NA	NA
230839	4/13/2016	inventory_date	Blue spruce	Picea pungens	Denver	Colorado	-104.9323385	39.72428475	green_space	460 N Dexter St	Hilltop	naturally_occurring	60.96 to 76.2 cm	Denver	NA	NA	NA	NA	NA	NA	NA	NA	NA	NA	NA	NA	NA
217109	2/24/2016	inventory_date	White ash	Fraxinus americana	Denver	Colorado	-104.741567	39.77395546	green_space	4152 N Malta St	Gateway - green valley ranch	introduced	15.24 to 30.48 cm	Denver	NA	NA	NA	NA	NA	NA	NA	NA	NA	NA	NA	NA	NA
225367	3/31/2016	inventory_date	Blue spruce	Picea pungens	Denver	Colorado	-104.8859617	39.73433422	green_space	1151 N Xenia St	East colfax	naturally_occurring	0 to 15.24 cm	Denver	NA	NA	NA	NA	NA	NA	NA	NA	NA	NA	NA	NA	NA
223032	3/16/2016	inventory_date	Northern red oak	Quercus rubra	Denver	Colorado	-104.7637276	39.78729727	green_space	4995 N Cathay Ct	Gateway - green valley ranch	introduced	0 to 15.24 cm	Denver	NA	NA	NA	NA	NA	NA	NA	NA	NA	NA	NA	NA	NA
202642	12/21/2015	inventory_date	Warei oak	Quercus warei	Denver	Colorado	-104.9117824	39.7555041	green_space	2630 N Monaco Street Pkwy	North park hill	no_info	15.24 to 30.48 cm	Denver	NA	NA	NA	NA	NA	NA	NA	NA	NA	NA	NA	NA	NA
224440	3/22/2016	inventory_date	Honey locust	Gleditsia triacanthos	Denver	Colorado	-104.7810393	39.78386422	green_space	4800 N Telluride St	Gateway - green valley ranch	introduced	0 to 15.24 cm	Denver	NA	NA	NA	NA	NA	NA	NA	NA	NA	NA	NA	NA	NA
217278	2/24/2016	inventory_date	Green ash	Fraxinus pennsylvanica	Denver	Colorado	-104.8030177	39.78708026	green_space	5135 N Kalispell St	Gateway - green valley ranch	introduced	15.24 to 30.48 cm	Denver	NA	NA	NA	NA	NA	NA	NA	NA	NA	NA	NA	NA	NA
215734	2/22/2016	inventory_date	Frontier elm	Ulmus carpinifolia	Denver	Colorado	-104.7390777	39.77581799	green_space	4325 N Orleans St	Gateway - green valley ranch	no_info	0 to 15.24 cm	Denver	NA	NA	NA	NA	NA	NA	NA	NA	NA	NA	NA	NA	NA
225052	3/29/2016	inventory_date	American elm	Ulmus americana	Denver	Colorado	-104.8965782	39.74387221	green_space	1701 N Trenton St	East colfax	introduced	0 to 15.24 cm	Denver	NA	NA	NA	NA	NA	NA	NA	NA	NA	NA	NA	NA	NA
221841	3/14/2016	inventory_date	Littleleaf linden	Tilia cordata	Denver	Colorado	-104.760018	39.79379937	green_space	5484 N Espana St	Gateway - green valley ranch	introduced	0 to 15.24 cm	Denver	NA	NA	NA	NA	NA	NA	NA	NA	NA	NA	NA	NA	NA
214510	2/17/2016	inventory_date	Flowering plum	Prunus cerasifera	Denver	Colorado	-104.7987418	39.79083993	green_space	5351 N Laredo St	Gateway - green valley ranch	introduced	0 to 15.24 cm	Denver	NA	NA	NA	NA	NA	NA	NA	NA	NA	NA	NA	NA	NA
214584	2/17/2016	inventory_date	Norway maple	Acer platanoides	Denver	Colorado	-104.7442154	39.76989501	green_space	3850 N Lisbon Ct	Gateway - green valley ranch	introduced	0 to 15.24 cm	Denver	NA	NA	NA	NA	NA	NA	NA	NA	NA	NA	NA	NA	NA
248892	5/24/2016	inventory_date	Littleleaf linden	Tilia cordata	Denver	Colorado	-104.9541702	39.68032102	green_space	1985 S Fillmore St	University park	introduced	30.48 to 45.72 cm	Denver	NA	NA	NA	NA	NA	NA	NA	NA	NA	NA	NA	NA	NA
247002	5/19/2016	inventory_date	Flowering crabapple	Malus sylvestris	Denver	Colorado	-104.9430927	39.68256813	green_space	1865 S Jackson St	University park	introduced	15.24 to 30.48 cm	Denver	NA	NA	NA	NA	NA	NA	NA	NA	NA	NA	NA	NA	NA
225183	3/30/2016	inventory_date	Austrian pine	Pinus nigra	Denver	Colorado	-104.893061	39.74373087	green_space	1695 N Uinta St	East colfax	introduced	15.24 to 30.48 cm	Denver	NA	NA	NA	NA	NA	NA	NA	NA	NA	NA	NA	NA	NA
219746	3/7/2016	inventory_date	Honey locust	Gleditsia triacanthos	Denver	Colorado	-104.7440178	39.79672973	green_space	20916 E Robins Dr	Gateway - green valley ranch	introduced	0 to 15.24 cm	Denver	NA	NA	NA	NA	NA	NA	NA	NA	NA	NA	NA	NA	NA
215404	2/18/2016	inventory_date	Washington hawthorn	Crataegus phaenopyrum	Denver	Colorado	-104.7556569	39.77910546	no_info	4500 N Himalaya Rd	Gateway - green valley ranch	introduced	15.24 to 30.48 cm	Denver	NA	NA	NA	NA	NA	NA	NA	NA	NA	NA	NA	NA	NA
246133	5/18/2016	inventory_date	Flowering pear	Pyrus calleryana	Denver	Colorado	-104.9356022	39.66615553	green_space	2775 S Brook Dr	University hills	introduced	0 to 15.24 cm	Denver	NA	NA	NA	NA	NA	NA	NA	NA	NA	NA	NA	NA	NA
195871	12/14/2015	inventory_date	Silver maple	Acer saccharinum	Denver	Colorado	-104.9309893	39.75113787	green_space	2301 N Eudora St	North park hill	introduced	more than 76.2 cm	Denver	NA	NA	NA	NA	NA	NA	NA	NA	NA	NA	NA	NA	NA
227893	4/6/2016	inventory_date	Spring snow crabapple	Malus	Denver	Colorado	-104.9189145	39.71790348	green_space	100 N Jersey St	Hilltop	no_info	15.24 to 30.48 cm	Denver	NA	NA	NA	NA	NA	NA	NA	NA	NA	NA	NA	NA	NA
215758	2/22/2016	inventory_date	Sugar maple	Acer saccharum	Denver	Colorado	-104.7618925	39.78212091	green_space	4762 N Dunkirk St	Gateway - green valley ranch	introduced	0 to 15.24 cm	Denver	NA	NA	NA	NA	NA	NA	NA	NA	NA	NA	NA	NA	NA
214515	2/17/2016	inventory_date	Freeman maple	Acer freemanii	Denver	Colorado	-104.7527574	39.77679518	green_space	20140 E 43rd Pl	Gateway - green valley ranch	introduced	0 to 15.24 cm	Denver	NA	NA	NA	NA	NA	NA	NA	NA	NA	NA	NA	NA	NA
222052	3/14/2016	inventory_date	Sugar maple	Acer saccharum	Denver	Colorado	-104.7606611	39.79322799	green_space	19460 E 54th Pl	Gateway - green valley ranch	introduced	0 to 15.24 cm	Denver	NA	NA	NA	NA	NA	NA	NA	NA	NA	NA	NA	NA	NA
244883	5/16/2016	inventory_date	Honey locust	Gleditsia triacanthos	Denver	Colorado	-104.9228348	39.65591545	green_space	3322 S Holly St	University hills	introduced	45.72 to 60.96 cm	Denver	NA	NA	NA	NA	NA	NA	NA	NA	NA	NA	NA	NA	NA
225060	3/29/2016	inventory_date	Green ash	Fraxinus pennsylvanica	Denver	Colorado	-104.8978455	39.74281281	green_space	1645 N Spruce St	East colfax	introduced	15.24 to 30.48 cm	Denver	NA	NA	NA	NA	NA	NA	NA	NA	NA	NA	NA	NA	NA
230834	4/13/2016	inventory_date	Prairie or bechtel crabapple	Malus ioensis	Denver	Colorado	-104.9374479	39.71590734	green_space	17 S Bellaire St	Hilltop	introduced	0 to 15.24 cm	Denver	NA	NA	NA	NA	NA	NA	NA	NA	NA	NA	NA	NA	NA
220084	3/9/2016	inventory_date	White ash	Fraxinus americana	Denver	Colorado	-104.7499741	39.79730433	green_space	20519 E March Dr	Gateway - green valley ranch	introduced	0 to 15.24 cm	Denver	NA	NA	NA	NA	NA	NA	NA	NA	NA	NA	NA	NA	NA
226753	4/5/2016	inventory_date	Northern white cedar	Thuja occidentalis	Denver	Colorado	-104.8893356	39.73399713	green_space	1132 N Wabash St	East colfax	introduced	0 to 15.24 cm	Denver	NA	NA	NA	NA	NA	NA	NA	NA	NA	NA	NA	NA	NA
230984	4/13/2016	inventory_date	Buckthorn	Rhamnus cathartica	Denver	Colorado	-104.9332715	39.7177363	green_space	95 N Dexter St	Hilltop	introduced	0 to 15.24 cm	Denver	NA	NA	NA	NA	NA	NA	NA	NA	NA	NA	NA	NA	NA
223835	3/21/2016	inventory_date	Red maple	Acer rubrum	Denver	Colorado	-104.7440973	39.78124239	no_info	4803 N Orleans St	Gateway - green valley ranch	introduced	0 to 15.24 cm	Denver	NA	NA	NA	NA	NA	NA	NA	NA	NA	NA	NA	NA	NA
231171	4/13/2016	inventory_date	Littleleaf linden	Tilia cordata	Denver	Colorado	-104.9338462	39.71619501	green_space	20 S Cherry St	Hilltop	introduced	15.24 to 30.48 cm	Denver	NA	NA	NA	NA	NA	NA	NA	NA	NA	NA	NA	NA	NA
221798	3/14/2016	inventory_date	Green ash	Fraxinus pennsylvanica	Denver	Colorado	-104.7598708	39.7870885	green_space	4974 N Fundy St	Gateway - green valley ranch	introduced	0 to 15.24 cm	Denver	NA	NA	NA	NA	NA	NA	NA	NA	NA	NA	NA	NA	NA
221109	3/10/2016	inventory_date	Norway maple	Acer platanoides	Denver	Colorado	-104.7569136	39.79570018	green_space	5526 N Gibraltar St	Gateway - green valley ranch	introduced	0 to 15.24 cm	Denver	NA	NA	NA	NA	NA	NA	NA	NA	NA	NA	NA	NA	NA
246238	5/18/2016	inventory_date	Littleleaf linden	Tilia cordata	Denver	Colorado	-104.9271162	39.66758266	green_space	5307 E Yale Ave	University hills	introduced	0 to 15.24 cm	Denver	NA	NA	NA	NA	NA	NA	NA	NA	NA	NA	NA	NA	NA
223614	3/17/2016	inventory_date	American elm	Ulmus americana	Denver	Colorado	-104.7567221	39.78351713	no_info	4800 N Dunkirk Way	Gateway - green valley ranch	introduced	0 to 15.24 cm	Denver	NA	NA	NA	NA	NA	NA	NA	NA	NA	NA	NA	NA	NA
249426	5/25/2016	inventory_date	Sweet cherry	Prunus avium	Denver	Colorado	-104.9544982	39.67296356	green_space	2400 S Clayton St	University park	introduced	15.24 to 30.48 cm	Denver	NA	NA	NA	NA	NA	NA	NA	NA	NA	NA	NA	NA	NA
246490	5/18/2016	inventory_date	White ash	Fraxinus americana	Denver	Colorado	-104.9371055	39.67085961	green_space	4391 E Harvard Ave	University hills	introduced	0 to 15.24 cm	Denver	NA	NA	NA	NA	NA	NA	NA	NA	NA	NA	NA	NA	NA
225396	3/31/2016	inventory_date	Siberian elm	Ulmus pumila	Denver	Colorado	-104.8857807	39.73531295	green_space	1186 N Xenia St	East colfax	introduced	30.48 to 45.72 cm	Denver	NA	NA	NA	NA	NA	NA	NA	NA	NA	NA	NA	NA	NA
227720	4/6/2016	inventory_date	Siberian elm	Ulmus pumila	Denver	Colorado	-104.9389297	39.71945073	green_space	201 N Ash St	Hilltop	introduced	more than 76.2 cm	Denver	NA	NA	NA	NA	NA	NA	NA	NA	NA	NA	NA	NA	NA
221553	3/14/2016	inventory_date	Green ash	Fraxinus pennsylvanica	Denver	Colorado	-104.7574956	39.78444957	green_space	4838 N Halifax St	Gateway - green valley ranch	introduced	15.24 to 30.48 cm	Denver	NA	NA	NA	NA	NA	NA	NA	NA	NA	NA	NA	NA	NA
229374	4/11/2016	inventory_date	Honey locust	Gleditsia triacanthos	Denver	Colorado	-104.9274067	39.71632143	green_space	5125 E Ellsworth Ave	Hilltop	introduced	60.96 to 76.2 cm	Denver	NA	NA	NA	NA	NA	NA	NA	NA	NA	NA	NA	NA	NA
220717	3/9/2016	inventory_date	Freeman maple	Acer freemanii	Denver	Colorado	-104.7559408	39.79754099	green_space	5569 N Halifax St	Gateway - green valley ranch	introduced	0 to 15.24 cm	Denver	NA	NA	NA	NA	NA	NA	NA	NA	NA	NA	NA	NA	NA
248751	5/24/2016	inventory_date	Spring snow crabapple	Malus	Denver	Colorado	-104.9521944	39.67429706	green_space	2330 S Milwaukee St	University park	no_info	30.48 to 45.72 cm	Denver	NA	NA	NA	NA	NA	NA	NA	NA	NA	NA	NA	NA	NA
246111	5/18/2016	inventory_date	Flowering pear	Pyrus calleryana	Denver	Colorado	-104.9351777	39.6667168	green_space	2775 S Brook Dr	University hills	introduced	0 to 15.24 cm	Denver	NA	NA	NA	NA	NA	NA	NA	NA	NA	NA	NA	NA	NA
198144	12/18/2015	inventory_date	White ash	Fraxinus americana	Denver	Colorado	-104.9162587	39.74629516	green_space	1930 N Krameria St	South park hill	introduced	15.24 to 30.48 cm	Denver	NA	NA	NA	NA	NA	NA	NA	NA	NA	NA	NA	NA	NA
201614	12/23/2015	inventory_date	Siberian elm	Ulmus pumila	Denver	Colorado	-104.9412171	39.71846647	green_space	132 N Harrison St	Cherry creek	introduced	0 to 15.24 cm	Denver	NA	NA	NA	NA	NA	NA	NA	NA	NA	NA	NA	NA	NA
248659	5/23/2016	inventory_date	Rocky mountain juniper	Juniperus scopulorum	Denver	Colorado	-104.9510755	39.67304699	green_space	2395 S Saint Paul St	University park	naturally_occurring	0 to 15.24 cm	Denver	NA	NA	NA	NA	NA	NA	NA	NA	NA	NA	NA	NA	NA
230555	4/13/2016	inventory_date	White ash	Fraxinus americana	Denver	Colorado	-104.9363167	39.72115789	green_space	4335 E 3rd Ave	Hilltop	introduced	15.24 to 30.48 cm	Denver	NA	NA	NA	NA	NA	NA	NA	NA	NA	NA	NA	NA	NA
249934	5/26/2016	inventory_date	Swamp white oak	Quercus bicolor	Denver	Colorado	-104.9552029	39.67281342	green_space	2407 S Clayton St	University park	introduced	15.24 to 30.48 cm	Denver	NA	NA	NA	NA	NA	NA	NA	NA	NA	NA	NA	NA	NA
201507	12/22/2015	inventory_date	Honey locust	Gleditsia triacanthos	Denver	Colorado	-104.9457573	39.71770768	green_space	90 N Madison St	Cherry creek	introduced	30.48 to 45.72 cm	Denver	NA	NA	NA	NA	NA	NA	NA	NA	NA	NA	NA	NA	NA
200954	12/28/2015	inventory_date	White ash	Fraxinus americana	Denver	Colorado	-104.8569955	39.79302872	green_space	11400 E 53rd Ave	Montbello	introduced	15.24 to 30.48 cm	Denver	NA	NA	NA	NA	NA	NA	NA	NA	NA	NA	NA	NA	NA
197636	12/15/2015	inventory_date	Buckthorn	Rhamnus cathartica	Denver	Colorado	-104.9100299	39.74759602	green_space	6737 E Montview Blvd	South park hill	introduced	0 to 15.24 cm	Denver	NA	NA	NA	NA	NA	NA	NA	NA	NA	NA	NA	NA	NA
222874	3/16/2016	inventory_date	Freeman maple	Acer freemanii	Denver	Colorado	-104.7655004	39.79043147	green_space	18996 E 51St Pl	Gateway - green valley ranch	introduced	0 to 15.24 cm	Denver	NA	NA	NA	NA	NA	NA	NA	NA	NA	NA	NA	NA	NA
194162	12/16/2015	inventory_date	Honey locust	Gleditsia triacanthos	Denver	Colorado	-104.9920878	39.75184455	built_environment	1947 Lawrence St	Cbd	introduced	0 to 15.24 cm	Denver	NA	NA	NA	NA	NA	NA	NA	NA	NA	NA	NA	NA	NA
229506	4/11/2016	inventory_date	Ponderosa pine	Pinus ponderosa	Denver	Colorado	-104.9221441	39.71888883	green_space	145 N Ivanhoe St	Hilltop	naturally_occurring	15.24 to 30.48 cm	Denver	NA	NA	NA	NA	NA	NA	NA	NA	NA	NA	NA	NA	NA
229975	4/12/2016	inventory_date	Flowering crabapple	Malus sylvestris	Denver	Colorado	-104.9298975	39.71933787	green_space	190 N Eudora St	Hilltop	introduced	15.24 to 30.48 cm	Denver	NA	NA	NA	NA	NA	NA	NA	NA	NA	NA	NA	NA	NA
245047	5/16/2016	inventory_date	Western catalpa	Catalpa speciosa	Denver	Colorado	-104.9238276	39.66004476	green_space	5372 E Highline Pl	University hills	introduced	0 to 15.24 cm	Denver	NA	NA	NA	NA	NA	NA	NA	NA	NA	NA	NA	NA	NA
223742	3/21/2016	inventory_date	Green ash	Fraxinus pennsylvanica	Denver	Colorado	-104.7977101	39.77283437	built_environment	16300 E 40th Ave	Gateway - green valley ranch	introduced	15.24 to 30.48 cm	Denver	NA	NA	NA	NA	NA	NA	NA	NA	NA	NA	NA	NA	NA
225029	3/29/2016	inventory_date	Siberian elm	Ulmus pumila	Denver	Colorado	-104.8966103	39.745552	green_space	1795 N Trenton St	East colfax	introduced	60.96 to 76.2 cm	Denver	NA	NA	NA	NA	NA	NA	NA	NA	NA	NA	NA	NA	NA
241205	5/5/2016	inventory_date	Northern hackberry	Celtis occidentalis	Denver	Colorado	-104.9249494	39.69290469	green_space	1300 S Glencoe St	Virginia village	introduced	45.72 to 60.96 cm	Denver	NA	NA	NA	NA	NA	NA	NA	NA	NA	NA	NA	NA	NA
225897	4/4/2016	inventory_date	Flowering pear	Pyrus calleryana	Denver	Colorado	-104.8929811	39.73813728	green_space	1345 N Uinta St	East colfax	introduced	15.24 to 30.48 cm	Denver	NA	NA	NA	NA	NA	NA	NA	NA	NA	NA	NA	NA	NA
219651	3/7/2016	inventory_date	Flowering pear	Pyrus calleryana	Denver	Colorado	-104.7424776	39.79572337	green_space	5539 N Malta St	Gateway - green valley ranch	introduced	0 to 15.24 cm	Denver	NA	NA	NA	NA	NA	NA	NA	NA	NA	NA	NA	NA	NA
248864	5/24/2016	inventory_date	Flowering pear	Pyrus calleryana	Denver	Colorado	-104.9504533	39.67306748	green_space	3140 E Iliff Ave	University park	introduced	15.24 to 30.48 cm	Denver	NA	NA	NA	NA	NA	NA	NA	NA	NA	NA	NA	NA	NA
224651	3/29/2016	inventory_date	Northern hackberry	Celtis occidentalis	Denver	Colorado	-104.9026271	39.74386827	green_space	7335 E 17th Ave	East colfax	introduced	15.24 to 30.48 cm	Denver	NA	NA	NA	NA	NA	NA	NA	NA	NA	NA	NA	NA	NA
217758	2/29/2016	inventory_date	Freeman maple	Acer freemanii	Denver	Colorado	-104.7367211	39.78004337	green_space	4602 N Orleans St	Gateway - green valley ranch	introduced	15.24 to 30.48 cm	Denver	NA	NA	NA	NA	NA	NA	NA	NA	NA	NA	NA	NA	NA
242234	5/9/2016	inventory_date	Green ash	Fraxinus pennsylvanica	Denver	Colorado	-104.9324993	39.68886049	green_space	4700 E Florida Ave	Virginia village	introduced	0 to 15.24 cm	Denver	NA	NA	NA	NA	NA	NA	NA	NA	NA	NA	NA	NA	NA
247096	5/19/2016	inventory_date	Leaved gimlet narrow	Euonymus	Denver	Colorado	-104.9462014	39.68381327	green_space	1800 S Madison St	University park	no_info	0 to 15.24 cm	Denver	NA	NA	NA	NA	NA	NA	NA	NA	NA	NA	NA	NA	NA
216638	2/23/2016	inventory_date	Freeman maple	Acer freemanii	Denver	Colorado	-104.8003409	39.79405514	green_space	16020 E 55th Ave	Gateway - green valley ranch	introduced	0 to 15.24 cm	Denver	NA	NA	NA	NA	NA	NA	NA	NA	NA	NA	NA	NA	NA
230956	4/13/2016	inventory_date	Pinyon pine	Pinus edulis	Denver	Colorado	-104.9315555	39.71678095	green_space	4807 E Ellsworth Ave	Hilltop	naturally_occurring	15.24 to 30.48 cm	Denver	NA	NA	NA	NA	NA	NA	NA	NA	NA	NA	NA	NA	NA
220876	3/9/2016	inventory_date	Green ash	Fraxinus pennsylvanica	Denver	Colorado	-104.7477094	39.79421182	green_space	20629 E 55th Ave	Gateway - green valley ranch	introduced	0 to 15.24 cm	Denver	NA	NA	NA	NA	NA	NA	NA	NA	NA	NA	NA	NA	NA
222463	3/15/2016	inventory_date	Flowering pear	Pyrus calleryana	Denver	Colorado	-104.7695438	39.79112224	green_space	18707 E 51St Pl	Gateway - green valley ranch	introduced	0 to 15.24 cm	Denver	NA	NA	NA	NA	NA	NA	NA	NA	NA	NA	NA	NA	NA
229603	4/11/2016	inventory_date	European white birch	Betula pendula	Denver	Colorado	-104.9270906	39.71286889	green_space	201 S Forest St	Hilltop	introduced	30.48 to 45.72 cm	Denver	NA	NA	NA	NA	NA	NA	NA	NA	NA	NA	NA	NA	NA
230570	4/13/2016	inventory_date	Flowering pear	Pyrus calleryana	Denver	Colorado	-104.9338356	39.72123611	green_space	300 N Cherry St	Hilltop	introduced	15.24 to 30.48 cm	Denver	NA	NA	NA	NA	NA	NA	NA	NA	NA	NA	NA	NA	NA
216941	2/24/2016	inventory_date	Green ash	Fraxinus pennsylvanica	Denver	Colorado	-104.7426725	39.77509521	green_space	20990 E 42Nd Ave	Gateway - green valley ranch	introduced	0 to 15.24 cm	Denver	NA	NA	NA	NA	NA	NA	NA	NA	NA	NA	NA	NA	NA
220378	3/9/2016	inventory_date	Freeman maple	Acer freemanii	Denver	Colorado	-104.7426764	39.79309012	green_space	21065 E 53rd Pl	Gateway - green valley ranch	introduced	0 to 15.24 cm	Denver	NA	NA	NA	NA	NA	NA	NA	NA	NA	NA	NA	NA	NA
228082	4/6/2016	inventory_date	Quaking aspen	Populus tremuloides	Denver	Colorado	-104.9191478	39.71715322	green_space	50 N Jersey St	Hilltop	naturally_occurring	15.24 to 30.48 cm	Denver	NA	NA	NA	NA	NA	NA	NA	NA	NA	NA	NA	NA	NA
216721	2/24/2016	inventory_date	Chokecherry	Prunus virginiana	Denver	Colorado	-104.742529	39.77167602	green_space	21003 E 40th Pl	Gateway - green valley ranch	naturally_occurring	15.24 to 30.48 cm	Denver	NA	NA	NA	NA	NA	NA	NA	NA	NA	NA	NA	NA	NA
242838	5/9/2016	inventory_date	Buckthorn	Rhamnus cathartica	Denver	Colorado	-104.9187549	39.69299017	green_space	1205 S Ivy St	Virginia village	introduced	0 to 15.24 cm	Denver	NA	NA	NA	NA	NA	NA	NA	NA	NA	NA	NA	NA	NA
223937	3/21/2016	inventory_date	American linden	Tilia americana	Denver	Colorado	-104.7626075	39.76930721	no_info	19397 E 38th Ave	Gateway - green valley ranch	introduced	0 to 15.24 cm	Denver	NA	NA	NA	NA	NA	NA	NA	NA	NA	NA	NA	NA	NA
221462	3/14/2016	inventory_date	Green ash	Fraxinus pennsylvanica	Denver	Colorado	-104.7445243	39.78212616	green_space	4837 N Lisbon St	Gateway - green valley ranch	introduced	15.24 to 30.48 cm	Denver	NA	NA	NA	NA	NA	NA	NA	NA	NA	NA	NA	NA	NA
224161	3/21/2016	inventory_date	Northern hackberry	Celtis occidentalis	Denver	Colorado	-104.7345855	39.7974728	no_info	21421 E 55th Ave	Gateway - green valley ranch	introduced	0 to 15.24 cm	Denver	NA	NA	NA	NA	NA	NA	NA	NA	NA	NA	NA	NA	NA
219964	3/9/2016	inventory_date	Green ash	Fraxinus pennsylvanica	Denver	Colorado	-104.7479635	39.79675126	green_space	5550 N Killarney St	Gateway - green valley ranch	introduced	0 to 15.24 cm	Denver	NA	NA	NA	NA	NA	NA	NA	NA	NA	NA	NA	NA	NA
220271	3/9/2016	inventory_date	Flowering crabapple	Malus sylvestris	Denver	Colorado	-104.7476172	39.79619118	green_space	5552 N Killarney St	Gateway - green valley ranch	introduced	0 to 15.24 cm	Denver	NA	NA	NA	NA	NA	NA	NA	NA	NA	NA	NA	NA	NA
195920	12/14/2015	inventory_date	Eastern redbud	Cercis canadensis	Denver	Colorado	-104.932064	39.75292146	green_space	2503 N Dahlia St	North park hill	introduced	0 to 15.24 cm	Denver	NA	NA	NA	NA	NA	NA	NA	NA	NA	NA	NA	NA	NA
242270	5/9/2016	inventory_date	Siberian elm	Ulmus pumila	Denver	Colorado	-104.9325089	39.68890358	green_space	4700 E Florida Ave	Virginia village	introduced	15.24 to 30.48 cm	Denver	NA	NA	NA	NA	NA	NA	NA	NA	NA	NA	NA	NA	NA
222077	3/14/2016	inventory_date	Norway maple	Acer platanoides	Denver	Colorado	-104.7594879	39.7870277	no_info	4950 N Halifax Way	Gateway - green valley ranch	introduced	15.24 to 30.48 cm	Denver	NA	NA	NA	NA	NA	NA	NA	NA	NA	NA	NA	NA	NA
228529	4/7/2016	inventory_date	Green ash	Fraxinus pennsylvanica	Denver	Colorado	-104.9102595	39.72150014	green_space	6632 E 4th Ave	Hilltop	introduced	30.48 to 45.72 cm	Denver	NA	NA	NA	NA	NA	NA	NA	NA	NA	NA	NA	NA	NA
246248	5/18/2016	inventory_date	Quaking aspen	Populus tremuloides	Denver	Colorado	-104.9364232	39.67328174	green_space	2400 S Birch St	University hills	naturally_occurring	0 to 15.24 cm	Denver	NA	NA	NA	NA	NA	NA	NA	NA	NA	NA	NA	NA	NA
229155	4/11/2016	inventory_date	Sweet mountain pine	Pinus mugo	Denver	Colorado	-104.9044523	39.72244987	green_space	7149 E 4th Ave	Hilltop	introduced	0 to 15.24 cm	Denver	NA	NA	NA	NA	NA	NA	NA	NA	NA	NA	NA	NA	NA
229993	4/12/2016	inventory_date	Plains cottonwood	Populus sargentii	Denver	Colorado	-104.9306023	39.71928189	green_space	199 N Eudora St	Hilltop	no_info	more than 76.2 cm	Denver	NA	NA	NA	NA	NA	NA	NA	NA	NA	NA	NA	NA	NA
225905	4/4/2016	inventory_date	Flowering crabapple	Malus sylvestris	Denver	Colorado	-104.888068	39.74407164	green_space	1710 N Willow St	East colfax	introduced	0 to 15.24 cm	Denver	NA	NA	NA	NA	NA	NA	NA	NA	NA	NA	NA	NA	NA
222445	3/15/2016	inventory_date	Northern hackberry	Celtis occidentalis	Denver	Colorado	-104.764385	39.79147588	green_space	19042 E 53rd Ave	Gateway - green valley ranch	introduced	0 to 15.24 cm	Denver	NA	NA	NA	NA	NA	NA	NA	NA	NA	NA	NA	NA	NA
219679	3/7/2016	inventory_date	Sugar maple	Acer saccharum	Denver	Colorado	-104.7436592	39.79683491	no_info	20807 E Robins Dr	Gateway - green valley ranch	introduced	0 to 15.24 cm	Denver	NA	NA	NA	NA	NA	NA	NA	NA	NA	NA	NA	NA	NA
226121	4/4/2016	inventory_date	Siberian elm	Ulmus pumila	Denver	Colorado	-104.9019386	39.73405192	green_space	1140 N Quince St	East colfax	introduced	0 to 15.24 cm	Denver	NA	NA	NA	NA	NA	NA	NA	NA	NA	NA	NA	NA	NA
216292	2/23/2016	inventory_date	Freeman maple	Acer freemanii	Denver	Colorado	-104.7518609	39.77723857	green_space	4372 N Iran St	Gateway - green valley ranch	introduced	15.24 to 30.48 cm	Denver	NA	NA	NA	NA	NA	NA	NA	NA	NA	NA	NA	NA	NA
224529	3/22/2016	inventory_date	Honey locust	Gleditsia triacanthos	Denver	Colorado	-104.9009873	39.74997555	green_space	7505 E 22Nd Ave	East colfax	introduced	0 to 15.24 cm	Denver	NA	NA	NA	NA	NA	NA	NA	NA	NA	NA	NA	NA	NA
214949	2/18/2016	inventory_date	Green ash	Fraxinus pennsylvanica	Denver	Colorado	-104.7382298	39.77341494	green_space	4120 N Orleans St	Gateway - green valley ranch	introduced	15.24 to 30.48 cm	Denver	NA	NA	NA	NA	NA	NA	NA	NA	NA	NA	NA	NA	NA
220341	3/9/2016	inventory_date	Freeman maple	Acer freemanii	Denver	Colorado	-104.7496517	39.79574656	green_space	20465 E 55th Pl	Gateway - green valley ranch	introduced	0 to 15.24 cm	Denver	NA	NA	NA	NA	NA	NA	NA	NA	NA	NA	NA	NA	NA
200890	12/28/2015	inventory_date	Austrian pine	Pinus nigra	Denver	Colorado	-104.8522802	39.79818662	green_space	11600 E 56th Ave	Montbello	introduced	30.48 to 45.72 cm	Denver	NA	NA	NA	NA	NA	NA	NA	NA	NA	NA	NA	NA	NA
219452	3/3/2016	inventory_date	Green ash	Fraxinus pennsylvanica	Denver	Colorado	-104.7363437	39.79564542	green_space	21591 E 54th Pl	Gateway - green valley ranch	introduced	0 to 15.24 cm	Denver	NA	NA	NA	NA	NA	NA	NA	NA	NA	NA	NA	NA	NA
229095	4/11/2016	inventory_date	Sweet mountain pine	Pinus mugo	Denver	Colorado	-104.9251246	39.72286909	green_space	385 N Grape St	Hilltop	introduced	0 to 15.24 cm	Denver	NA	NA	NA	NA	NA	NA	NA	NA	NA	NA	NA	NA	NA
218441	3/2/2016	inventory_date	Green ash	Fraxinus pennsylvanica	Denver	Colorado	-104.7397655	39.78431724	green_space	21246 E 49th Pl	Gateway - green valley ranch	introduced	15.24 to 30.48 cm	Denver	NA	NA	NA	NA	NA	NA	NA	NA	NA	NA	NA	NA	NA
203318	12/24/2015	inventory_date	Norway spruce	Picea abies	Denver	Colorado	-104.9463529	39.72549747	green_space	579 N Madison St	Cherry creek	introduced	0 to 15.24 cm	Denver	NA	NA	NA	NA	NA	NA	NA	NA	NA	NA	NA	NA	NA
219672	3/7/2016	inventory_date	Freeman maple	Acer freemanii	Denver	Colorado	-104.7446039	39.79686727	no_info	20807 E Robins Dr	Gateway - green valley ranch	introduced	0 to 15.24 cm	Denver	NA	NA	NA	NA	NA	NA	NA	NA	NA	NA	NA	NA	NA
221277	3/14/2016	inventory_date	White ash	Fraxinus americana	Denver	Colorado	-104.7469528	39.78178839	green_space	4809 N Jericho Ct	Gateway - green valley ranch	introduced	0 to 15.24 cm	Denver	NA	NA	NA	NA	NA	NA	NA	NA	NA	NA	NA	NA	NA
223111	3/16/2016	inventory_date	White ash	Fraxinus americana	Denver	Colorado	-104.7658111	39.79009592	green_space	18995 E Burlington Pl	Gateway - green valley ranch	introduced	15.24 to 30.48 cm	Denver	NA	NA	NA	NA	NA	NA	NA	NA	NA	NA	NA	NA	NA
242805	5/9/2016	inventory_date	Siberian elm	Ulmus pumila	Denver	Colorado	-104.9173038	39.69040272	green_space	1445 S Kearney St	Virginia village	introduced	0 to 15.24 cm	Denver	NA	NA	NA	NA	NA	NA	NA	NA	NA	NA	NA	NA	NA
221328	3/14/2016	inventory_date	Flowering pear	Pyrus calleryana	Denver	Colorado	-104.7456122	39.78247448	green_space	4832 N Kirk St	Gateway - green valley ranch	introduced	0 to 15.24 cm	Denver	NA	NA	NA	NA	NA	NA	NA	NA	NA	NA	NA	NA	NA
231361	4/13/2016	inventory_date	Rocky mountain juniper	Juniperus scopulorum	Denver	Colorado	-104.9405411	39.71730309	green_space	60 N Colorado Blvd	Hilltop	naturally_occurring	0 to 15.24 cm	Denver	NA	NA	NA	NA	NA	NA	NA	NA	NA	NA	NA	NA	NA
226002	4/4/2016	inventory_date	Norway maple	Acer platanoides	Denver	Colorado	-104.9010689	39.73625316	green_space	1230 N Roslyn St	East colfax	introduced	45.72 to 60.96 cm	Denver	NA	NA	NA	NA	NA	NA	NA	NA	NA	NA	NA	NA	NA
224703	3/29/2016	inventory_date	Flowering pear	Pyrus calleryana	Denver	Colorado	-104.902023	39.74268518	green_space	1640 N Quince St	East colfax	introduced	0 to 15.24 cm	Denver	NA	NA	NA	NA	NA	NA	NA	NA	NA	NA	NA	NA	NA
249264	5/24/2016	inventory_date	Lilac	Syringa	Denver	Colorado	-104.9523761	39.66878139	green_space	2627 S Milwaukee St	University park	no_info	0 to 15.24 cm	Denver	NA	NA	NA	NA	NA	NA	NA	NA	NA	NA	NA	NA	NA
217827	2/29/2016	inventory_date	English oak	Quercus robur	Denver	Colorado	-104.8059283	39.78677646	green_space	15685 E 50th Ave	Gateway - green valley ranch	introduced	0 to 15.24 cm	Denver	NA	NA	NA	NA	NA	NA	NA	NA	NA	NA	NA	NA	NA
220691	3/9/2016	inventory_date	Green ash	Fraxinus pennsylvanica	Denver	Colorado	-104.7439322	39.79084	green_space	5202 N Liverpool Way	Gateway - green valley ranch	introduced	0 to 15.24 cm	Denver	NA	NA	NA	NA	NA	NA	NA	NA	NA	NA	NA	NA	NA
231013	4/13/2016	inventory_date	Honey locust	Gleditsia triacanthos	Denver	Colorado	-104.9350217	39.71711282	green_space	50 N Clermont St	Hilltop	introduced	0 to 15.24 cm	Denver	NA	NA	NA	NA	NA	NA	NA	NA	NA	NA	NA	NA	NA
228191	4/7/2016	inventory_date	Norway maple	Acer platanoides	Denver	Colorado	-104.9117588	39.72516788	green_space	6550 E 6th Avenue Pkwy	Hilltop	introduced	15.24 to 30.48 cm	Denver	NA	NA	NA	NA	NA	NA	NA	NA	NA	NA	NA	NA	NA
221688	3/14/2016	inventory_date	Green ash	Fraxinus pennsylvanica	Denver	Colorado	-104.759262	39.7844008	green_space	4834 N Genoa St	Gateway - green valley ranch	introduced	0 to 15.24 cm	Denver	NA	NA	NA	NA	NA	NA	NA	NA	NA	NA	NA	NA	NA
241158	5/5/2016	inventory_date	Honey locust	Gleditsia triacanthos	Denver	Colorado	-104.9285853	39.70166878	green_space	4900 E Cherry Creek South Dr	Washington virginia vale	introduced	0 to 15.24 cm	Denver	NA	NA	NA	NA	NA	NA	NA	NA	NA	NA	NA	NA	NA
248787	5/24/2016	inventory_date	Honey locust	Gleditsia triacanthos	Denver	Colorado	-104.9477916	39.67146602	green_space	2487 S Cook St	University park	introduced	15.24 to 30.48 cm	Denver	NA	NA	NA	NA	NA	NA	NA	NA	NA	NA	NA	NA	NA
223514	3/17/2016	inventory_date	Northern red oak	Quercus rubra	Denver	Colorado	-104.7597445	39.78388287	no_info	4803 N Genoa St	Gateway - green valley ranch	introduced	0 to 15.24 cm	Denver	NA	NA	NA	NA	NA	NA	NA	NA	NA	NA	NA	NA	NA
217876	2/29/2016	inventory_date	Norway maple	Acer platanoides	Denver	Colorado	-104.8057008	39.78769263	green_space	15618 E 51St Dr	Gateway - green valley ranch	introduced	15.24 to 30.48 cm	Denver	NA	NA	NA	NA	NA	NA	NA	NA	NA	NA	NA	NA	NA
224612	3/22/2016	inventory_date	Apple	Malus	Denver	Colorado	-104.9023167	39.74581267	green_space	1901 N Quince St	East colfax	no_info	0 to 15.24 cm	Denver	NA	NA	NA	NA	NA	NA	NA	NA	NA	NA	NA	NA	NA
221132	3/10/2016	inventory_date	Norway maple	Acer platanoides	Denver	Colorado	-104.7584591	39.79596264	green_space	5547 N Flanders Way	Gateway - green valley ranch	introduced	15.24 to 30.48 cm	Denver	NA	NA	NA	NA	NA	NA	NA	NA	NA	NA	NA	NA	NA
225323	3/31/2016	inventory_date	Honey locust	Gleditsia triacanthos	Denver	Colorado	-104.8858088	39.73352565	green_space	1120 N Xenia St	East colfax	introduced	0 to 15.24 cm	Denver	NA	NA	NA	NA	NA	NA	NA	NA	NA	NA	NA	NA	NA
244825	5/16/2016	inventory_date	Honey locust	Gleditsia triacanthos	Denver	Colorado	-104.9229615	39.65451981	green_space	3398 S Holland St	University hills	introduced	0 to 15.24 cm	Denver	NA	NA	NA	NA	NA	NA	NA	NA	NA	NA	NA	NA	NA
221912	3/14/2016	inventory_date	Honey locust	Gleditsia triacanthos	Denver	Colorado	-104.7610916	39.79343047	green_space	5451 N Ensenada Ct	Gateway - green valley ranch	introduced	0 to 15.24 cm	Denver	NA	NA	NA	NA	NA	NA	NA	NA	NA	NA	NA	NA	NA
247111	5/19/2016	inventory_date	Staghorn sumac	Rhus typhina	Denver	Colorado	-104.9468297	39.68381882	green_space	1803 S Madison St	University park	introduced	0 to 15.24 cm	Denver	NA	NA	NA	NA	NA	NA	NA	NA	NA	NA	NA	NA	NA
222425	3/15/2016	inventory_date	White ash	Fraxinus americana	Denver	Colorado	-104.7692025	39.79029836	green_space	18725 E Burlington Pl	Gateway - green valley ranch	introduced	15.24 to 30.48 cm	Denver	NA	NA	NA	NA	NA	NA	NA	NA	NA	NA	NA	NA	NA
218733	3/2/2016	inventory_date	Honey locust	Gleditsia triacanthos	Denver	Colorado	-104.7370735	39.78917153	green_space	21600 E 52Nd Ave	Gateway - green valley ranch	introduced	0 to 15.24 cm	Denver	NA	NA	NA	NA	NA	NA	NA	NA	NA	NA	NA	NA	NA
224143	3/21/2016	inventory_date	Honey locust	Gleditsia triacanthos	Denver	Colorado	-104.7347546	39.77638438	green_space	21495 E 38th Ave	Gateway - green valley ranch	introduced	0 to 15.24 cm	Denver	NA	NA	NA	NA	NA	NA	NA	NA	NA	NA	NA	NA	NA
242826	5/9/2016	inventory_date	Siberian elm	Ulmus pumila	Denver	Colorado	-104.9174768	39.69052449	green_space	1445 S Kearney St	Virginia village	introduced	0 to 15.24 cm	Denver	NA	NA	NA	NA	NA	NA	NA	NA	NA	NA	NA	NA	NA
229430	4/11/2016	inventory_date	Quaking aspen	Populus tremuloides	Denver	Colorado	-104.9245402	39.71859759	green_space	138 N Grape St	Hilltop	naturally_occurring	15.24 to 30.48 cm	Denver	NA	NA	NA	NA	NA	NA	NA	NA	NA	NA	NA	NA	NA
225661	3/31/2016	inventory_date	English oak	Quercus robur	Denver	Colorado	-104.9807414	39.72220116	green_space	505 E Speer Blvd	Speer	introduced	30.48 to 45.72 cm	Denver	NA	NA	NA	NA	NA	NA	NA	NA	NA	NA	NA	NA	NA
222350	3/15/2016	inventory_date	White ash	Fraxinus americana	Denver	Colorado	-104.7712089	39.79133672	green_space	5192 N Andes St	Gateway - green valley ranch	introduced	0 to 15.24 cm	Denver	NA	NA	NA	NA	NA	NA	NA	NA	NA	NA	NA	NA	NA
217938	2/29/2016	inventory_date	Northern hackberry	Celtis occidentalis	Denver	Colorado	-104.7389278	39.78011703	green_space	4600 N Odessa St	Gateway - green valley ranch	introduced	0 to 15.24 cm	Denver	NA	NA	NA	NA	NA	NA	NA	NA	NA	NA	NA	NA	NA
221371	3/14/2016	inventory_date	Green ash	Fraxinus pennsylvanica	Denver	Colorado	-104.7442846	39.78257334	green_space	20821 E 48th Pl	Gateway - green valley ranch	introduced	0 to 15.24 cm	Denver	NA	NA	NA	NA	NA	NA	NA	NA	NA	NA	NA	NA	NA
217212	2/24/2016	inventory_date	White ash	Fraxinus americana	Denver	Colorado	-104.7991727	39.79038134	no_info	16081 E 53rd Ave	Gateway - green valley ranch	introduced	0 to 15.24 cm	Denver	NA	NA	NA	NA	NA	NA	NA	NA	NA	NA	NA	NA	NA
[truncated: 282,990 more rows]
