# Supplementary material for: Species clustering, climate effects, and introduced species in 5 million city trees across 63 US cities
Source: eLife. 2022 Sep 27;11:e77891. doi: 10.7554/eLife.77891 (PMC9578703; doi:10.7554/eLife.77891)
Supplement: Figure 1—source data 1. — This zipped file includes all of the cleaned data used in the study (63 spreadsheets, one for each city, where each row is a tree). It is available on Dryad at https://doi.org/10.5061/dryad.2jm63xsrf. [file elife-77891-fig1-data1.zip › Tampa_Final_2022-06-18.csv]

city_ID	planted_date	most_recent_observation	most_recent_observation_type	common_name	scientific_name	city	state	longitude_coordinate	latitude_coordinate	location_type	zipcode	address	overhead_utility	diameter_breast_height_CM	height_M	native	height_binned_M	diameter_breast_height_binned_CM	greater_metro	tree_ID	retired_date	neighborhood	location_name	ward	district	condition	percent_population
2873875	12/19/2018	12/19/2018	edit_date	Live oak	Quercus virginiana	Tampa	Florida	-82.5044368	27.94302574	NA	33609	3707 W Cleveland St	NA	5.08	32.8084	naturally_occurring	more than 18.29 m	0 to 15.24 cm	Tampa	NA	NA	NA	NA	NA	NA	NA	NA
2873876	12/19/2018	12/19/2018	edit_date	Crapemyrtle	Lagerstroemia indica	Tampa	Florida	-82.49650102	27.8981948	NA	33611	3200-3208 W Alline St	NA	5.08	26.24672	introduced	more than 18.29 m	0 to 15.24 cm	Tampa	NA	NA	NA	NA	NA	NA	NA	NA
2873880	12/19/2018	12/19/2018	edit_date	Bottlebrush	Callistemon viminalis	Tampa	Florida	-82.47000239	27.97886193	NA	33603	804 W Kentucky Ave	NA	5.08	26.24672	no_info	more than 18.29 m	0 to 15.24 cm	Tampa	NA	NA	NA	NA	NA	NA	NA	NA
2873883	12/19/2018	12/19/2018	edit_date	Crapemyrtle	Lagerstroemia indica	Tampa	Florida	-82.46053642	28.00507092	NA	33604	107 W Fern St	NA	5.08	26.24672	introduced	more than 18.29 m	0 to 15.24 cm	Tampa	NA	NA	NA	NA	NA	NA	NA	NA
2873884	12/19/2018	12/19/2018	edit_date	Loquat	Eriobotrya japonica	Tampa	Florida	-82.43992804	27.99294553	NA	33610	5400-5498 N 18th St	NA	5.08	26.24672	introduced	more than 18.29 m	0 to 15.24 cm	Tampa	NA	NA	NA	NA	NA	NA	NA	NA
2873885	12/19/2018	12/19/2018	edit_date	Bottlebrush	Callistemon viminalis	Tampa	Florida	-82.43993151	27.99305485	NA	33610	5400-5498 N 18th St	NA	5.08	26.24672	no_info	more than 18.29 m	0 to 15.24 cm	Tampa	NA	NA	NA	NA	NA	NA	NA	NA
2874335	NA	01/11/2019	edit_date	Sand live oak	Quercus geminata	Tampa	Florida	-82.40361372	28.05639233	NA	33620	University Of South Florida	NA	38.1	52.49344	naturally_occurring	more than 18.29 m	30.48 to 45.72 cm	Tampa	NA	NA	NA	NA	NA	NA	NA	NA
2874336	NA	01/11/2019	edit_date	Sand live oak	Quercus geminata	Tampa	Florida	-82.40363821	28.05643066	NA	33620	University Of South Florida	NA	31.75	137.79528	naturally_occurring	more than 18.29 m	30.48 to 45.72 cm	Tampa	NA	NA	NA	NA	NA	NA	NA	NA
2874374	NA	01/11/2019	edit_date	Camphortree	Cinnamomum camphora	Tampa	Florida	-82.40374448	28.0566552	NA	33620	University Of South Florida	NA	27.94	124.67192	introduced	more than 18.29 m	15.24 to 30.48 cm	Tampa	NA	NA	NA	NA	NA	NA	NA	NA
2874337	NA	01/11/2019	edit_date	Bluejack oak	Quercus incana	Tampa	Florida	-82.40366223	28.05644774	NA	33620	University Of South Florida	NA	19.05	67.25722	naturally_occurring	more than 18.29 m	15.24 to 30.48 cm	Tampa	NA	NA	NA	NA	NA	NA	NA	NA
2874459	NA	01/11/2019	edit_date	Black cherry	Prunus serotina	Tampa	Florida	-82.40385112	28.05666441	NA	33620	University Of South Florida	NA	11.43	85.30184	naturally_occurring	more than 18.29 m	0 to 15.24 cm	Tampa	NA	NA	NA	NA	NA	NA	NA	NA
2874375	NA	01/11/2019	edit_date	Carolina laurelcherry	Prunus caroliniana	Tampa	Florida	-82.40369825	28.05671708	NA	33620	University Of South Florida	NA	12.7	90.2231	naturally_occurring	more than 18.29 m	0 to 15.24 cm	Tampa	NA	NA	NA	NA	NA	NA	NA	NA
2874376	NA	01/11/2019	edit_date	Carolina laurelcherry	Prunus caroliniana	Tampa	Florida	-82.40371411	28.05673732	NA	33620	University Of South Florida	NA	15.24	82.021	naturally_occurring	more than 18.29 m	0 to 15.24 cm	Tampa	NA	NA	NA	NA	NA	NA	NA	NA
2874338	NA	01/11/2019	edit_date	Carolina laurelcherry	Prunus caroliniana	Tampa	Florida	-82.40368056	28.05645494	NA	33620	University Of South Florida	NA	24.13	86.94226	naturally_occurring	more than 18.29 m	15.24 to 30.48 cm	Tampa	NA	NA	NA	NA	NA	NA	NA	NA
2874424	NA	01/25/2019	edit_date	Crapemyrtle	Lagerstroemia indica	Tampa	Florida	-82.41201277	28.0688796	NA	33620	University Of South Florida	NA	12.7	44.29134	introduced	more than 18.29 m	0 to 15.24 cm	Tampa	NA	NA	NA	NA	NA	NA	NA	NA
2874339	NA	01/11/2019	edit_date	Sand live oak	Quercus geminata	Tampa	Florida	-82.40376578	28.05635795	NA	33620	University Of South Florida	NA	74.93	188.6483	naturally_occurring	more than 18.29 m	60.96 to 76.2 cm	Tampa	NA	NA	NA	NA	NA	NA	NA	NA
2874461	NA	01/11/2019	edit_date	Sand live oak	Quercus geminata	Tampa	Florida	-82.40416276	28.05730646	NA	33620	University Of South Florida	NA	67.31	123.0315	naturally_occurring	more than 18.29 m	60.96 to 76.2 cm	Tampa	NA	NA	NA	NA	NA	NA	NA	NA
2874377	NA	01/11/2019	edit_date	Sand pine	Pinus clausa	Tampa	Florida	-82.40372012	28.05672022	NA	33620	University Of South Florida	NA	11.43	72.17848	naturally_occurring	more than 18.29 m	0 to 15.24 cm	Tampa	NA	NA	NA	NA	NA	NA	NA	NA
2874340	NA	01/11/2019	edit_date	Cabbage palm	Sabal palmetto	Tampa	Florida	-82.40376025	28.05634094	NA	33620	University Of South Florida	NA	43.18	73.8189	naturally_occurring	more than 18.29 m	30.48 to 45.72 cm	Tampa	NA	NA	NA	NA	NA	NA	NA	NA
2874341	NA	01/11/2019	edit_date	Cabbage palm	Sabal palmetto	Tampa	Florida	-82.40375661	28.05635057	NA	33620	University Of South Florida	NA	30.48	34.44882	naturally_occurring	more than 18.29 m	15.24 to 30.48 cm	Tampa	NA	NA	NA	NA	NA	NA	NA	NA
2874378	NA	01/11/2019	edit_date	Sand live oak	Quercus geminata	Tampa	Florida	-82.40379379	28.0566518	NA	33620	University Of South Florida	NA	58.42	159.12074	naturally_occurring	more than 18.29 m	45.72 to 60.96 cm	Tampa	NA	NA	NA	NA	NA	NA	NA	NA
2874379	NA	01/11/2019	edit_date	Black cherry	Prunus serotina	Tampa	Florida	-82.40380875	28.05663711	NA	33620	University Of South Florida	NA	8.89	70.53806	naturally_occurring	more than 18.29 m	0 to 15.24 cm	Tampa	NA	NA	NA	NA	NA	NA	NA	NA
2874405	NA	01/11/2019	edit_date	Sand live oak	Quercus geminata	Tampa	Florida	-82.40397361	28.05709761	NA	33620	University Of South Florida	NA	15.24	103.34646	naturally_occurring	more than 18.29 m	0 to 15.24 cm	Tampa	NA	NA	NA	NA	NA	NA	NA	NA
2875074	NA	01/17/2019	edit_date	Sand live oak	Quercus geminata	Tampa	Florida	-82.4043642	28.05733861	NA	33620	University Of South Florida	NA	77.47	154.19948	naturally_occurring	more than 18.29 m	more than 76.2 cm	Tampa	NA	NA	NA	NA	NA	NA	NA	NA
2874343	NA	01/11/2019	edit_date	Cabbage palm	Sabal palmetto	Tampa	Florida	-82.4038244	28.05633656	NA	33620	University Of South Florida	NA	45.72	83.66142	naturally_occurring	more than 18.29 m	30.48 to 45.72 cm	Tampa	NA	NA	NA	NA	NA	NA	NA	NA
2874406	NA	01/11/2019	edit_date	Black cherry	Prunus serotina	Tampa	Florida	-82.40399157	28.05711626	NA	33620	University Of South Florida	NA	20.32	103.34646	naturally_occurring	more than 18.29 m	15.24 to 30.48 cm	Tampa	NA	NA	NA	NA	NA	NA	NA	NA
2874426	NA	01/25/2019	edit_date	Crapemyrtle	Lagerstroemia indica	Tampa	Florida	-82.41187333	28.06888161	NA	33620	University Of South Florida	NA	12.7	37.72966	introduced	more than 18.29 m	0 to 15.24 cm	Tampa	NA	NA	NA	NA	NA	NA	NA	NA
2874465	NA	01/11/2019	edit_date	Sand live oak	Quercus geminata	Tampa	Florida	-82.40422953	28.05732966	NA	33620	University Of South Florida	NA	45.72	150.91864	naturally_occurring	more than 18.29 m	30.48 to 45.72 cm	Tampa	NA	NA	NA	NA	NA	NA	NA	NA
2875075	NA	01/17/2019	edit_date	Sand live oak	Quercus geminata	Tampa	Florida	-82.40451226	28.05739373	NA	33620	University Of South Florida	NA	105.41	144.35696	naturally_occurring	more than 18.29 m	more than 76.2 cm	Tampa	NA	NA	NA	NA	NA	NA	NA	NA
2874381	NA	01/11/2019	edit_date	Black cherry	Prunus serotina	Tampa	Florida	-82.40385907	28.0566044	NA	33620	University Of South Florida	NA	10.16	59.05512	naturally_occurring	more than 18.29 m	0 to 15.24 cm	Tampa	NA	NA	NA	NA	NA	NA	NA	NA
2874407	NA	01/11/2019	edit_date	Sand live oak	Quercus geminata	Tampa	Florida	-82.40399828	28.05713379	NA	33620	University Of South Florida	NA	50.8	118.11024	naturally_occurring	more than 18.29 m	45.72 to 60.96 cm	Tampa	NA	NA	NA	NA	NA	NA	NA	NA
2874466	NA	01/11/2019	edit_date	Sand live oak	Quercus geminata	Tampa	Florida	-82.40426874	28.05735795	NA	33620	University Of South Florida	NA	95.25	119.75066	naturally_occurring	more than 18.29 m	more than 76.2 cm	Tampa	NA	NA	NA	NA	NA	NA	NA	NA
2874408	NA	01/11/2019	edit_date	Sand live oak	Quercus geminata	Tampa	Florida	-82.40402061	28.05718626	NA	33620	University Of South Florida	NA	67.31	124.67192	naturally_occurring	more than 18.29 m	60.96 to 76.2 cm	Tampa	NA	NA	NA	NA	NA	NA	NA	NA
2874346	NA	01/11/2019	edit_date	Sand live oak	Quercus geminata	Tampa	Florida	-82.40384763	28.05620985	NA	33620	University Of South Florida	NA	64.77	111.54856	naturally_occurring	more than 18.29 m	60.96 to 76.2 cm	Tampa	NA	NA	NA	NA	NA	NA	NA	NA
2874468	NA	01/11/2019	edit_date	Sand live oak	Quercus geminata	Tampa	Florida	-82.40433626	28.05738442	NA	33620	University Of South Florida	NA	115.57	141.07612	naturally_occurring	more than 18.29 m	more than 76.2 cm	Tampa	NA	NA	NA	NA	NA	NA	NA	NA
2874307	1/9/2019	01/09/2019	edit_date	Buttonwood	Conocarpus erectus	Tampa	Florida	-82.45856284	28.00656062	NA	33604	105 E Lambright St	NA	3.81	26.24672	naturally_occurring	more than 18.29 m	0 to 15.24 cm	Tampa	NA	NA	NA	NA	NA	NA	NA	NA
2874384	NA	01/11/2019	edit_date	Black cherry	Prunus serotina	Tampa	Florida	-82.4038865	28.05666463	NA	33620	University Of South Florida	NA	11.43	65.6168	naturally_occurring	more than 18.29 m	0 to 15.24 cm	Tampa	NA	NA	NA	NA	NA	NA	NA	NA
2874469	NA	01/11/2019	edit_date	Carolina laurelcherry	Prunus caroliniana	Tampa	Florida	-82.40432165	28.05738821	NA	33620	University Of South Florida	NA	2.54	31.16798	naturally_occurring	more than 18.29 m	0 to 15.24 cm	Tampa	NA	NA	NA	NA	NA	NA	NA	NA
2875079	NA	01/17/2019	edit_date	Black cherry	Prunus serotina	Tampa	Florida	-82.40456584	28.05750398	NA	33620	University Of South Florida	NA	2.54	31.16798	naturally_occurring	more than 18.29 m	0 to 15.24 cm	Tampa	NA	NA	NA	NA	NA	NA	NA	NA
2874224	1/3/2019	01/03/2019	edit_date	Live oak	Quercus virginiana	Tampa	Florida	-82.51779815	27.9393039	NA	33609	4312-4398 W Woodmere Rd	NA	5.08	26.24672	naturally_occurring	more than 18.29 m	0 to 15.24 cm	Tampa	NA	NA	NA	NA	NA	NA	NA	NA
2875080	NA	01/17/2019	edit_date	Black cherry	Prunus serotina	Tampa	Florida	-82.40447032	28.05753263	NA	33620	University Of South Florida	NA	11.43	65.6168	naturally_occurring	more than 18.29 m	0 to 15.24 cm	Tampa	NA	NA	NA	NA	NA	NA	NA	NA
2874225	1/3/2019	01/03/2019	edit_date	Live oak	Quercus virginiana	Tampa	Florida	-82.517833	27.93937738	NA	33609	4309-4399 W Woodmere Rd	NA	5.08	26.24672	naturally_occurring	more than 18.29 m	0 to 15.24 cm	Tampa	NA	NA	NA	NA	NA	NA	NA	NA
2874386	NA	01/11/2019	edit_date	Black cherry	Prunus serotina	Tampa	Florida	-82.40389722	28.05669839	NA	33620	University Of South Florida	NA	10.16	44.29134	naturally_occurring	more than 18.29 m	0 to 15.24 cm	Tampa	NA	NA	NA	NA	NA	NA	NA	NA
2874409	NA	01/11/2019	edit_date	Carolina laurelcherry	Prunus caroliniana	Tampa	Florida	-82.40403566	28.05721995	NA	33620	University Of South Florida	NA	12.7	75.45932	naturally_occurring	more than 18.29 m	0 to 15.24 cm	Tampa	NA	NA	NA	NA	NA	NA	NA	NA
2874471	NA	01/11/2019	edit_date	Carolina laurelcherry	Prunus caroliniana	Tampa	Florida	-82.40430998	28.05740291	NA	33620	University Of South Florida	NA	11.43	75.45932	naturally_occurring	more than 18.29 m	0 to 15.24 cm	Tampa	NA	NA	NA	NA	NA	NA	NA	NA
2875081	NA	01/17/2019	edit_date	Sand live oak	Quercus geminata	Tampa	Florida	-82.40447235	28.05755324	NA	33620	University Of South Florida	NA	82.55	134.51444	naturally_occurring	more than 18.29 m	more than 76.2 cm	Tampa	NA	NA	NA	NA	NA	NA	NA	NA
2874410	NA	01/11/2019	edit_date	Sand live oak	Quercus geminata	Tampa	Florida	-82.40412356	28.05711574	NA	33620	University Of South Florida	NA	21.59	88.58268	naturally_occurring	more than 18.29 m	15.24 to 30.48 cm	Tampa	NA	NA	NA	NA	NA	NA	NA	NA
2874350	NA	01/11/2019	edit_date	Sand live oak	Quercus geminata	Tampa	Florida	-82.40388875	28.05620943	NA	33620	University Of South Florida	NA	73.66	113.18898	naturally_occurring	more than 18.29 m	60.96 to 76.2 cm	Tampa	NA	NA	NA	NA	NA	NA	NA	NA
2874387	NA	01/11/2019	edit_date	Black cherry	Prunus serotina	Tampa	Florida	-82.4038921	28.05670613	NA	33620	University Of South Florida	NA	10.16	80.38058	naturally_occurring	more than 18.29 m	0 to 15.24 cm	Tampa	NA	NA	NA	NA	NA	NA	NA	NA
2874351	NA	01/11/2019	edit_date	Sand live oak	Quercus geminata	Tampa	Florida	-82.40386678	28.05619297	NA	33620	University Of South Florida	NA	12.7	34.44882	naturally_occurring	more than 18.29 m	0 to 15.24 cm	Tampa	NA	NA	NA	NA	NA	NA	NA	NA
2874388	NA	01/11/2019	edit_date	Saw palmetto	Serenoa repens	Tampa	Florida	-82.40395063	28.05662112	NA	33620	University Of South Florida	NA	137.16	49.2126	naturally_occurring	more than 18.29 m	more than 76.2 cm	Tampa	NA	NA	NA	NA	NA	NA	NA	NA
2874352	NA	01/11/2019	edit_date	Sand live oak	Quercus geminata	Tampa	Florida	-82.40388464	28.05632439	NA	33620	University Of South Florida	NA	140.97	111.54856	naturally_occurring	more than 18.29 m	more than 76.2 cm	Tampa	NA	NA	NA	NA	NA	NA	NA	NA
2874389	NA	01/11/2019	edit_date	Black cherry	Prunus serotina	Tampa	Florida	-82.40395892	28.05661327	NA	33620	University Of South Florida	NA	12.7	100.06562	naturally_occurring	more than 18.29 m	0 to 15.24 cm	Tampa	NA	NA	NA	NA	NA	NA	NA	NA
2875084	NA	01/17/2019	edit_date	Sand live oak	Quercus geminata	Tampa	Florida	-82.40442054	28.05757419	NA	33620	University Of South Florida	NA	55.88	142.71654	naturally_occurring	more than 18.29 m	45.72 to 60.96 cm	Tampa	NA	NA	NA	NA	NA	NA	NA	NA
2874390	NA	01/11/2019	edit_date	Black cherry	Prunus serotina	Tampa	Florida	-82.40395892	28.0566251	NA	33620	University Of South Florida	NA	26.67	129.59318	naturally_occurring	more than 18.29 m	15.24 to 30.48 cm	Tampa	NA	NA	NA	NA	NA	NA	NA	NA
2874229	1/3/2019	01/03/2019	edit_date	Live oak	Quercus virginiana	Tampa	Florida	-82.46554175	27.96402672	NA	33602	2201-2299 N Massachusetts Ave	NA	5.08	32.8084	naturally_occurring	more than 18.29 m	0 to 15.24 cm	Tampa	NA	NA	NA	NA	NA	NA	NA	NA
2874355	NA	01/11/2019	edit_date	Carolina laurelcherry	Prunus caroliniana	Tampa	Florida	-82.40389252	28.05635038	NA	33620	University Of South Florida	NA	12.7	77.09974	naturally_occurring	more than 18.29 m	0 to 15.24 cm	Tampa	NA	NA	NA	NA	NA	NA	NA	NA
2875087	NA	01/17/2019	edit_date	Live oak	Quercus virginiana	Tampa	Florida	-82.40424907	28.05756396	NA	33620	University Of South Florida	NA	21.59	55.77428	naturally_occurring	more than 18.29 m	15.24 to 30.48 cm	Tampa	NA	NA	NA	NA	NA	NA	NA	NA
2874232	1/3/2019	01/03/2019	edit_date	Trumpet tree	Cecropia palmata	Tampa	Florida	-82.51625371	27.9220987	NA	33629	2321-2399 S Hubert Ave	NA	2.54	26.24672	introduced	more than 18.29 m	0 to 15.24 cm	Tampa	NA	NA	NA	NA	NA	NA	NA	NA
2874233	1/3/2019	01/03/2019	edit_date	Trumpet tree	Cecropia palmata	Tampa	Florida	-82.51624989	27.92217054	NA	33629	2321-2399 S Hubert Ave	NA	2.54	26.24672	introduced	more than 18.29 m	0 to 15.24 cm	Tampa	NA	NA	NA	NA	NA	NA	NA	NA
2874234	1/3/2019	01/03/2019	edit_date	Bottlebrush	Callistemon viminalis	Tampa	Florida	-82.46818485	27.9868264	NA	33603	705 W Hilda St	NA	5.08	26.24672	no_info	more than 18.29 m	0 to 15.24 cm	Tampa	NA	NA	NA	NA	NA	NA	NA	NA
2874235	1/3/2019	01/03/2019	edit_date	Bottlebrush	Callistemon viminalis	Tampa	Florida	-82.46831685	27.98682476	NA	33603	705 W Hilda St	NA	5.08	26.24672	no_info	more than 18.29 m	0 to 15.24 cm	Tampa	NA	NA	NA	NA	NA	NA	NA	NA
2874413	NA	01/11/2019	edit_date	Sand live oak	Quercus geminata	Tampa	Florida	-82.40419136	28.05720085	NA	33620	University Of South Florida	NA	133.35	126.31234	naturally_occurring	more than 18.29 m	more than 76.2 cm	Tampa	NA	NA	NA	NA	NA	NA	NA	NA
2874323	NA	01/11/2019	edit_date	Carolina laurelcherry	Prunus caroliniana	Tampa	Florida	-82.40341084	28.05638542	NA	33620	University Of South Florida	NA	24.13	119.75066	naturally_occurring	more than 18.29 m	15.24 to 30.48 cm	Tampa	NA	NA	NA	NA	NA	NA	NA	NA
2874359	NA	01/11/2019	edit_date	Cabbage palm	Sabal palmetto	Tampa	Florida	-82.40380818	28.05639142	NA	33620	University Of South Florida	NA	35.56	68.89764	naturally_occurring	more than 18.29 m	30.48 to 45.72 cm	Tampa	NA	NA	NA	NA	NA	NA	NA	NA
2874397	NA	01/11/2019	edit_date	Carolina laurelcherry	Prunus caroliniana	Tampa	Florida	-82.40415129	28.05697704	NA	33620	University Of South Florida	NA	21.59	127.95276	naturally_occurring	more than 18.29 m	15.24 to 30.48 cm	Tampa	NA	NA	NA	NA	NA	NA	NA	NA
2874327	NA	01/11/2019	edit_date	Carolina laurelcherry	Prunus caroliniana	Tampa	Florida	-82.40347601	28.05636849	NA	33620	University Of South Florida	NA	19.05	95.14436	naturally_occurring	more than 18.29 m	15.24 to 30.48 cm	Tampa	NA	NA	NA	NA	NA	NA	NA	NA
2874329	NA	01/11/2019	edit_date	Carolina laurelcherry	Prunus caroliniana	Tampa	Florida	-82.40349103	28.05640041	NA	33620	University Of South Florida	NA	17.78	54.13386	naturally_occurring	more than 18.29 m	15.24 to 30.48 cm	Tampa	NA	NA	NA	NA	NA	NA	NA	NA
2874361	NA	01/11/2019	edit_date	Sand live oak	Quercus geminata	Tampa	Florida	-82.40370774	28.05654729	NA	33620	University Of South Florida	NA	41.91	178.80578	naturally_occurring	more than 18.29 m	30.48 to 45.72 cm	Tampa	NA	NA	NA	NA	NA	NA	NA	NA
2874398	NA	01/11/2019	edit_date	Carolina laurelcherry	Prunus caroliniana	Tampa	Florida	-82.40415721	28.05699589	NA	33620	University Of South Florida	NA	7.62	34.44882	naturally_occurring	more than 18.29 m	0 to 15.24 cm	Tampa	NA	NA	NA	NA	NA	NA	NA	NA
2874415	NA	01/11/2019	edit_date	Bluejack oak	Quercus incana	Tampa	Florida	-82.40412806	28.05724476	NA	33620	University Of South Florida	NA	22.86	150.91864	naturally_occurring	more than 18.29 m	15.24 to 30.48 cm	Tampa	NA	NA	NA	NA	NA	NA	NA	NA
2874362	NA	01/11/2019	edit_date	Black cherry	Prunus serotina	Tampa	Florida	-82.40368784	28.05657844	NA	33620	University Of South Florida	NA	19.05	68.89764	naturally_occurring	more than 18.29 m	15.24 to 30.48 cm	Tampa	NA	NA	NA	NA	NA	NA	NA	NA
2874330	NA	01/11/2019	edit_date	Carolina laurelcherry	Prunus caroliniana	Tampa	Florida	-82.4035049	28.05639673	NA	33620	University Of South Florida	NA	10.16	54.13386	naturally_occurring	more than 18.29 m	0 to 15.24 cm	Tampa	NA	NA	NA	NA	NA	NA	NA	NA
2874363	NA	01/11/2019	edit_date	Diamond oak laurel oak	Quercus laurifolia	Tampa	Florida	-82.40363105	28.0566144	NA	33620	University Of South Florida	NA	16.51	63.97638	naturally_occurring	more than 18.29 m	15.24 to 30.48 cm	Tampa	NA	NA	NA	NA	NA	NA	NA	NA
2874417	NA	01/11/2019	edit_date	Sand live oak	Quercus geminata	Tampa	Florida	-82.40406368	28.05726946	NA	33620	University Of South Florida	NA	86.36	116.46982	naturally_occurring	more than 18.29 m	more than 76.2 cm	Tampa	NA	NA	NA	NA	NA	NA	NA	NA
2874333	NA	01/11/2019	edit_date	Sand live oak	Quercus geminata	Tampa	Florida	-82.40360713	28.05645141	NA	33620	University Of South Florida	NA	19.05	86.94226	naturally_occurring	more than 18.29 m	15.24 to 30.48 cm	Tampa	NA	NA	NA	NA	NA	NA	NA	NA
2874364	NA	01/11/2019	edit_date	Carolina laurelcherry	Prunus caroliniana	Tampa	Florida	-82.40364853	28.05660984	NA	33620	University Of South Florida	NA	15.24	73.8189	naturally_occurring	more than 18.29 m	0 to 15.24 cm	Tampa	NA	NA	NA	NA	NA	NA	NA	NA
2874326	NA	01/11/2019	edit_date	Carolina laurelcherry	Prunus caroliniana	Tampa	Florida	-82.40345849	28.05639646	NA	33620	University Of South Florida	NA	27.94	141.07612	naturally_occurring	more than 18.29 m	15.24 to 30.48 cm	Tampa	NA	NA	NA	NA	NA	NA	NA	NA
2874458	NA	01/11/2019	edit_date	Black cherry	Prunus serotina	Tampa	Florida	-82.40350539	28.05618489	NA	33620	University Of South Florida	NA	3.81	50.85302	naturally_occurring	more than 18.29 m	0 to 15.24 cm	Tampa	NA	NA	NA	NA	NA	NA	NA	NA
2874366	NA	01/11/2019	edit_date	Carolina laurelcherry	Prunus caroliniana	Tampa	Florida	-82.40365616	28.05665014	NA	33620	University Of South Florida	NA	11.43	49.2126	naturally_occurring	more than 18.29 m	0 to 15.24 cm	Tampa	NA	NA	NA	NA	NA	NA	NA	NA
2874328	NA	01/11/2019	edit_date	Carolina laurelcherry	Prunus caroliniana	Tampa	Florida	-82.40348895	28.0564405	NA	33620	University Of South Florida	NA	21.59	47.57218	naturally_occurring	more than 18.29 m	15.24 to 30.48 cm	Tampa	NA	NA	NA	NA	NA	NA	NA	NA
2936419	NA	09/17/2019	edit_date	Pignut hickory	Carya glabra	Tampa	Florida	-82.4237011	28.05792208	NA	33620	University Of South Florida Botanical Gardens	NA	NA	NA	naturally_occurring	NA	NA	Tampa	NA	NA	NA	NA	NA	NA	NA	NA
2874331	NA	01/10/2019	edit_date	Carolina laurelcherry	Prunus caroliniana	Tampa	Florida	-82.40349786	28.05639522	NA	33620	University Of South Florida	NA	12.7	NA	naturally_occurring	NA	0 to 15.24 cm	Tampa	NA	NA	NA	NA	NA	NA	NA	NA
2874368	NA	01/11/2019	edit_date	Diamond oak laurel oak	Quercus laurifolia	Tampa	Florida	-82.40372027	28.05661691	NA	33620	University Of South Florida	NA	7.62	29.52756	naturally_occurring	more than 18.29 m	0 to 15.24 cm	Tampa	NA	NA	NA	NA	NA	NA	NA	NA
2874303	1/9/2019	01/09/2019	edit_date	Live oak	Quercus virginiana	Tampa	Florida	-82.47268329	27.97214783	NA	33603	911 W Braddock St	NA	5.08	29.52756	naturally_occurring	more than 18.29 m	0 to 15.24 cm	Tampa	NA	NA	NA	NA	NA	NA	NA	NA
2874301	1/9/2019	01/09/2019	edit_date	Crapemyrtle	Lagerstroemia indica	Tampa	Florida	-82.50187796	27.92146881	NA	33629	2501-2531 S Himes Ave	NA	5.08	26.24672	introduced	more than 18.29 m	0 to 15.24 cm	Tampa	NA	NA	NA	NA	NA	NA	NA	NA
2874302	1/9/2019	01/09/2019	edit_date	Crapemyrtle	Lagerstroemia indica	Tampa	Florida	-82.50187683	27.92131912	NA	33629	2501-2531 S Himes Ave	NA	5.08	26.24672	introduced	more than 18.29 m	0 to 15.24 cm	Tampa	NA	NA	NA	NA	NA	NA	NA	NA
2874372	NA	01/10/2019	edit_date	Black cherry	Prunus serotina	Tampa	Florida	-82.40374756	28.05657823	NA	33620	University Of South Florida	NA	6.35	NA	naturally_occurring	NA	0 to 15.24 cm	Tampa	NA	NA	NA	NA	NA	NA	NA	NA
2874334	NA	01/11/2019	edit_date	Sand live oak	Quercus geminata	Tampa	Florida	-82.40359385	28.05641604	NA	33620	University Of South Florida	NA	27.94	29.52756	naturally_occurring	more than 18.29 m	15.24 to 30.48 cm	Tampa	NA	NA	NA	NA	NA	NA	NA	NA
2874367	NA	01/11/2019	edit_date	Black cherry	Prunus serotina	Tampa	Florida	-82.40370224	28.05661072	NA	33620	University Of South Florida	NA	10.16	73.8189	naturally_occurring	more than 18.29 m	0 to 15.24 cm	Tampa	NA	NA	NA	NA	NA	NA	NA	NA
2874401	NA	01/11/2019	edit_date	Carolina laurelcherry	Prunus caroliniana	Tampa	Florida	-82.40416478	28.0570081	NA	33620	University Of South Florida	NA	15.24	77.09974	naturally_occurring	more than 18.29 m	0 to 15.24 cm	Tampa	NA	NA	NA	NA	NA	NA	NA	NA
2886367	NA	02/21/2019	edit_date	Live oak	Quercus virginiana	Tampa	Florida	-82.41176872	28.05599796	NA	33620	University Of South Florida	NA	15.24	73.8189	naturally_occurring	more than 18.29 m	0 to 15.24 cm	Tampa	NA	NA	NA	NA	NA	NA	NA	NA
2886564	NA	02/22/2019	edit_date	Washington fan palm	Washingtonia robusta	Tampa	Florida	-82.41375368	28.05486469	NA	33620	University Of South Florida	NA	30.48	157.48032	introduced	more than 18.29 m	15.24 to 30.48 cm	Tampa	NA	NA	NA	NA	NA	NA	NA	NA
2885536	NA	02/14/2019	edit_date	Washington fan palm	Washingtonia robusta	Tampa	Florida	-82.41325609	28.06122125	NA	33620	University Of South Florida	NA	31.75	131.2336	introduced	more than 18.29 m	30.48 to 45.72 cm	Tampa	NA	NA	NA	NA	NA	NA	NA	NA
2885783	NA	02/15/2019	edit_date	Canary island date palm	Phoenix canariensis	Tampa	Florida	-82.41322866	28.05846499	NA	33620	University Of South Florida	NA	36.83	93.50394	introduced	more than 18.29 m	30.48 to 45.72 cm	Tampa	NA	NA	NA	NA	NA	NA	NA	NA
2887569	NA	03/01/2019	edit_date	Diamond oak laurel oak	Quercus laurifolia	Tampa	Florida	-82.41116108	28.06849353	NA	33620	University Of South Florida	NA	82.55	131.2336	naturally_occurring	more than 18.29 m	more than 76.2 cm	Tampa	NA	NA	NA	NA	NA	NA	NA	NA
2882930	NA	02/01/2019	edit_date	Sand live oak	Quercus geminata	Tampa	Florida	-82.41452435	28.06174931	NA	33620	University Of South Florida	NA	33.02	127.95276	naturally_occurring	more than 18.29 m	30.48 to 45.72 cm	Tampa	NA	NA	NA	NA	NA	NA	NA	NA
2884116	2/6/2019	02/06/2019	edit_date	Bottlebrush	Callistemon viminalis	Tampa	Florida	-82.44687583	28.00649157	NA	33604	1201 E Lambright St	NA	5.08	26.24672	no_info	more than 18.29 m	0 to 15.24 cm	Tampa	NA	NA	NA	NA	NA	NA	NA	NA
2884766	NA	02/14/2019	edit_date	Southern magnolia	Magnolia grandiflora	Tampa	Florida	-82.41974478	28.05860746	NA	33620	University Of South Florida	NA	17.78	49.2126	naturally_occurring	more than 18.29 m	15.24 to 30.48 cm	Tampa	NA	NA	NA	NA	NA	NA	NA	NA
2886365	NA	02/21/2019	edit_date	Live oak	Quercus virginiana	Tampa	Florida	-82.4117695	28.05606007	NA	33620	University Of South Florida	NA	8.89	59.05512	naturally_occurring	more than 18.29 m	0 to 15.24 cm	Tampa	NA	NA	NA	NA	NA	NA	NA	NA
2882931	NA	02/01/2019	edit_date	Sand live oak	Quercus geminata	Tampa	Florida	-82.414573	28.06157428	NA	33620	University Of South Florida	NA	142.24	126.31234	naturally_occurring	more than 18.29 m	more than 76.2 cm	Tampa	NA	NA	NA	NA	NA	NA	NA	NA
2885538	NA	02/14/2019	edit_date	Washington fan palm	Washingtonia robusta	Tampa	Florida	-82.41322769	28.06122779	NA	33620	University Of South Florida	NA	36.83	147.6378	introduced	more than 18.29 m	30.48 to 45.72 cm	Tampa	NA	NA	NA	NA	NA	NA	NA	NA
2886364	NA	02/21/2019	edit_date	Live oak	Quercus virginiana	Tampa	Florida	-82.41183826	28.05612243	NA	33620	University Of South Florida	NA	15.24	75.45932	naturally_occurring	more than 18.29 m	0 to 15.24 cm	Tampa	NA	NA	NA	NA	NA	NA	NA	NA
2885786	NA	02/15/2019	edit_date	Canary island date palm	Phoenix canariensis	Tampa	Florida	-82.41323131	28.05817372	NA	33620	University Of South Florida	NA	46.99	104.98688	introduced	more than 18.29 m	45.72 to 60.96 cm	Tampa	NA	NA	NA	NA	NA	NA	NA	NA
2884769	NA	02/14/2019	edit_date	Sand live oak	Quercus geminata	Tampa	Florida	-82.41973219	28.05871273	NA	33620	University Of South Florida	NA	111.76	134.51444	naturally_occurring	more than 18.29 m	more than 76.2 cm	Tampa	NA	NA	NA	NA	NA	NA	NA	NA
2885540	NA	02/14/2019	edit_date	Washington fan palm	Washingtonia robusta	Tampa	Florida	-82.41319717	28.06123351	NA	33620	University Of South Florida	NA	33.02	152.55906	introduced	more than 18.29 m	30.48 to 45.72 cm	Tampa	NA	NA	NA	NA	NA	NA	NA	NA
2886363	NA	02/21/2019	edit_date	Live oak	Quercus virginiana	Tampa	Florida	-82.41178651	28.05612959	NA	33620	University Of South Florida	NA	6.35	31.16798	naturally_occurring	more than 18.29 m	0 to 15.24 cm	Tampa	NA	NA	NA	NA	NA	NA	NA	NA
2886565	NA	02/22/2019	edit_date	Washington fan palm	Washingtonia robusta	Tampa	Florida	-82.41380093	28.05486334	NA	33620	University Of South Florida	NA	33.02	132.87402	introduced	more than 18.29 m	30.48 to 45.72 cm	Tampa	NA	NA	NA	NA	NA	NA	NA	NA
2891439	NA	04/19/2019	edit_date	Sand pine	Pinus clausa	Tampa	Florida	-82.42353128	28.05837972	NA	33620	University Of South Florida Botanical Gardens	NA	49.53	NA	naturally_occurring	NA	45.72 to 60.96 cm	Tampa	NA	NA	NA	NA	NA	NA	NA	NA
2891457	NA	04/19/2019	edit_date	Slash pine	Pinus elliottii	Tampa	Florida	-82.42321186	28.05842517	NA	33620	University Of South Florida	NA	29.21	NA	naturally_occurring	NA	15.24 to 30.48 cm	Tampa	NA	NA	NA	NA	NA	NA	NA	NA
2890912	4/17/2019	04/17/2019	edit_date	Buttonwood	Conocarpus erectus	Tampa	Florida	-82.47886387	28.04119367	NA	33612	10104 N Oakleaf Ave	NA	2.54	22.96588	naturally_occurring	more than 18.29 m	0 to 15.24 cm	Tampa	NA	NA	NA	NA	NA	NA	NA	NA
2882935	1/31/2019	01/31/2019	edit_date	Crapemyrtle	Lagerstroemia indica	Tampa	Florida	-82.46356025	27.98551402	NA	33603	4404 N Ola Ave	NA	5.08	29.52756	introduced	more than 18.29 m	0 to 15.24 cm	Tampa	NA	NA	NA	NA	NA	NA	NA	NA
2883179	NA	02/01/2019	edit_date	Crapemyrtle	Lagerstroemia indica	Tampa	Florida	-82.41901188	28.0602143	NA	33620	University Of South Florida	NA	33.02	52.49344	introduced	more than 18.29 m	30.48 to 45.72 cm	Tampa	NA	NA	NA	NA	NA	NA	NA	NA
2821102	NA	03/21/2019	edit_date	Live oak	Quercus virginiana	Tampa	Florida	-82.41978653	28.06467203	NA	33620	Moffitt Cancer Center	NA	59.69	113.18898	naturally_occurring	more than 18.29 m	45.72 to 60.96 cm	Tampa	NA	NA	NA	NA	NA	NA	NA	NA
2884226	NA	02/07/2019	edit_date	Sand live oak	Quercus geminata	Tampa	Florida	-82.41868794	28.05900869	NA	33620	University Of South Florida	NA	173.99	131.2336	naturally_occurring	more than 18.29 m	more than 76.2 cm	Tampa	NA	NA	NA	NA	NA	NA	NA	NA
2891339	NA	04/18/2019	edit_date	Diamond oak laurel oak	Quercus laurifolia	Tampa	Florida	-82.42385642	28.05838241	NA	33620	University Of South Florida Botanical Gardens	NA	2.54	NA	naturally_occurring	NA	0 to 15.24 cm	Tampa	NA	NA	NA	NA	NA	NA	NA	NA
2887576	NA	03/01/2019	edit_date	Sand live oak	Quercus geminata	Tampa	Florida	-82.41109641	28.06838216	NA	33620	University Of South Florida	NA	64.77	147.6378	naturally_occurring	more than 18.29 m	60.96 to 76.2 cm	Tampa	NA	NA	NA	NA	NA	NA	NA	NA
2883180	NA	02/01/2019	edit_date	Crapemyrtle	Lagerstroemia indica	Tampa	Florida	-82.41905594	28.06021802	NA	33620	University Of South Florida	NA	30.48	50.85302	introduced	more than 18.29 m	15.24 to 30.48 cm	Tampa	NA	NA	NA	NA	NA	NA	NA	NA
2888297	NA	03/07/2019	edit_date	Crapemyrtle	Lagerstroemia indica	Tampa	Florida	-82.41308099	28.06845618	NA	33620	University Of South Florida	NA	26.67	65.6168	introduced	more than 18.29 m	15.24 to 30.48 cm	Tampa	NA	NA	NA	NA	NA	NA	NA	NA
2884661	NA	02/08/2019	edit_date	Winged elm	Ulmus alata	Tampa	Florida	-82.41859975	28.05858079	NA	33620	University Of South Florida	NA	27.94	100.06562	naturally_occurring	more than 18.29 m	15.24 to 30.48 cm	Tampa	NA	NA	NA	NA	NA	NA	NA	NA
2884771	NA	02/14/2019	edit_date	Sand live oak	Quercus geminata	Tampa	Florida	-82.41968282	28.05874873	NA	33620	University Of South Florida	NA	74.93	150.91864	naturally_occurring	more than 18.29 m	60.96 to 76.2 cm	Tampa	NA	NA	NA	NA	NA	NA	NA	NA
2885542	NA	02/14/2019	edit_date	Crapemyrtle	Lagerstroemia indica	Tampa	Florida	-82.41308282	28.06131599	NA	33620	University Of South Florida	NA	74.93	44.29134	introduced	more than 18.29 m	60.96 to 76.2 cm	Tampa	NA	NA	NA	NA	NA	NA	NA	NA
2886361	NA	02/21/2019	edit_date	Live oak	Quercus virginiana	Tampa	Florida	-82.41186264	28.05637281	NA	33620	University Of South Florida	NA	10.16	59.05512	naturally_occurring	more than 18.29 m	0 to 15.24 cm	Tampa	NA	NA	NA	NA	NA	NA	NA	NA
2886567	NA	02/22/2019	edit_date	Washington fan palm	Washingtonia robusta	Tampa	Florida	-82.41380694	28.05494345	NA	33620	University Of South Florida	NA	33.02	150.91864	introduced	more than 18.29 m	30.48 to 45.72 cm	Tampa	NA	NA	NA	NA	NA	NA	NA	NA
2887177	NA	02/28/2019	edit_date	Crapemyrtle	Lagerstroemia indica	Tampa	Florida	-82.41132358	28.05555406	NA	33620	University Of South Florida	NA	77.47	62.33596	introduced	more than 18.29 m	more than 76.2 cm	Tampa	NA	NA	NA	NA	NA	NA	NA	NA
2887462	NA	03/01/2019	edit_date	Crapemyrtle	Lagerstroemia indica	Tampa	Florida	-82.41219953	28.06826021	NA	33620	University Of South Florida	NA	12.7	26.24672	introduced	more than 18.29 m	0 to 15.24 cm	Tampa	NA	NA	NA	NA	NA	NA	NA	NA
2891472	NA	04/19/2019	edit_date	Diamond oak laurel oak	Quercus laurifolia	Tampa	Florida	-82.42359075	28.05843409	NA	33620	University Of South Florida Botanical Gardens	NA	6.35	NA	naturally_occurring	NA	0 to 15.24 cm	Tampa	NA	NA	NA	NA	NA	NA	NA	NA
2888298	NA	03/07/2019	edit_date	Crapemyrtle	Lagerstroemia indica	Tampa	Florida	-82.41308367	28.06849807	NA	33620	University Of South Florida	NA	33.02	65.6168	introduced	more than 18.29 m	30.48 to 45.72 cm	Tampa	NA	NA	NA	NA	NA	NA	NA	NA
2886570	NA	02/22/2019	edit_date	Washington fan palm	Washingtonia robusta	Tampa	Florida	-82.41384523	28.05486279	NA	33620	University Of South Florida	NA	31.75	129.59318	introduced	more than 18.29 m	30.48 to 45.72 cm	Tampa	NA	NA	NA	NA	NA	NA	NA	NA
2887176	NA	04/11/2019	edit_date	Largeleaf geigertree	Cordia sebestena	Tampa	Florida	-82.4113529	28.05555568	NA	33620	University Of South Florida	NA	40.64	86.94226	introduced	more than 18.29 m	30.48 to 45.72 cm	Tampa	NA	NA	NA	NA	NA	NA	NA	NA
2224967	NA	03/29/2019	edit_date	Washington fan palm	Washingtonia robusta	Tampa	Florida	-82.41642	28.05503	NA	NA	University Of South Florida	NA	32.512	127.95276	introduced	more than 18.29 m	30.48 to 45.72 cm	Tampa	NA	NA	NA	NA	NA	NA	NA	NA
2891372	NA	04/18/2019	edit_date	Black cherry	Prunus serotina	Tampa	Florida	-82.42387128	28.05840833	NA	33620	University Of South Florida Botanical Gardens	NA	5.08	NA	naturally_occurring	NA	0 to 15.24 cm	Tampa	NA	NA	NA	NA	NA	NA	NA	NA
2882618	NA	01/30/2019	edit_date	Live oak	Quercus virginiana	Tampa	Florida	-82.52378078	27.94107716	NA	33609	302 S Royal Palm Way	NA	35.56	65.6168	naturally_occurring	more than 18.29 m	30.48 to 45.72 cm	Tampa	NA	NA	NA	NA	NA	NA	NA	NA
2888299	NA	03/07/2019	edit_date	Crapemyrtle	Lagerstroemia indica	Tampa	Florida	-82.41308594	28.06854003	NA	33620	University Of South Florida	NA	36.83	60.69554	introduced	more than 18.29 m	30.48 to 45.72 cm	Tampa	NA	NA	NA	NA	NA	NA	NA	NA
2887175	NA	02/28/2019	edit_date	Crapemyrtle	Lagerstroemia indica	Tampa	Florida	-82.41138647	28.05555509	NA	33620	University Of South Florida	NA	83.82	91.86352	introduced	more than 18.29 m	more than 76.2 cm	Tampa	NA	NA	NA	NA	NA	NA	NA	NA
2225037	NA	03/29/2019	edit_date	Slash pine	Pinus elliottii	Tampa	Florida	-82.4175	28.05484	NA	NA	3684-3998 E Fowler Ave	NA	31.242	177.16536	naturally_occurring	more than 18.29 m	30.48 to 45.72 cm	Tampa	NA	NA	NA	NA	NA	NA	NA	NA
2885545	4/27/2018	02/14/2019	edit_date	Gold trumpet tree	Tabebuia chrysotricha	Tampa	Florida	-82.41301632	28.06121978	NA	33620	University Of South Florida	NA	7.62	36.08924	no_info	more than 18.29 m	0 to 15.24 cm	Tampa	NA	NA	NA	NA	NA	NA	NA	NA
2886568	NA	02/22/2019	edit_date	Washington fan palm	Washingtonia robusta	Tampa	Florida	-82.41384538	28.05493945	NA	33620	University Of South Florida	NA	29.21	136.15486	introduced	more than 18.29 m	15.24 to 30.48 cm	Tampa	NA	NA	NA	NA	NA	NA	NA	NA
2887179	NA	02/28/2019	edit_date	Crapemyrtle	Lagerstroemia indica	Tampa	Florida	-82.41153462	28.05555888	NA	33620	University Of South Florida	NA	30.48	55.77428	introduced	more than 18.29 m	15.24 to 30.48 cm	Tampa	NA	NA	NA	NA	NA	NA	NA	NA
2884775	NA	02/14/2019	edit_date	Sand live oak	Quercus geminata	Tampa	Florida	-82.41965809	28.05877712	NA	33620	University Of South Florida	NA	185.42	127.95276	naturally_occurring	more than 18.29 m	more than 76.2 cm	Tampa	NA	NA	NA	NA	NA	NA	NA	NA
2887170	NA	02/28/2019	edit_date	Sand live oak	Quercus geminata	Tampa	Florida	-82.41145746	28.05549292	NA	33620	University Of South Florida	NA	56.388	121.39108	naturally_occurring	more than 18.29 m	45.72 to 60.96 cm	Tampa	NA	NA	NA	NA	NA	NA	NA	NA
2887466	NA	03/01/2019	edit_date	Live oak	Quercus virginiana	Tampa	Florida	-82.4117067	28.06806846	NA	33620	University Of South Florida	NA	13.97	72.17848	naturally_occurring	more than 18.29 m	0 to 15.24 cm	Tampa	NA	NA	NA	NA	NA	NA	NA	NA
2882940	NA	02/01/2019	edit_date	River birch	Betula nigra	Tampa	Florida	-82.41444959	28.06145616	NA	33620	University Of South Florida	NA	8.89	98.4252	naturally_occurring	more than 18.29 m	0 to 15.24 cm	Tampa	NA	NA	NA	NA	NA	NA	NA	NA
2887169	NA	02/28/2019	edit_date	Sand live oak	Quercus geminata	Tampa	Florida	-82.41145763	28.05542863	NA	33620	University Of South Florida	NA	58.42	88.58268	naturally_occurring	more than 18.29 m	45.72 to 60.96 cm	Tampa	NA	NA	NA	NA	NA	NA	NA	NA
2884676	NA	02/08/2019	edit_date	Winged elm	Ulmus alata	Tampa	Florida	-82.41846755	28.05850559	NA	33620	University Of South Florida	NA	13.97	68.89764	naturally_occurring	more than 18.29 m	0 to 15.24 cm	Tampa	NA	NA	NA	NA	NA	NA	NA	NA
2887468	NA	03/01/2019	edit_date	Live oak	Quercus virginiana	Tampa	Florida	-82.41161126	28.06807195	NA	33620	University Of South Florida	NA	13.97	77.09974	naturally_occurring	more than 18.29 m	0 to 15.24 cm	Tampa	NA	NA	NA	NA	NA	NA	NA	NA
2885547	NA	02/14/2019	edit_date	Cabbage palm	Sabal palmetto	Tampa	Florida	-82.41291596	28.06121962	NA	33620	University Of South Florida	NA	30.48	116.46982	naturally_occurring	more than 18.29 m	15.24 to 30.48 cm	Tampa	NA	NA	NA	NA	NA	NA	NA	NA
2885794	NA	02/15/2019	edit_date	Crapemyrtle	Lagerstroemia indica	Tampa	Florida	-82.41325476	28.05786468	NA	33620	University Of South Florida	NA	36.83	42.65092	introduced	more than 18.29 m	30.48 to 45.72 cm	Tampa	NA	NA	NA	NA	NA	NA	NA	NA
2882941	NA	02/01/2019	edit_date	River birch	Betula nigra	Tampa	Florida	-82.41441317	28.06147165	NA	33620	University Of South Florida	NA	7.62	96.78478	naturally_occurring	more than 18.29 m	0 to 15.24 cm	Tampa	NA	NA	NA	NA	NA	NA	NA	NA
2885548	NA	02/14/2019	edit_date	Cabbage palm	Sabal palmetto	Tampa	Florida	-82.41288781	28.06123547	NA	33620	University Of South Florida	NA	27.94	131.2336	naturally_occurring	more than 18.29 m	15.24 to 30.48 cm	Tampa	NA	NA	NA	NA	NA	NA	NA	NA
2821154	NA	03/12/2019	edit_date	Live oak	Quercus virginiana	Tampa	Florida	-82.4188831	28.06449451	NA	33620	Moffitt Cancer Center	NA	33.02	95.14436	naturally_occurring	more than 18.29 m	30.48 to 45.72 cm	Tampa	NA	NA	NA	NA	NA	NA	NA	NA
2886382	NA	02/21/2019	edit_date	Live oak	Quercus virginiana	Tampa	Florida	-82.41199134	28.05533044	NA	33620	University Of South Florida	NA	11.43	59.05512	naturally_occurring	more than 18.29 m	0 to 15.24 cm	Tampa	NA	NA	NA	NA	NA	NA	NA	NA
2887174	NA	02/28/2019	edit_date	Crapemyrtle	Lagerstroemia indica	Tampa	Florida	-82.41142274	28.05549709	NA	33620	University Of South Florida	NA	12.7	31.16798	introduced	more than 18.29 m	0 to 15.24 cm	Tampa	NA	NA	NA	NA	NA	NA	NA	NA
2887480	NA	03/01/2019	edit_date	Chinese fan palm	Livistona chinensis	Tampa	Florida	-82.41206927	28.06809182	NA	33620	University Of South Florida	NA	29.21	75.45932	introduced	more than 18.29 m	15.24 to 30.48 cm	Tampa	NA	NA	NA	NA	NA	NA	NA	NA
2885796	NA	02/15/2019	edit_date	Crapemyrtle	Lagerstroemia indica	Tampa	Florida	-82.41326713	28.05797491	NA	33620	University Of South Florida	NA	27.94	41.0105	introduced	more than 18.29 m	15.24 to 30.48 cm	Tampa	NA	NA	NA	NA	NA	NA	NA	NA
2886383	NA	02/21/2019	edit_date	Live oak	Quercus virginiana	Tampa	Florida	-82.41191607	28.05529827	NA	33620	University Of South Florida	NA	8.89	39.37008	naturally_occurring	more than 18.29 m	0 to 15.24 cm	Tampa	NA	NA	NA	NA	NA	NA	NA	NA
2887173	NA	02/28/2019	edit_date	Crapemyrtle	Lagerstroemia indica	Tampa	Florida	-82.41142942	28.05547694	NA	33620	University Of South Florida	NA	19.05	27.88714	introduced	more than 18.29 m	15.24 to 30.48 cm	Tampa	NA	NA	NA	NA	NA	NA	NA	NA
2883188	NA	02/01/2019	edit_date	Crapemyrtle	Lagerstroemia indica	Tampa	Florida	-82.41934223	28.06021416	NA	33620	University Of South Florida	NA	27.94	57.4147	introduced	more than 18.29 m	15.24 to 30.48 cm	Tampa	NA	NA	NA	NA	NA	NA	NA	NA
2887171	NA	02/28/2019	edit_date	Crapemyrtle	Lagerstroemia indica	Tampa	Florida	-82.41148345	28.05547496	NA	33620	University Of South Florida	NA	19.05	36.08924	introduced	more than 18.29 m	15.24 to 30.48 cm	Tampa	NA	NA	NA	NA	NA	NA	NA	NA
2887478	NA	03/01/2019	edit_date	Chinese fan palm	Livistona chinensis	Tampa	Florida	-82.41201586	28.06811661	NA	33620	University Of South Florida	NA	31.75	78.74016	introduced	more than 18.29 m	30.48 to 45.72 cm	Tampa	NA	NA	NA	NA	NA	NA	NA	NA
2884778	NA	02/14/2019	edit_date	Sand live oak	Quercus geminata	Tampa	Florida	-82.41963436	28.05883289	NA	33620	University Of South Florida	NA	85.09	131.2336	naturally_occurring	more than 18.29 m	more than 76.2 cm	Tampa	NA	NA	NA	NA	NA	NA	NA	NA
2885550	NA	02/14/2019	edit_date	Gold trumpet tree	Tabebuia chrysotricha	Tampa	Florida	-82.41295435	28.06109747	NA	33620	University Of South Florida	NA	5.08	32.8084	no_info	more than 18.29 m	0 to 15.24 cm	Tampa	NA	NA	NA	NA	NA	NA	NA	NA
2886384	NA	02/21/2019	edit_date	Live oak	Quercus virginiana	Tampa	Florida	-82.41198427	28.05521947	NA	33620	University Of South Florida	NA	8.89	45.93176	naturally_occurring	more than 18.29 m	0 to 15.24 cm	Tampa	NA	NA	NA	NA	NA	NA	NA	NA
2889957	NA	03/29/2019	edit_date	Sand live oak	Quercus geminata	Tampa	Florida	-82.41709163	28.05526409	NA	33612	University Of South Florida	NA	254	173.88452	naturally_occurring	more than 18.29 m	more than 76.2 cm	Tampa	NA	NA	NA	NA	NA	NA	NA	NA
2887477	NA	03/01/2019	edit_date	Chinese fan palm	Livistona chinensis	Tampa	Florida	-82.41197811	28.06812824	NA	33620	University Of South Florida	NA	27.94	78.74016	introduced	more than 18.29 m	15.24 to 30.48 cm	Tampa	NA	NA	NA	NA	NA	NA	NA	NA
2884670	NA	02/08/2019	edit_date	Winged elm	Ulmus alata	Tampa	Florida	-82.41870262	28.05842079	NA	33620	University Of South Florida	NA	26.67	100.06562	naturally_occurring	more than 18.29 m	15.24 to 30.48 cm	Tampa	NA	NA	NA	NA	NA	NA	NA	NA
2885798	NA	02/15/2019	edit_date	Crapemyrtle	Lagerstroemia indica	Tampa	Florida	-82.41326616	28.05808526	NA	33620	University Of South Florida	NA	29.21	42.65092	introduced	more than 18.29 m	15.24 to 30.48 cm	Tampa	NA	NA	NA	NA	NA	NA	NA	NA
2886385	NA	02/21/2019	edit_date	Live oak	Quercus virginiana	Tampa	Florida	-82.41207334	28.05518859	NA	33620	University Of South Florida	NA	12.7	49.2126	naturally_occurring	more than 18.29 m	0 to 15.24 cm	Tampa	NA	NA	NA	NA	NA	NA	NA	NA
2888302	NA	03/07/2019	edit_date	Sand live oak	Quercus geminata	Tampa	Florida	-82.41305295	28.06872423	NA	33620	University Of South Florida	NA	86.36	145.99738	naturally_occurring	more than 18.29 m	more than 76.2 cm	Tampa	NA	NA	NA	NA	NA	NA	NA	NA
2882088	NA	01/25/2019	edit_date	Carolina laurelcherry	Prunus caroliniana	Tampa	Florida	-82.40346221	28.05690096	NA	33620	University Of South Florida	NA	29.21	NA	naturally_occurring	NA	15.24 to 30.48 cm	Tampa	NA	NA	NA	NA	NA	NA	NA	NA
2887163	NA	02/28/2019	edit_date	Live oak	Quercus virginiana	Tampa	Florida	-82.41160994	28.05548176	NA	33620	University Of South Florida	NA	62.23	137.79528	naturally_occurring	more than 18.29 m	60.96 to 76.2 cm	Tampa	NA	NA	NA	NA	NA	NA	NA	NA
2887476	NA	03/01/2019	edit_date	Chinese fan palm	Livistona chinensis	Tampa	Florida	-82.4119345	28.06813648	NA	33620	University Of South Florida	NA	29.21	62.33596	introduced	more than 18.29 m	15.24 to 30.48 cm	Tampa	NA	NA	NA	NA	NA	NA	NA	NA
2885552	NA	02/14/2019	edit_date	Washington fan palm	Washingtonia robusta	Tampa	Florida	-82.41243128	28.06118823	NA	33620	University Of South Florida	NA	33.02	147.6378	introduced	more than 18.29 m	30.48 to 45.72 cm	Tampa	NA	NA	NA	NA	NA	NA	NA	NA
2888304	NA	03/07/2019	edit_date	Sand live oak	Quercus geminata	Tampa	Florida	-82.41298907	28.06876664	NA	33620	University Of South Florida	NA	88.9	145.99738	naturally_occurring	more than 18.29 m	more than 76.2 cm	Tampa	NA	NA	NA	NA	NA	NA	NA	NA
2889806	NA	03/28/2019	edit_date	Diamond oak laurel oak	Quercus laurifolia	Tampa	Florida	-82.42359399	28.05820368	NA	33620	University Of South Florida Botanical Gardens	NA	10.16	72.17848	naturally_occurring	more than 18.29 m	0 to 15.24 cm	Tampa	NA	NA	NA	NA	NA	NA	NA	NA
2889958	NA	03/29/2019	edit_date	Camphortree	Cinnamomum camphora	Tampa	Florida	-82.41712181	28.05526184	NA	33612	University Of South Florida	NA	73.66	75.45932	introduced	more than 18.29 m	60.96 to 76.2 cm	Tampa	NA	NA	NA	NA	NA	NA	NA	NA
2882089	NA	01/25/2019	edit_date	Sand live oak	Quercus geminata	Tampa	Florida	-82.40348673	28.05693198	NA	33620	University Of South Florida	NA	29.21	NA	naturally_occurring	NA	15.24 to 30.48 cm	Tampa	NA	NA	NA	NA	NA	NA	NA	NA
2883191	NA	02/01/2019	edit_date	Bismarck palm	Bismarckia nobilis	Tampa	Florida	-82.41921177	28.06011524	NA	33620	University Of South Florida	NA	39.37	42.65092	introduced	more than 18.29 m	30.48 to 45.72 cm	Tampa	NA	NA	NA	NA	NA	NA	NA	NA
2885553	NA	02/14/2019	edit_date	Washington fan palm	Washingtonia robusta	Tampa	Florida	-82.41245948	28.06118548	NA	33620	University Of South Florida	NA	29.21	144.35696	introduced	more than 18.29 m	15.24 to 30.48 cm	Tampa	NA	NA	NA	NA	NA	NA	NA	NA
2886387	NA	02/21/2019	edit_date	Live oak	Quercus virginiana	Tampa	Florida	-82.41184378	28.05516496	NA	33620	University Of South Florida	NA	8.89	45.93176	naturally_occurring	more than 18.29 m	0 to 15.24 cm	Tampa	NA	NA	NA	NA	NA	NA	NA	NA
2889807	NA	03/28/2019	edit_date	Black cherry	Prunus serotina	Tampa	Florida	-82.4236073	28.0581945	NA	33620	University Of South Florida Botanical Gardens	NA	8.89	NA	naturally_occurring	NA	0 to 15.24 cm	Tampa	NA	NA	NA	NA	NA	NA	NA	NA
2889959	NA	03/29/2019	edit_date	Chinese elm	Ulmus parvifolia	Tampa	Florida	-82.41685687	28.05519298	NA	33612	University Of South Florida	NA	24.13	90.2231	introduced	more than 18.29 m	15.24 to 30.48 cm	Tampa	NA	NA	NA	NA	NA	NA	NA	NA
2890524	4/12/2019	04/12/2019	edit_date	Crapemyrtle	Lagerstroemia indica	Tampa	Florida	-82.44720587	27.99978557	NA	33604	1208 E Henry Ave	NA	5.08	26.24672	introduced	more than 18.29 m	0 to 15.24 cm	Tampa	NA	NA	NA	NA	NA	NA	NA	NA
2890877	4/17/2019	04/17/2019	edit_date	Crapemyrtle	Lagerstroemia indica	Tampa	Florida	-82.49949027	27.93590107	NA	33609	S Glen Ave	NA	5.08	26.24672	introduced	more than 18.29 m	0 to 15.24 cm	Tampa	NA	NA	NA	NA	NA	NA	NA	NA
2884711	NA	02/08/2019	edit_date	Cabbage palm	Sabal palmetto	Tampa	Florida	-82.41866151	28.05824969	NA	33620	University Of South Florida	NA	29.21	82.021	naturally_occurring	more than 18.29 m	15.24 to 30.48 cm	Tampa	NA	NA	NA	NA	NA	NA	NA	NA
2887165	NA	02/28/2019	edit_date	Diamond oak laurel oak	Quercus laurifolia	Tampa	Florida	-82.41154791	28.05525629	NA	33620	University Of South Florida	NA	81.28	177.16536	naturally_occurring	more than 18.29 m	more than 76.2 cm	Tampa	NA	NA	NA	NA	NA	NA	NA	NA
2885554	NA	02/14/2019	edit_date	Washington fan palm	Washingtonia robusta	Tampa	Florida	-82.41258309	28.06118203	NA	33620	University Of South Florida	NA	33.02	147.6378	introduced	more than 18.29 m	30.48 to 45.72 cm	Tampa	NA	NA	NA	NA	NA	NA	NA	NA
2889960	NA	03/29/2019	edit_date	Chinese elm	Ulmus parvifolia	Tampa	Florida	-82.41691021	28.05520939	NA	33612	University Of South Florida	NA	19.05	80.38058	introduced	more than 18.29 m	15.24 to 30.48 cm	Tampa	NA	NA	NA	NA	NA	NA	NA	NA
2890525	4/12/2019	04/12/2019	edit_date	Crapemyrtle	Lagerstroemia indica	Tampa	Florida	-82.44730115	27.99978993	NA	33604	1208 E Henry Ave	NA	5.08	26.24672	introduced	more than 18.29 m	0 to 15.24 cm	Tampa	NA	NA	NA	NA	NA	NA	NA	NA
2890878	4/17/2019	04/17/2019	edit_date	Crapemyrtle	Lagerstroemia indica	Tampa	Florida	-82.49948287	27.93583082	green_space	33609	S Glen Ave	Yes	5.08	32.8084	introduced	more than 18.29 m	0 to 15.24 cm	Tampa	NA	NA	NA	NA	NA	NA	NA	NA
2887166	NA	02/28/2019	edit_date	Diamond oak laurel oak	Quercus laurifolia	Tampa	Florida	-82.41141514	28.05525821	NA	33620	University Of South Florida	NA	58.42	160.76116	naturally_occurring	more than 18.29 m	45.72 to 60.96 cm	Tampa	NA	NA	NA	NA	NA	NA	NA	NA
2887473	NA	03/01/2019	edit_date	Chinese fan palm	Livistona chinensis	Tampa	Florida	-82.41184865	28.06814889	NA	33620	University Of South Florida	NA	29.21	75.45932	introduced	more than 18.29 m	15.24 to 30.48 cm	Tampa	NA	NA	NA	NA	NA	NA	NA	NA
2889809	NA	03/28/2019	edit_date	Diamond oak laurel oak	Quercus laurifolia	Tampa	Florida	-82.42361148	28.05815674	NA	33620	University Of South Florida Botanical Gardens	NA	7.62	NA	naturally_occurring	NA	0 to 15.24 cm	Tampa	NA	NA	NA	NA	NA	NA	NA	NA
2889961	NA	03/29/2019	edit_date	Chinese elm	Ulmus parvifolia	Tampa	Florida	-82.41690985	28.05526571	NA	33612	University Of South Florida	NA	21.59	95.14436	introduced	more than 18.29 m	15.24 to 30.48 cm	Tampa	NA	NA	NA	NA	NA	NA	NA	NA
2885555	NA	02/14/2019	edit_date	Washington fan palm	Washingtonia robusta	Tampa	Florida	-82.41262835	28.06117894	NA	33620	University Of South Florida	NA	31.75	132.87402	introduced	more than 18.29 m	30.48 to 45.72 cm	Tampa	NA	NA	NA	NA	NA	NA	NA	NA
2874418	NA	01/25/2019	edit_date	Crapemyrtle	Lagerstroemia indica	Tampa	Florida	-82.41257373	28.0688757	NA	33620	University Of South Florida	NA	10.16	26.24672	introduced	more than 18.29 m	0 to 15.24 cm	Tampa	NA	NA	NA	NA	NA	NA	NA	NA
2885556	NA	02/14/2019	edit_date	Live oak	Quercus virginiana	Tampa	Florida	-82.4126751	28.06103906	NA	33620	University Of South Florida	NA	62.23	124.67192	naturally_occurring	more than 18.29 m	60.96 to 76.2 cm	Tampa	NA	NA	NA	NA	NA	NA	NA	NA
2889963	NA	03/29/2019	edit_date	Chinese elm	Ulmus parvifolia	Tampa	Florida	-82.41687477	28.05531012	NA	33612	University Of South Florida	NA	21.59	88.58268	introduced	more than 18.29 m	15.24 to 30.48 cm	Tampa	NA	NA	NA	NA	NA	NA	NA	NA
2874419	NA	01/25/2019	edit_date	Crapemyrtle	Lagerstroemia indica	Tampa	Florida	-82.41251217	28.06887727	NA	33620	University Of South Florida	NA	12.7	29.52756	introduced	more than 18.29 m	0 to 15.24 cm	Tampa	NA	NA	NA	NA	NA	NA	NA	NA
2882950	NA	02/01/2019	edit_date	Live oak	Quercus virginiana	Tampa	Florida	-82.41486128	28.06191303	NA	33620	University Of South Florida	NA	15.24	90.2231	naturally_occurring	more than 18.29 m	0 to 15.24 cm	Tampa	NA	NA	NA	NA	NA	NA	NA	NA
2884239	NA	02/07/2019	edit_date	Yaupon	Ilex vomitoria	Tampa	Florida	-82.41866529	28.05907401	NA	33620	University Of South Florida	NA	19.05	47.57218	naturally_occurring	more than 18.29 m	15.24 to 30.48 cm	Tampa	NA	NA	NA	NA	NA	NA	NA	NA
2885557	NA	02/14/2019	edit_date	Live oak	Quercus virginiana	Tampa	Florida	-82.4126694	28.0611421	NA	33620	University Of South Florida	NA	48.26	123.0315	naturally_occurring	more than 18.29 m	45.72 to 60.96 cm	Tampa	NA	NA	NA	NA	NA	NA	NA	NA
2885804	NA	02/15/2019	edit_date	Crapemyrtle	Lagerstroemia indica	Tampa	Florida	-82.41317539	28.05825847	NA	33620	University Of South Florida	NA	38.1	37.72966	introduced	more than 18.29 m	30.48 to 45.72 cm	Tampa	NA	NA	NA	NA	NA	NA	NA	NA
2886581	NA	02/22/2019	edit_date	Loquat	Eriobotrya japonica	Tampa	Florida	-82.41517407	28.06688579	NA	33620	University Of South Florida	NA	21.59	62.33596	introduced	more than 18.29 m	15.24 to 30.48 cm	Tampa	NA	NA	NA	NA	NA	NA	NA	NA
2889811	NA	03/28/2019	edit_date	Slash pine	Pinus elliottii	Tampa	Florida	-82.42366642	28.05814494	NA	33620	University Of South Florida Botanical Gardens	NA	35.56	NA	naturally_occurring	NA	30.48 to 45.72 cm	Tampa	NA	NA	NA	NA	NA	NA	NA	NA
2889964	NA	03/29/2019	edit_date	Chinese elm	Ulmus parvifolia	Tampa	Florida	-82.4168801	28.05534801	NA	33612	University Of South Florida	NA	20.32	95.14436	introduced	more than 18.29 m	15.24 to 30.48 cm	Tampa	NA	NA	NA	NA	NA	NA	NA	NA
2890528	NA	04/12/2019	edit_date	Live oak	Quercus virginiana	Tampa	Florida	-82.42379434	28.05815528	NA	33620	University Of South Florida Botanical Gardens	NA	2.54	26.24672	naturally_occurring	more than 18.29 m	0 to 15.24 cm	Tampa	NA	NA	NA	NA	NA	NA	NA	NA
2891311	NA	04/18/2019	edit_date	Diamond oak laurel oak	Quercus laurifolia	Tampa	Florida	-82.4237373	28.05831321	NA	33620	University Of South Florida Botanical Gardens	NA	3.81	NA	naturally_occurring	NA	0 to 15.24 cm	Tampa	NA	NA	NA	NA	NA	NA	NA	NA
2886582	NA	02/22/2019	edit_date	Loquat	Eriobotrya japonica	Tampa	Florida	-82.41492365	28.06688289	NA	33620	University Of South Florida	NA	44.45	59.05512	introduced	more than 18.29 m	30.48 to 45.72 cm	Tampa	NA	NA	NA	NA	NA	NA	NA	NA
2885558	NA	02/14/2019	edit_date	Live oak	Quercus virginiana	Tampa	Florida	-82.41257456	28.061138	NA	33620	University Of South Florida	NA	30.48	88.58268	naturally_occurring	more than 18.29 m	15.24 to 30.48 cm	Tampa	NA	NA	NA	NA	NA	NA	NA	NA
2885693	NA	02/15/2019	edit_date	Cabbage palm	Sabal palmetto	Tampa	Florida	-82.4128379	28.06129609	NA	33620	University Of South Florida	NA	27.94	98.4252	naturally_occurring	more than 18.29 m	15.24 to 30.48 cm	Tampa	NA	NA	NA	NA	NA	NA	NA	NA
2889812	NA	03/28/2019	edit_date	Sand pine	Pinus clausa	Tampa	Florida	-82.42366519	28.05817785	NA	33620	University Of South Florida Botanical Gardens	NA	30.48	NA	naturally_occurring	NA	15.24 to 30.48 cm	Tampa	NA	NA	NA	NA	NA	NA	NA	NA
2889973	4/12/2019	04/12/2019	edit_date	Crapemyrtle	Lagerstroemia indica	Tampa	Florida	-82.51963049	27.92670332	NA	33629	4417 W San Rafael St	NA	5.08	26.24672	introduced	more than 18.29 m	0 to 15.24 cm	Tampa	NA	NA	NA	NA	NA	NA	NA	NA
2874422	NA	01/25/2019	edit_date	Live oak	Quercus virginiana	Tampa	Florida	-82.41221376	28.06887554	NA	33620	University Of South Florida	NA	7.62	50.85302	naturally_occurring	more than 18.29 m	0 to 15.24 cm	Tampa	NA	NA	NA	NA	NA	NA	NA	NA
2883197	NA	02/01/2019	edit_date	Live oak	Quercus virginiana	Tampa	Florida	-82.41936032	28.05994571	NA	33620	University Of South Florida	NA	12.7	72.17848	naturally_occurring	more than 18.29 m	0 to 15.24 cm	Tampa	NA	NA	NA	NA	NA	NA	NA	NA
2884246	NA	02/07/2019	edit_date	Yaupon	Ilex vomitoria	Tampa	Florida	-82.41870714	28.05913116	NA	33620	University Of South Florida	NA	13.97	41.0105	naturally_occurring	more than 18.29 m	0 to 15.24 cm	Tampa	NA	NA	NA	NA	NA	NA	NA	NA
2885444	2/14/2019	02/14/2019	edit_date	Trumpet tree	Cecropia palmata	Tampa	Florida	-82.50326175	27.91627336	NA	33629	3618 W Tacon St	NA	2.54	22.96588	introduced	more than 18.29 m	0 to 15.24 cm	Tampa	NA	NA	NA	NA	NA	NA	NA	NA
2884785	NA	02/14/2019	edit_date	Sand live oak	Quercus geminata	Tampa	Florida	-82.41964905	28.05903639	NA	33620	University Of South Florida	NA	92.71	137.79528	naturally_occurring	more than 18.29 m	more than 76.2 cm	Tampa	NA	NA	NA	NA	NA	NA	NA	NA
2885692	NA	02/15/2019	edit_date	Cabbage palm	Sabal palmetto	Tampa	Florida	-82.41285736	28.06131783	NA	33620	University Of South Florida	NA	30.48	93.50394	naturally_occurring	more than 18.29 m	15.24 to 30.48 cm	Tampa	NA	NA	NA	NA	NA	NA	NA	NA
2886391	NA	02/21/2019	edit_date	Live oak	Quercus virginiana	Tampa	Florida	-82.41176624	28.05509561	NA	33620	University Of South Florida	NA	8.89	36.08924	naturally_occurring	more than 18.29 m	0 to 15.24 cm	Tampa	NA	NA	NA	NA	NA	NA	NA	NA
2887182	NA	02/28/2019	edit_date	Sand live oak	Quercus geminata	Tampa	Florida	-82.41243627	28.06797085	NA	33620	University Of South Florida	NA	71.12	114.8294	naturally_occurring	more than 18.29 m	60.96 to 76.2 cm	Tampa	NA	NA	NA	NA	NA	NA	NA	NA
2874427	NA	01/25/2019	edit_date	Crapemyrtle	Lagerstroemia indica	Tampa	Florida	-82.41181283	28.06887646	NA	33620	University Of South Florida	NA	10.16	31.16798	introduced	more than 18.29 m	0 to 15.24 cm	Tampa	NA	NA	NA	NA	NA	NA	NA	NA
2882953	NA	02/01/2019	edit_date	Live oak	Quercus virginiana	Tampa	Florida	-82.41460699	28.06188887	NA	33620	University Of South Florida	NA	17.78	82.021	naturally_occurring	more than 18.29 m	15.24 to 30.48 cm	Tampa	NA	NA	NA	NA	NA	NA	NA	NA
2884786	NA	02/14/2019	edit_date	Sand live oak	Quercus geminata	Tampa	Florida	-82.41966869	28.05904692	NA	33620	University Of South Florida	NA	93.98	136.15486	naturally_occurring	more than 18.29 m	more than 76.2 cm	Tampa	NA	NA	NA	NA	NA	NA	NA	NA
2889974	4/3/2019	04/03/2019	edit_date	NA	NA	Tampa	Florida	-82.52416012	27.90219476	NA	33611	4731 W Anita Blvd	NA	5.08	22.96588	no_info	more than 18.29 m	0 to 15.24 cm	Tampa	NA	NA	NA	NA	NA	NA	NA	NA
2874429	NA	01/25/2019	edit_date	Crapemyrtle	Lagerstroemia indica	Tampa	Florida	-82.41230108	28.06873754	NA	33620	University Of South Florida	NA	12.7	44.29134	introduced	more than 18.29 m	0 to 15.24 cm	Tampa	NA	NA	NA	NA	NA	NA	NA	NA
2887186	NA	02/28/2019	edit_date	Crapemyrtle	Lagerstroemia indica	Tampa	Florida	-82.41178147	28.06779308	NA	33620	University Of South Florida	NA	22.86	67.25722	introduced	more than 18.29 m	15.24 to 30.48 cm	Tampa	NA	NA	NA	NA	NA	NA	NA	NA
2885695	NA	02/15/2019	edit_date	Cabbage palm	Sabal palmetto	Tampa	Florida	-82.41280299	28.06130327	NA	33620	University Of South Florida	NA	25.4	118.11024	naturally_occurring	more than 18.29 m	15.24 to 30.48 cm	Tampa	NA	NA	NA	NA	NA	NA	NA	NA
2886397	NA	02/21/2019	edit_date	Live oak	Quercus virginiana	Tampa	Florida	-82.4115751	28.05515097	NA	33620	University Of South Florida	NA	10.16	47.57218	naturally_occurring	more than 18.29 m	0 to 15.24 cm	Tampa	NA	NA	NA	NA	NA	NA	NA	NA
2891345	NA	04/18/2019	edit_date	Diamond oak laurel oak	Quercus laurifolia	Tampa	Florida	-82.42384895	28.05829586	NA	33620	University Of South Florida Botanical Gardens	NA	2.54	NA	naturally_occurring	NA	0 to 15.24 cm	Tampa	NA	NA	NA	NA	NA	NA	NA	NA
2874430	NA	01/25/2019	edit_date	Crapemyrtle	Lagerstroemia indica	Tampa	Florida	-82.4122971	28.06863385	NA	33620	University Of South Florida	NA	12.7	36.08924	introduced	more than 18.29 m	0 to 15.24 cm	Tampa	NA	NA	NA	NA	NA	NA	NA	NA
2883200	NA	02/01/2019	edit_date	Live oak	Quercus virginiana	Tampa	Florida	-82.41945324	28.0596795	NA	33620	University Of South Florida	NA	21.59	88.58268	naturally_occurring	more than 18.29 m	15.24 to 30.48 cm	Tampa	NA	NA	NA	NA	NA	NA	NA	NA
2886586	NA	02/22/2019	edit_date	Washington fan palm	Washingtonia robusta	Tampa	Florida	-82.41459187	28.06661549	NA	33620	University Of South Florida	NA	33.02	154.19948	introduced	more than 18.29 m	30.48 to 45.72 cm	Tampa	NA	NA	NA	NA	NA	NA	NA	NA
2887189	NA	02/28/2019	edit_date	Cypress bald	Taxodium distichum	Tampa	Florida	-82.41131473	28.06759418	NA	33620	University Of South Florida	NA	6.35	42.65092	naturally_occurring	more than 18.29 m	0 to 15.24 cm	Tampa	NA	NA	NA	NA	NA	NA	NA	NA
2889976	4/3/2019	04/03/2019	edit_date	Live oak	Quercus virginiana	Tampa	Florida	-82.49274302	27.90152403	NA	33611	3011 W Lawn Ave	NA	5.08	32.8084	naturally_occurring	more than 18.29 m	0 to 15.24 cm	Tampa	NA	NA	NA	NA	NA	NA	NA	NA
2883201	NA	02/01/2019	edit_date	Live oak	Quercus virginiana	Tampa	Florida	-82.41945579	28.05957173	NA	33620	University Of South Florida	NA	20.32	70.53806	naturally_occurring	more than 18.29 m	15.24 to 30.48 cm	Tampa	NA	NA	NA	NA	NA	NA	NA	NA
2885697	NA	02/15/2019	edit_date	Red cedar	Juniperus virginiana	Tampa	Florida	-82.41281388	28.06135593	NA	33620	University Of South Florida	NA	11.43	124.67192	naturally_occurring	more than 18.29 m	0 to 15.24 cm	Tampa	NA	NA	NA	NA	NA	NA	NA	NA
2885810	NA	02/15/2019	edit_date	Crapemyrtle	Lagerstroemia indica	Tampa	Florida	-82.41318152	28.05803931	NA	33620	University Of South Florida	NA	25.4	41.0105	introduced	more than 18.29 m	15.24 to 30.48 cm	Tampa	NA	NA	NA	NA	NA	NA	NA	NA
2887190	NA	02/28/2019	edit_date	Cypress bald	Taxodium distichum	Tampa	Florida	-82.41127539	28.06759047	NA	33620	University Of South Florida	NA	3.81	29.52756	naturally_occurring	more than 18.29 m	0 to 15.24 cm	Tampa	NA	NA	NA	NA	NA	NA	NA	NA
2889817	NA	03/28/2019	edit_date	Hackberry sugarberry	Celtis laevigata	Tampa	Florida	-82.42374831	28.05810211	NA	33620	University Of South Florida Botanical Gardens	NA	10.16	NA	naturally_occurring	NA	0 to 15.24 cm	Tampa	NA	NA	NA	NA	NA	NA	NA	NA
2885698	NA	02/15/2019	edit_date	Red cedar	Juniperus virginiana	Tampa	Florida	-82.41281052	28.0613757	NA	33620	University Of South Florida	NA	12.7	134.51444	naturally_occurring	more than 18.29 m	0 to 15.24 cm	Tampa	NA	NA	NA	NA	NA	NA	NA	NA
2887191	NA	02/28/2019	edit_date	River birch	Betula nigra	Tampa	Florida	-82.41119535	28.06758669	NA	33620	University Of South Florida	NA	15.24	68.89764	naturally_occurring	more than 18.29 m	0 to 15.24 cm	Tampa	NA	NA	NA	NA	NA	NA	NA	NA
2891275	NA	04/18/2019	edit_date	Loblolly pine	Pinus taeda	Tampa	Florida	-82.42370917	28.05819599	NA	33620	University Of South Florida Botanical Gardens	NA	27.94	NA	naturally_occurring	NA	15.24 to 30.48 cm	Tampa	NA	NA	NA	NA	NA	NA	NA	NA
2891348	NA	04/18/2019	edit_date	Red bay	Persea borbonia	Tampa	Florida	-82.42388289	28.05829584	NA	33620	University Of South Florida Botanical Gardens	NA	50.8	NA	naturally_occurring	NA	45.72 to 60.96 cm	Tampa	NA	NA	NA	NA	NA	NA	NA	NA
2891441	NA	04/19/2019	edit_date	Black cherry	Prunus serotina	Tampa	Florida	-82.42353632	28.05843557	NA	33620	University Of South Florida Botanical Gardens	NA	6.35	NA	naturally_occurring	NA	0 to 15.24 cm	Tampa	NA	NA	NA	NA	NA	NA	NA	NA
2891460	NA	04/19/2019	edit_date	Black cherry	Prunus serotina	Tampa	Florida	-82.42316738	28.0583725	NA	33620	University Of South Florida Botanical Gardens	NA	21.59	NA	naturally_occurring	NA	15.24 to 30.48 cm	Tampa	NA	NA	NA	NA	NA	NA	NA	NA
2885450	NA	02/14/2019	edit_date	Sand live oak	Quercus geminata	Tampa	Florida	-82.41897245	28.0608014	NA	33620	University Of South Florida	NA	147.32	165.68242	naturally_occurring	more than 18.29 m	more than 76.2 cm	Tampa	NA	NA	NA	NA	NA	NA	NA	NA
2885699	NA	02/15/2019	edit_date	Red cedar	Juniperus virginiana	Tampa	Florida	-82.41281008	28.06140006	NA	33620	University Of South Florida	NA	12.7	131.2336	naturally_occurring	more than 18.29 m	0 to 15.24 cm	Tampa	NA	NA	NA	NA	NA	NA	NA	NA
2885812	NA	02/15/2019	edit_date	Crapemyrtle	Lagerstroemia indica	Tampa	Florida	-82.41318512	28.05798309	NA	33620	University Of South Florida	NA	25.4	45.93176	introduced	more than 18.29 m	15.24 to 30.48 cm	Tampa	NA	NA	NA	NA	NA	NA	NA	NA
2886399	NA	02/21/2019	edit_date	Live oak	Quercus virginiana	Tampa	Florida	-82.41158544	28.05500726	NA	33620	University Of South Florida	NA	7.62	42.65092	naturally_occurring	more than 18.29 m	0 to 15.24 cm	Tampa	NA	NA	NA	NA	NA	NA	NA	NA
2886589	NA	02/22/2019	edit_date	Washington fan palm	Washingtonia robusta	Tampa	Florida	-82.41459001	28.06620161	NA	33620	University Of South Florida	NA	30.48	91.86352	introduced	more than 18.29 m	15.24 to 30.48 cm	Tampa	NA	NA	NA	NA	NA	NA	NA	NA
2889818	NA	03/28/2019	edit_date	Bluejack oak	Quercus incana	Tampa	Florida	-82.42374899	28.05808993	NA	33620	University Of South Florida Botanical Gardens	NA	5.08	NA	naturally_occurring	NA	0 to 15.24 cm	Tampa	NA	NA	NA	NA	NA	NA	NA	NA
2874434	NA	01/25/2019	edit_date	Crapemyrtle	Lagerstroemia indica	Tampa	Florida	-82.41230318	28.06830042	NA	33620	University Of South Florida	NA	12.7	27.88714	introduced	more than 18.29 m	0 to 15.24 cm	Tampa	NA	NA	NA	NA	NA	NA	NA	NA
2883204	NA	02/01/2019	edit_date	Live oak	Quercus virginiana	Tampa	Florida	-82.41951089	28.05941577	NA	33620	University Of South Florida	NA	24.13	95.14436	naturally_occurring	more than 18.29 m	15.24 to 30.48 cm	Tampa	NA	NA	NA	NA	NA	NA	NA	NA
2886400	NA	02/21/2019	edit_date	Live oak	Quercus virginiana	Tampa	Florida	-82.41584713	28.0580306	NA	33620	University Of South Florida	NA	8.89	45.93176	naturally_occurring	more than 18.29 m	0 to 15.24 cm	Tampa	NA	NA	NA	NA	NA	NA	NA	NA
2886592	NA	02/22/2019	edit_date	Washington fan palm	Washingtonia robusta	Tampa	Florida	-82.41550771	28.06648559	NA	33620	University Of South Florida	NA	26.67	114.8294	introduced	more than 18.29 m	15.24 to 30.48 cm	Tampa	NA	NA	NA	NA	NA	NA	NA	NA
2885451	NA	02/14/2019	edit_date	Sand live oak	Quercus geminata	Tampa	Florida	-82.41895437	28.06082811	NA	33620	University Of South Florida	NA	52.07	164.042	naturally_occurring	more than 18.29 m	45.72 to 60.96 cm	Tampa	NA	NA	NA	NA	NA	NA	NA	NA
2889819	NA	03/28/2019	edit_date	Cabbage palm	Sabal palmetto	Tampa	Florida	-82.42369706	28.05814118	NA	33620	University Of South Florida Botanical Gardens	NA	43.18	NA	naturally_occurring	NA	30.48 to 45.72 cm	Tampa	NA	NA	NA	NA	NA	NA	NA	NA
2890535	NA	04/12/2019	edit_date	Sand live oak	Quercus geminata	Tampa	Florida	-82.42379763	28.05829914	NA	33620	University Of South Florida Botanical Gardens	NA	11.43	NA	naturally_occurring	NA	0 to 15.24 cm	Tampa	NA	NA	NA	NA	NA	NA	NA	NA
2883205	NA	02/01/2019	edit_date	Live oak	Quercus virginiana	Tampa	Florida	-82.41962262	28.05941072	NA	33620	University Of South Florida	NA	24.13	90.2231	naturally_occurring	more than 18.29 m	15.24 to 30.48 cm	Tampa	NA	NA	NA	NA	NA	NA	NA	NA
2885701	NA	02/15/2019	edit_date	Canary island date palm	Phoenix canariensis	Tampa	Florida	-82.41264179	28.06131116	NA	33620	University Of South Florida	NA	44.45	85.30184	introduced	more than 18.29 m	30.48 to 45.72 cm	Tampa	NA	NA	NA	NA	NA	NA	NA	NA
2886401	NA	02/21/2019	edit_date	Live oak	Quercus virginiana	Tampa	Florida	-82.41588142	28.05799687	NA	33620	University Of South Florida	NA	10.16	36.08924	naturally_occurring	more than 18.29 m	0 to 15.24 cm	Tampa	NA	NA	NA	NA	NA	NA	NA	NA
2887195	NA	02/28/2019	edit_date	Cypress bald	Taxodium distichum	Tampa	Florida	-82.41102534	28.06760183	NA	33620	University Of South Florida	NA	6.35	49.2126	naturally_occurring	more than 18.29 m	0 to 15.24 cm	Tampa	NA	NA	NA	NA	NA	NA	NA	NA
2890536	NA	04/12/2019	edit_date	Black cherry	Prunus serotina	Tampa	Florida	-82.42377762	28.05829489	NA	33620	University Of South Florida Botanical Gardens	NA	22.86	NA	naturally_occurring	NA	15.24 to 30.48 cm	Tampa	NA	NA	NA	NA	NA	NA	NA	NA
2890881	4/17/2019	04/17/2019	edit_date	Crapemyrtle	Lagerstroemia indica	Tampa	Florida	-82.50956432	27.94765702	NA	33609	3919 W Fig St	NA	5.08	26.24672	introduced	more than 18.29 m	0 to 15.24 cm	Tampa	NA	NA	NA	NA	NA	NA	NA	NA
2891278	NA	04/18/2019	edit_date	Rusty staggerbush	Lyonia ferruginea	Tampa	Florida	-82.42370529	28.05818686	NA	33620	University Of South Florida Botanical Gardens	NA	15.24	NA	naturally_occurring	NA	0 to 15.24 cm	Tampa	NA	NA	NA	NA	NA	NA	NA	NA
2891442	NA	04/19/2019	edit_date	Live oak	Quercus virginiana	Tampa	Florida	-82.42358234	28.05845667	NA	33620	University Of South Florida Botanical Gardens	NA	52.07	NA	naturally_occurring	NA	45.72 to 60.96 cm	Tampa	NA	NA	NA	NA	NA	NA	NA	NA
2891476	NA	04/19/2019	edit_date	Diamond oak laurel oak	Quercus laurifolia	Tampa	Florida	-82.42341667	28.05830957	NA	33612	12510 Usf Pine Dr	NA	6.35	NA	naturally_occurring	NA	0 to 15.24 cm	Tampa	NA	NA	NA	NA	NA	NA	NA	NA
2882961	NA	02/01/2019	edit_date	Live oak	Quercus virginiana	Tampa	Florida	-82.41426212	28.06193801	NA	33620	University Of South Florida	NA	25.4	104.98688	naturally_occurring	more than 18.29 m	15.24 to 30.48 cm	Tampa	NA	NA	NA	NA	NA	NA	NA	NA
2884683	NA	02/08/2019	edit_date	Winged elm	Ulmus alata	Tampa	Florida	-82.41784391	28.05914212	NA	33620	University Of South Florida	NA	33.02	82.021	naturally_occurring	more than 18.29 m	30.48 to 45.72 cm	Tampa	NA	NA	NA	NA	NA	NA	NA	NA
2885702	NA	02/15/2019	edit_date	Crapemyrtle	Lagerstroemia indica	Tampa	Florida	-82.41264038	28.06136098	NA	33620	University Of South Florida	NA	54.61	96.78478	introduced	more than 18.29 m	45.72 to 60.96 cm	Tampa	NA	NA	NA	NA	NA	NA	NA	NA
2885815	NA	02/15/2019	edit_date	Crapemyrtle	Lagerstroemia indica	Tampa	Florida	-82.41317707	28.05787956	NA	33620	University Of South Florida	NA	21.59	45.93176	introduced	more than 18.29 m	15.24 to 30.48 cm	Tampa	NA	NA	NA	NA	NA	NA	NA	NA
2886402	NA	02/21/2019	edit_date	Live oak	Quercus virginiana	Tampa	Florida	-82.41591289	28.05800903	NA	33620	University Of South Florida	NA	10.16	45.93176	naturally_occurring	more than 18.29 m	0 to 15.24 cm	Tampa	NA	NA	NA	NA	NA	NA	NA	NA
2886591	NA	02/22/2019	edit_date	Crapemyrtle	Lagerstroemia indica	Tampa	Florida	-82.41549232	28.06656443	NA	33620	University Of South Florida	NA	25.4	36.08924	introduced	more than 18.29 m	15.24 to 30.48 cm	Tampa	NA	NA	NA	NA	NA	NA	NA	NA
2887194	NA	02/28/2019	edit_date	Cypress bald	Taxodium distichum	Tampa	Florida	-82.41105241	28.06757927	NA	33620	University Of South Florida	NA	5.08	39.37008	naturally_occurring	more than 18.29 m	0 to 15.24 cm	Tampa	NA	NA	NA	NA	NA	NA	NA	NA
2887495	NA	03/01/2019	edit_date	Topal holly east palatka holly	Ilex attenuata	Tampa	Florida	-82.41174928	28.0684021	NA	33620	University Of South Florida	NA	5.08	42.65092	naturally_occurring	more than 18.29 m	0 to 15.24 cm	Tampa	NA	NA	NA	NA	NA	NA	NA	NA
2891477	NA	04/19/2019	edit_date	Diamond oak laurel oak	Quercus laurifolia	Tampa	Florida	-82.42336035	28.05835217	NA	33612	12512 Usf Pine Dr	NA	5.08	NA	naturally_occurring	NA	0 to 15.24 cm	Tampa	NA	NA	NA	NA	NA	NA	NA	NA
2886403	NA	02/21/2019	edit_date	Live oak	Quercus virginiana	Tampa	Florida	-82.4160127	28.05809119	NA	33620	University Of South Florida	NA	12.7	62.33596	naturally_occurring	more than 18.29 m	0 to 15.24 cm	Tampa	NA	NA	NA	NA	NA	NA	NA	NA
2887196	NA	02/28/2019	edit_date	River birch	Betula nigra	Tampa	Florida	-82.41087395	28.06768335	NA	33620	University Of South Florida	NA	19.05	52.49344	naturally_occurring	more than 18.29 m	15.24 to 30.48 cm	Tampa	NA	NA	NA	NA	NA	NA	NA	NA
2884149	2/6/2019	02/06/2019	edit_date	Loquat	Eriobotrya japonica	Tampa	Florida	-82.41232686	28.02437998	NA	33617	4327 E Grove View Ave	NA	5.08	26.24672	introduced	more than 18.29 m	0 to 15.24 cm	Tampa	NA	NA	NA	NA	NA	NA	NA	NA
2887197	NA	02/28/2019	edit_date	River birch	Betula nigra	Tampa	Florida	-82.41110652	28.06778554	NA	33620	University Of South Florida	NA	21.59	45.93176	naturally_occurring	more than 18.29 m	15.24 to 30.48 cm	Tampa	NA	NA	NA	NA	NA	NA	NA	NA
2885456	NA	02/14/2019	edit_date	Sand live oak	Quercus geminata	Tampa	Florida	-82.41897123	28.06091124	NA	33620	University Of South Florida	NA	81.28	142.71654	naturally_occurring	more than 18.29 m	more than 76.2 cm	Tampa	NA	NA	NA	NA	NA	NA	NA	NA
2885704	NA	02/15/2019	edit_date	Crapemyrtle	Lagerstroemia indica	Tampa	Florida	-82.41264095	28.06145643	NA	33620	University Of South Florida	NA	52.07	96.78478	introduced	more than 18.29 m	45.72 to 60.96 cm	Tampa	NA	NA	NA	NA	NA	NA	NA	NA
2887498	NA	03/01/2019	edit_date	Topal holly east palatka holly	Ilex attenuata	Tampa	Florida	-82.41174391	28.06850409	NA	33620	University Of South Florida	NA	5.08	42.65092	naturally_occurring	more than 18.29 m	0 to 15.24 cm	Tampa	NA	NA	NA	NA	NA	NA	NA	NA
2886406	NA	02/21/2019	edit_date	Live oak	Quercus virginiana	Tampa	Florida	-82.41613855	28.05815468	NA	33620	University Of South Florida	NA	11.43	59.05512	naturally_occurring	more than 18.29 m	0 to 15.24 cm	Tampa	NA	NA	NA	NA	NA	NA	NA	NA
2886595	NA	02/22/2019	edit_date	Sand live oak	Quercus geminata	Tampa	Florida	-82.41632164	28.06757784	NA	33620	University Of South Florida	NA	55.88	106.6273	naturally_occurring	more than 18.29 m	45.72 to 60.96 cm	Tampa	NA	NA	NA	NA	NA	NA	NA	NA
2887499	NA	03/01/2019	edit_date	Topal holly east palatka holly	Ilex attenuata	Tampa	Florida	-82.41174241	28.06854974	NA	33620	University Of South Florida	NA	5.08	42.65092	naturally_occurring	more than 18.29 m	0 to 15.24 cm	Tampa	NA	NA	NA	NA	NA	NA	NA	NA
2884687	NA	02/08/2019	edit_date	Yaupon	Ilex vomitoria	Tampa	Florida	-82.41779726	28.05892007	NA	33620	University Of South Florida	NA	16.51	42.65092	naturally_occurring	more than 18.29 m	15.24 to 30.48 cm	Tampa	NA	NA	NA	NA	NA	NA	NA	NA
2884797	NA	02/08/2019	edit_date	Sand live oak	Quercus geminata	Tampa	Florida	-82.41832493	28.0608341	NA	33620	University Of South Florida	NA	67.31	136.15486	naturally_occurring	more than 18.29 m	60.96 to 76.2 cm	Tampa	NA	NA	NA	NA	NA	NA	NA	NA
2886404	NA	02/21/2019	edit_date	Live oak	Quercus virginiana	Tampa	Florida	-82.41609152	28.05820494	NA	33620	University Of South Florida	NA	11.43	65.6168	naturally_occurring	more than 18.29 m	0 to 15.24 cm	Tampa	NA	NA	NA	NA	NA	NA	NA	NA
2886594	NA	02/22/2019	edit_date	Cabbage palm	Sabal palmetto	Tampa	Florida	-82.41630203	28.06757145	NA	33620	University Of South Florida	NA	52.07	59.05512	naturally_occurring	more than 18.29 m	45.72 to 60.96 cm	Tampa	NA	NA	NA	NA	NA	NA	NA	NA
2888419	NA	03/08/2019	edit_date	Slash pine	Pinus elliottii	Tampa	Florida	-82.4231648	28.0582199	NA	33620	University Of South Florida Botanical Gardens	NA	50.8	147.6378	naturally_occurring	more than 18.29 m	45.72 to 60.96 cm	Tampa	NA	NA	NA	NA	NA	NA	NA	NA
2887198	NA	02/28/2019	edit_date	River birch	Betula nigra	Tampa	Florida	-82.41116513	28.06779203	NA	33620	University Of South Florida	NA	16.51	41.0105	naturally_occurring	more than 18.29 m	15.24 to 30.48 cm	Tampa	NA	NA	NA	NA	NA	NA	NA	NA
2887500	NA	03/01/2019	edit_date	Topal holly east palatka holly	Ilex attenuata	Tampa	Florida	-82.41173833	28.06859798	NA	33620	University Of South Florida	NA	5.08	42.65092	naturally_occurring	more than 18.29 m	0 to 15.24 cm	Tampa	NA	NA	NA	NA	NA	NA	NA	NA
2882965	NA	02/01/2019	edit_date	Cypress bald	Taxodium distichum	Tampa	Florida	-82.41465319	28.06172623	NA	33620	University Of South Florida	NA	10.16	45.93176	naturally_occurring	more than 18.29 m	0 to 15.24 cm	Tampa	NA	NA	NA	NA	NA	NA	NA	NA
2884688	NA	02/08/2019	edit_date	Yaupon	Ilex vomitoria	Tampa	Florida	-82.4177876	28.05890659	NA	33620	University Of South Florida	NA	27.94	44.29134	naturally_occurring	more than 18.29 m	15.24 to 30.48 cm	Tampa	NA	NA	NA	NA	NA	NA	NA	NA
2885458	NA	02/14/2019	edit_date	Sand live oak	Quercus geminata	Tampa	Florida	-82.41877715	28.06090975	NA	33620	University Of South Florida	NA	129.54	164.042	naturally_occurring	more than 18.29 m	more than 76.2 cm	Tampa	NA	NA	NA	NA	NA	NA	NA	NA
2885706	NA	02/15/2019	edit_date	Crapemyrtle	Lagerstroemia indica	Tampa	Florida	-82.41264031	28.06157797	NA	33620	University Of South Florida	NA	54.61	95.14436	introduced	more than 18.29 m	45.72 to 60.96 cm	Tampa	NA	NA	NA	NA	NA	NA	NA	NA
2888420	NA	03/08/2019	edit_date	Slash pine	Pinus elliottii	Tampa	Florida	-82.42325808	28.05821666	NA	33620	University Of South Florida Botanical Gardens	NA	25.4	172.2441	naturally_occurring	more than 18.29 m	15.24 to 30.48 cm	Tampa	NA	NA	NA	NA	NA	NA	NA	NA
2890538	NA	04/12/2019	edit_date	Diamond oak laurel oak	Quercus laurifolia	Tampa	Florida	-82.42378852	28.058288	NA	33620	University Of South Florida Botanical Gardens	NA	7.62	NA	naturally_occurring	NA	0 to 15.24 cm	Tampa	NA	NA	NA	NA	NA	NA	NA	NA
2882098	NA	01/25/2019	edit_date	Diamond oak laurel oak	Quercus laurifolia	Tampa	Florida	-82.40350748	28.05695182	NA	33620	University Of South Florida	NA	5.08	NA	naturally_occurring	NA	0 to 15.24 cm	Tampa	NA	NA	NA	NA	NA	NA	NA	NA
2882966	NA	02/01/2019	edit_date	Cypress bald	Taxodium distichum	Tampa	Florida	-82.41469083	28.06173725	NA	33620	University Of South Florida	NA	10.16	44.29134	naturally_occurring	more than 18.29 m	0 to 15.24 cm	Tampa	NA	NA	NA	NA	NA	NA	NA	NA
2884686	NA	02/08/2019	edit_date	Yaupon	Ilex vomitoria	Tampa	Florida	-82.41778285	28.05889516	NA	33620	University Of South Florida	NA	24.13	47.57218	naturally_occurring	more than 18.29 m	15.24 to 30.48 cm	Tampa	NA	NA	NA	NA	NA	NA	NA	NA
2885459	NA	02/14/2019	edit_date	Sand live oak	Quercus geminata	Tampa	Florida	-82.41872235	28.06089019	NA	33620	University Of South Florida	NA	53.34	155.8399	naturally_occurring	more than 18.29 m	45.72 to 60.96 cm	Tampa	NA	NA	NA	NA	NA	NA	NA	NA
2885707	NA	02/15/2019	edit_date	Crapemyrtle	Lagerstroemia indica	Tampa	Florida	-82.4126445	28.06163469	NA	33620	University Of South Florida	NA	58.42	96.78478	introduced	more than 18.29 m	45.72 to 60.96 cm	Tampa	NA	NA	NA	NA	NA	NA	NA	NA
2885820	NA	02/15/2019	edit_date	Crapemyrtle	Lagerstroemia indica	Tampa	Florida	-82.41291208	28.05925365	NA	33620	University Of South Florida	NA	43.18	73.8189	introduced	more than 18.29 m	30.48 to 45.72 cm	Tampa	NA	NA	NA	NA	NA	NA	NA	NA
2886597	NA	02/22/2019	edit_date	Sand live oak	Quercus geminata	Tampa	Florida	-82.41628122	28.06754297	NA	33620	University Of South Florida	NA	67.31	91.86352	naturally_occurring	more than 18.29 m	60.96 to 76.2 cm	Tampa	NA	NA	NA	NA	NA	NA	NA	NA
2883209	NA	02/01/2019	edit_date	Sand live oak	Quercus geminata	Tampa	Florida	-82.41929942	28.05924199	NA	33620	University Of South Florida	NA	113.03	131.2336	naturally_occurring	more than 18.29 m	more than 76.2 cm	Tampa	NA	NA	NA	NA	NA	NA	NA	NA
2887200	NA	02/28/2019	edit_date	Cypress bald	Taxodium distichum	Tampa	Florida	-82.41131945	28.06779855	NA	33620	University Of South Florida	NA	10.16	49.2126	naturally_occurring	more than 18.29 m	0 to 15.24 cm	Tampa	NA	NA	NA	NA	NA	NA	NA	NA
2884800	NA	02/08/2019	edit_date	Cabbage palm	Sabal palmetto	Tampa	Florida	-82.41831309	28.06085548	NA	33620	University Of South Florida	NA	50.8	50.85302	naturally_occurring	more than 18.29 m	45.72 to 60.96 cm	Tampa	NA	NA	NA	NA	NA	NA	NA	NA
2887502	NA	03/01/2019	edit_date	Topal holly east palatka holly	Ilex attenuata	Tampa	Florida	-82.41173328	28.06863353	NA	33620	University Of South Florida	NA	5.08	42.65092	naturally_occurring	more than 18.29 m	0 to 15.24 cm	Tampa	NA	NA	NA	NA	NA	NA	NA	NA
2885460	NA	02/14/2019	edit_date	Sand live oak	Quercus geminata	Tampa	Florida	-82.41869147	28.06083336	NA	33620	University Of South Florida	NA	60.96	155.8399	naturally_occurring	more than 18.29 m	45.72 to 60.96 cm	Tampa	NA	NA	NA	NA	NA	NA	NA	NA
2885708	NA	02/15/2019	edit_date	Crapemyrtle	Lagerstroemia indica	Tampa	Florida	-82.41264072	28.06168647	NA	33620	University Of South Florida	NA	64.77	95.14436	introduced	more than 18.29 m	60.96 to 76.2 cm	Tampa	NA	NA	NA	NA	NA	NA	NA	NA
2886598	NA	02/22/2019	edit_date	Sand live oak	Quercus geminata	Tampa	Florida	-82.4163151	28.06718724	NA	33620	University Of South Florida	NA	111.76	124.67192	naturally_occurring	more than 18.29 m	more than 76.2 cm	Tampa	NA	NA	NA	NA	NA	NA	NA	NA
2888421	NA	03/08/2019	edit_date	Sand pine	Pinus clausa	Tampa	Florida	-82.4233117	28.0581771	NA	33620	University Of South Florida Botanical Gardens	NA	40.64	123.0315	naturally_occurring	more than 18.29 m	30.48 to 45.72 cm	Tampa	NA	NA	NA	NA	NA	NA	NA	NA
2891381	NA	04/18/2019	edit_date	Slash pine	Pinus elliottii	Tampa	Florida	-82.42380155	28.05846769	NA	33620	University Of South Florida Botanical Gardens	NA	24.13	NA	naturally_occurring	NA	15.24 to 30.48 cm	Tampa	NA	NA	NA	NA	NA	NA	NA	NA
2891444	NA	04/19/2019	edit_date	Sand pine	Pinus clausa	Tampa	Florida	-82.42367959	28.05847523	NA	33620	University Of South Florida Botanical Gardens	NA	30.48	NA	naturally_occurring	NA	15.24 to 30.48 cm	Tampa	NA	NA	NA	NA	NA	NA	NA	NA
2882968	NA	02/01/2019	edit_date	Cypress bald	Taxodium distichum	Tampa	Florida	-82.41467299	28.06177093	NA	33620	University Of South Florida	NA	10.16	47.57218	naturally_occurring	more than 18.29 m	0 to 15.24 cm	Tampa	NA	NA	NA	NA	NA	NA	NA	NA
2887201	NA	02/28/2019	edit_date	Cypress bald	Taxodium distichum	Tampa	Florida	-82.41138339	28.06781079	NA	33620	University Of South Florida	NA	7.62	44.29134	naturally_occurring	more than 18.29 m	0 to 15.24 cm	Tampa	NA	NA	NA	NA	NA	NA	NA	NA
2885709	NA	02/15/2019	edit_date	Crapemyrtle	Lagerstroemia indica	Tampa	Florida	-82.41264083	28.06173453	NA	33620	University Of South Florida	NA	68.58	96.78478	introduced	more than 18.29 m	60.96 to 76.2 cm	Tampa	NA	NA	NA	NA	NA	NA	NA	NA
2885822	NA	02/15/2019	edit_date	Crapemyrtle	Lagerstroemia indica	Tampa	Florida	-82.41290982	28.05920408	NA	33620	University Of South Florida	NA	48.26	70.53806	introduced	more than 18.29 m	45.72 to 60.96 cm	Tampa	NA	NA	NA	NA	NA	NA	NA	NA
2886405	NA	02/21/2019	edit_date	Live oak	Quercus virginiana	Tampa	Florida	-82.41610404	28.05824696	NA	33620	University Of South Florida	NA	12.7	65.6168	naturally_occurring	more than 18.29 m	0 to 15.24 cm	Tampa	NA	NA	NA	NA	NA	NA	NA	NA
2884690	NA	02/08/2019	edit_date	Cabbage palm	Sabal palmetto	Tampa	Florida	-82.41778381	28.05881237	NA	33620	University Of South Florida	NA	30.48	118.11024	naturally_occurring	more than 18.29 m	15.24 to 30.48 cm	Tampa	NA	NA	NA	NA	NA	NA	NA	NA
2885462	NA	02/14/2019	edit_date	Sand live oak	Quercus geminata	Tampa	Florida	-82.4188313	28.0608264	NA	33620	University Of South Florida	NA	43.18	141.07612	naturally_occurring	more than 18.29 m	30.48 to 45.72 cm	Tampa	NA	NA	NA	NA	NA	NA	NA	NA
2885823	NA	02/15/2019	edit_date	Crapemyrtle	Lagerstroemia indica	Tampa	Florida	-82.41290941	28.05914966	NA	33620	University Of South Florida	NA	46.99	75.45932	introduced	more than 18.29 m	45.72 to 60.96 cm	Tampa	NA	NA	NA	NA	NA	NA	NA	NA
2886407	NA	02/21/2019	edit_date	Live oak	Quercus virginiana	Tampa	Florida	-82.41611027	28.05829954	NA	33620	University Of South Florida	NA	10.16	59.05512	naturally_occurring	more than 18.29 m	0 to 15.24 cm	Tampa	NA	NA	NA	NA	NA	NA	NA	NA
2887202	NA	02/28/2019	edit_date	Cypress bald	Taxodium distichum	Tampa	Florida	-82.41143979	28.06782494	NA	33620	University Of South Florida	NA	8.89	42.65092	naturally_occurring	more than 18.29 m	0 to 15.24 cm	Tampa	NA	NA	NA	NA	NA	NA	NA	NA
2887504	NA	03/01/2019	edit_date	Topal holly east palatka holly	Ilex attenuata	Tampa	Florida	-82.4117307	28.06872195	NA	33620	University Of South Florida	NA	5.08	42.65092	naturally_occurring	more than 18.29 m	0 to 15.24 cm	Tampa	NA	NA	NA	NA	NA	NA	NA	NA
2885463	NA	02/14/2019	edit_date	Sand live oak	Quercus geminata	Tampa	Florida	-82.41880053	28.06076323	NA	33620	University Of South Florida	NA	129.54	142.71654	naturally_occurring	more than 18.29 m	more than 76.2 cm	Tampa	NA	NA	NA	NA	NA	NA	NA	NA
2885824	NA	02/15/2019	edit_date	Crapemyrtle	Lagerstroemia indica	Tampa	Florida	-82.41295045	28.0591285	NA	33620	University Of South Florida	NA	45.72	72.17848	introduced	more than 18.29 m	30.48 to 45.72 cm	Tampa	NA	NA	NA	NA	NA	NA	NA	NA
2886408	NA	02/21/2019	edit_date	Live oak	Quercus virginiana	Tampa	Florida	-82.41606148	28.05830626	NA	33620	University Of South Florida	NA	10.16	57.4147	naturally_occurring	more than 18.29 m	0 to 15.24 cm	Tampa	NA	NA	NA	NA	NA	NA	NA	NA
2886601	NA	02/22/2019	edit_date	Live oak	Quercus virginiana	Tampa	Florida	-82.41580782	28.0672059	NA	33620	University Of South Florida	NA	80.01	104.98688	naturally_occurring	more than 18.29 m	more than 76.2 cm	Tampa	NA	NA	NA	NA	NA	NA	NA	NA
2890542	4/12/2019	04/12/2019	edit_date	Loquat	Eriobotrya japonica	Tampa	Florida	-82.46860611	27.97797317	NA	33603	710 W Indiana Ave	NA	2.54	16.4042	introduced	13.71 to 18.29 m	0 to 15.24 cm	Tampa	NA	NA	NA	NA	NA	NA	NA	NA
2887204	NA	02/28/2019	edit_date	Live oak	Quercus virginiana	Tampa	Florida	-82.41145616	28.06790165	NA	33620	University Of South Florida	NA	13.97	75.45932	naturally_occurring	more than 18.29 m	0 to 15.24 cm	Tampa	NA	NA	NA	NA	NA	NA	NA	NA
2885712	NA	02/15/2019	edit_date	Crapemyrtle	Lagerstroemia indica	Tampa	Florida	-82.41259235	28.06194021	NA	33620	University Of South Florida	NA	39.37	59.05512	introduced	more than 18.29 m	30.48 to 45.72 cm	Tampa	NA	NA	NA	NA	NA	NA	NA	NA
2886189	2/20/2019	02/20/2019	edit_date	Red maple	Acer rubrum	Tampa	Florida	-82.49968756	27.9051197	green_space	33611	3417 W Tambay Ave	No	5.08	29.52756	naturally_occurring	more than 18.29 m	0 to 15.24 cm	Tampa	NA	NA	NA	NA	NA	NA	NA	NA
2888425	NA	03/08/2019	edit_date	Diamond oak laurel oak	Quercus laurifolia	Tampa	Florida	-82.42335712	28.05818795	NA	33620	University Of South Florida Botanical Gardens	NA	7.62	78.74016	naturally_occurring	more than 18.29 m	0 to 15.24 cm	Tampa	NA	NA	NA	NA	NA	NA	NA	NA
2886413	NA	02/21/2019	edit_date	Live oak	Quercus virginiana	Tampa	Florida	-82.41611854	28.05834635	NA	33620	University Of South Florida	NA	11.43	67.25722	naturally_occurring	more than 18.29 m	0 to 15.24 cm	Tampa	NA	NA	NA	NA	NA	NA	NA	NA
2891445	NA	04/19/2019	edit_date	Carolina laurelcherry	Prunus caroliniana	Tampa	Florida	-82.42358887	28.05846709	NA	33620	University Of South Florida Botanical Gardens	NA	3.81	NA	naturally_occurring	NA	0 to 15.24 cm	Tampa	NA	NA	NA	NA	NA	NA	NA	NA
2883214	NA	02/01/2019	edit_date	Sand live oak	Quercus geminata	Tampa	Florida	-82.41918004	28.05927195	NA	33620	University Of South Florida	NA	106.68	113.18898	naturally_occurring	more than 18.29 m	more than 76.2 cm	Tampa	NA	NA	NA	NA	NA	NA	NA	NA
2887506	NA	03/01/2019	edit_date	Topal holly east palatka holly	Ilex attenuata	Tampa	Florida	-82.41162885	28.06868236	NA	33620	University Of South Florida	NA	5.08	42.65092	naturally_occurring	more than 18.29 m	0 to 15.24 cm	Tampa	NA	NA	NA	NA	NA	NA	NA	NA
2884805	NA	02/08/2019	edit_date	Cabbage palm	Sabal palmetto	Tampa	Florida	-82.41837527	28.06088887	NA	33620	University Of South Florida	NA	25.4	49.2126	naturally_occurring	more than 18.29 m	15.24 to 30.48 cm	Tampa	NA	NA	NA	NA	NA	NA	NA	NA
2884693	NA	02/08/2019	edit_date	Cabbage palm	Sabal palmetto	Tampa	Florida	-82.41778394	28.05877355	NA	33620	University Of South Florida	NA	30.48	101.70604	naturally_occurring	more than 18.29 m	15.24 to 30.48 cm	Tampa	NA	NA	NA	NA	NA	NA	NA	NA
2885465	2/14/2019	02/14/2019	edit_date	Florida maple	Acer saccharum	Tampa	Florida	-82.4910432	27.97502008	NA	33607	4000-4016 N Gomez Ave	NA	5.08	26.24672	introduced	more than 18.29 m	0 to 15.24 cm	Tampa	NA	NA	NA	NA	NA	NA	NA	NA
2886409	NA	02/21/2019	edit_date	Live oak	Quercus virginiana	Tampa	Florida	-82.4160449	28.05836166	NA	33620	University Of South Florida	NA	10.16	59.05512	naturally_occurring	more than 18.29 m	0 to 15.24 cm	Tampa	NA	NA	NA	NA	NA	NA	NA	NA
2886603	NA	02/22/2019	edit_date	Sand live oak	Quercus geminata	Tampa	Florida	-82.41736771	28.06718188	NA	33620	University Of South Florida	NA	134.62	123.0315	naturally_occurring	more than 18.29 m	more than 76.2 cm	Tampa	NA	NA	NA	NA	NA	NA	NA	NA
2888426	NA	03/08/2019	edit_date	Diamond oak laurel oak	Quercus laurifolia	Tampa	Florida	-82.42335925	28.05815539	NA	33620	University Of South Florida Botanical Gardens	NA	7.62	85.30184	naturally_occurring	more than 18.29 m	0 to 15.24 cm	Tampa	NA	NA	NA	NA	NA	NA	NA	NA
2889746	3/27/2019	03/27/2019	edit_date	Red maple	Acer rubrum	Tampa	Florida	-82.48839096	27.88663144	NA	33611	5300-5398 Pearl Ct	NA	6.35	39.37008	naturally_occurring	more than 18.29 m	0 to 15.24 cm	Tampa	NA	NA	NA	NA	NA	NA	NA	NA
2890544	NA	04/12/2019	edit_date	Red bay	Persea borbonia	Tampa	Florida	-82.42365834	28.05822804	NA	33620	University Of South Florida Botanical Gardens	NA	10.16	NA	naturally_occurring	NA	0 to 15.24 cm	Tampa	NA	NA	NA	NA	NA	NA	NA	NA
2884806	NA	02/08/2019	edit_date	Live oak	Quercus virginiana	Tampa	Florida	-82.41840226	28.06083244	NA	33620	University Of South Florida	NA	64.77	150.91864	naturally_occurring	more than 18.29 m	60.96 to 76.2 cm	Tampa	NA	NA	NA	NA	NA	NA	NA	NA
2887181	NA	02/28/2019	edit_date	Sand live oak	Quercus geminata	Tampa	Florida	-82.41247541	28.06797082	NA	33620	University Of South Florida	NA	128.27	104.98688	naturally_occurring	more than 18.29 m	more than 76.2 cm	Tampa	NA	NA	NA	NA	NA	NA	NA	NA
2885714	NA	02/15/2019	edit_date	Crapemyrtle	Lagerstroemia indica	Tampa	Florida	-82.4125507	28.06197884	NA	33620	University Of South Florida	NA	50.8	62.33596	introduced	more than 18.29 m	45.72 to 60.96 cm	Tampa	NA	NA	NA	NA	NA	NA	NA	NA
2887507	NA	03/01/2019	edit_date	Topal holly east palatka holly	Ilex attenuata	Tampa	Florida	-82.41158565	28.06864162	NA	33620	University Of South Florida	NA	5.08	42.65092	naturally_occurring	more than 18.29 m	0 to 15.24 cm	Tampa	NA	NA	NA	NA	NA	NA	NA	NA
2888427	NA	03/08/2019	edit_date	Hackberry sugarberry	Celtis laevigata	Tampa	Florida	-82.42339271	28.0581672	NA	33620	University Of South Florida Botanical Gardens	NA	6.35	60.69554	naturally_occurring	more than 18.29 m	0 to 15.24 cm	Tampa	NA	NA	NA	NA	NA	NA	NA	NA
2889747	3/27/2019	03/27/2019	edit_date	Crapemyrtle	Lagerstroemia indica	Tampa	Florida	-82.52674239	27.89652209	NA	33611	4650-4724 S West Shore Blvd	NA	5.08	26.24672	introduced	more than 18.29 m	0 to 15.24 cm	Tampa	NA	NA	NA	NA	NA	NA	NA	NA
2882974	NA	02/01/2019	edit_date	Cypress bald	Taxodium distichum	Tampa	Florida	-82.41486897	28.06159839	NA	33620	University Of South Florida	NA	15.24	96.78478	naturally_occurring	more than 18.29 m	0 to 15.24 cm	Tampa	NA	NA	NA	NA	NA	NA	NA	NA
2883216	NA	02/01/2019	edit_date	Sand live oak	Quercus geminata	Tampa	Florida	-82.41907784	28.05925798	NA	33620	University Of South Florida	NA	59.69	119.75066	naturally_occurring	more than 18.29 m	45.72 to 60.96 cm	Tampa	NA	NA	NA	NA	NA	NA	NA	NA
2887512	NA	03/01/2019	edit_date	Topal holly east palatka holly	Ilex attenuata	Tampa	Florida	-82.41153858	28.06860763	NA	33620	University Of South Florida	NA	5.08	44.29134	naturally_occurring	more than 18.29 m	0 to 15.24 cm	Tampa	NA	NA	NA	NA	NA	NA	NA	NA
2885715	NA	02/15/2019	edit_date	Crapemyrtle	Lagerstroemia indica	Tampa	Florida	-82.41259403	28.06197714	NA	33620	University Of South Florida	NA	58.42	65.6168	introduced	more than 18.29 m	45.72 to 60.96 cm	Tampa	NA	NA	NA	NA	NA	NA	NA	NA
2888428	NA	03/08/2019	edit_date	Sand pine	Pinus clausa	Tampa	Florida	-82.42340947	28.05816958	NA	33620	University Of South Florida Botanical Gardens	NA	28.448	113.18898	naturally_occurring	more than 18.29 m	15.24 to 30.48 cm	Tampa	NA	NA	NA	NA	NA	NA	NA	NA
2888638	3/13/2019	03/13/2019	edit_date	Crapemyrtle	Lagerstroemia indica	Tampa	Florida	-82.51299447	27.93116134	green_space	33629	4108 W Zelar St	No	5.08	26.24672	introduced	more than 18.29 m	0 to 15.24 cm	Tampa	NA	NA	NA	NA	NA	NA	NA	NA
2889748	3/27/2019	03/27/2019	edit_date	Crapemyrtle	Lagerstroemia indica	Tampa	Florida	-82.52674639	27.89644785	NA	33611	4650-4724 S West Shore Blvd	NA	5.08	26.24672	introduced	more than 18.29 m	0 to 15.24 cm	Tampa	NA	NA	NA	NA	NA	NA	NA	NA
2890546	NA	04/12/2019	edit_date	Diamond oak laurel oak	Quercus laurifolia	Tampa	Florida	-82.42367509	28.05820684	NA	33620	University Of South Florida Botanical Gardens	NA	6.35	NA	naturally_occurring	NA	0 to 15.24 cm	Tampa	NA	NA	NA	NA	NA	NA	NA	NA
2884696	NA	02/08/2019	edit_date	Slash pine	Pinus elliottii	Tampa	Florida	-82.41776707	28.05867195	NA	33620	University Of South Florida	NA	19.05	141.07612	naturally_occurring	more than 18.29 m	15.24 to 30.48 cm	Tampa	NA	NA	NA	NA	NA	NA	NA	NA
2887513	NA	03/01/2019	edit_date	Topal holly east palatka holly	Ilex attenuata	Tampa	Florida	-82.41152503	28.06862259	NA	33620	University Of South Florida	NA	5.08	44.29134	naturally_occurring	more than 18.29 m	0 to 15.24 cm	Tampa	NA	NA	NA	NA	NA	NA	NA	NA
2885471	NA	02/14/2019	edit_date	Cypress bald	Taxodium distichum	Tampa	Florida	-82.41909286	28.06232227	NA	33620	University Of South Florida	NA	16.51	50.85302	naturally_occurring	more than 18.29 m	15.24 to 30.48 cm	Tampa	NA	NA	NA	NA	NA	NA	NA	NA
2889749	3/27/2019	03/27/2019	edit_date	Crapemyrtle	Lagerstroemia indica	Tampa	Florida	-82.52674866	27.89637583	NA	33611	4650-4724 S West Shore Blvd	NA	5.08	26.24672	introduced	more than 18.29 m	0 to 15.24 cm	Tampa	NA	NA	NA	NA	NA	NA	NA	NA
2888639	3/13/2019	03/13/2019	edit_date	Crapemyrtle	Lagerstroemia indica	Tampa	Florida	-82.52598201	27.9167997	NA	33629	3010 S West Shore Blvd	NA	5.08	26.24672	introduced	more than 18.29 m	0 to 15.24 cm	Tampa	NA	NA	NA	NA	NA	NA	NA	NA
2888430	NA	03/08/2019	edit_date	Black cherry	Prunus serotina	Tampa	Florida	-82.42341946	28.05822932	NA	33620	University Of South Florida Botanical Gardens	NA	5.08	104.98688	naturally_occurring	more than 18.29 m	0 to 15.24 cm	Tampa	NA	NA	NA	NA	NA	NA	NA	NA
2883218	NA	02/01/2019	edit_date	Sand live oak	Quercus geminata	Tampa	Florida	-82.4190448	28.05926089	NA	33620	University Of South Florida	NA	64.77	134.51444	naturally_occurring	more than 18.29 m	60.96 to 76.2 cm	Tampa	NA	NA	NA	NA	NA	NA	NA	NA
2888640	3/13/2019	03/13/2019	edit_date	Crapemyrtle	Lagerstroemia indica	Tampa	Florida	-82.52615738	27.91679836	NA	33629	3011 S West Shore Blvd	NA	5.08	26.24672	introduced	more than 18.29 m	0 to 15.24 cm	Tampa	NA	NA	NA	NA	NA	NA	NA	NA
2886421	NA	02/21/2019	edit_date	Live oak	Quercus virginiana	Tampa	Florida	-82.41617446	28.05839608	NA	33620	University Of South Florida	NA	8.89	59.05512	naturally_occurring	more than 18.29 m	0 to 15.24 cm	Tampa	NA	NA	NA	NA	NA	NA	NA	NA
2763459	NA	03/22/2019	edit_date	Slash pine	Pinus elliottii	Tampa	Florida	-82.41223804	28.06557224	NA	33620	University Of South Florida	NA	11.43	91.86352	naturally_occurring	more than 18.29 m	0 to 15.24 cm	Tampa	NA	NA	NA	NA	NA	NA	NA	NA
2889750	5/27/2017	03/27/2019	edit_date	Crapemyrtle	Lagerstroemia indica	Tampa	Florida	-82.44895722	28.00420282	NA	33604	1013 E Jean St	NA	5.08	26.24672	introduced	more than 18.29 m	0 to 15.24 cm	Tampa	NA	NA	NA	NA	NA	NA	NA	NA
2891384	NA	04/18/2019	edit_date	Sand live oak	Quercus geminata	Tampa	Florida	-82.42372079	28.05837192	NA	33620	University Of South Florida Botanical Gardens	NA	6.35	NA	naturally_occurring	NA	0 to 15.24 cm	Tampa	NA	NA	NA	NA	NA	NA	NA	NA
2891446	NA	04/19/2019	edit_date	Black cherry	Prunus serotina	Tampa	Florida	-82.42371083	28.05843174	NA	33620	University Of South Florida Botanical Gardens	NA	7.62	NA	naturally_occurring	NA	0 to 15.24 cm	Tampa	NA	NA	NA	NA	NA	NA	NA	NA
2882977	NA	02/01/2019	edit_date	Cypress bald	Taxodium distichum	Tampa	Florida	-82.41488071	28.06162857	NA	33620	University Of South Florida	NA	11.43	63.97638	naturally_occurring	more than 18.29 m	0 to 15.24 cm	Tampa	NA	NA	NA	NA	NA	NA	NA	NA
2889751	5/27/2017	03/27/2019	edit_date	Crapemyrtle	Lagerstroemia indica	Tampa	Florida	-82.44901434	28.00419715	NA	33604	1011 E Jean St	NA	5.08	26.24672	introduced	more than 18.29 m	0 to 15.24 cm	Tampa	NA	NA	NA	NA	NA	NA	NA	NA
2885473	NA	02/14/2019	edit_date	Cypress bald	Taxodium distichum	Tampa	Florida	-82.41901339	28.06236424	NA	33620	University Of South Florida	NA	6.35	29.52756	naturally_occurring	more than 18.29 m	0 to 15.24 cm	Tampa	NA	NA	NA	NA	NA	NA	NA	NA
2887063	2/27/2019	02/27/2019	edit_date	Loquat	Eriobotrya japonica	Tampa	Florida	-82.46192343	27.96604076	green_space	33602	111 W Amelia Ave	Yes	5.08	26.24672	introduced	more than 18.29 m	0 to 15.24 cm	Tampa	NA	NA	NA	NA	NA	NA	NA	NA
2887515	NA	03/01/2019	edit_date	Topal holly east palatka holly	Ilex attenuata	Tampa	Florida	-82.41149677	28.06867117	NA	33620	University Of South Florida	NA	5.08	44.29134	naturally_occurring	more than 18.29 m	0 to 15.24 cm	Tampa	NA	NA	NA	NA	NA	NA	NA	NA
2888014	3/6/2019	03/06/2019	edit_date	Buttonwood	Conocarpus erectus	Tampa	Florida	-82.50140061	27.86921108	green_space	33611	6807 S Englewood Ave	Yes	2.54	26.24672	naturally_occurring	more than 18.29 m	0 to 15.24 cm	Tampa	NA	NA	NA	NA	NA	NA	NA	NA
2888431	NA	03/08/2019	edit_date	Sand pine	Pinus clausa	Tampa	Florida	-82.42340564	28.05823568	NA	33620	University Of South Florida Botanical Gardens	NA	19.05	113.18898	naturally_occurring	more than 18.29 m	15.24 to 30.48 cm	Tampa	NA	NA	NA	NA	NA	NA	NA	NA
2888641	3/13/2019	03/13/2019	edit_date	Crapemyrtle	Lagerstroemia indica	Tampa	Florida	-82.52614562	27.91684717	NA	33629	3011 S West Shore Blvd	NA	5.08	26.24672	introduced	more than 18.29 m	0 to 15.24 cm	Tampa	NA	NA	NA	NA	NA	NA	NA	NA
2889449	NA	03/22/2019	edit_date	Yaupon	Ilex vomitoria	Tampa	Florida	-82.4124179	28.06505076	NA	33620	University Of South Florida	NA	3.81	55.77428	naturally_occurring	more than 18.29 m	0 to 15.24 cm	Tampa	NA	NA	NA	NA	NA	NA	NA	NA
2884699	NA	02/08/2019	edit_date	Slash pine	Pinus elliottii	Tampa	Florida	-82.41778019	28.05856362	NA	33620	University Of South Florida	NA	26.67	164.042	naturally_occurring	more than 18.29 m	15.24 to 30.48 cm	Tampa	NA	NA	NA	NA	NA	NA	NA	NA
2887516	NA	03/01/2019	edit_date	Topal holly east palatka holly	Ilex attenuata	Tampa	Florida	-82.4114856	28.0686916	NA	33620	University Of South Florida	NA	5.08	44.29134	naturally_occurring	more than 18.29 m	0 to 15.24 cm	Tampa	NA	NA	NA	NA	NA	NA	NA	NA
2888015	3/6/2019	03/06/2019	edit_date	Trumpet tree	Cecropia palmata	Tampa	Florida	-82.50436118	27.89077613	green_space	33611	3522 W Price Ave	No	6.35	39.37008	introduced	more than 18.29 m	0 to 15.24 cm	Tampa	NA	NA	NA	NA	NA	NA	NA	NA
2889450	NA	03/22/2019	edit_date	Yaupon	Ilex vomitoria	Tampa	Florida	-82.41241872	28.06502214	NA	33620	University Of South Florida	NA	34.29	86.94226	naturally_occurring	more than 18.29 m	30.48 to 45.72 cm	Tampa	NA	NA	NA	NA	NA	NA	NA	NA
2889752	3/27/2019	03/27/2019	edit_date	NA	NA	Tampa	Florida	-82.46835628	27.98618139	NA	33603	707 W Emma St	NA	5.08	22.96588	no_info	more than 18.29 m	0 to 15.24 cm	Tampa	NA	NA	NA	NA	NA	NA	NA	NA
2890550	NA	04/12/2019	edit_date	Sand pine	Pinus clausa	Tampa	Florida	-82.42372738	28.05827699	NA	33620	University Of South Florida Botanical Gardens	NA	34.29	147.6378	naturally_occurring	more than 18.29 m	30.48 to 45.72 cm	Tampa	NA	NA	NA	NA	NA	NA	NA	NA
2891290	NA	04/18/2019	edit_date	Diamond oak laurel oak	Quercus laurifolia	Tampa	Florida	-82.42372358	28.0581525	NA	33620	University Of South Florida Botanical Gardens	NA	8.89	NA	naturally_occurring	NA	0 to 15.24 cm	Tampa	NA	NA	NA	NA	NA	NA	NA	NA
2882111	NA	05/13/2019	edit_date	Carolina laurelcherry	Prunus caroliniana	Tampa	Florida	-82.40354868	28.05683512	NA	33620	University Of South Florida	NA	5.08	59.05512	naturally_occurring	more than 18.29 m	0 to 15.24 cm	Tampa	NA	NA	NA	NA	NA	NA	NA	NA
2882979	NA	02/01/2019	edit_date	Cypress bald	Taxodium distichum	Tampa	Florida	-82.41490717	28.06164417	NA	33620	University Of South Florida	NA	10.16	49.2126	naturally_occurring	more than 18.29 m	0 to 15.24 cm	Tampa	NA	NA	NA	NA	NA	NA	NA	NA
2883221	NA	02/01/2019	edit_date	Sand live oak	Quercus geminata	Tampa	Florida	-82.41884387	28.05923981	NA	33620	University Of South Florida	NA	81.28	123.0315	naturally_occurring	more than 18.29 m	more than 76.2 cm	Tampa	NA	NA	NA	NA	NA	NA	NA	NA
2884164	2/6/2019	02/06/2019	edit_date	Loquat	Eriobotrya japonica	Tampa	Florida	-82.412222	28.02437973	NA	33617	4327 E Grove View Ave	NA	5.08	26.24672	introduced	more than 18.29 m	0 to 15.24 cm	Tampa	NA	NA	NA	NA	NA	NA	NA	NA
2887065	2/27/2019	02/27/2019	edit_date	Trumpet tree	Cecropia palmata	Tampa	Florida	-82.4685568	27.99521118	NA	33603	905 Clanton Ave	NA	5.08	26.24672	introduced	more than 18.29 m	0 to 15.24 cm	Tampa	NA	NA	NA	NA	NA	NA	NA	NA
2888642	3/13/2019	03/13/2019	edit_date	Crapemyrtle	Lagerstroemia indica	Tampa	Florida	-82.46567715	27.96464635	green_space	33602	2304 N Massachusetts Ave	Yes	5.08	26.24672	introduced	more than 18.29 m	0 to 15.24 cm	Tampa	NA	NA	NA	NA	NA	NA	NA	NA
2885476	NA	02/14/2019	edit_date	Cypress bald	Taxodium distichum	Tampa	Florida	-82.41865757	28.06171462	NA	33620	University Of South Florida	NA	6.35	32.8084	naturally_occurring	more than 18.29 m	0 to 15.24 cm	Tampa	NA	NA	NA	NA	NA	NA	NA	NA
2886422	NA	02/21/2019	edit_date	Live oak	Quercus virginiana	Tampa	Florida	-82.41626211	28.05839448	NA	33620	University Of South Florida	NA	8.89	63.97638	naturally_occurring	more than 18.29 m	0 to 15.24 cm	Tampa	NA	NA	NA	NA	NA	NA	NA	NA
2226020	NA	04/12/2019	edit_date	Sand live oak	Quercus geminata	Tampa	Florida	-82.41118	28.05624	NA	NA	University Of South Florida	NA	29.464	104.98688	naturally_occurring	more than 18.29 m	15.24 to 30.48 cm	Tampa	NA	NA	NA	NA	NA	NA	NA	NA
2889453	NA	03/22/2019	edit_date	Yaupon	Ilex vomitoria	Tampa	Florida	-82.41241997	28.06474418	NA	33620	University Of South Florida	NA	50.8	75.45932	naturally_occurring	more than 18.29 m	45.72 to 60.96 cm	Tampa	NA	NA	NA	NA	NA	NA	NA	NA
2885722	NA	02/15/2019	edit_date	Crapemyrtle	Lagerstroemia indica	Tampa	Florida	-82.41279114	28.06165679	NA	33620	University Of South Florida	NA	46.99	96.78478	introduced	more than 18.29 m	45.72 to 60.96 cm	Tampa	NA	NA	NA	NA	NA	NA	NA	NA
2886519	NA	04/04/2019	edit_date	Crapemyrtle	Lagerstroemia indica	Tampa	Florida	-82.41537683	28.0600004	NA	33620	University Of South Florida	NA	16.51	36.08924	introduced	more than 18.29 m	15.24 to 30.48 cm	Tampa	NA	NA	NA	NA	NA	NA	NA	NA
2887520	NA	03/01/2019	edit_date	Topal holly east palatka holly	Ilex attenuata	Tampa	Florida	-82.41146475	28.06874784	NA	33620	University Of South Florida	NA	5.08	44.29134	naturally_occurring	more than 18.29 m	0 to 15.24 cm	Tampa	NA	NA	NA	NA	NA	NA	NA	NA
2888435	NA	03/08/2019	edit_date	Black cherry	Prunus serotina	Tampa	Florida	-82.42349843	28.0582178	NA	33620	University Of South Florida Botanical Gardens	NA	8.89	98.4252	naturally_occurring	more than 18.29 m	0 to 15.24 cm	Tampa	NA	NA	NA	NA	NA	NA	NA	NA
2888643	3/13/2019	03/13/2019	edit_date	Crapemyrtle	Lagerstroemia indica	Tampa	Florida	-82.46566328	27.9645016	green_space	33602	2304 N Massachusetts Ave	Yes	5.08	26.24672	introduced	more than 18.29 m	0 to 15.24 cm	Tampa	NA	NA	NA	NA	NA	NA	NA	NA
2226009	NA	04/12/2019	edit_date	Sand live oak	Quercus geminata	Tampa	Florida	-82.41122	28.05599	NA	NA	University Of South Florida	NA	12.192	82.021	naturally_occurring	more than 18.29 m	0 to 15.24 cm	Tampa	NA	NA	NA	NA	NA	NA	NA	NA
2891292	NA	04/18/2019	edit_date	Tough bully	Sideroxylon tenax	Tampa	Florida	-82.42376894	28.05828225	NA	33620	University Of South Florida Botanical Gardens	NA	3.81	NA	naturally_occurring	NA	0 to 15.24 cm	Tampa	NA	NA	NA	NA	NA	NA	NA	NA
2882114	NA	01/25/2019	edit_date	Carolina laurelcherry	Prunus caroliniana	Tampa	Florida	-82.40357597	28.05680337	NA	33620	University Of South Florida	NA	3.81	NA	naturally_occurring	NA	0 to 15.24 cm	Tampa	NA	NA	NA	NA	NA	NA	NA	NA
2883224	NA	02/01/2019	edit_date	Sand live oak	Quercus geminata	Tampa	Florida	-82.41873893	28.05925745	NA	33620	University Of South Florida	NA	133.35	136.15486	naturally_occurring	more than 18.29 m	more than 76.2 cm	Tampa	NA	NA	NA	NA	NA	NA	NA	NA
2887404	NA	03/01/2019	edit_date	Washington fan palm	Washingtonia robusta	Tampa	Florida	-82.41552013	28.06529682	NA	33620	University Of South Florida	NA	26.67	126.31234	introduced	more than 18.29 m	15.24 to 30.48 cm	Tampa	NA	NA	NA	NA	NA	NA	NA	NA
2886423	NA	02/21/2019	edit_date	Live oak	Quercus virginiana	Tampa	Florida	-82.41442271	28.05993256	NA	33620	University Of South Florida	NA	13.97	62.33596	naturally_occurring	more than 18.29 m	0 to 15.24 cm	Tampa	NA	NA	NA	NA	NA	NA	NA	NA
2888436	NA	03/08/2019	edit_date	Black cherry	Prunus serotina	Tampa	Florida	-82.42349885	28.05818607	NA	33620	University Of South Florida Botanical Gardens	NA	8.89	59.05512	naturally_occurring	more than 18.29 m	0 to 15.24 cm	Tampa	NA	NA	NA	NA	NA	NA	NA	NA
2891328	NA	04/18/2019	edit_date	Sand live oak	Quercus geminata	Tampa	Florida	-82.4238373	28.05836922	NA	33620	University Of South Florida Botanical Gardens	NA	10.16	NA	naturally_occurring	NA	0 to 15.24 cm	Tampa	NA	NA	NA	NA	NA	NA	NA	NA
2882983	NA	02/01/2019	edit_date	Cypress bald	Taxodium distichum	Tampa	Florida	-82.41491447	28.06171622	NA	33620	University Of South Florida	NA	10.16	59.05512	naturally_occurring	more than 18.29 m	0 to 15.24 cm	Tampa	NA	NA	NA	NA	NA	NA	NA	NA
2885724	NA	02/15/2019	edit_date	Crapemyrtle	Lagerstroemia indica	Tampa	Florida	-82.41279472	28.06160403	NA	33620	University Of South Florida	NA	44.45	96.78478	introduced	more than 18.29 m	30.48 to 45.72 cm	Tampa	NA	NA	NA	NA	NA	NA	NA	NA
2885479	NA	02/14/2019	edit_date	Cypress bald	Taxodium distichum	Tampa	Florida	-82.41846473	28.06189614	NA	33620	University Of South Florida	NA	7.62	32.8084	naturally_occurring	more than 18.29 m	0 to 15.24 cm	Tampa	NA	NA	NA	NA	NA	NA	NA	NA
2887522	NA	03/01/2019	edit_date	Topal holly east palatka holly	Ilex attenuata	Tampa	Florida	-82.41144111	28.06877709	NA	33620	University Of South Florida	NA	5.08	44.29134	naturally_occurring	more than 18.29 m	0 to 15.24 cm	Tampa	NA	NA	NA	NA	NA	NA	NA	NA
2888437	NA	03/08/2019	edit_date	Slash pine	Pinus elliottii	Tampa	Florida	-82.42349438	28.05817746	NA	33620	University Of South Florida Botanical Gardens	NA	16.51	147.6378	naturally_occurring	more than 18.29 m	15.24 to 30.48 cm	Tampa	NA	NA	NA	NA	NA	NA	NA	NA
2888645	3/13/2019	03/13/2019	edit_date	Crapemyrtle	Lagerstroemia indica	Tampa	Florida	-82.45616019	27.98682416	green_space	33603	4505 N Seminole Ave	Yes	5.08	26.24672	introduced	more than 18.29 m	0 to 15.24 cm	Tampa	NA	NA	NA	NA	NA	NA	NA	NA
2882120	NA	05/13/2019	edit_date	Carolina laurelcherry	Prunus caroliniana	Tampa	Florida	-82.40360581	28.05679982	NA	33620	University Of South Florida	NA	2.54	52.49344	naturally_occurring	more than 18.29 m	0 to 15.24 cm	Tampa	NA	NA	NA	NA	NA	NA	NA	NA
2882123	NA	01/25/2019	edit_date	Sand live oak	Quercus geminata	Tampa	Florida	-82.40362211	28.05683155	NA	33620	University Of South Florida	NA	53.34	NA	naturally_occurring	NA	45.72 to 60.96 cm	Tampa	NA	NA	NA	NA	NA	NA	NA	NA
2882124	NA	01/25/2019	edit_date	Sand live oak	Quercus geminata	Tampa	Florida	-82.40359529	28.05684036	NA	33620	University Of South Florida	NA	31.75	NA	naturally_occurring	NA	30.48 to 45.72 cm	Tampa	NA	NA	NA	NA	NA	NA	NA	NA
2882126	NA	05/13/2019	edit_date	Carolina laurelcherry	Prunus caroliniana	Tampa	Florida	-82.40362977	28.05690471	NA	33620	University Of South Florida	NA	25.4	85.30184	naturally_occurring	more than 18.29 m	15.24 to 30.48 cm	Tampa	NA	NA	NA	NA	NA	NA	NA	NA
2882127	NA	05/13/2019	edit_date	Diamond oak laurel oak	Quercus laurifolia	Tampa	Florida	-82.40362228	28.05692106	NA	33620	University Of South Florida	NA	6.35	65.6168	naturally_occurring	more than 18.29 m	0 to 15.24 cm	Tampa	NA	NA	NA	NA	NA	NA	NA	NA
2882129	NA	05/13/2019	edit_date	Carolina laurelcherry	Prunus caroliniana	Tampa	Florida	-82.40364701	28.05697151	NA	33620	University Of South Florida	NA	2.54	49.2126	naturally_occurring	more than 18.29 m	0 to 15.24 cm	Tampa	NA	NA	NA	NA	NA	NA	NA	NA
2882131	NA	05/13/2019	edit_date	Carolina laurelcherry	Prunus caroliniana	Tampa	Florida	-82.40366539	28.05690251	NA	33620	University Of South Florida	NA	20.32	118.11024	naturally_occurring	more than 18.29 m	15.24 to 30.48 cm	Tampa	NA	NA	NA	NA	NA	NA	NA	NA
2882135	NA	05/13/2019	edit_date	Black cherry	Prunus serotina	Tampa	Florida	-82.40374454	28.05694885	NA	33620	University Of South Florida	NA	10.16	75.45932	naturally_occurring	more than 18.29 m	0 to 15.24 cm	Tampa	NA	NA	NA	NA	NA	NA	NA	NA
2882138	NA	01/25/2019	edit_date	Diamond oak laurel oak	Quercus laurifolia	Tampa	Florida	-82.4037382	28.05689475	NA	33620	University Of South Florida	NA	2.54	NA	naturally_occurring	NA	0 to 15.24 cm	Tampa	NA	NA	NA	NA	NA	NA	NA	NA
2882136	NA	01/25/2019	edit_date	Carolina laurelcherry	Prunus caroliniana	Tampa	Florida	-82.40372947	28.05691313	NA	33620	University Of South Florida	NA	2.54	NA	naturally_occurring	NA	0 to 15.24 cm	Tampa	NA	NA	NA	NA	NA	NA	NA	NA
2882139	NA	02/07/2019	edit_date	Black cherry	Prunus serotina	Tampa	Florida	-82.40369348	28.05688611	NA	33620	University Of South Florida	NA	8.89	78.74016	naturally_occurring	more than 18.29 m	0 to 15.24 cm	Tampa	NA	NA	NA	NA	NA	NA	NA	NA
2882140	NA	02/07/2019	edit_date	Black cherry	Prunus serotina	Tampa	Florida	-82.40371227	28.05687654	NA	33620	University Of South Florida	NA	3.81	55.77428	naturally_occurring	more than 18.29 m	0 to 15.24 cm	Tampa	NA	NA	NA	NA	NA	NA	NA	NA
2882145	NA	01/25/2019	edit_date	Carolina laurelcherry	Prunus caroliniana	Tampa	Florida	-82.40370152	28.05683908	NA	33620	University Of South Florida	NA	3.81	NA	naturally_occurring	NA	0 to 15.24 cm	Tampa	NA	NA	NA	NA	NA	NA	NA	NA
2882146	NA	01/25/2019	edit_date	Carolina laurelcherry	Prunus caroliniana	Tampa	Florida	-82.40372518	28.05683807	NA	33620	University Of South Florida	NA	5.08	NA	naturally_occurring	NA	0 to 15.24 cm	Tampa	NA	NA	NA	NA	NA	NA	NA	NA
2882148	NA	01/25/2019	edit_date	Black cherry	Prunus serotina	Tampa	Florida	-82.4036739	28.05684315	NA	33620	University Of South Florida	NA	NA	NA	naturally_occurring	NA	NA	Tampa	NA	NA	NA	NA	NA	NA	NA	NA
2882150	NA	01/25/2019	edit_date	Carolina laurelcherry	Prunus caroliniana	Tampa	Florida	-82.40370098	28.05679958	NA	33620	University Of South Florida	NA	2.54	NA	naturally_occurring	NA	0 to 15.24 cm	Tampa	NA	NA	NA	NA	NA	NA	NA	NA
2887408	NA	03/01/2019	edit_date	Washington fan palm	Washingtonia robusta	Tampa	Florida	-82.41548984	28.06517777	NA	33620	University Of South Florida	NA	30.48	144.35696	introduced	more than 18.29 m	15.24 to 30.48 cm	Tampa	NA	NA	NA	NA	NA	NA	NA	NA
2885725	NA	02/15/2019	edit_date	Crapemyrtle	Lagerstroemia indica	Tampa	Florida	-82.41275257	28.06158164	NA	33620	University Of South Florida	NA	45.72	96.78478	introduced	more than 18.29 m	30.48 to 45.72 cm	Tampa	NA	NA	NA	NA	NA	NA	NA	NA
2886523	NA	02/22/2019	edit_date	Crapemyrtle	Lagerstroemia indica	Tampa	Florida	-82.41537665	28.05981619	NA	33620	University Of South Florida	NA	21.59	34.44882	introduced	more than 18.29 m	15.24 to 30.48 cm	Tampa	NA	NA	NA	NA	NA	NA	NA	NA
2887523	NA	03/01/2019	edit_date	Topal holly east palatka holly	Ilex attenuata	Tampa	Florida	-82.41142585	28.06879234	NA	33620	University Of South Florida	NA	5.08	44.29134	naturally_occurring	more than 18.29 m	0 to 15.24 cm	Tampa	NA	NA	NA	NA	NA	NA	NA	NA
2889917	NA	03/29/2019	edit_date	Sand pine	Pinus clausa	Tampa	Florida	-82.42379301	28.0581266	NA	33620	University Of South Florida Botanical Gardens	NA	22.86	NA	naturally_occurring	NA	15.24 to 30.48 cm	Tampa	NA	NA	NA	NA	NA	NA	NA	NA
2888438	NA	03/08/2019	edit_date	Diamond oak laurel oak	Quercus laurifolia	Tampa	Florida	-82.42351838	28.05815468	NA	33620	University Of South Florida Botanical Gardens	NA	6.35	78.74016	naturally_occurring	more than 18.29 m	0 to 15.24 cm	Tampa	NA	NA	NA	NA	NA	NA	NA	NA
2882151	NA	01/25/2019	edit_date	Sand live oak	Quercus geminata	Tampa	Florida	-82.40367838	28.05679986	NA	33620	University Of South Florida	NA	101.6	NA	naturally_occurring	NA	more than 76.2 cm	Tampa	NA	NA	NA	NA	NA	NA	NA	NA
2882985	NA	02/01/2019	edit_date	Cypress bald	Taxodium distichum	Tampa	Florida	-82.41492386	28.0617518	NA	33620	University Of South Florida	NA	10.16	57.4147	naturally_occurring	more than 18.29 m	0 to 15.24 cm	Tampa	NA	NA	NA	NA	NA	NA	NA	NA
2883241	NA	02/01/2019	edit_date	Live oak	Quercus virginiana	Tampa	Florida	-82.41800811	28.06104922	NA	33620	University Of South Florida	NA	10.16	42.65092	naturally_occurring	more than 18.29 m	0 to 15.24 cm	Tampa	NA	NA	NA	NA	NA	NA	NA	NA
2885481	2/14/2019	02/14/2019	edit_date	Loblolly pine	Pinus taeda	Tampa	Florida	-82.46351407	27.96531898	NA	33602	2401-2499 N Ola Ave	NA	2.54	19.68504	naturally_occurring	more than 18.29 m	0 to 15.24 cm	Tampa	NA	NA	NA	NA	NA	NA	NA	NA
2885726	NA	02/15/2019	edit_date	Crapemyrtle	Lagerstroemia indica	Tampa	Florida	-82.41278968	28.06155511	NA	33620	University Of South Florida	NA	35.56	96.78478	introduced	more than 18.29 m	30.48 to 45.72 cm	Tampa	NA	NA	NA	NA	NA	NA	NA	NA
2886321	2/20/2019	02/20/2019	edit_date	Trumpet tree	Cecropia palmata	Tampa	Florida	-82.44528207	27.99025352	green_space	33603	1218 E New Orleans Ave	No	2.54	19.68504	introduced	more than 18.29 m	0 to 15.24 cm	Tampa	NA	NA	NA	NA	NA	NA	NA	NA
2887524	NA	03/01/2019	edit_date	Topal holly east palatka holly	Ilex attenuata	Tampa	Florida	-82.41142026	28.06881234	NA	33620	University Of South Florida	NA	5.08	44.29134	naturally_occurring	more than 18.29 m	0 to 15.24 cm	Tampa	NA	NA	NA	NA	NA	NA	NA	NA
2888439	NA	03/08/2019	edit_date	Diamond oak laurel oak	Quercus laurifolia	Tampa	Florida	-82.42353253	28.05818415	NA	33620	University Of South Florida Botanical Gardens	NA	8.89	111.54856	naturally_occurring	more than 18.29 m	0 to 15.24 cm	Tampa	NA	NA	NA	NA	NA	NA	NA	NA
2888647	3/13/2019	03/13/2019	edit_date	Loquat	Eriobotrya japonica	Tampa	Florida	-82.46398868	28.00589346	green_space	33604	221 W North St	Yes	4.572	19.68504	introduced	more than 18.29 m	0 to 15.24 cm	Tampa	NA	NA	NA	NA	NA	NA	NA	NA
2889918	NA	03/29/2019	edit_date	Tough bully	Sideroxylon tenax	Tampa	Florida	-82.42380127	28.05812041	NA	33620	University Of South Florida Botanical Gardens	NA	8.89	NA	naturally_occurring	NA	0 to 15.24 cm	Tampa	NA	NA	NA	NA	NA	NA	NA	NA
2882152	NA	01/25/2019	edit_date	Black cherry	Prunus serotina	Tampa	Florida	-82.40367116	28.05679042	NA	33620	University Of South Florida	NA	2.54	NA	naturally_occurring	NA	0 to 15.24 cm	Tampa	NA	NA	NA	NA	NA	NA	NA	NA
2886427	NA	02/21/2019	edit_date	Live oak	Quercus virginiana	Tampa	Florida	-82.41386991	28.05993537	NA	33620	University Of South Florida	NA	11.43	57.4147	naturally_occurring	more than 18.29 m	0 to 15.24 cm	Tampa	NA	NA	NA	NA	NA	NA	NA	NA
2886525	NA	02/22/2019	edit_date	Crapemyrtle	Lagerstroemia indica	Tampa	Florida	-82.41537655	28.05974128	NA	33620	University Of South Florida	NA	34.29	55.77428	introduced	more than 18.29 m	30.48 to 45.72 cm	Tampa	NA	NA	NA	NA	NA	NA	NA	NA
2887409	NA	03/01/2019	edit_date	Washington fan palm	Washingtonia robusta	Tampa	Florida	-82.415528	28.06518031	NA	33620	University Of South Florida	NA	33.02	139.4357	introduced	more than 18.29 m	30.48 to 45.72 cm	Tampa	NA	NA	NA	NA	NA	NA	NA	NA
2887525	NA	03/01/2019	edit_date	Topal holly east palatka holly	Ilex attenuata	Tampa	Florida	-82.41140243	28.06883161	NA	33620	University Of South Florida	NA	5.08	44.29134	naturally_occurring	more than 18.29 m	0 to 15.24 cm	Tampa	NA	NA	NA	NA	NA	NA	NA	NA
2888648	3/13/2019	03/13/2019	edit_date	Crapemyrtle	Lagerstroemia indica	Tampa	Florida	-82.43472288	28.04246339	green_space	33612	10208 N 22Nd St	Yes	5.08	26.24672	introduced	more than 18.29 m	0 to 15.24 cm	Tampa	NA	NA	NA	NA	NA	NA	NA	NA
2889919	NA	03/29/2019	edit_date	Tough bully	Sideroxylon tenax	Tampa	Florida	-82.42383483	28.05810699	NA	33620	University Of South Florida Botanical Gardens	NA	3.81	NA	naturally_occurring	NA	0 to 15.24 cm	Tampa	NA	NA	NA	NA	NA	NA	NA	NA
2882987	NA	02/01/2019	edit_date	Cypress bald	Taxodium distichum	Tampa	Florida	-82.41491318	28.0617965	NA	33620	University Of South Florida	NA	10.16	57.4147	naturally_occurring	more than 18.29 m	0 to 15.24 cm	Tampa	NA	NA	NA	NA	NA	NA	NA	NA
2885483	NA	02/14/2019	edit_date	Cypress bald	Taxodium distichum	Tampa	Florida	-82.4178503	28.06234974	NA	33620	University Of South Florida	NA	13.97	47.57218	naturally_occurring	more than 18.29 m	0 to 15.24 cm	Tampa	NA	NA	NA	NA	NA	NA	NA	NA
2885728	NA	02/15/2019	edit_date	Crapemyrtle	Lagerstroemia indica	Tampa	Florida	-82.41279138	28.06150781	NA	33620	University Of South Florida	NA	45.72	96.78478	introduced	more than 18.29 m	30.48 to 45.72 cm	Tampa	NA	NA	NA	NA	NA	NA	NA	NA
2886428	NA	02/21/2019	edit_date	Live oak	Quercus virginiana	Tampa	Florida	-82.41377708	28.05993498	NA	33620	University Of South Florida	NA	12.7	50.85302	naturally_occurring	more than 18.29 m	0 to 15.24 cm	Tampa	NA	NA	NA	NA	NA	NA	NA	NA
2886323	NA	02/21/2019	edit_date	Cypress bald	Taxodium distichum	Tampa	Florida	-82.41266754	28.05932751	NA	33620	University Of South Florida	NA	12.7	111.54856	naturally_occurring	more than 18.29 m	0 to 15.24 cm	Tampa	NA	NA	NA	NA	NA	NA	NA	NA
2887048	2/27/2019	02/27/2019	edit_date	Crapemyrtle	Lagerstroemia indica	Tampa	Florida	-82.52341065	27.94050066	green_space	33609	403 S Royal Palm Way	No	5.08	26.24672	introduced	more than 18.29 m	0 to 15.24 cm	Tampa	NA	NA	NA	NA	NA	NA	NA	NA
2888039	3/6/2019	03/06/2019	edit_date	Crapemyrtle	Lagerstroemia indica	Tampa	Florida	-82.51110467	27.89740096	NA	33611	4008 W Coachman Ave	NA	5.08	26.24672	introduced	more than 18.29 m	0 to 15.24 cm	Tampa	NA	NA	NA	NA	NA	NA	NA	NA
2887526	NA	03/01/2019	edit_date	Topal holly east palatka holly	Ilex attenuata	Tampa	Florida	-82.4113877	28.06884766	NA	33620	University Of South Florida	NA	5.08	44.29134	naturally_occurring	more than 18.29 m	0 to 15.24 cm	Tampa	NA	NA	NA	NA	NA	NA	NA	NA
2882988	NA	02/01/2019	edit_date	Cypress bald	Taxodium distichum	Tampa	Florida	-82.41487235	28.06180158	NA	33620	University Of South Florida	NA	10.16	59.05512	naturally_occurring	more than 18.29 m	0 to 15.24 cm	Tampa	NA	NA	NA	NA	NA	NA	NA	NA
2883112	NA	02/01/2019	edit_date	Live oak	Quercus virginiana	Tampa	Florida	-82.4152029	28.06044956	NA	33620	University Of South Florida	NA	13.97	55.77428	naturally_occurring	more than 18.29 m	0 to 15.24 cm	Tampa	NA	NA	NA	NA	NA	NA	NA	NA
2882156	NA	05/13/2019	edit_date	Carolina laurelcherry	Prunus caroliniana	Tampa	Florida	-82.40366145	28.05677545	NA	33620	University Of South Florida	NA	2.54	45.93176	naturally_occurring	more than 18.29 m	0 to 15.24 cm	Tampa	NA	NA	NA	NA	NA	NA	NA	NA
2889920	NA	03/29/2019	edit_date	Hackberry sugarberry	Celtis laevigata	Tampa	Florida	-82.42384473	28.05810398	NA	33620	University Of South Florida Botanical Gardens	NA	16.51	NA	naturally_occurring	NA	15.24 to 30.48 cm	Tampa	NA	NA	NA	NA	NA	NA	NA	NA
2882989	NA	02/01/2019	edit_date	Cypress bald	Taxodium distichum	Tampa	Florida	-82.41483385	28.06180542	NA	33620	University Of South Florida	NA	10.16	60.69554	naturally_occurring	more than 18.29 m	0 to 15.24 cm	Tampa	NA	NA	NA	NA	NA	NA	NA	NA
2883113	NA	02/01/2019	edit_date	Golden shower	Cassia fistula	Tampa	Florida	-82.41523218	28.06057229	NA	33620	University Of South Florida	NA	6.35	47.57218	introduced	more than 18.29 m	0 to 15.24 cm	Tampa	NA	NA	NA	NA	NA	NA	NA	NA
2884731	NA	02/08/2019	edit_date	Live oak	Quercus virginiana	Tampa	Florida	-82.41897306	28.05816037	NA	33620	University Of South Florida	NA	27.94	137.79528	naturally_occurring	more than 18.29 m	15.24 to 30.48 cm	Tampa	NA	NA	NA	NA	NA	NA	NA	NA
2885730	NA	02/15/2019	edit_date	Crapemyrtle	Lagerstroemia indica	Tampa	Florida	-82.41278652	28.06145559	NA	33620	University Of South Florida	NA	36.83	95.14436	introduced	more than 18.29 m	30.48 to 45.72 cm	Tampa	NA	NA	NA	NA	NA	NA	NA	NA
2886324	NA	02/21/2019	edit_date	Cypress bald	Taxodium distichum	Tampa	Florida	-82.41263909	28.05932456	NA	33620	University Of South Florida	NA	11.43	91.86352	naturally_occurring	more than 18.29 m	0 to 15.24 cm	Tampa	NA	NA	NA	NA	NA	NA	NA	NA
2886429	NA	02/21/2019	edit_date	Live oak	Quercus virginiana	Tampa	Florida	-82.41368368	28.05993791	NA	33620	University Of South Florida	NA	11.43	47.57218	naturally_occurring	more than 18.29 m	0 to 15.24 cm	Tampa	NA	NA	NA	NA	NA	NA	NA	NA
2891361	NA	04/18/2019	edit_date	Chickasaw plum	Prunus angustifolia	Tampa	Florida	-82.42392254	28.05834794	NA	33620	University Of South Florida Botanical Gardens	NA	45.72	NA	naturally_occurring	NA	30.48 to 45.72 cm	Tampa	NA	NA	NA	NA	NA	NA	NA	NA
2891388	NA	04/18/2019	edit_date	Sand live oak	Quercus geminata	Tampa	Florida	-82.42369592	28.05839906	NA	33620	University Of South Florida Botanical Gardens	NA	8.89	NA	naturally_occurring	NA	0 to 15.24 cm	Tampa	NA	NA	NA	NA	NA	NA	NA	NA
2891449	NA	04/19/2019	edit_date	Diamond oak laurel oak	Quercus laurifolia	Tampa	Florida	-82.42372533	28.05844674	NA	33620	University Of South Florida Botanical Gardens	NA	2.54	NA	naturally_occurring	NA	0 to 15.24 cm	Tampa	NA	NA	NA	NA	NA	NA	NA	NA
2891480	NA	05/31/2019	edit_date	Sand pine	Pinus clausa	Tampa	Florida	-82.42332084	28.05828909	NA	33620	University Of South Florida Botanical Gardens	NA	20.32	NA	naturally_occurring	NA	15.24 to 30.48 cm	Tampa	NA	NA	NA	NA	NA	NA	NA	NA
2882157	NA	01/25/2019	edit_date	Carolina laurelcherry	Prunus caroliniana	Tampa	Florida	-82.4036548	28.05675482	NA	33620	University Of South Florida	NA	7.62	NA	naturally_occurring	NA	0 to 15.24 cm	Tampa	NA	NA	NA	NA	NA	NA	NA	NA
2882990	NA	02/01/2019	edit_date	Cypress bald	Taxodium distichum	Tampa	Florida	-82.41488705	28.06183455	NA	33620	University Of South Florida	NA	10.16	60.69554	naturally_occurring	more than 18.29 m	0 to 15.24 cm	Tampa	NA	NA	NA	NA	NA	NA	NA	NA
2885731	NA	02/15/2019	edit_date	Crapemyrtle	Lagerstroemia indica	Tampa	Florida	-82.41274612	28.06143928	NA	33620	University Of South Florida	NA	45.72	96.78478	introduced	more than 18.29 m	30.48 to 45.72 cm	Tampa	NA	NA	NA	NA	NA	NA	NA	NA
2883238	NA	02/01/2019	edit_date	Live oak	Quercus virginiana	Tampa	Florida	-82.41783612	28.06109309	NA	33620	University Of South Florida	NA	12.7	68.89764	naturally_occurring	more than 18.29 m	0 to 15.24 cm	Tampa	NA	NA	NA	NA	NA	NA	NA	NA
2884062	2/6/2019	02/06/2019	edit_date	Crapemyrtle	Lagerstroemia indica	Tampa	Florida	-82.46100658	28.00207192	green_space	33604	6006 N Tampa St	Yes	5.08	26.24672	introduced	more than 18.29 m	0 to 15.24 cm	Tampa	NA	NA	NA	NA	NA	NA	NA	NA
2884738	NA	02/08/2019	edit_date	Live oak	Quercus virginiana	Tampa	Florida	-82.41907622	28.05815821	NA	33620	University Of South Florida	NA	35.56	111.54856	naturally_occurring	more than 18.29 m	30.48 to 45.72 cm	Tampa	NA	NA	NA	NA	NA	NA	NA	NA
2885486	2/14/2019	02/14/2019	edit_date	Crapemyrtle	Lagerstroemia indica	Tampa	Florida	-82.45608197	27.96324008	NA	33602	404 E Ross Ave	NA	5.08	26.24672	introduced	more than 18.29 m	0 to 15.24 cm	Tampa	NA	NA	NA	NA	NA	NA	NA	NA
2886430	NA	02/21/2019	edit_date	Live oak	Quercus virginiana	Tampa	Florida	-82.41357714	28.05993619	NA	33620	University Of South Florida	NA	27.94	86.94226	naturally_occurring	more than 18.29 m	15.24 to 30.48 cm	Tampa	NA	NA	NA	NA	NA	NA	NA	NA
2887413	NA	03/01/2019	edit_date	Crapemyrtle	Lagerstroemia indica	Tampa	Florida	-82.41520752	28.06513934	NA	33620	University Of South Florida	NA	91.44	91.86352	introduced	more than 18.29 m	more than 76.2 cm	Tampa	NA	NA	NA	NA	NA	NA	NA	NA
2888650	3/13/2019	03/13/2019	edit_date	Live oak	Quercus virginiana	Tampa	Florida	-82.47087559	28.05113487	NA	33612	1200-1218 Cuttingin Pl	NA	6.35	32.8084	naturally_occurring	more than 18.29 m	0 to 15.24 cm	Tampa	NA	NA	NA	NA	NA	NA	NA	NA
2887527	NA	03/01/2019	edit_date	Topal holly east palatka holly	Ilex attenuata	Tampa	Florida	-82.4113757	28.06886684	NA	33620	University Of South Florida	NA	5.08	44.29134	naturally_occurring	more than 18.29 m	0 to 15.24 cm	Tampa	NA	NA	NA	NA	NA	NA	NA	NA
2882991	NA	02/01/2019	edit_date	Cypress bald	Taxodium distichum	Tampa	Florida	-82.41485017	28.06184106	NA	33620	University Of South Florida	NA	10.16	55.77428	naturally_occurring	more than 18.29 m	0 to 15.24 cm	Tampa	NA	NA	NA	NA	NA	NA	NA	NA
2883239	NA	02/01/2019	edit_date	Live oak	Quercus virginiana	Tampa	Florida	-82.41777534	28.06115642	NA	33620	University Of South Florida	NA	13.97	67.25722	naturally_occurring	more than 18.29 m	0 to 15.24 cm	Tampa	NA	NA	NA	NA	NA	NA	NA	NA
2884747	NA	02/08/2019	edit_date	Live oak	Quercus virginiana	Tampa	Florida	-82.41917622	28.05815972	NA	33620	University Of South Florida	NA	29.21	80.38058	naturally_occurring	more than 18.29 m	15.24 to 30.48 cm	Tampa	NA	NA	NA	NA	NA	NA	NA	NA
2886326	NA	02/21/2019	edit_date	Cypress bald	Taxodium distichum	Tampa	Florida	-82.41262163	28.05928922	NA	33620	University Of South Florida	NA	10.16	85.30184	naturally_occurring	more than 18.29 m	0 to 15.24 cm	Tampa	NA	NA	NA	NA	NA	NA	NA	NA
2886527	NA	02/22/2019	edit_date	Crapemyrtle	Lagerstroemia indica	Tampa	Florida	-82.41529086	28.05969847	NA	33620	University Of South Florida	NA	30.48	63.97638	introduced	more than 18.29 m	15.24 to 30.48 cm	Tampa	NA	NA	NA	NA	NA	NA	NA	NA
2887529	NA	03/01/2019	edit_date	Topal holly east palatka holly	Ilex attenuata	Tampa	Florida	-82.41136748	28.06887923	NA	33620	University Of South Florida	NA	5.08	44.29134	naturally_occurring	more than 18.29 m	0 to 15.24 cm	Tampa	NA	NA	NA	NA	NA	NA	NA	NA
2891330	NA	04/18/2019	edit_date	Slash pine	Pinus elliottii	Tampa	Florida	-82.42382701	28.05838797	NA	33620	University Of South Florida Botanical Gardens	NA	19.05	NA	naturally_occurring	NA	15.24 to 30.48 cm	Tampa	NA	NA	NA	NA	NA	NA	NA	NA
2891450	NA	04/19/2019	edit_date	Red bay	Persea borbonia	Tampa	Florida	-82.42372917	28.05847661	NA	33620	University Of South Florida Botanical Gardens	NA	29.21	NA	naturally_occurring	NA	15.24 to 30.48 cm	Tampa	NA	NA	NA	NA	NA	NA	NA	NA
2891479	NA	04/19/2019	edit_date	Black cherry	Prunus serotina	Tampa	Florida	-82.4233017	28.05830489	NA	33620	University Of South Florida Botanical Gardens	NA	6.35	NA	naturally_occurring	NA	0 to 15.24 cm	Tampa	NA	NA	NA	NA	NA	NA	NA	NA
2882992	NA	02/01/2019	edit_date	Cypress bald	Taxodium distichum	Tampa	Florida	-82.41481225	28.0618434	NA	33620	University Of South Florida	NA	10.16	75.45932	naturally_occurring	more than 18.29 m	0 to 15.24 cm	Tampa	NA	NA	NA	NA	NA	NA	NA	NA
2883116	NA	02/01/2019	edit_date	Shumard's oak	Quercus shumardii	Tampa	Florida	-82.41521825	28.06079345	NA	33620	University Of South Florida	NA	5.08	37.72966	naturally_occurring	more than 18.29 m	0 to 15.24 cm	Tampa	NA	NA	NA	NA	NA	NA	NA	NA
2882160	NA	01/25/2019	edit_date	Carolina laurelcherry	Prunus caroliniana	Tampa	Florida	-82.40365734	28.05678761	NA	33620	University Of South Florida	NA	2.54	NA	naturally_occurring	NA	0 to 15.24 cm	Tampa	NA	NA	NA	NA	NA	NA	NA	NA
2882134	NA	01/31/2019	edit_date	Sand live oak	Quercus geminata	Tampa	Florida	-82.4037366	28.05693682	NA	33620	University Of South Florida	NA	25.4	98.4252	naturally_occurring	more than 18.29 m	15.24 to 30.48 cm	Tampa	NA	NA	NA	NA	NA	NA	NA	NA
2882993	NA	02/01/2019	edit_date	Cypress bald	Taxodium distichum	Tampa	Florida	-82.41491325	28.06176418	NA	33620	University Of South Florida	NA	10.16	65.6168	naturally_occurring	more than 18.29 m	0 to 15.24 cm	Tampa	NA	NA	NA	NA	NA	NA	NA	NA
2883233	NA	02/01/2019	edit_date	Cypress bald	Taxodium distichum	Tampa	Florida	-82.41800162	28.0614041	NA	33620	University Of South Florida	NA	10.16	32.8084	naturally_occurring	more than 18.29 m	0 to 15.24 cm	Tampa	NA	NA	NA	NA	NA	NA	NA	NA
2885489	NA	02/14/2019	edit_date	Cypress bald	Taxodium distichum	Tampa	Florida	-82.41379856	28.06191014	NA	33620	University Of South Florida	NA	12.7	96.78478	naturally_occurring	more than 18.29 m	0 to 15.24 cm	Tampa	NA	NA	NA	NA	NA	NA	NA	NA
2885734	NA	02/15/2019	edit_date	Senegal date palm	Phoenix reclinata	Tampa	Florida	-82.41309291	28.0615262	NA	33620	University Of South Florida	NA	25.4	86.94226	introduced	more than 18.29 m	15.24 to 30.48 cm	Tampa	NA	NA	NA	NA	NA	NA	NA	NA
2888444	NA	03/08/2019	edit_date	Hackberry sugarberry	Celtis laevigata	Tampa	Florida	-82.42359506	28.05807677	NA	33620	University Of South Florida Botanical Gardens	NA	3.81	59.05512	naturally_occurring	more than 18.29 m	0 to 15.24 cm	Tampa	NA	NA	NA	NA	NA	NA	NA	NA
2882674	1/30/2019	01/30/2019	edit_date	Florida maple	Acer saccharum	Tampa	Florida	-82.48170817	27.98503869	NA	33603	2303 W Eldred Dr	NA	5.08	29.52756	introduced	more than 18.29 m	0 to 15.24 cm	Tampa	NA	NA	NA	NA	NA	NA	NA	NA
2882133	NA	01/31/2019	edit_date	Carolina laurelcherry	Prunus caroliniana	Tampa	Florida	-82.4037239	28.05695709	NA	33620	University Of South Florida	NA	5.08	NA	naturally_occurring	NA	0 to 15.24 cm	Tampa	NA	NA	NA	NA	NA	NA	NA	NA
2885490	NA	02/14/2019	edit_date	Cypress bald	Taxodium distichum	Tampa	Florida	-82.41379941	28.06188183	NA	33620	University Of South Florida	NA	13.97	106.6273	naturally_occurring	more than 18.29 m	0 to 15.24 cm	Tampa	NA	NA	NA	NA	NA	NA	NA	NA
2885735	NA	02/15/2019	edit_date	Pygmy date palm	Phoenix roebelenii	Tampa	Florida	-82.41334593	28.06155474	NA	33620	University Of South Florida	NA	34.29	37.72966	no_info	more than 18.29 m	30.48 to 45.72 cm	Tampa	NA	NA	NA	NA	NA	NA	NA	NA
2886329	NA	02/21/2019	edit_date	Cypress bald	Taxodium distichum	Tampa	Florida	-82.41257828	28.05933767	NA	33620	University Of South Florida	NA	10.16	72.17848	naturally_occurring	more than 18.29 m	0 to 15.24 cm	Tampa	NA	NA	NA	NA	NA	NA	NA	NA
2886529	NA	02/22/2019	edit_date	Crapemyrtle	Lagerstroemia indica	Tampa	Florida	-82.41526401	28.05969929	NA	33620	University Of South Florida	NA	31.75	78.74016	introduced	more than 18.29 m	30.48 to 45.72 cm	Tampa	NA	NA	NA	NA	NA	NA	NA	NA
2888445	NA	03/08/2019	edit_date	Diamond oak laurel oak	Quercus laurifolia	Tampa	Florida	-82.42359937	28.0580639	NA	33620	University Of South Florida Botanical Gardens	NA	8.89	78.74016	naturally_occurring	more than 18.29 m	0 to 15.24 cm	Tampa	NA	NA	NA	NA	NA	NA	NA	NA
2889924	NA	03/29/2019	edit_date	Tough bully	Sideroxylon tenax	Tampa	Florida	-82.42387624	28.05811179	NA	33620	University Of South Florida Botanical Gardens	NA	3.048	NA	naturally_occurring	NA	0 to 15.24 cm	Tampa	NA	NA	NA	NA	NA	NA	NA	NA
2889925	NA	03/29/2019	edit_date	Tough bully	Sideroxylon tenax	Tampa	Florida	-82.42385468	28.05813722	NA	33620	University Of South Florida Botanical Gardens	NA	8.89	NA	naturally_occurring	NA	0 to 15.24 cm	Tampa	NA	NA	NA	NA	NA	NA	NA	NA
2885491	NA	02/14/2019	edit_date	Cypress bald	Taxodium distichum	Tampa	Florida	-82.41379687	28.06185373	NA	33620	University Of South Florida	NA	12.7	83.66142	naturally_occurring	more than 18.29 m	0 to 15.24 cm	Tampa	NA	NA	NA	NA	NA	NA	NA	NA
2886330	NA	02/21/2019	edit_date	Cypress bald	Taxodium distichum	Tampa	Florida	-82.41255047	28.05935628	NA	33620	University Of South Florida	NA	10.16	95.14436	naturally_occurring	more than 18.29 m	0 to 15.24 cm	Tampa	NA	NA	NA	NA	NA	NA	NA	NA
2886530	NA	02/22/2019	edit_date	Crapemyrtle	Lagerstroemia indica	Tampa	Florida	-82.41523349	28.05969883	NA	33620	University Of South Florida	NA	40.64	59.05512	introduced	more than 18.29 m	30.48 to 45.72 cm	Tampa	NA	NA	NA	NA	NA	NA	NA	NA
2887049	2/27/2019	02/27/2019	edit_date	Buttonwood	Conocarpus erectus	Tampa	Florida	-82.51572984	27.92051613	NA	NA	NA	NA	2.54	19.68504	naturally_occurring	more than 18.29 m	0 to 15.24 cm	Tampa	NA	NA	NA	NA	NA	NA	NA	NA
2887511	NA	03/22/2019	edit_date	Topal holly east palatka holly	Ilex attenuata	Tampa	Florida	-82.41155065	28.06858629	NA	33620	University Of South Florida	NA	5.08	42.65092	naturally_occurring	more than 18.29 m	0 to 15.24 cm	Tampa	NA	NA	NA	NA	NA	NA	NA	NA
2888446	NA	03/08/2019	edit_date	Diamond oak laurel oak	Quercus laurifolia	Tampa	Florida	-82.42363501	28.05805472	NA	33620	University Of South Florida Botanical Gardens	NA	6.35	62.33596	naturally_occurring	more than 18.29 m	0 to 15.24 cm	Tampa	NA	NA	NA	NA	NA	NA	NA	NA
2891478	NA	04/19/2019	edit_date	Black cherry	Prunus serotina	Tampa	Florida	-82.42332727	28.05829607	NA	33620	University Of South Florida Botanical Gardens	NA	8.89	NA	naturally_occurring	NA	0 to 15.24 cm	Tampa	NA	NA	NA	NA	NA	NA	NA	NA
2891451	NA	04/19/2019	edit_date	Diamond oak laurel oak	Quercus laurifolia	Tampa	Florida	-82.4237633	28.05845407	NA	33620	University Of South Florida Botanical Gardens	NA	12.7	NA	naturally_occurring	NA	0 to 15.24 cm	Tampa	NA	NA	NA	NA	NA	NA	NA	NA
2891466	NA	04/19/2019	edit_date	Black cherry	Prunus serotina	Tampa	Florida	-82.42318695	28.05826287	NA	33620	University Of South Florida Botanical Gardens	NA	16.51	NA	naturally_occurring	NA	15.24 to 30.48 cm	Tampa	NA	NA	NA	NA	NA	NA	NA	NA
2881639	NA	01/18/2019	edit_date	Sand live oak	Quercus geminata	Tampa	Florida	-82.4043201	28.05711717	NA	33620	University Of South Florida	NA	105.41	136.15486	naturally_occurring	more than 18.29 m	more than 76.2 cm	Tampa	NA	NA	NA	NA	NA	NA	NA	NA
2883119	NA	02/01/2019	edit_date	Crapemyrtle	Lagerstroemia indica	Tampa	Florida	-82.41567944	28.06048709	NA	33620	University Of South Florida	NA	36.83	80.38058	introduced	more than 18.29 m	30.48 to 45.72 cm	Tampa	NA	NA	NA	NA	NA	NA	NA	NA
2883231	NA	02/01/2019	edit_date	Cypress bald	Taxodium distichum	Tampa	Florida	-82.4181333	28.06133481	NA	33620	University Of South Florida	NA	3.81	37.72966	naturally_occurring	more than 18.29 m	0 to 15.24 cm	Tampa	NA	NA	NA	NA	NA	NA	NA	NA
2885492	NA	02/14/2019	edit_date	Cypress bald	Taxodium distichum	Tampa	Florida	-82.41379986	28.06182647	NA	33620	University Of South Florida	NA	11.43	63.97638	naturally_occurring	more than 18.29 m	0 to 15.24 cm	Tampa	NA	NA	NA	NA	NA	NA	NA	NA
2887422	NA	03/01/2019	edit_date	Crapemyrtle	Lagerstroemia indica	Tampa	Florida	-82.41487193	28.06513277	NA	33620	University Of South Florida	NA	119.38	90.2231	introduced	more than 18.29 m	more than 76.2 cm	Tampa	NA	NA	NA	NA	NA	NA	NA	NA
2887509	NA	03/01/2019	edit_date	Topal holly east palatka holly	Ilex attenuata	Tampa	Florida	-82.41156004	28.06856637	NA	33620	University Of South Florida	NA	5.08	44.29134	naturally_occurring	more than 18.29 m	0 to 15.24 cm	Tampa	NA	NA	NA	NA	NA	NA	NA	NA
2888447	NA	03/08/2019	edit_date	Diamond oak laurel oak	Quercus laurifolia	Tampa	Florida	-82.42363705	28.05804191	NA	33620	University Of South Florida Botanical Gardens	NA	10.16	82.021	naturally_occurring	more than 18.29 m	0 to 15.24 cm	Tampa	NA	NA	NA	NA	NA	NA	NA	NA
2881640	NA	01/18/2019	edit_date	Sand live oak	Quercus geminata	Tampa	Florida	-82.40424292	28.05707388	NA	33620	University Of South Florida	NA	101.6	160.76116	naturally_occurring	more than 18.29 m	more than 76.2 cm	Tampa	NA	NA	NA	NA	NA	NA	NA	NA
2887508	NA	03/01/2019	edit_date	Topal holly east palatka holly	Ilex attenuata	Tampa	Florida	-82.41156767	28.0685473	NA	33620	University Of South Florida	NA	5.08	42.65092	naturally_occurring	more than 18.29 m	0 to 15.24 cm	Tampa	NA	NA	NA	NA	NA	NA	NA	NA
2886328	NA	02/21/2019	edit_date	Cypress bald	Taxodium distichum	Tampa	Florida	-82.41252984	28.05929869	NA	33620	University Of South Florida	NA	8.89	85.30184	naturally_occurring	more than 18.29 m	0 to 15.24 cm	Tampa	NA	NA	NA	NA	NA	NA	NA	NA
2887417	NA	03/01/2019	edit_date	Live oak	Quercus virginiana	Tampa	Florida	-82.41522711	28.06501759	NA	33620	University Of South Florida	NA	30.48	103.34646	naturally_occurring	more than 18.29 m	15.24 to 30.48 cm	Tampa	NA	NA	NA	NA	NA	NA	NA	NA
2889926	NA	03/29/2019	edit_date	Diamond oak laurel oak	Quercus laurifolia	Tampa	Florida	-82.42384509	28.05816242	NA	33620	University Of South Florida Botanical Gardens	NA	17.78	NA	naturally_occurring	NA	15.24 to 30.48 cm	Tampa	NA	NA	NA	NA	NA	NA	NA	NA
2881641	NA	01/18/2019	edit_date	Live oak	Quercus virginiana	Tampa	Florida	-82.404305	28.05697531	NA	33620	University Of South Florida	NA	24.13	77.09974	naturally_occurring	more than 18.29 m	15.24 to 30.48 cm	Tampa	NA	NA	NA	NA	NA	NA	NA	NA
2882164	NA	05/13/2019	edit_date	Carolina laurelcherry	Prunus caroliniana	Tampa	Florida	-82.4036482	28.05676156	NA	33620	University Of South Florida	NA	6.35	36.08924	naturally_occurring	more than 18.29 m	0 to 15.24 cm	Tampa	NA	NA	NA	NA	NA	NA	NA	NA
2883229	NA	02/01/2019	edit_date	Cypress bald	Taxodium distichum	Tampa	Florida	-82.41819047	28.06126525	NA	33620	University Of South Florida	NA	11.43	55.77428	naturally_occurring	more than 18.29 m	0 to 15.24 cm	Tampa	NA	NA	NA	NA	NA	NA	NA	NA
2884719	NA	02/08/2019	edit_date	Slash pine	Pinus elliottii	Tampa	Florida	-82.41881377	28.05824483	NA	33620	University Of South Florida	NA	20.32	126.31234	naturally_occurring	more than 18.29 m	15.24 to 30.48 cm	Tampa	NA	NA	NA	NA	NA	NA	NA	NA
2888449	NA	03/08/2019	edit_date	Cabbage palm	Sabal palmetto	Tampa	Florida	-82.42361014	28.05801309	NA	33620	University Of South Florida Botanical Gardens	NA	49.53	77.09974	naturally_occurring	more than 18.29 m	45.72 to 60.96 cm	Tampa	NA	NA	NA	NA	NA	NA	NA	NA
2885494	NA	02/14/2019	edit_date	Cypress bald	Taxodium distichum	Tampa	Florida	-82.41380449	28.06170843	NA	33620	University Of South Florida	NA	12.7	93.50394	naturally_occurring	more than 18.29 m	0 to 15.24 cm	Tampa	NA	NA	NA	NA	NA	NA	NA	NA
2885739	NA	02/15/2019	edit_date	Pygmy date palm	Phoenix roebelenii	Tampa	Florida	-82.41324478	28.06161538	NA	33620	University Of South Florida	NA	11.43	37.72966	no_info	more than 18.29 m	0 to 15.24 cm	Tampa	NA	NA	NA	NA	NA	NA	NA	NA
2891293	NA	04/18/2019	edit_date	Slash pine	Pinus elliottii	Tampa	Florida	-82.4239876	28.05812878	NA	33620	University Of South Florida Botanical Gardens	NA	33.02	NA	naturally_occurring	NA	30.48 to 45.72 cm	Tampa	NA	NA	NA	NA	NA	NA	NA	NA
2891452	NA	04/19/2019	edit_date	Red cedar	Juniperus virginiana	Tampa	Florida	-82.42328903	28.05841743	NA	33620	University Of South Florida Botanical Gardens	NA	7.62	NA	naturally_occurring	NA	0 to 15.24 cm	Tampa	NA	NA	NA	NA	NA	NA	NA	NA
2891473	NA	04/19/2019	edit_date	Slash pine	Pinus elliottii	Tampa	Florida	-82.42343813	28.05834389	NA	33612	12511 Usf Pine Dr	NA	21.59	NA	naturally_occurring	NA	15.24 to 30.48 cm	Tampa	NA	NA	NA	NA	NA	NA	NA	NA
2881642	NA	01/18/2019	edit_date	Bluejack oak	Quercus incana	Tampa	Florida	-82.40435703	28.05696361	NA	33620	University Of South Florida	NA	44.45	116.46982	naturally_occurring	more than 18.29 m	30.48 to 45.72 cm	Tampa	NA	NA	NA	NA	NA	NA	NA	NA
2882165	NA	05/13/2019	edit_date	Carolina laurelcherry	Prunus caroliniana	Tampa	Florida	-82.40365499	28.05677011	NA	33620	University Of South Florida	NA	2.54	52.49344	naturally_occurring	more than 18.29 m	0 to 15.24 cm	Tampa	NA	NA	NA	NA	NA	NA	NA	NA
2885495	NA	02/14/2019	edit_date	Cypress bald	Taxodium distichum	Tampa	Florida	-82.41380252	28.06166787	NA	33620	University Of South Florida	NA	12.7	83.66142	naturally_occurring	more than 18.29 m	0 to 15.24 cm	Tampa	NA	NA	NA	NA	NA	NA	NA	NA
2889928	NA	03/29/2019	edit_date	Tough bully	Sideroxylon tenax	Tampa	Florida	-82.42384375	28.05818412	NA	33620	University Of South Florida Botanical Gardens	NA	6.35	NA	naturally_occurring	NA	0 to 15.24 cm	Tampa	NA	NA	NA	NA	NA	NA	NA	NA
2888450	NA	03/08/2019	edit_date	Cabbage palm	Sabal palmetto	Tampa	Florida	-82.42358883	28.05801582	NA	33620	University Of South Florida Botanical Gardens	NA	43.18	75.45932	naturally_occurring	more than 18.29 m	30.48 to 45.72 cm	Tampa	NA	NA	NA	NA	NA	NA	NA	NA
2882167	NA	01/25/2019	edit_date	Carolina laurelcherry	Prunus caroliniana	Tampa	Florida	-82.40365586	28.05677473	NA	33620	University Of South Florida	NA	2.54	NA	naturally_occurring	NA	0 to 15.24 cm	Tampa	NA	NA	NA	NA	NA	NA	NA	NA
2882168	NA	01/25/2019	edit_date	Carolina laurelcherry	Prunus caroliniana	Tampa	Florida	-82.40365821	28.05677725	NA	33620	University Of South Florida	NA	2.54	NA	naturally_occurring	NA	0 to 15.24 cm	Tampa	NA	NA	NA	NA	NA	NA	NA	NA
2882868	1/31/2019	01/31/2019	edit_date	Trumpet tree	Cecropia palmata	Tampa	Florida	-82.44218641	27.99063173	NA	33610	1510 Mobile Ave	NA	5.08	26.24672	introduced	more than 18.29 m	0 to 15.24 cm	Tampa	NA	NA	NA	NA	NA	NA	NA	NA
2883226	NA	02/01/2019	edit_date	Cypress bald	Taxodium distichum	Tampa	Florida	-82.41810556	28.06118715	NA	33620	University Of South Florida	NA	12.7	54.13386	naturally_occurring	more than 18.29 m	0 to 15.24 cm	Tampa	NA	NA	NA	NA	NA	NA	NA	NA
2885496	NA	02/14/2019	edit_date	Cypress bald	Taxodium distichum	Tampa	Florida	-82.41380117	28.06161599	NA	33620	University Of South Florida	NA	11.43	77.09974	naturally_occurring	more than 18.29 m	0 to 15.24 cm	Tampa	NA	NA	NA	NA	NA	NA	NA	NA
2885741	NA	02/15/2019	edit_date	Christmas palm	Veitchia merrillii	Tampa	Florida	-82.41331634	28.06161645	NA	33620	University Of South Florida	NA	12.7	49.2126	no_info	more than 18.29 m	0 to 15.24 cm	Tampa	NA	NA	NA	NA	NA	NA	NA	NA
2886333	NA	02/21/2019	edit_date	Cypress bald	Taxodium distichum	Tampa	Florida	-82.41246119	28.05930854	NA	33620	University Of South Florida	NA	8.89	85.30184	naturally_occurring	more than 18.29 m	0 to 15.24 cm	Tampa	NA	NA	NA	NA	NA	NA	NA	NA
2882169	NA	05/13/2019	edit_date	Carolina laurelcherry	Prunus caroliniana	Tampa	Florida	-82.40365086	28.0567707	NA	33620	University Of South Florida	NA	3.81	59.05512	naturally_occurring	more than 18.29 m	0 to 15.24 cm	Tampa	NA	NA	NA	NA	NA	NA	NA	NA
2882170	NA	01/25/2019	edit_date	Sand live oak	Quercus geminata	Tampa	Florida	-82.40363849	28.05679344	NA	33620	University Of South Florida	NA	27.94	NA	naturally_occurring	NA	15.24 to 30.48 cm	Tampa	NA	NA	NA	NA	NA	NA	NA	NA
2881647	NA	01/18/2019	edit_date	Bluejack oak	Quercus incana	Tampa	Florida	-82.404551	28.05709119	NA	33620	University Of South Florida	NA	49.53	141.07612	naturally_occurring	more than 18.29 m	45.72 to 60.96 cm	Tampa	NA	NA	NA	NA	NA	NA	NA	NA
2881645	NA	01/18/2019	edit_date	Sand live oak	Quercus geminata	Tampa	Florida	-82.40448387	28.05702787	NA	33620	University Of South Florida	NA	63.5	136.15486	naturally_occurring	more than 18.29 m	60.96 to 76.2 cm	Tampa	NA	NA	NA	NA	NA	NA	NA	NA
2882173	NA	05/13/2019	edit_date	Carolina laurelcherry	Prunus caroliniana	Tampa	Florida	-82.40363757	28.0567803	NA	33620	University Of South Florida	NA	3.81	55.77428	naturally_occurring	more than 18.29 m	0 to 15.24 cm	Tampa	NA	NA	NA	NA	NA	NA	NA	NA
2883225	NA	02/01/2019	edit_date	Cypress bald	Taxodium distichum	Tampa	Florida	-82.41806329	28.06118193	NA	33620	University Of South Florida	NA	8.89	42.65092	naturally_occurring	more than 18.29 m	0 to 15.24 cm	Tampa	NA	NA	NA	NA	NA	NA	NA	NA
2887423	NA	03/01/2019	edit_date	Live oak	Quercus virginiana	Tampa	Florida	-82.41469408	28.06500861	NA	33620	University Of South Florida	NA	18.288	73.8189	naturally_occurring	more than 18.29 m	15.24 to 30.48 cm	Tampa	NA	NA	NA	NA	NA	NA	NA	NA
2885742	NA	02/15/2019	edit_date	Christmas palm	Veitchia merrillii	Tampa	Florida	-82.41337786	28.06160523	NA	33620	University Of South Florida	NA	25.4	75.45932	no_info	more than 18.29 m	15.24 to 30.48 cm	Tampa	NA	NA	NA	NA	NA	NA	NA	NA
2887551	NA	03/01/2019	edit_date	Live oak	Quercus virginiana	Tampa	Florida	-82.41152113	28.0684029	NA	33620	University Of South Florida	NA	8.89	45.93176	naturally_occurring	more than 18.29 m	0 to 15.24 cm	Tampa	NA	NA	NA	NA	NA	NA	NA	NA
2886335	NA	02/21/2019	edit_date	Pink trumpet tree	Tabebuia heterophylla	Tampa	Florida	-82.4125532	28.05907988	NA	33620	University Of South Florida	NA	7.62	49.2126	introduced	more than 18.29 m	0 to 15.24 cm	Tampa	NA	NA	NA	NA	NA	NA	NA	NA
2889929	NA	03/29/2019	edit_date	Mans's beard white fringetree old	Chionanthus virginicus	Tampa	Florida	-82.42384641	28.05819526	NA	33620	University Of South Florida Botanical Gardens	NA	6.35	NA	naturally_occurring	NA	0 to 15.24 cm	Tampa	NA	NA	NA	NA	NA	NA	NA	NA
2888451	NA	03/08/2019	edit_date	Bluejack oak	Quercus incana	Tampa	Florida	-82.423586	28.05802635	NA	33620	University Of South Florida Botanical Gardens	NA	29.21	95.14436	naturally_occurring	more than 18.29 m	15.24 to 30.48 cm	Tampa	NA	NA	NA	NA	NA	NA	NA	NA
2891468	NA	04/19/2019	edit_date	Black cherry	Prunus serotina	Tampa	Florida	-82.42318307	28.05824535	NA	33620	University Of South Florida Botanical Gardens	NA	21.59	NA	naturally_occurring	NA	15.24 to 30.48 cm	Tampa	NA	NA	NA	NA	NA	NA	NA	NA
2884723	NA	02/08/2019	edit_date	Cabbage palm	Sabal palmetto	Tampa	Florida	-82.4189111	28.05823293	NA	33620	University Of South Florida	NA	40.64	95.14436	naturally_occurring	more than 18.29 m	30.48 to 45.72 cm	Tampa	NA	NA	NA	NA	NA	NA	NA	NA
2881651	NA	01/18/2019	edit_date	Sand live oak	Quercus geminata	Tampa	Florida	-82.40472058	28.05714212	NA	33620	University Of South Florida	NA	69.85	131.2336	naturally_occurring	more than 18.29 m	60.96 to 76.2 cm	Tampa	NA	NA	NA	NA	NA	NA	NA	NA
2882176	NA	01/25/2019	edit_date	Queen palm	Syagrus romanzoffiana	Tampa	Florida	-82.40614933	28.06240598	NA	33620	University Of South Florida	NA	22.86	65.6168	introduced	more than 18.29 m	15.24 to 30.48 cm	Tampa	NA	NA	NA	NA	NA	NA	NA	NA
2882177	NA	01/25/2019	edit_date	Queen palm	Syagrus romanzoffiana	Tampa	Florida	-82.40622309	28.06240737	NA	33620	University Of South Florida	NA	22.86	75.45932	introduced	more than 18.29 m	15.24 to 30.48 cm	Tampa	NA	NA	NA	NA	NA	NA	NA	NA
2881653	NA	01/18/2019	edit_date	Live oak	Quercus virginiana	Tampa	Florida	-82.40417193	28.05761183	NA	33620	University Of South Florida	NA	22.86	90.2231	naturally_occurring	more than 18.29 m	15.24 to 30.48 cm	Tampa	NA	NA	NA	NA	NA	NA	NA	NA
2882873	NA	01/31/2019	edit_date	Sand live oak	Quercus geminata	Tampa	Florida	-82.40306396	28.05708326	NA	33620	University Of South Florida	NA	86.36	NA	naturally_occurring	NA	more than 76.2 cm	Tampa	NA	NA	NA	NA	NA	NA	NA	NA
2881654	NA	01/18/2019	edit_date	Live oak	Quercus virginiana	Tampa	Florida	-82.40409526	28.05761982	NA	33620	University Of South Florida	NA	20.32	80.38058	naturally_occurring	more than 18.29 m	15.24 to 30.48 cm	Tampa	NA	NA	NA	NA	NA	NA	NA	NA
2881655	NA	01/18/2019	edit_date	Live oak	Quercus virginiana	Tampa	Florida	-82.40404747	28.05765659	NA	33620	University Of South Florida	NA	20.32	70.53806	naturally_occurring	more than 18.29 m	15.24 to 30.48 cm	Tampa	NA	NA	NA	NA	NA	NA	NA	NA
2882178	NA	01/25/2019	edit_date	Queen palm	Syagrus romanzoffiana	Tampa	Florida	-82.40634738	28.06236775	NA	33620	University Of South Florida	NA	69.85	34.44882	introduced	more than 18.29 m	60.96 to 76.2 cm	Tampa	NA	NA	NA	NA	NA	NA	NA	NA
2882180	NA	01/25/2019	edit_date	Topal holly east palatka holly	Ilex attenuata	Tampa	Florida	-82.40789662	28.06257356	NA	33620	University Of South Florida	NA	13.97	62.33596	naturally_occurring	more than 18.29 m	0 to 15.24 cm	Tampa	NA	NA	NA	NA	NA	NA	NA	NA
2884296	NA	02/07/2019	edit_date	Sand live oak	Quercus geminata	Tampa	Florida	-82.41833149	28.05926761	NA	33620	University Of South Florida	NA	162.56	126.31234	naturally_occurring	more than 18.29 m	more than 76.2 cm	Tampa	NA	NA	NA	NA	NA	NA	NA	NA
2885499	NA	02/14/2019	edit_date	Crapemyrtle	Lagerstroemia indica	Tampa	Florida	-82.45587988	27.96323727	NA	33602	406 E Ross Ave	NA	10.16	39.37008	introduced	more than 18.29 m	0 to 15.24 cm	Tampa	NA	NA	NA	NA	NA	NA	NA	NA
2887421	NA	03/01/2019	edit_date	Live oak	Quercus virginiana	Tampa	Florida	-82.41476231	28.0650724	NA	33620	University Of South Florida	NA	31.75	116.46982	naturally_occurring	more than 18.29 m	30.48 to 45.72 cm	Tampa	NA	NA	NA	NA	NA	NA	NA	NA
2881741	NA	01/18/2019	edit_date	Sand live oak	Quercus geminata	Tampa	Florida	-82.40496814	28.0575461	NA	33620	University Of South Florida	NA	147.32	190.28872	naturally_occurring	more than 18.29 m	more than 76.2 cm	Tampa	NA	NA	NA	NA	NA	NA	NA	NA
2881742	NA	01/18/2019	edit_date	Sand live oak	Quercus geminata	Tampa	Florida	-82.40459106	28.05753539	NA	33620	University Of South Florida	NA	100.33	157.48032	naturally_occurring	more than 18.29 m	more than 76.2 cm	Tampa	NA	NA	NA	NA	NA	NA	NA	NA
2882184	NA	01/25/2019	edit_date	Topal holly east palatka holly	Ilex attenuata	Tampa	Florida	-82.40789867	28.06292787	NA	33620	University Of South Florida	NA	15.24	54.13386	naturally_occurring	more than 18.29 m	0 to 15.24 cm	Tampa	NA	NA	NA	NA	NA	NA	NA	NA
2882185	NA	01/25/2019	edit_date	Topal holly east palatka holly	Ilex attenuata	Tampa	Florida	-82.40789822	28.06302047	NA	33620	University Of South Florida	NA	12.7	42.65092	naturally_occurring	more than 18.29 m	0 to 15.24 cm	Tampa	NA	NA	NA	NA	NA	NA	NA	NA
2881663	NA	01/18/2019	edit_date	Black cherry	Prunus serotina	Tampa	Florida	-82.40390199	28.05716948	NA	33620	University Of South Florida	NA	5.08	29.52756	naturally_occurring	more than 18.29 m	0 to 15.24 cm	Tampa	NA	NA	NA	NA	NA	NA	NA	NA
2881665	NA	01/18/2019	edit_date	Black cherry	Prunus serotina	Tampa	Florida	-82.40389449	28.05711573	NA	33620	University Of South Florida	NA	10.16	49.2126	naturally_occurring	more than 18.29 m	0 to 15.24 cm	Tampa	NA	NA	NA	NA	NA	NA	NA	NA
2882187	NA	01/25/2019	edit_date	Topal holly east palatka holly	Ilex attenuata	Tampa	Florida	-82.40790471	28.06323328	NA	33620	University Of South Florida	NA	15.24	52.49344	naturally_occurring	more than 18.29 m	0 to 15.24 cm	Tampa	NA	NA	NA	NA	NA	NA	NA	NA
2882876	NA	05/13/2019	edit_date	Carolina laurelcherry	Prunus caroliniana	Tampa	Florida	-82.40306044	28.05701446	NA	33620	University Of South Florida	NA	5.08	62.33596	naturally_occurring	more than 18.29 m	0 to 15.24 cm	Tampa	NA	NA	NA	NA	NA	NA	NA	NA
2882877	NA	05/13/2019	edit_date	Carolina laurelcherry	Prunus caroliniana	Tampa	Florida	-82.40309463	28.05703315	NA	33620	University Of South Florida	NA	2.54	50.85302	naturally_occurring	more than 18.29 m	0 to 15.24 cm	Tampa	NA	NA	NA	NA	NA	NA	NA	NA
2882189	NA	01/25/2019	edit_date	Topal holly east palatka holly	Ilex attenuata	Tampa	Florida	-82.40789877	28.06337699	NA	33620	University Of South Florida	NA	11.43	59.05512	naturally_occurring	more than 18.29 m	0 to 15.24 cm	Tampa	NA	NA	NA	NA	NA	NA	NA	NA
2881669	NA	01/18/2019	edit_date	Carolina laurelcherry	Prunus caroliniana	Tampa	Florida	-82.40387538	28.0570905	NA	33620	University Of South Florida	NA	6.35	57.4147	naturally_occurring	more than 18.29 m	0 to 15.24 cm	Tampa	NA	NA	NA	NA	NA	NA	NA	NA
2881670	NA	01/18/2019	edit_date	Carolina laurelcherry	Prunus caroliniana	Tampa	Florida	-82.40387753	28.05707753	NA	33620	University Of South Florida	NA	5.08	55.77428	naturally_occurring	more than 18.29 m	0 to 15.24 cm	Tampa	NA	NA	NA	NA	NA	NA	NA	NA
2882878	NA	05/13/2019	edit_date	Carolina laurelcherry	Prunus caroliniana	Tampa	Florida	-82.4031018	28.05707037	NA	33620	University Of South Florida	NA	7.62	49.2126	naturally_occurring	more than 18.29 m	0 to 15.24 cm	Tampa	NA	NA	NA	NA	NA	NA	NA	NA
2881672	NA	01/18/2019	edit_date	Diamond oak laurel oak	Quercus laurifolia	Tampa	Florida	-82.40386611	28.05710151	NA	33620	University Of South Florida	NA	2.54	42.65092	naturally_occurring	more than 18.29 m	0 to 15.24 cm	Tampa	NA	NA	NA	NA	NA	NA	NA	NA
2884297	NA	02/07/2019	edit_date	Sand live oak	Quercus geminata	Tampa	Florida	-82.41834163	28.05914405	NA	33620	University Of South Florida	NA	121.92	160.76116	naturally_occurring	more than 18.29 m	more than 76.2 cm	Tampa	NA	NA	NA	NA	NA	NA	NA	NA
2885500	NA	02/14/2019	edit_date	Live oak	Quercus virginiana	Tampa	Florida	-82.41366546	28.06192754	NA	33620	University Of South Florida	NA	13.97	80.38058	naturally_occurring	more than 18.29 m	0 to 15.24 cm	Tampa	NA	NA	NA	NA	NA	NA	NA	NA
2881671	NA	01/18/2019	edit_date	Carolina laurelcherry	Prunus caroliniana	Tampa	Florida	-82.40386116	28.05707853	NA	33620	University Of South Florida	NA	7.62	42.65092	naturally_occurring	more than 18.29 m	0 to 15.24 cm	Tampa	NA	NA	NA	NA	NA	NA	NA	NA
2881666	NA	01/18/2019	edit_date	Black cherry	Prunus serotina	Tampa	Florida	-82.40389567	28.05709969	NA	33620	University Of South Florida	NA	5.08	49.2126	naturally_occurring	more than 18.29 m	0 to 15.24 cm	Tampa	NA	NA	NA	NA	NA	NA	NA	NA
2882192	NA	01/25/2019	edit_date	Washington fan palm	Washingtonia robusta	Tampa	Florida	-82.4077791	28.06290788	NA	33620	University Of South Florida	NA	41.91	101.70604	introduced	more than 18.29 m	30.48 to 45.72 cm	Tampa	NA	NA	NA	NA	NA	NA	NA	NA
2881674	NA	01/18/2019	edit_date	Cabbage palm	Sabal palmetto	Tampa	Florida	-82.40462437	28.05963289	NA	33620	Red Mc Ewen Field	NA	31.75	52.49344	naturally_occurring	more than 18.29 m	30.48 to 45.72 cm	Tampa	NA	NA	NA	NA	NA	NA	NA	NA
2882194	NA	01/25/2019	edit_date	Washington fan palm	Washingtonia robusta	Tampa	Florida	-82.40780199	28.06298799	NA	33620	University Of South Florida	NA	38.1	103.34646	introduced	more than 18.29 m	30.48 to 45.72 cm	Tampa	NA	NA	NA	NA	NA	NA	NA	NA
2882882	NA	05/13/2019	edit_date	Carolina laurelcherry	Prunus caroliniana	Tampa	Florida	-82.40299061	28.05706637	NA	33620	University Of South Florida	NA	5.08	59.05512	naturally_occurring	more than 18.29 m	0 to 15.24 cm	Tampa	NA	NA	NA	NA	NA	NA	NA	NA
2882182	NA	04/05/2019	edit_date	Live oak	Quercus virginiana	Tampa	Florida	-82.40789867	28.0627276	NA	33620	University Of South Florida	NA	39.37	106.6273	naturally_occurring	more than 18.29 m	30.48 to 45.72 cm	Tampa	NA	NA	NA	NA	NA	NA	NA	NA
2881681	NA	01/18/2019	edit_date	Cabbage palm	Sabal palmetto	Tampa	Florida	-82.4042511	28.05965345	NA	33620	Red Mc Ewen Field	NA	40.64	52.49344	naturally_occurring	more than 18.29 m	30.48 to 45.72 cm	Tampa	NA	NA	NA	NA	NA	NA	NA	NA
2881683	NA	01/18/2019	edit_date	Cabbage palm	Sabal palmetto	Tampa	Florida	-82.404147	28.05965253	NA	33620	Red Mc Ewen Field	NA	31.75	57.4147	naturally_occurring	more than 18.29 m	30.48 to 45.72 cm	Tampa	NA	NA	NA	NA	NA	NA	NA	NA
2881686	NA	01/18/2019	edit_date	Cabbage palm	Sabal palmetto	Tampa	Florida	-82.40403715	28.05964449	NA	33620	Red Mc Ewen Field	NA	34.29	65.6168	naturally_occurring	more than 18.29 m	30.48 to 45.72 cm	Tampa	NA	NA	NA	NA	NA	NA	NA	NA
2882197	NA	01/25/2019	edit_date	Live oak	Quercus virginiana	Tampa	Florida	-82.40775878	28.06347339	NA	33620	University Of South Florida	NA	102.87	149.27822	naturally_occurring	more than 18.29 m	more than 76.2 cm	Tampa	NA	NA	NA	NA	NA	NA	NA	NA
2882201	NA	01/25/2019	edit_date	Live oak	Quercus virginiana	Tampa	Florida	-82.40590833	28.06357975	NA	33620	University Of South Florida	NA	71.12	98.4252	naturally_occurring	more than 18.29 m	60.96 to 76.2 cm	Tampa	NA	NA	NA	NA	NA	NA	NA	NA
2881690	NA	01/18/2019	edit_date	Cabbage palm	Sabal palmetto	Tampa	Florida	-82.40390384	28.05959397	NA	33620	Red Mc Ewen Field	NA	41.91	50.85302	naturally_occurring	more than 18.29 m	30.48 to 45.72 cm	Tampa	NA	NA	NA	NA	NA	NA	NA	NA
2881682	NA	01/18/2019	edit_date	Cabbage palm	Sabal palmetto	Tampa	Florida	-82.40420869	28.05965841	NA	33620	Red Mc Ewen Field	NA	27.94	75.45932	naturally_occurring	more than 18.29 m	15.24 to 30.48 cm	Tampa	NA	NA	NA	NA	NA	NA	NA	NA
2882886	NA	01/31/2019	edit_date	Sand live oak	Quercus geminata	Tampa	Florida	-82.40310151	28.05711759	NA	33620	University Of South Florida	NA	30.48	NA	naturally_occurring	NA	15.24 to 30.48 cm	Tampa	NA	NA	NA	NA	NA	NA	NA	NA
2882887	NA	05/13/2019	edit_date	Carolina laurelcherry	Prunus caroliniana	Tampa	Florida	-82.4031146	28.05711038	NA	33620	University Of South Florida	NA	10.16	65.6168	naturally_occurring	more than 18.29 m	0 to 15.24 cm	Tampa	NA	NA	NA	NA	NA	NA	NA	NA
2881694	NA	01/18/2019	edit_date	Sand live oak	Quercus geminata	Tampa	Florida	-82.40374614	28.05833302	NA	33620	University Of South Florida	NA	48.26	119.75066	naturally_occurring	more than 18.29 m	45.72 to 60.96 cm	Tampa	NA	NA	NA	NA	NA	NA	NA	NA
2881697	NA	01/18/2019	edit_date	Sand live oak	Quercus geminata	Tampa	Florida	-82.40371567	28.05838239	NA	33620	University Of South Florida	NA	55.88	121.39108	naturally_occurring	more than 18.29 m	45.72 to 60.96 cm	Tampa	NA	NA	NA	NA	NA	NA	NA	NA
2881698	NA	01/18/2019	edit_date	Sand live oak	Quercus geminata	Tampa	Florida	-82.40368712	28.05834561	NA	33620	University Of South Florida	NA	41.91	124.67192	naturally_occurring	more than 18.29 m	30.48 to 45.72 cm	Tampa	NA	NA	NA	NA	NA	NA	NA	NA
2881699	NA	01/18/2019	edit_date	Black cherry	Prunus serotina	Tampa	Florida	-82.40368361	28.05833493	NA	33620	University Of South Florida	NA	15.24	70.53806	naturally_occurring	more than 18.29 m	0 to 15.24 cm	Tampa	NA	NA	NA	NA	NA	NA	NA	NA
2881702	NA	01/18/2019	edit_date	Sand live oak	Quercus geminata	Tampa	Florida	-82.40349287	28.05834481	NA	33620	University Of South Florida	NA	53.34	101.70604	naturally_occurring	more than 18.29 m	45.72 to 60.96 cm	Tampa	NA	NA	NA	NA	NA	NA	NA	NA
2882891	NA	01/31/2019	edit_date	Sand live oak	Quercus geminata	Tampa	Florida	-82.40304325	28.05711094	NA	33620	University Of South Florida	NA	13.97	NA	naturally_occurring	NA	0 to 15.24 cm	Tampa	NA	NA	NA	NA	NA	NA	NA	NA
2883138	NA	02/01/2019	edit_date	Live oak	Quercus virginiana	Tampa	Florida	-82.41787764	28.05978372	NA	33620	University Of South Florida	NA	92.71	137.79528	naturally_occurring	more than 18.29 m	more than 76.2 cm	Tampa	NA	NA	NA	NA	NA	NA	NA	NA
2881703	NA	01/18/2019	edit_date	Sand live oak	Quercus geminata	Tampa	Florida	-82.40344682	28.05833984	NA	33620	University Of South Florida	NA	48.26	139.4357	naturally_occurring	more than 18.29 m	45.72 to 60.96 cm	Tampa	NA	NA	NA	NA	NA	NA	NA	NA
2883139	NA	02/01/2019	edit_date	Live oak	Quercus virginiana	Tampa	Florida	-82.41781027	28.05978901	NA	33620	University Of South Florida	NA	25.4	78.74016	naturally_occurring	more than 18.29 m	15.24 to 30.48 cm	Tampa	NA	NA	NA	NA	NA	NA	NA	NA
2883248	NA	02/01/2019	edit_date	Live oak	Quercus virginiana	Tampa	Florida	-82.41835714	28.06105051	NA	33620	University Of South Florida	NA	8.89	36.08924	naturally_occurring	more than 18.29 m	0 to 15.24 cm	Tampa	NA	NA	NA	NA	NA	NA	NA	NA
2881704	NA	01/18/2019	edit_date	Bluejack oak	Quercus incana	Tampa	Florida	-82.40335861	28.05858235	NA	33620	University Of South Florida	NA	43.18	106.6273	naturally_occurring	more than 18.29 m	30.48 to 45.72 cm	Tampa	NA	NA	NA	NA	NA	NA	NA	NA
2881708	NA	01/18/2019	edit_date	Black cherry	Prunus serotina	Tampa	Florida	-82.4033886	28.0586707	NA	33620	University Of South Florida	NA	15.24	109.90814	naturally_occurring	more than 18.29 m	0 to 15.24 cm	Tampa	NA	NA	NA	NA	NA	NA	NA	NA
2881925	1/23/2019	01/23/2019	edit_date	Trumpet tree	Cecropia palmata	Tampa	Florida	-82.47103141	28.00749539	NA	33604	760-1238 W Knollwood St	NA	3.81	26.24672	introduced	more than 18.29 m	0 to 15.24 cm	Tampa	NA	NA	NA	NA	NA	NA	NA	NA
2881709	NA	01/18/2019	edit_date	Carolina laurelcherry	Prunus caroliniana	Tampa	Florida	-82.40335537	28.05867686	NA	33620	University Of South Florida	NA	21.59	129.59318	naturally_occurring	more than 18.29 m	15.24 to 30.48 cm	Tampa	NA	NA	NA	NA	NA	NA	NA	NA
2881928	1/23/2019	01/23/2019	edit_date	NA	NA	Tampa	Florida	-82.44419695	27.99163909	NA	33603	1309 E Caracas St	NA	5.08	26.24672	no_info	more than 18.29 m	0 to 15.24 cm	Tampa	NA	NA	NA	NA	NA	NA	NA	NA
2881714	NA	01/18/2019	edit_date	Sand live oak	Quercus geminata	Tampa	Florida	-82.40342332	28.05877482	NA	33620	University Of South Florida	NA	46.99	101.70604	naturally_occurring	more than 18.29 m	45.72 to 60.96 cm	Tampa	NA	NA	NA	NA	NA	NA	NA	NA
2881719	NA	01/18/2019	edit_date	Southern magnolia	Magnolia grandiflora	Tampa	Florida	-82.40344924	28.05870326	NA	33620	University Of South Florida	NA	16.51	91.86352	naturally_occurring	more than 18.29 m	15.24 to 30.48 cm	Tampa	NA	NA	NA	NA	NA	NA	NA	NA
2881716	NA	01/18/2019	edit_date	Camphortree	Cinnamomum camphora	Tampa	Florida	-82.40343477	28.0588143	NA	33620	University Of South Florida	NA	43.18	121.39108	introduced	more than 18.29 m	30.48 to 45.72 cm	Tampa	NA	NA	NA	NA	NA	NA	NA	NA
2881705	NA	01/18/2019	edit_date	Black cherry	Prunus serotina	Tampa	Florida	-82.40337029	28.05861939	NA	33620	University Of South Florida	NA	24.13	98.4252	naturally_occurring	more than 18.29 m	15.24 to 30.48 cm	Tampa	NA	NA	NA	NA	NA	NA	NA	NA
2881941	1/23/2019	01/23/2019	edit_date	Crapemyrtle	Lagerstroemia indica	Tampa	Florida	-82.45090455	27.92232941	NA	33606	517 E Davis Blvd	NA	5.08	29.52756	introduced	more than 18.29 m	0 to 15.24 cm	Tampa	NA	NA	NA	NA	NA	NA	NA	NA
2881710	NA	01/18/2019	edit_date	Bluejack oak	Quercus incana	Tampa	Florida	-82.40331413	28.0586844	NA	33620	University Of South Florida	NA	54.61	136.15486	naturally_occurring	more than 18.29 m	45.72 to 60.96 cm	Tampa	NA	NA	NA	NA	NA	NA	NA	NA
2881942	1/23/2019	01/23/2019	edit_date	Crapemyrtle	Lagerstroemia indica	Tampa	Florida	-82.45094423	27.92243036	NA	33606	517 E Davis Blvd	NA	5.08	29.52756	introduced	more than 18.29 m	0 to 15.24 cm	Tampa	NA	NA	NA	NA	NA	NA	NA	NA
2882710	1/30/2019	01/30/2019	edit_date	Crapemyrtle	Lagerstroemia indica	Tampa	Florida	-82.45004516	27.99292256	NA	33603	908 E Mcberry St	NA	3.81	32.8084	introduced	more than 18.29 m	0 to 15.24 cm	Tampa	NA	NA	NA	NA	NA	NA	NA	NA
2882894	NA	05/13/2019	edit_date	Carolina laurelcherry	Prunus caroliniana	Tampa	Florida	-82.40308191	28.05716111	NA	33620	University Of South Florida	NA	5.08	42.65092	naturally_occurring	more than 18.29 m	0 to 15.24 cm	Tampa	NA	NA	NA	NA	NA	NA	NA	NA
2883141	NA	02/01/2019	edit_date	Crapemyrtle	Lagerstroemia indica	Tampa	Florida	-82.41796702	28.05997901	NA	33620	University Of South Florida	NA	48.26	63.97638	introduced	more than 18.29 m	45.72 to 60.96 cm	Tampa	NA	NA	NA	NA	NA	NA	NA	NA
2886538	NA	02/22/2019	edit_date	Chinese fan palm	Livistona chinensis	Tampa	Florida	-82.41528081	28.05676008	NA	33612	University Of South Florida	NA	29.21	57.4147	introduced	more than 18.29 m	15.24 to 30.48 cm	Tampa	NA	NA	NA	NA	NA	NA	NA	NA
2884730	NA	02/08/2019	edit_date	Cabbage palm	Sabal palmetto	Tampa	Florida	-82.41898306	28.05821634	NA	33620	University Of South Florida	NA	33.02	85.30184	naturally_occurring	more than 18.29 m	30.48 to 45.72 cm	Tampa	NA	NA	NA	NA	NA	NA	NA	NA
2886338	NA	02/21/2019	edit_date	Red cedar	Juniperus virginiana	Tampa	Florida	-82.41224026	28.05930789	NA	33620	University Of South Florida	NA	5.08	47.57218	naturally_occurring	more than 18.29 m	0 to 15.24 cm	Tampa	NA	NA	NA	NA	NA	NA	NA	NA
2889930	NA	03/29/2019	edit_date	Mans's beard white fringetree old	Chionanthus virginicus	Tampa	Florida	-82.42384375	28.058207	NA	33620	University Of South Florida Botanical Gardens	NA	3.81	NA	naturally_occurring	NA	0 to 15.24 cm	Tampa	NA	NA	NA	NA	NA	NA	NA	NA
2882895	NA	05/13/2019	edit_date	Carolina laurelcherry	Prunus caroliniana	Tampa	Florida	-82.40308746	28.0571801	NA	33620	University Of South Florida	NA	2.54	49.2126	naturally_occurring	more than 18.29 m	0 to 15.24 cm	Tampa	NA	NA	NA	NA	NA	NA	NA	NA
2886539	NA	02/22/2019	edit_date	Chinese fan palm	Livistona chinensis	Tampa	Florida	-82.41532334	28.05676512	NA	33612	University Of South Florida	NA	29.21	59.05512	introduced	more than 18.29 m	15.24 to 30.48 cm	Tampa	NA	NA	NA	NA	NA	NA	NA	NA
2885503	NA	02/14/2019	edit_date	Yew plum pine	Podocarpus macrophyllus	Tampa	Florida	-82.41368528	28.06176548	NA	33620	University Of South Florida	NA	13.97	49.2126	introduced	more than 18.29 m	0 to 15.24 cm	Tampa	NA	NA	NA	NA	NA	NA	NA	NA
2889931	NA	03/29/2019	edit_date	Sweetbay	Magnolia virginiana	Tampa	Florida	-82.42384709	28.05822284	NA	33620	University Of South Florida Botanical Gardens	NA	2.54	NA	naturally_occurring	NA	0 to 15.24 cm	Tampa	NA	NA	NA	NA	NA	NA	NA	NA
2881722	NA	01/18/2019	edit_date	Live oak	Quercus virginiana	Tampa	Florida	-82.40498605	28.05794006	NA	33620	University Of South Florida	NA	25.4	103.34646	naturally_occurring	more than 18.29 m	15.24 to 30.48 cm	Tampa	NA	NA	NA	NA	NA	NA	NA	NA
2887425	NA	03/01/2019	edit_date	Gold trumpet tree	Tabebuia chrysotricha	Tampa	Florida	-82.41482875	28.06520883	NA	33620	University Of South Florida	NA	3.81	32.8084	no_info	more than 18.29 m	0 to 15.24 cm	Tampa	NA	NA	NA	NA	NA	NA	NA	NA
2882896	NA	05/13/2019	edit_date	Carolina laurelcherry	Prunus caroliniana	Tampa	Florida	-82.40307821	28.05721634	NA	33620	University Of South Florida	NA	3.81	55.77428	naturally_occurring	more than 18.29 m	0 to 15.24 cm	Tampa	NA	NA	NA	NA	NA	NA	NA	NA
2884302	NA	02/07/2019	edit_date	Sand live oak	Quercus geminata	Tampa	Florida	-82.41843482	28.05910481	NA	33620	University Of South Florida	NA	210.82	159.12074	naturally_occurring	more than 18.29 m	more than 76.2 cm	Tampa	NA	NA	NA	NA	NA	NA	NA	NA
2886340	NA	02/21/2019	edit_date	Red cedar	Juniperus virginiana	Tampa	Florida	-82.41219701	28.05930793	NA	33620	University Of South Florida	NA	6.35	47.57218	naturally_occurring	more than 18.29 m	0 to 15.24 cm	Tampa	NA	NA	NA	NA	NA	NA	NA	NA
2886540	NA	02/22/2019	edit_date	Chinese fan palm	Livistona chinensis	Tampa	Florida	-82.41534781	28.05676864	NA	33612	University Of South Florida	NA	26.67	49.2126	introduced	more than 18.29 m	15.24 to 30.48 cm	Tampa	NA	NA	NA	NA	NA	NA	NA	NA
2881723	NA	01/18/2019	edit_date	Live oak	Quercus virginiana	Tampa	Florida	-82.40497223	28.0579001	NA	33620	University Of South Florida	NA	21.59	98.4252	naturally_occurring	more than 18.29 m	15.24 to 30.48 cm	Tampa	NA	NA	NA	NA	NA	NA	NA	NA
2884734	NA	02/08/2019	edit_date	Slash pine	Pinus elliottii	Tampa	Florida	-82.41906974	28.05821429	NA	33620	University Of South Florida	NA	27.94	145.99738	naturally_occurring	more than 18.29 m	15.24 to 30.48 cm	Tampa	NA	NA	NA	NA	NA	NA	NA	NA
2886341	NA	02/21/2019	edit_date	Red cedar	Juniperus virginiana	Tampa	Florida	-82.41218293	28.05930441	NA	33620	University Of South Florida	NA	5.08	57.4147	naturally_occurring	more than 18.29 m	0 to 15.24 cm	Tampa	NA	NA	NA	NA	NA	NA	NA	NA
2888455	NA	03/08/2019	edit_date	Bluejack oak	Quercus incana	Tampa	Florida	-82.42355599	28.05808727	NA	33620	University Of South Florida Botanical Gardens	NA	6.35	31.16798	naturally_occurring	more than 18.29 m	0 to 15.24 cm	Tampa	NA	NA	NA	NA	NA	NA	NA	NA
2891366	NA	04/18/2019	edit_date	Slash pine	Pinus elliottii	Tampa	Florida	-82.42389764	28.05843308	NA	33620	University Of South Florida Botanical Gardens	NA	30.48	NA	naturally_occurring	NA	15.24 to 30.48 cm	Tampa	NA	NA	NA	NA	NA	NA	NA	NA
2891438	NA	04/19/2019	edit_date	Sand pine	Pinus clausa	Tampa	Florida	-82.42341667	28.05832969	NA	33612	12511 Usf Pine Dr	NA	31.75	NA	naturally_occurring	NA	30.48 to 45.72 cm	Tampa	NA	NA	NA	NA	NA	NA	NA	NA
2890905	4/17/2019	04/17/2019	edit_date	NA	NA	Tampa	Florida	-82.47876809	28.04117958	NA	33612	10101-10199 N Oakleaf Ave	NA	5.08	22.96588	no_info	more than 18.29 m	0 to 15.24 cm	Tampa	NA	NA	NA	NA	NA	NA	NA	NA
2881724	NA	01/18/2019	edit_date	Live oak	Quercus virginiana	Tampa	Florida	-82.40494497	28.05788005	NA	33620	University Of South Florida	NA	20.32	82.021	naturally_occurring	more than 18.29 m	15.24 to 30.48 cm	Tampa	NA	NA	NA	NA	NA	NA	NA	NA
2882898	NA	01/31/2019	edit_date	Carolina laurelcherry	Prunus caroliniana	Tampa	Florida	-82.40306039	28.05719134	NA	33620	University Of South Florida	NA	2.54	NA	naturally_occurring	NA	0 to 15.24 cm	Tampa	NA	NA	NA	NA	NA	NA	NA	NA
2883257	NA	02/01/2019	edit_date	Live oak	Quercus virginiana	Tampa	Florida	-82.41884514	28.06105501	NA	33620	University Of South Florida	NA	11.43	47.57218	naturally_occurring	more than 18.29 m	0 to 15.24 cm	Tampa	NA	NA	NA	NA	NA	NA	NA	NA
2884735	NA	02/08/2019	edit_date	Cabbage palm	Sabal palmetto	Tampa	Florida	-82.41907576	28.05823573	NA	33620	University Of South Florida	NA	30.48	70.53806	naturally_occurring	more than 18.29 m	15.24 to 30.48 cm	Tampa	NA	NA	NA	NA	NA	NA	NA	NA
2881945	1/23/2019	03/27/2019	edit_date	Crapemyrtle	Lagerstroemia indica	Tampa	Florida	-82.52649681	27.89666796	NA	33611	4720 W Fielder St	NA	5.08	26.24672	introduced	more than 18.29 m	0 to 15.24 cm	Tampa	NA	NA	NA	NA	NA	NA	NA	NA
2886342	NA	02/21/2019	edit_date	Red cedar	Juniperus virginiana	Tampa	Florida	-82.41216606	28.05930836	NA	33620	University Of South Florida	NA	5.08	54.13386	naturally_occurring	more than 18.29 m	0 to 15.24 cm	Tampa	NA	NA	NA	NA	NA	NA	NA	NA
2891437	NA	04/19/2019	edit_date	Slash pine	Pinus elliottii	Tampa	Florida	-82.42363756	28.05842765	NA	33620	University Of South Florida Botanical Gardens	NA	25.4	NA	naturally_occurring	NA	15.24 to 30.48 cm	Tampa	NA	NA	NA	NA	NA	NA	NA	NA
2891456	NA	04/19/2019	edit_date	Slash pine	Pinus elliottii	Tampa	Florida	-82.42326671	28.05828711	NA	33620	University Of South Florida Botanical Gardens	NA	25.4	NA	naturally_occurring	NA	15.24 to 30.48 cm	Tampa	NA	NA	NA	NA	NA	NA	NA	NA
2891470	NA	04/19/2019	edit_date	Camphortree	Cinnamomum camphora	Tampa	Florida	-82.42328644	28.05826548	NA	33620	University Of South Florida Botanical Gardens	NA	11.43	NA	introduced	NA	0 to 15.24 cm	Tampa	NA	NA	NA	NA	NA	NA	NA	NA
2881946	1/23/2019	01/23/2019	edit_date	Crapemyrtle	Lagerstroemia indica	Tampa	Florida	-82.52121299	27.90801013	NA	33611	4434 W Bay Villa Ave	NA	5.08	26.24672	introduced	more than 18.29 m	0 to 15.24 cm	Tampa	NA	NA	NA	NA	NA	NA	NA	NA
2882899	NA	05/13/2019	edit_date	Carolina laurelcherry	Prunus caroliniana	Tampa	Florida	-82.40306276	28.05722256	NA	33620	University Of South Florida	NA	10.16	82.021	naturally_occurring	more than 18.29 m	0 to 15.24 cm	Tampa	NA	NA	NA	NA	NA	NA	NA	NA
2884305	NA	02/07/2019	edit_date	Crapemyrtle	Lagerstroemia indica	Tampa	Florida	-82.41803495	28.05890203	NA	33620	University Of South Florida	NA	64.77	78.74016	introduced	more than 18.29 m	60.96 to 76.2 cm	Tampa	NA	NA	NA	NA	NA	NA	NA	NA
2889935	NA	03/29/2019	edit_date	Black cherry	Prunus serotina	Tampa	Florida	-82.42389015	28.05823015	NA	33620	University Of South Florida Botanical Gardens	NA	3.81	NA	naturally_occurring	NA	0 to 15.24 cm	Tampa	NA	NA	NA	NA	NA	NA	NA	NA
2885507	NA	02/14/2019	edit_date	Live oak	Quercus virginiana	Tampa	Florida	-82.41369368	28.06157772	NA	33620	University Of South Florida	NA	17.78	116.46982	naturally_occurring	more than 18.29 m	15.24 to 30.48 cm	Tampa	NA	NA	NA	NA	NA	NA	NA	NA
2886542	NA	02/22/2019	edit_date	Chinese fan palm	Livistona chinensis	Tampa	Florida	-82.41539138	28.05687744	NA	33612	University Of South Florida	NA	26.67	52.49344	introduced	more than 18.29 m	15.24 to 30.48 cm	Tampa	NA	NA	NA	NA	NA	NA	NA	NA
2881726	NA	01/18/2019	edit_date	Live oak	Quercus virginiana	Tampa	Florida	-82.40498107	28.0578736	NA	33620	University Of South Florida	NA	16.51	91.86352	naturally_occurring	more than 18.29 m	15.24 to 30.48 cm	Tampa	NA	NA	NA	NA	NA	NA	NA	NA
2881947	1/23/2019	01/23/2019	edit_date	Crapemyrtle	Lagerstroemia indica	Tampa	Florida	-82.521258	27.90801996	NA	33611	4434 W Bay Villa Ave	NA	5.08	26.24672	introduced	more than 18.29 m	0 to 15.24 cm	Tampa	NA	NA	NA	NA	NA	NA	NA	NA
2882900	NA	05/13/2019	edit_date	Carolina laurelcherry	Prunus caroliniana	Tampa	Florida	-82.40298624	28.05715117	NA	33620	University Of South Florida	NA	3.81	49.2126	naturally_occurring	more than 18.29 m	0 to 15.24 cm	Tampa	NA	NA	NA	NA	NA	NA	NA	NA
2888458	NA	03/08/2019	edit_date	Sand pine	Pinus clausa	Tampa	Florida	-82.42348673	28.05804955	NA	33620	University Of South Florida Botanical Gardens	NA	29.21	134.51444	naturally_occurring	more than 18.29 m	15.24 to 30.48 cm	Tampa	NA	NA	NA	NA	NA	NA	NA	NA
2887124	NA	02/28/2019	edit_date	Diamond oak laurel oak	Quercus laurifolia	Tampa	Florida	-82.41459154	28.06573414	NA	33620	University Of South Florida	NA	68.58	127.95276	naturally_occurring	more than 18.29 m	60.96 to 76.2 cm	Tampa	NA	NA	NA	NA	NA	NA	NA	NA
2884737	NA	02/08/2019	edit_date	Cabbage palm	Sabal palmetto	Tampa	Florida	-82.4191155	28.05824036	NA	33620	University Of South Florida	NA	30.48	93.50394	naturally_occurring	more than 18.29 m	15.24 to 30.48 cm	Tampa	NA	NA	NA	NA	NA	NA	NA	NA
2885508	NA	02/14/2019	edit_date	Live oak	Quercus virginiana	Tampa	Florida	-82.41369277	28.06150589	NA	33620	University Of South Florida	NA	16.51	83.66142	naturally_occurring	more than 18.29 m	15.24 to 30.48 cm	Tampa	NA	NA	NA	NA	NA	NA	NA	NA
2886344	NA	02/21/2019	edit_date	Red cedar	Juniperus virginiana	Tampa	Florida	-82.41213309	28.05930807	NA	33620	University Of South Florida	NA	5.08	49.2126	naturally_occurring	more than 18.29 m	0 to 15.24 cm	Tampa	NA	NA	NA	NA	NA	NA	NA	NA
2886543	NA	02/22/2019	edit_date	Crapemyrtle	Lagerstroemia indica	Tampa	Florida	-82.41526321	28.05690037	NA	33612	University Of South Florida	NA	6.35	42.65092	introduced	more than 18.29 m	0 to 15.24 cm	Tampa	NA	NA	NA	NA	NA	NA	NA	NA
2887429	NA	03/01/2019	edit_date	Crapemyrtle	Lagerstroemia indica	Tampa	Florida	-82.41447176	28.06535587	NA	33620	University Of South Florida	NA	53.34	104.98688	introduced	more than 18.29 m	45.72 to 60.96 cm	Tampa	NA	NA	NA	NA	NA	NA	NA	NA
2887530	NA	03/01/2019	edit_date	Topal holly east palatka holly	Ilex attenuata	Tampa	Florida	-82.41136016	28.06888848	NA	33620	University Of South Florida	NA	5.08	44.29134	naturally_occurring	more than 18.29 m	0 to 15.24 cm	Tampa	NA	NA	NA	NA	NA	NA	NA	NA
2889936	NA	03/29/2019	edit_date	Black cherry	Prunus serotina	Tampa	Florida	-82.4238939	28.0582286	NA	33620	University Of South Florida Botanical Gardens	NA	3.81	NA	naturally_occurring	NA	0 to 15.24 cm	Tampa	NA	NA	NA	NA	NA	NA	NA	NA
2886544	NA	02/22/2019	edit_date	Crapemyrtle	Lagerstroemia indica	Tampa	Florida	-82.41522813	28.05686932	NA	33612	University Of South Florida	NA	6.35	39.37008	introduced	more than 18.29 m	0 to 15.24 cm	Tampa	NA	NA	NA	NA	NA	NA	NA	NA
2884307	NA	02/07/2019	edit_date	Crapemyrtle	Lagerstroemia indica	Tampa	Florida	-82.4180298	28.05884641	NA	33620	University Of South Florida	NA	62.23	77.09974	introduced	more than 18.29 m	60.96 to 76.2 cm	Tampa	NA	NA	NA	NA	NA	NA	NA	NA
2886345	NA	02/21/2019	edit_date	Red cedar	Juniperus virginiana	Tampa	Florida	-82.41211616	28.05930789	NA	33620	University Of South Florida	NA	5.08	57.4147	naturally_occurring	more than 18.29 m	0 to 15.24 cm	Tampa	NA	NA	NA	NA	NA	NA	NA	NA
2888459	NA	03/08/2019	edit_date	Diamond oak laurel oak	Quercus laurifolia	Tampa	Florida	-82.42348489	28.05807313	NA	33620	University Of South Florida Botanical Gardens	NA	17.78	150.91864	naturally_occurring	more than 18.29 m	15.24 to 30.48 cm	Tampa	NA	NA	NA	NA	NA	NA	NA	NA
2881728	NA	01/18/2019	edit_date	Sand live oak	Quercus geminata	Tampa	Florida	-82.40491885	28.05780926	NA	33620	University Of South Florida	NA	114.3	131.2336	naturally_occurring	more than 18.29 m	more than 76.2 cm	Tampa	NA	NA	NA	NA	NA	NA	NA	NA
2883135	NA	02/01/2019	edit_date	Live oak	Quercus virginiana	Tampa	Florida	-82.41785362	28.06006808	NA	33620	University Of South Florida	NA	20.32	85.30184	naturally_occurring	more than 18.29 m	15.24 to 30.48 cm	Tampa	NA	NA	NA	NA	NA	NA	NA	NA
2884308	NA	02/07/2019	edit_date	American elm	Ulmus americana	Tampa	Florida	-82.41816156	28.05887821	NA	33620	University Of South Florida	NA	25.4	127.95276	naturally_occurring	more than 18.29 m	15.24 to 30.48 cm	Tampa	NA	NA	NA	NA	NA	NA	NA	NA
2885510	NA	02/14/2019	edit_date	Crapemyrtle	Lagerstroemia indica	Tampa	Florida	-82.41380422	28.06148238	NA	33620	University Of South Florida	NA	29.21	62.33596	introduced	more than 18.29 m	15.24 to 30.48 cm	Tampa	NA	NA	NA	NA	NA	NA	NA	NA
2886346	NA	02/21/2019	edit_date	Red cedar	Juniperus virginiana	Tampa	Florida	-82.41210091	28.05930598	NA	33620	University Of South Florida	NA	6.35	59.05512	naturally_occurring	more than 18.29 m	0 to 15.24 cm	Tampa	NA	NA	NA	NA	NA	NA	NA	NA
2886545	NA	02/22/2019	edit_date	Crapemyrtle	Lagerstroemia indica	Tampa	Florida	-82.41518767	28.05683524	NA	33612	University Of South Florida	NA	6.35	42.65092	introduced	more than 18.29 m	0 to 15.24 cm	Tampa	NA	NA	NA	NA	NA	NA	NA	NA
2884309	NA	02/07/2019	edit_date	American elm	Ulmus americana	Tampa	Florida	-82.41811657	28.05887203	NA	33620	University Of South Florida	NA	30.48	124.67192	naturally_occurring	more than 18.29 m	15.24 to 30.48 cm	Tampa	NA	NA	NA	NA	NA	NA	NA	NA
2885511	NA	02/14/2019	edit_date	Crapemyrtle	Lagerstroemia indica	Tampa	Florida	-82.41380335	28.06144595	NA	33620	University Of South Florida	NA	29.21	62.33596	introduced	more than 18.29 m	15.24 to 30.48 cm	Tampa	NA	NA	NA	NA	NA	NA	NA	NA
2886347	NA	02/21/2019	edit_date	Red cedar	Juniperus virginiana	Tampa	Florida	-82.41208257	28.05930603	NA	33620	University Of South Florida	NA	6.35	70.53806	naturally_occurring	more than 18.29 m	0 to 15.24 cm	Tampa	NA	NA	NA	NA	NA	NA	NA	NA
2886546	NA	02/22/2019	edit_date	Crapemyrtle	Lagerstroemia indica	Tampa	Florida	-82.41515028	28.05681413	NA	33612	University Of South Florida	NA	6.35	42.65092	introduced	more than 18.29 m	0 to 15.24 cm	Tampa	NA	NA	NA	NA	NA	NA	NA	NA
2887127	NA	02/28/2019	edit_date	Live oak	Quercus virginiana	Tampa	Florida	-82.41528467	28.06580324	NA	33620	University Of South Florida	NA	49.53	93.50394	naturally_occurring	more than 18.29 m	45.72 to 60.96 cm	Tampa	NA	NA	NA	NA	NA	NA	NA	NA
2881730	NA	01/18/2019	edit_date	Sand live oak	Quercus geminata	Tampa	Florida	-82.4048768	28.0576814	NA	33620	University Of South Florida	NA	27.94	108.26772	naturally_occurring	more than 18.29 m	15.24 to 30.48 cm	Tampa	NA	NA	NA	NA	NA	NA	NA	NA
2883262	NA	02/01/2019	edit_date	Cypress bald	Taxodium distichum	Tampa	Florida	-82.4191432	28.06118595	NA	33620	University Of South Florida	NA	15.24	60.69554	naturally_occurring	more than 18.29 m	0 to 15.24 cm	Tampa	NA	NA	NA	NA	NA	NA	NA	NA
2884741	NA	02/08/2019	edit_date	Cabbage palm	Sabal palmetto	Tampa	Florida	-82.41913112	28.05822023	NA	33620	University Of South Florida	NA	30.48	106.6273	naturally_occurring	more than 18.29 m	15.24 to 30.48 cm	Tampa	NA	NA	NA	NA	NA	NA	NA	NA
2885512	NA	02/14/2019	edit_date	Crapemyrtle	Lagerstroemia indica	Tampa	Florida	-82.41380335	28.06140971	NA	33620	University Of South Florida	NA	30.48	63.97638	introduced	more than 18.29 m	15.24 to 30.48 cm	Tampa	NA	NA	NA	NA	NA	NA	NA	NA
2886547	NA	02/22/2019	edit_date	Crapemyrtle	Lagerstroemia indica	Tampa	Florida	-82.41507162	28.05676567	NA	33612	University Of South Florida	NA	6.35	39.37008	introduced	more than 18.29 m	0 to 15.24 cm	Tampa	NA	NA	NA	NA	NA	NA	NA	NA
2881731	NA	01/18/2019	edit_date	Sand live oak	Quercus geminata	Tampa	Florida	-82.40484282	28.0576247	NA	33620	University Of South Florida	NA	142.24	172.2441	naturally_occurring	more than 18.29 m	more than 76.2 cm	Tampa	NA	NA	NA	NA	NA	NA	NA	NA
2882905	NA	05/13/2019	edit_date	Carolina laurelcherry	Prunus caroliniana	Tampa	Florida	-82.40301855	28.0571101	NA	33620	University Of South Florida	NA	2.54	45.93176	naturally_occurring	more than 18.29 m	0 to 15.24 cm	Tampa	NA	NA	NA	NA	NA	NA	NA	NA
2883151	NA	02/01/2019	edit_date	Crapemyrtle	Lagerstroemia indica	Tampa	Florida	-82.41811871	28.06020398	NA	33620	University Of South Florida	NA	33.02	45.93176	introduced	more than 18.29 m	30.48 to 45.72 cm	Tampa	NA	NA	NA	NA	NA	NA	NA	NA
2883263	NA	02/01/2019	edit_date	Flamegold	Koelreuteria elegans	Tampa	Florida	-82.41908463	28.06141146	NA	33620	University Of South Florida	NA	7.62	39.37008	introduced	more than 18.29 m	0 to 15.24 cm	Tampa	NA	NA	NA	NA	NA	NA	NA	NA
2886349	NA	02/21/2019	edit_date	Red cedar	Juniperus virginiana	Tampa	Florida	-82.41225465	28.05930875	NA	33620	University Of South Florida	NA	6.35	52.49344	naturally_occurring	more than 18.29 m	0 to 15.24 cm	Tampa	NA	NA	NA	NA	NA	NA	NA	NA
2886548	NA	02/22/2019	edit_date	Crapemyrtle	Lagerstroemia indica	Tampa	Florida	-82.41502047	28.05673485	NA	33612	University Of South Florida	NA	6.35	45.93176	introduced	more than 18.29 m	0 to 15.24 cm	Tampa	NA	NA	NA	NA	NA	NA	NA	NA
2888463	NA	03/08/2019	edit_date	Black cherry	Prunus serotina	Tampa	Florida	-82.42341077	28.05805155	NA	33620	University Of South Florida Botanical Gardens	NA	10.16	90.2231	naturally_occurring	more than 18.29 m	0 to 15.24 cm	Tampa	NA	NA	NA	NA	NA	NA	NA	NA
2889939	NA	03/29/2019	edit_date	Diamond oak laurel oak	Quercus laurifolia	Tampa	Florida	-82.42391259	28.05822297	NA	33620	University Of South Florida Botanical Gardens	NA	29.21	NA	naturally_occurring	NA	15.24 to 30.48 cm	Tampa	NA	NA	NA	NA	NA	NA	NA	NA
2882906	NA	05/13/2019	edit_date	Carolina laurelcherry	Prunus caroliniana	Tampa	Florida	-82.40299335	28.05710814	NA	33620	University Of South Florida	NA	2.54	42.65092	naturally_occurring	more than 18.29 m	0 to 15.24 cm	Tampa	NA	NA	NA	NA	NA	NA	NA	NA
2883152	NA	02/01/2019	edit_date	Crapemyrtle	Lagerstroemia indica	Tampa	Florida	-82.41818329	28.06020712	NA	33620	University Of South Florida	NA	36.83	50.85302	introduced	more than 18.29 m	30.48 to 45.72 cm	Tampa	NA	NA	NA	NA	NA	NA	NA	NA
2884743	NA	02/08/2019	edit_date	Slash pine	Pinus elliottii	Tampa	Florida	-82.41916695	28.05820523	NA	33620	University Of South Florida	NA	16.51	152.55906	naturally_occurring	more than 18.29 m	15.24 to 30.48 cm	Tampa	NA	NA	NA	NA	NA	NA	NA	NA
2886549	NA	02/22/2019	edit_date	Crapemyrtle	Lagerstroemia indica	Tampa	Florida	-82.41496724	28.05669975	NA	33612	University Of South Florida	NA	6.35	41.0105	introduced	more than 18.29 m	0 to 15.24 cm	Tampa	NA	NA	NA	NA	NA	NA	NA	NA
2887131	NA	02/28/2019	edit_date	Crapemyrtle	Lagerstroemia indica	Tampa	Florida	-82.41505366	28.06560735	NA	33620	University Of South Florida	NA	15.24	75.45932	introduced	more than 18.29 m	0 to 15.24 cm	Tampa	NA	NA	NA	NA	NA	NA	NA	NA
2883153	NA	02/01/2019	edit_date	Crapemyrtle	Lagerstroemia indica	Tampa	Florida	-82.4182524	28.06020143	NA	33620	University Of South Florida	NA	27.94	44.29134	introduced	more than 18.29 m	15.24 to 30.48 cm	Tampa	NA	NA	NA	NA	NA	NA	NA	NA
2886337	NA	02/21/2019	edit_date	Red cedar	Juniperus virginiana	Tampa	Florida	-82.41226878	28.05931037	NA	33620	University Of South Florida	NA	8.89	70.53806	naturally_occurring	more than 18.29 m	0 to 15.24 cm	Tampa	NA	NA	NA	NA	NA	NA	NA	NA
2886550	NA	02/22/2019	edit_date	Crapemyrtle	Lagerstroemia indica	Tampa	Florida	-82.41493122	28.05667165	NA	33612	University Of South Florida	NA	6.35	41.0105	introduced	more than 18.29 m	0 to 15.24 cm	Tampa	NA	NA	NA	NA	NA	NA	NA	NA
2881734	NA	01/18/2019	edit_date	Sand live oak	Quercus geminata	Tampa	Florida	-82.40448495	28.05759221	NA	33620	University Of South Florida	NA	106.68	155.8399	naturally_occurring	more than 18.29 m	more than 76.2 cm	Tampa	NA	NA	NA	NA	NA	NA	NA	NA
2883154	NA	02/01/2019	edit_date	Crapemyrtle	Lagerstroemia indica	Tampa	Florida	-82.4183076	28.06020046	NA	33620	University Of South Florida	NA	30.48	42.65092	introduced	more than 18.29 m	15.24 to 30.48 cm	Tampa	NA	NA	NA	NA	NA	NA	NA	NA
2888065	3/6/2019	03/06/2019	edit_date	Trumpet tree	Cecropia palmata	Tampa	Florida	-82.46602438	27.99004459	NA	33603	River Boulevard Park	NA	2.54	22.96588	introduced	more than 18.29 m	0 to 15.24 cm	Tampa	NA	NA	NA	NA	NA	NA	NA	NA
2888466	NA	03/08/2019	edit_date	Hackberry sugarberry	Celtis laevigata	Tampa	Florida	-82.42338562	28.05806049	NA	33620	University Of South Florida Botanical Gardens	NA	7.62	62.33596	naturally_occurring	more than 18.29 m	0 to 15.24 cm	Tampa	NA	NA	NA	NA	NA	NA	NA	NA
2885516	NA	02/14/2019	edit_date	Crapemyrtle	Lagerstroemia indica	Tampa	Florida	-82.41380574	28.06125523	NA	33620	University Of South Florida	NA	29.21	63.97638	introduced	more than 18.29 m	15.24 to 30.48 cm	Tampa	NA	NA	NA	NA	NA	NA	NA	NA
2886351	NA	02/21/2019	edit_date	Golden shower	Cassia fistula	Tampa	Florida	-82.41205798	28.05908283	NA	NA	NA	NA	7.62	44.29134	introduced	more than 18.29 m	0 to 15.24 cm	Tampa	NA	NA	NA	NA	NA	NA	NA	NA
2889941	NA	03/29/2019	edit_date	Diamond oak laurel oak	Quercus laurifolia	Tampa	Florida	-82.42391855	28.05818573	NA	33620	University Of South Florida Botanical Gardens	NA	2.54	NA	naturally_occurring	NA	0 to 15.24 cm	Tampa	NA	NA	NA	NA	NA	NA	NA	NA
2887133	NA	02/28/2019	edit_date	Crapemyrtle	Lagerstroemia indica	Tampa	Florida	-82.41508399	28.06557883	NA	33620	University Of South Florida	NA	13.97	72.17848	introduced	more than 18.29 m	0 to 15.24 cm	Tampa	NA	NA	NA	NA	NA	NA	NA	NA
2881735	NA	01/18/2019	edit_date	Sand live oak	Quercus geminata	Tampa	Florida	-82.40441254	28.05761786	NA	33620	University Of South Florida	NA	142.24	155.8399	naturally_occurring	more than 18.29 m	more than 76.2 cm	Tampa	NA	NA	NA	NA	NA	NA	NA	NA
2882910	NA	01/31/2019	edit_date	Cabbage palm	Sabal palmetto	Tampa	Florida	-82.41503147	28.06113506	NA	33620	University Of South Florida	NA	31.75	70.53806	naturally_occurring	more than 18.29 m	30.48 to 45.72 cm	Tampa	NA	NA	NA	NA	NA	NA	NA	NA
2887132	NA	02/28/2019	edit_date	Crapemyrtle	Lagerstroemia indica	Tampa	Florida	-82.4150853	28.06560888	NA	33620	University Of South Florida	NA	15.24	72.17848	introduced	more than 18.29 m	0 to 15.24 cm	Tampa	NA	NA	NA	NA	NA	NA	NA	NA
2889942	NA	03/29/2019	edit_date	Bluejack oak	Quercus incana	Tampa	Florida	-82.42389643	28.05819509	NA	33620	University Of South Florida Botanical Gardens	NA	13.97	NA	naturally_occurring	NA	0 to 15.24 cm	Tampa	NA	NA	NA	NA	NA	NA	NA	NA
2883156	NA	02/01/2019	edit_date	Crapemyrtle	Lagerstroemia indica	Tampa	Florida	-82.41845839	28.06020665	NA	33620	University Of South Florida	NA	29.21	42.65092	introduced	more than 18.29 m	15.24 to 30.48 cm	Tampa	NA	NA	NA	NA	NA	NA	NA	NA
2884204	NA	02/07/2019	edit_date	Winged elm	Ulmus alata	Tampa	Florida	-82.4190044	28.05889689	NA	33620	University Of South Florida	NA	27.94	155.8399	naturally_occurring	more than 18.29 m	15.24 to 30.48 cm	Tampa	NA	NA	NA	NA	NA	NA	NA	NA
2884316	NA	02/07/2019	edit_date	Crapemyrtle	Lagerstroemia indica	Tampa	Florida	-82.4182021	28.05860012	NA	33620	University Of South Florida	NA	71.12	83.66142	introduced	more than 18.29 m	60.96 to 76.2 cm	Tampa	NA	NA	NA	NA	NA	NA	NA	NA
2884748	NA	02/08/2019	edit_date	Cabbage palm	Sabal palmetto	Tampa	Florida	-82.41921831	28.0582176	NA	33620	University Of South Florida	NA	35.56	104.98688	naturally_occurring	more than 18.29 m	30.48 to 45.72 cm	Tampa	NA	NA	NA	NA	NA	NA	NA	NA
2881737	NA	01/18/2019	edit_date	Sand live oak	Quercus geminata	Tampa	Florida	-82.40489477	28.05759957	NA	33620	University Of South Florida	NA	115.57	157.48032	naturally_occurring	more than 18.29 m	more than 76.2 cm	Tampa	NA	NA	NA	NA	NA	NA	NA	NA
2883157	NA	02/01/2019	edit_date	Crapemyrtle	Lagerstroemia indica	Tampa	Florida	-82.41854053	28.06020618	NA	33620	University Of South Florida	NA	34.29	42.65092	introduced	more than 18.29 m	30.48 to 45.72 cm	Tampa	NA	NA	NA	NA	NA	NA	NA	NA
2884749	NA	02/08/2019	edit_date	Slash pine	Pinus elliottii	Tampa	Florida	-82.41923365	28.0581953	NA	33620	University Of South Florida	NA	22.86	145.99738	naturally_occurring	more than 18.29 m	15.24 to 30.48 cm	Tampa	NA	NA	NA	NA	NA	NA	NA	NA
2886354	NA	02/21/2019	edit_date	Golden shower	Cassia fistula	Tampa	Florida	-82.41174596	28.05925158	NA	33620	University Of South Florida	NA	7.62	47.57218	introduced	more than 18.29 m	0 to 15.24 cm	Tampa	NA	NA	NA	NA	NA	NA	NA	NA
2886355	NA	02/21/2019	edit_date	Golden shower	Cassia fistula	Tampa	Florida	-82.41171292	28.05927679	NA	33620	University Of South Florida	NA	7.62	42.65092	introduced	more than 18.29 m	0 to 15.24 cm	Tampa	NA	NA	NA	NA	NA	NA	NA	NA
2887151	NA	02/28/2019	edit_date	Cypress bald	Taxodium distichum	Tampa	Florida	-82.41453337	28.05675847	NA	33612	University Of South Florida	NA	6.35	31.16798	naturally_occurring	more than 18.29 m	0 to 15.24 cm	Tampa	NA	NA	NA	NA	NA	NA	NA	NA
2884206	NA	02/07/2019	edit_date	Crapemyrtle	Lagerstroemia indica	Tampa	Florida	-82.41904387	28.05882432	NA	33620	University Of South Florida	NA	48.26	91.86352	introduced	more than 18.29 m	45.72 to 60.96 cm	Tampa	NA	NA	NA	NA	NA	NA	NA	NA
2884207	NA	02/07/2019	edit_date	Crapemyrtle	Lagerstroemia indica	Tampa	Florida	-82.41902924	28.05880419	NA	33620	University Of South Florida	NA	48.26	86.94226	introduced	more than 18.29 m	45.72 to 60.96 cm	Tampa	NA	NA	NA	NA	NA	NA	NA	NA
2885521	NA	02/14/2019	edit_date	Live oak	Quercus virginiana	Tampa	Florida	-82.41370974	28.06124888	NA	33620	University Of South Florida	NA	17.78	73.8189	naturally_occurring	more than 18.29 m	15.24 to 30.48 cm	Tampa	NA	NA	NA	NA	NA	NA	NA	NA
2889944	NA	03/29/2019	edit_date	Black cherry	Prunus serotina	Tampa	Florida	-82.42388524	28.05816916	NA	33620	University Of South Florida Botanical Gardens	NA	3.81	NA	naturally_occurring	NA	0 to 15.24 cm	Tampa	NA	NA	NA	NA	NA	NA	NA	NA
2888070	3/6/2019	03/06/2019	edit_date	Buttonwood	Conocarpus erectus	Tampa	Florida	-82.4443459	27.99877357	NA	33604	1415 E Powhatan Ave	NA	5.08	22.96588	naturally_occurring	more than 18.29 m	0 to 15.24 cm	Tampa	NA	NA	NA	NA	NA	NA	NA	NA
2891368	NA	04/18/2019	edit_date	Diamond oak laurel oak	Quercus laurifolia	Tampa	Florida	-82.42389409	28.05837811	NA	33620	University Of South Florida Botanical Gardens	NA	3.81	NA	naturally_occurring	NA	0 to 15.24 cm	Tampa	NA	NA	NA	NA	NA	NA	NA	NA
2887138	NA	02/28/2019	edit_date	Cabbage palm	Sabal palmetto	Tampa	Florida	-82.41526745	28.06556803	NA	33620	University Of South Florida	NA	26.67	82.021	naturally_occurring	more than 18.29 m	15.24 to 30.48 cm	Tampa	NA	NA	NA	NA	NA	NA	NA	NA
2887153	NA	02/28/2019	edit_date	Cypress bald	Taxodium distichum	Tampa	Florida	-82.41451074	28.05632988	NA	33612	University Of South Florida	NA	8.89	34.44882	naturally_occurring	more than 18.29 m	0 to 15.24 cm	Tampa	NA	NA	NA	NA	NA	NA	NA	NA
2884208	NA	02/07/2019	edit_date	Crapemyrtle	Lagerstroemia indica	Tampa	Florida	-82.41903847	28.05877759	NA	33620	University Of South Florida	NA	48.26	93.50394	introduced	more than 18.29 m	45.72 to 60.96 cm	Tampa	NA	NA	NA	NA	NA	NA	NA	NA
2884751	NA	02/08/2019	edit_date	Slash pine	Pinus elliottii	Tampa	Florida	-82.41925205	28.05821865	NA	33620	University Of South Florida	NA	22.86	137.79528	naturally_occurring	more than 18.29 m	15.24 to 30.48 cm	Tampa	NA	NA	NA	NA	NA	NA	NA	NA
2886357	NA	02/21/2019	edit_date	Pink trumpet tree	Tabebuia heterophylla	Tampa	Florida	-82.41162599	28.05942698	NA	33620	University Of South Florida	NA	8.89	55.77428	introduced	more than 18.29 m	0 to 15.24 cm	Tampa	NA	NA	NA	NA	NA	NA	NA	NA
2889945	NA	03/29/2019	edit_date	Diamond oak laurel oak	Quercus laurifolia	Tampa	Florida	-82.4238821	28.05818907	NA	33620	University Of South Florida Botanical Gardens	NA	3.81	NA	naturally_occurring	NA	0 to 15.24 cm	Tampa	NA	NA	NA	NA	NA	NA	NA	NA
2883985	2/6/2019	02/06/2019	edit_date	Loquat	Eriobotrya japonica	Tampa	Florida	-82.43108646	27.96145689	green_space	33605	1906 N 25th St	No	5.08	26.24672	introduced	more than 18.29 m	0 to 15.24 cm	Tampa	NA	NA	NA	NA	NA	NA	NA	NA
2884209	NA	02/07/2019	edit_date	Crapemyrtle	Lagerstroemia indica	Tampa	Florida	-82.41902995	28.05850312	NA	33620	University Of South Florida	NA	44.45	96.78478	introduced	more than 18.29 m	30.48 to 45.72 cm	Tampa	NA	NA	NA	NA	NA	NA	NA	NA
2884752	NA	02/08/2019	edit_date	Slash pine	Pinus elliottii	Tampa	Florida	-82.41926384	28.05819043	NA	33620	University Of South Florida	NA	24.13	144.35696	naturally_occurring	more than 18.29 m	15.24 to 30.48 cm	Tampa	NA	NA	NA	NA	NA	NA	NA	NA
2887154	NA	02/28/2019	edit_date	Cypress bald	Taxodium distichum	Tampa	Florida	-82.41437214	28.05632465	NA	33612	University Of South Florida	NA	10.16	29.52756	naturally_occurring	more than 18.29 m	0 to 15.24 cm	Tampa	NA	NA	NA	NA	NA	NA	NA	NA
2882917	NA	01/31/2019	edit_date	Cabbage palm	Sabal palmetto	Tampa	Florida	-82.41503304	28.06128241	NA	33620	University Of South Florida	NA	17.78	101.70604	naturally_occurring	more than 18.29 m	15.24 to 30.48 cm	Tampa	NA	NA	NA	NA	NA	NA	NA	NA
2885524	NA	02/14/2019	edit_date	Cabbage palm	Sabal palmetto	Tampa	Florida	-82.41369364	28.06130377	NA	33620	University Of South Florida	NA	30.48	103.34646	naturally_occurring	more than 18.29 m	15.24 to 30.48 cm	Tampa	NA	NA	NA	NA	NA	NA	NA	NA
2887155	NA	02/28/2019	edit_date	Cypress bald	Taxodium distichum	Tampa	Florida	-82.41437268	28.05614676	NA	33612	University Of South Florida	NA	6.35	32.8084	naturally_occurring	more than 18.29 m	0 to 15.24 cm	Tampa	NA	NA	NA	NA	NA	NA	NA	NA
2883163	NA	02/01/2019	edit_date	Crapemyrtle	Lagerstroemia indica	Tampa	Florida	-82.41875689	28.05997991	NA	33620	University Of South Florida	NA	33.02	68.89764	introduced	more than 18.29 m	30.48 to 45.72 cm	Tampa	NA	NA	NA	NA	NA	NA	NA	NA
2885525	NA	02/14/2019	edit_date	Cabbage palm	Sabal palmetto	Tampa	Florida	-82.41365758	28.06131769	NA	33620	University Of South Florida	NA	25.4	113.18898	naturally_occurring	more than 18.29 m	15.24 to 30.48 cm	Tampa	NA	NA	NA	NA	NA	NA	NA	NA
2883164	NA	02/01/2019	edit_date	Crapemyrtle	Lagerstroemia indica	Tampa	Florida	-82.41875706	28.0600147	NA	33620	University Of South Florida	NA	35.56	63.97638	introduced	more than 18.29 m	30.48 to 45.72 cm	Tampa	NA	NA	NA	NA	NA	NA	NA	NA
2884212	NA	02/07/2019	edit_date	Southern magnolia	Magnolia grandiflora	Tampa	Florida	-82.41904802	28.05855522	NA	33620	University Of South Florida	NA	5.08	47.57218	naturally_occurring	more than 18.29 m	0 to 15.24 cm	Tampa	NA	NA	NA	NA	NA	NA	NA	NA
2887140	NA	02/28/2019	edit_date	Cabbage palm	Sabal palmetto	Tampa	Florida	-82.41531645	28.06553064	NA	33620	University Of South Florida	NA	21.59	55.77428	naturally_occurring	more than 18.29 m	15.24 to 30.48 cm	Tampa	NA	NA	NA	NA	NA	NA	NA	NA
2884323	NA	02/08/2019	edit_date	Winged elm	Ulmus alata	Tampa	Florida	-82.41820378	28.05849913	NA	33620	University Of South Florida	NA	20.32	139.4357	naturally_occurring	more than 18.29 m	15.24 to 30.48 cm	Tampa	NA	NA	NA	NA	NA	NA	NA	NA
2884755	NA	02/08/2019	edit_date	Sand live oak	Quercus geminata	Tampa	Florida	-82.41929796	28.05822747	NA	33620	University Of South Florida	NA	58.42	139.4357	naturally_occurring	more than 18.29 m	45.72 to 60.96 cm	Tampa	NA	NA	NA	NA	NA	NA	NA	NA
2885526	NA	02/14/2019	edit_date	Cabbage palm	Sabal palmetto	Tampa	Florida	-82.41363585	28.06129409	NA	33620	University Of South Florida	NA	33.02	90.2231	naturally_occurring	more than 18.29 m	30.48 to 45.72 cm	Tampa	NA	NA	NA	NA	NA	NA	NA	NA
2889948	NA	03/29/2019	edit_date	Sand pine	Pinus clausa	Tampa	Florida	-82.42387073	28.05815768	NA	33620	University Of South Florida Botanical Gardens	NA	26.67	NA	naturally_occurring	NA	15.24 to 30.48 cm	Tampa	NA	NA	NA	NA	NA	NA	NA	NA
2882921	NA	02/01/2019	edit_date	Crapemyrtle	Lagerstroemia indica	Tampa	Florida	-82.41499674	28.06155626	NA	33620	University Of South Florida	NA	40.64	90.2231	introduced	more than 18.29 m	30.48 to 45.72 cm	Tampa	NA	NA	NA	NA	NA	NA	NA	NA
2886371	NA	02/21/2019	edit_date	Live oak	Quercus virginiana	Tampa	Florida	-82.41188274	28.05609881	NA	33620	University Of South Florida	NA	13.97	63.97638	naturally_occurring	more than 18.29 m	0 to 15.24 cm	Tampa	NA	NA	NA	NA	NA	NA	NA	NA
2888286	NA	03/07/2019	edit_date	Carolina laurelcherry	Prunus caroliniana	Tampa	Florida	-82.41419848	28.06571497	NA	33620	University Of South Florida	NA	73.66	104.98688	naturally_occurring	more than 18.29 m	60.96 to 76.2 cm	Tampa	NA	NA	NA	NA	NA	NA	NA	NA
2885529	NA	02/14/2019	edit_date	Crapemyrtle	Lagerstroemia indica	Tampa	Florida	-82.41332395	28.06131016	NA	33620	University Of South Florida	NA	77.47	47.57218	introduced	more than 18.29 m	more than 76.2 cm	Tampa	NA	NA	NA	NA	NA	NA	NA	NA
2886372	NA	02/21/2019	edit_date	Live oak	Quercus virginiana	Tampa	Florida	-82.41189148	28.05606248	NA	33620	University Of South Florida	NA	11.43	65.6168	naturally_occurring	more than 18.29 m	0 to 15.24 cm	Tampa	NA	NA	NA	NA	NA	NA	NA	NA
2886556	NA	02/22/2019	edit_date	NA	NA	Tampa	Florida	-82.4135281	28.05497118	NA	33620	University Of South Florida	NA	30.48	147.6378	no_info	more than 18.29 m	15.24 to 30.48 cm	Tampa	NA	NA	NA	NA	NA	NA	NA	NA
2889949	NA	03/29/2019	edit_date	Red bay	Persea borbonia	Tampa	Florida	-82.42387851	28.05822095	NA	33620	University Of South Florida Botanical Gardens	NA	3.81	NA	naturally_occurring	NA	0 to 15.24 cm	Tampa	NA	NA	NA	NA	NA	NA	NA	NA
2883993	2/6/2019	02/06/2019	edit_date	Crapemyrtle	Lagerstroemia indica	Tampa	Florida	-82.43269156	27.98199667	NA	33610	4005-4099 N 24th St	NA	5.08	26.24672	introduced	more than 18.29 m	0 to 15.24 cm	Tampa	NA	NA	NA	NA	NA	NA	NA	NA
2884763	NA	02/08/2019	edit_date	Live oak	Quercus virginiana	Tampa	Florida	-82.41950985	28.05817673	NA	33620	University Of South Florida	NA	41.91	113.18898	naturally_occurring	more than 18.29 m	30.48 to 45.72 cm	Tampa	NA	NA	NA	NA	NA	NA	NA	NA
2885777	NA	02/15/2019	edit_date	Canary island date palm	Phoenix canariensis	Tampa	Florida	-82.41322866	28.0595598	NA	33620	University Of South Florida	NA	39.37	111.54856	introduced	more than 18.29 m	30.48 to 45.72 cm	Tampa	NA	NA	NA	NA	NA	NA	NA	NA
2886373	NA	02/21/2019	edit_date	Live oak	Quercus virginiana	Tampa	Florida	-82.41191167	28.05601944	NA	33620	University Of South Florida	NA	10.16	63.97638	naturally_occurring	more than 18.29 m	0 to 15.24 cm	Tampa	NA	NA	NA	NA	NA	NA	NA	NA
2884224	NA	02/07/2019	edit_date	Sand live oak	Quercus geminata	Tampa	Florida	-82.4187482	28.05898917	NA	33620	University Of South Florida	NA	177.8	131.2336	naturally_occurring	more than 18.29 m	more than 76.2 cm	Tampa	NA	NA	NA	NA	NA	NA	NA	NA
2884328	NA	02/08/2019	edit_date	Winged elm	Ulmus alata	Tampa	Florida	-82.4181516	28.05846279	NA	33620	University Of South Florida	NA	27.94	139.4357	naturally_occurring	more than 18.29 m	15.24 to 30.48 cm	Tampa	NA	NA	NA	NA	NA	NA	NA	NA
2887149	NA	02/28/2019	edit_date	Southern magnolia	Magnolia grandiflora	Tampa	Florida	-82.41086057	28.05596944	NA	33620	University Of South Florida	NA	7.62	32.8084	naturally_occurring	more than 18.29 m	0 to 15.24 cm	Tampa	NA	NA	NA	NA	NA	NA	NA	NA
2884764	NA	02/08/2019	edit_date	Live oak	Quercus virginiana	Tampa	Florida	-82.41960824	28.05817221	NA	33620	University Of South Florida	NA	38.1	114.8294	naturally_occurring	more than 18.29 m	30.48 to 45.72 cm	Tampa	NA	NA	NA	NA	NA	NA	NA	NA
2886374	NA	02/21/2019	edit_date	Live oak	Quercus virginiana	Tampa	Florida	-82.41193821	28.0559858	NA	33620	University Of South Florida	NA	10.16	42.65092	naturally_occurring	more than 18.29 m	0 to 15.24 cm	Tampa	NA	NA	NA	NA	NA	NA	NA	NA
2888289	NA	03/07/2019	edit_date	Carolina laurelcherry	Prunus caroliniana	Tampa	Florida	-82.41412585	28.06603309	NA	33620	University Of South Florida	NA	125.73	101.70604	naturally_occurring	more than 18.29 m	more than 76.2 cm	Tampa	NA	NA	NA	NA	NA	NA	NA	NA
2886558	NA	02/22/2019	edit_date	Washington fan palm	Washingtonia robusta	Tampa	Florida	-82.41361226	28.05494031	NA	33620	University Of South Florida	NA	31.75	150.91864	introduced	more than 18.29 m	30.48 to 45.72 cm	Tampa	NA	NA	NA	NA	NA	NA	NA	NA
2884329	NA	02/08/2019	edit_date	Crapemyrtle	Lagerstroemia indica	Tampa	Florida	-82.418105	28.05845291	NA	33620	University Of South Florida	NA	53.34	83.66142	introduced	more than 18.29 m	45.72 to 60.96 cm	Tampa	NA	NA	NA	NA	NA	NA	NA	NA
2889951	NA	03/29/2019	edit_date	Red bay	Persea borbonia	Tampa	Florida	-82.42387198	28.05818437	NA	33620	University Of South Florida Botanical Gardens	NA	7.62	NA	naturally_occurring	NA	0 to 15.24 cm	Tampa	NA	NA	NA	NA	NA	NA	NA	NA
2882926	NA	01/31/2019	edit_date	Sand live oak	Quercus geminata	Tampa	Florida	-82.41485948	28.06150996	NA	33620	University Of South Florida	NA	149.86	106.6273	naturally_occurring	more than 18.29 m	more than 76.2 cm	Tampa	NA	NA	NA	NA	NA	NA	NA	NA
2886559	NA	02/22/2019	edit_date	Washington fan palm	Washingtonia robusta	Tampa	Florida	-82.41365761	28.05493607	NA	33620	University Of South Florida	NA	31.75	149.27822	introduced	more than 18.29 m	30.48 to 45.72 cm	Tampa	NA	NA	NA	NA	NA	NA	NA	NA
2888291	NA	03/07/2019	edit_date	Carolina laurelcherry	Prunus caroliniana	Tampa	Florida	-82.41409158	28.06648879	NA	33620	University Of South Florida	NA	76.2	95.14436	naturally_occurring	more than 18.29 m	60.96 to 76.2 cm	Tampa	NA	NA	NA	NA	NA	NA	NA	NA
2888292	NA	03/07/2019	edit_date	Crapemyrtle	Lagerstroemia indica	Tampa	Florida	-82.41308725	28.06825223	NA	33620	University Of South Florida	NA	26.67	65.6168	introduced	more than 18.29 m	15.24 to 30.48 cm	Tampa	NA	NA	NA	NA	NA	NA	NA	NA
2821050	NA	03/12/2019	edit_date	Live oak	Quercus virginiana	Tampa	Florida	-82.41935555	28.06470938	NA	33620	Moffitt Cancer Center	NA	29.21	93.50394	naturally_occurring	more than 18.29 m	15.24 to 30.48 cm	Tampa	NA	NA	NA	NA	NA	NA	NA	NA
2883172	NA	02/01/2019	edit_date	Bismarck palm	Bismarckia nobilis	Tampa	Florida	-82.41889514	28.06010964	NA	33620	University Of South Florida	NA	34.29	36.08924	introduced	more than 18.29 m	30.48 to 45.72 cm	Tampa	NA	NA	NA	NA	NA	NA	NA	NA
2884331	NA	02/08/2019	edit_date	Crapemyrtle	Lagerstroemia indica	Tampa	Florida	-82.41807686	28.05846633	NA	33620	University Of South Florida	NA	59.69	91.86352	introduced	more than 18.29 m	45.72 to 60.96 cm	Tampa	NA	NA	NA	NA	NA	NA	NA	NA
2886368	NA	02/21/2019	edit_date	Live oak	Quercus virginiana	Tampa	Florida	-82.41182334	28.05598022	NA	33620	University Of South Florida	NA	10.16	59.05512	naturally_occurring	more than 18.29 m	0 to 15.24 cm	Tampa	NA	NA	NA	NA	NA	NA	NA	NA
2886561	NA	02/22/2019	edit_date	Washington fan palm	Washingtonia robusta	Tampa	Florida	-82.4137204	28.05490401	NA	33620	University Of South Florida	NA	33.02	159.12074	introduced	more than 18.29 m	30.48 to 45.72 cm	Tampa	NA	NA	NA	NA	NA	NA	NA	NA
2887159	NA	02/28/2019	edit_date	Cypress bald	Taxodium distichum	Tampa	Florida	-82.41449863	28.05532264	NA	33612	University Of South Florida	NA	8.89	39.37008	naturally_occurring	more than 18.29 m	0 to 15.24 cm	Tampa	NA	NA	NA	NA	NA	NA	NA	NA
2891337	NA	04/18/2019	edit_date	Michaux's hawthorn	Crataegus michauxii	Tampa	Florida	-82.42385053	28.05832563	NA	33620	University Of South Florida Botanical Gardens	NA	45.72	NA	naturally_occurring	NA	30.48 to 45.72 cm	Tampa	NA	NA	NA	NA	NA	NA	NA	NA
2886560	NA	02/22/2019	edit_date	Washington fan palm	Washingtonia robusta	Tampa	Florida	-82.41371549	28.05494499	NA	33620	University Of South Florida	NA	30.48	164.042	introduced	more than 18.29 m	15.24 to 30.48 cm	Tampa	NA	NA	NA	NA	NA	NA	NA	NA
2885535	NA	02/14/2019	edit_date	Washington fan palm	Washingtonia robusta	Tampa	Florida	-82.41328581	28.0612185	NA	33620	University Of South Florida	NA	33.02	137.79528	introduced	more than 18.29 m	30.48 to 45.72 cm	Tampa	NA	NA	NA	NA	NA	NA	NA	NA
2887160	NA	02/28/2019	edit_date	Cypress bald	Taxodium distichum	Tampa	Florida	-82.41457432	28.05514759	NA	33612	University Of South Florida	NA	7.62	32.8084	naturally_occurring	more than 18.29 m	0 to 15.24 cm	Tampa	NA	NA	NA	NA	NA	NA	NA	NA
2821166	NA	03/21/2019	edit_date	Sand live oak	Quercus geminata	Tampa	Florida	-82.42012231	28.06577899	NA	33620	Moffitt Cancer Center	NA	101.6	160.76116	naturally_occurring	more than 18.29 m	more than 76.2 cm	Tampa	NA	NA	NA	NA	NA	NA	NA	NA
2945567	4/15/2020	04/15/2020	edit_date	Crapemyrtle	Lagerstroemia indica	Tampa	Florida	-82.51605819	27.93808083	green_space	33609	4215 W Swann Ave	Yes	3.81	26.24672	introduced	more than 18.29 m	0 to 15.24 cm	Tampa	NA	NA	NA	NA	NA	NA	NA	NA
2891865	4/25/2019	04/25/2019	edit_date	Cypress bald	Taxodium distichum	Tampa	Florida	-82.47734079	28.00994405	NA	33604	Rome And Sligh Park	NA	5.08	29.52756	naturally_occurring	more than 18.29 m	0 to 15.24 cm	Tampa	NA	NA	NA	NA	NA	NA	NA	NA
2945587	4/22/2020	04/22/2020	edit_date	Crapemyrtle	Lagerstroemia indica	Tampa	Florida	-82.45260553	27.98328455	NA	33603	805 E North Bay St	NA	5.08	19.68504	introduced	more than 18.29 m	0 to 15.24 cm	Tampa	NA	NA	NA	NA	NA	NA	NA	NA
2945571	4/15/2020	04/15/2020	edit_date	Purple trumpet tree	Tabebuia impetiginosa	Tampa	Florida	-82.47577896	27.9767585	green_space	33603	1102 W Ohio Ave	No	3.81	26.24672	no_info	more than 18.29 m	0 to 15.24 cm	Tampa	NA	NA	NA	NA	NA	NA	NA	NA
2945572	4/15/2020	04/15/2020	edit_date	Purple trumpet tree	Tabebuia impetiginosa	Tampa	Florida	-82.47576542	27.97687502	green_space	33603	3400-3498 N Kinyon Ave	No	3.81	29.52756	no_info	more than 18.29 m	0 to 15.24 cm	Tampa	NA	NA	NA	NA	NA	NA	NA	NA
2891934	4/25/2019	04/25/2019	edit_date	Crapemyrtle	Lagerstroemia indica	Tampa	Florida	-82.46908553	27.97387578	NA	33603	715 W Plymouth St	NA	5.08	29.52756	introduced	more than 18.29 m	0 to 15.24 cm	Tampa	NA	NA	NA	NA	NA	NA	NA	NA
2891936	4/25/2019	04/25/2019	edit_date	Loquat	Eriobotrya japonica	Tampa	Florida	-82.46007216	27.97327278	NA	33603	111 E Plymouth St	NA	5.08	26.24672	introduced	more than 18.29 m	0 to 15.24 cm	Tampa	NA	NA	NA	NA	NA	NA	NA	NA
2891943	4/25/2019	04/25/2019	edit_date	Live oak	Quercus virginiana	Tampa	Florida	-82.45242484	27.99111269	NA	33603	720 E Ellicott St	NA	5.08	29.52756	naturally_occurring	more than 18.29 m	0 to 15.24 cm	Tampa	NA	NA	NA	NA	NA	NA	NA	NA
2891944	4/25/2019	04/25/2019	edit_date	Live oak	Quercus virginiana	Tampa	Florida	-82.45234116	27.99111635	green_space	33603	710 E Ellicott St	No	5.08	29.52756	naturally_occurring	more than 18.29 m	0 to 15.24 cm	Tampa	NA	NA	NA	NA	NA	NA	NA	NA
2945573	4/15/2020	04/15/2020	edit_date	Crapemyrtle	Lagerstroemia indica	Tampa	Florida	-82.46220177	27.97994818	green_space	33603	3812 N Highland Ave	Yes	3.81	26.24672	introduced	more than 18.29 m	0 to 15.24 cm	Tampa	NA	NA	NA	NA	NA	NA	NA	NA
2945574	4/15/2020	04/15/2020	edit_date	NA	NA	Tampa	Florida	-82.46211949	27.97994724	green_space	33603	3812 N Highland Ave	Yes	3.81	26.24672	no_info	more than 18.29 m	0 to 15.24 cm	Tampa	NA	NA	NA	NA	NA	NA	NA	NA
2945591	NA	04/22/2020	edit_date	Purple trumpet tree	Tabebuia impetiginosa	Tampa	Florida	-82.52314668	27.91311212	green_space	33629	3323 S Shamrock Rd	No	3.81	29.52756	no_info	more than 18.29 m	0 to 15.24 cm	Tampa	NA	NA	NA	NA	NA	NA	NA	NA
2945575	4/15/2020	04/15/2020	edit_date	Crapemyrtle	Lagerstroemia indica	Tampa	Florida	-82.45850304	28.00182128	green_space	33604	6002 N Suwanee Ave	Yes	2.54	19.68504	introduced	more than 18.29 m	0 to 15.24 cm	Tampa	NA	NA	NA	NA	NA	NA	NA	NA
2945592	4/22/2020	04/22/2020	edit_date	Purple trumpet tree	Tabebuia impetiginosa	Tampa	Florida	-82.52318649	27.91304907	green_space	33629	3323 S Shamrock Rd	No	3.81	29.52756	no_info	more than 18.29 m	0 to 15.24 cm	Tampa	NA	NA	NA	NA	NA	NA	NA	NA
2945576	4/15/2020	04/15/2020	edit_date	Crapemyrtle	Lagerstroemia indica	Tampa	Florida	-82.45867926	28.00168777	green_space	33604	6002 N Suwanee Ave	Yes	2.54	19.68504	introduced	more than 18.29 m	0 to 15.24 cm	Tampa	NA	NA	NA	NA	NA	NA	NA	NA
2945593	4/22/2020	04/22/2020	edit_date	Crapemyrtle	Lagerstroemia indica	Tampa	Florida	-82.48906604	27.95745707	NA	33607	2741 W Main St	NA	3.81	22.96588	introduced	more than 18.29 m	0 to 15.24 cm	Tampa	NA	NA	NA	NA	NA	NA	NA	NA
2945594	4/22/2020	04/22/2020	edit_date	Crapemyrtle	Lagerstroemia indica	Tampa	Florida	-82.4890649	27.95737304	green_space	33607	2741 W Main St	NA	5.08	19.68504	introduced	more than 18.29 m	0 to 15.24 cm	Tampa	NA	NA	NA	NA	NA	NA	NA	NA
2945920	5/28/2020	05/28/2020	edit_date	Crapemyrtle	Lagerstroemia indica	Tampa	Florida	-82.4951326	27.94854674	green_space	33609	501 N Matanzas Ave	Yes	5.08	26.24672	introduced	more than 18.29 m	0 to 15.24 cm	Tampa	NA	NA	NA	NA	NA	NA	NA	NA
2945925	5/28/2020	05/28/2020	edit_date	Crapemyrtle	Lagerstroemia indica	Tampa	Florida	-82.50049646	27.9120513	green_space	33629	3416 W Vasconia St	No	5.08	26.24672	introduced	more than 18.29 m	0 to 15.24 cm	Tampa	NA	NA	NA	NA	NA	NA	NA	NA
2945926	5/28/2020	05/28/2020	edit_date	Crapemyrtle	Lagerstroemia indica	Tampa	Florida	-82.50049314	27.9120358	green_space	33629	3416 W Vasconia St	No	5.08	26.24672	introduced	more than 18.29 m	0 to 15.24 cm	Tampa	NA	NA	NA	NA	NA	NA	NA	NA
2945927	5/28/2020	05/28/2020	edit_date	Crapemyrtle	Lagerstroemia indica	Tampa	Florida	-82.50518901	27.87216022	green_space	33611	3646 W Anderson Ave	Yes	5.08	26.24672	introduced	more than 18.29 m	0 to 15.24 cm	Tampa	NA	NA	NA	NA	NA	NA	NA	NA
2945930	5/28/2020	05/28/2020	edit_date	Crapemyrtle	Lagerstroemia indica	Tampa	Florida	-82.46849053	27.97621118	green_space	33603	710 W Woodlawn Ave	Yes	5.08	26.24672	introduced	more than 18.29 m	0 to 15.24 cm	Tampa	NA	NA	NA	NA	NA	NA	NA	NA
NA	NA	10/07/2019	edit_date	NA	NA	Tampa	Florida	-82.41409505	28.06537152	NA	33620	University Of South Florida	NA	NA	NA	no_info	NA	NA	Tampa	NA	NA	NA	NA	NA	NA	NA	NA
2945880	5/13/2020	05/13/2020	edit_date	Bottlebrush	Callistemon viminalis	Tampa	Florida	-82.48199997	27.94753205	green_space	33606	308 N Westland Ave	Yes	5.08	19.68504	no_info	more than 18.29 m	0 to 15.24 cm	Tampa	NA	NA	NA	NA	NA	NA	NA	NA
2945882	5/13/2020	05/13/2020	edit_date	Crapemyrtle	Lagerstroemia indica	Tampa	Florida	-82.51093706	27.9312407	NA	33629	4007 W Zelar St	NA	2.54	26.24672	introduced	more than 18.29 m	0 to 15.24 cm	Tampa	NA	NA	NA	NA	NA	NA	NA	NA
2945885	5/13/2020	05/13/2020	edit_date	NA	NA	Tampa	Florida	-82.5169393	27.88337532	green_space	33616	5706 S Coolidge Ave	Yes	5.08	19.68504	no_info	more than 18.29 m	0 to 15.24 cm	Tampa	NA	NA	NA	NA	NA	NA	NA	NA
2945887	5/13/2020	05/13/2020	edit_date	Crapemyrtle	Lagerstroemia indica	Tampa	Florida	-82.47834693	27.92969679	green_space	33606	1804 W Richardson Pl	Yes	2.54	32.8084	introduced	more than 18.29 m	0 to 15.24 cm	Tampa	NA	NA	NA	NA	NA	NA	NA	NA
2945888	5/13/2020	05/13/2020	edit_date	Crapemyrtle	Lagerstroemia indica	Tampa	Florida	-82.47839704	27.92967334	NA	33606	1804 W Richardson Pl	NA	2.54	32.8084	introduced	more than 18.29 m	0 to 15.24 cm	Tampa	NA	NA	NA	NA	NA	NA	NA	NA
2939762	8/2/2019	03/06/2020	edit_date	Live oak	Quercus virginiana	Tampa	Florida	-82.41040796	28.06791193	NA	33620	Usf Dogwood Dr	NA	8.89	65.6168	naturally_occurring	more than 18.29 m	0 to 15.24 cm	Tampa	NA	NA	NA	NA	NA	NA	NA	NA
2939766	8/2/2019	03/06/2020	edit_date	Live oak	Quercus virginiana	Tampa	Florida	-82.41046429	28.06796636	NA	33612	Usf Dogwood Dr	NA	8.128	49.2126	naturally_occurring	more than 18.29 m	0 to 15.24 cm	Tampa	NA	NA	NA	NA	NA	NA	NA	NA
2935203	4/5/2018	08/20/2019	edit_date	Trumpet tree	Cecropia palmata	Tampa	Florida	-82.44491005	28.00251698	NA	33604	1400 E Paris St	NA	3.81	26.24672	introduced	more than 18.29 m	0 to 15.24 cm	Tampa	NA	NA	NA	NA	NA	NA	NA	NA
2939769	8/2/2019	03/06/2020	edit_date	Live oak	Quercus virginiana	Tampa	Florida	-82.41090436	28.06784506	NA	33620	University Of South Florida	NA	8.382	50.85302	naturally_occurring	more than 18.29 m	0 to 15.24 cm	Tampa	NA	NA	NA	NA	NA	NA	NA	NA
2939771	8/2/2019	03/06/2020	edit_date	Live oak	Quercus virginiana	Tampa	Florida	-82.41107449	28.06784617	NA	33620	University Of South Florida	NA	8.89	49.2126	naturally_occurring	more than 18.29 m	0 to 15.24 cm	Tampa	NA	NA	NA	NA	NA	NA	NA	NA
2939780	8/2/2019	03/06/2020	edit_date	Live oak	Quercus virginiana	Tampa	Florida	-82.41094121	28.06809664	NA	33620	University Of South Florida	NA	8.89	52.49344	naturally_occurring	more than 18.29 m	0 to 15.24 cm	Tampa	NA	NA	NA	NA	NA	NA	NA	NA
2939788	8/2/2019	03/06/2020	edit_date	River birch	Betula nigra	Tampa	Florida	-82.41124856	28.06815185	NA	33620	University Of South Florida	NA	5.08	50.85302	naturally_occurring	more than 18.29 m	0 to 15.24 cm	Tampa	NA	NA	NA	NA	NA	NA	NA	NA
2939791	8/2/2019	03/06/2020	edit_date	Cypress bald	Taxodium distichum	Tampa	Florida	-82.41127285	28.06825338	NA	33620	University Of South Florida	NA	5.08	32.8084	naturally_occurring	more than 18.29 m	0 to 15.24 cm	Tampa	NA	NA	NA	NA	NA	NA	NA	NA
2939793	8/2/2019	03/06/2020	edit_date	Cypress bald	Taxodium distichum	Tampa	Florida	-82.41124009	28.06828405	NA	33620	University Of South Florida	NA	5.08	34.44882	naturally_occurring	more than 18.29 m	0 to 15.24 cm	Tampa	NA	NA	NA	NA	NA	NA	NA	NA
2939794	8/2/2019	03/06/2020	edit_date	Cypress bald	Taxodium distichum	Tampa	Florida	-82.41127343	28.06830985	NA	33620	University Of South Florida	NA	4.572	32.8084	naturally_occurring	more than 18.29 m	0 to 15.24 cm	Tampa	NA	NA	NA	NA	NA	NA	NA	NA
2939804	8/2/2019	03/06/2020	edit_date	Cypress bald	Taxodium distichum	Tampa	Florida	-82.41093832	28.06840818	NA	33620	University Of South Florida	NA	4.572	31.16798	naturally_occurring	more than 18.29 m	0 to 15.24 cm	Tampa	NA	NA	NA	NA	NA	NA	NA	NA
2945846	5/6/2020	05/06/2020	edit_date	NA	NA	Tampa	Florida	-82.45314398	27.98817635	green_space	33603	800 E Curtis St	Yes	5.08	19.68504	no_info	more than 18.29 m	0 to 15.24 cm	Tampa	NA	NA	NA	NA	NA	NA	NA	NA
2945850	5/6/2020	05/06/2020	edit_date	Bottlebrush	Callistemon viminalis	Tampa	Florida	-82.43814057	27.99877188	NA	33610	1909 E Powhatan Ave	NA	3.81	19.68504	no_info	more than 18.29 m	0 to 15.24 cm	Tampa	NA	NA	NA	NA	NA	NA	NA	NA
2945851	5/6/2020	05/06/2020	edit_date	Sweetbay	Magnolia virginiana	Tampa	Florida	-82.44857812	28.00186482	green_space	33604	1002 E Idlewild Ave	No	7.62	29.52756	naturally_occurring	more than 18.29 m	0 to 15.24 cm	Tampa	NA	NA	NA	NA	NA	NA	NA	NA
2945853	5/6/2020	05/06/2020	edit_date	Crapemyrtle	Lagerstroemia indica	Tampa	Florida	-82.47601958	28.00865917	green_space	33604	6707 N Rome Ave	Yes	5.08	26.24672	introduced	more than 18.29 m	0 to 15.24 cm	Tampa	NA	NA	NA	NA	NA	NA	NA	NA
2943683	2/6/2020	02/06/2020	edit_date	Sweetbay	Magnolia virginiana	Tampa	Florida	-82.52301749	27.90569069	green_space	33611	4703 W Bay View Ave	No	5.08	26.24672	naturally_occurring	more than 18.29 m	0 to 15.24 cm	Tampa	NA	NA	NA	NA	NA	NA	NA	NA
2943685	2/6/2020	02/06/2020	edit_date	Crapemyrtle	Lagerstroemia indica	Tampa	Florida	-82.49870813	27.9192155	green_space	33629	3000-3098 S Concordia Ave	Yes	5.08	26.24672	introduced	more than 18.29 m	0 to 15.24 cm	Tampa	NA	NA	NA	NA	NA	NA	NA	NA
2893200	5/1/2019	05/01/2019	edit_date	Crapemyrtle	Lagerstroemia indica	Tampa	Florida	-82.49979954	27.96023415	NA	33607	3403 W Walnut St	NA	5.08	22.96588	introduced	more than 18.29 m	0 to 15.24 cm	Tampa	NA	NA	NA	NA	NA	NA	NA	NA
2893201	5/1/2019	05/01/2019	edit_date	Crapemyrtle	Lagerstroemia indica	Tampa	Florida	-82.49973872	27.96023917	green_space	33607	3403 W Walnut St	Yes	5.08	26.24672	introduced	more than 18.29 m	0 to 15.24 cm	Tampa	NA	NA	NA	NA	NA	NA	NA	NA
2893202	NA	05/01/2019	edit_date	Southern magnolia	Magnolia grandiflora	Tampa	Florida	-82.52447728	27.93563589	NA	33609	801 S West Shore Blvd	NA	5.08	26.24672	naturally_occurring	more than 18.29 m	0 to 15.24 cm	Tampa	NA	NA	NA	NA	NA	NA	NA	NA
2893203	5/1/2019	05/01/2019	edit_date	Crapemyrtle	Lagerstroemia indica	Tampa	Florida	-82.5244442	27.93560803	NA	33609	801 S West Shore Blvd	NA	4.572	26.24672	introduced	more than 18.29 m	0 to 15.24 cm	Tampa	NA	NA	NA	NA	NA	NA	NA	NA
2893204	5/1/2019	05/01/2019	edit_date	Crapemyrtle	Lagerstroemia indica	Tampa	Florida	-82.5244395	27.9355789	NA	33609	801 S West Shore Blvd	NA	4.572	26.24672	introduced	more than 18.29 m	0 to 15.24 cm	Tampa	NA	NA	NA	NA	NA	NA	NA	NA
2893205	5/1/2019	05/01/2019	edit_date	Crapemyrtle	Lagerstroemia indica	Tampa	Florida	-82.50454914	27.91705701	green_space	33629	3705 W Obispo St	Yes	5.08	26.24672	introduced	more than 18.29 m	0 to 15.24 cm	Tampa	NA	NA	NA	NA	NA	NA	NA	NA
2893206	5/1/2019	05/01/2019	edit_date	Trumpet tree	Cecropia palmata	Tampa	Florida	-82.49689335	27.92535002	NA	33629	3219 W San Nicholas St	NA	2.54	26.24672	introduced	more than 18.29 m	0 to 15.24 cm	Tampa	NA	NA	NA	NA	NA	NA	NA	NA
2893208	5/1/2019	05/01/2019	edit_date	Crapemyrtle	Lagerstroemia indica	Tampa	Florida	-82.4778203	27.93676645	green_space	33606	708 S Packwood Ave	Yes	5.08	26.24672	introduced	more than 18.29 m	0 to 15.24 cm	Tampa	NA	NA	NA	NA	NA	NA	NA	NA
2893209	5/1/2019	05/01/2019	edit_date	Bottlebrush	Callistemon viminalis	Tampa	Florida	-82.45316988	27.98913189	green_space	33603	4801-4849 N Taliaferro Ave	No	6.35	26.24672	no_info	more than 18.29 m	0 to 15.24 cm	Tampa	NA	NA	NA	NA	NA	NA	NA	NA
2893210	5/1/2019	05/01/2019	edit_date	Bottlebrush	Callistemon viminalis	Tampa	Florida	-82.45315686	27.98919392	NA	33603	801 E Louisiana Ave	NA	5.08	26.24672	no_info	more than 18.29 m	0 to 15.24 cm	Tampa	NA	NA	NA	NA	NA	NA	NA	NA
2893212	5/1/2019	05/01/2019	edit_date	Trumpet tree	Cecropia palmata	Tampa	Florida	-82.43628383	28.05238508	NA	33612	1918 E 115th Ave	NA	5.08	19.68504	introduced	more than 18.29 m	0 to 15.24 cm	Tampa	NA	NA	NA	NA	NA	NA	NA	NA
2935622	8/28/2019	08/28/2019	edit_date	Crapemyrtle	Lagerstroemia indica	Tampa	Florida	-82.48184048	27.93099991	NA	33606	2110 W Marjory Ave	NA	5.08	26.24672	introduced	more than 18.29 m	0 to 15.24 cm	Tampa	NA	NA	NA	NA	NA	NA	NA	NA
2909581	7/17/2019	07/17/2019	edit_date	Cypress bald	Taxodium distichum	Tampa	Florida	-82.51093353	27.93322748	green_space	33629	4013 W Jetton Ave	No	7.62	26.24672	naturally_occurring	more than 18.29 m	0 to 15.24 cm	Tampa	NA	NA	NA	NA	NA	NA	NA	NA
2909583	7/17/2019	07/17/2019	edit_date	NA	NA	Tampa	Florida	-82.51093488	27.93327981	NA	33629	4013 W Jetton Ave	NA	7.62	26.24672	no_info	more than 18.29 m	0 to 15.24 cm	Tampa	NA	NA	NA	NA	NA	NA	NA	NA
2915855	7/31/2019	07/31/2019	edit_date	Crapemyrtle	Lagerstroemia indica	Tampa	Florida	-82.5205438	27.88386147	green_space	33616	4418 W Oklahoma Ave	No	3.81	29.52756	introduced	more than 18.29 m	0 to 15.24 cm	Tampa	NA	NA	NA	NA	NA	NA	NA	NA
2915856	7/31/2019	07/31/2019	edit_date	Trumpet tree	Cecropia palmata	Tampa	Florida	-82.5206224	27.88387102	NA	33616	4418 W Oklahoma Ave	NA	3.81	26.24672	introduced	more than 18.29 m	0 to 15.24 cm	Tampa	NA	NA	NA	NA	NA	NA	NA	NA
2915860	7/31/2019	07/31/2019	edit_date	Crapemyrtle	Lagerstroemia indica	Tampa	Florida	-82.47038557	27.97033708	NA	33602	808 W West St	NA	3.81	29.52756	introduced	more than 18.29 m	0 to 15.24 cm	Tampa	NA	NA	NA	NA	NA	NA	NA	NA
2915861	7/31/2019	07/31/2019	edit_date	NA	NA	Tampa	Florida	-82.4618781	27.97417683	NA	33603	110 W 26th Ave	NA	5.08	22.96588	no_info	more than 18.29 m	0 to 15.24 cm	Tampa	NA	NA	NA	NA	NA	NA	NA	NA
2915862	7/31/2019	07/31/2019	edit_date	NA	NA	Tampa	Florida	-82.46190842	27.9741756	NA	33603	110 W 26th Ave	NA	5.08	19.68504	no_info	more than 18.29 m	0 to 15.24 cm	Tampa	NA	NA	NA	NA	NA	NA	NA	NA
2940135	8/2/2019	03/06/2020	edit_date	Live oak	Quercus virginiana	Tampa	Florida	-82.41107017	28.06851484	NA	33620	University Of South Florida	NA	9.652	68.89764	naturally_occurring	more than 18.29 m	0 to 15.24 cm	Tampa	NA	NA	NA	NA	NA	NA	NA	NA
2940138	8/2/2019	03/06/2020	edit_date	River birch	Betula nigra	Tampa	Florida	-82.41124257	28.06848289	NA	33620	University Of South Florida	NA	5.08	55.77428	naturally_occurring	more than 18.29 m	0 to 15.24 cm	Tampa	NA	NA	NA	NA	NA	NA	NA	NA
2940139	8/2/2019	03/06/2020	edit_date	Red maple	Acer rubrum	Tampa	Florida	-82.41134965	28.06856031	NA	33620	University Of South Florida	NA	8.128	57.4147	naturally_occurring	more than 18.29 m	0 to 15.24 cm	Tampa	NA	NA	NA	NA	NA	NA	NA	NA
2940141	8/2/2019	03/06/2020	edit_date	Red maple	Acer rubrum	Tampa	Florida	-82.41135054	28.0686416	NA	33620	University Of South Florida	NA	8.128	68.89764	naturally_occurring	more than 18.29 m	0 to 15.24 cm	Tampa	NA	NA	NA	NA	NA	NA	NA	NA
2940143	8/2/2019	03/06/2020	edit_date	Live oak	Quercus virginiana	Tampa	Florida	-82.41134107	28.06874072	NA	33620	University Of South Florida	NA	13.97	78.74016	naturally_occurring	more than 18.29 m	0 to 15.24 cm	Tampa	NA	NA	NA	NA	NA	NA	NA	NA
2940147	8/2/2019	03/06/2020	edit_date	River birch	Betula nigra	Tampa	Florida	-82.41048834	28.06811799	NA	33620	University Of South Florida	NA	5.08	57.4147	naturally_occurring	more than 18.29 m	0 to 15.24 cm	Tampa	NA	NA	NA	NA	NA	NA	NA	NA
2940148	8/2/2019	03/06/2020	edit_date	River birch	Betula nigra	Tampa	Florida	-82.41043364	28.06815309	NA	33620	University Of South Florida	NA	6.35	60.69554	naturally_occurring	more than 18.29 m	0 to 15.24 cm	Tampa	NA	NA	NA	NA	NA	NA	NA	NA
2940151	8/2/2019	03/06/2020	edit_date	Live oak	Quercus virginiana	Tampa	Florida	-82.41055776	28.06808658	NA	33620	University Of South Florida	NA	8.89	50.85302	naturally_occurring	more than 18.29 m	0 to 15.24 cm	Tampa	NA	NA	NA	NA	NA	NA	NA	NA
2940153	8/2/2019	03/06/2020	edit_date	Live oak	Quercus virginiana	Tampa	Florida	-82.41028526	28.06808312	NA	33620	University Of South Florida	NA	8.89	55.77428	naturally_occurring	more than 18.29 m	0 to 15.24 cm	Tampa	NA	NA	NA	NA	NA	NA	NA	NA
2940155	8/2/2019	03/06/2020	edit_date	Cypress bald	Taxodium distichum	Tampa	Florida	-82.41022998	28.06814776	NA	33620	University Of South Florida	NA	5.842	37.72966	naturally_occurring	more than 18.29 m	0 to 15.24 cm	Tampa	NA	NA	NA	NA	NA	NA	NA	NA
2940157	8/2/2019	03/06/2020	edit_date	Cypress bald	Taxodium distichum	Tampa	Florida	-82.41019294	28.06819735	NA	33620	University Of South Florida	NA	5.842	31.16798	naturally_occurring	more than 18.29 m	0 to 15.24 cm	Tampa	NA	NA	NA	NA	NA	NA	NA	NA
2940158	8/2/2019	03/06/2020	edit_date	Cypress bald	Taxodium distichum	Tampa	Florida	-82.41012893	28.0681449	NA	33620	University Of South Florida	NA	5.842	32.8084	naturally_occurring	more than 18.29 m	0 to 15.24 cm	Tampa	NA	NA	NA	NA	NA	NA	NA	NA
2940159	8/2/2019	03/06/2020	edit_date	Live oak	Quercus virginiana	Tampa	Florida	-82.41005636	28.06814498	NA	33620	University Of South Florida	NA	12.7	67.25722	naturally_occurring	more than 18.29 m	0 to 15.24 cm	Tampa	NA	NA	NA	NA	NA	NA	NA	NA
2940162	8/2/2019	03/06/2020	edit_date	Live oak	Quercus virginiana	Tampa	Florida	-82.41004989	28.06839829	NA	33612	Usf Dogwood Dr	NA	13.97	75.45932	naturally_occurring	more than 18.29 m	0 to 15.24 cm	Tampa	NA	NA	NA	NA	NA	NA	NA	NA
2909630	7/17/2019	07/17/2019	edit_date	Trumpet tree	Cecropia palmata	Tampa	Florida	-82.51152053	27.95004772	NA	33609	4021 W Cass St	NA	5.08	26.24672	introduced	more than 18.29 m	0 to 15.24 cm	Tampa	NA	NA	NA	NA	NA	NA	NA	NA
2940168	8/2/2019	03/06/2020	edit_date	Crapemyrtle	Lagerstroemia indica	Tampa	Florida	-82.40998752	28.06830836	NA	33620	Usf Dogwood Dr	NA	8.89	52.49344	introduced	more than 18.29 m	0 to 15.24 cm	Tampa	NA	NA	NA	NA	NA	NA	NA	NA
2940170	8/2/2019	03/06/2020	edit_date	Crapemyrtle	Lagerstroemia indica	Tampa	Florida	-82.40997881	28.06850716	NA	33612	Usf Dogwood Dr	NA	10.16	60.69554	introduced	more than 18.29 m	0 to 15.24 cm	Tampa	NA	NA	NA	NA	NA	NA	NA	NA
2940172	8/2/2019	03/06/2020	edit_date	Crapemyrtle	Lagerstroemia indica	Tampa	Florida	-82.40996808	28.0687036	NA	33612	Usf Dogwood Dr	NA	8.89	54.13386	introduced	more than 18.29 m	0 to 15.24 cm	Tampa	NA	NA	NA	NA	NA	NA	NA	NA
2940175	8/2/2019	03/06/2020	edit_date	Crapemyrtle	Lagerstroemia indica	Tampa	Florida	-82.40981653	28.06827877	NA	33620	Usf Dogwood Dr	NA	9.652	57.4147	introduced	more than 18.29 m	0 to 15.24 cm	Tampa	NA	NA	NA	NA	NA	NA	NA	NA
2940181	8/2/2019	03/06/2020	edit_date	Crapemyrtle	Lagerstroemia indica	Tampa	Florida	-82.40981787	28.06879236	NA	33612	Usf Dogwood Dr	NA	8.89	54.13386	introduced	more than 18.29 m	0 to 15.24 cm	Tampa	NA	NA	NA	NA	NA	NA	NA	NA
2940182	8/2/2019	03/06/2020	edit_date	Crapemyrtle	Lagerstroemia indica	Tampa	Florida	-82.40981787	28.06887046	NA	33620	4607 E Fletcher Ave	NA	9.652	62.33596	introduced	more than 18.29 m	0 to 15.24 cm	Tampa	NA	NA	NA	NA	NA	NA	NA	NA
2940183	8/2/2019	03/06/2020	edit_date	Live oak	Quercus virginiana	Tampa	Florida	-82.40970656	28.06824919	NA	33620	Usf Dogwood Dr	NA	13.97	75.45932	naturally_occurring	more than 18.29 m	0 to 15.24 cm	Tampa	NA	NA	NA	NA	NA	NA	NA	NA
2940184	8/2/2019	03/06/2020	edit_date	Live oak	Quercus virginiana	Tampa	Florida	-82.40970388	28.06834859	NA	33620	Usf Dogwood Dr	NA	15.24	85.30184	naturally_occurring	more than 18.29 m	0 to 15.24 cm	Tampa	NA	NA	NA	NA	NA	NA	NA	NA
2940186	NA	11/25/2019	edit_date	Live oak	Quercus virginiana	Tampa	Florida	-82.40971461	28.06847758	NA	33612	Usf Dogwood Dr	NA	38.1	83.66142	naturally_occurring	more than 18.29 m	30.48 to 45.72 cm	Tampa	NA	NA	NA	NA	NA	NA	NA	NA
2940187	NA	11/22/2019	edit_date	Live oak	Quercus virginiana	Tampa	Florida	-82.40946839	28.0682403	NA	33620	University Of South Florida	NA	39.116	91.86352	naturally_occurring	more than 18.29 m	30.48 to 45.72 cm	Tampa	NA	NA	NA	NA	NA	NA	NA	NA
2940357	11/26/2019	11/26/2019	edit_date	Live oak	Quercus virginiana	Tampa	Florida	-82.4329555	27.94586445	NA	33605	2220 Thrace St	NA	5.08	26.24672	naturally_occurring	more than 18.29 m	0 to 15.24 cm	Tampa	NA	NA	NA	NA	NA	NA	NA	NA
2940189	8/2/2019	03/06/2020	edit_date	Live oak	Quercus virginiana	Tampa	Florida	-82.40975082	28.06860657	NA	33612	Usf Dogwood Dr	NA	13.462	73.8189	naturally_occurring	more than 18.29 m	0 to 15.24 cm	Tampa	NA	NA	NA	NA	NA	NA	NA	NA
2940190	8/2/2019	03/06/2020	edit_date	Live oak	Quercus virginiana	Tampa	Florida	-82.40975887	28.0687249	NA	33612	Usf Dogwood Dr	NA	13.97	73.8189	naturally_occurring	more than 18.29 m	0 to 15.24 cm	Tampa	NA	NA	NA	NA	NA	NA	NA	NA
2906490	7/10/2019	07/10/2019	edit_date	Trumpet tree	Cecropia palmata	Tampa	Florida	-82.51157998	27.94993936	green_space	33609	4022 W Cass St	Yes	2.54	26.24672	introduced	more than 18.29 m	0 to 15.24 cm	Tampa	NA	NA	NA	NA	NA	NA	NA	NA
2940257	NA	11/25/2019	edit_date	Cypress bald	Taxodium distichum	Tampa	Florida	-82.40963011	28.06849072	NA	33620	University Of South Florida	NA	3.302	29.52756	naturally_occurring	more than 18.29 m	0 to 15.24 cm	Tampa	NA	NA	NA	NA	NA	NA	NA	NA
2934594	8/14/2019	08/14/2019	edit_date	Live oak	Quercus virginiana	Tampa	Florida	-82.51858447	27.91330135	green_space	33629	4405 W Sevilla St	No	5.08	32.8084	naturally_occurring	more than 18.29 m	0 to 15.24 cm	Tampa	NA	NA	NA	NA	NA	NA	NA	NA
2940259	NA	11/25/2019	edit_date	Cypress bald	Taxodium distichum	Tampa	Florida	-82.40963252	28.06839068	NA	33620	University Of South Florida	NA	4.572	32.8084	naturally_occurring	more than 18.29 m	0 to 15.24 cm	Tampa	NA	NA	NA	NA	NA	NA	NA	NA
2940829	4/26/2019	03/06/2020	edit_date	Live oak	Quercus virginiana	Tampa	Florida	-82.41675721	28.06231421	NA	33620	University Of South Florida	NA	5.08	36.08924	naturally_occurring	more than 18.29 m	0 to 15.24 cm	Tampa	NA	NA	NA	NA	NA	NA	NA	NA
2940580	12/4/2019	12/04/2019	edit_date	Crapemyrtle	Lagerstroemia indica	Tampa	Florida	-82.51932679	27.92641221	green_space	33629	2101 S Cortez Ave	Yes	2.54	26.24672	introduced	more than 18.29 m	0 to 15.24 cm	Tampa	NA	NA	NA	NA	NA	NA	NA	NA
2940820	12/11/2019	12/11/2019	edit_date	Loquat	Eriobotrya japonica	Tampa	Florida	-82.44164807	27.96617943	green_space	33605	2609 N 16th St	Yes	5.08	22.96588	introduced	more than 18.29 m	0 to 15.24 cm	Tampa	NA	NA	NA	NA	NA	NA	NA	NA
2940830	4/26/2019	03/06/2020	edit_date	Live oak	Quercus virginiana	Tampa	Florida	-82.41755867	28.06253347	NA	33620	University Of South Florida	NA	4.572	36.08924	naturally_occurring	more than 18.29 m	0 to 15.24 cm	Tampa	NA	NA	NA	NA	NA	NA	NA	NA
2940261	NA	11/25/2019	edit_date	Red maple	Acer rubrum	Tampa	Florida	-82.4103801	28.06639904	NA	33620	University Of South Florida	NA	13.97	59.05512	naturally_occurring	more than 18.29 m	0 to 15.24 cm	Tampa	NA	NA	NA	NA	NA	NA	NA	NA
2940831	4/26/2019	03/06/2020	edit_date	Live oak	Quercus virginiana	Tampa	Florida	-82.41746684	28.06253253	NA	33620	University Of South Florida	NA	5.08	37.72966	naturally_occurring	more than 18.29 m	0 to 15.24 cm	Tampa	NA	NA	NA	NA	NA	NA	NA	NA
2940365	11/26/2019	11/26/2019	edit_date	Crapemyrtle	Lagerstroemia indica	Tampa	Florida	-82.47012126	27.99299077	green_space	33603	922 W Beacon Ave	Yes	2.54	26.24672	introduced	more than 18.29 m	0 to 15.24 cm	Tampa	NA	NA	NA	NA	NA	NA	NA	NA
2940582	12/4/2019	12/04/2019	edit_date	Live oak	Quercus virginiana	Tampa	Florida	-82.52369522	27.8993777	NA	33611	4510 S Shamrock Rd	NA	5.08	26.24672	naturally_occurring	more than 18.29 m	0 to 15.24 cm	Tampa	NA	NA	NA	NA	NA	NA	NA	NA
2940832	4/26/2019	03/06/2020	edit_date	Cypress bald	Taxodium distichum	Tampa	Florida	-82.4174693	28.06244766	NA	33620	University Of South Florida	NA	7.112	39.37008	naturally_occurring	more than 18.29 m	0 to 15.24 cm	Tampa	NA	NA	NA	NA	NA	NA	NA	NA
2940366	11/26/2019	11/26/2019	edit_date	Crapemyrtle	Lagerstroemia indica	Tampa	Florida	-82.43476971	28.0167904	green_space	33610	2017 E Robson St	Yes	2.54	26.24672	introduced	more than 18.29 m	0 to 15.24 cm	Tampa	NA	NA	NA	NA	NA	NA	NA	NA
2940583	12/4/2019	12/04/2019	edit_date	Live oak	Quercus virginiana	Tampa	Florida	-82.52368849	27.89945424	green_space	33611	4510 S Shamrock Rd	No	5.08	26.24672	naturally_occurring	more than 18.29 m	0 to 15.24 cm	Tampa	NA	NA	NA	NA	NA	NA	NA	NA
2940834	4/26/2019	03/06/2020	edit_date	Live oak	Quercus virginiana	Tampa	Florida	-82.41681468	28.06176705	NA	33620	University Of South Florida	NA	5.08	36.08924	naturally_occurring	more than 18.29 m	0 to 15.24 cm	Tampa	NA	NA	NA	NA	NA	NA	NA	NA
2940835	4/26/2019	03/06/2020	edit_date	Live oak	Quercus virginiana	Tampa	Florida	-82.41668361	28.0617684	NA	33620	University Of South Florida	NA	5.08	39.37008	naturally_occurring	more than 18.29 m	0 to 15.24 cm	Tampa	NA	NA	NA	NA	NA	NA	NA	NA
2940586	12/4/2019	12/04/2019	edit_date	Bottlebrush	Callistemon viminalis	Tampa	Florida	-82.48800566	27.87680307	green_space	33611	6209 S Jones Rd	No	5.08	26.24672	no_info	more than 18.29 m	0 to 15.24 cm	Tampa	NA	NA	NA	NA	NA	NA	NA	NA
2940836	4/26/2019	03/06/2020	edit_date	Live oak	Quercus virginiana	Tampa	Florida	-82.41640755	28.06192043	NA	33620	University Of South Florida	NA	5.08	37.72966	naturally_occurring	more than 18.29 m	0 to 15.24 cm	Tampa	NA	NA	NA	NA	NA	NA	NA	NA
2940588	12/4/2019	12/04/2019	edit_date	Bottlebrush	Callistemon viminalis	Tampa	Florida	-82.4880423	27.87672056	NA	33611	6209 S Jones Rd	NA	5.08	26.24672	no_info	more than 18.29 m	0 to 15.24 cm	Tampa	NA	NA	NA	NA	NA	NA	NA	NA
2940630	12/4/2019	12/04/2019	edit_date	Purple trumpet tree	Tabebuia impetiginosa	Tampa	Florida	-82.44482536	28.01687808	green_space	33604	1312 E Park Cir	No	2.54	22.96588	no_info	more than 18.29 m	0 to 15.24 cm	Tampa	NA	NA	NA	NA	NA	NA	NA	NA
2940839	4/26/2019	03/06/2020	edit_date	Live oak	Quercus virginiana	Tampa	Florida	-82.4162049	28.06176148	NA	33620	University Of South Florida	NA	5.08	34.44882	naturally_occurring	more than 18.29 m	0 to 15.24 cm	Tampa	NA	NA	NA	NA	NA	NA	NA	NA
2940840	4/26/2019	03/06/2020	edit_date	Live oak	Quercus virginiana	Tampa	Florida	-82.4160747	28.06272421	NA	33620	University Of South Florida	NA	5.08	34.44882	naturally_occurring	more than 18.29 m	0 to 15.24 cm	Tampa	NA	NA	NA	NA	NA	NA	NA	NA
2940841	4/26/2019	03/06/2020	edit_date	Crapemyrtle	Lagerstroemia indica	Tampa	Florida	-82.4143918	28.06326518	NA	33620	University Of South Florida	NA	4.572	37.72966	introduced	more than 18.29 m	0 to 15.24 cm	Tampa	NA	NA	NA	NA	NA	NA	NA	NA
2940842	4/26/2019	03/06/2020	edit_date	Crapemyrtle	Lagerstroemia indica	Tampa	Florida	-82.41460514	28.0632613	NA	33620	University Of South Florida	NA	4.572	36.08924	introduced	more than 18.29 m	0 to 15.24 cm	Tampa	NA	NA	NA	NA	NA	NA	NA	NA
2940635	12/4/2019	12/04/2019	edit_date	Purple trumpet tree	Tabebuia impetiginosa	Tampa	Florida	-82.44390858	28.01575126	NA	33604	1408 E Park Cir	NA	2.54	22.96588	no_info	more than 18.29 m	0 to 15.24 cm	Tampa	NA	NA	NA	NA	NA	NA	NA	NA
2940275	NA	11/25/2019	edit_date	Live oak	Quercus virginiana	Tampa	Florida	-82.41059816	28.0682714	NA	33620	University Of South Florida	NA	44.196	134.51444	naturally_occurring	more than 18.29 m	30.48 to 45.72 cm	Tampa	NA	NA	NA	NA	NA	NA	NA	NA
2940279	4/15/2019	03/06/2020	edit_date	Longleaf pine	Pinus palustris	Tampa	Florida	-82.41479069	28.0647422	NA	33612	Usf Holly Dr	NA	5.842	41.0105	naturally_occurring	more than 18.29 m	0 to 15.24 cm	Tampa	NA	NA	NA	NA	NA	NA	NA	NA
2934612	8/14/2019	08/14/2019	edit_date	Loquat	Eriobotrya japonica	Tampa	Florida	-82.49343663	27.89852297	NA	33611	3010-3032 W Asbury Pl	NA	2.54	26.24672	introduced	more than 18.29 m	0 to 15.24 cm	Tampa	NA	NA	NA	NA	NA	NA	NA	NA
2940280	4/15/2019	03/06/2020	edit_date	Longleaf pine	Pinus palustris	Tampa	Florida	-82.41458219	28.06476613	NA	33620	University Of South Florida	NA	6.35	44.29134	naturally_occurring	more than 18.29 m	0 to 15.24 cm	Tampa	NA	NA	NA	NA	NA	NA	NA	NA
2940825	12/11/2019	12/11/2019	edit_date	Loquat	Eriobotrya japonica	Tampa	Florida	-82.45648402	27.98688718	green_space	33603	307 E Cayuga St	Yes	2.54	26.24672	introduced	more than 18.29 m	0 to 15.24 cm	Tampa	NA	NA	NA	NA	NA	NA	NA	NA
2940826	12/11/2019	12/11/2019	edit_date	Crapemyrtle	Lagerstroemia indica	Tampa	Florida	-82.46880234	28.0011947	NA	33604	802 W Idlewild Ave	NA	5.08	26.24672	introduced	more than 18.29 m	0 to 15.24 cm	Tampa	NA	NA	NA	NA	NA	NA	NA	NA
2940287	4/15/2019	03/06/2020	edit_date	Live oak	Quercus virginiana	Tampa	Florida	-82.41677396	28.06557004	NA	33620	University Of South Florida	NA	6.35	47.57218	naturally_occurring	more than 18.29 m	0 to 15.24 cm	Tampa	NA	NA	NA	NA	NA	NA	NA	NA
2940288	4/15/2019	03/06/2020	edit_date	Live oak	Quercus virginiana	Tampa	Florida	-82.4168233	28.06563494	NA	33620	University Of South Florida	NA	7.112	57.4147	naturally_occurring	more than 18.29 m	0 to 15.24 cm	Tampa	NA	NA	NA	NA	NA	NA	NA	NA
2940291	4/15/2019	03/06/2020	edit_date	Live oak	Quercus virginiana	Tampa	Florida	-82.41686873	28.06568728	NA	33620	University Of South Florida	NA	6.35	42.65092	naturally_occurring	more than 18.29 m	0 to 15.24 cm	Tampa	NA	NA	NA	NA	NA	NA	NA	NA
2906547	7/10/2019	07/10/2019	edit_date	Buttonwood	Conocarpus erectus	Tampa	Florida	-82.465267	27.98887199	NA	33603	421 W Osborne Ave	NA	2.54	26.24672	naturally_occurring	more than 18.29 m	0 to 15.24 cm	Tampa	NA	NA	NA	NA	NA	NA	NA	NA
2220859	12/15/2015	08/14/2019	edit_date	Live oak	Quercus virginiana	Tampa	Florida	-82.49881781	27.91882687	NA	NA	3053 S Concordia Ave	NA	10.16	52.49344	naturally_occurring	more than 18.29 m	0 to 15.24 cm	Tampa	NA	NA	NA	NA	NA	NA	NA	NA
2909668	NA	07/17/2019	edit_date	Crapemyrtle	Lagerstroemia indica	Tampa	Florida	-82.50038895	27.94946767	NA	33609	425-599 N Archer St	NA	5.08	29.52756	introduced	more than 18.29 m	0 to 15.24 cm	Tampa	NA	NA	NA	NA	NA	NA	NA	NA
2938143	10/22/2019	10/22/2019	edit_date	Live oak	Quercus virginiana	Tampa	Florida	-82.50954647	27.94205146	green_space	33609	3918 W Platt St	Yes	5.08	32.8084	naturally_occurring	more than 18.29 m	0 to 15.24 cm	Tampa	NA	NA	NA	NA	NA	NA	NA	NA
2938144	10/22/2019	10/22/2019	edit_date	Crapemyrtle	Lagerstroemia indica	Tampa	Florida	-82.45589483	27.96313914	NA	33602	405 E Ross Ave	NA	5.08	NA	introduced	NA	0 to 15.24 cm	Tampa	NA	NA	NA	NA	NA	NA	NA	NA
2938145	10/22/2019	10/22/2019	edit_date	Crapemyrtle	Lagerstroemia indica	Tampa	Florida	-82.45598969	27.96313147	NA	33602	405 E Ross Ave	NA	5.08	26.24672	introduced	more than 18.29 m	0 to 15.24 cm	Tampa	NA	NA	NA	NA	NA	NA	NA	NA
2938146	10/22/2019	10/22/2019	edit_date	Crapemyrtle	Lagerstroemia indica	Tampa	Florida	-82.45545464	28.00507775	NA	33604	6402 N Central Ave	NA	5.08	26.24672	introduced	more than 18.29 m	0 to 15.24 cm	Tampa	NA	NA	NA	NA	NA	NA	NA	NA
2893861	5/15/2019	05/15/2019	edit_date	Crapemyrtle	Lagerstroemia indica	Tampa	Florida	-82.49749035	27.96096194	green_space	33607	3281-3399 W Pine St	No	5.08	26.24672	introduced	more than 18.29 m	0 to 15.24 cm	Tampa	NA	NA	NA	NA	NA	NA	NA	NA
2893864	5/15/2019	05/15/2019	edit_date	Live oak	Quercus virginiana	Tampa	Florida	-82.47165731	27.93917805	green_space	33606	500-598 S Newport Ave	No	5.08	26.24672	naturally_occurring	more than 18.29 m	0 to 15.24 cm	Tampa	NA	NA	NA	NA	NA	NA	NA	NA
2893866	5/15/2019	05/15/2019	edit_date	Crapemyrtle	Lagerstroemia indica	Tampa	Florida	-82.4925413	27.87431315	green_space	33611	2932 W Elrod Ave	Yes	5.08	26.24672	introduced	more than 18.29 m	0 to 15.24 cm	Tampa	NA	NA	NA	NA	NA	NA	NA	NA
2893867	5/15/2019	05/15/2019	edit_date	Crapemyrtle	Lagerstroemia indica	Tampa	Florida	-82.49250358	27.87431573	green_space	33611	2930 W Elrod Ave	Yes	5.08	26.24672	introduced	more than 18.29 m	0 to 15.24 cm	Tampa	NA	NA	NA	NA	NA	NA	NA	NA
2893868	5/15/2019	05/15/2019	edit_date	Trumpet tree	Cecropia palmata	Tampa	Florida	-82.49293297	27.88400969	NA	33611	5705-5711 S Bernie St	NA	5.08	26.24672	introduced	more than 18.29 m	0 to 15.24 cm	Tampa	NA	NA	NA	NA	NA	NA	NA	NA
2893869	5/15/2019	05/15/2019	edit_date	Crapemyrtle	Lagerstroemia indica	Tampa	Florida	-82.49261326	27.88500913	green_space	33611	2918 W Wallace Ave	Yes	5.08	26.24672	introduced	more than 18.29 m	0 to 15.24 cm	Tampa	NA	NA	NA	NA	NA	NA	NA	NA
2893870	5/15/2019	05/15/2019	edit_date	Live oak	Quercus virginiana	Tampa	Florida	-82.51500896	27.94044598	NA	33609	4207 W Woodmere Rd	NA	6.35	32.8084	naturally_occurring	more than 18.29 m	0 to 15.24 cm	Tampa	NA	NA	NA	NA	NA	NA	NA	NA
2893679	5/8/2019	05/08/2019	edit_date	Live oak	Quercus virginiana	Tampa	Florida	-82.50497832	27.91884644	green_space	33629	3714 W Santiago St	Yes	5.08	29.52756	naturally_occurring	more than 18.29 m	0 to 15.24 cm	Tampa	NA	NA	NA	NA	NA	NA	NA	NA
2938154	NA	10/23/2019	edit_date	Crapemyrtle	Lagerstroemia indica	Tampa	Florida	-82.45928421	27.91852136	NA	33606	450 W Davis Blvd	NA	53.34	72.17848	introduced	more than 18.29 m	45.72 to 60.96 cm	Tampa	NA	NA	NA	NA	NA	NA	NA	NA
2893681	5/8/2019	02/20/2020	edit_date	Bottlebrush	Callistemon viminalis	Tampa	Florida	-82.50357378	27.93897732	green_space	33609	3618 W Dale Ave	No	5.08	19.68504	no_info	more than 18.29 m	0 to 15.24 cm	Tampa	NA	NA	NA	NA	NA	NA	NA	NA
2893682	5/8/2019	05/08/2019	edit_date	Crapemyrtle	Lagerstroemia indica	Tampa	Florida	-82.508794	27.8769162	green_space	33616	3903 W Elmwood Ter	No	5.08	26.24672	introduced	more than 18.29 m	0 to 15.24 cm	Tampa	NA	NA	NA	NA	NA	NA	NA	NA
2893683	5/8/2019	05/08/2019	edit_date	Crapemyrtle	Lagerstroemia indica	Tampa	Florida	-82.50886609	27.87691998	NA	33616	3905 W Elmwood Ter	NA	5.08	26.24672	introduced	more than 18.29 m	0 to 15.24 cm	Tampa	NA	NA	NA	NA	NA	NA	NA	NA
2938153	6/23/2017	10/23/2019	edit_date	Live oak	Quercus virginiana	Tampa	Florida	-82.45930423	27.91855517	NA	33606	450 W Davis Blvd	NA	8.89	59.05512	naturally_occurring	more than 18.29 m	0 to 15.24 cm	Tampa	NA	NA	NA	NA	NA	NA	NA	NA
2938155	10/23/2019	10/23/2019	edit_date	Trumpet tree	Cecropia palmata	Tampa	Florida	-82.45926817	27.91844727	NA	33606	456 W Davis Blvd	NA	5.08	39.37008	introduced	more than 18.29 m	0 to 15.24 cm	Tampa	NA	NA	NA	NA	NA	NA	NA	NA
2893686	5/8/2019	05/08/2019	edit_date	Trumpet tree	Cecropia palmata	Tampa	Florida	-82.39675633	27.97966532	NA	33619	3801 N Garrison St	NA	5.08	39.37008	introduced	more than 18.29 m	0 to 15.24 cm	Tampa	NA	NA	NA	NA	NA	NA	NA	NA
2893693	5/8/2019	05/08/2019	edit_date	Crapemyrtle	Lagerstroemia indica	Tampa	Florida	-82.44466642	27.99977311	green_space	33604	1302 E Henry Ave	No	5.08	26.24672	introduced	more than 18.29 m	0 to 15.24 cm	Tampa	NA	NA	NA	NA	NA	NA	NA	NA
2934735	8/14/2019	08/14/2019	edit_date	NA	NA	Tampa	Florida	-82.45815081	27.96739517	green_space	33602	2707 N Morgan St	Yes	5.08	22.96588	no_info	more than 18.29 m	0 to 15.24 cm	Tampa	NA	NA	NA	NA	NA	NA	NA	NA
2936176	9/11/2019	09/11/2019	edit_date	Crapemyrtle	Lagerstroemia indica	Tampa	Florida	-82.49532125	27.94215094	NA	33609	210 S Matanzas Ave	NA	5.08	29.52756	introduced	more than 18.29 m	0 to 15.24 cm	Tampa	NA	NA	NA	NA	NA	NA	NA	NA
2936178	9/11/2019	09/11/2019	edit_date	Trumpet tree	Cecropia palmata	Tampa	Florida	-82.49218294	27.92508321	green_space	33629	3000 W San Nicholas St	No	3.81	22.96588	introduced	more than 18.29 m	0 to 15.24 cm	Tampa	NA	NA	NA	NA	NA	NA	NA	NA
2936181	9/11/2019	09/11/2019	edit_date	Bottlebrush	Callistemon viminalis	Tampa	Florida	-82.50234598	27.92050625	green_space	33629	3603 W Empedrado St	Yes	5.08	26.24672	no_info	more than 18.29 m	0 to 15.24 cm	Tampa	NA	NA	NA	NA	NA	NA	NA	NA
2894609	5/29/2019	05/29/2019	edit_date	Crapemyrtle	Lagerstroemia indica	Tampa	Florida	-82.5130202	27.94850625	NA	33609	4114 W Gray St	NA	5.08	26.24672	introduced	more than 18.29 m	0 to 15.24 cm	Tampa	NA	NA	NA	NA	NA	NA	NA	NA
2894610	5/29/2019	05/29/2019	edit_date	Crapemyrtle	Lagerstroemia indica	Tampa	Florida	-82.49276148	27.95715826	NA	33607	3026 W Main St	NA	6.35	26.24672	introduced	more than 18.29 m	0 to 15.24 cm	Tampa	NA	NA	NA	NA	NA	NA	NA	NA
2894611	5/29/2019	05/29/2019	edit_date	Trumpet tree	Cecropia palmata	Tampa	Florida	-82.47197587	27.96448823	NA	33602	820-998 W Frances Ave	NA	5.08	26.24672	introduced	more than 18.29 m	0 to 15.24 cm	Tampa	NA	NA	NA	NA	NA	NA	NA	NA
2894612	5/29/2019	05/29/2019	edit_date	Crapemyrtle	Lagerstroemia indica	Tampa	Florida	-82.45108137	27.92217794	NA	33606	516 E Davis Blvd	NA	6.35	26.24672	introduced	more than 18.29 m	0 to 15.24 cm	Tampa	NA	NA	NA	NA	NA	NA	NA	NA
2909821	7/17/2019	07/17/2019	edit_date	Crapemyrtle	Lagerstroemia indica	Tampa	Florida	-82.44765322	28.0198768	NA	33604	8002 N 12th St	NA	2.54	29.52756	introduced	more than 18.29 m	0 to 15.24 cm	Tampa	NA	NA	NA	NA	NA	NA	NA	NA
2934791	8/14/2019	08/14/2019	edit_date	Crapemyrtle	Lagerstroemia indica	Tampa	Florida	-82.46357724	28.00322645	green_space	33604	318 W Hanna Ave	Yes	5.08	26.24672	introduced	more than 18.29 m	0 to 15.24 cm	Tampa	NA	NA	NA	NA	NA	NA	NA	NA
2941902	1/9/2020	01/09/2020	edit_date	Loquat	Eriobotrya japonica	Tampa	Florida	-82.44400359	28.00069782	green_space	33604	1308 E Clifton St	Yes	5.08	26.24672	introduced	more than 18.29 m	0 to 15.24 cm	Tampa	NA	NA	NA	NA	NA	NA	NA	NA
2941843	1/8/2020	01/08/2020	edit_date	Crapemyrtle	Lagerstroemia indica	Tampa	Florida	-82.44289707	27.99829732	green_space	33610	5601 N 15th St	No	3.81	22.96588	introduced	more than 18.29 m	0 to 15.24 cm	Tampa	NA	NA	NA	NA	NA	NA	NA	NA
2941844	1/8/2020	01/08/2020	edit_date	Crapemyrtle	Lagerstroemia indica	Tampa	Florida	-82.44289666	27.99834884	NA	33610	5607 N 15th St	NA	3.81	22.96588	introduced	more than 18.29 m	0 to 15.24 cm	Tampa	NA	NA	NA	NA	NA	NA	NA	NA
2944876	3/11/2020	03/11/2020	edit_date	Bottlebrush	Callistemon viminalis	Tampa	Florida	-82.48035407	27.95065492	green_space	33606	1917 W Lemon St	No	2.54	19.68504	no_info	more than 18.29 m	0 to 15.24 cm	Tampa	NA	NA	NA	NA	NA	NA	NA	NA
2944900	3/18/2020	03/18/2020	edit_date	Bottlebrush	Callistemon viminalis	Tampa	Florida	-82.48627625	27.98438483	green_space	33614	2518 W Emma Cir	No	3.81	19.68504	no_info	more than 18.29 m	0 to 15.24 cm	Tampa	NA	NA	NA	NA	NA	NA	NA	NA
2941845	1/8/2020	01/08/2020	edit_date	Purple trumpet tree	Tabebuia impetiginosa	Tampa	Florida	-82.4393191	27.98424661	green_space	33610	1710 E Genesee St	Yes	3.81	29.52756	no_info	more than 18.29 m	0 to 15.24 cm	Tampa	NA	NA	NA	NA	NA	NA	NA	NA
2944901	3/18/2020	03/18/2020	edit_date	Purple trumpet tree	Tabebuia impetiginosa	Tampa	Florida	-82.50515575	27.90969831	green_space	33629	3616 W Sterling Cir	No	3.81	39.37008	no_info	more than 18.29 m	0 to 15.24 cm	Tampa	NA	NA	NA	NA	NA	NA	NA	NA
2941905	1/9/2020	01/09/2020	edit_date	Crapemyrtle	Lagerstroemia indica	Tampa	Florida	-82.44718919	28.00037077	NA	33604	1015 E Clifton St	NA	5.08	26.24672	introduced	more than 18.29 m	0 to 15.24 cm	Tampa	NA	NA	NA	NA	NA	NA	NA	NA
2944753	3/4/2020	03/04/2020	edit_date	Crapemyrtle	Lagerstroemia indica	Tampa	Florida	-82.49736741	27.94413879	green_space	33609	104 S Lincoln Ave	Yes	3.81	26.24672	introduced	more than 18.29 m	0 to 15.24 cm	Tampa	NA	NA	NA	NA	NA	NA	NA	NA
2944963	3/25/2020	03/25/2020	edit_date	Crapemyrtle	Lagerstroemia indica	Tampa	Florida	-82.43475362	28.01647497	NA	33610	7600-7698 N 22Nd St	NA	5.08	26.24672	introduced	more than 18.29 m	0 to 15.24 cm	Tampa	NA	NA	NA	NA	NA	NA	NA	NA
2944902	3/18/2020	03/18/2020	edit_date	NA	NA	Tampa	Florida	-82.4901624	27.94907936	green_space	33609	505 N Excelda Ave	Yes	5.08	22.96588	no_info	more than 18.29 m	0 to 15.24 cm	Tampa	NA	NA	NA	NA	NA	NA	NA	NA
2944964	3/25/2020	03/25/2020	edit_date	Crapemyrtle	Lagerstroemia indica	Tampa	Florida	-82.46282487	27.98588297	green_space	33603	312 W Emma St	Yes	5.08	22.96588	introduced	more than 18.29 m	0 to 15.24 cm	Tampa	NA	NA	NA	NA	NA	NA	NA	NA
2944754	3/4/2020	03/04/2020	edit_date	Florida maple	Acer saccharum	Tampa	Florida	-82.48786711	27.94830647	green_space	33609	2702 W Gray St	No	5.08	32.8084	introduced	more than 18.29 m	0 to 15.24 cm	Tampa	NA	NA	NA	NA	NA	NA	NA	NA
2944965	3/25/2020	03/25/2020	edit_date	Crapemyrtle	Lagerstroemia indica	Tampa	Florida	-82.47277691	27.94043183	NA	33606	407 S Willow Ave	NA	3.81	22.96588	introduced	more than 18.29 m	0 to 15.24 cm	Tampa	NA	NA	NA	NA	NA	NA	NA	NA
2941907	1/9/2020	01/09/2020	edit_date	Loquat	Eriobotrya japonica	Tampa	Florida	-82.44148162	27.99189607	NA	33610	1517 E Caracas St	NA	5.08	26.24672	introduced	more than 18.29 m	0 to 15.24 cm	Tampa	NA	NA	NA	NA	NA	NA	NA	NA
2944496	2/14/2020	03/06/2020	edit_date	Pink trumpet tree	Tabebuia heterophylla	Tampa	Florida	-82.40851209	28.060841	NA	33620	University Of South Florida	NA	5.08	29.52756	introduced	more than 18.29 m	0 to 15.24 cm	Tampa	NA	NA	NA	NA	NA	NA	NA	NA
2944755	3/4/2020	03/04/2020	edit_date	Purple trumpet tree	Tabebuia impetiginosa	Tampa	Florida	-82.48787436	27.9482138	green_space	33609	2702 W Gray St	No	3.81	32.8084	no_info	more than 18.29 m	0 to 15.24 cm	Tampa	NA	NA	NA	NA	NA	NA	NA	NA
2941884	1/8/2020	01/08/2020	edit_date	Crapemyrtle	Lagerstroemia indica	Tampa	Florida	-82.43685144	27.95887164	green_space	33605	1928 E Fifth Ave	No	3.81	22.96588	introduced	more than 18.29 m	0 to 15.24 cm	Tampa	NA	NA	NA	NA	NA	NA	NA	NA
2944756	3/4/2020	03/04/2020	edit_date	Bottlebrush	Callistemon viminalis	Tampa	Florida	-82.47100009	27.96873984	green_space	33602	815 W Warren Ave	Yes	3.81	22.96588	no_info	more than 18.29 m	0 to 15.24 cm	Tampa	NA	NA	NA	NA	NA	NA	NA	NA
2944904	3/18/2020	03/18/2020	edit_date	Crapemyrtle	Lagerstroemia indica	Tampa	Florida	-82.45675527	27.96866411	NA	33602	400-412 E Gladys St	NA	5.08	26.24672	introduced	more than 18.29 m	0 to 15.24 cm	Tampa	NA	NA	NA	NA	NA	NA	NA	NA
2944971	3/25/2020	03/25/2020	edit_date	Sweetbay	Magnolia virginiana	Tampa	Florida	-82.51157844	27.91240978	green_space	33629	4018 W Vasconia St	No	5.08	26.24672	naturally_occurring	more than 18.29 m	0 to 15.24 cm	Tampa	NA	NA	NA	NA	NA	NA	NA	NA
2944759	3/4/2020	03/04/2020	edit_date	Crapemyrtle	Lagerstroemia indica	Tampa	Florida	-82.46032742	27.97337815	green_space	33603	106 E Plymouth St	No	5.08	26.24672	introduced	more than 18.29 m	0 to 15.24 cm	Tampa	NA	NA	NA	NA	NA	NA	NA	NA
2941899	1/8/2020	01/08/2020	edit_date	Crapemyrtle	Lagerstroemia indica	Tampa	Florida	-82.46286984	27.97826169	green_space	33603	301 W Indiana Ave	Yes	5.08	26.24672	introduced	more than 18.29 m	0 to 15.24 cm	Tampa	NA	NA	NA	NA	NA	NA	NA	NA
2944908	3/18/2020	03/18/2020	edit_date	Crapemyrtle	Lagerstroemia indica	Tampa	Florida	-82.46025464	27.98377264	green_space	33603	105 W Alva St	Yes	3.81	26.24672	introduced	more than 18.29 m	0 to 15.24 cm	Tampa	NA	NA	NA	NA	NA	NA	NA	NA
2944885	3/11/2020	03/11/2020	edit_date	Bottlebrush	Callistemon viminalis	Tampa	Florida	-82.46301463	27.96594594	NA	33602	206 W Amelia Ave	NA	2.54	19.68504	no_info	more than 18.29 m	0 to 15.24 cm	Tampa	NA	NA	NA	NA	NA	NA	NA	NA
2941900	1/8/2020	01/08/2020	edit_date	Crapemyrtle	Lagerstroemia indica	Tampa	Florida	-82.46287042	27.97833064	NA	33603	301 W Indiana Ave	NA	5.08	26.24672	introduced	more than 18.29 m	0 to 15.24 cm	Tampa	NA	NA	NA	NA	NA	NA	NA	NA
2944909	3/18/2020	03/18/2020	edit_date	Crapemyrtle	Lagerstroemia indica	Tampa	Florida	-82.46017801	27.98377493	NA	33603	105 W Alva St	NA	3.81	26.24672	introduced	more than 18.29 m	0 to 15.24 cm	Tampa	NA	NA	NA	NA	NA	NA	NA	NA
2944973	3/25/2020	03/25/2020	edit_date	NA	NA	Tampa	Florida	-82.51324789	27.91713225	green_space	33629	4111 W Obispo St	Yes	3.81	19.68504	no_info	more than 18.29 m	0 to 15.24 cm	Tampa	NA	NA	NA	NA	NA	NA	NA	NA
2944761	3/4/2020	03/04/2020	edit_date	Florida maple	Acer saccharum	Tampa	Florida	-82.45860462	28.00765018	green_space	33604	6601 N Wellington Ave	No	5.08	39.37008	introduced	more than 18.29 m	0 to 15.24 cm	Tampa	NA	NA	NA	NA	NA	NA	NA	NA
2944762	3/4/2020	03/04/2020	edit_date	Florida maple	Acer saccharum	Tampa	Florida	-82.45859591	28.0077202	NA	33604	6601 N Wellington Ave	NA	5.08	39.37008	introduced	more than 18.29 m	0 to 15.24 cm	Tampa	NA	NA	NA	NA	NA	NA	NA	NA
2944886	3/11/2020	03/11/2020	edit_date	Crapemyrtle	Lagerstroemia indica	Tampa	Florida	-82.45875349	27.98596123	green_space	33603	107 E Emma St	No	2.54	26.24672	introduced	more than 18.29 m	0 to 15.24 cm	Tampa	NA	NA	NA	NA	NA	NA	NA	NA
2944763	3/4/2020	03/04/2020	edit_date	Purple trumpet tree	Tabebuia impetiginosa	Tampa	Florida	-82.4456135	28.0156268	green_space	33604	1220 E Crenshaw St	No	444.5	39.37008	no_info	more than 18.29 m	more than 76.2 cm	Tampa	NA	NA	NA	NA	NA	NA	NA	NA
2944887	3/11/2020	03/11/2020	edit_date	Crapemyrtle	Lagerstroemia indica	Tampa	Florida	-82.4588078	27.98596547	NA	33603	107 E Emma St	NA	2.54	26.24672	introduced	more than 18.29 m	0 to 15.24 cm	Tampa	NA	NA	NA	NA	NA	NA	NA	NA
2944739	NA	03/02/2020	edit_date	Crapemyrtle	Lagerstroemia indica	Tampa	Florida	-82.41102333	28.06410929	NA	33620	University Of South Florida	NA	10.922	32.8084	introduced	more than 18.29 m	0 to 15.24 cm	Tampa	NA	NA	NA	NA	NA	NA	NA	NA
2944740	NA	03/02/2020	edit_date	Crapemyrtle	Lagerstroemia indica	Tampa	Florida	-82.41107549	28.06412502	NA	33620	University Of South Florida	NA	9.652	32.8084	introduced	more than 18.29 m	0 to 15.24 cm	Tampa	NA	NA	NA	NA	NA	NA	NA	NA
2944742	NA	03/02/2020	edit_date	Crapemyrtle	Lagerstroemia indica	Tampa	Florida	-82.41117555	28.06411609	NA	33620	University Of South Florida	NA	12.7	37.72966	introduced	more than 18.29 m	0 to 15.24 cm	Tampa	NA	NA	NA	NA	NA	NA	NA	NA
2944743	NA	03/02/2020	edit_date	Crapemyrtle	Lagerstroemia indica	Tampa	Florida	-82.41011356	28.06526249	NA	33620	University Of South Florida	NA	4.572	39.37008	introduced	more than 18.29 m	0 to 15.24 cm	Tampa	NA	NA	NA	NA	NA	NA	NA	NA
2941955	1/9/2020	01/09/2020	edit_date	Florida maple	Acer saccharum	Tampa	Florida	-82.49835754	27.90708375	green_space	33611	3807 S Kenwood Ave	No	5.08	26.24672	introduced	more than 18.29 m	0 to 15.24 cm	Tampa	NA	NA	NA	NA	NA	NA	NA	NA
2944744	NA	03/02/2020	edit_date	Crapemyrtle	Lagerstroemia indica	Tampa	Florida	-82.4101668	28.06526539	NA	33620	University Of South Florida	NA	5.08	39.37008	introduced	more than 18.29 m	0 to 15.24 cm	Tampa	NA	NA	NA	NA	NA	NA	NA	NA
2944745	NA	03/02/2020	edit_date	Crapemyrtle	Lagerstroemia indica	Tampa	Florida	-82.41016656	28.06532128	NA	33620	University Of South Florida	NA	4.572	39.37008	introduced	more than 18.29 m	0 to 15.24 cm	Tampa	NA	NA	NA	NA	NA	NA	NA	NA
2944889	3/11/2020	03/11/2020	edit_date	Crapemyrtle	Lagerstroemia indica	Tampa	Florida	-82.46412781	28.00656364	green_space	33604	322 W Lambright St	No	3.81	26.24672	introduced	more than 18.29 m	0 to 15.24 cm	Tampa	NA	NA	NA	NA	NA	NA	NA	NA
2944890	3/11/2020	03/11/2020	edit_date	Crapemyrtle	Lagerstroemia indica	Tampa	Florida	-82.46405819	28.00658213	NA	33604	322 W Lambright St	NA	2.54	26.24672	introduced	more than 18.29 m	0 to 15.24 cm	Tampa	NA	NA	NA	NA	NA	NA	NA	NA
2941958	1/9/2020	01/09/2020	edit_date	NA	NA	Tampa	Florida	-82.4994857	27.93580626	green_space	33609	844-898 S Glen Ave	Yes	3.81	26.24672	no_info	more than 18.29 m	0 to 15.24 cm	Tampa	NA	NA	NA	NA	NA	NA	NA	NA
2944746	NA	03/02/2020	edit_date	Crapemyrtle	Lagerstroemia indica	Tampa	Florida	-82.41011292	28.06531979	NA	33620	University Of South Florida	NA	4.572	39.37008	introduced	more than 18.29 m	0 to 15.24 cm	Tampa	NA	NA	NA	NA	NA	NA	NA	NA
2893807	NA	05/10/2019	edit_date	Live oak	Quercus virginiana	Tampa	Florida	-82.46176587	27.91706045	NA	33606	524 Riviera Dr	NA	NA	NA	naturally_occurring	NA	NA	Tampa	NA	NA	NA	NA	NA	NA	NA	NA
2944747	NA	03/02/2020	edit_date	Florida maple	Acer saccharum	Tampa	Florida	-82.41673492	28.06506119	NA	33620	University Of South Florida	NA	8.128	59.05512	introduced	more than 18.29 m	0 to 15.24 cm	Tampa	NA	NA	NA	NA	NA	NA	NA	NA
2944891	3/11/2020	03/11/2020	edit_date	Trumpet tree	Cecropia palmata	Tampa	Florida	-82.4206802	28.02945584	green_space	33604	8703 N Larkhall Pl	No	2.54	39.37008	introduced	more than 18.29 m	0 to 15.24 cm	Tampa	NA	NA	NA	NA	NA	NA	NA	NA
2938397	10/30/2019	10/30/2019	edit_date	Loquat	Eriobotrya japonica	Tampa	Florida	-82.47204184	27.96582454	green_space	33602	2409 N Ridgewood Ave	Yes	5.08	22.96588	introduced	more than 18.29 m	0 to 15.24 cm	Tampa	NA	NA	NA	NA	NA	NA	NA	NA
2938398	10/30/2019	10/30/2019	edit_date	Loquat	Eriobotrya japonica	Tampa	Florida	-82.52197869	27.86218165	green_space	33616	7119 S Wall St	Yes	5.08	22.96588	introduced	more than 18.29 m	0 to 15.24 cm	Tampa	NA	NA	NA	NA	NA	NA	NA	NA
2942128	1/15/2020	01/15/2020	edit_date	Purple trumpet tree	Tabebuia impetiginosa	Tampa	Florida	-82.45511711	27.93207289	green_space	33606	Marjorie Park Marina	No	3.81	26.24672	no_info	more than 18.29 m	0 to 15.24 cm	Tampa	NA	NA	NA	NA	NA	NA	NA	NA
2938400	10/30/2019	10/30/2019	edit_date	Crapemyrtle	Lagerstroemia indica	Tampa	Florida	-82.44002874	27.97772444	green_space	33610	1611 E Lake Ave	Yes	5.08	26.24672	introduced	more than 18.29 m	0 to 15.24 cm	Tampa	NA	NA	NA	NA	NA	NA	NA	NA
2938401	10/30/2019	10/30/2019	edit_date	Crapemyrtle	Lagerstroemia indica	Tampa	Florida	-82.44144698	27.9807533	green_space	33610	3901 N 16th St	No	5.08	26.24672	introduced	more than 18.29 m	0 to 15.24 cm	Tampa	NA	NA	NA	NA	NA	NA	NA	NA
2944437	2/20/2020	02/20/2020	edit_date	Crapemyrtle	Lagerstroemia indica	Tampa	Florida	-82.50271069	27.94861766	green_space	33609	3613 W Gray St	Yes	5.08	39.37008	introduced	more than 18.29 m	0 to 15.24 cm	Tampa	NA	NA	NA	NA	NA	NA	NA	NA
2938402	10/30/2019	10/30/2019	edit_date	Crapemyrtle	Lagerstroemia indica	Tampa	Florida	-82.44144171	27.98064635	green_space	33610	3901 N 16th St	No	5.08	26.24672	introduced	more than 18.29 m	0 to 15.24 cm	Tampa	NA	NA	NA	NA	NA	NA	NA	NA
2893816	NA	05/11/2019	edit_date	Live oak	Quercus virginiana	Tampa	Florida	-82.45639014	27.91811094	NA	33606	558 Suwanee Cir	NA	5.08	19.68504	naturally_occurring	more than 18.29 m	0 to 15.24 cm	Tampa	NA	NA	NA	NA	NA	NA	NA	NA
2944443	2/20/2020	02/20/2020	edit_date	NA	NA	Tampa	Florida	-82.50361013	27.93899054	NA	33609	3618 W Dale Ave	NA	5.08	26.24672	no_info	more than 18.29 m	0 to 15.24 cm	Tampa	NA	NA	NA	NA	NA	NA	NA	NA
2942261	1/22/2020	01/22/2020	edit_date	NA	NA	Tampa	Florida	-82.50966797	27.90614293	NA	33611	3913 W Bay Vista Ave	NA	3.81	22.96588	no_info	more than 18.29 m	0 to 15.24 cm	Tampa	NA	NA	NA	NA	NA	NA	NA	NA
2944465	2/20/2020	02/20/2020	edit_date	Crapemyrtle	Lagerstroemia indica	Tampa	Florida	-82.51304492	27.90033177	NA	33611	4502 S Cameron Ave	NA	5.08	26.24672	introduced	more than 18.29 m	0 to 15.24 cm	Tampa	NA	NA	NA	NA	NA	NA	NA	NA
2944466	2/20/2020	02/20/2020	edit_date	Cypress bald	Taxodium distichum	Tampa	Florida	-82.49919446	27.90592698	green_space	33611	3900 Greenwood Dr	No	5.08	26.24672	naturally_occurring	more than 18.29 m	0 to 15.24 cm	Tampa	NA	NA	NA	NA	NA	NA	NA	NA
2942266	1/22/2020	01/22/2020	edit_date	Crapemyrtle	Lagerstroemia indica	Tampa	Florida	-82.47299646	27.97205288	green_space	33603	916 W Braddock St	Yes	3.81	26.24672	introduced	more than 18.29 m	0 to 15.24 cm	Tampa	NA	NA	NA	NA	NA	NA	NA	NA
2942268	1/22/2020	01/22/2020	edit_date	Purple trumpet tree	Tabebuia impetiginosa	Tampa	Florida	-82.47585908	27.98774095	green_space	33603	1546 W Park Ln	No	2.54	29.52756	no_info	more than 18.29 m	0 to 15.24 cm	Tampa	NA	NA	NA	NA	NA	NA	NA	NA
2944469	2/20/2020	02/20/2020	edit_date	Crapemyrtle	Lagerstroemia indica	Tampa	Florida	-82.48056599	27.93203391	green_space	33606	1819 W Watrous Ave	Yes	5.08	26.24672	introduced	more than 18.29 m	0 to 15.24 cm	Tampa	NA	NA	NA	NA	NA	NA	NA	NA
2934842	8/14/2019	08/14/2019	edit_date	Live oak	Quercus virginiana	Tampa	Florida	-82.47619974	27.99127588	NA	33603	5113 N Rome Ave	NA	5.08	26.24672	naturally_occurring	more than 18.29 m	0 to 15.24 cm	Tampa	NA	NA	NA	NA	NA	NA	NA	NA
2944470	2/14/2020	03/06/2020	edit_date	Gold trumpet tree	Tabebuia chrysotricha	Tampa	Florida	-82.41316195	28.06454517	NA	33620	University Of South Florida	NA	3.302	24.6063	no_info	more than 18.29 m	0 to 15.24 cm	Tampa	NA	NA	NA	NA	NA	NA	NA	NA
2944471	2/20/2020	02/20/2020	edit_date	Crapemyrtle	Lagerstroemia indica	Tampa	Florida	-82.47622082	27.99113052	NA	33603	5111 N Rome Ave	NA	5.08	26.24672	introduced	more than 18.29 m	0 to 15.24 cm	Tampa	NA	NA	NA	NA	NA	NA	NA	NA
2906761	7/10/2019	07/10/2019	edit_date	Trumpet tree	Cecropia palmata	Tampa	Florida	-82.47730975	28.04630807	green_space	33612	10239 N Valle Dr	Yes	2.54	26.24672	introduced	more than 18.29 m	0 to 15.24 cm	Tampa	NA	NA	NA	NA	NA	NA	NA	NA
2944473	2/20/2020	02/20/2020	edit_date	Crapemyrtle	Lagerstroemia indica	Tampa	Florida	-82.47621381	27.99106451	green_space	33603	5111 N Rome Ave	No	5.08	26.24672	introduced	more than 18.29 m	0 to 15.24 cm	Tampa	NA	NA	NA	NA	NA	NA	NA	NA
2944474	2/14/2020	03/06/2020	edit_date	Gold trumpet tree	Tabebuia chrysotricha	Tampa	Florida	-82.41316779	28.06460174	NA	33620	University Of South Florida	NA	3.81	24.6063	no_info	more than 18.29 m	0 to 15.24 cm	Tampa	NA	NA	NA	NA	NA	NA	NA	NA
2942131	1/15/2020	01/15/2020	edit_date	NA	NA	Tampa	Florida	-82.47585006	27.93832546	green_space	33606	607 South Dakota Ave	Yes	5.08	26.24672	no_info	more than 18.29 m	0 to 15.24 cm	Tampa	NA	NA	NA	NA	NA	NA	NA	NA
2944258	2/13/2020	02/13/2020	edit_date	Loquat	Eriobotrya japonica	Tampa	Florida	-82.46971591	27.98365154	NA	33603	4112 N Myrtle Ave	NA	3.81	26.24672	introduced	more than 18.29 m	0 to 15.24 cm	Tampa	NA	NA	NA	NA	NA	NA	NA	NA
2942132	1/15/2020	01/15/2020	edit_date	NA	NA	Tampa	Florida	-82.47584909	27.93838654	green_space	33606	605 South Dakota Ave	Yes	5.08	26.24672	no_info	more than 18.29 m	0 to 15.24 cm	Tampa	NA	NA	NA	NA	NA	NA	NA	NA
2944259	2/13/2020	02/13/2020	edit_date	Bottlebrush	Callistemon viminalis	Tampa	Florida	-82.45520115	27.98373958	green_space	33603	4105 N Central Ave	Yes	3.81	19.68504	no_info	more than 18.29 m	0 to 15.24 cm	Tampa	NA	NA	NA	NA	NA	NA	NA	NA
2944478	2/14/2020	03/06/2020	edit_date	Pink trumpet tree	Tabebuia heterophylla	Tampa	Florida	-82.40850315	28.06048955	NA	33620	University Of South Florida	NA	3.81	27.88714	introduced	more than 18.29 m	0 to 15.24 cm	Tampa	NA	NA	NA	NA	NA	NA	NA	NA
2944261	2/13/2020	02/13/2020	edit_date	Purple trumpet tree	Tabebuia impetiginosa	Tampa	Florida	-82.47639705	27.97340246	green_space	33603	1105 W Adalee St	Yes	3.81	39.37008	no_info	more than 18.29 m	0 to 15.24 cm	Tampa	NA	NA	NA	NA	NA	NA	NA	NA
2944262	2/13/2020	02/13/2020	edit_date	Crapemyrtle	Lagerstroemia indica	Tampa	Florida	-82.46071447	27.91544591	green_space	33606	653 Riviera Dr	No	5.08	26.24672	introduced	more than 18.29 m	0 to 15.24 cm	Tampa	NA	NA	NA	NA	NA	NA	NA	NA
2944480	2/14/2020	03/06/2020	edit_date	Gold trumpet tree	Tabebuia chrysotricha	Tampa	Florida	-82.40851423	28.06077265	NA	33620	University Of South Florida	NA	4.572	29.52756	no_info	more than 18.29 m	0 to 15.24 cm	Tampa	NA	NA	NA	NA	NA	NA	NA	NA
2944263	2/13/2020	02/13/2020	edit_date	Crapemyrtle	Lagerstroemia indica	Tampa	Florida	-82.46070396	27.91551232	NA	33606	653 Riviera Dr	NA	5.08	26.24672	introduced	more than 18.29 m	0 to 15.24 cm	Tampa	NA	NA	NA	NA	NA	NA	NA	NA
2944481	2/20/2020	02/20/2020	edit_date	Florida maple	Acer saccharum	Tampa	Florida	-82.42069564	28.02967146	green_space	33604	8705 N Larkhall Pl	No	5.08	26.24672	introduced	more than 18.29 m	0 to 15.24 cm	Tampa	NA	NA	NA	NA	NA	NA	NA	NA
2944264	2/13/2020	02/13/2020	edit_date	Trumpet tree	Cecropia palmata	Tampa	Florida	-82.45823407	27.91899208	NA	33606	450 Severn Ave	NA	2.54	29.52756	introduced	more than 18.29 m	0 to 15.24 cm	Tampa	NA	NA	NA	NA	NA	NA	NA	NA
2942160	1/15/2020	01/15/2020	edit_date	Sweetbay	Magnolia virginiana	Tampa	Florida	-82.50825437	27.88009468	green_space	33616	3821 W Ohio Ave	No	7.62	29.52756	naturally_occurring	more than 18.29 m	0 to 15.24 cm	Tampa	NA	NA	NA	NA	NA	NA	NA	NA
2944485	2/14/2020	03/06/2020	edit_date	Royal poinciana	Delonix regia	Tampa	Florida	-82.41369773	28.06801093	NA	33620	University Of South Florida	NA	6.35	52.49344	introduced	more than 18.29 m	0 to 15.24 cm	Tampa	NA	NA	NA	NA	NA	NA	NA	NA
2942207	1/15/2020	01/15/2020	edit_date	Live oak	Quercus virginiana	Tampa	Florida	-82.51200954	27.92490959	green_space	33629	4015 W San Miguel St	No	5.08	26.24672	naturally_occurring	more than 18.29 m	0 to 15.24 cm	Tampa	NA	NA	NA	NA	NA	NA	NA	NA
2944268	2/13/2020	02/13/2020	edit_date	Sweetbay	Magnolia virginiana	Tampa	Florida	-82.51610441	27.92686436	green_space	33629	4217 W San Rafael St	No	5.08	22.96588	naturally_occurring	more than 18.29 m	0 to 15.24 cm	Tampa	NA	NA	NA	NA	NA	NA	NA	NA
2944486	2/14/2020	03/06/2020	edit_date	Chickasaw plum	Prunus angustifolia	Tampa	Florida	-82.41343794	28.06782836	NA	33620	University Of South Florida	NA	3.048	16.4042	naturally_occurring	13.71 to 18.29 m	0 to 15.24 cm	Tampa	NA	NA	NA	NA	NA	NA	NA	NA
2944487	2/14/2020	03/06/2020	edit_date	Chickasaw plum	Prunus angustifolia	Tampa	Florida	-82.41349613	28.06783045	NA	33620	University Of South Florida	NA	3.81	19.68504	naturally_occurring	more than 18.29 m	0 to 15.24 cm	Tampa	NA	NA	NA	NA	NA	NA	NA	NA
2942209	NA	01/15/2020	edit_date	Crapemyrtle	Lagerstroemia indica	Tampa	Florida	-82.50883192	27.93952563	NA	33609	3907 W Dale Ave	NA	6.35	29.52756	introduced	more than 18.29 m	0 to 15.24 cm	Tampa	NA	NA	NA	NA	NA	NA	NA	NA
2942210	1/15/2020	01/15/2020	edit_date	Purple trumpet tree	Tabebuia impetiginosa	Tampa	Florida	-82.50895136	27.93951136	NA	33609	3909 W Dale Ave	NA	3.81	26.24672	no_info	more than 18.29 m	0 to 15.24 cm	Tampa	NA	NA	NA	NA	NA	NA	NA	NA
2944489	2/14/2020	03/06/2020	edit_date	Live oak	Quercus virginiana	Tampa	Florida	-82.4240636	28.06848022	NA	33620	University Of South Florida	NA	7.62	55.77428	naturally_occurring	more than 18.29 m	0 to 15.24 cm	Tampa	NA	NA	NA	NA	NA	NA	NA	NA
2944272	2/13/2020	02/13/2020	edit_date	Crapemyrtle	Lagerstroemia indica	Tampa	Florida	-82.4406239	27.99966623	green_space	33610	1701 E Henry Ave	Yes	5.08	22.96588	introduced	more than 18.29 m	0 to 15.24 cm	Tampa	NA	NA	NA	NA	NA	NA	NA	NA
2942213	1/15/2020	01/15/2020	edit_date	Crapemyrtle	Lagerstroemia indica	Tampa	Florida	-82.48235932	28.01559117	NA	33604	7404 N Howard Ave	NA	3.81	22.96588	introduced	more than 18.29 m	0 to 15.24 cm	Tampa	NA	NA	NA	NA	NA	NA	NA	NA
2942214	1/15/2020	01/15/2020	edit_date	Crapemyrtle	Lagerstroemia indica	Tampa	Florida	-82.48236486	28.01563684	green_space	33604	7404 N Howard Ave	No	3.81	22.96588	introduced	more than 18.29 m	0 to 15.24 cm	Tampa	NA	NA	NA	NA	NA	NA	NA	NA
2942215	1/15/2020	01/15/2020	edit_date	Crapemyrtle	Lagerstroemia indica	Tampa	Florida	-82.46986761	28.02328991	green_space	33604	1100-1198 W Juneau St	Yes	3.81	22.96588	introduced	more than 18.29 m	0 to 15.24 cm	Tampa	NA	NA	NA	NA	NA	NA	NA	NA
2942216	1/15/2020	01/15/2020	edit_date	Crapemyrtle	Lagerstroemia indica	Tampa	Florida	-82.46980891	28.02329537	green_space	33604	1100-1198 W Juneau St	Yes	3.81	26.24672	introduced	more than 18.29 m	0 to 15.24 cm	Tampa	NA	NA	NA	NA	NA	NA	NA	NA
2938426	10/30/2019	10/30/2019	edit_date	Live oak	Quercus virginiana	Tampa	Florida	-82.45536679	27.99769383	green_space	33604	5510 N Central Ave	No	5.08	29.52756	naturally_occurring	more than 18.29 m	0 to 15.24 cm	Tampa	NA	NA	NA	NA	NA	NA	NA	NA
2942306	1/22/2020	01/22/2020	edit_date	Live oak	Quercus virginiana	Tampa	Florida	-82.45252166	27.99793003	green_space	33604	5602 N Miami Ave	No	5.08	29.52756	naturally_occurring	more than 18.29 m	0 to 15.24 cm	Tampa	NA	NA	NA	NA	NA	NA	NA	NA
2938432	10/30/2019	10/30/2019	edit_date	Crapemyrtle	Lagerstroemia indica	Tampa	Florida	-82.44432959	28.00251481	green_space	33604	1408 E Paris St	No	5.08	26.24672	introduced	more than 18.29 m	0 to 15.24 cm	Tampa	NA	NA	NA	NA	NA	NA	NA	NA
2942308	1/22/2020	01/22/2020	edit_date	Live oak	Quercus virginiana	Tampa	Florida	-82.45246933	27.99792324	green_space	33604	600-680 E Comanche Ave	No	5.08	29.52756	naturally_occurring	more than 18.29 m	0 to 15.24 cm	Tampa	NA	NA	NA	NA	NA	NA	NA	NA
2938496	4/15/2019	03/06/2020	edit_date	Longleaf pine	Pinus palustris	Tampa	Florida	-82.41483763	28.06474516	NA	33612	Usf Holly Dr	NA	6.35	44.29134	naturally_occurring	more than 18.29 m	0 to 15.24 cm	Tampa	NA	NA	NA	NA	NA	NA	NA	NA
2938502	NA	11/04/2019	edit_date	Southern magnolia	Magnolia grandiflora	Tampa	Florida	-82.41073894	28.06652053	NA	33620	University Of South Florida	NA	7.62	37.72966	naturally_occurring	more than 18.29 m	0 to 15.24 cm	Tampa	NA	NA	NA	NA	NA	NA	NA	NA
2938503	NA	11/04/2019	edit_date	Southern magnolia	Magnolia grandiflora	Tampa	Florida	-82.41082764	28.06654929	NA	33620	University Of South Florida	NA	7.62	37.72966	naturally_occurring	more than 18.29 m	0 to 15.24 cm	Tampa	NA	NA	NA	NA	NA	NA	NA	NA
2938505	NA	11/04/2019	edit_date	Live oak	Quercus virginiana	Tampa	Florida	-82.41078124	28.06654717	NA	33620	University Of South Florida	NA	8.89	45.93176	naturally_occurring	more than 18.29 m	0 to 15.24 cm	Tampa	NA	NA	NA	NA	NA	NA	NA	NA
2938506	NA	11/04/2019	edit_date	Live oak	Quercus virginiana	Tampa	Florida	-82.41082478	28.06658881	NA	33620	University Of South Florida	NA	8.89	49.2126	naturally_occurring	more than 18.29 m	0 to 15.24 cm	Tampa	NA	NA	NA	NA	NA	NA	NA	NA
2938507	NA	11/04/2019	edit_date	Crapemyrtle	Lagerstroemia indica	Tampa	Florida	-82.41083127	28.06661515	NA	33620	University Of South Florida	NA	8.89	37.72966	introduced	more than 18.29 m	0 to 15.24 cm	Tampa	NA	NA	NA	NA	NA	NA	NA	NA
2944874	3/5/2020	03/05/2020	edit_date	Crapemyrtle	Lagerstroemia indica	Tampa	Florida	-82.44640157	27.98326273	green_space	33603	1209 E North Bay St	No	2.54	26.24672	introduced	more than 18.29 m	0 to 15.24 cm	Tampa	NA	NA	NA	NA	NA	NA	NA	NA
2938517	8/2/2019	03/06/2020	edit_date	Live oak	Quercus virginiana	Tampa	Florida	-82.41081515	28.06679685	NA	33620	University Of South Florida	NA	8.128	47.57218	naturally_occurring	more than 18.29 m	0 to 15.24 cm	Tampa	NA	NA	NA	NA	NA	NA	NA	NA
2944619	NA	02/25/2020	edit_date	Crapemyrtle	Lagerstroemia indica	Tampa	Florida	-82.41074616	28.06400075	NA	33620	University Of South Florida	NA	3.81	29.52756	introduced	more than 18.29 m	0 to 15.24 cm	Tampa	NA	NA	NA	NA	NA	NA	NA	NA
2944630	NA	02/25/2020	edit_date	Yaupon	Ilex vomitoria	Tampa	Florida	-82.41128968	28.06440936	NA	33620	University Of South Florida	NA	16.256	55.77428	naturally_occurring	more than 18.29 m	15.24 to 30.48 cm	Tampa	NA	NA	NA	NA	NA	NA	NA	NA
2944631	NA	02/25/2020	edit_date	Yaupon	Ilex vomitoria	Tampa	Florida	-82.40866666	28.06492091	NA	33620	University Of South Florida	NA	9.652	49.2126	naturally_occurring	more than 18.29 m	0 to 15.24 cm	Tampa	NA	NA	NA	NA	NA	NA	NA	NA
2944632	NA	02/25/2020	edit_date	Yaupon	Ilex vomitoria	Tampa	Florida	-82.40869519	28.06491764	NA	33620	University Of South Florida	NA	9.652	49.2126	naturally_occurring	more than 18.29 m	0 to 15.24 cm	Tampa	NA	NA	NA	NA	NA	NA	NA	NA
2944637	NA	02/25/2020	edit_date	Yaupon	Ilex vomitoria	Tampa	Florida	-82.40871454	28.06489271	NA	33620	University Of South Florida	NA	24.892	49.2126	naturally_occurring	more than 18.29 m	15.24 to 30.48 cm	Tampa	NA	NA	NA	NA	NA	NA	NA	NA
2938830	11/7/2019	11/07/2019	edit_date	Trumpet tree	Cecropia palmata	Tampa	Florida	-82.49065404	27.89803522	green_space	33611	2905 W Alline Ave	No	5.08	26.24672	introduced	more than 18.29 m	0 to 15.24 cm	Tampa	NA	NA	NA	NA	NA	NA	NA	NA
2938831	11/7/2019	11/07/2019	edit_date	Trumpet tree	Cecropia palmata	Tampa	Florida	-82.49081358	27.89804453	NA	33611	2907 W Alline Ave	NA	2.54	26.24672	introduced	more than 18.29 m	0 to 15.24 cm	Tampa	NA	NA	NA	NA	NA	NA	NA	NA
2938832	11/7/2019	11/07/2019	edit_date	Trumpet tree	Cecropia palmata	Tampa	Florida	-82.49090272	27.89803392	green_space	33611	2907 W Alline Ave	NA	2.54	26.24672	introduced	more than 18.29 m	0 to 15.24 cm	Tampa	NA	NA	NA	NA	NA	NA	NA	NA
2938834	11/7/2019	11/07/2019	edit_date	Live oak	Quercus virginiana	Tampa	Florida	-82.52862051	27.91702683	green_space	33629	5020 W Dickens Ave	No	5.08	26.24672	naturally_occurring	more than 18.29 m	0 to 15.24 cm	Tampa	NA	NA	NA	NA	NA	NA	NA	NA
2938835	11/7/2019	11/07/2019	edit_date	Bottlebrush	Callistemon viminalis	Tampa	Florida	-82.4493912	27.98936079	green_space	33603	911-999 E Louisiana Ave	Yes	3.81	22.96588	no_info	more than 18.29 m	0 to 15.24 cm	Tampa	NA	NA	NA	NA	NA	NA	NA	NA
2938838	11/7/2019	11/07/2019	edit_date	Trumpet tree	Cecropia palmata	Tampa	Florida	-82.45604753	27.99792914	NA	33604	5601 N Seminole Ave	NA	3.81	26.24672	introduced	more than 18.29 m	0 to 15.24 cm	Tampa	NA	NA	NA	NA	NA	NA	NA	NA
2938839	12/1/2017	11/07/2019	edit_date	Slash pine	Pinus elliottii	Tampa	Florida	-82.45615435	27.99794046	NA	33604	5601 N Seminole Ave	NA	5.08	32.8084	naturally_occurring	more than 18.29 m	0 to 15.24 cm	Tampa	NA	NA	NA	NA	NA	NA	NA	NA
2939079	8/2/2019	03/06/2020	edit_date	Live oak	Quercus virginiana	Tampa	Florida	-82.41077867	28.06746863	NA	33620	University Of South Florida	NA	8.128	49.2126	naturally_occurring	more than 18.29 m	0 to 15.24 cm	Tampa	NA	NA	NA	NA	NA	NA	NA	NA
2938651	8/2/2019	03/06/2020	edit_date	Red maple	Acer rubrum	Tampa	Florida	-82.41066283	28.06683894	NA	33620	University Of South Florida	NA	7.112	54.13386	naturally_occurring	more than 18.29 m	0 to 15.24 cm	Tampa	NA	NA	NA	NA	NA	NA	NA	NA
2939082	8/2/2019	03/06/2020	edit_date	Live oak	Quercus virginiana	Tampa	Florida	-82.4106279	28.06770365	NA	33620	Usf Dogwood Dr	NA	8.382	44.29134	naturally_occurring	more than 18.29 m	0 to 15.24 cm	Tampa	NA	NA	NA	NA	NA	NA	NA	NA
2939083	8/2/2019	03/06/2020	edit_date	Crapemyrtle	Lagerstroemia indica	Tampa	Florida	-82.4105072	28.06776282	NA	33620	Usf Dogwood Dr	NA	9.652	55.77428	introduced	more than 18.29 m	0 to 15.24 cm	Tampa	NA	NA	NA	NA	NA	NA	NA	NA
2938656	8/2/2019	03/06/2020	edit_date	Crapemyrtle	Lagerstroemia indica	Tampa	Florida	-82.41068304	28.06709816	NA	33620	University Of South Florida	NA	8.128	50.85302	introduced	more than 18.29 m	0 to 15.24 cm	Tampa	NA	NA	NA	NA	NA	NA	NA	NA
2942743	1/29/2020	01/29/2020	edit_date	Sweetbay	Magnolia virginiana	Tampa	Florida	-82.47042182	27.98403609	NA	33603	911 W River Heights Ave	NA	5.08	26.24672	naturally_occurring	more than 18.29 m	0 to 15.24 cm	Tampa	NA	NA	NA	NA	NA	NA	NA	NA
2938658	8/2/2019	03/06/2020	edit_date	Red maple	Acer rubrum	Tampa	Florida	-82.41054428	28.06730532	NA	33620	University Of South Florida	NA	7.112	57.4147	naturally_occurring	more than 18.29 m	0 to 15.24 cm	Tampa	NA	NA	NA	NA	NA	NA	NA	NA
2939087	8/2/2019	03/06/2020	edit_date	Crapemyrtle	Lagerstroemia indica	Tampa	Florida	-82.41039455	28.06666464	NA	33620	4202 E Fowler Ave	NA	8.382	54.13386	introduced	more than 18.29 m	0 to 15.24 cm	Tampa	NA	NA	NA	NA	NA	NA	NA	NA
2938660	8/2/2019	03/06/2020	edit_date	Red maple	Acer rubrum	Tampa	Florida	-82.41055542	28.0674187	NA	33620	University Of South Florida	NA	7.112	55.77428	naturally_occurring	more than 18.29 m	0 to 15.24 cm	Tampa	NA	NA	NA	NA	NA	NA	NA	NA
2939089	8/2/2019	03/06/2020	edit_date	Crapemyrtle	Lagerstroemia indica	Tampa	Florida	-82.41024703	28.06666227	NA	33620	4202 E Fowler Ave	NA	9.652	52.49344	introduced	more than 18.29 m	0 to 15.24 cm	Tampa	NA	NA	NA	NA	NA	NA	NA	NA
2939091	8/2/2019	03/06/2020	edit_date	Crapemyrtle	Lagerstroemia indica	Tampa	Florida	-82.41011024	28.06666937	NA	33620	4202 E Fowler Ave	NA	8.89	60.69554	introduced	more than 18.29 m	0 to 15.24 cm	Tampa	NA	NA	NA	NA	NA	NA	NA	NA
2938666	8/2/2019	03/06/2020	edit_date	Red maple	Acer rubrum	Tampa	Florida	-82.41055816	28.06772969	NA	33620	Usf Dogwood Dr	NA	7.112	59.05512	naturally_occurring	more than 18.29 m	0 to 15.24 cm	Tampa	NA	NA	NA	NA	NA	NA	NA	NA
2938677	8/2/2019	03/06/2020	edit_date	Live oak	Quercus virginiana	Tampa	Florida	-82.41075435	28.0674171	NA	33620	University Of South Florida	NA	8.382	47.57218	naturally_occurring	more than 18.29 m	0 to 15.24 cm	Tampa	NA	NA	NA	NA	NA	NA	NA	NA
2942750	1/29/2020	01/29/2020	edit_date	NA	NA	Tampa	Florida	-82.47664005	28.01400192	NA	33604	1705 W Crawford St	NA	3.81	26.24672	no_info	more than 18.29 m	0 to 15.24 cm	Tampa	NA	NA	NA	NA	NA	NA	NA	NA
2942547	NA	01/27/2020	edit_date	Red maple	Acer rubrum	Tampa	Florida	-82.4029118	28.06506017	NA	33620	University Of South Florida	NA	33.528	109.90814	naturally_occurring	more than 18.29 m	30.48 to 45.72 cm	Tampa	NA	NA	NA	NA	NA	NA	NA	NA
2939145	8/2/2019	03/06/2020	edit_date	Red maple	Acer rubrum	Tampa	Florida	-82.41002977	28.06684451	NA	33620	4202 E Fowler Ave	NA	7.62	62.33596	naturally_occurring	more than 18.29 m	0 to 15.24 cm	Tampa	NA	NA	NA	NA	NA	NA	NA	NA
2939152	8/2/2019	03/06/2020	edit_date	Live oak	Quercus virginiana	Tampa	Florida	-82.41027921	28.06705042	NA	33620	4202 E Fowler Ave	NA	14.732	70.53806	naturally_occurring	more than 18.29 m	0 to 15.24 cm	Tampa	NA	NA	NA	NA	NA	NA	NA	NA
2939153	8/2/2019	03/06/2020	edit_date	Live oak	Quercus virginiana	Tampa	Florida	-82.41035163	28.06705279	NA	33620	4202 E Fowler Ave	NA	13.97	68.89764	naturally_occurring	more than 18.29 m	0 to 15.24 cm	Tampa	NA	NA	NA	NA	NA	NA	NA	NA
2939156	8/2/2019	03/06/2020	edit_date	Red maple	Acer rubrum	Tampa	Florida	-82.40997881	28.06722793	NA	33620	Usf Dogwood Dr	NA	5.842	57.4147	naturally_occurring	more than 18.29 m	0 to 15.24 cm	Tampa	NA	NA	NA	NA	NA	NA	NA	NA
2939158	8/2/2019	03/06/2020	edit_date	Red maple	Acer rubrum	Tampa	Florida	-82.41000026	28.06746697	NA	33620	Usf Dogwood Dr	NA	6.35	54.13386	naturally_occurring	more than 18.29 m	0 to 15.24 cm	Tampa	NA	NA	NA	NA	NA	NA	NA	NA
2939159	8/2/2019	03/06/2020	edit_date	Crapemyrtle	Lagerstroemia indica	Tampa	Florida	-82.41004586	28.06743147	NA	33620	Usf Dogwood Dr	NA	8.89	55.77428	introduced	more than 18.29 m	0 to 15.24 cm	Tampa	NA	NA	NA	NA	NA	NA	NA	NA
2939160	8/2/2019	03/06/2020	edit_date	Crapemyrtle	Lagerstroemia indica	Tampa	Florida	-82.41011828	28.06742674	NA	33620	Usf Dogwood Dr	NA	8.89	55.77428	introduced	more than 18.29 m	0 to 15.24 cm	Tampa	NA	NA	NA	NA	NA	NA	NA	NA
2939162	8/2/2019	03/06/2020	edit_date	Crapemyrtle	Lagerstroemia indica	Tampa	Florida	-82.41027117	28.06743857	NA	33620	Usf Dogwood Dr	NA	8.89	57.4147	introduced	more than 18.29 m	0 to 15.24 cm	Tampa	NA	NA	NA	NA	NA	NA	NA	NA
2939167	8/2/2019	03/06/2020	edit_date	Southern magnolia	Magnolia grandiflora	Tampa	Florida	-82.41002977	28.06771075	NA	33620	Usf Dogwood Dr	NA	6.35	39.37008	naturally_occurring	more than 18.29 m	0 to 15.24 cm	Tampa	NA	NA	NA	NA	NA	NA	NA	NA
2939168	8/2/2019	03/06/2020	edit_date	Southern magnolia	Magnolia grandiflora	Tampa	Florida	-82.40998685	28.06775572	NA	33620	Usf Dogwood Dr	NA	5.08	34.44882	naturally_occurring	more than 18.29 m	0 to 15.24 cm	Tampa	NA	NA	NA	NA	NA	NA	NA	NA
2939172	8/2/2019	03/06/2020	edit_date	Southern magnolia	Magnolia grandiflora	Tampa	Florida	-82.40983665	28.06773679	NA	33620	Usf Dogwood Dr	NA	6.35	39.37008	naturally_occurring	more than 18.29 m	0 to 15.24 cm	Tampa	NA	NA	NA	NA	NA	NA	NA	NA
2939193	11/14/2019	11/14/2019	edit_date	Loquat	Eriobotrya japonica	Tampa	Florida	-82.47187495	27.96566441	NA	33602	2409 N Ridgewood Ave	NA	5.08	22.96588	introduced	more than 18.29 m	0 to 15.24 cm	Tampa	NA	NA	NA	NA	NA	NA	NA	NA
2939201	11/14/2019	11/14/2019	edit_date	Bottlebrush	Callistemon viminalis	Tampa	Florida	-82.47284028	27.99559283	green_space	33603	1022 W Beacon Ave	No	3.81	26.24672	no_info	more than 18.29 m	0 to 15.24 cm	Tampa	NA	NA	NA	NA	NA	NA	NA	NA
2939215	11/14/2019	11/14/2019	edit_date	Crapemyrtle	Lagerstroemia indica	Tampa	Florida	-82.48283367	28.00207487	NA	33604	2305 W Burke St	NA	2.54	22.96588	introduced	more than 18.29 m	0 to 15.24 cm	Tampa	NA	NA	NA	NA	NA	NA	NA	NA
2939216	11/14/2019	11/14/2019	edit_date	NA	NA	Tampa	Florida	-82.48289421	28.00207638	NA	33604	2305 W Burke St	NA	2.54	22.96588	no_info	more than 18.29 m	0 to 15.24 cm	Tampa	NA	NA	NA	NA	NA	NA	NA	NA
2939058	11/7/2019	11/07/2019	edit_date	Trumpet tree	Cecropia palmata	Tampa	Florida	-82.45545425	28.0139678	NA	33604	7018 N Central Ave	NA	3.81	22.96588	introduced	more than 18.29 m	0 to 15.24 cm	Tampa	NA	NA	NA	NA	NA	NA	NA	NA
2942653	NA	01/28/2020	edit_date	Live oak	Quercus virginiana	Tampa	Florida	-82.40292775	28.06616953	NA	33620	University Of South Florida	NA	61.722	119.75066	naturally_occurring	more than 18.29 m	60.96 to 76.2 cm	Tampa	NA	NA	NA	NA	NA	NA	NA	NA
2942656	NA	01/28/2020	edit_date	Longleaf pine	Pinus palustris	Tampa	Florida	-82.40289987	28.06613308	NA	33620	University Of South Florida	NA	23.114	162.40158	naturally_occurring	more than 18.29 m	15.24 to 30.48 cm	Tampa	NA	NA	NA	NA	NA	NA	NA	NA
2905548	7/3/2019	07/03/2019	edit_date	Trumpet tree	Cecropia palmata	Tampa	Florida	-82.51144803	27.89889412	NA	33611	4516 S Hale Ave	NA	3.81	NA	introduced	NA	0 to 15.24 cm	Tampa	NA	NA	NA	NA	NA	NA	NA	NA
2939231	11/14/2019	11/14/2019	edit_date	Trumpet tree	Cecropia palmata	Tampa	Florida	-82.46023584	28.01692536	green_space	33604	7408-7598 Hankins Ave	No	3.81	26.24672	introduced	more than 18.29 m	0 to 15.24 cm	Tampa	NA	NA	NA	NA	NA	NA	NA	NA
2939239	11/14/2019	11/14/2019	edit_date	Crapemyrtle	Lagerstroemia indica	Tampa	Florida	-82.46052061	28.02789493	green_space	33604	8510 N Tampa St	Yes	2.54	26.24672	introduced	more than 18.29 m	0 to 15.24 cm	Tampa	NA	NA	NA	NA	NA	NA	NA	NA
2905600	7/3/2019	07/03/2019	edit_date	Loquat	Eriobotrya japonica	Tampa	Florida	-82.49124842	27.95109031	NA	33609	700-806 N Gomez Ave	NA	2.54	22.96588	introduced	more than 18.29 m	0 to 15.24 cm	Tampa	NA	NA	NA	NA	NA	NA	NA	NA
2945469	4/8/2020	04/08/2020	edit_date	Crapemyrtle	Lagerstroemia indica	Tampa	Florida	-82.51165026	27.95064686	green_space	33609	4024 W Lemon St	No	2.54	26.24672	introduced	more than 18.29 m	0 to 15.24 cm	Tampa	NA	NA	NA	NA	NA	NA	NA	NA
2945471	4/8/2020	04/08/2020	edit_date	Florida maple	Acer saccharum	Tampa	Florida	-82.50314058	27.91327338	green_space	33629	3609 W Sevilla St	No	5.08	26.24672	introduced	more than 18.29 m	0 to 15.24 cm	Tampa	NA	NA	NA	NA	NA	NA	NA	NA
2939598	11/20/2019	11/20/2019	edit_date	Crapemyrtle	Lagerstroemia indica	Tampa	Florida	-82.43013537	27.95003726	green_space	33605	2607 Marconi St	Yes	2.54	26.24672	introduced	more than 18.29 m	0 to 15.24 cm	Tampa	NA	NA	NA	NA	NA	NA	NA	NA
2905647	7/3/2019	07/03/2019	edit_date	Crapemyrtle	Lagerstroemia indica	Tampa	Florida	-82.4647885	27.98274368	NA	33603	418 W North Bay St	NA	5.08	26.24672	introduced	more than 18.29 m	0 to 15.24 cm	Tampa	NA	NA	NA	NA	NA	NA	NA	NA
2939602	8/2/2019	03/06/2020	edit_date	Crapemyrtle	Lagerstroemia indica	Tampa	Florida	-82.40955712	28.06659588	NA	33620	University Of South Florida	NA	10.668	59.05512	introduced	more than 18.29 m	0 to 15.24 cm	Tampa	NA	NA	NA	NA	NA	NA	NA	NA
2939604	NA	11/20/2019	edit_date	River birch	Betula nigra	Tampa	Florida	-82.40960093	28.06679145	NA	33620	University Of South Florida	NA	53.34	101.70604	naturally_occurring	more than 18.29 m	45.72 to 60.96 cm	Tampa	NA	NA	NA	NA	NA	NA	NA	NA
2939606	NA	11/20/2019	edit_date	River birch	Betula nigra	Tampa	Florida	-82.40958927	28.06689571	NA	33620	University Of South Florida	NA	62.738	129.59318	naturally_occurring	more than 18.29 m	60.96 to 76.2 cm	Tampa	NA	NA	NA	NA	NA	NA	NA	NA
2939607	11/20/2019	11/20/2019	edit_date	Bottlebrush	Callistemon viminalis	Tampa	Florida	-82.47336055	27.97205322	NA	33603	922 W Braddock St	NA	2.54	22.96588	no_info	more than 18.29 m	0 to 15.24 cm	Tampa	NA	NA	NA	NA	NA	NA	NA	NA
2939608	NA	11/20/2019	edit_date	River birch	Betula nigra	Tampa	Florida	-82.40959167	28.06700938	NA	33620	University Of South Florida	NA	54.61	141.07612	naturally_occurring	more than 18.29 m	45.72 to 60.96 cm	Tampa	NA	NA	NA	NA	NA	NA	NA	NA
2939609	NA	11/20/2019	edit_date	River birch	Betula nigra	Tampa	Florida	-82.40958666	28.06727249	NA	33620	University Of South Florida	NA	77.216	116.46982	naturally_occurring	more than 18.29 m	more than 76.2 cm	Tampa	NA	NA	NA	NA	NA	NA	NA	NA
2939612	8/2/2019	03/06/2020	edit_date	Cypress bald	Taxodium distichum	Tampa	Florida	-82.41007633	28.06788567	NA	33620	University Of South Florida	NA	7.112	39.37008	naturally_occurring	more than 18.29 m	0 to 15.24 cm	Tampa	NA	NA	NA	NA	NA	NA	NA	NA
2939676	11/20/2019	11/20/2019	edit_date	Trumpet tree	Cecropia palmata	Tampa	Florida	-82.46160677	27.99138069	green_space	33603	214 W South Ave	No	2.54	26.24672	introduced	more than 18.29 m	0 to 15.24 cm	Tampa	NA	NA	NA	NA	NA	NA	NA	NA
2211959	10/20/2009	05/21/2013	edit_date	Red maple	Acer rubrum	Tampa	Florida	-82.39698712	27.97470693	NA	NA	3408 N Garrison St	NA	5.08	32.8084	naturally_occurring	more than 18.29 m	0 to 15.24 cm	Tampa	NA	NA	NA	NA	NA	NA	NA	NA
2211960	10/20/2009	05/21/2013	edit_date	Southern magnolia	Magnolia grandiflora	Tampa	Florida	-82.39844468	27.974779	NA	NA	3409 N Whittier St	NA	5.08	32.8084	naturally_occurring	more than 18.29 m	0 to 15.24 cm	Tampa	NA	NA	NA	NA	NA	NA	NA	NA
2211962	10/20/2009	05/21/2013	edit_date	Myrtle dahoon	Ilex cassine	Tampa	Florida	-82.39600308	27.97531968	NA	NA	3415 North 53rd Street	NA	5.08	32.8084	naturally_occurring	more than 18.29 m	0 to 15.24 cm	Tampa	NA	NA	NA	NA	NA	NA	NA	NA
2211966	10/20/2009	05/24/2013	edit_date	Myrtle dahoon	Ilex cassine	Tampa	Florida	-82.39862985	27.97643125	NA	NA	3608 North Whittier Street	NA	5.08	32.8084	naturally_occurring	more than 18.29 m	0 to 15.24 cm	Tampa	NA	NA	NA	NA	NA	NA	NA	NA
2211967	10/20/2009	05/21/2013	edit_date	Winged elm	Ulmus alata	Tampa	Florida	-82.39536043	27.97669928	NA	NA	3614 North 54th Street	NA	5.08	32.8084	naturally_occurring	more than 18.29 m	0 to 15.24 cm	Tampa	NA	NA	NA	NA	NA	NA	NA	NA
2211969	10/20/2009	05/21/2013	edit_date	Myrtle dahoon	Ilex cassine	Tampa	Florida	-82.3978091	27.97683303	NA	NA	3610 North 52Nd Street	NA	5.08	32.8084	naturally_occurring	more than 18.29 m	0 to 15.24 cm	Tampa	NA	NA	NA	NA	NA	NA	NA	NA
2211971	10/20/2009	05/21/2013	edit_date	Southern magnolia	Magnolia grandiflora	Tampa	Florida	-82.39453859	27.97683012	NA	NA	3612 N 55th St	NA	5.08	32.8084	naturally_occurring	more than 18.29 m	0 to 15.24 cm	Tampa	NA	NA	NA	NA	NA	NA	NA	NA
2211974	10/20/2009	05/21/2013	edit_date	Southern magnolia	Magnolia grandiflora	Tampa	Florida	-82.39370946	27.97682704	NA	NA	3612 N 56th St	NA	5.08	32.8084	naturally_occurring	more than 18.29 m	0 to 15.24 cm	Tampa	NA	NA	NA	NA	NA	NA	NA	NA
2211976	10/20/2009	05/21/2013	edit_date	Southern magnolia	Magnolia grandiflora	Tampa	Florida	-82.39601649	27.97711947	NA	NA	3615 North 53rd Street	NA	5.08	32.8084	naturally_occurring	more than 18.29 m	0 to 15.24 cm	Tampa	NA	NA	NA	NA	NA	NA	NA	NA
2211977	10/20/2009	05/21/2013	edit_date	Myrtle dahoon	Ilex cassine	Tampa	Florida	-82.4011008	27.97698116	NA	NA	3616 Temple St	NA	5.08	32.8084	naturally_occurring	more than 18.29 m	0 to 15.24 cm	Tampa	NA	NA	NA	NA	NA	NA	NA	NA
2211978	10/20/2009	05/21/2013	edit_date	Myrtle dahoon	Ilex cassine	Tampa	Florida	-82.40110155	27.97718226	NA	NA	3616 Temple St	NA	5.08	32.8084	naturally_occurring	more than 18.29 m	0 to 15.24 cm	Tampa	NA	NA	NA	NA	NA	NA	NA	NA
2211980	10/20/2009	05/21/2013	edit_date	Southern magnolia	Magnolia grandiflora	Tampa	Florida	-82.40111776	27.97725303	NA	NA	3620 Temple St	NA	5.08	32.8084	naturally_occurring	more than 18.29 m	0 to 15.24 cm	Tampa	NA	NA	NA	NA	NA	NA	NA	NA
2211985	10/20/2009	05/21/2013	edit_date	Southern magnolia	Magnolia grandiflora	Tampa	Florida	-82.3952052	27.97737041	NA	NA	3621 N 54th St	NA	5.08	32.8084	naturally_occurring	more than 18.29 m	0 to 15.24 cm	Tampa	NA	NA	NA	NA	NA	NA	NA	NA
2211987	10/20/2009	05/21/2013	edit_date	Winged elm	Ulmus alata	Tampa	Florida	-82.39520735	27.97751249	NA	NA	3625 N 54th St	NA	5.08	32.8084	naturally_occurring	more than 18.29 m	0 to 15.24 cm	Tampa	NA	NA	NA	NA	NA	NA	NA	NA
2211988	10/20/2009	05/21/2013	edit_date	Winged elm	Ulmus alata	Tampa	Florida	-82.39454868	27.97735925	NA	NA	3622 N 55th St	NA	5.08	32.8084	naturally_occurring	more than 18.29 m	0 to 15.24 cm	Tampa	NA	NA	NA	NA	NA	NA	NA	NA
2211989	10/20/2009	05/21/2013	edit_date	Winged elm	Ulmus alata	Tampa	Florida	-82.39454679	27.97728822	NA	NA	3622 N 55th St	NA	5.08	32.8084	naturally_occurring	more than 18.29 m	0 to 15.24 cm	Tampa	NA	NA	NA	NA	NA	NA	NA	NA
2211991	10/20/2009	05/21/2013	edit_date	Southern magnolia	Magnolia grandiflora	Tampa	Florida	-82.39454236	27.97741726	NA	NA	3624 North 55th Street	NA	5.08	32.8084	naturally_occurring	more than 18.29 m	0 to 15.24 cm	Tampa	NA	NA	NA	NA	NA	NA	NA	NA
2211995	10/20/2009	05/21/2013	edit_date	Southern magnolia	Magnolia grandiflora	Tampa	Florida	-82.39454284	27.97754919	NA	NA	3626 North 55th Street	NA	5.08	32.8084	naturally_occurring	more than 18.29 m	0 to 15.24 cm	Tampa	NA	NA	NA	NA	NA	NA	NA	NA
2211998	10/20/2009	05/21/2013	edit_date	Southern magnolia	Magnolia grandiflora	Tampa	Florida	-82.3976561	27.97818164	NA	NA	3705 North 52Nd Street	NA	5.08	32.8084	naturally_occurring	more than 18.29 m	0 to 15.24 cm	Tampa	NA	NA	NA	NA	NA	NA	NA	NA
2212000	10/20/2009	05/21/2013	edit_date	Myrtle dahoon	Ilex cassine	Tampa	Florida	-82.39766094	27.97841639	NA	NA	3707 North 52Nd Street	NA	5.08	32.8084	naturally_occurring	more than 18.29 m	0 to 15.24 cm	Tampa	NA	NA	NA	NA	NA	NA	NA	NA
2212003	10/20/2009	05/21/2013	edit_date	Southern magnolia	Magnolia grandiflora	Tampa	Florida	-82.39782259	27.97827056	NA	NA	3710 North 52Nd Street	NA	5.08	32.8084	naturally_occurring	more than 18.29 m	0 to 15.24 cm	Tampa	NA	NA	NA	NA	NA	NA	NA	NA
2212005	10/20/2009	06/03/2013	edit_date	Southern magnolia	Magnolia grandiflora	Tampa	Florida	-82.39748516	27.97871112	NA	NA	3711 N 52Nd St	NA	5.08	32.8084	naturally_occurring	more than 18.29 m	0 to 15.24 cm	Tampa	NA	NA	NA	NA	NA	NA	NA	NA
2212007	10/20/2009	05/21/2013	edit_date	Southern magnolia	Magnolia grandiflora	Tampa	Florida	-82.39520532	27.97857822	NA	NA	3711 North 54th Street	NA	5.08	32.8084	naturally_occurring	more than 18.29 m	0 to 15.24 cm	Tampa	NA	NA	NA	NA	NA	NA	NA	NA
2212009	10/20/2009	05/21/2013	edit_date	Southern magnolia	Magnolia grandiflora	Tampa	Florida	-82.39781542	27.97860435	NA	NA	3712 North 52Nd Street	NA	5.08	32.8084	naturally_occurring	more than 18.29 m	0 to 15.24 cm	Tampa	NA	NA	NA	NA	NA	NA	NA	NA
2212010	10/20/2009	05/21/2013	edit_date	Southern magnolia	Magnolia grandiflora	Tampa	Florida	-82.39781413	27.97871014	NA	NA	3712 North 52Nd Street	NA	5.08	32.8084	naturally_occurring	more than 18.29 m	0 to 15.24 cm	Tampa	NA	NA	NA	NA	NA	NA	NA	NA
2212012	10/20/2009	05/21/2013	edit_date	Southern magnolia	Magnolia grandiflora	Tampa	Florida	-82.39781473	27.97887404	NA	NA	3714 N 52Nd St	NA	5.08	32.8084	naturally_occurring	more than 18.29 m	0 to 15.24 cm	Tampa	NA	NA	NA	NA	NA	NA	NA	NA
2212013	10/20/2009	05/21/2013	edit_date	Myrtle dahoon	Ilex cassine	Tampa	Florida	-82.39455635	27.97880015	NA	NA	3714 N 55th St	NA	5.08	32.8084	naturally_occurring	more than 18.29 m	0 to 15.24 cm	Tampa	NA	NA	NA	NA	NA	NA	NA	NA
2212014	10/20/2009	05/21/2013	edit_date	Myrtle dahoon	Ilex cassine	Tampa	Florida	-82.39455318	27.9787093	NA	NA	3712 North 55th Street	NA	5.08	32.8084	naturally_occurring	more than 18.29 m	0 to 15.24 cm	Tampa	NA	NA	NA	NA	NA	NA	NA	NA
2212016	10/20/2009	05/21/2013	edit_date	Southern magnolia	Magnolia grandiflora	Tampa	Florida	-82.3945455	27.97894277	NA	NA	3716 North 55th Street	NA	5.08	32.8084	naturally_occurring	more than 18.29 m	0 to 15.24 cm	Tampa	NA	NA	NA	NA	NA	NA	NA	NA
2212017	10/20/2009	05/21/2013	edit_date	Winged elm	Ulmus alata	Tampa	Florida	-82.39521132	27.97899739	NA	NA	3717 North 54th Street	NA	5.08	32.8084	naturally_occurring	more than 18.29 m	0 to 15.24 cm	Tampa	NA	NA	NA	NA	NA	NA	NA	NA
2212021	10/20/2009	05/21/2013	edit_date	Southern magnolia	Magnolia grandiflora	Tampa	Florida	-82.3952144	27.97922784	NA	NA	3719 North 54th Street	NA	5.08	32.8084	naturally_occurring	more than 18.29 m	0 to 15.24 cm	Tampa	NA	NA	NA	NA	NA	NA	NA	NA
2212023	10/20/2009	05/21/2013	edit_date	Myrtle dahoon	Ilex cassine	Tampa	Florida	-82.39439322	27.97927885	NA	NA	3723 North 55th Street	NA	5.08	32.8084	naturally_occurring	more than 18.29 m	0 to 15.24 cm	Tampa	NA	NA	NA	NA	NA	NA	NA	NA
2212024	10/20/2009	05/21/2013	edit_date	Southern magnolia	Magnolia grandiflora	Tampa	Florida	-82.39455917	27.9800804	NA	NA	3806 N 55th St	NA	5.08	32.8084	naturally_occurring	more than 18.29 m	0 to 15.24 cm	Tampa	NA	NA	NA	NA	NA	NA	NA	NA
2212026	10/20/2009	05/21/2013	edit_date	Myrtle dahoon	Ilex cassine	Tampa	Florida	-82.3943999	27.98012117	NA	NA	3805 N 55th St	NA	5.08	32.8084	naturally_occurring	more than 18.29 m	0 to 15.24 cm	Tampa	NA	NA	NA	NA	NA	NA	NA	NA
2212028	10/20/2009	05/21/2013	edit_date	Southern magnolia	Magnolia grandiflora	Tampa	Florida	-82.40094187	27.97991676	NA	NA	3805 Temple St	NA	5.08	32.8084	naturally_occurring	more than 18.29 m	0 to 15.24 cm	Tampa	NA	NA	NA	NA	NA	NA	NA	NA
2212029	10/20/2009	05/21/2013	edit_date	Southern magnolia	Magnolia grandiflora	Tampa	Florida	-82.40094308	27.97977698	NA	NA	3801-3805 Temple Street	NA	5.08	32.8084	naturally_occurring	more than 18.29 m	0 to 15.24 cm	Tampa	NA	NA	NA	NA	NA	NA	NA	NA
2212031	10/20/2009	05/21/2013	edit_date	Live oak	Quercus virginiana	Tampa	Florida	-82.40027819	27.9797388	NA	NA	3800-3808 North 51St Street	NA	5.08	32.8084	naturally_occurring	more than 18.29 m	0 to 15.24 cm	Tampa	NA	NA	NA	NA	NA	NA	NA	NA
2212032	10/20/2009	05/21/2013	edit_date	Southern magnolia	Magnolia grandiflora	Tampa	Florida	-82.39863165	27.97621777	NA	NA	3608 North Whittier Street	NA	5.08	32.8084	naturally_occurring	more than 18.29 m	0 to 15.24 cm	Tampa	NA	NA	NA	NA	NA	NA	NA	NA
2212033	10/20/2009	05/21/2013	edit_date	Winged elm	Ulmus alata	Tampa	Florida	-82.39682156	27.97747488	NA	NA	3621 North Garrison Street	NA	5.08	32.8084	naturally_occurring	more than 18.29 m	0 to 15.24 cm	Tampa	NA	NA	NA	NA	NA	NA	NA	NA
2212035	NA	05/21/2013	edit_date	Cabbage palm	Sabal palmetto	Tampa	Florida	-82.43120168	27.96158659	green_space	NA	2413 East 9th Avenue	No	NA	NA	naturally_occurring	NA	NA	Tampa	NA	NA	NA	NA	NA	NA	NA	NA
2212036	NA	05/23/2013	edit_date	Diamond oak laurel oak	Quercus laurifolia	Tampa	Florida	-82.43264627	27.98571657	green_space	NA	2401 E Emma St	Yes	81.28	91.86352	naturally_occurring	more than 18.29 m	more than 76.2 cm	Tampa	NA	NA	NA	NA	NA	NA	NA	NA
2212041	NA	06/03/2013	edit_date	Water oak	Quercus nigra	Seffner	Florida	-82.30223061	27.99583533	green_space	NA	5345-5399 County rd 579	Yes	32.766	108.26772	naturally_occurring	more than 18.29 m	30.48 to 45.72 cm	Tampa	NA	NA	NA	NA	NA	NA	NA	NA
2212043	NA	06/03/2013	edit_date	Live oak	Quercus virginiana	Seffner	Florida	-82.30211696	27.99596159	green_space	NA	11701-11713 East Old Hillsborough Avenue	Yes	32.004	62.33596	naturally_occurring	more than 18.29 m	30.48 to 45.72 cm	Tampa	NA	NA	NA	NA	NA	NA	NA	NA
2212044	NA	06/03/2013	edit_date	Live oak	Quercus virginiana	Seffner	Florida	-82.30215987	27.99595686	green_space	NA	11701-11713 East Old Hillsborough Avenue	Yes	12.7	62.33596	naturally_occurring	more than 18.29 m	0 to 15.24 cm	Tampa	NA	NA	NA	NA	NA	NA	NA	NA
2212045	NA	06/03/2013	edit_date	Water oak	Quercus nigra	Seffner	Florida	-82.30215007	27.99599712	green_space	NA	11701-11713 East Old Hillsborough Avenue	Yes	44.196	101.70604	naturally_occurring	more than 18.29 m	30.48 to 45.72 cm	Tampa	NA	NA	NA	NA	NA	NA	NA	NA
2212047	NA	06/03/2013	edit_date	Live oak	Quercus virginiana	Seffner	Florida	-82.3022618	27.9959758	green_space	NA	5345-5399 Mango Road	Yes	83.82	95.14436	naturally_occurring	more than 18.29 m	more than 76.2 cm	Tampa	NA	NA	NA	NA	NA	NA	NA	NA
2212052	NA	06/04/2013	edit_date	A species of azalea	Rhododendron	Tampa	Florida	-82.46769087	27.93632404	green_space	NA	720 S Fielding Ave	No	44.45	75.45932	no_info	more than 18.29 m	30.48 to 45.72 cm	Tampa	NA	NA	NA	NA	NA	NA	NA	NA
2212054	NA	06/04/2013	edit_date	Canary island date palm	Phoenix canariensis	Tampa	Florida	-82.46776	27.93635	green_space	NA	714 S Fielding Ave	No	42.926	80.38058	introduced	more than 18.29 m	30.48 to 45.72 cm	Tampa	NA	NA	NA	NA	NA	NA	NA	NA
2212055	NA	06/04/2013	edit_date	Live oak	Quercus virginiana	Tampa	Florida	-82.46776	27.93641	green_space	NA	714 S Fielding Ave	No	29.718	118.11024	naturally_occurring	more than 18.29 m	15.24 to 30.48 cm	Tampa	NA	NA	NA	NA	NA	NA	NA	NA
2212057	NA	06/04/2013	edit_date	Live oak	Quercus virginiana	Tampa	Florida	-82.46774	27.93659	green_space	NA	712 S Fielding Ave	No	60.198	145.99738	naturally_occurring	more than 18.29 m	45.72 to 60.96 cm	Tampa	NA	NA	NA	NA	NA	NA	NA	NA
2212058	NA	06/04/2013	edit_date	Live oak	Quercus virginiana	Tampa	Florida	-82.46773	27.93684	green_space	NA	706 S Fielding Ave	No	41.148	124.67192	naturally_occurring	more than 18.29 m	30.48 to 45.72 cm	Tampa	NA	NA	NA	NA	NA	NA	NA	NA
2212059	NA	06/04/2013	edit_date	Cabbage palm	Sabal palmetto	Tampa	Florida	-82.46777	27.93705	green_space	NA	702 S Fielding Ave	No	41.402	150.91864	naturally_occurring	more than 18.29 m	30.48 to 45.72 cm	Tampa	NA	NA	NA	NA	NA	NA	NA	NA
NA	NA	06/04/2013	edit_date	NA	NA	Tampa	Florida	-82.46768094	27.93706699	NA	NA	702 S Fielding Ave	NA	NA	NA	no_info	NA	NA	Tampa	NA	NA	NA	NA	NA	NA	NA	NA
2212060	NA	06/04/2013	edit_date	Cabbage palm	Sabal palmetto	Tampa	Florida	-82.46776	27.9371	green_space	NA	702 S Fielding Ave	No	36.068	142.71654	naturally_occurring	more than 18.29 m	30.48 to 45.72 cm	Tampa	NA	NA	NA	NA	NA	NA	NA	NA
2212061	NA	06/04/2013	edit_date	Cabbage palm	Sabal palmetto	Tampa	Florida	-82.46777	27.93719	green_space	NA	702 S Fielding Ave	No	30.988	118.11024	naturally_occurring	more than 18.29 m	30.48 to 45.72 cm	Tampa	NA	NA	NA	NA	NA	NA	NA	NA
2212063	NA	06/04/2013	edit_date	Cabbage palm	Sabal palmetto	Tampa	Florida	-82.46777	27.93714	green_space	NA	702 S Fielding Ave	Yes	32.258	116.46982	naturally_occurring	more than 18.29 m	30.48 to 45.72 cm	Tampa	NA	NA	NA	NA	NA	NA	NA	NA
2212065	NA	06/04/2013	edit_date	Cabbage palm	Sabal palmetto	Tampa	Florida	-82.46784326	27.93692651	green_space	NA	705 S Fielding Ave	No	42.164	108.26772	naturally_occurring	more than 18.29 m	30.48 to 45.72 cm	Tampa	NA	NA	NA	NA	NA	NA	NA	NA
2212067	NA	06/04/2013	edit_date	Live oak	Quercus virginiana	Tampa	Florida	-82.46785514	27.93675962	green_space	NA	709 S Fielding Ave	No	37.846	72.17848	naturally_occurring	more than 18.29 m	30.48 to 45.72 cm	Tampa	NA	NA	NA	NA	NA	NA	NA	NA
2212069	NA	06/04/2013	edit_date	Live oak	Quercus virginiana	Tampa	Florida	-82.46785	27.93669	green_space	NA	709 S Fielding Ave	No	43.688	111.54856	naturally_occurring	more than 18.29 m	30.48 to 45.72 cm	Tampa	NA	NA	NA	NA	NA	NA	NA	NA
2212070	NA	06/04/2013	edit_date	Live oak	Quercus virginiana	Tampa	Florida	-82.46786	27.93658	green_space	NA	711 S Fielding Ave	No	38.608	127.95276	naturally_occurring	more than 18.29 m	30.48 to 45.72 cm	Tampa	NA	NA	NA	NA	NA	NA	NA	NA
2212076	NA	06/04/2013	edit_date	Live oak	Quercus virginiana	Tampa	Florida	-82.46785	27.93605	green_space	NA	725 S Fielding Ave	No	30.48	129.59318	naturally_occurring	more than 18.29 m	15.24 to 30.48 cm	Tampa	NA	NA	NA	NA	NA	NA	NA	NA
2212078	NA	06/05/2013	edit_date	Live oak	Quercus virginiana	Tampa	Florida	-82.46855	27.93604	green_space	NA	722 South Boulevard	No	9.398	73.8189	naturally_occurring	more than 18.29 m	0 to 15.24 cm	Tampa	NA	NA	NA	NA	NA	NA	NA	NA
2212080	NA	06/05/2013	edit_date	Cabbage palm	Sabal palmetto	Tampa	Florida	-82.46853693	27.93615577	green_space	NA	722 South Boulevard	No	57.15	68.89764	naturally_occurring	more than 18.29 m	45.72 to 60.96 cm	Tampa	NA	NA	NA	NA	NA	NA	NA	NA
2212085	NA	06/05/2013	edit_date	Diamond oak laurel oak	Quercus laurifolia	Tampa	Florida	-82.46849704	27.9365453	green_space	NA	714 South Boulevard	No	68.58	139.4357	naturally_occurring	more than 18.29 m	60.96 to 76.2 cm	Tampa	NA	NA	NA	NA	NA	NA	NA	NA
2212088	NA	06/05/2013	edit_date	Cabbage palm	Sabal palmetto	Tampa	Florida	-82.46850399	27.9367152	green_space	NA	710 South Boulevard	No	23.876	86.94226	naturally_occurring	more than 18.29 m	15.24 to 30.48 cm	Tampa	NA	NA	NA	NA	NA	NA	NA	NA
2212090	NA	06/05/2013	edit_date	Camphortree	Cinnamomum camphora	Tampa	Florida	-82.46854	27.93681	green_space	NA	710 South Boulevard	No	84.836	157.48032	introduced	more than 18.29 m	more than 76.2 cm	Tampa	NA	NA	NA	NA	NA	NA	NA	NA
2212091	NA	06/05/2013	edit_date	Live oak	Quercus virginiana	Tampa	Florida	-82.46849401	27.93689983	green_space	NA	706 South Boulevard	No	66.548	178.80578	naturally_occurring	more than 18.29 m	60.96 to 76.2 cm	Tampa	NA	NA	NA	NA	NA	NA	NA	NA
2212092	NA	06/05/2013	edit_date	Live oak	Quercus virginiana	Tampa	Florida	-82.4685101	27.93697566	green_space	NA	706 South Boulevard	No	65.532	149.27822	naturally_occurring	more than 18.29 m	60.96 to 76.2 cm	Tampa	NA	NA	NA	NA	NA	NA	NA	NA
2212093	NA	06/05/2013	edit_date	Cabbage palm	Sabal palmetto	Tampa	Florida	-82.46854	27.93702	green_space	NA	700-798 South Boulevard	No	26.416	82.021	naturally_occurring	more than 18.29 m	15.24 to 30.48 cm	Tampa	NA	NA	NA	NA	NA	NA	NA	NA
2212100	NA	06/05/2013	edit_date	Canary island date palm	Phoenix canariensis	Tampa	Florida	-82.46867565	27.93635502	green_space	NA	701-799 South Boulevard	No	42.164	90.2231	introduced	more than 18.29 m	30.48 to 45.72 cm	Tampa	NA	NA	NA	NA	NA	NA	NA	NA
2212102	NA	06/05/2013	edit_date	Live oak	Quercus virginiana	Tampa	Florida	-82.46869174	27.93646402	green_space	NA	701-799 South Boulevard	No	16.002	77.09974	naturally_occurring	more than 18.29 m	15.24 to 30.48 cm	Tampa	NA	NA	NA	NA	NA	NA	NA	NA
2212103	NA	06/05/2013	edit_date	Diamond oak laurel oak	Quercus laurifolia	Tampa	Florida	-82.46868	27.93655	green_space	NA	715 South Boulevard	No	66.548	152.55906	naturally_occurring	more than 18.29 m	60.96 to 76.2 cm	Tampa	NA	NA	NA	NA	NA	NA	NA	NA
2212104	NA	06/05/2013	edit_date	Live oak	Quercus virginiana	Tampa	Florida	-82.46867565	27.93661568	green_space	NA	701-799 South Boulevard	No	24.892	86.94226	naturally_occurring	more than 18.29 m	15.24 to 30.48 cm	Tampa	NA	NA	NA	NA	NA	NA	NA	NA
2212107	NA	06/05/2013	edit_date	Cabbage palm	Sabal palmetto	Tampa	Florida	-82.46865419	27.93681947	green_space	NA	701-799 South Boulevard	No	25.654	114.8294	naturally_occurring	more than 18.29 m	15.24 to 30.48 cm	Tampa	NA	NA	NA	NA	NA	NA	NA	NA
2212109	NA	06/05/2013	edit_date	Cabbage palm	Sabal palmetto	Tampa	Florida	-82.46869249	27.93692827	green_space	NA	701-799 South Boulevard	No	32.512	123.0315	naturally_occurring	more than 18.29 m	30.48 to 45.72 cm	Tampa	NA	NA	NA	NA	NA	NA	NA	NA
2212113	NA	06/06/2013	edit_date	Live oak	Quercus virginiana	Tampa	Florida	-82.47557319	27.96845282	NA	NA	2729 N Riverside Dr	NA	NA	196.8504	naturally_occurring	more than 18.29 m	NA	Tampa	NA	NA	NA	NA	NA	NA	NA	NA
2212116	NA	06/07/2013	edit_date	Queen palm	Syagrus romanzoffiana	Tampa	Florida	-82.4696	27.93613	green_space	NA	714 South Edison Avenue	No	29.972	82.021	introduced	more than 18.29 m	15.24 to 30.48 cm	Tampa	NA	NA	NA	NA	NA	NA	NA	NA
2212121	NA	06/07/2013	edit_date	Live oak	Quercus virginiana	Tampa	Florida	-82.46962	27.9365	green_space	NA	710 South Edison Avenue	No	37.592	119.75066	naturally_occurring	more than 18.29 m	30.48 to 45.72 cm	Tampa	NA	NA	NA	NA	NA	NA	NA	NA
2212122	NA	06/07/2013	edit_date	Live oak	Quercus virginiana	Tampa	Florida	-82.4696	27.93645	green_space	NA	710 South Edison Avenue	No	37.846	109.90814	naturally_occurring	more than 18.29 m	30.48 to 45.72 cm	Tampa	NA	NA	NA	NA	NA	NA	NA	NA
2212123	NA	06/07/2013	edit_date	Diamond oak laurel oak	Quercus laurifolia	Tampa	Florida	-82.46967	27.93676	green_space	NA	706 South Edison Avenue	No	85.09	185.36746	naturally_occurring	more than 18.29 m	more than 76.2 cm	Tampa	NA	NA	NA	NA	NA	NA	NA	NA
2212127	NA	06/07/2013	edit_date	Cabbage palm	Sabal palmetto	Tampa	Florida	-82.46957777	27.93704625	green_space	NA	702 South Edison Avenue	No	31.496	82.021	naturally_occurring	more than 18.29 m	30.48 to 45.72 cm	Tampa	NA	NA	NA	NA	NA	NA	NA	NA
2212130	NA	06/07/2013	edit_date	Live oak	Quercus virginiana	Tampa	Florida	-82.46973	27.93603	green_space	NA	727 South Edison Avenue	No	23.622	44.29134	naturally_occurring	more than 18.29 m	15.24 to 30.48 cm	Tampa	NA	NA	NA	NA	NA	NA	NA	NA
2212131	NA	06/07/2013	edit_date	Washington fan palm	Washingtonia robusta	Tampa	Florida	-82.46973819	27.93610312	green_space	NA	727 South Edison Avenue	No	30.988	145.99738	introduced	more than 18.29 m	30.48 to 45.72 cm	Tampa	NA	NA	NA	NA	NA	NA	NA	NA
2212135	NA	06/07/2013	edit_date	Live oak	Quercus virginiana	Tampa	Florida	-82.46973	27.93661	green_space	NA	715 South Edison Avenue	No	30.48	91.86352	naturally_occurring	more than 18.29 m	15.24 to 30.48 cm	Tampa	NA	NA	NA	NA	NA	NA	NA	NA
2212138	NA	06/07/2013	edit_date	Diamond oak laurel oak	Quercus laurifolia	Tampa	Florida	-82.46973	27.93696	green_space	NA	703 South Edison Avenue	No	70.358	175.52494	naturally_occurring	more than 18.29 m	60.96 to 76.2 cm	Tampa	NA	NA	NA	NA	NA	NA	NA	NA
2212140	NA	06/07/2013	edit_date	Chinese elm	Ulmus parvifolia	Tampa	Florida	-82.46973	27.93715	green_space	NA	701 South Edison Avenue	No	11.684	55.77428	introduced	more than 18.29 m	0 to 15.24 cm	Tampa	NA	NA	NA	NA	NA	NA	NA	NA
2212142	NA	06/07/2013	edit_date	Live oak	Quercus virginiana	Tampa	Florida	-82.47066	27.93606	green_space	NA	720 South Delaware Avenue	No	22.606	118.11024	naturally_occurring	more than 18.29 m	15.24 to 30.48 cm	Tampa	NA	NA	NA	NA	NA	NA	NA	NA
2212143	NA	06/07/2013	edit_date	Live oak	Quercus virginiana	Tampa	Florida	-82.47063	27.93612	green_space	NA	716 South Delaware Avenue	No	26.162	113.18898	naturally_occurring	more than 18.29 m	15.24 to 30.48 cm	Tampa	NA	NA	NA	NA	NA	NA	NA	NA
2212144	NA	06/07/2013	edit_date	Live oak	Quercus virginiana	Tampa	Florida	-82.47063	27.93634	green_space	NA	718 S Delaware Ave	No	65.278	180.4462	naturally_occurring	more than 18.29 m	60.96 to 76.2 cm	Tampa	NA	NA	NA	NA	NA	NA	NA	NA
2212145	NA	06/07/2013	edit_date	Diamond oak laurel oak	Quercus laurifolia	Tampa	Florida	-82.47062	27.93641	green_space	NA	716 South Delaware Avenue	No	74.422	201.77166	naturally_occurring	more than 18.29 m	60.96 to 76.2 cm	Tampa	NA	NA	NA	NA	NA	NA	NA	NA
2212146	NA	06/07/2013	edit_date	Diamond oak laurel oak	Quercus laurifolia	Tampa	Florida	-82.47062959	27.93648433	green_space	NA	714 South Delaware Avenue	No	57.15	196.8504	naturally_occurring	more than 18.29 m	45.72 to 60.96 cm	Tampa	NA	NA	NA	NA	NA	NA	NA	NA
2212148	NA	06/07/2013	edit_date	Live oak	Quercus virginiana	Tampa	Florida	-82.47060813	27.93665969	green_space	NA	714 South Delaware Avenue	No	68.326	206.69292	naturally_occurring	more than 18.29 m	60.96 to 76.2 cm	Tampa	NA	NA	NA	NA	NA	NA	NA	NA
2212149	NA	06/07/2013	edit_date	Diamond oak laurel oak	Quercus laurifolia	Tampa	Florida	-82.47061786	27.93675834	green_space	NA	710 South Delaware Avenue	No	46.99	173.88452	naturally_occurring	more than 18.29 m	45.72 to 60.96 cm	Tampa	NA	NA	NA	NA	NA	NA	NA	NA
2212154	NA	06/10/2013	edit_date	Queen palm	Syagrus romanzoffiana	Tampa	Florida	-82.47075	27.93627	green_space	NA	717-719 South Delaware Avenue	No	23.876	103.34646	introduced	more than 18.29 m	15.24 to 30.48 cm	Tampa	NA	NA	NA	NA	NA	NA	NA	NA
2212160	NA	06/10/2013	edit_date	Diamond oak laurel oak	Quercus laurifolia	Tampa	Florida	-82.47075325	27.9368666	green_space	NA	709 South Delaware Avenue	No	99.822	160.76116	naturally_occurring	more than 18.29 m	more than 76.2 cm	Tampa	NA	NA	NA	NA	NA	NA	NA	NA
2212161	NA	06/10/2013	edit_date	Live oak	Quercus virginiana	Tampa	Florida	-82.47072543	27.93694455	green_space	NA	709 S Delaware Ave	No	41.402	167.32284	naturally_occurring	more than 18.29 m	30.48 to 45.72 cm	Tampa	NA	NA	NA	NA	NA	NA	NA	NA
2212163	NA	06/10/2013	edit_date	Diamond oak laurel oak	Quercus laurifolia	Tampa	Florida	-82.47064268	27.93701603	green_space	NA	702 South Delaware Avenue	No	18.288	68.89764	naturally_occurring	more than 18.29 m	15.24 to 30.48 cm	Tampa	NA	NA	NA	NA	NA	NA	NA	NA
2212165	NA	06/10/2013	edit_date	Live oak	Quercus virginiana	Tampa	Florida	-82.47063	27.93717	green_space	NA	613-699 South Delaware Avenue	No	20.574	86.94226	naturally_occurring	more than 18.29 m	15.24 to 30.48 cm	Tampa	NA	NA	NA	NA	NA	NA	NA	NA
2212166	NA	06/10/2013	edit_date	Crapemyrtle	Lagerstroemia indica	Tampa	Florida	-82.47166	27.93608	green_space	NA	716 South Newport Avenue	No	25.908	109.90814	introduced	more than 18.29 m	15.24 to 30.48 cm	Tampa	NA	NA	NA	NA	NA	NA	NA	NA
2212167	NA	06/10/2013	edit_date	Crapemyrtle	Lagerstroemia indica	Tampa	Florida	-82.47166	27.93613	green_space	NA	716 South Newport Avenue	No	26.924	83.66142	introduced	more than 18.29 m	15.24 to 30.48 cm	Tampa	NA	NA	NA	NA	NA	NA	NA	NA
2212168	NA	06/10/2013	edit_date	Crapemyrtle	Lagerstroemia indica	Tampa	Florida	-82.47167	27.93624	green_space	NA	716 South Newport Avenue	No	24.384	73.8189	introduced	more than 18.29 m	15.24 to 30.48 cm	Tampa	NA	NA	NA	NA	NA	NA	NA	NA
2212169	NA	06/10/2013	edit_date	Crapemyrtle	Lagerstroemia indica	Tampa	Florida	-82.47167	27.93637	green_space	NA	716 S Newport Ave	No	23.114	95.14436	introduced	more than 18.29 m	15.24 to 30.48 cm	Tampa	NA	NA	NA	NA	NA	NA	NA	NA
2212170	NA	06/10/2013	edit_date	Crapemyrtle	Lagerstroemia indica	Tampa	Florida	-82.47166	27.93643	green_space	NA	712 South Newport Avenue	No	23.368	103.34646	introduced	more than 18.29 m	15.24 to 30.48 cm	Tampa	NA	NA	NA	NA	NA	NA	NA	NA
NA	NA	06/10/2013	edit_date	NA	NA	Tampa	Florida	-82.47165	27.93681	green_space	NA	710 S Newport Ave	No	NA	NA	no_info	NA	NA	Tampa	NA	NA	NA	NA	NA	NA	NA	NA
2212175	NA	06/10/2013	edit_date	Live oak	Quercus virginiana	Tampa	Florida	-82.47175	27.93719	green_space	NA	1200-1298 West Swann Avenue	Yes	35.306	155.8399	naturally_occurring	more than 18.29 m	30.48 to 45.72 cm	Tampa	NA	NA	NA	NA	NA	NA	NA	NA
2212176	NA	06/10/2013	edit_date	Live oak	Quercus virginiana	Tampa	Florida	-82.47176	27.93707	green_space	NA	701-703 South Newport Avenue	No	20.574	95.14436	naturally_occurring	more than 18.29 m	15.24 to 30.48 cm	Tampa	NA	NA	NA	NA	NA	NA	NA	NA
2212177	NA	06/10/2013	edit_date	Live oak	Quercus virginiana	Tampa	Florida	-82.47176	27.937	green_space	NA	701-703 South Newport Avenue	No	64.262	188.6483	naturally_occurring	more than 18.29 m	60.96 to 76.2 cm	Tampa	NA	NA	NA	NA	NA	NA	NA	NA
2212179	NA	06/10/2013	edit_date	Live oak	Quercus virginiana	Tampa	Florida	-82.47177	27.93682	green_space	NA	703-705 South Newport Avenue	No	53.848	139.4357	naturally_occurring	more than 18.29 m	45.72 to 60.96 cm	Tampa	NA	NA	NA	NA	NA	NA	NA	NA
2212181	NA	06/10/2013	edit_date	Live oak	Quercus virginiana	Tampa	Florida	-82.47176	27.9366	green_space	NA	715 South Newport Avenue	No	27.432	104.98688	naturally_occurring	more than 18.29 m	15.24 to 30.48 cm	Tampa	NA	NA	NA	NA	NA	NA	NA	NA
2212182	NA	06/10/2013	edit_date	Live oak	Quercus virginiana	Tampa	Florida	-82.47178	27.9365	green_space	NA	717 South Newport Avenue	No	56.642	178.80578	naturally_occurring	more than 18.29 m	45.72 to 60.96 cm	Tampa	NA	NA	NA	NA	NA	NA	NA	NA
NA	NA	06/10/2013	edit_date	NA	NA	Tampa	Florida	-82.47175468	27.93621368	green_space	NA	721 South Newport Avenue	No	NA	NA	no_info	NA	NA	Tampa	NA	NA	NA	NA	NA	NA	NA	NA
2212185	NA	06/10/2013	edit_date	Diamond oak laurel oak	Quercus laurifolia	Tampa	Florida	-82.47179	27.93606	green_space	NA	721 South Newport Avenue	No	57.15	136.15486	naturally_occurring	more than 18.29 m	45.72 to 60.96 cm	Tampa	NA	NA	NA	NA	NA	NA	NA	NA
2212187	NA	06/10/2013	edit_date	Camphortree	Cinnamomum camphora	Tampa	Florida	-82.47269	27.93625	green_space	NA	720 South Willow Avenue	No	76.708	104.98688	introduced	more than 18.29 m	more than 76.2 cm	Tampa	NA	NA	NA	NA	NA	NA	NA	NA
2212188	NA	06/10/2013	edit_date	Live oak	Quercus virginiana	Tampa	Florida	-82.4727	27.93644	green_space	NA	716 S Willow Ave	No	7.112	47.57218	naturally_occurring	more than 18.29 m	0 to 15.24 cm	Tampa	NA	NA	NA	NA	NA	NA	NA	NA
2212190	NA	06/10/2013	edit_date	Live oak	Quercus virginiana	Tampa	Florida	-82.47268	27.9366	green_space	NA	707-709 South Willow Avenue	No	45.974	131.2336	naturally_occurring	more than 18.29 m	45.72 to 60.96 cm	Tampa	NA	NA	NA	NA	NA	NA	NA	NA
2212192	NA	06/10/2013	edit_date	Camphortree	Cinnamomum camphora	Tampa	Florida	-82.47269	27.93675	green_space	NA	707 South Willow Avenue	No	65.024	132.87402	introduced	more than 18.29 m	60.96 to 76.2 cm	Tampa	NA	NA	NA	NA	NA	NA	NA	NA
2212194	NA	06/10/2013	edit_date	Camphortree	Cinnamomum camphora	Tampa	Florida	-82.4727	27.93701	green_space	NA	704 S Willow Ave	No	58.42	126.31234	introduced	more than 18.29 m	45.72 to 60.96 cm	Tampa	NA	NA	NA	NA	NA	NA	NA	NA
2212195	NA	06/10/2013	edit_date	Camphortree	Cinnamomum camphora	Tampa	Florida	-82.4728	27.9372	green_space	NA	707 South Willow Avenue	Yes	64.77	96.78478	introduced	more than 18.29 m	60.96 to 76.2 cm	Tampa	NA	NA	NA	NA	NA	NA	NA	NA
2212196	NA	06/10/2013	edit_date	Camphortree	Cinnamomum camphora	Tampa	Florida	-82.47281	27.937	green_space	NA	1200-1298 West Swann Avenue	No	59.436	111.54856	introduced	more than 18.29 m	45.72 to 60.96 cm	Tampa	NA	NA	NA	NA	NA	NA	NA	NA
2212198	NA	06/10/2013	edit_date	Camphortree	Cinnamomum camphora	Tampa	Florida	-82.47279	27.93682	green_space	NA	709 South Willow Avenue	No	72.898	152.55906	introduced	more than 18.29 m	60.96 to 76.2 cm	Tampa	NA	NA	NA	NA	NA	NA	NA	NA
2212199	NA	06/10/2013	edit_date	Diamond oak laurel oak	Quercus laurifolia	Tampa	Florida	-82.47279	27.93676	green_space	NA	709 S Willow Ave	No	58.928	175.52494	naturally_occurring	more than 18.29 m	45.72 to 60.96 cm	Tampa	NA	NA	NA	NA	NA	NA	NA	NA
2212201	NA	06/10/2013	edit_date	Washington fan palm	Washingtonia robusta	Tampa	Florida	-82.47282	27.9365	green_space	NA	717 South Willow Avenue	No	27.94	165.68242	introduced	more than 18.29 m	15.24 to 30.48 cm	Tampa	NA	NA	NA	NA	NA	NA	NA	NA
2212202	NA	06/10/2013	edit_date	Live oak	Quercus virginiana	Tampa	Florida	-82.47279115	27.9364139	green_space	NA	716 South Willow Avenue	No	94.488	191.92914	naturally_occurring	more than 18.29 m	more than 76.2 cm	Tampa	NA	NA	NA	NA	NA	NA	NA	NA
2212203	NA	06/10/2013	edit_date	Camphortree	Cinnamomum camphora	Tampa	Florida	-82.47281	27.93634	green_space	NA	710 South Willow Avenue	No	76.962	114.8294	introduced	more than 18.29 m	more than 76.2 cm	Tampa	NA	NA	NA	NA	NA	NA	NA	NA
2212204	NA	06/10/2013	edit_date	Diamond oak laurel oak	Quercus laurifolia	Tampa	Florida	-82.47279	27.93622	green_space	NA	721 South Willow Avenue	No	55.372	175.52494	naturally_occurring	more than 18.29 m	45.72 to 60.96 cm	Tampa	NA	NA	NA	NA	NA	NA	NA	NA
2212205	NA	06/10/2013	edit_date	Chinese elm	Ulmus parvifolia	Tampa	Florida	-82.4728	27.93613	green_space	NA	801 South Willow Avenue	No	7.874	63.97638	introduced	more than 18.29 m	0 to 15.24 cm	Tampa	NA	NA	NA	NA	NA	NA	NA	NA
2212207	NA	06/10/2013	edit_date	Live oak	Quercus virginiana	Tampa	Florida	-82.47371	27.93608	green_space	NA	720 South Orleans Avenue	No	15.748	67.25722	naturally_occurring	more than 18.29 m	15.24 to 30.48 cm	Tampa	NA	NA	NA	NA	NA	NA	NA	NA
2212208	NA	05/20/2015	edit_date	Live oak	Quercus virginiana	Tampa	Florida	-82.47372	27.93616	green_space	NA	720 South Orleans Avenue	No	11.684	70.53806	naturally_occurring	more than 18.29 m	0 to 15.24 cm	Tampa	NA	NA	NA	NA	NA	NA	NA	NA
2212209	NA	06/10/2013	edit_date	Diamond oak laurel oak	Quercus laurifolia	Tampa	Florida	-82.47372296	27.93622094	green_space	NA	718 South Orleans Avenue	No	42.926	137.79528	naturally_occurring	more than 18.29 m	30.48 to 45.72 cm	Tampa	NA	NA	NA	NA	NA	NA	NA	NA
2212211	NA	06/10/2013	edit_date	Wild date palm	Phoenix sylvestris	Tampa	Florida	-82.47373	27.93639	green_space	NA	715 South Orleans Avenue	No	31.496	129.59318	introduced	more than 18.29 m	30.48 to 45.72 cm	Tampa	NA	NA	NA	NA	NA	NA	NA	NA
2212212	NA	06/10/2013	edit_date	Wild date palm	Phoenix sylvestris	Tampa	Florida	-82.47372	27.93643	green_space	NA	717 South Orleans Avenue	No	34.29	127.95276	introduced	more than 18.29 m	30.48 to 45.72 cm	Tampa	NA	NA	NA	NA	NA	NA	NA	NA
2212215	NA	06/10/2013	edit_date	Diamond oak laurel oak	Quercus laurifolia	Tampa	Florida	-82.47372	27.9366	green_space	NA	713 South Orleans Avenue	No	59.436	172.2441	naturally_occurring	more than 18.29 m	45.72 to 60.96 cm	Tampa	NA	NA	NA	NA	NA	NA	NA	NA
2212216	NA	06/10/2013	edit_date	Live oak	Quercus virginiana	Tampa	Florida	-82.47371	27.93669	green_space	NA	712 South Orleans Avenue	No	83.058	191.92914	naturally_occurring	more than 18.29 m	more than 76.2 cm	Tampa	NA	NA	NA	NA	NA	NA	NA	NA
2212218	NA	06/10/2013	edit_date	Live oak	Quercus virginiana	Tampa	Florida	-82.47383	27.93684	green_space	NA	711 South Orleans Avenue	No	53.848	127.95276	naturally_occurring	more than 18.29 m	45.72 to 60.96 cm	Tampa	NA	NA	NA	NA	NA	NA	NA	NA
2212219	NA	06/10/2013	edit_date	Live oak	Quercus virginiana	Tampa	Florida	-82.47384	27.93674	green_space	NA	711 South Orleans Avenue	No	60.198	187.00788	naturally_occurring	more than 18.29 m	45.72 to 60.96 cm	Tampa	NA	NA	NA	NA	NA	NA	NA	NA
NA	NA	06/10/2013	edit_date	NA	NA	Tampa	Florida	-82.47383	27.93666	green_space	NA	711 South Orleans Avenue	No	NA	NA	no_info	NA	NA	Tampa	NA	NA	NA	NA	NA	NA	NA	NA
2212222	NA	06/10/2013	edit_date	Live oak	Quercus virginiana	Tampa	Florida	-82.47383	27.93641	green_space	NA	715 South Orleans Avenue	No	61.468	165.68242	naturally_occurring	more than 18.29 m	60.96 to 76.2 cm	Tampa	NA	NA	NA	NA	NA	NA	NA	NA
2212223	NA	06/10/2013	edit_date	Washington fan palm	Washingtonia robusta	Tampa	Florida	-82.47382	27.93637	green_space	NA	717 South Orleans Avenue	No	25.146	172.2441	introduced	more than 18.29 m	15.24 to 30.48 cm	Tampa	NA	NA	NA	NA	NA	NA	NA	NA
2212224	NA	06/10/2013	edit_date	Washington fan palm	Washingtonia robusta	Tampa	Florida	-82.47384	27.93635	green_space	NA	715 South Orleans Avenue	No	27.178	196.8504	introduced	more than 18.29 m	15.24 to 30.48 cm	Tampa	NA	NA	NA	NA	NA	NA	NA	NA
2212227	NA	06/10/2013	edit_date	Washington fan palm	Washingtonia robusta	Tampa	Florida	-82.47384	27.93623	green_space	NA	719 South Orleans Avenue	No	22.86	154.19948	introduced	more than 18.29 m	15.24 to 30.48 cm	Tampa	NA	NA	NA	NA	NA	NA	NA	NA
2212230	NA	06/11/2013	edit_date	Live oak	Quercus virginiana	Tampa	Florida	-82.4747204	27.93609438	green_space	NA	726 South Oregon Avenue	No	69.596	187.00788	naturally_occurring	more than 18.29 m	60.96 to 76.2 cm	Tampa	NA	NA	NA	NA	NA	NA	NA	NA
2212231	NA	06/11/2013	edit_date	Live oak	Quercus virginiana	Tampa	Florida	-82.47474	27.93623	green_space	NA	726 S Oregon Ave	No	38.862	132.87402	naturally_occurring	more than 18.29 m	30.48 to 45.72 cm	Tampa	NA	NA	NA	NA	NA	NA	NA	NA
2212232	NA	06/11/2013	edit_date	Diamond oak laurel oak	Quercus laurifolia	Tampa	Florida	-82.47473113	27.93636677	green_space	NA	718 South Oregon Avenue	No	59.69	100.06562	naturally_occurring	more than 18.29 m	45.72 to 60.96 cm	Tampa	NA	NA	NA	NA	NA	NA	NA	NA
2212234	NA	06/11/2013	edit_date	Live oak	Quercus virginiana	Tampa	Florida	-82.47487	27.93624	green_space	NA	726 South Oregon Avenue	No	62.738	180.4462	naturally_occurring	more than 18.29 m	60.96 to 76.2 cm	Tampa	NA	NA	NA	NA	NA	NA	NA	NA
2212238	NA	06/11/2013	edit_date	Washington fan palm	Washingtonia robusta	Tampa	Florida	-82.47487	27.93587	green_space	NA	801-807 South Oregon Avenue	No	26.924	109.90814	introduced	more than 18.29 m	15.24 to 30.48 cm	Tampa	NA	NA	NA	NA	NA	NA	NA	NA
2212239	NA	06/11/2013	edit_date	Live oak	Quercus virginiana	Tampa	Florida	-82.47485	27.93583	green_space	NA	800 South Oregon Avenue	No	22.352	98.4252	naturally_occurring	more than 18.29 m	15.24 to 30.48 cm	Tampa	NA	NA	NA	NA	NA	NA	NA	NA
2212240	NA	06/11/2013	edit_date	Live oak	Quercus virginiana	Tampa	Florida	-82.47485	27.93576	green_space	NA	800 South Oregon Avenue	No	24.892	100.06562	naturally_occurring	more than 18.29 m	15.24 to 30.48 cm	Tampa	NA	NA	NA	NA	NA	NA	NA	NA
2212241	NA	06/11/2013	edit_date	Live oak	Quercus virginiana	Tampa	Florida	-82.47486	27.9357	green_space	NA	801-807 South Oregon Avenue	No	23.622	96.78478	naturally_occurring	more than 18.29 m	15.24 to 30.48 cm	Tampa	NA	NA	NA	NA	NA	NA	NA	NA
2212242	NA	06/11/2013	edit_date	Live oak	Quercus virginiana	Tampa	Florida	-82.47486	27.93562	green_space	NA	801 South Oregon Avenue	No	34.036	118.11024	naturally_occurring	more than 18.29 m	30.48 to 45.72 cm	Tampa	NA	NA	NA	NA	NA	NA	NA	NA
2212244	NA	06/11/2013	edit_date	Live oak	Quercus virginiana	Tampa	Florida	-82.47488	27.93523	green_space	NA	801 South Oregon Avenue	No	41.402	132.87402	naturally_occurring	more than 18.29 m	30.48 to 45.72 cm	Tampa	NA	NA	NA	NA	NA	NA	NA	NA
2212245	NA	06/11/2013	edit_date	Live oak	Quercus virginiana	Tampa	Florida	-82.47486	27.93516	green_space	NA	801 South Oregon Avenue	No	25.146	109.90814	naturally_occurring	more than 18.29 m	15.24 to 30.48 cm	Tampa	NA	NA	NA	NA	NA	NA	NA	NA
2212247	NA	06/11/2013	edit_date	Live oak	Quercus virginiana	Tampa	Florida	-82.47487	27.935	green_space	NA	811-815 South Oregon Avenue	No	36.83	123.0315	naturally_occurring	more than 18.29 m	30.48 to 45.72 cm	Tampa	NA	NA	NA	NA	NA	NA	NA	NA
2212248	NA	06/11/2013	edit_date	Live oak	Quercus virginiana	Tampa	Florida	-82.47486	27.93493	green_space	NA	804 South Oregon Avenue	No	26.67	131.2336	naturally_occurring	more than 18.29 m	15.24 to 30.48 cm	Tampa	NA	NA	NA	NA	NA	NA	NA	NA
2212251	NA	06/11/2013	edit_date	Diamond oak laurel oak	Quercus laurifolia	Tampa	Florida	-82.47484843	27.93465247	green_space	NA	815 South Oregon Avenue	No	28.194	137.79528	naturally_occurring	more than 18.29 m	15.24 to 30.48 cm	Tampa	NA	NA	NA	NA	NA	NA	NA	NA
2212252	NA	06/11/2013	edit_date	Live oak	Quercus virginiana	Tampa	Florida	-82.47488	27.93428	green_space	NA	819 South Oregon Avenue	No	61.976	142.71654	naturally_occurring	more than 18.29 m	60.96 to 76.2 cm	Tampa	NA	NA	NA	NA	NA	NA	NA	NA
2212257	NA	06/11/2013	edit_date	Live oak	Quercus virginiana	Tampa	Florida	-82.47487	27.93386	green_space	NA	825 South Oregon Avenue	No	74.93	152.55906	naturally_occurring	more than 18.29 m	60.96 to 76.2 cm	Tampa	NA	NA	NA	NA	NA	NA	NA	NA
2212258	NA	06/11/2013	edit_date	Live oak	Quercus virginiana	Tampa	Florida	-82.47487	27.93381	green_space	NA	825 South Oregon Avenue	No	41.656	91.86352	naturally_occurring	more than 18.29 m	30.48 to 45.72 cm	Tampa	NA	NA	NA	NA	NA	NA	NA	NA
2212259	NA	06/11/2013	edit_date	Diamond oak laurel oak	Quercus laurifolia	Tampa	Florida	-82.47476	27.93372	green_space	NA	1401-1499 West Morrison Avenue	Yes	28.448	96.78478	naturally_occurring	more than 18.29 m	15.24 to 30.48 cm	Tampa	NA	NA	NA	NA	NA	NA	NA	NA
2212260	NA	06/11/2013	edit_date	Live oak	Quercus virginiana	Tampa	Florida	-82.47477	27.93379	green_space	NA	825 South Oregon Avenue	No	17.78	78.74016	naturally_occurring	more than 18.29 m	15.24 to 30.48 cm	Tampa	NA	NA	NA	NA	NA	NA	NA	NA
2212261	NA	06/11/2013	edit_date	Diamond oak laurel oak	Quercus laurifolia	Tampa	Florida	-82.47477	27.93384	green_space	NA	826 South Oregon Avenue	No	19.812	90.2231	naturally_occurring	more than 18.29 m	15.24 to 30.48 cm	Tampa	NA	NA	NA	NA	NA	NA	NA	NA
2212263	NA	06/11/2013	edit_date	Live oak	Quercus virginiana	Tampa	Florida	-82.47476	27.93398	green_space	NA	821 South Oregon Avenue	No	71.374	150.91864	naturally_occurring	more than 18.29 m	60.96 to 76.2 cm	Tampa	NA	NA	NA	NA	NA	NA	NA	NA
2212266	NA	06/11/2013	edit_date	Diamond oak laurel oak	Quercus laurifolia	Tampa	Florida	-82.47476	27.93437	green_space	NA	822 S Oregon Ave	No	71.628	123.0315	naturally_occurring	more than 18.29 m	60.96 to 76.2 cm	Tampa	NA	NA	NA	NA	NA	NA	NA	NA
NA	NA	06/11/2013	edit_date	NA	NA	Tampa	Florida	-82.47474485	27.93487941	green_space	NA	814 S Oregon Ave	No	NA	NA	no_info	NA	NA	Tampa	NA	NA	NA	NA	NA	NA	NA	NA
2212270	NA	06/11/2013	edit_date	Canary island date palm	Phoenix canariensis	Tampa	Florida	-82.47476	27.93559	green_space	NA	804 South Oregon Avenue	No	18.034	44.29134	introduced	more than 18.29 m	15.24 to 30.48 cm	Tampa	NA	NA	NA	NA	NA	NA	NA	NA
2212271	NA	06/11/2013	edit_date	Washington fan palm	Washingtonia robusta	Tampa	Florida	-82.47475	27.93568	green_space	NA	819 South Oregon Avenue	No	24.892	142.71654	introduced	more than 18.29 m	15.24 to 30.48 cm	Tampa	NA	NA	NA	NA	NA	NA	NA	NA
2212272	NA	06/11/2013	edit_date	Live oak	Quercus virginiana	Tampa	Florida	-82.47476	27.93572	green_space	NA	804 South Oregon Avenue	No	33.274	80.38058	naturally_occurring	more than 18.29 m	30.48 to 45.72 cm	Tampa	NA	NA	NA	NA	NA	NA	NA	NA
2212273	NA	06/11/2013	edit_date	Diamond oak laurel oak	Quercus laurifolia	Tampa	Florida	-82.47476	27.93583	green_space	NA	800 South Oregon Avenue	No	72.898	168.96326	naturally_occurring	more than 18.29 m	60.96 to 76.2 cm	Tampa	NA	NA	NA	NA	NA	NA	NA	NA
2212275	NA	06/11/2013	edit_date	Live oak	Quercus virginiana	Tampa	Florida	-82.46855	27.93584	green_space	NA	802 South Boulevard	No	7.112	52.49344	naturally_occurring	more than 18.29 m	0 to 15.24 cm	Tampa	NA	NA	NA	NA	NA	NA	NA	NA
2212276	NA	06/11/2013	edit_date	Live oak	Quercus virginiana	Tampa	Florida	-82.46858687	27.9356886	green_space	NA	808 South Boulevard	No	82.804	152.55906	naturally_occurring	more than 18.29 m	more than 76.2 cm	Tampa	NA	NA	NA	NA	NA	NA	NA	NA
2212279	NA	06/11/2013	edit_date	Diamond oak laurel oak	Quercus laurifolia	Tampa	Florida	-82.46861	27.93546	green_space	NA	810 South Boulevard	No	1.27	1.64042	naturally_occurring	0 to 4.57 m	0 to 15.24 cm	Tampa	NA	NA	NA	NA	NA	NA	NA	NA
2212280	NA	06/11/2013	edit_date	Diamond oak laurel oak	Quercus laurifolia	Tampa	Florida	-82.46861	27.93537	green_space	NA	814 South Boulevard	No	9.144	68.89764	naturally_occurring	more than 18.29 m	0 to 15.24 cm	Tampa	NA	NA	NA	NA	NA	NA	NA	NA
2212282	NA	06/11/2013	edit_date	Live oak	Quercus virginiana	Tampa	Florida	-82.46861	27.93527	green_space	NA	821 South Boulevard	No	57.15	152.55906	naturally_occurring	more than 18.29 m	45.72 to 60.96 cm	Tampa	NA	NA	NA	NA	NA	NA	NA	NA
2212283	NA	06/11/2013	edit_date	Diamond oak laurel oak	Quercus laurifolia	Tampa	Florida	-82.46861	27.93515	green_space	NA	820 S Boulevard	No	30.48	73.8189	naturally_occurring	more than 18.29 m	15.24 to 30.48 cm	Tampa	NA	NA	NA	NA	NA	NA	NA	NA
2212284	NA	06/11/2013	edit_date	Live oak	Quercus virginiana	Tampa	Florida	-82.46862	27.93499	green_space	NA	820 S Boulevard	No	41.656	98.4252	naturally_occurring	more than 18.29 m	30.48 to 45.72 cm	Tampa	NA	NA	NA	NA	NA	NA	NA	NA
2212289	NA	06/11/2013	edit_date	Foxtail palm	Wodyetia bifurcata	Tampa	Florida	-82.46861	27.93354	NA	NA	900-998 South Boulevard	No	24.638	75.45932	introduced	more than 18.29 m	15.24 to 30.48 cm	Tampa	NA	NA	NA	NA	NA	NA	NA	NA
2212291	NA	06/11/2013	edit_date	Foxtail palm	Wodyetia bifurcata	Tampa	Florida	-82.46862	27.93329	green_space	NA	900-998 South Boulevard	No	22.352	78.74016	introduced	more than 18.29 m	15.24 to 30.48 cm	Tampa	NA	NA	NA	NA	NA	NA	NA	NA
2212292	NA	06/11/2013	edit_date	Washington fan palm	Washingtonia robusta	Tampa	Florida	-82.46872	27.93339	green_space	NA	901-999 South Boulevard	No	20.066	108.26772	introduced	more than 18.29 m	15.24 to 30.48 cm	Tampa	NA	NA	NA	NA	NA	NA	NA	NA
2212293	NA	06/11/2013	edit_date	Washington fan palm	Washingtonia robusta	Tampa	Florida	-82.46871	27.93343	green_space	NA	901-999 South Boulevard	No	16.256	34.44882	introduced	more than 18.29 m	15.24 to 30.48 cm	Tampa	NA	NA	NA	NA	NA	NA	NA	NA
2212294	NA	06/11/2013	edit_date	Live oak	Quercus virginiana	Tampa	Florida	-82.46871	27.93361	green_space	NA	853 South Boulevard	No	33.02	109.90814	naturally_occurring	more than 18.29 m	30.48 to 45.72 cm	Tampa	NA	NA	NA	NA	NA	NA	NA	NA
2212295	NA	06/11/2013	edit_date	Live oak	Quercus virginiana	Tampa	Florida	-82.46871	27.93365	green_space	NA	853 South Boulevard	No	33.02	124.67192	naturally_occurring	more than 18.29 m	30.48 to 45.72 cm	Tampa	NA	NA	NA	NA	NA	NA	NA	NA
2212296	NA	06/11/2013	edit_date	Washington fan palm	Washingtonia robusta	Tampa	Florida	-82.4687	27.9337	green_space	NA	853 South Boulevard	No	33.02	205.0525	introduced	more than 18.29 m	30.48 to 45.72 cm	Tampa	NA	NA	NA	NA	NA	NA	NA	NA
2212297	NA	06/11/2013	edit_date	Live oak	Quercus virginiana	Tampa	Florida	-82.4687	27.93375	green_space	NA	851 South Boulevard	No	42.672	134.51444	naturally_occurring	more than 18.29 m	30.48 to 45.72 cm	Tampa	NA	NA	NA	NA	NA	NA	NA	NA
2212298	NA	06/11/2013	edit_date	Live oak	Quercus virginiana	Tampa	Florida	-82.46871343	27.93381179	green_space	NA	851 South Boulevard	No	44.958	144.35696	naturally_occurring	more than 18.29 m	30.48 to 45.72 cm	Tampa	NA	NA	NA	NA	NA	NA	NA	NA
2212301	NA	06/11/2013	edit_date	Southern magnolia	Magnolia grandiflora	Tampa	Florida	-82.46871	27.93402	green_space	NA	849 S Boulevard	No	24.892	78.74016	naturally_occurring	more than 18.29 m	15.24 to 30.48 cm	Tampa	NA	NA	NA	NA	NA	NA	NA	NA
2212302	NA	06/11/2013	edit_date	Washington fan palm	Washingtonia robusta	Tampa	Florida	-82.46872	27.93429	green_space	NA	821 South Boulevard	No	39.37	200.13124	introduced	more than 18.29 m	30.48 to 45.72 cm	Tampa	NA	NA	NA	NA	NA	NA	NA	NA
2212303	NA	06/11/2013	edit_date	Live oak	Quercus virginiana	Tampa	Florida	-82.46871	27.93443	green_space	NA	833 South Boulevard	No	16.256	59.05512	naturally_occurring	more than 18.29 m	15.24 to 30.48 cm	Tampa	NA	NA	NA	NA	NA	NA	NA	NA
2212304	NA	06/11/2013	edit_date	Live oak	Quercus virginiana	Tampa	Florida	-82.46871	27.9346	green_space	NA	833 S Boulevard	No	57.912	129.59318	naturally_occurring	more than 18.29 m	45.72 to 60.96 cm	Tampa	NA	NA	NA	NA	NA	NA	NA	NA
2212305	NA	06/11/2013	edit_date	Washington fan palm	Washingtonia robusta	Tampa	Florida	-82.46871	27.9349	green_space	NA	825 S Boulevard	No	27.686	205.0525	introduced	more than 18.29 m	15.24 to 30.48 cm	Tampa	NA	NA	NA	NA	NA	NA	NA	NA
2212306	NA	06/11/2013	edit_date	Washington fan palm	Washingtonia robusta	Tampa	Florida	-82.46871	27.93494	green_space	NA	822 S Boulevard	No	25.4	144.35696	introduced	more than 18.29 m	15.24 to 30.48 cm	Tampa	NA	NA	NA	NA	NA	NA	NA	NA
2212307	NA	06/11/2013	edit_date	Cabbage palm	Sabal palmetto	Tampa	Florida	-82.46871	27.93505	green_space	NA	822 S Boulevard	No	22.86	96.78478	naturally_occurring	more than 18.29 m	15.24 to 30.48 cm	Tampa	NA	NA	NA	NA	NA	NA	NA	NA
2212308	NA	06/11/2013	edit_date	Canary island date palm	Phoenix canariensis	Tampa	Florida	-82.46871	27.93508	green_space	NA	800-898 South Boulevard	No	50.292	111.54856	introduced	more than 18.29 m	45.72 to 60.96 cm	Tampa	NA	NA	NA	NA	NA	NA	NA	NA
2212310	NA	06/11/2013	edit_date	Live oak	Quercus virginiana	Tampa	Florida	-82.4687	27.93532	green_space	NA	811 S Boulevard	No	10.922	62.33596	naturally_occurring	more than 18.29 m	0 to 15.24 cm	Tampa	NA	NA	NA	NA	NA	NA	NA	NA
2212315	NA	06/13/2013	edit_date	Cabbage palm	Sabal palmetto	Tampa	Florida	-82.46964	27.9357	green_space	NA	900-998 West Inman Avenue	No	24.13	88.58268	naturally_occurring	more than 18.29 m	15.24 to 30.48 cm	Tampa	NA	NA	NA	NA	NA	NA	NA	NA
2212317	NA	06/13/2013	edit_date	Diamond oak laurel oak	Quercus laurifolia	Tampa	Florida	-82.4695435	27.93553411	green_space	NA	801 South Edison Avenue	No	27.432	59.05512	naturally_occurring	more than 18.29 m	15.24 to 30.48 cm	Tampa	NA	NA	NA	NA	NA	NA	NA	NA
2212319	NA	06/13/2013	edit_date	Live oak	Quercus virginiana	Tampa	Florida	-82.46962	27.93541	green_space	NA	804 South Edison Avenue	No	32.258	83.66142	naturally_occurring	more than 18.29 m	30.48 to 45.72 cm	Tampa	NA	NA	NA	NA	NA	NA	NA	NA
2212320	NA	06/13/2013	edit_date	Live oak	Quercus virginiana	Tampa	Florida	-82.46963	27.93534	green_space	NA	803 South Edison Avenue	No	6.35	39.37008	naturally_occurring	more than 18.29 m	0 to 15.24 cm	Tampa	NA	NA	NA	NA	NA	NA	NA	NA
2212321	NA	06/13/2013	edit_date	Live oak	Quercus virginiana	Tampa	Florida	-82.46962	27.93527	green_space	NA	803 South Edison Avenue	No	5.08	42.65092	naturally_occurring	more than 18.29 m	0 to 15.24 cm	Tampa	NA	NA	NA	NA	NA	NA	NA	NA
2212325	NA	06/13/2013	edit_date	Wild date palm	Phoenix sylvestris	Tampa	Florida	-82.4696	27.93497	green_space	NA	810 South Edison Avenue	No	44.45	100.06562	introduced	more than 18.29 m	30.48 to 45.72 cm	Tampa	NA	NA	NA	NA	NA	NA	NA	NA
2212327	NA	06/13/2013	edit_date	Florida royal palm	Roystonea regia	Tampa	Florida	-82.46963	27.93472	green_space	NA	814-816 South Edison Avenue	No	17.272	36.08924	naturally_occurring	more than 18.29 m	15.24 to 30.48 cm	Tampa	NA	NA	NA	NA	NA	NA	NA	NA
2212330	NA	06/13/2013	edit_date	Wild date palm	Phoenix sylvestris	Tampa	Florida	-82.46963	27.93445	green_space	NA	818 South Edison Avenue	No	27.432	144.35696	introduced	more than 18.29 m	15.24 to 30.48 cm	Tampa	NA	NA	NA	NA	NA	NA	NA	NA
2212332	NA	06/13/2013	edit_date	Live oak	Quercus virginiana	Tampa	Florida	-82.46963	27.93429	green_space	NA	816-818 South Edison Avenue	No	45.212	113.18898	naturally_occurring	more than 18.29 m	30.48 to 45.72 cm	Tampa	NA	NA	NA	NA	NA	NA	NA	NA
2212333	NA	06/13/2013	edit_date	Chinese elm	Ulmus parvifolia	Tampa	Florida	-82.4695	27.93395	green_space	NA	824 South Edison Avenue	No	24.638	26.24672	introduced	more than 18.29 m	15.24 to 30.48 cm	Tampa	NA	NA	NA	NA	NA	NA	NA	NA
2212335	NA	06/13/2013	edit_date	Edible date palm	Phoenix dactylifera	Tampa	Florida	-82.46962523	27.93370608	green_space	NA	826 South Edison Avenue	No	41.656	106.6273	introduced	more than 18.29 m	30.48 to 45.72 cm	Tampa	NA	NA	NA	NA	NA	NA	NA	NA
2212336	NA	06/13/2013	edit_date	Edible date palm	Phoenix dactylifera	Tampa	Florida	-82.46962549	27.9335	green_space	NA	907 Bayshore Boulevard	No	45.212	109.90814	introduced	more than 18.29 m	30.48 to 45.72 cm	Tampa	NA	NA	NA	NA	NA	NA	NA	NA
2212338	NA	06/13/2013	edit_date	Live oak	Quercus virginiana	Tampa	Florida	-82.46964	27.93315	green_space	NA	1001 Bayshore Boulevard	No	16.256	62.33596	naturally_occurring	more than 18.29 m	15.24 to 30.48 cm	Tampa	NA	NA	NA	NA	NA	NA	NA	NA
2212339	NA	06/13/2013	edit_date	Live oak	Quercus virginiana	Tampa	Florida	-82.46974	27.93311	NA	NA	901 S Edison Ave	No	20.32	72.17848	naturally_occurring	more than 18.29 m	15.24 to 30.48 cm	Tampa	NA	NA	NA	NA	NA	NA	NA	NA
2212344	NA	06/13/2013	edit_date	Live oak	Quercus virginiana	Tampa	Florida	-82.46973	27.93355	green_space	NA	905 Bayshore Boulevard	No	6.604	36.08924	naturally_occurring	more than 18.29 m	0 to 15.24 cm	Tampa	NA	NA	NA	NA	NA	NA	NA	NA
2212346	NA	06/13/2013	edit_date	Live oak	Quercus virginiana	Tampa	Florida	-82.46974	27.93377	green_space	NA	825 South Edison Avenue	No	12.192	68.89764	naturally_occurring	more than 18.29 m	0 to 15.24 cm	Tampa	NA	NA	NA	NA	NA	NA	NA	NA
2212347	NA	06/13/2013	edit_date	Wild date palm	Phoenix sylvestris	Tampa	Florida	-82.46974224	27.93393834	green_space	NA	824 South Edison Avenue	No	30.734	101.70604	introduced	more than 18.29 m	30.48 to 45.72 cm	Tampa	NA	NA	NA	NA	NA	NA	NA	NA
2212348	NA	06/13/2013	edit_date	Wild date palm	Phoenix sylvestris	Tampa	Florida	-82.46973	27.93399	green_space	NA	816-818 South Edison Avenue	No	35.56	75.45932	introduced	more than 18.29 m	30.48 to 45.72 cm	Tampa	NA	NA	NA	NA	NA	NA	NA	NA
2212350	NA	06/13/2013	edit_date	American elm	Ulmus americana	Tampa	Florida	-82.46973	27.9345	green_space	NA	816 South Edison Avenue	No	10.16	55.77428	naturally_occurring	more than 18.29 m	0 to 15.24 cm	Tampa	NA	NA	NA	NA	NA	NA	NA	NA
2212351	NA	06/13/2013	edit_date	Canary island date palm	Phoenix canariensis	Tampa	Florida	-82.46973	27.93458	green_space	NA	816 South Edison Avenue	No	45.466	80.38058	introduced	more than 18.29 m	30.48 to 45.72 cm	Tampa	NA	NA	NA	NA	NA	NA	NA	NA
2212353	NA	06/13/2013	edit_date	Canary island date palm	Phoenix canariensis	Tampa	Florida	-82.46973	27.93472	green_space	NA	814-816 South Edison Avenue	No	52.324	88.58268	introduced	more than 18.29 m	45.72 to 60.96 cm	Tampa	NA	NA	NA	NA	NA	NA	NA	NA
2212354	NA	06/13/2013	edit_date	Canary island date palm	Phoenix canariensis	Tampa	Florida	-82.46989	27.9351	green_space	NA	816 South Edison Avenue	No	51.308	59.05512	introduced	more than 18.29 m	45.72 to 60.96 cm	Tampa	NA	NA	NA	NA	NA	NA	NA	NA
2212355	NA	06/13/2013	edit_date	Cabbage palm	Sabal palmetto	Tampa	Florida	-82.46975	27.93486	green_space	NA	811 South Edison Avenue	No	27.432	88.58268	naturally_occurring	more than 18.29 m	15.24 to 30.48 cm	Tampa	NA	NA	NA	NA	NA	NA	NA	NA
2212356	NA	06/13/2013	edit_date	Diamond oak laurel oak	Quercus laurifolia	Tampa	Florida	-82.46974	27.93497	green_space	NA	811 South Edison Avenue	No	102.108	132.87402	naturally_occurring	more than 18.29 m	more than 76.2 cm	Tampa	NA	NA	NA	NA	NA	NA	NA	NA
2212360	NA	06/13/2013	edit_date	Canary island date palm	Phoenix canariensis	Tampa	Florida	-82.46973	27.93541	green_space	NA	802 South Edison Avenue	No	52.832	104.98688	introduced	more than 18.29 m	45.72 to 60.96 cm	Tampa	NA	NA	NA	NA	NA	NA	NA	NA
2212362	NA	06/13/2013	edit_date	Cabbage palm	Sabal palmetto	Tampa	Florida	-82.46973	27.93556	green_space	NA	801 South Edison Avenue	No	21.59	63.97638	naturally_occurring	more than 18.29 m	15.24 to 30.48 cm	Tampa	NA	NA	NA	NA	NA	NA	NA	NA
2212367	NA	06/13/2013	edit_date	Live oak	Quercus virginiana	Tampa	Florida	-82.47066	27.93585	green_space	NA	1001-1099 West Inman Avenue	No	28.956	165.68242	naturally_occurring	more than 18.29 m	15.24 to 30.48 cm	Tampa	NA	NA	NA	NA	NA	NA	NA	NA
2212368	NA	06/13/2013	edit_date	Live oak	Quercus virginiana	Tampa	Florida	-82.47066059	27.93575053	green_space	NA	715-717 South Delaware Avenue	No	23.622	119.75066	naturally_occurring	more than 18.29 m	15.24 to 30.48 cm	Tampa	NA	NA	NA	NA	NA	NA	NA	NA
2212371	NA	06/13/2013	edit_date	Live oak	Quercus virginiana	Tampa	Florida	-82.47065	27.93558	green_space	NA	804 South Delaware Avenue	No	46.736	119.75066	naturally_occurring	more than 18.29 m	45.72 to 60.96 cm	Tampa	NA	NA	NA	NA	NA	NA	NA	NA
2212375	NA	06/13/2013	edit_date	Southern magnolia	Magnolia grandiflora	Tampa	Florida	-82.47064	27.93497	green_space	NA	818 South Delaware Avenue	No	7.112	42.65092	naturally_occurring	more than 18.29 m	0 to 15.24 cm	Tampa	NA	NA	NA	NA	NA	NA	NA	NA
2212376	NA	06/13/2013	edit_date	Live oak	Quercus virginiana	Tampa	Florida	-82.47064	27.93488	green_space	NA	820 South Delaware Avenue	No	15.748	83.66142	naturally_occurring	more than 18.29 m	15.24 to 30.48 cm	Tampa	NA	NA	NA	NA	NA	NA	NA	NA
2212378	NA	06/13/2013	edit_date	Live oak	Quercus virginiana	Tampa	Florida	-82.47064	27.93468	green_space	NA	827 South Delaware Avenue	No	11.938	73.8189	naturally_occurring	more than 18.29 m	0 to 15.24 cm	Tampa	NA	NA	NA	NA	NA	NA	NA	NA
2212379	NA	06/13/2013	edit_date	Live oak	Quercus virginiana	Tampa	Florida	-82.47065	27.93444	green_space	NA	836 South Delaware Avenue	No	7.62	49.2126	naturally_occurring	more than 18.29 m	0 to 15.24 cm	Tampa	NA	NA	NA	NA	NA	NA	NA	NA
2212381	NA	06/13/2013	edit_date	Live oak	Quercus virginiana	Tampa	Florida	-82.47064	27.93426	green_space	NA	838 S Delaware Ave	No	24.892	75.45932	naturally_occurring	more than 18.29 m	15.24 to 30.48 cm	Tampa	NA	NA	NA	NA	NA	NA	NA	NA
2212382	NA	06/13/2013	edit_date	Live oak	Quercus virginiana	Tampa	Florida	-82.47064	27.93416	green_space	NA	840 S Delaware Ave	No	16.51	75.45932	naturally_occurring	more than 18.29 m	15.24 to 30.48 cm	Tampa	NA	NA	NA	NA	NA	NA	NA	NA
2212384	NA	06/13/2013	edit_date	Live oak	Quercus virginiana	Tampa	Florida	-82.47064787	27.93380894	green_space	NA	846 S Delaware Ave	No	74.676	137.79528	naturally_occurring	more than 18.29 m	60.96 to 76.2 cm	Tampa	NA	NA	NA	NA	NA	NA	NA	NA
2212385	NA	06/13/2013	edit_date	Live oak	Quercus virginiana	Tampa	Florida	-82.47066	27.93354	green_space	NA	902 South Delaware Avenue	No	30.48	118.11024	naturally_occurring	more than 18.29 m	15.24 to 30.48 cm	Tampa	NA	NA	NA	NA	NA	NA	NA	NA
2212386	NA	06/13/2013	edit_date	Diamond oak laurel oak	Quercus laurifolia	Tampa	Florida	-82.47066	27.93344	green_space	NA	902-998 South Delaware Avenue	No	92.456	170.60368	naturally_occurring	more than 18.29 m	more than 76.2 cm	Tampa	NA	NA	NA	NA	NA	NA	NA	NA
2212390	NA	06/13/2013	edit_date	Live oak	Quercus virginiana	Tampa	Florida	-82.47076	27.93329	green_space	NA	903 South Delaware Avenue	No	63.5	168.96326	naturally_occurring	more than 18.29 m	60.96 to 76.2 cm	Tampa	NA	NA	NA	NA	NA	NA	NA	NA
NA	NA	06/13/2013	edit_date	NA	NA	Tampa	Florida	-82.47080816	27.93341212	green_space	NA	901 S Delaware Ave	No	NA	NA	no_info	NA	NA	Tampa	NA	NA	NA	NA	NA	NA	NA	NA
2212391	NA	06/13/2013	edit_date	Myrtle dahoon	Ilex cassine	Tampa	Florida	-82.47075	27.93345	green_space	NA	901 South Delaware Avenue	No	13.462	68.89764	naturally_occurring	more than 18.29 m	0 to 15.24 cm	Tampa	NA	NA	NA	NA	NA	NA	NA	NA
2212392	NA	06/13/2013	edit_date	Myrtle dahoon	Ilex cassine	Tampa	Florida	-82.47075	27.93351	green_space	NA	1100-1198 West Morrison Avenue	No	12.7	65.6168	naturally_occurring	more than 18.29 m	0 to 15.24 cm	Tampa	NA	NA	NA	NA	NA	NA	NA	NA
NA	NA	06/13/2013	edit_date	NA	NA	Tampa	Florida	-82.47076	27.93355	green_space	NA	1100-1198 West Morrison Avenue	No	NA	NA	no_info	NA	NA	Tampa	NA	NA	NA	NA	NA	NA	NA	NA
2212395	NA	06/13/2013	edit_date	Live oak	Quercus virginiana	Tampa	Florida	-82.47077	27.93481	green_space	NA	821 South Delaware Avenue	No	14.224	60.69554	naturally_occurring	more than 18.29 m	0 to 15.24 cm	Tampa	NA	NA	NA	NA	NA	NA	NA	NA
NA	NA	06/13/2013	edit_date	NA	NA	Tampa	Florida	-82.47084972	27.93446321	green_space	NA	827 S Delaware Ave	No	NA	NA	no_info	NA	NA	Tampa	NA	NA	NA	NA	NA	NA	NA	NA
NA	NA	06/13/2013	edit_date	NA	NA	Tampa	Florida	-82.47077662	27.93393216	green_space	NA	845 South Delaware Avenue	No	NA	NA	no_info	NA	NA	Tampa	NA	NA	NA	NA	NA	NA	NA	NA
NA	NA	06/13/2013	edit_date	NA	NA	Tampa	Florida	-82.47077	27.93372	green_space	NA	847 S Delaware Ave	No	NA	NA	no_info	NA	NA	Tampa	NA	NA	NA	NA	NA	NA	NA	NA
2212400	NA	06/13/2013	edit_date	Crapemyrtle	Lagerstroemia indica	Tampa	Florida	-82.47076	27.93549	green_space	NA	807-809 South Delaware Avenue	No	7.62	70.53806	introduced	more than 18.29 m	0 to 15.24 cm	Tampa	NA	NA	NA	NA	NA	NA	NA	NA
2212402	NA	06/13/2013	edit_date	Crapemyrtle	Lagerstroemia indica	Tampa	Florida	-82.47074	27.93572	green_space	NA	801 South Delaware Avenue	No	21.59	106.6273	introduced	more than 18.29 m	15.24 to 30.48 cm	Tampa	NA	NA	NA	NA	NA	NA	NA	NA
2212403	NA	06/13/2013	edit_date	Crapemyrtle	Lagerstroemia indica	Tampa	Florida	-82.47075	27.93584	green_space	NA	1100-1198 West Inman Avenue	No	11.176	83.66142	introduced	more than 18.29 m	0 to 15.24 cm	Tampa	NA	NA	NA	NA	NA	NA	NA	NA
2212405	NA	06/14/2013	edit_date	Orange	Citrus sinensis	Tampa	Florida	-82.47168	27.9357	green_space	NA	802 South Newport Avenue	No	25.4	60.69554	introduced	more than 18.29 m	15.24 to 30.48 cm	Tampa	NA	NA	NA	NA	NA	NA	NA	NA
2212406	NA	06/14/2013	edit_date	Cabbage palm	Sabal palmetto	Tampa	Florida	-82.47169	27.93566	green_space	NA	802 S Newport Ave	No	31.75	98.4252	naturally_occurring	more than 18.29 m	30.48 to 45.72 cm	Tampa	NA	NA	NA	NA	NA	NA	NA	NA
2212410	NA	06/14/2013	edit_date	Live oak	Quercus virginiana	Tampa	Florida	-82.47169	27.93536	green_space	NA	806 South Newport Avenue	No	33.274	136.15486	naturally_occurring	more than 18.29 m	30.48 to 45.72 cm	Tampa	NA	NA	NA	NA	NA	NA	NA	NA
2212413	NA	06/14/2013	edit_date	Live oak	Quercus virginiana	Tampa	Florida	-82.47170131	27.93516325	green_space	NA	808 S Newport Ave	No	32.766	104.98688	naturally_occurring	more than 18.29 m	30.48 to 45.72 cm	Tampa	NA	NA	NA	NA	NA	NA	NA	NA
2212415	NA	06/14/2013	edit_date	Live oak	Quercus virginiana	Tampa	Florida	-82.47167	27.93482	green_space	NA	810 South Newport Avenue	No	6.35	26.24672	naturally_occurring	more than 18.29 m	0 to 15.24 cm	Tampa	NA	NA	NA	NA	NA	NA	NA	NA
2212416	NA	06/14/2013	edit_date	Live oak	Quercus virginiana	Tampa	Florida	-82.47167	27.93474	green_space	NA	821 South Newport Avenue	No	33.02	123.0315	naturally_occurring	more than 18.29 m	30.48 to 45.72 cm	Tampa	NA	NA	NA	NA	NA	NA	NA	NA
2212421	NA	06/14/2013	edit_date	Crapemyrtle	Lagerstroemia indica	Tampa	Florida	-82.47169	27.93421	green_space	NA	850 South Newport Avenue	No	22.352	39.37008	introduced	more than 18.29 m	15.24 to 30.48 cm	Tampa	NA	NA	NA	NA	NA	NA	NA	NA
2212423	NA	06/14/2013	edit_date	Live oak	Quercus virginiana	Tampa	Florida	-82.47169	27.93397	green_space	NA	850 South Newport Avenue	No	51.308	150.91864	naturally_occurring	more than 18.29 m	45.72 to 60.96 cm	Tampa	NA	NA	NA	NA	NA	NA	NA	NA
2212426	NA	06/14/2013	edit_date	Diamond oak laurel oak	Quercus laurifolia	Tampa	Florida	-82.47167887	27.93356322	green_space	NA	901 South Newport Avenue	No	58.674	154.19948	naturally_occurring	more than 18.29 m	45.72 to 60.96 cm	Tampa	NA	NA	NA	NA	NA	NA	NA	NA
2212427	NA	06/14/2013	edit_date	Diamond oak laurel oak	Quercus laurifolia	Tampa	Florida	-82.47168	27.93351	green_space	NA	901 South Newport Avenue	No	73.66	183.72704	naturally_occurring	more than 18.29 m	60.96 to 76.2 cm	Tampa	NA	NA	NA	NA	NA	NA	NA	NA
2212429	NA	06/14/2013	edit_date	Live oak	Quercus virginiana	Tampa	Florida	-82.47171	27.93319	green_space	NA	910 South Newport Avenue	No	46.482	164.042	naturally_occurring	more than 18.29 m	45.72 to 60.96 cm	Tampa	NA	NA	NA	NA	NA	NA	NA	NA
2212430	NA	06/14/2013	edit_date	Live oak	Quercus virginiana	Tampa	Florida	-82.4717	27.93312	green_space	NA	910 South Newport Avenue	No	38.608	98.4252	naturally_occurring	more than 18.29 m	30.48 to 45.72 cm	Tampa	NA	NA	NA	NA	NA	NA	NA	NA
2212432	NA	06/14/2013	edit_date	Live oak	Quercus virginiana	Tampa	Florida	-82.47168078	27.93275146	green_space	NA	910-998 S Newport Ave	No	39.37	88.58268	naturally_occurring	more than 18.29 m	30.48 to 45.72 cm	Tampa	NA	NA	NA	NA	NA	NA	NA	NA
2212436	NA	06/14/2013	edit_date	Live oak	Quercus virginiana	Tampa	Florida	-82.4718	27.93288	green_space	NA	907 South Newport Avenue	No	27.178	80.38058	naturally_occurring	more than 18.29 m	15.24 to 30.48 cm	Tampa	NA	NA	NA	NA	NA	NA	NA	NA
2212437	NA	06/14/2013	edit_date	Live oak	Quercus virginiana	Tampa	Florida	-82.47181	27.93295	green_space	NA	1201 Bayshore Boulevard	No	25.4	104.98688	naturally_occurring	more than 18.29 m	15.24 to 30.48 cm	Tampa	NA	NA	NA	NA	NA	NA	NA	NA
2212440	NA	06/14/2013	edit_date	Live oak	Quercus virginiana	Tampa	Florida	-82.47179	27.93386	green_space	NA	847 S Newport Ave	No	71.882	206.69292	naturally_occurring	more than 18.29 m	60.96 to 76.2 cm	Tampa	NA	NA	NA	NA	NA	NA	NA	NA
2212444	NA	06/14/2013	edit_date	Live oak	Quercus virginiana	Tampa	Florida	-82.4718	27.9342	green_space	NA	845 South Newport Avenue	No	65.786	168.96326	naturally_occurring	more than 18.29 m	60.96 to 76.2 cm	Tampa	NA	NA	NA	NA	NA	NA	NA	NA
2212445	NA	06/14/2013	edit_date	Live oak	Quercus virginiana	Tampa	Florida	-82.47179	27.93425	green_space	NA	839 South Newport Avenue	No	50.038	98.4252	naturally_occurring	more than 18.29 m	45.72 to 60.96 cm	Tampa	NA	NA	NA	NA	NA	NA	NA	NA
2212447	NA	06/14/2013	edit_date	Live oak	Quercus virginiana	Tampa	Florida	-82.47179	27.93437	green_space	NA	833 South Newport Avenue	No	43.942	131.2336	naturally_occurring	more than 18.29 m	30.48 to 45.72 cm	Tampa	NA	NA	NA	NA	NA	NA	NA	NA
2212448	NA	06/14/2013	edit_date	Live oak	Quercus virginiana	Tampa	Florida	-82.47179	27.93445	green_space	NA	833 South Newport Avenue	No	21.082	93.50394	naturally_occurring	more than 18.29 m	15.24 to 30.48 cm	Tampa	NA	NA	NA	NA	NA	NA	NA	NA
2212450	NA	06/14/2013	edit_date	Camphortree	Cinnamomum camphora	Tampa	Florida	-82.4718	27.93465	green_space	NA	829 South Newport Avenue	No	64.516	141.07612	introduced	more than 18.29 m	60.96 to 76.2 cm	Tampa	NA	NA	NA	NA	NA	NA	NA	NA
2212451	NA	06/14/2013	edit_date	Live oak	Quercus virginiana	Tampa	Florida	-82.4718	27.93476	green_space	NA	821 S Newport Ave	No	61.468	172.2441	naturally_occurring	more than 18.29 m	60.96 to 76.2 cm	Tampa	NA	NA	NA	NA	NA	NA	NA	NA
2212453	NA	06/14/2013	edit_date	Live oak	Quercus virginiana	Tampa	Florida	-82.47179	27.93494	green_space	NA	821 South Newport Avenue	No	33.02	144.35696	naturally_occurring	more than 18.29 m	30.48 to 45.72 cm	Tampa	NA	NA	NA	NA	NA	NA	NA	NA
2212454	NA	06/14/2013	edit_date	Diamond oak laurel oak	Quercus laurifolia	Tampa	Florida	-82.47179	27.93501	green_space	NA	815 South Newport Avenue	No	37.084	149.27822	naturally_occurring	more than 18.29 m	30.48 to 45.72 cm	Tampa	NA	NA	NA	NA	NA	NA	NA	NA
2212455	NA	06/14/2013	edit_date	Diamond oak laurel oak	Quercus laurifolia	Tampa	Florida	-82.4718	27.93509	green_space	NA	815 S Newport Ave	No	48.514	165.68242	naturally_occurring	more than 18.29 m	45.72 to 60.96 cm	Tampa	NA	NA	NA	NA	NA	NA	NA	NA
2212456	NA	06/14/2013	edit_date	Diamond oak laurel oak	Quercus laurifolia	Tampa	Florida	-82.4718	27.93516	green_space	NA	807 South Newport Avenue	No	44.196	127.95276	naturally_occurring	more than 18.29 m	30.48 to 45.72 cm	Tampa	NA	NA	NA	NA	NA	NA	NA	NA
2212457	NA	06/14/2013	edit_date	Live oak	Quercus virginiana	Tampa	Florida	-82.4718	27.93537	green_space	NA	807 South Newport Avenue	No	59.436	149.27822	naturally_occurring	more than 18.29 m	45.72 to 60.96 cm	Tampa	NA	NA	NA	NA	NA	NA	NA	NA
2212459	NA	06/14/2013	edit_date	Diamond oak laurel oak	Quercus laurifolia	Tampa	Florida	-82.47179	27.93552	green_space	NA	804 South Newport Avenue	No	55.372	162.40158	naturally_occurring	more than 18.29 m	45.72 to 60.96 cm	Tampa	NA	NA	NA	NA	NA	NA	NA	NA
2212462	NA	06/14/2013	edit_date	Live oak	Quercus virginiana	Tampa	Florida	-82.47180834	27.93587017	green_space	NA	801 South Newport Avenue	No	49.53	150.91864	naturally_occurring	more than 18.29 m	45.72 to 60.96 cm	Tampa	NA	NA	NA	NA	NA	NA	NA	NA
2212464	NA	06/17/2013	edit_date	Camphortree	Cinnamomum camphora	Tampa	Florida	-82.47269	27.93593	green_space	NA	1200-1298 W Inman Ave	No	37.592	73.8189	introduced	more than 18.29 m	30.48 to 45.72 cm	Tampa	NA	NA	NA	NA	NA	NA	NA	NA
2212465	NA	06/17/2013	edit_date	Diamond oak laurel oak	Quercus laurifolia	Tampa	Florida	-82.47269	27.93584	green_space	NA	1201-1299 West Inman Avenue	No	57.404	185.36746	naturally_occurring	more than 18.29 m	45.72 to 60.96 cm	Tampa	NA	NA	NA	NA	NA	NA	NA	NA
2212466	NA	06/17/2013	edit_date	Camphortree	Cinnamomum camphora	Tampa	Florida	-82.47268	27.93577	green_space	NA	809 South Willow Avenue	No	48.26	134.51444	introduced	more than 18.29 m	45.72 to 60.96 cm	Tampa	NA	NA	NA	NA	NA	NA	NA	NA
2212467	NA	06/17/2013	edit_date	Diamond oak laurel oak	Quercus laurifolia	Tampa	Florida	-82.4727	27.93572	green_space	NA	800 S Willow Ave	No	68.326	165.68242	naturally_occurring	more than 18.29 m	60.96 to 76.2 cm	Tampa	NA	NA	NA	NA	NA	NA	NA	NA
2212468	NA	06/17/2013	edit_date	Camphortree	Cinnamomum camphora	Tampa	Florida	-82.47269	27.93568	green_space	NA	800 S Willow Ave	No	30.734	90.2231	introduced	more than 18.29 m	30.48 to 45.72 cm	Tampa	NA	NA	NA	NA	NA	NA	NA	NA
2212472	NA	06/17/2013	edit_date	Camphortree	Cinnamomum camphora	Tampa	Florida	-82.47269	27.93515	green_space	NA	818 S Willow Ave	No	18.288	45.93176	introduced	more than 18.29 m	15.24 to 30.48 cm	Tampa	NA	NA	NA	NA	NA	NA	NA	NA
2212474	NA	06/17/2013	edit_date	Camphortree	Cinnamomum camphora	Tampa	Florida	-82.4727	27.93496	green_space	NA	820 S Willow Ave	No	65.278	119.75066	introduced	more than 18.29 m	60.96 to 76.2 cm	Tampa	NA	NA	NA	NA	NA	NA	NA	NA
2212475	NA	06/17/2013	edit_date	Cabbage palm	Sabal palmetto	Tampa	Florida	-82.4727	27.93491	green_space	NA	824 South Willow Avenue	No	25.146	103.34646	naturally_occurring	more than 18.29 m	15.24 to 30.48 cm	Tampa	NA	NA	NA	NA	NA	NA	NA	NA
2212477	NA	06/17/2013	edit_date	Cabbage palm	Sabal palmetto	Tampa	Florida	-82.47271	27.93483	green_space	NA	824 South Willow Avenue	No	28.956	109.90814	naturally_occurring	more than 18.29 m	15.24 to 30.48 cm	Tampa	NA	NA	NA	NA	NA	NA	NA	NA
2212478	NA	06/17/2013	edit_date	Cabbage palm	Sabal palmetto	Tampa	Florida	-82.4727	27.9348	green_space	NA	826 South Willow Avenue	No	26.162	132.87402	naturally_occurring	more than 18.29 m	15.24 to 30.48 cm	Tampa	NA	NA	NA	NA	NA	NA	NA	NA
2212479	NA	06/17/2013	edit_date	Camphortree	Cinnamomum camphora	Tampa	Florida	-82.47271	27.93449	green_space	NA	826 South Willow Avenue	No	78.232	157.48032	introduced	more than 18.29 m	more than 76.2 cm	Tampa	NA	NA	NA	NA	NA	NA	NA	NA
2212482	NA	06/17/2013	edit_date	Camphortree	Cinnamomum camphora	Tampa	Florida	-82.47272	27.93421	green_space	NA	828 South Willow Avenue	No	63.246	118.11024	introduced	more than 18.29 m	60.96 to 76.2 cm	Tampa	NA	NA	NA	NA	NA	NA	NA	NA
2212484	NA	06/17/2013	edit_date	Diamond oak laurel oak	Quercus laurifolia	Tampa	Florida	-82.47269	27.93389	green_space	NA	830 South Willow Avenue	No	39.878	154.19948	naturally_occurring	more than 18.29 m	30.48 to 45.72 cm	Tampa	NA	NA	NA	NA	NA	NA	NA	NA
2212485	NA	06/17/2013	edit_date	Camphortree	Cinnamomum camphora	Tampa	Florida	-82.4727	27.9338	green_space	NA	850 South Willow Avenue	No	65.786	129.59318	introduced	more than 18.29 m	60.96 to 76.2 cm	Tampa	NA	NA	NA	NA	NA	NA	NA	NA
2212486	NA	06/17/2013	edit_date	Queen palm	Syagrus romanzoffiana	Tampa	Florida	-82.47273	27.93373	green_space	NA	850 South Willow Avenue	No	24.13	118.11024	introduced	more than 18.29 m	15.24 to 30.48 cm	Tampa	NA	NA	NA	NA	NA	NA	NA	NA
2212488	NA	06/17/2013	edit_date	Diamond oak laurel oak	Quercus laurifolia	Tampa	Florida	-82.47272	27.93342	green_space	NA	902 S Willow Ave	No	57.15	157.48032	naturally_occurring	more than 18.29 m	45.72 to 60.96 cm	Tampa	NA	NA	NA	NA	NA	NA	NA	NA
2212490	NA	06/17/2013	edit_date	Live oak	Quercus virginiana	Tampa	Florida	-82.4727	27.93307	green_space	NA	1209 Bayshore Boulevard	No	33.782	118.11024	naturally_occurring	more than 18.29 m	30.48 to 45.72 cm	Tampa	NA	NA	NA	NA	NA	NA	NA	NA
2212491	NA	06/17/2013	edit_date	Live oak	Quercus virginiana	Tampa	Florida	-82.47270252	27.93289373	green_space	NA	1209 Bayshore Boulevard	No	52.578	175.52494	naturally_occurring	more than 18.29 m	45.72 to 60.96 cm	Tampa	NA	NA	NA	NA	NA	NA	NA	NA
2212495	NA	06/17/2013	edit_date	Live oak	Quercus virginiana	Tampa	Florida	-82.47285	27.9334	green_space	NA	905 South Willow Avenue	No	55.372	162.40158	naturally_occurring	more than 18.29 m	45.72 to 60.96 cm	Tampa	NA	NA	NA	NA	NA	NA	NA	NA
2212496	NA	06/17/2013	edit_date	Live oak	Quercus virginiana	Tampa	Florida	-82.4728437	27.93353393	green_space	NA	901 South Willow Avenue	No	82.042	211.61418	naturally_occurring	more than 18.29 m	more than 76.2 cm	Tampa	NA	NA	NA	NA	NA	NA	NA	NA
2212499	NA	06/17/2013	edit_date	Camphortree	Cinnamomum camphora	Tampa	Florida	-82.47288	27.93402	green_space	NA	835-899 South Willow Avenue	No	72.39	132.87402	introduced	more than 18.29 m	60.96 to 76.2 cm	Tampa	NA	NA	NA	NA	NA	NA	NA	NA
2212502	NA	06/17/2013	edit_date	Crapemyrtle	Lagerstroemia indica	Tampa	Florida	-82.47281	27.93447	green_space	NA	826 South Willow Avenue	No	12.192	44.29134	introduced	more than 18.29 m	0 to 15.24 cm	Tampa	NA	NA	NA	NA	NA	NA	NA	NA
2212504	NA	06/17/2013	edit_date	Camphortree	Cinnamomum camphora	Tampa	Florida	-82.47282	27.93464	green_space	NA	826 South Willow Avenue	No	84.328	145.99738	introduced	more than 18.29 m	more than 76.2 cm	Tampa	NA	NA	NA	NA	NA	NA	NA	NA
2212507	NA	06/17/2013	edit_date	Live oak	Quercus virginiana	Tampa	Florida	-82.47282	27.93497	green_space	NA	821 S Willow Ave	No	24.892	85.30184	naturally_occurring	more than 18.29 m	15.24 to 30.48 cm	Tampa	NA	NA	NA	NA	NA	NA	NA	NA
2212509	NA	06/17/2013	edit_date	Camphortree	Cinnamomum camphora	Tampa	Florida	-82.47281	27.9352	green_space	NA	817 S Willow Ave	No	80.01	108.26772	introduced	more than 18.29 m	more than 76.2 cm	Tampa	NA	NA	NA	NA	NA	NA	NA	NA
2212511	NA	06/17/2013	edit_date	Camphortree	Cinnamomum camphora	Tampa	Florida	-82.4728	27.93545	green_space	NA	809 South Willow Avenue	No	77.724	155.8399	introduced	more than 18.29 m	more than 76.2 cm	Tampa	NA	NA	NA	NA	NA	NA	NA	NA
2212512	NA	06/17/2013	edit_date	Camphortree	Cinnamomum camphora	Tampa	Florida	-82.47279	27.93553	green_space	NA	800-808 South Willow Avenue	No	57.15	103.34646	introduced	more than 18.29 m	45.72 to 60.96 cm	Tampa	NA	NA	NA	NA	NA	NA	NA	NA
2212513	NA	06/17/2013	edit_date	Camphortree	Cinnamomum camphora	Tampa	Florida	-82.47279	27.93563	green_space	NA	800 South Willow Avenue	No	41.148	95.14436	introduced	more than 18.29 m	30.48 to 45.72 cm	Tampa	NA	NA	NA	NA	NA	NA	NA	NA
2212514	NA	06/17/2013	edit_date	Live oak	Quercus virginiana	Tampa	Florida	-82.47278242	27.93577429	green_space	NA	800 South Willow Avenue	No	49.276	182.08662	naturally_occurring	more than 18.29 m	45.72 to 60.96 cm	Tampa	NA	NA	NA	NA	NA	NA	NA	NA
2212516	NA	06/17/2013	edit_date	Camphortree	Cinnamomum camphora	Tampa	Florida	-82.47279	27.93591	green_space	NA	718 South Willow Avenue	No	36.576	116.46982	introduced	more than 18.29 m	30.48 to 45.72 cm	Tampa	NA	NA	NA	NA	NA	NA	NA	NA
2212517	NA	06/17/2013	edit_date	Camphortree	Cinnamomum camphora	Tampa	Florida	-82.4737	27.93588	green_space	NA	1401-1499 West Inman Avenue	No	54.61	124.67192	introduced	more than 18.29 m	45.72 to 60.96 cm	Tampa	NA	NA	NA	NA	NA	NA	NA	NA
2212519	NA	06/17/2013	edit_date	Live oak	Quercus virginiana	Tampa	Florida	-82.47374	27.93533	green_space	NA	814 South Orleans Avenue	No	79.756	172.2441	naturally_occurring	more than 18.29 m	more than 76.2 cm	Tampa	NA	NA	NA	NA	NA	NA	NA	NA
2212521	NA	06/17/2013	edit_date	Live oak	Quercus virginiana	Tampa	Florida	-82.47372	27.93517	green_space	NA	811 South Orleans Avenue	No	26.67	108.26772	naturally_occurring	more than 18.29 m	15.24 to 30.48 cm	Tampa	NA	NA	NA	NA	NA	NA	NA	NA
2212523	NA	06/17/2013	edit_date	Diamond oak laurel oak	Quercus laurifolia	Tampa	Florida	-82.47369	27.93501	green_space	NA	818 South Orleans Avenue	No	61.468	152.55906	naturally_occurring	more than 18.29 m	60.96 to 76.2 cm	Tampa	NA	NA	NA	NA	NA	NA	NA	NA
2212524	NA	06/17/2013	edit_date	Live oak	Quercus virginiana	Tampa	Florida	-82.47372	27.935	green_space	NA	818 S Orleans Ave	No	58.674	164.042	naturally_occurring	more than 18.29 m	45.72 to 60.96 cm	Tampa	NA	NA	NA	NA	NA	NA	NA	NA
2212526	NA	06/17/2013	edit_date	Crapemyrtle	Lagerstroemia indica	Tampa	Florida	-82.47372	27.93473	green_space	NA	822 South Orleans Avenue	No	14.732	73.8189	introduced	more than 18.29 m	0 to 15.24 cm	Tampa	NA	NA	NA	NA	NA	NA	NA	NA
2212528	NA	06/17/2013	edit_date	Live oak	Quercus virginiana	Tampa	Florida	-82.47373	27.9346	green_space	NA	822 South Orleans Avenue	No	39.37	119.75066	naturally_occurring	more than 18.29 m	30.48 to 45.72 cm	Tampa	NA	NA	NA	NA	NA	NA	NA	NA
2212529	NA	06/17/2013	edit_date	Live oak	Quercus virginiana	Tampa	Florida	-82.47372	27.93451	green_space	NA	822 South Orleans Avenue	No	48.768	139.4357	naturally_occurring	more than 18.29 m	45.72 to 60.96 cm	Tampa	NA	NA	NA	NA	NA	NA	NA	NA
2212530	NA	06/17/2013	edit_date	Crapemyrtle	Lagerstroemia indica	Tampa	Florida	-82.47372	27.93447	green_space	NA	821 South Orleans Avenue	No	7.112	42.65092	introduced	more than 18.29 m	0 to 15.24 cm	Tampa	NA	NA	NA	NA	NA	NA	NA	NA
2212533	NA	06/17/2013	edit_date	NA	NA	Tampa	Florida	-82.47372	27.93435	green_space	NA	825 South Orleans Avenue	No	8.128	42.65092	no_info	more than 18.29 m	0 to 15.24 cm	Tampa	NA	NA	NA	NA	NA	NA	NA	NA
2212536	NA	06/17/2013	edit_date	Live oak	Quercus virginiana	Tampa	Florida	-82.47372	27.93406	green_space	NA	825 South Orleans Avenue	No	13.462	101.70604	naturally_occurring	more than 18.29 m	0 to 15.24 cm	Tampa	NA	NA	NA	NA	NA	NA	NA	NA
2212537	NA	06/17/2013	edit_date	Live oak	Quercus virginiana	Tampa	Florida	-82.47372	27.93401	green_space	NA	825 South Orleans Avenue	No	29.21	132.87402	naturally_occurring	more than 18.29 m	15.24 to 30.48 cm	Tampa	NA	NA	NA	NA	NA	NA	NA	NA
2212538	NA	06/17/2013	edit_date	Live oak	Quercus virginiana	Tampa	Florida	-82.47372	27.93397	green_space	NA	825-899 South Orleans Avenue	No	27.432	114.8294	naturally_occurring	more than 18.29 m	15.24 to 30.48 cm	Tampa	NA	NA	NA	NA	NA	NA	NA	NA
2212540	NA	06/17/2013	edit_date	Live oak	Quercus virginiana	Tampa	Florida	-82.47374	27.93381	green_space	NA	825 South Orleans Avenue	No	48.514	145.99738	naturally_occurring	more than 18.29 m	45.72 to 60.96 cm	Tampa	NA	NA	NA	NA	NA	NA	NA	NA
2212543	NA	06/17/2013	edit_date	Diamond oak laurel oak	Quercus laurifolia	Tampa	Florida	-82.47373	27.93324	green_space	NA	906 South Orleans Avenue	No	40.894	154.19948	naturally_occurring	more than 18.29 m	30.48 to 45.72 cm	Tampa	NA	NA	NA	NA	NA	NA	NA	NA
2212544	NA	06/17/2013	edit_date	Camphortree	Cinnamomum camphora	Tampa	Florida	-82.47374	27.93273	green_space	NA	918 South Orleans Avenue	No	84.328	98.4252	introduced	more than 18.29 m	more than 76.2 cm	Tampa	NA	NA	NA	NA	NA	NA	NA	NA
2212547	NA	06/17/2013	edit_date	Live oak	Quercus virginiana	Tampa	Florida	-82.47375	27.93243	green_space	NA	1307 Bayshore Boulevard	No	24.13	83.66142	naturally_occurring	more than 18.29 m	15.24 to 30.48 cm	Tampa	NA	NA	NA	NA	NA	NA	NA	NA
2212548	NA	06/17/2013	edit_date	Live oak	Quercus virginiana	Tampa	Florida	-82.47375	27.93235	green_space	NA	918-998 S Orleans Ave	No	16.002	60.69554	naturally_occurring	more than 18.29 m	15.24 to 30.48 cm	Tampa	NA	NA	NA	NA	NA	NA	NA	NA
2212549	NA	06/17/2013	edit_date	Live oak	Quercus virginiana	Tampa	Florida	-82.47375	27.93227	green_space	NA	1307 Bayshore Boulevard	No	16.51	67.25722	naturally_occurring	more than 18.29 m	15.24 to 30.48 cm	Tampa	NA	NA	NA	NA	NA	NA	NA	NA
2212550	NA	06/17/2013	edit_date	Washington fan palm	Washingtonia robusta	Tampa	Florida	-82.47386	27.93188	green_space	NA	1400-1424 West Watrous Avenue	No	27.432	180.4462	introduced	more than 18.29 m	15.24 to 30.48 cm	Tampa	NA	NA	NA	NA	NA	NA	NA	NA
2212551	NA	06/17/2013	edit_date	Washington fan palm	Washingtonia robusta	Tampa	Florida	-82.47385	27.932	green_space	NA	1401 Bayshore Boulevard	No	28.448	141.07612	introduced	more than 18.29 m	15.24 to 30.48 cm	Tampa	NA	NA	NA	NA	NA	NA	NA	NA
2212552	NA	06/17/2013	edit_date	Live oak	Quercus virginiana	Tampa	Florida	-82.47385	27.93236	green_space	NA	917 South Orleans Avenue	No	16.51	65.6168	naturally_occurring	more than 18.29 m	15.24 to 30.48 cm	Tampa	NA	NA	NA	NA	NA	NA	NA	NA
2212553	NA	06/17/2013	edit_date	Washington fan palm	Washingtonia robusta	Tampa	Florida	-82.47385	27.9324	green_space	NA	1305 Bayshore Boulevard	No	26.67	159.12074	introduced	more than 18.29 m	15.24 to 30.48 cm	Tampa	NA	NA	NA	NA	NA	NA	NA	NA
2212556	NA	06/17/2013	edit_date	Live oak	Quercus virginiana	Tampa	Florida	-82.47386	27.9327	green_space	NA	915 South Orleans Avenue	No	40.132	131.2336	naturally_occurring	more than 18.29 m	30.48 to 45.72 cm	Tampa	NA	NA	NA	NA	NA	NA	NA	NA
2212557	NA	06/17/2013	edit_date	Live oak	Quercus virginiana	Tampa	Florida	-82.47385	27.93277	green_space	NA	918 South Orleans Avenue	No	32.258	100.06562	naturally_occurring	more than 18.29 m	30.48 to 45.72 cm	Tampa	NA	NA	NA	NA	NA	NA	NA	NA
2212558	NA	06/17/2013	edit_date	Queen palm	Syagrus romanzoffiana	Tampa	Florida	-82.47385	27.9333	green_space	NA	907 South Orleans Avenue	No	26.416	88.58268	introduced	more than 18.29 m	15.24 to 30.48 cm	Tampa	NA	NA	NA	NA	NA	NA	NA	NA
2212561	NA	06/17/2013	edit_date	Crapemyrtle	Lagerstroemia indica	Tampa	Florida	-82.47385	27.93379	green_space	NA	825 South Orleans Avenue	No	13.97	75.45932	introduced	more than 18.29 m	0 to 15.24 cm	Tampa	NA	NA	NA	NA	NA	NA	NA	NA
2212562	NA	06/17/2013	edit_date	Diamond oak laurel oak	Quercus laurifolia	Tampa	Florida	-82.47384	27.93389	green_space	NA	825 South Orleans Avenue	No	73.914	165.68242	naturally_occurring	more than 18.29 m	60.96 to 76.2 cm	Tampa	NA	NA	NA	NA	NA	NA	NA	NA
2212564	NA	06/17/2013	edit_date	Live oak	Quercus virginiana	Tampa	Florida	-82.47384	27.93415	green_space	NA	825 South Orleans Avenue	No	51.054	157.48032	naturally_occurring	more than 18.29 m	45.72 to 60.96 cm	Tampa	NA	NA	NA	NA	NA	NA	NA	NA
2212567	NA	06/17/2013	edit_date	Live oak	Quercus virginiana	Tampa	Florida	-82.47384	27.93471	green_space	NA	821 S Orleans Ave	No	60.452	155.8399	naturally_occurring	more than 18.29 m	45.72 to 60.96 cm	Tampa	NA	NA	NA	NA	NA	NA	NA	NA
2212571	NA	06/18/2013	edit_date	Canary island date palm	Phoenix canariensis	Tampa	Florida	-82.47385	27.93503	green_space	NA	811 S Orleans Ave	No	41.91	109.90814	introduced	more than 18.29 m	30.48 to 45.72 cm	Tampa	NA	NA	NA	NA	NA	NA	NA	NA
2212572	NA	06/18/2013	edit_date	Live oak	Quercus virginiana	Tampa	Florida	-82.47385	27.93511	green_space	NA	809 S Orleans Ave	No	65.024	188.6483	naturally_occurring	more than 18.29 m	60.96 to 76.2 cm	Tampa	NA	NA	NA	NA	NA	NA	NA	NA
2212574	NA	06/18/2013	edit_date	Live oak	Quercus virginiana	Tampa	Florida	-82.47383	27.93524	green_space	NA	809 South Orleans Avenue	No	51.816	173.88452	naturally_occurring	more than 18.29 m	45.72 to 60.96 cm	Tampa	NA	NA	NA	NA	NA	NA	NA	NA
2212575	NA	06/18/2013	edit_date	Cabbage palm	Sabal palmetto	Tampa	Florida	-82.47384	27.93562	green_space	NA	801 South Orleans Avenue	No	23.876	96.78478	naturally_occurring	more than 18.29 m	15.24 to 30.48 cm	Tampa	NA	NA	NA	NA	NA	NA	NA	NA
2212578	NA	06/18/2013	edit_date	Canary island date palm	Phoenix canariensis	Tampa	Florida	-82.46729	27.9359	green_space	NA	636 West Inman Avenue	No	45.72	78.74016	introduced	more than 18.29 m	30.48 to 45.72 cm	Tampa	NA	NA	NA	NA	NA	NA	NA	NA
2212583	NA	06/18/2013	edit_date	Live oak	Quercus virginiana	Tampa	Florida	-82.46792	27.93589	green_space	NA	801-899 West Inman Avenue	No	33.02	104.98688	naturally_occurring	more than 18.29 m	30.48 to 45.72 cm	Tampa	NA	NA	NA	NA	NA	NA	NA	NA
2212584	NA	06/18/2013	edit_date	Live oak	Quercus virginiana	Tampa	Florida	-82.46799	27.93589	green_space	NA	700-798 West Inman Avenue	No	35.56	116.46982	naturally_occurring	more than 18.29 m	30.48 to 45.72 cm	Tampa	NA	NA	NA	NA	NA	NA	NA	NA
2212586	NA	06/18/2013	edit_date	Cabbage palm	Sabal palmetto	Tampa	Florida	-82.46810526	27.93587326	green_space	NA	815 O Briens Lane	Yes	36.322	78.74016	naturally_occurring	more than 18.29 m	30.48 to 45.72 cm	Tampa	NA	NA	NA	NA	NA	NA	NA	NA
2212590	NA	06/18/2013	edit_date	American elm	Ulmus americana	Tampa	Florida	-82.4683748	27.93588395	green_space	NA	800-898 W Inman Ave	No	10.414	70.53806	naturally_occurring	more than 18.29 m	0 to 15.24 cm	Tampa	NA	NA	NA	NA	NA	NA	NA	NA
2212592	NA	06/18/2013	edit_date	Diamond oak laurel oak	Quercus laurifolia	Tampa	Florida	-82.46855459	27.9358981	green_space	NA	800-898 West Inman Avenue	No	51.562	127.95276	naturally_occurring	more than 18.29 m	45.72 to 60.96 cm	Tampa	NA	NA	NA	NA	NA	NA	NA	NA
2212593	NA	06/18/2013	edit_date	Cypress bald	Taxodium distichum	Tampa	Florida	-82.46904	27.93591	green_space	NA	801-899 West Inman Avenue	No	36.322	165.68242	naturally_occurring	more than 18.29 m	30.48 to 45.72 cm	Tampa	NA	NA	NA	NA	NA	NA	NA	NA
2212594	NA	06/18/2013	edit_date	Live oak	Quercus virginiana	Tampa	Florida	-82.46927	27.93592	green_space	NA	901-999 West Inman Avenue	No	14.732	55.77428	naturally_occurring	more than 18.29 m	0 to 15.24 cm	Tampa	NA	NA	NA	NA	NA	NA	NA	NA
NA	NA	06/18/2013	edit_date	NA	NA	Tampa	Florida	-82.46976	27.93592	green_space	NA	1000-1098 W Inman Ave	No	NA	NA	no_info	NA	NA	Tampa	NA	NA	NA	NA	NA	NA	NA	NA
2212597	NA	06/18/2013	edit_date	Camphortree	Cinnamomum camphora	Tampa	Florida	-82.46996	27.93591	NA	NA	1001-1099 West Inman Avenue	No	9.652	44.29134	introduced	more than 18.29 m	0 to 15.24 cm	Tampa	NA	NA	NA	NA	NA	NA	NA	NA
2212602	NA	06/18/2013	edit_date	Camphortree	Cinnamomum camphora	Tampa	Florida	-82.47083	27.93592	green_space	NA	1001-1099 West Inman Avenue	No	36.068	121.39108	introduced	more than 18.29 m	30.48 to 45.72 cm	Tampa	NA	NA	NA	NA	NA	NA	NA	NA
2212605	NA	06/18/2013	edit_date	Crapemyrtle	Lagerstroemia indica	Tampa	Florida	-82.47115	27.93593	green_space	NA	1100-1198 West Inman Avenue	No	11.43	67.25722	introduced	more than 18.29 m	0 to 15.24 cm	Tampa	NA	NA	NA	NA	NA	NA	NA	NA
2212611	NA	06/18/2013	edit_date	Live oak	Quercus virginiana	Tampa	Florida	-82.47199	27.93592	green_space	NA	1200-1298 West Inman Avenue	No	53.34	182.08662	naturally_occurring	more than 18.29 m	45.72 to 60.96 cm	Tampa	NA	NA	NA	NA	NA	NA	NA	NA
NA	NA	06/18/2013	edit_date	NA	NA	Tampa	Florida	-82.47257857	27.93592121	green_space	NA	800 South Willow Avenue	No	NA	NA	no_info	NA	NA	Tampa	NA	NA	NA	NA	NA	NA	NA	NA
2212614	NA	06/18/2013	edit_date	Diamond oak laurel oak	Quercus laurifolia	Tampa	Florida	-82.47292	27.93594	green_space	NA	1300-1398 West Inman Avenue	No	57.404	175.52494	naturally_occurring	more than 18.29 m	45.72 to 60.96 cm	Tampa	NA	NA	NA	NA	NA	NA	NA	NA
2212617	NA	06/18/2013	edit_date	Camphortree	Cinnamomum camphora	Tampa	Florida	-82.47341597	27.93593644	green_space	NA	1300-1398 West Inman Avenue	No	62.23	159.12074	introduced	more than 18.29 m	60.96 to 76.2 cm	Tampa	NA	NA	NA	NA	NA	NA	NA	NA
2212620	NA	06/18/2013	edit_date	Camphortree	Cinnamomum camphora	Tampa	Florida	-82.47367568	27.93595542	green_space	NA	1300-1398 West Inman Avenue	No	45.72	109.90814	introduced	more than 18.29 m	30.48 to 45.72 cm	Tampa	NA	NA	NA	NA	NA	NA	NA	NA
2212621	NA	06/18/2013	edit_date	Crapemyrtle	Lagerstroemia indica	Tampa	Florida	-82.47389	27.93594	green_space	NA	1400-1498 West Inman Avenue	No	8.128	54.13386	introduced	more than 18.29 m	0 to 15.24 cm	Tampa	NA	NA	NA	NA	NA	NA	NA	NA
2212622	NA	06/18/2013	edit_date	Canary island date palm	Phoenix canariensis	Tampa	Florida	-82.47412	27.93594	green_space	NA	718 South Oregon Avenue	No	49.784	93.50394	introduced	more than 18.29 m	45.72 to 60.96 cm	Tampa	NA	NA	NA	NA	NA	NA	NA	NA
2212623	NA	06/18/2013	edit_date	Crapemyrtle	Lagerstroemia indica	Tampa	Florida	-82.47401	27.93594	green_space	NA	719 South Orleans Avenue	No	2.794	27.88714	introduced	more than 18.29 m	0 to 15.24 cm	Tampa	NA	NA	NA	NA	NA	NA	NA	NA
2212625	NA	06/18/2013	edit_date	Crapemyrtle	Lagerstroemia indica	Tampa	Florida	-82.47446	27.93591	green_space	NA	1400-1498 West Inman Avenue	No	8.89	62.33596	introduced	more than 18.29 m	0 to 15.24 cm	Tampa	NA	NA	NA	NA	NA	NA	NA	NA
2212627	NA	06/18/2013	edit_date	Crapemyrtle	Lagerstroemia indica	Tampa	Florida	-82.47456	27.93594	green_space	NA	1400-1498 West Inman Avenue	No	2.032	18.04462	introduced	13.71 to 18.29 m	0 to 15.24 cm	Tampa	NA	NA	NA	NA	NA	NA	NA	NA
2212632	NA	06/18/2013	edit_date	Live oak	Quercus virginiana	Tampa	Florida	-82.4745592	27.93601804	green_space	NA	1400-1498 West Inman Avenue	No	46.228	160.76116	naturally_occurring	more than 18.29 m	45.72 to 60.96 cm	Tampa	NA	NA	NA	NA	NA	NA	NA	NA
2212634	NA	06/18/2013	edit_date	Diamond oak laurel oak	Quercus laurifolia	Tampa	Florida	-82.47415	27.93601	green_space	NA	1400-1498 West Inman Avenue	No	84.328	196.8504	naturally_occurring	more than 18.29 m	more than 76.2 cm	Tampa	NA	NA	NA	NA	NA	NA	NA	NA
2212636	NA	06/18/2013	edit_date	Indian rosewood	Dalbergia sissoo	Tampa	Florida	-82.47393	27.93602	green_space	NA	1401-1499 West Inman Avenue	No	67.564	203.41208	introduced	more than 18.29 m	60.96 to 76.2 cm	Tampa	NA	NA	NA	NA	NA	NA	NA	NA
2212638	NA	06/18/2013	edit_date	Chinese elm	Ulmus parvifolia	Tampa	Florida	-82.46815	27.93597	green_space	NA	801-899 West Inman Avenue	Yes	12.7	59.05512	introduced	more than 18.29 m	0 to 15.24 cm	Tampa	NA	NA	NA	NA	NA	NA	NA	NA
2212643	NA	06/18/2013	edit_date	Live oak	Quercus virginiana	Tampa	Florida	-82.46883	27.93599	green_space	NA	800-898 South Boulevard	No	10.668	41.0105	naturally_occurring	more than 18.29 m	0 to 15.24 cm	Tampa	NA	NA	NA	NA	NA	NA	NA	NA
2212644	NA	06/18/2013	edit_date	Diamond oak laurel oak	Quercus laurifolia	Tampa	Florida	-82.46892	27.93598	green_space	NA	900-998 West Inman Avenue	No	7.112	49.2126	naturally_occurring	more than 18.29 m	0 to 15.24 cm	Tampa	NA	NA	NA	NA	NA	NA	NA	NA
2212646	NA	06/18/2013	edit_date	Oriental arborvitae	Platycladus orientalis	Tampa	Florida	-82.4692	27.93599	green_space	NA	901-999 West Inman Avenue	No	6.35	44.29134	introduced	more than 18.29 m	0 to 15.24 cm	Tampa	NA	NA	NA	NA	NA	NA	NA	NA
2212648	NA	06/18/2013	edit_date	NA	NA	Tampa	Florida	-82.46936	27.93606	green_space	NA	714 South Edison Avenue	No	6.35	42.65092	no_info	more than 18.29 m	0 to 15.24 cm	Tampa	NA	NA	NA	NA	NA	NA	NA	NA
2212649	NA	06/18/2013	edit_date	Diamond oak laurel oak	Quercus laurifolia	Tampa	Florida	-82.46946	27.93605	green_space	NA	714 South Edison Avenue	No	42.926	72.17848	naturally_occurring	more than 18.29 m	30.48 to 45.72 cm	Tampa	NA	NA	NA	NA	NA	NA	NA	NA
2212650	NA	06/18/2013	edit_date	Frangipani	Plumeria obtusa	Tampa	Florida	-82.46956	27.93597	green_space	NA	901-999 West Inman Avenue	No	5.08	24.6063	introduced	more than 18.29 m	0 to 15.24 cm	Tampa	NA	NA	NA	NA	NA	NA	NA	NA
2212651	NA	06/18/2013	edit_date	Frangipani	Plumeria obtusa	Tampa	Florida	-82.46948109	27.9360326	green_space	NA	901-999 West Inman Avenue	No	3.302	19.68504	introduced	more than 18.29 m	0 to 15.24 cm	Tampa	NA	NA	NA	NA	NA	NA	NA	NA
2212655	NA	06/18/2013	edit_date	Live oak	Quercus virginiana	Tampa	Florida	-82.47042	27.93599	green_space	NA	1001-1099 West Inman Avenue	No	40.386	95.14436	naturally_occurring	more than 18.29 m	30.48 to 45.72 cm	Tampa	NA	NA	NA	NA	NA	NA	NA	NA
2212657	NA	06/18/2013	edit_date	Live oak	Quercus virginiana	Tampa	Florida	-82.47058	27.93599	green_space	NA	720 South Delaware Avenue	No	40.894	113.18898	naturally_occurring	more than 18.29 m	30.48 to 45.72 cm	Tampa	NA	NA	NA	NA	NA	NA	NA	NA
2212659	NA	06/18/2013	edit_date	Crapemyrtle	Lagerstroemia indica	Tampa	Florida	-82.4709	27.93598	green_space	NA	719 South Delaware Avenue	No	8.128	52.49344	introduced	more than 18.29 m	0 to 15.24 cm	Tampa	NA	NA	NA	NA	NA	NA	NA	NA
2212663	NA	06/18/2013	edit_date	Live oak	Quercus virginiana	Tampa	Florida	-82.47134	27.936	green_space	NA	1100-1198 West Inman Avenue	No	78.74	191.92914	naturally_occurring	more than 18.29 m	more than 76.2 cm	Tampa	NA	NA	NA	NA	NA	NA	NA	NA
2212665	NA	06/18/2013	edit_date	Live oak	Quercus virginiana	Tampa	Florida	-82.4716	27.936	green_space	NA	800 South Newport Avenue	No	76.454	187.00788	naturally_occurring	more than 18.29 m	more than 76.2 cm	Tampa	NA	NA	NA	NA	NA	NA	NA	NA
2212666	NA	06/18/2013	edit_date	Diamond oak laurel oak	Quercus laurifolia	Tampa	Florida	-82.47195	27.936	green_space	NA	801 South Newport Avenue	No	34.29	136.15486	naturally_occurring	more than 18.29 m	30.48 to 45.72 cm	Tampa	NA	NA	NA	NA	NA	NA	NA	NA
2212667	NA	06/18/2013	edit_date	Water oak	Quercus nigra	Tampa	Florida	-82.47201	27.93599	green_space	NA	1201-1299 West Inman Avenue	No	11.938	68.89764	naturally_occurring	more than 18.29 m	0 to 15.24 cm	Tampa	NA	NA	NA	NA	NA	NA	NA	NA
2212670	NA	06/18/2013	edit_date	Washington fan palm	Washingtonia robusta	Tampa	Florida	-82.47243	27.936	green_space	NA	800 South Willow Avenue	No	25.908	191.92914	introduced	more than 18.29 m	15.24 to 30.48 cm	Tampa	NA	NA	NA	NA	NA	NA	NA	NA
2212672	NA	06/18/2013	edit_date	Washington fan palm	Washingtonia robusta	Tampa	Florida	-82.47255	27.936	green_space	NA	1201-1299 West Inman Avenue	No	21.336	167.32284	introduced	more than 18.29 m	15.24 to 30.48 cm	Tampa	NA	NA	NA	NA	NA	NA	NA	NA
2212673	NA	06/18/2013	edit_date	Washington fan palm	Washingtonia robusta	Tampa	Florida	-82.47262	27.936	green_space	NA	1200-1298 West Inman Avenue	No	23.368	208.33334	introduced	more than 18.29 m	15.24 to 30.48 cm	Tampa	NA	NA	NA	NA	NA	NA	NA	NA
2212674	NA	06/18/2013	edit_date	Live oak	Quercus virginiana	Tampa	Florida	-82.47291	27.936	green_space	NA	800 South Willow Avenue	No	9.144	60.69554	naturally_occurring	more than 18.29 m	0 to 15.24 cm	Tampa	NA	NA	NA	NA	NA	NA	NA	NA
2212675	NA	06/18/2013	edit_date	Live oak	Quercus virginiana	Tampa	Florida	-82.47297	27.936	green_space	NA	800 South Willow Avenue	No	11.43	72.17848	naturally_occurring	more than 18.29 m	0 to 15.24 cm	Tampa	NA	NA	NA	NA	NA	NA	NA	NA
2212676	NA	06/18/2013	edit_date	Live oak	Quercus virginiana	Tampa	Florida	-82.47305	27.936	green_space	NA	721 South Willow Avenue	No	10.16	52.49344	naturally_occurring	more than 18.29 m	0 to 15.24 cm	Tampa	NA	NA	NA	NA	NA	NA	NA	NA
2212678	NA	06/18/2013	edit_date	Live oak	Quercus virginiana	Tampa	Florida	-82.4732	27.936	green_space	NA	1301-1399 West Inman Avenue	No	12.7	60.69554	naturally_occurring	more than 18.29 m	0 to 15.24 cm	Tampa	NA	NA	NA	NA	NA	NA	NA	NA
2212680	NA	06/18/2013	edit_date	Crapemyrtle	Lagerstroemia indica	Tampa	Florida	-82.47347	27.93601	green_space	NA	1301-1399 West Inman Avenue	Yes	10.668	54.13386	introduced	more than 18.29 m	0 to 15.24 cm	Tampa	NA	NA	NA	NA	NA	NA	NA	NA
2212681	NA	06/18/2013	edit_date	Crapemyrtle	Lagerstroemia indica	Tampa	Florida	-82.47361	27.936	green_space	NA	719 South Orleans Avenue	Yes	10.922	60.69554	introduced	more than 18.29 m	0 to 15.24 cm	Tampa	NA	NA	NA	NA	NA	NA	NA	NA
2212683	NA	06/19/2013	edit_date	Diamond oak laurel oak	Quercus laurifolia	Tampa	Florida	-82.47456	27.93372	green_space	NA	1401-1499 West Morrison Avenue	Yes	34.036	98.4252	naturally_occurring	more than 18.29 m	30.48 to 45.72 cm	Tampa	NA	NA	NA	NA	NA	NA	NA	NA
2212684	NA	06/19/2013	edit_date	Chinese elm	Ulmus parvifolia	Tampa	Florida	-82.47444	27.93371	green_space	NA	826 South Oregon Avenue	Yes	13.462	68.89764	introduced	more than 18.29 m	0 to 15.24 cm	Tampa	NA	NA	NA	NA	NA	NA	NA	NA
2212685	NA	06/19/2013	edit_date	Crapemyrtle	Lagerstroemia indica	Tampa	Florida	-82.47433	27.9337	green_space	NA	1406 West Morrison Avenue	No	3.81	19.68504	introduced	more than 18.29 m	0 to 15.24 cm	Tampa	NA	NA	NA	NA	NA	NA	NA	NA
2212686	NA	06/19/2013	edit_date	Live oak	Quercus virginiana	Tampa	Florida	-82.47415	27.93373	green_space	NA	1401-1499 W Morrison Ave	No	60.96	149.27822	naturally_occurring	more than 18.29 m	45.72 to 60.96 cm	Tampa	NA	NA	NA	NA	NA	NA	NA	NA
2212687	NA	06/19/2013	edit_date	Live oak	Quercus virginiana	Tampa	Florida	-82.47406	27.93373	green_space	NA	1401-1499 W Morrison Ave	Yes	41.91	155.8399	naturally_occurring	more than 18.29 m	30.48 to 45.72 cm	Tampa	NA	NA	NA	NA	NA	NA	NA	NA
2212689	NA	06/19/2013	edit_date	Canary island date palm	Phoenix canariensis	Tampa	Florida	-82.47366	27.93373	green_space	NA	1311 West Morrison Avenue	Yes	58.42	52.49344	introduced	more than 18.29 m	45.72 to 60.96 cm	Tampa	NA	NA	NA	NA	NA	NA	NA	NA
2212691	NA	06/19/2013	edit_date	Canary island date palm	Phoenix canariensis	Tampa	Florida	-82.47342	27.93373	green_space	NA	1307-1311 West Morrison Avenue	Yes	41.656	68.89764	introduced	more than 18.29 m	30.48 to 45.72 cm	Tampa	NA	NA	NA	NA	NA	NA	NA	NA
2212692	NA	06/19/2013	edit_date	Live oak	Quercus virginiana	Tampa	Florida	-82.47337	27.93373	green_space	NA	1307-1311 West Morrison Avenue	Yes	17.78	83.66142	naturally_occurring	more than 18.29 m	15.24 to 30.48 cm	Tampa	NA	NA	NA	NA	NA	NA	NA	NA
2212693	NA	06/19/2013	edit_date	Live oak	Quercus virginiana	Tampa	Florida	-82.47318	27.93373	green_space	NA	1301-1307 West Morrison Avenue	Yes	67.31	149.27822	naturally_occurring	more than 18.29 m	60.96 to 76.2 cm	Tampa	NA	NA	NA	NA	NA	NA	NA	NA
NA	NA	06/19/2013	edit_date	NA	NA	Tampa	Florida	-82.47256	27.93371	green_space	NA	1201-1299 West Morrison Avenue	No	NA	NA	no_info	NA	NA	Tampa	NA	NA	NA	NA	NA	NA	NA	NA
2212696	NA	06/19/2013	edit_date	Cabbage palm	Sabal palmetto	Tampa	Florida	-82.47233	27.93373	green_space	NA	1201-1299 W Morrison Ave	Yes	35.56	98.4252	naturally_occurring	more than 18.29 m	30.48 to 45.72 cm	Tampa	NA	NA	NA	NA	NA	NA	NA	NA
2212698	NA	06/19/2013	edit_date	Camphortree	Cinnamomum camphora	Tampa	Florida	-82.47209	27.93371	green_space	NA	1201-1299 W Morrison Ave	No	36.83	80.38058	introduced	more than 18.29 m	30.48 to 45.72 cm	Tampa	NA	NA	NA	NA	NA	NA	NA	NA
2212699	NA	06/19/2013	edit_date	Camphortree	Cinnamomum camphora	Tampa	Florida	-82.47205	27.93372	green_space	NA	1201-1299 West Morrison Avenue	No	50.8	159.12074	introduced	more than 18.29 m	45.72 to 60.96 cm	Tampa	NA	NA	NA	NA	NA	NA	NA	NA
2212700	NA	06/19/2013	edit_date	Camphortree	Cinnamomum camphora	Tampa	Florida	-82.47198	27.93373	green_space	NA	1201-1299 W Morrison Ave	No	40.64	118.11024	introduced	more than 18.29 m	30.48 to 45.72 cm	Tampa	NA	NA	NA	NA	NA	NA	NA	NA
2212704	NA	06/19/2013	edit_date	Live oak	Quercus virginiana	Tampa	Florida	-82.47148	27.93372	green_space	NA	1101-1199 West Morrison Avenue	No	65.532	182.08662	naturally_occurring	more than 18.29 m	60.96 to 76.2 cm	Tampa	NA	NA	NA	NA	NA	NA	NA	NA
2212705	NA	06/19/2013	edit_date	Live oak	Quercus virginiana	Tampa	Florida	-82.47133054	27.9337354	green_space	NA	1100-1198 West Morrison Avenue	No	57.912	116.46982	naturally_occurring	more than 18.29 m	45.72 to 60.96 cm	Tampa	NA	NA	NA	NA	NA	NA	NA	NA
2212707	NA	06/19/2013	edit_date	Camphortree	Cinnamomum camphora	Tampa	Florida	-82.47103	27.93371	green_space	NA	901 South Delaware Avenue	No	36.83	106.6273	introduced	more than 18.29 m	30.48 to 45.72 cm	Tampa	NA	NA	NA	NA	NA	NA	NA	NA
2212709	NA	06/19/2013	edit_date	Camphortree	Cinnamomum camphora	Tampa	Florida	-82.47085	27.93372	green_space	NA	847 South Delaware Avenue	No	73.152	134.51444	introduced	more than 18.29 m	60.96 to 76.2 cm	Tampa	NA	NA	NA	NA	NA	NA	NA	NA
2212712	NA	06/19/2013	edit_date	Cabbage palm	Sabal palmetto	Tampa	Florida	-82.47011	27.93371	green_space	NA	826 South Edison Avenue	No	29.464	86.94226	naturally_occurring	more than 18.29 m	15.24 to 30.48 cm	Tampa	NA	NA	NA	NA	NA	NA	NA	NA
2212715	NA	06/19/2013	edit_date	Live oak	Quercus virginiana	Tampa	Florida	-82.46986	27.9337	green_space	NA	901 South Edison Avenue	No	10.922	55.77428	naturally_occurring	more than 18.29 m	0 to 15.24 cm	Tampa	NA	NA	NA	NA	NA	NA	NA	NA
2212719	NA	06/19/2013	edit_date	Crapemyrtle	Lagerstroemia indica	Tampa	Florida	-82.47007	27.9336	green_space	NA	901 South Edison Avenue	No	25.4	78.74016	introduced	more than 18.29 m	15.24 to 30.48 cm	Tampa	NA	NA	NA	NA	NA	NA	NA	NA
NA	NA	06/19/2013	edit_date	NA	NA	Tampa	Florida	-82.47028926	27.93363037	green_space	NA	1005 Bayshore Boulevard	Yes	NA	NA	no_info	NA	NA	Tampa	NA	NA	NA	NA	NA	NA	NA	NA
NA	NA	06/19/2013	edit_date	NA	NA	Tampa	Florida	-82.47042	27.93361	green_space	NA	902 South Delaware Avenue	Yes	NA	NA	no_info	NA	NA	Tampa	NA	NA	NA	NA	NA	NA	NA	NA
2212724	NA	06/19/2013	edit_date	Cabbage palm	Sabal palmetto	Tampa	Florida	-82.47108	27.93364	green_space	NA	1100-1198 West Morrison Avenue	No	17.78	98.4252	naturally_occurring	more than 18.29 m	15.24 to 30.48 cm	Tampa	NA	NA	NA	NA	NA	NA	NA	NA
2212725	NA	06/19/2013	edit_date	Live oak	Quercus virginiana	Tampa	Florida	-82.47117	27.93363	green_space	NA	901 South Delaware Avenue	No	81.28	165.68242	naturally_occurring	more than 18.29 m	more than 76.2 cm	Tampa	NA	NA	NA	NA	NA	NA	NA	NA
2212726	NA	06/19/2013	edit_date	Live oak	Quercus virginiana	Tampa	Florida	-82.4713	27.93361	green_space	NA	1100-1198 W Morrison Ave	No	55.626	173.88452	naturally_occurring	more than 18.29 m	45.72 to 60.96 cm	Tampa	NA	NA	NA	NA	NA	NA	NA	NA
2212729	NA	06/19/2013	edit_date	Washington fan palm	Washingtonia robusta	Tampa	Florida	-82.47236	27.93362	green_space	NA	1200-1298 W Morrison Ave	No	26.924	205.0525	introduced	more than 18.29 m	15.24 to 30.48 cm	Tampa	NA	NA	NA	NA	NA	NA	NA	NA
2212732	NA	06/19/2013	edit_date	Crapemyrtle	Lagerstroemia indica	Tampa	Florida	-82.47265395	27.93362309	green_space	NA	1200-1298 W Morrison Ave	No	6.35	27.88714	introduced	more than 18.29 m	0 to 15.24 cm	Tampa	NA	NA	NA	NA	NA	NA	NA	NA
2212733	NA	06/19/2013	edit_date	Live oak	Quercus virginiana	Tampa	Florida	-82.47292	27.93364	green_space	NA	1304 W Morrison Ave	No	52.07	164.042	naturally_occurring	more than 18.29 m	45.72 to 60.96 cm	Tampa	NA	NA	NA	NA	NA	NA	NA	NA
2212734	NA	06/19/2013	edit_date	Live oak	Quercus virginiana	Tampa	Florida	-82.47302	27.93363	green_space	NA	1304 W Morrison Ave	No	60.452	164.042	naturally_occurring	more than 18.29 m	45.72 to 60.96 cm	Tampa	NA	NA	NA	NA	NA	NA	NA	NA
2212735	NA	06/19/2013	edit_date	Live oak	Quercus virginiana	Tampa	Florida	-82.47315	27.93363	green_space	NA	901 South Willow Avenue	No	56.642	132.87402	naturally_occurring	more than 18.29 m	45.72 to 60.96 cm	Tampa	NA	NA	NA	NA	NA	NA	NA	NA
2212738	NA	06/19/2013	edit_date	Washington fan palm	Washingtonia robusta	Tampa	Florida	-82.47364	27.93363	green_space	NA	902 South Orleans Avenue	No	26.416	131.2336	introduced	more than 18.29 m	15.24 to 30.48 cm	Tampa	NA	NA	NA	NA	NA	NA	NA	NA
2212739	NA	06/19/2013	edit_date	Camphortree	Cinnamomum camphora	Tampa	Florida	-82.47398	27.93364	green_space	NA	824-898 South Orleans Avenue	No	57.912	168.96326	introduced	more than 18.29 m	45.72 to 60.96 cm	Tampa	NA	NA	NA	NA	NA	NA	NA	NA
2212740	NA	06/19/2013	edit_date	Camphortree	Cinnamomum camphora	Tampa	Florida	-82.47411	27.93364	green_space	NA	1401-1499 West Morrison Avenue	No	49.53	126.31234	introduced	more than 18.29 m	45.72 to 60.96 cm	Tampa	NA	NA	NA	NA	NA	NA	NA	NA
2212741	NA	06/19/2013	edit_date	Camphortree	Cinnamomum camphora	Tampa	Florida	-82.47418	27.93365	green_space	NA	1406 West Morrison Avenue	No	106.172	142.71654	introduced	more than 18.29 m	more than 76.2 cm	Tampa	NA	NA	NA	NA	NA	NA	NA	NA
2212743	NA	06/19/2013	edit_date	Live oak	Quercus virginiana	Tampa	Florida	-82.47449	27.93365	green_space	NA	1503 West Morrison Avenue	Yes	29.21	86.94226	naturally_occurring	more than 18.29 m	15.24 to 30.48 cm	Tampa	NA	NA	NA	NA	NA	NA	NA	NA
2212744	NA	06/19/2013	edit_date	Live oak	Quercus virginiana	Tampa	Florida	-82.47461	27.93365	green_space	NA	825 South Oregon Avenue	Yes	84.582	183.72704	naturally_occurring	more than 18.29 m	more than 76.2 cm	Tampa	NA	NA	NA	NA	NA	NA	NA	NA
2212745	NA	06/19/2013	edit_date	Washington fan palm	Washingtonia robusta	Tampa	Florida	-82.4747	27.93201	green_space	NA	1409 West Watrous Avenue	No	30.226	178.80578	introduced	more than 18.29 m	15.24 to 30.48 cm	Tampa	NA	NA	NA	NA	NA	NA	NA	NA
2212747	NA	06/19/2013	edit_date	Washington fan palm	Washingtonia robusta	Tampa	Florida	-82.47445143	27.93201828	green_space	NA	1405 West Watrous Avenue	No	28.956	190.28872	introduced	more than 18.29 m	15.24 to 30.48 cm	Tampa	NA	NA	NA	NA	NA	NA	NA	NA
2212748	NA	06/19/2013	edit_date	Washington fan palm	Washingtonia robusta	Tampa	Florida	-82.47433503	27.93202455	green_space	NA	1405-1409 West Watrous Avenue	Yes	38.1	86.94226	introduced	more than 18.29 m	30.48 to 45.72 cm	Tampa	NA	NA	NA	NA	NA	NA	NA	NA
2212755	NA	06/19/2013	edit_date	Gru palm gru	Acrocomia totai	Tampa	Florida	-82.47422	27.93192	green_space	NA	1400-1498 West Watrous Avenue	No	11.176	27.88714	introduced	more than 18.29 m	0 to 15.24 cm	Tampa	NA	NA	NA	NA	NA	NA	NA	NA
2212758	NA	06/19/2013	edit_date	Cabbage palm	Sabal palmetto	Tampa	Florida	-82.47459	27.93191	green_space	NA	1400-1498 West Watrous Avenue	No	28.702	68.89764	naturally_occurring	more than 18.29 m	15.24 to 30.48 cm	Tampa	NA	NA	NA	NA	NA	NA	NA	NA
2212762	NA	06/19/2013	edit_date	Cabbage palm	Sabal palmetto	Tampa	Florida	-82.47474	27.93191	green_space	NA	1400-1498 West Watrous Avenue	No	29.464	59.05512	naturally_occurring	more than 18.29 m	15.24 to 30.48 cm	Tampa	NA	NA	NA	NA	NA	NA	NA	NA
2212770	NA	06/19/2013	edit_date	Live oak	Quercus virginiana	Tampa	Florida	-82.47485	27.93715	green_space	NA	Hyde Park Village	No	45.72	175.52494	naturally_occurring	more than 18.29 m	30.48 to 45.72 cm	Tampa	NA	NA	NA	NA	NA	NA	NA	NA
2212771	NA	06/19/2013	edit_date	Live oak	Quercus virginiana	Tampa	Florida	-82.47483	27.93705	green_space	NA	712 South Oregon Avenue	No	44.196	170.60368	naturally_occurring	more than 18.29 m	30.48 to 45.72 cm	Tampa	NA	NA	NA	NA	NA	NA	NA	NA
2212772	NA	06/19/2013	edit_date	Live oak	Quercus virginiana	Tampa	Florida	-82.47483	27.93689	green_space	NA	Hyde Park Village	No	58.166	164.042	naturally_occurring	more than 18.29 m	45.72 to 60.96 cm	Tampa	NA	NA	NA	NA	NA	NA	NA	NA
2212773	NA	06/19/2013	edit_date	Live oak	Quercus virginiana	Tampa	Florida	-82.47483	27.93698	green_space	NA	712 South Oregon Avenue	No	48.768	145.99738	naturally_occurring	more than 18.29 m	45.72 to 60.96 cm	Tampa	NA	NA	NA	NA	NA	NA	NA	NA
2212775	NA	06/20/2013	edit_date	Live oak	Quercus virginiana	Tampa	Florida	-82.47576	27.93457	green_space	NA	846-898 South Dakota Avenue	No	61.722	141.07612	naturally_occurring	more than 18.29 m	60.96 to 76.2 cm	Tampa	NA	NA	NA	NA	NA	NA	NA	NA
2212776	NA	06/20/2013	edit_date	Live oak	Quercus virginiana	Tampa	Florida	-82.47576	27.93446	green_space	NA	846-898 South Dakota Avenue	No	18.288	95.14436	naturally_occurring	more than 18.29 m	15.24 to 30.48 cm	Tampa	NA	NA	NA	NA	NA	NA	NA	NA
2212780	NA	06/20/2013	edit_date	Live oak	Quercus virginiana	Tampa	Florida	-82.47578	27.93388	green_space	NA	846-898 South Dakota Avenue	No	116.84	213.2546	naturally_occurring	more than 18.29 m	more than 76.2 cm	Tampa	NA	NA	NA	NA	NA	NA	NA	NA
2212781	NA	06/20/2013	edit_date	Live oak	Quercus virginiana	Tampa	Florida	-82.47588	27.93452	green_space	NA	847-851 South Dakota Avenue	Yes	61.214	188.6483	naturally_occurring	more than 18.29 m	60.96 to 76.2 cm	Tampa	NA	NA	NA	NA	NA	NA	NA	NA
2212782	NA	06/20/2013	edit_date	Live oak	Quercus virginiana	Tampa	Florida	-82.47588	27.93446	green_space	NA	847-851 South Dakota Avenue	Yes	49.53	183.72704	naturally_occurring	more than 18.29 m	45.72 to 60.96 cm	Tampa	NA	NA	NA	NA	NA	NA	NA	NA
2212783	NA	06/20/2013	edit_date	Crapemyrtle	Lagerstroemia indica	Tampa	Florida	-82.4759	27.93441	green_space	NA	847-851 South Dakota Avenue	Yes	4.572	39.37008	introduced	more than 18.29 m	0 to 15.24 cm	Tampa	NA	NA	NA	NA	NA	NA	NA	NA
2212784	NA	06/20/2013	edit_date	Crapemyrtle	Lagerstroemia indica	Tampa	Florida	-82.47589	27.93435	green_space	NA	847-851 South Dakota Avenue	Yes	3.81	42.65092	introduced	more than 18.29 m	0 to 15.24 cm	Tampa	NA	NA	NA	NA	NA	NA	NA	NA
2212787	NA	06/20/2013	edit_date	Chinese elm	Ulmus parvifolia	Tampa	Florida	-82.47589	27.93412	green_space	NA	847 South Dakota Avenue	Yes	14.732	63.97638	introduced	more than 18.29 m	0 to 15.24 cm	Tampa	NA	NA	NA	NA	NA	NA	NA	NA
2212788	NA	06/20/2013	edit_date	American planetree american sycamore	Platanus occidentalis	Tampa	Florida	-82.47589	27.93401	green_space	NA	847 S Dakota Ave	Yes	67.056	224.73754	naturally_occurring	more than 18.29 m	60.96 to 76.2 cm	Tampa	NA	NA	NA	NA	NA	NA	NA	NA
2212789	NA	06/20/2013	edit_date	Chinese elm	Ulmus parvifolia	Tampa	Florida	-82.47572	27.93365	green_space	NA	901-903 South Dakota Avenue	No	31.242	95.14436	introduced	more than 18.29 m	30.48 to 45.72 cm	Tampa	NA	NA	NA	NA	NA	NA	NA	NA
2212791	NA	06/20/2013	edit_date	Chinese elm	Ulmus parvifolia	Tampa	Florida	-82.47579	27.93347	green_space	NA	902 South Dakota Avenue	No	29.21	144.35696	introduced	more than 18.29 m	15.24 to 30.48 cm	Tampa	NA	NA	NA	NA	NA	NA	NA	NA
2212792	NA	06/20/2013	edit_date	Chinese elm	Ulmus parvifolia	Tampa	Florida	-82.47579	27.93333	green_space	NA	902 South Dakota Avenue	No	33.274	118.11024	introduced	more than 18.29 m	30.48 to 45.72 cm	Tampa	NA	NA	NA	NA	NA	NA	NA	NA
2212793	NA	06/20/2013	edit_date	Live oak	Quercus virginiana	Tampa	Florida	-82.4758	27.9332	green_space	NA	902 South Dakota Avenue	No	27.432	98.4252	naturally_occurring	more than 18.29 m	15.24 to 30.48 cm	Tampa	NA	NA	NA	NA	NA	NA	NA	NA
2212794	NA	06/20/2013	edit_date	Live oak	Quercus virginiana	Tampa	Florida	-82.47579	27.93309	green_space	NA	908 S Dakota Ave	No	28.702	154.19948	naturally_occurring	more than 18.29 m	15.24 to 30.48 cm	Tampa	NA	NA	NA	NA	NA	NA	NA	NA
2212795	NA	06/20/2013	edit_date	Sand live oak	Quercus geminata	Tampa	Florida	-82.47575	27.93293	green_space	NA	908 South Dakota Avenue	No	62.23	149.27822	naturally_occurring	more than 18.29 m	60.96 to 76.2 cm	Tampa	NA	NA	NA	NA	NA	NA	NA	NA
2212798	NA	06/20/2013	edit_date	Live oak	Quercus virginiana	Tampa	Florida	-82.47579	27.93265	green_space	NA	908 South Dakota Avenue	No	35.306	126.31234	naturally_occurring	more than 18.29 m	30.48 to 45.72 cm	Tampa	NA	NA	NA	NA	NA	NA	NA	NA
2212799	NA	06/20/2013	edit_date	Live oak	Quercus virginiana	Tampa	Florida	-82.47579	27.93251	green_space	NA	914 South Dakota Avenue	No	42.926	106.6273	naturally_occurring	more than 18.29 m	30.48 to 45.72 cm	Tampa	NA	NA	NA	NA	NA	NA	NA	NA
2212800	NA	06/20/2013	edit_date	Live oak	Quercus virginiana	Tampa	Florida	-82.47578	27.93239	green_space	NA	914 South Dakota Avenue	No	54.61	173.88452	naturally_occurring	more than 18.29 m	45.72 to 60.96 cm	Tampa	NA	NA	NA	NA	NA	NA	NA	NA
2212801	NA	06/20/2013	edit_date	Live oak	Quercus virginiana	Tampa	Florida	-82.47579	27.93229	green_space	NA	928-930 South Dakota Avenue	No	34.544	124.67192	naturally_occurring	more than 18.29 m	30.48 to 45.72 cm	Tampa	NA	NA	NA	NA	NA	NA	NA	NA
2212802	NA	06/20/2013	edit_date	Live oak	Quercus virginiana	Tampa	Florida	-82.4758	27.93221	green_space	NA	930 South Dakota Avenue	No	80.01	168.96326	naturally_occurring	more than 18.29 m	more than 76.2 cm	Tampa	NA	NA	NA	NA	NA	NA	NA	NA
2212804	NA	06/20/2013	edit_date	Live oak	Quercus virginiana	Tampa	Florida	-82.47578	27.93189	green_space	NA	1002 South Oregon Avenue	No	21.59	134.51444	naturally_occurring	more than 18.29 m	15.24 to 30.48 cm	Tampa	NA	NA	NA	NA	NA	NA	NA	NA
2212805	NA	06/20/2013	edit_date	Live oak	Quercus virginiana	Tampa	Florida	-82.47578	27.93184	green_space	NA	929 South Dakota Avenue	No	30.226	141.07612	naturally_occurring	more than 18.29 m	15.24 to 30.48 cm	Tampa	NA	NA	NA	NA	NA	NA	NA	NA
2212806	NA	06/20/2013	edit_date	Live oak	Quercus virginiana	Tampa	Florida	-82.47579	27.93179	green_space	NA	929 South Dakota Avenue	No	42.926	141.07612	naturally_occurring	more than 18.29 m	30.48 to 45.72 cm	Tampa	NA	NA	NA	NA	NA	NA	NA	NA
2212807	NA	06/20/2013	edit_date	Canary island date palm	Phoenix canariensis	Tampa	Florida	-82.47578	27.9317	green_space	NA	1004 South Dakota Avenue	No	40.132	67.25722	introduced	more than 18.29 m	30.48 to 45.72 cm	Tampa	NA	NA	NA	NA	NA	NA	NA	NA
2212810	NA	06/20/2013	edit_date	Live oak	Quercus virginiana	Tampa	Florida	-82.47579	27.93147	green_space	NA	1006 S Dakota Ave	No	26.162	101.70604	naturally_occurring	more than 18.29 m	15.24 to 30.48 cm	Tampa	NA	NA	NA	NA	NA	NA	NA	NA
2212812	NA	06/20/2013	edit_date	Crapemyrtle	Lagerstroemia indica	Tampa	Florida	-82.4758	27.93106	green_space	NA	1012 S Dakota Ave	No	5.842	42.65092	introduced	more than 18.29 m	0 to 15.24 cm	Tampa	NA	NA	NA	NA	NA	NA	NA	NA
2212813	NA	06/20/2013	edit_date	Camphortree	Cinnamomum camphora	Tampa	Florida	-82.47581	27.93099	green_space	NA	1012 S Dakota Ave	No	62.992	68.89764	introduced	more than 18.29 m	60.96 to 76.2 cm	Tampa	NA	NA	NA	NA	NA	NA	NA	NA
2212815	NA	06/20/2013	edit_date	Camphortree	Cinnamomum camphora	Tampa	Florida	-82.47581	27.93081	green_space	NA	1006-1008 South Dakota Avenue	No	58.166	93.50394	introduced	more than 18.29 m	45.72 to 60.96 cm	Tampa	NA	NA	NA	NA	NA	NA	NA	NA
2212816	NA	06/20/2013	edit_date	Yew plum pine	Podocarpus macrophyllus	Tampa	Florida	-82.4758	27.93076	green_space	NA	1507 Bayshore Boulevard	No	36.068	90.2231	introduced	more than 18.29 m	30.48 to 45.72 cm	Tampa	NA	NA	NA	NA	NA	NA	NA	NA
2212817	NA	06/20/2013	edit_date	Camphortree	Cinnamomum camphora	Tampa	Florida	-82.4758	27.93063	green_space	NA	1006-1008 South Dakota Avenue	No	42.164	82.021	introduced	more than 18.29 m	30.48 to 45.72 cm	Tampa	NA	NA	NA	NA	NA	NA	NA	NA
2212818	NA	06/20/2013	edit_date	Cabbage palm	Sabal palmetto	Tampa	Florida	-82.47579867	27.93033872	green_space	NA	1010-1198 South Dakota Avenue	No	34.036	91.86352	naturally_occurring	more than 18.29 m	30.48 to 45.72 cm	Tampa	NA	NA	NA	NA	NA	NA	NA	NA
2212820	NA	06/20/2013	edit_date	Diamond oak laurel oak	Quercus laurifolia	Tampa	Florida	-82.47592	27.93016	green_space	NA	1103 South Dakota Avenue	No	50.8	150.91864	naturally_occurring	more than 18.29 m	45.72 to 60.96 cm	Tampa	NA	NA	NA	NA	NA	NA	NA	NA
2212822	NA	06/20/2013	edit_date	Diamond oak laurel oak	Quercus laurifolia	Tampa	Florida	-82.47591	27.93059	green_space	NA	1027 South Dakota Avenue	No	43.942	123.0315	naturally_occurring	more than 18.29 m	30.48 to 45.72 cm	Tampa	NA	NA	NA	NA	NA	NA	NA	NA
2212827	NA	06/20/2013	edit_date	Chinese fan palm	Livistona chinensis	Tampa	Florida	-82.47591	27.93099	green_space	NA	1006-1008 South Dakota Avenue	No	18.288	82.021	introduced	more than 18.29 m	15.24 to 30.48 cm	Tampa	NA	NA	NA	NA	NA	NA	NA	NA
2212828	NA	06/20/2013	edit_date	Chinese fan palm	Livistona chinensis	Tampa	Florida	-82.47591	27.93107	green_space	NA	1017 South Dakota Avenue	No	17.78	57.4147	introduced	more than 18.29 m	15.24 to 30.48 cm	Tampa	NA	NA	NA	NA	NA	NA	NA	NA
NA	NA	06/20/2013	edit_date	NA	NA	Tampa	Florida	-82.47591	27.93155	green_space	NA	1003 South Dakota Avenue	No	NA	NA	no_info	NA	NA	Tampa	NA	NA	NA	NA	NA	NA	NA	NA
2212832	NA	06/20/2013	edit_date	Cabbage palm	Sabal palmetto	Tampa	Florida	-82.47592	27.93186	green_space	NA	1500-1598 West Watrous Avenue	No	33.528	113.18898	naturally_occurring	more than 18.29 m	30.48 to 45.72 cm	Tampa	NA	NA	NA	NA	NA	NA	NA	NA
2212833	NA	06/20/2013	edit_date	Live oak	Quercus virginiana	Tampa	Florida	-82.4759	27.93211	green_space	NA	1615 West Watrous Avenue	No	65.532	139.4357	naturally_occurring	more than 18.29 m	60.96 to 76.2 cm	Tampa	NA	NA	NA	NA	NA	NA	NA	NA
2212836	NA	06/20/2013	edit_date	Live oak	Quercus virginiana	Tampa	Florida	-82.4759	27.93279	green_space	NA	912 South Dakota Avenue	Yes	45.974	173.88452	naturally_occurring	more than 18.29 m	45.72 to 60.96 cm	Tampa	NA	NA	NA	NA	NA	NA	NA	NA
2212840	NA	06/20/2013	edit_date	Crapemyrtle	Lagerstroemia indica	Tampa	Florida	-82.47589	27.93329	green_space	NA	902 South Dakota Avenue	Yes	23.368	55.77428	introduced	more than 18.29 m	15.24 to 30.48 cm	Tampa	NA	NA	NA	NA	NA	NA	NA	NA
2212843	NA	06/20/2013	edit_date	Live oak	Quercus virginiana	Tampa	Florida	-82.47591546	27.9349156	green_space	NA	831 South Dakota Avenue	Yes	45.72	147.6378	naturally_occurring	more than 18.29 m	30.48 to 45.72 cm	Tampa	NA	NA	NA	NA	NA	NA	NA	NA
2212846	NA	06/20/2013	edit_date	Live oak	Quercus virginiana	Tampa	Florida	-82.47592	27.93517	green_space	NA	801-845 South Dakota Avenue	No	36.83	175.52494	naturally_occurring	more than 18.29 m	30.48 to 45.72 cm	Tampa	NA	NA	NA	NA	NA	NA	NA	NA
2212847	NA	06/20/2013	edit_date	Live oak	Quercus virginiana	Tampa	Florida	-82.47694543	27.93540375	green_space	NA	811 S Rome Ave	No	49.784	78.74016	naturally_occurring	more than 18.29 m	45.72 to 60.96 cm	Tampa	NA	NA	NA	NA	NA	NA	NA	NA
2212848	NA	06/20/2013	edit_date	Live oak	Quercus virginiana	Tampa	Florida	-82.47589	27.93534	green_space	NA	830 South Dakota Avenue	No	45.72	167.32284	naturally_occurring	more than 18.29 m	30.48 to 45.72 cm	Tampa	NA	NA	NA	NA	NA	NA	NA	NA
2212851	NA	06/20/2013	edit_date	Live oak	Quercus virginiana	Tampa	Florida	-82.47593155	27.93560754	green_space	NA	801-845 South Dakota Avenue	No	41.656	164.042	naturally_occurring	more than 18.29 m	30.48 to 45.72 cm	Tampa	NA	NA	NA	NA	NA	NA	NA	NA
2212853	NA	06/20/2013	edit_date	Live oak	Quercus virginiana	Tampa	Florida	-82.47593125	27.93573146	green_space	NA	800 South Dakota Avenue Hyde Park Village	No	47.498	142.71654	naturally_occurring	more than 18.29 m	45.72 to 60.96 cm	Tampa	NA	NA	NA	NA	NA	NA	NA	NA
2212764	NA	06/19/2013	edit_date	Cabbage palm	Sabal palmetto	Tampa	Florida	-82.47486	27.93651	green_space	NA	Hyde Park Village	No	38.608	109.90814	naturally_occurring	more than 18.29 m	30.48 to 45.72 cm	Tampa	NA	NA	NA	NA	NA	NA	NA	NA
2212768	NA	06/19/2013	edit_date	Cabbage palm	Sabal palmetto	Tampa	Florida	-82.47483	27.93659	green_space	NA	711 South Oregon Avenue	No	29.21	104.98688	naturally_occurring	more than 18.29 m	15.24 to 30.48 cm	Tampa	NA	NA	NA	NA	NA	NA	NA	NA
2212769	NA	06/19/2013	edit_date	Washington fan palm	Washingtonia robusta	Tampa	Florida	-82.47473	27.9366	green_space	NA	711 South Oregon Avenue	No	38.608	93.50394	introduced	more than 18.29 m	30.48 to 45.72 cm	Tampa	NA	NA	NA	NA	NA	NA	NA	NA
2212854	NA	06/20/2013	edit_date	Live oak	Quercus virginiana	Tampa	Florida	-82.47592613	27.93576953	green_space	NA	804 West Snow Avenue Hyde Park Village	No	47.752	147.6378	naturally_occurring	more than 18.29 m	45.72 to 60.96 cm	Tampa	NA	NA	NA	NA	NA	NA	NA	NA
2212855	NA	06/20/2013	edit_date	Live oak	Quercus virginiana	Tampa	Florida	-82.47590153	27.93582446	green_space	NA	801-845 South Dakota Avenue	No	49.022	131.2336	naturally_occurring	more than 18.29 m	45.72 to 60.96 cm	Tampa	NA	NA	NA	NA	NA	NA	NA	NA
2212856	NA	06/20/2013	edit_date	Live oak	Quercus virginiana	Tampa	Florida	-82.47577	27.93574	green_space	NA	804 South Dakota Avenue Hyde Park Village	No	48.26	136.15486	naturally_occurring	more than 18.29 m	45.72 to 60.96 cm	Tampa	NA	NA	NA	NA	NA	NA	NA	NA
2212858	NA	06/20/2013	edit_date	Live oak	Quercus virginiana	Tampa	Florida	-82.47578	27.93545	green_space	NA	800 South Dakota Avenue	No	32.258	152.55906	naturally_occurring	more than 18.29 m	30.48 to 45.72 cm	Tampa	NA	NA	NA	NA	NA	NA	NA	NA
2212859	NA	06/20/2013	edit_date	Live oak	Quercus virginiana	Tampa	Florida	-82.47578	27.93533	green_space	NA	800 South Dakota Avenue	No	33.02	157.48032	naturally_occurring	more than 18.29 m	30.48 to 45.72 cm	Tampa	NA	NA	NA	NA	NA	NA	NA	NA
2212861	NA	06/20/2013	edit_date	Live oak	Quercus virginiana	Tampa	Florida	-82.47577	27.93519	green_space	NA	800 South Dakota Avenue	No	39.624	141.07612	naturally_occurring	more than 18.29 m	30.48 to 45.72 cm	Tampa	NA	NA	NA	NA	NA	NA	NA	NA
2212862	NA	06/20/2013	edit_date	Live oak	Quercus virginiana	Tampa	Florida	-82.47577	27.93513	green_space	NA	800 South Dakota Avenue	No	28.448	154.19948	naturally_occurring	more than 18.29 m	15.24 to 30.48 cm	Tampa	NA	NA	NA	NA	NA	NA	NA	NA
2212865	NA	06/20/2013	edit_date	Cabbage palm	Sabal palmetto	Tampa	Florida	-82.47476	27.93354	green_space	NA	902 South Oregon Avenue	No	36.322	113.18898	naturally_occurring	more than 18.29 m	30.48 to 45.72 cm	Tampa	NA	NA	NA	NA	NA	NA	NA	NA
2212866	NA	06/20/2013	edit_date	Cabbage palm	Sabal palmetto	Tampa	Florida	-82.47476	27.93348	green_space	NA	902 South Oregon Avenue	No	31.75	127.95276	naturally_occurring	more than 18.29 m	30.48 to 45.72 cm	Tampa	NA	NA	NA	NA	NA	NA	NA	NA
2212868	NA	06/20/2013	edit_date	Live oak	Quercus virginiana	Tampa	Florida	-82.47476862	27.93325402	green_space	NA	908 South Oregon Avenue	No	63.5	213.2546	naturally_occurring	more than 18.29 m	60.96 to 76.2 cm	Tampa	NA	NA	NA	NA	NA	NA	NA	NA
2212869	NA	06/20/2013	edit_date	Live oak	Quercus virginiana	Tampa	Florida	-82.47476	27.93312	green_space	NA	901 South Oregon Avenue	No	61.976	201.77166	naturally_occurring	more than 18.29 m	60.96 to 76.2 cm	Tampa	NA	NA	NA	NA	NA	NA	NA	NA
2212870	NA	06/20/2013	edit_date	Live oak	Quercus virginiana	Tampa	Florida	-82.47476	27.93319	green_space	NA	901 South Oregon Avenue	No	59.944	213.2546	naturally_occurring	more than 18.29 m	45.72 to 60.96 cm	Tampa	NA	NA	NA	NA	NA	NA	NA	NA
2212871	NA	06/20/2013	edit_date	Live oak	Quercus virginiana	Tampa	Florida	-82.47477	27.93303	green_space	NA	901 South Oregon Avenue	No	64.008	191.92914	naturally_occurring	more than 18.29 m	60.96 to 76.2 cm	Tampa	NA	NA	NA	NA	NA	NA	NA	NA
2212872	NA	06/20/2013	edit_date	Cabbage palm	Sabal palmetto	Tampa	Florida	-82.47477	27.933	green_space	NA	910 South Oregon Avenue	No	42.164	116.46982	naturally_occurring	more than 18.29 m	30.48 to 45.72 cm	Tampa	NA	NA	NA	NA	NA	NA	NA	NA
2212873	NA	06/20/2013	edit_date	Cabbage palm	Sabal palmetto	Tampa	Florida	-82.47477	27.93295	green_space	NA	910 South Oregon Avenue	No	37.084	119.75066	naturally_occurring	more than 18.29 m	30.48 to 45.72 cm	Tampa	NA	NA	NA	NA	NA	NA	NA	NA
2212875	NA	06/20/2013	edit_date	Cabbage palm	Sabal palmetto	Tampa	Florida	-82.47478123	27.93286681	green_space	NA	909 South Oregon Avenue	No	35.052	119.75066	naturally_occurring	more than 18.29 m	30.48 to 45.72 cm	Tampa	NA	NA	NA	NA	NA	NA	NA	NA
2212877	NA	06/20/2013	edit_date	Cabbage palm	Sabal palmetto	Tampa	Florida	-82.47477	27.93277	green_space	NA	911 South Oregon Avenue	No	35.814	96.78478	naturally_occurring	more than 18.29 m	30.48 to 45.72 cm	Tampa	NA	NA	NA	NA	NA	NA	NA	NA
2212878	NA	06/20/2013	edit_date	Live oak	Quercus virginiana	Tampa	Florida	-82.47476	27.93269	green_space	NA	914 S Oregon Ave	No	21.844	82.021	naturally_occurring	more than 18.29 m	15.24 to 30.48 cm	Tampa	NA	NA	NA	NA	NA	NA	NA	NA
2212879	NA	06/20/2013	edit_date	Live oak	Quercus virginiana	Tampa	Florida	-82.47476	27.9326	green_space	NA	914 S Oregon Ave	No	5.334	41.0105	naturally_occurring	more than 18.29 m	0 to 15.24 cm	Tampa	NA	NA	NA	NA	NA	NA	NA	NA
2212880	NA	06/20/2013	edit_date	American elm	Ulmus americana	Tampa	Florida	-82.47478	27.93253	green_space	NA	916 S Oregon Ave	No	52.578	139.4357	naturally_occurring	more than 18.29 m	45.72 to 60.96 cm	Tampa	NA	NA	NA	NA	NA	NA	NA	NA
2212883	NA	06/20/2013	edit_date	Live oak	Quercus virginiana	Tampa	Florida	-82.47477	27.9323	green_space	NA	1405 West Watrous Avenue	No	8.128	41.0105	naturally_occurring	more than 18.29 m	0 to 15.24 cm	Tampa	NA	NA	NA	NA	NA	NA	NA	NA
2212885	NA	06/20/2013	edit_date	Canary island date palm	Phoenix canariensis	Tampa	Florida	-82.47478	27.93207	green_space	NA	918-998 South Oregon Avenue	No	41.402	83.66142	introduced	more than 18.29 m	30.48 to 45.72 cm	Tampa	NA	NA	NA	NA	NA	NA	NA	NA
2212887	NA	06/20/2013	edit_date	Cabbage palm	Sabal palmetto	Tampa	Florida	-82.47477	27.93175	green_space	NA	1002 South Oregon Avenue	No	26.416	83.66142	naturally_occurring	more than 18.29 m	15.24 to 30.48 cm	Tampa	NA	NA	NA	NA	NA	NA	NA	NA
2212888	NA	06/20/2013	edit_date	Cabbage palm	Sabal palmetto	Tampa	Florida	-82.47478	27.93166	green_space	NA	1002 South Oregon Avenue	No	33.02	101.70604	naturally_occurring	more than 18.29 m	30.48 to 45.72 cm	Tampa	NA	NA	NA	NA	NA	NA	NA	NA
2212891	NA	06/20/2013	edit_date	Live oak	Quercus virginiana	Tampa	Florida	-82.47489	27.93145	green_space	NA	1403 Bayshore Boulevard	No	7.62	54.13386	naturally_occurring	more than 18.29 m	0 to 15.24 cm	Tampa	NA	NA	NA	NA	NA	NA	NA	NA
2212892	NA	06/20/2013	edit_date	Live oak	Quercus virginiana	Tampa	Florida	-82.47487	27.93153	green_space	NA	1403 Bayshore Boulevard	No	22.352	75.45932	naturally_occurring	more than 18.29 m	15.24 to 30.48 cm	Tampa	NA	NA	NA	NA	NA	NA	NA	NA
2212893	NA	06/20/2013	edit_date	Crapemyrtle	Lagerstroemia indica	Tampa	Florida	-82.47488	27.93158	green_space	NA	1400-1498 West Watrous Avenue	No	4.572	34.44882	introduced	more than 18.29 m	0 to 15.24 cm	Tampa	NA	NA	NA	NA	NA	NA	NA	NA
NA	NA	06/20/2013	edit_date	NA	NA	Tampa	Florida	-82.47488	27.93162	green_space	NA	1400-1498 West Watrous Avenue	No	NA	NA	no_info	NA	NA	Tampa	NA	NA	NA	NA	NA	NA	NA	NA
2212895	NA	06/20/2013	edit_date	Live oak	Quercus virginiana	Tampa	Florida	-82.47488	27.93177	green_space	NA	1405 West Watrous Avenue	No	32.512	119.75066	naturally_occurring	more than 18.29 m	30.48 to 45.72 cm	Tampa	NA	NA	NA	NA	NA	NA	NA	NA
NA	NA	06/20/2013	edit_date	NA	NA	Tampa	Florida	-82.47488	27.93201	green_space	NA	1501-1599 W Watrous Ave	No	NA	NA	no_info	NA	NA	Tampa	NA	NA	NA	NA	NA	NA	NA	NA
2212900	NA	06/20/2013	edit_date	Diamond oak laurel oak	Quercus laurifolia	Tampa	Florida	-82.47487	27.93276	green_space	NA	911 South Oregon Avenue	No	6.35	47.57218	naturally_occurring	more than 18.29 m	0 to 15.24 cm	Tampa	NA	NA	NA	NA	NA	NA	NA	NA
2212901	NA	06/20/2013	edit_date	Live oak	Quercus virginiana	Tampa	Florida	-82.47487	27.93287	green_space	NA	908 South Oregon Avenue	No	8.128	63.97638	naturally_occurring	more than 18.29 m	0 to 15.24 cm	Tampa	NA	NA	NA	NA	NA	NA	NA	NA
2212904	NA	06/20/2013	edit_date	Cabbage palm	Sabal palmetto	Tampa	Florida	-82.47485	27.9331	green_space	NA	901 South Oregon Avenue	No	26.162	77.09974	naturally_occurring	more than 18.29 m	15.24 to 30.48 cm	Tampa	NA	NA	NA	NA	NA	NA	NA	NA
2212907	NA	06/20/2013	edit_date	Canary island date palm	Phoenix canariensis	Tampa	Florida	-82.47487	27.93349	green_space	NA	901 South Oregon Avenue	No	53.34	85.30184	introduced	more than 18.29 m	45.72 to 60.96 cm	Tampa	NA	NA	NA	NA	NA	NA	NA	NA
2212910	NA	06/20/2013	edit_date	Camphortree	Cinnamomum camphora	Tampa	Florida	-82.47487	27.93365	green_space	NA	825 South Oregon Avenue	No	77.47	119.75066	introduced	more than 18.29 m	more than 76.2 cm	Tampa	NA	NA	NA	NA	NA	NA	NA	NA
2212912	NA	06/20/2013	edit_date	Live oak	Quercus virginiana	Tampa	Florida	-82.4751	27.93364	green_space	NA	1500-1598 West Morrison Avenue	Yes	40.64	132.87402	naturally_occurring	more than 18.29 m	30.48 to 45.72 cm	Tampa	NA	NA	NA	NA	NA	NA	NA	NA
2212914	NA	06/20/2013	edit_date	Chinese elm	Ulmus parvifolia	Tampa	Florida	-82.47537	27.93363	green_space	NA	1507 West Morrison Avenue	No	24.384	70.53806	introduced	more than 18.29 m	15.24 to 30.48 cm	Tampa	NA	NA	NA	NA	NA	NA	NA	NA
2212915	NA	06/20/2013	edit_date	Chinese elm	Ulmus parvifolia	Tampa	Florida	-82.47547	27.93364	green_space	NA	1507 West Morrison Avenue	No	24.892	95.14436	introduced	more than 18.29 m	15.24 to 30.48 cm	Tampa	NA	NA	NA	NA	NA	NA	NA	NA
NA	NA	06/20/2013	edit_date	NA	NA	Tampa	Florida	-82.47567	27.93365	green_space	NA	901 So.Uth Dakota Avenue	No	NA	NA	no_info	NA	NA	Tampa	NA	NA	NA	NA	NA	NA	NA	NA
2212917	NA	06/20/2013	edit_date	Live oak	Quercus virginiana	Tampa	Florida	-82.47598	27.93364	green_space	NA	1600-1608 West Morrison Avenue	No	53.34	172.2441	naturally_occurring	more than 18.29 m	45.72 to 60.96 cm	Tampa	NA	NA	NA	NA	NA	NA	NA	NA
2212919	NA	06/20/2013	edit_date	Crapemyrtle	Lagerstroemia indica	Tampa	Florida	-82.47637	27.93364	green_space	NA	1601-1699 West Morrison Avenue	No	18.542	65.6168	introduced	more than 18.29 m	15.24 to 30.48 cm	Tampa	NA	NA	NA	NA	NA	NA	NA	NA
2212920	NA	06/20/2013	edit_date	Live oak	Quercus virginiana	Tampa	Florida	-82.47643	27.93365	green_space	NA	1608 West Morrison Avenue	No	53.594	149.27822	naturally_occurring	more than 18.29 m	45.72 to 60.96 cm	Tampa	NA	NA	NA	NA	NA	NA	NA	NA
2212922	NA	06/20/2013	edit_date	Live oak	Quercus virginiana	Tampa	Florida	-82.47671	27.93365	green_space	NA	1600-1608 West Morrison Avenue	No	58.928	155.8399	naturally_occurring	more than 18.29 m	45.72 to 60.96 cm	Tampa	NA	NA	NA	NA	NA	NA	NA	NA
2212924	NA	06/20/2013	edit_date	Live oak	Quercus virginiana	Tampa	Florida	-82.47666	27.93375	green_space	NA	1601-1699 W Morrison Ave	Yes	46.99	154.19948	naturally_occurring	more than 18.29 m	45.72 to 60.96 cm	Tampa	NA	NA	NA	NA	NA	NA	NA	NA
2212928	NA	06/20/2013	edit_date	Cabbage palm	Sabal palmetto	Tampa	Florida	-82.47646	27.93374	green_space	NA	1600-1608 West Morrison Avenue	Yes	34.036	73.8189	naturally_occurring	more than 18.29 m	30.48 to 45.72 cm	Tampa	NA	NA	NA	NA	NA	NA	NA	NA
2212930	NA	06/20/2013	edit_date	Live oak	Quercus virginiana	Tampa	Florida	-82.47596	27.93373	green_space	NA	851 South Dakota Avenue	Yes	55.118	108.26772	naturally_occurring	more than 18.29 m	45.72 to 60.96 cm	Tampa	NA	NA	NA	NA	NA	NA	NA	NA
2212933	NA	06/20/2013	edit_date	Crapemyrtle	Lagerstroemia indica	Tampa	Florida	-82.47559	27.93373	green_space	NA	1507 West Morrison Avenue	No	4.318	24.6063	introduced	more than 18.29 m	0 to 15.24 cm	Tampa	NA	NA	NA	NA	NA	NA	NA	NA
2212939	NA	06/20/2013	edit_date	Crapemyrtle	Lagerstroemia indica	Tampa	Florida	-82.47523	27.93374	green_space	NA	1503 West Morrison Avenue	Yes	2.54	26.24672	introduced	more than 18.29 m	0 to 15.24 cm	Tampa	NA	NA	NA	NA	NA	NA	NA	NA
NA	NA	06/20/2013	edit_date	NA	NA	Tampa	Florida	-82.47503782	27.93380322	green_space	NA	825 S Oregon Ave	Yes	NA	NA	no_info	NA	NA	Tampa	NA	NA	NA	NA	NA	NA	NA	NA
NA	NA	06/20/2013	edit_date	NA	NA	Tampa	Florida	-82.4749359	27.93378426	green_space	NA	1503 West Morrison Avenue	Yes	NA	NA	no_info	NA	NA	Tampa	NA	NA	NA	NA	NA	NA	NA	NA
2212940	NA	06/20/2013	edit_date	Live oak	Quercus virginiana	Tampa	Florida	-82.47501	27.93192	green_space	NA	1500-1598 West Watrous Avenue	No	38.1	141.07612	naturally_occurring	more than 18.29 m	30.48 to 45.72 cm	Tampa	NA	NA	NA	NA	NA	NA	NA	NA
2212941	NA	06/20/2013	edit_date	Live oak	Quercus virginiana	Tampa	Florida	-82.47513	27.93192	green_space	NA	1500-1598 West Watrous Avenue	No	34.036	126.31234	naturally_occurring	more than 18.29 m	30.48 to 45.72 cm	Tampa	NA	NA	NA	NA	NA	NA	NA	NA
2212942	NA	06/20/2013	edit_date	Live oak	Quercus virginiana	Tampa	Florida	-82.47526	27.93193	green_space	NA	1500-1598 West Watrous Avenue	No	36.322	126.31234	naturally_occurring	more than 18.29 m	30.48 to 45.72 cm	Tampa	NA	NA	NA	NA	NA	NA	NA	NA
[truncated: 23,827 more rows]
