# Supplementary material for: Species clustering, climate effects, and introduced species in 5 million city trees across 63 US cities
Source: eLife. 2022 Sep 27;11:e77891. doi: 10.7554/eLife.77891 (PMC9578703; doi:10.7554/eLife.77891)
Supplement: Figure 1—source data 1. — This zipped file includes all of the cleaned data used in the study (63 spreadsheets, one for each city, where each row is a tree). It is available on Dryad at https://doi.org/10.5061/dryad.2jm63xsrf. [file elife-77891-fig1-data1.zip › Albuquerque_Final_2022-06-18.csv]

most_recent_observation	most_recent_observation_type	common_name	scientific_name	city	state	longitude_coordinate	latitude_coordinate	address	condition	height_M	native	height_binned_M	diameter_breast_height_binned_CM	greater_metro	city_ID	tree_ID	planted_date	retired_date	location_type	zipcode	neighborhood	location_name	ward	district	overhead_utility	diameter_breast_height_CM	percent_population
6/17/2020	inventory_date	Locust	NA	Albuquerque	New Mexico	-106.5683658	35.06045584	NA	dead/dying	NA	no_info	NA	NA	Albuquerque	NA	NA	NA	NA	NA	NA	NA	NA	NA	NA	NA	NA	NA
6/9/2020	inventory_date	Oak	Quercus	Albuquerque	New Mexico	-106.6550372	35.13927167	1641 Tierra Del Rio Northwest	NA	NA	no_info	NA	NA	Albuquerque	NA	NA	NA	NA	NA	NA	NA	NA	NA	NA	NA	NA	NA
6/3/2020	inventory_date	Ash	Fraxinus	Albuquerque	New Mexico	-106.5811272	35.05217585	Us Veterans Hospital Loop	dead/dying	NA	no_info	NA	NA	Albuquerque	NA	NA	NA	NA	NA	NA	NA	NA	NA	NA	NA	NA	NA
6/3/2020	inventory_date	Scotch pine	Pinus sylvestris	Albuquerque	New Mexico	-106.5750558	35.05245023	1606 San Pedro Drive Southeast	dead/dying	147.6378	introduced	more than 18.29 m	NA	Albuquerque	NA	NA	NA	NA	NA	NA	NA	NA	NA	NA	NA	NA	NA
5/29/2020	inventory_date	Honeylocust	Gleditsia triacanthos	Albuquerque	New Mexico	-106.7165393	35.14963169	5700 Bogart Street Northwest	good	98.4252	introduced	more than 18.29 m	NA	Albuquerque	NA	NA	NA	NA	NA	NA	NA	NA	NA	NA	NA	NA	NA
5/29/2020	inventory_date	Honeylocust	Gleditsia triacanthos	Albuquerque	New Mexico	-106.7166403	35.14974424	5700 Bogart Street Northwest	good	114.8294	introduced	more than 18.29 m	NA	Albuquerque	NA	NA	NA	NA	NA	NA	NA	NA	NA	NA	NA	NA	NA
5/29/2020	inventory_date	Elm hybrid	Ulmus	Albuquerque	New Mexico	-106.7164405	35.15012146	5700 Bogart Street Northwest	good	98.4252	no_info	more than 18.29 m	NA	Albuquerque	NA	NA	NA	NA	NA	NA	NA	NA	NA	NA	NA	NA	NA
5/29/2020	inventory_date	Elm hybrid	Ulmus	Albuquerque	New Mexico	-106.7163844	35.15002222	5700 Bogart Street Northwest	good	82.021	no_info	more than 18.29 m	NA	Albuquerque	NA	NA	NA	NA	NA	NA	NA	NA	NA	NA	NA	NA	NA
5/29/2020	inventory_date	Ash	Fraxinus	Albuquerque	New Mexico	-106.7163341	35.14993063	5700 Bogart Street Northwest	good	49.2126	no_info	more than 18.29 m	NA	Albuquerque	NA	NA	NA	NA	NA	NA	NA	NA	NA	NA	NA	NA	NA
5/29/2020	inventory_date	Elm hybrid	Ulmus	Albuquerque	New Mexico	-106.7162492	35.14983483	5700 Bogart Street Northwest	good	82.021	no_info	more than 18.29 m	NA	Albuquerque	NA	NA	NA	NA	NA	NA	NA	NA	NA	NA	NA	NA	NA
5/29/2020	inventory_date	Ash	Fraxinus	Albuquerque	New Mexico	-106.7161868	35.14970982	5700 Bogart Street Northwest	good	65.6168	no_info	more than 18.29 m	NA	Albuquerque	NA	NA	NA	NA	NA	NA	NA	NA	NA	NA	NA	NA	NA
5/29/2020	inventory_date	Chinese elm	Ulmus parvifolia	Albuquerque	New Mexico	-106.7161276	35.14963007	5700 Bogart Street Northwest	good	82.021	introduced	more than 18.29 m	NA	Albuquerque	NA	NA	NA	NA	NA	NA	NA	NA	NA	NA	NA	NA	NA
5/29/2020	inventory_date	Chinese elm	Ulmus parvifolia	Albuquerque	New Mexico	-106.7160727	35.1495365	5700 Bogart Street Northwest	good	65.6168	introduced	more than 18.29 m	NA	Albuquerque	NA	NA	NA	NA	NA	NA	NA	NA	NA	NA	NA	NA	NA
5/29/2020	inventory_date	Elm hybrid	Ulmus	Albuquerque	New Mexico	-106.716013	35.14943452	5700 Bogart Street Northwest	good	59.05512	no_info	more than 18.29 m	NA	Albuquerque	NA	NA	NA	NA	NA	NA	NA	NA	NA	NA	NA	NA	NA
5/29/2020	inventory_date	Chinese elm	Ulmus parvifolia	Albuquerque	New Mexico	-106.7159372	35.14934022	5700 Bogart Street Northwest	good	98.4252	introduced	more than 18.29 m	NA	Albuquerque	NA	NA	NA	NA	NA	NA	NA	NA	NA	NA	NA	NA	NA
5/29/2020	inventory_date	Elm hybrid	Ulmus	Albuquerque	New Mexico	-106.7158683	35.14924614	5700 Bogart Street Northwest	good	82.021	no_info	more than 18.29 m	NA	Albuquerque	NA	NA	NA	NA	NA	NA	NA	NA	NA	NA	NA	NA	NA
5/29/2020	inventory_date	Elm hybrid	Ulmus	Albuquerque	New Mexico	-106.7158158	35.14914715	5700 Bogart Street Northwest	good	65.6168	no_info	more than 18.29 m	NA	Albuquerque	NA	NA	NA	NA	NA	NA	NA	NA	NA	NA	NA	NA	NA
5/29/2020	inventory_date	Ash	Fraxinus	Albuquerque	New Mexico	-106.7157384	35.14903236	5700 Bogart Street Northwest	good	59.05512	no_info	more than 18.29 m	NA	Albuquerque	NA	NA	NA	NA	NA	NA	NA	NA	NA	NA	NA	NA	NA
5/29/2020	inventory_date	Ash	Fraxinus	Albuquerque	New Mexico	-106.7156784	35.14893369	5700 Bogart Street Northwest	fair	49.2126	no_info	more than 18.29 m	NA	Albuquerque	NA	NA	NA	NA	NA	NA	NA	NA	NA	NA	NA	NA	NA
5/29/2020	inventory_date	Chinese elm	Ulmus parvifolia	Albuquerque	New Mexico	-106.7156225	35.14886249	5700 Bogart Street Northwest	good	49.2126	introduced	more than 18.29 m	NA	Albuquerque	NA	NA	NA	NA	NA	NA	NA	NA	NA	NA	NA	NA	NA
5/29/2020	inventory_date	Ash	Fraxinus	Albuquerque	New Mexico	-106.7155232	35.14869892	5601 Bogart Street Northwest	good	65.6168	no_info	more than 18.29 m	NA	Albuquerque	NA	NA	NA	NA	NA	NA	NA	NA	NA	NA	NA	NA	NA
5/29/2020	inventory_date	Chinese elm	Ulmus parvifolia	Albuquerque	New Mexico	-106.7154591	35.14861084	5601 Bogart Street Northwest	NA	65.6168	introduced	more than 18.29 m	NA	Albuquerque	NA	NA	NA	NA	NA	NA	NA	NA	NA	NA	NA	NA	NA
5/29/2020	inventory_date	Chinese elm	Ulmus parvifolia	Albuquerque	New Mexico	-106.7153987	35.14849712	5601 Bogart Street Northwest	good	65.6168	introduced	more than 18.29 m	NA	Albuquerque	NA	NA	NA	NA	NA	NA	NA	NA	NA	NA	NA	NA	NA
5/29/2020	inventory_date	Honeylocust	Gleditsia triacanthos	Albuquerque	New Mexico	-106.7156455	35.14805579	5601 Bogart Street Northwest	good	98.4252	introduced	more than 18.29 m	NA	Albuquerque	NA	NA	NA	NA	NA	NA	NA	NA	NA	NA	NA	NA	NA
5/29/2020	inventory_date	Honeylocust	Gleditsia triacanthos	Albuquerque	New Mexico	-106.7157306	35.1481161	5601 Bogart Street Northwest	poor	82.021	introduced	more than 18.29 m	NA	Albuquerque	NA	NA	NA	NA	NA	NA	NA	NA	NA	NA	NA	NA	NA
5/29/2020	inventory_date	Honeylocust	Gleditsia triacanthos	Albuquerque	New Mexico	-106.7157562	35.14821793	5601 Bogart Street Northwest	fair	98.4252	introduced	more than 18.29 m	NA	Albuquerque	NA	NA	NA	NA	NA	NA	NA	NA	NA	NA	NA	NA	NA
5/29/2020	inventory_date	Honeylocust	Gleditsia triacanthos	Albuquerque	New Mexico	-106.7158885	35.14807023	5601 Bogart Street Northwest	good	82.021	introduced	more than 18.29 m	NA	Albuquerque	NA	NA	NA	NA	NA	NA	NA	NA	NA	NA	NA	NA	NA
5/29/2020	inventory_date	Honeylocust	Gleditsia triacanthos	Albuquerque	New Mexico	-106.7161358	35.14813934	5601 Bogart Street Northwest	good	82.021	introduced	more than 18.29 m	NA	Albuquerque	NA	NA	NA	NA	NA	NA	NA	NA	NA	NA	NA	NA	NA
5/29/2020	inventory_date	Honeylocust	Gleditsia triacanthos	Albuquerque	New Mexico	-106.7160979	35.14818744	5601 Bogart Street Northwest	fair	82.021	introduced	more than 18.29 m	NA	Albuquerque	NA	NA	NA	NA	NA	NA	NA	NA	NA	NA	NA	NA	NA
5/29/2020	inventory_date	Honeylocust	Gleditsia triacanthos	Albuquerque	New Mexico	-106.7162644	35.14825806	5601 Bogart Street Northwest	good	98.4252	introduced	more than 18.29 m	NA	Albuquerque	NA	NA	NA	NA	NA	NA	NA	NA	NA	NA	NA	NA	NA
5/29/2020	inventory_date	Honeylocust	Gleditsia triacanthos	Albuquerque	New Mexico	-106.7163722	35.14841903	5601 Bogart Street Northwest	good	98.4252	introduced	more than 18.29 m	NA	Albuquerque	NA	NA	NA	NA	NA	NA	NA	NA	NA	NA	NA	NA	NA
5/22/2020	inventory_date	Ash	Fraxinus	Albuquerque	New Mexico	-106.7164951	35.14822637	5620 Foxford Court Northwest	dead/dying	NA	no_info	NA	NA	Albuquerque	NA	NA	NA	NA	NA	NA	NA	NA	NA	NA	NA	NA	NA
5/22/2020	inventory_date	Honeylocust	Gleditsia triacanthos	Albuquerque	New Mexico	-106.7175804	35.14992074	6901 Bangor Avenue Northwest	dead/dying	NA	introduced	NA	NA	Albuquerque	NA	NA	NA	NA	NA	NA	NA	NA	NA	NA	NA	NA	NA
5/22/2020	inventory_date	Ash	Fraxinus	Albuquerque	New Mexico	-106.7181649	35.1508535	7000 Grange Avenue Northwest	dead/dying	NA	no_info	NA	NA	Albuquerque	NA	NA	NA	NA	NA	NA	NA	NA	NA	NA	NA	NA	NA
4/10/2020	inventory_date	Mountain ash	Sorbus	Albuquerque	New Mexico	-106.5882217	35.18844779	9011 San Mateo Boulevard Northeast	good	65.6168	no_info	more than 18.29 m	15.24 to 30.48 cm	Albuquerque	NA	NA	NA	NA	NA	NA	NA	NA	NA	NA	NA	NA	NA
4/10/2020	inventory_date	Mountain ash	Sorbus	Albuquerque	New Mexico	-106.5880776	35.18850807	9011 San Mateo Boulevard Northeast	good	72.17848	no_info	more than 18.29 m	15.24 to 30.48 cm	Albuquerque	NA	NA	NA	NA	NA	NA	NA	NA	NA	NA	NA	NA	NA
3/27/2020	inventory_date	Russian olive	Elaeagnus angustifolia	Albuquerque	New Mexico	-106.6946815	35.15912371	4900 Kachina Street Northwest	dead/dying	NA	introduced	NA	NA	Albuquerque	NA	NA	NA	NA	NA	NA	NA	NA	NA	NA	NA	NA	NA
2/3/2020	inventory_date	Siberian elm	Ulmus pumila	Albuquerque	New Mexico	-106.6313876	35.07497921	516 Spruce Street Southeast	fair	NA	introduced	NA	60.96 to 76.2 cm	Albuquerque	NA	NA	NA	NA	NA	NA	NA	NA	NA	NA	NA	NA	NA
2/3/2020	inventory_date	Eastern red cedar	Juniperus virginiana	Albuquerque	New Mexico	-106.6313766	35.07603584	500 Spruce Street Southeast	fair	164.042	introduced	more than 18.29 m	60.96 to 76.2 cm	Albuquerque	NA	NA	NA	NA	NA	NA	NA	NA	NA	NA	NA	NA	NA
1/6/2020	inventory_date	Ginkgo	Ginkgo biloba	Albuquerque	New Mexico	-106.5807131	35.1259072	3712 Alvarado Drive Northeast	fair	49.2126	introduced	more than 18.29 m	0 to 15.24 cm	Albuquerque	NA	NA	NA	NA	NA	NA	NA	NA	NA	NA	NA	NA	NA
11/18/2019	inventory_date	London plane	Platanus acerifolia	Albuquerque	New Mexico	-106.5813853	35.09883441	2000 Alvarado Drive Northeast	NA	45.93176	introduced	more than 18.29 m	0 to 15.24 cm	Albuquerque	NA	NA	NA	NA	NA	NA	NA	NA	NA	NA	NA	NA	NA
11/4/2019	inventory_date	Chinese pistache	Pistacia chinensis	Albuquerque	New Mexico	-106.5817139	35.09990586	2100 Alvarado Drive Northeast	good	32.8084	introduced	more than 18.29 m	0 to 15.24 cm	Albuquerque	NA	NA	NA	NA	NA	NA	NA	NA	NA	NA	NA	NA	NA
11/4/2019	inventory_date	Boxelder	Acer negundo	Albuquerque	New Mexico	-106.5817206	35.09985319	2000 Alvarado Drive Northeast	good	32.8084	naturally_occurring	more than 18.29 m	0 to 15.24 cm	Albuquerque	NA	NA	NA	NA	NA	NA	NA	NA	NA	NA	NA	NA	NA
11/4/2019	inventory_date	Chinese pistache	Pistacia chinensis	Albuquerque	New Mexico	-106.5818037	35.09985429	2037 Alvarado Drive Northeast	good	29.52756	introduced	more than 18.29 m	0 to 15.24 cm	Albuquerque	NA	NA	NA	NA	NA	NA	NA	NA	NA	NA	NA	NA	NA
11/4/2019	inventory_date	Crabapple	Malus	Albuquerque	New Mexico	-106.5817729	35.09990367	2037 Alvarado Drive Northeast	good	36.08924	no_info	more than 18.29 m	0 to 15.24 cm	Albuquerque	NA	NA	NA	NA	NA	NA	NA	NA	NA	NA	NA	NA	NA
11/4/2019	inventory_date	London plane	Platanus acerifolia	Albuquerque	New Mexico	-106.5818118	35.0999492	2037 Alvarado Drive Northeast	good	49.2126	introduced	more than 18.29 m	0 to 15.24 cm	Albuquerque	NA	NA	NA	NA	NA	NA	NA	NA	NA	NA	NA	NA	NA
10/18/2019	inventory_date	Austrian pine	Pinus nigra	Albuquerque	New Mexico	-106.5421285	35.1236502	NA	NA	NA	introduced	NA	NA	Albuquerque	NA	NA	NA	NA	NA	NA	NA	NA	NA	NA	NA	NA	NA
10/14/2019	inventory_date	Japanese black pine	Pinus thunbergii	Albuquerque	New Mexico	-106.5293913	35.14871613	10001 Admiral Emerson Avenue Northeast	excellent	NA	introduced	NA	0 to 15.24 cm	Albuquerque	NA	NA	NA	NA	NA	NA	NA	NA	NA	NA	NA	NA	NA
10/14/2019	inventory_date	Basswood	Tilia	Albuquerque	New Mexico	-106.6103411	35.06992689	700 Richmond Drive Southeast	excellent	49.2126	no_info	more than 18.29 m	0 to 15.24 cm	Albuquerque	NA	NA	NA	NA	NA	NA	NA	NA	NA	NA	NA	NA	NA
10/2/2019	inventory_date	Blue atlas cedar	Cedrus atlantica	Albuquerque	New Mexico	-106.5231612	35.13576956	10301 Camino Del Oso Northeast	good	114.8294	introduced	more than 18.29 m	30.48 to 45.72 cm	Albuquerque	NA	NA	NA	NA	NA	NA	NA	NA	NA	NA	NA	NA	NA
9/11/2019	inventory_date	Littleleaf linden	Tilia cordata	Albuquerque	New Mexico	-106.5237071	35.13606075	4918 Casa Del Oso Northeast	excellent	49.2126	introduced	more than 18.29 m	0 to 15.24 cm	Albuquerque	NA	NA	NA	NA	NA	NA	NA	NA	NA	NA	NA	NA	NA
7/25/2019	inventory_date	London plane	Platanus acerifolia	Albuquerque	New Mexico	-106.7074297	35.1154197	6008 Pastorcito Drive Northwest	fair	229.6588	introduced	more than 18.29 m	15.24 to 30.48 cm	Albuquerque	NA	NA	NA	NA	NA	NA	NA	NA	NA	NA	NA	NA	NA
7/25/2019	inventory_date	London plane	Platanus acerifolia	Albuquerque	New Mexico	-106.7072064	35.11545261	5922 Prenda De Oro Drive Northwest	fair	NA	introduced	NA	30.48 to 45.72 cm	Albuquerque	NA	NA	NA	NA	NA	NA	NA	NA	NA	NA	NA	NA	NA
7/25/2019	inventory_date	London plane	Platanus acerifolia	Albuquerque	New Mexico	-106.7072191	35.11558919	5922 Prenda De Oro Drive Northwest	fair	196.8504	introduced	more than 18.29 m	30.48 to 45.72 cm	Albuquerque	NA	NA	NA	NA	NA	NA	NA	NA	NA	NA	NA	NA	NA
7/25/2019	inventory_date	London plane	Platanus acerifolia	Albuquerque	New Mexico	-106.7072124	35.11553215	5922 Prenda De Oro Drive Northwest	good	131.2336	introduced	more than 18.29 m	15.24 to 30.48 cm	Albuquerque	NA	NA	NA	NA	NA	NA	NA	NA	NA	NA	NA	NA	NA
7/25/2019	inventory_date	London plane	Platanus acerifolia	Albuquerque	New Mexico	-106.7074739	35.11545206	6008 Pastorcito Drive Northwest	good	278.8714	introduced	more than 18.29 m	30.48 to 45.72 cm	Albuquerque	NA	NA	NA	NA	NA	NA	NA	NA	NA	NA	NA	NA	NA
7/25/2019	inventory_date	London plane	Platanus acerifolia	Albuquerque	New Mexico	-106.7074753	35.11551405	6008 Pastorcito Drive Northwest	good	262.4672	introduced	more than 18.29 m	30.48 to 45.72 cm	Albuquerque	NA	NA	NA	NA	NA	NA	NA	NA	NA	NA	NA	NA	NA
7/25/2019	inventory_date	London plane	Platanus acerifolia	Albuquerque	New Mexico	-106.7075182	35.11557274	2801 Sol De Vida Northwest	good	295.2756	introduced	more than 18.29 m	45.72 to 60.96 cm	Albuquerque	NA	NA	NA	NA	NA	NA	NA	NA	NA	NA	NA	NA	NA
7/25/2019	inventory_date	Chinese pistache	Pistacia chinensis	Albuquerque	New Mexico	-106.7077227	35.11561991	2808 Prenda De Oro Drive Northwest	fair	42.65092	introduced	more than 18.29 m	15.24 to 30.48 cm	Albuquerque	NA	NA	NA	NA	NA	NA	NA	NA	NA	NA	NA	NA	NA
7/25/2019	inventory_date	Elm hybrid	Ulmus	Albuquerque	New Mexico	-106.7077804	35.11554915	2720 Ladera Drive Northwest	dead/dying	98.4252	no_info	more than 18.29 m	15.24 to 30.48 cm	Albuquerque	NA	NA	NA	NA	NA	NA	NA	NA	NA	NA	NA	NA	NA
7/25/2019	inventory_date	Bur oak	Quercus macrocarpa	Albuquerque	New Mexico	-106.7079185	35.11558371	2720 Ladera Drive Northwest	fair	39.37008	naturally_occurring	more than 18.29 m	0 to 15.24 cm	Albuquerque	NA	NA	NA	NA	NA	NA	NA	NA	NA	NA	NA	NA	NA
7/25/2019	inventory_date	Chinese pistache	Pistacia chinensis	Albuquerque	New Mexico	-106.7078307	35.11549101	2720 Ladera Drive Northwest	good	82.021	introduced	more than 18.29 m	15.24 to 30.48 cm	Albuquerque	NA	NA	NA	NA	NA	NA	NA	NA	NA	NA	NA	NA	NA
7/25/2019	inventory_date	Crabapple	Malus	Albuquerque	New Mexico	-106.7079735	35.11552721	2720 Ladera Drive Northwest	dead/dying	78.74016	no_info	more than 18.29 m	15.24 to 30.48 cm	Albuquerque	NA	NA	NA	NA	NA	NA	NA	NA	NA	NA	NA	NA	NA
7/25/2019	inventory_date	Honeylocust	Gleditsia triacanthos	Albuquerque	New Mexico	-106.7080801	35.11539666	2720 Ladera Drive Northwest	fair	65.6168	introduced	more than 18.29 m	0 to 15.24 cm	Albuquerque	NA	NA	NA	NA	NA	NA	NA	NA	NA	NA	NA	NA	NA
7/25/2019	inventory_date	Ash	Fraxinus	Albuquerque	New Mexico	-106.7088378	35.11555573	2713 Los Tretos Street Northwest	fair	180.4462	no_info	more than 18.29 m	30.48 to 45.72 cm	Albuquerque	NA	NA	NA	NA	NA	NA	NA	NA	NA	NA	NA	NA	NA
7/25/2019	inventory_date	Boxelder	Acer negundo	Albuquerque	New Mexico	-106.7088345	35.115621	NA	fair	68.89764	naturally_occurring	more than 18.29 m	15.24 to 30.48 cm	Albuquerque	NA	NA	NA	NA	NA	NA	NA	NA	NA	NA	NA	NA	NA
7/25/2019	inventory_date	Texas red oak	Quercus buckleyi	Albuquerque	New Mexico	-106.7088854	35.11569889	NA	fair	62.33596	introduced	more than 18.29 m	0 to 15.24 cm	Albuquerque	NA	NA	NA	NA	NA	NA	NA	NA	NA	NA	NA	NA	NA
7/25/2019	inventory_date	Elm hybrid	Ulmus	Albuquerque	New Mexico	-106.7088499	35.11592488	NA	fair	NA	no_info	NA	15.24 to 30.48 cm	Albuquerque	NA	NA	NA	NA	NA	NA	NA	NA	NA	NA	NA	NA	NA
7/25/2019	inventory_date	Elm hybrid	Ulmus	Albuquerque	New Mexico	-106.7089082	35.11587716	NA	fair	39.37008	no_info	more than 18.29 m	0 to 15.24 cm	Albuquerque	NA	NA	NA	NA	NA	NA	NA	NA	NA	NA	NA	NA	NA
7/25/2019	inventory_date	Texas red oak	Quercus buckleyi	Albuquerque	New Mexico	-106.7087258	35.11582999	NA	fair	NA	introduced	NA	0 to 15.24 cm	Albuquerque	NA	NA	NA	NA	NA	NA	NA	NA	NA	NA	NA	NA	NA
7/25/2019	inventory_date	Honeylocust	Gleditsia triacanthos	Albuquerque	New Mexico	-106.7088687	35.1157872	NA	fair	118.11024	introduced	more than 18.29 m	30.48 to 45.72 cm	Albuquerque	NA	NA	NA	NA	NA	NA	NA	NA	NA	NA	NA	NA	NA
7/25/2019	inventory_date	London plane	Platanus acerifolia	Albuquerque	New Mexico	-106.7090034	35.11587222	NA	fair	131.2336	introduced	more than 18.29 m	30.48 to 45.72 cm	Albuquerque	NA	NA	NA	NA	NA	NA	NA	NA	NA	NA	NA	NA	NA
7/25/2019	inventory_date	Pine	Pinus	Albuquerque	New Mexico	-106.7087641	35.11592762	NA	dead/dying	NA	no_info	NA	NA	Albuquerque	NA	NA	NA	NA	NA	NA	NA	NA	NA	NA	NA	NA	NA
7/25/2019	inventory_date	London plane	Platanus acerifolia	Albuquerque	New Mexico	-106.7086977	35.11606804	2801 Prenda De Oro Drive Northwest	dead/dying	147.6378	introduced	more than 18.29 m	30.48 to 45.72 cm	Albuquerque	NA	NA	NA	NA	NA	NA	NA	NA	NA	NA	NA	NA	NA
7/25/2019	inventory_date	Tree of heaven	Ailanthus altissima	Albuquerque	New Mexico	-106.7085837	35.11599893	2720 Ladera Drive Northwest	good	65.6168	introduced	more than 18.29 m	30.48 to 45.72 cm	Albuquerque	NA	NA	NA	NA	NA	NA	NA	NA	NA	NA	NA	NA	NA
7/25/2019	inventory_date	Tree of heaven	Ailanthus altissima	Albuquerque	New Mexico	-106.7085207	35.11593749	2801 Prenda De Oro Drive Northwest	good	82.021	introduced	more than 18.29 m	30.48 to 45.72 cm	Albuquerque	NA	NA	NA	NA	NA	NA	NA	NA	NA	NA	NA	NA	NA
7/25/2019	inventory_date	Cottonwood	Populus deltoides	Albuquerque	New Mexico	-106.7085072	35.11575484	2720 Ladera Drive Northwest	fair	196.8504	naturally_occurring	more than 18.29 m	30.48 to 45.72 cm	Albuquerque	NA	NA	NA	NA	NA	NA	NA	NA	NA	NA	NA	NA	NA
7/25/2019	inventory_date	Cottonwood	Populus deltoides	Albuquerque	New Mexico	-106.708408	35.11576636	2720 Ladera Drive Northwest	fair	147.6378	naturally_occurring	more than 18.29 m	45.72 to 60.96 cm	Albuquerque	NA	NA	NA	NA	NA	NA	NA	NA	NA	NA	NA	NA	NA
7/25/2019	inventory_date	White ash	Fraxinus americana	Albuquerque	New Mexico	-106.708351	35.11548881	2720 Ladera Drive Northwest	fair	91.86352	introduced	more than 18.29 m	NA	Albuquerque	NA	NA	NA	NA	NA	NA	NA	NA	NA	NA	NA	NA	NA
7/23/2019	inventory_date	Bur oak	Quercus macrocarpa	Albuquerque	New Mexico	-106.7086145	35.11534236	2705 Los Tretos Street Northwest	good	127.95276	naturally_occurring	more than 18.29 m	15.24 to 30.48 cm	Albuquerque	NA	NA	NA	NA	NA	NA	NA	NA	NA	NA	NA	NA	NA
7/23/2019	inventory_date	Ash	Fraxinus	Albuquerque	New Mexico	-106.7087694	35.11548827	2713 Los Tretos Street Northwest	fair	NA	no_info	NA	NA	Albuquerque	NA	NA	NA	NA	NA	NA	NA	NA	NA	NA	NA	NA	NA
7/23/2019	inventory_date	White ash	Fraxinus americana	Albuquerque	New Mexico	-106.7083108	35.11535937	2720 Ladera Drive Northwest	fair	262.4672	introduced	more than 18.29 m	30.48 to 45.72 cm	Albuquerque	NA	NA	NA	NA	NA	NA	NA	NA	NA	NA	NA	NA	NA
7/23/2019	inventory_date	Velvet ash arizona ash	Fraxinus velutina	Albuquerque	New Mexico	-106.7084341	35.11524912	2720 Ladera Drive Northwest	fair	275.59056	naturally_occurring	more than 18.29 m	45.72 to 60.96 cm	Albuquerque	NA	NA	NA	NA	NA	NA	NA	NA	NA	NA	NA	NA	NA
7/23/2019	inventory_date	Honeylocust	Gleditsia triacanthos	Albuquerque	New Mexico	-106.7133922	35.10891907	2208 Sea Foam Street Northwest	good	104.98688	introduced	more than 18.29 m	15.24 to 30.48 cm	Albuquerque	NA	NA	NA	NA	NA	NA	NA	NA	NA	NA	NA	NA	NA
7/23/2019	inventory_date	Honeylocust	Gleditsia triacanthos	Albuquerque	New Mexico	-106.7133929	35.10877261	2204 Sea Foam Street Northwest	good	78.74016	introduced	more than 18.29 m	15.24 to 30.48 cm	Albuquerque	NA	NA	NA	NA	NA	NA	NA	NA	NA	NA	NA	NA	NA
7/23/2019	inventory_date	Honeylocust	Gleditsia triacanthos	Albuquerque	New Mexico	-106.7133868	35.1087364	2204 Sea Foam Street Northwest	good	114.8294	introduced	more than 18.29 m	15.24 to 30.48 cm	Albuquerque	NA	NA	NA	NA	NA	NA	NA	NA	NA	NA	NA	NA	NA
7/23/2019	inventory_date	Elm hybrid	Ulmus	Albuquerque	New Mexico	-106.7133191	35.10882691	2208 Sea Foam Street Northwest	fair	39.37008	no_info	more than 18.29 m	0 to 15.24 cm	Albuquerque	NA	NA	NA	NA	NA	NA	NA	NA	NA	NA	NA	NA	NA
7/23/2019	inventory_date	Pear	Pyrus	Albuquerque	New Mexico	-106.7130724	35.10875341	6600 Miami Road Northwest	fair	88.58268	no_info	more than 18.29 m	15.24 to 30.48 cm	Albuquerque	NA	NA	NA	NA	NA	NA	NA	NA	NA	NA	NA	NA	NA
7/23/2019	inventory_date	Elm hybrid	Ulmus	Albuquerque	New Mexico	-106.7131951	35.10882582	2204 Sea Foam Street Northwest	fair	NA	no_info	NA	0 to 15.24 cm	Albuquerque	NA	NA	NA	NA	NA	NA	NA	NA	NA	NA	NA	NA	NA
7/23/2019	inventory_date	Austrian pine	Pinus nigra	Albuquerque	New Mexico	-106.7133936	35.10912533	2216 Sea Foam Street Northwest	fair	131.2336	introduced	more than 18.29 m	30.48 to 45.72 cm	Albuquerque	NA	NA	NA	NA	NA	NA	NA	NA	NA	NA	NA	NA	NA
7/23/2019	inventory_date	Elm hybrid	Ulmus	Albuquerque	New Mexico	-106.7133097	35.10893169	2208 Sea Foam Street Northwest	fair	39.37008	no_info	more than 18.29 m	0 to 15.24 cm	Albuquerque	NA	NA	NA	NA	NA	NA	NA	NA	NA	NA	NA	NA	NA
7/23/2019	inventory_date	Elm hybrid	Ulmus	Albuquerque	New Mexico	-106.7131092	35.10883788	6600 Miami Road Northwest	fair	59.05512	no_info	more than 18.29 m	0 to 15.24 cm	Albuquerque	NA	NA	NA	NA	NA	NA	NA	NA	NA	NA	NA	NA	NA
7/23/2019	inventory_date	Littleleaf linden	Tilia cordata	Albuquerque	New Mexico	-106.7130335	35.10871227	6600 Miami Road Northwest	good	65.6168	introduced	more than 18.29 m	15.24 to 30.48 cm	Albuquerque	NA	NA	NA	NA	NA	NA	NA	NA	NA	NA	NA	NA	NA
7/23/2019	inventory_date	Siberian elm	Ulmus pumila	Albuquerque	New Mexico	-106.7132058	35.10889548	2208 Sea Foam Street Northwest	good	82.021	introduced	more than 18.29 m	0 to 15.24 cm	Albuquerque	NA	NA	NA	NA	NA	NA	NA	NA	NA	NA	NA	NA	NA
7/23/2019	inventory_date	Desert willow	Chilopsis linearis	Albuquerque	New Mexico	-106.7133728	35.10925149	2220 Sea Foam Street Northwest	fair	121.39108	naturally_occurring	more than 18.29 m	30.48 to 45.72 cm	Albuquerque	NA	NA	NA	NA	NA	NA	NA	NA	NA	NA	NA	NA	NA
7/23/2019	inventory_date	Elm hybrid	Ulmus	Albuquerque	New Mexico	-106.713295	35.10901013	2212 Sea Foam Street Northwest	fair	42.65092	no_info	more than 18.29 m	0 to 15.24 cm	Albuquerque	NA	NA	NA	NA	NA	NA	NA	NA	NA	NA	NA	NA	NA
7/23/2019	inventory_date	Siberian elm	Ulmus pumila	Albuquerque	New Mexico	-106.7131186	35.10888177	6600 Miami Road Northwest	good	78.74016	introduced	more than 18.29 m	0 to 15.24 cm	Albuquerque	NA	NA	NA	NA	NA	NA	NA	NA	NA	NA	NA	NA	NA
7/23/2019	inventory_date	Pear	Pyrus	Albuquerque	New Mexico	-106.7131595	35.10872379	6600 Miami Road Northwest	fair	98.4252	no_info	more than 18.29 m	15.24 to 30.48 cm	Albuquerque	NA	NA	NA	NA	NA	NA	NA	NA	NA	NA	NA	NA	NA
7/23/2019	inventory_date	Siberian elm	Ulmus pumila	Albuquerque	New Mexico	-106.7132125	35.10900026	2208 Sea Foam Street Northwest	good	75.45932	introduced	more than 18.29 m	0 to 15.24 cm	Albuquerque	NA	NA	NA	NA	NA	NA	NA	NA	NA	NA	NA	NA	NA
7/23/2019	inventory_date	Elm hybrid	Ulmus	Albuquerque	New Mexico	-106.7132829	35.10872433	2200 Sea Foam Street Northwest	fair	32.8084	no_info	more than 18.29 m	0 to 15.24 cm	Albuquerque	NA	NA	NA	NA	NA	NA	NA	NA	NA	NA	NA	NA	NA
7/23/2019	inventory_date	Desert willow	Chilopsis linearis	Albuquerque	New Mexico	-106.7133701	35.1093047	2220 Sea Foam Street Northwest	fair	131.2336	naturally_occurring	more than 18.29 m	30.48 to 45.72 cm	Albuquerque	NA	NA	NA	NA	NA	NA	NA	NA	NA	NA	NA	NA	NA
7/23/2019	inventory_date	Siberian elm	Ulmus pumila	Albuquerque	New Mexico	-106.7130985	35.10895911	2208 Sea Foam Street Northwest	good	59.05512	introduced	more than 18.29 m	0 to 15.24 cm	Albuquerque	NA	NA	NA	NA	NA	NA	NA	NA	NA	NA	NA	NA	NA
7/23/2019	inventory_date	Honeylocust	Gleditsia triacanthos	Albuquerque	New Mexico	-106.71313	35.10908199	2216 Sea Foam Street Northwest	good	134.51444	introduced	more than 18.29 m	30.48 to 45.72 cm	Albuquerque	NA	NA	NA	NA	NA	NA	NA	NA	NA	NA	NA	NA	NA
7/23/2019	inventory_date	Broadleaf deciduous small	NA	Albuquerque	New Mexico	-106.7132722	35.10858555	2116 Sea Foam Street Northwest	dead/dying	32.8084	no_info	more than 18.29 m	0 to 15.24 cm	Albuquerque	NA	NA	NA	NA	NA	NA	NA	NA	NA	NA	NA	NA	NA
7/23/2019	inventory_date	Broadleaf deciduous small	NA	Albuquerque	New Mexico	-106.7132655	35.10849723	2116 Sea Foam Street Northwest	dead/dying	32.8084	no_info	more than 18.29 m	0 to 15.24 cm	Albuquerque	NA	NA	NA	NA	NA	NA	NA	NA	NA	NA	NA	NA	NA
7/23/2019	inventory_date	Green ash	Fraxinus pennsylvanica	Albuquerque	New Mexico	-106.7132413	35.1093804	2220 Sea Foam Street Northwest	good	52.49344	introduced	more than 18.29 m	15.24 to 30.48 cm	Albuquerque	NA	NA	NA	NA	NA	NA	NA	NA	NA	NA	NA	NA	NA
7/23/2019	inventory_date	Pear	Pyrus	Albuquerque	New Mexico	-106.7127478	35.10907541	2215 Sea Breeze Street Northwest	fair	114.8294	no_info	more than 18.29 m	15.24 to 30.48 cm	Albuquerque	NA	NA	NA	NA	NA	NA	NA	NA	NA	NA	NA	NA	NA
7/23/2019	inventory_date	Pear	Pyrus	Albuquerque	New Mexico	-106.7132373	35.1086799	2200 Sea Foam Street Northwest	fair	114.8294	no_info	more than 18.29 m	15.24 to 30.48 cm	Albuquerque	NA	NA	NA	NA	NA	NA	NA	NA	NA	NA	NA	NA	NA
7/23/2019	inventory_date	Pear	Pyrus	Albuquerque	New Mexico	-106.7127599	35.10900245	2215 Sea Breeze Street Northwest	good	72.17848	no_info	more than 18.29 m	30.48 to 45.72 cm	Albuquerque	NA	NA	NA	NA	NA	NA	NA	NA	NA	NA	NA	NA	NA
7/23/2019	inventory_date	Green ash	Fraxinus pennsylvanica	Albuquerque	New Mexico	-106.7130549	35.10936724	6608 Evesham Road Northwest	good	52.49344	introduced	more than 18.29 m	15.24 to 30.48 cm	Albuquerque	NA	NA	NA	NA	NA	NA	NA	NA	NA	NA	NA	NA	NA
7/23/2019	inventory_date	Pear	Pyrus	Albuquerque	New Mexico	-106.7127532	35.10891962	2209 Sea Breeze Street Northwest	good	82.021	no_info	more than 18.29 m	15.24 to 30.48 cm	Albuquerque	NA	NA	NA	NA	NA	NA	NA	NA	NA	NA	NA	NA	NA
7/23/2019	inventory_date	Pear	Pyrus	Albuquerque	New Mexico	-106.7127317	35.10919005	2219 Sea Breeze Street Northwest	fair	59.05512	no_info	more than 18.29 m	15.24 to 30.48 cm	Albuquerque	NA	NA	NA	NA	NA	NA	NA	NA	NA	NA	NA	NA	NA
7/23/2019	inventory_date	Green ash	Fraxinus pennsylvanica	Albuquerque	New Mexico	-106.7130087	35.1093804	6608 Evesham Road Northwest	NA	85.30184	introduced	more than 18.29 m	30.48 to 45.72 cm	Albuquerque	NA	NA	NA	NA	NA	NA	NA	NA	NA	NA	NA	NA	NA
7/23/2019	inventory_date	Desert willow	Chilopsis linearis	Albuquerque	New Mexico	-106.713362	35.10865961	2200 Sea Foam Street Northwest	fair	39.37008	naturally_occurring	more than 18.29 m	0 to 15.24 cm	Albuquerque	NA	NA	NA	NA	NA	NA	NA	NA	NA	NA	NA	NA	NA
7/23/2019	inventory_date	Pear	Pyrus	Albuquerque	New Mexico	-106.7127639	35.1088335	2209 Sea Breeze Street Northwest	good	131.2336	no_info	more than 18.29 m	15.24 to 30.48 cm	Albuquerque	NA	NA	NA	NA	NA	NA	NA	NA	NA	NA	NA	NA	NA
7/23/2019	inventory_date	Pear	Pyrus	Albuquerque	New Mexico	-106.7127552	35.10929263	2223 Sea Breeze Street Northwest	good	95.14436	no_info	more than 18.29 m	15.24 to 30.48 cm	Albuquerque	NA	NA	NA	NA	NA	NA	NA	NA	NA	NA	NA	NA	NA
7/23/2019	inventory_date	Honeylocust	Gleditsia triacanthos	Albuquerque	New Mexico	-106.7128055	35.10876932	6600 Miami Road Northwest	good	114.8294	introduced	more than 18.29 m	15.24 to 30.48 cm	Albuquerque	NA	NA	NA	NA	NA	NA	NA	NA	NA	NA	NA	NA	NA
7/23/2019	inventory_date	Desert willow	Chilopsis linearis	Albuquerque	New Mexico	-106.7133942	35.10861078	2116 Sea Foam Street Northwest	fair	98.4252	naturally_occurring	more than 18.29 m	15.24 to 30.48 cm	Albuquerque	NA	NA	NA	NA	NA	NA	NA	NA	NA	NA	NA	NA	NA
3/23/2018	inventory_date	Honeylocust	Gleditsia triacanthos	Albuquerque	New Mexico	-106.71278	35.10839904	2104 Tierra Del Oso Place Northwest	good	78.74016	introduced	more than 18.29 m	15.24 to 30.48 cm	Albuquerque	NA	NA	NA	NA	NA	NA	NA	NA	NA	NA	NA	NA	NA
7/23/2019	inventory_date	Honeylocust	Gleditsia triacanthos	Albuquerque	New Mexico	-106.7128906	35.10933487	2223 Sea Breeze Street Northwest	fair	88.58268	introduced	more than 18.29 m	30.48 to 45.72 cm	Albuquerque	NA	NA	NA	NA	NA	NA	NA	NA	NA	NA	NA	NA	NA
7/23/2019	inventory_date	Pear	Pyrus	Albuquerque	New Mexico	-106.7127451	35.10934913	2223 Sea Breeze Street Northwest	fair	78.74016	no_info	more than 18.29 m	15.24 to 30.48 cm	Albuquerque	NA	NA	NA	NA	NA	NA	NA	NA	NA	NA	NA	NA	NA
7/23/2019	inventory_date	Desert willow	Chilopsis linearis	Albuquerque	New Mexico	-106.7133379	35.10860365	2116 Sea Foam Street Northwest	fair	42.65092	naturally_occurring	more than 18.29 m	0 to 15.24 cm	Albuquerque	NA	NA	NA	NA	NA	NA	NA	NA	NA	NA	NA	NA	NA
7/23/2019	inventory_date	Honeylocust	Gleditsia triacanthos	Albuquerque	New Mexico	-106.712774	35.10844567	2115 Sea Breeze Street Northwest	good	95.14436	introduced	more than 18.29 m	15.24 to 30.48 cm	Albuquerque	NA	NA	NA	NA	NA	NA	NA	NA	NA	NA	NA	NA	NA
7/23/2019	inventory_date	Honeylocust	Gleditsia triacanthos	Albuquerque	New Mexico	-106.7128471	35.10840178	2104 Tierra Del Oso Place Northwest	good	85.30184	introduced	more than 18.29 m	15.24 to 30.48 cm	Albuquerque	NA	NA	NA	NA	NA	NA	NA	NA	NA	NA	NA	NA	NA
7/23/2019	inventory_date	Ash	Fraxinus	Albuquerque	New Mexico	-106.7127525	35.10940509	2223 Sea Breeze Street Northwest	fair	39.37008	no_info	more than 18.29 m	15.24 to 30.48 cm	Albuquerque	NA	NA	NA	NA	NA	NA	NA	NA	NA	NA	NA	NA	NA
7/23/2019	inventory_date	Honeylocust	Gleditsia triacanthos	Albuquerque	New Mexico	-106.7130891	35.10921529	2216 Sea Foam Street Northwest	NA	78.74016	introduced	more than 18.29 m	30.48 to 45.72 cm	Albuquerque	NA	NA	NA	NA	NA	NA	NA	NA	NA	NA	NA	NA	NA
7/23/2019	inventory_date	Pear	Pyrus	Albuquerque	New Mexico	-106.7132226	35.10843909	2105 Tierra Del Oso Place Northwest	fair	82.021	no_info	more than 18.29 m	15.24 to 30.48 cm	Albuquerque	NA	NA	NA	NA	NA	NA	NA	NA	NA	NA	NA	NA	NA
7/23/2019	inventory_date	Honeylocust	Gleditsia triacanthos	Albuquerque	New Mexico	-106.7130616	35.10839849	2105 Tierra Del Oso Place Northwest	good	65.6168	introduced	more than 18.29 m	15.24 to 30.48 cm	Albuquerque	NA	NA	NA	NA	NA	NA	NA	NA	NA	NA	NA	NA	NA
7/18/2019	inventory_date	Ponderosa pine	Pinus ponderosa	Albuquerque	New Mexico	-106.5627687	35.16495413	7511 Burke Street Northeast	fair	196.8504	naturally_occurring	more than 18.29 m	45.72 to 60.96 cm	Albuquerque	NA	NA	NA	NA	NA	NA	NA	NA	NA	NA	NA	NA	NA
7/18/2019	inventory_date	Elm hybrid	Ulmus	Albuquerque	New Mexico	-106.5627654	35.16483683	7511 Burke Street Northeast	good	82.021	no_info	more than 18.29 m	15.24 to 30.48 cm	Albuquerque	NA	NA	NA	NA	NA	NA	NA	NA	NA	NA	NA	NA	NA
7/18/2019	inventory_date	Tree of heaven	Ailanthus altissima	Albuquerque	New Mexico	-106.5629987	35.16483134	7511 Burke Street Northeast	good	118.11024	introduced	more than 18.29 m	15.24 to 30.48 cm	Albuquerque	NA	NA	NA	NA	NA	NA	NA	NA	NA	NA	NA	NA	NA
7/18/2019	inventory_date	Ponderosa pine	Pinus ponderosa	Albuquerque	New Mexico	-106.5628103	35.16492837	7511 Burke Street Northeast	NA	170.60368	naturally_occurring	more than 18.29 m	45.72 to 60.96 cm	Albuquerque	NA	NA	NA	NA	NA	NA	NA	NA	NA	NA	NA	NA	NA
7/18/2019	inventory_date	Tree of heaven	Ailanthus altissima	Albuquerque	New Mexico	-106.563041	35.16471842	7801 Loma Del Norte Road Northeast	fair	147.6378	introduced	more than 18.29 m	15.24 to 30.48 cm	Albuquerque	NA	NA	NA	NA	NA	NA	NA	NA	NA	NA	NA	NA	NA
7/18/2019	inventory_date	Ponderosa pine	Pinus ponderosa	Albuquerque	New Mexico	-106.5628894	35.1649333	7511 Burke Street Northeast	good	170.60368	naturally_occurring	more than 18.29 m	60.96 to 76.2 cm	Albuquerque	NA	NA	NA	NA	NA	NA	NA	NA	NA	NA	NA	NA	NA
7/18/2019	inventory_date	Ponderosa pine	Pinus ponderosa	Albuquerque	New Mexico	-106.5626279	35.16474364	7511 Burke Street Northeast	fair	196.8504	naturally_occurring	more than 18.29 m	60.96 to 76.2 cm	Albuquerque	NA	NA	NA	NA	NA	NA	NA	NA	NA	NA	NA	NA	NA
7/18/2019	inventory_date	Ponderosa pine	Pinus ponderosa	Albuquerque	New Mexico	-106.5628801	35.16515422	7801 Loma Del Norte Road Northeast	good	154.19948	naturally_occurring	more than 18.29 m	30.48 to 45.72 cm	Albuquerque	NA	NA	NA	NA	NA	NA	NA	NA	NA	NA	NA	NA	NA
7/18/2019	inventory_date	Green ash	Fraxinus pennsylvanica	Albuquerque	New Mexico	-106.5629632	35.16505226	7801 Loma Del Norte Road Northeast	fair	154.19948	introduced	more than 18.29 m	60.96 to 76.2 cm	Albuquerque	NA	NA	NA	NA	NA	NA	NA	NA	NA	NA	NA	NA	NA
7/18/2019	inventory_date	Ash	Fraxinus	Albuquerque	New Mexico	-106.5625636	35.16489822	7511 Burke Street Northeast	dead/dying	164.042	no_info	more than 18.29 m	45.72 to 60.96 cm	Albuquerque	NA	NA	NA	NA	NA	NA	NA	NA	NA	NA	NA	NA	NA
7/18/2019	inventory_date	Ponderosa pine	Pinus ponderosa	Albuquerque	New Mexico	-106.5630497	35.16514161	7801 Loma Del Norte Road Northeast	good	150.91864	naturally_occurring	more than 18.29 m	45.72 to 60.96 cm	Albuquerque	NA	NA	NA	NA	NA	NA	NA	NA	NA	NA	NA	NA	NA
7/18/2019	inventory_date	Ash	Fraxinus	Albuquerque	New Mexico	-106.5627761	35.16523864	7511 Burke Street Northeast	poor	229.6588	no_info	more than 18.29 m	30.48 to 45.72 cm	Albuquerque	NA	NA	NA	NA	NA	NA	NA	NA	NA	NA	NA	NA	NA
7/18/2019	inventory_date	Elm hybrid	Ulmus	Albuquerque	New Mexico	-106.5631302	35.16508076	7801 Loma Del Norte Road Northeast	good	173.88452	no_info	more than 18.29 m	45.72 to 60.96 cm	Albuquerque	NA	NA	NA	NA	NA	NA	NA	NA	NA	NA	NA	NA	NA
7/18/2019	inventory_date	Ash	Fraxinus	Albuquerque	New Mexico	-106.5627359	35.16520081	7511 Burke Street Northeast	fair	196.8504	no_info	more than 18.29 m	30.48 to 45.72 cm	Albuquerque	NA	NA	NA	NA	NA	NA	NA	NA	NA	NA	NA	NA	NA
7/18/2019	inventory_date	Ash	Fraxinus	Albuquerque	New Mexico	-106.5627848	35.16525124	7511 Burke Street Northeast	good	141.07612	no_info	more than 18.29 m	30.48 to 45.72 cm	Albuquerque	NA	NA	NA	NA	NA	NA	NA	NA	NA	NA	NA	NA	NA
7/18/2019	inventory_date	Ash	Fraxinus	Albuquerque	New Mexico	-106.5625347	35.16496729	7511 Burke Street Northeast	fair	NA	no_info	NA	45.72 to 60.96 cm	Albuquerque	NA	NA	NA	NA	NA	NA	NA	NA	NA	NA	NA	NA	NA
7/18/2019	inventory_date	Honeylocust	Gleditsia triacanthos	Albuquerque	New Mexico	-106.5615752	35.1654908	7516 Burke Street Northeast	fair	131.2336	introduced	more than 18.29 m	30.48 to 45.72 cm	Albuquerque	NA	NA	NA	NA	NA	NA	NA	NA	NA	NA	NA	NA	NA
7/18/2019	inventory_date	Ash	Fraxinus	Albuquerque	New Mexico	-106.5615249	35.16555987	7516 Burke Street Northeast	fair	131.2336	no_info	more than 18.29 m	15.24 to 30.48 cm	Albuquerque	NA	NA	NA	NA	NA	NA	NA	NA	NA	NA	NA	NA	NA
7/18/2019	inventory_date	Ash	Fraxinus	Albuquerque	New Mexico	-106.5615986	35.16569197	7524 Burke Street Northeast	fair	183.72704	no_info	more than 18.29 m	30.48 to 45.72 cm	Albuquerque	NA	NA	NA	NA	NA	NA	NA	NA	NA	NA	NA	NA	NA
7/18/2019	inventory_date	Plum	Prunus	Albuquerque	New Mexico	-106.5616845	35.16579777	7805 Raymond Drive Northeast	poor	72.17848	no_info	more than 18.29 m	30.48 to 45.72 cm	Albuquerque	NA	NA	NA	NA	NA	NA	NA	NA	NA	NA	NA	NA	NA
7/18/2019	inventory_date	Plum	Prunus	Albuquerque	New Mexico	-106.5616979	35.16567224	7524 Burke Street Northeast	fair	49.2126	no_info	more than 18.29 m	15.24 to 30.48 cm	Albuquerque	NA	NA	NA	NA	NA	NA	NA	NA	NA	NA	NA	NA	NA
7/18/2019	inventory_date	London plane	Platanus acerifolia	Albuquerque	New Mexico	-106.5615483	35.16581038	7805 Raymond Drive Northeast	good	150.91864	introduced	more than 18.29 m	15.24 to 30.48 cm	Albuquerque	NA	NA	NA	NA	NA	NA	NA	NA	NA	NA	NA	NA	NA
7/18/2019	inventory_date	Plum	Prunus	Albuquerque	New Mexico	-106.5617958	35.16575118	7805 Raymond Drive Northeast	poor	85.30184	no_info	more than 18.29 m	45.72 to 60.96 cm	Albuquerque	NA	NA	NA	NA	NA	NA	NA	NA	NA	NA	NA	NA	NA
7/18/2019	inventory_date	Ash	Fraxinus	Albuquerque	New Mexico	-106.5618756	35.16573309	7805 Raymond Drive Northeast	fair	223.09712	no_info	more than 18.29 m	30.48 to 45.72 cm	Albuquerque	NA	NA	NA	NA	NA	NA	NA	NA	NA	NA	NA	NA	NA
7/18/2019	inventory_date	Boxelder	Acer negundo	Albuquerque	New Mexico	-106.562005	35.16578461	7709 Raymond Drive Northeast	fair	137.79528	naturally_occurring	more than 18.29 m	15.24 to 30.48 cm	Albuquerque	NA	NA	NA	NA	NA	NA	NA	NA	NA	NA	NA	NA	NA
7/18/2019	inventory_date	Ponderosa pine	Pinus ponderosa	Albuquerque	New Mexico	-106.5621599	35.16574734	7709 Raymond Drive Northeast	fair	196.8504	naturally_occurring	more than 18.29 m	45.72 to 60.96 cm	Albuquerque	NA	NA	NA	NA	NA	NA	NA	NA	NA	NA	NA	NA	NA
7/18/2019	inventory_date	Ash	Fraxinus	Albuquerque	New Mexico	-106.5621143	35.1657731	7709 Raymond Drive Northeast	fair	170.60368	no_info	more than 18.29 m	30.48 to 45.72 cm	Albuquerque	NA	NA	NA	NA	NA	NA	NA	NA	NA	NA	NA	NA	NA
7/18/2019	inventory_date	Ponderosa pine	Pinus ponderosa	Albuquerque	New Mexico	-106.5623081	35.16575337	7705 Raymond Drive Northeast	good	124.67192	naturally_occurring	more than 18.29 m	30.48 to 45.72 cm	Albuquerque	NA	NA	NA	NA	NA	NA	NA	NA	NA	NA	NA	NA	NA
7/18/2019	inventory_date	Ash	Fraxinus	Albuquerque	New Mexico	-106.5621478	35.16562839	7709 Raymond Drive Northeast	fair	164.042	no_info	more than 18.29 m	30.48 to 45.72 cm	Albuquerque	NA	NA	NA	NA	NA	NA	NA	NA	NA	NA	NA	NA	NA
7/18/2019	inventory_date	Eastern redbud	Cercis canadensis	Albuquerque	New Mexico	-106.5627781	35.16537404	7511 Burke Street Northeast	fair	59.05512	introduced	more than 18.29 m	15.24 to 30.48 cm	Albuquerque	NA	NA	NA	NA	NA	NA	NA	NA	NA	NA	NA	NA	NA
7/18/2019	inventory_date	Globe willow	Salix matsudana	Albuquerque	New Mexico	-106.5626098	35.16541186	7511 Burke Street Northeast	fair	164.042	no_info	more than 18.29 m	more than 76.2 cm	Albuquerque	NA	NA	NA	NA	NA	NA	NA	NA	NA	NA	NA	NA	NA
7/18/2019	inventory_date	Ash	Fraxinus	Albuquerque	New Mexico	-106.5622967	35.16567169	7705 Raymond Drive Northeast	good	187.00788	no_info	more than 18.29 m	45.72 to 60.96 cm	Albuquerque	NA	NA	NA	NA	NA	NA	NA	NA	NA	NA	NA	NA	NA
7/18/2019	inventory_date	Scotch pine	Pinus sylvestris	Albuquerque	New Mexico	-106.5627607	35.16544694	7511 Burke Street Northeast	fair	203.41208	introduced	more than 18.29 m	30.48 to 45.72 cm	Albuquerque	NA	NA	NA	NA	NA	NA	NA	NA	NA	NA	NA	NA	NA
7/18/2019	inventory_date	London plane	Platanus acerifolia	Albuquerque	New Mexico	-106.5623959	35.1657583	7705 Raymond Drive Northeast	fair	164.042	introduced	more than 18.29 m	15.24 to 30.48 cm	Albuquerque	NA	NA	NA	NA	NA	NA	NA	NA	NA	NA	NA	NA	NA
7/18/2019	inventory_date	Ponderosa pine	Pinus ponderosa	Albuquerque	New Mexico	-106.562404	35.16583395	7705 Raymond Drive Northeast	good	121.39108	naturally_occurring	more than 18.29 m	45.72 to 60.96 cm	Albuquerque	NA	NA	NA	NA	NA	NA	NA	NA	NA	NA	NA	NA	NA
7/18/2019	inventory_date	Scotch pine	Pinus sylvestris	Albuquerque	New Mexico	-106.5627003	35.1655056	7511 Burke Street Northeast	good	144.35696	introduced	more than 18.29 m	30.48 to 45.72 cm	Albuquerque	NA	NA	NA	NA	NA	NA	NA	NA	NA	NA	NA	NA	NA
7/18/2019	inventory_date	Blue spruce	Picea pungens	Albuquerque	New Mexico	-106.5628968	35.16547709	7801 Loma Del Norte Road Northeast	fair	68.89764	naturally_occurring	more than 18.29 m	15.24 to 30.48 cm	Albuquerque	NA	NA	NA	NA	NA	NA	NA	NA	NA	NA	NA	NA	NA
7/18/2019	inventory_date	London plane	Platanus acerifolia	Albuquerque	New Mexico	-106.5626018	35.16570349	7701 Raymond Drive Northeast	good	157.48032	introduced	more than 18.29 m	15.24 to 30.48 cm	Albuquerque	NA	NA	NA	NA	NA	NA	NA	NA	NA	NA	NA	NA	NA
7/18/2019	inventory_date	Plum	Prunus	Albuquerque	New Mexico	-106.5625146	35.16580654	7701 Raymond Drive Northeast	fair	55.77428	no_info	more than 18.29 m	15.24 to 30.48 cm	Albuquerque	NA	NA	NA	NA	NA	NA	NA	NA	NA	NA	NA	NA	NA
7/18/2019	inventory_date	Ponderosa pine	Pinus ponderosa	Albuquerque	New Mexico	-106.5627862	35.16551711	7801 Loma Del Norte Road Northeast	fair	144.35696	naturally_occurring	more than 18.29 m	30.48 to 45.72 cm	Albuquerque	NA	NA	NA	NA	NA	NA	NA	NA	NA	NA	NA	NA	NA
7/18/2019	inventory_date	Broadleaf deciduous small	NA	Albuquerque	New Mexico	-106.5629974	35.16559604	7605 Raymond Drive Northeast	fair	65.6168	no_info	more than 18.29 m	0 to 15.24 cm	Albuquerque	NA	NA	NA	NA	NA	NA	NA	NA	NA	NA	NA	NA	NA
7/18/2019	inventory_date	London plane	Platanus acerifolia	Albuquerque	New Mexico	-106.5625642	35.16563442	7701 Raymond Drive Northeast	good	137.79528	introduced	more than 18.29 m	15.24 to 30.48 cm	Albuquerque	NA	NA	NA	NA	NA	NA	NA	NA	NA	NA	NA	NA	NA
7/18/2019	inventory_date	Plum	Prunus	Albuquerque	New Mexico	-106.5626601	35.16578571	7701 Raymond Drive Northeast	fair	59.05512	no_info	more than 18.29 m	30.48 to 45.72 cm	Albuquerque	NA	NA	NA	NA	NA	NA	NA	NA	NA	NA	NA	NA	NA
7/16/2019	inventory_date	Globe willow	Salix matsudana	Albuquerque	New Mexico	-106.562929	35.16531045	7801 Loma Del Norte Road Northeast	poor	213.2546	no_info	more than 18.29 m	more than 76.2 cm	Albuquerque	NA	NA	NA	NA	NA	NA	NA	NA	NA	NA	NA	NA	NA
7/16/2019	inventory_date	Arizona sycamore	Platanus wrightii	Albuquerque	New Mexico	-106.5627681	35.16582244	7605 Raymond Drive Northeast	good	127.95276	naturally_occurring	more than 18.29 m	15.24 to 30.48 cm	Albuquerque	NA	NA	NA	NA	NA	NA	NA	NA	NA	NA	NA	NA	NA
7/16/2019	inventory_date	Plum	Prunus	Albuquerque	New Mexico	-106.5626695	35.16564757	7701 Raymond Drive Northeast	fair	82.021	no_info	more than 18.29 m	15.24 to 30.48 cm	Albuquerque	NA	NA	NA	NA	NA	NA	NA	NA	NA	NA	NA	NA	NA
7/16/2019	inventory_date	Plum	Prunus	Albuquerque	New Mexico	-106.5627808	35.16560975	7605 Raymond Drive Northeast	dead/dying	65.6168	no_info	more than 18.29 m	15.24 to 30.48 cm	Albuquerque	NA	NA	NA	NA	NA	NA	NA	NA	NA	NA	NA	NA	NA
7/16/2019	inventory_date	Ponderosa pine	Pinus ponderosa	Albuquerque	New Mexico	-106.5628874	35.16558179	7605 Raymond Drive Northeast	poor	183.72704	naturally_occurring	more than 18.29 m	45.72 to 60.96 cm	Albuquerque	NA	NA	NA	NA	NA	NA	NA	NA	NA	NA	NA	NA	NA
7/16/2019	inventory_date	Austrian pine	Pinus nigra	Albuquerque	New Mexico	-106.5628244	35.16572212	7605 Raymond Drive Northeast	fair	72.17848	introduced	more than 18.29 m	15.24 to 30.48 cm	Albuquerque	NA	NA	NA	NA	NA	NA	NA	NA	NA	NA	NA	NA	NA
7/16/2019	inventory_date	Austrian pine	Pinus nigra	Albuquerque	New Mexico	-106.5628485	35.16569855	7605 Raymond Drive Northeast	fair	78.74016	introduced	more than 18.29 m	30.48 to 45.72 cm	Albuquerque	NA	NA	NA	NA	NA	NA	NA	NA	NA	NA	NA	NA	NA
7/16/2019	inventory_date	Chinkapin oak	Quercus muehlenbergii	Albuquerque	New Mexico	-106.5629055	35.16569526	7605 Raymond Drive Northeast	fair	114.8294	naturally_occurring	more than 18.29 m	15.24 to 30.48 cm	Albuquerque	NA	NA	NA	NA	NA	NA	NA	NA	NA	NA	NA	NA	NA
7/16/2019	inventory_date	Ash	Fraxinus	Albuquerque	New Mexico	-106.5630363	35.16578352	7605 Raymond Drive Northeast	fair	137.79528	no_info	more than 18.29 m	30.48 to 45.72 cm	Albuquerque	NA	NA	NA	NA	NA	NA	NA	NA	NA	NA	NA	NA	NA
7/16/2019	inventory_date	Ponderosa pine	Pinus ponderosa	Albuquerque	New Mexico	-106.562982	35.16575227	7605 Raymond Drive Northeast	poor	180.4462	naturally_occurring	more than 18.29 m	45.72 to 60.96 cm	Albuquerque	NA	NA	NA	NA	NA	NA	NA	NA	NA	NA	NA	NA	NA
7/16/2019	inventory_date	Ash	Fraxinus	Albuquerque	New Mexico	-106.5631691	35.16578736	7601 Raymond Drive Northeast	fair	160.76116	no_info	more than 18.29 m	30.48 to 45.72 cm	Albuquerque	NA	NA	NA	NA	NA	NA	NA	NA	NA	NA	NA	NA	NA
7/16/2019	inventory_date	Chinese elm	Ulmus parvifolia	Albuquerque	New Mexico	-106.5633179	35.16581202	7505 Raymond Drive Northeast	good	104.98688	introduced	more than 18.29 m	15.24 to 30.48 cm	Albuquerque	NA	NA	NA	NA	NA	NA	NA	NA	NA	NA	NA	NA	NA
7/16/2019	inventory_date	Plum	Prunus	Albuquerque	New Mexico	-106.5635298	35.16582025	7501 Raymond Drive Northeast	fair	65.6168	no_info	more than 18.29 m	30.48 to 45.72 cm	Albuquerque	NA	NA	NA	NA	NA	NA	NA	NA	NA	NA	NA	NA	NA
7/16/2019	inventory_date	Ponderosa pine	Pinus ponderosa	Albuquerque	New Mexico	-106.5633964	35.16581422	7501 Raymond Drive Northeast	good	147.6378	naturally_occurring	more than 18.29 m	more than 76.2 cm	Albuquerque	NA	NA	NA	NA	NA	NA	NA	NA	NA	NA	NA	NA	NA
7/16/2019	inventory_date	Plum	Prunus	Albuquerque	New Mexico	-106.5635788	35.16576817	7501 Raymond Drive Northeast	fair	49.2126	no_info	more than 18.29 m	15.24 to 30.48 cm	Albuquerque	NA	NA	NA	NA	NA	NA	NA	NA	NA	NA	NA	NA	NA
7/16/2019	inventory_date	Plum	Prunus	Albuquerque	New Mexico	-106.5636317	35.16583614	7501 Raymond Drive Northeast	fair	65.6168	no_info	more than 18.29 m	15.24 to 30.48 cm	Albuquerque	NA	NA	NA	NA	NA	NA	NA	NA	NA	NA	NA	NA	NA
7/16/2019	inventory_date	Ash	Fraxinus	Albuquerque	New Mexico	-106.563957	35.16579339	7404 Raymond Drive Northeast	good	NA	no_info	NA	30.48 to 45.72 cm	Albuquerque	NA	NA	NA	NA	NA	NA	NA	NA	NA	NA	NA	NA	NA
7/16/2019	inventory_date	Green ash	Fraxinus pennsylvanica	Albuquerque	New Mexico	-106.5640066	35.16579229	7404 Raymond Drive Northeast	fair	98.4252	introduced	more than 18.29 m	30.48 to 45.72 cm	Albuquerque	NA	NA	NA	NA	NA	NA	NA	NA	NA	NA	NA	NA	NA
7/16/2019	inventory_date	Ponderosa pine	Pinus ponderosa	Albuquerque	New Mexico	-106.5637739	35.16578242	7413 Raymond Drive Northeast	fair	114.8294	naturally_occurring	more than 18.29 m	45.72 to 60.96 cm	Albuquerque	NA	NA	NA	NA	NA	NA	NA	NA	NA	NA	NA	NA	NA
7/16/2019	inventory_date	Desert willow	Chilopsis linearis	Albuquerque	New Mexico	-106.6815564	35.18307203	4190 Education Place Northwest	fair	39.37008	naturally_occurring	more than 18.29 m	0 to 15.24 cm	Albuquerque	NA	NA	NA	NA	NA	NA	NA	NA	NA	NA	NA	NA	NA
7/16/2019	inventory_date	Honeylocust	Gleditsia triacanthos	Albuquerque	New Mexico	-106.6815839	35.18313232	4190 Education Place Northwest	fair	49.2126	introduced	more than 18.29 m	0 to 15.24 cm	Albuquerque	NA	NA	NA	NA	NA	NA	NA	NA	NA	NA	NA	NA	NA
7/16/2019	inventory_date	Desert willow	Chilopsis linearis	Albuquerque	New Mexico	-106.6817864	35.18337455	4190 Education Place Northwest	fair	49.2126	naturally_occurring	more than 18.29 m	0 to 15.24 cm	Albuquerque	NA	NA	NA	NA	NA	NA	NA	NA	NA	NA	NA	NA	NA
7/16/2019	inventory_date	Honeylocust	Gleditsia triacanthos	Albuquerque	New Mexico	-106.6813935	35.18304901	4190 Education Place Northwest	fair	108.26772	introduced	more than 18.29 m	15.24 to 30.48 cm	Albuquerque	NA	NA	NA	NA	NA	NA	NA	NA	NA	NA	NA	NA	NA
7/16/2019	inventory_date	Desert willow	Chilopsis linearis	Albuquerque	New Mexico	-106.681547	35.18316246	4190 Education Place Northwest	fair	49.2126	naturally_occurring	more than 18.29 m	15.24 to 30.48 cm	Albuquerque	NA	NA	NA	NA	NA	NA	NA	NA	NA	NA	NA	NA	NA
7/16/2019	inventory_date	Honeylocust	Gleditsia triacanthos	Albuquerque	New Mexico	-106.6816134	35.18312958	4190 Education Place Northwest	fair	108.26772	introduced	more than 18.29 m	15.24 to 30.48 cm	Albuquerque	NA	NA	NA	NA	NA	NA	NA	NA	NA	NA	NA	NA	NA
7/16/2019	inventory_date	Desert willow	Chilopsis linearis	Albuquerque	New Mexico	-106.6818152	35.18333509	4190 Education Place Northwest	fair	49.2126	naturally_occurring	more than 18.29 m	0 to 15.24 cm	Albuquerque	NA	NA	NA	NA	NA	NA	NA	NA	NA	NA	NA	NA	NA
7/16/2019	inventory_date	Desert willow	Chilopsis linearis	Albuquerque	New Mexico	-106.6814934	35.18312355	4190 Education Place Northwest	fair	19.68504	naturally_occurring	more than 18.29 m	0 to 15.24 cm	Albuquerque	NA	NA	NA	NA	NA	NA	NA	NA	NA	NA	NA	NA	NA
7/16/2019	inventory_date	Desert willow	Chilopsis linearis	Albuquerque	New Mexico	-106.6813593	35.18311752	4190 Education Place Northwest	fair	49.2126	naturally_occurring	more than 18.29 m	0 to 15.24 cm	Albuquerque	NA	NA	NA	NA	NA	NA	NA	NA	NA	NA	NA	NA	NA
7/16/2019	inventory_date	Desert willow	Chilopsis linearis	Albuquerque	New Mexico	-106.6814954	35.18311478	4190 Education Place Northwest	fair	98.4252	naturally_occurring	more than 18.29 m	15.24 to 30.48 cm	Albuquerque	NA	NA	NA	NA	NA	NA	NA	NA	NA	NA	NA	NA	NA
7/16/2019	inventory_date	Desert willow	Chilopsis linearis	Albuquerque	New Mexico	-106.6809878	35.18322055	4190 Education Place Northwest	fair	82.021	naturally_occurring	more than 18.29 m	15.24 to 30.48 cm	Albuquerque	NA	NA	NA	NA	NA	NA	NA	NA	NA	NA	NA	NA	NA
7/16/2019	inventory_date	Desert willow	Chilopsis linearis	Albuquerque	New Mexico	-106.6810253	35.18314876	4190 Education Place Northwest	fair	82.021	naturally_occurring	more than 18.29 m	15.24 to 30.48 cm	Albuquerque	NA	NA	NA	NA	NA	NA	NA	NA	NA	NA	NA	NA	NA
7/16/2019	inventory_date	Desert willow	Chilopsis linearis	Albuquerque	New Mexico	-106.6811326	35.18312519	4190 Education Place Northwest	fair	82.021	naturally_occurring	more than 18.29 m	15.24 to 30.48 cm	Albuquerque	NA	NA	NA	NA	NA	NA	NA	NA	NA	NA	NA	NA	NA
7/16/2019	inventory_date	Honeylocust	Gleditsia triacanthos	Albuquerque	New Mexico	-106.6816932	35.18371544	4190 Education Place Northwest	fair	65.6168	introduced	more than 18.29 m	15.24 to 30.48 cm	Albuquerque	NA	NA	NA	NA	NA	NA	NA	NA	NA	NA	NA	NA	NA
7/16/2019	inventory_date	Desert willow	Chilopsis linearis	Albuquerque	New Mexico	-106.6814833	35.18307806	4190 Education Place Northwest	fair	NA	naturally_occurring	NA	0 to 15.24 cm	Albuquerque	NA	NA	NA	NA	NA	NA	NA	NA	NA	NA	NA	NA	NA
7/16/2019	inventory_date	Desert willow	Chilopsis linearis	Albuquerque	New Mexico	-106.6810817	35.18317178	4190 Education Place Northwest	fair	82.021	naturally_occurring	more than 18.29 m	15.24 to 30.48 cm	Albuquerque	NA	NA	NA	NA	NA	NA	NA	NA	NA	NA	NA	NA	NA
7/16/2019	inventory_date	Desert willow	Chilopsis linearis	Albuquerque	New Mexico	-106.6814505	35.18309779	4190 Education Place Northwest	good	88.58268	naturally_occurring	more than 18.29 m	15.24 to 30.48 cm	Albuquerque	NA	NA	NA	NA	NA	NA	NA	NA	NA	NA	NA	NA	NA
7/16/2019	inventory_date	Arizona cypress	Cupressus arizonica	Albuquerque	New Mexico	-106.6813184	35.18366447	4190 Education Place Northwest	good	114.8294	naturally_occurring	more than 18.29 m	15.24 to 30.48 cm	Albuquerque	NA	NA	NA	NA	NA	NA	NA	NA	NA	NA	NA	NA	NA
7/16/2019	inventory_date	Desert willow	Chilopsis linearis	Albuquerque	New Mexico	-106.681195	35.18314054	4190 Education Place Northwest	fair	82.021	naturally_occurring	more than 18.29 m	15.24 to 30.48 cm	Albuquerque	NA	NA	NA	NA	NA	NA	NA	NA	NA	NA	NA	NA	NA
7/9/2019	inventory_date	Broadleaf deciduous large	NA	Albuquerque	New Mexico	-106.6001641	35.1203117	3511 Hoyle Road Northeast	good	111.54856	no_info	more than 18.29 m	15.24 to 30.48 cm	Albuquerque	NA	NA	NA	NA	NA	NA	NA	NA	NA	NA	NA	NA	NA
7/9/2019	inventory_date	Elm hybrid	Ulmus	Albuquerque	New Mexico	-106.6000286	35.11999688	3511 Hoyle Road Northeast	fair	82.021	no_info	more than 18.29 m	0 to 15.24 cm	Albuquerque	NA	NA	NA	NA	NA	NA	NA	NA	NA	NA	NA	NA	NA
7/9/2019	inventory_date	Elm	Ulmus	Albuquerque	New Mexico	-106.6001607	35.1199508	3511 Hoyle Road Northeast	good	259.18636	no_info	more than 18.29 m	more than 76.2 cm	Albuquerque	NA	NA	NA	NA	NA	NA	NA	NA	NA	NA	NA	NA	NA
7/9/2019	inventory_date	Cottonwood	Populus deltoides	Albuquerque	New Mexico	-106.6000313	35.12016306	3511 Hoyle Road Northeast	good	127.95276	naturally_occurring	more than 18.29 m	15.24 to 30.48 cm	Albuquerque	NA	NA	NA	NA	NA	NA	NA	NA	NA	NA	NA	NA	NA
7/9/2019	inventory_date	Pear	Pyrus	Albuquerque	New Mexico	-106.6001507	35.12035284	3511 Hoyle Road Northeast	poor	65.6168	no_info	more than 18.29 m	15.24 to 30.48 cm	Albuquerque	NA	NA	NA	NA	NA	NA	NA	NA	NA	NA	NA	NA	NA
7/9/2019	inventory_date	Pear	Pyrus	Albuquerque	New Mexico	-106.600081	35.12028757	3511 Hoyle Road Northeast	fair	72.17848	no_info	more than 18.29 m	15.24 to 30.48 cm	Albuquerque	NA	NA	NA	NA	NA	NA	NA	NA	NA	NA	NA	NA	NA
7/9/2019	inventory_date	Pear	Pyrus	Albuquerque	New Mexico	-106.5999683	35.1202585	3511 Hoyle Road Northeast	fair	65.6168	no_info	more than 18.29 m	15.24 to 30.48 cm	Albuquerque	NA	NA	NA	NA	NA	NA	NA	NA	NA	NA	NA	NA	NA
7/9/2019	inventory_date	Elm	Ulmus	Albuquerque	New Mexico	-106.5999529	35.12003911	3511 Hoyle Road Northeast	fair	108.26772	no_info	more than 18.29 m	15.24 to 30.48 cm	Albuquerque	NA	NA	NA	NA	NA	NA	NA	NA	NA	NA	NA	NA	NA
7/9/2019	inventory_date	Broadleaf deciduous small	NA	Albuquerque	New Mexico	-106.6001721	35.12046034	3912 Shepard Road Northeast	dead/dying	42.65092	no_info	more than 18.29 m	0 to 15.24 cm	Albuquerque	NA	NA	NA	NA	NA	NA	NA	NA	NA	NA	NA	NA	NA
7/9/2019	inventory_date	Pear	Pyrus	Albuquerque	New Mexico	-106.5998912	35.12034022	4004 Alta Monte Avenue Northeast	fair	164.042	no_info	more than 18.29 m	30.48 to 45.72 cm	Albuquerque	NA	NA	NA	NA	NA	NA	NA	NA	NA	NA	NA	NA	NA
7/9/2019	inventory_date	Elm	Ulmus	Albuquerque	New Mexico	-106.5999616	35.12059033	4004 Alta Monte Avenue Northeast	good	344.4882	no_info	more than 18.29 m	60.96 to 76.2 cm	Albuquerque	NA	NA	NA	NA	NA	NA	NA	NA	NA	NA	NA	NA	NA
7/9/2019	inventory_date	Broadleaf deciduous large	NA	Albuquerque	New Mexico	-106.6000045	35.1203479	4004 Alta Monte Avenue Northeast	poor	75.45932	no_info	more than 18.29 m	15.24 to 30.48 cm	Albuquerque	NA	NA	NA	NA	NA	NA	NA	NA	NA	NA	NA	NA	NA
7/9/2019	inventory_date	Texas red oak	Quercus buckleyi	Albuquerque	New Mexico	-106.5998436	35.12017294	3511 Hoyle Road Northeast	poor	82.021	introduced	more than 18.29 m	0 to 15.24 cm	Albuquerque	NA	NA	NA	NA	NA	NA	NA	NA	NA	NA	NA	NA	NA
7/9/2019	inventory_date	Oklahoma redbud	Cercis canadensis	Albuquerque	New Mexico	-106.5999589	35.12043072	4004 Alta Monte Avenue Northeast	dead/dying	NA	introduced	NA	NA	Albuquerque	NA	NA	NA	NA	NA	NA	NA	NA	NA	NA	NA	NA	NA
7/9/2019	inventory_date	American elm	Ulmus americana	Albuquerque	New Mexico	-106.5995318	35.12039562	4009 Shepard Road Northeast	fair	65.6168	introduced	more than 18.29 m	15.24 to 30.48 cm	Albuquerque	NA	NA	NA	NA	NA	NA	NA	NA	NA	NA	NA	NA	NA
7/9/2019	inventory_date	American elm	Ulmus americana	Albuquerque	New Mexico	-106.5993749	35.12034022	4015 Shepard Road Northeast	good	49.2126	introduced	more than 18.29 m	15.24 to 30.48 cm	Albuquerque	NA	NA	NA	NA	NA	NA	NA	NA	NA	NA	NA	NA	NA
7/9/2019	inventory_date	Boxelder	Acer negundo	Albuquerque	New Mexico	-106.5997913	35.12029634	4009 Shepard Road Northeast	fair	98.4252	naturally_occurring	more than 18.29 m	15.24 to 30.48 cm	Albuquerque	NA	NA	NA	NA	NA	NA	NA	NA	NA	NA	NA	NA	NA
7/9/2019	inventory_date	Elm	Ulmus	Albuquerque	New Mexico	-106.5999147	35.12054316	4004 Alta Monte Avenue Northeast	good	383.85828	no_info	more than 18.29 m	more than 76.2 cm	Albuquerque	NA	NA	NA	NA	NA	NA	NA	NA	NA	NA	NA	NA	NA
7/9/2019	inventory_date	American elm	Ulmus americana	Albuquerque	New Mexico	-106.599285	35.12032103	4015 Shepard Road Northeast	good	49.2126	introduced	more than 18.29 m	15.24 to 30.48 cm	Albuquerque	NA	NA	NA	NA	NA	NA	NA	NA	NA	NA	NA	NA	NA
7/9/2019	inventory_date	Elm	Ulmus	Albuquerque	New Mexico	-106.5995921	35.12043895	4009 Shepard Road Northeast	good	62.33596	no_info	more than 18.29 m	0 to 15.24 cm	Albuquerque	NA	NA	NA	NA	NA	NA	NA	NA	NA	NA	NA	NA	NA
7/9/2019	inventory_date	Ash	Fraxinus	Albuquerque	New Mexico	-106.5997175	35.12034516	4009 Shepard Road Northeast	fair	82.021	no_info	more than 18.29 m	0 to 15.24 cm	Albuquerque	NA	NA	NA	NA	NA	NA	NA	NA	NA	NA	NA	NA	NA
7/9/2019	inventory_date	American elm	Ulmus americana	Albuquerque	New Mexico	-106.5992314	35.12028592	3303 Shepard Place Northeast	good	49.2126	introduced	more than 18.29 m	15.24 to 30.48 cm	Albuquerque	NA	NA	NA	NA	NA	NA	NA	NA	NA	NA	NA	NA	NA
7/9/2019	inventory_date	Elm	Ulmus	Albuquerque	New Mexico	-106.599678	35.1204735	4009 Shepard Road Northeast	good	62.33596	no_info	more than 18.29 m	15.24 to 30.48 cm	Albuquerque	NA	NA	NA	NA	NA	NA	NA	NA	NA	NA	NA	NA	NA
7/9/2019	inventory_date	Elm	Ulmus	Albuquerque	New Mexico	-106.599802	35.12050422	4004 Alta Monte Avenue Northeast	good	364.17324	no_info	more than 18.29 m	more than 76.2 cm	Albuquerque	NA	NA	NA	NA	NA	NA	NA	NA	NA	NA	NA	NA	NA
7/9/2019	inventory_date	American elm	Ulmus americana	Albuquerque	New Mexico	-106.599448	35.12039507	4009 Shepard Road Northeast	fair	NA	introduced	NA	15.24 to 30.48 cm	Albuquerque	NA	NA	NA	NA	NA	NA	NA	NA	NA	NA	NA	NA	NA
7/9/2019	inventory_date	American elm	Ulmus americana	Albuquerque	New Mexico	-106.5991656	35.12026344	3303 Shepard Place Northeast	good	49.2126	introduced	more than 18.29 m	15.24 to 30.48 cm	Albuquerque	NA	NA	NA	NA	NA	NA	NA	NA	NA	NA	NA	NA	NA
7/9/2019	inventory_date	Siberian elm	Ulmus pumila	Albuquerque	New Mexico	-106.5991066	35.12023162	3303 Shepard Place Northeast	good	360.8924	introduced	more than 18.29 m	more than 76.2 cm	Albuquerque	NA	NA	NA	NA	NA	NA	NA	NA	NA	NA	NA	NA	NA
7/9/2019	inventory_date	Siberian elm	Ulmus pumila	Albuquerque	New Mexico	-106.5990114	35.1202031	3303 Shepard Place Northeast	good	229.6588	introduced	more than 18.29 m	45.72 to 60.96 cm	Albuquerque	NA	NA	NA	NA	NA	NA	NA	NA	NA	NA	NA	NA	NA
7/9/2019	inventory_date	Elm	Ulmus	Albuquerque	New Mexico	-106.5987345	35.12007531	4103 Shepard Road Northeast	good	360.8924	no_info	more than 18.29 m	more than 76.2 cm	Albuquerque	NA	NA	NA	NA	NA	NA	NA	NA	NA	NA	NA	NA	NA
7/9/2019	inventory_date	Crabapple	Malus	Albuquerque	New Mexico	-106.5983362	35.11973251	3128 Tiley Drive Northeast	good	29.52756	no_info	more than 18.29 m	0 to 15.24 cm	Albuquerque	NA	NA	NA	NA	NA	NA	NA	NA	NA	NA	NA	NA	NA
7/9/2019	inventory_date	Crabapple	Malus	Albuquerque	New Mexico	-106.5983187	35.11977474	3207 Tiley Drive Northeast	good	29.52756	no_info	more than 18.29 m	0 to 15.24 cm	Albuquerque	NA	NA	NA	NA	NA	NA	NA	NA	NA	NA	NA	NA	NA
7/9/2019	inventory_date	Elm	Ulmus	Albuquerque	New Mexico	-106.5985011	35.12000565	4109 Shepard Road Northeast	fair	55.77428	no_info	more than 18.29 m	0 to 15.24 cm	Albuquerque	NA	NA	NA	NA	NA	NA	NA	NA	NA	NA	NA	NA	NA
7/9/2019	inventory_date	Broadleaf deciduous small	NA	Albuquerque	New Mexico	-106.5986359	35.11980491	4109 Shepard Road Northeast	dead/dying	59.05512	no_info	more than 18.29 m	0 to 15.24 cm	Albuquerque	NA	NA	NA	NA	NA	NA	NA	NA	NA	NA	NA	NA	NA
7/9/2019	inventory_date	Siberian elm	Ulmus pumila	Albuquerque	New Mexico	-106.5986487	35.12003691	4103 Shepard Road Northeast	good	203.41208	introduced	more than 18.29 m	45.72 to 60.96 cm	Albuquerque	NA	NA	NA	NA	NA	NA	NA	NA	NA	NA	NA	NA	NA
7/9/2019	inventory_date	Crabapple	Malus	Albuquerque	New Mexico	-106.5983804	35.11976871	4109 Shepard Road Northeast	good	42.65092	no_info	more than 18.29 m	15.24 to 30.48 cm	Albuquerque	NA	NA	NA	NA	NA	NA	NA	NA	NA	NA	NA	NA	NA
7/9/2019	inventory_date	Siberian elm	Ulmus pumila	Albuquerque	New Mexico	-106.5996773	35.1191407	3411 Hoyle Road Northeast	good	262.4672	introduced	more than 18.29 m	more than 76.2 cm	Albuquerque	NA	NA	NA	NA	NA	NA	NA	NA	NA	NA	NA	NA	NA
7/9/2019	inventory_date	Siberian elm	Ulmus pumila	Albuquerque	New Mexico	-106.5981283	35.11983837	3207 Tiley Drive Northeast	fair	377.2966	introduced	more than 18.29 m	60.96 to 76.2 cm	Albuquerque	NA	NA	NA	NA	NA	NA	NA	NA	NA	NA	NA	NA	NA
7/9/2019	inventory_date	Siberian elm	Ulmus pumila	Albuquerque	New Mexico	-106.599621	35.11905568	3411 Hoyle Road Northeast	good	223.09712	introduced	more than 18.29 m	60.96 to 76.2 cm	Albuquerque	NA	NA	NA	NA	NA	NA	NA	NA	NA	NA	NA	NA	NA
7/9/2019	inventory_date	Siberian elm	Ulmus pumila	Albuquerque	New Mexico	-106.5981109	35.11986085	3207 Tiley Drive Northeast	fair	311.6798	introduced	more than 18.29 m	60.96 to 76.2 cm	Albuquerque	NA	NA	NA	NA	NA	NA	NA	NA	NA	NA	NA	NA	NA
7/9/2019	inventory_date	Siberian elm	Ulmus pumila	Albuquerque	New Mexico	-106.5981431	35.11979065	3128 Tiley Drive Northeast	good	NA	introduced	NA	45.72 to 60.96 cm	Albuquerque	NA	NA	NA	NA	NA	NA	NA	NA	NA	NA	NA	NA	NA
7/9/2019	inventory_date	Pear	Pyrus	Albuquerque	New Mexico	-106.5993809	35.1190321	3403 Hoyle Road Northeast	fair	98.4252	no_info	more than 18.29 m	15.24 to 30.48 cm	Albuquerque	NA	NA	NA	NA	NA	NA	NA	NA	NA	NA	NA	NA	NA
7/9/2019	inventory_date	Siberian elm	Ulmus pumila	Albuquerque	New Mexico	-106.5981819	35.11972428	3128 Tiley Drive Northeast	fair	377.2966	introduced	more than 18.29 m	60.96 to 76.2 cm	Albuquerque	NA	NA	NA	NA	NA	NA	NA	NA	NA	NA	NA	NA	NA
7/9/2019	inventory_date	Elm	Ulmus	Albuquerque	New Mexico	-106.5984026	35.12001059	4109 Shepard Road Northeast	fair	301.83728	no_info	more than 18.29 m	more than 76.2 cm	Albuquerque	NA	NA	NA	NA	NA	NA	NA	NA	NA	NA	NA	NA	NA
7/9/2019	inventory_date	American elm	Ulmus americana	Albuquerque	New Mexico	-106.5994815	35.11893282	3403 Hoyle Road Northeast	fair	78.74016	introduced	more than 18.29 m	15.24 to 30.48 cm	Albuquerque	NA	NA	NA	NA	NA	NA	NA	NA	NA	NA	NA	NA	NA
7/9/2019	inventory_date	Siberian elm	Ulmus pumila	Albuquerque	New Mexico	-106.5984294	35.1194111	3118 Tiley Drive Northeast	good	223.09712	introduced	more than 18.29 m	60.96 to 76.2 cm	Albuquerque	NA	NA	NA	NA	NA	NA	NA	NA	NA	NA	NA	NA	NA
7/9/2019	inventory_date	American elm	Ulmus americana	Albuquerque	New Mexico	-106.5994493	35.11889278	3403 Hoyle Road Northeast	fair	59.05512	introduced	more than 18.29 m	15.24 to 30.48 cm	Albuquerque	NA	NA	NA	NA	NA	NA	NA	NA	NA	NA	NA	NA	NA
7/9/2019	inventory_date	Siberian elm	Ulmus pumila	Albuquerque	New Mexico	-106.5981846	35.11964146	3128 Tiley Drive Northeast	fair	377.2966	introduced	more than 18.29 m	60.96 to 76.2 cm	Albuquerque	NA	NA	NA	NA	NA	NA	NA	NA	NA	NA	NA	NA	NA
7/9/2019	inventory_date	Siberian elm	Ulmus pumila	Albuquerque	New Mexico	-106.5986969	35.11924381	3119 Tiley Drive Northeast	good	236.22048	introduced	more than 18.29 m	45.72 to 60.96 cm	Albuquerque	NA	NA	NA	NA	NA	NA	NA	NA	NA	NA	NA	NA	NA
7/9/2019	inventory_date	Broadleaf deciduous small	NA	Albuquerque	New Mexico	-106.5986748	35.11936448	3119 Tiley Drive Northeast	fair	32.8084	no_info	more than 18.29 m	0 to 15.24 cm	Albuquerque	NA	NA	NA	NA	NA	NA	NA	NA	NA	NA	NA	NA	NA
7/9/2019	inventory_date	Plum	Prunus	Albuquerque	New Mexico	-106.5993997	35.11885274	3403 Hoyle Road Northeast	good	39.37008	no_info	more than 18.29 m	15.24 to 30.48 cm	Albuquerque	NA	NA	NA	NA	NA	NA	NA	NA	NA	NA	NA	NA	NA
7/9/2019	inventory_date	Siberian elm	Ulmus pumila	Albuquerque	New Mexico	-106.5984622	35.11949173	3120 Tiley Drive Northeast	fair	410.105	introduced	more than 18.29 m	more than 76.2 cm	Albuquerque	NA	NA	NA	NA	NA	NA	NA	NA	NA	NA	NA	NA	NA
7/9/2019	inventory_date	Plum	Prunus	Albuquerque	New Mexico	-106.5993232	35.11908914	3102 Tiley Drive Northeast	fair	65.6168	no_info	more than 18.29 m	15.24 to 30.48 cm	Albuquerque	NA	NA	NA	NA	NA	NA	NA	NA	NA	NA	NA	NA	NA
7/9/2019	inventory_date	Elm	Ulmus	Albuquerque	New Mexico	-106.5991878	35.1189597	3102 Tiley Drive Northeast	fair	344.4882	no_info	more than 18.29 m	more than 76.2 cm	Albuquerque	NA	NA	NA	NA	NA	NA	NA	NA	NA	NA	NA	NA	NA
7/9/2019	inventory_date	London plane	Platanus acerifolia	Albuquerque	New Mexico	-106.5993856	35.11914454	3411 Hoyle Road Northeast	good	154.19948	introduced	more than 18.29 m	30.48 to 45.72 cm	Albuquerque	NA	NA	NA	NA	NA	NA	NA	NA	NA	NA	NA	NA	NA
7/9/2019	inventory_date	Broadleaf deciduous small	NA	Albuquerque	New Mexico	-106.5988129	35.11930031	3119 Tiley Drive Northeast	good	42.65092	no_info	more than 18.29 m	0 to 15.24 cm	Albuquerque	NA	NA	NA	NA	NA	NA	NA	NA	NA	NA	NA	NA	NA
7/9/2019	inventory_date	Siberian elm	Ulmus pumila	Albuquerque	New Mexico	-106.5985715	35.11942646	3119 Tiley Drive Northeast	fair	328.084	introduced	more than 18.29 m	60.96 to 76.2 cm	Albuquerque	NA	NA	NA	NA	NA	NA	NA	NA	NA	NA	NA	NA	NA
7/9/2019	inventory_date	London plane	Platanus acerifolia	Albuquerque	New Mexico	-106.5992528	35.11925478	3119 Tiley Drive Northeast	good	170.60368	introduced	more than 18.29 m	45.72 to 60.96 cm	Albuquerque	NA	NA	NA	NA	NA	NA	NA	NA	NA	NA	NA	NA	NA
7/9/2019	inventory_date	Elm	Ulmus	Albuquerque	New Mexico	-106.599104	35.11901345	3102 Tiley Drive Northeast	good	328.084	no_info	more than 18.29 m	60.96 to 76.2 cm	Albuquerque	NA	NA	NA	NA	NA	NA	NA	NA	NA	NA	NA	NA	NA
7/9/2019	inventory_date	Siberian elm	Ulmus pumila	Albuquerque	New Mexico	-106.5986929	35.11925862	3119 Tiley Drive Northeast	good	462.59844	introduced	more than 18.29 m	60.96 to 76.2 cm	Albuquerque	NA	NA	NA	NA	NA	NA	NA	NA	NA	NA	NA	NA	NA
7/9/2019	inventory_date	Siberian elm	Ulmus pumila	Albuquerque	New Mexico	-106.5987506	35.11932773	3119 Tiley Drive Northeast	fair	344.4882	introduced	more than 18.29 m	more than 76.2 cm	Albuquerque	NA	NA	NA	NA	NA	NA	NA	NA	NA	NA	NA	NA	NA
7/9/2019	inventory_date	Boxelder	Acer negundo	Albuquerque	New Mexico	-106.5992226	35.11918183	3119 Tiley Drive Northeast	fair	88.58268	naturally_occurring	more than 18.29 m	15.24 to 30.48 cm	Albuquerque	NA	NA	NA	NA	NA	NA	NA	NA	NA	NA	NA	NA	NA
7/9/2019	inventory_date	Siberian elm	Ulmus pumila	Albuquerque	New Mexico	-106.5987935	35.11921858	3119 Tiley Drive Northeast	good	433.07088	introduced	more than 18.29 m	60.96 to 76.2 cm	Albuquerque	NA	NA	NA	NA	NA	NA	NA	NA	NA	NA	NA	NA	NA
7/9/2019	inventory_date	Siberian elm	Ulmus pumila	Albuquerque	New Mexico	-106.5989766	35.11916812	3119 Tiley Drive Northeast	fair	393.7008	introduced	more than 18.29 m	more than 76.2 cm	Albuquerque	NA	NA	NA	NA	NA	NA	NA	NA	NA	NA	NA	NA	NA
7/9/2019	inventory_date	Ash	Fraxinus	Albuquerque	New Mexico	-106.5991905	35.11907104	3102 Tiley Drive Northeast	good	124.67192	no_info	more than 18.29 m	30.48 to 45.72 cm	Albuquerque	NA	NA	NA	NA	NA	NA	NA	NA	NA	NA	NA	NA	NA
7/9/2019	inventory_date	Elm	Ulmus	Albuquerque	New Mexico	-106.5989973	35.11906281	3119 Tiley Drive Northeast	good	328.084	no_info	more than 18.29 m	60.96 to 76.2 cm	Albuquerque	NA	NA	NA	NA	NA	NA	NA	NA	NA	NA	NA	NA	NA
7/8/2019	inventory_date	Desert willow	Chilopsis linearis	Albuquerque	New Mexico	-106.6812024	35.18358281	4190 Education Place Northwest	fair	NA	naturally_occurring	NA	15.24 to 30.48 cm	Albuquerque	NA	NA	NA	NA	NA	NA	NA	NA	NA	NA	NA	NA	NA
7/8/2019	inventory_date	Desert willow	Chilopsis linearis	Albuquerque	New Mexico	-106.6818903	35.18344799	4190 Education Place Northwest	NA	68.89764	naturally_occurring	more than 18.29 m	0 to 15.24 cm	Albuquerque	NA	NA	NA	NA	NA	NA	NA	NA	NA	NA	NA	NA	NA
7/8/2019	inventory_date	Desert willow	Chilopsis linearis	Albuquerque	New Mexico	-106.682196	35.18371751	8616 Hillshire Place Northwest	good	42.65092	naturally_occurring	more than 18.29 m	0 to 15.24 cm	Albuquerque	NA	NA	NA	NA	NA	NA	NA	NA	NA	NA	NA	NA	NA
7/8/2019	inventory_date	Desert willow	Chilopsis linearis	Albuquerque	New Mexico	-106.6818783	35.18347923	4190 Education Place Northwest	NA	65.6168	naturally_occurring	more than 18.29 m	15.24 to 30.48 cm	Albuquerque	NA	NA	NA	NA	NA	NA	NA	NA	NA	NA	NA	NA	NA
7/8/2019	inventory_date	Desert willow	Chilopsis linearis	Albuquerque	New Mexico	-106.6819024	35.18353787	4190 Education Place Northwest	excellent	173.88452	naturally_occurring	more than 18.29 m	15.24 to 30.48 cm	Albuquerque	NA	NA	NA	NA	NA	NA	NA	NA	NA	NA	NA	NA	NA
7/8/2019	inventory_date	Juniper	Juniperus	Albuquerque	New Mexico	-106.6819642	35.18384605	4190 Education Place Northwest	fair	98.4252	no_info	more than 18.29 m	0 to 15.24 cm	Albuquerque	NA	NA	NA	NA	NA	NA	NA	NA	NA	NA	NA	NA	NA
7/8/2019	inventory_date	Desert willow	Chilopsis linearis	Albuquerque	New Mexico	-106.681952	35.18354719	4190 Education Place Northwest	NA	91.86352	naturally_occurring	more than 18.29 m	15.24 to 30.48 cm	Albuquerque	NA	NA	NA	NA	NA	NA	NA	NA	NA	NA	NA	NA	NA
7/8/2019	inventory_date	Honeylocust	Gleditsia triacanthos	Albuquerque	New Mexico	-106.6816583	35.18368859	4190 Education Place Northwest	fair	98.4252	introduced	more than 18.29 m	15.24 to 30.48 cm	Albuquerque	NA	NA	NA	NA	NA	NA	NA	NA	NA	NA	NA	NA	NA
7/8/2019	inventory_date	Desert willow	Chilopsis linearis	Albuquerque	New Mexico	-106.6810173	35.18352965	4190 Education Place Northwest	fair	108.26772	naturally_occurring	more than 18.29 m	15.24 to 30.48 cm	Albuquerque	NA	NA	NA	NA	NA	NA	NA	NA	NA	NA	NA	NA	NA
7/8/2019	inventory_date	Juniper	Juniperus	Albuquerque	New Mexico	-106.6818994	35.18383456	4190 Education Place Northwest	fair	NA	no_info	NA	30.48 to 45.72 cm	Albuquerque	NA	NA	NA	NA	NA	NA	NA	NA	NA	NA	NA	NA	NA
7/8/2019	inventory_date	Chitalpa	Chitalpa tashkentensis	Albuquerque	New Mexico	-106.6819695	35.18357295	8616 Hillshire Place Northwest	fair	164.042	no_info	more than 18.29 m	15.24 to 30.48 cm	Albuquerque	NA	NA	NA	NA	NA	NA	NA	NA	NA	NA	NA	NA	NA
7/8/2019	inventory_date	Desert willow	Chilopsis linearis	Albuquerque	New Mexico	-106.6809978	35.18351047	4190 Education Place Northwest	fair	108.26772	naturally_occurring	more than 18.29 m	0 to 15.24 cm	Albuquerque	NA	NA	NA	NA	NA	NA	NA	NA	NA	NA	NA	NA	NA
7/8/2019	inventory_date	Honeylocust	Gleditsia triacanthos	Albuquerque	New Mexico	-106.6814102	35.18364639	4190 Education Place Northwest	fair	91.86352	introduced	more than 18.29 m	15.24 to 30.48 cm	Albuquerque	NA	NA	NA	NA	NA	NA	NA	NA	NA	NA	NA	NA	NA
7/8/2019	inventory_date	Desert willow	Chilopsis linearis	Albuquerque	New Mexico	-106.6809469	35.18349677	4190 Education Place Northwest	fair	108.26772	naturally_occurring	more than 18.29 m	15.24 to 30.48 cm	Albuquerque	NA	NA	NA	NA	NA	NA	NA	NA	NA	NA	NA	NA	NA
7/8/2019	inventory_date	Honeylocust	Gleditsia triacanthos	Albuquerque	New Mexico	-106.681264	35.18360419	4190 Education Place Northwest	good	55.77428	introduced	more than 18.29 m	0 to 15.24 cm	Albuquerque	NA	NA	NA	NA	NA	NA	NA	NA	NA	NA	NA	NA	NA
7/8/2019	inventory_date	Desert willow	Chilopsis linearis	Albuquerque	New Mexico	-106.6819949	35.18352856	8608 Hillshire Place Northwest	fair	141.07612	naturally_occurring	more than 18.29 m	15.24 to 30.48 cm	Albuquerque	NA	NA	NA	NA	NA	NA	NA	NA	NA	NA	NA	NA	NA
7/8/2019	inventory_date	Honeylocust	Gleditsia triacanthos	Albuquerque	New Mexico	-106.6813405	35.18360912	4190 Education Place Northwest	good	49.2126	introduced	more than 18.29 m	0 to 15.24 cm	Albuquerque	NA	NA	NA	NA	NA	NA	NA	NA	NA	NA	NA	NA	NA
7/8/2019	inventory_date	Desert willow	Chilopsis linearis	Albuquerque	New Mexico	-106.6807202	35.183391	4190 Education Place Northwest	fair	NA	naturally_occurring	NA	15.24 to 30.48 cm	Albuquerque	NA	NA	NA	NA	NA	NA	NA	NA	NA	NA	NA	NA	NA
7/8/2019	inventory_date	Honeylocust	Gleditsia triacanthos	Albuquerque	New Mexico	-106.6819062	35.18375966	4190 Education Place Northwest	fair	49.2126	introduced	more than 18.29 m	0 to 15.24 cm	Albuquerque	NA	NA	NA	NA	NA	NA	NA	NA	NA	NA	NA	NA	NA
7/8/2019	inventory_date	Desert willow	Chilopsis linearis	Albuquerque	New Mexico	-106.6820057	35.18359049	8616 Hillshire Place Northwest	fair	137.79528	naturally_occurring	more than 18.29 m	15.24 to 30.48 cm	Albuquerque	NA	NA	NA	NA	NA	NA	NA	NA	NA	NA	NA	NA	NA
7/8/2019	inventory_date	Desert willow	Chilopsis linearis	Albuquerque	New Mexico	-106.6806612	35.18338058	4190 Education Place Northwest	fair	39.37008	naturally_occurring	more than 18.29 m	0 to 15.24 cm	Albuquerque	NA	NA	NA	NA	NA	NA	NA	NA	NA	NA	NA	NA	NA
7/8/2019	inventory_date	Honeylocust	Gleditsia triacanthos	Albuquerque	New Mexico	-106.6818551	35.18375165	4190 Education Place Northwest	good	49.2126	introduced	more than 18.29 m	15.24 to 30.48 cm	Albuquerque	NA	NA	NA	NA	NA	NA	NA	NA	NA	NA	NA	NA	NA
7/8/2019	inventory_date	Desert willow	Chilopsis linearis	Albuquerque	New Mexico	-106.6820244	35.18355596	8616 Hillshire Place Northwest	fair	78.74016	naturally_occurring	more than 18.29 m	15.24 to 30.48 cm	Albuquerque	NA	NA	NA	NA	NA	NA	NA	NA	NA	NA	NA	NA	NA
7/8/2019	inventory_date	Austrian pine	Pinus nigra	Albuquerque	New Mexico	-106.7066899	35.15102929	5804 Cochiti Drive Northwest	poor	NA	introduced	NA	15.24 to 30.48 cm	Albuquerque	NA	NA	NA	NA	NA	NA	NA	NA	NA	NA	NA	NA	NA
7/8/2019	inventory_date	Italian stone pine	Pinus pinea	Albuquerque	New Mexico	-106.7065848	35.15097229	5804 Cochiti Drive Northwest	poor	147.6378	introduced	more than 18.29 m	15.24 to 30.48 cm	Albuquerque	NA	NA	NA	NA	NA	NA	NA	NA	NA	NA	NA	NA	NA
7/8/2019	inventory_date	Austrian pine	Pinus nigra	Albuquerque	New Mexico	-106.7066713	35.15101487	5804 Cochiti Drive Northwest	poor	114.8294	introduced	more than 18.29 m	15.24 to 30.48 cm	Albuquerque	NA	NA	NA	NA	NA	NA	NA	NA	NA	NA	NA	NA	NA
7/8/2019	inventory_date	Limber pine	Pinus flexilis	Albuquerque	New Mexico	-106.7064312	35.15106659	5804 Cochiti Drive Northwest	poor	91.86352	naturally_occurring	more than 18.29 m	15.24 to 30.48 cm	Albuquerque	NA	NA	NA	NA	NA	NA	NA	NA	NA	NA	NA	NA	NA
7/8/2019	inventory_date	Italian stone pine	Pinus pinea	Albuquerque	New Mexico	-106.7067128	35.15101615	5804 Cochiti Drive Northwest	fair	82.021	introduced	more than 18.29 m	0 to 15.24 cm	Albuquerque	NA	NA	NA	NA	NA	NA	NA	NA	NA	NA	NA	NA	NA
7/8/2019	inventory_date	Ponderosa pine	Pinus ponderosa	Albuquerque	New Mexico	-106.706387	35.15105507	5801 Hayes Drive Northwest	dead/dying	98.4252	naturally_occurring	more than 18.29 m	15.24 to 30.48 cm	Albuquerque	NA	NA	NA	NA	NA	NA	NA	NA	NA	NA	NA	NA	NA
7/8/2019	inventory_date	Ponderosa pine	Pinus ponderosa	Albuquerque	New Mexico	-106.7067524	35.15105507	5804 Cochiti Drive Northwest	fair	114.8294	naturally_occurring	more than 18.29 m	15.24 to 30.48 cm	Albuquerque	NA	NA	NA	NA	NA	NA	NA	NA	NA	NA	NA	NA	NA
7/8/2019	inventory_date	Austrian pine	Pinus nigra	Albuquerque	New Mexico	-106.7066268	35.15100399	5804 Cochiti Drive Northwest	poor	114.8294	introduced	more than 18.29 m	0 to 15.24 cm	Albuquerque	NA	NA	NA	NA	NA	NA	NA	NA	NA	NA	NA	NA	NA
7/8/2019	inventory_date	Italian stone pine	Pinus pinea	Albuquerque	New Mexico	-106.7067149	35.15103917	5804 Cochiti Drive Northwest	fair	98.4252	introduced	more than 18.29 m	0 to 15.24 cm	Albuquerque	NA	NA	NA	NA	NA	NA	NA	NA	NA	NA	NA	NA	NA
7/8/2019	inventory_date	Austrian pine	Pinus nigra	Albuquerque	New Mexico	-106.7066528	35.15096681	5804 Cochiti Drive Northwest	fair	183.72704	introduced	more than 18.29 m	15.24 to 30.48 cm	Albuquerque	NA	NA	NA	NA	NA	NA	NA	NA	NA	NA	NA	NA	NA
7/8/2019	inventory_date	Ponderosa pine	Pinus ponderosa	Albuquerque	New Mexico	-106.7060886	35.15070857	5711 Hayes Drive Northwest	fair	114.8294	naturally_occurring	more than 18.29 m	30.48 to 45.72 cm	Albuquerque	NA	NA	NA	NA	NA	NA	NA	NA	NA	NA	NA	NA	NA
7/8/2019	inventory_date	Ponderosa pine	Pinus ponderosa	Albuquerque	New Mexico	-106.7065814	35.15108468	5804 Cochiti Drive Northwest	poor	180.4462	naturally_occurring	more than 18.29 m	30.48 to 45.72 cm	Albuquerque	NA	NA	NA	NA	NA	NA	NA	NA	NA	NA	NA	NA	NA
7/8/2019	inventory_date	Ponderosa pine	Pinus ponderosa	Albuquerque	New Mexico	-106.7066478	35.1510222	5804 Cochiti Drive Northwest	fair	141.07612	naturally_occurring	more than 18.29 m	30.48 to 45.72 cm	Albuquerque	NA	NA	NA	NA	NA	NA	NA	NA	NA	NA	NA	NA	NA
7/8/2019	inventory_date	Ponderosa pine	Pinus ponderosa	Albuquerque	New Mexico	-106.706336	35.1510008	5801 Hayes Drive Northwest	fair	121.39108	naturally_occurring	more than 18.29 m	30.48 to 45.72 cm	Albuquerque	NA	NA	NA	NA	NA	NA	NA	NA	NA	NA	NA	NA	NA
7/8/2019	inventory_date	Ponderosa pine	Pinus ponderosa	Albuquerque	New Mexico	-106.7065197	35.15100573	5804 Cochiti Drive Northwest	poor	NA	naturally_occurring	NA	30.48 to 45.72 cm	Albuquerque	NA	NA	NA	NA	NA	NA	NA	NA	NA	NA	NA	NA	NA
7/8/2019	inventory_date	Ponderosa pine	Pinus ponderosa	Albuquerque	New Mexico	-106.706446	35.15105453	5804 Cochiti Drive Northwest	dead/dying	180.4462	naturally_occurring	more than 18.29 m	30.48 to 45.72 cm	Albuquerque	NA	NA	NA	NA	NA	NA	NA	NA	NA	NA	NA	NA	NA
7/8/2019	inventory_date	London plane	Platanus acerifolia	Albuquerque	New Mexico	-106.7065025	35.15090911	5804 Cochiti Drive Northwest	fair	209.97376	introduced	more than 18.29 m	30.48 to 45.72 cm	Albuquerque	NA	NA	NA	NA	NA	NA	NA	NA	NA	NA	NA	NA	NA
7/8/2019	inventory_date	London plane	Platanus acerifolia	Albuquerque	New Mexico	-106.7064393	35.15089443	5711 Hayes Drive Northwest	good	278.8714	introduced	more than 18.29 m	30.48 to 45.72 cm	Albuquerque	NA	NA	NA	NA	NA	NA	NA	NA	NA	NA	NA	NA	NA
7/8/2019	inventory_date	Ponderosa pine	Pinus ponderosa	Albuquerque	New Mexico	-106.7062093	35.15104027	5801 Hayes Drive Northwest	fair	160.76116	naturally_occurring	more than 18.29 m	30.48 to 45.72 cm	Albuquerque	NA	NA	NA	NA	NA	NA	NA	NA	NA	NA	NA	NA	NA
7/8/2019	inventory_date	Arizona sycamore	Platanus wrightii	Albuquerque	New Mexico	-106.7064017	35.15085989	5711 Hayes Drive Northwest	good	278.8714	naturally_occurring	more than 18.29 m	30.48 to 45.72 cm	Albuquerque	NA	NA	NA	NA	NA	NA	NA	NA	NA	NA	NA	NA	NA
7/8/2019	inventory_date	London plane	Platanus acerifolia	Albuquerque	New Mexico	-106.7064868	35.15086595	5711 Hayes Drive Northwest	NA	295.2756	introduced	more than 18.29 m	30.48 to 45.72 cm	Albuquerque	NA	NA	NA	NA	NA	NA	NA	NA	NA	NA	NA	NA	NA
7/8/2019	inventory_date	Arizona sycamore	Platanus wrightii	Albuquerque	New Mexico	-106.7064855	35.15095639	5804 Cochiti Drive Northwest	good	278.8714	naturally_occurring	more than 18.29 m	30.48 to 45.72 cm	Albuquerque	NA	NA	NA	NA	NA	NA	NA	NA	NA	NA	NA	NA	NA
7/8/2019	inventory_date	London plane	Platanus acerifolia	Albuquerque	New Mexico	-106.7064057	35.1509202	5801 Hayes Drive Northwest	good	311.6798	introduced	more than 18.29 m	30.48 to 45.72 cm	Albuquerque	NA	NA	NA	NA	NA	NA	NA	NA	NA	NA	NA	NA	NA
7/8/2019	inventory_date	Ponderosa pine	Pinus ponderosa	Albuquerque	New Mexico	-106.706161	35.1510463	5801 Hayes Drive Northwest	poor	NA	naturally_occurring	NA	15.24 to 30.48 cm	Albuquerque	NA	NA	NA	NA	NA	NA	NA	NA	NA	NA	NA	NA	NA
7/8/2019	inventory_date	Arizona sycamore	Platanus wrightii	Albuquerque	New Mexico	-106.7063628	35.15097941	5801 Hayes Drive Northwest	good	196.8504	naturally_occurring	more than 18.29 m	30.48 to 45.72 cm	Albuquerque	NA	NA	NA	NA	NA	NA	NA	NA	NA	NA	NA	NA	NA
7/8/2019	inventory_date	London plane	Platanus acerifolia	Albuquerque	New Mexico	-106.7065499	35.15084525	5711 Hayes Drive Northwest	good	301.83728	introduced	more than 18.29 m	NA	Albuquerque	NA	NA	NA	NA	NA	NA	NA	NA	NA	NA	NA	NA	NA
7/8/2019	inventory_date	London plane	Platanus acerifolia	Albuquerque	New Mexico	-106.7063125	35.15091252	5801 Hayes Drive Northwest	fair	275.59056	introduced	more than 18.29 m	30.48 to 45.72 cm	Albuquerque	NA	NA	NA	NA	NA	NA	NA	NA	NA	NA	NA	NA	NA
7/8/2019	inventory_date	London plane	Platanus acerifolia	Albuquerque	New Mexico	-106.7064279	35.15096022	5801 Hayes Drive Northwest	good	196.8504	introduced	more than 18.29 m	30.48 to 45.72 cm	Albuquerque	NA	NA	NA	NA	NA	NA	NA	NA	NA	NA	NA	NA	NA
7/8/2019	inventory_date	Arizona sycamore	Platanus wrightii	Albuquerque	New Mexico	-106.7063065	35.15102108	5801 Hayes Drive Northwest	good	196.8504	naturally_occurring	more than 18.29 m	30.48 to 45.72 cm	Albuquerque	NA	NA	NA	NA	NA	NA	NA	NA	NA	NA	NA	NA	NA
7/8/2019	inventory_date	London plane	Platanus acerifolia	Albuquerque	New Mexico	-106.7062602	35.15091307	5801 Hayes Drive Northwest	fair	200.13124	introduced	more than 18.29 m	30.48 to 45.72 cm	Albuquerque	NA	NA	NA	NA	NA	NA	NA	NA	NA	NA	NA	NA	NA
7/8/2019	inventory_date	London plane	Platanus acerifolia	Albuquerque	New Mexico	-106.7063528	35.15086647	5711 Hayes Drive Northwest	good	285.43308	introduced	more than 18.29 m	30.48 to 45.72 cm	Albuquerque	NA	NA	NA	NA	NA	NA	NA	NA	NA	NA	NA	NA	NA
7/8/2019	inventory_date	London plane	Platanus acerifolia	Albuquerque	New Mexico	-106.7061616	35.15100354	5801 Hayes Drive Northwest	good	328.084	introduced	more than 18.29 m	30.48 to 45.72 cm	Albuquerque	NA	NA	NA	NA	NA	NA	NA	NA	NA	NA	NA	NA	NA
7/8/2019	inventory_date	Arizona sycamore	Platanus wrightii	Albuquerque	New Mexico	-106.7062146	35.15101999	5801 Hayes Drive Northwest	good	295.2756	naturally_occurring	more than 18.29 m	30.48 to 45.72 cm	Albuquerque	NA	NA	NA	NA	NA	NA	NA	NA	NA	NA	NA	NA	NA
7/8/2019	inventory_date	London plane	Platanus acerifolia	Albuquerque	New Mexico	-106.7062012	35.15087963	5801 Hayes Drive Northwest	fair	209.97376	introduced	more than 18.29 m	30.48 to 45.72 cm	Albuquerque	NA	NA	NA	NA	NA	NA	NA	NA	NA	NA	NA	NA	NA
7/8/2019	inventory_date	Arizona sycamore	Platanus wrightii	Albuquerque	New Mexico	-106.7060584	35.15088785	5712 Hayes Drive Northwest	good	295.2756	naturally_occurring	more than 18.29 m	30.48 to 45.72 cm	Albuquerque	NA	NA	NA	NA	NA	NA	NA	NA	NA	NA	NA	NA	NA
7/8/2019	inventory_date	London plane	Platanus acerifolia	Albuquerque	New Mexico	-106.7062106	35.15094049	5801 Hayes Drive Northwest	good	209.97376	introduced	more than 18.29 m	15.24 to 30.48 cm	Albuquerque	NA	NA	NA	NA	NA	NA	NA	NA	NA	NA	NA	NA	NA
7/8/2019	inventory_date	London plane	Platanus acerifolia	Albuquerque	New Mexico	-106.7061261	35.15086976	5801 Hayes Drive Northwest	fair	NA	introduced	NA	30.48 to 45.72 cm	Albuquerque	NA	NA	NA	NA	NA	NA	NA	NA	NA	NA	NA	NA	NA
7/8/2019	inventory_date	Arizona sycamore	Platanus wrightii	Albuquerque	New Mexico	-106.7061047	35.15087908	5801 Hayes Drive Northwest	good	295.2756	naturally_occurring	more than 18.29 m	30.48 to 45.72 cm	Albuquerque	NA	NA	NA	NA	NA	NA	NA	NA	NA	NA	NA	NA	NA
7/8/2019	inventory_date	London plane	Platanus acerifolia	Albuquerque	New Mexico	-106.7060691	35.15074146	5711 Hayes Drive Northwest	good	262.4672	introduced	more than 18.29 m	30.48 to 45.72 cm	Albuquerque	NA	NA	NA	NA	NA	NA	NA	NA	NA	NA	NA	NA	NA
7/8/2019	inventory_date	London plane	Platanus acerifolia	Albuquerque	New Mexico	-106.7062012	35.15073598	5711 Hayes Drive Northwest	fair	209.97376	introduced	more than 18.29 m	30.48 to 45.72 cm	Albuquerque	NA	NA	NA	NA	NA	NA	NA	NA	NA	NA	NA	NA	NA
7/8/2019	inventory_date	London plane	Platanus acerifolia	Albuquerque	New Mexico	-106.7062287	35.1508725	5801 Hayes Drive Northwest	good	232.93964	introduced	more than 18.29 m	30.48 to 45.72 cm	Albuquerque	NA	NA	NA	NA	NA	NA	NA	NA	NA	NA	NA	NA	NA
7/8/2019	inventory_date	Arizona sycamore	Platanus wrightii	Albuquerque	New Mexico	-106.7061187	35.15075133	5711 Hayes Drive Northwest	good	295.2756	naturally_occurring	more than 18.29 m	30.48 to 45.72 cm	Albuquerque	NA	NA	NA	NA	NA	NA	NA	NA	NA	NA	NA	NA	NA
7/8/2019	inventory_date	London plane	Platanus acerifolia	Albuquerque	New Mexico	-106.7062589	35.15065429	5711 Hayes Drive Northwest	good	269.02888	introduced	more than 18.29 m	30.48 to 45.72 cm	Albuquerque	NA	NA	NA	NA	NA	NA	NA	NA	NA	NA	NA	NA	NA
7/8/2019	inventory_date	Arizona sycamore	Platanus wrightii	Albuquerque	New Mexico	-106.7061	35.15067787	5711 Hayes Drive Northwest	good	295.2756	naturally_occurring	more than 18.29 m	30.48 to 45.72 cm	Albuquerque	NA	NA	NA	NA	NA	NA	NA	NA	NA	NA	NA	NA	NA
7/8/2019	inventory_date	Arizona sycamore	Platanus wrightii	Albuquerque	New Mexico	-106.7063279	35.1506203	5711 Hayes Drive Northwest	fair	278.8714	naturally_occurring	more than 18.29 m	30.48 to 45.72 cm	Albuquerque	NA	NA	NA	NA	NA	NA	NA	NA	NA	NA	NA	NA	NA
7/8/2019	inventory_date	Austrian pine	Pinus nigra	Albuquerque	New Mexico	-106.7061932	35.15038235	6000 Flor De Mayo Place Northwest	fair	108.26772	introduced	more than 18.29 m	15.24 to 30.48 cm	Albuquerque	NA	NA	NA	NA	NA	NA	NA	NA	NA	NA	NA	NA	NA
7/8/2019	inventory_date	Arizona sycamore	Platanus wrightii	Albuquerque	New Mexico	-106.7060986	35.15065429	5711 Hayes Drive Northwest	good	295.2756	naturally_occurring	more than 18.29 m	30.48 to 45.72 cm	Albuquerque	NA	NA	NA	NA	NA	NA	NA	NA	NA	NA	NA	NA	NA
7/8/2019	inventory_date	London plane	Platanus acerifolia	Albuquerque	New Mexico	-106.7062555	35.15056821	5711 Hayes Drive Northwest	good	295.2756	introduced	more than 18.29 m	30.48 to 45.72 cm	Albuquerque	NA	NA	NA	NA	NA	NA	NA	NA	NA	NA	NA	NA	NA
7/8/2019	inventory_date	Arizona sycamore	Platanus wrightii	Albuquerque	New Mexico	-106.7063293	35.15055725	5711 Hayes Drive Northwest	fair	278.8714	naturally_occurring	more than 18.29 m	30.48 to 45.72 cm	Albuquerque	NA	NA	NA	NA	NA	NA	NA	NA	NA	NA	NA	NA	NA
7/8/2019	inventory_date	Bradford pear callery pear	Pyrus calleryana	Albuquerque	New Mexico	-106.706167	35.15031436	5700 Hayes Drive Northwest	good	45.93176	introduced	more than 18.29 m	0 to 15.24 cm	Albuquerque	NA	NA	NA	NA	NA	NA	NA	NA	NA	NA	NA	NA	NA
7/8/2019	inventory_date	Austrian pine	Pinus nigra	Albuquerque	New Mexico	-106.7064017	35.15033574	6004 Flor De Mayo Place Northwest	good	196.8504	introduced	more than 18.29 m	30.48 to 45.72 cm	Albuquerque	NA	NA	NA	NA	NA	NA	NA	NA	NA	NA	NA	NA	NA
7/8/2019	inventory_date	Austrian pine	Pinus nigra	Albuquerque	New Mexico	-106.7064393	35.1503489	6004 Flor De Mayo Place Northwest	dead/dying	114.8294	introduced	more than 18.29 m	15.24 to 30.48 cm	Albuquerque	NA	NA	NA	NA	NA	NA	NA	NA	NA	NA	NA	NA	NA
7/8/2019	inventory_date	Green ash	Fraxinus pennsylvanica	Albuquerque	New Mexico	-106.7066941	35.1503977	5701 Cochiti Drive Northwest	fair	157.48032	introduced	more than 18.29 m	30.48 to 45.72 cm	Albuquerque	NA	NA	NA	NA	NA	NA	NA	NA	NA	NA	NA	NA	NA
7/8/2019	inventory_date	Austrian pine	Pinus nigra	Albuquerque	New Mexico	-106.7064406	35.15038838	5711 Hayes Drive Northwest	good	164.042	introduced	more than 18.29 m	30.48 to 45.72 cm	Albuquerque	NA	NA	NA	NA	NA	NA	NA	NA	NA	NA	NA	NA	NA
7/8/2019	inventory_date	Ash	Fraxinus	Albuquerque	New Mexico	-106.706684	35.15049036	5711 Hayes Drive Northwest	fair	164.042	no_info	more than 18.29 m	30.48 to 45.72 cm	Albuquerque	NA	NA	NA	NA	NA	NA	NA	NA	NA	NA	NA	NA	NA
7/8/2019	inventory_date	Austrian pine	Pinus nigra	Albuquerque	New Mexico	-106.7064795	35.15042895	5711 Hayes Drive Northwest	poor	164.042	introduced	more than 18.29 m	30.48 to 45.72 cm	Albuquerque	NA	NA	NA	NA	NA	NA	NA	NA	NA	NA	NA	NA	NA
7/8/2019	inventory_date	Ash	Fraxinus	Albuquerque	New Mexico	-106.7066129	35.15039605	5701 Cochiti Drive Northwest	good	114.8294	no_info	more than 18.29 m	45.72 to 60.96 cm	Albuquerque	NA	NA	NA	NA	NA	NA	NA	NA	NA	NA	NA	NA	NA
7/8/2019	inventory_date	Pine	Pinus	Albuquerque	New Mexico	-106.7064755	35.15044924	5711 Hayes Drive Northwest	fair	213.2546	no_info	more than 18.29 m	30.48 to 45.72 cm	Albuquerque	NA	NA	NA	NA	NA	NA	NA	NA	NA	NA	NA	NA	NA
7/8/2019	inventory_date	Ash	Fraxinus	Albuquerque	New Mexico	-106.7066377	35.15043937	5711 Hayes Drive Northwest	dead/dying	114.8294	no_info	more than 18.29 m	15.24 to 30.48 cm	Albuquerque	NA	NA	NA	NA	NA	NA	NA	NA	NA	NA	NA	NA	NA
7/8/2019	inventory_date	Ash	Fraxinus	Albuquerque	New Mexico	-106.7065828	35.15062523	5711 Hayes Drive Northwest	fair	203.41208	no_info	more than 18.29 m	30.48 to 45.72 cm	Albuquerque	NA	NA	NA	NA	NA	NA	NA	NA	NA	NA	NA	NA	NA
7/8/2019	inventory_date	Ash	Fraxinus	Albuquerque	New Mexico	-106.7066129	35.15045746	5711 Hayes Drive Northwest	dead/dying	114.8294	no_info	more than 18.29 m	30.48 to 45.72 cm	Albuquerque	NA	NA	NA	NA	NA	NA	NA	NA	NA	NA	NA	NA	NA
7/8/2019	inventory_date	Ash	Fraxinus	Albuquerque	New Mexico	-106.7065305	35.15056273	5711 Hayes Drive Northwest	fair	114.8294	no_info	more than 18.29 m	30.48 to 45.72 cm	Albuquerque	NA	NA	NA	NA	NA	NA	NA	NA	NA	NA	NA	NA	NA
7/2/2019	inventory_date	Deodar cedar	Cedrus deodara	Albuquerque	New Mexico	-106.57772	35.11415374	NA	fair	NA	introduced	NA	15.24 to 30.48 cm	Albuquerque	NA	NA	NA	NA	NA	NA	NA	NA	NA	NA	NA	NA	NA
7/2/2019	inventory_date	Deodar cedar	Cedrus deodara	Albuquerque	New Mexico	-106.5776677	35.11399686	2801 San Pedro Drive Northeast	good	223.09712	introduced	more than 18.29 m	30.48 to 45.72 cm	Albuquerque	NA	NA	NA	NA	NA	NA	NA	NA	NA	NA	NA	NA	NA
7/2/2019	inventory_date	Golden rain tree	Koelreuteria paniculata	Albuquerque	New Mexico	-106.5778052	35.1138888	2801 San Pedro Drive Northeast	fair	72.17848	introduced	more than 18.29 m	30.48 to 45.72 cm	Albuquerque	NA	NA	NA	NA	NA	NA	NA	NA	NA	NA	NA	NA	NA
7/2/2019	inventory_date	Golden rain tree	Koelreuteria paniculata	Albuquerque	New Mexico	-106.5777509	35.11385095	2801 San Pedro Drive Northeast	fair	111.54856	introduced	more than 18.29 m	30.48 to 45.72 cm	Albuquerque	NA	NA	NA	NA	NA	NA	NA	NA	NA	NA	NA	NA	NA
7/2/2019	inventory_date	Elm hybrid	Ulmus	Albuquerque	New Mexico	-106.5777455	35.11377581	2801 San Pedro Drive Northeast	poor	114.8294	no_info	more than 18.29 m	15.24 to 30.48 cm	Albuquerque	NA	NA	NA	NA	NA	NA	NA	NA	NA	NA	NA	NA	NA
7/2/2019	inventory_date	Deodar cedar	Cedrus deodara	Albuquerque	New Mexico	-106.5776543	35.11381914	2801 San Pedro Drive Northeast	good	180.4462	introduced	more than 18.29 m	15.24 to 30.48 cm	Albuquerque	NA	NA	NA	NA	NA	NA	NA	NA	NA	NA	NA	NA	NA
7/2/2019	inventory_date	Honeylocust	Gleditsia triacanthos	Albuquerque	New Mexico	-106.5777361	35.11373302	2801 San Pedro Drive Northeast	good	39.37008	introduced	more than 18.29 m	0 to 15.24 cm	Albuquerque	NA	NA	NA	NA	NA	NA	NA	NA	NA	NA	NA	NA	NA
7/2/2019	inventory_date	London plane	Platanus acerifolia	Albuquerque	New Mexico	-106.5777187	35.11367104	2801 San Pedro Drive Northeast	fair	98.4252	introduced	more than 18.29 m	0 to 15.24 cm	Albuquerque	NA	NA	NA	NA	NA	NA	NA	NA	NA	NA	NA	NA	NA
7/2/2019	inventory_date	Netleaf hackberry	Celtis reticulata	Albuquerque	New Mexico	-106.5778998	35.11366007	2801 San Pedro Drive Northeast	fair	114.8294	naturally_occurring	more than 18.29 m	15.24 to 30.48 cm	Albuquerque	NA	NA	NA	NA	NA	NA	NA	NA	NA	NA	NA	NA	NA
7/2/2019	inventory_date	Crabapple	Malus	Albuquerque	New Mexico	-106.5776664	35.11306766	99999 Claremont Avenue Northeast	fair	22.96588	no_info	more than 18.29 m	0 to 15.24 cm	Albuquerque	NA	NA	NA	NA	NA	NA	NA	NA	NA	NA	NA	NA	NA
7/2/2019	inventory_date	Cottonwood	Populus deltoides	Albuquerque	New Mexico	-106.5777194	35.11351581	2801 San Pedro Drive Northeast	fair	200.13124	naturally_occurring	more than 18.29 m	more than 76.2 cm	Albuquerque	NA	NA	NA	NA	NA	NA	NA	NA	NA	NA	NA	NA	NA
7/2/2019	inventory_date	Pear	Pyrus	Albuquerque	New Mexico	-106.5776959	35.11340665	2812 San Pedro Drive Northeast	NA	114.8294	no_info	more than 18.29 m	30.48 to 45.72 cm	Albuquerque	NA	NA	NA	NA	NA	NA	NA	NA	NA	NA	NA	NA	NA
7/2/2019	inventory_date	Elm hybrid	Ulmus	Albuquerque	New Mexico	-106.5776637	35.11301062	99999 Claremont Avenue Northeast	fair	108.26772	no_info	more than 18.29 m	15.24 to 30.48 cm	Albuquerque	NA	NA	NA	NA	NA	NA	NA	NA	NA	NA	NA	NA	NA
7/2/2019	inventory_date	Conifer evergreen large	NA	Albuquerque	New Mexico	-106.5777455	35.11285209	99999 Claremont Avenue Northeast	good	134.51444	no_info	more than 18.29 m	30.48 to 45.72 cm	Albuquerque	NA	NA	NA	NA	NA	NA	NA	NA	NA	NA	NA	NA	NA
7/2/2019	inventory_date	Ash	Fraxinus	Albuquerque	New Mexico	-106.5776637	35.11323112	2806 San Pedro Drive Northeast	fair	328.084	no_info	more than 18.29 m	more than 76.2 cm	Albuquerque	NA	NA	NA	NA	NA	NA	NA	NA	NA	NA	NA	NA	NA
7/2/2019	inventory_date	Blue spruce	Picea pungens	Albuquerque	New Mexico	-106.5777589	35.112851	99999 Claremont Avenue Northeast	good	121.39108	naturally_occurring	more than 18.29 m	30.48 to 45.72 cm	Albuquerque	NA	NA	NA	NA	NA	NA	NA	NA	NA	NA	NA	NA	NA
7/2/2019	inventory_date	Limber pine	Pinus flexilis	Albuquerque	New Mexico	-106.57783	35.11282412	99999 Claremont Avenue Northeast	good	49.2126	naturally_occurring	more than 18.29 m	15.24 to 30.48 cm	Albuquerque	NA	NA	NA	NA	NA	NA	NA	NA	NA	NA	NA	NA	NA
7/2/2019	inventory_date	Japanese pagoda tree	Styphnolobium japonicum	Albuquerque	New Mexico	-106.5780433	35.11282083	99999 Claremont Avenue Northeast	good	95.14436	introduced	more than 18.29 m	15.24 to 30.48 cm	Albuquerque	NA	NA	NA	NA	NA	NA	NA	NA	NA	NA	NA	NA	NA
7/2/2019	inventory_date	Japanese pagoda tree	Styphnolobium japonicum	Albuquerque	New Mexico	-106.5780956	35.11283674	99999 Claremont Avenue Northeast	good	121.39108	introduced	more than 18.29 m	15.24 to 30.48 cm	Albuquerque	NA	NA	NA	NA	NA	NA	NA	NA	NA	NA	NA	NA	NA
7/2/2019	inventory_date	Ponderosa pine	Pinus ponderosa	Albuquerque	New Mexico	-106.5776516	35.11320096	2806 San Pedro Drive Northeast	excellent	NA	naturally_occurring	NA	more than 76.2 cm	Albuquerque	NA	NA	NA	NA	NA	NA	NA	NA	NA	NA	NA	NA	NA
7/2/2019	inventory_date	Boxelder	Acer negundo	Albuquerque	New Mexico	-106.5783477	35.11290201	2801 Los Arboles Avenue Northeast	good	NA	naturally_occurring	NA	15.24 to 30.48 cm	Albuquerque	NA	NA	NA	NA	NA	NA	NA	NA	NA	NA	NA	NA	NA
7/2/2019	inventory_date	Ponderosa pine	Pinus ponderosa	Albuquerque	New Mexico	-106.5781961	35.1128126	99999 Claremont Avenue Northeast	fair	229.6588	naturally_occurring	more than 18.29 m	45.72 to 60.96 cm	Albuquerque	NA	NA	NA	NA	NA	NA	NA	NA	NA	NA	NA	NA	NA
7/2/2019	inventory_date	Japanese pagoda tree	Styphnolobium japonicum	Albuquerque	New Mexico	-106.5781425	35.11284167	99999 Claremont Avenue Northeast	good	108.26772	introduced	more than 18.29 m	15.24 to 30.48 cm	Albuquerque	NA	NA	NA	NA	NA	NA	NA	NA	NA	NA	NA	NA	NA
7/2/2019	inventory_date	Crabapple	Malus	Albuquerque	New Mexico	-106.5771615	35.11277969	2800 San Pedro Drive Northeast	fair	22.96588	no_info	more than 18.29 m	0 to 15.24 cm	Albuquerque	NA	NA	NA	NA	NA	NA	NA	NA	NA	NA	NA	NA	NA
7/2/2019	inventory_date	Ponderosa pine	Pinus ponderosa	Albuquerque	New Mexico	-106.5782404	35.11282083	99999 Claremont Avenue Northeast	fair	229.6588	naturally_occurring	more than 18.29 m	60.96 to 76.2 cm	Albuquerque	NA	NA	NA	NA	NA	NA	NA	NA	NA	NA	NA	NA	NA
7/2/2019	inventory_date	Boxelder	Acer negundo	Albuquerque	New Mexico	-106.5783718	35.11295193	2801 Los Arboles Avenue Northeast	good	82.021	naturally_occurring	more than 18.29 m	15.24 to 30.48 cm	Albuquerque	NA	NA	NA	NA	NA	NA	NA	NA	NA	NA	NA	NA	NA
7/2/2019	inventory_date	Crabapple	Malus	Albuquerque	New Mexico	-106.5783477	35.11297387	2801 Los Arboles Avenue Northeast	good	45.93176	no_info	more than 18.29 m	15.24 to 30.48 cm	Albuquerque	NA	NA	NA	NA	NA	NA	NA	NA	NA	NA	NA	NA	NA
7/2/2019	inventory_date	Netleaf hackberry	Celtis reticulata	Albuquerque	New Mexico	-106.5776617	35.11300294	99999 Claremont Avenue Northeast	fair	121.39108	naturally_occurring	more than 18.29 m	15.24 to 30.48 cm	Albuquerque	NA	NA	NA	NA	NA	NA	NA	NA	NA	NA	NA	NA	NA
7/2/2019	inventory_date	London plane	Platanus acerifolia	Albuquerque	New Mexico	-106.5782726	35.11309783	99999 Claremont Avenue Northeast	fair	39.37008	introduced	more than 18.29 m	0 to 15.24 cm	Albuquerque	NA	NA	NA	NA	NA	NA	NA	NA	NA	NA	NA	NA	NA
7/2/2019	inventory_date	Ash	Fraxinus	Albuquerque	New Mexico	-106.5782927	35.11313458	2813 Los Arboles Avenue Northeast	good	131.2336	no_info	more than 18.29 m	30.48 to 45.72 cm	Albuquerque	NA	NA	NA	NA	NA	NA	NA	NA	NA	NA	NA	NA	NA
7/2/2019	inventory_date	Japanese pagoda tree	Styphnolobium japonicum	Albuquerque	New Mexico	-106.5783718	35.1132037	2813 Los Arboles Avenue Northeast	fair	75.45932	introduced	more than 18.29 m	NA	Albuquerque	NA	NA	NA	NA	NA	NA	NA	NA	NA	NA	NA	NA	NA
7/2/2019	inventory_date	Catalpa	Catalpa	Albuquerque	New Mexico	-106.5776496	35.11295851	2800 San Pedro Drive Northeast	fair	NA	no_info	NA	15.24 to 30.48 cm	Albuquerque	NA	NA	NA	NA	NA	NA	NA	NA	NA	NA	NA	NA	NA
7/2/2019	inventory_date	Cottonwood	Populus deltoides	Albuquerque	New Mexico	-106.5782914	35.11335783	2813 Los Arboles Avenue Northeast	fair	265.74804	naturally_occurring	more than 18.29 m	more than 76.2 cm	Albuquerque	NA	NA	NA	NA	NA	NA	NA	NA	NA	NA	NA	NA	NA
7/2/2019	inventory_date	Eastern red cedar	Juniperus virginiana	Albuquerque	New Mexico	-106.5783336	35.11325965	2813 Los Arboles Avenue Northeast	fair	111.54856	introduced	more than 18.29 m	30.48 to 45.72 cm	Albuquerque	NA	NA	NA	NA	NA	NA	NA	NA	NA	NA	NA	NA	NA
7/2/2019	inventory_date	Honeylocust	Gleditsia triacanthos	Albuquerque	New Mexico	-106.5783155	35.11347028	2823 Los Arboles Avenue Northeast	fair	131.2336	introduced	more than 18.29 m	45.72 to 60.96 cm	Albuquerque	NA	NA	NA	NA	NA	NA	NA	NA	NA	NA	NA	NA	NA
7/2/2019	inventory_date	Juniper	Juniperus	Albuquerque	New Mexico	-106.577663	35.11418555	NA	good	114.8294	no_info	more than 18.29 m	30.48 to 45.72 cm	Albuquerque	NA	NA	NA	NA	NA	NA	NA	NA	NA	NA	NA	NA	NA
7/2/2019	inventory_date	Juniper	Juniperus	Albuquerque	New Mexico	-106.5776624	35.11419762	NA	fair	114.8294	no_info	more than 18.29 m	30.48 to 45.72 cm	Albuquerque	NA	NA	NA	NA	NA	NA	NA	NA	NA	NA	NA	NA	NA
7/2/2019	inventory_date	Juniper	Juniperus	Albuquerque	New Mexico	-106.5777261	35.11421462	NA	fair	82.021	no_info	more than 18.29 m	15.24 to 30.48 cm	Albuquerque	NA	NA	NA	NA	NA	NA	NA	NA	NA	NA	NA	NA	NA
7/2/2019	inventory_date	Juniper	Juniperus	Albuquerque	New Mexico	-106.5776979	35.11444116	NA	fair	131.2336	no_info	more than 18.29 m	30.48 to 45.72 cm	Albuquerque	NA	NA	NA	NA	NA	NA	NA	NA	NA	NA	NA	NA	NA
7/2/2019	inventory_date	Black locust	Robinia pseudoacacia	Albuquerque	New Mexico	-106.5776939	35.11430732	NA	fair	246.063	introduced	more than 18.29 m	60.96 to 76.2 cm	Albuquerque	NA	NA	NA	NA	NA	NA	NA	NA	NA	NA	NA	NA	NA
7/2/2019	inventory_date	Bur oak	Quercus macrocarpa	Albuquerque	New Mexico	-106.5776744	35.11413344	NA	poor	114.8294	naturally_occurring	more than 18.29 m	30.48 to 45.72 cm	Albuquerque	NA	NA	NA	NA	NA	NA	NA	NA	NA	NA	NA	NA	NA
7/2/2019	inventory_date	Juniper	Juniperus	Albuquerque	New Mexico	-106.5777482	35.11447242	2917 Los Arboles Avenue Northeast	fair	98.4252	no_info	more than 18.29 m	15.24 to 30.48 cm	Albuquerque	NA	NA	NA	NA	NA	NA	NA	NA	NA	NA	NA	NA	NA
7/2/2019	inventory_date	Ash	Fraxinus	Albuquerque	New Mexico	-106.5779393	35.11448339	2913 Los Arboles Avenue Northeast	fair	360.8924	no_info	more than 18.29 m	more than 76.2 cm	Albuquerque	NA	NA	NA	NA	NA	NA	NA	NA	NA	NA	NA	NA	NA
7/2/2019	inventory_date	Texas red oak	Quercus buckleyi	Albuquerque	New Mexico	-106.5778153	35.1140945	NA	excellent	104.98688	introduced	more than 18.29 m	15.24 to 30.48 cm	Albuquerque	NA	NA	NA	NA	NA	NA	NA	NA	NA	NA	NA	NA	NA
7/2/2019	inventory_date	London plane	Platanus acerifolia	Albuquerque	New Mexico	-106.5778421	35.1142393	NA	good	337.92652	introduced	more than 18.29 m	60.96 to 76.2 cm	Albuquerque	NA	NA	NA	NA	NA	NA	NA	NA	NA	NA	NA	NA	NA
7/2/2019	inventory_date	Austrian pine	Pinus nigra	Albuquerque	New Mexico	-106.5780064	35.11440715	2913 Los Arboles Avenue Northeast	poor	216.53544	introduced	more than 18.29 m	more than 76.2 cm	Albuquerque	NA	NA	NA	NA	NA	NA	NA	NA	NA	NA	NA	NA	NA
7/2/2019	inventory_date	London plane	Platanus acerifolia	Albuquerque	New Mexico	-106.5779293	35.11413728	2905 Claremont Place Northeast	good	NA	introduced	NA	30.48 to 45.72 cm	Albuquerque	NA	NA	NA	NA	NA	NA	NA	NA	NA	NA	NA	NA	NA
7/2/2019	inventory_date	London plane	Platanus acerifolia	Albuquerque	New Mexico	-106.5779876	35.11430293	2905 Claremont Place Northeast	good	295.2756	introduced	more than 18.29 m	NA	Albuquerque	NA	NA	NA	NA	NA	NA	NA	NA	NA	NA	NA	NA	NA
7/2/2019	inventory_date	Netleaf hackberry	Celtis reticulata	Albuquerque	New Mexico	-106.5778669	35.11404677	2905 Claremont Place Northeast	fair	108.26772	naturally_occurring	more than 18.29 m	15.24 to 30.48 cm	Albuquerque	NA	NA	NA	NA	NA	NA	NA	NA	NA	NA	NA	NA	NA
7/2/2019	inventory_date	Bur oak	Quercus macrocarpa	Albuquerque	New Mexico	-106.5780768	35.11422175	2905 Claremont Place Northeast	fair	NA	naturally_occurring	NA	30.48 to 45.72 cm	Albuquerque	NA	NA	NA	NA	NA	NA	NA	NA	NA	NA	NA	NA	NA
7/2/2019	inventory_date	Blue spruce	Picea pungens	Albuquerque	New Mexico	-106.5780158	35.11416964	2905 Claremont Place Northeast	good	65.6168	naturally_occurring	more than 18.29 m	NA	Albuquerque	NA	NA	NA	NA	NA	NA	NA	NA	NA	NA	NA	NA	NA
7/2/2019	inventory_date	Austrian pine	Pinus nigra	Albuquerque	New Mexico	-106.5779132	35.11365897	2801 San Pedro Drive Northeast	fair	229.6588	introduced	more than 18.29 m	60.96 to 76.2 cm	Albuquerque	NA	NA	NA	NA	NA	NA	NA	NA	NA	NA	NA	NA	NA
7/2/2019	inventory_date	Ash	Fraxinus	Albuquerque	New Mexico	-106.5780017	35.11399631	2905 Claremont Place Northeast	poor	328.084	no_info	more than 18.29 m	more than 76.2 cm	Albuquerque	NA	NA	NA	NA	NA	NA	NA	NA	NA	NA	NA	NA	NA
7/2/2019	inventory_date	Golden rain tree	Koelreuteria paniculata	Albuquerque	New Mexico	-106.5779916	35.11358986	2801 San Pedro Drive Northeast	fair	82.021	introduced	more than 18.29 m	15.24 to 30.48 cm	Albuquerque	NA	NA	NA	NA	NA	NA	NA	NA	NA	NA	NA	NA	NA
7/2/2019	inventory_date	Bur oak	Quercus macrocarpa	Albuquerque	New Mexico	-106.5781505	35.11406762	2905 Claremont Place Northeast	fair	134.51444	naturally_occurring	more than 18.29 m	30.48 to 45.72 cm	Albuquerque	NA	NA	NA	NA	NA	NA	NA	NA	NA	NA	NA	NA	NA
7/2/2019	inventory_date	Ash	Fraxinus	Albuquerque	New Mexico	-106.5781237	35.11393323	2905 Claremont Place Northeast	poor	219.81628	no_info	more than 18.29 m	more than 76.2 cm	Albuquerque	NA	NA	NA	NA	NA	NA	NA	NA	NA	NA	NA	NA	NA
7/2/2019	inventory_date	Ash	Fraxinus	Albuquerque	New Mexico	-106.5780868	35.11387893	2801 San Pedro Drive Northeast	good	141.07612	no_info	more than 18.29 m	60.96 to 76.2 cm	Albuquerque	NA	NA	NA	NA	NA	NA	NA	NA	NA	NA	NA	NA	NA
7/2/2019	inventory_date	Golden rain tree	Koelreuteria paniculata	Albuquerque	New Mexico	-106.5782015	35.11388002	2831 Los Arboles Avenue Northeast	fair	98.4252	introduced	more than 18.29 m	15.24 to 30.48 cm	Albuquerque	NA	NA	NA	NA	NA	NA	NA	NA	NA	NA	NA	NA	NA
7/2/2019	inventory_date	Boxelder	Acer negundo	Albuquerque	New Mexico	-106.5781143	35.11380543	2801 San Pedro Drive Northeast	good	88.58268	naturally_occurring	more than 18.29 m	15.24 to 30.48 cm	Albuquerque	NA	NA	NA	NA	NA	NA	NA	NA	NA	NA	NA	NA	NA
7/2/2019	inventory_date	Golden rain tree	Koelreuteria paniculata	Albuquerque	New Mexico	-106.5781881	35.1135542	2801 San Pedro Drive Northeast	fair	65.6168	introduced	more than 18.29 m	15.24 to 30.48 cm	Albuquerque	NA	NA	NA	NA	NA	NA	NA	NA	NA	NA	NA	NA	NA
7/2/2019	inventory_date	Golden rain tree	Koelreuteria paniculata	Albuquerque	New Mexico	-106.5781499	35.11373906	2801 San Pedro Drive Northeast	fair	114.8294	introduced	more than 18.29 m	30.48 to 45.72 cm	Albuquerque	NA	NA	NA	NA	NA	NA	NA	NA	NA	NA	NA	NA	NA
7/2/2019	inventory_date	London plane	Platanus acerifolia	Albuquerque	New Mexico	-106.578178	35.11361564	2801 San Pedro Drive Northeast	fair	311.6798	introduced	more than 18.29 m	more than 76.2 cm	Albuquerque	NA	NA	NA	NA	NA	NA	NA	NA	NA	NA	NA	NA	NA
7/2/2019	inventory_date	Boxelder	Acer negundo	Albuquerque	New Mexico	-106.5783095	35.1136129	2823 Los Arboles Avenue Northeast	good	114.8294	naturally_occurring	more than 18.29 m	30.48 to 45.72 cm	Albuquerque	NA	NA	NA	NA	NA	NA	NA	NA	NA	NA	NA	NA	NA
7/2/2019	inventory_date	Boxelder	Acer negundo	Albuquerque	New Mexico	-106.578288	35.11365897	2823 Los Arboles Avenue Northeast	good	82.021	naturally_occurring	more than 18.29 m	15.24 to 30.48 cm	Albuquerque	NA	NA	NA	NA	NA	NA	NA	NA	NA	NA	NA	NA	NA
7/2/2019	inventory_date	Chinese pistache	Pistacia chinensis	Albuquerque	New Mexico	-106.5379697	35.11337758	NA	good	127.95276	introduced	more than 18.29 m	30.48 to 45.72 cm	Albuquerque	NA	NA	NA	NA	NA	NA	NA	NA	NA	NA	NA	NA	NA
7/2/2019	inventory_date	Ash	Fraxinus	Albuquerque	New Mexico	-106.5379576	35.11337155	NA	dead/dying	164.042	no_info	more than 18.29 m	45.72 to 60.96 cm	Albuquerque	NA	NA	NA	NA	NA	NA	NA	NA	NA	NA	NA	NA	NA
7/2/2019	inventory_date	Chinese pistache	Pistacia chinensis	Albuquerque	New Mexico	-106.5378584	35.11341982	NA	good	170.60368	introduced	more than 18.29 m	30.48 to 45.72 cm	Albuquerque	NA	NA	NA	NA	NA	NA	NA	NA	NA	NA	NA	NA	NA
7/2/2019	inventory_date	Chinese pistache	Pistacia chinensis	Albuquerque	New Mexico	-106.5380428	35.11346315	NA	fair	104.98688	introduced	more than 18.29 m	30.48 to 45.72 cm	Albuquerque	NA	NA	NA	NA	NA	NA	NA	NA	NA	NA	NA	NA	NA
7/2/2019	inventory_date	Plum	Prunus	Albuquerque	New Mexico	-106.5376411	35.11340172	9406 Lexington Avenue Northeast	good	36.08924	no_info	more than 18.29 m	0 to 15.24 cm	Albuquerque	NA	NA	NA	NA	NA	NA	NA	NA	NA	NA	NA	NA	NA
7/2/2019	inventory_date	Crabapple	Malus	Albuquerque	New Mexico	-106.5381427	35.11347083	9401 Lexington Avenue Northeast	good	NA	no_info	NA	15.24 to 30.48 cm	Albuquerque	NA	NA	NA	NA	NA	NA	NA	NA	NA	NA	NA	NA	NA
7/2/2019	inventory_date	Chinese pistache	Pistacia chinensis	Albuquerque	New Mexico	-106.5376948	35.11345712	9406 Lexington Avenue Northeast	good	164.042	introduced	more than 18.29 m	30.48 to 45.72 cm	Albuquerque	NA	NA	NA	NA	NA	NA	NA	NA	NA	NA	NA	NA	NA
7/2/2019	inventory_date	Netleaf hackberry	Celtis reticulata	Albuquerque	New Mexico	-106.538258	35.11291298	2607 Parsifal Street Northeast	fair	82.021	naturally_occurring	more than 18.29 m	15.24 to 30.48 cm	Albuquerque	NA	NA	NA	NA	NA	NA	NA	NA	NA	NA	NA	NA	NA
7/2/2019	inventory_date	Littleleaf linden	Tilia cordata	Albuquerque	New Mexico	-106.5381259	35.11336935	NA	good	131.2336	introduced	more than 18.29 m	15.24 to 30.48 cm	Albuquerque	NA	NA	NA	NA	NA	NA	NA	NA	NA	NA	NA	NA	NA
7/2/2019	inventory_date	Texas red oak	Quercus buckleyi	Albuquerque	New Mexico	-106.5376163	35.11345931	9406 Lexington Avenue Northeast	fair	137.79528	introduced	more than 18.29 m	30.48 to 45.72 cm	Albuquerque	NA	NA	NA	NA	NA	NA	NA	NA	NA	NA	NA	NA	NA
7/2/2019	inventory_date	Pear	Pyrus	Albuquerque	New Mexico	-106.5381836	35.11203314	9201 Fairbanks Place Northeast	good	98.4252	no_info	more than 18.29 m	15.24 to 30.48 cm	Albuquerque	NA	NA	NA	NA	NA	NA	NA	NA	NA	NA	NA	NA	NA
7/2/2019	inventory_date	Honeylocust	Gleditsia triacanthos	Albuquerque	New Mexico	-106.5382359	35.11342475	9401 Lexington Avenue Northeast	fair	131.2336	introduced	more than 18.29 m	45.72 to 60.96 cm	Albuquerque	NA	NA	NA	NA	NA	NA	NA	NA	NA	NA	NA	NA	NA
7/2/2019	inventory_date	Plum	Prunus	Albuquerque	New Mexico	-106.537497	35.11338197	9406 Lexington Avenue Northeast	poor	42.65092	no_info	more than 18.29 m	15.24 to 30.48 cm	Albuquerque	NA	NA	NA	NA	NA	NA	NA	NA	NA	NA	NA	NA	NA
7/2/2019	inventory_date	Pear	Pyrus	Albuquerque	New Mexico	-106.5382265	35.11207593	2501 Parsifal Street Northeast	good	85.30184	no_info	more than 18.29 m	15.24 to 30.48 cm	Albuquerque	NA	NA	NA	NA	NA	NA	NA	NA	NA	NA	NA	NA	NA
7/2/2019	inventory_date	Texas red oak	Quercus buckleyi	Albuquerque	New Mexico	-106.5383043	35.11335948	2615 Parsifal Street Northeast	fair	147.6378	introduced	more than 18.29 m	30.48 to 45.72 cm	Albuquerque	NA	NA	NA	NA	NA	NA	NA	NA	NA	NA	NA	NA	NA
7/2/2019	inventory_date	Plum	Prunus	Albuquerque	New Mexico	-106.5384196	35.1131302	2611 Parsifal Street Northeast	fair	29.52756	no_info	more than 18.29 m	0 to 15.24 cm	Albuquerque	NA	NA	NA	NA	NA	NA	NA	NA	NA	NA	NA	NA	NA
7/2/2019	inventory_date	Pear	Pyrus	Albuquerque	New Mexico	-106.5375359	35.11342091	9406 Lexington Avenue Northeast	poor	49.2126	no_info	more than 18.29 m	15.24 to 30.48 cm	Albuquerque	NA	NA	NA	NA	NA	NA	NA	NA	NA	NA	NA	NA	NA
7/2/2019	inventory_date	Pear	Pyrus	Albuquerque	New Mexico	-106.538256	35.11212255	2501 Parsifal Street Northeast	fair	91.86352	no_info	more than 18.29 m	NA	Albuquerque	NA	NA	NA	NA	NA	NA	NA	NA	NA	NA	NA	NA	NA
7/2/2019	inventory_date	Pear	Pyrus	Albuquerque	New Mexico	-106.5386604	35.11253559	2513 Parsifal Street Northeast	good	32.8084	no_info	more than 18.29 m	0 to 15.24 cm	Albuquerque	NA	NA	NA	NA	NA	NA	NA	NA	NA	NA	NA	NA	NA
7/2/2019	inventory_date	Velvet ash arizona ash	Fraxinus velutina	Albuquerque	New Mexico	-106.5374098	35.11350264	2800 Lexington Place Northeast	good	223.09712	naturally_occurring	more than 18.29 m	30.48 to 45.72 cm	Albuquerque	NA	NA	NA	NA	NA	NA	NA	NA	NA	NA	NA	NA	NA
7/2/2019	inventory_date	London plane	Platanus acerifolia	Albuquerque	New Mexico	-106.5382473	35.1130545	2607 Parsifal Street Northeast	NA	NA	introduced	NA	0 to 15.24 cm	Albuquerque	NA	NA	NA	NA	NA	NA	NA	NA	NA	NA	NA	NA	NA
7/2/2019	inventory_date	Honeylocust	Gleditsia triacanthos	Albuquerque	New Mexico	-106.5383821	35.11322509	2611 Parsifal Street Northeast	fair	223.09712	introduced	more than 18.29 m	45.72 to 60.96 cm	Albuquerque	NA	NA	NA	NA	NA	NA	NA	NA	NA	NA	NA	NA	NA
7/2/2019	inventory_date	Golden rain tree	Koelreuteria paniculata	Albuquerque	New Mexico	-106.538596	35.11256741	9311 Claremont Avenue Northeast	good	65.6168	introduced	more than 18.29 m	15.24 to 30.48 cm	Albuquerque	NA	NA	NA	NA	NA	NA	NA	NA	NA	NA	NA	NA	NA
7/2/2019	inventory_date	Texas red oak	Quercus buckleyi	Albuquerque	New Mexico	-106.5373374	35.11339788	9406 Lexington Avenue Northeast	fair	226.37796	introduced	more than 18.29 m	45.72 to 60.96 cm	Albuquerque	NA	NA	NA	NA	NA	NA	NA	NA	NA	NA	NA	NA	NA
7/2/2019	inventory_date	Black locust	Robinia pseudoacacia	Albuquerque	New Mexico	-106.5384042	35.11304847	2607 Parsifal Street Northeast	fair	118.11024	introduced	more than 18.29 m	15.24 to 30.48 cm	Albuquerque	NA	NA	NA	NA	NA	NA	NA	NA	NA	NA	NA	NA	NA
7/2/2019	inventory_date	Oklahoma redbud	Cercis canadensis	Albuquerque	New Mexico	-106.5372683	35.11352678	9416 Lexington Avenue Northeast	good	36.08924	introduced	more than 18.29 m	0 to 15.24 cm	Albuquerque	NA	NA	NA	NA	NA	NA	NA	NA	NA	NA	NA	NA	NA
7/2/2019	inventory_date	Japanese pagoda tree	Styphnolobium japonicum	Albuquerque	New Mexico	-106.5367305	35.11305285	2614 Conchas Street Northeast	fair	147.6378	introduced	more than 18.29 m	15.24 to 30.48 cm	Albuquerque	NA	NA	NA	NA	NA	NA	NA	NA	NA	NA	NA	NA	NA
7/1/2019	inventory_date	Broadleaf deciduous small	NA	Albuquerque	New Mexico	-106.5368076	35.11298484	2614 Conchas Street Northeast	good	22.96588	no_info	more than 18.29 m	0 to 15.24 cm	Albuquerque	NA	NA	NA	NA	NA	NA	NA	NA	NA	NA	NA	NA	NA
7/2/2019	inventory_date	Crabapple	Malus	Albuquerque	New Mexico	-106.5384894	35.11298923	2607 Parsifal Street Northeast	fair	26.24672	no_info	more than 18.29 m	0 to 15.24 cm	Albuquerque	NA	NA	NA	NA	NA	NA	NA	NA	NA	NA	NA	NA	NA
7/2/2019	inventory_date	Broadleaf deciduous large	NA	Albuquerque	New Mexico	-106.5382782	35.11268808	9311 Claremont Avenue Northeast	fair	111.54856	no_info	more than 18.29 m	30.48 to 45.72 cm	Albuquerque	NA	NA	NA	NA	NA	NA	NA	NA	NA	NA	NA	NA	NA
7/2/2019	inventory_date	Crabapple	Malus	Albuquerque	New Mexico	-106.5385055	35.11295906	2607 Parsifal Street Northeast	fair	26.24672	no_info	more than 18.29 m	0 to 15.24 cm	Albuquerque	NA	NA	NA	NA	NA	NA	NA	NA	NA	NA	NA	NA	NA
7/2/2019	inventory_date	Crabapple	Malus	Albuquerque	New Mexico	-106.5367909	35.11298374	2614 Conchas Street Northeast	fair	22.96588	no_info	more than 18.29 m	0 to 15.24 cm	Albuquerque	NA	NA	NA	NA	NA	NA	NA	NA	NA	NA	NA	NA	NA
7/2/2019	inventory_date	Crabapple	Malus	Albuquerque	New Mexico	-106.5385149	35.1129245	2607 Parsifal Street Northeast	fair	26.24672	no_info	more than 18.29 m	0 to 15.24 cm	Albuquerque	NA	NA	NA	NA	NA	NA	NA	NA	NA	NA	NA	NA	NA
7/2/2019	inventory_date	Crabapple	Malus	Albuquerque	New Mexico	-106.5385102	35.11289652	2607 Parsifal Street Northeast	fair	26.24672	no_info	more than 18.29 m	0 to 15.24 cm	Albuquerque	NA	NA	NA	NA	NA	NA	NA	NA	NA	NA	NA	NA	NA
7/2/2019	inventory_date	Oklahoma redbud	Cercis canadensis	Albuquerque	New Mexico	-106.5372737	35.11347357	9416 Lexington Avenue Northeast	fair	88.58268	introduced	more than 18.29 m	30.48 to 45.72 cm	Albuquerque	NA	NA	NA	NA	NA	NA	NA	NA	NA	NA	NA	NA	NA
7/2/2019	inventory_date	Crabapple	Malus	Albuquerque	New Mexico	-106.5367976	35.11288994	2614 Conchas Street Northeast	fair	22.96588	no_info	more than 18.29 m	0 to 15.24 cm	Albuquerque	NA	NA	NA	NA	NA	NA	NA	NA	NA	NA	NA	NA	NA
7/2/2019	inventory_date	Crabapple	Malus	Albuquerque	New Mexico	-106.5367493	35.11289269	2614 Conchas Street Northeast	fair	22.96588	no_info	more than 18.29 m	0 to 15.24 cm	Albuquerque	NA	NA	NA	NA	NA	NA	NA	NA	NA	NA	NA	NA	NA
7/2/2019	inventory_date	Japanese pagoda tree	Styphnolobium japonicum	Albuquerque	New Mexico	-106.5371771	35.11351197	9416 Lexington Avenue Northeast	fair	144.35696	introduced	more than 18.29 m	15.24 to 30.48 cm	Albuquerque	NA	NA	NA	NA	NA	NA	NA	NA	NA	NA	NA	NA	NA
7/2/2019	inventory_date	Pear	Pyrus	Albuquerque	New Mexico	-106.537906	35.11251365	9406 Lexington Avenue Northeast	fair	36.08924	no_info	more than 18.29 m	0 to 15.24 cm	Albuquerque	NA	NA	NA	NA	NA	NA	NA	NA	NA	NA	NA	NA	NA
7/2/2019	inventory_date	Crabapple	Malus	Albuquerque	New Mexico	-106.5366903	35.11278956	2614 Conchas Street Northeast	fair	22.96588	no_info	more than 18.29 m	0 to 15.24 cm	Albuquerque	NA	NA	NA	NA	NA	NA	NA	NA	NA	NA	NA	NA	NA
7/2/2019	inventory_date	Crabapple	Malus	Albuquerque	New Mexico	-106.5385142	35.11286416	2607 Parsifal Street Northeast	fair	26.24672	no_info	more than 18.29 m	0 to 15.24 cm	Albuquerque	NA	NA	NA	NA	NA	NA	NA	NA	NA	NA	NA	NA	NA
7/2/2019	inventory_date	Tree of heaven	Ailanthus altissima	Albuquerque	New Mexico	-106.5378148	35.11258332	9406 Lexington Avenue Northeast	fair	150.91864	introduced	more than 18.29 m	30.48 to 45.72 cm	Albuquerque	NA	NA	NA	NA	NA	NA	NA	NA	NA	NA	NA	NA	NA
7/2/2019	inventory_date	Japanese pagoda tree	Styphnolobium japonicum	Albuquerque	New Mexico	-106.5370752	35.11340994	9416 Lexington Avenue Northeast	fair	104.98688	introduced	more than 18.29 m	30.48 to 45.72 cm	Albuquerque	NA	NA	NA	NA	NA	NA	NA	NA	NA	NA	NA	NA	NA
7/2/2019	inventory_date	Tree of heaven	Ailanthus altissima	Albuquerque	New Mexico	-106.5376767	35.11260142	9406 Lexington Avenue Northeast	fair	124.67192	introduced	more than 18.29 m	30.48 to 45.72 cm	Albuquerque	NA	NA	NA	NA	NA	NA	NA	NA	NA	NA	NA	NA	NA
7/2/2019	inventory_date	Crabapple	Malus	Albuquerque	New Mexico	-106.5367285	35.1128329	2614 Conchas Street Northeast	fair	19.68504	no_info	more than 18.29 m	0 to 15.24 cm	Albuquerque	NA	NA	NA	NA	NA	NA	NA	NA	NA	NA	NA	NA	NA
7/2/2019	inventory_date	Ash	Fraxinus	Albuquerque	New Mexico	-106.5370859	35.11334302	9416 Lexington Avenue Northeast	fair	118.11024	no_info	more than 18.29 m	30.48 to 45.72 cm	Albuquerque	NA	NA	NA	NA	NA	NA	NA	NA	NA	NA	NA	NA	NA
7/2/2019	inventory_date	Cottonwood	Populus deltoides	Albuquerque	New Mexico	-106.5384136	35.11290585	2607 Parsifal Street Northeast	fair	351.04988	naturally_occurring	more than 18.29 m	more than 76.2 cm	Albuquerque	NA	NA	NA	NA	NA	NA	NA	NA	NA	NA	NA	NA	NA
7/2/2019	inventory_date	Tree of heaven	Ailanthus altissima	Albuquerque	New Mexico	-106.5376887	35.1125142	9406 Lexington Avenue Northeast	good	124.67192	introduced	more than 18.29 m	30.48 to 45.72 cm	Albuquerque	NA	NA	NA	NA	NA	NA	NA	NA	NA	NA	NA	NA	NA
7/2/2019	inventory_date	Crabapple	Malus	Albuquerque	New Mexico	-106.5369699	35.11285209	2614 Conchas Street Northeast	fair	114.8294	no_info	more than 18.29 m	15.24 to 30.48 cm	Albuquerque	NA	NA	NA	NA	NA	NA	NA	NA	NA	NA	NA	NA	NA
7/2/2019	inventory_date	Golden rain tree	Koelreuteria paniculata	Albuquerque	New Mexico	-106.5370423	35.11272429	9406 Lexington Avenue Northeast	good	55.77428	introduced	more than 18.29 m	15.24 to 30.48 cm	Albuquerque	NA	NA	NA	NA	NA	NA	NA	NA	NA	NA	NA	NA	NA
7/2/2019	inventory_date	Arizona cypress	Cupressus arizonica	Albuquerque	New Mexico	-106.5366467	35.11277146	2614 Conchas Street Northeast	dead/dying	118.11024	naturally_occurring	more than 18.29 m	60.96 to 76.2 cm	Albuquerque	NA	NA	NA	NA	NA	NA	NA	NA	NA	NA	NA	NA	NA
7/2/2019	inventory_date	London plane	Platanus acerifolia	Albuquerque	New Mexico	-106.5384297	35.11280437	9311 Claremont Avenue Northeast	fair	164.042	introduced	more than 18.29 m	30.48 to 45.72 cm	Albuquerque	NA	NA	NA	NA	NA	NA	NA	NA	NA	NA	NA	NA	NA
7/2/2019	inventory_date	Tree of heaven	Ailanthus altissima	Albuquerque	New Mexico	-106.5375513	35.11257948	9406 Lexington Avenue Northeast	fair	101.70604	introduced	more than 18.29 m	30.48 to 45.72 cm	Albuquerque	NA	NA	NA	NA	NA	NA	NA	NA	NA	NA	NA	NA	NA
7/1/2019	inventory_date	Littleleaf linden	Tilia cordata	Albuquerque	New Mexico	-106.5375768	35.11203479	9425 Claremont Avenue Northeast	good	82.021	introduced	more than 18.29 m	15.24 to 30.48 cm	Albuquerque	NA	NA	NA	NA	NA	NA	NA	NA	NA	NA	NA	NA	NA
7/1/2019	inventory_date	Texas red oak	Quercus buckleyi	Albuquerque	New Mexico	-106.5375231	35.11210774	9425 Claremont Avenue Northeast	fair	160.76116	introduced	more than 18.29 m	30.48 to 45.72 cm	Albuquerque	NA	NA	NA	NA	NA	NA	NA	NA	NA	NA	NA	NA	NA
7/1/2019	inventory_date	Broadleaf deciduous medium	NA	Albuquerque	New Mexico	-106.5369565	35.11275226	9406 Lexington Avenue Northeast	poor	170.60368	no_info	more than 18.29 m	15.24 to 30.48 cm	Albuquerque	NA	NA	NA	NA	NA	NA	NA	NA	NA	NA	NA	NA	NA
7/1/2019	inventory_date	Bur oak	Quercus macrocarpa	Albuquerque	New Mexico	-106.5369867	35.11265682	9406 Lexington Avenue Northeast	excellent	88.58268	naturally_occurring	more than 18.29 m	NA	Albuquerque	NA	NA	NA	NA	NA	NA	NA	NA	NA	NA	NA	NA	NA
7/1/2019	inventory_date	Texas red oak	Quercus buckleyi	Albuquerque	New Mexico	-106.5377075	35.11231728	9406 Lexington Avenue Northeast	good	98.4252	introduced	more than 18.29 m	15.24 to 30.48 cm	Albuquerque	NA	NA	NA	NA	NA	NA	NA	NA	NA	NA	NA	NA	NA
7/1/2019	inventory_date	Cottonwood	Populus deltoides	Albuquerque	New Mexico	-106.5383405	35.11285319	2607 Parsifal Street Northeast	good	131.2336	naturally_occurring	more than 18.29 m	more than 76.2 cm	Albuquerque	NA	NA	NA	NA	NA	NA	NA	NA	NA	NA	NA	NA	NA
7/1/2019	inventory_date	Texas red oak	Quercus buckleyi	Albuquerque	New Mexico	-106.5374494	35.11206496	9425 Claremont Avenue Northeast	fair	160.76116	introduced	more than 18.29 m	30.48 to 45.72 cm	Albuquerque	NA	NA	NA	NA	NA	NA	NA	NA	NA	NA	NA	NA	NA
7/1/2019	inventory_date	Texas red oak	Quercus buckleyi	Albuquerque	New Mexico	-106.5375701	35.11223171	9425 Claremont Avenue Northeast	good	98.4252	introduced	more than 18.29 m	15.24 to 30.48 cm	Albuquerque	NA	NA	NA	NA	NA	NA	NA	NA	NA	NA	NA	NA	NA
7/1/2019	inventory_date	Littleleaf linden	Tilia cordata	Albuquerque	New Mexico	-106.5373917	35.1121061	9425 Claremont Avenue Northeast	fair	82.021	introduced	more than 18.29 m	15.24 to 30.48 cm	Albuquerque	NA	NA	NA	NA	NA	NA	NA	NA	NA	NA	NA	NA	NA
7/1/2019	inventory_date	London plane	Platanus acerifolia	Albuquerque	New Mexico	-106.5370034	35.11234909	9425 Claremont Avenue Northeast	fair	108.26772	introduced	more than 18.29 m	15.24 to 30.48 cm	Albuquerque	NA	NA	NA	NA	NA	NA	NA	NA	NA	NA	NA	NA	NA
7/1/2019	inventory_date	Arizona sycamore	Platanus wrightii	Albuquerque	New Mexico	-106.5384042	35.11273361	9311 Claremont Avenue Northeast	fair	98.4252	naturally_occurring	more than 18.29 m	30.48 to 45.72 cm	Albuquerque	NA	NA	NA	NA	NA	NA	NA	NA	NA	NA	NA	NA	NA
7/1/2019	inventory_date	Texas red oak	Quercus buckleyi	Albuquerque	New Mexico	-106.5375996	35.1123085	9406 Lexington Avenue Northeast	good	NA	introduced	NA	15.24 to 30.48 cm	Albuquerque	NA	NA	NA	NA	NA	NA	NA	NA	NA	NA	NA	NA	NA
7/1/2019	inventory_date	Chinese elm	Ulmus parvifolia	Albuquerque	New Mexico	-106.536872	35.11225475	9425 Claremont Avenue Northeast	fair	127.95276	introduced	more than 18.29 m	15.24 to 30.48 cm	Albuquerque	NA	NA	NA	NA	NA	NA	NA	NA	NA	NA	NA	NA	NA
7/1/2019	inventory_date	Bur oak	Quercus macrocarpa	Albuquerque	New Mexico	-106.5369478	35.1125718	9406 Lexington Avenue Northeast	good	101.70604	naturally_occurring	more than 18.29 m	NA	Albuquerque	NA	NA	NA	NA	NA	NA	NA	NA	NA	NA	NA	NA	NA
7/1/2019	inventory_date	Maple	Acer	Albuquerque	New Mexico	-106.5374976	35.11187681	9425 Claremont Avenue Northeast	fair	88.58268	no_info	more than 18.29 m	15.24 to 30.48 cm	Albuquerque	NA	NA	NA	NA	NA	NA	NA	NA	NA	NA	NA	NA	NA
7/1/2019	inventory_date	Pear	Pyrus	Albuquerque	New Mexico	-106.5370115	35.11223994	9425 Claremont Avenue Northeast	poor	49.2126	no_info	more than 18.29 m	15.24 to 30.48 cm	Albuquerque	NA	NA	NA	NA	NA	NA	NA	NA	NA	NA	NA	NA	NA
7/1/2019	inventory_date	Bur oak	Quercus macrocarpa	Albuquerque	New Mexico	-106.536925	35.11243137	9425 Claremont Avenue Northeast	fair	82.021	naturally_occurring	more than 18.29 m	NA	Albuquerque	NA	NA	NA	NA	NA	NA	NA	NA	NA	NA	NA	NA	NA
7/1/2019	inventory_date	Juniper	Juniperus	Albuquerque	New Mexico	-106.5382708	35.11252901	9406 Lexington Avenue Northeast	good	114.8294	no_info	more than 18.29 m	45.72 to 60.96 cm	Albuquerque	NA	NA	NA	NA	NA	NA	NA	NA	NA	NA	NA	NA	NA
7/1/2019	inventory_date	Mulberry	Morus	Albuquerque	New Mexico	-106.5367144	35.11257838	2602 Conchas Street Northeast	fair	134.51444	no_info	more than 18.29 m	NA	Albuquerque	NA	NA	NA	NA	NA	NA	NA	NA	NA	NA	NA	NA	NA
7/1/2019	inventory_date	Maple	Acer	Albuquerque	New Mexico	-106.537393	35.11186419	9425 Claremont Avenue Northeast	fair	131.2336	no_info	more than 18.29 m	30.48 to 45.72 cm	Albuquerque	NA	NA	NA	NA	NA	NA	NA	NA	NA	NA	NA	NA	NA
7/1/2019	inventory_date	Elm	Ulmus	Albuquerque	New Mexico	-106.5375768	35.11193002	9425 Claremont Avenue Northeast	good	114.8294	no_info	more than 18.29 m	15.24 to 30.48 cm	Albuquerque	NA	NA	NA	NA	NA	NA	NA	NA	NA	NA	NA	NA	NA
7/1/2019	inventory_date	Austrian pine	Pinus nigra	Albuquerque	New Mexico	-106.5367594	35.11235623	9501 Claremont Avenue Northeast	fair	118.11024	introduced	more than 18.29 m	30.48 to 45.72 cm	Albuquerque	NA	NA	NA	NA	NA	NA	NA	NA	NA	NA	NA	NA	NA
7/1/2019	inventory_date	London plane	Platanus acerifolia	Albuquerque	New Mexico	-106.5367895	35.11270838	2614 Conchas Street Northeast	excellent	344.4882	introduced	more than 18.29 m	NA	Albuquerque	NA	NA	NA	NA	NA	NA	NA	NA	NA	NA	NA	NA	NA
7/1/2019	inventory_date	Ash	Fraxinus	Albuquerque	New Mexico	-106.5380877	35.1125153	9406 Lexington Avenue Northeast	good	114.8294	no_info	more than 18.29 m	30.48 to 45.72 cm	Albuquerque	NA	NA	NA	NA	NA	NA	NA	NA	NA	NA	NA	NA	NA
7/1/2019	inventory_date	Raywood ash	Fraxinus oxycarpa	Albuquerque	New Mexico	-106.5376606	35.11179563	9402 Claremont Avenue Northeast	fair	98.4252	no_info	more than 18.29 m	30.48 to 45.72 cm	Albuquerque	NA	NA	NA	NA	NA	NA	NA	NA	NA	NA	NA	NA	NA
7/1/2019	inventory_date	Arizona sycamore	Platanus wrightii	Albuquerque	New Mexico	-106.536817	35.11282796	2614 Conchas Street Northeast	good	236.22048	naturally_occurring	more than 18.29 m	45.72 to 60.96 cm	Albuquerque	NA	NA	NA	NA	NA	NA	NA	NA	NA	NA	NA	NA	NA
7/1/2019	inventory_date	Ponderosa pine	Pinus ponderosa	Albuquerque	New Mexico	-106.5366025	35.11225859	9501 Claremont Avenue Northeast	fair	134.51444	naturally_occurring	more than 18.29 m	30.48 to 45.72 cm	Albuquerque	NA	NA	NA	NA	NA	NA	NA	NA	NA	NA	NA	NA	NA
7/1/2019	inventory_date	Broadleaf deciduous small	NA	Albuquerque	New Mexico	-106.5368016	35.11291901	2614 Conchas Street Northeast	good	26.24672	no_info	more than 18.29 m	0 to 15.24 cm	Albuquerque	NA	NA	NA	NA	NA	NA	NA	NA	NA	NA	NA	NA	NA
7/1/2019	inventory_date	Raywood ash	Fraxinus oxycarpa	Albuquerque	New Mexico	-106.5376653	35.11173913	9402 Claremont Avenue Northeast	fair	52.49344	no_info	more than 18.29 m	30.48 to 45.72 cm	Albuquerque	NA	NA	NA	NA	NA	NA	NA	NA	NA	NA	NA	NA	NA
7/1/2019	inventory_date	Elm	Ulmus	Albuquerque	New Mexico	-106.5384143	35.1122926	2509 Parsifal Street Northeast	fair	49.2126	no_info	more than 18.29 m	30.48 to 45.72 cm	Albuquerque	NA	NA	NA	NA	NA	NA	NA	NA	NA	NA	NA	NA	NA
7/1/2019	inventory_date	Crabapple	Malus	Albuquerque	New Mexico	-106.5367842	35.11296674	2614 Conchas Street Northeast	good	22.96588	no_info	more than 18.29 m	0 to 15.24 cm	Albuquerque	NA	NA	NA	NA	NA	NA	NA	NA	NA	NA	NA	NA	NA
7/1/2019	inventory_date	Ash	Fraxinus	Albuquerque	New Mexico	-106.5366802	35.11220867	9426 Claremont Avenue Northeast	fair	114.8294	no_info	more than 18.29 m	30.48 to 45.72 cm	Albuquerque	NA	NA	NA	NA	NA	NA	NA	NA	NA	NA	NA	NA	NA
7/1/2019	inventory_date	Broadleaf deciduous small	NA	Albuquerque	New Mexico	-106.5368177	35.11299361	2614 Conchas Street Northeast	good	22.96588	no_info	more than 18.29 m	0 to 15.24 cm	Albuquerque	NA	NA	NA	NA	NA	NA	NA	NA	NA	NA	NA	NA	NA
7/1/2019	inventory_date	Ash	Fraxinus	Albuquerque	New Mexico	-106.5368036	35.11213901	9426 Claremont Avenue Northeast	fair	137.79528	no_info	more than 18.29 m	45.72 to 60.96 cm	Albuquerque	NA	NA	NA	NA	NA	NA	NA	NA	NA	NA	NA	NA	NA
7/1/2019	inventory_date	Broadleaf deciduous small	NA	Albuquerque	New Mexico	-106.5368807	35.112981	2614 Conchas Street Northeast	good	26.24672	no_info	more than 18.29 m	0 to 15.24 cm	Albuquerque	NA	NA	NA	NA	NA	NA	NA	NA	NA	NA	NA	NA	NA
7/1/2019	inventory_date	Raywood ash	Fraxinus oxycarpa	Albuquerque	New Mexico	-106.5377632	35.11174077	9402 Claremont Avenue Northeast	fair	65.6168	no_info	more than 18.29 m	45.72 to 60.96 cm	Albuquerque	NA	NA	NA	NA	NA	NA	NA	NA	NA	NA	NA	NA	NA
7/1/2019	inventory_date	Velvet ash arizona ash	Fraxinus velutina	Albuquerque	New Mexico	-106.5368418	35.11294315	2614 Conchas Street Northeast	fair	393.7008	naturally_occurring	more than 18.29 m	60.96 to 76.2 cm	Albuquerque	NA	NA	NA	NA	NA	NA	NA	NA	NA	NA	NA	NA	NA
7/1/2019	inventory_date	Ash	Fraxinus	Albuquerque	New Mexico	-106.5368787	35.11209458	9425 Claremont Avenue Northeast	fair	137.79528	no_info	more than 18.29 m	30.48 to 45.72 cm	Albuquerque	NA	NA	NA	NA	NA	NA	NA	NA	NA	NA	NA	NA	NA
7/1/2019	inventory_date	Elm	Ulmus	Albuquerque	New Mexico	-106.5382554	35.11229973	9406 Lexington Avenue Northeast	fair	49.2126	no_info	more than 18.29 m	30.48 to 45.72 cm	Albuquerque	NA	NA	NA	NA	NA	NA	NA	NA	NA	NA	NA	NA	NA
7/1/2019	inventory_date	Texas red oak	Quercus buckleyi	Albuquerque	New Mexico	-106.5377109	35.11194154	9425 Claremont Avenue Northeast	good	68.89764	introduced	more than 18.29 m	15.24 to 30.48 cm	Albuquerque	NA	NA	NA	NA	NA	NA	NA	NA	NA	NA	NA	NA	NA
7/1/2019	inventory_date	Tree of heaven	Ailanthus altissima	Albuquerque	New Mexico	-106.5369873	35.11203918	9425 Claremont Avenue Northeast	fair	114.8294	introduced	more than 18.29 m	30.48 to 45.72 cm	Albuquerque	NA	NA	NA	NA	NA	NA	NA	NA	NA	NA	NA	NA	NA
7/1/2019	inventory_date	Bradford pear callery pear	Pyrus calleryana	Albuquerque	New Mexico	-106.536988	35.11298703	2614 Conchas Street Northeast	good	45.93176	introduced	more than 18.29 m	0 to 15.24 cm	Albuquerque	NA	NA	NA	NA	NA	NA	NA	NA	NA	NA	NA	NA	NA
7/1/2019	inventory_date	Cottonwood	Populus deltoides	Albuquerque	New Mexico	-106.5382775	35.11236884	9406 Lexington Avenue Northeast	good	229.6588	naturally_occurring	more than 18.29 m	more than 76.2 cm	Albuquerque	NA	NA	NA	NA	NA	NA	NA	NA	NA	NA	NA	NA	NA
7/1/2019	inventory_date	Northern hackberry	Celtis occidentalis	Albuquerque	New Mexico	-106.5379952	35.11198816	9425 Claremont Avenue Northeast	poor	49.2126	naturally_occurring	more than 18.29 m	15.24 to 30.48 cm	Albuquerque	NA	NA	NA	NA	NA	NA	NA	NA	NA	NA	NA	NA	NA
7/1/2019	inventory_date	Littleleaf linden	Tilia cordata	Albuquerque	New Mexico	-106.5371577	35.11206331	9425 Claremont Avenue Northeast	fair	114.8294	introduced	more than 18.29 m	15.24 to 30.48 cm	Albuquerque	NA	NA	NA	NA	NA	NA	NA	NA	NA	NA	NA	NA	NA
7/1/2019	inventory_date	Crabapple	Malus	Albuquerque	New Mexico	-106.5379415	35.11200955	9425 Claremont Avenue Northeast	good	65.6168	no_info	more than 18.29 m	45.72 to 60.96 cm	Albuquerque	NA	NA	NA	NA	NA	NA	NA	NA	NA	NA	NA	NA	NA
7/1/2019	inventory_date	Bur oak	Quercus macrocarpa	Albuquerque	New Mexico	-106.5368103	35.11307973	2614 Conchas Street Northeast	fair	164.042	naturally_occurring	more than 18.29 m	30.48 to 45.72 cm	Albuquerque	NA	NA	NA	NA	NA	NA	NA	NA	NA	NA	NA	NA	NA
7/1/2019	inventory_date	Ash	Fraxinus	Albuquerque	New Mexico	-106.537096	35.11199584	9425 Claremont Avenue Northeast	good	203.41208	no_info	more than 18.29 m	30.48 to 45.72 cm	Albuquerque	NA	NA	NA	NA	NA	NA	NA	NA	NA	NA	NA	NA	NA
7/1/2019	inventory_date	Crabapple	Malus	Albuquerque	New Mexico	-106.5378839	35.11206496	9425 Claremont Avenue Northeast	good	42.65092	no_info	more than 18.29 m	15.24 to 30.48 cm	Albuquerque	NA	NA	NA	NA	NA	NA	NA	NA	NA	NA	NA	NA	NA
7/1/2019	inventory_date	Honeylocust	Gleditsia triacanthos	Albuquerque	New Mexico	-106.5381226	35.11237652	9406 Lexington Avenue Northeast	good	229.6588	introduced	more than 18.29 m	60.96 to 76.2 cm	Albuquerque	NA	NA	NA	NA	NA	NA	NA	NA	NA	NA	NA	NA	NA
7/1/2019	inventory_date	Broadleaf deciduous large	NA	Albuquerque	New Mexico	-106.5368157	35.11312636	2614 Conchas Street Northeast	good	177.16536	no_info	more than 18.29 m	NA	Albuquerque	NA	NA	NA	NA	NA	NA	NA	NA	NA	NA	NA	NA	NA
7/1/2019	inventory_date	Crabapple	Malus	Albuquerque	New Mexico	-106.5378416	35.11205673	9425 Claremont Avenue Northeast	good	75.45932	no_info	more than 18.29 m	30.48 to 45.72 cm	Albuquerque	NA	NA	NA	NA	NA	NA	NA	NA	NA	NA	NA	NA	NA
7/1/2019	inventory_date	Chinese elm	Ulmus parvifolia	Albuquerque	New Mexico	-106.5370316	35.11221306	9425 Claremont Avenue Northeast	fair	187.00788	introduced	more than 18.29 m	15.24 to 30.48 cm	Albuquerque	NA	NA	NA	NA	NA	NA	NA	NA	NA	NA	NA	NA	NA
7/1/2019	inventory_date	Golden rain tree	Koelreuteria paniculata	Albuquerque	New Mexico	-106.5368868	35.11321906	9420 Lexington Avenue Northeast	good	42.65092	introduced	more than 18.29 m	NA	Albuquerque	NA	NA	NA	NA	NA	NA	NA	NA	NA	NA	NA	NA	NA
7/1/2019	inventory_date	Ash	Fraxinus	Albuquerque	New Mexico	-106.5378812	35.11198981	9425 Claremont Avenue Northeast	fair	72.17848	no_info	more than 18.29 m	15.24 to 30.48 cm	Albuquerque	NA	NA	NA	NA	NA	NA	NA	NA	NA	NA	NA	NA	NA
7/1/2019	inventory_date	Ponderosa pine	Pinus ponderosa	Albuquerque	New Mexico	-106.5380602	35.11239298	9406 Lexington Avenue Northeast	good	229.6588	naturally_occurring	more than 18.29 m	more than 76.2 cm	Albuquerque	NA	NA	NA	NA	NA	NA	NA	NA	NA	NA	NA	NA	NA
7/1/2019	inventory_date	Pine	Pinus	Albuquerque	New Mexico	-106.5370759	35.11211707	9425 Claremont Avenue Northeast	fair	131.2336	no_info	more than 18.29 m	30.48 to 45.72 cm	Albuquerque	NA	NA	NA	NA	NA	NA	NA	NA	NA	NA	NA	NA	NA
7/1/2019	inventory_date	Blue spruce	Picea pungens	Albuquerque	New Mexico	-106.537155	35.11213188	9425 Claremont Avenue Northeast	good	121.39108	naturally_occurring	more than 18.29 m	30.48 to 45.72 cm	Albuquerque	NA	NA	NA	NA	NA	NA	NA	NA	NA	NA	NA	NA	NA
7/1/2019	inventory_date	Golden rain tree	Koelreuteria paniculata	Albuquerque	New Mexico	-106.5369873	35.11330518	9416 Lexington Avenue Northeast	good	72.17848	introduced	more than 18.29 m	NA	Albuquerque	NA	NA	NA	NA	NA	NA	NA	NA	NA	NA	NA	NA	NA
7/1/2019	inventory_date	Ash	Fraxinus	Albuquerque	New Mexico	-106.5380254	35.11193715	9425 Claremont Avenue Northeast	poor	147.6378	no_info	more than 18.29 m	45.72 to 60.96 cm	Albuquerque	NA	NA	NA	NA	NA	NA	NA	NA	NA	NA	NA	NA	NA
7/1/2019	inventory_date	Apple	Malus domestica	Albuquerque	New Mexico	-106.5380877	35.11230631	9406 Lexington Avenue Northeast	dead/dying	82.021	introduced	more than 18.29 m	15.24 to 30.48 cm	Albuquerque	NA	NA	NA	NA	NA	NA	NA	NA	NA	NA	NA	NA	NA
7/1/2019	inventory_date	Ash	Fraxinus	Albuquerque	New Mexico	-106.5378705	35.11186968	9425 Claremont Avenue Northeast	poor	232.93964	no_info	more than 18.29 m	60.96 to 76.2 cm	Albuquerque	NA	NA	NA	NA	NA	NA	NA	NA	NA	NA	NA	NA	NA
7/1/2019	inventory_date	Ash	Fraxinus	Albuquerque	New Mexico	-106.5370987	35.11319383	9416 Lexington Avenue Northeast	fair	236.22048	no_info	more than 18.29 m	60.96 to 76.2 cm	Albuquerque	NA	NA	NA	NA	NA	NA	NA	NA	NA	NA	NA	NA	NA
7/1/2019	inventory_date	Elderberry	Sambucus	Albuquerque	New Mexico	-106.5379804	35.11183512	2437 Parsifal Street Northeast	poor	167.32284	no_info	more than 18.29 m	30.48 to 45.72 cm	Albuquerque	NA	NA	NA	NA	NA	NA	NA	NA	NA	NA	NA	NA	NA
7/1/2019	inventory_date	Arizona sycamore	Platanus wrightii	Albuquerque	New Mexico	-106.5372435	35.11199639	9425 Claremont Avenue Northeast	good	147.6378	naturally_occurring	more than 18.29 m	45.72 to 60.96 cm	Albuquerque	NA	NA	NA	NA	NA	NA	NA	NA	NA	NA	NA	NA	NA
7/1/2019	inventory_date	Honeylocust	Gleditsia triacanthos	Albuquerque	New Mexico	-106.5370222	35.11311539	9416 Lexington Avenue Northeast	good	91.86352	introduced	more than 18.29 m	0 to 15.24 cm	Albuquerque	NA	NA	NA	NA	NA	NA	NA	NA	NA	NA	NA	NA	NA
7/1/2019	inventory_date	Apple	Malus domestica	Albuquerque	New Mexico	-106.5379925	35.11230576	9406 Lexington Avenue Northeast	dead/dying	82.021	introduced	more than 18.29 m	30.48 to 45.72 cm	Albuquerque	NA	NA	NA	NA	NA	NA	NA	NA	NA	NA	NA	NA	NA
7/1/2019	inventory_date	Black locust	Robinia pseudoacacia	Albuquerque	New Mexico	-106.5379322	35.11226407	9406 Lexington Avenue Northeast	poor	114.8294	introduced	more than 18.29 m	30.48 to 45.72 cm	Albuquerque	NA	NA	NA	NA	NA	NA	NA	NA	NA	NA	NA	NA	NA
7/1/2019	inventory_date	Elderberry	Sambucus	Albuquerque	New Mexico	-106.5371376	35.11306986	9416 Lexington Avenue Northeast	fair	229.6588	no_info	more than 18.29 m	60.96 to 76.2 cm	Albuquerque	NA	NA	NA	NA	NA	NA	NA	NA	NA	NA	NA	NA	NA
7/1/2019	inventory_date	Ponderosa pine	Pinus ponderosa	Albuquerque	New Mexico	-106.5371832	35.11192892	9425 Claremont Avenue Northeast	fair	98.4252	naturally_occurring	more than 18.29 m	45.72 to 60.96 cm	Albuquerque	NA	NA	NA	NA	NA	NA	NA	NA	NA	NA	NA	NA	NA
7/1/2019	inventory_date	Chinese elm	Ulmus parvifolia	Albuquerque	New Mexico	-106.5378859	35.11173693	2433 Parsifal Street Northeast	fair	164.042	introduced	more than 18.29 m	60.96 to 76.2 cm	Albuquerque	NA	NA	NA	NA	NA	NA	NA	NA	NA	NA	NA	NA	NA
7/1/2019	inventory_date	Black locust	Robinia pseudoacacia	Albuquerque	New Mexico	-106.5380153	35.11224433	9406 Lexington Avenue Northeast	poor	98.4252	introduced	more than 18.29 m	30.48 to 45.72 cm	Albuquerque	NA	NA	NA	NA	NA	NA	NA	NA	NA	NA	NA	NA	NA
6/28/2019	inventory_date	Littleleaf linden	Tilia cordata	Albuquerque	New Mexico	-106.5610924	35.12842873	99999 Bellrose Avenue Northeast	good	98.4252	introduced	more than 18.29 m	15.24 to 30.48 cm	Albuquerque	NA	NA	NA	NA	NA	NA	NA	NA	NA	NA	NA	NA	NA
6/27/2019	inventory_date	Crabapple	Malus	Albuquerque	New Mexico	-106.5734929	35.05428638	2801 Ridgecrest Drive Southeast	NA	NA	no_info	NA	NA	Albuquerque	NA	NA	NA	NA	NA	NA	NA	NA	NA	NA	NA	NA	NA
6/27/2019	inventory_date	Crabapple	Malus	Albuquerque	New Mexico	-106.5735036	35.05410194	2801 Ridgecrest Drive Southeast	fair	32.8084	no_info	more than 18.29 m	0 to 15.24 cm	Albuquerque	NA	NA	NA	NA	NA	NA	NA	NA	NA	NA	NA	NA	NA
6/27/2019	inventory_date	Crabapple	Malus	Albuquerque	New Mexico	-106.5734835	35.05421667	2801 Ridgecrest Drive Southeast	poor	49.2126	no_info	more than 18.29 m	45.72 to 60.96 cm	Albuquerque	NA	NA	NA	NA	NA	NA	NA	NA	NA	NA	NA	NA	NA
6/27/2019	inventory_date	Limber pine	Pinus flexilis	Albuquerque	New Mexico	-106.5736713	35.05418318	2801 Ridgecrest Drive Southeast	good	147.6378	naturally_occurring	more than 18.29 m	60.96 to 76.2 cm	Albuquerque	NA	NA	NA	NA	NA	NA	NA	NA	NA	NA	NA	NA	NA
6/27/2019	inventory_date	Elm	Ulmus	Albuquerque	New Mexico	-106.573853	35.05423368	2801 Ridgecrest Drive Southeast	good	104.98688	no_info	more than 18.29 m	15.24 to 30.48 cm	Albuquerque	NA	NA	NA	NA	NA	NA	NA	NA	NA	NA	NA	NA	NA
6/27/2019	inventory_date	Ash	Fraxinus	Albuquerque	New Mexico	-106.5732763	35.05410963	2801 Ridgecrest Drive Southeast	fair	255.90552	no_info	more than 18.29 m	more than 76.2 cm	Albuquerque	NA	NA	NA	NA	NA	NA	NA	NA	NA	NA	NA	NA	NA
6/27/2019	inventory_date	Ash	Fraxinus	Albuquerque	New Mexico	-106.573804	35.05439012	2801 Ridgecrest Drive Southeast	good	311.6798	no_info	more than 18.29 m	more than 76.2 cm	Albuquerque	NA	NA	NA	NA	NA	NA	NA	NA	NA	NA	NA	NA	NA
6/27/2019	inventory_date	Eastern redbud	Cercis canadensis	Albuquerque	New Mexico	-106.5731093	35.05434841	6113 Lovelace Road Southeast	poor	45.93176	introduced	more than 18.29 m	30.48 to 45.72 cm	Albuquerque	NA	NA	NA	NA	NA	NA	NA	NA	NA	NA	NA	NA	NA
6/27/2019	inventory_date	Ash	Fraxinus	Albuquerque	New Mexico	-106.5731489	35.05421996	2801 Ridgecrest Drive Southeast	fair	226.37796	no_info	more than 18.29 m	more than 76.2 cm	Albuquerque	NA	NA	NA	NA	NA	NA	NA	NA	NA	NA	NA	NA	NA
6/27/2019	inventory_date	Pine	Pinus	Albuquerque	New Mexico	-106.5740649	35.05437036	2801 Ridgecrest Drive Southeast	poor	82.021	no_info	more than 18.29 m	30.48 to 45.72 cm	Albuquerque	NA	NA	NA	NA	NA	NA	NA	NA	NA	NA	NA	NA	NA
6/27/2019	inventory_date	Ash	Fraxinus	Albuquerque	New Mexico	-106.5738261	35.0544291	2801 Ridgecrest Drive Southeast	good	311.6798	no_info	more than 18.29 m	more than 76.2 cm	Albuquerque	NA	NA	NA	NA	NA	NA	NA	NA	NA	NA	NA	NA	NA
6/27/2019	inventory_date	Boxelder	Acer negundo	Albuquerque	New Mexico	-106.5728344	35.0540734	99999 Lovelace Road Southeast	fair	167.32284	naturally_occurring	more than 18.29 m	15.24 to 30.48 cm	Albuquerque	NA	NA	NA	NA	NA	NA	NA	NA	NA	NA	NA	NA	NA
6/27/2019	inventory_date	Ash	Fraxinus	Albuquerque	New Mexico	-106.5733051	35.05444227	2801 Ridgecrest Drive Southeast	fair	226.37796	no_info	more than 18.29 m	more than 76.2 cm	Albuquerque	NA	NA	NA	NA	NA	NA	NA	NA	NA	NA	NA	NA	NA
6/27/2019	inventory_date	Golden rain tree	Koelreuteria paniculata	Albuquerque	New Mexico	-106.5740474	35.05446917	2801 Ridgecrest Drive Southeast	fair	164.042	introduced	more than 18.29 m	15.24 to 30.48 cm	Albuquerque	NA	NA	NA	NA	NA	NA	NA	NA	NA	NA	NA	NA	NA
6/27/2019	inventory_date	Texas red oak	Quercus buckleyi	Albuquerque	New Mexico	-106.5731127	35.05444556	6113 Lovelace Road Southeast	fair	141.07612	introduced	more than 18.29 m	15.24 to 30.48 cm	Albuquerque	NA	NA	NA	NA	NA	NA	NA	NA	NA	NA	NA	NA	NA
6/27/2019	inventory_date	Ponderosa pine	Pinus ponderosa	Albuquerque	New Mexico	-106.5729082	35.05416726	99999 Lovelace Road Southeast	poor	272.30972	naturally_occurring	more than 18.29 m	60.96 to 76.2 cm	Albuquerque	NA	NA	NA	NA	NA	NA	NA	NA	NA	NA	NA	NA	NA
6/27/2019	inventory_date	Golden rain tree	Koelreuteria paniculata	Albuquerque	New Mexico	-106.5741266	35.05451144	2801 Ridgecrest Drive Southeast	good	98.4252	introduced	more than 18.29 m	15.24 to 30.48 cm	Albuquerque	NA	NA	NA	NA	NA	NA	NA	NA	NA	NA	NA	NA	NA
6/27/2019	inventory_date	Ponderosa pine	Pinus ponderosa	Albuquerque	New Mexico	-106.5739911	35.054529	2801 Ridgecrest Drive Southeast	fair	311.6798	naturally_occurring	more than 18.29 m	60.96 to 76.2 cm	Albuquerque	NA	NA	NA	NA	NA	NA	NA	NA	NA	NA	NA	NA	NA
6/27/2019	inventory_date	Elm hybrid	Ulmus	Albuquerque	New Mexico	-106.5729826	35.0544033	99999 Lovelace Road Southeast	poor	65.6168	no_info	more than 18.29 m	15.24 to 30.48 cm	Albuquerque	NA	NA	NA	NA	NA	NA	NA	NA	NA	NA	NA	NA	NA
6/27/2019	inventory_date	Cherry plum	Prunus cerasifera	Albuquerque	New Mexico	-106.5729967	35.05410414	99999 Lovelace Road Southeast	poor	45.93176	introduced	more than 18.29 m	30.48 to 45.72 cm	Albuquerque	NA	NA	NA	NA	NA	NA	NA	NA	NA	NA	NA	NA	NA
6/27/2019	inventory_date	Cottonwood	Populus deltoides	Albuquerque	New Mexico	-106.5738845	35.0546805	6101 Lovelace Road Southeast	good	164.042	naturally_occurring	more than 18.29 m	more than 76.2 cm	Albuquerque	NA	NA	NA	NA	NA	NA	NA	NA	NA	NA	NA	NA	NA
6/27/2019	inventory_date	Deodar cedar	Cedrus deodara	Albuquerque	New Mexico	-106.5742238	35.05438244	2801 Ridgecrest Drive Southeast	poor	196.8504	introduced	more than 18.29 m	30.48 to 45.72 cm	Albuquerque	NA	NA	NA	NA	NA	NA	NA	NA	NA	NA	NA	NA	NA
6/27/2019	inventory_date	Bur oak	Quercus macrocarpa	Albuquerque	New Mexico	-106.5740642	35.05431822	2801 Ridgecrest Drive Southeast	fair	170.60368	naturally_occurring	more than 18.29 m	30.48 to 45.72 cm	Albuquerque	NA	NA	NA	NA	NA	NA	NA	NA	NA	NA	NA	NA	NA
6/27/2019	inventory_date	Bur oak	Quercus macrocarpa	Albuquerque	New Mexico	-106.5728619	35.05439946	99999 Lovelace Road Southeast	fair	95.14436	naturally_occurring	more than 18.29 m	30.48 to 45.72 cm	Albuquerque	NA	NA	NA	NA	NA	NA	NA	NA	NA	NA	NA	NA	NA
6/27/2019	inventory_date	Mulberry	Morus	Albuquerque	New Mexico	-106.5729062	35.05394769	99999 Lovelace Road Southeast	fair	393.7008	no_info	more than 18.29 m	more than 76.2 cm	Albuquerque	NA	NA	NA	NA	NA	NA	NA	NA	NA	NA	NA	NA	NA
6/27/2019	inventory_date	Pine	Pinus	Albuquerque	New Mexico	-106.573682	35.05464208	6101 Lovelace Road Southeast	good	131.2336	no_info	more than 18.29 m	45.72 to 60.96 cm	Albuquerque	NA	NA	NA	NA	NA	NA	NA	NA	NA	NA	NA	NA	NA
6/26/2019	inventory_date	Chinese elm	Ulmus parvifolia	Albuquerque	New Mexico	-106.7345776	35.06718058	539 Risa Springs Drive Southwest	good	131.2336	introduced	more than 18.29 m	30.48 to 45.72 cm	Albuquerque	NA	NA	NA	NA	NA	NA	NA	NA	NA	NA	NA	NA	NA
6/26/2019	inventory_date	Crabapple	Malus	Albuquerque	New Mexico	-106.7345957	35.06668937	8944 Round Rock Road Southwest	good	49.2126	no_info	more than 18.29 m	0 to 15.24 cm	Albuquerque	NA	NA	NA	NA	NA	NA	NA	NA	NA	NA	NA	NA	NA
6/26/2019	inventory_date	Ash	Fraxinus	Albuquerque	New Mexico	-106.7348754	35.06655985	9001 Eucariz Avenue Southwest	fair	88.58268	no_info	more than 18.29 m	15.24 to 30.48 cm	Albuquerque	NA	NA	NA	NA	NA	NA	NA	NA	NA	NA	NA	NA	NA
6/26/2019	inventory_date	Arizona sycamore	Platanus wrightii	Albuquerque	New Mexico	-106.7347587	35.06669486	9001 Eucariz Avenue Southwest	fair	114.8294	naturally_occurring	more than 18.29 m	30.48 to 45.72 cm	Albuquerque	NA	NA	NA	NA	NA	NA	NA	NA	NA	NA	NA	NA	NA
6/26/2019	inventory_date	Crabapple	Malus	Albuquerque	New Mexico	-106.7346662	35.06662241	9001 Eucariz Avenue Southwest	good	42.65092	no_info	more than 18.29 m	15.24 to 30.48 cm	Albuquerque	NA	NA	NA	NA	NA	NA	NA	NA	NA	NA	NA	NA	NA
6/26/2019	inventory_date	Austrian pine	Pinus nigra	Albuquerque	New Mexico	-106.7352616	35.06768002	464 Wesley Court Southwest	fair	42.65092	introduced	more than 18.29 m	15.24 to 30.48 cm	Albuquerque	NA	NA	NA	NA	NA	NA	NA	NA	NA	NA	NA	NA	NA
6/26/2019	inventory_date	Tree of heaven	Ailanthus altissima	Albuquerque	New Mexico	-106.7351919	35.06769538	464 Wesley Court Southwest	NA	32.8084	introduced	more than 18.29 m	0 to 15.24 cm	Albuquerque	NA	NA	NA	NA	NA	NA	NA	NA	NA	NA	NA	NA	NA
6/26/2019	inventory_date	Tree of heaven	Ailanthus altissima	Albuquerque	New Mexico	-106.7351543	35.06768056	464 Wesley Court Southwest	NA	65.6168	introduced	more than 18.29 m	0 to 15.24 cm	Albuquerque	NA	NA	NA	NA	NA	NA	NA	NA	NA	NA	NA	NA	NA
6/26/2019	inventory_date	Crabapple	Malus	Albuquerque	New Mexico	-106.7352945	35.06652033	488 Wesley Court Southwest	good	32.8084	no_info	more than 18.29 m	0 to 15.24 cm	Albuquerque	NA	NA	NA	NA	NA	NA	NA	NA	NA	NA	NA	NA	NA
6/26/2019	inventory_date	Austrian pine	Pinus nigra	Albuquerque	New Mexico	-106.7353206	35.06766575	464 Wesley Court Southwest	fair	49.2126	introduced	more than 18.29 m	15.24 to 30.48 cm	Albuquerque	NA	NA	NA	NA	NA	NA	NA	NA	NA	NA	NA	NA	NA
6/26/2019	inventory_date	Ash	Fraxinus	Albuquerque	New Mexico	-106.7346548	35.06678926	8944 Round Rock Road Southwest	fair	98.4252	no_info	more than 18.29 m	15.24 to 30.48 cm	Albuquerque	NA	NA	NA	NA	NA	NA	NA	NA	NA	NA	NA	NA	NA
6/26/2019	inventory_date	Austrian pine	Pinus nigra	Albuquerque	New Mexico	-106.735381	35.067663	464 Wesley Court Southwest	fair	42.65092	introduced	more than 18.29 m	0 to 15.24 cm	Albuquerque	NA	NA	NA	NA	NA	NA	NA	NA	NA	NA	NA	NA	NA
6/26/2019	inventory_date	London plane	Platanus acerifolia	Albuquerque	New Mexico	-106.7351718	35.06667894	484 Wesley Court Southwest	fair	193.56956	introduced	more than 18.29 m	30.48 to 45.72 cm	Albuquerque	NA	NA	NA	NA	NA	NA	NA	NA	NA	NA	NA	NA	NA
6/26/2019	inventory_date	Chinese elm	Ulmus parvifolia	Albuquerque	New Mexico	-106.7345361	35.0667964	8944 Round Rock Road Southwest	good	98.4252	introduced	more than 18.29 m	15.24 to 30.48 cm	Albuquerque	NA	NA	NA	NA	NA	NA	NA	NA	NA	NA	NA	NA	NA
6/26/2019	inventory_date	London plane	Platanus acerifolia	Albuquerque	New Mexico	-106.7349572	35.06766355	519 Risa Springs Drive Southwest	fair	118.11024	introduced	more than 18.29 m	15.24 to 30.48 cm	Albuquerque	NA	NA	NA	NA	NA	NA	NA	NA	NA	NA	NA	NA	NA
6/26/2019	inventory_date	Austrian pine	Pinus nigra	Albuquerque	New Mexico	-106.7350618	35.06769429	464 Wesley Court Southwest	fair	26.24672	introduced	more than 18.29 m	0 to 15.24 cm	Albuquerque	NA	NA	NA	NA	NA	NA	NA	NA	NA	NA	NA	NA	NA
6/26/2019	inventory_date	Austrian pine	Pinus nigra	Albuquerque	New Mexico	-106.7349827	35.06769922	464 Wesley Court Southwest	fair	26.24672	introduced	more than 18.29 m	0 to 15.24 cm	Albuquerque	NA	NA	NA	NA	NA	NA	NA	NA	NA	NA	NA	NA	NA
6/26/2019	inventory_date	Ash	Fraxinus	Albuquerque	New Mexico	-106.7354306	35.06753238	9001 Eucariz Sw	good	59.05512	no_info	more than 18.29 m	15.24 to 30.48 cm	Albuquerque	NA	NA	NA	NA	NA	NA	NA	NA	NA	NA	NA	NA	NA
6/26/2019	inventory_date	Austrian pine	Pinus nigra	Albuquerque	New Mexico	-106.7348888	35.06770307	519 Risa Springs Drive Southwest	fair	32.8084	introduced	more than 18.29 m	0 to 15.24 cm	Albuquerque	NA	NA	NA	NA	NA	NA	NA	NA	NA	NA	NA	NA	NA
6/26/2019	inventory_date	Ash	Fraxinus	Albuquerque	New Mexico	-106.7352811	35.06665699	484 Wesley Court Southwest	fair	141.07612	no_info	more than 18.29 m	15.24 to 30.48 cm	Albuquerque	NA	NA	NA	NA	NA	NA	NA	NA	NA	NA	NA	NA	NA
6/26/2019	inventory_date	Ash	Fraxinus	Albuquerque	New Mexico	-106.7352026	35.06762623	9001 Eucariz Sw	good	78.74016	no_info	more than 18.29 m	15.24 to 30.48 cm	Albuquerque	NA	NA	NA	NA	NA	NA	NA	NA	NA	NA	NA	NA	NA
6/26/2019	inventory_date	Ash	Fraxinus	Albuquerque	New Mexico	-106.7352033	35.06660046	9001 Eucariz Avenue Southwest	fair	88.58268	no_info	more than 18.29 m	0 to 15.24 cm	Albuquerque	NA	NA	NA	NA	NA	NA	NA	NA	NA	NA	NA	NA	NA
6/26/2019	inventory_date	Desert willow	Chilopsis linearis	Albuquerque	New Mexico	-106.7346045	35.06701922	543 Risa Springs Drive Southwest	good	49.2126	naturally_occurring	more than 18.29 m	0 to 15.24 cm	Albuquerque	NA	NA	NA	NA	NA	NA	NA	NA	NA	NA	NA	NA	NA
6/26/2019	inventory_date	Ash	Fraxinus	Albuquerque	New Mexico	-106.7353025	35.06760867	464 Wesley Court Southwest	good	72.17848	no_info	more than 18.29 m	15.24 to 30.48 cm	Albuquerque	NA	NA	NA	NA	NA	NA	NA	NA	NA	NA	NA	NA	NA
6/26/2019	inventory_date	Chinese elm	Ulmus parvifolia	Albuquerque	New Mexico	-106.735092	35.06663504	9001 Eucariz Avenue Southwest	good	134.51444	introduced	more than 18.29 m	15.24 to 30.48 cm	Albuquerque	NA	NA	NA	NA	NA	NA	NA	NA	NA	NA	NA	NA	NA
6/26/2019	inventory_date	Austrian pine	Pinus nigra	Albuquerque	New Mexico	-106.7347734	35.06769483	519 Risa Springs Drive Southwest	fair	42.65092	introduced	more than 18.29 m	0 to 15.24 cm	Albuquerque	NA	NA	NA	NA	NA	NA	NA	NA	NA	NA	NA	NA	NA
6/26/2019	inventory_date	Desert willow	Chilopsis linearis	Albuquerque	New Mexico	-106.7345884	35.06708508	543 Risa Springs Drive Southwest	good	49.2126	naturally_occurring	more than 18.29 m	0 to 15.24 cm	Albuquerque	NA	NA	NA	NA	NA	NA	NA	NA	NA	NA	NA	NA	NA
6/26/2019	inventory_date	Ash	Fraxinus	Albuquerque	New Mexico	-106.735383	35.06758836	464 Wesley Court Southwest	good	101.70604	no_info	more than 18.29 m	15.24 to 30.48 cm	Albuquerque	NA	NA	NA	NA	NA	NA	NA	NA	NA	NA	NA	NA	NA
6/26/2019	inventory_date	Chinese elm	Ulmus parvifolia	Albuquerque	New Mexico	-106.7353481	35.06702306	476 Wesley Court Southwest	good	134.51444	introduced	more than 18.29 m	15.24 to 30.48 cm	Albuquerque	NA	NA	NA	NA	NA	NA	NA	NA	NA	NA	NA	NA	NA
6/26/2019	inventory_date	Austrian pine	Pinus nigra	Albuquerque	New Mexico	-106.7354286	35.06766904	9001 Eucariz Sw	fair	19.68504	introduced	more than 18.29 m	0 to 15.24 cm	Albuquerque	NA	NA	NA	NA	NA	NA	NA	NA	NA	NA	NA	NA	NA
6/26/2019	inventory_date	London plane	Platanus acerifolia	Albuquerque	New Mexico	-106.7347238	35.06766136	523 Risa Springs Drive Southwest	good	114.8294	introduced	more than 18.29 m	15.24 to 30.48 cm	Albuquerque	NA	NA	NA	NA	NA	NA	NA	NA	NA	NA	NA	NA	NA
6/26/2019	inventory_date	Chinese elm	Ulmus parvifolia	Albuquerque	New Mexico	-106.7351972	35.06724863	9001 Eucariz Avenue Southwest	good	164.042	introduced	more than 18.29 m	15.24 to 30.48 cm	Albuquerque	NA	NA	NA	NA	NA	NA	NA	NA	NA	NA	NA	NA	NA
6/26/2019	inventory_date	London plane	Platanus acerifolia	Albuquerque	New Mexico	-106.7346514	35.06769593	523 Risa Springs Drive Southwest	good	124.67192	introduced	more than 18.29 m	15.24 to 30.48 cm	Albuquerque	NA	NA	NA	NA	NA	NA	NA	NA	NA	NA	NA	NA	NA
6/26/2019	inventory_date	Ash	Fraxinus	Albuquerque	New Mexico	-106.7353816	35.06734248	468 Wesley Court Southwest	fair	82.021	no_info	more than 18.29 m	15.24 to 30.48 cm	Albuquerque	NA	NA	NA	NA	NA	NA	NA	NA	NA	NA	NA	NA	NA
6/26/2019	inventory_date	Ash	Fraxinus	Albuquerque	New Mexico	-106.7353253	35.06728705	468 Wesley Court Southwest	fair	111.54856	no_info	more than 18.29 m	15.24 to 30.48 cm	Albuquerque	NA	NA	NA	NA	NA	NA	NA	NA	NA	NA	NA	NA	NA
6/26/2019	inventory_date	Elm	Ulmus	Albuquerque	New Mexico	-106.7345951	35.06728211	535 Risa Springs Drive Southwest	good	65.6168	no_info	more than 18.29 m	0 to 15.24 cm	Albuquerque	NA	NA	NA	NA	NA	NA	NA	NA	NA	NA	NA	NA	NA
6/26/2019	inventory_date	Crabapple	Malus	Albuquerque	New Mexico	-106.7346299	35.06751592	527 Risa Springs Drive Southwest	fair	39.37008	no_info	more than 18.29 m	0 to 15.24 cm	Albuquerque	NA	NA	NA	NA	NA	NA	NA	NA	NA	NA	NA	NA	NA
6/26/2019	inventory_date	Ash	Fraxinus	Albuquerque	New Mexico	-106.7352495	35.0671954	9001 Eucariz Avenue Southwest	fair	137.79528	no_info	more than 18.29 m	15.24 to 30.48 cm	Albuquerque	NA	NA	NA	NA	NA	NA	NA	NA	NA	NA	NA	NA	NA
6/26/2019	inventory_date	London plane	Platanus acerifolia	Albuquerque	New Mexico	-106.7351604	35.06715917	9001 Eucariz Avenue Southwest	fair	219.81628	introduced	more than 18.29 m	15.24 to 30.48 cm	Albuquerque	NA	NA	NA	NA	NA	NA	NA	NA	NA	NA	NA	NA	NA
6/26/2019	inventory_date	Crabapple	Malus	Albuquerque	New Mexico	-106.7354809	35.06762129	9001 Eucariz Sw	good	32.8084	no_info	more than 18.29 m	15.24 to 30.48 cm	Albuquerque	NA	NA	NA	NA	NA	NA	NA	NA	NA	NA	NA	NA	NA
6/26/2019	inventory_date	Honeylocust	Gleditsia triacanthos	Albuquerque	New Mexico	-106.7349049	35.0675955	523 Risa Springs Drive Southwest	good	49.2126	introduced	more than 18.29 m	0 to 15.24 cm	Albuquerque	NA	NA	NA	NA	NA	NA	NA	NA	NA	NA	NA	NA	NA
6/26/2019	inventory_date	Elm	Ulmus	Albuquerque	New Mexico	-106.7346373	35.06736938	531 Risa Springs Drive Southwest	good	131.2336	no_info	more than 18.29 m	30.48 to 45.72 cm	Albuquerque	NA	NA	NA	NA	NA	NA	NA	NA	NA	NA	NA	NA	NA
6/26/2019	inventory_date	Ash	Fraxinus	Albuquerque	New Mexico	-106.7351067	35.06732218	9001 Eucariz Avenue Southwest	fair	144.35696	no_info	more than 18.29 m	15.24 to 30.48 cm	Albuquerque	NA	NA	NA	NA	NA	NA	NA	NA	NA	NA	NA	NA	NA
6/26/2019	inventory_date	Honeylocust	Gleditsia triacanthos	Albuquerque	New Mexico	-106.7349263	35.06754775	9001 Eucariz Avenue Southwest	good	72.17848	introduced	more than 18.29 m	15.24 to 30.48 cm	Albuquerque	NA	NA	NA	NA	NA	NA	NA	NA	NA	NA	NA	NA	NA
6/26/2019	inventory_date	Honeylocust	Gleditsia triacanthos	Albuquerque	New Mexico	-106.7348767	35.06744841	9001 Eucariz Avenue Southwest	good	82.021	introduced	more than 18.29 m	15.24 to 30.48 cm	Albuquerque	NA	NA	NA	NA	NA	NA	NA	NA	NA	NA	NA	NA	NA
6/26/2019	inventory_date	Honeylocust	Gleditsia triacanthos	Albuquerque	New Mexico	-106.7150612	35.05550936	1400 7 Falls Place Southwest	fair	NA	introduced	NA	0 to 15.24 cm	Albuquerque	NA	NA	NA	NA	NA	NA	NA	NA	NA	NA	NA	NA	NA
6/26/2019	inventory_date	Crabapple	Malus	Albuquerque	New Mexico	-106.7151457	35.05553791	7205 Rockwood Road Southwest	fair	32.8084	no_info	more than 18.29 m	0 to 15.24 cm	Albuquerque	NA	NA	NA	NA	NA	NA	NA	NA	NA	NA	NA	NA	NA
6/26/2019	inventory_date	Desert willow	Chilopsis linearis	Albuquerque	New Mexico	-106.7152389	35.0561686	99999 Arroyo Hondo Street Southwest	good	49.2126	naturally_occurring	more than 18.29 m	0 to 15.24 cm	Albuquerque	NA	NA	NA	NA	NA	NA	NA	NA	NA	NA	NA	NA	NA
6/26/2019	inventory_date	Chinese pistache	Pistacia chinensis	Albuquerque	New Mexico	-106.7152818	35.05617793	99999 Arroyo Hondo Street Southwest	good	82.021	introduced	more than 18.29 m	15.24 to 30.48 cm	Albuquerque	NA	NA	NA	NA	NA	NA	NA	NA	NA	NA	NA	NA	NA
6/26/2019	inventory_date	Bradford pear callery pear	Pyrus calleryana	Albuquerque	New Mexico	-106.7153214	35.05633163	1347 Arroyo Hondo Street Southwest	good	39.37008	introduced	more than 18.29 m	0 to 15.24 cm	Albuquerque	NA	NA	NA	NA	NA	NA	NA	NA	NA	NA	NA	NA	NA
6/26/2019	inventory_date	Texas red oak	Quercus buckleyi	Albuquerque	New Mexico	-106.7149164	35.05547313	1400 7 Falls Place Southwest	good	98.4252	introduced	more than 18.29 m	0 to 15.24 cm	Albuquerque	NA	NA	NA	NA	NA	NA	NA	NA	NA	NA	NA	NA	NA
6/26/2019	inventory_date	Texas red oak	Quercus buckleyi	Albuquerque	New Mexico	-106.7149942	35.05548905	1400 7 Falls Place Southwest	good	52.49344	introduced	more than 18.29 m	0 to 15.24 cm	Albuquerque	NA	NA	NA	NA	NA	NA	NA	NA	NA	NA	NA	NA	NA
6/26/2019	inventory_date	Pear	Pyrus	Albuquerque	New Mexico	-106.7152302	35.05536006	7205 Rockwood Road Southwest	good	65.6168	no_info	more than 18.29 m	15.24 to 30.48 cm	Albuquerque	NA	NA	NA	NA	NA	NA	NA	NA	NA	NA	NA	NA	NA
6/26/2019	inventory_date	Texas red oak	Quercus buckleyi	Albuquerque	New Mexico	-106.7152101	35.05550717	7205 Rockwood Road Southwest	good	114.8294	introduced	more than 18.29 m	0 to 15.24 cm	Albuquerque	NA	NA	NA	NA	NA	NA	NA	NA	NA	NA	NA	NA	NA
6/26/2019	inventory_date	Pear	Pyrus	Albuquerque	New Mexico	-106.71519	35.05542263	7205 Rockwood Road Southwest	good	65.6168	no_info	more than 18.29 m	15.24 to 30.48 cm	Albuquerque	NA	NA	NA	NA	NA	NA	NA	NA	NA	NA	NA	NA	NA
6/26/2019	inventory_date	Bradford pear callery pear	Pyrus calleryana	Albuquerque	New Mexico	-106.7153402	35.05642165	1340 Arroyo Hondo Street Southwest	good	85.30184	introduced	more than 18.29 m	NA	Albuquerque	NA	NA	NA	NA	NA	NA	NA	NA	NA	NA	NA	NA	NA
6/26/2019	inventory_date	Golden rain tree	Koelreuteria paniculata	Albuquerque	New Mexico	-106.7141285	35.05668073	1342 Ojo Feliz Street Southwest	good	49.2126	introduced	more than 18.29 m	15.24 to 30.48 cm	Albuquerque	NA	NA	NA	NA	NA	NA	NA	NA	NA	NA	NA	NA	NA
6/26/2019	inventory_date	Golden rain tree	Koelreuteria paniculata	Albuquerque	New Mexico	-106.7152952	35.05539135	7205 Rockwood Road Southwest	fair	36.08924	introduced	more than 18.29 m	0 to 15.24 cm	Albuquerque	NA	NA	NA	NA	NA	NA	NA	NA	NA	NA	NA	NA	NA
6/26/2019	inventory_date	Bradford pear callery pear	Pyrus calleryana	Albuquerque	New Mexico	-106.7152838	35.05649355	1340 Arroyo Hondo Street Southwest	fair	45.93176	introduced	more than 18.29 m	0 to 15.24 cm	Albuquerque	NA	NA	NA	NA	NA	NA	NA	NA	NA	NA	NA	NA	NA
6/26/2019	inventory_date	Pear	Pyrus	Albuquerque	New Mexico	-106.7150324	35.05537543	1400 7 Falls Place Southwest	fair	82.021	no_info	more than 18.29 m	15.24 to 30.48 cm	Albuquerque	NA	NA	NA	NA	NA	NA	NA	NA	NA	NA	NA	NA	NA
6/26/2019	inventory_date	Catalpa	Catalpa	Albuquerque	New Mexico	-106.7145315	35.05656985	99999 Reseda Avenue	good	82.021	no_info	more than 18.29 m	15.24 to 30.48 cm	Albuquerque	NA	NA	NA	NA	NA	NA	NA	NA	NA	NA	NA	NA	NA
6/26/2019	inventory_date	Bradford pear callery pear	Pyrus calleryana	Albuquerque	New Mexico	-106.7151725	35.05651826	1340 Arroyo Hondo Street Southwest	fair	55.77428	introduced	more than 18.29 m	15.24 to 30.48 cm	Albuquerque	NA	NA	NA	NA	NA	NA	NA	NA	NA	NA	NA	NA	NA
6/26/2019	inventory_date	Desert willow	Chilopsis linearis	Albuquerque	New Mexico	-106.714514	35.05666811	1340 Tres Ritos Street Southwest	good	49.2126	naturally_occurring	more than 18.29 m	0 to 15.24 cm	Albuquerque	NA	NA	NA	NA	NA	NA	NA	NA	NA	NA	NA	NA	NA
6/26/2019	inventory_date	Eastern redbud	Cercis canadensis	Albuquerque	New Mexico	-106.7149801	35.0554155	1400 7 Falls Place Southwest	fair	NA	introduced	NA	15.24 to 30.48 cm	Albuquerque	NA	NA	NA	NA	NA	NA	NA	NA	NA	NA	NA	NA	NA
6/26/2019	inventory_date	Bradford pear callery pear	Pyrus calleryana	Albuquerque	New Mexico	-106.7150787	35.05654186	1341 Tres Ritos Street Southwest	fair	42.65092	introduced	more than 18.29 m	NA	Albuquerque	NA	NA	NA	NA	NA	NA	NA	NA	NA	NA	NA	NA	NA
6/26/2019	inventory_date	Plum	Prunus	Albuquerque	New Mexico	-106.7151135	35.05559444	7205 Rockwood Road Southwest	fair	32.8084	no_info	more than 18.29 m	0 to 15.24 cm	Albuquerque	NA	NA	NA	NA	NA	NA	NA	NA	NA	NA	NA	NA	NA
6/26/2019	inventory_date	Chitalpa	Chitalpa tashkentensis	Albuquerque	New Mexico	-106.7150934	35.0556422	7205 Rockwood Road Southwest	good	88.58268	no_info	more than 18.29 m	15.24 to 30.48 cm	Albuquerque	NA	NA	NA	NA	NA	NA	NA	NA	NA	NA	NA	NA	NA
6/26/2019	inventory_date	Chitalpa	Chitalpa tashkentensis	Albuquerque	New Mexico	-106.7148419	35.05535402	1400 7 Falls Place Southwest	fair	59.05512	no_info	more than 18.29 m	0 to 15.24 cm	Albuquerque	NA	NA	NA	NA	NA	NA	NA	NA	NA	NA	NA	NA	NA
6/26/2019	inventory_date	Bradford pear callery pear	Pyrus calleryana	Albuquerque	New Mexico	-106.7149606	35.05655448	1341 Tres Ritos Street Southwest	fair	55.77428	introduced	more than 18.29 m	15.24 to 30.48 cm	Albuquerque	NA	NA	NA	NA	NA	NA	NA	NA	NA	NA	NA	NA	NA
6/26/2019	inventory_date	Golden rain tree	Koelreuteria paniculata	Albuquerque	New Mexico	-106.7144094	35.05663517	1340 Tres Ritos Street Southwest	fair	65.6168	introduced	more than 18.29 m	15.24 to 30.48 cm	Albuquerque	NA	NA	NA	NA	NA	NA	NA	NA	NA	NA	NA	NA	NA
6/26/2019	inventory_date	Pear	Pyrus	Albuquerque	New Mexico	-106.7149412	35.05535457	1400 7 Falls Place Southwest	poor	75.45932	no_info	more than 18.29 m	15.24 to 30.48 cm	Albuquerque	NA	NA	NA	NA	NA	NA	NA	NA	NA	NA	NA	NA	NA
6/26/2019	inventory_date	Chitalpa	Chitalpa tashkentensis	Albuquerque	New Mexico	-106.7150331	35.05572618	7300 Latigo Avenue Southwest	good	111.54856	no_info	more than 18.29 m	15.24 to 30.48 cm	Albuquerque	NA	NA	NA	NA	NA	NA	NA	NA	NA	NA	NA	NA	NA
6/26/2019	inventory_date	Bradford pear callery pear	Pyrus calleryana	Albuquerque	New Mexico	-106.7148493	35.05658248	1341 Tres Ritos Street Southwest	fair	59.05512	introduced	more than 18.29 m	NA	Albuquerque	NA	NA	NA	NA	NA	NA	NA	NA	NA	NA	NA	NA	NA
6/25/2019	inventory_date	London plane	Platanus acerifolia	Albuquerque	New Mexico	-106.6408794	35.06687159	1624 Walter Street Southeast	poor	36.08924	introduced	more than 18.29 m	0 to 15.24 cm	Albuquerque	NA	NA	NA	NA	NA	NA	NA	NA	NA	NA	NA	NA	NA
6/25/2019	inventory_date	Ash	Fraxinus	Albuquerque	New Mexico	-106.6409062	35.06688201	1624 Walter Street Southeast	fair	49.2126	no_info	more than 18.29 m	0 to 15.24 cm	Albuquerque	NA	NA	NA	NA	NA	NA	NA	NA	NA	NA	NA	NA	NA
6/25/2019	inventory_date	Arizona sycamore	Platanus wrightii	Albuquerque	New Mexico	-106.6407795	35.06684634	1624 Walter Street Southeast	fair	42.65092	naturally_occurring	more than 18.29 m	0 to 15.24 cm	Albuquerque	NA	NA	NA	NA	NA	NA	NA	NA	NA	NA	NA	NA	NA
6/25/2019	inventory_date	Arizona sycamore	Platanus wrightii	Albuquerque	New Mexico	-106.6401666	35.06641001	715 Kathryn Avenue Southeast	fair	82.021	naturally_occurring	more than 18.29 m	15.24 to 30.48 cm	Albuquerque	NA	NA	NA	NA	NA	NA	NA	NA	NA	NA	NA	NA	NA
6/25/2019	inventory_date	Japanese pagoda tree	Styphnolobium japonicum	Albuquerque	New Mexico	-106.6409659	35.06690946	1624 Walter Street Southeast	fair	75.45932	introduced	more than 18.29 m	0 to 15.24 cm	Albuquerque	NA	NA	NA	NA	NA	NA	NA	NA	NA	NA	NA	NA	NA
6/25/2019	inventory_date	Juniper	Juniperus	Albuquerque	New Mexico	-106.639954	35.06764544	1514 High Street Southeast	fair	295.2756	no_info	more than 18.29 m	45.72 to 60.96 cm	Albuquerque	NA	NA	NA	NA	NA	NA	NA	NA	NA	NA	NA	NA	NA
6/25/2019	inventory_date	Cherry plum	Prunus cerasifera	Albuquerque	New Mexico	-106.6403322	35.06640233	715 Kathryn Avenue Southeast	fair	39.37008	introduced	more than 18.29 m	0 to 15.24 cm	Albuquerque	NA	NA	NA	NA	NA	NA	NA	NA	NA	NA	NA	NA	NA
6/25/2019	inventory_date	Arizona sycamore	Platanus wrightii	Albuquerque	New Mexico	-106.6401129	35.0664874	715 Kathryn Avenue Southeast	good	147.6378	naturally_occurring	more than 18.29 m	45.72 to 60.96 cm	Albuquerque	NA	NA	NA	NA	NA	NA	NA	NA	NA	NA	NA	NA	NA
6/25/2019	inventory_date	London plane	Platanus acerifolia	Albuquerque	New Mexico	-106.6405763	35.06658125	715 Kathryn Avenue Southeast	good	88.58268	introduced	more than 18.29 m	15.24 to 30.48 cm	Albuquerque	NA	NA	NA	NA	NA	NA	NA	NA	NA	NA	NA	NA	NA
6/25/2019	inventory_date	Honeylocust	Gleditsia triacanthos	Albuquerque	New Mexico	-106.6406272	35.06692482	715 Kathryn Avenue Southeast	good	121.39108	introduced	more than 18.29 m	15.24 to 30.48 cm	Albuquerque	NA	NA	NA	NA	NA	NA	NA	NA	NA	NA	NA	NA	NA
6/25/2019	inventory_date	Golden rain tree	Koelreuteria paniculata	Albuquerque	New Mexico	-106.6404938	35.06763885	1514 High Street Southeast	fair	26.24672	introduced	more than 18.29 m	0 to 15.24 cm	Albuquerque	NA	NA	NA	NA	NA	NA	NA	NA	NA	NA	NA	NA	NA
6/25/2019	inventory_date	Velvet ash arizona ash	Fraxinus velutina	Albuquerque	New Mexico	-106.6407131	35.06689464	715 Kathryn Avenue Southeast	fair	164.042	naturally_occurring	more than 18.29 m	45.72 to 60.96 cm	Albuquerque	NA	NA	NA	NA	NA	NA	NA	NA	NA	NA	NA	NA	NA
6/25/2019	inventory_date	Arizona sycamore	Platanus wrightii	Albuquerque	New Mexico	-106.6402383	35.06667565	715 Kathryn Avenue Southeast	good	147.6378	naturally_occurring	more than 18.29 m	45.72 to 60.96 cm	Albuquerque	NA	NA	NA	NA	NA	NA	NA	NA	NA	NA	NA	NA	NA
6/25/2019	inventory_date	Ash	Fraxinus	Albuquerque	New Mexico	-106.6406339	35.06660924	715 Kathryn Avenue Southeast	good	147.6378	no_info	more than 18.29 m	30.48 to 45.72 cm	Albuquerque	NA	NA	NA	NA	NA	NA	NA	NA	NA	NA	NA	NA	NA
6/25/2019	inventory_date	Juniper	Juniperus	Albuquerque	New Mexico	-106.6405997	35.06753238	1520 High Street Southeast	fair	131.2336	no_info	more than 18.29 m	30.48 to 45.72 cm	Albuquerque	NA	NA	NA	NA	NA	NA	NA	NA	NA	NA	NA	NA	NA
6/25/2019	inventory_date	Velvet ash arizona ash	Fraxinus velutina	Albuquerque	New Mexico	-106.6405897	35.066983	715 Kathryn Avenue Southeast	fair	154.19948	naturally_occurring	more than 18.29 m	30.48 to 45.72 cm	Albuquerque	NA	NA	NA	NA	NA	NA	NA	NA	NA	NA	NA	NA	NA
6/25/2019	inventory_date	Ash	Fraxinus	Albuquerque	New Mexico	-106.6405722	35.06684195	715 Kathryn Avenue Southeast	fair	98.4252	no_info	more than 18.29 m	30.48 to 45.72 cm	Albuquerque	NA	NA	NA	NA	NA	NA	NA	NA	NA	NA	NA	NA	NA
6/25/2019	inventory_date	Scotch pine	Pinus sylvestris	Albuquerque	New Mexico	-106.6404971	35.0665807	715 Kathryn Avenue Southeast	excellent	32.8084	introduced	more than 18.29 m	NA	Albuquerque	NA	NA	NA	NA	NA	NA	NA	NA	NA	NA	NA	NA	NA
6/25/2019	inventory_date	Velvet ash arizona ash	Fraxinus velutina	Albuquerque	New Mexico	-106.6405977	35.06704502	715 Kathryn Avenue Southeast	fair	154.19948	naturally_occurring	more than 18.29 m	45.72 to 60.96 cm	Albuquerque	NA	NA	NA	NA	NA	NA	NA	NA	NA	NA	NA	NA	NA
6/25/2019	inventory_date	Bur oak	Quercus macrocarpa	Albuquerque	New Mexico	-106.6405179	35.0675011	1514 High Street Southeast	good	108.26772	naturally_occurring	more than 18.29 m	15.24 to 30.48 cm	Albuquerque	NA	NA	NA	NA	NA	NA	NA	NA	NA	NA	NA	NA	NA
6/25/2019	inventory_date	Scotch pine	Pinus sylvestris	Albuquerque	New Mexico	-106.6405052	35.06664931	715 Kathryn Avenue Southeast	fair	55.77428	introduced	more than 18.29 m	15.24 to 30.48 cm	Albuquerque	NA	NA	NA	NA	NA	NA	NA	NA	NA	NA	NA	NA	NA
6/25/2019	inventory_date	Pine	Pinus	Albuquerque	New Mexico	-106.6397575	35.06678048	21000 Powersway Road Southwest	good	NA	no_info	NA	NA	Albuquerque	NA	NA	NA	NA	NA	NA	NA	NA	NA	NA	NA	NA	NA
6/25/2019	inventory_date	Golden rain tree	Koelreuteria paniculata	Albuquerque	New Mexico	-106.6402785	35.06764873	1514 High Street Southeast	fair	45.93176	introduced	more than 18.29 m	15.24 to 30.48 cm	Albuquerque	NA	NA	NA	NA	NA	NA	NA	NA	NA	NA	NA	NA	NA
6/25/2019	inventory_date	Japanese pagoda tree	Styphnolobium japonicum	Albuquerque	New Mexico	-106.6407493	35.06652033	715 Kathryn Avenue Southeast	good	45.93176	introduced	more than 18.29 m	15.24 to 30.48 cm	Albuquerque	NA	NA	NA	NA	NA	NA	NA	NA	NA	NA	NA	NA	NA
6/25/2019	inventory_date	Cottonwood	Populus deltoides	Albuquerque	New Mexico	-106.6395188	35.0664413	21000 Powersway Road Southwest	fair	442.9134	naturally_occurring	more than 18.29 m	more than 76.2 cm	Albuquerque	NA	NA	NA	NA	NA	NA	NA	NA	NA	NA	NA	NA	NA
6/25/2019	inventory_date	Austrian pine	Pinus nigra	Albuquerque	New Mexico	-106.639895	35.06677389	21000 Powersway Road Southwest	good	82.021	introduced	more than 18.29 m	15.24 to 30.48 cm	Albuquerque	NA	NA	NA	NA	NA	NA	NA	NA	NA	NA	NA	NA	NA
6/25/2019	inventory_date	London plane	Platanus acerifolia	Albuquerque	New Mexico	-106.6407902	35.06647203	710 Southern Avenue Southeast	fair	131.2336	introduced	more than 18.29 m	45.72 to 60.96 cm	Albuquerque	NA	NA	NA	NA	NA	NA	NA	NA	NA	NA	NA	NA	NA
6/25/2019	inventory_date	London plane	Platanus acerifolia	Albuquerque	New Mexico	-106.6396482	35.06704392	21000 Powersway Road Southwest	fair	206.69292	introduced	more than 18.29 m	30.48 to 45.72 cm	Albuquerque	NA	NA	NA	NA	NA	NA	NA	NA	NA	NA	NA	NA	NA
6/25/2019	inventory_date	Cottonwood	Populus deltoides	Albuquerque	New Mexico	-106.6395121	35.06656698	21000 Powersway Road Southwest	fair	295.2756	naturally_occurring	more than 18.29 m	NA	Albuquerque	NA	NA	NA	NA	NA	NA	NA	NA	NA	NA	NA	NA	NA
6/25/2019	inventory_date	London plane	Platanus acerifolia	Albuquerque	New Mexico	-106.6408519	35.06642099	710 Southern Avenue Southeast	fair	118.11024	introduced	more than 18.29 m	30.48 to 45.72 cm	Albuquerque	NA	NA	NA	NA	NA	NA	NA	NA	NA	NA	NA	NA	NA
6/25/2019	inventory_date	Cottonwood	Populus deltoides	Albuquerque	New Mexico	-106.6395832	35.06653186	21000 Powersway Road Southwest	fair	410.105	naturally_occurring	more than 18.29 m	NA	Albuquerque	NA	NA	NA	NA	NA	NA	NA	NA	NA	NA	NA	NA	NA
6/25/2019	inventory_date	London plane	Platanus acerifolia	Albuquerque	New Mexico	-106.6395624	35.06718497	21000 Powersway Road Southwest	fair	331.36484	introduced	more than 18.29 m	45.72 to 60.96 cm	Albuquerque	NA	NA	NA	NA	NA	NA	NA	NA	NA	NA	NA	NA	NA
6/25/2019	inventory_date	London plane	Platanus acerifolia	Albuquerque	New Mexico	-106.6395772	35.0673584	21000 Powersway Road Southwest	good	213.2546	introduced	more than 18.29 m	30.48 to 45.72 cm	Albuquerque	NA	NA	NA	NA	NA	NA	NA	NA	NA	NA	NA	NA	NA
6/25/2019	inventory_date	Velvet ash arizona ash	Fraxinus velutina	Albuquerque	New Mexico	-106.6406219	35.06713722	715 Kathryn Avenue Southeast	good	111.54856	naturally_occurring	more than 18.29 m	30.48 to 45.72 cm	Albuquerque	NA	NA	NA	NA	NA	NA	NA	NA	NA	NA	NA	NA	NA
6/21/2019	inventory_date	Pear	Pyrus	Albuquerque	New Mexico	-106.6407667	35.06655381	715 Kathryn Avenue Southeast	poor	55.77428	no_info	more than 18.29 m	15.24 to 30.48 cm	Albuquerque	NA	NA	NA	NA	NA	NA	NA	NA	NA	NA	NA	NA	NA
6/21/2019	inventory_date	Bur oak	Quercus macrocarpa	Albuquerque	New Mexico	-106.6397193	35.06657247	21000 Powersway Road Southwest	dead/dying	29.52756	naturally_occurring	more than 18.29 m	0 to 15.24 cm	Albuquerque	NA	NA	NA	NA	NA	NA	NA	NA	NA	NA	NA	NA	NA
6/21/2019	inventory_date	Bur oak	Quercus macrocarpa	Albuquerque	New Mexico	-106.6397005	35.06629092	21000 Powersway Road Southwest	good	42.65092	naturally_occurring	more than 18.29 m	0 to 15.24 cm	Albuquerque	NA	NA	NA	NA	NA	NA	NA	NA	NA	NA	NA	NA	NA
6/21/2019	inventory_date	Honeylocust	Gleditsia triacanthos	Albuquerque	New Mexico	-106.6395443	35.06668718	21000 Powersway Road Southwest	good	55.77428	introduced	more than 18.29 m	0 to 15.24 cm	Albuquerque	NA	NA	NA	NA	NA	NA	NA	NA	NA	NA	NA	NA	NA
6/21/2019	inventory_date	Austrian pine	Pinus nigra	Albuquerque	New Mexico	-106.6409652	35.06656314	1702 Walter Street Southeast	fair	82.021	introduced	more than 18.29 m	30.48 to 45.72 cm	Albuquerque	NA	NA	NA	NA	NA	NA	NA	NA	NA	NA	NA	NA	NA
6/21/2019	inventory_date	Honeylocust	Gleditsia triacanthos	Albuquerque	New Mexico	-106.6395604	35.06671681	21000 Powersway Road Southwest	good	52.49344	introduced	more than 18.29 m	0 to 15.24 cm	Albuquerque	NA	NA	NA	NA	NA	NA	NA	NA	NA	NA	NA	NA	NA
6/21/2019	inventory_date	Cottonwood	Populus deltoides	Albuquerque	New Mexico	-106.639667	35.06612352	810 Kathryn Avenue Southeast	good	252.62468	naturally_occurring	more than 18.29 m	more than 76.2 cm	Albuquerque	NA	NA	NA	NA	NA	NA	NA	NA	NA	NA	NA	NA	NA
6/21/2019	inventory_date	Cottonwood	Populus deltoides	Albuquerque	New Mexico	-106.6396898	35.0660379	814 Kathryn Avenue Southeast	fair	180.4462	naturally_occurring	more than 18.29 m	more than 76.2 cm	Albuquerque	NA	NA	NA	NA	NA	NA	NA	NA	NA	NA	NA	NA	NA
6/21/2019	inventory_date	Ponderosa pine	Pinus ponderosa	Albuquerque	New Mexico	-106.6395792	35.06681725	21000 Powersway Road Southwest	fair	278.8714	naturally_occurring	more than 18.29 m	30.48 to 45.72 cm	Albuquerque	NA	NA	NA	NA	NA	NA	NA	NA	NA	NA	NA	NA	NA
6/21/2019	inventory_date	London plane	Platanus acerifolia	Albuquerque	New Mexico	-106.6409089	35.0666548	1702 Walter Street Southeast	fair	209.97376	introduced	more than 18.29 m	45.72 to 60.96 cm	Albuquerque	NA	NA	NA	NA	NA	NA	NA	NA	NA	NA	NA	NA	NA
6/21/2019	inventory_date	Deodar cedar	Cedrus deodara	Albuquerque	New Mexico	-106.6397153	35.06687598	21000 Powersway Road Southwest	good	203.41208	introduced	more than 18.29 m	30.48 to 45.72 cm	Albuquerque	NA	NA	NA	NA	NA	NA	NA	NA	NA	NA	NA	NA	NA
6/21/2019	inventory_date	Black locust	Robinia pseudoacacia	Albuquerque	New Mexico	-106.6398722	35.0661323	715 Kathryn Avenue Southeast	good	62.33596	introduced	more than 18.29 m	0 to 15.24 cm	Albuquerque	NA	NA	NA	NA	NA	NA	NA	NA	NA	NA	NA	NA	NA
6/21/2019	inventory_date	Deodar cedar	Cedrus deodara	Albuquerque	New Mexico	-106.6398574	35.06687598	21000 Powersway Road Southwest	fair	98.4252	introduced	more than 18.29 m	15.24 to 30.48 cm	Albuquerque	NA	NA	NA	NA	NA	NA	NA	NA	NA	NA	NA	NA	NA
6/21/2019	inventory_date	London plane	Platanus acerifolia	Albuquerque	New Mexico	-106.6410027	35.06668827	1702 Walter Street Southeast	fair	164.042	introduced	more than 18.29 m	30.48 to 45.72 cm	Albuquerque	NA	NA	NA	NA	NA	NA	NA	NA	NA	NA	NA	NA	NA
6/21/2019	inventory_date	Siberian elm	Ulmus pumila	Albuquerque	New Mexico	-106.6400097	35.06688421	21000 Powersway Road Southwest	poor	32.8084	introduced	more than 18.29 m	0 to 15.24 cm	Albuquerque	NA	NA	NA	NA	NA	NA	NA	NA	NA	NA	NA	NA	NA
6/21/2019	inventory_date	Chinese pistache	Pistacia chinensis	Albuquerque	New Mexico	-106.6401143	35.06621463	715 Kathryn Avenue Southeast	good	49.2126	introduced	more than 18.29 m	0 to 15.24 cm	Albuquerque	NA	NA	NA	NA	NA	NA	NA	NA	NA	NA	NA	NA	NA
6/21/2019	inventory_date	London plane	Platanus acerifolia	Albuquerque	New Mexico	-106.6410202	35.0667448	1702 Walter Street Southeast	fair	180.4462	introduced	more than 18.29 m	30.48 to 45.72 cm	Albuquerque	NA	NA	NA	NA	NA	NA	NA	NA	NA	NA	NA	NA	NA
6/21/2019	inventory_date	Velvet ash arizona ash	Fraxinus velutina	Albuquerque	New Mexico	-106.6400056	35.06690891	21000 Powersway Road Southwest	fair	45.93176	naturally_occurring	more than 18.29 m	0 to 15.24 cm	Albuquerque	NA	NA	NA	NA	NA	NA	NA	NA	NA	NA	NA	NA	NA
6/21/2019	inventory_date	Austrian pine	Pinus nigra	Albuquerque	New Mexico	-106.6401813	35.06617566	715 Kathryn Avenue Southeast	good	55.77428	introduced	more than 18.29 m	15.24 to 30.48 cm	Albuquerque	NA	NA	NA	NA	NA	NA	NA	NA	NA	NA	NA	NA	NA
6/21/2019	inventory_date	Velvet ash arizona ash	Fraxinus velutina	Albuquerque	New Mexico	-106.6401578	35.06691604	715 Kathryn Avenue Southeast	fair	36.08924	naturally_occurring	more than 18.29 m	0 to 15.24 cm	Albuquerque	NA	NA	NA	NA	NA	NA	NA	NA	NA	NA	NA	NA	NA
6/21/2019	inventory_date	London plane	Platanus acerifolia	Albuquerque	New Mexico	-106.6402457	35.06682439	715 Kathryn Avenue Southeast	poor	32.8084	introduced	more than 18.29 m	0 to 15.24 cm	Albuquerque	NA	NA	NA	NA	NA	NA	NA	NA	NA	NA	NA	NA	NA
6/21/2019	inventory_date	London plane	Platanus acerifolia	Albuquerque	New Mexico	-106.640292	35.06683646	715 Kathryn Avenue Southeast	fair	32.8084	introduced	more than 18.29 m	0 to 15.24 cm	Albuquerque	NA	NA	NA	NA	NA	NA	NA	NA	NA	NA	NA	NA	NA
6/21/2019	inventory_date	Golden rain tree	Koelreuteria paniculata	Albuquerque	New Mexico	-106.6409531	35.06715917	1606 Walter Street Southeast	fair	NA	introduced	NA	0 to 15.24 cm	Albuquerque	NA	NA	NA	NA	NA	NA	NA	NA	NA	NA	NA	NA	NA
6/21/2019	inventory_date	London plane	Platanus acerifolia	Albuquerque	New Mexico	-106.6404167	35.06685183	715 Kathryn Avenue Southeast	fair	32.8084	introduced	more than 18.29 m	0 to 15.24 cm	Albuquerque	NA	NA	NA	NA	NA	NA	NA	NA	NA	NA	NA	NA	NA
6/21/2019	inventory_date	Velvet ash arizona ash	Fraxinus velutina	Albuquerque	New Mexico	-106.6406983	35.06707301	1624 Walter Street Southeast	good	NA	naturally_occurring	NA	45.72 to 60.96 cm	Albuquerque	NA	NA	NA	NA	NA	NA	NA	NA	NA	NA	NA	NA	NA
6/21/2019	inventory_date	London plane	Platanus acerifolia	Albuquerque	New Mexico	-106.6404616	35.0668178	715 Kathryn Avenue Southeast	fair	32.8084	introduced	more than 18.29 m	0 to 15.24 cm	Albuquerque	NA	NA	NA	NA	NA	NA	NA	NA	NA	NA	NA	NA	NA
6/19/2019	inventory_date	Golden rain tree	Koelreuteria paniculata	Albuquerque	New Mexico	-106.7144108	35.05659181	99999 Reseda Avenue	good	49.2126	introduced	more than 18.29 m	0 to 15.24 cm	Albuquerque	NA	NA	NA	NA	NA	NA	NA	NA	NA	NA	NA	NA	NA
6/19/2019	inventory_date	Pear	Pyrus	Albuquerque	New Mexico	-106.7148929	35.05527882	1400 7 Falls Place Southwest	fair	52.49344	no_info	more than 18.29 m	0 to 15.24 cm	Albuquerque	NA	NA	NA	NA	NA	NA	NA	NA	NA	NA	NA	NA	NA
6/19/2019	inventory_date	Boxelder	Acer negundo	Albuquerque	New Mexico	-106.7145959	35.05631516	99999 Reseda Avenue	fair	114.8294	naturally_occurring	more than 18.29 m	15.24 to 30.48 cm	Albuquerque	NA	NA	NA	NA	NA	NA	NA	NA	NA	NA	NA	NA	NA
6/19/2019	inventory_date	Northern hackberry	Celtis occidentalis	Albuquerque	New Mexico	-106.7145744	35.05641506	99999 Reseda Avenue	good	82.021	naturally_occurring	more than 18.29 m	15.24 to 30.48 cm	Albuquerque	NA	NA	NA	NA	NA	NA	NA	NA	NA	NA	NA	NA	NA
6/19/2019	inventory_date	Honeylocust	Gleditsia triacanthos	Albuquerque	New Mexico	-106.7148587	35.05638487	99999 Reseda Avenue	good	88.58268	introduced	more than 18.29 m	15.24 to 30.48 cm	Albuquerque	NA	NA	NA	NA	NA	NA	NA	NA	NA	NA	NA	NA	NA
6/19/2019	inventory_date	Northern hackberry	Celtis occidentalis	Albuquerque	New Mexico	-106.7145556	35.05637444	99999 Reseda Avenue	good	82.021	naturally_occurring	more than 18.29 m	15.24 to 30.48 cm	Albuquerque	NA	NA	NA	NA	NA	NA	NA	NA	NA	NA	NA	NA	NA
6/19/2019	inventory_date	Pear	Pyrus	Albuquerque	New Mexico	-106.7149077	35.05520032	1400 7 Falls Place Southwest	poor	49.2126	no_info	more than 18.29 m	15.24 to 30.48 cm	Albuquerque	NA	NA	NA	NA	NA	NA	NA	NA	NA	NA	NA	NA	NA
6/19/2019	inventory_date	Golden rain tree	Koelreuteria paniculata	Albuquerque	New Mexico	-106.7147347	35.05516245	1404 7 Falls Place Southwest	good	39.37008	introduced	more than 18.29 m	0 to 15.24 cm	Albuquerque	NA	NA	NA	NA	NA	NA	NA	NA	NA	NA	NA	NA	NA
6/19/2019	inventory_date	Catalpa	Catalpa	Albuquerque	New Mexico	-106.7149821	35.05646556	99999 Reseda Avenue	fair	55.77428	no_info	more than 18.29 m	15.24 to 30.48 cm	Albuquerque	NA	NA	NA	NA	NA	NA	NA	NA	NA	NA	NA	NA	NA
6/19/2019	inventory_date	Honeylocust	Gleditsia triacanthos	Albuquerque	New Mexico	-106.7144711	35.05625039	99999 Reseda Avenue	good	82.021	introduced	more than 18.29 m	15.24 to 30.48 cm	Albuquerque	NA	NA	NA	NA	NA	NA	NA	NA	NA	NA	NA	NA	NA
6/19/2019	inventory_date	Littleleaf linden	Tilia cordata	Albuquerque	New Mexico	-106.7146649	35.055163	1404 7 Falls Place Southwest	excellent	49.2126	introduced	more than 18.29 m	15.24 to 30.48 cm	Albuquerque	NA	NA	NA	NA	NA	NA	NA	NA	NA	NA	NA	NA	NA
6/19/2019	inventory_date	English oak	Quercus robur	Albuquerque	New Mexico	-106.7151685	35.05591336	99999 Arroyo Hondo Street Southwest	fair	62.33596	introduced	more than 18.29 m	0 to 15.24 cm	Albuquerque	NA	NA	NA	NA	NA	NA	NA	NA	NA	NA	NA	NA	NA
6/19/2019	inventory_date	Littleleaf linden	Tilia cordata	Albuquerque	New Mexico	-106.714618	35.05525576	1404 7 Falls Place Southwest	excellent	49.2126	introduced	more than 18.29 m	15.24 to 30.48 cm	Albuquerque	NA	NA	NA	NA	NA	NA	NA	NA	NA	NA	NA	NA	NA
6/19/2019	inventory_date	Honeylocust	Gleditsia triacanthos	Albuquerque	New Mexico	-106.7151015	35.05591556	99999 Arroyo Hondo Street Southwest	good	42.65092	introduced	more than 18.29 m	0 to 15.24 cm	Albuquerque	NA	NA	NA	NA	NA	NA	NA	NA	NA	NA	NA	NA	NA
6/19/2019	inventory_date	Northern hackberry	Celtis occidentalis	Albuquerque	New Mexico	-106.714514	35.05629211	99999 Reseda Avenue	fair	82.021	naturally_occurring	more than 18.29 m	15.24 to 30.48 cm	Albuquerque	NA	NA	NA	NA	NA	NA	NA	NA	NA	NA	NA	NA	NA
6/19/2019	inventory_date	English oak	Quercus robur	Albuquerque	New Mexico	-106.7151336	35.05599405	99999 Arroyo Hondo Street Southwest	fair	59.05512	introduced	more than 18.29 m	0 to 15.24 cm	Albuquerque	NA	NA	NA	NA	NA	NA	NA	NA	NA	NA	NA	NA	NA
6/19/2019	inventory_date	Desert willow	Chilopsis linearis	Albuquerque	New Mexico	-106.7144289	35.05632833	99999 Reseda Avenue	good	49.2126	naturally_occurring	more than 18.29 m	0 to 15.24 cm	Albuquerque	NA	NA	NA	NA	NA	NA	NA	NA	NA	NA	NA	NA	NA
6/19/2019	inventory_date	Desert willow	Chilopsis linearis	Albuquerque	New Mexico	-106.7145275	35.05541166	1400 7 Falls Place Southwest	good	NA	naturally_occurring	NA	NA	Albuquerque	NA	NA	NA	NA	NA	NA	NA	NA	NA	NA	NA	NA	NA
6/19/2019	inventory_date	Chinese pistache	Pistacia chinensis	Albuquerque	New Mexico	-106.7151779	35.05605004	99999 Arroyo Hondo Street Southwest	good	91.86352	introduced	more than 18.29 m	15.24 to 30.48 cm	Albuquerque	NA	NA	NA	NA	NA	NA	NA	NA	NA	NA	NA	NA	NA
6/19/2019	inventory_date	Desert willow	Chilopsis linearis	Albuquerque	New Mexico	-106.7143705	35.05631461	99999 Reseda Avenue	good	49.2126	naturally_occurring	more than 18.29 m	0 to 15.24 cm	Albuquerque	NA	NA	NA	NA	NA	NA	NA	NA	NA	NA	NA	NA	NA
6/19/2019	inventory_date	English oak	Quercus robur	Albuquerque	New Mexico	-106.7150726	35.05607913	99999 Arroyo Hondo Street Southwest	fair	52.49344	introduced	more than 18.29 m	0 to 15.24 cm	Albuquerque	NA	NA	NA	NA	NA	NA	NA	NA	NA	NA	NA	NA	NA
6/19/2019	inventory_date	Desert willow	Chilopsis linearis	Albuquerque	New Mexico	-106.7144644	35.05553736	1400 7 Falls Place Southwest	fair	NA	naturally_occurring	NA	NA	Albuquerque	NA	NA	NA	NA	NA	NA	NA	NA	NA	NA	NA	NA	NA
6/19/2019	inventory_date	Littleleaf linden	Tilia cordata	Albuquerque	New Mexico	-106.7151115	35.05615598	99999 Arroyo Hondo Street Southwest	fair	85.30184	introduced	more than 18.29 m	15.24 to 30.48 cm	Albuquerque	NA	NA	NA	NA	NA	NA	NA	NA	NA	NA	NA	NA	NA
6/19/2019	inventory_date	Honeylocust	Gleditsia triacanthos	Albuquerque	New Mexico	-106.7142747	35.0562954	99999 Reseda Avenue	good	65.6168	introduced	more than 18.29 m	15.24 to 30.48 cm	Albuquerque	NA	NA	NA	NA	NA	NA	NA	NA	NA	NA	NA	NA	NA
6/19/2019	inventory_date	Chinese pistache	Pistacia chinensis	Albuquerque	New Mexico	-106.7149928	35.05607419	99999 Arroyo Hondo Street Southwest	good	72.17848	introduced	more than 18.29 m	15.24 to 30.48 cm	Albuquerque	NA	NA	NA	NA	NA	NA	NA	NA	NA	NA	NA	NA	NA
6/19/2019	inventory_date	Littleleaf linden	Tilia cordata	Albuquerque	New Mexico	-106.7144349	35.05562573	1400 7 Falls Place Southwest	good	NA	introduced	NA	15.24 to 30.48 cm	Albuquerque	NA	NA	NA	NA	NA	NA	NA	NA	NA	NA	NA	NA	NA
6/19/2019	inventory_date	Littleleaf linden	Tilia cordata	Albuquerque	New Mexico	-106.7149922	35.05618507	99999 Arroyo Hondo Street Southwest	good	72.17848	introduced	more than 18.29 m	0 to 15.24 cm	Albuquerque	NA	NA	NA	NA	NA	NA	NA	NA	NA	NA	NA	NA	NA
6/19/2019	inventory_date	Desert willow	Chilopsis linearis	Albuquerque	New Mexico	-106.7141157	35.05630748	99999 Reseda Avenue	good	65.6168	naturally_occurring	more than 18.29 m	15.24 to 30.48 cm	Albuquerque	NA	NA	NA	NA	NA	NA	NA	NA	NA	NA	NA	NA	NA
6/19/2019	inventory_date	Eastern redbud	Cercis canadensis	Albuquerque	New Mexico	-106.714962	35.05612414	99999 Arroyo Hondo Street Southwest	poor	49.2126	introduced	more than 18.29 m	15.24 to 30.48 cm	Albuquerque	NA	NA	NA	NA	NA	NA	NA	NA	NA	NA	NA	NA	NA
6/19/2019	inventory_date	Littleleaf linden	Tilia cordata	Albuquerque	New Mexico	-106.7148755	35.05620867	99999 Reseda Avenue	good	88.58268	introduced	more than 18.29 m	0 to 15.24 cm	Albuquerque	NA	NA	NA	NA	NA	NA	NA	NA	NA	NA	NA	NA	NA
6/19/2019	inventory_date	Honeylocust	Gleditsia triacanthos	Albuquerque	New Mexico	-106.7143417	35.05600667	99999 Reseda Avenue	poor	42.65092	introduced	more than 18.29 m	0 to 15.24 cm	Albuquerque	NA	NA	NA	NA	NA	NA	NA	NA	NA	NA	NA	NA	NA
6/19/2019	inventory_date	Chinese pistache	Pistacia chinensis	Albuquerque	New Mexico	-106.7145851	35.05592653	99999 Reseda Avenue	fair	39.37008	introduced	more than 18.29 m	0 to 15.24 cm	Albuquerque	NA	NA	NA	NA	NA	NA	NA	NA	NA	NA	NA	NA	NA
6/19/2019	inventory_date	Chinese pistache	Pistacia chinensis	Albuquerque	New Mexico	-106.7144457	35.0558689	1400 7 Falls Place Southwest	fair	49.2126	introduced	more than 18.29 m	0 to 15.24 cm	Albuquerque	NA	NA	NA	NA	NA	NA	NA	NA	NA	NA	NA	NA	NA
6/18/2019	inventory_date	Ash	Fraxinus	Albuquerque	New Mexico	-106.5006119	35.07405717	13205 Cloudview Avenue Northeast	fair	114.8294	no_info	more than 18.29 m	30.48 to 45.72 cm	Albuquerque	NA	NA	NA	NA	NA	NA	NA	NA	NA	NA	NA	NA	NA
6/18/2019	inventory_date	Ponderosa pine	Pinus ponderosa	Albuquerque	New Mexico	-106.5004597	35.07393698	13205 Cloudview Avenue Northeast	fair	NA	naturally_occurring	NA	more than 76.2 cm	Albuquerque	NA	NA	NA	NA	NA	NA	NA	NA	NA	NA	NA	NA	NA
6/18/2019	inventory_date	Ash	Fraxinus	Albuquerque	New Mexico	-106.5006629	35.07410601	13205 Cloudview Avenue Northeast	fair	114.8294	no_info	more than 18.29 m	30.48 to 45.72 cm	Albuquerque	NA	NA	NA	NA	NA	NA	NA	NA	NA	NA	NA	NA	NA
6/18/2019	inventory_date	Crabapple	Malus	Albuquerque	New Mexico	-106.5001573	35.07368125	13216 Cloudview Avenue Northeast	good	45.93176	no_info	more than 18.29 m	15.24 to 30.48 cm	Albuquerque	NA	NA	NA	NA	NA	NA	NA	NA	NA	NA	NA	NA	NA
6/18/2019	inventory_date	Pear	Pyrus	Albuquerque	New Mexico	-106.5004503	35.0739057	13205 Cloudview Avenue Northeast	fair	91.86352	no_info	more than 18.29 m	15.24 to 30.48 cm	Albuquerque	NA	NA	NA	NA	NA	NA	NA	NA	NA	NA	NA	NA	NA
NA	inventory_date	NA	NA	NA	NA	NA	NA	NA	NA	NA	no_info	NA	NA	Albuquerque	NA	NA	NA	NA	NA	NA	NA	NA	NA	NA	NA	NA	NA
NA	inventory_date	NA	NA	NA	NA	NA	NA	NA	NA	NA	no_info	NA	NA	Albuquerque	NA	NA	NA	NA	NA	NA	NA	NA	NA	NA	NA	NA	NA
6/18/2019	inventory_date	Ash	Fraxinus	Albuquerque	New Mexico	-106.5003276	35.07366917	13205 Cloudview Avenue Northeast	good	82.021	no_info	more than 18.29 m	30.48 to 45.72 cm	Albuquerque	NA	NA	NA	NA	NA	NA	NA	NA	NA	NA	NA	NA	NA
6/18/2019	inventory_date	Pine	Pinus	Albuquerque	New Mexico	-106.500856	35.07471571	13121 Skyview Avenue Northeast	fair	91.86352	no_info	more than 18.29 m	15.24 to 30.48 cm	Albuquerque	NA	NA	NA	NA	NA	NA	NA	NA	NA	NA	NA	NA	NA
6/18/2019	inventory_date	Honeylocust	Gleditsia triacanthos	Albuquerque	New Mexico	-106.5003772	35.07362966	13205 Cloudview Avenue Northeast	good	101.70604	introduced	more than 18.29 m	15.24 to 30.48 cm	Albuquerque	NA	NA	NA	NA	NA	NA	NA	NA	NA	NA	NA	NA	NA
NA	inventory_date	NA	NA	NA	NA	NA	NA	NA	NA	NA	no_info	NA	NA	Albuquerque	NA	NA	NA	NA	NA	NA	NA	NA	NA	NA	NA	NA	NA
6/18/2019	inventory_date	Ash	Fraxinus	Albuquerque	New Mexico	-106.5004268	35.07365326	13205 Cloudview Avenue Northeast	good	82.021	no_info	more than 18.29 m	30.48 to 45.72 cm	Albuquerque	NA	NA	NA	NA	NA	NA	NA	NA	NA	NA	NA	NA	NA
6/18/2019	inventory_date	Pine	Pinus	Albuquerque	New Mexico	-106.5009076	35.07472504	13121 Skyview Avenue Northeast	fair	144.35696	no_info	more than 18.29 m	45.72 to 60.96 cm	Albuquerque	NA	NA	NA	NA	NA	NA	NA	NA	NA	NA	NA	NA	NA
6/18/2019	inventory_date	Ash	Fraxinus	Albuquerque	New Mexico	-106.5004469	35.07360496	13205 Cloudview Avenue Northeast	fair	49.2126	no_info	more than 18.29 m	30.48 to 45.72 cm	Albuquerque	NA	NA	NA	NA	NA	NA	NA	NA	NA	NA	NA	NA	NA
6/18/2019	inventory_date	Ash	Fraxinus	Albuquerque	New Mexico	-106.5005006	35.07364228	13205 Cloudview Avenue Northeast	good	147.6378	no_info	more than 18.29 m	30.48 to 45.72 cm	Albuquerque	NA	NA	NA	NA	NA	NA	NA	NA	NA	NA	NA	NA	NA
6/18/2019	inventory_date	Chinese pistache	Pistacia chinensis	Albuquerque	New Mexico	-106.5010947	35.07348478	13121 Cloudview Avenue Northeast	good	114.8294	introduced	more than 18.29 m	30.48 to 45.72 cm	Albuquerque	NA	NA	NA	NA	NA	NA	NA	NA	NA	NA	NA	NA	NA
6/18/2019	inventory_date	Austrian pine	Pinus nigra	Albuquerque	New Mexico	-106.5010806	35.07348807	13121 Cloudview Avenue Northeast	fair	82.021	introduced	more than 18.29 m	45.72 to 60.96 cm	Albuquerque	NA	NA	NA	NA	NA	NA	NA	NA	NA	NA	NA	NA	NA
6/18/2019	inventory_date	Ash	Fraxinus	Albuquerque	New Mexico	-106.5005811	35.07358082	13205 Cloudview Avenue Northeast	fair	95.14436	no_info	more than 18.29 m	30.48 to 45.72 cm	Albuquerque	NA	NA	NA	NA	NA	NA	NA	NA	NA	NA	NA	NA	NA
6/18/2019	inventory_date	Ash	Fraxinus	Albuquerque	New Mexico	-106.5011919	35.07363131	13120 Parkview Avenue Northeast	fair	104.98688	no_info	more than 18.29 m	30.48 to 45.72 cm	Albuquerque	NA	NA	NA	NA	NA	NA	NA	NA	NA	NA	NA	NA	NA
6/18/2019	inventory_date	Ash	Fraxinus	Albuquerque	New Mexico	-106.5012221	35.07370375	13120 Parkview Avenue Northeast	good	180.4462	no_info	more than 18.29 m	30.48 to 45.72 cm	Albuquerque	NA	NA	NA	NA	NA	NA	NA	NA	NA	NA	NA	NA	NA
6/18/2019	inventory_date	Crabapple	Malus	Albuquerque	New Mexico	-106.5007138	35.07359344	13205 Cloudview Avenue Northeast	good	108.26772	no_info	more than 18.29 m	30.48 to 45.72 cm	Albuquerque	NA	NA	NA	NA	NA	NA	NA	NA	NA	NA	NA	NA	NA
6/18/2019	inventory_date	Chinese pistache	Pistacia chinensis	Albuquerque	New Mexico	-106.5011034	35.07478815	13113 Skyview Avenue Northeast	fair	127.95276	introduced	more than 18.29 m	15.24 to 30.48 cm	Albuquerque	NA	NA	NA	NA	NA	NA	NA	NA	NA	NA	NA	NA	NA
6/18/2019	inventory_date	Ash	Fraxinus	Albuquerque	New Mexico	-106.5012724	35.07377399	13120 Parkview Avenue Northeast	fair	98.4252	no_info	more than 18.29 m	30.48 to 45.72 cm	Albuquerque	NA	NA	NA	NA	NA	NA	NA	NA	NA	NA	NA	NA	NA
6/18/2019	inventory_date	Chinese pistache	Pistacia chinensis	Albuquerque	New Mexico	-106.5009284	35.07352594	13204 Cloudview Avenue Northeast	fair	144.35696	introduced	more than 18.29 m	45.72 to 60.96 cm	Albuquerque	NA	NA	NA	NA	NA	NA	NA	NA	NA	NA	NA	NA	NA
6/18/2019	inventory_date	Pear	Pyrus	Albuquerque	New Mexico	-106.501027	35.07476784	13113 Skyview Avenue Northeast	fair	108.26772	no_info	more than 18.29 m	45.72 to 60.96 cm	Albuquerque	NA	NA	NA	NA	NA	NA	NA	NA	NA	NA	NA	NA	NA
6/18/2019	inventory_date	Austrian pine	Pinus nigra	Albuquerque	New Mexico	-106.5013542	35.07393094	13120 Parkview Avenue Northeast	good	131.2336	introduced	more than 18.29 m	30.48 to 45.72 cm	Albuquerque	NA	NA	NA	NA	NA	NA	NA	NA	NA	NA	NA	NA	NA
6/18/2019	inventory_date	Austrian pine	Pinus nigra	Albuquerque	New Mexico	-106.5012865	35.07385905	13120 Parkview Avenue Northeast	fair	82.021	introduced	more than 18.29 m	60.96 to 76.2 cm	Albuquerque	NA	NA	NA	NA	NA	NA	NA	NA	NA	NA	NA	NA	NA
6/17/2019	inventory_date	Elm hybrid	Ulmus	Albuquerque	New Mexico	-106.6391225	35.10130042	424 Hannett Avenue Northeast	good	101.70604	no_info	more than 18.29 m	0 to 15.24 cm	Albuquerque	NA	NA	NA	NA	NA	NA	NA	NA	NA	NA	NA	NA	NA
6/17/2019	inventory_date	Chinese pistache	Pistacia chinensis	Albuquerque	New Mexico	-106.6386196	35.1012516	440 Hannett Avenue Northeast	good	52.49344	introduced	more than 18.29 m	15.24 to 30.48 cm	Albuquerque	NA	NA	NA	NA	NA	NA	NA	NA	NA	NA	NA	NA	NA
6/17/2019	inventory_date	Crabapple	Malus	Albuquerque	New Mexico	-106.6387504	35.10183257	1825 Edith Boulevard Northeast	good	98.4252	no_info	more than 18.29 m	30.48 to 45.72 cm	Albuquerque	NA	NA	NA	NA	NA	NA	NA	NA	NA	NA	NA	NA	NA
6/17/2019	inventory_date	Ash	Fraxinus	Albuquerque	New Mexico	-106.6389093	35.1013871	424 Hannett Avenue Northeast	good	75.45932	no_info	more than 18.29 m	0 to 15.24 cm	Albuquerque	NA	NA	NA	NA	NA	NA	NA	NA	NA	NA	NA	NA	NA
6/17/2019	inventory_date	Siberian elm	Ulmus pumila	Albuquerque	New Mexico	-106.6655912	35.08827499	210 16th Street Northwest	good	367.45408	introduced	more than 18.29 m	60.96 to 76.2 cm	Albuquerque	NA	NA	NA	NA	NA	NA	NA	NA	NA	NA	NA	NA	NA
6/17/2019	inventory_date	Elm	Ulmus	Albuquerque	New Mexico	-106.6654973	35.08853507	210 16th Street Northwest	good	NA	no_info	NA	60.96 to 76.2 cm	Albuquerque	NA	NA	NA	NA	NA	NA	NA	NA	NA	NA	NA	NA	NA
6/17/2019	inventory_date	Siberian elm	Ulmus pumila	Albuquerque	New Mexico	-106.6655812	35.08836004	210 16th Street Northwest	good	452.75592	introduced	more than 18.29 m	more than 76.2 cm	Albuquerque	NA	NA	NA	NA	NA	NA	NA	NA	NA	NA	NA	NA	NA
6/17/2019	inventory_date	Ash	Fraxinus	Albuquerque	New Mexico	-106.6654836	35.08862386	210 16th Street Northwest	good	82.021	no_info	more than 18.29 m	0 to 15.24 cm	Albuquerque	NA	NA	NA	NA	NA	NA	NA	NA	NA	NA	NA	NA	NA
6/17/2019	inventory_date	Elm	Ulmus	Albuquerque	New Mexico	-106.665777	35.08870516	210 16th Street Northwest	good	32.8084	no_info	more than 18.29 m	0 to 15.24 cm	Albuquerque	NA	NA	NA	NA	NA	NA	NA	NA	NA	NA	NA	NA	NA
6/17/2019	inventory_date	Crabapple	Malus	Albuquerque	New Mexico	-106.6655825	35.08805112	300 16th Street	good	49.2126	no_info	more than 18.29 m	0 to 15.24 cm	Albuquerque	NA	NA	NA	NA	NA	NA	NA	NA	NA	NA	NA	NA	NA
6/17/2019	inventory_date	Cottonwood	Populus deltoides	Albuquerque	New Mexico	-106.6654699	35.08868321	210 16th Street Northwest	fair	275.59056	naturally_occurring	more than 18.29 m	more than 76.2 cm	Albuquerque	NA	NA	NA	NA	NA	NA	NA	NA	NA	NA	NA	NA	NA
6/17/2019	inventory_date	Cottonwood	Populus deltoides	Albuquerque	New Mexico	-106.6656978	35.08892134	200 Laguna Boulevard Southwest	fair	265.74804	naturally_occurring	more than 18.29 m	45.72 to 60.96 cm	Albuquerque	NA	NA	NA	NA	NA	NA	NA	NA	NA	NA	NA	NA	NA
6/17/2019	inventory_date	Siberian elm	Ulmus pumila	Albuquerque	New Mexico	-106.6658346	35.08876442	245 16th Street Southwest	good	357.61156	introduced	more than 18.29 m	more than 76.2 cm	Albuquerque	NA	NA	NA	NA	NA	NA	NA	NA	NA	NA	NA	NA	NA
6/17/2019	inventory_date	Texas red oak	Quercus buckleyi	Albuquerque	New Mexico	-106.6657703	35.08807252	314 16th Street	good	98.4252	introduced	more than 18.29 m	15.24 to 30.48 cm	Albuquerque	NA	NA	NA	NA	NA	NA	NA	NA	NA	NA	NA	NA	NA
6/17/2019	inventory_date	Crabapple	Malus	Albuquerque	New Mexico	-106.6655825	35.08906071	204 16th Street Northwest	good	32.8084	no_info	more than 18.29 m	0 to 15.24 cm	Albuquerque	NA	NA	NA	NA	NA	NA	NA	NA	NA	NA	NA	NA	NA
6/17/2019	inventory_date	Crabapple	Malus	Albuquerque	New Mexico	-106.6656811	35.08906126	204 16th Street Northwest	good	36.08924	no_info	more than 18.29 m	0 to 15.24 cm	Albuquerque	NA	NA	NA	NA	NA	NA	NA	NA	NA	NA	NA	NA	NA
6/17/2019	inventory_date	Siberian elm	Ulmus pumila	Albuquerque	New Mexico	-106.6658474	35.08815373	301 16th Street Southwest	fair	213.2546	introduced	more than 18.29 m	more than 76.2 cm	Albuquerque	NA	NA	NA	NA	NA	NA	NA	NA	NA	NA	NA	NA	NA
6/17/2019	inventory_date	Cottonwood	Populus deltoides	Albuquerque	New Mexico	-106.6657259	35.08818048	301 16th Street Southwest	good	196.8504	naturally_occurring	more than 18.29 m	more than 76.2 cm	Albuquerque	NA	NA	NA	NA	NA	NA	NA	NA	NA	NA	NA	NA	NA
6/17/2019	inventory_date	Chinkapin oak	Quercus muehlenbergii	Albuquerque	New Mexico	-106.6655704	35.08881435	210 16th Street Northwest	good	72.17848	naturally_occurring	more than 18.29 m	0 to 15.24 cm	Albuquerque	NA	NA	NA	NA	NA	NA	NA	NA	NA	NA	NA	NA	NA
6/17/2019	inventory_date	Northern hackberry	Celtis occidentalis	Albuquerque	New Mexico	-106.6656388	35.08879076	210 16th Street Northwest	good	131.2336	naturally_occurring	more than 18.29 m	15.24 to 30.48 cm	Albuquerque	NA	NA	NA	NA	NA	NA	NA	NA	NA	NA	NA	NA	NA
6/17/2019	inventory_date	Texas red oak	Quercus buckleyi	Albuquerque	New Mexico	-106.6656744	35.08836662	210 16th Street Northwest	NA	NA	introduced	NA	NA	Albuquerque	NA	NA	NA	NA	NA	NA	NA	NA	NA	NA	NA	NA	NA
6/17/2019	inventory_date	Texas red oak	Quercus buckleyi	Albuquerque	New Mexico	-106.6657978	35.08844399	210 16th Street Northwest	good	98.4252	introduced	more than 18.29 m	0 to 15.24 cm	Albuquerque	NA	NA	NA	NA	NA	NA	NA	NA	NA	NA	NA	NA	NA
6/17/2019	inventory_date	Siberian elm	Ulmus pumila	Albuquerque	New Mexico	-106.6658635	35.08804454	301 16th Street Southwest	fair	311.6798	introduced	more than 18.29 m	more than 76.2 cm	Albuquerque	NA	NA	NA	NA	NA	NA	NA	NA	NA	NA	NA	NA	NA
6/17/2019	inventory_date	Cottonwood	Populus deltoides	Albuquerque	New Mexico	-106.6658796	35.08830572	301 16th Street Southwest	fair	252.62468	naturally_occurring	more than 18.29 m	more than 76.2 cm	Albuquerque	NA	NA	NA	NA	NA	NA	NA	NA	NA	NA	NA	NA	NA
6/17/2019	inventory_date	Green ash	Fraxinus pennsylvanica	Albuquerque	New Mexico	-106.6657327	35.08884837	210 16th Street Northwest	excellent	65.6168	introduced	more than 18.29 m	0 to 15.24 cm	Albuquerque	NA	NA	NA	NA	NA	NA	NA	NA	NA	NA	NA	NA	NA
6/17/2019	inventory_date	Siberian elm	Ulmus pumila	Albuquerque	New Mexico	-106.6658822	35.08835345	210 16th Street Northwest	fair	314.96064	introduced	more than 18.29 m	more than 76.2 cm	Albuquerque	NA	NA	NA	NA	NA	NA	NA	NA	NA	NA	NA	NA	NA
6/17/2019	inventory_date	Ash	Fraxinus	Albuquerque	New Mexico	-106.6655336	35.0888983	208 16th Street Southwest	good	131.2336	no_info	more than 18.29 m	30.48 to 45.72 cm	Albuquerque	NA	NA	NA	NA	NA	NA	NA	NA	NA	NA	NA	NA	NA
6/17/2019	inventory_date	Cottonwood	Populus deltoides	Albuquerque	New Mexico	-106.6656469	35.08819543	300 16th Street	fair	265.74804	naturally_occurring	more than 18.29 m	more than 76.2 cm	Albuquerque	NA	NA	NA	NA	NA	NA	NA	NA	NA	NA	NA	NA	NA
6/17/2019	inventory_date	Black locust	Robinia pseudoacacia	Albuquerque	New Mexico	-106.6657917	35.08872766	245 16th Street Southwest	dead/dying	42.65092	introduced	more than 18.29 m	0 to 15.24 cm	Albuquerque	NA	NA	NA	NA	NA	NA	NA	NA	NA	NA	NA	NA	NA
6/17/2019	inventory_date	Bur oak	Quercus macrocarpa	Albuquerque	New Mexico	-106.6658078	35.08835345	210 16th Street Northwest	good	147.6378	naturally_occurring	more than 18.29 m	15.24 to 30.48 cm	Albuquerque	NA	NA	NA	NA	NA	NA	NA	NA	NA	NA	NA	NA	NA
6/17/2019	inventory_date	Eastern redbud	Cercis canadensis	Albuquerque	New Mexico	-106.6655637	35.08861463	210 16th Street Northwest	good	49.2126	introduced	more than 18.29 m	0 to 15.24 cm	Albuquerque	NA	NA	NA	NA	NA	NA	NA	NA	NA	NA	NA	NA	NA
6/17/2019	inventory_date	Locust	NA	Albuquerque	New Mexico	-106.6655001	35.08855335	210 16th Street Northwest	dead/dying	39.37008	no_info	more than 18.29 m	0 to 15.24 cm	Albuquerque	NA	NA	NA	NA	NA	NA	NA	NA	NA	NA	NA	NA	NA
6/17/2019	inventory_date	Honeylocust	Gleditsia triacanthos	Albuquerque	New Mexico	-106.6656831	35.08811587	300 16th Street	good	101.70604	introduced	more than 18.29 m	15.24 to 30.48 cm	Albuquerque	NA	NA	NA	NA	NA	NA	NA	NA	NA	NA	NA	NA	NA
6/17/2019	inventory_date	Texas red oak	Quercus buckleyi	Albuquerque	New Mexico	-106.6658675	35.08843137	210 16th Street Northwest	good	82.021	introduced	more than 18.29 m	15.24 to 30.48 cm	Albuquerque	NA	NA	NA	NA	NA	NA	NA	NA	NA	NA	NA	NA	NA
6/17/2019	inventory_date	Honeylocust	Gleditsia triacanthos	Albuquerque	New Mexico	-106.6654766	35.08876881	210 16th Street Northwest	good	101.70604	introduced	more than 18.29 m	15.24 to 30.48 cm	Albuquerque	NA	NA	NA	NA	NA	NA	NA	NA	NA	NA	NA	NA	NA
6/17/2019	inventory_date	English oak	Quercus robur	Albuquerque	New Mexico	-106.6657434	35.08862944	210 16th Street Northwest	good	42.65092	introduced	more than 18.29 m	0 to 15.24 cm	Albuquerque	NA	NA	NA	NA	NA	NA	NA	NA	NA	NA	NA	NA	NA
6/17/2019	inventory_date	Pear	Pyrus	Albuquerque	New Mexico	-106.665791	35.08822067	301 16th Street Southwest	good	NA	no_info	NA	15.24 to 30.48 cm	Albuquerque	NA	NA	NA	NA	NA	NA	NA	NA	NA	NA	NA	NA	NA
6/17/2019	inventory_date	Elm	Ulmus	Albuquerque	New Mexico	-106.6658628	35.08855537	245 16th Street Southwest	fair	39.37008	no_info	more than 18.29 m	0 to 15.24 cm	Albuquerque	NA	NA	NA	NA	NA	NA	NA	NA	NA	NA	NA	NA	NA
6/17/2019	inventory_date	Honeylocust	Gleditsia triacanthos	Albuquerque	New Mexico	-106.6655155	35.08871888	210 16th Street Northwest	good	101.70604	introduced	more than 18.29 m	15.24 to 30.48 cm	Albuquerque	NA	NA	NA	NA	NA	NA	NA	NA	NA	NA	NA	NA	NA
6/17/2019	inventory_date	Texas red oak	Quercus buckleyi	Albuquerque	New Mexico	-106.6656606	35.08862621	210 16th Street Northwest	fair	98.4252	introduced	more than 18.29 m	15.24 to 30.48 cm	Albuquerque	NA	NA	NA	NA	NA	NA	NA	NA	NA	NA	NA	NA	NA
10/9/2017	inventory_date	Boxelder	Acer negundo	Albuquerque	New Mexico	-106.6656931	35.08837924	210 16th Street Northwest	good	82.021	naturally_occurring	more than 18.29 m	0 to 15.24 cm	Albuquerque	NA	NA	NA	NA	NA	NA	NA	NA	NA	NA	NA	NA	NA
6/17/2019	inventory_date	Siberian elm	Ulmus pumila	Albuquerque	New Mexico	-106.665659	35.08846154	210 16th Street Northwest	fair	213.2546	introduced	more than 18.29 m	more than 76.2 cm	Albuquerque	NA	NA	NA	NA	NA	NA	NA	NA	NA	NA	NA	NA	NA
6/17/2019	inventory_date	Honeylocust	Gleditsia triacanthos	Albuquerque	New Mexico	-106.6658279	35.08859542	210 16th Street Northwest	good	72.17848	introduced	more than 18.29 m	15.24 to 30.48 cm	Albuquerque	NA	NA	NA	NA	NA	NA	NA	NA	NA	NA	NA	NA	NA
6/17/2019	inventory_date	Bur oak	Quercus macrocarpa	Albuquerque	New Mexico	-106.6658385	35.08849482	245 16th Street Southwest	good	121.39108	naturally_occurring	more than 18.29 m	15.24 to 30.48 cm	Albuquerque	NA	NA	NA	NA	NA	NA	NA	NA	NA	NA	NA	NA	NA
6/17/2019	inventory_date	Siberian elm	Ulmus pumila	Albuquerque	New Mexico	-106.6656952	35.08855153	210 16th Street Northwest	good	331.36484	introduced	more than 18.29 m	more than 76.2 cm	Albuquerque	NA	NA	NA	NA	NA	NA	NA	NA	NA	NA	NA	NA	NA
6/13/2019	inventory_date	Arizona cypress	Cupressus arizonica	Albuquerque	New Mexico	-106.6410986	35.10140301	1718 Broadway Boulevard Northeast	good	173.88452	naturally_occurring	more than 18.29 m	45.72 to 60.96 cm	Albuquerque	NA	NA	NA	NA	NA	NA	NA	NA	NA	NA	NA	NA	NA
6/13/2019	inventory_date	Arizona cypress	Cupressus arizonica	Albuquerque	New Mexico	-106.6411415	35.10146061	1701A Broadway Boulevard Northeast	fair	134.51444	naturally_occurring	more than 18.29 m	NA	Albuquerque	NA	NA	NA	NA	NA	NA	NA	NA	NA	NA	NA	NA	NA
6/13/2019	inventory_date	Chinkapin oak	Quercus muehlenbergii	Albuquerque	New Mexico	-106.639785	35.10135309	416 Hannett Avenue Northeast	good	118.11024	naturally_occurring	more than 18.29 m	15.24 to 30.48 cm	Albuquerque	NA	NA	NA	NA	NA	NA	NA	NA	NA	NA	NA	NA	NA
6/13/2019	inventory_date	Elm	Ulmus	Albuquerque	New Mexico	-106.6390883	35.10188194	1825 Edith Boulevard Northeast	good	82.021	no_info	more than 18.29 m	0 to 15.24 cm	Albuquerque	NA	NA	NA	NA	NA	NA	NA	NA	NA	NA	NA	NA	NA
6/13/2019	inventory_date	Chinese elm	Ulmus parvifolia	Albuquerque	New Mexico	-106.6405166	35.10138985	400 Hannett Avenue Northeast	fair	59.05512	introduced	more than 18.29 m	0 to 15.24 cm	Albuquerque	NA	NA	NA	NA	NA	NA	NA	NA	NA	NA	NA	NA	NA
6/13/2019	inventory_date	Golden rain tree	Koelreuteria paniculata	Albuquerque	New Mexico	-106.6411778	35.10141563	1701A Broadway Boulevard Northeast	fair	NA	introduced	NA	NA	Albuquerque	NA	NA	NA	NA	NA	NA	NA	NA	NA	NA	NA	NA	NA
6/13/2019	inventory_date	Chinese elm	Ulmus parvifolia	Albuquerque	New Mexico	-106.6406681	35.10138985	1718 Broadway Boulevard Northeast	fair	NA	introduced	NA	NA	Albuquerque	NA	NA	NA	NA	NA	NA	NA	NA	NA	NA	NA	NA	NA
6/13/2019	inventory_date	Golden rain tree	Koelreuteria paniculata	Albuquerque	New Mexico	-106.6411952	35.10146336	1701A Broadway Boulevard Northeast	fair	124.67192	introduced	more than 18.29 m	30.48 to 45.72 cm	Albuquerque	NA	NA	NA	NA	NA	NA	NA	NA	NA	NA	NA	NA	NA
6/13/2019	inventory_date	Boxelder	Acer negundo	Albuquerque	New Mexico	-106.6400237	35.10141728	404 Hannett Avenue Northeast	fair	29.52756	naturally_occurring	more than 18.29 m	0 to 15.24 cm	Albuquerque	NA	NA	NA	NA	NA	NA	NA	NA	NA	NA	NA	NA	NA
6/13/2019	inventory_date	Arizona cypress	Cupressus arizonica	Albuquerque	New Mexico	-106.6410879	35.10151548	1718 Broadway Boulevard Northeast	fair	180.4462	naturally_occurring	more than 18.29 m	NA	Albuquerque	NA	NA	NA	NA	NA	NA	NA	NA	NA	NA	NA	NA	NA
6/13/2019	inventory_date	Elm	Ulmus	Albuquerque	New Mexico	-106.639213	35.10193296	1825 Edith Boulevard Northeast	good	65.6168	no_info	more than 18.29 m	0 to 15.24 cm	Albuquerque	NA	NA	NA	NA	NA	NA	NA	NA	NA	NA	NA	NA	NA
6/13/2019	inventory_date	Ponderosa pine	Pinus ponderosa	Albuquerque	New Mexico	-106.6405823	35.10138381	400 Hannett Avenue Northeast	poor	NA	naturally_occurring	NA	NA	Albuquerque	NA	NA	NA	NA	NA	NA	NA	NA	NA	NA	NA	NA	NA
6/13/2019	inventory_date	Arizona cypress	Cupressus arizonica	Albuquerque	New Mexico	-106.6411617	35.10156046	1701A Broadway Boulevard Northeast	fair	180.4462	naturally_occurring	more than 18.29 m	45.72 to 60.96 cm	Albuquerque	NA	NA	NA	NA	NA	NA	NA	NA	NA	NA	NA	NA	NA
6/13/2019	inventory_date	Crabapple	Malus	Albuquerque	New Mexico	-106.6396858	35.10179581	1825 Edith Boulevard Northeast	excellent	49.2126	no_info	more than 18.29 m	0 to 15.24 cm	Albuquerque	NA	NA	NA	NA	NA	NA	NA	NA	NA	NA	NA	NA	NA
6/13/2019	inventory_date	Golden rain tree	Koelreuteria paniculata	Albuquerque	New Mexico	-106.641163	35.1016049	1701A Broadway Boulevard Northeast	fair	114.8294	introduced	more than 18.29 m	45.72 to 60.96 cm	Albuquerque	NA	NA	NA	NA	NA	NA	NA	NA	NA	NA	NA	NA	NA
6/13/2019	inventory_date	Ponderosa pine	Pinus ponderosa	Albuquerque	New Mexico	-106.6403885	35.10140082	400 Hannett Avenue Northeast	good	357.61156	naturally_occurring	more than 18.29 m	45.72 to 60.96 cm	Albuquerque	NA	NA	NA	NA	NA	NA	NA	NA	NA	NA	NA	NA	NA
6/13/2019	inventory_date	Golden rain tree	Koelreuteria paniculata	Albuquerque	New Mexico	-106.6411603	35.10163178	1701A Broadway Boulevard Northeast	good	114.8294	introduced	more than 18.29 m	45.72 to 60.96 cm	Albuquerque	NA	NA	NA	NA	NA	NA	NA	NA	NA	NA	NA	NA	NA
6/13/2019	inventory_date	Black locust	Robinia pseudoacacia	Albuquerque	New Mexico	-106.6398078	35.10190772	1854 Broadway Place Northeast	excellent	82.021	introduced	more than 18.29 m	15.24 to 30.48 cm	Albuquerque	NA	NA	NA	NA	NA	NA	NA	NA	NA	NA	NA	NA	NA
6/13/2019	inventory_date	Elm hybrid	Ulmus	Albuquerque	New Mexico	-106.6407573	35.10143702	1718 Broadway Boulevard Northeast	fair	65.6168	no_info	more than 18.29 m	NA	Albuquerque	NA	NA	NA	NA	NA	NA	NA	NA	NA	NA	NA	NA	NA
6/13/2019	inventory_date	Ponderosa pine	Pinus ponderosa	Albuquerque	New Mexico	-106.6408653	35.10138436	1718 Broadway Boulevard Northeast	poor	95.14436	naturally_occurring	more than 18.29 m	30.48 to 45.72 cm	Albuquerque	NA	NA	NA	NA	NA	NA	NA	NA	NA	NA	NA	NA	NA
6/13/2019	inventory_date	Juniper	Juniperus	Albuquerque	New Mexico	-106.6406125	35.1020542	1844 Broadway Place Northeast	fair	180.4462	no_info	more than 18.29 m	more than 76.2 cm	Albuquerque	NA	NA	NA	NA	NA	NA	NA	NA	NA	NA	NA	NA	NA
6/13/2019	inventory_date	Elm	Ulmus	Albuquerque	New Mexico	-106.6409598	35.10139807	1718 Broadway Boulevard Northeast	good	114.8294	no_info	more than 18.29 m	15.24 to 30.48 cm	Albuquerque	NA	NA	NA	NA	NA	NA	NA	NA	NA	NA	NA	NA	NA
6/13/2019	inventory_date	Spruce	Picea	Albuquerque	New Mexico	-106.6411469	35.10169651	1707 Broadway Boulevard Northeast	fair	118.11024	no_info	more than 18.29 m	NA	Albuquerque	NA	NA	NA	NA	NA	NA	NA	NA	NA	NA	NA	NA	NA
6/13/2019	inventory_date	Juniper	Juniperus	Albuquerque	New Mexico	-106.6405092	35.10204378	1844 Broadway Place Northeast	fair	147.6378	no_info	more than 18.29 m	more than 76.2 cm	Albuquerque	NA	NA	NA	NA	NA	NA	NA	NA	NA	NA	NA	NA	NA
6/13/2019	inventory_date	Honeylocust	Gleditsia triacanthos	Albuquerque	New Mexico	-106.6409632	35.10145239	1718 Broadway Boulevard Northeast	fair	45.93176	introduced	more than 18.29 m	0 to 15.24 cm	Albuquerque	NA	NA	NA	NA	NA	NA	NA	NA	NA	NA	NA	NA	NA
6/13/2019	inventory_date	Juniper	Juniperus	Albuquerque	New Mexico	-106.6402698	35.10202842	1848 Broadway Place Northeast	fair	114.8294	no_info	more than 18.29 m	60.96 to 76.2 cm	Albuquerque	NA	NA	NA	NA	NA	NA	NA	NA	NA	NA	NA	NA	NA
6/11/2019	inventory_date	Pear	Pyrus	Albuquerque	New Mexico	-106.5010102	35.07474315	13113 Skyview Avenue Northeast	fair	59.05512	no_info	more than 18.29 m	NA	Albuquerque	NA	NA	NA	NA	NA	NA	NA	NA	NA	NA	NA	NA	NA
6/11/2019	inventory_date	Pear	Pyrus	Albuquerque	New Mexico	-106.5010679	35.07475083	13113 Skyview Avenue Northeast	good	49.2126	no_info	more than 18.29 m	NA	Albuquerque	NA	NA	NA	NA	NA	NA	NA	NA	NA	NA	NA	NA	NA
6/11/2019	inventory_date	Chinese pistache	Pistacia chinensis	Albuquerque	New Mexico	-106.5014474	35.07397924	13121 Parkview Avenue Northeast	excellent	98.4252	introduced	more than 18.29 m	NA	Albuquerque	NA	NA	NA	NA	NA	NA	NA	NA	NA	NA	NA	NA	NA
6/11/2019	inventory_date	Ash	Fraxinus	Albuquerque	New Mexico	-106.5006153	35.07444186	13205 Cloudview Avenue Northeast	fair	72.17848	no_info	more than 18.29 m	NA	Albuquerque	NA	NA	NA	NA	NA	NA	NA	NA	NA	NA	NA	NA	NA
6/11/2019	inventory_date	Ash	Fraxinus	Albuquerque	New Mexico	-106.5014461	35.07468223	13109 Skyview Avenue Northeast	good	98.4252	no_info	more than 18.29 m	NA	Albuquerque	NA	NA	NA	NA	NA	NA	NA	NA	NA	NA	NA	NA	NA
6/11/2019	inventory_date	Chinese pistache	Pistacia chinensis	Albuquerque	New Mexico	-106.5015131	35.07405991	13121 Parkview Avenue Northeast	excellent	82.021	introduced	more than 18.29 m	NA	Albuquerque	NA	NA	NA	NA	NA	NA	NA	NA	NA	NA	NA	NA	NA
6/11/2019	inventory_date	Pear	Pyrus	Albuquerque	New Mexico	-106.5017451	35.07452308	13101 Skyview Avenue Northeast	fair	75.45932	no_info	more than 18.29 m	NA	Albuquerque	NA	NA	NA	NA	NA	NA	NA	NA	NA	NA	NA	NA	NA
6/11/2019	inventory_date	Pear	Pyrus	Albuquerque	New Mexico	-106.5014742	35.07410546	13121 Parkview Avenue Northeast	good	NA	no_info	NA	NA	Albuquerque	NA	NA	NA	NA	NA	NA	NA	NA	NA	NA	NA	NA	NA
6/11/2019	inventory_date	Pear	Pyrus	Albuquerque	New Mexico	-106.500982	35.074089	13205 Cloudview Avenue Northeast	good	NA	no_info	NA	NA	Albuquerque	NA	NA	NA	NA	NA	NA	NA	NA	NA	NA	NA	NA	NA
6/11/2019	inventory_date	Pear	Pyrus	Albuquerque	New Mexico	-106.501772	35.0744693	13008 Skyview Avenue Northeast	good	82.021	no_info	more than 18.29 m	NA	Albuquerque	NA	NA	NA	NA	NA	NA	NA	NA	NA	NA	NA	NA	NA
6/11/2019	inventory_date	Pear	Pyrus	Albuquerque	New Mexico	-106.5009861	35.0740868	13205 Cloudview Avenue Northeast	NA	NA	no_info	NA	NA	Albuquerque	NA	NA	NA	NA	NA	NA	NA	NA	NA	NA	NA	NA	NA
6/11/2019	inventory_date	Mimosa	Albizia julibrissin	Albuquerque	New Mexico	-106.5009103	35.07456479	13205 Cloudview Avenue Northeast	good	65.6168	introduced	more than 18.29 m	NA	Albuquerque	NA	NA	NA	NA	NA	NA	NA	NA	NA	NA	NA	NA	NA
6/11/2019	inventory_date	Pear	Pyrus	Albuquerque	New Mexico	-106.5016928	35.07436339	13008 Skyview Avenue Northeast	excellent	65.6168	no_info	more than 18.29 m	NA	Albuquerque	NA	NA	NA	NA	NA	NA	NA	NA	NA	NA	NA	NA	NA
6/11/2019	inventory_date	Ash	Fraxinus	Albuquerque	New Mexico	-106.501371	35.07422948	13121 Parkview Avenue Northeast	dead/dying	147.6378	no_info	more than 18.29 m	NA	Albuquerque	NA	NA	NA	NA	NA	NA	NA	NA	NA	NA	NA	NA	NA
6/11/2019	inventory_date	Littleleaf linden	Tilia cordata	Albuquerque	New Mexico	-106.5831944	35.1256619	5301 Ponderosa Avenue Northeast	fair	NA	introduced	NA	NA	Albuquerque	NA	NA	NA	NA	NA	NA	NA	NA	NA	NA	NA	NA	NA
6/11/2019	inventory_date	Ash	Fraxinus	Albuquerque	New Mexico	-106.5821658	35.12598493	5510 Ponderosa Avenue Northeast	good	NA	no_info	NA	30.48 to 45.72 cm	Albuquerque	NA	NA	NA	NA	NA	NA	NA	NA	NA	NA	NA	NA	NA
6/11/2019	inventory_date	Chinkapin oak	Quercus muehlenbergii	Albuquerque	New Mexico	-106.5829691	35.12571455	3801 Palomas Drive Northeast	good	62.33596	naturally_occurring	more than 18.29 m	0 to 15.24 cm	Albuquerque	NA	NA	NA	NA	NA	NA	NA	NA	NA	NA	NA	NA	NA
6/11/2019	inventory_date	Ash	Fraxinus	Albuquerque	New Mexico	-106.5827881	35.12599426	3800 Palomas Drive Northeast	good	NA	no_info	NA	60.96 to 76.2 cm	Albuquerque	NA	NA	NA	NA	NA	NA	NA	NA	NA	NA	NA	NA	NA
6/11/2019	inventory_date	Texas red oak	Quercus buckleyi	Albuquerque	New Mexico	-106.5830999	35.125629	3801 Palomas Drive Northeast	good	NA	introduced	NA	NA	Albuquerque	NA	NA	NA	NA	NA	NA	NA	NA	NA	NA	NA	NA	NA
6/11/2019	inventory_date	Cottonwood	Populus deltoides	Albuquerque	New Mexico	-106.5823904	35.12604636	3800 Palomas Drive Northeast	poor	180.4462	naturally_occurring	more than 18.29 m	60.96 to 76.2 cm	Albuquerque	NA	NA	NA	NA	NA	NA	NA	NA	NA	NA	NA	NA	NA
6/11/2019	inventory_date	Cottonwood	Populus deltoides	Albuquerque	New Mexico	-106.5823911	35.12605294	3800 Palomas Drive Northeast	poor	196.8504	naturally_occurring	more than 18.29 m	60.96 to 76.2 cm	Albuquerque	NA	NA	NA	NA	NA	NA	NA	NA	NA	NA	NA	NA	NA
5/22/2019	inventory_date	Basswood	Tilia	Albuquerque	New Mexico	-106.5297997	35.14854945	9825 Admiral Nimitz Avenue Northeast	good	72.17848	no_info	more than 18.29 m	15.24 to 30.48 cm	Albuquerque	NA	NA	NA	NA	NA	NA	NA	NA	NA	NA	NA	NA	NA
5/16/2019	inventory_date	London plane	Platanus acerifolia	Albuquerque	New Mexico	-106.5461974	35.16029232	7104 Gettysburg Road Northeast	NA	NA	introduced	NA	NA	Albuquerque	NA	NA	NA	NA	NA	NA	NA	NA	NA	NA	NA	NA	NA
5/8/2019	inventory_date	Cherry plum	Prunus cerasifera	Albuquerque	New Mexico	-106.5284608	35.14999982	9709 Layton Avenue Northeast	NA	NA	introduced	NA	NA	Albuquerque	NA	NA	NA	NA	NA	NA	NA	NA	NA	NA	NA	NA	NA
5/3/2019	inventory_date	Elm hybrid	Ulmus	Albuquerque	New Mexico	-106.6325283	35.07567168	501 Sycamore Street Southeast	good	49.2126	no_info	more than 18.29 m	0 to 15.24 cm	Albuquerque	NA	NA	NA	NA	NA	NA	NA	NA	NA	NA	NA	NA	NA
6/11/2018	inventory_date	American elm	Ulmus americana	Albuquerque	New Mexico	-106.6324132	35.07733637	514 Sycamore Street Southeast	good	65.6168	introduced	more than 18.29 m	0 to 15.24 cm	Albuquerque	NA	NA	NA	NA	NA	NA	NA	NA	NA	NA	NA	NA	NA
6/11/2018	inventory_date	American elm	Ulmus americana	Albuquerque	New Mexico	-106.6325012	35.07715283	524 Sycamore Street Southeast	good	65.6168	introduced	more than 18.29 m	0 to 15.24 cm	Albuquerque	NA	NA	NA	NA	NA	NA	NA	NA	NA	NA	NA	NA	NA
6/11/2018	inventory_date	American elm	Ulmus americana	Albuquerque	New Mexico	-106.6325522	35.07723444	500 Spruce Street Southeast	good	65.6168	introduced	more than 18.29 m	0 to 15.24 cm	Albuquerque	NA	NA	NA	NA	NA	NA	NA	NA	NA	NA	NA	NA	NA
6/11/2018	inventory_date	American elm	Ulmus americana	Albuquerque	New Mexico	-106.6324157	35.07750677	514 Sycamore Street Southeast	good	65.6168	introduced	more than 18.29 m	0 to 15.24 cm	Albuquerque	NA	NA	NA	NA	NA	NA	NA	NA	NA	NA	NA	NA	NA
6/11/2018	inventory_date	Cedar elm	Ulmus crassifolia	Albuquerque	New Mexico	-106.6321525	35.07644495	1409 Hazeldine Avenue Southeast	good	49.2126	introduced	more than 18.29 m	0 to 15.24 cm	Albuquerque	NA	NA	NA	NA	NA	NA	NA	NA	NA	NA	NA	NA	NA
4/15/2019	inventory_date	Honeylocust	Gleditsia triacanthos	Albuquerque	New Mexico	-106.6947087	35.15829164	4900 Kachina Street Northwest	NA	NA	introduced	NA	NA	Albuquerque	NA	NA	NA	NA	NA	NA	NA	NA	NA	NA	NA	NA	NA
4/15/2019	inventory_date	Shumard oak	Quercus shumardii	Albuquerque	New Mexico	-106.6953471	35.1585959	4900 Kachina Street Northwest	NA	NA	introduced	NA	NA	Albuquerque	NA	NA	NA	NA	NA	NA	NA	NA	NA	NA	NA	NA	NA
4/5/2019	inventory_date	Cedar elm	Ulmus crassifolia	Albuquerque	New Mexico	-106.6315202	35.07577791	501 Sycamore Street Southeast	good	39.37008	introduced	more than 18.29 m	0 to 15.24 cm	Albuquerque	NA	NA	NA	NA	NA	NA	NA	NA	NA	NA	NA	NA	NA
4/5/2019	inventory_date	Elm hybrid	Ulmus	Albuquerque	New Mexico	-106.6326097	35.07782541	504 Sycamore Street Northeast	good	65.6168	no_info	more than 18.29 m	0 to 15.24 cm	Albuquerque	NA	NA	NA	NA	NA	NA	NA	NA	NA	NA	NA	NA	NA
3/29/2019	inventory_date	Bigtooth maple	Acer grandidentatum	Albuquerque	New Mexico	-106.5273301	35.15041634	10204 Admiral Halsey Drive Northeast	good	42.65092	naturally_occurring	more than 18.29 m	0 to 15.24 cm	Albuquerque	NA	NA	NA	NA	NA	NA	NA	NA	NA	NA	NA	NA	NA
3/11/2019	inventory_date	Elm hybrid	Ulmus	Albuquerque	New Mexico	-106.6316593	35.05303593	1630 Randolph Road Southeast	excellent	59.05512	no_info	more than 18.29 m	0 to 15.24 cm	Albuquerque	NA	NA	NA	NA	NA	NA	NA	NA	NA	NA	NA	NA	NA
2/26/2019	inventory_date	Pinyon pine	Pinus edulis	Albuquerque	New Mexico	-106.4898911	35.15130125	6203 Cactus Canyon Trail Northeast	NA	NA	naturally_occurring	NA	NA	Albuquerque	NA	NA	NA	NA	NA	NA	NA	NA	NA	NA	NA	NA	NA
2/25/2019	inventory_date	Elm hybrid	Ulmus	Albuquerque	New Mexico	-106.6800316	35.11855546	2858 Don Quixote Drive Northwest	good	49.2126	no_info	more than 18.29 m	0 to 15.24 cm	Albuquerque	NA	NA	NA	NA	NA	NA	NA	NA	NA	NA	NA	NA	NA
2/14/2019	inventory_date	Chinkapin oak	Quercus muehlenbergii	Albuquerque	New Mexico	-106.5229601	35.1364128	10300 Camino Del Oso Northeast	good	78.74016	naturally_occurring	more than 18.29 m	0 to 15.24 cm	Albuquerque	NA	NA	NA	NA	NA	NA	NA	NA	NA	NA	NA	NA	NA
1/25/2019	inventory_date	Bur oak	Quercus macrocarpa	Albuquerque	New Mexico	-106.585939	35.09709637	1907 Madeira Drive Northeast	NA	NA	naturally_occurring	NA	NA	Albuquerque	NA	NA	NA	NA	NA	NA	NA	NA	NA	NA	NA	NA	NA
1/24/2019	inventory_date	Texas red oak	Quercus buckleyi	Albuquerque	New Mexico	-106.5635312	35.09472515	1509 San Pablo Street Northeast	excellent	32.8084	introduced	more than 18.29 m	0 to 15.24 cm	Albuquerque	NA	NA	NA	NA	NA	NA	NA	NA	NA	NA	NA	NA	NA
12/17/2018	inventory_date	London plane	Platanus acerifolia	Albuquerque	New Mexico	-106.6838054	35.21514431	10836 Marble Stone Drive Northwest	excellent	52.49344	introduced	more than 18.29 m	0 to 15.24 cm	Albuquerque	NA	NA	NA	NA	NA	NA	NA	NA	NA	NA	NA	NA	NA
12/17/2018	inventory_date	London plane	Platanus acerifolia	Albuquerque	New Mexico	-106.6837853	35.2152232	10836 Marble Stone Drive Northwest	excellent	52.49344	introduced	more than 18.29 m	0 to 15.24 cm	Albuquerque	NA	NA	NA	NA	NA	NA	NA	NA	NA	NA	NA	NA	NA
12/17/2018	inventory_date	London plane	Platanus acerifolia	Albuquerque	New Mexico	-106.6847201	35.21528346	5101 Dodge Avenue Northwest	excellent	52.49344	introduced	more than 18.29 m	0 to 15.24 cm	Albuquerque	NA	NA	NA	NA	NA	NA	NA	NA	NA	NA	NA	NA	NA
1/16/2019	inventory_date	Elm hybrid	Ulmus	Albuquerque	New Mexico	-106.6846101	35.21519361	99999 Quarry Road Northwest	fair	52.49344	no_info	more than 18.29 m	0 to 15.24 cm	Albuquerque	NA	NA	NA	NA	NA	NA	NA	NA	NA	NA	NA	NA	NA
1/16/2019	inventory_date	Elm hybrid	Ulmus	Albuquerque	New Mexico	-106.6848039	35.2149427	10908 Tanzanite Drive Northwest	excellent	52.49344	no_info	more than 18.29 m	0 to 15.24 cm	Albuquerque	NA	NA	NA	NA	NA	NA	NA	NA	NA	NA	NA	NA	NA
1/16/2019	inventory_date	Elm hybrid	Ulmus	Albuquerque	New Mexico	-106.6849226	35.21512787	10912 Tanzanite Drive Northwest	excellent	52.49344	no_info	more than 18.29 m	0 to 15.24 cm	Albuquerque	NA	NA	NA	NA	NA	NA	NA	NA	NA	NA	NA	NA	NA
1/10/2019	inventory_date	Dawn redwood	Metasequoia glyptostroboides	Albuquerque	New Mexico	-106.6620514	35.09088013	314 14th Street Northwest	good	19.68504	introduced	more than 18.29 m	0 to 15.24 cm	Albuquerque	NA	NA	NA	NA	NA	NA	NA	NA	NA	NA	NA	NA	NA
12/28/2018	inventory_date	Bigtooth maple	Acer grandidentatum	Albuquerque	New Mexico	-106.535659	35.08711724	10100 Lomas Boulevard Northeast	NA	42.65092	naturally_occurring	more than 18.29 m	0 to 15.24 cm	Albuquerque	NA	NA	NA	NA	NA	NA	NA	NA	NA	NA	NA	NA	NA
12/28/2018	inventory_date	Bigtooth maple	Acer grandidentatum	Albuquerque	New Mexico	-106.5357569	35.08711944	10100 Lomas Boulevard Northeast	excellent	39.37008	naturally_occurring	more than 18.29 m	0 to 15.24 cm	Albuquerque	NA	NA	NA	NA	NA	NA	NA	NA	NA	NA	NA	NA	NA
12/28/2018	inventory_date	Bigtooth maple	Acer grandidentatum	Albuquerque	New Mexico	-106.5357153	35.0870514	10100 Lomas Boulevard Northeast	NA	39.37008	naturally_occurring	more than 18.29 m	0 to 15.24 cm	Albuquerque	NA	NA	NA	NA	NA	NA	NA	NA	NA	NA	NA	NA	NA
12/27/2018	inventory_date	London plane	Platanus acerifolia	Albuquerque	New Mexico	-106.6107179	35.16202409	7243 Sidewinder Drive Northeast	NA	49.2126	introduced	more than 18.29 m	0 to 15.24 cm	Albuquerque	NA	NA	NA	NA	NA	NA	NA	NA	NA	NA	NA	NA	NA
12/27/2018	inventory_date	London plane	Platanus acerifolia	Albuquerque	New Mexico	-106.6108198	35.16201751	7204 Sidewinder Drive Northeast	NA	49.2126	introduced	more than 18.29 m	0 to 15.24 cm	Albuquerque	NA	NA	NA	NA	NA	NA	NA	NA	NA	NA	NA	NA	NA
12/27/2018	inventory_date	Bigtooth maple	Acer grandidentatum	Albuquerque	New Mexico	-106.6109794	35.16208768	7200 Sidewinder Drive Northeast	NA	49.2126	naturally_occurring	more than 18.29 m	0 to 15.24 cm	Albuquerque	NA	NA	NA	NA	NA	NA	NA	NA	NA	NA	NA	NA	NA
12/27/2018	inventory_date	Bigtooth maple	Acer grandidentatum	Albuquerque	New Mexico	-106.6110351	35.16212496	7200 Sidewinder Drive Northeast	NA	42.65092	naturally_occurring	more than 18.29 m	0 to 15.24 cm	Albuquerque	NA	NA	NA	NA	NA	NA	NA	NA	NA	NA	NA	NA	NA
12/27/2018	inventory_date	Limber pine	Pinus flexilis	Albuquerque	New Mexico	-106.6110304	35.16208439	7200 Sidewinder Drive Northeast	NA	13.12336	naturally_occurring	9.14 to 13.71 m	0 to 15.24 cm	Albuquerque	NA	NA	NA	NA	NA	NA	NA	NA	NA	NA	NA	NA	NA
12/27/2018	inventory_date	Elm hybrid	Ulmus	Albuquerque	New Mexico	-106.6112007	35.16219074	7220 Calle Montana Northeast	NA	49.2126	no_info	more than 18.29 m	0 to 15.24 cm	Albuquerque	NA	NA	NA	NA	NA	NA	NA	NA	NA	NA	NA	NA	NA
12/27/2018	inventory_date	Elm hybrid	Ulmus	Albuquerque	New Mexico	-106.6112061	35.162262	7224 Calle Montana Northeast	NA	49.2126	no_info	more than 18.29 m	0 to 15.24 cm	Albuquerque	NA	NA	NA	NA	NA	NA	NA	NA	NA	NA	NA	NA	NA
12/27/2018	inventory_date	Elm hybrid	Ulmus	Albuquerque	New Mexico	-106.6112182	35.16240673	7224 Calle Montana Northeast	NA	49.2126	no_info	more than 18.29 m	0 to 15.24 cm	Albuquerque	NA	NA	NA	NA	NA	NA	NA	NA	NA	NA	NA	NA	NA
12/27/2018	inventory_date	Elm hybrid	Ulmus	Albuquerque	New Mexico	-106.6112208	35.16247799	7224 Calle Montana Northeast	excellent	49.2126	no_info	more than 18.29 m	0 to 15.24 cm	Albuquerque	NA	NA	NA	NA	NA	NA	NA	NA	NA	NA	NA	NA	NA
12/27/2018	inventory_date	Crabapple	Malus	Albuquerque	New Mexico	-106.611772	35.16342691	7308 Calle Montana Northeast	NA	NA	no_info	NA	NA	Albuquerque	NA	NA	NA	NA	NA	NA	NA	NA	NA	NA	NA	NA	NA
12/27/2018	inventory_date	Crabapple	Malus	Albuquerque	New Mexico	-106.6117124	35.16342362	7308 Calle Montana Northeast	NA	NA	no_info	NA	NA	Albuquerque	NA	NA	NA	NA	NA	NA	NA	NA	NA	NA	NA	NA	NA
12/27/2018	inventory_date	Northern hackberry	Celtis occidentalis	Albuquerque	New Mexico	-106.6117465	35.16339182	7308 Calle Montana Northeast	NA	NA	naturally_occurring	NA	NA	Albuquerque	NA	NA	NA	NA	NA	NA	NA	NA	NA	NA	NA	NA	NA
12/27/2018	inventory_date	Kentucky coffeetree	Gymnocladus dioicus	Albuquerque	New Mexico	-106.6118773	35.16374924	1227 Diamondback Drive Northeast	NA	NA	introduced	NA	NA	Albuquerque	NA	NA	NA	NA	NA	NA	NA	NA	NA	NA	NA	NA	NA
12/27/2018	inventory_date	Kentucky coffeetree	Gymnocladus dioicus	Albuquerque	New Mexico	-106.6119061	35.16365495	1243 Diamondback Drive Northeast	NA	NA	introduced	NA	NA	Albuquerque	NA	NA	NA	NA	NA	NA	NA	NA	NA	NA	NA	NA	NA
12/27/2018	inventory_date	Honeylocust	Gleditsia triacanthos	Albuquerque	New Mexico	-106.6120262	35.16363412	1243 Diamondback Drive Northeast	NA	NA	introduced	NA	NA	Albuquerque	NA	NA	NA	NA	NA	NA	NA	NA	NA	NA	NA	NA	NA
12/27/2018	inventory_date	Honeylocust	Gleditsia triacanthos	Albuquerque	New Mexico	-106.611711	35.1636851	1209 Diamondback Drive Northeast	NA	NA	introduced	NA	NA	Albuquerque	NA	NA	NA	NA	NA	NA	NA	NA	NA	NA	NA	NA	NA
12/27/2018	inventory_date	Common chokecherry	Prunus virginiana	Albuquerque	New Mexico	-106.6109372	35.16322463	1203 Diamondback Drive Northeast	NA	NA	naturally_occurring	NA	NA	Albuquerque	NA	NA	NA	NA	NA	NA	NA	NA	NA	NA	NA	NA	NA
12/27/2018	inventory_date	Common chokecherry	Prunus virginiana	Albuquerque	New Mexico	-106.6110009	35.16326958	1203 Diamondback Drive Northeast	NA	NA	naturally_occurring	NA	NA	Albuquerque	NA	NA	NA	NA	NA	NA	NA	NA	NA	NA	NA	NA	NA
12/27/2018	inventory_date	Honeylocust	Gleditsia triacanthos	Albuquerque	New Mexico	-106.6110981	35.16333426	1205 Diamondback Drive Northeast	NA	NA	introduced	NA	NA	Albuquerque	NA	NA	NA	NA	NA	NA	NA	NA	NA	NA	NA	NA	NA
12/27/2018	inventory_date	London plane	Platanus acerifolia	Albuquerque	New Mexico	-106.6108634	35.16316432	1201 Diamondback Drive Northeast	NA	49.2126	introduced	more than 18.29 m	0 to 15.24 cm	Albuquerque	NA	NA	NA	NA	NA	NA	NA	NA	NA	NA	NA	NA	NA
12/27/2018	inventory_date	London plane	Platanus acerifolia	Albuquerque	New Mexico	-106.6107836	35.16304701	7257 Sidewinder Drive Northeast	NA	49.2126	introduced	more than 18.29 m	0 to 15.24 cm	Albuquerque	NA	NA	NA	NA	NA	NA	NA	NA	NA	NA	NA	NA	NA
12/17/2018	inventory_date	London plane	Platanus acerifolia	Albuquerque	New Mexico	-106.6848461	35.21529442	5101 Dodge Avenue Northwest	excellent	52.49344	introduced	more than 18.29 m	0 to 15.24 cm	Albuquerque	NA	NA	NA	NA	NA	NA	NA	NA	NA	NA	NA	NA	NA
12/13/2018	inventory_date	Texas red oak	Quercus buckleyi	Albuquerque	New Mexico	-106.5289045	35.14895518	10005 Admiral Emerson Avenue Northeast	NA	NA	introduced	NA	NA	Albuquerque	NA	NA	NA	NA	NA	NA	NA	NA	NA	NA	NA	NA	NA
12/3/2018	inventory_date	Honeylocust	Gleditsia triacanthos	Albuquerque	New Mexico	-106.5458125	35.17731673	8300 Mendocino Drive Northeast	NA	42.65092	introduced	more than 18.29 m	0 to 15.24 cm	Albuquerque	NA	NA	NA	NA	NA	NA	NA	NA	NA	NA	NA	NA	NA
12/3/2018	inventory_date	Crabapple	Malus	Albuquerque	New Mexico	-106.5459158	35.17777438	8301 Mendocino Drive Northeast	NA	22.96588	no_info	more than 18.29 m	0 to 15.24 cm	Albuquerque	NA	NA	NA	NA	NA	NA	NA	NA	NA	NA	NA	NA	NA
12/3/2018	inventory_date	Crabapple	Malus	Albuquerque	New Mexico	-106.5458661	35.17772725	8301 Mendocino Drive Northeast	NA	26.24672	no_info	more than 18.29 m	0 to 15.24 cm	Albuquerque	NA	NA	NA	NA	NA	NA	NA	NA	NA	NA	NA	NA	NA
12/3/2018	inventory_date	Crabapple	Malus	Albuquerque	New Mexico	-106.5458366	35.17778205	8301 Mendocino Drive Northeast	NA	22.96588	no_info	more than 18.29 m	0 to 15.24 cm	Albuquerque	NA	NA	NA	NA	NA	NA	NA	NA	NA	NA	NA	NA	NA
12/3/2018	inventory_date	Common chokecherry	Prunus virginiana	Albuquerque	New Mexico	-106.5447188	35.1776675	8901 Robs Place Northeast	NA	39.37008	naturally_occurring	more than 18.29 m	0 to 15.24 cm	Albuquerque	NA	NA	NA	NA	NA	NA	NA	NA	NA	NA	NA	NA	NA
12/3/2018	inventory_date	Common chokecherry	Prunus virginiana	Albuquerque	New Mexico	-106.5449803	35.17777986	8814 Mendocino Court Northeast	NA	39.37008	naturally_occurring	more than 18.29 m	0 to 15.24 cm	Albuquerque	NA	NA	NA	NA	NA	NA	NA	NA	NA	NA	NA	NA	NA
12/3/2018	inventory_date	Kentucky coffeetree	Gymnocladus dioicus	Albuquerque	New Mexico	-106.5448241	35.17775027	8814 Mendocino Court Northeast	NA	39.37008	introduced	more than 18.29 m	0 to 15.24 cm	Albuquerque	NA	NA	NA	NA	NA	NA	NA	NA	NA	NA	NA	NA	NA
12/3/2018	inventory_date	London plane	Platanus acerifolia	Albuquerque	New Mexico	-106.5453967	35.17746526	8300 Mendocino Drive Northeast	NA	49.2126	introduced	more than 18.29 m	0 to 15.24 cm	Albuquerque	NA	NA	NA	NA	NA	NA	NA	NA	NA	NA	NA	NA	NA
12/3/2018	inventory_date	London plane	Platanus acerifolia	Albuquerque	New Mexico	-106.5416343	35.1248897	9101 Harwood Avenue Northeast	good	NA	introduced	NA	0 to 15.24 cm	Albuquerque	NA	NA	NA	NA	NA	NA	NA	NA	NA	NA	NA	NA	NA
12/3/2018	inventory_date	Crabapple	Malus	Albuquerque	New Mexico	-106.563161	35.18956071	7323 Blue Cypress Avenue Northeast	NA	26.24672	no_info	more than 18.29 m	0 to 15.24 cm	Albuquerque	NA	NA	NA	NA	NA	NA	NA	NA	NA	NA	NA	NA	NA
12/3/2018	inventory_date	Bigtooth maple	Acer grandidentatum	Albuquerque	New Mexico	-106.5630671	35.18955962	7323 Blue Cypress Avenue Northeast	NA	36.08924	naturally_occurring	more than 18.29 m	0 to 15.24 cm	Albuquerque	NA	NA	NA	NA	NA	NA	NA	NA	NA	NA	NA	NA	NA
12/3/2018	inventory_date	Elm hybrid	Ulmus	Albuquerque	New Mexico	-106.5629639	35.18954811	7331 Blue Cypress Avenue Northeast	NA	39.37008	no_info	more than 18.29 m	0 to 15.24 cm	Albuquerque	NA	NA	NA	NA	NA	NA	NA	NA	NA	NA	NA	NA	NA
12/3/2018	inventory_date	Northern hackberry	Celtis occidentalis	Albuquerque	New Mexico	-106.5639871	35.18926698	7305 Hawthorn Avenue Northeast	NA	29.52756	naturally_occurring	more than 18.29 m	0 to 15.24 cm	Albuquerque	NA	NA	NA	NA	NA	NA	NA	NA	NA	NA	NA	NA	NA
12/3/2018	inventory_date	Honeylocust	Gleditsia triacanthos	Albuquerque	New Mexico	-106.5638329	35.18943357	7300 Blue Cypress Avenue Northeast	NA	NA	introduced	NA	0 to 15.24 cm	Albuquerque	NA	NA	NA	NA	NA	NA	NA	NA	NA	NA	NA	NA	NA
12/3/2018	inventory_date	Elm hybrid	Ulmus	Albuquerque	New Mexico	-106.5638423	35.18954646	7300 Blue Cypress Avenue Northeast	NA	39.37008	no_info	more than 18.29 m	0 to 15.24 cm	Albuquerque	NA	NA	NA	NA	NA	NA	NA	NA	NA	NA	NA	NA	NA
11/28/2018	inventory_date	London plane	Platanus acerifolia	Albuquerque	New Mexico	-106.5630578	35.16525289	7801 Loma Del Norte Road Northeast	excellent	45.93176	introduced	more than 18.29 m	0 to 15.24 cm	Albuquerque	NA	NA	NA	NA	NA	NA	NA	NA	NA	NA	NA	NA	NA
11/28/2018	inventory_date	London plane	Platanus acerifolia	Albuquerque	New Mexico	-106.5630021	35.16532196	7801 Loma Del Norte Road Northeast	excellent	45.93176	introduced	more than 18.29 m	0 to 15.24 cm	Albuquerque	NA	NA	NA	NA	NA	NA	NA	NA	NA	NA	NA	NA	NA
11/28/2018	inventory_date	Honeylocust	Gleditsia triacanthos	Albuquerque	New Mexico	-106.5632529	35.16502595	7801 Loma Del Norte Road Northeast	excellent	39.37008	introduced	more than 18.29 m	0 to 15.24 cm	Albuquerque	NA	NA	NA	NA	NA	NA	NA	NA	NA	NA	NA	NA	NA
11/28/2018	inventory_date	Honeylocust	Gleditsia triacanthos	Albuquerque	New Mexico	-106.5634836	35.16496016	7801 Loma Del Norte Road Northeast	excellent	45.93176	introduced	more than 18.29 m	0 to 15.24 cm	Albuquerque	NA	NA	NA	NA	NA	NA	NA	NA	NA	NA	NA	NA	NA
11/28/2018	inventory_date	Northern hackberry	Celtis occidentalis	Albuquerque	New Mexico	-106.5633528	35.16487794	7801 Loma Del Norte Road Northeast	excellent	NA	naturally_occurring	NA	0 to 15.24 cm	Albuquerque	NA	NA	NA	NA	NA	NA	NA	NA	NA	NA	NA	NA	NA
11/28/2018	inventory_date	Crabapple	Malus	Albuquerque	New Mexico	-106.5635154	35.16466356	7417 Frieda Street Northeast	excellent	26.24672	no_info	more than 18.29 m	0 to 15.24 cm	Albuquerque	NA	NA	NA	NA	NA	NA	NA	NA	NA	NA	NA	NA	NA
11/28/2018	inventory_date	Crabapple	Malus	Albuquerque	New Mexico	-106.563617	35.16470062	7500 Loma Del Norte Road Northeast	excellent	26.24672	no_info	more than 18.29 m	0 to 15.24 cm	Albuquerque	NA	NA	NA	NA	NA	NA	NA	NA	NA	NA	NA	NA	NA
11/28/2018	inventory_date	Honeylocust	Gleditsia triacanthos	Albuquerque	New Mexico	-106.5621465	35.16444981	7712 Loma Del Norte Road Northeast	excellent	49.2126	introduced	more than 18.29 m	0 to 15.24 cm	Albuquerque	NA	NA	NA	NA	NA	NA	NA	NA	NA	NA	NA	NA	NA
11/28/2018	inventory_date	Kentucky coffeetree	Gymnocladus dioicus	Albuquerque	New Mexico	-106.5620278	35.16441692	7800 Loma Del Norte Road Northeast	excellent	39.37008	introduced	more than 18.29 m	0 to 15.24 cm	Albuquerque	NA	NA	NA	NA	NA	NA	NA	NA	NA	NA	NA	NA	NA
11/28/2018	inventory_date	Bigtooth maple	Acer grandidentatum	Albuquerque	New Mexico	-106.5618863	35.16466799	7500 Burke Street Northeast	NA	39.37008	naturally_occurring	more than 18.29 m	0 to 15.24 cm	Albuquerque	NA	NA	NA	NA	NA	NA	NA	NA	NA	NA	NA	NA	NA
11/28/2018	inventory_date	Bigtooth maple	Acer grandidentatum	Albuquerque	New Mexico	-106.5619192	35.1645737	7800 Loma Del Norte Road Northeast	NA	49.2126	naturally_occurring	more than 18.29 m	0 to 15.24 cm	Albuquerque	NA	NA	NA	NA	NA	NA	NA	NA	NA	NA	NA	NA	NA
11/28/2018	inventory_date	Bigtooth maple	Acer grandidentatum	Albuquerque	New Mexico	-106.5617643	35.16465483	7500 Burke Street Northeast	excellent	52.49344	naturally_occurring	more than 18.29 m	0 to 15.24 cm	Albuquerque	NA	NA	NA	NA	NA	NA	NA	NA	NA	NA	NA	NA	NA
11/28/2018	inventory_date	Honeylocust	Gleditsia triacanthos	Albuquerque	New Mexico	-106.5618581	35.16561907	7805 Raymond Drive Northeast	good	49.2126	introduced	more than 18.29 m	0 to 15.24 cm	Albuquerque	NA	NA	NA	NA	NA	NA	NA	NA	NA	NA	NA	NA	NA
11/28/2018	inventory_date	Honeylocust	Gleditsia triacanthos	Albuquerque	New Mexico	-106.5618025	35.16557412	7516 Burke Street Northeast	good	49.2126	introduced	more than 18.29 m	0 to 15.24 cm	Albuquerque	NA	NA	NA	NA	NA	NA	NA	NA	NA	NA	NA	NA	NA
11/28/2018	inventory_date	Elm hybrid	Ulmus	Albuquerque	New Mexico	-106.5617435	35.16551711	7516 Burke Street Northeast	NA	62.33596	no_info	more than 18.29 m	0 to 15.24 cm	Albuquerque	NA	NA	NA	NA	NA	NA	NA	NA	NA	NA	NA	NA	NA
11/28/2018	inventory_date	Elm hybrid	Ulmus	Albuquerque	New Mexico	-106.5617166	35.16542721	7516 Burke Street Northeast	excellent	49.2126	no_info	more than 18.29 m	0 to 15.24 cm	Albuquerque	NA	NA	NA	NA	NA	NA	NA	NA	NA	NA	NA	NA	NA
11/28/2018	inventory_date	Elm hybrid	Ulmus	Albuquerque	New Mexico	-106.561716	35.16534279	7512 Burke Street Northeast	NA	52.49344	no_info	more than 18.29 m	0 to 15.24 cm	Albuquerque	NA	NA	NA	NA	NA	NA	NA	NA	NA	NA	NA	NA	NA
11/28/2018	inventory_date	Elm hybrid	Ulmus	Albuquerque	New Mexico	-106.5617294	35.16525727	7512 Burke Street Northeast	NA	52.49344	no_info	more than 18.29 m	0 to 15.24 cm	Albuquerque	NA	NA	NA	NA	NA	NA	NA	NA	NA	NA	NA	NA	NA
11/28/2018	inventory_date	Japanese pagoda tree	Styphnolobium japonicum	Albuquerque	New Mexico	-106.5619399	35.16565031	7805 Raymond Drive Northeast	good	49.2126	introduced	more than 18.29 m	0 to 15.24 cm	Albuquerque	NA	NA	NA	NA	NA	NA	NA	NA	NA	NA	NA	NA	NA
11/28/2018	inventory_date	Deodar cedar	Cedrus deodara	Albuquerque	New Mexico	-106.5620278	35.16567772	7709 Raymond Drive Northeast	good	22.96588	introduced	more than 18.29 m	0 to 15.24 cm	Albuquerque	NA	NA	NA	NA	NA	NA	NA	NA	NA	NA	NA	NA	NA
11/28/2018	inventory_date	Crabapple	Malus	Albuquerque	New Mexico	-106.5616369	35.16573254	7524 Burke Street Northeast	NA	26.24672	no_info	more than 18.29 m	0 to 15.24 cm	Albuquerque	NA	NA	NA	NA	NA	NA	NA	NA	NA	NA	NA	NA	NA
11/28/2018	inventory_date	Crabapple	Malus	Albuquerque	New Mexico	-106.5616257	35.165577	7516 Burke Street Northeast	NA	26.24672	no_info	more than 18.29 m	0 to 15.24 cm	Albuquerque	NA	NA	NA	NA	NA	NA	NA	NA	NA	NA	NA	NA	NA
11/27/2018	inventory_date	Bigtooth maple	Acer grandidentatum	Albuquerque	New Mexico	-106.5381762	35.17055026	9424 Allande Road Northeast	NA	39.37008	naturally_occurring	more than 18.29 m	0 to 15.24 cm	Albuquerque	NA	NA	NA	NA	NA	NA	NA	NA	NA	NA	NA	NA	NA
11/27/2018	inventory_date	Bigtooth maple	Acer grandidentatum	Albuquerque	New Mexico	-106.5380797	35.1705371	9424 Allande Road Northeast	NA	NA	naturally_occurring	NA	0 to 15.24 cm	Albuquerque	NA	NA	NA	NA	NA	NA	NA	NA	NA	NA	NA	NA	NA
11/19/2018	inventory_date	Texas red oak	Quercus buckleyi	Albuquerque	New Mexico	-106.5009807	35.11331779	2721 Marie Park Drive Northeast	excellent	39.37008	introduced	more than 18.29 m	0 to 15.24 cm	Albuquerque	NA	NA	NA	NA	NA	NA	NA	NA	NA	NA	NA	NA	NA
11/16/2018	inventory_date	Bradford pear callery pear	Pyrus calleryana	Albuquerque	New Mexico	-106.5291251	35.14844418	9999 Admiral Emerson Avenue Northeast	good	NA	introduced	NA	0 to 15.24 cm	Albuquerque	NA	NA	NA	NA	NA	NA	NA	NA	NA	NA	NA	NA	NA
10/19/2018	inventory_date	Arizona sycamore	Platanus wrightii	Albuquerque	New Mexico	-106.5466212	35.11062231	8712 Phoenix Avenue Northeast	excellent	196.8504	naturally_occurring	more than 18.29 m	more than 76.2 cm	Albuquerque	NA	NA	NA	NA	NA	NA	NA	NA	NA	NA	NA	NA	NA
10/19/2018	inventory_date	Arizona sycamore	Platanus wrightii	Albuquerque	New Mexico	-106.5469363	35.11117414	2480 General Arnold Street Northeast	excellent	NA	naturally_occurring	NA	NA	Albuquerque	NA	NA	NA	NA	NA	NA	NA	NA	NA	NA	NA	NA	NA
10/19/2018	inventory_date	Locust	NA	Albuquerque	New Mexico	-106.5457609	35.11079565	8724 Phoenix Avenue Northeast	fair	82.021	no_info	more than 18.29 m	15.24 to 30.48 cm	Albuquerque	NA	NA	NA	NA	NA	NA	NA	NA	NA	NA	NA	NA	NA
10/17/2018	inventory_date	Texas red oak	Quercus buckleyi	Albuquerque	New Mexico	-106.5615644	35.12737795	99999 Bellrose Avenue Northeast	good	85.30184	introduced	more than 18.29 m	15.24 to 30.48 cm	Albuquerque	NA	NA	NA	NA	NA	NA	NA	NA	NA	NA	NA	NA	NA
10/17/2018	inventory_date	Raywood ash	Fraxinus oxycarpa	Albuquerque	New Mexico	-106.561667	35.12759403	99999 Bellrose Avenue Northeast	good	98.4252	no_info	more than 18.29 m	30.48 to 45.72 cm	Albuquerque	NA	NA	NA	NA	NA	NA	NA	NA	NA	NA	NA	NA	NA
10/10/2018	inventory_date	Honeylocust	Gleditsia triacanthos	Albuquerque	New Mexico	-106.5383539	35.16950769	9409 Thornton Avenue Northeast	NA	49.2126	introduced	more than 18.29 m	0 to 15.24 cm	Albuquerque	NA	NA	NA	NA	NA	NA	NA	NA	NA	NA	NA	NA	NA
10/10/2018	inventory_date	Common chokecherry	Prunus virginiana	Albuquerque	New Mexico	-106.5382171	35.16958498	9409 Thornton Avenue Northeast	NA	39.37008	naturally_occurring	more than 18.29 m	0 to 15.24 cm	Albuquerque	NA	NA	NA	NA	NA	NA	NA	NA	NA	NA	NA	NA	NA
10/10/2018	inventory_date	Common chokecherry	Prunus virginiana	Albuquerque	New Mexico	-106.5381628	35.16962226	7725 Quintana Drive Northeast	NA	42.65092	naturally_occurring	more than 18.29 m	0 to 15.24 cm	Albuquerque	NA	NA	NA	NA	NA	NA	NA	NA	NA	NA	NA	NA	NA
10/10/2018	inventory_date	Northern hackberry	Celtis occidentalis	Albuquerque	New Mexico	-106.537961	35.16979657	7725 Quintana Drive Northeast	excellent	42.65092	naturally_occurring	more than 18.29 m	0 to 15.24 cm	Albuquerque	NA	NA	NA	NA	NA	NA	NA	NA	NA	NA	NA	NA	NA
10/10/2018	inventory_date	Common chokecherry	Prunus virginiana	Albuquerque	New Mexico	-106.5376727	35.17002953	7725 Quintana Drive Northeast	NA	42.65092	naturally_occurring	more than 18.29 m	0 to 15.24 cm	Albuquerque	NA	NA	NA	NA	NA	NA	NA	NA	NA	NA	NA	NA	NA
10/10/2018	inventory_date	Crabapple	Malus	Albuquerque	New Mexico	-106.5376291	35.17006132	7725 Quintana Drive Northeast	NA	42.65092	no_info	more than 18.29 m	0 to 15.24 cm	Albuquerque	NA	NA	NA	NA	NA	NA	NA	NA	NA	NA	NA	NA	NA
10/10/2018	inventory_date	Honeylocust	Gleditsia triacanthos	Albuquerque	New Mexico	-106.5376016	35.17017423	9436 Allande Road Northeast	excellent	42.65092	introduced	more than 18.29 m	0 to 15.24 cm	Albuquerque	NA	NA	NA	NA	NA	NA	NA	NA	NA	NA	NA	NA	NA
10/10/2018	inventory_date	Northern hackberry	Celtis occidentalis	Albuquerque	New Mexico	-106.5375821	35.1702422	9436 Allande Road Northeast	NA	42.65092	naturally_occurring	more than 18.29 m	0 to 15.24 cm	Albuquerque	NA	NA	NA	NA	NA	NA	NA	NA	NA	NA	NA	NA	NA
10/10/2018	inventory_date	Honeylocust	Gleditsia triacanthos	Albuquerque	New Mexico	-106.5376794	35.17024385	9436 Allande Road Northeast	excellent	45.93176	introduced	more than 18.29 m	0 to 15.24 cm	Albuquerque	NA	NA	NA	NA	NA	NA	NA	NA	NA	NA	NA	NA	NA
10/10/2018	inventory_date	Dawn redwood	Metasequoia glyptostroboides	Albuquerque	New Mexico	-106.5382098	35.17051298	9424 Allande Road Northeast	good	19.68504	introduced	more than 18.29 m	0 to 15.24 cm	Albuquerque	NA	NA	NA	NA	NA	NA	NA	NA	NA	NA	NA	NA	NA
10/10/2018	inventory_date	Dawn redwood	Metasequoia glyptostroboides	Albuquerque	New Mexico	-106.5380998	35.17048229	9424 Allande Road Northeast	good	19.68504	introduced	more than 18.29 m	0 to 15.24 cm	Albuquerque	NA	NA	NA	NA	NA	NA	NA	NA	NA	NA	NA	NA	NA
10/10/2018	inventory_date	Dawn redwood	Metasequoia glyptostroboides	Albuquerque	New Mexico	-106.5381266	35.17055245	9424 Allande Road Northeast	good	19.68504	introduced	more than 18.29 m	0 to 15.24 cm	Albuquerque	NA	NA	NA	NA	NA	NA	NA	NA	NA	NA	NA	NA	NA
10/10/2018	inventory_date	London plane	Platanus acerifolia	Albuquerque	New Mexico	-106.5383559	35.1703902	7809 Quintana Drive Northeast	excellent	49.2126	introduced	more than 18.29 m	0 to 15.24 cm	Albuquerque	NA	NA	NA	NA	NA	NA	NA	NA	NA	NA	NA	NA	NA
10/10/2018	inventory_date	Elm hybrid	Ulmus	Albuquerque	New Mexico	-106.5385256	35.17021973	7725 Quintana Drive Northeast	excellent	49.2126	no_info	more than 18.29 m	0 to 15.24 cm	Albuquerque	NA	NA	NA	NA	NA	NA	NA	NA	NA	NA	NA	NA	NA
10/10/2018	inventory_date	Kentucky coffeetree	Gymnocladus dioicus	Albuquerque	New Mexico	-106.538761	35.17023069	7809 Quintana Drive Northeast	excellent	45.93176	introduced	more than 18.29 m	0 to 15.24 cm	Albuquerque	NA	NA	NA	NA	NA	NA	NA	NA	NA	NA	NA	NA	NA
10/10/2018	inventory_date	Japanese pagoda tree	Styphnolobium japonicum	Albuquerque	New Mexico	-106.5387221	35.16998348	7725 Quintana Drive Northeast	excellent	98.4252	introduced	more than 18.29 m	15.24 to 30.48 cm	Albuquerque	NA	NA	NA	NA	NA	NA	NA	NA	NA	NA	NA	NA	NA
10/10/2018	inventory_date	Crabapple	Malus	Albuquerque	New Mexico	-106.5385699	35.16990729	7725 Quintana Drive Northeast	fair	49.2126	no_info	more than 18.29 m	15.24 to 30.48 cm	Albuquerque	NA	NA	NA	NA	NA	NA	NA	NA	NA	NA	NA	NA	NA
10/10/2018	inventory_date	Chinese pistache	Pistacia chinensis	Albuquerque	New Mexico	-106.53836	35.16990455	7725 Quintana Drive Northeast	fair	39.37008	introduced	more than 18.29 m	0 to 15.24 cm	Albuquerque	NA	NA	NA	NA	NA	NA	NA	NA	NA	NA	NA	NA	NA
10/10/2018	inventory_date	Japanese pagoda tree	Styphnolobium japonicum	Albuquerque	New Mexico	-106.537625	35.17010078	7725 Quintana Drive Northeast	excellent	65.6168	introduced	more than 18.29 m	0 to 15.24 cm	Albuquerque	NA	NA	NA	NA	NA	NA	NA	NA	NA	NA	NA	NA	NA
10/10/2018	inventory_date	Blue spruce	Picea pungens	Albuquerque	New Mexico	-106.5378296	35.17035841	9424 Allande Road Northeast	excellent	39.37008	naturally_occurring	more than 18.29 m	0 to 15.24 cm	Albuquerque	NA	NA	NA	NA	NA	NA	NA	NA	NA	NA	NA	NA	NA
10/10/2018	inventory_date	Blue spruce	Picea pungens	Albuquerque	New Mexico	-106.5384679	35.17014463	7725 Quintana Drive Northeast	good	52.49344	naturally_occurring	more than 18.29 m	0 to 15.24 cm	Albuquerque	NA	NA	NA	NA	NA	NA	NA	NA	NA	NA	NA	NA	NA
10/10/2018	inventory_date	Blue spruce	Picea pungens	Albuquerque	New Mexico	-106.5385397	35.17013696	7725 Quintana Drive Northeast	excellent	59.05512	naturally_occurring	more than 18.29 m	0 to 15.24 cm	Albuquerque	NA	NA	NA	NA	NA	NA	NA	NA	NA	NA	NA	NA	NA
10/4/2018	inventory_date	Pinyon pine	Pinus edulis	Albuquerque	New Mexico	-106.5779005	35.11288325	99999 Claremont Avenue Northeast	fair	16.4042	naturally_occurring	13.71 to 18.29 m	0 to 15.24 cm	Albuquerque	NA	NA	NA	NA	NA	NA	NA	NA	NA	NA	NA	NA	NA
10/3/2018	inventory_date	Chinese elm	Ulmus parvifolia	Albuquerque	New Mexico	-106.6934242	35.13727571	5003 Sevilla Avenue Northwest	good	49.2126	introduced	more than 18.29 m	0 to 15.24 cm	Albuquerque	NA	NA	NA	NA	NA	NA	NA	NA	NA	NA	NA	NA	NA
10/1/2018	inventory_date	Blue spruce	Picea pungens	Albuquerque	New Mexico	-106.527215	35.15048324	10208 Admiral Halsey Drive Northeast	good	59.05512	naturally_occurring	more than 18.29 m	0 to 15.24 cm	Albuquerque	NA	NA	NA	NA	NA	NA	NA	NA	NA	NA	NA	NA	NA
10/1/2018	inventory_date	Green ash	Fraxinus pennsylvanica	Albuquerque	New Mexico	-106.6655458	35.08899969	208 16th Street Southwest	good	65.6168	introduced	more than 18.29 m	15.24 to 30.48 cm	Albuquerque	NA	NA	NA	NA	NA	NA	NA	NA	NA	NA	NA	NA	NA
9/24/2018	inventory_date	Maple	Acer	Albuquerque	New Mexico	-106.5904201	35.05939084	4801 Crest Avenue Southeast	fair	55.77428	no_info	more than 18.29 m	0 to 15.24 cm	Albuquerque	NA	NA	NA	NA	NA	NA	NA	NA	NA	NA	NA	NA	NA
9/19/2018	inventory_date	Bur oak	Quercus macrocarpa	Albuquerque	New Mexico	-106.5613988	35.17892974	7520 Corona Avenue Northeast	excellent	42.65092	naturally_occurring	more than 18.29 m	0 to 15.24 cm	Albuquerque	NA	NA	NA	NA	NA	NA	NA	NA	NA	NA	NA	NA	NA
9/19/2018	inventory_date	Oklahoma redbud	Cercis canadensis	Albuquerque	New Mexico	-106.4886302	35.09030127	1201 Narcisco Street Northeast	excellent	29.52756	introduced	more than 18.29 m	0 to 15.24 cm	Albuquerque	NA	NA	NA	NA	NA	NA	NA	NA	NA	NA	NA	NA	NA
8/10/2018	inventory_date	Honeylocust	Gleditsia triacanthos	Albuquerque	New Mexico	-106.6800065	35.11827325	2330 Via Madrid Drive Northwest	excellent	42.65092	introduced	more than 18.29 m	0 to 15.24 cm	Albuquerque	NA	NA	NA	NA	NA	NA	NA	NA	NA	NA	NA	NA	NA
8/10/2018	inventory_date	Kentucky coffeetree	Gymnocladus dioicus	Albuquerque	New Mexico	-106.6798269	35.11855805	2700 Don Quixote Drive Northwest	excellent	42.65092	introduced	more than 18.29 m	0 to 15.24 cm	Albuquerque	NA	NA	NA	NA	NA	NA	NA	NA	NA	NA	NA	NA	NA
8/10/2018	inventory_date	Bigtooth maple	Acer grandidentatum	Albuquerque	New Mexico	-106.6795515	35.1184447	2700 Don Quixote Drive Northwest	excellent	49.2126	naturally_occurring	more than 18.29 m	0 to 15.24 cm	Albuquerque	NA	NA	NA	NA	NA	NA	NA	NA	NA	NA	NA	NA	NA
8/10/2018	inventory_date	Bigtooth maple	Acer grandidentatum	Albuquerque	New Mexico	-106.6795535	35.11837856	2700 Don Quixote Drive Northwest	excellent	49.2126	naturally_occurring	more than 18.29 m	0 to 15.24 cm	Albuquerque	NA	NA	NA	NA	NA	NA	NA	NA	NA	NA	NA	NA	NA
8/10/2018	inventory_date	Elm hybrid	Ulmus	Albuquerque	New Mexico	-106.6796571	35.11832267	2330 Via Madrid Drive Northwest	NA	49.2126	no_info	more than 18.29 m	0 to 15.24 cm	Albuquerque	NA	NA	NA	NA	NA	NA	NA	NA	NA	NA	NA	NA	NA
8/10/2018	inventory_date	Northern hackberry	Celtis occidentalis	Albuquerque	New Mexico	-106.679877	35.11823628	2330 Via Madrid Drive Northwest	NA	32.8084	naturally_occurring	more than 18.29 m	0 to 15.24 cm	Albuquerque	NA	NA	NA	NA	NA	NA	NA	NA	NA	NA	NA	NA	NA
8/6/2018	inventory_date	Ash	Fraxinus	Albuquerque	New Mexico	-106.6617039	35.09068222	401 13th Street Northwest	NA	49.2126	no_info	more than 18.29 m	0 to 15.24 cm	Albuquerque	NA	NA	NA	NA	NA	NA	NA	NA	NA	NA	NA	NA	NA
8/6/2018	inventory_date	Elm	Ulmus	Albuquerque	New Mexico	-106.6615096	35.09059911	401 13th Street Northwest	good	59.05512	no_info	more than 18.29 m	NA	Albuquerque	NA	NA	NA	NA	NA	NA	NA	NA	NA	NA	NA	NA	NA
8/6/2018	inventory_date	Siberian elm	Ulmus pumila	Albuquerque	New Mexico	-106.6618288	35.09069966	401 13th Street Northwest	fair	59.05512	introduced	more than 18.29 m	0 to 15.24 cm	Albuquerque	NA	NA	NA	NA	NA	NA	NA	NA	NA	NA	NA	NA	NA
8/6/2018	inventory_date	New mexico locust	Robinia neomexicana	Albuquerque	New Mexico	-106.6619774	35.09075243	300 14th Street Northwest	good	111.54856	naturally_occurring	more than 18.29 m	30.48 to 45.72 cm	Albuquerque	NA	NA	NA	NA	NA	NA	NA	NA	NA	NA	NA	NA	NA
8/6/2018	inventory_date	Black locust	Robinia pseudoacacia	Albuquerque	New Mexico	-106.6622879	35.09071622	300 14th Street Northwest	fair	65.6168	introduced	more than 18.29 m	30.48 to 45.72 cm	Albuquerque	NA	NA	NA	NA	NA	NA	NA	NA	NA	NA	NA	NA	NA
8/6/2018	inventory_date	Ash	Fraxinus	Albuquerque	New Mexico	-106.6619351	35.0906758	1301 Roma Avenue Northwest	good	108.26772	no_info	more than 18.29 m	45.72 to 60.96 cm	Albuquerque	NA	NA	NA	NA	NA	NA	NA	NA	NA	NA	NA	NA	NA
8/6/2018	inventory_date	Ponderosa pine	Pinus ponderosa	Albuquerque	New Mexico	-106.662081	35.090815	300 14th Street Northwest	good	19.68504	naturally_occurring	more than 18.29 m	0 to 15.24 cm	Albuquerque	NA	NA	NA	NA	NA	NA	NA	NA	NA	NA	NA	NA	NA
8/6/2018	inventory_date	Ash	Fraxinus	Albuquerque	New Mexico	-106.6619877	35.09064677	1301 Roma Avenue Northwest	good	108.26772	no_info	more than 18.29 m	45.72 to 60.96 cm	Albuquerque	NA	NA	NA	NA	NA	NA	NA	NA	NA	NA	NA	NA	NA
8/6/2018	inventory_date	Oklahoma redbud	Cercis canadensis	Albuquerque	New Mexico	-106.6621259	35.09061947	1301 Roma Avenue Northwest	fair	65.6168	introduced	more than 18.29 m	15.24 to 30.48 cm	Albuquerque	NA	NA	NA	NA	NA	NA	NA	NA	NA	NA	NA	NA	NA
8/6/2018	inventory_date	Elm	Ulmus	Albuquerque	New Mexico	-106.6614318	35.09061283	401 13th Street Northwest	fair	59.05512	no_info	more than 18.29 m	0 to 15.24 cm	Albuquerque	NA	NA	NA	NA	NA	NA	NA	NA	NA	NA	NA	NA	NA
8/6/2018	inventory_date	Oklahoma redbud	Cercis canadensis	Albuquerque	New Mexico	-106.6621527	35.0906288	1301 Roma Avenue Northwest	fair	72.17848	introduced	more than 18.29 m	15.24 to 30.48 cm	Albuquerque	NA	NA	NA	NA	NA	NA	NA	NA	NA	NA	NA	NA	NA
8/6/2018	inventory_date	Honeylocust	Gleditsia triacanthos	Albuquerque	New Mexico	-106.6619179	35.09063854	1301 Roma Avenue Northwest	poor	124.67192	introduced	more than 18.29 m	30.48 to 45.72 cm	Albuquerque	NA	NA	NA	NA	NA	NA	NA	NA	NA	NA	NA	NA	NA
8/6/2018	inventory_date	Golden rain tree	Koelreuteria paniculata	Albuquerque	New Mexico	-106.6621499	35.09067824	300 14th Street Northwest	fair	65.6168	introduced	more than 18.29 m	15.24 to 30.48 cm	Albuquerque	NA	NA	NA	NA	NA	NA	NA	NA	NA	NA	NA	NA	NA
8/6/2018	inventory_date	Honeylocust	Gleditsia triacanthos	Albuquerque	New Mexico	-106.6619519	35.09057524	1301 Roma Avenue Northwest	fair	114.8294	introduced	more than 18.29 m	30.48 to 45.72 cm	Albuquerque	NA	NA	NA	NA	NA	NA	NA	NA	NA	NA	NA	NA	NA
8/6/2018	inventory_date	Velvet ash arizona ash	Fraxinus velutina	Albuquerque	New Mexico	-106.6622157	35.09059862	300 14th Street Northwest	fair	91.86352	naturally_occurring	more than 18.29 m	45.72 to 60.96 cm	Albuquerque	NA	NA	NA	NA	NA	NA	NA	NA	NA	NA	NA	NA	NA
8/6/2018	inventory_date	Golden rain tree	Koelreuteria paniculata	Albuquerque	New Mexico	-106.662082	35.09067362	300 14th Street Northwest	good	78.74016	introduced	more than 18.29 m	15.24 to 30.48 cm	Albuquerque	NA	NA	NA	NA	NA	NA	NA	NA	NA	NA	NA	NA	NA
8/6/2018	inventory_date	Osage orange	Maclura pomifera	Albuquerque	New Mexico	-106.6614801	35.09050583	401 13th Street Northwest	fair	118.11024	introduced	more than 18.29 m	more than 76.2 cm	Albuquerque	NA	NA	NA	NA	NA	NA	NA	NA	NA	NA	NA	NA	NA
8/6/2018	inventory_date	Ash	Fraxinus	Albuquerque	New Mexico	-106.6620236	35.09060309	1301 Roma Avenue Northwest	fair	111.54856	no_info	more than 18.29 m	45.72 to 60.96 cm	Albuquerque	NA	NA	NA	NA	NA	NA	NA	NA	NA	NA	NA	NA	NA
8/6/2018	inventory_date	Velvet ash arizona ash	Fraxinus velutina	Albuquerque	New Mexico	-106.6621473	35.09056186	1301 Roma Avenue Northwest	fair	104.98688	naturally_occurring	more than 18.29 m	45.72 to 60.96 cm	Albuquerque	NA	NA	NA	NA	NA	NA	NA	NA	NA	NA	NA	NA	NA
7/30/2018	inventory_date	Desert willow	Chilopsis linearis	Albuquerque	New Mexico	-106.6651971	35.09694933	1700 Mountain Road Northwest	fair	45.93176	naturally_occurring	more than 18.29 m	15.24 to 30.48 cm	Albuquerque	NA	NA	NA	NA	NA	NA	NA	NA	NA	NA	NA	NA	NA
7/30/2018	inventory_date	Oklahoma redbud	Cercis canadensis	Albuquerque	New Mexico	-106.6652386	35.09694604	1700 Mountain Road Northwest	fair	45.93176	introduced	more than 18.29 m	0 to 15.24 cm	Albuquerque	NA	NA	NA	NA	NA	NA	NA	NA	NA	NA	NA	NA	NA
7/30/2018	inventory_date	Desert willow	Chilopsis linearis	Albuquerque	New Mexico	-106.6652802	35.09693836	1700 Mountain Road Northwest	good	59.05512	naturally_occurring	more than 18.29 m	15.24 to 30.48 cm	Albuquerque	NA	NA	NA	NA	NA	NA	NA	NA	NA	NA	NA	NA	NA
10/6/2017	inventory_date	Oklahoma redbud	Cercis canadensis	Albuquerque	New Mexico	-106.6654266	35.097029	1700 Mountain Road Northwest	good	26.24672	introduced	more than 18.29 m	0 to 15.24 cm	Albuquerque	NA	NA	NA	NA	NA	NA	NA	NA	NA	NA	NA	NA	NA
7/30/2018	inventory_date	Oklahoma redbud	Cercis canadensis	Albuquerque	New Mexico	-106.6653982	35.09699816	1700 Mountain Road Northwest	fair	45.93176	introduced	more than 18.29 m	15.24 to 30.48 cm	Albuquerque	NA	NA	NA	NA	NA	NA	NA	NA	NA	NA	NA	NA	NA
7/12/2018	inventory_date	Oklahoma redbud	Cercis canadensis	Albuquerque	New Mexico	-106.6654159	35.09705896	1700 Mountain Road Northwest	fair	26.24672	introduced	more than 18.29 m	15.24 to 30.48 cm	Albuquerque	NA	NA	NA	NA	NA	NA	NA	NA	NA	NA	NA	NA	NA
7/30/2018	inventory_date	Plains cottonwood	Populus sargentii	Albuquerque	New Mexico	-106.6670528	35.09758775	19th Street Northwest	good	98.4252	no_info	more than 18.29 m	60.96 to 76.2 cm	Albuquerque	NA	NA	NA	NA	NA	NA	NA	NA	NA	NA	NA	NA	NA
7/30/2018	inventory_date	Locust	NA	Albuquerque	New Mexico	-106.6666526	35.09739935	1800 Mountain Road Northwest	fair	98.4252	no_info	more than 18.29 m	45.72 to 60.96 cm	Albuquerque	NA	NA	NA	NA	NA	NA	NA	NA	NA	NA	NA	NA	NA
7/30/2018	inventory_date	Crabapple	Malus	Albuquerque	New Mexico	-106.6666164	35.09734394	1800 Mountain Road Northwest	fair	65.6168	no_info	more than 18.29 m	15.24 to 30.48 cm	Albuquerque	NA	NA	NA	NA	NA	NA	NA	NA	NA	NA	NA	NA	NA
7/30/2018	inventory_date	Crabapple	Malus	Albuquerque	New Mexico	-106.6667035	35.09750673	1800 Mountain Road Northwest	fair	65.6168	no_info	more than 18.29 m	15.24 to 30.48 cm	Albuquerque	NA	NA	NA	NA	NA	NA	NA	NA	NA	NA	NA	NA	NA
7/30/2018	inventory_date	Crabapple	Malus	Albuquerque	New Mexico	-106.6667048	35.09755007	1800 Mountain Road Northwest	excellent	32.8084	no_info	more than 18.29 m	15.24 to 30.48 cm	Albuquerque	NA	NA	NA	NA	NA	NA	NA	NA	NA	NA	NA	NA	NA
7/30/2018	inventory_date	Crabapple	Malus	Albuquerque	New Mexico	-106.6667172	35.09759816	1800 Mountain Road Northwest	excellent	32.8084	no_info	more than 18.29 m	15.24 to 30.48 cm	Albuquerque	NA	NA	NA	NA	NA	NA	NA	NA	NA	NA	NA	NA	NA
7/30/2018	inventory_date	Crabapple	Malus	Albuquerque	New Mexico	-106.6667345	35.09763293	1898 Mountain Road Northwest	excellent	32.8084	no_info	more than 18.29 m	15.24 to 30.48 cm	Albuquerque	NA	NA	NA	NA	NA	NA	NA	NA	NA	NA	NA	NA	NA
7/30/2018	inventory_date	Crabapple	Malus	Albuquerque	New Mexico	-106.6667424	35.09744873	19th Street Northwest	good	72.17848	no_info	more than 18.29 m	15.24 to 30.48 cm	Albuquerque	NA	NA	NA	NA	NA	NA	NA	NA	NA	NA	NA	NA	NA
7/30/2018	inventory_date	Crabapple	Malus	Albuquerque	New Mexico	-106.6667789	35.09766728	1800 Mountain Road Northwest	excellent	32.8084	no_info	more than 18.29 m	0 to 15.24 cm	Albuquerque	NA	NA	NA	NA	NA	NA	NA	NA	NA	NA	NA	NA	NA
7/30/2018	inventory_date	Crabapple	Malus	Albuquerque	New Mexico	-106.6668484	35.09742349	19th Street Northwest	fair	65.6168	no_info	more than 18.29 m	15.24 to 30.48 cm	Albuquerque	NA	NA	NA	NA	NA	NA	NA	NA	NA	NA	NA	NA	NA
7/30/2018	inventory_date	Crabapple	Malus	Albuquerque	New Mexico	-106.6668271	35.09767442	19th Street Northwest	excellent	32.8084	no_info	more than 18.29 m	0 to 15.24 cm	Albuquerque	NA	NA	NA	NA	NA	NA	NA	NA	NA	NA	NA	NA	NA
7/30/2018	inventory_date	Crabapple	Malus	Albuquerque	New Mexico	-106.6668674	35.09766509	19th Street Northwest	excellent	32.8084	no_info	more than 18.29 m	0 to 15.24 cm	Albuquerque	NA	NA	NA	NA	NA	NA	NA	NA	NA	NA	NA	NA	NA
7/30/2018	inventory_date	Crabapple	Malus	Albuquerque	New Mexico	-106.6668953	35.09746354	19th Street Northwest	fair	65.6168	no_info	more than 18.29 m	15.24 to 30.48 cm	Albuquerque	NA	NA	NA	NA	NA	NA	NA	NA	NA	NA	NA	NA	NA
7/30/2018	inventory_date	Crabapple	Malus	Albuquerque	New Mexico	-106.6669237	35.09763601	19th Street Northwest	excellent	32.8084	no_info	more than 18.29 m	15.24 to 30.48 cm	Albuquerque	NA	NA	NA	NA	NA	NA	NA	NA	NA	NA	NA	NA	NA
7/30/2018	inventory_date	Crabapple	Malus	Albuquerque	New Mexico	-106.6669452	35.09759596	19th Street Northwest	excellent	32.8084	no_info	more than 18.29 m	15.24 to 30.48 cm	Albuquerque	NA	NA	NA	NA	NA	NA	NA	NA	NA	NA	NA	NA	NA
7/30/2018	inventory_date	Pinyon pine	Pinus edulis	Albuquerque	New Mexico	-106.667092	35.09732263	19th Street Northwest	good	65.6168	naturally_occurring	more than 18.29 m	15.24 to 30.48 cm	Albuquerque	NA	NA	NA	NA	NA	NA	NA	NA	NA	NA	NA	NA	NA
7/30/2018	inventory_date	Desert willow	Chilopsis linearis	Albuquerque	New Mexico	-106.6670117	35.09751399	19th Street Northwest	fair	49.2126	naturally_occurring	more than 18.29 m	15.24 to 30.48 cm	Albuquerque	NA	NA	NA	NA	NA	NA	NA	NA	NA	NA	NA	NA	NA
7/30/2018	inventory_date	Crabapple	Malus	Albuquerque	New Mexico	-106.6669208	35.09749701	19th Street Northwest	good	65.6168	no_info	more than 18.29 m	30.48 to 45.72 cm	Albuquerque	NA	NA	NA	NA	NA	NA	NA	NA	NA	NA	NA	NA	NA
7/30/2018	inventory_date	Cottonwood	Populus deltoides	Albuquerque	New Mexico	-106.6669062	35.09774375	1898 Mountain Road Northwest	excellent	114.8294	naturally_occurring	more than 18.29 m	60.96 to 76.2 cm	Albuquerque	NA	NA	NA	NA	NA	NA	NA	NA	NA	NA	NA	NA	NA
7/30/2018	inventory_date	Ash	Fraxinus	Albuquerque	New Mexico	-106.6670249	35.09771634	19th Street Northwest	fair	65.6168	no_info	more than 18.29 m	30.48 to 45.72 cm	Albuquerque	NA	NA	NA	NA	NA	NA	NA	NA	NA	NA	NA	NA	NA
7/30/2018	inventory_date	Honeylocust	Gleditsia triacanthos	Albuquerque	New Mexico	-106.6668908	35.09731202	19th Street Northwest	good	65.6168	introduced	more than 18.29 m	15.24 to 30.48 cm	Albuquerque	NA	NA	NA	NA	NA	NA	NA	NA	NA	NA	NA	NA	NA
7/30/2018	inventory_date	Honeylocust	Gleditsia triacanthos	Albuquerque	New Mexico	-106.666868	35.09723686	19th Street Northwest	good	59.05512	introduced	more than 18.29 m	0 to 15.24 cm	Albuquerque	NA	NA	NA	NA	NA	NA	NA	NA	NA	NA	NA	NA	NA
10/6/2017	inventory_date	Texas red oak	Quercus buckleyi	Albuquerque	New Mexico	-106.6664399	35.0968682	1800 Mountain Road Northwest	good	45.93176	introduced	more than 18.29 m	0 to 15.24 cm	Albuquerque	NA	NA	NA	NA	NA	NA	NA	NA	NA	NA	NA	NA	NA
10/6/2017	inventory_date	Texas red oak	Quercus buckleyi	Albuquerque	New Mexico	-106.6665124	35.0968457	1800 Mountain Road Northwest	good	45.93176	introduced	more than 18.29 m	0 to 15.24 cm	Albuquerque	NA	NA	NA	NA	NA	NA	NA	NA	NA	NA	NA	NA	NA
10/6/2017	inventory_date	Texas red oak	Quercus buckleyi	Albuquerque	New Mexico	-106.6663353	35.09690002	1800 Mountain Road Northwest	good	45.93176	introduced	more than 18.29 m	0 to 15.24 cm	Albuquerque	NA	NA	NA	NA	NA	NA	NA	NA	NA	NA	NA	NA	NA
10/6/2017	inventory_date	Texas red oak	Quercus buckleyi	Albuquerque	New Mexico	-106.6660872	35.09695762	1800 Mountain Road Northwest	good	45.93176	introduced	more than 18.29 m	0 to 15.24 cm	Albuquerque	NA	NA	NA	NA	NA	NA	NA	NA	NA	NA	NA	NA	NA
7/30/2018	inventory_date	Ash	Fraxinus	Albuquerque	New Mexico	-106.6670048	35.09784307	19th Street Northwest	fair	65.6168	no_info	more than 18.29 m	30.48 to 45.72 cm	Albuquerque	NA	NA	NA	NA	NA	NA	NA	NA	NA	NA	NA	NA	NA
10/6/2017	inventory_date	Texas red oak	Quercus buckleyi	Albuquerque	New Mexico	-106.6661865	35.09695762	1800 Mountain Road Northwest	good	45.93176	introduced	more than 18.29 m	0 to 15.24 cm	Albuquerque	NA	NA	NA	NA	NA	NA	NA	NA	NA	NA	NA	NA	NA
7/30/2018	inventory_date	Texas red oak	Quercus buckleyi	Albuquerque	New Mexico	-106.6668144	35.09715731	19th Street Northwest	good	65.6168	introduced	more than 18.29 m	15.24 to 30.48 cm	Albuquerque	NA	NA	NA	NA	NA	NA	NA	NA	NA	NA	NA	NA	NA
7/30/2018	inventory_date	London plane	Platanus acerifolia	Albuquerque	New Mexico	-106.6668257	35.09736739	1898 Mountain Road Northwest	good	121.39108	introduced	more than 18.29 m	30.48 to 45.72 cm	Albuquerque	NA	NA	NA	NA	NA	NA	NA	NA	NA	NA	NA	NA	NA
7/30/2018	inventory_date	Ash	Fraxinus	Albuquerque	New Mexico	-106.6669633	35.09789738	19th Street Northwest	fair	65.6168	no_info	more than 18.29 m	30.48 to 45.72 cm	Albuquerque	NA	NA	NA	NA	NA	NA	NA	NA	NA	NA	NA	NA	NA
7/30/2018	inventory_date	Bur oak	Quercus macrocarpa	Albuquerque	New Mexico	-106.6668577	35.09698161	19th Street Northwest	good	59.05512	naturally_occurring	more than 18.29 m	0 to 15.24 cm	Albuquerque	NA	NA	NA	NA	NA	NA	NA	NA	NA	NA	NA	NA	NA
7/30/2018	inventory_date	Oklahoma redbud	Cercis canadensis	Albuquerque	New Mexico	-106.6668861	35.09786884	1898 Mountain Road Northwest	fair	62.33596	introduced	more than 18.29 m	30.48 to 45.72 cm	Albuquerque	NA	NA	NA	NA	NA	NA	NA	NA	NA	NA	NA	NA	NA
7/30/2018	inventory_date	Mimosa	Albizia julibrissin	Albuquerque	New Mexico	-106.6671641	35.09597676	19th Street Northwest	good	42.65092	introduced	more than 18.29 m	15.24 to 30.48 cm	Albuquerque	NA	NA	NA	NA	NA	NA	NA	NA	NA	NA	NA	NA	NA
7/30/2018	inventory_date	Mimosa	Albizia julibrissin	Albuquerque	New Mexico	-106.6671319	35.09602669	19th Street Northwest	good	42.65092	introduced	more than 18.29 m	15.24 to 30.48 cm	Albuquerque	NA	NA	NA	NA	NA	NA	NA	NA	NA	NA	NA	NA	NA
7/30/2018	inventory_date	Mimosa	Albizia julibrissin	Albuquerque	New Mexico	-106.6671668	35.09604809	19th Street Northwest	good	42.65092	introduced	more than 18.29 m	30.48 to 45.72 cm	Albuquerque	NA	NA	NA	NA	NA	NA	NA	NA	NA	NA	NA	NA	NA
7/30/2018	inventory_date	Common chokecherry	Prunus virginiana	Albuquerque	New Mexico	-106.6669397	35.0971249	2000 Mountain Road Northwest	good	59.05512	naturally_occurring	more than 18.29 m	15.24 to 30.48 cm	Albuquerque	NA	NA	NA	NA	NA	NA	NA	NA	NA	NA	NA	NA	NA
7/30/2018	inventory_date	Ash	Fraxinus	Albuquerque	New Mexico	-106.6667219	35.09779973	1800 Mountain Road Northwest	poor	65.6168	no_info	more than 18.29 m	30.48 to 45.72 cm	Albuquerque	NA	NA	NA	NA	NA	NA	NA	NA	NA	NA	NA	NA	NA
7/30/2018	inventory_date	Mimosa	Albizia julibrissin	Albuquerque	New Mexico	-106.6670434	35.09594	1701 Old Town Road Northwest	good	42.65092	introduced	more than 18.29 m	15.24 to 30.48 cm	Albuquerque	NA	NA	NA	NA	NA	NA	NA	NA	NA	NA	NA	NA	NA
7/12/2018	inventory_date	Cottonwood	Populus deltoides	Albuquerque	New Mexico	-106.6661154	35.09730636	1800 Mountain Road Northwest	fair	108.26772	naturally_occurring	more than 18.29 m	more than 76.2 cm	Albuquerque	NA	NA	NA	NA	NA	NA	NA	NA	NA	NA	NA	NA	NA
7/12/2018	inventory_date	Honeylocust	Gleditsia triacanthos	Albuquerque	New Mexico	-106.6659969	35.09738714	1800 Mountain Road Northwest	fair	52.49344	introduced	more than 18.29 m	15.24 to 30.48 cm	Albuquerque	NA	NA	NA	NA	NA	NA	NA	NA	NA	NA	NA	NA	NA
7/30/2018	inventory_date	Mimosa	Albizia julibrissin	Albuquerque	New Mexico	-106.6671173	35.09592921	1701 Old Town Road Northwest	good	42.65092	introduced	more than 18.29 m	0 to 15.24 cm	Albuquerque	NA	NA	NA	NA	NA	NA	NA	NA	NA	NA	NA	NA	NA
7/12/2018	inventory_date	Honeylocust	Gleditsia triacanthos	Albuquerque	New Mexico	-106.6659379	35.09731801	1800 Mountain Road Northwest	fair	52.49344	introduced	more than 18.29 m	15.24 to 30.48 cm	Albuquerque	NA	NA	NA	NA	NA	NA	NA	NA	NA	NA	NA	NA	NA
7/30/2018	inventory_date	London plane	Platanus acerifolia	Albuquerque	New Mexico	-106.6667581	35.09775364	1800 Mountain Road Northwest	good	65.6168	introduced	more than 18.29 m	15.24 to 30.48 cm	Albuquerque	NA	NA	NA	NA	NA	NA	NA	NA	NA	NA	NA	NA	NA
7/12/2018	inventory_date	Honeylocust	Gleditsia triacanthos	Albuquerque	New Mexico	-106.6658595	35.09731247	1800 Mountain Road Northwest	fair	52.49344	introduced	more than 18.29 m	30.48 to 45.72 cm	Albuquerque	NA	NA	NA	NA	NA	NA	NA	NA	NA	NA	NA	NA	NA
7/30/2018	inventory_date	Honeylocust	Gleditsia triacanthos	Albuquerque	New Mexico	-106.6670068	35.09718195	2000 Mountain Road Northwest	good	68.89764	introduced	more than 18.29 m	15.24 to 30.48 cm	Albuquerque	NA	NA	NA	NA	NA	NA	NA	NA	NA	NA	NA	NA	NA
7/30/2018	inventory_date	Golden rain tree	Koelreuteria paniculata	Albuquerque	New Mexico	-106.6671001	35.09716686	19th Street Northwest	good	49.2126	introduced	more than 18.29 m	15.24 to 30.48 cm	Albuquerque	NA	NA	NA	NA	NA	NA	NA	NA	NA	NA	NA	NA	NA
7/12/2018	inventory_date	Austrian pine	Pinus nigra	Albuquerque	New Mexico	-106.6658218	35.09711808	1800 Mountain Road Northwest	good	55.77428	introduced	more than 18.29 m	30.48 to 45.72 cm	Albuquerque	NA	NA	NA	NA	NA	NA	NA	NA	NA	NA	NA	NA	NA
7/30/2018	inventory_date	Honeylocust	Gleditsia triacanthos	Albuquerque	New Mexico	-106.6670577	35.09705577	2000 Mountain Road Northwest	good	62.33596	introduced	more than 18.29 m	0 to 15.24 cm	Albuquerque	NA	NA	NA	NA	NA	NA	NA	NA	NA	NA	NA	NA	NA
7/30/2018	inventory_date	Plains cottonwood	Populus sargentii	Albuquerque	New Mexico	-106.6666991	35.09776791	1800 Mountain Road Northwest	fair	82.021	no_info	more than 18.29 m	more than 76.2 cm	Albuquerque	NA	NA	NA	NA	NA	NA	NA	NA	NA	NA	NA	NA	NA
7/30/2018	inventory_date	Blue spruce	Picea pungens	Albuquerque	New Mexico	-106.6656839	35.09713349	1800 Mountain Road Northwest	fair	59.05512	naturally_occurring	more than 18.29 m	15.24 to 30.48 cm	Albuquerque	NA	NA	NA	NA	NA	NA	NA	NA	NA	NA	NA	NA	NA
7/30/2018	inventory_date	Honeylocust	Gleditsia triacanthos	Albuquerque	New Mexico	-106.6670497	35.09697567	1800 Mountain Road Northwest	good	62.33596	introduced	more than 18.29 m	15.24 to 30.48 cm	Albuquerque	NA	NA	NA	NA	NA	NA	NA	NA	NA	NA	NA	NA	NA
7/30/2018	inventory_date	London plane	Platanus acerifolia	Albuquerque	New Mexico	-106.6666418	35.09763497	1800 Mountain Road Northwest	fair	91.86352	introduced	more than 18.29 m	30.48 to 45.72 cm	Albuquerque	NA	NA	NA	NA	NA	NA	NA	NA	NA	NA	NA	NA	NA
7/30/2018	inventory_date	Austrian pine	Pinus nigra	Albuquerque	New Mexico	-106.6657363	35.0969486	1732 Mountain Road Northwest	poor	55.77428	introduced	more than 18.29 m	15.24 to 30.48 cm	Albuquerque	NA	NA	NA	NA	NA	NA	NA	NA	NA	NA	NA	NA	NA
7/30/2018	inventory_date	Mimosa	Albizia julibrissin	Albuquerque	New Mexico	-106.6670704	35.09596597	1701 Old Town Road Northwest	good	42.65092	introduced	more than 18.29 m	NA	Albuquerque	NA	NA	NA	NA	NA	NA	NA	NA	NA	NA	NA	NA	NA
10/6/2017	inventory_date	Oklahoma redbud	Cercis canadensis	Albuquerque	New Mexico	-106.6670961	35.09693408	19th Street Northwest	good	45.93176	introduced	more than 18.29 m	0 to 15.24 cm	Albuquerque	NA	NA	NA	NA	NA	NA	NA	NA	NA	NA	NA	NA	NA
7/30/2018	inventory_date	Ash	Fraxinus	Albuquerque	New Mexico	-106.6665372	35.09769038	1800 Mountain Road Northwest	fair	85.30184	no_info	more than 18.29 m	30.48 to 45.72 cm	Albuquerque	NA	NA	NA	NA	NA	NA	NA	NA	NA	NA	NA	NA	NA
7/30/2018	inventory_date	Honeylocust	Gleditsia triacanthos	Albuquerque	New Mexico	-106.6656362	35.09702614	1800 Mountain Road Northwest	fair	62.33596	introduced	more than 18.29 m	30.48 to 45.72 cm	Albuquerque	NA	NA	NA	NA	NA	NA	NA	NA	NA	NA	NA	NA	NA
10/6/2017	inventory_date	Chinese elm	Ulmus parvifolia	Albuquerque	New Mexico	-106.6670483	35.09686923	1800 Mountain Road Northwest	good	45.93176	introduced	more than 18.29 m	0 to 15.24 cm	Albuquerque	NA	NA	NA	NA	NA	NA	NA	NA	NA	NA	NA	NA	NA
7/30/2018	inventory_date	Cottonwood	Populus deltoides	Albuquerque	New Mexico	-106.666939	35.0960543	1701 Old Town Road Northwest	good	131.2336	naturally_occurring	more than 18.29 m	60.96 to 76.2 cm	Albuquerque	NA	NA	NA	NA	NA	NA	NA	NA	NA	NA	NA	NA	NA
7/30/2018	inventory_date	Austrian pine	Pinus nigra	Albuquerque	New Mexico	-106.6655874	35.09697	1700 Mountain Road Northwest	poor	72.17848	introduced	more than 18.29 m	15.24 to 30.48 cm	Albuquerque	NA	NA	NA	NA	NA	NA	NA	NA	NA	NA	NA	NA	NA
7/30/2018	inventory_date	Plains cottonwood	Populus sargentii	Albuquerque	New Mexico	-106.6664648	35.09764375	1800 Mountain Road Northwest	fair	98.4252	no_info	more than 18.29 m	60.96 to 76.2 cm	Albuquerque	NA	NA	NA	NA	NA	NA	NA	NA	NA	NA	NA	NA	NA
7/30/2018	inventory_date	Texas red oak	Quercus buckleyi	Albuquerque	New Mexico	-106.6668518	35.09602412	1701 Old Town Road Northwest	good	49.2126	introduced	more than 18.29 m	15.24 to 30.48 cm	Albuquerque	NA	NA	NA	NA	NA	NA	NA	NA	NA	NA	NA	NA	NA
7/30/2018	inventory_date	Honeylocust	Gleditsia triacanthos	Albuquerque	New Mexico	-106.6670094	35.09690983	1800 Mountain Road Northwest	good	75.45932	introduced	more than 18.29 m	15.24 to 30.48 cm	Albuquerque	NA	NA	NA	NA	NA	NA	NA	NA	NA	NA	NA	NA	NA
7/30/2018	inventory_date	Plains cottonwood	Populus sargentii	Albuquerque	New Mexico	-106.6665366	35.09753175	1800 Mountain Road Northwest	fair	88.58268	no_info	more than 18.29 m	more than 76.2 cm	Albuquerque	NA	NA	NA	NA	NA	NA	NA	NA	NA	NA	NA	NA	NA
7/30/2018	inventory_date	London plane	Platanus acerifolia	Albuquerque	New Mexico	-106.6663142	35.09743534	1800 Mountain Road Northwest	good	91.86352	introduced	more than 18.29 m	30.48 to 45.72 cm	Albuquerque	NA	NA	NA	NA	NA	NA	NA	NA	NA	NA	NA	NA	NA
7/30/2018	inventory_date	Globe willow	Salix matsudana	Albuquerque	New Mexico	-106.6658279	35.09626793	1710 Old Town Road Northwest	good	88.58268	no_info	more than 18.29 m	45.72 to 60.96 cm	Albuquerque	NA	NA	NA	NA	NA	NA	NA	NA	NA	NA	NA	NA	NA
7/30/2018	inventory_date	Globe willow	Salix matsudana	Albuquerque	New Mexico	-106.6657247	35.09629756	1708 Old Town Road Northwest	good	114.8294	no_info	more than 18.29 m	45.72 to 60.96 cm	Albuquerque	NA	NA	NA	NA	NA	NA	NA	NA	NA	NA	NA	NA	NA
7/30/2018	inventory_date	Ash	Fraxinus	Albuquerque	New Mexico	-106.6659639	35.09629238	1701 Old Town Road Northwest	good	82.021	no_info	more than 18.29 m	15.24 to 30.48 cm	Albuquerque	NA	NA	NA	NA	NA	NA	NA	NA	NA	NA	NA	NA	NA
7/30/2018	inventory_date	Globe willow	Salix matsudana	Albuquerque	New Mexico	-106.6662833	35.09740297	1800 Mountain Road Northwest	good	82.021	no_info	more than 18.29 m	45.72 to 60.96 cm	Albuquerque	NA	NA	NA	NA	NA	NA	NA	NA	NA	NA	NA	NA	NA
7/30/2018	inventory_date	Ash	Fraxinus	Albuquerque	New Mexico	-106.6655513	35.09629521	1701 Old Town Road Northwest	good	78.74016	no_info	more than 18.29 m	15.24 to 30.48 cm	Albuquerque	NA	NA	NA	NA	NA	NA	NA	NA	NA	NA	NA	NA	NA
7/30/2018	inventory_date	Honeylocust	Gleditsia triacanthos	Albuquerque	New Mexico	-106.6653341	35.09627272	1701 Old Town Road Northwest	good	85.30184	introduced	more than 18.29 m	45.72 to 60.96 cm	Albuquerque	NA	NA	NA	NA	NA	NA	NA	NA	NA	NA	NA	NA	NA
7/30/2018	inventory_date	Honeylocust	Gleditsia triacanthos	Albuquerque	New Mexico	-106.6652402	35.09630509	1701 Old Town Road Northwest	good	85.30184	introduced	more than 18.29 m	30.48 to 45.72 cm	Albuquerque	NA	NA	NA	NA	NA	NA	NA	NA	NA	NA	NA	NA	NA
7/30/2018	inventory_date	Ash	Fraxinus	Albuquerque	New Mexico	-106.6660169	35.09626037	1701 Old Town Road Northwest	good	82.021	no_info	more than 18.29 m	15.24 to 30.48 cm	Albuquerque	NA	NA	NA	NA	NA	NA	NA	NA	NA	NA	NA	NA	NA
7/30/2018	inventory_date	Ash	Fraxinus	Albuquerque	New Mexico	-106.6651207	35.09644494	1701 Old Town Road Northwest	fair	82.021	no_info	more than 18.29 m	15.24 to 30.48 cm	Albuquerque	NA	NA	NA	NA	NA	NA	NA	NA	NA	NA	NA	NA	NA
7/30/2018	inventory_date	Plains cottonwood	Populus sargentii	Albuquerque	New Mexico	-106.6661774	35.09750337	1800 Mountain Road Northwest	fair	98.4252	no_info	more than 18.29 m	60.96 to 76.2 cm	Albuquerque	NA	NA	NA	NA	NA	NA	NA	NA	NA	NA	NA	NA	NA
7/30/2018	inventory_date	Bur oak	Quercus macrocarpa	Albuquerque	New Mexico	-106.6650898	35.0965234	1701 Old Town Road Northwest	fair	88.58268	naturally_occurring	more than 18.29 m	30.48 to 45.72 cm	Albuquerque	NA	NA	NA	NA	NA	NA	NA	NA	NA	NA	NA	NA	NA
7/30/2018	inventory_date	Ash	Fraxinus	Albuquerque	New Mexico	-106.6660935	35.09627561	1712 Old Town Road Northwest	good	88.58268	no_info	more than 18.29 m	15.24 to 30.48 cm	Albuquerque	NA	NA	NA	NA	NA	NA	NA	NA	NA	NA	NA	NA	NA
7/30/2018	inventory_date	Ash	Fraxinus	Albuquerque	New Mexico	-106.6661542	35.09623525	1701 Old Town Road Northwest	good	88.58268	no_info	more than 18.29 m	15.24 to 30.48 cm	Albuquerque	NA	NA	NA	NA	NA	NA	NA	NA	NA	NA	NA	NA	NA
7/30/2018	inventory_date	Ash	Fraxinus	Albuquerque	New Mexico	-106.6662567	35.09625683	1701 Old Town Road Northwest	good	85.30184	no_info	more than 18.29 m	15.24 to 30.48 cm	Albuquerque	NA	NA	NA	NA	NA	NA	NA	NA	NA	NA	NA	NA	NA
7/30/2018	inventory_date	Ash	Fraxinus	Albuquerque	New Mexico	-106.6663174	35.09621306	1800 Old Town Road Northwest	good	78.74016	no_info	more than 18.29 m	15.24 to 30.48 cm	Albuquerque	NA	NA	NA	NA	NA	NA	NA	NA	NA	NA	NA	NA	NA
7/30/2018	inventory_date	Globe willow	Salix matsudana	Albuquerque	New Mexico	-106.6649978	35.09646105	1700 Mountain Road Northwest	good	131.2336	no_info	more than 18.29 m	30.48 to 45.72 cm	Albuquerque	NA	NA	NA	NA	NA	NA	NA	NA	NA	NA	NA	NA	NA
7/30/2018	inventory_date	Oklahoma redbud	Cercis canadensis	Albuquerque	New Mexico	-106.6671214	35.09664509	19th Street Northwest	fair	42.65092	introduced	more than 18.29 m	0 to 15.24 cm	Albuquerque	NA	NA	NA	NA	NA	NA	NA	NA	NA	NA	NA	NA	NA
7/30/2018	inventory_date	Raywood ash	Fraxinus oxycarpa	Albuquerque	New Mexico	-106.6649598	35.09682338	1700 Mountain Road Northwest	fair	NA	no_info	NA	15.24 to 30.48 cm	Albuquerque	NA	NA	NA	NA	NA	NA	NA	NA	NA	NA	NA	NA	NA
7/30/2018	inventory_date	Globe willow	Salix matsudana	Albuquerque	New Mexico	-106.6650259	35.09652688	1700 Mountain Road Northwest	good	147.6378	no_info	more than 18.29 m	60.96 to 76.2 cm	Albuquerque	NA	NA	NA	NA	NA	NA	NA	NA	NA	NA	NA	NA	NA
7/30/2018	inventory_date	Ash	Fraxinus	Albuquerque	New Mexico	-106.6663276	35.09758292	1800 Mountain Road Northwest	fair	88.58268	no_info	more than 18.29 m	30.48 to 45.72 cm	Albuquerque	NA	NA	NA	NA	NA	NA	NA	NA	NA	NA	NA	NA	NA
7/30/2018	inventory_date	Pear	Pyrus	Albuquerque	New Mexico	-106.6648811	35.09685387	1700 Mountain Road Northwest	fair	65.6168	no_info	more than 18.29 m	15.24 to 30.48 cm	Albuquerque	NA	NA	NA	NA	NA	NA	NA	NA	NA	NA	NA	NA	NA
7/30/2018	inventory_date	Pear	Pyrus	Albuquerque	New Mexico	-106.6648275	35.09683412	1700 Mountain Road Northwest	fair	49.2126	no_info	more than 18.29 m	15.24 to 30.48 cm	Albuquerque	NA	NA	NA	NA	NA	NA	NA	NA	NA	NA	NA	NA	NA
7/30/2018	inventory_date	Oklahoma redbud	Cercis canadensis	Albuquerque	New Mexico	-106.6670811	35.09668843	19th Street Northwest	good	42.65092	introduced	more than 18.29 m	30.48 to 45.72 cm	Albuquerque	NA	NA	NA	NA	NA	NA	NA	NA	NA	NA	NA	NA	NA
7/30/2018	inventory_date	Eastern red cedar	Juniperus virginiana	Albuquerque	New Mexico	-106.6649101	35.09640873	1701 Old Town Road Northwest	good	98.4252	introduced	more than 18.29 m	45.72 to 60.96 cm	Albuquerque	NA	NA	NA	NA	NA	NA	NA	NA	NA	NA	NA	NA	NA
7/30/2018	inventory_date	Pear	Pyrus	Albuquerque	New Mexico	-106.664881	35.09681338	1700 Mountain Road Northwest	fair	59.05512	no_info	more than 18.29 m	15.24 to 30.48 cm	Albuquerque	NA	NA	NA	NA	NA	NA	NA	NA	NA	NA	NA	NA	NA
7/30/2018	inventory_date	Honeylocust	Gleditsia triacanthos	Albuquerque	New Mexico	-106.6649785	35.09639612	1701 Old Town Road Northwest	good	88.58268	introduced	more than 18.29 m	30.48 to 45.72 cm	Albuquerque	NA	NA	NA	NA	NA	NA	NA	NA	NA	NA	NA	NA	NA
7/30/2018	inventory_date	Crabapple	Malus	Albuquerque	New Mexico	-106.6650903	35.09631511	1666 Old Town Road Northwest	good	88.58268	no_info	more than 18.29 m	30.48 to 45.72 cm	Albuquerque	NA	NA	NA	NA	NA	NA	NA	NA	NA	NA	NA	NA	NA
7/12/2018	inventory_date	Texas red oak	Quercus buckleyi	Albuquerque	New Mexico	-106.666593	35.09663777	1800 Mountain Road Northwest	good	59.05512	introduced	more than 18.29 m	15.24 to 30.48 cm	Albuquerque	NA	NA	NA	NA	NA	NA	NA	NA	NA	NA	NA	NA	NA
7/30/2018	inventory_date	Chinese pistache	Pistacia chinensis	Albuquerque	New Mexico	-106.6649758	35.09631985	1701 Old Town Road Northwest	good	65.6168	introduced	more than 18.29 m	0 to 15.24 cm	Albuquerque	NA	NA	NA	NA	NA	NA	NA	NA	NA	NA	NA	NA	NA
7/30/2018	inventory_date	Oklahoma redbud	Cercis canadensis	Albuquerque	New Mexico	-106.6665183	35.09743883	1800 Mountain Road Northwest	fair	26.24672	introduced	more than 18.29 m	0 to 15.24 cm	Albuquerque	NA	NA	NA	NA	NA	NA	NA	NA	NA	NA	NA	NA	NA
7/12/2018	inventory_date	Shumard oak	Quercus shumardii	Albuquerque	New Mexico	-106.6666708	35.09663503	1800 Mountain Road Northwest	good	59.05512	introduced	more than 18.29 m	0 to 15.24 cm	Albuquerque	NA	NA	NA	NA	NA	NA	NA	NA	NA	NA	NA	NA	NA
7/30/2018	inventory_date	Oklahoma redbud	Cercis canadensis	Albuquerque	New Mexico	-106.6648055	35.09634674	1701 Old Town Road Northwest	good	52.49344	introduced	more than 18.29 m	0 to 15.24 cm	Albuquerque	NA	NA	NA	NA	NA	NA	NA	NA	NA	NA	NA	NA	NA
7/30/2018	inventory_date	Cottonwood	Populus deltoides	Albuquerque	New Mexico	-106.6647832	35.09638205	1666 Old Town Road Northwest	good	118.11024	naturally_occurring	more than 18.29 m	45.72 to 60.96 cm	Albuquerque	NA	NA	NA	NA	NA	NA	NA	NA	NA	NA	NA	NA	NA
7/30/2018	inventory_date	Oklahoma redbud	Cercis canadensis	Albuquerque	New Mexico	-106.6664972	35.09747974	1800 Mountain Road Northwest	fair	39.37008	introduced	more than 18.29 m	0 to 15.24 cm	Albuquerque	NA	NA	NA	NA	NA	NA	NA	NA	NA	NA	NA	NA	NA
7/30/2018	inventory_date	Cottonwood	Populus deltoides	Albuquerque	New Mexico	-106.6647698	35.0965214	1700 Mountain Road Northwest	fair	118.11024	naturally_occurring	more than 18.29 m	45.72 to 60.96 cm	Albuquerque	NA	NA	NA	NA	NA	NA	NA	NA	NA	NA	NA	NA	NA
7/30/2018	inventory_date	Cottonwood	Populus deltoides	Albuquerque	New Mexico	-106.6648033	35.09663332	1700 Mountain Road Northwest	fair	124.67192	naturally_occurring	more than 18.29 m	45.72 to 60.96 cm	Albuquerque	NA	NA	NA	NA	NA	NA	NA	NA	NA	NA	NA	NA	NA
7/12/2018	inventory_date	Shumard oak	Quercus shumardii	Albuquerque	New Mexico	-106.6667378	35.09651433	19th Street Northwest	good	49.2126	introduced	more than 18.29 m	0 to 15.24 cm	Albuquerque	NA	NA	NA	NA	NA	NA	NA	NA	NA	NA	NA	NA	NA
7/30/2018	inventory_date	White ash	Fraxinus americana	Albuquerque	New Mexico	-106.6650151	35.0968666	1700 Mountain Road Northwest	fair	72.17848	introduced	more than 18.29 m	45.72 to 60.96 cm	Albuquerque	NA	NA	NA	NA	NA	NA	NA	NA	NA	NA	NA	NA	NA
7/30/2018	inventory_date	Cottonwood	Populus deltoides	Albuquerque	New Mexico	-106.6650085	35.09673207	1700 Mountain Road Northwest	fair	137.79528	naturally_occurring	more than 18.29 m	60.96 to 76.2 cm	Albuquerque	NA	NA	NA	NA	NA	NA	NA	NA	NA	NA	NA	NA	NA
7/30/2018	inventory_date	Oklahoma redbud	Cercis canadensis	Albuquerque	New Mexico	-106.6663672	35.09746603	1800 Mountain Road Northwest	fair	42.65092	introduced	more than 18.29 m	15.24 to 30.48 cm	Albuquerque	NA	NA	NA	NA	NA	NA	NA	NA	NA	NA	NA	NA	NA
7/30/2018	inventory_date	White ash	Fraxinus americana	Albuquerque	New Mexico	-106.6651247	35.09686794	1700 Mountain Road Northwest	good	121.39108	introduced	more than 18.29 m	30.48 to 45.72 cm	Albuquerque	NA	NA	NA	NA	NA	NA	NA	NA	NA	NA	NA	NA	NA
7/25/2018	inventory_date	London plane	Platanus acerifolia	Albuquerque	New Mexico	-106.6426215	35.0699909	1318 Edith Boulevard Southeast	good	88.58268	introduced	more than 18.29 m	15.24 to 30.48 cm	Albuquerque	NA	NA	NA	NA	NA	NA	NA	NA	NA	NA	NA	NA	NA
7/25/2018	inventory_date	Oklahoma redbud	Cercis canadensis	Albuquerque	New Mexico	-106.6026054	35.0894377	729 Solano Drive Northeast	good	65.6168	introduced	more than 18.29 m	0 to 15.24 cm	Albuquerque	NA	NA	NA	NA	NA	NA	NA	NA	NA	NA	NA	NA	NA
7/25/2018	inventory_date	Oklahoma redbud	Cercis canadensis	Albuquerque	New Mexico	-106.602529	35.08938438	729 Solano Drive Northeast	good	65.6168	introduced	more than 18.29 m	0 to 15.24 cm	Albuquerque	NA	NA	NA	NA	NA	NA	NA	NA	NA	NA	NA	NA	NA
7/25/2018	inventory_date	Elm	Ulmus	Albuquerque	New Mexico	-106.6026691	35.08957898	729 Solano Drive Northeast	good	42.65092	no_info	more than 18.29 m	0 to 15.24 cm	Albuquerque	NA	NA	NA	NA	NA	NA	NA	NA	NA	NA	NA	NA	NA
7/25/2018	inventory_date	Japanese pagoda tree	Styphnolobium japonicum	Albuquerque	New Mexico	-106.6025752	35.0897987	729 Solano Drive Northeast	good	78.74016	introduced	more than 18.29 m	15.24 to 30.48 cm	Albuquerque	NA	NA	NA	NA	NA	NA	NA	NA	NA	NA	NA	NA	NA
7/25/2018	inventory_date	Cottonwood	Populus deltoides	Albuquerque	New Mexico	-106.6026785	35.08942804	729 Solano Drive Northeast	excellent	49.2126	naturally_occurring	more than 18.29 m	0 to 15.24 cm	Albuquerque	NA	NA	NA	NA	NA	NA	NA	NA	NA	NA	NA	NA	NA
7/25/2018	inventory_date	Texas red oak	Quercus buckleyi	Albuquerque	New Mexico	-106.6025986	35.08931331	729 Solano Drive Northeast	excellent	49.2126	introduced	more than 18.29 m	0 to 15.24 cm	Albuquerque	NA	NA	NA	NA	NA	NA	NA	NA	NA	NA	NA	NA	NA
7/25/2018	inventory_date	Oklahoma redbud	Cercis canadensis	Albuquerque	New Mexico	-106.6026455	35.08908426	729 Solano Drive Northeast	good	39.37008	introduced	more than 18.29 m	0 to 15.24 cm	Albuquerque	NA	NA	NA	NA	NA	NA	NA	NA	NA	NA	NA	NA	NA
7/25/2018	inventory_date	Siberian elm	Ulmus pumila	Albuquerque	New Mexico	-106.6027296	35.08928107	729 Solano Drive Northeast	good	131.2336	introduced	more than 18.29 m	more than 76.2 cm	Albuquerque	NA	NA	NA	NA	NA	NA	NA	NA	NA	NA	NA	NA	NA
7/25/2018	inventory_date	Siberian elm	Ulmus pumila	Albuquerque	New Mexico	-106.6028634	35.08938948	729 Solano Drive Northeast	fair	167.32284	introduced	more than 18.29 m	more than 76.2 cm	Albuquerque	NA	NA	NA	NA	NA	NA	NA	NA	NA	NA	NA	NA	NA
7/25/2018	inventory_date	Blue spruce	Picea pungens	Albuquerque	New Mexico	-106.6028404	35.089228	729 Solano Drive Northeast	good	59.05512	naturally_occurring	more than 18.29 m	15.24 to 30.48 cm	Albuquerque	NA	NA	NA	NA	NA	NA	NA	NA	NA	NA	NA	NA	NA
7/25/2018	inventory_date	Boxelder	Acer negundo	Albuquerque	New Mexico	-106.6025162	35.08926741	729 Solano Drive Northeast	fair	49.2126	naturally_occurring	more than 18.29 m	0 to 15.24 cm	Albuquerque	NA	NA	NA	NA	NA	NA	NA	NA	NA	NA	NA	NA	NA
7/25/2018	inventory_date	Siberian elm	Ulmus pumila	Albuquerque	New Mexico	-106.6027346	35.08944325	729 Solano Drive Northeast	fair	164.042	introduced	more than 18.29 m	more than 76.2 cm	Albuquerque	NA	NA	NA	NA	NA	NA	NA	NA	NA	NA	NA	NA	NA
7/25/2018	inventory_date	London plane	Platanus acerifolia	Albuquerque	New Mexico	-106.6027463	35.08921742	729 Solano Drive Northeast	good	49.2126	introduced	more than 18.29 m	0 to 15.24 cm	Albuquerque	NA	NA	NA	NA	NA	NA	NA	NA	NA	NA	NA	NA	NA
7/25/2018	inventory_date	Siberian elm	Ulmus pumila	Albuquerque	New Mexico	-106.6025987	35.08922636	729 Solano Drive Northeast	fair	137.79528	introduced	more than 18.29 m	45.72 to 60.96 cm	Albuquerque	NA	NA	NA	NA	NA	NA	NA	NA	NA	NA	NA	NA	NA
7/25/2018	inventory_date	Siberian elm	Ulmus pumila	Albuquerque	New Mexico	-106.6028607	35.08959359	729 Solano Drive Northeast	fair	157.48032	introduced	more than 18.29 m	more than 76.2 cm	Albuquerque	NA	NA	NA	NA	NA	NA	NA	NA	NA	NA	NA	NA	NA
7/25/2018	inventory_date	Siberian elm	Ulmus pumila	Albuquerque	New Mexico	-106.6028519	35.08907495	724 Hermosa Drive Northeast	good	164.042	introduced	more than 18.29 m	more than 76.2 cm	Albuquerque	NA	NA	NA	NA	NA	NA	NA	NA	NA	NA	NA	NA	NA
7/25/2018	inventory_date	Elm	Ulmus	Albuquerque	New Mexico	-106.6027239	35.08964297	729 Solano Drive Northeast	good	45.93176	no_info	more than 18.29 m	0 to 15.24 cm	Albuquerque	NA	NA	NA	NA	NA	NA	NA	NA	NA	NA	NA	NA	NA
7/25/2018	inventory_date	Siberian elm	Ulmus pumila	Albuquerque	New Mexico	-106.6025846	35.08911855	729 Solano Drive Northeast	fair	164.042	introduced	more than 18.29 m	more than 76.2 cm	Albuquerque	NA	NA	NA	NA	NA	NA	NA	NA	NA	NA	NA	NA	NA
7/25/2018	inventory_date	Texas red oak	Quercus buckleyi	Albuquerque	New Mexico	-106.6027561	35.08975381	729 Solano Drive Northeast	good	75.45932	introduced	more than 18.29 m	15.24 to 30.48 cm	Albuquerque	NA	NA	NA	NA	NA	NA	NA	NA	NA	NA	NA	NA	NA
7/25/2018	inventory_date	Siberian elm	Ulmus pumila	Albuquerque	New Mexico	-106.6028613	35.08896796	720 Hermosa Drive Northeast	good	49.2126	introduced	more than 18.29 m	0 to 15.24 cm	Albuquerque	NA	NA	NA	NA	NA	NA	NA	NA	NA	NA	NA	NA	NA
7/25/2018	inventory_date	Oklahoma redbud	Cercis canadensis	Albuquerque	New Mexico	-106.6025316	35.08947985	729 Solano Drive Northeast	fair	65.6168	introduced	more than 18.29 m	0 to 15.24 cm	Albuquerque	NA	NA	NA	NA	NA	NA	NA	NA	NA	NA	NA	NA	NA
7/25/2018	inventory_date	Osage orange	Maclura pomifera	Albuquerque	New Mexico	-106.6028607	35.08985147	729 Solano Drive Northeast	fair	59.05512	introduced	more than 18.29 m	15.24 to 30.48 cm	Albuquerque	NA	NA	NA	NA	NA	NA	NA	NA	NA	NA	NA	NA	NA
7/25/2018	inventory_date	Japanese pagoda tree	Styphnolobium japonicum	Albuquerque	New Mexico	-106.6025775	35.08895488	729 Solano Drive Northeast	excellent	98.4252	introduced	more than 18.29 m	30.48 to 45.72 cm	Albuquerque	NA	NA	NA	NA	NA	NA	NA	NA	NA	NA	NA	NA	NA
7/25/2018	inventory_date	Siberian elm	Ulmus pumila	Albuquerque	New Mexico	-106.6027504	35.08902489	724 Hermosa Drive Northeast	good	131.2336	introduced	more than 18.29 m	more than 76.2 cm	Albuquerque	NA	NA	NA	NA	NA	NA	NA	NA	NA	NA	NA	NA	NA
7/25/2018	inventory_date	Chinkapin oak	Quercus muehlenbergii	Albuquerque	New Mexico	-106.6028795	35.08996011	816 Hermosa Drive Northeast	fair	39.37008	naturally_occurring	more than 18.29 m	0 to 15.24 cm	Albuquerque	NA	NA	NA	NA	NA	NA	NA	NA	NA	NA	NA	NA	NA
7/25/2018	inventory_date	Chinkapin oak	Quercus muehlenbergii	Albuquerque	New Mexico	-106.6027512	35.08887317	720 Hermosa Drive Northeast	good	42.65092	naturally_occurring	more than 18.29 m	0 to 15.24 cm	Albuquerque	NA	NA	NA	NA	NA	NA	NA	NA	NA	NA	NA	NA	NA
7/25/2018	inventory_date	Chinkapin oak	Quercus muehlenbergii	Albuquerque	New Mexico	-106.6028309	35.08889762	720 Hermosa Drive Northeast	good	78.74016	naturally_occurring	more than 18.29 m	0 to 15.24 cm	Albuquerque	NA	NA	NA	NA	NA	NA	NA	NA	NA	NA	NA	NA	NA
7/25/2018	inventory_date	Siberian elm	Ulmus pumila	Albuquerque	New Mexico	-106.6025397	35.089707	729 Solano Drive Northeast	fair	114.8294	introduced	more than 18.29 m	more than 76.2 cm	Albuquerque	NA	NA	NA	NA	NA	NA	NA	NA	NA	NA	NA	NA	NA
7/25/2018	inventory_date	Texas red oak	Quercus buckleyi	Albuquerque	New Mexico	-106.6025561	35.08888609	729 Solano Drive Northeast	excellent	65.6168	introduced	more than 18.29 m	15.24 to 30.48 cm	Albuquerque	NA	NA	NA	NA	NA	NA	NA	NA	NA	NA	NA	NA	NA
7/25/2018	inventory_date	Japanese pagoda tree	Styphnolobium japonicum	Albuquerque	New Mexico	-106.6027427	35.0898822	729 Solano Drive Northeast	good	82.021	introduced	more than 18.29 m	30.48 to 45.72 cm	Albuquerque	NA	NA	NA	NA	NA	NA	NA	NA	NA	NA	NA	NA	NA
7/25/2018	inventory_date	Siberian elm	Ulmus pumila	Albuquerque	New Mexico	-106.6026258	35.08988153	729 Solano Drive Northeast	good	131.2336	introduced	more than 18.29 m	more than 76.2 cm	Albuquerque	NA	NA	NA	NA	NA	NA	NA	NA	NA	NA	NA	NA	NA
7/25/2018	inventory_date	Siberian elm	Ulmus pumila	Albuquerque	New Mexico	-106.6025559	35.08998512	729 Solano Drive Northeast	good	42.65092	introduced	more than 18.29 m	0 to 15.24 cm	Albuquerque	NA	NA	NA	NA	NA	NA	NA	NA	NA	NA	NA	NA	NA
7/25/2018	inventory_date	Osage orange	Maclura pomifera	Albuquerque	New Mexico	-106.6028097	35.09000181	729 Solano Drive Northeast	good	45.93176	introduced	more than 18.29 m	0 to 15.24 cm	Albuquerque	NA	NA	NA	NA	NA	NA	NA	NA	NA	NA	NA	NA	NA
7/25/2018	inventory_date	London plane	Platanus acerifolia	Albuquerque	New Mexico	-106.6027286	35.09000238	729 Solano Drive Northeast	good	45.93176	introduced	more than 18.29 m	0 to 15.24 cm	Albuquerque	NA	NA	NA	NA	NA	NA	NA	NA	NA	NA	NA	NA	NA
7/25/2018	inventory_date	Siberian elm	Ulmus pumila	Albuquerque	New Mexico	-106.60285	35.09014337	820 Hermosa Drive Northeast	fair	121.39108	introduced	more than 18.29 m	more than 76.2 cm	Albuquerque	NA	NA	NA	NA	NA	NA	NA	NA	NA	NA	NA	NA	NA
7/25/2018	inventory_date	London plane	Platanus acerifolia	Albuquerque	New Mexico	-106.6024982	35.08859227	729 Solano Drive Northeast	fair	49.2126	introduced	more than 18.29 m	0 to 15.24 cm	Albuquerque	NA	NA	NA	NA	NA	NA	NA	NA	NA	NA	NA	NA	NA
7/25/2018	inventory_date	Cottonwood	Populus deltoides	Albuquerque	New Mexico	-106.6026556	35.0900669	729 Solano Drive Northeast	good	45.93176	naturally_occurring	more than 18.29 m	0 to 15.24 cm	Albuquerque	NA	NA	NA	NA	NA	NA	NA	NA	NA	NA	NA	NA	NA
7/25/2018	inventory_date	Japanese pagoda tree	Styphnolobium japonicum	Albuquerque	New Mexico	-106.6026773	35.0888855	729 Solano Drive Northeast	good	72.17848	introduced	more than 18.29 m	15.24 to 30.48 cm	Albuquerque	NA	NA	NA	NA	NA	NA	NA	NA	NA	NA	NA	NA	NA
7/25/2018	inventory_date	Siberian elm	Ulmus pumila	Albuquerque	New Mexico	-106.6027051	35.09017739	820 Hermosa Drive Northeast	fair	124.67192	introduced	more than 18.29 m	more than 76.2 cm	Albuquerque	NA	NA	NA	NA	NA	NA	NA	NA	NA	NA	NA	NA	NA
7/25/2018	inventory_date	Siberian elm	Ulmus pumila	Albuquerque	New Mexico	-106.6025642	35.09006287	729 Solano Drive Northeast	fair	131.2336	introduced	more than 18.29 m	more than 76.2 cm	Albuquerque	NA	NA	NA	NA	NA	NA	NA	NA	NA	NA	NA	NA	NA
7/25/2018	inventory_date	Siberian elm	Ulmus pumila	Albuquerque	New Mexico	-106.6025633	35.0887372	729 Solano Drive Northeast	poor	147.6378	introduced	more than 18.29 m	more than 76.2 cm	Albuquerque	NA	NA	NA	NA	NA	NA	NA	NA	NA	NA	NA	NA	NA
7/25/2018	inventory_date	Ash	Fraxinus	Albuquerque	New Mexico	-106.6028017	35.09022896	820 Hermosa Drive Northeast	good	49.2126	no_info	more than 18.29 m	0 to 15.24 cm	Albuquerque	NA	NA	NA	NA	NA	NA	NA	NA	NA	NA	NA	NA	NA
7/25/2018	inventory_date	Boxelder	Acer negundo	Albuquerque	New Mexico	-106.6025737	35.09016334	729 Solano Drive Northeast	good	49.2126	naturally_occurring	more than 18.29 m	0 to 15.24 cm	Albuquerque	NA	NA	NA	NA	NA	NA	NA	NA	NA	NA	NA	NA	NA
7/25/2018	inventory_date	Siberian elm	Ulmus pumila	Albuquerque	New Mexico	-106.6026125	35.09022911	729 Solano Drive Northeast	fair	131.2336	introduced	more than 18.29 m	more than 76.2 cm	Albuquerque	NA	NA	NA	NA	NA	NA	NA	NA	NA	NA	NA	NA	NA
7/25/2018	inventory_date	Siberian elm	Ulmus pumila	Albuquerque	New Mexico	-106.6028174	35.0903314	900 Hermosa Drive Northeast	fair	131.2336	introduced	more than 18.29 m	more than 76.2 cm	Albuquerque	NA	NA	NA	NA	NA	NA	NA	NA	NA	NA	NA	NA	NA
7/25/2018	inventory_date	Siberian elm	Ulmus pumila	Albuquerque	New Mexico	-106.6025021	35.09036189	729 Solano Drive Northeast	fair	131.2336	introduced	more than 18.29 m	more than 76.2 cm	Albuquerque	NA	NA	NA	NA	NA	NA	NA	NA	NA	NA	NA	NA	NA
7/25/2018	inventory_date	Japanese pagoda tree	Styphnolobium japonicum	Albuquerque	New Mexico	-106.6027005	35.08850527	708 Hermosa Drive Northeast	good	72.17848	introduced	more than 18.29 m	30.48 to 45.72 cm	Albuquerque	NA	NA	NA	NA	NA	NA	NA	NA	NA	NA	NA	NA	NA
7/25/2018	inventory_date	Japanese pagoda tree	Styphnolobium japonicum	Albuquerque	New Mexico	-106.602758	35.09042005	3708 Mackland Avenue Northeast	good	98.4252	introduced	more than 18.29 m	15.24 to 30.48 cm	Albuquerque	NA	NA	NA	NA	NA	NA	NA	NA	NA	NA	NA	NA	NA
7/25/2018	inventory_date	Siberian elm	Ulmus pumila	Albuquerque	New Mexico	-106.6026266	35.09036495	3708 Mackland Avenue Northeast	fair	131.2336	introduced	more than 18.29 m	60.96 to 76.2 cm	Albuquerque	NA	NA	NA	NA	NA	NA	NA	NA	NA	NA	NA	NA	NA
7/25/2018	inventory_date	Japanese pagoda tree	Styphnolobium japonicum	Albuquerque	New Mexico	-106.6027864	35.08852448	708 Hermosa Drive Northeast	good	72.17848	introduced	more than 18.29 m	30.48 to 45.72 cm	Albuquerque	NA	NA	NA	NA	NA	NA	NA	NA	NA	NA	NA	NA	NA
7/25/2018	inventory_date	London plane	Platanus acerifolia	Albuquerque	New Mexico	-106.6026632	35.09046789	3708 Mackland Avenue Northeast	good	59.05512	introduced	more than 18.29 m	0 to 15.24 cm	Albuquerque	NA	NA	NA	NA	NA	NA	NA	NA	NA	NA	NA	NA	NA
7/25/2018	inventory_date	Siberian elm	Ulmus pumila	Albuquerque	New Mexico	-106.6026118	35.08852133	729 Solano Drive Northeast	fair	147.6378	introduced	more than 18.29 m	more than 76.2 cm	Albuquerque	NA	NA	NA	NA	NA	NA	NA	NA	NA	NA	NA	NA	NA
7/25/2018	inventory_date	Siberian elm	Ulmus pumila	Albuquerque	New Mexico	-106.6028892	35.08862807	708 Hermosa Drive Northeast	fair	167.32284	introduced	more than 18.29 m	more than 76.2 cm	Albuquerque	NA	NA	NA	NA	NA	NA	NA	NA	NA	NA	NA	NA	NA
7/25/2018	inventory_date	Japanese pagoda tree	Styphnolobium japonicum	Albuquerque	New Mexico	-106.6028549	35.09048768	3708 Mackland Avenue Northeast	good	91.86352	introduced	more than 18.29 m	30.48 to 45.72 cm	Albuquerque	NA	NA	NA	NA	NA	NA	NA	NA	NA	NA	NA	NA	NA
7/25/2018	inventory_date	Siberian elm	Ulmus pumila	Albuquerque	New Mexico	-106.6025386	35.0904776	3708 Mackland Avenue Northeast	fair	131.2336	introduced	more than 18.29 m	more than 76.2 cm	Albuquerque	NA	NA	NA	NA	NA	NA	NA	NA	NA	NA	NA	NA	NA
7/25/2018	inventory_date	Siberian elm	Ulmus pumila	Albuquerque	New Mexico	-106.6027205	35.09073036	3708 Mackland Avenue Northeast	fair	131.2336	introduced	more than 18.29 m	more than 76.2 cm	Albuquerque	NA	NA	NA	NA	NA	NA	NA	NA	NA	NA	NA	NA	NA
7/25/2018	inventory_date	Siberian elm	Ulmus pumila	Albuquerque	New Mexico	-106.6028928	35.08856048	708 Hermosa Drive Northeast	fair	167.32284	introduced	more than 18.29 m	more than 76.2 cm	Albuquerque	NA	NA	NA	NA	NA	NA	NA	NA	NA	NA	NA	NA	NA
7/25/2018	inventory_date	New mexico locust	Robinia neomexicana	Albuquerque	New Mexico	-106.6024855	35.09063299	3708 Mackland Avenue Northeast	good	59.05512	naturally_occurring	more than 18.29 m	0 to 15.24 cm	Albuquerque	NA	NA	NA	NA	NA	NA	NA	NA	NA	NA	NA	NA	NA
7/25/2018	inventory_date	Siberian elm	Ulmus pumila	Albuquerque	New Mexico	-106.6027301	35.08839553	3707 Mesa Verde Avenue Northeast	fair	164.042	introduced	more than 18.29 m	more than 76.2 cm	Albuquerque	NA	NA	NA	NA	NA	NA	NA	NA	NA	NA	NA	NA	NA
7/25/2018	inventory_date	Boxelder	Acer negundo	Albuquerque	New Mexico	-106.602805	35.09074078	3708 Mackland Avenue Northeast	fair	36.08924	naturally_occurring	more than 18.29 m	0 to 15.24 cm	Albuquerque	NA	NA	NA	NA	NA	NA	NA	NA	NA	NA	NA	NA	NA
7/25/2018	inventory_date	Siberian elm	Ulmus pumila	Albuquerque	New Mexico	-106.6026492	35.09061488	3708 Mackland Avenue Northeast	fair	131.2336	introduced	more than 18.29 m	more than 76.2 cm	Albuquerque	NA	NA	NA	NA	NA	NA	NA	NA	NA	NA	NA	NA	NA
7/25/2018	inventory_date	Siberian elm	Ulmus pumila	Albuquerque	New Mexico	-106.6025513	35.08845298	729 Solano Drive Northeast	NA	49.2126	introduced	more than 18.29 m	0 to 15.24 cm	Albuquerque	NA	NA	NA	NA	NA	NA	NA	NA	NA	NA	NA	NA	NA
7/25/2018	inventory_date	Siberian elm	Ulmus pumila	Albuquerque	New Mexico	-106.6027978	35.09081335	3708 Mackland Avenue Northeast	fair	131.2336	introduced	more than 18.29 m	60.96 to 76.2 cm	Albuquerque	NA	NA	NA	NA	NA	NA	NA	NA	NA	NA	NA	NA	NA
7/25/2018	inventory_date	Siberian elm	Ulmus pumila	Albuquerque	New Mexico	-106.6026627	35.09074067	3708 Mackland Avenue Northeast	fair	131.2336	introduced	more than 18.29 m	45.72 to 60.96 cm	Albuquerque	NA	NA	NA	NA	NA	NA	NA	NA	NA	NA	NA	NA	NA
7/25/2018	inventory_date	Siberian elm	Ulmus pumila	Albuquerque	New Mexico	-106.6028656	35.08836974	700 Hermosa Drive Northeast	fair	164.042	introduced	more than 18.29 m	more than 76.2 cm	Albuquerque	NA	NA	NA	NA	NA	NA	NA	NA	NA	NA	NA	NA	NA
7/25/2018	inventory_date	Siberian elm	Ulmus pumila	Albuquerque	New Mexico	-106.6028769	35.09086767	3708 Mackland Avenue Northeast	poor	114.8294	introduced	more than 18.29 m	60.96 to 76.2 cm	Albuquerque	NA	NA	NA	NA	NA	NA	NA	NA	NA	NA	NA	NA	NA
7/25/2018	inventory_date	Siberian elm	Ulmus pumila	Albuquerque	New Mexico	-106.6025484	35.0907034	3708 Mackland Avenue Northeast	good	52.49344	introduced	more than 18.29 m	0 to 15.24 cm	Albuquerque	NA	NA	NA	NA	NA	NA	NA	NA	NA	NA	NA	NA	NA
7/25/2018	inventory_date	Boxelder	Acer negundo	Albuquerque	New Mexico	-106.6028663	35.08843528	708 Hermosa Drive Northeast	good	36.08924	naturally_occurring	more than 18.29 m	0 to 15.24 cm	Albuquerque	NA	NA	NA	NA	NA	NA	NA	NA	NA	NA	NA	NA	NA
7/25/2018	inventory_date	Golden rain tree	Koelreuteria paniculata	Albuquerque	New Mexico	-106.6026664	35.08836604	3713 Mesa Verde Avenue Northeast	fair	49.2126	introduced	more than 18.29 m	0 to 15.24 cm	Albuquerque	NA	NA	NA	NA	NA	NA	NA	NA	NA	NA	NA	NA	NA
7/25/2018	inventory_date	Siberian elm	Ulmus pumila	Albuquerque	New Mexico	-106.602787	35.09086822	3708 Mackland Avenue Northeast	good	131.2336	introduced	more than 18.29 m	more than 76.2 cm	Albuquerque	NA	NA	NA	NA	NA	NA	NA	NA	NA	NA	NA	NA	NA
7/25/2018	inventory_date	Siberian elm	Ulmus pumila	Albuquerque	New Mexico	-106.6025409	35.0908357	3708 Mackland Avenue Northeast	good	52.49344	introduced	more than 18.29 m	0 to 15.24 cm	Albuquerque	NA	NA	NA	NA	NA	NA	NA	NA	NA	NA	NA	NA	NA
7/25/2018	inventory_date	Siberian elm	Ulmus pumila	Albuquerque	New Mexico	-106.6027763	35.0909401	3708 Mackland Avenue Northeast	good	131.2336	introduced	more than 18.29 m	more than 76.2 cm	Albuquerque	NA	NA	NA	NA	NA	NA	NA	NA	NA	NA	NA	NA	NA
7/25/2018	inventory_date	Siberian elm	Ulmus pumila	Albuquerque	New Mexico	-106.6025775	35.08838973	729 Solano Drive Northeast	good	147.6378	introduced	more than 18.29 m	60.96 to 76.2 cm	Albuquerque	NA	NA	NA	NA	NA	NA	NA	NA	NA	NA	NA	NA	NA
7/25/2018	inventory_date	Siberian elm	Ulmus pumila	Albuquerque	New Mexico	-106.6026129	35.09083288	3708 Mackland Avenue Northeast	fair	131.2336	introduced	more than 18.29 m	more than 76.2 cm	Albuquerque	NA	NA	NA	NA	NA	NA	NA	NA	NA	NA	NA	NA	NA
7/25/2018	inventory_date	Siberian elm	Ulmus pumila	Albuquerque	New Mexico	-106.6028556	35.09098047	3708 Mackland Avenue Northeast	fair	131.2336	introduced	more than 18.29 m	more than 76.2 cm	Albuquerque	NA	NA	NA	NA	NA	NA	NA	NA	NA	NA	NA	NA	NA
NA	inventory_date	NA	NA	NA	NA	NA	NA	NA	NA	NA	no_info	NA	NA	Albuquerque	NA	NA	NA	NA	NA	NA	NA	NA	NA	NA	NA	NA	NA
7/12/2018	inventory_date	Austrian pine	Pinus nigra	Albuquerque	New Mexico	-106.665765	35.0971256	1800 Mountain Road Northwest	good	59.05512	introduced	more than 18.29 m	15.24 to 30.48 cm	Albuquerque	NA	NA	NA	NA	NA	NA	NA	NA	NA	NA	NA	NA	NA
7/12/2018	inventory_date	Austrian pine	Pinus nigra	Albuquerque	New Mexico	-106.6655844	35.0971277	1732 Mountain Road Northwest	good	82.021	introduced	more than 18.29 m	60.96 to 76.2 cm	Albuquerque	NA	NA	NA	NA	NA	NA	NA	NA	NA	NA	NA	NA	NA
7/12/2018	inventory_date	London plane	Platanus acerifolia	Albuquerque	New Mexico	-106.6651198	35.09662893	1700 Mountain Road Northwest	excellent	65.6168	introduced	more than 18.29 m	0 to 15.24 cm	Albuquerque	NA	NA	NA	NA	NA	NA	NA	NA	NA	NA	NA	NA	NA
7/12/2018	inventory_date	Shumard oak	Quercus shumardii	Albuquerque	New Mexico	-106.6667351	35.09659388	19th Street Northwest	good	59.05512	introduced	more than 18.29 m	0 to 15.24 cm	Albuquerque	NA	NA	NA	NA	NA	NA	NA	NA	NA	NA	NA	NA	NA
7/12/2018	inventory_date	Chinkapin oak	Quercus muehlenbergii	Albuquerque	New Mexico	-106.6669663	35.09658414	19th Street Northwest	NA	49.2126	naturally_occurring	more than 18.29 m	0 to 15.24 cm	Albuquerque	NA	NA	NA	NA	NA	NA	NA	NA	NA	NA	NA	NA	NA
7/12/2018	inventory_date	Chinese pistache	Pistacia chinensis	Albuquerque	New Mexico	-106.6651979	35.0966996	1700 Mountain Road Northwest	good	32.8084	introduced	more than 18.29 m	0 to 15.24 cm	Albuquerque	NA	NA	NA	NA	NA	NA	NA	NA	NA	NA	NA	NA	NA
7/12/2018	inventory_date	Chinese elm	Ulmus parvifolia	Albuquerque	New Mexico	-106.6669933	35.09682973	1800 Mountain Road Northwest	good	72.17848	introduced	more than 18.29 m	15.24 to 30.48 cm	Albuquerque	NA	NA	NA	NA	NA	NA	NA	NA	NA	NA	NA	NA	NA
7/12/2018	inventory_date	London plane	Platanus acerifolia	Albuquerque	New Mexico	-106.6652486	35.09675402	1700 Mountain Road Northwest	excellent	49.2126	introduced	more than 18.29 m	0 to 15.24 cm	Albuquerque	NA	NA	NA	NA	NA	NA	NA	NA	NA	NA	NA	NA	NA
7/12/2018	inventory_date	Austrian pine	Pinus nigra	Albuquerque	New Mexico	-106.6654543	35.09707229	1700 Mountain Road Northwest	good	82.021	introduced	more than 18.29 m	30.48 to 45.72 cm	Albuquerque	NA	NA	NA	NA	NA	NA	NA	NA	NA	NA	NA	NA	NA
7/12/2018	inventory_date	Chinese elm	Ulmus parvifolia	Albuquerque	New Mexico	-106.6669196	35.09682127	19th Street Northwest	good	72.17848	introduced	more than 18.29 m	15.24 to 30.48 cm	Albuquerque	NA	NA	NA	NA	NA	NA	NA	NA	NA	NA	NA	NA	NA
7/12/2018	inventory_date	Chinese elm	Ulmus parvifolia	Albuquerque	New Mexico	-106.6667452	35.09681195	19th Street Northwest	good	72.17848	introduced	more than 18.29 m	15.24 to 30.48 cm	Albuquerque	NA	NA	NA	NA	NA	NA	NA	NA	NA	NA	NA	NA	NA
7/12/2018	inventory_date	Rocky mountain juniper	Juniperus scopulorum	Albuquerque	New Mexico	-106.6657207	35.09615697	1701 Old Town Road Northwest	good	88.58268	naturally_occurring	more than 18.29 m	NA	Albuquerque	NA	NA	NA	NA	NA	NA	NA	NA	NA	NA	NA	NA	NA
7/12/2018	inventory_date	Chinese elm	Ulmus parvifolia	Albuquerque	New Mexico	-106.6666433	35.09683115	1800 Mountain Road Northwest	good	72.17848	introduced	more than 18.29 m	15.24 to 30.48 cm	Albuquerque	NA	NA	NA	NA	NA	NA	NA	NA	NA	NA	NA	NA	NA
7/12/2018	inventory_date	Cottonwood	Populus deltoides	Albuquerque	New Mexico	-106.6659164	35.09609236	1710 Old Town Road Northwest	good	121.39108	naturally_occurring	more than 18.29 m	60.96 to 76.2 cm	Albuquerque	NA	NA	NA	NA	NA	NA	NA	NA	NA	NA	NA	NA	NA
7/12/2018	inventory_date	Austrian pine	Pinus nigra	Albuquerque	New Mexico	-106.6654529	35.097007	1700 Mountain Road Northwest	good	88.58268	introduced	more than 18.29 m	30.48 to 45.72 cm	Albuquerque	NA	NA	NA	NA	NA	NA	NA	NA	NA	NA	NA	NA	NA
7/12/2018	inventory_date	Chinese elm	Ulmus parvifolia	Albuquerque	New Mexico	-106.6666125	35.09671123	1800 Mountain Road Northwest	good	72.17848	introduced	more than 18.29 m	15.24 to 30.48 cm	Albuquerque	NA	NA	NA	NA	NA	NA	NA	NA	NA	NA	NA	NA	NA
7/12/2018	inventory_date	Chinese elm	Ulmus parvifolia	Albuquerque	New Mexico	-106.6653371	35.09690325	1701 Mountain Road Northwest	fair	82.021	introduced	more than 18.29 m	15.24 to 30.48 cm	Albuquerque	NA	NA	NA	NA	NA	NA	NA	NA	NA	NA	NA	NA	NA
7/12/2018	inventory_date	Chinese elm	Ulmus parvifolia	Albuquerque	New Mexico	-106.6654189	35.09687033	1800 Mountain Road Northwest	fair	82.021	introduced	more than 18.29 m	15.24 to 30.48 cm	Albuquerque	NA	NA	NA	NA	NA	NA	NA	NA	NA	NA	NA	NA	NA
7/12/2018	inventory_date	Cottonwood	Populus deltoides	Albuquerque	New Mexico	-106.6659688	35.09618221	1701 Old Town Road Northwest	good	121.39108	naturally_occurring	more than 18.29 m	60.96 to 76.2 cm	Albuquerque	NA	NA	NA	NA	NA	NA	NA	NA	NA	NA	NA	NA	NA
7/12/2018	inventory_date	Chinese elm	Ulmus parvifolia	Albuquerque	New Mexico	-106.6666943	35.09671013	1800 Mountain Road Northwest	good	59.05512	introduced	more than 18.29 m	15.24 to 30.48 cm	Albuquerque	NA	NA	NA	NA	NA	NA	NA	NA	NA	NA	NA	NA	NA
7/12/2018	inventory_date	Chinese elm	Ulmus parvifolia	Albuquerque	New Mexico	-106.6655168	35.09685277	1800 Mountain Road Northwest	excellent	98.4252	introduced	more than 18.29 m	15.24 to 30.48 cm	Albuquerque	NA	NA	NA	NA	NA	NA	NA	NA	NA	NA	NA	NA	NA
7/12/2018	inventory_date	Honeylocust	Gleditsia triacanthos	Albuquerque	New Mexico	-106.6654945	35.09694391	1700 Mountain Road Northwest	fair	72.17848	introduced	more than 18.29 m	30.48 to 45.72 cm	Albuquerque	NA	NA	NA	NA	NA	NA	NA	NA	NA	NA	NA	NA	NA
7/12/2018	inventory_date	Chinese elm	Ulmus parvifolia	Albuquerque	New Mexico	-106.665616	35.0968418	1800 Mountain Road Northwest	excellent	98.4252	introduced	more than 18.29 m	15.24 to 30.48 cm	Albuquerque	NA	NA	NA	NA	NA	NA	NA	NA	NA	NA	NA	NA	NA
7/12/2018	inventory_date	Littleleaf linden	Tilia cordata	Albuquerque	New Mexico	-106.5546209	35.13973693	8036 Spain Road Northeast	excellent	39.37008	introduced	more than 18.29 m	0 to 15.24 cm	Albuquerque	NA	NA	NA	NA	NA	NA	NA	NA	NA	NA	NA	NA	NA
7/12/2018	inventory_date	Chinese elm	Ulmus parvifolia	Albuquerque	New Mexico	-106.6667654	35.09671562	1800 Mountain Road Northwest	good	78.74016	introduced	more than 18.29 m	15.24 to 30.48 cm	Albuquerque	NA	NA	NA	NA	NA	NA	NA	NA	NA	NA	NA	NA	NA
7/12/2018	inventory_date	Chinese elm	Ulmus parvifolia	Albuquerque	New Mexico	-106.6657139	35.09684729	1800 Mountain Road Northwest	excellent	98.4252	introduced	more than 18.29 m	15.24 to 30.48 cm	Albuquerque	NA	NA	NA	NA	NA	NA	NA	NA	NA	NA	NA	NA	NA
7/12/2018	inventory_date	Chinese elm	Ulmus parvifolia	Albuquerque	New Mexico	-106.6658159	35.09685058	1800 Mountain Road Northwest	fair	98.4252	introduced	more than 18.29 m	15.24 to 30.48 cm	Albuquerque	NA	NA	NA	NA	NA	NA	NA	NA	NA	NA	NA	NA	NA
7/12/2018	inventory_date	Chinese elm	Ulmus parvifolia	Albuquerque	New Mexico	-106.6668472	35.09672549	1800 Mountain Road Northwest	good	78.74016	introduced	more than 18.29 m	15.24 to 30.48 cm	Albuquerque	NA	NA	NA	NA	NA	NA	NA	NA	NA	NA	NA	NA	NA
7/12/2018	inventory_date	Chinese elm	Ulmus parvifolia	Albuquerque	New Mexico	-106.6659151	35.09686923	1800 Mountain Road Northwest	fair	98.4252	introduced	more than 18.29 m	15.24 to 30.48 cm	Albuquerque	NA	NA	NA	NA	NA	NA	NA	NA	NA	NA	NA	NA	NA
7/12/2018	inventory_date	Chinese elm	Ulmus parvifolia	Albuquerque	New Mexico	-106.6660157	35.09686814	1800 Mountain Road Northwest	good	98.4252	introduced	more than 18.29 m	15.24 to 30.48 cm	Albuquerque	NA	NA	NA	NA	NA	NA	NA	NA	NA	NA	NA	NA	NA
7/12/2018	inventory_date	Chinese elm	Ulmus parvifolia	Albuquerque	New Mexico	-106.6661163	35.09685607	1800 Mountain Road Northwest	good	75.45932	introduced	more than 18.29 m	15.24 to 30.48 cm	Albuquerque	NA	NA	NA	NA	NA	NA	NA	NA	NA	NA	NA	NA	NA
7/12/2018	inventory_date	Chinese elm	Ulmus parvifolia	Albuquerque	New Mexico	-106.6669156	35.09673646	1800 Mountain Road Northwest	good	78.74016	introduced	more than 18.29 m	15.24 to 30.48 cm	Albuquerque	NA	NA	NA	NA	NA	NA	NA	NA	NA	NA	NA	NA	NA
7/12/2018	inventory_date	Chinese elm	Ulmus parvifolia	Albuquerque	New Mexico	-106.6662115	35.09683851	1800 Mountain Road Northwest	good	75.45932	introduced	more than 18.29 m	15.24 to 30.48 cm	Albuquerque	NA	NA	NA	NA	NA	NA	NA	NA	NA	NA	NA	NA	NA
7/12/2018	inventory_date	Chinese elm	Ulmus parvifolia	Albuquerque	New Mexico	-106.6662973	35.09681327	1800 Mountain Road Northwest	good	75.45932	introduced	more than 18.29 m	15.24 to 30.48 cm	Albuquerque	NA	NA	NA	NA	NA	NA	NA	NA	NA	NA	NA	NA	NA
7/12/2018	inventory_date	Chinese elm	Ulmus parvifolia	Albuquerque	New Mexico	-106.6663899	35.09678035	1800 Mountain Road Northwest	fair	65.6168	introduced	more than 18.29 m	15.24 to 30.48 cm	Albuquerque	NA	NA	NA	NA	NA	NA	NA	NA	NA	NA	NA	NA	NA
7/12/2018	inventory_date	Chinese elm	Ulmus parvifolia	Albuquerque	New Mexico	-106.6669907	35.09674524	1800 Mountain Road Northwest	excellent	78.74016	introduced	more than 18.29 m	15.24 to 30.48 cm	Albuquerque	NA	NA	NA	NA	NA	NA	NA	NA	NA	NA	NA	NA	NA
7/12/2018	inventory_date	Chinese elm	Ulmus parvifolia	Albuquerque	New Mexico	-106.6664864	35.09674524	1800 Mountain Road Northwest	excellent	82.021	introduced	more than 18.29 m	15.24 to 30.48 cm	Albuquerque	NA	NA	NA	NA	NA	NA	NA	NA	NA	NA	NA	NA	NA
7/12/2018	inventory_date	Globe willow	Salix matsudana	Albuquerque	New Mexico	-106.6664424	35.09665873	1800 Mountain Road Northwest	fair	131.2336	no_info	more than 18.29 m	45.72 to 60.96 cm	Albuquerque	NA	NA	NA	NA	NA	NA	NA	NA	NA	NA	NA	NA	NA
7/12/2018	inventory_date	Bur oak	Quercus macrocarpa	Albuquerque	New Mexico	-106.6664478	35.09662087	1800 Mountain Road Northwest	NA	98.4252	naturally_occurring	more than 18.29 m	15.24 to 30.48 cm	Albuquerque	NA	NA	NA	NA	NA	NA	NA	NA	NA	NA	NA	NA	NA
7/12/2018	inventory_date	Ash	Fraxinus	Albuquerque	New Mexico	-106.6670786	35.09655718	19th Street Northwest	good	32.8084	no_info	more than 18.29 m	0 to 15.24 cm	Albuquerque	NA	NA	NA	NA	NA	NA	NA	NA	NA	NA	NA	NA	NA
7/12/2018	inventory_date	Raywood ash	Fraxinus oxycarpa	Albuquerque	New Mexico	-106.6664623	35.09653018	1800 Mountain Road Northwest	fair	65.6168	no_info	more than 18.29 m	15.24 to 30.48 cm	Albuquerque	NA	NA	NA	NA	NA	NA	NA	NA	NA	NA	NA	NA	NA
7/12/2018	inventory_date	Raywood ash	Fraxinus oxycarpa	Albuquerque	New Mexico	-106.6664998	35.09646654	1800 Mountain Road Northwest	fair	65.6168	no_info	more than 18.29 m	15.24 to 30.48 cm	Albuquerque	NA	NA	NA	NA	NA	NA	NA	NA	NA	NA	NA	NA	NA
7/12/2018	inventory_date	Chinese pistache	Pistacia chinensis	Albuquerque	New Mexico	-106.6670961	35.09648147	19th Street Northwest	good	NA	introduced	NA	30.48 to 45.72 cm	Albuquerque	NA	NA	NA	NA	NA	NA	NA	NA	NA	NA	NA	NA	NA
7/12/2018	inventory_date	Globe willow	Salix matsudana	Albuquerque	New Mexico	-106.6664341	35.09639082	1800 Mountain Road Northwest	fair	55.77428	no_info	more than 18.29 m	30.48 to 45.72 cm	Albuquerque	NA	NA	NA	NA	NA	NA	NA	NA	NA	NA	NA	NA	NA
7/12/2018	inventory_date	Raywood ash	Fraxinus oxycarpa	Albuquerque	New Mexico	-106.6664663	35.09630743	1800 Mountain Road Northwest	excellent	65.6168	no_info	more than 18.29 m	15.24 to 30.48 cm	Albuquerque	NA	NA	NA	NA	NA	NA	NA	NA	NA	NA	NA	NA	NA
7/12/2018	inventory_date	Bur oak	Quercus macrocarpa	Albuquerque	New Mexico	-106.6664153	35.09630633	1800 Mountain Road Northwest	excellent	82.021	naturally_occurring	more than 18.29 m	15.24 to 30.48 cm	Albuquerque	NA	NA	NA	NA	NA	NA	NA	NA	NA	NA	NA	NA	NA
7/12/2018	inventory_date	Cottonwood	Populus deltoides	Albuquerque	New Mexico	-106.6660376	35.09711818	1800 Mountain Road Northwest	fair	108.26772	naturally_occurring	more than 18.29 m	60.96 to 76.2 cm	Albuquerque	NA	NA	NA	NA	NA	NA	NA	NA	NA	NA	NA	NA	NA
7/12/2018	inventory_date	Ash	Fraxinus	Albuquerque	New Mexico	-106.6663791	35.09627341	1800 Old Town Road Northwest	excellent	65.6168	no_info	more than 18.29 m	15.24 to 30.48 cm	Albuquerque	NA	NA	NA	NA	NA	NA	NA	NA	NA	NA	NA	NA	NA
7/12/2018	inventory_date	Fremont cottonwood	Populus fremontii	Albuquerque	New Mexico	-106.6668073	35.09644402	19th Street Northwest	good	131.2336	introduced	more than 18.29 m	60.96 to 76.2 cm	Albuquerque	NA	NA	NA	NA	NA	NA	NA	NA	NA	NA	NA	NA	NA
7/12/2018	inventory_date	Cottonwood	Populus deltoides	Albuquerque	New Mexico	-106.666105	35.09612567	1701 Old Town Road Northwest	good	127.95276	naturally_occurring	more than 18.29 m	60.96 to 76.2 cm	Albuquerque	NA	NA	NA	NA	NA	NA	NA	NA	NA	NA	NA	NA	NA
7/12/2018	inventory_date	London plane	Platanus acerifolia	Albuquerque	New Mexico	-106.6670232	35.09638298	19th Street Northwest	good	59.05512	introduced	more than 18.29 m	0 to 15.24 cm	Albuquerque	NA	NA	NA	NA	NA	NA	NA	NA	NA	NA	NA	NA	NA
7/12/2018	inventory_date	Fremont cottonwood	Populus fremontii	Albuquerque	New Mexico	-106.6666646	35.09641944	19th Street Northwest	good	131.2336	introduced	more than 18.29 m	60.96 to 76.2 cm	Albuquerque	NA	NA	NA	NA	NA	NA	NA	NA	NA	NA	NA	NA	NA
7/12/2018	inventory_date	Cottonwood	Populus deltoides	Albuquerque	New Mexico	-106.6663615	35.09708277	1800 Mountain Road Northwest	fair	121.39108	naturally_occurring	more than 18.29 m	60.96 to 76.2 cm	Albuquerque	NA	NA	NA	NA	NA	NA	NA	NA	NA	NA	NA	NA	NA
7/12/2018	inventory_date	Texas red oak	Quercus buckleyi	Albuquerque	New Mexico	-106.666678	35.09641121	19th Street Northwest	excellent	65.6168	introduced	more than 18.29 m	15.24 to 30.48 cm	Albuquerque	NA	NA	NA	NA	NA	NA	NA	NA	NA	NA	NA	NA	NA
7/12/2018	inventory_date	Plum	Prunus	Albuquerque	New Mexico	-106.6671376	35.09633443	19th Street Northwest	good	49.2126	no_info	more than 18.29 m	30.48 to 45.72 cm	Albuquerque	NA	NA	NA	NA	NA	NA	NA	NA	NA	NA	NA	NA	NA
7/12/2018	inventory_date	Cottonwood	Populus deltoides	Albuquerque	New Mexico	-106.6664306	35.09692452	1800 Mountain Road Northwest	fair	114.8294	naturally_occurring	more than 18.29 m	60.96 to 76.2 cm	Albuquerque	NA	NA	NA	NA	NA	NA	NA	NA	NA	NA	NA	NA	NA
7/12/2018	inventory_date	Cottonwood	Populus deltoides	Albuquerque	New Mexico	-106.6662285	35.09614652	1701 Old Town Road Northwest	good	124.67192	naturally_occurring	more than 18.29 m	60.96 to 76.2 cm	Albuquerque	NA	NA	NA	NA	NA	NA	NA	NA	NA	NA	NA	NA	NA
7/12/2018	inventory_date	Fremont cottonwood	Populus fremontii	Albuquerque	New Mexico	-106.6668891	35.09642207	19th Street Northwest	excellent	131.2336	introduced	more than 18.29 m	60.96 to 76.2 cm	Albuquerque	NA	NA	NA	NA	NA	NA	NA	NA	NA	NA	NA	NA	NA
7/12/2018	inventory_date	Texas red oak	Quercus buckleyi	Albuquerque	New Mexico	-106.6669267	35.09639721	19th Street Northwest	excellent	65.6168	introduced	more than 18.29 m	0 to 15.24 cm	Albuquerque	NA	NA	NA	NA	NA	NA	NA	NA	NA	NA	NA	NA	NA
7/12/2018	inventory_date	Texas red oak	Quercus buckleyi	Albuquerque	New Mexico	-106.6670399	35.09632462	19th Street Northwest	good	49.2126	introduced	more than 18.29 m	0 to 15.24 cm	Albuquerque	NA	NA	NA	NA	NA	NA	NA	NA	NA	NA	NA	NA	NA
7/12/2018	inventory_date	Texas red oak	Quercus buckleyi	Albuquerque	New Mexico	-106.6667349	35.09639118	19th Street Northwest	excellent	65.6168	introduced	more than 18.29 m	0 to 15.24 cm	Albuquerque	NA	NA	NA	NA	NA	NA	NA	NA	NA	NA	NA	NA	NA
7/12/2018	inventory_date	Texas red oak	Quercus buckleyi	Albuquerque	New Mexico	-106.6666127	35.09632079	1701 Old Town Road Northwest	excellent	65.6168	introduced	more than 18.29 m	0 to 15.24 cm	Albuquerque	NA	NA	NA	NA	NA	NA	NA	NA	NA	NA	NA	NA	NA
7/12/2018	inventory_date	Texas red oak	Quercus buckleyi	Albuquerque	New Mexico	-106.6670611	35.09618717	19th Street Northwest	good	49.2126	introduced	more than 18.29 m	0 to 15.24 cm	Albuquerque	NA	NA	NA	NA	NA	NA	NA	NA	NA	NA	NA	NA	NA
7/12/2018	inventory_date	Texas red oak	Quercus buckleyi	Albuquerque	New Mexico	-106.6666422	35.09613592	1701 Old Town Road Northwest	excellent	65.6168	introduced	more than 18.29 m	0 to 15.24 cm	Albuquerque	NA	NA	NA	NA	NA	NA	NA	NA	NA	NA	NA	NA	NA
7/12/2018	inventory_date	Fremont cottonwood	Populus fremontii	Albuquerque	New Mexico	-106.6666657	35.09610486	1701 Old Town Road Northwest	good	131.2336	introduced	more than 18.29 m	60.96 to 76.2 cm	Albuquerque	NA	NA	NA	NA	NA	NA	NA	NA	NA	NA	NA	NA	NA
7/12/2018	inventory_date	Cottonwood	Populus deltoides	Albuquerque	New Mexico	-106.6663013	35.09606822	1800 Old Town Road Northwest	good	127.95276	naturally_occurring	more than 18.29 m	60.96 to 76.2 cm	Albuquerque	NA	NA	NA	NA	NA	NA	NA	NA	NA	NA	NA	NA	NA
7/12/2018	inventory_date	Cottonwood	Populus deltoides	Albuquerque	New Mexico	-106.6670384	35.09614273	19th Street Northwest	poor	124.67192	naturally_occurring	more than 18.29 m	60.96 to 76.2 cm	Albuquerque	NA	NA	NA	NA	NA	NA	NA	NA	NA	NA	NA	NA	NA
7/12/2018	inventory_date	Fremont cottonwood	Populus fremontii	Albuquerque	New Mexico	-106.6667687	35.09604617	1701 Old Town Road Northwest	good	131.2336	introduced	more than 18.29 m	60.96 to 76.2 cm	Albuquerque	NA	NA	NA	NA	NA	NA	NA	NA	NA	NA	NA	NA	NA
7/12/2018	inventory_date	Cottonwood	Populus deltoides	Albuquerque	New Mexico	-106.6670665	35.09628208	19th Street Northwest	poor	124.67192	naturally_occurring	more than 18.29 m	60.96 to 76.2 cm	Albuquerque	NA	NA	NA	NA	NA	NA	NA	NA	NA	NA	NA	NA	NA
7/12/2018	inventory_date	Chinese pistache	Pistacia chinensis	Albuquerque	New Mexico	-106.6482916	35.06462239	222 Smith Avenue Southeast	good	78.74016	introduced	more than 18.29 m	15.24 to 30.48 cm	Albuquerque	NA	NA	NA	NA	NA	NA	NA	NA	NA	NA	NA	NA	NA
7/12/2018	inventory_date	Chinese pistache	Pistacia chinensis	Albuquerque	New Mexico	-106.6484994	35.06465063	222 Smith Avenue Southeast	excellent	82.021	introduced	more than 18.29 m	30.48 to 45.72 cm	Albuquerque	NA	NA	NA	NA	NA	NA	NA	NA	NA	NA	NA	NA	NA
7/12/2018	inventory_date	Chinese pistache	Pistacia chinensis	Albuquerque	New Mexico	-106.6481004	35.06460371	222 Smith Avenue Southeast	good	78.74016	introduced	more than 18.29 m	15.24 to 30.48 cm	Albuquerque	NA	NA	NA	NA	NA	NA	NA	NA	NA	NA	NA	NA	NA
7/12/2018	inventory_date	Chinese pistache	Pistacia chinensis	Albuquerque	New Mexico	-106.6486911	35.06464452	222 Smith Avenue Southeast	good	88.58268	introduced	more than 18.29 m	30.48 to 45.72 cm	Albuquerque	NA	NA	NA	NA	NA	NA	NA	NA	NA	NA	NA	NA	NA
7/12/2018	inventory_date	Chinese pistache	Pistacia chinensis	Albuquerque	New Mexico	-106.647926	35.06456693	234 Smith Avenue Southeast	good	78.74016	introduced	more than 18.29 m	15.24 to 30.48 cm	Albuquerque	NA	NA	NA	NA	NA	NA	NA	NA	NA	NA	NA	NA	NA
7/12/2018	inventory_date	Chinese pistache	Pistacia chinensis	Albuquerque	New Mexico	-106.6486963	35.06441601	1830 William Street Southeast	good	62.33596	introduced	more than 18.29 m	15.24 to 30.48 cm	Albuquerque	NA	NA	NA	NA	NA	NA	NA	NA	NA	NA	NA	NA	NA
7/12/2018	inventory_date	Chinese pistache	Pistacia chinensis	Albuquerque	New Mexico	-106.6487657	35.06443632	1828 William Street Southeast	good	62.33596	introduced	more than 18.29 m	15.24 to 30.48 cm	Albuquerque	NA	NA	NA	NA	NA	NA	NA	NA	NA	NA	NA	NA	NA
7/12/2018	inventory_date	Chinese pistache	Pistacia chinensis	Albuquerque	New Mexico	-106.6488542	35.06443248	1830 William Street Southeast	good	62.33596	introduced	more than 18.29 m	15.24 to 30.48 cm	Albuquerque	NA	NA	NA	NA	NA	NA	NA	NA	NA	NA	NA	NA	NA
7/12/2018	inventory_date	Chinese pistache	Pistacia chinensis	Albuquerque	New Mexico	-106.6488737	35.06466548	1826 William Street Southeast	good	88.58268	introduced	more than 18.29 m	15.24 to 30.48 cm	Albuquerque	NA	NA	NA	NA	NA	NA	NA	NA	NA	NA	NA	NA	NA
7/12/2018	inventory_date	Chinese pistache	Pistacia chinensis	Albuquerque	New Mexico	-106.6484066	35.06441107	222 Smith Avenue Southeast	good	62.33596	introduced	more than 18.29 m	15.24 to 30.48 cm	Albuquerque	NA	NA	NA	NA	NA	NA	NA	NA	NA	NA	NA	NA	NA
7/12/2018	inventory_date	White ash	Fraxinus americana	Albuquerque	New Mexico	-106.6491718	35.06397366	1838 William Street Southeast	good	65.6168	introduced	more than 18.29 m	15.24 to 30.48 cm	Albuquerque	NA	NA	NA	NA	NA	NA	NA	NA	NA	NA	NA	NA	NA
7/12/2018	inventory_date	Chinese pistache	Pistacia chinensis	Albuquerque	New Mexico	-106.6483342	35.06441052	222 Smith Avenue Southeast	good	62.33596	introduced	more than 18.29 m	15.24 to 30.48 cm	Albuquerque	NA	NA	NA	NA	NA	NA	NA	NA	NA	NA	NA	NA	NA
7/12/2018	inventory_date	White ash	Fraxinus americana	Albuquerque	New Mexico	-106.6492113	35.06427703	1830 William Street Southeast	excellent	55.77428	introduced	more than 18.29 m	15.24 to 30.48 cm	Albuquerque	NA	NA	NA	NA	NA	NA	NA	NA	NA	NA	NA	NA	NA
7/12/2018	inventory_date	White ash	Fraxinus americana	Albuquerque	New Mexico	-106.6491909	35.06438364	1828 William Street Southeast	excellent	55.77428	introduced	more than 18.29 m	15.24 to 30.48 cm	Albuquerque	NA	NA	NA	NA	NA	NA	NA	NA	NA	NA	NA	NA	NA
7/12/2018	inventory_date	White ash	Fraxinus americana	Albuquerque	New Mexico	-106.6492576	35.06399616	1838 William Street Southeast	good	78.74016	introduced	more than 18.29 m	15.24 to 30.48 cm	Albuquerque	NA	NA	NA	NA	NA	NA	NA	NA	NA	NA	NA	NA	NA
7/12/2018	inventory_date	White ash	Fraxinus americana	Albuquerque	New Mexico	-106.6491708	35.06448737	1828 William Street Southeast	excellent	55.77428	introduced	more than 18.29 m	15.24 to 30.48 cm	Albuquerque	NA	NA	NA	NA	NA	NA	NA	NA	NA	NA	NA	NA	NA
7/12/2018	inventory_date	White ash	Fraxinus americana	Albuquerque	New Mexico	-106.6491306	35.06463172	1826 William Street Southeast	excellent	55.77428	introduced	more than 18.29 m	15.24 to 30.48 cm	Albuquerque	NA	NA	NA	NA	NA	NA	NA	NA	NA	NA	NA	NA	NA
7/12/2018	inventory_date	Crape myrtle	Lagerstroemia	Albuquerque	New Mexico	-106.6479421	35.06423962	238 Smith Avenue Southeast	good	39.37008	no_info	more than 18.29 m	15.24 to 30.48 cm	Albuquerque	NA	NA	NA	NA	NA	NA	NA	NA	NA	NA	NA	NA	NA
7/12/2018	inventory_date	Ash	Fraxinus	Albuquerque	New Mexico	-106.6489492	35.06394567	1838 William Street Southeast	fair	65.6168	no_info	more than 18.29 m	15.24 to 30.48 cm	Albuquerque	NA	NA	NA	NA	NA	NA	NA	NA	NA	NA	NA	NA	NA
7/12/2018	inventory_date	Honeylocust	Gleditsia triacanthos	Albuquerque	New Mexico	-106.6491077	35.06413184	1838 William Street Southeast	good	49.2126	introduced	more than 18.29 m	0 to 15.24 cm	Albuquerque	NA	NA	NA	NA	NA	NA	NA	NA	NA	NA	NA	NA	NA
7/12/2018	inventory_date	Pinyon pine	Pinus edulis	Albuquerque	New Mexico	-106.6480869	35.06426432	238 Smith Avenue Southeast	good	49.2126	naturally_occurring	more than 18.29 m	15.24 to 30.48 cm	Albuquerque	NA	NA	NA	NA	NA	NA	NA	NA	NA	NA	NA	NA	NA
7/12/2018	inventory_date	Ash	Fraxinus	Albuquerque	New Mexico	-106.6490618	35.06395171	1838 William Street Southeast	fair	65.6168	no_info	more than 18.29 m	15.24 to 30.48 cm	Albuquerque	NA	NA	NA	NA	NA	NA	NA	NA	NA	NA	NA	NA	NA
7/12/2018	inventory_date	Honeylocust	Gleditsia triacanthos	Albuquerque	New Mexico	-106.6491198	35.06404787	1838 William Street Southeast	good	72.17848	introduced	more than 18.29 m	30.48 to 45.72 cm	Albuquerque	NA	NA	NA	NA	NA	NA	NA	NA	NA	NA	NA	NA	NA
7/12/2018	inventory_date	Austrian pine	Pinus nigra	Albuquerque	New Mexico	-106.6480252	35.06421657	238 Smith Avenue Southeast	good	19.68504	introduced	more than 18.29 m	0 to 15.24 cm	Albuquerque	NA	NA	NA	NA	NA	NA	NA	NA	NA	NA	NA	NA	NA
7/12/2018	inventory_date	Honeylocust	Gleditsia triacanthos	Albuquerque	New Mexico	-106.6474164	35.06418191	1901 Galena Street Southeast	good	49.2126	introduced	more than 18.29 m	15.24 to 30.48 cm	Albuquerque	NA	NA	NA	NA	NA	NA	NA	NA	NA	NA	NA	NA	NA
7/12/2018	inventory_date	Golden rain tree	Koelreuteria paniculata	Albuquerque	New Mexico	-106.6478482	35.06437738	238 Smith Avenue Southeast	good	59.05512	introduced	more than 18.29 m	15.24 to 30.48 cm	Albuquerque	NA	NA	NA	NA	NA	NA	NA	NA	NA	NA	NA	NA	NA
7/12/2018	inventory_date	White ash	Fraxinus americana	Albuquerque	New Mexico	-106.6481472	35.06416846	1900 Hinkle Street Southeast	good	72.17848	introduced	more than 18.29 m	15.24 to 30.48 cm	Albuquerque	NA	NA	NA	NA	NA	NA	NA	NA	NA	NA	NA	NA	NA
7/12/2018	inventory_date	Honeylocust	Gleditsia triacanthos	Albuquerque	New Mexico	-106.6480043	35.06378521	1900 Hinkle Street Southeast	fair	121.39108	introduced	more than 18.29 m	60.96 to 76.2 cm	Albuquerque	NA	NA	NA	NA	NA	NA	NA	NA	NA	NA	NA	NA	NA
7/12/2018	inventory_date	Golden rain tree	Koelreuteria paniculata	Albuquerque	New Mexico	-106.6476712	35.06437244	238 Smith Avenue Southeast	good	59.05512	introduced	more than 18.29 m	15.24 to 30.48 cm	Albuquerque	NA	NA	NA	NA	NA	NA	NA	NA	NA	NA	NA	NA	NA
7/12/2018	inventory_date	White ash	Fraxinus americana	Albuquerque	New Mexico	-106.6481458	35.06404826	1900 Hinkle Street Southeast	good	75.45932	introduced	more than 18.29 m	15.24 to 30.48 cm	Albuquerque	NA	NA	NA	NA	NA	NA	NA	NA	NA	NA	NA	NA	NA
7/12/2018	inventory_date	White ash	Fraxinus americana	Albuquerque	New Mexico	-106.6481914	35.06432818	222 Smith Avenue Southeast	good	59.05512	introduced	more than 18.29 m	0 to 15.24 cm	Albuquerque	NA	NA	NA	NA	NA	NA	NA	NA	NA	NA	NA	NA	NA
7/12/2018	inventory_date	Honeylocust	Gleditsia triacanthos	Albuquerque	New Mexico	-106.6474826	35.06383845	1836 Galena Street Southeast	good	59.05512	introduced	more than 18.29 m	0 to 15.24 cm	Albuquerque	NA	NA	NA	NA	NA	NA	NA	NA	NA	NA	NA	NA	NA
7/12/2018	inventory_date	Honeylocust	Gleditsia triacanthos	Albuquerque	New Mexico	-106.6474217	35.06415556	1901 Galena Street Southeast	good	39.37008	introduced	more than 18.29 m	0 to 15.24 cm	Albuquerque	NA	NA	NA	NA	NA	NA	NA	NA	NA	NA	NA	NA	NA
7/12/2018	inventory_date	White ash	Fraxinus americana	Albuquerque	New Mexico	-106.6483751	35.06430787	1830 William Street Southeast	good	65.6168	introduced	more than 18.29 m	0 to 15.24 cm	Albuquerque	NA	NA	NA	NA	NA	NA	NA	NA	NA	NA	NA	NA	NA
7/12/2018	inventory_date	Honeylocust	Gleditsia triacanthos	Albuquerque	New Mexico	-106.6482558	35.06430732	222 Smith Avenue Southeast	good	68.89764	introduced	more than 18.29 m	15.24 to 30.48 cm	Albuquerque	NA	NA	NA	NA	NA	NA	NA	NA	NA	NA	NA	NA	NA
7/12/2018	inventory_date	Honeylocust	Gleditsia triacanthos	Albuquerque	New Mexico	-106.6482276	35.06425628	1900 Hinkle Street Southeast	good	68.89764	introduced	more than 18.29 m	15.24 to 30.48 cm	Albuquerque	NA	NA	NA	NA	NA	NA	NA	NA	NA	NA	NA	NA	NA
7/12/2018	inventory_date	Amur maple	Acer ginnala	Albuquerque	New Mexico	-106.6475397	35.06434884	238 Smith Avenue Southeast	good	42.65092	introduced	more than 18.29 m	0 to 15.24 cm	Albuquerque	NA	NA	NA	NA	NA	NA	NA	NA	NA	NA	NA	NA	NA
7/12/2018	inventory_date	Honeylocust	Gleditsia triacanthos	Albuquerque	New Mexico	-106.6482062	35.06420084	1900 Hinkle Street Southeast	good	78.74016	introduced	more than 18.29 m	15.24 to 30.48 cm	Albuquerque	NA	NA	NA	NA	NA	NA	NA	NA	NA	NA	NA	NA	NA
7/12/2018	inventory_date	Honeylocust	Gleditsia triacanthos	Albuquerque	New Mexico	-106.6475657	35.06384449	1901 Galena Street Southeast	good	78.74016	introduced	more than 18.29 m	15.24 to 30.48 cm	Albuquerque	NA	NA	NA	NA	NA	NA	NA	NA	NA	NA	NA	NA	NA
7/12/2018	inventory_date	Honeylocust	Gleditsia triacanthos	Albuquerque	New Mexico	-106.6483202	35.06427988	222 Smith Avenue Southeast	good	65.6168	introduced	more than 18.29 m	15.24 to 30.48 cm	Albuquerque	NA	NA	NA	NA	NA	NA	NA	NA	NA	NA	NA	NA	NA
7/12/2018	inventory_date	Honeylocust	Gleditsia triacanthos	Albuquerque	New Mexico	-106.648296	35.06422774	1900 Hinkle Street Southeast	good	65.6168	introduced	more than 18.29 m	15.24 to 30.48 cm	Albuquerque	NA	NA	NA	NA	NA	NA	NA	NA	NA	NA	NA	NA	NA
7/12/2018	inventory_date	Siberian elm	Ulmus pumila	Albuquerque	New Mexico	-106.6474298	35.06408696	1901 Galena Street Southeast	good	137.79528	introduced	more than 18.29 m	more than 76.2 cm	Albuquerque	NA	NA	NA	NA	NA	NA	NA	NA	NA	NA	NA	NA	NA
7/12/2018	inventory_date	Kentucky coffeetree	Gymnocladus dioicus	Albuquerque	New Mexico	-106.6474754	35.06433567	1901 Galena Street Southeast	good	55.77428	introduced	more than 18.29 m	0 to 15.24 cm	Albuquerque	NA	NA	NA	NA	NA	NA	NA	NA	NA	NA	NA	NA	NA
7/12/2018	inventory_date	Honeylocust	Gleditsia triacanthos	Albuquerque	New Mexico	-106.6482705	35.06418493	1900 Hinkle Street Southeast	good	59.05512	introduced	more than 18.29 m	15.24 to 30.48 cm	Albuquerque	NA	NA	NA	NA	NA	NA	NA	NA	NA	NA	NA	NA	NA
7/12/2018	inventory_date	Honeylocust	Gleditsia triacanthos	Albuquerque	New Mexico	-106.6476717	35.06385601	1901 Galena Street Southeast	good	78.74016	introduced	more than 18.29 m	15.24 to 30.48 cm	Albuquerque	NA	NA	NA	NA	NA	NA	NA	NA	NA	NA	NA	NA	NA
7/12/2018	inventory_date	Honeylocust	Gleditsia triacanthos	Albuquerque	New Mexico	-106.6482001	35.0639116	1900 Hinkle Street Southeast	good	62.33596	introduced	more than 18.29 m	15.24 to 30.48 cm	Albuquerque	NA	NA	NA	NA	NA	NA	NA	NA	NA	NA	NA	NA	NA
7/12/2018	inventory_date	Honeylocust	Gleditsia triacanthos	Albuquerque	New Mexico	-106.6474378	35.06400737	1901 Galena Street Southeast	good	49.2126	introduced	more than 18.29 m	0 to 15.24 cm	Albuquerque	NA	NA	NA	NA	NA	NA	NA	NA	NA	NA	NA	NA	NA
7/12/2018	inventory_date	Honeylocust	Gleditsia triacanthos	Albuquerque	New Mexico	-106.6483289	35.06404607	1830 William Street Southeast	good	68.89764	introduced	more than 18.29 m	15.24 to 30.48 cm	Albuquerque	NA	NA	NA	NA	NA	NA	NA	NA	NA	NA	NA	NA	NA
7/12/2018	inventory_date	Honeylocust	Gleditsia triacanthos	Albuquerque	New Mexico	-106.6483007	35.06399832	1900 Hinkle Street Southeast	good	65.6168	introduced	more than 18.29 m	15.24 to 30.48 cm	Albuquerque	NA	NA	NA	NA	NA	NA	NA	NA	NA	NA	NA	NA	NA
7/12/2018	inventory_date	Honeylocust	Gleditsia triacanthos	Albuquerque	New Mexico	-106.6477763	35.06386864	1901 Galena Street Southeast	good	78.74016	introduced	more than 18.29 m	15.24 to 30.48 cm	Albuquerque	NA	NA	NA	NA	NA	NA	NA	NA	NA	NA	NA	NA	NA
7/12/2018	inventory_date	Amur maple	Acer ginnala	Albuquerque	New Mexico	-106.647466	35.0642989	1901 Galena Street Southeast	dead/dying	45.93176	introduced	more than 18.29 m	0 to 15.24 cm	Albuquerque	NA	NA	NA	NA	NA	NA	NA	NA	NA	NA	NA	NA	NA
7/12/2018	inventory_date	Honeylocust	Gleditsia triacanthos	Albuquerque	New Mexico	-106.6483622	35.06396805	1900 Hinkle Street Southeast	good	59.05512	introduced	more than 18.29 m	15.24 to 30.48 cm	Albuquerque	NA	NA	NA	NA	NA	NA	NA	NA	NA	NA	NA	NA	NA
7/12/2018	inventory_date	Honeylocust	Gleditsia triacanthos	Albuquerque	New Mexico	-106.6484266	35.06395871	1900 Hinkle Street Southeast	good	59.05512	introduced	more than 18.29 m	15.24 to 30.48 cm	Albuquerque	NA	NA	NA	NA	NA	NA	NA	NA	NA	NA	NA	NA	NA
7/12/2018	inventory_date	Honeylocust	Gleditsia triacanthos	Albuquerque	New Mexico	-106.6478782	35.06386589	1901 Galena Street Southeast	good	72.17848	introduced	more than 18.29 m	15.24 to 30.48 cm	Albuquerque	NA	NA	NA	NA	NA	NA	NA	NA	NA	NA	NA	NA	NA
7/12/2018	inventory_date	Honeylocust	Gleditsia triacanthos	Albuquerque	New Mexico	-106.6474418	35.06397828	1901 Galena Street Southeast	good	49.2126	introduced	more than 18.29 m	0 to 15.24 cm	Albuquerque	NA	NA	NA	NA	NA	NA	NA	NA	NA	NA	NA	NA	NA
7/12/2018	inventory_date	Honeylocust	Gleditsia triacanthos	Albuquerque	New Mexico	-106.6484865	35.06392642	1901 Hinkle Street Southeast	good	59.05512	introduced	more than 18.29 m	15.24 to 30.48 cm	Albuquerque	NA	NA	NA	NA	NA	NA	NA	NA	NA	NA	NA	NA	NA
7/12/2018	inventory_date	Honeylocust	Gleditsia triacanthos	Albuquerque	New Mexico	-106.6484046	35.06391379	1900 Hinkle Street Southeast	good	72.17848	introduced	more than 18.29 m	15.24 to 30.48 cm	Albuquerque	NA	NA	NA	NA	NA	NA	NA	NA	NA	NA	NA	NA	NA
7/12/2018	inventory_date	Honeylocust	Gleditsia triacanthos	Albuquerque	New Mexico	-106.6473962	35.06429725	1901 Galena Street Southeast	good	52.49344	introduced	more than 18.29 m	15.24 to 30.48 cm	Albuquerque	NA	NA	NA	NA	NA	NA	NA	NA	NA	NA	NA	NA	NA
7/12/2018	inventory_date	Honeylocust	Gleditsia triacanthos	Albuquerque	New Mexico	-106.6483074	35.06392093	1900 Hinkle Street Southeast	good	65.6168	introduced	more than 18.29 m	15.24 to 30.48 cm	Albuquerque	NA	NA	NA	NA	NA	NA	NA	NA	NA	NA	NA	NA	NA
7/12/2018	inventory_date	Honeylocust	Gleditsia triacanthos	Albuquerque	New Mexico	-106.6479815	35.06387852	1900 Hinkle Street Southeast	good	68.89764	introduced	more than 18.29 m	15.24 to 30.48 cm	Albuquerque	NA	NA	NA	NA	NA	NA	NA	NA	NA	NA	NA	NA	NA
7/12/2018	inventory_date	Honeylocust	Gleditsia triacanthos	Albuquerque	New Mexico	-106.6474244	35.06422315	1901 Galena Street Southeast	good	52.49344	introduced	more than 18.29 m	15.24 to 30.48 cm	Albuquerque	NA	NA	NA	NA	NA	NA	NA	NA	NA	NA	NA	NA	NA
7/12/2018	inventory_date	Honeylocust	Gleditsia triacanthos	Albuquerque	New Mexico	-106.64829	35.06395606	1900 Hinkle Street Southeast	excellent	59.05512	introduced	more than 18.29 m	15.24 to 30.48 cm	Albuquerque	NA	NA	NA	NA	NA	NA	NA	NA	NA	NA	NA	NA	NA
7/12/2018	inventory_date	Siberian elm	Ulmus pumila	Albuquerque	New Mexico	-106.6474231	35.06389211	1836 Galena Street Southeast	good	137.79528	introduced	more than 18.29 m	60.96 to 76.2 cm	Albuquerque	NA	NA	NA	NA	NA	NA	NA	NA	NA	NA	NA	NA	NA
7/11/2018	inventory_date	Honeylocust	Gleditsia triacanthos	Albuquerque	New Mexico	-106.6518296	35.09613592	1130 6th Street Northwest	excellent	49.2126	introduced	more than 18.29 m	15.24 to 30.48 cm	Albuquerque	NA	NA	NA	NA	NA	NA	NA	NA	NA	NA	NA	NA	NA
7/11/2018	inventory_date	Honeylocust	Gleditsia triacanthos	Albuquerque	New Mexico	-106.6512656	35.09540784	501 Mountain Road Northwest	good	82.021	introduced	more than 18.29 m	30.48 to 45.72 cm	Albuquerque	NA	NA	NA	NA	NA	NA	NA	NA	NA	NA	NA	NA	NA
7/11/2018	inventory_date	Honeylocust	Gleditsia triacanthos	Albuquerque	New Mexico	-106.651072	35.09537774	501 Mountain Road Northwest	good	82.021	introduced	more than 18.29 m	30.48 to 45.72 cm	Albuquerque	NA	NA	NA	NA	NA	NA	NA	NA	NA	NA	NA	NA	NA
7/11/2018	inventory_date	Raywood ash	Fraxinus oxycarpa	Albuquerque	New Mexico	-106.6507783	35.09591373	500 Mountain Road Northwest	fair	68.89764	no_info	more than 18.29 m	15.24 to 30.48 cm	Albuquerque	NA	NA	NA	NA	NA	NA	NA	NA	NA	NA	NA	NA	NA
7/11/2018	inventory_date	Raywood ash	Fraxinus oxycarpa	Albuquerque	New Mexico	-106.6507952	35.09583696	500 Mountain Road Northwest	good	75.45932	no_info	more than 18.29 m	15.24 to 30.48 cm	Albuquerque	NA	NA	NA	NA	NA	NA	NA	NA	NA	NA	NA	NA	NA
7/11/2018	inventory_date	Raywood ash	Fraxinus oxycarpa	Albuquerque	New Mexico	-106.6507917	35.09577201	1101 5th Street Northwest	good	85.30184	no_info	more than 18.29 m	30.48 to 45.72 cm	Albuquerque	NA	NA	NA	NA	NA	NA	NA	NA	NA	NA	NA	NA	NA
7/11/2018	inventory_date	Apricot	Prunus armeniaca	Albuquerque	New Mexico	-106.6508807	35.09537767	500 Mountain Road Northwest	good	68.89764	introduced	more than 18.29 m	30.48 to 45.72 cm	Albuquerque	NA	NA	NA	NA	NA	NA	NA	NA	NA	NA	NA	NA	NA
7/11/2018	inventory_date	Raywood ash	Fraxinus oxycarpa	Albuquerque	New Mexico	-106.6507716	35.0959614	500 Mountain Road Northwest	good	72.17848	no_info	more than 18.29 m	30.48 to 45.72 cm	Albuquerque	NA	NA	NA	NA	NA	NA	NA	NA	NA	NA	NA	NA	NA
7/11/2018	inventory_date	Common chokecherry	Prunus virginiana	Albuquerque	New Mexico	-106.6511494	35.09599498	500 Mountain Road Northwest	good	52.49344	naturally_occurring	more than 18.29 m	15.24 to 30.48 cm	Albuquerque	NA	NA	NA	NA	NA	NA	NA	NA	NA	NA	NA	NA	NA
7/11/2018	inventory_date	Common chokecherry	Prunus virginiana	Albuquerque	New Mexico	-106.6511804	35.09590007	591 Mountain Road Northwest	good	49.2126	naturally_occurring	more than 18.29 m	0 to 15.24 cm	Albuquerque	NA	NA	NA	NA	NA	NA	NA	NA	NA	NA	NA	NA	NA
7/11/2018	inventory_date	Common chokecherry	Prunus virginiana	Albuquerque	New Mexico	-106.6511822	35.0956639	591 Mountain Road Northwest	poor	45.93176	naturally_occurring	more than 18.29 m	0 to 15.24 cm	Albuquerque	NA	NA	NA	NA	NA	NA	NA	NA	NA	NA	NA	NA	NA
7/11/2018	inventory_date	Crabapple	Malus	Albuquerque	New Mexico	-106.6511795	35.09564414	591 Mountain Road Northwest	good	45.93176	no_info	more than 18.29 m	15.24 to 30.48 cm	Albuquerque	NA	NA	NA	NA	NA	NA	NA	NA	NA	NA	NA	NA	NA
7/11/2018	inventory_date	Crabapple	Malus	Albuquerque	New Mexico	-106.6511661	35.09566225	591 Mountain Road Northwest	good	49.2126	no_info	more than 18.29 m	15.24 to 30.48 cm	Albuquerque	NA	NA	NA	NA	NA	NA	NA	NA	NA	NA	NA	NA	NA
7/11/2018	inventory_date	Crabapple	Malus	Albuquerque	New Mexico	-106.6511008	35.09563213	500 Mountain Road Northwest	good	49.2126	no_info	more than 18.29 m	15.24 to 30.48 cm	Albuquerque	NA	NA	NA	NA	NA	NA	NA	NA	NA	NA	NA	NA	NA
7/11/2018	inventory_date	Crabapple	Malus	Albuquerque	New Mexico	-106.6511715	35.09568365	591 Mountain Road Northwest	good	52.49344	no_info	more than 18.29 m	15.24 to 30.48 cm	Albuquerque	NA	NA	NA	NA	NA	NA	NA	NA	NA	NA	NA	NA	NA
7/11/2018	inventory_date	Honeylocust	Gleditsia triacanthos	Albuquerque	New Mexico	-106.6519191	35.09566084	1100 6th Street Northwest	good	49.2126	introduced	more than 18.29 m	15.24 to 30.48 cm	Albuquerque	NA	NA	NA	NA	NA	NA	NA	NA	NA	NA	NA	NA	NA
7/11/2018	inventory_date	Texas red oak	Quercus buckleyi	Albuquerque	New Mexico	-106.6518426	35.09584515	1130 6th Street Northwest	good	29.52756	introduced	more than 18.29 m	0 to 15.24 cm	Albuquerque	NA	NA	NA	NA	NA	NA	NA	NA	NA	NA	NA	NA	NA
7/11/2018	inventory_date	Ash	Fraxinus	Albuquerque	New Mexico	-106.6514887	35.09575385	591 Mountain Road Northwest	good	78.74016	no_info	more than 18.29 m	15.24 to 30.48 cm	Albuquerque	NA	NA	NA	NA	NA	NA	NA	NA	NA	NA	NA	NA	NA
7/11/2018	inventory_date	Honeylocust	Gleditsia triacanthos	Albuquerque	New Mexico	-106.6518681	35.09545401	593 Mountain Road Northwest	good	55.77428	introduced	more than 18.29 m	30.48 to 45.72 cm	Albuquerque	NA	NA	NA	NA	NA	NA	NA	NA	NA	NA	NA	NA	NA
7/11/2018	inventory_date	Pear	Pyrus	Albuquerque	New Mexico	-106.6518466	35.09590166	1130 6th Street Northwest	fair	59.05512	no_info	more than 18.29 m	15.24 to 30.48 cm	Albuquerque	NA	NA	NA	NA	NA	NA	NA	NA	NA	NA	NA	NA	NA
7/11/2018	inventory_date	Raywood ash	Fraxinus oxycarpa	Albuquerque	New Mexico	-106.6516804	35.09546004	593 Mountain Road Northwest	fair	55.77428	no_info	more than 18.29 m	0 to 15.24 cm	Albuquerque	NA	NA	NA	NA	NA	NA	NA	NA	NA	NA	NA	NA	NA
7/11/2018	inventory_date	Ash	Fraxinus	Albuquerque	New Mexico	-106.6514874	35.09580817	591 Mountain Road Northwest	good	75.45932	no_info	more than 18.29 m	15.24 to 30.48 cm	Albuquerque	NA	NA	NA	NA	NA	NA	NA	NA	NA	NA	NA	NA	NA
7/11/2018	inventory_date	Siberian elm	Ulmus pumila	Albuquerque	New Mexico	-106.6517876	35.09593952	1130 6th Street Northwest	fair	141.07612	introduced	more than 18.29 m	60.96 to 76.2 cm	Albuquerque	NA	NA	NA	NA	NA	NA	NA	NA	NA	NA	NA	NA	NA
7/11/2018	inventory_date	Honeylocust	Gleditsia triacanthos	Albuquerque	New Mexico	-106.6515597	35.09545565	593 Mountain Road Northwest	good	82.021	introduced	more than 18.29 m	30.48 to 45.72 cm	Albuquerque	NA	NA	NA	NA	NA	NA	NA	NA	NA	NA	NA	NA	NA
7/11/2018	inventory_date	Siberian elm	Ulmus pumila	Albuquerque	New Mexico	-106.6515308	35.09591407	591 Mountain Road Northwest	fair	164.042	introduced	more than 18.29 m	60.96 to 76.2 cm	Albuquerque	NA	NA	NA	NA	NA	NA	NA	NA	NA	NA	NA	NA	NA
7/11/2018	inventory_date	Crabapple	Malus	Albuquerque	New Mexico	-106.6511997	35.09568639	591 Mountain Road Northwest	good	49.2126	no_info	more than 18.29 m	15.24 to 30.48 cm	Albuquerque	NA	NA	NA	NA	NA	NA	NA	NA	NA	NA	NA	NA	NA
7/11/2018	inventory_date	Ash	Fraxinus	Albuquerque	New Mexico	-106.651691	35.09586107	1130 6th Street Northwest	fair	72.17848	no_info	more than 18.29 m	0 to 15.24 cm	Albuquerque	NA	NA	NA	NA	NA	NA	NA	NA	NA	NA	NA	NA	NA
7/11/2018	inventory_date	Green ash	Fraxinus pennsylvanica	Albuquerque	New Mexico	-106.6514511	35.09547266	501 Mountain Road Northwest	fair	82.021	introduced	more than 18.29 m	15.24 to 30.48 cm	Albuquerque	NA	NA	NA	NA	NA	NA	NA	NA	NA	NA	NA	NA	NA
7/11/2018	inventory_date	Siberian elm	Ulmus pumila	Albuquerque	New Mexico	-106.6516139	35.09595193	591 Mountain Road Northwest	fair	164.042	introduced	more than 18.29 m	60.96 to 76.2 cm	Albuquerque	NA	NA	NA	NA	NA	NA	NA	NA	NA	NA	NA	NA	NA
7/11/2018	inventory_date	London plane	Platanus acerifolia	Albuquerque	New Mexico	-106.6471597	35.07367967	207 Cromwell Avenue Southeast	fair	98.4252	introduced	more than 18.29 m	30.48 to 45.72 cm	Albuquerque	NA	NA	NA	NA	NA	NA	NA	NA	NA	NA	NA	NA	NA
7/11/2018	inventory_date	London plane	Platanus acerifolia	Albuquerque	New Mexico	-106.6474883	35.07377296	912 William Street Southeast	poor	95.14436	introduced	more than 18.29 m	30.48 to 45.72 cm	Albuquerque	NA	NA	NA	NA	NA	NA	NA	NA	NA	NA	NA	NA	NA
7/11/2018	inventory_date	London plane	Platanus acerifolia	Albuquerque	New Mexico	-106.6472348	35.07372467	207 Cromwell Avenue Southeast	good	98.4252	introduced	more than 18.29 m	30.48 to 45.72 cm	Albuquerque	NA	NA	NA	NA	NA	NA	NA	NA	NA	NA	NA	NA	NA
7/11/2018	inventory_date	London plane	Platanus acerifolia	Albuquerque	New Mexico	-106.6470978	35.07363685	207 Cromwell Avenue Southeast	good	98.4252	introduced	more than 18.29 m	45.72 to 60.96 cm	Albuquerque	NA	NA	NA	NA	NA	NA	NA	NA	NA	NA	NA	NA	NA
7/11/2018	inventory_date	London plane	Platanus acerifolia	Albuquerque	New Mexico	-106.6475731	35.07378099	908 William Street Southeast	good	95.14436	introduced	more than 18.29 m	30.48 to 45.72 cm	Albuquerque	NA	NA	NA	NA	NA	NA	NA	NA	NA	NA	NA	NA	NA
7/11/2018	inventory_date	Green ash	Fraxinus pennsylvanica	Albuquerque	New Mexico	-106.5788979	35.06332934	6000 Anderson Avenue Southeast	fair	75.45932	introduced	more than 18.29 m	30.48 to 45.72 cm	Albuquerque	NA	NA	NA	NA	NA	NA	NA	NA	NA	NA	NA	NA	NA
7/11/2018	inventory_date	Eastern red cedar	Juniperus virginiana	Albuquerque	New Mexico	-106.5787651	35.06319157	6000 Anderson Avenue Southeast	good	98.4252	introduced	more than 18.29 m	30.48 to 45.72 cm	Albuquerque	NA	NA	NA	NA	NA	NA	NA	NA	NA	NA	NA	NA	NA
7/11/2018	inventory_date	Eastern red cedar	Juniperus virginiana	Albuquerque	New Mexico	-106.5787637	35.06326457	6000 Anderson Avenue Southeast	fair	114.8294	introduced	more than 18.29 m	45.72 to 60.96 cm	Albuquerque	NA	NA	NA	NA	NA	NA	NA	NA	NA	NA	NA	NA	NA
7/11/2018	inventory_date	Eastern red cedar	Juniperus virginiana	Albuquerque	New Mexico	-106.578757	35.06333538	6000 Anderson Avenue Southeast	good	114.8294	introduced	more than 18.29 m	30.48 to 45.72 cm	Albuquerque	NA	NA	NA	NA	NA	NA	NA	NA	NA	NA	NA	NA	NA
7/11/2018	inventory_date	One seed juniper	Juniperus monosperma	Albuquerque	New Mexico	-106.6081629	35.07715388	302 Wellesley Drive Southeast	fair	108.26772	naturally_occurring	more than 18.29 m	more than 76.2 cm	Albuquerque	NA	NA	NA	NA	NA	NA	NA	NA	NA	NA	NA	NA	NA
7/11/2018	inventory_date	Rocky mountain juniper	Juniperus scopulorum	Albuquerque	New Mexico	-106.6081521	35.07708858	302 Wellesley Drive Southeast	fair	52.49344	naturally_occurring	more than 18.29 m	15.24 to 30.48 cm	Albuquerque	NA	NA	NA	NA	NA	NA	NA	NA	NA	NA	NA	NA	NA
7/11/2018	inventory_date	Honeylocust	Gleditsia triacanthos	Albuquerque	New Mexico	-106.6082299	35.07718352	302 Wellesley Drive Southeast	good	118.11024	introduced	more than 18.29 m	45.72 to 60.96 cm	Albuquerque	NA	NA	NA	NA	NA	NA	NA	NA	NA	NA	NA	NA	NA
7/11/2018	inventory_date	Rocky mountain juniper	Juniperus scopulorum	Albuquerque	New Mexico	-106.6081615	35.07697389	302 Wellesley Drive Southeast	fair	118.11024	naturally_occurring	more than 18.29 m	60.96 to 76.2 cm	Albuquerque	NA	NA	NA	NA	NA	NA	NA	NA	NA	NA	NA	NA	NA
7/11/2018	inventory_date	Honeylocust	Gleditsia triacanthos	Albuquerque	New Mexico	-106.6082272	35.07709297	302 Wellesley Drive Southeast	good	118.11024	introduced	more than 18.29 m	45.72 to 60.96 cm	Albuquerque	NA	NA	NA	NA	NA	NA	NA	NA	NA	NA	NA	NA	NA
7/11/2018	inventory_date	Ash	Fraxinus	Albuquerque	New Mexico	-106.6082246	35.07685134	306 Wellesley Drive Southeast	poor	124.67192	no_info	more than 18.29 m	45.72 to 60.96 cm	Albuquerque	NA	NA	NA	NA	NA	NA	NA	NA	NA	NA	NA	NA	NA
7/11/2018	inventory_date	Arizona cypress	Cupressus arizonica	Albuquerque	New Mexico	-106.607995	35.07682499	306 Wellesley Drive Southeast	good	164.042	naturally_occurring	more than 18.29 m	more than 76.2 cm	Albuquerque	NA	NA	NA	NA	NA	NA	NA	NA	NA	NA	NA	NA	NA
7/11/2018	inventory_date	Crabapple	Malus	Albuquerque	New Mexico	-106.6082313	35.07693767	302 Wellesley Drive Southeast	fair	65.6168	no_info	more than 18.29 m	30.48 to 45.72 cm	Albuquerque	NA	NA	NA	NA	NA	NA	NA	NA	NA	NA	NA	NA	NA
7/11/2018	inventory_date	Arizona cypress	Cupressus arizonica	Albuquerque	New Mexico	-106.60783	35.07679535	306 Wellesley Drive Southeast	good	131.2336	naturally_occurring	more than 18.29 m	45.72 to 60.96 cm	Albuquerque	NA	NA	NA	NA	NA	NA	NA	NA	NA	NA	NA	NA	NA
7/11/2018	inventory_date	Crabapple	Malus	Albuquerque	New Mexico	-106.6081642	35.07688444	306 Wellesley Drive Southeast	fair	65.6168	no_info	more than 18.29 m	30.48 to 45.72 cm	Albuquerque	NA	NA	NA	NA	NA	NA	NA	NA	NA	NA	NA	NA	NA
7/11/2018	inventory_date	Arizona cypress	Cupressus arizonica	Albuquerque	New Mexico	-106.6077589	35.076797	306 Wellesley Drive Southeast	good	131.2336	naturally_occurring	more than 18.29 m	45.72 to 60.96 cm	Albuquerque	NA	NA	NA	NA	NA	NA	NA	NA	NA	NA	NA	NA	NA
7/11/2018	inventory_date	Arizona cypress	Cupressus arizonica	Albuquerque	New Mexico	-106.6077294	35.07682938	306 Wellesley Drive Southeast	good	131.2336	naturally_occurring	more than 18.29 m	30.48 to 45.72 cm	Albuquerque	NA	NA	NA	NA	NA	NA	NA	NA	NA	NA	NA	NA	NA
7/11/2018	inventory_date	Arizona cypress	Cupressus arizonica	Albuquerque	New Mexico	-106.608175	35.07681787	306 Wellesley Drive Southeast	fair	141.07612	naturally_occurring	more than 18.29 m	45.72 to 60.96 cm	Albuquerque	NA	NA	NA	NA	NA	NA	NA	NA	NA	NA	NA	NA	NA
7/11/2018	inventory_date	Arizona cypress	Cupressus arizonica	Albuquerque	New Mexico	-106.6077496	35.07687163	306 Wellesley Drive Southeast	good	164.042	naturally_occurring	more than 18.29 m	60.96 to 76.2 cm	Albuquerque	NA	NA	NA	NA	NA	NA	NA	NA	NA	NA	NA	NA	NA
7/11/2018	inventory_date	Crabapple	Malus	Albuquerque	New Mexico	-106.6081025	35.07686962	306 Wellesley Drive Southeast	fair	65.6168	no_info	more than 18.29 m	15.24 to 30.48 cm	Albuquerque	NA	NA	NA	NA	NA	NA	NA	NA	NA	NA	NA	NA	NA
7/9/2018	inventory_date	Pinyon pine	Pinus edulis	Albuquerque	New Mexico	-106.5791705	35.06348185	6000 Anderson Avenue Southeast	good	72.17848	naturally_occurring	more than 18.29 m	15.24 to 30.48 cm	Albuquerque	NA	NA	NA	NA	NA	NA	NA	NA	NA	NA	NA	NA	NA
7/9/2018	inventory_date	Desert willow	Chilopsis linearis	Albuquerque	New Mexico	-106.5794335	35.0636548	6000 Anderson Avenue Southeast	fair	59.05512	naturally_occurring	more than 18.29 m	15.24 to 30.48 cm	Albuquerque	NA	NA	NA	NA	NA	NA	NA	NA	NA	NA	NA	NA	NA
7/9/2018	inventory_date	Japanese black pine	Pinus thunbergii	Albuquerque	New Mexico	-106.5792625	35.06348248	6000 Anderson Avenue Southeast	good	88.58268	introduced	more than 18.29 m	15.24 to 30.48 cm	Albuquerque	NA	NA	NA	NA	NA	NA	NA	NA	NA	NA	NA	NA	NA
7/9/2018	inventory_date	Japanese pagoda tree	Styphnolobium japonicum	Albuquerque	New Mexico	-106.5786226	35.06349621	6110 Anderson Avenue Southeast	good	98.4252	introduced	more than 18.29 m	45.72 to 60.96 cm	Albuquerque	NA	NA	NA	NA	NA	NA	NA	NA	NA	NA	NA	NA	NA
7/9/2018	inventory_date	Japanese pagoda tree	Styphnolobium japonicum	Albuquerque	New Mexico	-106.5785301	35.06348797	6110 Anderson Avenue Southeast	good	98.4252	introduced	more than 18.29 m	45.72 to 60.96 cm	Albuquerque	NA	NA	NA	NA	NA	NA	NA	NA	NA	NA	NA	NA	NA
7/9/2018	inventory_date	Texas red oak	Quercus buckleyi	Albuquerque	New Mexico	-106.5782243	35.06350718	6110 Anderson Avenue Southeast	good	82.021	introduced	more than 18.29 m	15.24 to 30.48 cm	Albuquerque	NA	NA	NA	NA	NA	NA	NA	NA	NA	NA	NA	NA	NA
7/9/2018	inventory_date	Japanese pagoda tree	Styphnolobium japonicum	Albuquerque	New Mexico	-106.5783665	35.06357524	6110 Anderson Avenue Southeast	good	98.4252	introduced	more than 18.29 m	45.72 to 60.96 cm	Albuquerque	NA	NA	NA	NA	NA	NA	NA	NA	NA	NA	NA	NA	NA
7/9/2018	inventory_date	Littleleaf linden	Tilia cordata	Albuquerque	New Mexico	-106.5786484	35.06363669	6110 Anderson Avenue Southeast	fair	98.4252	introduced	more than 18.29 m	15.24 to 30.48 cm	Albuquerque	NA	NA	NA	NA	NA	NA	NA	NA	NA	NA	NA	NA	NA
7/9/2018	inventory_date	Texas red oak	Quercus buckleyi	Albuquerque	New Mexico	-106.5782592	35.06358016	6110 Anderson Avenue Southeast	good	68.89764	introduced	more than 18.29 m	15.24 to 30.48 cm	Albuquerque	NA	NA	NA	NA	NA	NA	NA	NA	NA	NA	NA	NA	NA
7/9/2018	inventory_date	Japanese pagoda tree	Styphnolobium japonicum	Albuquerque	New Mexico	-106.5784382	35.0635366	6110 Anderson Avenue Southeast	good	98.4252	introduced	more than 18.29 m	30.48 to 45.72 cm	Albuquerque	NA	NA	NA	NA	NA	NA	NA	NA	NA	NA	NA	NA	NA
7/9/2018	inventory_date	Texas red oak	Quercus buckleyi	Albuquerque	New Mexico	-106.5782149	35.06361309	6110 Anderson Avenue Southeast	good	82.021	introduced	more than 18.29 m	15.24 to 30.48 cm	Albuquerque	NA	NA	NA	NA	NA	NA	NA	NA	NA	NA	NA	NA	NA
7/9/2018	inventory_date	Ash	Fraxinus	Albuquerque	New Mexico	-106.5780607	35.06324206	1001 San Pedro Drive Southeast	fair	91.86352	no_info	more than 18.29 m	30.48 to 45.72 cm	Albuquerque	NA	NA	NA	NA	NA	NA	NA	NA	NA	NA	NA	NA	NA
7/9/2018	inventory_date	Littleleaf linden	Tilia cordata	Albuquerque	New Mexico	-106.5787571	35.06363944	6000 Anderson Avenue Southeast	fair	NA	introduced	NA	45.72 to 60.96 cm	Albuquerque	NA	NA	NA	NA	NA	NA	NA	NA	NA	NA	NA	NA	NA
7/9/2018	inventory_date	Texas red oak	Quercus buckleyi	Albuquerque	New Mexico	-106.5781693	35.06356149	6110 Anderson Avenue Southeast	good	82.021	introduced	more than 18.29 m	15.24 to 30.48 cm	Albuquerque	NA	NA	NA	NA	NA	NA	NA	NA	NA	NA	NA	NA	NA
7/9/2018	inventory_date	Littleleaf linden	Tilia cordata	Albuquerque	New Mexico	-106.5788214	35.06362242	6000 Anderson Avenue Southeast	fair	98.4252	introduced	more than 18.29 m	45.72 to 60.96 cm	Albuquerque	NA	NA	NA	NA	NA	NA	NA	NA	NA	NA	NA	NA	NA
7/9/2018	inventory_date	Cottonwood	Populus deltoides	Albuquerque	New Mexico	-106.5779557	35.0632321	1001 San Pedro Drive Southeast	good	118.11024	naturally_occurring	more than 18.29 m	45.72 to 60.96 cm	Albuquerque	NA	NA	NA	NA	NA	NA	NA	NA	NA	NA	NA	NA	NA
7/9/2018	inventory_date	Juniper	Juniperus	Albuquerque	New Mexico	-106.5780526	35.06358784	6110 Anderson Avenue Southeast	fair	78.74016	no_info	more than 18.29 m	30.48 to 45.72 cm	Albuquerque	NA	NA	NA	NA	NA	NA	NA	NA	NA	NA	NA	NA	NA
7/9/2018	inventory_date	Juniper	Juniperus	Albuquerque	New Mexico	-106.5781018	35.06316297	1001 San Pedro Drive Southeast	fair	114.8294	no_info	more than 18.29 m	30.48 to 45.72 cm	Albuquerque	NA	NA	NA	NA	NA	NA	NA	NA	NA	NA	NA	NA	NA
7/9/2018	inventory_date	Littleleaf linden	Tilia cordata	Albuquerque	New Mexico	-106.5789006	35.06362407	6000 Anderson Avenue Southeast	fair	98.4252	introduced	more than 18.29 m	30.48 to 45.72 cm	Albuquerque	NA	NA	NA	NA	NA	NA	NA	NA	NA	NA	NA	NA	NA
7/9/2018	inventory_date	Austrian pine	Pinus nigra	Albuquerque	New Mexico	-106.5783432	35.0631734	6110 Anderson Avenue Southeast	fair	65.6168	introduced	more than 18.29 m	15.24 to 30.48 cm	Albuquerque	NA	NA	NA	NA	NA	NA	NA	NA	NA	NA	NA	NA	NA
7/9/2018	inventory_date	Pinyon pine	Pinus edulis	Albuquerque	New Mexico	-106.5778163	35.06312947	1001 San Pedro Drive Southeast	fair	114.8294	naturally_occurring	more than 18.29 m	15.24 to 30.48 cm	Albuquerque	NA	NA	NA	NA	NA	NA	NA	NA	NA	NA	NA	NA	NA
7/9/2018	inventory_date	Austrian pine	Pinus nigra	Albuquerque	New Mexico	-106.5783929	35.06312675	6110 Anderson Avenue Southeast	fair	65.6168	introduced	more than 18.29 m	15.24 to 30.48 cm	Albuquerque	NA	NA	NA	NA	NA	NA	NA	NA	NA	NA	NA	NA	NA
7/9/2018	inventory_date	Common chokecherry	Prunus virginiana	Albuquerque	New Mexico	-106.5779787	35.06363742	6110 Anderson Avenue Southeast	fair	65.6168	naturally_occurring	more than 18.29 m	15.24 to 30.48 cm	Albuquerque	NA	NA	NA	NA	NA	NA	NA	NA	NA	NA	NA	NA	NA
7/9/2018	inventory_date	Limber pine	Pinus flexilis	Albuquerque	New Mexico	-106.5784747	35.06311851	6110 Anderson Avenue Southeast	fair	65.6168	naturally_occurring	more than 18.29 m	15.24 to 30.48 cm	Albuquerque	NA	NA	NA	NA	NA	NA	NA	NA	NA	NA	NA	NA	NA
7/9/2018	inventory_date	Plum	Prunus	Albuquerque	New Mexico	-106.5777858	35.06320035	1001 San Pedro Drive Southeast	fair	65.6168	no_info	more than 18.29 m	0 to 15.24 cm	Albuquerque	NA	NA	NA	NA	NA	NA	NA	NA	NA	NA	NA	NA	NA
7/9/2018	inventory_date	Littleleaf linden	Tilia cordata	Albuquerque	New Mexico	-106.5788992	35.0635357	6000 Anderson Avenue Southeast	good	98.4252	introduced	more than 18.29 m	30.48 to 45.72 cm	Albuquerque	NA	NA	NA	NA	NA	NA	NA	NA	NA	NA	NA	NA	NA
7/9/2018	inventory_date	Common chokecherry	Prunus virginiana	Albuquerque	New Mexico	-106.5778251	35.0636325	6110 Anderson Avenue Southeast	fair	65.6168	naturally_occurring	more than 18.29 m	15.24 to 30.48 cm	Albuquerque	NA	NA	NA	NA	NA	NA	NA	NA	NA	NA	NA	NA	NA
7/9/2018	inventory_date	Littleleaf linden	Tilia cordata	Albuquerque	New Mexico	-106.5788509	35.06350606	6000 Anderson Avenue Southeast	good	98.4252	introduced	more than 18.29 m	30.48 to 45.72 cm	Albuquerque	NA	NA	NA	NA	NA	NA	NA	NA	NA	NA	NA	NA	NA
7/9/2018	inventory_date	Littleleaf linden	Tilia cordata	Albuquerque	New Mexico	-106.5776852	35.06315424	1001 San Pedro Drive Southeast	fair	82.021	introduced	more than 18.29 m	15.24 to 30.48 cm	Albuquerque	NA	NA	NA	NA	NA	NA	NA	NA	NA	NA	NA	NA	NA
7/9/2018	inventory_date	Limber pine	Pinus flexilis	Albuquerque	New Mexico	-106.5786591	35.06312982	6110 Anderson Avenue Southeast	fair	65.6168	naturally_occurring	more than 18.29 m	15.24 to 30.48 cm	Albuquerque	NA	NA	NA	NA	NA	NA	NA	NA	NA	NA	NA	NA	NA
7/9/2018	inventory_date	Plum	Prunus	Albuquerque	New Mexico	-106.5776932	35.06325962	1001 San Pedro Drive Southeast	excellent	55.77428	no_info	more than 18.29 m	15.24 to 30.48 cm	Albuquerque	NA	NA	NA	NA	NA	NA	NA	NA	NA	NA	NA	NA	NA
7/9/2018	inventory_date	Common chokecherry	Prunus virginiana	Albuquerque	New Mexico	-106.5777869	35.06354248	6110 Anderson Avenue Southeast	fair	65.6168	naturally_occurring	more than 18.29 m	15.24 to 30.48 cm	Albuquerque	NA	NA	NA	NA	NA	NA	NA	NA	NA	NA	NA	NA	NA
7/9/2018	inventory_date	Limber pine	Pinus flexilis	Albuquerque	New Mexico	-106.5785699	35.06313498	6110 Anderson Avenue Southeast	fair	65.6168	naturally_occurring	more than 18.29 m	15.24 to 30.48 cm	Albuquerque	NA	NA	NA	NA	NA	NA	NA	NA	NA	NA	NA	NA	NA
7/9/2018	inventory_date	Austrian pine	Pinus nigra	Albuquerque	New Mexico	-106.578527	35.06317318	6110 Anderson Avenue Southeast	fair	65.6168	introduced	more than 18.29 m	15.24 to 30.48 cm	Albuquerque	NA	NA	NA	NA	NA	NA	NA	NA	NA	NA	NA	NA	NA
7/9/2018	inventory_date	Ash	Fraxinus	Albuquerque	New Mexico	-106.5788198	35.06340672	6000 Anderson Avenue Southeast	fair	131.2336	no_info	more than 18.29 m	30.48 to 45.72 cm	Albuquerque	NA	NA	NA	NA	NA	NA	NA	NA	NA	NA	NA	NA	NA
7/9/2018	inventory_date	Plum	Prunus	Albuquerque	New Mexico	-106.5777268	35.0632201	1001 San Pedro Drive Southeast	excellent	55.77428	no_info	more than 18.29 m	15.24 to 30.48 cm	Albuquerque	NA	NA	NA	NA	NA	NA	NA	NA	NA	NA	NA	NA	NA
7/9/2018	inventory_date	Austrian pine	Pinus nigra	Albuquerque	New Mexico	-106.5786812	35.06318987	6000 Anderson Avenue Southeast	fair	65.6168	introduced	more than 18.29 m	15.24 to 30.48 cm	Albuquerque	NA	NA	NA	NA	NA	NA	NA	NA	NA	NA	NA	NA	NA
7/9/2018	inventory_date	Ash	Fraxinus	Albuquerque	New Mexico	-106.5777026	35.06356589	6110 Anderson Avenue Southeast	fair	104.98688	no_info	more than 18.29 m	45.72 to 60.96 cm	Albuquerque	NA	NA	NA	NA	NA	NA	NA	NA	NA	NA	NA	NA	NA
7/9/2018	inventory_date	Texas red oak	Quercus buckleyi	Albuquerque	New Mexico	-106.5786515	35.06330554	6110 Anderson Avenue Southeast	excellent	114.8294	introduced	more than 18.29 m	15.24 to 30.48 cm	Albuquerque	NA	NA	NA	NA	NA	NA	NA	NA	NA	NA	NA	NA	NA
7/9/2018	inventory_date	Ash	Fraxinus	Albuquerque	New Mexico	-106.5597711	35.0690949	7901 Trumbull Avenue Southeast	good	114.8294	no_info	more than 18.29 m	45.72 to 60.96 cm	Albuquerque	NA	NA	NA	NA	NA	NA	NA	NA	NA	NA	NA	NA	NA
7/9/2018	inventory_date	Blue spruce	Picea pungens	Albuquerque	New Mexico	-106.5596622	35.06904165	7901 Trumbull Avenue Southeast	fair	114.8294	naturally_occurring	more than 18.29 m	30.48 to 45.72 cm	Albuquerque	NA	NA	NA	NA	NA	NA	NA	NA	NA	NA	NA	NA	NA
7/9/2018	inventory_date	Desert willow	Chilopsis linearis	Albuquerque	New Mexico	-106.5599689	35.0697071	400 Dallas Street Southeast	good	59.05512	naturally_occurring	more than 18.29 m	15.24 to 30.48 cm	Albuquerque	NA	NA	NA	NA	NA	NA	NA	NA	NA	NA	NA	NA	NA
7/9/2018	inventory_date	Desert willow	Chilopsis linearis	Albuquerque	New Mexico	-106.5599756	35.06975485	400 Dallas Street Southeast	good	72.17848	naturally_occurring	more than 18.29 m	0 to 15.24 cm	Albuquerque	NA	NA	NA	NA	NA	NA	NA	NA	NA	NA	NA	NA	NA
7/9/2018	inventory_date	Desert willow	Chilopsis linearis	Albuquerque	New Mexico	-106.559533	35.06903963	7901 Trumbull Avenue Southeast	fair	32.8084	naturally_occurring	more than 18.29 m	15.24 to 30.48 cm	Albuquerque	NA	NA	NA	NA	NA	NA	NA	NA	NA	NA	NA	NA	NA
7/9/2018	inventory_date	Desert willow	Chilopsis linearis	Albuquerque	New Mexico	-106.559993	35.06978394	400 Dallas Street Southeast	good	65.6168	naturally_occurring	more than 18.29 m	0 to 15.24 cm	Albuquerque	NA	NA	NA	NA	NA	NA	NA	NA	NA	NA	NA	NA	NA
7/9/2018	inventory_date	Desert willow	Chilopsis linearis	Albuquerque	New Mexico	-106.559981	35.0698251	400 Dallas Street Southeast	good	65.6168	naturally_occurring	more than 18.29 m	0 to 15.24 cm	Albuquerque	NA	NA	NA	NA	NA	NA	NA	NA	NA	NA	NA	NA	NA
7/9/2018	inventory_date	Vitex	Vitex agnus-castus	Albuquerque	New Mexico	-106.559487	35.06906389	7901 Trumbull Avenue Southeast	poor	49.2126	introduced	more than 18.29 m	0 to 15.24 cm	Albuquerque	NA	NA	NA	NA	NA	NA	NA	NA	NA	NA	NA	NA	NA
7/9/2018	inventory_date	Ash	Fraxinus	Albuquerque	New Mexico	-106.5598974	35.06929664	400 Dallas Street Southeast	good	78.74016	no_info	more than 18.29 m	45.72 to 60.96 cm	Albuquerque	NA	NA	NA	NA	NA	NA	NA	NA	NA	NA	NA	NA	NA
7/9/2018	inventory_date	Desert willow	Chilopsis linearis	Albuquerque	New Mexico	-106.5599649	35.06986297	419 Pennsylvania Street Southeast	fair	82.021	naturally_occurring	more than 18.29 m	15.24 to 30.48 cm	Albuquerque	NA	NA	NA	NA	NA	NA	NA	NA	NA	NA	NA	NA	NA
7/9/2018	inventory_date	Crabapple	Malus	Albuquerque	New Mexico	-106.5596977	35.06992324	419 Pennsylvania Street Southeast	fair	52.49344	no_info	more than 18.29 m	15.24 to 30.48 cm	Albuquerque	NA	NA	NA	NA	NA	NA	NA	NA	NA	NA	NA	NA	NA
7/9/2018	inventory_date	Crabapple	Malus	Albuquerque	New Mexico	-106.5597017	35.06988427	419 Pennsylvania Street Southeast	fair	52.49344	no_info	more than 18.29 m	15.24 to 30.48 cm	Albuquerque	NA	NA	NA	NA	NA	NA	NA	NA	NA	NA	NA	NA	NA
7/9/2018	inventory_date	Green ash	Fraxinus pennsylvanica	Albuquerque	New Mexico	-106.5596842	35.06939402	400 Dallas Street Southeast	dead/dying	45.93176	introduced	more than 18.29 m	0 to 15.24 cm	Albuquerque	NA	NA	NA	NA	NA	NA	NA	NA	NA	NA	NA	NA	NA
7/9/2018	inventory_date	Crabapple	Malus	Albuquerque	New Mexico	-106.5597191	35.06980414	400 Dallas Street Southeast	fair	52.49344	no_info	more than 18.29 m	15.24 to 30.48 cm	Albuquerque	NA	NA	NA	NA	NA	NA	NA	NA	NA	NA	NA	NA	NA
7/9/2018	inventory_date	Green ash	Fraxinus pennsylvanica	Albuquerque	New Mexico	-106.5596333	35.06934463	419 Pennsylvania Street Southeast	good	49.2126	introduced	more than 18.29 m	0 to 15.24 cm	Albuquerque	NA	NA	NA	NA	NA	NA	NA	NA	NA	NA	NA	NA	NA
7/9/2018	inventory_date	Desert willow	Chilopsis linearis	Albuquerque	New Mexico	-106.5599649	35.06988053	419 Pennsylvania Street Southeast	fair	78.74016	naturally_occurring	more than 18.29 m	15.24 to 30.48 cm	Albuquerque	NA	NA	NA	NA	NA	NA	NA	NA	NA	NA	NA	NA	NA
7/9/2018	inventory_date	Vitex	Vitex agnus-castus	Albuquerque	New Mexico	-106.5595325	35.06906307	7901 Trumbull Avenue Southeast	fair	NA	introduced	NA	0 to 15.24 cm	Albuquerque	NA	NA	NA	NA	NA	NA	NA	NA	NA	NA	NA	NA	NA
7/9/2018	inventory_date	Green ash	Fraxinus pennsylvanica	Albuquerque	New Mexico	-106.5595637	35.06934928	419 Pennsylvania Street Southeast	good	49.2126	introduced	more than 18.29 m	0 to 15.24 cm	Albuquerque	NA	NA	NA	NA	NA	NA	NA	NA	NA	NA	NA	NA	NA
7/9/2018	inventory_date	Green ash	Fraxinus pennsylvanica	Albuquerque	New Mexico	-106.5595233	35.06938594	419 Pennsylvania Street Southeast	good	52.49344	introduced	more than 18.29 m	0 to 15.24 cm	Albuquerque	NA	NA	NA	NA	NA	NA	NA	NA	NA	NA	NA	NA	NA
7/9/2018	inventory_date	Desert willow	Chilopsis linearis	Albuquerque	New Mexico	-106.5599756	35.06990303	419 Pennsylvania Street Southeast	fair	78.74016	naturally_occurring	more than 18.29 m	0 to 15.24 cm	Albuquerque	NA	NA	NA	NA	NA	NA	NA	NA	NA	NA	NA	NA	NA
7/9/2018	inventory_date	Green ash	Fraxinus pennsylvanica	Albuquerque	New Mexico	-106.5594978	35.06953117	419 Pennsylvania Street Southeast	fair	45.93176	introduced	more than 18.29 m	0 to 15.24 cm	Albuquerque	NA	NA	NA	NA	NA	NA	NA	NA	NA	NA	NA	NA	NA
7/9/2018	inventory_date	Green ash	Fraxinus pennsylvanica	Albuquerque	New Mexico	-106.5594509	35.06971283	419 Pennsylvania Street Southeast	dead/dying	42.65092	introduced	more than 18.29 m	15.24 to 30.48 cm	Albuquerque	NA	NA	NA	NA	NA	NA	NA	NA	NA	NA	NA	NA	NA
7/9/2018	inventory_date	Green ash	Fraxinus pennsylvanica	Albuquerque	New Mexico	-106.5594482	35.06987583	419 Pennsylvania Street Southeast	fair	45.93176	introduced	more than 18.29 m	0 to 15.24 cm	Albuquerque	NA	NA	NA	NA	NA	NA	NA	NA	NA	NA	NA	NA	NA
7/9/2018	inventory_date	Crabapple	Malus	Albuquerque	New Mexico	-106.5597097	35.0694765	400 Dallas Street Southeast	fair	59.05512	no_info	more than 18.29 m	15.24 to 30.48 cm	Albuquerque	NA	NA	NA	NA	NA	NA	NA	NA	NA	NA	NA	NA	NA
7/9/2018	inventory_date	Ash	Fraxinus	Albuquerque	New Mexico	-106.5597205	35.06955937	400 Dallas Street Southeast	fair	59.05512	no_info	more than 18.29 m	15.24 to 30.48 cm	Albuquerque	NA	NA	NA	NA	NA	NA	NA	NA	NA	NA	NA	NA	NA
7/9/2018	inventory_date	Ash	Fraxinus	Albuquerque	New Mexico	-106.5597231	35.06961261	400 Dallas Street Southeast	fair	59.05512	no_info	more than 18.29 m	15.24 to 30.48 cm	Albuquerque	NA	NA	NA	NA	NA	NA	NA	NA	NA	NA	NA	NA	NA
7/9/2018	inventory_date	Desert willow	Chilopsis linearis	Albuquerque	New Mexico	-106.5599709	35.06992663	419 Pennsylvania Street Southeast	fair	78.74016	naturally_occurring	more than 18.29 m	15.24 to 30.48 cm	Albuquerque	NA	NA	NA	NA	NA	NA	NA	NA	NA	NA	NA	NA	NA
7/9/2018	inventory_date	Ash	Fraxinus	Albuquerque	New Mexico	-106.5595271	35.06912363	419 Pennsylvania Street Southeast	fair	98.4252	no_info	more than 18.29 m	NA	Albuquerque	NA	NA	NA	NA	NA	NA	NA	NA	NA	NA	NA	NA	NA
7/9/2018	inventory_date	Crabapple	Malus	Albuquerque	New Mexico	-106.5597205	35.06969328	400 Dallas Street Southeast	fair	59.05512	no_info	more than 18.29 m	15.24 to 30.48 cm	Albuquerque	NA	NA	NA	NA	NA	NA	NA	NA	NA	NA	NA	NA	NA
7/9/2018	inventory_date	Desert willow	Chilopsis linearis	Albuquerque	New Mexico	-106.559984	35.06995524	400 Dallas Street Southeast	fair	68.89764	naturally_occurring	more than 18.29 m	15.24 to 30.48 cm	Albuquerque	NA	NA	NA	NA	NA	NA	NA	NA	NA	NA	NA	NA	NA
7/9/2018	inventory_date	Desert willow	Chilopsis linearis	Albuquerque	New Mexico	-106.5594307	35.06990656	419 Pennsylvania Street Southeast	fair	42.65092	naturally_occurring	more than 18.29 m	0 to 15.24 cm	Albuquerque	NA	NA	NA	NA	NA	NA	NA	NA	NA	NA	NA	NA	NA
7/9/2018	inventory_date	Desert willow	Chilopsis linearis	Albuquerque	New Mexico	-106.5594781	35.07012154	415 Pennsylvania Street Southeast	fair	42.65092	naturally_occurring	more than 18.29 m	0 to 15.24 cm	Albuquerque	NA	NA	NA	NA	NA	NA	NA	NA	NA	NA	NA	NA	NA
7/9/2018	inventory_date	Rocky mountain juniper	Juniperus scopulorum	Albuquerque	New Mexico	-106.5595405	35.06921967	419 Pennsylvania Street Southeast	excellent	82.021	naturally_occurring	more than 18.29 m	45.72 to 60.96 cm	Albuquerque	NA	NA	NA	NA	NA	NA	NA	NA	NA	NA	NA	NA	NA
7/9/2018	inventory_date	Desert willow	Chilopsis linearis	Albuquerque	New Mexico	-106.5599853	35.06998433	400 Dallas Street Southeast	good	72.17848	naturally_occurring	more than 18.29 m	30.48 to 45.72 cm	Albuquerque	NA	NA	NA	NA	NA	NA	NA	NA	NA	NA	NA	NA	NA
7/9/2018	inventory_date	Arizona sycamore	Platanus wrightii	Albuquerque	New Mexico	-106.5598049	35.06977835	400 Dallas Street Southeast	fair	98.4252	naturally_occurring	more than 18.29 m	45.72 to 60.96 cm	Albuquerque	NA	NA	NA	NA	NA	NA	NA	NA	NA	NA	NA	NA	NA
7/5/2018	inventory_date	Afghan pine	Pinus eldarica	Albuquerque	New Mexico	-106.7433449	35.04567161	10024 El Patron Road Southwest	fair	72.17848	no_info	more than 18.29 m	15.24 to 30.48 cm	Albuquerque	NA	NA	NA	NA	NA	NA	NA	NA	NA	NA	NA	NA	NA
7/5/2018	inventory_date	Texas red oak	Quercus buckleyi	Albuquerque	New Mexico	-106.7433735	35.04574407	99999 El Patron Road Southwest	good	39.37008	introduced	more than 18.29 m	0 to 15.24 cm	Albuquerque	NA	NA	NA	NA	NA	NA	NA	NA	NA	NA	NA	NA	NA
7/6/2018	inventory_date	White ash	Fraxinus americana	Albuquerque	New Mexico	-106.7441059	35.04567929	99999 Valley View Drive Southwest	fair	26.24672	introduced	more than 18.29 m	0 to 15.24 cm	Albuquerque	NA	NA	NA	NA	NA	NA	NA	NA	NA	NA	NA	NA	NA
7/6/2018	inventory_date	White ash	Fraxinus americana	Albuquerque	New Mexico	-106.7436976	35.04556148	10028 El Patron Road Southwest	fair	26.24672	introduced	more than 18.29 m	0 to 15.24 cm	Albuquerque	NA	NA	NA	NA	NA	NA	NA	NA	NA	NA	NA	NA	NA
7/6/2018	inventory_date	White ash	Fraxinus americana	Albuquerque	New Mexico	-106.7435869	35.04554611	99999 Valley View Drive Southwest	fair	26.24672	introduced	more than 18.29 m	0 to 15.24 cm	Albuquerque	NA	NA	NA	NA	NA	NA	NA	NA	NA	NA	NA	NA	NA
7/6/2018	inventory_date	Afghan pine	Pinus eldarica	Albuquerque	New Mexico	-106.7439803	35.04443086	10045 Cartagena Avenue Southwest	good	88.58268	no_info	more than 18.29 m	15.24 to 30.48 cm	Albuquerque	NA	NA	NA	NA	NA	NA	NA	NA	NA	NA	NA	NA	NA
7/6/2018	inventory_date	Afghan pine	Pinus eldarica	Albuquerque	New Mexico	-106.744056	35.04445501	10045 Cartagena Avenue Southwest	good	72.17848	no_info	more than 18.29 m	15.24 to 30.48 cm	Albuquerque	NA	NA	NA	NA	NA	NA	NA	NA	NA	NA	NA	NA	NA
7/5/2018	inventory_date	Raywood ash	Fraxinus oxycarpa	Albuquerque	New Mexico	-106.7434088	35.04556365	10028 El Patron Road Southwest	fair	39.37008	no_info	more than 18.29 m	0 to 15.24 cm	Albuquerque	NA	NA	NA	NA	NA	NA	NA	NA	NA	NA	NA	NA	NA
7/5/2018	inventory_date	Crabapple	Malus	Albuquerque	New Mexico	-106.743562	35.04576918	99999 El Patron Road Southwest	fair	26.24672	no_info	more than 18.29 m	0 to 15.24 cm	Albuquerque	NA	NA	NA	NA	NA	NA	NA	NA	NA	NA	NA	NA	NA
7/5/2018	inventory_date	Crabapple	Malus	Albuquerque	New Mexico	-106.743611	35.04574301	99999 El Patron Road Southwest	fair	29.52756	no_info	more than 18.29 m	0 to 15.24 cm	Albuquerque	NA	NA	NA	NA	NA	NA	NA	NA	NA	NA	NA	NA	NA
7/5/2018	inventory_date	Crabapple	Malus	Albuquerque	New Mexico	-106.7434954	35.04577851	99999 El Patron Road Southwest	fair	26.24672	no_info	more than 18.29 m	0 to 15.24 cm	Albuquerque	NA	NA	NA	NA	NA	NA	NA	NA	NA	NA	NA	NA	NA
7/5/2018	inventory_date	Ash	Fraxinus	Albuquerque	New Mexico	-106.74317	35.04582618	99999 El Patron Road Southwest	good	45.93176	no_info	more than 18.29 m	0 to 15.24 cm	Albuquerque	NA	NA	NA	NA	NA	NA	NA	NA	NA	NA	NA	NA	NA
7/5/2018	inventory_date	Crabapple	Malus	Albuquerque	New Mexico	-106.7441316	35.04587487	99999 Valley View Drive Southwest	good	NA	no_info	NA	0 to 15.24 cm	Albuquerque	NA	NA	NA	NA	NA	NA	NA	NA	NA	NA	NA	NA	NA
7/5/2018	inventory_date	Ash	Fraxinus	Albuquerque	New Mexico	-106.7432424	35.04580422	99999 El Patron Road Southwest	good	45.93176	no_info	more than 18.29 m	0 to 15.24 cm	Albuquerque	NA	NA	NA	NA	NA	NA	NA	NA	NA	NA	NA	NA	NA
7/5/2018	inventory_date	Raywood ash	Fraxinus oxycarpa	Albuquerque	New Mexico	-106.7435403	35.04608465	99999 Valley View Drive Southwest	fair	26.24672	no_info	more than 18.29 m	0 to 15.24 cm	Albuquerque	NA	NA	NA	NA	NA	NA	NA	NA	NA	NA	NA	NA	NA
7/5/2018	inventory_date	Raywood ash	Fraxinus oxycarpa	Albuquerque	New Mexico	-106.7434786	35.04605336	99999 El Patron Road Southwest	fair	26.24672	no_info	more than 18.29 m	0 to 15.24 cm	Albuquerque	NA	NA	NA	NA	NA	NA	NA	NA	NA	NA	NA	NA	NA
7/5/2018	inventory_date	London plane	Platanus acerifolia	Albuquerque	New Mexico	-106.7440712	35.04575591	99999 Valley View Drive Southwest	good	78.74016	introduced	more than 18.29 m	15.24 to 30.48 cm	Albuquerque	NA	NA	NA	NA	NA	NA	NA	NA	NA	NA	NA	NA	NA
7/5/2018	inventory_date	London plane	Platanus acerifolia	Albuquerque	New Mexico	-106.7439465	35.04596672	99999 Valley View Drive Southwest	good	78.74016	introduced	more than 18.29 m	15.24 to 30.48 cm	Albuquerque	NA	NA	NA	NA	NA	NA	NA	NA	NA	NA	NA	NA	NA
7/5/2018	inventory_date	London plane	Platanus acerifolia	Albuquerque	New Mexico	-106.7439809	35.04610667	99999 Valley View Drive Southwest	good	78.74016	introduced	more than 18.29 m	15.24 to 30.48 cm	Albuquerque	NA	NA	NA	NA	NA	NA	NA	NA	NA	NA	NA	NA	NA
7/5/2018	inventory_date	Ash	Fraxinus	Albuquerque	New Mexico	-106.7432262	35.0458809	99999 El Patron Road Southwest	fair	45.93176	no_info	more than 18.29 m	15.24 to 30.48 cm	Albuquerque	NA	NA	NA	NA	NA	NA	NA	NA	NA	NA	NA	NA	NA
7/5/2018	inventory_date	London plane	Platanus acerifolia	Albuquerque	New Mexico	-106.743895	35.04619616	99999 Valley View Drive Southwest	good	78.74016	introduced	more than 18.29 m	0 to 15.24 cm	Albuquerque	NA	NA	NA	NA	NA	NA	NA	NA	NA	NA	NA	NA	NA
7/5/2018	inventory_date	Texas red oak	Quercus buckleyi	Albuquerque	New Mexico	-106.7433363	35.0458163	99999 El Patron Road Southwest	good	39.37008	introduced	more than 18.29 m	0 to 15.24 cm	Albuquerque	NA	NA	NA	NA	NA	NA	NA	NA	NA	NA	NA	NA	NA
7/5/2018	inventory_date	London plane	Platanus acerifolia	Albuquerque	New Mexico	-106.7438293	35.04612973	99999 Valley View Drive Southwest	good	78.74016	introduced	more than 18.29 m	0 to 15.24 cm	Albuquerque	NA	NA	NA	NA	NA	NA	NA	NA	NA	NA	NA	NA	NA
7/5/2018	inventory_date	London plane	Platanus acerifolia	Albuquerque	New Mexico	-106.743234	35.04604404	99999 El Patron Road Southwest	good	59.05512	introduced	more than 18.29 m	15.24 to 30.48 cm	Albuquerque	NA	NA	NA	NA	NA	NA	NA	NA	NA	NA	NA	NA	NA
7/5/2018	inventory_date	London plane	Platanus acerifolia	Albuquerque	New Mexico	-106.7432657	35.04613081	10027 Del Rey Road Southwest	fair	52.49344	introduced	more than 18.29 m	0 to 15.24 cm	Albuquerque	NA	NA	NA	NA	NA	NA	NA	NA	NA	NA	NA	NA	NA
7/5/2018	inventory_date	London plane	Platanus acerifolia	Albuquerque	New Mexico	-106.743333	35.04595941	99999 El Patron Road Southwest	good	78.74016	introduced	more than 18.29 m	15.24 to 30.48 cm	Albuquerque	NA	NA	NA	NA	NA	NA	NA	NA	NA	NA	NA	NA	NA
7/5/2018	inventory_date	London plane	Platanus acerifolia	Albuquerque	New Mexico	-106.7431731	35.04612807	10027 Del Rey Road Southwest	fair	62.33596	introduced	more than 18.29 m	0 to 15.24 cm	Albuquerque	NA	NA	NA	NA	NA	NA	NA	NA	NA	NA	NA	NA	NA
7/5/2018	inventory_date	Ash	Fraxinus	Albuquerque	New Mexico	-106.7433761	35.04604859	99999 El Patron Road Southwest	poor	78.74016	no_info	more than 18.29 m	0 to 15.24 cm	Albuquerque	NA	NA	NA	NA	NA	NA	NA	NA	NA	NA	NA	NA	NA
7/5/2018	inventory_date	Afghan pine	Pinus eldarica	Albuquerque	New Mexico	-106.7434214	35.04567293	10024 El Patron Road Southwest	fair	72.17848	no_info	more than 18.29 m	15.24 to 30.48 cm	Albuquerque	NA	NA	NA	NA	NA	NA	NA	NA	NA	NA	NA	NA	NA
7/5/2018	inventory_date	London plane	Platanus acerifolia	Albuquerque	New Mexico	-106.7435218	35.04588681	99999 El Patron Road Southwest	good	78.74016	introduced	more than 18.29 m	0 to 15.24 cm	Albuquerque	NA	NA	NA	NA	NA	NA	NA	NA	NA	NA	NA	NA	NA
7/5/2018	inventory_date	Catalpa	Catalpa	Albuquerque	New Mexico	-106.7437842	35.04617972	99999 Valley View Drive Southwest	fair	42.65092	no_info	more than 18.29 m	0 to 15.24 cm	Albuquerque	NA	NA	NA	NA	NA	NA	NA	NA	NA	NA	NA	NA	NA
7/5/2018	inventory_date	Raywood ash	Fraxinus oxycarpa	Albuquerque	New Mexico	-106.7437976	35.04555691	1901 Valley View Drive Southwest	fair	32.8084	no_info	more than 18.29 m	0 to 15.24 cm	Albuquerque	NA	NA	NA	NA	NA	NA	NA	NA	NA	NA	NA	NA	NA
7/5/2018	inventory_date	London plane	Platanus acerifolia	Albuquerque	New Mexico	-106.7434986	35.04597535	99999 El Patron Road Southwest	good	78.74016	introduced	more than 18.29 m	0 to 15.24 cm	Albuquerque	NA	NA	NA	NA	NA	NA	NA	NA	NA	NA	NA	NA	NA
7/5/2018	inventory_date	Catalpa	Catalpa	Albuquerque	New Mexico	-106.7438579	35.04615703	99999 Valley View Drive Southwest	fair	36.08924	no_info	more than 18.29 m	0 to 15.24 cm	Albuquerque	NA	NA	NA	NA	NA	NA	NA	NA	NA	NA	NA	NA	NA
7/5/2018	inventory_date	London plane	Platanus acerifolia	Albuquerque	New Mexico	-106.7435915	35.04602927	99999 Valley View Drive Southwest	good	78.74016	introduced	more than 18.29 m	15.24 to 30.48 cm	Albuquerque	NA	NA	NA	NA	NA	NA	NA	NA	NA	NA	NA	NA	NA
7/5/2018	inventory_date	Catalpa	Catalpa	Albuquerque	New Mexico	-106.743744	35.04605126	99999 Valley View Drive Southwest	fair	39.37008	no_info	more than 18.29 m	0 to 15.24 cm	Albuquerque	NA	NA	NA	NA	NA	NA	NA	NA	NA	NA	NA	NA	NA
7/5/2018	inventory_date	Raywood ash	Fraxinus oxycarpa	Albuquerque	New Mexico	-106.7440571	35.04556121	1901 Valley View Drive Southwest	excellent	49.2126	no_info	more than 18.29 m	0 to 15.24 cm	Albuquerque	NA	NA	NA	NA	NA	NA	NA	NA	NA	NA	NA	NA	NA
7/5/2018	inventory_date	Afghan pine	Pinus eldarica	Albuquerque	New Mexico	-106.7439076	35.04581959	99999 Valley View Drive Southwest	fair	72.17848	no_info	more than 18.29 m	15.24 to 30.48 cm	Albuquerque	NA	NA	NA	NA	NA	NA	NA	NA	NA	NA	NA	NA	NA
7/5/2018	inventory_date	Afghan pine	Pinus eldarica	Albuquerque	New Mexico	-106.7439841	35.04579434	99999 Valley View Drive Southwest	fair	72.17848	no_info	more than 18.29 m	0 to 15.24 cm	Albuquerque	NA	NA	NA	NA	NA	NA	NA	NA	NA	NA	NA	NA	NA
7/5/2018	inventory_date	London plane	Platanus acerifolia	Albuquerque	New Mexico	-106.7436267	35.04592654	99999 Valley View Drive Southwest	good	65.6168	introduced	more than 18.29 m	0 to 15.24 cm	Albuquerque	NA	NA	NA	NA	NA	NA	NA	NA	NA	NA	NA	NA	NA
7/5/2018	inventory_date	Catalpa	Catalpa	Albuquerque	New Mexico	-106.7437617	35.04567388	99999 Valley View Drive Southwest	good	39.37008	no_info	more than 18.29 m	0 to 15.24 cm	Albuquerque	NA	NA	NA	NA	NA	NA	NA	NA	NA	NA	NA	NA	NA
7/5/2018	inventory_date	Afghan pine	Pinus eldarica	Albuquerque	New Mexico	-106.7439733	35.04585802	99999 Valley View Drive Southwest	fair	72.17848	no_info	more than 18.29 m	15.24 to 30.48 cm	Albuquerque	NA	NA	NA	NA	NA	NA	NA	NA	NA	NA	NA	NA	NA
7/5/2018	inventory_date	Afghan pine	Pinus eldarica	Albuquerque	New Mexico	-106.7441241	35.04617706	99999 Valley View Drive Southwest	fair	72.17848	no_info	more than 18.29 m	15.24 to 30.48 cm	Albuquerque	NA	NA	NA	NA	NA	NA	NA	NA	NA	NA	NA	NA	NA
7/5/2018	inventory_date	Afghan pine	Pinus eldarica	Albuquerque	New Mexico	-106.7440383	35.04617321	99999 Valley View Drive Southwest	fair	72.17848	no_info	more than 18.29 m	15.24 to 30.48 cm	Albuquerque	NA	NA	NA	NA	NA	NA	NA	NA	NA	NA	NA	NA	NA
7/5/2018	inventory_date	London plane	Platanus acerifolia	Albuquerque	New Mexico	-106.7437474	35.04593751	99999 Valley View Drive Southwest	good	65.6168	introduced	more than 18.29 m	0 to 15.24 cm	Albuquerque	NA	NA	NA	NA	NA	NA	NA	NA	NA	NA	NA	NA	NA
7/5/2018	inventory_date	Catalpa	Catalpa	Albuquerque	New Mexico	-106.7438395	35.04566674	99999 Valley View Drive Southwest	good	39.37008	no_info	more than 18.29 m	0 to 15.24 cm	Albuquerque	NA	NA	NA	NA	NA	NA	NA	NA	NA	NA	NA	NA	NA
7/5/2018	inventory_date	Afghan pine	Pinus eldarica	Albuquerque	New Mexico	-106.7435649	35.04616748	99999 Valley View Drive Southwest	fair	72.17848	no_info	more than 18.29 m	15.24 to 30.48 cm	Albuquerque	NA	NA	NA	NA	NA	NA	NA	NA	NA	NA	NA	NA	NA
7/5/2018	inventory_date	Afghan pine	Pinus eldarica	Albuquerque	New Mexico	-106.7433182	35.04617462	10027 Del Rey Road Southwest	fair	72.17848	no_info	more than 18.29 m	15.24 to 30.48 cm	Albuquerque	NA	NA	NA	NA	NA	NA	NA	NA	NA	NA	NA	NA	NA
7/5/2018	inventory_date	London plane	Platanus acerifolia	Albuquerque	New Mexico	-106.743689	35.0458605	99999 Valley View Drive Southwest	good	65.6168	introduced	more than 18.29 m	0 to 15.24 cm	Albuquerque	NA	NA	NA	NA	NA	NA	NA	NA	NA	NA	NA	NA	NA
7/5/2018	inventory_date	Raywood ash	Fraxinus oxycarpa	Albuquerque	New Mexico	-106.74388	35.04555601	1901 Valley View Drive Southwest	poor	32.8084	no_info	more than 18.29 m	0 to 15.24 cm	Albuquerque	NA	NA	NA	NA	NA	NA	NA	NA	NA	NA	NA	NA	NA
7/5/2018	inventory_date	Afghan pine	Pinus eldarica	Albuquerque	New Mexico	-106.7432176	35.04617407	10027 Del Rey Road Southwest	fair	72.17848	no_info	more than 18.29 m	15.24 to 30.48 cm	Albuquerque	NA	NA	NA	NA	NA	NA	NA	NA	NA	NA	NA	NA	NA
7/5/2018	inventory_date	London plane	Platanus acerifolia	Albuquerque	New Mexico	-106.7436634	35.04570523	10028 El Patron Road Southwest	good	78.74016	introduced	more than 18.29 m	0 to 15.24 cm	Albuquerque	NA	NA	NA	NA	NA	NA	NA	NA	NA	NA	NA	NA	NA
7/5/2018	inventory_date	Catalpa	Catalpa	Albuquerque	New Mexico	-106.74393	35.04568211	99999 Valley View Drive Southwest	good	39.37008	no_info	more than 18.29 m	15.24 to 30.48 cm	Albuquerque	NA	NA	NA	NA	NA	NA	NA	NA	NA	NA	NA	NA	NA
7/5/2018	inventory_date	Black locust	Robinia pseudoacacia	Albuquerque	New Mexico	-106.7432966	35.04529876	1901 Valley View Drive Southwest	good	78.74016	introduced	more than 18.29 m	15.24 to 30.48 cm	Albuquerque	NA	NA	NA	NA	NA	NA	NA	NA	NA	NA	NA	NA	NA
7/5/2018	inventory_date	Black locust	Robinia pseudoacacia	Albuquerque	New Mexico	-106.7433014	35.04504761	1901 Valley View Drive Southwest	fair	49.2126	introduced	more than 18.29 m	15.24 to 30.48 cm	Albuquerque	NA	NA	NA	NA	NA	NA	NA	NA	NA	NA	NA	NA	NA
7/5/2018	inventory_date	New mexico locust	Robinia neomexicana	Albuquerque	New Mexico	-106.7432536	35.04556566	10028 El Patron Road Southwest	fair	59.05512	naturally_occurring	more than 18.29 m	15.24 to 30.48 cm	Albuquerque	NA	NA	NA	NA	NA	NA	NA	NA	NA	NA	NA	NA	NA
7/5/2018	inventory_date	Raywood ash	Fraxinus oxycarpa	Albuquerque	New Mexico	-106.7433677	35.04542997	1901 Valley View Drive Southwest	good	52.49344	no_info	more than 18.29 m	0 to 15.24 cm	Albuquerque	NA	NA	NA	NA	NA	NA	NA	NA	NA	NA	NA	NA	NA
7/5/2018	inventory_date	Raywood ash	Fraxinus oxycarpa	Albuquerque	New Mexico	-106.7433641	35.0450081	1901 Valley View Drive Southwest	good	32.8084	no_info	more than 18.29 m	0 to 15.24 cm	Albuquerque	NA	NA	NA	NA	NA	NA	NA	NA	NA	NA	NA	NA	NA
7/5/2018	inventory_date	New mexico locust	Robinia neomexicana	Albuquerque	New Mexico	-106.7432141	35.04568666	10024 El Patron Road Southwest	fair	49.2126	naturally_occurring	more than 18.29 m	15.24 to 30.48 cm	Albuquerque	NA	NA	NA	NA	NA	NA	NA	NA	NA	NA	NA	NA	NA
7/5/2018	inventory_date	Locust	NA	Albuquerque	New Mexico	-106.7432852	35.04460039	Desert Range Drive Southwest	fair	39.37008	no_info	more than 18.29 m	15.24 to 30.48 cm	Albuquerque	NA	NA	NA	NA	NA	NA	NA	NA	NA	NA	NA	NA	NA
7/5/2018	inventory_date	Desert willow	Chilopsis linearis	Albuquerque	New Mexico	-106.7438848	35.04431251	10045 Cartagena Avenue Southwest	fair	36.08924	naturally_occurring	more than 18.29 m	0 to 15.24 cm	Albuquerque	NA	NA	NA	NA	NA	NA	NA	NA	NA	NA	NA	NA	NA
7/5/2018	inventory_date	White ash	Fraxinus americana	Albuquerque	New Mexico	-106.7430557	35.04579979	99999 El Patron Road Southwest	fair	22.96588	introduced	more than 18.29 m	0 to 15.24 cm	Albuquerque	NA	NA	NA	NA	NA	NA	NA	NA	NA	NA	NA	NA	NA
7/5/2018	inventory_date	New mexico locust	Robinia neomexicana	Albuquerque	New Mexico	-106.743103	35.04601613	10027 Del Rey Road Southwest	poor	49.2126	naturally_occurring	more than 18.29 m	0 to 15.24 cm	Albuquerque	NA	NA	NA	NA	NA	NA	NA	NA	NA	NA	NA	NA	NA
7/5/2018	inventory_date	New mexico locust	Robinia neomexicana	Albuquerque	New Mexico	-106.7435651	35.04430581	10045 Cartagena Avenue Southwest	good	49.2126	naturally_occurring	more than 18.29 m	15.24 to 30.48 cm	Albuquerque	NA	NA	NA	NA	NA	NA	NA	NA	NA	NA	NA	NA	NA
7/5/2018	inventory_date	New mexico locust	Robinia neomexicana	Albuquerque	New Mexico	-106.7430721	35.04605236	10027 Del Rey Road Southwest	poor	49.2126	naturally_occurring	more than 18.29 m	0 to 15.24 cm	Albuquerque	NA	NA	NA	NA	NA	NA	NA	NA	NA	NA	NA	NA	NA
7/5/2018	inventory_date	Desert willow	Chilopsis linearis	Albuquerque	New Mexico	-106.7434628	35.04430302	10045 Cartagena Avenue Southwest	good	49.2126	naturally_occurring	more than 18.29 m	15.24 to 30.48 cm	Albuquerque	NA	NA	NA	NA	NA	NA	NA	NA	NA	NA	NA	NA	NA
7/5/2018	inventory_date	Afghan pine	Pinus eldarica	Albuquerque	New Mexico	-106.7430654	35.04587559	99999 El Patron Road Southwest	fair	59.05512	no_info	more than 18.29 m	15.24 to 30.48 cm	Albuquerque	NA	NA	NA	NA	NA	NA	NA	NA	NA	NA	NA	NA	NA
7/5/2018	inventory_date	New mexico locust	Robinia neomexicana	Albuquerque	New Mexico	-106.7434499	35.04435503	10045 Cartagena Avenue Southwest	good	65.6168	naturally_occurring	more than 18.29 m	0 to 15.24 cm	Albuquerque	NA	NA	NA	NA	NA	NA	NA	NA	NA	NA	NA	NA	NA
7/5/2018	inventory_date	Afghan pine	Pinus eldarica	Albuquerque	New Mexico	-106.7431147	35.0459318	99999 El Patron Road Southwest	good	78.74016	no_info	more than 18.29 m	30.48 to 45.72 cm	Albuquerque	NA	NA	NA	NA	NA	NA	NA	NA	NA	NA	NA	NA	NA
7/5/2018	inventory_date	Vitex	Vitex agnus-castus	Albuquerque	New Mexico	-106.7203399	35.04829184	7627 Blue Avena Avenue Southwest	NA	NA	introduced	NA	0 to 15.24 cm	Albuquerque	NA	NA	NA	NA	NA	NA	NA	NA	NA	NA	NA	NA	NA
7/5/2018	inventory_date	Vitex	Vitex agnus-castus	Albuquerque	New Mexico	-106.7203868	35.04825255	7627 Blue Avena Avenue Southwest	NA	NA	introduced	NA	0 to 15.24 cm	Albuquerque	NA	NA	NA	NA	NA	NA	NA	NA	NA	NA	NA	NA	NA
7/5/2018	inventory_date	Desert willow	Chilopsis linearis	Albuquerque	New Mexico	-106.7433278	35.04438859	Desert Range Drive Southwest	good	32.8084	naturally_occurring	more than 18.29 m	0 to 15.24 cm	Albuquerque	NA	NA	NA	NA	NA	NA	NA	NA	NA	NA	NA	NA	NA
7/5/2018	inventory_date	Bur oak	Quercus macrocarpa	Albuquerque	New Mexico	-106.7205258	35.04829629	7627 Blue Avena Avenue Southwest	good	55.77428	naturally_occurring	more than 18.29 m	15.24 to 30.48 cm	Albuquerque	NA	NA	NA	NA	NA	NA	NA	NA	NA	NA	NA	NA	NA
7/5/2018	inventory_date	Texas red oak	Quercus buckleyi	Albuquerque	New Mexico	-106.7205862	35.04824194	7627 Blue Avena Avenue Southwest	good	59.05512	introduced	more than 18.29 m	0 to 15.24 cm	Albuquerque	NA	NA	NA	NA	NA	NA	NA	NA	NA	NA	NA	NA	NA
7/5/2018	inventory_date	New mexico locust	Robinia neomexicana	Albuquerque	New Mexico	-106.7435451	35.04437698	10045 Cartagena Avenue Southwest	good	59.05512	naturally_occurring	more than 18.29 m	0 to 15.24 cm	Albuquerque	NA	NA	NA	NA	NA	NA	NA	NA	NA	NA	NA	NA	NA
7/5/2018	inventory_date	Ash	Fraxinus	Albuquerque	New Mexico	-106.7206245	35.04793039	7698 April Flower Place Southwest	NA	NA	no_info	NA	15.24 to 30.48 cm	Albuquerque	NA	NA	NA	NA	NA	NA	NA	NA	NA	NA	NA	NA	NA
7/5/2018	inventory_date	Afghan pine	Pinus eldarica	Albuquerque	New Mexico	-106.743063	35.04595783	10027 Del Rey Road Southwest	fair	65.6168	no_info	more than 18.29 m	15.24 to 30.48 cm	Albuquerque	NA	NA	NA	NA	NA	NA	NA	NA	NA	NA	NA	NA	NA
7/5/2018	inventory_date	Black locust	Robinia pseudoacacia	Albuquerque	New Mexico	-106.7436273	35.0443706	10045 Cartagena Avenue Southwest	good	49.2126	introduced	more than 18.29 m	15.24 to 30.48 cm	Albuquerque	NA	NA	NA	NA	NA	NA	NA	NA	NA	NA	NA	NA	NA
7/5/2018	inventory_date	Raywood ash	Fraxinus oxycarpa	Albuquerque	New Mexico	-106.7205068	35.04860649	7700 Desert Canyon Place Southwest	fair	NA	no_info	NA	15.24 to 30.48 cm	Albuquerque	NA	NA	NA	NA	NA	NA	NA	NA	NA	NA	NA	NA	NA
7/5/2018	inventory_date	Pear	Pyrus	Albuquerque	New Mexico	-106.7204424	35.048573	7700 Desert Canyon Place Southwest	NA	52.49344	no_info	more than 18.29 m	15.24 to 30.48 cm	Albuquerque	NA	NA	NA	NA	NA	NA	NA	NA	NA	NA	NA	NA	NA
7/5/2018	inventory_date	Pear	Pyrus	Albuquerque	New Mexico	-106.7203915	35.04853951	7627 Blue Avena Avenue Southwest	NA	52.49344	no_info	more than 18.29 m	15.24 to 30.48 cm	Albuquerque	NA	NA	NA	NA	NA	NA	NA	NA	NA	NA	NA	NA	NA
7/5/2018	inventory_date	Pear	Pyrus	Albuquerque	New Mexico	-106.7203714	35.04845113	7627 Blue Avena Avenue Southwest	NA	52.49344	no_info	more than 18.29 m	15.24 to 30.48 cm	Albuquerque	NA	NA	NA	NA	NA	NA	NA	NA	NA	NA	NA	NA	NA
7/5/2018	inventory_date	Afghan pine	Pinus eldarica	Albuquerque	New Mexico	-106.7430929	35.04609996	10027 Del Rey Road Southwest	fair	78.74016	no_info	more than 18.29 m	15.24 to 30.48 cm	Albuquerque	NA	NA	NA	NA	NA	NA	NA	NA	NA	NA	NA	NA	NA
7/5/2018	inventory_date	Raywood ash	Fraxinus oxycarpa	Albuquerque	New Mexico	-106.7433761	35.04441863	Desert Range Drive Southwest	good	32.8084	no_info	more than 18.29 m	0 to 15.24 cm	Albuquerque	NA	NA	NA	NA	NA	NA	NA	NA	NA	NA	NA	NA	NA
7/5/2018	inventory_date	Vitex	Vitex agnus-castus	Albuquerque	New Mexico	-106.7214685	35.04805092	Desert Springs Drive Southwest	good	22.96588	introduced	more than 18.29 m	0 to 15.24 cm	Albuquerque	NA	NA	NA	NA	NA	NA	NA	NA	NA	NA	NA	NA	NA
7/5/2018	inventory_date	Vitex	Vitex agnus-castus	Albuquerque	New Mexico	-106.721321	35.04810307	Desert Springs Drive Southwest	good	26.24672	introduced	more than 18.29 m	0 to 15.24 cm	Albuquerque	NA	NA	NA	NA	NA	NA	NA	NA	NA	NA	NA	NA	NA
7/5/2018	inventory_date	Vitex	Vitex agnus-castus	Albuquerque	New Mexico	-106.7213625	35.04801359	Desert Springs Drive Southwest	good	22.96588	introduced	more than 18.29 m	0 to 15.24 cm	Albuquerque	NA	NA	NA	NA	NA	NA	NA	NA	NA	NA	NA	NA	NA
7/5/2018	inventory_date	Arizona sycamore	Platanus wrightii	Albuquerque	New Mexico	-106.7204427	35.04824524	7627 Blue Avena Avenue Southwest	good	78.74016	naturally_occurring	more than 18.29 m	15.24 to 30.48 cm	Albuquerque	NA	NA	NA	NA	NA	NA	NA	NA	NA	NA	NA	NA	NA
7/5/2018	inventory_date	Arizona sycamore	Platanus wrightii	Albuquerque	New Mexico	-106.7204709	35.04815905	7627 Blue Avena Avenue Southwest	good	78.74016	naturally_occurring	more than 18.29 m	15.24 to 30.48 cm	Albuquerque	NA	NA	NA	NA	NA	NA	NA	NA	NA	NA	NA	NA	NA
7/5/2018	inventory_date	Arizona sycamore	Platanus wrightii	Albuquerque	New Mexico	-106.7204816	35.04808165	7627 Blue Avena Avenue Southwest	good	78.74016	naturally_occurring	more than 18.29 m	30.48 to 45.72 cm	Albuquerque	NA	NA	NA	NA	NA	NA	NA	NA	NA	NA	NA	NA	NA
7/5/2018	inventory_date	Littleleaf linden	Tilia cordata	Albuquerque	New Mexico	-106.7204901	35.04849354	7627 Blue Avena Avenue Southwest	good	65.6168	introduced	more than 18.29 m	15.24 to 30.48 cm	Albuquerque	NA	NA	NA	NA	NA	NA	NA	NA	NA	NA	NA	NA	NA
7/5/2018	inventory_date	Greenstone	Ulmus davidiana	Albuquerque	New Mexico	-106.7205397	35.04844908	7627 Blue Avena Avenue Southwest	good	75.45932	introduced	more than 18.29 m	15.24 to 30.48 cm	Albuquerque	NA	NA	NA	NA	NA	NA	NA	NA	NA	NA	NA	NA	NA
7/5/2018	inventory_date	Bur oak	Quercus macrocarpa	Albuquerque	New Mexico	-106.720478	35.04838046	7627 Blue Avena Avenue Southwest	dead/dying	65.6168	naturally_occurring	more than 18.29 m	15.24 to 30.48 cm	Albuquerque	NA	NA	NA	NA	NA	NA	NA	NA	NA	NA	NA	NA	NA
7/5/2018	inventory_date	Arizona sycamore	Platanus wrightii	Albuquerque	New Mexico	-106.7205893	35.04816581	7627 Blue Avena Avenue Southwest	NA	NA	naturally_occurring	NA	15.24 to 30.48 cm	Albuquerque	NA	NA	NA	NA	NA	NA	NA	NA	NA	NA	NA	NA	NA
7/5/2018	inventory_date	Ash	Fraxinus	Albuquerque	New Mexico	-106.7205853	35.04808841	7627 Blue Avena Avenue Southwest	good	65.6168	no_info	more than 18.29 m	15.24 to 30.48 cm	Albuquerque	NA	NA	NA	NA	NA	NA	NA	NA	NA	NA	NA	NA	NA
7/5/2018	inventory_date	Raywood ash	Fraxinus oxycarpa	Albuquerque	New Mexico	-106.7205907	35.0480132	7627 Blue Avena Avenue Southwest	good	52.49344	no_info	more than 18.29 m	15.24 to 30.48 cm	Albuquerque	NA	NA	NA	NA	NA	NA	NA	NA	NA	NA	NA	NA	NA
7/5/2018	inventory_date	Afghan pine	Pinus eldarica	Albuquerque	New Mexico	-106.743066	35.04614716	10027 Del Rey Road Southwest	poor	59.05512	no_info	more than 18.29 m	0 to 15.24 cm	Albuquerque	NA	NA	NA	NA	NA	NA	NA	NA	NA	NA	NA	NA	NA
7/5/2018	inventory_date	New mexico locust	Robinia neomexicana	Albuquerque	New Mexico	-106.7436353	35.04439805	10045 Cartagena Avenue Southwest	good	39.37008	naturally_occurring	more than 18.29 m	15.24 to 30.48 cm	Albuquerque	NA	NA	NA	NA	NA	NA	NA	NA	NA	NA	NA	NA	NA
7/5/2018	inventory_date	Raywood ash	Fraxinus oxycarpa	Albuquerque	New Mexico	-106.7435304	35.04447737	10045 Cartagena Avenue Southwest	fair	32.8084	no_info	more than 18.29 m	0 to 15.24 cm	Albuquerque	NA	NA	NA	NA	NA	NA	NA	NA	NA	NA	NA	NA	NA
7/5/2018	inventory_date	Afghan pine	Pinus eldarica	Albuquerque	New Mexico	-106.7430986	35.04619309	10027 Del Rey Road Southwest	fair	78.74016	no_info	more than 18.29 m	15.24 to 30.48 cm	Albuquerque	NA	NA	NA	NA	NA	NA	NA	NA	NA	NA	NA	NA	NA
7/5/2018	inventory_date	Raywood ash	Fraxinus oxycarpa	Albuquerque	New Mexico	-106.7435404	35.04487919	Desert Range Drive Southwest	good	36.08924	no_info	more than 18.29 m	0 to 15.24 cm	Albuquerque	NA	NA	NA	NA	NA	NA	NA	NA	NA	NA	NA	NA	NA
7/5/2018	inventory_date	Raywood ash	Fraxinus oxycarpa	Albuquerque	New Mexico	-106.7438754	35.04467331	10045 Cartagena Avenue Southwest	good	78.74016	no_info	more than 18.29 m	15.24 to 30.48 cm	Albuquerque	NA	NA	NA	NA	NA	NA	NA	NA	NA	NA	NA	NA	NA
7/5/2018	inventory_date	Raywood ash	Fraxinus oxycarpa	Albuquerque	New Mexico	-106.7435351	35.04499503	1901 Valley View Drive Southwest	good	36.08924	no_info	more than 18.29 m	0 to 15.24 cm	Albuquerque	NA	NA	NA	NA	NA	NA	NA	NA	NA	NA	NA	NA	NA
7/5/2018	inventory_date	Raywood ash	Fraxinus oxycarpa	Albuquerque	New Mexico	-106.7435512	35.04534034	1901 Valley View Drive Southwest	good	36.08924	no_info	more than 18.29 m	0 to 15.24 cm	Albuquerque	NA	NA	NA	NA	NA	NA	NA	NA	NA	NA	NA	NA	NA
7/5/2018	inventory_date	Chinese elm	Ulmus parvifolia	Albuquerque	New Mexico	-106.7437148	35.045443	1901 Valley View Drive Southwest	good	55.77428	introduced	more than 18.29 m	15.24 to 30.48 cm	Albuquerque	NA	NA	NA	NA	NA	NA	NA	NA	NA	NA	NA	NA	NA
7/5/2018	inventory_date	Raywood ash	Fraxinus oxycarpa	Albuquerque	New Mexico	-106.7437133	35.04490043	Desert Range Drive Southwest	excellent	39.37008	no_info	more than 18.29 m	0 to 15.24 cm	Albuquerque	NA	NA	NA	NA	NA	NA	NA	NA	NA	NA	NA	NA	NA
7/5/2018	inventory_date	Afghan pine	Pinus eldarica	Albuquerque	New Mexico	-106.7438087	35.04543366	1901 Valley View Drive Southwest	fair	65.6168	no_info	more than 18.29 m	15.24 to 30.48 cm	Albuquerque	NA	NA	NA	NA	NA	NA	NA	NA	NA	NA	NA	NA	NA
7/5/2018	inventory_date	Chinese elm	Ulmus parvifolia	Albuquerque	New Mexico	-106.7438149	35.0450292	1901 Valley View Drive Southwest	good	9.84252	introduced	9.14 to 13.71 m	0 to 15.24 cm	Albuquerque	NA	NA	NA	NA	NA	NA	NA	NA	NA	NA	NA	NA	NA
7/5/2018	inventory_date	Chinese elm	Ulmus parvifolia	Albuquerque	New Mexico	-106.7438256	35.04516589	1901 Valley View Drive Southwest	fair	32.8084	introduced	more than 18.29 m	0 to 15.24 cm	Albuquerque	NA	NA	NA	NA	NA	NA	NA	NA	NA	NA	NA	NA	NA
7/5/2018	inventory_date	Chinese elm	Ulmus parvifolia	Albuquerque	New Mexico	-106.7438224	35.04528074	1901 Valley View Drive Southwest	good	49.2126	introduced	more than 18.29 m	0 to 15.24 cm	Albuquerque	NA	NA	NA	NA	NA	NA	NA	NA	NA	NA	NA	NA	NA
7/5/2018	inventory_date	Chinese elm	Ulmus parvifolia	Albuquerque	New Mexico	-106.7438851	35.04542543	1901 Valley View Drive Southwest	good	49.2126	introduced	more than 18.29 m	15.24 to 30.48 cm	Albuquerque	NA	NA	NA	NA	NA	NA	NA	NA	NA	NA	NA	NA	NA
7/5/2018	inventory_date	Chinese elm	Ulmus parvifolia	Albuquerque	New Mexico	-106.7438975	35.04526811	1901 Valley View Drive Southwest	fair	39.37008	introduced	more than 18.29 m	0 to 15.24 cm	Albuquerque	NA	NA	NA	NA	NA	NA	NA	NA	NA	NA	NA	NA	NA
7/5/2018	inventory_date	Afghan pine	Pinus eldarica	Albuquerque	New Mexico	-106.7439548	35.04543915	1901 Valley View Drive Southwest	good	52.49344	no_info	more than 18.29 m	0 to 15.24 cm	Albuquerque	NA	NA	NA	NA	NA	NA	NA	NA	NA	NA	NA	NA	NA
7/5/2018	inventory_date	Chinese elm	Ulmus parvifolia	Albuquerque	New Mexico	-106.7439645	35.04527964	1901 Valley View Drive Southwest	fair	39.37008	introduced	more than 18.29 m	15.24 to 30.48 cm	Albuquerque	NA	NA	NA	NA	NA	NA	NA	NA	NA	NA	NA	NA	NA
7/5/2018	inventory_date	Chinese elm	Ulmus parvifolia	Albuquerque	New Mexico	-106.7440276	35.04526262	1901 Valley View Drive Southwest	fair	49.2126	introduced	more than 18.29 m	0 to 15.24 cm	Albuquerque	NA	NA	NA	NA	NA	NA	NA	NA	NA	NA	NA	NA	NA
7/5/2018	inventory_date	Chinese elm	Ulmus parvifolia	Albuquerque	New Mexico	-106.744038	35.04541225	1901 Valley View Drive Southwest	good	59.05512	introduced	more than 18.29 m	15.24 to 30.48 cm	Albuquerque	NA	NA	NA	NA	NA	NA	NA	NA	NA	NA	NA	NA	NA
7/5/2018	inventory_date	Chinese elm	Ulmus parvifolia	Albuquerque	New Mexico	-106.7440986	35.04527415	1901 Valley View Drive Southwest	good	59.05512	introduced	more than 18.29 m	15.24 to 30.48 cm	Albuquerque	NA	NA	NA	NA	NA	NA	NA	NA	NA	NA	NA	NA	NA
7/5/2018	inventory_date	Afghan pine	Pinus eldarica	Albuquerque	New Mexico	-106.7441024	35.04544464	1901 Valley View Drive Southwest	good	65.6168	no_info	more than 18.29 m	30.48 to 45.72 cm	Albuquerque	NA	NA	NA	NA	NA	NA	NA	NA	NA	NA	NA	NA	NA
7/5/2018	inventory_date	London plane	Platanus acerifolia	Albuquerque	New Mexico	-106.7440234	35.04521614	1901 Valley View Drive Southwest	good	78.74016	introduced	more than 18.29 m	15.24 to 30.48 cm	Albuquerque	NA	NA	NA	NA	NA	NA	NA	NA	NA	NA	NA	NA	NA
7/2/2018	inventory_date	Littleleaf linden	Tilia cordata	Albuquerque	New Mexico	-106.7213574	35.04777254	Desert Springs Drive Southwest	good	39.37008	introduced	more than 18.29 m	0 to 15.24 cm	Albuquerque	NA	NA	NA	NA	NA	NA	NA	NA	NA	NA	NA	NA	NA
7/2/2018	inventory_date	Littleleaf linden	Tilia cordata	Albuquerque	New Mexico	-106.7214124	35.04770062	Desert Springs Drive Southwest	fair	42.65092	introduced	more than 18.29 m	0 to 15.24 cm	Albuquerque	NA	NA	NA	NA	NA	NA	NA	NA	NA	NA	NA	NA	NA
7/2/2018	inventory_date	London plane	Platanus acerifolia	Albuquerque	New Mexico	-106.7206522	35.04857074	7627 Blue Avena Avenue Southwest	fair	98.4252	introduced	more than 18.29 m	15.24 to 30.48 cm	Albuquerque	NA	NA	NA	NA	NA	NA	NA	NA	NA	NA	NA	NA	NA
7/2/2018	inventory_date	Elm	Ulmus	Albuquerque	New Mexico	-106.7205676	35.04850456	7627 Blue Avena Avenue Southwest	good	78.74016	no_info	more than 18.29 m	15.24 to 30.48 cm	Albuquerque	NA	NA	NA	NA	NA	NA	NA	NA	NA	NA	NA	NA	NA
7/2/2018	inventory_date	Afghan pine	Pinus eldarica	Albuquerque	New Mexico	-106.7214379	35.04764957	Desert Springs Drive Southwest	good	55.77428	no_info	more than 18.29 m	15.24 to 30.48 cm	Albuquerque	NA	NA	NA	NA	NA	NA	NA	NA	NA	NA	NA	NA	NA
7/2/2018	inventory_date	Austrian pine	Pinus nigra	Albuquerque	New Mexico	-106.7215859	35.04742417	Desert Springs Drive Southwest	excellent	49.2126	introduced	more than 18.29 m	30.48 to 45.72 cm	Albuquerque	NA	NA	NA	NA	NA	NA	NA	NA	NA	NA	NA	NA	NA
7/2/2018	inventory_date	Littleleaf linden	Tilia cordata	Albuquerque	New Mexico	-106.7214553	35.04759193	Desert Springs Drive Southwest	poor	36.08924	introduced	more than 18.29 m	0 to 15.24 cm	Albuquerque	NA	NA	NA	NA	NA	NA	NA	NA	NA	NA	NA	NA	NA
7/2/2018	inventory_date	Austrian pine	Pinus nigra	Albuquerque	New Mexico	-106.7206037	35.04859808	7627 Blue Avena Avenue Southwest	good	78.74016	introduced	more than 18.29 m	15.24 to 30.48 cm	Albuquerque	NA	NA	NA	NA	NA	NA	NA	NA	NA	NA	NA	NA	NA
7/2/2018	inventory_date	Raywood ash	Fraxinus oxycarpa	Albuquerque	New Mexico	-106.7214766	35.04742755	Desert Springs Drive Southwest	good	82.021	no_info	more than 18.29 m	15.24 to 30.48 cm	Albuquerque	NA	NA	NA	NA	NA	NA	NA	NA	NA	NA	NA	NA	NA
7/2/2018	inventory_date	Austrian pine	Pinus nigra	Albuquerque	New Mexico	-106.7207	35.04865312	7627 Blue Avena Avenue Southwest	good	98.4252	introduced	more than 18.29 m	30.48 to 45.72 cm	Albuquerque	NA	NA	NA	NA	NA	NA	NA	NA	NA	NA	NA	NA	NA
7/2/2018	inventory_date	Arizona sycamore	Platanus wrightii	Albuquerque	New Mexico	-106.7214825	35.04749132	Desert Springs Drive Southwest	excellent	NA	naturally_occurring	NA	15.24 to 30.48 cm	Albuquerque	NA	NA	NA	NA	NA	NA	NA	NA	NA	NA	NA	NA	NA
7/2/2018	inventory_date	Arizona sycamore	Platanus wrightii	Albuquerque	New Mexico	-106.7209576	35.04741986	99999 April Flower Place Southwest	good	85.30184	naturally_occurring	more than 18.29 m	15.24 to 30.48 cm	Albuquerque	NA	NA	NA	NA	NA	NA	NA	NA	NA	NA	NA	NA	NA
7/2/2018	inventory_date	Arizona sycamore	Platanus wrightii	Albuquerque	New Mexico	-106.7215379	35.04756201	Desert Springs Drive Southwest	excellent	98.4252	naturally_occurring	more than 18.29 m	15.24 to 30.48 cm	Albuquerque	NA	NA	NA	NA	NA	NA	NA	NA	NA	NA	NA	NA	NA
7/2/2018	inventory_date	Japanese pagoda tree	Styphnolobium japonicum	Albuquerque	New Mexico	-106.7212691	35.04845871	Desert Springs Drive Southwest	good	78.74016	introduced	more than 18.29 m	15.24 to 30.48 cm	Albuquerque	NA	NA	NA	NA	NA	NA	NA	NA	NA	NA	NA	NA	NA
7/2/2018	inventory_date	Cottonwood	Populus deltoides	Albuquerque	New Mexico	-106.7208892	35.04740504	99999 April Flower Place Southwest	good	88.58268	naturally_occurring	more than 18.29 m	45.72 to 60.96 cm	Albuquerque	NA	NA	NA	NA	NA	NA	NA	NA	NA	NA	NA	NA	NA
7/2/2018	inventory_date	Raywood ash	Fraxinus oxycarpa	Albuquerque	New Mexico	-106.721533	35.04760269	Desert Springs Drive Southwest	NA	65.6168	no_info	more than 18.29 m	15.24 to 30.48 cm	Albuquerque	NA	NA	NA	NA	NA	NA	NA	NA	NA	NA	NA	NA	NA
7/2/2018	inventory_date	Raywood ash	Fraxinus oxycarpa	Albuquerque	New Mexico	-106.7215662	35.04766737	Desert Springs Drive Southwest	fair	55.77428	no_info	more than 18.29 m	15.24 to 30.48 cm	Albuquerque	NA	NA	NA	NA	NA	NA	NA	NA	NA	NA	NA	NA	NA
7/2/2018	inventory_date	Deodar cedar	Cedrus deodara	Albuquerque	New Mexico	-106.7208128	35.04740119	99999 April Flower Place Southwest	good	91.86352	introduced	more than 18.29 m	15.24 to 30.48 cm	Albuquerque	NA	NA	NA	NA	NA	NA	NA	NA	NA	NA	NA	NA	NA
7/2/2018	inventory_date	Austrian pine	Pinus nigra	Albuquerque	New Mexico	-106.7207618	35.04738198	99999 April Flower Place Southwest	good	75.45932	introduced	more than 18.29 m	15.24 to 30.48 cm	Albuquerque	NA	NA	NA	NA	NA	NA	NA	NA	NA	NA	NA	NA	NA
7/2/2018	inventory_date	Japanese pagoda tree	Styphnolobium japonicum	Albuquerque	New Mexico	-106.7213007	35.04839942	Desert Springs Drive Southwest	good	78.74016	introduced	more than 18.29 m	15.24 to 30.48 cm	Albuquerque	NA	NA	NA	NA	NA	NA	NA	NA	NA	NA	NA	NA	NA
7/2/2018	inventory_date	Raywood ash	Fraxinus oxycarpa	Albuquerque	New Mexico	-106.7215827	35.04773623	Desert Springs Drive Southwest	dead/dying	55.77428	no_info	more than 18.29 m	15.24 to 30.48 cm	Albuquerque	NA	NA	NA	NA	NA	NA	NA	NA	NA	NA	NA	NA	NA
7/2/2018	inventory_date	Raywood ash	Fraxinus oxycarpa	Albuquerque	New Mexico	-106.7215289	35.04776431	Desert Springs Drive Southwest	NA	65.6168	no_info	more than 18.29 m	15.24 to 30.48 cm	Albuquerque	NA	NA	NA	NA	NA	NA	NA	NA	NA	NA	NA	NA	NA
7/2/2018	inventory_date	Japanese pagoda tree	Styphnolobium japonicum	Albuquerque	New Mexico	-106.7213407	35.04835048	Desert Springs Drive Southwest	good	78.74016	introduced	more than 18.29 m	15.24 to 30.48 cm	Albuquerque	NA	NA	NA	NA	NA	NA	NA	NA	NA	NA	NA	NA	NA
7/2/2018	inventory_date	Raywood ash	Fraxinus oxycarpa	Albuquerque	New Mexico	-106.7207108	35.04737594	7620 April Flower Place Southwest	fair	98.4252	no_info	more than 18.29 m	15.24 to 30.48 cm	Albuquerque	NA	NA	NA	NA	NA	NA	NA	NA	NA	NA	NA	NA	NA
7/2/2018	inventory_date	Raywood ash	Fraxinus oxycarpa	Albuquerque	New Mexico	-106.7214762	35.04782928	Desert Springs Drive Southwest	good	49.2126	no_info	more than 18.29 m	0 to 15.24 cm	Albuquerque	NA	NA	NA	NA	NA	NA	NA	NA	NA	NA	NA	NA	NA
7/2/2018	inventory_date	Raywood ash	Fraxinus oxycarpa	Albuquerque	New Mexico	-106.7206867	35.04741821	7620 April Flower Place Southwest	fair	59.05512	no_info	more than 18.29 m	15.24 to 30.48 cm	Albuquerque	NA	NA	NA	NA	NA	NA	NA	NA	NA	NA	NA	NA	NA
7/2/2018	inventory_date	Raywood ash	Fraxinus oxycarpa	Albuquerque	New Mexico	-106.7214372	35.04787047	Desert Springs Drive Southwest	good	55.77428	no_info	more than 18.29 m	15.24 to 30.48 cm	Albuquerque	NA	NA	NA	NA	NA	NA	NA	NA	NA	NA	NA	NA	NA
7/2/2018	inventory_date	Golden rain tree	Koelreuteria paniculata	Albuquerque	New Mexico	-106.7213546	35.04827986	Desert Springs Drive Southwest	good	39.37008	introduced	more than 18.29 m	0 to 15.24 cm	Albuquerque	NA	NA	NA	NA	NA	NA	NA	NA	NA	NA	NA	NA	NA
7/2/2018	inventory_date	Raywood ash	Fraxinus oxycarpa	Albuquerque	New Mexico	-106.7214188	35.04794109	Desert Springs Drive Southwest	fair	65.6168	no_info	more than 18.29 m	15.24 to 30.48 cm	Albuquerque	NA	NA	NA	NA	NA	NA	NA	NA	NA	NA	NA	NA	NA
7/2/2018	inventory_date	Raywood ash	Fraxinus oxycarpa	Albuquerque	New Mexico	-106.7206921	35.04739351	7620 April Flower Place Southwest	fair	65.6168	no_info	more than 18.29 m	15.24 to 30.48 cm	Albuquerque	NA	NA	NA	NA	NA	NA	NA	NA	NA	NA	NA	NA	NA
7/2/2018	inventory_date	Desert willow	Chilopsis linearis	Albuquerque	New Mexico	-106.7214551	35.04796585	Desert Springs Drive Southwest	good	65.6168	naturally_occurring	more than 18.29 m	30.48 to 45.72 cm	Albuquerque	NA	NA	NA	NA	NA	NA	NA	NA	NA	NA	NA	NA	NA
7/2/2018	inventory_date	Japanese pagoda tree	Styphnolobium japonicum	Albuquerque	New Mexico	-106.7213993	35.04821748	Desert Springs Drive Southwest	good	78.74016	introduced	more than 18.29 m	15.24 to 30.48 cm	Albuquerque	NA	NA	NA	NA	NA	NA	NA	NA	NA	NA	NA	NA	NA
7/2/2018	inventory_date	Pear	Pyrus	Albuquerque	New Mexico	-106.7213099	35.04782763	Desert Springs Drive Southwest	poor	36.08924	no_info	more than 18.29 m	0 to 15.24 cm	Albuquerque	NA	NA	NA	NA	NA	NA	NA	NA	NA	NA	NA	NA	NA
7/2/2018	inventory_date	Golden rain tree	Koelreuteria paniculata	Albuquerque	New Mexico	-106.7206263	35.04743907	7620 April Flower Place Southwest	NA	22.96588	introduced	more than 18.29 m	0 to 15.24 cm	Albuquerque	NA	NA	NA	NA	NA	NA	NA	NA	NA	NA	NA	NA	NA
7/2/2018	inventory_date	Arizona sycamore	Platanus wrightii	Albuquerque	New Mexico	-106.7211272	35.04812913	Desert Springs Drive Southwest	good	118.11024	naturally_occurring	more than 18.29 m	30.48 to 45.72 cm	Albuquerque	NA	NA	NA	NA	NA	NA	NA	NA	NA	NA	NA	NA	NA
7/2/2018	inventory_date	Pear	Pyrus	Albuquerque	New Mexico	-106.7213327	35.0479237	Desert Springs Drive Southwest	excellent	72.17848	no_info	more than 18.29 m	15.24 to 30.48 cm	Albuquerque	NA	NA	NA	NA	NA	NA	NA	NA	NA	NA	NA	NA	NA
7/2/2018	inventory_date	Ash	Fraxinus	Albuquerque	New Mexico	-106.7212751	35.04793742	Desert Springs Drive Southwest	NA	55.77428	no_info	more than 18.29 m	0 to 15.24 cm	Albuquerque	NA	NA	NA	NA	NA	NA	NA	NA	NA	NA	NA	NA	NA
7/2/2018	inventory_date	Golden rain tree	Koelreuteria paniculata	Albuquerque	New Mexico	-106.7205928	35.04748573	7620 April Flower Place Southwest	good	26.24672	introduced	more than 18.29 m	0 to 15.24 cm	Albuquerque	NA	NA	NA	NA	NA	NA	NA	NA	NA	NA	NA	NA	NA
7/2/2018	inventory_date	Arizona sycamore	Platanus wrightii	Albuquerque	New Mexico	-106.7211825	35.04820475	Desert Springs Drive Southwest	good	98.4252	naturally_occurring	more than 18.29 m	15.24 to 30.48 cm	Albuquerque	NA	NA	NA	NA	NA	NA	NA	NA	NA	NA	NA	NA	NA
7/2/2018	inventory_date	Arizona sycamore	Platanus wrightii	Albuquerque	New Mexico	-106.7211362	35.04823823	Desert Springs Drive Southwest	good	59.05512	naturally_occurring	more than 18.29 m	0 to 15.24 cm	Albuquerque	NA	NA	NA	NA	NA	NA	NA	NA	NA	NA	NA	NA	NA
7/2/2018	inventory_date	Vitex	Vitex agnus-castus	Albuquerque	New Mexico	-106.7204641	35.04757192	7620 April Flower Place Southwest	good	42.65092	introduced	more than 18.29 m	15.24 to 30.48 cm	Albuquerque	NA	NA	NA	NA	NA	NA	NA	NA	NA	NA	NA	NA	NA
7/2/2018	inventory_date	Arizona sycamore	Platanus wrightii	Albuquerque	New Mexico	-106.7210885	35.04831073	7627 Blue Avena Avenue Southwest	good	78.74016	naturally_occurring	more than 18.29 m	15.24 to 30.48 cm	Albuquerque	NA	NA	NA	NA	NA	NA	NA	NA	NA	NA	NA	NA	NA
7/2/2018	inventory_date	Austrian pine	Pinus nigra	Albuquerque	New Mexico	-106.7209189	35.04870516	Desert Springs Drive Southwest	good	59.05512	introduced	more than 18.29 m	15.24 to 30.48 cm	Albuquerque	NA	NA	NA	NA	NA	NA	NA	NA	NA	NA	NA	NA	NA
7/2/2018	inventory_date	Ash	Fraxinus	Albuquerque	New Mexico	-106.7211824	35.04790768	NA	excellent	65.6168	no_info	more than 18.29 m	15.24 to 30.48 cm	Albuquerque	NA	NA	NA	NA	NA	NA	NA	NA	NA	NA	NA	NA	NA
7/2/2018	inventory_date	Pear	Pyrus	Albuquerque	New Mexico	-106.7212097	35.04779202	99999 April Flower Place Southwest	poor	49.2126	no_info	more than 18.29 m	15.24 to 30.48 cm	Albuquerque	NA	NA	NA	NA	NA	NA	NA	NA	NA	NA	NA	NA	NA
7/2/2018	inventory_date	Arizona sycamore	Platanus wrightii	Albuquerque	New Mexico	-106.7210869	35.04875836	Desert Springs Drive Southwest	good	98.4252	naturally_occurring	more than 18.29 m	15.24 to 30.48 cm	Albuquerque	NA	NA	NA	NA	NA	NA	NA	NA	NA	NA	NA	NA	NA
7/2/2018	inventory_date	Littleleaf linden	Tilia cordata	Albuquerque	New Mexico	-106.7213676	35.0475257	Desert Springs Drive Southwest	poor	36.08924	introduced	more than 18.29 m	0 to 15.24 cm	Albuquerque	NA	NA	NA	NA	NA	NA	NA	NA	NA	NA	NA	NA	NA
7/2/2018	inventory_date	Vitex	Vitex agnus-castus	Albuquerque	New Mexico	-106.7205043	35.04764603	7620 April Flower Place Southwest	good	36.08924	introduced	more than 18.29 m	0 to 15.24 cm	Albuquerque	NA	NA	NA	NA	NA	NA	NA	NA	NA	NA	NA	NA	NA
7/2/2018	inventory_date	Austrian pine	Pinus nigra	Albuquerque	New Mexico	-106.7213734	35.04747508	Desert Springs Drive Southwest	excellent	72.17848	introduced	more than 18.29 m	15.24 to 30.48 cm	Albuquerque	NA	NA	NA	NA	NA	NA	NA	NA	NA	NA	NA	NA	NA
7/2/2018	inventory_date	Arizona sycamore	Platanus wrightii	Albuquerque	New Mexico	-106.7209729	35.04878237	Desert Springs Drive Southwest	good	98.4252	naturally_occurring	more than 18.29 m	15.24 to 30.48 cm	Albuquerque	NA	NA	NA	NA	NA	NA	NA	NA	NA	NA	NA	NA	NA
7/2/2018	inventory_date	Raywood ash	Fraxinus oxycarpa	Albuquerque	New Mexico	-106.7213636	35.0473813	Desert Springs Drive Southwest	fair	59.05512	no_info	more than 18.29 m	15.24 to 30.48 cm	Albuquerque	NA	NA	NA	NA	NA	NA	NA	NA	NA	NA	NA	NA	NA
7/2/2018	inventory_date	Texas red oak	Quercus buckleyi	Albuquerque	New Mexico	-106.7206733	35.04768171	7620 April Flower Place Southwest	good	78.74016	introduced	more than 18.29 m	0 to 15.24 cm	Albuquerque	NA	NA	NA	NA	NA	NA	NA	NA	NA	NA	NA	NA	NA
7/2/2018	inventory_date	Raywood ash	Fraxinus oxycarpa	Albuquerque	New Mexico	-106.7212952	35.0473861	99999 April Flower Place Southwest	fair	49.2126	no_info	more than 18.29 m	0 to 15.24 cm	Albuquerque	NA	NA	NA	NA	NA	NA	NA	NA	NA	NA	NA	NA	NA
7/2/2018	inventory_date	Raywood ash	Fraxinus oxycarpa	Albuquerque	New Mexico	-106.7213046	35.04749196	99999 April Flower Place Southwest	good	NA	no_info	NA	15.24 to 30.48 cm	Albuquerque	NA	NA	NA	NA	NA	NA	NA	NA	NA	NA	NA	NA	NA
7/2/2018	inventory_date	Texas red oak	Quercus buckleyi	Albuquerque	New Mexico	-106.721209	35.04746438	99999 April Flower Place Southwest	excellent	36.08924	introduced	more than 18.29 m	0 to 15.24 cm	Albuquerque	NA	NA	NA	NA	NA	NA	NA	NA	NA	NA	NA	NA	NA
7/2/2018	inventory_date	Vitex	Vitex agnus-castus	Albuquerque	New Mexico	-106.7211701	35.04860506	Desert Springs Drive Southwest	good	32.8084	introduced	more than 18.29 m	0 to 15.24 cm	Albuquerque	NA	NA	NA	NA	NA	NA	NA	NA	NA	NA	NA	NA	NA
7/2/2018	inventory_date	Deodar cedar	Cedrus deodara	Albuquerque	New Mexico	-106.7211497	35.04743263	99999 April Flower Place Southwest	excellent	NA	introduced	NA	15.24 to 30.48 cm	Albuquerque	NA	NA	NA	NA	NA	NA	NA	NA	NA	NA	NA	NA	NA
7/2/2018	inventory_date	Vitex	Vitex agnus-castus	Albuquerque	New Mexico	-106.7211204	35.04857212	Desert Springs Drive Southwest	good	49.2126	introduced	more than 18.29 m	0 to 15.24 cm	Albuquerque	NA	NA	NA	NA	NA	NA	NA	NA	NA	NA	NA	NA	NA
7/2/2018	inventory_date	Arizona sycamore	Platanus wrightii	Albuquerque	New Mexico	-106.7205217	35.04769324	7620 April Flower Place Southwest	fair	98.4252	naturally_occurring	more than 18.29 m	15.24 to 30.48 cm	Albuquerque	NA	NA	NA	NA	NA	NA	NA	NA	NA	NA	NA	NA	NA
7/2/2018	inventory_date	Raywood ash	Fraxinus oxycarpa	Albuquerque	New Mexico	-106.721145	35.0475194	99999 April Flower Place Southwest	fair	55.77428	no_info	more than 18.29 m	15.24 to 30.48 cm	Albuquerque	NA	NA	NA	NA	NA	NA	NA	NA	NA	NA	NA	NA	NA
7/2/2018	inventory_date	Cottonwood	Populus deltoides	Albuquerque	New Mexico	-106.7210208	35.04865216	Desert Springs Drive Southwest	NA	131.2336	naturally_occurring	more than 18.29 m	45.72 to 60.96 cm	Albuquerque	NA	NA	NA	NA	NA	NA	NA	NA	NA	NA	NA	NA	NA
7/2/2018	inventory_date	Deodar cedar	Cedrus deodara	Albuquerque	New Mexico	-106.7210761	35.04746355	99999 April Flower Place Southwest	excellent	65.6168	introduced	more than 18.29 m	0 to 15.24 cm	Albuquerque	NA	NA	NA	NA	NA	NA	NA	NA	NA	NA	NA	NA	NA
7/2/2018	inventory_date	Arizona sycamore	Platanus wrightii	Albuquerque	New Mexico	-106.7205365	35.04773112	7620 April Flower Place Southwest	fair	65.6168	naturally_occurring	more than 18.29 m	0 to 15.24 cm	Albuquerque	NA	NA	NA	NA	NA	NA	NA	NA	NA	NA	NA	NA	NA
7/2/2018	inventory_date	Arizona sycamore	Platanus wrightii	Albuquerque	New Mexico	-106.7210114	35.04743365	99999 April Flower Place Southwest	fair	NA	naturally_occurring	NA	15.24 to 30.48 cm	Albuquerque	NA	NA	NA	NA	NA	NA	NA	NA	NA	NA	NA	NA	NA
7/2/2018	inventory_date	London plane	Platanus acerifolia	Albuquerque	New Mexico	-106.7206976	35.04858988	7627 Blue Avena Avenue Southwest	good	104.98688	introduced	more than 18.29 m	30.48 to 45.72 cm	Albuquerque	NA	NA	NA	NA	NA	NA	NA	NA	NA	NA	NA	NA	NA
7/2/2018	inventory_date	Honeylocust	Gleditsia triacanthos	Albuquerque	New Mexico	-106.7209551	35.04854512	7627 Blue Avena Avenue Southwest	good	65.6168	introduced	more than 18.29 m	0 to 15.24 cm	Albuquerque	NA	NA	NA	NA	NA	NA	NA	NA	NA	NA	NA	NA	NA
7/2/2018	inventory_date	Bur oak	Quercus macrocarpa	Albuquerque	New Mexico	-106.7206671	35.04775958	Desert Springs	good	65.6168	naturally_occurring	more than 18.29 m	15.24 to 30.48 cm	Albuquerque	NA	NA	NA	NA	NA	NA	NA	NA	NA	NA	NA	NA	NA
7/2/2018	inventory_date	Austrian pine	Pinus nigra	Albuquerque	New Mexico	-106.720762	35.04868704	7627 Blue Avena Avenue Southwest	good	52.49344	introduced	more than 18.29 m	15.24 to 30.48 cm	Albuquerque	NA	NA	NA	NA	NA	NA	NA	NA	NA	NA	NA	NA	NA
7/2/2018	inventory_date	Arizona sycamore	Platanus wrightii	Albuquerque	New Mexico	-106.7211032	35.04851411	Desert Springs Drive Southwest	good	98.4252	naturally_occurring	more than 18.29 m	15.24 to 30.48 cm	Albuquerque	NA	NA	NA	NA	NA	NA	NA	NA	NA	NA	NA	NA	NA
7/2/2018	inventory_date	Greenstone	Ulmus davidiana	Albuquerque	New Mexico	-106.7210152	35.04767037	99999 April Flower Place Southwest	excellent	NA	introduced	NA	0 to 15.24 cm	Albuquerque	NA	NA	NA	NA	NA	NA	NA	NA	NA	NA	NA	NA	NA
7/2/2018	inventory_date	Texas red oak	Quercus buckleyi	Albuquerque	New Mexico	-106.7210209	35.0477077	99999 April Flower Place Southwest	good	NA	introduced	NA	15.24 to 30.48 cm	Albuquerque	NA	NA	NA	NA	NA	NA	NA	NA	NA	NA	NA	NA	NA
7/2/2018	inventory_date	Texas red oak	Quercus buckleyi	Albuquerque	New Mexico	-106.720647	35.04783259	Desert Spring	good	49.2126	introduced	more than 18.29 m	0 to 15.24 cm	Albuquerque	NA	NA	NA	NA	NA	NA	NA	NA	NA	NA	NA	NA	NA
7/2/2018	inventory_date	Arizona sycamore	Platanus wrightii	Albuquerque	New Mexico	-106.7210066	35.04847074	7627 Blue Avena Avenue Southwest	good	98.4252	naturally_occurring	more than 18.29 m	15.24 to 30.48 cm	Albuquerque	NA	NA	NA	NA	NA	NA	NA	NA	NA	NA	NA	NA	NA
7/2/2018	inventory_date	Arizona sycamore	Platanus wrightii	Albuquerque	New Mexico	-106.7210308	35.04841968	7627 Blue Avena Avenue Southwest	good	98.4252	naturally_occurring	more than 18.29 m	15.24 to 30.48 cm	Albuquerque	NA	NA	NA	NA	NA	NA	NA	NA	NA	NA	NA	NA	NA
7/2/2018	inventory_date	Texas red oak	Quercus buckleyi	Albuquerque	New Mexico	-106.7209782	35.04783852	99999 April Flower Place Southwest	excellent	98.4252	introduced	more than 18.29 m	15.24 to 30.48 cm	Albuquerque	NA	NA	NA	NA	NA	NA	NA	NA	NA	NA	NA	NA	NA
[truncated: 877 more rows]
