# Supplementary material for: Species clustering, climate effects, and introduced species in 5 million city trees across 63 US cities
Source: eLife. 2022 Sep 27;11:e77891. doi: 10.7554/eLife.77891 (PMC9578703; doi:10.7554/eLife.77891)
Supplement: Figure 1—source data 1. — This zipped file includes all of the cleaned data used in the study (63 spreadsheets, one for each city, where each row is a tree). It is available on Dryad at https://doi.org/10.5061/dryad.2jm63xsrf. [file elife-77891-fig1-data1.zip › Orlando_Final_2022-06-18.csv]

common_name	scientific_name	city	state	native	diameter_breast_height_binned_CM	greater_metro	city_ID	tree_ID	planted_date	most_recent_observation	retired_date	most_recent_observation_type	longitude_coordinate	latitude_coordinate	location_type	zipcode	address	neighborhood	location_name	ward	district	overhead_utility	diameter_breast_height_CM	condition	height_M	height_binned_M	percent_population
Laurel oak	Quercus laurifolia	Orlando	Florida	naturally_occurring	0 to 15.24 cm	Orlando	NA	NA	NA	NA	NA	NA	NA	NA	NA	NA	NA	NA	NA	NA	NA	NA	NA	NA	NA	NA	NA
Laurel oak	Quercus laurifolia	Orlando	Florida	naturally_occurring	0 to 15.24 cm	Orlando	NA	NA	NA	NA	NA	NA	NA	NA	NA	NA	NA	NA	NA	NA	NA	NA	NA	NA	NA	NA	NA
Laurel oak	Quercus laurifolia	Orlando	Florida	naturally_occurring	0 to 15.24 cm	Orlando	NA	NA	NA	NA	NA	NA	NA	NA	NA	NA	NA	NA	NA	NA	NA	NA	NA	NA	NA	NA	NA
Laurel oak	Quercus laurifolia	Orlando	Florida	naturally_occurring	0 to 15.24 cm	Orlando	NA	NA	NA	NA	NA	NA	NA	NA	NA	NA	NA	NA	NA	NA	NA	NA	NA	NA	NA	NA	NA
Laurel oak	Quercus laurifolia	Orlando	Florida	naturally_occurring	0 to 15.24 cm	Orlando	NA	NA	NA	NA	NA	NA	NA	NA	NA	NA	NA	NA	NA	NA	NA	NA	NA	NA	NA	NA	NA
Laurel oak	Quercus laurifolia	Orlando	Florida	naturally_occurring	0 to 15.24 cm	Orlando	NA	NA	NA	NA	NA	NA	NA	NA	NA	NA	NA	NA	NA	NA	NA	NA	NA	NA	NA	NA	NA
Laurel oak	Quercus laurifolia	Orlando	Florida	naturally_occurring	0 to 15.24 cm	Orlando	NA	NA	NA	NA	NA	NA	NA	NA	NA	NA	NA	NA	NA	NA	NA	NA	NA	NA	NA	NA	NA
Laurel oak	Quercus laurifolia	Orlando	Florida	naturally_occurring	0 to 15.24 cm	Orlando	NA	NA	NA	NA	NA	NA	NA	NA	NA	NA	NA	NA	NA	NA	NA	NA	NA	NA	NA	NA	NA
Laurel oak	Quercus laurifolia	Orlando	Florida	naturally_occurring	0 to 15.24 cm	Orlando	NA	NA	NA	NA	NA	NA	NA	NA	NA	NA	NA	NA	NA	NA	NA	NA	NA	NA	NA	NA	NA
Laurel oak	Quercus laurifolia	Orlando	Florida	naturally_occurring	0 to 15.24 cm	Orlando	NA	NA	NA	NA	NA	NA	NA	NA	NA	NA	NA	NA	NA	NA	NA	NA	NA	NA	NA	NA	NA
Laurel oak	Quercus laurifolia	Orlando	Florida	naturally_occurring	0 to 15.24 cm	Orlando	NA	NA	NA	NA	NA	NA	NA	NA	NA	NA	NA	NA	NA	NA	NA	NA	NA	NA	NA	NA	NA
Laurel oak	Quercus laurifolia	Orlando	Florida	naturally_occurring	0 to 15.24 cm	Orlando	NA	NA	NA	NA	NA	NA	NA	NA	NA	NA	NA	NA	NA	NA	NA	NA	NA	NA	NA	NA	NA
Laurel oak	Quercus laurifolia	Orlando	Florida	naturally_occurring	0 to 15.24 cm	Orlando	NA	NA	NA	NA	NA	NA	NA	NA	NA	NA	NA	NA	NA	NA	NA	NA	NA	NA	NA	NA	NA
Laurel oak	Quercus laurifolia	Orlando	Florida	naturally_occurring	0 to 15.24 cm	Orlando	NA	NA	NA	NA	NA	NA	NA	NA	NA	NA	NA	NA	NA	NA	NA	NA	NA	NA	NA	NA	NA
Laurel oak	Quercus laurifolia	Orlando	Florida	naturally_occurring	0 to 15.24 cm	Orlando	NA	NA	NA	NA	NA	NA	NA	NA	NA	NA	NA	NA	NA	NA	NA	NA	NA	NA	NA	NA	NA
Laurel oak	Quercus laurifolia	Orlando	Florida	naturally_occurring	0 to 15.24 cm	Orlando	NA	NA	NA	NA	NA	NA	NA	NA	NA	NA	NA	NA	NA	NA	NA	NA	NA	NA	NA	NA	NA
Laurel oak	Quercus laurifolia	Orlando	Florida	naturally_occurring	0 to 15.24 cm	Orlando	NA	NA	NA	NA	NA	NA	NA	NA	NA	NA	NA	NA	NA	NA	NA	NA	NA	NA	NA	NA	NA
Laurel oak	Quercus laurifolia	Orlando	Florida	naturally_occurring	0 to 15.24 cm	Orlando	NA	NA	NA	NA	NA	NA	NA	NA	NA	NA	NA	NA	NA	NA	NA	NA	NA	NA	NA	NA	NA
Laurel oak	Quercus laurifolia	Orlando	Florida	naturally_occurring	0 to 15.24 cm	Orlando	NA	NA	NA	NA	NA	NA	NA	NA	NA	NA	NA	NA	NA	NA	NA	NA	NA	NA	NA	NA	NA
Laurel oak	Quercus laurifolia	Orlando	Florida	naturally_occurring	0 to 15.24 cm	Orlando	NA	NA	NA	NA	NA	NA	NA	NA	NA	NA	NA	NA	NA	NA	NA	NA	NA	NA	NA	NA	NA
Laurel oak	Quercus laurifolia	Orlando	Florida	naturally_occurring	0 to 15.24 cm	Orlando	NA	NA	NA	NA	NA	NA	NA	NA	NA	NA	NA	NA	NA	NA	NA	NA	NA	NA	NA	NA	NA
Laurel oak	Quercus laurifolia	Orlando	Florida	naturally_occurring	0 to 15.24 cm	Orlando	NA	NA	NA	NA	NA	NA	NA	NA	NA	NA	NA	NA	NA	NA	NA	NA	NA	NA	NA	NA	NA
Laurel oak	Quercus laurifolia	Orlando	Florida	naturally_occurring	0 to 15.24 cm	Orlando	NA	NA	NA	NA	NA	NA	NA	NA	NA	NA	NA	NA	NA	NA	NA	NA	NA	NA	NA	NA	NA
Laurel oak	Quercus laurifolia	Orlando	Florida	naturally_occurring	0 to 15.24 cm	Orlando	NA	NA	NA	NA	NA	NA	NA	NA	NA	NA	NA	NA	NA	NA	NA	NA	NA	NA	NA	NA	NA
Laurel oak	Quercus laurifolia	Orlando	Florida	naturally_occurring	0 to 15.24 cm	Orlando	NA	NA	NA	NA	NA	NA	NA	NA	NA	NA	NA	NA	NA	NA	NA	NA	NA	NA	NA	NA	NA
Laurel oak	Quercus laurifolia	Orlando	Florida	naturally_occurring	0 to 15.24 cm	Orlando	NA	NA	NA	NA	NA	NA	NA	NA	NA	NA	NA	NA	NA	NA	NA	NA	NA	NA	NA	NA	NA
Laurel oak	Quercus laurifolia	Orlando	Florida	naturally_occurring	0 to 15.24 cm	Orlando	NA	NA	NA	NA	NA	NA	NA	NA	NA	NA	NA	NA	NA	NA	NA	NA	NA	NA	NA	NA	NA
Laurel oak	Quercus laurifolia	Orlando	Florida	naturally_occurring	0 to 15.24 cm	Orlando	NA	NA	NA	NA	NA	NA	NA	NA	NA	NA	NA	NA	NA	NA	NA	NA	NA	NA	NA	NA	NA
Laurel oak	Quercus laurifolia	Orlando	Florida	naturally_occurring	0 to 15.24 cm	Orlando	NA	NA	NA	NA	NA	NA	NA	NA	NA	NA	NA	NA	NA	NA	NA	NA	NA	NA	NA	NA	NA
Laurel oak	Quercus laurifolia	Orlando	Florida	naturally_occurring	0 to 15.24 cm	Orlando	NA	NA	NA	NA	NA	NA	NA	NA	NA	NA	NA	NA	NA	NA	NA	NA	NA	NA	NA	NA	NA
Laurel oak	Quercus laurifolia	Orlando	Florida	naturally_occurring	0 to 15.24 cm	Orlando	NA	NA	NA	NA	NA	NA	NA	NA	NA	NA	NA	NA	NA	NA	NA	NA	NA	NA	NA	NA	NA
Laurel oak	Quercus laurifolia	Orlando	Florida	naturally_occurring	0 to 15.24 cm	Orlando	NA	NA	NA	NA	NA	NA	NA	NA	NA	NA	NA	NA	NA	NA	NA	NA	NA	NA	NA	NA	NA
Laurel oak	Quercus laurifolia	Orlando	Florida	naturally_occurring	0 to 15.24 cm	Orlando	NA	NA	NA	NA	NA	NA	NA	NA	NA	NA	NA	NA	NA	NA	NA	NA	NA	NA	NA	NA	NA
Laurel oak	Quercus laurifolia	Orlando	Florida	naturally_occurring	0 to 15.24 cm	Orlando	NA	NA	NA	NA	NA	NA	NA	NA	NA	NA	NA	NA	NA	NA	NA	NA	NA	NA	NA	NA	NA
Laurel oak	Quercus laurifolia	Orlando	Florida	naturally_occurring	0 to 15.24 cm	Orlando	NA	NA	NA	NA	NA	NA	NA	NA	NA	NA	NA	NA	NA	NA	NA	NA	NA	NA	NA	NA	NA
Laurel oak	Quercus laurifolia	Orlando	Florida	naturally_occurring	0 to 15.24 cm	Orlando	NA	NA	NA	NA	NA	NA	NA	NA	NA	NA	NA	NA	NA	NA	NA	NA	NA	NA	NA	NA	NA
Laurel oak	Quercus laurifolia	Orlando	Florida	naturally_occurring	0 to 15.24 cm	Orlando	NA	NA	NA	NA	NA	NA	NA	NA	NA	NA	NA	NA	NA	NA	NA	NA	NA	NA	NA	NA	NA
Laurel oak	Quercus laurifolia	Orlando	Florida	naturally_occurring	0 to 15.24 cm	Orlando	NA	NA	NA	NA	NA	NA	NA	NA	NA	NA	NA	NA	NA	NA	NA	NA	NA	NA	NA	NA	NA
Laurel oak	Quercus laurifolia	Orlando	Florida	naturally_occurring	0 to 15.24 cm	Orlando	NA	NA	NA	NA	NA	NA	NA	NA	NA	NA	NA	NA	NA	NA	NA	NA	NA	NA	NA	NA	NA
Laurel oak	Quercus laurifolia	Orlando	Florida	naturally_occurring	0 to 15.24 cm	Orlando	NA	NA	NA	NA	NA	NA	NA	NA	NA	NA	NA	NA	NA	NA	NA	NA	NA	NA	NA	NA	NA
Laurel oak	Quercus laurifolia	Orlando	Florida	naturally_occurring	0 to 15.24 cm	Orlando	NA	NA	NA	NA	NA	NA	NA	NA	NA	NA	NA	NA	NA	NA	NA	NA	NA	NA	NA	NA	NA
Laurel oak	Quercus laurifolia	Orlando	Florida	naturally_occurring	0 to 15.24 cm	Orlando	NA	NA	NA	NA	NA	NA	NA	NA	NA	NA	NA	NA	NA	NA	NA	NA	NA	NA	NA	NA	NA
Laurel oak	Quercus laurifolia	Orlando	Florida	naturally_occurring	0 to 15.24 cm	Orlando	NA	NA	NA	NA	NA	NA	NA	NA	NA	NA	NA	NA	NA	NA	NA	NA	NA	NA	NA	NA	NA
Laurel oak	Quercus laurifolia	Orlando	Florida	naturally_occurring	0 to 15.24 cm	Orlando	NA	NA	NA	NA	NA	NA	NA	NA	NA	NA	NA	NA	NA	NA	NA	NA	NA	NA	NA	NA	NA
Laurel oak	Quercus laurifolia	Orlando	Florida	naturally_occurring	0 to 15.24 cm	Orlando	NA	NA	NA	NA	NA	NA	NA	NA	NA	NA	NA	NA	NA	NA	NA	NA	NA	NA	NA	NA	NA
Laurel oak	Quercus laurifolia	Orlando	Florida	naturally_occurring	0 to 15.24 cm	Orlando	NA	NA	NA	NA	NA	NA	NA	NA	NA	NA	NA	NA	NA	NA	NA	NA	NA	NA	NA	NA	NA
Laurel oak	Quercus laurifolia	Orlando	Florida	naturally_occurring	0 to 15.24 cm	Orlando	NA	NA	NA	NA	NA	NA	NA	NA	NA	NA	NA	NA	NA	NA	NA	NA	NA	NA	NA	NA	NA
Laurel oak	Quercus laurifolia	Orlando	Florida	naturally_occurring	0 to 15.24 cm	Orlando	NA	NA	NA	NA	NA	NA	NA	NA	NA	NA	NA	NA	NA	NA	NA	NA	NA	NA	NA	NA	NA
Laurel oak	Quercus laurifolia	Orlando	Florida	naturally_occurring	0 to 15.24 cm	Orlando	NA	NA	NA	NA	NA	NA	NA	NA	NA	NA	NA	NA	NA	NA	NA	NA	NA	NA	NA	NA	NA
Laurel oak	Quercus laurifolia	Orlando	Florida	naturally_occurring	0 to 15.24 cm	Orlando	NA	NA	NA	NA	NA	NA	NA	NA	NA	NA	NA	NA	NA	NA	NA	NA	NA	NA	NA	NA	NA
Laurel oak	Quercus laurifolia	Orlando	Florida	naturally_occurring	0 to 15.24 cm	Orlando	NA	NA	NA	NA	NA	NA	NA	NA	NA	NA	NA	NA	NA	NA	NA	NA	NA	NA	NA	NA	NA
Laurel oak	Quercus laurifolia	Orlando	Florida	naturally_occurring	0 to 15.24 cm	Orlando	NA	NA	NA	NA	NA	NA	NA	NA	NA	NA	NA	NA	NA	NA	NA	NA	NA	NA	NA	NA	NA
Laurel oak	Quercus laurifolia	Orlando	Florida	naturally_occurring	0 to 15.24 cm	Orlando	NA	NA	NA	NA	NA	NA	NA	NA	NA	NA	NA	NA	NA	NA	NA	NA	NA	NA	NA	NA	NA
Laurel oak	Quercus laurifolia	Orlando	Florida	naturally_occurring	0 to 15.24 cm	Orlando	NA	NA	NA	NA	NA	NA	NA	NA	NA	NA	NA	NA	NA	NA	NA	NA	NA	NA	NA	NA	NA
Laurel oak	Quercus laurifolia	Orlando	Florida	naturally_occurring	0 to 15.24 cm	Orlando	NA	NA	NA	NA	NA	NA	NA	NA	NA	NA	NA	NA	NA	NA	NA	NA	NA	NA	NA	NA	NA
Laurel oak	Quercus laurifolia	Orlando	Florida	naturally_occurring	0 to 15.24 cm	Orlando	NA	NA	NA	NA	NA	NA	NA	NA	NA	NA	NA	NA	NA	NA	NA	NA	NA	NA	NA	NA	NA
Laurel oak	Quercus laurifolia	Orlando	Florida	naturally_occurring	0 to 15.24 cm	Orlando	NA	NA	NA	NA	NA	NA	NA	NA	NA	NA	NA	NA	NA	NA	NA	NA	NA	NA	NA	NA	NA
Laurel oak	Quercus laurifolia	Orlando	Florida	naturally_occurring	0 to 15.24 cm	Orlando	NA	NA	NA	NA	NA	NA	NA	NA	NA	NA	NA	NA	NA	NA	NA	NA	NA	NA	NA	NA	NA
Laurel oak	Quercus laurifolia	Orlando	Florida	naturally_occurring	0 to 15.24 cm	Orlando	NA	NA	NA	NA	NA	NA	NA	NA	NA	NA	NA	NA	NA	NA	NA	NA	NA	NA	NA	NA	NA
Laurel oak	Quercus laurifolia	Orlando	Florida	naturally_occurring	0 to 15.24 cm	Orlando	NA	NA	NA	NA	NA	NA	NA	NA	NA	NA	NA	NA	NA	NA	NA	NA	NA	NA	NA	NA	NA
Laurel oak	Quercus laurifolia	Orlando	Florida	naturally_occurring	0 to 15.24 cm	Orlando	NA	NA	NA	NA	NA	NA	NA	NA	NA	NA	NA	NA	NA	NA	NA	NA	NA	NA	NA	NA	NA
Laurel oak	Quercus laurifolia	Orlando	Florida	naturally_occurring	0 to 15.24 cm	Orlando	NA	NA	NA	NA	NA	NA	NA	NA	NA	NA	NA	NA	NA	NA	NA	NA	NA	NA	NA	NA	NA
Laurel oak	Quercus laurifolia	Orlando	Florida	naturally_occurring	0 to 15.24 cm	Orlando	NA	NA	NA	NA	NA	NA	NA	NA	NA	NA	NA	NA	NA	NA	NA	NA	NA	NA	NA	NA	NA
Laurel oak	Quercus laurifolia	Orlando	Florida	naturally_occurring	0 to 15.24 cm	Orlando	NA	NA	NA	NA	NA	NA	NA	NA	NA	NA	NA	NA	NA	NA	NA	NA	NA	NA	NA	NA	NA
Laurel oak	Quercus laurifolia	Orlando	Florida	naturally_occurring	0 to 15.24 cm	Orlando	NA	NA	NA	NA	NA	NA	NA	NA	NA	NA	NA	NA	NA	NA	NA	NA	NA	NA	NA	NA	NA
Laurel oak	Quercus laurifolia	Orlando	Florida	naturally_occurring	0 to 15.24 cm	Orlando	NA	NA	NA	NA	NA	NA	NA	NA	NA	NA	NA	NA	NA	NA	NA	NA	NA	NA	NA	NA	NA
Laurel oak	Quercus laurifolia	Orlando	Florida	naturally_occurring	0 to 15.24 cm	Orlando	NA	NA	NA	NA	NA	NA	NA	NA	NA	NA	NA	NA	NA	NA	NA	NA	NA	NA	NA	NA	NA
Laurel oak	Quercus laurifolia	Orlando	Florida	naturally_occurring	0 to 15.24 cm	Orlando	NA	NA	NA	NA	NA	NA	NA	NA	NA	NA	NA	NA	NA	NA	NA	NA	NA	NA	NA	NA	NA
Laurel oak	Quercus laurifolia	Orlando	Florida	naturally_occurring	0 to 15.24 cm	Orlando	NA	NA	NA	NA	NA	NA	NA	NA	NA	NA	NA	NA	NA	NA	NA	NA	NA	NA	NA	NA	NA
Laurel oak	Quercus laurifolia	Orlando	Florida	naturally_occurring	0 to 15.24 cm	Orlando	NA	NA	NA	NA	NA	NA	NA	NA	NA	NA	NA	NA	NA	NA	NA	NA	NA	NA	NA	NA	NA
Laurel oak	Quercus laurifolia	Orlando	Florida	naturally_occurring	0 to 15.24 cm	Orlando	NA	NA	NA	NA	NA	NA	NA	NA	NA	NA	NA	NA	NA	NA	NA	NA	NA	NA	NA	NA	NA
Laurel oak	Quercus laurifolia	Orlando	Florida	naturally_occurring	0 to 15.24 cm	Orlando	NA	NA	NA	NA	NA	NA	NA	NA	NA	NA	NA	NA	NA	NA	NA	NA	NA	NA	NA	NA	NA
Laurel oak	Quercus laurifolia	Orlando	Florida	naturally_occurring	0 to 15.24 cm	Orlando	NA	NA	NA	NA	NA	NA	NA	NA	NA	NA	NA	NA	NA	NA	NA	NA	NA	NA	NA	NA	NA
Laurel oak	Quercus laurifolia	Orlando	Florida	naturally_occurring	0 to 15.24 cm	Orlando	NA	NA	NA	NA	NA	NA	NA	NA	NA	NA	NA	NA	NA	NA	NA	NA	NA	NA	NA	NA	NA
Laurel oak	Quercus laurifolia	Orlando	Florida	naturally_occurring	0 to 15.24 cm	Orlando	NA	NA	NA	NA	NA	NA	NA	NA	NA	NA	NA	NA	NA	NA	NA	NA	NA	NA	NA	NA	NA
Laurel oak	Quercus laurifolia	Orlando	Florida	naturally_occurring	0 to 15.24 cm	Orlando	NA	NA	NA	NA	NA	NA	NA	NA	NA	NA	NA	NA	NA	NA	NA	NA	NA	NA	NA	NA	NA
Laurel oak	Quercus laurifolia	Orlando	Florida	naturally_occurring	0 to 15.24 cm	Orlando	NA	NA	NA	NA	NA	NA	NA	NA	NA	NA	NA	NA	NA	NA	NA	NA	NA	NA	NA	NA	NA
Laurel oak	Quercus laurifolia	Orlando	Florida	naturally_occurring	0 to 15.24 cm	Orlando	NA	NA	NA	NA	NA	NA	NA	NA	NA	NA	NA	NA	NA	NA	NA	NA	NA	NA	NA	NA	NA
Laurel oak	Quercus laurifolia	Orlando	Florida	naturally_occurring	0 to 15.24 cm	Orlando	NA	NA	NA	NA	NA	NA	NA	NA	NA	NA	NA	NA	NA	NA	NA	NA	NA	NA	NA	NA	NA
Laurel oak	Quercus laurifolia	Orlando	Florida	naturally_occurring	0 to 15.24 cm	Orlando	NA	NA	NA	NA	NA	NA	NA	NA	NA	NA	NA	NA	NA	NA	NA	NA	NA	NA	NA	NA	NA
Laurel oak	Quercus laurifolia	Orlando	Florida	naturally_occurring	0 to 15.24 cm	Orlando	NA	NA	NA	NA	NA	NA	NA	NA	NA	NA	NA	NA	NA	NA	NA	NA	NA	NA	NA	NA	NA
Laurel oak	Quercus laurifolia	Orlando	Florida	naturally_occurring	0 to 15.24 cm	Orlando	NA	NA	NA	NA	NA	NA	NA	NA	NA	NA	NA	NA	NA	NA	NA	NA	NA	NA	NA	NA	NA
Laurel oak	Quercus laurifolia	Orlando	Florida	naturally_occurring	0 to 15.24 cm	Orlando	NA	NA	NA	NA	NA	NA	NA	NA	NA	NA	NA	NA	NA	NA	NA	NA	NA	NA	NA	NA	NA
Laurel oak	Quercus laurifolia	Orlando	Florida	naturally_occurring	0 to 15.24 cm	Orlando	NA	NA	NA	NA	NA	NA	NA	NA	NA	NA	NA	NA	NA	NA	NA	NA	NA	NA	NA	NA	NA
Laurel oak	Quercus laurifolia	Orlando	Florida	naturally_occurring	0 to 15.24 cm	Orlando	NA	NA	NA	NA	NA	NA	NA	NA	NA	NA	NA	NA	NA	NA	NA	NA	NA	NA	NA	NA	NA
Laurel oak	Quercus laurifolia	Orlando	Florida	naturally_occurring	0 to 15.24 cm	Orlando	NA	NA	NA	NA	NA	NA	NA	NA	NA	NA	NA	NA	NA	NA	NA	NA	NA	NA	NA	NA	NA
Laurel oak	Quercus laurifolia	Orlando	Florida	naturally_occurring	0 to 15.24 cm	Orlando	NA	NA	NA	NA	NA	NA	NA	NA	NA	NA	NA	NA	NA	NA	NA	NA	NA	NA	NA	NA	NA
Laurel oak	Quercus laurifolia	Orlando	Florida	naturally_occurring	0 to 15.24 cm	Orlando	NA	NA	NA	NA	NA	NA	NA	NA	NA	NA	NA	NA	NA	NA	NA	NA	NA	NA	NA	NA	NA
Laurel oak	Quercus laurifolia	Orlando	Florida	naturally_occurring	0 to 15.24 cm	Orlando	NA	NA	NA	NA	NA	NA	NA	NA	NA	NA	NA	NA	NA	NA	NA	NA	NA	NA	NA	NA	NA
Laurel oak	Quercus laurifolia	Orlando	Florida	naturally_occurring	0 to 15.24 cm	Orlando	NA	NA	NA	NA	NA	NA	NA	NA	NA	NA	NA	NA	NA	NA	NA	NA	NA	NA	NA	NA	NA
Laurel oak	Quercus laurifolia	Orlando	Florida	naturally_occurring	0 to 15.24 cm	Orlando	NA	NA	NA	NA	NA	NA	NA	NA	NA	NA	NA	NA	NA	NA	NA	NA	NA	NA	NA	NA	NA
Laurel oak	Quercus laurifolia	Orlando	Florida	naturally_occurring	0 to 15.24 cm	Orlando	NA	NA	NA	NA	NA	NA	NA	NA	NA	NA	NA	NA	NA	NA	NA	NA	NA	NA	NA	NA	NA
Laurel oak	Quercus laurifolia	Orlando	Florida	naturally_occurring	0 to 15.24 cm	Orlando	NA	NA	NA	NA	NA	NA	NA	NA	NA	NA	NA	NA	NA	NA	NA	NA	NA	NA	NA	NA	NA
Laurel oak	Quercus laurifolia	Orlando	Florida	naturally_occurring	0 to 15.24 cm	Orlando	NA	NA	NA	NA	NA	NA	NA	NA	NA	NA	NA	NA	NA	NA	NA	NA	NA	NA	NA	NA	NA
Laurel oak	Quercus laurifolia	Orlando	Florida	naturally_occurring	0 to 15.24 cm	Orlando	NA	NA	NA	NA	NA	NA	NA	NA	NA	NA	NA	NA	NA	NA	NA	NA	NA	NA	NA	NA	NA
Laurel oak	Quercus laurifolia	Orlando	Florida	naturally_occurring	0 to 15.24 cm	Orlando	NA	NA	NA	NA	NA	NA	NA	NA	NA	NA	NA	NA	NA	NA	NA	NA	NA	NA	NA	NA	NA
Laurel oak	Quercus laurifolia	Orlando	Florida	naturally_occurring	0 to 15.24 cm	Orlando	NA	NA	NA	NA	NA	NA	NA	NA	NA	NA	NA	NA	NA	NA	NA	NA	NA	NA	NA	NA	NA
Laurel oak	Quercus laurifolia	Orlando	Florida	naturally_occurring	0 to 15.24 cm	Orlando	NA	NA	NA	NA	NA	NA	NA	NA	NA	NA	NA	NA	NA	NA	NA	NA	NA	NA	NA	NA	NA
Laurel oak	Quercus laurifolia	Orlando	Florida	naturally_occurring	0 to 15.24 cm	Orlando	NA	NA	NA	NA	NA	NA	NA	NA	NA	NA	NA	NA	NA	NA	NA	NA	NA	NA	NA	NA	NA
Laurel oak	Quercus laurifolia	Orlando	Florida	naturally_occurring	0 to 15.24 cm	Orlando	NA	NA	NA	NA	NA	NA	NA	NA	NA	NA	NA	NA	NA	NA	NA	NA	NA	NA	NA	NA	NA
Laurel oak	Quercus laurifolia	Orlando	Florida	naturally_occurring	0 to 15.24 cm	Orlando	NA	NA	NA	NA	NA	NA	NA	NA	NA	NA	NA	NA	NA	NA	NA	NA	NA	NA	NA	NA	NA
Laurel oak	Quercus laurifolia	Orlando	Florida	naturally_occurring	0 to 15.24 cm	Orlando	NA	NA	NA	NA	NA	NA	NA	NA	NA	NA	NA	NA	NA	NA	NA	NA	NA	NA	NA	NA	NA
Laurel oak	Quercus laurifolia	Orlando	Florida	naturally_occurring	0 to 15.24 cm	Orlando	NA	NA	NA	NA	NA	NA	NA	NA	NA	NA	NA	NA	NA	NA	NA	NA	NA	NA	NA	NA	NA
Laurel oak	Quercus laurifolia	Orlando	Florida	naturally_occurring	0 to 15.24 cm	Orlando	NA	NA	NA	NA	NA	NA	NA	NA	NA	NA	NA	NA	NA	NA	NA	NA	NA	NA	NA	NA	NA
Laurel oak	Quercus laurifolia	Orlando	Florida	naturally_occurring	0 to 15.24 cm	Orlando	NA	NA	NA	NA	NA	NA	NA	NA	NA	NA	NA	NA	NA	NA	NA	NA	NA	NA	NA	NA	NA
Laurel oak	Quercus laurifolia	Orlando	Florida	naturally_occurring	0 to 15.24 cm	Orlando	NA	NA	NA	NA	NA	NA	NA	NA	NA	NA	NA	NA	NA	NA	NA	NA	NA	NA	NA	NA	NA
Laurel oak	Quercus laurifolia	Orlando	Florida	naturally_occurring	0 to 15.24 cm	Orlando	NA	NA	NA	NA	NA	NA	NA	NA	NA	NA	NA	NA	NA	NA	NA	NA	NA	NA	NA	NA	NA
Laurel oak	Quercus laurifolia	Orlando	Florida	naturally_occurring	0 to 15.24 cm	Orlando	NA	NA	NA	NA	NA	NA	NA	NA	NA	NA	NA	NA	NA	NA	NA	NA	NA	NA	NA	NA	NA
Laurel oak	Quercus laurifolia	Orlando	Florida	naturally_occurring	0 to 15.24 cm	Orlando	NA	NA	NA	NA	NA	NA	NA	NA	NA	NA	NA	NA	NA	NA	NA	NA	NA	NA	NA	NA	NA
Laurel oak	Quercus laurifolia	Orlando	Florida	naturally_occurring	0 to 15.24 cm	Orlando	NA	NA	NA	NA	NA	NA	NA	NA	NA	NA	NA	NA	NA	NA	NA	NA	NA	NA	NA	NA	NA
Laurel oak	Quercus laurifolia	Orlando	Florida	naturally_occurring	0 to 15.24 cm	Orlando	NA	NA	NA	NA	NA	NA	NA	NA	NA	NA	NA	NA	NA	NA	NA	NA	NA	NA	NA	NA	NA
Laurel oak	Quercus laurifolia	Orlando	Florida	naturally_occurring	0 to 15.24 cm	Orlando	NA	NA	NA	NA	NA	NA	NA	NA	NA	NA	NA	NA	NA	NA	NA	NA	NA	NA	NA	NA	NA
Laurel oak	Quercus laurifolia	Orlando	Florida	naturally_occurring	0 to 15.24 cm	Orlando	NA	NA	NA	NA	NA	NA	NA	NA	NA	NA	NA	NA	NA	NA	NA	NA	NA	NA	NA	NA	NA
Laurel oak	Quercus laurifolia	Orlando	Florida	naturally_occurring	0 to 15.24 cm	Orlando	NA	NA	NA	NA	NA	NA	NA	NA	NA	NA	NA	NA	NA	NA	NA	NA	NA	NA	NA	NA	NA
Laurel oak	Quercus laurifolia	Orlando	Florida	naturally_occurring	0 to 15.24 cm	Orlando	NA	NA	NA	NA	NA	NA	NA	NA	NA	NA	NA	NA	NA	NA	NA	NA	NA	NA	NA	NA	NA
Laurel oak	Quercus laurifolia	Orlando	Florida	naturally_occurring	0 to 15.24 cm	Orlando	NA	NA	NA	NA	NA	NA	NA	NA	NA	NA	NA	NA	NA	NA	NA	NA	NA	NA	NA	NA	NA
Laurel oak	Quercus laurifolia	Orlando	Florida	naturally_occurring	0 to 15.24 cm	Orlando	NA	NA	NA	NA	NA	NA	NA	NA	NA	NA	NA	NA	NA	NA	NA	NA	NA	NA	NA	NA	NA
Laurel oak	Quercus laurifolia	Orlando	Florida	naturally_occurring	0 to 15.24 cm	Orlando	NA	NA	NA	NA	NA	NA	NA	NA	NA	NA	NA	NA	NA	NA	NA	NA	NA	NA	NA	NA	NA
Laurel oak	Quercus laurifolia	Orlando	Florida	naturally_occurring	0 to 15.24 cm	Orlando	NA	NA	NA	NA	NA	NA	NA	NA	NA	NA	NA	NA	NA	NA	NA	NA	NA	NA	NA	NA	NA
Laurel oak	Quercus laurifolia	Orlando	Florida	naturally_occurring	0 to 15.24 cm	Orlando	NA	NA	NA	NA	NA	NA	NA	NA	NA	NA	NA	NA	NA	NA	NA	NA	NA	NA	NA	NA	NA
Laurel oak	Quercus laurifolia	Orlando	Florida	naturally_occurring	0 to 15.24 cm	Orlando	NA	NA	NA	NA	NA	NA	NA	NA	NA	NA	NA	NA	NA	NA	NA	NA	NA	NA	NA	NA	NA
Laurel oak	Quercus laurifolia	Orlando	Florida	naturally_occurring	0 to 15.24 cm	Orlando	NA	NA	NA	NA	NA	NA	NA	NA	NA	NA	NA	NA	NA	NA	NA	NA	NA	NA	NA	NA	NA
Laurel oak	Quercus laurifolia	Orlando	Florida	naturally_occurring	0 to 15.24 cm	Orlando	NA	NA	NA	NA	NA	NA	NA	NA	NA	NA	NA	NA	NA	NA	NA	NA	NA	NA	NA	NA	NA
Laurel oak	Quercus laurifolia	Orlando	Florida	naturally_occurring	0 to 15.24 cm	Orlando	NA	NA	NA	NA	NA	NA	NA	NA	NA	NA	NA	NA	NA	NA	NA	NA	NA	NA	NA	NA	NA
Laurel oak	Quercus laurifolia	Orlando	Florida	naturally_occurring	0 to 15.24 cm	Orlando	NA	NA	NA	NA	NA	NA	NA	NA	NA	NA	NA	NA	NA	NA	NA	NA	NA	NA	NA	NA	NA
Laurel oak	Quercus laurifolia	Orlando	Florida	naturally_occurring	0 to 15.24 cm	Orlando	NA	NA	NA	NA	NA	NA	NA	NA	NA	NA	NA	NA	NA	NA	NA	NA	NA	NA	NA	NA	NA
Laurel oak	Quercus laurifolia	Orlando	Florida	naturally_occurring	0 to 15.24 cm	Orlando	NA	NA	NA	NA	NA	NA	NA	NA	NA	NA	NA	NA	NA	NA	NA	NA	NA	NA	NA	NA	NA
Laurel oak	Quercus laurifolia	Orlando	Florida	naturally_occurring	0 to 15.24 cm	Orlando	NA	NA	NA	NA	NA	NA	NA	NA	NA	NA	NA	NA	NA	NA	NA	NA	NA	NA	NA	NA	NA
Laurel oak	Quercus laurifolia	Orlando	Florida	naturally_occurring	0 to 15.24 cm	Orlando	NA	NA	NA	NA	NA	NA	NA	NA	NA	NA	NA	NA	NA	NA	NA	NA	NA	NA	NA	NA	NA
Laurel oak	Quercus laurifolia	Orlando	Florida	naturally_occurring	0 to 15.24 cm	Orlando	NA	NA	NA	NA	NA	NA	NA	NA	NA	NA	NA	NA	NA	NA	NA	NA	NA	NA	NA	NA	NA
Laurel oak	Quercus laurifolia	Orlando	Florida	naturally_occurring	0 to 15.24 cm	Orlando	NA	NA	NA	NA	NA	NA	NA	NA	NA	NA	NA	NA	NA	NA	NA	NA	NA	NA	NA	NA	NA
Laurel oak	Quercus laurifolia	Orlando	Florida	naturally_occurring	0 to 15.24 cm	Orlando	NA	NA	NA	NA	NA	NA	NA	NA	NA	NA	NA	NA	NA	NA	NA	NA	NA	NA	NA	NA	NA
Laurel oak	Quercus laurifolia	Orlando	Florida	naturally_occurring	0 to 15.24 cm	Orlando	NA	NA	NA	NA	NA	NA	NA	NA	NA	NA	NA	NA	NA	NA	NA	NA	NA	NA	NA	NA	NA
Laurel oak	Quercus laurifolia	Orlando	Florida	naturally_occurring	0 to 15.24 cm	Orlando	NA	NA	NA	NA	NA	NA	NA	NA	NA	NA	NA	NA	NA	NA	NA	NA	NA	NA	NA	NA	NA
Laurel oak	Quercus laurifolia	Orlando	Florida	naturally_occurring	0 to 15.24 cm	Orlando	NA	NA	NA	NA	NA	NA	NA	NA	NA	NA	NA	NA	NA	NA	NA	NA	NA	NA	NA	NA	NA
Laurel oak	Quercus laurifolia	Orlando	Florida	naturally_occurring	0 to 15.24 cm	Orlando	NA	NA	NA	NA	NA	NA	NA	NA	NA	NA	NA	NA	NA	NA	NA	NA	NA	NA	NA	NA	NA
Laurel oak	Quercus laurifolia	Orlando	Florida	naturally_occurring	0 to 15.24 cm	Orlando	NA	NA	NA	NA	NA	NA	NA	NA	NA	NA	NA	NA	NA	NA	NA	NA	NA	NA	NA	NA	NA
Laurel oak	Quercus laurifolia	Orlando	Florida	naturally_occurring	0 to 15.24 cm	Orlando	NA	NA	NA	NA	NA	NA	NA	NA	NA	NA	NA	NA	NA	NA	NA	NA	NA	NA	NA	NA	NA
Laurel oak	Quercus laurifolia	Orlando	Florida	naturally_occurring	0 to 15.24 cm	Orlando	NA	NA	NA	NA	NA	NA	NA	NA	NA	NA	NA	NA	NA	NA	NA	NA	NA	NA	NA	NA	NA
Laurel oak	Quercus laurifolia	Orlando	Florida	naturally_occurring	0 to 15.24 cm	Orlando	NA	NA	NA	NA	NA	NA	NA	NA	NA	NA	NA	NA	NA	NA	NA	NA	NA	NA	NA	NA	NA
Laurel oak	Quercus laurifolia	Orlando	Florida	naturally_occurring	0 to 15.24 cm	Orlando	NA	NA	NA	NA	NA	NA	NA	NA	NA	NA	NA	NA	NA	NA	NA	NA	NA	NA	NA	NA	NA
Laurel oak	Quercus laurifolia	Orlando	Florida	naturally_occurring	0 to 15.24 cm	Orlando	NA	NA	NA	NA	NA	NA	NA	NA	NA	NA	NA	NA	NA	NA	NA	NA	NA	NA	NA	NA	NA
Laurel oak	Quercus laurifolia	Orlando	Florida	naturally_occurring	0 to 15.24 cm	Orlando	NA	NA	NA	NA	NA	NA	NA	NA	NA	NA	NA	NA	NA	NA	NA	NA	NA	NA	NA	NA	NA
Laurel oak	Quercus laurifolia	Orlando	Florida	naturally_occurring	0 to 15.24 cm	Orlando	NA	NA	NA	NA	NA	NA	NA	NA	NA	NA	NA	NA	NA	NA	NA	NA	NA	NA	NA	NA	NA
Laurel oak	Quercus laurifolia	Orlando	Florida	naturally_occurring	0 to 15.24 cm	Orlando	NA	NA	NA	NA	NA	NA	NA	NA	NA	NA	NA	NA	NA	NA	NA	NA	NA	NA	NA	NA	NA
Laurel oak	Quercus laurifolia	Orlando	Florida	naturally_occurring	0 to 15.24 cm	Orlando	NA	NA	NA	NA	NA	NA	NA	NA	NA	NA	NA	NA	NA	NA	NA	NA	NA	NA	NA	NA	NA
Laurel oak	Quercus laurifolia	Orlando	Florida	naturally_occurring	0 to 15.24 cm	Orlando	NA	NA	NA	NA	NA	NA	NA	NA	NA	NA	NA	NA	NA	NA	NA	NA	NA	NA	NA	NA	NA
Laurel oak	Quercus laurifolia	Orlando	Florida	naturally_occurring	0 to 15.24 cm	Orlando	NA	NA	NA	NA	NA	NA	NA	NA	NA	NA	NA	NA	NA	NA	NA	NA	NA	NA	NA	NA	NA
Laurel oak	Quercus laurifolia	Orlando	Florida	naturally_occurring	0 to 15.24 cm	Orlando	NA	NA	NA	NA	NA	NA	NA	NA	NA	NA	NA	NA	NA	NA	NA	NA	NA	NA	NA	NA	NA
Laurel oak	Quercus laurifolia	Orlando	Florida	naturally_occurring	0 to 15.24 cm	Orlando	NA	NA	NA	NA	NA	NA	NA	NA	NA	NA	NA	NA	NA	NA	NA	NA	NA	NA	NA	NA	NA
Laurel oak	Quercus laurifolia	Orlando	Florida	naturally_occurring	0 to 15.24 cm	Orlando	NA	NA	NA	NA	NA	NA	NA	NA	NA	NA	NA	NA	NA	NA	NA	NA	NA	NA	NA	NA	NA
Laurel oak	Quercus laurifolia	Orlando	Florida	naturally_occurring	0 to 15.24 cm	Orlando	NA	NA	NA	NA	NA	NA	NA	NA	NA	NA	NA	NA	NA	NA	NA	NA	NA	NA	NA	NA	NA
Laurel oak	Quercus laurifolia	Orlando	Florida	naturally_occurring	0 to 15.24 cm	Orlando	NA	NA	NA	NA	NA	NA	NA	NA	NA	NA	NA	NA	NA	NA	NA	NA	NA	NA	NA	NA	NA
Laurel oak	Quercus laurifolia	Orlando	Florida	naturally_occurring	0 to 15.24 cm	Orlando	NA	NA	NA	NA	NA	NA	NA	NA	NA	NA	NA	NA	NA	NA	NA	NA	NA	NA	NA	NA	NA
Laurel oak	Quercus laurifolia	Orlando	Florida	naturally_occurring	0 to 15.24 cm	Orlando	NA	NA	NA	NA	NA	NA	NA	NA	NA	NA	NA	NA	NA	NA	NA	NA	NA	NA	NA	NA	NA
Laurel oak	Quercus laurifolia	Orlando	Florida	naturally_occurring	0 to 15.24 cm	Orlando	NA	NA	NA	NA	NA	NA	NA	NA	NA	NA	NA	NA	NA	NA	NA	NA	NA	NA	NA	NA	NA
Laurel oak	Quercus laurifolia	Orlando	Florida	naturally_occurring	0 to 15.24 cm	Orlando	NA	NA	NA	NA	NA	NA	NA	NA	NA	NA	NA	NA	NA	NA	NA	NA	NA	NA	NA	NA	NA
Laurel oak	Quercus laurifolia	Orlando	Florida	naturally_occurring	0 to 15.24 cm	Orlando	NA	NA	NA	NA	NA	NA	NA	NA	NA	NA	NA	NA	NA	NA	NA	NA	NA	NA	NA	NA	NA
Laurel oak	Quercus laurifolia	Orlando	Florida	naturally_occurring	0 to 15.24 cm	Orlando	NA	NA	NA	NA	NA	NA	NA	NA	NA	NA	NA	NA	NA	NA	NA	NA	NA	NA	NA	NA	NA
Laurel oak	Quercus laurifolia	Orlando	Florida	naturally_occurring	0 to 15.24 cm	Orlando	NA	NA	NA	NA	NA	NA	NA	NA	NA	NA	NA	NA	NA	NA	NA	NA	NA	NA	NA	NA	NA
Laurel oak	Quercus laurifolia	Orlando	Florida	naturally_occurring	0 to 15.24 cm	Orlando	NA	NA	NA	NA	NA	NA	NA	NA	NA	NA	NA	NA	NA	NA	NA	NA	NA	NA	NA	NA	NA
Laurel oak	Quercus laurifolia	Orlando	Florida	naturally_occurring	0 to 15.24 cm	Orlando	NA	NA	NA	NA	NA	NA	NA	NA	NA	NA	NA	NA	NA	NA	NA	NA	NA	NA	NA	NA	NA
Laurel oak	Quercus laurifolia	Orlando	Florida	naturally_occurring	0 to 15.24 cm	Orlando	NA	NA	NA	NA	NA	NA	NA	NA	NA	NA	NA	NA	NA	NA	NA	NA	NA	NA	NA	NA	NA
Laurel oak	Quercus laurifolia	Orlando	Florida	naturally_occurring	0 to 15.24 cm	Orlando	NA	NA	NA	NA	NA	NA	NA	NA	NA	NA	NA	NA	NA	NA	NA	NA	NA	NA	NA	NA	NA
Laurel oak	Quercus laurifolia	Orlando	Florida	naturally_occurring	0 to 15.24 cm	Orlando	NA	NA	NA	NA	NA	NA	NA	NA	NA	NA	NA	NA	NA	NA	NA	NA	NA	NA	NA	NA	NA
Laurel oak	Quercus laurifolia	Orlando	Florida	naturally_occurring	0 to 15.24 cm	Orlando	NA	NA	NA	NA	NA	NA	NA	NA	NA	NA	NA	NA	NA	NA	NA	NA	NA	NA	NA	NA	NA
Laurel oak	Quercus laurifolia	Orlando	Florida	naturally_occurring	0 to 15.24 cm	Orlando	NA	NA	NA	NA	NA	NA	NA	NA	NA	NA	NA	NA	NA	NA	NA	NA	NA	NA	NA	NA	NA
Laurel oak	Quercus laurifolia	Orlando	Florida	naturally_occurring	0 to 15.24 cm	Orlando	NA	NA	NA	NA	NA	NA	NA	NA	NA	NA	NA	NA	NA	NA	NA	NA	NA	NA	NA	NA	NA
Laurel oak	Quercus laurifolia	Orlando	Florida	naturally_occurring	0 to 15.24 cm	Orlando	NA	NA	NA	NA	NA	NA	NA	NA	NA	NA	NA	NA	NA	NA	NA	NA	NA	NA	NA	NA	NA
Laurel oak	Quercus laurifolia	Orlando	Florida	naturally_occurring	0 to 15.24 cm	Orlando	NA	NA	NA	NA	NA	NA	NA	NA	NA	NA	NA	NA	NA	NA	NA	NA	NA	NA	NA	NA	NA
Laurel oak	Quercus laurifolia	Orlando	Florida	naturally_occurring	0 to 15.24 cm	Orlando	NA	NA	NA	NA	NA	NA	NA	NA	NA	NA	NA	NA	NA	NA	NA	NA	NA	NA	NA	NA	NA
Laurel oak	Quercus laurifolia	Orlando	Florida	naturally_occurring	0 to 15.24 cm	Orlando	NA	NA	NA	NA	NA	NA	NA	NA	NA	NA	NA	NA	NA	NA	NA	NA	NA	NA	NA	NA	NA
Laurel oak	Quercus laurifolia	Orlando	Florida	naturally_occurring	0 to 15.24 cm	Orlando	NA	NA	NA	NA	NA	NA	NA	NA	NA	NA	NA	NA	NA	NA	NA	NA	NA	NA	NA	NA	NA
Laurel oak	Quercus laurifolia	Orlando	Florida	naturally_occurring	0 to 15.24 cm	Orlando	NA	NA	NA	NA	NA	NA	NA	NA	NA	NA	NA	NA	NA	NA	NA	NA	NA	NA	NA	NA	NA
Laurel oak	Quercus laurifolia	Orlando	Florida	naturally_occurring	0 to 15.24 cm	Orlando	NA	NA	NA	NA	NA	NA	NA	NA	NA	NA	NA	NA	NA	NA	NA	NA	NA	NA	NA	NA	NA
Laurel oak	Quercus laurifolia	Orlando	Florida	naturally_occurring	0 to 15.24 cm	Orlando	NA	NA	NA	NA	NA	NA	NA	NA	NA	NA	NA	NA	NA	NA	NA	NA	NA	NA	NA	NA	NA
Laurel oak	Quercus laurifolia	Orlando	Florida	naturally_occurring	0 to 15.24 cm	Orlando	NA	NA	NA	NA	NA	NA	NA	NA	NA	NA	NA	NA	NA	NA	NA	NA	NA	NA	NA	NA	NA
Laurel oak	Quercus laurifolia	Orlando	Florida	naturally_occurring	0 to 15.24 cm	Orlando	NA	NA	NA	NA	NA	NA	NA	NA	NA	NA	NA	NA	NA	NA	NA	NA	NA	NA	NA	NA	NA
Laurel oak	Quercus laurifolia	Orlando	Florida	naturally_occurring	0 to 15.24 cm	Orlando	NA	NA	NA	NA	NA	NA	NA	NA	NA	NA	NA	NA	NA	NA	NA	NA	NA	NA	NA	NA	NA
Laurel oak	Quercus laurifolia	Orlando	Florida	naturally_occurring	0 to 15.24 cm	Orlando	NA	NA	NA	NA	NA	NA	NA	NA	NA	NA	NA	NA	NA	NA	NA	NA	NA	NA	NA	NA	NA
Laurel oak	Quercus laurifolia	Orlando	Florida	naturally_occurring	0 to 15.24 cm	Orlando	NA	NA	NA	NA	NA	NA	NA	NA	NA	NA	NA	NA	NA	NA	NA	NA	NA	NA	NA	NA	NA
Laurel oak	Quercus laurifolia	Orlando	Florida	naturally_occurring	0 to 15.24 cm	Orlando	NA	NA	NA	NA	NA	NA	NA	NA	NA	NA	NA	NA	NA	NA	NA	NA	NA	NA	NA	NA	NA
Laurel oak	Quercus laurifolia	Orlando	Florida	naturally_occurring	0 to 15.24 cm	Orlando	NA	NA	NA	NA	NA	NA	NA	NA	NA	NA	NA	NA	NA	NA	NA	NA	NA	NA	NA	NA	NA
Laurel oak	Quercus laurifolia	Orlando	Florida	naturally_occurring	0 to 15.24 cm	Orlando	NA	NA	NA	NA	NA	NA	NA	NA	NA	NA	NA	NA	NA	NA	NA	NA	NA	NA	NA	NA	NA
Laurel oak	Quercus laurifolia	Orlando	Florida	naturally_occurring	0 to 15.24 cm	Orlando	NA	NA	NA	NA	NA	NA	NA	NA	NA	NA	NA	NA	NA	NA	NA	NA	NA	NA	NA	NA	NA
Laurel oak	Quercus laurifolia	Orlando	Florida	naturally_occurring	0 to 15.24 cm	Orlando	NA	NA	NA	NA	NA	NA	NA	NA	NA	NA	NA	NA	NA	NA	NA	NA	NA	NA	NA	NA	NA
Laurel oak	Quercus laurifolia	Orlando	Florida	naturally_occurring	0 to 15.24 cm	Orlando	NA	NA	NA	NA	NA	NA	NA	NA	NA	NA	NA	NA	NA	NA	NA	NA	NA	NA	NA	NA	NA
Laurel oak	Quercus laurifolia	Orlando	Florida	naturally_occurring	0 to 15.24 cm	Orlando	NA	NA	NA	NA	NA	NA	NA	NA	NA	NA	NA	NA	NA	NA	NA	NA	NA	NA	NA	NA	NA
Laurel oak	Quercus laurifolia	Orlando	Florida	naturally_occurring	0 to 15.24 cm	Orlando	NA	NA	NA	NA	NA	NA	NA	NA	NA	NA	NA	NA	NA	NA	NA	NA	NA	NA	NA	NA	NA
Laurel oak	Quercus laurifolia	Orlando	Florida	naturally_occurring	0 to 15.24 cm	Orlando	NA	NA	NA	NA	NA	NA	NA	NA	NA	NA	NA	NA	NA	NA	NA	NA	NA	NA	NA	NA	NA
Laurel oak	Quercus laurifolia	Orlando	Florida	naturally_occurring	0 to 15.24 cm	Orlando	NA	NA	NA	NA	NA	NA	NA	NA	NA	NA	NA	NA	NA	NA	NA	NA	NA	NA	NA	NA	NA
Laurel oak	Quercus laurifolia	Orlando	Florida	naturally_occurring	0 to 15.24 cm	Orlando	NA	NA	NA	NA	NA	NA	NA	NA	NA	NA	NA	NA	NA	NA	NA	NA	NA	NA	NA	NA	NA
Laurel oak	Quercus laurifolia	Orlando	Florida	naturally_occurring	0 to 15.24 cm	Orlando	NA	NA	NA	NA	NA	NA	NA	NA	NA	NA	NA	NA	NA	NA	NA	NA	NA	NA	NA	NA	NA
Laurel oak	Quercus laurifolia	Orlando	Florida	naturally_occurring	0 to 15.24 cm	Orlando	NA	NA	NA	NA	NA	NA	NA	NA	NA	NA	NA	NA	NA	NA	NA	NA	NA	NA	NA	NA	NA
Laurel oak	Quercus laurifolia	Orlando	Florida	naturally_occurring	0 to 15.24 cm	Orlando	NA	NA	NA	NA	NA	NA	NA	NA	NA	NA	NA	NA	NA	NA	NA	NA	NA	NA	NA	NA	NA
Laurel oak	Quercus laurifolia	Orlando	Florida	naturally_occurring	0 to 15.24 cm	Orlando	NA	NA	NA	NA	NA	NA	NA	NA	NA	NA	NA	NA	NA	NA	NA	NA	NA	NA	NA	NA	NA
Laurel oak	Quercus laurifolia	Orlando	Florida	naturally_occurring	0 to 15.24 cm	Orlando	NA	NA	NA	NA	NA	NA	NA	NA	NA	NA	NA	NA	NA	NA	NA	NA	NA	NA	NA	NA	NA
Laurel oak	Quercus laurifolia	Orlando	Florida	naturally_occurring	0 to 15.24 cm	Orlando	NA	NA	NA	NA	NA	NA	NA	NA	NA	NA	NA	NA	NA	NA	NA	NA	NA	NA	NA	NA	NA
Laurel oak	Quercus laurifolia	Orlando	Florida	naturally_occurring	0 to 15.24 cm	Orlando	NA	NA	NA	NA	NA	NA	NA	NA	NA	NA	NA	NA	NA	NA	NA	NA	NA	NA	NA	NA	NA
Laurel oak	Quercus laurifolia	Orlando	Florida	naturally_occurring	0 to 15.24 cm	Orlando	NA	NA	NA	NA	NA	NA	NA	NA	NA	NA	NA	NA	NA	NA	NA	NA	NA	NA	NA	NA	NA
Laurel oak	Quercus laurifolia	Orlando	Florida	naturally_occurring	0 to 15.24 cm	Orlando	NA	NA	NA	NA	NA	NA	NA	NA	NA	NA	NA	NA	NA	NA	NA	NA	NA	NA	NA	NA	NA
Laurel oak	Quercus laurifolia	Orlando	Florida	naturally_occurring	0 to 15.24 cm	Orlando	NA	NA	NA	NA	NA	NA	NA	NA	NA	NA	NA	NA	NA	NA	NA	NA	NA	NA	NA	NA	NA
Laurel oak	Quercus laurifolia	Orlando	Florida	naturally_occurring	0 to 15.24 cm	Orlando	NA	NA	NA	NA	NA	NA	NA	NA	NA	NA	NA	NA	NA	NA	NA	NA	NA	NA	NA	NA	NA
Laurel oak	Quercus laurifolia	Orlando	Florida	naturally_occurring	0 to 15.24 cm	Orlando	NA	NA	NA	NA	NA	NA	NA	NA	NA	NA	NA	NA	NA	NA	NA	NA	NA	NA	NA	NA	NA
Laurel oak	Quercus laurifolia	Orlando	Florida	naturally_occurring	0 to 15.24 cm	Orlando	NA	NA	NA	NA	NA	NA	NA	NA	NA	NA	NA	NA	NA	NA	NA	NA	NA	NA	NA	NA	NA
Laurel oak	Quercus laurifolia	Orlando	Florida	naturally_occurring	0 to 15.24 cm	Orlando	NA	NA	NA	NA	NA	NA	NA	NA	NA	NA	NA	NA	NA	NA	NA	NA	NA	NA	NA	NA	NA
Laurel oak	Quercus laurifolia	Orlando	Florida	naturally_occurring	0 to 15.24 cm	Orlando	NA	NA	NA	NA	NA	NA	NA	NA	NA	NA	NA	NA	NA	NA	NA	NA	NA	NA	NA	NA	NA
Laurel oak	Quercus laurifolia	Orlando	Florida	naturally_occurring	0 to 15.24 cm	Orlando	NA	NA	NA	NA	NA	NA	NA	NA	NA	NA	NA	NA	NA	NA	NA	NA	NA	NA	NA	NA	NA
Laurel oak	Quercus laurifolia	Orlando	Florida	naturally_occurring	0 to 15.24 cm	Orlando	NA	NA	NA	NA	NA	NA	NA	NA	NA	NA	NA	NA	NA	NA	NA	NA	NA	NA	NA	NA	NA
Laurel oak	Quercus laurifolia	Orlando	Florida	naturally_occurring	0 to 15.24 cm	Orlando	NA	NA	NA	NA	NA	NA	NA	NA	NA	NA	NA	NA	NA	NA	NA	NA	NA	NA	NA	NA	NA
Laurel oak	Quercus laurifolia	Orlando	Florida	naturally_occurring	0 to 15.24 cm	Orlando	NA	NA	NA	NA	NA	NA	NA	NA	NA	NA	NA	NA	NA	NA	NA	NA	NA	NA	NA	NA	NA
Laurel oak	Quercus laurifolia	Orlando	Florida	naturally_occurring	0 to 15.24 cm	Orlando	NA	NA	NA	NA	NA	NA	NA	NA	NA	NA	NA	NA	NA	NA	NA	NA	NA	NA	NA	NA	NA
Laurel oak	Quercus laurifolia	Orlando	Florida	naturally_occurring	0 to 15.24 cm	Orlando	NA	NA	NA	NA	NA	NA	NA	NA	NA	NA	NA	NA	NA	NA	NA	NA	NA	NA	NA	NA	NA
Laurel oak	Quercus laurifolia	Orlando	Florida	naturally_occurring	0 to 15.24 cm	Orlando	NA	NA	NA	NA	NA	NA	NA	NA	NA	NA	NA	NA	NA	NA	NA	NA	NA	NA	NA	NA	NA
Laurel oak	Quercus laurifolia	Orlando	Florida	naturally_occurring	0 to 15.24 cm	Orlando	NA	NA	NA	NA	NA	NA	NA	NA	NA	NA	NA	NA	NA	NA	NA	NA	NA	NA	NA	NA	NA
Laurel oak	Quercus laurifolia	Orlando	Florida	naturally_occurring	0 to 15.24 cm	Orlando	NA	NA	NA	NA	NA	NA	NA	NA	NA	NA	NA	NA	NA	NA	NA	NA	NA	NA	NA	NA	NA
Laurel oak	Quercus laurifolia	Orlando	Florida	naturally_occurring	0 to 15.24 cm	Orlando	NA	NA	NA	NA	NA	NA	NA	NA	NA	NA	NA	NA	NA	NA	NA	NA	NA	NA	NA	NA	NA
Laurel oak	Quercus laurifolia	Orlando	Florida	naturally_occurring	0 to 15.24 cm	Orlando	NA	NA	NA	NA	NA	NA	NA	NA	NA	NA	NA	NA	NA	NA	NA	NA	NA	NA	NA	NA	NA
Laurel oak	Quercus laurifolia	Orlando	Florida	naturally_occurring	0 to 15.24 cm	Orlando	NA	NA	NA	NA	NA	NA	NA	NA	NA	NA	NA	NA	NA	NA	NA	NA	NA	NA	NA	NA	NA
Laurel oak	Quercus laurifolia	Orlando	Florida	naturally_occurring	0 to 15.24 cm	Orlando	NA	NA	NA	NA	NA	NA	NA	NA	NA	NA	NA	NA	NA	NA	NA	NA	NA	NA	NA	NA	NA
Laurel oak	Quercus laurifolia	Orlando	Florida	naturally_occurring	0 to 15.24 cm	Orlando	NA	NA	NA	NA	NA	NA	NA	NA	NA	NA	NA	NA	NA	NA	NA	NA	NA	NA	NA	NA	NA
Laurel oak	Quercus laurifolia	Orlando	Florida	naturally_occurring	0 to 15.24 cm	Orlando	NA	NA	NA	NA	NA	NA	NA	NA	NA	NA	NA	NA	NA	NA	NA	NA	NA	NA	NA	NA	NA
Laurel oak	Quercus laurifolia	Orlando	Florida	naturally_occurring	0 to 15.24 cm	Orlando	NA	NA	NA	NA	NA	NA	NA	NA	NA	NA	NA	NA	NA	NA	NA	NA	NA	NA	NA	NA	NA
Laurel oak	Quercus laurifolia	Orlando	Florida	naturally_occurring	0 to 15.24 cm	Orlando	NA	NA	NA	NA	NA	NA	NA	NA	NA	NA	NA	NA	NA	NA	NA	NA	NA	NA	NA	NA	NA
Laurel oak	Quercus laurifolia	Orlando	Florida	naturally_occurring	0 to 15.24 cm	Orlando	NA	NA	NA	NA	NA	NA	NA	NA	NA	NA	NA	NA	NA	NA	NA	NA	NA	NA	NA	NA	NA
Laurel oak	Quercus laurifolia	Orlando	Florida	naturally_occurring	0 to 15.24 cm	Orlando	NA	NA	NA	NA	NA	NA	NA	NA	NA	NA	NA	NA	NA	NA	NA	NA	NA	NA	NA	NA	NA
Laurel oak	Quercus laurifolia	Orlando	Florida	naturally_occurring	0 to 15.24 cm	Orlando	NA	NA	NA	NA	NA	NA	NA	NA	NA	NA	NA	NA	NA	NA	NA	NA	NA	NA	NA	NA	NA
Laurel oak	Quercus laurifolia	Orlando	Florida	naturally_occurring	0 to 15.24 cm	Orlando	NA	NA	NA	NA	NA	NA	NA	NA	NA	NA	NA	NA	NA	NA	NA	NA	NA	NA	NA	NA	NA
Laurel oak	Quercus laurifolia	Orlando	Florida	naturally_occurring	0 to 15.24 cm	Orlando	NA	NA	NA	NA	NA	NA	NA	NA	NA	NA	NA	NA	NA	NA	NA	NA	NA	NA	NA	NA	NA
Laurel oak	Quercus laurifolia	Orlando	Florida	naturally_occurring	0 to 15.24 cm	Orlando	NA	NA	NA	NA	NA	NA	NA	NA	NA	NA	NA	NA	NA	NA	NA	NA	NA	NA	NA	NA	NA
Laurel oak	Quercus laurifolia	Orlando	Florida	naturally_occurring	0 to 15.24 cm	Orlando	NA	NA	NA	NA	NA	NA	NA	NA	NA	NA	NA	NA	NA	NA	NA	NA	NA	NA	NA	NA	NA
Laurel oak	Quercus laurifolia	Orlando	Florida	naturally_occurring	0 to 15.24 cm	Orlando	NA	NA	NA	NA	NA	NA	NA	NA	NA	NA	NA	NA	NA	NA	NA	NA	NA	NA	NA	NA	NA
Laurel oak	Quercus laurifolia	Orlando	Florida	naturally_occurring	0 to 15.24 cm	Orlando	NA	NA	NA	NA	NA	NA	NA	NA	NA	NA	NA	NA	NA	NA	NA	NA	NA	NA	NA	NA	NA
Laurel oak	Quercus laurifolia	Orlando	Florida	naturally_occurring	0 to 15.24 cm	Orlando	NA	NA	NA	NA	NA	NA	NA	NA	NA	NA	NA	NA	NA	NA	NA	NA	NA	NA	NA	NA	NA
Laurel oak	Quercus laurifolia	Orlando	Florida	naturally_occurring	0 to 15.24 cm	Orlando	NA	NA	NA	NA	NA	NA	NA	NA	NA	NA	NA	NA	NA	NA	NA	NA	NA	NA	NA	NA	NA
Laurel oak	Quercus laurifolia	Orlando	Florida	naturally_occurring	0 to 15.24 cm	Orlando	NA	NA	NA	NA	NA	NA	NA	NA	NA	NA	NA	NA	NA	NA	NA	NA	NA	NA	NA	NA	NA
Laurel oak	Quercus laurifolia	Orlando	Florida	naturally_occurring	0 to 15.24 cm	Orlando	NA	NA	NA	NA	NA	NA	NA	NA	NA	NA	NA	NA	NA	NA	NA	NA	NA	NA	NA	NA	NA
Laurel oak	Quercus laurifolia	Orlando	Florida	naturally_occurring	0 to 15.24 cm	Orlando	NA	NA	NA	NA	NA	NA	NA	NA	NA	NA	NA	NA	NA	NA	NA	NA	NA	NA	NA	NA	NA
Laurel oak	Quercus laurifolia	Orlando	Florida	naturally_occurring	0 to 15.24 cm	Orlando	NA	NA	NA	NA	NA	NA	NA	NA	NA	NA	NA	NA	NA	NA	NA	NA	NA	NA	NA	NA	NA
Laurel oak	Quercus laurifolia	Orlando	Florida	naturally_occurring	0 to 15.24 cm	Orlando	NA	NA	NA	NA	NA	NA	NA	NA	NA	NA	NA	NA	NA	NA	NA	NA	NA	NA	NA	NA	NA
Laurel oak	Quercus laurifolia	Orlando	Florida	naturally_occurring	0 to 15.24 cm	Orlando	NA	NA	NA	NA	NA	NA	NA	NA	NA	NA	NA	NA	NA	NA	NA	NA	NA	NA	NA	NA	NA
Laurel oak	Quercus laurifolia	Orlando	Florida	naturally_occurring	0 to 15.24 cm	Orlando	NA	NA	NA	NA	NA	NA	NA	NA	NA	NA	NA	NA	NA	NA	NA	NA	NA	NA	NA	NA	NA
Laurel oak	Quercus laurifolia	Orlando	Florida	naturally_occurring	0 to 15.24 cm	Orlando	NA	NA	NA	NA	NA	NA	NA	NA	NA	NA	NA	NA	NA	NA	NA	NA	NA	NA	NA	NA	NA
Laurel oak	Quercus laurifolia	Orlando	Florida	naturally_occurring	0 to 15.24 cm	Orlando	NA	NA	NA	NA	NA	NA	NA	NA	NA	NA	NA	NA	NA	NA	NA	NA	NA	NA	NA	NA	NA
Laurel oak	Quercus laurifolia	Orlando	Florida	naturally_occurring	0 to 15.24 cm	Orlando	NA	NA	NA	NA	NA	NA	NA	NA	NA	NA	NA	NA	NA	NA	NA	NA	NA	NA	NA	NA	NA
Laurel oak	Quercus laurifolia	Orlando	Florida	naturally_occurring	0 to 15.24 cm	Orlando	NA	NA	NA	NA	NA	NA	NA	NA	NA	NA	NA	NA	NA	NA	NA	NA	NA	NA	NA	NA	NA
Laurel oak	Quercus laurifolia	Orlando	Florida	naturally_occurring	0 to 15.24 cm	Orlando	NA	NA	NA	NA	NA	NA	NA	NA	NA	NA	NA	NA	NA	NA	NA	NA	NA	NA	NA	NA	NA
Laurel oak	Quercus laurifolia	Orlando	Florida	naturally_occurring	0 to 15.24 cm	Orlando	NA	NA	NA	NA	NA	NA	NA	NA	NA	NA	NA	NA	NA	NA	NA	NA	NA	NA	NA	NA	NA
Laurel oak	Quercus laurifolia	Orlando	Florida	naturally_occurring	0 to 15.24 cm	Orlando	NA	NA	NA	NA	NA	NA	NA	NA	NA	NA	NA	NA	NA	NA	NA	NA	NA	NA	NA	NA	NA
Laurel oak	Quercus laurifolia	Orlando	Florida	naturally_occurring	0 to 15.24 cm	Orlando	NA	NA	NA	NA	NA	NA	NA	NA	NA	NA	NA	NA	NA	NA	NA	NA	NA	NA	NA	NA	NA
Laurel oak	Quercus laurifolia	Orlando	Florida	naturally_occurring	0 to 15.24 cm	Orlando	NA	NA	NA	NA	NA	NA	NA	NA	NA	NA	NA	NA	NA	NA	NA	NA	NA	NA	NA	NA	NA
Laurel oak	Quercus laurifolia	Orlando	Florida	naturally_occurring	0 to 15.24 cm	Orlando	NA	NA	NA	NA	NA	NA	NA	NA	NA	NA	NA	NA	NA	NA	NA	NA	NA	NA	NA	NA	NA
Laurel oak	Quercus laurifolia	Orlando	Florida	naturally_occurring	0 to 15.24 cm	Orlando	NA	NA	NA	NA	NA	NA	NA	NA	NA	NA	NA	NA	NA	NA	NA	NA	NA	NA	NA	NA	NA
Laurel oak	Quercus laurifolia	Orlando	Florida	naturally_occurring	0 to 15.24 cm	Orlando	NA	NA	NA	NA	NA	NA	NA	NA	NA	NA	NA	NA	NA	NA	NA	NA	NA	NA	NA	NA	NA
Laurel oak	Quercus laurifolia	Orlando	Florida	naturally_occurring	0 to 15.24 cm	Orlando	NA	NA	NA	NA	NA	NA	NA	NA	NA	NA	NA	NA	NA	NA	NA	NA	NA	NA	NA	NA	NA
Laurel oak	Quercus laurifolia	Orlando	Florida	naturally_occurring	0 to 15.24 cm	Orlando	NA	NA	NA	NA	NA	NA	NA	NA	NA	NA	NA	NA	NA	NA	NA	NA	NA	NA	NA	NA	NA
Laurel oak	Quercus laurifolia	Orlando	Florida	naturally_occurring	0 to 15.24 cm	Orlando	NA	NA	NA	NA	NA	NA	NA	NA	NA	NA	NA	NA	NA	NA	NA	NA	NA	NA	NA	NA	NA
Laurel oak	Quercus laurifolia	Orlando	Florida	naturally_occurring	0 to 15.24 cm	Orlando	NA	NA	NA	NA	NA	NA	NA	NA	NA	NA	NA	NA	NA	NA	NA	NA	NA	NA	NA	NA	NA
Laurel oak	Quercus laurifolia	Orlando	Florida	naturally_occurring	0 to 15.24 cm	Orlando	NA	NA	NA	NA	NA	NA	NA	NA	NA	NA	NA	NA	NA	NA	NA	NA	NA	NA	NA	NA	NA
Laurel oak	Quercus laurifolia	Orlando	Florida	naturally_occurring	0 to 15.24 cm	Orlando	NA	NA	NA	NA	NA	NA	NA	NA	NA	NA	NA	NA	NA	NA	NA	NA	NA	NA	NA	NA	NA
Laurel oak	Quercus laurifolia	Orlando	Florida	naturally_occurring	0 to 15.24 cm	Orlando	NA	NA	NA	NA	NA	NA	NA	NA	NA	NA	NA	NA	NA	NA	NA	NA	NA	NA	NA	NA	NA
Laurel oak	Quercus laurifolia	Orlando	Florida	naturally_occurring	0 to 15.24 cm	Orlando	NA	NA	NA	NA	NA	NA	NA	NA	NA	NA	NA	NA	NA	NA	NA	NA	NA	NA	NA	NA	NA
Laurel oak	Quercus laurifolia	Orlando	Florida	naturally_occurring	0 to 15.24 cm	Orlando	NA	NA	NA	NA	NA	NA	NA	NA	NA	NA	NA	NA	NA	NA	NA	NA	NA	NA	NA	NA	NA
Laurel oak	Quercus laurifolia	Orlando	Florida	naturally_occurring	0 to 15.24 cm	Orlando	NA	NA	NA	NA	NA	NA	NA	NA	NA	NA	NA	NA	NA	NA	NA	NA	NA	NA	NA	NA	NA
Laurel oak	Quercus laurifolia	Orlando	Florida	naturally_occurring	0 to 15.24 cm	Orlando	NA	NA	NA	NA	NA	NA	NA	NA	NA	NA	NA	NA	NA	NA	NA	NA	NA	NA	NA	NA	NA
Laurel oak	Quercus laurifolia	Orlando	Florida	naturally_occurring	0 to 15.24 cm	Orlando	NA	NA	NA	NA	NA	NA	NA	NA	NA	NA	NA	NA	NA	NA	NA	NA	NA	NA	NA	NA	NA
Laurel oak	Quercus laurifolia	Orlando	Florida	naturally_occurring	0 to 15.24 cm	Orlando	NA	NA	NA	NA	NA	NA	NA	NA	NA	NA	NA	NA	NA	NA	NA	NA	NA	NA	NA	NA	NA
Laurel oak	Quercus laurifolia	Orlando	Florida	naturally_occurring	0 to 15.24 cm	Orlando	NA	NA	NA	NA	NA	NA	NA	NA	NA	NA	NA	NA	NA	NA	NA	NA	NA	NA	NA	NA	NA
Laurel oak	Quercus laurifolia	Orlando	Florida	naturally_occurring	0 to 15.24 cm	Orlando	NA	NA	NA	NA	NA	NA	NA	NA	NA	NA	NA	NA	NA	NA	NA	NA	NA	NA	NA	NA	NA
Laurel oak	Quercus laurifolia	Orlando	Florida	naturally_occurring	0 to 15.24 cm	Orlando	NA	NA	NA	NA	NA	NA	NA	NA	NA	NA	NA	NA	NA	NA	NA	NA	NA	NA	NA	NA	NA
Laurel oak	Quercus laurifolia	Orlando	Florida	naturally_occurring	0 to 15.24 cm	Orlando	NA	NA	NA	NA	NA	NA	NA	NA	NA	NA	NA	NA	NA	NA	NA	NA	NA	NA	NA	NA	NA
Laurel oak	Quercus laurifolia	Orlando	Florida	naturally_occurring	0 to 15.24 cm	Orlando	NA	NA	NA	NA	NA	NA	NA	NA	NA	NA	NA	NA	NA	NA	NA	NA	NA	NA	NA	NA	NA
Laurel oak	Quercus laurifolia	Orlando	Florida	naturally_occurring	0 to 15.24 cm	Orlando	NA	NA	NA	NA	NA	NA	NA	NA	NA	NA	NA	NA	NA	NA	NA	NA	NA	NA	NA	NA	NA
Laurel oak	Quercus laurifolia	Orlando	Florida	naturally_occurring	0 to 15.24 cm	Orlando	NA	NA	NA	NA	NA	NA	NA	NA	NA	NA	NA	NA	NA	NA	NA	NA	NA	NA	NA	NA	NA
Laurel oak	Quercus laurifolia	Orlando	Florida	naturally_occurring	0 to 15.24 cm	Orlando	NA	NA	NA	NA	NA	NA	NA	NA	NA	NA	NA	NA	NA	NA	NA	NA	NA	NA	NA	NA	NA
Laurel oak	Quercus laurifolia	Orlando	Florida	naturally_occurring	0 to 15.24 cm	Orlando	NA	NA	NA	NA	NA	NA	NA	NA	NA	NA	NA	NA	NA	NA	NA	NA	NA	NA	NA	NA	NA
Laurel oak	Quercus laurifolia	Orlando	Florida	naturally_occurring	0 to 15.24 cm	Orlando	NA	NA	NA	NA	NA	NA	NA	NA	NA	NA	NA	NA	NA	NA	NA	NA	NA	NA	NA	NA	NA
Laurel oak	Quercus laurifolia	Orlando	Florida	naturally_occurring	0 to 15.24 cm	Orlando	NA	NA	NA	NA	NA	NA	NA	NA	NA	NA	NA	NA	NA	NA	NA	NA	NA	NA	NA	NA	NA
Laurel oak	Quercus laurifolia	Orlando	Florida	naturally_occurring	0 to 15.24 cm	Orlando	NA	NA	NA	NA	NA	NA	NA	NA	NA	NA	NA	NA	NA	NA	NA	NA	NA	NA	NA	NA	NA
Laurel oak	Quercus laurifolia	Orlando	Florida	naturally_occurring	0 to 15.24 cm	Orlando	NA	NA	NA	NA	NA	NA	NA	NA	NA	NA	NA	NA	NA	NA	NA	NA	NA	NA	NA	NA	NA
Laurel oak	Quercus laurifolia	Orlando	Florida	naturally_occurring	0 to 15.24 cm	Orlando	NA	NA	NA	NA	NA	NA	NA	NA	NA	NA	NA	NA	NA	NA	NA	NA	NA	NA	NA	NA	NA
Laurel oak	Quercus laurifolia	Orlando	Florida	naturally_occurring	0 to 15.24 cm	Orlando	NA	NA	NA	NA	NA	NA	NA	NA	NA	NA	NA	NA	NA	NA	NA	NA	NA	NA	NA	NA	NA
Laurel oak	Quercus laurifolia	Orlando	Florida	naturally_occurring	0 to 15.24 cm	Orlando	NA	NA	NA	NA	NA	NA	NA	NA	NA	NA	NA	NA	NA	NA	NA	NA	NA	NA	NA	NA	NA
Laurel oak	Quercus laurifolia	Orlando	Florida	naturally_occurring	0 to 15.24 cm	Orlando	NA	NA	NA	NA	NA	NA	NA	NA	NA	NA	NA	NA	NA	NA	NA	NA	NA	NA	NA	NA	NA
Laurel oak	Quercus laurifolia	Orlando	Florida	naturally_occurring	0 to 15.24 cm	Orlando	NA	NA	NA	NA	NA	NA	NA	NA	NA	NA	NA	NA	NA	NA	NA	NA	NA	NA	NA	NA	NA
Laurel oak	Quercus laurifolia	Orlando	Florida	naturally_occurring	0 to 15.24 cm	Orlando	NA	NA	NA	NA	NA	NA	NA	NA	NA	NA	NA	NA	NA	NA	NA	NA	NA	NA	NA	NA	NA
Laurel oak	Quercus laurifolia	Orlando	Florida	naturally_occurring	0 to 15.24 cm	Orlando	NA	NA	NA	NA	NA	NA	NA	NA	NA	NA	NA	NA	NA	NA	NA	NA	NA	NA	NA	NA	NA
Laurel oak	Quercus laurifolia	Orlando	Florida	naturally_occurring	0 to 15.24 cm	Orlando	NA	NA	NA	NA	NA	NA	NA	NA	NA	NA	NA	NA	NA	NA	NA	NA	NA	NA	NA	NA	NA
Laurel oak	Quercus laurifolia	Orlando	Florida	naturally_occurring	0 to 15.24 cm	Orlando	NA	NA	NA	NA	NA	NA	NA	NA	NA	NA	NA	NA	NA	NA	NA	NA	NA	NA	NA	NA	NA
Laurel oak	Quercus laurifolia	Orlando	Florida	naturally_occurring	0 to 15.24 cm	Orlando	NA	NA	NA	NA	NA	NA	NA	NA	NA	NA	NA	NA	NA	NA	NA	NA	NA	NA	NA	NA	NA
Laurel oak	Quercus laurifolia	Orlando	Florida	naturally_occurring	0 to 15.24 cm	Orlando	NA	NA	NA	NA	NA	NA	NA	NA	NA	NA	NA	NA	NA	NA	NA	NA	NA	NA	NA	NA	NA
Laurel oak	Quercus laurifolia	Orlando	Florida	naturally_occurring	0 to 15.24 cm	Orlando	NA	NA	NA	NA	NA	NA	NA	NA	NA	NA	NA	NA	NA	NA	NA	NA	NA	NA	NA	NA	NA
Laurel oak	Quercus laurifolia	Orlando	Florida	naturally_occurring	0 to 15.24 cm	Orlando	NA	NA	NA	NA	NA	NA	NA	NA	NA	NA	NA	NA	NA	NA	NA	NA	NA	NA	NA	NA	NA
Laurel oak	Quercus laurifolia	Orlando	Florida	naturally_occurring	0 to 15.24 cm	Orlando	NA	NA	NA	NA	NA	NA	NA	NA	NA	NA	NA	NA	NA	NA	NA	NA	NA	NA	NA	NA	NA
Laurel oak	Quercus laurifolia	Orlando	Florida	naturally_occurring	0 to 15.24 cm	Orlando	NA	NA	NA	NA	NA	NA	NA	NA	NA	NA	NA	NA	NA	NA	NA	NA	NA	NA	NA	NA	NA
Laurel oak	Quercus laurifolia	Orlando	Florida	naturally_occurring	0 to 15.24 cm	Orlando	NA	NA	NA	NA	NA	NA	NA	NA	NA	NA	NA	NA	NA	NA	NA	NA	NA	NA	NA	NA	NA
Laurel oak	Quercus laurifolia	Orlando	Florida	naturally_occurring	0 to 15.24 cm	Orlando	NA	NA	NA	NA	NA	NA	NA	NA	NA	NA	NA	NA	NA	NA	NA	NA	NA	NA	NA	NA	NA
Laurel oak	Quercus laurifolia	Orlando	Florida	naturally_occurring	0 to 15.24 cm	Orlando	NA	NA	NA	NA	NA	NA	NA	NA	NA	NA	NA	NA	NA	NA	NA	NA	NA	NA	NA	NA	NA
Laurel oak	Quercus laurifolia	Orlando	Florida	naturally_occurring	0 to 15.24 cm	Orlando	NA	NA	NA	NA	NA	NA	NA	NA	NA	NA	NA	NA	NA	NA	NA	NA	NA	NA	NA	NA	NA
Laurel oak	Quercus laurifolia	Orlando	Florida	naturally_occurring	0 to 15.24 cm	Orlando	NA	NA	NA	NA	NA	NA	NA	NA	NA	NA	NA	NA	NA	NA	NA	NA	NA	NA	NA	NA	NA
Laurel oak	Quercus laurifolia	Orlando	Florida	naturally_occurring	0 to 15.24 cm	Orlando	NA	NA	NA	NA	NA	NA	NA	NA	NA	NA	NA	NA	NA	NA	NA	NA	NA	NA	NA	NA	NA
Laurel oak	Quercus laurifolia	Orlando	Florida	naturally_occurring	0 to 15.24 cm	Orlando	NA	NA	NA	NA	NA	NA	NA	NA	NA	NA	NA	NA	NA	NA	NA	NA	NA	NA	NA	NA	NA
Laurel oak	Quercus laurifolia	Orlando	Florida	naturally_occurring	0 to 15.24 cm	Orlando	NA	NA	NA	NA	NA	NA	NA	NA	NA	NA	NA	NA	NA	NA	NA	NA	NA	NA	NA	NA	NA
Laurel oak	Quercus laurifolia	Orlando	Florida	naturally_occurring	0 to 15.24 cm	Orlando	NA	NA	NA	NA	NA	NA	NA	NA	NA	NA	NA	NA	NA	NA	NA	NA	NA	NA	NA	NA	NA
Laurel oak	Quercus laurifolia	Orlando	Florida	naturally_occurring	0 to 15.24 cm	Orlando	NA	NA	NA	NA	NA	NA	NA	NA	NA	NA	NA	NA	NA	NA	NA	NA	NA	NA	NA	NA	NA
Laurel oak	Quercus laurifolia	Orlando	Florida	naturally_occurring	0 to 15.24 cm	Orlando	NA	NA	NA	NA	NA	NA	NA	NA	NA	NA	NA	NA	NA	NA	NA	NA	NA	NA	NA	NA	NA
Laurel oak	Quercus laurifolia	Orlando	Florida	naturally_occurring	0 to 15.24 cm	Orlando	NA	NA	NA	NA	NA	NA	NA	NA	NA	NA	NA	NA	NA	NA	NA	NA	NA	NA	NA	NA	NA
Laurel oak	Quercus laurifolia	Orlando	Florida	naturally_occurring	0 to 15.24 cm	Orlando	NA	NA	NA	NA	NA	NA	NA	NA	NA	NA	NA	NA	NA	NA	NA	NA	NA	NA	NA	NA	NA
Laurel oak	Quercus laurifolia	Orlando	Florida	naturally_occurring	0 to 15.24 cm	Orlando	NA	NA	NA	NA	NA	NA	NA	NA	NA	NA	NA	NA	NA	NA	NA	NA	NA	NA	NA	NA	NA
Laurel oak	Quercus laurifolia	Orlando	Florida	naturally_occurring	0 to 15.24 cm	Orlando	NA	NA	NA	NA	NA	NA	NA	NA	NA	NA	NA	NA	NA	NA	NA	NA	NA	NA	NA	NA	NA
Laurel oak	Quercus laurifolia	Orlando	Florida	naturally_occurring	0 to 15.24 cm	Orlando	NA	NA	NA	NA	NA	NA	NA	NA	NA	NA	NA	NA	NA	NA	NA	NA	NA	NA	NA	NA	NA
Laurel oak	Quercus laurifolia	Orlando	Florida	naturally_occurring	0 to 15.24 cm	Orlando	NA	NA	NA	NA	NA	NA	NA	NA	NA	NA	NA	NA	NA	NA	NA	NA	NA	NA	NA	NA	NA
Laurel oak	Quercus laurifolia	Orlando	Florida	naturally_occurring	0 to 15.24 cm	Orlando	NA	NA	NA	NA	NA	NA	NA	NA	NA	NA	NA	NA	NA	NA	NA	NA	NA	NA	NA	NA	NA
Laurel oak	Quercus laurifolia	Orlando	Florida	naturally_occurring	0 to 15.24 cm	Orlando	NA	NA	NA	NA	NA	NA	NA	NA	NA	NA	NA	NA	NA	NA	NA	NA	NA	NA	NA	NA	NA
Laurel oak	Quercus laurifolia	Orlando	Florida	naturally_occurring	0 to 15.24 cm	Orlando	NA	NA	NA	NA	NA	NA	NA	NA	NA	NA	NA	NA	NA	NA	NA	NA	NA	NA	NA	NA	NA
Laurel oak	Quercus laurifolia	Orlando	Florida	naturally_occurring	0 to 15.24 cm	Orlando	NA	NA	NA	NA	NA	NA	NA	NA	NA	NA	NA	NA	NA	NA	NA	NA	NA	NA	NA	NA	NA
Laurel oak	Quercus laurifolia	Orlando	Florida	naturally_occurring	0 to 15.24 cm	Orlando	NA	NA	NA	NA	NA	NA	NA	NA	NA	NA	NA	NA	NA	NA	NA	NA	NA	NA	NA	NA	NA
Laurel oak	Quercus laurifolia	Orlando	Florida	naturally_occurring	0 to 15.24 cm	Orlando	NA	NA	NA	NA	NA	NA	NA	NA	NA	NA	NA	NA	NA	NA	NA	NA	NA	NA	NA	NA	NA
Laurel oak	Quercus laurifolia	Orlando	Florida	naturally_occurring	0 to 15.24 cm	Orlando	NA	NA	NA	NA	NA	NA	NA	NA	NA	NA	NA	NA	NA	NA	NA	NA	NA	NA	NA	NA	NA
Laurel oak	Quercus laurifolia	Orlando	Florida	naturally_occurring	0 to 15.24 cm	Orlando	NA	NA	NA	NA	NA	NA	NA	NA	NA	NA	NA	NA	NA	NA	NA	NA	NA	NA	NA	NA	NA
Laurel oak	Quercus laurifolia	Orlando	Florida	naturally_occurring	0 to 15.24 cm	Orlando	NA	NA	NA	NA	NA	NA	NA	NA	NA	NA	NA	NA	NA	NA	NA	NA	NA	NA	NA	NA	NA
Laurel oak	Quercus laurifolia	Orlando	Florida	naturally_occurring	0 to 15.24 cm	Orlando	NA	NA	NA	NA	NA	NA	NA	NA	NA	NA	NA	NA	NA	NA	NA	NA	NA	NA	NA	NA	NA
Laurel oak	Quercus laurifolia	Orlando	Florida	naturally_occurring	0 to 15.24 cm	Orlando	NA	NA	NA	NA	NA	NA	NA	NA	NA	NA	NA	NA	NA	NA	NA	NA	NA	NA	NA	NA	NA
Laurel oak	Quercus laurifolia	Orlando	Florida	naturally_occurring	0 to 15.24 cm	Orlando	NA	NA	NA	NA	NA	NA	NA	NA	NA	NA	NA	NA	NA	NA	NA	NA	NA	NA	NA	NA	NA
Laurel oak	Quercus laurifolia	Orlando	Florida	naturally_occurring	0 to 15.24 cm	Orlando	NA	NA	NA	NA	NA	NA	NA	NA	NA	NA	NA	NA	NA	NA	NA	NA	NA	NA	NA	NA	NA
Laurel oak	Quercus laurifolia	Orlando	Florida	naturally_occurring	0 to 15.24 cm	Orlando	NA	NA	NA	NA	NA	NA	NA	NA	NA	NA	NA	NA	NA	NA	NA	NA	NA	NA	NA	NA	NA
Laurel oak	Quercus laurifolia	Orlando	Florida	naturally_occurring	0 to 15.24 cm	Orlando	NA	NA	NA	NA	NA	NA	NA	NA	NA	NA	NA	NA	NA	NA	NA	NA	NA	NA	NA	NA	NA
Laurel oak	Quercus laurifolia	Orlando	Florida	naturally_occurring	0 to 15.24 cm	Orlando	NA	NA	NA	NA	NA	NA	NA	NA	NA	NA	NA	NA	NA	NA	NA	NA	NA	NA	NA	NA	NA
Laurel oak	Quercus laurifolia	Orlando	Florida	naturally_occurring	0 to 15.24 cm	Orlando	NA	NA	NA	NA	NA	NA	NA	NA	NA	NA	NA	NA	NA	NA	NA	NA	NA	NA	NA	NA	NA
Laurel oak	Quercus laurifolia	Orlando	Florida	naturally_occurring	0 to 15.24 cm	Orlando	NA	NA	NA	NA	NA	NA	NA	NA	NA	NA	NA	NA	NA	NA	NA	NA	NA	NA	NA	NA	NA
Laurel oak	Quercus laurifolia	Orlando	Florida	naturally_occurring	0 to 15.24 cm	Orlando	NA	NA	NA	NA	NA	NA	NA	NA	NA	NA	NA	NA	NA	NA	NA	NA	NA	NA	NA	NA	NA
Laurel oak	Quercus laurifolia	Orlando	Florida	naturally_occurring	0 to 15.24 cm	Orlando	NA	NA	NA	NA	NA	NA	NA	NA	NA	NA	NA	NA	NA	NA	NA	NA	NA	NA	NA	NA	NA
Laurel oak	Quercus laurifolia	Orlando	Florida	naturally_occurring	0 to 15.24 cm	Orlando	NA	NA	NA	NA	NA	NA	NA	NA	NA	NA	NA	NA	NA	NA	NA	NA	NA	NA	NA	NA	NA
Laurel oak	Quercus laurifolia	Orlando	Florida	naturally_occurring	0 to 15.24 cm	Orlando	NA	NA	NA	NA	NA	NA	NA	NA	NA	NA	NA	NA	NA	NA	NA	NA	NA	NA	NA	NA	NA
Laurel oak	Quercus laurifolia	Orlando	Florida	naturally_occurring	0 to 15.24 cm	Orlando	NA	NA	NA	NA	NA	NA	NA	NA	NA	NA	NA	NA	NA	NA	NA	NA	NA	NA	NA	NA	NA
Laurel oak	Quercus laurifolia	Orlando	Florida	naturally_occurring	0 to 15.24 cm	Orlando	NA	NA	NA	NA	NA	NA	NA	NA	NA	NA	NA	NA	NA	NA	NA	NA	NA	NA	NA	NA	NA
Laurel oak	Quercus laurifolia	Orlando	Florida	naturally_occurring	0 to 15.24 cm	Orlando	NA	NA	NA	NA	NA	NA	NA	NA	NA	NA	NA	NA	NA	NA	NA	NA	NA	NA	NA	NA	NA
Laurel oak	Quercus laurifolia	Orlando	Florida	naturally_occurring	0 to 15.24 cm	Orlando	NA	NA	NA	NA	NA	NA	NA	NA	NA	NA	NA	NA	NA	NA	NA	NA	NA	NA	NA	NA	NA
Laurel oak	Quercus laurifolia	Orlando	Florida	naturally_occurring	0 to 15.24 cm	Orlando	NA	NA	NA	NA	NA	NA	NA	NA	NA	NA	NA	NA	NA	NA	NA	NA	NA	NA	NA	NA	NA
Laurel oak	Quercus laurifolia	Orlando	Florida	naturally_occurring	0 to 15.24 cm	Orlando	NA	NA	NA	NA	NA	NA	NA	NA	NA	NA	NA	NA	NA	NA	NA	NA	NA	NA	NA	NA	NA
Laurel oak	Quercus laurifolia	Orlando	Florida	naturally_occurring	0 to 15.24 cm	Orlando	NA	NA	NA	NA	NA	NA	NA	NA	NA	NA	NA	NA	NA	NA	NA	NA	NA	NA	NA	NA	NA
Laurel oak	Quercus laurifolia	Orlando	Florida	naturally_occurring	0 to 15.24 cm	Orlando	NA	NA	NA	NA	NA	NA	NA	NA	NA	NA	NA	NA	NA	NA	NA	NA	NA	NA	NA	NA	NA
Laurel oak	Quercus laurifolia	Orlando	Florida	naturally_occurring	0 to 15.24 cm	Orlando	NA	NA	NA	NA	NA	NA	NA	NA	NA	NA	NA	NA	NA	NA	NA	NA	NA	NA	NA	NA	NA
Laurel oak	Quercus laurifolia	Orlando	Florida	naturally_occurring	0 to 15.24 cm	Orlando	NA	NA	NA	NA	NA	NA	NA	NA	NA	NA	NA	NA	NA	NA	NA	NA	NA	NA	NA	NA	NA
Laurel oak	Quercus laurifolia	Orlando	Florida	naturally_occurring	0 to 15.24 cm	Orlando	NA	NA	NA	NA	NA	NA	NA	NA	NA	NA	NA	NA	NA	NA	NA	NA	NA	NA	NA	NA	NA
Laurel oak	Quercus laurifolia	Orlando	Florida	naturally_occurring	0 to 15.24 cm	Orlando	NA	NA	NA	NA	NA	NA	NA	NA	NA	NA	NA	NA	NA	NA	NA	NA	NA	NA	NA	NA	NA
Laurel oak	Quercus laurifolia	Orlando	Florida	naturally_occurring	0 to 15.24 cm	Orlando	NA	NA	NA	NA	NA	NA	NA	NA	NA	NA	NA	NA	NA	NA	NA	NA	NA	NA	NA	NA	NA
Laurel oak	Quercus laurifolia	Orlando	Florida	naturally_occurring	0 to 15.24 cm	Orlando	NA	NA	NA	NA	NA	NA	NA	NA	NA	NA	NA	NA	NA	NA	NA	NA	NA	NA	NA	NA	NA
Laurel oak	Quercus laurifolia	Orlando	Florida	naturally_occurring	0 to 15.24 cm	Orlando	NA	NA	NA	NA	NA	NA	NA	NA	NA	NA	NA	NA	NA	NA	NA	NA	NA	NA	NA	NA	NA
Laurel oak	Quercus laurifolia	Orlando	Florida	naturally_occurring	0 to 15.24 cm	Orlando	NA	NA	NA	NA	NA	NA	NA	NA	NA	NA	NA	NA	NA	NA	NA	NA	NA	NA	NA	NA	NA
Laurel oak	Quercus laurifolia	Orlando	Florida	naturally_occurring	0 to 15.24 cm	Orlando	NA	NA	NA	NA	NA	NA	NA	NA	NA	NA	NA	NA	NA	NA	NA	NA	NA	NA	NA	NA	NA
Laurel oak	Quercus laurifolia	Orlando	Florida	naturally_occurring	0 to 15.24 cm	Orlando	NA	NA	NA	NA	NA	NA	NA	NA	NA	NA	NA	NA	NA	NA	NA	NA	NA	NA	NA	NA	NA
Laurel oak	Quercus laurifolia	Orlando	Florida	naturally_occurring	0 to 15.24 cm	Orlando	NA	NA	NA	NA	NA	NA	NA	NA	NA	NA	NA	NA	NA	NA	NA	NA	NA	NA	NA	NA	NA
Laurel oak	Quercus laurifolia	Orlando	Florida	naturally_occurring	0 to 15.24 cm	Orlando	NA	NA	NA	NA	NA	NA	NA	NA	NA	NA	NA	NA	NA	NA	NA	NA	NA	NA	NA	NA	NA
Laurel oak	Quercus laurifolia	Orlando	Florida	naturally_occurring	0 to 15.24 cm	Orlando	NA	NA	NA	NA	NA	NA	NA	NA	NA	NA	NA	NA	NA	NA	NA	NA	NA	NA	NA	NA	NA
Laurel oak	Quercus laurifolia	Orlando	Florida	naturally_occurring	0 to 15.24 cm	Orlando	NA	NA	NA	NA	NA	NA	NA	NA	NA	NA	NA	NA	NA	NA	NA	NA	NA	NA	NA	NA	NA
Laurel oak	Quercus laurifolia	Orlando	Florida	naturally_occurring	0 to 15.24 cm	Orlando	NA	NA	NA	NA	NA	NA	NA	NA	NA	NA	NA	NA	NA	NA	NA	NA	NA	NA	NA	NA	NA
Laurel oak	Quercus laurifolia	Orlando	Florida	naturally_occurring	0 to 15.24 cm	Orlando	NA	NA	NA	NA	NA	NA	NA	NA	NA	NA	NA	NA	NA	NA	NA	NA	NA	NA	NA	NA	NA
Laurel oak	Quercus laurifolia	Orlando	Florida	naturally_occurring	0 to 15.24 cm	Orlando	NA	NA	NA	NA	NA	NA	NA	NA	NA	NA	NA	NA	NA	NA	NA	NA	NA	NA	NA	NA	NA
Laurel oak	Quercus laurifolia	Orlando	Florida	naturally_occurring	0 to 15.24 cm	Orlando	NA	NA	NA	NA	NA	NA	NA	NA	NA	NA	NA	NA	NA	NA	NA	NA	NA	NA	NA	NA	NA
Laurel oak	Quercus laurifolia	Orlando	Florida	naturally_occurring	0 to 15.24 cm	Orlando	NA	NA	NA	NA	NA	NA	NA	NA	NA	NA	NA	NA	NA	NA	NA	NA	NA	NA	NA	NA	NA
Laurel oak	Quercus laurifolia	Orlando	Florida	naturally_occurring	0 to 15.24 cm	Orlando	NA	NA	NA	NA	NA	NA	NA	NA	NA	NA	NA	NA	NA	NA	NA	NA	NA	NA	NA	NA	NA
Laurel oak	Quercus laurifolia	Orlando	Florida	naturally_occurring	0 to 15.24 cm	Orlando	NA	NA	NA	NA	NA	NA	NA	NA	NA	NA	NA	NA	NA	NA	NA	NA	NA	NA	NA	NA	NA
Laurel oak	Quercus laurifolia	Orlando	Florida	naturally_occurring	0 to 15.24 cm	Orlando	NA	NA	NA	NA	NA	NA	NA	NA	NA	NA	NA	NA	NA	NA	NA	NA	NA	NA	NA	NA	NA
Laurel oak	Quercus laurifolia	Orlando	Florida	naturally_occurring	0 to 15.24 cm	Orlando	NA	NA	NA	NA	NA	NA	NA	NA	NA	NA	NA	NA	NA	NA	NA	NA	NA	NA	NA	NA	NA
Laurel oak	Quercus laurifolia	Orlando	Florida	naturally_occurring	0 to 15.24 cm	Orlando	NA	NA	NA	NA	NA	NA	NA	NA	NA	NA	NA	NA	NA	NA	NA	NA	NA	NA	NA	NA	NA
Laurel oak	Quercus laurifolia	Orlando	Florida	naturally_occurring	0 to 15.24 cm	Orlando	NA	NA	NA	NA	NA	NA	NA	NA	NA	NA	NA	NA	NA	NA	NA	NA	NA	NA	NA	NA	NA
Laurel oak	Quercus laurifolia	Orlando	Florida	naturally_occurring	0 to 15.24 cm	Orlando	NA	NA	NA	NA	NA	NA	NA	NA	NA	NA	NA	NA	NA	NA	NA	NA	NA	NA	NA	NA	NA
Laurel oak	Quercus laurifolia	Orlando	Florida	naturally_occurring	0 to 15.24 cm	Orlando	NA	NA	NA	NA	NA	NA	NA	NA	NA	NA	NA	NA	NA	NA	NA	NA	NA	NA	NA	NA	NA
Laurel oak	Quercus laurifolia	Orlando	Florida	naturally_occurring	0 to 15.24 cm	Orlando	NA	NA	NA	NA	NA	NA	NA	NA	NA	NA	NA	NA	NA	NA	NA	NA	NA	NA	NA	NA	NA
Laurel oak	Quercus laurifolia	Orlando	Florida	naturally_occurring	0 to 15.24 cm	Orlando	NA	NA	NA	NA	NA	NA	NA	NA	NA	NA	NA	NA	NA	NA	NA	NA	NA	NA	NA	NA	NA
Laurel oak	Quercus laurifolia	Orlando	Florida	naturally_occurring	0 to 15.24 cm	Orlando	NA	NA	NA	NA	NA	NA	NA	NA	NA	NA	NA	NA	NA	NA	NA	NA	NA	NA	NA	NA	NA
Laurel oak	Quercus laurifolia	Orlando	Florida	naturally_occurring	0 to 15.24 cm	Orlando	NA	NA	NA	NA	NA	NA	NA	NA	NA	NA	NA	NA	NA	NA	NA	NA	NA	NA	NA	NA	NA
Laurel oak	Quercus laurifolia	Orlando	Florida	naturally_occurring	0 to 15.24 cm	Orlando	NA	NA	NA	NA	NA	NA	NA	NA	NA	NA	NA	NA	NA	NA	NA	NA	NA	NA	NA	NA	NA
Laurel oak	Quercus laurifolia	Orlando	Florida	naturally_occurring	0 to 15.24 cm	Orlando	NA	NA	NA	NA	NA	NA	NA	NA	NA	NA	NA	NA	NA	NA	NA	NA	NA	NA	NA	NA	NA
Laurel oak	Quercus laurifolia	Orlando	Florida	naturally_occurring	0 to 15.24 cm	Orlando	NA	NA	NA	NA	NA	NA	NA	NA	NA	NA	NA	NA	NA	NA	NA	NA	NA	NA	NA	NA	NA
Laurel oak	Quercus laurifolia	Orlando	Florida	naturally_occurring	0 to 15.24 cm	Orlando	NA	NA	NA	NA	NA	NA	NA	NA	NA	NA	NA	NA	NA	NA	NA	NA	NA	NA	NA	NA	NA
Laurel oak	Quercus laurifolia	Orlando	Florida	naturally_occurring	0 to 15.24 cm	Orlando	NA	NA	NA	NA	NA	NA	NA	NA	NA	NA	NA	NA	NA	NA	NA	NA	NA	NA	NA	NA	NA
Laurel oak	Quercus laurifolia	Orlando	Florida	naturally_occurring	0 to 15.24 cm	Orlando	NA	NA	NA	NA	NA	NA	NA	NA	NA	NA	NA	NA	NA	NA	NA	NA	NA	NA	NA	NA	NA
Laurel oak	Quercus laurifolia	Orlando	Florida	naturally_occurring	0 to 15.24 cm	Orlando	NA	NA	NA	NA	NA	NA	NA	NA	NA	NA	NA	NA	NA	NA	NA	NA	NA	NA	NA	NA	NA
Laurel oak	Quercus laurifolia	Orlando	Florida	naturally_occurring	0 to 15.24 cm	Orlando	NA	NA	NA	NA	NA	NA	NA	NA	NA	NA	NA	NA	NA	NA	NA	NA	NA	NA	NA	NA	NA
Laurel oak	Quercus laurifolia	Orlando	Florida	naturally_occurring	0 to 15.24 cm	Orlando	NA	NA	NA	NA	NA	NA	NA	NA	NA	NA	NA	NA	NA	NA	NA	NA	NA	NA	NA	NA	NA
Laurel oak	Quercus laurifolia	Orlando	Florida	naturally_occurring	0 to 15.24 cm	Orlando	NA	NA	NA	NA	NA	NA	NA	NA	NA	NA	NA	NA	NA	NA	NA	NA	NA	NA	NA	NA	NA
Laurel oak	Quercus laurifolia	Orlando	Florida	naturally_occurring	0 to 15.24 cm	Orlando	NA	NA	NA	NA	NA	NA	NA	NA	NA	NA	NA	NA	NA	NA	NA	NA	NA	NA	NA	NA	NA
Laurel oak	Quercus laurifolia	Orlando	Florida	naturally_occurring	0 to 15.24 cm	Orlando	NA	NA	NA	NA	NA	NA	NA	NA	NA	NA	NA	NA	NA	NA	NA	NA	NA	NA	NA	NA	NA
Laurel oak	Quercus laurifolia	Orlando	Florida	naturally_occurring	0 to 15.24 cm	Orlando	NA	NA	NA	NA	NA	NA	NA	NA	NA	NA	NA	NA	NA	NA	NA	NA	NA	NA	NA	NA	NA
Laurel oak	Quercus laurifolia	Orlando	Florida	naturally_occurring	0 to 15.24 cm	Orlando	NA	NA	NA	NA	NA	NA	NA	NA	NA	NA	NA	NA	NA	NA	NA	NA	NA	NA	NA	NA	NA
Laurel oak	Quercus laurifolia	Orlando	Florida	naturally_occurring	0 to 15.24 cm	Orlando	NA	NA	NA	NA	NA	NA	NA	NA	NA	NA	NA	NA	NA	NA	NA	NA	NA	NA	NA	NA	NA
Laurel oak	Quercus laurifolia	Orlando	Florida	naturally_occurring	0 to 15.24 cm	Orlando	NA	NA	NA	NA	NA	NA	NA	NA	NA	NA	NA	NA	NA	NA	NA	NA	NA	NA	NA	NA	NA
Laurel oak	Quercus laurifolia	Orlando	Florida	naturally_occurring	0 to 15.24 cm	Orlando	NA	NA	NA	NA	NA	NA	NA	NA	NA	NA	NA	NA	NA	NA	NA	NA	NA	NA	NA	NA	NA
Laurel oak	Quercus laurifolia	Orlando	Florida	naturally_occurring	0 to 15.24 cm	Orlando	NA	NA	NA	NA	NA	NA	NA	NA	NA	NA	NA	NA	NA	NA	NA	NA	NA	NA	NA	NA	NA
Laurel oak	Quercus laurifolia	Orlando	Florida	naturally_occurring	0 to 15.24 cm	Orlando	NA	NA	NA	NA	NA	NA	NA	NA	NA	NA	NA	NA	NA	NA	NA	NA	NA	NA	NA	NA	NA
Laurel oak	Quercus laurifolia	Orlando	Florida	naturally_occurring	0 to 15.24 cm	Orlando	NA	NA	NA	NA	NA	NA	NA	NA	NA	NA	NA	NA	NA	NA	NA	NA	NA	NA	NA	NA	NA
Laurel oak	Quercus laurifolia	Orlando	Florida	naturally_occurring	0 to 15.24 cm	Orlando	NA	NA	NA	NA	NA	NA	NA	NA	NA	NA	NA	NA	NA	NA	NA	NA	NA	NA	NA	NA	NA
Laurel oak	Quercus laurifolia	Orlando	Florida	naturally_occurring	0 to 15.24 cm	Orlando	NA	NA	NA	NA	NA	NA	NA	NA	NA	NA	NA	NA	NA	NA	NA	NA	NA	NA	NA	NA	NA
Laurel oak	Quercus laurifolia	Orlando	Florida	naturally_occurring	0 to 15.24 cm	Orlando	NA	NA	NA	NA	NA	NA	NA	NA	NA	NA	NA	NA	NA	NA	NA	NA	NA	NA	NA	NA	NA
Laurel oak	Quercus laurifolia	Orlando	Florida	naturally_occurring	0 to 15.24 cm	Orlando	NA	NA	NA	NA	NA	NA	NA	NA	NA	NA	NA	NA	NA	NA	NA	NA	NA	NA	NA	NA	NA
Laurel oak	Quercus laurifolia	Orlando	Florida	naturally_occurring	0 to 15.24 cm	Orlando	NA	NA	NA	NA	NA	NA	NA	NA	NA	NA	NA	NA	NA	NA	NA	NA	NA	NA	NA	NA	NA
Laurel oak	Quercus laurifolia	Orlando	Florida	naturally_occurring	0 to 15.24 cm	Orlando	NA	NA	NA	NA	NA	NA	NA	NA	NA	NA	NA	NA	NA	NA	NA	NA	NA	NA	NA	NA	NA
Laurel oak	Quercus laurifolia	Orlando	Florida	naturally_occurring	0 to 15.24 cm	Orlando	NA	NA	NA	NA	NA	NA	NA	NA	NA	NA	NA	NA	NA	NA	NA	NA	NA	NA	NA	NA	NA
Laurel oak	Quercus laurifolia	Orlando	Florida	naturally_occurring	0 to 15.24 cm	Orlando	NA	NA	NA	NA	NA	NA	NA	NA	NA	NA	NA	NA	NA	NA	NA	NA	NA	NA	NA	NA	NA
Laurel oak	Quercus laurifolia	Orlando	Florida	naturally_occurring	0 to 15.24 cm	Orlando	NA	NA	NA	NA	NA	NA	NA	NA	NA	NA	NA	NA	NA	NA	NA	NA	NA	NA	NA	NA	NA
Laurel oak	Quercus laurifolia	Orlando	Florida	naturally_occurring	0 to 15.24 cm	Orlando	NA	NA	NA	NA	NA	NA	NA	NA	NA	NA	NA	NA	NA	NA	NA	NA	NA	NA	NA	NA	NA
Laurel oak	Quercus laurifolia	Orlando	Florida	naturally_occurring	0 to 15.24 cm	Orlando	NA	NA	NA	NA	NA	NA	NA	NA	NA	NA	NA	NA	NA	NA	NA	NA	NA	NA	NA	NA	NA
Laurel oak	Quercus laurifolia	Orlando	Florida	naturally_occurring	0 to 15.24 cm	Orlando	NA	NA	NA	NA	NA	NA	NA	NA	NA	NA	NA	NA	NA	NA	NA	NA	NA	NA	NA	NA	NA
Laurel oak	Quercus laurifolia	Orlando	Florida	naturally_occurring	0 to 15.24 cm	Orlando	NA	NA	NA	NA	NA	NA	NA	NA	NA	NA	NA	NA	NA	NA	NA	NA	NA	NA	NA	NA	NA
Laurel oak	Quercus laurifolia	Orlando	Florida	naturally_occurring	0 to 15.24 cm	Orlando	NA	NA	NA	NA	NA	NA	NA	NA	NA	NA	NA	NA	NA	NA	NA	NA	NA	NA	NA	NA	NA
Laurel oak	Quercus laurifolia	Orlando	Florida	naturally_occurring	0 to 15.24 cm	Orlando	NA	NA	NA	NA	NA	NA	NA	NA	NA	NA	NA	NA	NA	NA	NA	NA	NA	NA	NA	NA	NA
Laurel oak	Quercus laurifolia	Orlando	Florida	naturally_occurring	0 to 15.24 cm	Orlando	NA	NA	NA	NA	NA	NA	NA	NA	NA	NA	NA	NA	NA	NA	NA	NA	NA	NA	NA	NA	NA
Laurel oak	Quercus laurifolia	Orlando	Florida	naturally_occurring	0 to 15.24 cm	Orlando	NA	NA	NA	NA	NA	NA	NA	NA	NA	NA	NA	NA	NA	NA	NA	NA	NA	NA	NA	NA	NA
Laurel oak	Quercus laurifolia	Orlando	Florida	naturally_occurring	0 to 15.24 cm	Orlando	NA	NA	NA	NA	NA	NA	NA	NA	NA	NA	NA	NA	NA	NA	NA	NA	NA	NA	NA	NA	NA
Laurel oak	Quercus laurifolia	Orlando	Florida	naturally_occurring	0 to 15.24 cm	Orlando	NA	NA	NA	NA	NA	NA	NA	NA	NA	NA	NA	NA	NA	NA	NA	NA	NA	NA	NA	NA	NA
Laurel oak	Quercus laurifolia	Orlando	Florida	naturally_occurring	0 to 15.24 cm	Orlando	NA	NA	NA	NA	NA	NA	NA	NA	NA	NA	NA	NA	NA	NA	NA	NA	NA	NA	NA	NA	NA
Laurel oak	Quercus laurifolia	Orlando	Florida	naturally_occurring	0 to 15.24 cm	Orlando	NA	NA	NA	NA	NA	NA	NA	NA	NA	NA	NA	NA	NA	NA	NA	NA	NA	NA	NA	NA	NA
Laurel oak	Quercus laurifolia	Orlando	Florida	naturally_occurring	0 to 15.24 cm	Orlando	NA	NA	NA	NA	NA	NA	NA	NA	NA	NA	NA	NA	NA	NA	NA	NA	NA	NA	NA	NA	NA
Laurel oak	Quercus laurifolia	Orlando	Florida	naturally_occurring	0 to 15.24 cm	Orlando	NA	NA	NA	NA	NA	NA	NA	NA	NA	NA	NA	NA	NA	NA	NA	NA	NA	NA	NA	NA	NA
Laurel oak	Quercus laurifolia	Orlando	Florida	naturally_occurring	0 to 15.24 cm	Orlando	NA	NA	NA	NA	NA	NA	NA	NA	NA	NA	NA	NA	NA	NA	NA	NA	NA	NA	NA	NA	NA
Laurel oak	Quercus laurifolia	Orlando	Florida	naturally_occurring	0 to 15.24 cm	Orlando	NA	NA	NA	NA	NA	NA	NA	NA	NA	NA	NA	NA	NA	NA	NA	NA	NA	NA	NA	NA	NA
Laurel oak	Quercus laurifolia	Orlando	Florida	naturally_occurring	0 to 15.24 cm	Orlando	NA	NA	NA	NA	NA	NA	NA	NA	NA	NA	NA	NA	NA	NA	NA	NA	NA	NA	NA	NA	NA
Laurel oak	Quercus laurifolia	Orlando	Florida	naturally_occurring	0 to 15.24 cm	Orlando	NA	NA	NA	NA	NA	NA	NA	NA	NA	NA	NA	NA	NA	NA	NA	NA	NA	NA	NA	NA	NA
Laurel oak	Quercus laurifolia	Orlando	Florida	naturally_occurring	0 to 15.24 cm	Orlando	NA	NA	NA	NA	NA	NA	NA	NA	NA	NA	NA	NA	NA	NA	NA	NA	NA	NA	NA	NA	NA
Laurel oak	Quercus laurifolia	Orlando	Florida	naturally_occurring	0 to 15.24 cm	Orlando	NA	NA	NA	NA	NA	NA	NA	NA	NA	NA	NA	NA	NA	NA	NA	NA	NA	NA	NA	NA	NA
Laurel oak	Quercus laurifolia	Orlando	Florida	naturally_occurring	0 to 15.24 cm	Orlando	NA	NA	NA	NA	NA	NA	NA	NA	NA	NA	NA	NA	NA	NA	NA	NA	NA	NA	NA	NA	NA
Laurel oak	Quercus laurifolia	Orlando	Florida	naturally_occurring	0 to 15.24 cm	Orlando	NA	NA	NA	NA	NA	NA	NA	NA	NA	NA	NA	NA	NA	NA	NA	NA	NA	NA	NA	NA	NA
Laurel oak	Quercus laurifolia	Orlando	Florida	naturally_occurring	0 to 15.24 cm	Orlando	NA	NA	NA	NA	NA	NA	NA	NA	NA	NA	NA	NA	NA	NA	NA	NA	NA	NA	NA	NA	NA
Laurel oak	Quercus laurifolia	Orlando	Florida	naturally_occurring	0 to 15.24 cm	Orlando	NA	NA	NA	NA	NA	NA	NA	NA	NA	NA	NA	NA	NA	NA	NA	NA	NA	NA	NA	NA	NA
Laurel oak	Quercus laurifolia	Orlando	Florida	naturally_occurring	0 to 15.24 cm	Orlando	NA	NA	NA	NA	NA	NA	NA	NA	NA	NA	NA	NA	NA	NA	NA	NA	NA	NA	NA	NA	NA
Laurel oak	Quercus laurifolia	Orlando	Florida	naturally_occurring	0 to 15.24 cm	Orlando	NA	NA	NA	NA	NA	NA	NA	NA	NA	NA	NA	NA	NA	NA	NA	NA	NA	NA	NA	NA	NA
Laurel oak	Quercus laurifolia	Orlando	Florida	naturally_occurring	0 to 15.24 cm	Orlando	NA	NA	NA	NA	NA	NA	NA	NA	NA	NA	NA	NA	NA	NA	NA	NA	NA	NA	NA	NA	NA
Laurel oak	Quercus laurifolia	Orlando	Florida	naturally_occurring	0 to 15.24 cm	Orlando	NA	NA	NA	NA	NA	NA	NA	NA	NA	NA	NA	NA	NA	NA	NA	NA	NA	NA	NA	NA	NA
Laurel oak	Quercus laurifolia	Orlando	Florida	naturally_occurring	0 to 15.24 cm	Orlando	NA	NA	NA	NA	NA	NA	NA	NA	NA	NA	NA	NA	NA	NA	NA	NA	NA	NA	NA	NA	NA
Laurel oak	Quercus laurifolia	Orlando	Florida	naturally_occurring	0 to 15.24 cm	Orlando	NA	NA	NA	NA	NA	NA	NA	NA	NA	NA	NA	NA	NA	NA	NA	NA	NA	NA	NA	NA	NA
Laurel oak	Quercus laurifolia	Orlando	Florida	naturally_occurring	0 to 15.24 cm	Orlando	NA	NA	NA	NA	NA	NA	NA	NA	NA	NA	NA	NA	NA	NA	NA	NA	NA	NA	NA	NA	NA
Laurel oak	Quercus laurifolia	Orlando	Florida	naturally_occurring	0 to 15.24 cm	Orlando	NA	NA	NA	NA	NA	NA	NA	NA	NA	NA	NA	NA	NA	NA	NA	NA	NA	NA	NA	NA	NA
Laurel oak	Quercus laurifolia	Orlando	Florida	naturally_occurring	0 to 15.24 cm	Orlando	NA	NA	NA	NA	NA	NA	NA	NA	NA	NA	NA	NA	NA	NA	NA	NA	NA	NA	NA	NA	NA
Laurel oak	Quercus laurifolia	Orlando	Florida	naturally_occurring	0 to 15.24 cm	Orlando	NA	NA	NA	NA	NA	NA	NA	NA	NA	NA	NA	NA	NA	NA	NA	NA	NA	NA	NA	NA	NA
Laurel oak	Quercus laurifolia	Orlando	Florida	naturally_occurring	0 to 15.24 cm	Orlando	NA	NA	NA	NA	NA	NA	NA	NA	NA	NA	NA	NA	NA	NA	NA	NA	NA	NA	NA	NA	NA
Laurel oak	Quercus laurifolia	Orlando	Florida	naturally_occurring	0 to 15.24 cm	Orlando	NA	NA	NA	NA	NA	NA	NA	NA	NA	NA	NA	NA	NA	NA	NA	NA	NA	NA	NA	NA	NA
Laurel oak	Quercus laurifolia	Orlando	Florida	naturally_occurring	0 to 15.24 cm	Orlando	NA	NA	NA	NA	NA	NA	NA	NA	NA	NA	NA	NA	NA	NA	NA	NA	NA	NA	NA	NA	NA
Laurel oak	Quercus laurifolia	Orlando	Florida	naturally_occurring	0 to 15.24 cm	Orlando	NA	NA	NA	NA	NA	NA	NA	NA	NA	NA	NA	NA	NA	NA	NA	NA	NA	NA	NA	NA	NA
Laurel oak	Quercus laurifolia	Orlando	Florida	naturally_occurring	0 to 15.24 cm	Orlando	NA	NA	NA	NA	NA	NA	NA	NA	NA	NA	NA	NA	NA	NA	NA	NA	NA	NA	NA	NA	NA
Laurel oak	Quercus laurifolia	Orlando	Florida	naturally_occurring	0 to 15.24 cm	Orlando	NA	NA	NA	NA	NA	NA	NA	NA	NA	NA	NA	NA	NA	NA	NA	NA	NA	NA	NA	NA	NA
Laurel oak	Quercus laurifolia	Orlando	Florida	naturally_occurring	0 to 15.24 cm	Orlando	NA	NA	NA	NA	NA	NA	NA	NA	NA	NA	NA	NA	NA	NA	NA	NA	NA	NA	NA	NA	NA
Laurel oak	Quercus laurifolia	Orlando	Florida	naturally_occurring	0 to 15.24 cm	Orlando	NA	NA	NA	NA	NA	NA	NA	NA	NA	NA	NA	NA	NA	NA	NA	NA	NA	NA	NA	NA	NA
Laurel oak	Quercus laurifolia	Orlando	Florida	naturally_occurring	0 to 15.24 cm	Orlando	NA	NA	NA	NA	NA	NA	NA	NA	NA	NA	NA	NA	NA	NA	NA	NA	NA	NA	NA	NA	NA
Laurel oak	Quercus laurifolia	Orlando	Florida	naturally_occurring	0 to 15.24 cm	Orlando	NA	NA	NA	NA	NA	NA	NA	NA	NA	NA	NA	NA	NA	NA	NA	NA	NA	NA	NA	NA	NA
Laurel oak	Quercus laurifolia	Orlando	Florida	naturally_occurring	0 to 15.24 cm	Orlando	NA	NA	NA	NA	NA	NA	NA	NA	NA	NA	NA	NA	NA	NA	NA	NA	NA	NA	NA	NA	NA
Laurel oak	Quercus laurifolia	Orlando	Florida	naturally_occurring	0 to 15.24 cm	Orlando	NA	NA	NA	NA	NA	NA	NA	NA	NA	NA	NA	NA	NA	NA	NA	NA	NA	NA	NA	NA	NA
Laurel oak	Quercus laurifolia	Orlando	Florida	naturally_occurring	0 to 15.24 cm	Orlando	NA	NA	NA	NA	NA	NA	NA	NA	NA	NA	NA	NA	NA	NA	NA	NA	NA	NA	NA	NA	NA
Laurel oak	Quercus laurifolia	Orlando	Florida	naturally_occurring	0 to 15.24 cm	Orlando	NA	NA	NA	NA	NA	NA	NA	NA	NA	NA	NA	NA	NA	NA	NA	NA	NA	NA	NA	NA	NA
Laurel oak	Quercus laurifolia	Orlando	Florida	naturally_occurring	0 to 15.24 cm	Orlando	NA	NA	NA	NA	NA	NA	NA	NA	NA	NA	NA	NA	NA	NA	NA	NA	NA	NA	NA	NA	NA
Laurel oak	Quercus laurifolia	Orlando	Florida	naturally_occurring	0 to 15.24 cm	Orlando	NA	NA	NA	NA	NA	NA	NA	NA	NA	NA	NA	NA	NA	NA	NA	NA	NA	NA	NA	NA	NA
Laurel oak	Quercus laurifolia	Orlando	Florida	naturally_occurring	0 to 15.24 cm	Orlando	NA	NA	NA	NA	NA	NA	NA	NA	NA	NA	NA	NA	NA	NA	NA	NA	NA	NA	NA	NA	NA
Laurel oak	Quercus laurifolia	Orlando	Florida	naturally_occurring	0 to 15.24 cm	Orlando	NA	NA	NA	NA	NA	NA	NA	NA	NA	NA	NA	NA	NA	NA	NA	NA	NA	NA	NA	NA	NA
Laurel oak	Quercus laurifolia	Orlando	Florida	naturally_occurring	0 to 15.24 cm	Orlando	NA	NA	NA	NA	NA	NA	NA	NA	NA	NA	NA	NA	NA	NA	NA	NA	NA	NA	NA	NA	NA
Laurel oak	Quercus laurifolia	Orlando	Florida	naturally_occurring	0 to 15.24 cm	Orlando	NA	NA	NA	NA	NA	NA	NA	NA	NA	NA	NA	NA	NA	NA	NA	NA	NA	NA	NA	NA	NA
Laurel oak	Quercus laurifolia	Orlando	Florida	naturally_occurring	0 to 15.24 cm	Orlando	NA	NA	NA	NA	NA	NA	NA	NA	NA	NA	NA	NA	NA	NA	NA	NA	NA	NA	NA	NA	NA
Laurel oak	Quercus laurifolia	Orlando	Florida	naturally_occurring	0 to 15.24 cm	Orlando	NA	NA	NA	NA	NA	NA	NA	NA	NA	NA	NA	NA	NA	NA	NA	NA	NA	NA	NA	NA	NA
Laurel oak	Quercus laurifolia	Orlando	Florida	naturally_occurring	0 to 15.24 cm	Orlando	NA	NA	NA	NA	NA	NA	NA	NA	NA	NA	NA	NA	NA	NA	NA	NA	NA	NA	NA	NA	NA
Laurel oak	Quercus laurifolia	Orlando	Florida	naturally_occurring	0 to 15.24 cm	Orlando	NA	NA	NA	NA	NA	NA	NA	NA	NA	NA	NA	NA	NA	NA	NA	NA	NA	NA	NA	NA	NA
Laurel oak	Quercus laurifolia	Orlando	Florida	naturally_occurring	0 to 15.24 cm	Orlando	NA	NA	NA	NA	NA	NA	NA	NA	NA	NA	NA	NA	NA	NA	NA	NA	NA	NA	NA	NA	NA
Laurel oak	Quercus laurifolia	Orlando	Florida	naturally_occurring	0 to 15.24 cm	Orlando	NA	NA	NA	NA	NA	NA	NA	NA	NA	NA	NA	NA	NA	NA	NA	NA	NA	NA	NA	NA	NA
Laurel oak	Quercus laurifolia	Orlando	Florida	naturally_occurring	0 to 15.24 cm	Orlando	NA	NA	NA	NA	NA	NA	NA	NA	NA	NA	NA	NA	NA	NA	NA	NA	NA	NA	NA	NA	NA
Laurel oak	Quercus laurifolia	Orlando	Florida	naturally_occurring	0 to 15.24 cm	Orlando	NA	NA	NA	NA	NA	NA	NA	NA	NA	NA	NA	NA	NA	NA	NA	NA	NA	NA	NA	NA	NA
Laurel oak	Quercus laurifolia	Orlando	Florida	naturally_occurring	0 to 15.24 cm	Orlando	NA	NA	NA	NA	NA	NA	NA	NA	NA	NA	NA	NA	NA	NA	NA	NA	NA	NA	NA	NA	NA
Laurel oak	Quercus laurifolia	Orlando	Florida	naturally_occurring	0 to 15.24 cm	Orlando	NA	NA	NA	NA	NA	NA	NA	NA	NA	NA	NA	NA	NA	NA	NA	NA	NA	NA	NA	NA	NA
Laurel oak	Quercus laurifolia	Orlando	Florida	naturally_occurring	0 to 15.24 cm	Orlando	NA	NA	NA	NA	NA	NA	NA	NA	NA	NA	NA	NA	NA	NA	NA	NA	NA	NA	NA	NA	NA
Laurel oak	Quercus laurifolia	Orlando	Florida	naturally_occurring	0 to 15.24 cm	Orlando	NA	NA	NA	NA	NA	NA	NA	NA	NA	NA	NA	NA	NA	NA	NA	NA	NA	NA	NA	NA	NA
Laurel oak	Quercus laurifolia	Orlando	Florida	naturally_occurring	0 to 15.24 cm	Orlando	NA	NA	NA	NA	NA	NA	NA	NA	NA	NA	NA	NA	NA	NA	NA	NA	NA	NA	NA	NA	NA
Laurel oak	Quercus laurifolia	Orlando	Florida	naturally_occurring	0 to 15.24 cm	Orlando	NA	NA	NA	NA	NA	NA	NA	NA	NA	NA	NA	NA	NA	NA	NA	NA	NA	NA	NA	NA	NA
Laurel oak	Quercus laurifolia	Orlando	Florida	naturally_occurring	0 to 15.24 cm	Orlando	NA	NA	NA	NA	NA	NA	NA	NA	NA	NA	NA	NA	NA	NA	NA	NA	NA	NA	NA	NA	NA
Laurel oak	Quercus laurifolia	Orlando	Florida	naturally_occurring	0 to 15.24 cm	Orlando	NA	NA	NA	NA	NA	NA	NA	NA	NA	NA	NA	NA	NA	NA	NA	NA	NA	NA	NA	NA	NA
Laurel oak	Quercus laurifolia	Orlando	Florida	naturally_occurring	0 to 15.24 cm	Orlando	NA	NA	NA	NA	NA	NA	NA	NA	NA	NA	NA	NA	NA	NA	NA	NA	NA	NA	NA	NA	NA
Laurel oak	Quercus laurifolia	Orlando	Florida	naturally_occurring	0 to 15.24 cm	Orlando	NA	NA	NA	NA	NA	NA	NA	NA	NA	NA	NA	NA	NA	NA	NA	NA	NA	NA	NA	NA	NA
Laurel oak	Quercus laurifolia	Orlando	Florida	naturally_occurring	0 to 15.24 cm	Orlando	NA	NA	NA	NA	NA	NA	NA	NA	NA	NA	NA	NA	NA	NA	NA	NA	NA	NA	NA	NA	NA
Laurel oak	Quercus laurifolia	Orlando	Florida	naturally_occurring	0 to 15.24 cm	Orlando	NA	NA	NA	NA	NA	NA	NA	NA	NA	NA	NA	NA	NA	NA	NA	NA	NA	NA	NA	NA	NA
Laurel oak	Quercus laurifolia	Orlando	Florida	naturally_occurring	0 to 15.24 cm	Orlando	NA	NA	NA	NA	NA	NA	NA	NA	NA	NA	NA	NA	NA	NA	NA	NA	NA	NA	NA	NA	NA
Laurel oak	Quercus laurifolia	Orlando	Florida	naturally_occurring	0 to 15.24 cm	Orlando	NA	NA	NA	NA	NA	NA	NA	NA	NA	NA	NA	NA	NA	NA	NA	NA	NA	NA	NA	NA	NA
Laurel oak	Quercus laurifolia	Orlando	Florida	naturally_occurring	0 to 15.24 cm	Orlando	NA	NA	NA	NA	NA	NA	NA	NA	NA	NA	NA	NA	NA	NA	NA	NA	NA	NA	NA	NA	NA
Laurel oak	Quercus laurifolia	Orlando	Florida	naturally_occurring	0 to 15.24 cm	Orlando	NA	NA	NA	NA	NA	NA	NA	NA	NA	NA	NA	NA	NA	NA	NA	NA	NA	NA	NA	NA	NA
Laurel oak	Quercus laurifolia	Orlando	Florida	naturally_occurring	0 to 15.24 cm	Orlando	NA	NA	NA	NA	NA	NA	NA	NA	NA	NA	NA	NA	NA	NA	NA	NA	NA	NA	NA	NA	NA
Laurel oak	Quercus laurifolia	Orlando	Florida	naturally_occurring	0 to 15.24 cm	Orlando	NA	NA	NA	NA	NA	NA	NA	NA	NA	NA	NA	NA	NA	NA	NA	NA	NA	NA	NA	NA	NA
Laurel oak	Quercus laurifolia	Orlando	Florida	naturally_occurring	0 to 15.24 cm	Orlando	NA	NA	NA	NA	NA	NA	NA	NA	NA	NA	NA	NA	NA	NA	NA	NA	NA	NA	NA	NA	NA
Laurel oak	Quercus laurifolia	Orlando	Florida	naturally_occurring	0 to 15.24 cm	Orlando	NA	NA	NA	NA	NA	NA	NA	NA	NA	NA	NA	NA	NA	NA	NA	NA	NA	NA	NA	NA	NA
Laurel oak	Quercus laurifolia	Orlando	Florida	naturally_occurring	0 to 15.24 cm	Orlando	NA	NA	NA	NA	NA	NA	NA	NA	NA	NA	NA	NA	NA	NA	NA	NA	NA	NA	NA	NA	NA
Laurel oak	Quercus laurifolia	Orlando	Florida	naturally_occurring	0 to 15.24 cm	Orlando	NA	NA	NA	NA	NA	NA	NA	NA	NA	NA	NA	NA	NA	NA	NA	NA	NA	NA	NA	NA	NA
Laurel oak	Quercus laurifolia	Orlando	Florida	naturally_occurring	0 to 15.24 cm	Orlando	NA	NA	NA	NA	NA	NA	NA	NA	NA	NA	NA	NA	NA	NA	NA	NA	NA	NA	NA	NA	NA
Laurel oak	Quercus laurifolia	Orlando	Florida	naturally_occurring	0 to 15.24 cm	Orlando	NA	NA	NA	NA	NA	NA	NA	NA	NA	NA	NA	NA	NA	NA	NA	NA	NA	NA	NA	NA	NA
Laurel oak	Quercus laurifolia	Orlando	Florida	naturally_occurring	0 to 15.24 cm	Orlando	NA	NA	NA	NA	NA	NA	NA	NA	NA	NA	NA	NA	NA	NA	NA	NA	NA	NA	NA	NA	NA
Laurel oak	Quercus laurifolia	Orlando	Florida	naturally_occurring	0 to 15.24 cm	Orlando	NA	NA	NA	NA	NA	NA	NA	NA	NA	NA	NA	NA	NA	NA	NA	NA	NA	NA	NA	NA	NA
Laurel oak	Quercus laurifolia	Orlando	Florida	naturally_occurring	0 to 15.24 cm	Orlando	NA	NA	NA	NA	NA	NA	NA	NA	NA	NA	NA	NA	NA	NA	NA	NA	NA	NA	NA	NA	NA
Laurel oak	Quercus laurifolia	Orlando	Florida	naturally_occurring	0 to 15.24 cm	Orlando	NA	NA	NA	NA	NA	NA	NA	NA	NA	NA	NA	NA	NA	NA	NA	NA	NA	NA	NA	NA	NA
Laurel oak	Quercus laurifolia	Orlando	Florida	naturally_occurring	0 to 15.24 cm	Orlando	NA	NA	NA	NA	NA	NA	NA	NA	NA	NA	NA	NA	NA	NA	NA	NA	NA	NA	NA	NA	NA
Laurel oak	Quercus laurifolia	Orlando	Florida	naturally_occurring	0 to 15.24 cm	Orlando	NA	NA	NA	NA	NA	NA	NA	NA	NA	NA	NA	NA	NA	NA	NA	NA	NA	NA	NA	NA	NA
Laurel oak	Quercus laurifolia	Orlando	Florida	naturally_occurring	0 to 15.24 cm	Orlando	NA	NA	NA	NA	NA	NA	NA	NA	NA	NA	NA	NA	NA	NA	NA	NA	NA	NA	NA	NA	NA
Laurel oak	Quercus laurifolia	Orlando	Florida	naturally_occurring	0 to 15.24 cm	Orlando	NA	NA	NA	NA	NA	NA	NA	NA	NA	NA	NA	NA	NA	NA	NA	NA	NA	NA	NA	NA	NA
Laurel oak	Quercus laurifolia	Orlando	Florida	naturally_occurring	0 to 15.24 cm	Orlando	NA	NA	NA	NA	NA	NA	NA	NA	NA	NA	NA	NA	NA	NA	NA	NA	NA	NA	NA	NA	NA
Laurel oak	Quercus laurifolia	Orlando	Florida	naturally_occurring	0 to 15.24 cm	Orlando	NA	NA	NA	NA	NA	NA	NA	NA	NA	NA	NA	NA	NA	NA	NA	NA	NA	NA	NA	NA	NA
Laurel oak	Quercus laurifolia	Orlando	Florida	naturally_occurring	0 to 15.24 cm	Orlando	NA	NA	NA	NA	NA	NA	NA	NA	NA	NA	NA	NA	NA	NA	NA	NA	NA	NA	NA	NA	NA
Laurel oak	Quercus laurifolia	Orlando	Florida	naturally_occurring	0 to 15.24 cm	Orlando	NA	NA	NA	NA	NA	NA	NA	NA	NA	NA	NA	NA	NA	NA	NA	NA	NA	NA	NA	NA	NA
Laurel oak	Quercus laurifolia	Orlando	Florida	naturally_occurring	0 to 15.24 cm	Orlando	NA	NA	NA	NA	NA	NA	NA	NA	NA	NA	NA	NA	NA	NA	NA	NA	NA	NA	NA	NA	NA
Laurel oak	Quercus laurifolia	Orlando	Florida	naturally_occurring	0 to 15.24 cm	Orlando	NA	NA	NA	NA	NA	NA	NA	NA	NA	NA	NA	NA	NA	NA	NA	NA	NA	NA	NA	NA	NA
Laurel oak	Quercus laurifolia	Orlando	Florida	naturally_occurring	0 to 15.24 cm	Orlando	NA	NA	NA	NA	NA	NA	NA	NA	NA	NA	NA	NA	NA	NA	NA	NA	NA	NA	NA	NA	NA
Laurel oak	Quercus laurifolia	Orlando	Florida	naturally_occurring	0 to 15.24 cm	Orlando	NA	NA	NA	NA	NA	NA	NA	NA	NA	NA	NA	NA	NA	NA	NA	NA	NA	NA	NA	NA	NA
Laurel oak	Quercus laurifolia	Orlando	Florida	naturally_occurring	0 to 15.24 cm	Orlando	NA	NA	NA	NA	NA	NA	NA	NA	NA	NA	NA	NA	NA	NA	NA	NA	NA	NA	NA	NA	NA
Laurel oak	Quercus laurifolia	Orlando	Florida	naturally_occurring	0 to 15.24 cm	Orlando	NA	NA	NA	NA	NA	NA	NA	NA	NA	NA	NA	NA	NA	NA	NA	NA	NA	NA	NA	NA	NA
Laurel oak	Quercus laurifolia	Orlando	Florida	naturally_occurring	0 to 15.24 cm	Orlando	NA	NA	NA	NA	NA	NA	NA	NA	NA	NA	NA	NA	NA	NA	NA	NA	NA	NA	NA	NA	NA
Laurel oak	Quercus laurifolia	Orlando	Florida	naturally_occurring	0 to 15.24 cm	Orlando	NA	NA	NA	NA	NA	NA	NA	NA	NA	NA	NA	NA	NA	NA	NA	NA	NA	NA	NA	NA	NA
Laurel oak	Quercus laurifolia	Orlando	Florida	naturally_occurring	0 to 15.24 cm	Orlando	NA	NA	NA	NA	NA	NA	NA	NA	NA	NA	NA	NA	NA	NA	NA	NA	NA	NA	NA	NA	NA
Laurel oak	Quercus laurifolia	Orlando	Florida	naturally_occurring	0 to 15.24 cm	Orlando	NA	NA	NA	NA	NA	NA	NA	NA	NA	NA	NA	NA	NA	NA	NA	NA	NA	NA	NA	NA	NA
Laurel oak	Quercus laurifolia	Orlando	Florida	naturally_occurring	0 to 15.24 cm	Orlando	NA	NA	NA	NA	NA	NA	NA	NA	NA	NA	NA	NA	NA	NA	NA	NA	NA	NA	NA	NA	NA
Laurel oak	Quercus laurifolia	Orlando	Florida	naturally_occurring	0 to 15.24 cm	Orlando	NA	NA	NA	NA	NA	NA	NA	NA	NA	NA	NA	NA	NA	NA	NA	NA	NA	NA	NA	NA	NA
Laurel oak	Quercus laurifolia	Orlando	Florida	naturally_occurring	0 to 15.24 cm	Orlando	NA	NA	NA	NA	NA	NA	NA	NA	NA	NA	NA	NA	NA	NA	NA	NA	NA	NA	NA	NA	NA
Laurel oak	Quercus laurifolia	Orlando	Florida	naturally_occurring	0 to 15.24 cm	Orlando	NA	NA	NA	NA	NA	NA	NA	NA	NA	NA	NA	NA	NA	NA	NA	NA	NA	NA	NA	NA	NA
Laurel oak	Quercus laurifolia	Orlando	Florida	naturally_occurring	0 to 15.24 cm	Orlando	NA	NA	NA	NA	NA	NA	NA	NA	NA	NA	NA	NA	NA	NA	NA	NA	NA	NA	NA	NA	NA
Laurel oak	Quercus laurifolia	Orlando	Florida	naturally_occurring	0 to 15.24 cm	Orlando	NA	NA	NA	NA	NA	NA	NA	NA	NA	NA	NA	NA	NA	NA	NA	NA	NA	NA	NA	NA	NA
Laurel oak	Quercus laurifolia	Orlando	Florida	naturally_occurring	0 to 15.24 cm	Orlando	NA	NA	NA	NA	NA	NA	NA	NA	NA	NA	NA	NA	NA	NA	NA	NA	NA	NA	NA	NA	NA
Laurel oak	Quercus laurifolia	Orlando	Florida	naturally_occurring	0 to 15.24 cm	Orlando	NA	NA	NA	NA	NA	NA	NA	NA	NA	NA	NA	NA	NA	NA	NA	NA	NA	NA	NA	NA	NA
Laurel oak	Quercus laurifolia	Orlando	Florida	naturally_occurring	0 to 15.24 cm	Orlando	NA	NA	NA	NA	NA	NA	NA	NA	NA	NA	NA	NA	NA	NA	NA	NA	NA	NA	NA	NA	NA
Laurel oak	Quercus laurifolia	Orlando	Florida	naturally_occurring	0 to 15.24 cm	Orlando	NA	NA	NA	NA	NA	NA	NA	NA	NA	NA	NA	NA	NA	NA	NA	NA	NA	NA	NA	NA	NA
Laurel oak	Quercus laurifolia	Orlando	Florida	naturally_occurring	0 to 15.24 cm	Orlando	NA	NA	NA	NA	NA	NA	NA	NA	NA	NA	NA	NA	NA	NA	NA	NA	NA	NA	NA	NA	NA
Laurel oak	Quercus laurifolia	Orlando	Florida	naturally_occurring	0 to 15.24 cm	Orlando	NA	NA	NA	NA	NA	NA	NA	NA	NA	NA	NA	NA	NA	NA	NA	NA	NA	NA	NA	NA	NA
Laurel oak	Quercus laurifolia	Orlando	Florida	naturally_occurring	0 to 15.24 cm	Orlando	NA	NA	NA	NA	NA	NA	NA	NA	NA	NA	NA	NA	NA	NA	NA	NA	NA	NA	NA	NA	NA
Laurel oak	Quercus laurifolia	Orlando	Florida	naturally_occurring	0 to 15.24 cm	Orlando	NA	NA	NA	NA	NA	NA	NA	NA	NA	NA	NA	NA	NA	NA	NA	NA	NA	NA	NA	NA	NA
Laurel oak	Quercus laurifolia	Orlando	Florida	naturally_occurring	0 to 15.24 cm	Orlando	NA	NA	NA	NA	NA	NA	NA	NA	NA	NA	NA	NA	NA	NA	NA	NA	NA	NA	NA	NA	NA
Laurel oak	Quercus laurifolia	Orlando	Florida	naturally_occurring	0 to 15.24 cm	Orlando	NA	NA	NA	NA	NA	NA	NA	NA	NA	NA	NA	NA	NA	NA	NA	NA	NA	NA	NA	NA	NA
Laurel oak	Quercus laurifolia	Orlando	Florida	naturally_occurring	0 to 15.24 cm	Orlando	NA	NA	NA	NA	NA	NA	NA	NA	NA	NA	NA	NA	NA	NA	NA	NA	NA	NA	NA	NA	NA
Laurel oak	Quercus laurifolia	Orlando	Florida	naturally_occurring	0 to 15.24 cm	Orlando	NA	NA	NA	NA	NA	NA	NA	NA	NA	NA	NA	NA	NA	NA	NA	NA	NA	NA	NA	NA	NA
Laurel oak	Quercus laurifolia	Orlando	Florida	naturally_occurring	0 to 15.24 cm	Orlando	NA	NA	NA	NA	NA	NA	NA	NA	NA	NA	NA	NA	NA	NA	NA	NA	NA	NA	NA	NA	NA
Laurel oak	Quercus laurifolia	Orlando	Florida	naturally_occurring	0 to 15.24 cm	Orlando	NA	NA	NA	NA	NA	NA	NA	NA	NA	NA	NA	NA	NA	NA	NA	NA	NA	NA	NA	NA	NA
Laurel oak	Quercus laurifolia	Orlando	Florida	naturally_occurring	0 to 15.24 cm	Orlando	NA	NA	NA	NA	NA	NA	NA	NA	NA	NA	NA	NA	NA	NA	NA	NA	NA	NA	NA	NA	NA
Laurel oak	Quercus laurifolia	Orlando	Florida	naturally_occurring	0 to 15.24 cm	Orlando	NA	NA	NA	NA	NA	NA	NA	NA	NA	NA	NA	NA	NA	NA	NA	NA	NA	NA	NA	NA	NA
Laurel oak	Quercus laurifolia	Orlando	Florida	naturally_occurring	0 to 15.24 cm	Orlando	NA	NA	NA	NA	NA	NA	NA	NA	NA	NA	NA	NA	NA	NA	NA	NA	NA	NA	NA	NA	NA
Laurel oak	Quercus laurifolia	Orlando	Florida	naturally_occurring	0 to 15.24 cm	Orlando	NA	NA	NA	NA	NA	NA	NA	NA	NA	NA	NA	NA	NA	NA	NA	NA	NA	NA	NA	NA	NA
Laurel oak	Quercus laurifolia	Orlando	Florida	naturally_occurring	0 to 15.24 cm	Orlando	NA	NA	NA	NA	NA	NA	NA	NA	NA	NA	NA	NA	NA	NA	NA	NA	NA	NA	NA	NA	NA
Laurel oak	Quercus laurifolia	Orlando	Florida	naturally_occurring	0 to 15.24 cm	Orlando	NA	NA	NA	NA	NA	NA	NA	NA	NA	NA	NA	NA	NA	NA	NA	NA	NA	NA	NA	NA	NA
Laurel oak	Quercus laurifolia	Orlando	Florida	naturally_occurring	0 to 15.24 cm	Orlando	NA	NA	NA	NA	NA	NA	NA	NA	NA	NA	NA	NA	NA	NA	NA	NA	NA	NA	NA	NA	NA
Laurel oak	Quercus laurifolia	Orlando	Florida	naturally_occurring	0 to 15.24 cm	Orlando	NA	NA	NA	NA	NA	NA	NA	NA	NA	NA	NA	NA	NA	NA	NA	NA	NA	NA	NA	NA	NA
Laurel oak	Quercus laurifolia	Orlando	Florida	naturally_occurring	0 to 15.24 cm	Orlando	NA	NA	NA	NA	NA	NA	NA	NA	NA	NA	NA	NA	NA	NA	NA	NA	NA	NA	NA	NA	NA
Laurel oak	Quercus laurifolia	Orlando	Florida	naturally_occurring	0 to 15.24 cm	Orlando	NA	NA	NA	NA	NA	NA	NA	NA	NA	NA	NA	NA	NA	NA	NA	NA	NA	NA	NA	NA	NA
Laurel oak	Quercus laurifolia	Orlando	Florida	naturally_occurring	0 to 15.24 cm	Orlando	NA	NA	NA	NA	NA	NA	NA	NA	NA	NA	NA	NA	NA	NA	NA	NA	NA	NA	NA	NA	NA
Laurel oak	Quercus laurifolia	Orlando	Florida	naturally_occurring	0 to 15.24 cm	Orlando	NA	NA	NA	NA	NA	NA	NA	NA	NA	NA	NA	NA	NA	NA	NA	NA	NA	NA	NA	NA	NA
Laurel oak	Quercus laurifolia	Orlando	Florida	naturally_occurring	0 to 15.24 cm	Orlando	NA	NA	NA	NA	NA	NA	NA	NA	NA	NA	NA	NA	NA	NA	NA	NA	NA	NA	NA	NA	NA
Laurel oak	Quercus laurifolia	Orlando	Florida	naturally_occurring	0 to 15.24 cm	Orlando	NA	NA	NA	NA	NA	NA	NA	NA	NA	NA	NA	NA	NA	NA	NA	NA	NA	NA	NA	NA	NA
Laurel oak	Quercus laurifolia	Orlando	Florida	naturally_occurring	0 to 15.24 cm	Orlando	NA	NA	NA	NA	NA	NA	NA	NA	NA	NA	NA	NA	NA	NA	NA	NA	NA	NA	NA	NA	NA
Laurel oak	Quercus laurifolia	Orlando	Florida	naturally_occurring	0 to 15.24 cm	Orlando	NA	NA	NA	NA	NA	NA	NA	NA	NA	NA	NA	NA	NA	NA	NA	NA	NA	NA	NA	NA	NA
Laurel oak	Quercus laurifolia	Orlando	Florida	naturally_occurring	0 to 15.24 cm	Orlando	NA	NA	NA	NA	NA	NA	NA	NA	NA	NA	NA	NA	NA	NA	NA	NA	NA	NA	NA	NA	NA
Laurel oak	Quercus laurifolia	Orlando	Florida	naturally_occurring	0 to 15.24 cm	Orlando	NA	NA	NA	NA	NA	NA	NA	NA	NA	NA	NA	NA	NA	NA	NA	NA	NA	NA	NA	NA	NA
Laurel oak	Quercus laurifolia	Orlando	Florida	naturally_occurring	0 to 15.24 cm	Orlando	NA	NA	NA	NA	NA	NA	NA	NA	NA	NA	NA	NA	NA	NA	NA	NA	NA	NA	NA	NA	NA
Laurel oak	Quercus laurifolia	Orlando	Florida	naturally_occurring	0 to 15.24 cm	Orlando	NA	NA	NA	NA	NA	NA	NA	NA	NA	NA	NA	NA	NA	NA	NA	NA	NA	NA	NA	NA	NA
Laurel oak	Quercus laurifolia	Orlando	Florida	naturally_occurring	0 to 15.24 cm	Orlando	NA	NA	NA	NA	NA	NA	NA	NA	NA	NA	NA	NA	NA	NA	NA	NA	NA	NA	NA	NA	NA
Laurel oak	Quercus laurifolia	Orlando	Florida	naturally_occurring	0 to 15.24 cm	Orlando	NA	NA	NA	NA	NA	NA	NA	NA	NA	NA	NA	NA	NA	NA	NA	NA	NA	NA	NA	NA	NA
Laurel oak	Quercus laurifolia	Orlando	Florida	naturally_occurring	0 to 15.24 cm	Orlando	NA	NA	NA	NA	NA	NA	NA	NA	NA	NA	NA	NA	NA	NA	NA	NA	NA	NA	NA	NA	NA
Laurel oak	Quercus laurifolia	Orlando	Florida	naturally_occurring	0 to 15.24 cm	Orlando	NA	NA	NA	NA	NA	NA	NA	NA	NA	NA	NA	NA	NA	NA	NA	NA	NA	NA	NA	NA	NA
Laurel oak	Quercus laurifolia	Orlando	Florida	naturally_occurring	0 to 15.24 cm	Orlando	NA	NA	NA	NA	NA	NA	NA	NA	NA	NA	NA	NA	NA	NA	NA	NA	NA	NA	NA	NA	NA
Laurel oak	Quercus laurifolia	Orlando	Florida	naturally_occurring	0 to 15.24 cm	Orlando	NA	NA	NA	NA	NA	NA	NA	NA	NA	NA	NA	NA	NA	NA	NA	NA	NA	NA	NA	NA	NA
Laurel oak	Quercus laurifolia	Orlando	Florida	naturally_occurring	0 to 15.24 cm	Orlando	NA	NA	NA	NA	NA	NA	NA	NA	NA	NA	NA	NA	NA	NA	NA	NA	NA	NA	NA	NA	NA
Laurel oak	Quercus laurifolia	Orlando	Florida	naturally_occurring	0 to 15.24 cm	Orlando	NA	NA	NA	NA	NA	NA	NA	NA	NA	NA	NA	NA	NA	NA	NA	NA	NA	NA	NA	NA	NA
Laurel oak	Quercus laurifolia	Orlando	Florida	naturally_occurring	0 to 15.24 cm	Orlando	NA	NA	NA	NA	NA	NA	NA	NA	NA	NA	NA	NA	NA	NA	NA	NA	NA	NA	NA	NA	NA
Laurel oak	Quercus laurifolia	Orlando	Florida	naturally_occurring	0 to 15.24 cm	Orlando	NA	NA	NA	NA	NA	NA	NA	NA	NA	NA	NA	NA	NA	NA	NA	NA	NA	NA	NA	NA	NA
Laurel oak	Quercus laurifolia	Orlando	Florida	naturally_occurring	0 to 15.24 cm	Orlando	NA	NA	NA	NA	NA	NA	NA	NA	NA	NA	NA	NA	NA	NA	NA	NA	NA	NA	NA	NA	NA
Laurel oak	Quercus laurifolia	Orlando	Florida	naturally_occurring	0 to 15.24 cm	Orlando	NA	NA	NA	NA	NA	NA	NA	NA	NA	NA	NA	NA	NA	NA	NA	NA	NA	NA	NA	NA	NA
Laurel oak	Quercus laurifolia	Orlando	Florida	naturally_occurring	15.24 to 30.48 cm	Orlando	NA	NA	NA	NA	NA	NA	NA	NA	NA	NA	NA	NA	NA	NA	NA	NA	NA	NA	NA	NA	NA
Laurel oak	Quercus laurifolia	Orlando	Florida	naturally_occurring	15.24 to 30.48 cm	Orlando	NA	NA	NA	NA	NA	NA	NA	NA	NA	NA	NA	NA	NA	NA	NA	NA	NA	NA	NA	NA	NA
Laurel oak	Quercus laurifolia	Orlando	Florida	naturally_occurring	15.24 to 30.48 cm	Orlando	NA	NA	NA	NA	NA	NA	NA	NA	NA	NA	NA	NA	NA	NA	NA	NA	NA	NA	NA	NA	NA
Laurel oak	Quercus laurifolia	Orlando	Florida	naturally_occurring	15.24 to 30.48 cm	Orlando	NA	NA	NA	NA	NA	NA	NA	NA	NA	NA	NA	NA	NA	NA	NA	NA	NA	NA	NA	NA	NA
Laurel oak	Quercus laurifolia	Orlando	Florida	naturally_occurring	15.24 to 30.48 cm	Orlando	NA	NA	NA	NA	NA	NA	NA	NA	NA	NA	NA	NA	NA	NA	NA	NA	NA	NA	NA	NA	NA
Laurel oak	Quercus laurifolia	Orlando	Florida	naturally_occurring	15.24 to 30.48 cm	Orlando	NA	NA	NA	NA	NA	NA	NA	NA	NA	NA	NA	NA	NA	NA	NA	NA	NA	NA	NA	NA	NA
Laurel oak	Quercus laurifolia	Orlando	Florida	naturally_occurring	15.24 to 30.48 cm	Orlando	NA	NA	NA	NA	NA	NA	NA	NA	NA	NA	NA	NA	NA	NA	NA	NA	NA	NA	NA	NA	NA
Laurel oak	Quercus laurifolia	Orlando	Florida	naturally_occurring	15.24 to 30.48 cm	Orlando	NA	NA	NA	NA	NA	NA	NA	NA	NA	NA	NA	NA	NA	NA	NA	NA	NA	NA	NA	NA	NA
Laurel oak	Quercus laurifolia	Orlando	Florida	naturally_occurring	15.24 to 30.48 cm	Orlando	NA	NA	NA	NA	NA	NA	NA	NA	NA	NA	NA	NA	NA	NA	NA	NA	NA	NA	NA	NA	NA
Laurel oak	Quercus laurifolia	Orlando	Florida	naturally_occurring	15.24 to 30.48 cm	Orlando	NA	NA	NA	NA	NA	NA	NA	NA	NA	NA	NA	NA	NA	NA	NA	NA	NA	NA	NA	NA	NA
Laurel oak	Quercus laurifolia	Orlando	Florida	naturally_occurring	15.24 to 30.48 cm	Orlando	NA	NA	NA	NA	NA	NA	NA	NA	NA	NA	NA	NA	NA	NA	NA	NA	NA	NA	NA	NA	NA
Laurel oak	Quercus laurifolia	Orlando	Florida	naturally_occurring	15.24 to 30.48 cm	Orlando	NA	NA	NA	NA	NA	NA	NA	NA	NA	NA	NA	NA	NA	NA	NA	NA	NA	NA	NA	NA	NA
Laurel oak	Quercus laurifolia	Orlando	Florida	naturally_occurring	15.24 to 30.48 cm	Orlando	NA	NA	NA	NA	NA	NA	NA	NA	NA	NA	NA	NA	NA	NA	NA	NA	NA	NA	NA	NA	NA
Laurel oak	Quercus laurifolia	Orlando	Florida	naturally_occurring	15.24 to 30.48 cm	Orlando	NA	NA	NA	NA	NA	NA	NA	NA	NA	NA	NA	NA	NA	NA	NA	NA	NA	NA	NA	NA	NA
Laurel oak	Quercus laurifolia	Orlando	Florida	naturally_occurring	15.24 to 30.48 cm	Orlando	NA	NA	NA	NA	NA	NA	NA	NA	NA	NA	NA	NA	NA	NA	NA	NA	NA	NA	NA	NA	NA
Laurel oak	Quercus laurifolia	Orlando	Florida	naturally_occurring	15.24 to 30.48 cm	Orlando	NA	NA	NA	NA	NA	NA	NA	NA	NA	NA	NA	NA	NA	NA	NA	NA	NA	NA	NA	NA	NA
Laurel oak	Quercus laurifolia	Orlando	Florida	naturally_occurring	15.24 to 30.48 cm	Orlando	NA	NA	NA	NA	NA	NA	NA	NA	NA	NA	NA	NA	NA	NA	NA	NA	NA	NA	NA	NA	NA
Laurel oak	Quercus laurifolia	Orlando	Florida	naturally_occurring	15.24 to 30.48 cm	Orlando	NA	NA	NA	NA	NA	NA	NA	NA	NA	NA	NA	NA	NA	NA	NA	NA	NA	NA	NA	NA	NA
Laurel oak	Quercus laurifolia	Orlando	Florida	naturally_occurring	15.24 to 30.48 cm	Orlando	NA	NA	NA	NA	NA	NA	NA	NA	NA	NA	NA	NA	NA	NA	NA	NA	NA	NA	NA	NA	NA
Laurel oak	Quercus laurifolia	Orlando	Florida	naturally_occurring	15.24 to 30.48 cm	Orlando	NA	NA	NA	NA	NA	NA	NA	NA	NA	NA	NA	NA	NA	NA	NA	NA	NA	NA	NA	NA	NA
Laurel oak	Quercus laurifolia	Orlando	Florida	naturally_occurring	15.24 to 30.48 cm	Orlando	NA	NA	NA	NA	NA	NA	NA	NA	NA	NA	NA	NA	NA	NA	NA	NA	NA	NA	NA	NA	NA
Laurel oak	Quercus laurifolia	Orlando	Florida	naturally_occurring	15.24 to 30.48 cm	Orlando	NA	NA	NA	NA	NA	NA	NA	NA	NA	NA	NA	NA	NA	NA	NA	NA	NA	NA	NA	NA	NA
Laurel oak	Quercus laurifolia	Orlando	Florida	naturally_occurring	15.24 to 30.48 cm	Orlando	NA	NA	NA	NA	NA	NA	NA	NA	NA	NA	NA	NA	NA	NA	NA	NA	NA	NA	NA	NA	NA
Laurel oak	Quercus laurifolia	Orlando	Florida	naturally_occurring	15.24 to 30.48 cm	Orlando	NA	NA	NA	NA	NA	NA	NA	NA	NA	NA	NA	NA	NA	NA	NA	NA	NA	NA	NA	NA	NA
Laurel oak	Quercus laurifolia	Orlando	Florida	naturally_occurring	15.24 to 30.48 cm	Orlando	NA	NA	NA	NA	NA	NA	NA	NA	NA	NA	NA	NA	NA	NA	NA	NA	NA	NA	NA	NA	NA
Laurel oak	Quercus laurifolia	Orlando	Florida	naturally_occurring	15.24 to 30.48 cm	Orlando	NA	NA	NA	NA	NA	NA	NA	NA	NA	NA	NA	NA	NA	NA	NA	NA	NA	NA	NA	NA	NA
Laurel oak	Quercus laurifolia	Orlando	Florida	naturally_occurring	15.24 to 30.48 cm	Orlando	NA	NA	NA	NA	NA	NA	NA	NA	NA	NA	NA	NA	NA	NA	NA	NA	NA	NA	NA	NA	NA
Laurel oak	Quercus laurifolia	Orlando	Florida	naturally_occurring	15.24 to 30.48 cm	Orlando	NA	NA	NA	NA	NA	NA	NA	NA	NA	NA	NA	NA	NA	NA	NA	NA	NA	NA	NA	NA	NA
Laurel oak	Quercus laurifolia	Orlando	Florida	naturally_occurring	15.24 to 30.48 cm	Orlando	NA	NA	NA	NA	NA	NA	NA	NA	NA	NA	NA	NA	NA	NA	NA	NA	NA	NA	NA	NA	NA
Laurel oak	Quercus laurifolia	Orlando	Florida	naturally_occurring	15.24 to 30.48 cm	Orlando	NA	NA	NA	NA	NA	NA	NA	NA	NA	NA	NA	NA	NA	NA	NA	NA	NA	NA	NA	NA	NA
Laurel oak	Quercus laurifolia	Orlando	Florida	naturally_occurring	15.24 to 30.48 cm	Orlando	NA	NA	NA	NA	NA	NA	NA	NA	NA	NA	NA	NA	NA	NA	NA	NA	NA	NA	NA	NA	NA
Laurel oak	Quercus laurifolia	Orlando	Florida	naturally_occurring	15.24 to 30.48 cm	Orlando	NA	NA	NA	NA	NA	NA	NA	NA	NA	NA	NA	NA	NA	NA	NA	NA	NA	NA	NA	NA	NA
Laurel oak	Quercus laurifolia	Orlando	Florida	naturally_occurring	15.24 to 30.48 cm	Orlando	NA	NA	NA	NA	NA	NA	NA	NA	NA	NA	NA	NA	NA	NA	NA	NA	NA	NA	NA	NA	NA
Laurel oak	Quercus laurifolia	Orlando	Florida	naturally_occurring	15.24 to 30.48 cm	Orlando	NA	NA	NA	NA	NA	NA	NA	NA	NA	NA	NA	NA	NA	NA	NA	NA	NA	NA	NA	NA	NA
Laurel oak	Quercus laurifolia	Orlando	Florida	naturally_occurring	15.24 to 30.48 cm	Orlando	NA	NA	NA	NA	NA	NA	NA	NA	NA	NA	NA	NA	NA	NA	NA	NA	NA	NA	NA	NA	NA
Laurel oak	Quercus laurifolia	Orlando	Florida	naturally_occurring	15.24 to 30.48 cm	Orlando	NA	NA	NA	NA	NA	NA	NA	NA	NA	NA	NA	NA	NA	NA	NA	NA	NA	NA	NA	NA	NA
Laurel oak	Quercus laurifolia	Orlando	Florida	naturally_occurring	15.24 to 30.48 cm	Orlando	NA	NA	NA	NA	NA	NA	NA	NA	NA	NA	NA	NA	NA	NA	NA	NA	NA	NA	NA	NA	NA
Laurel oak	Quercus laurifolia	Orlando	Florida	naturally_occurring	15.24 to 30.48 cm	Orlando	NA	NA	NA	NA	NA	NA	NA	NA	NA	NA	NA	NA	NA	NA	NA	NA	NA	NA	NA	NA	NA
Laurel oak	Quercus laurifolia	Orlando	Florida	naturally_occurring	15.24 to 30.48 cm	Orlando	NA	NA	NA	NA	NA	NA	NA	NA	NA	NA	NA	NA	NA	NA	NA	NA	NA	NA	NA	NA	NA
Laurel oak	Quercus laurifolia	Orlando	Florida	naturally_occurring	15.24 to 30.48 cm	Orlando	NA	NA	NA	NA	NA	NA	NA	NA	NA	NA	NA	NA	NA	NA	NA	NA	NA	NA	NA	NA	NA
Laurel oak	Quercus laurifolia	Orlando	Florida	naturally_occurring	15.24 to 30.48 cm	Orlando	NA	NA	NA	NA	NA	NA	NA	NA	NA	NA	NA	NA	NA	NA	NA	NA	NA	NA	NA	NA	NA
Laurel oak	Quercus laurifolia	Orlando	Florida	naturally_occurring	15.24 to 30.48 cm	Orlando	NA	NA	NA	NA	NA	NA	NA	NA	NA	NA	NA	NA	NA	NA	NA	NA	NA	NA	NA	NA	NA
Laurel oak	Quercus laurifolia	Orlando	Florida	naturally_occurring	15.24 to 30.48 cm	Orlando	NA	NA	NA	NA	NA	NA	NA	NA	NA	NA	NA	NA	NA	NA	NA	NA	NA	NA	NA	NA	NA
Laurel oak	Quercus laurifolia	Orlando	Florida	naturally_occurring	15.24 to 30.48 cm	Orlando	NA	NA	NA	NA	NA	NA	NA	NA	NA	NA	NA	NA	NA	NA	NA	NA	NA	NA	NA	NA	NA
Laurel oak	Quercus laurifolia	Orlando	Florida	naturally_occurring	15.24 to 30.48 cm	Orlando	NA	NA	NA	NA	NA	NA	NA	NA	NA	NA	NA	NA	NA	NA	NA	NA	NA	NA	NA	NA	NA
Laurel oak	Quercus laurifolia	Orlando	Florida	naturally_occurring	15.24 to 30.48 cm	Orlando	NA	NA	NA	NA	NA	NA	NA	NA	NA	NA	NA	NA	NA	NA	NA	NA	NA	NA	NA	NA	NA
Laurel oak	Quercus laurifolia	Orlando	Florida	naturally_occurring	15.24 to 30.48 cm	Orlando	NA	NA	NA	NA	NA	NA	NA	NA	NA	NA	NA	NA	NA	NA	NA	NA	NA	NA	NA	NA	NA
Laurel oak	Quercus laurifolia	Orlando	Florida	naturally_occurring	15.24 to 30.48 cm	Orlando	NA	NA	NA	NA	NA	NA	NA	NA	NA	NA	NA	NA	NA	NA	NA	NA	NA	NA	NA	NA	NA
Laurel oak	Quercus laurifolia	Orlando	Florida	naturally_occurring	15.24 to 30.48 cm	Orlando	NA	NA	NA	NA	NA	NA	NA	NA	NA	NA	NA	NA	NA	NA	NA	NA	NA	NA	NA	NA	NA
Laurel oak	Quercus laurifolia	Orlando	Florida	naturally_occurring	15.24 to 30.48 cm	Orlando	NA	NA	NA	NA	NA	NA	NA	NA	NA	NA	NA	NA	NA	NA	NA	NA	NA	NA	NA	NA	NA
Laurel oak	Quercus laurifolia	Orlando	Florida	naturally_occurring	15.24 to 30.48 cm	Orlando	NA	NA	NA	NA	NA	NA	NA	NA	NA	NA	NA	NA	NA	NA	NA	NA	NA	NA	NA	NA	NA
Laurel oak	Quercus laurifolia	Orlando	Florida	naturally_occurring	15.24 to 30.48 cm	Orlando	NA	NA	NA	NA	NA	NA	NA	NA	NA	NA	NA	NA	NA	NA	NA	NA	NA	NA	NA	NA	NA
Laurel oak	Quercus laurifolia	Orlando	Florida	naturally_occurring	15.24 to 30.48 cm	Orlando	NA	NA	NA	NA	NA	NA	NA	NA	NA	NA	NA	NA	NA	NA	NA	NA	NA	NA	NA	NA	NA
Laurel oak	Quercus laurifolia	Orlando	Florida	naturally_occurring	15.24 to 30.48 cm	Orlando	NA	NA	NA	NA	NA	NA	NA	NA	NA	NA	NA	NA	NA	NA	NA	NA	NA	NA	NA	NA	NA
Laurel oak	Quercus laurifolia	Orlando	Florida	naturally_occurring	15.24 to 30.48 cm	Orlando	NA	NA	NA	NA	NA	NA	NA	NA	NA	NA	NA	NA	NA	NA	NA	NA	NA	NA	NA	NA	NA
Laurel oak	Quercus laurifolia	Orlando	Florida	naturally_occurring	15.24 to 30.48 cm	Orlando	NA	NA	NA	NA	NA	NA	NA	NA	NA	NA	NA	NA	NA	NA	NA	NA	NA	NA	NA	NA	NA
Laurel oak	Quercus laurifolia	Orlando	Florida	naturally_occurring	15.24 to 30.48 cm	Orlando	NA	NA	NA	NA	NA	NA	NA	NA	NA	NA	NA	NA	NA	NA	NA	NA	NA	NA	NA	NA	NA
Laurel oak	Quercus laurifolia	Orlando	Florida	naturally_occurring	15.24 to 30.48 cm	Orlando	NA	NA	NA	NA	NA	NA	NA	NA	NA	NA	NA	NA	NA	NA	NA	NA	NA	NA	NA	NA	NA
Laurel oak	Quercus laurifolia	Orlando	Florida	naturally_occurring	15.24 to 30.48 cm	Orlando	NA	NA	NA	NA	NA	NA	NA	NA	NA	NA	NA	NA	NA	NA	NA	NA	NA	NA	NA	NA	NA
Laurel oak	Quercus laurifolia	Orlando	Florida	naturally_occurring	15.24 to 30.48 cm	Orlando	NA	NA	NA	NA	NA	NA	NA	NA	NA	NA	NA	NA	NA	NA	NA	NA	NA	NA	NA	NA	NA
Laurel oak	Quercus laurifolia	Orlando	Florida	naturally_occurring	15.24 to 30.48 cm	Orlando	NA	NA	NA	NA	NA	NA	NA	NA	NA	NA	NA	NA	NA	NA	NA	NA	NA	NA	NA	NA	NA
Laurel oak	Quercus laurifolia	Orlando	Florida	naturally_occurring	15.24 to 30.48 cm	Orlando	NA	NA	NA	NA	NA	NA	NA	NA	NA	NA	NA	NA	NA	NA	NA	NA	NA	NA	NA	NA	NA
Laurel oak	Quercus laurifolia	Orlando	Florida	naturally_occurring	15.24 to 30.48 cm	Orlando	NA	NA	NA	NA	NA	NA	NA	NA	NA	NA	NA	NA	NA	NA	NA	NA	NA	NA	NA	NA	NA
Laurel oak	Quercus laurifolia	Orlando	Florida	naturally_occurring	15.24 to 30.48 cm	Orlando	NA	NA	NA	NA	NA	NA	NA	NA	NA	NA	NA	NA	NA	NA	NA	NA	NA	NA	NA	NA	NA
Laurel oak	Quercus laurifolia	Orlando	Florida	naturally_occurring	15.24 to 30.48 cm	Orlando	NA	NA	NA	NA	NA	NA	NA	NA	NA	NA	NA	NA	NA	NA	NA	NA	NA	NA	NA	NA	NA
Laurel oak	Quercus laurifolia	Orlando	Florida	naturally_occurring	15.24 to 30.48 cm	Orlando	NA	NA	NA	NA	NA	NA	NA	NA	NA	NA	NA	NA	NA	NA	NA	NA	NA	NA	NA	NA	NA
Laurel oak	Quercus laurifolia	Orlando	Florida	naturally_occurring	15.24 to 30.48 cm	Orlando	NA	NA	NA	NA	NA	NA	NA	NA	NA	NA	NA	NA	NA	NA	NA	NA	NA	NA	NA	NA	NA
Laurel oak	Quercus laurifolia	Orlando	Florida	naturally_occurring	15.24 to 30.48 cm	Orlando	NA	NA	NA	NA	NA	NA	NA	NA	NA	NA	NA	NA	NA	NA	NA	NA	NA	NA	NA	NA	NA
Laurel oak	Quercus laurifolia	Orlando	Florida	naturally_occurring	15.24 to 30.48 cm	Orlando	NA	NA	NA	NA	NA	NA	NA	NA	NA	NA	NA	NA	NA	NA	NA	NA	NA	NA	NA	NA	NA
Laurel oak	Quercus laurifolia	Orlando	Florida	naturally_occurring	15.24 to 30.48 cm	Orlando	NA	NA	NA	NA	NA	NA	NA	NA	NA	NA	NA	NA	NA	NA	NA	NA	NA	NA	NA	NA	NA
Laurel oak	Quercus laurifolia	Orlando	Florida	naturally_occurring	15.24 to 30.48 cm	Orlando	NA	NA	NA	NA	NA	NA	NA	NA	NA	NA	NA	NA	NA	NA	NA	NA	NA	NA	NA	NA	NA
Laurel oak	Quercus laurifolia	Orlando	Florida	naturally_occurring	15.24 to 30.48 cm	Orlando	NA	NA	NA	NA	NA	NA	NA	NA	NA	NA	NA	NA	NA	NA	NA	NA	NA	NA	NA	NA	NA
Laurel oak	Quercus laurifolia	Orlando	Florida	naturally_occurring	15.24 to 30.48 cm	Orlando	NA	NA	NA	NA	NA	NA	NA	NA	NA	NA	NA	NA	NA	NA	NA	NA	NA	NA	NA	NA	NA
Laurel oak	Quercus laurifolia	Orlando	Florida	naturally_occurring	15.24 to 30.48 cm	Orlando	NA	NA	NA	NA	NA	NA	NA	NA	NA	NA	NA	NA	NA	NA	NA	NA	NA	NA	NA	NA	NA
Laurel oak	Quercus laurifolia	Orlando	Florida	naturally_occurring	15.24 to 30.48 cm	Orlando	NA	NA	NA	NA	NA	NA	NA	NA	NA	NA	NA	NA	NA	NA	NA	NA	NA	NA	NA	NA	NA
Laurel oak	Quercus laurifolia	Orlando	Florida	naturally_occurring	15.24 to 30.48 cm	Orlando	NA	NA	NA	NA	NA	NA	NA	NA	NA	NA	NA	NA	NA	NA	NA	NA	NA	NA	NA	NA	NA
Laurel oak	Quercus laurifolia	Orlando	Florida	naturally_occurring	15.24 to 30.48 cm	Orlando	NA	NA	NA	NA	NA	NA	NA	NA	NA	NA	NA	NA	NA	NA	NA	NA	NA	NA	NA	NA	NA
Laurel oak	Quercus laurifolia	Orlando	Florida	naturally_occurring	15.24 to 30.48 cm	Orlando	NA	NA	NA	NA	NA	NA	NA	NA	NA	NA	NA	NA	NA	NA	NA	NA	NA	NA	NA	NA	NA
Laurel oak	Quercus laurifolia	Orlando	Florida	naturally_occurring	15.24 to 30.48 cm	Orlando	NA	NA	NA	NA	NA	NA	NA	NA	NA	NA	NA	NA	NA	NA	NA	NA	NA	NA	NA	NA	NA
Laurel oak	Quercus laurifolia	Orlando	Florida	naturally_occurring	15.24 to 30.48 cm	Orlando	NA	NA	NA	NA	NA	NA	NA	NA	NA	NA	NA	NA	NA	NA	NA	NA	NA	NA	NA	NA	NA
Laurel oak	Quercus laurifolia	Orlando	Florida	naturally_occurring	15.24 to 30.48 cm	Orlando	NA	NA	NA	NA	NA	NA	NA	NA	NA	NA	NA	NA	NA	NA	NA	NA	NA	NA	NA	NA	NA
Laurel oak	Quercus laurifolia	Orlando	Florida	naturally_occurring	15.24 to 30.48 cm	Orlando	NA	NA	NA	NA	NA	NA	NA	NA	NA	NA	NA	NA	NA	NA	NA	NA	NA	NA	NA	NA	NA
Laurel oak	Quercus laurifolia	Orlando	Florida	naturally_occurring	15.24 to 30.48 cm	Orlando	NA	NA	NA	NA	NA	NA	NA	NA	NA	NA	NA	NA	NA	NA	NA	NA	NA	NA	NA	NA	NA
Laurel oak	Quercus laurifolia	Orlando	Florida	naturally_occurring	15.24 to 30.48 cm	Orlando	NA	NA	NA	NA	NA	NA	NA	NA	NA	NA	NA	NA	NA	NA	NA	NA	NA	NA	NA	NA	NA
Laurel oak	Quercus laurifolia	Orlando	Florida	naturally_occurring	15.24 to 30.48 cm	Orlando	NA	NA	NA	NA	NA	NA	NA	NA	NA	NA	NA	NA	NA	NA	NA	NA	NA	NA	NA	NA	NA
Laurel oak	Quercus laurifolia	Orlando	Florida	naturally_occurring	15.24 to 30.48 cm	Orlando	NA	NA	NA	NA	NA	NA	NA	NA	NA	NA	NA	NA	NA	NA	NA	NA	NA	NA	NA	NA	NA
Laurel oak	Quercus laurifolia	Orlando	Florida	naturally_occurring	15.24 to 30.48 cm	Orlando	NA	NA	NA	NA	NA	NA	NA	NA	NA	NA	NA	NA	NA	NA	NA	NA	NA	NA	NA	NA	NA
Laurel oak	Quercus laurifolia	Orlando	Florida	naturally_occurring	15.24 to 30.48 cm	Orlando	NA	NA	NA	NA	NA	NA	NA	NA	NA	NA	NA	NA	NA	NA	NA	NA	NA	NA	NA	NA	NA
Laurel oak	Quercus laurifolia	Orlando	Florida	naturally_occurring	15.24 to 30.48 cm	Orlando	NA	NA	NA	NA	NA	NA	NA	NA	NA	NA	NA	NA	NA	NA	NA	NA	NA	NA	NA	NA	NA
Laurel oak	Quercus laurifolia	Orlando	Florida	naturally_occurring	15.24 to 30.48 cm	Orlando	NA	NA	NA	NA	NA	NA	NA	NA	NA	NA	NA	NA	NA	NA	NA	NA	NA	NA	NA	NA	NA
Laurel oak	Quercus laurifolia	Orlando	Florida	naturally_occurring	15.24 to 30.48 cm	Orlando	NA	NA	NA	NA	NA	NA	NA	NA	NA	NA	NA	NA	NA	NA	NA	NA	NA	NA	NA	NA	NA
Laurel oak	Quercus laurifolia	Orlando	Florida	naturally_occurring	15.24 to 30.48 cm	Orlando	NA	NA	NA	NA	NA	NA	NA	NA	NA	NA	NA	NA	NA	NA	NA	NA	NA	NA	NA	NA	NA
Laurel oak	Quercus laurifolia	Orlando	Florida	naturally_occurring	15.24 to 30.48 cm	Orlando	NA	NA	NA	NA	NA	NA	NA	NA	NA	NA	NA	NA	NA	NA	NA	NA	NA	NA	NA	NA	NA
Laurel oak	Quercus laurifolia	Orlando	Florida	naturally_occurring	15.24 to 30.48 cm	Orlando	NA	NA	NA	NA	NA	NA	NA	NA	NA	NA	NA	NA	NA	NA	NA	NA	NA	NA	NA	NA	NA
Laurel oak	Quercus laurifolia	Orlando	Florida	naturally_occurring	15.24 to 30.48 cm	Orlando	NA	NA	NA	NA	NA	NA	NA	NA	NA	NA	NA	NA	NA	NA	NA	NA	NA	NA	NA	NA	NA
Laurel oak	Quercus laurifolia	Orlando	Florida	naturally_occurring	15.24 to 30.48 cm	Orlando	NA	NA	NA	NA	NA	NA	NA	NA	NA	NA	NA	NA	NA	NA	NA	NA	NA	NA	NA	NA	NA
Laurel oak	Quercus laurifolia	Orlando	Florida	naturally_occurring	15.24 to 30.48 cm	Orlando	NA	NA	NA	NA	NA	NA	NA	NA	NA	NA	NA	NA	NA	NA	NA	NA	NA	NA	NA	NA	NA
Laurel oak	Quercus laurifolia	Orlando	Florida	naturally_occurring	15.24 to 30.48 cm	Orlando	NA	NA	NA	NA	NA	NA	NA	NA	NA	NA	NA	NA	NA	NA	NA	NA	NA	NA	NA	NA	NA
Laurel oak	Quercus laurifolia	Orlando	Florida	naturally_occurring	15.24 to 30.48 cm	Orlando	NA	NA	NA	NA	NA	NA	NA	NA	NA	NA	NA	NA	NA	NA	NA	NA	NA	NA	NA	NA	NA
Laurel oak	Quercus laurifolia	Orlando	Florida	naturally_occurring	15.24 to 30.48 cm	Orlando	NA	NA	NA	NA	NA	NA	NA	NA	NA	NA	NA	NA	NA	NA	NA	NA	NA	NA	NA	NA	NA
Laurel oak	Quercus laurifolia	Orlando	Florida	naturally_occurring	15.24 to 30.48 cm	Orlando	NA	NA	NA	NA	NA	NA	NA	NA	NA	NA	NA	NA	NA	NA	NA	NA	NA	NA	NA	NA	NA
Laurel oak	Quercus laurifolia	Orlando	Florida	naturally_occurring	15.24 to 30.48 cm	Orlando	NA	NA	NA	NA	NA	NA	NA	NA	NA	NA	NA	NA	NA	NA	NA	NA	NA	NA	NA	NA	NA
Laurel oak	Quercus laurifolia	Orlando	Florida	naturally_occurring	15.24 to 30.48 cm	Orlando	NA	NA	NA	NA	NA	NA	NA	NA	NA	NA	NA	NA	NA	NA	NA	NA	NA	NA	NA	NA	NA
Laurel oak	Quercus laurifolia	Orlando	Florida	naturally_occurring	15.24 to 30.48 cm	Orlando	NA	NA	NA	NA	NA	NA	NA	NA	NA	NA	NA	NA	NA	NA	NA	NA	NA	NA	NA	NA	NA
Laurel oak	Quercus laurifolia	Orlando	Florida	naturally_occurring	15.24 to 30.48 cm	Orlando	NA	NA	NA	NA	NA	NA	NA	NA	NA	NA	NA	NA	NA	NA	NA	NA	NA	NA	NA	NA	NA
Laurel oak	Quercus laurifolia	Orlando	Florida	naturally_occurring	15.24 to 30.48 cm	Orlando	NA	NA	NA	NA	NA	NA	NA	NA	NA	NA	NA	NA	NA	NA	NA	NA	NA	NA	NA	NA	NA
Laurel oak	Quercus laurifolia	Orlando	Florida	naturally_occurring	15.24 to 30.48 cm	Orlando	NA	NA	NA	NA	NA	NA	NA	NA	NA	NA	NA	NA	NA	NA	NA	NA	NA	NA	NA	NA	NA
Laurel oak	Quercus laurifolia	Orlando	Florida	naturally_occurring	15.24 to 30.48 cm	Orlando	NA	NA	NA	NA	NA	NA	NA	NA	NA	NA	NA	NA	NA	NA	NA	NA	NA	NA	NA	NA	NA
Laurel oak	Quercus laurifolia	Orlando	Florida	naturally_occurring	15.24 to 30.48 cm	Orlando	NA	NA	NA	NA	NA	NA	NA	NA	NA	NA	NA	NA	NA	NA	NA	NA	NA	NA	NA	NA	NA
Laurel oak	Quercus laurifolia	Orlando	Florida	naturally_occurring	15.24 to 30.48 cm	Orlando	NA	NA	NA	NA	NA	NA	NA	NA	NA	NA	NA	NA	NA	NA	NA	NA	NA	NA	NA	NA	NA
Laurel oak	Quercus laurifolia	Orlando	Florida	naturally_occurring	15.24 to 30.48 cm	Orlando	NA	NA	NA	NA	NA	NA	NA	NA	NA	NA	NA	NA	NA	NA	NA	NA	NA	NA	NA	NA	NA
Laurel oak	Quercus laurifolia	Orlando	Florida	naturally_occurring	15.24 to 30.48 cm	Orlando	NA	NA	NA	NA	NA	NA	NA	NA	NA	NA	NA	NA	NA	NA	NA	NA	NA	NA	NA	NA	NA
Laurel oak	Quercus laurifolia	Orlando	Florida	naturally_occurring	15.24 to 30.48 cm	Orlando	NA	NA	NA	NA	NA	NA	NA	NA	NA	NA	NA	NA	NA	NA	NA	NA	NA	NA	NA	NA	NA
Laurel oak	Quercus laurifolia	Orlando	Florida	naturally_occurring	15.24 to 30.48 cm	Orlando	NA	NA	NA	NA	NA	NA	NA	NA	NA	NA	NA	NA	NA	NA	NA	NA	NA	NA	NA	NA	NA
Laurel oak	Quercus laurifolia	Orlando	Florida	naturally_occurring	15.24 to 30.48 cm	Orlando	NA	NA	NA	NA	NA	NA	NA	NA	NA	NA	NA	NA	NA	NA	NA	NA	NA	NA	NA	NA	NA
Laurel oak	Quercus laurifolia	Orlando	Florida	naturally_occurring	15.24 to 30.48 cm	Orlando	NA	NA	NA	NA	NA	NA	NA	NA	NA	NA	NA	NA	NA	NA	NA	NA	NA	NA	NA	NA	NA
Laurel oak	Quercus laurifolia	Orlando	Florida	naturally_occurring	15.24 to 30.48 cm	Orlando	NA	NA	NA	NA	NA	NA	NA	NA	NA	NA	NA	NA	NA	NA	NA	NA	NA	NA	NA	NA	NA
Laurel oak	Quercus laurifolia	Orlando	Florida	naturally_occurring	15.24 to 30.48 cm	Orlando	NA	NA	NA	NA	NA	NA	NA	NA	NA	NA	NA	NA	NA	NA	NA	NA	NA	NA	NA	NA	NA
Laurel oak	Quercus laurifolia	Orlando	Florida	naturally_occurring	15.24 to 30.48 cm	Orlando	NA	NA	NA	NA	NA	NA	NA	NA	NA	NA	NA	NA	NA	NA	NA	NA	NA	NA	NA	NA	NA
Laurel oak	Quercus laurifolia	Orlando	Florida	naturally_occurring	15.24 to 30.48 cm	Orlando	NA	NA	NA	NA	NA	NA	NA	NA	NA	NA	NA	NA	NA	NA	NA	NA	NA	NA	NA	NA	NA
Laurel oak	Quercus laurifolia	Orlando	Florida	naturally_occurring	15.24 to 30.48 cm	Orlando	NA	NA	NA	NA	NA	NA	NA	NA	NA	NA	NA	NA	NA	NA	NA	NA	NA	NA	NA	NA	NA
Laurel oak	Quercus laurifolia	Orlando	Florida	naturally_occurring	15.24 to 30.48 cm	Orlando	NA	NA	NA	NA	NA	NA	NA	NA	NA	NA	NA	NA	NA	NA	NA	NA	NA	NA	NA	NA	NA
Laurel oak	Quercus laurifolia	Orlando	Florida	naturally_occurring	15.24 to 30.48 cm	Orlando	NA	NA	NA	NA	NA	NA	NA	NA	NA	NA	NA	NA	NA	NA	NA	NA	NA	NA	NA	NA	NA
Laurel oak	Quercus laurifolia	Orlando	Florida	naturally_occurring	15.24 to 30.48 cm	Orlando	NA	NA	NA	NA	NA	NA	NA	NA	NA	NA	NA	NA	NA	NA	NA	NA	NA	NA	NA	NA	NA
Laurel oak	Quercus laurifolia	Orlando	Florida	naturally_occurring	15.24 to 30.48 cm	Orlando	NA	NA	NA	NA	NA	NA	NA	NA	NA	NA	NA	NA	NA	NA	NA	NA	NA	NA	NA	NA	NA
Laurel oak	Quercus laurifolia	Orlando	Florida	naturally_occurring	15.24 to 30.48 cm	Orlando	NA	NA	NA	NA	NA	NA	NA	NA	NA	NA	NA	NA	NA	NA	NA	NA	NA	NA	NA	NA	NA
Laurel oak	Quercus laurifolia	Orlando	Florida	naturally_occurring	15.24 to 30.48 cm	Orlando	NA	NA	NA	NA	NA	NA	NA	NA	NA	NA	NA	NA	NA	NA	NA	NA	NA	NA	NA	NA	NA
Laurel oak	Quercus laurifolia	Orlando	Florida	naturally_occurring	15.24 to 30.48 cm	Orlando	NA	NA	NA	NA	NA	NA	NA	NA	NA	NA	NA	NA	NA	NA	NA	NA	NA	NA	NA	NA	NA
Laurel oak	Quercus laurifolia	Orlando	Florida	naturally_occurring	15.24 to 30.48 cm	Orlando	NA	NA	NA	NA	NA	NA	NA	NA	NA	NA	NA	NA	NA	NA	NA	NA	NA	NA	NA	NA	NA
Laurel oak	Quercus laurifolia	Orlando	Florida	naturally_occurring	15.24 to 30.48 cm	Orlando	NA	NA	NA	NA	NA	NA	NA	NA	NA	NA	NA	NA	NA	NA	NA	NA	NA	NA	NA	NA	NA
Laurel oak	Quercus laurifolia	Orlando	Florida	naturally_occurring	15.24 to 30.48 cm	Orlando	NA	NA	NA	NA	NA	NA	NA	NA	NA	NA	NA	NA	NA	NA	NA	NA	NA	NA	NA	NA	NA
Laurel oak	Quercus laurifolia	Orlando	Florida	naturally_occurring	15.24 to 30.48 cm	Orlando	NA	NA	NA	NA	NA	NA	NA	NA	NA	NA	NA	NA	NA	NA	NA	NA	NA	NA	NA	NA	NA
Laurel oak	Quercus laurifolia	Orlando	Florida	naturally_occurring	15.24 to 30.48 cm	Orlando	NA	NA	NA	NA	NA	NA	NA	NA	NA	NA	NA	NA	NA	NA	NA	NA	NA	NA	NA	NA	NA
Laurel oak	Quercus laurifolia	Orlando	Florida	naturally_occurring	15.24 to 30.48 cm	Orlando	NA	NA	NA	NA	NA	NA	NA	NA	NA	NA	NA	NA	NA	NA	NA	NA	NA	NA	NA	NA	NA
Laurel oak	Quercus laurifolia	Orlando	Florida	naturally_occurring	15.24 to 30.48 cm	Orlando	NA	NA	NA	NA	NA	NA	NA	NA	NA	NA	NA	NA	NA	NA	NA	NA	NA	NA	NA	NA	NA
Laurel oak	Quercus laurifolia	Orlando	Florida	naturally_occurring	15.24 to 30.48 cm	Orlando	NA	NA	NA	NA	NA	NA	NA	NA	NA	NA	NA	NA	NA	NA	NA	NA	NA	NA	NA	NA	NA
Laurel oak	Quercus laurifolia	Orlando	Florida	naturally_occurring	15.24 to 30.48 cm	Orlando	NA	NA	NA	NA	NA	NA	NA	NA	NA	NA	NA	NA	NA	NA	NA	NA	NA	NA	NA	NA	NA
Laurel oak	Quercus laurifolia	Orlando	Florida	naturally_occurring	15.24 to 30.48 cm	Orlando	NA	NA	NA	NA	NA	NA	NA	NA	NA	NA	NA	NA	NA	NA	NA	NA	NA	NA	NA	NA	NA
Laurel oak	Quercus laurifolia	Orlando	Florida	naturally_occurring	15.24 to 30.48 cm	Orlando	NA	NA	NA	NA	NA	NA	NA	NA	NA	NA	NA	NA	NA	NA	NA	NA	NA	NA	NA	NA	NA
Laurel oak	Quercus laurifolia	Orlando	Florida	naturally_occurring	15.24 to 30.48 cm	Orlando	NA	NA	NA	NA	NA	NA	NA	NA	NA	NA	NA	NA	NA	NA	NA	NA	NA	NA	NA	NA	NA
Laurel oak	Quercus laurifolia	Orlando	Florida	naturally_occurring	15.24 to 30.48 cm	Orlando	NA	NA	NA	NA	NA	NA	NA	NA	NA	NA	NA	NA	NA	NA	NA	NA	NA	NA	NA	NA	NA
Laurel oak	Quercus laurifolia	Orlando	Florida	naturally_occurring	15.24 to 30.48 cm	Orlando	NA	NA	NA	NA	NA	NA	NA	NA	NA	NA	NA	NA	NA	NA	NA	NA	NA	NA	NA	NA	NA
Laurel oak	Quercus laurifolia	Orlando	Florida	naturally_occurring	15.24 to 30.48 cm	Orlando	NA	NA	NA	NA	NA	NA	NA	NA	NA	NA	NA	NA	NA	NA	NA	NA	NA	NA	NA	NA	NA
Laurel oak	Quercus laurifolia	Orlando	Florida	naturally_occurring	15.24 to 30.48 cm	Orlando	NA	NA	NA	NA	NA	NA	NA	NA	NA	NA	NA	NA	NA	NA	NA	NA	NA	NA	NA	NA	NA
Laurel oak	Quercus laurifolia	Orlando	Florida	naturally_occurring	15.24 to 30.48 cm	Orlando	NA	NA	NA	NA	NA	NA	NA	NA	NA	NA	NA	NA	NA	NA	NA	NA	NA	NA	NA	NA	NA
Laurel oak	Quercus laurifolia	Orlando	Florida	naturally_occurring	15.24 to 30.48 cm	Orlando	NA	NA	NA	NA	NA	NA	NA	NA	NA	NA	NA	NA	NA	NA	NA	NA	NA	NA	NA	NA	NA
Laurel oak	Quercus laurifolia	Orlando	Florida	naturally_occurring	15.24 to 30.48 cm	Orlando	NA	NA	NA	NA	NA	NA	NA	NA	NA	NA	NA	NA	NA	NA	NA	NA	NA	NA	NA	NA	NA
Laurel oak	Quercus laurifolia	Orlando	Florida	naturally_occurring	15.24 to 30.48 cm	Orlando	NA	NA	NA	NA	NA	NA	NA	NA	NA	NA	NA	NA	NA	NA	NA	NA	NA	NA	NA	NA	NA
Laurel oak	Quercus laurifolia	Orlando	Florida	naturally_occurring	15.24 to 30.48 cm	Orlando	NA	NA	NA	NA	NA	NA	NA	NA	NA	NA	NA	NA	NA	NA	NA	NA	NA	NA	NA	NA	NA
Laurel oak	Quercus laurifolia	Orlando	Florida	naturally_occurring	15.24 to 30.48 cm	Orlando	NA	NA	NA	NA	NA	NA	NA	NA	NA	NA	NA	NA	NA	NA	NA	NA	NA	NA	NA	NA	NA
Laurel oak	Quercus laurifolia	Orlando	Florida	naturally_occurring	15.24 to 30.48 cm	Orlando	NA	NA	NA	NA	NA	NA	NA	NA	NA	NA	NA	NA	NA	NA	NA	NA	NA	NA	NA	NA	NA
Laurel oak	Quercus laurifolia	Orlando	Florida	naturally_occurring	15.24 to 30.48 cm	Orlando	NA	NA	NA	NA	NA	NA	NA	NA	NA	NA	NA	NA	NA	NA	NA	NA	NA	NA	NA	NA	NA
Laurel oak	Quercus laurifolia	Orlando	Florida	naturally_occurring	15.24 to 30.48 cm	Orlando	NA	NA	NA	NA	NA	NA	NA	NA	NA	NA	NA	NA	NA	NA	NA	NA	NA	NA	NA	NA	NA
Laurel oak	Quercus laurifolia	Orlando	Florida	naturally_occurring	15.24 to 30.48 cm	Orlando	NA	NA	NA	NA	NA	NA	NA	NA	NA	NA	NA	NA	NA	NA	NA	NA	NA	NA	NA	NA	NA
Laurel oak	Quercus laurifolia	Orlando	Florida	naturally_occurring	15.24 to 30.48 cm	Orlando	NA	NA	NA	NA	NA	NA	NA	NA	NA	NA	NA	NA	NA	NA	NA	NA	NA	NA	NA	NA	NA
Laurel oak	Quercus laurifolia	Orlando	Florida	naturally_occurring	15.24 to 30.48 cm	Orlando	NA	NA	NA	NA	NA	NA	NA	NA	NA	NA	NA	NA	NA	NA	NA	NA	NA	NA	NA	NA	NA
Laurel oak	Quercus laurifolia	Orlando	Florida	naturally_occurring	15.24 to 30.48 cm	Orlando	NA	NA	NA	NA	NA	NA	NA	NA	NA	NA	NA	NA	NA	NA	NA	NA	NA	NA	NA	NA	NA
Laurel oak	Quercus laurifolia	Orlando	Florida	naturally_occurring	15.24 to 30.48 cm	Orlando	NA	NA	NA	NA	NA	NA	NA	NA	NA	NA	NA	NA	NA	NA	NA	NA	NA	NA	NA	NA	NA
Laurel oak	Quercus laurifolia	Orlando	Florida	naturally_occurring	15.24 to 30.48 cm	Orlando	NA	NA	NA	NA	NA	NA	NA	NA	NA	NA	NA	NA	NA	NA	NA	NA	NA	NA	NA	NA	NA
Laurel oak	Quercus laurifolia	Orlando	Florida	naturally_occurring	15.24 to 30.48 cm	Orlando	NA	NA	NA	NA	NA	NA	NA	NA	NA	NA	NA	NA	NA	NA	NA	NA	NA	NA	NA	NA	NA
Laurel oak	Quercus laurifolia	Orlando	Florida	naturally_occurring	15.24 to 30.48 cm	Orlando	NA	NA	NA	NA	NA	NA	NA	NA	NA	NA	NA	NA	NA	NA	NA	NA	NA	NA	NA	NA	NA
Laurel oak	Quercus laurifolia	Orlando	Florida	naturally_occurring	15.24 to 30.48 cm	Orlando	NA	NA	NA	NA	NA	NA	NA	NA	NA	NA	NA	NA	NA	NA	NA	NA	NA	NA	NA	NA	NA
Laurel oak	Quercus laurifolia	Orlando	Florida	naturally_occurring	15.24 to 30.48 cm	Orlando	NA	NA	NA	NA	NA	NA	NA	NA	NA	NA	NA	NA	NA	NA	NA	NA	NA	NA	NA	NA	NA
Laurel oak	Quercus laurifolia	Orlando	Florida	naturally_occurring	15.24 to 30.48 cm	Orlando	NA	NA	NA	NA	NA	NA	NA	NA	NA	NA	NA	NA	NA	NA	NA	NA	NA	NA	NA	NA	NA
Laurel oak	Quercus laurifolia	Orlando	Florida	naturally_occurring	15.24 to 30.48 cm	Orlando	NA	NA	NA	NA	NA	NA	NA	NA	NA	NA	NA	NA	NA	NA	NA	NA	NA	NA	NA	NA	NA
Laurel oak	Quercus laurifolia	Orlando	Florida	naturally_occurring	15.24 to 30.48 cm	Orlando	NA	NA	NA	NA	NA	NA	NA	NA	NA	NA	NA	NA	NA	NA	NA	NA	NA	NA	NA	NA	NA
Laurel oak	Quercus laurifolia	Orlando	Florida	naturally_occurring	15.24 to 30.48 cm	Orlando	NA	NA	NA	NA	NA	NA	NA	NA	NA	NA	NA	NA	NA	NA	NA	NA	NA	NA	NA	NA	NA
Laurel oak	Quercus laurifolia	Orlando	Florida	naturally_occurring	15.24 to 30.48 cm	Orlando	NA	NA	NA	NA	NA	NA	NA	NA	NA	NA	NA	NA	NA	NA	NA	NA	NA	NA	NA	NA	NA
Laurel oak	Quercus laurifolia	Orlando	Florida	naturally_occurring	15.24 to 30.48 cm	Orlando	NA	NA	NA	NA	NA	NA	NA	NA	NA	NA	NA	NA	NA	NA	NA	NA	NA	NA	NA	NA	NA
Laurel oak	Quercus laurifolia	Orlando	Florida	naturally_occurring	15.24 to 30.48 cm	Orlando	NA	NA	NA	NA	NA	NA	NA	NA	NA	NA	NA	NA	NA	NA	NA	NA	NA	NA	NA	NA	NA
Laurel oak	Quercus laurifolia	Orlando	Florida	naturally_occurring	15.24 to 30.48 cm	Orlando	NA	NA	NA	NA	NA	NA	NA	NA	NA	NA	NA	NA	NA	NA	NA	NA	NA	NA	NA	NA	NA
Laurel oak	Quercus laurifolia	Orlando	Florida	naturally_occurring	15.24 to 30.48 cm	Orlando	NA	NA	NA	NA	NA	NA	NA	NA	NA	NA	NA	NA	NA	NA	NA	NA	NA	NA	NA	NA	NA
Laurel oak	Quercus laurifolia	Orlando	Florida	naturally_occurring	15.24 to 30.48 cm	Orlando	NA	NA	NA	NA	NA	NA	NA	NA	NA	NA	NA	NA	NA	NA	NA	NA	NA	NA	NA	NA	NA
Laurel oak	Quercus laurifolia	Orlando	Florida	naturally_occurring	15.24 to 30.48 cm	Orlando	NA	NA	NA	NA	NA	NA	NA	NA	NA	NA	NA	NA	NA	NA	NA	NA	NA	NA	NA	NA	NA
Laurel oak	Quercus laurifolia	Orlando	Florida	naturally_occurring	15.24 to 30.48 cm	Orlando	NA	NA	NA	NA	NA	NA	NA	NA	NA	NA	NA	NA	NA	NA	NA	NA	NA	NA	NA	NA	NA
Laurel oak	Quercus laurifolia	Orlando	Florida	naturally_occurring	15.24 to 30.48 cm	Orlando	NA	NA	NA	NA	NA	NA	NA	NA	NA	NA	NA	NA	NA	NA	NA	NA	NA	NA	NA	NA	NA
Laurel oak	Quercus laurifolia	Orlando	Florida	naturally_occurring	15.24 to 30.48 cm	Orlando	NA	NA	NA	NA	NA	NA	NA	NA	NA	NA	NA	NA	NA	NA	NA	NA	NA	NA	NA	NA	NA
Laurel oak	Quercus laurifolia	Orlando	Florida	naturally_occurring	15.24 to 30.48 cm	Orlando	NA	NA	NA	NA	NA	NA	NA	NA	NA	NA	NA	NA	NA	NA	NA	NA	NA	NA	NA	NA	NA
Laurel oak	Quercus laurifolia	Orlando	Florida	naturally_occurring	15.24 to 30.48 cm	Orlando	NA	NA	NA	NA	NA	NA	NA	NA	NA	NA	NA	NA	NA	NA	NA	NA	NA	NA	NA	NA	NA
Laurel oak	Quercus laurifolia	Orlando	Florida	naturally_occurring	15.24 to 30.48 cm	Orlando	NA	NA	NA	NA	NA	NA	NA	NA	NA	NA	NA	NA	NA	NA	NA	NA	NA	NA	NA	NA	NA
Laurel oak	Quercus laurifolia	Orlando	Florida	naturally_occurring	15.24 to 30.48 cm	Orlando	NA	NA	NA	NA	NA	NA	NA	NA	NA	NA	NA	NA	NA	NA	NA	NA	NA	NA	NA	NA	NA
Laurel oak	Quercus laurifolia	Orlando	Florida	naturally_occurring	15.24 to 30.48 cm	Orlando	NA	NA	NA	NA	NA	NA	NA	NA	NA	NA	NA	NA	NA	NA	NA	NA	NA	NA	NA	NA	NA
Laurel oak	Quercus laurifolia	Orlando	Florida	naturally_occurring	15.24 to 30.48 cm	Orlando	NA	NA	NA	NA	NA	NA	NA	NA	NA	NA	NA	NA	NA	NA	NA	NA	NA	NA	NA	NA	NA
Laurel oak	Quercus laurifolia	Orlando	Florida	naturally_occurring	15.24 to 30.48 cm	Orlando	NA	NA	NA	NA	NA	NA	NA	NA	NA	NA	NA	NA	NA	NA	NA	NA	NA	NA	NA	NA	NA
Laurel oak	Quercus laurifolia	Orlando	Florida	naturally_occurring	15.24 to 30.48 cm	Orlando	NA	NA	NA	NA	NA	NA	NA	NA	NA	NA	NA	NA	NA	NA	NA	NA	NA	NA	NA	NA	NA
Laurel oak	Quercus laurifolia	Orlando	Florida	naturally_occurring	15.24 to 30.48 cm	Orlando	NA	NA	NA	NA	NA	NA	NA	NA	NA	NA	NA	NA	NA	NA	NA	NA	NA	NA	NA	NA	NA
Laurel oak	Quercus laurifolia	Orlando	Florida	naturally_occurring	15.24 to 30.48 cm	Orlando	NA	NA	NA	NA	NA	NA	NA	NA	NA	NA	NA	NA	NA	NA	NA	NA	NA	NA	NA	NA	NA
Laurel oak	Quercus laurifolia	Orlando	Florida	naturally_occurring	15.24 to 30.48 cm	Orlando	NA	NA	NA	NA	NA	NA	NA	NA	NA	NA	NA	NA	NA	NA	NA	NA	NA	NA	NA	NA	NA
Laurel oak	Quercus laurifolia	Orlando	Florida	naturally_occurring	15.24 to 30.48 cm	Orlando	NA	NA	NA	NA	NA	NA	NA	NA	NA	NA	NA	NA	NA	NA	NA	NA	NA	NA	NA	NA	NA
Laurel oak	Quercus laurifolia	Orlando	Florida	naturally_occurring	15.24 to 30.48 cm	Orlando	NA	NA	NA	NA	NA	NA	NA	NA	NA	NA	NA	NA	NA	NA	NA	NA	NA	NA	NA	NA	NA
Laurel oak	Quercus laurifolia	Orlando	Florida	naturally_occurring	15.24 to 30.48 cm	Orlando	NA	NA	NA	NA	NA	NA	NA	NA	NA	NA	NA	NA	NA	NA	NA	NA	NA	NA	NA	NA	NA
Laurel oak	Quercus laurifolia	Orlando	Florida	naturally_occurring	15.24 to 30.48 cm	Orlando	NA	NA	NA	NA	NA	NA	NA	NA	NA	NA	NA	NA	NA	NA	NA	NA	NA	NA	NA	NA	NA
Laurel oak	Quercus laurifolia	Orlando	Florida	naturally_occurring	15.24 to 30.48 cm	Orlando	NA	NA	NA	NA	NA	NA	NA	NA	NA	NA	NA	NA	NA	NA	NA	NA	NA	NA	NA	NA	NA
Laurel oak	Quercus laurifolia	Orlando	Florida	naturally_occurring	15.24 to 30.48 cm	Orlando	NA	NA	NA	NA	NA	NA	NA	NA	NA	NA	NA	NA	NA	NA	NA	NA	NA	NA	NA	NA	NA
Laurel oak	Quercus laurifolia	Orlando	Florida	naturally_occurring	15.24 to 30.48 cm	Orlando	NA	NA	NA	NA	NA	NA	NA	NA	NA	NA	NA	NA	NA	NA	NA	NA	NA	NA	NA	NA	NA
Laurel oak	Quercus laurifolia	Orlando	Florida	naturally_occurring	15.24 to 30.48 cm	Orlando	NA	NA	NA	NA	NA	NA	NA	NA	NA	NA	NA	NA	NA	NA	NA	NA	NA	NA	NA	NA	NA
Laurel oak	Quercus laurifolia	Orlando	Florida	naturally_occurring	15.24 to 30.48 cm	Orlando	NA	NA	NA	NA	NA	NA	NA	NA	NA	NA	NA	NA	NA	NA	NA	NA	NA	NA	NA	NA	NA
Laurel oak	Quercus laurifolia	Orlando	Florida	naturally_occurring	15.24 to 30.48 cm	Orlando	NA	NA	NA	NA	NA	NA	NA	NA	NA	NA	NA	NA	NA	NA	NA	NA	NA	NA	NA	NA	NA
Laurel oak	Quercus laurifolia	Orlando	Florida	naturally_occurring	15.24 to 30.48 cm	Orlando	NA	NA	NA	NA	NA	NA	NA	NA	NA	NA	NA	NA	NA	NA	NA	NA	NA	NA	NA	NA	NA
Laurel oak	Quercus laurifolia	Orlando	Florida	naturally_occurring	15.24 to 30.48 cm	Orlando	NA	NA	NA	NA	NA	NA	NA	NA	NA	NA	NA	NA	NA	NA	NA	NA	NA	NA	NA	NA	NA
Laurel oak	Quercus laurifolia	Orlando	Florida	naturally_occurring	15.24 to 30.48 cm	Orlando	NA	NA	NA	NA	NA	NA	NA	NA	NA	NA	NA	NA	NA	NA	NA	NA	NA	NA	NA	NA	NA
Laurel oak	Quercus laurifolia	Orlando	Florida	naturally_occurring	15.24 to 30.48 cm	Orlando	NA	NA	NA	NA	NA	NA	NA	NA	NA	NA	NA	NA	NA	NA	NA	NA	NA	NA	NA	NA	NA
Laurel oak	Quercus laurifolia	Orlando	Florida	naturally_occurring	15.24 to 30.48 cm	Orlando	NA	NA	NA	NA	NA	NA	NA	NA	NA	NA	NA	NA	NA	NA	NA	NA	NA	NA	NA	NA	NA
Laurel oak	Quercus laurifolia	Orlando	Florida	naturally_occurring	15.24 to 30.48 cm	Orlando	NA	NA	NA	NA	NA	NA	NA	NA	NA	NA	NA	NA	NA	NA	NA	NA	NA	NA	NA	NA	NA
Laurel oak	Quercus laurifolia	Orlando	Florida	naturally_occurring	15.24 to 30.48 cm	Orlando	NA	NA	NA	NA	NA	NA	NA	NA	NA	NA	NA	NA	NA	NA	NA	NA	NA	NA	NA	NA	NA
Laurel oak	Quercus laurifolia	Orlando	Florida	naturally_occurring	15.24 to 30.48 cm	Orlando	NA	NA	NA	NA	NA	NA	NA	NA	NA	NA	NA	NA	NA	NA	NA	NA	NA	NA	NA	NA	NA
Laurel oak	Quercus laurifolia	Orlando	Florida	naturally_occurring	15.24 to 30.48 cm	Orlando	NA	NA	NA	NA	NA	NA	NA	NA	NA	NA	NA	NA	NA	NA	NA	NA	NA	NA	NA	NA	NA
Laurel oak	Quercus laurifolia	Orlando	Florida	naturally_occurring	15.24 to 30.48 cm	Orlando	NA	NA	NA	NA	NA	NA	NA	NA	NA	NA	NA	NA	NA	NA	NA	NA	NA	NA	NA	NA	NA
Laurel oak	Quercus laurifolia	Orlando	Florida	naturally_occurring	15.24 to 30.48 cm	Orlando	NA	NA	NA	NA	NA	NA	NA	NA	NA	NA	NA	NA	NA	NA	NA	NA	NA	NA	NA	NA	NA
Laurel oak	Quercus laurifolia	Orlando	Florida	naturally_occurring	15.24 to 30.48 cm	Orlando	NA	NA	NA	NA	NA	NA	NA	NA	NA	NA	NA	NA	NA	NA	NA	NA	NA	NA	NA	NA	NA
Laurel oak	Quercus laurifolia	Orlando	Florida	naturally_occurring	15.24 to 30.48 cm	Orlando	NA	NA	NA	NA	NA	NA	NA	NA	NA	NA	NA	NA	NA	NA	NA	NA	NA	NA	NA	NA	NA
Laurel oak	Quercus laurifolia	Orlando	Florida	naturally_occurring	15.24 to 30.48 cm	Orlando	NA	NA	NA	NA	NA	NA	NA	NA	NA	NA	NA	NA	NA	NA	NA	NA	NA	NA	NA	NA	NA
Laurel oak	Quercus laurifolia	Orlando	Florida	naturally_occurring	15.24 to 30.48 cm	Orlando	NA	NA	NA	NA	NA	NA	NA	NA	NA	NA	NA	NA	NA	NA	NA	NA	NA	NA	NA	NA	NA
Laurel oak	Quercus laurifolia	Orlando	Florida	naturally_occurring	15.24 to 30.48 cm	Orlando	NA	NA	NA	NA	NA	NA	NA	NA	NA	NA	NA	NA	NA	NA	NA	NA	NA	NA	NA	NA	NA
Laurel oak	Quercus laurifolia	Orlando	Florida	naturally_occurring	15.24 to 30.48 cm	Orlando	NA	NA	NA	NA	NA	NA	NA	NA	NA	NA	NA	NA	NA	NA	NA	NA	NA	NA	NA	NA	NA
Laurel oak	Quercus laurifolia	Orlando	Florida	naturally_occurring	15.24 to 30.48 cm	Orlando	NA	NA	NA	NA	NA	NA	NA	NA	NA	NA	NA	NA	NA	NA	NA	NA	NA	NA	NA	NA	NA
Laurel oak	Quercus laurifolia	Orlando	Florida	naturally_occurring	15.24 to 30.48 cm	Orlando	NA	NA	NA	NA	NA	NA	NA	NA	NA	NA	NA	NA	NA	NA	NA	NA	NA	NA	NA	NA	NA
Laurel oak	Quercus laurifolia	Orlando	Florida	naturally_occurring	15.24 to 30.48 cm	Orlando	NA	NA	NA	NA	NA	NA	NA	NA	NA	NA	NA	NA	NA	NA	NA	NA	NA	NA	NA	NA	NA
Laurel oak	Quercus laurifolia	Orlando	Florida	naturally_occurring	15.24 to 30.48 cm	Orlando	NA	NA	NA	NA	NA	NA	NA	NA	NA	NA	NA	NA	NA	NA	NA	NA	NA	NA	NA	NA	NA
Laurel oak	Quercus laurifolia	Orlando	Florida	naturally_occurring	15.24 to 30.48 cm	Orlando	NA	NA	NA	NA	NA	NA	NA	NA	NA	NA	NA	NA	NA	NA	NA	NA	NA	NA	NA	NA	NA
Laurel oak	Quercus laurifolia	Orlando	Florida	naturally_occurring	15.24 to 30.48 cm	Orlando	NA	NA	NA	NA	NA	NA	NA	NA	NA	NA	NA	NA	NA	NA	NA	NA	NA	NA	NA	NA	NA
Laurel oak	Quercus laurifolia	Orlando	Florida	naturally_occurring	15.24 to 30.48 cm	Orlando	NA	NA	NA	NA	NA	NA	NA	NA	NA	NA	NA	NA	NA	NA	NA	NA	NA	NA	NA	NA	NA
Laurel oak	Quercus laurifolia	Orlando	Florida	naturally_occurring	15.24 to 30.48 cm	Orlando	NA	NA	NA	NA	NA	NA	NA	NA	NA	NA	NA	NA	NA	NA	NA	NA	NA	NA	NA	NA	NA
Laurel oak	Quercus laurifolia	Orlando	Florida	naturally_occurring	15.24 to 30.48 cm	Orlando	NA	NA	NA	NA	NA	NA	NA	NA	NA	NA	NA	NA	NA	NA	NA	NA	NA	NA	NA	NA	NA
Laurel oak	Quercus laurifolia	Orlando	Florida	naturally_occurring	15.24 to 30.48 cm	Orlando	NA	NA	NA	NA	NA	NA	NA	NA	NA	NA	NA	NA	NA	NA	NA	NA	NA	NA	NA	NA	NA
Laurel oak	Quercus laurifolia	Orlando	Florida	naturally_occurring	15.24 to 30.48 cm	Orlando	NA	NA	NA	NA	NA	NA	NA	NA	NA	NA	NA	NA	NA	NA	NA	NA	NA	NA	NA	NA	NA
Laurel oak	Quercus laurifolia	Orlando	Florida	naturally_occurring	15.24 to 30.48 cm	Orlando	NA	NA	NA	NA	NA	NA	NA	NA	NA	NA	NA	NA	NA	NA	NA	NA	NA	NA	NA	NA	NA
Laurel oak	Quercus laurifolia	Orlando	Florida	naturally_occurring	15.24 to 30.48 cm	Orlando	NA	NA	NA	NA	NA	NA	NA	NA	NA	NA	NA	NA	NA	NA	NA	NA	NA	NA	NA	NA	NA
Laurel oak	Quercus laurifolia	Orlando	Florida	naturally_occurring	15.24 to 30.48 cm	Orlando	NA	NA	NA	NA	NA	NA	NA	NA	NA	NA	NA	NA	NA	NA	NA	NA	NA	NA	NA	NA	NA
Laurel oak	Quercus laurifolia	Orlando	Florida	naturally_occurring	15.24 to 30.48 cm	Orlando	NA	NA	NA	NA	NA	NA	NA	NA	NA	NA	NA	NA	NA	NA	NA	NA	NA	NA	NA	NA	NA
Laurel oak	Quercus laurifolia	Orlando	Florida	naturally_occurring	15.24 to 30.48 cm	Orlando	NA	NA	NA	NA	NA	NA	NA	NA	NA	NA	NA	NA	NA	NA	NA	NA	NA	NA	NA	NA	NA
Laurel oak	Quercus laurifolia	Orlando	Florida	naturally_occurring	15.24 to 30.48 cm	Orlando	NA	NA	NA	NA	NA	NA	NA	NA	NA	NA	NA	NA	NA	NA	NA	NA	NA	NA	NA	NA	NA
Laurel oak	Quercus laurifolia	Orlando	Florida	naturally_occurring	15.24 to 30.48 cm	Orlando	NA	NA	NA	NA	NA	NA	NA	NA	NA	NA	NA	NA	NA	NA	NA	NA	NA	NA	NA	NA	NA
Laurel oak	Quercus laurifolia	Orlando	Florida	naturally_occurring	15.24 to 30.48 cm	Orlando	NA	NA	NA	NA	NA	NA	NA	NA	NA	NA	NA	NA	NA	NA	NA	NA	NA	NA	NA	NA	NA
Laurel oak	Quercus laurifolia	Orlando	Florida	naturally_occurring	15.24 to 30.48 cm	Orlando	NA	NA	NA	NA	NA	NA	NA	NA	NA	NA	NA	NA	NA	NA	NA	NA	NA	NA	NA	NA	NA
Laurel oak	Quercus laurifolia	Orlando	Florida	naturally_occurring	15.24 to 30.48 cm	Orlando	NA	NA	NA	NA	NA	NA	NA	NA	NA	NA	NA	NA	NA	NA	NA	NA	NA	NA	NA	NA	NA
Laurel oak	Quercus laurifolia	Orlando	Florida	naturally_occurring	15.24 to 30.48 cm	Orlando	NA	NA	NA	NA	NA	NA	NA	NA	NA	NA	NA	NA	NA	NA	NA	NA	NA	NA	NA	NA	NA
Laurel oak	Quercus laurifolia	Orlando	Florida	naturally_occurring	15.24 to 30.48 cm	Orlando	NA	NA	NA	NA	NA	NA	NA	NA	NA	NA	NA	NA	NA	NA	NA	NA	NA	NA	NA	NA	NA
Laurel oak	Quercus laurifolia	Orlando	Florida	naturally_occurring	15.24 to 30.48 cm	Orlando	NA	NA	NA	NA	NA	NA	NA	NA	NA	NA	NA	NA	NA	NA	NA	NA	NA	NA	NA	NA	NA
Laurel oak	Quercus laurifolia	Orlando	Florida	naturally_occurring	15.24 to 30.48 cm	Orlando	NA	NA	NA	NA	NA	NA	NA	NA	NA	NA	NA	NA	NA	NA	NA	NA	NA	NA	NA	NA	NA
Laurel oak	Quercus laurifolia	Orlando	Florida	naturally_occurring	15.24 to 30.48 cm	Orlando	NA	NA	NA	NA	NA	NA	NA	NA	NA	NA	NA	NA	NA	NA	NA	NA	NA	NA	NA	NA	NA
Laurel oak	Quercus laurifolia	Orlando	Florida	naturally_occurring	15.24 to 30.48 cm	Orlando	NA	NA	NA	NA	NA	NA	NA	NA	NA	NA	NA	NA	NA	NA	NA	NA	NA	NA	NA	NA	NA
Laurel oak	Quercus laurifolia	Orlando	Florida	naturally_occurring	15.24 to 30.48 cm	Orlando	NA	NA	NA	NA	NA	NA	NA	NA	NA	NA	NA	NA	NA	NA	NA	NA	NA	NA	NA	NA	NA
Laurel oak	Quercus laurifolia	Orlando	Florida	naturally_occurring	15.24 to 30.48 cm	Orlando	NA	NA	NA	NA	NA	NA	NA	NA	NA	NA	NA	NA	NA	NA	NA	NA	NA	NA	NA	NA	NA
Laurel oak	Quercus laurifolia	Orlando	Florida	naturally_occurring	15.24 to 30.48 cm	Orlando	NA	NA	NA	NA	NA	NA	NA	NA	NA	NA	NA	NA	NA	NA	NA	NA	NA	NA	NA	NA	NA
Laurel oak	Quercus laurifolia	Orlando	Florida	naturally_occurring	15.24 to 30.48 cm	Orlando	NA	NA	NA	NA	NA	NA	NA	NA	NA	NA	NA	NA	NA	NA	NA	NA	NA	NA	NA	NA	NA
Laurel oak	Quercus laurifolia	Orlando	Florida	naturally_occurring	15.24 to 30.48 cm	Orlando	NA	NA	NA	NA	NA	NA	NA	NA	NA	NA	NA	NA	NA	NA	NA	NA	NA	NA	NA	NA	NA
Laurel oak	Quercus laurifolia	Orlando	Florida	naturally_occurring	15.24 to 30.48 cm	Orlando	NA	NA	NA	NA	NA	NA	NA	NA	NA	NA	NA	NA	NA	NA	NA	NA	NA	NA	NA	NA	NA
Laurel oak	Quercus laurifolia	Orlando	Florida	naturally_occurring	15.24 to 30.48 cm	Orlando	NA	NA	NA	NA	NA	NA	NA	NA	NA	NA	NA	NA	NA	NA	NA	NA	NA	NA	NA	NA	NA
Laurel oak	Quercus laurifolia	Orlando	Florida	naturally_occurring	15.24 to 30.48 cm	Orlando	NA	NA	NA	NA	NA	NA	NA	NA	NA	NA	NA	NA	NA	NA	NA	NA	NA	NA	NA	NA	NA
Laurel oak	Quercus laurifolia	Orlando	Florida	naturally_occurring	15.24 to 30.48 cm	Orlando	NA	NA	NA	NA	NA	NA	NA	NA	NA	NA	NA	NA	NA	NA	NA	NA	NA	NA	NA	NA	NA
Laurel oak	Quercus laurifolia	Orlando	Florida	naturally_occurring	15.24 to 30.48 cm	Orlando	NA	NA	NA	NA	NA	NA	NA	NA	NA	NA	NA	NA	NA	NA	NA	NA	NA	NA	NA	NA	NA
Laurel oak	Quercus laurifolia	Orlando	Florida	naturally_occurring	15.24 to 30.48 cm	Orlando	NA	NA	NA	NA	NA	NA	NA	NA	NA	NA	NA	NA	NA	NA	NA	NA	NA	NA	NA	NA	NA
Laurel oak	Quercus laurifolia	Orlando	Florida	naturally_occurring	15.24 to 30.48 cm	Orlando	NA	NA	NA	NA	NA	NA	NA	NA	NA	NA	NA	NA	NA	NA	NA	NA	NA	NA	NA	NA	NA
Laurel oak	Quercus laurifolia	Orlando	Florida	naturally_occurring	15.24 to 30.48 cm	Orlando	NA	NA	NA	NA	NA	NA	NA	NA	NA	NA	NA	NA	NA	NA	NA	NA	NA	NA	NA	NA	NA
Laurel oak	Quercus laurifolia	Orlando	Florida	naturally_occurring	15.24 to 30.48 cm	Orlando	NA	NA	NA	NA	NA	NA	NA	NA	NA	NA	NA	NA	NA	NA	NA	NA	NA	NA	NA	NA	NA
Laurel oak	Quercus laurifolia	Orlando	Florida	naturally_occurring	15.24 to 30.48 cm	Orlando	NA	NA	NA	NA	NA	NA	NA	NA	NA	NA	NA	NA	NA	NA	NA	NA	NA	NA	NA	NA	NA
Laurel oak	Quercus laurifolia	Orlando	Florida	naturally_occurring	15.24 to 30.48 cm	Orlando	NA	NA	NA	NA	NA	NA	NA	NA	NA	NA	NA	NA	NA	NA	NA	NA	NA	NA	NA	NA	NA
Laurel oak	Quercus laurifolia	Orlando	Florida	naturally_occurring	15.24 to 30.48 cm	Orlando	NA	NA	NA	NA	NA	NA	NA	NA	NA	NA	NA	NA	NA	NA	NA	NA	NA	NA	NA	NA	NA
Laurel oak	Quercus laurifolia	Orlando	Florida	naturally_occurring	15.24 to 30.48 cm	Orlando	NA	NA	NA	NA	NA	NA	NA	NA	NA	NA	NA	NA	NA	NA	NA	NA	NA	NA	NA	NA	NA
Laurel oak	Quercus laurifolia	Orlando	Florida	naturally_occurring	15.24 to 30.48 cm	Orlando	NA	NA	NA	NA	NA	NA	NA	NA	NA	NA	NA	NA	NA	NA	NA	NA	NA	NA	NA	NA	NA
Laurel oak	Quercus laurifolia	Orlando	Florida	naturally_occurring	15.24 to 30.48 cm	Orlando	NA	NA	NA	NA	NA	NA	NA	NA	NA	NA	NA	NA	NA	NA	NA	NA	NA	NA	NA	NA	NA
Laurel oak	Quercus laurifolia	Orlando	Florida	naturally_occurring	15.24 to 30.48 cm	Orlando	NA	NA	NA	NA	NA	NA	NA	NA	NA	NA	NA	NA	NA	NA	NA	NA	NA	NA	NA	NA	NA
Laurel oak	Quercus laurifolia	Orlando	Florida	naturally_occurring	15.24 to 30.48 cm	Orlando	NA	NA	NA	NA	NA	NA	NA	NA	NA	NA	NA	NA	NA	NA	NA	NA	NA	NA	NA	NA	NA
Laurel oak	Quercus laurifolia	Orlando	Florida	naturally_occurring	15.24 to 30.48 cm	Orlando	NA	NA	NA	NA	NA	NA	NA	NA	NA	NA	NA	NA	NA	NA	NA	NA	NA	NA	NA	NA	NA
Laurel oak	Quercus laurifolia	Orlando	Florida	naturally_occurring	15.24 to 30.48 cm	Orlando	NA	NA	NA	NA	NA	NA	NA	NA	NA	NA	NA	NA	NA	NA	NA	NA	NA	NA	NA	NA	NA
Laurel oak	Quercus laurifolia	Orlando	Florida	naturally_occurring	15.24 to 30.48 cm	Orlando	NA	NA	NA	NA	NA	NA	NA	NA	NA	NA	NA	NA	NA	NA	NA	NA	NA	NA	NA	NA	NA
Laurel oak	Quercus laurifolia	Orlando	Florida	naturally_occurring	15.24 to 30.48 cm	Orlando	NA	NA	NA	NA	NA	NA	NA	NA	NA	NA	NA	NA	NA	NA	NA	NA	NA	NA	NA	NA	NA
Laurel oak	Quercus laurifolia	Orlando	Florida	naturally_occurring	15.24 to 30.48 cm	Orlando	NA	NA	NA	NA	NA	NA	NA	NA	NA	NA	NA	NA	NA	NA	NA	NA	NA	NA	NA	NA	NA
Laurel oak	Quercus laurifolia	Orlando	Florida	naturally_occurring	15.24 to 30.48 cm	Orlando	NA	NA	NA	NA	NA	NA	NA	NA	NA	NA	NA	NA	NA	NA	NA	NA	NA	NA	NA	NA	NA
Laurel oak	Quercus laurifolia	Orlando	Florida	naturally_occurring	15.24 to 30.48 cm	Orlando	NA	NA	NA	NA	NA	NA	NA	NA	NA	NA	NA	NA	NA	NA	NA	NA	NA	NA	NA	NA	NA
Laurel oak	Quercus laurifolia	Orlando	Florida	naturally_occurring	15.24 to 30.48 cm	Orlando	NA	NA	NA	NA	NA	NA	NA	NA	NA	NA	NA	NA	NA	NA	NA	NA	NA	NA	NA	NA	NA
Laurel oak	Quercus laurifolia	Orlando	Florida	naturally_occurring	15.24 to 30.48 cm	Orlando	NA	NA	NA	NA	NA	NA	NA	NA	NA	NA	NA	NA	NA	NA	NA	NA	NA	NA	NA	NA	NA
Laurel oak	Quercus laurifolia	Orlando	Florida	naturally_occurring	15.24 to 30.48 cm	Orlando	NA	NA	NA	NA	NA	NA	NA	NA	NA	NA	NA	NA	NA	NA	NA	NA	NA	NA	NA	NA	NA
Laurel oak	Quercus laurifolia	Orlando	Florida	naturally_occurring	15.24 to 30.48 cm	Orlando	NA	NA	NA	NA	NA	NA	NA	NA	NA	NA	NA	NA	NA	NA	NA	NA	NA	NA	NA	NA	NA
Laurel oak	Quercus laurifolia	Orlando	Florida	naturally_occurring	15.24 to 30.48 cm	Orlando	NA	NA	NA	NA	NA	NA	NA	NA	NA	NA	NA	NA	NA	NA	NA	NA	NA	NA	NA	NA	NA
Laurel oak	Quercus laurifolia	Orlando	Florida	naturally_occurring	15.24 to 30.48 cm	Orlando	NA	NA	NA	NA	NA	NA	NA	NA	NA	NA	NA	NA	NA	NA	NA	NA	NA	NA	NA	NA	NA
Laurel oak	Quercus laurifolia	Orlando	Florida	naturally_occurring	15.24 to 30.48 cm	Orlando	NA	NA	NA	NA	NA	NA	NA	NA	NA	NA	NA	NA	NA	NA	NA	NA	NA	NA	NA	NA	NA
Laurel oak	Quercus laurifolia	Orlando	Florida	naturally_occurring	15.24 to 30.48 cm	Orlando	NA	NA	NA	NA	NA	NA	NA	NA	NA	NA	NA	NA	NA	NA	NA	NA	NA	NA	NA	NA	NA
Laurel oak	Quercus laurifolia	Orlando	Florida	naturally_occurring	15.24 to 30.48 cm	Orlando	NA	NA	NA	NA	NA	NA	NA	NA	NA	NA	NA	NA	NA	NA	NA	NA	NA	NA	NA	NA	NA
Laurel oak	Quercus laurifolia	Orlando	Florida	naturally_occurring	15.24 to 30.48 cm	Orlando	NA	NA	NA	NA	NA	NA	NA	NA	NA	NA	NA	NA	NA	NA	NA	NA	NA	NA	NA	NA	NA
Laurel oak	Quercus laurifolia	Orlando	Florida	naturally_occurring	15.24 to 30.48 cm	Orlando	NA	NA	NA	NA	NA	NA	NA	NA	NA	NA	NA	NA	NA	NA	NA	NA	NA	NA	NA	NA	NA
Laurel oak	Quercus laurifolia	Orlando	Florida	naturally_occurring	15.24 to 30.48 cm	Orlando	NA	NA	NA	NA	NA	NA	NA	NA	NA	NA	NA	NA	NA	NA	NA	NA	NA	NA	NA	NA	NA
Laurel oak	Quercus laurifolia	Orlando	Florida	naturally_occurring	15.24 to 30.48 cm	Orlando	NA	NA	NA	NA	NA	NA	NA	NA	NA	NA	NA	NA	NA	NA	NA	NA	NA	NA	NA	NA	NA
Laurel oak	Quercus laurifolia	Orlando	Florida	naturally_occurring	15.24 to 30.48 cm	Orlando	NA	NA	NA	NA	NA	NA	NA	NA	NA	NA	NA	NA	NA	NA	NA	NA	NA	NA	NA	NA	NA
Laurel oak	Quercus laurifolia	Orlando	Florida	naturally_occurring	15.24 to 30.48 cm	Orlando	NA	NA	NA	NA	NA	NA	NA	NA	NA	NA	NA	NA	NA	NA	NA	NA	NA	NA	NA	NA	NA
Laurel oak	Quercus laurifolia	Orlando	Florida	naturally_occurring	15.24 to 30.48 cm	Orlando	NA	NA	NA	NA	NA	NA	NA	NA	NA	NA	NA	NA	NA	NA	NA	NA	NA	NA	NA	NA	NA
Laurel oak	Quercus laurifolia	Orlando	Florida	naturally_occurring	15.24 to 30.48 cm	Orlando	NA	NA	NA	NA	NA	NA	NA	NA	NA	NA	NA	NA	NA	NA	NA	NA	NA	NA	NA	NA	NA
Laurel oak	Quercus laurifolia	Orlando	Florida	naturally_occurring	15.24 to 30.48 cm	Orlando	NA	NA	NA	NA	NA	NA	NA	NA	NA	NA	NA	NA	NA	NA	NA	NA	NA	NA	NA	NA	NA
Laurel oak	Quercus laurifolia	Orlando	Florida	naturally_occurring	15.24 to 30.48 cm	Orlando	NA	NA	NA	NA	NA	NA	NA	NA	NA	NA	NA	NA	NA	NA	NA	NA	NA	NA	NA	NA	NA
Laurel oak	Quercus laurifolia	Orlando	Florida	naturally_occurring	15.24 to 30.48 cm	Orlando	NA	NA	NA	NA	NA	NA	NA	NA	NA	NA	NA	NA	NA	NA	NA	NA	NA	NA	NA	NA	NA
Laurel oak	Quercus laurifolia	Orlando	Florida	naturally_occurring	15.24 to 30.48 cm	Orlando	NA	NA	NA	NA	NA	NA	NA	NA	NA	NA	NA	NA	NA	NA	NA	NA	NA	NA	NA	NA	NA
Laurel oak	Quercus laurifolia	Orlando	Florida	naturally_occurring	15.24 to 30.48 cm	Orlando	NA	NA	NA	NA	NA	NA	NA	NA	NA	NA	NA	NA	NA	NA	NA	NA	NA	NA	NA	NA	NA
Laurel oak	Quercus laurifolia	Orlando	Florida	naturally_occurring	15.24 to 30.48 cm	Orlando	NA	NA	NA	NA	NA	NA	NA	NA	NA	NA	NA	NA	NA	NA	NA	NA	NA	NA	NA	NA	NA
Laurel oak	Quercus laurifolia	Orlando	Florida	naturally_occurring	15.24 to 30.48 cm	Orlando	NA	NA	NA	NA	NA	NA	NA	NA	NA	NA	NA	NA	NA	NA	NA	NA	NA	NA	NA	NA	NA
Laurel oak	Quercus laurifolia	Orlando	Florida	naturally_occurring	15.24 to 30.48 cm	Orlando	NA	NA	NA	NA	NA	NA	NA	NA	NA	NA	NA	NA	NA	NA	NA	NA	NA	NA	NA	NA	NA
Laurel oak	Quercus laurifolia	Orlando	Florida	naturally_occurring	15.24 to 30.48 cm	Orlando	NA	NA	NA	NA	NA	NA	NA	NA	NA	NA	NA	NA	NA	NA	NA	NA	NA	NA	NA	NA	NA
Laurel oak	Quercus laurifolia	Orlando	Florida	naturally_occurring	15.24 to 30.48 cm	Orlando	NA	NA	NA	NA	NA	NA	NA	NA	NA	NA	NA	NA	NA	NA	NA	NA	NA	NA	NA	NA	NA
Laurel oak	Quercus laurifolia	Orlando	Florida	naturally_occurring	15.24 to 30.48 cm	Orlando	NA	NA	NA	NA	NA	NA	NA	NA	NA	NA	NA	NA	NA	NA	NA	NA	NA	NA	NA	NA	NA
Laurel oak	Quercus laurifolia	Orlando	Florida	naturally_occurring	15.24 to 30.48 cm	Orlando	NA	NA	NA	NA	NA	NA	NA	NA	NA	NA	NA	NA	NA	NA	NA	NA	NA	NA	NA	NA	NA
Laurel oak	Quercus laurifolia	Orlando	Florida	naturally_occurring	15.24 to 30.48 cm	Orlando	NA	NA	NA	NA	NA	NA	NA	NA	NA	NA	NA	NA	NA	NA	NA	NA	NA	NA	NA	NA	NA
Laurel oak	Quercus laurifolia	Orlando	Florida	naturally_occurring	15.24 to 30.48 cm	Orlando	NA	NA	NA	NA	NA	NA	NA	NA	NA	NA	NA	NA	NA	NA	NA	NA	NA	NA	NA	NA	NA
Laurel oak	Quercus laurifolia	Orlando	Florida	naturally_occurring	15.24 to 30.48 cm	Orlando	NA	NA	NA	NA	NA	NA	NA	NA	NA	NA	NA	NA	NA	NA	NA	NA	NA	NA	NA	NA	NA
Laurel oak	Quercus laurifolia	Orlando	Florida	naturally_occurring	15.24 to 30.48 cm	Orlando	NA	NA	NA	NA	NA	NA	NA	NA	NA	NA	NA	NA	NA	NA	NA	NA	NA	NA	NA	NA	NA
Laurel oak	Quercus laurifolia	Orlando	Florida	naturally_occurring	15.24 to 30.48 cm	Orlando	NA	NA	NA	NA	NA	NA	NA	NA	NA	NA	NA	NA	NA	NA	NA	NA	NA	NA	NA	NA	NA
Laurel oak	Quercus laurifolia	Orlando	Florida	naturally_occurring	15.24 to 30.48 cm	Orlando	NA	NA	NA	NA	NA	NA	NA	NA	NA	NA	NA	NA	NA	NA	NA	NA	NA	NA	NA	NA	NA
Laurel oak	Quercus laurifolia	Orlando	Florida	naturally_occurring	15.24 to 30.48 cm	Orlando	NA	NA	NA	NA	NA	NA	NA	NA	NA	NA	NA	NA	NA	NA	NA	NA	NA	NA	NA	NA	NA
Laurel oak	Quercus laurifolia	Orlando	Florida	naturally_occurring	15.24 to 30.48 cm	Orlando	NA	NA	NA	NA	NA	NA	NA	NA	NA	NA	NA	NA	NA	NA	NA	NA	NA	NA	NA	NA	NA
Laurel oak	Quercus laurifolia	Orlando	Florida	naturally_occurring	15.24 to 30.48 cm	Orlando	NA	NA	NA	NA	NA	NA	NA	NA	NA	NA	NA	NA	NA	NA	NA	NA	NA	NA	NA	NA	NA
Laurel oak	Quercus laurifolia	Orlando	Florida	naturally_occurring	15.24 to 30.48 cm	Orlando	NA	NA	NA	NA	NA	NA	NA	NA	NA	NA	NA	NA	NA	NA	NA	NA	NA	NA	NA	NA	NA
Laurel oak	Quercus laurifolia	Orlando	Florida	naturally_occurring	15.24 to 30.48 cm	Orlando	NA	NA	NA	NA	NA	NA	NA	NA	NA	NA	NA	NA	NA	NA	NA	NA	NA	NA	NA	NA	NA
Laurel oak	Quercus laurifolia	Orlando	Florida	naturally_occurring	15.24 to 30.48 cm	Orlando	NA	NA	NA	NA	NA	NA	NA	NA	NA	NA	NA	NA	NA	NA	NA	NA	NA	NA	NA	NA	NA
Laurel oak	Quercus laurifolia	Orlando	Florida	naturally_occurring	15.24 to 30.48 cm	Orlando	NA	NA	NA	NA	NA	NA	NA	NA	NA	NA	NA	NA	NA	NA	NA	NA	NA	NA	NA	NA	NA
Laurel oak	Quercus laurifolia	Orlando	Florida	naturally_occurring	15.24 to 30.48 cm	Orlando	NA	NA	NA	NA	NA	NA	NA	NA	NA	NA	NA	NA	NA	NA	NA	NA	NA	NA	NA	NA	NA
Laurel oak	Quercus laurifolia	Orlando	Florida	naturally_occurring	15.24 to 30.48 cm	Orlando	NA	NA	NA	NA	NA	NA	NA	NA	NA	NA	NA	NA	NA	NA	NA	NA	NA	NA	NA	NA	NA
Laurel oak	Quercus laurifolia	Orlando	Florida	naturally_occurring	15.24 to 30.48 cm	Orlando	NA	NA	NA	NA	NA	NA	NA	NA	NA	NA	NA	NA	NA	NA	NA	NA	NA	NA	NA	NA	NA
Laurel oak	Quercus laurifolia	Orlando	Florida	naturally_occurring	15.24 to 30.48 cm	Orlando	NA	NA	NA	NA	NA	NA	NA	NA	NA	NA	NA	NA	NA	NA	NA	NA	NA	NA	NA	NA	NA
Laurel oak	Quercus laurifolia	Orlando	Florida	naturally_occurring	15.24 to 30.48 cm	Orlando	NA	NA	NA	NA	NA	NA	NA	NA	NA	NA	NA	NA	NA	NA	NA	NA	NA	NA	NA	NA	NA
Laurel oak	Quercus laurifolia	Orlando	Florida	naturally_occurring	15.24 to 30.48 cm	Orlando	NA	NA	NA	NA	NA	NA	NA	NA	NA	NA	NA	NA	NA	NA	NA	NA	NA	NA	NA	NA	NA
Laurel oak	Quercus laurifolia	Orlando	Florida	naturally_occurring	15.24 to 30.48 cm	Orlando	NA	NA	NA	NA	NA	NA	NA	NA	NA	NA	NA	NA	NA	NA	NA	NA	NA	NA	NA	NA	NA
Laurel oak	Quercus laurifolia	Orlando	Florida	naturally_occurring	15.24 to 30.48 cm	Orlando	NA	NA	NA	NA	NA	NA	NA	NA	NA	NA	NA	NA	NA	NA	NA	NA	NA	NA	NA	NA	NA
Laurel oak	Quercus laurifolia	Orlando	Florida	naturally_occurring	15.24 to 30.48 cm	Orlando	NA	NA	NA	NA	NA	NA	NA	NA	NA	NA	NA	NA	NA	NA	NA	NA	NA	NA	NA	NA	NA
Laurel oak	Quercus laurifolia	Orlando	Florida	naturally_occurring	15.24 to 30.48 cm	Orlando	NA	NA	NA	NA	NA	NA	NA	NA	NA	NA	NA	NA	NA	NA	NA	NA	NA	NA	NA	NA	NA
Laurel oak	Quercus laurifolia	Orlando	Florida	naturally_occurring	15.24 to 30.48 cm	Orlando	NA	NA	NA	NA	NA	NA	NA	NA	NA	NA	NA	NA	NA	NA	NA	NA	NA	NA	NA	NA	NA
Laurel oak	Quercus laurifolia	Orlando	Florida	naturally_occurring	15.24 to 30.48 cm	Orlando	NA	NA	NA	NA	NA	NA	NA	NA	NA	NA	NA	NA	NA	NA	NA	NA	NA	NA	NA	NA	NA
Laurel oak	Quercus laurifolia	Orlando	Florida	naturally_occurring	15.24 to 30.48 cm	Orlando	NA	NA	NA	NA	NA	NA	NA	NA	NA	NA	NA	NA	NA	NA	NA	NA	NA	NA	NA	NA	NA
Laurel oak	Quercus laurifolia	Orlando	Florida	naturally_occurring	15.24 to 30.48 cm	Orlando	NA	NA	NA	NA	NA	NA	NA	NA	NA	NA	NA	NA	NA	NA	NA	NA	NA	NA	NA	NA	NA
Laurel oak	Quercus laurifolia	Orlando	Florida	naturally_occurring	15.24 to 30.48 cm	Orlando	NA	NA	NA	NA	NA	NA	NA	NA	NA	NA	NA	NA	NA	NA	NA	NA	NA	NA	NA	NA	NA
Laurel oak	Quercus laurifolia	Orlando	Florida	naturally_occurring	15.24 to 30.48 cm	Orlando	NA	NA	NA	NA	NA	NA	NA	NA	NA	NA	NA	NA	NA	NA	NA	NA	NA	NA	NA	NA	NA
Laurel oak	Quercus laurifolia	Orlando	Florida	naturally_occurring	15.24 to 30.48 cm	Orlando	NA	NA	NA	NA	NA	NA	NA	NA	NA	NA	NA	NA	NA	NA	NA	NA	NA	NA	NA	NA	NA
Laurel oak	Quercus laurifolia	Orlando	Florida	naturally_occurring	15.24 to 30.48 cm	Orlando	NA	NA	NA	NA	NA	NA	NA	NA	NA	NA	NA	NA	NA	NA	NA	NA	NA	NA	NA	NA	NA
Laurel oak	Quercus laurifolia	Orlando	Florida	naturally_occurring	15.24 to 30.48 cm	Orlando	NA	NA	NA	NA	NA	NA	NA	NA	NA	NA	NA	NA	NA	NA	NA	NA	NA	NA	NA	NA	NA
Laurel oak	Quercus laurifolia	Orlando	Florida	naturally_occurring	15.24 to 30.48 cm	Orlando	NA	NA	NA	NA	NA	NA	NA	NA	NA	NA	NA	NA	NA	NA	NA	NA	NA	NA	NA	NA	NA
Laurel oak	Quercus laurifolia	Orlando	Florida	naturally_occurring	15.24 to 30.48 cm	Orlando	NA	NA	NA	NA	NA	NA	NA	NA	NA	NA	NA	NA	NA	NA	NA	NA	NA	NA	NA	NA	NA
Laurel oak	Quercus laurifolia	Orlando	Florida	naturally_occurring	15.24 to 30.48 cm	Orlando	NA	NA	NA	NA	NA	NA	NA	NA	NA	NA	NA	NA	NA	NA	NA	NA	NA	NA	NA	NA	NA
Laurel oak	Quercus laurifolia	Orlando	Florida	naturally_occurring	15.24 to 30.48 cm	Orlando	NA	NA	NA	NA	NA	NA	NA	NA	NA	NA	NA	NA	NA	NA	NA	NA	NA	NA	NA	NA	NA
Laurel oak	Quercus laurifolia	Orlando	Florida	naturally_occurring	15.24 to 30.48 cm	Orlando	NA	NA	NA	NA	NA	NA	NA	NA	NA	NA	NA	NA	NA	NA	NA	NA	NA	NA	NA	NA	NA
Laurel oak	Quercus laurifolia	Orlando	Florida	naturally_occurring	15.24 to 30.48 cm	Orlando	NA	NA	NA	NA	NA	NA	NA	NA	NA	NA	NA	NA	NA	NA	NA	NA	NA	NA	NA	NA	NA
Laurel oak	Quercus laurifolia	Orlando	Florida	naturally_occurring	15.24 to 30.48 cm	Orlando	NA	NA	NA	NA	NA	NA	NA	NA	NA	NA	NA	NA	NA	NA	NA	NA	NA	NA	NA	NA	NA
Laurel oak	Quercus laurifolia	Orlando	Florida	naturally_occurring	15.24 to 30.48 cm	Orlando	NA	NA	NA	NA	NA	NA	NA	NA	NA	NA	NA	NA	NA	NA	NA	NA	NA	NA	NA	NA	NA
Laurel oak	Quercus laurifolia	Orlando	Florida	naturally_occurring	15.24 to 30.48 cm	Orlando	NA	NA	NA	NA	NA	NA	NA	NA	NA	NA	NA	NA	NA	NA	NA	NA	NA	NA	NA	NA	NA
Laurel oak	Quercus laurifolia	Orlando	Florida	naturally_occurring	15.24 to 30.48 cm	Orlando	NA	NA	NA	NA	NA	NA	NA	NA	NA	NA	NA	NA	NA	NA	NA	NA	NA	NA	NA	NA	NA
Laurel oak	Quercus laurifolia	Orlando	Florida	naturally_occurring	15.24 to 30.48 cm	Orlando	NA	NA	NA	NA	NA	NA	NA	NA	NA	NA	NA	NA	NA	NA	NA	NA	NA	NA	NA	NA	NA
Laurel oak	Quercus laurifolia	Orlando	Florida	naturally_occurring	15.24 to 30.48 cm	Orlando	NA	NA	NA	NA	NA	NA	NA	NA	NA	NA	NA	NA	NA	NA	NA	NA	NA	NA	NA	NA	NA
Laurel oak	Quercus laurifolia	Orlando	Florida	naturally_occurring	15.24 to 30.48 cm	Orlando	NA	NA	NA	NA	NA	NA	NA	NA	NA	NA	NA	NA	NA	NA	NA	NA	NA	NA	NA	NA	NA
Laurel oak	Quercus laurifolia	Orlando	Florida	naturally_occurring	15.24 to 30.48 cm	Orlando	NA	NA	NA	NA	NA	NA	NA	NA	NA	NA	NA	NA	NA	NA	NA	NA	NA	NA	NA	NA	NA
Laurel oak	Quercus laurifolia	Orlando	Florida	naturally_occurring	15.24 to 30.48 cm	Orlando	NA	NA	NA	NA	NA	NA	NA	NA	NA	NA	NA	NA	NA	NA	NA	NA	NA	NA	NA	NA	NA
Laurel oak	Quercus laurifolia	Orlando	Florida	naturally_occurring	15.24 to 30.48 cm	Orlando	NA	NA	NA	NA	NA	NA	NA	NA	NA	NA	NA	NA	NA	NA	NA	NA	NA	NA	NA	NA	NA
Laurel oak	Quercus laurifolia	Orlando	Florida	naturally_occurring	15.24 to 30.48 cm	Orlando	NA	NA	NA	NA	NA	NA	NA	NA	NA	NA	NA	NA	NA	NA	NA	NA	NA	NA	NA	NA	NA
Laurel oak	Quercus laurifolia	Orlando	Florida	naturally_occurring	15.24 to 30.48 cm	Orlando	NA	NA	NA	NA	NA	NA	NA	NA	NA	NA	NA	NA	NA	NA	NA	NA	NA	NA	NA	NA	NA
Laurel oak	Quercus laurifolia	Orlando	Florida	naturally_occurring	15.24 to 30.48 cm	Orlando	NA	NA	NA	NA	NA	NA	NA	NA	NA	NA	NA	NA	NA	NA	NA	NA	NA	NA	NA	NA	NA
Laurel oak	Quercus laurifolia	Orlando	Florida	naturally_occurring	15.24 to 30.48 cm	Orlando	NA	NA	NA	NA	NA	NA	NA	NA	NA	NA	NA	NA	NA	NA	NA	NA	NA	NA	NA	NA	NA
Laurel oak	Quercus laurifolia	Orlando	Florida	naturally_occurring	15.24 to 30.48 cm	Orlando	NA	NA	NA	NA	NA	NA	NA	NA	NA	NA	NA	NA	NA	NA	NA	NA	NA	NA	NA	NA	NA
Laurel oak	Quercus laurifolia	Orlando	Florida	naturally_occurring	15.24 to 30.48 cm	Orlando	NA	NA	NA	NA	NA	NA	NA	NA	NA	NA	NA	NA	NA	NA	NA	NA	NA	NA	NA	NA	NA
Laurel oak	Quercus laurifolia	Orlando	Florida	naturally_occurring	15.24 to 30.48 cm	Orlando	NA	NA	NA	NA	NA	NA	NA	NA	NA	NA	NA	NA	NA	NA	NA	NA	NA	NA	NA	NA	NA
Laurel oak	Quercus laurifolia	Orlando	Florida	naturally_occurring	15.24 to 30.48 cm	Orlando	NA	NA	NA	NA	NA	NA	NA	NA	NA	NA	NA	NA	NA	NA	NA	NA	NA	NA	NA	NA	NA
Laurel oak	Quercus laurifolia	Orlando	Florida	naturally_occurring	15.24 to 30.48 cm	Orlando	NA	NA	NA	NA	NA	NA	NA	NA	NA	NA	NA	NA	NA	NA	NA	NA	NA	NA	NA	NA	NA
Laurel oak	Quercus laurifolia	Orlando	Florida	naturally_occurring	15.24 to 30.48 cm	Orlando	NA	NA	NA	NA	NA	NA	NA	NA	NA	NA	NA	NA	NA	NA	NA	NA	NA	NA	NA	NA	NA
Laurel oak	Quercus laurifolia	Orlando	Florida	naturally_occurring	15.24 to 30.48 cm	Orlando	NA	NA	NA	NA	NA	NA	NA	NA	NA	NA	NA	NA	NA	NA	NA	NA	NA	NA	NA	NA	NA
Laurel oak	Quercus laurifolia	Orlando	Florida	naturally_occurring	15.24 to 30.48 cm	Orlando	NA	NA	NA	NA	NA	NA	NA	NA	NA	NA	NA	NA	NA	NA	NA	NA	NA	NA	NA	NA	NA
Laurel oak	Quercus laurifolia	Orlando	Florida	naturally_occurring	15.24 to 30.48 cm	Orlando	NA	NA	NA	NA	NA	NA	NA	NA	NA	NA	NA	NA	NA	NA	NA	NA	NA	NA	NA	NA	NA
Laurel oak	Quercus laurifolia	Orlando	Florida	naturally_occurring	15.24 to 30.48 cm	Orlando	NA	NA	NA	NA	NA	NA	NA	NA	NA	NA	NA	NA	NA	NA	NA	NA	NA	NA	NA	NA	NA
Laurel oak	Quercus laurifolia	Orlando	Florida	naturally_occurring	15.24 to 30.48 cm	Orlando	NA	NA	NA	NA	NA	NA	NA	NA	NA	NA	NA	NA	NA	NA	NA	NA	NA	NA	NA	NA	NA
Laurel oak	Quercus laurifolia	Orlando	Florida	naturally_occurring	15.24 to 30.48 cm	Orlando	NA	NA	NA	NA	NA	NA	NA	NA	NA	NA	NA	NA	NA	NA	NA	NA	NA	NA	NA	NA	NA
Laurel oak	Quercus laurifolia	Orlando	Florida	naturally_occurring	15.24 to 30.48 cm	Orlando	NA	NA	NA	NA	NA	NA	NA	NA	NA	NA	NA	NA	NA	NA	NA	NA	NA	NA	NA	NA	NA
Laurel oak	Quercus laurifolia	Orlando	Florida	naturally_occurring	15.24 to 30.48 cm	Orlando	NA	NA	NA	NA	NA	NA	NA	NA	NA	NA	NA	NA	NA	NA	NA	NA	NA	NA	NA	NA	NA
Laurel oak	Quercus laurifolia	Orlando	Florida	naturally_occurring	15.24 to 30.48 cm	Orlando	NA	NA	NA	NA	NA	NA	NA	NA	NA	NA	NA	NA	NA	NA	NA	NA	NA	NA	NA	NA	NA
Laurel oak	Quercus laurifolia	Orlando	Florida	naturally_occurring	15.24 to 30.48 cm	Orlando	NA	NA	NA	NA	NA	NA	NA	NA	NA	NA	NA	NA	NA	NA	NA	NA	NA	NA	NA	NA	NA
Laurel oak	Quercus laurifolia	Orlando	Florida	naturally_occurring	15.24 to 30.48 cm	Orlando	NA	NA	NA	NA	NA	NA	NA	NA	NA	NA	NA	NA	NA	NA	NA	NA	NA	NA	NA	NA	NA
Laurel oak	Quercus laurifolia	Orlando	Florida	naturally_occurring	15.24 to 30.48 cm	Orlando	NA	NA	NA	NA	NA	NA	NA	NA	NA	NA	NA	NA	NA	NA	NA	NA	NA	NA	NA	NA	NA
Laurel oak	Quercus laurifolia	Orlando	Florida	naturally_occurring	15.24 to 30.48 cm	Orlando	NA	NA	NA	NA	NA	NA	NA	NA	NA	NA	NA	NA	NA	NA	NA	NA	NA	NA	NA	NA	NA
Laurel oak	Quercus laurifolia	Orlando	Florida	naturally_occurring	15.24 to 30.48 cm	Orlando	NA	NA	NA	NA	NA	NA	NA	NA	NA	NA	NA	NA	NA	NA	NA	NA	NA	NA	NA	NA	NA
Laurel oak	Quercus laurifolia	Orlando	Florida	naturally_occurring	15.24 to 30.48 cm	Orlando	NA	NA	NA	NA	NA	NA	NA	NA	NA	NA	NA	NA	NA	NA	NA	NA	NA	NA	NA	NA	NA
Laurel oak	Quercus laurifolia	Orlando	Florida	naturally_occurring	15.24 to 30.48 cm	Orlando	NA	NA	NA	NA	NA	NA	NA	NA	NA	NA	NA	NA	NA	NA	NA	NA	NA	NA	NA	NA	NA
Laurel oak	Quercus laurifolia	Orlando	Florida	naturally_occurring	15.24 to 30.48 cm	Orlando	NA	NA	NA	NA	NA	NA	NA	NA	NA	NA	NA	NA	NA	NA	NA	NA	NA	NA	NA	NA	NA
Laurel oak	Quercus laurifolia	Orlando	Florida	naturally_occurring	15.24 to 30.48 cm	Orlando	NA	NA	NA	NA	NA	NA	NA	NA	NA	NA	NA	NA	NA	NA	NA	NA	NA	NA	NA	NA	NA
Laurel oak	Quercus laurifolia	Orlando	Florida	naturally_occurring	15.24 to 30.48 cm	Orlando	NA	NA	NA	NA	NA	NA	NA	NA	NA	NA	NA	NA	NA	NA	NA	NA	NA	NA	NA	NA	NA
Laurel oak	Quercus laurifolia	Orlando	Florida	naturally_occurring	15.24 to 30.48 cm	Orlando	NA	NA	NA	NA	NA	NA	NA	NA	NA	NA	NA	NA	NA	NA	NA	NA	NA	NA	NA	NA	NA
Laurel oak	Quercus laurifolia	Orlando	Florida	naturally_occurring	15.24 to 30.48 cm	Orlando	NA	NA	NA	NA	NA	NA	NA	NA	NA	NA	NA	NA	NA	NA	NA	NA	NA	NA	NA	NA	NA
Laurel oak	Quercus laurifolia	Orlando	Florida	naturally_occurring	15.24 to 30.48 cm	Orlando	NA	NA	NA	NA	NA	NA	NA	NA	NA	NA	NA	NA	NA	NA	NA	NA	NA	NA	NA	NA	NA
Laurel oak	Quercus laurifolia	Orlando	Florida	naturally_occurring	15.24 to 30.48 cm	Orlando	NA	NA	NA	NA	NA	NA	NA	NA	NA	NA	NA	NA	NA	NA	NA	NA	NA	NA	NA	NA	NA
Laurel oak	Quercus laurifolia	Orlando	Florida	naturally_occurring	15.24 to 30.48 cm	Orlando	NA	NA	NA	NA	NA	NA	NA	NA	NA	NA	NA	NA	NA	NA	NA	NA	NA	NA	NA	NA	NA
Laurel oak	Quercus laurifolia	Orlando	Florida	naturally_occurring	15.24 to 30.48 cm	Orlando	NA	NA	NA	NA	NA	NA	NA	NA	NA	NA	NA	NA	NA	NA	NA	NA	NA	NA	NA	NA	NA
Laurel oak	Quercus laurifolia	Orlando	Florida	naturally_occurring	15.24 to 30.48 cm	Orlando	NA	NA	NA	NA	NA	NA	NA	NA	NA	NA	NA	NA	NA	NA	NA	NA	NA	NA	NA	NA	NA
Laurel oak	Quercus laurifolia	Orlando	Florida	naturally_occurring	15.24 to 30.48 cm	Orlando	NA	NA	NA	NA	NA	NA	NA	NA	NA	NA	NA	NA	NA	NA	NA	NA	NA	NA	NA	NA	NA
Laurel oak	Quercus laurifolia	Orlando	Florida	naturally_occurring	15.24 to 30.48 cm	Orlando	NA	NA	NA	NA	NA	NA	NA	NA	NA	NA	NA	NA	NA	NA	NA	NA	NA	NA	NA	NA	NA
Laurel oak	Quercus laurifolia	Orlando	Florida	naturally_occurring	15.24 to 30.48 cm	Orlando	NA	NA	NA	NA	NA	NA	NA	NA	NA	NA	NA	NA	NA	NA	NA	NA	NA	NA	NA	NA	NA
Laurel oak	Quercus laurifolia	Orlando	Florida	naturally_occurring	15.24 to 30.48 cm	Orlando	NA	NA	NA	NA	NA	NA	NA	NA	NA	NA	NA	NA	NA	NA	NA	NA	NA	NA	NA	NA	NA
Laurel oak	Quercus laurifolia	Orlando	Florida	naturally_occurring	15.24 to 30.48 cm	Orlando	NA	NA	NA	NA	NA	NA	NA	NA	NA	NA	NA	NA	NA	NA	NA	NA	NA	NA	NA	NA	NA
Laurel oak	Quercus laurifolia	Orlando	Florida	naturally_occurring	15.24 to 30.48 cm	Orlando	NA	NA	NA	NA	NA	NA	NA	NA	NA	NA	NA	NA	NA	NA	NA	NA	NA	NA	NA	NA	NA
Laurel oak	Quercus laurifolia	Orlando	Florida	naturally_occurring	15.24 to 30.48 cm	Orlando	NA	NA	NA	NA	NA	NA	NA	NA	NA	NA	NA	NA	NA	NA	NA	NA	NA	NA	NA	NA	NA
Laurel oak	Quercus laurifolia	Orlando	Florida	naturally_occurring	15.24 to 30.48 cm	Orlando	NA	NA	NA	NA	NA	NA	NA	NA	NA	NA	NA	NA	NA	NA	NA	NA	NA	NA	NA	NA	NA
Laurel oak	Quercus laurifolia	Orlando	Florida	naturally_occurring	15.24 to 30.48 cm	Orlando	NA	NA	NA	NA	NA	NA	NA	NA	NA	NA	NA	NA	NA	NA	NA	NA	NA	NA	NA	NA	NA
Laurel oak	Quercus laurifolia	Orlando	Florida	naturally_occurring	15.24 to 30.48 cm	Orlando	NA	NA	NA	NA	NA	NA	NA	NA	NA	NA	NA	NA	NA	NA	NA	NA	NA	NA	NA	NA	NA
Laurel oak	Quercus laurifolia	Orlando	Florida	naturally_occurring	15.24 to 30.48 cm	Orlando	NA	NA	NA	NA	NA	NA	NA	NA	NA	NA	NA	NA	NA	NA	NA	NA	NA	NA	NA	NA	NA
Laurel oak	Quercus laurifolia	Orlando	Florida	naturally_occurring	15.24 to 30.48 cm	Orlando	NA	NA	NA	NA	NA	NA	NA	NA	NA	NA	NA	NA	NA	NA	NA	NA	NA	NA	NA	NA	NA
Laurel oak	Quercus laurifolia	Orlando	Florida	naturally_occurring	15.24 to 30.48 cm	Orlando	NA	NA	NA	NA	NA	NA	NA	NA	NA	NA	NA	NA	NA	NA	NA	NA	NA	NA	NA	NA	NA
Laurel oak	Quercus laurifolia	Orlando	Florida	naturally_occurring	15.24 to 30.48 cm	Orlando	NA	NA	NA	NA	NA	NA	NA	NA	NA	NA	NA	NA	NA	NA	NA	NA	NA	NA	NA	NA	NA
Laurel oak	Quercus laurifolia	Orlando	Florida	naturally_occurring	15.24 to 30.48 cm	Orlando	NA	NA	NA	NA	NA	NA	NA	NA	NA	NA	NA	NA	NA	NA	NA	NA	NA	NA	NA	NA	NA
Laurel oak	Quercus laurifolia	Orlando	Florida	naturally_occurring	15.24 to 30.48 cm	Orlando	NA	NA	NA	NA	NA	NA	NA	NA	NA	NA	NA	NA	NA	NA	NA	NA	NA	NA	NA	NA	NA
Laurel oak	Quercus laurifolia	Orlando	Florida	naturally_occurring	15.24 to 30.48 cm	Orlando	NA	NA	NA	NA	NA	NA	NA	NA	NA	NA	NA	NA	NA	NA	NA	NA	NA	NA	NA	NA	NA
Laurel oak	Quercus laurifolia	Orlando	Florida	naturally_occurring	15.24 to 30.48 cm	Orlando	NA	NA	NA	NA	NA	NA	NA	NA	NA	NA	NA	NA	NA	NA	NA	NA	NA	NA	NA	NA	NA
Laurel oak	Quercus laurifolia	Orlando	Florida	naturally_occurring	15.24 to 30.48 cm	Orlando	NA	NA	NA	NA	NA	NA	NA	NA	NA	NA	NA	NA	NA	NA	NA	NA	NA	NA	NA	NA	NA
Laurel oak	Quercus laurifolia	Orlando	Florida	naturally_occurring	15.24 to 30.48 cm	Orlando	NA	NA	NA	NA	NA	NA	NA	NA	NA	NA	NA	NA	NA	NA	NA	NA	NA	NA	NA	NA	NA
Laurel oak	Quercus laurifolia	Orlando	Florida	naturally_occurring	15.24 to 30.48 cm	Orlando	NA	NA	NA	NA	NA	NA	NA	NA	NA	NA	NA	NA	NA	NA	NA	NA	NA	NA	NA	NA	NA
Laurel oak	Quercus laurifolia	Orlando	Florida	naturally_occurring	15.24 to 30.48 cm	Orlando	NA	NA	NA	NA	NA	NA	NA	NA	NA	NA	NA	NA	NA	NA	NA	NA	NA	NA	NA	NA	NA
Laurel oak	Quercus laurifolia	Orlando	Florida	naturally_occurring	15.24 to 30.48 cm	Orlando	NA	NA	NA	NA	NA	NA	NA	NA	NA	NA	NA	NA	NA	NA	NA	NA	NA	NA	NA	NA	NA
Laurel oak	Quercus laurifolia	Orlando	Florida	naturally_occurring	15.24 to 30.48 cm	Orlando	NA	NA	NA	NA	NA	NA	NA	NA	NA	NA	NA	NA	NA	NA	NA	NA	NA	NA	NA	NA	NA
Laurel oak	Quercus laurifolia	Orlando	Florida	naturally_occurring	15.24 to 30.48 cm	Orlando	NA	NA	NA	NA	NA	NA	NA	NA	NA	NA	NA	NA	NA	NA	NA	NA	NA	NA	NA	NA	NA
Laurel oak	Quercus laurifolia	Orlando	Florida	naturally_occurring	15.24 to 30.48 cm	Orlando	NA	NA	NA	NA	NA	NA	NA	NA	NA	NA	NA	NA	NA	NA	NA	NA	NA	NA	NA	NA	NA
Laurel oak	Quercus laurifolia	Orlando	Florida	naturally_occurring	15.24 to 30.48 cm	Orlando	NA	NA	NA	NA	NA	NA	NA	NA	NA	NA	NA	NA	NA	NA	NA	NA	NA	NA	NA	NA	NA
Laurel oak	Quercus laurifolia	Orlando	Florida	naturally_occurring	15.24 to 30.48 cm	Orlando	NA	NA	NA	NA	NA	NA	NA	NA	NA	NA	NA	NA	NA	NA	NA	NA	NA	NA	NA	NA	NA
Laurel oak	Quercus laurifolia	Orlando	Florida	naturally_occurring	15.24 to 30.48 cm	Orlando	NA	NA	NA	NA	NA	NA	NA	NA	NA	NA	NA	NA	NA	NA	NA	NA	NA	NA	NA	NA	NA
Laurel oak	Quercus laurifolia	Orlando	Florida	naturally_occurring	15.24 to 30.48 cm	Orlando	NA	NA	NA	NA	NA	NA	NA	NA	NA	NA	NA	NA	NA	NA	NA	NA	NA	NA	NA	NA	NA
Laurel oak	Quercus laurifolia	Orlando	Florida	naturally_occurring	15.24 to 30.48 cm	Orlando	NA	NA	NA	NA	NA	NA	NA	NA	NA	NA	NA	NA	NA	NA	NA	NA	NA	NA	NA	NA	NA
Laurel oak	Quercus laurifolia	Orlando	Florida	naturally_occurring	15.24 to 30.48 cm	Orlando	NA	NA	NA	NA	NA	NA	NA	NA	NA	NA	NA	NA	NA	NA	NA	NA	NA	NA	NA	NA	NA
Laurel oak	Quercus laurifolia	Orlando	Florida	naturally_occurring	15.24 to 30.48 cm	Orlando	NA	NA	NA	NA	NA	NA	NA	NA	NA	NA	NA	NA	NA	NA	NA	NA	NA	NA	NA	NA	NA
Laurel oak	Quercus laurifolia	Orlando	Florida	naturally_occurring	15.24 to 30.48 cm	Orlando	NA	NA	NA	NA	NA	NA	NA	NA	NA	NA	NA	NA	NA	NA	NA	NA	NA	NA	NA	NA	NA
Laurel oak	Quercus laurifolia	Orlando	Florida	naturally_occurring	15.24 to 30.48 cm	Orlando	NA	NA	NA	NA	NA	NA	NA	NA	NA	NA	NA	NA	NA	NA	NA	NA	NA	NA	NA	NA	NA
Laurel oak	Quercus laurifolia	Orlando	Florida	naturally_occurring	15.24 to 30.48 cm	Orlando	NA	NA	NA	NA	NA	NA	NA	NA	NA	NA	NA	NA	NA	NA	NA	NA	NA	NA	NA	NA	NA
Laurel oak	Quercus laurifolia	Orlando	Florida	naturally_occurring	15.24 to 30.48 cm	Orlando	NA	NA	NA	NA	NA	NA	NA	NA	NA	NA	NA	NA	NA	NA	NA	NA	NA	NA	NA	NA	NA
Laurel oak	Quercus laurifolia	Orlando	Florida	naturally_occurring	15.24 to 30.48 cm	Orlando	NA	NA	NA	NA	NA	NA	NA	NA	NA	NA	NA	NA	NA	NA	NA	NA	NA	NA	NA	NA	NA
Laurel oak	Quercus laurifolia	Orlando	Florida	naturally_occurring	15.24 to 30.48 cm	Orlando	NA	NA	NA	NA	NA	NA	NA	NA	NA	NA	NA	NA	NA	NA	NA	NA	NA	NA	NA	NA	NA
Laurel oak	Quercus laurifolia	Orlando	Florida	naturally_occurring	15.24 to 30.48 cm	Orlando	NA	NA	NA	NA	NA	NA	NA	NA	NA	NA	NA	NA	NA	NA	NA	NA	NA	NA	NA	NA	NA
Laurel oak	Quercus laurifolia	Orlando	Florida	naturally_occurring	15.24 to 30.48 cm	Orlando	NA	NA	NA	NA	NA	NA	NA	NA	NA	NA	NA	NA	NA	NA	NA	NA	NA	NA	NA	NA	NA
Laurel oak	Quercus laurifolia	Orlando	Florida	naturally_occurring	15.24 to 30.48 cm	Orlando	NA	NA	NA	NA	NA	NA	NA	NA	NA	NA	NA	NA	NA	NA	NA	NA	NA	NA	NA	NA	NA
Laurel oak	Quercus laurifolia	Orlando	Florida	naturally_occurring	15.24 to 30.48 cm	Orlando	NA	NA	NA	NA	NA	NA	NA	NA	NA	NA	NA	NA	NA	NA	NA	NA	NA	NA	NA	NA	NA
Laurel oak	Quercus laurifolia	Orlando	Florida	naturally_occurring	15.24 to 30.48 cm	Orlando	NA	NA	NA	NA	NA	NA	NA	NA	NA	NA	NA	NA	NA	NA	NA	NA	NA	NA	NA	NA	NA
Laurel oak	Quercus laurifolia	Orlando	Florida	naturally_occurring	15.24 to 30.48 cm	Orlando	NA	NA	NA	NA	NA	NA	NA	NA	NA	NA	NA	NA	NA	NA	NA	NA	NA	NA	NA	NA	NA
Laurel oak	Quercus laurifolia	Orlando	Florida	naturally_occurring	15.24 to 30.48 cm	Orlando	NA	NA	NA	NA	NA	NA	NA	NA	NA	NA	NA	NA	NA	NA	NA	NA	NA	NA	NA	NA	NA
Laurel oak	Quercus laurifolia	Orlando	Florida	naturally_occurring	15.24 to 30.48 cm	Orlando	NA	NA	NA	NA	NA	NA	NA	NA	NA	NA	NA	NA	NA	NA	NA	NA	NA	NA	NA	NA	NA
Laurel oak	Quercus laurifolia	Orlando	Florida	naturally_occurring	15.24 to 30.48 cm	Orlando	NA	NA	NA	NA	NA	NA	NA	NA	NA	NA	NA	NA	NA	NA	NA	NA	NA	NA	NA	NA	NA
Laurel oak	Quercus laurifolia	Orlando	Florida	naturally_occurring	15.24 to 30.48 cm	Orlando	NA	NA	NA	NA	NA	NA	NA	NA	NA	NA	NA	NA	NA	NA	NA	NA	NA	NA	NA	NA	NA
Laurel oak	Quercus laurifolia	Orlando	Florida	naturally_occurring	15.24 to 30.48 cm	Orlando	NA	NA	NA	NA	NA	NA	NA	NA	NA	NA	NA	NA	NA	NA	NA	NA	NA	NA	NA	NA	NA
Laurel oak	Quercus laurifolia	Orlando	Florida	naturally_occurring	15.24 to 30.48 cm	Orlando	NA	NA	NA	NA	NA	NA	NA	NA	NA	NA	NA	NA	NA	NA	NA	NA	NA	NA	NA	NA	NA
Laurel oak	Quercus laurifolia	Orlando	Florida	naturally_occurring	15.24 to 30.48 cm	Orlando	NA	NA	NA	NA	NA	NA	NA	NA	NA	NA	NA	NA	NA	NA	NA	NA	NA	NA	NA	NA	NA
Laurel oak	Quercus laurifolia	Orlando	Florida	naturally_occurring	15.24 to 30.48 cm	Orlando	NA	NA	NA	NA	NA	NA	NA	NA	NA	NA	NA	NA	NA	NA	NA	NA	NA	NA	NA	NA	NA
Laurel oak	Quercus laurifolia	Orlando	Florida	naturally_occurring	15.24 to 30.48 cm	Orlando	NA	NA	NA	NA	NA	NA	NA	NA	NA	NA	NA	NA	NA	NA	NA	NA	NA	NA	NA	NA	NA
Laurel oak	Quercus laurifolia	Orlando	Florida	naturally_occurring	15.24 to 30.48 cm	Orlando	NA	NA	NA	NA	NA	NA	NA	NA	NA	NA	NA	NA	NA	NA	NA	NA	NA	NA	NA	NA	NA
Laurel oak	Quercus laurifolia	Orlando	Florida	naturally_occurring	15.24 to 30.48 cm	Orlando	NA	NA	NA	NA	NA	NA	NA	NA	NA	NA	NA	NA	NA	NA	NA	NA	NA	NA	NA	NA	NA
Laurel oak	Quercus laurifolia	Orlando	Florida	naturally_occurring	15.24 to 30.48 cm	Orlando	NA	NA	NA	NA	NA	NA	NA	NA	NA	NA	NA	NA	NA	NA	NA	NA	NA	NA	NA	NA	NA
Laurel oak	Quercus laurifolia	Orlando	Florida	naturally_occurring	15.24 to 30.48 cm	Orlando	NA	NA	NA	NA	NA	NA	NA	NA	NA	NA	NA	NA	NA	NA	NA	NA	NA	NA	NA	NA	NA
Laurel oak	Quercus laurifolia	Orlando	Florida	naturally_occurring	15.24 to 30.48 cm	Orlando	NA	NA	NA	NA	NA	NA	NA	NA	NA	NA	NA	NA	NA	NA	NA	NA	NA	NA	NA	NA	NA
Laurel oak	Quercus laurifolia	Orlando	Florida	naturally_occurring	15.24 to 30.48 cm	Orlando	NA	NA	NA	NA	NA	NA	NA	NA	NA	NA	NA	NA	NA	NA	NA	NA	NA	NA	NA	NA	NA
Laurel oak	Quercus laurifolia	Orlando	Florida	naturally_occurring	15.24 to 30.48 cm	Orlando	NA	NA	NA	NA	NA	NA	NA	NA	NA	NA	NA	NA	NA	NA	NA	NA	NA	NA	NA	NA	NA
Laurel oak	Quercus laurifolia	Orlando	Florida	naturally_occurring	15.24 to 30.48 cm	Orlando	NA	NA	NA	NA	NA	NA	NA	NA	NA	NA	NA	NA	NA	NA	NA	NA	NA	NA	NA	NA	NA
Laurel oak	Quercus laurifolia	Orlando	Florida	naturally_occurring	15.24 to 30.48 cm	Orlando	NA	NA	NA	NA	NA	NA	NA	NA	NA	NA	NA	NA	NA	NA	NA	NA	NA	NA	NA	NA	NA
Laurel oak	Quercus laurifolia	Orlando	Florida	naturally_occurring	15.24 to 30.48 cm	Orlando	NA	NA	NA	NA	NA	NA	NA	NA	NA	NA	NA	NA	NA	NA	NA	NA	NA	NA	NA	NA	NA
Laurel oak	Quercus laurifolia	Orlando	Florida	naturally_occurring	15.24 to 30.48 cm	Orlando	NA	NA	NA	NA	NA	NA	NA	NA	NA	NA	NA	NA	NA	NA	NA	NA	NA	NA	NA	NA	NA
Laurel oak	Quercus laurifolia	Orlando	Florida	naturally_occurring	15.24 to 30.48 cm	Orlando	NA	NA	NA	NA	NA	NA	NA	NA	NA	NA	NA	NA	NA	NA	NA	NA	NA	NA	NA	NA	NA
Laurel oak	Quercus laurifolia	Orlando	Florida	naturally_occurring	15.24 to 30.48 cm	Orlando	NA	NA	NA	NA	NA	NA	NA	NA	NA	NA	NA	NA	NA	NA	NA	NA	NA	NA	NA	NA	NA
Laurel oak	Quercus laurifolia	Orlando	Florida	naturally_occurring	15.24 to 30.48 cm	Orlando	NA	NA	NA	NA	NA	NA	NA	NA	NA	NA	NA	NA	NA	NA	NA	NA	NA	NA	NA	NA	NA
Laurel oak	Quercus laurifolia	Orlando	Florida	naturally_occurring	15.24 to 30.48 cm	Orlando	NA	NA	NA	NA	NA	NA	NA	NA	NA	NA	NA	NA	NA	NA	NA	NA	NA	NA	NA	NA	NA
Laurel oak	Quercus laurifolia	Orlando	Florida	naturally_occurring	15.24 to 30.48 cm	Orlando	NA	NA	NA	NA	NA	NA	NA	NA	NA	NA	NA	NA	NA	NA	NA	NA	NA	NA	NA	NA	NA
Laurel oak	Quercus laurifolia	Orlando	Florida	naturally_occurring	15.24 to 30.48 cm	Orlando	NA	NA	NA	NA	NA	NA	NA	NA	NA	NA	NA	NA	NA	NA	NA	NA	NA	NA	NA	NA	NA
Laurel oak	Quercus laurifolia	Orlando	Florida	naturally_occurring	15.24 to 30.48 cm	Orlando	NA	NA	NA	NA	NA	NA	NA	NA	NA	NA	NA	NA	NA	NA	NA	NA	NA	NA	NA	NA	NA
Laurel oak	Quercus laurifolia	Orlando	Florida	naturally_occurring	15.24 to 30.48 cm	Orlando	NA	NA	NA	NA	NA	NA	NA	NA	NA	NA	NA	NA	NA	NA	NA	NA	NA	NA	NA	NA	NA
Laurel oak	Quercus laurifolia	Orlando	Florida	naturally_occurring	15.24 to 30.48 cm	Orlando	NA	NA	NA	NA	NA	NA	NA	NA	NA	NA	NA	NA	NA	NA	NA	NA	NA	NA	NA	NA	NA
Laurel oak	Quercus laurifolia	Orlando	Florida	naturally_occurring	15.24 to 30.48 cm	Orlando	NA	NA	NA	NA	NA	NA	NA	NA	NA	NA	NA	NA	NA	NA	NA	NA	NA	NA	NA	NA	NA
Laurel oak	Quercus laurifolia	Orlando	Florida	naturally_occurring	15.24 to 30.48 cm	Orlando	NA	NA	NA	NA	NA	NA	NA	NA	NA	NA	NA	NA	NA	NA	NA	NA	NA	NA	NA	NA	NA
Laurel oak	Quercus laurifolia	Orlando	Florida	naturally_occurring	15.24 to 30.48 cm	Orlando	NA	NA	NA	NA	NA	NA	NA	NA	NA	NA	NA	NA	NA	NA	NA	NA	NA	NA	NA	NA	NA
Laurel oak	Quercus laurifolia	Orlando	Florida	naturally_occurring	15.24 to 30.48 cm	Orlando	NA	NA	NA	NA	NA	NA	NA	NA	NA	NA	NA	NA	NA	NA	NA	NA	NA	NA	NA	NA	NA
Laurel oak	Quercus laurifolia	Orlando	Florida	naturally_occurring	15.24 to 30.48 cm	Orlando	NA	NA	NA	NA	NA	NA	NA	NA	NA	NA	NA	NA	NA	NA	NA	NA	NA	NA	NA	NA	NA
Laurel oak	Quercus laurifolia	Orlando	Florida	naturally_occurring	15.24 to 30.48 cm	Orlando	NA	NA	NA	NA	NA	NA	NA	NA	NA	NA	NA	NA	NA	NA	NA	NA	NA	NA	NA	NA	NA
Laurel oak	Quercus laurifolia	Orlando	Florida	naturally_occurring	15.24 to 30.48 cm	Orlando	NA	NA	NA	NA	NA	NA	NA	NA	NA	NA	NA	NA	NA	NA	NA	NA	NA	NA	NA	NA	NA
Laurel oak	Quercus laurifolia	Orlando	Florida	naturally_occurring	15.24 to 30.48 cm	Orlando	NA	NA	NA	NA	NA	NA	NA	NA	NA	NA	NA	NA	NA	NA	NA	NA	NA	NA	NA	NA	NA
Laurel oak	Quercus laurifolia	Orlando	Florida	naturally_occurring	15.24 to 30.48 cm	Orlando	NA	NA	NA	NA	NA	NA	NA	NA	NA	NA	NA	NA	NA	NA	NA	NA	NA	NA	NA	NA	NA
Laurel oak	Quercus laurifolia	Orlando	Florida	naturally_occurring	15.24 to 30.48 cm	Orlando	NA	NA	NA	NA	NA	NA	NA	NA	NA	NA	NA	NA	NA	NA	NA	NA	NA	NA	NA	NA	NA
Laurel oak	Quercus laurifolia	Orlando	Florida	naturally_occurring	15.24 to 30.48 cm	Orlando	NA	NA	NA	NA	NA	NA	NA	NA	NA	NA	NA	NA	NA	NA	NA	NA	NA	NA	NA	NA	NA
Laurel oak	Quercus laurifolia	Orlando	Florida	naturally_occurring	15.24 to 30.48 cm	Orlando	NA	NA	NA	NA	NA	NA	NA	NA	NA	NA	NA	NA	NA	NA	NA	NA	NA	NA	NA	NA	NA
Laurel oak	Quercus laurifolia	Orlando	Florida	naturally_occurring	15.24 to 30.48 cm	Orlando	NA	NA	NA	NA	NA	NA	NA	NA	NA	NA	NA	NA	NA	NA	NA	NA	NA	NA	NA	NA	NA
Laurel oak	Quercus laurifolia	Orlando	Florida	naturally_occurring	15.24 to 30.48 cm	Orlando	NA	NA	NA	NA	NA	NA	NA	NA	NA	NA	NA	NA	NA	NA	NA	NA	NA	NA	NA	NA	NA
Laurel oak	Quercus laurifolia	Orlando	Florida	naturally_occurring	15.24 to 30.48 cm	Orlando	NA	NA	NA	NA	NA	NA	NA	NA	NA	NA	NA	NA	NA	NA	NA	NA	NA	NA	NA	NA	NA
Laurel oak	Quercus laurifolia	Orlando	Florida	naturally_occurring	15.24 to 30.48 cm	Orlando	NA	NA	NA	NA	NA	NA	NA	NA	NA	NA	NA	NA	NA	NA	NA	NA	NA	NA	NA	NA	NA
Laurel oak	Quercus laurifolia	Orlando	Florida	naturally_occurring	15.24 to 30.48 cm	Orlando	NA	NA	NA	NA	NA	NA	NA	NA	NA	NA	NA	NA	NA	NA	NA	NA	NA	NA	NA	NA	NA
Laurel oak	Quercus laurifolia	Orlando	Florida	naturally_occurring	15.24 to 30.48 cm	Orlando	NA	NA	NA	NA	NA	NA	NA	NA	NA	NA	NA	NA	NA	NA	NA	NA	NA	NA	NA	NA	NA
Laurel oak	Quercus laurifolia	Orlando	Florida	naturally_occurring	15.24 to 30.48 cm	Orlando	NA	NA	NA	NA	NA	NA	NA	NA	NA	NA	NA	NA	NA	NA	NA	NA	NA	NA	NA	NA	NA
Laurel oak	Quercus laurifolia	Orlando	Florida	naturally_occurring	15.24 to 30.48 cm	Orlando	NA	NA	NA	NA	NA	NA	NA	NA	NA	NA	NA	NA	NA	NA	NA	NA	NA	NA	NA	NA	NA
Laurel oak	Quercus laurifolia	Orlando	Florida	naturally_occurring	15.24 to 30.48 cm	Orlando	NA	NA	NA	NA	NA	NA	NA	NA	NA	NA	NA	NA	NA	NA	NA	NA	NA	NA	NA	NA	NA
Laurel oak	Quercus laurifolia	Orlando	Florida	naturally_occurring	15.24 to 30.48 cm	Orlando	NA	NA	NA	NA	NA	NA	NA	NA	NA	NA	NA	NA	NA	NA	NA	NA	NA	NA	NA	NA	NA
Laurel oak	Quercus laurifolia	Orlando	Florida	naturally_occurring	15.24 to 30.48 cm	Orlando	NA	NA	NA	NA	NA	NA	NA	NA	NA	NA	NA	NA	NA	NA	NA	NA	NA	NA	NA	NA	NA
Laurel oak	Quercus laurifolia	Orlando	Florida	naturally_occurring	15.24 to 30.48 cm	Orlando	NA	NA	NA	NA	NA	NA	NA	NA	NA	NA	NA	NA	NA	NA	NA	NA	NA	NA	NA	NA	NA
Laurel oak	Quercus laurifolia	Orlando	Florida	naturally_occurring	15.24 to 30.48 cm	Orlando	NA	NA	NA	NA	NA	NA	NA	NA	NA	NA	NA	NA	NA	NA	NA	NA	NA	NA	NA	NA	NA
Laurel oak	Quercus laurifolia	Orlando	Florida	naturally_occurring	15.24 to 30.48 cm	Orlando	NA	NA	NA	NA	NA	NA	NA	NA	NA	NA	NA	NA	NA	NA	NA	NA	NA	NA	NA	NA	NA
Laurel oak	Quercus laurifolia	Orlando	Florida	naturally_occurring	15.24 to 30.48 cm	Orlando	NA	NA	NA	NA	NA	NA	NA	NA	NA	NA	NA	NA	NA	NA	NA	NA	NA	NA	NA	NA	NA
Laurel oak	Quercus laurifolia	Orlando	Florida	naturally_occurring	15.24 to 30.48 cm	Orlando	NA	NA	NA	NA	NA	NA	NA	NA	NA	NA	NA	NA	NA	NA	NA	NA	NA	NA	NA	NA	NA
Laurel oak	Quercus laurifolia	Orlando	Florida	naturally_occurring	15.24 to 30.48 cm	Orlando	NA	NA	NA	NA	NA	NA	NA	NA	NA	NA	NA	NA	NA	NA	NA	NA	NA	NA	NA	NA	NA
Laurel oak	Quercus laurifolia	Orlando	Florida	naturally_occurring	15.24 to 30.48 cm	Orlando	NA	NA	NA	NA	NA	NA	NA	NA	NA	NA	NA	NA	NA	NA	NA	NA	NA	NA	NA	NA	NA
Laurel oak	Quercus laurifolia	Orlando	Florida	naturally_occurring	15.24 to 30.48 cm	Orlando	NA	NA	NA	NA	NA	NA	NA	NA	NA	NA	NA	NA	NA	NA	NA	NA	NA	NA	NA	NA	NA
Laurel oak	Quercus laurifolia	Orlando	Florida	naturally_occurring	15.24 to 30.48 cm	Orlando	NA	NA	NA	NA	NA	NA	NA	NA	NA	NA	NA	NA	NA	NA	NA	NA	NA	NA	NA	NA	NA
Laurel oak	Quercus laurifolia	Orlando	Florida	naturally_occurring	15.24 to 30.48 cm	Orlando	NA	NA	NA	NA	NA	NA	NA	NA	NA	NA	NA	NA	NA	NA	NA	NA	NA	NA	NA	NA	NA
Laurel oak	Quercus laurifolia	Orlando	Florida	naturally_occurring	15.24 to 30.48 cm	Orlando	NA	NA	NA	NA	NA	NA	NA	NA	NA	NA	NA	NA	NA	NA	NA	NA	NA	NA	NA	NA	NA
Laurel oak	Quercus laurifolia	Orlando	Florida	naturally_occurring	15.24 to 30.48 cm	Orlando	NA	NA	NA	NA	NA	NA	NA	NA	NA	NA	NA	NA	NA	NA	NA	NA	NA	NA	NA	NA	NA
Laurel oak	Quercus laurifolia	Orlando	Florida	naturally_occurring	15.24 to 30.48 cm	Orlando	NA	NA	NA	NA	NA	NA	NA	NA	NA	NA	NA	NA	NA	NA	NA	NA	NA	NA	NA	NA	NA
Laurel oak	Quercus laurifolia	Orlando	Florida	naturally_occurring	15.24 to 30.48 cm	Orlando	NA	NA	NA	NA	NA	NA	NA	NA	NA	NA	NA	NA	NA	NA	NA	NA	NA	NA	NA	NA	NA
Laurel oak	Quercus laurifolia	Orlando	Florida	naturally_occurring	15.24 to 30.48 cm	Orlando	NA	NA	NA	NA	NA	NA	NA	NA	NA	NA	NA	NA	NA	NA	NA	NA	NA	NA	NA	NA	NA
Laurel oak	Quercus laurifolia	Orlando	Florida	naturally_occurring	15.24 to 30.48 cm	Orlando	NA	NA	NA	NA	NA	NA	NA	NA	NA	NA	NA	NA	NA	NA	NA	NA	NA	NA	NA	NA	NA
Laurel oak	Quercus laurifolia	Orlando	Florida	naturally_occurring	15.24 to 30.48 cm	Orlando	NA	NA	NA	NA	NA	NA	NA	NA	NA	NA	NA	NA	NA	NA	NA	NA	NA	NA	NA	NA	NA
Laurel oak	Quercus laurifolia	Orlando	Florida	naturally_occurring	15.24 to 30.48 cm	Orlando	NA	NA	NA	NA	NA	NA	NA	NA	NA	NA	NA	NA	NA	NA	NA	NA	NA	NA	NA	NA	NA
Laurel oak	Quercus laurifolia	Orlando	Florida	naturally_occurring	15.24 to 30.48 cm	Orlando	NA	NA	NA	NA	NA	NA	NA	NA	NA	NA	NA	NA	NA	NA	NA	NA	NA	NA	NA	NA	NA
Laurel oak	Quercus laurifolia	Orlando	Florida	naturally_occurring	15.24 to 30.48 cm	Orlando	NA	NA	NA	NA	NA	NA	NA	NA	NA	NA	NA	NA	NA	NA	NA	NA	NA	NA	NA	NA	NA
Laurel oak	Quercus laurifolia	Orlando	Florida	naturally_occurring	15.24 to 30.48 cm	Orlando	NA	NA	NA	NA	NA	NA	NA	NA	NA	NA	NA	NA	NA	NA	NA	NA	NA	NA	NA	NA	NA
Laurel oak	Quercus laurifolia	Orlando	Florida	naturally_occurring	15.24 to 30.48 cm	Orlando	NA	NA	NA	NA	NA	NA	NA	NA	NA	NA	NA	NA	NA	NA	NA	NA	NA	NA	NA	NA	NA
Laurel oak	Quercus laurifolia	Orlando	Florida	naturally_occurring	15.24 to 30.48 cm	Orlando	NA	NA	NA	NA	NA	NA	NA	NA	NA	NA	NA	NA	NA	NA	NA	NA	NA	NA	NA	NA	NA
Laurel oak	Quercus laurifolia	Orlando	Florida	naturally_occurring	15.24 to 30.48 cm	Orlando	NA	NA	NA	NA	NA	NA	NA	NA	NA	NA	NA	NA	NA	NA	NA	NA	NA	NA	NA	NA	NA
Laurel oak	Quercus laurifolia	Orlando	Florida	naturally_occurring	15.24 to 30.48 cm	Orlando	NA	NA	NA	NA	NA	NA	NA	NA	NA	NA	NA	NA	NA	NA	NA	NA	NA	NA	NA	NA	NA
Laurel oak	Quercus laurifolia	Orlando	Florida	naturally_occurring	15.24 to 30.48 cm	Orlando	NA	NA	NA	NA	NA	NA	NA	NA	NA	NA	NA	NA	NA	NA	NA	NA	NA	NA	NA	NA	NA
Laurel oak	Quercus laurifolia	Orlando	Florida	naturally_occurring	15.24 to 30.48 cm	Orlando	NA	NA	NA	NA	NA	NA	NA	NA	NA	NA	NA	NA	NA	NA	NA	NA	NA	NA	NA	NA	NA
Laurel oak	Quercus laurifolia	Orlando	Florida	naturally_occurring	15.24 to 30.48 cm	Orlando	NA	NA	NA	NA	NA	NA	NA	NA	NA	NA	NA	NA	NA	NA	NA	NA	NA	NA	NA	NA	NA
Laurel oak	Quercus laurifolia	Orlando	Florida	naturally_occurring	15.24 to 30.48 cm	Orlando	NA	NA	NA	NA	NA	NA	NA	NA	NA	NA	NA	NA	NA	NA	NA	NA	NA	NA	NA	NA	NA
Laurel oak	Quercus laurifolia	Orlando	Florida	naturally_occurring	15.24 to 30.48 cm	Orlando	NA	NA	NA	NA	NA	NA	NA	NA	NA	NA	NA	NA	NA	NA	NA	NA	NA	NA	NA	NA	NA
Laurel oak	Quercus laurifolia	Orlando	Florida	naturally_occurring	15.24 to 30.48 cm	Orlando	NA	NA	NA	NA	NA	NA	NA	NA	NA	NA	NA	NA	NA	NA	NA	NA	NA	NA	NA	NA	NA
Laurel oak	Quercus laurifolia	Orlando	Florida	naturally_occurring	15.24 to 30.48 cm	Orlando	NA	NA	NA	NA	NA	NA	NA	NA	NA	NA	NA	NA	NA	NA	NA	NA	NA	NA	NA	NA	NA
Laurel oak	Quercus laurifolia	Orlando	Florida	naturally_occurring	15.24 to 30.48 cm	Orlando	NA	NA	NA	NA	NA	NA	NA	NA	NA	NA	NA	NA	NA	NA	NA	NA	NA	NA	NA	NA	NA
Laurel oak	Quercus laurifolia	Orlando	Florida	naturally_occurring	15.24 to 30.48 cm	Orlando	NA	NA	NA	NA	NA	NA	NA	NA	NA	NA	NA	NA	NA	NA	NA	NA	NA	NA	NA	NA	NA
Laurel oak	Quercus laurifolia	Orlando	Florida	naturally_occurring	15.24 to 30.48 cm	Orlando	NA	NA	NA	NA	NA	NA	NA	NA	NA	NA	NA	NA	NA	NA	NA	NA	NA	NA	NA	NA	NA
Laurel oak	Quercus laurifolia	Orlando	Florida	naturally_occurring	15.24 to 30.48 cm	Orlando	NA	NA	NA	NA	NA	NA	NA	NA	NA	NA	NA	NA	NA	NA	NA	NA	NA	NA	NA	NA	NA
Laurel oak	Quercus laurifolia	Orlando	Florida	naturally_occurring	15.24 to 30.48 cm	Orlando	NA	NA	NA	NA	NA	NA	NA	NA	NA	NA	NA	NA	NA	NA	NA	NA	NA	NA	NA	NA	NA
Laurel oak	Quercus laurifolia	Orlando	Florida	naturally_occurring	15.24 to 30.48 cm	Orlando	NA	NA	NA	NA	NA	NA	NA	NA	NA	NA	NA	NA	NA	NA	NA	NA	NA	NA	NA	NA	NA
Laurel oak	Quercus laurifolia	Orlando	Florida	naturally_occurring	15.24 to 30.48 cm	Orlando	NA	NA	NA	NA	NA	NA	NA	NA	NA	NA	NA	NA	NA	NA	NA	NA	NA	NA	NA	NA	NA
Laurel oak	Quercus laurifolia	Orlando	Florida	naturally_occurring	15.24 to 30.48 cm	Orlando	NA	NA	NA	NA	NA	NA	NA	NA	NA	NA	NA	NA	NA	NA	NA	NA	NA	NA	NA	NA	NA
Laurel oak	Quercus laurifolia	Orlando	Florida	naturally_occurring	15.24 to 30.48 cm	Orlando	NA	NA	NA	NA	NA	NA	NA	NA	NA	NA	NA	NA	NA	NA	NA	NA	NA	NA	NA	NA	NA
Laurel oak	Quercus laurifolia	Orlando	Florida	naturally_occurring	15.24 to 30.48 cm	Orlando	NA	NA	NA	NA	NA	NA	NA	NA	NA	NA	NA	NA	NA	NA	NA	NA	NA	NA	NA	NA	NA
Laurel oak	Quercus laurifolia	Orlando	Florida	naturally_occurring	15.24 to 30.48 cm	Orlando	NA	NA	NA	NA	NA	NA	NA	NA	NA	NA	NA	NA	NA	NA	NA	NA	NA	NA	NA	NA	NA
Laurel oak	Quercus laurifolia	Orlando	Florida	naturally_occurring	15.24 to 30.48 cm	Orlando	NA	NA	NA	NA	NA	NA	NA	NA	NA	NA	NA	NA	NA	NA	NA	NA	NA	NA	NA	NA	NA
Laurel oak	Quercus laurifolia	Orlando	Florida	naturally_occurring	15.24 to 30.48 cm	Orlando	NA	NA	NA	NA	NA	NA	NA	NA	NA	NA	NA	NA	NA	NA	NA	NA	NA	NA	NA	NA	NA
Laurel oak	Quercus laurifolia	Orlando	Florida	naturally_occurring	15.24 to 30.48 cm	Orlando	NA	NA	NA	NA	NA	NA	NA	NA	NA	NA	NA	NA	NA	NA	NA	NA	NA	NA	NA	NA	NA
Laurel oak	Quercus laurifolia	Orlando	Florida	naturally_occurring	15.24 to 30.48 cm	Orlando	NA	NA	NA	NA	NA	NA	NA	NA	NA	NA	NA	NA	NA	NA	NA	NA	NA	NA	NA	NA	NA
Laurel oak	Quercus laurifolia	Orlando	Florida	naturally_occurring	15.24 to 30.48 cm	Orlando	NA	NA	NA	NA	NA	NA	NA	NA	NA	NA	NA	NA	NA	NA	NA	NA	NA	NA	NA	NA	NA
Laurel oak	Quercus laurifolia	Orlando	Florida	naturally_occurring	15.24 to 30.48 cm	Orlando	NA	NA	NA	NA	NA	NA	NA	NA	NA	NA	NA	NA	NA	NA	NA	NA	NA	NA	NA	NA	NA
Laurel oak	Quercus laurifolia	Orlando	Florida	naturally_occurring	15.24 to 30.48 cm	Orlando	NA	NA	NA	NA	NA	NA	NA	NA	NA	NA	NA	NA	NA	NA	NA	NA	NA	NA	NA	NA	NA
Laurel oak	Quercus laurifolia	Orlando	Florida	naturally_occurring	15.24 to 30.48 cm	Orlando	NA	NA	NA	NA	NA	NA	NA	NA	NA	NA	NA	NA	NA	NA	NA	NA	NA	NA	NA	NA	NA
Laurel oak	Quercus laurifolia	Orlando	Florida	naturally_occurring	15.24 to 30.48 cm	Orlando	NA	NA	NA	NA	NA	NA	NA	NA	NA	NA	NA	NA	NA	NA	NA	NA	NA	NA	NA	NA	NA
Laurel oak	Quercus laurifolia	Orlando	Florida	naturally_occurring	15.24 to 30.48 cm	Orlando	NA	NA	NA	NA	NA	NA	NA	NA	NA	NA	NA	NA	NA	NA	NA	NA	NA	NA	NA	NA	NA
Laurel oak	Quercus laurifolia	Orlando	Florida	naturally_occurring	15.24 to 30.48 cm	Orlando	NA	NA	NA	NA	NA	NA	NA	NA	NA	NA	NA	NA	NA	NA	NA	NA	NA	NA	NA	NA	NA
Laurel oak	Quercus laurifolia	Orlando	Florida	naturally_occurring	15.24 to 30.48 cm	Orlando	NA	NA	NA	NA	NA	NA	NA	NA	NA	NA	NA	NA	NA	NA	NA	NA	NA	NA	NA	NA	NA
Laurel oak	Quercus laurifolia	Orlando	Florida	naturally_occurring	15.24 to 30.48 cm	Orlando	NA	NA	NA	NA	NA	NA	NA	NA	NA	NA	NA	NA	NA	NA	NA	NA	NA	NA	NA	NA	NA
Laurel oak	Quercus laurifolia	Orlando	Florida	naturally_occurring	15.24 to 30.48 cm	Orlando	NA	NA	NA	NA	NA	NA	NA	NA	NA	NA	NA	NA	NA	NA	NA	NA	NA	NA	NA	NA	NA
Laurel oak	Quercus laurifolia	Orlando	Florida	naturally_occurring	15.24 to 30.48 cm	Orlando	NA	NA	NA	NA	NA	NA	NA	NA	NA	NA	NA	NA	NA	NA	NA	NA	NA	NA	NA	NA	NA
Laurel oak	Quercus laurifolia	Orlando	Florida	naturally_occurring	15.24 to 30.48 cm	Orlando	NA	NA	NA	NA	NA	NA	NA	NA	NA	NA	NA	NA	NA	NA	NA	NA	NA	NA	NA	NA	NA
Laurel oak	Quercus laurifolia	Orlando	Florida	naturally_occurring	15.24 to 30.48 cm	Orlando	NA	NA	NA	NA	NA	NA	NA	NA	NA	NA	NA	NA	NA	NA	NA	NA	NA	NA	NA	NA	NA
Laurel oak	Quercus laurifolia	Orlando	Florida	naturally_occurring	15.24 to 30.48 cm	Orlando	NA	NA	NA	NA	NA	NA	NA	NA	NA	NA	NA	NA	NA	NA	NA	NA	NA	NA	NA	NA	NA
Laurel oak	Quercus laurifolia	Orlando	Florida	naturally_occurring	15.24 to 30.48 cm	Orlando	NA	NA	NA	NA	NA	NA	NA	NA	NA	NA	NA	NA	NA	NA	NA	NA	NA	NA	NA	NA	NA
Laurel oak	Quercus laurifolia	Orlando	Florida	naturally_occurring	15.24 to 30.48 cm	Orlando	NA	NA	NA	NA	NA	NA	NA	NA	NA	NA	NA	NA	NA	NA	NA	NA	NA	NA	NA	NA	NA
Laurel oak	Quercus laurifolia	Orlando	Florida	naturally_occurring	15.24 to 30.48 cm	Orlando	NA	NA	NA	NA	NA	NA	NA	NA	NA	NA	NA	NA	NA	NA	NA	NA	NA	NA	NA	NA	NA
Laurel oak	Quercus laurifolia	Orlando	Florida	naturally_occurring	15.24 to 30.48 cm	Orlando	NA	NA	NA	NA	NA	NA	NA	NA	NA	NA	NA	NA	NA	NA	NA	NA	NA	NA	NA	NA	NA
Laurel oak	Quercus laurifolia	Orlando	Florida	naturally_occurring	15.24 to 30.48 cm	Orlando	NA	NA	NA	NA	NA	NA	NA	NA	NA	NA	NA	NA	NA	NA	NA	NA	NA	NA	NA	NA	NA
Laurel oak	Quercus laurifolia	Orlando	Florida	naturally_occurring	15.24 to 30.48 cm	Orlando	NA	NA	NA	NA	NA	NA	NA	NA	NA	NA	NA	NA	NA	NA	NA	NA	NA	NA	NA	NA	NA
Laurel oak	Quercus laurifolia	Orlando	Florida	naturally_occurring	15.24 to 30.48 cm	Orlando	NA	NA	NA	NA	NA	NA	NA	NA	NA	NA	NA	NA	NA	NA	NA	NA	NA	NA	NA	NA	NA
Laurel oak	Quercus laurifolia	Orlando	Florida	naturally_occurring	15.24 to 30.48 cm	Orlando	NA	NA	NA	NA	NA	NA	NA	NA	NA	NA	NA	NA	NA	NA	NA	NA	NA	NA	NA	NA	NA
Laurel oak	Quercus laurifolia	Orlando	Florida	naturally_occurring	15.24 to 30.48 cm	Orlando	NA	NA	NA	NA	NA	NA	NA	NA	NA	NA	NA	NA	NA	NA	NA	NA	NA	NA	NA	NA	NA
Laurel oak	Quercus laurifolia	Orlando	Florida	naturally_occurring	15.24 to 30.48 cm	Orlando	NA	NA	NA	NA	NA	NA	NA	NA	NA	NA	NA	NA	NA	NA	NA	NA	NA	NA	NA	NA	NA
Laurel oak	Quercus laurifolia	Orlando	Florida	naturally_occurring	15.24 to 30.48 cm	Orlando	NA	NA	NA	NA	NA	NA	NA	NA	NA	NA	NA	NA	NA	NA	NA	NA	NA	NA	NA	NA	NA
Laurel oak	Quercus laurifolia	Orlando	Florida	naturally_occurring	15.24 to 30.48 cm	Orlando	NA	NA	NA	NA	NA	NA	NA	NA	NA	NA	NA	NA	NA	NA	NA	NA	NA	NA	NA	NA	NA
Laurel oak	Quercus laurifolia	Orlando	Florida	naturally_occurring	15.24 to 30.48 cm	Orlando	NA	NA	NA	NA	NA	NA	NA	NA	NA	NA	NA	NA	NA	NA	NA	NA	NA	NA	NA	NA	NA
Laurel oak	Quercus laurifolia	Orlando	Florida	naturally_occurring	15.24 to 30.48 cm	Orlando	NA	NA	NA	NA	NA	NA	NA	NA	NA	NA	NA	NA	NA	NA	NA	NA	NA	NA	NA	NA	NA
Laurel oak	Quercus laurifolia	Orlando	Florida	naturally_occurring	15.24 to 30.48 cm	Orlando	NA	NA	NA	NA	NA	NA	NA	NA	NA	NA	NA	NA	NA	NA	NA	NA	NA	NA	NA	NA	NA
Laurel oak	Quercus laurifolia	Orlando	Florida	naturally_occurring	15.24 to 30.48 cm	Orlando	NA	NA	NA	NA	NA	NA	NA	NA	NA	NA	NA	NA	NA	NA	NA	NA	NA	NA	NA	NA	NA
Laurel oak	Quercus laurifolia	Orlando	Florida	naturally_occurring	15.24 to 30.48 cm	Orlando	NA	NA	NA	NA	NA	NA	NA	NA	NA	NA	NA	NA	NA	NA	NA	NA	NA	NA	NA	NA	NA
Laurel oak	Quercus laurifolia	Orlando	Florida	naturally_occurring	15.24 to 30.48 cm	Orlando	NA	NA	NA	NA	NA	NA	NA	NA	NA	NA	NA	NA	NA	NA	NA	NA	NA	NA	NA	NA	NA
Laurel oak	Quercus laurifolia	Orlando	Florida	naturally_occurring	15.24 to 30.48 cm	Orlando	NA	NA	NA	NA	NA	NA	NA	NA	NA	NA	NA	NA	NA	NA	NA	NA	NA	NA	NA	NA	NA
Laurel oak	Quercus laurifolia	Orlando	Florida	naturally_occurring	15.24 to 30.48 cm	Orlando	NA	NA	NA	NA	NA	NA	NA	NA	NA	NA	NA	NA	NA	NA	NA	NA	NA	NA	NA	NA	NA
Laurel oak	Quercus laurifolia	Orlando	Florida	naturally_occurring	15.24 to 30.48 cm	Orlando	NA	NA	NA	NA	NA	NA	NA	NA	NA	NA	NA	NA	NA	NA	NA	NA	NA	NA	NA	NA	NA
Laurel oak	Quercus laurifolia	Orlando	Florida	naturally_occurring	15.24 to 30.48 cm	Orlando	NA	NA	NA	NA	NA	NA	NA	NA	NA	NA	NA	NA	NA	NA	NA	NA	NA	NA	NA	NA	NA
Laurel oak	Quercus laurifolia	Orlando	Florida	naturally_occurring	15.24 to 30.48 cm	Orlando	NA	NA	NA	NA	NA	NA	NA	NA	NA	NA	NA	NA	NA	NA	NA	NA	NA	NA	NA	NA	NA
Laurel oak	Quercus laurifolia	Orlando	Florida	naturally_occurring	15.24 to 30.48 cm	Orlando	NA	NA	NA	NA	NA	NA	NA	NA	NA	NA	NA	NA	NA	NA	NA	NA	NA	NA	NA	NA	NA
Laurel oak	Quercus laurifolia	Orlando	Florida	naturally_occurring	15.24 to 30.48 cm	Orlando	NA	NA	NA	NA	NA	NA	NA	NA	NA	NA	NA	NA	NA	NA	NA	NA	NA	NA	NA	NA	NA
Laurel oak	Quercus laurifolia	Orlando	Florida	naturally_occurring	15.24 to 30.48 cm	Orlando	NA	NA	NA	NA	NA	NA	NA	NA	NA	NA	NA	NA	NA	NA	NA	NA	NA	NA	NA	NA	NA
Laurel oak	Quercus laurifolia	Orlando	Florida	naturally_occurring	15.24 to 30.48 cm	Orlando	NA	NA	NA	NA	NA	NA	NA	NA	NA	NA	NA	NA	NA	NA	NA	NA	NA	NA	NA	NA	NA
Laurel oak	Quercus laurifolia	Orlando	Florida	naturally_occurring	15.24 to 30.48 cm	Orlando	NA	NA	NA	NA	NA	NA	NA	NA	NA	NA	NA	NA	NA	NA	NA	NA	NA	NA	NA	NA	NA
Laurel oak	Quercus laurifolia	Orlando	Florida	naturally_occurring	15.24 to 30.48 cm	Orlando	NA	NA	NA	NA	NA	NA	NA	NA	NA	NA	NA	NA	NA	NA	NA	NA	NA	NA	NA	NA	NA
Laurel oak	Quercus laurifolia	Orlando	Florida	naturally_occurring	15.24 to 30.48 cm	Orlando	NA	NA	NA	NA	NA	NA	NA	NA	NA	NA	NA	NA	NA	NA	NA	NA	NA	NA	NA	NA	NA
Laurel oak	Quercus laurifolia	Orlando	Florida	naturally_occurring	15.24 to 30.48 cm	Orlando	NA	NA	NA	NA	NA	NA	NA	NA	NA	NA	NA	NA	NA	NA	NA	NA	NA	NA	NA	NA	NA
Laurel oak	Quercus laurifolia	Orlando	Florida	naturally_occurring	15.24 to 30.48 cm	Orlando	NA	NA	NA	NA	NA	NA	NA	NA	NA	NA	NA	NA	NA	NA	NA	NA	NA	NA	NA	NA	NA
Laurel oak	Quercus laurifolia	Orlando	Florida	naturally_occurring	15.24 to 30.48 cm	Orlando	NA	NA	NA	NA	NA	NA	NA	NA	NA	NA	NA	NA	NA	NA	NA	NA	NA	NA	NA	NA	NA
Laurel oak	Quercus laurifolia	Orlando	Florida	naturally_occurring	15.24 to 30.48 cm	Orlando	NA	NA	NA	NA	NA	NA	NA	NA	NA	NA	NA	NA	NA	NA	NA	NA	NA	NA	NA	NA	NA
Laurel oak	Quercus laurifolia	Orlando	Florida	naturally_occurring	15.24 to 30.48 cm	Orlando	NA	NA	NA	NA	NA	NA	NA	NA	NA	NA	NA	NA	NA	NA	NA	NA	NA	NA	NA	NA	NA
Laurel oak	Quercus laurifolia	Orlando	Florida	naturally_occurring	15.24 to 30.48 cm	Orlando	NA	NA	NA	NA	NA	NA	NA	NA	NA	NA	NA	NA	NA	NA	NA	NA	NA	NA	NA	NA	NA
Laurel oak	Quercus laurifolia	Orlando	Florida	naturally_occurring	15.24 to 30.48 cm	Orlando	NA	NA	NA	NA	NA	NA	NA	NA	NA	NA	NA	NA	NA	NA	NA	NA	NA	NA	NA	NA	NA
Laurel oak	Quercus laurifolia	Orlando	Florida	naturally_occurring	15.24 to 30.48 cm	Orlando	NA	NA	NA	NA	NA	NA	NA	NA	NA	NA	NA	NA	NA	NA	NA	NA	NA	NA	NA	NA	NA
Laurel oak	Quercus laurifolia	Orlando	Florida	naturally_occurring	15.24 to 30.48 cm	Orlando	NA	NA	NA	NA	NA	NA	NA	NA	NA	NA	NA	NA	NA	NA	NA	NA	NA	NA	NA	NA	NA
Laurel oak	Quercus laurifolia	Orlando	Florida	naturally_occurring	15.24 to 30.48 cm	Orlando	NA	NA	NA	NA	NA	NA	NA	NA	NA	NA	NA	NA	NA	NA	NA	NA	NA	NA	NA	NA	NA
Laurel oak	Quercus laurifolia	Orlando	Florida	naturally_occurring	15.24 to 30.48 cm	Orlando	NA	NA	NA	NA	NA	NA	NA	NA	NA	NA	NA	NA	NA	NA	NA	NA	NA	NA	NA	NA	NA
Laurel oak	Quercus laurifolia	Orlando	Florida	naturally_occurring	15.24 to 30.48 cm	Orlando	NA	NA	NA	NA	NA	NA	NA	NA	NA	NA	NA	NA	NA	NA	NA	NA	NA	NA	NA	NA	NA
Laurel oak	Quercus laurifolia	Orlando	Florida	naturally_occurring	15.24 to 30.48 cm	Orlando	NA	NA	NA	NA	NA	NA	NA	NA	NA	NA	NA	NA	NA	NA	NA	NA	NA	NA	NA	NA	NA
Laurel oak	Quercus laurifolia	Orlando	Florida	naturally_occurring	15.24 to 30.48 cm	Orlando	NA	NA	NA	NA	NA	NA	NA	NA	NA	NA	NA	NA	NA	NA	NA	NA	NA	NA	NA	NA	NA
Laurel oak	Quercus laurifolia	Orlando	Florida	naturally_occurring	15.24 to 30.48 cm	Orlando	NA	NA	NA	NA	NA	NA	NA	NA	NA	NA	NA	NA	NA	NA	NA	NA	NA	NA	NA	NA	NA
Laurel oak	Quercus laurifolia	Orlando	Florida	naturally_occurring	15.24 to 30.48 cm	Orlando	NA	NA	NA	NA	NA	NA	NA	NA	NA	NA	NA	NA	NA	NA	NA	NA	NA	NA	NA	NA	NA
Laurel oak	Quercus laurifolia	Orlando	Florida	naturally_occurring	15.24 to 30.48 cm	Orlando	NA	NA	NA	NA	NA	NA	NA	NA	NA	NA	NA	NA	NA	NA	NA	NA	NA	NA	NA	NA	NA
Laurel oak	Quercus laurifolia	Orlando	Florida	naturally_occurring	15.24 to 30.48 cm	Orlando	NA	NA	NA	NA	NA	NA	NA	NA	NA	NA	NA	NA	NA	NA	NA	NA	NA	NA	NA	NA	NA
Laurel oak	Quercus laurifolia	Orlando	Florida	naturally_occurring	15.24 to 30.48 cm	Orlando	NA	NA	NA	NA	NA	NA	NA	NA	NA	NA	NA	NA	NA	NA	NA	NA	NA	NA	NA	NA	NA
Laurel oak	Quercus laurifolia	Orlando	Florida	naturally_occurring	15.24 to 30.48 cm	Orlando	NA	NA	NA	NA	NA	NA	NA	NA	NA	NA	NA	NA	NA	NA	NA	NA	NA	NA	NA	NA	NA
Laurel oak	Quercus laurifolia	Orlando	Florida	naturally_occurring	15.24 to 30.48 cm	Orlando	NA	NA	NA	NA	NA	NA	NA	NA	NA	NA	NA	NA	NA	NA	NA	NA	NA	NA	NA	NA	NA
Laurel oak	Quercus laurifolia	Orlando	Florida	naturally_occurring	15.24 to 30.48 cm	Orlando	NA	NA	NA	NA	NA	NA	NA	NA	NA	NA	NA	NA	NA	NA	NA	NA	NA	NA	NA	NA	NA
Laurel oak	Quercus laurifolia	Orlando	Florida	naturally_occurring	15.24 to 30.48 cm	Orlando	NA	NA	NA	NA	NA	NA	NA	NA	NA	NA	NA	NA	NA	NA	NA	NA	NA	NA	NA	NA	NA
Laurel oak	Quercus laurifolia	Orlando	Florida	naturally_occurring	15.24 to 30.48 cm	Orlando	NA	NA	NA	NA	NA	NA	NA	NA	NA	NA	NA	NA	NA	NA	NA	NA	NA	NA	NA	NA	NA
Laurel oak	Quercus laurifolia	Orlando	Florida	naturally_occurring	15.24 to 30.48 cm	Orlando	NA	NA	NA	NA	NA	NA	NA	NA	NA	NA	NA	NA	NA	NA	NA	NA	NA	NA	NA	NA	NA
Laurel oak	Quercus laurifolia	Orlando	Florida	naturally_occurring	15.24 to 30.48 cm	Orlando	NA	NA	NA	NA	NA	NA	NA	NA	NA	NA	NA	NA	NA	NA	NA	NA	NA	NA	NA	NA	NA
Laurel oak	Quercus laurifolia	Orlando	Florida	naturally_occurring	15.24 to 30.48 cm	Orlando	NA	NA	NA	NA	NA	NA	NA	NA	NA	NA	NA	NA	NA	NA	NA	NA	NA	NA	NA	NA	NA
Laurel oak	Quercus laurifolia	Orlando	Florida	naturally_occurring	15.24 to 30.48 cm	Orlando	NA	NA	NA	NA	NA	NA	NA	NA	NA	NA	NA	NA	NA	NA	NA	NA	NA	NA	NA	NA	NA
Laurel oak	Quercus laurifolia	Orlando	Florida	naturally_occurring	15.24 to 30.48 cm	Orlando	NA	NA	NA	NA	NA	NA	NA	NA	NA	NA	NA	NA	NA	NA	NA	NA	NA	NA	NA	NA	NA
Laurel oak	Quercus laurifolia	Orlando	Florida	naturally_occurring	15.24 to 30.48 cm	Orlando	NA	NA	NA	NA	NA	NA	NA	NA	NA	NA	NA	NA	NA	NA	NA	NA	NA	NA	NA	NA	NA
Laurel oak	Quercus laurifolia	Orlando	Florida	naturally_occurring	15.24 to 30.48 cm	Orlando	NA	NA	NA	NA	NA	NA	NA	NA	NA	NA	NA	NA	NA	NA	NA	NA	NA	NA	NA	NA	NA
Laurel oak	Quercus laurifolia	Orlando	Florida	naturally_occurring	15.24 to 30.48 cm	Orlando	NA	NA	NA	NA	NA	NA	NA	NA	NA	NA	NA	NA	NA	NA	NA	NA	NA	NA	NA	NA	NA
Laurel oak	Quercus laurifolia	Orlando	Florida	naturally_occurring	15.24 to 30.48 cm	Orlando	NA	NA	NA	NA	NA	NA	NA	NA	NA	NA	NA	NA	NA	NA	NA	NA	NA	NA	NA	NA	NA
Laurel oak	Quercus laurifolia	Orlando	Florida	naturally_occurring	15.24 to 30.48 cm	Orlando	NA	NA	NA	NA	NA	NA	NA	NA	NA	NA	NA	NA	NA	NA	NA	NA	NA	NA	NA	NA	NA
Laurel oak	Quercus laurifolia	Orlando	Florida	naturally_occurring	15.24 to 30.48 cm	Orlando	NA	NA	NA	NA	NA	NA	NA	NA	NA	NA	NA	NA	NA	NA	NA	NA	NA	NA	NA	NA	NA
Laurel oak	Quercus laurifolia	Orlando	Florida	naturally_occurring	15.24 to 30.48 cm	Orlando	NA	NA	NA	NA	NA	NA	NA	NA	NA	NA	NA	NA	NA	NA	NA	NA	NA	NA	NA	NA	NA
Laurel oak	Quercus laurifolia	Orlando	Florida	naturally_occurring	15.24 to 30.48 cm	Orlando	NA	NA	NA	NA	NA	NA	NA	NA	NA	NA	NA	NA	NA	NA	NA	NA	NA	NA	NA	NA	NA
Laurel oak	Quercus laurifolia	Orlando	Florida	naturally_occurring	15.24 to 30.48 cm	Orlando	NA	NA	NA	NA	NA	NA	NA	NA	NA	NA	NA	NA	NA	NA	NA	NA	NA	NA	NA	NA	NA
Laurel oak	Quercus laurifolia	Orlando	Florida	naturally_occurring	15.24 to 30.48 cm	Orlando	NA	NA	NA	NA	NA	NA	NA	NA	NA	NA	NA	NA	NA	NA	NA	NA	NA	NA	NA	NA	NA
Laurel oak	Quercus laurifolia	Orlando	Florida	naturally_occurring	15.24 to 30.48 cm	Orlando	NA	NA	NA	NA	NA	NA	NA	NA	NA	NA	NA	NA	NA	NA	NA	NA	NA	NA	NA	NA	NA
Laurel oak	Quercus laurifolia	Orlando	Florida	naturally_occurring	15.24 to 30.48 cm	Orlando	NA	NA	NA	NA	NA	NA	NA	NA	NA	NA	NA	NA	NA	NA	NA	NA	NA	NA	NA	NA	NA
Laurel oak	Quercus laurifolia	Orlando	Florida	naturally_occurring	15.24 to 30.48 cm	Orlando	NA	NA	NA	NA	NA	NA	NA	NA	NA	NA	NA	NA	NA	NA	NA	NA	NA	NA	NA	NA	NA
Laurel oak	Quercus laurifolia	Orlando	Florida	naturally_occurring	15.24 to 30.48 cm	Orlando	NA	NA	NA	NA	NA	NA	NA	NA	NA	NA	NA	NA	NA	NA	NA	NA	NA	NA	NA	NA	NA
Laurel oak	Quercus laurifolia	Orlando	Florida	naturally_occurring	15.24 to 30.48 cm	Orlando	NA	NA	NA	NA	NA	NA	NA	NA	NA	NA	NA	NA	NA	NA	NA	NA	NA	NA	NA	NA	NA
Laurel oak	Quercus laurifolia	Orlando	Florida	naturally_occurring	15.24 to 30.48 cm	Orlando	NA	NA	NA	NA	NA	NA	NA	NA	NA	NA	NA	NA	NA	NA	NA	NA	NA	NA	NA	NA	NA
Laurel oak	Quercus laurifolia	Orlando	Florida	naturally_occurring	15.24 to 30.48 cm	Orlando	NA	NA	NA	NA	NA	NA	NA	NA	NA	NA	NA	NA	NA	NA	NA	NA	NA	NA	NA	NA	NA
Laurel oak	Quercus laurifolia	Orlando	Florida	naturally_occurring	15.24 to 30.48 cm	Orlando	NA	NA	NA	NA	NA	NA	NA	NA	NA	NA	NA	NA	NA	NA	NA	NA	NA	NA	NA	NA	NA
Laurel oak	Quercus laurifolia	Orlando	Florida	naturally_occurring	15.24 to 30.48 cm	Orlando	NA	NA	NA	NA	NA	NA	NA	NA	NA	NA	NA	NA	NA	NA	NA	NA	NA	NA	NA	NA	NA
Laurel oak	Quercus laurifolia	Orlando	Florida	naturally_occurring	15.24 to 30.48 cm	Orlando	NA	NA	NA	NA	NA	NA	NA	NA	NA	NA	NA	NA	NA	NA	NA	NA	NA	NA	NA	NA	NA
Laurel oak	Quercus laurifolia	Orlando	Florida	naturally_occurring	15.24 to 30.48 cm	Orlando	NA	NA	NA	NA	NA	NA	NA	NA	NA	NA	NA	NA	NA	NA	NA	NA	NA	NA	NA	NA	NA
Laurel oak	Quercus laurifolia	Orlando	Florida	naturally_occurring	15.24 to 30.48 cm	Orlando	NA	NA	NA	NA	NA	NA	NA	NA	NA	NA	NA	NA	NA	NA	NA	NA	NA	NA	NA	NA	NA
Laurel oak	Quercus laurifolia	Orlando	Florida	naturally_occurring	15.24 to 30.48 cm	Orlando	NA	NA	NA	NA	NA	NA	NA	NA	NA	NA	NA	NA	NA	NA	NA	NA	NA	NA	NA	NA	NA
Laurel oak	Quercus laurifolia	Orlando	Florida	naturally_occurring	15.24 to 30.48 cm	Orlando	NA	NA	NA	NA	NA	NA	NA	NA	NA	NA	NA	NA	NA	NA	NA	NA	NA	NA	NA	NA	NA
Laurel oak	Quercus laurifolia	Orlando	Florida	naturally_occurring	15.24 to 30.48 cm	Orlando	NA	NA	NA	NA	NA	NA	NA	NA	NA	NA	NA	NA	NA	NA	NA	NA	NA	NA	NA	NA	NA
Laurel oak	Quercus laurifolia	Orlando	Florida	naturally_occurring	15.24 to 30.48 cm	Orlando	NA	NA	NA	NA	NA	NA	NA	NA	NA	NA	NA	NA	NA	NA	NA	NA	NA	NA	NA	NA	NA
Laurel oak	Quercus laurifolia	Orlando	Florida	naturally_occurring	15.24 to 30.48 cm	Orlando	NA	NA	NA	NA	NA	NA	NA	NA	NA	NA	NA	NA	NA	NA	NA	NA	NA	NA	NA	NA	NA
Laurel oak	Quercus laurifolia	Orlando	Florida	naturally_occurring	15.24 to 30.48 cm	Orlando	NA	NA	NA	NA	NA	NA	NA	NA	NA	NA	NA	NA	NA	NA	NA	NA	NA	NA	NA	NA	NA
Laurel oak	Quercus laurifolia	Orlando	Florida	naturally_occurring	15.24 to 30.48 cm	Orlando	NA	NA	NA	NA	NA	NA	NA	NA	NA	NA	NA	NA	NA	NA	NA	NA	NA	NA	NA	NA	NA
Laurel oak	Quercus laurifolia	Orlando	Florida	naturally_occurring	15.24 to 30.48 cm	Orlando	NA	NA	NA	NA	NA	NA	NA	NA	NA	NA	NA	NA	NA	NA	NA	NA	NA	NA	NA	NA	NA
Laurel oak	Quercus laurifolia	Orlando	Florida	naturally_occurring	15.24 to 30.48 cm	Orlando	NA	NA	NA	NA	NA	NA	NA	NA	NA	NA	NA	NA	NA	NA	NA	NA	NA	NA	NA	NA	NA
Laurel oak	Quercus laurifolia	Orlando	Florida	naturally_occurring	15.24 to 30.48 cm	Orlando	NA	NA	NA	NA	NA	NA	NA	NA	NA	NA	NA	NA	NA	NA	NA	NA	NA	NA	NA	NA	NA
Laurel oak	Quercus laurifolia	Orlando	Florida	naturally_occurring	15.24 to 30.48 cm	Orlando	NA	NA	NA	NA	NA	NA	NA	NA	NA	NA	NA	NA	NA	NA	NA	NA	NA	NA	NA	NA	NA
Laurel oak	Quercus laurifolia	Orlando	Florida	naturally_occurring	15.24 to 30.48 cm	Orlando	NA	NA	NA	NA	NA	NA	NA	NA	NA	NA	NA	NA	NA	NA	NA	NA	NA	NA	NA	NA	NA
Laurel oak	Quercus laurifolia	Orlando	Florida	naturally_occurring	15.24 to 30.48 cm	Orlando	NA	NA	NA	NA	NA	NA	NA	NA	NA	NA	NA	NA	NA	NA	NA	NA	NA	NA	NA	NA	NA
Laurel oak	Quercus laurifolia	Orlando	Florida	naturally_occurring	15.24 to 30.48 cm	Orlando	NA	NA	NA	NA	NA	NA	NA	NA	NA	NA	NA	NA	NA	NA	NA	NA	NA	NA	NA	NA	NA
Laurel oak	Quercus laurifolia	Orlando	Florida	naturally_occurring	15.24 to 30.48 cm	Orlando	NA	NA	NA	NA	NA	NA	NA	NA	NA	NA	NA	NA	NA	NA	NA	NA	NA	NA	NA	NA	NA
Laurel oak	Quercus laurifolia	Orlando	Florida	naturally_occurring	15.24 to 30.48 cm	Orlando	NA	NA	NA	NA	NA	NA	NA	NA	NA	NA	NA	NA	NA	NA	NA	NA	NA	NA	NA	NA	NA
Laurel oak	Quercus laurifolia	Orlando	Florida	naturally_occurring	15.24 to 30.48 cm	Orlando	NA	NA	NA	NA	NA	NA	NA	NA	NA	NA	NA	NA	NA	NA	NA	NA	NA	NA	NA	NA	NA
Laurel oak	Quercus laurifolia	Orlando	Florida	naturally_occurring	15.24 to 30.48 cm	Orlando	NA	NA	NA	NA	NA	NA	NA	NA	NA	NA	NA	NA	NA	NA	NA	NA	NA	NA	NA	NA	NA
Laurel oak	Quercus laurifolia	Orlando	Florida	naturally_occurring	15.24 to 30.48 cm	Orlando	NA	NA	NA	NA	NA	NA	NA	NA	NA	NA	NA	NA	NA	NA	NA	NA	NA	NA	NA	NA	NA
Laurel oak	Quercus laurifolia	Orlando	Florida	naturally_occurring	15.24 to 30.48 cm	Orlando	NA	NA	NA	NA	NA	NA	NA	NA	NA	NA	NA	NA	NA	NA	NA	NA	NA	NA	NA	NA	NA
Laurel oak	Quercus laurifolia	Orlando	Florida	naturally_occurring	15.24 to 30.48 cm	Orlando	NA	NA	NA	NA	NA	NA	NA	NA	NA	NA	NA	NA	NA	NA	NA	NA	NA	NA	NA	NA	NA
Laurel oak	Quercus laurifolia	Orlando	Florida	naturally_occurring	15.24 to 30.48 cm	Orlando	NA	NA	NA	NA	NA	NA	NA	NA	NA	NA	NA	NA	NA	NA	NA	NA	NA	NA	NA	NA	NA
Laurel oak	Quercus laurifolia	Orlando	Florida	naturally_occurring	15.24 to 30.48 cm	Orlando	NA	NA	NA	NA	NA	NA	NA	NA	NA	NA	NA	NA	NA	NA	NA	NA	NA	NA	NA	NA	NA
Laurel oak	Quercus laurifolia	Orlando	Florida	naturally_occurring	15.24 to 30.48 cm	Orlando	NA	NA	NA	NA	NA	NA	NA	NA	NA	NA	NA	NA	NA	NA	NA	NA	NA	NA	NA	NA	NA
Laurel oak	Quercus laurifolia	Orlando	Florida	naturally_occurring	15.24 to 30.48 cm	Orlando	NA	NA	NA	NA	NA	NA	NA	NA	NA	NA	NA	NA	NA	NA	NA	NA	NA	NA	NA	NA	NA
Laurel oak	Quercus laurifolia	Orlando	Florida	naturally_occurring	15.24 to 30.48 cm	Orlando	NA	NA	NA	NA	NA	NA	NA	NA	NA	NA	NA	NA	NA	NA	NA	NA	NA	NA	NA	NA	NA
Laurel oak	Quercus laurifolia	Orlando	Florida	naturally_occurring	15.24 to 30.48 cm	Orlando	NA	NA	NA	NA	NA	NA	NA	NA	NA	NA	NA	NA	NA	NA	NA	NA	NA	NA	NA	NA	NA
Laurel oak	Quercus laurifolia	Orlando	Florida	naturally_occurring	15.24 to 30.48 cm	Orlando	NA	NA	NA	NA	NA	NA	NA	NA	NA	NA	NA	NA	NA	NA	NA	NA	NA	NA	NA	NA	NA
Laurel oak	Quercus laurifolia	Orlando	Florida	naturally_occurring	15.24 to 30.48 cm	Orlando	NA	NA	NA	NA	NA	NA	NA	NA	NA	NA	NA	NA	NA	NA	NA	NA	NA	NA	NA	NA	NA
Laurel oak	Quercus laurifolia	Orlando	Florida	naturally_occurring	15.24 to 30.48 cm	Orlando	NA	NA	NA	NA	NA	NA	NA	NA	NA	NA	NA	NA	NA	NA	NA	NA	NA	NA	NA	NA	NA
Laurel oak	Quercus laurifolia	Orlando	Florida	naturally_occurring	15.24 to 30.48 cm	Orlando	NA	NA	NA	NA	NA	NA	NA	NA	NA	NA	NA	NA	NA	NA	NA	NA	NA	NA	NA	NA	NA
Laurel oak	Quercus laurifolia	Orlando	Florida	naturally_occurring	15.24 to 30.48 cm	Orlando	NA	NA	NA	NA	NA	NA	NA	NA	NA	NA	NA	NA	NA	NA	NA	NA	NA	NA	NA	NA	NA
Laurel oak	Quercus laurifolia	Orlando	Florida	naturally_occurring	15.24 to 30.48 cm	Orlando	NA	NA	NA	NA	NA	NA	NA	NA	NA	NA	NA	NA	NA	NA	NA	NA	NA	NA	NA	NA	NA
Laurel oak	Quercus laurifolia	Orlando	Florida	naturally_occurring	15.24 to 30.48 cm	Orlando	NA	NA	NA	NA	NA	NA	NA	NA	NA	NA	NA	NA	NA	NA	NA	NA	NA	NA	NA	NA	NA
Laurel oak	Quercus laurifolia	Orlando	Florida	naturally_occurring	15.24 to 30.48 cm	Orlando	NA	NA	NA	NA	NA	NA	NA	NA	NA	NA	NA	NA	NA	NA	NA	NA	NA	NA	NA	NA	NA
Laurel oak	Quercus laurifolia	Orlando	Florida	naturally_occurring	15.24 to 30.48 cm	Orlando	NA	NA	NA	NA	NA	NA	NA	NA	NA	NA	NA	NA	NA	NA	NA	NA	NA	NA	NA	NA	NA
Laurel oak	Quercus laurifolia	Orlando	Florida	naturally_occurring	15.24 to 30.48 cm	Orlando	NA	NA	NA	NA	NA	NA	NA	NA	NA	NA	NA	NA	NA	NA	NA	NA	NA	NA	NA	NA	NA
Laurel oak	Quercus laurifolia	Orlando	Florida	naturally_occurring	15.24 to 30.48 cm	Orlando	NA	NA	NA	NA	NA	NA	NA	NA	NA	NA	NA	NA	NA	NA	NA	NA	NA	NA	NA	NA	NA
Laurel oak	Quercus laurifolia	Orlando	Florida	naturally_occurring	15.24 to 30.48 cm	Orlando	NA	NA	NA	NA	NA	NA	NA	NA	NA	NA	NA	NA	NA	NA	NA	NA	NA	NA	NA	NA	NA
Laurel oak	Quercus laurifolia	Orlando	Florida	naturally_occurring	15.24 to 30.48 cm	Orlando	NA	NA	NA	NA	NA	NA	NA	NA	NA	NA	NA	NA	NA	NA	NA	NA	NA	NA	NA	NA	NA
Laurel oak	Quercus laurifolia	Orlando	Florida	naturally_occurring	15.24 to 30.48 cm	Orlando	NA	NA	NA	NA	NA	NA	NA	NA	NA	NA	NA	NA	NA	NA	NA	NA	NA	NA	NA	NA	NA
Laurel oak	Quercus laurifolia	Orlando	Florida	naturally_occurring	15.24 to 30.48 cm	Orlando	NA	NA	NA	NA	NA	NA	NA	NA	NA	NA	NA	NA	NA	NA	NA	NA	NA	NA	NA	NA	NA
Laurel oak	Quercus laurifolia	Orlando	Florida	naturally_occurring	15.24 to 30.48 cm	Orlando	NA	NA	NA	NA	NA	NA	NA	NA	NA	NA	NA	NA	NA	NA	NA	NA	NA	NA	NA	NA	NA
Laurel oak	Quercus laurifolia	Orlando	Florida	naturally_occurring	15.24 to 30.48 cm	Orlando	NA	NA	NA	NA	NA	NA	NA	NA	NA	NA	NA	NA	NA	NA	NA	NA	NA	NA	NA	NA	NA
Laurel oak	Quercus laurifolia	Orlando	Florida	naturally_occurring	15.24 to 30.48 cm	Orlando	NA	NA	NA	NA	NA	NA	NA	NA	NA	NA	NA	NA	NA	NA	NA	NA	NA	NA	NA	NA	NA
Laurel oak	Quercus laurifolia	Orlando	Florida	naturally_occurring	15.24 to 30.48 cm	Orlando	NA	NA	NA	NA	NA	NA	NA	NA	NA	NA	NA	NA	NA	NA	NA	NA	NA	NA	NA	NA	NA
Laurel oak	Quercus laurifolia	Orlando	Florida	naturally_occurring	15.24 to 30.48 cm	Orlando	NA	NA	NA	NA	NA	NA	NA	NA	NA	NA	NA	NA	NA	NA	NA	NA	NA	NA	NA	NA	NA
Laurel oak	Quercus laurifolia	Orlando	Florida	naturally_occurring	15.24 to 30.48 cm	Orlando	NA	NA	NA	NA	NA	NA	NA	NA	NA	NA	NA	NA	NA	NA	NA	NA	NA	NA	NA	NA	NA
Laurel oak	Quercus laurifolia	Orlando	Florida	naturally_occurring	15.24 to 30.48 cm	Orlando	NA	NA	NA	NA	NA	NA	NA	NA	NA	NA	NA	NA	NA	NA	NA	NA	NA	NA	NA	NA	NA
Laurel oak	Quercus laurifolia	Orlando	Florida	naturally_occurring	15.24 to 30.48 cm	Orlando	NA	NA	NA	NA	NA	NA	NA	NA	NA	NA	NA	NA	NA	NA	NA	NA	NA	NA	NA	NA	NA
Laurel oak	Quercus laurifolia	Orlando	Florida	naturally_occurring	15.24 to 30.48 cm	Orlando	NA	NA	NA	NA	NA	NA	NA	NA	NA	NA	NA	NA	NA	NA	NA	NA	NA	NA	NA	NA	NA
Laurel oak	Quercus laurifolia	Orlando	Florida	naturally_occurring	15.24 to 30.48 cm	Orlando	NA	NA	NA	NA	NA	NA	NA	NA	NA	NA	NA	NA	NA	NA	NA	NA	NA	NA	NA	NA	NA
Laurel oak	Quercus laurifolia	Orlando	Florida	naturally_occurring	15.24 to 30.48 cm	Orlando	NA	NA	NA	NA	NA	NA	NA	NA	NA	NA	NA	NA	NA	NA	NA	NA	NA	NA	NA	NA	NA
Laurel oak	Quercus laurifolia	Orlando	Florida	naturally_occurring	15.24 to 30.48 cm	Orlando	NA	NA	NA	NA	NA	NA	NA	NA	NA	NA	NA	NA	NA	NA	NA	NA	NA	NA	NA	NA	NA
Laurel oak	Quercus laurifolia	Orlando	Florida	naturally_occurring	15.24 to 30.48 cm	Orlando	NA	NA	NA	NA	NA	NA	NA	NA	NA	NA	NA	NA	NA	NA	NA	NA	NA	NA	NA	NA	NA
Laurel oak	Quercus laurifolia	Orlando	Florida	naturally_occurring	15.24 to 30.48 cm	Orlando	NA	NA	NA	NA	NA	NA	NA	NA	NA	NA	NA	NA	NA	NA	NA	NA	NA	NA	NA	NA	NA
Laurel oak	Quercus laurifolia	Orlando	Florida	naturally_occurring	15.24 to 30.48 cm	Orlando	NA	NA	NA	NA	NA	NA	NA	NA	NA	NA	NA	NA	NA	NA	NA	NA	NA	NA	NA	NA	NA
Laurel oak	Quercus laurifolia	Orlando	Florida	naturally_occurring	15.24 to 30.48 cm	Orlando	NA	NA	NA	NA	NA	NA	NA	NA	NA	NA	NA	NA	NA	NA	NA	NA	NA	NA	NA	NA	NA
Laurel oak	Quercus laurifolia	Orlando	Florida	naturally_occurring	15.24 to 30.48 cm	Orlando	NA	NA	NA	NA	NA	NA	NA	NA	NA	NA	NA	NA	NA	NA	NA	NA	NA	NA	NA	NA	NA
Laurel oak	Quercus laurifolia	Orlando	Florida	naturally_occurring	15.24 to 30.48 cm	Orlando	NA	NA	NA	NA	NA	NA	NA	NA	NA	NA	NA	NA	NA	NA	NA	NA	NA	NA	NA	NA	NA
Laurel oak	Quercus laurifolia	Orlando	Florida	naturally_occurring	15.24 to 30.48 cm	Orlando	NA	NA	NA	NA	NA	NA	NA	NA	NA	NA	NA	NA	NA	NA	NA	NA	NA	NA	NA	NA	NA
Laurel oak	Quercus laurifolia	Orlando	Florida	naturally_occurring	15.24 to 30.48 cm	Orlando	NA	NA	NA	NA	NA	NA	NA	NA	NA	NA	NA	NA	NA	NA	NA	NA	NA	NA	NA	NA	NA
Laurel oak	Quercus laurifolia	Orlando	Florida	naturally_occurring	15.24 to 30.48 cm	Orlando	NA	NA	NA	NA	NA	NA	NA	NA	NA	NA	NA	NA	NA	NA	NA	NA	NA	NA	NA	NA	NA
Laurel oak	Quercus laurifolia	Orlando	Florida	naturally_occurring	15.24 to 30.48 cm	Orlando	NA	NA	NA	NA	NA	NA	NA	NA	NA	NA	NA	NA	NA	NA	NA	NA	NA	NA	NA	NA	NA
Laurel oak	Quercus laurifolia	Orlando	Florida	naturally_occurring	15.24 to 30.48 cm	Orlando	NA	NA	NA	NA	NA	NA	NA	NA	NA	NA	NA	NA	NA	NA	NA	NA	NA	NA	NA	NA	NA
Laurel oak	Quercus laurifolia	Orlando	Florida	naturally_occurring	15.24 to 30.48 cm	Orlando	NA	NA	NA	NA	NA	NA	NA	NA	NA	NA	NA	NA	NA	NA	NA	NA	NA	NA	NA	NA	NA
Laurel oak	Quercus laurifolia	Orlando	Florida	naturally_occurring	15.24 to 30.48 cm	Orlando	NA	NA	NA	NA	NA	NA	NA	NA	NA	NA	NA	NA	NA	NA	NA	NA	NA	NA	NA	NA	NA
Laurel oak	Quercus laurifolia	Orlando	Florida	naturally_occurring	15.24 to 30.48 cm	Orlando	NA	NA	NA	NA	NA	NA	NA	NA	NA	NA	NA	NA	NA	NA	NA	NA	NA	NA	NA	NA	NA
Laurel oak	Quercus laurifolia	Orlando	Florida	naturally_occurring	15.24 to 30.48 cm	Orlando	NA	NA	NA	NA	NA	NA	NA	NA	NA	NA	NA	NA	NA	NA	NA	NA	NA	NA	NA	NA	NA
Laurel oak	Quercus laurifolia	Orlando	Florida	naturally_occurring	15.24 to 30.48 cm	Orlando	NA	NA	NA	NA	NA	NA	NA	NA	NA	NA	NA	NA	NA	NA	NA	NA	NA	NA	NA	NA	NA
Laurel oak	Quercus laurifolia	Orlando	Florida	naturally_occurring	15.24 to 30.48 cm	Orlando	NA	NA	NA	NA	NA	NA	NA	NA	NA	NA	NA	NA	NA	NA	NA	NA	NA	NA	NA	NA	NA
Laurel oak	Quercus laurifolia	Orlando	Florida	naturally_occurring	15.24 to 30.48 cm	Orlando	NA	NA	NA	NA	NA	NA	NA	NA	NA	NA	NA	NA	NA	NA	NA	NA	NA	NA	NA	NA	NA
Laurel oak	Quercus laurifolia	Orlando	Florida	naturally_occurring	15.24 to 30.48 cm	Orlando	NA	NA	NA	NA	NA	NA	NA	NA	NA	NA	NA	NA	NA	NA	NA	NA	NA	NA	NA	NA	NA
Laurel oak	Quercus laurifolia	Orlando	Florida	naturally_occurring	15.24 to 30.48 cm	Orlando	NA	NA	NA	NA	NA	NA	NA	NA	NA	NA	NA	NA	NA	NA	NA	NA	NA	NA	NA	NA	NA
Laurel oak	Quercus laurifolia	Orlando	Florida	naturally_occurring	15.24 to 30.48 cm	Orlando	NA	NA	NA	NA	NA	NA	NA	NA	NA	NA	NA	NA	NA	NA	NA	NA	NA	NA	NA	NA	NA
Laurel oak	Quercus laurifolia	Orlando	Florida	naturally_occurring	15.24 to 30.48 cm	Orlando	NA	NA	NA	NA	NA	NA	NA	NA	NA	NA	NA	NA	NA	NA	NA	NA	NA	NA	NA	NA	NA
Laurel oak	Quercus laurifolia	Orlando	Florida	naturally_occurring	15.24 to 30.48 cm	Orlando	NA	NA	NA	NA	NA	NA	NA	NA	NA	NA	NA	NA	NA	NA	NA	NA	NA	NA	NA	NA	NA
Laurel oak	Quercus laurifolia	Orlando	Florida	naturally_occurring	15.24 to 30.48 cm	Orlando	NA	NA	NA	NA	NA	NA	NA	NA	NA	NA	NA	NA	NA	NA	NA	NA	NA	NA	NA	NA	NA
Laurel oak	Quercus laurifolia	Orlando	Florida	naturally_occurring	15.24 to 30.48 cm	Orlando	NA	NA	NA	NA	NA	NA	NA	NA	NA	NA	NA	NA	NA	NA	NA	NA	NA	NA	NA	NA	NA
Laurel oak	Quercus laurifolia	Orlando	Florida	naturally_occurring	15.24 to 30.48 cm	Orlando	NA	NA	NA	NA	NA	NA	NA	NA	NA	NA	NA	NA	NA	NA	NA	NA	NA	NA	NA	NA	NA
Laurel oak	Quercus laurifolia	Orlando	Florida	naturally_occurring	15.24 to 30.48 cm	Orlando	NA	NA	NA	NA	NA	NA	NA	NA	NA	NA	NA	NA	NA	NA	NA	NA	NA	NA	NA	NA	NA
Laurel oak	Quercus laurifolia	Orlando	Florida	naturally_occurring	15.24 to 30.48 cm	Orlando	NA	NA	NA	NA	NA	NA	NA	NA	NA	NA	NA	NA	NA	NA	NA	NA	NA	NA	NA	NA	NA
Laurel oak	Quercus laurifolia	Orlando	Florida	naturally_occurring	15.24 to 30.48 cm	Orlando	NA	NA	NA	NA	NA	NA	NA	NA	NA	NA	NA	NA	NA	NA	NA	NA	NA	NA	NA	NA	NA
Laurel oak	Quercus laurifolia	Orlando	Florida	naturally_occurring	15.24 to 30.48 cm	Orlando	NA	NA	NA	NA	NA	NA	NA	NA	NA	NA	NA	NA	NA	NA	NA	NA	NA	NA	NA	NA	NA
Laurel oak	Quercus laurifolia	Orlando	Florida	naturally_occurring	15.24 to 30.48 cm	Orlando	NA	NA	NA	NA	NA	NA	NA	NA	NA	NA	NA	NA	NA	NA	NA	NA	NA	NA	NA	NA	NA
Laurel oak	Quercus laurifolia	Orlando	Florida	naturally_occurring	15.24 to 30.48 cm	Orlando	NA	NA	NA	NA	NA	NA	NA	NA	NA	NA	NA	NA	NA	NA	NA	NA	NA	NA	NA	NA	NA
Laurel oak	Quercus laurifolia	Orlando	Florida	naturally_occurring	15.24 to 30.48 cm	Orlando	NA	NA	NA	NA	NA	NA	NA	NA	NA	NA	NA	NA	NA	NA	NA	NA	NA	NA	NA	NA	NA
Laurel oak	Quercus laurifolia	Orlando	Florida	naturally_occurring	15.24 to 30.48 cm	Orlando	NA	NA	NA	NA	NA	NA	NA	NA	NA	NA	NA	NA	NA	NA	NA	NA	NA	NA	NA	NA	NA
Laurel oak	Quercus laurifolia	Orlando	Florida	naturally_occurring	15.24 to 30.48 cm	Orlando	NA	NA	NA	NA	NA	NA	NA	NA	NA	NA	NA	NA	NA	NA	NA	NA	NA	NA	NA	NA	NA
Laurel oak	Quercus laurifolia	Orlando	Florida	naturally_occurring	15.24 to 30.48 cm	Orlando	NA	NA	NA	NA	NA	NA	NA	NA	NA	NA	NA	NA	NA	NA	NA	NA	NA	NA	NA	NA	NA
Laurel oak	Quercus laurifolia	Orlando	Florida	naturally_occurring	15.24 to 30.48 cm	Orlando	NA	NA	NA	NA	NA	NA	NA	NA	NA	NA	NA	NA	NA	NA	NA	NA	NA	NA	NA	NA	NA
Laurel oak	Quercus laurifolia	Orlando	Florida	naturally_occurring	15.24 to 30.48 cm	Orlando	NA	NA	NA	NA	NA	NA	NA	NA	NA	NA	NA	NA	NA	NA	NA	NA	NA	NA	NA	NA	NA
Laurel oak	Quercus laurifolia	Orlando	Florida	naturally_occurring	15.24 to 30.48 cm	Orlando	NA	NA	NA	NA	NA	NA	NA	NA	NA	NA	NA	NA	NA	NA	NA	NA	NA	NA	NA	NA	NA
Laurel oak	Quercus laurifolia	Orlando	Florida	naturally_occurring	15.24 to 30.48 cm	Orlando	NA	NA	NA	NA	NA	NA	NA	NA	NA	NA	NA	NA	NA	NA	NA	NA	NA	NA	NA	NA	NA
Laurel oak	Quercus laurifolia	Orlando	Florida	naturally_occurring	15.24 to 30.48 cm	Orlando	NA	NA	NA	NA	NA	NA	NA	NA	NA	NA	NA	NA	NA	NA	NA	NA	NA	NA	NA	NA	NA
Laurel oak	Quercus laurifolia	Orlando	Florida	naturally_occurring	15.24 to 30.48 cm	Orlando	NA	NA	NA	NA	NA	NA	NA	NA	NA	NA	NA	NA	NA	NA	NA	NA	NA	NA	NA	NA	NA
Laurel oak	Quercus laurifolia	Orlando	Florida	naturally_occurring	15.24 to 30.48 cm	Orlando	NA	NA	NA	NA	NA	NA	NA	NA	NA	NA	NA	NA	NA	NA	NA	NA	NA	NA	NA	NA	NA
Laurel oak	Quercus laurifolia	Orlando	Florida	naturally_occurring	15.24 to 30.48 cm	Orlando	NA	NA	NA	NA	NA	NA	NA	NA	NA	NA	NA	NA	NA	NA	NA	NA	NA	NA	NA	NA	NA
Laurel oak	Quercus laurifolia	Orlando	Florida	naturally_occurring	15.24 to 30.48 cm	Orlando	NA	NA	NA	NA	NA	NA	NA	NA	NA	NA	NA	NA	NA	NA	NA	NA	NA	NA	NA	NA	NA
Laurel oak	Quercus laurifolia	Orlando	Florida	naturally_occurring	15.24 to 30.48 cm	Orlando	NA	NA	NA	NA	NA	NA	NA	NA	NA	NA	NA	NA	NA	NA	NA	NA	NA	NA	NA	NA	NA
Laurel oak	Quercus laurifolia	Orlando	Florida	naturally_occurring	15.24 to 30.48 cm	Orlando	NA	NA	NA	NA	NA	NA	NA	NA	NA	NA	NA	NA	NA	NA	NA	NA	NA	NA	NA	NA	NA
Laurel oak	Quercus laurifolia	Orlando	Florida	naturally_occurring	15.24 to 30.48 cm	Orlando	NA	NA	NA	NA	NA	NA	NA	NA	NA	NA	NA	NA	NA	NA	NA	NA	NA	NA	NA	NA	NA
Laurel oak	Quercus laurifolia	Orlando	Florida	naturally_occurring	15.24 to 30.48 cm	Orlando	NA	NA	NA	NA	NA	NA	NA	NA	NA	NA	NA	NA	NA	NA	NA	NA	NA	NA	NA	NA	NA
Laurel oak	Quercus laurifolia	Orlando	Florida	naturally_occurring	15.24 to 30.48 cm	Orlando	NA	NA	NA	NA	NA	NA	NA	NA	NA	NA	NA	NA	NA	NA	NA	NA	NA	NA	NA	NA	NA
Laurel oak	Quercus laurifolia	Orlando	Florida	naturally_occurring	15.24 to 30.48 cm	Orlando	NA	NA	NA	NA	NA	NA	NA	NA	NA	NA	NA	NA	NA	NA	NA	NA	NA	NA	NA	NA	NA
Laurel oak	Quercus laurifolia	Orlando	Florida	naturally_occurring	15.24 to 30.48 cm	Orlando	NA	NA	NA	NA	NA	NA	NA	NA	NA	NA	NA	NA	NA	NA	NA	NA	NA	NA	NA	NA	NA
Laurel oak	Quercus laurifolia	Orlando	Florida	naturally_occurring	15.24 to 30.48 cm	Orlando	NA	NA	NA	NA	NA	NA	NA	NA	NA	NA	NA	NA	NA	NA	NA	NA	NA	NA	NA	NA	NA
Laurel oak	Quercus laurifolia	Orlando	Florida	naturally_occurring	15.24 to 30.48 cm	Orlando	NA	NA	NA	NA	NA	NA	NA	NA	NA	NA	NA	NA	NA	NA	NA	NA	NA	NA	NA	NA	NA
Laurel oak	Quercus laurifolia	Orlando	Florida	naturally_occurring	15.24 to 30.48 cm	Orlando	NA	NA	NA	NA	NA	NA	NA	NA	NA	NA	NA	NA	NA	NA	NA	NA	NA	NA	NA	NA	NA
Laurel oak	Quercus laurifolia	Orlando	Florida	naturally_occurring	15.24 to 30.48 cm	Orlando	NA	NA	NA	NA	NA	NA	NA	NA	NA	NA	NA	NA	NA	NA	NA	NA	NA	NA	NA	NA	NA
Laurel oak	Quercus laurifolia	Orlando	Florida	naturally_occurring	15.24 to 30.48 cm	Orlando	NA	NA	NA	NA	NA	NA	NA	NA	NA	NA	NA	NA	NA	NA	NA	NA	NA	NA	NA	NA	NA
Laurel oak	Quercus laurifolia	Orlando	Florida	naturally_occurring	15.24 to 30.48 cm	Orlando	NA	NA	NA	NA	NA	NA	NA	NA	NA	NA	NA	NA	NA	NA	NA	NA	NA	NA	NA	NA	NA
Laurel oak	Quercus laurifolia	Orlando	Florida	naturally_occurring	15.24 to 30.48 cm	Orlando	NA	NA	NA	NA	NA	NA	NA	NA	NA	NA	NA	NA	NA	NA	NA	NA	NA	NA	NA	NA	NA
Laurel oak	Quercus laurifolia	Orlando	Florida	naturally_occurring	15.24 to 30.48 cm	Orlando	NA	NA	NA	NA	NA	NA	NA	NA	NA	NA	NA	NA	NA	NA	NA	NA	NA	NA	NA	NA	NA
Laurel oak	Quercus laurifolia	Orlando	Florida	naturally_occurring	15.24 to 30.48 cm	Orlando	NA	NA	NA	NA	NA	NA	NA	NA	NA	NA	NA	NA	NA	NA	NA	NA	NA	NA	NA	NA	NA
Laurel oak	Quercus laurifolia	Orlando	Florida	naturally_occurring	15.24 to 30.48 cm	Orlando	NA	NA	NA	NA	NA	NA	NA	NA	NA	NA	NA	NA	NA	NA	NA	NA	NA	NA	NA	NA	NA
Laurel oak	Quercus laurifolia	Orlando	Florida	naturally_occurring	15.24 to 30.48 cm	Orlando	NA	NA	NA	NA	NA	NA	NA	NA	NA	NA	NA	NA	NA	NA	NA	NA	NA	NA	NA	NA	NA
Laurel oak	Quercus laurifolia	Orlando	Florida	naturally_occurring	15.24 to 30.48 cm	Orlando	NA	NA	NA	NA	NA	NA	NA	NA	NA	NA	NA	NA	NA	NA	NA	NA	NA	NA	NA	NA	NA
Laurel oak	Quercus laurifolia	Orlando	Florida	naturally_occurring	15.24 to 30.48 cm	Orlando	NA	NA	NA	NA	NA	NA	NA	NA	NA	NA	NA	NA	NA	NA	NA	NA	NA	NA	NA	NA	NA
Laurel oak	Quercus laurifolia	Orlando	Florida	naturally_occurring	15.24 to 30.48 cm	Orlando	NA	NA	NA	NA	NA	NA	NA	NA	NA	NA	NA	NA	NA	NA	NA	NA	NA	NA	NA	NA	NA
Laurel oak	Quercus laurifolia	Orlando	Florida	naturally_occurring	15.24 to 30.48 cm	Orlando	NA	NA	NA	NA	NA	NA	NA	NA	NA	NA	NA	NA	NA	NA	NA	NA	NA	NA	NA	NA	NA
Laurel oak	Quercus laurifolia	Orlando	Florida	naturally_occurring	15.24 to 30.48 cm	Orlando	NA	NA	NA	NA	NA	NA	NA	NA	NA	NA	NA	NA	NA	NA	NA	NA	NA	NA	NA	NA	NA
Laurel oak	Quercus laurifolia	Orlando	Florida	naturally_occurring	15.24 to 30.48 cm	Orlando	NA	NA	NA	NA	NA	NA	NA	NA	NA	NA	NA	NA	NA	NA	NA	NA	NA	NA	NA	NA	NA
Laurel oak	Quercus laurifolia	Orlando	Florida	naturally_occurring	15.24 to 30.48 cm	Orlando	NA	NA	NA	NA	NA	NA	NA	NA	NA	NA	NA	NA	NA	NA	NA	NA	NA	NA	NA	NA	NA
Laurel oak	Quercus laurifolia	Orlando	Florida	naturally_occurring	15.24 to 30.48 cm	Orlando	NA	NA	NA	NA	NA	NA	NA	NA	NA	NA	NA	NA	NA	NA	NA	NA	NA	NA	NA	NA	NA
Laurel oak	Quercus laurifolia	Orlando	Florida	naturally_occurring	15.24 to 30.48 cm	Orlando	NA	NA	NA	NA	NA	NA	NA	NA	NA	NA	NA	NA	NA	NA	NA	NA	NA	NA	NA	NA	NA
Laurel oak	Quercus laurifolia	Orlando	Florida	naturally_occurring	15.24 to 30.48 cm	Orlando	NA	NA	NA	NA	NA	NA	NA	NA	NA	NA	NA	NA	NA	NA	NA	NA	NA	NA	NA	NA	NA
Laurel oak	Quercus laurifolia	Orlando	Florida	naturally_occurring	15.24 to 30.48 cm	Orlando	NA	NA	NA	NA	NA	NA	NA	NA	NA	NA	NA	NA	NA	NA	NA	NA	NA	NA	NA	NA	NA
Laurel oak	Quercus laurifolia	Orlando	Florida	naturally_occurring	15.24 to 30.48 cm	Orlando	NA	NA	NA	NA	NA	NA	NA	NA	NA	NA	NA	NA	NA	NA	NA	NA	NA	NA	NA	NA	NA
Laurel oak	Quercus laurifolia	Orlando	Florida	naturally_occurring	15.24 to 30.48 cm	Orlando	NA	NA	NA	NA	NA	NA	NA	NA	NA	NA	NA	NA	NA	NA	NA	NA	NA	NA	NA	NA	NA
Laurel oak	Quercus laurifolia	Orlando	Florida	naturally_occurring	15.24 to 30.48 cm	Orlando	NA	NA	NA	NA	NA	NA	NA	NA	NA	NA	NA	NA	NA	NA	NA	NA	NA	NA	NA	NA	NA
Laurel oak	Quercus laurifolia	Orlando	Florida	naturally_occurring	15.24 to 30.48 cm	Orlando	NA	NA	NA	NA	NA	NA	NA	NA	NA	NA	NA	NA	NA	NA	NA	NA	NA	NA	NA	NA	NA
Laurel oak	Quercus laurifolia	Orlando	Florida	naturally_occurring	15.24 to 30.48 cm	Orlando	NA	NA	NA	NA	NA	NA	NA	NA	NA	NA	NA	NA	NA	NA	NA	NA	NA	NA	NA	NA	NA
Laurel oak	Quercus laurifolia	Orlando	Florida	naturally_occurring	15.24 to 30.48 cm	Orlando	NA	NA	NA	NA	NA	NA	NA	NA	NA	NA	NA	NA	NA	NA	NA	NA	NA	NA	NA	NA	NA
Laurel oak	Quercus laurifolia	Orlando	Florida	naturally_occurring	15.24 to 30.48 cm	Orlando	NA	NA	NA	NA	NA	NA	NA	NA	NA	NA	NA	NA	NA	NA	NA	NA	NA	NA	NA	NA	NA
Laurel oak	Quercus laurifolia	Orlando	Florida	naturally_occurring	15.24 to 30.48 cm	Orlando	NA	NA	NA	NA	NA	NA	NA	NA	NA	NA	NA	NA	NA	NA	NA	NA	NA	NA	NA	NA	NA
Laurel oak	Quercus laurifolia	Orlando	Florida	naturally_occurring	15.24 to 30.48 cm	Orlando	NA	NA	NA	NA	NA	NA	NA	NA	NA	NA	NA	NA	NA	NA	NA	NA	NA	NA	NA	NA	NA
Laurel oak	Quercus laurifolia	Orlando	Florida	naturally_occurring	15.24 to 30.48 cm	Orlando	NA	NA	NA	NA	NA	NA	NA	NA	NA	NA	NA	NA	NA	NA	NA	NA	NA	NA	NA	NA	NA
Laurel oak	Quercus laurifolia	Orlando	Florida	naturally_occurring	15.24 to 30.48 cm	Orlando	NA	NA	NA	NA	NA	NA	NA	NA	NA	NA	NA	NA	NA	NA	NA	NA	NA	NA	NA	NA	NA
Laurel oak	Quercus laurifolia	Orlando	Florida	naturally_occurring	15.24 to 30.48 cm	Orlando	NA	NA	NA	NA	NA	NA	NA	NA	NA	NA	NA	NA	NA	NA	NA	NA	NA	NA	NA	NA	NA
Laurel oak	Quercus laurifolia	Orlando	Florida	naturally_occurring	15.24 to 30.48 cm	Orlando	NA	NA	NA	NA	NA	NA	NA	NA	NA	NA	NA	NA	NA	NA	NA	NA	NA	NA	NA	NA	NA
Laurel oak	Quercus laurifolia	Orlando	Florida	naturally_occurring	15.24 to 30.48 cm	Orlando	NA	NA	NA	NA	NA	NA	NA	NA	NA	NA	NA	NA	NA	NA	NA	NA	NA	NA	NA	NA	NA
Laurel oak	Quercus laurifolia	Orlando	Florida	naturally_occurring	15.24 to 30.48 cm	Orlando	NA	NA	NA	NA	NA	NA	NA	NA	NA	NA	NA	NA	NA	NA	NA	NA	NA	NA	NA	NA	NA
Laurel oak	Quercus laurifolia	Orlando	Florida	naturally_occurring	15.24 to 30.48 cm	Orlando	NA	NA	NA	NA	NA	NA	NA	NA	NA	NA	NA	NA	NA	NA	NA	NA	NA	NA	NA	NA	NA
Laurel oak	Quercus laurifolia	Orlando	Florida	naturally_occurring	15.24 to 30.48 cm	Orlando	NA	NA	NA	NA	NA	NA	NA	NA	NA	NA	NA	NA	NA	NA	NA	NA	NA	NA	NA	NA	NA
Laurel oak	Quercus laurifolia	Orlando	Florida	naturally_occurring	15.24 to 30.48 cm	Orlando	NA	NA	NA	NA	NA	NA	NA	NA	NA	NA	NA	NA	NA	NA	NA	NA	NA	NA	NA	NA	NA
Laurel oak	Quercus laurifolia	Orlando	Florida	naturally_occurring	15.24 to 30.48 cm	Orlando	NA	NA	NA	NA	NA	NA	NA	NA	NA	NA	NA	NA	NA	NA	NA	NA	NA	NA	NA	NA	NA
Laurel oak	Quercus laurifolia	Orlando	Florida	naturally_occurring	15.24 to 30.48 cm	Orlando	NA	NA	NA	NA	NA	NA	NA	NA	NA	NA	NA	NA	NA	NA	NA	NA	NA	NA	NA	NA	NA
Laurel oak	Quercus laurifolia	Orlando	Florida	naturally_occurring	15.24 to 30.48 cm	Orlando	NA	NA	NA	NA	NA	NA	NA	NA	NA	NA	NA	NA	NA	NA	NA	NA	NA	NA	NA	NA	NA
Laurel oak	Quercus laurifolia	Orlando	Florida	naturally_occurring	15.24 to 30.48 cm	Orlando	NA	NA	NA	NA	NA	NA	NA	NA	NA	NA	NA	NA	NA	NA	NA	NA	NA	NA	NA	NA	NA
Laurel oak	Quercus laurifolia	Orlando	Florida	naturally_occurring	15.24 to 30.48 cm	Orlando	NA	NA	NA	NA	NA	NA	NA	NA	NA	NA	NA	NA	NA	NA	NA	NA	NA	NA	NA	NA	NA
Laurel oak	Quercus laurifolia	Orlando	Florida	naturally_occurring	15.24 to 30.48 cm	Orlando	NA	NA	NA	NA	NA	NA	NA	NA	NA	NA	NA	NA	NA	NA	NA	NA	NA	NA	NA	NA	NA
Laurel oak	Quercus laurifolia	Orlando	Florida	naturally_occurring	15.24 to 30.48 cm	Orlando	NA	NA	NA	NA	NA	NA	NA	NA	NA	NA	NA	NA	NA	NA	NA	NA	NA	NA	NA	NA	NA
Laurel oak	Quercus laurifolia	Orlando	Florida	naturally_occurring	15.24 to 30.48 cm	Orlando	NA	NA	NA	NA	NA	NA	NA	NA	NA	NA	NA	NA	NA	NA	NA	NA	NA	NA	NA	NA	NA
Laurel oak	Quercus laurifolia	Orlando	Florida	naturally_occurring	15.24 to 30.48 cm	Orlando	NA	NA	NA	NA	NA	NA	NA	NA	NA	NA	NA	NA	NA	NA	NA	NA	NA	NA	NA	NA	NA
Laurel oak	Quercus laurifolia	Orlando	Florida	naturally_occurring	15.24 to 30.48 cm	Orlando	NA	NA	NA	NA	NA	NA	NA	NA	NA	NA	NA	NA	NA	NA	NA	NA	NA	NA	NA	NA	NA
Laurel oak	Quercus laurifolia	Orlando	Florida	naturally_occurring	15.24 to 30.48 cm	Orlando	NA	NA	NA	NA	NA	NA	NA	NA	NA	NA	NA	NA	NA	NA	NA	NA	NA	NA	NA	NA	NA
Laurel oak	Quercus laurifolia	Orlando	Florida	naturally_occurring	15.24 to 30.48 cm	Orlando	NA	NA	NA	NA	NA	NA	NA	NA	NA	NA	NA	NA	NA	NA	NA	NA	NA	NA	NA	NA	NA
Laurel oak	Quercus laurifolia	Orlando	Florida	naturally_occurring	15.24 to 30.48 cm	Orlando	NA	NA	NA	NA	NA	NA	NA	NA	NA	NA	NA	NA	NA	NA	NA	NA	NA	NA	NA	NA	NA
Laurel oak	Quercus laurifolia	Orlando	Florida	naturally_occurring	15.24 to 30.48 cm	Orlando	NA	NA	NA	NA	NA	NA	NA	NA	NA	NA	NA	NA	NA	NA	NA	NA	NA	NA	NA	NA	NA
Laurel oak	Quercus laurifolia	Orlando	Florida	naturally_occurring	15.24 to 30.48 cm	Orlando	NA	NA	NA	NA	NA	NA	NA	NA	NA	NA	NA	NA	NA	NA	NA	NA	NA	NA	NA	NA	NA
Laurel oak	Quercus laurifolia	Orlando	Florida	naturally_occurring	15.24 to 30.48 cm	Orlando	NA	NA	NA	NA	NA	NA	NA	NA	NA	NA	NA	NA	NA	NA	NA	NA	NA	NA	NA	NA	NA
Laurel oak	Quercus laurifolia	Orlando	Florida	naturally_occurring	15.24 to 30.48 cm	Orlando	NA	NA	NA	NA	NA	NA	NA	NA	NA	NA	NA	NA	NA	NA	NA	NA	NA	NA	NA	NA	NA
Laurel oak	Quercus laurifolia	Orlando	Florida	naturally_occurring	15.24 to 30.48 cm	Orlando	NA	NA	NA	NA	NA	NA	NA	NA	NA	NA	NA	NA	NA	NA	NA	NA	NA	NA	NA	NA	NA
Laurel oak	Quercus laurifolia	Orlando	Florida	naturally_occurring	15.24 to 30.48 cm	Orlando	NA	NA	NA	NA	NA	NA	NA	NA	NA	NA	NA	NA	NA	NA	NA	NA	NA	NA	NA	NA	NA
Laurel oak	Quercus laurifolia	Orlando	Florida	naturally_occurring	15.24 to 30.48 cm	Orlando	NA	NA	NA	NA	NA	NA	NA	NA	NA	NA	NA	NA	NA	NA	NA	NA	NA	NA	NA	NA	NA
Laurel oak	Quercus laurifolia	Orlando	Florida	naturally_occurring	15.24 to 30.48 cm	Orlando	NA	NA	NA	NA	NA	NA	NA	NA	NA	NA	NA	NA	NA	NA	NA	NA	NA	NA	NA	NA	NA
Laurel oak	Quercus laurifolia	Orlando	Florida	naturally_occurring	15.24 to 30.48 cm	Orlando	NA	NA	NA	NA	NA	NA	NA	NA	NA	NA	NA	NA	NA	NA	NA	NA	NA	NA	NA	NA	NA
Laurel oak	Quercus laurifolia	Orlando	Florida	naturally_occurring	15.24 to 30.48 cm	Orlando	NA	NA	NA	NA	NA	NA	NA	NA	NA	NA	NA	NA	NA	NA	NA	NA	NA	NA	NA	NA	NA
Laurel oak	Quercus laurifolia	Orlando	Florida	naturally_occurring	15.24 to 30.48 cm	Orlando	NA	NA	NA	NA	NA	NA	NA	NA	NA	NA	NA	NA	NA	NA	NA	NA	NA	NA	NA	NA	NA
Laurel oak	Quercus laurifolia	Orlando	Florida	naturally_occurring	15.24 to 30.48 cm	Orlando	NA	NA	NA	NA	NA	NA	NA	NA	NA	NA	NA	NA	NA	NA	NA	NA	NA	NA	NA	NA	NA
Laurel oak	Quercus laurifolia	Orlando	Florida	naturally_occurring	15.24 to 30.48 cm	Orlando	NA	NA	NA	NA	NA	NA	NA	NA	NA	NA	NA	NA	NA	NA	NA	NA	NA	NA	NA	NA	NA
Laurel oak	Quercus laurifolia	Orlando	Florida	naturally_occurring	15.24 to 30.48 cm	Orlando	NA	NA	NA	NA	NA	NA	NA	NA	NA	NA	NA	NA	NA	NA	NA	NA	NA	NA	NA	NA	NA
Laurel oak	Quercus laurifolia	Orlando	Florida	naturally_occurring	15.24 to 30.48 cm	Orlando	NA	NA	NA	NA	NA	NA	NA	NA	NA	NA	NA	NA	NA	NA	NA	NA	NA	NA	NA	NA	NA
Laurel oak	Quercus laurifolia	Orlando	Florida	naturally_occurring	15.24 to 30.48 cm	Orlando	NA	NA	NA	NA	NA	NA	NA	NA	NA	NA	NA	NA	NA	NA	NA	NA	NA	NA	NA	NA	NA
Laurel oak	Quercus laurifolia	Orlando	Florida	naturally_occurring	15.24 to 30.48 cm	Orlando	NA	NA	NA	NA	NA	NA	NA	NA	NA	NA	NA	NA	NA	NA	NA	NA	NA	NA	NA	NA	NA
Laurel oak	Quercus laurifolia	Orlando	Florida	naturally_occurring	15.24 to 30.48 cm	Orlando	NA	NA	NA	NA	NA	NA	NA	NA	NA	NA	NA	NA	NA	NA	NA	NA	NA	NA	NA	NA	NA
Laurel oak	Quercus laurifolia	Orlando	Florida	naturally_occurring	15.24 to 30.48 cm	Orlando	NA	NA	NA	NA	NA	NA	NA	NA	NA	NA	NA	NA	NA	NA	NA	NA	NA	NA	NA	NA	NA
Laurel oak	Quercus laurifolia	Orlando	Florida	naturally_occurring	15.24 to 30.48 cm	Orlando	NA	NA	NA	NA	NA	NA	NA	NA	NA	NA	NA	NA	NA	NA	NA	NA	NA	NA	NA	NA	NA
Laurel oak	Quercus laurifolia	Orlando	Florida	naturally_occurring	15.24 to 30.48 cm	Orlando	NA	NA	NA	NA	NA	NA	NA	NA	NA	NA	NA	NA	NA	NA	NA	NA	NA	NA	NA	NA	NA
Laurel oak	Quercus laurifolia	Orlando	Florida	naturally_occurring	15.24 to 30.48 cm	Orlando	NA	NA	NA	NA	NA	NA	NA	NA	NA	NA	NA	NA	NA	NA	NA	NA	NA	NA	NA	NA	NA
Laurel oak	Quercus laurifolia	Orlando	Florida	naturally_occurring	15.24 to 30.48 cm	Orlando	NA	NA	NA	NA	NA	NA	NA	NA	NA	NA	NA	NA	NA	NA	NA	NA	NA	NA	NA	NA	NA
Laurel oak	Quercus laurifolia	Orlando	Florida	naturally_occurring	15.24 to 30.48 cm	Orlando	NA	NA	NA	NA	NA	NA	NA	NA	NA	NA	NA	NA	NA	NA	NA	NA	NA	NA	NA	NA	NA
Laurel oak	Quercus laurifolia	Orlando	Florida	naturally_occurring	15.24 to 30.48 cm	Orlando	NA	NA	NA	NA	NA	NA	NA	NA	NA	NA	NA	NA	NA	NA	NA	NA	NA	NA	NA	NA	NA
Laurel oak	Quercus laurifolia	Orlando	Florida	naturally_occurring	15.24 to 30.48 cm	Orlando	NA	NA	NA	NA	NA	NA	NA	NA	NA	NA	NA	NA	NA	NA	NA	NA	NA	NA	NA	NA	NA
Laurel oak	Quercus laurifolia	Orlando	Florida	naturally_occurring	15.24 to 30.48 cm	Orlando	NA	NA	NA	NA	NA	NA	NA	NA	NA	NA	NA	NA	NA	NA	NA	NA	NA	NA	NA	NA	NA
Laurel oak	Quercus laurifolia	Orlando	Florida	naturally_occurring	15.24 to 30.48 cm	Orlando	NA	NA	NA	NA	NA	NA	NA	NA	NA	NA	NA	NA	NA	NA	NA	NA	NA	NA	NA	NA	NA
Laurel oak	Quercus laurifolia	Orlando	Florida	naturally_occurring	15.24 to 30.48 cm	Orlando	NA	NA	NA	NA	NA	NA	NA	NA	NA	NA	NA	NA	NA	NA	NA	NA	NA	NA	NA	NA	NA
Laurel oak	Quercus laurifolia	Orlando	Florida	naturally_occurring	15.24 to 30.48 cm	Orlando	NA	NA	NA	NA	NA	NA	NA	NA	NA	NA	NA	NA	NA	NA	NA	NA	NA	NA	NA	NA	NA
Laurel oak	Quercus laurifolia	Orlando	Florida	naturally_occurring	15.24 to 30.48 cm	Orlando	NA	NA	NA	NA	NA	NA	NA	NA	NA	NA	NA	NA	NA	NA	NA	NA	NA	NA	NA	NA	NA
Laurel oak	Quercus laurifolia	Orlando	Florida	naturally_occurring	15.24 to 30.48 cm	Orlando	NA	NA	NA	NA	NA	NA	NA	NA	NA	NA	NA	NA	NA	NA	NA	NA	NA	NA	NA	NA	NA
Laurel oak	Quercus laurifolia	Orlando	Florida	naturally_occurring	15.24 to 30.48 cm	Orlando	NA	NA	NA	NA	NA	NA	NA	NA	NA	NA	NA	NA	NA	NA	NA	NA	NA	NA	NA	NA	NA
Laurel oak	Quercus laurifolia	Orlando	Florida	naturally_occurring	15.24 to 30.48 cm	Orlando	NA	NA	NA	NA	NA	NA	NA	NA	NA	NA	NA	NA	NA	NA	NA	NA	NA	NA	NA	NA	NA
Laurel oak	Quercus laurifolia	Orlando	Florida	naturally_occurring	15.24 to 30.48 cm	Orlando	NA	NA	NA	NA	NA	NA	NA	NA	NA	NA	NA	NA	NA	NA	NA	NA	NA	NA	NA	NA	NA
Laurel oak	Quercus laurifolia	Orlando	Florida	naturally_occurring	15.24 to 30.48 cm	Orlando	NA	NA	NA	NA	NA	NA	NA	NA	NA	NA	NA	NA	NA	NA	NA	NA	NA	NA	NA	NA	NA
Laurel oak	Quercus laurifolia	Orlando	Florida	naturally_occurring	15.24 to 30.48 cm	Orlando	NA	NA	NA	NA	NA	NA	NA	NA	NA	NA	NA	NA	NA	NA	NA	NA	NA	NA	NA	NA	NA
Laurel oak	Quercus laurifolia	Orlando	Florida	naturally_occurring	15.24 to 30.48 cm	Orlando	NA	NA	NA	NA	NA	NA	NA	NA	NA	NA	NA	NA	NA	NA	NA	NA	NA	NA	NA	NA	NA
Laurel oak	Quercus laurifolia	Orlando	Florida	naturally_occurring	15.24 to 30.48 cm	Orlando	NA	NA	NA	NA	NA	NA	NA	NA	NA	NA	NA	NA	NA	NA	NA	NA	NA	NA	NA	NA	NA
Laurel oak	Quercus laurifolia	Orlando	Florida	naturally_occurring	15.24 to 30.48 cm	Orlando	NA	NA	NA	NA	NA	NA	NA	NA	NA	NA	NA	NA	NA	NA	NA	NA	NA	NA	NA	NA	NA
Laurel oak	Quercus laurifolia	Orlando	Florida	naturally_occurring	15.24 to 30.48 cm	Orlando	NA	NA	NA	NA	NA	NA	NA	NA	NA	NA	NA	NA	NA	NA	NA	NA	NA	NA	NA	NA	NA
Laurel oak	Quercus laurifolia	Orlando	Florida	naturally_occurring	15.24 to 30.48 cm	Orlando	NA	NA	NA	NA	NA	NA	NA	NA	NA	NA	NA	NA	NA	NA	NA	NA	NA	NA	NA	NA	NA
Laurel oak	Quercus laurifolia	Orlando	Florida	naturally_occurring	15.24 to 30.48 cm	Orlando	NA	NA	NA	NA	NA	NA	NA	NA	NA	NA	NA	NA	NA	NA	NA	NA	NA	NA	NA	NA	NA
Laurel oak	Quercus laurifolia	Orlando	Florida	naturally_occurring	15.24 to 30.48 cm	Orlando	NA	NA	NA	NA	NA	NA	NA	NA	NA	NA	NA	NA	NA	NA	NA	NA	NA	NA	NA	NA	NA
Laurel oak	Quercus laurifolia	Orlando	Florida	naturally_occurring	15.24 to 30.48 cm	Orlando	NA	NA	NA	NA	NA	NA	NA	NA	NA	NA	NA	NA	NA	NA	NA	NA	NA	NA	NA	NA	NA
Laurel oak	Quercus laurifolia	Orlando	Florida	naturally_occurring	15.24 to 30.48 cm	Orlando	NA	NA	NA	NA	NA	NA	NA	NA	NA	NA	NA	NA	NA	NA	NA	NA	NA	NA	NA	NA	NA
Laurel oak	Quercus laurifolia	Orlando	Florida	naturally_occurring	15.24 to 30.48 cm	Orlando	NA	NA	NA	NA	NA	NA	NA	NA	NA	NA	NA	NA	NA	NA	NA	NA	NA	NA	NA	NA	NA
Laurel oak	Quercus laurifolia	Orlando	Florida	naturally_occurring	15.24 to 30.48 cm	Orlando	NA	NA	NA	NA	NA	NA	NA	NA	NA	NA	NA	NA	NA	NA	NA	NA	NA	NA	NA	NA	NA
Laurel oak	Quercus laurifolia	Orlando	Florida	naturally_occurring	15.24 to 30.48 cm	Orlando	NA	NA	NA	NA	NA	NA	NA	NA	NA	NA	NA	NA	NA	NA	NA	NA	NA	NA	NA	NA	NA
Laurel oak	Quercus laurifolia	Orlando	Florida	naturally_occurring	15.24 to 30.48 cm	Orlando	NA	NA	NA	NA	NA	NA	NA	NA	NA	NA	NA	NA	NA	NA	NA	NA	NA	NA	NA	NA	NA
Laurel oak	Quercus laurifolia	Orlando	Florida	naturally_occurring	15.24 to 30.48 cm	Orlando	NA	NA	NA	NA	NA	NA	NA	NA	NA	NA	NA	NA	NA	NA	NA	NA	NA	NA	NA	NA	NA
Laurel oak	Quercus laurifolia	Orlando	Florida	naturally_occurring	15.24 to 30.48 cm	Orlando	NA	NA	NA	NA	NA	NA	NA	NA	NA	NA	NA	NA	NA	NA	NA	NA	NA	NA	NA	NA	NA
Laurel oak	Quercus laurifolia	Orlando	Florida	naturally_occurring	15.24 to 30.48 cm	Orlando	NA	NA	NA	NA	NA	NA	NA	NA	NA	NA	NA	NA	NA	NA	NA	NA	NA	NA	NA	NA	NA
Laurel oak	Quercus laurifolia	Orlando	Florida	naturally_occurring	15.24 to 30.48 cm	Orlando	NA	NA	NA	NA	NA	NA	NA	NA	NA	NA	NA	NA	NA	NA	NA	NA	NA	NA	NA	NA	NA
Laurel oak	Quercus laurifolia	Orlando	Florida	naturally_occurring	15.24 to 30.48 cm	Orlando	NA	NA	NA	NA	NA	NA	NA	NA	NA	NA	NA	NA	NA	NA	NA	NA	NA	NA	NA	NA	NA
Laurel oak	Quercus laurifolia	Orlando	Florida	naturally_occurring	15.24 to 30.48 cm	Orlando	NA	NA	NA	NA	NA	NA	NA	NA	NA	NA	NA	NA	NA	NA	NA	NA	NA	NA	NA	NA	NA
Laurel oak	Quercus laurifolia	Orlando	Florida	naturally_occurring	15.24 to 30.48 cm	Orlando	NA	NA	NA	NA	NA	NA	NA	NA	NA	NA	NA	NA	NA	NA	NA	NA	NA	NA	NA	NA	NA
Laurel oak	Quercus laurifolia	Orlando	Florida	naturally_occurring	15.24 to 30.48 cm	Orlando	NA	NA	NA	NA	NA	NA	NA	NA	NA	NA	NA	NA	NA	NA	NA	NA	NA	NA	NA	NA	NA
Laurel oak	Quercus laurifolia	Orlando	Florida	naturally_occurring	15.24 to 30.48 cm	Orlando	NA	NA	NA	NA	NA	NA	NA	NA	NA	NA	NA	NA	NA	NA	NA	NA	NA	NA	NA	NA	NA
Laurel oak	Quercus laurifolia	Orlando	Florida	naturally_occurring	15.24 to 30.48 cm	Orlando	NA	NA	NA	NA	NA	NA	NA	NA	NA	NA	NA	NA	NA	NA	NA	NA	NA	NA	NA	NA	NA
Laurel oak	Quercus laurifolia	Orlando	Florida	naturally_occurring	15.24 to 30.48 cm	Orlando	NA	NA	NA	NA	NA	NA	NA	NA	NA	NA	NA	NA	NA	NA	NA	NA	NA	NA	NA	NA	NA
Laurel oak	Quercus laurifolia	Orlando	Florida	naturally_occurring	15.24 to 30.48 cm	Orlando	NA	NA	NA	NA	NA	NA	NA	NA	NA	NA	NA	NA	NA	NA	NA	NA	NA	NA	NA	NA	NA
Laurel oak	Quercus laurifolia	Orlando	Florida	naturally_occurring	15.24 to 30.48 cm	Orlando	NA	NA	NA	NA	NA	NA	NA	NA	NA	NA	NA	NA	NA	NA	NA	NA	NA	NA	NA	NA	NA
Laurel oak	Quercus laurifolia	Orlando	Florida	naturally_occurring	15.24 to 30.48 cm	Orlando	NA	NA	NA	NA	NA	NA	NA	NA	NA	NA	NA	NA	NA	NA	NA	NA	NA	NA	NA	NA	NA
Laurel oak	Quercus laurifolia	Orlando	Florida	naturally_occurring	15.24 to 30.48 cm	Orlando	NA	NA	NA	NA	NA	NA	NA	NA	NA	NA	NA	NA	NA	NA	NA	NA	NA	NA	NA	NA	NA
Laurel oak	Quercus laurifolia	Orlando	Florida	naturally_occurring	15.24 to 30.48 cm	Orlando	NA	NA	NA	NA	NA	NA	NA	NA	NA	NA	NA	NA	NA	NA	NA	NA	NA	NA	NA	NA	NA
Laurel oak	Quercus laurifolia	Orlando	Florida	naturally_occurring	15.24 to 30.48 cm	Orlando	NA	NA	NA	NA	NA	NA	NA	NA	NA	NA	NA	NA	NA	NA	NA	NA	NA	NA	NA	NA	NA
Laurel oak	Quercus laurifolia	Orlando	Florida	naturally_occurring	15.24 to 30.48 cm	Orlando	NA	NA	NA	NA	NA	NA	NA	NA	NA	NA	NA	NA	NA	NA	NA	NA	NA	NA	NA	NA	NA
Laurel oak	Quercus laurifolia	Orlando	Florida	naturally_occurring	15.24 to 30.48 cm	Orlando	NA	NA	NA	NA	NA	NA	NA	NA	NA	NA	NA	NA	NA	NA	NA	NA	NA	NA	NA	NA	NA
Laurel oak	Quercus laurifolia	Orlando	Florida	naturally_occurring	15.24 to 30.48 cm	Orlando	NA	NA	NA	NA	NA	NA	NA	NA	NA	NA	NA	NA	NA	NA	NA	NA	NA	NA	NA	NA	NA
Laurel oak	Quercus laurifolia	Orlando	Florida	naturally_occurring	15.24 to 30.48 cm	Orlando	NA	NA	NA	NA	NA	NA	NA	NA	NA	NA	NA	NA	NA	NA	NA	NA	NA	NA	NA	NA	NA
Laurel oak	Quercus laurifolia	Orlando	Florida	naturally_occurring	15.24 to 30.48 cm	Orlando	NA	NA	NA	NA	NA	NA	NA	NA	NA	NA	NA	NA	NA	NA	NA	NA	NA	NA	NA	NA	NA
Laurel oak	Quercus laurifolia	Orlando	Florida	naturally_occurring	15.24 to 30.48 cm	Orlando	NA	NA	NA	NA	NA	NA	NA	NA	NA	NA	NA	NA	NA	NA	NA	NA	NA	NA	NA	NA	NA
Laurel oak	Quercus laurifolia	Orlando	Florida	naturally_occurring	15.24 to 30.48 cm	Orlando	NA	NA	NA	NA	NA	NA	NA	NA	NA	NA	NA	NA	NA	NA	NA	NA	NA	NA	NA	NA	NA
Laurel oak	Quercus laurifolia	Orlando	Florida	naturally_occurring	15.24 to 30.48 cm	Orlando	NA	NA	NA	NA	NA	NA	NA	NA	NA	NA	NA	NA	NA	NA	NA	NA	NA	NA	NA	NA	NA
Laurel oak	Quercus laurifolia	Orlando	Florida	naturally_occurring	15.24 to 30.48 cm	Orlando	NA	NA	NA	NA	NA	NA	NA	NA	NA	NA	NA	NA	NA	NA	NA	NA	NA	NA	NA	NA	NA
Laurel oak	Quercus laurifolia	Orlando	Florida	naturally_occurring	15.24 to 30.48 cm	Orlando	NA	NA	NA	NA	NA	NA	NA	NA	NA	NA	NA	NA	NA	NA	NA	NA	NA	NA	NA	NA	NA
Laurel oak	Quercus laurifolia	Orlando	Florida	naturally_occurring	15.24 to 30.48 cm	Orlando	NA	NA	NA	NA	NA	NA	NA	NA	NA	NA	NA	NA	NA	NA	NA	NA	NA	NA	NA	NA	NA
Laurel oak	Quercus laurifolia	Orlando	Florida	naturally_occurring	15.24 to 30.48 cm	Orlando	NA	NA	NA	NA	NA	NA	NA	NA	NA	NA	NA	NA	NA	NA	NA	NA	NA	NA	NA	NA	NA
Laurel oak	Quercus laurifolia	Orlando	Florida	naturally_occurring	15.24 to 30.48 cm	Orlando	NA	NA	NA	NA	NA	NA	NA	NA	NA	NA	NA	NA	NA	NA	NA	NA	NA	NA	NA	NA	NA
Laurel oak	Quercus laurifolia	Orlando	Florida	naturally_occurring	15.24 to 30.48 cm	Orlando	NA	NA	NA	NA	NA	NA	NA	NA	NA	NA	NA	NA	NA	NA	NA	NA	NA	NA	NA	NA	NA
Laurel oak	Quercus laurifolia	Orlando	Florida	naturally_occurring	15.24 to 30.48 cm	Orlando	NA	NA	NA	NA	NA	NA	NA	NA	NA	NA	NA	NA	NA	NA	NA	NA	NA	NA	NA	NA	NA
Laurel oak	Quercus laurifolia	Orlando	Florida	naturally_occurring	15.24 to 30.48 cm	Orlando	NA	NA	NA	NA	NA	NA	NA	NA	NA	NA	NA	NA	NA	NA	NA	NA	NA	NA	NA	NA	NA
Laurel oak	Quercus laurifolia	Orlando	Florida	naturally_occurring	15.24 to 30.48 cm	Orlando	NA	NA	NA	NA	NA	NA	NA	NA	NA	NA	NA	NA	NA	NA	NA	NA	NA	NA	NA	NA	NA
Laurel oak	Quercus laurifolia	Orlando	Florida	naturally_occurring	15.24 to 30.48 cm	Orlando	NA	NA	NA	NA	NA	NA	NA	NA	NA	NA	NA	NA	NA	NA	NA	NA	NA	NA	NA	NA	NA
Laurel oak	Quercus laurifolia	Orlando	Florida	naturally_occurring	15.24 to 30.48 cm	Orlando	NA	NA	NA	NA	NA	NA	NA	NA	NA	NA	NA	NA	NA	NA	NA	NA	NA	NA	NA	NA	NA
Laurel oak	Quercus laurifolia	Orlando	Florida	naturally_occurring	15.24 to 30.48 cm	Orlando	NA	NA	NA	NA	NA	NA	NA	NA	NA	NA	NA	NA	NA	NA	NA	NA	NA	NA	NA	NA	NA
Laurel oak	Quercus laurifolia	Orlando	Florida	naturally_occurring	15.24 to 30.48 cm	Orlando	NA	NA	NA	NA	NA	NA	NA	NA	NA	NA	NA	NA	NA	NA	NA	NA	NA	NA	NA	NA	NA
Laurel oak	Quercus laurifolia	Orlando	Florida	naturally_occurring	15.24 to 30.48 cm	Orlando	NA	NA	NA	NA	NA	NA	NA	NA	NA	NA	NA	NA	NA	NA	NA	NA	NA	NA	NA	NA	NA
Laurel oak	Quercus laurifolia	Orlando	Florida	naturally_occurring	15.24 to 30.48 cm	Orlando	NA	NA	NA	NA	NA	NA	NA	NA	NA	NA	NA	NA	NA	NA	NA	NA	NA	NA	NA	NA	NA
Laurel oak	Quercus laurifolia	Orlando	Florida	naturally_occurring	15.24 to 30.48 cm	Orlando	NA	NA	NA	NA	NA	NA	NA	NA	NA	NA	NA	NA	NA	NA	NA	NA	NA	NA	NA	NA	NA
Laurel oak	Quercus laurifolia	Orlando	Florida	naturally_occurring	15.24 to 30.48 cm	Orlando	NA	NA	NA	NA	NA	NA	NA	NA	NA	NA	NA	NA	NA	NA	NA	NA	NA	NA	NA	NA	NA
Laurel oak	Quercus laurifolia	Orlando	Florida	naturally_occurring	15.24 to 30.48 cm	Orlando	NA	NA	NA	NA	NA	NA	NA	NA	NA	NA	NA	NA	NA	NA	NA	NA	NA	NA	NA	NA	NA
Laurel oak	Quercus laurifolia	Orlando	Florida	naturally_occurring	15.24 to 30.48 cm	Orlando	NA	NA	NA	NA	NA	NA	NA	NA	NA	NA	NA	NA	NA	NA	NA	NA	NA	NA	NA	NA	NA
Laurel oak	Quercus laurifolia	Orlando	Florida	naturally_occurring	15.24 to 30.48 cm	Orlando	NA	NA	NA	NA	NA	NA	NA	NA	NA	NA	NA	NA	NA	NA	NA	NA	NA	NA	NA	NA	NA
Laurel oak	Quercus laurifolia	Orlando	Florida	naturally_occurring	15.24 to 30.48 cm	Orlando	NA	NA	NA	NA	NA	NA	NA	NA	NA	NA	NA	NA	NA	NA	NA	NA	NA	NA	NA	NA	NA
Laurel oak	Quercus laurifolia	Orlando	Florida	naturally_occurring	15.24 to 30.48 cm	Orlando	NA	NA	NA	NA	NA	NA	NA	NA	NA	NA	NA	NA	NA	NA	NA	NA	NA	NA	NA	NA	NA
Laurel oak	Quercus laurifolia	Orlando	Florida	naturally_occurring	15.24 to 30.48 cm	Orlando	NA	NA	NA	NA	NA	NA	NA	NA	NA	NA	NA	NA	NA	NA	NA	NA	NA	NA	NA	NA	NA
Laurel oak	Quercus laurifolia	Orlando	Florida	naturally_occurring	15.24 to 30.48 cm	Orlando	NA	NA	NA	NA	NA	NA	NA	NA	NA	NA	NA	NA	NA	NA	NA	NA	NA	NA	NA	NA	NA
Laurel oak	Quercus laurifolia	Orlando	Florida	naturally_occurring	15.24 to 30.48 cm	Orlando	NA	NA	NA	NA	NA	NA	NA	NA	NA	NA	NA	NA	NA	NA	NA	NA	NA	NA	NA	NA	NA
Laurel oak	Quercus laurifolia	Orlando	Florida	naturally_occurring	15.24 to 30.48 cm	Orlando	NA	NA	NA	NA	NA	NA	NA	NA	NA	NA	NA	NA	NA	NA	NA	NA	NA	NA	NA	NA	NA
Laurel oak	Quercus laurifolia	Orlando	Florida	naturally_occurring	15.24 to 30.48 cm	Orlando	NA	NA	NA	NA	NA	NA	NA	NA	NA	NA	NA	NA	NA	NA	NA	NA	NA	NA	NA	NA	NA
Laurel oak	Quercus laurifolia	Orlando	Florida	naturally_occurring	15.24 to 30.48 cm	Orlando	NA	NA	NA	NA	NA	NA	NA	NA	NA	NA	NA	NA	NA	NA	NA	NA	NA	NA	NA	NA	NA
Laurel oak	Quercus laurifolia	Orlando	Florida	naturally_occurring	15.24 to 30.48 cm	Orlando	NA	NA	NA	NA	NA	NA	NA	NA	NA	NA	NA	NA	NA	NA	NA	NA	NA	NA	NA	NA	NA
Laurel oak	Quercus laurifolia	Orlando	Florida	naturally_occurring	15.24 to 30.48 cm	Orlando	NA	NA	NA	NA	NA	NA	NA	NA	NA	NA	NA	NA	NA	NA	NA	NA	NA	NA	NA	NA	NA
Laurel oak	Quercus laurifolia	Orlando	Florida	naturally_occurring	15.24 to 30.48 cm	Orlando	NA	NA	NA	NA	NA	NA	NA	NA	NA	NA	NA	NA	NA	NA	NA	NA	NA	NA	NA	NA	NA
Laurel oak	Quercus laurifolia	Orlando	Florida	naturally_occurring	15.24 to 30.48 cm	Orlando	NA	NA	NA	NA	NA	NA	NA	NA	NA	NA	NA	NA	NA	NA	NA	NA	NA	NA	NA	NA	NA
Laurel oak	Quercus laurifolia	Orlando	Florida	naturally_occurring	15.24 to 30.48 cm	Orlando	NA	NA	NA	NA	NA	NA	NA	NA	NA	NA	NA	NA	NA	NA	NA	NA	NA	NA	NA	NA	NA
Laurel oak	Quercus laurifolia	Orlando	Florida	naturally_occurring	15.24 to 30.48 cm	Orlando	NA	NA	NA	NA	NA	NA	NA	NA	NA	NA	NA	NA	NA	NA	NA	NA	NA	NA	NA	NA	NA
Laurel oak	Quercus laurifolia	Orlando	Florida	naturally_occurring	15.24 to 30.48 cm	Orlando	NA	NA	NA	NA	NA	NA	NA	NA	NA	NA	NA	NA	NA	NA	NA	NA	NA	NA	NA	NA	NA
Laurel oak	Quercus laurifolia	Orlando	Florida	naturally_occurring	15.24 to 30.48 cm	Orlando	NA	NA	NA	NA	NA	NA	NA	NA	NA	NA	NA	NA	NA	NA	NA	NA	NA	NA	NA	NA	NA
Laurel oak	Quercus laurifolia	Orlando	Florida	naturally_occurring	15.24 to 30.48 cm	Orlando	NA	NA	NA	NA	NA	NA	NA	NA	NA	NA	NA	NA	NA	NA	NA	NA	NA	NA	NA	NA	NA
Laurel oak	Quercus laurifolia	Orlando	Florida	naturally_occurring	15.24 to 30.48 cm	Orlando	NA	NA	NA	NA	NA	NA	NA	NA	NA	NA	NA	NA	NA	NA	NA	NA	NA	NA	NA	NA	NA
Laurel oak	Quercus laurifolia	Orlando	Florida	naturally_occurring	15.24 to 30.48 cm	Orlando	NA	NA	NA	NA	NA	NA	NA	NA	NA	NA	NA	NA	NA	NA	NA	NA	NA	NA	NA	NA	NA
Laurel oak	Quercus laurifolia	Orlando	Florida	naturally_occurring	15.24 to 30.48 cm	Orlando	NA	NA	NA	NA	NA	NA	NA	NA	NA	NA	NA	NA	NA	NA	NA	NA	NA	NA	NA	NA	NA
Laurel oak	Quercus laurifolia	Orlando	Florida	naturally_occurring	15.24 to 30.48 cm	Orlando	NA	NA	NA	NA	NA	NA	NA	NA	NA	NA	NA	NA	NA	NA	NA	NA	NA	NA	NA	NA	NA
Laurel oak	Quercus laurifolia	Orlando	Florida	naturally_occurring	15.24 to 30.48 cm	Orlando	NA	NA	NA	NA	NA	NA	NA	NA	NA	NA	NA	NA	NA	NA	NA	NA	NA	NA	NA	NA	NA
Laurel oak	Quercus laurifolia	Orlando	Florida	naturally_occurring	15.24 to 30.48 cm	Orlando	NA	NA	NA	NA	NA	NA	NA	NA	NA	NA	NA	NA	NA	NA	NA	NA	NA	NA	NA	NA	NA
Laurel oak	Quercus laurifolia	Orlando	Florida	naturally_occurring	15.24 to 30.48 cm	Orlando	NA	NA	NA	NA	NA	NA	NA	NA	NA	NA	NA	NA	NA	NA	NA	NA	NA	NA	NA	NA	NA
Laurel oak	Quercus laurifolia	Orlando	Florida	naturally_occurring	15.24 to 30.48 cm	Orlando	NA	NA	NA	NA	NA	NA	NA	NA	NA	NA	NA	NA	NA	NA	NA	NA	NA	NA	NA	NA	NA
Laurel oak	Quercus laurifolia	Orlando	Florida	naturally_occurring	15.24 to 30.48 cm	Orlando	NA	NA	NA	NA	NA	NA	NA	NA	NA	NA	NA	NA	NA	NA	NA	NA	NA	NA	NA	NA	NA
Laurel oak	Quercus laurifolia	Orlando	Florida	naturally_occurring	15.24 to 30.48 cm	Orlando	NA	NA	NA	NA	NA	NA	NA	NA	NA	NA	NA	NA	NA	NA	NA	NA	NA	NA	NA	NA	NA
Laurel oak	Quercus laurifolia	Orlando	Florida	naturally_occurring	15.24 to 30.48 cm	Orlando	NA	NA	NA	NA	NA	NA	NA	NA	NA	NA	NA	NA	NA	NA	NA	NA	NA	NA	NA	NA	NA
Laurel oak	Quercus laurifolia	Orlando	Florida	naturally_occurring	15.24 to 30.48 cm	Orlando	NA	NA	NA	NA	NA	NA	NA	NA	NA	NA	NA	NA	NA	NA	NA	NA	NA	NA	NA	NA	NA
Laurel oak	Quercus laurifolia	Orlando	Florida	naturally_occurring	15.24 to 30.48 cm	Orlando	NA	NA	NA	NA	NA	NA	NA	NA	NA	NA	NA	NA	NA	NA	NA	NA	NA	NA	NA	NA	NA
Laurel oak	Quercus laurifolia	Orlando	Florida	naturally_occurring	15.24 to 30.48 cm	Orlando	NA	NA	NA	NA	NA	NA	NA	NA	NA	NA	NA	NA	NA	NA	NA	NA	NA	NA	NA	NA	NA
Laurel oak	Quercus laurifolia	Orlando	Florida	naturally_occurring	15.24 to 30.48 cm	Orlando	NA	NA	NA	NA	NA	NA	NA	NA	NA	NA	NA	NA	NA	NA	NA	NA	NA	NA	NA	NA	NA
Laurel oak	Quercus laurifolia	Orlando	Florida	naturally_occurring	15.24 to 30.48 cm	Orlando	NA	NA	NA	NA	NA	NA	NA	NA	NA	NA	NA	NA	NA	NA	NA	NA	NA	NA	NA	NA	NA
Laurel oak	Quercus laurifolia	Orlando	Florida	naturally_occurring	15.24 to 30.48 cm	Orlando	NA	NA	NA	NA	NA	NA	NA	NA	NA	NA	NA	NA	NA	NA	NA	NA	NA	NA	NA	NA	NA
Laurel oak	Quercus laurifolia	Orlando	Florida	naturally_occurring	15.24 to 30.48 cm	Orlando	NA	NA	NA	NA	NA	NA	NA	NA	NA	NA	NA	NA	NA	NA	NA	NA	NA	NA	NA	NA	NA
Laurel oak	Quercus laurifolia	Orlando	Florida	naturally_occurring	15.24 to 30.48 cm	Orlando	NA	NA	NA	NA	NA	NA	NA	NA	NA	NA	NA	NA	NA	NA	NA	NA	NA	NA	NA	NA	NA
Laurel oak	Quercus laurifolia	Orlando	Florida	naturally_occurring	15.24 to 30.48 cm	Orlando	NA	NA	NA	NA	NA	NA	NA	NA	NA	NA	NA	NA	NA	NA	NA	NA	NA	NA	NA	NA	NA
Laurel oak	Quercus laurifolia	Orlando	Florida	naturally_occurring	15.24 to 30.48 cm	Orlando	NA	NA	NA	NA	NA	NA	NA	NA	NA	NA	NA	NA	NA	NA	NA	NA	NA	NA	NA	NA	NA
Laurel oak	Quercus laurifolia	Orlando	Florida	naturally_occurring	15.24 to 30.48 cm	Orlando	NA	NA	NA	NA	NA	NA	NA	NA	NA	NA	NA	NA	NA	NA	NA	NA	NA	NA	NA	NA	NA
Laurel oak	Quercus laurifolia	Orlando	Florida	naturally_occurring	15.24 to 30.48 cm	Orlando	NA	NA	NA	NA	NA	NA	NA	NA	NA	NA	NA	NA	NA	NA	NA	NA	NA	NA	NA	NA	NA
Laurel oak	Quercus laurifolia	Orlando	Florida	naturally_occurring	15.24 to 30.48 cm	Orlando	NA	NA	NA	NA	NA	NA	NA	NA	NA	NA	NA	NA	NA	NA	NA	NA	NA	NA	NA	NA	NA
Laurel oak	Quercus laurifolia	Orlando	Florida	naturally_occurring	15.24 to 30.48 cm	Orlando	NA	NA	NA	NA	NA	NA	NA	NA	NA	NA	NA	NA	NA	NA	NA	NA	NA	NA	NA	NA	NA
Laurel oak	Quercus laurifolia	Orlando	Florida	naturally_occurring	15.24 to 30.48 cm	Orlando	NA	NA	NA	NA	NA	NA	NA	NA	NA	NA	NA	NA	NA	NA	NA	NA	NA	NA	NA	NA	NA
Laurel oak	Quercus laurifolia	Orlando	Florida	naturally_occurring	15.24 to 30.48 cm	Orlando	NA	NA	NA	NA	NA	NA	NA	NA	NA	NA	NA	NA	NA	NA	NA	NA	NA	NA	NA	NA	NA
Laurel oak	Quercus laurifolia	Orlando	Florida	naturally_occurring	15.24 to 30.48 cm	Orlando	NA	NA	NA	NA	NA	NA	NA	NA	NA	NA	NA	NA	NA	NA	NA	NA	NA	NA	NA	NA	NA
Laurel oak	Quercus laurifolia	Orlando	Florida	naturally_occurring	15.24 to 30.48 cm	Orlando	NA	NA	NA	NA	NA	NA	NA	NA	NA	NA	NA	NA	NA	NA	NA	NA	NA	NA	NA	NA	NA
Laurel oak	Quercus laurifolia	Orlando	Florida	naturally_occurring	15.24 to 30.48 cm	Orlando	NA	NA	NA	NA	NA	NA	NA	NA	NA	NA	NA	NA	NA	NA	NA	NA	NA	NA	NA	NA	NA
Laurel oak	Quercus laurifolia	Orlando	Florida	naturally_occurring	15.24 to 30.48 cm	Orlando	NA	NA	NA	NA	NA	NA	NA	NA	NA	NA	NA	NA	NA	NA	NA	NA	NA	NA	NA	NA	NA
Laurel oak	Quercus laurifolia	Orlando	Florida	naturally_occurring	15.24 to 30.48 cm	Orlando	NA	NA	NA	NA	NA	NA	NA	NA	NA	NA	NA	NA	NA	NA	NA	NA	NA	NA	NA	NA	NA
Laurel oak	Quercus laurifolia	Orlando	Florida	naturally_occurring	15.24 to 30.48 cm	Orlando	NA	NA	NA	NA	NA	NA	NA	NA	NA	NA	NA	NA	NA	NA	NA	NA	NA	NA	NA	NA	NA
Laurel oak	Quercus laurifolia	Orlando	Florida	naturally_occurring	15.24 to 30.48 cm	Orlando	NA	NA	NA	NA	NA	NA	NA	NA	NA	NA	NA	NA	NA	NA	NA	NA	NA	NA	NA	NA	NA
Laurel oak	Quercus laurifolia	Orlando	Florida	naturally_occurring	15.24 to 30.48 cm	Orlando	NA	NA	NA	NA	NA	NA	NA	NA	NA	NA	NA	NA	NA	NA	NA	NA	NA	NA	NA	NA	NA
Laurel oak	Quercus laurifolia	Orlando	Florida	naturally_occurring	15.24 to 30.48 cm	Orlando	NA	NA	NA	NA	NA	NA	NA	NA	NA	NA	NA	NA	NA	NA	NA	NA	NA	NA	NA	NA	NA
Laurel oak	Quercus laurifolia	Orlando	Florida	naturally_occurring	15.24 to 30.48 cm	Orlando	NA	NA	NA	NA	NA	NA	NA	NA	NA	NA	NA	NA	NA	NA	NA	NA	NA	NA	NA	NA	NA
Laurel oak	Quercus laurifolia	Orlando	Florida	naturally_occurring	15.24 to 30.48 cm	Orlando	NA	NA	NA	NA	NA	NA	NA	NA	NA	NA	NA	NA	NA	NA	NA	NA	NA	NA	NA	NA	NA
Laurel oak	Quercus laurifolia	Orlando	Florida	naturally_occurring	15.24 to 30.48 cm	Orlando	NA	NA	NA	NA	NA	NA	NA	NA	NA	NA	NA	NA	NA	NA	NA	NA	NA	NA	NA	NA	NA
Laurel oak	Quercus laurifolia	Orlando	Florida	naturally_occurring	15.24 to 30.48 cm	Orlando	NA	NA	NA	NA	NA	NA	NA	NA	NA	NA	NA	NA	NA	NA	NA	NA	NA	NA	NA	NA	NA
Laurel oak	Quercus laurifolia	Orlando	Florida	naturally_occurring	15.24 to 30.48 cm	Orlando	NA	NA	NA	NA	NA	NA	NA	NA	NA	NA	NA	NA	NA	NA	NA	NA	NA	NA	NA	NA	NA
Laurel oak	Quercus laurifolia	Orlando	Florida	naturally_occurring	15.24 to 30.48 cm	Orlando	NA	NA	NA	NA	NA	NA	NA	NA	NA	NA	NA	NA	NA	NA	NA	NA	NA	NA	NA	NA	NA
Laurel oak	Quercus laurifolia	Orlando	Florida	naturally_occurring	15.24 to 30.48 cm	Orlando	NA	NA	NA	NA	NA	NA	NA	NA	NA	NA	NA	NA	NA	NA	NA	NA	NA	NA	NA	NA	NA
Laurel oak	Quercus laurifolia	Orlando	Florida	naturally_occurring	15.24 to 30.48 cm	Orlando	NA	NA	NA	NA	NA	NA	NA	NA	NA	NA	NA	NA	NA	NA	NA	NA	NA	NA	NA	NA	NA
Laurel oak	Quercus laurifolia	Orlando	Florida	naturally_occurring	15.24 to 30.48 cm	Orlando	NA	NA	NA	NA	NA	NA	NA	NA	NA	NA	NA	NA	NA	NA	NA	NA	NA	NA	NA	NA	NA
Laurel oak	Quercus laurifolia	Orlando	Florida	naturally_occurring	15.24 to 30.48 cm	Orlando	NA	NA	NA	NA	NA	NA	NA	NA	NA	NA	NA	NA	NA	NA	NA	NA	NA	NA	NA	NA	NA
Laurel oak	Quercus laurifolia	Orlando	Florida	naturally_occurring	15.24 to 30.48 cm	Orlando	NA	NA	NA	NA	NA	NA	NA	NA	NA	NA	NA	NA	NA	NA	NA	NA	NA	NA	NA	NA	NA
Laurel oak	Quercus laurifolia	Orlando	Florida	naturally_occurring	15.24 to 30.48 cm	Orlando	NA	NA	NA	NA	NA	NA	NA	NA	NA	NA	NA	NA	NA	NA	NA	NA	NA	NA	NA	NA	NA
Laurel oak	Quercus laurifolia	Orlando	Florida	naturally_occurring	15.24 to 30.48 cm	Orlando	NA	NA	NA	NA	NA	NA	NA	NA	NA	NA	NA	NA	NA	NA	NA	NA	NA	NA	NA	NA	NA
Laurel oak	Quercus laurifolia	Orlando	Florida	naturally_occurring	15.24 to 30.48 cm	Orlando	NA	NA	NA	NA	NA	NA	NA	NA	NA	NA	NA	NA	NA	NA	NA	NA	NA	NA	NA	NA	NA
Laurel oak	Quercus laurifolia	Orlando	Florida	naturally_occurring	15.24 to 30.48 cm	Orlando	NA	NA	NA	NA	NA	NA	NA	NA	NA	NA	NA	NA	NA	NA	NA	NA	NA	NA	NA	NA	NA
Laurel oak	Quercus laurifolia	Orlando	Florida	naturally_occurring	15.24 to 30.48 cm	Orlando	NA	NA	NA	NA	NA	NA	NA	NA	NA	NA	NA	NA	NA	NA	NA	NA	NA	NA	NA	NA	NA
Laurel oak	Quercus laurifolia	Orlando	Florida	naturally_occurring	15.24 to 30.48 cm	Orlando	NA	NA	NA	NA	NA	NA	NA	NA	NA	NA	NA	NA	NA	NA	NA	NA	NA	NA	NA	NA	NA
Laurel oak	Quercus laurifolia	Orlando	Florida	naturally_occurring	15.24 to 30.48 cm	Orlando	NA	NA	NA	NA	NA	NA	NA	NA	NA	NA	NA	NA	NA	NA	NA	NA	NA	NA	NA	NA	NA
Laurel oak	Quercus laurifolia	Orlando	Florida	naturally_occurring	15.24 to 30.48 cm	Orlando	NA	NA	NA	NA	NA	NA	NA	NA	NA	NA	NA	NA	NA	NA	NA	NA	NA	NA	NA	NA	NA
Laurel oak	Quercus laurifolia	Orlando	Florida	naturally_occurring	15.24 to 30.48 cm	Orlando	NA	NA	NA	NA	NA	NA	NA	NA	NA	NA	NA	NA	NA	NA	NA	NA	NA	NA	NA	NA	NA
Laurel oak	Quercus laurifolia	Orlando	Florida	naturally_occurring	15.24 to 30.48 cm	Orlando	NA	NA	NA	NA	NA	NA	NA	NA	NA	NA	NA	NA	NA	NA	NA	NA	NA	NA	NA	NA	NA
Laurel oak	Quercus laurifolia	Orlando	Florida	naturally_occurring	15.24 to 30.48 cm	Orlando	NA	NA	NA	NA	NA	NA	NA	NA	NA	NA	NA	NA	NA	NA	NA	NA	NA	NA	NA	NA	NA
Laurel oak	Quercus laurifolia	Orlando	Florida	naturally_occurring	15.24 to 30.48 cm	Orlando	NA	NA	NA	NA	NA	NA	NA	NA	NA	NA	NA	NA	NA	NA	NA	NA	NA	NA	NA	NA	NA
Laurel oak	Quercus laurifolia	Orlando	Florida	naturally_occurring	15.24 to 30.48 cm	Orlando	NA	NA	NA	NA	NA	NA	NA	NA	NA	NA	NA	NA	NA	NA	NA	NA	NA	NA	NA	NA	NA
Laurel oak	Quercus laurifolia	Orlando	Florida	naturally_occurring	15.24 to 30.48 cm	Orlando	NA	NA	NA	NA	NA	NA	NA	NA	NA	NA	NA	NA	NA	NA	NA	NA	NA	NA	NA	NA	NA
Laurel oak	Quercus laurifolia	Orlando	Florida	naturally_occurring	15.24 to 30.48 cm	Orlando	NA	NA	NA	NA	NA	NA	NA	NA	NA	NA	NA	NA	NA	NA	NA	NA	NA	NA	NA	NA	NA
Laurel oak	Quercus laurifolia	Orlando	Florida	naturally_occurring	15.24 to 30.48 cm	Orlando	NA	NA	NA	NA	NA	NA	NA	NA	NA	NA	NA	NA	NA	NA	NA	NA	NA	NA	NA	NA	NA
Laurel oak	Quercus laurifolia	Orlando	Florida	naturally_occurring	15.24 to 30.48 cm	Orlando	NA	NA	NA	NA	NA	NA	NA	NA	NA	NA	NA	NA	NA	NA	NA	NA	NA	NA	NA	NA	NA
Laurel oak	Quercus laurifolia	Orlando	Florida	naturally_occurring	15.24 to 30.48 cm	Orlando	NA	NA	NA	NA	NA	NA	NA	NA	NA	NA	NA	NA	NA	NA	NA	NA	NA	NA	NA	NA	NA
Laurel oak	Quercus laurifolia	Orlando	Florida	naturally_occurring	15.24 to 30.48 cm	Orlando	NA	NA	NA	NA	NA	NA	NA	NA	NA	NA	NA	NA	NA	NA	NA	NA	NA	NA	NA	NA	NA
Laurel oak	Quercus laurifolia	Orlando	Florida	naturally_occurring	15.24 to 30.48 cm	Orlando	NA	NA	NA	NA	NA	NA	NA	NA	NA	NA	NA	NA	NA	NA	NA	NA	NA	NA	NA	NA	NA
Laurel oak	Quercus laurifolia	Orlando	Florida	naturally_occurring	15.24 to 30.48 cm	Orlando	NA	NA	NA	NA	NA	NA	NA	NA	NA	NA	NA	NA	NA	NA	NA	NA	NA	NA	NA	NA	NA
Laurel oak	Quercus laurifolia	Orlando	Florida	naturally_occurring	15.24 to 30.48 cm	Orlando	NA	NA	NA	NA	NA	NA	NA	NA	NA	NA	NA	NA	NA	NA	NA	NA	NA	NA	NA	NA	NA
Laurel oak	Quercus laurifolia	Orlando	Florida	naturally_occurring	15.24 to 30.48 cm	Orlando	NA	NA	NA	NA	NA	NA	NA	NA	NA	NA	NA	NA	NA	NA	NA	NA	NA	NA	NA	NA	NA
Laurel oak	Quercus laurifolia	Orlando	Florida	naturally_occurring	15.24 to 30.48 cm	Orlando	NA	NA	NA	NA	NA	NA	NA	NA	NA	NA	NA	NA	NA	NA	NA	NA	NA	NA	NA	NA	NA
Laurel oak	Quercus laurifolia	Orlando	Florida	naturally_occurring	15.24 to 30.48 cm	Orlando	NA	NA	NA	NA	NA	NA	NA	NA	NA	NA	NA	NA	NA	NA	NA	NA	NA	NA	NA	NA	NA
Laurel oak	Quercus laurifolia	Orlando	Florida	naturally_occurring	15.24 to 30.48 cm	Orlando	NA	NA	NA	NA	NA	NA	NA	NA	NA	NA	NA	NA	NA	NA	NA	NA	NA	NA	NA	NA	NA
Laurel oak	Quercus laurifolia	Orlando	Florida	naturally_occurring	15.24 to 30.48 cm	Orlando	NA	NA	NA	NA	NA	NA	NA	NA	NA	NA	NA	NA	NA	NA	NA	NA	NA	NA	NA	NA	NA
Laurel oak	Quercus laurifolia	Orlando	Florida	naturally_occurring	15.24 to 30.48 cm	Orlando	NA	NA	NA	NA	NA	NA	NA	NA	NA	NA	NA	NA	NA	NA	NA	NA	NA	NA	NA	NA	NA
Laurel oak	Quercus laurifolia	Orlando	Florida	naturally_occurring	15.24 to 30.48 cm	Orlando	NA	NA	NA	NA	NA	NA	NA	NA	NA	NA	NA	NA	NA	NA	NA	NA	NA	NA	NA	NA	NA
Laurel oak	Quercus laurifolia	Orlando	Florida	naturally_occurring	15.24 to 30.48 cm	Orlando	NA	NA	NA	NA	NA	NA	NA	NA	NA	NA	NA	NA	NA	NA	NA	NA	NA	NA	NA	NA	NA
Laurel oak	Quercus laurifolia	Orlando	Florida	naturally_occurring	15.24 to 30.48 cm	Orlando	NA	NA	NA	NA	NA	NA	NA	NA	NA	NA	NA	NA	NA	NA	NA	NA	NA	NA	NA	NA	NA
Laurel oak	Quercus laurifolia	Orlando	Florida	naturally_occurring	15.24 to 30.48 cm	Orlando	NA	NA	NA	NA	NA	NA	NA	NA	NA	NA	NA	NA	NA	NA	NA	NA	NA	NA	NA	NA	NA
Laurel oak	Quercus laurifolia	Orlando	Florida	naturally_occurring	15.24 to 30.48 cm	Orlando	NA	NA	NA	NA	NA	NA	NA	NA	NA	NA	NA	NA	NA	NA	NA	NA	NA	NA	NA	NA	NA
Laurel oak	Quercus laurifolia	Orlando	Florida	naturally_occurring	15.24 to 30.48 cm	Orlando	NA	NA	NA	NA	NA	NA	NA	NA	NA	NA	NA	NA	NA	NA	NA	NA	NA	NA	NA	NA	NA
Laurel oak	Quercus laurifolia	Orlando	Florida	naturally_occurring	15.24 to 30.48 cm	Orlando	NA	NA	NA	NA	NA	NA	NA	NA	NA	NA	NA	NA	NA	NA	NA	NA	NA	NA	NA	NA	NA
Laurel oak	Quercus laurifolia	Orlando	Florida	naturally_occurring	15.24 to 30.48 cm	Orlando	NA	NA	NA	NA	NA	NA	NA	NA	NA	NA	NA	NA	NA	NA	NA	NA	NA	NA	NA	NA	NA
Laurel oak	Quercus laurifolia	Orlando	Florida	naturally_occurring	15.24 to 30.48 cm	Orlando	NA	NA	NA	NA	NA	NA	NA	NA	NA	NA	NA	NA	NA	NA	NA	NA	NA	NA	NA	NA	NA
Laurel oak	Quercus laurifolia	Orlando	Florida	naturally_occurring	15.24 to 30.48 cm	Orlando	NA	NA	NA	NA	NA	NA	NA	NA	NA	NA	NA	NA	NA	NA	NA	NA	NA	NA	NA	NA	NA
Laurel oak	Quercus laurifolia	Orlando	Florida	naturally_occurring	15.24 to 30.48 cm	Orlando	NA	NA	NA	NA	NA	NA	NA	NA	NA	NA	NA	NA	NA	NA	NA	NA	NA	NA	NA	NA	NA
Laurel oak	Quercus laurifolia	Orlando	Florida	naturally_occurring	15.24 to 30.48 cm	Orlando	NA	NA	NA	NA	NA	NA	NA	NA	NA	NA	NA	NA	NA	NA	NA	NA	NA	NA	NA	NA	NA
Laurel oak	Quercus laurifolia	Orlando	Florida	naturally_occurring	15.24 to 30.48 cm	Orlando	NA	NA	NA	NA	NA	NA	NA	NA	NA	NA	NA	NA	NA	NA	NA	NA	NA	NA	NA	NA	NA
Laurel oak	Quercus laurifolia	Orlando	Florida	naturally_occurring	15.24 to 30.48 cm	Orlando	NA	NA	NA	NA	NA	NA	NA	NA	NA	NA	NA	NA	NA	NA	NA	NA	NA	NA	NA	NA	NA
Laurel oak	Quercus laurifolia	Orlando	Florida	naturally_occurring	15.24 to 30.48 cm	Orlando	NA	NA	NA	NA	NA	NA	NA	NA	NA	NA	NA	NA	NA	NA	NA	NA	NA	NA	NA	NA	NA
Laurel oak	Quercus laurifolia	Orlando	Florida	naturally_occurring	15.24 to 30.48 cm	Orlando	NA	NA	NA	NA	NA	NA	NA	NA	NA	NA	NA	NA	NA	NA	NA	NA	NA	NA	NA	NA	NA
Laurel oak	Quercus laurifolia	Orlando	Florida	naturally_occurring	15.24 to 30.48 cm	Orlando	NA	NA	NA	NA	NA	NA	NA	NA	NA	NA	NA	NA	NA	NA	NA	NA	NA	NA	NA	NA	NA
Laurel oak	Quercus laurifolia	Orlando	Florida	naturally_occurring	15.24 to 30.48 cm	Orlando	NA	NA	NA	NA	NA	NA	NA	NA	NA	NA	NA	NA	NA	NA	NA	NA	NA	NA	NA	NA	NA
Laurel oak	Quercus laurifolia	Orlando	Florida	naturally_occurring	15.24 to 30.48 cm	Orlando	NA	NA	NA	NA	NA	NA	NA	NA	NA	NA	NA	NA	NA	NA	NA	NA	NA	NA	NA	NA	NA
Laurel oak	Quercus laurifolia	Orlando	Florida	naturally_occurring	15.24 to 30.48 cm	Orlando	NA	NA	NA	NA	NA	NA	NA	NA	NA	NA	NA	NA	NA	NA	NA	NA	NA	NA	NA	NA	NA
Laurel oak	Quercus laurifolia	Orlando	Florida	naturally_occurring	15.24 to 30.48 cm	Orlando	NA	NA	NA	NA	NA	NA	NA	NA	NA	NA	NA	NA	NA	NA	NA	NA	NA	NA	NA	NA	NA
Laurel oak	Quercus laurifolia	Orlando	Florida	naturally_occurring	15.24 to 30.48 cm	Orlando	NA	NA	NA	NA	NA	NA	NA	NA	NA	NA	NA	NA	NA	NA	NA	NA	NA	NA	NA	NA	NA
Laurel oak	Quercus laurifolia	Orlando	Florida	naturally_occurring	15.24 to 30.48 cm	Orlando	NA	NA	NA	NA	NA	NA	NA	NA	NA	NA	NA	NA	NA	NA	NA	NA	NA	NA	NA	NA	NA
Laurel oak	Quercus laurifolia	Orlando	Florida	naturally_occurring	15.24 to 30.48 cm	Orlando	NA	NA	NA	NA	NA	NA	NA	NA	NA	NA	NA	NA	NA	NA	NA	NA	NA	NA	NA	NA	NA
Laurel oak	Quercus laurifolia	Orlando	Florida	naturally_occurring	15.24 to 30.48 cm	Orlando	NA	NA	NA	NA	NA	NA	NA	NA	NA	NA	NA	NA	NA	NA	NA	NA	NA	NA	NA	NA	NA
Laurel oak	Quercus laurifolia	Orlando	Florida	naturally_occurring	15.24 to 30.48 cm	Orlando	NA	NA	NA	NA	NA	NA	NA	NA	NA	NA	NA	NA	NA	NA	NA	NA	NA	NA	NA	NA	NA
Laurel oak	Quercus laurifolia	Orlando	Florida	naturally_occurring	15.24 to 30.48 cm	Orlando	NA	NA	NA	NA	NA	NA	NA	NA	NA	NA	NA	NA	NA	NA	NA	NA	NA	NA	NA	NA	NA
Laurel oak	Quercus laurifolia	Orlando	Florida	naturally_occurring	15.24 to 30.48 cm	Orlando	NA	NA	NA	NA	NA	NA	NA	NA	NA	NA	NA	NA	NA	NA	NA	NA	NA	NA	NA	NA	NA
Laurel oak	Quercus laurifolia	Orlando	Florida	naturally_occurring	15.24 to 30.48 cm	Orlando	NA	NA	NA	NA	NA	NA	NA	NA	NA	NA	NA	NA	NA	NA	NA	NA	NA	NA	NA	NA	NA
Laurel oak	Quercus laurifolia	Orlando	Florida	naturally_occurring	15.24 to 30.48 cm	Orlando	NA	NA	NA	NA	NA	NA	NA	NA	NA	NA	NA	NA	NA	NA	NA	NA	NA	NA	NA	NA	NA
Laurel oak	Quercus laurifolia	Orlando	Florida	naturally_occurring	15.24 to 30.48 cm	Orlando	NA	NA	NA	NA	NA	NA	NA	NA	NA	NA	NA	NA	NA	NA	NA	NA	NA	NA	NA	NA	NA
Laurel oak	Quercus laurifolia	Orlando	Florida	naturally_occurring	15.24 to 30.48 cm	Orlando	NA	NA	NA	NA	NA	NA	NA	NA	NA	NA	NA	NA	NA	NA	NA	NA	NA	NA	NA	NA	NA
Laurel oak	Quercus laurifolia	Orlando	Florida	naturally_occurring	15.24 to 30.48 cm	Orlando	NA	NA	NA	NA	NA	NA	NA	NA	NA	NA	NA	NA	NA	NA	NA	NA	NA	NA	NA	NA	NA
Laurel oak	Quercus laurifolia	Orlando	Florida	naturally_occurring	15.24 to 30.48 cm	Orlando	NA	NA	NA	NA	NA	NA	NA	NA	NA	NA	NA	NA	NA	NA	NA	NA	NA	NA	NA	NA	NA
Laurel oak	Quercus laurifolia	Orlando	Florida	naturally_occurring	15.24 to 30.48 cm	Orlando	NA	NA	NA	NA	NA	NA	NA	NA	NA	NA	NA	NA	NA	NA	NA	NA	NA	NA	NA	NA	NA
Laurel oak	Quercus laurifolia	Orlando	Florida	naturally_occurring	15.24 to 30.48 cm	Orlando	NA	NA	NA	NA	NA	NA	NA	NA	NA	NA	NA	NA	NA	NA	NA	NA	NA	NA	NA	NA	NA
Laurel oak	Quercus laurifolia	Orlando	Florida	naturally_occurring	15.24 to 30.48 cm	Orlando	NA	NA	NA	NA	NA	NA	NA	NA	NA	NA	NA	NA	NA	NA	NA	NA	NA	NA	NA	NA	NA
Laurel oak	Quercus laurifolia	Orlando	Florida	naturally_occurring	15.24 to 30.48 cm	Orlando	NA	NA	NA	NA	NA	NA	NA	NA	NA	NA	NA	NA	NA	NA	NA	NA	NA	NA	NA	NA	NA
Laurel oak	Quercus laurifolia	Orlando	Florida	naturally_occurring	15.24 to 30.48 cm	Orlando	NA	NA	NA	NA	NA	NA	NA	NA	NA	NA	NA	NA	NA	NA	NA	NA	NA	NA	NA	NA	NA
Laurel oak	Quercus laurifolia	Orlando	Florida	naturally_occurring	15.24 to 30.48 cm	Orlando	NA	NA	NA	NA	NA	NA	NA	NA	NA	NA	NA	NA	NA	NA	NA	NA	NA	NA	NA	NA	NA
Laurel oak	Quercus laurifolia	Orlando	Florida	naturally_occurring	15.24 to 30.48 cm	Orlando	NA	NA	NA	NA	NA	NA	NA	NA	NA	NA	NA	NA	NA	NA	NA	NA	NA	NA	NA	NA	NA
Laurel oak	Quercus laurifolia	Orlando	Florida	naturally_occurring	15.24 to 30.48 cm	Orlando	NA	NA	NA	NA	NA	NA	NA	NA	NA	NA	NA	NA	NA	NA	NA	NA	NA	NA	NA	NA	NA
Laurel oak	Quercus laurifolia	Orlando	Florida	naturally_occurring	15.24 to 30.48 cm	Orlando	NA	NA	NA	NA	NA	NA	NA	NA	NA	NA	NA	NA	NA	NA	NA	NA	NA	NA	NA	NA	NA
Laurel oak	Quercus laurifolia	Orlando	Florida	naturally_occurring	15.24 to 30.48 cm	Orlando	NA	NA	NA	NA	NA	NA	NA	NA	NA	NA	NA	NA	NA	NA	NA	NA	NA	NA	NA	NA	NA
Laurel oak	Quercus laurifolia	Orlando	Florida	naturally_occurring	15.24 to 30.48 cm	Orlando	NA	NA	NA	NA	NA	NA	NA	NA	NA	NA	NA	NA	NA	NA	NA	NA	NA	NA	NA	NA	NA
Laurel oak	Quercus laurifolia	Orlando	Florida	naturally_occurring	15.24 to 30.48 cm	Orlando	NA	NA	NA	NA	NA	NA	NA	NA	NA	NA	NA	NA	NA	NA	NA	NA	NA	NA	NA	NA	NA
Laurel oak	Quercus laurifolia	Orlando	Florida	naturally_occurring	15.24 to 30.48 cm	Orlando	NA	NA	NA	NA	NA	NA	NA	NA	NA	NA	NA	NA	NA	NA	NA	NA	NA	NA	NA	NA	NA
Laurel oak	Quercus laurifolia	Orlando	Florida	naturally_occurring	15.24 to 30.48 cm	Orlando	NA	NA	NA	NA	NA	NA	NA	NA	NA	NA	NA	NA	NA	NA	NA	NA	NA	NA	NA	NA	NA
Laurel oak	Quercus laurifolia	Orlando	Florida	naturally_occurring	15.24 to 30.48 cm	Orlando	NA	NA	NA	NA	NA	NA	NA	NA	NA	NA	NA	NA	NA	NA	NA	NA	NA	NA	NA	NA	NA
Laurel oak	Quercus laurifolia	Orlando	Florida	naturally_occurring	15.24 to 30.48 cm	Orlando	NA	NA	NA	NA	NA	NA	NA	NA	NA	NA	NA	NA	NA	NA	NA	NA	NA	NA	NA	NA	NA
Laurel oak	Quercus laurifolia	Orlando	Florida	naturally_occurring	15.24 to 30.48 cm	Orlando	NA	NA	NA	NA	NA	NA	NA	NA	NA	NA	NA	NA	NA	NA	NA	NA	NA	NA	NA	NA	NA
Laurel oak	Quercus laurifolia	Orlando	Florida	naturally_occurring	15.24 to 30.48 cm	Orlando	NA	NA	NA	NA	NA	NA	NA	NA	NA	NA	NA	NA	NA	NA	NA	NA	NA	NA	NA	NA	NA
Laurel oak	Quercus laurifolia	Orlando	Florida	naturally_occurring	15.24 to 30.48 cm	Orlando	NA	NA	NA	NA	NA	NA	NA	NA	NA	NA	NA	NA	NA	NA	NA	NA	NA	NA	NA	NA	NA
Laurel oak	Quercus laurifolia	Orlando	Florida	naturally_occurring	15.24 to 30.48 cm	Orlando	NA	NA	NA	NA	NA	NA	NA	NA	NA	NA	NA	NA	NA	NA	NA	NA	NA	NA	NA	NA	NA
Laurel oak	Quercus laurifolia	Orlando	Florida	naturally_occurring	15.24 to 30.48 cm	Orlando	NA	NA	NA	NA	NA	NA	NA	NA	NA	NA	NA	NA	NA	NA	NA	NA	NA	NA	NA	NA	NA
Laurel oak	Quercus laurifolia	Orlando	Florida	naturally_occurring	15.24 to 30.48 cm	Orlando	NA	NA	NA	NA	NA	NA	NA	NA	NA	NA	NA	NA	NA	NA	NA	NA	NA	NA	NA	NA	NA
Laurel oak	Quercus laurifolia	Orlando	Florida	naturally_occurring	15.24 to 30.48 cm	Orlando	NA	NA	NA	NA	NA	NA	NA	NA	NA	NA	NA	NA	NA	NA	NA	NA	NA	NA	NA	NA	NA
Laurel oak	Quercus laurifolia	Orlando	Florida	naturally_occurring	15.24 to 30.48 cm	Orlando	NA	NA	NA	NA	NA	NA	NA	NA	NA	NA	NA	NA	NA	NA	NA	NA	NA	NA	NA	NA	NA
Laurel oak	Quercus laurifolia	Orlando	Florida	naturally_occurring	15.24 to 30.48 cm	Orlando	NA	NA	NA	NA	NA	NA	NA	NA	NA	NA	NA	NA	NA	NA	NA	NA	NA	NA	NA	NA	NA
Laurel oak	Quercus laurifolia	Orlando	Florida	naturally_occurring	15.24 to 30.48 cm	Orlando	NA	NA	NA	NA	NA	NA	NA	NA	NA	NA	NA	NA	NA	NA	NA	NA	NA	NA	NA	NA	NA
Laurel oak	Quercus laurifolia	Orlando	Florida	naturally_occurring	15.24 to 30.48 cm	Orlando	NA	NA	NA	NA	NA	NA	NA	NA	NA	NA	NA	NA	NA	NA	NA	NA	NA	NA	NA	NA	NA
Laurel oak	Quercus laurifolia	Orlando	Florida	naturally_occurring	15.24 to 30.48 cm	Orlando	NA	NA	NA	NA	NA	NA	NA	NA	NA	NA	NA	NA	NA	NA	NA	NA	NA	NA	NA	NA	NA
Laurel oak	Quercus laurifolia	Orlando	Florida	naturally_occurring	15.24 to 30.48 cm	Orlando	NA	NA	NA	NA	NA	NA	NA	NA	NA	NA	NA	NA	NA	NA	NA	NA	NA	NA	NA	NA	NA
Laurel oak	Quercus laurifolia	Orlando	Florida	naturally_occurring	15.24 to 30.48 cm	Orlando	NA	NA	NA	NA	NA	NA	NA	NA	NA	NA	NA	NA	NA	NA	NA	NA	NA	NA	NA	NA	NA
Laurel oak	Quercus laurifolia	Orlando	Florida	naturally_occurring	15.24 to 30.48 cm	Orlando	NA	NA	NA	NA	NA	NA	NA	NA	NA	NA	NA	NA	NA	NA	NA	NA	NA	NA	NA	NA	NA
Laurel oak	Quercus laurifolia	Orlando	Florida	naturally_occurring	15.24 to 30.48 cm	Orlando	NA	NA	NA	NA	NA	NA	NA	NA	NA	NA	NA	NA	NA	NA	NA	NA	NA	NA	NA	NA	NA
Laurel oak	Quercus laurifolia	Orlando	Florida	naturally_occurring	15.24 to 30.48 cm	Orlando	NA	NA	NA	NA	NA	NA	NA	NA	NA	NA	NA	NA	NA	NA	NA	NA	NA	NA	NA	NA	NA
Laurel oak	Quercus laurifolia	Orlando	Florida	naturally_occurring	15.24 to 30.48 cm	Orlando	NA	NA	NA	NA	NA	NA	NA	NA	NA	NA	NA	NA	NA	NA	NA	NA	NA	NA	NA	NA	NA
Laurel oak	Quercus laurifolia	Orlando	Florida	naturally_occurring	15.24 to 30.48 cm	Orlando	NA	NA	NA	NA	NA	NA	NA	NA	NA	NA	NA	NA	NA	NA	NA	NA	NA	NA	NA	NA	NA
Laurel oak	Quercus laurifolia	Orlando	Florida	naturally_occurring	15.24 to 30.48 cm	Orlando	NA	NA	NA	NA	NA	NA	NA	NA	NA	NA	NA	NA	NA	NA	NA	NA	NA	NA	NA	NA	NA
Laurel oak	Quercus laurifolia	Orlando	Florida	naturally_occurring	15.24 to 30.48 cm	Orlando	NA	NA	NA	NA	NA	NA	NA	NA	NA	NA	NA	NA	NA	NA	NA	NA	NA	NA	NA	NA	NA
Laurel oak	Quercus laurifolia	Orlando	Florida	naturally_occurring	15.24 to 30.48 cm	Orlando	NA	NA	NA	NA	NA	NA	NA	NA	NA	NA	NA	NA	NA	NA	NA	NA	NA	NA	NA	NA	NA
Laurel oak	Quercus laurifolia	Orlando	Florida	naturally_occurring	15.24 to 30.48 cm	Orlando	NA	NA	NA	NA	NA	NA	NA	NA	NA	NA	NA	NA	NA	NA	NA	NA	NA	NA	NA	NA	NA
Laurel oak	Quercus laurifolia	Orlando	Florida	naturally_occurring	15.24 to 30.48 cm	Orlando	NA	NA	NA	NA	NA	NA	NA	NA	NA	NA	NA	NA	NA	NA	NA	NA	NA	NA	NA	NA	NA
Laurel oak	Quercus laurifolia	Orlando	Florida	naturally_occurring	15.24 to 30.48 cm	Orlando	NA	NA	NA	NA	NA	NA	NA	NA	NA	NA	NA	NA	NA	NA	NA	NA	NA	NA	NA	NA	NA
Laurel oak	Quercus laurifolia	Orlando	Florida	naturally_occurring	15.24 to 30.48 cm	Orlando	NA	NA	NA	NA	NA	NA	NA	NA	NA	NA	NA	NA	NA	NA	NA	NA	NA	NA	NA	NA	NA
Laurel oak	Quercus laurifolia	Orlando	Florida	naturally_occurring	15.24 to 30.48 cm	Orlando	NA	NA	NA	NA	NA	NA	NA	NA	NA	NA	NA	NA	NA	NA	NA	NA	NA	NA	NA	NA	NA
Laurel oak	Quercus laurifolia	Orlando	Florida	naturally_occurring	15.24 to 30.48 cm	Orlando	NA	NA	NA	NA	NA	NA	NA	NA	NA	NA	NA	NA	NA	NA	NA	NA	NA	NA	NA	NA	NA
Laurel oak	Quercus laurifolia	Orlando	Florida	naturally_occurring	15.24 to 30.48 cm	Orlando	NA	NA	NA	NA	NA	NA	NA	NA	NA	NA	NA	NA	NA	NA	NA	NA	NA	NA	NA	NA	NA
Laurel oak	Quercus laurifolia	Orlando	Florida	naturally_occurring	15.24 to 30.48 cm	Orlando	NA	NA	NA	NA	NA	NA	NA	NA	NA	NA	NA	NA	NA	NA	NA	NA	NA	NA	NA	NA	NA
Laurel oak	Quercus laurifolia	Orlando	Florida	naturally_occurring	15.24 to 30.48 cm	Orlando	NA	NA	NA	NA	NA	NA	NA	NA	NA	NA	NA	NA	NA	NA	NA	NA	NA	NA	NA	NA	NA
Laurel oak	Quercus laurifolia	Orlando	Florida	naturally_occurring	15.24 to 30.48 cm	Orlando	NA	NA	NA	NA	NA	NA	NA	NA	NA	NA	NA	NA	NA	NA	NA	NA	NA	NA	NA	NA	NA
Laurel oak	Quercus laurifolia	Orlando	Florida	naturally_occurring	15.24 to 30.48 cm	Orlando	NA	NA	NA	NA	NA	NA	NA	NA	NA	NA	NA	NA	NA	NA	NA	NA	NA	NA	NA	NA	NA
Laurel oak	Quercus laurifolia	Orlando	Florida	naturally_occurring	15.24 to 30.48 cm	Orlando	NA	NA	NA	NA	NA	NA	NA	NA	NA	NA	NA	NA	NA	NA	NA	NA	NA	NA	NA	NA	NA
Laurel oak	Quercus laurifolia	Orlando	Florida	naturally_occurring	15.24 to 30.48 cm	Orlando	NA	NA	NA	NA	NA	NA	NA	NA	NA	NA	NA	NA	NA	NA	NA	NA	NA	NA	NA	NA	NA
Laurel oak	Quercus laurifolia	Orlando	Florida	naturally_occurring	15.24 to 30.48 cm	Orlando	NA	NA	NA	NA	NA	NA	NA	NA	NA	NA	NA	NA	NA	NA	NA	NA	NA	NA	NA	NA	NA
Laurel oak	Quercus laurifolia	Orlando	Florida	naturally_occurring	15.24 to 30.48 cm	Orlando	NA	NA	NA	NA	NA	NA	NA	NA	NA	NA	NA	NA	NA	NA	NA	NA	NA	NA	NA	NA	NA
Laurel oak	Quercus laurifolia	Orlando	Florida	naturally_occurring	15.24 to 30.48 cm	Orlando	NA	NA	NA	NA	NA	NA	NA	NA	NA	NA	NA	NA	NA	NA	NA	NA	NA	NA	NA	NA	NA
Laurel oak	Quercus laurifolia	Orlando	Florida	naturally_occurring	15.24 to 30.48 cm	Orlando	NA	NA	NA	NA	NA	NA	NA	NA	NA	NA	NA	NA	NA	NA	NA	NA	NA	NA	NA	NA	NA
Laurel oak	Quercus laurifolia	Orlando	Florida	naturally_occurring	15.24 to 30.48 cm	Orlando	NA	NA	NA	NA	NA	NA	NA	NA	NA	NA	NA	NA	NA	NA	NA	NA	NA	NA	NA	NA	NA
Laurel oak	Quercus laurifolia	Orlando	Florida	naturally_occurring	15.24 to 30.48 cm	Orlando	NA	NA	NA	NA	NA	NA	NA	NA	NA	NA	NA	NA	NA	NA	NA	NA	NA	NA	NA	NA	NA
Laurel oak	Quercus laurifolia	Orlando	Florida	naturally_occurring	15.24 to 30.48 cm	Orlando	NA	NA	NA	NA	NA	NA	NA	NA	NA	NA	NA	NA	NA	NA	NA	NA	NA	NA	NA	NA	NA
Laurel oak	Quercus laurifolia	Orlando	Florida	naturally_occurring	15.24 to 30.48 cm	Orlando	NA	NA	NA	NA	NA	NA	NA	NA	NA	NA	NA	NA	NA	NA	NA	NA	NA	NA	NA	NA	NA
Laurel oak	Quercus laurifolia	Orlando	Florida	naturally_occurring	15.24 to 30.48 cm	Orlando	NA	NA	NA	NA	NA	NA	NA	NA	NA	NA	NA	NA	NA	NA	NA	NA	NA	NA	NA	NA	NA
Laurel oak	Quercus laurifolia	Orlando	Florida	naturally_occurring	15.24 to 30.48 cm	Orlando	NA	NA	NA	NA	NA	NA	NA	NA	NA	NA	NA	NA	NA	NA	NA	NA	NA	NA	NA	NA	NA
Laurel oak	Quercus laurifolia	Orlando	Florida	naturally_occurring	15.24 to 30.48 cm	Orlando	NA	NA	NA	NA	NA	NA	NA	NA	NA	NA	NA	NA	NA	NA	NA	NA	NA	NA	NA	NA	NA
Laurel oak	Quercus laurifolia	Orlando	Florida	naturally_occurring	15.24 to 30.48 cm	Orlando	NA	NA	NA	NA	NA	NA	NA	NA	NA	NA	NA	NA	NA	NA	NA	NA	NA	NA	NA	NA	NA
Laurel oak	Quercus laurifolia	Orlando	Florida	naturally_occurring	15.24 to 30.48 cm	Orlando	NA	NA	NA	NA	NA	NA	NA	NA	NA	NA	NA	NA	NA	NA	NA	NA	NA	NA	NA	NA	NA
Laurel oak	Quercus laurifolia	Orlando	Florida	naturally_occurring	15.24 to 30.48 cm	Orlando	NA	NA	NA	NA	NA	NA	NA	NA	NA	NA	NA	NA	NA	NA	NA	NA	NA	NA	NA	NA	NA
Laurel oak	Quercus laurifolia	Orlando	Florida	naturally_occurring	15.24 to 30.48 cm	Orlando	NA	NA	NA	NA	NA	NA	NA	NA	NA	NA	NA	NA	NA	NA	NA	NA	NA	NA	NA	NA	NA
Laurel oak	Quercus laurifolia	Orlando	Florida	naturally_occurring	15.24 to 30.48 cm	Orlando	NA	NA	NA	NA	NA	NA	NA	NA	NA	NA	NA	NA	NA	NA	NA	NA	NA	NA	NA	NA	NA
Laurel oak	Quercus laurifolia	Orlando	Florida	naturally_occurring	15.24 to 30.48 cm	Orlando	NA	NA	NA	NA	NA	NA	NA	NA	NA	NA	NA	NA	NA	NA	NA	NA	NA	NA	NA	NA	NA
Laurel oak	Quercus laurifolia	Orlando	Florida	naturally_occurring	15.24 to 30.48 cm	Orlando	NA	NA	NA	NA	NA	NA	NA	NA	NA	NA	NA	NA	NA	NA	NA	NA	NA	NA	NA	NA	NA
Laurel oak	Quercus laurifolia	Orlando	Florida	naturally_occurring	15.24 to 30.48 cm	Orlando	NA	NA	NA	NA	NA	NA	NA	NA	NA	NA	NA	NA	NA	NA	NA	NA	NA	NA	NA	NA	NA
Laurel oak	Quercus laurifolia	Orlando	Florida	naturally_occurring	15.24 to 30.48 cm	Orlando	NA	NA	NA	NA	NA	NA	NA	NA	NA	NA	NA	NA	NA	NA	NA	NA	NA	NA	NA	NA	NA
Laurel oak	Quercus laurifolia	Orlando	Florida	naturally_occurring	15.24 to 30.48 cm	Orlando	NA	NA	NA	NA	NA	NA	NA	NA	NA	NA	NA	NA	NA	NA	NA	NA	NA	NA	NA	NA	NA
Laurel oak	Quercus laurifolia	Orlando	Florida	naturally_occurring	15.24 to 30.48 cm	Orlando	NA	NA	NA	NA	NA	NA	NA	NA	NA	NA	NA	NA	NA	NA	NA	NA	NA	NA	NA	NA	NA
Laurel oak	Quercus laurifolia	Orlando	Florida	naturally_occurring	15.24 to 30.48 cm	Orlando	NA	NA	NA	NA	NA	NA	NA	NA	NA	NA	NA	NA	NA	NA	NA	NA	NA	NA	NA	NA	NA
Laurel oak	Quercus laurifolia	Orlando	Florida	naturally_occurring	15.24 to 30.48 cm	Orlando	NA	NA	NA	NA	NA	NA	NA	NA	NA	NA	NA	NA	NA	NA	NA	NA	NA	NA	NA	NA	NA
Laurel oak	Quercus laurifolia	Orlando	Florida	naturally_occurring	15.24 to 30.48 cm	Orlando	NA	NA	NA	NA	NA	NA	NA	NA	NA	NA	NA	NA	NA	NA	NA	NA	NA	NA	NA	NA	NA
Laurel oak	Quercus laurifolia	Orlando	Florida	naturally_occurring	15.24 to 30.48 cm	Orlando	NA	NA	NA	NA	NA	NA	NA	NA	NA	NA	NA	NA	NA	NA	NA	NA	NA	NA	NA	NA	NA
Laurel oak	Quercus laurifolia	Orlando	Florida	naturally_occurring	15.24 to 30.48 cm	Orlando	NA	NA	NA	NA	NA	NA	NA	NA	NA	NA	NA	NA	NA	NA	NA	NA	NA	NA	NA	NA	NA
Laurel oak	Quercus laurifolia	Orlando	Florida	naturally_occurring	15.24 to 30.48 cm	Orlando	NA	NA	NA	NA	NA	NA	NA	NA	NA	NA	NA	NA	NA	NA	NA	NA	NA	NA	NA	NA	NA
Laurel oak	Quercus laurifolia	Orlando	Florida	naturally_occurring	15.24 to 30.48 cm	Orlando	NA	NA	NA	NA	NA	NA	NA	NA	NA	NA	NA	NA	NA	NA	NA	NA	NA	NA	NA	NA	NA
Laurel oak	Quercus laurifolia	Orlando	Florida	naturally_occurring	15.24 to 30.48 cm	Orlando	NA	NA	NA	NA	NA	NA	NA	NA	NA	NA	NA	NA	NA	NA	NA	NA	NA	NA	NA	NA	NA
Laurel oak	Quercus laurifolia	Orlando	Florida	naturally_occurring	15.24 to 30.48 cm	Orlando	NA	NA	NA	NA	NA	NA	NA	NA	NA	NA	NA	NA	NA	NA	NA	NA	NA	NA	NA	NA	NA
Laurel oak	Quercus laurifolia	Orlando	Florida	naturally_occurring	15.24 to 30.48 cm	Orlando	NA	NA	NA	NA	NA	NA	NA	NA	NA	NA	NA	NA	NA	NA	NA	NA	NA	NA	NA	NA	NA
Laurel oak	Quercus laurifolia	Orlando	Florida	naturally_occurring	15.24 to 30.48 cm	Orlando	NA	NA	NA	NA	NA	NA	NA	NA	NA	NA	NA	NA	NA	NA	NA	NA	NA	NA	NA	NA	NA
Laurel oak	Quercus laurifolia	Orlando	Florida	naturally_occurring	15.24 to 30.48 cm	Orlando	NA	NA	NA	NA	NA	NA	NA	NA	NA	NA	NA	NA	NA	NA	NA	NA	NA	NA	NA	NA	NA
Laurel oak	Quercus laurifolia	Orlando	Florida	naturally_occurring	15.24 to 30.48 cm	Orlando	NA	NA	NA	NA	NA	NA	NA	NA	NA	NA	NA	NA	NA	NA	NA	NA	NA	NA	NA	NA	NA
Laurel oak	Quercus laurifolia	Orlando	Florida	naturally_occurring	15.24 to 30.48 cm	Orlando	NA	NA	NA	NA	NA	NA	NA	NA	NA	NA	NA	NA	NA	NA	NA	NA	NA	NA	NA	NA	NA
Laurel oak	Quercus laurifolia	Orlando	Florida	naturally_occurring	15.24 to 30.48 cm	Orlando	NA	NA	NA	NA	NA	NA	NA	NA	NA	NA	NA	NA	NA	NA	NA	NA	NA	NA	NA	NA	NA
Laurel oak	Quercus laurifolia	Orlando	Florida	naturally_occurring	15.24 to 30.48 cm	Orlando	NA	NA	NA	NA	NA	NA	NA	NA	NA	NA	NA	NA	NA	NA	NA	NA	NA	NA	NA	NA	NA
Laurel oak	Quercus laurifolia	Orlando	Florida	naturally_occurring	15.24 to 30.48 cm	Orlando	NA	NA	NA	NA	NA	NA	NA	NA	NA	NA	NA	NA	NA	NA	NA	NA	NA	NA	NA	NA	NA
Laurel oak	Quercus laurifolia	Orlando	Florida	naturally_occurring	15.24 to 30.48 cm	Orlando	NA	NA	NA	NA	NA	NA	NA	NA	NA	NA	NA	NA	NA	NA	NA	NA	NA	NA	NA	NA	NA
Laurel oak	Quercus laurifolia	Orlando	Florida	naturally_occurring	15.24 to 30.48 cm	Orlando	NA	NA	NA	NA	NA	NA	NA	NA	NA	NA	NA	NA	NA	NA	NA	NA	NA	NA	NA	NA	NA
Laurel oak	Quercus laurifolia	Orlando	Florida	naturally_occurring	15.24 to 30.48 cm	Orlando	NA	NA	NA	NA	NA	NA	NA	NA	NA	NA	NA	NA	NA	NA	NA	NA	NA	NA	NA	NA	NA
Laurel oak	Quercus laurifolia	Orlando	Florida	naturally_occurring	15.24 to 30.48 cm	Orlando	NA	NA	NA	NA	NA	NA	NA	NA	NA	NA	NA	NA	NA	NA	NA	NA	NA	NA	NA	NA	NA
Laurel oak	Quercus laurifolia	Orlando	Florida	naturally_occurring	15.24 to 30.48 cm	Orlando	NA	NA	NA	NA	NA	NA	NA	NA	NA	NA	NA	NA	NA	NA	NA	NA	NA	NA	NA	NA	NA
Laurel oak	Quercus laurifolia	Orlando	Florida	naturally_occurring	15.24 to 30.48 cm	Orlando	NA	NA	NA	NA	NA	NA	NA	NA	NA	NA	NA	NA	NA	NA	NA	NA	NA	NA	NA	NA	NA
Laurel oak	Quercus laurifolia	Orlando	Florida	naturally_occurring	15.24 to 30.48 cm	Orlando	NA	NA	NA	NA	NA	NA	NA	NA	NA	NA	NA	NA	NA	NA	NA	NA	NA	NA	NA	NA	NA
Laurel oak	Quercus laurifolia	Orlando	Florida	naturally_occurring	15.24 to 30.48 cm	Orlando	NA	NA	NA	NA	NA	NA	NA	NA	NA	NA	NA	NA	NA	NA	NA	NA	NA	NA	NA	NA	NA
Laurel oak	Quercus laurifolia	Orlando	Florida	naturally_occurring	15.24 to 30.48 cm	Orlando	NA	NA	NA	NA	NA	NA	NA	NA	NA	NA	NA	NA	NA	NA	NA	NA	NA	NA	NA	NA	NA
Laurel oak	Quercus laurifolia	Orlando	Florida	naturally_occurring	15.24 to 30.48 cm	Orlando	NA	NA	NA	NA	NA	NA	NA	NA	NA	NA	NA	NA	NA	NA	NA	NA	NA	NA	NA	NA	NA
Laurel oak	Quercus laurifolia	Orlando	Florida	naturally_occurring	15.24 to 30.48 cm	Orlando	NA	NA	NA	NA	NA	NA	NA	NA	NA	NA	NA	NA	NA	NA	NA	NA	NA	NA	NA	NA	NA
Laurel oak	Quercus laurifolia	Orlando	Florida	naturally_occurring	15.24 to 30.48 cm	Orlando	NA	NA	NA	NA	NA	NA	NA	NA	NA	NA	NA	NA	NA	NA	NA	NA	NA	NA	NA	NA	NA
Laurel oak	Quercus laurifolia	Orlando	Florida	naturally_occurring	15.24 to 30.48 cm	Orlando	NA	NA	NA	NA	NA	NA	NA	NA	NA	NA	NA	NA	NA	NA	NA	NA	NA	NA	NA	NA	NA
Laurel oak	Quercus laurifolia	Orlando	Florida	naturally_occurring	15.24 to 30.48 cm	Orlando	NA	NA	NA	NA	NA	NA	NA	NA	NA	NA	NA	NA	NA	NA	NA	NA	NA	NA	NA	NA	NA
Laurel oak	Quercus laurifolia	Orlando	Florida	naturally_occurring	15.24 to 30.48 cm	Orlando	NA	NA	NA	NA	NA	NA	NA	NA	NA	NA	NA	NA	NA	NA	NA	NA	NA	NA	NA	NA	NA
Laurel oak	Quercus laurifolia	Orlando	Florida	naturally_occurring	15.24 to 30.48 cm	Orlando	NA	NA	NA	NA	NA	NA	NA	NA	NA	NA	NA	NA	NA	NA	NA	NA	NA	NA	NA	NA	NA
Laurel oak	Quercus laurifolia	Orlando	Florida	naturally_occurring	15.24 to 30.48 cm	Orlando	NA	NA	NA	NA	NA	NA	NA	NA	NA	NA	NA	NA	NA	NA	NA	NA	NA	NA	NA	NA	NA
Laurel oak	Quercus laurifolia	Orlando	Florida	naturally_occurring	15.24 to 30.48 cm	Orlando	NA	NA	NA	NA	NA	NA	NA	NA	NA	NA	NA	NA	NA	NA	NA	NA	NA	NA	NA	NA	NA
Laurel oak	Quercus laurifolia	Orlando	Florida	naturally_occurring	15.24 to 30.48 cm	Orlando	NA	NA	NA	NA	NA	NA	NA	NA	NA	NA	NA	NA	NA	NA	NA	NA	NA	NA	NA	NA	NA
Laurel oak	Quercus laurifolia	Orlando	Florida	naturally_occurring	15.24 to 30.48 cm	Orlando	NA	NA	NA	NA	NA	NA	NA	NA	NA	NA	NA	NA	NA	NA	NA	NA	NA	NA	NA	NA	NA
Laurel oak	Quercus laurifolia	Orlando	Florida	naturally_occurring	15.24 to 30.48 cm	Orlando	NA	NA	NA	NA	NA	NA	NA	NA	NA	NA	NA	NA	NA	NA	NA	NA	NA	NA	NA	NA	NA
Laurel oak	Quercus laurifolia	Orlando	Florida	naturally_occurring	15.24 to 30.48 cm	Orlando	NA	NA	NA	NA	NA	NA	NA	NA	NA	NA	NA	NA	NA	NA	NA	NA	NA	NA	NA	NA	NA
Laurel oak	Quercus laurifolia	Orlando	Florida	naturally_occurring	15.24 to 30.48 cm	Orlando	NA	NA	NA	NA	NA	NA	NA	NA	NA	NA	NA	NA	NA	NA	NA	NA	NA	NA	NA	NA	NA
Laurel oak	Quercus laurifolia	Orlando	Florida	naturally_occurring	15.24 to 30.48 cm	Orlando	NA	NA	NA	NA	NA	NA	NA	NA	NA	NA	NA	NA	NA	NA	NA	NA	NA	NA	NA	NA	NA
Laurel oak	Quercus laurifolia	Orlando	Florida	naturally_occurring	15.24 to 30.48 cm	Orlando	NA	NA	NA	NA	NA	NA	NA	NA	NA	NA	NA	NA	NA	NA	NA	NA	NA	NA	NA	NA	NA
Laurel oak	Quercus laurifolia	Orlando	Florida	naturally_occurring	15.24 to 30.48 cm	Orlando	NA	NA	NA	NA	NA	NA	NA	NA	NA	NA	NA	NA	NA	NA	NA	NA	NA	NA	NA	NA	NA
Laurel oak	Quercus laurifolia	Orlando	Florida	naturally_occurring	15.24 to 30.48 cm	Orlando	NA	NA	NA	NA	NA	NA	NA	NA	NA	NA	NA	NA	NA	NA	NA	NA	NA	NA	NA	NA	NA
Laurel oak	Quercus laurifolia	Orlando	Florida	naturally_occurring	15.24 to 30.48 cm	Orlando	NA	NA	NA	NA	NA	NA	NA	NA	NA	NA	NA	NA	NA	NA	NA	NA	NA	NA	NA	NA	NA
Laurel oak	Quercus laurifolia	Orlando	Florida	naturally_occurring	15.24 to 30.48 cm	Orlando	NA	NA	NA	NA	NA	NA	NA	NA	NA	NA	NA	NA	NA	NA	NA	NA	NA	NA	NA	NA	NA
Laurel oak	Quercus laurifolia	Orlando	Florida	naturally_occurring	15.24 to 30.48 cm	Orlando	NA	NA	NA	NA	NA	NA	NA	NA	NA	NA	NA	NA	NA	NA	NA	NA	NA	NA	NA	NA	NA
Laurel oak	Quercus laurifolia	Orlando	Florida	naturally_occurring	15.24 to 30.48 cm	Orlando	NA	NA	NA	NA	NA	NA	NA	NA	NA	NA	NA	NA	NA	NA	NA	NA	NA	NA	NA	NA	NA
Laurel oak	Quercus laurifolia	Orlando	Florida	naturally_occurring	15.24 to 30.48 cm	Orlando	NA	NA	NA	NA	NA	NA	NA	NA	NA	NA	NA	NA	NA	NA	NA	NA	NA	NA	NA	NA	NA
Laurel oak	Quercus laurifolia	Orlando	Florida	naturally_occurring	15.24 to 30.48 cm	Orlando	NA	NA	NA	NA	NA	NA	NA	NA	NA	NA	NA	NA	NA	NA	NA	NA	NA	NA	NA	NA	NA
Laurel oak	Quercus laurifolia	Orlando	Florida	naturally_occurring	15.24 to 30.48 cm	Orlando	NA	NA	NA	NA	NA	NA	NA	NA	NA	NA	NA	NA	NA	NA	NA	NA	NA	NA	NA	NA	NA
Laurel oak	Quercus laurifolia	Orlando	Florida	naturally_occurring	15.24 to 30.48 cm	Orlando	NA	NA	NA	NA	NA	NA	NA	NA	NA	NA	NA	NA	NA	NA	NA	NA	NA	NA	NA	NA	NA
Laurel oak	Quercus laurifolia	Orlando	Florida	naturally_occurring	15.24 to 30.48 cm	Orlando	NA	NA	NA	NA	NA	NA	NA	NA	NA	NA	NA	NA	NA	NA	NA	NA	NA	NA	NA	NA	NA
Laurel oak	Quercus laurifolia	Orlando	Florida	naturally_occurring	15.24 to 30.48 cm	Orlando	NA	NA	NA	NA	NA	NA	NA	NA	NA	NA	NA	NA	NA	NA	NA	NA	NA	NA	NA	NA	NA
Laurel oak	Quercus laurifolia	Orlando	Florida	naturally_occurring	15.24 to 30.48 cm	Orlando	NA	NA	NA	NA	NA	NA	NA	NA	NA	NA	NA	NA	NA	NA	NA	NA	NA	NA	NA	NA	NA
Laurel oak	Quercus laurifolia	Orlando	Florida	naturally_occurring	15.24 to 30.48 cm	Orlando	NA	NA	NA	NA	NA	NA	NA	NA	NA	NA	NA	NA	NA	NA	NA	NA	NA	NA	NA	NA	NA
Laurel oak	Quercus laurifolia	Orlando	Florida	naturally_occurring	15.24 to 30.48 cm	Orlando	NA	NA	NA	NA	NA	NA	NA	NA	NA	NA	NA	NA	NA	NA	NA	NA	NA	NA	NA	NA	NA
Laurel oak	Quercus laurifolia	Orlando	Florida	naturally_occurring	15.24 to 30.48 cm	Orlando	NA	NA	NA	NA	NA	NA	NA	NA	NA	NA	NA	NA	NA	NA	NA	NA	NA	NA	NA	NA	NA
Laurel oak	Quercus laurifolia	Orlando	Florida	naturally_occurring	15.24 to 30.48 cm	Orlando	NA	NA	NA	NA	NA	NA	NA	NA	NA	NA	NA	NA	NA	NA	NA	NA	NA	NA	NA	NA	NA
Laurel oak	Quercus laurifolia	Orlando	Florida	naturally_occurring	15.24 to 30.48 cm	Orlando	NA	NA	NA	NA	NA	NA	NA	NA	NA	NA	NA	NA	NA	NA	NA	NA	NA	NA	NA	NA	NA
Laurel oak	Quercus laurifolia	Orlando	Florida	naturally_occurring	15.24 to 30.48 cm	Orlando	NA	NA	NA	NA	NA	NA	NA	NA	NA	NA	NA	NA	NA	NA	NA	NA	NA	NA	NA	NA	NA
Laurel oak	Quercus laurifolia	Orlando	Florida	naturally_occurring	15.24 to 30.48 cm	Orlando	NA	NA	NA	NA	NA	NA	NA	NA	NA	NA	NA	NA	NA	NA	NA	NA	NA	NA	NA	NA	NA
Laurel oak	Quercus laurifolia	Orlando	Florida	naturally_occurring	15.24 to 30.48 cm	Orlando	NA	NA	NA	NA	NA	NA	NA	NA	NA	NA	NA	NA	NA	NA	NA	NA	NA	NA	NA	NA	NA
Laurel oak	Quercus laurifolia	Orlando	Florida	naturally_occurring	15.24 to 30.48 cm	Orlando	NA	NA	NA	NA	NA	NA	NA	NA	NA	NA	NA	NA	NA	NA	NA	NA	NA	NA	NA	NA	NA
Laurel oak	Quercus laurifolia	Orlando	Florida	naturally_occurring	15.24 to 30.48 cm	Orlando	NA	NA	NA	NA	NA	NA	NA	NA	NA	NA	NA	NA	NA	NA	NA	NA	NA	NA	NA	NA	NA
Laurel oak	Quercus laurifolia	Orlando	Florida	naturally_occurring	15.24 to 30.48 cm	Orlando	NA	NA	NA	NA	NA	NA	NA	NA	NA	NA	NA	NA	NA	NA	NA	NA	NA	NA	NA	NA	NA
Laurel oak	Quercus laurifolia	Orlando	Florida	naturally_occurring	15.24 to 30.48 cm	Orlando	NA	NA	NA	NA	NA	NA	NA	NA	NA	NA	NA	NA	NA	NA	NA	NA	NA	NA	NA	NA	NA
Laurel oak	Quercus laurifolia	Orlando	Florida	naturally_occurring	15.24 to 30.48 cm	Orlando	NA	NA	NA	NA	NA	NA	NA	NA	NA	NA	NA	NA	NA	NA	NA	NA	NA	NA	NA	NA	NA
Laurel oak	Quercus laurifolia	Orlando	Florida	naturally_occurring	15.24 to 30.48 cm	Orlando	NA	NA	NA	NA	NA	NA	NA	NA	NA	NA	NA	NA	NA	NA	NA	NA	NA	NA	NA	NA	NA
Laurel oak	Quercus laurifolia	Orlando	Florida	naturally_occurring	15.24 to 30.48 cm	Orlando	NA	NA	NA	NA	NA	NA	NA	NA	NA	NA	NA	NA	NA	NA	NA	NA	NA	NA	NA	NA	NA
Laurel oak	Quercus laurifolia	Orlando	Florida	naturally_occurring	15.24 to 30.48 cm	Orlando	NA	NA	NA	NA	NA	NA	NA	NA	NA	NA	NA	NA	NA	NA	NA	NA	NA	NA	NA	NA	NA
Laurel oak	Quercus laurifolia	Orlando	Florida	naturally_occurring	15.24 to 30.48 cm	Orlando	NA	NA	NA	NA	NA	NA	NA	NA	NA	NA	NA	NA	NA	NA	NA	NA	NA	NA	NA	NA	NA
Laurel oak	Quercus laurifolia	Orlando	Florida	naturally_occurring	15.24 to 30.48 cm	Orlando	NA	NA	NA	NA	NA	NA	NA	NA	NA	NA	NA	NA	NA	NA	NA	NA	NA	NA	NA	NA	NA
Laurel oak	Quercus laurifolia	Orlando	Florida	naturally_occurring	15.24 to 30.48 cm	Orlando	NA	NA	NA	NA	NA	NA	NA	NA	NA	NA	NA	NA	NA	NA	NA	NA	NA	NA	NA	NA	NA
Laurel oak	Quercus laurifolia	Orlando	Florida	naturally_occurring	15.24 to 30.48 cm	Orlando	NA	NA	NA	NA	NA	NA	NA	NA	NA	NA	NA	NA	NA	NA	NA	NA	NA	NA	NA	NA	NA
Laurel oak	Quercus laurifolia	Orlando	Florida	naturally_occurring	15.24 to 30.48 cm	Orlando	NA	NA	NA	NA	NA	NA	NA	NA	NA	NA	NA	NA	NA	NA	NA	NA	NA	NA	NA	NA	NA
Laurel oak	Quercus laurifolia	Orlando	Florida	naturally_occurring	15.24 to 30.48 cm	Orlando	NA	NA	NA	NA	NA	NA	NA	NA	NA	NA	NA	NA	NA	NA	NA	NA	NA	NA	NA	NA	NA
Laurel oak	Quercus laurifolia	Orlando	Florida	naturally_occurring	15.24 to 30.48 cm	Orlando	NA	NA	NA	NA	NA	NA	NA	NA	NA	NA	NA	NA	NA	NA	NA	NA	NA	NA	NA	NA	NA
Laurel oak	Quercus laurifolia	Orlando	Florida	naturally_occurring	15.24 to 30.48 cm	Orlando	NA	NA	NA	NA	NA	NA	NA	NA	NA	NA	NA	NA	NA	NA	NA	NA	NA	NA	NA	NA	NA
Laurel oak	Quercus laurifolia	Orlando	Florida	naturally_occurring	15.24 to 30.48 cm	Orlando	NA	NA	NA	NA	NA	NA	NA	NA	NA	NA	NA	NA	NA	NA	NA	NA	NA	NA	NA	NA	NA
Laurel oak	Quercus laurifolia	Orlando	Florida	naturally_occurring	15.24 to 30.48 cm	Orlando	NA	NA	NA	NA	NA	NA	NA	NA	NA	NA	NA	NA	NA	NA	NA	NA	NA	NA	NA	NA	NA
Laurel oak	Quercus laurifolia	Orlando	Florida	naturally_occurring	15.24 to 30.48 cm	Orlando	NA	NA	NA	NA	NA	NA	NA	NA	NA	NA	NA	NA	NA	NA	NA	NA	NA	NA	NA	NA	NA
Laurel oak	Quercus laurifolia	Orlando	Florida	naturally_occurring	15.24 to 30.48 cm	Orlando	NA	NA	NA	NA	NA	NA	NA	NA	NA	NA	NA	NA	NA	NA	NA	NA	NA	NA	NA	NA	NA
Laurel oak	Quercus laurifolia	Orlando	Florida	naturally_occurring	15.24 to 30.48 cm	Orlando	NA	NA	NA	NA	NA	NA	NA	NA	NA	NA	NA	NA	NA	NA	NA	NA	NA	NA	NA	NA	NA
Laurel oak	Quercus laurifolia	Orlando	Florida	naturally_occurring	15.24 to 30.48 cm	Orlando	NA	NA	NA	NA	NA	NA	NA	NA	NA	NA	NA	NA	NA	NA	NA	NA	NA	NA	NA	NA	NA
Laurel oak	Quercus laurifolia	Orlando	Florida	naturally_occurring	15.24 to 30.48 cm	Orlando	NA	NA	NA	NA	NA	NA	NA	NA	NA	NA	NA	NA	NA	NA	NA	NA	NA	NA	NA	NA	NA
Laurel oak	Quercus laurifolia	Orlando	Florida	naturally_occurring	15.24 to 30.48 cm	Orlando	NA	NA	NA	NA	NA	NA	NA	NA	NA	NA	NA	NA	NA	NA	NA	NA	NA	NA	NA	NA	NA
Laurel oak	Quercus laurifolia	Orlando	Florida	naturally_occurring	15.24 to 30.48 cm	Orlando	NA	NA	NA	NA	NA	NA	NA	NA	NA	NA	NA	NA	NA	NA	NA	NA	NA	NA	NA	NA	NA
Laurel oak	Quercus laurifolia	Orlando	Florida	naturally_occurring	15.24 to 30.48 cm	Orlando	NA	NA	NA	NA	NA	NA	NA	NA	NA	NA	NA	NA	NA	NA	NA	NA	NA	NA	NA	NA	NA
Laurel oak	Quercus laurifolia	Orlando	Florida	naturally_occurring	15.24 to 30.48 cm	Orlando	NA	NA	NA	NA	NA	NA	NA	NA	NA	NA	NA	NA	NA	NA	NA	NA	NA	NA	NA	NA	NA
Laurel oak	Quercus laurifolia	Orlando	Florida	naturally_occurring	15.24 to 30.48 cm	Orlando	NA	NA	NA	NA	NA	NA	NA	NA	NA	NA	NA	NA	NA	NA	NA	NA	NA	NA	NA	NA	NA
Laurel oak	Quercus laurifolia	Orlando	Florida	naturally_occurring	15.24 to 30.48 cm	Orlando	NA	NA	NA	NA	NA	NA	NA	NA	NA	NA	NA	NA	NA	NA	NA	NA	NA	NA	NA	NA	NA
Laurel oak	Quercus laurifolia	Orlando	Florida	naturally_occurring	15.24 to 30.48 cm	Orlando	NA	NA	NA	NA	NA	NA	NA	NA	NA	NA	NA	NA	NA	NA	NA	NA	NA	NA	NA	NA	NA
Laurel oak	Quercus laurifolia	Orlando	Florida	naturally_occurring	15.24 to 30.48 cm	Orlando	NA	NA	NA	NA	NA	NA	NA	NA	NA	NA	NA	NA	NA	NA	NA	NA	NA	NA	NA	NA	NA
Laurel oak	Quercus laurifolia	Orlando	Florida	naturally_occurring	15.24 to 30.48 cm	Orlando	NA	NA	NA	NA	NA	NA	NA	NA	NA	NA	NA	NA	NA	NA	NA	NA	NA	NA	NA	NA	NA
Laurel oak	Quercus laurifolia	Orlando	Florida	naturally_occurring	15.24 to 30.48 cm	Orlando	NA	NA	NA	NA	NA	NA	NA	NA	NA	NA	NA	NA	NA	NA	NA	NA	NA	NA	NA	NA	NA
Laurel oak	Quercus laurifolia	Orlando	Florida	naturally_occurring	15.24 to 30.48 cm	Orlando	NA	NA	NA	NA	NA	NA	NA	NA	NA	NA	NA	NA	NA	NA	NA	NA	NA	NA	NA	NA	NA
Laurel oak	Quercus laurifolia	Orlando	Florida	naturally_occurring	15.24 to 30.48 cm	Orlando	NA	NA	NA	NA	NA	NA	NA	NA	NA	NA	NA	NA	NA	NA	NA	NA	NA	NA	NA	NA	NA
Laurel oak	Quercus laurifolia	Orlando	Florida	naturally_occurring	15.24 to 30.48 cm	Orlando	NA	NA	NA	NA	NA	NA	NA	NA	NA	NA	NA	NA	NA	NA	NA	NA	NA	NA	NA	NA	NA
Laurel oak	Quercus laurifolia	Orlando	Florida	naturally_occurring	15.24 to 30.48 cm	Orlando	NA	NA	NA	NA	NA	NA	NA	NA	NA	NA	NA	NA	NA	NA	NA	NA	NA	NA	NA	NA	NA
Laurel oak	Quercus laurifolia	Orlando	Florida	naturally_occurring	15.24 to 30.48 cm	Orlando	NA	NA	NA	NA	NA	NA	NA	NA	NA	NA	NA	NA	NA	NA	NA	NA	NA	NA	NA	NA	NA
Laurel oak	Quercus laurifolia	Orlando	Florida	naturally_occurring	15.24 to 30.48 cm	Orlando	NA	NA	NA	NA	NA	NA	NA	NA	NA	NA	NA	NA	NA	NA	NA	NA	NA	NA	NA	NA	NA
Laurel oak	Quercus laurifolia	Orlando	Florida	naturally_occurring	15.24 to 30.48 cm	Orlando	NA	NA	NA	NA	NA	NA	NA	NA	NA	NA	NA	NA	NA	NA	NA	NA	NA	NA	NA	NA	NA
Laurel oak	Quercus laurifolia	Orlando	Florida	naturally_occurring	15.24 to 30.48 cm	Orlando	NA	NA	NA	NA	NA	NA	NA	NA	NA	NA	NA	NA	NA	NA	NA	NA	NA	NA	NA	NA	NA
Laurel oak	Quercus laurifolia	Orlando	Florida	naturally_occurring	15.24 to 30.48 cm	Orlando	NA	NA	NA	NA	NA	NA	NA	NA	NA	NA	NA	NA	NA	NA	NA	NA	NA	NA	NA	NA	NA
Laurel oak	Quercus laurifolia	Orlando	Florida	naturally_occurring	15.24 to 30.48 cm	Orlando	NA	NA	NA	NA	NA	NA	NA	NA	NA	NA	NA	NA	NA	NA	NA	NA	NA	NA	NA	NA	NA
Laurel oak	Quercus laurifolia	Orlando	Florida	naturally_occurring	15.24 to 30.48 cm	Orlando	NA	NA	NA	NA	NA	NA	NA	NA	NA	NA	NA	NA	NA	NA	NA	NA	NA	NA	NA	NA	NA
Laurel oak	Quercus laurifolia	Orlando	Florida	naturally_occurring	15.24 to 30.48 cm	Orlando	NA	NA	NA	NA	NA	NA	NA	NA	NA	NA	NA	NA	NA	NA	NA	NA	NA	NA	NA	NA	NA
Laurel oak	Quercus laurifolia	Orlando	Florida	naturally_occurring	15.24 to 30.48 cm	Orlando	NA	NA	NA	NA	NA	NA	NA	NA	NA	NA	NA	NA	NA	NA	NA	NA	NA	NA	NA	NA	NA
Laurel oak	Quercus laurifolia	Orlando	Florida	naturally_occurring	15.24 to 30.48 cm	Orlando	NA	NA	NA	NA	NA	NA	NA	NA	NA	NA	NA	NA	NA	NA	NA	NA	NA	NA	NA	NA	NA
Laurel oak	Quercus laurifolia	Orlando	Florida	naturally_occurring	15.24 to 30.48 cm	Orlando	NA	NA	NA	NA	NA	NA	NA	NA	NA	NA	NA	NA	NA	NA	NA	NA	NA	NA	NA	NA	NA
Laurel oak	Quercus laurifolia	Orlando	Florida	naturally_occurring	15.24 to 30.48 cm	Orlando	NA	NA	NA	NA	NA	NA	NA	NA	NA	NA	NA	NA	NA	NA	NA	NA	NA	NA	NA	NA	NA
Laurel oak	Quercus laurifolia	Orlando	Florida	naturally_occurring	15.24 to 30.48 cm	Orlando	NA	NA	NA	NA	NA	NA	NA	NA	NA	NA	NA	NA	NA	NA	NA	NA	NA	NA	NA	NA	NA
Laurel oak	Quercus laurifolia	Orlando	Florida	naturally_occurring	15.24 to 30.48 cm	Orlando	NA	NA	NA	NA	NA	NA	NA	NA	NA	NA	NA	NA	NA	NA	NA	NA	NA	NA	NA	NA	NA
Laurel oak	Quercus laurifolia	Orlando	Florida	naturally_occurring	15.24 to 30.48 cm	Orlando	NA	NA	NA	NA	NA	NA	NA	NA	NA	NA	NA	NA	NA	NA	NA	NA	NA	NA	NA	NA	NA
Laurel oak	Quercus laurifolia	Orlando	Florida	naturally_occurring	15.24 to 30.48 cm	Orlando	NA	NA	NA	NA	NA	NA	NA	NA	NA	NA	NA	NA	NA	NA	NA	NA	NA	NA	NA	NA	NA
Laurel oak	Quercus laurifolia	Orlando	Florida	naturally_occurring	15.24 to 30.48 cm	Orlando	NA	NA	NA	NA	NA	NA	NA	NA	NA	NA	NA	NA	NA	NA	NA	NA	NA	NA	NA	NA	NA
Laurel oak	Quercus laurifolia	Orlando	Florida	naturally_occurring	15.24 to 30.48 cm	Orlando	NA	NA	NA	NA	NA	NA	NA	NA	NA	NA	NA	NA	NA	NA	NA	NA	NA	NA	NA	NA	NA
Laurel oak	Quercus laurifolia	Orlando	Florida	naturally_occurring	15.24 to 30.48 cm	Orlando	NA	NA	NA	NA	NA	NA	NA	NA	NA	NA	NA	NA	NA	NA	NA	NA	NA	NA	NA	NA	NA
Laurel oak	Quercus laurifolia	Orlando	Florida	naturally_occurring	15.24 to 30.48 cm	Orlando	NA	NA	NA	NA	NA	NA	NA	NA	NA	NA	NA	NA	NA	NA	NA	NA	NA	NA	NA	NA	NA
Laurel oak	Quercus laurifolia	Orlando	Florida	naturally_occurring	15.24 to 30.48 cm	Orlando	NA	NA	NA	NA	NA	NA	NA	NA	NA	NA	NA	NA	NA	NA	NA	NA	NA	NA	NA	NA	NA
Laurel oak	Quercus laurifolia	Orlando	Florida	naturally_occurring	15.24 to 30.48 cm	Orlando	NA	NA	NA	NA	NA	NA	NA	NA	NA	NA	NA	NA	NA	NA	NA	NA	NA	NA	NA	NA	NA
Laurel oak	Quercus laurifolia	Orlando	Florida	naturally_occurring	15.24 to 30.48 cm	Orlando	NA	NA	NA	NA	NA	NA	NA	NA	NA	NA	NA	NA	NA	NA	NA	NA	NA	NA	NA	NA	NA
Laurel oak	Quercus laurifolia	Orlando	Florida	naturally_occurring	15.24 to 30.48 cm	Orlando	NA	NA	NA	NA	NA	NA	NA	NA	NA	NA	NA	NA	NA	NA	NA	NA	NA	NA	NA	NA	NA
Laurel oak	Quercus laurifolia	Orlando	Florida	naturally_occurring	15.24 to 30.48 cm	Orlando	NA	NA	NA	NA	NA	NA	NA	NA	NA	NA	NA	NA	NA	NA	NA	NA	NA	NA	NA	NA	NA
Laurel oak	Quercus laurifolia	Orlando	Florida	naturally_occurring	15.24 to 30.48 cm	Orlando	NA	NA	NA	NA	NA	NA	NA	NA	NA	NA	NA	NA	NA	NA	NA	NA	NA	NA	NA	NA	NA
Laurel oak	Quercus laurifolia	Orlando	Florida	naturally_occurring	15.24 to 30.48 cm	Orlando	NA	NA	NA	NA	NA	NA	NA	NA	NA	NA	NA	NA	NA	NA	NA	NA	NA	NA	NA	NA	NA
Laurel oak	Quercus laurifolia	Orlando	Florida	naturally_occurring	15.24 to 30.48 cm	Orlando	NA	NA	NA	NA	NA	NA	NA	NA	NA	NA	NA	NA	NA	NA	NA	NA	NA	NA	NA	NA	NA
Laurel oak	Quercus laurifolia	Orlando	Florida	naturally_occurring	15.24 to 30.48 cm	Orlando	NA	NA	NA	NA	NA	NA	NA	NA	NA	NA	NA	NA	NA	NA	NA	NA	NA	NA	NA	NA	NA
Laurel oak	Quercus laurifolia	Orlando	Florida	naturally_occurring	15.24 to 30.48 cm	Orlando	NA	NA	NA	NA	NA	NA	NA	NA	NA	NA	NA	NA	NA	NA	NA	NA	NA	NA	NA	NA	NA
Laurel oak	Quercus laurifolia	Orlando	Florida	naturally_occurring	15.24 to 30.48 cm	Orlando	NA	NA	NA	NA	NA	NA	NA	NA	NA	NA	NA	NA	NA	NA	NA	NA	NA	NA	NA	NA	NA
Laurel oak	Quercus laurifolia	Orlando	Florida	naturally_occurring	15.24 to 30.48 cm	Orlando	NA	NA	NA	NA	NA	NA	NA	NA	NA	NA	NA	NA	NA	NA	NA	NA	NA	NA	NA	NA	NA
Laurel oak	Quercus laurifolia	Orlando	Florida	naturally_occurring	15.24 to 30.48 cm	Orlando	NA	NA	NA	NA	NA	NA	NA	NA	NA	NA	NA	NA	NA	NA	NA	NA	NA	NA	NA	NA	NA
Laurel oak	Quercus laurifolia	Orlando	Florida	naturally_occurring	15.24 to 30.48 cm	Orlando	NA	NA	NA	NA	NA	NA	NA	NA	NA	NA	NA	NA	NA	NA	NA	NA	NA	NA	NA	NA	NA
Laurel oak	Quercus laurifolia	Orlando	Florida	naturally_occurring	15.24 to 30.48 cm	Orlando	NA	NA	NA	NA	NA	NA	NA	NA	NA	NA	NA	NA	NA	NA	NA	NA	NA	NA	NA	NA	NA
Laurel oak	Quercus laurifolia	Orlando	Florida	naturally_occurring	15.24 to 30.48 cm	Orlando	NA	NA	NA	NA	NA	NA	NA	NA	NA	NA	NA	NA	NA	NA	NA	NA	NA	NA	NA	NA	NA
Laurel oak	Quercus laurifolia	Orlando	Florida	naturally_occurring	15.24 to 30.48 cm	Orlando	NA	NA	NA	NA	NA	NA	NA	NA	NA	NA	NA	NA	NA	NA	NA	NA	NA	NA	NA	NA	NA
Laurel oak	Quercus laurifolia	Orlando	Florida	naturally_occurring	15.24 to 30.48 cm	Orlando	NA	NA	NA	NA	NA	NA	NA	NA	NA	NA	NA	NA	NA	NA	NA	NA	NA	NA	NA	NA	NA
Laurel oak	Quercus laurifolia	Orlando	Florida	naturally_occurring	15.24 to 30.48 cm	Orlando	NA	NA	NA	NA	NA	NA	NA	NA	NA	NA	NA	NA	NA	NA	NA	NA	NA	NA	NA	NA	NA
Laurel oak	Quercus laurifolia	Orlando	Florida	naturally_occurring	15.24 to 30.48 cm	Orlando	NA	NA	NA	NA	NA	NA	NA	NA	NA	NA	NA	NA	NA	NA	NA	NA	NA	NA	NA	NA	NA
Laurel oak	Quercus laurifolia	Orlando	Florida	naturally_occurring	15.24 to 30.48 cm	Orlando	NA	NA	NA	NA	NA	NA	NA	NA	NA	NA	NA	NA	NA	NA	NA	NA	NA	NA	NA	NA	NA
Laurel oak	Quercus laurifolia	Orlando	Florida	naturally_occurring	15.24 to 30.48 cm	Orlando	NA	NA	NA	NA	NA	NA	NA	NA	NA	NA	NA	NA	NA	NA	NA	NA	NA	NA	NA	NA	NA
Laurel oak	Quercus laurifolia	Orlando	Florida	naturally_occurring	15.24 to 30.48 cm	Orlando	NA	NA	NA	NA	NA	NA	NA	NA	NA	NA	NA	NA	NA	NA	NA	NA	NA	NA	NA	NA	NA
Laurel oak	Quercus laurifolia	Orlando	Florida	naturally_occurring	15.24 to 30.48 cm	Orlando	NA	NA	NA	NA	NA	NA	NA	NA	NA	NA	NA	NA	NA	NA	NA	NA	NA	NA	NA	NA	NA
Laurel oak	Quercus laurifolia	Orlando	Florida	naturally_occurring	15.24 to 30.48 cm	Orlando	NA	NA	NA	NA	NA	NA	NA	NA	NA	NA	NA	NA	NA	NA	NA	NA	NA	NA	NA	NA	NA
Laurel oak	Quercus laurifolia	Orlando	Florida	naturally_occurring	15.24 to 30.48 cm	Orlando	NA	NA	NA	NA	NA	NA	NA	NA	NA	NA	NA	NA	NA	NA	NA	NA	NA	NA	NA	NA	NA
Laurel oak	Quercus laurifolia	Orlando	Florida	naturally_occurring	15.24 to 30.48 cm	Orlando	NA	NA	NA	NA	NA	NA	NA	NA	NA	NA	NA	NA	NA	NA	NA	NA	NA	NA	NA	NA	NA
Laurel oak	Quercus laurifolia	Orlando	Florida	naturally_occurring	15.24 to 30.48 cm	Orlando	NA	NA	NA	NA	NA	NA	NA	NA	NA	NA	NA	NA	NA	NA	NA	NA	NA	NA	NA	NA	NA
Laurel oak	Quercus laurifolia	Orlando	Florida	naturally_occurring	15.24 to 30.48 cm	Orlando	NA	NA	NA	NA	NA	NA	NA	NA	NA	NA	NA	NA	NA	NA	NA	NA	NA	NA	NA	NA	NA
Laurel oak	Quercus laurifolia	Orlando	Florida	naturally_occurring	15.24 to 30.48 cm	Orlando	NA	NA	NA	NA	NA	NA	NA	NA	NA	NA	NA	NA	NA	NA	NA	NA	NA	NA	NA	NA	NA
Laurel oak	Quercus laurifolia	Orlando	Florida	naturally_occurring	15.24 to 30.48 cm	Orlando	NA	NA	NA	NA	NA	NA	NA	NA	NA	NA	NA	NA	NA	NA	NA	NA	NA	NA	NA	NA	NA
Laurel oak	Quercus laurifolia	Orlando	Florida	naturally_occurring	15.24 to 30.48 cm	Orlando	NA	NA	NA	NA	NA	NA	NA	NA	NA	NA	NA	NA	NA	NA	NA	NA	NA	NA	NA	NA	NA
Laurel oak	Quercus laurifolia	Orlando	Florida	naturally_occurring	15.24 to 30.48 cm	Orlando	NA	NA	NA	NA	NA	NA	NA	NA	NA	NA	NA	NA	NA	NA	NA	NA	NA	NA	NA	NA	NA
Laurel oak	Quercus laurifolia	Orlando	Florida	naturally_occurring	15.24 to 30.48 cm	Orlando	NA	NA	NA	NA	NA	NA	NA	NA	NA	NA	NA	NA	NA	NA	NA	NA	NA	NA	NA	NA	NA
Laurel oak	Quercus laurifolia	Orlando	Florida	naturally_occurring	15.24 to 30.48 cm	Orlando	NA	NA	NA	NA	NA	NA	NA	NA	NA	NA	NA	NA	NA	NA	NA	NA	NA	NA	NA	NA	NA
Laurel oak	Quercus laurifolia	Orlando	Florida	naturally_occurring	15.24 to 30.48 cm	Orlando	NA	NA	NA	NA	NA	NA	NA	NA	NA	NA	NA	NA	NA	NA	NA	NA	NA	NA	NA	NA	NA
Laurel oak	Quercus laurifolia	Orlando	Florida	naturally_occurring	15.24 to 30.48 cm	Orlando	NA	NA	NA	NA	NA	NA	NA	NA	NA	NA	NA	NA	NA	NA	NA	NA	NA	NA	NA	NA	NA
Laurel oak	Quercus laurifolia	Orlando	Florida	naturally_occurring	15.24 to 30.48 cm	Orlando	NA	NA	NA	NA	NA	NA	NA	NA	NA	NA	NA	NA	NA	NA	NA	NA	NA	NA	NA	NA	NA
Laurel oak	Quercus laurifolia	Orlando	Florida	naturally_occurring	15.24 to 30.48 cm	Orlando	NA	NA	NA	NA	NA	NA	NA	NA	NA	NA	NA	NA	NA	NA	NA	NA	NA	NA	NA	NA	NA
Laurel oak	Quercus laurifolia	Orlando	Florida	naturally_occurring	15.24 to 30.48 cm	Orlando	NA	NA	NA	NA	NA	NA	NA	NA	NA	NA	NA	NA	NA	NA	NA	NA	NA	NA	NA	NA	NA
Laurel oak	Quercus laurifolia	Orlando	Florida	naturally_occurring	15.24 to 30.48 cm	Orlando	NA	NA	NA	NA	NA	NA	NA	NA	NA	NA	NA	NA	NA	NA	NA	NA	NA	NA	NA	NA	NA
Laurel oak	Quercus laurifolia	Orlando	Florida	naturally_occurring	15.24 to 30.48 cm	Orlando	NA	NA	NA	NA	NA	NA	NA	NA	NA	NA	NA	NA	NA	NA	NA	NA	NA	NA	NA	NA	NA
Laurel oak	Quercus laurifolia	Orlando	Florida	naturally_occurring	15.24 to 30.48 cm	Orlando	NA	NA	NA	NA	NA	NA	NA	NA	NA	NA	NA	NA	NA	NA	NA	NA	NA	NA	NA	NA	NA
Laurel oak	Quercus laurifolia	Orlando	Florida	naturally_occurring	15.24 to 30.48 cm	Orlando	NA	NA	NA	NA	NA	NA	NA	NA	NA	NA	NA	NA	NA	NA	NA	NA	NA	NA	NA	NA	NA
Laurel oak	Quercus laurifolia	Orlando	Florida	naturally_occurring	15.24 to 30.48 cm	Orlando	NA	NA	NA	NA	NA	NA	NA	NA	NA	NA	NA	NA	NA	NA	NA	NA	NA	NA	NA	NA	NA
Laurel oak	Quercus laurifolia	Orlando	Florida	naturally_occurring	15.24 to 30.48 cm	Orlando	NA	NA	NA	NA	NA	NA	NA	NA	NA	NA	NA	NA	NA	NA	NA	NA	NA	NA	NA	NA	NA
Laurel oak	Quercus laurifolia	Orlando	Florida	naturally_occurring	15.24 to 30.48 cm	Orlando	NA	NA	NA	NA	NA	NA	NA	NA	NA	NA	NA	NA	NA	NA	NA	NA	NA	NA	NA	NA	NA
Laurel oak	Quercus laurifolia	Orlando	Florida	naturally_occurring	15.24 to 30.48 cm	Orlando	NA	NA	NA	NA	NA	NA	NA	NA	NA	NA	NA	NA	NA	NA	NA	NA	NA	NA	NA	NA	NA
Laurel oak	Quercus laurifolia	Orlando	Florida	naturally_occurring	15.24 to 30.48 cm	Orlando	NA	NA	NA	NA	NA	NA	NA	NA	NA	NA	NA	NA	NA	NA	NA	NA	NA	NA	NA	NA	NA
Laurel oak	Quercus laurifolia	Orlando	Florida	naturally_occurring	15.24 to 30.48 cm	Orlando	NA	NA	NA	NA	NA	NA	NA	NA	NA	NA	NA	NA	NA	NA	NA	NA	NA	NA	NA	NA	NA
Laurel oak	Quercus laurifolia	Orlando	Florida	naturally_occurring	15.24 to 30.48 cm	Orlando	NA	NA	NA	NA	NA	NA	NA	NA	NA	NA	NA	NA	NA	NA	NA	NA	NA	NA	NA	NA	NA
Laurel oak	Quercus laurifolia	Orlando	Florida	naturally_occurring	15.24 to 30.48 cm	Orlando	NA	NA	NA	NA	NA	NA	NA	NA	NA	NA	NA	NA	NA	NA	NA	NA	NA	NA	NA	NA	NA
Laurel oak	Quercus laurifolia	Orlando	Florida	naturally_occurring	15.24 to 30.48 cm	Orlando	NA	NA	NA	NA	NA	NA	NA	NA	NA	NA	NA	NA	NA	NA	NA	NA	NA	NA	NA	NA	NA
Laurel oak	Quercus laurifolia	Orlando	Florida	naturally_occurring	15.24 to 30.48 cm	Orlando	NA	NA	NA	NA	NA	NA	NA	NA	NA	NA	NA	NA	NA	NA	NA	NA	NA	NA	NA	NA	NA
Laurel oak	Quercus laurifolia	Orlando	Florida	naturally_occurring	15.24 to 30.48 cm	Orlando	NA	NA	NA	NA	NA	NA	NA	NA	NA	NA	NA	NA	NA	NA	NA	NA	NA	NA	NA	NA	NA
Laurel oak	Quercus laurifolia	Orlando	Florida	naturally_occurring	15.24 to 30.48 cm	Orlando	NA	NA	NA	NA	NA	NA	NA	NA	NA	NA	NA	NA	NA	NA	NA	NA	NA	NA	NA	NA	NA
Laurel oak	Quercus laurifolia	Orlando	Florida	naturally_occurring	15.24 to 30.48 cm	Orlando	NA	NA	NA	NA	NA	NA	NA	NA	NA	NA	NA	NA	NA	NA	NA	NA	NA	NA	NA	NA	NA
Laurel oak	Quercus laurifolia	Orlando	Florida	naturally_occurring	15.24 to 30.48 cm	Orlando	NA	NA	NA	NA	NA	NA	NA	NA	NA	NA	NA	NA	NA	NA	NA	NA	NA	NA	NA	NA	NA
Laurel oak	Quercus laurifolia	Orlando	Florida	naturally_occurring	15.24 to 30.48 cm	Orlando	NA	NA	NA	NA	NA	NA	NA	NA	NA	NA	NA	NA	NA	NA	NA	NA	NA	NA	NA	NA	NA
Laurel oak	Quercus laurifolia	Orlando	Florida	naturally_occurring	15.24 to 30.48 cm	Orlando	NA	NA	NA	NA	NA	NA	NA	NA	NA	NA	NA	NA	NA	NA	NA	NA	NA	NA	NA	NA	NA
Laurel oak	Quercus laurifolia	Orlando	Florida	naturally_occurring	15.24 to 30.48 cm	Orlando	NA	NA	NA	NA	NA	NA	NA	NA	NA	NA	NA	NA	NA	NA	NA	NA	NA	NA	NA	NA	NA
Laurel oak	Quercus laurifolia	Orlando	Florida	naturally_occurring	15.24 to 30.48 cm	Orlando	NA	NA	NA	NA	NA	NA	NA	NA	NA	NA	NA	NA	NA	NA	NA	NA	NA	NA	NA	NA	NA
Laurel oak	Quercus laurifolia	Orlando	Florida	naturally_occurring	15.24 to 30.48 cm	Orlando	NA	NA	NA	NA	NA	NA	NA	NA	NA	NA	NA	NA	NA	NA	NA	NA	NA	NA	NA	NA	NA
Laurel oak	Quercus laurifolia	Orlando	Florida	naturally_occurring	15.24 to 30.48 cm	Orlando	NA	NA	NA	NA	NA	NA	NA	NA	NA	NA	NA	NA	NA	NA	NA	NA	NA	NA	NA	NA	NA
Laurel oak	Quercus laurifolia	Orlando	Florida	naturally_occurring	15.24 to 30.48 cm	Orlando	NA	NA	NA	NA	NA	NA	NA	NA	NA	NA	NA	NA	NA	NA	NA	NA	NA	NA	NA	NA	NA
Laurel oak	Quercus laurifolia	Orlando	Florida	naturally_occurring	15.24 to 30.48 cm	Orlando	NA	NA	NA	NA	NA	NA	NA	NA	NA	NA	NA	NA	NA	NA	NA	NA	NA	NA	NA	NA	NA
Laurel oak	Quercus laurifolia	Orlando	Florida	naturally_occurring	15.24 to 30.48 cm	Orlando	NA	NA	NA	NA	NA	NA	NA	NA	NA	NA	NA	NA	NA	NA	NA	NA	NA	NA	NA	NA	NA
Laurel oak	Quercus laurifolia	Orlando	Florida	naturally_occurring	15.24 to 30.48 cm	Orlando	NA	NA	NA	NA	NA	NA	NA	NA	NA	NA	NA	NA	NA	NA	NA	NA	NA	NA	NA	NA	NA
Laurel oak	Quercus laurifolia	Orlando	Florida	naturally_occurring	15.24 to 30.48 cm	Orlando	NA	NA	NA	NA	NA	NA	NA	NA	NA	NA	NA	NA	NA	NA	NA	NA	NA	NA	NA	NA	NA
Laurel oak	Quercus laurifolia	Orlando	Florida	naturally_occurring	15.24 to 30.48 cm	Orlando	NA	NA	NA	NA	NA	NA	NA	NA	NA	NA	NA	NA	NA	NA	NA	NA	NA	NA	NA	NA	NA
Laurel oak	Quercus laurifolia	Orlando	Florida	naturally_occurring	15.24 to 30.48 cm	Orlando	NA	NA	NA	NA	NA	NA	NA	NA	NA	NA	NA	NA	NA	NA	NA	NA	NA	NA	NA	NA	NA
Laurel oak	Quercus laurifolia	Orlando	Florida	naturally_occurring	15.24 to 30.48 cm	Orlando	NA	NA	NA	NA	NA	NA	NA	NA	NA	NA	NA	NA	NA	NA	NA	NA	NA	NA	NA	NA	NA
Laurel oak	Quercus laurifolia	Orlando	Florida	naturally_occurring	15.24 to 30.48 cm	Orlando	NA	NA	NA	NA	NA	NA	NA	NA	NA	NA	NA	NA	NA	NA	NA	NA	NA	NA	NA	NA	NA
Laurel oak	Quercus laurifolia	Orlando	Florida	naturally_occurring	15.24 to 30.48 cm	Orlando	NA	NA	NA	NA	NA	NA	NA	NA	NA	NA	NA	NA	NA	NA	NA	NA	NA	NA	NA	NA	NA
Laurel oak	Quercus laurifolia	Orlando	Florida	naturally_occurring	30.48 to 45.72 cm	Orlando	NA	NA	NA	NA	NA	NA	NA	NA	NA	NA	NA	NA	NA	NA	NA	NA	NA	NA	NA	NA	NA
Laurel oak	Quercus laurifolia	Orlando	Florida	naturally_occurring	30.48 to 45.72 cm	Orlando	NA	NA	NA	NA	NA	NA	NA	NA	NA	NA	NA	NA	NA	NA	NA	NA	NA	NA	NA	NA	NA
Laurel oak	Quercus laurifolia	Orlando	Florida	naturally_occurring	30.48 to 45.72 cm	Orlando	NA	NA	NA	NA	NA	NA	NA	NA	NA	NA	NA	NA	NA	NA	NA	NA	NA	NA	NA	NA	NA
Laurel oak	Quercus laurifolia	Orlando	Florida	naturally_occurring	30.48 to 45.72 cm	Orlando	NA	NA	NA	NA	NA	NA	NA	NA	NA	NA	NA	NA	NA	NA	NA	NA	NA	NA	NA	NA	NA
Laurel oak	Quercus laurifolia	Orlando	Florida	naturally_occurring	30.48 to 45.72 cm	Orlando	NA	NA	NA	NA	NA	NA	NA	NA	NA	NA	NA	NA	NA	NA	NA	NA	NA	NA	NA	NA	NA
Laurel oak	Quercus laurifolia	Orlando	Florida	naturally_occurring	30.48 to 45.72 cm	Orlando	NA	NA	NA	NA	NA	NA	NA	NA	NA	NA	NA	NA	NA	NA	NA	NA	NA	NA	NA	NA	NA
Laurel oak	Quercus laurifolia	Orlando	Florida	naturally_occurring	30.48 to 45.72 cm	Orlando	NA	NA	NA	NA	NA	NA	NA	NA	NA	NA	NA	NA	NA	NA	NA	NA	NA	NA	NA	NA	NA
Laurel oak	Quercus laurifolia	Orlando	Florida	naturally_occurring	30.48 to 45.72 cm	Orlando	NA	NA	NA	NA	NA	NA	NA	NA	NA	NA	NA	NA	NA	NA	NA	NA	NA	NA	NA	NA	NA
Laurel oak	Quercus laurifolia	Orlando	Florida	naturally_occurring	30.48 to 45.72 cm	Orlando	NA	NA	NA	NA	NA	NA	NA	NA	NA	NA	NA	NA	NA	NA	NA	NA	NA	NA	NA	NA	NA
Laurel oak	Quercus laurifolia	Orlando	Florida	naturally_occurring	30.48 to 45.72 cm	Orlando	NA	NA	NA	NA	NA	NA	NA	NA	NA	NA	NA	NA	NA	NA	NA	NA	NA	NA	NA	NA	NA
Laurel oak	Quercus laurifolia	Orlando	Florida	naturally_occurring	30.48 to 45.72 cm	Orlando	NA	NA	NA	NA	NA	NA	NA	NA	NA	NA	NA	NA	NA	NA	NA	NA	NA	NA	NA	NA	NA
Laurel oak	Quercus laurifolia	Orlando	Florida	naturally_occurring	30.48 to 45.72 cm	Orlando	NA	NA	NA	NA	NA	NA	NA	NA	NA	NA	NA	NA	NA	NA	NA	NA	NA	NA	NA	NA	NA
Laurel oak	Quercus laurifolia	Orlando	Florida	naturally_occurring	30.48 to 45.72 cm	Orlando	NA	NA	NA	NA	NA	NA	NA	NA	NA	NA	NA	NA	NA	NA	NA	NA	NA	NA	NA	NA	NA
Laurel oak	Quercus laurifolia	Orlando	Florida	naturally_occurring	30.48 to 45.72 cm	Orlando	NA	NA	NA	NA	NA	NA	NA	NA	NA	NA	NA	NA	NA	NA	NA	NA	NA	NA	NA	NA	NA
Laurel oak	Quercus laurifolia	Orlando	Florida	naturally_occurring	30.48 to 45.72 cm	Orlando	NA	NA	NA	NA	NA	NA	NA	NA	NA	NA	NA	NA	NA	NA	NA	NA	NA	NA	NA	NA	NA
Laurel oak	Quercus laurifolia	Orlando	Florida	naturally_occurring	30.48 to 45.72 cm	Orlando	NA	NA	NA	NA	NA	NA	NA	NA	NA	NA	NA	NA	NA	NA	NA	NA	NA	NA	NA	NA	NA
Laurel oak	Quercus laurifolia	Orlando	Florida	naturally_occurring	30.48 to 45.72 cm	Orlando	NA	NA	NA	NA	NA	NA	NA	NA	NA	NA	NA	NA	NA	NA	NA	NA	NA	NA	NA	NA	NA
Laurel oak	Quercus laurifolia	Orlando	Florida	naturally_occurring	30.48 to 45.72 cm	Orlando	NA	NA	NA	NA	NA	NA	NA	NA	NA	NA	NA	NA	NA	NA	NA	NA	NA	NA	NA	NA	NA
Laurel oak	Quercus laurifolia	Orlando	Florida	naturally_occurring	30.48 to 45.72 cm	Orlando	NA	NA	NA	NA	NA	NA	NA	NA	NA	NA	NA	NA	NA	NA	NA	NA	NA	NA	NA	NA	NA
Laurel oak	Quercus laurifolia	Orlando	Florida	naturally_occurring	30.48 to 45.72 cm	Orlando	NA	NA	NA	NA	NA	NA	NA	NA	NA	NA	NA	NA	NA	NA	NA	NA	NA	NA	NA	NA	NA
Laurel oak	Quercus laurifolia	Orlando	Florida	naturally_occurring	30.48 to 45.72 cm	Orlando	NA	NA	NA	NA	NA	NA	NA	NA	NA	NA	NA	NA	NA	NA	NA	NA	NA	NA	NA	NA	NA
Laurel oak	Quercus laurifolia	Orlando	Florida	naturally_occurring	30.48 to 45.72 cm	Orlando	NA	NA	NA	NA	NA	NA	NA	NA	NA	NA	NA	NA	NA	NA	NA	NA	NA	NA	NA	NA	NA
Laurel oak	Quercus laurifolia	Orlando	Florida	naturally_occurring	30.48 to 45.72 cm	Orlando	NA	NA	NA	NA	NA	NA	NA	NA	NA	NA	NA	NA	NA	NA	NA	NA	NA	NA	NA	NA	NA
Laurel oak	Quercus laurifolia	Orlando	Florida	naturally_occurring	30.48 to 45.72 cm	Orlando	NA	NA	NA	NA	NA	NA	NA	NA	NA	NA	NA	NA	NA	NA	NA	NA	NA	NA	NA	NA	NA
Laurel oak	Quercus laurifolia	Orlando	Florida	naturally_occurring	30.48 to 45.72 cm	Orlando	NA	NA	NA	NA	NA	NA	NA	NA	NA	NA	NA	NA	NA	NA	NA	NA	NA	NA	NA	NA	NA
Laurel oak	Quercus laurifolia	Orlando	Florida	naturally_occurring	30.48 to 45.72 cm	Orlando	NA	NA	NA	NA	NA	NA	NA	NA	NA	NA	NA	NA	NA	NA	NA	NA	NA	NA	NA	NA	NA
Laurel oak	Quercus laurifolia	Orlando	Florida	naturally_occurring	30.48 to 45.72 cm	Orlando	NA	NA	NA	NA	NA	NA	NA	NA	NA	NA	NA	NA	NA	NA	NA	NA	NA	NA	NA	NA	NA
Laurel oak	Quercus laurifolia	Orlando	Florida	naturally_occurring	30.48 to 45.72 cm	Orlando	NA	NA	NA	NA	NA	NA	NA	NA	NA	NA	NA	NA	NA	NA	NA	NA	NA	NA	NA	NA	NA
Laurel oak	Quercus laurifolia	Orlando	Florida	naturally_occurring	30.48 to 45.72 cm	Orlando	NA	NA	NA	NA	NA	NA	NA	NA	NA	NA	NA	NA	NA	NA	NA	NA	NA	NA	NA	NA	NA
Laurel oak	Quercus laurifolia	Orlando	Florida	naturally_occurring	30.48 to 45.72 cm	Orlando	NA	NA	NA	NA	NA	NA	NA	NA	NA	NA	NA	NA	NA	NA	NA	NA	NA	NA	NA	NA	NA
Laurel oak	Quercus laurifolia	Orlando	Florida	naturally_occurring	30.48 to 45.72 cm	Orlando	NA	NA	NA	NA	NA	NA	NA	NA	NA	NA	NA	NA	NA	NA	NA	NA	NA	NA	NA	NA	NA
Laurel oak	Quercus laurifolia	Orlando	Florida	naturally_occurring	30.48 to 45.72 cm	Orlando	NA	NA	NA	NA	NA	NA	NA	NA	NA	NA	NA	NA	NA	NA	NA	NA	NA	NA	NA	NA	NA
Laurel oak	Quercus laurifolia	Orlando	Florida	naturally_occurring	30.48 to 45.72 cm	Orlando	NA	NA	NA	NA	NA	NA	NA	NA	NA	NA	NA	NA	NA	NA	NA	NA	NA	NA	NA	NA	NA
Laurel oak	Quercus laurifolia	Orlando	Florida	naturally_occurring	30.48 to 45.72 cm	Orlando	NA	NA	NA	NA	NA	NA	NA	NA	NA	NA	NA	NA	NA	NA	NA	NA	NA	NA	NA	NA	NA
Laurel oak	Quercus laurifolia	Orlando	Florida	naturally_occurring	30.48 to 45.72 cm	Orlando	NA	NA	NA	NA	NA	NA	NA	NA	NA	NA	NA	NA	NA	NA	NA	NA	NA	NA	NA	NA	NA
Laurel oak	Quercus laurifolia	Orlando	Florida	naturally_occurring	30.48 to 45.72 cm	Orlando	NA	NA	NA	NA	NA	NA	NA	NA	NA	NA	NA	NA	NA	NA	NA	NA	NA	NA	NA	NA	NA
Laurel oak	Quercus laurifolia	Orlando	Florida	naturally_occurring	30.48 to 45.72 cm	Orlando	NA	NA	NA	NA	NA	NA	NA	NA	NA	NA	NA	NA	NA	NA	NA	NA	NA	NA	NA	NA	NA
Laurel oak	Quercus laurifolia	Orlando	Florida	naturally_occurring	30.48 to 45.72 cm	Orlando	NA	NA	NA	NA	NA	NA	NA	NA	NA	NA	NA	NA	NA	NA	NA	NA	NA	NA	NA	NA	NA
Laurel oak	Quercus laurifolia	Orlando	Florida	naturally_occurring	30.48 to 45.72 cm	Orlando	NA	NA	NA	NA	NA	NA	NA	NA	NA	NA	NA	NA	NA	NA	NA	NA	NA	NA	NA	NA	NA
Laurel oak	Quercus laurifolia	Orlando	Florida	naturally_occurring	30.48 to 45.72 cm	Orlando	NA	NA	NA	NA	NA	NA	NA	NA	NA	NA	NA	NA	NA	NA	NA	NA	NA	NA	NA	NA	NA
Laurel oak	Quercus laurifolia	Orlando	Florida	naturally_occurring	30.48 to 45.72 cm	Orlando	NA	NA	NA	NA	NA	NA	NA	NA	NA	NA	NA	NA	NA	NA	NA	NA	NA	NA	NA	NA	NA
Laurel oak	Quercus laurifolia	Orlando	Florida	naturally_occurring	30.48 to 45.72 cm	Orlando	NA	NA	NA	NA	NA	NA	NA	NA	NA	NA	NA	NA	NA	NA	NA	NA	NA	NA	NA	NA	NA
Laurel oak	Quercus laurifolia	Orlando	Florida	naturally_occurring	30.48 to 45.72 cm	Orlando	NA	NA	NA	NA	NA	NA	NA	NA	NA	NA	NA	NA	NA	NA	NA	NA	NA	NA	NA	NA	NA
Laurel oak	Quercus laurifolia	Orlando	Florida	naturally_occurring	30.48 to 45.72 cm	Orlando	NA	NA	NA	NA	NA	NA	NA	NA	NA	NA	NA	NA	NA	NA	NA	NA	NA	NA	NA	NA	NA
Laurel oak	Quercus laurifolia	Orlando	Florida	naturally_occurring	30.48 to 45.72 cm	Orlando	NA	NA	NA	NA	NA	NA	NA	NA	NA	NA	NA	NA	NA	NA	NA	NA	NA	NA	NA	NA	NA
Laurel oak	Quercus laurifolia	Orlando	Florida	naturally_occurring	30.48 to 45.72 cm	Orlando	NA	NA	NA	NA	NA	NA	NA	NA	NA	NA	NA	NA	NA	NA	NA	NA	NA	NA	NA	NA	NA
Laurel oak	Quercus laurifolia	Orlando	Florida	naturally_occurring	30.48 to 45.72 cm	Orlando	NA	NA	NA	NA	NA	NA	NA	NA	NA	NA	NA	NA	NA	NA	NA	NA	NA	NA	NA	NA	NA
Laurel oak	Quercus laurifolia	Orlando	Florida	naturally_occurring	30.48 to 45.72 cm	Orlando	NA	NA	NA	NA	NA	NA	NA	NA	NA	NA	NA	NA	NA	NA	NA	NA	NA	NA	NA	NA	NA
Laurel oak	Quercus laurifolia	Orlando	Florida	naturally_occurring	30.48 to 45.72 cm	Orlando	NA	NA	NA	NA	NA	NA	NA	NA	NA	NA	NA	NA	NA	NA	NA	NA	NA	NA	NA	NA	NA
Laurel oak	Quercus laurifolia	Orlando	Florida	naturally_occurring	30.48 to 45.72 cm	Orlando	NA	NA	NA	NA	NA	NA	NA	NA	NA	NA	NA	NA	NA	NA	NA	NA	NA	NA	NA	NA	NA
Laurel oak	Quercus laurifolia	Orlando	Florida	naturally_occurring	30.48 to 45.72 cm	Orlando	NA	NA	NA	NA	NA	NA	NA	NA	NA	NA	NA	NA	NA	NA	NA	NA	NA	NA	NA	NA	NA
Laurel oak	Quercus laurifolia	Orlando	Florida	naturally_occurring	30.48 to 45.72 cm	Orlando	NA	NA	NA	NA	NA	NA	NA	NA	NA	NA	NA	NA	NA	NA	NA	NA	NA	NA	NA	NA	NA
Laurel oak	Quercus laurifolia	Orlando	Florida	naturally_occurring	30.48 to 45.72 cm	Orlando	NA	NA	NA	NA	NA	NA	NA	NA	NA	NA	NA	NA	NA	NA	NA	NA	NA	NA	NA	NA	NA
Laurel oak	Quercus laurifolia	Orlando	Florida	naturally_occurring	30.48 to 45.72 cm	Orlando	NA	NA	NA	NA	NA	NA	NA	NA	NA	NA	NA	NA	NA	NA	NA	NA	NA	NA	NA	NA	NA
Laurel oak	Quercus laurifolia	Orlando	Florida	naturally_occurring	30.48 to 45.72 cm	Orlando	NA	NA	NA	NA	NA	NA	NA	NA	NA	NA	NA	NA	NA	NA	NA	NA	NA	NA	NA	NA	NA
Laurel oak	Quercus laurifolia	Orlando	Florida	naturally_occurring	30.48 to 45.72 cm	Orlando	NA	NA	NA	NA	NA	NA	NA	NA	NA	NA	NA	NA	NA	NA	NA	NA	NA	NA	NA	NA	NA
Laurel oak	Quercus laurifolia	Orlando	Florida	naturally_occurring	30.48 to 45.72 cm	Orlando	NA	NA	NA	NA	NA	NA	NA	NA	NA	NA	NA	NA	NA	NA	NA	NA	NA	NA	NA	NA	NA
Laurel oak	Quercus laurifolia	Orlando	Florida	naturally_occurring	30.48 to 45.72 cm	Orlando	NA	NA	NA	NA	NA	NA	NA	NA	NA	NA	NA	NA	NA	NA	NA	NA	NA	NA	NA	NA	NA
Laurel oak	Quercus laurifolia	Orlando	Florida	naturally_occurring	30.48 to 45.72 cm	Orlando	NA	NA	NA	NA	NA	NA	NA	NA	NA	NA	NA	NA	NA	NA	NA	NA	NA	NA	NA	NA	NA
Laurel oak	Quercus laurifolia	Orlando	Florida	naturally_occurring	30.48 to 45.72 cm	Orlando	NA	NA	NA	NA	NA	NA	NA	NA	NA	NA	NA	NA	NA	NA	NA	NA	NA	NA	NA	NA	NA
Laurel oak	Quercus laurifolia	Orlando	Florida	naturally_occurring	30.48 to 45.72 cm	Orlando	NA	NA	NA	NA	NA	NA	NA	NA	NA	NA	NA	NA	NA	NA	NA	NA	NA	NA	NA	NA	NA
Laurel oak	Quercus laurifolia	Orlando	Florida	naturally_occurring	30.48 to 45.72 cm	Orlando	NA	NA	NA	NA	NA	NA	NA	NA	NA	NA	NA	NA	NA	NA	NA	NA	NA	NA	NA	NA	NA
Laurel oak	Quercus laurifolia	Orlando	Florida	naturally_occurring	30.48 to 45.72 cm	Orlando	NA	NA	NA	NA	NA	NA	NA	NA	NA	NA	NA	NA	NA	NA	NA	NA	NA	NA	NA	NA	NA
Laurel oak	Quercus laurifolia	Orlando	Florida	naturally_occurring	30.48 to 45.72 cm	Orlando	NA	NA	NA	NA	NA	NA	NA	NA	NA	NA	NA	NA	NA	NA	NA	NA	NA	NA	NA	NA	NA
Laurel oak	Quercus laurifolia	Orlando	Florida	naturally_occurring	30.48 to 45.72 cm	Orlando	NA	NA	NA	NA	NA	NA	NA	NA	NA	NA	NA	NA	NA	NA	NA	NA	NA	NA	NA	NA	NA
Laurel oak	Quercus laurifolia	Orlando	Florida	naturally_occurring	30.48 to 45.72 cm	Orlando	NA	NA	NA	NA	NA	NA	NA	NA	NA	NA	NA	NA	NA	NA	NA	NA	NA	NA	NA	NA	NA
Laurel oak	Quercus laurifolia	Orlando	Florida	naturally_occurring	30.48 to 45.72 cm	Orlando	NA	NA	NA	NA	NA	NA	NA	NA	NA	NA	NA	NA	NA	NA	NA	NA	NA	NA	NA	NA	NA
Laurel oak	Quercus laurifolia	Orlando	Florida	naturally_occurring	30.48 to 45.72 cm	Orlando	NA	NA	NA	NA	NA	NA	NA	NA	NA	NA	NA	NA	NA	NA	NA	NA	NA	NA	NA	NA	NA
Laurel oak	Quercus laurifolia	Orlando	Florida	naturally_occurring	30.48 to 45.72 cm	Orlando	NA	NA	NA	NA	NA	NA	NA	NA	NA	NA	NA	NA	NA	NA	NA	NA	NA	NA	NA	NA	NA
Laurel oak	Quercus laurifolia	Orlando	Florida	naturally_occurring	30.48 to 45.72 cm	Orlando	NA	NA	NA	NA	NA	NA	NA	NA	NA	NA	NA	NA	NA	NA	NA	NA	NA	NA	NA	NA	NA
Laurel oak	Quercus laurifolia	Orlando	Florida	naturally_occurring	30.48 to 45.72 cm	Orlando	NA	NA	NA	NA	NA	NA	NA	NA	NA	NA	NA	NA	NA	NA	NA	NA	NA	NA	NA	NA	NA
Laurel oak	Quercus laurifolia	Orlando	Florida	naturally_occurring	30.48 to 45.72 cm	Orlando	NA	NA	NA	NA	NA	NA	NA	NA	NA	NA	NA	NA	NA	NA	NA	NA	NA	NA	NA	NA	NA
Laurel oak	Quercus laurifolia	Orlando	Florida	naturally_occurring	30.48 to 45.72 cm	Orlando	NA	NA	NA	NA	NA	NA	NA	NA	NA	NA	NA	NA	NA	NA	NA	NA	NA	NA	NA	NA	NA
Laurel oak	Quercus laurifolia	Orlando	Florida	naturally_occurring	30.48 to 45.72 cm	Orlando	NA	NA	NA	NA	NA	NA	NA	NA	NA	NA	NA	NA	NA	NA	NA	NA	NA	NA	NA	NA	NA
Laurel oak	Quercus laurifolia	Orlando	Florida	naturally_occurring	30.48 to 45.72 cm	Orlando	NA	NA	NA	NA	NA	NA	NA	NA	NA	NA	NA	NA	NA	NA	NA	NA	NA	NA	NA	NA	NA
Laurel oak	Quercus laurifolia	Orlando	Florida	naturally_occurring	30.48 to 45.72 cm	Orlando	NA	NA	NA	NA	NA	NA	NA	NA	NA	NA	NA	NA	NA	NA	NA	NA	NA	NA	NA	NA	NA
Laurel oak	Quercus laurifolia	Orlando	Florida	naturally_occurring	30.48 to 45.72 cm	Orlando	NA	NA	NA	NA	NA	NA	NA	NA	NA	NA	NA	NA	NA	NA	NA	NA	NA	NA	NA	NA	NA
Laurel oak	Quercus laurifolia	Orlando	Florida	naturally_occurring	30.48 to 45.72 cm	Orlando	NA	NA	NA	NA	NA	NA	NA	NA	NA	NA	NA	NA	NA	NA	NA	NA	NA	NA	NA	NA	NA
Laurel oak	Quercus laurifolia	Orlando	Florida	naturally_occurring	30.48 to 45.72 cm	Orlando	NA	NA	NA	NA	NA	NA	NA	NA	NA	NA	NA	NA	NA	NA	NA	NA	NA	NA	NA	NA	NA
Laurel oak	Quercus laurifolia	Orlando	Florida	naturally_occurring	30.48 to 45.72 cm	Orlando	NA	NA	NA	NA	NA	NA	NA	NA	NA	NA	NA	NA	NA	NA	NA	NA	NA	NA	NA	NA	NA
Laurel oak	Quercus laurifolia	Orlando	Florida	naturally_occurring	30.48 to 45.72 cm	Orlando	NA	NA	NA	NA	NA	NA	NA	NA	NA	NA	NA	NA	NA	NA	NA	NA	NA	NA	NA	NA	NA
Laurel oak	Quercus laurifolia	Orlando	Florida	naturally_occurring	30.48 to 45.72 cm	Orlando	NA	NA	NA	NA	NA	NA	NA	NA	NA	NA	NA	NA	NA	NA	NA	NA	NA	NA	NA	NA	NA
Laurel oak	Quercus laurifolia	Orlando	Florida	naturally_occurring	30.48 to 45.72 cm	Orlando	NA	NA	NA	NA	NA	NA	NA	NA	NA	NA	NA	NA	NA	NA	NA	NA	NA	NA	NA	NA	NA
Laurel oak	Quercus laurifolia	Orlando	Florida	naturally_occurring	30.48 to 45.72 cm	Orlando	NA	NA	NA	NA	NA	NA	NA	NA	NA	NA	NA	NA	NA	NA	NA	NA	NA	NA	NA	NA	NA
Laurel oak	Quercus laurifolia	Orlando	Florida	naturally_occurring	30.48 to 45.72 cm	Orlando	NA	NA	NA	NA	NA	NA	NA	NA	NA	NA	NA	NA	NA	NA	NA	NA	NA	NA	NA	NA	NA
Laurel oak	Quercus laurifolia	Orlando	Florida	naturally_occurring	30.48 to 45.72 cm	Orlando	NA	NA	NA	NA	NA	NA	NA	NA	NA	NA	NA	NA	NA	NA	NA	NA	NA	NA	NA	NA	NA
Laurel oak	Quercus laurifolia	Orlando	Florida	naturally_occurring	30.48 to 45.72 cm	Orlando	NA	NA	NA	NA	NA	NA	NA	NA	NA	NA	NA	NA	NA	NA	NA	NA	NA	NA	NA	NA	NA
Laurel oak	Quercus laurifolia	Orlando	Florida	naturally_occurring	30.48 to 45.72 cm	Orlando	NA	NA	NA	NA	NA	NA	NA	NA	NA	NA	NA	NA	NA	NA	NA	NA	NA	NA	NA	NA	NA
Laurel oak	Quercus laurifolia	Orlando	Florida	naturally_occurring	30.48 to 45.72 cm	Orlando	NA	NA	NA	NA	NA	NA	NA	NA	NA	NA	NA	NA	NA	NA	NA	NA	NA	NA	NA	NA	NA
Laurel oak	Quercus laurifolia	Orlando	Florida	naturally_occurring	30.48 to 45.72 cm	Orlando	NA	NA	NA	NA	NA	NA	NA	NA	NA	NA	NA	NA	NA	NA	NA	NA	NA	NA	NA	NA	NA
Laurel oak	Quercus laurifolia	Orlando	Florida	naturally_occurring	30.48 to 45.72 cm	Orlando	NA	NA	NA	NA	NA	NA	NA	NA	NA	NA	NA	NA	NA	NA	NA	NA	NA	NA	NA	NA	NA
Laurel oak	Quercus laurifolia	Orlando	Florida	naturally_occurring	30.48 to 45.72 cm	Orlando	NA	NA	NA	NA	NA	NA	NA	NA	NA	NA	NA	NA	NA	NA	NA	NA	NA	NA	NA	NA	NA
Laurel oak	Quercus laurifolia	Orlando	Florida	naturally_occurring	30.48 to 45.72 cm	Orlando	NA	NA	NA	NA	NA	NA	NA	NA	NA	NA	NA	NA	NA	NA	NA	NA	NA	NA	NA	NA	NA
Laurel oak	Quercus laurifolia	Orlando	Florida	naturally_occurring	30.48 to 45.72 cm	Orlando	NA	NA	NA	NA	NA	NA	NA	NA	NA	NA	NA	NA	NA	NA	NA	NA	NA	NA	NA	NA	NA
Laurel oak	Quercus laurifolia	Orlando	Florida	naturally_occurring	30.48 to 45.72 cm	Orlando	NA	NA	NA	NA	NA	NA	NA	NA	NA	NA	NA	NA	NA	NA	NA	NA	NA	NA	NA	NA	NA
Laurel oak	Quercus laurifolia	Orlando	Florida	naturally_occurring	30.48 to 45.72 cm	Orlando	NA	NA	NA	NA	NA	NA	NA	NA	NA	NA	NA	NA	NA	NA	NA	NA	NA	NA	NA	NA	NA
Laurel oak	Quercus laurifolia	Orlando	Florida	naturally_occurring	30.48 to 45.72 cm	Orlando	NA	NA	NA	NA	NA	NA	NA	NA	NA	NA	NA	NA	NA	NA	NA	NA	NA	NA	NA	NA	NA
Laurel oak	Quercus laurifolia	Orlando	Florida	naturally_occurring	30.48 to 45.72 cm	Orlando	NA	NA	NA	NA	NA	NA	NA	NA	NA	NA	NA	NA	NA	NA	NA	NA	NA	NA	NA	NA	NA
Laurel oak	Quercus laurifolia	Orlando	Florida	naturally_occurring	30.48 to 45.72 cm	Orlando	NA	NA	NA	NA	NA	NA	NA	NA	NA	NA	NA	NA	NA	NA	NA	NA	NA	NA	NA	NA	NA
Laurel oak	Quercus laurifolia	Orlando	Florida	naturally_occurring	30.48 to 45.72 cm	Orlando	NA	NA	NA	NA	NA	NA	NA	NA	NA	NA	NA	NA	NA	NA	NA	NA	NA	NA	NA	NA	NA
Laurel oak	Quercus laurifolia	Orlando	Florida	naturally_occurring	30.48 to 45.72 cm	Orlando	NA	NA	NA	NA	NA	NA	NA	NA	NA	NA	NA	NA	NA	NA	NA	NA	NA	NA	NA	NA	NA
Laurel oak	Quercus laurifolia	Orlando	Florida	naturally_occurring	30.48 to 45.72 cm	Orlando	NA	NA	NA	NA	NA	NA	NA	NA	NA	NA	NA	NA	NA	NA	NA	NA	NA	NA	NA	NA	NA
Laurel oak	Quercus laurifolia	Orlando	Florida	naturally_occurring	30.48 to 45.72 cm	Orlando	NA	NA	NA	NA	NA	NA	NA	NA	NA	NA	NA	NA	NA	NA	NA	NA	NA	NA	NA	NA	NA
Laurel oak	Quercus laurifolia	Orlando	Florida	naturally_occurring	30.48 to 45.72 cm	Orlando	NA	NA	NA	NA	NA	NA	NA	NA	NA	NA	NA	NA	NA	NA	NA	NA	NA	NA	NA	NA	NA
Laurel oak	Quercus laurifolia	Orlando	Florida	naturally_occurring	30.48 to 45.72 cm	Orlando	NA	NA	NA	NA	NA	NA	NA	NA	NA	NA	NA	NA	NA	NA	NA	NA	NA	NA	NA	NA	NA
Laurel oak	Quercus laurifolia	Orlando	Florida	naturally_occurring	30.48 to 45.72 cm	Orlando	NA	NA	NA	NA	NA	NA	NA	NA	NA	NA	NA	NA	NA	NA	NA	NA	NA	NA	NA	NA	NA
Laurel oak	Quercus laurifolia	Orlando	Florida	naturally_occurring	30.48 to 45.72 cm	Orlando	NA	NA	NA	NA	NA	NA	NA	NA	NA	NA	NA	NA	NA	NA	NA	NA	NA	NA	NA	NA	NA
Laurel oak	Quercus laurifolia	Orlando	Florida	naturally_occurring	30.48 to 45.72 cm	Orlando	NA	NA	NA	NA	NA	NA	NA	NA	NA	NA	NA	NA	NA	NA	NA	NA	NA	NA	NA	NA	NA
Laurel oak	Quercus laurifolia	Orlando	Florida	naturally_occurring	30.48 to 45.72 cm	Orlando	NA	NA	NA	NA	NA	NA	NA	NA	NA	NA	NA	NA	NA	NA	NA	NA	NA	NA	NA	NA	NA
Laurel oak	Quercus laurifolia	Orlando	Florida	naturally_occurring	30.48 to 45.72 cm	Orlando	NA	NA	NA	NA	NA	NA	NA	NA	NA	NA	NA	NA	NA	NA	NA	NA	NA	NA	NA	NA	NA
Laurel oak	Quercus laurifolia	Orlando	Florida	naturally_occurring	30.48 to 45.72 cm	Orlando	NA	NA	NA	NA	NA	NA	NA	NA	NA	NA	NA	NA	NA	NA	NA	NA	NA	NA	NA	NA	NA
Laurel oak	Quercus laurifolia	Orlando	Florida	naturally_occurring	30.48 to 45.72 cm	Orlando	NA	NA	NA	NA	NA	NA	NA	NA	NA	NA	NA	NA	NA	NA	NA	NA	NA	NA	NA	NA	NA
Laurel oak	Quercus laurifolia	Orlando	Florida	naturally_occurring	30.48 to 45.72 cm	Orlando	NA	NA	NA	NA	NA	NA	NA	NA	NA	NA	NA	NA	NA	NA	NA	NA	NA	NA	NA	NA	NA
Laurel oak	Quercus laurifolia	Orlando	Florida	naturally_occurring	30.48 to 45.72 cm	Orlando	NA	NA	NA	NA	NA	NA	NA	NA	NA	NA	NA	NA	NA	NA	NA	NA	NA	NA	NA	NA	NA
Laurel oak	Quercus laurifolia	Orlando	Florida	naturally_occurring	30.48 to 45.72 cm	Orlando	NA	NA	NA	NA	NA	NA	NA	NA	NA	NA	NA	NA	NA	NA	NA	NA	NA	NA	NA	NA	NA
Laurel oak	Quercus laurifolia	Orlando	Florida	naturally_occurring	30.48 to 45.72 cm	Orlando	NA	NA	NA	NA	NA	NA	NA	NA	NA	NA	NA	NA	NA	NA	NA	NA	NA	NA	NA	NA	NA
Laurel oak	Quercus laurifolia	Orlando	Florida	naturally_occurring	30.48 to 45.72 cm	Orlando	NA	NA	NA	NA	NA	NA	NA	NA	NA	NA	NA	NA	NA	NA	NA	NA	NA	NA	NA	NA	NA
Laurel oak	Quercus laurifolia	Orlando	Florida	naturally_occurring	30.48 to 45.72 cm	Orlando	NA	NA	NA	NA	NA	NA	NA	NA	NA	NA	NA	NA	NA	NA	NA	NA	NA	NA	NA	NA	NA
Laurel oak	Quercus laurifolia	Orlando	Florida	naturally_occurring	30.48 to 45.72 cm	Orlando	NA	NA	NA	NA	NA	NA	NA	NA	NA	NA	NA	NA	NA	NA	NA	NA	NA	NA	NA	NA	NA
Laurel oak	Quercus laurifolia	Orlando	Florida	naturally_occurring	30.48 to 45.72 cm	Orlando	NA	NA	NA	NA	NA	NA	NA	NA	NA	NA	NA	NA	NA	NA	NA	NA	NA	NA	NA	NA	NA
Laurel oak	Quercus laurifolia	Orlando	Florida	naturally_occurring	30.48 to 45.72 cm	Orlando	NA	NA	NA	NA	NA	NA	NA	NA	NA	NA	NA	NA	NA	NA	NA	NA	NA	NA	NA	NA	NA
Laurel oak	Quercus laurifolia	Orlando	Florida	naturally_occurring	30.48 to 45.72 cm	Orlando	NA	NA	NA	NA	NA	NA	NA	NA	NA	NA	NA	NA	NA	NA	NA	NA	NA	NA	NA	NA	NA
Laurel oak	Quercus laurifolia	Orlando	Florida	naturally_occurring	30.48 to 45.72 cm	Orlando	NA	NA	NA	NA	NA	NA	NA	NA	NA	NA	NA	NA	NA	NA	NA	NA	NA	NA	NA	NA	NA
Laurel oak	Quercus laurifolia	Orlando	Florida	naturally_occurring	30.48 to 45.72 cm	Orlando	NA	NA	NA	NA	NA	NA	NA	NA	NA	NA	NA	NA	NA	NA	NA	NA	NA	NA	NA	NA	NA
Laurel oak	Quercus laurifolia	Orlando	Florida	naturally_occurring	30.48 to 45.72 cm	Orlando	NA	NA	NA	NA	NA	NA	NA	NA	NA	NA	NA	NA	NA	NA	NA	NA	NA	NA	NA	NA	NA
Laurel oak	Quercus laurifolia	Orlando	Florida	naturally_occurring	30.48 to 45.72 cm	Orlando	NA	NA	NA	NA	NA	NA	NA	NA	NA	NA	NA	NA	NA	NA	NA	NA	NA	NA	NA	NA	NA
Laurel oak	Quercus laurifolia	Orlando	Florida	naturally_occurring	30.48 to 45.72 cm	Orlando	NA	NA	NA	NA	NA	NA	NA	NA	NA	NA	NA	NA	NA	NA	NA	NA	NA	NA	NA	NA	NA
Laurel oak	Quercus laurifolia	Orlando	Florida	naturally_occurring	30.48 to 45.72 cm	Orlando	NA	NA	NA	NA	NA	NA	NA	NA	NA	NA	NA	NA	NA	NA	NA	NA	NA	NA	NA	NA	NA
Laurel oak	Quercus laurifolia	Orlando	Florida	naturally_occurring	30.48 to 45.72 cm	Orlando	NA	NA	NA	NA	NA	NA	NA	NA	NA	NA	NA	NA	NA	NA	NA	NA	NA	NA	NA	NA	NA
Laurel oak	Quercus laurifolia	Orlando	Florida	naturally_occurring	30.48 to 45.72 cm	Orlando	NA	NA	NA	NA	NA	NA	NA	NA	NA	NA	NA	NA	NA	NA	NA	NA	NA	NA	NA	NA	NA
Laurel oak	Quercus laurifolia	Orlando	Florida	naturally_occurring	30.48 to 45.72 cm	Orlando	NA	NA	NA	NA	NA	NA	NA	NA	NA	NA	NA	NA	NA	NA	NA	NA	NA	NA	NA	NA	NA
Laurel oak	Quercus laurifolia	Orlando	Florida	naturally_occurring	30.48 to 45.72 cm	Orlando	NA	NA	NA	NA	NA	NA	NA	NA	NA	NA	NA	NA	NA	NA	NA	NA	NA	NA	NA	NA	NA
Laurel oak	Quercus laurifolia	Orlando	Florida	naturally_occurring	30.48 to 45.72 cm	Orlando	NA	NA	NA	NA	NA	NA	NA	NA	NA	NA	NA	NA	NA	NA	NA	NA	NA	NA	NA	NA	NA
Laurel oak	Quercus laurifolia	Orlando	Florida	naturally_occurring	30.48 to 45.72 cm	Orlando	NA	NA	NA	NA	NA	NA	NA	NA	NA	NA	NA	NA	NA	NA	NA	NA	NA	NA	NA	NA	NA
Laurel oak	Quercus laurifolia	Orlando	Florida	naturally_occurring	30.48 to 45.72 cm	Orlando	NA	NA	NA	NA	NA	NA	NA	NA	NA	NA	NA	NA	NA	NA	NA	NA	NA	NA	NA	NA	NA
Laurel oak	Quercus laurifolia	Orlando	Florida	naturally_occurring	30.48 to 45.72 cm	Orlando	NA	NA	NA	NA	NA	NA	NA	NA	NA	NA	NA	NA	NA	NA	NA	NA	NA	NA	NA	NA	NA
Laurel oak	Quercus laurifolia	Orlando	Florida	naturally_occurring	30.48 to 45.72 cm	Orlando	NA	NA	NA	NA	NA	NA	NA	NA	NA	NA	NA	NA	NA	NA	NA	NA	NA	NA	NA	NA	NA
Laurel oak	Quercus laurifolia	Orlando	Florida	naturally_occurring	30.48 to 45.72 cm	Orlando	NA	NA	NA	NA	NA	NA	NA	NA	NA	NA	NA	NA	NA	NA	NA	NA	NA	NA	NA	NA	NA
Laurel oak	Quercus laurifolia	Orlando	Florida	naturally_occurring	30.48 to 45.72 cm	Orlando	NA	NA	NA	NA	NA	NA	NA	NA	NA	NA	NA	NA	NA	NA	NA	NA	NA	NA	NA	NA	NA
Laurel oak	Quercus laurifolia	Orlando	Florida	naturally_occurring	30.48 to 45.72 cm	Orlando	NA	NA	NA	NA	NA	NA	NA	NA	NA	NA	NA	NA	NA	NA	NA	NA	NA	NA	NA	NA	NA
Laurel oak	Quercus laurifolia	Orlando	Florida	naturally_occurring	30.48 to 45.72 cm	Orlando	NA	NA	NA	NA	NA	NA	NA	NA	NA	NA	NA	NA	NA	NA	NA	NA	NA	NA	NA	NA	NA
Laurel oak	Quercus laurifolia	Orlando	Florida	naturally_occurring	30.48 to 45.72 cm	Orlando	NA	NA	NA	NA	NA	NA	NA	NA	NA	NA	NA	NA	NA	NA	NA	NA	NA	NA	NA	NA	NA
Laurel oak	Quercus laurifolia	Orlando	Florida	naturally_occurring	30.48 to 45.72 cm	Orlando	NA	NA	NA	NA	NA	NA	NA	NA	NA	NA	NA	NA	NA	NA	NA	NA	NA	NA	NA	NA	NA
Laurel oak	Quercus laurifolia	Orlando	Florida	naturally_occurring	30.48 to 45.72 cm	Orlando	NA	NA	NA	NA	NA	NA	NA	NA	NA	NA	NA	NA	NA	NA	NA	NA	NA	NA	NA	NA	NA
Laurel oak	Quercus laurifolia	Orlando	Florida	naturally_occurring	30.48 to 45.72 cm	Orlando	NA	NA	NA	NA	NA	NA	NA	NA	NA	NA	NA	NA	NA	NA	NA	NA	NA	NA	NA	NA	NA
Laurel oak	Quercus laurifolia	Orlando	Florida	naturally_occurring	30.48 to 45.72 cm	Orlando	NA	NA	NA	NA	NA	NA	NA	NA	NA	NA	NA	NA	NA	NA	NA	NA	NA	NA	NA	NA	NA
Laurel oak	Quercus laurifolia	Orlando	Florida	naturally_occurring	30.48 to 45.72 cm	Orlando	NA	NA	NA	NA	NA	NA	NA	NA	NA	NA	NA	NA	NA	NA	NA	NA	NA	NA	NA	NA	NA
Laurel oak	Quercus laurifolia	Orlando	Florida	naturally_occurring	30.48 to 45.72 cm	Orlando	NA	NA	NA	NA	NA	NA	NA	NA	NA	NA	NA	NA	NA	NA	NA	NA	NA	NA	NA	NA	NA
Laurel oak	Quercus laurifolia	Orlando	Florida	naturally_occurring	30.48 to 45.72 cm	Orlando	NA	NA	NA	NA	NA	NA	NA	NA	NA	NA	NA	NA	NA	NA	NA	NA	NA	NA	NA	NA	NA
Laurel oak	Quercus laurifolia	Orlando	Florida	naturally_occurring	30.48 to 45.72 cm	Orlando	NA	NA	NA	NA	NA	NA	NA	NA	NA	NA	NA	NA	NA	NA	NA	NA	NA	NA	NA	NA	NA
Laurel oak	Quercus laurifolia	Orlando	Florida	naturally_occurring	30.48 to 45.72 cm	Orlando	NA	NA	NA	NA	NA	NA	NA	NA	NA	NA	NA	NA	NA	NA	NA	NA	NA	NA	NA	NA	NA
Laurel oak	Quercus laurifolia	Orlando	Florida	naturally_occurring	30.48 to 45.72 cm	Orlando	NA	NA	NA	NA	NA	NA	NA	NA	NA	NA	NA	NA	NA	NA	NA	NA	NA	NA	NA	NA	NA
Laurel oak	Quercus laurifolia	Orlando	Florida	naturally_occurring	30.48 to 45.72 cm	Orlando	NA	NA	NA	NA	NA	NA	NA	NA	NA	NA	NA	NA	NA	NA	NA	NA	NA	NA	NA	NA	NA
Laurel oak	Quercus laurifolia	Orlando	Florida	naturally_occurring	30.48 to 45.72 cm	Orlando	NA	NA	NA	NA	NA	NA	NA	NA	NA	NA	NA	NA	NA	NA	NA	NA	NA	NA	NA	NA	NA
Laurel oak	Quercus laurifolia	Orlando	Florida	naturally_occurring	30.48 to 45.72 cm	Orlando	NA	NA	NA	NA	NA	NA	NA	NA	NA	NA	NA	NA	NA	NA	NA	NA	NA	NA	NA	NA	NA
Laurel oak	Quercus laurifolia	Orlando	Florida	naturally_occurring	30.48 to 45.72 cm	Orlando	NA	NA	NA	NA	NA	NA	NA	NA	NA	NA	NA	NA	NA	NA	NA	NA	NA	NA	NA	NA	NA
Laurel oak	Quercus laurifolia	Orlando	Florida	naturally_occurring	30.48 to 45.72 cm	Orlando	NA	NA	NA	NA	NA	NA	NA	NA	NA	NA	NA	NA	NA	NA	NA	NA	NA	NA	NA	NA	NA
Laurel oak	Quercus laurifolia	Orlando	Florida	naturally_occurring	30.48 to 45.72 cm	Orlando	NA	NA	NA	NA	NA	NA	NA	NA	NA	NA	NA	NA	NA	NA	NA	NA	NA	NA	NA	NA	NA
Laurel oak	Quercus laurifolia	Orlando	Florida	naturally_occurring	30.48 to 45.72 cm	Orlando	NA	NA	NA	NA	NA	NA	NA	NA	NA	NA	NA	NA	NA	NA	NA	NA	NA	NA	NA	NA	NA
Laurel oak	Quercus laurifolia	Orlando	Florida	naturally_occurring	30.48 to 45.72 cm	Orlando	NA	NA	NA	NA	NA	NA	NA	NA	NA	NA	NA	NA	NA	NA	NA	NA	NA	NA	NA	NA	NA
Laurel oak	Quercus laurifolia	Orlando	Florida	naturally_occurring	30.48 to 45.72 cm	Orlando	NA	NA	NA	NA	NA	NA	NA	NA	NA	NA	NA	NA	NA	NA	NA	NA	NA	NA	NA	NA	NA
Laurel oak	Quercus laurifolia	Orlando	Florida	naturally_occurring	30.48 to 45.72 cm	Orlando	NA	NA	NA	NA	NA	NA	NA	NA	NA	NA	NA	NA	NA	NA	NA	NA	NA	NA	NA	NA	NA
Laurel oak	Quercus laurifolia	Orlando	Florida	naturally_occurring	30.48 to 45.72 cm	Orlando	NA	NA	NA	NA	NA	NA	NA	NA	NA	NA	NA	NA	NA	NA	NA	NA	NA	NA	NA	NA	NA
Laurel oak	Quercus laurifolia	Orlando	Florida	naturally_occurring	30.48 to 45.72 cm	Orlando	NA	NA	NA	NA	NA	NA	NA	NA	NA	NA	NA	NA	NA	NA	NA	NA	NA	NA	NA	NA	NA
Laurel oak	Quercus laurifolia	Orlando	Florida	naturally_occurring	30.48 to 45.72 cm	Orlando	NA	NA	NA	NA	NA	NA	NA	NA	NA	NA	NA	NA	NA	NA	NA	NA	NA	NA	NA	NA	NA
Laurel oak	Quercus laurifolia	Orlando	Florida	naturally_occurring	30.48 to 45.72 cm	Orlando	NA	NA	NA	NA	NA	NA	NA	NA	NA	NA	NA	NA	NA	NA	NA	NA	NA	NA	NA	NA	NA
Laurel oak	Quercus laurifolia	Orlando	Florida	naturally_occurring	30.48 to 45.72 cm	Orlando	NA	NA	NA	NA	NA	NA	NA	NA	NA	NA	NA	NA	NA	NA	NA	NA	NA	NA	NA	NA	NA
[truncated: 66,212 more rows]
