# Supplementary material for: Species clustering, climate effects, and introduced species in 5 million city trees across 63 US cities
Source: eLife. 2022 Sep 27;11:e77891. doi: 10.7554/eLife.77891 (PMC9578703; doi:10.7554/eLife.77891)
Supplement: Figure 1—source data 1. — This zipped file includes all of the cleaned data used in the study (63 spreadsheets, one for each city, where each row is a tree). It is available on Dryad at https://doi.org/10.5061/dryad.2jm63xsrf. [file elife-77891-fig1-data1.zip › OverlandPark_Final_2022-06-18.csv]

city_ID	most_recent_observation	common_name	scientific_name	city	state	longitude_coordinate	latitude_coordinate	location_type	address	overhead_utility	condition	native	height_binned_M	diameter_breast_height_binned_CM	greater_metro	tree_ID	planted_date	retired_date	most_recent_observation_type	zipcode	neighborhood	location_name	ward	district	diameter_breast_height_CM	height_M	percent_population
114994	11/15/2017	Green ash	Fraxinus pennsylvanica	Overland Park	Kansas	-94.683892	38.972979	built_environment	8601 Woodward St	No	fair	naturally_occurring	NA	NA	OverlandPark	NA	NA	NA	NA	NA	NA	NA	NA	NA	NA	NA	NA
114995	11/15/2017	White ash	Fraxinus americana	Overland Park	Kansas	-94.718633	38.941584	built_environment	10300 Cody St	No	excellent	naturally_occurring	NA	NA	OverlandPark	NA	NA	NA	NA	NA	NA	NA	NA	NA	NA	NA	NA
114996	11/15/2017	Blue spruce	Picea pungens	Overland Park	Kansas	-94.718441	38.941356	no_info	10313 Bond St	No	excellent	introduced	NA	NA	OverlandPark	NA	NA	NA	NA	NA	NA	NA	NA	NA	NA	NA	NA
114997	11/15/2017	Green ash	Fraxinus pennsylvanica	Overland Park	Kansas	-94.718633	38.941584	built_environment	10300 Cody St	No	excellent	naturally_occurring	NA	NA	OverlandPark	NA	NA	NA	NA	NA	NA	NA	NA	NA	NA	NA	NA
114998	11/15/2017	Green ash	Fraxinus pennsylvanica	Overland Park	Kansas	-94.718633	38.941584	built_environment	10300 Cody St	No	excellent	naturally_occurring	NA	NA	OverlandPark	NA	NA	NA	NA	NA	NA	NA	NA	NA	NA	NA	NA
114999	11/15/2017	Green ash	Fraxinus pennsylvanica	Overland Park	Kansas	-94.7188605	38.9415846	built_environment	10304 Cody St	No	excellent	naturally_occurring	NA	NA	OverlandPark	NA	NA	NA	NA	NA	NA	NA	NA	NA	NA	NA	NA
115000	11/15/2017	Green ash	Fraxinus pennsylvanica	Overland Park	Kansas	-94.719088	38.9415851	built_environment	10308 Cody St	No	excellent	naturally_occurring	NA	NA	OverlandPark	NA	NA	NA	NA	NA	NA	NA	NA	NA	NA	NA	NA
115001	11/15/2017	Green ash	Fraxinus pennsylvanica	Overland Park	Kansas	-94.719088	38.9415851	built_environment	10308 Cody St	No	excellent	naturally_occurring	NA	NA	OverlandPark	NA	NA	NA	NA	NA	NA	NA	NA	NA	NA	NA	NA
115002	11/15/2017	Green ash	Fraxinus pennsylvanica	Overland Park	Kansas	-94.7193155	38.9415857	built_environment	10312 Cody St	No	good	naturally_occurring	NA	NA	OverlandPark	NA	NA	NA	NA	NA	NA	NA	NA	NA	NA	NA	NA
115011	11/15/2017	Green ash	Fraxinus pennsylvanica	Overland Park	Kansas	-94.7205971	38.9403386	built_environment	10404 Cody St	No	excellent	naturally_occurring	NA	NA	OverlandPark	NA	NA	NA	NA	NA	NA	NA	NA	NA	NA	NA	NA
115012	11/15/2017	Green ash	Fraxinus pennsylvanica	Overland Park	Kansas	-94.7205971	38.9403386	built_environment	10404 Cody St	No	excellent	naturally_occurring	NA	NA	OverlandPark	NA	NA	NA	NA	NA	NA	NA	NA	NA	NA	NA	NA
115014	11/15/2017	Green ash	Fraxinus pennsylvanica	Overland Park	Kansas	-94.7202701	38.9399064	built_environment	10412 Cody St	No	excellent	naturally_occurring	NA	NA	OverlandPark	NA	NA	NA	NA	NA	NA	NA	NA	NA	NA	NA	NA
115015	11/15/2017	Green ash	Fraxinus pennsylvanica	Overland Park	Kansas	-94.7202701	38.9399064	built_environment	10412 Cody St	No	excellent	naturally_occurring	NA	NA	OverlandPark	NA	NA	NA	NA	NA	NA	NA	NA	NA	NA	NA	NA
115016	11/15/2017	Pin oak	Quercus palustris	Overland Park	Kansas	-94.7197755	38.9396741	built_environment	10420 Cody St	No	excellent	naturally_occurring	NA	NA	OverlandPark	NA	NA	NA	NA	NA	NA	NA	NA	NA	NA	NA	NA
115017	11/15/2017	Green ash	Fraxinus pennsylvanica	Overland Park	Kansas	-94.7195041	38.939629	built_environment	10424 Cody St	No	excellent	naturally_occurring	NA	NA	OverlandPark	NA	NA	NA	NA	NA	NA	NA	NA	NA	NA	NA	NA
115018	11/15/2017	Green ash	Fraxinus pennsylvanica	Overland Park	Kansas	-94.7195041	38.939629	built_environment	10424 Cody St	No	excellent	naturally_occurring	NA	NA	OverlandPark	NA	NA	NA	NA	NA	NA	NA	NA	NA	NA	NA	NA
115019	11/15/2017	Green ash	Fraxinus pennsylvanica	Overland Park	Kansas	-94.7193829	38.9393335	built_environment	10428 Bond St	No	excellent	naturally_occurring	NA	NA	OverlandPark	NA	NA	NA	NA	NA	NA	NA	NA	NA	NA	NA	NA
115020	11/15/2017	Green ash	Fraxinus pennsylvanica	Overland Park	Kansas	-94.7195562	38.9398118	built_environment	10421 Cody St	No	excellent	naturally_occurring	NA	NA	OverlandPark	NA	NA	NA	NA	NA	NA	NA	NA	NA	NA	NA	NA
115021	11/15/2017	White ash	Fraxinus americana	Overland Park	Kansas	-94.7195562	38.9398118	built_environment	10421 Cody St	No	excellent	naturally_occurring	NA	NA	OverlandPark	NA	NA	NA	NA	NA	NA	NA	NA	NA	NA	NA	NA
115022	11/15/2017	Green ash	Fraxinus pennsylvanica	Overland Park	Kansas	-94.7197824	38.9398653	built_environment	10417 Cody St	No	excellent	naturally_occurring	NA	NA	OverlandPark	NA	NA	NA	NA	NA	NA	NA	NA	NA	NA	NA	NA
115023	11/15/2017	Green ash	Fraxinus pennsylvanica	Overland Park	Kansas	-94.7197824	38.9398653	built_environment	10417 Cody St	No	excellent	naturally_occurring	NA	NA	OverlandPark	NA	NA	NA	NA	NA	NA	NA	NA	NA	NA	NA	NA
115024	11/15/2017	Green ash	Fraxinus pennsylvanica	Overland Park	Kansas	-94.7199966	38.9399554	built_environment	10413 Cody St	No	excellent	naturally_occurring	NA	NA	OverlandPark	NA	NA	NA	NA	NA	NA	NA	NA	NA	NA	NA	NA
115031	11/15/2017	Green ash	Fraxinus pennsylvanica	Overland Park	Kansas	-94.720376	38.94085	built_environment	10325 Cody St	No	excellent	naturally_occurring	NA	NA	OverlandPark	NA	NA	NA	NA	NA	NA	NA	NA	NA	NA	NA	NA
115032	11/15/2017	Green ash	Fraxinus pennsylvanica	Overland Park	Kansas	-94.7201418	38.9411591	built_environment	10321 Cody St	No	excellent	naturally_occurring	NA	NA	OverlandPark	NA	NA	NA	NA	NA	NA	NA	NA	NA	NA	NA	NA
115033	11/15/2017	Green ash	Fraxinus pennsylvanica	Overland Park	Kansas	-94.7198737	38.9413185	built_environment	10317 Cody St	No	excellent	naturally_occurring	NA	NA	OverlandPark	NA	NA	NA	NA	NA	NA	NA	NA	NA	NA	NA	NA
115034	11/15/2017	Green ash	Fraxinus pennsylvanica	Overland Park	Kansas	-94.7198737	38.9413185	built_environment	10317 Cody St	No	good	naturally_occurring	NA	NA	OverlandPark	NA	NA	NA	NA	NA	NA	NA	NA	NA	NA	NA	NA
115035	11/15/2017	White ash	Fraxinus americana	Overland Park	Kansas	-94.7195731	38.9414028	built_environment	10313 Cody St	No	excellent	naturally_occurring	NA	NA	OverlandPark	NA	NA	NA	NA	NA	NA	NA	NA	NA	NA	NA	NA
115036	11/15/2017	White ash	Fraxinus americana	Overland Park	Kansas	-94.7192601	38.9414151	built_environment	10309 Cody St	No	poor	naturally_occurring	NA	15.24 to 30.48 cm	OverlandPark	NA	NA	NA	NA	NA	NA	NA	NA	NA	NA	NA	NA
115037	11/15/2017	Green ash	Fraxinus pennsylvanica	Overland Park	Kansas	-94.7189466	38.9414171	built_environment	10305 Cody St	No	excellent	naturally_occurring	NA	NA	OverlandPark	NA	NA	NA	NA	NA	NA	NA	NA	NA	NA	NA	NA
115038	11/15/2017	Green ash	Fraxinus pennsylvanica	Overland Park	Kansas	-94.718633	38.941419	built_environment	10301 Cody St	No	excellent	naturally_occurring	NA	NA	OverlandPark	NA	NA	NA	NA	NA	NA	NA	NA	NA	NA	NA	NA
115039	11/15/2017	Green ash	Fraxinus pennsylvanica	Overland Park	Kansas	-94.718633	38.941419	built_environment	10301 Cody St	No	excellent	naturally_occurring	NA	NA	OverlandPark	NA	NA	NA	NA	NA	NA	NA	NA	NA	NA	NA	NA
115040	11/15/2017	White ash	Fraxinus americana	Overland Park	Kansas	-94.718633	38.941419	built_environment	10301 Cody St	No	excellent	naturally_occurring	NA	NA	OverlandPark	NA	NA	NA	NA	NA	NA	NA	NA	NA	NA	NA	NA
115094	11/15/2017	Sycamore	Platanus acerifolia	Overland Park	Kansas	-94.7194066	38.9383938	built_environment	10509 Bond St	No	excellent	introduced	NA	NA	OverlandPark	NA	NA	NA	NA	NA	NA	NA	NA	NA	NA	NA	NA
115095	11/15/2017	Sycamore	Platanus acerifolia	Overland Park	Kansas	-94.73191	38.937331	built_environment	11433 105th St	No	excellent	introduced	NA	15.24 to 30.48 cm	OverlandPark	NA	NA	NA	NA	NA	NA	NA	NA	NA	NA	NA	NA
115096	11/15/2017	Sycamore	Platanus acerifolia	Overland Park	Kansas	-94.73191	38.937331	built_environment	11433 105th St	No	excellent	introduced	NA	15.24 to 30.48 cm	OverlandPark	NA	NA	NA	NA	NA	NA	NA	NA	NA	NA	NA	NA
115097	11/15/2017	Sycamore	Platanus acerifolia	Overland Park	Kansas	-94.71913	38.9394844	built_environment	10435 Bond St	No	excellent	introduced	NA	NA	OverlandPark	NA	NA	NA	NA	NA	NA	NA	NA	NA	NA	NA	NA
115098	11/15/2017	Sycamore	Platanus acerifolia	Overland Park	Kansas	-94.71913	38.9394844	built_environment	10435 Bond St	No	excellent	introduced	NA	NA	OverlandPark	NA	NA	NA	NA	NA	NA	NA	NA	NA	NA	NA	NA
115099	11/15/2017	Sycamore	Platanus acerifolia	Overland Park	Kansas	-94.71798	38.939765	built_environment	11451 104th St	No	excellent	introduced	NA	NA	OverlandPark	NA	NA	NA	NA	NA	NA	NA	NA	NA	NA	NA	NA
115100	11/15/2017	Sycamore	Platanus acerifolia	Overland Park	Kansas	-94.71798	38.939765	built_environment	11451 104th St	No	excellent	introduced	NA	NA	OverlandPark	NA	NA	NA	NA	NA	NA	NA	NA	NA	NA	NA	NA
115101	11/15/2017	Red maple	Acer rubrum	Overland Park	Kansas	-94.71798	38.939765	built_environment	11451 104th St	No	excellent	introduced	NA	0 to 15.24 cm	OverlandPark	NA	NA	NA	NA	NA	NA	NA	NA	NA	NA	NA	NA
115102	11/15/2017	Sugar maple	Acer saccharum	Overland Park	Kansas	-94.71798	38.939765	built_environment	11451 104th St	No	excellent	naturally_occurring	NA	15.24 to 30.48 cm	OverlandPark	NA	NA	NA	NA	NA	NA	NA	NA	NA	NA	NA	NA
115058	11/15/2017	White ash	Fraxinus americana	Overland Park	Kansas	-94.718258	38.941924	built_environment	10301 Bond St	No	good	naturally_occurring	NA	NA	OverlandPark	NA	NA	NA	NA	NA	NA	NA	NA	NA	NA	NA	NA
115059	11/15/2017	Sawtooth oak	Quercus acutissima	Overland Park	Kansas	-94.71903	38.9398699	built_environment	10423 Bond St	No	excellent	introduced	NA	NA	OverlandPark	NA	NA	NA	NA	NA	NA	NA	NA	NA	NA	NA	NA
115060	11/15/2017	Sawtooth oak	Quercus acutissima	Overland Park	Kansas	-94.71903	38.9398699	built_environment	10423 Bond St	No	good	introduced	NA	NA	OverlandPark	NA	NA	NA	NA	NA	NA	NA	NA	NA	NA	NA	NA
115061	11/15/2017	Sawtooth oak	Quercus acutissima	Overland Park	Kansas	-94.718976	38.9400696	built_environment	10419 Bond St	No	excellent	introduced	NA	NA	OverlandPark	NA	NA	NA	NA	NA	NA	NA	NA	NA	NA	NA	NA
115062	11/15/2017	Sawtooth oak	Quercus acutissima	Overland Park	Kansas	-94.718976	38.9400696	built_environment	10419 Bond St	No	excellent	introduced	NA	NA	OverlandPark	NA	NA	NA	NA	NA	NA	NA	NA	NA	NA	NA	NA
115063	11/15/2017	Sawtooth oak	Quercus acutissima	Overland Park	Kansas	-94.7189214	38.9402691	built_environment	10415 Bond St	No	excellent	introduced	NA	NA	OverlandPark	NA	NA	NA	NA	NA	NA	NA	NA	NA	NA	NA	NA
115064	11/15/2017	Sawtooth oak	Quercus acutissima	Overland Park	Kansas	-94.719263	38.939804	built_environment	10418 Bond St	No	excellent	introduced	NA	NA	OverlandPark	NA	NA	NA	NA	NA	NA	NA	NA	NA	NA	NA	NA
115065	11/15/2017	Sawtooth oak	Quercus acutissima	Overland Park	Kansas	-94.719263	38.939804	built_environment	10418 Bond St	No	excellent	introduced	NA	NA	OverlandPark	NA	NA	NA	NA	NA	NA	NA	NA	NA	NA	NA	NA
115066	11/15/2017	Sawtooth oak	Quercus acutissima	Overland Park	Kansas	-94.7195562	38.9398118	built_environment	10421 Cody St	No	excellent	introduced	NA	NA	OverlandPark	NA	NA	NA	NA	NA	NA	NA	NA	NA	NA	NA	NA
115076	11/15/2017	Sycamore	Platanus acerifolia	Overland Park	Kansas	-94.7196173	38.9384164	built_environment	10512 Bond St	No	excellent	introduced	NA	NA	OverlandPark	NA	NA	NA	NA	NA	NA	NA	NA	NA	NA	NA	NA
115077	11/15/2017	Sycamore	Platanus acerifolia	Overland Park	Kansas	-94.7196374	38.9383387	built_environment	10516 Bond St	No	excellent	introduced	NA	NA	OverlandPark	NA	NA	NA	NA	NA	NA	NA	NA	NA	NA	NA	NA
115078	11/15/2017	Sycamore	Platanus acerifolia	Overland Park	Kansas	-94.7196777	38.9381831	built_environment	10524 Bond St	No	good	introduced	NA	NA	OverlandPark	NA	NA	NA	NA	NA	NA	NA	NA	NA	NA	NA	NA
115079	11/15/2017	Sycamore	Platanus acerifolia	Overland Park	Kansas	-94.7196978	38.9381053	built_environment	10528 Bond St	No	excellent	introduced	NA	NA	OverlandPark	NA	NA	NA	NA	NA	NA	NA	NA	NA	NA	NA	NA
115080	11/15/2017	Sycamore	Platanus acerifolia	Overland Park	Kansas	-94.719718	38.9380276	built_environment	10532 Bond St	No	good	introduced	NA	NA	OverlandPark	NA	NA	NA	NA	NA	NA	NA	NA	NA	NA	NA	NA
115081	11/15/2017	Sycamore	Platanus acerifolia	Overland Park	Kansas	-94.7197381	38.9379498	built_environment	10536 Bond St	No	excellent	introduced	NA	NA	OverlandPark	NA	NA	NA	NA	NA	NA	NA	NA	NA	NA	NA	NA
115082	11/15/2017	Sycamore	Platanus acerifolia	Overland Park	Kansas	-94.7197582	38.937872	built_environment	10540 Bond St	No	good	introduced	NA	NA	OverlandPark	NA	NA	NA	NA	NA	NA	NA	NA	NA	NA	NA	NA
115083	11/15/2017	Green ash	Fraxinus pennsylvanica	Overland Park	Kansas	-94.7197582	38.937872	built_environment	10540 Bond St	No	excellent	naturally_occurring	NA	NA	OverlandPark	NA	NA	NA	NA	NA	NA	NA	NA	NA	NA	NA	NA
115084	11/15/2017	Green ash	Fraxinus pennsylvanica	Overland Park	Kansas	-94.7197582	38.937872	built_environment	10540 Bond St	No	excellent	naturally_occurring	NA	NA	OverlandPark	NA	NA	NA	NA	NA	NA	NA	NA	NA	NA	NA	NA
115004	11/15/2017	Green ash	Fraxinus pennsylvanica	Overland Park	Kansas	-94.7195731	38.9414028	built_environment	10313 Cody St	No	good	naturally_occurring	NA	NA	OverlandPark	NA	NA	NA	NA	NA	NA	NA	NA	NA	NA	NA	NA
115006	11/15/2017	Green ash	Fraxinus pennsylvanica	Overland Park	Kansas	-94.7198737	38.9413185	built_environment	10317 Cody St	No	excellent	naturally_occurring	NA	NA	OverlandPark	NA	NA	NA	NA	NA	NA	NA	NA	NA	NA	NA	NA
115007	11/15/2017	Green ash	Fraxinus pennsylvanica	Overland Park	Kansas	-94.7201846	38.941369	built_environment	10328 Cody St	No	excellent	naturally_occurring	NA	NA	OverlandPark	NA	NA	NA	NA	NA	NA	NA	NA	NA	NA	NA	NA
115008	11/15/2017	Red maple	Acer rubrum	Overland Park	Kansas	-94.7203655	38.9412323	built_environment	10332 Cody St	No	excellent	introduced	NA	15.24 to 30.48 cm	OverlandPark	NA	NA	NA	NA	NA	NA	NA	NA	NA	NA	NA	NA
115009	11/15/2017	Green ash	Fraxinus pennsylvanica	Overland Park	Kansas	-94.720577	38.940898	built_environment	10336 Cody St	No	excellent	naturally_occurring	NA	NA	OverlandPark	NA	NA	NA	NA	NA	NA	NA	NA	NA	NA	NA	NA
115010	11/15/2017	Green ash	Fraxinus pennsylvanica	Overland Park	Kansas	-94.720633	38.940732	built_environment	10400 Cody St	No	excellent	naturally_occurring	NA	NA	OverlandPark	NA	NA	NA	NA	NA	NA	NA	NA	NA	NA	NA	NA
115025	11/15/2017	Green ash	Fraxinus pennsylvanica	Overland Park	Kansas	-94.7199966	38.9399554	built_environment	10413 Cody St	No	excellent	naturally_occurring	NA	NA	OverlandPark	NA	NA	NA	NA	NA	NA	NA	NA	NA	NA	NA	NA
115026	11/15/2017	Green ash	Fraxinus pennsylvanica	Overland Park	Kansas	-94.7201833	38.9400936	built_environment	10409 Cody St	No	excellent	naturally_occurring	NA	NA	OverlandPark	NA	NA	NA	NA	NA	NA	NA	NA	NA	NA	NA	NA
115027	11/15/2017	Green ash	Fraxinus pennsylvanica	Overland Park	Kansas	-94.7201833	38.9400936	built_environment	10409 Cody St	No	excellent	naturally_occurring	NA	NA	OverlandPark	NA	NA	NA	NA	NA	NA	NA	NA	NA	NA	NA	NA
115028	11/15/2017	Green ash	Fraxinus pennsylvanica	Overland Park	Kansas	-94.7203256	38.9402759	built_environment	10405 Cody St	No	excellent	naturally_occurring	NA	NA	OverlandPark	NA	NA	NA	NA	NA	NA	NA	NA	NA	NA	NA	NA
115029	11/15/2017	Green ash	Fraxinus pennsylvanica	Overland Park	Kansas	-94.7203256	38.9402759	built_environment	10405 Cody St	No	excellent	naturally_occurring	NA	NA	OverlandPark	NA	NA	NA	NA	NA	NA	NA	NA	NA	NA	NA	NA
115030	11/15/2017	Green ash	Fraxinus pennsylvanica	Overland Park	Kansas	-94.720417	38.940489	built_environment	10401 Cody St	No	excellent	naturally_occurring	NA	NA	OverlandPark	NA	NA	NA	NA	NA	NA	NA	NA	NA	NA	NA	NA
115041	11/15/2017	Sawtooth oak	Quercus acutissima	Overland Park	Kansas	-94.718635	38.941421	built_environment	10400 Bond St	No	excellent	introduced	NA	NA	OverlandPark	NA	NA	NA	NA	NA	NA	NA	NA	NA	NA	NA	NA
115042	11/15/2017	White ash	Fraxinus americana	Overland Park	Kansas	-94.718635	38.941421	built_environment	10400 Bond St	No	excellent	naturally_occurring	NA	NA	OverlandPark	NA	NA	NA	NA	NA	NA	NA	NA	NA	NA	NA	NA
115043	11/15/2017	Swamp white oak	Quercus bicolor	Overland Park	Kansas	-94.718635	38.941421	built_environment	10400 Bond St	No	good	naturally_occurring	NA	NA	OverlandPark	NA	NA	NA	NA	NA	NA	NA	NA	NA	NA	NA	NA
115044	11/15/2017	Baldcypress	Taxodium distichum	Overland Park	Kansas	-94.71901	38.94065	built_environment	10408 Bond St	No	excellent	introduced	NA	NA	OverlandPark	NA	NA	NA	NA	NA	NA	NA	NA	NA	NA	NA	NA
115045	11/15/2017	Serviceberry	Amelanchier	Overland Park	Kansas	-94.719263	38.939804	no_info	10418 Bond St	No	excellent	no_info	NA	0 to 15.24 cm	OverlandPark	NA	NA	NA	NA	NA	NA	NA	NA	NA	NA	NA	NA
115046	11/15/2017	White ash	Fraxinus americana	Overland Park	Kansas	-94.7192235	38.939956	built_environment	10416 Bond St	No	excellent	naturally_occurring	NA	NA	OverlandPark	NA	NA	NA	NA	NA	NA	NA	NA	NA	NA	NA	NA
115047	11/15/2017	Sawtooth oak	Quercus acutissima	Overland Park	Kansas	-94.719263	38.939804	built_environment	10418 Bond St	No	excellent	introduced	NA	NA	OverlandPark	NA	NA	NA	NA	NA	NA	NA	NA	NA	NA	NA	NA
115048	11/15/2017	Red maple	Acer rubrum	Overland Park	Kansas	-94.719263	38.939804	built_environment	10418 Bond St	No	excellent	introduced	NA	0 to 15.24 cm	OverlandPark	NA	NA	NA	NA	NA	NA	NA	NA	NA	NA	NA	NA
115049	11/15/2017	White ash	Fraxinus americana	Overland Park	Kansas	-94.719263	38.939804	built_environment	10418 Bond St	No	poor	naturally_occurring	NA	15.24 to 30.48 cm	OverlandPark	NA	NA	NA	NA	NA	NA	NA	NA	NA	NA	NA	NA
115050	11/15/2017	Sawtooth oak	Quercus acutissima	Overland Park	Kansas	-94.718808	38.940603	built_environment	10411 Bond St	No	excellent	introduced	NA	NA	OverlandPark	NA	NA	NA	NA	NA	NA	NA	NA	NA	NA	NA	NA
115051	11/15/2017	Sawtooth oak	Quercus acutissima	Overland Park	Kansas	-94.718808	38.940603	built_environment	10411 Bond St	No	excellent	introduced	NA	NA	OverlandPark	NA	NA	NA	NA	NA	NA	NA	NA	NA	NA	NA	NA
115052	11/15/2017	Sawtooth oak	Quercus acutissima	Overland Park	Kansas	-94.7185147	38.9412208	built_environment	10331 Bond St	No	excellent	introduced	NA	15.24 to 30.48 cm	OverlandPark	NA	NA	NA	NA	NA	NA	NA	NA	NA	NA	NA	NA
115053	11/15/2017	Sawtooth oak	Quercus acutissima	Overland Park	Kansas	-94.7184901	38.9412658	built_environment	10325 Bond St	No	excellent	introduced	NA	NA	OverlandPark	NA	NA	NA	NA	NA	NA	NA	NA	NA	NA	NA	NA
115054	11/15/2017	Red maple	Acer rubrum	Overland Park	Kansas	-94.7184656	38.9413109	built_environment	10319 Bond St	No	excellent	introduced	NA	0 to 15.24 cm	OverlandPark	NA	NA	NA	NA	NA	NA	NA	NA	NA	NA	NA	NA
115055	11/15/2017	Sawtooth oak	Quercus acutissima	Overland Park	Kansas	-94.718441	38.941356	built_environment	10313 Bond St	No	good	introduced	NA	NA	OverlandPark	NA	NA	NA	NA	NA	NA	NA	NA	NA	NA	NA	NA
115056	11/15/2017	Sawtooth oak	Quercus acutissima	Overland Park	Kansas	-94.7182637	38.9417157	built_environment	10307 Bond St	No	good	introduced	NA	NA	OverlandPark	NA	NA	NA	NA	NA	NA	NA	NA	NA	NA	NA	NA
115057	11/15/2017	White ash	Fraxinus americana	Overland Park	Kansas	-94.7182637	38.9417157	built_environment	10307 Bond St	No	excellent	naturally_occurring	NA	NA	OverlandPark	NA	NA	NA	NA	NA	NA	NA	NA	NA	NA	NA	NA
115067	11/15/2017	Sawtooth oak	Quercus acutissima	Overland Park	Kansas	-94.7195562	38.9398118	built_environment	10421 Cody St	No	good	introduced	NA	NA	OverlandPark	NA	NA	NA	NA	NA	NA	NA	NA	NA	NA	NA	NA
115068	11/15/2017	Sycamore	Platanus acerifolia	Overland Park	Kansas	-94.7193829	38.9393335	built_environment	10428 Bond St	No	good	introduced	NA	NA	OverlandPark	NA	NA	NA	NA	NA	NA	NA	NA	NA	NA	NA	NA
115069	11/15/2017	Sycamore	Platanus acerifolia	Overland Park	Kansas	-94.7193829	38.9393335	built_environment	10428 Bond St	No	good	introduced	NA	NA	OverlandPark	NA	NA	NA	NA	NA	NA	NA	NA	NA	NA	NA	NA
115070	11/15/2017	Sycamore	Platanus acerifolia	Overland Park	Kansas	-94.7194114	38.9392198	built_environment	10432 Bond St	No	excellent	introduced	NA	NA	OverlandPark	NA	NA	NA	NA	NA	NA	NA	NA	NA	NA	NA	NA
115071	11/15/2017	Sugar maple	Acer saccharum	Overland Park	Kansas	-94.719476	38.938976	built_environment	10436 Bond St	No	excellent	naturally_occurring	NA	NA	OverlandPark	NA	NA	NA	NA	NA	NA	NA	NA	NA	NA	NA	NA
115072	11/15/2017	Sycamore	Platanus acerifolia	Overland Park	Kansas	-94.719476	38.938976	built_environment	10436 Bond St	No	good	introduced	NA	NA	OverlandPark	NA	NA	NA	NA	NA	NA	NA	NA	NA	NA	NA	NA
115073	11/15/2017	White ash	Fraxinus americana	Overland Park	Kansas	-94.71952	38.938796	built_environment	10500 Bond St	No	excellent	naturally_occurring	NA	15.24 to 30.48 cm	OverlandPark	NA	NA	NA	NA	NA	NA	NA	NA	NA	NA	NA	NA
115074	11/15/2017	Sycamore	Platanus acerifolia	Overland Park	Kansas	-94.719577	38.938572	built_environment	10504 Bond St	No	excellent	introduced	NA	15.24 to 30.48 cm	OverlandPark	NA	NA	NA	NA	NA	NA	NA	NA	NA	NA	NA	NA
115075	11/15/2017	Sycamore	Platanus acerifolia	Overland Park	Kansas	-94.7195971	38.9384942	built_environment	10508 Bond St	No	excellent	introduced	NA	NA	OverlandPark	NA	NA	NA	NA	NA	NA	NA	NA	NA	NA	NA	NA
115085	11/15/2017	Green ash	Fraxinus pennsylvanica	Overland Park	Kansas	-94.658212	38.937388	built_environment	11506 106th St	No	excellent	naturally_occurring	NA	NA	OverlandPark	NA	NA	NA	NA	NA	NA	NA	NA	NA	NA	NA	NA
115086	11/15/2017	Norway maple	Acer platanoides	Overland Park	Kansas	-94.658212	38.937388	built_environment	11452 106th St	No	excellent	introduced	NA	15.24 to 30.48 cm	OverlandPark	NA	NA	NA	NA	NA	NA	NA	NA	NA	NA	NA	NA
115087	11/15/2017	Sycamore	Platanus acerifolia	Overland Park	Kansas	-94.7195347	38.937882	built_environment	10537 Bond St	No	excellent	introduced	NA	NA	OverlandPark	NA	NA	NA	NA	NA	NA	NA	NA	NA	NA	NA	NA
115088	11/15/2017	Sycamore	Platanus acerifolia	Overland Park	Kansas	-94.7195164	38.9379551	built_environment	10533 Bond St	No	excellent	introduced	NA	NA	OverlandPark	NA	NA	NA	NA	NA	NA	NA	NA	NA	NA	NA	NA
115089	11/15/2017	Sycamore	Platanus acerifolia	Overland Park	Kansas	-94.7194981	38.9380282	built_environment	10529 Bond St	Yes	excellent	introduced	NA	NA	OverlandPark	NA	NA	NA	NA	NA	NA	NA	NA	NA	NA	NA	NA
115090	11/15/2017	Sycamore	Platanus acerifolia	Overland Park	Kansas	-94.7194798	38.9381013	built_environment	10525 Bond St	No	excellent	introduced	NA	NA	OverlandPark	NA	NA	NA	NA	NA	NA	NA	NA	NA	NA	NA	NA
115091	11/15/2017	Red maple	Acer rubrum	Overland Park	Kansas	-94.7194615	38.9381745	built_environment	10521 Bond St	No	excellent	introduced	NA	0 to 15.24 cm	OverlandPark	NA	NA	NA	NA	NA	NA	NA	NA	NA	NA	NA	NA
115092	11/15/2017	Sycamore	Platanus acerifolia	Overland Park	Kansas	-94.7194432	38.9382476	built_environment	10517 Bond St	No	excellent	introduced	NA	NA	OverlandPark	NA	NA	NA	NA	NA	NA	NA	NA	NA	NA	NA	NA
115093	11/15/2017	Honeylocust	Gleditsia triacanthos	Overland Park	Kansas	-94.7194249	38.9383207	built_environment	10513 Bond St	No	excellent	naturally_occurring	NA	15.24 to 30.48 cm	OverlandPark	NA	NA	NA	NA	NA	NA	NA	NA	NA	NA	NA	NA
115103	11/15/2017	Sugar maple	Acer saccharum	Overland Park	Kansas	-94.71903	38.9398699	built_environment	10423 Bond St	No	excellent	naturally_occurring	NA	0 to 15.24 cm	OverlandPark	NA	NA	NA	NA	NA	NA	NA	NA	NA	NA	NA	NA
115104	11/15/2017	Sugar maple	Acer saccharum	Overland Park	Kansas	-94.71903	38.9398699	built_environment	10423 Bond St	No	excellent	naturally_occurring	NA	15.24 to 30.48 cm	OverlandPark	NA	NA	NA	NA	NA	NA	NA	NA	NA	NA	NA	NA
115105	11/15/2017	White ash	Fraxinus americana	Overland Park	Kansas	-94.716919	38.9400194	built_environment	10440 Flint St	No	excellent	naturally_occurring	NA	15.24 to 30.48 cm	OverlandPark	NA	NA	NA	NA	NA	NA	NA	NA	NA	NA	NA	NA
115106	11/15/2017	White ash	Fraxinus americana	Overland Park	Kansas	-94.716919	38.9400194	built_environment	10440 Flint St	No	excellent	naturally_occurring	NA	NA	OverlandPark	NA	NA	NA	NA	NA	NA	NA	NA	NA	NA	NA	NA
115107	11/15/2017	White ash	Fraxinus americana	Overland Park	Kansas	-94.7169293	38.9399143	built_environment	10436 Flint St	No	excellent	naturally_occurring	NA	NA	OverlandPark	NA	NA	NA	NA	NA	NA	NA	NA	NA	NA	NA	NA
115108	11/15/2017	White ash	Fraxinus americana	Overland Park	Kansas	-94.7169276	38.9398088	built_environment	10432 Flint St	No	excellent	naturally_occurring	NA	NA	OverlandPark	NA	NA	NA	NA	NA	NA	NA	NA	NA	NA	NA	NA
115109	11/15/2017	White ash	Fraxinus americana	Overland Park	Kansas	-94.7169276	38.9398088	built_environment	10432 Flint St	No	excellent	naturally_occurring	NA	NA	OverlandPark	NA	NA	NA	NA	NA	NA	NA	NA	NA	NA	NA	NA
115110	11/15/2017	White ash	Fraxinus americana	Overland Park	Kansas	-94.7169249	38.9397033	built_environment	10428 Flint St	No	excellent	naturally_occurring	NA	NA	OverlandPark	NA	NA	NA	NA	NA	NA	NA	NA	NA	NA	NA	NA
115111	11/15/2017	White ash	Fraxinus americana	Overland Park	Kansas	-94.7169249	38.9397033	built_environment	10428 Flint St	No	excellent	naturally_occurring	NA	NA	OverlandPark	NA	NA	NA	NA	NA	NA	NA	NA	NA	NA	NA	NA
115112	11/15/2017	White ash	Fraxinus americana	Overland Park	Kansas	-94.7169079	38.9395991	built_environment	10424 Flint St	No	excellent	naturally_occurring	NA	NA	OverlandPark	NA	NA	NA	NA	NA	NA	NA	NA	NA	NA	NA	NA
115113	11/15/2017	White ash	Fraxinus americana	Overland Park	Kansas	-94.7168881	38.9394956	built_environment	10420 Flint St	No	excellent	naturally_occurring	NA	NA	OverlandPark	NA	NA	NA	NA	NA	NA	NA	NA	NA	NA	NA	NA
115114	11/15/2017	White ash	Fraxinus americana	Overland Park	Kansas	-94.7168559	38.9393951	built_environment	10416 Flint St	No	excellent	naturally_occurring	NA	NA	OverlandPark	NA	NA	NA	NA	NA	NA	NA	NA	NA	NA	NA	NA
115115	11/15/2017	White ash	Fraxinus americana	Overland Park	Kansas	-94.7168559	38.9393951	built_environment	10416 Flint St	No	excellent	naturally_occurring	NA	NA	OverlandPark	NA	NA	NA	NA	NA	NA	NA	NA	NA	NA	NA	NA
115116	11/15/2017	White ash	Fraxinus americana	Overland Park	Kansas	-94.7168237	38.9392946	built_environment	10412 Flint St	No	excellent	naturally_occurring	NA	NA	OverlandPark	NA	NA	NA	NA	NA	NA	NA	NA	NA	NA	NA	NA
115117	11/15/2017	White ash	Fraxinus americana	Overland Park	Kansas	-94.7167914	38.939194	built_environment	10408 Flint St	No	excellent	naturally_occurring	NA	NA	OverlandPark	NA	NA	NA	NA	NA	NA	NA	NA	NA	NA	NA	NA
115120	11/15/2017	White ash	Fraxinus americana	Overland Park	Kansas	-94.716727	38.938993	built_environment	10400 Flint St	No	excellent	naturally_occurring	NA	NA	OverlandPark	NA	NA	NA	NA	NA	NA	NA	NA	NA	NA	NA	NA
115121	11/15/2017	White ash	Fraxinus americana	Overland Park	Kansas	-94.716727	38.938993	built_environment	10400 Flint St	No	excellent	naturally_occurring	NA	15.24 to 30.48 cm	OverlandPark	NA	NA	NA	NA	NA	NA	NA	NA	NA	NA	NA	NA
115122	11/15/2017	White ash	Fraxinus americana	Overland Park	Kansas	-94.716727	38.938993	built_environment	10400 Flint St	No	excellent	naturally_occurring	NA	15.24 to 30.48 cm	OverlandPark	NA	NA	NA	NA	NA	NA	NA	NA	NA	NA	NA	NA
115123	11/15/2017	White ash	Fraxinus americana	Overland Park	Kansas	-94.717936	38.939628	no_info	11309 104th St	No	excellent	naturally_occurring	NA	NA	OverlandPark	NA	NA	NA	NA	NA	NA	NA	NA	NA	NA	NA	NA
115124	11/15/2017	Sugar maple	Acer saccharum	Overland Park	Kansas	-94.717894	38.939691	built_environment	11405 104th St	No	excellent	naturally_occurring	NA	0 to 15.24 cm	OverlandPark	NA	NA	NA	NA	NA	NA	NA	NA	NA	NA	NA	NA
115125	11/15/2017	Sugar maple	Acer saccharum	Overland Park	Kansas	-94.717902	38.939698	built_environment	11409 104th St	No	excellent	naturally_occurring	NA	0 to 15.24 cm	OverlandPark	NA	NA	NA	NA	NA	NA	NA	NA	NA	NA	NA	NA
115126	11/15/2017	Sugar maple	Acer saccharum	Overland Park	Kansas	-94.717902	38.939698	built_environment	11409 104th St	No	excellent	naturally_occurring	NA	0 to 15.24 cm	OverlandPark	NA	NA	NA	NA	NA	NA	NA	NA	NA	NA	NA	NA
115129	11/15/2017	Sugar maple	Acer saccharum	Overland Park	Kansas	-94.717924	38.939717	built_environment	11421 104th St	No	excellent	naturally_occurring	NA	15.24 to 30.48 cm	OverlandPark	NA	NA	NA	NA	NA	NA	NA	NA	NA	NA	NA	NA
115130	11/15/2017	Sugar maple	Acer saccharum	Overland Park	Kansas	-94.717932	38.939723	built_environment	11425 104th St	No	excellent	naturally_occurring	NA	NA	OverlandPark	NA	NA	NA	NA	NA	NA	NA	NA	NA	NA	NA	NA
115135	11/15/2017	Sugar maple	Acer saccharum	Overland Park	Kansas	-94.71798	38.939765	built_environment	11451 104th St	No	excellent	naturally_occurring	NA	15.24 to 30.48 cm	OverlandPark	NA	NA	NA	NA	NA	NA	NA	NA	NA	NA	NA	NA
115136	11/15/2017	Crabapple	Malus	Overland Park	Kansas	-94.71796	38.939748	no_info	11440 104th St	No	excellent	no_info	NA	0 to 15.24 cm	OverlandPark	NA	NA	NA	NA	NA	NA	NA	NA	NA	NA	NA	NA
115137	11/15/2017	Crabapple	Malus	Overland Park	Kansas	-94.71795	38.93974	no_info	11435 104th St	No	excellent	no_info	NA	0 to 15.24 cm	OverlandPark	NA	NA	NA	NA	NA	NA	NA	NA	NA	NA	NA	NA
115138	11/15/2017	Plum	Prunus	Overland Park	Kansas	-94.71795	38.93974	no_info	11435 104th St	No	excellent	no_info	NA	0 to 15.24 cm	OverlandPark	NA	NA	NA	NA	NA	NA	NA	NA	NA	NA	NA	NA
115139	11/15/2017	Eastern redbud	Cercis canadensis	Overland Park	Kansas	-94.71796	38.939748	built_environment	11440 104th St	No	excellent	naturally_occurring	NA	0 to 15.24 cm	OverlandPark	NA	NA	NA	NA	NA	NA	NA	NA	NA	NA	NA	NA
115140	11/15/2017	Sugar maple	Acer saccharum	Overland Park	Kansas	-94.717945	38.939735	built_environment	11432 104th St	No	excellent	naturally_occurring	NA	NA	OverlandPark	NA	NA	NA	NA	NA	NA	NA	NA	NA	NA	NA	NA
115141	11/15/2017	Green ash	Fraxinus pennsylvanica	Overland Park	Kansas	-94.717937	38.939728	built_environment	11428 104th St	No	excellent	naturally_occurring	NA	NA	OverlandPark	NA	NA	NA	NA	NA	NA	NA	NA	NA	NA	NA	NA
115143	11/15/2017	Sugar maple	Acer saccharum	Overland Park	Kansas	-94.71793	38.939722	built_environment	11424 104th St	No	excellent	naturally_occurring	NA	NA	OverlandPark	NA	NA	NA	NA	NA	NA	NA	NA	NA	NA	NA	NA
115144	11/15/2017	Maple	Acer	Overland Park	Kansas	-94.717915	38.939709	built_environment	11416 104th St	No	excellent	no_info	NA	15.24 to 30.48 cm	OverlandPark	NA	NA	NA	NA	NA	NA	NA	NA	NA	NA	NA	NA
115145	11/15/2017	Sugar maple	Acer saccharum	Overland Park	Kansas	-94.717915	38.939709	built_environment	11416 104th St	No	excellent	naturally_occurring	NA	0 to 15.24 cm	OverlandPark	NA	NA	NA	NA	NA	NA	NA	NA	NA	NA	NA	NA
115146	11/15/2017	Northern red oak	Quercus rubra	Overland Park	Kansas	-94.717936	38.939628	built_environment	11400 104th St	No	excellent	naturally_occurring	NA	0 to 15.24 cm	OverlandPark	NA	NA	NA	NA	NA	NA	NA	NA	NA	NA	NA	NA
115148	11/15/2017	Sugar maple	Acer saccharum	Overland Park	Kansas	-94.717936	38.939628	no_info	11309 104th St	No	excellent	naturally_occurring	NA	15.24 to 30.48 cm	OverlandPark	NA	NA	NA	NA	NA	NA	NA	NA	NA	NA	NA	NA
115149	11/15/2017	Sugar maple	Acer saccharum	Overland Park	Kansas	-94.717936	38.939628	no_info	11309 104th St	No	poor	naturally_occurring	NA	0 to 15.24 cm	OverlandPark	NA	NA	NA	NA	NA	NA	NA	NA	NA	NA	NA	NA
115150	11/15/2017	Sugar maple	Acer saccharum	Overland Park	Kansas	-94.717936	38.939628	no_info	11309 104th St	No	excellent	naturally_occurring	NA	15.24 to 30.48 cm	OverlandPark	NA	NA	NA	NA	NA	NA	NA	NA	NA	NA	NA	NA
115152	11/15/2017	White ash	Fraxinus americana	Overland Park	Kansas	-94.716551	38.9391279	built_environment	10405 Flint St	No	excellent	naturally_occurring	NA	15.24 to 30.48 cm	OverlandPark	NA	NA	NA	NA	NA	NA	NA	NA	NA	NA	NA	NA
115154	11/15/2017	Green ash	Fraxinus pennsylvanica	Overland Park	Kansas	-94.7166089	38.9393217	built_environment	10413 Flint St	No	excellent	naturally_occurring	NA	15.24 to 30.48 cm	OverlandPark	NA	NA	NA	NA	NA	NA	NA	NA	NA	NA	NA	NA
115155	11/15/2017	White ash	Fraxinus americana	Overland Park	Kansas	-94.7166379	38.9394186	built_environment	10417 Flint St	Yes	excellent	naturally_occurring	NA	NA	OverlandPark	NA	NA	NA	NA	NA	NA	NA	NA	NA	NA	NA	NA
115157	11/15/2017	White ash	Fraxinus americana	Overland Park	Kansas	-94.7166669	38.9395155	built_environment	10421 Flint St	No	excellent	naturally_occurring	NA	NA	OverlandPark	NA	NA	NA	NA	NA	NA	NA	NA	NA	NA	NA	NA
115158	11/15/2017	White ash	Fraxinus americana	Overland Park	Kansas	-94.7166669	38.9395155	built_environment	10421 Flint St	No	excellent	naturally_occurring	NA	15.24 to 30.48 cm	OverlandPark	NA	NA	NA	NA	NA	NA	NA	NA	NA	NA	NA	NA
115159	11/15/2017	White ash	Fraxinus americana	Overland Park	Kansas	-94.7166875	38.9396143	built_environment	10425 Flint St	No	excellent	naturally_occurring	NA	NA	OverlandPark	NA	NA	NA	NA	NA	NA	NA	NA	NA	NA	NA	NA
115160	11/15/2017	White ash	Fraxinus americana	Overland Park	Kansas	-94.7167043	38.939714	built_environment	10429 Flint St	No	excellent	naturally_occurring	NA	NA	OverlandPark	NA	NA	NA	NA	NA	NA	NA	NA	NA	NA	NA	NA
115161	11/15/2017	White ash	Fraxinus americana	Overland Park	Kansas	-94.7167043	38.939714	built_environment	10429 Flint St	No	excellent	naturally_occurring	NA	NA	OverlandPark	NA	NA	NA	NA	NA	NA	NA	NA	NA	NA	NA	NA
115162	11/15/2017	White ash	Fraxinus americana	Overland Park	Kansas	-94.7167097	38.939815	built_environment	10433 Flint St	Yes	excellent	naturally_occurring	NA	NA	OverlandPark	NA	NA	NA	NA	NA	NA	NA	NA	NA	NA	NA	NA
115163	11/15/2017	White ash	Fraxinus americana	Overland Park	Kansas	-94.7167097	38.939815	built_environment	10433 Flint St	No	excellent	naturally_occurring	NA	NA	OverlandPark	NA	NA	NA	NA	NA	NA	NA	NA	NA	NA	NA	NA
115164	11/15/2017	White ash	Fraxinus americana	Overland Park	Kansas	-94.7167125	38.9399159	built_environment	10437 Flint St	No	excellent	naturally_occurring	NA	NA	OverlandPark	NA	NA	NA	NA	NA	NA	NA	NA	NA	NA	NA	NA
115165	11/15/2017	White ash	Fraxinus americana	Overland Park	Kansas	-94.7167125	38.9399159	built_environment	10437 Flint St	No	excellent	naturally_occurring	NA	NA	OverlandPark	NA	NA	NA	NA	NA	NA	NA	NA	NA	NA	NA	NA
115166	11/15/2017	White ash	Fraxinus americana	Overland Park	Kansas	-94.716919	38.9400194	built_environment	10440 Flint St	No	excellent	naturally_occurring	NA	NA	OverlandPark	NA	NA	NA	NA	NA	NA	NA	NA	NA	NA	NA	NA
115167	11/15/2017	White ash	Fraxinus americana	Overland Park	Kansas	-94.7167005	38.9400164	built_environment	10441 Flint St	No	excellent	naturally_occurring	NA	NA	OverlandPark	NA	NA	NA	NA	NA	NA	NA	NA	NA	NA	NA	NA
115168	11/15/2017	White ash	Fraxinus americana	Overland Park	Kansas	-94.7167005	38.9400164	built_environment	10441 Flint St	No	excellent	naturally_occurring	NA	NA	OverlandPark	NA	NA	NA	NA	NA	NA	NA	NA	NA	NA	NA	NA
115170	11/15/2017	White ash	Fraxinus americana	Overland Park	Kansas	-94.716919	38.9400194	built_environment	10440 Flint St	No	excellent	naturally_occurring	NA	15.24 to 30.48 cm	OverlandPark	NA	NA	NA	NA	NA	NA	NA	NA	NA	NA	NA	NA
115171	11/15/2017	Green ash	Fraxinus pennsylvanica	Overland Park	Kansas	-94.73191	38.937331	built_environment	11406 105th St	No	excellent	naturally_occurring	NA	15.24 to 30.48 cm	OverlandPark	NA	NA	NA	NA	NA	NA	NA	NA	NA	NA	NA	NA
115172	11/15/2017	Green ash	Fraxinus pennsylvanica	Overland Park	Kansas	-94.73191	38.937331	built_environment	11406 105th St	No	excellent	naturally_occurring	NA	NA	OverlandPark	NA	NA	NA	NA	NA	NA	NA	NA	NA	NA	NA	NA
115173	11/15/2017	Green ash	Fraxinus pennsylvanica	Overland Park	Kansas	-94.73191	38.937331	built_environment	11412 105th St	No	excellent	naturally_occurring	NA	NA	OverlandPark	NA	NA	NA	NA	NA	NA	NA	NA	NA	NA	NA	NA
115174	11/15/2017	White ash	Fraxinus americana	Overland Park	Kansas	-94.73191	38.937331	built_environment	11416 105th St	No	excellent	naturally_occurring	NA	NA	OverlandPark	NA	NA	NA	NA	NA	NA	NA	NA	NA	NA	NA	NA
115175	11/15/2017	Green ash	Fraxinus pennsylvanica	Overland Park	Kansas	-94.73191	38.937331	built_environment	11420 105th St	No	excellent	naturally_occurring	NA	NA	OverlandPark	NA	NA	NA	NA	NA	NA	NA	NA	NA	NA	NA	NA
115176	11/15/2017	Green ash	Fraxinus pennsylvanica	Overland Park	Kansas	-94.73191	38.937331	built_environment	11424 105th St	No	excellent	naturally_occurring	NA	NA	OverlandPark	NA	NA	NA	NA	NA	NA	NA	NA	NA	NA	NA	NA
115177	11/15/2017	Green ash	Fraxinus pennsylvanica	Overland Park	Kansas	-94.73191	38.937331	built_environment	11424 105th St	No	excellent	naturally_occurring	NA	NA	OverlandPark	NA	NA	NA	NA	NA	NA	NA	NA	NA	NA	NA	NA
115178	11/15/2017	Green ash	Fraxinus pennsylvanica	Overland Park	Kansas	-94.73191	38.937331	built_environment	11428 105th St	No	excellent	naturally_occurring	NA	NA	OverlandPark	NA	NA	NA	NA	NA	NA	NA	NA	NA	NA	NA	NA
115179	11/15/2017	Green ash	Fraxinus pennsylvanica	Overland Park	Kansas	-94.71913	38.9394844	built_environment	10435 Bond St	No	excellent	naturally_occurring	NA	NA	OverlandPark	NA	NA	NA	NA	NA	NA	NA	NA	NA	NA	NA	NA
115180	11/15/2017	Green ash	Fraxinus pennsylvanica	Overland Park	Kansas	-94.73191	38.937331	built_environment	11433 105th St	No	excellent	naturally_occurring	NA	NA	OverlandPark	NA	NA	NA	NA	NA	NA	NA	NA	NA	NA	NA	NA
115181	11/15/2017	Green ash	Fraxinus pennsylvanica	Overland Park	Kansas	-94.73191	38.937331	built_environment	11433 105th St	No	excellent	naturally_occurring	NA	NA	OverlandPark	NA	NA	NA	NA	NA	NA	NA	NA	NA	NA	NA	NA
115183	11/15/2017	Green ash	Fraxinus pennsylvanica	Overland Park	Kansas	-94.73191	38.937331	built_environment	11425 105th St	No	excellent	naturally_occurring	NA	NA	OverlandPark	NA	NA	NA	NA	NA	NA	NA	NA	NA	NA	NA	NA
115184	11/15/2017	Green ash	Fraxinus pennsylvanica	Overland Park	Kansas	-94.73191	38.937331	built_environment	11421 105th St	No	excellent	naturally_occurring	NA	15.24 to 30.48 cm	OverlandPark	NA	NA	NA	NA	NA	NA	NA	NA	NA	NA	NA	NA
115185	11/15/2017	Green ash	Fraxinus pennsylvanica	Overland Park	Kansas	-94.73191	38.937331	built_environment	11417 105th St	Yes	excellent	naturally_occurring	NA	NA	OverlandPark	NA	NA	NA	NA	NA	NA	NA	NA	NA	NA	NA	NA
115186	11/15/2017	Green ash	Fraxinus pennsylvanica	Overland Park	Kansas	-94.73191	38.937331	built_environment	11413 105th St	No	excellent	naturally_occurring	NA	15.24 to 30.48 cm	OverlandPark	NA	NA	NA	NA	NA	NA	NA	NA	NA	NA	NA	NA
115187	11/15/2017	Green ash	Fraxinus pennsylvanica	Overland Park	Kansas	-94.73191	38.937331	built_environment	11409 105th St	No	excellent	naturally_occurring	NA	NA	OverlandPark	NA	NA	NA	NA	NA	NA	NA	NA	NA	NA	NA	NA
115188	11/15/2017	Green ash	Fraxinus pennsylvanica	Overland Park	Kansas	-94.73191	38.937331	built_environment	11405 105th St	Yes	excellent	naturally_occurring	NA	NA	OverlandPark	NA	NA	NA	NA	NA	NA	NA	NA	NA	NA	NA	NA
115189	11/15/2017	Red maple	Acer rubrum	Overland Park	Kansas	-94.73191	38.937331	built_environment	11401 105th St	No	excellent	introduced	NA	0 to 15.24 cm	OverlandPark	NA	NA	NA	NA	NA	NA	NA	NA	NA	NA	NA	NA
115190	11/15/2017	Callery pear	Pyrus calleryana	Overland Park	Kansas	-94.73191	38.937331	built_environment	11401 105th St	No	excellent	introduced	NA	NA	OverlandPark	NA	NA	NA	NA	NA	NA	NA	NA	NA	NA	NA	NA
115191	11/15/2017	Callery pear	Pyrus calleryana	Overland Park	Kansas	-94.73191	38.937331	built_environment	11401 105th St	No	excellent	introduced	NA	NA	OverlandPark	NA	NA	NA	NA	NA	NA	NA	NA	NA	NA	NA	NA
115192	11/15/2017	Basswood	Tilia	Overland Park	Kansas	-94.716653	38.938753	built_environment	10506 Flint St	No	excellent	no_info	NA	NA	OverlandPark	NA	NA	NA	NA	NA	NA	NA	NA	NA	NA	NA	NA
115193	11/15/2017	Maple	Acer	Overland Park	Kansas	-94.716653	38.938753	built_environment	10506 Flint St	No	excellent	no_info	NA	0 to 15.24 cm	OverlandPark	NA	NA	NA	NA	NA	NA	NA	NA	NA	NA	NA	NA
115194	11/15/2017	Basswood	Tilia	Overland Park	Kansas	-94.716653	38.938753	built_environment	10506 Flint St	No	excellent	no_info	NA	NA	OverlandPark	NA	NA	NA	NA	NA	NA	NA	NA	NA	NA	NA	NA
115195	11/15/2017	Basswood	Tilia	Overland Park	Kansas	-94.718544	38.937711	built_environment	11404 105th Ter	No	excellent	no_info	NA	NA	OverlandPark	NA	NA	NA	NA	NA	NA	NA	NA	NA	NA	NA	NA
115196	11/15/2017	Basswood	Tilia	Overland Park	Kansas	-94.718529	38.937693	built_environment	11412 105th Ter	No	excellent	no_info	NA	NA	OverlandPark	NA	NA	NA	NA	NA	NA	NA	NA	NA	NA	NA	NA
115197	11/15/2017	Basswood	Tilia	Overland Park	Kansas	-94.718522	38.937684	built_environment	11416 105th Ter	No	excellent	no_info	NA	NA	OverlandPark	NA	NA	NA	NA	NA	NA	NA	NA	NA	NA	NA	NA
115198	11/15/2017	Basswood	Tilia	Overland Park	Kansas	-94.718515	38.937675	built_environment	11420 105th Ter	No	excellent	no_info	NA	NA	OverlandPark	NA	NA	NA	NA	NA	NA	NA	NA	NA	NA	NA	NA
115199	11/15/2017	Red maple	Acer rubrum	Overland Park	Kansas	-94.718515	38.937675	built_environment	11420 105th Ter	No	excellent	introduced	NA	15.24 to 30.48 cm	OverlandPark	NA	NA	NA	NA	NA	NA	NA	NA	NA	NA	NA	NA
115200	11/15/2017	Basswood	Tilia	Overland Park	Kansas	-94.718515	38.937675	built_environment	11420 105th Ter	No	excellent	no_info	NA	15.24 to 30.48 cm	OverlandPark	NA	NA	NA	NA	NA	NA	NA	NA	NA	NA	NA	NA
115202	11/15/2017	Basswood	Tilia	Overland Park	Kansas	-94.718493	38.937648	built_environment	11432 105th Ter	No	excellent	no_info	NA	NA	OverlandPark	NA	NA	NA	NA	NA	NA	NA	NA	NA	NA	NA	NA
115203	11/15/2017	Basswood	Tilia	Overland Park	Kansas	-94.718493	38.937648	built_environment	11432 105th Ter	No	excellent	no_info	NA	NA	OverlandPark	NA	NA	NA	NA	NA	NA	NA	NA	NA	NA	NA	NA
115204	11/15/2017	Common linden	Tilia europaea	Overland Park	Kansas	-94.718486	38.937639	built_environment	11436 105th Ter	No	excellent	introduced	NA	NA	OverlandPark	NA	NA	NA	NA	NA	NA	NA	NA	NA	NA	NA	NA
115205	11/15/2017	Sugar maple	Acer saccharum	Overland Park	Kansas	-94.718515	38.937675	no_info	11420 105th Ter	No	excellent	naturally_occurring	NA	0 to 15.24 cm	OverlandPark	NA	NA	NA	NA	NA	NA	NA	NA	NA	NA	NA	NA
115206	11/15/2017	Sugar maple	Acer saccharum	Overland Park	Kansas	-94.718515	38.937675	no_info	11420 105th Ter	No	excellent	naturally_occurring	NA	0 to 15.24 cm	OverlandPark	NA	NA	NA	NA	NA	NA	NA	NA	NA	NA	NA	NA
115207	11/15/2017	Littleleaf linden	Tilia cordata	Overland Park	Kansas	-94.718486	38.937639	built_environment	11436 105th Ter	No	excellent	introduced	NA	15.24 to 30.48 cm	OverlandPark	NA	NA	NA	NA	NA	NA	NA	NA	NA	NA	NA	NA
115208	11/15/2017	Basswood	Tilia	Overland Park	Kansas	-94.718478	38.93763	built_environment	11440 105th Ter	No	excellent	no_info	NA	NA	OverlandPark	NA	NA	NA	NA	NA	NA	NA	NA	NA	NA	NA	NA
115209	11/15/2017	Littleleaf linden	Tilia cordata	Overland Park	Kansas	-94.718471	38.937621	built_environment	11444 105th Ter	No	excellent	introduced	NA	NA	OverlandPark	NA	NA	NA	NA	NA	NA	NA	NA	NA	NA	NA	NA
115210	11/15/2017	Basswood	Tilia	Overland Park	Kansas	-94.718464	38.937612	built_environment	11448 105th Ter	No	excellent	no_info	NA	NA	OverlandPark	NA	NA	NA	NA	NA	NA	NA	NA	NA	NA	NA	NA
115211	11/15/2017	Basswood	Tilia	Overland Park	Kansas	-94.718456	38.937603	built_environment	11452 105th Ter	No	excellent	no_info	NA	NA	OverlandPark	NA	NA	NA	NA	NA	NA	NA	NA	NA	NA	NA	NA
115212	11/15/2017	Sycamore	Platanus acerifolia	Overland Park	Kansas	-94.658212	38.937388	built_environment	11444 106th St	No	excellent	introduced	NA	NA	OverlandPark	NA	NA	NA	NA	NA	NA	NA	NA	NA	NA	NA	NA
115213	11/15/2017	Sycamore	Platanus acerifolia	Overland Park	Kansas	-94.658212	38.937388	built_environment	11448 106th St	No	excellent	introduced	NA	NA	OverlandPark	NA	NA	NA	NA	NA	NA	NA	NA	NA	NA	NA	NA
115214	11/15/2017	Sycamore	Platanus acerifolia	Overland Park	Kansas	-94.658212	38.937388	built_environment	11448 106th St	No	excellent	introduced	NA	NA	OverlandPark	NA	NA	NA	NA	NA	NA	NA	NA	NA	NA	NA	NA
115215	11/15/2017	Green ash	Fraxinus pennsylvanica	Overland Park	Kansas	-94.658212	38.937388	built_environment	11441 106th St	No	excellent	naturally_occurring	NA	NA	OverlandPark	NA	NA	NA	NA	NA	NA	NA	NA	NA	NA	NA	NA
115216	11/15/2017	Green ash	Fraxinus pennsylvanica	Overland Park	Kansas	-94.658212	38.937388	built_environment	11441 106th St	Yes	good	naturally_occurring	NA	NA	OverlandPark	NA	NA	NA	NA	NA	NA	NA	NA	NA	NA	NA	NA
115217	11/15/2017	Green ash	Fraxinus pennsylvanica	Overland Park	Kansas	-94.658212	38.937388	built_environment	11437 106th St	No	excellent	naturally_occurring	NA	NA	OverlandPark	NA	NA	NA	NA	NA	NA	NA	NA	NA	NA	NA	NA
115220	11/15/2017	Basswood	Tilia	Overland Park	Kansas	-94.718473	38.937623	built_environment	11443 105th Ter	No	excellent	no_info	NA	NA	OverlandPark	NA	NA	NA	NA	NA	NA	NA	NA	NA	NA	NA	NA
115222	11/15/2017	Basswood	Tilia	Overland Park	Kansas	-94.718495	38.93765	built_environment	11431 105th Ter	No	excellent	no_info	NA	15.24 to 30.48 cm	OverlandPark	NA	NA	NA	NA	NA	NA	NA	NA	NA	NA	NA	NA
115223	11/15/2017	Littleleaf linden	Tilia cordata	Overland Park	Kansas	-94.718509	38.937668	built_environment	11423 105th Ter	No	excellent	introduced	NA	15.24 to 30.48 cm	OverlandPark	NA	NA	NA	NA	NA	NA	NA	NA	NA	NA	NA	NA
115224	11/15/2017	Littleleaf linden	Tilia cordata	Overland Park	Kansas	-94.718524	38.937686	built_environment	11415 105th Ter	No	excellent	introduced	NA	NA	OverlandPark	NA	NA	NA	NA	NA	NA	NA	NA	NA	NA	NA	NA
115225	11/15/2017	Basswood	Tilia	Overland Park	Kansas	-94.718531	38.937695	built_environment	11411 105th Ter	No	excellent	no_info	NA	NA	OverlandPark	NA	NA	NA	NA	NA	NA	NA	NA	NA	NA	NA	NA
115226	11/15/2017	Basswood	Tilia	Overland Park	Kansas	-94.718539	38.937704	built_environment	11407 105th Ter	No	excellent	no_info	NA	NA	OverlandPark	NA	NA	NA	NA	NA	NA	NA	NA	NA	NA	NA	NA
115227	11/15/2017	Basswood	Tilia	Overland Park	Kansas	-94.718546	38.937713	built_environment	11403 105th Ter	No	excellent	no_info	NA	NA	OverlandPark	NA	NA	NA	NA	NA	NA	NA	NA	NA	NA	NA	NA
115228	11/15/2017	Basswood	Tilia	Overland Park	Kansas	-94.718546	38.937713	built_environment	11403 105th Ter	No	excellent	no_info	NA	NA	OverlandPark	NA	NA	NA	NA	NA	NA	NA	NA	NA	NA	NA	NA
115229	11/15/2017	Basswood	Tilia	Overland Park	Kansas	-94.718546	38.937713	built_environment	11403 105th Ter	No	excellent	no_info	NA	NA	OverlandPark	NA	NA	NA	NA	NA	NA	NA	NA	NA	NA	NA	NA
115230	11/15/2017	Basswood	Tilia	Overland Park	Kansas	-94.718546	38.937713	built_environment	11403 105th Ter	No	excellent	no_info	NA	NA	OverlandPark	NA	NA	NA	NA	NA	NA	NA	NA	NA	NA	NA	NA
115231	11/15/2017	Basswood	Tilia	Overland Park	Kansas	-94.7165155	38.9365194	built_environment	10526 Flint St	No	excellent	no_info	NA	NA	OverlandPark	NA	NA	NA	NA	NA	NA	NA	NA	NA	NA	NA	NA
115232	11/15/2017	Basswood	Tilia	Overland Park	Kansas	-94.7165153	38.936664	built_environment	10534 Flint St	No	excellent	no_info	NA	NA	OverlandPark	NA	NA	NA	NA	NA	NA	NA	NA	NA	NA	NA	NA
115233	11/15/2017	Basswood	Tilia	Overland Park	Kansas	-94.7165154	38.9365917	built_environment	10530 Flint St	No	excellent	no_info	NA	NA	OverlandPark	NA	NA	NA	NA	NA	NA	NA	NA	NA	NA	NA	NA
115234	11/15/2017	Callery pear	Pyrus calleryana	Overland Park	Kansas	-94.7165152	38.9367363	built_environment	10538 Flint St	No	excellent	introduced	NA	0 to 15.24 cm	OverlandPark	NA	NA	NA	NA	NA	NA	NA	NA	NA	NA	NA	NA
115235	11/15/2017	Basswood	Tilia	Overland Park	Kansas	-94.7165152	38.9367363	built_environment	10538 Flint St	No	excellent	no_info	NA	NA	OverlandPark	NA	NA	NA	NA	NA	NA	NA	NA	NA	NA	NA	NA
115236	11/15/2017	Green ash	Fraxinus pennsylvanica	Overland Park	Kansas	-94.716515	38.936881	built_environment	10546 Flint St	No	excellent	naturally_occurring	NA	NA	OverlandPark	NA	NA	NA	NA	NA	NA	NA	NA	NA	NA	NA	NA
115237	11/15/2017	Green ash	Fraxinus pennsylvanica	Overland Park	Kansas	-94.658212	38.937388	built_environment	11410 106th St	No	excellent	naturally_occurring	NA	NA	OverlandPark	NA	NA	NA	NA	NA	NA	NA	NA	NA	NA	NA	NA
115238	11/15/2017	Green ash	Fraxinus pennsylvanica	Overland Park	Kansas	-94.658212	38.937388	built_environment	11410 106th St	No	excellent	naturally_occurring	NA	NA	OverlandPark	NA	NA	NA	NA	NA	NA	NA	NA	NA	NA	NA	NA
115239	11/15/2017	Green ash	Fraxinus pennsylvanica	Overland Park	Kansas	-94.658212	38.937388	built_environment	11414 106th St	No	excellent	naturally_occurring	NA	NA	OverlandPark	NA	NA	NA	NA	NA	NA	NA	NA	NA	NA	NA	NA
115240	11/15/2017	River birch	Betula nigra	Overland Park	Kansas	-94.658212	38.937388	built_environment	11414 106th St	No	good	naturally_occurring	NA	NA	OverlandPark	NA	NA	NA	NA	NA	NA	NA	NA	NA	NA	NA	NA
115241	11/15/2017	River birch	Betula nigra	Overland Park	Kansas	-94.658212	38.937388	built_environment	11416 106th St	No	good	naturally_occurring	NA	NA	OverlandPark	NA	NA	NA	NA	NA	NA	NA	NA	NA	NA	NA	NA
115242	11/15/2017	River birch	Betula nigra	Overland Park	Kansas	-94.658212	38.937388	built_environment	11416 106th St	No	good	naturally_occurring	NA	NA	OverlandPark	NA	NA	NA	NA	NA	NA	NA	NA	NA	NA	NA	NA
115243	11/15/2017	River birch	Betula nigra	Overland Park	Kansas	-94.658212	38.937388	built_environment	11418 106th St	No	excellent	naturally_occurring	NA	NA	OverlandPark	NA	NA	NA	NA	NA	NA	NA	NA	NA	NA	NA	NA
115244	11/15/2017	River birch	Betula nigra	Overland Park	Kansas	-94.658212	38.937388	built_environment	11418 106th St	No	excellent	naturally_occurring	NA	NA	OverlandPark	NA	NA	NA	NA	NA	NA	NA	NA	NA	NA	NA	NA
115245	11/15/2017	River birch	Betula nigra	Overland Park	Kansas	-94.658212	38.937388	built_environment	11422 106th St	No	excellent	naturally_occurring	NA	NA	OverlandPark	NA	NA	NA	NA	NA	NA	NA	NA	NA	NA	NA	NA
115246	11/15/2017	River birch	Betula nigra	Overland Park	Kansas	-94.658212	38.937388	built_environment	11424 106th St	No	good	naturally_occurring	NA	NA	OverlandPark	NA	NA	NA	NA	NA	NA	NA	NA	NA	NA	NA	NA
115247	11/15/2017	River birch	Betula nigra	Overland Park	Kansas	-94.658212	38.937388	built_environment	11426 106th St	No	excellent	naturally_occurring	NA	NA	OverlandPark	NA	NA	NA	NA	NA	NA	NA	NA	NA	NA	NA	NA
115248	11/15/2017	River birch	Betula nigra	Overland Park	Kansas	-94.658212	38.937388	built_environment	11428 106th St	No	excellent	naturally_occurring	NA	NA	OverlandPark	NA	NA	NA	NA	NA	NA	NA	NA	NA	NA	NA	NA
115249	11/15/2017	River birch	Betula nigra	Overland Park	Kansas	-94.658212	38.937388	built_environment	11430 106th St	No	excellent	naturally_occurring	NA	NA	OverlandPark	NA	NA	NA	NA	NA	NA	NA	NA	NA	NA	NA	NA
115250	11/15/2017	Green ash	Fraxinus pennsylvanica	Overland Park	Kansas	-94.658212	38.937388	built_environment	11430 106th St	No	excellent	naturally_occurring	NA	NA	OverlandPark	NA	NA	NA	NA	NA	NA	NA	NA	NA	NA	NA	NA
115251	11/15/2017	Green ash	Fraxinus pennsylvanica	Overland Park	Kansas	-94.658212	38.937388	built_environment	11432 106th St	No	excellent	naturally_occurring	NA	NA	OverlandPark	NA	NA	NA	NA	NA	NA	NA	NA	NA	NA	NA	NA
115252	11/15/2017	Green ash	Fraxinus pennsylvanica	Overland Park	Kansas	-94.658212	38.937388	built_environment	11433 106th St	No	excellent	naturally_occurring	NA	NA	OverlandPark	NA	NA	NA	NA	NA	NA	NA	NA	NA	NA	NA	NA
115253	11/15/2017	Green ash	Fraxinus pennsylvanica	Overland Park	Kansas	-94.658212	38.937388	built_environment	11429 106th St	No	excellent	naturally_occurring	NA	NA	OverlandPark	NA	NA	NA	NA	NA	NA	NA	NA	NA	NA	NA	NA
115254	11/15/2017	Green ash	Fraxinus pennsylvanica	Overland Park	Kansas	-94.658212	38.937388	built_environment	11425 106th St	No	excellent	naturally_occurring	NA	NA	OverlandPark	NA	NA	NA	NA	NA	NA	NA	NA	NA	NA	NA	NA
115255	11/15/2017	Green ash	Fraxinus pennsylvanica	Overland Park	Kansas	-94.658212	38.937388	built_environment	11421 106th St	Yes	excellent	naturally_occurring	NA	NA	OverlandPark	NA	NA	NA	NA	NA	NA	NA	NA	NA	NA	NA	NA
115256	11/15/2017	Eastern red cedar	Juniperus virginiana	Overland Park	Kansas	-94.658212	38.937388	no_info	11424 106th St	No	excellent	naturally_occurring	NA	0 to 15.24 cm	OverlandPark	NA	NA	NA	NA	NA	NA	NA	NA	NA	NA	NA	NA
115257	11/15/2017	Eastern red cedar	Juniperus virginiana	Overland Park	Kansas	-94.658212	38.937388	no_info	11416 106th St	No	excellent	naturally_occurring	NA	0 to 15.24 cm	OverlandPark	NA	NA	NA	NA	NA	NA	NA	NA	NA	NA	NA	NA
115258	11/15/2017	Eastern red cedar	Juniperus virginiana	Overland Park	Kansas	-94.658212	38.937388	no_info	11416 106th St	No	excellent	naturally_occurring	NA	0 to 15.24 cm	OverlandPark	NA	NA	NA	NA	NA	NA	NA	NA	NA	NA	NA	NA
115259	11/15/2017	Green ash	Fraxinus pennsylvanica	Overland Park	Kansas	-94.658212	38.937388	built_environment	11421 106th St	No	excellent	naturally_occurring	NA	NA	OverlandPark	NA	NA	NA	NA	NA	NA	NA	NA	NA	NA	NA	NA
115260	11/15/2017	Green ash	Fraxinus pennsylvanica	Overland Park	Kansas	-94.658212	38.937388	built_environment	11413 106th St	No	excellent	naturally_occurring	NA	NA	OverlandPark	NA	NA	NA	NA	NA	NA	NA	NA	NA	NA	NA	NA
115261	11/15/2017	Green ash	Fraxinus pennsylvanica	Overland Park	Kansas	-94.658212	38.937388	built_environment	11409 106th St	No	excellent	naturally_occurring	NA	NA	OverlandPark	NA	NA	NA	NA	NA	NA	NA	NA	NA	NA	NA	NA
115262	11/15/2017	Green ash	Fraxinus pennsylvanica	Overland Park	Kansas	-94.658212	38.937388	built_environment	11405 106th St	No	excellent	naturally_occurring	NA	NA	OverlandPark	NA	NA	NA	NA	NA	NA	NA	NA	NA	NA	NA	NA
115263	11/15/2017	Green ash	Fraxinus pennsylvanica	Overland Park	Kansas	-94.658212	38.937388	built_environment	11401 106th St	No	excellent	naturally_occurring	NA	NA	OverlandPark	NA	NA	NA	NA	NA	NA	NA	NA	NA	NA	NA	NA
115264	11/15/2017	Green ash	Fraxinus pennsylvanica	Overland Park	Kansas	-94.658212	38.937388	built_environment	11401 106th St	No	excellent	naturally_occurring	NA	NA	OverlandPark	NA	NA	NA	NA	NA	NA	NA	NA	NA	NA	NA	NA
115265	11/15/2017	Green ash	Fraxinus pennsylvanica	Overland Park	Kansas	-94.658212	38.937388	built_environment	11313 106th St	No	excellent	naturally_occurring	NA	NA	OverlandPark	NA	NA	NA	NA	NA	NA	NA	NA	NA	NA	NA	NA
115266	11/15/2017	Basswood	Tilia	Overland Park	Kansas	-94.7163038	38.9367493	built_environment	10545 Flint St	No	excellent	no_info	NA	15.24 to 30.48 cm	OverlandPark	NA	NA	NA	NA	NA	NA	NA	NA	NA	NA	NA	NA
115267	11/15/2017	Littleleaf linden	Tilia cordata	Overland Park	Kansas	-94.7163038	38.9367493	built_environment	10545 Flint St	No	excellent	introduced	NA	15.24 to 30.48 cm	OverlandPark	NA	NA	NA	NA	NA	NA	NA	NA	NA	NA	NA	NA
115268	11/15/2017	White ash	Fraxinus americana	Overland Park	Kansas	-94.716304	38.9366698	built_environment	10541 Flint St	No	excellent	naturally_occurring	NA	15.24 to 30.48 cm	OverlandPark	NA	NA	NA	NA	NA	NA	NA	NA	NA	NA	NA	NA
115269	11/15/2017	Basswood	Tilia	Overland Park	Kansas	-94.716304	38.9366698	built_environment	10541 Flint St	No	excellent	no_info	NA	15.24 to 30.48 cm	OverlandPark	NA	NA	NA	NA	NA	NA	NA	NA	NA	NA	NA	NA
115271	11/15/2017	Littleleaf linden	Tilia cordata	Overland Park	Kansas	-94.7163043	38.9365109	built_environment	10533 Flint St	No	excellent	introduced	NA	NA	OverlandPark	NA	NA	NA	NA	NA	NA	NA	NA	NA	NA	NA	NA
115272	11/15/2017	Sugar maple	Acer saccharum	Overland Park	Kansas	-94.7163045	38.9364314	built_environment	10529 Flint St	No	excellent	naturally_occurring	NA	15.24 to 30.48 cm	OverlandPark	NA	NA	NA	NA	NA	NA	NA	NA	NA	NA	NA	NA
115273	11/15/2017	Basswood	Tilia	Overland Park	Kansas	-94.7163047	38.9363519	built_environment	10525 Flint St	No	excellent	no_info	NA	NA	OverlandPark	NA	NA	NA	NA	NA	NA	NA	NA	NA	NA	NA	NA
115275	11/15/2017	Common linden	Tilia europaea	Overland Park	Kansas	-94.716305	38.936193	built_environment	10517 Flint St	No	excellent	introduced	NA	NA	OverlandPark	NA	NA	NA	NA	NA	NA	NA	NA	NA	NA	NA	NA
115276	11/15/2017	Common linden	Tilia europaea	Overland Park	Kansas	-94.7164155	38.9386909	built_environment	10513 Flint St	No	excellent	introduced	NA	NA	OverlandPark	NA	NA	NA	NA	NA	NA	NA	NA	NA	NA	NA	NA
115277	11/15/2017	Basswood	Tilia	Overland Park	Kansas	-94.7163587	38.9384886	built_environment	10509 Flint St	No	excellent	no_info	NA	NA	OverlandPark	NA	NA	NA	NA	NA	NA	NA	NA	NA	NA	NA	NA
115278	11/15/2017	Littleleaf linden	Tilia cordata	Overland Park	Kansas	-94.7163201	38.9382823	built_environment	10505 Flint St	No	excellent	introduced	NA	NA	OverlandPark	NA	NA	NA	NA	NA	NA	NA	NA	NA	NA	NA	NA
115279	11/15/2017	Basswood	Tilia	Overland Park	Kansas	-94.716314	38.938072	built_environment	10501 Flint St	No	excellent	no_info	NA	NA	OverlandPark	NA	NA	NA	NA	NA	NA	NA	NA	NA	NA	NA	NA
115280	11/15/2017	Green ash	Fraxinus pennsylvanica	Overland Park	Kansas	-94.716314	38.938072	built_environment	10501 Flint St	No	excellent	naturally_occurring	NA	NA	OverlandPark	NA	NA	NA	NA	NA	NA	NA	NA	NA	NA	NA	NA
115281	11/15/2017	Green ash	Fraxinus pennsylvanica	Overland Park	Kansas	-94.716314	38.938072	built_environment	10501 Flint St	No	excellent	naturally_occurring	NA	NA	OverlandPark	NA	NA	NA	NA	NA	NA	NA	NA	NA	NA	NA	NA
115282	11/15/2017	Green ash	Fraxinus pennsylvanica	Overland Park	Kansas	-94.715579	38.938959	built_environment	10500 King St	No	excellent	naturally_occurring	NA	NA	OverlandPark	NA	NA	NA	NA	NA	NA	NA	NA	NA	NA	NA	NA
115283	11/15/2017	Green ash	Fraxinus pennsylvanica	Overland Park	Kansas	-94.715579	38.938959	built_environment	10500 King St	No	excellent	naturally_occurring	NA	NA	OverlandPark	NA	NA	NA	NA	NA	NA	NA	NA	NA	NA	NA	NA
115284	11/15/2017	White ash	Fraxinus americana	Overland Park	Kansas	-94.7155091	38.9406296	built_environment	10436 King St	No	excellent	naturally_occurring	NA	15.24 to 30.48 cm	OverlandPark	NA	NA	NA	NA	NA	NA	NA	NA	NA	NA	NA	NA
115285	11/15/2017	White ash	Fraxinus americana	Overland Park	Kansas	-94.7155091	38.9406296	built_environment	10436 King St	No	excellent	naturally_occurring	NA	NA	OverlandPark	NA	NA	NA	NA	NA	NA	NA	NA	NA	NA	NA	NA
115286	11/15/2017	White ash	Fraxinus americana	Overland Park	Kansas	-94.7167005	38.9400164	built_environment	10441 Flint St	No	excellent	naturally_occurring	NA	NA	OverlandPark	NA	NA	NA	NA	NA	NA	NA	NA	NA	NA	NA	NA
115287	11/15/2017	Littleleaf linden	Tilia cordata	Overland Park	Kansas	-94.7155091	38.9406296	built_environment	10436 King St	No	excellent	introduced	NA	15.24 to 30.48 cm	OverlandPark	NA	NA	NA	NA	NA	NA	NA	NA	NA	NA	NA	NA
115288	11/15/2017	Littleleaf linden	Tilia cordata	Overland Park	Kansas	-94.7155091	38.9406296	built_environment	10436 King St	No	excellent	introduced	NA	15.24 to 30.48 cm	OverlandPark	NA	NA	NA	NA	NA	NA	NA	NA	NA	NA	NA	NA
115289	11/15/2017	Littleleaf linden	Tilia cordata	Overland Park	Kansas	-94.715464	38.9407168	built_environment	10432 King St	No	excellent	introduced	NA	15.24 to 30.48 cm	OverlandPark	NA	NA	NA	NA	NA	NA	NA	NA	NA	NA	NA	NA
115290	11/15/2017	Red maple	Acer rubrum	Overland Park	Kansas	-94.7154189	38.9408039	built_environment	10428 King St	No	excellent	introduced	NA	0 to 15.24 cm	OverlandPark	NA	NA	NA	NA	NA	NA	NA	NA	NA	NA	NA	NA
115291	11/15/2017	Red maple	Acer rubrum	Overland Park	Kansas	-94.7154189	38.9408039	built_environment	10428 King St	No	excellent	introduced	NA	0 to 15.24 cm	OverlandPark	NA	NA	NA	NA	NA	NA	NA	NA	NA	NA	NA	NA
115292	11/15/2017	Littleleaf linden	Tilia cordata	Overland Park	Kansas	-94.7153738	38.9408911	built_environment	10424 King St	No	excellent	introduced	NA	15.24 to 30.48 cm	OverlandPark	NA	NA	NA	NA	NA	NA	NA	NA	NA	NA	NA	NA
115293	11/15/2017	Littleleaf linden	Tilia cordata	Overland Park	Kansas	-94.7153286	38.9409782	built_environment	10420 King St	No	fair	introduced	NA	15.24 to 30.48 cm	OverlandPark	NA	NA	NA	NA	NA	NA	NA	NA	NA	NA	NA	NA
115294	11/15/2017	Littleleaf linden	Tilia cordata	Overland Park	Kansas	-94.7152835	38.9410654	built_environment	10416 King St	No	excellent	introduced	NA	15.24 to 30.48 cm	OverlandPark	NA	NA	NA	NA	NA	NA	NA	NA	NA	NA	NA	NA
115696	11/15/2017	Littleleaf linden	Tilia cordata	Overland Park	Kansas	-94.7151933	38.9412397	built_environment	10408 King St	No	excellent	introduced	NA	15.24 to 30.48 cm	OverlandPark	NA	NA	NA	NA	NA	NA	NA	NA	NA	NA	NA	NA
115698	11/15/2017	Littleleaf linden	Tilia cordata	Overland Park	Kansas	-94.715103	38.941414	built_environment	10400 King St	No	excellent	introduced	NA	15.24 to 30.48 cm	OverlandPark	NA	NA	NA	NA	NA	NA	NA	NA	NA	NA	NA	NA
115699	11/15/2017	Maple	Acer	Overland Park	Kansas	-94.714907	38.941353	no_info	10309 King St	No	excellent	no_info	NA	NA	OverlandPark	NA	NA	NA	NA	NA	NA	NA	NA	NA	NA	NA	NA
115700	11/15/2017	Sweetgum	Liquidambar styraciflua	Overland Park	Kansas	-94.717936	38.939628	built_environment	11309 104th St	No	excellent	introduced	NA	NA	OverlandPark	NA	NA	NA	NA	NA	NA	NA	NA	NA	NA	NA	NA
115701	11/15/2017	Red maple	Acer rubrum	Overland Park	Kansas	-94.717936	38.939628	built_environment	11309 104th St	No	excellent	introduced	NA	0 to 15.24 cm	OverlandPark	NA	NA	NA	NA	NA	NA	NA	NA	NA	NA	NA	NA
115702	11/15/2017	Red maple	Acer rubrum	Overland Park	Kansas	-94.717936	38.939628	built_environment	11309 104th St	No	excellent	introduced	NA	0 to 15.24 cm	OverlandPark	NA	NA	NA	NA	NA	NA	NA	NA	NA	NA	NA	NA
115703	11/15/2017	Red maple	Acer rubrum	Overland Park	Kansas	-94.717936	38.939628	built_environment	11309 104th St	No	poor	introduced	NA	0 to 15.24 cm	OverlandPark	NA	NA	NA	NA	NA	NA	NA	NA	NA	NA	NA	NA
115706	11/15/2017	Chinese elm	Ulmus parvifolia	Overland Park	Kansas	-94.717936	38.939628	built_environment	11304 104th St	No	excellent	introduced	NA	15.24 to 30.48 cm	OverlandPark	NA	NA	NA	NA	NA	NA	NA	NA	NA	NA	NA	NA
115707	11/15/2017	Littleleaf linden	Tilia cordata	Overland Park	Kansas	-94.717936	38.939628	built_environment	11300 104th St	No	excellent	introduced	NA	15.24 to 30.48 cm	OverlandPark	NA	NA	NA	NA	NA	NA	NA	NA	NA	NA	NA	NA
115708	11/15/2017	Littleleaf linden	Tilia cordata	Overland Park	Kansas	-94.717936	38.939628	built_environment	11300 104th St	No	excellent	introduced	NA	15.24 to 30.48 cm	OverlandPark	NA	NA	NA	NA	NA	NA	NA	NA	NA	NA	NA	NA
115709	11/15/2017	Littleleaf linden	Tilia cordata	Overland Park	Kansas	-94.7147438	38.9416893	built_environment	10305 King St	No	excellent	introduced	NA	15.24 to 30.48 cm	OverlandPark	NA	NA	NA	NA	NA	NA	NA	NA	NA	NA	NA	NA
115710	11/15/2017	Green ash	Fraxinus pennsylvanica	Overland Park	Kansas	-94.7154106	38.9403627	built_environment	10401 King St	No	excellent	naturally_occurring	NA	15.24 to 30.48 cm	OverlandPark	NA	NA	NA	NA	NA	NA	NA	NA	NA	NA	NA	NA
115711	11/15/2017	Littleleaf linden	Tilia cordata	Overland Park	Kansas	-94.7154325	38.9403197	built_environment	10405 King St	No	excellent	introduced	NA	15.24 to 30.48 cm	OverlandPark	NA	NA	NA	NA	NA	NA	NA	NA	NA	NA	NA	NA
115712	11/15/2017	Littleleaf linden	Tilia cordata	Overland Park	Kansas	-94.7154763	38.9402336	built_environment	10413 King St	No	excellent	introduced	NA	15.24 to 30.48 cm	OverlandPark	NA	NA	NA	NA	NA	NA	NA	NA	NA	NA	NA	NA
115713	11/15/2017	Littleleaf linden	Tilia cordata	Overland Park	Kansas	-94.71552	38.9401475	built_environment	10421 King St	No	excellent	introduced	NA	15.24 to 30.48 cm	OverlandPark	NA	NA	NA	NA	NA	NA	NA	NA	NA	NA	NA	NA
115714	11/15/2017	Littleleaf linden	Tilia cordata	Overland Park	Kansas	-94.7155396	38.9401034	built_environment	10425 King St	No	excellent	introduced	NA	15.24 to 30.48 cm	OverlandPark	NA	NA	NA	NA	NA	NA	NA	NA	NA	NA	NA	NA
115716	11/15/2017	Littleleaf linden	Tilia cordata	Overland Park	Kansas	-94.7155629	38.9400348	built_environment	10431 King St	No	excellent	introduced	NA	15.24 to 30.48 cm	OverlandPark	NA	NA	NA	NA	NA	NA	NA	NA	NA	NA	NA	NA
115717	11/15/2017	Littleleaf linden	Tilia cordata	Overland Park	Kansas	-94.7155629	38.9400348	built_environment	10431 King St	No	excellent	introduced	NA	15.24 to 30.48 cm	OverlandPark	NA	NA	NA	NA	NA	NA	NA	NA	NA	NA	NA	NA
115718	11/15/2017	Littleleaf linden	Tilia cordata	Overland Park	Kansas	-94.7155815	38.939965	built_environment	10437 King St	No	excellent	introduced	NA	15.24 to 30.48 cm	OverlandPark	NA	NA	NA	NA	NA	NA	NA	NA	NA	NA	NA	NA
115719	11/15/2017	Honeylocust	Gleditsia triacanthos	Overland Park	Kansas	-94.715579	38.938959	built_environment	10500 King St	No	excellent	naturally_occurring	NA	NA	OverlandPark	NA	NA	NA	NA	NA	NA	NA	NA	NA	NA	NA	NA
115720	11/15/2017	Honeylocust	Gleditsia triacanthos	Overland Park	Kansas	-94.7155114	38.938717	built_environment	10506 King St	No	excellent	naturally_occurring	NA	NA	OverlandPark	NA	NA	NA	NA	NA	NA	NA	NA	NA	NA	NA	NA
115721	11/15/2017	Honeylocust	Gleditsia triacanthos	Overland Park	Kansas	-94.7154424	38.9383893	built_environment	10514 King St	No	excellent	naturally_occurring	NA	NA	OverlandPark	NA	NA	NA	NA	NA	NA	NA	NA	NA	NA	NA	NA
115722	11/15/2017	Honeylocust	Gleditsia triacanthos	Overland Park	Kansas	-94.715422	38.938223	built_environment	10518 King St	No	excellent	naturally_occurring	NA	NA	OverlandPark	NA	NA	NA	NA	NA	NA	NA	NA	NA	NA	NA	NA
115723	11/15/2017	Honeylocust	Gleditsia triacanthos	Overland Park	Kansas	-94.71541	38.937982	built_environment	10520 King St	No	excellent	naturally_occurring	NA	NA	OverlandPark	NA	NA	NA	NA	NA	NA	NA	NA	NA	NA	NA	NA
115724	11/15/2017	Honeylocust	Gleditsia triacanthos	Overland Park	Kansas	-94.7154076	38.9375506	built_environment	10526 King St	No	excellent	naturally_occurring	NA	NA	OverlandPark	NA	NA	NA	NA	NA	NA	NA	NA	NA	NA	NA	NA
115725	11/15/2017	Honeylocust	Gleditsia triacanthos	Overland Park	Kansas	-94.715406	38.937263	built_environment	10530 King St	No	excellent	naturally_occurring	NA	NA	OverlandPark	NA	NA	NA	NA	NA	NA	NA	NA	NA	NA	NA	NA
115726	11/15/2017	Honeylocust	Gleditsia triacanthos	Overland Park	Kansas	-94.7154063	38.9370002	built_environment	10534 King St	No	excellent	naturally_occurring	NA	NA	OverlandPark	NA	NA	NA	NA	NA	NA	NA	NA	NA	NA	NA	NA
115727	11/15/2017	Honeylocust	Gleditsia triacanthos	Overland Park	Kansas	-94.7154076	38.9369332	built_environment	10542 King St	No	excellent	naturally_occurring	NA	NA	OverlandPark	NA	NA	NA	NA	NA	NA	NA	NA	NA	NA	NA	NA
115728	11/15/2017	Honeylocust	Gleditsia triacanthos	Overland Park	Kansas	-94.7154069	38.9369667	built_environment	10538 King St	No	excellent	naturally_occurring	NA	NA	OverlandPark	NA	NA	NA	NA	NA	NA	NA	NA	NA	NA	NA	NA
115729	11/15/2017	Honeylocust	Gleditsia triacanthos	Overland Park	Kansas	-94.7154082	38.9368997	built_environment	10546 King St	No	excellent	naturally_occurring	NA	NA	OverlandPark	NA	NA	NA	NA	NA	NA	NA	NA	NA	NA	NA	NA
115730	11/15/2017	Green ash	Fraxinus pennsylvanica	Overland Park	Kansas	-94.658212	38.937388	built_environment	11304 106th St	No	excellent	naturally_occurring	NA	NA	OverlandPark	NA	NA	NA	NA	NA	NA	NA	NA	NA	NA	NA	NA
115731	11/15/2017	Green ash	Fraxinus pennsylvanica	Overland Park	Kansas	-94.7163038	38.9367493	built_environment	10545 Flint St	No	excellent	naturally_occurring	NA	NA	OverlandPark	NA	NA	NA	NA	NA	NA	NA	NA	NA	NA	NA	NA
115732	11/15/2017	Green ash	Fraxinus pennsylvanica	Overland Park	Kansas	-94.7163038	38.9367493	built_environment	10545 Flint St	No	excellent	naturally_occurring	NA	NA	OverlandPark	NA	NA	NA	NA	NA	NA	NA	NA	NA	NA	NA	NA
115733	11/15/2017	Green ash	Fraxinus pennsylvanica	Overland Park	Kansas	-94.658212	38.937388	built_environment	11309 106th St	No	excellent	naturally_occurring	NA	NA	OverlandPark	NA	NA	NA	NA	NA	NA	NA	NA	NA	NA	NA	NA
115734	11/15/2017	Green ash	Fraxinus pennsylvanica	Overland Park	Kansas	-94.658212	38.937388	built_environment	11301 106th St	No	excellent	naturally_occurring	NA	NA	OverlandPark	NA	NA	NA	NA	NA	NA	NA	NA	NA	NA	NA	NA
115735	11/15/2017	Green ash	Fraxinus pennsylvanica	Overland Park	Kansas	-94.658212	38.937388	built_environment	11309 106th St	No	excellent	naturally_occurring	NA	NA	OverlandPark	NA	NA	NA	NA	NA	NA	NA	NA	NA	NA	NA	NA
115736	11/15/2017	Green ash	Fraxinus pennsylvanica	Overland Park	Kansas	-94.658212	38.937388	built_environment	11301 106th St	No	excellent	naturally_occurring	NA	NA	OverlandPark	NA	NA	NA	NA	NA	NA	NA	NA	NA	NA	NA	NA
115737	11/15/2017	Green ash	Fraxinus pennsylvanica	Overland Park	Kansas	-94.658212	38.937388	built_environment	11301 106th St	No	excellent	naturally_occurring	NA	NA	OverlandPark	NA	NA	NA	NA	NA	NA	NA	NA	NA	NA	NA	NA
115738	11/15/2017	Green ash	Fraxinus pennsylvanica	Overland Park	Kansas	-94.658212	38.937388	built_environment	11217 106th St	No	excellent	naturally_occurring	NA	NA	OverlandPark	NA	NA	NA	NA	NA	NA	NA	NA	NA	NA	NA	NA
115739	11/15/2017	Green ash	Fraxinus pennsylvanica	Overland Park	Kansas	-94.658212	38.937388	built_environment	11217 106th St	No	excellent	naturally_occurring	NA	NA	OverlandPark	NA	NA	NA	NA	NA	NA	NA	NA	NA	NA	NA	NA
115740	11/15/2017	Green ash	Fraxinus pennsylvanica	Overland Park	Kansas	-94.658212	38.937388	built_environment	11213 106th St	No	excellent	naturally_occurring	NA	NA	OverlandPark	NA	NA	NA	NA	NA	NA	NA	NA	NA	NA	NA	NA
115741	11/15/2017	Green ash	Fraxinus pennsylvanica	Overland Park	Kansas	-94.658212	38.937388	built_environment	11209 106th St	No	excellent	naturally_occurring	NA	NA	OverlandPark	NA	NA	NA	NA	NA	NA	NA	NA	NA	NA	NA	NA
115742	11/15/2017	Green ash	Fraxinus pennsylvanica	Overland Park	Kansas	-94.658212	38.937388	built_environment	11209 106th St	No	excellent	naturally_occurring	NA	NA	OverlandPark	NA	NA	NA	NA	NA	NA	NA	NA	NA	NA	NA	NA
115743	11/15/2017	Green ash	Fraxinus pennsylvanica	Overland Park	Kansas	-94.658212	38.937388	built_environment	11200 106th St	No	excellent	naturally_occurring	NA	NA	OverlandPark	NA	NA	NA	NA	NA	NA	NA	NA	NA	NA	NA	NA
115744	11/15/2017	Green ash	Fraxinus pennsylvanica	Overland Park	Kansas	-94.658212	38.937388	built_environment	11204 106th St	Yes	excellent	naturally_occurring	NA	NA	OverlandPark	NA	NA	NA	NA	NA	NA	NA	NA	NA	NA	NA	NA
115745	11/15/2017	Green ash	Fraxinus pennsylvanica	Overland Park	Kansas	-94.658212	38.937388	built_environment	11208 106th St	No	excellent	naturally_occurring	NA	NA	OverlandPark	NA	NA	NA	NA	NA	NA	NA	NA	NA	NA	NA	NA
115746	11/15/2017	Green ash	Fraxinus pennsylvanica	Overland Park	Kansas	-94.658212	38.937388	built_environment	11208 106th St	No	excellent	naturally_occurring	NA	NA	OverlandPark	NA	NA	NA	NA	NA	NA	NA	NA	NA	NA	NA	NA
115747	11/15/2017	Green ash	Fraxinus pennsylvanica	Overland Park	Kansas	-94.658212	38.937388	built_environment	11212 106th St	No	excellent	naturally_occurring	NA	NA	OverlandPark	NA	NA	NA	NA	NA	NA	NA	NA	NA	NA	NA	NA
115748	11/15/2017	Green ash	Fraxinus pennsylvanica	Overland Park	Kansas	-94.658212	38.937388	built_environment	11212 106th St	No	excellent	naturally_occurring	NA	NA	OverlandPark	NA	NA	NA	NA	NA	NA	NA	NA	NA	NA	NA	NA
115749	11/15/2017	Green ash	Fraxinus pennsylvanica	Overland Park	Kansas	-94.658212	38.937388	built_environment	11216 106th St	No	excellent	naturally_occurring	NA	NA	OverlandPark	NA	NA	NA	NA	NA	NA	NA	NA	NA	NA	NA	NA
115750	11/15/2017	Green ash	Fraxinus pennsylvanica	Overland Park	Kansas	-94.658212	38.937388	built_environment	11216 106th St	No	excellent	naturally_occurring	NA	NA	OverlandPark	NA	NA	NA	NA	NA	NA	NA	NA	NA	NA	NA	NA
115751	11/15/2017	Green ash	Fraxinus pennsylvanica	Overland Park	Kansas	-94.658212	38.937388	built_environment	11216 106th St	No	excellent	naturally_occurring	NA	15.24 to 30.48 cm	OverlandPark	NA	NA	NA	NA	NA	NA	NA	NA	NA	NA	NA	NA
115752	11/15/2017	Red maple	Acer rubrum	Overland Park	Kansas	-94.658212	38.937388	built_environment	11216 106th St	No	excellent	introduced	NA	0 to 15.24 cm	OverlandPark	NA	NA	NA	NA	NA	NA	NA	NA	NA	NA	NA	NA
115753	11/15/2017	Honeylocust	Gleditsia triacanthos	Overland Park	Kansas	-94.7151933	38.936909	built_environment	10539 King St	No	excellent	naturally_occurring	NA	NA	OverlandPark	NA	NA	NA	NA	NA	NA	NA	NA	NA	NA	NA	NA
115754	11/15/2017	Honeylocust	Gleditsia triacanthos	Overland Park	Kansas	-94.7151933	38.936909	built_environment	10539 King St	No	excellent	naturally_occurring	NA	NA	OverlandPark	NA	NA	NA	NA	NA	NA	NA	NA	NA	NA	NA	NA
115755	11/15/2017	Honeylocust	Gleditsia triacanthos	Overland Park	Kansas	-94.7151933	38.936909	built_environment	10539 King St	No	excellent	naturally_occurring	NA	NA	OverlandPark	NA	NA	NA	NA	NA	NA	NA	NA	NA	NA	NA	NA
115756	11/15/2017	Honeylocust	Gleditsia triacanthos	Overland Park	Kansas	-94.7151933	38.936909	built_environment	10539 King St	No	excellent	naturally_occurring	NA	NA	OverlandPark	NA	NA	NA	NA	NA	NA	NA	NA	NA	NA	NA	NA
115757	11/15/2017	Honeylocust	Gleditsia triacanthos	Overland Park	Kansas	-94.7151933	38.936909	built_environment	10539 King St	No	excellent	naturally_occurring	NA	NA	OverlandPark	NA	NA	NA	NA	NA	NA	NA	NA	NA	NA	NA	NA
115758	11/15/2017	Honeylocust	Gleditsia triacanthos	Overland Park	Kansas	-94.7151936	38.9369268	built_environment	10537 King St	No	excellent	naturally_occurring	NA	NA	OverlandPark	NA	NA	NA	NA	NA	NA	NA	NA	NA	NA	NA	NA
115759	11/15/2017	Honeylocust	Gleditsia triacanthos	Overland Park	Kansas	-94.7151939	38.9369446	built_environment	10535 King St	No	excellent	naturally_occurring	NA	NA	OverlandPark	NA	NA	NA	NA	NA	NA	NA	NA	NA	NA	NA	NA
115760	11/15/2017	Honeylocust	Gleditsia triacanthos	Overland Park	Kansas	-94.7151947	38.9369982	built_environment	10529 King St	No	excellent	naturally_occurring	NA	NA	OverlandPark	NA	NA	NA	NA	NA	NA	NA	NA	NA	NA	NA	NA
115761	11/15/2017	Honeylocust	Gleditsia triacanthos	Overland Park	Kansas	-94.7151947	38.9369982	built_environment	10529 King St	No	excellent	naturally_occurring	NA	NA	OverlandPark	NA	NA	NA	NA	NA	NA	NA	NA	NA	NA	NA	NA
115762	11/15/2017	Honeylocust	Gleditsia triacanthos	Overland Park	Kansas	-94.7151947	38.9369982	built_environment	10529 King St	No	excellent	naturally_occurring	NA	NA	OverlandPark	NA	NA	NA	NA	NA	NA	NA	NA	NA	NA	NA	NA
115763	11/15/2017	Honeylocust	Gleditsia triacanthos	Overland Park	Kansas	-94.715195	38.937016	built_environment	10527 King St	No	excellent	naturally_occurring	NA	NA	OverlandPark	NA	NA	NA	NA	NA	NA	NA	NA	NA	NA	NA	NA
115764	11/15/2017	Sawtooth oak	Quercus acutissima	Overland Park	Kansas	-94.7151947	38.9369982	no_info	10529 King St	No	good	introduced	NA	NA	OverlandPark	NA	NA	NA	NA	NA	NA	NA	NA	NA	NA	NA	NA
115765	11/15/2017	Sawtooth oak	Quercus acutissima	Overland Park	Kansas	-94.7151933	38.936909	no_info	10539 King St	No	good	introduced	NA	NA	OverlandPark	NA	NA	NA	NA	NA	NA	NA	NA	NA	NA	NA	NA
115766	11/15/2017	NA	NA	Overland Park	Kansas	-94.7151933	38.936909	no_info	10539 King St	No	excellent	no_info	NA	0 to 15.24 cm	OverlandPark	NA	NA	NA	NA	NA	NA	NA	NA	NA	NA	NA	NA
115767	11/15/2017	NA	NA	Overland Park	Kansas	-94.7151933	38.936909	no_info	10539 King St	No	excellent	no_info	NA	0 to 15.24 cm	OverlandPark	NA	NA	NA	NA	NA	NA	NA	NA	NA	NA	NA	NA
115768	11/15/2017	Eastern red cedar	Juniperus virginiana	Overland Park	Kansas	-94.7151933	38.936909	no_info	10539 King St	No	excellent	naturally_occurring	NA	0 to 15.24 cm	OverlandPark	NA	NA	NA	NA	NA	NA	NA	NA	NA	NA	NA	NA
115769	11/15/2017	Eastern red cedar	Juniperus virginiana	Overland Park	Kansas	-94.7151933	38.936909	no_info	10539 King St	No	excellent	naturally_occurring	NA	0 to 15.24 cm	OverlandPark	NA	NA	NA	NA	NA	NA	NA	NA	NA	NA	NA	NA
115770	11/15/2017	Eastern red cedar	Juniperus virginiana	Overland Park	Kansas	-94.7151933	38.936909	no_info	10539 King St	No	excellent	naturally_occurring	NA	0 to 15.24 cm	OverlandPark	NA	NA	NA	NA	NA	NA	NA	NA	NA	NA	NA	NA
115771	11/15/2017	Honeylocust	Gleditsia triacanthos	Overland Park	Kansas	-94.715195	38.937016	built_environment	10527 King St	No	excellent	naturally_occurring	NA	NA	OverlandPark	NA	NA	NA	NA	NA	NA	NA	NA	NA	NA	NA	NA
115772	11/15/2017	Honeylocust	Gleditsia triacanthos	Overland Park	Kansas	-94.715198	38.9378033	built_environment	10519 King St	No	excellent	naturally_occurring	NA	NA	OverlandPark	NA	NA	NA	NA	NA	NA	NA	NA	NA	NA	NA	NA
115774	11/15/2017	Honeylocust	Gleditsia triacanthos	Overland Park	Kansas	-94.715198	38.9378033	built_environment	10519 King St	No	excellent	naturally_occurring	NA	NA	OverlandPark	NA	NA	NA	NA	NA	NA	NA	NA	NA	NA	NA	NA
115775	11/15/2017	Honeylocust	Gleditsia triacanthos	Overland Park	Kansas	-94.715198	38.9378033	built_environment	10519 King St	No	excellent	naturally_occurring	NA	NA	OverlandPark	NA	NA	NA	NA	NA	NA	NA	NA	NA	NA	NA	NA
115776	11/15/2017	Honeylocust	Gleditsia triacanthos	Overland Park	Kansas	-94.715198	38.9378033	built_environment	10519 King St	No	excellent	naturally_occurring	NA	NA	OverlandPark	NA	NA	NA	NA	NA	NA	NA	NA	NA	NA	NA	NA
115778	11/15/2017	Honeylocust	Gleditsia triacanthos	Overland Park	Kansas	-94.7152201	38.9383468	built_environment	10513 King St	No	fair	naturally_occurring	NA	NA	OverlandPark	NA	NA	NA	NA	NA	NA	NA	NA	NA	NA	NA	NA
115780	11/15/2017	Honeylocust	Gleditsia triacanthos	Overland Park	Kansas	-94.7152538	38.9385678	built_environment	10509 King St	No	excellent	naturally_occurring	NA	NA	OverlandPark	NA	NA	NA	NA	NA	NA	NA	NA	NA	NA	NA	NA
115781	11/15/2017	Honeylocust	Gleditsia triacanthos	Overland Park	Kansas	-94.7152538	38.9385678	built_environment	10509 King St	No	excellent	naturally_occurring	NA	NA	OverlandPark	NA	NA	NA	NA	NA	NA	NA	NA	NA	NA	NA	NA
115782	11/15/2017	Kentucky coffeetree	Gymnocladus dioicus	Overland Park	Kansas	-94.715198	38.9378033	no_info	10519 King St	No	excellent	naturally_occurring	NA	NA	OverlandPark	NA	NA	NA	NA	NA	NA	NA	NA	NA	NA	NA	NA
115783	11/15/2017	Green ash	Fraxinus pennsylvanica	Overland Park	Kansas	-94.7152538	38.9385678	built_environment	10509 King St	No	excellent	naturally_occurring	NA	0 to 15.24 cm	OverlandPark	NA	NA	NA	NA	NA	NA	NA	NA	NA	NA	NA	NA
115784	11/15/2017	Honeylocust	Gleditsia triacanthos	Overland Park	Kansas	-94.7155114	38.938717	built_environment	10506 King St	No	excellent	naturally_occurring	NA	NA	OverlandPark	NA	NA	NA	NA	NA	NA	NA	NA	NA	NA	NA	NA
115785	11/15/2017	Honeylocust	Gleditsia triacanthos	Overland Park	Kansas	-94.715375	38.938999	built_environment	10501 King St	No	excellent	naturally_occurring	NA	NA	OverlandPark	NA	NA	NA	NA	NA	NA	NA	NA	NA	NA	NA	NA
115786	11/15/2017	Green ash	Fraxinus pennsylvanica	Overland Park	Kansas	-94.715375	38.938999	built_environment	10501 King St	No	excellent	naturally_occurring	NA	NA	OverlandPark	NA	NA	NA	NA	NA	NA	NA	NA	NA	NA	NA	NA
115787	11/15/2017	Littleleaf linden	Tilia cordata	Overland Park	Kansas	-94.715375	38.938999	built_environment	10501 King St	No	excellent	introduced	NA	15.24 to 30.48 cm	OverlandPark	NA	NA	NA	NA	NA	NA	NA	NA	NA	NA	NA	NA
115788	11/15/2017	Littleleaf linden	Tilia cordata	Overland Park	Kansas	-94.714409	38.939165	built_environment	10500 Barton St	No	excellent	introduced	NA	15.24 to 30.48 cm	OverlandPark	NA	NA	NA	NA	NA	NA	NA	NA	NA	NA	NA	NA
115789	11/15/2017	Littleleaf linden	Tilia cordata	Overland Park	Kansas	-94.714409	38.939165	built_environment	10500 Barton St	No	excellent	introduced	NA	15.24 to 30.48 cm	OverlandPark	NA	NA	NA	NA	NA	NA	NA	NA	NA	NA	NA	NA
115790	11/15/2017	Littleleaf linden	Tilia cordata	Overland Park	Kansas	-94.7144479	38.9402613	built_environment	10432 Barton St	No	excellent	introduced	NA	15.24 to 30.48 cm	OverlandPark	NA	NA	NA	NA	NA	NA	NA	NA	NA	NA	NA	NA
115792	11/15/2017	Littleleaf linden	Tilia cordata	Overland Park	Kansas	-94.7155815	38.939965	built_environment	10437 King St	No	excellent	introduced	NA	15.24 to 30.48 cm	OverlandPark	NA	NA	NA	NA	NA	NA	NA	NA	NA	NA	NA	NA
115793	11/15/2017	Littleleaf linden	Tilia cordata	Overland Park	Kansas	-94.7155815	38.939965	built_environment	10437 King St	No	excellent	introduced	NA	0 to 15.24 cm	OverlandPark	NA	NA	NA	NA	NA	NA	NA	NA	NA	NA	NA	NA
115794	11/15/2017	Red maple	Acer rubrum	Overland Park	Kansas	-94.7144225	38.9403103	built_environment	10428 Barton St	No	excellent	introduced	NA	15.24 to 30.48 cm	OverlandPark	NA	NA	NA	NA	NA	NA	NA	NA	NA	NA	NA	NA
115795	11/15/2017	Willow	Salix	Overland Park	Kansas	-94.7144225	38.9403103	built_environment	10428 Barton St	No	excellent	no_info	NA	0 to 15.24 cm	OverlandPark	NA	NA	NA	NA	NA	NA	NA	NA	NA	NA	NA	NA
115796	11/15/2017	Norway maple	Acer platanoides	Overland Park	Kansas	-94.7143972	38.9403593	built_environment	10424 Barton St	No	excellent	introduced	NA	15.24 to 30.48 cm	OverlandPark	NA	NA	NA	NA	NA	NA	NA	NA	NA	NA	NA	NA
115797	11/15/2017	Norway maple	Acer platanoides	Overland Park	Kansas	-94.7143972	38.9403593	built_environment	10424 Barton St	No	excellent	introduced	NA	15.24 to 30.48 cm	OverlandPark	NA	NA	NA	NA	NA	NA	NA	NA	NA	NA	NA	NA
115798	11/15/2017	Red maple	Acer rubrum	Overland Park	Kansas	-94.7143465	38.9404573	built_environment	10416 Barton St	No	excellent	introduced	NA	15.24 to 30.48 cm	OverlandPark	NA	NA	NA	NA	NA	NA	NA	NA	NA	NA	NA	NA
115799	11/15/2017	Northern red oak	Quercus rubra	Overland Park	Kansas	-94.7143211	38.9405063	built_environment	10412 Barton St	No	excellent	naturally_occurring	NA	15.24 to 30.48 cm	OverlandPark	NA	NA	NA	NA	NA	NA	NA	NA	NA	NA	NA	NA
115800	11/15/2017	Norway maple	Acer platanoides	Overland Park	Kansas	-94.7143211	38.9405063	built_environment	10412 Barton St	No	excellent	introduced	NA	NA	OverlandPark	NA	NA	NA	NA	NA	NA	NA	NA	NA	NA	NA	NA
115801	11/15/2017	Norway maple	Acer platanoides	Overland Park	Kansas	-94.7142704	38.9406043	built_environment	10404 Barton St	No	excellent	introduced	NA	NA	OverlandPark	NA	NA	NA	NA	NA	NA	NA	NA	NA	NA	NA	NA
115802	11/15/2017	Northern red oak	Quercus rubra	Overland Park	Kansas	-94.7142704	38.9406043	built_environment	10404 Barton St	No	excellent	naturally_occurring	NA	0 to 15.24 cm	OverlandPark	NA	NA	NA	NA	NA	NA	NA	NA	NA	NA	NA	NA
115803	11/15/2017	Red maple	Acer rubrum	Overland Park	Kansas	-94.7137659	38.9418127	built_environment	10308 Barton St	No	excellent	introduced	NA	0 to 15.24 cm	OverlandPark	NA	NA	NA	NA	NA	NA	NA	NA	NA	NA	NA	NA
115804	11/15/2017	Norway maple	Acer platanoides	Overland Park	Kansas	-94.7137639	38.9418679	built_environment	10304 Barton St	No	excellent	introduced	NA	NA	OverlandPark	NA	NA	NA	NA	NA	NA	NA	NA	NA	NA	NA	NA
115805	11/15/2017	Norway maple	Acer platanoides	Overland Park	Kansas	-94.713762	38.941923	built_environment	10300 Barton St	No	excellent	introduced	NA	15.24 to 30.48 cm	OverlandPark	NA	NA	NA	NA	NA	NA	NA	NA	NA	NA	NA	NA
115806	11/15/2017	Norway maple	Acer platanoides	Overland Park	Kansas	-94.713551	38.941922	built_environment	10301 Barton St	No	excellent	introduced	NA	15.24 to 30.48 cm	OverlandPark	NA	NA	NA	NA	NA	NA	NA	NA	NA	NA	NA	NA
115807	11/15/2017	Red maple	Acer rubrum	Overland Park	Kansas	-94.7135498	38.9418682	built_environment	10305 Barton St	No	excellent	introduced	NA	0 to 15.24 cm	OverlandPark	NA	NA	NA	NA	NA	NA	NA	NA	NA	NA	NA	NA
115808	11/15/2017	Red maple	Acer rubrum	Overland Park	Kansas	-94.7135486	38.9418144	built_environment	10309 Barton St	No	excellent	introduced	NA	0 to 15.24 cm	OverlandPark	NA	NA	NA	NA	NA	NA	NA	NA	NA	NA	NA	NA
115809	11/15/2017	Red maple	Acer rubrum	Overland Park	Kansas	-94.7135474	38.9417607	built_environment	10313 Barton St	No	excellent	introduced	NA	0 to 15.24 cm	OverlandPark	NA	NA	NA	NA	NA	NA	NA	NA	NA	NA	NA	NA
115810	11/15/2017	Red maple	Acer rubrum	Overland Park	Kansas	-94.7135474	38.9417607	built_environment	10313 Barton St	No	good	introduced	NA	15.24 to 30.48 cm	OverlandPark	NA	NA	NA	NA	NA	NA	NA	NA	NA	NA	NA	NA
115811	11/15/2017	Eastern redbud	Cercis canadensis	Overland Park	Kansas	-94.7142451	38.9406533	built_environment	10400 Barton St	No	excellent	naturally_occurring	NA	0 to 15.24 cm	OverlandPark	NA	NA	NA	NA	NA	NA	NA	NA	NA	NA	NA	NA
115812	11/15/2017	Norway maple	Acer platanoides	Overland Park	Kansas	-94.7139935	38.9406795	built_environment	10401 Barton St	No	excellent	introduced	NA	15.24 to 30.48 cm	OverlandPark	NA	NA	NA	NA	NA	NA	NA	NA	NA	NA	NA	NA
115813	11/15/2017	Northern red oak	Quercus rubra	Overland Park	Kansas	-94.714018	38.9406316	built_environment	10405 Barton St	No	excellent	naturally_occurring	NA	0 to 15.24 cm	OverlandPark	NA	NA	NA	NA	NA	NA	NA	NA	NA	NA	NA	NA
115814	11/15/2017	Norway maple	Acer platanoides	Overland Park	Kansas	-94.714018	38.9406316	built_environment	10405 Barton St	No	excellent	introduced	NA	15.24 to 30.48 cm	OverlandPark	NA	NA	NA	NA	NA	NA	NA	NA	NA	NA	NA	NA
115815	11/15/2017	White ash	Fraxinus americana	Overland Park	Kansas	-94.7140425	38.9405837	built_environment	10409 Barton St	No	excellent	naturally_occurring	NA	15.24 to 30.48 cm	OverlandPark	NA	NA	NA	NA	NA	NA	NA	NA	NA	NA	NA	NA
115816	11/15/2017	White ash	Fraxinus americana	Overland Park	Kansas	-94.714067	38.9405358	built_environment	10413 Barton St	No	excellent	naturally_occurring	NA	15.24 to 30.48 cm	OverlandPark	NA	NA	NA	NA	NA	NA	NA	NA	NA	NA	NA	NA
115817	11/15/2017	Sweetgum	Liquidambar styraciflua	Overland Park	Kansas	-94.7141772	38.9403203	built_environment	10431 Barton St	No	excellent	introduced	NA	0 to 15.24 cm	OverlandPark	NA	NA	NA	NA	NA	NA	NA	NA	NA	NA	NA	NA
115818	11/15/2017	Littleleaf linden	Tilia cordata	Overland Park	Kansas	-94.7141772	38.9403203	built_environment	10431 Barton St	No	excellent	introduced	NA	0 to 15.24 cm	OverlandPark	NA	NA	NA	NA	NA	NA	NA	NA	NA	NA	NA	NA
115837	11/15/2017	Green ash	Fraxinus pennsylvanica	Overland Park	Kansas	-94.6506606	38.9781732	built_environment	8321 Maple Ln	No	excellent	naturally_occurring	NA	NA	OverlandPark	NA	NA	NA	NA	NA	NA	NA	NA	NA	NA	NA	NA
115838	11/15/2017	Green ash	Fraxinus pennsylvanica	Overland Park	Kansas	-94.6506618	38.9783211	built_environment	8311 Maple Ln	Yes	excellent	naturally_occurring	NA	NA	OverlandPark	NA	NA	NA	NA	NA	NA	NA	NA	NA	NA	NA	NA
115839	11/15/2017	Green ash	Fraxinus pennsylvanica	Overland Park	Kansas	-94.6508762	38.9783183	built_environment	8310 Maple Ln	No	excellent	naturally_occurring	NA	NA	OverlandPark	NA	NA	NA	NA	NA	NA	NA	NA	NA	NA	NA	NA
115840	11/15/2017	Green ash	Fraxinus pennsylvanica	Overland Park	Kansas	-94.650667	38.978469	built_environment	8301 Maple Ln	No	excellent	naturally_occurring	NA	NA	OverlandPark	NA	NA	NA	NA	NA	NA	NA	NA	NA	NA	NA	NA
115841	11/15/2017	Green ash	Fraxinus pennsylvanica	Overland Park	Kansas	-94.650667	38.978469	built_environment	8301 Maple Ln	No	excellent	naturally_occurring	NA	NA	OverlandPark	NA	NA	NA	NA	NA	NA	NA	NA	NA	NA	NA	NA
115842	11/15/2017	Pin oak	Quercus palustris	Overland Park	Kansas	-94.650667	38.978469	built_environment	8301 Maple Ln	No	excellent	naturally_occurring	NA	NA	OverlandPark	NA	NA	NA	NA	NA	NA	NA	NA	NA	NA	NA	NA
115843	11/15/2017	Pin oak	Quercus palustris	Overland Park	Kansas	-94.650667	38.978469	built_environment	8301 Maple Ln	No	excellent	naturally_occurring	NA	NA	OverlandPark	NA	NA	NA	NA	NA	NA	NA	NA	NA	NA	NA	NA
115844	11/15/2017	Pin oak	Quercus palustris	Overland Park	Kansas	-94.650667	38.978469	built_environment	8301 Maple Ln	No	excellent	naturally_occurring	NA	NA	OverlandPark	NA	NA	NA	NA	NA	NA	NA	NA	NA	NA	NA	NA
115845	11/15/2017	Pin oak	Quercus palustris	Overland Park	Kansas	-94.649831	38.9784223	built_environment	5529 83rd St	No	excellent	naturally_occurring	NA	NA	OverlandPark	NA	NA	NA	NA	NA	NA	NA	NA	NA	NA	NA	NA
115846	11/15/2017	Hackberry	Celtis occidentalis	Overland Park	Kansas	-94.649831	38.9784223	built_environment	5529 83rd St	Yes	excellent	naturally_occurring	NA	NA	OverlandPark	NA	NA	NA	NA	NA	NA	NA	NA	NA	NA	NA	NA
115847	11/15/2017	Black cherry	Prunus serotina	Overland Park	Kansas	-94.649831	38.9784223	built_environment	5529 83rd St	Yes	excellent	naturally_occurring	NA	NA	OverlandPark	NA	NA	NA	NA	NA	NA	NA	NA	NA	NA	NA	NA
115848	11/15/2017	Norway maple	Acer platanoides	Overland Park	Kansas	-94.649831	38.9784223	no_info	5529 83rd St	No	excellent	introduced	NA	NA	OverlandPark	NA	NA	NA	NA	NA	NA	NA	NA	NA	NA	NA	NA
115849	11/15/2017	Pin oak	Quercus palustris	Overland Park	Kansas	-94.649825	38.978471	built_environment	5501 83rd St	No	excellent	naturally_occurring	NA	NA	OverlandPark	NA	NA	NA	NA	NA	NA	NA	NA	NA	NA	NA	NA
115850	11/15/2017	River birch	Betula nigra	Overland Park	Kansas	-94.6498263	38.9784606	built_environment	5507 83rd St	No	excellent	naturally_occurring	NA	15.24 to 30.48 cm	OverlandPark	NA	NA	NA	NA	NA	NA	NA	NA	NA	NA	NA	NA
115851	11/15/2017	Pin oak	Quercus palustris	Overland Park	Kansas	-94.649825	38.978471	built_environment	5501 83rd St	No	excellent	naturally_occurring	NA	NA	OverlandPark	NA	NA	NA	NA	NA	NA	NA	NA	NA	NA	NA	NA
115853	11/15/2017	Green ash	Fraxinus pennsylvanica	Overland Park	Kansas	-94.767173	38.978291	built_environment	5520 84th St	No	excellent	naturally_occurring	NA	NA	OverlandPark	NA	NA	NA	NA	NA	NA	NA	NA	NA	NA	NA	NA
115854	11/15/2017	Green ash	Fraxinus pennsylvanica	Overland Park	Kansas	-94.767173	38.978291	built_environment	5600 84th St	No	excellent	naturally_occurring	NA	NA	OverlandPark	NA	NA	NA	NA	NA	NA	NA	NA	NA	NA	NA	NA
115857	11/15/2017	Northern red oak	Quercus rubra	Overland Park	Kansas	-94.651969	38.994305	built_environment	8319 Reeds Ln	No	excellent	naturally_occurring	NA	NA	OverlandPark	NA	NA	NA	NA	NA	NA	NA	NA	NA	NA	NA	NA
115858	11/15/2017	Northern red oak	Quercus rubra	Overland Park	Kansas	-94.651969	38.994305	built_environment	8319 Reeds Ln	No	excellent	naturally_occurring	NA	NA	OverlandPark	NA	NA	NA	NA	NA	NA	NA	NA	NA	NA	NA	NA
115859	11/15/2017	Green ash	Fraxinus pennsylvanica	Overland Park	Kansas	-94.651969	38.994305	built_environment	8311 Reeds Ln	No	excellent	naturally_occurring	NA	NA	OverlandPark	NA	NA	NA	NA	NA	NA	NA	NA	NA	NA	NA	NA
115860	11/15/2017	White ash	Fraxinus americana	Overland Park	Kansas	-94.651969	38.994305	built_environment	8311 Reeds Ln	No	excellent	naturally_occurring	NA	NA	OverlandPark	NA	NA	NA	NA	NA	NA	NA	NA	NA	NA	NA	NA
115861	11/15/2017	White ash	Fraxinus americana	Overland Park	Kansas	-94.651969	38.994305	built_environment	8301 Reeds Ln	No	excellent	naturally_occurring	NA	NA	OverlandPark	NA	NA	NA	NA	NA	NA	NA	NA	NA	NA	NA	NA
115864	11/15/2017	White ash	Fraxinus americana	Overland Park	Kansas	-94.650878	38.978466	built_environment	8300 Maple Ln	No	excellent	naturally_occurring	NA	NA	OverlandPark	NA	NA	NA	NA	NA	NA	NA	NA	NA	NA	NA	NA
115865	11/15/2017	Red maple	Acer rubrum	Overland Park	Kansas	-94.650878	38.978466	built_environment	8300 Maple Ln	No	excellent	introduced	NA	0 to 15.24 cm	OverlandPark	NA	NA	NA	NA	NA	NA	NA	NA	NA	NA	NA	NA
115866	11/15/2017	White ash	Fraxinus americana	Overland Park	Kansas	-94.650878	38.978466	built_environment	8300 Maple Ln	No	good	naturally_occurring	NA	NA	OverlandPark	NA	NA	NA	NA	NA	NA	NA	NA	NA	NA	NA	NA
115867	11/15/2017	Sycamore	Platanus acerifolia	Overland Park	Kansas	-94.6508762	38.9783183	built_environment	8310 Maple Ln	No	excellent	introduced	NA	NA	OverlandPark	NA	NA	NA	NA	NA	NA	NA	NA	NA	NA	NA	NA
115868	11/15/2017	Sycamore	Platanus acerifolia	Overland Park	Kansas	-94.6508762	38.9783183	built_environment	8310 Maple Ln	No	excellent	introduced	NA	NA	OverlandPark	NA	NA	NA	NA	NA	NA	NA	NA	NA	NA	NA	NA
115869	11/15/2017	Green ash	Fraxinus pennsylvanica	Overland Park	Kansas	-94.6508771	38.9782001	built_environment	8318 Maple Ln	No	excellent	naturally_occurring	NA	NA	OverlandPark	NA	NA	NA	NA	NA	NA	NA	NA	NA	NA	NA	NA
115870	11/15/2017	Green ash	Fraxinus pennsylvanica	Overland Park	Kansas	-94.6508771	38.9782001	built_environment	8318 Maple Ln	No	good	naturally_occurring	NA	NA	OverlandPark	NA	NA	NA	NA	NA	NA	NA	NA	NA	NA	NA	NA
115871	11/15/2017	Sugar maple	Acer saccharum	Overland Park	Kansas	-94.6508774	38.978082	built_environment	8326 Maple Ln	No	excellent	naturally_occurring	NA	NA	OverlandPark	NA	NA	NA	NA	NA	NA	NA	NA	NA	NA	NA	NA
115872	11/15/2017	Sugar maple	Acer saccharum	Overland Park	Kansas	-94.6508774	38.978082	built_environment	8326 Maple Ln	Yes	excellent	naturally_occurring	NA	NA	OverlandPark	NA	NA	NA	NA	NA	NA	NA	NA	NA	NA	NA	NA
115873	11/15/2017	Green ash	Fraxinus pennsylvanica	Overland Park	Kansas	-94.767173	38.978291	built_environment	5600 84th St	Yes	excellent	naturally_occurring	NA	NA	OverlandPark	NA	NA	NA	NA	NA	NA	NA	NA	NA	NA	NA	NA
115874	11/15/2017	NA	NA	Overland Park	Kansas	-94.6535919	38.9281588	built_environment	8427 Woodson St	No	excellent	no_info	NA	0 to 15.24 cm	OverlandPark	NA	NA	NA	NA	NA	NA	NA	NA	NA	NA	NA	NA
115875	11/15/2017	NA	NA	Overland Park	Kansas	-94.6535919	38.9281588	built_environment	8427 Woodson St	No	excellent	no_info	NA	0 to 15.24 cm	OverlandPark	NA	NA	NA	NA	NA	NA	NA	NA	NA	NA	NA	NA
115876	11/15/2017	NA	NA	Overland Park	Kansas	-94.6535919	38.9281588	built_environment	8427 Woodson St	No	excellent	no_info	NA	0 to 15.24 cm	OverlandPark	NA	NA	NA	NA	NA	NA	NA	NA	NA	NA	NA	NA
115877	11/15/2017	Red maple	Acer rubrum	Overland Park	Kansas	-94.6535919	38.9281588	built_environment	8427 Woodson St	No	excellent	introduced	NA	0 to 15.24 cm	OverlandPark	NA	NA	NA	NA	NA	NA	NA	NA	NA	NA	NA	NA
115878	11/15/2017	Pin oak	Quercus palustris	Overland Park	Kansas	-94.653488	38.976128	built_environment	5909 84th Ter	No	excellent	naturally_occurring	NA	15.24 to 30.48 cm	OverlandPark	NA	NA	NA	NA	NA	NA	NA	NA	NA	NA	NA	NA
115881	11/15/2017	Green ash	Fraxinus pennsylvanica	Overland Park	Kansas	-94.653488	38.976128	built_environment	5909 84th Ter	No	excellent	naturally_occurring	NA	NA	OverlandPark	NA	NA	NA	NA	NA	NA	NA	NA	NA	NA	NA	NA
115882	11/15/2017	Green ash	Fraxinus pennsylvanica	Overland Park	Kansas	-94.652665	38.97613	built_environment	5819 84th Ter	No	excellent	naturally_occurring	NA	NA	OverlandPark	NA	NA	NA	NA	NA	NA	NA	NA	NA	NA	NA	NA
115884	11/15/2017	Green ash	Fraxinus pennsylvanica	Overland Park	Kansas	-94.652592	38.97613	built_environment	5811 84th Ter	No	excellent	naturally_occurring	NA	NA	OverlandPark	NA	NA	NA	NA	NA	NA	NA	NA	NA	NA	NA	NA
115885	11/15/2017	Green ash	Fraxinus pennsylvanica	Overland Park	Kansas	-94.652592	38.97613	built_environment	5811 84th Ter	Yes	excellent	naturally_occurring	NA	NA	OverlandPark	NA	NA	NA	NA	NA	NA	NA	NA	NA	NA	NA	NA
115886	11/15/2017	Pin oak	Quercus palustris	Overland Park	Kansas	-94.651521	38.976044	built_environment	5721 84th Ter	Yes	excellent	naturally_occurring	NA	NA	OverlandPark	NA	NA	NA	NA	NA	NA	NA	NA	NA	NA	NA	NA
115887	11/15/2017	Green ash	Fraxinus pennsylvanica	Overland Park	Kansas	-94.651521	38.976044	built_environment	5721 84th Ter	No	fair	naturally_occurring	NA	NA	OverlandPark	NA	NA	NA	NA	NA	NA	NA	NA	NA	NA	NA	NA
115888	11/15/2017	Norway maple	Acer platanoides	Overland Park	Kansas	-94.651432	38.976025	built_environment	5711 84th Ter	No	excellent	introduced	NA	0 to 15.24 cm	OverlandPark	NA	NA	NA	NA	NA	NA	NA	NA	NA	NA	NA	NA
115890	11/15/2017	Eastern redbud	Cercis canadensis	Overland Park	Kansas	-94.651135	38.976006	built_environment	5701 84th Ter	No	excellent	naturally_occurring	NA	15.24 to 30.48 cm	OverlandPark	NA	NA	NA	NA	NA	NA	NA	NA	NA	NA	NA	NA
115891	11/15/2017	Eastern redbud	Cercis canadensis	Overland Park	Kansas	-94.651135	38.976006	built_environment	5701 84th Ter	No	excellent	naturally_occurring	NA	15.24 to 30.48 cm	OverlandPark	NA	NA	NA	NA	NA	NA	NA	NA	NA	NA	NA	NA
115892	11/15/2017	Eastern redbud	Cercis canadensis	Overland Park	Kansas	-94.651135	38.976006	built_environment	5701 84th Ter	No	excellent	naturally_occurring	NA	15.24 to 30.48 cm	OverlandPark	NA	NA	NA	NA	NA	NA	NA	NA	NA	NA	NA	NA
115893	11/15/2017	Eastern redbud	Cercis canadensis	Overland Park	Kansas	-94.651135	38.976006	built_environment	5701 84th Ter	No	excellent	naturally_occurring	NA	15.24 to 30.48 cm	OverlandPark	NA	NA	NA	NA	NA	NA	NA	NA	NA	NA	NA	NA
115897	11/15/2017	Green ash	Fraxinus pennsylvanica	Overland Park	Kansas	-94.650249	38.975833	built_environment	5611 84th Ter	No	excellent	naturally_occurring	NA	NA	OverlandPark	NA	NA	NA	NA	NA	NA	NA	NA	NA	NA	NA	NA
115898	11/15/2017	Red maple	Acer rubrum	Overland Park	Kansas	-94.650249	38.975833	built_environment	5611 84th Ter	No	excellent	introduced	NA	0 to 15.24 cm	OverlandPark	NA	NA	NA	NA	NA	NA	NA	NA	NA	NA	NA	NA
115899	11/15/2017	Northern red oak	Quercus rubra	Overland Park	Kansas	-94.650158	38.97582	built_environment	5601 84th Ter	No	excellent	naturally_occurring	NA	0 to 15.24 cm	OverlandPark	NA	NA	NA	NA	NA	NA	NA	NA	NA	NA	NA	NA
115900	11/15/2017	Green ash	Fraxinus pennsylvanica	Overland Park	Kansas	-94.650158	38.97582	built_environment	5601 84th Ter	No	excellent	naturally_occurring	NA	NA	OverlandPark	NA	NA	NA	NA	NA	NA	NA	NA	NA	NA	NA	NA
115901	11/15/2017	Green ash	Fraxinus pennsylvanica	Overland Park	Kansas	-94.649262	38.975799	built_environment	5531 84th Ter	No	fair	naturally_occurring	NA	NA	OverlandPark	NA	NA	NA	NA	NA	NA	NA	NA	NA	NA	NA	NA
115902	11/15/2017	Green ash	Fraxinus pennsylvanica	Overland Park	Kansas	-94.649171	38.975799	built_environment	5521 84th Ter	No	excellent	naturally_occurring	NA	NA	OverlandPark	NA	NA	NA	NA	NA	NA	NA	NA	NA	NA	NA	NA
115903	11/15/2017	Red maple	Acer rubrum	Overland Park	Kansas	-94.649079	38.975799	built_environment	5511 84th Ter	No	excellent	introduced	NA	0 to 15.24 cm	OverlandPark	NA	NA	NA	NA	NA	NA	NA	NA	NA	NA	NA	NA
115904	11/15/2017	Green ash	Fraxinus pennsylvanica	Overland Park	Kansas	-94.648988	38.975874	built_environment	5501 84th Ter	No	excellent	naturally_occurring	NA	NA	OverlandPark	NA	NA	NA	NA	NA	NA	NA	NA	NA	NA	NA	NA
115906	11/15/2017	Pin oak	Quercus palustris	Overland Park	Kansas	-94.648988	38.975874	built_environment	5500 84th Ter	No	excellent	naturally_occurring	NA	NA	OverlandPark	NA	NA	NA	NA	NA	NA	NA	NA	NA	NA	NA	NA
115907	11/15/2017	Magnolia	Magnolia	Overland Park	Kansas	-94.64908	38.975949	built_environment	5510 84th Ter	No	excellent	no_info	NA	0 to 15.24 cm	OverlandPark	NA	NA	NA	NA	NA	NA	NA	NA	NA	NA	NA	NA
115908	11/15/2017	Green ash	Fraxinus pennsylvanica	Overland Park	Kansas	-94.649171	38.975949	built_environment	5520 84th Ter	No	good	naturally_occurring	NA	NA	OverlandPark	NA	NA	NA	NA	NA	NA	NA	NA	NA	NA	NA	NA
115909	11/15/2017	Green ash	Fraxinus pennsylvanica	Overland Park	Kansas	-94.649262	38.975949	built_environment	5530 84th Ter	No	excellent	naturally_occurring	NA	NA	OverlandPark	NA	NA	NA	NA	NA	NA	NA	NA	NA	NA	NA	NA
115910	11/15/2017	Green ash	Fraxinus pennsylvanica	Overland Park	Kansas	-94.649262	38.975949	built_environment	5530 84th Ter	No	excellent	naturally_occurring	NA	NA	OverlandPark	NA	NA	NA	NA	NA	NA	NA	NA	NA	NA	NA	NA
115911	11/15/2017	Green ash	Fraxinus pennsylvanica	Overland Park	Kansas	-94.649262	38.975949	built_environment	5530 84th Ter	No	excellent	naturally_occurring	NA	NA	OverlandPark	NA	NA	NA	NA	NA	NA	NA	NA	NA	NA	NA	NA
115912	11/15/2017	Green ash	Fraxinus pennsylvanica	Overland Park	Kansas	-94.650137	38.975969	built_environment	5600 84th Ter	No	excellent	naturally_occurring	NA	NA	OverlandPark	NA	NA	NA	NA	NA	NA	NA	NA	NA	NA	NA	NA
115913	11/15/2017	Pin oak	Quercus palustris	Overland Park	Kansas	-94.650228	38.975982	built_environment	5610 84th Ter	No	excellent	naturally_occurring	NA	NA	OverlandPark	NA	NA	NA	NA	NA	NA	NA	NA	NA	NA	NA	NA
115914	11/15/2017	Pin oak	Quercus palustris	Overland Park	Kansas	-94.650228	38.975982	built_environment	5610 84th Ter	No	excellent	naturally_occurring	NA	NA	OverlandPark	NA	NA	NA	NA	NA	NA	NA	NA	NA	NA	NA	NA
115919	11/15/2017	Green ash	Fraxinus pennsylvanica	Overland Park	Kansas	-94.651402	38.976172	built_environment	5710 84th Ter	No	fair	naturally_occurring	NA	NA	OverlandPark	NA	NA	NA	NA	NA	NA	NA	NA	NA	NA	NA	NA
115920	11/15/2017	Green ash	Fraxinus pennsylvanica	Overland Park	Kansas	-94.651402	38.976172	built_environment	5710 84th Ter	No	excellent	naturally_occurring	NA	NA	OverlandPark	NA	NA	NA	NA	NA	NA	NA	NA	NA	NA	NA	NA
115923	11/15/2017	Green ash	Fraxinus pennsylvanica	Overland Park	Kansas	-94.652629	38.97628	built_environment	5814 84th Ter	No	good	naturally_occurring	NA	NA	OverlandPark	NA	NA	NA	NA	NA	NA	NA	NA	NA	NA	NA	NA
115926	11/15/2017	Green ash	Fraxinus pennsylvanica	Overland Park	Kansas	-94.653415	38.976279	built_environment	5900 84th Ter	No	excellent	naturally_occurring	NA	NA	OverlandPark	NA	NA	NA	NA	NA	NA	NA	NA	NA	NA	NA	NA
115927	11/15/2017	Green ash	Fraxinus pennsylvanica	Overland Park	Kansas	-94.653415	38.976279	built_environment	5900 84th Ter	No	excellent	naturally_occurring	NA	NA	OverlandPark	NA	NA	NA	NA	NA	NA	NA	NA	NA	NA	NA	NA
115928	11/15/2017	Green ash	Fraxinus pennsylvanica	Overland Park	Kansas	-94.653507	38.976278	built_environment	5910 84th Ter	No	excellent	naturally_occurring	NA	NA	OverlandPark	NA	NA	NA	NA	NA	NA	NA	NA	NA	NA	NA	NA
115929	11/15/2017	Callery pear	Pyrus calleryana	Overland Park	Kansas	-94.653507	38.976278	built_environment	5910 84th Ter	No	excellent	introduced	NA	0 to 15.24 cm	OverlandPark	NA	NA	NA	NA	NA	NA	NA	NA	NA	NA	NA	NA
115930	11/15/2017	Green ash	Fraxinus pennsylvanica	Overland Park	Kansas	-94.6535919	38.9281588	built_environment	8415 Woodson St	No	good	naturally_occurring	NA	NA	OverlandPark	NA	NA	NA	NA	NA	NA	NA	NA	NA	NA	NA	NA
115931	11/15/2017	Norway maple	Acer platanoides	Overland Park	Kansas	-94.6535919	38.9281588	built_environment	8415 Woodson St	No	excellent	introduced	NA	NA	OverlandPark	NA	NA	NA	NA	NA	NA	NA	NA	NA	NA	NA	NA
115932	11/15/2017	Green ash	Fraxinus pennsylvanica	Overland Park	Kansas	-94.6548637	38.8540758	built_environment	8409 Woodson St	No	excellent	naturally_occurring	NA	NA	OverlandPark	NA	NA	NA	NA	NA	NA	NA	NA	NA	NA	NA	NA
115933	11/15/2017	Green ash	Fraxinus pennsylvanica	Overland Park	Kansas	-94.6548637	38.8540758	built_environment	8409 Woodson St	No	excellent	naturally_occurring	NA	NA	OverlandPark	NA	NA	NA	NA	NA	NA	NA	NA	NA	NA	NA	NA
115934	11/15/2017	Sugar maple	Acer saccharum	Overland Park	Kansas	-94.6535919	38.9281588	built_environment	8401 Woodson St	No	excellent	naturally_occurring	NA	NA	OverlandPark	NA	NA	NA	NA	NA	NA	NA	NA	NA	NA	NA	NA
115935	11/15/2017	Green ash	Fraxinus pennsylvanica	Overland Park	Kansas	-94.767173	38.978291	built_environment	5916 84th St	No	excellent	naturally_occurring	NA	NA	OverlandPark	NA	NA	NA	NA	NA	NA	NA	NA	NA	NA	NA	NA
115936	11/15/2017	Hackberry	Celtis occidentalis	Overland Park	Kansas	-94.6534466	38.9782254	built_environment	8322 Outlook Ln	No	excellent	naturally_occurring	NA	NA	OverlandPark	NA	NA	NA	NA	NA	NA	NA	NA	NA	NA	NA	NA
115937	11/15/2017	Walnut	Juglans	Overland Park	Kansas	-94.6534201	38.9782419	built_environment	8318 Outlook Ln	No	excellent	no_info	NA	NA	OverlandPark	NA	NA	NA	NA	NA	NA	NA	NA	NA	NA	NA	NA
115938	11/15/2017	Eastern redbud	Cercis canadensis	Overland Park	Kansas	-94.6533672	38.9782748	built_environment	8310 Outlook Ln	No	excellent	naturally_occurring	NA	0 to 15.24 cm	OverlandPark	NA	NA	NA	NA	NA	NA	NA	NA	NA	NA	NA	NA
115939	11/15/2017	Eastern redbud	Cercis canadensis	Overland Park	Kansas	-94.6533672	38.9782748	built_environment	8310 Outlook Ln	No	excellent	naturally_occurring	NA	15.24 to 30.48 cm	OverlandPark	NA	NA	NA	NA	NA	NA	NA	NA	NA	NA	NA	NA
115940	11/15/2017	Eastern redbud	Cercis canadensis	Overland Park	Kansas	-94.6533672	38.9782748	built_environment	8310 Outlook Ln	No	excellent	naturally_occurring	NA	15.24 to 30.48 cm	OverlandPark	NA	NA	NA	NA	NA	NA	NA	NA	NA	NA	NA	NA
115941	11/15/2017	Eastern redbud	Cercis canadensis	Overland Park	Kansas	-94.6533672	38.9782748	built_environment	8310 Outlook Ln	No	excellent	naturally_occurring	NA	15.24 to 30.48 cm	OverlandPark	NA	NA	NA	NA	NA	NA	NA	NA	NA	NA	NA	NA
115942	11/15/2017	Hackberry	Celtis occidentalis	Overland Park	Kansas	-94.6534201	38.9782419	built_environment	8318 Outlook Ln	No	excellent	naturally_occurring	NA	NA	OverlandPark	NA	NA	NA	NA	NA	NA	NA	NA	NA	NA	NA	NA
115943	11/15/2017	Plum	Prunus	Overland Park	Kansas	-94.6533088	38.9780891	no_info	8321 Outlook Ln	No	excellent	no_info	NA	0 to 15.24 cm	OverlandPark	NA	NA	NA	NA	NA	NA	NA	NA	NA	NA	NA	NA
115944	11/15/2017	Walnut	Juglans	Overland Park	Kansas	-94.6532456	38.9781364	built_environment	8313 Outlook Ln	No	excellent	no_info	NA	NA	OverlandPark	NA	NA	NA	NA	NA	NA	NA	NA	NA	NA	NA	NA
115945	11/15/2017	Crabapple	Malus	Overland Park	Kansas	-94.6533672	38.9782748	built_environment	8310 Outlook Ln	No	excellent	no_info	NA	0 to 15.24 cm	OverlandPark	NA	NA	NA	NA	NA	NA	NA	NA	NA	NA	NA	NA
115946	11/15/2017	Crabapple	Malus	Overland Park	Kansas	-94.6533672	38.9782748	built_environment	8310 Outlook Ln	No	excellent	no_info	NA	0 to 15.24 cm	OverlandPark	NA	NA	NA	NA	NA	NA	NA	NA	NA	NA	NA	NA
115947	11/15/2017	Plum	Prunus	Overland Park	Kansas	-94.653644	38.978041	no_info	8301 Outlook Ln	No	excellent	no_info	NA	0 to 15.24 cm	OverlandPark	NA	NA	NA	NA	NA	NA	NA	NA	NA	NA	NA	NA
115948	11/15/2017	Black locust	Robinia pseudoacacia	Overland Park	Kansas	-94.653644	38.978041	built_environment	8305 Outlook Ln	No	excellent	introduced	NA	NA	OverlandPark	NA	NA	NA	NA	NA	NA	NA	NA	NA	NA	NA	NA
115949	11/15/2017	Black locust	Robinia pseudoacacia	Overland Park	Kansas	-94.653644	38.978041	built_environment	8301 Outlook Ln	No	excellent	introduced	NA	NA	OverlandPark	NA	NA	NA	NA	NA	NA	NA	NA	NA	NA	NA	NA
115950	11/15/2017	Black locust	Robinia pseudoacacia	Overland Park	Kansas	-94.653644	38.978041	built_environment	8301 Outlook Ln	No	excellent	introduced	NA	NA	OverlandPark	NA	NA	NA	NA	NA	NA	NA	NA	NA	NA	NA	NA
115951	11/15/2017	Eastern redbud	Cercis canadensis	Overland Park	Kansas	-94.653644	38.978041	built_environment	8301 Outlook Ln	No	excellent	naturally_occurring	NA	15.24 to 30.48 cm	OverlandPark	NA	NA	NA	NA	NA	NA	NA	NA	NA	NA	NA	NA
115952	11/15/2017	Green ash	Fraxinus pennsylvanica	Overland Park	Kansas	-94.651969	38.994305	built_environment	8300 Reeds Ln	No	excellent	naturally_occurring	NA	NA	OverlandPark	NA	NA	NA	NA	NA	NA	NA	NA	NA	NA	NA	NA
115954	11/15/2017	Green ash	Fraxinus pennsylvanica	Overland Park	Kansas	-94.651969	38.994305	built_environment	8300 Reeds Ln	No	excellent	naturally_occurring	NA	NA	OverlandPark	NA	NA	NA	NA	NA	NA	NA	NA	NA	NA	NA	NA
115959	11/15/2017	Pin oak	Quercus palustris	Overland Park	Kansas	-94.767173	38.978291	built_environment	5701 84th St	No	excellent	naturally_occurring	NA	NA	OverlandPark	NA	NA	NA	NA	NA	NA	NA	NA	NA	NA	NA	NA
115960	11/15/2017	Green ash	Fraxinus pennsylvanica	Overland Park	Kansas	-94.767173	38.978291	built_environment	5700 84th St	No	excellent	naturally_occurring	NA	NA	OverlandPark	NA	NA	NA	NA	NA	NA	NA	NA	NA	NA	NA	NA
115962	11/15/2017	Norway maple	Acer platanoides	Overland Park	Kansas	-94.767173	38.978291	built_environment	5721 84th St	No	excellent	introduced	NA	15.24 to 30.48 cm	OverlandPark	NA	NA	NA	NA	NA	NA	NA	NA	NA	NA	NA	NA
115965	11/15/2017	Green ash	Fraxinus pennsylvanica	Overland Park	Kansas	-94.767173	38.978291	built_environment	5811 84th St	No	excellent	naturally_occurring	NA	NA	OverlandPark	NA	NA	NA	NA	NA	NA	NA	NA	NA	NA	NA	NA
115966	11/15/2017	Green ash	Fraxinus pennsylvanica	Overland Park	Kansas	-94.767173	38.978291	built_environment	5819 84th St	No	excellent	naturally_occurring	NA	NA	OverlandPark	NA	NA	NA	NA	NA	NA	NA	NA	NA	NA	NA	NA
115968	11/15/2017	Pin oak	Quercus palustris	Overland Park	Kansas	-94.767173	38.978291	built_environment	5911 84th St	Yes	excellent	naturally_occurring	NA	NA	OverlandPark	NA	NA	NA	NA	NA	NA	NA	NA	NA	NA	NA	NA
115969	11/15/2017	Pin oak	Quercus palustris	Overland Park	Kansas	-94.767173	38.978291	built_environment	5911 84th St	No	excellent	naturally_occurring	NA	NA	OverlandPark	NA	NA	NA	NA	NA	NA	NA	NA	NA	NA	NA	NA
115970	11/15/2017	Green ash	Fraxinus pennsylvanica	Overland Park	Kansas	-94.767173	38.978291	built_environment	5916 84th St	No	excellent	naturally_occurring	NA	NA	OverlandPark	NA	NA	NA	NA	NA	NA	NA	NA	NA	NA	NA	NA
115971	11/15/2017	White ash	Fraxinus americana	Overland Park	Kansas	-94.6535919	38.9281588	built_environment	8401 Woodson St	No	excellent	naturally_occurring	NA	NA	OverlandPark	NA	NA	NA	NA	NA	NA	NA	NA	NA	NA	NA	NA
115972	11/15/2017	Sugar maple	Acer saccharum	Overland Park	Kansas	-94.6535919	38.9281588	built_environment	8401 Woodson St	No	excellent	naturally_occurring	NA	0 to 15.24 cm	OverlandPark	NA	NA	NA	NA	NA	NA	NA	NA	NA	NA	NA	NA
115973	11/15/2017	Sugar maple	Acer saccharum	Overland Park	Kansas	-94.6535919	38.9281588	built_environment	8401 Woodson St	No	excellent	naturally_occurring	NA	0 to 15.24 cm	OverlandPark	NA	NA	NA	NA	NA	NA	NA	NA	NA	NA	NA	NA
115974	11/15/2017	Green ash	Fraxinus pennsylvanica	Overland Park	Kansas	-94.767173	38.978291	built_environment	5501 84th St	No	excellent	naturally_occurring	NA	NA	OverlandPark	NA	NA	NA	NA	NA	NA	NA	NA	NA	NA	NA	NA
115975	11/15/2017	Basswood	Tilia	Overland Park	Kansas	-94.767173	38.978291	built_environment	5511 84th St	No	excellent	no_info	NA	0 to 15.24 cm	OverlandPark	NA	NA	NA	NA	NA	NA	NA	NA	NA	NA	NA	NA
115977	11/15/2017	Green ash	Fraxinus pennsylvanica	Overland Park	Kansas	-94.767173	38.978291	built_environment	5521 84th St	No	excellent	naturally_occurring	NA	NA	OverlandPark	NA	NA	NA	NA	NA	NA	NA	NA	NA	NA	NA	NA
115978	11/15/2017	Northern red oak	Quercus rubra	Overland Park	Kansas	-94.767173	38.978291	built_environment	5601 84th St	No	excellent	naturally_occurring	NA	15.24 to 30.48 cm	OverlandPark	NA	NA	NA	NA	NA	NA	NA	NA	NA	NA	NA	NA
115979	11/15/2017	Northern red oak	Quercus rubra	Overland Park	Kansas	-94.767173	38.978291	built_environment	5601 84th St	No	excellent	naturally_occurring	NA	0 to 15.24 cm	OverlandPark	NA	NA	NA	NA	NA	NA	NA	NA	NA	NA	NA	NA
115980	11/15/2017	White ash	Fraxinus americana	Overland Park	Kansas	-94.767173	38.978291	built_environment	5611 84th St	No	excellent	naturally_occurring	NA	15.24 to 30.48 cm	OverlandPark	NA	NA	NA	NA	NA	NA	NA	NA	NA	NA	NA	NA
115981	11/15/2017	Green ash	Fraxinus pennsylvanica	Overland Park	Kansas	-94.767173	38.978291	built_environment	5611 84th St	No	excellent	naturally_occurring	NA	NA	OverlandPark	NA	NA	NA	NA	NA	NA	NA	NA	NA	NA	NA	NA
115983	11/15/2017	Sweetgum	Liquidambar styraciflua	Overland Park	Kansas	-94.767173	38.978291	built_environment	5621 84th St	No	excellent	introduced	NA	NA	OverlandPark	NA	NA	NA	NA	NA	NA	NA	NA	NA	NA	NA	NA
115984	11/15/2017	Red maple	Acer rubrum	Overland Park	Kansas	-94.767173	38.978291	built_environment	5629 84th St	No	excellent	introduced	NA	0 to 15.24 cm	OverlandPark	NA	NA	NA	NA	NA	NA	NA	NA	NA	NA	NA	NA
115985	11/15/2017	Red maple	Acer rubrum	Overland Park	Kansas	-94.767173	38.978291	built_environment	5629 84th St	No	excellent	introduced	NA	0 to 15.24 cm	OverlandPark	NA	NA	NA	NA	NA	NA	NA	NA	NA	NA	NA	NA
115986	11/15/2017	Green ash	Fraxinus pennsylvanica	Overland Park	Kansas	-94.6548637	38.8540758	built_environment	8440 Woodson St	No	excellent	naturally_occurring	NA	NA	OverlandPark	NA	NA	NA	NA	NA	NA	NA	NA	NA	NA	NA	NA
115987	11/15/2017	Green ash	Fraxinus pennsylvanica	Overland Park	Kansas	-94.875574	38.973504	built_environment	6008 85th St	No	excellent	naturally_occurring	NA	NA	OverlandPark	NA	NA	NA	NA	NA	NA	NA	NA	NA	NA	NA	NA
115989	11/15/2017	Green ash	Fraxinus pennsylvanica	Overland Park	Kansas	-94.875574	38.973504	built_environment	6016 85th St	No	excellent	naturally_occurring	NA	NA	OverlandPark	NA	NA	NA	NA	NA	NA	NA	NA	NA	NA	NA	NA
115990	11/15/2017	Green ash	Fraxinus pennsylvanica	Overland Park	Kansas	-94.875574	38.973504	built_environment	6016 85th St	No	excellent	naturally_occurring	NA	NA	OverlandPark	NA	NA	NA	NA	NA	NA	NA	NA	NA	NA	NA	NA
115991	11/15/2017	Northern red oak	Quercus rubra	Overland Park	Kansas	-94.6558824	38.976093	built_environment	8443 Beverly Dr	No	excellent	naturally_occurring	NA	0 to 15.24 cm	OverlandPark	NA	NA	NA	NA	NA	NA	NA	NA	NA	NA	NA	NA
115992	11/15/2017	Northern red oak	Quercus rubra	Overland Park	Kansas	-94.6558824	38.976093	built_environment	8443 Beverly Dr	No	excellent	naturally_occurring	NA	0 to 15.24 cm	OverlandPark	NA	NA	NA	NA	NA	NA	NA	NA	NA	NA	NA	NA
115993	11/15/2017	Green ash	Fraxinus pennsylvanica	Overland Park	Kansas	-94.6558824	38.976093	built_environment	8443 Beverly Dr	No	excellent	naturally_occurring	NA	NA	OverlandPark	NA	NA	NA	NA	NA	NA	NA	NA	NA	NA	NA	NA
115995	11/15/2017	Green ash	Fraxinus pennsylvanica	Overland Park	Kansas	-94.655887	38.9765264	built_environment	8417 Beverly Dr	No	fair	naturally_occurring	NA	NA	OverlandPark	NA	NA	NA	NA	NA	NA	NA	NA	NA	NA	NA	NA
115996	11/15/2017	Green ash	Fraxinus pennsylvanica	Overland Park	Kansas	-94.655887	38.9765264	built_environment	8417 Beverly Dr	No	excellent	naturally_occurring	NA	NA	OverlandPark	NA	NA	NA	NA	NA	NA	NA	NA	NA	NA	NA	NA
115997	11/15/2017	Green ash	Fraxinus pennsylvanica	Overland Park	Kansas	-94.6558865	38.9766264	built_environment	8411 Beverly Dr	No	excellent	naturally_occurring	NA	NA	OverlandPark	NA	NA	NA	NA	NA	NA	NA	NA	NA	NA	NA	NA
115998	11/15/2017	Green ash	Fraxinus pennsylvanica	Overland Park	Kansas	-94.6558865	38.9766264	built_environment	8411 Beverly Dr	No	good	naturally_occurring	NA	NA	OverlandPark	NA	NA	NA	NA	NA	NA	NA	NA	NA	NA	NA	NA
115999	11/15/2017	Green ash	Fraxinus pennsylvanica	Overland Park	Kansas	-94.6558861	38.9766931	built_environment	8407 Beverly Dr	Yes	excellent	naturally_occurring	NA	NA	OverlandPark	NA	NA	NA	NA	NA	NA	NA	NA	NA	NA	NA	NA
116000	11/15/2017	Green ash	Fraxinus pennsylvanica	Overland Park	Kansas	-94.6558861	38.9766931	built_environment	8407 Beverly Dr	No	excellent	naturally_occurring	NA	NA	OverlandPark	NA	NA	NA	NA	NA	NA	NA	NA	NA	NA	NA	NA
116001	11/15/2017	Green ash	Fraxinus pennsylvanica	Overland Park	Kansas	-94.6558856	38.9767931	built_environment	8401 Beverly Dr	No	excellent	naturally_occurring	NA	NA	OverlandPark	NA	NA	NA	NA	NA	NA	NA	NA	NA	NA	NA	NA
116002	11/15/2017	Green ash	Fraxinus pennsylvanica	Overland Park	Kansas	-94.6558856	38.9767931	built_environment	8401 Beverly Dr	No	excellent	naturally_occurring	NA	NA	OverlandPark	NA	NA	NA	NA	NA	NA	NA	NA	NA	NA	NA	NA
116009	11/15/2017	Green ash	Fraxinus pennsylvanica	Overland Park	Kansas	-94.655812	38.9781894	built_environment	8317 Beverly Dr	No	excellent	naturally_occurring	NA	NA	OverlandPark	NA	NA	NA	NA	NA	NA	NA	NA	NA	NA	NA	NA
116010	11/15/2017	Green ash	Fraxinus pennsylvanica	Overland Park	Kansas	-94.655812	38.9781894	built_environment	8317 Beverly Dr	No	poor	naturally_occurring	NA	NA	OverlandPark	NA	NA	NA	NA	NA	NA	NA	NA	NA	NA	NA	NA
116011	11/15/2017	Green ash	Fraxinus pennsylvanica	Overland Park	Kansas	-94.6557979	38.9783221	built_environment	8309 Beverly Dr	No	fair	naturally_occurring	NA	NA	OverlandPark	NA	NA	NA	NA	NA	NA	NA	NA	NA	NA	NA	NA
116012	11/15/2017	Pin oak	Quercus palustris	Overland Park	Kansas	-94.6557979	38.9783221	built_environment	8309 Beverly Dr	No	excellent	naturally_occurring	NA	NA	OverlandPark	NA	NA	NA	NA	NA	NA	NA	NA	NA	NA	NA	NA
116013	11/15/2017	Green ash	Fraxinus pennsylvanica	Overland Park	Kansas	-94.655798	38.978455	built_environment	8301 Beverly Dr	Yes	excellent	naturally_occurring	NA	NA	OverlandPark	NA	NA	NA	NA	NA	NA	NA	NA	NA	NA	NA	NA
116014	11/15/2017	Green ash	Fraxinus pennsylvanica	Overland Park	Kansas	-94.655798	38.978455	built_environment	8301 Beverly Dr	No	excellent	naturally_occurring	NA	NA	OverlandPark	NA	NA	NA	NA	NA	NA	NA	NA	NA	NA	NA	NA
116015	11/15/2017	Green ash	Fraxinus pennsylvanica	Overland Park	Kansas	-94.6535919	38.9281588	built_environment	8300 Woodson St	No	excellent	naturally_occurring	NA	NA	OverlandPark	NA	NA	NA	NA	NA	NA	NA	NA	NA	NA	NA	NA
116016	11/15/2017	Green ash	Fraxinus pennsylvanica	Overland Park	Kansas	-94.6535919	38.9281588	built_environment	8300 Woodson St	No	excellent	naturally_occurring	NA	NA	OverlandPark	NA	NA	NA	NA	NA	NA	NA	NA	NA	NA	NA	NA
116017	11/15/2017	Green ash	Fraxinus pennsylvanica	Overland Park	Kansas	-94.6548637	38.8540758	built_environment	8310 Woodson St	No	good	naturally_occurring	NA	NA	OverlandPark	NA	NA	NA	NA	NA	NA	NA	NA	NA	NA	NA	NA
116019	11/15/2017	White ash	Fraxinus americana	Overland Park	Kansas	-94.6535919	38.9281588	built_environment	8320 Woodson St	No	excellent	naturally_occurring	NA	0 to 15.24 cm	OverlandPark	NA	NA	NA	NA	NA	NA	NA	NA	NA	NA	NA	NA
116021	11/15/2017	Norway maple	Acer platanoides	Overland Park	Kansas	-94.6535919	38.9281588	built_environment	8340 Woodson St	No	excellent	introduced	NA	0 to 15.24 cm	OverlandPark	NA	NA	NA	NA	NA	NA	NA	NA	NA	NA	NA	NA
116022	11/15/2017	Callery pear	Pyrus calleryana	Overland Park	Kansas	-94.6535919	38.9281588	built_environment	8400 Woodson St	No	excellent	introduced	NA	0 to 15.24 cm	OverlandPark	NA	NA	NA	NA	NA	NA	NA	NA	NA	NA	NA	NA
116025	11/15/2017	Pin oak	Quercus palustris	Overland Park	Kansas	-94.6535919	38.9281588	built_environment	8408 Woodson St	Yes	excellent	naturally_occurring	NA	NA	OverlandPark	NA	NA	NA	NA	NA	NA	NA	NA	NA	NA	NA	NA
116027	11/15/2017	Green ash	Fraxinus pennsylvanica	Overland Park	Kansas	-94.6548637	38.8540758	built_environment	8414 Woodson St	No	excellent	naturally_occurring	NA	NA	OverlandPark	NA	NA	NA	NA	NA	NA	NA	NA	NA	NA	NA	NA
116028	11/15/2017	Green ash	Fraxinus pennsylvanica	Overland Park	Kansas	-94.6535919	38.9281588	built_environment	8420 Woodson St	No	excellent	naturally_occurring	NA	NA	OverlandPark	NA	NA	NA	NA	NA	NA	NA	NA	NA	NA	NA	NA
116032	11/15/2017	Green ash	Fraxinus pennsylvanica	Overland Park	Kansas	-94.6535919	38.9281588	built_environment	8427 Woodson St	No	excellent	naturally_occurring	NA	NA	OverlandPark	NA	NA	NA	NA	NA	NA	NA	NA	NA	NA	NA	NA
116033	11/15/2017	Green ash	Fraxinus pennsylvanica	Overland Park	Kansas	-94.6535919	38.9281588	built_environment	8437 Woodson St	No	excellent	naturally_occurring	NA	NA	OverlandPark	NA	NA	NA	NA	NA	NA	NA	NA	NA	NA	NA	NA
116034	11/15/2017	Green ash	Fraxinus pennsylvanica	Overland Park	Kansas	-94.6535919	38.9281588	built_environment	8437 Woodson St	Yes	excellent	naturally_occurring	NA	NA	OverlandPark	NA	NA	NA	NA	NA	NA	NA	NA	NA	NA	NA	NA
116035	11/15/2017	Siberian elm	Ulmus pumila	Overland Park	Kansas	-94.6548637	38.8540758	built_environment	8443 Woodson St	No	good	introduced	NA	NA	OverlandPark	NA	NA	NA	NA	NA	NA	NA	NA	NA	NA	NA	NA
116036	11/15/2017	Green ash	Fraxinus pennsylvanica	Overland Park	Kansas	-94.6548637	38.8540758	built_environment	8443 Woodson St	No	poor	naturally_occurring	NA	NA	OverlandPark	NA	NA	NA	NA	NA	NA	NA	NA	NA	NA	NA	NA
116038	11/15/2017	Green ash	Fraxinus pennsylvanica	Overland Park	Kansas	-94.6535919	38.9281588	built_environment	8440 Woodson St	No	excellent	naturally_occurring	NA	NA	OverlandPark	NA	NA	NA	NA	NA	NA	NA	NA	NA	NA	NA	NA
116040	11/15/2017	Green ash	Fraxinus pennsylvanica	Overland Park	Kansas	-94.6569965	38.9761625	built_environment	8435 Tomahawk Rd	No	excellent	naturally_occurring	NA	NA	OverlandPark	NA	NA	NA	NA	NA	NA	NA	NA	NA	NA	NA	NA
116041	11/15/2017	Green ash	Fraxinus pennsylvanica	Overland Park	Kansas	-94.6569965	38.9761625	built_environment	8435 Tomahawk Rd	No	excellent	naturally_occurring	NA	NA	OverlandPark	NA	NA	NA	NA	NA	NA	NA	NA	NA	NA	NA	NA
116042	11/15/2017	Sugar maple	Acer saccharum	Overland Park	Kansas	-94.656996	38.9762649	built_environment	8429 Tomahawk Rd	No	excellent	naturally_occurring	NA	0 to 15.24 cm	OverlandPark	NA	NA	NA	NA	NA	NA	NA	NA	NA	NA	NA	NA
116043	11/15/2017	Sugar maple	Acer saccharum	Overland Park	Kansas	-94.656996	38.9762649	built_environment	8429 Tomahawk Rd	No	excellent	naturally_occurring	NA	0 to 15.24 cm	OverlandPark	NA	NA	NA	NA	NA	NA	NA	NA	NA	NA	NA	NA
116046	11/15/2017	Green ash	Fraxinus pennsylvanica	Overland Park	Kansas	-94.6569963	38.9764698	built_environment	8417 Tomahawk Rd	No	excellent	naturally_occurring	NA	NA	OverlandPark	NA	NA	NA	NA	NA	NA	NA	NA	NA	NA	NA	NA
116047	11/15/2017	Green ash	Fraxinus pennsylvanica	Overland Park	Kansas	-94.6569963	38.9764698	built_environment	8417 Tomahawk Rd	No	excellent	naturally_occurring	NA	NA	OverlandPark	NA	NA	NA	NA	NA	NA	NA	NA	NA	NA	NA	NA
116048	11/15/2017	Sweetgum	Liquidambar styraciflua	Overland Park	Kansas	-94.6569967	38.9767429	built_environment	8401 Tomahawk Rd	No	excellent	introduced	NA	15.24 to 30.48 cm	OverlandPark	NA	NA	NA	NA	NA	NA	NA	NA	NA	NA	NA	NA
116049	11/15/2017	Green ash	Fraxinus pennsylvanica	Overland Park	Kansas	-94.6569967	38.9767429	built_environment	8401 Tomahawk Rd	No	excellent	naturally_occurring	NA	NA	OverlandPark	NA	NA	NA	NA	NA	NA	NA	NA	NA	NA	NA	NA
116050	11/15/2017	Sweetgum	Liquidambar styraciflua	Overland Park	Kansas	-94.6569979	38.9776306	built_environment	8349 Tomahawk Rd	No	excellent	introduced	NA	15.24 to 30.48 cm	OverlandPark	NA	NA	NA	NA	NA	NA	NA	NA	NA	NA	NA	NA
116052	11/15/2017	Green ash	Fraxinus pennsylvanica	Overland Park	Kansas	-94.6569981	38.9777672	built_environment	8341 Tomahawk Rd	No	excellent	naturally_occurring	NA	NA	OverlandPark	NA	NA	NA	NA	NA	NA	NA	NA	NA	NA	NA	NA
116054	11/15/2017	Green ash	Fraxinus pennsylvanica	Overland Park	Kansas	-94.6569984	38.977972	built_environment	8329 Tomahawk Rd	No	excellent	naturally_occurring	NA	NA	OverlandPark	NA	NA	NA	NA	NA	NA	NA	NA	NA	NA	NA	NA
116055	11/15/2017	Green ash	Fraxinus pennsylvanica	Overland Park	Kansas	-94.6569985	38.9780744	built_environment	8323 Tomahawk Rd	No	excellent	naturally_occurring	NA	NA	OverlandPark	NA	NA	NA	NA	NA	NA	NA	NA	NA	NA	NA	NA
116056	11/15/2017	Green ash	Fraxinus pennsylvanica	Overland Park	Kansas	-94.6569985	38.9780744	built_environment	8323 Tomahawk Rd	No	excellent	naturally_occurring	NA	NA	OverlandPark	NA	NA	NA	NA	NA	NA	NA	NA	NA	NA	NA	NA
116061	11/15/2017	Green ash	Fraxinus pennsylvanica	Overland Park	Kansas	-94.656999	38.97845	built_environment	8301 Tomahawk Rd	No	excellent	naturally_occurring	NA	NA	OverlandPark	NA	NA	NA	NA	NA	NA	NA	NA	NA	NA	NA	NA
116063	11/15/2017	Green ash	Fraxinus pennsylvanica	Overland Park	Kansas	-94.656999	38.97845	built_environment	8301 Tomahawk Rd	No	excellent	naturally_occurring	NA	NA	OverlandPark	NA	NA	NA	NA	NA	NA	NA	NA	NA	NA	NA	NA
116064	11/15/2017	Green ash	Fraxinus pennsylvanica	Overland Park	Kansas	-94.656999	38.97845	built_environment	8301 Tomahawk Rd	No	excellent	naturally_occurring	NA	NA	OverlandPark	NA	NA	NA	NA	NA	NA	NA	NA	NA	NA	NA	NA
116065	11/15/2017	Green ash	Fraxinus pennsylvanica	Overland Park	Kansas	-94.65601	38.978452	built_environment	8300 Beverly Dr	No	excellent	naturally_occurring	NA	NA	OverlandPark	NA	NA	NA	NA	NA	NA	NA	NA	NA	NA	NA	NA
116067	11/15/2017	Green ash	Fraxinus pennsylvanica	Overland Park	Kansas	-94.6560402	38.9780837	built_environment	8322 Beverly Dr	No	excellent	naturally_occurring	NA	NA	OverlandPark	NA	NA	NA	NA	NA	NA	NA	NA	NA	NA	NA	NA
116068	11/15/2017	Green ash	Fraxinus pennsylvanica	Overland Park	Kansas	-94.6560402	38.9780837	built_environment	8322 Beverly Dr	No	excellent	naturally_occurring	NA	NA	OverlandPark	NA	NA	NA	NA	NA	NA	NA	NA	NA	NA	NA	NA
116069	11/15/2017	Green ash	Fraxinus pennsylvanica	Overland Park	Kansas	-94.6560502	38.9779833	built_environment	8328 Beverly Dr	No	excellent	naturally_occurring	NA	NA	OverlandPark	NA	NA	NA	NA	NA	NA	NA	NA	NA	NA	NA	NA
116079	11/15/2017	Green ash	Fraxinus pennsylvanica	Overland Park	Kansas	-94.6560989	38.976608	built_environment	8410 Beverly Dr	No	poor	naturally_occurring	NA	NA	OverlandPark	NA	NA	NA	NA	NA	NA	NA	NA	NA	NA	NA	NA
116083	11/15/2017	Green ash	Fraxinus pennsylvanica	Overland Park	Kansas	-94.6560981	38.9764063	built_environment	8422 Beverly Dr	No	excellent	naturally_occurring	NA	NA	OverlandPark	NA	NA	NA	NA	NA	NA	NA	NA	NA	NA	NA	NA
116084	11/15/2017	Northern red oak	Quercus rubra	Overland Park	Kansas	-94.6560974	38.9763055	built_environment	8428 Beverly Dr	No	excellent	naturally_occurring	NA	0 to 15.24 cm	OverlandPark	NA	NA	NA	NA	NA	NA	NA	NA	NA	NA	NA	NA
116086	11/15/2017	Red maple	Acer rubrum	Overland Park	Kansas	-94.6560966	38.9762046	built_environment	8434 Beverly Dr	No	excellent	introduced	NA	15.24 to 30.48 cm	OverlandPark	NA	NA	NA	NA	NA	NA	NA	NA	NA	NA	NA	NA
116087	11/15/2017	Green ash	Fraxinus pennsylvanica	Overland Park	Kansas	-94.6560966	38.9762046	built_environment	8434 Beverly Dr	Yes	excellent	naturally_occurring	NA	NA	OverlandPark	NA	NA	NA	NA	NA	NA	NA	NA	NA	NA	NA	NA
116091	11/15/2017	Red maple	Acer rubrum	Overland Park	Kansas	-94.875574	38.973504	built_environment	6110 85th St	No	excellent	introduced	NA	0 to 15.24 cm	OverlandPark	NA	NA	NA	NA	NA	NA	NA	NA	NA	NA	NA	NA
116092	11/15/2017	Green ash	Fraxinus pennsylvanica	Overland Park	Kansas	-94.875574	38.973504	built_environment	6110 85th St	No	excellent	naturally_occurring	NA	NA	OverlandPark	NA	NA	NA	NA	NA	NA	NA	NA	NA	NA	NA	NA
116093	11/15/2017	Red maple	Acer rubrum	Overland Park	Kansas	-94.6569977	38.9759918	built_environment	8445 Tomahawk Rd	No	excellent	introduced	NA	0 to 15.24 cm	OverlandPark	NA	NA	NA	NA	NA	NA	NA	NA	NA	NA	NA	NA
116095	11/15/2017	Silver maple	Acer saccharinum	Overland Park	Kansas	-94.6548637	38.8540758	built_environment	8514 Woodson St	No	excellent	naturally_occurring	NA	15.24 to 30.48 cm	OverlandPark	NA	NA	NA	NA	NA	NA	NA	NA	NA	NA	NA	NA
116096	11/15/2017	Silver maple	Acer saccharinum	Overland Park	Kansas	-94.6548637	38.8540758	built_environment	8514 Woodson St	No	excellent	naturally_occurring	NA	15.24 to 30.48 cm	OverlandPark	NA	NA	NA	NA	NA	NA	NA	NA	NA	NA	NA	NA
116099	11/15/2017	Green ash	Fraxinus pennsylvanica	Overland Park	Kansas	-94.876843	38.974109	built_environment	6010 85th Ter	Yes	excellent	naturally_occurring	NA	NA	OverlandPark	NA	NA	NA	NA	NA	NA	NA	NA	NA	NA	NA	NA
116100	11/15/2017	Green ash	Fraxinus pennsylvanica	Overland Park	Kansas	-94.876843	38.974109	built_environment	6010 85th Ter	No	excellent	naturally_occurring	NA	NA	OverlandPark	NA	NA	NA	NA	NA	NA	NA	NA	NA	NA	NA	NA
116101	11/15/2017	Western white pine	Pinus monticola	Overland Park	Kansas	-94.876843	38.974109	built_environment	6014 85th Ter	No	excellent	introduced	NA	0 to 15.24 cm	OverlandPark	NA	NA	NA	NA	NA	NA	NA	NA	NA	NA	NA	NA
116102	11/15/2017	American elm	Ulmus americana	Overland Park	Kansas	-94.876843	38.974109	built_environment	6018 85th Ter	No	good	naturally_occurring	NA	NA	OverlandPark	NA	NA	NA	NA	NA	NA	NA	NA	NA	NA	NA	NA
116103	11/15/2017	American elm	Ulmus americana	Overland Park	Kansas	-94.876843	38.974109	built_environment	6018 85th Ter	No	good	naturally_occurring	NA	NA	OverlandPark	NA	NA	NA	NA	NA	NA	NA	NA	NA	NA	NA	NA
116104	11/15/2017	Green ash	Fraxinus pennsylvanica	Overland Park	Kansas	-94.876843	38.974109	built_environment	6022 85th Ter	No	excellent	naturally_occurring	NA	NA	OverlandPark	NA	NA	NA	NA	NA	NA	NA	NA	NA	NA	NA	NA
116105	11/15/2017	Green ash	Fraxinus pennsylvanica	Overland Park	Kansas	-94.876843	38.974109	built_environment	6100 85th Ter	No	excellent	naturally_occurring	NA	NA	OverlandPark	NA	NA	NA	NA	NA	NA	NA	NA	NA	NA	NA	NA
116106	11/15/2017	Green ash	Fraxinus pennsylvanica	Overland Park	Kansas	-94.876843	38.974109	built_environment	6100 85th Ter	No	excellent	naturally_occurring	NA	NA	OverlandPark	NA	NA	NA	NA	NA	NA	NA	NA	NA	NA	NA	NA
116107	11/15/2017	Silver maple	Acer saccharinum	Overland Park	Kansas	-94.876843	38.974109	built_environment	6108 85th Ter	No	excellent	naturally_occurring	NA	NA	OverlandPark	NA	NA	NA	NA	NA	NA	NA	NA	NA	NA	NA	NA
116108	11/15/2017	Silver maple	Acer saccharinum	Overland Park	Kansas	-94.876843	38.974109	built_environment	6108 85th Ter	No	good	naturally_occurring	NA	NA	OverlandPark	NA	NA	NA	NA	NA	NA	NA	NA	NA	NA	NA	NA
116110	11/15/2017	Green ash	Fraxinus pennsylvanica	Overland Park	Kansas	-94.876843	38.974109	built_environment	6116 85th Ter	No	excellent	naturally_occurring	NA	NA	OverlandPark	NA	NA	NA	NA	NA	NA	NA	NA	NA	NA	NA	NA
116114	11/15/2017	Green ash	Fraxinus pennsylvanica	Overland Park	Kansas	-94.876843	38.974109	built_environment	6210 85th Ter	No	excellent	naturally_occurring	NA	0 to 15.24 cm	OverlandPark	NA	NA	NA	NA	NA	NA	NA	NA	NA	NA	NA	NA
116122	11/15/2017	Silver maple	Acer saccharinum	Overland Park	Kansas	-94.658201	38.974819	built_environment	8501 Lamar Ave	No	excellent	naturally_occurring	NA	NA	OverlandPark	NA	NA	NA	NA	NA	NA	NA	NA	NA	NA	NA	NA
116123	11/15/2017	White ash	Fraxinus americana	Overland Park	Kansas	-94.658201	38.974819	built_environment	8501 Lamar Ave	No	excellent	naturally_occurring	NA	NA	OverlandPark	NA	NA	NA	NA	NA	NA	NA	NA	NA	NA	NA	NA
116124	11/15/2017	White ash	Fraxinus americana	Overland Park	Kansas	-94.658201	38.974819	built_environment	8501 Lamar Ave	No	excellent	naturally_occurring	NA	NA	OverlandPark	NA	NA	NA	NA	NA	NA	NA	NA	NA	NA	NA	NA
116125	11/15/2017	Green ash	Fraxinus pennsylvanica	Overland Park	Kansas	-94.6581983	38.9758681	built_environment	8447 Lamar Ave	No	excellent	naturally_occurring	NA	NA	OverlandPark	NA	NA	NA	NA	NA	NA	NA	NA	NA	NA	NA	NA
116126	11/15/2017	Green ash	Fraxinus pennsylvanica	Overland Park	Kansas	-94.658201	38.974819	built_environment	8501 Lamar Ave	No	excellent	naturally_occurring	NA	NA	OverlandPark	NA	NA	NA	NA	NA	NA	NA	NA	NA	NA	NA	NA
116127	11/15/2017	Silver maple	Acer saccharinum	Overland Park	Kansas	-94.658201	38.974819	built_environment	8501 Lamar Ave	No	excellent	naturally_occurring	NA	NA	OverlandPark	NA	NA	NA	NA	NA	NA	NA	NA	NA	NA	NA	NA
116128	11/15/2017	Green ash	Fraxinus pennsylvanica	Overland Park	Kansas	-94.6581983	38.9758681	built_environment	8447 Lamar Ave	No	excellent	naturally_occurring	NA	NA	OverlandPark	NA	NA	NA	NA	NA	NA	NA	NA	NA	NA	NA	NA
116129	11/15/2017	Green ash	Fraxinus pennsylvanica	Overland Park	Kansas	-94.875574	38.973504	built_environment	6210 85th St	No	excellent	naturally_occurring	NA	NA	OverlandPark	NA	NA	NA	NA	NA	NA	NA	NA	NA	NA	NA	NA
116130	11/15/2017	Green ash	Fraxinus pennsylvanica	Overland Park	Kansas	-94.875574	38.973504	built_environment	6209 85th St	No	fair	naturally_occurring	NA	NA	OverlandPark	NA	NA	NA	NA	NA	NA	NA	NA	NA	NA	NA	NA
116131	11/15/2017	Green ash	Fraxinus pennsylvanica	Overland Park	Kansas	-94.875574	38.973504	built_environment	6209 85th St	No	excellent	naturally_occurring	NA	NA	OverlandPark	NA	NA	NA	NA	NA	NA	NA	NA	NA	NA	NA	NA
116132	11/15/2017	Pin oak	Quercus palustris	Overland Park	Kansas	-94.875574	38.973504	built_environment	6201 85th St	No	excellent	naturally_occurring	NA	NA	OverlandPark	NA	NA	NA	NA	NA	NA	NA	NA	NA	NA	NA	NA
116133	11/15/2017	Pin oak	Quercus palustris	Overland Park	Kansas	-94.875574	38.973504	built_environment	6201 85th St	No	excellent	naturally_occurring	NA	NA	OverlandPark	NA	NA	NA	NA	NA	NA	NA	NA	NA	NA	NA	NA
116135	11/15/2017	Green ash	Fraxinus pennsylvanica	Overland Park	Kansas	-94.875574	38.973504	built_environment	6123 85th St	No	excellent	naturally_occurring	NA	NA	OverlandPark	NA	NA	NA	NA	NA	NA	NA	NA	NA	NA	NA	NA
116136	11/15/2017	Green ash	Fraxinus pennsylvanica	Overland Park	Kansas	-94.875574	38.973504	built_environment	6123 85th St	No	excellent	naturally_occurring	NA	NA	OverlandPark	NA	NA	NA	NA	NA	NA	NA	NA	NA	NA	NA	NA
116137	11/15/2017	Silver maple	Acer saccharinum	Overland Park	Kansas	-94.875574	38.973504	built_environment	6115 85th St	No	excellent	naturally_occurring	NA	NA	OverlandPark	NA	NA	NA	NA	NA	NA	NA	NA	NA	NA	NA	NA
116138	11/15/2017	Green ash	Fraxinus pennsylvanica	Overland Park	Kansas	-94.875574	38.973504	built_environment	6115 85th St	No	excellent	naturally_occurring	NA	NA	OverlandPark	NA	NA	NA	NA	NA	NA	NA	NA	NA	NA	NA	NA
116140	11/15/2017	Sweetgum	Liquidambar styraciflua	Overland Park	Kansas	-94.875574	38.973504	built_environment	6107 85th St	No	excellent	introduced	NA	NA	OverlandPark	NA	NA	NA	NA	NA	NA	NA	NA	NA	NA	NA	NA
116142	11/15/2017	Green ash	Fraxinus pennsylvanica	Overland Park	Kansas	-94.875574	38.973504	built_environment	6101 85th St	No	excellent	naturally_occurring	NA	NA	OverlandPark	NA	NA	NA	NA	NA	NA	NA	NA	NA	NA	NA	NA
116144	11/15/2017	Green ash	Fraxinus pennsylvanica	Overland Park	Kansas	-94.875574	38.973504	built_environment	6029 85th St	Yes	excellent	naturally_occurring	NA	NA	OverlandPark	NA	NA	NA	NA	NA	NA	NA	NA	NA	NA	NA	NA
116145	11/15/2017	Green ash	Fraxinus pennsylvanica	Overland Park	Kansas	-94.875574	38.973504	built_environment	6017 85th St	No	excellent	naturally_occurring	NA	NA	OverlandPark	NA	NA	NA	NA	NA	NA	NA	NA	NA	NA	NA	NA
116147	11/15/2017	Green ash	Fraxinus pennsylvanica	Overland Park	Kansas	-94.875574	38.973504	built_environment	6009 85th St	No	excellent	naturally_occurring	NA	NA	OverlandPark	NA	NA	NA	NA	NA	NA	NA	NA	NA	NA	NA	NA
116148	11/15/2017	Pin oak	Quercus palustris	Overland Park	Kansas	-94.6535919	38.9281588	built_environment	8500 Woodson St	No	excellent	naturally_occurring	NA	NA	OverlandPark	NA	NA	NA	NA	NA	NA	NA	NA	NA	NA	NA	NA
116149	11/15/2017	Green ash	Fraxinus pennsylvanica	Overland Park	Kansas	-94.6535919	38.9281588	built_environment	8501 Woodson St	No	excellent	naturally_occurring	NA	NA	OverlandPark	NA	NA	NA	NA	NA	NA	NA	NA	NA	NA	NA	NA
116152	11/15/2017	Green ash	Fraxinus pennsylvanica	Overland Park	Kansas	-94.6535919	38.9281588	built_environment	8511 Woodson St	No	excellent	naturally_occurring	NA	NA	OverlandPark	NA	NA	NA	NA	NA	NA	NA	NA	NA	NA	NA	NA
116153	11/15/2017	White ash	Fraxinus americana	Overland Park	Kansas	-94.6535919	38.9281588	built_environment	8506 Woodson St	No	excellent	naturally_occurring	NA	0 to 15.24 cm	OverlandPark	NA	NA	NA	NA	NA	NA	NA	NA	NA	NA	NA	NA
116154	11/15/2017	White ash	Fraxinus americana	Overland Park	Kansas	-94.6548637	38.8540758	built_environment	8514 Woodson St	No	excellent	naturally_occurring	NA	0 to 15.24 cm	OverlandPark	NA	NA	NA	NA	NA	NA	NA	NA	NA	NA	NA	NA
116155	11/15/2017	Red maple	Acer rubrum	Overland Park	Kansas	-94.6535919	38.9281588	built_environment	8519 Woodson St	No	excellent	introduced	NA	0 to 15.24 cm	OverlandPark	NA	NA	NA	NA	NA	NA	NA	NA	NA	NA	NA	NA
116156	11/15/2017	Red maple	Acer rubrum	Overland Park	Kansas	-94.6535919	38.9281588	built_environment	8519 Woodson St	No	excellent	introduced	NA	0 to 15.24 cm	OverlandPark	NA	NA	NA	NA	NA	NA	NA	NA	NA	NA	NA	NA
116157	11/15/2017	Silver maple	Acer saccharinum	Overland Park	Kansas	-94.6548637	38.8540758	built_environment	8514 Woodson St	No	excellent	naturally_occurring	NA	0 to 15.24 cm	OverlandPark	NA	NA	NA	NA	NA	NA	NA	NA	NA	NA	NA	NA
116158	11/15/2017	White ash	Fraxinus americana	Overland Park	Kansas	-94.658198	38.9763006	built_environment	8419 Lamar Ave	Yes	excellent	naturally_occurring	NA	NA	OverlandPark	NA	NA	NA	NA	NA	NA	NA	NA	NA	NA	NA	NA
116159	11/15/2017	White ash	Fraxinus americana	Overland Park	Kansas	-94.658198	38.9763006	built_environment	8419 Lamar Ave	No	excellent	naturally_occurring	NA	NA	OverlandPark	NA	NA	NA	NA	NA	NA	NA	NA	NA	NA	NA	NA
116160	11/15/2017	White ash	Fraxinus americana	Overland Park	Kansas	-94.658198	38.9762079	built_environment	8425 Lamar Ave	No	excellent	naturally_occurring	NA	NA	OverlandPark	NA	NA	NA	NA	NA	NA	NA	NA	NA	NA	NA	NA
116161	11/15/2017	White ash	Fraxinus americana	Overland Park	Kansas	-94.658198	38.9762079	built_environment	8425 Lamar Ave	No	excellent	naturally_occurring	NA	NA	OverlandPark	NA	NA	NA	NA	NA	NA	NA	NA	NA	NA	NA	NA
116162	11/15/2017	Red maple	Acer rubrum	Overland Park	Kansas	-94.658198	38.9761152	built_environment	8431 Lamar Ave	No	excellent	introduced	NA	15.24 to 30.48 cm	OverlandPark	NA	NA	NA	NA	NA	NA	NA	NA	NA	NA	NA	NA
116163	11/15/2017	Red maple	Acer rubrum	Overland Park	Kansas	-94.658198	38.9761152	built_environment	8431 Lamar Ave	No	excellent	introduced	NA	0 to 15.24 cm	OverlandPark	NA	NA	NA	NA	NA	NA	NA	NA	NA	NA	NA	NA
116164	11/15/2017	Red maple	Acer rubrum	Overland Park	Kansas	-94.658198	38.9760226	built_environment	8437 Lamar Ave	Yes	excellent	introduced	NA	0 to 15.24 cm	OverlandPark	NA	NA	NA	NA	NA	NA	NA	NA	NA	NA	NA	NA
116165	11/15/2017	Silver maple	Acer saccharinum	Overland Park	Kansas	-94.658198	38.9760226	built_environment	8437 Lamar Ave	No	excellent	naturally_occurring	NA	NA	OverlandPark	NA	NA	NA	NA	NA	NA	NA	NA	NA	NA	NA	NA
116167	11/15/2017	Green ash	Fraxinus pennsylvanica	Overland Park	Kansas	-94.6572082	38.9764358	built_environment	8418 Tomahawk Rd	No	excellent	naturally_occurring	NA	NA	OverlandPark	NA	NA	NA	NA	NA	NA	NA	NA	NA	NA	NA	NA
116168	11/15/2017	Red maple	Acer rubrum	Overland Park	Kansas	-94.6572081	38.9763335	built_environment	8424 Tomahawk Rd	No	excellent	introduced	NA	0 to 15.24 cm	OverlandPark	NA	NA	NA	NA	NA	NA	NA	NA	NA	NA	NA	NA
116174	11/15/2017	Green ash	Fraxinus pennsylvanica	Overland Park	Kansas	-94.6548637	38.8540758	built_environment	8443 Woodson St	No	excellent	naturally_occurring	NA	NA	OverlandPark	NA	NA	NA	NA	NA	NA	NA	NA	NA	NA	NA	NA
116175	11/15/2017	Green ash	Fraxinus pennsylvanica	Overland Park	Kansas	-94.6548637	38.8540758	built_environment	8443 Woodson St	No	excellent	naturally_occurring	NA	NA	OverlandPark	NA	NA	NA	NA	NA	NA	NA	NA	NA	NA	NA	NA
116176	11/15/2017	Green ash	Fraxinus pennsylvanica	Overland Park	Kansas	-94.875574	38.973504	built_environment	5900 85th St	No	excellent	naturally_occurring	NA	NA	OverlandPark	NA	NA	NA	NA	NA	NA	NA	NA	NA	NA	NA	NA
116177	11/15/2017	Green ash	Fraxinus pennsylvanica	Overland Park	Kansas	-94.875574	38.973504	built_environment	5820 85th St	Yes	excellent	naturally_occurring	NA	NA	OverlandPark	NA	NA	NA	NA	NA	NA	NA	NA	NA	NA	NA	NA
116179	11/15/2017	White ash	Fraxinus americana	Overland Park	Kansas	-94.875574	38.973504	built_environment	5808 85th St	No	excellent	naturally_occurring	NA	NA	OverlandPark	NA	NA	NA	NA	NA	NA	NA	NA	NA	NA	NA	NA
116180	11/15/2017	Green ash	Fraxinus pennsylvanica	Overland Park	Kansas	-94.875574	38.973504	built_environment	5814 85th St	No	excellent	naturally_occurring	NA	NA	OverlandPark	NA	NA	NA	NA	NA	NA	NA	NA	NA	NA	NA	NA
116181	11/15/2017	Green ash	Fraxinus pennsylvanica	Overland Park	Kansas	-94.875574	38.973504	built_environment	5814 85th St	No	excellent	naturally_occurring	NA	NA	OverlandPark	NA	NA	NA	NA	NA	NA	NA	NA	NA	NA	NA	NA
116182	11/15/2017	White ash	Fraxinus americana	Overland Park	Kansas	-94.875574	38.973504	built_environment	5720 85th St	Yes	excellent	naturally_occurring	NA	NA	OverlandPark	NA	NA	NA	NA	NA	NA	NA	NA	NA	NA	NA	NA
116183	11/15/2017	White ash	Fraxinus americana	Overland Park	Kansas	-94.875574	38.973504	built_environment	5720 85th St	No	excellent	naturally_occurring	NA	NA	OverlandPark	NA	NA	NA	NA	NA	NA	NA	NA	NA	NA	NA	NA
116184	11/15/2017	White ash	Fraxinus americana	Overland Park	Kansas	-94.875574	38.973504	built_environment	5720 85th St	No	excellent	naturally_occurring	NA	NA	OverlandPark	NA	NA	NA	NA	NA	NA	NA	NA	NA	NA	NA	NA
116185	11/15/2017	White ash	Fraxinus americana	Overland Park	Kansas	-94.875574	38.973504	built_environment	5710 85th St	No	excellent	naturally_occurring	NA	NA	OverlandPark	NA	NA	NA	NA	NA	NA	NA	NA	NA	NA	NA	NA
116186	11/15/2017	White ash	Fraxinus americana	Overland Park	Kansas	-94.875574	38.973504	built_environment	5710 85th St	No	excellent	naturally_occurring	NA	NA	OverlandPark	NA	NA	NA	NA	NA	NA	NA	NA	NA	NA	NA	NA
116187	11/15/2017	Blue spruce	Picea pungens	Overland Park	Kansas	-94.875574	38.973504	built_environment	5620 85th St	Yes	excellent	introduced	NA	NA	OverlandPark	NA	NA	NA	NA	NA	NA	NA	NA	NA	NA	NA	NA
116188	11/15/2017	White ash	Fraxinus americana	Overland Park	Kansas	-94.875574	38.973504	built_environment	5610 85th St	No	excellent	naturally_occurring	NA	NA	OverlandPark	NA	NA	NA	NA	NA	NA	NA	NA	NA	NA	NA	NA
116190	11/15/2017	White ash	Fraxinus americana	Overland Park	Kansas	-94.875574	38.973504	built_environment	5600 85th St	No	excellent	naturally_occurring	NA	NA	OverlandPark	NA	NA	NA	NA	NA	NA	NA	NA	NA	NA	NA	NA
116191	11/15/2017	White ash	Fraxinus americana	Overland Park	Kansas	-94.875574	38.973504	built_environment	5600 85th St	No	fair	naturally_occurring	NA	NA	OverlandPark	NA	NA	NA	NA	NA	NA	NA	NA	NA	NA	NA	NA
116192	11/15/2017	NA	NA	Overland Park	Kansas	-94.875574	38.973504	built_environment	5530 85th St	No	excellent	no_info	NA	NA	OverlandPark	NA	NA	NA	NA	NA	NA	NA	NA	NA	NA	NA	NA
116193	11/15/2017	Northern red oak	Quercus rubra	Overland Park	Kansas	-94.875574	38.973504	built_environment	5530 85th St	No	excellent	naturally_occurring	NA	0 to 15.24 cm	OverlandPark	NA	NA	NA	NA	NA	NA	NA	NA	NA	NA	NA	NA
116194	11/15/2017	White ash	Fraxinus americana	Overland Park	Kansas	-94.875574	38.973504	built_environment	5520 85th St	Yes	excellent	naturally_occurring	NA	NA	OverlandPark	NA	NA	NA	NA	NA	NA	NA	NA	NA	NA	NA	NA
116195	11/15/2017	Red maple	Acer rubrum	Overland Park	Kansas	-94.875574	38.973504	built_environment	5510 85th St	No	excellent	introduced	NA	15.24 to 30.48 cm	OverlandPark	NA	NA	NA	NA	NA	NA	NA	NA	NA	NA	NA	NA
116196	11/15/2017	Red maple	Acer rubrum	Overland Park	Kansas	-94.875574	38.973504	built_environment	5500 85th St	No	excellent	introduced	NA	15.24 to 30.48 cm	OverlandPark	NA	NA	NA	NA	NA	NA	NA	NA	NA	NA	NA	NA
116197	11/15/2017	Dogwood	Cornus	Overland Park	Kansas	-94.875574	38.973504	built_environment	5500 85th St	No	excellent	no_info	NA	15.24 to 30.48 cm	OverlandPark	NA	NA	NA	NA	NA	NA	NA	NA	NA	NA	NA	NA
116198	11/15/2017	Northern red oak	Quercus rubra	Overland Park	Kansas	-94.875574	38.973504	built_environment	5501 85th St	No	excellent	naturally_occurring	NA	0 to 15.24 cm	OverlandPark	NA	NA	NA	NA	NA	NA	NA	NA	NA	NA	NA	NA
116203	11/15/2017	Northern red oak	Quercus rubra	Overland Park	Kansas	-94.875574	38.973504	built_environment	5601 85th St	No	excellent	naturally_occurring	NA	0 to 15.24 cm	OverlandPark	NA	NA	NA	NA	NA	NA	NA	NA	NA	NA	NA	NA
116204	11/15/2017	Green ash	Fraxinus pennsylvanica	Overland Park	Kansas	-94.875574	38.973504	built_environment	5601 85th St	No	excellent	naturally_occurring	NA	NA	OverlandPark	NA	NA	NA	NA	NA	NA	NA	NA	NA	NA	NA	NA
116205	11/15/2017	Red maple	Acer rubrum	Overland Park	Kansas	-94.875574	38.973504	built_environment	5611 85th St	No	excellent	introduced	NA	NA	OverlandPark	NA	NA	NA	NA	NA	NA	NA	NA	NA	NA	NA	NA
116207	11/15/2017	Green ash	Fraxinus pennsylvanica	Overland Park	Kansas	-94.875574	38.973504	built_environment	5621 85th St	No	excellent	naturally_occurring	NA	NA	OverlandPark	NA	NA	NA	NA	NA	NA	NA	NA	NA	NA	NA	NA
116208	11/15/2017	Norway maple	Acer platanoides	Overland Park	Kansas	-94.875574	38.973504	built_environment	5701 85th St	No	excellent	introduced	NA	0 to 15.24 cm	OverlandPark	NA	NA	NA	NA	NA	NA	NA	NA	NA	NA	NA	NA
116209	11/15/2017	Norway maple	Acer platanoides	Overland Park	Kansas	-94.875574	38.973504	built_environment	5701 85th St	No	excellent	introduced	NA	0 to 15.24 cm	OverlandPark	NA	NA	NA	NA	NA	NA	NA	NA	NA	NA	NA	NA
116210	11/15/2017	Northern red oak	Quercus rubra	Overland Park	Kansas	-94.875574	38.973504	built_environment	5701 85th St	No	excellent	naturally_occurring	NA	0 to 15.24 cm	OverlandPark	NA	NA	NA	NA	NA	NA	NA	NA	NA	NA	NA	NA
116211	11/15/2017	White ash	Fraxinus americana	Overland Park	Kansas	-94.875574	38.973504	built_environment	5711 85th St	No	excellent	naturally_occurring	NA	NA	OverlandPark	NA	NA	NA	NA	NA	NA	NA	NA	NA	NA	NA	NA
116212	11/15/2017	Red maple	Acer rubrum	Overland Park	Kansas	-94.875574	38.973504	built_environment	5711 85th St	No	excellent	introduced	NA	0 to 15.24 cm	OverlandPark	NA	NA	NA	NA	NA	NA	NA	NA	NA	NA	NA	NA
116213	11/15/2017	Green ash	Fraxinus pennsylvanica	Overland Park	Kansas	-94.875574	38.973504	built_environment	5719 85th St	No	excellent	naturally_occurring	NA	NA	OverlandPark	NA	NA	NA	NA	NA	NA	NA	NA	NA	NA	NA	NA
116215	11/15/2017	Green ash	Fraxinus pennsylvanica	Overland Park	Kansas	-94.875574	38.973504	built_environment	5719 85th St	No	excellent	naturally_occurring	NA	NA	OverlandPark	NA	NA	NA	NA	NA	NA	NA	NA	NA	NA	NA	NA
116216	11/15/2017	Sugar maple	Acer saccharum	Overland Park	Kansas	-94.875574	38.973504	built_environment	5801 85th St	No	excellent	naturally_occurring	NA	0 to 15.24 cm	OverlandPark	NA	NA	NA	NA	NA	NA	NA	NA	NA	NA	NA	NA
116217	11/15/2017	Sugar maple	Acer saccharum	Overland Park	Kansas	-94.875574	38.973504	built_environment	5801 85th St	No	excellent	naturally_occurring	NA	0 to 15.24 cm	OverlandPark	NA	NA	NA	NA	NA	NA	NA	NA	NA	NA	NA	NA
116218	11/15/2017	Red maple	Acer rubrum	Overland Park	Kansas	-94.875574	38.973504	built_environment	5819 85th St	No	excellent	introduced	NA	0 to 15.24 cm	OverlandPark	NA	NA	NA	NA	NA	NA	NA	NA	NA	NA	NA	NA
116219	11/15/2017	Red maple	Acer rubrum	Overland Park	Kansas	-94.875574	38.973504	built_environment	5819 85th St	No	excellent	introduced	NA	0 to 15.24 cm	OverlandPark	NA	NA	NA	NA	NA	NA	NA	NA	NA	NA	NA	NA
116220	11/15/2017	Green ash	Fraxinus pennsylvanica	Overland Park	Kansas	-94.875574	38.973504	built_environment	5829 85th St	No	excellent	naturally_occurring	NA	NA	OverlandPark	NA	NA	NA	NA	NA	NA	NA	NA	NA	NA	NA	NA
116221	11/15/2017	Green ash	Fraxinus pennsylvanica	Overland Park	Kansas	-94.875574	38.973504	built_environment	5829 85th St	No	excellent	naturally_occurring	NA	NA	OverlandPark	NA	NA	NA	NA	NA	NA	NA	NA	NA	NA	NA	NA
116222	11/15/2017	Green ash	Fraxinus pennsylvanica	Overland Park	Kansas	-94.6535919	38.9281588	built_environment	8501 Woodson St	No	excellent	naturally_occurring	NA	NA	OverlandPark	NA	NA	NA	NA	NA	NA	NA	NA	NA	NA	NA	NA
116223	11/15/2017	Norway maple	Acer platanoides	Overland Park	Kansas	-94.6535919	38.9281588	built_environment	8541 Woodson St	No	excellent	introduced	NA	0 to 15.24 cm	OverlandPark	NA	NA	NA	NA	NA	NA	NA	NA	NA	NA	NA	NA
116224	11/15/2017	Norway maple	Acer platanoides	Overland Park	Kansas	-94.6535919	38.9281588	built_environment	8541 Woodson St	No	excellent	introduced	NA	NA	OverlandPark	NA	NA	NA	NA	NA	NA	NA	NA	NA	NA	NA	NA
116226	11/15/2017	Silver maple	Acer saccharinum	Overland Park	Kansas	-94.6535919	38.9281588	built_environment	8527 Woodson St	No	good	naturally_occurring	NA	NA	OverlandPark	NA	NA	NA	NA	NA	NA	NA	NA	NA	NA	NA	NA
116227	11/15/2017	White ash	Fraxinus americana	Overland Park	Kansas	-94.6535919	38.9281588	built_environment	8527 Woodson St	No	good	naturally_occurring	NA	NA	OverlandPark	NA	NA	NA	NA	NA	NA	NA	NA	NA	NA	NA	NA
116228	11/15/2017	Green ash	Fraxinus pennsylvanica	Overland Park	Kansas	-94.6535919	38.9281588	built_environment	8519 Woodson St	No	excellent	naturally_occurring	NA	NA	OverlandPark	NA	NA	NA	NA	NA	NA	NA	NA	NA	NA	NA	NA
116229	11/15/2017	Green ash	Fraxinus pennsylvanica	Overland Park	Kansas	-94.6535919	38.9281588	built_environment	8519 Woodson St	No	excellent	naturally_occurring	NA	NA	OverlandPark	NA	NA	NA	NA	NA	NA	NA	NA	NA	NA	NA	NA
116230	11/15/2017	Green ash	Fraxinus pennsylvanica	Overland Park	Kansas	-94.876843	38.974109	built_environment	5820 85th Ter	No	fair	naturally_occurring	NA	NA	OverlandPark	NA	NA	NA	NA	NA	NA	NA	NA	NA	NA	NA	NA
116232	11/15/2017	Red maple	Acer rubrum	Overland Park	Kansas	-94.876843	38.974109	built_environment	5810 85th Ter	No	excellent	introduced	NA	0 to 15.24 cm	OverlandPark	NA	NA	NA	NA	NA	NA	NA	NA	NA	NA	NA	NA
116234	11/15/2017	Red maple	Acer rubrum	Overland Park	Kansas	-94.876843	38.974109	built_environment	5800 85th Ter	No	excellent	introduced	NA	NA	OverlandPark	NA	NA	NA	NA	NA	NA	NA	NA	NA	NA	NA	NA
116235	11/15/2017	Green ash	Fraxinus pennsylvanica	Overland Park	Kansas	-94.876843	38.974109	built_environment	5710 85th Ter	No	excellent	naturally_occurring	NA	NA	OverlandPark	NA	NA	NA	NA	NA	NA	NA	NA	NA	NA	NA	NA
116236	11/15/2017	Norway maple	Acer platanoides	Overland Park	Kansas	-94.876843	38.974109	built_environment	5710 85th Ter	No	excellent	introduced	NA	NA	OverlandPark	NA	NA	NA	NA	NA	NA	NA	NA	NA	NA	NA	NA
116237	11/15/2017	Pin oak	Quercus palustris	Overland Park	Kansas	-94.876843	38.974109	built_environment	5700 85th Ter	No	excellent	naturally_occurring	NA	NA	OverlandPark	NA	NA	NA	NA	NA	NA	NA	NA	NA	NA	NA	NA
116238	11/15/2017	Pin oak	Quercus palustris	Overland Park	Kansas	-94.876843	38.974109	built_environment	5700 85th Ter	No	excellent	naturally_occurring	NA	NA	OverlandPark	NA	NA	NA	NA	NA	NA	NA	NA	NA	NA	NA	NA
116246	11/15/2017	Green ash	Fraxinus pennsylvanica	Overland Park	Kansas	-94.876843	38.974109	built_environment	5520 85th Ter	No	excellent	naturally_occurring	NA	NA	OverlandPark	NA	NA	NA	NA	NA	NA	NA	NA	NA	NA	NA	NA
116247	11/15/2017	Green ash	Fraxinus pennsylvanica	Overland Park	Kansas	-94.876843	38.974109	built_environment	5500 85th Ter	No	excellent	naturally_occurring	NA	NA	OverlandPark	NA	NA	NA	NA	NA	NA	NA	NA	NA	NA	NA	NA
116248	11/15/2017	Green ash	Fraxinus pennsylvanica	Overland Park	Kansas	-94.876843	38.974109	built_environment	5500 85th Ter	No	good	naturally_occurring	NA	NA	OverlandPark	NA	NA	NA	NA	NA	NA	NA	NA	NA	NA	NA	NA
116249	11/15/2017	Green ash	Fraxinus pennsylvanica	Overland Park	Kansas	-94.876843	38.974109	built_environment	5501 85th Ter	No	fair	naturally_occurring	NA	NA	OverlandPark	NA	NA	NA	NA	NA	NA	NA	NA	NA	NA	NA	NA
116251	11/15/2017	Green ash	Fraxinus pennsylvanica	Overland Park	Kansas	-94.876843	38.974109	built_environment	5511 85th Ter	No	excellent	naturally_occurring	NA	NA	OverlandPark	NA	NA	NA	NA	NA	NA	NA	NA	NA	NA	NA	NA
116252	11/15/2017	Red maple	Acer rubrum	Overland Park	Kansas	-94.876843	38.974109	built_environment	5521 85th Ter	No	good	introduced	NA	15.24 to 30.48 cm	OverlandPark	NA	NA	NA	NA	NA	NA	NA	NA	NA	NA	NA	NA
116253	11/15/2017	Green ash	Fraxinus pennsylvanica	Overland Park	Kansas	-94.876843	38.974109	built_environment	5521 85th Ter	No	excellent	naturally_occurring	NA	NA	OverlandPark	NA	NA	NA	NA	NA	NA	NA	NA	NA	NA	NA	NA
116255	11/15/2017	Green ash	Fraxinus pennsylvanica	Overland Park	Kansas	-94.876843	38.974109	built_environment	5601 85th Ter	No	excellent	naturally_occurring	NA	0 to 15.24 cm	OverlandPark	NA	NA	NA	NA	NA	NA	NA	NA	NA	NA	NA	NA
116256	11/15/2017	Green ash	Fraxinus pennsylvanica	Overland Park	Kansas	-94.876843	38.974109	built_environment	5611 85th Ter	No	good	naturally_occurring	NA	NA	OverlandPark	NA	NA	NA	NA	NA	NA	NA	NA	NA	NA	NA	NA
116257	11/15/2017	Green ash	Fraxinus pennsylvanica	Overland Park	Kansas	-94.876843	38.974109	built_environment	5621 85th Ter	No	good	naturally_occurring	NA	NA	OverlandPark	NA	NA	NA	NA	NA	NA	NA	NA	NA	NA	NA	NA
116258	11/15/2017	Green ash	Fraxinus pennsylvanica	Overland Park	Kansas	-94.876843	38.974109	built_environment	5701 85th Ter	No	excellent	naturally_occurring	NA	NA	OverlandPark	NA	NA	NA	NA	NA	NA	NA	NA	NA	NA	NA	NA
116259	11/15/2017	Green ash	Fraxinus pennsylvanica	Overland Park	Kansas	-94.876843	38.974109	built_environment	5701 85th Ter	No	excellent	naturally_occurring	NA	NA	OverlandPark	NA	NA	NA	NA	NA	NA	NA	NA	NA	NA	NA	NA
116262	11/15/2017	Sweetgum	Liquidambar styraciflua	Overland Park	Kansas	-94.876843	38.974109	built_environment	5721 85th Ter	No	excellent	introduced	NA	NA	OverlandPark	NA	NA	NA	NA	NA	NA	NA	NA	NA	NA	NA	NA
116263	11/15/2017	Sweetgum	Liquidambar styraciflua	Overland Park	Kansas	-94.876843	38.974109	built_environment	5721 85th Ter	No	excellent	introduced	NA	NA	OverlandPark	NA	NA	NA	NA	NA	NA	NA	NA	NA	NA	NA	NA
116264	11/15/2017	NA	NA	Overland Park	Kansas	-94.876843	38.974109	built_environment	5811 85th Ter	No	excellent	no_info	NA	0 to 15.24 cm	OverlandPark	NA	NA	NA	NA	NA	NA	NA	NA	NA	NA	NA	NA
116266	11/15/2017	Green ash	Fraxinus pennsylvanica	Overland Park	Kansas	-94.876843	38.974109	built_environment	5801 85th Ter	No	poor	naturally_occurring	NA	NA	OverlandPark	NA	NA	NA	NA	NA	NA	NA	NA	NA	NA	NA	NA
116267	11/15/2017	Green ash	Fraxinus pennsylvanica	Overland Park	Kansas	-94.876843	38.974109	built_environment	5811 85th Ter	No	excellent	naturally_occurring	NA	NA	OverlandPark	NA	NA	NA	NA	NA	NA	NA	NA	NA	NA	NA	NA
116268	11/15/2017	American elm	Ulmus americana	Overland Park	Kansas	-94.876843	38.974109	built_environment	5811 85th Ter	No	excellent	naturally_occurring	NA	NA	OverlandPark	NA	NA	NA	NA	NA	NA	NA	NA	NA	NA	NA	NA
116269	11/15/2017	American elm	Ulmus americana	Overland Park	Kansas	-94.6535919	38.9281588	built_environment	8527 Woodson St	No	excellent	naturally_occurring	NA	NA	OverlandPark	NA	NA	NA	NA	NA	NA	NA	NA	NA	NA	NA	NA
116270	11/15/2017	Green ash	Fraxinus pennsylvanica	Overland Park	Kansas	-94.6535919	38.9281588	built_environment	8524 Woodson St	No	excellent	naturally_occurring	NA	NA	OverlandPark	NA	NA	NA	NA	NA	NA	NA	NA	NA	NA	NA	NA
116271	11/15/2017	Green ash	Fraxinus pennsylvanica	Overland Park	Kansas	-94.6535919	38.9281588	built_environment	8530 Woodson St	No	excellent	naturally_occurring	NA	NA	OverlandPark	NA	NA	NA	NA	NA	NA	NA	NA	NA	NA	NA	NA
116272	11/15/2017	Green ash	Fraxinus pennsylvanica	Overland Park	Kansas	-94.6535919	38.9281588	built_environment	8530 Woodson St	No	excellent	naturally_occurring	NA	NA	OverlandPark	NA	NA	NA	NA	NA	NA	NA	NA	NA	NA	NA	NA
116273	11/15/2017	Green ash	Fraxinus pennsylvanica	Overland Park	Kansas	-94.703828	38.973512	built_environment	5900 86th St	No	fair	naturally_occurring	NA	NA	OverlandPark	NA	NA	NA	NA	NA	NA	NA	NA	NA	NA	NA	NA
116274	11/15/2017	Green ash	Fraxinus pennsylvanica	Overland Park	Kansas	-94.703828	38.973512	built_environment	5900 86th St	No	excellent	naturally_occurring	NA	NA	OverlandPark	NA	NA	NA	NA	NA	NA	NA	NA	NA	NA	NA	NA
116275	11/15/2017	Green ash	Fraxinus pennsylvanica	Overland Park	Kansas	-94.703828	38.973512	built_environment	5900 86th St	Yes	excellent	naturally_occurring	NA	NA	OverlandPark	NA	NA	NA	NA	NA	NA	NA	NA	NA	NA	NA	NA
116277	11/15/2017	Green ash	Fraxinus pennsylvanica	Overland Park	Kansas	-94.703828	38.973512	built_environment	5910 86th St	No	excellent	naturally_occurring	NA	NA	OverlandPark	NA	NA	NA	NA	NA	NA	NA	NA	NA	NA	NA	NA
116278	11/15/2017	Green ash	Fraxinus pennsylvanica	Overland Park	Kansas	-94.703828	38.973512	built_environment	5920 86th St	No	excellent	naturally_occurring	NA	NA	OverlandPark	NA	NA	NA	NA	NA	NA	NA	NA	NA	NA	NA	NA
116279	11/15/2017	Green ash	Fraxinus pennsylvanica	Overland Park	Kansas	-94.703828	38.973512	built_environment	6000 86th St	Yes	excellent	naturally_occurring	NA	NA	OverlandPark	NA	NA	NA	NA	NA	NA	NA	NA	NA	NA	NA	NA
116280	11/15/2017	Norway maple	Acer platanoides	Overland Park	Kansas	-94.703828	38.973512	built_environment	6000 86th St	No	excellent	introduced	NA	0 to 15.24 cm	OverlandPark	NA	NA	NA	NA	NA	NA	NA	NA	NA	NA	NA	NA
116281	11/15/2017	Green ash	Fraxinus pennsylvanica	Overland Park	Kansas	-94.703828	38.973512	built_environment	6008 86th St	No	excellent	naturally_occurring	NA	NA	OverlandPark	NA	NA	NA	NA	NA	NA	NA	NA	NA	NA	NA	NA
116282	11/15/2017	Green ash	Fraxinus pennsylvanica	Overland Park	Kansas	-94.703828	38.973512	built_environment	6008 86th St	No	excellent	naturally_occurring	NA	NA	OverlandPark	NA	NA	NA	NA	NA	NA	NA	NA	NA	NA	NA	NA
116283	11/15/2017	Green ash	Fraxinus pennsylvanica	Overland Park	Kansas	-94.703828	38.973512	built_environment	6016 86th St	No	excellent	naturally_occurring	NA	NA	OverlandPark	NA	NA	NA	NA	NA	NA	NA	NA	NA	NA	NA	NA
116284	11/15/2017	Green ash	Fraxinus pennsylvanica	Overland Park	Kansas	-94.703828	38.973512	built_environment	6016 86th St	Yes	excellent	naturally_occurring	NA	15.24 to 30.48 cm	OverlandPark	NA	NA	NA	NA	NA	NA	NA	NA	NA	NA	NA	NA
116285	11/15/2017	White ash	Fraxinus americana	Overland Park	Kansas	-94.703828	38.973512	built_environment	6022 86th St	No	excellent	naturally_occurring	NA	NA	OverlandPark	NA	NA	NA	NA	NA	NA	NA	NA	NA	NA	NA	NA
116286	11/15/2017	Green ash	Fraxinus pennsylvanica	Overland Park	Kansas	-94.703828	38.973512	built_environment	6022 86th St	No	excellent	naturally_occurring	NA	NA	OverlandPark	NA	NA	NA	NA	NA	NA	NA	NA	NA	NA	NA	NA
116287	11/15/2017	Silver maple	Acer saccharinum	Overland Park	Kansas	-94.703828	38.973512	built_environment	6108 86th St	No	excellent	naturally_occurring	NA	NA	OverlandPark	NA	NA	NA	NA	NA	NA	NA	NA	NA	NA	NA	NA
116288	11/15/2017	Green ash	Fraxinus pennsylvanica	Overland Park	Kansas	-94.703828	38.973512	built_environment	6108 86th St	No	excellent	naturally_occurring	NA	NA	OverlandPark	NA	NA	NA	NA	NA	NA	NA	NA	NA	NA	NA	NA
116289	11/15/2017	Green ash	Fraxinus pennsylvanica	Overland Park	Kansas	-94.703828	38.973512	built_environment	6116 86th St	No	excellent	naturally_occurring	NA	NA	OverlandPark	NA	NA	NA	NA	NA	NA	NA	NA	NA	NA	NA	NA
116292	11/15/2017	Green ash	Fraxinus pennsylvanica	Overland Park	Kansas	-94.703828	38.973512	built_environment	6210 86th St	No	excellent	naturally_occurring	NA	NA	OverlandPark	NA	NA	NA	NA	NA	NA	NA	NA	NA	NA	NA	NA
116293	11/15/2017	Sugar maple	Acer saccharum	Overland Park	Kansas	-94.703828	38.973512	built_environment	6214 86th St	No	excellent	naturally_occurring	NA	NA	OverlandPark	NA	NA	NA	NA	NA	NA	NA	NA	NA	NA	NA	NA
116294	11/15/2017	Green ash	Fraxinus pennsylvanica	Overland Park	Kansas	-94.703828	38.973512	built_environment	6214 86th St	No	excellent	naturally_occurring	NA	NA	OverlandPark	NA	NA	NA	NA	NA	NA	NA	NA	NA	NA	NA	NA
116295	11/15/2017	Green ash	Fraxinus pennsylvanica	Overland Park	Kansas	-94.6582019	38.973796	built_environment	8531 Lamar Ave	No	good	naturally_occurring	NA	NA	OverlandPark	NA	NA	NA	NA	NA	NA	NA	NA	NA	NA	NA	NA
116296	11/15/2017	Green ash	Fraxinus pennsylvanica	Overland Park	Kansas	-94.6582019	38.973796	built_environment	8531 Lamar Ave	No	excellent	naturally_occurring	NA	NA	OverlandPark	NA	NA	NA	NA	NA	NA	NA	NA	NA	NA	NA	NA
116297	11/15/2017	Silver maple	Acer saccharinum	Overland Park	Kansas	-94.6582015	38.973844	built_environment	8525 Lamar Ave	No	excellent	naturally_occurring	NA	NA	OverlandPark	NA	NA	NA	NA	NA	NA	NA	NA	NA	NA	NA	NA
116298	11/15/2017	Silver maple	Acer saccharinum	Overland Park	Kansas	-94.6584123	38.9738754	built_environment	8524 Lamar Ave	No	excellent	naturally_occurring	NA	NA	OverlandPark	NA	NA	NA	NA	NA	NA	NA	NA	NA	NA	NA	NA
116299	11/15/2017	Silver maple	Acer saccharinum	Overland Park	Kansas	-94.6582015	38.973844	built_environment	8525 Lamar Ave	No	excellent	naturally_occurring	NA	NA	OverlandPark	NA	NA	NA	NA	NA	NA	NA	NA	NA	NA	NA	NA
116302	11/15/2017	Green ash	Fraxinus pennsylvanica	Overland Park	Kansas	-94.876843	38.974109	built_environment	6209 85th Ter	No	excellent	naturally_occurring	NA	NA	OverlandPark	NA	NA	NA	NA	NA	NA	NA	NA	NA	NA	NA	NA
116304	11/15/2017	Green ash	Fraxinus pennsylvanica	Overland Park	Kansas	-94.876843	38.974109	built_environment	6201 85th Ter	No	excellent	naturally_occurring	NA	15.24 to 30.48 cm	OverlandPark	NA	NA	NA	NA	NA	NA	NA	NA	NA	NA	NA	NA
116305	11/15/2017	Green ash	Fraxinus pennsylvanica	Overland Park	Kansas	-94.876843	38.974109	built_environment	6121 85th Ter	No	excellent	naturally_occurring	NA	NA	OverlandPark	NA	NA	NA	NA	NA	NA	NA	NA	NA	NA	NA	NA
116306	11/15/2017	Green ash	Fraxinus pennsylvanica	Overland Park	Kansas	-94.876843	38.974109	built_environment	6115 85th Ter	No	excellent	naturally_occurring	NA	NA	OverlandPark	NA	NA	NA	NA	NA	NA	NA	NA	NA	NA	NA	NA
116307	11/15/2017	Green ash	Fraxinus pennsylvanica	Overland Park	Kansas	-94.876843	38.974109	built_environment	6107 85th Ter	No	excellent	naturally_occurring	NA	NA	OverlandPark	NA	NA	NA	NA	NA	NA	NA	NA	NA	NA	NA	NA
116308	11/15/2017	Green ash	Fraxinus pennsylvanica	Overland Park	Kansas	-94.876843	38.974109	built_environment	6107 85th Ter	No	good	naturally_occurring	NA	NA	OverlandPark	NA	NA	NA	NA	NA	NA	NA	NA	NA	NA	NA	NA
116309	11/15/2017	Green ash	Fraxinus pennsylvanica	Overland Park	Kansas	-94.876843	38.974109	built_environment	6015 85th Ter	No	excellent	naturally_occurring	NA	NA	OverlandPark	NA	NA	NA	NA	NA	NA	NA	NA	NA	NA	NA	NA
116310	11/15/2017	Green ash	Fraxinus pennsylvanica	Overland Park	Kansas	-94.876843	38.974109	built_environment	6015 85th Ter	No	excellent	naturally_occurring	NA	NA	OverlandPark	NA	NA	NA	NA	NA	NA	NA	NA	NA	NA	NA	NA
116312	11/15/2017	Norway maple	Acer platanoides	Overland Park	Kansas	-94.876843	38.974109	built_environment	6007 85th Ter	No	excellent	introduced	NA	0 to 15.24 cm	OverlandPark	NA	NA	NA	NA	NA	NA	NA	NA	NA	NA	NA	NA
116314	11/15/2017	Northern red oak	Quercus rubra	Overland Park	Kansas	-94.6535919	38.9281588	built_environment	8524 Woodson St	No	excellent	naturally_occurring	NA	0 to 15.24 cm	OverlandPark	NA	NA	NA	NA	NA	NA	NA	NA	NA	NA	NA	NA
116315	11/15/2017	Northern red oak	Quercus rubra	Overland Park	Kansas	-94.6535919	38.9281588	built_environment	8524 Woodson St	No	excellent	naturally_occurring	NA	0 to 15.24 cm	OverlandPark	NA	NA	NA	NA	NA	NA	NA	NA	NA	NA	NA	NA
116316	11/15/2017	Sawtooth oak	Quercus acutissima	Overland Park	Kansas	-94.6535919	38.9281588	built_environment	8524 Woodson St	No	excellent	introduced	NA	0 to 15.24 cm	OverlandPark	NA	NA	NA	NA	NA	NA	NA	NA	NA	NA	NA	NA
116317	11/15/2017	Green ash	Fraxinus pennsylvanica	Overland Park	Kansas	-94.703828	38.973512	built_environment	5800 86th St	No	excellent	naturally_occurring	NA	NA	OverlandPark	NA	NA	NA	NA	NA	NA	NA	NA	NA	NA	NA	NA
116318	11/15/2017	Green ash	Fraxinus pennsylvanica	Overland Park	Kansas	-94.703828	38.973512	built_environment	5800 86th St	No	excellent	naturally_occurring	NA	NA	OverlandPark	NA	NA	NA	NA	NA	NA	NA	NA	NA	NA	NA	NA
116319	11/15/2017	Red maple	Acer rubrum	Overland Park	Kansas	-94.703828	38.973512	built_environment	5710 86th St	No	excellent	introduced	NA	15.24 to 30.48 cm	OverlandPark	NA	NA	NA	NA	NA	NA	NA	NA	NA	NA	NA	NA
116320	11/15/2017	Green ash	Fraxinus pennsylvanica	Overland Park	Kansas	-94.703828	38.973512	built_environment	5700 86th St	Yes	excellent	naturally_occurring	NA	NA	OverlandPark	NA	NA	NA	NA	NA	NA	NA	NA	NA	NA	NA	NA
116322	11/15/2017	Green ash	Fraxinus pennsylvanica	Overland Park	Kansas	-94.703828	38.973512	built_environment	5610 86th St	No	poor	naturally_occurring	NA	NA	OverlandPark	NA	NA	NA	NA	NA	NA	NA	NA	NA	NA	NA	NA
116323	11/15/2017	Red maple	Acer rubrum	Overland Park	Kansas	-94.703828	38.973512	built_environment	5610 86th St	No	excellent	introduced	NA	0 to 15.24 cm	OverlandPark	NA	NA	NA	NA	NA	NA	NA	NA	NA	NA	NA	NA
116324	11/15/2017	Northern red oak	Quercus rubra	Overland Park	Kansas	-94.703828	38.973512	built_environment	5606 86th St	No	excellent	naturally_occurring	NA	0 to 15.24 cm	OverlandPark	NA	NA	NA	NA	NA	NA	NA	NA	NA	NA	NA	NA
116325	11/15/2017	Green ash	Fraxinus pennsylvanica	Overland Park	Kansas	-94.703828	38.973512	built_environment	5600 86th St	No	excellent	naturally_occurring	NA	NA	OverlandPark	NA	NA	NA	NA	NA	NA	NA	NA	NA	NA	NA	NA
116328	11/15/2017	Green ash	Fraxinus pennsylvanica	Overland Park	Kansas	-94.703828	38.973512	built_environment	5500 86th St	No	good	naturally_occurring	NA	NA	OverlandPark	NA	NA	NA	NA	NA	NA	NA	NA	NA	NA	NA	NA
116331	11/15/2017	Pin oak	Quercus palustris	Overland Park	Kansas	-94.703828	38.973512	built_environment	5505 86th St	No	excellent	naturally_occurring	NA	NA	OverlandPark	NA	NA	NA	NA	NA	NA	NA	NA	NA	NA	NA	NA
116333	11/15/2017	Green ash	Fraxinus pennsylvanica	Overland Park	Kansas	-94.703828	38.973512	built_environment	5509 86th St	No	excellent	naturally_occurring	NA	15.24 to 30.48 cm	OverlandPark	NA	NA	NA	NA	NA	NA	NA	NA	NA	NA	NA	NA
116334	11/15/2017	White ash	Fraxinus americana	Overland Park	Kansas	-94.703828	38.973512	built_environment	5601 86th St	No	good	naturally_occurring	NA	NA	OverlandPark	NA	NA	NA	NA	NA	NA	NA	NA	NA	NA	NA	NA
116335	11/15/2017	Green ash	Fraxinus pennsylvanica	Overland Park	Kansas	-94.703828	38.973512	built_environment	5601 86th St	No	excellent	naturally_occurring	NA	NA	OverlandPark	NA	NA	NA	NA	NA	NA	NA	NA	NA	NA	NA	NA
116337	11/15/2017	Northern red oak	Quercus rubra	Overland Park	Kansas	-94.703828	38.973512	built_environment	5605 86th St	No	excellent	naturally_occurring	NA	15.24 to 30.48 cm	OverlandPark	NA	NA	NA	NA	NA	NA	NA	NA	NA	NA	NA	NA
116339	11/15/2017	Green ash	Fraxinus pennsylvanica	Overland Park	Kansas	-94.703828	38.973512	built_environment	5701 86th St	No	excellent	naturally_occurring	NA	NA	OverlandPark	NA	NA	NA	NA	NA	NA	NA	NA	NA	NA	NA	NA
116340	11/15/2017	Green ash	Fraxinus pennsylvanica	Overland Park	Kansas	-94.703828	38.973512	built_environment	5701 86th St	No	excellent	naturally_occurring	NA	NA	OverlandPark	NA	NA	NA	NA	NA	NA	NA	NA	NA	NA	NA	NA
116343	11/15/2017	Red maple	Acer rubrum	Overland Park	Kansas	-94.703828	38.973512	built_environment	5709 86th St	No	excellent	introduced	NA	0 to 15.24 cm	OverlandPark	NA	NA	NA	NA	NA	NA	NA	NA	NA	NA	NA	NA
116344	11/15/2017	Norway maple	Acer platanoides	Overland Park	Kansas	-94.703828	38.973512	built_environment	5801 86th St	No	excellent	introduced	NA	0 to 15.24 cm	OverlandPark	NA	NA	NA	NA	NA	NA	NA	NA	NA	NA	NA	NA
116345	11/15/2017	Red maple	Acer rubrum	Overland Park	Kansas	-94.703828	38.973512	built_environment	5801 86th St	No	excellent	introduced	NA	0 to 15.24 cm	OverlandPark	NA	NA	NA	NA	NA	NA	NA	NA	NA	NA	NA	NA
116346	11/15/2017	Green ash	Fraxinus pennsylvanica	Overland Park	Kansas	-94.703828	38.973512	built_environment	5805 86th St	No	excellent	naturally_occurring	NA	NA	OverlandPark	NA	NA	NA	NA	NA	NA	NA	NA	NA	NA	NA	NA
116347	11/15/2017	Green ash	Fraxinus pennsylvanica	Overland Park	Kansas	-94.6548637	38.8540758	built_environment	8601 Woodson St	No	excellent	naturally_occurring	NA	NA	OverlandPark	NA	NA	NA	NA	NA	NA	NA	NA	NA	NA	NA	NA
116351	11/15/2017	Norway maple	Acer platanoides	Overland Park	Kansas	-94.6535919	38.9281588	built_environment	8600 Woodson St	No	excellent	introduced	NA	0 to 15.24 cm	OverlandPark	NA	NA	NA	NA	NA	NA	NA	NA	NA	NA	NA	NA
116352	11/15/2017	Norway spruce	Picea abies	Overland Park	Kansas	-94.6535919	38.9281588	built_environment	8600 Woodson St	No	excellent	introduced	NA	0 to 15.24 cm	OverlandPark	NA	NA	NA	NA	NA	NA	NA	NA	NA	NA	NA	NA
116353	11/15/2017	NA	NA	Overland Park	Kansas	-94.6535919	38.9281588	built_environment	8600 Woodson St	No	excellent	no_info	NA	0 to 15.24 cm	OverlandPark	NA	NA	NA	NA	NA	NA	NA	NA	NA	NA	NA	NA
116354	11/15/2017	Pin oak	Quercus palustris	Overland Park	Kansas	-94.703828	38.973512	built_environment	5911 86th St	No	excellent	naturally_occurring	NA	NA	OverlandPark	NA	NA	NA	NA	NA	NA	NA	NA	NA	NA	NA	NA
116357	11/15/2017	White ash	Fraxinus americana	Overland Park	Kansas	-94.703828	38.973512	built_environment	6017 86th St	No	excellent	naturally_occurring	NA	NA	OverlandPark	NA	NA	NA	NA	NA	NA	NA	NA	NA	NA	NA	NA
116358	11/15/2017	White ash	Fraxinus americana	Overland Park	Kansas	-94.703828	38.973512	built_environment	6017 86th St	No	excellent	naturally_occurring	NA	NA	OverlandPark	NA	NA	NA	NA	NA	NA	NA	NA	NA	NA	NA	NA
116359	11/15/2017	Green ash	Fraxinus pennsylvanica	Overland Park	Kansas	-94.703828	38.973512	built_environment	6101 86th St	No	good	naturally_occurring	NA	NA	OverlandPark	NA	NA	NA	NA	NA	NA	NA	NA	NA	NA	NA	NA
116360	11/15/2017	Norway maple	Acer platanoides	Overland Park	Kansas	-94.703828	38.973512	built_environment	6201 86th St	No	excellent	introduced	NA	NA	OverlandPark	NA	NA	NA	NA	NA	NA	NA	NA	NA	NA	NA	NA
116362	11/15/2017	Pin oak	Quercus palustris	Overland Park	Kansas	-94.703828	38.973512	built_environment	6211 86th St	No	excellent	naturally_occurring	NA	NA	OverlandPark	NA	NA	NA	NA	NA	NA	NA	NA	NA	NA	NA	NA
116363	11/15/2017	Northern red oak	Quercus rubra	Overland Park	Kansas	-94.658203	38.972401	built_environment	8615 Lamar Ave	No	excellent	naturally_occurring	NA	0 to 15.24 cm	OverlandPark	NA	NA	NA	NA	NA	NA	NA	NA	NA	NA	NA	NA
116364	11/15/2017	Green ash	Fraxinus pennsylvanica	Overland Park	Kansas	-94.875835	38.971696	built_environment	6210 86th Ter	No	excellent	naturally_occurring	NA	NA	OverlandPark	NA	NA	NA	NA	NA	NA	NA	NA	NA	NA	NA	NA
116367	11/15/2017	Red maple	Acer rubrum	Overland Park	Kansas	-94.875835	38.971696	built_environment	6122 86th Ter	No	excellent	introduced	NA	15.24 to 30.48 cm	OverlandPark	NA	NA	NA	NA	NA	NA	NA	NA	NA	NA	NA	NA
116368	11/15/2017	Red maple	Acer rubrum	Overland Park	Kansas	-94.875835	38.971696	built_environment	6116 86th Ter	No	excellent	introduced	NA	0 to 15.24 cm	OverlandPark	NA	NA	NA	NA	NA	NA	NA	NA	NA	NA	NA	NA
116369	11/15/2017	Northern red oak	Quercus rubra	Overland Park	Kansas	-94.875835	38.971696	built_environment	6116 86th Ter	No	excellent	naturally_occurring	NA	0 to 15.24 cm	OverlandPark	NA	NA	NA	NA	NA	NA	NA	NA	NA	NA	NA	NA
116370	11/15/2017	Northern red oak	Quercus rubra	Overland Park	Kansas	-94.875835	38.971696	built_environment	6116 86th Ter	No	excellent	naturally_occurring	NA	0 to 15.24 cm	OverlandPark	NA	NA	NA	NA	NA	NA	NA	NA	NA	NA	NA	NA
116371	11/15/2017	Red maple	Acer rubrum	Overland Park	Kansas	-94.875835	38.971696	built_environment	6108 86th Ter	No	excellent	introduced	NA	15.24 to 30.48 cm	OverlandPark	NA	NA	NA	NA	NA	NA	NA	NA	NA	NA	NA	NA
116372	11/15/2017	Green ash	Fraxinus pennsylvanica	Overland Park	Kansas	-94.875835	38.971696	built_environment	6108 86th Ter	No	good	naturally_occurring	NA	NA	OverlandPark	NA	NA	NA	NA	NA	NA	NA	NA	NA	NA	NA	NA
116374	11/15/2017	Green ash	Fraxinus pennsylvanica	Overland Park	Kansas	-94.875835	38.971696	built_environment	6100 86th Ter	No	excellent	naturally_occurring	NA	NA	OverlandPark	NA	NA	NA	NA	NA	NA	NA	NA	NA	NA	NA	NA
116375	11/15/2017	Green ash	Fraxinus pennsylvanica	Overland Park	Kansas	-94.875835	38.971696	built_environment	6022 86th Ter	No	excellent	naturally_occurring	NA	NA	OverlandPark	NA	NA	NA	NA	NA	NA	NA	NA	NA	NA	NA	NA
116376	11/15/2017	Green ash	Fraxinus pennsylvanica	Overland Park	Kansas	-94.875835	38.971696	built_environment	6016 86th Ter	No	excellent	naturally_occurring	NA	NA	OverlandPark	NA	NA	NA	NA	NA	NA	NA	NA	NA	NA	NA	NA
116377	11/15/2017	Norway maple	Acer platanoides	Overland Park	Kansas	-94.875835	38.971696	built_environment	6016 86th Ter	No	excellent	introduced	NA	0 to 15.24 cm	OverlandPark	NA	NA	NA	NA	NA	NA	NA	NA	NA	NA	NA	NA
116378	11/15/2017	Red maple	Acer rubrum	Overland Park	Kansas	-94.875835	38.971696	built_environment	6008 86th Ter	No	excellent	introduced	NA	15.24 to 30.48 cm	OverlandPark	NA	NA	NA	NA	NA	NA	NA	NA	NA	NA	NA	NA
116379	11/15/2017	Green ash	Fraxinus pennsylvanica	Overland Park	Kansas	-94.875835	38.971696	built_environment	6008 86th Ter	No	excellent	naturally_occurring	NA	NA	OverlandPark	NA	NA	NA	NA	NA	NA	NA	NA	NA	NA	NA	NA
116380	11/15/2017	Green ash	Fraxinus pennsylvanica	Overland Park	Kansas	-94.875835	38.971696	built_environment	6000 86th Ter	No	excellent	naturally_occurring	NA	NA	OverlandPark	NA	NA	NA	NA	NA	NA	NA	NA	NA	NA	NA	NA
116381	11/15/2017	Red maple	Acer rubrum	Overland Park	Kansas	-94.875835	38.971696	built_environment	5920 86th Ter	No	excellent	introduced	NA	0 to 15.24 cm	OverlandPark	NA	NA	NA	NA	NA	NA	NA	NA	NA	NA	NA	NA
116382	11/15/2017	Norway maple	Acer platanoides	Overland Park	Kansas	-94.875835	38.971696	built_environment	5920 86th Ter	No	excellent	introduced	NA	0 to 15.24 cm	OverlandPark	NA	NA	NA	NA	NA	NA	NA	NA	NA	NA	NA	NA
116383	11/15/2017	Green ash	Fraxinus pennsylvanica	Overland Park	Kansas	-94.875835	38.971696	built_environment	5910 86th Ter	Yes	good	naturally_occurring	NA	NA	OverlandPark	NA	NA	NA	NA	NA	NA	NA	NA	NA	NA	NA	NA
116384	11/15/2017	Northern red oak	Quercus rubra	Overland Park	Kansas	-94.875835	38.971696	built_environment	5910 86th Ter	No	excellent	naturally_occurring	NA	0 to 15.24 cm	OverlandPark	NA	NA	NA	NA	NA	NA	NA	NA	NA	NA	NA	NA
116385	11/15/2017	Red maple	Acer rubrum	Overland Park	Kansas	-94.6548637	38.8540758	built_environment	8614 Woodson St	No	excellent	introduced	NA	0 to 15.24 cm	OverlandPark	NA	NA	NA	NA	NA	NA	NA	NA	NA	NA	NA	NA
116388	11/15/2017	Norway maple	Acer platanoides	Overland Park	Kansas	-94.6548637	38.8540758	built_environment	8614 Woodson St	No	excellent	introduced	NA	0 to 15.24 cm	OverlandPark	NA	NA	NA	NA	NA	NA	NA	NA	NA	NA	NA	NA
116389	11/15/2017	Norway maple	Acer platanoides	Overland Park	Kansas	-94.6535919	38.9281588	built_environment	8606 Woodson St	No	excellent	introduced	NA	15.24 to 30.48 cm	OverlandPark	NA	NA	NA	NA	NA	NA	NA	NA	NA	NA	NA	NA
116391	11/15/2017	Red maple	Acer rubrum	Overland Park	Kansas	-94.6535919	38.9281588	built_environment	8600 Woodson St	No	excellent	introduced	NA	0 to 15.24 cm	OverlandPark	NA	NA	NA	NA	NA	NA	NA	NA	NA	NA	NA	NA
116393	11/15/2017	Norway maple	Acer platanoides	Overland Park	Kansas	-94.875835	38.971696	built_environment	5808 86th Ter	No	excellent	introduced	NA	0 to 15.24 cm	OverlandPark	NA	NA	NA	NA	NA	NA	NA	NA	NA	NA	NA	NA
116394	11/15/2017	Red maple	Acer rubrum	Overland Park	Kansas	-94.875835	38.971696	built_environment	5808 86th Ter	No	excellent	introduced	NA	0 to 15.24 cm	OverlandPark	NA	NA	NA	NA	NA	NA	NA	NA	NA	NA	NA	NA
116395	11/15/2017	Green ash	Fraxinus pennsylvanica	Overland Park	Kansas	-94.875835	38.971696	built_environment	5804 86th Ter	No	excellent	naturally_occurring	NA	NA	OverlandPark	NA	NA	NA	NA	NA	NA	NA	NA	NA	NA	NA	NA
116396	11/15/2017	Sweetgum	Liquidambar styraciflua	Overland Park	Kansas	-94.875835	38.971696	built_environment	5800 86th Ter	No	excellent	introduced	NA	NA	OverlandPark	NA	NA	NA	NA	NA	NA	NA	NA	NA	NA	NA	NA
116397	11/15/2017	Green ash	Fraxinus pennsylvanica	Overland Park	Kansas	-94.875835	38.971696	built_environment	5800 86th Ter	No	excellent	naturally_occurring	NA	NA	OverlandPark	NA	NA	NA	NA	NA	NA	NA	NA	NA	NA	NA	NA
116398	11/15/2017	Sweetgum	Liquidambar styraciflua	Overland Park	Kansas	-94.875835	38.971696	built_environment	5708 86th Ter	Yes	excellent	introduced	NA	NA	OverlandPark	NA	NA	NA	NA	NA	NA	NA	NA	NA	NA	NA	NA
116399	11/15/2017	Sweetgum	Liquidambar styraciflua	Overland Park	Kansas	-94.875835	38.971696	built_environment	5708 86th Ter	No	excellent	introduced	NA	NA	OverlandPark	NA	NA	NA	NA	NA	NA	NA	NA	NA	NA	NA	NA
116400	11/15/2017	Green ash	Fraxinus pennsylvanica	Overland Park	Kansas	-94.875835	38.971696	built_environment	5704 86th Ter	No	excellent	naturally_occurring	NA	NA	OverlandPark	NA	NA	NA	NA	NA	NA	NA	NA	NA	NA	NA	NA
116401	11/15/2017	Sweetgum	Liquidambar styraciflua	Overland Park	Kansas	-94.875835	38.971696	built_environment	5700 86th Ter	No	excellent	introduced	NA	NA	OverlandPark	NA	NA	NA	NA	NA	NA	NA	NA	NA	NA	NA	NA
116402	11/15/2017	Green ash	Fraxinus pennsylvanica	Overland Park	Kansas	-94.875835	38.971696	built_environment	5700 86th Ter	No	excellent	naturally_occurring	NA	NA	OverlandPark	NA	NA	NA	NA	NA	NA	NA	NA	NA	NA	NA	NA
116403	11/15/2017	Sweetgum	Liquidambar styraciflua	Overland Park	Kansas	-94.875835	38.971696	built_environment	5612 86th Ter	No	excellent	introduced	NA	NA	OverlandPark	NA	NA	NA	NA	NA	NA	NA	NA	NA	NA	NA	NA
116404	11/15/2017	Silver maple	Acer saccharinum	Overland Park	Kansas	-94.875835	38.971696	built_environment	5608 86th Ter	No	excellent	naturally_occurring	NA	NA	OverlandPark	NA	NA	NA	NA	NA	NA	NA	NA	NA	NA	NA	NA
116405	11/15/2017	Maple	Acer	Overland Park	Kansas	-94.875835	38.971696	built_environment	5608 86th Ter	No	excellent	no_info	NA	NA	OverlandPark	NA	NA	NA	NA	NA	NA	NA	NA	NA	NA	NA	NA
116406	11/15/2017	Green ash	Fraxinus pennsylvanica	Overland Park	Kansas	-94.875835	38.971696	built_environment	5604 86th Ter	No	excellent	naturally_occurring	NA	NA	OverlandPark	NA	NA	NA	NA	NA	NA	NA	NA	NA	NA	NA	NA
116407	11/15/2017	Green ash	Fraxinus pennsylvanica	Overland Park	Kansas	-94.875835	38.971696	built_environment	5600 86th Ter	No	excellent	naturally_occurring	NA	NA	OverlandPark	NA	NA	NA	NA	NA	NA	NA	NA	NA	NA	NA	NA
116408	11/15/2017	Green ash	Fraxinus pennsylvanica	Overland Park	Kansas	-94.875835	38.971696	built_environment	5600 86th Ter	No	excellent	naturally_occurring	NA	0 to 15.24 cm	OverlandPark	NA	NA	NA	NA	NA	NA	NA	NA	NA	NA	NA	NA
116409	11/15/2017	Green ash	Fraxinus pennsylvanica	Overland Park	Kansas	-94.875835	38.971696	built_environment	5512 86th Ter	No	excellent	naturally_occurring	NA	NA	OverlandPark	NA	NA	NA	NA	NA	NA	NA	NA	NA	NA	NA	NA
116410	11/15/2017	Green ash	Fraxinus pennsylvanica	Overland Park	Kansas	-94.875835	38.971696	built_environment	5512 86th Ter	No	excellent	naturally_occurring	NA	NA	OverlandPark	NA	NA	NA	NA	NA	NA	NA	NA	NA	NA	NA	NA
116411	11/15/2017	Green ash	Fraxinus pennsylvanica	Overland Park	Kansas	-94.875835	38.971696	built_environment	5508 86th Ter	Yes	excellent	naturally_occurring	NA	NA	OverlandPark	NA	NA	NA	NA	NA	NA	NA	NA	NA	NA	NA	NA
116412	11/15/2017	Green ash	Fraxinus pennsylvanica	Overland Park	Kansas	-94.875835	38.971696	built_environment	5508 86th Ter	No	excellent	naturally_occurring	NA	NA	OverlandPark	NA	NA	NA	NA	NA	NA	NA	NA	NA	NA	NA	NA
116414	11/15/2017	Green ash	Fraxinus pennsylvanica	Overland Park	Kansas	-94.875835	38.971696	built_environment	5500 86th Ter	No	good	naturally_occurring	NA	NA	OverlandPark	NA	NA	NA	NA	NA	NA	NA	NA	NA	NA	NA	NA
116415	11/15/2017	Crabapple	Malus	Overland Park	Kansas	-94.875835	38.971696	built_environment	5501 86th Ter	No	excellent	no_info	NA	0 to 15.24 cm	OverlandPark	NA	NA	NA	NA	NA	NA	NA	NA	NA	NA	NA	NA
116416	11/15/2017	White ash	Fraxinus americana	Overland Park	Kansas	-94.875835	38.971696	built_environment	5505 86th Ter	No	excellent	naturally_occurring	NA	NA	OverlandPark	NA	NA	NA	NA	NA	NA	NA	NA	NA	NA	NA	NA
116417	11/15/2017	Green ash	Fraxinus pennsylvanica	Overland Park	Kansas	-94.875835	38.971696	built_environment	5505 86th Ter	No	excellent	naturally_occurring	NA	NA	OverlandPark	NA	NA	NA	NA	NA	NA	NA	NA	NA	NA	NA	NA
116418	11/15/2017	Green ash	Fraxinus pennsylvanica	Overland Park	Kansas	-94.875835	38.971696	built_environment	5509 86th Ter	No	excellent	naturally_occurring	NA	NA	OverlandPark	NA	NA	NA	NA	NA	NA	NA	NA	NA	NA	NA	NA
116419	11/15/2017	White ash	Fraxinus americana	Overland Park	Kansas	-94.875835	38.971696	built_environment	5513 86th Ter	No	excellent	naturally_occurring	NA	NA	OverlandPark	NA	NA	NA	NA	NA	NA	NA	NA	NA	NA	NA	NA
116420	11/15/2017	Green ash	Fraxinus pennsylvanica	Overland Park	Kansas	-94.875835	38.971696	built_environment	5601 86th Ter	No	excellent	naturally_occurring	NA	NA	OverlandPark	NA	NA	NA	NA	NA	NA	NA	NA	NA	NA	NA	NA
116421	11/15/2017	Green ash	Fraxinus pennsylvanica	Overland Park	Kansas	-94.875835	38.971696	built_environment	5601 86th Ter	No	excellent	naturally_occurring	NA	NA	OverlandPark	NA	NA	NA	NA	NA	NA	NA	NA	NA	NA	NA	NA
116422	11/15/2017	White ash	Fraxinus americana	Overland Park	Kansas	-94.875835	38.971696	built_environment	5609 86th Ter	No	excellent	naturally_occurring	NA	NA	OverlandPark	NA	NA	NA	NA	NA	NA	NA	NA	NA	NA	NA	NA
116423	11/15/2017	White ash	Fraxinus americana	Overland Park	Kansas	-94.875835	38.971696	built_environment	5609 86th Ter	No	excellent	naturally_occurring	NA	NA	OverlandPark	NA	NA	NA	NA	NA	NA	NA	NA	NA	NA	NA	NA
116426	11/15/2017	Green ash	Fraxinus pennsylvanica	Overland Park	Kansas	-94.875835	38.971696	built_environment	5701 86th Ter	No	excellent	naturally_occurring	NA	NA	OverlandPark	NA	NA	NA	NA	NA	NA	NA	NA	NA	NA	NA	NA
116427	11/15/2017	Green ash	Fraxinus pennsylvanica	Overland Park	Kansas	-94.875835	38.971696	built_environment	5617 86th Ter	No	excellent	naturally_occurring	NA	NA	OverlandPark	NA	NA	NA	NA	NA	NA	NA	NA	NA	NA	NA	NA
116428	11/15/2017	Green ash	Fraxinus pennsylvanica	Overland Park	Kansas	-94.875835	38.971696	built_environment	5617 86th Ter	No	excellent	naturally_occurring	NA	NA	OverlandPark	NA	NA	NA	NA	NA	NA	NA	NA	NA	NA	NA	NA
116429	11/15/2017	Green ash	Fraxinus pennsylvanica	Overland Park	Kansas	-94.875835	38.971696	built_environment	5701 86th Ter	No	excellent	naturally_occurring	NA	NA	OverlandPark	NA	NA	NA	NA	NA	NA	NA	NA	NA	NA	NA	NA
116430	11/15/2017	Green ash	Fraxinus pennsylvanica	Overland Park	Kansas	-94.875835	38.971696	built_environment	5701 86th Ter	No	excellent	naturally_occurring	NA	NA	OverlandPark	NA	NA	NA	NA	NA	NA	NA	NA	NA	NA	NA	NA
116431	11/15/2017	Green ash	Fraxinus pennsylvanica	Overland Park	Kansas	-94.875835	38.971696	built_environment	5705 86th Ter	No	excellent	naturally_occurring	NA	NA	OverlandPark	NA	NA	NA	NA	NA	NA	NA	NA	NA	NA	NA	NA
116432	11/15/2017	Green ash	Fraxinus pennsylvanica	Overland Park	Kansas	-94.875835	38.971696	built_environment	5708 86th Ter	No	excellent	naturally_occurring	NA	NA	OverlandPark	NA	NA	NA	NA	NA	NA	NA	NA	NA	NA	NA	NA
116433	11/15/2017	Green ash	Fraxinus pennsylvanica	Overland Park	Kansas	-94.875835	38.971696	built_environment	5800 86th Ter	No	excellent	naturally_occurring	NA	NA	OverlandPark	NA	NA	NA	NA	NA	NA	NA	NA	NA	NA	NA	NA
116434	11/15/2017	Green ash	Fraxinus pennsylvanica	Overland Park	Kansas	-94.875835	38.971696	built_environment	5805 86th Ter	No	excellent	naturally_occurring	NA	NA	OverlandPark	NA	NA	NA	NA	NA	NA	NA	NA	NA	NA	NA	NA
116435	11/15/2017	Green ash	Fraxinus pennsylvanica	Overland Park	Kansas	-94.6535919	38.9281588	built_environment	8627 Woodson St	No	excellent	naturally_occurring	NA	NA	OverlandPark	NA	NA	NA	NA	NA	NA	NA	NA	NA	NA	NA	NA
116436	11/15/2017	Maple	Acer	Overland Park	Kansas	-94.6535919	38.9281588	built_environment	8627 Woodson St	No	excellent	no_info	NA	15.24 to 30.48 cm	OverlandPark	NA	NA	NA	NA	NA	NA	NA	NA	NA	NA	NA	NA
116437	11/15/2017	Maple	Acer	Overland Park	Kansas	-94.6535919	38.9281588	built_environment	8627 Woodson St	No	excellent	no_info	NA	15.24 to 30.48 cm	OverlandPark	NA	NA	NA	NA	NA	NA	NA	NA	NA	NA	NA	NA
116438	11/15/2017	Maple	Acer	Overland Park	Kansas	-94.6535919	38.9281588	built_environment	8627 Woodson St	No	excellent	no_info	NA	15.24 to 30.48 cm	OverlandPark	NA	NA	NA	NA	NA	NA	NA	NA	NA	NA	NA	NA
116439	11/15/2017	Red maple	Acer rubrum	Overland Park	Kansas	-94.6535919	38.9281588	built_environment	8630 Woodson St	No	excellent	introduced	NA	15.24 to 30.48 cm	OverlandPark	NA	NA	NA	NA	NA	NA	NA	NA	NA	NA	NA	NA
116442	11/15/2017	Red maple	Acer rubrum	Overland Park	Kansas	-94.875835	38.971696	built_environment	5931 86th Ter	No	excellent	introduced	NA	15.24 to 30.48 cm	OverlandPark	NA	NA	NA	NA	NA	NA	NA	NA	NA	NA	NA	NA
116443	11/15/2017	Sweetgum	Liquidambar styraciflua	Overland Park	Kansas	-94.875835	38.971696	built_environment	5931 86th Ter	No	excellent	introduced	NA	NA	OverlandPark	NA	NA	NA	NA	NA	NA	NA	NA	NA	NA	NA	NA
116444	11/15/2017	Northern red oak	Quercus rubra	Overland Park	Kansas	-94.875835	38.971696	built_environment	5931 86th Ter	No	excellent	naturally_occurring	NA	15.24 to 30.48 cm	OverlandPark	NA	NA	NA	NA	NA	NA	NA	NA	NA	NA	NA	NA
116445	11/15/2017	Green ash	Fraxinus pennsylvanica	Overland Park	Kansas	-94.875835	38.971696	built_environment	6001 86th Ter	No	excellent	naturally_occurring	NA	NA	OverlandPark	NA	NA	NA	NA	NA	NA	NA	NA	NA	NA	NA	NA
116446	11/15/2017	Oriental arborvitae	Platycladus orientalis	Overland Park	Kansas	-94.875835	38.971696	built_environment	6016 86th Ter	No	excellent	introduced	NA	0 to 15.24 cm	OverlandPark	NA	NA	NA	NA	NA	NA	NA	NA	NA	NA	NA	NA
116447	11/15/2017	NA	NA	Overland Park	Kansas	-94.875835	38.971696	built_environment	6101 86th Ter	No	excellent	no_info	NA	15.24 to 30.48 cm	OverlandPark	NA	NA	NA	NA	NA	NA	NA	NA	NA	NA	NA	NA
116448	11/15/2017	NA	NA	Overland Park	Kansas	-94.875835	38.971696	built_environment	6101 86th Ter	No	excellent	no_info	NA	NA	OverlandPark	NA	NA	NA	NA	NA	NA	NA	NA	NA	NA	NA	NA
116450	11/15/2017	NA	NA	Overland Park	Kansas	-94.875835	38.971696	built_environment	6121 86th Ter	No	excellent	no_info	NA	0 to 15.24 cm	OverlandPark	NA	NA	NA	NA	NA	NA	NA	NA	NA	NA	NA	NA
116451	11/15/2017	NA	NA	Overland Park	Kansas	-94.875835	38.971696	built_environment	6131 86th Ter	No	excellent	no_info	NA	NA	OverlandPark	NA	NA	NA	NA	NA	NA	NA	NA	NA	NA	NA	NA
116452	11/15/2017	NA	NA	Overland Park	Kansas	-94.875835	38.971696	built_environment	6131 86th Ter	No	excellent	no_info	NA	NA	OverlandPark	NA	NA	NA	NA	NA	NA	NA	NA	NA	NA	NA	NA
116453	11/15/2017	NA	NA	Overland Park	Kansas	-94.875835	38.971696	built_environment	6221 86th Ter	No	excellent	no_info	NA	NA	OverlandPark	NA	NA	NA	NA	NA	NA	NA	NA	NA	NA	NA	NA
116455	11/15/2017	NA	NA	Overland Park	Kansas	-94.658205	38.9719873	built_environment	8631 Lamar Ave	No	excellent	no_info	NA	0 to 15.24 cm	OverlandPark	NA	NA	NA	NA	NA	NA	NA	NA	NA	NA	NA	NA
116456	11/15/2017	Red maple	Acer rubrum	Overland Park	Kansas	-94.6582053	38.9719068	built_environment	8641 Lamar Ave	No	excellent	introduced	NA	0 to 15.24 cm	OverlandPark	NA	NA	NA	NA	NA	NA	NA	NA	NA	NA	NA	NA
116457	11/15/2017	Red maple	Acer rubrum	Overland Park	Kansas	-94.6582053	38.9719068	built_environment	8641 Lamar Ave	No	excellent	introduced	NA	0 to 15.24 cm	OverlandPark	NA	NA	NA	NA	NA	NA	NA	NA	NA	NA	NA	NA
116459	11/15/2017	Green ash	Fraxinus pennsylvanica	Overland Park	Kansas	-94.6582056	38.9718264	built_environment	8651 Lamar Ave	Yes	excellent	naturally_occurring	NA	NA	OverlandPark	NA	NA	NA	NA	NA	NA	NA	NA	NA	NA	NA	NA
116460	11/15/2017	Green ash	Fraxinus pennsylvanica	Overland Park	Kansas	-94.6582056	38.9718264	built_environment	8651 Lamar Ave	Yes	excellent	naturally_occurring	NA	NA	OverlandPark	NA	NA	NA	NA	NA	NA	NA	NA	NA	NA	NA	NA
116461	11/15/2017	Plum	Prunus	Overland Park	Kansas	-94.6582056	38.9718264	built_environment	8651 Lamar Ave	Yes	excellent	no_info	NA	0 to 15.24 cm	OverlandPark	NA	NA	NA	NA	NA	NA	NA	NA	NA	NA	NA	NA
116462	11/15/2017	Plum	Prunus	Overland Park	Kansas	-94.6582056	38.9718264	built_environment	8651 Lamar Ave	Yes	excellent	no_info	NA	0 to 15.24 cm	OverlandPark	NA	NA	NA	NA	NA	NA	NA	NA	NA	NA	NA	NA
116464	11/15/2017	Northern red oak	Quercus rubra	Overland Park	Kansas	-94.646076	38.971008	built_environment	6220 87th St	No	excellent	naturally_occurring	NA	0 to 15.24 cm	OverlandPark	NA	NA	NA	NA	NA	NA	NA	NA	NA	NA	NA	NA
116465	11/15/2017	Red maple	Acer rubrum	Overland Park	Kansas	-94.646076	38.971008	built_environment	6200 87th St	No	excellent	introduced	NA	0 to 15.24 cm	OverlandPark	NA	NA	NA	NA	NA	NA	NA	NA	NA	NA	NA	NA
116466	11/15/2017	Northern red oak	Quercus rubra	Overland Park	Kansas	-94.646076	38.971008	built_environment	6200 87th St	No	excellent	naturally_occurring	NA	0 to 15.24 cm	OverlandPark	NA	NA	NA	NA	NA	NA	NA	NA	NA	NA	NA	NA
116468	11/15/2017	Green ash	Fraxinus pennsylvanica	Overland Park	Kansas	-94.646076	38.971008	built_environment	6140 87th St	No	excellent	naturally_occurring	NA	NA	OverlandPark	NA	NA	NA	NA	NA	NA	NA	NA	NA	NA	NA	NA
116469	11/15/2017	Green ash	Fraxinus pennsylvanica	Overland Park	Kansas	-94.646076	38.971008	built_environment	6120 87th St	No	good	naturally_occurring	NA	NA	OverlandPark	NA	NA	NA	NA	NA	NA	NA	NA	NA	NA	NA	NA
116470	11/15/2017	Green ash	Fraxinus pennsylvanica	Overland Park	Kansas	-94.646076	38.971008	built_environment	6100 87th St	No	excellent	naturally_occurring	NA	NA	OverlandPark	NA	NA	NA	NA	NA	NA	NA	NA	NA	NA	NA	NA
116471	11/15/2017	Red maple	Acer rubrum	Overland Park	Kansas	-94.646076	38.971008	built_environment	6100 87th St	No	excellent	introduced	NA	15.24 to 30.48 cm	OverlandPark	NA	NA	NA	NA	NA	NA	NA	NA	NA	NA	NA	NA
116472	11/15/2017	Red maple	Acer rubrum	Overland Park	Kansas	-94.646076	38.971008	built_environment	6030 87th St	No	excellent	introduced	NA	0 to 15.24 cm	OverlandPark	NA	NA	NA	NA	NA	NA	NA	NA	NA	NA	NA	NA
116473	11/15/2017	Sweetgum	Liquidambar styraciflua	Overland Park	Kansas	-94.646076	38.971008	built_environment	6020 87th St	No	excellent	introduced	NA	NA	OverlandPark	NA	NA	NA	NA	NA	NA	NA	NA	NA	NA	NA	NA
116474	11/15/2017	Sweetgum	Liquidambar styraciflua	Overland Park	Kansas	-94.646076	38.971008	no_info	5933 87th St	No	excellent	introduced	NA	15.24 to 30.48 cm	OverlandPark	NA	NA	NA	NA	NA	NA	NA	NA	NA	NA	NA	NA
116475	11/15/2017	Plum	Prunus	Overland Park	Kansas	-94.646076	38.971008	no_info	5920 87th St	No	excellent	no_info	NA	15.24 to 30.48 cm	OverlandPark	NA	NA	NA	NA	NA	NA	NA	NA	NA	NA	NA	NA
116476	11/15/2017	Plum	Prunus	Overland Park	Kansas	-94.646076	38.971008	no_info	6020 87th St	No	excellent	no_info	NA	15.24 to 30.48 cm	OverlandPark	NA	NA	NA	NA	NA	NA	NA	NA	NA	NA	NA	NA
116477	11/15/2017	Plum	Prunus	Overland Park	Kansas	-94.646076	38.971008	no_info	6000 87th St	No	poor	no_info	NA	15.24 to 30.48 cm	OverlandPark	NA	NA	NA	NA	NA	NA	NA	NA	NA	NA	NA	NA
116478	11/15/2017	Sweetgum	Liquidambar styraciflua	Overland Park	Kansas	-94.646076	38.971008	built_environment	5920 87th St	No	excellent	introduced	NA	15.24 to 30.48 cm	OverlandPark	NA	NA	NA	NA	NA	NA	NA	NA	NA	NA	NA	NA
116480	11/15/2017	Littleleaf linden	Tilia cordata	Overland Park	Kansas	-94.6535919	38.9281588	built_environment	8630 Woodson St	No	excellent	introduced	NA	NA	OverlandPark	NA	NA	NA	NA	NA	NA	NA	NA	NA	NA	NA	NA
116481	11/15/2017	Littleleaf linden	Tilia cordata	Overland Park	Kansas	-94.6535919	38.9281588	built_environment	8630 Woodson St	No	excellent	introduced	NA	NA	OverlandPark	NA	NA	NA	NA	NA	NA	NA	NA	NA	NA	NA	NA
116482	11/15/2017	Norway maple	Acer platanoides	Overland Park	Kansas	-94.6535919	38.9281588	built_environment	8627 Woodson St	No	excellent	introduced	NA	15.24 to 30.48 cm	OverlandPark	NA	NA	NA	NA	NA	NA	NA	NA	NA	NA	NA	NA
116483	11/15/2017	Green ash	Fraxinus pennsylvanica	Overland Park	Kansas	-94.6535919	38.9281588	built_environment	8627 Woodson St	No	excellent	naturally_occurring	NA	NA	OverlandPark	NA	NA	NA	NA	NA	NA	NA	NA	NA	NA	NA	NA
116484	11/15/2017	Red maple	Acer rubrum	Overland Park	Kansas	-94.6535919	38.9281588	built_environment	8635 Woodson St	No	excellent	introduced	NA	15.24 to 30.48 cm	OverlandPark	NA	NA	NA	NA	NA	NA	NA	NA	NA	NA	NA	NA
116485	11/15/2017	Red maple	Acer rubrum	Overland Park	Kansas	-94.6535919	38.9281588	built_environment	8635 Woodson St	No	excellent	introduced	NA	15.24 to 30.48 cm	OverlandPark	NA	NA	NA	NA	NA	NA	NA	NA	NA	NA	NA	NA
116486	11/15/2017	Eastern redbud	Cercis canadensis	Overland Park	Kansas	-94.6535919	38.9281588	built_environment	8635 Woodson St	Yes	excellent	naturally_occurring	NA	15.24 to 30.48 cm	OverlandPark	NA	NA	NA	NA	NA	NA	NA	NA	NA	NA	NA	NA
116487	11/15/2017	Green ash	Fraxinus pennsylvanica	Overland Park	Kansas	-94.6548637	38.8540758	built_environment	8643 Woodson St	Yes	excellent	naturally_occurring	NA	NA	OverlandPark	NA	NA	NA	NA	NA	NA	NA	NA	NA	NA	NA	NA
116488	11/15/2017	Green ash	Fraxinus pennsylvanica	Overland Park	Kansas	-94.6548637	38.8540758	built_environment	8643 Woodson St	No	excellent	naturally_occurring	NA	NA	OverlandPark	NA	NA	NA	NA	NA	NA	NA	NA	NA	NA	NA	NA
116489	11/15/2017	Callery pear	Pyrus calleryana	Overland Park	Kansas	-94.6548637	38.8540758	built_environment	8638 Woodson St	Yes	excellent	introduced	NA	NA	OverlandPark	NA	NA	NA	NA	NA	NA	NA	NA	NA	NA	NA	NA
116491	11/15/2017	Green ash	Fraxinus pennsylvanica	Overland Park	Kansas	-94.6548637	38.8540758	built_environment	8646 Woodson St	No	excellent	naturally_occurring	NA	NA	OverlandPark	NA	NA	NA	NA	NA	NA	NA	NA	NA	NA	NA	NA
116492	11/15/2017	Sharon of rose	Hibiscus syriacus	Overland Park	Kansas	-94.6548637	38.8540758	built_environment	8646 Woodson St	No	excellent	introduced	NA	NA	OverlandPark	NA	NA	NA	NA	NA	NA	NA	NA	NA	NA	NA	NA
116493	11/15/2017	Eastern redbud	Cercis canadensis	Overland Park	Kansas	-94.6548637	38.8540758	built_environment	8646 Woodson St	No	excellent	naturally_occurring	NA	0 to 15.24 cm	OverlandPark	NA	NA	NA	NA	NA	NA	NA	NA	NA	NA	NA	NA
116494	11/15/2017	Green ash	Fraxinus pennsylvanica	Overland Park	Kansas	-94.6535919	38.9281588	built_environment	8654 Woodson St	No	excellent	naturally_occurring	NA	0 to 15.24 cm	OverlandPark	NA	NA	NA	NA	NA	NA	NA	NA	NA	NA	NA	NA
116495	11/15/2017	Pear	Pyrus	Overland Park	Kansas	-94.6535919	38.9281588	built_environment	8654 Woodson St	No	excellent	no_info	NA	15.24 to 30.48 cm	OverlandPark	NA	NA	NA	NA	NA	NA	NA	NA	NA	NA	NA	NA
116496	11/15/2017	Eastern redbud	Cercis canadensis	Overland Park	Kansas	-94.6548637	38.8540758	built_environment	8643 Woodson St	No	excellent	naturally_occurring	NA	NA	OverlandPark	NA	NA	NA	NA	NA	NA	NA	NA	NA	NA	NA	NA
116497	11/15/2017	Green ash	Fraxinus pennsylvanica	Overland Park	Kansas	-94.6548637	38.8540758	built_environment	8651 Woodson St	No	excellent	naturally_occurring	NA	NA	OverlandPark	NA	NA	NA	NA	NA	NA	NA	NA	NA	NA	NA	NA
116498	11/15/2017	Green ash	Fraxinus pennsylvanica	Overland Park	Kansas	-94.6548637	38.8540758	built_environment	8651 Woodson St	No	excellent	naturally_occurring	NA	NA	OverlandPark	NA	NA	NA	NA	NA	NA	NA	NA	NA	NA	NA	NA
116499	11/15/2017	White ash	Fraxinus americana	Overland Park	Kansas	-94.6548637	38.8540758	built_environment	8651 Woodson St	No	excellent	naturally_occurring	NA	NA	OverlandPark	NA	NA	NA	NA	NA	NA	NA	NA	NA	NA	NA	NA
116500	11/15/2017	Mulberry	Morus	Overland Park	Kansas	-94.6548637	38.8540758	built_environment	8651 Woodson St	No	excellent	no_info	NA	NA	OverlandPark	NA	NA	NA	NA	NA	NA	NA	NA	NA	NA	NA	NA
116501	11/15/2017	Green ash	Fraxinus pennsylvanica	Overland Park	Kansas	-94.646076	38.971008	built_environment	5804 87th St	No	excellent	naturally_occurring	NA	NA	OverlandPark	NA	NA	NA	NA	NA	NA	NA	NA	NA	NA	NA	NA
116502	11/15/2017	White ash	Fraxinus americana	Overland Park	Kansas	-94.646076	38.971008	built_environment	5800 87th St	No	excellent	naturally_occurring	NA	NA	OverlandPark	NA	NA	NA	NA	NA	NA	NA	NA	NA	NA	NA	NA
116503	11/15/2017	Green ash	Fraxinus pennsylvanica	Overland Park	Kansas	-94.646076	38.971008	built_environment	5708 87th St	No	excellent	naturally_occurring	NA	15.24 to 30.48 cm	OverlandPark	NA	NA	NA	NA	NA	NA	NA	NA	NA	NA	NA	NA
116505	11/15/2017	Green ash	Fraxinus pennsylvanica	Overland Park	Kansas	-94.646076	38.971008	built_environment	5700 87th St	No	good	naturally_occurring	NA	NA	OverlandPark	NA	NA	NA	NA	NA	NA	NA	NA	NA	NA	NA	NA
116506	11/15/2017	Green ash	Fraxinus pennsylvanica	Overland Park	Kansas	-94.646076	38.971008	built_environment	5616 87th St	No	excellent	naturally_occurring	NA	NA	OverlandPark	NA	NA	NA	NA	NA	NA	NA	NA	NA	NA	NA	NA
116507	11/15/2017	Green ash	Fraxinus pennsylvanica	Overland Park	Kansas	-94.646076	38.971008	built_environment	5612 87th St	No	excellent	naturally_occurring	NA	NA	OverlandPark	NA	NA	NA	NA	NA	NA	NA	NA	NA	NA	NA	NA
116508	11/15/2017	Green ash	Fraxinus pennsylvanica	Overland Park	Kansas	-94.646076	38.971008	built_environment	5608 87th St	No	excellent	naturally_occurring	NA	NA	OverlandPark	NA	NA	NA	NA	NA	NA	NA	NA	NA	NA	NA	NA
116509	11/15/2017	Green ash	Fraxinus pennsylvanica	Overland Park	Kansas	-94.646076	38.971008	built_environment	5604 87th St	No	excellent	naturally_occurring	NA	NA	OverlandPark	NA	NA	NA	NA	NA	NA	NA	NA	NA	NA	NA	NA
116510	11/15/2017	Green ash	Fraxinus pennsylvanica	Overland Park	Kansas	-94.646076	38.971008	built_environment	5604 87th St	No	excellent	naturally_occurring	NA	NA	OverlandPark	NA	NA	NA	NA	NA	NA	NA	NA	NA	NA	NA	NA
116512	11/15/2017	Green ash	Fraxinus pennsylvanica	Overland Park	Kansas	-94.646076	38.971008	built_environment	5512 87th St	No	excellent	naturally_occurring	NA	NA	OverlandPark	NA	NA	NA	NA	NA	NA	NA	NA	NA	NA	NA	NA
116514	11/15/2017	Green ash	Fraxinus pennsylvanica	Overland Park	Kansas	-94.646076	38.971008	built_environment	5508 87th St	No	excellent	naturally_occurring	NA	NA	OverlandPark	NA	NA	NA	NA	NA	NA	NA	NA	NA	NA	NA	NA
116515	11/15/2017	Red maple	Acer rubrum	Overland Park	Kansas	-94.646076	38.971008	built_environment	5504 87th St	No	excellent	introduced	NA	15.24 to 30.48 cm	OverlandPark	NA	NA	NA	NA	NA	NA	NA	NA	NA	NA	NA	NA
116517	11/15/2017	Barberry	Berberis	Overland Park	Kansas	-94.646076	38.971008	built_environment	5500 87th St	No	excellent	no_info	NA	0 to 15.24 cm	OverlandPark	NA	NA	NA	NA	NA	NA	NA	NA	NA	NA	NA	NA
116518	11/15/2017	Northern white cedar	Thuja occidentalis	Overland Park	Kansas	-94.646076	38.971008	built_environment	5500 87th St	No	excellent	introduced	NA	0 to 15.24 cm	OverlandPark	NA	NA	NA	NA	NA	NA	NA	NA	NA	NA	NA	NA
116519	11/15/2017	Barberry	Berberis	Overland Park	Kansas	-94.646076	38.971008	built_environment	5500 87th St	No	excellent	no_info	NA	0 to 15.24 cm	OverlandPark	NA	NA	NA	NA	NA	NA	NA	NA	NA	NA	NA	NA
116521	11/15/2017	Northern red oak	Quercus rubra	Overland Park	Kansas	-94.646076	38.971008	built_environment	5500 87th St	Yes	excellent	naturally_occurring	NA	0 to 15.24 cm	OverlandPark	NA	NA	NA	NA	NA	NA	NA	NA	NA	NA	NA	NA
116522	11/15/2017	Callery pear	Pyrus calleryana	Overland Park	Kansas	-94.646076	38.971008	built_environment	5500 87th St	Yes	excellent	introduced	NA	0 to 15.24 cm	OverlandPark	NA	NA	NA	NA	NA	NA	NA	NA	NA	NA	NA	NA
116523	11/15/2017	European white birch	Betula pendula	Overland Park	Kansas	-94.646076	38.971008	built_environment	5500 87th St	Yes	excellent	introduced	NA	0 to 15.24 cm	OverlandPark	NA	NA	NA	NA	NA	NA	NA	NA	NA	NA	NA	NA
116524	11/15/2017	Green ash	Fraxinus pennsylvanica	Overland Park	Kansas	-94.646076	38.971008	built_environment	5608 87th St	No	excellent	naturally_occurring	NA	NA	OverlandPark	NA	NA	NA	NA	NA	NA	NA	NA	NA	NA	NA	NA
116525	11/15/2017	Green ash	Fraxinus pennsylvanica	Overland Park	Kansas	-94.646076	38.971008	built_environment	5612 87th St	No	excellent	naturally_occurring	NA	NA	OverlandPark	NA	NA	NA	NA	NA	NA	NA	NA	NA	NA	NA	NA
116526	11/15/2017	Sweetgum	Liquidambar styraciflua	Overland Park	Kansas	-94.6535919	38.9281588	built_environment	8654 Woodson St	No	excellent	introduced	NA	15.24 to 30.48 cm	OverlandPark	NA	NA	NA	NA	NA	NA	NA	NA	NA	NA	NA	NA
116527	11/15/2017	Sweetgum	Liquidambar styraciflua	Overland Park	Kansas	-94.6535919	38.9281588	built_environment	8654 Woodson St	No	excellent	introduced	NA	15.24 to 30.48 cm	OverlandPark	NA	NA	NA	NA	NA	NA	NA	NA	NA	NA	NA	NA
116528	11/15/2017	Eastern redbud	Cercis canadensis	Overland Park	Kansas	-94.6535919	38.9281588	built_environment	8654 Woodson St	No	excellent	naturally_occurring	NA	0 to 15.24 cm	OverlandPark	NA	NA	NA	NA	NA	NA	NA	NA	NA	NA	NA	NA
116529	11/15/2017	Green ash	Fraxinus pennsylvanica	Overland Park	Kansas	-94.6535919	38.9281588	built_environment	8654 Woodson St	No	poor	naturally_occurring	NA	NA	OverlandPark	NA	NA	NA	NA	NA	NA	NA	NA	NA	NA	NA	NA
116530	11/15/2017	Sweetgum	Liquidambar styraciflua	Overland Park	Kansas	-94.646076	38.971008	built_environment	5920 87th St	No	excellent	introduced	NA	15.24 to 30.48 cm	OverlandPark	NA	NA	NA	NA	NA	NA	NA	NA	NA	NA	NA	NA
116531	11/15/2017	Sweetgum	Liquidambar styraciflua	Overland Park	Kansas	-94.646076	38.971008	built_environment	5920 87th St	No	excellent	introduced	NA	15.24 to 30.48 cm	OverlandPark	NA	NA	NA	NA	NA	NA	NA	NA	NA	NA	NA	NA
116532	11/15/2017	Sweetgum	Liquidambar styraciflua	Overland Park	Kansas	-94.646076	38.971008	built_environment	5920 87th St	No	excellent	introduced	NA	15.24 to 30.48 cm	OverlandPark	NA	NA	NA	NA	NA	NA	NA	NA	NA	NA	NA	NA
116533	11/15/2017	Crabapple	Malus	Overland Park	Kansas	-94.646076	38.971008	no_info	6020 87th St	No	fair	no_info	NA	15.24 to 30.48 cm	OverlandPark	NA	NA	NA	NA	NA	NA	NA	NA	NA	NA	NA	NA
116534	11/15/2017	Crabapple	Malus	Overland Park	Kansas	-94.680275	38.897748	no_info	8200 127th Ter	No	good	no_info	NA	0 to 15.24 cm	OverlandPark	NA	NA	NA	NA	NA	NA	NA	NA	NA	NA	NA	NA
116535	11/15/2017	White ash	Fraxinus americana	Overland Park	Kansas	-94.680275	38.897748	no_info	8200 127th Ter	No	good	naturally_occurring	NA	15.24 to 30.48 cm	OverlandPark	NA	NA	NA	NA	NA	NA	NA	NA	NA	NA	NA	NA
116536	11/15/2017	White ash	Fraxinus americana	Overland Park	Kansas	-94.680275	38.897748	no_info	8200 127th Ter	No	good	naturally_occurring	NA	15.24 to 30.48 cm	OverlandPark	NA	NA	NA	NA	NA	NA	NA	NA	NA	NA	NA	NA
116537	11/15/2017	Crabapple	Malus	Overland Park	Kansas	-94.680275	38.897748	no_info	8200 127th Ter	No	good	no_info	NA	0 to 15.24 cm	OverlandPark	NA	NA	NA	NA	NA	NA	NA	NA	NA	NA	NA	NA
116538	11/15/2017	Red maple	Acer rubrum	Overland Park	Kansas	-94.680275	38.897748	built_environment	8200 127th Ter	No	excellent	introduced	NA	0 to 15.24 cm	OverlandPark	NA	NA	NA	NA	NA	NA	NA	NA	NA	NA	NA	NA
116539	11/15/2017	Red maple	Acer rubrum	Overland Park	Kansas	-94.680527	38.897826	built_environment	8204 127th Ter	No	excellent	introduced	NA	0 to 15.24 cm	OverlandPark	NA	NA	NA	NA	NA	NA	NA	NA	NA	NA	NA	NA
116540	11/15/2017	Red maple	Acer rubrum	Overland Park	Kansas	-94.680763	38.897752	built_environment	8208 127th Ter	No	excellent	introduced	NA	0 to 15.24 cm	OverlandPark	NA	NA	NA	NA	NA	NA	NA	NA	NA	NA	NA	NA
116541	11/15/2017	Red maple	Acer rubrum	Overland Park	Kansas	-94.680784	38.897827	built_environment	8212 127th Ter	No	excellent	introduced	NA	0 to 15.24 cm	OverlandPark	NA	NA	NA	NA	NA	NA	NA	NA	NA	NA	NA	NA
116542	11/15/2017	Red maple	Acer rubrum	Overland Park	Kansas	-94.680828	38.897678	built_environment	8217 127th Ter	No	excellent	introduced	NA	0 to 15.24 cm	OverlandPark	NA	NA	NA	NA	NA	NA	NA	NA	NA	NA	NA	NA
116543	11/15/2017	Red maple	Acer rubrum	Overland Park	Kansas	-94.680849	38.897678	built_environment	8221 127th Ter	No	good	introduced	NA	0 to 15.24 cm	OverlandPark	NA	NA	NA	NA	NA	NA	NA	NA	NA	NA	NA	NA
116544	11/15/2017	Red maple	Acer rubrum	Overland Park	Kansas	-94.68087	38.897678	built_environment	8225 127th Ter	No	excellent	introduced	NA	0 to 15.24 cm	OverlandPark	NA	NA	NA	NA	NA	NA	NA	NA	NA	NA	NA	NA
116545	11/15/2017	NA	NA	Overland Park	Kansas	-94.6652525	39.0071407	built_environment	6721 Broadmoor St	No	excellent	no_info	NA	NA	OverlandPark	NA	NA	NA	NA	NA	NA	NA	NA	NA	NA	NA	NA
116546	11/15/2017	NA	NA	Overland Park	Kansas	-94.664079	39.007598	built_environment	6815 67th St	No	excellent	no_info	NA	NA	OverlandPark	NA	NA	NA	NA	NA	NA	NA	NA	NA	NA	NA	NA
116547	11/15/2017	Pin oak	Quercus palustris	Overland Park	Kansas	-94.6652525	39.0071407	built_environment	6721 Broadmoor St	No	excellent	naturally_occurring	NA	NA	OverlandPark	NA	NA	NA	NA	NA	NA	NA	NA	NA	NA	NA	NA
116548	11/15/2017	NA	NA	Overland Park	Kansas	-94.6652525	39.0071407	built_environment	6721 Broadmoor St	No	excellent	no_info	NA	NA	OverlandPark	NA	NA	NA	NA	NA	NA	NA	NA	NA	NA	NA	NA
116549	11/15/2017	Pin oak	Quercus palustris	Overland Park	Kansas	-94.6652525	39.0071407	built_environment	6721 Broadmoor St	No	excellent	naturally_occurring	NA	NA	OverlandPark	NA	NA	NA	NA	NA	NA	NA	NA	NA	NA	NA	NA
116550	11/15/2017	Green ash	Fraxinus pennsylvanica	Overland Park	Kansas	-94.6652525	39.0071407	built_environment	6721 Broadmoor St	No	excellent	naturally_occurring	NA	NA	OverlandPark	NA	NA	NA	NA	NA	NA	NA	NA	NA	NA	NA	NA
116551	11/15/2017	Green ash	Fraxinus pennsylvanica	Overland Park	Kansas	-94.6652525	39.0071407	built_environment	6721 Broadmoor St	No	excellent	naturally_occurring	NA	NA	OverlandPark	NA	NA	NA	NA	NA	NA	NA	NA	NA	NA	NA	NA
116552	11/15/2017	Green ash	Fraxinus pennsylvanica	Overland Park	Kansas	-94.6652525	39.0071407	built_environment	6721 Broadmoor St	No	excellent	naturally_occurring	NA	NA	OverlandPark	NA	NA	NA	NA	NA	NA	NA	NA	NA	NA	NA	NA
116553	11/15/2017	Green ash	Fraxinus pennsylvanica	Overland Park	Kansas	-94.6652521	39.0069758	built_environment	6729 Broadmoor St	No	excellent	naturally_occurring	NA	NA	OverlandPark	NA	NA	NA	NA	NA	NA	NA	NA	NA	NA	NA	NA
116554	11/15/2017	Green ash	Fraxinus pennsylvanica	Overland Park	Kansas	-94.6652518	39.0068521	built_environment	6735 Broadmoor St	No	excellent	naturally_occurring	NA	NA	OverlandPark	NA	NA	NA	NA	NA	NA	NA	NA	NA	NA	NA	NA
116555	11/15/2017	Blue spruce	Picea pungens	Overland Park	Kansas	-94.6652518	39.0068521	built_environment	6735 Broadmoor St	No	excellent	introduced	NA	15.24 to 30.48 cm	OverlandPark	NA	NA	NA	NA	NA	NA	NA	NA	NA	NA	NA	NA
116556	11/15/2017	Green ash	Fraxinus pennsylvanica	Overland Park	Kansas	-94.6652518	39.0068521	built_environment	6735 Broadmoor St	No	excellent	naturally_occurring	NA	NA	OverlandPark	NA	NA	NA	NA	NA	NA	NA	NA	NA	NA	NA	NA
116557	11/15/2017	Green ash	Fraxinus pennsylvanica	Overland Park	Kansas	-94.6652515	39.0067285	built_environment	6741 Broadmoor St	No	excellent	naturally_occurring	NA	NA	OverlandPark	NA	NA	NA	NA	NA	NA	NA	NA	NA	NA	NA	NA
116558	11/15/2017	NA	NA	Overland Park	Kansas	-94.6652515	39.0067285	built_environment	6741 Broadmoor St	No	excellent	no_info	NA	0 to 15.24 cm	OverlandPark	NA	NA	NA	NA	NA	NA	NA	NA	NA	NA	NA	NA
116559	11/15/2017	Green ash	Fraxinus pennsylvanica	Overland Park	Kansas	-94.665356	39.005244	built_environment	6900 68th St	Yes	excellent	naturally_occurring	NA	NA	OverlandPark	NA	NA	NA	NA	NA	NA	NA	NA	NA	NA	NA	NA
116561	11/15/2017	Green ash	Fraxinus pennsylvanica	Overland Park	Kansas	-94.665356	39.005244	built_environment	6900 68th St	No	good	naturally_occurring	NA	NA	OverlandPark	NA	NA	NA	NA	NA	NA	NA	NA	NA	NA	NA	NA
116562	11/15/2017	Green ash	Fraxinus pennsylvanica	Overland Park	Kansas	-94.665356	39.005244	built_environment	6900 68th St	No	excellent	naturally_occurring	NA	NA	OverlandPark	NA	NA	NA	NA	NA	NA	NA	NA	NA	NA	NA	NA
116564	11/15/2017	Green ash	Fraxinus pennsylvanica	Overland Park	Kansas	-94.665356	39.005244	built_environment	6900 68th St	No	good	naturally_occurring	NA	NA	OverlandPark	NA	NA	NA	NA	NA	NA	NA	NA	NA	NA	NA	NA
116565	11/15/2017	Green ash	Fraxinus pennsylvanica	Overland Park	Kansas	-94.665356	39.005244	built_environment	6900 68th St	No	poor	naturally_occurring	NA	NA	OverlandPark	NA	NA	NA	NA	NA	NA	NA	NA	NA	NA	NA	NA
116566	11/15/2017	Green ash	Fraxinus pennsylvanica	Overland Park	Kansas	-94.665356	39.005244	built_environment	6900 68th St	No	excellent	naturally_occurring	NA	0 to 15.24 cm	OverlandPark	NA	NA	NA	NA	NA	NA	NA	NA	NA	NA	NA	NA
116567	11/15/2017	Black cherry	Prunus serotina	Overland Park	Kansas	-94.665356	39.005244	built_environment	6900 68th St	No	fair	naturally_occurring	NA	NA	OverlandPark	NA	NA	NA	NA	NA	NA	NA	NA	NA	NA	NA	NA
116568	11/15/2017	NA	NA	Overland Park	Kansas	-94.665356	39.005244	built_environment	6900 68th St	No	good	no_info	NA	NA	OverlandPark	NA	NA	NA	NA	NA	NA	NA	NA	NA	NA	NA	NA
116569	11/15/2017	Pin oak	Quercus palustris	Overland Park	Kansas	-94.714259	38.947926	built_environment	11105 99th Pl	No	excellent	naturally_occurring	NA	NA	OverlandPark	NA	NA	NA	NA	NA	NA	NA	NA	NA	NA	NA	NA
116570	11/15/2017	Pin oak	Quercus palustris	Overland Park	Kansas	-94.714259	38.947926	built_environment	11105 99th Pl	No	excellent	naturally_occurring	NA	NA	OverlandPark	NA	NA	NA	NA	NA	NA	NA	NA	NA	NA	NA	NA
116571	11/15/2017	Eastern redbud	Cercis canadensis	Overland Park	Kansas	-94.713284	38.947476	built_environment	11025 100th St	No	good	naturally_occurring	NA	15.24 to 30.48 cm	OverlandPark	NA	NA	NA	NA	NA	NA	NA	NA	NA	NA	NA	NA
116572	11/15/2017	Eastern redbud	Cercis canadensis	Overland Park	Kansas	-94.713284	38.947476	built_environment	11025 100th St	No	good	naturally_occurring	NA	15.24 to 30.48 cm	OverlandPark	NA	NA	NA	NA	NA	NA	NA	NA	NA	NA	NA	NA
116573	11/15/2017	Eastern redbud	Cercis canadensis	Overland Park	Kansas	-94.713284	38.947476	built_environment	11025 100th St	No	good	naturally_occurring	NA	15.24 to 30.48 cm	OverlandPark	NA	NA	NA	NA	NA	NA	NA	NA	NA	NA	NA	NA
116574	11/15/2017	Eastern redbud	Cercis canadensis	Overland Park	Kansas	-94.713284	38.947476	built_environment	11025 100th St	No	good	naturally_occurring	NA	15.24 to 30.48 cm	OverlandPark	NA	NA	NA	NA	NA	NA	NA	NA	NA	NA	NA	NA
116575	11/15/2017	Eastern redbud	Cercis canadensis	Overland Park	Kansas	-94.644825	38.946204	built_environment	11020 100th Ter	No	good	naturally_occurring	NA	15.24 to 30.48 cm	OverlandPark	NA	NA	NA	NA	NA	NA	NA	NA	NA	NA	NA	NA
116576	11/15/2017	Green ash	Fraxinus pennsylvanica	Overland Park	Kansas	-94.750082	38.994268	built_environment	7518 74th St	No	excellent	naturally_occurring	NA	NA	OverlandPark	NA	NA	NA	NA	NA	NA	NA	NA	NA	NA	NA	NA
116577	11/15/2017	Green ash	Fraxinus pennsylvanica	Overland Park	Kansas	-94.750082	38.994268	built_environment	7518 74th St	No	excellent	naturally_occurring	NA	NA	OverlandPark	NA	NA	NA	NA	NA	NA	NA	NA	NA	NA	NA	NA
116578	11/15/2017	Green ash	Fraxinus pennsylvanica	Overland Park	Kansas	-94.750082	38.994268	built_environment	7518 74th St	No	excellent	naturally_occurring	NA	NA	OverlandPark	NA	NA	NA	NA	NA	NA	NA	NA	NA	NA	NA	NA
116579	11/15/2017	Green ash	Fraxinus pennsylvanica	Overland Park	Kansas	-94.750082	38.994268	built_environment	7518 74th St	No	excellent	naturally_occurring	NA	NA	OverlandPark	NA	NA	NA	NA	NA	NA	NA	NA	NA	NA	NA	NA
116580	11/15/2017	Green ash	Fraxinus pennsylvanica	Overland Park	Kansas	-94.750082	38.994268	built_environment	7518 74th St	No	excellent	naturally_occurring	NA	NA	OverlandPark	NA	NA	NA	NA	NA	NA	NA	NA	NA	NA	NA	NA
116581	11/15/2017	Green ash	Fraxinus pennsylvanica	Overland Park	Kansas	-94.750082	38.994268	built_environment	7518 74th St	No	excellent	naturally_occurring	NA	NA	OverlandPark	NA	NA	NA	NA	NA	NA	NA	NA	NA	NA	NA	NA
116582	11/15/2017	Green ash	Fraxinus pennsylvanica	Overland Park	Kansas	-94.6730625	38.9958897	built_environment	7331 Conser St	No	good	naturally_occurring	NA	NA	OverlandPark	NA	NA	NA	NA	NA	NA	NA	NA	NA	NA	NA	NA
116583	11/15/2017	Green ash	Fraxinus pennsylvanica	Overland Park	Kansas	-94.6730625	38.9958897	built_environment	7331 Conser St	No	good	naturally_occurring	NA	NA	OverlandPark	NA	NA	NA	NA	NA	NA	NA	NA	NA	NA	NA	NA
116584	11/15/2017	Green ash	Fraxinus pennsylvanica	Overland Park	Kansas	-94.6730625	38.9958897	built_environment	7331 Conser St	No	good	naturally_occurring	NA	NA	OverlandPark	NA	NA	NA	NA	NA	NA	NA	NA	NA	NA	NA	NA
116585	11/15/2017	NA	NA	Overland Park	Kansas	-94.6677782	39.0181827	built_environment	11029 Metcalf Ave	No	excellent	no_info	NA	NA	OverlandPark	NA	NA	NA	NA	NA	NA	NA	NA	NA	NA	NA	NA
116586	11/15/2017	NA	NA	Overland Park	Kansas	-94.742376	38.994077	built_environment	7208 75th St	No	fair	no_info	NA	NA	OverlandPark	NA	NA	NA	NA	NA	NA	NA	NA	NA	NA	NA	NA
116587	11/15/2017	Silver maple	Acer saccharinum	Overland Park	Kansas	-94.6694215	38.9944671	built_environment	7410 Marty St	No	good	naturally_occurring	NA	NA	OverlandPark	NA	NA	NA	NA	NA	NA	NA	NA	NA	NA	NA	NA
116588	11/15/2017	Silver maple	Acer saccharinum	Overland Park	Kansas	-94.669764	38.99488	built_environment	7400 Marty St	No	fair	naturally_occurring	NA	NA	OverlandPark	NA	NA	NA	NA	NA	NA	NA	NA	NA	NA	NA	NA
116590	11/15/2017	Silver maple	Acer saccharinum	Overland Park	Kansas	-94.6701727	38.9970499	built_environment	7242 Marty St	Yes	good	naturally_occurring	NA	NA	OverlandPark	NA	NA	NA	NA	NA	NA	NA	NA	NA	NA	NA	NA
116591	11/15/2017	Silver maple	Acer saccharinum	Overland Park	Kansas	-94.6701727	38.9970499	built_environment	7242 Marty St	No	good	naturally_occurring	NA	NA	OverlandPark	NA	NA	NA	NA	NA	NA	NA	NA	NA	NA	NA	NA
116592	11/15/2017	Sugar maple	Acer saccharum	Overland Park	Kansas	-94.6699609	38.9971419	built_environment	7237 Marty St	No	excellent	naturally_occurring	NA	0 to 15.24 cm	OverlandPark	NA	NA	NA	NA	NA	NA	NA	NA	NA	NA	NA	NA
116594	11/15/2017	Silver maple	Acer saccharinum	Overland Park	Kansas	-94.6701727	38.9972296	built_environment	7228 Marty St	No	good	naturally_occurring	NA	NA	OverlandPark	NA	NA	NA	NA	NA	NA	NA	NA	NA	NA	NA	NA
116595	11/15/2017	Silver maple	Acer saccharinum	Overland Park	Kansas	-94.6701729	38.9971269	built_environment	7236 Marty St	No	good	naturally_occurring	NA	NA	OverlandPark	NA	NA	NA	NA	NA	NA	NA	NA	NA	NA	NA	NA
116596	11/15/2017	Silver maple	Acer saccharinum	Overland Park	Kansas	-94.6699605	38.9970676	built_environment	7243 Marty St	No	good	naturally_occurring	NA	NA	OverlandPark	NA	NA	NA	NA	NA	NA	NA	NA	NA	NA	NA	NA
116597	11/15/2017	Northern red oak	Quercus rubra	Overland Park	Kansas	-94.6699566	38.9963489	built_environment	7301 Marty St	No	excellent	naturally_occurring	NA	0 to 15.24 cm	OverlandPark	NA	NA	NA	NA	NA	NA	NA	NA	NA	NA	NA	NA
116598	11/15/2017	Green ash	Fraxinus pennsylvanica	Overland Park	Kansas	-94.6699556	38.9961754	built_environment	7315 Marty St	No	fair	naturally_occurring	NA	NA	OverlandPark	NA	NA	NA	NA	NA	NA	NA	NA	NA	NA	NA	NA
116599	11/15/2017	Sugar maple	Acer saccharum	Overland Park	Kansas	-94.6699542	38.9959276	built_environment	7335 Marty St	No	excellent	naturally_occurring	NA	NA	OverlandPark	NA	NA	NA	NA	NA	NA	NA	NA	NA	NA	NA	NA
116600	11/15/2017	Silver maple	Acer saccharinum	Overland Park	Kansas	-94.6699542	38.9959276	built_environment	7335 Marty St	No	fair	naturally_occurring	NA	NA	OverlandPark	NA	NA	NA	NA	NA	NA	NA	NA	NA	NA	NA	NA
116601	11/15/2017	Northern red oak	Quercus rubra	Overland Park	Kansas	-94.658203	38.972401	built_environment	8615 Lamar Ave	No	excellent	naturally_occurring	NA	0 to 15.24 cm	OverlandPark	NA	NA	NA	NA	NA	NA	NA	NA	NA	NA	NA	NA
116603	11/15/2017	Norway maple	Acer platanoides	Overland Park	Kansas	-94.6582043	38.9726603	built_environment	8609 Lamar Ave	No	excellent	introduced	NA	15.24 to 30.48 cm	OverlandPark	NA	NA	NA	NA	NA	NA	NA	NA	NA	NA	NA	NA
116604	11/15/2017	White ash	Fraxinus americana	Overland Park	Kansas	-94.750082	38.994268	built_environment	7600 74th St	No	excellent	naturally_occurring	NA	NA	OverlandPark	NA	NA	NA	NA	NA	NA	NA	NA	NA	NA	NA	NA
116605	11/15/2017	NA	NA	Overland Park	Kansas	-94.6694215	38.9944671	built_environment	7410 Marty St	No	good	no_info	NA	0 to 15.24 cm	OverlandPark	NA	NA	NA	NA	NA	NA	NA	NA	NA	NA	NA	NA
116606	11/15/2017	Silver maple	Acer saccharinum	Overland Park	Kansas	-94.669364	38.994077	built_environment	7315 74th Ter	No	poor	naturally_occurring	NA	NA	OverlandPark	NA	NA	NA	NA	NA	NA	NA	NA	NA	NA	NA	NA
116607	11/15/2017	Silver maple	Acer saccharinum	Overland Park	Kansas	-94.669714	38.994169	built_environment	7330 74th Ter	No	fair	naturally_occurring	NA	NA	OverlandPark	NA	NA	NA	NA	NA	NA	NA	NA	NA	NA	NA	NA
116608	11/15/2017	Silver maple	Acer saccharinum	Overland Park	Kansas	-94.669813	38.994168	built_environment	7336 74th Ter	No	fair	naturally_occurring	NA	NA	OverlandPark	NA	NA	NA	NA	NA	NA	NA	NA	NA	NA	NA	NA
116609	11/15/2017	Green ash	Fraxinus pennsylvanica	Overland Park	Kansas	-94.6701668	38.9957922	built_environment	7340 Marty St	No	good	naturally_occurring	NA	NA	OverlandPark	NA	NA	NA	NA	NA	NA	NA	NA	NA	NA	NA	NA
116610	11/15/2017	Maple	Acer	Overland Park	Kansas	-94.750082	38.994268	built_environment	7315 74th St	No	good	no_info	NA	NA	OverlandPark	NA	NA	NA	NA	NA	NA	NA	NA	NA	NA	NA	NA
116611	11/15/2017	Sugar maple	Acer saccharum	Overland Park	Kansas	-94.750082	38.994268	built_environment	7315 74th St	No	excellent	naturally_occurring	NA	NA	OverlandPark	NA	NA	NA	NA	NA	NA	NA	NA	NA	NA	NA	NA
116612	11/15/2017	NA	NA	Overland Park	Kansas	-94.750082	38.994268	built_environment	7200 74th St	No	fair	no_info	NA	NA	OverlandPark	NA	NA	NA	NA	NA	NA	NA	NA	NA	NA	NA	NA
116613	11/15/2017	Siberian elm	Ulmus pumila	Overland Park	Kansas	-94.750082	38.994268	built_environment	7101 74th St	No	fair	introduced	NA	NA	OverlandPark	NA	NA	NA	NA	NA	NA	NA	NA	NA	NA	NA	NA
116614	11/15/2017	Maple	Acer	Overland Park	Kansas	-94.669779	38.994018	built_environment	7335 74th Ter	No	fair	no_info	NA	NA	OverlandPark	NA	NA	NA	NA	NA	NA	NA	NA	NA	NA	NA	NA
116615	11/15/2017	Sugar maple	Acer saccharum	Overland Park	Kansas	-94.6712732	38.9944136	built_environment	7418 Santa Fe Dr	Yes	fair	naturally_occurring	NA	15.24 to 30.48 cm	OverlandPark	NA	NA	NA	NA	NA	NA	NA	NA	NA	NA	NA	NA
116616	11/15/2017	Sugar maple	Acer saccharum	Overland Park	Kansas	-94.6712732	38.9944136	built_environment	7418 Santa Fe Dr	Yes	good	naturally_occurring	NA	15.24 to 30.48 cm	OverlandPark	NA	NA	NA	NA	NA	NA	NA	NA	NA	NA	NA	NA
116617	11/15/2017	Sugar maple	Acer saccharum	Overland Park	Kansas	-94.6712732	38.9944136	built_environment	7418 Santa Fe Dr	Yes	good	naturally_occurring	NA	15.24 to 30.48 cm	OverlandPark	NA	NA	NA	NA	NA	NA	NA	NA	NA	NA	NA	NA
116618	11/15/2017	Bur oak	Quercus macrocarpa	Overland Park	Kansas	-94.6712464	38.9974169	built_environment	7230 Santa Fe Dr	Yes	fair	naturally_occurring	NA	NA	OverlandPark	NA	NA	NA	NA	NA	NA	NA	NA	NA	NA	NA	NA
116619	11/15/2017	Silver maple	Acer saccharinum	Overland Park	Kansas	-94.6712345	39.0001075	built_environment	7110 Santa Fe Dr	Yes	good	naturally_occurring	NA	NA	OverlandPark	NA	NA	NA	NA	NA	NA	NA	NA	NA	NA	NA	NA
116620	11/15/2017	American elm	Ulmus americana	Overland Park	Kansas	-94.66993	39.000269	built_environment	7101 Marty St	Yes	good	naturally_occurring	NA	NA	OverlandPark	NA	NA	NA	NA	NA	NA	NA	NA	NA	NA	NA	NA
116621	11/15/2017	Green ash	Fraxinus pennsylvanica	Overland Park	Kansas	-94.750082	38.994268	built_environment	7808 74th St	No	excellent	naturally_occurring	NA	NA	OverlandPark	NA	NA	NA	NA	NA	NA	NA	NA	NA	NA	NA	NA
116622	11/15/2017	Green ash	Fraxinus pennsylvanica	Overland Park	Kansas	-94.6750841	38.9966792	built_environment	7340 Robinson St	No	excellent	naturally_occurring	NA	NA	OverlandPark	NA	NA	NA	NA	NA	NA	NA	NA	NA	NA	NA	NA
116623	11/15/2017	Green ash	Fraxinus pennsylvanica	Overland Park	Kansas	-94.6750841	38.9966792	built_environment	7340 Robinson St	No	excellent	naturally_occurring	NA	NA	OverlandPark	NA	NA	NA	NA	NA	NA	NA	NA	NA	NA	NA	NA
116624	11/15/2017	Green ash	Fraxinus pennsylvanica	Overland Park	Kansas	-94.6750841	38.9966792	built_environment	7340 Robinson St	No	good	naturally_occurring	NA	NA	OverlandPark	NA	NA	NA	NA	NA	NA	NA	NA	NA	NA	NA	NA
116625	11/15/2017	Green ash	Fraxinus pennsylvanica	Overland Park	Kansas	-94.750082	38.994268	built_environment	7714 74th St	No	good	naturally_occurring	NA	NA	OverlandPark	NA	NA	NA	NA	NA	NA	NA	NA	NA	NA	NA	NA
116627	11/15/2017	White ash	Fraxinus americana	Overland Park	Kansas	-94.750082	38.994268	built_environment	7714 74th St	No	excellent	naturally_occurring	NA	NA	OverlandPark	NA	NA	NA	NA	NA	NA	NA	NA	NA	NA	NA	NA
116628	11/15/2017	Green ash	Fraxinus pennsylvanica	Overland Park	Kansas	-94.750082	38.994268	built_environment	7708 74th St	No	good	naturally_occurring	NA	NA	OverlandPark	NA	NA	NA	NA	NA	NA	NA	NA	NA	NA	NA	NA
116629	11/15/2017	Green ash	Fraxinus pennsylvanica	Overland Park	Kansas	-94.750082	38.994268	built_environment	7714 74th St	No	good	naturally_occurring	NA	NA	OverlandPark	NA	NA	NA	NA	NA	NA	NA	NA	NA	NA	NA	NA
116630	11/15/2017	Green ash	Fraxinus pennsylvanica	Overland Park	Kansas	-94.750082	38.994268	built_environment	7708 74th St	No	excellent	naturally_occurring	NA	NA	OverlandPark	NA	NA	NA	NA	NA	NA	NA	NA	NA	NA	NA	NA
116633	11/15/2017	Green ash	Fraxinus pennsylvanica	Overland Park	Kansas	-94.750082	38.994268	built_environment	7700 74th St	No	good	naturally_occurring	NA	NA	OverlandPark	NA	NA	NA	NA	NA	NA	NA	NA	NA	NA	NA	NA
116635	11/15/2017	Green ash	Fraxinus pennsylvanica	Overland Park	Kansas	-94.750082	38.994268	built_environment	7616 74th St	No	good	naturally_occurring	NA	NA	OverlandPark	NA	NA	NA	NA	NA	NA	NA	NA	NA	NA	NA	NA
116637	11/15/2017	Maple	Acer	Overland Park	Kansas	-94.750082	38.994268	built_environment	7610 74th St	No	good	no_info	NA	15.24 to 30.48 cm	OverlandPark	NA	NA	NA	NA	NA	NA	NA	NA	NA	NA	NA	NA
116638	11/15/2017	Sugar maple	Acer saccharum	Overland Park	Kansas	-94.750082	38.994268	built_environment	7600 74th St	No	excellent	naturally_occurring	NA	0 to 15.24 cm	OverlandPark	NA	NA	NA	NA	NA	NA	NA	NA	NA	NA	NA	NA
116639	11/15/2017	Green ash	Fraxinus pennsylvanica	Overland Park	Kansas	-94.750082	38.994268	built_environment	7600 74th St	No	good	naturally_occurring	NA	NA	OverlandPark	NA	NA	NA	NA	NA	NA	NA	NA	NA	NA	NA	NA
116640	11/15/2017	Green ash	Fraxinus pennsylvanica	Overland Park	Kansas	-94.750082	38.994268	built_environment	7518 74th St	No	excellent	naturally_occurring	NA	NA	OverlandPark	NA	NA	NA	NA	NA	NA	NA	NA	NA	NA	NA	NA
116641	11/15/2017	Green ash	Fraxinus pennsylvanica	Overland Park	Kansas	-94.750082	38.994268	built_environment	7506 74th St	No	excellent	naturally_occurring	NA	NA	OverlandPark	NA	NA	NA	NA	NA	NA	NA	NA	NA	NA	NA	NA
116642	11/15/2017	Green ash	Fraxinus pennsylvanica	Overland Park	Kansas	-94.750082	38.994268	built_environment	7512 74th St	No	excellent	naturally_occurring	NA	NA	OverlandPark	NA	NA	NA	NA	NA	NA	NA	NA	NA	NA	NA	NA
116643	11/15/2017	Green ash	Fraxinus pennsylvanica	Overland Park	Kansas	-94.750082	38.994268	built_environment	7506 74th St	No	excellent	naturally_occurring	NA	NA	OverlandPark	NA	NA	NA	NA	NA	NA	NA	NA	NA	NA	NA	NA
116644	11/15/2017	Green ash	Fraxinus pennsylvanica	Overland Park	Kansas	-94.750082	38.994268	built_environment	7506 74th St	No	excellent	naturally_occurring	NA	NA	OverlandPark	NA	NA	NA	NA	NA	NA	NA	NA	NA	NA	NA	NA
116645	11/15/2017	Green ash	Fraxinus pennsylvanica	Overland Park	Kansas	-94.750082	38.994268	built_environment	7500 74th St	No	excellent	naturally_occurring	NA	NA	OverlandPark	NA	NA	NA	NA	NA	NA	NA	NA	NA	NA	NA	NA
116646	11/15/2017	Green ash	Fraxinus pennsylvanica	Overland Park	Kansas	-94.750082	38.994268	built_environment	7416 74th St	No	excellent	naturally_occurring	NA	NA	OverlandPark	NA	NA	NA	NA	NA	NA	NA	NA	NA	NA	NA	NA
116647	11/15/2017	White ash	Fraxinus americana	Overland Park	Kansas	-94.750082	38.994268	built_environment	7416 74th St	No	excellent	naturally_occurring	NA	NA	OverlandPark	NA	NA	NA	NA	NA	NA	NA	NA	NA	NA	NA	NA
116650	11/15/2017	Green ash	Fraxinus pennsylvanica	Overland Park	Kansas	-94.750082	38.994268	built_environment	7400 74th St	No	excellent	naturally_occurring	NA	NA	OverlandPark	NA	NA	NA	NA	NA	NA	NA	NA	NA	NA	NA	NA
116651	11/15/2017	Green ash	Fraxinus pennsylvanica	Overland Park	Kansas	-94.750082	38.994268	built_environment	7400 74th St	No	excellent	naturally_occurring	NA	NA	OverlandPark	NA	NA	NA	NA	NA	NA	NA	NA	NA	NA	NA	NA
116652	11/15/2017	NA	NA	Overland Park	Kansas	-94.750082	38.994268	built_environment	7405 74th St	Yes	excellent	no_info	NA	0 to 15.24 cm	OverlandPark	NA	NA	NA	NA	NA	NA	NA	NA	NA	NA	NA	NA
116653	11/15/2017	NA	NA	Overland Park	Kansas	-94.750082	38.994268	built_environment	7409 74th St	Yes	excellent	no_info	NA	0 to 15.24 cm	OverlandPark	NA	NA	NA	NA	NA	NA	NA	NA	NA	NA	NA	NA
116655	11/15/2017	Hawthorn	Crataegus	Overland Park	Kansas	-94.875574	38.973504	built_environment	8612 85th St	No	good	no_info	NA	NA	OverlandPark	NA	NA	NA	NA	NA	NA	NA	NA	NA	NA	NA	NA
116656	11/15/2017	NA	NA	Overland Park	Kansas	-94.664079	39.007598	built_environment	6815 67th St	No	excellent	no_info	NA	NA	OverlandPark	NA	NA	NA	NA	NA	NA	NA	NA	NA	NA	NA	NA
116657	11/15/2017	NA	NA	Overland Park	Kansas	-94.664079	39.007598	built_environment	6815 67th St	No	excellent	no_info	NA	NA	OverlandPark	NA	NA	NA	NA	NA	NA	NA	NA	NA	NA	NA	NA
116658	11/15/2017	Black cherry	Prunus serotina	Overland Park	Kansas	-94.664079	39.007598	built_environment	6815 67th St	No	excellent	naturally_occurring	NA	NA	OverlandPark	NA	NA	NA	NA	NA	NA	NA	NA	NA	NA	NA	NA
116659	11/15/2017	Hackberry	Celtis occidentalis	Overland Park	Kansas	-94.662108	39.007593	built_environment	6621 67th St	No	excellent	naturally_occurring	NA	NA	OverlandPark	NA	NA	NA	NA	NA	NA	NA	NA	NA	NA	NA	NA
116660	11/15/2017	Eastern redbud	Cercis canadensis	Overland Park	Kansas	-94.662108	39.007593	built_environment	6621 67th St	No	excellent	naturally_occurring	NA	15.24 to 30.48 cm	OverlandPark	NA	NA	NA	NA	NA	NA	NA	NA	NA	NA	NA	NA
116661	11/15/2017	Osage orange	Maclura pomifera	Overland Park	Kansas	-94.662108	39.007593	built_environment	6621 67th St	No	fair	introduced	NA	NA	OverlandPark	NA	NA	NA	NA	NA	NA	NA	NA	NA	NA	NA	NA
116662	11/15/2017	Sugar maple	Acer saccharum	Overland Park	Kansas	-94.659457	39.007584	built_environment	6405 67th St	No	excellent	naturally_occurring	NA	15.24 to 30.48 cm	OverlandPark	NA	NA	NA	NA	NA	NA	NA	NA	NA	NA	NA	NA
116663	11/15/2017	Sweetgum	Liquidambar styraciflua	Overland Park	Kansas	-94.659457	39.007584	built_environment	6405 67th St	No	excellent	introduced	NA	15.24 to 30.48 cm	OverlandPark	NA	NA	NA	NA	NA	NA	NA	NA	NA	NA	NA	NA
116664	11/15/2017	Eastern red cedar	Juniperus virginiana	Overland Park	Kansas	-94.658524	39.007576	built_environment	6315 67th St	No	good	naturally_occurring	NA	15.24 to 30.48 cm	OverlandPark	NA	NA	NA	NA	NA	NA	NA	NA	NA	NA	NA	NA
116666	11/15/2017	Pin oak	Quercus palustris	Overland Park	Kansas	-94.658271	39.005811	built_environment	6801 Lamar Ave	Yes	good	naturally_occurring	NA	NA	OverlandPark	NA	NA	NA	NA	NA	NA	NA	NA	NA	NA	NA	NA
116667	11/15/2017	Sugar maple	Acer saccharum	Overland Park	Kansas	-94.6582711	39.0055731	built_environment	6815 Lamar Ave	Yes	good	naturally_occurring	NA	NA	OverlandPark	NA	NA	NA	NA	NA	NA	NA	NA	NA	NA	NA	NA
116668	11/15/2017	Silver maple	Acer saccharinum	Overland Park	Kansas	-94.6582711	39.0055731	built_environment	6815 Lamar Ave	Yes	good	naturally_occurring	NA	NA	OverlandPark	NA	NA	NA	NA	NA	NA	NA	NA	NA	NA	NA	NA
116669	11/15/2017	Sugar maple	Acer saccharum	Overland Park	Kansas	-94.6584845	39.0051286	built_environment	6840 Lamar Ave	Yes	excellent	naturally_occurring	NA	NA	OverlandPark	NA	NA	NA	NA	NA	NA	NA	NA	NA	NA	NA	NA
116670	11/15/2017	Green ash	Fraxinus pennsylvanica	Overland Park	Kansas	-94.667616	39.016248	built_environment	6307 69th St	No	fair	naturally_occurring	NA	NA	OverlandPark	NA	NA	NA	NA	NA	NA	NA	NA	NA	NA	NA	NA
116671	11/15/2017	Green ash	Fraxinus pennsylvanica	Overland Park	Kansas	-94.667616	39.016248	built_environment	6303 69th St	Yes	excellent	naturally_occurring	NA	NA	OverlandPark	NA	NA	NA	NA	NA	NA	NA	NA	NA	NA	NA	NA
116672	11/15/2017	Norway spruce	Picea abies	Overland Park	Kansas	-94.65849	39.0036232	built_environment	6916 Lamar Ave	No	excellent	introduced	NA	NA	OverlandPark	NA	NA	NA	NA	NA	NA	NA	NA	NA	NA	NA	NA
116673	11/15/2017	Sugar maple	Acer saccharum	Overland Park	Kansas	-94.6584834	39.0034515	built_environment	6926 Lamar Ave	No	good	naturally_occurring	NA	NA	OverlandPark	NA	NA	NA	NA	NA	NA	NA	NA	NA	NA	NA	NA
116674	11/15/2017	Pin oak	Quercus palustris	Overland Park	Kansas	-94.6584878	39.0016982	built_environment	7028 Lamar Ave	No	excellent	naturally_occurring	NA	NA	OverlandPark	NA	NA	NA	NA	NA	NA	NA	NA	NA	NA	NA	NA
116675	11/15/2017	Pin oak	Quercus palustris	Overland Park	Kansas	-94.6584877	39.0015951	built_environment	7034 Lamar Ave	No	excellent	naturally_occurring	NA	NA	OverlandPark	NA	NA	NA	NA	NA	NA	NA	NA	NA	NA	NA	NA
116676	11/15/2017	NA	NA	Overland Park	Kansas	-94.6584877	39.0015951	built_environment	7034 Lamar Ave	No	excellent	no_info	NA	NA	OverlandPark	NA	NA	NA	NA	NA	NA	NA	NA	NA	NA	NA	NA
116677	11/15/2017	NA	NA	Overland Park	Kansas	-94.6584877	39.0015951	built_environment	7034 Lamar Ave	No	excellent	no_info	NA	NA	OverlandPark	NA	NA	NA	NA	NA	NA	NA	NA	NA	NA	NA	NA
116678	11/15/2017	NA	NA	Overland Park	Kansas	-94.658487	39.0014919	built_environment	7040 Lamar Ave	No	excellent	no_info	NA	NA	OverlandPark	NA	NA	NA	NA	NA	NA	NA	NA	NA	NA	NA	NA
116679	11/15/2017	NA	NA	Overland Park	Kansas	-94.658487	39.0014919	built_environment	7040 Lamar Ave	No	excellent	no_info	NA	NA	OverlandPark	NA	NA	NA	NA	NA	NA	NA	NA	NA	NA	NA	NA
116680	11/15/2017	NA	NA	Overland Park	Kansas	-94.658486	39.0013544	built_environment	7048 Lamar Ave	No	excellent	no_info	NA	NA	OverlandPark	NA	NA	NA	NA	NA	NA	NA	NA	NA	NA	NA	NA
116681	11/15/2017	NA	NA	Overland Park	Kansas	-94.658486	39.0013544	built_environment	7048 Lamar Ave	No	excellent	no_info	NA	NA	OverlandPark	NA	NA	NA	NA	NA	NA	NA	NA	NA	NA	NA	NA
116682	11/15/2017	Pin oak	Quercus palustris	Overland Park	Kansas	-94.658486	39.0013544	built_environment	7048 Lamar Ave	Yes	good	naturally_occurring	NA	NA	OverlandPark	NA	NA	NA	NA	NA	NA	NA	NA	NA	NA	NA	NA
116683	11/15/2017	Green ash	Fraxinus pennsylvanica	Overland Park	Kansas	-94.6593634	39.0015033	built_environment	7041 Russell St	No	good	naturally_occurring	NA	NA	OverlandPark	NA	NA	NA	NA	NA	NA	NA	NA	NA	NA	NA	NA
116684	11/15/2017	Maple	Acer	Overland Park	Kansas	-94.6595775	39.0014649	built_environment	7042 Russell St	No	excellent	no_info	NA	0 to 15.24 cm	OverlandPark	NA	NA	NA	NA	NA	NA	NA	NA	NA	NA	NA	NA
116685	11/15/2017	Green ash	Fraxinus pennsylvanica	Overland Park	Kansas	-94.6593855	39.0016039	built_environment	7035 Russell St	No	good	naturally_occurring	NA	NA	OverlandPark	NA	NA	NA	NA	NA	NA	NA	NA	NA	NA	NA	NA
116686	11/15/2017	Green ash	Fraxinus pennsylvanica	Overland Park	Kansas	-94.6595972	39.0015661	built_environment	7036 Russell St	No	good	naturally_occurring	NA	NA	OverlandPark	NA	NA	NA	NA	NA	NA	NA	NA	NA	NA	NA	NA
116687	11/15/2017	Green ash	Fraxinus pennsylvanica	Overland Park	Kansas	-94.6594134	39.0017383	built_environment	7027 Russell St	No	good	naturally_occurring	NA	NA	OverlandPark	NA	NA	NA	NA	NA	NA	NA	NA	NA	NA	NA	NA
116688	11/15/2017	Pin oak	Quercus palustris	Overland Park	Kansas	-94.6594259	39.0018406	built_environment	7021 Russell St	No	excellent	naturally_occurring	NA	NA	OverlandPark	NA	NA	NA	NA	NA	NA	NA	NA	NA	NA	NA	NA
116689	11/15/2017	Green ash	Fraxinus pennsylvanica	Overland Park	Kansas	-94.6594284	39.0019434	built_environment	7015 Russell St	No	good	naturally_occurring	NA	NA	OverlandPark	NA	NA	NA	NA	NA	NA	NA	NA	NA	NA	NA	NA
116690	11/15/2017	Green ash	Fraxinus pennsylvanica	Overland Park	Kansas	-94.6596501	39.0019393	built_environment	7014 Russell St	No	good	naturally_occurring	NA	NA	OverlandPark	NA	NA	NA	NA	NA	NA	NA	NA	NA	NA	NA	NA
116691	11/15/2017	Pin oak	Quercus palustris	Overland Park	Kansas	-94.659429	39.0020465	built_environment	7009 Russell St	No	excellent	naturally_occurring	NA	NA	OverlandPark	NA	NA	NA	NA	NA	NA	NA	NA	NA	NA	NA	NA
116692	11/15/2017	Northern red oak	Quercus rubra	Overland Park	Kansas	-94.6596501	39.0020425	built_environment	7008 Russell St	No	excellent	naturally_occurring	NA	NA	OverlandPark	NA	NA	NA	NA	NA	NA	NA	NA	NA	NA	NA	NA
116693	11/15/2017	Northern red oak	Quercus rubra	Overland Park	Kansas	-94.6596501	39.0020425	built_environment	7008 Russell St	No	excellent	naturally_occurring	NA	NA	OverlandPark	NA	NA	NA	NA	NA	NA	NA	NA	NA	NA	NA	NA
116694	11/15/2017	Pin oak	Quercus palustris	Overland Park	Kansas	-94.6594297	39.0021838	built_environment	7001 Russell St	No	good	naturally_occurring	NA	NA	OverlandPark	NA	NA	NA	NA	NA	NA	NA	NA	NA	NA	NA	NA
116695	11/15/2017	Green ash	Fraxinus pennsylvanica	Overland Park	Kansas	-94.6594343	39.0030766	built_environment	6949 Russell St	No	good	naturally_occurring	NA	NA	OverlandPark	NA	NA	NA	NA	NA	NA	NA	NA	NA	NA	NA	NA
116696	11/15/2017	Green ash	Fraxinus pennsylvanica	Overland Park	Kansas	-94.6594348	39.0031796	built_environment	6943 Russell St	No	good	naturally_occurring	NA	NA	OverlandPark	NA	NA	NA	NA	NA	NA	NA	NA	NA	NA	NA	NA
116697	11/15/2017	Pin oak	Quercus palustris	Overland Park	Kansas	-94.6596515	39.0032122	built_environment	6940 Russell St	No	excellent	naturally_occurring	NA	NA	OverlandPark	NA	NA	NA	NA	NA	NA	NA	NA	NA	NA	NA	NA
116698	11/15/2017	Dogwood	Cornus	Overland Park	Kansas	-94.6594348	39.0031796	built_environment	6943 Russell St	No	excellent	no_info	NA	0 to 15.24 cm	OverlandPark	NA	NA	NA	NA	NA	NA	NA	NA	NA	NA	NA	NA
116699	11/15/2017	Green ash	Fraxinus pennsylvanica	Overland Park	Kansas	-94.6594473	39.0033852	built_environment	6931 Russell St	No	good	naturally_occurring	NA	NA	OverlandPark	NA	NA	NA	NA	NA	NA	NA	NA	NA	NA	NA	NA
116700	11/15/2017	Green ash	Fraxinus pennsylvanica	Overland Park	Kansas	-94.6594601	39.0034875	built_environment	6925 Russell St	No	good	naturally_occurring	NA	NA	OverlandPark	NA	NA	NA	NA	NA	NA	NA	NA	NA	NA	NA	NA
116701	11/15/2017	Pin oak	Quercus palustris	Overland Park	Kansas	-94.6597019	39.0036562	built_environment	6914 Russell St	No	excellent	naturally_occurring	NA	NA	OverlandPark	NA	NA	NA	NA	NA	NA	NA	NA	NA	NA	NA	NA
116702	11/15/2017	Norway spruce	Picea abies	Overland Park	Kansas	-94.667616	39.016248	built_environment	6321 69th St	No	good	introduced	NA	NA	OverlandPark	NA	NA	NA	NA	NA	NA	NA	NA	NA	NA	NA	NA
116703	11/15/2017	Sugar maple	Acer saccharum	Overland Park	Kansas	-94.667766	39.014963	built_environment	6302 69th St	Yes	good	naturally_occurring	NA	NA	OverlandPark	NA	NA	NA	NA	NA	NA	NA	NA	NA	NA	NA	NA
116704	11/15/2017	Norway maple	Acer platanoides	Overland Park	Kansas	-94.667766	39.014963	built_environment	6304 69th St	Yes	good	introduced	NA	NA	OverlandPark	NA	NA	NA	NA	NA	NA	NA	NA	NA	NA	NA	NA
116708	11/15/2017	NA	NA	Overland Park	Kansas	-94.6629179	39.0045687	built_environment	6875 Glenwood St	Yes	good	no_info	NA	0 to 15.24 cm	OverlandPark	NA	NA	NA	NA	NA	NA	NA	NA	NA	NA	NA	NA
116709	11/15/2017	Pin oak	Quercus palustris	Overland Park	Kansas	-94.663134	39.003915	built_environment	6900 Glenwood St	Yes	excellent	naturally_occurring	NA	NA	OverlandPark	NA	NA	NA	NA	NA	NA	NA	NA	NA	NA	NA	NA
116710	11/15/2017	Walnut	Juglans	Overland Park	Kansas	-94.6631436	39.0034681	built_environment	6926 Glenwood St	Yes	excellent	no_info	NA	NA	OverlandPark	NA	NA	NA	NA	NA	NA	NA	NA	NA	NA	NA	NA
116711	11/15/2017	Walnut	Juglans	Overland Park	Kansas	-94.6631436	39.0034681	built_environment	6926 Glenwood St	No	good	no_info	NA	NA	OverlandPark	NA	NA	NA	NA	NA	NA	NA	NA	NA	NA	NA	NA
116712	11/15/2017	Eastern redbud	Cercis canadensis	Overland Park	Kansas	-94.6629287	39.0020206	built_environment	7011 Glenwood St	No	excellent	naturally_occurring	NA	0 to 15.24 cm	OverlandPark	NA	NA	NA	NA	NA	NA	NA	NA	NA	NA	NA	NA
116713	11/15/2017	Siberian elm	Ulmus pumila	Overland Park	Kansas	-94.6629282	39.001952	built_environment	7015 Glenwood St	No	good	introduced	NA	NA	OverlandPark	NA	NA	NA	NA	NA	NA	NA	NA	NA	NA	NA	NA
116714	11/15/2017	Green ash	Fraxinus pennsylvanica	Overland Park	Kansas	-94.667616	39.016248	built_environment	6421 69th St	Yes	excellent	naturally_occurring	NA	NA	OverlandPark	NA	NA	NA	NA	NA	NA	NA	NA	NA	NA	NA	NA
116715	11/15/2017	Walnut	Juglans	Overland Park	Kansas	-94.667766	39.014963	built_environment	6811 69th St	Yes	good	no_info	NA	NA	OverlandPark	NA	NA	NA	NA	NA	NA	NA	NA	NA	NA	NA	NA
116716	11/15/2017	American elm	Ulmus americana	Overland Park	Kansas	-94.667766	39.014963	built_environment	6811 69th St	Yes	good	naturally_occurring	NA	NA	OverlandPark	NA	NA	NA	NA	NA	NA	NA	NA	NA	NA	NA	NA
116717	11/15/2017	Eastern redbud	Cercis canadensis	Overland Park	Kansas	-94.667766	39.014963	built_environment	6811 69th St	Yes	excellent	naturally_occurring	NA	0 to 15.24 cm	OverlandPark	NA	NA	NA	NA	NA	NA	NA	NA	NA	NA	NA	NA
116718	11/15/2017	White ash	Fraxinus americana	Overland Park	Kansas	-94.667766	39.014963	built_environment	6811 69th St	Yes	fair	naturally_occurring	NA	NA	OverlandPark	NA	NA	NA	NA	NA	NA	NA	NA	NA	NA	NA	NA
116719	11/15/2017	Mulberry	Morus	Overland Park	Kansas	-94.6652536	39.0047546	built_environment	6843 Broadmoor St	Yes	good	no_info	NA	NA	OverlandPark	NA	NA	NA	NA	NA	NA	NA	NA	NA	NA	NA	NA
116720	11/15/2017	Pin oak	Quercus palustris	Overland Park	Kansas	-94.6618948	39.001285	built_environment	7028 Riggs St	No	excellent	naturally_occurring	NA	NA	OverlandPark	NA	NA	NA	NA	NA	NA	NA	NA	NA	NA	NA	NA
116721	11/15/2017	Pin oak	Quercus palustris	Overland Park	Kansas	-94.667766	39.014963	built_environment	7101 69th St	Yes	good	naturally_occurring	NA	NA	OverlandPark	NA	NA	NA	NA	NA	NA	NA	NA	NA	NA	NA	NA
116722	11/15/2017	Crabapple	Malus	Overland Park	Kansas	-94.666271	39.005325	built_environment	7000 68th St	Yes	fair	no_info	NA	NA	OverlandPark	NA	NA	NA	NA	NA	NA	NA	NA	NA	NA	NA	NA
116723	11/15/2017	American elm	Ulmus americana	Overland Park	Kansas	-94.667766	39.014963	built_environment	7019 69th Ter	No	good	naturally_occurring	NA	NA	OverlandPark	NA	NA	NA	NA	NA	NA	NA	NA	NA	NA	NA	NA
116724	11/15/2017	Green ash	Fraxinus pennsylvanica	Overland Park	Kansas	-94.6652519	39.0049911	built_environment	6821 Broadmoor St	Yes	good	naturally_occurring	NA	NA	OverlandPark	NA	NA	NA	NA	NA	NA	NA	NA	NA	NA	NA	NA
116725	11/15/2017	Silver maple	Acer saccharinum	Overland Park	Kansas	-94.6652529	39.0048621	built_environment	6833 Broadmoor St	No	excellent	naturally_occurring	NA	NA	OverlandPark	NA	NA	NA	NA	NA	NA	NA	NA	NA	NA	NA	NA
116726	11/15/2017	Silver maple	Acer saccharinum	Overland Park	Kansas	-94.665268	39.003907	built_environment	6901 Broadmoor St	No	good	naturally_occurring	NA	NA	OverlandPark	NA	NA	NA	NA	NA	NA	NA	NA	NA	NA	NA	NA
116727	11/15/2017	NA	NA	Overland Park	Kansas	-94.667766	39.014963	built_environment	6901 69th St	No	excellent	no_info	NA	NA	OverlandPark	NA	NA	NA	NA	NA	NA	NA	NA	NA	NA	NA	NA
116728	11/15/2017	Silver maple	Acer saccharinum	Overland Park	Kansas	-94.6652695	39.003423	built_environment	6915 Broadmoor St	No	good	naturally_occurring	NA	NA	OverlandPark	NA	NA	NA	NA	NA	NA	NA	NA	NA	NA	NA	NA
116729	11/15/2017	Tulip tree	Liriodendron tulipifera	Overland Park	Kansas	-94.6652699	39.0032847	built_environment	6919 Broadmoor St	No	good	introduced	NA	NA	OverlandPark	NA	NA	NA	NA	NA	NA	NA	NA	NA	NA	NA	NA
116730	11/15/2017	Dogwood	Cornus	Overland Park	Kansas	-94.6652699	39.0032847	built_environment	6919 Broadmoor St	No	good	no_info	NA	15.24 to 30.48 cm	OverlandPark	NA	NA	NA	NA	NA	NA	NA	NA	NA	NA	NA	NA
116731	11/15/2017	Dogwood	Cornus	Overland Park	Kansas	-94.6652708	39.0030081	built_environment	6927 Broadmoor St	No	excellent	no_info	NA	NA	OverlandPark	NA	NA	NA	NA	NA	NA	NA	NA	NA	NA	NA	NA
116732	11/15/2017	American elm	Ulmus americana	Overland Park	Kansas	-94.6652705	39.002589	built_environment	6939 Broadmoor St	No	excellent	naturally_occurring	NA	NA	OverlandPark	NA	NA	NA	NA	NA	NA	NA	NA	NA	NA	NA	NA
116733	11/15/2017	Sugar maple	Acer saccharum	Overland Park	Kansas	-94.6652619	39.0013156	built_environment	7037 Broadmoor St	No	fair	naturally_occurring	NA	NA	OverlandPark	NA	NA	NA	NA	NA	NA	NA	NA	NA	NA	NA	NA
116734	11/15/2017	Pin oak	Quercus palustris	Overland Park	Kansas	-94.665365	39.000387	built_environment	6900 71St St	No	excellent	naturally_occurring	NA	NA	OverlandPark	NA	NA	NA	NA	NA	NA	NA	NA	NA	NA	NA	NA
116735	11/15/2017	Pin oak	Quercus palustris	Overland Park	Kansas	-94.665475	39.000462	built_environment	6912 71St St	Yes	excellent	naturally_occurring	NA	NA	OverlandPark	NA	NA	NA	NA	NA	NA	NA	NA	NA	NA	NA	NA
116736	11/15/2017	Hickory	Carya	Overland Park	Kansas	-94.666318	39.000464	built_environment	7004 71St St	Yes	good	no_info	NA	NA	OverlandPark	NA	NA	NA	NA	NA	NA	NA	NA	NA	NA	NA	NA
116737	11/15/2017	Hickory	Carya	Overland Park	Kansas	-94.666318	39.000464	built_environment	7004 71St St	Yes	good	no_info	NA	NA	OverlandPark	NA	NA	NA	NA	NA	NA	NA	NA	NA	NA	NA	NA
116738	11/15/2017	Sugar maple	Acer saccharum	Overland Park	Kansas	-94.6677782	39.0181827	built_environment	7038 Metcalf Ave	Yes	good	naturally_occurring	NA	NA	OverlandPark	NA	NA	NA	NA	NA	NA	NA	NA	NA	NA	NA	NA
116739	11/15/2017	Sugar maple	Acer saccharum	Overland Park	Kansas	-94.6677782	39.0181827	built_environment	7038 Metcalf Ave	Yes	good	naturally_occurring	NA	NA	OverlandPark	NA	NA	NA	NA	NA	NA	NA	NA	NA	NA	NA	NA
116740	11/15/2017	Silver maple	Acer saccharinum	Overland Park	Kansas	-94.665365	39.000387	built_environment	6900 71St St	Yes	excellent	naturally_occurring	NA	NA	OverlandPark	NA	NA	NA	NA	NA	NA	NA	NA	NA	NA	NA	NA
116741	11/15/2017	Eastern redbud	Cercis canadensis	Overland Park	Kansas	-94.6652669	39.0017834	built_environment	7001 Broadmoor St	Yes	excellent	naturally_occurring	NA	0 to 15.24 cm	OverlandPark	NA	NA	NA	NA	NA	NA	NA	NA	NA	NA	NA	NA
116742	11/15/2017	Crabapple	Malus	Overland Park	Kansas	-94.667766	39.014963	built_environment	7000 69th St	Yes	excellent	no_info	NA	NA	OverlandPark	NA	NA	NA	NA	NA	NA	NA	NA	NA	NA	NA	NA
116743	11/15/2017	Pin oak	Quercus palustris	Overland Park	Kansas	-94.665465	39.007329	built_environment	6710 Broadmoor St	No	excellent	naturally_occurring	NA	NA	OverlandPark	NA	NA	NA	NA	NA	NA	NA	NA	NA	NA	NA	NA
116744	11/15/2017	Maple	Acer	Overland Park	Kansas	-94.665465	39.007329	built_environment	6710 Broadmoor St	No	excellent	no_info	NA	0 to 15.24 cm	OverlandPark	NA	NA	NA	NA	NA	NA	NA	NA	NA	NA	NA	NA
116746	11/15/2017	Green ash	Fraxinus pennsylvanica	Overland Park	Kansas	-94.750082	38.994268	built_environment	7714 74th St	No	good	naturally_occurring	NA	NA	OverlandPark	NA	NA	NA	NA	NA	NA	NA	NA	NA	NA	NA	NA
116747	11/15/2017	Green ash	Fraxinus pennsylvanica	Overland Park	Kansas	-94.674943	38.9965361	built_environment	7331 Robinson St	No	good	naturally_occurring	NA	15.24 to 30.48 cm	OverlandPark	NA	NA	NA	NA	NA	NA	NA	NA	NA	NA	NA	NA
116748	11/15/2017	Sugar maple	Acer saccharum	Overland Park	Kansas	-94.6750055	38.9964541	built_environment	7325 Robinson St	No	good	naturally_occurring	NA	NA	OverlandPark	NA	NA	NA	NA	NA	NA	NA	NA	NA	NA	NA	NA
116749	11/15/2017	Pin oak	Quercus palustris	Overland Park	Kansas	-94.674943	38.9965361	built_environment	7331 Robinson St	No	good	naturally_occurring	NA	NA	OverlandPark	NA	NA	NA	NA	NA	NA	NA	NA	NA	NA	NA	NA
116750	11/15/2017	Pin oak	Quercus palustris	Overland Park	Kansas	-94.6750471	38.9963993	built_environment	7321 Robinson St	No	good	naturally_occurring	NA	NA	OverlandPark	NA	NA	NA	NA	NA	NA	NA	NA	NA	NA	NA	NA
116751	11/15/2017	Green ash	Fraxinus pennsylvanica	Overland Park	Kansas	-94.6750471	38.9963993	built_environment	7321 Robinson St	No	good	naturally_occurring	NA	NA	OverlandPark	NA	NA	NA	NA	NA	NA	NA	NA	NA	NA	NA	NA
116752	11/15/2017	Pin oak	Quercus palustris	Overland Park	Kansas	-94.6751095	38.9963173	built_environment	7315 Robinson St	No	good	naturally_occurring	NA	NA	OverlandPark	NA	NA	NA	NA	NA	NA	NA	NA	NA	NA	NA	NA
116754	11/15/2017	Green ash	Fraxinus pennsylvanica	Overland Park	Kansas	-94.675172	38.9962352	built_environment	7309 Robinson St	No	good	naturally_occurring	NA	NA	OverlandPark	NA	NA	NA	NA	NA	NA	NA	NA	NA	NA	NA	NA
116755	11/15/2017	Green ash	Fraxinus pennsylvanica	Overland Park	Kansas	-94.6752136	38.9961805	built_environment	7305 Robinson St	No	good	naturally_occurring	NA	NA	OverlandPark	NA	NA	NA	NA	NA	NA	NA	NA	NA	NA	NA	NA
116756	11/15/2017	Green ash	Fraxinus pennsylvanica	Overland Park	Kansas	-94.6752552	38.9961257	built_environment	7301 Robinson St	No	good	naturally_occurring	NA	NA	OverlandPark	NA	NA	NA	NA	NA	NA	NA	NA	NA	NA	NA	NA
116757	11/15/2017	Green ash	Fraxinus pennsylvanica	Overland Park	Kansas	-94.6757403	38.9953425	built_environment	7247 Robinson St	No	good	naturally_occurring	NA	NA	OverlandPark	NA	NA	NA	NA	NA	NA	NA	NA	NA	NA	NA	NA
116758	11/15/2017	Green ash	Fraxinus pennsylvanica	Overland Park	Kansas	-94.6757528	38.995275	built_environment	7243 Robinson St	No	good	naturally_occurring	NA	NA	OverlandPark	NA	NA	NA	NA	NA	NA	NA	NA	NA	NA	NA	NA
116759	11/15/2017	Green ash	Fraxinus pennsylvanica	Overland Park	Kansas	-94.6757528	38.995275	built_environment	7243 Robinson St	No	good	naturally_occurring	NA	NA	OverlandPark	NA	NA	NA	NA	NA	NA	NA	NA	NA	NA	NA	NA
116760	11/15/2017	Green ash	Fraxinus pennsylvanica	Overland Park	Kansas	-94.6757646	38.9952072	built_environment	7239 Robinson St	No	good	naturally_occurring	NA	NA	OverlandPark	NA	NA	NA	NA	NA	NA	NA	NA	NA	NA	NA	NA
116761	11/15/2017	Sugar maple	Acer saccharum	Overland Park	Kansas	-94.6757646	38.9952072	built_environment	7239 Robinson St	No	excellent	naturally_occurring	NA	0 to 15.24 cm	OverlandPark	NA	NA	NA	NA	NA	NA	NA	NA	NA	NA	NA	NA
116762	11/15/2017	Bur oak	Quercus macrocarpa	Overland Park	Kansas	-94.675773	38.995139	built_environment	7235 Robinson St	No	excellent	naturally_occurring	NA	0 to 15.24 cm	OverlandPark	NA	NA	NA	NA	NA	NA	NA	NA	NA	NA	NA	NA
116763	11/15/2017	Sugar maple	Acer saccharum	Overland Park	Kansas	-94.750532	38.99686	built_environment	7615 72Nd Ter	No	excellent	naturally_occurring	NA	0 to 15.24 cm	OverlandPark	NA	NA	NA	NA	NA	NA	NA	NA	NA	NA	NA	NA
116764	11/15/2017	Green ash	Fraxinus pennsylvanica	Overland Park	Kansas	-94.750532	38.99686	built_environment	7615 72Nd Ter	No	good	naturally_occurring	NA	NA	OverlandPark	NA	NA	NA	NA	NA	NA	NA	NA	NA	NA	NA	NA
116765	11/15/2017	Green ash	Fraxinus pennsylvanica	Overland Park	Kansas	-94.6745612	38.9982037	built_environment	7215 Robinson St	No	good	naturally_occurring	NA	NA	OverlandPark	NA	NA	NA	NA	NA	NA	NA	NA	NA	NA	NA	NA
116766	11/15/2017	Sugar maple	Acer saccharum	Overland Park	Kansas	-94.6746225	38.9983197	built_environment	7209 Robinson St	No	good	naturally_occurring	NA	NA	OverlandPark	NA	NA	NA	NA	NA	NA	NA	NA	NA	NA	NA	NA
116769	11/15/2017	Green ash	Fraxinus pennsylvanica	Overland Park	Kansas	-94.675793	38.9994612	built_environment	7140 Robinson St	No	good	naturally_occurring	NA	NA	OverlandPark	NA	NA	NA	NA	NA	NA	NA	NA	NA	NA	NA	NA
116770	11/15/2017	Green ash	Fraxinus pennsylvanica	Overland Park	Kansas	-94.6758375	38.9995343	built_environment	7136 Robinson St	No	good	naturally_occurring	NA	NA	OverlandPark	NA	NA	NA	NA	NA	NA	NA	NA	NA	NA	NA	NA
116771	11/15/2017	Green ash	Fraxinus pennsylvanica	Overland Park	Kansas	-94.6758375	38.9995343	built_environment	7136 Robinson St	No	good	naturally_occurring	NA	NA	OverlandPark	NA	NA	NA	NA	NA	NA	NA	NA	NA	NA	NA	NA
116772	11/15/2017	Green ash	Fraxinus pennsylvanica	Overland Park	Kansas	-94.6758821	38.9996074	built_environment	7132 Robinson St	No	good	naturally_occurring	NA	NA	OverlandPark	NA	NA	NA	NA	NA	NA	NA	NA	NA	NA	NA	NA
116773	11/15/2017	Green ash	Fraxinus pennsylvanica	Overland Park	Kansas	-94.6756704	38.9996672	built_environment	7131 Robinson St	No	good	naturally_occurring	NA	NA	OverlandPark	NA	NA	NA	NA	NA	NA	NA	NA	NA	NA	NA	NA
116774	11/15/2017	Silver maple	Acer saccharinum	Overland Park	Kansas	-94.67595	38.999764	built_environment	7124 Robinson St	No	good	naturally_occurring	NA	NA	OverlandPark	NA	NA	NA	NA	NA	NA	NA	NA	NA	NA	NA	NA
116775	11/15/2017	Green ash	Fraxinus pennsylvanica	Overland Park	Kansas	-94.6760035	38.9999264	built_environment	7116 Robinson St	No	fair	naturally_occurring	NA	NA	OverlandPark	NA	NA	NA	NA	NA	NA	NA	NA	NA	NA	NA	NA
116776	11/15/2017	Green ash	Fraxinus pennsylvanica	Overland Park	Kansas	-94.6758157	39.0000787	built_environment	7111 Robinson St	No	fair	naturally_occurring	NA	NA	OverlandPark	NA	NA	NA	NA	NA	NA	NA	NA	NA	NA	NA	NA
116777	11/15/2017	Sugar maple	Acer saccharum	Overland Park	Kansas	-94.676062	39.000263	built_environment	7100 Robinson St	No	excellent	naturally_occurring	NA	0 to 15.24 cm	OverlandPark	NA	NA	NA	NA	NA	NA	NA	NA	NA	NA	NA	NA
116778	11/15/2017	White ash	Fraxinus americana	Overland Park	Kansas	-94.6760518	39.0001781	built_environment	7104 Robinson St	No	excellent	naturally_occurring	NA	NA	OverlandPark	NA	NA	NA	NA	NA	NA	NA	NA	NA	NA	NA	NA
116779	11/15/2017	Green ash	Fraxinus pennsylvanica	Overland Park	Kansas	-94.6760335	39.0000511	built_environment	7110 Robinson St	No	excellent	naturally_occurring	NA	0 to 15.24 cm	OverlandPark	NA	NA	NA	NA	NA	NA	NA	NA	NA	NA	NA	NA
116781	11/15/2017	Green ash	Fraxinus pennsylvanica	Overland Park	Kansas	-94.6760035	38.9999264	built_environment	7116 Robinson St	No	good	naturally_occurring	NA	NA	OverlandPark	NA	NA	NA	NA	NA	NA	NA	NA	NA	NA	NA	NA
116782	11/15/2017	Green ash	Fraxinus pennsylvanica	Overland Park	Kansas	-94.6760035	38.9999264	built_environment	7116 Robinson St	No	good	naturally_occurring	NA	NA	OverlandPark	NA	NA	NA	NA	NA	NA	NA	NA	NA	NA	NA	NA
116783	11/15/2017	Green ash	Fraxinus pennsylvanica	Overland Park	Kansas	-94.67595	38.999764	built_environment	7124 Robinson St	No	good	naturally_occurring	NA	NA	OverlandPark	NA	NA	NA	NA	NA	NA	NA	NA	NA	NA	NA	NA
116784	11/15/2017	Green ash	Fraxinus pennsylvanica	Overland Park	Kansas	-94.67595	38.999764	built_environment	7124 Robinson St	No	good	naturally_occurring	NA	NA	OverlandPark	NA	NA	NA	NA	NA	NA	NA	NA	NA	NA	NA	NA
116785	11/15/2017	Green ash	Fraxinus pennsylvanica	Overland Park	Kansas	-94.6759191	38.9996842	built_environment	7128 Robinson St	No	good	naturally_occurring	NA	NA	OverlandPark	NA	NA	NA	NA	NA	NA	NA	NA	NA	NA	NA	NA
116786	11/15/2017	Pin oak	Quercus palustris	Overland Park	Kansas	-94.6758821	38.9996074	built_environment	7132 Robinson St	No	good	naturally_occurring	NA	NA	OverlandPark	NA	NA	NA	NA	NA	NA	NA	NA	NA	NA	NA	NA
116787	11/15/2017	Oak	Quercus	Overland Park	Kansas	-94.6758375	38.9995343	built_environment	7136 Robinson St	No	excellent	no_info	NA	NA	OverlandPark	NA	NA	NA	NA	NA	NA	NA	NA	NA	NA	NA	NA
116788	11/15/2017	Green ash	Fraxinus pennsylvanica	Overland Park	Kansas	-94.6758375	38.9995343	built_environment	7136 Robinson St	No	good	naturally_occurring	NA	NA	OverlandPark	NA	NA	NA	NA	NA	NA	NA	NA	NA	NA	NA	NA
116790	11/15/2017	Green ash	Fraxinus pennsylvanica	Overland Park	Kansas	-94.675793	38.9994612	built_environment	7140 Robinson St	No	good	naturally_occurring	NA	NA	OverlandPark	NA	NA	NA	NA	NA	NA	NA	NA	NA	NA	NA	NA
116791	11/15/2017	Green ash	Fraxinus pennsylvanica	Overland Park	Kansas	-94.6749889	38.9984606	built_environment	7200 Robinson St	No	good	naturally_occurring	NA	NA	OverlandPark	NA	NA	NA	NA	NA	NA	NA	NA	NA	NA	NA	NA
116792	11/15/2017	Green ash	Fraxinus pennsylvanica	Overland Park	Kansas	-94.6749348	38.9983943	built_environment	7204 Robinson St	No	good	naturally_occurring	NA	NA	OverlandPark	NA	NA	NA	NA	NA	NA	NA	NA	NA	NA	NA	NA
116793	11/15/2017	Green ash	Fraxinus pennsylvanica	Overland Park	Kansas	-94.6749348	38.9983943	built_environment	7204 Robinson St	No	good	naturally_occurring	NA	NA	OverlandPark	NA	NA	NA	NA	NA	NA	NA	NA	NA	NA	NA	NA
116794	11/15/2017	Green ash	Fraxinus pennsylvanica	Overland Park	Kansas	-94.6748554	38.9982936	built_environment	7210 Robinson St	No	good	naturally_occurring	NA	NA	OverlandPark	NA	NA	NA	NA	NA	NA	NA	NA	NA	NA	NA	NA
116795	11/15/2017	Green ash	Fraxinus pennsylvanica	Overland Park	Kansas	-94.750532	38.99686	built_environment	7700 72Nd Ter	No	fair	naturally_occurring	NA	NA	OverlandPark	NA	NA	NA	NA	NA	NA	NA	NA	NA	NA	NA	NA
116796	11/15/2017	Pin oak	Quercus palustris	Overland Park	Kansas	-94.750532	38.99686	built_environment	7700 72Nd Ter	No	excellent	naturally_occurring	NA	15.24 to 30.48 cm	OverlandPark	NA	NA	NA	NA	NA	NA	NA	NA	NA	NA	NA	NA
116797	11/15/2017	Green ash	Fraxinus pennsylvanica	Overland Park	Kansas	-94.750532	38.99686	built_environment	7701 72Nd Ter	No	good	naturally_occurring	NA	NA	OverlandPark	NA	NA	NA	NA	NA	NA	NA	NA	NA	NA	NA	NA
116798	11/15/2017	Green ash	Fraxinus pennsylvanica	Overland Park	Kansas	-94.750532	38.99686	built_environment	7701 72Nd Ter	No	good	naturally_occurring	NA	NA	OverlandPark	NA	NA	NA	NA	NA	NA	NA	NA	NA	NA	NA	NA
116799	11/15/2017	Green ash	Fraxinus pennsylvanica	Overland Park	Kansas	-94.750532	38.99686	built_environment	7701 72Nd Ter	No	good	naturally_occurring	NA	NA	OverlandPark	NA	NA	NA	NA	NA	NA	NA	NA	NA	NA	NA	NA
116800	11/15/2017	Sugar maple	Acer saccharum	Overland Park	Kansas	-94.675984	38.995144	built_environment	7236 Robinson St	No	excellent	naturally_occurring	NA	0 to 15.24 cm	OverlandPark	NA	NA	NA	NA	NA	NA	NA	NA	NA	NA	NA	NA
116801	11/15/2017	Green ash	Fraxinus pennsylvanica	Overland Park	Kansas	-94.675984	38.995144	built_environment	7236 Robinson St	No	excellent	naturally_occurring	NA	NA	OverlandPark	NA	NA	NA	NA	NA	NA	NA	NA	NA	NA	NA	NA
116802	11/15/2017	Sugar maple	Acer saccharum	Overland Park	Kansas	-94.675984	38.995144	built_environment	7236 Robinson St	No	excellent	naturally_occurring	NA	0 to 15.24 cm	OverlandPark	NA	NA	NA	NA	NA	NA	NA	NA	NA	NA	NA	NA
116803	11/15/2017	Green ash	Fraxinus pennsylvanica	Overland Park	Kansas	-94.6759868	38.9952137	built_environment	7240 Robinson St	No	good	naturally_occurring	NA	NA	OverlandPark	NA	NA	NA	NA	NA	NA	NA	NA	NA	NA	NA	NA
116804	11/15/2017	Green ash	Fraxinus pennsylvanica	Overland Park	Kansas	-94.6759868	38.9952137	built_environment	7240 Robinson St	No	good	naturally_occurring	NA	NA	OverlandPark	NA	NA	NA	NA	NA	NA	NA	NA	NA	NA	NA	NA
116805	11/15/2017	Green ash	Fraxinus pennsylvanica	Overland Park	Kansas	-94.6759682	38.9953165	built_environment	7246 Robinson St	No	good	naturally_occurring	NA	NA	OverlandPark	NA	NA	NA	NA	NA	NA	NA	NA	NA	NA	NA	NA
116807	11/15/2017	Green ash	Fraxinus pennsylvanica	Overland Park	Kansas	-94.6754424	38.996207	built_environment	7306 Robinson St	No	good	naturally_occurring	NA	NA	OverlandPark	NA	NA	NA	NA	NA	NA	NA	NA	NA	NA	NA	NA
116808	11/15/2017	Green ash	Fraxinus pennsylvanica	Overland Park	Kansas	-94.6754424	38.996207	built_environment	7306 Robinson St	No	good	naturally_occurring	NA	NA	OverlandPark	NA	NA	NA	NA	NA	NA	NA	NA	NA	NA	NA	NA
116809	11/15/2017	Green ash	Fraxinus pennsylvanica	Overland Park	Kansas	-94.6754001	38.9962625	built_environment	7310 Robinson St	No	good	naturally_occurring	NA	NA	OverlandPark	NA	NA	NA	NA	NA	NA	NA	NA	NA	NA	NA	NA
116811	11/15/2017	Green ash	Fraxinus pennsylvanica	Overland Park	Kansas	-94.675252	38.9964565	built_environment	7324 Robinson St	No	good	naturally_occurring	NA	NA	OverlandPark	NA	NA	NA	NA	NA	NA	NA	NA	NA	NA	NA	NA
116812	11/15/2017	Pin oak	Quercus palustris	Overland Park	Kansas	-94.675252	38.9964565	built_environment	7324 Robinson St	No	good	naturally_occurring	NA	NA	OverlandPark	NA	NA	NA	NA	NA	NA	NA	NA	NA	NA	NA	NA
116813	11/15/2017	Green ash	Fraxinus pennsylvanica	Overland Park	Kansas	-94.675252	38.9964565	built_environment	7324 Robinson St	No	fair	naturally_occurring	NA	NA	OverlandPark	NA	NA	NA	NA	NA	NA	NA	NA	NA	NA	NA	NA
116815	11/15/2017	Green ash	Fraxinus pennsylvanica	Overland Park	Kansas	-94.6751674	38.9965673	built_environment	7332 Robinson St	No	fair	naturally_occurring	NA	NA	OverlandPark	NA	NA	NA	NA	NA	NA	NA	NA	NA	NA	NA	NA
116816	11/15/2017	Green ash	Fraxinus pennsylvanica	Overland Park	Kansas	-94.6750841	38.9966792	built_environment	7340 Robinson St	No	good	naturally_occurring	NA	NA	OverlandPark	NA	NA	NA	NA	NA	NA	NA	NA	NA	NA	NA	NA
116817	11/15/2017	Sugar maple	Acer saccharum	Overland Park	Kansas	-94.6750841	38.9966792	built_environment	7340 Robinson St	No	good	naturally_occurring	NA	NA	OverlandPark	NA	NA	NA	NA	NA	NA	NA	NA	NA	NA	NA	NA
116818	11/15/2017	Pin oak	Quercus palustris	Overland Park	Kansas	-94.6750841	38.9966792	built_environment	7340 Robinson St	No	good	naturally_occurring	NA	NA	OverlandPark	NA	NA	NA	NA	NA	NA	NA	NA	NA	NA	NA	NA
116819	11/15/2017	Northern red oak	Quercus rubra	Overland Park	Kansas	-94.742376	38.994077	built_environment	7300 75th St	No	good	naturally_occurring	NA	NA	OverlandPark	NA	NA	NA	NA	NA	NA	NA	NA	NA	NA	NA	NA
116820	11/15/2017	Green ash	Fraxinus pennsylvanica	Overland Park	Kansas	-94.742376	38.994077	built_environment	7308 75th St	No	good	naturally_occurring	NA	NA	OverlandPark	NA	NA	NA	NA	NA	NA	NA	NA	NA	NA	NA	NA
116821	11/15/2017	Green ash	Fraxinus pennsylvanica	Overland Park	Kansas	-94.750082	38.994268	built_environment	7814 74th St	No	good	naturally_occurring	NA	NA	OverlandPark	NA	NA	NA	NA	NA	NA	NA	NA	NA	NA	NA	NA
116822	11/15/2017	Green ash	Fraxinus pennsylvanica	Overland Park	Kansas	-94.750082	38.994268	built_environment	7814 74th St	No	good	naturally_occurring	NA	NA	OverlandPark	NA	NA	NA	NA	NA	NA	NA	NA	NA	NA	NA	NA
116823	11/15/2017	Green ash	Fraxinus pennsylvanica	Overland Park	Kansas	-94.6769445	38.9957341	built_environment	7309 Lowell Ave	No	good	naturally_occurring	NA	NA	OverlandPark	NA	NA	NA	NA	NA	NA	NA	NA	NA	NA	NA	NA
116824	11/15/2017	Green ash	Fraxinus pennsylvanica	Overland Park	Kansas	-94.6769445	38.9957341	built_environment	7309 Lowell Ave	No	good	naturally_occurring	NA	NA	OverlandPark	NA	NA	NA	NA	NA	NA	NA	NA	NA	NA	NA	NA
116825	11/15/2017	Green ash	Fraxinus pennsylvanica	Overland Park	Kansas	-94.6769445	38.9957341	built_environment	7309 Lowell Ave	No	good	naturally_occurring	NA	NA	OverlandPark	NA	NA	NA	NA	NA	NA	NA	NA	NA	NA	NA	NA
116829	11/15/2017	Green ash	Fraxinus pennsylvanica	Overland Park	Kansas	-94.676944	38.996117	built_environment	7251 Lowell Ave	No	good	naturally_occurring	NA	NA	OverlandPark	NA	NA	NA	NA	NA	NA	NA	NA	NA	NA	NA	NA
116830	11/15/2017	Green ash	Fraxinus pennsylvanica	Overland Park	Kansas	-94.676944	38.996117	built_environment	7251 Lowell Ave	No	fair	naturally_occurring	NA	NA	OverlandPark	NA	NA	NA	NA	NA	NA	NA	NA	NA	NA	NA	NA
116831	11/15/2017	Green ash	Fraxinus pennsylvanica	Overland Park	Kansas	-94.6760624	38.9969693	built_environment	7250 Lowell Dr	No	good	naturally_occurring	NA	NA	OverlandPark	NA	NA	NA	NA	NA	NA	NA	NA	NA	NA	NA	NA
116832	11/15/2017	Green ash	Fraxinus pennsylvanica	Overland Park	Kansas	-94.6760624	38.9969693	built_environment	7250 Lowell Dr	No	good	naturally_occurring	NA	NA	OverlandPark	NA	NA	NA	NA	NA	NA	NA	NA	NA	NA	NA	NA
116833	11/15/2017	Pin oak	Quercus palustris	Overland Park	Kansas	-94.6760624	38.9969693	built_environment	7250 Lowell Dr	No	good	naturally_occurring	NA	NA	OverlandPark	NA	NA	NA	NA	NA	NA	NA	NA	NA	NA	NA	NA
116834	11/15/2017	Green ash	Fraxinus pennsylvanica	Overland Park	Kansas	-94.6769451	38.9966249	built_environment	7243 Lowell Ave	No	good	naturally_occurring	NA	NA	OverlandPark	NA	NA	NA	NA	NA	NA	NA	NA	NA	NA	NA	NA
116835	11/15/2017	Green ash	Fraxinus pennsylvanica	Overland Park	Kansas	-94.6769451	38.9966249	built_environment	7243 Lowell Ave	No	good	naturally_occurring	NA	NA	OverlandPark	NA	NA	NA	NA	NA	NA	NA	NA	NA	NA	NA	NA
116836	11/15/2017	Green ash	Fraxinus pennsylvanica	Overland Park	Kansas	-94.6769451	38.9966249	built_environment	7243 Lowell Ave	No	good	naturally_occurring	NA	NA	OverlandPark	NA	NA	NA	NA	NA	NA	NA	NA	NA	NA	NA	NA
116837	11/15/2017	Pin oak	Quercus palustris	Overland Park	Kansas	-94.6769458	38.9967982	built_environment	7239 Lowell Ave	No	good	naturally_occurring	NA	NA	OverlandPark	NA	NA	NA	NA	NA	NA	NA	NA	NA	NA	NA	NA
116838	11/15/2017	Green ash	Fraxinus pennsylvanica	Overland Park	Kansas	-94.676949	38.997824	built_environment	7219 Lowell Ave	No	excellent	naturally_occurring	NA	NA	OverlandPark	NA	NA	NA	NA	NA	NA	NA	NA	NA	NA	NA	NA
116839	11/15/2017	Green ash	Fraxinus pennsylvanica	Overland Park	Kansas	-94.676949	38.997824	built_environment	7219 Lowell Ave	No	good	naturally_occurring	NA	NA	OverlandPark	NA	NA	NA	NA	NA	NA	NA	NA	NA	NA	NA	NA
116840	11/15/2017	Green ash	Fraxinus pennsylvanica	Overland Park	Kansas	-94.6769489	38.9979388	built_environment	7211 Lowell Ave	No	good	naturally_occurring	NA	NA	OverlandPark	NA	NA	NA	NA	NA	NA	NA	NA	NA	NA	NA	NA
116841	11/15/2017	Green ash	Fraxinus pennsylvanica	Overland Park	Kansas	-94.6769489	38.9979388	built_environment	7211 Lowell Ave	No	good	naturally_occurring	NA	NA	OverlandPark	NA	NA	NA	NA	NA	NA	NA	NA	NA	NA	NA	NA
116842	11/15/2017	Pin oak	Quercus palustris	Overland Park	Kansas	-94.6769488	38.9980824	built_environment	7201 Lowell Ave	No	good	naturally_occurring	NA	NA	OverlandPark	NA	NA	NA	NA	NA	NA	NA	NA	NA	NA	NA	NA
116843	11/15/2017	Green ash	Fraxinus pennsylvanica	Overland Park	Kansas	-94.6769488	38.9980824	built_environment	7201 Lowell Ave	No	good	naturally_occurring	NA	NA	OverlandPark	NA	NA	NA	NA	NA	NA	NA	NA	NA	NA	NA	NA
116844	11/15/2017	Green ash	Fraxinus pennsylvanica	Overland Park	Kansas	-94.676948	38.998915	built_environment	7143 Lowell Ave	No	good	naturally_occurring	NA	NA	OverlandPark	NA	NA	NA	NA	NA	NA	NA	NA	NA	NA	NA	NA
116845	11/15/2017	Green ash	Fraxinus pennsylvanica	Overland Park	Kansas	-94.676948	38.998915	built_environment	7143 Lowell Ave	No	good	naturally_occurring	NA	NA	OverlandPark	NA	NA	NA	NA	NA	NA	NA	NA	NA	NA	NA	NA
116846	11/15/2017	Green ash	Fraxinus pennsylvanica	Overland Park	Kansas	-94.676948	38.998915	built_environment	7143 Lowell Ave	No	good	naturally_occurring	NA	NA	OverlandPark	NA	NA	NA	NA	NA	NA	NA	NA	NA	NA	NA	NA
116847	11/15/2017	Green ash	Fraxinus pennsylvanica	Overland Park	Kansas	-94.676949	38.9994972	built_environment	7129 Lowell Ave	No	good	naturally_occurring	NA	NA	OverlandPark	NA	NA	NA	NA	NA	NA	NA	NA	NA	NA	NA	NA
116848	11/15/2017	Green ash	Fraxinus pennsylvanica	Overland Park	Kansas	-94.676949	38.9994972	built_environment	7129 Lowell Ave	No	good	naturally_occurring	NA	NA	OverlandPark	NA	NA	NA	NA	NA	NA	NA	NA	NA	NA	NA	NA
116849	11/15/2017	Green ash	Fraxinus pennsylvanica	Overland Park	Kansas	-94.6769493	38.9996086	built_environment	7125 Lowell Ave	No	good	naturally_occurring	NA	NA	OverlandPark	NA	NA	NA	NA	NA	NA	NA	NA	NA	NA	NA	NA
116852	11/15/2017	Green ash	Fraxinus pennsylvanica	Overland Park	Kansas	-94.6769497	38.9998871	built_environment	7115 Lowell Ave	No	good	naturally_occurring	NA	NA	OverlandPark	NA	NA	NA	NA	NA	NA	NA	NA	NA	NA	NA	NA
116853	11/15/2017	Green ash	Fraxinus pennsylvanica	Overland Park	Kansas	-94.6769482	39.0001099	built_environment	7107 Lowell Ave	No	good	naturally_occurring	NA	NA	OverlandPark	NA	NA	NA	NA	NA	NA	NA	NA	NA	NA	NA	NA
116855	11/15/2017	Green ash	Fraxinus pennsylvanica	Overland Park	Kansas	-94.676947	39.000277	built_environment	7101 Lowell Ave	No	good	naturally_occurring	NA	NA	OverlandPark	NA	NA	NA	NA	NA	NA	NA	NA	NA	NA	NA	NA
116856	11/15/2017	Green ash	Fraxinus pennsylvanica	Overland Park	Kansas	-94.676947	39.000277	built_environment	7101 Lowell Ave	No	good	naturally_occurring	NA	NA	OverlandPark	NA	NA	NA	NA	NA	NA	NA	NA	NA	NA	NA	NA
116857	11/15/2017	Green ash	Fraxinus pennsylvanica	Overland Park	Kansas	-94.6730169	38.9959502	built_environment	7325 Conser St	No	good	naturally_occurring	NA	NA	OverlandPark	NA	NA	NA	NA	NA	NA	NA	NA	NA	NA	NA	NA
116858	11/15/2017	Green ash	Fraxinus pennsylvanica	Overland Park	Kansas	-94.6730169	38.9959502	built_environment	7325 Conser St	No	good	naturally_occurring	NA	NA	OverlandPark	NA	NA	NA	NA	NA	NA	NA	NA	NA	NA	NA	NA
116859	11/15/2017	Green ash	Fraxinus pennsylvanica	Overland Park	Kansas	-94.6729714	38.9960107	built_environment	7319 Conser St	No	good	naturally_occurring	NA	NA	OverlandPark	NA	NA	NA	NA	NA	NA	NA	NA	NA	NA	NA	NA
116860	11/15/2017	Green ash	Fraxinus pennsylvanica	Overland Park	Kansas	-94.6729714	38.9960107	built_environment	7319 Conser St	No	good	naturally_occurring	NA	NA	OverlandPark	NA	NA	NA	NA	NA	NA	NA	NA	NA	NA	NA	NA
116861	11/15/2017	Green ash	Fraxinus pennsylvanica	Overland Park	Kansas	-94.6729714	38.9960107	built_environment	7319 Conser St	No	good	naturally_occurring	NA	NA	OverlandPark	NA	NA	NA	NA	NA	NA	NA	NA	NA	NA	NA	NA
116862	11/15/2017	Green ash	Fraxinus pennsylvanica	Overland Park	Kansas	-94.6729714	38.9960107	built_environment	7319 Conser St	No	good	naturally_occurring	NA	NA	OverlandPark	NA	NA	NA	NA	NA	NA	NA	NA	NA	NA	NA	NA
116863	11/15/2017	Green ash	Fraxinus pennsylvanica	Overland Park	Kansas	-94.6729714	38.9960107	built_environment	7319 Conser St	No	good	naturally_occurring	NA	NA	OverlandPark	NA	NA	NA	NA	NA	NA	NA	NA	NA	NA	NA	NA
116864	11/15/2017	Green ash	Fraxinus pennsylvanica	Overland Park	Kansas	-94.6729714	38.9960107	built_environment	7319 Conser St	No	good	naturally_occurring	NA	NA	OverlandPark	NA	NA	NA	NA	NA	NA	NA	NA	NA	NA	NA	NA
116865	11/15/2017	Green ash	Fraxinus pennsylvanica	Overland Park	Kansas	-94.6729562	38.9960308	built_environment	7317 Conser St	No	good	naturally_occurring	NA	NA	OverlandPark	NA	NA	NA	NA	NA	NA	NA	NA	NA	NA	NA	NA
116866	11/15/2017	Green ash	Fraxinus pennsylvanica	Overland Park	Kansas	-94.6727574	38.9962937	built_environment	7311 Conser St	No	good	naturally_occurring	NA	NA	OverlandPark	NA	NA	NA	NA	NA	NA	NA	NA	NA	NA	NA	NA
116867	11/15/2017	Green ash	Fraxinus pennsylvanica	Overland Park	Kansas	-94.6729562	38.9960308	built_environment	7317 Conser St	No	good	naturally_occurring	NA	NA	OverlandPark	NA	NA	NA	NA	NA	NA	NA	NA	NA	NA	NA	NA
116868	11/15/2017	Green ash	Fraxinus pennsylvanica	Overland Park	Kansas	-94.6726896	38.996383	built_environment	7305 Conser St	No	good	naturally_occurring	NA	NA	OverlandPark	NA	NA	NA	NA	NA	NA	NA	NA	NA	NA	NA	NA
116869	11/15/2017	Green ash	Fraxinus pennsylvanica	Overland Park	Kansas	-94.6726896	38.996383	built_environment	7305 Conser St	No	good	naturally_occurring	NA	NA	OverlandPark	NA	NA	NA	NA	NA	NA	NA	NA	NA	NA	NA	NA
116870	11/15/2017	Green ash	Fraxinus pennsylvanica	Overland Park	Kansas	-94.6726896	38.996383	built_environment	7305 Conser St	No	good	naturally_occurring	NA	NA	OverlandPark	NA	NA	NA	NA	NA	NA	NA	NA	NA	NA	NA	NA
116871	11/15/2017	Green ash	Fraxinus pennsylvanica	Overland Park	Kansas	-94.6726896	38.996383	built_environment	7305 Conser St	No	good	naturally_occurring	NA	NA	OverlandPark	NA	NA	NA	NA	NA	NA	NA	NA	NA	NA	NA	NA
116872	11/15/2017	Green ash	Fraxinus pennsylvanica	Overland Park	Kansas	-94.6726445	38.9964425	built_environment	7301 Conser St	No	good	naturally_occurring	NA	NA	OverlandPark	NA	NA	NA	NA	NA	NA	NA	NA	NA	NA	NA	NA
116873	11/15/2017	Green ash	Fraxinus pennsylvanica	Overland Park	Kansas	-94.6720469	38.9972536	built_environment	7247 Conser St	No	good	naturally_occurring	NA	NA	OverlandPark	NA	NA	NA	NA	NA	NA	NA	NA	NA	NA	NA	NA
116874	11/15/2017	Green ash	Fraxinus pennsylvanica	Overland Park	Kansas	-94.6720469	38.9972536	built_environment	7247 Conser St	No	good	naturally_occurring	NA	NA	OverlandPark	NA	NA	NA	NA	NA	NA	NA	NA	NA	NA	NA	NA
116876	11/15/2017	Green ash	Fraxinus pennsylvanica	Overland Park	Kansas	-94.6719632	38.9974604	built_environment	7235 Conser St	No	good	naturally_occurring	NA	NA	OverlandPark	NA	NA	NA	NA	NA	NA	NA	NA	NA	NA	NA	NA
116877	11/15/2017	Green ash	Fraxinus pennsylvanica	Overland Park	Kansas	-94.6719632	38.9974604	built_environment	7235 Conser St	No	good	naturally_occurring	NA	NA	OverlandPark	NA	NA	NA	NA	NA	NA	NA	NA	NA	NA	NA	NA
116878	11/15/2017	Green ash	Fraxinus pennsylvanica	Overland Park	Kansas	-94.6719632	38.9974604	built_environment	7235 Conser St	No	good	naturally_occurring	NA	NA	OverlandPark	NA	NA	NA	NA	NA	NA	NA	NA	NA	NA	NA	NA
116879	11/15/2017	Green ash	Fraxinus pennsylvanica	Overland Park	Kansas	-94.6719632	38.9974604	built_environment	7235 Conser St	No	good	naturally_occurring	NA	NA	OverlandPark	NA	NA	NA	NA	NA	NA	NA	NA	NA	NA	NA	NA
116881	11/15/2017	Green ash	Fraxinus pennsylvanica	Overland Park	Kansas	-94.6727866	38.9990448	built_environment	7145 Conser St	No	good	naturally_occurring	NA	NA	OverlandPark	NA	NA	NA	NA	NA	NA	NA	NA	NA	NA	NA	NA
116882	11/15/2017	Green ash	Fraxinus pennsylvanica	Overland Park	Kansas	-94.6732455	38.9992964	built_environment	7132 Conser St	No	excellent	naturally_occurring	NA	NA	OverlandPark	NA	NA	NA	NA	NA	NA	NA	NA	NA	NA	NA	NA
116883	11/15/2017	Green ash	Fraxinus pennsylvanica	Overland Park	Kansas	-94.6727866	38.9990448	built_environment	7145 Conser St	No	good	naturally_occurring	NA	NA	OverlandPark	NA	NA	NA	NA	NA	NA	NA	NA	NA	NA	NA	NA
116884	11/15/2017	Silver maple	Acer saccharinum	Overland Park	Kansas	-94.6731574	38.9995	built_environment	7131 Conser St	No	good	naturally_occurring	NA	NA	OverlandPark	NA	NA	NA	NA	NA	NA	NA	NA	NA	NA	NA	NA
116885	11/15/2017	Green ash	Fraxinus pennsylvanica	Overland Park	Kansas	-94.6731574	38.9995	built_environment	7131 Conser St	No	good	naturally_occurring	NA	NA	OverlandPark	NA	NA	NA	NA	NA	NA	NA	NA	NA	NA	NA	NA
116888	11/15/2017	Green ash	Fraxinus pennsylvanica	Overland Park	Kansas	-94.67346	39.000276	built_environment	7101 Conser St	No	good	naturally_occurring	NA	NA	OverlandPark	NA	NA	NA	NA	NA	NA	NA	NA	NA	NA	NA	NA
116889	11/15/2017	Pin oak	Quercus palustris	Overland Park	Kansas	-94.67346	39.000276	built_environment	7101 Conser St	No	excellent	naturally_occurring	NA	NA	OverlandPark	NA	NA	NA	NA	NA	NA	NA	NA	NA	NA	NA	NA
116890	11/15/2017	White ash	Fraxinus americana	Overland Park	Kansas	-94.67346	39.000276	built_environment	7101 Conser St	No	good	naturally_occurring	NA	NA	OverlandPark	NA	NA	NA	NA	NA	NA	NA	NA	NA	NA	NA	NA
116891	11/15/2017	Green ash	Fraxinus pennsylvanica	Overland Park	Kansas	-94.6736039	38.9998694	built_environment	7112 Conser St	No	good	naturally_occurring	NA	NA	OverlandPark	NA	NA	NA	NA	NA	NA	NA	NA	NA	NA	NA	NA
116892	11/15/2017	Green ash	Fraxinus pennsylvanica	Overland Park	Kansas	-94.6735234	38.9996821	built_environment	7118 Conser St	No	good	naturally_occurring	NA	NA	OverlandPark	NA	NA	NA	NA	NA	NA	NA	NA	NA	NA	NA	NA
116895	11/15/2017	Green ash	Fraxinus pennsylvanica	Overland Park	Kansas	-94.672357	38.9982129	built_environment	7200 Conser St	No	good	naturally_occurring	NA	NA	OverlandPark	NA	NA	NA	NA	NA	NA	NA	NA	NA	NA	NA	NA
116897	11/15/2017	Sugar maple	Acer saccharum	Overland Park	Kansas	-94.6722976	38.9981371	built_environment	7206 Conser St	No	excellent	naturally_occurring	NA	15.24 to 30.48 cm	OverlandPark	NA	NA	NA	NA	NA	NA	NA	NA	NA	NA	NA	NA
116898	11/15/2017	Green ash	Fraxinus pennsylvanica	Overland Park	Kansas	-94.6722052	38.9979684	built_environment	7218 Conser St	No	excellent	naturally_occurring	NA	NA	OverlandPark	NA	NA	NA	NA	NA	NA	NA	NA	NA	NA	NA	NA
116900	11/15/2017	Green ash	Fraxinus pennsylvanica	Overland Park	Kansas	-94.6722052	38.9979684	built_environment	7218 Conser St	No	good	naturally_occurring	NA	NA	OverlandPark	NA	NA	NA	NA	NA	NA	NA	NA	NA	NA	NA	NA
116901	11/15/2017	Green ash	Fraxinus pennsylvanica	Overland Park	Kansas	-94.671948	38.997569	built_environment	7229 Conser St	No	good	naturally_occurring	NA	NA	OverlandPark	NA	NA	NA	NA	NA	NA	NA	NA	NA	NA	NA	NA
116902	11/15/2017	Green ash	Fraxinus pennsylvanica	Overland Park	Kansas	-94.671962	38.9979337	built_environment	7221 Conser St	No	fair	naturally_occurring	NA	NA	OverlandPark	NA	NA	NA	NA	NA	NA	NA	NA	NA	NA	NA	NA
116903	11/15/2017	Green ash	Fraxinus pennsylvanica	Overland Park	Kansas	-94.671962	38.9979337	built_environment	7221 Conser St	No	fair	naturally_occurring	NA	NA	OverlandPark	NA	NA	NA	NA	NA	NA	NA	NA	NA	NA	NA	NA
116904	11/15/2017	Green ash	Fraxinus pennsylvanica	Overland Park	Kansas	-94.672159	38.997578	built_environment	7230 Conser St	No	good	naturally_occurring	NA	15.24 to 30.48 cm	OverlandPark	NA	NA	NA	NA	NA	NA	NA	NA	NA	NA	NA	NA
116905	11/15/2017	Green ash	Fraxinus pennsylvanica	Overland Park	Kansas	-94.672159	38.997578	built_environment	7230 Conser St	No	good	naturally_occurring	NA	NA	OverlandPark	NA	NA	NA	NA	NA	NA	NA	NA	NA	NA	NA	NA
116909	11/15/2017	Green ash	Fraxinus pennsylvanica	Overland Park	Kansas	-94.6722542	38.9973208	built_environment	7246 Conser St	No	good	naturally_occurring	NA	NA	OverlandPark	NA	NA	NA	NA	NA	NA	NA	NA	NA	NA	NA	NA
116910	11/15/2017	Green ash	Fraxinus pennsylvanica	Overland Park	Kansas	-94.6722542	38.9973208	built_environment	7246 Conser St	No	good	naturally_occurring	NA	NA	OverlandPark	NA	NA	NA	NA	NA	NA	NA	NA	NA	NA	NA	NA
116911	11/15/2017	Green ash	Fraxinus pennsylvanica	Overland Park	Kansas	-94.6727963	38.996567	built_environment	7300 Conser St	No	good	naturally_occurring	NA	NA	OverlandPark	NA	NA	NA	NA	NA	NA	NA	NA	NA	NA	NA	NA
116913	11/15/2017	Green ash	Fraxinus pennsylvanica	Overland Park	Kansas	-94.6728584	38.9964845	built_environment	7306 Conser St	No	good	naturally_occurring	NA	NA	OverlandPark	NA	NA	NA	NA	NA	NA	NA	NA	NA	NA	NA	NA
116914	11/15/2017	Green ash	Fraxinus pennsylvanica	Overland Park	Kansas	-94.6728999	38.9964295	built_environment	7310 Conser St	No	good	naturally_occurring	NA	NA	OverlandPark	NA	NA	NA	NA	NA	NA	NA	NA	NA	NA	NA	NA
116915	11/15/2017	Green ash	Fraxinus pennsylvanica	Overland Park	Kansas	-94.6731751	38.9960668	built_environment	7324 Conser St	No	good	naturally_occurring	NA	NA	OverlandPark	NA	NA	NA	NA	NA	NA	NA	NA	NA	NA	NA	NA
116916	11/15/2017	Green ash	Fraxinus pennsylvanica	Overland Park	Kansas	-94.6732099	38.9960213	built_environment	7328 Conser St	No	good	naturally_occurring	NA	NA	OverlandPark	NA	NA	NA	NA	NA	NA	NA	NA	NA	NA	NA	NA
116917	11/15/2017	Pin oak	Quercus palustris	Overland Park	Kansas	-94.6732099	38.9960213	built_environment	7328 Conser St	No	good	naturally_occurring	NA	15.24 to 30.48 cm	OverlandPark	NA	NA	NA	NA	NA	NA	NA	NA	NA	NA	NA	NA
116918	11/15/2017	Sugar maple	Acer saccharum	Overland Park	Kansas	-94.6732446	38.9959758	built_environment	7332 Conser St	No	excellent	naturally_occurring	NA	15.24 to 30.48 cm	OverlandPark	NA	NA	NA	NA	NA	NA	NA	NA	NA	NA	NA	NA
116919	11/15/2017	Green ash	Fraxinus pennsylvanica	Overland Park	Kansas	-94.6732446	38.9959758	built_environment	7332 Conser St	No	excellent	naturally_occurring	NA	NA	OverlandPark	NA	NA	NA	NA	NA	NA	NA	NA	NA	NA	NA	NA
116920	11/15/2017	Sugar maple	Acer saccharum	Overland Park	Kansas	-94.6732794	38.9959303	built_environment	7336 Conser St	No	excellent	naturally_occurring	NA	15.24 to 30.48 cm	OverlandPark	NA	NA	NA	NA	NA	NA	NA	NA	NA	NA	NA	NA
116921	11/15/2017	Green ash	Fraxinus pennsylvanica	Overland Park	Kansas	-94.750082	38.994268	built_environment	7600 74th St	No	good	naturally_occurring	NA	NA	OverlandPark	NA	NA	NA	NA	NA	NA	NA	NA	NA	NA	NA	NA
116922	11/15/2017	Green ash	Fraxinus pennsylvanica	Overland Park	Kansas	-94.750082	38.994268	built_environment	7600 74th St	No	good	naturally_occurring	NA	NA	OverlandPark	NA	NA	NA	NA	NA	NA	NA	NA	NA	NA	NA	NA
116923	11/15/2017	Silver maple	Acer saccharinum	Overland Park	Kansas	-94.668064	38.9975711	built_environment	7228 Metcalf Ave	No	good	naturally_occurring	NA	NA	OverlandPark	NA	NA	NA	NA	NA	NA	NA	NA	NA	NA	NA	NA
116924	11/15/2017	Silver maple	Acer saccharinum	Overland Park	Kansas	-94.750532	38.99686	built_environment	7108 72Nd Ter	No	good	naturally_occurring	NA	NA	OverlandPark	NA	NA	NA	NA	NA	NA	NA	NA	NA	NA	NA	NA
116925	11/15/2017	Silver maple	Acer saccharinum	Overland Park	Kansas	-94.750532	38.99686	built_environment	7108 72Nd Ter	No	good	naturally_occurring	NA	NA	OverlandPark	NA	NA	NA	NA	NA	NA	NA	NA	NA	NA	NA	NA
116926	11/15/2017	Walnut	Juglans	Overland Park	Kansas	-94.750532	38.99686	built_environment	7111 72Nd Ter	No	good	no_info	NA	NA	OverlandPark	NA	NA	NA	NA	NA	NA	NA	NA	NA	NA	NA	NA
116927	11/15/2017	Pin oak	Quercus palustris	Overland Park	Kansas	-94.750532	38.99686	built_environment	7111 72Nd Ter	No	good	naturally_occurring	NA	NA	OverlandPark	NA	NA	NA	NA	NA	NA	NA	NA	NA	NA	NA	NA
116928	11/15/2017	Pin oak	Quercus palustris	Overland Park	Kansas	-94.750532	38.99686	built_environment	7114 72Nd Ter	No	excellent	naturally_occurring	NA	NA	OverlandPark	NA	NA	NA	NA	NA	NA	NA	NA	NA	NA	NA	NA
116929	11/15/2017	Silver maple	Acer saccharinum	Overland Park	Kansas	-94.750532	38.99686	built_environment	7111 72Nd Ter	No	good	naturally_occurring	NA	NA	OverlandPark	NA	NA	NA	NA	NA	NA	NA	NA	NA	NA	NA	NA
116930	11/15/2017	Silver maple	Acer saccharinum	Overland Park	Kansas	-94.669082	38.9972765	built_environment	7228 Floyd St	No	good	naturally_occurring	NA	NA	OverlandPark	NA	NA	NA	NA	NA	NA	NA	NA	NA	NA	NA	NA
116931	11/15/2017	Silver maple	Acer saccharinum	Overland Park	Kansas	-94.750532	38.99686	built_environment	7214 72Nd Ter	No	good	naturally_occurring	NA	NA	OverlandPark	NA	NA	NA	NA	NA	NA	NA	NA	NA	NA	NA	NA
116932	11/15/2017	Silver maple	Acer saccharinum	Overland Park	Kansas	-94.6699608	38.997241	built_environment	7229 Marty St	No	good	naturally_occurring	NA	NA	OverlandPark	NA	NA	NA	NA	NA	NA	NA	NA	NA	NA	NA	NA
116933	11/15/2017	Silver maple	Acer saccharinum	Overland Park	Kansas	-94.6699608	38.997241	built_environment	7229 Marty St	No	fair	naturally_occurring	NA	NA	OverlandPark	NA	NA	NA	NA	NA	NA	NA	NA	NA	NA	NA	NA
116934	11/15/2017	Silver maple	Acer saccharinum	Overland Park	Kansas	-94.6701727	38.9972296	built_environment	7228 Marty St	No	good	naturally_occurring	NA	NA	OverlandPark	NA	NA	NA	NA	NA	NA	NA	NA	NA	NA	NA	NA
116935	11/15/2017	Cottonwood	Populus	Overland Park	Kansas	-94.6701727	38.9972296	built_environment	7228 Marty St	No	good	no_info	NA	NA	OverlandPark	NA	NA	NA	NA	NA	NA	NA	NA	NA	NA	NA	NA
116936	11/15/2017	Silver maple	Acer saccharinum	Overland Park	Kansas	-94.6701727	38.9972296	built_environment	7228 Marty St	No	good	naturally_occurring	NA	NA	OverlandPark	NA	NA	NA	NA	NA	NA	NA	NA	NA	NA	NA	NA
116937	11/15/2017	Silver maple	Acer saccharinum	Overland Park	Kansas	-94.750532	38.99686	built_environment	7314 72Nd Ter	No	good	naturally_occurring	NA	NA	OverlandPark	NA	NA	NA	NA	NA	NA	NA	NA	NA	NA	NA	NA
116938	11/15/2017	Silver maple	Acer saccharinum	Overland Park	Kansas	-94.750532	38.99686	built_environment	7314 72Nd Ter	No	fair	naturally_occurring	NA	NA	OverlandPark	NA	NA	NA	NA	NA	NA	NA	NA	NA	NA	NA	NA
116939	11/15/2017	Silver maple	Acer saccharinum	Overland Park	Kansas	-94.671037	38.9972342	built_environment	7229 Santa Fe Dr	No	fair	naturally_occurring	NA	NA	OverlandPark	NA	NA	NA	NA	NA	NA	NA	NA	NA	NA	NA	NA
116940	11/15/2017	Green ash	Fraxinus pennsylvanica	Overland Park	Kansas	-94.6712464	38.9974169	built_environment	7230 Santa Fe Dr	No	fair	naturally_occurring	NA	NA	OverlandPark	NA	NA	NA	NA	NA	NA	NA	NA	NA	NA	NA	NA
116942	11/15/2017	Green ash	Fraxinus pennsylvanica	Overland Park	Kansas	-94.6712464	38.9974169	built_environment	7230 Santa Fe Dr	No	good	naturally_occurring	NA	NA	OverlandPark	NA	NA	NA	NA	NA	NA	NA	NA	NA	NA	NA	NA
116944	11/15/2017	Green ash	Fraxinus pennsylvanica	Overland Park	Kansas	-94.671948	38.997569	built_environment	7229 Conser St	No	good	naturally_occurring	NA	NA	OverlandPark	NA	NA	NA	NA	NA	NA	NA	NA	NA	NA	NA	NA
116946	11/15/2017	Green ash	Fraxinus pennsylvanica	Overland Park	Kansas	-94.750532	38.99686	built_environment	7511 72Nd Ter	No	good	naturally_occurring	NA	NA	OverlandPark	NA	NA	NA	NA	NA	NA	NA	NA	NA	NA	NA	NA
116948	11/15/2017	Green ash	Fraxinus pennsylvanica	Overland Park	Kansas	-94.750532	38.99686	built_environment	7515 72Nd Ter	No	good	naturally_occurring	NA	NA	OverlandPark	NA	NA	NA	NA	NA	NA	NA	NA	NA	NA	NA	NA
116950	11/15/2017	Green ash	Fraxinus pennsylvanica	Overland Park	Kansas	-94.674816	38.995141	built_environment	7230 Newton Dr	No	good	naturally_occurring	NA	NA	OverlandPark	NA	NA	NA	NA	NA	NA	NA	NA	NA	NA	NA	NA
116951	11/15/2017	Green ash	Fraxinus pennsylvanica	Overland Park	Kansas	-94.674816	38.995141	built_environment	7230 Newton Dr	No	good	naturally_occurring	NA	NA	OverlandPark	NA	NA	NA	NA	NA	NA	NA	NA	NA	NA	NA	NA
116952	11/15/2017	Green ash	Fraxinus pennsylvanica	Overland Park	Kansas	-94.674816	38.995141	built_environment	7230 Newton Dr	No	good	naturally_occurring	NA	0 to 15.24 cm	OverlandPark	NA	NA	NA	NA	NA	NA	NA	NA	NA	NA	NA	NA
116953	11/15/2017	Green ash	Fraxinus pennsylvanica	Overland Park	Kansas	-94.674816	38.995141	built_environment	7230 Newton Dr	No	good	naturally_occurring	NA	NA	OverlandPark	NA	NA	NA	NA	NA	NA	NA	NA	NA	NA	NA	NA
116954	11/15/2017	Green ash	Fraxinus pennsylvanica	Overland Park	Kansas	-94.750532	38.99686	built_environment	7611 72Nd Ter	No	good	naturally_occurring	NA	NA	OverlandPark	NA	NA	NA	NA	NA	NA	NA	NA	NA	NA	NA	NA
116955	11/15/2017	Green ash	Fraxinus pennsylvanica	Overland Park	Kansas	-94.750532	38.99686	built_environment	7611 72Nd Ter	No	good	naturally_occurring	NA	NA	OverlandPark	NA	NA	NA	NA	NA	NA	NA	NA	NA	NA	NA	NA
116956	11/15/2017	Green ash	Fraxinus pennsylvanica	Overland Park	Kansas	-94.750532	38.99686	built_environment	7615 72Nd Ter	No	good	naturally_occurring	NA	NA	OverlandPark	NA	NA	NA	NA	NA	NA	NA	NA	NA	NA	NA	NA
116957	11/15/2017	Green ash	Fraxinus pennsylvanica	Overland Park	Kansas	-94.750532	38.99686	built_environment	7615 72Nd Ter	No	fair	naturally_occurring	NA	NA	OverlandPark	NA	NA	NA	NA	NA	NA	NA	NA	NA	NA	NA	NA
116958	11/15/2017	Green ash	Fraxinus pennsylvanica	Overland Park	Kansas	-94.750532	38.99686	built_environment	7701 72Nd Ter	No	good	naturally_occurring	NA	NA	OverlandPark	NA	NA	NA	NA	NA	NA	NA	NA	NA	NA	NA	NA
116959	11/15/2017	Sugar maple	Acer saccharum	Overland Park	Kansas	-94.750532	38.99686	built_environment	7701 72Nd Ter	No	good	naturally_occurring	NA	15.24 to 30.48 cm	OverlandPark	NA	NA	NA	NA	NA	NA	NA	NA	NA	NA	NA	NA
116960	11/15/2017	Green ash	Fraxinus pennsylvanica	Overland Park	Kansas	-94.750532	38.99686	built_environment	7701 72Nd Ter	No	good	naturally_occurring	NA	NA	OverlandPark	NA	NA	NA	NA	NA	NA	NA	NA	NA	NA	NA	NA
116962	11/15/2017	Green ash	Fraxinus pennsylvanica	Overland Park	Kansas	-94.6757133	38.997272	built_environment	7231 Lowell Dr	No	good	naturally_occurring	NA	NA	OverlandPark	NA	NA	NA	NA	NA	NA	NA	NA	NA	NA	NA	NA
116963	11/15/2017	Green ash	Fraxinus pennsylvanica	Overland Park	Kansas	-94.750532	38.99686	built_environment	7801 72Nd Ter	No	good	naturally_occurring	NA	NA	OverlandPark	NA	NA	NA	NA	NA	NA	NA	NA	NA	NA	NA	NA
116964	11/15/2017	Pin oak	Quercus palustris	Overland Park	Kansas	-94.750532	38.99686	built_environment	7801 72Nd Ter	No	good	naturally_occurring	NA	NA	OverlandPark	NA	NA	NA	NA	NA	NA	NA	NA	NA	NA	NA	NA
116965	11/15/2017	Sugar maple	Acer saccharum	Overland Park	Kansas	-94.750532	38.99686	built_environment	7817 72Nd Ter	No	good	naturally_occurring	NA	15.24 to 30.48 cm	OverlandPark	NA	NA	NA	NA	NA	NA	NA	NA	NA	NA	NA	NA
116966	11/15/2017	Green ash	Fraxinus pennsylvanica	Overland Park	Kansas	-94.750532	38.99686	built_environment	7817 72Nd Ter	No	good	naturally_occurring	NA	NA	OverlandPark	NA	NA	NA	NA	NA	NA	NA	NA	NA	NA	NA	NA
116967	11/15/2017	Green ash	Fraxinus pennsylvanica	Overland Park	Kansas	-94.750532	38.99686	built_environment	7817 72Nd Ter	No	good	naturally_occurring	NA	NA	OverlandPark	NA	NA	NA	NA	NA	NA	NA	NA	NA	NA	NA	NA
116968	11/15/2017	Silver maple	Acer saccharinum	Overland Park	Kansas	-94.750532	38.99686	built_environment	7817 72Nd Ter	No	good	naturally_occurring	NA	15.24 to 30.48 cm	OverlandPark	NA	NA	NA	NA	NA	NA	NA	NA	NA	NA	NA	NA
116969	11/15/2017	Green ash	Fraxinus pennsylvanica	Overland Park	Kansas	-94.676949	38.997824	built_environment	7219 Lowell Ave	No	good	naturally_occurring	NA	NA	OverlandPark	NA	NA	NA	NA	NA	NA	NA	NA	NA	NA	NA	NA
116970	11/15/2017	Green ash	Fraxinus pennsylvanica	Overland Park	Kansas	-94.676949	38.997824	built_environment	7219 Lowell Ave	No	good	naturally_occurring	NA	NA	OverlandPark	NA	NA	NA	NA	NA	NA	NA	NA	NA	NA	NA	NA
116971	11/15/2017	Silver maple	Acer saccharinum	Overland Park	Kansas	-94.750532	38.99686	built_environment	7812 72Nd Ter	No	good	naturally_occurring	NA	15.24 to 30.48 cm	OverlandPark	NA	NA	NA	NA	NA	NA	NA	NA	NA	NA	NA	NA
116972	11/15/2017	Silver maple	Acer saccharinum	Overland Park	Kansas	-94.750532	38.99686	built_environment	7812 72Nd Ter	No	good	naturally_occurring	NA	15.24 to 30.48 cm	OverlandPark	NA	NA	NA	NA	NA	NA	NA	NA	NA	NA	NA	NA
116979	11/15/2017	Pin oak	Quercus palustris	Overland Park	Kansas	-94.750532	38.99686	built_environment	7716 72Nd Ter	No	good	naturally_occurring	NA	NA	OverlandPark	NA	NA	NA	NA	NA	NA	NA	NA	NA	NA	NA	NA
116980	11/15/2017	Green ash	Fraxinus pennsylvanica	Overland Park	Kansas	-94.750532	38.99686	built_environment	7710 72Nd Ter	No	good	naturally_occurring	NA	NA	OverlandPark	NA	NA	NA	NA	NA	NA	NA	NA	NA	NA	NA	NA
116981	11/15/2017	Green ash	Fraxinus pennsylvanica	Overland Park	Kansas	-94.750532	38.99686	built_environment	7710 72Nd Ter	No	good	naturally_occurring	NA	NA	OverlandPark	NA	NA	NA	NA	NA	NA	NA	NA	NA	NA	NA	NA
116982	11/15/2017	Green ash	Fraxinus pennsylvanica	Overland Park	Kansas	-94.750532	38.99686	built_environment	7700 72Nd Ter	No	good	naturally_occurring	NA	NA	OverlandPark	NA	NA	NA	NA	NA	NA	NA	NA	NA	NA	NA	NA
116983	11/15/2017	Green ash	Fraxinus pennsylvanica	Overland Park	Kansas	-94.750532	38.99686	built_environment	7700 72Nd Ter	No	good	naturally_occurring	NA	NA	OverlandPark	NA	NA	NA	NA	NA	NA	NA	NA	NA	NA	NA	NA
116984	11/15/2017	Sugar maple	Acer saccharum	Overland Park	Kansas	-94.750532	38.99686	built_environment	7700 72Nd Ter	No	good	naturally_occurring	NA	NA	OverlandPark	NA	NA	NA	NA	NA	NA	NA	NA	NA	NA	NA	NA
116985	11/15/2017	Pin oak	Quercus palustris	Overland Park	Kansas	-94.750532	38.99686	built_environment	7614 72Nd Ter	No	good	naturally_occurring	NA	NA	OverlandPark	NA	NA	NA	NA	NA	NA	NA	NA	NA	NA	NA	NA
116986	11/15/2017	Green ash	Fraxinus pennsylvanica	Overland Park	Kansas	-94.750532	38.99686	built_environment	7614 72Nd Ter	No	good	naturally_occurring	NA	NA	OverlandPark	NA	NA	NA	NA	NA	NA	NA	NA	NA	NA	NA	NA
116987	11/15/2017	Green ash	Fraxinus pennsylvanica	Overland Park	Kansas	-94.750532	38.99686	built_environment	7614 72Nd Ter	No	good	naturally_occurring	NA	NA	OverlandPark	NA	NA	NA	NA	NA	NA	NA	NA	NA	NA	NA	NA
116988	11/15/2017	Green ash	Fraxinus pennsylvanica	Overland Park	Kansas	-94.750532	38.99686	built_environment	7608 72Nd Ter	No	good	naturally_occurring	NA	NA	OverlandPark	NA	NA	NA	NA	NA	NA	NA	NA	NA	NA	NA	NA
116989	11/15/2017	Green ash	Fraxinus pennsylvanica	Overland Park	Kansas	-94.750532	38.99686	built_environment	7600 72Nd Ter	No	fair	naturally_occurring	NA	NA	OverlandPark	NA	NA	NA	NA	NA	NA	NA	NA	NA	NA	NA	NA
116991	11/15/2017	Green ash	Fraxinus pennsylvanica	Overland Park	Kansas	-94.6732587	38.9979623	built_environment	7221 Newton Dr	No	fair	naturally_occurring	NA	NA	OverlandPark	NA	NA	NA	NA	NA	NA	NA	NA	NA	NA	NA	NA
116992	11/15/2017	Green ash	Fraxinus pennsylvanica	Overland Park	Kansas	-94.750532	38.99686	built_environment	7518 72Nd Ter	No	good	naturally_occurring	NA	NA	OverlandPark	NA	NA	NA	NA	NA	NA	NA	NA	NA	NA	NA	NA
116993	11/15/2017	Red maple	Acer rubrum	Overland Park	Kansas	-94.750532	38.99686	built_environment	7518 72Nd Ter	No	excellent	introduced	NA	15.24 to 30.48 cm	OverlandPark	NA	NA	NA	NA	NA	NA	NA	NA	NA	NA	NA	NA
116994	11/15/2017	Green ash	Fraxinus pennsylvanica	Overland Park	Kansas	-94.750532	38.99686	built_environment	7512 72Nd Ter	No	good	naturally_occurring	NA	NA	OverlandPark	NA	NA	NA	NA	NA	NA	NA	NA	NA	NA	NA	NA
116996	11/15/2017	Green ash	Fraxinus pennsylvanica	Overland Park	Kansas	-94.6722052	38.9979684	built_environment	7218 Conser St	No	fair	naturally_occurring	NA	NA	OverlandPark	NA	NA	NA	NA	NA	NA	NA	NA	NA	NA	NA	NA
116997	11/15/2017	Green ash	Fraxinus pennsylvanica	Overland Park	Kansas	-94.671962	38.9979337	built_environment	7221 Conser St	No	good	naturally_occurring	NA	NA	OverlandPark	NA	NA	NA	NA	NA	NA	NA	NA	NA	NA	NA	NA
116998	11/15/2017	Green ash	Fraxinus pennsylvanica	Overland Park	Kansas	-94.671962	38.9979337	built_environment	7221 Conser St	Yes	good	naturally_occurring	NA	NA	OverlandPark	NA	NA	NA	NA	NA	NA	NA	NA	NA	NA	NA	NA
116999	11/15/2017	Sugar maple	Acer saccharum	Overland Park	Kansas	-94.671231	38.997832	built_environment	7216 Santa Fe Dr	No	excellent	naturally_occurring	NA	15.24 to 30.48 cm	OverlandPark	NA	NA	NA	NA	NA	NA	NA	NA	NA	NA	NA	NA
117000	11/15/2017	Green ash	Fraxinus pennsylvanica	Overland Park	Kansas	-94.750082	38.994268	built_environment	7700 74th St	No	good	naturally_occurring	NA	NA	OverlandPark	NA	NA	NA	NA	NA	NA	NA	NA	NA	NA	NA	NA
117002	11/15/2017	Green ash	Fraxinus pennsylvanica	Overland Park	Kansas	-94.750082	38.994268	built_environment	7616 74th St	No	good	naturally_occurring	NA	15.24 to 30.48 cm	OverlandPark	NA	NA	NA	NA	NA	NA	NA	NA	NA	NA	NA	NA
117003	11/15/2017	Green ash	Fraxinus pennsylvanica	Overland Park	Kansas	-94.6736935	38.9966251	built_environment	7335 Newton Dr	No	good	naturally_occurring	NA	NA	OverlandPark	NA	NA	NA	NA	NA	NA	NA	NA	NA	NA	NA	NA
117004	11/15/2017	Green ash	Fraxinus pennsylvanica	Overland Park	Kansas	-94.6736935	38.9966251	built_environment	7335 Newton Dr	No	good	naturally_occurring	NA	NA	OverlandPark	NA	NA	NA	NA	NA	NA	NA	NA	NA	NA	NA	NA
117005	11/15/2017	Green ash	Fraxinus pennsylvanica	Overland Park	Kansas	-94.6737538	38.9965456	built_environment	7329 Newton Dr	No	good	naturally_occurring	NA	NA	OverlandPark	NA	NA	NA	NA	NA	NA	NA	NA	NA	NA	NA	NA
117006	11/15/2017	Green ash	Fraxinus pennsylvanica	Overland Park	Kansas	-94.673794	38.9964926	built_environment	7325 Newton Dr	Yes	good	naturally_occurring	NA	NA	OverlandPark	NA	NA	NA	NA	NA	NA	NA	NA	NA	NA	NA	NA
117007	11/15/2017	Green ash	Fraxinus pennsylvanica	Overland Park	Kansas	-94.6737538	38.9965456	built_environment	7329 Newton Dr	No	good	naturally_occurring	NA	NA	OverlandPark	NA	NA	NA	NA	NA	NA	NA	NA	NA	NA	NA	NA
117009	11/15/2017	Green ash	Fraxinus pennsylvanica	Overland Park	Kansas	-94.6738743	38.9963866	built_environment	7317 Newton Dr	No	good	naturally_occurring	NA	NA	OverlandPark	NA	NA	NA	NA	NA	NA	NA	NA	NA	NA	NA	NA
117010	11/15/2017	Green ash	Fraxinus pennsylvanica	Overland Park	Kansas	-94.6738743	38.9963866	built_environment	7317 Newton Dr	No	good	naturally_occurring	NA	NA	OverlandPark	NA	NA	NA	NA	NA	NA	NA	NA	NA	NA	NA	NA
117013	11/15/2017	Green ash	Fraxinus pennsylvanica	Overland Park	Kansas	-94.6739949	38.9962275	built_environment	7305 Newton Dr	No	good	naturally_occurring	NA	NA	OverlandPark	NA	NA	NA	NA	NA	NA	NA	NA	NA	NA	NA	NA
117014	11/15/2017	Green ash	Fraxinus pennsylvanica	Overland Park	Kansas	-94.674035	38.9961745	built_environment	7301 Newton Dr	No	good	naturally_occurring	NA	NA	OverlandPark	NA	NA	NA	NA	NA	NA	NA	NA	NA	NA	NA	NA
117015	11/15/2017	Pin oak	Quercus palustris	Overland Park	Kansas	-94.674035	38.9961745	built_environment	7301 Newton Dr	No	excellent	naturally_occurring	NA	15.24 to 30.48 cm	OverlandPark	NA	NA	NA	NA	NA	NA	NA	NA	NA	NA	NA	NA
117018	11/15/2017	Green ash	Fraxinus pennsylvanica	Overland Park	Kansas	-94.6745828	38.9953095	built_environment	7239 Newton Dr	No	good	naturally_occurring	NA	NA	OverlandPark	NA	NA	NA	NA	NA	NA	NA	NA	NA	NA	NA	NA
117019	11/15/2017	Green ash	Fraxinus pennsylvanica	Overland Park	Kansas	-94.6745828	38.9953095	built_environment	7239 Newton Dr	No	good	naturally_occurring	NA	NA	OverlandPark	NA	NA	NA	NA	NA	NA	NA	NA	NA	NA	NA	NA
117024	11/15/2017	Green ash	Fraxinus pennsylvanica	Overland Park	Kansas	-94.6732697	38.998006	built_environment	7219 Newton Dr	No	good	naturally_occurring	NA	NA	OverlandPark	NA	NA	NA	NA	NA	NA	NA	NA	NA	NA	NA	NA
117025	11/15/2017	Green ash	Fraxinus pennsylvanica	Overland Park	Kansas	-94.6733015	38.9980914	built_environment	7215 Newton Dr	No	good	naturally_occurring	NA	NA	OverlandPark	NA	NA	NA	NA	NA	NA	NA	NA	NA	NA	NA	NA
117027	11/15/2017	Green ash	Fraxinus pennsylvanica	Overland Park	Kansas	-94.6733365	38.9981754	built_environment	7211 Newton Dr	No	good	naturally_occurring	NA	NA	OverlandPark	NA	NA	NA	NA	NA	NA	NA	NA	NA	NA	NA	NA
117028	11/15/2017	Green ash	Fraxinus pennsylvanica	Overland Park	Kansas	-94.6733758	38.9982575	built_environment	7207 Newton Dr	No	good	naturally_occurring	NA	NA	OverlandPark	NA	NA	NA	NA	NA	NA	NA	NA	NA	NA	NA	NA
117029	11/15/2017	Green ash	Fraxinus pennsylvanica	Overland Park	Kansas	-94.6734494	38.9983723	built_environment	7201 Newton Dr	No	good	naturally_occurring	NA	NA	OverlandPark	NA	NA	NA	NA	NA	NA	NA	NA	NA	NA	NA	NA
117030	11/15/2017	Green ash	Fraxinus pennsylvanica	Overland Park	Kansas	-94.6742209	38.9993294	built_environment	7147 Newton Dr	No	good	naturally_occurring	NA	NA	OverlandPark	NA	NA	NA	NA	NA	NA	NA	NA	NA	NA	NA	NA
117031	11/15/2017	Pin oak	Quercus palustris	Overland Park	Kansas	-94.6742209	38.9993294	built_environment	7147 Newton Dr	No	good	naturally_occurring	NA	NA	OverlandPark	NA	NA	NA	NA	NA	NA	NA	NA	NA	NA	NA	NA
117032	11/15/2017	Green ash	Fraxinus pennsylvanica	Overland Park	Kansas	-94.6744075	38.999587	built_environment	7133 Newton Dr	No	good	naturally_occurring	NA	NA	OverlandPark	NA	NA	NA	NA	NA	NA	NA	NA	NA	NA	NA	NA
117033	11/15/2017	Sycamore	Platanus acerifolia	Overland Park	Kansas	-94.6744884	38.9997502	built_environment	7125 Newton Dr	No	good	introduced	NA	NA	OverlandPark	NA	NA	NA	NA	NA	NA	NA	NA	NA	NA	NA	NA
117036	11/15/2017	Green ash	Fraxinus pennsylvanica	Overland Park	Kansas	-94.6745895	39.0000994	built_environment	7109 Newton Dr	No	good	naturally_occurring	NA	NA	OverlandPark	NA	NA	NA	NA	NA	NA	NA	NA	NA	NA	NA	NA
117037	11/15/2017	Green ash	Fraxinus pennsylvanica	Overland Park	Kansas	-94.674613	39.00028	built_environment	7101 Newton Dr	Yes	good	naturally_occurring	NA	NA	OverlandPark	NA	NA	NA	NA	NA	NA	NA	NA	NA	NA	NA	NA
117038	11/15/2017	Pin oak	Quercus palustris	Overland Park	Kansas	-94.674824	39.000269	built_environment	7100 Newton Dr	No	good	naturally_occurring	NA	NA	OverlandPark	NA	NA	NA	NA	NA	NA	NA	NA	NA	NA	NA	NA
117039	11/15/2017	Green ash	Fraxinus pennsylvanica	Overland Park	Kansas	-94.6748142	39.0000898	built_environment	7108 Newton Dr	No	good	naturally_occurring	NA	NA	OverlandPark	NA	NA	NA	NA	NA	NA	NA	NA	NA	NA	NA	NA
117040	11/15/2017	Green ash	Fraxinus pennsylvanica	Overland Park	Kansas	-94.6747606	38.9998718	built_environment	7118 Newton Dr	No	good	naturally_occurring	NA	NA	OverlandPark	NA	NA	NA	NA	NA	NA	NA	NA	NA	NA	NA	NA
117041	11/15/2017	Green ash	Fraxinus pennsylvanica	Overland Park	Kansas	-94.6747606	38.9998718	built_environment	7118 Newton Dr	No	good	naturally_occurring	NA	NA	OverlandPark	NA	NA	NA	NA	NA	NA	NA	NA	NA	NA	NA	NA
117042	11/15/2017	Green ash	Fraxinus pennsylvanica	Overland Park	Kansas	-94.6746822	38.9996616	built_environment	7128 Newton Dr	No	good	naturally_occurring	NA	NA	OverlandPark	NA	NA	NA	NA	NA	NA	NA	NA	NA	NA	NA	NA
117043	11/15/2017	Green ash	Fraxinus pennsylvanica	Overland Park	Kansas	-94.6746419	38.9995814	built_environment	7132 Newton Dr	No	good	naturally_occurring	NA	NA	OverlandPark	NA	NA	NA	NA	NA	NA	NA	NA	NA	NA	NA	NA
117044	11/15/2017	Green ash	Fraxinus pennsylvanica	Overland Park	Kansas	-94.6745769	38.9994637	built_environment	7138 Newton Dr	No	good	naturally_occurring	NA	NA	OverlandPark	NA	NA	NA	NA	NA	NA	NA	NA	NA	NA	NA	NA
117045	11/15/2017	Green ash	Fraxinus pennsylvanica	Overland Park	Kansas	-94.6745291	38.9993877	built_environment	7142 Newton Dr	No	good	naturally_occurring	NA	NA	OverlandPark	NA	NA	NA	NA	NA	NA	NA	NA	NA	NA	NA	NA
117046	11/15/2017	Green ash	Fraxinus pennsylvanica	Overland Park	Kansas	-94.6744734	38.9993173	built_environment	7146 Newton Dr	No	fair	naturally_occurring	NA	NA	OverlandPark	NA	NA	NA	NA	NA	NA	NA	NA	NA	NA	NA	NA
117049	11/15/2017	Green ash	Fraxinus pennsylvanica	Overland Park	Kansas	-94.6737059	38.9983791	built_environment	7200 Newton Dr	No	good	naturally_occurring	NA	NA	OverlandPark	NA	NA	NA	NA	NA	NA	NA	NA	NA	NA	NA	NA
117050	11/15/2017	Green ash	Fraxinus pennsylvanica	Overland Park	Kansas	-94.6736542	38.9983058	built_environment	7204 Newton Dr	No	good	naturally_occurring	NA	NA	OverlandPark	NA	NA	NA	NA	NA	NA	NA	NA	NA	NA	NA	NA
117051	11/15/2017	Green ash	Fraxinus pennsylvanica	Overland Park	Kansas	-94.6736051	38.9982307	built_environment	7208 Newton Dr	No	good	naturally_occurring	NA	NA	OverlandPark	NA	NA	NA	NA	NA	NA	NA	NA	NA	NA	NA	NA
117052	11/15/2017	Silver maple	Acer saccharinum	Overland Park	Kansas	-94.6736051	38.9982307	built_environment	7208 Newton Dr	No	good	naturally_occurring	NA	NA	OverlandPark	NA	NA	NA	NA	NA	NA	NA	NA	NA	NA	NA	NA
117053	11/15/2017	Green ash	Fraxinus pennsylvanica	Overland Park	Kansas	-94.6735624	38.9981518	built_environment	7212 Newton Dr	No	good	naturally_occurring	NA	NA	OverlandPark	NA	NA	NA	NA	NA	NA	NA	NA	NA	NA	NA	NA
117054	11/15/2017	Green ash	Fraxinus pennsylvanica	Overland Park	Kansas	-94.750532	38.99686	built_environment	7600 72Nd Ter	No	good	naturally_occurring	NA	NA	OverlandPark	NA	NA	NA	NA	NA	NA	NA	NA	NA	NA	NA	NA
117056	11/15/2017	Green ash	Fraxinus pennsylvanica	Overland Park	Kansas	-94.674816	38.995141	built_environment	7230 Newton Dr	No	good	naturally_occurring	NA	NA	OverlandPark	NA	NA	NA	NA	NA	NA	NA	NA	NA	NA	NA	NA
117057	11/15/2017	Green ash	Fraxinus pennsylvanica	Overland Park	Kansas	-94.674816	38.995141	built_environment	7230 Newton Dr	No	good	naturally_occurring	NA	NA	OverlandPark	NA	NA	NA	NA	NA	NA	NA	NA	NA	NA	NA	NA
117058	11/15/2017	Green ash	Fraxinus pennsylvanica	Overland Park	Kansas	-94.6748193	38.9952416	built_environment	7236 Newton Dr	No	good	naturally_occurring	NA	NA	OverlandPark	NA	NA	NA	NA	NA	NA	NA	NA	NA	NA	NA	NA
117059	11/15/2017	Green ash	Fraxinus pennsylvanica	Overland Park	Kansas	-94.6748072	38.9953081	built_environment	7240 Newton Dr	No	good	naturally_occurring	NA	NA	OverlandPark	NA	NA	NA	NA	NA	NA	NA	NA	NA	NA	NA	NA
117060	11/15/2017	Green ash	Fraxinus pennsylvanica	Overland Park	Kansas	-94.6748072	38.9953081	built_environment	7240 Newton Dr	No	good	naturally_occurring	NA	NA	OverlandPark	NA	NA	NA	NA	NA	NA	NA	NA	NA	NA	NA	NA
117063	11/15/2017	Green ash	Fraxinus pennsylvanica	Overland Park	Kansas	-94.674288	38.9961681	built_environment	7300 Newton Dr	No	good	naturally_occurring	NA	NA	OverlandPark	NA	NA	NA	NA	NA	NA	NA	NA	NA	NA	NA	NA
117064	11/15/2017	Green ash	Fraxinus pennsylvanica	Overland Park	Kansas	-94.674288	38.9961681	built_environment	7300 Newton Dr	No	good	naturally_occurring	NA	NA	OverlandPark	NA	NA	NA	NA	NA	NA	NA	NA	NA	NA	NA	NA
117065	11/15/2017	Green ash	Fraxinus pennsylvanica	Overland Park	Kansas	-94.6742268	38.9962489	built_environment	7306 Newton Dr	No	good	naturally_occurring	NA	NA	OverlandPark	NA	NA	NA	NA	NA	NA	NA	NA	NA	NA	NA	NA
117066	11/15/2017	Green ash	Fraxinus pennsylvanica	Overland Park	Kansas	-94.6742268	38.9962489	built_environment	7306 Newton Dr	No	good	naturally_occurring	NA	NA	OverlandPark	NA	NA	NA	NA	NA	NA	NA	NA	NA	NA	NA	NA
117067	11/15/2017	Green ash	Fraxinus pennsylvanica	Overland Park	Kansas	-94.6741859	38.9963028	built_environment	7310 Newton Dr	No	good	naturally_occurring	NA	NA	OverlandPark	NA	NA	NA	NA	NA	NA	NA	NA	NA	NA	NA	NA
117068	11/15/2017	Green ash	Fraxinus pennsylvanica	Overland Park	Kansas	-94.6741042	38.9964106	built_environment	7318 Newton Dr	No	good	naturally_occurring	NA	NA	OverlandPark	NA	NA	NA	NA	NA	NA	NA	NA	NA	NA	NA	NA
117069	11/15/2017	Green ash	Fraxinus pennsylvanica	Overland Park	Kansas	-94.6741042	38.9964106	built_environment	7318 Newton Dr	No	good	naturally_occurring	NA	NA	OverlandPark	NA	NA	NA	NA	NA	NA	NA	NA	NA	NA	NA	NA
117070	11/15/2017	Pin oak	Quercus palustris	Overland Park	Kansas	-94.6741042	38.9964106	built_environment	7318 Newton Dr	No	good	naturally_occurring	NA	NA	OverlandPark	NA	NA	NA	NA	NA	NA	NA	NA	NA	NA	NA	NA
117071	11/15/2017	Green ash	Fraxinus pennsylvanica	Overland Park	Kansas	-94.6740429	38.9964915	built_environment	7324 Newton Dr	Yes	good	naturally_occurring	NA	NA	OverlandPark	NA	NA	NA	NA	NA	NA	NA	NA	NA	NA	NA	NA
117072	11/15/2017	Green ash	Fraxinus pennsylvanica	Overland Park	Kansas	-94.6740021	38.9965454	built_environment	7328 Newton Dr	Yes	poor	naturally_occurring	NA	NA	OverlandPark	NA	NA	NA	NA	NA	NA	NA	NA	NA	NA	NA	NA
117073	11/15/2017	Green ash	Fraxinus pennsylvanica	Overland Park	Kansas	-94.6740021	38.9965454	built_environment	7328 Newton Dr	No	good	naturally_occurring	NA	NA	OverlandPark	NA	NA	NA	NA	NA	NA	NA	NA	NA	NA	NA	NA
117074	11/15/2017	Green ash	Fraxinus pennsylvanica	Overland Park	Kansas	-94.6739613	38.9965993	built_environment	7332 Newton Dr	No	good	naturally_occurring	NA	NA	OverlandPark	NA	NA	NA	NA	NA	NA	NA	NA	NA	NA	NA	NA
117077	11/15/2017	Green ash	Fraxinus pennsylvanica	Overland Park	Kansas	-94.750082	38.994268	built_environment	7700 74th St	No	good	naturally_occurring	NA	NA	OverlandPark	NA	NA	NA	NA	NA	NA	NA	NA	NA	NA	NA	NA
117079	11/15/2017	Honeylocust	Gleditsia triacanthos	Overland Park	Kansas	-94.720767	38.94974	built_environment	11701 99th St	No	excellent	naturally_occurring	NA	NA	OverlandPark	NA	NA	NA	NA	NA	NA	NA	NA	NA	NA	NA	NA
117080	11/15/2017	Honeylocust	Gleditsia triacanthos	Overland Park	Kansas	-94.72079	38.949665	built_environment	11703 99th St	No	excellent	naturally_occurring	NA	NA	OverlandPark	NA	NA	NA	NA	NA	NA	NA	NA	NA	NA	NA	NA
117081	11/15/2017	NA	NA	Overland Park	Kansas	-94.720835	38.949665	built_environment	11707 99th St	No	excellent	no_info	NA	NA	OverlandPark	NA	NA	NA	NA	NA	NA	NA	NA	NA	NA	NA	NA
117082	11/15/2017	Honeylocust	Gleditsia triacanthos	Overland Park	Kansas	-94.720835	38.949665	built_environment	11707 99th St	No	excellent	naturally_occurring	NA	NA	OverlandPark	NA	NA	NA	NA	NA	NA	NA	NA	NA	NA	NA	NA
117083	11/15/2017	Honeylocust	Gleditsia triacanthos	Overland Park	Kansas	-94.72088	38.949665	built_environment	11711 99th St	No	excellent	naturally_occurring	NA	NA	OverlandPark	NA	NA	NA	NA	NA	NA	NA	NA	NA	NA	NA	NA
117084	11/15/2017	Sweetgum	Liquidambar styraciflua	Overland Park	Kansas	-94.720948	38.949665	built_environment	11717 99th St	No	excellent	introduced	NA	NA	OverlandPark	NA	NA	NA	NA	NA	NA	NA	NA	NA	NA	NA	NA
117085	11/15/2017	Honeylocust	Gleditsia triacanthos	Overland Park	Kansas	-94.722227	38.949639	built_environment	11805 99th St	No	excellent	naturally_occurring	NA	NA	OverlandPark	NA	NA	NA	NA	NA	NA	NA	NA	NA	NA	NA	NA
117086	11/15/2017	Honeylocust	Gleditsia triacanthos	Overland Park	Kansas	-94.722227	38.949639	built_environment	11805 99th St	No	excellent	naturally_occurring	NA	NA	OverlandPark	NA	NA	NA	NA	NA	NA	NA	NA	NA	NA	NA	NA
117087	11/15/2017	Bur oak	Quercus macrocarpa	Overland Park	Kansas	-94.722295	38.949631	built_environment	11811 99th St	No	excellent	naturally_occurring	NA	NA	OverlandPark	NA	NA	NA	NA	NA	NA	NA	NA	NA	NA	NA	NA
117088	11/15/2017	Green ash	Fraxinus pennsylvanica	Overland Park	Kansas	-94.676944	38.996117	built_environment	7251 Lowell Ave	No	good	naturally_occurring	NA	NA	OverlandPark	NA	NA	NA	NA	NA	NA	NA	NA	NA	NA	NA	NA
117089	11/15/2017	Green ash	Fraxinus pennsylvanica	Overland Park	Kansas	-94.676944	38.996117	built_environment	7251 Lowell Ave	No	good	naturally_occurring	NA	NA	OverlandPark	NA	NA	NA	NA	NA	NA	NA	NA	NA	NA	NA	NA
117090	11/15/2017	Green ash	Fraxinus pennsylvanica	Overland Park	Kansas	-94.676944	38.996117	built_environment	7251 Lowell Ave	No	good	naturally_occurring	NA	NA	OverlandPark	NA	NA	NA	NA	NA	NA	NA	NA	NA	NA	NA	NA
117092	11/15/2017	Green ash	Fraxinus pennsylvanica	Overland Park	Kansas	-94.6760624	38.9969693	built_environment	7250 Lowell Dr	No	good	naturally_occurring	NA	NA	OverlandPark	NA	NA	NA	NA	NA	NA	NA	NA	NA	NA	NA	NA
117093	11/15/2017	Sugar maple	Acer saccharum	Overland Park	Kansas	-94.6760624	38.9969693	built_environment	7250 Lowell Dr	No	good	naturally_occurring	NA	15.24 to 30.48 cm	OverlandPark	NA	NA	NA	NA	NA	NA	NA	NA	NA	NA	NA	NA
117094	11/15/2017	Green ash	Fraxinus pennsylvanica	Overland Park	Kansas	-94.6760624	38.9969693	built_environment	7250 Lowell Dr	No	good	naturally_occurring	NA	NA	OverlandPark	NA	NA	NA	NA	NA	NA	NA	NA	NA	NA	NA	NA
117095	11/15/2017	Green ash	Fraxinus pennsylvanica	Overland Park	Kansas	-94.6759133	38.9968085	built_environment	7251 Lowell Dr	No	good	naturally_occurring	NA	NA	OverlandPark	NA	NA	NA	NA	NA	NA	NA	NA	NA	NA	NA	NA
117096	11/15/2017	Green ash	Fraxinus pennsylvanica	Overland Park	Kansas	-94.6758618	38.9968959	built_environment	7247 Lowell Dr	No	good	naturally_occurring	NA	NA	OverlandPark	NA	NA	NA	NA	NA	NA	NA	NA	NA	NA	NA	NA
117097	11/15/2017	Green ash	Fraxinus pennsylvanica	Overland Park	Kansas	-94.6758618	38.9968959	built_environment	7247 Lowell Dr	No	good	naturally_occurring	NA	NA	OverlandPark	NA	NA	NA	NA	NA	NA	NA	NA	NA	NA	NA	NA
117098	11/15/2017	Silver maple	Acer saccharinum	Overland Park	Kansas	-94.6758361	38.9969396	built_environment	7245 Lowell Dr	No	good	naturally_occurring	NA	15.24 to 30.48 cm	OverlandPark	NA	NA	NA	NA	NA	NA	NA	NA	NA	NA	NA	NA
117099	11/15/2017	Green ash	Fraxinus pennsylvanica	Overland Park	Kansas	-94.6757769	38.9970797	built_environment	7239 Lowell Dr	No	good	naturally_occurring	NA	NA	OverlandPark	NA	NA	NA	NA	NA	NA	NA	NA	NA	NA	NA	NA
117100	11/15/2017	Green ash	Fraxinus pennsylvanica	Overland Park	Kansas	-94.6757769	38.9970797	built_environment	7239 Lowell Dr	No	good	naturally_occurring	NA	NA	OverlandPark	NA	NA	NA	NA	NA	NA	NA	NA	NA	NA	NA	NA
117104	11/15/2017	Pin oak	Quercus palustris	Overland Park	Kansas	-94.750532	38.99686	built_environment	7721 72Nd Ter	No	good	naturally_occurring	NA	NA	OverlandPark	NA	NA	NA	NA	NA	NA	NA	NA	NA	NA	NA	NA
117105	11/15/2017	Green ash	Fraxinus pennsylvanica	Overland Park	Kansas	-94.750532	38.99686	built_environment	7801 72Nd Ter	No	good	naturally_occurring	NA	NA	OverlandPark	NA	NA	NA	NA	NA	NA	NA	NA	NA	NA	NA	NA
117106	11/15/2017	Sugar maple	Acer saccharum	Overland Park	Kansas	-94.750532	38.99686	built_environment	7716 72Nd Ter	No	good	naturally_occurring	NA	NA	OverlandPark	NA	NA	NA	NA	NA	NA	NA	NA	NA	NA	NA	NA
117107	11/15/2017	Green ash	Fraxinus pennsylvanica	Overland Park	Kansas	-94.675666	38.997825	built_environment	7217 Lowell Dr	No	good	naturally_occurring	NA	NA	OverlandPark	NA	NA	NA	NA	NA	NA	NA	NA	NA	NA	NA	NA
117108	11/15/2017	Green ash	Fraxinus pennsylvanica	Overland Park	Kansas	-94.6756633	38.9978917	built_environment	7213 Lowell Dr	No	good	naturally_occurring	NA	NA	OverlandPark	NA	NA	NA	NA	NA	NA	NA	NA	NA	NA	NA	NA
117109	11/15/2017	Green ash	Fraxinus pennsylvanica	Overland Park	Kansas	-94.675666	38.997825	built_environment	7217 Lowell Dr	No	excellent	naturally_occurring	NA	NA	OverlandPark	NA	NA	NA	NA	NA	NA	NA	NA	NA	NA	NA	NA
117110	11/15/2017	Green ash	Fraxinus pennsylvanica	Overland Park	Kansas	-94.6756633	38.9978917	built_environment	7213 Lowell Dr	No	excellent	naturally_occurring	NA	NA	OverlandPark	NA	NA	NA	NA	NA	NA	NA	NA	NA	NA	NA	NA
117111	11/15/2017	Silver maple	Acer saccharinum	Overland Park	Kansas	-94.675689	38.9980225	built_environment	7205 Lowell Dr	No	excellent	naturally_occurring	NA	NA	OverlandPark	NA	NA	NA	NA	NA	NA	NA	NA	NA	NA	NA	NA
117112	11/15/2017	Green ash	Fraxinus pennsylvanica	Overland Park	Kansas	-94.6756959	38.9980552	built_environment	7203 Lowell Dr	No	excellent	naturally_occurring	NA	NA	OverlandPark	NA	NA	NA	NA	NA	NA	NA	NA	NA	NA	NA	NA
117114	11/15/2017	Green ash	Fraxinus pennsylvanica	Overland Park	Kansas	-94.6763838	38.9989638	built_environment	7133 Lowell Dr	No	good	naturally_occurring	NA	NA	OverlandPark	NA	NA	NA	NA	NA	NA	NA	NA	NA	NA	NA	NA
117115	11/15/2017	Green ash	Fraxinus pennsylvanica	Overland Park	Kansas	-94.676948	38.998915	built_environment	7143 Lowell Ave	No	good	naturally_occurring	NA	NA	OverlandPark	NA	NA	NA	NA	NA	NA	NA	NA	NA	NA	NA	NA
117116	11/15/2017	Green ash	Fraxinus pennsylvanica	Overland Park	Kansas	-94.676949	38.9994972	built_environment	7129 Lowell Ave	No	good	naturally_occurring	NA	NA	OverlandPark	NA	NA	NA	NA	NA	NA	NA	NA	NA	NA	NA	NA
117117	11/15/2017	Green ash	Fraxinus pennsylvanica	Overland Park	Kansas	-94.676949	38.9994972	built_environment	7129 Lowell Ave	No	good	naturally_occurring	NA	NA	OverlandPark	NA	NA	NA	NA	NA	NA	NA	NA	NA	NA	NA	NA
117118	11/15/2017	Green ash	Fraxinus pennsylvanica	Overland Park	Kansas	-94.676949	38.9994972	built_environment	7129 Lowell Ave	No	good	naturally_occurring	NA	NA	OverlandPark	NA	NA	NA	NA	NA	NA	NA	NA	NA	NA	NA	NA
117119	11/15/2017	Green ash	Fraxinus pennsylvanica	Overland Park	Kansas	-94.676948	38.998915	built_environment	7143 Lowell Ave	No	good	naturally_occurring	NA	NA	OverlandPark	NA	NA	NA	NA	NA	NA	NA	NA	NA	NA	NA	NA
117120	11/15/2017	Green ash	Fraxinus pennsylvanica	Overland Park	Kansas	-94.6771595	38.999286	built_environment	7132 Lowell Ave	No	good	naturally_occurring	NA	NA	OverlandPark	NA	NA	NA	NA	NA	NA	NA	NA	NA	NA	NA	NA
117121	11/15/2017	Green ash	Fraxinus pennsylvanica	Overland Park	Kansas	-94.676948	38.998915	built_environment	7143 Lowell Ave	No	good	naturally_occurring	NA	NA	OverlandPark	NA	NA	NA	NA	NA	NA	NA	NA	NA	NA	NA	NA
117123	11/15/2017	Sugar maple	Acer saccharum	Overland Park	Kansas	-94.6759368	38.9980858	built_environment	7200 Lowell Dr	No	good	naturally_occurring	NA	15.24 to 30.48 cm	OverlandPark	NA	NA	NA	NA	NA	NA	NA	NA	NA	NA	NA	NA
117124	11/15/2017	Green ash	Fraxinus pennsylvanica	Overland Park	Kansas	-94.6758909	38.9979	built_environment	7214 Lowell Dr	No	good	naturally_occurring	NA	NA	OverlandPark	NA	NA	NA	NA	NA	NA	NA	NA	NA	NA	NA	NA
117125	11/15/2017	Green ash	Fraxinus pennsylvanica	Overland Park	Kansas	-94.6758909	38.9979	built_environment	7214 Lowell Dr	No	good	naturally_occurring	NA	NA	OverlandPark	NA	NA	NA	NA	NA	NA	NA	NA	NA	NA	NA	NA
117126	11/15/2017	American elm	Ulmus americana	Overland Park	Kansas	-94.6758909	38.9979	built_environment	7214 Lowell Dr	No	good	naturally_occurring	NA	NA	OverlandPark	NA	NA	NA	NA	NA	NA	NA	NA	NA	NA	NA	NA
117128	11/15/2017	Green ash	Fraxinus pennsylvanica	Overland Park	Kansas	-94.6758909	38.9979	built_environment	7214 Lowell Dr	No	good	naturally_occurring	NA	NA	OverlandPark	NA	NA	NA	NA	NA	NA	NA	NA	NA	NA	NA	NA
117129	11/15/2017	Green ash	Fraxinus pennsylvanica	Overland Park	Kansas	-94.750532	38.99686	built_environment	7801 72Nd Ter	No	good	naturally_occurring	NA	NA	OverlandPark	NA	NA	NA	NA	NA	NA	NA	NA	NA	NA	NA	NA
117130	11/15/2017	Green ash	Fraxinus pennsylvanica	Overland Park	Kansas	-94.675931	38.9973108	built_environment	7234 Lowell Dr	No	good	naturally_occurring	NA	NA	OverlandPark	NA	NA	NA	NA	NA	NA	NA	NA	NA	NA	NA	NA
117131	11/15/2017	Green ash	Fraxinus pennsylvanica	Overland Park	Kansas	-94.675931	38.9973108	built_environment	7234 Lowell Dr	Yes	good	naturally_occurring	NA	NA	OverlandPark	NA	NA	NA	NA	NA	NA	NA	NA	NA	NA	NA	NA
117135	11/15/2017	Green ash	Fraxinus pennsylvanica	Overland Park	Kansas	-94.6759863	38.9971361	built_environment	7242 Lowell Dr	No	good	naturally_occurring	NA	NA	OverlandPark	NA	NA	NA	NA	NA	NA	NA	NA	NA	NA	NA	NA
117136	11/15/2017	Green ash	Fraxinus pennsylvanica	Overland Park	Kansas	-94.6760216	38.9970514	built_environment	7246 Lowell Dr	No	good	naturally_occurring	NA	NA	OverlandPark	NA	NA	NA	NA	NA	NA	NA	NA	NA	NA	NA	NA
117137	11/15/2017	Green ash	Fraxinus pennsylvanica	Overland Park	Kansas	-94.6760216	38.9970514	built_environment	7246 Lowell Dr	No	good	naturally_occurring	NA	NA	OverlandPark	NA	NA	NA	NA	NA	NA	NA	NA	NA	NA	NA	NA
117138	11/15/2017	Green ash	Fraxinus pennsylvanica	Overland Park	Kansas	-94.6760216	38.9970514	built_environment	7246 Lowell Dr	No	good	naturally_occurring	NA	NA	OverlandPark	NA	NA	NA	NA	NA	NA	NA	NA	NA	NA	NA	NA
117139	11/15/2017	Green ash	Fraxinus pennsylvanica	Overland Park	Kansas	-94.6760624	38.9969693	built_environment	7250 Lowell Dr	No	good	naturally_occurring	NA	NA	OverlandPark	NA	NA	NA	NA	NA	NA	NA	NA	NA	NA	NA	NA
117140	11/15/2017	Green ash	Fraxinus pennsylvanica	Overland Park	Kansas	-94.6760624	38.9969693	built_environment	7250 Lowell Dr	No	good	naturally_occurring	NA	NA	OverlandPark	NA	NA	NA	NA	NA	NA	NA	NA	NA	NA	NA	NA
117141	11/15/2017	Green ash	Fraxinus pennsylvanica	Overland Park	Kansas	-94.6760624	38.9969693	built_environment	7250 Lowell Dr	No	good	naturally_occurring	NA	NA	OverlandPark	NA	NA	NA	NA	NA	NA	NA	NA	NA	NA	NA	NA
117142	11/15/2017	Green ash	Fraxinus pennsylvanica	Overland Park	Kansas	-94.6760624	38.9969693	built_environment	7250 Lowell Dr	No	good	naturally_occurring	NA	NA	OverlandPark	NA	NA	NA	NA	NA	NA	NA	NA	NA	NA	NA	NA
117143	11/15/2017	American elm	Ulmus americana	Overland Park	Kansas	-94.692898	38.998666	built_environment	7301 72Nd St	No	fair	naturally_occurring	NA	NA	OverlandPark	NA	NA	NA	NA	NA	NA	NA	NA	NA	NA	NA	NA
117144	11/15/2017	American elm	Ulmus americana	Overland Park	Kansas	-94.692898	38.998666	built_environment	7301 72Nd St	No	fair	naturally_occurring	NA	NA	OverlandPark	NA	NA	NA	NA	NA	NA	NA	NA	NA	NA	NA	NA
117145	11/15/2017	Sugar maple	Acer saccharum	Overland Park	Kansas	-94.692898	38.998666	built_environment	7229 72Nd St	No	good	naturally_occurring	NA	NA	OverlandPark	NA	NA	NA	NA	NA	NA	NA	NA	NA	NA	NA	NA
117146	11/15/2017	Silver maple	Acer saccharinum	Overland Park	Kansas	-94.692898	38.998666	built_environment	7223 72Nd St	No	good	naturally_occurring	NA	NA	OverlandPark	NA	NA	NA	NA	NA	NA	NA	NA	NA	NA	NA	NA
117147	11/15/2017	Sugar maple	Acer saccharum	Overland Park	Kansas	-94.692898	38.998666	built_environment	7223 72Nd St	No	good	naturally_occurring	NA	0 to 15.24 cm	OverlandPark	NA	NA	NA	NA	NA	NA	NA	NA	NA	NA	NA	NA
117148	11/15/2017	River birch	Betula nigra	Overland Park	Kansas	-94.692898	38.998666	built_environment	7217 72Nd St	No	good	naturally_occurring	NA	0 to 15.24 cm	OverlandPark	NA	NA	NA	NA	NA	NA	NA	NA	NA	NA	NA	NA
117149	11/15/2017	Sugar maple	Acer saccharum	Overland Park	Kansas	-94.692898	38.998666	built_environment	7223 72Nd St	No	good	naturally_occurring	NA	15.24 to 30.48 cm	OverlandPark	NA	NA	NA	NA	NA	NA	NA	NA	NA	NA	NA	NA
117150	11/15/2017	River birch	Betula nigra	Overland Park	Kansas	-94.692898	38.998666	built_environment	7217 72Nd St	No	excellent	naturally_occurring	NA	0 to 15.24 cm	OverlandPark	NA	NA	NA	NA	NA	NA	NA	NA	NA	NA	NA	NA
117151	11/15/2017	Silver maple	Acer saccharinum	Overland Park	Kansas	-94.692898	38.998666	built_environment	7223 72Nd St	No	excellent	naturally_occurring	NA	0 to 15.24 cm	OverlandPark	NA	NA	NA	NA	NA	NA	NA	NA	NA	NA	NA	NA
117152	11/15/2017	Western white pine	Pinus monticola	Overland Park	Kansas	-94.692898	38.998666	built_environment	7207 72Nd St	No	good	introduced	NA	NA	OverlandPark	NA	NA	NA	NA	NA	NA	NA	NA	NA	NA	NA	NA
117154	11/15/2017	Sweetgum	Liquidambar styraciflua	Overland Park	Kansas	-94.692898	38.998666	built_environment	7207 72Nd St	No	good	introduced	NA	NA	OverlandPark	NA	NA	NA	NA	NA	NA	NA	NA	NA	NA	NA	NA
117155	11/15/2017	Silver maple	Acer saccharinum	Overland Park	Kansas	-94.692898	38.998666	built_environment	7201 72Nd St	No	good	naturally_occurring	NA	NA	OverlandPark	NA	NA	NA	NA	NA	NA	NA	NA	NA	NA	NA	NA
117156	11/15/2017	Silver maple	Acer saccharinum	Overland Park	Kansas	-94.692789	38.999548	built_environment	7119 72Nd St	No	good	naturally_occurring	NA	NA	OverlandPark	NA	NA	NA	NA	NA	NA	NA	NA	NA	NA	NA	NA
117157	11/15/2017	Sugar maple	Acer saccharum	Overland Park	Kansas	-94.692894	38.999683	built_environment	7110 72Nd St	No	excellent	naturally_occurring	NA	0 to 15.24 cm	OverlandPark	NA	NA	NA	NA	NA	NA	NA	NA	NA	NA	NA	NA
117158	11/15/2017	Sugar maple	Acer saccharum	Overland Park	Kansas	-94.692756	38.999625	built_environment	7111 72Nd St	No	excellent	naturally_occurring	NA	0 to 15.24 cm	OverlandPark	NA	NA	NA	NA	NA	NA	NA	NA	NA	NA	NA	NA
117159	11/15/2017	Sugar maple	Acer saccharum	Overland Park	Kansas	-94.692756	38.999625	built_environment	7111 72Nd St	No	excellent	naturally_occurring	NA	0 to 15.24 cm	OverlandPark	NA	NA	NA	NA	NA	NA	NA	NA	NA	NA	NA	NA
117160	11/15/2017	Pin oak	Quercus palustris	Overland Park	Kansas	-94.692756	38.999625	built_environment	7111 72Nd St	No	excellent	naturally_occurring	NA	NA	OverlandPark	NA	NA	NA	NA	NA	NA	NA	NA	NA	NA	NA	NA
117161	11/15/2017	Sugar maple	Acer saccharum	Overland Park	Kansas	-94.692756	38.999625	built_environment	7111 72Nd St	No	excellent	naturally_occurring	NA	0 to 15.24 cm	OverlandPark	NA	NA	NA	NA	NA	NA	NA	NA	NA	NA	NA	NA
117162	11/15/2017	Pin oak	Quercus palustris	Overland Park	Kansas	-94.692781	38.99976	built_environment	7101 72Nd St	No	good	naturally_occurring	NA	NA	OverlandPark	NA	NA	NA	NA	NA	NA	NA	NA	NA	NA	NA	NA
117163	11/15/2017	Eastern red cedar	Juniperus virginiana	Overland Park	Kansas	-94.692781	38.99976	built_environment	7101 72Nd St	No	good	naturally_occurring	NA	NA	OverlandPark	NA	NA	NA	NA	NA	NA	NA	NA	NA	NA	NA	NA
117164	11/15/2017	Pin oak	Quercus palustris	Overland Park	Kansas	-94.692781	38.99976	built_environment	7100 72Nd St	No	good	naturally_occurring	NA	NA	OverlandPark	NA	NA	NA	NA	NA	NA	NA	NA	NA	NA	NA	NA
117165	11/15/2017	Silver maple	Acer saccharinum	Overland Park	Kansas	-94.692935	38.999582	built_environment	7118 72Nd St	No	good	naturally_occurring	NA	NA	OverlandPark	NA	NA	NA	NA	NA	NA	NA	NA	NA	NA	NA	NA
117166	11/15/2017	Green ash	Fraxinus pennsylvanica	Overland Park	Kansas	-94.692898	38.998666	built_environment	7206 72Nd St	No	good	naturally_occurring	NA	NA	OverlandPark	NA	NA	NA	NA	NA	NA	NA	NA	NA	NA	NA	NA
117167	11/15/2017	Green ash	Fraxinus pennsylvanica	Overland Park	Kansas	-94.692898	38.998666	built_environment	7206 72Nd St	No	good	naturally_occurring	NA	15.24 to 30.48 cm	OverlandPark	NA	NA	NA	NA	NA	NA	NA	NA	NA	NA	NA	NA
117168	11/15/2017	Green ash	Fraxinus pennsylvanica	Overland Park	Kansas	-94.692898	38.998666	built_environment	7212 72Nd St	No	good	naturally_occurring	NA	15.24 to 30.48 cm	OverlandPark	NA	NA	NA	NA	NA	NA	NA	NA	NA	NA	NA	NA
117169	11/15/2017	Green ash	Fraxinus pennsylvanica	Overland Park	Kansas	-94.669984	38.9992227	built_environment	7143 Marty St	No	good	naturally_occurring	NA	15.24 to 30.48 cm	OverlandPark	NA	NA	NA	NA	NA	NA	NA	NA	NA	NA	NA	NA
117170	11/15/2017	Silver maple	Acer saccharinum	Overland Park	Kansas	-94.669984	38.9992227	built_environment	7143 Marty St	No	good	naturally_occurring	NA	NA	OverlandPark	NA	NA	NA	NA	NA	NA	NA	NA	NA	NA	NA	NA
117171	11/15/2017	Green ash	Fraxinus pennsylvanica	Overland Park	Kansas	-94.669984	38.9992227	built_environment	7143 Marty St	No	good	naturally_occurring	NA	15.24 to 30.48 cm	OverlandPark	NA	NA	NA	NA	NA	NA	NA	NA	NA	NA	NA	NA
117172	11/15/2017	Silver maple	Acer saccharinum	Overland Park	Kansas	-94.669984	38.9992587	built_environment	7139 Marty St	No	good	naturally_occurring	NA	NA	OverlandPark	NA	NA	NA	NA	NA	NA	NA	NA	NA	NA	NA	NA
117173	11/15/2017	Green ash	Fraxinus pennsylvanica	Overland Park	Kansas	-94.669984	38.9993128	built_environment	7133 Marty St	No	good	naturally_occurring	NA	0 to 15.24 cm	OverlandPark	NA	NA	NA	NA	NA	NA	NA	NA	NA	NA	NA	NA
117174	11/15/2017	Pin oak	Quercus palustris	Overland Park	Kansas	-94.669984	38.9993128	built_environment	7133 Marty St	No	good	naturally_occurring	NA	NA	OverlandPark	NA	NA	NA	NA	NA	NA	NA	NA	NA	NA	NA	NA
117175	11/15/2017	Pin oak	Quercus palustris	Overland Park	Kansas	-94.669984	38.9993669	built_environment	7127 Marty St	No	good	naturally_occurring	NA	NA	OverlandPark	NA	NA	NA	NA	NA	NA	NA	NA	NA	NA	NA	NA
117176	11/15/2017	Pin oak	Quercus palustris	Overland Park	Kansas	-94.669984	38.9993669	built_environment	7127 Marty St	No	good	naturally_occurring	NA	NA	OverlandPark	NA	NA	NA	NA	NA	NA	NA	NA	NA	NA	NA	NA
117177	11/15/2017	Green ash	Fraxinus pennsylvanica	Overland Park	Kansas	-94.847263	38.998771	built_environment	7215 71St Ter	No	good	naturally_occurring	NA	NA	OverlandPark	NA	NA	NA	NA	NA	NA	NA	NA	NA	NA	NA	NA
117178	11/15/2017	Pin oak	Quercus palustris	Overland Park	Kansas	-94.847263	38.998771	built_environment	7111 71St Ter	No	good	naturally_occurring	NA	NA	OverlandPark	NA	NA	NA	NA	NA	NA	NA	NA	NA	NA	NA	NA
117179	11/15/2017	Green ash	Fraxinus pennsylvanica	Overland Park	Kansas	-94.847263	38.998771	built_environment	7110 71St Ter	No	good	naturally_occurring	NA	NA	OverlandPark	NA	NA	NA	NA	NA	NA	NA	NA	NA	NA	NA	NA
117180	11/15/2017	Pin oak	Quercus palustris	Overland Park	Kansas	-94.847263	38.998771	built_environment	7118 71St Ter	No	good	naturally_occurring	NA	NA	OverlandPark	NA	NA	NA	NA	NA	NA	NA	NA	NA	NA	NA	NA
117181	11/15/2017	Sugar maple	Acer saccharum	Overland Park	Kansas	-94.847263	38.998771	built_environment	7206 71St Ter	No	excellent	naturally_occurring	NA	0 to 15.24 cm	OverlandPark	NA	NA	NA	NA	NA	NA	NA	NA	NA	NA	NA	NA
117182	11/15/2017	Green ash	Fraxinus pennsylvanica	Overland Park	Kansas	-94.847263	38.998771	built_environment	7214 71St Ter	No	good	naturally_occurring	NA	NA	OverlandPark	NA	NA	NA	NA	NA	NA	NA	NA	NA	NA	NA	NA
117183	11/15/2017	Green ash	Fraxinus pennsylvanica	Overland Park	Kansas	-94.847263	38.998771	built_environment	7206 71St Ter	No	good	naturally_occurring	NA	NA	OverlandPark	NA	NA	NA	NA	NA	NA	NA	NA	NA	NA	NA	NA
117184	11/15/2017	American elm	Ulmus americana	Overland Park	Kansas	-94.66998	38.999701	built_environment	7115 Marty St	No	good	naturally_occurring	NA	NA	OverlandPark	NA	NA	NA	NA	NA	NA	NA	NA	NA	NA	NA	NA
117185	11/15/2017	Sugar maple	Acer saccharum	Overland Park	Kansas	-94.66998	38.999701	built_environment	7115 Marty St	No	good	naturally_occurring	NA	NA	OverlandPark	NA	NA	NA	NA	NA	NA	NA	NA	NA	NA	NA	NA
117186	11/15/2017	Sugar maple	Acer saccharum	Overland Park	Kansas	-94.6699518	38.9999441	built_environment	7109 Marty St	No	good	naturally_occurring	NA	NA	OverlandPark	NA	NA	NA	NA	NA	NA	NA	NA	NA	NA	NA	NA
117187	11/15/2017	Green ash	Fraxinus pennsylvanica	Overland Park	Kansas	-94.6699518	38.9999441	built_environment	7109 Marty St	No	good	naturally_occurring	NA	NA	OverlandPark	NA	NA	NA	NA	NA	NA	NA	NA	NA	NA	NA	NA
117188	11/15/2017	Sugar maple	Acer saccharum	Overland Park	Kansas	-94.670142	39.000271	built_environment	7100 Marty St	No	good	naturally_occurring	NA	NA	OverlandPark	NA	NA	NA	NA	NA	NA	NA	NA	NA	NA	NA	NA
117189	11/15/2017	Green ash	Fraxinus pennsylvanica	Overland Park	Kansas	-94.670196	38.9994181	built_environment	7126 Marty St	No	good	naturally_occurring	NA	NA	OverlandPark	NA	NA	NA	NA	NA	NA	NA	NA	NA	NA	NA	NA
117190	11/15/2017	Pin oak	Quercus palustris	Overland Park	Kansas	-94.670196	38.9993598	built_environment	7132 Marty St	No	good	naturally_occurring	NA	NA	OverlandPark	NA	NA	NA	NA	NA	NA	NA	NA	NA	NA	NA	NA
117191	11/15/2017	Sugar maple	Acer saccharum	Overland Park	Kansas	-94.670196	38.9993598	built_environment	7132 Marty St	No	excellent	naturally_occurring	NA	0 to 15.24 cm	OverlandPark	NA	NA	NA	NA	NA	NA	NA	NA	NA	NA	NA	NA
117192	11/15/2017	Pin oak	Quercus palustris	Overland Park	Kansas	-94.692898	38.998666	built_environment	7300 72Nd St	No	excellent	naturally_occurring	NA	0 to 15.24 cm	OverlandPark	NA	NA	NA	NA	NA	NA	NA	NA	NA	NA	NA	NA
117193	11/15/2017	Silver maple	Acer saccharinum	Overland Park	Kansas	-94.750082	38.994268	built_environment	7120 74th St	No	good	naturally_occurring	NA	NA	OverlandPark	NA	NA	NA	NA	NA	NA	NA	NA	NA	NA	NA	NA
117194	11/15/2017	Silver maple	Acer saccharinum	Overland Park	Kansas	-94.668862	38.9960236	built_environment	7321 Floyd St	No	good	naturally_occurring	NA	NA	OverlandPark	NA	NA	NA	NA	NA	NA	NA	NA	NA	NA	NA	NA
117195	11/15/2017	Silver maple	Acer saccharinum	Overland Park	Kansas	-94.668862	38.9960236	built_environment	7321 Floyd St	No	good	naturally_occurring	NA	NA	OverlandPark	NA	NA	NA	NA	NA	NA	NA	NA	NA	NA	NA	NA
117196	11/15/2017	Silver maple	Acer saccharinum	Overland Park	Kansas	-94.668862	38.9960236	built_environment	7321 Floyd St	No	good	naturally_occurring	NA	NA	OverlandPark	NA	NA	NA	NA	NA	NA	NA	NA	NA	NA	NA	NA
117197	11/15/2017	Silver maple	Acer saccharinum	Overland Park	Kansas	-94.6688633	38.996279	built_environment	7301 Floyd St	No	good	naturally_occurring	NA	NA	OverlandPark	NA	NA	NA	NA	NA	NA	NA	NA	NA	NA	NA	NA
117198	11/15/2017	Sugar maple	Acer saccharum	Overland Park	Kansas	-94.6688669	38.9970198	built_environment	7243 Floyd St	No	excellent	naturally_occurring	NA	0 to 15.24 cm	OverlandPark	NA	NA	NA	NA	NA	NA	NA	NA	NA	NA	NA	NA
117199	11/15/2017	Sugar maple	Acer saccharum	Overland Park	Kansas	-94.6688669	38.9970198	built_environment	7243 Floyd St	No	good	naturally_occurring	NA	0 to 15.24 cm	OverlandPark	NA	NA	NA	NA	NA	NA	NA	NA	NA	NA	NA	NA
117200	11/15/2017	Green ash	Fraxinus pennsylvanica	Overland Park	Kansas	-94.6688673	38.9970964	built_environment	7237 Floyd St	No	good	naturally_occurring	NA	0 to 15.24 cm	OverlandPark	NA	NA	NA	NA	NA	NA	NA	NA	NA	NA	NA	NA
117201	11/15/2017	Silver maple	Acer saccharinum	Overland Park	Kansas	-94.669082	38.9972765	built_environment	7228 Floyd St	No	good	naturally_occurring	NA	NA	OverlandPark	NA	NA	NA	NA	NA	NA	NA	NA	NA	NA	NA	NA
117202	11/15/2017	Silver maple	Acer saccharinum	Overland Park	Kansas	-94.6690821	38.9971752	built_environment	7236 Floyd St	No	good	naturally_occurring	NA	NA	OverlandPark	NA	NA	NA	NA	NA	NA	NA	NA	NA	NA	NA	NA
117203	11/15/2017	Silver maple	Acer saccharinum	Overland Park	Kansas	-94.6690823	38.9970992	built_environment	7242 Floyd St	No	good	naturally_occurring	NA	NA	OverlandPark	NA	NA	NA	NA	NA	NA	NA	NA	NA	NA	NA	NA
117204	11/15/2017	Silver maple	Acer saccharinum	Overland Park	Kansas	-94.6690839	38.9963647	built_environment	7300 Floyd St	No	good	naturally_occurring	NA	NA	OverlandPark	NA	NA	NA	NA	NA	NA	NA	NA	NA	NA	NA	NA
117207	11/15/2017	Silver maple	Acer saccharinum	Overland Park	Kansas	-94.6690848	38.9959342	built_environment	7334 Floyd St	No	good	naturally_occurring	NA	NA	OverlandPark	NA	NA	NA	NA	NA	NA	NA	NA	NA	NA	NA	NA
117208	11/15/2017	Black cherry	Prunus serotina	Overland Park	Kansas	-94.750082	38.994268	built_environment	7200 74th St	No	good	naturally_occurring	NA	15.24 to 30.48 cm	OverlandPark	NA	NA	NA	NA	NA	NA	NA	NA	NA	NA	NA	NA
117209	11/15/2017	Silver maple	Acer saccharinum	Overland Park	Kansas	-94.750082	38.994268	built_environment	7200 74th St	No	fair	naturally_occurring	NA	NA	OverlandPark	NA	NA	NA	NA	NA	NA	NA	NA	NA	NA	NA	NA
117210	11/15/2017	American elm	Ulmus americana	Overland Park	Kansas	-94.750082	38.994268	built_environment	7100 74th St	No	good	naturally_occurring	NA	NA	OverlandPark	NA	NA	NA	NA	NA	NA	NA	NA	NA	NA	NA	NA
117211	11/15/2017	NA	NA	Overland Park	Kansas	-94.750082	38.994268	built_environment	7100 74th St	No	good	no_info	NA	NA	OverlandPark	NA	NA	NA	NA	NA	NA	NA	NA	NA	NA	NA	NA
117212	11/15/2017	Green ash	Fraxinus pennsylvanica	Overland Park	Kansas	-94.6677782	39.0181827	built_environment	7334 Metcalf Ave	No	good	naturally_occurring	NA	NA	OverlandPark	NA	NA	NA	NA	NA	NA	NA	NA	NA	NA	NA	NA
117213	11/15/2017	Sugar maple	Acer saccharum	Overland Park	Kansas	-94.6680834	38.9957678	built_environment	7328 Metcalf Ave	No	fair	naturally_occurring	NA	NA	OverlandPark	NA	NA	NA	NA	NA	NA	NA	NA	NA	NA	NA	NA
117214	11/15/2017	Sweetgum	Liquidambar styraciflua	Overland Park	Kansas	-94.6680817	38.9959767	built_environment	7320 Metcalf Ave	No	excellent	introduced	NA	NA	OverlandPark	NA	NA	NA	NA	NA	NA	NA	NA	NA	NA	NA	NA
117215	11/15/2017	Silver maple	Acer saccharinum	Overland Park	Kansas	-94.6680817	38.9959767	built_environment	7320 Metcalf Ave	No	good	naturally_occurring	NA	NA	OverlandPark	NA	NA	NA	NA	NA	NA	NA	NA	NA	NA	NA	NA
117216	11/15/2017	Silver maple	Acer saccharinum	Overland Park	Kansas	-94.6680781	38.9962237	built_environment	7314 Metcalf Ave	No	good	naturally_occurring	NA	NA	OverlandPark	NA	NA	NA	NA	NA	NA	NA	NA	NA	NA	NA	NA
117217	11/15/2017	Silver maple	Acer saccharinum	Overland Park	Kansas	-94.6680781	38.9962237	built_environment	7314 Metcalf Ave	No	good	naturally_occurring	NA	NA	OverlandPark	NA	NA	NA	NA	NA	NA	NA	NA	NA	NA	NA	NA
117218	11/15/2017	Silver maple	Acer saccharinum	Overland Park	Kansas	-94.6680789	38.9968583	built_environment	7248 Metcalf Ave	No	good	naturally_occurring	NA	NA	OverlandPark	NA	NA	NA	NA	NA	NA	NA	NA	NA	NA	NA	NA
117219	11/15/2017	Silver maple	Acer saccharinum	Overland Park	Kansas	-94.6678006	38.9982979	built_environment	7242 Metcalf Ave	No	good	naturally_occurring	NA	NA	OverlandPark	NA	NA	NA	NA	NA	NA	NA	NA	NA	NA	NA	NA
117220	11/15/2017	Silver maple	Acer saccharinum	Overland Park	Kansas	-94.6678006	38.9982979	built_environment	7242 Metcalf Ave	No	good	naturally_occurring	NA	NA	OverlandPark	NA	NA	NA	NA	NA	NA	NA	NA	NA	NA	NA	NA
117221	11/15/2017	Pin oak	Quercus palustris	Overland Park	Kansas	-94.6680797	38.9973089	built_environment	7236 Metcalf Ave	No	excellent	naturally_occurring	NA	NA	OverlandPark	NA	NA	NA	NA	NA	NA	NA	NA	NA	NA	NA	NA
117222	11/15/2017	Silver maple	Acer saccharinum	Overland Park	Kansas	-94.668064	38.9975711	built_environment	7228 Metcalf Ave	No	fair	naturally_occurring	NA	NA	OverlandPark	NA	NA	NA	NA	NA	NA	NA	NA	NA	NA	NA	NA
117224	11/15/2017	Honeylocust	Gleditsia triacanthos	Overland Park	Kansas	-94.716692	38.94966	built_environment	11309 99th St	No	good	naturally_occurring	NA	NA	OverlandPark	NA	NA	NA	NA	NA	NA	NA	NA	NA	NA	NA	NA
117225	11/15/2017	Honeylocust	Gleditsia triacanthos	Overland Park	Kansas	-94.717436	38.949661	built_environment	11401 99th St	No	excellent	naturally_occurring	NA	NA	OverlandPark	NA	NA	NA	NA	NA	NA	NA	NA	NA	NA	NA	NA
117226	11/15/2017	Sweetgum	Liquidambar styraciflua	Overland Park	Kansas	-94.717501	38.949661	built_environment	11409 99th St	No	excellent	introduced	NA	NA	OverlandPark	NA	NA	NA	NA	NA	NA	NA	NA	NA	NA	NA	NA
117227	11/15/2017	Norway maple	Acer platanoides	Overland Park	Kansas	-94.717566	38.949661	built_environment	11417 99th St	No	good	introduced	NA	NA	OverlandPark	NA	NA	NA	NA	NA	NA	NA	NA	NA	NA	NA	NA
117228	11/15/2017	Red maple	Acer rubrum	Overland Park	Kansas	-94.71763	38.949662	built_environment	11425 99th St	No	excellent	introduced	NA	0 to 15.24 cm	OverlandPark	NA	NA	NA	NA	NA	NA	NA	NA	NA	NA	NA	NA
117229	11/15/2017	Honeylocust	Gleditsia triacanthos	Overland Park	Kansas	-94.718245	38.949663	built_environment	11501 99th St	No	good	naturally_occurring	NA	NA	OverlandPark	NA	NA	NA	NA	NA	NA	NA	NA	NA	NA	NA	NA
117230	11/15/2017	Honeylocust	Gleditsia triacanthos	Overland Park	Kansas	-94.718342	38.949663	built_environment	11513 99th St	No	good	naturally_occurring	NA	NA	OverlandPark	NA	NA	NA	NA	NA	NA	NA	NA	NA	NA	NA	NA
117231	11/15/2017	Honeylocust	Gleditsia triacanthos	Overland Park	Kansas	-94.719054	38.949664	built_environment	11601 99th St	No	good	naturally_occurring	NA	NA	OverlandPark	NA	NA	NA	NA	NA	NA	NA	NA	NA	NA	NA	NA
117232	11/15/2017	Sweetgum	Liquidambar styraciflua	Overland Park	Kansas	-94.719167	38.949664	built_environment	11615 99th St	No	excellent	introduced	NA	NA	OverlandPark	NA	NA	NA	NA	NA	NA	NA	NA	NA	NA	NA	NA
117233	11/15/2017	Honeylocust	Gleditsia triacanthos	Overland Park	Kansas	-94.7208671	38.9491599	built_environment	9920 Cody St	No	excellent	naturally_occurring	NA	NA	OverlandPark	NA	NA	NA	NA	NA	NA	NA	NA	NA	NA	NA	NA
117234	11/15/2017	Sweetgum	Liquidambar styraciflua	Overland Park	Kansas	-94.718332	38.948929	built_environment	11616 99th Ter	No	excellent	introduced	NA	NA	OverlandPark	NA	NA	NA	NA	NA	NA	NA	NA	NA	NA	NA	NA
117235	11/15/2017	Basswood	Tilia	Overland Park	Kansas	-94.719226	38.948782	built_environment	11613 99th Ter	No	excellent	no_info	NA	NA	OverlandPark	NA	NA	NA	NA	NA	NA	NA	NA	NA	NA	NA	NA
117236	11/15/2017	Sweetgum	Liquidambar styraciflua	Overland Park	Kansas	-94.718378	38.948929	built_environment	11610 99th Ter	No	excellent	introduced	NA	NA	OverlandPark	NA	NA	NA	NA	NA	NA	NA	NA	NA	NA	NA	NA
117237	11/15/2017	Sugar maple	Acer saccharum	Overland Park	Kansas	-94.71918	38.948782	built_environment	11607 99th Ter	No	excellent	naturally_occurring	NA	15.24 to 30.48 cm	OverlandPark	NA	NA	NA	NA	NA	NA	NA	NA	NA	NA	NA	NA
117238	11/15/2017	Basswood	Tilia	Overland Park	Kansas	-94.719165	38.948782	built_environment	11605 99th Ter	No	excellent	no_info	NA	NA	OverlandPark	NA	NA	NA	NA	NA	NA	NA	NA	NA	NA	NA	NA
117239	11/15/2017	Silver maple	Acer saccharinum	Overland Park	Kansas	-94.718455	38.948929	built_environment	11600 99th Ter	No	excellent	naturally_occurring	NA	0 to 15.24 cm	OverlandPark	NA	NA	NA	NA	NA	NA	NA	NA	NA	NA	NA	NA
117240	11/15/2017	Sweetgum	Liquidambar styraciflua	Overland Park	Kansas	-94.719086	38.94893	built_environment	11518 99th Ter	No	excellent	introduced	NA	NA	OverlandPark	NA	NA	NA	NA	NA	NA	NA	NA	NA	NA	NA	NA
117241	11/15/2017	Red maple	Acer rubrum	Overland Park	Kansas	-94.718503	38.948781	built_environment	11519 99th Ter	No	excellent	introduced	NA	0 to 15.24 cm	OverlandPark	NA	NA	NA	NA	NA	NA	NA	NA	NA	NA	NA	NA
117244	11/15/2017	Silver maple	Acer saccharinum	Overland Park	Kansas	-94.71838	38.948781	built_environment	11503 99th Ter	No	good	naturally_occurring	NA	NA	OverlandPark	NA	NA	NA	NA	NA	NA	NA	NA	NA	NA	NA	NA
117245	11/15/2017	Sweetgum	Liquidambar styraciflua	Overland Park	Kansas	-94.719224	38.94893	built_environment	11500 99th Ter	No	excellent	introduced	NA	NA	OverlandPark	NA	NA	NA	NA	NA	NA	NA	NA	NA	NA	NA	NA
117246	11/15/2017	Baldcypress	Taxodium distichum	Overland Park	Kansas	-94.717719	38.948779	built_environment	11417 99th Ter	No	excellent	introduced	NA	0 to 15.24 cm	OverlandPark	NA	NA	NA	NA	NA	NA	NA	NA	NA	NA	NA	NA
117247	11/15/2017	Sugar maple	Acer saccharum	Overland Park	Kansas	-94.719808	38.948931	built_environment	11424 99th Ter	No	excellent	naturally_occurring	NA	15.24 to 30.48 cm	OverlandPark	NA	NA	NA	NA	NA	NA	NA	NA	NA	NA	NA	NA
117248	11/15/2017	Sweetgum	Liquidambar styraciflua	Overland Park	Kansas	-94.717719	38.948779	built_environment	11417 99th Ter	No	good	introduced	NA	NA	OverlandPark	NA	NA	NA	NA	NA	NA	NA	NA	NA	NA	NA	NA
117249	11/15/2017	Green ash	Fraxinus pennsylvanica	Overland Park	Kansas	-94.719808	38.948931	built_environment	11424 99th Ter	No	excellent	naturally_occurring	NA	NA	OverlandPark	NA	NA	NA	NA	NA	NA	NA	NA	NA	NA	NA	NA
117251	11/15/2017	Basswood	Tilia	Overland Park	Kansas	-94.717688	38.948779	built_environment	11413 99th Ter	No	excellent	no_info	NA	NA	OverlandPark	NA	NA	NA	NA	NA	NA	NA	NA	NA	NA	NA	NA
117252	11/15/2017	Basswood	Tilia	Overland Park	Kansas	-94.719931	38.948932	built_environment	11408 99th Ter	No	excellent	no_info	NA	NA	OverlandPark	NA	NA	NA	NA	NA	NA	NA	NA	NA	NA	NA	NA
117253	11/15/2017	Pin oak	Quercus palustris	Overland Park	Kansas	-94.717658	38.948779	built_environment	11409 99th Ter	No	excellent	naturally_occurring	NA	NA	OverlandPark	NA	NA	NA	NA	NA	NA	NA	NA	NA	NA	NA	NA
117254	11/15/2017	Basswood	Tilia	Overland Park	Kansas	-94.719993	38.948932	built_environment	11400 99th Ter	No	excellent	no_info	NA	NA	OverlandPark	NA	NA	NA	NA	NA	NA	NA	NA	NA	NA	NA	NA
117255	11/15/2017	Littleleaf linden	Tilia cordata	Overland Park	Kansas	-94.717627	38.948779	built_environment	11405 99th Ter	No	excellent	introduced	NA	NA	OverlandPark	NA	NA	NA	NA	NA	NA	NA	NA	NA	NA	NA	NA
117256	11/15/2017	Pin oak	Quercus palustris	Overland Park	Kansas	-94.716873	38.948778	built_environment	11307 99th Ter	No	excellent	naturally_occurring	NA	NA	OverlandPark	NA	NA	NA	NA	NA	NA	NA	NA	NA	NA	NA	NA
117257	11/15/2017	Sweetgum	Liquidambar styraciflua	Overland Park	Kansas	-94.716873	38.948778	built_environment	11307 99th Ter	No	excellent	introduced	NA	NA	OverlandPark	NA	NA	NA	NA	NA	NA	NA	NA	NA	NA	NA	NA
117258	11/15/2017	Sweetgum	Liquidambar styraciflua	Overland Park	Kansas	-94.717627	38.948779	built_environment	11405 99th Ter	No	excellent	introduced	NA	NA	OverlandPark	NA	NA	NA	NA	NA	NA	NA	NA	NA	NA	NA	NA
117259	11/15/2017	Basswood	Tilia	Overland Park	Kansas	-94.720685	38.948933	built_environment	11310 99th Ter	No	good	no_info	NA	NA	OverlandPark	NA	NA	NA	NA	NA	NA	NA	NA	NA	NA	NA	NA
117260	11/15/2017	Red maple	Acer rubrum	Overland Park	Kansas	-94.716873	38.948778	built_environment	11307 99th Ter	No	excellent	introduced	NA	0 to 15.24 cm	OverlandPark	NA	NA	NA	NA	NA	NA	NA	NA	NA	NA	NA	NA
117261	11/15/2017	NA	NA	Overland Park	Kansas	-94.720746	38.948933	built_environment	11302 99th Ter	No	excellent	no_info	NA	0 to 15.24 cm	OverlandPark	NA	NA	NA	NA	NA	NA	NA	NA	NA	NA	NA	NA
117264	11/15/2017	Sweetgum	Liquidambar styraciflua	Overland Park	Kansas	-94.715567	38.949659	built_environment	11217 99th St	No	excellent	introduced	NA	NA	OverlandPark	NA	NA	NA	NA	NA	NA	NA	NA	NA	NA	NA	NA
117265	11/15/2017	Sweetgum	Liquidambar styraciflua	Overland Park	Kansas	-94.715511	38.949659	built_environment	11211 99th St	No	excellent	introduced	NA	NA	OverlandPark	NA	NA	NA	NA	NA	NA	NA	NA	NA	NA	NA	NA
117266	11/15/2017	Sweetgum	Liquidambar styraciflua	Overland Park	Kansas	-94.715436	38.949659	built_environment	11203 99th St	No	fair	introduced	NA	NA	OverlandPark	NA	NA	NA	NA	NA	NA	NA	NA	NA	NA	NA	NA
117267	11/15/2017	Sweetgum	Liquidambar styraciflua	Overland Park	Kansas	-94.715436	38.949659	built_environment	11203 99th St	No	excellent	introduced	NA	NA	OverlandPark	NA	NA	NA	NA	NA	NA	NA	NA	NA	NA	NA	NA
117268	11/15/2017	Sweetgum	Liquidambar styraciflua	Overland Park	Kansas	-94.714335	38.949665	built_environment	11109 99th St	No	excellent	introduced	NA	NA	OverlandPark	NA	NA	NA	NA	NA	NA	NA	NA	NA	NA	NA	NA
117269	11/15/2017	Pin oak	Quercus palustris	Overland Park	Kansas	-94.714255	38.949734	built_environment	11101 99th St	No	excellent	naturally_occurring	NA	NA	OverlandPark	NA	NA	NA	NA	NA	NA	NA	NA	NA	NA	NA	NA
117270	11/15/2017	Pin oak	Quercus palustris	Overland Park	Kansas	-94.716827	38.948853	built_environment	11100 99th Ter	No	excellent	naturally_occurring	NA	NA	OverlandPark	NA	NA	NA	NA	NA	NA	NA	NA	NA	NA	NA	NA
117271	11/15/2017	Pin oak	Quercus palustris	Overland Park	Kansas	-94.716827	38.948853	built_environment	11100 99th Ter	No	excellent	naturally_occurring	NA	NA	OverlandPark	NA	NA	NA	NA	NA	NA	NA	NA	NA	NA	NA	NA
117272	11/15/2017	Pin oak	Quercus palustris	Overland Park	Kansas	-94.714343	38.948776	built_environment	11111 99th Ter	No	excellent	naturally_occurring	NA	NA	OverlandPark	NA	NA	NA	NA	NA	NA	NA	NA	NA	NA	NA	NA
117273	11/15/2017	Basswood	Tilia	Overland Park	Kansas	-94.716746	38.948928	built_environment	11108 99th Ter	No	poor	no_info	NA	NA	OverlandPark	NA	NA	NA	NA	NA	NA	NA	NA	NA	NA	NA	NA
117274	11/15/2017	Basswood	Tilia	Overland Park	Kansas	-94.714343	38.948776	built_environment	11111 99th Ter	No	excellent	no_info	NA	NA	OverlandPark	NA	NA	NA	NA	NA	NA	NA	NA	NA	NA	NA	NA
117275	11/15/2017	Basswood	Tilia	Overland Park	Kansas	-94.714383	38.948776	built_environment	11115 99th Ter	No	excellent	no_info	NA	NA	OverlandPark	NA	NA	NA	NA	NA	NA	NA	NA	NA	NA	NA	NA
117276	11/15/2017	Basswood	Tilia	Overland Park	Kansas	-94.715811	38.948927	built_environment	11200 99th Ter	No	excellent	no_info	NA	NA	OverlandPark	NA	NA	NA	NA	NA	NA	NA	NA	NA	NA	NA	NA
117277	11/15/2017	NA	NA	Overland Park	Kansas	-94.715257	38.948777	built_environment	11201 99th Ter	No	excellent	no_info	NA	NA	OverlandPark	NA	NA	NA	NA	NA	NA	NA	NA	NA	NA	NA	NA
117278	11/15/2017	Basswood	Tilia	Overland Park	Kansas	-94.715811	38.948927	built_environment	11200 99th Ter	No	good	no_info	NA	NA	OverlandPark	NA	NA	NA	NA	NA	NA	NA	NA	NA	NA	NA	NA
117279	11/15/2017	NA	NA	Overland Park	Kansas	-94.715689	38.948927	built_environment	11212 99th Ter	No	good	no_info	NA	NA	OverlandPark	NA	NA	NA	NA	NA	NA	NA	NA	NA	NA	NA	NA
117280	11/15/2017	Basswood	Tilia	Overland Park	Kansas	-94.715297	38.948777	built_environment	11205 99th Ter	No	good	no_info	NA	NA	OverlandPark	NA	NA	NA	NA	NA	NA	NA	NA	NA	NA	NA	NA
117281	11/15/2017	Basswood	Tilia	Overland Park	Kansas	-94.715608	38.948927	built_environment	11220 99th Ter	No	fair	no_info	NA	NA	OverlandPark	NA	NA	NA	NA	NA	NA	NA	NA	NA	NA	NA	NA
117282	11/15/2017	Pin oak	Quercus palustris	Overland Park	Kansas	-94.715527	38.948927	built_environment	11228 99th Ter	No	excellent	naturally_occurring	NA	NA	OverlandPark	NA	NA	NA	NA	NA	NA	NA	NA	NA	NA	NA	NA
117283	11/15/2017	Basswood	Tilia	Overland Park	Kansas	-94.715527	38.948927	built_environment	11228 99th Ter	No	good	no_info	NA	NA	OverlandPark	NA	NA	NA	NA	NA	NA	NA	NA	NA	NA	NA	NA
117284	11/15/2017	Basswood	Tilia	Overland Park	Kansas	-94.715521	38.948777	built_environment	11227 99th Ter	No	excellent	no_info	NA	NA	OverlandPark	NA	NA	NA	NA	NA	NA	NA	NA	NA	NA	NA	NA
117285	11/15/2017	Basswood	Tilia	Overland Park	Kansas	-94.715527	38.948927	built_environment	11228 99th Ter	No	excellent	no_info	NA	NA	OverlandPark	NA	NA	NA	NA	NA	NA	NA	NA	NA	NA	NA	NA
117286	11/15/2017	Northern red oak	Quercus rubra	Overland Park	Kansas	-94.714261	38.948776	built_environment	11103 99th Ter	No	excellent	naturally_occurring	NA	0 to 15.24 cm	OverlandPark	NA	NA	NA	NA	NA	NA	NA	NA	NA	NA	NA	NA
117287	11/15/2017	Pin oak	Quercus palustris	Overland Park	Kansas	-94.714261	38.948776	built_environment	11103 99th Ter	No	excellent	naturally_occurring	NA	NA	OverlandPark	NA	NA	NA	NA	NA	NA	NA	NA	NA	NA	NA	NA
117288	11/15/2017	Pin oak	Quercus palustris	Overland Park	Kansas	-94.714276	38.948077	built_environment	11102 99th Pl	No	excellent	naturally_occurring	NA	NA	OverlandPark	NA	NA	NA	NA	NA	NA	NA	NA	NA	NA	NA	NA
117290	11/15/2017	Pin oak	Quercus palustris	Overland Park	Kansas	-94.717053	38.947983	built_environment	11301 99th Pl	No	excellent	naturally_occurring	NA	NA	OverlandPark	NA	NA	NA	NA	NA	NA	NA	NA	NA	NA	NA	NA
117291	11/15/2017	Pin oak	Quercus palustris	Overland Park	Kansas	-94.717053	38.947983	built_environment	11301 99th Pl	No	excellent	naturally_occurring	NA	NA	OverlandPark	NA	NA	NA	NA	NA	NA	NA	NA	NA	NA	NA	NA
117292	11/15/2017	White ash	Fraxinus americana	Overland Park	Kansas	-94.715804	38.947883	built_environment	11239 99th Pl	No	good	naturally_occurring	NA	NA	OverlandPark	NA	NA	NA	NA	NA	NA	NA	NA	NA	NA	NA	NA
117293	11/15/2017	White ash	Fraxinus americana	Overland Park	Kansas	-94.715716	38.947883	built_environment	11231 99th Pl	No	good	naturally_occurring	NA	NA	OverlandPark	NA	NA	NA	NA	NA	NA	NA	NA	NA	NA	NA	NA
117295	11/15/2017	White ash	Fraxinus americana	Overland Park	Kansas	-94.71554	38.947882	built_environment	11215 99th Pl	No	good	naturally_occurring	NA	15.24 to 30.48 cm	OverlandPark	NA	NA	NA	NA	NA	NA	NA	NA	NA	NA	NA	NA
117296	11/15/2017	White ash	Fraxinus americana	Overland Park	Kansas	-94.715452	38.947882	built_environment	11207 99th Pl	No	good	naturally_occurring	NA	NA	OverlandPark	NA	NA	NA	NA	NA	NA	NA	NA	NA	NA	NA	NA
117297	11/15/2017	White ash	Fraxinus americana	Overland Park	Kansas	-94.714344	38.947903	built_environment	11113 99th Pl	No	good	naturally_occurring	NA	NA	OverlandPark	NA	NA	NA	NA	NA	NA	NA	NA	NA	NA	NA	NA
117298	11/15/2017	White ash	Fraxinus americana	Overland Park	Kansas	-94.714361	38.948054	built_environment	11110 99th Pl	No	excellent	naturally_occurring	NA	NA	OverlandPark	NA	NA	NA	NA	NA	NA	NA	NA	NA	NA	NA	NA
117299	11/15/2017	Red maple	Acer rubrum	Overland Park	Kansas	-94.715396	38.948032	built_environment	11202 99th Pl	No	excellent	introduced	NA	0 to 15.24 cm	OverlandPark	NA	NA	NA	NA	NA	NA	NA	NA	NA	NA	NA	NA
117300	11/15/2017	White ash	Fraxinus americana	Overland Park	Kansas	-94.71544	38.948032	built_environment	11206 99th Pl	No	good	naturally_occurring	NA	NA	OverlandPark	NA	NA	NA	NA	NA	NA	NA	NA	NA	NA	NA	NA
117301	11/15/2017	White ash	Fraxinus americana	Overland Park	Kansas	-94.715527	38.948032	built_environment	11214 99th Pl	No	good	naturally_occurring	NA	NA	OverlandPark	NA	NA	NA	NA	NA	NA	NA	NA	NA	NA	NA	NA
117302	11/15/2017	White ash	Fraxinus americana	Overland Park	Kansas	-94.715614	38.948033	built_environment	11222 99th Pl	No	excellent	naturally_occurring	NA	15.24 to 30.48 cm	OverlandPark	NA	NA	NA	NA	NA	NA	NA	NA	NA	NA	NA	NA
117303	11/15/2017	White ash	Fraxinus americana	Overland Park	Kansas	-94.715701	38.948033	built_environment	11230 99th Pl	No	excellent	naturally_occurring	NA	NA	OverlandPark	NA	NA	NA	NA	NA	NA	NA	NA	NA	NA	NA	NA
117304	11/15/2017	White ash	Fraxinus americana	Overland Park	Kansas	-94.716863	38.948057	built_environment	11300 99th Pl	No	excellent	naturally_occurring	NA	NA	OverlandPark	NA	NA	NA	NA	NA	NA	NA	NA	NA	NA	NA	NA
117305	11/15/2017	Pin oak	Quercus palustris	Overland Park	Kansas	-94.716863	38.948057	built_environment	11300 99th Pl	No	excellent	naturally_occurring	NA	NA	OverlandPark	NA	NA	NA	NA	NA	NA	NA	NA	NA	NA	NA	NA
117306	11/15/2017	Green ash	Fraxinus pennsylvanica	Overland Park	Kansas	-94.712728	38.945129	built_environment	11001 101St St	No	excellent	naturally_occurring	NA	0 to 15.24 cm	OverlandPark	NA	NA	NA	NA	NA	NA	NA	NA	NA	NA	NA	NA
117307	11/15/2017	Red maple	Acer rubrum	Overland Park	Kansas	-94.7126402	38.9447702	built_environment	10108 Nieman Rd	No	good	introduced	NA	NA	OverlandPark	NA	NA	NA	NA	NA	NA	NA	NA	NA	NA	NA	NA
117308	11/15/2017	Sugar maple	Acer saccharum	Overland Park	Kansas	-94.712547	38.944363	built_environment	10116 Nieman Rd	No	excellent	naturally_occurring	NA	NA	OverlandPark	NA	NA	NA	NA	NA	NA	NA	NA	NA	NA	NA	NA
117309	11/15/2017	Sugar maple	Acer saccharum	Overland Park	Kansas	-94.7125461	38.9443023	built_environment	10124 Nieman Rd	No	excellent	naturally_occurring	NA	0 to 15.24 cm	OverlandPark	NA	NA	NA	NA	NA	NA	NA	NA	NA	NA	NA	NA
117310	11/15/2017	Oak	Quercus	Overland Park	Kansas	-94.7125523	38.9442415	built_environment	10132 Nieman Rd	No	excellent	no_info	NA	0 to 15.24 cm	OverlandPark	NA	NA	NA	NA	NA	NA	NA	NA	NA	NA	NA	NA
117311	11/15/2017	Sugar maple	Acer saccharum	Overland Park	Kansas	-94.7125584	38.9441807	built_environment	10140 Nieman Rd	No	excellent	naturally_occurring	NA	0 to 15.24 cm	OverlandPark	NA	NA	NA	NA	NA	NA	NA	NA	NA	NA	NA	NA
117312	11/15/2017	Sugar maple	Acer saccharum	Overland Park	Kansas	-94.712621	38.943463	built_environment	10202 Nieman Rd	No	excellent	naturally_occurring	NA	NA	OverlandPark	NA	NA	NA	NA	NA	NA	NA	NA	NA	NA	NA	NA
117314	11/15/2017	NA	NA	Overland Park	Kansas	-94.7126301	38.9432201	built_environment	10220 Nieman Rd	No	excellent	no_info	NA	NA	OverlandPark	NA	NA	NA	NA	NA	NA	NA	NA	NA	NA	NA	NA
117315	11/15/2017	NA	NA	Overland Park	Kansas	-94.712636	38.9430312	built_environment	10234 Nieman Rd	No	excellent	no_info	NA	NA	OverlandPark	NA	NA	NA	NA	NA	NA	NA	NA	NA	NA	NA	NA
117316	11/15/2017	Sugar maple	Acer saccharum	Overland Park	Kansas	-94.7126359	38.9429502	built_environment	10240 Nieman Rd	No	fair	naturally_occurring	NA	15.24 to 30.48 cm	OverlandPark	NA	NA	NA	NA	NA	NA	NA	NA	NA	NA	NA	NA
117317	11/15/2017	Sugar maple	Acer saccharum	Overland Park	Kansas	-94.7126358	38.9428422	built_environment	10248 Nieman Rd	No	excellent	naturally_occurring	NA	0 to 15.24 cm	OverlandPark	NA	NA	NA	NA	NA	NA	NA	NA	NA	NA	NA	NA
117318	11/15/2017	Sugar maple	Acer saccharum	Overland Park	Kansas	-94.7126356	38.9427341	built_environment	10256 Nieman Rd	No	excellent	naturally_occurring	NA	NA	OverlandPark	NA	NA	NA	NA	NA	NA	NA	NA	NA	NA	NA	NA
117319	11/15/2017	Scotch pine	Pinus sylvestris	Overland Park	Kansas	-94.7135611	38.944067	built_environment	10255 Barton St	No	good	introduced	NA	NA	OverlandPark	NA	NA	NA	NA	NA	NA	NA	NA	NA	NA	NA	NA
117320	11/15/2017	Scotch pine	Pinus sylvestris	Overland Park	Kansas	-94.7135611	38.944067	built_environment	10255 Barton St	No	good	introduced	NA	NA	OverlandPark	NA	NA	NA	NA	NA	NA	NA	NA	NA	NA	NA	NA
117321	11/15/2017	NA	NA	Overland Park	Kansas	-94.7135611	38.944067	built_environment	10255 Barton St	No	good	no_info	NA	NA	OverlandPark	NA	NA	NA	NA	NA	NA	NA	NA	NA	NA	NA	NA
117322	11/15/2017	NA	NA	Overland Park	Kansas	-94.7135611	38.944067	built_environment	10255 Barton St	No	good	no_info	NA	NA	OverlandPark	NA	NA	NA	NA	NA	NA	NA	NA	NA	NA	NA	NA
117323	11/15/2017	Eastern redbud	Cercis canadensis	Overland Park	Kansas	-94.7126356	38.9427341	built_environment	10256 Nieman Rd	No	fair	naturally_occurring	NA	NA	OverlandPark	NA	NA	NA	NA	NA	NA	NA	NA	NA	NA	NA	NA
117324	11/15/2017	Green ash	Fraxinus pennsylvanica	Overland Park	Kansas	-94.7135611	38.944067	built_environment	10255 Barton St	No	good	naturally_occurring	NA	NA	OverlandPark	NA	NA	NA	NA	NA	NA	NA	NA	NA	NA	NA	NA
117326	11/15/2017	NA	NA	Overland Park	Kansas	-94.7135601	38.9438699	built_environment	10239 Barton St	No	good	no_info	NA	NA	OverlandPark	NA	NA	NA	NA	NA	NA	NA	NA	NA	NA	NA	NA
117327	11/15/2017	Green ash	Fraxinus pennsylvanica	Overland Park	Kansas	-94.7135595	38.9437714	built_environment	10231 Barton St	No	excellent	naturally_occurring	NA	NA	OverlandPark	NA	NA	NA	NA	NA	NA	NA	NA	NA	NA	NA	NA
117329	11/15/2017	Green ash	Fraxinus pennsylvanica	Overland Park	Kansas	-94.713558	38.9434757	built_environment	10207 Barton St	No	excellent	naturally_occurring	NA	NA	OverlandPark	NA	NA	NA	NA	NA	NA	NA	NA	NA	NA	NA	NA
117330	11/15/2017	Green ash	Fraxinus pennsylvanica	Overland Park	Kansas	-94.7135576	38.9434018	built_environment	10201 Barton St	No	excellent	naturally_occurring	NA	NA	OverlandPark	NA	NA	NA	NA	NA	NA	NA	NA	NA	NA	NA	NA
117334	11/15/2017	Green ash	Fraxinus pennsylvanica	Overland Park	Kansas	-94.7135518	38.9423178	built_environment	10113 Barton St	No	good	naturally_occurring	NA	NA	OverlandPark	NA	NA	NA	NA	NA	NA	NA	NA	NA	NA	NA	NA
117335	11/15/2017	Green ash	Fraxinus pennsylvanica	Overland Park	Kansas	-94.7135513	38.9422193	built_environment	10105 Barton St	No	good	naturally_occurring	NA	NA	OverlandPark	NA	NA	NA	NA	NA	NA	NA	NA	NA	NA	NA	NA
117336	11/15/2017	Sugar maple	Acer saccharum	Overland Park	Kansas	-94.712728	38.945129	built_environment	11001 101St St	No	excellent	naturally_occurring	NA	NA	OverlandPark	NA	NA	NA	NA	NA	NA	NA	NA	NA	NA	NA	NA
117337	11/15/2017	Sugar maple	Acer saccharum	Overland Park	Kansas	-94.712728	38.945129	built_environment	11000 101St St	No	excellent	naturally_occurring	NA	NA	OverlandPark	NA	NA	NA	NA	NA	NA	NA	NA	NA	NA	NA	NA
117338	11/15/2017	Sugar maple	Acer saccharum	Overland Park	Kansas	-94.71313	38.944996	built_environment	11020 101St St	No	excellent	naturally_occurring	NA	15.24 to 30.48 cm	OverlandPark	NA	NA	NA	NA	NA	NA	NA	NA	NA	NA	NA	NA
117340	11/15/2017	Callery pear	Pyrus calleryana	Overland Park	Kansas	-94.713859	38.944715	built_environment	11100 101St St	No	good	introduced	NA	0 to 15.24 cm	OverlandPark	NA	NA	NA	NA	NA	NA	NA	NA	NA	NA	NA	NA
117341	11/15/2017	Callery pear	Pyrus calleryana	Overland Park	Kansas	-94.713859	38.944715	built_environment	11100 101St St	No	good	introduced	NA	0 to 15.24 cm	OverlandPark	NA	NA	NA	NA	NA	NA	NA	NA	NA	NA	NA	NA
117343	11/15/2017	Green ash	Fraxinus pennsylvanica	Overland Park	Kansas	-94.7137633	38.9424154	built_environment	10120 Barton St	No	good	naturally_occurring	NA	NA	OverlandPark	NA	NA	NA	NA	NA	NA	NA	NA	NA	NA	NA	NA
117344	11/15/2017	Green ash	Fraxinus pennsylvanica	Overland Park	Kansas	-94.7137686	38.9434008	built_environment	10200 Barton St	Yes	excellent	naturally_occurring	NA	NA	OverlandPark	NA	NA	NA	NA	NA	NA	NA	NA	NA	NA	NA	NA
117345	11/15/2017	Green ash	Fraxinus pennsylvanica	Overland Park	Kansas	-94.713769	38.9434747	built_environment	10206 Barton St	No	excellent	naturally_occurring	NA	NA	OverlandPark	NA	NA	NA	NA	NA	NA	NA	NA	NA	NA	NA	NA
117347	11/15/2017	Sweetgum	Liquidambar styraciflua	Overland Park	Kansas	-94.7137707	38.943795	built_environment	10232 Barton St	Yes	excellent	introduced	NA	NA	OverlandPark	NA	NA	NA	NA	NA	NA	NA	NA	NA	NA	NA	NA
117348	11/15/2017	NA	NA	Overland Park	Kansas	-94.7137711	38.9438689	built_environment	10238 Barton St	No	excellent	no_info	NA	NA	OverlandPark	NA	NA	NA	NA	NA	NA	NA	NA	NA	NA	NA	NA
117349	11/15/2017	Green ash	Fraxinus pennsylvanica	Overland Park	Kansas	-94.7137716	38.9439675	built_environment	10246 Barton St	No	excellent	naturally_occurring	NA	NA	OverlandPark	NA	NA	NA	NA	NA	NA	NA	NA	NA	NA	NA	NA
117350	11/15/2017	Green ash	Fraxinus pennsylvanica	Overland Park	Kansas	-94.7137721	38.944066	built_environment	10254 Barton St	Yes	excellent	naturally_occurring	NA	NA	OverlandPark	NA	NA	NA	NA	NA	NA	NA	NA	NA	NA	NA	NA
117351	11/15/2017	White ash	Fraxinus americana	Overland Park	Kansas	-94.717936	38.939628	built_environment	11300 104th St	No	excellent	naturally_occurring	NA	NA	OverlandPark	NA	NA	NA	NA	NA	NA	NA	NA	NA	NA	NA	NA
117352	11/15/2017	White ash	Fraxinus americana	Overland Park	Kansas	-94.717936	38.939628	built_environment	11308 104th St	No	excellent	naturally_occurring	NA	NA	OverlandPark	NA	NA	NA	NA	NA	NA	NA	NA	NA	NA	NA	NA
117353	11/15/2017	Sugar maple	Acer saccharum	Overland Park	Kansas	-94.6650486	38.9419563	built_environment	11400 103rd St	Yes	good	naturally_occurring	NA	NA	OverlandPark	NA	NA	NA	NA	NA	NA	NA	NA	NA	NA	NA	NA
117354	11/15/2017	Littleleaf linden	Tilia cordata	Overland Park	Kansas	-94.7172839	38.9431353	built_environment	10232 Flint St	No	good	introduced	NA	15.24 to 30.48 cm	OverlandPark	NA	NA	NA	NA	NA	NA	NA	NA	NA	NA	NA	NA
117355	11/15/2017	Hawthorn	Crataegus	Overland Park	Kansas	-94.7172702	38.9431923	built_environment	10228 Flint St	No	excellent	no_info	NA	0 to 15.24 cm	OverlandPark	NA	NA	NA	NA	NA	NA	NA	NA	NA	NA	NA	NA
117357	11/15/2017	Littleleaf linden	Tilia cordata	Overland Park	Kansas	-94.7172549	38.943249	built_environment	10224 Flint St	No	excellent	introduced	NA	15.24 to 30.48 cm	OverlandPark	NA	NA	NA	NA	NA	NA	NA	NA	NA	NA	NA	NA
117358	11/15/2017	Littleleaf linden	Tilia cordata	Overland Park	Kansas	-94.7172396	38.9433057	built_environment	10220 Flint St	No	excellent	introduced	NA	15.24 to 30.48 cm	OverlandPark	NA	NA	NA	NA	NA	NA	NA	NA	NA	NA	NA	NA
117360	11/15/2017	Hawthorn	Crataegus	Overland Park	Kansas	-94.7170063	38.9433634	built_environment	10213 Flint St	No	excellent	no_info	NA	0 to 15.24 cm	OverlandPark	NA	NA	NA	NA	NA	NA	NA	NA	NA	NA	NA	NA
117361	11/15/2017	Hawthorn	Crataegus	Overland Park	Kansas	-94.7170063	38.9433634	built_environment	10213 Flint St	No	excellent	no_info	NA	0 to 15.24 cm	OverlandPark	NA	NA	NA	NA	NA	NA	NA	NA	NA	NA	NA	NA
117362	11/15/2017	Littleleaf linden	Tilia cordata	Overland Park	Kansas	-94.717209	38.943419	built_environment	10212 Flint St	No	excellent	introduced	NA	15.24 to 30.48 cm	OverlandPark	NA	NA	NA	NA	NA	NA	NA	NA	NA	NA	NA	NA
117363	11/15/2017	Littleleaf linden	Tilia cordata	Overland Park	Kansas	-94.717209	38.943419	built_environment	10212 Flint St	No	excellent	introduced	NA	15.24 to 30.48 cm	OverlandPark	NA	NA	NA	NA	NA	NA	NA	NA	NA	NA	NA	NA
117364	11/15/2017	Littleleaf linden	Tilia cordata	Overland Park	Kansas	-94.7170063	38.9433634	built_environment	10213 Flint St	No	excellent	introduced	NA	15.24 to 30.48 cm	OverlandPark	NA	NA	NA	NA	NA	NA	NA	NA	NA	NA	NA	NA
117366	11/15/2017	Littleleaf linden	Tilia cordata	Overland Park	Kansas	-94.7170063	38.9433634	built_environment	10213 Flint St	No	excellent	introduced	NA	15.24 to 30.48 cm	OverlandPark	NA	NA	NA	NA	NA	NA	NA	NA	NA	NA	NA	NA
117371	11/15/2017	Littleleaf linden	Tilia cordata	Overland Park	Kansas	-94.716916	38.943714	built_environment	10203 Flint St	No	excellent	introduced	NA	15.24 to 30.48 cm	OverlandPark	NA	NA	NA	NA	NA	NA	NA	NA	NA	NA	NA	NA
117372	11/15/2017	River birch	Betula nigra	Overland Park	Kansas	-94.7169995	38.9433906	no_info	10211 Flint St	No	excellent	naturally_occurring	NA	15.24 to 30.48 cm	OverlandPark	NA	NA	NA	NA	NA	NA	NA	NA	NA	NA	NA	NA
117373	11/15/2017	Sweetgum	Liquidambar styraciflua	Overland Park	Kansas	-94.7170063	38.9433634	built_environment	10213 Flint St	No	excellent	introduced	NA	15.24 to 30.48 cm	OverlandPark	NA	NA	NA	NA	NA	NA	NA	NA	NA	NA	NA	NA
117376	11/15/2017	Littleleaf linden	Tilia cordata	Overland Park	Kansas	-94.71691	38.9437348	built_environment	10201 Flint St	No	excellent	introduced	NA	15.24 to 30.48 cm	OverlandPark	NA	NA	NA	NA	NA	NA	NA	NA	NA	NA	NA	NA
117377	11/15/2017	Littleleaf linden	Tilia cordata	Overland Park	Kansas	-94.71691	38.9437348	built_environment	10201 Flint St	No	excellent	introduced	NA	15.24 to 30.48 cm	OverlandPark	NA	NA	NA	NA	NA	NA	NA	NA	NA	NA	NA	NA
117378	11/15/2017	Eastern red cedar	Juniperus virginiana	Overland Park	Kansas	-94.71691	38.9437348	built_environment	10201 Flint St	No	excellent	naturally_occurring	NA	0 to 15.24 cm	OverlandPark	NA	NA	NA	NA	NA	NA	NA	NA	NA	NA	NA	NA
117379	11/15/2017	Littleleaf linden	Tilia cordata	Overland Park	Kansas	-94.71691	38.9437348	built_environment	10201 Flint St	No	good	introduced	NA	15.24 to 30.48 cm	OverlandPark	NA	NA	NA	NA	NA	NA	NA	NA	NA	NA	NA	NA
117380	11/15/2017	Eastern red cedar	Juniperus virginiana	Overland Park	Kansas	-94.71691	38.9437348	built_environment	10201 Flint St	No	excellent	naturally_occurring	NA	0 to 15.24 cm	OverlandPark	NA	NA	NA	NA	NA	NA	NA	NA	NA	NA	NA	NA
117381	11/15/2017	Eastern red cedar	Juniperus virginiana	Overland Park	Kansas	-94.7171159	38.9437782	built_environment	10200 Flint St	No	excellent	naturally_occurring	NA	0 to 15.24 cm	OverlandPark	NA	NA	NA	NA	NA	NA	NA	NA	NA	NA	NA	NA
117382	11/15/2017	Littleleaf linden	Tilia cordata	Overland Park	Kansas	-94.717123	38.943746	built_environment	10204 Flint St	No	excellent	introduced	NA	NA	OverlandPark	NA	NA	NA	NA	NA	NA	NA	NA	NA	NA	NA	NA
117383	11/15/2017	Littleleaf linden	Tilia cordata	Overland Park	Kansas	-94.7171159	38.9437782	built_environment	10200 Flint St	No	excellent	introduced	NA	NA	OverlandPark	NA	NA	NA	NA	NA	NA	NA	NA	NA	NA	NA	NA
117385	11/15/2017	Littleleaf linden	Tilia cordata	Overland Park	Kansas	-94.7173456	38.9444198	built_environment	10138 Flint St	No	excellent	introduced	NA	NA	OverlandPark	NA	NA	NA	NA	NA	NA	NA	NA	NA	NA	NA	NA
117387	11/15/2017	Littleleaf linden	Tilia cordata	Overland Park	Kansas	-94.7173914	38.9444365	built_environment	10134 Flint St	No	excellent	introduced	NA	15.24 to 30.48 cm	OverlandPark	NA	NA	NA	NA	NA	NA	NA	NA	NA	NA	NA	NA
117388	11/15/2017	Littleleaf linden	Tilia cordata	Overland Park	Kansas	-94.7173914	38.9444365	built_environment	10134 Flint St	No	excellent	introduced	NA	15.24 to 30.48 cm	OverlandPark	NA	NA	NA	NA	NA	NA	NA	NA	NA	NA	NA	NA
117390	11/15/2017	Red maple	Acer rubrum	Overland Park	Kansas	-94.7170833	38.9444769	built_environment	10151 Flint St	No	excellent	introduced	NA	15.24 to 30.48 cm	OverlandPark	NA	NA	NA	NA	NA	NA	NA	NA	NA	NA	NA	NA
117391	11/15/2017	Pin oak	Quercus palustris	Overland Park	Kansas	-94.7170833	38.9444769	built_environment	10151 Flint St	No	excellent	naturally_occurring	NA	15.24 to 30.48 cm	OverlandPark	NA	NA	NA	NA	NA	NA	NA	NA	NA	NA	NA	NA
117392	11/15/2017	Pin oak	Quercus palustris	Overland Park	Kansas	-94.7172507	38.944581	built_environment	10137 Flint St	No	excellent	naturally_occurring	NA	NA	OverlandPark	NA	NA	NA	NA	NA	NA	NA	NA	NA	NA	NA	NA
117393	11/15/2017	Maple	Acer	Overland Park	Kansas	-94.717125	38.9445148	no_info	10147 Flint St	No	excellent	no_info	NA	NA	OverlandPark	NA	NA	NA	NA	NA	NA	NA	NA	NA	NA	NA	NA
117394	11/15/2017	Pin oak	Quercus palustris	Overland Park	Kansas	-94.7171996	38.9445562	built_environment	10141 Flint St	Yes	excellent	naturally_occurring	NA	NA	OverlandPark	NA	NA	NA	NA	NA	NA	NA	NA	NA	NA	NA	NA
117395	11/15/2017	Pin oak	Quercus palustris	Overland Park	Kansas	-94.7172245	38.94457	built_environment	10139 Flint St	Yes	excellent	naturally_occurring	NA	NA	OverlandPark	NA	NA	NA	NA	NA	NA	NA	NA	NA	NA	NA	NA
117396	11/15/2017	Pin oak	Quercus palustris	Overland Park	Kansas	-94.7172507	38.944581	built_environment	10137 Flint St	Yes	excellent	naturally_occurring	NA	NA	OverlandPark	NA	NA	NA	NA	NA	NA	NA	NA	NA	NA	NA	NA
117397	11/15/2017	Pin oak	Quercus palustris	Overland Park	Kansas	-94.7173456	38.9444198	built_environment	10138 Flint St	Yes	excellent	naturally_occurring	NA	NA	OverlandPark	NA	NA	NA	NA	NA	NA	NA	NA	NA	NA	NA	NA
117398	11/15/2017	Littleleaf linden	Tilia cordata	Overland Park	Kansas	-94.7172507	38.944581	built_environment	10137 Flint St	No	excellent	introduced	NA	NA	OverlandPark	NA	NA	NA	NA	NA	NA	NA	NA	NA	NA	NA	NA
117399	11/15/2017	Littleleaf linden	Tilia cordata	Overland Park	Kansas	-94.7172507	38.944581	built_environment	10137 Flint St	No	excellent	introduced	NA	NA	OverlandPark	NA	NA	NA	NA	NA	NA	NA	NA	NA	NA	NA	NA
117400	11/15/2017	NA	NA	Overland Park	Kansas	-94.7177239	38.9449903	built_environment	10127 Bond St	No	excellent	no_info	NA	NA	OverlandPark	NA	NA	NA	NA	NA	NA	NA	NA	NA	NA	NA	NA
117401	11/15/2017	Littleleaf linden	Tilia cordata	Overland Park	Kansas	-94.7177239	38.9449903	built_environment	10127 Bond St	No	excellent	introduced	NA	NA	OverlandPark	NA	NA	NA	NA	NA	NA	NA	NA	NA	NA	NA	NA
117402	11/15/2017	White ash	Fraxinus americana	Overland Park	Kansas	-94.7172772	38.9445914	built_environment	10135 Flint St	No	excellent	naturally_occurring	NA	15.24 to 30.48 cm	OverlandPark	NA	NA	NA	NA	NA	NA	NA	NA	NA	NA	NA	NA
117403	11/15/2017	Hawthorn	Crataegus	Overland Park	Kansas	-94.7179791	38.9448394	built_environment	10126 Bond St	No	excellent	no_info	NA	0 to 15.24 cm	OverlandPark	NA	NA	NA	NA	NA	NA	NA	NA	NA	NA	NA	NA
117404	11/15/2017	White ash	Fraxinus americana	Overland Park	Kansas	-94.7177239	38.9449903	built_environment	10127 Bond St	No	excellent	naturally_occurring	NA	15.24 to 30.48 cm	OverlandPark	NA	NA	NA	NA	NA	NA	NA	NA	NA	NA	NA	NA
117405	11/15/2017	White ash	Fraxinus americana	Overland Park	Kansas	-94.7179791	38.9448394	built_environment	10126 Bond St	No	excellent	naturally_occurring	NA	15.24 to 30.48 cm	OverlandPark	NA	NA	NA	NA	NA	NA	NA	NA	NA	NA	NA	NA
117406	11/15/2017	White ash	Fraxinus americana	Overland Park	Kansas	-94.760836	38.944859	built_environment	11500 101St Ter	No	excellent	naturally_occurring	NA	15.24 to 30.48 cm	OverlandPark	NA	NA	NA	NA	NA	NA	NA	NA	NA	NA	NA	NA
117407	11/15/2017	White ash	Fraxinus americana	Overland Park	Kansas	-94.760836	38.944859	built_environment	11500 101St Ter	No	excellent	naturally_occurring	NA	15.24 to 30.48 cm	OverlandPark	NA	NA	NA	NA	NA	NA	NA	NA	NA	NA	NA	NA
117408	11/15/2017	White ash	Fraxinus americana	Overland Park	Kansas	-94.717532	38.946138	built_environment	11501 101St St	No	excellent	naturally_occurring	NA	15.24 to 30.48 cm	OverlandPark	NA	NA	NA	NA	NA	NA	NA	NA	NA	NA	NA	NA
117409	11/15/2017	White ash	Fraxinus americana	Overland Park	Kansas	-94.717532	38.946138	built_environment	11500 101St St	No	excellent	naturally_occurring	NA	15.24 to 30.48 cm	OverlandPark	NA	NA	NA	NA	NA	NA	NA	NA	NA	NA	NA	NA
117410	11/15/2017	White ash	Fraxinus americana	Overland Park	Kansas	-94.717532	38.946138	built_environment	11500 101St St	No	excellent	naturally_occurring	NA	15.24 to 30.48 cm	OverlandPark	NA	NA	NA	NA	NA	NA	NA	NA	NA	NA	NA	NA
117411	11/15/2017	White ash	Fraxinus americana	Overland Park	Kansas	-94.717532	38.946138	built_environment	11500 101St St	No	excellent	naturally_occurring	NA	15.24 to 30.48 cm	OverlandPark	NA	NA	NA	NA	NA	NA	NA	NA	NA	NA	NA	NA
117412	11/15/2017	White ash	Fraxinus americana	Overland Park	Kansas	-94.717304	38.947022	built_environment	11501 100th St	No	excellent	naturally_occurring	NA	15.24 to 30.48 cm	OverlandPark	NA	NA	NA	NA	NA	NA	NA	NA	NA	NA	NA	NA
117413	11/15/2017	White ash	Fraxinus americana	Overland Park	Kansas	-94.717304	38.947022	built_environment	11500 100th St	No	excellent	naturally_occurring	NA	15.24 to 30.48 cm	OverlandPark	NA	NA	NA	NA	NA	NA	NA	NA	NA	NA	NA	NA
117414	11/15/2017	White ash	Fraxinus americana	Overland Park	Kansas	-94.717304	38.947022	built_environment	11500 100th St	No	excellent	naturally_occurring	NA	15.24 to 30.48 cm	OverlandPark	NA	NA	NA	NA	NA	NA	NA	NA	NA	NA	NA	NA
117415	11/15/2017	White ash	Fraxinus americana	Overland Park	Kansas	-94.717304	38.947022	built_environment	11500 100th St	No	excellent	naturally_occurring	NA	15.24 to 30.48 cm	OverlandPark	NA	NA	NA	NA	NA	NA	NA	NA	NA	NA	NA	NA
117416	11/15/2017	Hackberry	Celtis occidentalis	Overland Park	Kansas	-94.717053	38.947983	built_environment	11301 99th Pl	No	good	naturally_occurring	NA	NA	OverlandPark	NA	NA	NA	NA	NA	NA	NA	NA	NA	NA	NA	NA
117417	11/15/2017	Sweetgum	Liquidambar styraciflua	Overland Park	Kansas	-94.717304	38.947022	built_environment	11500 100th St	No	excellent	introduced	NA	NA	OverlandPark	NA	NA	NA	NA	NA	NA	NA	NA	NA	NA	NA	NA
117418	11/15/2017	Sugar maple	Acer saccharum	Overland Park	Kansas	-94.717357	38.947097	built_environment	11506 100th St	No	excellent	naturally_occurring	NA	NA	OverlandPark	NA	NA	NA	NA	NA	NA	NA	NA	NA	NA	NA	NA
117419	11/15/2017	Sugar maple	Acer saccharum	Overland Park	Kansas	-94.717393	38.947097	built_environment	11510 100th St	No	excellent	naturally_occurring	NA	NA	OverlandPark	NA	NA	NA	NA	NA	NA	NA	NA	NA	NA	NA	NA
117420	11/15/2017	Maple	Acer	Overland Park	Kansas	-94.717464	38.947097	built_environment	11518 100th St	No	excellent	no_info	NA	NA	OverlandPark	NA	NA	NA	NA	NA	NA	NA	NA	NA	NA	NA	NA
117421	11/15/2017	Sugar maple	Acer saccharum	Overland Park	Kansas	-94.717464	38.947097	built_environment	11518 100th St	No	excellent	naturally_occurring	NA	NA	OverlandPark	NA	NA	NA	NA	NA	NA	NA	NA	NA	NA	NA	NA
117422	11/15/2017	Callery pear	Pyrus calleryana	Overland Park	Kansas	-94.717464	38.947097	built_environment	11518 100th St	No	excellent	introduced	NA	15.24 to 30.48 cm	OverlandPark	NA	NA	NA	NA	NA	NA	NA	NA	NA	NA	NA	NA
117423	11/15/2017	Sweetgum	Liquidambar styraciflua	Overland Park	Kansas	-94.717517	38.947097	built_environment	11524 100th St	No	excellent	introduced	NA	NA	OverlandPark	NA	NA	NA	NA	NA	NA	NA	NA	NA	NA	NA	NA
117424	11/15/2017	Silver maple	Acer saccharinum	Overland Park	Kansas	-94.718194	38.947099	built_environment	11600 100th St	No	excellent	naturally_occurring	NA	NA	OverlandPark	NA	NA	NA	NA	NA	NA	NA	NA	NA	NA	NA	NA
117425	11/15/2017	Pin oak	Quercus palustris	Overland Park	Kansas	-94.7183	38.947099	built_environment	11612 100th St	No	excellent	naturally_occurring	NA	NA	OverlandPark	NA	NA	NA	NA	NA	NA	NA	NA	NA	NA	NA	NA
117426	11/15/2017	Pin oak	Quercus palustris	Overland Park	Kansas	-94.718265	38.947099	built_environment	11608 100th St	No	excellent	naturally_occurring	NA	NA	OverlandPark	NA	NA	NA	NA	NA	NA	NA	NA	NA	NA	NA	NA
117427	11/15/2017	Silver maple	Acer saccharinum	Overland Park	Kansas	-94.7183	38.947099	built_environment	11612 100th St	No	good	naturally_occurring	NA	NA	OverlandPark	NA	NA	NA	NA	NA	NA	NA	NA	NA	NA	NA	NA
117428	11/15/2017	Pin oak	Quercus palustris	Overland Park	Kansas	-94.718265	38.946949	built_environment	11609 100th St	No	excellent	naturally_occurring	NA	NA	OverlandPark	NA	NA	NA	NA	NA	NA	NA	NA	NA	NA	NA	NA
117429	11/15/2017	Pin oak	Quercus palustris	Overland Park	Kansas	-94.718265	38.946949	built_environment	11609 100th St	No	excellent	naturally_occurring	NA	NA	OverlandPark	NA	NA	NA	NA	NA	NA	NA	NA	NA	NA	NA	NA
117430	11/15/2017	River birch	Betula nigra	Overland Park	Kansas	-94.718443	38.9471	built_environment	11628 100th St	No	excellent	naturally_occurring	NA	15.24 to 30.48 cm	OverlandPark	NA	NA	NA	NA	NA	NA	NA	NA	NA	NA	NA	NA
117431	11/15/2017	Pin oak	Quercus palustris	Overland Park	Kansas	-94.718194	38.946949	built_environment	11601 100th St	No	excellent	naturally_occurring	NA	NA	OverlandPark	NA	NA	NA	NA	NA	NA	NA	NA	NA	NA	NA	NA
117432	11/15/2017	Pin oak	Quercus palustris	Overland Park	Kansas	-94.717589	38.946948	built_environment	11533 100th St	No	excellent	naturally_occurring	NA	NA	OverlandPark	NA	NA	NA	NA	NA	NA	NA	NA	NA	NA	NA	NA
117433	11/15/2017	Callery pear	Pyrus calleryana	Overland Park	Kansas	-94.717589	38.946948	built_environment	11533 100th St	No	good	introduced	NA	NA	OverlandPark	NA	NA	NA	NA	NA	NA	NA	NA	NA	NA	NA	NA
117434	11/15/2017	Maple	Acer	Overland Park	Kansas	-94.717482	38.946947	built_environment	11521 100th St	No	good	no_info	NA	NA	OverlandPark	NA	NA	NA	NA	NA	NA	NA	NA	NA	NA	NA	NA
117435	11/15/2017	Sweetgum	Liquidambar styraciflua	Overland Park	Kansas	-94.717393	38.946947	built_environment	11511 100th St	No	excellent	introduced	NA	NA	OverlandPark	NA	NA	NA	NA	NA	NA	NA	NA	NA	NA	NA	NA
117436	11/15/2017	Pin oak	Quercus palustris	Overland Park	Kansas	-94.717358	38.946947	built_environment	11507 100th St	No	excellent	naturally_occurring	NA	NA	OverlandPark	NA	NA	NA	NA	NA	NA	NA	NA	NA	NA	NA	NA
117437	11/15/2017	Pin oak	Quercus palustris	Overland Park	Kansas	-94.717304	38.947022	built_environment	11501 100th St	No	excellent	naturally_occurring	NA	NA	OverlandPark	NA	NA	NA	NA	NA	NA	NA	NA	NA	NA	NA	NA
117438	11/15/2017	Silver maple	Acer saccharinum	Overland Park	Kansas	-94.717532	38.946138	built_environment	11500 101St St	No	excellent	naturally_occurring	NA	NA	OverlandPark	NA	NA	NA	NA	NA	NA	NA	NA	NA	NA	NA	NA
117439	11/15/2017	Silver maple	Acer saccharinum	Overland Park	Kansas	-94.717532	38.946138	built_environment	11500 101St St	No	excellent	naturally_occurring	NA	NA	OverlandPark	NA	NA	NA	NA	NA	NA	NA	NA	NA	NA	NA	NA
117440	11/15/2017	Littleleaf linden	Tilia cordata	Overland Park	Kansas	-94.717532	38.946138	built_environment	11501 101St St	No	excellent	introduced	NA	NA	OverlandPark	NA	NA	NA	NA	NA	NA	NA	NA	NA	NA	NA	NA
117442	11/15/2017	Littleleaf linden	Tilia cordata	Overland Park	Kansas	-94.7179791	38.9448394	built_environment	10126 Bond St	No	excellent	introduced	NA	NA	OverlandPark	NA	NA	NA	NA	NA	NA	NA	NA	NA	NA	NA	NA
117443	11/15/2017	Littleleaf linden	Tilia cordata	Overland Park	Kansas	-94.7179791	38.9448394	built_environment	10126 Bond St	No	excellent	introduced	NA	NA	OverlandPark	NA	NA	NA	NA	NA	NA	NA	NA	NA	NA	NA	NA
117444	11/15/2017	Littleleaf linden	Tilia cordata	Overland Park	Kansas	-94.7179904	38.9447971	built_environment	10130 Bond St	No	excellent	introduced	NA	NA	OverlandPark	NA	NA	NA	NA	NA	NA	NA	NA	NA	NA	NA	NA
117445	11/15/2017	Littleleaf linden	Tilia cordata	Overland Park	Kansas	-94.7179904	38.9447971	built_environment	10130 Bond St	No	excellent	introduced	NA	NA	OverlandPark	NA	NA	NA	NA	NA	NA	NA	NA	NA	NA	NA	NA
117446	11/15/2017	Littleleaf linden	Tilia cordata	Overland Park	Kansas	-94.71806	38.944534	built_environment	10134 Bond St	No	excellent	introduced	NA	NA	OverlandPark	NA	NA	NA	NA	NA	NA	NA	NA	NA	NA	NA	NA
117447	11/15/2017	Littleleaf linden	Tilia cordata	Overland Park	Kansas	-94.71806	38.944534	built_environment	10134 Bond St	No	excellent	introduced	NA	NA	OverlandPark	NA	NA	NA	NA	NA	NA	NA	NA	NA	NA	NA	NA
117448	11/15/2017	White ash	Fraxinus americana	Overland Park	Kansas	-94.718166	38.944125	built_environment	10200 Bond St	No	excellent	naturally_occurring	NA	NA	OverlandPark	NA	NA	NA	NA	NA	NA	NA	NA	NA	NA	NA	NA
117449	11/15/2017	White ash	Fraxinus americana	Overland Park	Kansas	-94.718166	38.944125	built_environment	10200 Bond St	No	excellent	naturally_occurring	NA	NA	OverlandPark	NA	NA	NA	NA	NA	NA	NA	NA	NA	NA	NA	NA
117450	11/15/2017	White ash	Fraxinus americana	Overland Park	Kansas	-94.7182065	38.9439678	built_environment	10208 Bond St	No	excellent	naturally_occurring	NA	NA	OverlandPark	NA	NA	NA	NA	NA	NA	NA	NA	NA	NA	NA	NA
117451	11/15/2017	White ash	Fraxinus americana	Overland Park	Kansas	-94.7182267	38.9438892	built_environment	10212 Bond St	No	excellent	naturally_occurring	NA	NA	OverlandPark	NA	NA	NA	NA	NA	NA	NA	NA	NA	NA	NA	NA
117452	11/15/2017	White ash	Fraxinus americana	Overland Park	Kansas	-94.718247	38.9438106	built_environment	10216 Bond St	No	excellent	naturally_occurring	NA	NA	OverlandPark	NA	NA	NA	NA	NA	NA	NA	NA	NA	NA	NA	NA
117453	11/15/2017	White ash	Fraxinus americana	Overland Park	Kansas	-94.718247	38.9438106	built_environment	10216 Bond St	No	excellent	naturally_occurring	NA	NA	OverlandPark	NA	NA	NA	NA	NA	NA	NA	NA	NA	NA	NA	NA
117454	11/15/2017	White ash	Fraxinus americana	Overland Park	Kansas	-94.7182672	38.9437321	built_environment	10220 Bond St	No	excellent	naturally_occurring	NA	NA	OverlandPark	NA	NA	NA	NA	NA	NA	NA	NA	NA	NA	NA	NA
117455	11/15/2017	White ash	Fraxinus americana	Overland Park	Kansas	-94.7182773	38.9436928	built_environment	10222 Bond St	No	excellent	naturally_occurring	NA	NA	OverlandPark	NA	NA	NA	NA	NA	NA	NA	NA	NA	NA	NA	NA
117456	11/15/2017	White ash	Fraxinus americana	Overland Park	Kansas	-94.7182773	38.9436928	built_environment	10222 Bond St	No	excellent	naturally_occurring	NA	NA	OverlandPark	NA	NA	NA	NA	NA	NA	NA	NA	NA	NA	NA	NA
117457	11/15/2017	White ash	Fraxinus americana	Overland Park	Kansas	-94.7182976	38.9436142	built_environment	10226 Bond St	No	excellent	naturally_occurring	NA	NA	OverlandPark	NA	NA	NA	NA	NA	NA	NA	NA	NA	NA	NA	NA
117458	11/15/2017	White ash	Fraxinus americana	Overland Park	Kansas	-94.7183178	38.9435356	built_environment	10230 Bond St	No	excellent	naturally_occurring	NA	NA	OverlandPark	NA	NA	NA	NA	NA	NA	NA	NA	NA	NA	NA	NA
117459	11/15/2017	White ash	Fraxinus americana	Overland Park	Kansas	-94.7180953	38.9435512	built_environment	10229 Bond St	No	excellent	naturally_occurring	NA	NA	OverlandPark	NA	NA	NA	NA	NA	NA	NA	NA	NA	NA	NA	NA
117460	11/15/2017	White ash	Fraxinus americana	Overland Park	Kansas	-94.7180953	38.9435512	built_environment	10229 Bond St	No	excellent	naturally_occurring	NA	NA	OverlandPark	NA	NA	NA	NA	NA	NA	NA	NA	NA	NA	NA	NA
117461	11/15/2017	White ash	Fraxinus americana	Overland Park	Kansas	-94.7180758	38.9436286	built_environment	10225 Bond St	No	excellent	naturally_occurring	NA	NA	OverlandPark	NA	NA	NA	NA	NA	NA	NA	NA	NA	NA	NA	NA
117462	11/15/2017	White ash	Fraxinus americana	Overland Park	Kansas	-94.7180563	38.943706	built_environment	10221 Bond St	No	excellent	naturally_occurring	NA	NA	OverlandPark	NA	NA	NA	NA	NA	NA	NA	NA	NA	NA	NA	NA
117463	11/15/2017	White ash	Fraxinus americana	Overland Park	Kansas	-94.7180563	38.943706	built_environment	10221 Bond St	No	excellent	naturally_occurring	NA	NA	OverlandPark	NA	NA	NA	NA	NA	NA	NA	NA	NA	NA	NA	NA
117464	11/15/2017	White ash	Fraxinus americana	Overland Park	Kansas	-94.7180369	38.9437834	built_environment	10217 Bond St	No	excellent	naturally_occurring	NA	NA	OverlandPark	NA	NA	NA	NA	NA	NA	NA	NA	NA	NA	NA	NA
117465	11/15/2017	White ash	Fraxinus americana	Overland Park	Kansas	-94.7180369	38.9437834	built_environment	10217 Bond St	No	excellent	naturally_occurring	NA	15.24 to 30.48 cm	OverlandPark	NA	NA	NA	NA	NA	NA	NA	NA	NA	NA	NA	NA
117466	11/15/2017	White ash	Fraxinus americana	Overland Park	Kansas	-94.7180174	38.9438608	built_environment	10213 Bond St	No	excellent	naturally_occurring	NA	NA	OverlandPark	NA	NA	NA	NA	NA	NA	NA	NA	NA	NA	NA	NA
117467	11/15/2017	White ash	Fraxinus americana	Overland Park	Kansas	-94.7179979	38.9439382	built_environment	10209 Bond St	No	excellent	naturally_occurring	NA	NA	OverlandPark	NA	NA	NA	NA	NA	NA	NA	NA	NA	NA	NA	NA
117471	11/15/2017	White ash	Fraxinus americana	Overland Park	Kansas	-94.717959	38.944093	built_environment	10201 Bond St	No	excellent	naturally_occurring	NA	NA	OverlandPark	NA	NA	NA	NA	NA	NA	NA	NA	NA	NA	NA	NA
117472	11/15/2017	White ash	Fraxinus americana	Overland Park	Kansas	-94.7173914	38.9444365	built_environment	10134 Flint St	No	excellent	naturally_occurring	NA	NA	OverlandPark	NA	NA	NA	NA	NA	NA	NA	NA	NA	NA	NA	NA
117473	11/15/2017	Green ash	Fraxinus pennsylvanica	Overland Park	Kansas	-94.71806	38.944534	built_environment	10134 Bond St	No	excellent	naturally_occurring	NA	NA	OverlandPark	NA	NA	NA	NA	NA	NA	NA	NA	NA	NA	NA	NA
117474	11/15/2017	Green ash	Fraxinus pennsylvanica	Overland Park	Kansas	-94.718054	38.944311	built_environment	11504 102Nd St	No	excellent	naturally_occurring	NA	NA	OverlandPark	NA	NA	NA	NA	NA	NA	NA	NA	NA	NA	NA	NA
117475	11/15/2017	Green ash	Fraxinus pennsylvanica	Overland Park	Kansas	-94.719375	38.944417	built_environment	11612 102Nd St	No	excellent	naturally_occurring	NA	NA	OverlandPark	NA	NA	NA	NA	NA	NA	NA	NA	NA	NA	NA	NA
117476	11/15/2017	Green ash	Fraxinus pennsylvanica	Overland Park	Kansas	-94.719375	38.944417	built_environment	11612 102Nd St	No	excellent	naturally_occurring	NA	NA	OverlandPark	NA	NA	NA	NA	NA	NA	NA	NA	NA	NA	NA	NA
117477	11/15/2017	Green ash	Fraxinus pennsylvanica	Overland Park	Kansas	-94.719375	38.944417	built_environment	11612 102Nd St	No	excellent	naturally_occurring	NA	NA	OverlandPark	NA	NA	NA	NA	NA	NA	NA	NA	NA	NA	NA	NA
117478	11/15/2017	Green ash	Fraxinus pennsylvanica	Overland Park	Kansas	-94.720104	38.944385	built_environment	11700 102Nd St	No	good	naturally_occurring	NA	NA	OverlandPark	NA	NA	NA	NA	NA	NA	NA	NA	NA	NA	NA	NA
117479	11/15/2017	Green ash	Fraxinus pennsylvanica	Overland Park	Kansas	-94.720104	38.944385	built_environment	11700 102Nd St	Yes	good	naturally_occurring	NA	NA	OverlandPark	NA	NA	NA	NA	NA	NA	NA	NA	NA	NA	NA	NA
117480	11/15/2017	Green ash	Fraxinus pennsylvanica	Overland Park	Kansas	-94.720104	38.944385	built_environment	11700 102Nd St	No	excellent	naturally_occurring	NA	NA	OverlandPark	NA	NA	NA	NA	NA	NA	NA	NA	NA	NA	NA	NA
117481	11/15/2017	Green ash	Fraxinus pennsylvanica	Overland Park	Kansas	-94.720137	38.944383	built_environment	11704 102Nd St	No	excellent	naturally_occurring	NA	NA	OverlandPark	NA	NA	NA	NA	NA	NA	NA	NA	NA	NA	NA	NA
117483	11/15/2017	Green ash	Fraxinus pennsylvanica	Overland Park	Kansas	-94.720204	38.94438	built_environment	11712 102Nd St	No	excellent	naturally_occurring	NA	NA	OverlandPark	NA	NA	NA	NA	NA	NA	NA	NA	NA	NA	NA	NA
117484	11/15/2017	Green ash	Fraxinus pennsylvanica	Overland Park	Kansas	-94.720204	38.94438	built_environment	11712 102Nd St	No	excellent	naturally_occurring	NA	NA	OverlandPark	NA	NA	NA	NA	NA	NA	NA	NA	NA	NA	NA	NA
117485	11/15/2017	Green ash	Fraxinus pennsylvanica	Overland Park	Kansas	-94.720204	38.94438	built_environment	11712 102Nd St	No	excellent	naturally_occurring	NA	NA	OverlandPark	NA	NA	NA	NA	NA	NA	NA	NA	NA	NA	NA	NA
117486	11/15/2017	Green ash	Fraxinus pennsylvanica	Overland Park	Kansas	-94.720474	38.944381	built_environment	11716 102Nd St	No	excellent	naturally_occurring	NA	NA	OverlandPark	NA	NA	NA	NA	NA	NA	NA	NA	NA	NA	NA	NA
117489	11/15/2017	Green ash	Fraxinus pennsylvanica	Overland Park	Kansas	-94.720541	38.944383	built_environment	11724 102Nd St	No	excellent	naturally_occurring	NA	NA	OverlandPark	NA	NA	NA	NA	NA	NA	NA	NA	NA	NA	NA	NA
117490	11/15/2017	Green ash	Fraxinus pennsylvanica	Overland Park	Kansas	-94.720541	38.944383	built_environment	11724 102Nd St	No	excellent	naturally_occurring	NA	NA	OverlandPark	NA	NA	NA	NA	NA	NA	NA	NA	NA	NA	NA	NA
117491	11/15/2017	White ash	Fraxinus americana	Overland Park	Kansas	-94.720574	38.944384	built_environment	11728 102Nd St	No	excellent	naturally_occurring	NA	NA	OverlandPark	NA	NA	NA	NA	NA	NA	NA	NA	NA	NA	NA	NA
117492	11/15/2017	White ash	Fraxinus americana	Overland Park	Kansas	-94.720574	38.944384	built_environment	11728 102Nd St	No	excellent	naturally_occurring	NA	NA	OverlandPark	NA	NA	NA	NA	NA	NA	NA	NA	NA	NA	NA	NA
117493	11/15/2017	White ash	Fraxinus americana	Overland Park	Kansas	-94.72064	38.944386	built_environment	11736 102Nd St	No	excellent	naturally_occurring	NA	NA	OverlandPark	NA	NA	NA	NA	NA	NA	NA	NA	NA	NA	NA	NA
117494	11/15/2017	Red maple	Acer rubrum	Overland Park	Kansas	-94.720541	38.944383	built_environment	11724 102Nd St	No	excellent	introduced	NA	0 to 15.24 cm	OverlandPark	NA	NA	NA	NA	NA	NA	NA	NA	NA	NA	NA	NA
117495	11/15/2017	Green ash	Fraxinus pennsylvanica	Overland Park	Kansas	-94.720579	38.944234	built_environment	11729 102Nd St	No	excellent	naturally_occurring	NA	NA	OverlandPark	NA	NA	NA	NA	NA	NA	NA	NA	NA	NA	NA	NA
117496	11/15/2017	Green ash	Fraxinus pennsylvanica	Overland Park	Kansas	-94.720545	38.944233	built_environment	11725 102Nd St	No	excellent	naturally_occurring	NA	NA	OverlandPark	NA	NA	NA	NA	NA	NA	NA	NA	NA	NA	NA	NA
117498	11/15/2017	Green ash	Fraxinus pennsylvanica	Overland Park	Kansas	-94.720512	38.944232	built_environment	11721 102Nd St	No	excellent	naturally_occurring	NA	NA	OverlandPark	NA	NA	NA	NA	NA	NA	NA	NA	NA	NA	NA	NA
117499	11/15/2017	Green ash	Fraxinus pennsylvanica	Overland Park	Kansas	-94.720479	38.944231	built_environment	11717 102Nd St	No	excellent	naturally_occurring	NA	NA	OverlandPark	NA	NA	NA	NA	NA	NA	NA	NA	NA	NA	NA	NA
117500	11/15/2017	Green ash	Fraxinus pennsylvanica	Overland Park	Kansas	-94.720197	38.94423	built_environment	11713 102Nd St	No	excellent	naturally_occurring	NA	NA	OverlandPark	NA	NA	NA	NA	NA	NA	NA	NA	NA	NA	NA	NA
117501	11/15/2017	Green ash	Fraxinus pennsylvanica	Overland Park	Kansas	-94.720197	38.94423	built_environment	11713 102Nd St	No	excellent	naturally_occurring	NA	NA	OverlandPark	NA	NA	NA	NA	NA	NA	NA	NA	NA	NA	NA	NA
117503	11/15/2017	NA	NA	Overland Park	Kansas	-94.720097	38.944235	built_environment	11701 102Nd St	No	excellent	no_info	NA	NA	OverlandPark	NA	NA	NA	NA	NA	NA	NA	NA	NA	NA	NA	NA
117506	11/15/2017	Green ash	Fraxinus pennsylvanica	Overland Park	Kansas	-94.720097	38.944235	built_environment	11701 102Nd St	No	excellent	naturally_occurring	NA	NA	OverlandPark	NA	NA	NA	NA	NA	NA	NA	NA	NA	NA	NA	NA
117507	11/15/2017	Green ash	Fraxinus pennsylvanica	Overland Park	Kansas	-94.720097	38.944235	built_environment	11701 102Nd St	No	excellent	naturally_occurring	NA	NA	OverlandPark	NA	NA	NA	NA	NA	NA	NA	NA	NA	NA	NA	NA
117508	11/15/2017	Green ash	Fraxinus pennsylvanica	Overland Park	Kansas	-94.720097	38.944235	built_environment	11701 102Nd St	No	excellent	naturally_occurring	NA	NA	OverlandPark	NA	NA	NA	NA	NA	NA	NA	NA	NA	NA	NA	NA
117509	11/15/2017	Green ash	Fraxinus pennsylvanica	Overland Park	Kansas	-94.720097	38.944235	built_environment	11701 102Nd St	No	excellent	naturally_occurring	NA	NA	OverlandPark	NA	NA	NA	NA	NA	NA	NA	NA	NA	NA	NA	NA
117510	11/15/2017	Honeylocust	Gleditsia triacanthos	Overland Park	Kansas	-94.719497	38.94338	built_environment	11705 102Nd Ter	No	excellent	naturally_occurring	NA	NA	OverlandPark	NA	NA	NA	NA	NA	NA	NA	NA	NA	NA	NA	NA
117511	11/15/2017	Green ash	Fraxinus pennsylvanica	Overland Park	Kansas	-94.719443	38.943453	built_environment	11701 102Nd Ter	No	excellent	naturally_occurring	NA	15.24 to 30.48 cm	OverlandPark	NA	NA	NA	NA	NA	NA	NA	NA	NA	NA	NA	NA
117512	11/15/2017	Green ash	Fraxinus pennsylvanica	Overland Park	Kansas	-94.719443	38.943453	built_environment	11701 102Nd Ter	No	excellent	naturally_occurring	NA	15.24 to 30.48 cm	OverlandPark	NA	NA	NA	NA	NA	NA	NA	NA	NA	NA	NA	NA
117513	11/15/2017	Green ash	Fraxinus pennsylvanica	Overland Park	Kansas	-94.719443	38.943453	built_environment	11701 102Nd Ter	No	excellent	naturally_occurring	NA	15.24 to 30.48 cm	OverlandPark	NA	NA	NA	NA	NA	NA	NA	NA	NA	NA	NA	NA
117514	11/15/2017	Sweetgum	Liquidambar styraciflua	Overland Park	Kansas	-94.7195157	38.9429604	built_environment	10264 Cody St	No	excellent	introduced	NA	NA	OverlandPark	NA	NA	NA	NA	NA	NA	NA	NA	NA	NA	NA	NA
117515	11/15/2017	Sweetgum	Liquidambar styraciflua	Overland Park	Kansas	-94.7195157	38.9429604	built_environment	10264 Cody St	No	excellent	introduced	NA	NA	OverlandPark	NA	NA	NA	NA	NA	NA	NA	NA	NA	NA	NA	NA
117517	11/15/2017	Pin oak	Quercus palustris	Overland Park	Kansas	-94.7195157	38.9429604	built_environment	10264 Cody St	No	excellent	naturally_occurring	NA	NA	OverlandPark	NA	NA	NA	NA	NA	NA	NA	NA	NA	NA	NA	NA
117518	11/15/2017	Bur oak	Quercus macrocarpa	Overland Park	Kansas	-94.719405	38.942558	built_environment	11703 102Nd Pl	No	good	naturally_occurring	NA	NA	OverlandPark	NA	NA	NA	NA	NA	NA	NA	NA	NA	NA	NA	NA
117519	11/15/2017	Bur oak	Quercus macrocarpa	Overland Park	Kansas	-94.719405	38.942558	built_environment	11703 102Nd Pl	No	fair	naturally_occurring	NA	NA	OverlandPark	NA	NA	NA	NA	NA	NA	NA	NA	NA	NA	NA	NA
117520	11/15/2017	White ash	Fraxinus americana	Overland Park	Kansas	-94.719355	38.944343	built_environment	11609 102Nd St	No	excellent	naturally_occurring	NA	15.24 to 30.48 cm	OverlandPark	NA	NA	NA	NA	NA	NA	NA	NA	NA	NA	NA	NA
117521	11/15/2017	White ash	Fraxinus americana	Overland Park	Kansas	-94.719355	38.944343	built_environment	11609 102Nd St	No	excellent	naturally_occurring	NA	15.24 to 30.48 cm	OverlandPark	NA	NA	NA	NA	NA	NA	NA	NA	NA	NA	NA	NA
117522	11/15/2017	White ash	Fraxinus americana	Overland Park	Kansas	-94.718085	38.944164	built_environment	11505 102Nd St	No	excellent	naturally_occurring	NA	NA	OverlandPark	NA	NA	NA	NA	NA	NA	NA	NA	NA	NA	NA	NA
117523	11/15/2017	White ash	Fraxinus americana	Overland Park	Kansas	-94.718085	38.944164	built_environment	11505 102Nd St	No	excellent	naturally_occurring	NA	NA	OverlandPark	NA	NA	NA	NA	NA	NA	NA	NA	NA	NA	NA	NA
117524	11/15/2017	White ash	Fraxinus americana	Overland Park	Kansas	-94.718166	38.944125	built_environment	10200 Bond St	No	excellent	naturally_occurring	NA	15.24 to 30.48 cm	OverlandPark	NA	NA	NA	NA	NA	NA	NA	NA	NA	NA	NA	NA
117525	11/15/2017	Green ash	Fraxinus pennsylvanica	Overland Park	Kansas	-94.720781	38.947888	built_environment	11705 99th Pl	No	excellent	naturally_occurring	NA	NA	OverlandPark	NA	NA	NA	NA	NA	NA	NA	NA	NA	NA	NA	NA
117526	11/15/2017	White ash	Fraxinus americana	Overland Park	Kansas	-94.719335	38.947887	built_environment	11615 99th Pl	No	excellent	naturally_occurring	NA	15.24 to 30.48 cm	OverlandPark	NA	NA	NA	NA	NA	NA	NA	NA	NA	NA	NA	NA
117527	11/15/2017	Pin oak	Quercus palustris	Overland Park	Kansas	-94.719277	38.947887	built_environment	11607 99th Pl	No	excellent	naturally_occurring	NA	15.24 to 30.48 cm	OverlandPark	NA	NA	NA	NA	NA	NA	NA	NA	NA	NA	NA	NA
117528	11/15/2017	Green ash	Fraxinus pennsylvanica	Overland Park	Kansas	-94.719277	38.947887	built_environment	11607 99th Pl	No	excellent	naturally_occurring	NA	0 to 15.24 cm	OverlandPark	NA	NA	NA	NA	NA	NA	NA	NA	NA	NA	NA	NA
117529	11/15/2017	Green ash	Fraxinus pennsylvanica	Overland Park	Kansas	-94.718753	38.947886	built_environment	11535 99th Pl	No	excellent	naturally_occurring	NA	NA	OverlandPark	NA	NA	NA	NA	NA	NA	NA	NA	NA	NA	NA	NA
117530	11/15/2017	Green ash	Fraxinus pennsylvanica	Overland Park	Kansas	-94.718695	38.947886	built_environment	11527 99th Pl	No	excellent	naturally_occurring	NA	NA	OverlandPark	NA	NA	NA	NA	NA	NA	NA	NA	NA	NA	NA	NA
117531	11/15/2017	Green ash	Fraxinus pennsylvanica	Overland Park	Kansas	-94.71855	38.947886	built_environment	11507 99th Pl	No	excellent	naturally_occurring	NA	NA	OverlandPark	NA	NA	NA	NA	NA	NA	NA	NA	NA	NA	NA	NA
117532	11/15/2017	Green ash	Fraxinus pennsylvanica	Overland Park	Kansas	-94.717982	38.947885	built_environment	11429 99th Pl	No	excellent	naturally_occurring	NA	NA	OverlandPark	NA	NA	NA	NA	NA	NA	NA	NA	NA	NA	NA	NA
117533	11/15/2017	Green ash	Fraxinus pennsylvanica	Overland Park	Kansas	-94.717837	38.947884	built_environment	11409 99th Pl	No	excellent	naturally_occurring	NA	NA	OverlandPark	NA	NA	NA	NA	NA	NA	NA	NA	NA	NA	NA	NA
117534	11/15/2017	Green ash	Fraxinus pennsylvanica	Overland Park	Kansas	-94.717778	38.947884	built_environment	11401 99th Pl	No	excellent	naturally_occurring	NA	NA	OverlandPark	NA	NA	NA	NA	NA	NA	NA	NA	NA	NA	NA	NA
117535	11/15/2017	Green ash	Fraxinus pennsylvanica	Overland Park	Kansas	-94.717053	38.947983	built_environment	11303 99th Pl	No	good	naturally_occurring	NA	NA	OverlandPark	NA	NA	NA	NA	NA	NA	NA	NA	NA	NA	NA	NA
117536	11/15/2017	Green ash	Fraxinus pennsylvanica	Overland Park	Kansas	-94.717109	38.948041	built_environment	11308 99th Pl	No	excellent	naturally_occurring	NA	NA	OverlandPark	NA	NA	NA	NA	NA	NA	NA	NA	NA	NA	NA	NA
117537	11/15/2017	Green ash	Fraxinus pennsylvanica	Overland Park	Kansas	-94.717109	38.948041	built_environment	11308 99th Pl	No	good	naturally_occurring	NA	NA	OverlandPark	NA	NA	NA	NA	NA	NA	NA	NA	NA	NA	NA	NA
117538	11/15/2017	Green ash	Fraxinus pennsylvanica	Overland Park	Kansas	-94.71784	38.948034	built_environment	11410 99th Pl	No	excellent	naturally_occurring	NA	NA	OverlandPark	NA	NA	NA	NA	NA	NA	NA	NA	NA	NA	NA	NA
117539	11/15/2017	Green ash	Fraxinus pennsylvanica	Overland Park	Kansas	-94.718513	38.948035	built_environment	11502 99th Pl	No	excellent	naturally_occurring	NA	NA	OverlandPark	NA	NA	NA	NA	NA	NA	NA	NA	NA	NA	NA	NA
117540	11/15/2017	Sugar maple	Acer saccharum	Overland Park	Kansas	-94.718572	38.948036	built_environment	11510 99th Pl	No	excellent	naturally_occurring	NA	NA	OverlandPark	NA	NA	NA	NA	NA	NA	NA	NA	NA	NA	NA	NA
117541	11/15/2017	Green ash	Fraxinus pennsylvanica	Overland Park	Kansas	-94.71863	38.948036	built_environment	11518 99th Pl	No	fair	naturally_occurring	NA	NA	OverlandPark	NA	NA	NA	NA	NA	NA	NA	NA	NA	NA	NA	NA
117542	11/15/2017	Green ash	Fraxinus pennsylvanica	Overland Park	Kansas	-94.718689	38.948036	built_environment	11526 99th Pl	No	excellent	naturally_occurring	NA	NA	OverlandPark	NA	NA	NA	NA	NA	NA	NA	NA	NA	NA	NA	NA
117544	11/15/2017	Green ash	Fraxinus pennsylvanica	Overland Park	Kansas	-94.719288	38.948037	built_environment	11608 99th Pl	No	excellent	naturally_occurring	NA	NA	OverlandPark	NA	NA	NA	NA	NA	NA	NA	NA	NA	NA	NA	NA
117545	11/15/2017	Green ash	Fraxinus pennsylvanica	Overland Park	Kansas	-94.720751	38.947963	built_environment	11700 99th Pl	No	good	naturally_occurring	NA	NA	OverlandPark	NA	NA	NA	NA	NA	NA	NA	NA	NA	NA	NA	NA
117546	11/15/2017	Silver maple	Acer saccharinum	Overland Park	Kansas	-94.719268	38.946213	built_environment	11638 101St St	No	excellent	naturally_occurring	NA	NA	OverlandPark	NA	NA	NA	NA	NA	NA	NA	NA	NA	NA	NA	NA
117547	11/15/2017	Sugar maple	Acer saccharum	Overland Park	Kansas	-94.72064	38.947217	built_environment	10001 Cody St	No	good	naturally_occurring	NA	NA	OverlandPark	NA	NA	NA	NA	NA	NA	NA	NA	NA	NA	NA	NA
117548	11/15/2017	Silver maple	Acer saccharinum	Overland Park	Kansas	-94.7206414	38.9473922	built_environment	9983 Cody St	No	excellent	naturally_occurring	NA	NA	OverlandPark	NA	NA	NA	NA	NA	NA	NA	NA	NA	NA	NA	NA
117549	11/15/2017	White ash	Fraxinus americana	Overland Park	Kansas	-94.720642	38.9474701	built_environment	9975 Cody St	No	excellent	naturally_occurring	NA	NA	OverlandPark	NA	NA	NA	NA	NA	NA	NA	NA	NA	NA	NA	NA
117550	11/15/2017	Silver maple	Acer saccharinum	Overland Park	Kansas	-94.720642	38.9474701	built_environment	9975 Cody St	No	excellent	naturally_occurring	NA	0 to 15.24 cm	OverlandPark	NA	NA	NA	NA	NA	NA	NA	NA	NA	NA	NA	NA
117551	11/15/2017	Honeylocust	Gleditsia triacanthos	Overland Park	Kansas	-94.719226	38.948782	built_environment	11613 99th Ter	No	excellent	naturally_occurring	NA	NA	OverlandPark	NA	NA	NA	NA	NA	NA	NA	NA	NA	NA	NA	NA
117552	11/15/2017	Honeylocust	Gleditsia triacanthos	Overland Park	Kansas	-94.719226	38.948782	built_environment	11613 99th Ter	No	excellent	naturally_occurring	NA	NA	OverlandPark	NA	NA	NA	NA	NA	NA	NA	NA	NA	NA	NA	NA
117553	11/15/2017	Honeylocust	Gleditsia triacanthos	Overland Park	Kansas	-94.720866	38.948734	built_environment	9928 Cody St	No	excellent	naturally_occurring	NA	NA	OverlandPark	NA	NA	NA	NA	NA	NA	NA	NA	NA	NA	NA	NA
117554	11/15/2017	Honeylocust	Gleditsia triacanthos	Overland Park	Kansas	-94.7208652	38.9486562	built_environment	9934 Cody St	No	excellent	naturally_occurring	NA	NA	OverlandPark	NA	NA	NA	NA	NA	NA	NA	NA	NA	NA	NA	NA
117555	11/15/2017	Green ash	Fraxinus pennsylvanica	Overland Park	Kansas	-94.72087	38.948038	built_environment	11716 99th Pl	No	excellent	naturally_occurring	NA	NA	OverlandPark	NA	NA	NA	NA	NA	NA	NA	NA	NA	NA	NA	NA
117556	11/15/2017	Green ash	Fraxinus pennsylvanica	Overland Park	Kansas	-94.72093	38.948039	built_environment	11724 99th Pl	No	excellent	naturally_occurring	NA	NA	OverlandPark	NA	NA	NA	NA	NA	NA	NA	NA	NA	NA	NA	NA
117558	11/15/2017	NA	NA	Overland Park	Kansas	-94.720975	38.948039	built_environment	11730 99th Pl	No	excellent	no_info	NA	0 to 15.24 cm	OverlandPark	NA	NA	NA	NA	NA	NA	NA	NA	NA	NA	NA	NA
117559	11/15/2017	NA	NA	Overland Park	Kansas	-94.720975	38.948039	built_environment	11730 99th Pl	No	excellent	no_info	NA	0 to 15.24 cm	OverlandPark	NA	NA	NA	NA	NA	NA	NA	NA	NA	NA	NA	NA
117560	11/15/2017	Green ash	Fraxinus pennsylvanica	Overland Park	Kansas	-94.721557	38.94804	built_environment	11808 99th Pl	No	good	naturally_occurring	NA	NA	OverlandPark	NA	NA	NA	NA	NA	NA	NA	NA	NA	NA	NA	NA
117561	11/15/2017	Green ash	Fraxinus pennsylvanica	Overland Park	Kansas	-94.721557	38.94804	built_environment	11808 99th Pl	No	excellent	naturally_occurring	NA	NA	OverlandPark	NA	NA	NA	NA	NA	NA	NA	NA	NA	NA	NA	NA
117562	11/15/2017	Green ash	Fraxinus pennsylvanica	Overland Park	Kansas	-94.721557	38.94804	built_environment	11808 99th Pl	No	excellent	naturally_occurring	NA	NA	OverlandPark	NA	NA	NA	NA	NA	NA	NA	NA	NA	NA	NA	NA
117563	11/15/2017	Green ash	Fraxinus pennsylvanica	Overland Park	Kansas	-94.721603	38.94789	built_environment	11815 99th Pl	No	good	naturally_occurring	NA	NA	OverlandPark	NA	NA	NA	NA	NA	NA	NA	NA	NA	NA	NA	NA
117564	11/15/2017	Green ash	Fraxinus pennsylvanica	Overland Park	Kansas	-94.721543	38.94789	built_environment	11807 99th Pl	No	excellent	naturally_occurring	NA	NA	OverlandPark	NA	NA	NA	NA	NA	NA	NA	NA	NA	NA	NA	NA
117565	11/15/2017	Pin oak	Quercus palustris	Overland Park	Kansas	-94.721557	38.94804	no_info	11808 99th Pl	No	excellent	naturally_occurring	NA	NA	OverlandPark	NA	NA	NA	NA	NA	NA	NA	NA	NA	NA	NA	NA
117567	11/15/2017	Green ash	Fraxinus pennsylvanica	Overland Park	Kansas	-94.72099	38.947889	built_environment	11733 99th Pl	No	excellent	naturally_occurring	NA	NA	OverlandPark	NA	NA	NA	NA	NA	NA	NA	NA	NA	NA	NA	NA
117570	11/15/2017	Green ash	Fraxinus pennsylvanica	Overland Park	Kansas	-94.720811	38.947888	built_environment	11709 99th Pl	No	excellent	naturally_occurring	NA	NA	OverlandPark	NA	NA	NA	NA	NA	NA	NA	NA	NA	NA	NA	NA
117571	11/15/2017	Green ash	Fraxinus pennsylvanica	Overland Park	Kansas	-94.720781	38.947888	built_environment	11705 99th Pl	No	excellent	naturally_occurring	NA	NA	OverlandPark	NA	NA	NA	NA	NA	NA	NA	NA	NA	NA	NA	NA
117572	11/15/2017	Northern red oak	Quercus rubra	Overland Park	Kansas	-94.7208535	38.9475717	built_environment	10000 Cody St	No	excellent	naturally_occurring	NA	0 to 15.24 cm	OverlandPark	NA	NA	NA	NA	NA	NA	NA	NA	NA	NA	NA	NA
117573	11/15/2017	Eastern redbud	Cercis canadensis	Overland Park	Kansas	-94.720853	38.9475183	built_environment	10004 Cody St	No	excellent	naturally_occurring	NA	15.24 to 30.48 cm	OverlandPark	NA	NA	NA	NA	NA	NA	NA	NA	NA	NA	NA	NA
117574	11/15/2017	Pin oak	Quercus palustris	Overland Park	Kansas	-94.720853	38.9475183	built_environment	10004 Cody St	No	excellent	naturally_occurring	NA	NA	OverlandPark	NA	NA	NA	NA	NA	NA	NA	NA	NA	NA	NA	NA
117575	11/15/2017	Pin oak	Quercus palustris	Overland Park	Kansas	-94.720734	38.946138	built_environment	11700 101St St	No	excellent	naturally_occurring	NA	NA	OverlandPark	NA	NA	NA	NA	NA	NA	NA	NA	NA	NA	NA	NA
117576	11/15/2017	Western white pine	Pinus monticola	Overland Park	Kansas	-94.720734	38.946138	built_environment	11701 101St St	No	fair	introduced	NA	15.24 to 30.48 cm	OverlandPark	NA	NA	NA	NA	NA	NA	NA	NA	NA	NA	NA	NA
117577	11/15/2017	Western white pine	Pinus monticola	Overland Park	Kansas	-94.720734	38.946138	built_environment	11701 101St St	No	good	introduced	NA	15.24 to 30.48 cm	OverlandPark	NA	NA	NA	NA	NA	NA	NA	NA	NA	NA	NA	NA
117578	11/15/2017	Western white pine	Pinus monticola	Overland Park	Kansas	-94.720734	38.946138	built_environment	11701 101St St	No	excellent	introduced	NA	15.24 to 30.48 cm	OverlandPark	NA	NA	NA	NA	NA	NA	NA	NA	NA	NA	NA	NA
117579	11/15/2017	Western white pine	Pinus monticola	Overland Park	Kansas	-94.720734	38.946138	built_environment	11701 101St St	No	good	introduced	NA	15.24 to 30.48 cm	OverlandPark	NA	NA	NA	NA	NA	NA	NA	NA	NA	NA	NA	NA
117580	11/15/2017	Western white pine	Pinus monticola	Overland Park	Kansas	-94.720734	38.946138	built_environment	11701 101St St	No	good	introduced	NA	15.24 to 30.48 cm	OverlandPark	NA	NA	NA	NA	NA	NA	NA	NA	NA	NA	NA	NA
117581	11/15/2017	Littleleaf linden	Tilia cordata	Overland Park	Kansas	-94.760836	38.944859	built_environment	11616 101St Ter	No	good	introduced	NA	15.24 to 30.48 cm	OverlandPark	NA	NA	NA	NA	NA	NA	NA	NA	NA	NA	NA	NA
117582	11/15/2017	Littleleaf linden	Tilia cordata	Overland Park	Kansas	-94.760836	38.944859	built_environment	11616 101St Ter	No	excellent	introduced	NA	15.24 to 30.48 cm	OverlandPark	NA	NA	NA	NA	NA	NA	NA	NA	NA	NA	NA	NA
117583	11/15/2017	Silver maple	Acer saccharinum	Overland Park	Kansas	-94.719293	38.946063	built_environment	11641 101St St	No	excellent	naturally_occurring	NA	NA	OverlandPark	NA	NA	NA	NA	NA	NA	NA	NA	NA	NA	NA	NA
117584	11/15/2017	Silver maple	Acer saccharinum	Overland Park	Kansas	-94.719293	38.946063	built_environment	11641 101St St	No	excellent	naturally_occurring	NA	NA	OverlandPark	NA	NA	NA	NA	NA	NA	NA	NA	NA	NA	NA	NA
117585	11/15/2017	Honeylocust	Gleditsia triacanthos	Overland Park	Kansas	-94.719192	38.946063	built_environment	11633 101St St	No	excellent	naturally_occurring	NA	NA	OverlandPark	NA	NA	NA	NA	NA	NA	NA	NA	NA	NA	NA	NA
117586	11/15/2017	Sugar maple	Acer saccharum	Overland Park	Kansas	-94.719192	38.946063	built_environment	11633 101St St	No	good	naturally_occurring	NA	NA	OverlandPark	NA	NA	NA	NA	NA	NA	NA	NA	NA	NA	NA	NA
117587	11/15/2017	Silver maple	Acer saccharinum	Overland Park	Kansas	-94.718966	38.946063	built_environment	11615 101St St	No	excellent	naturally_occurring	NA	NA	OverlandPark	NA	NA	NA	NA	NA	NA	NA	NA	NA	NA	NA	NA
117588	11/15/2017	Silver maple	Acer saccharinum	Overland Park	Kansas	-94.71879	38.946063	built_environment	11601 101St St	No	good	naturally_occurring	NA	NA	OverlandPark	NA	NA	NA	NA	NA	NA	NA	NA	NA	NA	NA	NA
117589	11/15/2017	Callery pear	Pyrus calleryana	Overland Park	Kansas	-94.717733	38.946063	built_environment	11517 101St St	No	excellent	introduced	NA	15.24 to 30.48 cm	OverlandPark	NA	NA	NA	NA	NA	NA	NA	NA	NA	NA	NA	NA
117590	11/15/2017	Sweetgum	Liquidambar styraciflua	Overland Park	Kansas	-94.717582	38.946063	built_environment	11505 101St St	No	excellent	introduced	NA	NA	OverlandPark	NA	NA	NA	NA	NA	NA	NA	NA	NA	NA	NA	NA
117591	11/15/2017	Pin oak	Quercus palustris	Overland Park	Kansas	-94.717532	38.946138	built_environment	11500 101St St	No	excellent	naturally_occurring	NA	NA	OverlandPark	NA	NA	NA	NA	NA	NA	NA	NA	NA	NA	NA	NA
117592	11/15/2017	Pin oak	Quercus palustris	Overland Park	Kansas	-94.717607	38.946213	built_environment	11506 101St St	No	excellent	naturally_occurring	NA	NA	OverlandPark	NA	NA	NA	NA	NA	NA	NA	NA	NA	NA	NA	NA
117593	11/15/2017	Pin oak	Quercus palustris	Overland Park	Kansas	-94.717708	38.946213	built_environment	11514 101St St	No	excellent	naturally_occurring	NA	NA	OverlandPark	NA	NA	NA	NA	NA	NA	NA	NA	NA	NA	NA	NA
117594	11/15/2017	Pin oak	Quercus palustris	Overland Park	Kansas	-94.717934	38.946213	built_environment	11532 101St St	No	excellent	naturally_occurring	NA	NA	OverlandPark	NA	NA	NA	NA	NA	NA	NA	NA	NA	NA	NA	NA
117595	11/15/2017	Pin oak	Quercus palustris	Overland Park	Kansas	-94.717934	38.946213	built_environment	11532 101St St	No	excellent	naturally_occurring	NA	NA	OverlandPark	NA	NA	NA	NA	NA	NA	NA	NA	NA	NA	NA	NA
117596	11/15/2017	Pin oak	Quercus palustris	Overland Park	Kansas	-94.71889	38.946213	built_environment	11608 101St St	No	excellent	naturally_occurring	NA	NA	OverlandPark	NA	NA	NA	NA	NA	NA	NA	NA	NA	NA	NA	NA
117597	11/15/2017	Pin oak	Quercus palustris	Overland Park	Kansas	-94.718991	38.946213	built_environment	11616 101St St	No	good	naturally_occurring	NA	NA	OverlandPark	NA	NA	NA	NA	NA	NA	NA	NA	NA	NA	NA	NA
117598	11/15/2017	Silver maple	Acer saccharinum	Overland Park	Kansas	-94.718991	38.946213	built_environment	11616 101St St	No	good	naturally_occurring	NA	NA	OverlandPark	NA	NA	NA	NA	NA	NA	NA	NA	NA	NA	NA	NA
117599	11/15/2017	Pin oak	Quercus palustris	Overland Park	Kansas	-94.719092	38.946213	built_environment	11624 101St St	No	excellent	naturally_occurring	NA	NA	OverlandPark	NA	NA	NA	NA	NA	NA	NA	NA	NA	NA	NA	NA
117600	11/15/2017	Pin oak	Quercus palustris	Overland Park	Kansas	-94.719167	38.946213	built_environment	11630 101St St	No	excellent	naturally_occurring	NA	NA	OverlandPark	NA	NA	NA	NA	NA	NA	NA	NA	NA	NA	NA	NA
117601	11/15/2017	Pin oak	Quercus palustris	Overland Park	Kansas	-94.720734	38.946138	built_environment	11700 101St St	No	excellent	naturally_occurring	NA	NA	OverlandPark	NA	NA	NA	NA	NA	NA	NA	NA	NA	NA	NA	NA
117602	11/15/2017	Sugar maple	Acer saccharum	Overland Park	Kansas	-94.721073	38.946064	built_environment	11724 101St St	No	excellent	naturally_occurring	NA	15.24 to 30.48 cm	OverlandPark	NA	NA	NA	NA	NA	NA	NA	NA	NA	NA	NA	NA
117603	11/15/2017	Oak	Quercus	Overland Park	Kansas	-94.722163	38.946216	built_environment	11806 101St St	No	excellent	no_info	NA	NA	OverlandPark	NA	NA	NA	NA	NA	NA	NA	NA	NA	NA	NA	NA
117604	11/15/2017	Austrian pine	Pinus nigra	Overland Park	Kansas	-94.722163	38.946216	built_environment	11806 101St St	No	good	introduced	NA	NA	OverlandPark	NA	NA	NA	NA	NA	NA	NA	NA	NA	NA	NA	NA
117605	11/15/2017	Pin oak	Quercus palustris	Overland Park	Kansas	-94.72094	38.946063	built_environment	11715 101St St	No	excellent	naturally_occurring	NA	NA	OverlandPark	NA	NA	NA	NA	NA	NA	NA	NA	NA	NA	NA	NA
117606	11/15/2017	Pin oak	Quercus palustris	Overland Park	Kansas	-94.721058	38.946064	built_environment	11723 101St St	No	excellent	naturally_occurring	NA	NA	OverlandPark	NA	NA	NA	NA	NA	NA	NA	NA	NA	NA	NA	NA
117607	11/15/2017	Bur oak	Quercus macrocarpa	Overland Park	Kansas	-94.644825	38.946204	built_environment	11829 100th Ter	No	excellent	naturally_occurring	NA	NA	OverlandPark	NA	NA	NA	NA	NA	NA	NA	NA	NA	NA	NA	NA
117608	11/15/2017	Silver maple	Acer saccharinum	Overland Park	Kansas	-94.644825	38.946204	built_environment	11800 100th Ter	No	good	naturally_occurring	NA	NA	OverlandPark	NA	NA	NA	NA	NA	NA	NA	NA	NA	NA	NA	NA
117610	11/15/2017	Sugar maple	Acer saccharum	Overland Park	Kansas	-94.644825	38.946204	built_environment	11820 100th Ter	No	excellent	naturally_occurring	NA	NA	OverlandPark	NA	NA	NA	NA	NA	NA	NA	NA	NA	NA	NA	NA
117611	11/15/2017	Green ash	Fraxinus pennsylvanica	Overland Park	Kansas	-94.722092	38.948943	built_environment	11740 99th Ter	No	fair	naturally_occurring	NA	15.24 to 30.48 cm	OverlandPark	NA	NA	NA	NA	NA	NA	NA	NA	NA	NA	NA	NA
117612	11/15/2017	Scotch pine	Pinus sylvestris	Overland Park	Kansas	-94.722831	38.948793	built_environment	11847 99th Ter	No	good	introduced	NA	15.24 to 30.48 cm	OverlandPark	NA	NA	NA	NA	NA	NA	NA	NA	NA	NA	NA	NA
117613	11/15/2017	Scotch pine	Pinus sylvestris	Overland Park	Kansas	-94.722831	38.948793	built_environment	11847 99th Ter	No	good	introduced	NA	15.24 to 30.48 cm	OverlandPark	NA	NA	NA	NA	NA	NA	NA	NA	NA	NA	NA	NA
117614	11/15/2017	Scotch pine	Pinus sylvestris	Overland Park	Kansas	-94.722831	38.948793	built_environment	11847 99th Ter	No	good	introduced	NA	15.24 to 30.48 cm	OverlandPark	NA	NA	NA	NA	NA	NA	NA	NA	NA	NA	NA	NA
117634	11/15/2017	Common linden	Tilia europaea	Overland Park	Kansas	-94.721359	38.9422605	built_environment	10207 Garnett St	No	excellent	introduced	NA	NA	OverlandPark	NA	NA	NA	NA	NA	NA	NA	NA	NA	NA	NA	NA
117635	11/15/2017	Bur oak	Quercus macrocarpa	Overland Park	Kansas	-94.722563	38.942822	built_environment	10266 Garnett St	No	excellent	naturally_occurring	NA	NA	OverlandPark	NA	NA	NA	NA	NA	NA	NA	NA	NA	NA	NA	NA
117636	11/15/2017	Bur oak	Quercus macrocarpa	Overland Park	Kansas	-94.7218171	38.9427713	built_environment	10263 Garnett St	No	excellent	naturally_occurring	NA	NA	OverlandPark	NA	NA	NA	NA	NA	NA	NA	NA	NA	NA	NA	NA
117637	11/15/2017	Bur oak	Quercus macrocarpa	Overland Park	Kansas	-94.7218171	38.9427713	built_environment	10263 Garnett St	No	excellent	naturally_occurring	NA	NA	OverlandPark	NA	NA	NA	NA	NA	NA	NA	NA	NA	NA	NA	NA
117638	11/15/2017	Silver maple	Acer saccharinum	Overland Park	Kansas	-94.7220486	38.9429276	built_environment	10285 Garnett St	No	excellent	naturally_occurring	NA	NA	OverlandPark	NA	NA	NA	NA	NA	NA	NA	NA	NA	NA	NA	NA
117639	11/15/2017	Red maple	Acer rubrum	Overland Park	Kansas	-94.7192902	38.9424406	no_info	10275 Cody St	No	excellent	introduced	NA	0 to 15.24 cm	OverlandPark	NA	NA	NA	NA	NA	NA	NA	NA	NA	NA	NA	NA
117640	11/15/2017	Red maple	Acer rubrum	Overland Park	Kansas	-94.7192902	38.9424406	no_info	10275 Cody St	No	excellent	introduced	NA	0 to 15.24 cm	OverlandPark	NA	NA	NA	NA	NA	NA	NA	NA	NA	NA	NA	NA
117641	11/15/2017	Red maple	Acer rubrum	Overland Park	Kansas	-94.719515	38.942557	no_info	11719 102Nd Pl	No	excellent	introduced	NA	0 to 15.24 cm	OverlandPark	NA	NA	NA	NA	NA	NA	NA	NA	NA	NA	NA	NA
117642	11/15/2017	Red maple	Acer rubrum	Overland Park	Kansas	-94.719515	38.942557	no_info	11719 102Nd Pl	No	excellent	introduced	NA	0 to 15.24 cm	OverlandPark	NA	NA	NA	NA	NA	NA	NA	NA	NA	NA	NA	NA
117643	11/15/2017	Red maple	Acer rubrum	Overland Park	Kansas	-94.719515	38.942557	no_info	11719 102Nd Pl	No	excellent	introduced	NA	0 to 15.24 cm	OverlandPark	NA	NA	NA	NA	NA	NA	NA	NA	NA	NA	NA	NA
117644	11/15/2017	Red maple	Acer rubrum	Overland Park	Kansas	-94.7220486	38.9429276	no_info	10285 Garnett St	No	excellent	introduced	NA	0 to 15.24 cm	OverlandPark	NA	NA	NA	NA	NA	NA	NA	NA	NA	NA	NA	NA
117645	11/15/2017	Red maple	Acer rubrum	Overland Park	Kansas	-94.7220486	38.9429276	no_info	10285 Garnett St	No	excellent	introduced	NA	0 to 15.24 cm	OverlandPark	NA	NA	NA	NA	NA	NA	NA	NA	NA	NA	NA	NA
117647	11/15/2017	Hickory	Carya	Overland Park	Kansas	-94.722563	38.942822	built_environment	10278 Garnett St	No	excellent	no_info	NA	15.24 to 30.48 cm	OverlandPark	NA	NA	NA	NA	NA	NA	NA	NA	NA	NA	NA	NA
117648	11/15/2017	Honeylocust	Gleditsia triacanthos	Overland Park	Kansas	-94.722563	38.942822	built_environment	10278 Garnett St	No	excellent	naturally_occurring	NA	NA	OverlandPark	NA	NA	NA	NA	NA	NA	NA	NA	NA	NA	NA	NA
117649	11/15/2017	Common linden	Tilia europaea	Overland Park	Kansas	-94.7228951	38.9445988	built_environment	10208 Garnett St	No	excellent	introduced	NA	NA	OverlandPark	NA	NA	NA	NA	NA	NA	NA	NA	NA	NA	NA	NA
117650	11/15/2017	Common linden	Tilia europaea	Overland Park	Kansas	-94.7228951	38.9445988	built_environment	10208 Garnett St	No	excellent	introduced	NA	NA	OverlandPark	NA	NA	NA	NA	NA	NA	NA	NA	NA	NA	NA	NA
117651	11/15/2017	Common linden	Tilia europaea	Overland Park	Kansas	-94.7228954	38.9444765	built_environment	10200 Garnett St	No	excellent	introduced	NA	NA	OverlandPark	NA	NA	NA	NA	NA	NA	NA	NA	NA	NA	NA	NA
117652	11/15/2017	Common linden	Tilia europaea	Overland Park	Kansas	-94.7228621	38.9434121	built_environment	10130 Garnett St	No	excellent	introduced	NA	NA	OverlandPark	NA	NA	NA	NA	NA	NA	NA	NA	NA	NA	NA	NA
117653	11/15/2017	Common linden	Tilia europaea	Overland Park	Kansas	-94.7228621	38.9434121	built_environment	10130 Garnett St	No	excellent	introduced	NA	NA	OverlandPark	NA	NA	NA	NA	NA	NA	NA	NA	NA	NA	NA	NA
117654	11/15/2017	Common linden	Tilia europaea	Overland Park	Kansas	-94.7228393	38.9433554	built_environment	10126 Garnett St	No	excellent	introduced	NA	NA	OverlandPark	NA	NA	NA	NA	NA	NA	NA	NA	NA	NA	NA	NA
117655	11/15/2017	Common linden	Tilia europaea	Overland Park	Kansas	-94.760836	38.944859	built_environment	11726 101St Ter	No	excellent	introduced	NA	NA	OverlandPark	NA	NA	NA	NA	NA	NA	NA	NA	NA	NA	NA	NA
117656	11/15/2017	Sweetgum	Liquidambar styraciflua	Overland Park	Kansas	-94.760836	38.944859	built_environment	11722 101St Ter	No	excellent	introduced	NA	NA	OverlandPark	NA	NA	NA	NA	NA	NA	NA	NA	NA	NA	NA	NA
117657	11/15/2017	Common linden	Tilia europaea	Overland Park	Kansas	-94.7226802	38.9436215	built_environment	10123 Garnett St	No	excellent	introduced	NA	NA	OverlandPark	NA	NA	NA	NA	NA	NA	NA	NA	NA	NA	NA	NA
117658	11/15/2017	Common linden	Tilia europaea	Overland Park	Kansas	-94.760836	38.944859	built_environment	11722 101St Ter	No	excellent	introduced	NA	NA	OverlandPark	NA	NA	NA	NA	NA	NA	NA	NA	NA	NA	NA	NA
117659	11/15/2017	Common linden	Tilia europaea	Overland Park	Kansas	-94.760836	38.944859	built_environment	11718 101St Ter	No	excellent	introduced	NA	NA	OverlandPark	NA	NA	NA	NA	NA	NA	NA	NA	NA	NA	NA	NA
117660	11/15/2017	Common linden	Tilia europaea	Overland Park	Kansas	-94.760836	38.944859	built_environment	11718 101St Ter	No	excellent	introduced	NA	NA	OverlandPark	NA	NA	NA	NA	NA	NA	NA	NA	NA	NA	NA	NA
117661	11/15/2017	Common linden	Tilia europaea	Overland Park	Kansas	-94.760836	38.944859	built_environment	11714 101St Ter	No	excellent	introduced	NA	NA	OverlandPark	NA	NA	NA	NA	NA	NA	NA	NA	NA	NA	NA	NA
117662	11/15/2017	Maple	Acer	Overland Park	Kansas	-94.760836	38.944859	built_environment	11710 101St Ter	No	excellent	no_info	NA	15.24 to 30.48 cm	OverlandPark	NA	NA	NA	NA	NA	NA	NA	NA	NA	NA	NA	NA
117663	11/15/2017	Common linden	Tilia europaea	Overland Park	Kansas	-94.760836	38.944859	built_environment	11710 101St Ter	No	excellent	introduced	NA	15.24 to 30.48 cm	OverlandPark	NA	NA	NA	NA	NA	NA	NA	NA	NA	NA	NA	NA
117664	11/15/2017	Pin oak	Quercus palustris	Overland Park	Kansas	-94.760836	38.944859	built_environment	11700 101St Ter	No	excellent	naturally_occurring	NA	15.24 to 30.48 cm	OverlandPark	NA	NA	NA	NA	NA	NA	NA	NA	NA	NA	NA	NA
117665	11/15/2017	Green ash	Fraxinus pennsylvanica	Overland Park	Kansas	-94.760836	38.944859	built_environment	11612 101St Ter	No	excellent	naturally_occurring	NA	15.24 to 30.48 cm	OverlandPark	NA	NA	NA	NA	NA	NA	NA	NA	NA	NA	NA	NA
117667	11/15/2017	Pin oak	Quercus palustris	Overland Park	Kansas	-94.760836	38.944859	built_environment	11608 101St Ter	No	excellent	naturally_occurring	NA	NA	OverlandPark	NA	NA	NA	NA	NA	NA	NA	NA	NA	NA	NA	NA
[truncated: 43,259 more rows]
