# Supplementary material for: Species clustering, climate effects, and introduced species in 5 million city trees across 63 US cities
Source: eLife. 2022 Sep 27;11:e77891. doi: 10.7554/eLife.77891 (PMC9578703; doi:10.7554/eLife.77891)
Supplement: Figure 1—source data 1. — This zipped file includes all of the cleaned data used in the study (63 spreadsheets, one for each city, where each row is a tree). It is available on Dryad at https://doi.org/10.5061/dryad.2jm63xsrf. [file elife-77891-fig1-data1.zip › Pittsburgh_Final_2022-06-18.csv]

city_ID	common_name	scientific_name	city	state	longitude_coordinate	latitude_coordinate	address	neighborhood	ward	overhead_utility	condition	height_M	native	height_binned_M	greater_metro	tree_ID	planted_date	most_recent_observation	retired_date	most_recent_observation_type	location_type	zipcode	location_name	district	diameter_breast_height_CM	diameter_breast_height_binned_CM	percent_population
754166088	Stump	NA	Pittsburgh	Pennsylvania	-79.88972391	40.45816863	7428 Monticello St	Homewood north	13	Yes	NA	0	no_info	NA	Pittsburgh	NA	NA	NA	NA	NA	NA	NA	NA	NA	NA	NA	NA
1946899269	Littleleaf linden	Tilia cordata	Pittsburgh	Pennsylvania	-80.06786821	40.42926879	220 Balver Ave	Oakwood	28	No	NA	0	introduced	NA	Pittsburgh	NA	NA	NA	NA	NA	NA	NA	NA	NA	NA	NA	NA
1431517397	Red maple	Acer rubrum	Pittsburgh	Pennsylvania	-79.96503491	40.42679667	2822 Sidney St	South side flats	16	No	fair	72.17848	naturally_occurring	more than 18.29 m	Pittsburgh	NA	NA	NA	NA	NA	NA	NA	NA	NA	NA	NA	NA
994063598	Freeman maple	Acer freemanii	Pittsburgh	Pennsylvania	-79.99927602	40.45550338	608 Suismon St	East allegheny	23	Yes	fair	82.021	introduced	more than 18.29 m	Pittsburgh	NA	NA	NA	NA	NA	NA	NA	NA	NA	NA	NA	NA
1591838573	Norway maple	Acer platanoides	Pittsburgh	Pennsylvania	-79.92410638	40.47666673	1135 N Negley Ave	Highland park	11	Yes	good	170.60368	introduced	more than 18.29 m	Pittsburgh	NA	NA	NA	NA	NA	NA	NA	NA	NA	NA	NA	NA
1333224197	Pin oak	Quercus palustris	Pittsburgh	Pennsylvania	-79.92456803	40.47749586	5550 Bryant St	Highland park	11	No	good	147.6378	naturally_occurring	more than 18.29 m	Pittsburgh	NA	NA	NA	NA	NA	NA	NA	NA	NA	NA	NA	NA
239290336	Corneliancherry dogwood	Cornus mas	Pittsburgh	Pennsylvania	-79.92598467	40.47840283	5503 Bryant St	Highland park	11	Yes	good	26.24672	introduced	more than 18.29 m	Pittsburgh	NA	NA	NA	NA	NA	NA	NA	NA	NA	NA	NA	NA
1233652274	Norway maple	Acer platanoides	Pittsburgh	Pennsylvania	-79.92612638	40.47840377	1207 King Ave	Highland park	11	No	good	88.58268	introduced	more than 18.29 m	Pittsburgh	NA	NA	NA	NA	NA	NA	NA	NA	NA	NA	NA	NA
1477030894	Norway maple	Acer platanoides	Pittsburgh	Pennsylvania	-79.92616099	40.4783138	1201 King Ave	Highland park	11	No	good	114.8294	introduced	more than 18.29 m	Pittsburgh	NA	NA	NA	NA	NA	NA	NA	NA	NA	NA	NA	NA
1484901843	Norway maple	Acer platanoides	Pittsburgh	Pennsylvania	-79.93638956	40.48523963	1456 Woodbine St	Stanton heights	10	No	poor	NA	introduced	NA	Pittsburgh	NA	NA	NA	NA	NA	NA	NA	NA	NA	NA	NA	NA
998993932	Thornless honeylocust	Gleditsia triacanthos	Pittsburgh	Pennsylvania	-80.06724511	40.45321254	3233 Thayer St	Sheraden	20	No	good	157.48032	naturally_occurring	more than 18.29 m	Pittsburgh	NA	NA	NA	NA	NA	NA	NA	NA	NA	NA	NA	NA
1870646392	Northern red oak	Quercus rubra	Pittsburgh	Pennsylvania	-80.07040834	40.45599747	1427 Isoline St	Chartiers city	20	Yes	good	213.2546	naturally_occurring	more than 18.29 m	Pittsburgh	NA	NA	NA	NA	NA	NA	NA	NA	NA	NA	NA	NA
829500067	Norway maple	Acer platanoides	Pittsburgh	Pennsylvania	-80.0700943	40.4534458	1400 Evanston St	Sheraden	20	Yes	good	72.17848	introduced	more than 18.29 m	Pittsburgh	NA	NA	NA	NA	NA	NA	NA	NA	NA	NA	NA	NA
2013381047	Red maple	Acer rubrum	Pittsburgh	Pennsylvania	-80.07011237	40.45321893	1417 Evanston St	Sheraden	20	No	good	104.98688	naturally_occurring	more than 18.29 m	Pittsburgh	NA	NA	NA	NA	NA	NA	NA	NA	NA	NA	NA	NA
948605903	Thornless honeylocust	Gleditsia triacanthos	Pittsburgh	Pennsylvania	-80.00031459	40.45529959	526 Suismon St	East allegheny	23	Yes	fair	78.74016	naturally_occurring	more than 18.29 m	Pittsburgh	NA	NA	NA	NA	NA	NA	NA	NA	NA	NA	NA	NA
1262389848	American sweetgum	Liquidambar styraciflua	Pittsburgh	Pennsylvania	-80.03528994	40.44619189	904 Elkton St	Elliott	20	No	good	111.54856	naturally_occurring	more than 18.29 m	Pittsburgh	NA	NA	NA	NA	NA	NA	NA	NA	NA	NA	NA	NA
1429809607	Norway maple	Acer platanoides	Pittsburgh	Pennsylvania	-80.05754439	40.45698324	3143 Ashlyn St	Sheraden	20	No	good	104.98688	introduced	more than 18.29 m	Pittsburgh	NA	NA	NA	NA	NA	NA	NA	NA	NA	NA	NA	NA
1785336569	Littleleaf linden	Tilia cordata	Pittsburgh	Pennsylvania	-80.05753551	40.45754455	3165 Ashlyn St	Sheraden	20	No	good	118.11024	introduced	more than 18.29 m	Pittsburgh	NA	NA	NA	NA	NA	NA	NA	NA	NA	NA	NA	NA
1021918134	Norway maple	Acer platanoides	Pittsburgh	Pennsylvania	-80.05201943	40.4535338	2763 Bergman St	Sheraden	20	No	good	91.86352	introduced	more than 18.29 m	Pittsburgh	NA	NA	NA	NA	NA	NA	NA	NA	NA	NA	NA	NA
242235524	Red maple	Acer rubrum	Pittsburgh	Pennsylvania	-80.05031582	40.45572292	2900 Merwyn Ave	Sheraden	20	No	good	131.2336	naturally_occurring	more than 18.29 m	Pittsburgh	NA	NA	NA	NA	NA	NA	NA	NA	NA	NA	NA	NA
847593030	Red maple	Acer rubrum	Pittsburgh	Pennsylvania	-80.04901865	40.45390535	2713 Merwyn Ave	Sheraden	20	No	fair	118.11024	naturally_occurring	more than 18.29 m	Pittsburgh	NA	NA	NA	NA	NA	NA	NA	NA	NA	NA	NA	NA
919773623	Red maple	Acer rubrum	Pittsburgh	Pennsylvania	-80.05275226	40.45563734	2934 Zephyr Ave	Sheraden	20	Yes	fair	59.05512	naturally_occurring	more than 18.29 m	Pittsburgh	NA	NA	NA	NA	NA	NA	NA	NA	NA	NA	NA	NA
967460177	American sweetgum	Liquidambar styraciflua	Pittsburgh	Pennsylvania	-80.05259534	40.45546953	2926 Zephyr Ave	Sheraden	20	Yes	good	111.54856	naturally_occurring	more than 18.29 m	Pittsburgh	NA	NA	NA	NA	NA	NA	NA	NA	NA	NA	NA	NA
793855644	Red maple	Acer rubrum	Pittsburgh	Pennsylvania	-80.05083398	40.4547808	2764 Glen Mawr St	Sheraden	20	No	poor	98.4252	naturally_occurring	more than 18.29 m	Pittsburgh	NA	NA	NA	NA	NA	NA	NA	NA	NA	NA	NA	NA
1713199926	Red maple	Acer rubrum	Pittsburgh	Pennsylvania	-80.0507794	40.45472999	2764 Glen Mawr St	Sheraden	20	No	good	88.58268	naturally_occurring	more than 18.29 m	Pittsburgh	NA	NA	NA	NA	NA	NA	NA	NA	NA	NA	NA	NA
1492169209	Ginkgo	Ginkgo biloba	Pittsburgh	Pennsylvania	-79.99652576	40.455979	818 Suismon St	East allegheny	23	No	good	131.2336	introduced	more than 18.29 m	Pittsburgh	NA	NA	NA	NA	NA	NA	NA	NA	NA	NA	NA	NA
1433265150	Littleleaf linden	Tilia cordata	Pittsburgh	Pennsylvania	-80.05194276	40.45464823	2793 Zephyr Ave	Sheraden	20	No	fair	68.89764	introduced	more than 18.29 m	Pittsburgh	NA	NA	NA	NA	NA	NA	NA	NA	NA	NA	NA	NA
2020543587	Norway maple	Acer platanoides	Pittsburgh	Pennsylvania	-80.0522652	40.45498332	2913 Zephyr Ave	Sheraden	20	No	poor	72.17848	introduced	more than 18.29 m	Pittsburgh	NA	NA	NA	NA	NA	NA	NA	NA	NA	NA	NA	NA
995880187	Littleleaf linden	Tilia cordata	Pittsburgh	Pennsylvania	-80.05435119	40.45829046	3067 Glen Mawr St	Sheraden	20	No	fair	65.6168	introduced	more than 18.29 m	Pittsburgh	NA	NA	NA	NA	NA	NA	NA	NA	NA	NA	NA	NA
1879824439	Littleleaf linden	Tilia cordata	Pittsburgh	Pennsylvania	-80.05516499	40.45785087	3067 Zephyr Ave	Sheraden	20	No	good	147.6378	introduced	more than 18.29 m	Pittsburgh	NA	NA	NA	NA	NA	NA	NA	NA	NA	NA	NA	NA
898122731	Black locust	Robinia pseudoacacia	Pittsburgh	Pennsylvania	-80.05614424	40.45904976	3234 Motor St	Sheraden	20	Yes	good	196.8504	naturally_occurring	more than 18.29 m	Pittsburgh	NA	NA	NA	NA	NA	NA	NA	NA	NA	NA	NA	NA
1582917146	Black cherry	Prunus serotina	Pittsburgh	Pennsylvania	-80.05622884	40.45899137	3234 Motor St	Sheraden	20	Yes	good	196.8504	naturally_occurring	more than 18.29 m	Pittsburgh	NA	NA	NA	NA	NA	NA	NA	NA	NA	NA	NA	NA
744780007	London planetree	Platanus acerifolia	Pittsburgh	Pennsylvania	-79.92706339	40.47283207	5532 Jackson St	Highland park	11	No	good	75.45932	introduced	more than 18.29 m	Pittsburgh	NA	NA	NA	NA	NA	NA	NA	NA	NA	NA	NA	NA
299142312	Littleleaf linden	Tilia cordata	Pittsburgh	Pennsylvania	-80.05297294	40.45692768	3007 Glen Mawr St	Sheraden	20	Yes	good	101.70604	introduced	more than 18.29 m	Pittsburgh	NA	NA	NA	NA	NA	NA	NA	NA	NA	NA	NA	NA
199126754	Horsechestnut	Aesculus hippocastanum	Pittsburgh	Pennsylvania	-79.94479199	40.48209517	5609 Celadine St	Stanton heights	10	No	fair	147.6378	introduced	more than 18.29 m	Pittsburgh	NA	NA	NA	NA	NA	NA	NA	NA	NA	NA	NA	NA
1972738944	Northern catalpa	Catalpa speciosa	Pittsburgh	Pennsylvania	-79.94456715	40.48227863	5619 Celadine St	Stanton heights	10	No	good	114.8294	introduced	more than 18.29 m	Pittsburgh	NA	NA	NA	NA	NA	NA	NA	NA	NA	NA	NA	NA
870758733	Littleleaf linden	Tilia cordata	Pittsburgh	Pennsylvania	-80.00016963	40.45521851	525 Suismon St	East allegheny	23	Yes	good	65.6168	introduced	more than 18.29 m	Pittsburgh	NA	NA	NA	NA	NA	NA	NA	NA	NA	NA	NA	NA
531577617	London planetree	Platanus acerifolia	Pittsburgh	Pennsylvania	-79.92701582	40.47459773	5524 Wellesley Ave	Highland park	11	No	good	213.2546	introduced	more than 18.29 m	Pittsburgh	NA	NA	NA	NA	NA	NA	NA	NA	NA	NA	NA	NA
513342409	American elm	Ulmus americana	Pittsburgh	Pennsylvania	-79.94613077	40.48070677	5503 Celadine St	Stanton heights	10	No	good	101.70604	naturally_occurring	more than 18.29 m	Pittsburgh	NA	NA	NA	NA	NA	NA	NA	NA	NA	NA	NA	NA
886972729	Norway maple	Acer platanoides	Pittsburgh	Pennsylvania	-79.92929515	40.47362968	820 Highview St	Morningside	11	No	good	157.48032	introduced	more than 18.29 m	Pittsburgh	NA	NA	NA	NA	NA	NA	NA	NA	NA	NA	NA	NA
1140037658	Sawtooth oak	Quercus acutissima	Pittsburgh	Pennsylvania	-79.92566587	40.47307764	923 N Negley Ave	Highland park	11	Yes	good	52.49344	introduced	more than 18.29 m	Pittsburgh	NA	NA	NA	NA	NA	NA	NA	NA	NA	NA	NA	NA
2010367055	Corneliancherry dogwood	Cornus mas	Pittsburgh	Pennsylvania	-79.92735091	40.47381598	5524 Avondale Pl	Highland park	11	Yes	good	19.68504	introduced	more than 18.29 m	Pittsburgh	NA	NA	NA	NA	NA	NA	NA	NA	NA	NA	NA	NA
167864645	Black locust	Robinia pseudoacacia	Pittsburgh	Pennsylvania	-79.92801071	40.47467229	5500 Wellesley Ave	Highland park	11	No	good	147.6378	naturally_occurring	more than 18.29 m	Pittsburgh	NA	NA	NA	NA	NA	NA	NA	NA	NA	NA	NA	NA
1504234128	Downy serviceberry	Amelanchier arborea	Pittsburgh	Pennsylvania	-79.92566744	40.47336717	931 N Negley Ave	Highland park	11	No	fair	26.24672	naturally_occurring	more than 18.29 m	Pittsburgh	NA	NA	NA	NA	NA	NA	NA	NA	NA	NA	NA	NA
217508661	European hornbeam	Carpinus betulus	Pittsburgh	Pennsylvania	-79.92663714	40.47447184	5536 Wellesley Ave	Highland park	11	No	good	49.2126	introduced	more than 18.29 m	Pittsburgh	NA	NA	NA	NA	NA	NA	NA	NA	NA	NA	NA	NA
1889166081	American sweetgum	Liquidambar styraciflua	Pittsburgh	Pennsylvania	-79.92682735	40.47452475	5528 Wellesley Ave	Highland park	11	No	good	183.72704	naturally_occurring	more than 18.29 m	Pittsburgh	NA	NA	NA	NA	NA	NA	NA	NA	NA	NA	NA	NA
2116258951	Japanese tree lilac	Syringa reticulata	Pittsburgh	Pennsylvania	-79.92772285	40.4751083	5501 Wellesley Ave	Highland park	11	Yes	good	39.37008	introduced	more than 18.29 m	Pittsburgh	NA	NA	NA	NA	NA	NA	NA	NA	NA	NA	NA	NA
272719655	Ginkgo	Ginkgo biloba	Pittsburgh	Pennsylvania	-80.0006017	40.45524487	512 Suismon St	East allegheny	23	Yes	good	45.93176	introduced	more than 18.29 m	Pittsburgh	NA	NA	NA	NA	NA	NA	NA	NA	NA	NA	NA	NA
449871246	Japanese tree lilac	Syringa reticulata	Pittsburgh	Pennsylvania	-79.95748474	40.46426621	401 40th St	Bloomfield	9	Yes	good	32.8084	introduced	more than 18.29 m	Pittsburgh	NA	NA	NA	NA	NA	NA	NA	NA	NA	NA	NA	NA
769093988	Red maple	Acer rubrum	Pittsburgh	Pennsylvania	-79.95530414	40.46305614	4052 Liberty Ave	Bloomfield	9	No	good	68.89764	naturally_occurring	more than 18.29 m	Pittsburgh	NA	NA	NA	NA	NA	NA	NA	NA	NA	NA	NA	NA
523208226	Ginkgo	Ginkgo biloba	Pittsburgh	Pennsylvania	-79.95699819	40.46294377	501 40th St	Bloomfield	9	No	good	49.2126	introduced	more than 18.29 m	Pittsburgh	NA	NA	NA	NA	NA	NA	NA	NA	NA	NA	NA	NA
1049586714	Ginkgo	Ginkgo biloba	Pittsburgh	Pennsylvania	-79.95693416	40.46296329	501 40th St	Bloomfield	9	No	good	39.37008	introduced	more than 18.29 m	Pittsburgh	NA	NA	NA	NA	NA	NA	NA	NA	NA	NA	NA	NA
314535447	Thornless honeylocust	Gleditsia triacanthos	Pittsburgh	Pennsylvania	-79.95388949	40.46349343	4117 Liberty Ave	Bloomfield	9	No	good	59.05512	naturally_occurring	more than 18.29 m	Pittsburgh	NA	NA	NA	NA	NA	NA	NA	NA	NA	NA	NA	NA
1982198912	Thornless honeylocust	Gleditsia triacanthos	Pittsburgh	Pennsylvania	-79.95356034	40.46327519	4120 Liberty Ave	Bloomfield	9	No	good	98.4252	naturally_occurring	more than 18.29 m	Pittsburgh	NA	NA	NA	NA	NA	NA	NA	NA	NA	NA	NA	NA
1773807370	Downy serviceberry	Amelanchier arborea	Pittsburgh	Pennsylvania	-79.9533637	40.46334114	4120 Liberty Ave	Bloomfield	9	No	good	19.68504	naturally_occurring	more than 18.29 m	Pittsburgh	NA	NA	NA	NA	NA	NA	NA	NA	NA	NA	NA	NA
226149464	Common baldcypress	Taxodium distichum	Pittsburgh	Pennsylvania	-79.95342515	40.46338936	4120 Liberty Ave	Bloomfield	9	No	good	39.37008	introduced	more than 18.29 m	Pittsburgh	NA	NA	NA	NA	NA	NA	NA	NA	NA	NA	NA	NA
1695133226	Common baldcypress	Taxodium distichum	Pittsburgh	Pennsylvania	-79.95327674	40.46346537	4120 Liberty Ave	Bloomfield	9	No	good	39.37008	introduced	more than 18.29 m	Pittsburgh	NA	NA	NA	NA	NA	NA	NA	NA	NA	NA	NA	NA
192641805	Amur maple	Acer ginnala	Pittsburgh	Pennsylvania	-79.93212358	40.4627983	129 Stratford Ave	Friendship	8	Yes	good	45.93176	introduced	more than 18.29 m	Pittsburgh	NA	NA	NA	NA	NA	NA	NA	NA	NA	NA	NA	NA
2019088635	Japanese tree lilac	Syringa reticulata	Pittsburgh	Pennsylvania	-80.00054556	40.45514928	515 Suismon St	East allegheny	23	Yes	good	39.37008	introduced	more than 18.29 m	Pittsburgh	NA	NA	NA	NA	NA	NA	NA	NA	NA	NA	NA	NA
724822902	Silver linden	Tilia tomentosa	Pittsburgh	Pennsylvania	-79.93852532	40.46539606	5231 Dearborn St	Garfield	10	No	good	65.6168	introduced	more than 18.29 m	Pittsburgh	NA	NA	NA	NA	NA	NA	NA	NA	NA	NA	NA	NA
442691282	Littleleaf linden	Tilia cordata	Pittsburgh	Pennsylvania	-79.93939346	40.46525381	5206 Dearborn St	Garfield	10	Yes	good	82.021	introduced	more than 18.29 m	Pittsburgh	NA	NA	NA	NA	NA	NA	NA	NA	NA	NA	NA	NA
816662798	Littleleaf linden	Tilia cordata	Pittsburgh	Pennsylvania	-79.9404545	40.46540261	5160 Dearborn St	Garfield	10	Yes	good	78.74016	introduced	more than 18.29 m	Pittsburgh	NA	NA	NA	NA	NA	NA	NA	NA	NA	NA	NA	NA
1647122099	Swamp white oak	Quercus bicolor	Pittsburgh	Pennsylvania	-79.94110832	40.46522334	5142 Dearborn St	Garfield	10	Yes	good	55.77428	naturally_occurring	more than 18.29 m	Pittsburgh	NA	NA	NA	NA	NA	NA	NA	NA	NA	NA	NA	NA
730734087	Swamp white oak	Quercus bicolor	Pittsburgh	Pennsylvania	-79.94109749	40.46532277	5142 Dearborn St	Garfield	10	Yes	good	55.77428	naturally_occurring	more than 18.29 m	Pittsburgh	NA	NA	NA	NA	NA	NA	NA	NA	NA	NA	NA	NA
87930118	Littleleaf linden	Tilia cordata	Pittsburgh	Pennsylvania	-79.94118027	40.46547667	5142 Dearborn St	Garfield	10	Yes	good	98.4252	introduced	more than 18.29 m	Pittsburgh	NA	NA	NA	NA	NA	NA	NA	NA	NA	NA	NA	NA
399793402	Red maple	Acer rubrum	Pittsburgh	Pennsylvania	-79.95066071	40.46428454	4602 Friendship Ave	Bloomfield	9	Yes	good	78.74016	naturally_occurring	more than 18.29 m	Pittsburgh	NA	NA	NA	NA	NA	NA	NA	NA	NA	NA	NA	NA
944825214	Callery pear	Pyrus calleryana	Pittsburgh	Pennsylvania	-79.95068255	40.46263108	4601 Liberty Ave	Bloomfield	9	Yes	good	82.021	introduced	more than 18.29 m	Pittsburgh	NA	NA	NA	NA	NA	NA	NA	NA	NA	NA	NA	NA
995180943	American elm	Ulmus americana	Pittsburgh	Pennsylvania	-79.95151048	40.46340762	4501 Liberty Ave	Bloomfield	9	No	good	59.05512	naturally_occurring	more than 18.29 m	Pittsburgh	NA	NA	NA	NA	NA	NA	NA	NA	NA	NA	NA	NA
788432055	Norway maple	Acer platanoides	Pittsburgh	Pennsylvania	-79.9595213	40.45979835	3549 Melwood Ave	Polish hill	6	No	fair	131.2336	introduced	more than 18.29 m	Pittsburgh	NA	NA	NA	NA	NA	NA	NA	NA	NA	NA	NA	NA
1384554783	Callery pear	Pyrus calleryana	Pittsburgh	Pennsylvania	-80.00145955	40.45496394	413 Suismon St	East allegheny	23	No	good	42.65092	introduced	more than 18.29 m	Pittsburgh	NA	NA	NA	NA	NA	NA	NA	NA	NA	NA	NA	NA
70780726	Red maple	Acer rubrum	Pittsburgh	Pennsylvania	-79.95936711	40.45973648	3552 Melwood Ave	Polish hill	6	Yes	fair	91.86352	naturally_occurring	more than 18.29 m	Pittsburgh	NA	NA	NA	NA	NA	NA	NA	NA	NA	NA	NA	NA
2002089108	Flowering crabapple	Malus	Pittsburgh	Pennsylvania	-79.96054716	40.45937628	3518 Melwood Ave	Polish hill	6	Yes	fair	55.77428	no_info	more than 18.29 m	Pittsburgh	NA	NA	NA	NA	NA	NA	NA	NA	NA	NA	NA	NA
1751597324	Flowering crabapple	Malus	Pittsburgh	Pennsylvania	-79.96062005	40.45935379	3518 Melwood Ave	Polish hill	6	Yes	poor	49.2126	no_info	more than 18.29 m	Pittsburgh	NA	NA	NA	NA	NA	NA	NA	NA	NA	NA	NA	NA
1029504502	Callery pear	Pyrus calleryana	Pittsburgh	Pennsylvania	-79.96191649	40.45880458	3434 Melwood Ave	Polish hill	6	Yes	good	78.74016	introduced	more than 18.29 m	Pittsburgh	NA	NA	NA	NA	NA	NA	NA	NA	NA	NA	NA	NA
1653748281	Callery pear	Pyrus calleryana	Pittsburgh	Pennsylvania	-79.96200201	40.45876921	3434 Melwood Ave	Polish hill	6	Yes	good	82.021	introduced	more than 18.29 m	Pittsburgh	NA	NA	NA	NA	NA	NA	NA	NA	NA	NA	NA	NA
157553268	Callery pear	Pyrus calleryana	Pittsburgh	Pennsylvania	-79.96202533	40.45874851	3434 Melwood Ave	Polish hill	6	Yes	good	78.74016	introduced	more than 18.29 m	Pittsburgh	NA	NA	NA	NA	NA	NA	NA	NA	NA	NA	NA	NA
1343136754	Norway maple	Acer platanoides	Pittsburgh	Pennsylvania	-79.9624569	40.45856553	3416 Melwood Ave	Polish hill	6	Yes	good	104.98688	introduced	more than 18.29 m	Pittsburgh	NA	NA	NA	NA	NA	NA	NA	NA	NA	NA	NA	NA
273652162	Norway maple	Acer platanoides	Pittsburgh	Pennsylvania	-79.96301162	40.45836915	3326 Melwood Ave	Polish hill	6	Yes	good	104.98688	introduced	more than 18.29 m	Pittsburgh	NA	NA	NA	NA	NA	NA	NA	NA	NA	NA	NA	NA
588528930	Norway maple	Acer platanoides	Pittsburgh	Pennsylvania	-79.96304703	40.45828713	3326 Melwood Ave	Polish hill	6	Yes	good	98.4252	introduced	more than 18.29 m	Pittsburgh	NA	NA	NA	NA	NA	NA	NA	NA	NA	NA	NA	NA
344081998	Ginkgo	Ginkgo biloba	Pittsburgh	Pennsylvania	-79.96237703	40.45774832	3407 Bethoven St	Polish hill	6	No	good	39.37008	introduced	more than 18.29 m	Pittsburgh	NA	NA	NA	NA	NA	NA	NA	NA	NA	NA	NA	NA
1186534394	Freeman maple	Acer freemanii	Pittsburgh	Pennsylvania	-79.99917872	40.4555222	610 Suismon St	East allegheny	23	Yes	good	91.86352	introduced	more than 18.29 m	Pittsburgh	NA	NA	NA	NA	NA	NA	NA	NA	NA	NA	NA	NA
1388280435	Norway maple	Acer platanoides	Pittsburgh	Pennsylvania	-79.96332842	40.4573647	3300 Cargill St	Polish hill	6	No	good	82.021	introduced	more than 18.29 m	Pittsburgh	NA	NA	NA	NA	NA	NA	NA	NA	NA	NA	NA	NA
1049917507	Norway maple	Acer platanoides	Pittsburgh	Pennsylvania	-79.96342101	40.45732346	1024 Herron Ave	Polish hill	6	No	good	104.98688	introduced	more than 18.29 m	Pittsburgh	NA	NA	NA	NA	NA	NA	NA	NA	NA	NA	NA	NA
25493536	Norway maple	Acer platanoides	Pittsburgh	Pennsylvania	-79.96486023	40.45682786	1002 Herron Ave	Polish hill	6	Yes	good	82.021	introduced	more than 18.29 m	Pittsburgh	NA	NA	NA	NA	NA	NA	NA	NA	NA	NA	NA	NA
2048914576	American sweetgum	Liquidambar styraciflua	Pittsburgh	Pennsylvania	-79.95749124	40.46270995	3948 Liberty Ave	Lower lawrenceville	6	Yes	good	104.98688	naturally_occurring	more than 18.29 m	Pittsburgh	NA	NA	NA	NA	NA	NA	NA	NA	NA	NA	NA	NA
922004381	Japanese tree lilac	Syringa reticulata	Pittsburgh	Pennsylvania	-79.95841568	40.46254778	3922 Liberty Ave	Lower lawrenceville	6	Yes	good	49.2126	introduced	more than 18.29 m	Pittsburgh	NA	NA	NA	NA	NA	NA	NA	NA	NA	NA	NA	NA
1654457122	American elm	Ulmus americana	Pittsburgh	Pennsylvania	-79.96553623	40.46164756	3340 Liberty Ave	Lower lawrenceville	6	No	good	75.45932	naturally_occurring	more than 18.29 m	Pittsburgh	NA	NA	NA	NA	NA	NA	NA	NA	NA	NA	NA	NA
516913010	American elm	Ulmus americana	Pittsburgh	Pennsylvania	-79.96650779	40.46155663	3340 Liberty Ave	Lower lawrenceville	6	No	good	82.021	naturally_occurring	more than 18.29 m	Pittsburgh	NA	NA	NA	NA	NA	NA	NA	NA	NA	NA	NA	NA
1423727540	Amur maple	Acer ginnala	Pittsburgh	Pennsylvania	-79.93247074	40.46209097	201 Stratford Ave	Friendship	8	No	fair	39.37008	introduced	more than 18.29 m	Pittsburgh	NA	NA	NA	NA	NA	NA	NA	NA	NA	NA	NA	NA
1354196544	Amur maple	Acer ginnala	Pittsburgh	Pennsylvania	-79.93261392	40.46201755	201 Stratford Ave	Friendship	8	Yes	good	39.37008	introduced	more than 18.29 m	Pittsburgh	NA	NA	NA	NA	NA	NA	NA	NA	NA	NA	NA	NA
600882422	Littleleaf linden	Tilia cordata	Pittsburgh	Pennsylvania	-79.93480821	40.46213885	217 Roup Ave	Friendship	8	Yes	good	147.6378	introduced	more than 18.29 m	Pittsburgh	NA	NA	NA	NA	NA	NA	NA	NA	NA	NA	NA	NA
1117389306	Hedge maple	Acer campestre	Pittsburgh	Pennsylvania	-80.0007397	40.45510907	509 Suismon St	East allegheny	23	Yes	fair	49.2126	introduced	more than 18.29 m	Pittsburgh	NA	NA	NA	NA	NA	NA	NA	NA	NA	NA	NA	NA
607105186	Amur maple	Acer ginnala	Pittsburgh	Pennsylvania	-79.93511278	40.46089268	311 Roup Ave	Friendship	8	Yes	good	49.2126	introduced	more than 18.29 m	Pittsburgh	NA	NA	NA	NA	NA	NA	NA	NA	NA	NA	NA	NA
1738963465	Norway maple	Acer platanoides	Pittsburgh	Pennsylvania	-79.93514023	40.46074432	329 Roup Ave	Friendship	8	Yes	good	68.89764	introduced	more than 18.29 m	Pittsburgh	NA	NA	NA	NA	NA	NA	NA	NA	NA	NA	NA	NA
1838862060	Thornless honeylocust	Gleditsia triacanthos	Pittsburgh	Pennsylvania	-79.93495736	40.45862543	5635 Baum Blvd	Friendship	8	No	good	59.05512	naturally_occurring	more than 18.29 m	Pittsburgh	NA	NA	NA	NA	NA	NA	NA	NA	NA	NA	NA	NA
709126181	Norway maple	Acer platanoides	Pittsburgh	Pennsylvania	-79.93354247	40.46113772	230 Stratford Ave	Friendship	8	Yes	good	75.45932	introduced	more than 18.29 m	Pittsburgh	NA	NA	NA	NA	NA	NA	NA	NA	NA	NA	NA	NA
1689065658	Norway maple	Acer platanoides	Pittsburgh	Pennsylvania	-79.93346402	40.46111545	230 Stratford Ave	Friendship	8	Yes	good	75.45932	introduced	more than 18.29 m	Pittsburgh	NA	NA	NA	NA	NA	NA	NA	NA	NA	NA	NA	NA
667105398	Amur maple	Acer ginnala	Pittsburgh	Pennsylvania	-79.93322718	40.46267083	153 S Fairmount St	Friendship	8	Yes	good	65.6168	introduced	more than 18.29 m	Pittsburgh	NA	NA	NA	NA	NA	NA	NA	NA	NA	NA	NA	NA
699170281	Littleleaf linden	Tilia cordata	Pittsburgh	Pennsylvania	-79.93332672	40.46254152	157 S Fairmount St	Friendship	8	Yes	good	75.45932	introduced	more than 18.29 m	Pittsburgh	NA	NA	NA	NA	NA	NA	NA	NA	NA	NA	NA	NA
1927709995	Japanese tree lilac	Syringa reticulata	Pittsburgh	Pennsylvania	-79.93334591	40.46250372	157 S Fairmount St	Friendship	8	Yes	good	52.49344	introduced	more than 18.29 m	Pittsburgh	NA	NA	NA	NA	NA	NA	NA	NA	NA	NA	NA	NA
1970085570	Littleleaf linden	Tilia cordata	Pittsburgh	Pennsylvania	-79.93327728	40.46240209	157 S Fairmount St	Friendship	8	Yes	good	82.021	introduced	more than 18.29 m	Pittsburgh	NA	NA	NA	NA	NA	NA	NA	NA	NA	NA	NA	NA
1864567818	Norway maple	Acer platanoides	Pittsburgh	Pennsylvania	-79.93300092	40.46223208	5610 Coral St	Friendship	8	No	good	98.4252	introduced	more than 18.29 m	Pittsburgh	NA	NA	NA	NA	NA	NA	NA	NA	NA	NA	NA	NA
734654174	Ginkgo	Ginkgo biloba	Pittsburgh	Pennsylvania	-80.0016534	40.45590844	420 Tripoli St	East allegheny	23	No	excellent	0	introduced	NA	Pittsburgh	NA	NA	NA	NA	NA	NA	NA	NA	NA	NA	NA	NA
2094165218	Miyabei maple	Acer miyabei	Pittsburgh	Pennsylvania	-79.93393898	40.46152749	235 S Fairmount St	Friendship	8	Yes	poor	59.05512	introduced	more than 18.29 m	Pittsburgh	NA	NA	NA	NA	NA	NA	NA	NA	NA	NA	NA	NA
1723641979	Amur maple	Acer ginnala	Pittsburgh	Pennsylvania	-79.93456275	40.46041273	331 S Fairmount St	Friendship	8	Yes	good	55.77428	introduced	more than 18.29 m	Pittsburgh	NA	NA	NA	NA	NA	NA	NA	NA	NA	NA	NA	NA
1880038188	Littleleaf linden	Tilia cordata	Pittsburgh	Pennsylvania	-79.93475182	40.46011823	339 S Fairmount St	Friendship	8	Yes	good	98.4252	introduced	more than 18.29 m	Pittsburgh	NA	NA	NA	NA	NA	NA	NA	NA	NA	NA	NA	NA
294000876	Paperbark maple	Acer griseum	Pittsburgh	Pennsylvania	-79.93492231	40.4599067	347 S Fairmount St	Friendship	8	Yes	good	39.37008	introduced	more than 18.29 m	Pittsburgh	NA	NA	NA	NA	NA	NA	NA	NA	NA	NA	NA	NA
1826602734	Japanese tree lilac	Syringa reticulata	Pittsburgh	Pennsylvania	-79.93497488	40.4598344	351 S Fairmount St	Friendship	8	Yes	good	52.49344	introduced	more than 18.29 m	Pittsburgh	NA	NA	NA	NA	NA	NA	NA	NA	NA	NA	NA	NA
353579086	Callery pear	Pyrus calleryana	Pittsburgh	Pennsylvania	-79.9351089	40.45962074	361 S Fairmount St	Friendship	8	Yes	fair	104.98688	introduced	more than 18.29 m	Pittsburgh	NA	NA	NA	NA	NA	NA	NA	NA	NA	NA	NA	NA
1864813352	London planetree	Platanus acerifolia	Pittsburgh	Pennsylvania	-79.93511534	40.4592014	401 S Fairmount St	Friendship	8	No	good	131.2336	introduced	more than 18.29 m	Pittsburgh	NA	NA	NA	NA	NA	NA	NA	NA	NA	NA	NA	NA
953355487	Red maple	Acer rubrum	Pittsburgh	Pennsylvania	-79.93456141	40.45906024	362 Stratford Ave	Friendship	8	No	good	82.021	naturally_occurring	more than 18.29 m	Pittsburgh	NA	NA	NA	NA	NA	NA	NA	NA	NA	NA	NA	NA
1625311177	Red maple	Acer rubrum	Pittsburgh	Pennsylvania	-79.93434485	40.45941747	352 Stratford Ave	Friendship	8	No	fair	82.021	naturally_occurring	more than 18.29 m	Pittsburgh	NA	NA	NA	NA	NA	NA	NA	NA	NA	NA	NA	NA
294405171	European hornbeam	Carpinus betulus	Pittsburgh	Pennsylvania	-79.93426245	40.45954936	350 Stratford Ave	Friendship	8	No	good	49.2126	introduced	more than 18.29 m	Pittsburgh	NA	NA	NA	NA	NA	NA	NA	NA	NA	NA	NA	NA
1093160311	Red maple	Acer rubrum	Pittsburgh	Pennsylvania	-79.97133332	40.42919224	2347 Sidney St	South side flats	16	Yes	good	82.021	naturally_occurring	more than 18.29 m	Pittsburgh	NA	NA	NA	NA	NA	NA	NA	NA	NA	NA	NA	NA
665800988	Swamp white oak	Quercus bicolor	Pittsburgh	Pennsylvania	-80.01361878	40.45449305	616 W North Ave	Central northside	22	No	excellent	0	naturally_occurring	NA	Pittsburgh	NA	NA	NA	NA	NA	NA	NA	NA	NA	NA	NA	NA
1159901901	Silver linden	Tilia tomentosa	Pittsburgh	Pennsylvania	-79.93405562	40.45986269	334 Stratford Ave	Friendship	8	No	good	59.05512	introduced	more than 18.29 m	Pittsburgh	NA	NA	NA	NA	NA	NA	NA	NA	NA	NA	NA	NA
869333280	Red maple	Acer rubrum	Pittsburgh	Pennsylvania	-79.93391034	40.46011261	328 Stratford Ave	Friendship	8	No	good	98.4252	naturally_occurring	more than 18.29 m	Pittsburgh	NA	NA	NA	NA	NA	NA	NA	NA	NA	NA	NA	NA
1919877147	Amur maple	Acer ginnala	Pittsburgh	Pennsylvania	-79.93489198	40.46022364	340 S Fairmount St	Friendship	8	Yes	good	59.05512	introduced	more than 18.29 m	Pittsburgh	NA	NA	NA	NA	NA	NA	NA	NA	NA	NA	NA	NA
597702892	Japanese tree lilac	Syringa reticulata	Pittsburgh	Pennsylvania	-79.93408986	40.46154958	240 S Fairmount St	Friendship	8	Yes	good	49.2126	introduced	more than 18.29 m	Pittsburgh	NA	NA	NA	NA	NA	NA	NA	NA	NA	NA	NA	NA
1923573418	Hawthorn:	Crataegus	Pittsburgh	Pennsylvania	-79.93399883	40.46169769	230 S Fairmount St	Friendship	8	Yes	good	39.37008	no_info	more than 18.29 m	Pittsburgh	NA	NA	NA	NA	NA	NA	NA	NA	NA	NA	NA	NA
1895053576	Hawthorn:	Crataegus	Pittsburgh	Pennsylvania	-79.9339618	40.46175378	224 S Fairmount St	Friendship	8	Yes	good	39.37008	no_info	more than 18.29 m	Pittsburgh	NA	NA	NA	NA	NA	NA	NA	NA	NA	NA	NA	NA
1357000920	American sweetgum	Liquidambar styraciflua	Pittsburgh	Pennsylvania	-79.93384364	40.46194395	220 S Fairmount St	Friendship	8	Yes	good	114.8294	naturally_occurring	more than 18.29 m	Pittsburgh	NA	NA	NA	NA	NA	NA	NA	NA	NA	NA	NA	NA
1852328028	Callery pear	Pyrus calleryana	Pittsburgh	Pennsylvania	-79.93429378	40.4626235	165 Roup Ave	Friendship	8	Yes	good	98.4252	introduced	more than 18.29 m	Pittsburgh	NA	NA	NA	NA	NA	NA	NA	NA	NA	NA	NA	NA
656413042	Callery pear	Pyrus calleryana	Pittsburgh	Pennsylvania	-79.9341139	40.46258733	5471 Coral St	Friendship	8	Yes	good	98.4252	introduced	more than 18.29 m	Pittsburgh	NA	NA	NA	NA	NA	NA	NA	NA	NA	NA	NA	NA
1115847561	Hawthorn:	Crataegus	Pittsburgh	Pennsylvania	-79.93344091	40.46260005	160 S Fairmount St	Friendship	8	Yes	poor	26.24672	no_info	more than 18.29 m	Pittsburgh	NA	NA	NA	NA	NA	NA	NA	NA	NA	NA	NA	NA
592391133	Swamp white oak	Quercus bicolor	Pittsburgh	Pennsylvania	-80.01360689	40.45445387	616 W North Ave	Central northside	22	No	excellent	0	naturally_occurring	NA	Pittsburgh	NA	NA	NA	NA	NA	NA	NA	NA	NA	NA	NA	NA
1442362287	Flowering crabapple	Malus	Pittsburgh	Pennsylvania	-79.93318011	40.46302436	140 S Fairmount St	Friendship	8	Yes	good	59.05512	no_info	more than 18.29 m	Pittsburgh	NA	NA	NA	NA	NA	NA	NA	NA	NA	NA	NA	NA
972724985	Japanese tree lilac	Syringa reticulata	Pittsburgh	Pennsylvania	-79.93303351	40.46329617	134 S Fairmount St	Friendship	8	Yes	good	49.2126	introduced	more than 18.29 m	Pittsburgh	NA	NA	NA	NA	NA	NA	NA	NA	NA	NA	NA	NA
1030954145	Red maple	Acer rubrum	Pittsburgh	Pennsylvania	-79.93294365	40.46340073	130 S Fairmount St	Friendship	8	Yes	good	124.67192	naturally_occurring	more than 18.29 m	Pittsburgh	NA	NA	NA	NA	NA	NA	NA	NA	NA	NA	NA	NA
959639111	Red maple	Acer rubrum	Pittsburgh	Pennsylvania	-79.93289917	40.46346685	130 S Fairmount St	Friendship	8	Yes	good	124.67192	naturally_occurring	more than 18.29 m	Pittsburgh	NA	NA	NA	NA	NA	NA	NA	NA	NA	NA	NA	NA
422099542	Amur maple	Acer ginnala	Pittsburgh	Pennsylvania	-79.93282234	40.4636054	110 S Fairmount St	Friendship	8	Yes	good	45.93176	introduced	more than 18.29 m	Pittsburgh	NA	NA	NA	NA	NA	NA	NA	NA	NA	NA	NA	NA
1523645848	Japanese zelkova	Zelkova serrata	Pittsburgh	Pennsylvania	-79.93450364	40.4628998	159 Roup Ave	Friendship	8	Yes	good	72.17848	introduced	more than 18.29 m	Pittsburgh	NA	NA	NA	NA	NA	NA	NA	NA	NA	NA	NA	NA
1721900353	Corneliancherry dogwood	Cornus mas	Pittsburgh	Pennsylvania	-79.93468044	40.46285097	5464 Coral St	Friendship	8	Yes	good	32.8084	introduced	more than 18.29 m	Pittsburgh	NA	NA	NA	NA	NA	NA	NA	NA	NA	NA	NA	NA
870150988	Red maple	Acer rubrum	Pittsburgh	Pennsylvania	-79.93503076	40.46344614	5453 Upsal Pl	Friendship	8	No	good	98.4252	naturally_occurring	more than 18.29 m	Pittsburgh	NA	NA	NA	NA	NA	NA	NA	NA	NA	NA	NA	NA
1896739578	Red maple	Acer rubrum	Pittsburgh	Pennsylvania	-79.93489437	40.46341914	5457 Upsal Pl	Friendship	8	No	good	98.4252	naturally_occurring	more than 18.29 m	Pittsburgh	NA	NA	NA	NA	NA	NA	NA	NA	NA	NA	NA	NA
1441855883	Red maple	Acer rubrum	Pittsburgh	Pennsylvania	-79.93472579	40.46335431	5461 Upsal Pl	Friendship	8	Yes	good	98.4252	naturally_occurring	more than 18.29 m	Pittsburgh	NA	NA	NA	NA	NA	NA	NA	NA	NA	NA	NA	NA
1876487362	Cherry/plum:	Prunus	Pittsburgh	Pennsylvania	-80.0093126	40.45688796	1313 Arch St	Central northside	22	Yes	excellent	0	no_info	NA	Pittsburgh	NA	NA	NA	NA	NA	NA	NA	NA	NA	NA	NA	NA
410460850	London planetree	Platanus acerifolia	Pittsburgh	Pennsylvania	-79.95946159	40.4589695	3539 Bethoven St	Polish hill	6	No	good	91.86352	introduced	more than 18.29 m	Pittsburgh	NA	NA	NA	NA	NA	NA	NA	NA	NA	NA	NA	NA
2010730864	Eastern redbud	Cercis canadensis	Pittsburgh	Pennsylvania	-79.95936083	40.45829714	3637 Bigelow Blvd	Polish hill	6	No	good	32.8084	naturally_occurring	more than 18.29 m	Pittsburgh	NA	NA	NA	NA	NA	NA	NA	NA	NA	NA	NA	NA
955910381	Downy serviceberry	Amelanchier arborea	Pittsburgh	Pennsylvania	-79.93306452	40.45941059	355 S Negley Ave	East liberty	8	Yes	good	65.6168	naturally_occurring	more than 18.29 m	Pittsburgh	NA	NA	NA	NA	NA	NA	NA	NA	NA	NA	NA	NA
304926566	Corneliancherry dogwood	Cornus mas	Pittsburgh	Pennsylvania	-79.93316806	40.45914379	363 S Negley Ave	East liberty	8	Yes	fair	59.05512	introduced	more than 18.29 m	Pittsburgh	NA	NA	NA	NA	NA	NA	NA	NA	NA	NA	NA	NA
987711665	Flowering crabapple	Malus	Pittsburgh	Pennsylvania	-79.93433438	40.45783848	5634 Baum Sq	Friendship	8	No	good	32.8084	no_info	more than 18.29 m	Pittsburgh	NA	NA	NA	NA	NA	NA	NA	NA	NA	NA	NA	NA
499296019	Common hackberry	Celtis occidentalis	Pittsburgh	Pennsylvania	-79.93352088	40.45898675	370 S Negley Ave	Friendship	8	Yes	good	65.6168	naturally_occurring	more than 18.29 m	Pittsburgh	NA	NA	NA	NA	NA	NA	NA	NA	NA	NA	NA	NA
1233151491	Common hackberry	Celtis occidentalis	Pittsburgh	Pennsylvania	-79.93345054	40.45910554	366 S Negley Ave	Friendship	8	Yes	good	65.6168	naturally_occurring	more than 18.29 m	Pittsburgh	NA	NA	NA	NA	NA	NA	NA	NA	NA	NA	NA	NA
1141735380	European hornbeam	Carpinus betulus	Pittsburgh	Pennsylvania	-79.93337831	40.45922472	362 S Negley Ave	Friendship	8	Yes	good	65.6168	introduced	more than 18.29 m	Pittsburgh	NA	NA	NA	NA	NA	NA	NA	NA	NA	NA	NA	NA
424345519	European hornbeam	Carpinus betulus	Pittsburgh	Pennsylvania	-79.93327547	40.45938122	358 S Negley Ave	Friendship	8	Yes	good	65.6168	introduced	more than 18.29 m	Pittsburgh	NA	NA	NA	NA	NA	NA	NA	NA	NA	NA	NA	NA
654000652	Hedge maple	Acer campestre	Pittsburgh	Pennsylvania	-79.93280346	40.46088823	238 S Negley Ave	Friendship	8	Yes	fair	82.021	introduced	more than 18.29 m	Pittsburgh	NA	NA	NA	NA	NA	NA	NA	NA	NA	NA	NA	NA
506199472	Eastern serviceberry	Amelanchier canadensis	Pittsburgh	Pennsylvania	-80.00932575	40.45761078	1408 Arch St	Central northside	25	No	excellent	19.68504	naturally_occurring	more than 18.29 m	Pittsburgh	NA	NA	NA	NA	NA	NA	NA	NA	NA	NA	NA	NA
17849195	Norway maple	Acer platanoides	Pittsburgh	Pennsylvania	-79.93241385	40.46081577	238 S Negley Ave	Friendship	8	Yes	good	98.4252	introduced	more than 18.29 m	Pittsburgh	NA	NA	NA	NA	NA	NA	NA	NA	NA	NA	NA	NA
866842086	Red maple	Acer rubrum	Pittsburgh	Pennsylvania	-79.93209962	40.46130834	226 S Negley Ave	Friendship	8	Yes	good	85.30184	naturally_occurring	more than 18.29 m	Pittsburgh	NA	NA	NA	NA	NA	NA	NA	NA	NA	NA	NA	NA
1046091961	Horsechestnut	Aesculus hippocastanum	Pittsburgh	Pennsylvania	-79.93186598	40.46170174	208 S Negley Ave	Friendship	8	Yes	good	49.2126	introduced	more than 18.29 m	Pittsburgh	NA	NA	NA	NA	NA	NA	NA	NA	NA	NA	NA	NA
1910957961	Norway maple	Acer platanoides	Pittsburgh	Pennsylvania	-79.96004395	40.45869092	3523 Bethoven St	Polish hill	6	Yes	good	164.042	introduced	more than 18.29 m	Pittsburgh	NA	NA	NA	NA	NA	NA	NA	NA	NA	NA	NA	NA
1995645839	Flowering crabapple	Malus	Pittsburgh	Pennsylvania	-79.95748741	40.45930828	3635 Bethoven St	Polish hill	6	No	good	39.37008	no_info	more than 18.29 m	Pittsburgh	NA	NA	NA	NA	NA	NA	NA	NA	NA	NA	NA	NA
239260044	Thornless honeylocust	Gleditsia triacanthos	Pittsburgh	Pennsylvania	-79.95737906	40.45908422	3577 Bigelow Blvd	Polish hill	6	No	good	98.4252	naturally_occurring	more than 18.29 m	Pittsburgh	NA	NA	NA	NA	NA	NA	NA	NA	NA	NA	NA	NA
1230341846	American elm	Ulmus americana	Pittsburgh	Pennsylvania	-79.95774356	40.45887054	3577 Bigelow Blvd	Polish hill	6	No	good	82.021	naturally_occurring	more than 18.29 m	Pittsburgh	NA	NA	NA	NA	NA	NA	NA	NA	NA	NA	NA	NA
420237468	Flowering crabapple	Malus	Pittsburgh	Pennsylvania	-79.96395214	40.45753408	1034 Herron Ave	Polish hill	6	Yes	good	49.2126	no_info	more than 18.29 m	Pittsburgh	NA	NA	NA	NA	NA	NA	NA	NA	NA	NA	NA	NA
1206541976	Miyabei maple	Acer miyabei	Pittsburgh	Pennsylvania	-79.96549119	40.45638079	947 Herron Ave	Polish hill	6	No	good	49.2126	introduced	more than 18.29 m	Pittsburgh	NA	NA	NA	NA	NA	NA	NA	NA	NA	NA	NA	NA
29674967	Downy serviceberry	Amelanchier arborea	Pittsburgh	Pennsylvania	-79.9665496	40.45663494	3114 Brereton St	Polish hill	6	No	fair	55.77428	naturally_occurring	more than 18.29 m	Pittsburgh	NA	NA	NA	NA	NA	NA	NA	NA	NA	NA	NA	NA
836145424	Kousa dogwood	Cornus kousa	Pittsburgh	Pennsylvania	-80.00898337	40.45646406	1226 Arch St	Central northside	22	No	good	22.96588	introduced	more than 18.29 m	Pittsburgh	NA	NA	NA	NA	NA	NA	NA	NA	NA	NA	NA	NA
847734993	Callery pear	Pyrus calleryana	Pittsburgh	Pennsylvania	-79.96817898	40.45656832	3058 Brereton St	Polish hill	6	No	good	114.8294	introduced	more than 18.29 m	Pittsburgh	NA	NA	NA	NA	NA	NA	NA	NA	NA	NA	NA	NA
1166386217	Red maple	Acer rubrum	Pittsburgh	Pennsylvania	-79.96867999	40.45654173	3034 Brereton St	Polish hill	6	No	fair	65.6168	naturally_occurring	more than 18.29 m	Pittsburgh	NA	NA	NA	NA	NA	NA	NA	NA	NA	NA	NA	NA
272704915	Red maple	Acer rubrum	Pittsburgh	Pennsylvania	-79.96933944	40.45664357	3019 Brereton St	Polish hill	6	Yes	good	68.89764	naturally_occurring	more than 18.29 m	Pittsburgh	NA	NA	NA	NA	NA	NA	NA	NA	NA	NA	NA	NA
535418674	Red maple	Acer rubrum	Pittsburgh	Pennsylvania	-79.96891147	40.45665147	3029 Brereton St	Polish hill	6	Yes	good	104.98688	naturally_occurring	more than 18.29 m	Pittsburgh	NA	NA	NA	NA	NA	NA	NA	NA	NA	NA	NA	NA
286218418	Callery pear	Pyrus calleryana	Pittsburgh	Pennsylvania	-79.96747092	40.45687335	3057 Dobson St	Polish hill	6	No	good	98.4252	introduced	more than 18.29 m	Pittsburgh	NA	NA	NA	NA	NA	NA	NA	NA	NA	NA	NA	NA
272749195	Red maple	Acer rubrum	Pittsburgh	Pennsylvania	-79.96840147	40.45754165	3045 Wiggins St	Polish hill	6	No	good	98.4252	naturally_occurring	more than 18.29 m	Pittsburgh	NA	NA	NA	NA	NA	NA	NA	NA	NA	NA	NA	NA
1532170177	Hedge maple	Acer campestre	Pittsburgh	Pennsylvania	-79.96841252	40.45781249	314 Harmar St	Polish hill	6	No	fair	65.6168	introduced	more than 18.29 m	Pittsburgh	NA	NA	NA	NA	NA	NA	NA	NA	NA	NA	NA	NA
884700687	Miyabei maple	Acer miyabei	Pittsburgh	Pennsylvania	-79.96544435	40.45680203	3219 Brereton St	Polish hill	6	No	good	39.37008	introduced	more than 18.29 m	Pittsburgh	NA	NA	NA	NA	NA	NA	NA	NA	NA	NA	NA	NA
285700809	Red maple	Acer rubrum	Pittsburgh	Pennsylvania	-79.96672433	40.45776584	333 Downing St	Polish hill	6	No	good	82.021	naturally_occurring	more than 18.29 m	Pittsburgh	NA	NA	NA	NA	NA	NA	NA	NA	NA	NA	NA	NA
358256611	Japanese zelkova	Zelkova serrata	Pittsburgh	Pennsylvania	-79.96618468	40.45825587	326 Hancock St	Polish hill	6	No	good	78.74016	introduced	more than 18.29 m	Pittsburgh	NA	NA	NA	NA	NA	NA	NA	NA	NA	NA	NA	NA
432724870	Callery pear	Pyrus calleryana	Pittsburgh	Pennsylvania	-80.00885395	40.45563172	1115 Arch St	Central northside	22	Yes	good	98.4252	introduced	more than 18.29 m	Pittsburgh	NA	NA	NA	NA	NA	NA	NA	NA	NA	NA	NA	NA
1252213752	Japanese zelkova	Zelkova serrata	Pittsburgh	Pennsylvania	-79.96456212	40.45810023	3234 Dobson St	Polish hill	6	Yes	good	82.021	introduced	more than 18.29 m	Pittsburgh	NA	NA	NA	NA	NA	NA	NA	NA	NA	NA	NA	NA
1298337980	Littleleaf linden	Tilia cordata	Pittsburgh	Pennsylvania	-79.96229449	40.45875582	3347 Melwood Ave	Polish hill	6	No	good	114.8294	introduced	more than 18.29 m	Pittsburgh	NA	NA	NA	NA	NA	NA	NA	NA	NA	NA	NA	NA
725579468	Callery pear	Pyrus calleryana	Pittsburgh	Pennsylvania	-79.96215765	40.45881417	3351 Melwood Ave	Polish hill	6	No	good	91.86352	introduced	more than 18.29 m	Pittsburgh	NA	NA	NA	NA	NA	NA	NA	NA	NA	NA	NA	NA
2017738896	Thornless honeylocust	Gleditsia triacanthos	Pittsburgh	Pennsylvania	-79.92923875	40.45999555	5855 Baum Blvd	East liberty	8	No	good	59.05512	naturally_occurring	more than 18.29 m	Pittsburgh	NA	NA	NA	NA	NA	NA	NA	NA	NA	NA	NA	NA
1190953032	Thornless honeylocust	Gleditsia triacanthos	Pittsburgh	Pennsylvania	-79.92925424	40.45985343	5855 Baum Blvd	East liberty	8	No	fair	59.05512	naturally_occurring	more than 18.29 m	Pittsburgh	NA	NA	NA	NA	NA	NA	NA	NA	NA	NA	NA	NA
1031054379	Littleleaf linden	Tilia cordata	Pittsburgh	Pennsylvania	-79.92931781	40.46028987	27 S Euclid Ave	East liberty	8	No	fair	114.8294	introduced	more than 18.29 m	Pittsburgh	NA	NA	NA	NA	NA	NA	NA	NA	NA	NA	NA	NA
2066964242	Littleleaf linden	Tilia cordata	Pittsburgh	Pennsylvania	-79.92910121	40.46064404	39 S Euclid Ave	East liberty	8	Yes	good	118.11024	introduced	more than 18.29 m	Pittsburgh	NA	NA	NA	NA	NA	NA	NA	NA	NA	NA	NA	NA
1572186087	Red maple	Acer rubrum	Pittsburgh	Pennsylvania	-79.96605393	40.46598117	179 36th St	Lower lawrenceville	6	No	good	98.4252	naturally_occurring	more than 18.29 m	Pittsburgh	NA	NA	NA	NA	NA	NA	NA	NA	NA	NA	NA	NA
878867569	Red maple	Acer rubrum	Pittsburgh	Pennsylvania	-79.96628496	40.46685244	162 37th St	Lower lawrenceville	6	Yes	fair	72.17848	naturally_occurring	more than 18.29 m	Pittsburgh	NA	NA	NA	NA	NA	NA	NA	NA	NA	NA	NA	NA
1738548384	Callery pear	Pyrus calleryana	Pittsburgh	Pennsylvania	-79.93033183	40.45843568	5845 Centre Ave	East liberty	8	No	good	98.4252	introduced	more than 18.29 m	Pittsburgh	NA	NA	NA	NA	NA	NA	NA	NA	NA	NA	NA	NA
1312619447	Hedge maple	Acer campestre	Pittsburgh	Pennsylvania	-80.00913761	40.45637554	1225 Arch St	Central northside	22	Yes	good	82.021	introduced	more than 18.29 m	Pittsburgh	NA	NA	NA	NA	NA	NA	NA	NA	NA	NA	NA	NA
1790312351	Callery pear	Pyrus calleryana	Pittsburgh	Pennsylvania	-79.93027493	40.45845848	5845 Centre Ave	East liberty	8	No	poor	55.77428	introduced	more than 18.29 m	Pittsburgh	NA	NA	NA	NA	NA	NA	NA	NA	NA	NA	NA	NA
882484119	Hedge maple	Acer campestre	Pittsburgh	Pennsylvania	-79.93123853	40.45816619	5817 Centre Ave	East liberty	8	No	fair	36.08924	introduced	more than 18.29 m	Pittsburgh	NA	NA	NA	NA	NA	NA	NA	NA	NA	NA	NA	NA
1233039330	Hedge maple	Acer campestre	Pittsburgh	Pennsylvania	-79.93114386	40.45819405	5817 Centre Ave	East liberty	8	No	poor	36.08924	introduced	more than 18.29 m	Pittsburgh	NA	NA	NA	NA	NA	NA	NA	NA	NA	NA	NA	NA
1476080639	Hedge maple	Acer campestre	Pittsburgh	Pennsylvania	-79.93154552	40.45807701	5807 Centre Ave	East liberty	8	No	fair	45.93176	introduced	more than 18.29 m	Pittsburgh	NA	NA	NA	NA	NA	NA	NA	NA	NA	NA	NA	NA
4118583	Hedge maple	Acer campestre	Pittsburgh	Pennsylvania	-79.93145132	40.45810356	5807 Centre Ave	East liberty	8	No	fair	45.93176	introduced	more than 18.29 m	Pittsburgh	NA	NA	NA	NA	NA	NA	NA	NA	NA	NA	NA	NA
1357603449	Maple:	Acer	Pittsburgh	Pennsylvania	-79.93095043	40.45825307	5817 Centre Ave	East liberty	8	No	dead	39.37008	no_info	more than 18.29 m	Pittsburgh	NA	NA	NA	NA	NA	NA	NA	NA	NA	NA	NA	NA
910535974	Cherry/plum:	Prunus	Pittsburgh	Pennsylvania	-79.95489651	40.46628708	4200 Calvin St	Central lawrenceville	9	Yes	good	55.77428	no_info	more than 18.29 m	Pittsburgh	NA	NA	NA	NA	NA	NA	NA	NA	NA	NA	NA	NA
662284606	Freeman maple	Acer freemanii	Pittsburgh	Pennsylvania	-79.92437332	40.46007112	6016 Centre Ave	Shadyside	7	No	poor	55.77428	introduced	more than 18.29 m	Pittsburgh	NA	NA	NA	NA	NA	NA	NA	NA	NA	NA	NA	NA
879164209	Tatarian maple	Acer tataricum	Pittsburgh	Pennsylvania	-79.95648492	40.46873225	4223 Bruce St	Central lawrenceville	9	Yes	fair	98.4252	introduced	more than 18.29 m	Pittsburgh	NA	NA	NA	NA	NA	NA	NA	NA	NA	NA	NA	NA
552793504	Cherry/plum:	Prunus	Pittsburgh	Pennsylvania	-79.95737739	40.46943459	322 44th St	Central lawrenceville	9	No	good	42.65092	no_info	more than 18.29 m	Pittsburgh	NA	NA	NA	NA	NA	NA	NA	NA	NA	NA	NA	NA
1576061261	Littleleaf linden	Tilia cordata	Pittsburgh	Pennsylvania	-80.00956165	40.45776479	1417 Arch St	Central northside	25	Yes	fair	72.17848	introduced	more than 18.29 m	Pittsburgh	NA	NA	NA	NA	NA	NA	NA	NA	NA	NA	NA	NA
1067240468	Red maple	Acer rubrum	Pittsburgh	Pennsylvania	-79.957266	40.46941727	324 44th St	Central lawrenceville	9	No	poor	95.14436	naturally_occurring	more than 18.29 m	Pittsburgh	NA	NA	NA	NA	NA	NA	NA	NA	NA	NA	NA	NA
1896467548	Elm:	Ulmus	Pittsburgh	Pennsylvania	-79.95979292	40.47030701	216 43rd St	Central lawrenceville	9	Yes	good	68.89764	no_info	more than 18.29 m	Pittsburgh	NA	NA	NA	NA	NA	NA	NA	NA	NA	NA	NA	NA
11435034	Norway maple	Acer platanoides	Pittsburgh	Pennsylvania	-79.95844595	40.46951488	4206 Davison St	Central lawrenceville	9	Yes	poor	85.30184	introduced	more than 18.29 m	Pittsburgh	NA	NA	NA	NA	NA	NA	NA	NA	NA	NA	NA	NA
755159700	Freeman maple	Acer freemanii	Pittsburgh	Pennsylvania	-79.95758425	40.46916074	4214 Bessemer St	Central lawrenceville	9	No	fair	108.26772	introduced	more than 18.29 m	Pittsburgh	NA	NA	NA	NA	NA	NA	NA	NA	NA	NA	NA	NA
394669753	Japanese tree lilac	Syringa reticulata	Pittsburgh	Pennsylvania	-79.95944353	40.47045703	4309 Summit St	Central lawrenceville	9	Yes	fair	32.8084	introduced	more than 18.29 m	Pittsburgh	NA	NA	NA	NA	NA	NA	NA	NA	NA	NA	NA	NA
2127774458	Eastern redbud	Cercis canadensis	Pittsburgh	Pennsylvania	-79.95985149	40.47041198	221 43rd St	Central lawrenceville	9	Yes	dead	29.52756	naturally_occurring	more than 18.29 m	Pittsburgh	NA	NA	NA	NA	NA	NA	NA	NA	NA	NA	NA	NA
1238362233	Thornless honeylocust	Gleditsia triacanthos	Pittsburgh	Pennsylvania	-79.9540067	40.46737316	451 44th St	Central lawrenceville	9	No	poor	55.77428	naturally_occurring	more than 18.29 m	Pittsburgh	NA	NA	NA	NA	NA	NA	NA	NA	NA	NA	NA	NA
733050740	Cherry/plum:	Prunus	Pittsburgh	Pennsylvania	-79.95800135	40.47012949	264 44th St	Central lawrenceville	9	Yes	fair	29.52756	no_info	more than 18.29 m	Pittsburgh	NA	NA	NA	NA	NA	NA	NA	NA	NA	NA	NA	NA
1097477879	Thornless honeylocust	Gleditsia triacanthos	Pittsburgh	Pennsylvania	-79.95302309	40.46786483	451 44th St	Central lawrenceville	9	No	fair	72.17848	naturally_occurring	more than 18.29 m	Pittsburgh	NA	NA	NA	NA	NA	NA	NA	NA	NA	NA	NA	NA
796014476	Thornless honeylocust	Gleditsia triacanthos	Pittsburgh	Pennsylvania	-79.95337111	40.46806419	451 44th St	Central lawrenceville	9	No	fair	78.74016	naturally_occurring	more than 18.29 m	Pittsburgh	NA	NA	NA	NA	NA	NA	NA	NA	NA	NA	NA	NA
574923879	Littleleaf linden	Tilia cordata	Pittsburgh	Pennsylvania	-80.00899506	40.45594865	1209 Arch St	Central northside	22	Yes	fair	82.021	introduced	more than 18.29 m	Pittsburgh	NA	NA	NA	NA	NA	NA	NA	NA	NA	NA	NA	NA
1691256820	Freeman maple	Acer freemanii	Pittsburgh	Pennsylvania	-79.95731643	40.4706745	4427 Davison St	Central lawrenceville	9	Yes	fair	42.65092	introduced	more than 18.29 m	Pittsburgh	NA	NA	NA	NA	NA	NA	NA	NA	NA	NA	NA	NA
847797405	Norway maple	Acer platanoides	Pittsburgh	Pennsylvania	-79.95819897	40.47132517	238 45th St	Central lawrenceville	9	Yes	fair	91.86352	introduced	more than 18.29 m	Pittsburgh	NA	NA	NA	NA	NA	NA	NA	NA	NA	NA	NA	NA
1645849304	Japanese tree lilac	Syringa reticulata	Pittsburgh	Pennsylvania	-79.95606825	40.46884092	361 44th St	Central lawrenceville	9	Yes	good	36.08924	introduced	more than 18.29 m	Pittsburgh	NA	NA	NA	NA	NA	NA	NA	NA	NA	NA	NA	NA
1875682246	Freeman maple	Acer freemanii	Pittsburgh	Pennsylvania	-79.95575374	40.46861037	375 44th St	Central lawrenceville	9	Yes	poor	98.4252	introduced	more than 18.29 m	Pittsburgh	NA	NA	NA	NA	NA	NA	NA	NA	NA	NA	NA	NA
1689909297	Corneliancherry dogwood	Cornus mas	Pittsburgh	Pennsylvania	-79.95529102	40.46822397	405 44th St	Central lawrenceville	9	Yes	good	29.52756	introduced	more than 18.29 m	Pittsburgh	NA	NA	NA	NA	NA	NA	NA	NA	NA	NA	NA	NA
530417847	Eastern redbud	Cercis canadensis	Pittsburgh	Pennsylvania	-79.9572074	40.47050947	4424 Davison St	Central lawrenceville	9	No	fair	42.65092	naturally_occurring	more than 18.29 m	Pittsburgh	NA	NA	NA	NA	NA	NA	NA	NA	NA	NA	NA	NA
70249704	Japanese tree lilac	Syringa reticulata	Pittsburgh	Pennsylvania	-79.95605495	40.46976708	322 45th St	Central lawrenceville	9	Yes	good	39.37008	introduced	more than 18.29 m	Pittsburgh	NA	NA	NA	NA	NA	NA	NA	NA	NA	NA	NA	NA
733007640	Red maple	Acer rubrum	Pittsburgh	Pennsylvania	-79.95706936	40.47049962	4424 Davison St	Central lawrenceville	9	Yes	poor	101.70604	naturally_occurring	more than 18.29 m	Pittsburgh	NA	NA	NA	NA	NA	NA	NA	NA	NA	NA	NA	NA
1466623658	Thornless honeylocust	Gleditsia triacanthos	Pittsburgh	Pennsylvania	-79.94178984	40.47744482	1004 Woodbine St	Stanton heights	10	No	fair	114.8294	naturally_occurring	more than 18.29 m	Pittsburgh	NA	NA	NA	NA	NA	NA	NA	NA	NA	NA	NA	NA
362317011	Cherry/plum:	Prunus	Pittsburgh	Pennsylvania	-79.94002101	40.48075347	1207 Woodbine St	Stanton heights	10	No	fair	29.52756	no_info	more than 18.29 m	Pittsburgh	NA	NA	NA	NA	NA	NA	NA	NA	NA	NA	NA	NA
1031328413	Littleleaf linden	Tilia cordata	Pittsburgh	Pennsylvania	-80.00930071	40.45741438	1400 Arch St	Central northside	25	No	good	98.4252	introduced	more than 18.29 m	Pittsburgh	NA	NA	NA	NA	NA	NA	NA	NA	NA	NA	NA	NA
1948025498	Norway maple	Acer platanoides	Pittsburgh	Pennsylvania	-79.9403032	40.48004551	1176 Woodbine St	Stanton heights	10	Yes	poor	114.8294	introduced	more than 18.29 m	Pittsburgh	NA	NA	NA	NA	NA	NA	NA	NA	NA	NA	NA	NA
206195522	Norway maple	Acer platanoides	Pittsburgh	Pennsylvania	-79.94110538	40.47848149	1110 Woodbine St	Stanton heights	10	Yes	poor	124.67192	introduced	more than 18.29 m	Pittsburgh	NA	NA	NA	NA	NA	NA	NA	NA	NA	NA	NA	NA
367092785	Thornless honeylocust	Gleditsia triacanthos	Pittsburgh	Pennsylvania	-79.94140459	40.47760255	1010 Woodbine St	Stanton heights	10	Yes	fair	173.88452	naturally_occurring	more than 18.29 m	Pittsburgh	NA	NA	NA	NA	NA	NA	NA	NA	NA	NA	NA	NA
109369411	Colorado spruce	Picea pungens	Pittsburgh	Pennsylvania	-79.94024286	40.48043259	1193 Woodbine St	Stanton heights	10	No	good	65.6168	introduced	more than 18.29 m	Pittsburgh	NA	NA	NA	NA	NA	NA	NA	NA	NA	NA	NA	NA
1886288456	Norway spruce	Picea abies	Pittsburgh	Pennsylvania	-79.93919007	40.48122228	4507 Coleridge St	Stanton heights	10	No	good	104.98688	introduced	more than 18.29 m	Pittsburgh	NA	NA	NA	NA	NA	NA	NA	NA	NA	NA	NA	NA
236429987	White mulberry	Morus alba	Pittsburgh	Pennsylvania	-79.93750099	40.48087894	4608 Stanton Ave	Stanton heights	10	No	poor	98.4252	introduced	more than 18.29 m	Pittsburgh	NA	NA	NA	NA	NA	NA	NA	NA	NA	NA	NA	NA
1742603927	Kousa dogwood	Cornus kousa	Pittsburgh	Pennsylvania	-79.9436735	40.48019455	4305 Upview Ter	Stanton heights	10	Yes	fair	26.24672	introduced	more than 18.29 m	Pittsburgh	NA	NA	NA	NA	NA	NA	NA	NA	NA	NA	NA	NA
2119275336	Thornless honeylocust	Gleditsia triacanthos	Pittsburgh	Pennsylvania	-79.94335305	40.48032366	4315 Stanton Ave	Stanton heights	10	No	fair	98.4252	naturally_occurring	more than 18.29 m	Pittsburgh	NA	NA	NA	NA	NA	NA	NA	NA	NA	NA	NA	NA
733988672	Flowering crabapple	Malus	Pittsburgh	Pennsylvania	-79.943394	40.4802884	4315 Stanton Ave	Stanton heights	10	No	fair	101.70604	no_info	more than 18.29 m	Pittsburgh	NA	NA	NA	NA	NA	NA	NA	NA	NA	NA	NA	NA
2065898079	Silver maple	Acer saccharinum	Pittsburgh	Pennsylvania	-79.93475291	40.4804865	4800 Stanton Ave	Stanton heights	10	Yes	fair	98.4252	naturally_occurring	more than 18.29 m	Pittsburgh	NA	NA	NA	NA	NA	NA	NA	NA	NA	NA	NA	NA
754496510	Flowering crabapple	Malus	Pittsburgh	Pennsylvania	-79.9722122	40.42924402	2319 Sidney St	South side flats	16	Yes	poor	52.49344	no_info	more than 18.29 m	Pittsburgh	NA	NA	NA	NA	NA	NA	NA	NA	NA	NA	NA	NA
1091700090	London planetree	Platanus acerifolia	Pittsburgh	Pennsylvania	-80.00882235	40.4525995	720 Arch St	Allegheny center	22	No	good	147.6378	introduced	more than 18.29 m	Pittsburgh	NA	NA	NA	NA	NA	NA	NA	NA	NA	NA	NA	NA
1165237005	Red maple	Acer rubrum	Pittsburgh	Pennsylvania	-79.92979467	40.47902454	1164 Jancey St	Morningside	10	No	fair	98.4252	naturally_occurring	more than 18.29 m	Pittsburgh	NA	NA	NA	NA	NA	NA	NA	NA	NA	NA	NA	NA
1137564781	Norway spruce	Picea abies	Pittsburgh	Pennsylvania	-79.92998499	40.47834077	1134 Jancey St	Morningside	10	No	good	78.74016	introduced	more than 18.29 m	Pittsburgh	NA	NA	NA	NA	NA	NA	NA	NA	NA	NA	NA	NA
493184553	Smooth serviceberry	Amelanchier laevis	Pittsburgh	Pennsylvania	-79.93089381	40.47557175	918 Jancey St	Morningside	10	No	fair	39.37008	naturally_occurring	more than 18.29 m	Pittsburgh	NA	NA	NA	NA	NA	NA	NA	NA	NA	NA	NA	NA
1812447346	Eastern arborvitae	Thuja occidentalis	Pittsburgh	Pennsylvania	-79.93014284	40.47784983	1118 Jancey St	Morningside	10	No	good	26.24672	introduced	more than 18.29 m	Pittsburgh	NA	NA	NA	NA	NA	NA	NA	NA	NA	NA	NA	NA
866441651	Littleleaf linden	Tilia cordata	Pittsburgh	Pennsylvania	-79.92812354	40.48457913	1679 Jancey St	Morningside	10	Yes	good	39.37008	introduced	more than 18.29 m	Pittsburgh	NA	NA	NA	NA	NA	NA	NA	NA	NA	NA	NA	NA
763590410	Norway maple	Acer platanoides	Pittsburgh	Pennsylvania	-79.9296329	40.47953382	1202 Jancey St	Morningside	10	No	fair	68.89764	introduced	more than 18.29 m	Pittsburgh	NA	NA	NA	NA	NA	NA	NA	NA	NA	NA	NA	NA
2136994059	London planetree	Platanus acerifolia	Pittsburgh	Pennsylvania	-79.92837695	40.48340741	1630 Jancey St	Morningside	10	No	fair	72.17848	introduced	more than 18.29 m	Pittsburgh	NA	NA	NA	NA	NA	NA	NA	NA	NA	NA	NA	NA
1661495494	Silver maple	Acer saccharinum	Pittsburgh	Pennsylvania	-79.93004596	40.47865913	1145 Jancey St	Morningside	10	No	fair	121.39108	naturally_occurring	more than 18.29 m	Pittsburgh	NA	NA	NA	NA	NA	NA	NA	NA	NA	NA	NA	NA
383892235	American sweetgum	Liquidambar styraciflua	Pittsburgh	Pennsylvania	-79.93001383	40.47874844	1147 Jancey St	Morningside	10	No	good	32.8084	naturally_occurring	more than 18.29 m	Pittsburgh	NA	NA	NA	NA	NA	NA	NA	NA	NA	NA	NA	NA
316577998	Littleleaf linden	Tilia cordata	Pittsburgh	Pennsylvania	-79.94282077	40.46810369	4943 Rosetta St	Garfield	10	No	good	164.042	introduced	more than 18.29 m	Pittsburgh	NA	NA	NA	NA	NA	NA	NA	NA	NA	NA	NA	NA
476339406	Cherry/plum:	Prunus	Pittsburgh	Pennsylvania	-80.00930191	40.45699544	1315 Arch St	Central northside	22	No	excellent	19.68504	no_info	more than 18.29 m	Pittsburgh	NA	NA	NA	NA	NA	NA	NA	NA	NA	NA	NA	NA
544455557	Littleleaf linden	Tilia cordata	Pittsburgh	Pennsylvania	-79.94268408	40.46810871	5021 Rosetta St	Garfield	10	No	good	164.042	introduced	more than 18.29 m	Pittsburgh	NA	NA	NA	NA	NA	NA	NA	NA	NA	NA	NA	NA
1856303884	Elm:	Ulmus	Pittsburgh	Pennsylvania	-79.93480578	40.4722537	5328 Mossfield St	Garfield	10	No	good	65.6168	no_info	more than 18.29 m	Pittsburgh	NA	NA	NA	NA	NA	NA	NA	NA	NA	NA	NA	NA
1848234	Elm:	Ulmus	Pittsburgh	Pennsylvania	-79.93492365	40.47231504	5328 Mossfield St	Garfield	10	No	good	65.6168	no_info	more than 18.29 m	Pittsburgh	NA	NA	NA	NA	NA	NA	NA	NA	NA	NA	NA	NA
892612533	Elm:	Ulmus	Pittsburgh	Pennsylvania	-79.9358876	40.47259722	5302 Mossfield St	Garfield	10	No	good	72.17848	no_info	more than 18.29 m	Pittsburgh	NA	NA	NA	NA	NA	NA	NA	NA	NA	NA	NA	NA
103708186	Red maple	Acer rubrum	Pittsburgh	Pennsylvania	-79.93708659	40.47234582	12 Fern Cir	Garfield	10	No	poor	39.37008	naturally_occurring	more than 18.29 m	Pittsburgh	NA	NA	NA	NA	NA	NA	NA	NA	NA	NA	NA	NA
1622021249	Red maple	Acer rubrum	Pittsburgh	Pennsylvania	-79.9373741	40.47218661	12 Fern Cir	Garfield	10	No	good	45.93176	naturally_occurring	more than 18.29 m	Pittsburgh	NA	NA	NA	NA	NA	NA	NA	NA	NA	NA	NA	NA
1547289598	Red maple	Acer rubrum	Pittsburgh	Pennsylvania	-79.93729528	40.47194494	6 Fern Cir	Garfield	10	No	good	59.05512	naturally_occurring	more than 18.29 m	Pittsburgh	NA	NA	NA	NA	NA	NA	NA	NA	NA	NA	NA	NA
1321850368	American sweetgum	Liquidambar styraciflua	Pittsburgh	Pennsylvania	-79.9374056	40.47190723	15 Fern Cir	Garfield	10	No	good	65.6168	naturally_occurring	more than 18.29 m	Pittsburgh	NA	NA	NA	NA	NA	NA	NA	NA	NA	NA	NA	NA
1806009074	American sweetgum	Liquidambar styraciflua	Pittsburgh	Pennsylvania	-79.93758676	40.47205249	15 Fern Cir	Garfield	10	No	good	65.6168	naturally_occurring	more than 18.29 m	Pittsburgh	NA	NA	NA	NA	NA	NA	NA	NA	NA	NA	NA	NA
634815277	American sweetgum	Liquidambar styraciflua	Pittsburgh	Pennsylvania	-79.93748625	40.47214267	15 Fern Cir	Garfield	10	No	good	82.021	naturally_occurring	more than 18.29 m	Pittsburgh	NA	NA	NA	NA	NA	NA	NA	NA	NA	NA	NA	NA
2121692709	Freeman maple	Acer freemanii	Pittsburgh	Pennsylvania	-80.00876617	40.4523975	720 Arch St	Allegheny center	22	No	fair	98.4252	introduced	more than 18.29 m	Pittsburgh	NA	NA	NA	NA	NA	NA	NA	NA	NA	NA	NA	NA
1957426347	Tuliptree	Liriodendron tulipifera	Pittsburgh	Pennsylvania	-79.94031667	40.47160627	5012 Columbo St	Garfield	10	No	fair	59.05512	naturally_occurring	more than 18.29 m	Pittsburgh	NA	NA	NA	NA	NA	NA	NA	NA	NA	NA	NA	NA
592128679	Japanese zelkova	Zelkova serrata	Pittsburgh	Pennsylvania	-79.94022821	40.47156768	5012 Columbo St	Garfield	10	No	good	65.6168	introduced	more than 18.29 m	Pittsburgh	NA	NA	NA	NA	NA	NA	NA	NA	NA	NA	NA	NA
1963447422	Japanese zelkova	Zelkova serrata	Pittsburgh	Pennsylvania	-79.9401765	40.47089543	5058 Columbo St	Garfield	10	No	good	82.021	introduced	more than 18.29 m	Pittsburgh	NA	NA	NA	NA	NA	NA	NA	NA	NA	NA	NA	NA
537826374	American elm	Ulmus americana	Pittsburgh	Pennsylvania	-79.94038859	40.4701057	5108 Columbo St	Garfield	10	No	good	52.49344	naturally_occurring	more than 18.29 m	Pittsburgh	NA	NA	NA	NA	NA	NA	NA	NA	NA	NA	NA	NA
1724227959	Japanese zelkova	Zelkova serrata	Pittsburgh	Pennsylvania	-79.94020402	40.46975663	5134 Columbo St	Garfield	10	No	good	59.05512	introduced	more than 18.29 m	Pittsburgh	NA	NA	NA	NA	NA	NA	NA	NA	NA	NA	NA	NA
93260476	Japanese zelkova	Zelkova serrata	Pittsburgh	Pennsylvania	-79.94003951	40.46959114	5156 Columbo St	Garfield	10	No	good	65.6168	introduced	more than 18.29 m	Pittsburgh	NA	NA	NA	NA	NA	NA	NA	NA	NA	NA	NA	NA
896218767	American elm	Ulmus americana	Pittsburgh	Pennsylvania	-79.93971401	40.46925953	5176 Columbo St	Garfield	10	No	good	59.05512	naturally_occurring	more than 18.29 m	Pittsburgh	NA	NA	NA	NA	NA	NA	NA	NA	NA	NA	NA	NA
960638156	Japanese zelkova	Zelkova serrata	Pittsburgh	Pennsylvania	-79.9396411	40.46921388	5180 Columbo St	Garfield	10	No	good	65.6168	introduced	more than 18.29 m	Pittsburgh	NA	NA	NA	NA	NA	NA	NA	NA	NA	NA	NA	NA
1598714417	Japanese zelkova	Zelkova serrata	Pittsburgh	Pennsylvania	-79.93946107	40.46913077	5184 Columbo St	Garfield	10	No	good	65.6168	introduced	more than 18.29 m	Pittsburgh	NA	NA	NA	NA	NA	NA	NA	NA	NA	NA	NA	NA
154543298	American elm	Ulmus americana	Pittsburgh	Pennsylvania	-79.93803089	40.47061735	848 N Atlantic Ave	Garfield	10	No	good	49.2126	naturally_occurring	more than 18.29 m	Pittsburgh	NA	NA	NA	NA	NA	NA	NA	NA	NA	NA	NA	NA
834782196	Littleleaf linden	Tilia cordata	Pittsburgh	Pennsylvania	-80.00881388	40.45551047	1109 Arch St	Central northside	22	Yes	fair	65.6168	introduced	more than 18.29 m	Pittsburgh	NA	NA	NA	NA	NA	NA	NA	NA	NA	NA	NA	NA
747429112	American elm	Ulmus americana	Pittsburgh	Pennsylvania	-79.93773176	40.47058265	836 N Atlantic Ave	Garfield	10	No	good	49.2126	naturally_occurring	more than 18.29 m	Pittsburgh	NA	NA	NA	NA	NA	NA	NA	NA	NA	NA	NA	NA
1059154172	Norway maple	Acer platanoides	Pittsburgh	Pennsylvania	-79.94459167	40.46594313	4912 Dearborn St	Garfield	10	Yes	good	82.021	introduced	more than 18.29 m	Pittsburgh	NA	NA	NA	NA	NA	NA	NA	NA	NA	NA	NA	NA
1049986864	Kentucky coffeetree	Gymnocladus dioicus	Pittsburgh	Pennsylvania	-79.95658624	40.4630175	4017 Liberty Ave	Bloomfield	9	No	good	55.77428	naturally_occurring	more than 18.29 m	Pittsburgh	NA	NA	NA	NA	NA	NA	NA	NA	NA	NA	NA	NA
231967898	Kentucky coffeetree	Gymnocladus dioicus	Pittsburgh	Pennsylvania	-79.95645285	40.46304017	4017 Liberty Ave	Bloomfield	9	No	good	39.37008	naturally_occurring	more than 18.29 m	Pittsburgh	NA	NA	NA	NA	NA	NA	NA	NA	NA	NA	NA	NA
1282044029	Littleleaf linden	Tilia cordata	Pittsburgh	Pennsylvania	-79.92289543	40.48732201	7215 Witherspoon St	Morningside	10	Yes	fair	91.86352	introduced	more than 18.29 m	Pittsburgh	NA	NA	NA	NA	NA	NA	NA	NA	NA	NA	NA	NA
1236641185	Littleleaf linden	Tilia cordata	Pittsburgh	Pennsylvania	-79.92278974	40.48730044	7217 Witherspoon St	Morningside	10	Yes	fair	91.86352	introduced	more than 18.29 m	Pittsburgh	NA	NA	NA	NA	NA	NA	NA	NA	NA	NA	NA	NA
1232465945	Kousa dogwood	Cornus kousa	Pittsburgh	Pennsylvania	-79.92651149	40.48292333	1628 Villanova Rd	Morningside	10	Yes	good	39.37008	introduced	more than 18.29 m	Pittsburgh	NA	NA	NA	NA	NA	NA	NA	NA	NA	NA	NA	NA
213516558	Japanese maple	Acer palmatum	Pittsburgh	Pennsylvania	-79.92679763	40.4822701	1596 Villanova Rd	Morningside	10	Yes	fair	68.89764	introduced	more than 18.29 m	Pittsburgh	NA	NA	NA	NA	NA	NA	NA	NA	NA	NA	NA	NA
1972466884	Eastern arborvitae	Thuja occidentalis	Pittsburgh	Pennsylvania	-79.92705778	40.48219346	1590 Villanova Rd	Morningside	10	Yes	good	39.37008	introduced	more than 18.29 m	Pittsburgh	NA	NA	NA	NA	NA	NA	NA	NA	NA	NA	NA	NA
1294391337	Roughleaf dogwood	Cornus drummondii	Pittsburgh	Pennsylvania	-79.92988905	40.47942715	1201 Jancey St	Morningside	10	Yes	poor	26.24672	naturally_occurring	more than 18.29 m	Pittsburgh	NA	NA	NA	NA	NA	NA	NA	NA	NA	NA	NA	NA
47098642	Callery pear	Pyrus calleryana	Pittsburgh	Pennsylvania	-80.00905986	40.4567298	1306 Arch St	Central northside	22	No	good	98.4252	introduced	more than 18.29 m	Pittsburgh	NA	NA	NA	NA	NA	NA	NA	NA	NA	NA	NA	NA
1612738334	American sweetgum	Liquidambar styraciflua	Pittsburgh	Pennsylvania	-79.92930602	40.48261133	1600 Morningside Ave	Morningside	10	No	fair	9.84252	naturally_occurring	9.14 to 13.71 m	Pittsburgh	NA	NA	NA	NA	NA	NA	NA	NA	NA	NA	NA	NA
1402749233	Yellow buckeye	Aesculus flava	Pittsburgh	Pennsylvania	-79.92635586	40.46706108	5700 East Liberty Blvd	East liberty	11	No	good	45.93176	naturally_occurring	more than 18.29 m	Pittsburgh	NA	NA	NA	NA	NA	NA	NA	NA	NA	NA	NA	NA
162594453	Thornless honeylocust	Gleditsia triacanthos	Pittsburgh	Pennsylvania	-79.93051136	40.46973695	5468 Black St	Garfield	11	No	fair	144.35696	naturally_occurring	more than 18.29 m	Pittsburgh	NA	NA	NA	NA	NA	NA	NA	NA	NA	NA	NA	NA
1505091773	Common hackberry	Celtis occidentalis	Pittsburgh	Pennsylvania	-79.93118203	40.47000106	5452 Black St	Garfield	11	No	fair	42.65092	naturally_occurring	more than 18.29 m	Pittsburgh	NA	NA	NA	NA	NA	NA	NA	NA	NA	NA	NA	NA
44068789	Flowering crabapple	Malus	Pittsburgh	Pennsylvania	-79.93039021	40.47170193	5400 Baywood St	East liberty	11	Yes	fair	26.24672	no_info	more than 18.29 m	Pittsburgh	NA	NA	NA	NA	NA	NA	NA	NA	NA	NA	NA	NA
1189260074	Pin oak	Quercus palustris	Pittsburgh	Pennsylvania	-79.93032587	40.47136669	5457 Hays St	East liberty	11	Yes	fair	121.39108	naturally_occurring	more than 18.29 m	Pittsburgh	NA	NA	NA	NA	NA	NA	NA	NA	NA	NA	NA	NA
2042744339	Pin oak	Quercus palustris	Pittsburgh	Pennsylvania	-79.93030984	40.47118708	5457 Hays St	East liberty	11	Yes	fair	124.67192	naturally_occurring	more than 18.29 m	Pittsburgh	NA	NA	NA	NA	NA	NA	NA	NA	NA	NA	NA	NA
127105675	Cherry/plum:	Prunus	Pittsburgh	Pennsylvania	-79.92683455	40.47063236	5550 Baywood St	East liberty	11	No	fair	59.05512	no_info	more than 18.29 m	Pittsburgh	NA	NA	NA	NA	NA	NA	NA	NA	NA	NA	NA	NA
34836528	Callery pear	Pyrus calleryana	Pittsburgh	Pennsylvania	-79.92403388	40.48501156	6940 Bishop St	Morningside	10	Yes	fair	91.86352	introduced	more than 18.29 m	Pittsburgh	NA	NA	NA	NA	NA	NA	NA	NA	NA	NA	NA	NA
311777126	Ginkgo	Ginkgo biloba	Pittsburgh	Pennsylvania	-79.92472797	40.46889602	620 N St Clair St	East liberty	11	No	dead	22.96588	introduced	more than 18.29 m	Pittsburgh	NA	NA	NA	NA	NA	NA	NA	NA	NA	NA	NA	NA
2085852786	Littleleaf linden	Tilia cordata	Pittsburgh	Pennsylvania	-80.00962451	40.45840302	1520 Arch St	Central northside	25	Yes	good	124.67192	introduced	more than 18.29 m	Pittsburgh	NA	NA	NA	NA	NA	NA	NA	NA	NA	NA	NA	NA
372688240	Flowering crabapple	Malus	Pittsburgh	Pennsylvania	-79.9257337	40.46989146	723 Mellon St	East liberty	11	Yes	fair	22.96588	no_info	more than 18.29 m	Pittsburgh	NA	NA	NA	NA	NA	NA	NA	NA	NA	NA	NA	NA
4149148	Norway maple	Acer platanoides	Pittsburgh	Pennsylvania	-79.92601357	40.46757765	507 N St Clair St	East liberty	11	No	fair	82.021	introduced	more than 18.29 m	Pittsburgh	NA	NA	NA	NA	NA	NA	NA	NA	NA	NA	NA	NA
2134951186	American linden	Tilia americana	Pittsburgh	Pennsylvania	-79.92779035	40.47219467	5511 Stanton Ave	Highland park	11	No	fair	180.4462	naturally_occurring	more than 18.29 m	Pittsburgh	NA	NA	NA	NA	NA	NA	NA	NA	NA	NA	NA	NA
1929208799	Swamp white oak	Quercus bicolor	Pittsburgh	Pennsylvania	-79.92381505	40.47072407	5701 Stanton Ave	Highland park	11	No	good	65.6168	naturally_occurring	more than 18.29 m	Pittsburgh	NA	NA	NA	NA	NA	NA	NA	NA	NA	NA	NA	NA
1828922263	Swamp white oak	Quercus bicolor	Pittsburgh	Pennsylvania	-79.92362111	40.47065513	5701 Stanton Ave	Highland park	11	No	good	59.05512	naturally_occurring	more than 18.29 m	Pittsburgh	NA	NA	NA	NA	NA	NA	NA	NA	NA	NA	NA	NA
880301979	Common baldcypress	Taxodium distichum	Pittsburgh	Pennsylvania	-79.91943487	40.46919117	6046 Stanton Ave	East liberty	11	No	good	52.49344	introduced	more than 18.29 m	Pittsburgh	NA	NA	NA	NA	NA	NA	NA	NA	NA	NA	NA	NA
1024848805	Common baldcypress	Taxodium distichum	Pittsburgh	Pennsylvania	-79.91969355	40.46927117	6036 Stanton Ave	East liberty	11	Yes	good	213.2546	introduced	more than 18.29 m	Pittsburgh	NA	NA	NA	NA	NA	NA	NA	NA	NA	NA	NA	NA
1577688215	American sycamore	Platanus occidentalis	Pittsburgh	Pennsylvania	-79.9203596	40.46944842	6004 Stanton Ave	East liberty	11	Yes	fair	167.32284	naturally_occurring	more than 18.29 m	Pittsburgh	NA	NA	NA	NA	NA	NA	NA	NA	NA	NA	NA	NA
447992269	Red maple	Acer rubrum	Pittsburgh	Pennsylvania	-79.9171408	40.46868232	801 Heberton St	Highland park	11	Yes	fair	131.2336	naturally_occurring	more than 18.29 m	Pittsburgh	NA	NA	NA	NA	NA	NA	NA	NA	NA	NA	NA	NA
1152155391	Littleleaf linden	Tilia cordata	Pittsburgh	Pennsylvania	-79.91802373	40.46881878	6118 Stanton Ave	East liberty	11	Yes	fair	91.86352	introduced	more than 18.29 m	Pittsburgh	NA	NA	NA	NA	NA	NA	NA	NA	NA	NA	NA	NA
777520715	Thornless honeylocust	Gleditsia triacanthos	Pittsburgh	Pennsylvania	-80.00914779	40.45698115	1310 Arch St	Central northside	22	No	good	82.021	naturally_occurring	more than 18.29 m	Pittsburgh	NA	NA	NA	NA	NA	NA	NA	NA	NA	NA	NA	NA
1088218325	Sugar maple	Acer saccharum	Pittsburgh	Pennsylvania	-79.917353	40.46864103	6200 Stanton Ave	East liberty	11	No	fair	98.4252	naturally_occurring	more than 18.29 m	Pittsburgh	NA	NA	NA	NA	NA	NA	NA	NA	NA	NA	NA	NA
1979228223	London planetree	Platanus acerifolia	Pittsburgh	Pennsylvania	-79.91836362	40.46891564	6108 Stanton Ave	East liberty	11	Yes	good	180.4462	introduced	more than 18.29 m	Pittsburgh	NA	NA	NA	NA	NA	NA	NA	NA	NA	NA	NA	NA
438827553	Elm:	Ulmus	Pittsburgh	Pennsylvania	-79.91799735	40.46825964	6200 Stanton Ave	East liberty	11	No	fair	49.2126	no_info	more than 18.29 m	Pittsburgh	NA	NA	NA	NA	NA	NA	NA	NA	NA	NA	NA	NA
1462421183	London planetree	Platanus acerifolia	Pittsburgh	Pennsylvania	-79.91732139	40.46792866	6200 Stanton Ave	East liberty	11	No	fair	68.89764	introduced	more than 18.29 m	Pittsburgh	NA	NA	NA	NA	NA	NA	NA	NA	NA	NA	NA	NA
1563111976	Ohio buckeye	Aesculus glabra	Pittsburgh	Pennsylvania	-79.92609391	40.46696466	5700 East Liberty Blvd	East liberty	11	No	good	36.08924	naturally_occurring	more than 18.29 m	Pittsburgh	NA	NA	NA	NA	NA	NA	NA	NA	NA	NA	NA	NA
182762768	Hawthorn:	Crataegus	Pittsburgh	Pennsylvania	-79.92644213	40.4670758	5700 East Liberty Blvd	East liberty	11	No	good	32.8084	no_info	more than 18.29 m	Pittsburgh	NA	NA	NA	NA	NA	NA	NA	NA	NA	NA	NA	NA
1171987503	Hawthorn:	Crataegus	Pittsburgh	Pennsylvania	-79.92644186	40.46711233	5700 East Liberty Blvd	East liberty	11	No	good	36.08924	no_info	more than 18.29 m	Pittsburgh	NA	NA	NA	NA	NA	NA	NA	NA	NA	NA	NA	NA
1749753855	Thornless honeylocust	Gleditsia triacanthos	Pittsburgh	Pennsylvania	-79.92261124	40.46892063	716 N Beatty St	East liberty	11	No	fair	144.35696	naturally_occurring	more than 18.29 m	Pittsburgh	NA	NA	NA	NA	NA	NA	NA	NA	NA	NA	NA	NA
1039615570	Littleleaf linden	Tilia cordata	Pittsburgh	Pennsylvania	-79.9239089	40.46398017	5913 Station St	East liberty	11	No	poor	82.021	introduced	more than 18.29 m	Pittsburgh	NA	NA	NA	NA	NA	NA	NA	NA	NA	NA	NA	NA
826105000	Swamp white oak	Quercus bicolor	Pittsburgh	Pennsylvania	-79.92522463	40.47122288	5621 Stanton Ave	Highland park	11	No	good	65.6168	naturally_occurring	more than 18.29 m	Pittsburgh	NA	NA	NA	NA	NA	NA	NA	NA	NA	NA	NA	NA
865821033	Thornless honeylocust	Gleditsia triacanthos	Pittsburgh	Pennsylvania	-80.00911363	40.45687148	1310 Arch St	Central northside	22	No	good	82.021	naturally_occurring	more than 18.29 m	Pittsburgh	NA	NA	NA	NA	NA	NA	NA	NA	NA	NA	NA	NA
1970895808	Sugar maple	Acer saccharum	Pittsburgh	Pennsylvania	-79.92240003	40.46243487	6101 Broad St	East liberty	11	No	poor	101.70604	naturally_occurring	more than 18.29 m	Pittsburgh	NA	NA	NA	NA	NA	NA	NA	NA	NA	NA	NA	NA
1798067074	Sugar maple	Acer saccharum	Pittsburgh	Pennsylvania	-79.9226426	40.46250768	6101 Broad St	East liberty	11	Yes	poor	91.86352	naturally_occurring	more than 18.29 m	Pittsburgh	NA	NA	NA	NA	NA	NA	NA	NA	NA	NA	NA	NA
898497426	Callery pear	Pyrus calleryana	Pittsburgh	Pennsylvania	-79.92300233	40.46286679	6023 Station St	East liberty	11	No	fair	55.77428	introduced	more than 18.29 m	Pittsburgh	NA	NA	NA	NA	NA	NA	NA	NA	NA	NA	NA	NA
1267346627	Thornless honeylocust	Gleditsia triacanthos	Pittsburgh	Pennsylvania	-79.92513946	40.47119309	5623 Stanton Ave	Highland park	11	No	fair	75.45932	naturally_occurring	more than 18.29 m	Pittsburgh	NA	NA	NA	NA	NA	NA	NA	NA	NA	NA	NA	NA
1694267978	Thornless honeylocust	Gleditsia triacanthos	Pittsburgh	Pennsylvania	-79.92263284	40.46910105	727 N Beatty St	East liberty	11	Yes	poor	170.60368	naturally_occurring	more than 18.29 m	Pittsburgh	NA	NA	NA	NA	NA	NA	NA	NA	NA	NA	NA	NA
1681033335	Sugar maple	Acer saccharum	Pittsburgh	Pennsylvania	-79.92246589	40.46245795	6101 Broad St	East liberty	11	No	fair	108.26772	naturally_occurring	more than 18.29 m	Pittsburgh	NA	NA	NA	NA	NA	NA	NA	NA	NA	NA	NA	NA
301528514	Callery pear	Pyrus calleryana	Pittsburgh	Pennsylvania	-79.92266546	40.46249841	6101 Broad St	East liberty	11	Yes	fair	72.17848	introduced	more than 18.29 m	Pittsburgh	NA	NA	NA	NA	NA	NA	NA	NA	NA	NA	NA	NA
464804582	Littleleaf linden	Tilia cordata	Pittsburgh	Pennsylvania	-79.91659632	40.46858774	802 Heberton St	Highland park	11	Yes	fair	124.67192	introduced	more than 18.29 m	Pittsburgh	NA	NA	NA	NA	NA	NA	NA	NA	NA	NA	NA	NA
871478733	Callery pear	Pyrus calleryana	Pittsburgh	Pennsylvania	-79.92958639	40.46426691	5612 Broad St	East liberty	11	No	fair	108.26772	introduced	more than 18.29 m	Pittsburgh	NA	NA	NA	NA	NA	NA	NA	NA	NA	NA	NA	NA
1467828325	Callery pear	Pyrus calleryana	Pittsburgh	Pennsylvania	-79.92891659	40.46415675	5645 Broad St	East liberty	11	No	fair	82.021	introduced	more than 18.29 m	Pittsburgh	NA	NA	NA	NA	NA	NA	NA	NA	NA	NA	NA	NA
1630243576	Freeman maple	Acer freemanii	Pittsburgh	Pennsylvania	-80.00879221	40.45246738	720 Arch St	Allegheny center	22	No	good	98.4252	introduced	more than 18.29 m	Pittsburgh	NA	NA	NA	NA	NA	NA	NA	NA	NA	NA	NA	NA
2139238020	Thornless honeylocust	Gleditsia triacanthos	Pittsburgh	Pennsylvania	-79.92870138	40.4640802	5649 Broad St	East liberty	11	No	fair	85.30184	naturally_occurring	more than 18.29 m	Pittsburgh	NA	NA	NA	NA	NA	NA	NA	NA	NA	NA	NA	NA
2094544970	Pin oak	Quercus palustris	Pittsburgh	Pennsylvania	-79.92975014	40.46963904	5505 Black St	East liberty	11	Yes	fair	226.37796	naturally_occurring	more than 18.29 m	Pittsburgh	NA	NA	NA	NA	NA	NA	NA	NA	NA	NA	NA	NA
921411755	Thornless honeylocust	Gleditsia triacanthos	Pittsburgh	Pennsylvania	-79.9282734	40.46894476	5554 Black St	Garfield	11	No	fair	154.19948	naturally_occurring	more than 18.29 m	Pittsburgh	NA	NA	NA	NA	NA	NA	NA	NA	NA	NA	NA	NA
1732847346	European hornbeam	Carpinus betulus	Pittsburgh	Pennsylvania	-79.92900724	40.46936912	5535 Black St	East liberty	11	Yes	good	75.45932	introduced	more than 18.29 m	Pittsburgh	NA	NA	NA	NA	NA	NA	NA	NA	NA	NA	NA	NA
1538739548	European hornbeam	Carpinus betulus	Pittsburgh	Pennsylvania	-79.92894	40.469347	5535 Black St	East liberty	11	Yes	good	68.89764	introduced	more than 18.29 m	Pittsburgh	NA	NA	NA	NA	NA	NA	NA	NA	NA	NA	NA	NA
1139939140	European hornbeam	Carpinus betulus	Pittsburgh	Pennsylvania	-79.92824551	40.46910971	5553 Black St	East liberty	11	Yes	fair	45.93176	introduced	more than 18.29 m	Pittsburgh	NA	NA	NA	NA	NA	NA	NA	NA	NA	NA	NA	NA
1763535359	Red maple	Acer rubrum	Pittsburgh	Pennsylvania	-79.92843044	40.46917561	5545 Black St	East liberty	11	Yes	fair	85.30184	naturally_occurring	more than 18.29 m	Pittsburgh	NA	NA	NA	NA	NA	NA	NA	NA	NA	NA	NA	NA
903704960	American sweetgum	Liquidambar styraciflua	Pittsburgh	Pennsylvania	-79.92923918	40.46927667	5518 Black St	Garfield	11	Yes	fair	147.6378	naturally_occurring	more than 18.29 m	Pittsburgh	NA	NA	NA	NA	NA	NA	NA	NA	NA	NA	NA	NA
1057735323	Norway maple	Acer platanoides	Pittsburgh	Pennsylvania	-79.92955168	40.46956984	5515 Black St	East liberty	11	Yes	poor	124.67192	introduced	more than 18.29 m	Pittsburgh	NA	NA	NA	NA	NA	NA	NA	NA	NA	NA	NA	NA
706828001	American sweetgum	Liquidambar styraciflua	Pittsburgh	Pennsylvania	-79.92943928	40.46953084	5517 Black St	East liberty	11	Yes	fair	154.19948	naturally_occurring	more than 18.29 m	Pittsburgh	NA	NA	NA	NA	NA	NA	NA	NA	NA	NA	NA	NA
546832995	Hedge maple	Acer campestre	Pittsburgh	Pennsylvania	-80.00947256	40.45750429	1407 Arch St	Central northside	25	Yes	good	82.021	introduced	more than 18.29 m	Pittsburgh	NA	NA	NA	NA	NA	NA	NA	NA	NA	NA	NA	NA
1967891180	Thornless honeylocust	Gleditsia triacanthos	Pittsburgh	Pennsylvania	-79.92292583	40.46145951	612 Broad St	East liberty	11	Yes	fair	55.77428	naturally_occurring	more than 18.29 m	Pittsburgh	NA	NA	NA	NA	NA	NA	NA	NA	NA	NA	NA	NA
1689743328	Littleleaf linden	Tilia cordata	Pittsburgh	Pennsylvania	-79.92462446	40.46555346	414 N Beatty St	East liberty	11	No	fair	124.67192	introduced	more than 18.29 m	Pittsburgh	NA	NA	NA	NA	NA	NA	NA	NA	NA	NA	NA	NA
309891592	Littleleaf linden	Tilia cordata	Pittsburgh	Pennsylvania	-79.92473983	40.4653894	404 N Beatty St	East liberty	11	No	fair	108.26772	introduced	more than 18.29 m	Pittsburgh	NA	NA	NA	NA	NA	NA	NA	NA	NA	NA	NA	NA
1686662565	London planetree	Platanus acerifolia	Pittsburgh	Pennsylvania	-79.92103291	40.46139736	6229 Broad St	East liberty	11	No	fair	78.74016	introduced	more than 18.29 m	Pittsburgh	NA	NA	NA	NA	NA	NA	NA	NA	NA	NA	NA	NA
1742394492	Red maple	Acer rubrum	Pittsburgh	Pennsylvania	-79.92002685	40.46282466	6235 Station St	East liberty	11	No	fair	29.52756	naturally_occurring	more than 18.29 m	Pittsburgh	NA	NA	NA	NA	NA	NA	NA	NA	NA	NA	NA	NA
1975530838	Red maple	Acer rubrum	Pittsburgh	Pennsylvania	-79.91985777	40.46275786	326 Princeton Pl	East liberty	11	No	fair	65.6168	naturally_occurring	more than 18.29 m	Pittsburgh	NA	NA	NA	NA	NA	NA	NA	NA	NA	NA	NA	NA
1083077544	Heaven of tree	Ailanthus altissima	Pittsburgh	Pennsylvania	-79.89765284	40.45473032	7151 Hamilton Ave	Homewood south	13	No	fair	68.89764	introduced	more than 18.29 m	Pittsburgh	NA	NA	NA	NA	NA	NA	NA	NA	NA	NA	NA	NA
59161844	American sweetgum	Liquidambar styraciflua	Pittsburgh	Pennsylvania	-79.90049178	40.45536603	7043 Hamilton Ave	Homewood south	13	No	poor	144.35696	naturally_occurring	more than 18.29 m	Pittsburgh	NA	NA	NA	NA	NA	NA	NA	NA	NA	NA	NA	NA
734317814	Callery pear	Pyrus calleryana	Pittsburgh	Pennsylvania	-79.92212471	40.46326578	308 Sheridan Ave	East liberty	11	No	poor	65.6168	introduced	more than 18.29 m	Pittsburgh	NA	NA	NA	NA	NA	NA	NA	NA	NA	NA	NA	NA
1311157443	Callery pear	Pyrus calleryana	Pittsburgh	Pennsylvania	-79.92184067	40.46316239	308 Sheridan Ave	East liberty	11	No	fair	68.89764	introduced	more than 18.29 m	Pittsburgh	NA	NA	NA	NA	NA	NA	NA	NA	NA	NA	NA	NA
478027989	London planetree	Platanus acerifolia	Pittsburgh	Pennsylvania	-79.96799986	40.42852578	2557 Sidney St	South side flats	16	No	good	114.8294	introduced	more than 18.29 m	Pittsburgh	NA	NA	NA	NA	NA	NA	NA	NA	NA	NA	NA	NA
223833380	Callery pear	Pyrus calleryana	Pittsburgh	Pennsylvania	-80.00975828	40.45837481	1517 Arch St	Central northside	25	Yes	good	19.68504	introduced	more than 18.29 m	Pittsburgh	NA	NA	NA	NA	NA	NA	NA	NA	NA	NA	NA	NA
1700029438	Callery pear	Pyrus calleryana	Pittsburgh	Pennsylvania	-79.92129184	40.46304288	6117 Station St	East liberty	11	No	fair	62.33596	introduced	more than 18.29 m	Pittsburgh	NA	NA	NA	NA	NA	NA	NA	NA	NA	NA	NA	NA
1742323665	Littleleaf linden	Tilia cordata	Pittsburgh	Pennsylvania	-79.92045697	40.46433405	349 Negley Run Blvd	East liberty	11	No	poor	91.86352	introduced	more than 18.29 m	Pittsburgh	NA	NA	NA	NA	NA	NA	NA	NA	NA	NA	NA	NA
1010309972	Japanese pagodatree	Sophora japonica	Pittsburgh	Pennsylvania	-79.89997754	40.45524964	7053 Hamilton Ave	Homewood south	13	No	fair	114.8294	no_info	more than 18.29 m	Pittsburgh	NA	NA	NA	NA	NA	NA	NA	NA	NA	NA	NA	NA
253568702	Callery pear	Pyrus calleryana	Pittsburgh	Pennsylvania	-79.92164763	40.46309925	6117 Station St	East liberty	11	No	fair	72.17848	introduced	more than 18.29 m	Pittsburgh	NA	NA	NA	NA	NA	NA	NA	NA	NA	NA	NA	NA
889349806	Callery pear	Pyrus calleryana	Pittsburgh	Pennsylvania	-79.92145771	40.4630349	6117 Station St	East liberty	11	No	fair	68.89764	introduced	more than 18.29 m	Pittsburgh	NA	NA	NA	NA	NA	NA	NA	NA	NA	NA	NA	NA
385578722	London planetree	Platanus acerifolia	Pittsburgh	Pennsylvania	-79.90083798	40.45544604	7035 Hamilton Ave	Homewood south	13	Yes	fair	170.60368	introduced	more than 18.29 m	Pittsburgh	NA	NA	NA	NA	NA	NA	NA	NA	NA	NA	NA	NA
1970281405	Silver linden	Tilia tomentosa	Pittsburgh	Pennsylvania	-79.88848525	40.45568288	7643 Frankstown Ave	Homewood north	13	No	fair	39.37008	introduced	more than 18.29 m	Pittsburgh	NA	NA	NA	NA	NA	NA	NA	NA	NA	NA	NA	NA
1021047106	Pin oak	Quercus palustris	Pittsburgh	Pennsylvania	-79.88985736	40.45621419	7601 Frankstown Ave	Homewood north	13	No	poor	39.37008	naturally_occurring	more than 18.29 m	Pittsburgh	NA	NA	NA	NA	NA	NA	NA	NA	NA	NA	NA	NA
1050134923	Silver linden	Tilia tomentosa	Pittsburgh	Pennsylvania	-79.8883827	40.45565926	7643 Frankstown Ave	Homewood north	13	No	fair	36.08924	introduced	more than 18.29 m	Pittsburgh	NA	NA	NA	NA	NA	NA	NA	NA	NA	NA	NA	NA
769808980	Silver linden	Tilia tomentosa	Pittsburgh	Pennsylvania	-79.88827844	40.45563203	7643 Frankstown Ave	Homewood north	13	No	fair	32.8084	introduced	more than 18.29 m	Pittsburgh	NA	NA	NA	NA	NA	NA	NA	NA	NA	NA	NA	NA
1537648114	Thornless honeylocust	Gleditsia triacanthos	Pittsburgh	Pennsylvania	-80.0090915	40.45680409	1310 Arch St	Central northside	22	No	good	82.021	naturally_occurring	more than 18.29 m	Pittsburgh	NA	NA	NA	NA	NA	NA	NA	NA	NA	NA	NA	NA
1500415629	Japanese tree lilac	Syringa reticulata	Pittsburgh	Pennsylvania	-79.89778853	40.45463514	559 S Homewood Ave	Homewood south	13	Yes	fair	39.37008	introduced	more than 18.29 m	Pittsburgh	NA	NA	NA	NA	NA	NA	NA	NA	NA	NA	NA	NA
1370222533	Hawthorn:	Crataegus	Pittsburgh	Pennsylvania	-79.92283547	40.46198668	6115 Broad St	East liberty	11	No	good	26.24672	no_info	more than 18.29 m	Pittsburgh	NA	NA	NA	NA	NA	NA	NA	NA	NA	NA	NA	NA
1050115100	Littleleaf linden	Tilia cordata	Pittsburgh	Pennsylvania	-79.92572004	40.46592759	410 N Euclid Ave	East liberty	11	No	fair	121.39108	introduced	more than 18.29 m	Pittsburgh	NA	NA	NA	NA	NA	NA	NA	NA	NA	NA	NA	NA
1108976150	Pin oak	Quercus palustris	Pittsburgh	Pennsylvania	-79.93278836	40.46858189	5427 Columbo St	Garfield	11	No	fair	203.41208	naturally_occurring	more than 18.29 m	Pittsburgh	NA	NA	NA	NA	NA	NA	NA	NA	NA	NA	NA	NA
1042077330	Littleleaf linden	Tilia cordata	Pittsburgh	Pennsylvania	-79.93517869	40.46876736	5410 Columbo St	Garfield	10	Yes	poor	108.26772	introduced	more than 18.29 m	Pittsburgh	NA	NA	NA	NA	NA	NA	NA	NA	NA	NA	NA	NA
1820005021	Littleleaf linden	Tilia cordata	Pittsburgh	Pennsylvania	-79.9352984	40.46878123	5410 Columbo St	Garfield	10	Yes	poor	121.39108	introduced	more than 18.29 m	Pittsburgh	NA	NA	NA	NA	NA	NA	NA	NA	NA	NA	NA	NA
582985229	Norway maple	Acer platanoides	Pittsburgh	Pennsylvania	-79.93098357	40.46871971	5516 Columbo St	Garfield	11	Yes	poor	101.70604	introduced	more than 18.29 m	Pittsburgh	NA	NA	NA	NA	NA	NA	NA	NA	NA	NA	NA	NA
1748372272	Norway maple	Acer platanoides	Pittsburgh	Pennsylvania	-79.93113852	40.46868917	5516 Columbo St	Garfield	11	Yes	poor	157.48032	introduced	more than 18.29 m	Pittsburgh	NA	NA	NA	NA	NA	NA	NA	NA	NA	NA	NA	NA
734001599	Vacant site medium	NA	Pittsburgh	Pennsylvania	-79.90037899	40.44999113	7201 Meade St	Point breeze north	14	Yes	poor	0	no_info	NA	Pittsburgh	NA	NA	NA	NA	NA	NA	NA	NA	NA	NA	NA	NA
550036539	Pin oak	Quercus palustris	Pittsburgh	Pennsylvania	-79.93431954	40.4686344	5412 Columbo St	Garfield	10	Yes	fair	216.53544	naturally_occurring	more than 18.29 m	Pittsburgh	NA	NA	NA	NA	NA	NA	NA	NA	NA	NA	NA	NA
1081336124	Thornless honeylocust	Gleditsia triacanthos	Pittsburgh	Pennsylvania	-80.00810935	40.45335688	810 Arch St	Allegheny center	22	No	fair	39.37008	naturally_occurring	more than 18.29 m	Pittsburgh	NA	NA	NA	NA	NA	NA	NA	NA	NA	NA	NA	NA
59573652	Red maple	Acer rubrum	Pittsburgh	Pennsylvania	-79.90044804	40.45001401	7201 Meade St	Point breeze north	14	Yes	fair	124.67192	naturally_occurring	more than 18.29 m	Pittsburgh	NA	NA	NA	NA	NA	NA	NA	NA	NA	NA	NA	NA
637066578	Norway maple	Acer platanoides	Pittsburgh	Pennsylvania	-79.93462843	40.46866753	5414 Columbo St	Garfield	10	Yes	poor	147.6378	introduced	more than 18.29 m	Pittsburgh	NA	NA	NA	NA	NA	NA	NA	NA	NA	NA	NA	NA
2068344735	Pin oak	Quercus palustris	Pittsburgh	Pennsylvania	-79.9336759	40.46858668	5408 Columbo St	Garfield	11	Yes	poor	124.67192	naturally_occurring	more than 18.29 m	Pittsburgh	NA	NA	NA	NA	NA	NA	NA	NA	NA	NA	NA	NA
687192053	Pin oak	Quercus palustris	Pittsburgh	Pennsylvania	-79.93377694	40.46859498	5404 Columbo St	Garfield	11	Yes	poor	131.2336	naturally_occurring	more than 18.29 m	Pittsburgh	NA	NA	NA	NA	NA	NA	NA	NA	NA	NA	NA	NA
1111086902	Pin oak	Quercus palustris	Pittsburgh	Pennsylvania	-79.93389505	40.4686186	5404 Columbo St	Garfield	11	Yes	fair	111.54856	naturally_occurring	more than 18.29 m	Pittsburgh	NA	NA	NA	NA	NA	NA	NA	NA	NA	NA	NA	NA
328366281	Pin oak	Quercus palustris	Pittsburgh	Pennsylvania	-79.93482823	40.4687052	5414 Columbo St	Garfield	10	Yes	fair	200.13124	naturally_occurring	more than 18.29 m	Pittsburgh	NA	NA	NA	NA	NA	NA	NA	NA	NA	NA	NA	NA
2096041169	Littleleaf linden	Tilia cordata	Pittsburgh	Pennsylvania	-79.90024481	40.44994917	7201 Meade St	Point breeze north	14	Yes	dead	118.11024	introduced	more than 18.29 m	Pittsburgh	NA	NA	NA	NA	NA	NA	NA	NA	NA	NA	NA	NA
505970897	American sweetgum	Liquidambar styraciflua	Pittsburgh	Pennsylvania	-79.93315743	40.46839965	435 N Graham St	Garfield	11	No	fair	137.79528	naturally_occurring	more than 18.29 m	Pittsburgh	NA	NA	NA	NA	NA	NA	NA	NA	NA	NA	NA	NA
1079474363	Pin oak	Quercus palustris	Pittsburgh	Pennsylvania	-79.93467562	40.46699277	300 N Aiken Ave	Garfield	11	No	fair	187.00788	naturally_occurring	more than 18.29 m	Pittsburgh	NA	NA	NA	NA	NA	NA	NA	NA	NA	NA	NA	NA
1913474234	American sweetgum	Liquidambar styraciflua	Pittsburgh	Pennsylvania	-79.93322669	40.46830717	435 N Graham St	Garfield	11	Yes	fair	147.6378	naturally_occurring	more than 18.29 m	Pittsburgh	NA	NA	NA	NA	NA	NA	NA	NA	NA	NA	NA	NA
1487463694	Eastern redcedar	Juniperus virginiana	Pittsburgh	Pennsylvania	-80.00952247	40.45768764	1413 Arch St	Central northside	25	Yes	good	32.8084	naturally_occurring	more than 18.29 m	Pittsburgh	NA	NA	NA	NA	NA	NA	NA	NA	NA	NA	NA	NA
527487138	Pin oak	Quercus palustris	Pittsburgh	Pennsylvania	-79.93131407	40.46729639	401 N Fairmount St	Garfield	11	Yes	poor	150.91864	naturally_occurring	more than 18.29 m	Pittsburgh	NA	NA	NA	NA	NA	NA	NA	NA	NA	NA	NA	NA
305695657	Pin oak	Quercus palustris	Pittsburgh	Pennsylvania	-79.93165102	40.46724685	5474 Hillcrest St	Garfield	11	No	fair	219.81628	naturally_occurring	more than 18.29 m	Pittsburgh	NA	NA	NA	NA	NA	NA	NA	NA	NA	NA	NA	NA
385444020	Siberian elm	Ulmus pumila	Pittsburgh	Pennsylvania	-79.93276098	40.46771169	5443 Ardary St	Garfield	11	Yes	poor	167.32284	introduced	more than 18.29 m	Pittsburgh	NA	NA	NA	NA	NA	NA	NA	NA	NA	NA	NA	NA
541834479	Black locust	Robinia pseudoacacia	Pittsburgh	Pennsylvania	-79.93255717	40.4680701	4429 Ardary St	Garfield	11	Yes	poor	173.88452	naturally_occurring	more than 18.29 m	Pittsburgh	NA	NA	NA	NA	NA	NA	NA	NA	NA	NA	NA	NA
566021637	Pin oak	Quercus palustris	Pittsburgh	Pennsylvania	-79.93276996	40.46851026	444 N Graham St	Garfield	11	Yes	poor	98.4252	naturally_occurring	more than 18.29 m	Pittsburgh	NA	NA	NA	NA	NA	NA	NA	NA	NA	NA	NA	NA
1076394804	American elm	Ulmus americana	Pittsburgh	Pennsylvania	-79.93299981	40.46841722	444 N Graham St	Garfield	11	Yes	fair	150.91864	naturally_occurring	more than 18.29 m	Pittsburgh	NA	NA	NA	NA	NA	NA	NA	NA	NA	NA	NA	NA
2131645567	Pin oak	Quercus palustris	Pittsburgh	Pennsylvania	-79.9327275	40.46519681	5484 Broad St	Garfield	11	Yes	poor	147.6378	naturally_occurring	more than 18.29 m	Pittsburgh	NA	NA	NA	NA	NA	NA	NA	NA	NA	NA	NA	NA
548695749	NA	NA	Pittsburgh	Pennsylvania	-79.93262059	40.46796264	5441 Ardary St	Garfield	11	Yes	dead	101.70604	no_info	more than 18.29 m	Pittsburgh	NA	NA	NA	NA	NA	NA	NA	NA	NA	NA	NA	NA
1716848031	Siberian elm	Ulmus pumila	Pittsburgh	Pennsylvania	-79.93536439	40.46620167	5402 Kincaid St	Garfield	11	No	fair	55.77428	introduced	more than 18.29 m	Pittsburgh	NA	NA	NA	NA	NA	NA	NA	NA	NA	NA	NA	NA
1311438650	Siberian elm	Ulmus pumila	Pittsburgh	Pennsylvania	-79.93539904	40.46620479	5402 Kincaid St	Garfield	11	Yes	fair	104.98688	introduced	more than 18.29 m	Pittsburgh	NA	NA	NA	NA	NA	NA	NA	NA	NA	NA	NA	NA
581844381	Ginkgo	Ginkgo biloba	Pittsburgh	Pennsylvania	-80.00889415	40.45621375	1216 Arch St	Central northside	22	No	good	147.6378	introduced	more than 18.29 m	Pittsburgh	NA	NA	NA	NA	NA	NA	NA	NA	NA	NA	NA	NA
2090240923	Pin oak	Quercus palustris	Pittsburgh	Pennsylvania	-79.9333015	40.46746244	320 N Graham St	Garfield	11	No	poor	180.4462	naturally_occurring	more than 18.29 m	Pittsburgh	NA	NA	NA	NA	NA	NA	NA	NA	NA	NA	NA	NA
667798096	Pin oak	Quercus palustris	Pittsburgh	Pennsylvania	-79.93346886	40.46749134	320 N Graham St	Garfield	11	No	fair	177.16536	naturally_occurring	more than 18.29 m	Pittsburgh	NA	NA	NA	NA	NA	NA	NA	NA	NA	NA	NA	NA
1344321122	White mulberry	Morus alba	Pittsburgh	Pennsylvania	-79.93550625	40.46610425	5402 Kincaid St	Garfield	11	Yes	fair	22.96588	introduced	more than 18.29 m	Pittsburgh	NA	NA	NA	NA	NA	NA	NA	NA	NA	NA	NA	NA
390811299	Norway maple	Acer platanoides	Pittsburgh	Pennsylvania	-79.93187745	40.46576382	219 N Fairmount St	Garfield	11	No	fair	111.54856	introduced	more than 18.29 m	Pittsburgh	NA	NA	NA	NA	NA	NA	NA	NA	NA	NA	NA	NA
341954225	American sweetgum	Liquidambar styraciflua	Pittsburgh	Pennsylvania	-79.93158984	40.46642005	301 N Fairmount St	Garfield	11	Yes	good	124.67192	naturally_occurring	more than 18.29 m	Pittsburgh	NA	NA	NA	NA	NA	NA	NA	NA	NA	NA	NA	NA
586203568	Pin oak	Quercus palustris	Pittsburgh	Pennsylvania	-79.93340342	40.4675926	5435 Hillcrest St	Garfield	11	Yes	poor	114.8294	naturally_occurring	more than 18.29 m	Pittsburgh	NA	NA	NA	NA	NA	NA	NA	NA	NA	NA	NA	NA
1107647054	Sugar maple	Acer saccharum	Pittsburgh	Pennsylvania	-79.92967918	40.46829496	5505 Margaretta St	Garfield	11	Yes	fair	183.72704	naturally_occurring	more than 18.29 m	Pittsburgh	NA	NA	NA	NA	NA	NA	NA	NA	NA	NA	NA	NA
293424813	Common hackberry	Celtis occidentalis	Pittsburgh	Pennsylvania	-79.93113002	40.46801542	428 N Fairmount St	Garfield	11	Yes	fair	55.77428	naturally_occurring	more than 18.29 m	Pittsburgh	NA	NA	NA	NA	NA	NA	NA	NA	NA	NA	NA	NA
33193921	Vacant site not suitable	NA	Pittsburgh	Pennsylvania	-79.93250872	40.4709187	5401 Black St	East liberty	11	Yes	NA	NA	no_info	NA	Pittsburgh	NA	NA	NA	NA	NA	NA	NA	NA	NA	NA	NA	NA
1298985078	Norway maple	Acer platanoides	Pittsburgh	Pennsylvania	-79.93015716	40.46409711	124 N Negley Ave	East liberty	11	No	good	72.17848	introduced	more than 18.29 m	Pittsburgh	NA	NA	NA	NA	NA	NA	NA	NA	NA	NA	NA	NA
1613624947	Littleleaf linden	Tilia cordata	Pittsburgh	Pennsylvania	-80.00914278	40.45738403	1400 Arch St	Central northside	25	Yes	fair	104.98688	introduced	more than 18.29 m	Pittsburgh	NA	NA	NA	NA	NA	NA	NA	NA	NA	NA	NA	NA
308876651	Swamp white oak	Quercus bicolor	Pittsburgh	Pennsylvania	-79.9263361	40.47107377	744 N Negley Ave	East liberty	11	No	good	39.37008	naturally_occurring	more than 18.29 m	Pittsburgh	NA	NA	NA	NA	NA	NA	NA	NA	NA	NA	NA	NA
350145645	Norway maple	Acer platanoides	Pittsburgh	Pennsylvania	-79.92643246	40.47143845	751 N Negley Ave	East liberty	11	Yes	poor	91.86352	introduced	more than 18.29 m	Pittsburgh	NA	NA	NA	NA	NA	NA	NA	NA	NA	NA	NA	NA
1467337931	Pin oak	Quercus palustris	Pittsburgh	Pennsylvania	-79.92973216	40.46482937	210 N Negley Ave	East liberty	11	No	good	82.021	naturally_occurring	more than 18.29 m	Pittsburgh	NA	NA	NA	NA	NA	NA	NA	NA	NA	NA	NA	NA
1924234092	Flowering crabapple	Malus	Pittsburgh	Pennsylvania	-79.9297689	40.46475586	210 N Negley Ave	East liberty	11	No	fair	42.65092	no_info	more than 18.29 m	Pittsburgh	NA	NA	NA	NA	NA	NA	NA	NA	NA	NA	NA	NA
1346068924	Red maple	Acer rubrum	Pittsburgh	Pennsylvania	-79.9300142	40.46435913	132 N Negley Ave	East liberty	11	No	fair	59.05512	naturally_occurring	more than 18.29 m	Pittsburgh	NA	NA	NA	NA	NA	NA	NA	NA	NA	NA	NA	NA
437603367	American sycamore	Platanus occidentalis	Pittsburgh	Pennsylvania	-79.89471728	40.46071528	7204 Kedron St	Homewood north	13	Yes	fair	183.72704	naturally_occurring	more than 18.29 m	Pittsburgh	NA	NA	NA	NA	NA	NA	NA	NA	NA	NA	NA	NA
2101852902	London planetree	Platanus acerifolia	Pittsburgh	Pennsylvania	-79.89494029	40.46071302	7200 Kedron St	Homewood north	13	Yes	good	173.88452	introduced	more than 18.29 m	Pittsburgh	NA	NA	NA	NA	NA	NA	NA	NA	NA	NA	NA	NA
19824928	Littleleaf linden	Tilia cordata	Pittsburgh	Pennsylvania	-79.89106484	40.45710929	7409 Idlewild St	Homewood north	13	No	poor	108.26772	introduced	more than 18.29 m	Pittsburgh	NA	NA	NA	NA	NA	NA	NA	NA	NA	NA	NA	NA
1802882249	Norway maple	Acer platanoides	Pittsburgh	Pennsylvania	-79.89127506	40.45703537	7404 Idlewild St	Homewood north	13	Yes	poor	91.86352	introduced	more than 18.29 m	Pittsburgh	NA	NA	NA	NA	NA	NA	NA	NA	NA	NA	NA	NA
780402058	Littleleaf linden	Tilia cordata	Pittsburgh	Pennsylvania	-79.89336761	40.45752611	7308 Idlewild St	Homewood north	13	No	fair	124.67192	introduced	more than 18.29 m	Pittsburgh	NA	NA	NA	NA	NA	NA	NA	NA	NA	NA	NA	NA
2020464025	Silver maple	Acer saccharinum	Pittsburgh	Pennsylvania	-80.00917522	40.45708792	1320 Arch St	Central northside	22	No	fair	114.8294	naturally_occurring	more than 18.29 m	Pittsburgh	NA	NA	NA	NA	NA	NA	NA	NA	NA	NA	NA	NA
916649254	Norway maple	Acer platanoides	Pittsburgh	Pennsylvania	-79.89647663	40.45896871	7138 Race St	Homewood north	13	No	fair	85.30184	introduced	more than 18.29 m	Pittsburgh	NA	NA	NA	NA	NA	NA	NA	NA	NA	NA	NA	NA
1216333875	European hornbeam	Carpinus betulus	Pittsburgh	Pennsylvania	-79.8940988	40.45843263	7236 Race St	Homewood north	13	No	poor	39.37008	introduced	more than 18.29 m	Pittsburgh	NA	NA	NA	NA	NA	NA	NA	NA	NA	NA	NA	NA
1802955863	Norway maple	Acer platanoides	Pittsburgh	Pennsylvania	-79.89400398	40.45744055	7246 Idlewild St	Homewood north	13	No	poor	114.8294	introduced	more than 18.29 m	Pittsburgh	NA	NA	NA	NA	NA	NA	NA	NA	NA	NA	NA	NA
1128332130	Littleleaf linden	Tilia cordata	Pittsburgh	Pennsylvania	-79.89286657	40.45751354	7315 Idlewild St	Homewood north	13	No	fair	141.07612	introduced	more than 18.29 m	Pittsburgh	NA	NA	NA	NA	NA	NA	NA	NA	NA	NA	NA	NA
534292004	Red maple	Acer rubrum	Pittsburgh	Pennsylvania	-79.89241343	40.45741342	7331 Idlewild St	Homewood north	13	No	fair	91.86352	naturally_occurring	more than 18.29 m	Pittsburgh	NA	NA	NA	NA	NA	NA	NA	NA	NA	NA	NA	NA
2038010966	Norway maple	Acer platanoides	Pittsburgh	Pennsylvania	-79.89652441	40.45895515	7136 Race St	Homewood north	13	No	good	49.2126	introduced	more than 18.29 m	Pittsburgh	NA	NA	NA	NA	NA	NA	NA	NA	NA	NA	NA	NA
1990146870	Callery pear	Pyrus calleryana	Pittsburgh	Pennsylvania	-79.89652286	40.45898114	7136 Race St	Homewood north	13	No	poor	32.8084	introduced	more than 18.29 m	Pittsburgh	NA	NA	NA	NA	NA	NA	NA	NA	NA	NA	NA	NA
1325973958	Littleleaf linden	Tilia cordata	Pittsburgh	Pennsylvania	-79.89532672	40.45807401	7213 Idlewild St	Homewood north	13	No	fair	124.67192	introduced	more than 18.29 m	Pittsburgh	NA	NA	NA	NA	NA	NA	NA	NA	NA	NA	NA	NA
1403928231	Littleleaf linden	Tilia cordata	Pittsburgh	Pennsylvania	-79.89293849	40.45752826	7315 Idlewild St	Homewood north	13	No	fair	134.51444	introduced	more than 18.29 m	Pittsburgh	NA	NA	NA	NA	NA	NA	NA	NA	NA	NA	NA	NA
1873388541	Ginkgo	Ginkgo biloba	Pittsburgh	Pennsylvania	-79.89240102	40.45814488	7323 Race St	Homewood north	13	No	good	39.37008	introduced	more than 18.29 m	Pittsburgh	NA	NA	NA	NA	NA	NA	NA	NA	NA	NA	NA	NA
628533821	Norway maple	Acer platanoides	Pittsburgh	Pennsylvania	-80.00878104	40.4558237	1202 Arch St	Central northside	22	No	good	98.4252	introduced	more than 18.29 m	Pittsburgh	NA	NA	NA	NA	NA	NA	NA	NA	NA	NA	NA	NA
478023351	Vacant site medium	NA	Pittsburgh	Pennsylvania	-79.89216003	40.45798636	7324 Race St	Homewood north	13	Yes	NA	0	no_info	NA	Pittsburgh	NA	NA	NA	NA	NA	NA	NA	NA	NA	NA	NA	NA
1025392395	Elm:	Ulmus	Pittsburgh	Pennsylvania	-79.89343435	40.4582788	7300 Race St	Homewood north	13	No	fair	65.6168	no_info	more than 18.29 m	Pittsburgh	NA	NA	NA	NA	NA	NA	NA	NA	NA	NA	NA	NA
1879556176	Littleleaf linden	Tilia cordata	Pittsburgh	Pennsylvania	-79.89725309	40.45914717	7116 Race St	Homewood north	13	No	fair	118.11024	introduced	more than 18.29 m	Pittsburgh	NA	NA	NA	NA	NA	NA	NA	NA	NA	NA	NA	NA
1630520693	Elm:	Ulmus	Pittsburgh	Pennsylvania	-79.89753302	40.45930834	7107 Race St	Homewood north	13	No	fair	32.8084	no_info	more than 18.29 m	Pittsburgh	NA	NA	NA	NA	NA	NA	NA	NA	NA	NA	NA	NA
1400579247	Littleleaf linden	Tilia cordata	Pittsburgh	Pennsylvania	-79.88791412	40.456799	7657 Baxter St	Homewood north	13	Yes	fair	91.86352	introduced	more than 18.29 m	Pittsburgh	NA	NA	NA	NA	NA	NA	NA	NA	NA	NA	NA	NA
219252585	Red maple	Acer rubrum	Pittsburgh	Pennsylvania	-79.88811294	40.45758292	1032 Brushton Ave	Homewood north	13	Yes	fair	75.45932	naturally_occurring	more than 18.29 m	Pittsburgh	NA	NA	NA	NA	NA	NA	NA	NA	NA	NA	NA	NA
931917359	Red maple	Acer rubrum	Pittsburgh	Pennsylvania	-79.88777368	40.45686334	1010 Brushton Ave	Homewood north	13	Yes	fair	98.4252	naturally_occurring	more than 18.29 m	Pittsburgh	NA	NA	NA	NA	NA	NA	NA	NA	NA	NA	NA	NA
839068473	Red maple	Acer rubrum	Pittsburgh	Pennsylvania	-79.89680082	40.45987815	7115 Monticello St	Homewood north	13	Yes	good	114.8294	naturally_occurring	more than 18.29 m	Pittsburgh	NA	NA	NA	NA	NA	NA	NA	NA	NA	NA	NA	NA
1083018771	Littleleaf linden	Tilia cordata	Pittsburgh	Pennsylvania	-79.89019683	40.45764225	7423 Race St	Homewood north	13	No	fair	118.11024	introduced	more than 18.29 m	Pittsburgh	NA	NA	NA	NA	NA	NA	NA	NA	NA	NA	NA	NA
344188277	Littleleaf linden	Tilia cordata	Pittsburgh	Pennsylvania	-79.89052957	40.45771328	7417 Race St	Homewood north	13	No	fair	121.39108	introduced	more than 18.29 m	Pittsburgh	NA	NA	NA	NA	NA	NA	NA	NA	NA	NA	NA	NA
735946202	Thornless honeylocust	Gleditsia triacanthos	Pittsburgh	Pennsylvania	-80.00912847	40.45691877	1310 Arch St	Central northside	22	No	good	82.021	naturally_occurring	more than 18.29 m	Pittsburgh	NA	NA	NA	NA	NA	NA	NA	NA	NA	NA	NA	NA
363596363	Littleleaf linden	Tilia cordata	Pittsburgh	Pennsylvania	-79.89035921	40.45768097	7421 Race St	Homewood north	13	No	fair	114.8294	introduced	more than 18.29 m	Pittsburgh	NA	NA	NA	NA	NA	NA	NA	NA	NA	NA	NA	NA
859388924	Thornless honeylocust	Gleditsia triacanthos	Pittsburgh	Pennsylvania	-79.89405183	40.45915057	7230 Monticello St	Homewood north	13	Yes	good	104.98688	naturally_occurring	more than 18.29 m	Pittsburgh	NA	NA	NA	NA	NA	NA	NA	NA	NA	NA	NA	NA
1823542945	Red maple	Acer rubrum	Pittsburgh	Pennsylvania	-79.89439998	40.45923124	7222 Monticello St	Homewood north	13	Yes	fair	98.4252	naturally_occurring	more than 18.29 m	Pittsburgh	NA	NA	NA	NA	NA	NA	NA	NA	NA	NA	NA	NA
492015047	Red maple	Acer rubrum	Pittsburgh	Pennsylvania	-79.89616207	40.4596349	7144 Monticello St	Homewood north	13	No	fair	114.8294	naturally_occurring	more than 18.29 m	Pittsburgh	NA	NA	NA	NA	NA	NA	NA	NA	NA	NA	NA	NA
481377104	Red maple	Acer rubrum	Pittsburgh	Pennsylvania	-79.89137425	40.4585484	7344 Monticello St	Homewood north	13	No	fair	59.05512	naturally_occurring	more than 18.29 m	Pittsburgh	NA	NA	NA	NA	NA	NA	NA	NA	NA	NA	NA	NA
1656597417	Red maple	Acer rubrum	Pittsburgh	Pennsylvania	-79.89506793	40.459386	7210 Monticello St	Homewood north	13	Yes	fair	124.67192	naturally_occurring	more than 18.29 m	Pittsburgh	NA	NA	NA	NA	NA	NA	NA	NA	NA	NA	NA	NA
935832398	Red maple	Acer rubrum	Pittsburgh	Pennsylvania	-79.89379564	40.45909365	7238 Monticello St	Homewood north	13	Yes	fair	62.33596	naturally_occurring	more than 18.29 m	Pittsburgh	NA	NA	NA	NA	NA	NA	NA	NA	NA	NA	NA	NA
1980708137	Red maple	Acer rubrum	Pittsburgh	Pennsylvania	-79.89488612	40.45934343	7212 Monticello St	Homewood north	13	Yes	fair	104.98688	naturally_occurring	more than 18.29 m	Pittsburgh	NA	NA	NA	NA	NA	NA	NA	NA	NA	NA	NA	NA
1974508384	Red maple	Acer rubrum	Pittsburgh	Pennsylvania	-79.89497043	40.45935969	7210 Monticello St	Homewood north	13	Yes	good	101.70604	naturally_occurring	more than 18.29 m	Pittsburgh	NA	NA	NA	NA	NA	NA	NA	NA	NA	NA	NA	NA
82413495	London planetree	Platanus acerifolia	Pittsburgh	Pennsylvania	-79.89537059	40.45945491	7200 Monticello St	Homewood north	13	No	poor	141.07612	introduced	more than 18.29 m	Pittsburgh	NA	NA	NA	NA	NA	NA	NA	NA	NA	NA	NA	NA
722834864	Silver maple	Acer saccharinum	Pittsburgh	Pennsylvania	-80.00920133	40.45715523	1322 Arch St	Central northside	22	No	good	114.8294	naturally_occurring	more than 18.29 m	Pittsburgh	NA	NA	NA	NA	NA	NA	NA	NA	NA	NA	NA	NA
1628252402	NA	NA	Pittsburgh	Pennsylvania	-79.89283252	40.45888121	7310 Monticello St	Homewood north	13	Yes	dead	52.49344	no_info	more than 18.29 m	Pittsburgh	NA	NA	NA	NA	NA	NA	NA	NA	NA	NA	NA	NA
1043348256	Norway maple	Acer platanoides	Pittsburgh	Pennsylvania	-79.89398808	40.45923615	7233 Monticello St	Homewood north	13	No	fair	124.67192	introduced	more than 18.29 m	Pittsburgh	NA	NA	NA	NA	NA	NA	NA	NA	NA	NA	NA	NA
1217534878	Red maple	Acer rubrum	Pittsburgh	Pennsylvania	-79.89341232	40.45910419	7243 Monticello St	Homewood north	13	No	fair	82.021	naturally_occurring	more than 18.29 m	Pittsburgh	NA	NA	NA	NA	NA	NA	NA	NA	NA	NA	NA	NA
1593487794	Littleleaf linden	Tilia cordata	Pittsburgh	Pennsylvania	-79.89471751	40.45940264	7213 Monticello St	Homewood north	13	No	fair	114.8294	introduced	more than 18.29 m	Pittsburgh	NA	NA	NA	NA	NA	NA	NA	NA	NA	NA	NA	NA
220495543	Sugar maple	Acer saccharum	Pittsburgh	Pennsylvania	-79.89436424	40.45932136	7219 Monticello St	Homewood north	13	No	poor	82.021	naturally_occurring	more than 18.29 m	Pittsburgh	NA	NA	NA	NA	NA	NA	NA	NA	NA	NA	NA	NA
109433352	Red maple	Acer rubrum	Pittsburgh	Pennsylvania	-79.89307476	40.45903348	7303 Monticello St	Homewood north	13	No	good	85.30184	naturally_occurring	more than 18.29 m	Pittsburgh	NA	NA	NA	NA	NA	NA	NA	NA	NA	NA	NA	NA
46962529	Littleleaf linden	Tilia cordata	Pittsburgh	Pennsylvania	-79.89558733	40.46033458	7149 Hermitage St	Homewood north	13	Yes	fair	78.74016	introduced	more than 18.29 m	Pittsburgh	NA	NA	NA	NA	NA	NA	NA	NA	NA	NA	NA	NA
633913016	London planetree	Platanus acerifolia	Pittsburgh	Pennsylvania	-79.89566114	40.46035318	7147 Hermitage St	Homewood north	13	Yes	fair	137.79528	introduced	more than 18.29 m	Pittsburgh	NA	NA	NA	NA	NA	NA	NA	NA	NA	NA	NA	NA
480617363	NA	NA	Pittsburgh	Pennsylvania	-79.8961048	40.46035184	7128 Hermitage St	Homewood north	13	No	dead	111.54856	no_info	more than 18.29 m	Pittsburgh	NA	NA	NA	NA	NA	NA	NA	NA	NA	NA	NA	NA
1865001139	Littleleaf linden	Tilia cordata	Pittsburgh	Pennsylvania	-79.89285063	40.45961638	7300 Hermitage St	Homewood north	13	No	fair	134.51444	introduced	more than 18.29 m	Pittsburgh	NA	NA	NA	NA	NA	NA	NA	NA	NA	NA	NA	NA
1649319605	Callery pear	Pyrus calleryana	Pittsburgh	Pennsylvania	-79.9694021	40.42878905	2427 Sidney St	South side flats	16	No	good	88.58268	introduced	more than 18.29 m	Pittsburgh	NA	NA	NA	NA	NA	NA	NA	NA	NA	NA	NA	NA
906723019	Thornless honeylocust	Gleditsia triacanthos	Pittsburgh	Pennsylvania	-80.00902743	40.45663225	1302 Arch St	Central northside	22	No	fair	98.4252	naturally_occurring	more than 18.29 m	Pittsburgh	NA	NA	NA	NA	NA	NA	NA	NA	NA	NA	NA	NA
1614215143	Littleleaf linden	Tilia cordata	Pittsburgh	Pennsylvania	-79.89320808	40.45969289	7244 Hermitage St	Homewood north	13	No	fair	134.51444	introduced	more than 18.29 m	Pittsburgh	NA	NA	NA	NA	NA	NA	NA	NA	NA	NA	NA	NA
2039433049	Littleleaf linden	Tilia cordata	Pittsburgh	Pennsylvania	-79.89163183	40.45933814	7334 Hermitage St	Homewood north	13	Yes	fair	141.07612	introduced	more than 18.29 m	Pittsburgh	NA	NA	NA	NA	NA	NA	NA	NA	NA	NA	NA	NA
876829307	Siberian elm	Ulmus pumila	Pittsburgh	Pennsylvania	-79.89149301	40.45138844	7609 Susquehanna St	Homewood south	13	Yes	fair	75.45932	introduced	more than 18.29 m	Pittsburgh	NA	NA	NA	NA	NA	NA	NA	NA	NA	NA	NA	NA
858790608	Northern catalpa	Catalpa speciosa	Pittsburgh	Pennsylvania	-79.89246032	40.45235486	7517 Tioga St	Homewood south	13	No	fair	68.89764	introduced	more than 18.29 m	Pittsburgh	NA	NA	NA	NA	NA	NA	NA	NA	NA	NA	NA	NA
205673314	Japanese zelkova	Zelkova serrata	Pittsburgh	Pennsylvania	-79.89769963	40.45448048	559 N Homewood Ave	Homewood south	13	No	good	42.65092	introduced	more than 18.29 m	Pittsburgh	NA	NA	NA	NA	NA	NA	NA	NA	NA	NA	NA	NA
787896062	Norway maple	Acer platanoides	Pittsburgh	Pennsylvania	-79.89875374	40.45432363	540 Clawson St	Homewood south	13	No	fair	62.33596	introduced	more than 18.29 m	Pittsburgh	NA	NA	NA	NA	NA	NA	NA	NA	NA	NA	NA	NA
319057916	London planetree	Platanus acerifolia	Pittsburgh	Pennsylvania	-79.89857854	40.45458141	548 Clawson St	Homewood south	13	Yes	fair	170.60368	introduced	more than 18.29 m	Pittsburgh	NA	NA	NA	NA	NA	NA	NA	NA	NA	NA	NA	NA
1709617737	Callery pear	Pyrus calleryana	Pittsburgh	Pennsylvania	-79.92981682	40.48252803	1443 Morningside Ave	Morningside	10	Yes	fair	91.86352	introduced	more than 18.29 m	Pittsburgh	NA	NA	NA	NA	NA	NA	NA	NA	NA	NA	NA	NA
584441980	Littleleaf linden	Tilia cordata	Pittsburgh	Pennsylvania	-79.94135549	40.47919268	1135 Woodbine St	Stanton heights	10	Yes	fair	118.11024	introduced	more than 18.29 m	Pittsburgh	NA	NA	NA	NA	NA	NA	NA	NA	NA	NA	NA	NA
839230230	Norway maple	Acer platanoides	Pittsburgh	Pennsylvania	-79.94128847	40.47934978	1141 Woodbine St	Stanton heights	10	No	poor	104.98688	introduced	more than 18.29 m	Pittsburgh	NA	NA	NA	NA	NA	NA	NA	NA	NA	NA	NA	NA
1806156733	Cherry/plum:	Prunus	Pittsburgh	Pennsylvania	-80.00932306	40.45692419	1313 Arch St	Central northside	22	Yes	excellent	0	no_info	NA	Pittsburgh	NA	NA	NA	NA	NA	NA	NA	NA	NA	NA	NA	NA
613677714	Eastern redcedar	Juniperus virginiana	Pittsburgh	Pennsylvania	-79.93820575	40.4783952	1124 Brintell St	Stanton heights	10	Yes	fair	72.17848	naturally_occurring	more than 18.29 m	Pittsburgh	NA	NA	NA	NA	NA	NA	NA	NA	NA	NA	NA	NA
821793343	Norway maple	Acer platanoides	Pittsburgh	Pennsylvania	-79.93708889	40.47635847	940 Oranmore St	Stanton heights	10	No	poor	137.79528	introduced	more than 18.29 m	Pittsburgh	NA	NA	NA	NA	NA	NA	NA	NA	NA	NA	NA	NA
865423100	Goldenraintree	Koelreuteria paniculata	Pittsburgh	Pennsylvania	-79.93814393	40.47664252	941 Millerdale St	Stanton heights	10	Yes	poor	88.58268	introduced	more than 18.29 m	Pittsburgh	NA	NA	NA	NA	NA	NA	NA	NA	NA	NA	NA	NA
1364768914	Flowering crabapple	Malus	Pittsburgh	Pennsylvania	-79.93600669	40.47505935	5148 Rosecrest Pl	Stanton heights	10	Yes	fair	72.17848	no_info	more than 18.29 m	Pittsburgh	NA	NA	NA	NA	NA	NA	NA	NA	NA	NA	NA	NA
1296463310	Slippery elm	Ulmus rubra	Pittsburgh	Pennsylvania	-79.93589828	40.47661918	5094 Rosecrest Pl	Stanton heights	10	Yes	fair	85.30184	naturally_occurring	more than 18.29 m	Pittsburgh	NA	NA	NA	NA	NA	NA	NA	NA	NA	NA	NA	NA
1243509251	American sweetgum	Liquidambar styraciflua	Pittsburgh	Pennsylvania	-79.93504438	40.47764181	5044 Rosecrest Dr	Stanton heights	10	No	fair	98.4252	naturally_occurring	more than 18.29 m	Pittsburgh	NA	NA	NA	NA	NA	NA	NA	NA	NA	NA	NA	NA
2105239593	Sugar maple	Acer saccharum	Pittsburgh	Pennsylvania	-79.93477246	40.47747936	5067 Rosecrest Dr	Stanton heights	10	Yes	poor	82.021	naturally_occurring	more than 18.29 m	Pittsburgh	NA	NA	NA	NA	NA	NA	NA	NA	NA	NA	NA	NA
229994177	Colorado spruce	Picea pungens	Pittsburgh	Pennsylvania	-79.93466248	40.47723995	5067 Rosecrest Dr	Stanton heights	10	Yes	poor	150.91864	introduced	more than 18.29 m	Pittsburgh	NA	NA	NA	NA	NA	NA	NA	NA	NA	NA	NA	NA
863056222	Littleleaf linden	Tilia cordata	Pittsburgh	Pennsylvania	-79.93591046	40.47521768	5145 Rosecrest Pl	Stanton heights	10	No	good	124.67192	introduced	more than 18.29 m	Pittsburgh	NA	NA	NA	NA	NA	NA	NA	NA	NA	NA	NA	NA
1419003267	Eastern arborvitae	Thuja occidentalis	Pittsburgh	Pennsylvania	-79.935946	40.47603749	5113 Rosecrest Pl	Stanton heights	10	No	fair	29.52756	introduced	more than 18.29 m	Pittsburgh	NA	NA	NA	NA	NA	NA	NA	NA	NA	NA	NA	NA
1629011819	Freeman maple	Acer freemanii	Pittsburgh	Pennsylvania	-80.00880243	40.45253581	720 Arch St	Allegheny center	22	No	good	114.8294	introduced	more than 18.29 m	Pittsburgh	NA	NA	NA	NA	NA	NA	NA	NA	NA	NA	NA	NA
1532080999	Ash:	Fraxinus	Pittsburgh	Pennsylvania	-79.93206241	40.47596783	5299 Stanton Ave	Stanton heights	10	No	dead	98.4252	no_info	more than 18.29 m	Pittsburgh	NA	NA	NA	NA	NA	NA	NA	NA	NA	NA	NA	NA
1745575752	Callery pear	Pyrus calleryana	Pittsburgh	Pennsylvania	-79.93505647	40.48072161	4731 Stanton Ave	Stanton heights	10	Yes	fair	78.74016	introduced	more than 18.29 m	Pittsburgh	NA	NA	NA	NA	NA	NA	NA	NA	NA	NA	NA	NA
2070640744	Norway maple	Acer platanoides	Pittsburgh	Pennsylvania	-79.93621328	40.48006551	4724 Coleridge St	Stanton heights	10	Yes	poor	111.54856	introduced	more than 18.29 m	Pittsburgh	NA	NA	NA	NA	NA	NA	NA	NA	NA	NA	NA	NA
683398904	White spruce	Picea glauca	Pittsburgh	Pennsylvania	-79.93680911	40.48022775	4706 Coleridge St	Stanton heights	10	Yes	fair	26.24672	introduced	more than 18.29 m	Pittsburgh	NA	NA	NA	NA	NA	NA	NA	NA	NA	NA	NA	NA
1120867959	Flowering crabapple	Malus	Pittsburgh	Pennsylvania	-79.92964317	40.48306023	1613 Morningside Ave	Morningside	10	Yes	good	52.49344	no_info	more than 18.29 m	Pittsburgh	NA	NA	NA	NA	NA	NA	NA	NA	NA	NA	NA	NA
413274782	Corneliancherry dogwood	Cornus mas	Pittsburgh	Pennsylvania	-79.92932102	40.48406097	1649 Morningside Ave	Morningside	10	Yes	good	39.37008	introduced	more than 18.29 m	Pittsburgh	NA	NA	NA	NA	NA	NA	NA	NA	NA	NA	NA	NA
276880704	Goldenraintree	Koelreuteria paniculata	Pittsburgh	Pennsylvania	-79.92629769	40.48582175	1802 Jancey St	Morningside	10	Yes	poor	42.65092	introduced	more than 18.29 m	Pittsburgh	NA	NA	NA	NA	NA	NA	NA	NA	NA	NA	NA	NA
1206196601	Goldenraintree	Koelreuteria paniculata	Pittsburgh	Pennsylvania	-79.92619663	40.48574734	1802 Jancey St	Morningside	10	Yes	fair	45.93176	introduced	more than 18.29 m	Pittsburgh	NA	NA	NA	NA	NA	NA	NA	NA	NA	NA	NA	NA
1913922111	Norway maple	Acer platanoides	Pittsburgh	Pennsylvania	-79.92424168	40.48522793	6932 Bishop St	Morningside	10	Yes	poor	45.93176	introduced	more than 18.29 m	Pittsburgh	NA	NA	NA	NA	NA	NA	NA	NA	NA	NA	NA	NA
1707783342	Eastern redbud	Cercis canadensis	Pittsburgh	Pennsylvania	-79.92186847	40.48709781	7241 Witherspoon St	Morningside	10	Yes	fair	39.37008	naturally_occurring	more than 18.29 m	Pittsburgh	NA	NA	NA	NA	NA	NA	NA	NA	NA	NA	NA	NA
496875186	Littleleaf linden	Tilia cordata	Pittsburgh	Pennsylvania	-80.0090304	40.45606311	1213 Arch St	Central northside	22	Yes	good	49.2126	introduced	more than 18.29 m	Pittsburgh	NA	NA	NA	NA	NA	NA	NA	NA	NA	NA	NA	NA
1737719522	Siberian elm	Ulmus pumila	Pittsburgh	Pennsylvania	-79.90046202	40.45417397	5 Park Lane Dr	Homewood south	13	Yes	fair	36.08924	introduced	more than 18.29 m	Pittsburgh	NA	NA	NA	NA	NA	NA	NA	NA	NA	NA	NA	NA
2000045017	Common hackberry	Celtis occidentalis	Pittsburgh	Pennsylvania	-79.89777667	40.45415356	542 N Homewood Ave	Homewood south	13	No	poor	42.65092	naturally_occurring	more than 18.29 m	Pittsburgh	NA	NA	NA	NA	NA	NA	NA	NA	NA	NA	NA	NA
18916255	Common hackberry	Celtis occidentalis	Pittsburgh	Pennsylvania	-79.89782511	40.45408056	542 N Homewood Ave	Homewood south	13	No	poor	39.37008	naturally_occurring	more than 18.29 m	Pittsburgh	NA	NA	NA	NA	NA	NA	NA	NA	NA	NA	NA	NA
1449989387	Thornless honeylocust	Gleditsia triacanthos	Pittsburgh	Pennsylvania	-79.89804564	40.45375295	536 N Homewood Ave	Homewood south	13	No	poor	49.2126	naturally_occurring	more than 18.29 m	Pittsburgh	NA	NA	NA	NA	NA	NA	NA	NA	NA	NA	NA	NA
417468427	Swamp white oak	Quercus bicolor	Pittsburgh	Pennsylvania	-79.89872674	40.45295174	515 N Homewood Ave	Homewood south	13	No	poor	39.37008	naturally_occurring	more than 18.29 m	Pittsburgh	NA	NA	NA	NA	NA	NA	NA	NA	NA	NA	NA	NA
893018164	Swamp white oak	Quercus bicolor	Pittsburgh	Pennsylvania	-79.89856652	40.45319021	517 N Homewood Ave	Homewood south	13	No	good	45.93176	naturally_occurring	more than 18.29 m	Pittsburgh	NA	NA	NA	NA	NA	NA	NA	NA	NA	NA	NA	NA
1439520377	White mulberry	Morus alba	Pittsburgh	Pennsylvania	-79.90134121	40.45478844	7031 Susquehanna St	Homewood south	13	No	fair	52.49344	introduced	more than 18.29 m	Pittsburgh	NA	NA	NA	NA	NA	NA	NA	NA	NA	NA	NA	NA
48073986	Common hackberry	Celtis occidentalis	Pittsburgh	Pennsylvania	-79.89787317	40.45400917	542 N Homewood Ave	Homewood south	13	No	poor	39.37008	naturally_occurring	more than 18.29 m	Pittsburgh	NA	NA	NA	NA	NA	NA	NA	NA	NA	NA	NA	NA
1090157523	Norway maple	Acer platanoides	Pittsburgh	Pennsylvania	-79.87446362	40.458118	8603 Bricelyn St	East hills	13	Yes	fair	75.45932	introduced	more than 18.29 m	Pittsburgh	NA	NA	NA	NA	NA	NA	NA	NA	NA	NA	NA	NA
1994650495	Norway maple	Acer platanoides	Pittsburgh	Pennsylvania	-79.87429357	40.45826576	8607 Bricelyn St	East hills	13	Yes	poor	72.17848	introduced	more than 18.29 m	Pittsburgh	NA	NA	NA	NA	NA	NA	NA	NA	NA	NA	NA	NA
1177301992	Cherry/plum:	Prunus	Pittsburgh	Pennsylvania	-80.00982733	40.45857606	1523 Arch St	Central northside	25	Yes	good	19.68504	no_info	more than 18.29 m	Pittsburgh	NA	NA	NA	NA	NA	NA	NA	NA	NA	NA	NA	NA
2118225340	Ginkgo	Ginkgo biloba	Pittsburgh	Pennsylvania	-79.90218539	40.45591618	605 N Murtland St	Homewood west	12	Yes	good	127.95276	introduced	more than 18.29 m	Pittsburgh	NA	NA	NA	NA	NA	NA	NA	NA	NA	NA	NA	NA
1279446037	Norway maple	Acer platanoides	Pittsburgh	Pennsylvania	-79.90214032	40.45602244	609 N Murtland St	Homewood west	12	Yes	fair	114.8294	introduced	more than 18.29 m	Pittsburgh	NA	NA	NA	NA	NA	NA	NA	NA	NA	NA	NA	NA
569716593	Heaven of tree	Ailanthus altissima	Pittsburgh	Pennsylvania	-79.90115394	40.45492834	532 Novelty St	Homewood south	13	No	fair	124.67192	introduced	more than 18.29 m	Pittsburgh	NA	NA	NA	NA	NA	NA	NA	NA	NA	NA	NA	NA
581516746	Red maple	Acer rubrum	Pittsburgh	Pennsylvania	-79.89478906	40.46110057	1406 N Homewood Ave	Homewood north	13	Yes	fair	88.58268	naturally_occurring	more than 18.29 m	Pittsburgh	NA	NA	NA	NA	NA	NA	NA	NA	NA	NA	NA	NA
1351309873	Ginkgo	Ginkgo biloba	Pittsburgh	Pennsylvania	-79.90216233	40.45596555	607 N Murtland St	Homewood west	12	Yes	fair	121.39108	introduced	more than 18.29 m	Pittsburgh	NA	NA	NA	NA	NA	NA	NA	NA	NA	NA	NA	NA
1273582131	American elm	Ulmus americana	Pittsburgh	Pennsylvania	-79.90124004	40.45474007	532 Novelty St	Homewood south	13	No	fair	141.07612	naturally_occurring	more than 18.29 m	Pittsburgh	NA	NA	NA	NA	NA	NA	NA	NA	NA	NA	NA	NA
1057325766	Eastern arborvitae	Thuja occidentalis	Pittsburgh	Pennsylvania	-79.90213962	40.45602621	609 N Murtland St	Homewood west	12	Yes	fair	13.12336	introduced	9.14 to 13.71 m	Pittsburgh	NA	NA	NA	NA	NA	NA	NA	NA	NA	NA	NA	NA
672294214	Littleleaf linden	Tilia cordata	Pittsburgh	Pennsylvania	-79.89424893	40.46182108	7200 Upland St	Homewood north	13	No	fair	121.39108	introduced	more than 18.29 m	Pittsburgh	NA	NA	NA	NA	NA	NA	NA	NA	NA	NA	NA	NA
591901744	Littleleaf linden	Tilia cordata	Pittsburgh	Pennsylvania	-79.89434218	40.46192077	7201 Upland St	Homewood north	13	Yes	fair	124.67192	introduced	more than 18.29 m	Pittsburgh	NA	NA	NA	NA	NA	NA	NA	NA	NA	NA	NA	NA
1086637429	Littleleaf linden	Tilia cordata	Pittsburgh	Pennsylvania	-79.89417058	40.46185449	7200 Upland St	Homewood north	13	No	fair	118.11024	introduced	more than 18.29 m	Pittsburgh	NA	NA	NA	NA	NA	NA	NA	NA	NA	NA	NA	NA
877247181	Vacant site small	NA	Pittsburgh	Pennsylvania	-80.00949198	40.45755912	1409 Arch St	Central northside	25	Yes	NA	NA	no_info	NA	Pittsburgh	NA	NA	NA	NA	NA	NA	NA	NA	NA	NA	NA	NA
1546665926	Littleleaf linden	Tilia cordata	Pittsburgh	Pennsylvania	-79.89432996	40.46179153	7200 Upland St	Homewood north	13	No	fair	111.54856	introduced	more than 18.29 m	Pittsburgh	NA	NA	NA	NA	NA	NA	NA	NA	NA	NA	NA	NA
1129515145	Littleleaf linden	Tilia cordata	Pittsburgh	Pennsylvania	-79.89447589	40.46173534	7200 Upland St	Homewood north	13	No	poor	114.8294	introduced	more than 18.29 m	Pittsburgh	NA	NA	NA	NA	NA	NA	NA	NA	NA	NA	NA	NA
477540636	Littleleaf linden	Tilia cordata	Pittsburgh	Pennsylvania	-79.89408139	40.46134482	7211 Mt Vernon St	Homewood north	13	Yes	fair	111.54856	introduced	more than 18.29 m	Pittsburgh	NA	NA	NA	NA	NA	NA	NA	NA	NA	NA	NA	NA
236772168	Callery pear	Pyrus calleryana	Pittsburgh	Pennsylvania	-79.89563538	40.46159927	7140 Mt Vernon St	Homewood north	13	Yes	fair	78.74016	introduced	more than 18.29 m	Pittsburgh	NA	NA	NA	NA	NA	NA	NA	NA	NA	NA	NA	NA
1983291639	Red maple	Acer rubrum	Pittsburgh	Pennsylvania	-79.8931423	40.46171368	7232 Upland St	Homewood north	13	Yes	good	85.30184	naturally_occurring	more than 18.29 m	Pittsburgh	NA	NA	NA	NA	NA	NA	NA	NA	NA	NA	NA	NA
274458609	Littleleaf linden	Tilia cordata	Pittsburgh	Pennsylvania	-79.89442657	40.4618892	7201 Upland St	Homewood north	13	Yes	fair	104.98688	introduced	more than 18.29 m	Pittsburgh	NA	NA	NA	NA	NA	NA	NA	NA	NA	NA	NA	NA
251947017	Silver maple	Acer saccharinum	Pittsburgh	Pennsylvania	-79.89587295	40.4609777	7140 Kedron St	Homewood north	13	Yes	fair	88.58268	naturally_occurring	more than 18.29 m	Pittsburgh	NA	NA	NA	NA	NA	NA	NA	NA	NA	NA	NA	NA
1473997869	Norway maple	Acer platanoides	Pittsburgh	Pennsylvania	-79.8952421	40.46094714	7153 Kedron St	Homewood north	13	Yes	poor	65.6168	introduced	more than 18.29 m	Pittsburgh	NA	NA	NA	NA	NA	NA	NA	NA	NA	NA	NA	NA
800448993	Green ash	Fraxinus pennsylvanica	Pittsburgh	Pennsylvania	-79.89522528	40.46218384	7154 Upland St	Homewood north	13	Yes	poor	95.14436	naturally_occurring	more than 18.29 m	Pittsburgh	NA	NA	NA	NA	NA	NA	NA	NA	NA	NA	NA	NA
1495465513	Elm:	Ulmus	Pittsburgh	Pennsylvania	-79.9005242	40.46017085	1021 N Murtland St	Homewood west	12	Yes	good	72.17848	no_info	more than 18.29 m	Pittsburgh	NA	NA	NA	NA	NA	NA	NA	NA	NA	NA	NA	NA
1221543773	Littleleaf linden	Tilia cordata	Pittsburgh	Pennsylvania	-80.00903711	40.45740444	1400 Arch St	Central northside	25	Yes	fair	104.98688	introduced	more than 18.29 m	Pittsburgh	NA	NA	NA	NA	NA	NA	NA	NA	NA	NA	NA	NA
705208863	American sweetgum	Liquidambar styraciflua	Pittsburgh	Pennsylvania	-79.8898683	40.46093724	7507 Upland St	Homewood north	13	Yes	fair	65.6168	naturally_occurring	more than 18.29 m	Pittsburgh	NA	NA	NA	NA	NA	NA	NA	NA	NA	NA	NA	NA
1543498658	Turkish filbert	Corylus colurna	Pittsburgh	Pennsylvania	-79.90048153	40.46027164	6960 Monticello St	Homewood west	12	No	good	49.2126	introduced	more than 18.29 m	Pittsburgh	NA	NA	NA	NA	NA	NA	NA	NA	NA	NA	NA	NA
1056974400	Flowering dogwood	Cornus florida	Pittsburgh	Pennsylvania	-79.89003855	40.46086869	7500 Upland St	Homewood north	13	No	fair	9.84252	naturally_occurring	9.14 to 13.71 m	Pittsburgh	NA	NA	NA	NA	NA	NA	NA	NA	NA	NA	NA	NA
2051889574	Littleleaf linden	Tilia cordata	Pittsburgh	Pennsylvania	-79.89107509	40.46109464	7330 Upland St	Homewood north	13	No	fair	134.51444	introduced	more than 18.29 m	Pittsburgh	NA	NA	NA	NA	NA	NA	NA	NA	NA	NA	NA	NA
1724796503	Red maple	Acer rubrum	Pittsburgh	Pennsylvania	-79.89296858	40.46167485	7240 Upland St	Homewood north	13	Yes	fair	78.74016	naturally_occurring	more than 18.29 m	Pittsburgh	NA	NA	NA	NA	NA	NA	NA	NA	NA	NA	NA	NA
777085877	Elm:	Ulmus	Pittsburgh	Pennsylvania	-79.90034772	40.46062514	1101 N Murtland St	Homewood west	12	No	dead	55.77428	no_info	more than 18.29 m	Pittsburgh	NA	NA	NA	NA	NA	NA	NA	NA	NA	NA	NA	NA
617069155	Red maple	Acer rubrum	Pittsburgh	Pennsylvania	-79.89355958	40.46244151	7214 Stranahan St	Homewood north	13	Yes	fair	114.8294	naturally_occurring	more than 18.29 m	Pittsburgh	NA	NA	NA	NA	NA	NA	NA	NA	NA	NA	NA	NA
835753844	Japanese zelkova	Zelkova serrata	Pittsburgh	Pennsylvania	-79.89666223	40.45660251	801 N Homewood Ave	Homewood south	13	Yes	fair	65.6168	introduced	more than 18.29 m	Pittsburgh	NA	NA	NA	NA	NA	NA	NA	NA	NA	NA	NA	NA
138836920	Norway maple	Acer platanoides	Pittsburgh	Pennsylvania	-79.89888394	40.4571472	801 N Lang Ave	Homewood south	13	Yes	poor	42.65092	introduced	more than 18.29 m	Pittsburgh	NA	NA	NA	NA	NA	NA	NA	NA	NA	NA	NA	NA
996391249	Littleleaf linden	Tilia cordata	Pittsburgh	Pennsylvania	-79.91776881	40.46329163	133 Larimer Ave	East liberty	11	No	fair	101.70604	introduced	more than 18.29 m	Pittsburgh	NA	NA	NA	NA	NA	NA	NA	NA	NA	NA	NA	NA
1533200845	Norway maple	Acer platanoides	Pittsburgh	Pennsylvania	-80.00897183	40.45643594	1224 Arch St	Central northside	22	No	poor	98.4252	introduced	more than 18.29 m	Pittsburgh	NA	NA	NA	NA	NA	NA	NA	NA	NA	NA	NA	NA
1583621271	Thornless honeylocust	Gleditsia triacanthos	Pittsburgh	Pennsylvania	-79.87152496	40.45716876	2617 East Hills Dr	East hills	13	No	fair	95.14436	naturally_occurring	more than 18.29 m	Pittsburgh	NA	NA	NA	NA	NA	NA	NA	NA	NA	NA	NA	NA
1615704317	Red maple	Acer rubrum	Pittsburgh	Pennsylvania	-79.87100834	40.45550972	2251 East Hills Dr	East hills	13	No	fair	55.77428	naturally_occurring	more than 18.29 m	Pittsburgh	NA	NA	NA	NA	NA	NA	NA	NA	NA	NA	NA	NA
466972156	River birch	Betula nigra	Pittsburgh	Pennsylvania	-79.86875686	40.4554878	2451 Bracey Dr	East hills	13	No	good	52.49344	naturally_occurring	more than 18.29 m	Pittsburgh	NA	NA	NA	NA	NA	NA	NA	NA	NA	NA	NA	NA
944367540	American sweetgum	Liquidambar styraciflua	Pittsburgh	Pennsylvania	-79.87153798	40.45686362	2569 Park Hill Dr	East hills	13	No	fair	147.6378	naturally_occurring	more than 18.29 m	Pittsburgh	NA	NA	NA	NA	NA	NA	NA	NA	NA	NA	NA	NA
1599606518	Cherry/plum:	Prunus	Pittsburgh	Pennsylvania	-79.86929871	40.45143939	2021 Remington Dr	East hills	13	No	fair	19.68504	no_info	more than 18.29 m	Pittsburgh	NA	NA	NA	NA	NA	NA	NA	NA	NA	NA	NA	NA
1722444820	Silver maple	Acer saccharinum	Pittsburgh	Pennsylvania	-79.86901417	40.45184084	2026 Remington Dr	East hills	13	No	fair	154.19948	naturally_occurring	more than 18.29 m	Pittsburgh	NA	NA	NA	NA	NA	NA	NA	NA	NA	NA	NA	NA
645676619	Norway maple	Acer platanoides	Pittsburgh	Pennsylvania	-79.86917686	40.45062104	1954 Remington Dr	East hills	13	Yes	fair	121.39108	introduced	more than 18.29 m	Pittsburgh	NA	NA	NA	NA	NA	NA	NA	NA	NA	NA	NA	NA
69154952	Silver maple	Acer saccharinum	Pittsburgh	Pennsylvania	-79.86908376	40.45008029	1934 Remington Dr	East hills	13	Yes	poor	203.41208	naturally_occurring	more than 18.29 m	Pittsburgh	NA	NA	NA	NA	NA	NA	NA	NA	NA	NA	NA	NA
1055255806	Silver maple	Acer saccharinum	Pittsburgh	Pennsylvania	-79.86931799	40.45122853	2010 Frankella Ave	East hills	13	No	fair	144.35696	naturally_occurring	more than 18.29 m	Pittsburgh	NA	NA	NA	NA	NA	NA	NA	NA	NA	NA	NA	NA
1536967510	Norway maple	Acer platanoides	Pittsburgh	Pennsylvania	-79.86899908	40.44976449	1918 Remington Dr	East hills	13	Yes	fair	101.70604	introduced	more than 18.29 m	Pittsburgh	NA	NA	NA	NA	NA	NA	NA	NA	NA	NA	NA	NA
1844297784	Swamp white oak	Quercus bicolor	Pittsburgh	Pennsylvania	-80.01358886	40.45440287	616 W North Ave	Central northside	22	No	excellent	0	naturally_occurring	NA	Pittsburgh	NA	NA	NA	NA	NA	NA	NA	NA	NA	NA	NA	NA
1943258283	Norway maple	Acer platanoides	Pittsburgh	Pennsylvania	-79.86918687	40.45003582	1935 Remington Dr	East hills	13	Yes	poor	98.4252	introduced	more than 18.29 m	Pittsburgh	NA	NA	NA	NA	NA	NA	NA	NA	NA	NA	NA	NA
1459669145	Silver maple	Acer saccharinum	Pittsburgh	Pennsylvania	-79.86932779	40.45139481	2021 Remington Dr	East hills	13	No	fair	187.00788	naturally_occurring	more than 18.29 m	Pittsburgh	NA	NA	NA	NA	NA	NA	NA	NA	NA	NA	NA	NA
1420596575	London planetree	Platanus acerifolia	Pittsburgh	Pennsylvania	-79.86909713	40.45016248	1938 Remington Dr	East hills	13	Yes	good	196.8504	introduced	more than 18.29 m	Pittsburgh	NA	NA	NA	NA	NA	NA	NA	NA	NA	NA	NA	NA
1074462753	Norway maple	Acer platanoides	Pittsburgh	Pennsylvania	-79.8695961	40.45100549	2010 Frankella Ave	East hills	13	No	poor	131.2336	introduced	more than 18.29 m	Pittsburgh	NA	NA	NA	NA	NA	NA	NA	NA	NA	NA	NA	NA
1084180336	Norway maple	Acer platanoides	Pittsburgh	Pennsylvania	-79.88620218	40.4489646	7923 Susquehanna St	Homewood south	13	Yes	poor	101.70604	introduced	more than 18.29 m	Pittsburgh	NA	NA	NA	NA	NA	NA	NA	NA	NA	NA	NA	NA
1590067064	American elm	Ulmus americana	Pittsburgh	Pennsylvania	-79.94037739	40.42039203	4322 Winterburn Ave	Greenfield	15	No	fair	75.45932	naturally_occurring	more than 18.29 m	Pittsburgh	NA	NA	NA	NA	NA	NA	NA	NA	NA	NA	NA	NA
1843560415	American elm	Ulmus americana	Pittsburgh	Pennsylvania	-79.88709497	40.44973761	515 Rosedale St	Homewood south	13	Yes	fair	45.93176	naturally_occurring	more than 18.29 m	Pittsburgh	NA	NA	NA	NA	NA	NA	NA	NA	NA	NA	NA	NA
193458324	American sweetgum	Liquidambar styraciflua	Pittsburgh	Pennsylvania	-79.88733213	40.44903203	446 Rosedale St	Homewood south	13	Yes	fair	88.58268	naturally_occurring	more than 18.29 m	Pittsburgh	NA	NA	NA	NA	NA	NA	NA	NA	NA	NA	NA	NA
1645219095	American sweetgum	Liquidambar styraciflua	Pittsburgh	Pennsylvania	-79.88704582	40.44921849	7903 Susquehanna St	Homewood south	13	Yes	fair	111.54856	naturally_occurring	more than 18.29 m	Pittsburgh	NA	NA	NA	NA	NA	NA	NA	NA	NA	NA	NA	NA
1832098890	Red maple	Acer rubrum	Pittsburgh	Pennsylvania	-79.94027029	40.42041972	4322 Winterburn Ave	Greenfield	15	No	good	62.33596	naturally_occurring	more than 18.29 m	Pittsburgh	NA	NA	NA	NA	NA	NA	NA	NA	NA	NA	NA	NA
530346721	European hornbeam	Carpinus betulus	Pittsburgh	Pennsylvania	-80.01302591	40.45538073	1217 Monterey St	Central northside	22	No	excellent	0	introduced	NA	Pittsburgh	NA	NA	NA	NA	NA	NA	NA	NA	NA	NA	NA	NA
1446321927	Northern catalpa	Catalpa speciosa	Pittsburgh	Pennsylvania	-79.88602225	40.4498441	7923 Tioga St	Homewood south	13	No	fair	127.95276	introduced	more than 18.29 m	Pittsburgh	NA	NA	NA	NA	NA	NA	NA	NA	NA	NA	NA	NA
1817314022	Norway maple	Acer platanoides	Pittsburgh	Pennsylvania	-79.8872325	40.44950341	7849 Susquehanna St	Homewood south	13	No	fair	72.17848	introduced	more than 18.29 m	Pittsburgh	NA	NA	NA	NA	NA	NA	NA	NA	NA	NA	NA	NA
1139786184	Flowering crabapple	Malus	Pittsburgh	Pennsylvania	-79.94107571	40.41953217	4351 Lydia St	Greenfield	15	No	fair	36.08924	no_info	more than 18.29 m	Pittsburgh	NA	NA	NA	NA	NA	NA	NA	NA	NA	NA	NA	NA
1355315391	Littleleaf linden	Tilia cordata	Pittsburgh	Pennsylvania	-79.94107295	40.41945715	4355 Lydia St	Greenfield	15	Yes	fair	78.74016	introduced	more than 18.29 m	Pittsburgh	NA	NA	NA	NA	NA	NA	NA	NA	NA	NA	NA	NA
1274706573	Littleleaf linden	Tilia cordata	Pittsburgh	Pennsylvania	-79.94098627	40.41896192	401 Bigelow St	Greenfield	15	No	fair	104.98688	introduced	more than 18.29 m	Pittsburgh	NA	NA	NA	NA	NA	NA	NA	NA	NA	NA	NA	NA
1920403061	Norway maple	Acer platanoides	Pittsburgh	Pennsylvania	-79.94003918	40.42044864	4322 Winterburn Ave	Greenfield	15	No	fair	98.4252	introduced	more than 18.29 m	Pittsburgh	NA	NA	NA	NA	NA	NA	NA	NA	NA	NA	NA	NA
733774467	Black cherry	Prunus serotina	Pittsburgh	Pennsylvania	-79.88837203	40.45507453	811 Brushton Ave	Homewood south	13	No	fair	45.93176	naturally_occurring	more than 18.29 m	Pittsburgh	NA	NA	NA	NA	NA	NA	NA	NA	NA	NA	NA	NA
1085561547	Northern catalpa	Catalpa speciosa	Pittsburgh	Pennsylvania	-79.88845478	40.45483364	801 Brushton Ave	Homewood south	13	No	fair	29.52756	introduced	more than 18.29 m	Pittsburgh	NA	NA	NA	NA	NA	NA	NA	NA	NA	NA	NA	NA
1002142374	American elm	Ulmus americana	Pittsburgh	Pennsylvania	-79.87290965	40.45854566	124 Madonna St	East hills	13	Yes	fair	36.08924	naturally_occurring	more than 18.29 m	Pittsburgh	NA	NA	NA	NA	NA	NA	NA	NA	NA	NA	NA	NA
1950270398	Black locust	Robinia pseudoacacia	Pittsburgh	Pennsylvania	-79.87225176	40.45817149	138 Madonna St	East hills	13	No	fair	147.6378	naturally_occurring	more than 18.29 m	Pittsburgh	NA	NA	NA	NA	NA	NA	NA	NA	NA	NA	NA	NA
1927582386	Freeman maple	Acer freemanii	Pittsburgh	Pennsylvania	-79.96935017	40.4285469	2500 Sidney St	South side flats	16	No	fair	124.67192	introduced	more than 18.29 m	Pittsburgh	NA	NA	NA	NA	NA	NA	NA	NA	NA	NA	NA	NA
1771603648	American hornbeam	Carpinus caroliniana	Pittsburgh	Pennsylvania	-80.01450493	40.45708284	1500 Buena Vista St	Central northside	25	No	excellent	0	naturally_occurring	NA	Pittsburgh	NA	NA	NA	NA	NA	NA	NA	NA	NA	NA	NA	NA
438814752	Silver maple	Acer saccharinum	Pittsburgh	Pennsylvania	-79.87497088	40.45754511	100 Kilmer St	East hills	13	No	poor	118.11024	naturally_occurring	more than 18.29 m	Pittsburgh	NA	NA	NA	NA	NA	NA	NA	NA	NA	NA	NA	NA
1963146992	White mulberry	Morus alba	Pittsburgh	Pennsylvania	-79.88579488	40.4501975	7924 Tacoma St	Homewood south	13	No	poor	39.37008	introduced	more than 18.29 m	Pittsburgh	NA	NA	NA	NA	NA	NA	NA	NA	NA	NA	NA	NA
1567897990	White mulberry	Morus alba	Pittsburgh	Pennsylvania	-79.88581775	40.45393056	7828 Bennett St	Homewood south	13	Yes	poor	124.67192	introduced	more than 18.29 m	Pittsburgh	NA	NA	NA	NA	NA	NA	NA	NA	NA	NA	NA	NA
698092644	Norway maple	Acer platanoides	Pittsburgh	Pennsylvania	-79.8873526	40.4526318	7801 Hamilton Ave	Homewood south	13	Yes	poor	78.74016	introduced	more than 18.29 m	Pittsburgh	NA	NA	NA	NA	NA	NA	NA	NA	NA	NA	NA	NA
1723611654	Norway maple	Acer platanoides	Pittsburgh	Pennsylvania	-79.88736706	40.45291803	617 Hale St	Homewood south	13	No	poor	104.98688	introduced	more than 18.29 m	Pittsburgh	NA	NA	NA	NA	NA	NA	NA	NA	NA	NA	NA	NA
518339932	Norway maple	Acer platanoides	Pittsburgh	Pennsylvania	-79.88742305	40.45278033	615 Hale St	Homewood south	13	No	poor	111.54856	introduced	more than 18.29 m	Pittsburgh	NA	NA	NA	NA	NA	NA	NA	NA	NA	NA	NA	NA
296101471	Littleleaf linden	Tilia cordata	Pittsburgh	Pennsylvania	-79.88732513	40.45304024	7734 Kelly St	Homewood south	13	No	fair	150.91864	introduced	more than 18.29 m	Pittsburgh	NA	NA	NA	NA	NA	NA	NA	NA	NA	NA	NA	NA
935496536	Littleleaf linden	Tilia cordata	Pittsburgh	Pennsylvania	-79.88689279	40.4531709	7804 Kelly St	Homewood south	13	Yes	fair	101.70604	introduced	more than 18.29 m	Pittsburgh	NA	NA	NA	NA	NA	NA	NA	NA	NA	NA	NA	NA
1444988547	Norway maple	Acer platanoides	Pittsburgh	Pennsylvania	-79.88611927	40.45415558	7821 Bennett St	Homewood south	13	Yes	fair	141.07612	introduced	more than 18.29 m	Pittsburgh	NA	NA	NA	NA	NA	NA	NA	NA	NA	NA	NA	NA
128758098	Norway maple	Acer platanoides	Pittsburgh	Pennsylvania	-79.88717041	40.45344119	7743 Kelly St	Homewood south	13	No	poor	82.021	introduced	more than 18.29 m	Pittsburgh	NA	NA	NA	NA	NA	NA	NA	NA	NA	NA	NA	NA
773456928	Flowering crabapple	Malus	Pittsburgh	Pennsylvania	-80.00772228	40.45850788	1507 Federal St	Central northside	25	Yes	excellent	32.8084	no_info	more than 18.29 m	Pittsburgh	NA	NA	NA	NA	NA	NA	NA	NA	NA	NA	NA	NA
1213118502	Callery pear	Pyrus calleryana	Pittsburgh	Pennsylvania	-79.94020186	40.4269418	571 Alger St	Greenfield	15	Yes	fair	75.45932	introduced	more than 18.29 m	Pittsburgh	NA	NA	NA	NA	NA	NA	NA	NA	NA	NA	NA	NA
1928346213	Yew:	Taxus	Pittsburgh	Pennsylvania	-79.94126954	40.42767035	3850 Hoosac St	Greenfield	15	Yes	fair	65.6168	no_info	more than 18.29 m	Pittsburgh	NA	NA	NA	NA	NA	NA	NA	NA	NA	NA	NA	NA
872903235	Ginkgo	Ginkgo biloba	Pittsburgh	Pennsylvania	-79.93983536	40.42812633	3814 Winterburn Ave	Greenfield	15	Yes	good	134.51444	introduced	more than 18.29 m	Pittsburgh	NA	NA	NA	NA	NA	NA	NA	NA	NA	NA	NA	NA
2090899843	Littleleaf linden	Tilia cordata	Pittsburgh	Pennsylvania	-79.88769766	40.45335595	7726 Kelly St	Homewood south	13	Yes	poor	98.4252	introduced	more than 18.29 m	Pittsburgh	NA	NA	NA	NA	NA	NA	NA	NA	NA	NA	NA	NA
1676051430	Littleleaf linden	Tilia cordata	Pittsburgh	Pennsylvania	-79.88779724	40.45337628	7726 Kelly St	Homewood south	13	Yes	fair	88.58268	introduced	more than 18.29 m	Pittsburgh	NA	NA	NA	NA	NA	NA	NA	NA	NA	NA	NA	NA
1536222264	Callery pear	Pyrus calleryana	Pittsburgh	Pennsylvania	-79.93996648	40.42700027	581 Alger St	Greenfield	15	Yes	fair	111.54856	introduced	more than 18.29 m	Pittsburgh	NA	NA	NA	NA	NA	NA	NA	NA	NA	NA	NA	NA
517328581	White mulberry	Morus alba	Pittsburgh	Pennsylvania	-79.94153568	40.42616763	3941 Coleman St	Greenfield	15	No	fair	124.67192	introduced	more than 18.29 m	Pittsburgh	NA	NA	NA	NA	NA	NA	NA	NA	NA	NA	NA	NA
1252365790	White mulberry	Morus alba	Pittsburgh	Pennsylvania	-79.94147039	40.4261876	3941 Coleman St	Greenfield	15	No	fair	114.8294	introduced	more than 18.29 m	Pittsburgh	NA	NA	NA	NA	NA	NA	NA	NA	NA	NA	NA	NA
1336382548	White mulberry	Morus alba	Pittsburgh	Pennsylvania	-79.9392896	40.42737658	3919 Winterburn Ave	Greenfield	15	Yes	fair	75.45932	introduced	more than 18.29 m	Pittsburgh	NA	NA	NA	NA	NA	NA	NA	NA	NA	NA	NA	NA
1293900753	White mulberry	Morus alba	Pittsburgh	Pennsylvania	-79.9405694	40.42776328	3901 Hoosac St	Greenfield	15	No	poor	88.58268	introduced	more than 18.29 m	Pittsburgh	NA	NA	NA	NA	NA	NA	NA	NA	NA	NA	NA	NA
1546910767	Hawthorn:	Crataegus	Pittsburgh	Pennsylvania	-80.00749146	40.45842051	1502 Federal St	Central northside	25	No	fair	32.8084	no_info	more than 18.29 m	Pittsburgh	NA	NA	NA	NA	NA	NA	NA	NA	NA	NA	NA	NA
1832307468	Littleleaf linden	Tilia cordata	Pittsburgh	Pennsylvania	-79.94100859	40.42607089	539 Greenfield Ave	Greenfield	15	No	fair	131.2336	introduced	more than 18.29 m	Pittsburgh	NA	NA	NA	NA	NA	NA	NA	NA	NA	NA	NA	NA
1271354817	Callery pear	Pyrus calleryana	Pittsburgh	Pennsylvania	-79.93939892	40.42706741	608 Alger St	Greenfield	15	No	fair	85.30184	introduced	more than 18.29 m	Pittsburgh	NA	NA	NA	NA	NA	NA	NA	NA	NA	NA	NA	NA
301338532	Norway maple	Acer platanoides	Pittsburgh	Pennsylvania	-79.93983967	40.42717618	581 Alger St	Greenfield	15	No	fair	108.26772	introduced	more than 18.29 m	Pittsburgh	NA	NA	NA	NA	NA	NA	NA	NA	NA	NA	NA	NA
2009502382	Flowering dogwood	Cornus florida	Pittsburgh	Pennsylvania	-79.94268784	40.42635326	3927 Lydia St	Greenfield	15	Yes	poor	22.96588	naturally_occurring	more than 18.29 m	Pittsburgh	NA	NA	NA	NA	NA	NA	NA	NA	NA	NA	NA	NA
1974043544	Amur maple	Acer ginnala	Pittsburgh	Pennsylvania	-79.94029724	40.42601337	556 Greenfield Ave	Greenfield	15	Yes	fair	29.52756	introduced	more than 18.29 m	Pittsburgh	NA	NA	NA	NA	NA	NA	NA	NA	NA	NA	NA	NA
1171297449	Red maple	Acer rubrum	Pittsburgh	Pennsylvania	-79.94344593	40.42536963	411 Greenfield Ave	Greenfield	15	No	poor	52.49344	naturally_occurring	more than 18.29 m	Pittsburgh	NA	NA	NA	NA	NA	NA	NA	NA	NA	NA	NA	NA
218401937	Freeman maple	Acer freemanii	Pittsburgh	Pennsylvania	-79.94300449	40.42461599	4025 Haldane St	Greenfield	15	Yes	fair	111.54856	introduced	more than 18.29 m	Pittsburgh	NA	NA	NA	NA	NA	NA	NA	NA	NA	NA	NA	NA
980387055	Cherry/plum:	Prunus	Pittsburgh	Pennsylvania	-79.94197237	40.42356697	4122 Lydia St	Greenfield	15	Yes	fair	19.68504	no_info	more than 18.29 m	Pittsburgh	NA	NA	NA	NA	NA	NA	NA	NA	NA	NA	NA	NA
107935835	London planetree	Platanus acerifolia	Pittsburgh	Pennsylvania	-79.94285804	40.42380535	4113 Haldane St	Greenfield	15	Yes	fair	144.35696	introduced	more than 18.29 m	Pittsburgh	NA	NA	NA	NA	NA	NA	NA	NA	NA	NA	NA	NA
80880634	Norway maple	Acer platanoides	Pittsburgh	Pennsylvania	-79.93887919	40.42527726	622 Minnesota St	Greenfield	15	Yes	fair	95.14436	introduced	more than 18.29 m	Pittsburgh	NA	NA	NA	NA	NA	NA	NA	NA	NA	NA	NA	NA
520624253	Thornless honeylocust	Gleditsia triacanthos	Pittsburgh	Pennsylvania	-80.00737939	40.45807194	1428 Federal St	Central northside	25	No	good	55.77428	naturally_occurring	more than 18.29 m	Pittsburgh	NA	NA	NA	NA	NA	NA	NA	NA	NA	NA	NA	NA
1101837961	Red maple	Acer rubrum	Pittsburgh	Pennsylvania	-79.94332997	40.42115903	4307 Stanley St	Greenfield	15	No	fair	108.26772	naturally_occurring	more than 18.29 m	Pittsburgh	NA	NA	NA	NA	NA	NA	NA	NA	NA	NA	NA	NA
502979506	Red maple	Acer rubrum	Pittsburgh	Pennsylvania	-79.94530022	40.4209739	217 Bigelow St	Greenfield	15	Yes	fair	78.74016	naturally_occurring	more than 18.29 m	Pittsburgh	NA	NA	NA	NA	NA	NA	NA	NA	NA	NA	NA	NA
289535344	Red maple	Acer rubrum	Pittsburgh	Pennsylvania	-79.94519782	40.42092705	217 Bigelow St	Greenfield	15	Yes	poor	65.6168	naturally_occurring	more than 18.29 m	Pittsburgh	NA	NA	NA	NA	NA	NA	NA	NA	NA	NA	NA	NA
217811893	Norway maple	Acer platanoides	Pittsburgh	Pennsylvania	-79.94350447	40.42154257	4248 Stanley St	Greenfield	15	Yes	poor	59.05512	introduced	more than 18.29 m	Pittsburgh	NA	NA	NA	NA	NA	NA	NA	NA	NA	NA	NA	NA
740904825	Flowering crabapple	Malus	Pittsburgh	Pennsylvania	-79.9438396	40.41927264	4362 Gladstone St	Hazelwood	15	Yes	fair	42.65092	no_info	more than 18.29 m	Pittsburgh	NA	NA	NA	NA	NA	NA	NA	NA	NA	NA	NA	NA
1602313489	White mulberry	Morus alba	Pittsburgh	Pennsylvania	-79.94569482	40.42244467	4127 Gladstone St	Greenfield	15	Yes	fair	75.45932	introduced	more than 18.29 m	Pittsburgh	NA	NA	NA	NA	NA	NA	NA	NA	NA	NA	NA	NA
1598936943	Eastern redcedar	Juniperus virginiana	Pittsburgh	Pennsylvania	-79.94381104	40.41923631	4362 Gladstone St	Hazelwood	15	Yes	poor	32.8084	naturally_occurring	more than 18.29 m	Pittsburgh	NA	NA	NA	NA	NA	NA	NA	NA	NA	NA	NA	NA
1352856289	Red maple	Acer rubrum	Pittsburgh	Pennsylvania	-79.9451136	40.42088961	217 Bigelow St	Greenfield	15	Yes	fair	82.021	naturally_occurring	more than 18.29 m	Pittsburgh	NA	NA	NA	NA	NA	NA	NA	NA	NA	NA	NA	NA
1103108759	Silver maple	Acer saccharinum	Pittsburgh	Pennsylvania	-79.94465561	40.42066702	4316 Gladstone St	Greenfield	15	Yes	poor	82.021	naturally_occurring	more than 18.29 m	Pittsburgh	NA	NA	NA	NA	NA	NA	NA	NA	NA	NA	NA	NA
2110646987	Norway maple	Acer platanoides	Pittsburgh	Pennsylvania	-79.94351847	40.42161785	4248 Stanley St	Greenfield	15	Yes	poor	68.89764	introduced	more than 18.29 m	Pittsburgh	NA	NA	NA	NA	NA	NA	NA	NA	NA	NA	NA	NA
925945312	Downy serviceberry	Amelanchier arborea	Pittsburgh	Pennsylvania	-80.00819286	40.45726368	1307 Federal St	Central northside	22	No	good	65.6168	naturally_occurring	more than 18.29 m	Pittsburgh	NA	NA	NA	NA	NA	NA	NA	NA	NA	NA	NA	NA
1569928123	Callery pear	Pyrus calleryana	Pittsburgh	Pennsylvania	-79.94434169	40.42038786	4330 Gladstone Rd	Hazelwood	15	Yes	good	19.68504	introduced	more than 18.29 m	Pittsburgh	NA	NA	NA	NA	NA	NA	NA	NA	NA	NA	NA	NA
1254944085	White mulberry	Morus alba	Pittsburgh	Pennsylvania	-79.94406407	40.42009193	312 Bigelow St	Hazelwood	15	No	fair	111.54856	introduced	more than 18.29 m	Pittsburgh	NA	NA	NA	NA	NA	NA	NA	NA	NA	NA	NA	NA
700842173	Flowering dogwood	Cornus florida	Pittsburgh	Pennsylvania	-79.94032912	40.42112434	4300 Winterburn Ave	Greenfield	15	No	good	26.24672	naturally_occurring	more than 18.29 m	Pittsburgh	NA	NA	NA	NA	NA	NA	NA	NA	NA	NA	NA	NA
1079657123	Littleleaf linden	Tilia cordata	Pittsburgh	Pennsylvania	-79.93975989	40.42144976	4273 Winterburn Ave	Greenfield	15	Yes	fair	88.58268	introduced	more than 18.29 m	Pittsburgh	NA	NA	NA	NA	NA	NA	NA	NA	NA	NA	NA	NA
805689925	Hawthorn:	Crataegus	Pittsburgh	Pennsylvania	-79.94511749	40.42054232	4303 Bristol St	Hazelwood	15	No	fair	68.89764	no_info	more than 18.29 m	Pittsburgh	NA	NA	NA	NA	NA	NA	NA	NA	NA	NA	NA	NA
1449587691	Northern catalpa	Catalpa speciosa	Pittsburgh	Pennsylvania	-79.94113322	40.41913262	385 Bigelow St	Greenfield	15	No	fair	26.24672	introduced	more than 18.29 m	Pittsburgh	NA	NA	NA	NA	NA	NA	NA	NA	NA	NA	NA	NA
782649519	Cherry/plum:	Prunus	Pittsburgh	Pennsylvania	-79.93869316	40.41827735	520 Susanna Ct	Hazelwood	15	No	poor	19.68504	no_info	more than 18.29 m	Pittsburgh	NA	NA	NA	NA	NA	NA	NA	NA	NA	NA	NA	NA
1140177713	American sweetgum	Liquidambar styraciflua	Pittsburgh	Pennsylvania	-79.93884403	40.41839236	523 Susanna Ct	Hazelwood	15	Yes	fair	108.26772	naturally_occurring	more than 18.29 m	Pittsburgh	NA	NA	NA	NA	NA	NA	NA	NA	NA	NA	NA	NA
820788596	Norway maple	Acer platanoides	Pittsburgh	Pennsylvania	-79.93850919	40.42084375	536 Loretto Rd	Greenfield	15	Yes	good	104.98688	introduced	more than 18.29 m	Pittsburgh	NA	NA	NA	NA	NA	NA	NA	NA	NA	NA	NA	NA
839519315	Black cherry	Prunus serotina	Pittsburgh	Pennsylvania	-79.9396112	40.42364555	4151 Winterburn Ave	Greenfield	15	No	fair	75.45932	naturally_occurring	more than 18.29 m	Pittsburgh	NA	NA	NA	NA	NA	NA	NA	NA	NA	NA	NA	NA
1193315435	Downy serviceberry	Amelanchier arborea	Pittsburgh	Pennsylvania	-80.00754121	40.45796827	1421 Federal St	Central northside	25	Yes	good	32.8084	naturally_occurring	more than 18.29 m	Pittsburgh	NA	NA	NA	NA	NA	NA	NA	NA	NA	NA	NA	NA
805335029	Norway maple	Acer platanoides	Pittsburgh	Pennsylvania	-79.94739475	40.42329642	221 Kaercher St	Greenfield	15	No	fair	82.021	introduced	more than 18.29 m	Pittsburgh	NA	NA	NA	NA	NA	NA	NA	NA	NA	NA	NA	NA
1707217646	Norway maple	Acer platanoides	Pittsburgh	Pennsylvania	-79.94613812	40.421918	4211 Bristol St	Greenfield	15	Yes	good	75.45932	introduced	more than 18.29 m	Pittsburgh	NA	NA	NA	NA	NA	NA	NA	NA	NA	NA	NA	NA
1256209711	Eastern redbud	Cercis canadensis	Pittsburgh	Pennsylvania	-79.94708894	40.42256558	7 Augustine St	Greenfield	15	Yes	good	42.65092	naturally_occurring	more than 18.29 m	Pittsburgh	NA	NA	NA	NA	NA	NA	NA	NA	NA	NA	NA	NA
1735481780	Eastern redcedar	Juniperus virginiana	Pittsburgh	Pennsylvania	-79.94748862	40.42244237	4117 Bigelow St	Greenfield	15	Yes	good	65.6168	naturally_occurring	more than 18.29 m	Pittsburgh	NA	NA	NA	NA	NA	NA	NA	NA	NA	NA	NA	NA
713506656	Sweetbay magnolia	Magnolia virginiana	Pittsburgh	Pennsylvania	-79.94914256	40.42671008	300 Saline St	Greenfield	15	Yes	good	26.24672	naturally_occurring	more than 18.29 m	Pittsburgh	NA	NA	NA	NA	NA	NA	NA	NA	NA	NA	NA	NA
509128224	White mulberry	Morus alba	Pittsburgh	Pennsylvania	-79.94178407	40.42944905	710 Saline St	Greenfield	15	No	fair	32.8084	introduced	more than 18.29 m	Pittsburgh	NA	NA	NA	NA	NA	NA	NA	NA	NA	NA	NA	NA
1298113506	Sugar maple	Acer saccharum	Pittsburgh	Pennsylvania	-79.94314054	40.41239811	4743 Monongahela St	Hazelwood	15	No	good	150.91864	naturally_occurring	more than 18.29 m	Pittsburgh	NA	NA	NA	NA	NA	NA	NA	NA	NA	NA	NA	NA
288107396	Northern catalpa	Catalpa speciosa	Pittsburgh	Pennsylvania	-79.94507874	40.41489369	4537 Chatsworth Ave	Hazelwood	15	No	good	59.05512	introduced	more than 18.29 m	Pittsburgh	NA	NA	NA	NA	NA	NA	NA	NA	NA	NA	NA	NA
1999301860	Silver maple	Acer saccharinum	Pittsburgh	Pennsylvania	-79.94616266	40.42416651	15 Musgrave St	Greenfield	15	No	poor	173.88452	naturally_occurring	more than 18.29 m	Pittsburgh	NA	NA	NA	NA	NA	NA	NA	NA	NA	NA	NA	NA
75868966	London planetree	Platanus acerifolia	Pittsburgh	Pennsylvania	-79.9439088	40.41190864	4748 Monongahela St	Hazelwood	15	No	good	187.00788	introduced	more than 18.29 m	Pittsburgh	NA	NA	NA	NA	NA	NA	NA	NA	NA	NA	NA	NA
1371294172	Hawthorn:	Crataegus	Pittsburgh	Pennsylvania	-80.00767673	40.45838802	1503 Federal St	Central northside	25	Yes	good	22.96588	no_info	more than 18.29 m	Pittsburgh	NA	NA	NA	NA	NA	NA	NA	NA	NA	NA	NA	NA
1946292522	London planetree	Platanus acerifolia	Pittsburgh	Pennsylvania	-79.94395958	40.41199479	4748 Monongahela St	Hazelwood	15	Yes	fair	180.4462	introduced	more than 18.29 m	Pittsburgh	NA	NA	NA	NA	NA	NA	NA	NA	NA	NA	NA	NA
1041532005	NA	NA	Pittsburgh	Pennsylvania	-79.94100255	40.41355356	4710 Gladstone St	Hazelwood	15	Yes	dead	131.2336	no_info	more than 18.29 m	Pittsburgh	NA	NA	NA	NA	NA	NA	NA	NA	NA	NA	NA	NA
1216045451	Common pear	Pyrus communis	Pittsburgh	Pennsylvania	-79.94261927	40.41748051	4463 Gladstone St	Hazelwood	15	No	fair	68.89764	introduced	more than 18.29 m	Pittsburgh	NA	NA	NA	NA	NA	NA	NA	NA	NA	NA	NA	NA
1172499980	Red maple	Acer rubrum	Pittsburgh	Pennsylvania	-79.92156251	40.42441631	6368 Ebdy St	Squirrel hill south	14	Yes	good	144.35696	naturally_occurring	more than 18.29 m	Pittsburgh	NA	NA	NA	NA	NA	NA	NA	NA	NA	NA	NA	NA
867673601	Black locust	Robinia pseudoacacia	Pittsburgh	Pennsylvania	-79.92094797	40.42186999	6651 Landview Rd	Squirrel hill south	14	Yes	fair	196.8504	naturally_occurring	more than 18.29 m	Pittsburgh	NA	NA	NA	NA	NA	NA	NA	NA	NA	NA	NA	NA
1055829670	Norway maple	Acer platanoides	Pittsburgh	Pennsylvania	-79.91927248	40.4219419	6632 Rosemoor St	Squirrel hill south	14	Yes	fair	78.74016	introduced	more than 18.29 m	Pittsburgh	NA	NA	NA	NA	NA	NA	NA	NA	NA	NA	NA	NA
542182958	Littleleaf linden	Tilia cordata	Pittsburgh	Pennsylvania	-79.92475303	40.41846874	3312 Beechwood Blvd	Squirrel hill south	14	Yes	fair	170.60368	introduced	more than 18.29 m	Pittsburgh	NA	NA	NA	NA	NA	NA	NA	NA	NA	NA	NA	NA
474098910	Corneliancherry dogwood	Cornus mas	Pittsburgh	Pennsylvania	-79.92556263	40.42533476	6200 Monitor St	Squirrel hill south	14	Yes	fair	36.08924	introduced	more than 18.29 m	Pittsburgh	NA	NA	NA	NA	NA	NA	NA	NA	NA	NA	NA	NA
45004294	Cherry/plum:	Prunus	Pittsburgh	Pennsylvania	-79.92436171	40.4254048	6225 Monitor St	Squirrel hill south	14	Yes	good	49.2126	no_info	more than 18.29 m	Pittsburgh	NA	NA	NA	NA	NA	NA	NA	NA	NA	NA	NA	NA
1931804903	Heaven of tree	Ailanthus altissima	Pittsburgh	Pennsylvania	-79.92482498	40.4249129	6224 Monitor St	Squirrel hill south	14	No	fair	183.72704	introduced	more than 18.29 m	Pittsburgh	NA	NA	NA	NA	NA	NA	NA	NA	NA	NA	NA	NA
247817548	Downy serviceberry	Amelanchier arborea	Pittsburgh	Pennsylvania	-80.00813724	40.45710506	1307 Federal St	Central northside	22	No	good	65.6168	naturally_occurring	more than 18.29 m	Pittsburgh	NA	NA	NA	NA	NA	NA	NA	NA	NA	NA	NA	NA
49739295	Callery pear	Pyrus calleryana	Pittsburgh	Pennsylvania	-79.92492905	40.42424251	4037 Ludwick St	Squirrel hill south	14	No	fair	72.17848	introduced	more than 18.29 m	Pittsburgh	NA	NA	NA	NA	NA	NA	NA	NA	NA	NA	NA	NA
444442965	Common hackberry	Celtis occidentalis	Pittsburgh	Pennsylvania	-79.92377625	40.41979453	3207 Shady Ave	Squirrel hill south	14	No	good	42.65092	naturally_occurring	more than 18.29 m	Pittsburgh	NA	NA	NA	NA	NA	NA	NA	NA	NA	NA	NA	NA
1706590582	London planetree	Platanus acerifolia	Pittsburgh	Pennsylvania	-79.92380216	40.42010311	3201 Shady Ave	Squirrel hill south	14	No	good	196.8504	introduced	more than 18.29 m	Pittsburgh	NA	NA	NA	NA	NA	NA	NA	NA	NA	NA	NA	NA
121769279	Black maple	Acer nigrum	Pittsburgh	Pennsylvania	-79.9252951	40.42156092	6418 Landview Rd	Squirrel hill south	14	Yes	poor	147.6378	naturally_occurring	more than 18.29 m	Pittsburgh	NA	NA	NA	NA	NA	NA	NA	NA	NA	NA	NA	NA
792950264	Callery pear	Pyrus calleryana	Pittsburgh	Pennsylvania	-79.92392126	40.4199581	3206 Shady Ave	Squirrel hill south	14	Yes	fair	45.93176	introduced	more than 18.29 m	Pittsburgh	NA	NA	NA	NA	NA	NA	NA	NA	NA	NA	NA	NA
1500176031	Hawthorn:	Crataegus	Pittsburgh	Pennsylvania	-79.92614587	40.42241361	4229 Saline St	Squirrel hill south	14	No	fair	82.021	no_info	more than 18.29 m	Pittsburgh	NA	NA	NA	NA	NA	NA	NA	NA	NA	NA	NA	NA
372717921	Norway maple	Acer platanoides	Pittsburgh	Pennsylvania	-79.92613226	40.42227173	4229 Saline St	Squirrel hill south	14	No	fair	98.4252	introduced	more than 18.29 m	Pittsburgh	NA	NA	NA	NA	NA	NA	NA	NA	NA	NA	NA	NA
791030180	Kousa dogwood	Cornus kousa	Pittsburgh	Pennsylvania	-79.92548701	40.42309021	4225 Saline St	Squirrel hill south	14	Yes	fair	29.52756	introduced	more than 18.29 m	Pittsburgh	NA	NA	NA	NA	NA	NA	NA	NA	NA	NA	NA	NA
1290127508	Japanese zelkova	Zelkova serrata	Pittsburgh	Pennsylvania	-80.02909101	40.46923547	1249 Woodland Ave	Marshall-shadeland	27	No	fair	55.77428	introduced	more than 18.29 m	Pittsburgh	NA	NA	NA	NA	NA	NA	NA	NA	NA	NA	NA	NA
2022474851	Ginkgo	Ginkgo biloba	Pittsburgh	Pennsylvania	-80.02957513	40.46914938	1261 Woodland Ave	Marshall-shadeland	27	Yes	fair	42.65092	introduced	more than 18.29 m	Pittsburgh	NA	NA	NA	NA	NA	NA	NA	NA	NA	NA	NA	NA
311613413	Downy serviceberry	Amelanchier arborea	Pittsburgh	Pennsylvania	-80.00785124	40.45621604	1215 Federal St	Central northside	22	No	good	65.6168	naturally_occurring	more than 18.29 m	Pittsburgh	NA	NA	NA	NA	NA	NA	NA	NA	NA	NA	NA	NA
751005901	Cherry/plum:	Prunus	Pittsburgh	Pennsylvania	-79.92274335	40.42201593	6601 Landview Rd	Squirrel hill south	14	Yes	good	45.93176	no_info	more than 18.29 m	Pittsburgh	NA	NA	NA	NA	NA	NA	NA	NA	NA	NA	NA	NA
1673050032	Norway spruce	Picea abies	Pittsburgh	Pennsylvania	-79.92286486	40.42198173	4238 Luster St	Squirrel hill south	14	No	good	101.70604	introduced	more than 18.29 m	Pittsburgh	NA	NA	NA	NA	NA	NA	NA	NA	NA	NA	NA	NA
990579594	Callery pear	Pyrus calleryana	Pittsburgh	Pennsylvania	-79.92302653	40.42170757	6521 Landview Rd	Squirrel hill south	14	Yes	fair	98.4252	introduced	more than 18.29 m	Pittsburgh	NA	NA	NA	NA	NA	NA	NA	NA	NA	NA	NA	NA
726577922	Red maple	Acer rubrum	Pittsburgh	Pennsylvania	-79.91179737	40.42390438	1024 Summerset Dr	Squirrel hill south	14	No	good	68.89764	naturally_occurring	more than 18.29 m	Pittsburgh	NA	NA	NA	NA	NA	NA	NA	NA	NA	NA	NA	NA
683486142	Red maple	Acer rubrum	Pittsburgh	Pennsylvania	-79.91176343	40.42368446	1032 Summerset Dr	Squirrel hill south	14	No	fair	72.17848	naturally_occurring	more than 18.29 m	Pittsburgh	NA	NA	NA	NA	NA	NA	NA	NA	NA	NA	NA	NA
2063536249	Japanese zelkova	Zelkova serrata	Pittsburgh	Pennsylvania	-79.91989176	40.41832613	231 Beardsley Ln	Squirrel hill south	14	No	fair	52.49344	introduced	more than 18.29 m	Pittsburgh	NA	NA	NA	NA	NA	NA	NA	NA	NA	NA	NA	NA
1914836766	Norway maple	Acer platanoides	Pittsburgh	Pennsylvania	-80.03349555	40.48175184	1215 Davis Ave	Brighton heights	27	Yes	poor	121.39108	introduced	more than 18.29 m	Pittsburgh	NA	NA	NA	NA	NA	NA	NA	NA	NA	NA	NA	NA
2144028004	Amur maple	Acer ginnala	Pittsburgh	Pennsylvania	-80.02792934	40.48263802	3632 Harbison Ave	Brighton heights	27	Yes	good	32.8084	introduced	more than 18.29 m	Pittsburgh	NA	NA	NA	NA	NA	NA	NA	NA	NA	NA	NA	NA
1725514195	Freeman maple	Acer freemanii	Pittsburgh	Pennsylvania	-80.03127008	40.47322268	3050 Shadeland Ave	Marshall-shadeland	27	Yes	poor	45.93176	introduced	more than 18.29 m	Pittsburgh	NA	NA	NA	NA	NA	NA	NA	NA	NA	NA	NA	NA
1708940342	Freeman maple	Acer freemanii	Pittsburgh	Pennsylvania	-80.03129617	40.47314476	3050 Shadeland Ave	Marshall-shadeland	27	Yes	good	68.89764	introduced	more than 18.29 m	Pittsburgh	NA	NA	NA	NA	NA	NA	NA	NA	NA	NA	NA	NA
2096763750	Thornless honeylocust	Gleditsia triacanthos	Pittsburgh	Pennsylvania	-80.00654204	40.44780819	115 Federal St	North shore	22	No	fair	82.021	naturally_occurring	more than 18.29 m	Pittsburgh	NA	NA	NA	NA	NA	NA	NA	NA	NA	NA	NA	NA
236639063	Eastern redbud	Cercis canadensis	Pittsburgh	Pennsylvania	-80.02687564	40.46801383	2611 Stayton St	Marshall-shadeland	27	Yes	fair	32.8084	naturally_occurring	more than 18.29 m	Pittsburgh	NA	NA	NA	NA	NA	NA	NA	NA	NA	NA	NA	NA
865241495	London planetree	Platanus acerifolia	Pittsburgh	Pennsylvania	-80.02667932	40.46813011	1133 Highwood St	Marshall-shadeland	27	No	fair	39.37008	introduced	more than 18.29 m	Pittsburgh	NA	NA	NA	NA	NA	NA	NA	NA	NA	NA	NA	NA
433639277	Pin oak	Quercus palustris	Pittsburgh	Pennsylvania	-80.02673433	40.4668715	1208 Ingham St	Marshall-shadeland	27	Yes	fair	167.32284	naturally_occurring	more than 18.29 m	Pittsburgh	NA	NA	NA	NA	NA	NA	NA	NA	NA	NA	NA	NA
1467456585	Pin oak	Quercus palustris	Pittsburgh	Pennsylvania	-80.02866923	40.46638664	1259 Ingham St	Marshall-shadeland	27	Yes	poor	177.16536	naturally_occurring	more than 18.29 m	Pittsburgh	NA	NA	NA	NA	NA	NA	NA	NA	NA	NA	NA	NA
1752837396	Pin oak	Quercus palustris	Pittsburgh	Pennsylvania	-80.02881388	40.46636626	1263 Ingham St	Marshall-shadeland	27	Yes	fair	180.4462	naturally_occurring	more than 18.29 m	Pittsburgh	NA	NA	NA	NA	NA	NA	NA	NA	NA	NA	NA	NA
1987145713	Pin oak	Quercus palustris	Pittsburgh	Pennsylvania	-80.02905446	40.46643065	1268 Ingham St	Marshall-shadeland	27	Yes	poor	187.00788	naturally_occurring	more than 18.29 m	Pittsburgh	NA	NA	NA	NA	NA	NA	NA	NA	NA	NA	NA	NA
922559556	Pin oak	Quercus palustris	Pittsburgh	Pennsylvania	-80.02832572	40.46656558	1250 Ingham St	Marshall-shadeland	27	Yes	fair	187.00788	naturally_occurring	more than 18.29 m	Pittsburgh	NA	NA	NA	NA	NA	NA	NA	NA	NA	NA	NA	NA
863843148	Pin oak	Quercus palustris	Pittsburgh	Pennsylvania	-80.02941806	40.46635582	1302 Ingham St	Marshall-shadeland	27	Yes	poor	167.32284	naturally_occurring	more than 18.29 m	Pittsburgh	NA	NA	NA	NA	NA	NA	NA	NA	NA	NA	NA	NA
250672502	Pin oak	Quercus palustris	Pittsburgh	Pennsylvania	-80.02939346	40.4662795	1303 Ingham St	Marshall-shadeland	27	Yes	poor	164.042	naturally_occurring	more than 18.29 m	Pittsburgh	NA	NA	NA	NA	NA	NA	NA	NA	NA	NA	NA	NA
972933441	Pin oak	Quercus palustris	Pittsburgh	Pennsylvania	-80.02981167	40.46628324	1312 Ingham St	Marshall-shadeland	27	Yes	poor	180.4462	naturally_occurring	more than 18.29 m	Pittsburgh	NA	NA	NA	NA	NA	NA	NA	NA	NA	NA	NA	NA
73056621	Freeman maple	Acer freemanii	Pittsburgh	Pennsylvania	-79.96937463	40.42849745	2500 Sidney St	South side flats	16	No	fair	118.11024	introduced	more than 18.29 m	Pittsburgh	NA	NA	NA	NA	NA	NA	NA	NA	NA	NA	NA	NA
274952412	Downy serviceberry	Amelanchier arborea	Pittsburgh	Pennsylvania	-80.00740669	40.4581592	1434 Federal St	Central northside	25	No	good	32.8084	naturally_occurring	more than 18.29 m	Pittsburgh	NA	NA	NA	NA	NA	NA	NA	NA	NA	NA	NA	NA
1613309721	Pin oak	Quercus palustris	Pittsburgh	Pennsylvania	-80.03038869	40.46608746	1327 Ingham St	Marshall-shadeland	27	Yes	poor	177.16536	naturally_occurring	more than 18.29 m	Pittsburgh	NA	NA	NA	NA	NA	NA	NA	NA	NA	NA	NA	NA
1933791435	Norway maple	Acer platanoides	Pittsburgh	Pennsylvania	-80.03105752	40.48429005	1110 Cornell St	Brighton heights	27	No	fair	98.4252	introduced	more than 18.29 m	Pittsburgh	NA	NA	NA	NA	NA	NA	NA	NA	NA	NA	NA	NA
530656214	Northern catalpa	Catalpa speciosa	Pittsburgh	Pennsylvania	-80.03275887	40.48377212	1200 Termon Ave	Brighton heights	27	No	fair	72.17848	introduced	more than 18.29 m	Pittsburgh	NA	NA	NA	NA	NA	NA	NA	NA	NA	NA	NA	NA
1255073782	Littleleaf linden	Tilia cordata	Pittsburgh	Pennsylvania	-80.03467241	40.48313729	1261 Termon Ave	Brighton heights	27	Yes	good	104.98688	introduced	more than 18.29 m	Pittsburgh	NA	NA	NA	NA	NA	NA	NA	NA	NA	NA	NA	NA
367803350	Sweet cherry	Prunus avium	Pittsburgh	Pennsylvania	-80.02807334	40.47750352	1098 Langtry St	Marshall-shadeland	27	Yes	poor	68.89764	introduced	more than 18.29 m	Pittsburgh	NA	NA	NA	NA	NA	NA	NA	NA	NA	NA	NA	NA
844565968	London planetree	Platanus acerifolia	Pittsburgh	Pennsylvania	-80.03035299	40.48260428	1101 Pemberton St	Brighton heights	27	Yes	fair	147.6378	introduced	more than 18.29 m	Pittsburgh	NA	NA	NA	NA	NA	NA	NA	NA	NA	NA	NA	NA
2011527042	Northern red oak	Quercus rubra	Pittsburgh	Pennsylvania	-80.02963018	40.4795222	3419 Diploma St	Brighton heights	27	Yes	poor	157.48032	naturally_occurring	more than 18.29 m	Pittsburgh	NA	NA	NA	NA	NA	NA	NA	NA	NA	NA	NA	NA
469253390	American sweetgum	Liquidambar styraciflua	Pittsburgh	Pennsylvania	-80.02944703	40.48011018	3523 Campus St	Brighton heights	27	No	fair	131.2336	naturally_occurring	more than 18.29 m	Pittsburgh	NA	NA	NA	NA	NA	NA	NA	NA	NA	NA	NA	NA
1777814929	Weeping willow	Salix babylonica	Pittsburgh	Pennsylvania	-80.02926944	40.47961611	3500 Campus St	Brighton heights	27	No	good	26.24672	introduced	more than 18.29 m	Pittsburgh	NA	NA	NA	NA	NA	NA	NA	NA	NA	NA	NA	NA
1416615396	Cherry/plum:	Prunus	Pittsburgh	Pennsylvania	-80.03018796	40.48062311	3536 Diploma St	Brighton heights	27	Yes	fair	42.65092	no_info	more than 18.29 m	Pittsburgh	NA	NA	NA	NA	NA	NA	NA	NA	NA	NA	NA	NA
1739386398	Thornless honeylocust	Gleditsia triacanthos	Pittsburgh	Pennsylvania	-80.00735329	40.45741131	1315 Federal St	Central northside	22	Yes	good	49.2126	naturally_occurring	more than 18.29 m	Pittsburgh	NA	NA	NA	NA	NA	NA	NA	NA	NA	NA	NA	NA
1867137450	Cherry/plum:	Prunus	Pittsburgh	Pennsylvania	-80.03018029	40.48058439	3536 Diploma St	Brighton heights	27	Yes	fair	55.77428	no_info	more than 18.29 m	Pittsburgh	NA	NA	NA	NA	NA	NA	NA	NA	NA	NA	NA	NA
1934756037	Japanese tree lilac	Syringa reticulata	Pittsburgh	Pennsylvania	-80.0315413	40.47775706	3341 Brighton Rd	Brighton heights	27	Yes	fair	32.8084	introduced	more than 18.29 m	Pittsburgh	NA	NA	NA	NA	NA	NA	NA	NA	NA	NA	NA	NA
297502877	Silver maple	Acer saccharinum	Pittsburgh	Pennsylvania	-80.03086472	40.47740689	3329 Rigel Ave	Brighton heights	27	Yes	fair	121.39108	naturally_occurring	more than 18.29 m	Pittsburgh	NA	NA	NA	NA	NA	NA	NA	NA	NA	NA	NA	NA
1774711247	Norway spruce	Picea abies	Pittsburgh	Pennsylvania	-80.03041768	40.4776664	3400 Rigel Ave	Brighton heights	27	Yes	fair	124.67192	introduced	more than 18.29 m	Pittsburgh	NA	NA	NA	NA	NA	NA	NA	NA	NA	NA	NA	NA
693039841	Common hackberry	Celtis occidentalis	Pittsburgh	Pennsylvania	-80.03338617	40.4814654	3592 Brighton Rd	Brighton heights	27	No	poor	36.08924	naturally_occurring	more than 18.29 m	Pittsburgh	NA	NA	NA	NA	NA	NA	NA	NA	NA	NA	NA	NA
1697091054	Japanese tree lilac	Syringa reticulata	Pittsburgh	Pennsylvania	-80.03100603	40.47885498	3433 Brighton Rd	Brighton heights	27	Yes	fair	32.8084	introduced	more than 18.29 m	Pittsburgh	NA	NA	NA	NA	NA	NA	NA	NA	NA	NA	NA	NA
691084294	Hedge maple	Acer campestre	Pittsburgh	Pennsylvania	-80.03077912	40.47930707	3448 Brighton Rd	Brighton heights	27	Yes	good	32.8084	introduced	more than 18.29 m	Pittsburgh	NA	NA	NA	NA	NA	NA	NA	NA	NA	NA	NA	NA
1557361690	Norway maple	Acer platanoides	Pittsburgh	Pennsylvania	-80.0310316	40.47846623	3416 Brighton Rd	Brighton heights	27	Yes	poor	65.6168	introduced	more than 18.29 m	Pittsburgh	NA	NA	NA	NA	NA	NA	NA	NA	NA	NA	NA	NA
726988719	Ginkgo	Ginkgo biloba	Pittsburgh	Pennsylvania	-80.03125762	40.4780076	3400 Brighton Rd	Brighton heights	27	No	good	42.65092	introduced	more than 18.29 m	Pittsburgh	NA	NA	NA	NA	NA	NA	NA	NA	NA	NA	NA	NA
78464640	Red maple	Acer rubrum	Pittsburgh	Pennsylvania	-80.02926028	40.47437161	3122 Brighton Rd	Marshall-shadeland	27	Yes	fair	108.26772	naturally_occurring	more than 18.29 m	Pittsburgh	NA	NA	NA	NA	NA	NA	NA	NA	NA	NA	NA	NA
1882008247	Thornless honeylocust	Gleditsia triacanthos	Pittsburgh	Pennsylvania	-80.00454352	40.44884491	223 Federal St	North shore	22	No	good	49.2126	naturally_occurring	more than 18.29 m	Pittsburgh	NA	NA	NA	NA	NA	NA	NA	NA	NA	NA	NA	NA
412165922	Norway maple	Acer platanoides	Pittsburgh	Pennsylvania	-80.02895886	40.47396004	3100 Brighton Rd	Marshall-shadeland	27	No	fair	124.67192	introduced	more than 18.29 m	Pittsburgh	NA	NA	NA	NA	NA	NA	NA	NA	NA	NA	NA	NA
1889431500	Siberian elm	Ulmus pumila	Pittsburgh	Pennsylvania	-80.02236638	40.47598233	821 Grand Ave	Marshall-shadeland	27	No	fair	104.98688	introduced	more than 18.29 m	Pittsburgh	NA	NA	NA	NA	NA	NA	NA	NA	NA	NA	NA	NA
925325457	American elm	Ulmus americana	Pittsburgh	Pennsylvania	-80.02233764	40.4759258	821 Grand Ave	Marshall-shadeland	27	No	fair	52.49344	naturally_occurring	more than 18.29 m	Pittsburgh	NA	NA	NA	NA	NA	NA	NA	NA	NA	NA	NA	NA
494777771	Black cherry	Prunus serotina	Pittsburgh	Pennsylvania	-80.02981885	40.47606642	3261 Centre Ave	Marshall-shadeland	27	Yes	fair	111.54856	naturally_occurring	more than 18.29 m	Pittsburgh	NA	NA	NA	NA	NA	NA	NA	NA	NA	NA	NA	NA
1022077099	Black locust	Robinia pseudoacacia	Pittsburgh	Pennsylvania	-80.03012522	40.47576394	3215 Minott St	Marshall-shadeland	27	No	fair	154.19948	naturally_occurring	more than 18.29 m	Pittsburgh	NA	NA	NA	NA	NA	NA	NA	NA	NA	NA	NA	NA
318538906	London planetree	Platanus acerifolia	Pittsburgh	Pennsylvania	-80.02806198	40.47630094	3231 Rothpletz St	Marshall-shadeland	27	Yes	fair	121.39108	introduced	more than 18.29 m	Pittsburgh	NA	NA	NA	NA	NA	NA	NA	NA	NA	NA	NA	NA
587204160	Sugar maple	Acer saccharum	Pittsburgh	Pennsylvania	-80.02744077	40.47728563	1035 Hall St	Marshall-shadeland	27	Yes	fair	88.58268	naturally_occurring	more than 18.29 m	Pittsburgh	NA	NA	NA	NA	NA	NA	NA	NA	NA	NA	NA	NA
1362488735	Red maple	Acer rubrum	Pittsburgh	Pennsylvania	-80.0318824	40.48730811	2600 Brighton Woods Rd	Brighton heights	27	No	fair	118.11024	naturally_occurring	more than 18.29 m	Pittsburgh	NA	NA	NA	NA	NA	NA	NA	NA	NA	NA	NA	NA
1613051735	Black cherry	Prunus serotina	Pittsburgh	Pennsylvania	-80.00259932	40.38512127	230 Wychelm St	Overbrook	32	Yes	fair	88.58268	naturally_occurring	more than 18.29 m	Pittsburgh	NA	NA	NA	NA	NA	NA	NA	NA	NA	NA	NA	NA
1065508211	Norway maple	Acer platanoides	Pittsburgh	Pennsylvania	-79.99853475	40.38752875	2228 Jacob St	Overbrook	32	No	fair	82.021	introduced	more than 18.29 m	Pittsburgh	NA	NA	NA	NA	NA	NA	NA	NA	NA	NA	NA	NA
597845214	Thornless honeylocust	Gleditsia triacanthos	Pittsburgh	Pennsylvania	-80.00608902	40.44788498	115 Federal St	North shore	22	No	poor	82.021	naturally_occurring	more than 18.29 m	Pittsburgh	NA	NA	NA	NA	NA	NA	NA	NA	NA	NA	NA	NA
195703165	Black locust	Robinia pseudoacacia	Pittsburgh	Pennsylvania	-79.99849916	40.38765479	2229 Jacob St	Overbrook	32	Yes	poor	173.88452	naturally_occurring	more than 18.29 m	Pittsburgh	NA	NA	NA	NA	NA	NA	NA	NA	NA	NA	NA	NA
688590997	Hawthorn:	Crataegus	Pittsburgh	Pennsylvania	-80.00225635	40.38136991	325 Richfield St	Overbrook	32	Yes	dead	55.77428	no_info	more than 18.29 m	Pittsburgh	NA	NA	NA	NA	NA	NA	NA	NA	NA	NA	NA	NA
1940240192	NA	NA	Pittsburgh	Pennsylvania	-80.00238856	40.38473402	2614 Parklyn St	Overbrook	32	Yes	dead	78.74016	no_info	more than 18.29 m	Pittsburgh	NA	NA	NA	NA	NA	NA	NA	NA	NA	NA	NA	NA
1814856469	Red maple	Acer rubrum	Pittsburgh	Pennsylvania	-79.89379043	40.45982596	7230 Hermitage St	Homewood north	13	Yes	fair	88.58268	naturally_occurring	more than 18.29 m	Pittsburgh	NA	NA	NA	NA	NA	NA	NA	NA	NA	NA	NA	NA
317940094	Red maple	Acer rubrum	Pittsburgh	Pennsylvania	-79.89281913	40.45971322	7305 Hermitage St	Homewood north	13	Yes	fair	72.17848	naturally_occurring	more than 18.29 m	Pittsburgh	NA	NA	NA	NA	NA	NA	NA	NA	NA	NA	NA	NA
432764806	Littleleaf linden	Tilia cordata	Pittsburgh	Pennsylvania	-79.89274111	40.45959331	7300 Hermitage St	Homewood north	13	No	fair	124.67192	introduced	more than 18.29 m	Pittsburgh	NA	NA	NA	NA	NA	NA	NA	NA	NA	NA	NA	NA
302994100	Littleleaf linden	Tilia cordata	Pittsburgh	Pennsylvania	-79.89413916	40.45990725	7220 Hermitage St	Homewood north	13	No	fair	144.35696	introduced	more than 18.29 m	Pittsburgh	NA	NA	NA	NA	NA	NA	NA	NA	NA	NA	NA	NA
794655943	Littleleaf linden	Tilia cordata	Pittsburgh	Pennsylvania	-79.89436966	40.46005496	7217 Hermitage St	Homewood north	13	Yes	fair	85.30184	introduced	more than 18.29 m	Pittsburgh	NA	NA	NA	NA	NA	NA	NA	NA	NA	NA	NA	NA
831787086	Red maple	Acer rubrum	Pittsburgh	Pennsylvania	-79.89253261	40.45964375	7311 Hermitage St	Homewood north	13	Yes	poor	78.74016	naturally_occurring	more than 18.29 m	Pittsburgh	NA	NA	NA	NA	NA	NA	NA	NA	NA	NA	NA	NA
20336071	Littleleaf linden	Tilia cordata	Pittsburgh	Pennsylvania	-79.89139136	40.45928818	7340 Hermitage St	Homewood north	13	No	fair	98.4252	introduced	more than 18.29 m	Pittsburgh	NA	NA	NA	NA	NA	NA	NA	NA	NA	NA	NA	NA
1140783666	Elm:	Ulmus	Pittsburgh	Pennsylvania	-80.00758843	40.45839931	1507 Federal St	Central northside	25	No	good	45.93176	no_info	more than 18.29 m	Pittsburgh	NA	NA	NA	NA	NA	NA	NA	NA	NA	NA	NA	NA
1209937312	Sugar maple	Acer saccharum	Pittsburgh	Pennsylvania	-79.89301795	40.45958601	7300 Hermitage St	Homewood north	13	No	poor	98.4252	naturally_occurring	more than 18.29 m	Pittsburgh	NA	NA	NA	NA	NA	NA	NA	NA	NA	NA	NA	NA
1548912825	Littleleaf linden	Tilia cordata	Pittsburgh	Pennsylvania	-79.88488709	40.4502781	7940 Tacoma St	Homewood south	13	No	fair	144.35696	introduced	more than 18.29 m	Pittsburgh	NA	NA	NA	NA	NA	NA	NA	NA	NA	NA	NA	NA
1876618910	Hawthorn:	Crataegus	Pittsburgh	Pennsylvania	-79.88847765	40.45833407	1064 Brushton Ave	Homewood north	13	Yes	fair	78.74016	no_info	more than 18.29 m	Pittsburgh	NA	NA	NA	NA	NA	NA	NA	NA	NA	NA	NA	NA
1281974126	Heaven of tree	Ailanthus altissima	Pittsburgh	Pennsylvania	-79.88895436	40.45799599	7452 Monticello St	Homewood north	13	Yes	fair	59.05512	introduced	more than 18.29 m	Pittsburgh	NA	NA	NA	NA	NA	NA	NA	NA	NA	NA	NA	NA
1411792716	Littleleaf linden	Tilia cordata	Pittsburgh	Pennsylvania	-79.88619672	40.45081359	558 Rosedale St	Homewood south	13	Yes	poor	124.67192	introduced	more than 18.29 m	Pittsburgh	NA	NA	NA	NA	NA	NA	NA	NA	NA	NA	NA	NA
1518230497	Littleleaf linden	Tilia cordata	Pittsburgh	Pennsylvania	-79.88914332	40.45803715	7442 Monticello St	Homewood north	13	Yes	fair	82.021	introduced	more than 18.29 m	Pittsburgh	NA	NA	NA	NA	NA	NA	NA	NA	NA	NA	NA	NA
584205843	Littleleaf linden	Tilia cordata	Pittsburgh	Pennsylvania	-79.88952549	40.45812181	7432 Monticello St	Homewood north	13	Yes	fair	141.07612	introduced	more than 18.29 m	Pittsburgh	NA	NA	NA	NA	NA	NA	NA	NA	NA	NA	NA	NA
415005347	Littleleaf linden	Tilia cordata	Pittsburgh	Pennsylvania	-79.89079664	40.4593776	7439 Hermitage St	Homewood north	13	No	poor	137.79528	introduced	more than 18.29 m	Pittsburgh	NA	NA	NA	NA	NA	NA	NA	NA	NA	NA	NA	NA
1544718397	Littleleaf linden	Tilia cordata	Pittsburgh	Pennsylvania	-79.89036297	40.4590503	7406 Hermitage St	Homewood north	13	Yes	fair	114.8294	introduced	more than 18.29 m	Pittsburgh	NA	NA	NA	NA	NA	NA	NA	NA	NA	NA	NA	NA
470233252	Littleleaf linden	Tilia cordata	Pittsburgh	Pennsylvania	-79.88600359	40.45169384	588 Rosedale St	Homewood south	13	Yes	poor	91.86352	introduced	more than 18.29 m	Pittsburgh	NA	NA	NA	NA	NA	NA	NA	NA	NA	NA	NA	NA
524924882	Downy serviceberry	Amelanchier arborea	Pittsburgh	Pennsylvania	-80.00790774	40.45640107	1215 Federal St	Central northside	22	No	good	65.6168	naturally_occurring	more than 18.29 m	Pittsburgh	NA	NA	NA	NA	NA	NA	NA	NA	NA	NA	NA	NA
1961315775	White mulberry	Morus alba	Pittsburgh	Pennsylvania	-79.89645223	40.45293107	7300 Susquehanna St	Homewood south	13	No	fair	26.24672	introduced	more than 18.29 m	Pittsburgh	NA	NA	NA	NA	NA	NA	NA	NA	NA	NA	NA	NA
876801325	White mulberry	Morus alba	Pittsburgh	Pennsylvania	-79.89127855	40.45240239	550 N Braddock Ave	Homewood south	13	No	fair	42.65092	introduced	more than 18.29 m	Pittsburgh	NA	NA	NA	NA	NA	NA	NA	NA	NA	NA	NA	NA
1418808464	Littleleaf linden	Tilia cordata	Pittsburgh	Pennsylvania	-79.89160451	40.45188052	516 N Braddock Ave	Homewood south	13	No	fair	98.4252	introduced	more than 18.29 m	Pittsburgh	NA	NA	NA	NA	NA	NA	NA	NA	NA	NA	NA	NA
1713703309	White mulberry	Morus alba	Pittsburgh	Pennsylvania	-79.89691313	40.45432088	7225 Tippet Ave	Homewood south	13	No	fair	36.08924	introduced	more than 18.29 m	Pittsburgh	NA	NA	NA	NA	NA	NA	NA	NA	NA	NA	NA	NA
1118939280	Siberian elm	Ulmus pumila	Pittsburgh	Pennsylvania	-79.89592097	40.45391612	7241 Tioga St	Homewood south	13	Yes	fair	134.51444	introduced	more than 18.29 m	Pittsburgh	NA	NA	NA	NA	NA	NA	NA	NA	NA	NA	NA	NA
207787696	American elm	Ulmus americana	Pittsburgh	Pennsylvania	-79.89350385	40.45143469	7511 Finance St	Homewood south	13	No	fair	29.52756	naturally_occurring	more than 18.29 m	Pittsburgh	NA	NA	NA	NA	NA	NA	NA	NA	NA	NA	NA	NA
967793836	Norway spruce	Picea abies	Pittsburgh	Pennsylvania	-79.99265495	40.40766833	201 Wilbur St	Knoxville	30	No	fair	164.042	introduced	more than 18.29 m	Pittsburgh	NA	NA	NA	NA	NA	NA	NA	NA	NA	NA	NA	NA
1910971113	Red maple	Acer rubrum	Pittsburgh	Pennsylvania	-79.99494347	40.40779376	310 Wilbur St	Knoxville	29	No	fair	170.60368	naturally_occurring	more than 18.29 m	Pittsburgh	NA	NA	NA	NA	NA	NA	NA	NA	NA	NA	NA	NA
1430138327	Ginkgo	Ginkgo biloba	Pittsburgh	Pennsylvania	-80.00914594	40.38561528	1725 Seaton St	Brookline	32	No	fair	196.8504	introduced	more than 18.29 m	Pittsburgh	NA	NA	NA	NA	NA	NA	NA	NA	NA	NA	NA	NA
590993918	Ginkgo	Ginkgo biloba	Pittsburgh	Pennsylvania	-80.00778197	40.3819304	1938 Seaton St	Brookline	32	No	good	216.53544	introduced	more than 18.29 m	Pittsburgh	NA	NA	NA	NA	NA	NA	NA	NA	NA	NA	NA	NA
423666237	Thornless honeylocust	Gleditsia triacanthos	Pittsburgh	Pennsylvania	-80.00453621	40.4487945	223 Federal St	North shore	22	No	good	49.2126	naturally_occurring	more than 18.29 m	Pittsburgh	NA	NA	NA	NA	NA	NA	NA	NA	NA	NA	NA	NA
1988380850	Ginkgo	Ginkgo biloba	Pittsburgh	Pennsylvania	-80.00812529	40.38214743	1922 Seaton St	Brookline	32	No	fair	232.93964	introduced	more than 18.29 m	Pittsburgh	NA	NA	NA	NA	NA	NA	NA	NA	NA	NA	NA	NA
2120420169	Orange osage	Maclura pomifera	Pittsburgh	Pennsylvania	-79.99952319	40.39419241	1915 Jacob St	Brookline	32	No	fair	124.67192	introduced	more than 18.29 m	Pittsburgh	NA	NA	NA	NA	NA	NA	NA	NA	NA	NA	NA	NA
114707955	Orange osage	Maclura pomifera	Pittsburgh	Pennsylvania	-79.99953712	40.39423854	1915 Jacob St	Brookline	32	No	fair	104.98688	introduced	more than 18.29 m	Pittsburgh	NA	NA	NA	NA	NA	NA	NA	NA	NA	NA	NA	NA
1691378679	Orange osage	Maclura pomifera	Pittsburgh	Pennsylvania	-79.99958232	40.39438822	1905 Jacob St	Brookline	32	No	fair	78.74016	introduced	more than 18.29 m	Pittsburgh	NA	NA	NA	NA	NA	NA	NA	NA	NA	NA	NA	NA
390901537	Colorado spruce	Picea pungens	Pittsburgh	Pennsylvania	-80.00631336	40.39765271	2190 Lynnbrook Ave	Brookline	32	No	good	82.021	introduced	more than 18.29 m	Pittsburgh	NA	NA	NA	NA	NA	NA	NA	NA	NA	NA	NA	NA
236593306	American sweetgum	Liquidambar styraciflua	Pittsburgh	Pennsylvania	-80.00459929	40.39721667	2146 Moredale St	Brookline	32	Yes	good	114.8294	naturally_occurring	more than 18.29 m	Pittsburgh	NA	NA	NA	NA	NA	NA	NA	NA	NA	NA	NA	NA
1201532988	Tatarian maple	Acer tataricum	Pittsburgh	Pennsylvania	-79.97538463	40.42491652	2101 Josephine St	South side slopes	16	Yes	fair	49.2126	introduced	more than 18.29 m	Pittsburgh	NA	NA	NA	NA	NA	NA	NA	NA	NA	NA	NA	NA
1002465799	Tatarian maple	Acer tataricum	Pittsburgh	Pennsylvania	-79.97563455	40.42493147	2101 Josephine St	South side slopes	16	Yes	fair	42.65092	introduced	more than 18.29 m	Pittsburgh	NA	NA	NA	NA	NA	NA	NA	NA	NA	NA	NA	NA
1850652150	White oak	Quercus alba	Pittsburgh	Pennsylvania	-79.99952541	40.38018566	2560 Kingwood St	Overbrook	32	Yes	fair	164.042	naturally_occurring	more than 18.29 m	Pittsburgh	NA	NA	NA	NA	NA	NA	NA	NA	NA	NA	NA	NA
1717625401	Eastern arborvitae	Thuja occidentalis	Pittsburgh	Pennsylvania	-80.00565737	40.39819301	1635 Fiat St	Brookline	32	No	good	49.2126	introduced	more than 18.29 m	Pittsburgh	NA	NA	NA	NA	NA	NA	NA	NA	NA	NA	NA	NA
1665979633	Thornless honeylocust	Gleditsia triacanthos	Pittsburgh	Pennsylvania	-80.00756055	40.45801501	1425 Federal St	Central northside	25	Yes	good	49.2126	naturally_occurring	more than 18.29 m	Pittsburgh	NA	NA	NA	NA	NA	NA	NA	NA	NA	NA	NA	NA
114173983	Tatarian maple	Acer tataricum	Pittsburgh	Pennsylvania	-79.96968133	40.42406584	2615 Josephine St	South side slopes	16	Yes	fair	52.49344	introduced	more than 18.29 m	Pittsburgh	NA	NA	NA	NA	NA	NA	NA	NA	NA	NA	NA	NA
1953517085	Tatarian maple	Acer tataricum	Pittsburgh	Pennsylvania	-79.96957424	40.42403474	2615 Josephine St	South side slopes	16	Yes	poor	49.2126	introduced	more than 18.29 m	Pittsburgh	NA	NA	NA	NA	NA	NA	NA	NA	NA	NA	NA	NA
309999212	Tatarian maple	Acer tataricum	Pittsburgh	Pennsylvania	-79.97408946	40.42484085	2301 Josephine St	South side slopes	16	Yes	fair	45.93176	introduced	more than 18.29 m	Pittsburgh	NA	NA	NA	NA	NA	NA	NA	NA	NA	NA	NA	NA
918548623	Callery pear	Pyrus calleryana	Pittsburgh	Pennsylvania	-79.97324718	40.42372051	2309 Leticoe St	South side slopes	16	Yes	fair	75.45932	introduced	more than 18.29 m	Pittsburgh	NA	NA	NA	NA	NA	NA	NA	NA	NA	NA	NA	NA
1489036043	Norway maple	Acer platanoides	Pittsburgh	Pennsylvania	-79.9624625	40.4205798	3234 Mary St	South side slopes	16	No	fair	147.6378	introduced	more than 18.29 m	Pittsburgh	NA	NA	NA	NA	NA	NA	NA	NA	NA	NA	NA	NA
297943737	Norway spruce	Picea abies	Pittsburgh	Pennsylvania	-79.96595129	40.42072123	2946 Northview St	South side slopes	16	Yes	poor	52.49344	introduced	more than 18.29 m	Pittsburgh	NA	NA	NA	NA	NA	NA	NA	NA	NA	NA	NA	NA
978308401	White spruce	Picea glauca	Pittsburgh	Pennsylvania	-79.96494602	40.42102108	3120 Northview St	South side slopes	16	Yes	good	101.70604	introduced	more than 18.29 m	Pittsburgh	NA	NA	NA	NA	NA	NA	NA	NA	NA	NA	NA	NA
2109040572	Sugar maple	Acer saccharum	Pittsburgh	Pennsylvania	-79.96519587	40.42064776	3113 Mission St	South side slopes	16	Yes	fair	137.79528	naturally_occurring	more than 18.29 m	Pittsburgh	NA	NA	NA	NA	NA	NA	NA	NA	NA	NA	NA	NA
1284595658	Saucer magnolia	Magnolia soulangiana	Pittsburgh	Pennsylvania	-79.96782069	40.42131883	2753 Orkney Way	South side slopes	16	Yes	fair	62.33596	introduced	more than 18.29 m	Pittsburgh	NA	NA	NA	NA	NA	NA	NA	NA	NA	NA	NA	NA
1421914339	Black willow	Salix nigra	Pittsburgh	Pennsylvania	-79.96899311	40.4213877	2714 Orkney Way	South side slopes	16	Yes	poor	108.26772	naturally_occurring	more than 18.29 m	Pittsburgh	NA	NA	NA	NA	NA	NA	NA	NA	NA	NA	NA	NA
979678649	Thornless honeylocust	Gleditsia triacanthos	Pittsburgh	Pennsylvania	-80.00706656	40.456532	1215 Federal St	Central northside	22	Yes	good	49.2126	naturally_occurring	more than 18.29 m	Pittsburgh	NA	NA	NA	NA	NA	NA	NA	NA	NA	NA	NA	NA
646542999	Norway spruce	Picea abies	Pittsburgh	Pennsylvania	-79.96599193	40.42063418	2946 Northview St	South side slopes	16	Yes	poor	114.8294	introduced	more than 18.29 m	Pittsburgh	NA	NA	NA	NA	NA	NA	NA	NA	NA	NA	NA	NA
1537879386	Eastern redcedar	Juniperus virginiana	Pittsburgh	Pennsylvania	-79.96939463	40.41926531	2734 Berg St	South side slopes	16	Yes	good	22.96588	naturally_occurring	more than 18.29 m	Pittsburgh	NA	NA	NA	NA	NA	NA	NA	NA	NA	NA	NA	NA
1492067373	Eastern redcedar	Juniperus virginiana	Pittsburgh	Pennsylvania	-79.96942342	40.41926936	2734 Berg St	South side slopes	16	Yes	good	22.96588	naturally_occurring	more than 18.29 m	Pittsburgh	NA	NA	NA	NA	NA	NA	NA	NA	NA	NA	NA	NA
887236154	Thornless honeylocust	Gleditsia triacanthos	Pittsburgh	Pennsylvania	-79.96590603	40.42820859	428 S 27th St	South side flats	16	No	good	78.74016	naturally_occurring	more than 18.29 m	Pittsburgh	NA	NA	NA	NA	NA	NA	NA	NA	NA	NA	NA	NA
1394228132	Norway maple	Acer platanoides	Pittsburgh	Pennsylvania	-79.97129744	40.42007058	2629 Cobden St	South side slopes	16	Yes	poor	91.86352	introduced	more than 18.29 m	Pittsburgh	NA	NA	NA	NA	NA	NA	NA	NA	NA	NA	NA	NA
2060048481	Sugar maple	Acer saccharum	Pittsburgh	Pennsylvania	-79.96929396	40.41815806	2700 Salisbury St	South side slopes	16	No	poor	104.98688	naturally_occurring	more than 18.29 m	Pittsburgh	NA	NA	NA	NA	NA	NA	NA	NA	NA	NA	NA	NA
129499025	Black locust	Robinia pseudoacacia	Pittsburgh	Pennsylvania	-79.96930875	40.41804976	2700 Salisbury St	South side slopes	16	No	fair	45.93176	naturally_occurring	more than 18.29 m	Pittsburgh	NA	NA	NA	NA	NA	NA	NA	NA	NA	NA	NA	NA
2145672564	NA	NA	Pittsburgh	Pennsylvania	-79.96927485	40.41824681	2700 Salisbury St	South side slopes	16	No	dead	118.11024	no_info	more than 18.29 m	Pittsburgh	NA	NA	NA	NA	NA	NA	NA	NA	NA	NA	NA	NA
1083850313	Japanese maple	Acer palmatum	Pittsburgh	Pennsylvania	-79.97947448	40.41622417	127 Weber Way	Arlington	16	No	fair	16.4042	introduced	13.71 to 18.29 m	Pittsburgh	NA	NA	NA	NA	NA	NA	NA	NA	NA	NA	NA	NA
1637637621	Hedge maple	Acer campestre	Pittsburgh	Pennsylvania	-79.98027434	40.41771014	1910 Arlington Ave	Arlington	16	Yes	fair	55.77428	introduced	more than 18.29 m	Pittsburgh	NA	NA	NA	NA	NA	NA	NA	NA	NA	NA	NA	NA
600967836	Thornless honeylocust	Gleditsia triacanthos	Pittsburgh	Pennsylvania	-80.00632798	40.44784574	115 Federal St	North shore	22	No	fair	65.6168	naturally_occurring	more than 18.29 m	Pittsburgh	NA	NA	NA	NA	NA	NA	NA	NA	NA	NA	NA	NA
1922841018	Hedge maple	Acer campestre	Pittsburgh	Pennsylvania	-79.98036656	40.41769376	1904 Arlington Ave	Arlington	16	Yes	good	65.6168	introduced	more than 18.29 m	Pittsburgh	NA	NA	NA	NA	NA	NA	NA	NA	NA	NA	NA	NA
1856401842	Black cherry	Prunus serotina	Pittsburgh	Pennsylvania	-79.96986925	40.41617821	2637 Elsie St	Arlington	16	Yes	fair	95.14436	naturally_occurring	more than 18.29 m	Pittsburgh	NA	NA	NA	NA	NA	NA	NA	NA	NA	NA	NA	NA
916113789	Smooth serviceberry	Amelanchier laevis	Pittsburgh	Pennsylvania	-79.9695389	40.4167321	119 Cologne St	Arlington	16	Yes	fair	32.8084	naturally_occurring	more than 18.29 m	Pittsburgh	NA	NA	NA	NA	NA	NA	NA	NA	NA	NA	NA	NA
431660013	Eastern arborvitae	Thuja occidentalis	Pittsburgh	Pennsylvania	-79.97313139	40.41647669	2339 Spring St	Arlington	16	No	poor	36.08924	introduced	more than 18.29 m	Pittsburgh	NA	NA	NA	NA	NA	NA	NA	NA	NA	NA	NA	NA
256325018	Eastern arborvitae	Thuja occidentalis	Pittsburgh	Pennsylvania	-79.97314382	40.41638615	2339 Spring St	Arlington	16	No	fair	42.65092	introduced	more than 18.29 m	Pittsburgh	NA	NA	NA	NA	NA	NA	NA	NA	NA	NA	NA	NA
815293121	Cherry/plum:	Prunus	Pittsburgh	Pennsylvania	-79.98041435	40.41605972	448 Jonquil St	Arlington	16	No	dead	101.70604	no_info	more than 18.29 m	Pittsburgh	NA	NA	NA	NA	NA	NA	NA	NA	NA	NA	NA	NA
737859839	White mulberry	Morus alba	Pittsburgh	Pennsylvania	-79.97468009	40.41417516	261 Sterling St	Arlington	16	No	poor	59.05512	introduced	more than 18.29 m	Pittsburgh	NA	NA	NA	NA	NA	NA	NA	NA	NA	NA	NA	NA
1039637880	Cherry/plum:	Prunus	Pittsburgh	Pennsylvania	-79.97470378	40.41646437	2225 Spring St	Arlington	16	No	fair	104.98688	no_info	more than 18.29 m	Pittsburgh	NA	NA	NA	NA	NA	NA	NA	NA	NA	NA	NA	NA
2110281111	Flowering crabapple	Malus	Pittsburgh	Pennsylvania	-79.96878223	40.41599323	142 Rinne St	Arlington	16	Yes	fair	13.12336	no_info	9.14 to 13.71 m	Pittsburgh	NA	NA	NA	NA	NA	NA	NA	NA	NA	NA	NA	NA
338548311	Littleleaf linden	Tilia cordata	Pittsburgh	Pennsylvania	-79.96876676	40.41608041	136 Rinne St	Arlington	16	Yes	fair	131.2336	introduced	more than 18.29 m	Pittsburgh	NA	NA	NA	NA	NA	NA	NA	NA	NA	NA	NA	NA
726758898	London planetree	Platanus acerifolia	Pittsburgh	Pennsylvania	-79.96008677	40.42403702	3000 Sidney St	South side flats	16	No	good	65.6168	introduced	more than 18.29 m	Pittsburgh	NA	NA	NA	NA	NA	NA	NA	NA	NA	NA	NA	NA
794634789	Japanese zelkova	Zelkova serrata	Pittsburgh	Pennsylvania	-80.00396892	40.44774379	100 Federal St	North shore	22	No	good	49.2126	introduced	more than 18.29 m	Pittsburgh	NA	NA	NA	NA	NA	NA	NA	NA	NA	NA	NA	NA
689708848	Sugar maple	Acer saccharum	Pittsburgh	Pennsylvania	-79.9748365	40.41634498	2225 Spring St	Arlington	16	No	fair	121.39108	naturally_occurring	more than 18.29 m	Pittsburgh	NA	NA	NA	NA	NA	NA	NA	NA	NA	NA	NA	NA
1088251074	Green ash	Fraxinus pennsylvanica	Pittsburgh	Pennsylvania	-79.97213133	40.41604509	2429 Spring St	Arlington	16	Yes	poor	118.11024	naturally_occurring	more than 18.29 m	Pittsburgh	NA	NA	NA	NA	NA	NA	NA	NA	NA	NA	NA	NA
886707176	NA	NA	Pittsburgh	Pennsylvania	-79.97470761	40.41640499	2225 Spring St	Arlington	16	No	dead	95.14436	no_info	more than 18.29 m	Pittsburgh	NA	NA	NA	NA	NA	NA	NA	NA	NA	NA	NA	NA
359681435	Japanese zelkova	Zelkova serrata	Pittsburgh	Pennsylvania	-79.91944349	40.41671962	1680 Shelburne Ln	Squirrel hill south	15	No	fair	55.77428	introduced	more than 18.29 m	Pittsburgh	NA	NA	NA	NA	NA	NA	NA	NA	NA	NA	NA	NA
2135065358	Japanese zelkova	Zelkova serrata	Pittsburgh	Pennsylvania	-79.91956187	40.41669796	1684 Shelburne Ln	Squirrel hill south	15	No	good	55.77428	introduced	more than 18.29 m	Pittsburgh	NA	NA	NA	NA	NA	NA	NA	NA	NA	NA	NA	NA
1586494165	Japanese zelkova	Zelkova serrata	Pittsburgh	Pennsylvania	-79.91967797	40.41667722	1690 Shelburne Ln	Squirrel hill south	15	No	fair	52.49344	introduced	more than 18.29 m	Pittsburgh	NA	NA	NA	NA	NA	NA	NA	NA	NA	NA	NA	NA
949545099	Norway maple	Acer platanoides	Pittsburgh	Pennsylvania	-79.96961874	40.41528125	2716 Jonquil St	Arlington	16	Yes	poor	98.4252	introduced	more than 18.29 m	Pittsburgh	NA	NA	NA	NA	NA	NA	NA	NA	NA	NA	NA	NA
806830876	White mulberry	Morus alba	Pittsburgh	Pennsylvania	-79.97062475	40.41566677	200 Flach St	Arlington	16	Yes	fair	9.84252	introduced	9.14 to 13.71 m	Pittsburgh	NA	NA	NA	NA	NA	NA	NA	NA	NA	NA	NA	NA
1136251612	Japanese zelkova	Zelkova serrata	Pittsburgh	Pennsylvania	-79.91894374	40.4167458	1670 Shelburne Ln	Squirrel hill south	15	No	good	39.37008	introduced	more than 18.29 m	Pittsburgh	NA	NA	NA	NA	NA	NA	NA	NA	NA	NA	NA	NA
513642916	Silver maple	Acer saccharinum	Pittsburgh	Pennsylvania	-79.96522013	40.41494674	300 Bassler St	Arlington	16	No	poor	187.00788	naturally_occurring	more than 18.29 m	Pittsburgh	NA	NA	NA	NA	NA	NA	NA	NA	NA	NA	NA	NA
289239797	Thornless honeylocust	Gleditsia triacanthos	Pittsburgh	Pennsylvania	-80.00543773	40.44800497	115 Federal St	North shore	22	No	fair	82.021	naturally_occurring	more than 18.29 m	Pittsburgh	NA	NA	NA	NA	NA	NA	NA	NA	NA	NA	NA	NA
493586875	Black locust	Robinia pseudoacacia	Pittsburgh	Pennsylvania	-79.96358526	40.4150466	301 Felmeth St	Arlington	16	Yes	poor	173.88452	naturally_occurring	more than 18.29 m	Pittsburgh	NA	NA	NA	NA	NA	NA	NA	NA	NA	NA	NA	NA
1143272860	Black locust	Robinia pseudoacacia	Pittsburgh	Pennsylvania	-79.96531394	40.41567362	3001 Spring St	Arlington heights	16	Yes	fair	180.4462	naturally_occurring	more than 18.29 m	Pittsburgh	NA	NA	NA	NA	NA	NA	NA	NA	NA	NA	NA	NA
679987957	Thornless honeylocust	Gleditsia triacanthos	Pittsburgh	Pennsylvania	-79.98842468	40.39784117	1722 Brownsville Rd	Carrick	29	Yes	good	49.2126	naturally_occurring	more than 18.29 m	Pittsburgh	NA	NA	NA	NA	NA	NA	NA	NA	NA	NA	NA	NA
12658806	Colorado spruce	Picea pungens	Pittsburgh	Pennsylvania	-79.98357383	40.40015272	249 Alries St	Carrick	29	Yes	fair	98.4252	introduced	more than 18.29 m	Pittsburgh	NA	NA	NA	NA	NA	NA	NA	NA	NA	NA	NA	NA
524906536	Black locust	Robinia pseudoacacia	Pittsburgh	Pennsylvania	-79.98604425	40.39967806	1617 Leolyn St	Carrick	29	Yes	poor	78.74016	naturally_occurring	more than 18.29 m	Pittsburgh	NA	NA	NA	NA	NA	NA	NA	NA	NA	NA	NA	NA
2098739821	Flowering crabapple	Malus	Pittsburgh	Pennsylvania	-79.98886238	40.39908848	1619 Brownsville Rd	Carrick	29	No	fair	72.17848	no_info	more than 18.29 m	Pittsburgh	NA	NA	NA	NA	NA	NA	NA	NA	NA	NA	NA	NA
2143021399	Silver maple	Acer saccharinum	Pittsburgh	Pennsylvania	-79.98453824	40.39911727	231 Sprucewood St	Carrick	29	No	fair	180.4462	naturally_occurring	more than 18.29 m	Pittsburgh	NA	NA	NA	NA	NA	NA	NA	NA	NA	NA	NA	NA
268132046	Sweet cherry	Prunus avium	Pittsburgh	Pennsylvania	-79.98322594	40.40070465	256 E Meyers St	Carrick	29	No	poor	108.26772	introduced	more than 18.29 m	Pittsburgh	NA	NA	NA	NA	NA	NA	NA	NA	NA	NA	NA	NA
852405998	Colorado spruce	Picea pungens	Pittsburgh	Pennsylvania	-79.99735822	40.37963218	2529 Homehurst Ave	Overbrook	32	Yes	fair	108.26772	introduced	more than 18.29 m	Pittsburgh	NA	NA	NA	NA	NA	NA	NA	NA	NA	NA	NA	NA
970904389	White mulberry	Morus alba	Pittsburgh	Pennsylvania	-80.00016523	40.37869567	2634 Homehurst Ave	Overbrook	32	No	poor	98.4252	introduced	more than 18.29 m	Pittsburgh	NA	NA	NA	NA	NA	NA	NA	NA	NA	NA	NA	NA
567882813	Thornless honeylocust	Gleditsia triacanthos	Pittsburgh	Pennsylvania	-80.0073731	40.45747803	1315 Federal St	Central northside	22	Yes	good	65.6168	naturally_occurring	more than 18.29 m	Pittsburgh	NA	NA	NA	NA	NA	NA	NA	NA	NA	NA	NA	NA
483981201	Norway spruce	Picea abies	Pittsburgh	Pennsylvania	-80.00003215	40.37883324	2630 Homehurst Ave	Overbrook	32	No	dead	104.98688	introduced	more than 18.29 m	Pittsburgh	NA	NA	NA	NA	NA	NA	NA	NA	NA	NA	NA	NA
2090935711	White ash	Fraxinus americana	Pittsburgh	Pennsylvania	-80.00109413	40.37759613	2701 Homehurst Ave	Overbrook	32	Yes	dead	150.91864	naturally_occurring	more than 18.29 m	Pittsburgh	NA	NA	NA	NA	NA	NA	NA	NA	NA	NA	NA	NA
1334993493	Black cherry	Prunus serotina	Pittsburgh	Pennsylvania	-79.98670834	40.40471798	1120 Wingate St	Carrick	29	No	good	121.39108	naturally_occurring	more than 18.29 m	Pittsburgh	NA	NA	NA	NA	NA	NA	NA	NA	NA	NA	NA	NA
43177832	Norway maple	Acer platanoides	Pittsburgh	Pennsylvania	-79.98591019	40.40526306	209 Wynoka St	Carrick	29	No	fair	88.58268	introduced	more than 18.29 m	Pittsburgh	NA	NA	NA	NA	NA	NA	NA	NA	NA	NA	NA	NA
939077683	Norway maple	Acer platanoides	Pittsburgh	Pennsylvania	-79.98919353	40.40566437	101 Wynoka St	Carrick	29	No	good	98.4252	introduced	more than 18.29 m	Pittsburgh	NA	NA	NA	NA	NA	NA	NA	NA	NA	NA	NA	NA
912383719	London planetree	Platanus acerifolia	Pittsburgh	Pennsylvania	-79.99019746	40.40422781	1145 Brownsville Rd	Carrick	29	No	good	75.45932	introduced	more than 18.29 m	Pittsburgh	NA	NA	NA	NA	NA	NA	NA	NA	NA	NA	NA	NA
998537014	Hedge maple	Acer campestre	Pittsburgh	Pennsylvania	-79.98996738	40.40334775	1224 Brownsville Rd	Carrick	29	Yes	fair	32.8084	introduced	more than 18.29 m	Pittsburgh	NA	NA	NA	NA	NA	NA	NA	NA	NA	NA	NA	NA
1822533502	Flowering crabapple	Malus	Pittsburgh	Pennsylvania	-79.98929627	40.40089324	1401 Brownsville Rd	Carrick	29	Yes	fair	55.77428	no_info	more than 18.29 m	Pittsburgh	NA	NA	NA	NA	NA	NA	NA	NA	NA	NA	NA	NA
534680849	Flowering crabapple	Malus	Pittsburgh	Pennsylvania	-79.98951448	40.40234635	1401 Brownsville Rd	Carrick	29	Yes	fair	36.08924	no_info	more than 18.29 m	Pittsburgh	NA	NA	NA	NA	NA	NA	NA	NA	NA	NA	NA	NA
347591631	Red maple	Acer rubrum	Pittsburgh	Pennsylvania	-79.98409357	40.40274644	300 Birmingham Ave	Carrick	29	Yes	fair	72.17848	naturally_occurring	more than 18.29 m	Pittsburgh	NA	NA	NA	NA	NA	NA	NA	NA	NA	NA	NA	NA
399706537	Downy serviceberry	Amelanchier arborea	Pittsburgh	Pennsylvania	-80.00824211	40.45742003	1307 Federal St	Central northside	22	No	good	65.6168	naturally_occurring	more than 18.29 m	Pittsburgh	NA	NA	NA	NA	NA	NA	NA	NA	NA	NA	NA	NA
2060836556	White mulberry	Morus alba	Pittsburgh	Pennsylvania	-79.9884787	40.40252195	101 Birmingham Ave	Carrick	29	No	fair	88.58268	introduced	more than 18.29 m	Pittsburgh	NA	NA	NA	NA	NA	NA	NA	NA	NA	NA	NA	NA
1096430036	Northern catalpa	Catalpa speciosa	Pittsburgh	Pennsylvania	-79.98239363	40.4011117	309 E Meyers St	Carrick	29	Yes	poor	45.93176	introduced	more than 18.29 m	Pittsburgh	NA	NA	NA	NA	NA	NA	NA	NA	NA	NA	NA	NA
1043534999	Red maple	Acer rubrum	Pittsburgh	Pennsylvania	-79.98430724	40.40065785	236 E Meyers St	Carrick	29	No	fair	108.26772	naturally_occurring	more than 18.29 m	Pittsburgh	NA	NA	NA	NA	NA	NA	NA	NA	NA	NA	NA	NA
741129987	Northern red oak	Quercus rubra	Pittsburgh	Pennsylvania	-79.987972	40.39997585	20 E Meyers St	Carrick	29	Yes	good	137.79528	naturally_occurring	more than 18.29 m	Pittsburgh	NA	NA	NA	NA	NA	NA	NA	NA	NA	NA	NA	NA
1169511480	Northern red oak	Quercus rubra	Pittsburgh	Pennsylvania	-79.98807817	40.39995235	18 E Meyers St	Carrick	29	Yes	fair	134.51444	naturally_occurring	more than 18.29 m	Pittsburgh	NA	NA	NA	NA	NA	NA	NA	NA	NA	NA	NA	NA
1093843861	Red maple	Acer rubrum	Pittsburgh	Pennsylvania	-79.98631281	40.40038142	129 E Meyers St	Carrick	29	No	fair	98.4252	naturally_occurring	more than 18.29 m	Pittsburgh	NA	NA	NA	NA	NA	NA	NA	NA	NA	NA	NA	NA
2129647296	Red maple	Acer rubrum	Pittsburgh	Pennsylvania	-79.98606985	40.40042876	131 E Meyers St	Carrick	29	Yes	fair	91.86352	naturally_occurring	more than 18.29 m	Pittsburgh	NA	NA	NA	NA	NA	NA	NA	NA	NA	NA	NA	NA
1707075964	Red maple	Acer rubrum	Pittsburgh	Pennsylvania	-79.98391864	40.40082738	249 E Meyers St	Carrick	29	Yes	fair	141.07612	naturally_occurring	more than 18.29 m	Pittsburgh	NA	NA	NA	NA	NA	NA	NA	NA	NA	NA	NA	NA
1519742293	Orange osage	Maclura pomifera	Pittsburgh	Pennsylvania	-79.98293678	40.4010053	1521 Transverse Ave	Carrick	29	Yes	fair	39.37008	introduced	more than 18.29 m	Pittsburgh	NA	NA	NA	NA	NA	NA	NA	NA	NA	NA	NA	NA
2098534624	Ginkgo	Ginkgo biloba	Pittsburgh	Pennsylvania	-79.98670555	40.39692652	1810 Concordia St	Carrick	29	Yes	fair	65.6168	introduced	more than 18.29 m	Pittsburgh	NA	NA	NA	NA	NA	NA	NA	NA	NA	NA	NA	NA
1129182427	Thornless honeylocust	Gleditsia triacanthos	Pittsburgh	Pennsylvania	-80.00692494	40.44773396	115 Federal St	North shore	22	No	fair	82.021	naturally_occurring	more than 18.29 m	Pittsburgh	NA	NA	NA	NA	NA	NA	NA	NA	NA	NA	NA	NA
1241081909	Horsechestnut	Aesculus hippocastanum	Pittsburgh	Pennsylvania	-79.98157147	40.39883087	338 Sprucewood St	Carrick	29	No	good	88.58268	introduced	more than 18.29 m	Pittsburgh	NA	NA	NA	NA	NA	NA	NA	NA	NA	NA	NA	NA
1608169969	White mulberry	Morus alba	Pittsburgh	Pennsylvania	-79.98321847	40.39840699	301 Meredith St	Carrick	29	No	poor	82.021	introduced	more than 18.29 m	Pittsburgh	NA	NA	NA	NA	NA	NA	NA	NA	NA	NA	NA	NA
270314910	Black cherry	Prunus serotina	Pittsburgh	Pennsylvania	-79.98155731	40.39880857	338 Sprucewood St	Carrick	29	No	fair	206.69292	naturally_occurring	more than 18.29 m	Pittsburgh	NA	NA	NA	NA	NA	NA	NA	NA	NA	NA	NA	NA
1274404324	Flowering crabapple	Malus	Pittsburgh	Pennsylvania	-79.98129318	40.39829342	340 Meredith St	Carrick	29	No	fair	167.32284	no_info	more than 18.29 m	Pittsburgh	NA	NA	NA	NA	NA	NA	NA	NA	NA	NA	NA	NA
2079154433	London planetree	Platanus acerifolia	Pittsburgh	Pennsylvania	-79.9854529	40.3985566	1721 Leolyn St	Carrick	29	No	dead	75.45932	introduced	more than 18.29 m	Pittsburgh	NA	NA	NA	NA	NA	NA	NA	NA	NA	NA	NA	NA
1791250931	Colorado spruce	Picea pungens	Pittsburgh	Pennsylvania	-79.97910601	40.39261236	2409 Custer Ave	Carrick	29	Yes	good	111.54856	introduced	more than 18.29 m	Pittsburgh	NA	NA	NA	NA	NA	NA	NA	NA	NA	NA	NA	NA
1688426217	Eastern white pine	Pinus strobus	Pittsburgh	Pennsylvania	-79.97881473	40.39266981	2411 Custer Ave	Carrick	29	Yes	fair	65.6168	naturally_occurring	more than 18.29 m	Pittsburgh	NA	NA	NA	NA	NA	NA	NA	NA	NA	NA	NA	NA
592295389	Black locust	Robinia pseudoacacia	Pittsburgh	Pennsylvania	-79.97994691	40.39324811	154 Hopeland St	Carrick	29	No	dead	88.58268	naturally_occurring	more than 18.29 m	Pittsburgh	NA	NA	NA	NA	NA	NA	NA	NA	NA	NA	NA	NA
924450596	Norway maple	Acer platanoides	Pittsburgh	Pennsylvania	-79.97648607	40.39297998	443 Spencer Ave	Carrick	29	Yes	dead	55.77428	introduced	more than 18.29 m	Pittsburgh	NA	NA	NA	NA	NA	NA	NA	NA	NA	NA	NA	NA
1407545760	Flowering dogwood	Cornus florida	Pittsburgh	Pennsylvania	-79.97392771	40.3910016	303 Cedarcove St	Carrick	29	Yes	fair	22.96588	naturally_occurring	more than 18.29 m	Pittsburgh	NA	NA	NA	NA	NA	NA	NA	NA	NA	NA	NA	NA
1181737025	Thornless honeylocust	Gleditsia triacanthos	Pittsburgh	Pennsylvania	-80.00708392	40.45660069	1215 Federal St	Central northside	22	Yes	good	49.2126	naturally_occurring	more than 18.29 m	Pittsburgh	NA	NA	NA	NA	NA	NA	NA	NA	NA	NA	NA	NA
579966521	Norway maple	Acer platanoides	Pittsburgh	Pennsylvania	-79.97472915	40.39067542	2743 Almora St	Carrick	29	Yes	fair	101.70604	introduced	more than 18.29 m	Pittsburgh	NA	NA	NA	NA	NA	NA	NA	NA	NA	NA	NA	NA
1217671038	Cherry/plum:	Prunus	Pittsburgh	Pennsylvania	-79.98103609	40.39688978	2001 Downing St	Carrick	29	Yes	fair	19.68504	no_info	more than 18.29 m	Pittsburgh	NA	NA	NA	NA	NA	NA	NA	NA	NA	NA	NA	NA
1550800271	London planetree	Platanus acerifolia	Pittsburgh	Pennsylvania	-79.98421066	40.39494922	135 Hornaday Rd	Carrick	29	No	fair	180.4462	introduced	more than 18.29 m	Pittsburgh	NA	NA	NA	NA	NA	NA	NA	NA	NA	NA	NA	NA
1086543013	London planetree	Platanus acerifolia	Pittsburgh	Pennsylvania	-79.98517384	40.39484547	115 Hornaday Rd	Carrick	29	No	fair	177.16536	introduced	more than 18.29 m	Pittsburgh	NA	NA	NA	NA	NA	NA	NA	NA	NA	NA	NA	NA
252798071	Northern red oak	Quercus rubra	Pittsburgh	Pennsylvania	-79.98269816	40.38827027	30 Carrick Ave	Carrick	29	Yes	poor	180.4462	naturally_occurring	more than 18.29 m	Pittsburgh	NA	NA	NA	NA	NA	NA	NA	NA	NA	NA	NA	NA
1797095376	Northern red oak	Quercus rubra	Pittsburgh	Pennsylvania	-79.98257845	40.38933015	61 Carrick Ave	Carrick	29	Yes	fair	131.2336	naturally_occurring	more than 18.29 m	Pittsburgh	NA	NA	NA	NA	NA	NA	NA	NA	NA	NA	NA	NA
1337720590	Northern red oak	Quercus rubra	Pittsburgh	Pennsylvania	-79.98251445	40.38940838	61 Carrick Ave	Carrick	29	Yes	fair	137.79528	naturally_occurring	more than 18.29 m	Pittsburgh	NA	NA	NA	NA	NA	NA	NA	NA	NA	NA	NA	NA
499231108	Northern red oak	Quercus rubra	Pittsburgh	Pennsylvania	-79.98274575	40.38817217	30 Carrick Ave	Carrick	29	No	good	183.72704	naturally_occurring	more than 18.29 m	Pittsburgh	NA	NA	NA	NA	NA	NA	NA	NA	NA	NA	NA	NA
682051819	Northern red oak	Quercus rubra	Pittsburgh	Pennsylvania	-79.9827946	40.38804224	30 Carrick Ave	Carrick	29	No	good	196.8504	naturally_occurring	more than 18.29 m	Pittsburgh	NA	NA	NA	NA	NA	NA	NA	NA	NA	NA	NA	NA
186632150	American elm	Ulmus americana	Pittsburgh	Pennsylvania	-79.98259368	40.39047234	71 Becks Run Rd	Carrick	29	No	fair	121.39108	naturally_occurring	more than 18.29 m	Pittsburgh	NA	NA	NA	NA	NA	NA	NA	NA	NA	NA	NA	NA
1418774902	Thornless honeylocust	Gleditsia triacanthos	Pittsburgh	Pennsylvania	-80.00698664	40.45624402	1215 Federal St	Central northside	22	Yes	good	49.2126	naturally_occurring	more than 18.29 m	Pittsburgh	NA	NA	NA	NA	NA	NA	NA	NA	NA	NA	NA	NA
1411153672	Cherry/plum:	Prunus	Pittsburgh	Pennsylvania	-79.97971944	40.39087632	2425 Diehl Ave	Carrick	29	No	fair	32.8084	no_info	more than 18.29 m	Pittsburgh	NA	NA	NA	NA	NA	NA	NA	NA	NA	NA	NA	NA
984615459	Norway maple	Acer platanoides	Pittsburgh	Pennsylvania	-79.98076479	40.39014533	2428 Eiler Ave	Carrick	29	Yes	fair	118.11024	introduced	more than 18.29 m	Pittsburgh	NA	NA	NA	NA	NA	NA	NA	NA	NA	NA	NA	NA
1706774841	Northern red oak	Quercus rubra	Pittsburgh	Pennsylvania	-79.98275422	40.38858698	43 Carrick Ave	Carrick	29	Yes	fair	111.54856	naturally_occurring	more than 18.29 m	Pittsburgh	NA	NA	NA	NA	NA	NA	NA	NA	NA	NA	NA	NA
1563182876	Norway maple	Acer platanoides	Pittsburgh	Pennsylvania	-79.98298713	40.38981685	63 Becks Run Rd	Carrick	29	Yes	fair	108.26772	introduced	more than 18.29 m	Pittsburgh	NA	NA	NA	NA	NA	NA	NA	NA	NA	NA	NA	NA
25072725	Colorado spruce	Picea pungens	Pittsburgh	Pennsylvania	-79.97997602	40.39105545	2404 Diehl Ave	Carrick	29	No	good	124.67192	introduced	more than 18.29 m	Pittsburgh	NA	NA	NA	NA	NA	NA	NA	NA	NA	NA	NA	NA
398320316	Eastern arborvitae	Thuja occidentalis	Pittsburgh	Pennsylvania	-79.98055359	40.38967506	2415 Glenroy St	Carrick	29	No	good	78.74016	introduced	more than 18.29 m	Pittsburgh	NA	NA	NA	NA	NA	NA	NA	NA	NA	NA	NA	NA
1418733744	Colorado spruce	Picea pungens	Pittsburgh	Pennsylvania	-79.99203372	40.40315716	46 Nobles Ln	Carrick	29	No	fair	147.6378	introduced	more than 18.29 m	Pittsburgh	NA	NA	NA	NA	NA	NA	NA	NA	NA	NA	NA	NA
1978181578	Colorado spruce	Picea pungens	Pittsburgh	Pennsylvania	-79.98462556	40.40372191	300 Linnview Ave	Carrick	29	Yes	good	114.8294	introduced	more than 18.29 m	Pittsburgh	NA	NA	NA	NA	NA	NA	NA	NA	NA	NA	NA	NA
1290687893	Freeman maple	Acer freemanii	Pittsburgh	Pennsylvania	-79.98086289	40.44888846	902 Memory Ln	Bedford dwellings	5	No	fair	45.93176	introduced	more than 18.29 m	Pittsburgh	NA	NA	NA	NA	NA	NA	NA	NA	NA	NA	NA	NA
1162459277	Freeman maple	Acer freemanii	Pittsburgh	Pennsylvania	-79.98067281	40.44860659	878 Memory Ln	Bedford dwellings	5	No	good	52.49344	introduced	more than 18.29 m	Pittsburgh	NA	NA	NA	NA	NA	NA	NA	NA	NA	NA	NA	NA
314404189	Thornless honeylocust	Gleditsia triacanthos	Pittsburgh	Pennsylvania	-80.00720464	40.45753392	1358 Federal St	Central northside	25	No	good	49.2126	naturally_occurring	more than 18.29 m	Pittsburgh	NA	NA	NA	NA	NA	NA	NA	NA	NA	NA	NA	NA
410343056	Freeman maple	Acer freemanii	Pittsburgh	Pennsylvania	-79.98002543	40.44774375	812 Memory Ln	Bedford dwellings	5	No	fair	45.93176	introduced	more than 18.29 m	Pittsburgh	NA	NA	NA	NA	NA	NA	NA	NA	NA	NA	NA	NA
390277258	Freeman maple	Acer freemanii	Pittsburgh	Pennsylvania	-79.97881397	40.4480906	2187 Bedford Ave	Bedford dwellings	5	Yes	poor	49.2126	introduced	more than 18.29 m	Pittsburgh	NA	NA	NA	NA	NA	NA	NA	NA	NA	NA	NA	NA
1602131563	Freeman maple	Acer freemanii	Pittsburgh	Pennsylvania	-79.98060311	40.44832084	859 Memory Ln	Bedford dwellings	5	No	poor	42.65092	introduced	more than 18.29 m	Pittsburgh	NA	NA	NA	NA	NA	NA	NA	NA	NA	NA	NA	NA
1349348594	Elm:	Ulmus	Pittsburgh	Pennsylvania	-79.9807046	40.44845619	859 Memory Ln	Bedford dwellings	5	No	good	45.93176	no_info	more than 18.29 m	Pittsburgh	NA	NA	NA	NA	NA	NA	NA	NA	NA	NA	NA	NA
24832663	Thornless honeylocust	Gleditsia triacanthos	Pittsburgh	Pennsylvania	-80.0048298	40.44131548	300 Commonwealth Pl	Central business district	1	No	fair	72.17848	naturally_occurring	more than 18.29 m	Pittsburgh	NA	NA	NA	NA	NA	NA	NA	NA	NA	NA	NA	NA
456517163	Elm:	Ulmus	Pittsburgh	Pennsylvania	-80.00197719	40.43826658	100 Wood St	Central business district	1	No	poor	75.45932	no_info	more than 18.29 m	Pittsburgh	NA	NA	NA	NA	NA	NA	NA	NA	NA	NA	NA	NA
1834808516	Elm:	Ulmus	Pittsburgh	Pennsylvania	-80.0021183	40.43802919	100 Wood St	Central business district	1	No	dead	72.17848	no_info	more than 18.29 m	Pittsburgh	NA	NA	NA	NA	NA	NA	NA	NA	NA	NA	NA	NA
1584166996	Thornless honeylocust	Gleditsia triacanthos	Pittsburgh	Pennsylvania	-79.9982832	40.43735382	201 Grant St	Central business district	1	No	fair	131.2336	naturally_occurring	more than 18.29 m	Pittsburgh	NA	NA	NA	NA	NA	NA	NA	NA	NA	NA	NA	NA
1473563128	European hornbeam	Carpinus betulus	Pittsburgh	Pennsylvania	-79.97974619	40.43659698	312 Gist St	Bluff	1	Yes	good	68.89764	introduced	more than 18.29 m	Pittsburgh	NA	NA	NA	NA	NA	NA	NA	NA	NA	NA	NA	NA
105375114	Thornless honeylocust	Gleditsia triacanthos	Pittsburgh	Pennsylvania	-79.99831686	40.43730837	201 Grant St	Central business district	1	No	fair	164.042	naturally_occurring	more than 18.29 m	Pittsburgh	NA	NA	NA	NA	NA	NA	NA	NA	NA	NA	NA	NA
60514368	Thornless honeylocust	Gleditsia triacanthos	Pittsburgh	Pennsylvania	-80.00573971	40.44793709	115 Federal St	North shore	22	No	fair	82.021	naturally_occurring	more than 18.29 m	Pittsburgh	NA	NA	NA	NA	NA	NA	NA	NA	NA	NA	NA	NA
1574843167	Red maple	Acer rubrum	Pittsburgh	Pennsylvania	-79.97929646	40.43825836	1904 Fifth Ave	Bluff	1	No	fair	49.2126	naturally_occurring	more than 18.29 m	Pittsburgh	NA	NA	NA	NA	NA	NA	NA	NA	NA	NA	NA	NA
2086345995	Red maple	Acer rubrum	Pittsburgh	Pennsylvania	-79.97950307	40.43669501	309 Gist St	Bluff	1	Yes	fair	157.48032	naturally_occurring	more than 18.29 m	Pittsburgh	NA	NA	NA	NA	NA	NA	NA	NA	NA	NA	NA	NA
961073268	Flowering dogwood	Cornus florida	Pittsburgh	Pennsylvania	-79.97951902	40.43641068	1905 Blvd Of The Allies	Bluff	1	Yes	fair	22.96588	naturally_occurring	more than 18.29 m	Pittsburgh	NA	NA	NA	NA	NA	NA	NA	NA	NA	NA	NA	NA
397545677	Amur maackia	Maackia amurensis	Pittsburgh	Pennsylvania	-79.98035218	40.4366285	1831 Locust St	Bluff	1	Yes	good	36.08924	introduced	more than 18.29 m	Pittsburgh	NA	NA	NA	NA	NA	NA	NA	NA	NA	NA	NA	NA
1819474173	Japanese tree lilac	Syringa reticulata	Pittsburgh	Pennsylvania	-79.97793121	40.43819571	1940 Fifth Ave	Bluff	1	Yes	fair	36.08924	introduced	more than 18.29 m	Pittsburgh	NA	NA	NA	NA	NA	NA	NA	NA	NA	NA	NA	NA
1592350506	Hedge maple	Acer campestre	Pittsburgh	Pennsylvania	-79.97582771	40.43682673	23 Seneca St	Bluff	4	Yes	fair	42.65092	introduced	more than 18.29 m	Pittsburgh	NA	NA	NA	NA	NA	NA	NA	NA	NA	NA	NA	NA
1462783468	Silver linden	Tilia tomentosa	Pittsburgh	Pennsylvania	-79.97659124	40.4381307	2024 Fifth Ave	Bluff	1	Yes	fair	45.93176	introduced	more than 18.29 m	Pittsburgh	NA	NA	NA	NA	NA	NA	NA	NA	NA	NA	NA	NA
981384509	Japanese tree lilac	Syringa reticulata	Pittsburgh	Pennsylvania	-79.97591959	40.4368683	23 Seneca St	Bluff	4	Yes	good	39.37008	introduced	more than 18.29 m	Pittsburgh	NA	NA	NA	NA	NA	NA	NA	NA	NA	NA	NA	NA
136158893	Heaven of tree	Ailanthus altissima	Pittsburgh	Pennsylvania	-79.9724379	40.43837342	7 Allequippa St	West oakland	4	Yes	poor	39.37008	introduced	more than 18.29 m	Pittsburgh	NA	NA	NA	NA	NA	NA	NA	NA	NA	NA	NA	NA
387452653	Red maple	Acer rubrum	Pittsburgh	Pennsylvania	-79.99117608	40.43509093	500 Bluff St	Bluff	1	No	good	49.2126	naturally_occurring	more than 18.29 m	Pittsburgh	NA	NA	NA	NA	NA	NA	NA	NA	NA	NA	NA	NA
1699957696	Elm:	Ulmus	Pittsburgh	Pennsylvania	-80.00732087	40.45760955	1315 Federal St	Central northside	25	No	good	59.05512	no_info	more than 18.29 m	Pittsburgh	NA	NA	NA	NA	NA	NA	NA	NA	NA	NA	NA	NA
240713165	Red maple	Acer rubrum	Pittsburgh	Pennsylvania	-79.99161247	40.43510562	500 Bluff St	Bluff	1	No	good	59.05512	naturally_occurring	more than 18.29 m	Pittsburgh	NA	NA	NA	NA	NA	NA	NA	NA	NA	NA	NA	NA
1158179530	Red maple	Acer rubrum	Pittsburgh	Pennsylvania	-79.9918879	40.43512457	500 Bluff St	Bluff	1	No	good	55.77428	naturally_occurring	more than 18.29 m	Pittsburgh	NA	NA	NA	NA	NA	NA	NA	NA	NA	NA	NA	NA
2072139795	Callery pear	Pyrus calleryana	Pittsburgh	Pennsylvania	-79.98400075	40.4384565	1600 Fifth Ave	Bluff	1	Yes	poor	65.6168	introduced	more than 18.29 m	Pittsburgh	NA	NA	NA	NA	NA	NA	NA	NA	NA	NA	NA	NA
389769089	Norway maple	Acer platanoides	Pittsburgh	Pennsylvania	-79.98146483	40.43782245	118 Miltenberger St	Bluff	1	No	fair	104.98688	introduced	more than 18.29 m	Pittsburgh	NA	NA	NA	NA	NA	NA	NA	NA	NA	NA	NA	NA
956561539	Norway maple	Acer platanoides	Pittsburgh	Pennsylvania	-79.98267035	40.43682308	55 Van Braam St	Bluff	1	Yes	fair	164.042	introduced	more than 18.29 m	Pittsburgh	NA	NA	NA	NA	NA	NA	NA	NA	NA	NA	NA	NA
1971395548	Norway maple	Acer platanoides	Pittsburgh	Pennsylvania	-79.98267005	40.43677941	59 Van Braam St	Bluff	1	Yes	fair	114.8294	introduced	more than 18.29 m	Pittsburgh	NA	NA	NA	NA	NA	NA	NA	NA	NA	NA	NA	NA
500273488	Thornless honeylocust	Gleditsia triacanthos	Pittsburgh	Pennsylvania	-79.9562549	40.43476137	5 Blvd Of The Allies	South oakland	4	No	fair	180.4462	naturally_occurring	more than 18.29 m	Pittsburgh	NA	NA	NA	NA	NA	NA	NA	NA	NA	NA	NA	NA
856502408	Eastern redbud	Cercis canadensis	Pittsburgh	Pennsylvania	-79.95636052	40.43494525	5 Blvd Of The Allies	South oakland	4	No	fair	39.37008	naturally_occurring	more than 18.29 m	Pittsburgh	NA	NA	NA	NA	NA	NA	NA	NA	NA	NA	NA	NA
28873365	Eastern redbud	Cercis canadensis	Pittsburgh	Pennsylvania	-79.95638401	40.43491486	5 Blvd Of The Allies	South oakland	4	No	fair	42.65092	naturally_occurring	more than 18.29 m	Pittsburgh	NA	NA	NA	NA	NA	NA	NA	NA	NA	NA	NA	NA
1618267726	Thornless honeylocust	Gleditsia triacanthos	Pittsburgh	Pennsylvania	-79.95633849	40.434771	5 Blvd Of The Allies	South oakland	4	No	fair	203.41208	naturally_occurring	more than 18.29 m	Pittsburgh	NA	NA	NA	NA	NA	NA	NA	NA	NA	NA	NA	NA
1057900700	American sycamore	Platanus occidentalis	Pittsburgh	Pennsylvania	-79.96905412	40.42859167	2508 Sidney St	South side flats	16	No	good	88.58268	naturally_occurring	more than 18.29 m	Pittsburgh	NA	NA	NA	NA	NA	NA	NA	NA	NA	NA	NA	NA
2051690074	Downy serviceberry	Amelanchier arborea	Pittsburgh	Pennsylvania	-80.00807543	40.45690213	1307 Federal St	Central northside	22	No	good	65.6168	naturally_occurring	more than 18.29 m	Pittsburgh	NA	NA	NA	NA	NA	NA	NA	NA	NA	NA	NA	NA
1622084766	Eastern redbud	Cercis canadensis	Pittsburgh	Pennsylvania	-79.95639266	40.43487976	5 Blvd Of The Allies	South oakland	4	No	fair	39.37008	naturally_occurring	more than 18.29 m	Pittsburgh	NA	NA	NA	NA	NA	NA	NA	NA	NA	NA	NA	NA
1417616406	European hornbeam	Carpinus betulus	Pittsburgh	Pennsylvania	-79.94128786	40.4513208	555 Morewood Ave	Shadyside	7	Yes	good	52.49344	introduced	more than 18.29 m	Pittsburgh	NA	NA	NA	NA	NA	NA	NA	NA	NA	NA	NA	NA
1653104093	Littleleaf linden	Tilia cordata	Pittsburgh	Pennsylvania	-79.94274916	40.4491445	650 Morewood Ave	Shadyside	7	Yes	fair	65.6168	introduced	more than 18.29 m	Pittsburgh	NA	NA	NA	NA	NA	NA	NA	NA	NA	NA	NA	NA
1131391677	Ginkgo	Ginkgo biloba	Pittsburgh	Pennsylvania	-79.98026902	40.4382953	1800 Fifth Ave	Bluff	1	No	fair	45.93176	introduced	more than 18.29 m	Pittsburgh	NA	NA	NA	NA	NA	NA	NA	NA	NA	NA	NA	NA
1181917333	Eastern redbud	Cercis canadensis	Pittsburgh	Pennsylvania	-79.98051654	40.438305	1800 Fifth Ave	Bluff	1	No	fair	29.52756	naturally_occurring	more than 18.29 m	Pittsburgh	NA	NA	NA	NA	NA	NA	NA	NA	NA	NA	NA	NA
2064855124	Eastern redbud	Cercis canadensis	Pittsburgh	Pennsylvania	-79.98062305	40.43831081	1800 Fifth Ave	Bluff	1	No	fair	26.24672	naturally_occurring	more than 18.29 m	Pittsburgh	NA	NA	NA	NA	NA	NA	NA	NA	NA	NA	NA	NA
988117816	European hornbeam	Carpinus betulus	Pittsburgh	Pennsylvania	-79.94120741	40.45133732	555 Morewood Ave	Shadyside	7	Yes	good	52.49344	introduced	more than 18.29 m	Pittsburgh	NA	NA	NA	NA	NA	NA	NA	NA	NA	NA	NA	NA
1867508994	Japanese zelkova	Zelkova serrata	Pittsburgh	Pennsylvania	-79.94277868	40.45001481	625 Morewood Ave	Shadyside	7	No	fair	104.98688	introduced	more than 18.29 m	Pittsburgh	NA	NA	NA	NA	NA	NA	NA	NA	NA	NA	NA	NA
892834937	Littleleaf linden	Tilia cordata	Pittsburgh	Pennsylvania	-79.94272277	40.44901188	650 Morewood Ave	Shadyside	7	Yes	fair	59.05512	introduced	more than 18.29 m	Pittsburgh	NA	NA	NA	NA	NA	NA	NA	NA	NA	NA	NA	NA
2094452259	Siberian elm	Ulmus pumila	Pittsburgh	Pennsylvania	-79.96975431	40.43666553	2426 Fifth Ave	South oakland	4	Yes	fair	13.12336	introduced	9.14 to 13.71 m	Pittsburgh	NA	NA	NA	NA	NA	NA	NA	NA	NA	NA	NA	NA
788629309	Thornless honeylocust	Gleditsia triacanthos	Pittsburgh	Pennsylvania	-80.00722712	40.45705425	1315 Federal St	Central northside	22	Yes	good	49.2126	naturally_occurring	more than 18.29 m	Pittsburgh	NA	NA	NA	NA	NA	NA	NA	NA	NA	NA	NA	NA
1330232329	Ginkgo	Ginkgo biloba	Pittsburgh	Pennsylvania	-79.97994015	40.43828031	1800 Fifth Ave	Bluff	1	No	fair	72.17848	introduced	more than 18.29 m	Pittsburgh	NA	NA	NA	NA	NA	NA	NA	NA	NA	NA	NA	NA
2135397810	Eastern hemlock	Tsuga canadensis	Pittsburgh	Pennsylvania	-79.96502582	40.43572054	4 Forbes Ave Ramp	South oakland	4	No	fair	13.12336	naturally_occurring	9.14 to 13.71 m	Pittsburgh	NA	NA	NA	NA	NA	NA	NA	NA	NA	NA	NA	NA
1525327825	Eastern hemlock	Tsuga canadensis	Pittsburgh	Pennsylvania	-79.96507087	40.43573259	4 Forbes Ave Ramp	South oakland	4	No	dead	9.84252	naturally_occurring	9.14 to 13.71 m	Pittsburgh	NA	NA	NA	NA	NA	NA	NA	NA	NA	NA	NA	NA
1723613376	Callery pear	Pyrus calleryana	Pittsburgh	Pennsylvania	-79.95998583	40.43446056	3230 Niagara St	South oakland	4	Yes	fair	88.58268	introduced	more than 18.29 m	Pittsburgh	NA	NA	NA	NA	NA	NA	NA	NA	NA	NA	NA	NA
1193751461	Callery pear	Pyrus calleryana	Pittsburgh	Pennsylvania	-79.9611624	40.4345411	3208 Kennett Sq	South oakland	4	No	fair	131.2336	introduced	more than 18.29 m	Pittsburgh	NA	NA	NA	NA	NA	NA	NA	NA	NA	NA	NA	NA
1414544594	Norway maple	Acer platanoides	Pittsburgh	Pennsylvania	-79.96160185	40.43411381	3107 Kennett Sq	South oakland	4	Yes	fair	82.021	introduced	more than 18.29 m	Pittsburgh	NA	NA	NA	NA	NA	NA	NA	NA	NA	NA	NA	NA
1081974033	Norway maple	Acer platanoides	Pittsburgh	Pennsylvania	-79.96184665	40.43489041	3208 Joe Hammer Sq	South oakland	4	Yes	poor	88.58268	introduced	more than 18.29 m	Pittsburgh	NA	NA	NA	NA	NA	NA	NA	NA	NA	NA	NA	NA
212543279	Callery pear	Pyrus calleryana	Pittsburgh	Pennsylvania	-79.96109085	40.43464114	3208 Kennett Sq	South oakland	4	No	fair	127.95276	introduced	more than 18.29 m	Pittsburgh	NA	NA	NA	NA	NA	NA	NA	NA	NA	NA	NA	NA
1568964974	Red maple	Acer rubrum	Pittsburgh	Pennsylvania	-79.9484958	40.45041828	501 N Neville St	Shadyside	7	No	fair	91.86352	naturally_occurring	more than 18.29 m	Pittsburgh	NA	NA	NA	NA	NA	NA	NA	NA	NA	NA	NA	NA
967720788	Freeman maple	Acer freemanii	Pittsburgh	Pennsylvania	-79.94597041	40.44968911	4841 Ellsworth Ave	Shadyside	7	Yes	fair	49.2126	introduced	more than 18.29 m	Pittsburgh	NA	NA	NA	NA	NA	NA	NA	NA	NA	NA	NA	NA
548010335	American elm	Ulmus americana	Pittsburgh	Pennsylvania	-80.00375	40.44767123	100 Federal St	North shore	22	No	good	65.6168	naturally_occurring	more than 18.29 m	Pittsburgh	NA	NA	NA	NA	NA	NA	NA	NA	NA	NA	NA	NA
220998216	Corneliancherry dogwood	Cornus mas	Pittsburgh	Pennsylvania	-79.94561142	40.45001613	4875 Ellsworth Ave	Shadyside	7	Yes	good	26.24672	introduced	more than 18.29 m	Pittsburgh	NA	NA	NA	NA	NA	NA	NA	NA	NA	NA	NA	NA
2007279731	Pin oak	Quercus palustris	Pittsburgh	Pennsylvania	-79.94636623	40.45339174	4900 Centre Ave	Shadyside	7	No	poor	196.8504	naturally_occurring	more than 18.29 m	Pittsburgh	NA	NA	NA	NA	NA	NA	NA	NA	NA	NA	NA	NA
1074483255	London planetree	Platanus acerifolia	Pittsburgh	Pennsylvania	-79.91215595	40.44543449	6696 Kinsman Rd	Squirrel hill north	14	No	fair	180.4462	introduced	more than 18.29 m	Pittsburgh	NA	NA	NA	NA	NA	NA	NA	NA	NA	NA	NA	NA
1481695418	London planetree	Platanus acerifolia	Pittsburgh	Pennsylvania	-79.91602417	40.4428058	6531 Northumberland St	Squirrel hill north	14	Yes	fair	180.4462	introduced	more than 18.29 m	Pittsburgh	NA	NA	NA	NA	NA	NA	NA	NA	NA	NA	NA	NA
1761460946	Callery pear	Pyrus calleryana	Pittsburgh	Pennsylvania	-79.91532084	40.44405103	6600 Woodwell St	Squirrel hill north	14	Yes	fair	55.77428	introduced	more than 18.29 m	Pittsburgh	NA	NA	NA	NA	NA	NA	NA	NA	NA	NA	NA	NA
571683886	Callery pear	Pyrus calleryana	Pittsburgh	Pennsylvania	-79.9152508	40.44413502	6600 Woodwell St	Squirrel hill north	14	Yes	fair	52.49344	introduced	more than 18.29 m	Pittsburgh	NA	NA	NA	NA	NA	NA	NA	NA	NA	NA	NA	NA
699381463	Black cherry	Prunus serotina	Pittsburgh	Pennsylvania	-80.0368082	40.48763986	3914 Kleber St	Brighton heights	27	No	dead	91.86352	naturally_occurring	more than 18.29 m	Pittsburgh	NA	NA	NA	NA	NA	NA	NA	NA	NA	NA	NA	NA
416958729	Bitternut hickory	Carya cordiformis	Pittsburgh	Pennsylvania	-80.03944312	40.48996855	4025 Kleber St	Brighton heights	27	No	fair	164.042	naturally_occurring	more than 18.29 m	Pittsburgh	NA	NA	NA	NA	NA	NA	NA	NA	NA	NA	NA	NA
1445232406	Northern red oak	Quercus rubra	Pittsburgh	Pennsylvania	-80.03928493	40.49015822	4100 Kleber St	Brighton heights	27	No	fair	180.4462	naturally_occurring	more than 18.29 m	Pittsburgh	NA	NA	NA	NA	NA	NA	NA	NA	NA	NA	NA	NA
803984217	London planetree	Platanus acerifolia	Pittsburgh	Pennsylvania	-80.03860992	40.48956961	4015 Kleber St	Brighton heights	27	Yes	fair	85.30184	introduced	more than 18.29 m	Pittsburgh	NA	NA	NA	NA	NA	NA	NA	NA	NA	NA	NA	NA
1290888520	Downy serviceberry	Amelanchier arborea	Pittsburgh	Pennsylvania	-80.00811401	40.45702146	1307 Federal St	Central northside	22	No	good	65.6168	naturally_occurring	more than 18.29 m	Pittsburgh	NA	NA	NA	NA	NA	NA	NA	NA	NA	NA	NA	NA
738286833	Red maple	Acer rubrum	Pittsburgh	Pennsylvania	-80.02827277	40.48739934	702 Brighton Woods Rd	Brighton heights	27	No	fair	88.58268	naturally_occurring	more than 18.29 m	Pittsburgh	NA	NA	NA	NA	NA	NA	NA	NA	NA	NA	NA	NA
873688090	Heaven of tree	Ailanthus altissima	Pittsburgh	Pennsylvania	-80.0318778	40.46386587	2402 California Ave	Marshall-shadeland	27	Yes	fair	19.68504	introduced	more than 18.29 m	Pittsburgh	NA	NA	NA	NA	NA	NA	NA	NA	NA	NA	NA	NA
1986314630	Norway maple	Acer platanoides	Pittsburgh	Pennsylvania	-80.0343771	40.48027055	3534 Shadeland Ave	Brighton heights	27	Yes	fair	104.98688	introduced	more than 18.29 m	Pittsburgh	NA	NA	NA	NA	NA	NA	NA	NA	NA	NA	NA	NA
205687437	Norway maple	Acer platanoides	Pittsburgh	Pennsylvania	-80.03231961	40.49026933	1040 Haller St	Brighton heights	27	No	poor	98.4252	introduced	more than 18.29 m	Pittsburgh	NA	NA	NA	NA	NA	NA	NA	NA	NA	NA	NA	NA
2045307685	Black locust	Robinia pseudoacacia	Pittsburgh	Pennsylvania	-80.03549695	40.49059765	806 Benton Ave	Brighton heights	27	Yes	poor	98.4252	naturally_occurring	more than 18.29 m	Pittsburgh	NA	NA	NA	NA	NA	NA	NA	NA	NA	NA	NA	NA
1590279248	Black locust	Robinia pseudoacacia	Pittsburgh	Pennsylvania	-80.03551552	40.49074394	806 Benton Ave	Brighton heights	27	Yes	poor	82.021	naturally_occurring	more than 18.29 m	Pittsburgh	NA	NA	NA	NA	NA	NA	NA	NA	NA	NA	NA	NA
41723662	London planetree	Platanus acerifolia	Pittsburgh	Pennsylvania	-80.02935199	40.464378	2319 Halsey Pl	Marshall-shadeland	27	No	fair	183.72704	introduced	more than 18.29 m	Pittsburgh	NA	NA	NA	NA	NA	NA	NA	NA	NA	NA	NA	NA
921115559	Norway maple	Acer platanoides	Pittsburgh	Pennsylvania	-79.99523557	40.3920237	2030 Fairland St	Overbrook	32	No	fair	121.39108	introduced	more than 18.29 m	Pittsburgh	NA	NA	NA	NA	NA	NA	NA	NA	NA	NA	NA	NA
35026881	Black locust	Robinia pseudoacacia	Pittsburgh	Pennsylvania	-80.03528476	40.49025021	806 Benton Ave	Brighton heights	27	Yes	fair	88.58268	naturally_occurring	more than 18.29 m	Pittsburgh	NA	NA	NA	NA	NA	NA	NA	NA	NA	NA	NA	NA
602749827	Black locust	Robinia pseudoacacia	Pittsburgh	Pennsylvania	-80.03530038	40.49026491	806 Benton Ave	Brighton heights	27	Yes	fair	95.14436	naturally_occurring	more than 18.29 m	Pittsburgh	NA	NA	NA	NA	NA	NA	NA	NA	NA	NA	NA	NA
1523719899	Japanese zelkova	Zelkova serrata	Pittsburgh	Pennsylvania	-80.00761794	40.45847919	1507 Federal St	Central northside	25	No	good	39.37008	introduced	more than 18.29 m	Pittsburgh	NA	NA	NA	NA	NA	NA	NA	NA	NA	NA	NA	NA
926850932	Black locust	Robinia pseudoacacia	Pittsburgh	Pennsylvania	-80.03541462	40.49044453	806 Benton Ave	Brighton heights	27	Yes	poor	91.86352	naturally_occurring	more than 18.29 m	Pittsburgh	NA	NA	NA	NA	NA	NA	NA	NA	NA	NA	NA	NA
860594974	London planetree	Platanus acerifolia	Pittsburgh	Pennsylvania	-80.02548732	40.4665747	1116 Marshall Ave	Marshall-shadeland	27	Yes	fair	170.60368	introduced	more than 18.29 m	Pittsburgh	NA	NA	NA	NA	NA	NA	NA	NA	NA	NA	NA	NA
1193306156	London planetree	Platanus acerifolia	Pittsburgh	Pennsylvania	-80.02556402	40.46650527	1120 Marshall Ave	Marshall-shadeland	27	No	fair	173.88452	introduced	more than 18.29 m	Pittsburgh	NA	NA	NA	NA	NA	NA	NA	NA	NA	NA	NA	NA
1953424692	Norway spruce	Picea abies	Pittsburgh	Pennsylvania	-80.00141186	40.38380268	312 Parklyn St	Overbrook	32	Yes	fair	121.39108	introduced	more than 18.29 m	Pittsburgh	NA	NA	NA	NA	NA	NA	NA	NA	NA	NA	NA	NA
1566365191	White spruce	Picea glauca	Pittsburgh	Pennsylvania	-80.00581181	40.39354245	1505 Bellaire Pl	Brookline	32	No	poor	22.96588	introduced	more than 18.29 m	Pittsburgh	NA	NA	NA	NA	NA	NA	NA	NA	NA	NA	NA	NA
1037354187	White spruce	Picea glauca	Pittsburgh	Pennsylvania	-80.005812	40.3935097	1505 Bellaire Pl	Brookline	32	No	dead	22.96588	introduced	more than 18.29 m	Pittsburgh	NA	NA	NA	NA	NA	NA	NA	NA	NA	NA	NA	NA
2089608059	Littleleaf linden	Tilia cordata	Pittsburgh	Pennsylvania	-80.00471022	40.39204506	1503 Reamer St	Brookline	32	Yes	poor	82.021	introduced	more than 18.29 m	Pittsburgh	NA	NA	NA	NA	NA	NA	NA	NA	NA	NA	NA	NA
1211759549	Littleleaf linden	Tilia cordata	Pittsburgh	Pennsylvania	-80.00464054	40.39203855	1505 Reamer St	Brookline	32	Yes	poor	91.86352	introduced	more than 18.29 m	Pittsburgh	NA	NA	NA	NA	NA	NA	NA	NA	NA	NA	NA	NA
2023838982	Colorado spruce	Picea pungens	Pittsburgh	Pennsylvania	-80.00659727	40.39385367	1452 Milan Ave	Brookline	32	Yes	good	45.93176	introduced	more than 18.29 m	Pittsburgh	NA	NA	NA	NA	NA	NA	NA	NA	NA	NA	NA	NA
2004894794	American sweetgum	Liquidambar styraciflua	Pittsburgh	Pennsylvania	-80.00846176	40.39390418	1415 Milan Ave	Brookline	32	No	fair	62.33596	naturally_occurring	more than 18.29 m	Pittsburgh	NA	NA	NA	NA	NA	NA	NA	NA	NA	NA	NA	NA
749644731	Downy serviceberry	Amelanchier arborea	Pittsburgh	Pennsylvania	-80.00816487	40.45717897	1307 Federal St	Central northside	22	No	good	65.6168	naturally_occurring	more than 18.29 m	Pittsburgh	NA	NA	NA	NA	NA	NA	NA	NA	NA	NA	NA	NA
1721800836	Cherry/plum:	Prunus	Pittsburgh	Pennsylvania	-80.00652575	40.39399039	1459 Milan Ave	Brookline	32	No	fair	19.68504	no_info	more than 18.29 m	Pittsburgh	NA	NA	NA	NA	NA	NA	NA	NA	NA	NA	NA	NA
567099614	Callery pear	Pyrus calleryana	Pittsburgh	Pennsylvania	-80.00583965	40.39289584	1945 Witt St	Brookline	32	No	fair	72.17848	introduced	more than 18.29 m	Pittsburgh	NA	NA	NA	NA	NA	NA	NA	NA	NA	NA	NA	NA
1706339079	Flowering dogwood	Cornus florida	Pittsburgh	Pennsylvania	-80.0071048	40.3931421	1440 Bellaire Pl	Brookline	32	Yes	good	39.37008	naturally_occurring	more than 18.29 m	Pittsburgh	NA	NA	NA	NA	NA	NA	NA	NA	NA	NA	NA	NA
1487766560	Japanese maple	Acer palmatum	Pittsburgh	Pennsylvania	-80.00756972	40.39312986	1432 Bellaire Pl	Brookline	32	Yes	fair	22.96588	introduced	more than 18.29 m	Pittsburgh	NA	NA	NA	NA	NA	NA	NA	NA	NA	NA	NA	NA
1520604831	Eastern arborvitae	Thuja occidentalis	Pittsburgh	Pennsylvania	-80.01062536	40.39420235	1245 Milan Ave	Brookline	32	No	fair	26.24672	introduced	more than 18.29 m	Pittsburgh	NA	NA	NA	NA	NA	NA	NA	NA	NA	NA	NA	NA
2090961689	Norway maple	Acer platanoides	Pittsburgh	Pennsylvania	-80.00350028	40.38714525	2225 Groveland St	Overbrook	32	No	fair	78.74016	introduced	more than 18.29 m	Pittsburgh	NA	NA	NA	NA	NA	NA	NA	NA	NA	NA	NA	NA
1994233733	Norway maple	Acer platanoides	Pittsburgh	Pennsylvania	-80.00466774	40.38823149	2129 Groveland St	Overbrook	32	No	fair	118.11024	introduced	more than 18.29 m	Pittsburgh	NA	NA	NA	NA	NA	NA	NA	NA	NA	NA	NA	NA
1254042573	Eastern white pine	Pinus strobus	Pittsburgh	Pennsylvania	-80.00215334	40.38713216	2232 Glenbury St	Overbrook	32	No	fair	104.98688	naturally_occurring	more than 18.29 m	Pittsburgh	NA	NA	NA	NA	NA	NA	NA	NA	NA	NA	NA	NA
676854263	Black cherry	Prunus serotina	Pittsburgh	Pennsylvania	-80.00428006	40.38824789	2129 Groveland St	Overbrook	32	No	fair	108.26772	naturally_occurring	more than 18.29 m	Pittsburgh	NA	NA	NA	NA	NA	NA	NA	NA	NA	NA	NA	NA
465303530	Black locust	Robinia pseudoacacia	Pittsburgh	Pennsylvania	-80.00238966	40.38832671	221 Briggs St	Overbrook	32	Yes	fair	141.07612	naturally_occurring	more than 18.29 m	Pittsburgh	NA	NA	NA	NA	NA	NA	NA	NA	NA	NA	NA	NA
334076921	Downy serviceberry	Amelanchier arborea	Pittsburgh	Pennsylvania	-80.00725171	40.45769131	1368 Federal St	Central northside	25	No	good	32.8084	naturally_occurring	more than 18.29 m	Pittsburgh	NA	NA	NA	NA	NA	NA	NA	NA	NA	NA	NA	NA
1667861451	Ash:	Fraxinus	Pittsburgh	Pennsylvania	-80.00246921	40.38854516	222 Briggs St	Brookline	32	Yes	dead	118.11024	no_info	more than 18.29 m	Pittsburgh	NA	NA	NA	NA	NA	NA	NA	NA	NA	NA	NA	NA
1661868425	Red maple	Acer rubrum	Pittsburgh	Pennsylvania	-79.91422675	40.44439817	6629 Woodwell St	Squirrel hill north	14	Yes	fair	65.6168	naturally_occurring	more than 18.29 m	Pittsburgh	NA	NA	NA	NA	NA	NA	NA	NA	NA	NA	NA	NA
858090278	London planetree	Platanus acerifolia	Pittsburgh	Pennsylvania	-79.9150276	40.44425576	6609 Woodwell St	Squirrel hill north	14	Yes	fair	131.2336	introduced	more than 18.29 m	Pittsburgh	NA	NA	NA	NA	NA	NA	NA	NA	NA	NA	NA	NA
1377460896	Norway maple	Acer platanoides	Pittsburgh	Pennsylvania	-79.90209378	40.45765009	6928 Bennett St	Homewood west	12	No	fair	114.8294	introduced	more than 18.29 m	Pittsburgh	NA	NA	NA	NA	NA	NA	NA	NA	NA	NA	NA	NA
1410461391	Amur corktree	Phellodendron amurense	Pittsburgh	Pennsylvania	-79.90253631	40.45771322	6928 Bennett St	Homewood west	12	No	good	91.86352	introduced	more than 18.29 m	Pittsburgh	NA	NA	NA	NA	NA	NA	NA	NA	NA	NA	NA	NA
1765215269	Callery pear	Pyrus calleryana	Pittsburgh	Pennsylvania	-79.90093093	40.45737462	7012 Bennett St	Homewood south	13	No	good	68.89764	introduced	more than 18.29 m	Pittsburgh	NA	NA	NA	NA	NA	NA	NA	NA	NA	NA	NA	NA
1581105129	Amur corktree	Phellodendron amurense	Pittsburgh	Pennsylvania	-79.90237175	40.45768677	6928 Bennett St	Homewood west	12	No	fair	111.54856	introduced	more than 18.29 m	Pittsburgh	NA	NA	NA	NA	NA	NA	NA	NA	NA	NA	NA	NA
675630968	London planetree	Platanus acerifolia	Pittsburgh	Pennsylvania	-79.91232838	40.44461532	6680 Woodwell St	Squirrel hill north	14	Yes	fair	180.4462	introduced	more than 18.29 m	Pittsburgh	NA	NA	NA	NA	NA	NA	NA	NA	NA	NA	NA	NA
2053534790	Freeman maple	Acer freemanii	Pittsburgh	Pennsylvania	-79.89949427	40.45703462	7046 Bennett St	Homewood south	13	Yes	good	121.39108	introduced	more than 18.29 m	Pittsburgh	NA	NA	NA	NA	NA	NA	NA	NA	NA	NA	NA	NA
173716856	Callery pear	Pyrus calleryana	Pittsburgh	Pennsylvania	-79.89959655	40.45706564	7044 Bennett St	Homewood south	13	Yes	good	104.98688	introduced	more than 18.29 m	Pittsburgh	NA	NA	NA	NA	NA	NA	NA	NA	NA	NA	NA	NA
495628256	Thornless honeylocust	Gleditsia triacanthos	Pittsburgh	Pennsylvania	-80.00712628	40.4476895	115 Federal St	North shore	22	No	fair	82.021	naturally_occurring	more than 18.29 m	Pittsburgh	NA	NA	NA	NA	NA	NA	NA	NA	NA	NA	NA	NA
340366831	Green ash	Fraxinus pennsylvanica	Pittsburgh	Pennsylvania	-79.89401739	40.45579776	7312 Bennett St	Homewood south	13	No	fair	121.39108	naturally_occurring	more than 18.29 m	Pittsburgh	NA	NA	NA	NA	NA	NA	NA	NA	NA	NA	NA	NA
72489132	Callery pear	Pyrus calleryana	Pittsburgh	Pennsylvania	-79.89594103	40.45624556	7220 Bennett St	Homewood south	13	No	good	114.8294	introduced	more than 18.29 m	Pittsburgh	NA	NA	NA	NA	NA	NA	NA	NA	NA	NA	NA	NA
153913772	Callery pear	Pyrus calleryana	Pittsburgh	Pennsylvania	-79.89603117	40.45625893	7220 Bennett St	Homewood south	13	No	good	95.14436	introduced	more than 18.29 m	Pittsburgh	NA	NA	NA	NA	NA	NA	NA	NA	NA	NA	NA	NA
1814386717	Callery pear	Pyrus calleryana	Pittsburgh	Pennsylvania	-79.89661507	40.45631828	724 N Homewood Ave	Homewood south	13	No	good	121.39108	introduced	more than 18.29 m	Pittsburgh	NA	NA	NA	NA	NA	NA	NA	NA	NA	NA	NA	NA
453372076	Callery pear	Pyrus calleryana	Pittsburgh	Pennsylvania	-79.89663571	40.45624519	724 N Homewood Ave	Homewood south	13	No	good	101.70604	introduced	more than 18.29 m	Pittsburgh	NA	NA	NA	NA	NA	NA	NA	NA	NA	NA	NA	NA
2062317331	Red maple	Acer rubrum	Pittsburgh	Pennsylvania	-79.89687328	40.45607866	717 N Homewood Ave	Homewood south	13	No	fair	59.05512	naturally_occurring	more than 18.29 m	Pittsburgh	NA	NA	NA	NA	NA	NA	NA	NA	NA	NA	NA	NA
1132206814	White ash	Fraxinus americana	Pittsburgh	Pennsylvania	-79.89368496	40.45571836	7322 Bennett St	Homewood south	13	No	poor	147.6378	naturally_occurring	more than 18.29 m	Pittsburgh	NA	NA	NA	NA	NA	NA	NA	NA	NA	NA	NA	NA
1683351151	Red maple	Acer rubrum	Pittsburgh	Pennsylvania	-79.89681118	40.45635896	717 N Homewood Ave	Homewood south	13	No	dead	52.49344	naturally_occurring	more than 18.29 m	Pittsburgh	NA	NA	NA	NA	NA	NA	NA	NA	NA	NA	NA	NA
654872698	Norway maple	Acer platanoides	Pittsburgh	Pennsylvania	-79.89042346	40.45476343	7600 Bennett St	Homewood south	13	Yes	good	144.35696	introduced	more than 18.29 m	Pittsburgh	NA	NA	NA	NA	NA	NA	NA	NA	NA	NA	NA	NA
1263756945	Norway maple	Acer platanoides	Pittsburgh	Pennsylvania	-79.8903681	40.45491652	7600 Bennett St	Homewood south	13	No	fair	104.98688	introduced	more than 18.29 m	Pittsburgh	NA	NA	NA	NA	NA	NA	NA	NA	NA	NA	NA	NA
450559809	Downy serviceberry	Amelanchier arborea	Pittsburgh	Pennsylvania	-80.00793689	40.45647375	1215 Federal St	Central northside	22	No	good	65.6168	naturally_occurring	more than 18.29 m	Pittsburgh	NA	NA	NA	NA	NA	NA	NA	NA	NA	NA	NA	NA
2014879819	Norway maple	Acer platanoides	Pittsburgh	Pennsylvania	-79.890402	40.45482517	7600 Bennett St	Homewood south	13	No	good	104.98688	introduced	more than 18.29 m	Pittsburgh	NA	NA	NA	NA	NA	NA	NA	NA	NA	NA	NA	NA
1707517369	Norway maple	Acer platanoides	Pittsburgh	Pennsylvania	-79.89059983	40.45465475	715 N Braddock Ave	Homewood south	13	Yes	fair	101.70604	introduced	more than 18.29 m	Pittsburgh	NA	NA	NA	NA	NA	NA	NA	NA	NA	NA	NA	NA
1692165638	American linden	Tilia americana	Pittsburgh	Pennsylvania	-79.89054512	40.45482827	719 N Braddock Ave	Homewood south	13	Yes	good	114.8294	naturally_occurring	more than 18.29 m	Pittsburgh	NA	NA	NA	NA	NA	NA	NA	NA	NA	NA	NA	NA
2013632722	London planetree	Platanus acerifolia	Pittsburgh	Pennsylvania	-79.89110477	40.45513789	7530 Bennett St	Homewood south	13	No	fair	229.6588	introduced	more than 18.29 m	Pittsburgh	NA	NA	NA	NA	NA	NA	NA	NA	NA	NA	NA	NA
2095592612	London planetree	Platanus acerifolia	Pittsburgh	Pennsylvania	-79.89090331	40.45507068	7534 Bennett St	Homewood south	13	No	good	262.4672	introduced	more than 18.29 m	Pittsburgh	NA	NA	NA	NA	NA	NA	NA	NA	NA	NA	NA	NA
1607112730	London planetree	Platanus acerifolia	Pittsburgh	Pennsylvania	-79.89028603	40.45495245	7600 Bennett St	Homewood south	13	No	fair	190.28872	introduced	more than 18.29 m	Pittsburgh	NA	NA	NA	NA	NA	NA	NA	NA	NA	NA	NA	NA
299398293	Green ash	Fraxinus pennsylvanica	Pittsburgh	Pennsylvania	-79.89142672	40.45520815	7522 Bennett St	Homewood south	13	No	dead	144.35696	naturally_occurring	more than 18.29 m	Pittsburgh	NA	NA	NA	NA	NA	NA	NA	NA	NA	NA	NA	NA
2024291110	Norway maple	Acer platanoides	Pittsburgh	Pennsylvania	-79.88945529	40.45490199	7625 Bennett St	Homewood south	13	No	fair	127.95276	introduced	more than 18.29 m	Pittsburgh	NA	NA	NA	NA	NA	NA	NA	NA	NA	NA	NA	NA
2072179800	Red maple	Acer rubrum	Pittsburgh	Pennsylvania	-79.89279712	40.45565872	7345 Bennett St	Homewood south	13	Yes	fair	108.26772	naturally_occurring	more than 18.29 m	Pittsburgh	NA	NA	NA	NA	NA	NA	NA	NA	NA	NA	NA	NA
1937901723	Red maple	Acer rubrum	Pittsburgh	Pennsylvania	-79.89160659	40.4553764	7511 Bennett St	Homewood south	13	Yes	poor	108.26772	naturally_occurring	more than 18.29 m	Pittsburgh	NA	NA	NA	NA	NA	NA	NA	NA	NA	NA	NA	NA
133937923	Thornless honeylocust	Gleditsia triacanthos	Pittsburgh	Pennsylvania	-80.00676701	40.44777042	115 Federal St	North shore	22	No	fair	82.021	naturally_occurring	more than 18.29 m	Pittsburgh	NA	NA	NA	NA	NA	NA	NA	NA	NA	NA	NA	NA
1740559333	American sweetgum	Liquidambar styraciflua	Pittsburgh	Pennsylvania	-79.89296925	40.45569611	7341 Bennett St	Homewood south	13	Yes	fair	144.35696	naturally_occurring	more than 18.29 m	Pittsburgh	NA	NA	NA	NA	NA	NA	NA	NA	NA	NA	NA	NA
21723803	Green ash	Fraxinus pennsylvanica	Pittsburgh	Pennsylvania	-79.89109807	40.45526024	7531 Bennett St	Homewood south	13	Yes	poor	150.91864	naturally_occurring	more than 18.29 m	Pittsburgh	NA	NA	NA	NA	NA	NA	NA	NA	NA	NA	NA	NA
96228196	American sweetgum	Liquidambar styraciflua	Pittsburgh	Pennsylvania	-79.89003913	40.45502668	7605 Bennett St	Homewood south	13	Yes	fair	141.07612	naturally_occurring	more than 18.29 m	Pittsburgh	NA	NA	NA	NA	NA	NA	NA	NA	NA	NA	NA	NA
344617421	American sweetgum	Liquidambar styraciflua	Pittsburgh	Pennsylvania	-79.88946008	40.45476641	7616 Bennett St	Homewood south	13	No	fair	124.67192	naturally_occurring	more than 18.29 m	Pittsburgh	NA	NA	NA	NA	NA	NA	NA	NA	NA	NA	NA	NA
120998515	Red maple	Acer rubrum	Pittsburgh	Pennsylvania	-79.8925224	40.45559147	7355 Bennett St	Homewood south	13	Yes	fair	108.26772	naturally_occurring	more than 18.29 m	Pittsburgh	NA	NA	NA	NA	NA	NA	NA	NA	NA	NA	NA	NA
369175982	Littleleaf linden	Tilia cordata	Pittsburgh	Pennsylvania	-79.8917487	40.45541435	7509 Bennett St	Homewood south	13	Yes	fair	154.19948	introduced	more than 18.29 m	Pittsburgh	NA	NA	NA	NA	NA	NA	NA	NA	NA	NA	NA	NA
715304171	American sweetgum	Liquidambar styraciflua	Pittsburgh	Pennsylvania	-79.89096125	40.45524337	7535 Bennett St	Homewood south	13	Yes	fair	147.6378	naturally_occurring	more than 18.29 m	Pittsburgh	NA	NA	NA	NA	NA	NA	NA	NA	NA	NA	NA	NA
454111951	Flowering crabapple	Malus	Pittsburgh	Pennsylvania	-79.89693563	40.4566004	801 N Homewood Ave	Homewood south	13	Yes	good	65.6168	no_info	more than 18.29 m	Pittsburgh	NA	NA	NA	NA	NA	NA	NA	NA	NA	NA	NA	NA
506825352	American sweetgum	Liquidambar styraciflua	Pittsburgh	Pennsylvania	-79.89522164	40.45620856	7235 Bennett St	Homewood south	13	Yes	poor	95.14436	naturally_occurring	more than 18.29 m	Pittsburgh	NA	NA	NA	NA	NA	NA	NA	NA	NA	NA	NA	NA
33462381	American sweetgum	Liquidambar styraciflua	Pittsburgh	Pennsylvania	-79.89544785	40.45625777	7231 Bennett St	Homewood south	13	Yes	fair	108.26772	naturally_occurring	more than 18.29 m	Pittsburgh	NA	NA	NA	NA	NA	NA	NA	NA	NA	NA	NA	NA
2058047838	Littleleaf linden	Tilia cordata	Pittsburgh	Pennsylvania	-79.96316115	40.42659734	2997 Sidney St	South side flats	16	No	fair	82.021	introduced	more than 18.29 m	Pittsburgh	NA	NA	NA	NA	NA	NA	NA	NA	NA	NA	NA	NA
712722603	Downy serviceberry	Amelanchier arborea	Pittsburgh	Pennsylvania	-80.00748202	40.45777736	1401 Federal St	Central northside	25	Yes	good	32.8084	naturally_occurring	more than 18.29 m	Pittsburgh	NA	NA	NA	NA	NA	NA	NA	NA	NA	NA	NA	NA
701007977	Norway maple	Acer platanoides	Pittsburgh	Pennsylvania	-79.90015381	40.45732179	7033 Bennett St	Homewood south	13	Yes	poor	82.021	introduced	more than 18.29 m	Pittsburgh	NA	NA	NA	NA	NA	NA	NA	NA	NA	NA	NA	NA
1517759161	Norway maple	Acer platanoides	Pittsburgh	Pennsylvania	-79.89907611	40.45707408	801 N Lang Ave	Homewood south	13	Yes	fair	82.021	introduced	more than 18.29 m	Pittsburgh	NA	NA	NA	NA	NA	NA	NA	NA	NA	NA	NA	NA
238966593	Norway maple	Acer platanoides	Pittsburgh	Pennsylvania	-79.89780829	40.45679631	7127 Bennett St	Homewood south	13	Yes	fair	91.86352	introduced	more than 18.29 m	Pittsburgh	NA	NA	NA	NA	NA	NA	NA	NA	NA	NA	NA	NA
1251325540	American sweetgum	Liquidambar styraciflua	Pittsburgh	Pennsylvania	-79.89553446	40.45628526	7225 Bennett St	Homewood south	13	Yes	fair	91.86352	naturally_occurring	more than 18.29 m	Pittsburgh	NA	NA	NA	NA	NA	NA	NA	NA	NA	NA	NA	NA
1910913037	London planetree	Platanus acerifolia	Pittsburgh	Pennsylvania	-79.89723148	40.45666695	7141 Bennett St	Homewood south	13	Yes	fair	187.00788	introduced	more than 18.29 m	Pittsburgh	NA	NA	NA	NA	NA	NA	NA	NA	NA	NA	NA	NA
1799919398	American sweetgum	Liquidambar styraciflua	Pittsburgh	Pennsylvania	-79.89078671	40.45423355	7599 Kelly St	Homewood south	13	Yes	fair	104.98688	naturally_occurring	more than 18.29 m	Pittsburgh	NA	NA	NA	NA	NA	NA	NA	NA	NA	NA	NA	NA
832349690	Norway maple	Acer platanoides	Pittsburgh	Pennsylvania	-79.89478168	40.4554441	709 Sterrett St	Homewood south	13	Yes	poor	150.91864	introduced	more than 18.29 m	Pittsburgh	NA	NA	NA	NA	NA	NA	NA	NA	NA	NA	NA	NA
705800990	Thornless honeylocust	Gleditsia triacanthos	Pittsburgh	Pennsylvania	-79.90083775	40.45748395	7013 Bennett St	Homewood south	13	Yes	fair	124.67192	naturally_occurring	more than 18.29 m	Pittsburgh	NA	NA	NA	NA	NA	NA	NA	NA	NA	NA	NA	NA
990946878	Hawthorn:	Crataegus	Pittsburgh	Pennsylvania	-79.8970194	40.455736	707 N Homewood Ave	Homewood south	13	No	dead	52.49344	no_info	more than 18.29 m	Pittsburgh	NA	NA	NA	NA	NA	NA	NA	NA	NA	NA	NA	NA
1413314755	Thornless honeylocust	Gleditsia triacanthos	Pittsburgh	Pennsylvania	-79.92020415	40.44260049	5876 Solway St	Squirrel hill north	14	Yes	fair	147.6378	naturally_occurring	more than 18.29 m	Pittsburgh	NA	NA	NA	NA	NA	NA	NA	NA	NA	NA	NA	NA
364136109	Downy serviceberry	Amelanchier arborea	Pittsburgh	Pennsylvania	-80.007881	40.45630672	1215 Federal St	Central northside	22	No	good	65.6168	naturally_occurring	more than 18.29 m	Pittsburgh	NA	NA	NA	NA	NA	NA	NA	NA	NA	NA	NA	NA
269520033	American sweetgum	Liquidambar styraciflua	Pittsburgh	Pennsylvania	-79.92083523	40.44470938	1330 Shady Ave	Squirrel hill north	14	Yes	fair	98.4252	naturally_occurring	more than 18.29 m	Pittsburgh	NA	NA	NA	NA	NA	NA	NA	NA	NA	NA	NA	NA
68885552	American elm	Ulmus americana	Pittsburgh	Pennsylvania	-79.92034964	40.443093	1428 Shady Ave	Squirrel hill north	14	Yes	fair	196.8504	naturally_occurring	more than 18.29 m	Pittsburgh	NA	NA	NA	NA	NA	NA	NA	NA	NA	NA	NA	NA
2008301558	American elm	Ulmus americana	Pittsburgh	Pennsylvania	-79.92037263	40.44318061	1428 Shady Ave	Squirrel hill north	14	Yes	fair	196.8504	naturally_occurring	more than 18.29 m	Pittsburgh	NA	NA	NA	NA	NA	NA	NA	NA	NA	NA	NA	NA
129972623	Red maple	Acer rubrum	Pittsburgh	Pennsylvania	-79.92078153	40.44451779	1336 Shady Ave	Squirrel hill north	14	No	fair	131.2336	naturally_occurring	more than 18.29 m	Pittsburgh	NA	NA	NA	NA	NA	NA	NA	NA	NA	NA	NA	NA
1837167103	Red maple	Acer rubrum	Pittsburgh	Pennsylvania	-79.9208093	40.44461962	1336 Shady Ave	Squirrel hill north	14	Yes	fair	68.89764	naturally_occurring	more than 18.29 m	Pittsburgh	NA	NA	NA	NA	NA	NA	NA	NA	NA	NA	NA	NA
1094177025	London planetree	Platanus acerifolia	Pittsburgh	Pennsylvania	-79.92102486	40.44531992	1308 Shady Ave	Squirrel hill north	14	Yes	fair	150.91864	introduced	more than 18.29 m	Pittsburgh	NA	NA	NA	NA	NA	NA	NA	NA	NA	NA	NA	NA
2050261672	London planetree	Platanus acerifolia	Pittsburgh	Pennsylvania	-79.92094691	40.44504625	1320 Shady Ave	Squirrel hill north	14	Yes	fair	170.60368	introduced	more than 18.29 m	Pittsburgh	NA	NA	NA	NA	NA	NA	NA	NA	NA	NA	NA	NA
1737408896	London planetree	Platanus acerifolia	Pittsburgh	Pennsylvania	-79.92086483	40.44482328	1330 Shady Ave	Squirrel hill north	14	Yes	fair	187.00788	introduced	more than 18.29 m	Pittsburgh	NA	NA	NA	NA	NA	NA	NA	NA	NA	NA	NA	NA
541317256	Callery pear	Pyrus calleryana	Pittsburgh	Pennsylvania	-79.91867897	40.44229455	1405 Shady Ave	Squirrel hill north	14	Yes	poor	52.49344	introduced	more than 18.29 m	Pittsburgh	NA	NA	NA	NA	NA	NA	NA	NA	NA	NA	NA	NA
1472899122	Red maple	Acer rubrum	Pittsburgh	Pennsylvania	-79.91956068	40.44194124	1405 Shady Ave	Squirrel hill north	14	No	poor	65.6168	naturally_occurring	more than 18.29 m	Pittsburgh	NA	NA	NA	NA	NA	NA	NA	NA	NA	NA	NA	NA
379119203	Thornless honeylocust	Gleditsia triacanthos	Pittsburgh	Pennsylvania	-80.00451723	40.44873688	223 Federal St	North shore	22	No	good	65.6168	naturally_occurring	more than 18.29 m	Pittsburgh	NA	NA	NA	NA	NA	NA	NA	NA	NA	NA	NA	NA
1110649543	Callery pear	Pyrus calleryana	Pittsburgh	Pennsylvania	-79.91889415	40.44208801	1405 Shady Ave	Squirrel hill north	14	Yes	fair	65.6168	introduced	more than 18.29 m	Pittsburgh	NA	NA	NA	NA	NA	NA	NA	NA	NA	NA	NA	NA
29955239	Japanese tree lilac	Syringa reticulata	Pittsburgh	Pennsylvania	-79.9188141	40.44210713	1405 Shady Ave	Squirrel hill north	14	Yes	fair	42.65092	introduced	more than 18.29 m	Pittsburgh	NA	NA	NA	NA	NA	NA	NA	NA	NA	NA	NA	NA
1446063313	London planetree	Platanus acerifolia	Pittsburgh	Pennsylvania	-79.91917906	40.44396019	6330 Wilkins Ave	Squirrel hill north	14	Yes	poor	72.17848	introduced	more than 18.29 m	Pittsburgh	NA	NA	NA	NA	NA	NA	NA	NA	NA	NA	NA	NA
598417334	Cherry/plum:	Prunus	Pittsburgh	Pennsylvania	-79.91590403	40.44458903	1404 Barnsdale St	Squirrel hill north	14	No	fair	22.96588	no_info	more than 18.29 m	Pittsburgh	NA	NA	NA	NA	NA	NA	NA	NA	NA	NA	NA	NA
1316522837	Cherry/plum:	Prunus	Pittsburgh	Pennsylvania	-79.91570615	40.44461442	1404 Barnsdale St	Squirrel hill north	14	No	fair	26.24672	no_info	more than 18.29 m	Pittsburgh	NA	NA	NA	NA	NA	NA	NA	NA	NA	NA	NA	NA
484232919	Cherry/plum:	Prunus	Pittsburgh	Pennsylvania	-79.91580154	40.44460179	1404 Barnsdale St	Squirrel hill north	14	No	poor	22.96588	no_info	more than 18.29 m	Pittsburgh	NA	NA	NA	NA	NA	NA	NA	NA	NA	NA	NA	NA
1444598720	Cherry/plum:	Prunus	Pittsburgh	Pennsylvania	-79.91599224	40.44457382	1404 Barnsdale St	Squirrel hill north	14	No	fair	22.96588	no_info	more than 18.29 m	Pittsburgh	NA	NA	NA	NA	NA	NA	NA	NA	NA	NA	NA	NA
1417739932	Littleleaf linden	Tilia cordata	Pittsburgh	Pennsylvania	-79.91761828	40.44410825	1401 Beechwood Blvd	Squirrel hill north	14	No	fair	114.8294	introduced	more than 18.29 m	Pittsburgh	NA	NA	NA	NA	NA	NA	NA	NA	NA	NA	NA	NA
1555617098	London planetree	Platanus acerifolia	Pittsburgh	Pennsylvania	-79.9162295	40.44466967	6539 Wilkins Ave	Point breeze	14	Yes	fair	85.30184	introduced	more than 18.29 m	Pittsburgh	NA	NA	NA	NA	NA	NA	NA	NA	NA	NA	NA	NA
362560272	Pin oak	Quercus palustris	Pittsburgh	Pennsylvania	-79.91244534	40.44737811	537 Glen Arden Dr	Point breeze	14	Yes	fair	196.8504	naturally_occurring	more than 18.29 m	Pittsburgh	NA	NA	NA	NA	NA	NA	NA	NA	NA	NA	NA	NA
1166810473	Downy serviceberry	Amelanchier arborea	Pittsburgh	Pennsylvania	-80.00782051	40.4561434	1215 Federal St	Central northside	22	No	good	65.6168	naturally_occurring	more than 18.29 m	Pittsburgh	NA	NA	NA	NA	NA	NA	NA	NA	NA	NA	NA	NA
1087067914	Eastern redbud	Cercis canadensis	Pittsburgh	Pennsylvania	-79.91449271	40.44715817	6814 Linden Ln	Point breeze	14	No	good	36.08924	naturally_occurring	more than 18.29 m	Pittsburgh	NA	NA	NA	NA	NA	NA	NA	NA	NA	NA	NA	NA
1298727951	Callery pear	Pyrus calleryana	Pittsburgh	Pennsylvania	-79.91726775	40.44451738	6507 Wilkins Ave	Point breeze	14	Yes	fair	131.2336	introduced	more than 18.29 m	Pittsburgh	NA	NA	NA	NA	NA	NA	NA	NA	NA	NA	NA	NA
815854267	Northern red oak	Quercus rubra	Pittsburgh	Pennsylvania	-79.90951766	40.4497492	300 S Dallas Ave	Point breeze	14	Yes	fair	82.021	naturally_occurring	more than 18.29 m	Pittsburgh	NA	NA	NA	NA	NA	NA	NA	NA	NA	NA	NA	NA
1382898470	American sweetgum	Liquidambar styraciflua	Pittsburgh	Pennsylvania	-79.89224189	40.45451309	7509 Kelly St	Homewood south	13	No	fair	157.48032	naturally_occurring	more than 18.29 m	Pittsburgh	NA	NA	NA	NA	NA	NA	NA	NA	NA	NA	NA	NA
1561969793	Amur maple	Acer ginnala	Pittsburgh	Pennsylvania	-79.89769249	40.45563359	7114 Kelly St	Homewood south	13	Yes	fair	52.49344	introduced	more than 18.29 m	Pittsburgh	NA	NA	NA	NA	NA	NA	NA	NA	NA	NA	NA	NA
670236179	Thornless honeylocust	Gleditsia triacanthos	Pittsburgh	Pennsylvania	-79.89851087	40.45593607	7111 Kelly St	Homewood south	13	No	fair	68.89764	naturally_occurring	more than 18.29 m	Pittsburgh	NA	NA	NA	NA	NA	NA	NA	NA	NA	NA	NA	NA
367024659	Thornless honeylocust	Gleditsia triacanthos	Pittsburgh	Pennsylvania	-79.89832769	40.4559125	7117 Kelly St	Homewood south	13	No	fair	55.77428	naturally_occurring	more than 18.29 m	Pittsburgh	NA	NA	NA	NA	NA	NA	NA	NA	NA	NA	NA	NA
42809207	Thornless honeylocust	Gleditsia triacanthos	Pittsburgh	Pennsylvania	-79.89821389	40.45586696	7119 Kelly St	Homewood south	13	No	fair	68.89764	naturally_occurring	more than 18.29 m	Pittsburgh	NA	NA	NA	NA	NA	NA	NA	NA	NA	NA	NA	NA
1698513882	Amur maple	Acer ginnala	Pittsburgh	Pennsylvania	-79.89779142	40.45566056	7114 Kelly St	Homewood south	13	Yes	poor	52.49344	introduced	more than 18.29 m	Pittsburgh	NA	NA	NA	NA	NA	NA	NA	NA	NA	NA	NA	NA
1725412019	Amur maple	Acer ginnala	Pittsburgh	Pennsylvania	-79.89794786	40.45567344	7114 Kelly St	Homewood south	13	Yes	poor	59.05512	introduced	more than 18.29 m	Pittsburgh	NA	NA	NA	NA	NA	NA	NA	NA	NA	NA	NA	NA
725251029	Elm:	Ulmus	Pittsburgh	Pennsylvania	-80.00741199	40.45784327	1429 Federal St	Central northside	25	No	good	59.05512	no_info	more than 18.29 m	Pittsburgh	NA	NA	NA	NA	NA	NA	NA	NA	NA	NA	NA	NA
1255518923	Thornless honeylocust	Gleditsia triacanthos	Pittsburgh	Pennsylvania	-79.89861171	40.45596116	7111 Kelly St	Homewood south	13	No	poor	52.49344	naturally_occurring	more than 18.29 m	Pittsburgh	NA	NA	NA	NA	NA	NA	NA	NA	NA	NA	NA	NA
64878394	London planetree	Platanus acerifolia	Pittsburgh	Pennsylvania	-79.89797199	40.45581269	7123 Kelly St	Homewood south	13	No	good	85.30184	introduced	more than 18.29 m	Pittsburgh	NA	NA	NA	NA	NA	NA	NA	NA	NA	NA	NA	NA
2064634899	American sweetgum	Liquidambar styraciflua	Pittsburgh	Pennsylvania	-79.89296338	40.45381951	7371 Hamilton Ave	Homewood south	13	No	poor	144.35696	naturally_occurring	more than 18.29 m	Pittsburgh	NA	NA	NA	NA	NA	NA	NA	NA	NA	NA	NA	NA
980385473	American sweetgum	Liquidambar styraciflua	Pittsburgh	Pennsylvania	-79.89300499	40.45374008	7371 Hamilton Ave	Homewood south	13	No	fair	141.07612	naturally_occurring	more than 18.29 m	Pittsburgh	NA	NA	NA	NA	NA	NA	NA	NA	NA	NA	NA	NA
707923232	London planetree	Platanus acerifolia	Pittsburgh	Pennsylvania	-79.89278626	40.45449596	7356 Kelly St	Homewood south	13	Yes	fair	170.60368	introduced	more than 18.29 m	Pittsburgh	NA	NA	NA	NA	NA	NA	NA	NA	NA	NA	NA	NA
2087087039	London planetree	Platanus acerifolia	Pittsburgh	Pennsylvania	-79.89155341	40.45421763	7522 Kelly St	Homewood south	13	Yes	fair	200.13124	introduced	more than 18.29 m	Pittsburgh	NA	NA	NA	NA	NA	NA	NA	NA	NA	NA	NA	NA
204961710	Red maple	Acer rubrum	Pittsburgh	Pennsylvania	-79.88451538	40.45112669	574 Oakwood St	East hills	13	Yes	fair	104.98688	naturally_occurring	more than 18.29 m	Pittsburgh	NA	NA	NA	NA	NA	NA	NA	NA	NA	NA	NA	NA
1050477992	Honeylocust	Gleditsia triacanthos	Pittsburgh	Pennsylvania	-79.88346891	40.4515062	607 Singer Pl	East hills	13	No	good	164.042	naturally_occurring	more than 18.29 m	Pittsburgh	NA	NA	NA	NA	NA	NA	NA	NA	NA	NA	NA	NA
982173070	Red mulberry	Morus rubra	Pittsburgh	Pennsylvania	-79.88520983	40.45189804	7905 Hamilton Ave	Homewood south	13	Yes	poor	114.8294	naturally_occurring	more than 18.29 m	Pittsburgh	NA	NA	NA	NA	NA	NA	NA	NA	NA	NA	NA	NA
507065629	Callery pear	Pyrus calleryana	Pittsburgh	Pennsylvania	-79.88690085	40.45214578	7881 Hamilton Ave	Homewood south	13	No	fair	19.68504	introduced	more than 18.29 m	Pittsburgh	NA	NA	NA	NA	NA	NA	NA	NA	NA	NA	NA	NA
783943699	Thornless honeylocust	Gleditsia triacanthos	Pittsburgh	Pennsylvania	-80.00721148	40.44767115	115 Federal St	North shore	22	No	poor	82.021	naturally_occurring	more than 18.29 m	Pittsburgh	NA	NA	NA	NA	NA	NA	NA	NA	NA	NA	NA	NA
1083822403	Norway maple	Acer platanoides	Pittsburgh	Pennsylvania	-79.88528308	40.45300906	702 Oakwood St	East hills	13	No	fair	144.35696	introduced	more than 18.29 m	Pittsburgh	NA	NA	NA	NA	NA	NA	NA	NA	NA	NA	NA	NA
1988421166	London planetree	Platanus acerifolia	Pittsburgh	Pennsylvania	-79.88060116	40.45502294	8200 Frankstown Ave	East hills	13	Yes	good	213.2546	introduced	more than 18.29 m	Pittsburgh	NA	NA	NA	NA	NA	NA	NA	NA	NA	NA	NA	NA
336247167	Black locust	Robinia pseudoacacia	Pittsburgh	Pennsylvania	-79.87798245	40.45446097	8316 Vidette St	East hills	13	No	fair	164.042	naturally_occurring	more than 18.29 m	Pittsburgh	NA	NA	NA	NA	NA	NA	NA	NA	NA	NA	NA	NA
585434324	Honeylocust	Gleditsia triacanthos	Pittsburgh	Pennsylvania	-79.87788062	40.45453079	8320 Vidette St	East hills	13	Yes	good	180.4462	naturally_occurring	more than 18.29 m	Pittsburgh	NA	NA	NA	NA	NA	NA	NA	NA	NA	NA	NA	NA
969635378	Yew:	Taxus	Pittsburgh	Pennsylvania	-79.87787037	40.45467283	8321 Vidette St	East hills	13	Yes	good	104.98688	no_info	more than 18.29 m	Pittsburgh	NA	NA	NA	NA	NA	NA	NA	NA	NA	NA	NA	NA
484692515	Colorado spruce	Picea pungens	Pittsburgh	Pennsylvania	-79.87701968	40.45517709	8350 Vidette St	East hills	13	Yes	good	216.53544	introduced	more than 18.29 m	Pittsburgh	NA	NA	NA	NA	NA	NA	NA	NA	NA	NA	NA	NA
1718732151	Heaven of tree	Ailanthus altissima	Pittsburgh	Pennsylvania	-79.87582096	40.45581496	737 Wilkinsburg Ave	East hills	13	Yes	fair	104.98688	introduced	more than 18.29 m	Pittsburgh	NA	NA	NA	NA	NA	NA	NA	NA	NA	NA	NA	NA
1296923330	Black locust	Robinia pseudoacacia	Pittsburgh	Pennsylvania	-79.87576311	40.45737321	783 Wilkinsburg Ave	East hills	13	No	fair	203.41208	naturally_occurring	more than 18.29 m	Pittsburgh	NA	NA	NA	NA	NA	NA	NA	NA	NA	NA	NA	NA
521018174	Silver maple	Acer saccharinum	Pittsburgh	Pennsylvania	-79.86990982	40.45035751	2000 Fairlawn St	East hills	13	Yes	poor	114.8294	naturally_occurring	more than 18.29 m	Pittsburgh	NA	NA	NA	NA	NA	NA	NA	NA	NA	NA	NA	NA
1748806106	Silver maple	Acer saccharinum	Pittsburgh	Pennsylvania	-79.8698681	40.45024571	2011 Sunrise Ave	East hills	13	No	poor	164.042	naturally_occurring	more than 18.29 m	Pittsburgh	NA	NA	NA	NA	NA	NA	NA	NA	NA	NA	NA	NA
190345647	Japanese zelkova	Zelkova serrata	Pittsburgh	Pennsylvania	-80.00746574	40.45802731	1429 Federal St	Central northside	25	No	fair	39.37008	introduced	more than 18.29 m	Pittsburgh	NA	NA	NA	NA	NA	NA	NA	NA	NA	NA	NA	NA
2029304722	Red maple	Acer rubrum	Pittsburgh	Pennsylvania	-79.87109957	40.45100825	2031 Fairlawn St	East hills	13	No	poor	98.4252	naturally_occurring	more than 18.29 m	Pittsburgh	NA	NA	NA	NA	NA	NA	NA	NA	NA	NA	NA	NA
1756815910	Littleleaf linden	Tilia cordata	Pittsburgh	Pennsylvania	-79.8713954	40.45132005	2041 Fairlawn St	East hills	13	Yes	good	147.6378	introduced	more than 18.29 m	Pittsburgh	NA	NA	NA	NA	NA	NA	NA	NA	NA	NA	NA	NA
447040057	Norway maple	Acer platanoides	Pittsburgh	Pennsylvania	-79.87118934	40.45122604	2034 Fairlawn St	East hills	13	Yes	fair	131.2336	introduced	more than 18.29 m	Pittsburgh	NA	NA	NA	NA	NA	NA	NA	NA	NA	NA	NA	NA
708352309	Littleleaf linden	Tilia cordata	Pittsburgh	Pennsylvania	-79.87147673	40.45144723	2047 Fairlawn St	East hills	13	Yes	good	147.6378	introduced	more than 18.29 m	Pittsburgh	NA	NA	NA	NA	NA	NA	NA	NA	NA	NA	NA	NA
1127241466	Littleleaf linden	Tilia cordata	Pittsburgh	Pennsylvania	-79.87166398	40.45202848	2067 Fairlawn St	East hills	13	No	good	131.2336	introduced	more than 18.29 m	Pittsburgh	NA	NA	NA	NA	NA	NA	NA	NA	NA	NA	NA	NA
1375584798	Littleleaf linden	Tilia cordata	Pittsburgh	Pennsylvania	-79.87171509	40.45227275	2075 Fairlawn St	East hills	13	Yes	good	147.6378	introduced	more than 18.29 m	Pittsburgh	NA	NA	NA	NA	NA	NA	NA	NA	NA	NA	NA	NA
2027910189	Green ash	Fraxinus pennsylvanica	Pittsburgh	Pennsylvania	-79.86969746	40.45054602	2001 Sunrise Ave	East hills	13	No	poor	91.86352	naturally_occurring	more than 18.29 m	Pittsburgh	NA	NA	NA	NA	NA	NA	NA	NA	NA	NA	NA	NA
255036151	Black locust	Robinia pseudoacacia	Pittsburgh	Pennsylvania	-79.88178623	40.45661445	1023 Lawndale St	Homewood north	13	Yes	fair	147.6378	naturally_occurring	more than 18.29 m	Pittsburgh	NA	NA	NA	NA	NA	NA	NA	NA	NA	NA	NA	NA
742065808	White mulberry	Morus alba	Pittsburgh	Pennsylvania	-79.88432632	40.45657606	1000 Wheeler St	Homewood north	13	No	poor	98.4252	introduced	more than 18.29 m	Pittsburgh	NA	NA	NA	NA	NA	NA	NA	NA	NA	NA	NA	NA
1010742679	American elm	Ulmus americana	Pittsburgh	Pennsylvania	-79.88486549	40.45872067	1079 Wheeler St	Homewood north	13	No	dead	114.8294	naturally_occurring	more than 18.29 m	Pittsburgh	NA	NA	NA	NA	NA	NA	NA	NA	NA	NA	NA	NA
470989113	Thornless honeylocust	Gleditsia triacanthos	Pittsburgh	Pennsylvania	-80.0068351	40.4477536	115 Federal St	North shore	22	No	fair	82.021	naturally_occurring	more than 18.29 m	Pittsburgh	NA	NA	NA	NA	NA	NA	NA	NA	NA	NA	NA	NA
523731041	Black locust	Robinia pseudoacacia	Pittsburgh	Pennsylvania	-79.88242388	40.45724618	1028 Blackadore St	Homewood north	13	No	poor	98.4252	naturally_occurring	more than 18.29 m	Pittsburgh	NA	NA	NA	NA	NA	NA	NA	NA	NA	NA	NA	NA
1198499912	Eastern white pine	Pinus strobus	Pittsburgh	Pennsylvania	-79.88162981	40.45655636	1024 Lawndale St	Homewood north	13	No	fair	164.042	naturally_occurring	more than 18.29 m	Pittsburgh	NA	NA	NA	NA	NA	NA	NA	NA	NA	NA	NA	NA
925585720	Norway maple	Acer platanoides	Pittsburgh	Pennsylvania	-79.88164452	40.45660626	1024 Lawndale St	Homewood north	13	No	fair	98.4252	introduced	more than 18.29 m	Pittsburgh	NA	NA	NA	NA	NA	NA	NA	NA	NA	NA	NA	NA
712633612	Hawthorn:	Crataegus	Pittsburgh	Pennsylvania	-79.88070398	40.45627203	1008 Silverdale St	Homewood north	13	Yes	dead	39.37008	no_info	more than 18.29 m	Pittsburgh	NA	NA	NA	NA	NA	NA	NA	NA	NA	NA	NA	NA
1666197479	Red maple	Acer rubrum	Pittsburgh	Pennsylvania	-79.88299651	40.45275225	651 Sickles St	East hills	13	Yes	good	111.54856	naturally_occurring	more than 18.29 m	Pittsburgh	NA	NA	NA	NA	NA	NA	NA	NA	NA	NA	NA	NA
486875713	London planetree	Platanus acerifolia	Pittsburgh	Pennsylvania	-79.89313624	40.4824947	7001 Allegheny River Blvd	Lincoln-lemington-belmar	12	No	fair	213.2546	introduced	more than 18.29 m	Pittsburgh	NA	NA	NA	NA	NA	NA	NA	NA	NA	NA	NA	NA
415386943	Heaven of tree	Ailanthus altissima	Pittsburgh	Pennsylvania	-79.87716169	40.45131053	1800 Calistoga St	East hills	13	Yes	fair	101.70604	introduced	more than 18.29 m	Pittsburgh	NA	NA	NA	NA	NA	NA	NA	NA	NA	NA	NA	NA
844957455	Black locust	Robinia pseudoacacia	Pittsburgh	Pennsylvania	-79.87704941	40.45142517	1824 Calistoga St	East hills	13	No	poor	154.19948	naturally_occurring	more than 18.29 m	Pittsburgh	NA	NA	NA	NA	NA	NA	NA	NA	NA	NA	NA	NA
1829783045	Norway maple	Acer platanoides	Pittsburgh	Pennsylvania	-79.87331573	40.45220106	2099 Calistoga Pl	East hills	13	Yes	fair	131.2336	introduced	more than 18.29 m	Pittsburgh	NA	NA	NA	NA	NA	NA	NA	NA	NA	NA	NA	NA
610915214	Tuliptree	Liriodendron tulipifera	Pittsburgh	Pennsylvania	-79.87164249	40.45021019	2031 Sonny St	East hills	13	No	poor	213.2546	naturally_occurring	more than 18.29 m	Pittsburgh	NA	NA	NA	NA	NA	NA	NA	NA	NA	NA	NA	NA
650985136	Thornless honeylocust	Gleditsia triacanthos	Pittsburgh	Pennsylvania	-80.00740281	40.45754073	1315 Federal St	Central northside	22	Yes	good	49.2126	naturally_occurring	more than 18.29 m	Pittsburgh	NA	NA	NA	NA	NA	NA	NA	NA	NA	NA	NA	NA
1943557251	Norway maple	Acer platanoides	Pittsburgh	Pennsylvania	-79.87225981	40.4509403	2060 Sonny St	East hills	13	No	good	196.8504	introduced	more than 18.29 m	Pittsburgh	NA	NA	NA	NA	NA	NA	NA	NA	NA	NA	NA	NA
398139821	Colorado spruce	Picea pungens	Pittsburgh	Pennsylvania	-79.93363835	40.42273914	4255 Frank St	Greenfield	15	No	good	98.4252	introduced	more than 18.29 m	Pittsburgh	NA	NA	NA	NA	NA	NA	NA	NA	NA	NA	NA	NA
924184900	Flowering crabapple	Malus	Pittsburgh	Pennsylvania	-79.93080017	40.42222005	780 Melbourne St	Greenfield	15	Yes	good	26.24672	no_info	more than 18.29 m	Pittsburgh	NA	NA	NA	NA	NA	NA	NA	NA	NA	NA	NA	NA
819149201	Northern red oak	Quercus rubra	Pittsburgh	Pennsylvania	-79.93363798	40.42157979	704 Melbourne St	Greenfield	15	No	good	19.68504	naturally_occurring	more than 18.29 m	Pittsburgh	NA	NA	NA	NA	NA	NA	NA	NA	NA	NA	NA	NA
1852316893	Silver maple	Acer saccharinum	Pittsburgh	Pennsylvania	-79.93359379	40.4214983	704 Melbourne St	Greenfield	15	No	good	147.6378	naturally_occurring	more than 18.29 m	Pittsburgh	NA	NA	NA	NA	NA	NA	NA	NA	NA	NA	NA	NA
1958069908	Siberian elm	Ulmus pumila	Pittsburgh	Pennsylvania	-79.93359407	40.42145948	701 Loretta St	Greenfield	15	No	fair	98.4252	introduced	more than 18.29 m	Pittsburgh	NA	NA	NA	NA	NA	NA	NA	NA	NA	NA	NA	NA
605605389	White mulberry	Morus alba	Pittsburgh	Pennsylvania	-79.93397229	40.42254989	4111 Frank St	Greenfield	15	Yes	fair	42.65092	introduced	more than 18.29 m	Pittsburgh	NA	NA	NA	NA	NA	NA	NA	NA	NA	NA	NA	NA
1897485711	Callery pear	Pyrus calleryana	Pittsburgh	Pennsylvania	-79.93109639	40.42229963	777 Melbourne St	Greenfield	15	Yes	good	82.021	introduced	more than 18.29 m	Pittsburgh	NA	NA	NA	NA	NA	NA	NA	NA	NA	NA	NA	NA
342818238	Norway maple	Acer platanoides	Pittsburgh	Pennsylvania	-79.93353899	40.42281517	903 Norfolk St	Greenfield	15	Yes	fair	82.021	introduced	more than 18.29 m	Pittsburgh	NA	NA	NA	NA	NA	NA	NA	NA	NA	NA	NA	NA
481855871	NA	NA	Pittsburgh	Pennsylvania	-79.93365434	40.42161006	704 Melbourne St	Greenfield	15	No	dead	29.52756	no_info	more than 18.29 m	Pittsburgh	NA	NA	NA	NA	NA	NA	NA	NA	NA	NA	NA	NA
2059738940	Freeman maple	Acer freemanii	Pittsburgh	Pennsylvania	-80.00444497	40.4481781	115 Federal St	North shore	22	No	poor	65.6168	introduced	more than 18.29 m	Pittsburgh	NA	NA	NA	NA	NA	NA	NA	NA	NA	NA	NA	NA
1517992578	Red maple	Acer rubrum	Pittsburgh	Pennsylvania	-79.93145358	40.42262347	965 Deely St	Greenfield	15	Yes	fair	131.2336	naturally_occurring	more than 18.29 m	Pittsburgh	NA	NA	NA	NA	NA	NA	NA	NA	NA	NA	NA	NA
1855941860	Norway maple	Acer platanoides	Pittsburgh	Pennsylvania	-79.93110583	40.42233595	777 Melbourne St	Greenfield	15	Yes	fair	72.17848	introduced	more than 18.29 m	Pittsburgh	NA	NA	NA	NA	NA	NA	NA	NA	NA	NA	NA	NA
203744282	Heaven of tree	Ailanthus altissima	Pittsburgh	Pennsylvania	-79.9324167	40.4221741	743 Melbourne St	Greenfield	15	Yes	poor	55.77428	introduced	more than 18.29 m	Pittsburgh	NA	NA	NA	NA	NA	NA	NA	NA	NA	NA	NA	NA
1293315674	Red maple	Acer rubrum	Pittsburgh	Pennsylvania	-79.93061902	40.42311099	981 Greenfield Ave	Greenfield	15	Yes	fair	65.6168	naturally_occurring	more than 18.29 m	Pittsburgh	NA	NA	NA	NA	NA	NA	NA	NA	NA	NA	NA	NA
1831266585	Norway maple	Acer platanoides	Pittsburgh	Pennsylvania	-79.93150996	40.42337668	950 Greenfield Ave	Greenfield	15	Yes	dead	65.6168	introduced	more than 18.29 m	Pittsburgh	NA	NA	NA	NA	NA	NA	NA	NA	NA	NA	NA	NA
1090947335	Northern catalpa	Catalpa speciosa	Pittsburgh	Pennsylvania	-79.93204278	40.42486323	925 Lilac St	Greenfield	15	Yes	good	65.6168	introduced	more than 18.29 m	Pittsburgh	NA	NA	NA	NA	NA	NA	NA	NA	NA	NA	NA	NA
395764414	London planetree	Platanus acerifolia	Pittsburgh	Pennsylvania	-79.93131963	40.42502517	912 Kennebec St	Greenfield	15	Yes	fair	147.6378	introduced	more than 18.29 m	Pittsburgh	NA	NA	NA	NA	NA	NA	NA	NA	NA	NA	NA	NA
679885956	Norway maple	Acer platanoides	Pittsburgh	Pennsylvania	-79.9333058	40.42562033	869 Kennebec St	Greenfield	15	No	good	65.6168	introduced	more than 18.29 m	Pittsburgh	NA	NA	NA	NA	NA	NA	NA	NA	NA	NA	NA	NA
931885771	Pin oak	Quercus palustris	Pittsburgh	Pennsylvania	-79.92932144	40.42616342	1047 Mirror St	Greenfield	15	Yes	poor	104.98688	naturally_occurring	more than 18.29 m	Pittsburgh	NA	NA	NA	NA	NA	NA	NA	NA	NA	NA	NA	NA
506798044	Littleleaf linden	Tilia cordata	Pittsburgh	Pennsylvania	-79.93059899	40.42654735	1006 Mirror St	Greenfield	15	Yes	good	82.021	introduced	more than 18.29 m	Pittsburgh	NA	NA	NA	NA	NA	NA	NA	NA	NA	NA	NA	NA
352149408	Norway maple	Acer platanoides	Pittsburgh	Pennsylvania	-80.00853143	40.3835079	1942 Creedmoor Pl	Brookline	32	Yes	NA	0	introduced	NA	Pittsburgh	NA	NA	NA	NA	NA	NA	NA	NA	NA	NA	NA	NA
364622988	Littleleaf linden	Tilia cordata	Pittsburgh	Pennsylvania	-79.97245117	40.42926164	2311 Sidney St	South side flats	16	Yes	poor	55.77428	introduced	more than 18.29 m	Pittsburgh	NA	NA	NA	NA	NA	NA	NA	NA	NA	NA	NA	NA
986338154	Thornless honeylocust	Gleditsia triacanthos	Pittsburgh	Pennsylvania	-80.0052068	40.44805119	115 Federal St	North shore	22	No	fair	82.021	naturally_occurring	more than 18.29 m	Pittsburgh	NA	NA	NA	NA	NA	NA	NA	NA	NA	NA	NA	NA
568362095	Eastern arborvitae	Thuja occidentalis	Pittsburgh	Pennsylvania	-79.87911207	40.45711026	8342 Perchment St	Homewood north	13	No	good	91.86352	introduced	more than 18.29 m	Pittsburgh	NA	NA	NA	NA	NA	NA	NA	NA	NA	NA	NA	NA
540259067	Colorado spruce	Picea pungens	Pittsburgh	Pennsylvania	-79.87883699	40.45754185	8357 Perchment St	Homewood north	13	No	dead	49.2126	introduced	more than 18.29 m	Pittsburgh	NA	NA	NA	NA	NA	NA	NA	NA	NA	NA	NA	NA
687239662	Northern catalpa	Catalpa speciosa	Pittsburgh	Pennsylvania	-79.88971013	40.44998746	7722 Susquehanna St	Homewood south	13	No	poor	114.8294	introduced	more than 18.29 m	Pittsburgh	NA	NA	NA	NA	NA	NA	NA	NA	NA	NA	NA	NA
907703260	Butternut	Juglans cinerea	Pittsburgh	Pennsylvania	-79.8897703	40.45000547	7722 Susquehanna St	Homewood south	13	No	fair	114.8294	naturally_occurring	more than 18.29 m	Pittsburgh	NA	NA	NA	NA	NA	NA	NA	NA	NA	NA	NA	NA
483330460	Littleleaf linden	Tilia cordata	Pittsburgh	Pennsylvania	-79.92730618	40.42044875	4312 Beechwood Blvd	Greenfield	15	Yes	poor	114.8294	introduced	more than 18.29 m	Pittsburgh	NA	NA	NA	NA	NA	NA	NA	NA	NA	NA	NA	NA
1347169662	Colorado spruce	Picea pungens	Pittsburgh	Pennsylvania	-79.87215618	40.45958949	113 Eymard St	East hills	13	Yes	good	114.8294	introduced	more than 18.29 m	Pittsburgh	NA	NA	NA	NA	NA	NA	NA	NA	NA	NA	NA	NA
99123704	Eastern hemlock	Tsuga canadensis	Pittsburgh	Pennsylvania	-79.87378979	40.45876297	8610 Bricelyn St	East hills	13	No	good	108.26772	naturally_occurring	more than 18.29 m	Pittsburgh	NA	NA	NA	NA	NA	NA	NA	NA	NA	NA	NA	NA
882595693	Eastern arborvitae	Thuja occidentalis	Pittsburgh	Pennsylvania	-79.87213301	40.45888272	137 Eymard St	East hills	13	Yes	fair	82.021	introduced	more than 18.29 m	Pittsburgh	NA	NA	NA	NA	NA	NA	NA	NA	NA	NA	NA	NA
1649804066	Heaven of tree	Ailanthus altissima	Pittsburgh	Pennsylvania	-79.87236817	40.46039854	8807 Bricelyn St	East hills	13	No	dead	98.4252	introduced	more than 18.29 m	Pittsburgh	NA	NA	NA	NA	NA	NA	NA	NA	NA	NA	NA	NA
75271101	Littleleaf linden	Tilia cordata	Pittsburgh	Pennsylvania	-79.92768849	40.42220162	3484 Beechwood Blvd	Greenfield	15	Yes	fair	131.2336	introduced	more than 18.29 m	Pittsburgh	NA	NA	NA	NA	NA	NA	NA	NA	NA	NA	NA	NA
111894584	Thornless honeylocust	Gleditsia triacanthos	Pittsburgh	Pennsylvania	-80.00625198	40.44785915	115 Federal St	North shore	22	No	fair	82.021	naturally_occurring	more than 18.29 m	Pittsburgh	NA	NA	NA	NA	NA	NA	NA	NA	NA	NA	NA	NA
1777641518	Silver maple	Acer saccharinum	Pittsburgh	Pennsylvania	-79.92621241	40.42540385	6120 Saline St	Greenfield	15	No	good	131.2336	naturally_occurring	more than 18.29 m	Pittsburgh	NA	NA	NA	NA	NA	NA	NA	NA	NA	NA	NA	NA
1506208820	White mulberry	Morus alba	Pittsburgh	Pennsylvania	-79.92932638	40.42342007	4159 Windsor St	Greenfield	15	No	fair	82.021	introduced	more than 18.29 m	Pittsburgh	NA	NA	NA	NA	NA	NA	NA	NA	NA	NA	NA	NA
1580212909	Littleleaf linden	Tilia cordata	Pittsburgh	Pennsylvania	-79.92810335	40.42465835	4107 Murray Ave	Greenfield	15	Yes	fair	114.8294	introduced	more than 18.29 m	Pittsburgh	NA	NA	NA	NA	NA	NA	NA	NA	NA	NA	NA	NA
1266057779	London planetree	Platanus acerifolia	Pittsburgh	Pennsylvania	-79.92794732	40.42647507	3948 Murray Ave	Greenfield	15	No	poor	49.2126	introduced	more than 18.29 m	Pittsburgh	NA	NA	NA	NA	NA	NA	NA	NA	NA	NA	NA	NA
592960590	London planetree	Platanus acerifolia	Pittsburgh	Pennsylvania	-79.9284396	40.42654339	4001 Windsor St	Greenfield	15	Yes	good	131.2336	introduced	more than 18.29 m	Pittsburgh	NA	NA	NA	NA	NA	NA	NA	NA	NA	NA	NA	NA
1914877006	Japanese maple	Acer palmatum	Pittsburgh	Pennsylvania	-79.92941767	40.42088251	1129 Greenfield Ave	Greenfield	15	Yes	good	65.6168	introduced	more than 18.29 m	Pittsburgh	NA	NA	NA	NA	NA	NA	NA	NA	NA	NA	NA	NA
1966518569	Callery pear	Pyrus calleryana	Pittsburgh	Pennsylvania	-79.9288001	40.41978149	805 Hazelwood Ave	Greenfield	15	No	good	65.6168	introduced	more than 18.29 m	Pittsburgh	NA	NA	NA	NA	NA	NA	NA	NA	NA	NA	NA	NA
638650313	White mulberry	Morus alba	Pittsburgh	Pennsylvania	-79.92887092	40.42149739	4314 Murray Ave	Greenfield	15	No	fair	32.8084	introduced	more than 18.29 m	Pittsburgh	NA	NA	NA	NA	NA	NA	NA	NA	NA	NA	NA	NA
2070484576	Norway maple	Acer platanoides	Pittsburgh	Pennsylvania	-79.92867947	40.42613448	4015 Windsor St	Greenfield	15	Yes	fair	98.4252	introduced	more than 18.29 m	Pittsburgh	NA	NA	NA	NA	NA	NA	NA	NA	NA	NA	NA	NA
2089659528	London planetree	Platanus acerifolia	Pittsburgh	Pennsylvania	-79.9287555	40.42589082	4023 Windsor St	Greenfield	15	Yes	good	147.6378	introduced	more than 18.29 m	Pittsburgh	NA	NA	NA	NA	NA	NA	NA	NA	NA	NA	NA	NA
1440119184	Thornless honeylocust	Gleditsia triacanthos	Pittsburgh	Pennsylvania	-80.00704724	40.44770535	115 Federal St	North shore	22	No	fair	82.021	naturally_occurring	more than 18.29 m	Pittsburgh	NA	NA	NA	NA	NA	NA	NA	NA	NA	NA	NA	NA
1102056536	Pin oak	Quercus palustris	Pittsburgh	Pennsylvania	-79.93094933	40.42090181	764 Montclair St	Greenfield	15	No	fair	164.042	naturally_occurring	more than 18.29 m	Pittsburgh	NA	NA	NA	NA	NA	NA	NA	NA	NA	NA	NA	NA
1311247205	Pin oak	Quercus palustris	Pittsburgh	Pennsylvania	-79.9310829	40.42087706	760 Montclair St	Greenfield	15	No	fair	164.042	naturally_occurring	more than 18.29 m	Pittsburgh	NA	NA	NA	NA	NA	NA	NA	NA	NA	NA	NA	NA
1512845883	Pin oak	Quercus palustris	Pittsburgh	Pennsylvania	-79.93119925	40.42086197	758 Montclair St	Greenfield	15	Yes	good	164.042	naturally_occurring	more than 18.29 m	Pittsburgh	NA	NA	NA	NA	NA	NA	NA	NA	NA	NA	NA	NA
61962529	Callery pear	Pyrus calleryana	Pittsburgh	Pennsylvania	-79.91778462	40.42487577	6452 Monitor St	Squirrel hill south	14	No	good	85.30184	introduced	more than 18.29 m	Pittsburgh	NA	NA	NA	NA	NA	NA	NA	NA	NA	NA	NA	NA
2022526009	Vacant site not suitable	NA	Pittsburgh	Pennsylvania	-79.93042525	40.42172487	787 Loretta St	Greenfield	15	No	NA	NA	no_info	NA	Pittsburgh	NA	NA	NA	NA	NA	NA	NA	NA	NA	NA	NA	NA
1810631990	Colorado spruce	Picea pungens	Pittsburgh	Pennsylvania	-79.91395025	40.42433664	2796 Fernwald Rd	Squirrel hill south	14	No	excellent	147.6378	introduced	more than 18.29 m	Pittsburgh	NA	NA	NA	NA	NA	NA	NA	NA	NA	NA	NA	NA
844213428	Callery pear	Pyrus calleryana	Pittsburgh	Pennsylvania	-79.91598219	40.425667	122 Anita Ave	Squirrel hill south	14	No	good	59.05512	introduced	more than 18.29 m	Pittsburgh	NA	NA	NA	NA	NA	NA	NA	NA	NA	NA	NA	NA
371954304	London planetree	Platanus acerifolia	Pittsburgh	Pennsylvania	-79.91401335	40.42546778	2720 Mt Royal Rd	Squirrel hill south	14	No	good	164.042	introduced	more than 18.29 m	Pittsburgh	NA	NA	NA	NA	NA	NA	NA	NA	NA	NA	NA	NA
163916681	Littleleaf linden	Tilia cordata	Pittsburgh	Pennsylvania	-79.93227117	40.42825429	3867 Beechwood Blvd	Greenfield	15	No	poor	91.86352	introduced	more than 18.29 m	Pittsburgh	NA	NA	NA	NA	NA	NA	NA	NA	NA	NA	NA	NA
1709791620	Red maple	Acer rubrum	Pittsburgh	Pennsylvania	-79.91359149	40.42749765	6641 Forward Ave	Squirrel hill south	14	No	good	52.49344	naturally_occurring	more than 18.29 m	Pittsburgh	NA	NA	NA	NA	NA	NA	NA	NA	NA	NA	NA	NA
1651818897	Downy serviceberry	Amelanchier arborea	Pittsburgh	Pennsylvania	-80.00715459	40.45739123	1350 Federal St	Central northside	25	No	good	29.52756	naturally_occurring	more than 18.29 m	Pittsburgh	NA	NA	NA	NA	NA	NA	NA	NA	NA	NA	NA	NA
1853963035	Heaven of tree	Ailanthus altissima	Pittsburgh	Pennsylvania	-79.92883908	40.42818694	3763 I-376 Ramp	Greenfield	15	No	fair	82.021	introduced	more than 18.29 m	Pittsburgh	NA	NA	NA	NA	NA	NA	NA	NA	NA	NA	NA	NA
697063454	Heaven of tree	Ailanthus altissima	Pittsburgh	Pennsylvania	-79.92889567	40.42823957	3763 I-376 Ramp	Greenfield	15	No	good	52.49344	introduced	more than 18.29 m	Pittsburgh	NA	NA	NA	NA	NA	NA	NA	NA	NA	NA	NA	NA
378284966	Japanese maple	Acer palmatum	Pittsburgh	Pennsylvania	-79.93537945	40.42277535	4138 Beehner Rd	Greenfield	15	No	excellent	26.24672	introduced	more than 18.29 m	Pittsburgh	NA	NA	NA	NA	NA	NA	NA	NA	NA	NA	NA	NA
1684915157	Pin oak	Quercus palustris	Pittsburgh	Pennsylvania	-79.93527556	40.42029738	623 Montclair St	Greenfield	15	Yes	fair	164.042	naturally_occurring	more than 18.29 m	Pittsburgh	NA	NA	NA	NA	NA	NA	NA	NA	NA	NA	NA	NA
912736140	Littleleaf linden	Tilia cordata	Pittsburgh	Pennsylvania	-79.93568094	40.41950219	609 Bigelow St	Greenfield	15	No	good	65.6168	introduced	more than 18.29 m	Pittsburgh	NA	NA	NA	NA	NA	NA	NA	NA	NA	NA	NA	NA
1557296326	Eastern white pine	Pinus strobus	Pittsburgh	Pennsylvania	-79.91711448	40.42281226	133 Gilda Ave	Squirrel hill south	14	No	good	82.021	naturally_occurring	more than 18.29 m	Pittsburgh	NA	NA	NA	NA	NA	NA	NA	NA	NA	NA	NA	NA
1974032044	Littleleaf linden	Tilia cordata	Pittsburgh	Pennsylvania	-79.91888806	40.42379002	2956 Fernwald Rd	Squirrel hill south	14	No	excellent	147.6378	introduced	more than 18.29 m	Pittsburgh	NA	NA	NA	NA	NA	NA	NA	NA	NA	NA	NA	NA
2107335862	Boxelder	Acer negundo	Pittsburgh	Pennsylvania	-79.91647396	40.42455218	2862 Fernwald Rd	Squirrel hill south	14	Yes	fair	29.52756	naturally_occurring	more than 18.29 m	Pittsburgh	NA	NA	NA	NA	NA	NA	NA	NA	NA	NA	NA	NA
2008291625	Callery pear	Pyrus calleryana	Pittsburgh	Pennsylvania	-79.91650868	40.42440127	2867 Fernwald Rd	Squirrel hill south	14	No	excellent	98.4252	introduced	more than 18.29 m	Pittsburgh	NA	NA	NA	NA	NA	NA	NA	NA	NA	NA	NA	NA
1774422759	Red maple	Acer rubrum	Pittsburgh	Pennsylvania	-80.03869414	40.48350663	1512 Cooper Ave	Brighton heights	27	Yes	fair	65.6168	naturally_occurring	more than 18.29 m	Pittsburgh	NA	NA	NA	NA	NA	NA	NA	NA	NA	NA	NA	NA
1908503113	Thornless honeylocust	Gleditsia triacanthos	Pittsburgh	Pennsylvania	-80.0064179	40.44782849	115 Federal St	North shore	22	No	fair	82.021	naturally_occurring	more than 18.29 m	Pittsburgh	NA	NA	NA	NA	NA	NA	NA	NA	NA	NA	NA	NA
1735021146	Red maple	Acer rubrum	Pittsburgh	Pennsylvania	-80.03447541	40.4765971	3316 Gass Ave	Brighton heights	27	No	fair	114.8294	naturally_occurring	more than 18.29 m	Pittsburgh	NA	NA	NA	NA	NA	NA	NA	NA	NA	NA	NA	NA
2120408619	Norway maple	Acer platanoides	Pittsburgh	Pennsylvania	-80.03484267	40.48020497	3529 Shadeland Ave	Brighton heights	27	No	poor	114.8294	introduced	more than 18.29 m	Pittsburgh	NA	NA	NA	NA	NA	NA	NA	NA	NA	NA	NA	NA
921384959	Callery pear	Pyrus calleryana	Pittsburgh	Pennsylvania	-80.03581146	40.47640395	3314 Reuben St	Brighton heights	27	Yes	fair	78.74016	introduced	more than 18.29 m	Pittsburgh	NA	NA	NA	NA	NA	NA	NA	NA	NA	NA	NA	NA
726603928	Sugar maple	Acer saccharum	Pittsburgh	Pennsylvania	-79.90720221	40.45219196	6910 Meade St	Point breeze north	14	Yes	fair	98.4252	naturally_occurring	more than 18.29 m	Pittsburgh	NA	NA	NA	NA	NA	NA	NA	NA	NA	NA	NA	NA
1831434043	Pin oak	Quercus palustris	Pittsburgh	Pennsylvania	-79.90796818	40.45568282	6750 Simonton St	Point breeze north	14	Yes	poor	196.8504	naturally_occurring	more than 18.29 m	Pittsburgh	NA	NA	NA	NA	NA	NA	NA	NA	NA	NA	NA	NA
1151113005	Norway maple	Acer platanoides	Pittsburgh	Pennsylvania	-79.909306	40.45619998	6824 Simonton St	Point breeze north	14	Yes	fair	75.45932	introduced	more than 18.29 m	Pittsburgh	NA	NA	NA	NA	NA	NA	NA	NA	NA	NA	NA	NA
1672211374	Norway maple	Acer platanoides	Pittsburgh	Pennsylvania	-79.90949343	40.45627147	6824 Simonton St	Point breeze north	14	Yes	fair	75.45932	introduced	more than 18.29 m	Pittsburgh	NA	NA	NA	NA	NA	NA	NA	NA	NA	NA	NA	NA
1453711823	Norway maple	Acer platanoides	Pittsburgh	Pennsylvania	-79.90971225	40.45635953	6824 Simonton St	Point breeze north	14	Yes	fair	131.2336	introduced	more than 18.29 m	Pittsburgh	NA	NA	NA	NA	NA	NA	NA	NA	NA	NA	NA	NA
1307303294	Norway maple	Acer platanoides	Pittsburgh	Pennsylvania	-79.90805067	40.45510486	6801 Mcpherson Blvd	Point breeze north	14	Yes	fair	124.67192	introduced	more than 18.29 m	Pittsburgh	NA	NA	NA	NA	NA	NA	NA	NA	NA	NA	NA	NA
49565746	Horsechestnut	Aesculus hippocastanum	Pittsburgh	Pennsylvania	-79.91515543	40.45344031	6600 Fifth Ave	Point breeze	14	No	fair	144.35696	introduced	more than 18.29 m	Pittsburgh	NA	NA	NA	NA	NA	NA	NA	NA	NA	NA	NA	NA
1477748485	Freeman maple	Acer freemanii	Pittsburgh	Pennsylvania	-80.00459697	40.44815129	115 Federal St	North shore	22	No	good	49.2126	introduced	more than 18.29 m	Pittsburgh	NA	NA	NA	NA	NA	NA	NA	NA	NA	NA	NA	NA
79125468	Northern red oak	Quercus rubra	Pittsburgh	Pennsylvania	-79.91610907	40.45186738	1047 Beechwood Blvd	Point breeze	14	No	fair	164.042	naturally_occurring	more than 18.29 m	Pittsburgh	NA	NA	NA	NA	NA	NA	NA	NA	NA	NA	NA	NA
1937259669	Norway maple	Acer platanoides	Pittsburgh	Pennsylvania	-79.90812151	40.45503925	6801 Mcpherson Blvd	Point breeze north	14	Yes	poor	114.8294	introduced	more than 18.29 m	Pittsburgh	NA	NA	NA	NA	NA	NA	NA	NA	NA	NA	NA	NA
1336613096	Littleleaf linden	Tilia cordata	Pittsburgh	Pennsylvania	-79.90873614	40.45493884	6752 Mcpherson Blvd	Point breeze north	14	Yes	poor	98.4252	introduced	more than 18.29 m	Pittsburgh	NA	NA	NA	NA	NA	NA	NA	NA	NA	NA	NA	NA
1632520725	Hedge maple	Acer campestre	Pittsburgh	Pennsylvania	-79.90902103	40.45527263	6737 Mcpherson Blvd	Point breeze north	14	Yes	poor	59.05512	introduced	more than 18.29 m	Pittsburgh	NA	NA	NA	NA	NA	NA	NA	NA	NA	NA	NA	NA
1682982581	Flowering crabapple	Malus	Pittsburgh	Pennsylvania	-79.90992295	40.45552156	6720 Mcpherson Blvd	Point breeze north	14	No	fair	39.37008	no_info	more than 18.29 m	Pittsburgh	NA	NA	NA	NA	NA	NA	NA	NA	NA	NA	NA	NA
1921018607	Flowering crabapple	Malus	Pittsburgh	Pennsylvania	-79.90983231	40.45547652	6720 Mcpherson Blvd	Point breeze north	14	No	fair	32.8084	no_info	more than 18.29 m	Pittsburgh	NA	NA	NA	NA	NA	NA	NA	NA	NA	NA	NA	NA
1450202135	Flowering crabapple	Malus	Pittsburgh	Pennsylvania	-79.90907666	40.45520799	6760 Mcpherson Blvd	Point breeze north	14	No	fair	36.08924	no_info	more than 18.29 m	Pittsburgh	NA	NA	NA	NA	NA	NA	NA	NA	NA	NA	NA	NA
1086810954	Pin oak	Quercus palustris	Pittsburgh	Pennsylvania	-79.90734558	40.45553427	6800 Simonton St	Point breeze north	14	Yes	fair	196.8504	naturally_occurring	more than 18.29 m	Pittsburgh	NA	NA	NA	NA	NA	NA	NA	NA	NA	NA	NA	NA
1124895846	Pin oak	Quercus palustris	Pittsburgh	Pennsylvania	-79.9089245	40.45613478	6800 Simonton St	Point breeze north	14	Yes	fair	180.4462	naturally_occurring	more than 18.29 m	Pittsburgh	NA	NA	NA	NA	NA	NA	NA	NA	NA	NA	NA	NA
1197232025	Pin oak	Quercus palustris	Pittsburgh	Pennsylvania	-79.90786842	40.45574308	6800 Simonton St	Point breeze north	14	Yes	fair	196.8504	naturally_occurring	more than 18.29 m	Pittsburgh	NA	NA	NA	NA	NA	NA	NA	NA	NA	NA	NA	NA
90186653	Flowering crabapple	Malus	Pittsburgh	Pennsylvania	-80.0077394	40.45857101	1511 Federal St	Central northside	25	Yes	good	29.52756	no_info	more than 18.29 m	Pittsburgh	NA	NA	NA	NA	NA	NA	NA	NA	NA	NA	NA	NA
1659074263	Pin oak	Quercus palustris	Pittsburgh	Pennsylvania	-79.90744753	40.45556451	6800 Simonton St	Point breeze north	14	Yes	fair	154.19948	naturally_occurring	more than 18.29 m	Pittsburgh	NA	NA	NA	NA	NA	NA	NA	NA	NA	NA	NA	NA
1350778220	Pin oak	Quercus palustris	Pittsburgh	Pennsylvania	-79.9068516	40.45535063	6800 Simonton St	Point breeze north	14	Yes	poor	190.28872	naturally_occurring	more than 18.29 m	Pittsburgh	NA	NA	NA	NA	NA	NA	NA	NA	NA	NA	NA	NA
1932753730	Pin oak	Quercus palustris	Pittsburgh	Pennsylvania	-79.90675204	40.45530749	6800 Simonton St	Point breeze north	14	Yes	fair	196.8504	naturally_occurring	more than 18.29 m	Pittsburgh	NA	NA	NA	NA	NA	NA	NA	NA	NA	NA	NA	NA
1319336259	Norway maple	Acer platanoides	Pittsburgh	Pennsylvania	-79.90845948	40.45464294	220 N Linden Ave	Point breeze north	14	Yes	fair	131.2336	introduced	more than 18.29 m	Pittsburgh	NA	NA	NA	NA	NA	NA	NA	NA	NA	NA	NA	NA
320638065	Norway maple	Acer platanoides	Pittsburgh	Pennsylvania	-79.90861372	40.45446649	214 N Linden Ave	Point breeze north	14	Yes	fair	108.26772	introduced	more than 18.29 m	Pittsburgh	NA	NA	NA	NA	NA	NA	NA	NA	NA	NA	NA	NA
660800913	Norway maple	Acer platanoides	Pittsburgh	Pennsylvania	-79.90765069	40.45452733	6816 Mcpherson Blvd	Point breeze north	14	Yes	poor	144.35696	introduced	more than 18.29 m	Pittsburgh	NA	NA	NA	NA	NA	NA	NA	NA	NA	NA	NA	NA
1943649907	Norway maple	Acer platanoides	Pittsburgh	Pennsylvania	-79.90867152	40.4544097	210 N Linden Ave	Point breeze north	14	Yes	fair	131.2336	introduced	more than 18.29 m	Pittsburgh	NA	NA	NA	NA	NA	NA	NA	NA	NA	NA	NA	NA
195070703	Japanese tree lilac	Syringa reticulata	Pittsburgh	Pennsylvania	-79.90885578	40.45421978	200 N Linden Ave	Point breeze north	14	Yes	fair	29.52756	introduced	more than 18.29 m	Pittsburgh	NA	NA	NA	NA	NA	NA	NA	NA	NA	NA	NA	NA
1603595867	London planetree	Platanus acerifolia	Pittsburgh	Pennsylvania	-79.90752809	40.45446533	6820 Mcpherson Blvd	Point breeze north	14	Yes	fair	196.8504	introduced	more than 18.29 m	Pittsburgh	NA	NA	NA	NA	NA	NA	NA	NA	NA	NA	NA	NA
1562586064	Flowering crabapple	Malus	Pittsburgh	Pennsylvania	-79.907612	40.45463305	6821 Mcpherson Blvd	Point breeze north	14	Yes	fair	49.2126	no_info	more than 18.29 m	Pittsburgh	NA	NA	NA	NA	NA	NA	NA	NA	NA	NA	NA	NA
1515647339	Elm:	Ulmus	Pittsburgh	Pennsylvania	-80.00748763	40.45809959	1429 Federal St	Central northside	25	No	good	59.05512	no_info	more than 18.29 m	Pittsburgh	NA	NA	NA	NA	NA	NA	NA	NA	NA	NA	NA	NA
889108551	American sweetgum	Liquidambar styraciflua	Pittsburgh	Pennsylvania	-79.90459554	40.45346361	6950 Mcpherson Blvd	Point breeze north	14	No	dead	114.8294	naturally_occurring	more than 18.29 m	Pittsburgh	NA	NA	NA	NA	NA	NA	NA	NA	NA	NA	NA	NA
1706844467	Red maple	Acer rubrum	Pittsburgh	Pennsylvania	-79.90437455	40.45339488	6958 Mcpherson Blvd	Point breeze north	14	No	fair	68.89764	naturally_occurring	more than 18.29 m	Pittsburgh	NA	NA	NA	NA	NA	NA	NA	NA	NA	NA	NA	NA
748991897	Sugar maple	Acer saccharum	Pittsburgh	Pennsylvania	-79.90491049	40.4535756	6940 Mcpherson Blvd	Point breeze north	14	No	poor	49.2126	naturally_occurring	more than 18.29 m	Pittsburgh	NA	NA	NA	NA	NA	NA	NA	NA	NA	NA	NA	NA
1749201406	American sweetgum	Liquidambar styraciflua	Pittsburgh	Pennsylvania	-79.90507487	40.45362825	6934 Mcpherson Blvd	Point breeze north	14	No	fair	137.79528	naturally_occurring	more than 18.29 m	Pittsburgh	NA	NA	NA	NA	NA	NA	NA	NA	NA	NA	NA	NA
1102993303	Flowering crabapple	Malus	Pittsburgh	Pennsylvania	-79.90805715	40.45478117	6821 Mcpherson Blvd	Point breeze north	14	No	fair	39.37008	no_info	more than 18.29 m	Pittsburgh	NA	NA	NA	NA	NA	NA	NA	NA	NA	NA	NA	NA
287554201	Flowering crabapple	Malus	Pittsburgh	Pennsylvania	-79.9077653	40.45469019	6821 Mcpherson Blvd	Point breeze north	14	No	fair	36.08924	no_info	more than 18.29 m	Pittsburgh	NA	NA	NA	NA	NA	NA	NA	NA	NA	NA	NA	NA
539261552	Littleleaf linden	Tilia cordata	Pittsburgh	Pennsylvania	-79.90493607	40.45376155	6937 Mcpherson Blvd	Point breeze north	14	Yes	fair	144.35696	introduced	more than 18.29 m	Pittsburgh	NA	NA	NA	NA	NA	NA	NA	NA	NA	NA	NA	NA
930991905	Red maple	Acer rubrum	Pittsburgh	Pennsylvania	-79.9061294	40.45397286	6902 Mcpherson Blvd	Point breeze north	14	No	fair	36.08924	naturally_occurring	more than 18.29 m	Pittsburgh	NA	NA	NA	NA	NA	NA	NA	NA	NA	NA	NA	NA
1784502820	Flowering crabapple	Malus	Pittsburgh	Pennsylvania	-79.90792128	40.45474299	6821 Mcpherson Blvd	Point breeze north	14	No	fair	59.05512	no_info	more than 18.29 m	Pittsburgh	NA	NA	NA	NA	NA	NA	NA	NA	NA	NA	NA	NA
1088978819	Flowering crabapple	Malus	Pittsburgh	Pennsylvania	-79.90642736	40.45381677	6902 Mcpherson Blvd	Point breeze north	14	Yes	fair	16.4042	no_info	13.71 to 18.29 m	Pittsburgh	NA	NA	NA	NA	NA	NA	NA	NA	NA	NA	NA	NA
1966239762	Thornless honeylocust	Gleditsia triacanthos	Pittsburgh	Pennsylvania	-80.00733059	40.45733314	1315 Federal St	Central northside	22	Yes	good	49.2126	naturally_occurring	more than 18.29 m	Pittsburgh	NA	NA	NA	NA	NA	NA	NA	NA	NA	NA	NA	NA
828296830	Flowering crabapple	Malus	Pittsburgh	Pennsylvania	-79.90647321	40.45375913	6902 Mcpherson Blvd	Point breeze north	14	Yes	fair	16.4042	no_info	13.71 to 18.29 m	Pittsburgh	NA	NA	NA	NA	NA	NA	NA	NA	NA	NA	NA	NA
424449998	Flowering crabapple	Malus	Pittsburgh	Pennsylvania	-79.90650698	40.45371886	6902 Mcpherson Blvd	Point breeze north	14	Yes	fair	22.96588	no_info	more than 18.29 m	Pittsburgh	NA	NA	NA	NA	NA	NA	NA	NA	NA	NA	NA	NA
1829978855	Siberian elm	Ulmus pumila	Pittsburgh	Pennsylvania	-79.90573563	40.45446663	6907 Mcpherson Blvd	Point breeze north	14	Yes	poor	154.19948	introduced	more than 18.29 m	Pittsburgh	NA	NA	NA	NA	NA	NA	NA	NA	NA	NA	NA	NA
2067893354	American sweetgum	Liquidambar styraciflua	Pittsburgh	Pennsylvania	-79.90519378	40.45383817	6929 Mcpherson Blvd	Point breeze north	14	Yes	fair	141.07612	naturally_occurring	more than 18.29 m	Pittsburgh	NA	NA	NA	NA	NA	NA	NA	NA	NA	NA	NA	NA
1384696161	Horsechestnut	Aesculus hippocastanum	Pittsburgh	Pennsylvania	-79.90678215	40.45309123	218 N Dallas Ave	Point breeze north	14	Yes	poor	72.17848	introduced	more than 18.29 m	Pittsburgh	NA	NA	NA	NA	NA	NA	NA	NA	NA	NA	NA	NA
1995062992	Horsechestnut	Aesculus hippocastanum	Pittsburgh	Pennsylvania	-79.90706345	40.45294026	218 N Dallas Ave	Point breeze north	14	Yes	poor	85.30184	introduced	more than 18.29 m	Pittsburgh	NA	NA	NA	NA	NA	NA	NA	NA	NA	NA	NA	NA
211467036	Pin oak	Quercus palustris	Pittsburgh	Pennsylvania	-79.90816073	40.45260478	6839 Meade St	Point breeze north	14	Yes	poor	154.19948	naturally_occurring	more than 18.29 m	Pittsburgh	NA	NA	NA	NA	NA	NA	NA	NA	NA	NA	NA	NA
421660977	Callery pear	Pyrus calleryana	Pittsburgh	Pennsylvania	-79.91428753	40.45045612	6739 Reynolds St	Point breeze	14	Yes	fair	65.6168	introduced	more than 18.29 m	Pittsburgh	NA	NA	NA	NA	NA	NA	NA	NA	NA	NA	NA	NA
111031919	Callery pear	Pyrus calleryana	Pittsburgh	Pennsylvania	-79.91423344	40.45043142	6739 Reynolds St	Point breeze	14	No	poor	59.05512	introduced	more than 18.29 m	Pittsburgh	NA	NA	NA	NA	NA	NA	NA	NA	NA	NA	NA	NA
285777572	London planetree	Platanus acerifolia	Pittsburgh	Pennsylvania	-79.91241005	40.45143304	6752 Juniata Pl	Point breeze	14	Yes	fair	180.4462	introduced	more than 18.29 m	Pittsburgh	NA	NA	NA	NA	NA	NA	NA	NA	NA	NA	NA	NA
1198932838	Downy serviceberry	Amelanchier arborea	Pittsburgh	Pennsylvania	-80.00821593	40.45734248	1307 Federal St	Central northside	22	No	good	65.6168	naturally_occurring	more than 18.29 m	Pittsburgh	NA	NA	NA	NA	NA	NA	NA	NA	NA	NA	NA	NA
1320394391	Callery pear	Pyrus calleryana	Pittsburgh	Pennsylvania	-79.91440605	40.45041265	6736 Reynolds St	Point breeze	14	Yes	fair	62.33596	introduced	more than 18.29 m	Pittsburgh	NA	NA	NA	NA	NA	NA	NA	NA	NA	NA	NA	NA
962021949	Callery pear	Pyrus calleryana	Pittsburgh	Pennsylvania	-79.91064857	40.45242116	106 S Linden Ave	Point breeze	14	Yes	fair	45.93176	introduced	more than 18.29 m	Pittsburgh	NA	NA	NA	NA	NA	NA	NA	NA	NA	NA	NA	NA
308287377	Callery pear	Pyrus calleryana	Pittsburgh	Pennsylvania	-79.91376062	40.45005402	401 Hastings St	Point breeze	14	Yes	fair	65.6168	introduced	more than 18.29 m	Pittsburgh	NA	NA	NA	NA	NA	NA	NA	NA	NA	NA	NA	NA
1646151277	Japanese maple	Acer palmatum	Pittsburgh	Pennsylvania	-79.91075913	40.45231873	110 S Linden Ave	Point breeze	14	Yes	fair	22.96588	introduced	more than 18.29 m	Pittsburgh	NA	NA	NA	NA	NA	NA	NA	NA	NA	NA	NA	NA
361446720	Callery pear	Pyrus calleryana	Pittsburgh	Pennsylvania	-79.91412378	40.45027008	6742 Reynolds St	Point breeze	14	Yes	fair	65.6168	introduced	more than 18.29 m	Pittsburgh	NA	NA	NA	NA	NA	NA	NA	NA	NA	NA	NA	NA
1495592053	Callery pear	Pyrus calleryana	Pittsburgh	Pennsylvania	-79.91426909	40.45034022	6740 Reynolds St	Point breeze	14	Yes	fair	55.77428	introduced	more than 18.29 m	Pittsburgh	NA	NA	NA	NA	NA	NA	NA	NA	NA	NA	NA	NA
1105640885	Callery pear	Pyrus calleryana	Pittsburgh	Pennsylvania	-79.91455717	40.45048911	6732 Reynolds St	Point breeze	14	Yes	poor	59.05512	introduced	more than 18.29 m	Pittsburgh	NA	NA	NA	NA	NA	NA	NA	NA	NA	NA	NA	NA
2045641303	Thornless honeylocust	Gleditsia triacanthos	Pittsburgh	Pennsylvania	-79.91106808	40.45198796	126 S Linden Ave	Point breeze	14	Yes	fair	147.6378	naturally_occurring	more than 18.29 m	Pittsburgh	NA	NA	NA	NA	NA	NA	NA	NA	NA	NA	NA	NA
1085734978	Callery pear	Pyrus calleryana	Pittsburgh	Pennsylvania	-79.91419777	40.45030298	6742 Reynolds St	Point breeze	14	Yes	poor	52.49344	introduced	more than 18.29 m	Pittsburgh	NA	NA	NA	NA	NA	NA	NA	NA	NA	NA	NA	NA
1805642714	Callery pear	Pyrus calleryana	Pittsburgh	Pennsylvania	-79.91448332	40.45046049	6734 Reynolds St	Point breeze	14	Yes	fair	59.05512	introduced	more than 18.29 m	Pittsburgh	NA	NA	NA	NA	NA	NA	NA	NA	NA	NA	NA	NA
763414191	American holly	Ilex opaca	Pittsburgh	Pennsylvania	-79.97078511	40.42917988	2403 Sidney St	South side flats	16	No	poor	22.96588	naturally_occurring	more than 18.29 m	Pittsburgh	NA	NA	NA	NA	NA	NA	NA	NA	NA	NA	NA	NA
2048885365	Freeman maple	Acer freemanii	Pittsburgh	Pennsylvania	-80.00454276	40.44816308	115 Federal St	North shore	22	No	poor	49.2126	introduced	more than 18.29 m	Pittsburgh	NA	NA	NA	NA	NA	NA	NA	NA	NA	NA	NA	NA
1514127331	American sweetgum	Liquidambar styraciflua	Pittsburgh	Pennsylvania	-79.91334393	40.44943718	412 S Linden Ave	Point breeze	14	No	fair	164.042	naturally_occurring	more than 18.29 m	Pittsburgh	NA	NA	NA	NA	NA	NA	NA	NA	NA	NA	NA	NA
855231996	Japanese zelkova	Zelkova serrata	Pittsburgh	Pennsylvania	-79.9121916	40.45072195	310 S Linden Ave	Point breeze	14	Yes	fair	45.93176	introduced	more than 18.29 m	Pittsburgh	NA	NA	NA	NA	NA	NA	NA	NA	NA	NA	NA	NA
154957266	Littleleaf linden	Tilia cordata	Pittsburgh	Pennsylvania	-79.91195854	40.45097703	300 S Linden Ave	Point breeze	14	Yes	fair	98.4252	introduced	more than 18.29 m	Pittsburgh	NA	NA	NA	NA	NA	NA	NA	NA	NA	NA	NA	NA
1469266805	London planetree	Platanus acerifolia	Pittsburgh	Pennsylvania	-79.91507897	40.44752006	608 S Linden Ave	Point breeze	14	Yes	fair	154.19948	introduced	more than 18.29 m	Pittsburgh	NA	NA	NA	NA	NA	NA	NA	NA	NA	NA	NA	NA
464618888	Red maple	Acer rubrum	Pittsburgh	Pennsylvania	-79.91551966	40.44853501	532 Hastings St	Point breeze	14	Yes	fair	118.11024	naturally_occurring	more than 18.29 m	Pittsburgh	NA	NA	NA	NA	NA	NA	NA	NA	NA	NA	NA	NA
297700810	Red maple	Acer rubrum	Pittsburgh	Pennsylvania	-79.91532477	40.44875509	524 Hastings St	Point breeze	14	Yes	fair	98.4252	naturally_occurring	more than 18.29 m	Pittsburgh	NA	NA	NA	NA	NA	NA	NA	NA	NA	NA	NA	NA
616712628	Red maple	Acer rubrum	Pittsburgh	Pennsylvania	-79.91510982	40.45001054	419 Gettysburg St	Point breeze	14	Yes	fair	131.2336	naturally_occurring	more than 18.29 m	Pittsburgh	NA	NA	NA	NA	NA	NA	NA	NA	NA	NA	NA	NA
1241590202	Ginkgo	Ginkgo biloba	Pittsburgh	Pennsylvania	-79.9148048	40.44915912	6702 Edgerton Pl	Point breeze	14	No	fair	144.35696	introduced	more than 18.29 m	Pittsburgh	NA	NA	NA	NA	NA	NA	NA	NA	NA	NA	NA	NA
752967171	Ginkgo	Ginkgo biloba	Pittsburgh	Pennsylvania	-79.91490775	40.44904576	6702 Edgerton Pl	Point breeze	14	No	fair	108.26772	introduced	more than 18.29 m	Pittsburgh	NA	NA	NA	NA	NA	NA	NA	NA	NA	NA	NA	NA
778853626	Hawthorn:	Crataegus	Pittsburgh	Pennsylvania	-79.9146075	40.44930424	6702 Edgerton Pl	Point breeze	14	Yes	fair	55.77428	no_info	more than 18.29 m	Pittsburgh	NA	NA	NA	NA	NA	NA	NA	NA	NA	NA	NA	NA
1753871572	Thornless honeylocust	Gleditsia triacanthos	Pittsburgh	Pennsylvania	-80.00695204	40.45618526	1215 Federal St	Central northside	22	Yes	good	49.2126	naturally_occurring	more than 18.29 m	Pittsburgh	NA	NA	NA	NA	NA	NA	NA	NA	NA	NA	NA	NA
236938148	Norway maple	Acer platanoides	Pittsburgh	Pennsylvania	-79.91675631	40.44717148	644 Hastings St	Point breeze	14	Yes	fair	82.021	introduced	more than 18.29 m	Pittsburgh	NA	NA	NA	NA	NA	NA	NA	NA	NA	NA	NA	NA
1943800437	Littleleaf linden	Tilia cordata	Pittsburgh	Pennsylvania	-79.91666328	40.44826593	615 Gettysburg St	Point breeze	14	Yes	fair	111.54856	introduced	more than 18.29 m	Pittsburgh	NA	NA	NA	NA	NA	NA	NA	NA	NA	NA	NA	NA
606091322	Norway maple	Acer platanoides	Pittsburgh	Pennsylvania	-79.91766054	40.45029533	1129 Beechwood Blvd	Point breeze	14	No	fair	91.86352	introduced	more than 18.29 m	Pittsburgh	NA	NA	NA	NA	NA	NA	NA	NA	NA	NA	NA	NA
2119602551	Eastern white pine	Pinus strobus	Pittsburgh	Pennsylvania	-79.91621314	40.45030816	1086 Lyndhurst Dr	Point breeze	14	No	fair	98.4252	naturally_occurring	more than 18.29 m	Pittsburgh	NA	NA	NA	NA	NA	NA	NA	NA	NA	NA	NA	NA
572619883	River birch	Betula nigra	Pittsburgh	Pennsylvania	-79.91813934	40.45075959	114 W Lyndhurst Dr	Point breeze	14	No	fair	131.2336	naturally_occurring	more than 18.29 m	Pittsburgh	NA	NA	NA	NA	NA	NA	NA	NA	NA	NA	NA	NA
1210637956	Northern red oak	Quercus rubra	Pittsburgh	Pennsylvania	-79.91765413	40.45054418	110 W Lyndhurst Dr	Point breeze	14	Yes	fair	121.39108	naturally_occurring	more than 18.29 m	Pittsburgh	NA	NA	NA	NA	NA	NA	NA	NA	NA	NA	NA	NA
204481231	Japanese zelkova	Zelkova serrata	Pittsburgh	Pennsylvania	-79.91695083	40.45125291	1040 Beechwood Blvd	Point breeze	14	Yes	fair	75.45932	introduced	more than 18.29 m	Pittsburgh	NA	NA	NA	NA	NA	NA	NA	NA	NA	NA	NA	NA
1131573008	Saucer magnolia	Magnolia soulangiana	Pittsburgh	Pennsylvania	-79.91583993	40.45070915	1064 Lyndhurst Dr	Point breeze	14	No	fair	59.05512	introduced	more than 18.29 m	Pittsburgh	NA	NA	NA	NA	NA	NA	NA	NA	NA	NA	NA	NA
371659753	Eastern hemlock	Tsuga canadensis	Pittsburgh	Pennsylvania	-79.91667256	40.45012457	1129 Beechwood Blvd	Point breeze	14	No	fair	65.6168	naturally_occurring	more than 18.29 m	Pittsburgh	NA	NA	NA	NA	NA	NA	NA	NA	NA	NA	NA	NA
163144188	Pin oak	Quercus palustris	Pittsburgh	Pennsylvania	-79.9197901	40.44878285	1194 Beechwood Ct	Point breeze	14	No	fair	216.53544	naturally_occurring	more than 18.29 m	Pittsburgh	NA	NA	NA	NA	NA	NA	NA	NA	NA	NA	NA	NA
766899429	Thornless honeylocust	Gleditsia triacanthos	Pittsburgh	Pennsylvania	-80.00497551	40.4480867	115 Federal St	North shore	22	No	fair	65.6168	naturally_occurring	more than 18.29 m	Pittsburgh	NA	NA	NA	NA	NA	NA	NA	NA	NA	NA	NA	NA
1805767561	Flowering dogwood	Cornus florida	Pittsburgh	Pennsylvania	-79.91872391	40.45057033	141 W Lyndhurst Dr	Point breeze	14	No	fair	42.65092	naturally_occurring	more than 18.29 m	Pittsburgh	NA	NA	NA	NA	NA	NA	NA	NA	NA	NA	NA	NA
592751154	Paper birch	Betula papyrifera	Pittsburgh	Pennsylvania	-79.9188331	40.45047143	141 W Lyndhurst Dr	Point breeze	14	No	poor	65.6168	naturally_occurring	more than 18.29 m	Pittsburgh	NA	NA	NA	NA	NA	NA	NA	NA	NA	NA	NA	NA
1636120811	Colorado spruce	Picea pungens	Pittsburgh	Pennsylvania	-79.91872311	40.45072442	138 W Lyndhurst Dr	Point breeze	14	No	fair	59.05512	introduced	more than 18.29 m	Pittsburgh	NA	NA	NA	NA	NA	NA	NA	NA	NA	NA	NA	NA
84393039	Pin oak	Quercus palustris	Pittsburgh	Pennsylvania	-79.9197694	40.44885588	1194 Beechwood Ct	Point breeze	14	No	fair	229.6588	naturally_occurring	more than 18.29 m	Pittsburgh	NA	NA	NA	NA	NA	NA	NA	NA	NA	NA	NA	NA
2053978563	Norway maple	Acer platanoides	Pittsburgh	Pennsylvania	-79.91827161	40.45084075	114 W Lyndhurst Dr	Point breeze	14	No	fair	118.11024	introduced	more than 18.29 m	Pittsburgh	NA	NA	NA	NA	NA	NA	NA	NA	NA	NA	NA	NA
568635907	Eastern hemlock	Tsuga canadensis	Pittsburgh	Pennsylvania	-79.91858085	40.45087016	134 W Lyndhurst Dr	Point breeze	14	No	poor	65.6168	naturally_occurring	more than 18.29 m	Pittsburgh	NA	NA	NA	NA	NA	NA	NA	NA	NA	NA	NA	NA
1988333485	London planetree	Platanus acerifolia	Pittsburgh	Pennsylvania	-79.9169795	40.44676437	705 Hastings St	Point breeze	14	Yes	fair	183.72704	introduced	more than 18.29 m	Pittsburgh	NA	NA	NA	NA	NA	NA	NA	NA	NA	NA	NA	NA
776447971	London planetree	Platanus acerifolia	Pittsburgh	Pennsylvania	-79.91691547	40.4468338	705 Hastings St	Point breeze	14	No	fair	164.042	introduced	more than 18.29 m	Pittsburgh	NA	NA	NA	NA	NA	NA	NA	NA	NA	NA	NA	NA
1795121106	London planetree	Platanus acerifolia	Pittsburgh	Pennsylvania	-79.91686267	40.44689422	703 Hastings St	Point breeze	14	No	fair	180.4462	introduced	more than 18.29 m	Pittsburgh	NA	NA	NA	NA	NA	NA	NA	NA	NA	NA	NA	NA
542702253	Littleleaf linden	Tilia cordata	Pittsburgh	Pennsylvania	-79.91849249	40.44704634	1257 Beechwood Blvd	Point breeze	14	No	fair	173.88452	introduced	more than 18.29 m	Pittsburgh	NA	NA	NA	NA	NA	NA	NA	NA	NA	NA	NA	NA
378448070	Japanese zelkova	Zelkova serrata	Pittsburgh	Pennsylvania	-80.00399842	40.44783178	100 Federal St	North shore	22	No	good	65.6168	introduced	more than 18.29 m	Pittsburgh	NA	NA	NA	NA	NA	NA	NA	NA	NA	NA	NA	NA
1385159155	Common baldcypress	Taxodium distichum	Pittsburgh	Pennsylvania	-79.91829332	40.44640736	1283 Beechwood Blvd	Point breeze	14	No	fair	55.77428	introduced	more than 18.29 m	Pittsburgh	NA	NA	NA	NA	NA	NA	NA	NA	NA	NA	NA	NA
1643347777	Littleleaf linden	Tilia cordata	Pittsburgh	Pennsylvania	-79.91702529	40.44536472	752 S Linden Ave	Point breeze	14	No	fair	131.2336	introduced	more than 18.29 m	Pittsburgh	NA	NA	NA	NA	NA	NA	NA	NA	NA	NA	NA	NA
1718948309	Hedge maple	Acer campestre	Pittsburgh	Pennsylvania	-79.92059867	40.44440842	1347 Shady Ave	Point breeze	14	Yes	fair	55.77428	introduced	more than 18.29 m	Pittsburgh	NA	NA	NA	NA	NA	NA	NA	NA	NA	NA	NA	NA
1717381291	Red maple	Acer rubrum	Pittsburgh	Pennsylvania	-79.92075991	40.44494246	1327 Shady Ave	Point breeze	14	Yes	fair	52.49344	naturally_occurring	more than 18.29 m	Pittsburgh	NA	NA	NA	NA	NA	NA	NA	NA	NA	NA	NA	NA
1606672766	American sweetgum	Liquidambar styraciflua	Pittsburgh	Pennsylvania	-79.91942885	40.44409032	1364 Denniston St	Point breeze	14	Yes	fair	65.6168	naturally_occurring	more than 18.29 m	Pittsburgh	NA	NA	NA	NA	NA	NA	NA	NA	NA	NA	NA	NA
1377228975	Freeman maple	Acer freemanii	Pittsburgh	Pennsylvania	-79.91890794	40.44419694	6403 Wilkins Ave	Point breeze	14	Yes	fair	59.05512	introduced	more than 18.29 m	Pittsburgh	NA	NA	NA	NA	NA	NA	NA	NA	NA	NA	NA	NA
2090688003	Norway maple	Acer platanoides	Pittsburgh	Pennsylvania	-79.92033289	40.44393798	1363 Shady Ave	Point breeze	14	Yes	poor	59.05512	introduced	more than 18.29 m	Pittsburgh	NA	NA	NA	NA	NA	NA	NA	NA	NA	NA	NA	NA
1044144222	London planetree	Platanus acerifolia	Pittsburgh	Pennsylvania	-79.92066657	40.44463826	1337 Shady Ave	Point breeze	14	Yes	fair	190.28872	introduced	more than 18.29 m	Pittsburgh	NA	NA	NA	NA	NA	NA	NA	NA	NA	NA	NA	NA
417772158	London planetree	Platanus acerifolia	Pittsburgh	Pennsylvania	-79.9209345	40.44553347	1303 Shady Ave	Point breeze	14	Yes	fair	164.042	introduced	more than 18.29 m	Pittsburgh	NA	NA	NA	NA	NA	NA	NA	NA	NA	NA	NA	NA
2109721023	London planetree	Platanus acerifolia	Pittsburgh	Pennsylvania	-79.91874928	40.44410087	6408 Wilkins Ave	Squirrel hill north	14	Yes	fair	180.4462	introduced	more than 18.29 m	Pittsburgh	NA	NA	NA	NA	NA	NA	NA	NA	NA	NA	NA	NA
1250579097	Thornless honeylocust	Gleditsia triacanthos	Pittsburgh	Pennsylvania	-80.00563148	40.44796662	115 Federal St	North shore	22	No	fair	82.021	naturally_occurring	more than 18.29 m	Pittsburgh	NA	NA	NA	NA	NA	NA	NA	NA	NA	NA	NA	NA
1209564286	Pin oak	Quercus palustris	Pittsburgh	Pennsylvania	-79.90809357	40.45247854	6854 Meade St	Point breeze north	14	Yes	fair	196.8504	naturally_occurring	more than 18.29 m	Pittsburgh	NA	NA	NA	NA	NA	NA	NA	NA	NA	NA	NA	NA
1304370649	Pin oak	Quercus palustris	Pittsburgh	Pennsylvania	-79.90846794	40.45260654	6840 Meade St	Point breeze north	14	Yes	fair	196.8504	naturally_occurring	more than 18.29 m	Pittsburgh	NA	NA	NA	NA	NA	NA	NA	NA	NA	NA	NA	NA
678905639	Callery pear	Pyrus calleryana	Pittsburgh	Pennsylvania	-79.89993382	40.45191383	7146 Mcpherson Blvd	Point breeze north	14	Yes	fair	72.17848	introduced	more than 18.29 m	Pittsburgh	NA	NA	NA	NA	NA	NA	NA	NA	NA	NA	NA	NA
1797962264	Littleleaf linden	Tilia cordata	Pittsburgh	Pennsylvania	-79.90149468	40.45252442	322 N Lang Ave	Point breeze north	14	No	fair	147.6378	introduced	more than 18.29 m	Pittsburgh	NA	NA	NA	NA	NA	NA	NA	NA	NA	NA	NA	NA
643427129	Littleleaf linden	Tilia cordata	Pittsburgh	Pennsylvania	-79.9013956	40.45249626	322 N Lang Ave	Point breeze north	14	No	fair	147.6378	introduced	more than 18.29 m	Pittsburgh	NA	NA	NA	NA	NA	NA	NA	NA	NA	NA	NA	NA
81319036	Hedge maple	Acer campestre	Pittsburgh	Pennsylvania	-79.90187096	40.4522292	318 N Lang Ave	Point breeze north	14	Yes	good	49.2126	introduced	more than 18.29 m	Pittsburgh	NA	NA	NA	NA	NA	NA	NA	NA	NA	NA	NA	NA
1418009768	Red maple	Acer rubrum	Pittsburgh	Pennsylvania	-79.90031959	40.45204808	7134 Mcpherson Blvd	Point breeze north	14	Yes	fair	59.05512	naturally_occurring	more than 18.29 m	Pittsburgh	NA	NA	NA	NA	NA	NA	NA	NA	NA	NA	NA	NA
1860817457	Littleleaf linden	Tilia cordata	Pittsburgh	Pennsylvania	-79.90152886	40.45267271	322 N Lang Ave	Point breeze north	14	Yes	fair	154.19948	introduced	more than 18.29 m	Pittsburgh	NA	NA	NA	NA	NA	NA	NA	NA	NA	NA	NA	NA
2081803134	Callery pear	Pyrus calleryana	Pittsburgh	Pennsylvania	-79.90274654	40.4513188	215 N Lang Ave	Point breeze north	14	Yes	fair	65.6168	introduced	more than 18.29 m	Pittsburgh	NA	NA	NA	NA	NA	NA	NA	NA	NA	NA	NA	NA
7879440	Littleleaf linden	Tilia cordata	Pittsburgh	Pennsylvania	-79.90127082	40.45245359	322 N Lang Ave	Point breeze north	14	No	fair	144.35696	introduced	more than 18.29 m	Pittsburgh	NA	NA	NA	NA	NA	NA	NA	NA	NA	NA	NA	NA
331836478	Downy serviceberry	Amelanchier arborea	Pittsburgh	Pennsylvania	-80.00757495	40.45807063	1429 Federal St	Central northside	25	Yes	good	29.52756	naturally_occurring	more than 18.29 m	Pittsburgh	NA	NA	NA	NA	NA	NA	NA	NA	NA	NA	NA	NA
3831887	Norway maple	Acer platanoides	Pittsburgh	Pennsylvania	-79.90302655	40.45097394	201 N Lang Ave	Point breeze north	14	Yes	fair	78.74016	introduced	more than 18.29 m	Pittsburgh	NA	NA	NA	NA	NA	NA	NA	NA	NA	NA	NA	NA
1055689639	Ginkgo	Ginkgo biloba	Pittsburgh	Pennsylvania	-79.90277418	40.45071293	7102 Meade St	Point breeze north	14	Yes	fair	98.4252	introduced	more than 18.29 m	Pittsburgh	NA	NA	NA	NA	NA	NA	NA	NA	NA	NA	NA	NA
1067007247	Pin oak	Quercus palustris	Pittsburgh	Pennsylvania	-79.90298676	40.45078183	7102 Meade St	Point breeze north	14	Yes	fair	131.2336	naturally_occurring	more than 18.29 m	Pittsburgh	NA	NA	NA	NA	NA	NA	NA	NA	NA	NA	NA	NA
1036182078	Red maple	Acer rubrum	Pittsburgh	Pennsylvania	-79.90268632	40.45077242	202 N Lang Ave	Point breeze north	14	No	fair	147.6378	naturally_occurring	more than 18.29 m	Pittsburgh	NA	NA	NA	NA	NA	NA	NA	NA	NA	NA	NA	NA
59070356	Red maple	Acer rubrum	Pittsburgh	Pennsylvania	-79.90260133	40.45074615	202 N Lang Ave	Point breeze north	14	No	fair	114.8294	naturally_occurring	more than 18.29 m	Pittsburgh	NA	NA	NA	NA	NA	NA	NA	NA	NA	NA	NA	NA
85831861	Callery pear	Pyrus calleryana	Pittsburgh	Pennsylvania	-79.9021727	40.45058699	7121 Meade St	Point breeze north	14	Yes	fair	131.2336	introduced	more than 18.29 m	Pittsburgh	NA	NA	NA	NA	NA	NA	NA	NA	NA	NA	NA	NA
1442120080	Norway maple	Acer platanoides	Pittsburgh	Pennsylvania	-79.90005219	40.45243715	7139 Mcpherson Blvd	Point breeze north	14	No	fair	164.042	introduced	more than 18.29 m	Pittsburgh	NA	NA	NA	NA	NA	NA	NA	NA	NA	NA	NA	NA
1946402949	London planetree	Platanus acerifolia	Pittsburgh	Pennsylvania	-79.91359842	40.45201509	221 Elysian St	Point breeze	14	Yes	fair	164.042	introduced	more than 18.29 m	Pittsburgh	NA	NA	NA	NA	NA	NA	NA	NA	NA	NA	NA	NA
1101514238	London planetree	Platanus acerifolia	Pittsburgh	Pennsylvania	-79.91400492	40.45292569	127 Elysian St	Point breeze	14	Yes	fair	164.042	introduced	more than 18.29 m	Pittsburgh	NA	NA	NA	NA	NA	NA	NA	NA	NA	NA	NA	NA
685655350	London planetree	Platanus acerifolia	Pittsburgh	Pennsylvania	-79.91403393	40.453043	121 Elysian St	Point breeze	14	Yes	fair	150.91864	introduced	more than 18.29 m	Pittsburgh	NA	NA	NA	NA	NA	NA	NA	NA	NA	NA	NA	NA
1366865477	Thornless honeylocust	Gleditsia triacanthos	Pittsburgh	Pennsylvania	-80.00721227	40.45698551	1315 Federal St	Central northside	22	Yes	good	49.2126	naturally_occurring	more than 18.29 m	Pittsburgh	NA	NA	NA	NA	NA	NA	NA	NA	NA	NA	NA	NA
1155893738	Pin oak	Quercus palustris	Pittsburgh	Pennsylvania	-79.9132514	40.44535029	6665 Kinsman Rd	Squirrel hill north	14	No	poor	98.4252	naturally_occurring	more than 18.29 m	Pittsburgh	NA	NA	NA	NA	NA	NA	NA	NA	NA	NA	NA	NA
700894046	Red maple	Acer rubrum	Pittsburgh	Pennsylvania	-79.91235999	40.44554588	6689 Kinsman Rd	Squirrel hill north	14	No	fair	98.4252	naturally_occurring	more than 18.29 m	Pittsburgh	NA	NA	NA	NA	NA	NA	NA	NA	NA	NA	NA	NA
1431314671	Littleleaf linden	Tilia cordata	Pittsburgh	Pennsylvania	-79.91364969	40.45147091	315 Elysian St	Point breeze	14	Yes	fair	72.17848	introduced	more than 18.29 m	Pittsburgh	NA	NA	NA	NA	NA	NA	NA	NA	NA	NA	NA	NA
1669212676	Thornless honeylocust	Gleditsia triacanthos	Pittsburgh	Pennsylvania	-79.91374561	40.45144448	312 Elysian St	Point breeze	14	Yes	fair	150.91864	naturally_occurring	more than 18.29 m	Pittsburgh	NA	NA	NA	NA	NA	NA	NA	NA	NA	NA	NA	NA
2114510498	London planetree	Platanus acerifolia	Pittsburgh	Pennsylvania	-79.91249378	40.44551356	6689 Kinsman Rd	Squirrel hill north	14	No	fair	164.042	introduced	more than 18.29 m	Pittsburgh	NA	NA	NA	NA	NA	NA	NA	NA	NA	NA	NA	NA
872435044	American sycamore	Platanus occidentalis	Pittsburgh	Pennsylvania	-79.91512589	40.44505224	6609 Kinsman Rd	Squirrel hill north	14	No	fair	196.8504	naturally_occurring	more than 18.29 m	Pittsburgh	NA	NA	NA	NA	NA	NA	NA	NA	NA	NA	NA	NA
209093248	Northern red oak	Quercus rubra	Pittsburgh	Pennsylvania	-79.9149774	40.44506858	6609 Kinsman Rd	Squirrel hill north	14	No	fair	164.042	naturally_occurring	more than 18.29 m	Pittsburgh	NA	NA	NA	NA	NA	NA	NA	NA	NA	NA	NA	NA
1028529904	London planetree	Platanus acerifolia	Pittsburgh	Pennsylvania	-79.91395903	40.44523267	6623 Kinsman Rd	Squirrel hill north	14	No	fair	196.8504	introduced	more than 18.29 m	Pittsburgh	NA	NA	NA	NA	NA	NA	NA	NA	NA	NA	NA	NA
549034154	NA	NA	Pittsburgh	Pennsylvania	-80.03467044	40.47581241	1431 Reuben St	Brighton heights	27	No	dead	114.8294	no_info	more than 18.29 m	Pittsburgh	NA	NA	NA	NA	NA	NA	NA	NA	NA	NA	NA	NA
1356343708	Norway maple	Acer platanoides	Pittsburgh	Pennsylvania	-80.03457782	40.48025255	3529 Shadeland Ave	Brighton heights	27	No	dead	82.021	introduced	more than 18.29 m	Pittsburgh	NA	NA	NA	NA	NA	NA	NA	NA	NA	NA	NA	NA
765927066	Thornless honeylocust	Gleditsia triacanthos	Pittsburgh	Pennsylvania	-80.00727896	40.45717787	1315 Federal St	Central northside	22	Yes	good	49.2126	naturally_occurring	more than 18.29 m	Pittsburgh	NA	NA	NA	NA	NA	NA	NA	NA	NA	NA	NA	NA
1342553091	Vacant site not suitable	NA	Pittsburgh	Pennsylvania	-80.03530166	40.48018836	3544 Mcclure Ave	Brighton heights	27	No	NA	NA	no_info	NA	Pittsburgh	NA	NA	NA	NA	NA	NA	NA	NA	NA	NA	NA	NA
1189679944	White mulberry	Morus alba	Pittsburgh	Pennsylvania	-80.03915794	40.48028288	1529 Davis Ave	Brighton heights	27	No	fair	32.8084	introduced	more than 18.29 m	Pittsburgh	NA	NA	NA	NA	NA	NA	NA	NA	NA	NA	NA	NA
542137128	Siberian elm	Ulmus pumila	Pittsburgh	Pennsylvania	-80.03518469	40.47853513	3548 Gass Ave	Brighton heights	27	Yes	good	104.98688	introduced	more than 18.29 m	Pittsburgh	NA	NA	NA	NA	NA	NA	NA	NA	NA	NA	NA	NA
1820149511	American elm	Ulmus americana	Pittsburgh	Pennsylvania	-80.0352142	40.47862398	3548 Gass Ave	Brighton heights	27	Yes	good	88.58268	naturally_occurring	more than 18.29 m	Pittsburgh	NA	NA	NA	NA	NA	NA	NA	NA	NA	NA	NA	NA
1503224945	Siberian elm	Ulmus pumila	Pittsburgh	Pennsylvania	-80.03521606	40.47863779	3548 Gass Ave	Brighton heights	27	Yes	good	131.2336	introduced	more than 18.29 m	Pittsburgh	NA	NA	NA	NA	NA	NA	NA	NA	NA	NA	NA	NA
445852083	Heaven of tree	Ailanthus altissima	Pittsburgh	Pennsylvania	-80.04103014	40.47721936	3431 Mexico St	Brighton heights	27	No	fair	137.79528	introduced	more than 18.29 m	Pittsburgh	NA	NA	NA	NA	NA	NA	NA	NA	NA	NA	NA	NA
690018462	Japanese tree lilac	Syringa reticulata	Pittsburgh	Pennsylvania	-80.03900309	40.47524001	3250 California Ave	Brighton heights	27	Yes	fair	29.52756	introduced	more than 18.29 m	Pittsburgh	NA	NA	NA	NA	NA	NA	NA	NA	NA	NA	NA	NA
1821338365	Sugar maple	Acer saccharum	Pittsburgh	Pennsylvania	-80.0391797	40.47655983	3402 Massachusetts Ave	Brighton heights	27	No	fair	114.8294	naturally_occurring	more than 18.29 m	Pittsburgh	NA	NA	NA	NA	NA	NA	NA	NA	NA	NA	NA	NA
186661465	Japanese tree lilac	Syringa reticulata	Pittsburgh	Pennsylvania	-80.03889711	40.47524094	3250 California Ave	Brighton heights	27	Yes	fair	29.52756	introduced	more than 18.29 m	Pittsburgh	NA	NA	NA	NA	NA	NA	NA	NA	NA	NA	NA	NA
1257513832	Red maple	Acer rubrum	Pittsburgh	Pennsylvania	-80.0393067	40.47700402	3418 Massachusetts Ave	Brighton heights	27	No	poor	85.30184	naturally_occurring	more than 18.29 m	Pittsburgh	NA	NA	NA	NA	NA	NA	NA	NA	NA	NA	NA	NA
997819794	Thornless honeylocust	Gleditsia triacanthos	Pittsburgh	Pennsylvania	-80.00450643	40.44830491	223 Federal St	North shore	22	No	good	49.2126	naturally_occurring	more than 18.29 m	Pittsburgh	NA	NA	NA	NA	NA	NA	NA	NA	NA	NA	NA	NA
107168081	Flowering crabapple	Malus	Pittsburgh	Pennsylvania	-80.03871667	40.47524568	1629 Antrim St	Brighton heights	27	Yes	good	26.24672	no_info	more than 18.29 m	Pittsburgh	NA	NA	NA	NA	NA	NA	NA	NA	NA	NA	NA	NA
193462326	London planetree	Platanus acerifolia	Pittsburgh	Pennsylvania	-80.03927231	40.4765627	3405 Massachusetts Ave	Brighton heights	27	Yes	fair	180.4462	introduced	more than 18.29 m	Pittsburgh	NA	NA	NA	NA	NA	NA	NA	NA	NA	NA	NA	NA
1244742043	London planetree	Platanus acerifolia	Pittsburgh	Pennsylvania	-80.03924405	40.47645696	3401 Massachusetts Ave	Brighton heights	27	Yes	fair	180.4462	introduced	more than 18.29 m	Pittsburgh	NA	NA	NA	NA	NA	NA	NA	NA	NA	NA	NA	NA
1369055170	Pin oak	Quercus palustris	Pittsburgh	Pennsylvania	-80.03667089	40.47476903	3273 Bainton St	Brighton heights	27	No	fair	167.32284	naturally_occurring	more than 18.29 m	Pittsburgh	NA	NA	NA	NA	NA	NA	NA	NA	NA	NA	NA	NA
629294205	Norway maple	Acer platanoides	Pittsburgh	Pennsylvania	-80.03768456	40.47543985	3303 Fleming Ave	Brighton heights	27	Yes	poor	82.021	introduced	more than 18.29 m	Pittsburgh	NA	NA	NA	NA	NA	NA	NA	NA	NA	NA	NA	NA
1378884855	Norway maple	Acer platanoides	Pittsburgh	Pennsylvania	-80.03767941	40.47565411	3312 Fleming Ave	Brighton heights	27	No	fair	114.8294	introduced	more than 18.29 m	Pittsburgh	NA	NA	NA	NA	NA	NA	NA	NA	NA	NA	NA	NA
11136761	Pin oak	Quercus palustris	Pittsburgh	Pennsylvania	-80.03685272	40.47449299	3261 Bainton St	Brighton heights	27	No	fair	173.88452	naturally_occurring	more than 18.29 m	Pittsburgh	NA	NA	NA	NA	NA	NA	NA	NA	NA	NA	NA	NA
145143696	Pin oak	Quercus palustris	Pittsburgh	Pennsylvania	-80.03680173	40.47457576	3265 Bainton St	Brighton heights	27	No	fair	164.042	naturally_occurring	more than 18.29 m	Pittsburgh	NA	NA	NA	NA	NA	NA	NA	NA	NA	NA	NA	NA
1426434694	White mulberry	Morus alba	Pittsburgh	Pennsylvania	-80.03680952	40.47562078	1516 Antrim St	Brighton heights	27	No	poor	98.4252	introduced	more than 18.29 m	Pittsburgh	NA	NA	NA	NA	NA	NA	NA	NA	NA	NA	NA	NA
436566649	London planetree	Platanus acerifolia	Pittsburgh	Pennsylvania	-80.0364635	40.47756135	3339 Mcclure Ave	Brighton heights	27	Yes	fair	72.17848	introduced	more than 18.29 m	Pittsburgh	NA	NA	NA	NA	NA	NA	NA	NA	NA	NA	NA	NA
1805867861	Japanese zelkova	Zelkova serrata	Pittsburgh	Pennsylvania	-80.00394207	40.44766314	100 Federal St	North shore	22	No	good	65.6168	introduced	more than 18.29 m	Pittsburgh	NA	NA	NA	NA	NA	NA	NA	NA	NA	NA	NA	NA
589777167	London planetree	Platanus acerifolia	Pittsburgh	Pennsylvania	-80.03677442	40.47719694	3339 Mcclure Ave	Brighton heights	27	No	fair	65.6168	introduced	more than 18.29 m	Pittsburgh	NA	NA	NA	NA	NA	NA	NA	NA	NA	NA	NA	NA
1432802458	London planetree	Platanus acerifolia	Pittsburgh	Pennsylvania	-80.0367301	40.47685376	3339 Mcclure Ave	Brighton heights	27	No	poor	72.17848	introduced	more than 18.29 m	Pittsburgh	NA	NA	NA	NA	NA	NA	NA	NA	NA	NA	NA	NA
1198409465	Pin oak	Quercus palustris	Pittsburgh	Pennsylvania	-80.03621862	40.47400528	3255 Langfitt Ave	Marshall-shadeland	27	Yes	fair	229.6588	naturally_occurring	more than 18.29 m	Pittsburgh	NA	NA	NA	NA	NA	NA	NA	NA	NA	NA	NA	NA
499563531	Pin oak	Quercus palustris	Pittsburgh	Pennsylvania	-80.03683347	40.47431455	3256 Bainton St	Marshall-shadeland	27	Yes	fair	203.41208	naturally_occurring	more than 18.29 m	Pittsburgh	NA	NA	NA	NA	NA	NA	NA	NA	NA	NA	NA	NA
1606117849	Pin oak	Quercus palustris	Pittsburgh	Pennsylvania	-80.03737556	40.47370035	3231 Bainton St	Brighton heights	27	No	good	180.4462	naturally_occurring	more than 18.29 m	Pittsburgh	NA	NA	NA	NA	NA	NA	NA	NA	NA	NA	NA	NA
135347310	Black locust	Robinia pseudoacacia	Pittsburgh	Pennsylvania	-80.03502478	40.47445741	3233 Mcclure Ave	Brighton heights	27	No	fair	22.96588	naturally_occurring	more than 18.29 m	Pittsburgh	NA	NA	NA	NA	NA	NA	NA	NA	NA	NA	NA	NA
1652995608	Norway maple	Acer platanoides	Pittsburgh	Pennsylvania	-80.03737497	40.4729081	3128 Bainton St	Marshall-shadeland	27	No	fair	131.2336	introduced	more than 18.29 m	Pittsburgh	NA	NA	NA	NA	NA	NA	NA	NA	NA	NA	NA	NA
942840448	American sycamore	Platanus occidentalis	Pittsburgh	Pennsylvania	-80.0388158	40.46943433	2825 Beaver Ave	Marshall-shadeland	27	No	poor	164.042	naturally_occurring	more than 18.29 m	Pittsburgh	NA	NA	NA	NA	NA	NA	NA	NA	NA	NA	NA	NA
1444010761	Pin oak	Quercus palustris	Pittsburgh	Pennsylvania	-80.03947746	40.47038892	1000 Beaver Ave	Marshall-shadeland	27	No	poor	147.6378	naturally_occurring	more than 18.29 m	Pittsburgh	NA	NA	NA	NA	NA	NA	NA	NA	NA	NA	NA	NA
1576475293	NA	NA	Pittsburgh	Pennsylvania	-80.03584233	40.47563964	3217 Mcclure Ave	Brighton heights	27	Yes	dead	111.54856	no_info	more than 18.29 m	Pittsburgh	NA	NA	NA	NA	NA	NA	NA	NA	NA	NA	NA	NA
835692961	American sycamore	Platanus occidentalis	Pittsburgh	Pennsylvania	-79.9684827	40.4284227	2536 Sidney St	South side flats	16	No	good	104.98688	naturally_occurring	more than 18.29 m	Pittsburgh	NA	NA	NA	NA	NA	NA	NA	NA	NA	NA	NA	NA
1182177461	Thornless honeylocust	Gleditsia triacanthos	Pittsburgh	Pennsylvania	-80.00669101	40.44778382	115 Federal St	North shore	22	No	fair	82.021	naturally_occurring	more than 18.29 m	Pittsburgh	NA	NA	NA	NA	NA	NA	NA	NA	NA	NA	NA	NA
1429082742	Siberian elm	Ulmus pumila	Pittsburgh	Pennsylvania	-80.03349415	40.47381759	3119 Geyer Ave	Marshall-shadeland	27	No	fair	114.8294	introduced	more than 18.29 m	Pittsburgh	NA	NA	NA	NA	NA	NA	NA	NA	NA	NA	NA	NA
1278375101	Heaven of tree	Ailanthus altissima	Pittsburgh	Pennsylvania	-80.03461659	40.47482856	3224 Mcclure Ave	Marshall-shadeland	27	Yes	fair	98.4252	introduced	more than 18.29 m	Pittsburgh	NA	NA	NA	NA	NA	NA	NA	NA	NA	NA	NA	NA
701497240	Pin oak	Quercus palustris	Pittsburgh	Pennsylvania	-80.03497916	40.46421588	2477 Beaver Ave	Marshall-shadeland	27	No	poor	98.4252	naturally_occurring	more than 18.29 m	Pittsburgh	NA	NA	NA	NA	NA	NA	NA	NA	NA	NA	NA	NA
703185904	Norway maple	Acer platanoides	Pittsburgh	Pennsylvania	-80.03361931	40.4629671	2477 Beaver Ave	Marshall-shadeland	27	No	fair	98.4252	introduced	more than 18.29 m	Pittsburgh	NA	NA	NA	NA	NA	NA	NA	NA	NA	NA	NA	NA
522522604	Pin oak	Quercus palustris	Pittsburgh	Pennsylvania	-80.03634109	40.46567181	2645 Beaver Ave	Marshall-shadeland	27	No	poor	108.26772	naturally_occurring	more than 18.29 m	Pittsburgh	NA	NA	NA	NA	NA	NA	NA	NA	NA	NA	NA	NA
256249849	Norway maple	Acer platanoides	Pittsburgh	Pennsylvania	-80.03465338	40.46388397	2477 Beaver Ave	Marshall-shadeland	27	No	good	98.4252	introduced	more than 18.29 m	Pittsburgh	NA	NA	NA	NA	NA	NA	NA	NA	NA	NA	NA	NA
1787902860	Heaven of tree	Ailanthus altissima	Pittsburgh	Pennsylvania	-80.03460449	40.47486552	3226 Mcclure Ave	Marshall-shadeland	27	Yes	fair	104.98688	introduced	more than 18.29 m	Pittsburgh	NA	NA	NA	NA	NA	NA	NA	NA	NA	NA	NA	NA
214787049	Pin oak	Quercus palustris	Pittsburgh	Pennsylvania	-80.03429702	40.46356656	2477 Beaver Ave	Marshall-shadeland	27	No	poor	82.021	naturally_occurring	more than 18.29 m	Pittsburgh	NA	NA	NA	NA	NA	NA	NA	NA	NA	NA	NA	NA
962319511	Norway maple	Acer platanoides	Pittsburgh	Pennsylvania	-80.03419008	40.46345768	2477 Beaver Ave	Marshall-shadeland	27	No	fair	72.17848	introduced	more than 18.29 m	Pittsburgh	NA	NA	NA	NA	NA	NA	NA	NA	NA	NA	NA	NA
1511366637	Pin oak	Quercus palustris	Pittsburgh	Pennsylvania	-80.0357698	40.46496599	2645 Beaver Ave	Marshall-shadeland	27	No	poor	111.54856	naturally_occurring	more than 18.29 m	Pittsburgh	NA	NA	NA	NA	NA	NA	NA	NA	NA	NA	NA	NA
405999049	Thornless honeylocust	Gleditsia triacanthos	Pittsburgh	Pennsylvania	-80.00761854	40.45882022	1514 Federal St	Central northside	25	No	fair	55.77428	naturally_occurring	more than 18.29 m	Pittsburgh	NA	NA	NA	NA	NA	NA	NA	NA	NA	NA	NA	NA
544169984	Siberian elm	Ulmus pumila	Pittsburgh	Pennsylvania	-80.03337518	40.47386818	3119 Geyer Ave	Marshall-shadeland	27	No	fair	131.2336	introduced	more than 18.29 m	Pittsburgh	NA	NA	NA	NA	NA	NA	NA	NA	NA	NA	NA	NA
703513311	Red maple	Acer rubrum	Pittsburgh	Pennsylvania	-80.03332232	40.46914752	1435 Dickson St	Marshall-shadeland	27	Yes	fair	98.4252	naturally_occurring	more than 18.29 m	Pittsburgh	NA	NA	NA	NA	NA	NA	NA	NA	NA	NA	NA	NA
1489046864	Norway spruce	Picea abies	Pittsburgh	Pennsylvania	-80.03239129	40.47032136	1410 Casement St	Marshall-shadeland	27	No	good	85.30184	introduced	more than 18.29 m	Pittsburgh	NA	NA	NA	NA	NA	NA	NA	NA	NA	NA	NA	NA
832976484	Red maple	Acer rubrum	Pittsburgh	Pennsylvania	-80.03149039	40.47147358	3001 Cake Way	Marshall-shadeland	27	No	fair	98.4252	naturally_occurring	more than 18.29 m	Pittsburgh	NA	NA	NA	NA	NA	NA	NA	NA	NA	NA	NA	NA
840290020	Heaven of tree	Ailanthus altissima	Pittsburgh	Pennsylvania	-80.03256489	40.47137823	1402 Eckert St	Marshall-shadeland	27	No	fair	98.4252	introduced	more than 18.29 m	Pittsburgh	NA	NA	NA	NA	NA	NA	NA	NA	NA	NA	NA	NA
221893537	Eastern arborvitae	Thuja occidentalis	Pittsburgh	Pennsylvania	-80.03239905	40.47076856	1411 Forsythe St	Marshall-shadeland	27	Yes	good	22.96588	introduced	more than 18.29 m	Pittsburgh	NA	NA	NA	NA	NA	NA	NA	NA	NA	NA	NA	NA
598168711	Amur corktree	Phellodendron amurense	Pittsburgh	Pennsylvania	-80.0320973	40.46954199	1406 Dickson St	Marshall-shadeland	27	No	fair	98.4252	introduced	more than 18.29 m	Pittsburgh	NA	NA	NA	NA	NA	NA	NA	NA	NA	NA	NA	NA
1499061311	Norway maple	Acer platanoides	Pittsburgh	Pennsylvania	-79.99550708	40.41416851	402 Bausman St	Knoxville	30	Yes	fair	164.042	introduced	more than 18.29 m	Pittsburgh	NA	NA	NA	NA	NA	NA	NA	NA	NA	NA	NA	NA
630651916	Colorado spruce	Picea pungens	Pittsburgh	Pennsylvania	-79.99619559	40.41798575	415 Orchard Pl	Knoxville	30	No	good	104.98688	introduced	more than 18.29 m	Pittsburgh	NA	NA	NA	NA	NA	NA	NA	NA	NA	NA	NA	NA
1480114810	London planetree	Platanus acerifolia	Pittsburgh	Pennsylvania	-79.99450286	40.41803159	327 Orchard Pl	Knoxville	30	No	excellent	213.2546	introduced	more than 18.29 m	Pittsburgh	NA	NA	NA	NA	NA	NA	NA	NA	NA	NA	NA	NA
407406501	Japanese zelkova	Zelkova serrata	Pittsburgh	Pennsylvania	-80.00743654	40.45793038	1429 Federal St	Central northside	25	No	good	36.08924	introduced	more than 18.29 m	Pittsburgh	NA	NA	NA	NA	NA	NA	NA	NA	NA	NA	NA	NA
1602410122	Norway spruce	Picea abies	Pittsburgh	Pennsylvania	-79.99511075	40.41750476	337 Jucunda St	Knoxville	30	No	good	154.19948	introduced	more than 18.29 m	Pittsburgh	NA	NA	NA	NA	NA	NA	NA	NA	NA	NA	NA	NA
1166387991	American elm	Ulmus americana	Pittsburgh	Pennsylvania	-79.99474829	40.41653292	331 Charles St	Knoxville	30	No	fair	157.48032	naturally_occurring	more than 18.29 m	Pittsburgh	NA	NA	NA	NA	NA	NA	NA	NA	NA	NA	NA	NA
1237079159	Dawn redwood	Metasequoia glyptostroboides	Pittsburgh	Pennsylvania	-79.99649159	40.41562932	420 Zara St	Knoxville	30	No	good	65.6168	introduced	more than 18.29 m	Pittsburgh	NA	NA	NA	NA	NA	NA	NA	NA	NA	NA	NA	NA
831629079	Heaven of tree	Ailanthus altissima	Pittsburgh	Pennsylvania	-79.98825445	40.41585671	63 Amanda St	Knoxville	30	No	good	39.37008	introduced	more than 18.29 m	Pittsburgh	NA	NA	NA	NA	NA	NA	NA	NA	NA	NA	NA	NA
336992443	White ash	Fraxinus americana	Pittsburgh	Pennsylvania	-79.99537697	40.41503298	401 Rochelle St	Knoxville	30	No	good	65.6168	naturally_occurring	more than 18.29 m	Pittsburgh	NA	NA	NA	NA	NA	NA	NA	NA	NA	NA	NA	NA
132595258	Colorado spruce	Picea pungens	Pittsburgh	Pennsylvania	-79.9951987	40.4150401	401 Rochelle St	Knoxville	30	No	fair	82.021	introduced	more than 18.29 m	Pittsburgh	NA	NA	NA	NA	NA	NA	NA	NA	NA	NA	NA	NA
1263504499	Horsechestnut	Aesculus hippocastanum	Pittsburgh	Pennsylvania	-79.99192551	40.4105356	222 Suncrest St	Knoxville	30	Yes	poor	164.042	introduced	more than 18.29 m	Pittsburgh	NA	NA	NA	NA	NA	NA	NA	NA	NA	NA	NA	NA
1101717276	Silver maple	Acer saccharinum	Pittsburgh	Pennsylvania	-79.99692706	40.41067665	3 Camfield St	Bon air	18	No	fair	131.2336	naturally_occurring	more than 18.29 m	Pittsburgh	NA	NA	NA	NA	NA	NA	NA	NA	NA	NA	NA	NA
954488687	Thornless honeylocust	Gleditsia triacanthos	Pittsburgh	Pennsylvania	-79.97597113	40.43105811	2001 S 21St St	South side flats	16	Yes	good	111.54856	naturally_occurring	more than 18.29 m	Pittsburgh	NA	NA	NA	NA	NA	NA	NA	NA	NA	NA	NA	NA
537267554	Thornless honeylocust	Gleditsia triacanthos	Pittsburgh	Pennsylvania	-79.9760602	40.42842678	2100 E Carson St	South side flats	16	Yes	good	101.70604	naturally_occurring	more than 18.29 m	Pittsburgh	NA	NA	NA	NA	NA	NA	NA	NA	NA	NA	NA	NA
665367420	Thornless honeylocust	Gleditsia triacanthos	Pittsburgh	Pennsylvania	-80.00504696	40.44807696	115 Federal St	North shore	22	No	fair	82.021	naturally_occurring	more than 18.29 m	Pittsburgh	NA	NA	NA	NA	NA	NA	NA	NA	NA	NA	NA	NA
1421870801	Norway maple	Acer platanoides	Pittsburgh	Pennsylvania	-79.97543676	40.42758974	2119 Sarah St	South side flats	16	Yes	fair	98.4252	introduced	more than 18.29 m	Pittsburgh	NA	NA	NA	NA	NA	NA	NA	NA	NA	NA	NA	NA
214081621	Norway maple	Acer platanoides	Pittsburgh	Pennsylvania	-79.97520325	40.42747343	2126 Sarah St	South side flats	16	Yes	good	98.4252	introduced	more than 18.29 m	Pittsburgh	NA	NA	NA	NA	NA	NA	NA	NA	NA	NA	NA	NA
2081024177	Japanese zelkova	Zelkova serrata	Pittsburgh	Pennsylvania	-79.97043191	40.42667815	2416 Sarah St	South side flats	16	Yes	poor	45.93176	introduced	more than 18.29 m	Pittsburgh	NA	NA	NA	NA	NA	NA	NA	NA	NA	NA	NA	NA
1708816044	Norway maple	Acer platanoides	Pittsburgh	Pennsylvania	-79.96900514	40.42630308	100 S 26th St	South side flats	16	Yes	fair	82.021	introduced	more than 18.29 m	Pittsburgh	NA	NA	NA	NA	NA	NA	NA	NA	NA	NA	NA	NA
1125275762	Callery pear	Pyrus calleryana	Pittsburgh	Pennsylvania	-79.96845176	40.42549707	94 S 27th St	South side flats	16	Yes	good	55.77428	introduced	more than 18.29 m	Pittsburgh	NA	NA	NA	NA	NA	NA	NA	NA	NA	NA	NA	NA
1862456442	Japanese zelkova	Zelkova serrata	Pittsburgh	Pennsylvania	-79.96920618	40.42554217	94 S 27th St	South side flats	16	No	good	52.49344	introduced	more than 18.29 m	Pittsburgh	NA	NA	NA	NA	NA	NA	NA	NA	NA	NA	NA	NA
826702760	Ginkgo	Ginkgo biloba	Pittsburgh	Pennsylvania	-79.96898329	40.42604033	107 S 26th St	South side flats	16	No	good	104.98688	introduced	more than 18.29 m	Pittsburgh	NA	NA	NA	NA	NA	NA	NA	NA	NA	NA	NA	NA
1631703189	Red maple	Acer rubrum	Pittsburgh	Pennsylvania	-79.96838337	40.42768277	2541 E Carson St	South side flats	16	No	fair	98.4252	naturally_occurring	more than 18.29 m	Pittsburgh	NA	NA	NA	NA	NA	NA	NA	NA	NA	NA	NA	NA
661240231	Flowering crabapple	Malus	Pittsburgh	Pennsylvania	-79.97472192	40.42689256	127 S 22Nd St	South side flats	16	Yes	good	29.52756	no_info	more than 18.29 m	Pittsburgh	NA	NA	NA	NA	NA	NA	NA	NA	NA	NA	NA	NA
46369685	Freeman maple	Acer freemanii	Pittsburgh	Pennsylvania	-79.97472663	40.42683411	129 S 22Nd St	South side flats	16	Yes	good	98.4252	introduced	more than 18.29 m	Pittsburgh	NA	NA	NA	NA	NA	NA	NA	NA	NA	NA	NA	NA
1151917849	Corneliancherry dogwood	Cornus mas	Pittsburgh	Pennsylvania	-80.01027343	40.4577864	220 Jacksonia St	Central northside	25	Yes	excellent	26.24672	introduced	more than 18.29 m	Pittsburgh	NA	NA	NA	NA	NA	NA	NA	NA	NA	NA	NA	NA
75207484	Red maple	Acer rubrum	Pittsburgh	Pennsylvania	-79.96834828	40.42776999	62 S 26th St	South side flats	16	No	fair	124.67192	naturally_occurring	more than 18.29 m	Pittsburgh	NA	NA	NA	NA	NA	NA	NA	NA	NA	NA	NA	NA
1269848473	Red maple	Acer rubrum	Pittsburgh	Pennsylvania	-79.96837574	40.42769671	2541 E Carson St	South side flats	16	No	fair	104.98688	naturally_occurring	more than 18.29 m	Pittsburgh	NA	NA	NA	NA	NA	NA	NA	NA	NA	NA	NA	NA
1065117316	Red maple	Acer rubrum	Pittsburgh	Pennsylvania	-79.97290971	40.42654517	133 S 23rd St	South side flats	16	No	fair	104.98688	naturally_occurring	more than 18.29 m	Pittsburgh	NA	NA	NA	NA	NA	NA	NA	NA	NA	NA	NA	NA
1683026353	Norway maple	Acer platanoides	Pittsburgh	Pennsylvania	-79.97281583	40.42744018	2307 Sarah St	South side flats	16	Yes	poor	78.74016	introduced	more than 18.29 m	Pittsburgh	NA	NA	NA	NA	NA	NA	NA	NA	NA	NA	NA	NA
1983929407	Japanese tree lilac	Syringa reticulata	Pittsburgh	Pennsylvania	-79.97269391	40.42743884	2309 Sarah St	South side flats	16	Yes	good	36.08924	introduced	more than 18.29 m	Pittsburgh	NA	NA	NA	NA	NA	NA	NA	NA	NA	NA	NA	NA
124770129	Eastern white pine	Pinus strobus	Pittsburgh	Pennsylvania	-79.97324263	40.42851613	64 Birmingham Brg	South side flats	16	No	good	45.93176	naturally_occurring	more than 18.29 m	Pittsburgh	NA	NA	NA	NA	NA	NA	NA	NA	NA	NA	NA	NA
1016704133	Eastern white pine	Pinus strobus	Pittsburgh	Pennsylvania	-79.9732233	40.42977167	64 Birmingham Brg	South side flats	16	No	fair	45.93176	naturally_occurring	more than 18.29 m	Pittsburgh	NA	NA	NA	NA	NA	NA	NA	NA	NA	NA	NA	NA
1816658673	Norway spruce	Picea abies	Pittsburgh	Pennsylvania	-79.97323163	40.42972606	64 Birmingham Brg	South side flats	16	No	good	22.96588	introduced	more than 18.29 m	Pittsburgh	NA	NA	NA	NA	NA	NA	NA	NA	NA	NA	NA	NA
1378593916	Norway spruce	Picea abies	Pittsburgh	Pennsylvania	-79.97324552	40.42952286	64 Birmingham Brg	South side flats	16	No	good	22.96588	introduced	more than 18.29 m	Pittsburgh	NA	NA	NA	NA	NA	NA	NA	NA	NA	NA	NA	NA
1517143252	Eastern white pine	Pinus strobus	Pittsburgh	Pennsylvania	-79.97325596	40.42927205	64 Birmingham Brg	South side flats	16	No	fair	59.05512	naturally_occurring	more than 18.29 m	Pittsburgh	NA	NA	NA	NA	NA	NA	NA	NA	NA	NA	NA	NA
792986450	Thornless honeylocust	Gleditsia triacanthos	Pittsburgh	Pennsylvania	-80.01298064	40.4573277	518 Jacksonia St	Central northside	25	No	good	49.2126	naturally_occurring	more than 18.29 m	Pittsburgh	NA	NA	NA	NA	NA	NA	NA	NA	NA	NA	NA	NA
414513805	London planetree	Platanus acerifolia	Pittsburgh	Pennsylvania	-79.96889451	40.42770479	2529 E Carson St	South side flats	16	No	good	114.8294	introduced	more than 18.29 m	Pittsburgh	NA	NA	NA	NA	NA	NA	NA	NA	NA	NA	NA	NA
50866420	Callery pear	Pyrus calleryana	Pittsburgh	Pennsylvania	-79.96550102	40.42486335	2832 Sarah St	South side flats	16	No	poor	72.17848	introduced	more than 18.29 m	Pittsburgh	NA	NA	NA	NA	NA	NA	NA	NA	NA	NA	NA	NA
882242942	Callery pear	Pyrus calleryana	Pittsburgh	Pennsylvania	-79.97728388	40.4303342	2010 Wharton St	South side flats	17	No	good	45.93176	introduced	more than 18.29 m	Pittsburgh	NA	NA	NA	NA	NA	NA	NA	NA	NA	NA	NA	NA
457974078	Flowering crabapple	Malus	Pittsburgh	Pennsylvania	-79.96620331	40.42547971	2821 Sarah St	South side flats	16	Yes	good	49.2126	no_info	more than 18.29 m	Pittsburgh	NA	NA	NA	NA	NA	NA	NA	NA	NA	NA	NA	NA
1005626087	Freeman maple	Acer freemanii	Pittsburgh	Pennsylvania	-79.97695337	40.427681	2017 Sarah St	South side flats	17	Yes	fair	111.54856	introduced	more than 18.29 m	Pittsburgh	NA	NA	NA	NA	NA	NA	NA	NA	NA	NA	NA	NA
1087697936	Freeman maple	Acer freemanii	Pittsburgh	Pennsylvania	-79.97664598	40.42756245	2026 Sarah St	South side flats	17	No	fair	65.6168	introduced	more than 18.29 m	Pittsburgh	NA	NA	NA	NA	NA	NA	NA	NA	NA	NA	NA	NA
2096040219	Red maple	Acer rubrum	Pittsburgh	Pennsylvania	-79.96651904	40.42924066	2701 Tunnel Blvd	South side flats	16	No	good	72.17848	naturally_occurring	more than 18.29 m	Pittsburgh	NA	NA	NA	NA	NA	NA	NA	NA	NA	NA	NA	NA
1866936840	Sugar maple	Acer saccharum	Pittsburgh	Pennsylvania	-79.96604215	40.42901395	2701 Tunnel Blvd	South side flats	16	No	fair	75.45932	naturally_occurring	more than 18.29 m	Pittsburgh	NA	NA	NA	NA	NA	NA	NA	NA	NA	NA	NA	NA
2121463809	American sycamore	Platanus occidentalis	Pittsburgh	Pennsylvania	-79.96889366	40.42853537	2520 Sidney St	South side flats	16	No	good	98.4252	naturally_occurring	more than 18.29 m	Pittsburgh	NA	NA	NA	NA	NA	NA	NA	NA	NA	NA	NA	NA
407176361	Callery pear	Pyrus calleryana	Pittsburgh	Pennsylvania	-79.96757306	40.4261464	26 S 27th St	South side flats	16	No	fair	72.17848	introduced	more than 18.29 m	Pittsburgh	NA	NA	NA	NA	NA	NA	NA	NA	NA	NA	NA	NA
1807222212	Ginkgo	Ginkgo biloba	Pittsburgh	Pennsylvania	-80.01151675	40.45749989	401 Jacksonia St	Central northside	25	Yes	poor	65.6168	introduced	more than 18.29 m	Pittsburgh	NA	NA	NA	NA	NA	NA	NA	NA	NA	NA	NA	NA
2069143585	Japanese zelkova	Zelkova serrata	Pittsburgh	Pennsylvania	-79.96661941	40.42759116	510 S 27th St	South side flats	16	No	good	59.05512	introduced	more than 18.29 m	Pittsburgh	NA	NA	NA	NA	NA	NA	NA	NA	NA	NA	NA	NA
1013294064	Flowering crabapple	Malus	Pittsburgh	Pennsylvania	-79.96610041	40.42639461	2728 E Carson St	South side flats	16	No	good	29.52756	no_info	more than 18.29 m	Pittsburgh	NA	NA	NA	NA	NA	NA	NA	NA	NA	NA	NA	NA
1158241751	Flowering crabapple	Malus	Pittsburgh	Pennsylvania	-80.00387752	40.42288021	125 Ruth St	Mount washington	18	Yes	good	39.37008	no_info	more than 18.29 m	Pittsburgh	NA	NA	NA	NA	NA	NA	NA	NA	NA	NA	NA	NA
539127338	Flowering crabapple	Malus	Pittsburgh	Pennsylvania	-80.00387499	40.42280435	125 Ruth St	Mount washington	18	Yes	good	32.8084	no_info	more than 18.29 m	Pittsburgh	NA	NA	NA	NA	NA	NA	NA	NA	NA	NA	NA	NA
751145784	Flowering crabapple	Malus	Pittsburgh	Pennsylvania	-80.00388743	40.42298861	125 Ruth St	Mount washington	18	Yes	good	36.08924	no_info	more than 18.29 m	Pittsburgh	NA	NA	NA	NA	NA	NA	NA	NA	NA	NA	NA	NA
1867867825	Flowering crabapple	Malus	Pittsburgh	Pennsylvania	-80.00388812	40.42312217	125 Ruth St	Mount washington	18	Yes	good	36.08924	no_info	more than 18.29 m	Pittsburgh	NA	NA	NA	NA	NA	NA	NA	NA	NA	NA	NA	NA
2030653571	Flowering crabapple	Malus	Pittsburgh	Pennsylvania	-80.00392092	40.42374662	125 Ruth St	Mount washington	18	Yes	good	36.08924	no_info	more than 18.29 m	Pittsburgh	NA	NA	NA	NA	NA	NA	NA	NA	NA	NA	NA	NA
1098686857	Flowering crabapple	Malus	Pittsburgh	Pennsylvania	-80.00389641	40.42329498	125 Ruth St	Mount washington	18	Yes	good	39.37008	no_info	more than 18.29 m	Pittsburgh	NA	NA	NA	NA	NA	NA	NA	NA	NA	NA	NA	NA
1753451529	Flowering crabapple	Malus	Pittsburgh	Pennsylvania	-80.00389983	40.42343521	125 Ruth St	Mount washington	18	Yes	good	32.8084	no_info	more than 18.29 m	Pittsburgh	NA	NA	NA	NA	NA	NA	NA	NA	NA	NA	NA	NA
1508314988	Flowering crabapple	Malus	Pittsburgh	Pennsylvania	-80.00389188	40.42319705	125 Ruth St	Mount washington	18	Yes	good	32.8084	no_info	more than 18.29 m	Pittsburgh	NA	NA	NA	NA	NA	NA	NA	NA	NA	NA	NA	NA
1745752551	London planetree	Platanus acerifolia	Pittsburgh	Pennsylvania	-80.01694762	40.45663002	840 Jacksonia St	California-kirkbride	25	No	good	65.6168	introduced	more than 18.29 m	Pittsburgh	NA	NA	NA	NA	NA	NA	NA	NA	NA	NA	NA	NA
626726268	Flowering crabapple	Malus	Pittsburgh	Pennsylvania	-80.00391584	40.42366985	125 Ruth St	Mount washington	18	Yes	good	36.08924	no_info	more than 18.29 m	Pittsburgh	NA	NA	NA	NA	NA	NA	NA	NA	NA	NA	NA	NA
1250180642	Flowering crabapple	Malus	Pittsburgh	Pennsylvania	-79.98140932	40.42979648	1711 Sidney St	South side flats	17	Yes	good	29.52756	no_info	more than 18.29 m	Pittsburgh	NA	NA	NA	NA	NA	NA	NA	NA	NA	NA	NA	NA
809908855	Goldenraintree	Koelreuteria paniculata	Pittsburgh	Pennsylvania	-79.97956461	40.42957497	1820 Sidney St	South side flats	17	Yes	fair	42.65092	introduced	more than 18.29 m	Pittsburgh	NA	NA	NA	NA	NA	NA	NA	NA	NA	NA	NA	NA
687169087	Japanese tree lilac	Syringa reticulata	Pittsburgh	Pennsylvania	-79.98015527	40.4297169	1805 Sidney St	South side flats	17	Yes	good	29.52756	introduced	more than 18.29 m	Pittsburgh	NA	NA	NA	NA	NA	NA	NA	NA	NA	NA	NA	NA
1966000940	Callery pear	Pyrus calleryana	Pittsburgh	Pennsylvania	-79.97926487	40.42814403	98 S 19th St	South side flats	17	Yes	good	75.45932	introduced	more than 18.29 m	Pittsburgh	NA	NA	NA	NA	NA	NA	NA	NA	NA	NA	NA	NA
384601325	Thornless honeylocust	Gleditsia triacanthos	Pittsburgh	Pennsylvania	-79.97897661	40.42874869	1901 E Carson St	South side flats	17	Yes	good	85.30184	naturally_occurring	more than 18.29 m	Pittsburgh	NA	NA	NA	NA	NA	NA	NA	NA	NA	NA	NA	NA
1434401600	Littleleaf linden	Tilia cordata	Pittsburgh	Pennsylvania	-80.00208325	40.426227	310 Kambach St	Mount washington	18	Yes	fair	121.39108	introduced	more than 18.29 m	Pittsburgh	NA	NA	NA	NA	NA	NA	NA	NA	NA	NA	NA	NA
1858216577	Norway maple	Acer platanoides	Pittsburgh	Pennsylvania	-80.00026272	40.42626312	351 Kambach St	Mount washington	18	No	fair	82.021	introduced	more than 18.29 m	Pittsburgh	NA	NA	NA	NA	NA	NA	NA	NA	NA	NA	NA	NA
1116078838	American hornbeam	Carpinus caroliniana	Pittsburgh	Pennsylvania	-79.9998417	40.42684688	400 Bailey Ave	Mount washington	18	Yes	fair	29.52756	naturally_occurring	more than 18.29 m	Pittsburgh	NA	NA	NA	NA	NA	NA	NA	NA	NA	NA	NA	NA
43222459	Hedge maple	Acer campestre	Pittsburgh	Pennsylvania	-79.98441441	40.38794089	2347 Brownsville Rd	Carrick	29	Yes	poor	36.08924	introduced	more than 18.29 m	Pittsburgh	NA	NA	NA	NA	NA	NA	NA	NA	NA	NA	NA	NA
461679658	Littleleaf linden	Tilia cordata	Pittsburgh	Pennsylvania	-80.01174178	40.45745831	407 Jacksonia St	Central northside	25	Yes	fair	65.6168	introduced	more than 18.29 m	Pittsburgh	NA	NA	NA	NA	NA	NA	NA	NA	NA	NA	NA	NA
185120096	Thornless honeylocust	Gleditsia triacanthos	Pittsburgh	Pennsylvania	-79.98385278	40.38745187	2361 Brownsville Rd	Carrick	29	Yes	poor	111.54856	naturally_occurring	more than 18.29 m	Pittsburgh	NA	NA	NA	NA	NA	NA	NA	NA	NA	NA	NA	NA
92037905	Pin oak	Quercus palustris	Pittsburgh	Pennsylvania	-80.00379278	40.4233902	89 Harwood Way	Mount washington	18	No	fair	173.88452	naturally_occurring	more than 18.29 m	Pittsburgh	NA	NA	NA	NA	NA	NA	NA	NA	NA	NA	NA	NA
282355004	Norway maple	Acer platanoides	Pittsburgh	Pennsylvania	-80.00379516	40.42332143	91 Harwood Way	Mount washington	18	No	fair	78.74016	introduced	more than 18.29 m	Pittsburgh	NA	NA	NA	NA	NA	NA	NA	NA	NA	NA	NA	NA
1818489234	Littleleaf linden	Tilia cordata	Pittsburgh	Pennsylvania	-80.00377738	40.42313883	95 Harwood Way	Mount washington	18	No	good	91.86352	introduced	more than 18.29 m	Pittsburgh	NA	NA	NA	NA	NA	NA	NA	NA	NA	NA	NA	NA
72863682	Japanese pagodatree	Sophora japonica	Pittsburgh	Pennsylvania	-80.00395136	40.42433121	66 Harwood St	Mount washington	18	Yes	fair	147.6378	no_info	more than 18.29 m	Pittsburgh	NA	NA	NA	NA	NA	NA	NA	NA	NA	NA	NA	NA
11584970	Norway maple	Acer platanoides	Pittsburgh	Pennsylvania	-80.00381326	40.42372357	79 Harwood Way	Mount washington	18	No	poor	82.021	introduced	more than 18.29 m	Pittsburgh	NA	NA	NA	NA	NA	NA	NA	NA	NA	NA	NA	NA
610175997	Littleleaf linden	Tilia cordata	Pittsburgh	Pennsylvania	-80.00379827	40.42348469	85 Harwood Way	Mount washington	18	No	fair	98.4252	introduced	more than 18.29 m	Pittsburgh	NA	NA	NA	NA	NA	NA	NA	NA	NA	NA	NA	NA
369597563	Pin oak	Quercus palustris	Pittsburgh	Pennsylvania	-80.0039687	40.42487408	50 Harwood St	Mount washington	18	Yes	fair	131.2336	naturally_occurring	more than 18.29 m	Pittsburgh	NA	NA	NA	NA	NA	NA	NA	NA	NA	NA	NA	NA
350312320	Norway maple	Acer platanoides	Pittsburgh	Pennsylvania	-80.00381013	40.42366473	81 Harwood Way	Mount washington	18	No	fair	91.86352	introduced	more than 18.29 m	Pittsburgh	NA	NA	NA	NA	NA	NA	NA	NA	NA	NA	NA	NA
565243763	Norway maple	Acer platanoides	Pittsburgh	Pennsylvania	-80.00303723	40.4242157	70 Laclede St	Mount washington	18	No	fair	147.6378	introduced	more than 18.29 m	Pittsburgh	NA	NA	NA	NA	NA	NA	NA	NA	NA	NA	NA	NA
958923517	Callery pear	Pyrus calleryana	Pittsburgh	Pennsylvania	-80.01244351	40.4573301	509 Jacksonia St	Central northside	25	Yes	good	59.05512	introduced	more than 18.29 m	Pittsburgh	NA	NA	NA	NA	NA	NA	NA	NA	NA	NA	NA	NA
539561696	Norway maple	Acer platanoides	Pittsburgh	Pennsylvania	-80.00308968	40.4246584	60 Laclede St	Mount washington	18	No	fair	124.67192	introduced	more than 18.29 m	Pittsburgh	NA	NA	NA	NA	NA	NA	NA	NA	NA	NA	NA	NA
1470214981	Norway maple	Acer platanoides	Pittsburgh	Pennsylvania	-80.00387343	40.42493075	51 Harwood St	Mount washington	18	No	fair	75.45932	introduced	more than 18.29 m	Pittsburgh	NA	NA	NA	NA	NA	NA	NA	NA	NA	NA	NA	NA
888520377	Black locust	Robinia pseudoacacia	Pittsburgh	Pennsylvania	-80.00285014	40.42281372	106 Laclede St	Mount washington	18	Yes	fair	180.4462	naturally_occurring	more than 18.29 m	Pittsburgh	NA	NA	NA	NA	NA	NA	NA	NA	NA	NA	NA	NA
1680227964	Littleleaf linden	Tilia cordata	Pittsburgh	Pennsylvania	-80.00310528	40.42477523	54 Laclede St	Mount washington	18	No	good	131.2336	introduced	more than 18.29 m	Pittsburgh	NA	NA	NA	NA	NA	NA	NA	NA	NA	NA	NA	NA
703243887	Red maple	Acer rubrum	Pittsburgh	Pennsylvania	-80.00207302	40.42181956	209 Kingsboro St	Mount washington	18	Yes	poor	98.4252	naturally_occurring	more than 18.29 m	Pittsburgh	NA	NA	NA	NA	NA	NA	NA	NA	NA	NA	NA	NA
1124723038	Red maple	Acer rubrum	Pittsburgh	Pennsylvania	-79.99862614	40.42544187	452 Kathleen St	Mount washington	18	Yes	good	68.89764	naturally_occurring	more than 18.29 m	Pittsburgh	NA	NA	NA	NA	NA	NA	NA	NA	NA	NA	NA	NA
25161804	Red maple	Acer rubrum	Pittsburgh	Pennsylvania	-79.9986298	40.42552027	452 Kathleen St	Mount washington	18	Yes	fair	65.6168	naturally_occurring	more than 18.29 m	Pittsburgh	NA	NA	NA	NA	NA	NA	NA	NA	NA	NA	NA	NA
155749786	Black locust	Robinia pseudoacacia	Pittsburgh	Pennsylvania	-80.00271169	40.42246004	119 Laclede St	Mount washington	18	No	poor	131.2336	naturally_occurring	more than 18.29 m	Pittsburgh	NA	NA	NA	NA	NA	NA	NA	NA	NA	NA	NA	NA
747804759	Black locust	Robinia pseudoacacia	Pittsburgh	Pennsylvania	-80.00269406	40.42315435	96 Haberman Ave	Mount washington	18	No	poor	164.042	naturally_occurring	more than 18.29 m	Pittsburgh	NA	NA	NA	NA	NA	NA	NA	NA	NA	NA	NA	NA
1698835221	Norway maple	Acer platanoides	Pittsburgh	Pennsylvania	-80.0000559	40.42312881	417 Winton St	Mount washington	18	Yes	poor	65.6168	introduced	more than 18.29 m	Pittsburgh	NA	NA	NA	NA	NA	NA	NA	NA	NA	NA	NA	NA
580931076	Thornless honeylocust	Gleditsia triacanthos	Pittsburgh	Pennsylvania	-79.97791586	40.42947951	1926 Sidney St	South side flats	17	No	good	88.58268	naturally_occurring	more than 18.29 m	Pittsburgh	NA	NA	NA	NA	NA	NA	NA	NA	NA	NA	NA	NA
234495238	London planetree	Platanus acerifolia	Pittsburgh	Pennsylvania	-80.01707003	40.45660764	840 Jacksonia St	California-kirkbride	25	No	good	72.17848	introduced	more than 18.29 m	Pittsburgh	NA	NA	NA	NA	NA	NA	NA	NA	NA	NA	NA	NA
899589031	Norway maple	Acer platanoides	Pittsburgh	Pennsylvania	-79.98262712	40.39669386	303 E Agnew Ave	Carrick	29	No	fair	39.37008	introduced	more than 18.29 m	Pittsburgh	NA	NA	NA	NA	NA	NA	NA	NA	NA	NA	NA	NA
1919773559	American sweetgum	Liquidambar styraciflua	Pittsburgh	Pennsylvania	-79.91911919	40.3878956	4541 Homeridge Dr	New homestead	31	No	good	164.042	naturally_occurring	more than 18.29 m	Pittsburgh	NA	NA	NA	NA	NA	NA	NA	NA	NA	NA	NA	NA
40037204	London planetree	Platanus acerifolia	Pittsburgh	Pennsylvania	-79.98471251	40.39476262	126 Hornaday Rd	Carrick	29	No	excellent	213.2546	introduced	more than 18.29 m	Pittsburgh	NA	NA	NA	NA	NA	NA	NA	NA	NA	NA	NA	NA
797410581	London planetree	Platanus acerifolia	Pittsburgh	Pennsylvania	-79.98205186	40.39533734	216 Hornaday Rd	Carrick	29	No	good	213.2546	introduced	more than 18.29 m	Pittsburgh	NA	NA	NA	NA	NA	NA	NA	NA	NA	NA	NA	NA
151221858	London planetree	Platanus acerifolia	Pittsburgh	Pennsylvania	-79.98197595	40.39537665	216 Hornaday Rd	Carrick	29	No	excellent	213.2546	introduced	more than 18.29 m	Pittsburgh	NA	NA	NA	NA	NA	NA	NA	NA	NA	NA	NA	NA
611192170	Tatarian maple	Acer tataricum	Pittsburgh	Pennsylvania	-79.97701916	40.42501538	2099 Josephine St	South side slopes	17	Yes	good	36.08924	introduced	more than 18.29 m	Pittsburgh	NA	NA	NA	NA	NA	NA	NA	NA	NA	NA	NA	NA
257953686	Tatarian maple	Acer tataricum	Pittsburgh	Pennsylvania	-79.97693288	40.42501067	2099 Josephine St	South side slopes	17	Yes	fair	32.8084	introduced	more than 18.29 m	Pittsburgh	NA	NA	NA	NA	NA	NA	NA	NA	NA	NA	NA	NA
1263434110	Norway maple	Acer platanoides	Pittsburgh	Pennsylvania	-79.97791844	40.42420505	185 Pius St	South side slopes	17	No	fair	98.4252	introduced	more than 18.29 m	Pittsburgh	NA	NA	NA	NA	NA	NA	NA	NA	NA	NA	NA	NA
1993994117	Tatarian maple	Acer tataricum	Pittsburgh	Pennsylvania	-79.97718346	40.42502707	2097 Josephine St	South side slopes	17	Yes	good	39.37008	introduced	more than 18.29 m	Pittsburgh	NA	NA	NA	NA	NA	NA	NA	NA	NA	NA	NA	NA
991467655	Norway maple	Acer platanoides	Pittsburgh	Pennsylvania	-79.9778832	40.42416678	185 Pius St	South side slopes	17	No	good	98.4252	introduced	more than 18.29 m	Pittsburgh	NA	NA	NA	NA	NA	NA	NA	NA	NA	NA	NA	NA
594111242	Norway maple	Acer platanoides	Pittsburgh	Pennsylvania	-80.01437414	40.45707155	620 Jacksonia St	Central northside	25	No	fair	104.98688	introduced	more than 18.29 m	Pittsburgh	NA	NA	NA	NA	NA	NA	NA	NA	NA	NA	NA	NA
587807702	Norway maple	Acer platanoides	Pittsburgh	Pennsylvania	-79.97795377	40.42424592	185 Pius St	South side slopes	17	No	fair	91.86352	introduced	more than 18.29 m	Pittsburgh	NA	NA	NA	NA	NA	NA	NA	NA	NA	NA	NA	NA
978819515	Tatarian maple	Acer tataricum	Pittsburgh	Pennsylvania	-79.97765033	40.42500831	2009 Josephine St	South side slopes	17	Yes	good	42.65092	introduced	more than 18.29 m	Pittsburgh	NA	NA	NA	NA	NA	NA	NA	NA	NA	NA	NA	NA
648895573	Ginkgo	Ginkgo biloba	Pittsburgh	Pennsylvania	-79.97825535	40.42406611	179 Pius St	South side slopes	17	No	good	111.54856	introduced	more than 18.29 m	Pittsburgh	NA	NA	NA	NA	NA	NA	NA	NA	NA	NA	NA	NA
2027917742	Tatarian maple	Acer tataricum	Pittsburgh	Pennsylvania	-79.97728465	40.42502416	2097 Josephine St	South side slopes	17	Yes	fair	49.2126	introduced	more than 18.29 m	Pittsburgh	NA	NA	NA	NA	NA	NA	NA	NA	NA	NA	NA	NA
2058040340	London planetree	Platanus acerifolia	Pittsburgh	Pennsylvania	-79.98287521	40.39509135	163 Hornaday Rd	Carrick	29	No	good	213.2546	introduced	more than 18.29 m	Pittsburgh	NA	NA	NA	NA	NA	NA	NA	NA	NA	NA	NA	NA
481496162	London planetree	Platanus acerifolia	Pittsburgh	Pennsylvania	-79.98314769	40.39506943	161 Hornaday Rd	Carrick	29	No	good	196.8504	introduced	more than 18.29 m	Pittsburgh	NA	NA	NA	NA	NA	NA	NA	NA	NA	NA	NA	NA
1628235912	Japanese tree lilac	Syringa reticulata	Pittsburgh	Pennsylvania	-79.98340061	40.42464859	32 Pius St	South side slopes	17	Yes	good	59.05512	introduced	more than 18.29 m	Pittsburgh	NA	NA	NA	NA	NA	NA	NA	NA	NA	NA	NA	NA
1835541749	Japanese tree lilac	Syringa reticulata	Pittsburgh	Pennsylvania	-79.98349662	40.424671	32 Pius St	South side slopes	17	Yes	good	65.6168	introduced	more than 18.29 m	Pittsburgh	NA	NA	NA	NA	NA	NA	NA	NA	NA	NA	NA	NA
921683832	Ginkgo	Ginkgo biloba	Pittsburgh	Pennsylvania	-79.98222052	40.42456341	69 Pius St	South side slopes	17	No	good	114.8294	introduced	more than 18.29 m	Pittsburgh	NA	NA	NA	NA	NA	NA	NA	NA	NA	NA	NA	NA
659486406	Cherry plum	Prunus cerasifera	Pittsburgh	Pennsylvania	-79.98090575	40.42449712	107 Pius St	South side slopes	17	No	fair	59.05512	introduced	more than 18.29 m	Pittsburgh	NA	NA	NA	NA	NA	NA	NA	NA	NA	NA	NA	NA
1147229744	Ginkgo	Ginkgo biloba	Pittsburgh	Pennsylvania	-80.01280851	40.45726253	519 Jacksonia St	Central northside	25	Yes	fair	82.021	introduced	more than 18.29 m	Pittsburgh	NA	NA	NA	NA	NA	NA	NA	NA	NA	NA	NA	NA
1810354313	Red maple	Acer rubrum	Pittsburgh	Pennsylvania	-79.98012097	40.4244707	129 Pius St	South side slopes	17	No	fair	72.17848	naturally_occurring	more than 18.29 m	Pittsburgh	NA	NA	NA	NA	NA	NA	NA	NA	NA	NA	NA	NA
1358612292	Littleleaf linden	Tilia cordata	Pittsburgh	Pennsylvania	-79.96394916	40.42584128	5 Hot Metal St	South side flats	16	No	good	82.021	introduced	more than 18.29 m	Pittsburgh	NA	NA	NA	NA	NA	NA	NA	NA	NA	NA	NA	NA
672300394	Callery pear	Pyrus calleryana	Pittsburgh	Pennsylvania	-79.982468	40.4304017	1603 Franklin Ct	South side flats	17	No	good	85.30184	introduced	more than 18.29 m	Pittsburgh	NA	NA	NA	NA	NA	NA	NA	NA	NA	NA	NA	NA
589368719	Red maple	Acer rubrum	Pittsburgh	Pennsylvania	-79.97954922	40.42427662	146 Pius St	South side slopes	17	Yes	fair	88.58268	naturally_occurring	more than 18.29 m	Pittsburgh	NA	NA	NA	NA	NA	NA	NA	NA	NA	NA	NA	NA
1610973994	Littleleaf linden	Tilia cordata	Pittsburgh	Pennsylvania	-79.96269796	40.4259043	5 Hot Metal St	South side flats	16	No	good	49.2126	introduced	more than 18.29 m	Pittsburgh	NA	NA	NA	NA	NA	NA	NA	NA	NA	NA	NA	NA
526208602	London planetree	Platanus acerifolia	Pittsburgh	Pennsylvania	-79.96180208	40.42476893	2999 Sidney St	South side flats	16	No	poor	45.93176	introduced	more than 18.29 m	Pittsburgh	NA	NA	NA	NA	NA	NA	NA	NA	NA	NA	NA	NA
101549134	London planetree	Platanus acerifolia	Pittsburgh	Pennsylvania	-79.96216326	40.42445493	3165 E Carson St	South side flats	16	No	dead	65.6168	introduced	more than 18.29 m	Pittsburgh	NA	NA	NA	NA	NA	NA	NA	NA	NA	NA	NA	NA
173769817	London planetree	Platanus acerifolia	Pittsburgh	Pennsylvania	-79.9618374	40.42457201	3175 E Carson St	South side flats	16	No	good	65.6168	introduced	more than 18.29 m	Pittsburgh	NA	NA	NA	NA	NA	NA	NA	NA	NA	NA	NA	NA
1690970403	London planetree	Platanus acerifolia	Pittsburgh	Pennsylvania	-79.9617765	40.42462345	3175 E Carson St	South side flats	16	No	good	65.6168	introduced	more than 18.29 m	Pittsburgh	NA	NA	NA	NA	NA	NA	NA	NA	NA	NA	NA	NA
598571331	London planetree	Platanus acerifolia	Pittsburgh	Pennsylvania	-79.95992504	40.42392113	3000 Sidney St	South side flats	16	No	fair	65.6168	introduced	more than 18.29 m	Pittsburgh	NA	NA	NA	NA	NA	NA	NA	NA	NA	NA	NA	NA
1709495415	Ginkgo	Ginkgo biloba	Pittsburgh	Pennsylvania	-80.01053618	40.45774185	228 Jacksonia St	Central northside	25	Yes	good	147.6378	introduced	more than 18.29 m	Pittsburgh	NA	NA	NA	NA	NA	NA	NA	NA	NA	NA	NA	NA
1457538428	Red maple	Acer rubrum	Pittsburgh	Pennsylvania	-79.9640273	40.42648803	2829 E Carson St	South side flats	16	No	good	75.45932	naturally_occurring	more than 18.29 m	Pittsburgh	NA	NA	NA	NA	NA	NA	NA	NA	NA	NA	NA	NA
147419494	Littleleaf linden	Tilia cordata	Pittsburgh	Pennsylvania	-79.96379162	40.42617843	2829 E Carson St	South side flats	16	No	good	82.021	introduced	more than 18.29 m	Pittsburgh	NA	NA	NA	NA	NA	NA	NA	NA	NA	NA	NA	NA
455739087	Callery pear	Pyrus calleryana	Pittsburgh	Pennsylvania	-79.96375974	40.42649246	77 Hot Metal St	South side flats	16	No	fair	49.2126	introduced	more than 18.29 m	Pittsburgh	NA	NA	NA	NA	NA	NA	NA	NA	NA	NA	NA	NA
1915000871	Northern red oak	Quercus rubra	Pittsburgh	Pennsylvania	-79.93224561	40.43964597	5445 Northumberland St	Squirrel hill north	14	Yes	good	164.042	naturally_occurring	more than 18.29 m	Pittsburgh	NA	NA	NA	NA	NA	NA	NA	NA	NA	NA	NA	NA
716946167	Northern red oak	Quercus rubra	Pittsburgh	Pennsylvania	-79.91995517	40.38659857	4584 Mapledale Dr	New homestead	31	No	good	196.8504	naturally_occurring	more than 18.29 m	Pittsburgh	NA	NA	NA	NA	NA	NA	NA	NA	NA	NA	NA	NA
880511536	Colorado spruce	Picea pungens	Pittsburgh	Pennsylvania	-80.00156844	40.40903446	207 Institute St	Bon air	18	No	excellent	164.042	introduced	more than 18.29 m	Pittsburgh	NA	NA	NA	NA	NA	NA	NA	NA	NA	NA	NA	NA
159203091	Japanese flowering cherry	Prunus serrulata	Pittsburgh	Pennsylvania	-80.00119998	40.40930846	203 Institute St	Bon air	18	Yes	good	82.021	introduced	more than 18.29 m	Pittsburgh	NA	NA	NA	NA	NA	NA	NA	NA	NA	NA	NA	NA
1097526439	Sugar maple	Acer saccharum	Pittsburgh	Pennsylvania	-79.99813664	40.40678318	339 Camfield St	Bon air	18	No	good	131.2336	naturally_occurring	more than 18.29 m	Pittsburgh	NA	NA	NA	NA	NA	NA	NA	NA	NA	NA	NA	NA
409691118	Hedge maple	Acer campestre	Pittsburgh	Pennsylvania	-80.02554669	40.46947503	2649 Brighton Rd	Marshall-shadeland	27	Yes	good	49.2126	introduced	more than 18.29 m	Pittsburgh	NA	NA	NA	NA	NA	NA	NA	NA	NA	NA	NA	NA
556514143	Slippery elm	Ulmus rubra	Pittsburgh	Pennsylvania	-79.99671738	40.40774796	303 Tarragonna St	Carrick	18	No	fair	196.8504	naturally_occurring	more than 18.29 m	Pittsburgh	NA	NA	NA	NA	NA	NA	NA	NA	NA	NA	NA	NA
1329249057	Callery pear	Pyrus calleryana	Pittsburgh	Pennsylvania	-80.01181198	40.45754034	406 Jacksonia St	Central northside	25	Yes	fair	104.98688	introduced	more than 18.29 m	Pittsburgh	NA	NA	NA	NA	NA	NA	NA	NA	NA	NA	NA	NA
315488096	White mulberry	Morus alba	Pittsburgh	Pennsylvania	-79.99669252	40.40829688	225 Tarragonna St	Knoxville	30	No	fair	82.021	introduced	more than 18.29 m	Pittsburgh	NA	NA	NA	NA	NA	NA	NA	NA	NA	NA	NA	NA
1596106399	Hedge maple	Acer campestre	Pittsburgh	Pennsylvania	-80.00891235	40.43024534	147 Virginia Ave	Mount washington	19	Yes	good	45.93176	introduced	more than 18.29 m	Pittsburgh	NA	NA	NA	NA	NA	NA	NA	NA	NA	NA	NA	NA
453911108	Hedge maple	Acer campestre	Pittsburgh	Pennsylvania	-80.00940941	40.43051184	161 Virginia Ave	Mount washington	19	Yes	fair	42.65092	introduced	more than 18.29 m	Pittsburgh	NA	NA	NA	NA	NA	NA	NA	NA	NA	NA	NA	NA
1360686194	Callery pear	Pyrus calleryana	Pittsburgh	Pennsylvania	-80.0073499	40.43054816	203 Shiloh St	Mount washington	19	Yes	good	65.6168	introduced	more than 18.29 m	Pittsburgh	NA	NA	NA	NA	NA	NA	NA	NA	NA	NA	NA	NA
1734345896	Hedge maple	Acer campestre	Pittsburgh	Pennsylvania	-80.00746385	40.43058671	206 Shiloh St	Mount washington	19	Yes	good	45.93176	introduced	more than 18.29 m	Pittsburgh	NA	NA	NA	NA	NA	NA	NA	NA	NA	NA	NA	NA
1958427267	Callery pear	Pyrus calleryana	Pittsburgh	Pennsylvania	-80.00727957	40.42962597	17 Thorpe Way	Mount washington	19	No	dead	72.17848	introduced	more than 18.29 m	Pittsburgh	NA	NA	NA	NA	NA	NA	NA	NA	NA	NA	NA	NA
1002078062	Callery pear	Pyrus calleryana	Pittsburgh	Pennsylvania	-79.94787312	40.45195882	4727 Wallingford St	Shadyside	7	Yes	fair	42.65092	introduced	more than 18.29 m	Pittsburgh	NA	NA	NA	NA	NA	NA	NA	NA	NA	NA	NA	NA
2074392384	Pin oak	Quercus palustris	Pittsburgh	Pennsylvania	-79.94516073	40.45062579	4875 Ellsworth Ave	Shadyside	7	Yes	fair	209.97376	naturally_occurring	more than 18.29 m	Pittsburgh	NA	NA	NA	NA	NA	NA	NA	NA	NA	NA	NA	NA
732492599	Pin oak	Quercus palustris	Pittsburgh	Pennsylvania	-79.94565266	40.45179011	404 Devonshire St	Shadyside	7	No	fair	213.2546	naturally_occurring	more than 18.29 m	Pittsburgh	NA	NA	NA	NA	NA	NA	NA	NA	NA	NA	NA	NA
802069254	Flowering crabapple	Malus	Pittsburgh	Pennsylvania	-79.94414755	40.44796023	4905 Fifth Ave	Shadyside	7	Yes	fair	42.65092	no_info	more than 18.29 m	Pittsburgh	NA	NA	NA	NA	NA	NA	NA	NA	NA	NA	NA	NA
2091639549	Callery pear	Pyrus calleryana	Pittsburgh	Pennsylvania	-80.01219919	40.45755294	414 Jacksonia St	Central northside	25	No	good	91.86352	introduced	more than 18.29 m	Pittsburgh	NA	NA	NA	NA	NA	NA	NA	NA	NA	NA	NA	NA
2095140914	Northern red oak	Quercus rubra	Pittsburgh	Pennsylvania	-79.94422221	40.44746385	4815 Fifth Ave	Shadyside	7	Yes	fair	164.042	naturally_occurring	more than 18.29 m	Pittsburgh	NA	NA	NA	NA	NA	NA	NA	NA	NA	NA	NA	NA
474778928	Freeman maple	Acer freemanii	Pittsburgh	Pennsylvania	-79.94428838	40.44896998	725 Devonshire St	Shadyside	7	Yes	good	65.6168	introduced	more than 18.29 m	Pittsburgh	NA	NA	NA	NA	NA	NA	NA	NA	NA	NA	NA	NA
1717558373	Pin oak	Quercus palustris	Pittsburgh	Pennsylvania	-79.94426442	40.44891232	725 Devonshire St	Shadyside	7	Yes	fair	180.4462	naturally_occurring	more than 18.29 m	Pittsburgh	NA	NA	NA	NA	NA	NA	NA	NA	NA	NA	NA	NA
1640891155	Pin oak	Quercus palustris	Pittsburgh	Pennsylvania	-79.94522735	40.45112699	521 Devonshire St	Shadyside	7	Yes	fair	196.8504	naturally_occurring	more than 18.29 m	Pittsburgh	NA	NA	NA	NA	NA	NA	NA	NA	NA	NA	NA	NA
1574401126	Pin oak	Quercus palustris	Pittsburgh	Pennsylvania	-79.94507687	40.45080174	525 Devonshire St	Shadyside	7	Yes	fair	213.2546	naturally_occurring	more than 18.29 m	Pittsburgh	NA	NA	NA	NA	NA	NA	NA	NA	NA	NA	NA	NA
402192171	European hornbeam	Carpinus betulus	Pittsburgh	Pennsylvania	-79.94144	40.45128229	555 Morewood Ave	Shadyside	7	Yes	good	55.77428	introduced	more than 18.29 m	Pittsburgh	NA	NA	NA	NA	NA	NA	NA	NA	NA	NA	NA	NA
1724549317	European hornbeam	Carpinus betulus	Pittsburgh	Pennsylvania	-79.94137067	40.45130142	555 Morewood Ave	Shadyside	7	Yes	good	52.49344	introduced	more than 18.29 m	Pittsburgh	NA	NA	NA	NA	NA	NA	NA	NA	NA	NA	NA	NA
1790486007	European hornbeam	Carpinus betulus	Pittsburgh	Pennsylvania	-79.94158772	40.45125887	555 Morewood Ave	Shadyside	7	Yes	good	52.49344	introduced	more than 18.29 m	Pittsburgh	NA	NA	NA	NA	NA	NA	NA	NA	NA	NA	NA	NA
1324644999	Littleleaf linden	Tilia cordata	Pittsburgh	Pennsylvania	-79.94361332	40.45081359	4935 Ellsworth Ave	Shadyside	7	Yes	fair	98.4252	introduced	more than 18.29 m	Pittsburgh	NA	NA	NA	NA	NA	NA	NA	NA	NA	NA	NA	NA
607728966	Pin oak	Quercus palustris	Pittsburgh	Pennsylvania	-79.94322485	40.45094283	4949 Ellsworth Ave	Shadyside	7	Yes	fair	229.6588	naturally_occurring	more than 18.29 m	Pittsburgh	NA	NA	NA	NA	NA	NA	NA	NA	NA	NA	NA	NA
31741697	Littleleaf linden	Tilia cordata	Pittsburgh	Pennsylvania	-80.011671	40.45747147	405 Jacksonia St	Central northside	25	Yes	poor	98.4252	introduced	more than 18.29 m	Pittsburgh	NA	NA	NA	NA	NA	NA	NA	NA	NA	NA	NA	NA
515775552	European hornbeam	Carpinus betulus	Pittsburgh	Pennsylvania	-79.94150837	40.45127162	555 Morewood Ave	Shadyside	7	Yes	good	55.77428	introduced	more than 18.29 m	Pittsburgh	NA	NA	NA	NA	NA	NA	NA	NA	NA	NA	NA	NA
1129299216	Red maple	Acer rubrum	Pittsburgh	Pennsylvania	-79.94350392	40.45084567	4935 Ellsworth Ave	Shadyside	7	Yes	fair	91.86352	naturally_occurring	more than 18.29 m	Pittsburgh	NA	NA	NA	NA	NA	NA	NA	NA	NA	NA	NA	NA
771009084	Littleleaf linden	Tilia cordata	Pittsburgh	Pennsylvania	-79.94315749	40.45106035	4949 Ellsworth Ave	Shadyside	7	Yes	fair	82.021	introduced	more than 18.29 m	Pittsburgh	NA	NA	NA	NA	NA	NA	NA	NA	NA	NA	NA	NA
1421080444	Littleleaf linden	Tilia cordata	Pittsburgh	Pennsylvania	-79.94375	40.45079038	4935 Ellsworth Ave	Shadyside	7	Yes	fair	91.86352	introduced	more than 18.29 m	Pittsburgh	NA	NA	NA	NA	NA	NA	NA	NA	NA	NA	NA	NA
977582547	American sweetgum	Liquidambar styraciflua	Pittsburgh	Pennsylvania	-79.9414177	40.45301321	401 Amberson Ave	Shadyside	7	No	fair	85.30184	naturally_occurring	more than 18.29 m	Pittsburgh	NA	NA	NA	NA	NA	NA	NA	NA	NA	NA	NA	NA
875654935	American sweetgum	Liquidambar styraciflua	Pittsburgh	Pennsylvania	-79.94149488	40.45278254	401 Amberson Ave	Shadyside	7	Yes	poor	72.17848	naturally_occurring	more than 18.29 m	Pittsburgh	NA	NA	NA	NA	NA	NA	NA	NA	NA	NA	NA	NA
656262010	American sweetgum	Liquidambar styraciflua	Pittsburgh	Pennsylvania	-79.94151973	40.45271645	401 Amberson Ave	Shadyside	7	Yes	poor	78.74016	naturally_occurring	more than 18.29 m	Pittsburgh	NA	NA	NA	NA	NA	NA	NA	NA	NA	NA	NA	NA
1445779639	American sweetgum	Liquidambar styraciflua	Pittsburgh	Pennsylvania	-79.94138478	40.45309539	401 Amberson Ave	Shadyside	7	No	fair	85.30184	naturally_occurring	more than 18.29 m	Pittsburgh	NA	NA	NA	NA	NA	NA	NA	NA	NA	NA	NA	NA
798910417	Japanese tree lilac	Syringa reticulata	Pittsburgh	Pennsylvania	-79.95654658	40.43267161	3233 Juliet St	South oakland	4	Yes	good	39.37008	introduced	more than 18.29 m	Pittsburgh	NA	NA	NA	NA	NA	NA	NA	NA	NA	NA	NA	NA
181399722	Siberian elm	Ulmus pumila	Pittsburgh	Pennsylvania	-79.95893721	40.43280497	8 Hodge St	South oakland	4	No	fair	42.65092	introduced	more than 18.29 m	Pittsburgh	NA	NA	NA	NA	NA	NA	NA	NA	NA	NA	NA	NA
826803810	Callery pear	Pyrus calleryana	Pittsburgh	Pennsylvania	-80.01250634	40.45731679	511 Jacksonia St	Central northside	25	Yes	good	65.6168	introduced	more than 18.29 m	Pittsburgh	NA	NA	NA	NA	NA	NA	NA	NA	NA	NA	NA	NA
1751200294	Siberian elm	Ulmus pumila	Pittsburgh	Pennsylvania	-79.95919367	40.43275889	7 Hodge St	South oakland	4	Yes	fair	16.4042	introduced	13.71 to 18.29 m	Pittsburgh	NA	NA	NA	NA	NA	NA	NA	NA	NA	NA	NA	NA
1658157756	Thornless honeylocust	Gleditsia triacanthos	Pittsburgh	Pennsylvania	-79.94427472	40.45397032	5000 Centre Ave	Shadyside	7	No	fair	39.37008	naturally_occurring	more than 18.29 m	Pittsburgh	NA	NA	NA	NA	NA	NA	NA	NA	NA	NA	NA	NA
1446071568	Heaven of tree	Ailanthus altissima	Pittsburgh	Pennsylvania	-79.95889935	40.4337433	22 Mackey St	South oakland	4	No	poor	134.51444	introduced	more than 18.29 m	Pittsburgh	NA	NA	NA	NA	NA	NA	NA	NA	NA	NA	NA	NA
193251230	Norway maple	Acer platanoides	Pittsburgh	Pennsylvania	-79.95919894	40.43364275	22 Mackey St	South oakland	4	Yes	poor	104.98688	introduced	more than 18.29 m	Pittsburgh	NA	NA	NA	NA	NA	NA	NA	NA	NA	NA	NA	NA
476501173	Sharon of rose	Hibiscus syriacus	Pittsburgh	Pennsylvania	-79.95918246	40.43276534	7 Hodge St	South oakland	4	Yes	fair	16.4042	introduced	13.71 to 18.29 m	Pittsburgh	NA	NA	NA	NA	NA	NA	NA	NA	NA	NA	NA	NA
717756385	Black oak	Quercus velutina	Pittsburgh	Pennsylvania	-79.94117219	40.45370968	401 Amberson Ave	Shadyside	7	No	fair	164.042	naturally_occurring	more than 18.29 m	Pittsburgh	NA	NA	NA	NA	NA	NA	NA	NA	NA	NA	NA	NA
1829988316	American sweetgum	Liquidambar styraciflua	Pittsburgh	Pennsylvania	-79.94133189	40.45324263	401 Amberson Ave	Shadyside	7	No	fair	82.021	naturally_occurring	more than 18.29 m	Pittsburgh	NA	NA	NA	NA	NA	NA	NA	NA	NA	NA	NA	NA
344615068	White mulberry	Morus alba	Pittsburgh	Pennsylvania	-79.95527419	40.4311956	3208 Ward St	South oakland	4	No	fair	98.4252	introduced	more than 18.29 m	Pittsburgh	NA	NA	NA	NA	NA	NA	NA	NA	NA	NA	NA	NA
1912996960	Cherry/plum:	Prunus	Pittsburgh	Pennsylvania	-79.9556741	40.43091785	3535 Frazier St	South oakland	4	Yes	good	32.8084	no_info	more than 18.29 m	Pittsburgh	NA	NA	NA	NA	NA	NA	NA	NA	NA	NA	NA	NA
1320730461	Norway maple	Acer platanoides	Pittsburgh	Pennsylvania	-79.95621536	40.43546206	3408 Bates St	Central oakland	4	Yes	fair	180.4462	introduced	more than 18.29 m	Pittsburgh	NA	NA	NA	NA	NA	NA	NA	NA	NA	NA	NA	NA
717870956	London planetree	Platanus acerifolia	Pittsburgh	Pennsylvania	-80.01700602	40.45661639	840 Jacksonia St	California-kirkbride	25	No	good	65.6168	introduced	more than 18.29 m	Pittsburgh	NA	NA	NA	NA	NA	NA	NA	NA	NA	NA	NA	NA
552277478	Flowering crabapple	Malus	Pittsburgh	Pennsylvania	-79.95428636	40.4362668	3449 Ward St	Central oakland	4	Yes	fair	32.8084	no_info	more than 18.29 m	Pittsburgh	NA	NA	NA	NA	NA	NA	NA	NA	NA	NA	NA	NA
439179633	Downy serviceberry	Amelanchier arborea	Pittsburgh	Pennsylvania	-79.9533743	40.43384136	3337 Dawson St	South oakland	4	Yes	good	36.08924	naturally_occurring	more than 18.29 m	Pittsburgh	NA	NA	NA	NA	NA	NA	NA	NA	NA	NA	NA	NA
1354651581	Red maple	Acer rubrum	Pittsburgh	Pennsylvania	-79.95334167	40.43394787	3636 Dawson St	South oakland	4	Yes	poor	78.74016	naturally_occurring	more than 18.29 m	Pittsburgh	NA	NA	NA	NA	NA	NA	NA	NA	NA	NA	NA	NA
631461704	Red maple	Acer rubrum	Pittsburgh	Pennsylvania	-79.95331077	40.43408193	3636 Dawson St	South oakland	4	Yes	poor	72.17848	naturally_occurring	more than 18.29 m	Pittsburgh	NA	NA	NA	NA	NA	NA	NA	NA	NA	NA	NA	NA
765805530	Littleleaf linden	Tilia cordata	Pittsburgh	Pennsylvania	-79.95353632	40.43309389	3305 Dawson St	South oakland	4	Yes	fair	75.45932	introduced	more than 18.29 m	Pittsburgh	NA	NA	NA	NA	NA	NA	NA	NA	NA	NA	NA	NA
222303379	Littleleaf linden	Tilia cordata	Pittsburgh	Pennsylvania	-79.95346937	40.4334096	3355 Dawson St	South oakland	4	Yes	fair	78.74016	introduced	more than 18.29 m	Pittsburgh	NA	NA	NA	NA	NA	NA	NA	NA	NA	NA	NA	NA
522864917	Thornless honeylocust	Gleditsia triacanthos	Pittsburgh	Pennsylvania	-79.95345709	40.43434481	3612 Blvd Of The Allies	South oakland	4	No	fair	75.45932	naturally_occurring	more than 18.29 m	Pittsburgh	NA	NA	NA	NA	NA	NA	NA	NA	NA	NA	NA	NA
1066676422	London planetree	Platanus acerifolia	Pittsburgh	Pennsylvania	-79.95342698	40.43360292	3329 Dawson St	South oakland	4	Yes	fair	137.79528	introduced	more than 18.29 m	Pittsburgh	NA	NA	NA	NA	NA	NA	NA	NA	NA	NA	NA	NA
121196823	Hedge maple	Acer campestre	Pittsburgh	Pennsylvania	-79.95410298	40.42962411	3640 Frazier St	South oakland	4	Yes	fair	36.08924	introduced	more than 18.29 m	Pittsburgh	NA	NA	NA	NA	NA	NA	NA	NA	NA	NA	NA	NA
1881143523	Japanese tree lilac	Syringa reticulata	Pittsburgh	Pennsylvania	-79.95254292	40.43060053	3250 Parkview Ave	South oakland	4	Yes	fair	26.24672	introduced	more than 18.29 m	Pittsburgh	NA	NA	NA	NA	NA	NA	NA	NA	NA	NA	NA	NA
1378642059	Ginkgo	Ginkgo biloba	Pittsburgh	Pennsylvania	-80.01093537	40.4575988	311 Jacksonia St	Central northside	25	Yes	good	39.37008	introduced	more than 18.29 m	Pittsburgh	NA	NA	NA	NA	NA	NA	NA	NA	NA	NA	NA	NA
195634961	Callery pear	Pyrus calleryana	Pittsburgh	Pennsylvania	-79.95242933	40.43108269	3256 Parkview Ave	South oakland	4	Yes	fair	91.86352	introduced	more than 18.29 m	Pittsburgh	NA	NA	NA	NA	NA	NA	NA	NA	NA	NA	NA	NA
501521733	European hornbeam	Carpinus betulus	Pittsburgh	Pennsylvania	-79.95251577	40.43025773	30 Childs St	South oakland	4	Yes	fair	39.37008	introduced	more than 18.29 m	Pittsburgh	NA	NA	NA	NA	NA	NA	NA	NA	NA	NA	NA	NA
1944500643	Japanese tree lilac	Syringa reticulata	Pittsburgh	Pennsylvania	-79.95244824	40.43299976	3346 Parkview Ave	South oakland	4	Yes	good	26.24672	introduced	more than 18.29 m	Pittsburgh	NA	NA	NA	NA	NA	NA	NA	NA	NA	NA	NA	NA
583775839	Pin oak	Quercus palustris	Pittsburgh	Pennsylvania	-79.94115678	40.45149782	555 Morewood Ave	Shadyside	7	No	good	98.4252	naturally_occurring	more than 18.29 m	Pittsburgh	NA	NA	NA	NA	NA	NA	NA	NA	NA	NA	NA	NA
1257966055	Red maple	Acer rubrum	Pittsburgh	Pennsylvania	-79.93717042	40.45264722	5313 Ellsworth Ave	Shadyside	7	Yes	fair	78.74016	naturally_occurring	more than 18.29 m	Pittsburgh	NA	NA	NA	NA	NA	NA	NA	NA	NA	NA	NA	NA
935780557	London planetree	Platanus acerifolia	Pittsburgh	Pennsylvania	-79.93957581	40.4525586	4 Colonial Pl	Shadyside	7	No	fair	164.042	introduced	more than 18.29 m	Pittsburgh	NA	NA	NA	NA	NA	NA	NA	NA	NA	NA	NA	NA
1336408396	Littleleaf linden	Tilia cordata	Pittsburgh	Pennsylvania	-79.93735294	40.45177877	623 St James St	Shadyside	7	Yes	fair	114.8294	introduced	more than 18.29 m	Pittsburgh	NA	NA	NA	NA	NA	NA	NA	NA	NA	NA	NA	NA
1543669687	Cherry/plum:	Prunus	Pittsburgh	Pennsylvania	-79.93715233	40.45143114	703 St James St	Shadyside	7	Yes	fair	59.05512	no_info	more than 18.29 m	Pittsburgh	NA	NA	NA	NA	NA	NA	NA	NA	NA	NA	NA	NA
1652228028	Hawthorn:	Crataegus	Pittsburgh	Pennsylvania	-79.93602583	40.4496487	5302 Westminster Pl	Shadyside	7	Yes	poor	29.52756	no_info	more than 18.29 m	Pittsburgh	NA	NA	NA	NA	NA	NA	NA	NA	NA	NA	NA	NA
296871446	Littleleaf linden	Tilia cordata	Pittsburgh	Pennsylvania	-79.93586515	40.44979745	5305 Westminster Pl	Shadyside	7	Yes	fair	131.2336	introduced	more than 18.29 m	Pittsburgh	NA	NA	NA	NA	NA	NA	NA	NA	NA	NA	NA	NA
1495679970	London planetree	Platanus acerifolia	Pittsburgh	Pennsylvania	-79.96078585	40.42450818	3000 Sidney St	South side flats	16	No	good	59.05512	introduced	more than 18.29 m	Pittsburgh	NA	NA	NA	NA	NA	NA	NA	NA	NA	NA	NA	NA
1476206885	Elm:	Ulmus	Pittsburgh	Pennsylvania	-80.01454397	40.45720041	624 Jacksonia St	Central northside	25	No	good	98.4252	no_info	more than 18.29 m	Pittsburgh	NA	NA	NA	NA	NA	NA	NA	NA	NA	NA	NA	NA
39241849	Littleleaf linden	Tilia cordata	Pittsburgh	Pennsylvania	-79.93577649	40.44983127	5307 Westminster Pl	Shadyside	7	Yes	fair	137.79528	introduced	more than 18.29 m	Pittsburgh	NA	NA	NA	NA	NA	NA	NA	NA	NA	NA	NA	NA
172171010	Callery pear	Pyrus calleryana	Pittsburgh	Pennsylvania	-79.93558322	40.4508785	5407 Walnut St	Shadyside	7	Yes	fair	78.74016	introduced	more than 18.29 m	Pittsburgh	NA	NA	NA	NA	NA	NA	NA	NA	NA	NA	NA	NA
830875209	Callery pear	Pyrus calleryana	Pittsburgh	Pennsylvania	-79.93669029	40.4525914	5324 Ellsworth Ave	Shadyside	7	No	poor	55.77428	introduced	more than 18.29 m	Pittsburgh	NA	NA	NA	NA	NA	NA	NA	NA	NA	NA	NA	NA
1652846690	Flowering dogwood	Cornus florida	Pittsburgh	Pennsylvania	-79.93410676	40.45525454	509 Ivy St	Shadyside	7	Yes	good	13.12336	naturally_occurring	9.14 to 13.71 m	Pittsburgh	NA	NA	NA	NA	NA	NA	NA	NA	NA	NA	NA	NA
1212483410	Sugar maple	Acer saccharum	Pittsburgh	Pennsylvania	-79.93406522	40.45518461	511 Ivy St	Shadyside	7	Yes	fair	157.48032	naturally_occurring	more than 18.29 m	Pittsburgh	NA	NA	NA	NA	NA	NA	NA	NA	NA	NA	NA	NA
194589512	Green ash	Fraxinus pennsylvanica	Pittsburgh	Pennsylvania	-79.93548631	40.45497561	551 S Graham St	Shadyside	7	Yes	poor	147.6378	naturally_occurring	more than 18.29 m	Pittsburgh	NA	NA	NA	NA	NA	NA	NA	NA	NA	NA	NA	NA
1708871255	Norway maple	Acer platanoides	Pittsburgh	Pennsylvania	-79.93593121	40.45546005	536 S Graham St	Shadyside	7	Yes	fair	91.86352	introduced	more than 18.29 m	Pittsburgh	NA	NA	NA	NA	NA	NA	NA	NA	NA	NA	NA	NA
514775674	Thornless honeylocust	Gleditsia triacanthos	Pittsburgh	Pennsylvania	-79.93490735	40.45388137	5523 Ellsworth Ave	Shadyside	7	No	poor	39.37008	naturally_occurring	more than 18.29 m	Pittsburgh	NA	NA	NA	NA	NA	NA	NA	NA	NA	NA	NA	NA
1011485786	Heaven of tree	Ailanthus altissima	Pittsburgh	Pennsylvania	-79.93515502	40.45446919	10 S Graham St	Shadyside	7	Yes	fair	98.4252	introduced	more than 18.29 m	Pittsburgh	NA	NA	NA	NA	NA	NA	NA	NA	NA	NA	NA	NA
865924093	Thornless honeylocust	Gleditsia triacanthos	Pittsburgh	Pennsylvania	-79.93485699	40.45379875	5523 Ellsworth Ave	Shadyside	7	No	poor	36.08924	naturally_occurring	more than 18.29 m	Pittsburgh	NA	NA	NA	NA	NA	NA	NA	NA	NA	NA	NA	NA
809561178	Ginkgo	Ginkgo biloba	Pittsburgh	Pennsylvania	-80.0116612	40.45756868	402 Jacksonia St	Central northside	25	Yes	good	114.8294	introduced	more than 18.29 m	Pittsburgh	NA	NA	NA	NA	NA	NA	NA	NA	NA	NA	NA	NA
1670137377	American sweetgum	Liquidambar styraciflua	Pittsburgh	Pennsylvania	-79.93376722	40.45460149	524 Ivy St	Shadyside	7	Yes	fair	147.6378	naturally_occurring	more than 18.29 m	Pittsburgh	NA	NA	NA	NA	NA	NA	NA	NA	NA	NA	NA	NA
2125828024	Littleleaf linden	Tilia cordata	Pittsburgh	Pennsylvania	-79.93408616	40.45407689	5533 Ellsworth Ave	Shadyside	7	Yes	poor	88.58268	introduced	more than 18.29 m	Pittsburgh	NA	NA	NA	NA	NA	NA	NA	NA	NA	NA	NA	NA
1670150459	Littleleaf linden	Tilia cordata	Pittsburgh	Pennsylvania	-79.93372705	40.45424868	5539 Ellsworth Ave	Shadyside	7	Yes	fair	114.8294	introduced	more than 18.29 m	Pittsburgh	NA	NA	NA	NA	NA	NA	NA	NA	NA	NA	NA	NA
570983618	American sweetgum	Liquidambar styraciflua	Pittsburgh	Pennsylvania	-79.93388029	40.45475793	520 Ivy St	Shadyside	7	Yes	fair	141.07612	naturally_occurring	more than 18.29 m	Pittsburgh	NA	NA	NA	NA	NA	NA	NA	NA	NA	NA	NA	NA
124351925	Norway maple	Acer platanoides	Pittsburgh	Pennsylvania	-79.93403278	40.45496237	514 Ivy St	Shadyside	7	Yes	poor	85.30184	introduced	more than 18.29 m	Pittsburgh	NA	NA	NA	NA	NA	NA	NA	NA	NA	NA	NA	NA
1342063932	Thornless honeylocust	Gleditsia triacanthos	Pittsburgh	Pennsylvania	-79.90973888	40.45532939	6710 Mcpherson Blvd	Point breeze north	14	Yes	fair	59.05512	naturally_occurring	more than 18.29 m	Pittsburgh	NA	NA	NA	NA	NA	NA	NA	NA	NA	NA	NA	NA
1459586062	Japanese zelkova	Zelkova serrata	Pittsburgh	Pennsylvania	-79.91018779	40.4555069	6704 Mcpherson Blvd	Point breeze north	14	Yes	fair	65.6168	introduced	more than 18.29 m	Pittsburgh	NA	NA	NA	NA	NA	NA	NA	NA	NA	NA	NA	NA
935403792	Norway maple	Acer platanoides	Pittsburgh	Pennsylvania	-79.91065489	40.45555174	6700 Mcpherson Blvd	Point breeze north	14	Yes	fair	55.77428	introduced	more than 18.29 m	Pittsburgh	NA	NA	NA	NA	NA	NA	NA	NA	NA	NA	NA	NA
115983466	Norway maple	Acer platanoides	Pittsburgh	Pennsylvania	-79.91072846	40.45548393	6700 Mcpherson Blvd	Point breeze north	14	Yes	fair	52.49344	introduced	more than 18.29 m	Pittsburgh	NA	NA	NA	NA	NA	NA	NA	NA	NA	NA	NA	NA
1474496113	Paperbark maple	Acer griseum	Pittsburgh	Pennsylvania	-79.90992137	40.45561902	6713 Mcpherson Blvd	Point breeze north	14	Yes	fair	39.37008	introduced	more than 18.29 m	Pittsburgh	NA	NA	NA	NA	NA	NA	NA	NA	NA	NA	NA	NA
1238382888	Callery pear	Pyrus calleryana	Pittsburgh	Pennsylvania	-80.01231053	40.45759686	500 Jacksonia St	Central northside	25	No	good	114.8294	introduced	more than 18.29 m	Pittsburgh	NA	NA	NA	NA	NA	NA	NA	NA	NA	NA	NA	NA
1137452354	Paperbark maple	Acer griseum	Pittsburgh	Pennsylvania	-79.90944715	40.45544848	6729 Mcpherson Blvd	Point breeze north	14	Yes	fair	32.8084	introduced	more than 18.29 m	Pittsburgh	NA	NA	NA	NA	NA	NA	NA	NA	NA	NA	NA	NA
1937130487	Ginkgo	Ginkgo biloba	Pittsburgh	Pennsylvania	-79.90936254	40.45518428	6730 Mcpherson Blvd	Point breeze north	14	Yes	fair	36.08924	introduced	more than 18.29 m	Pittsburgh	NA	NA	NA	NA	NA	NA	NA	NA	NA	NA	NA	NA
2079849617	Paperbark maple	Acer griseum	Pittsburgh	Pennsylvania	-79.90937524	40.45541687	6729 Mcpherson Blvd	Point breeze north	14	Yes	fair	32.8084	introduced	more than 18.29 m	Pittsburgh	NA	NA	NA	NA	NA	NA	NA	NA	NA	NA	NA	NA
536358784	Thornless honeylocust	Gleditsia triacanthos	Pittsburgh	Pennsylvania	-79.90983834	40.45536932	6710 Mcpherson Blvd	Point breeze north	14	Yes	fair	59.05512	naturally_occurring	more than 18.29 m	Pittsburgh	NA	NA	NA	NA	NA	NA	NA	NA	NA	NA	NA	NA
2112434763	Japanese zelkova	Zelkova serrata	Pittsburgh	Pennsylvania	-79.91001184	40.45544376	6704 Mcpherson Blvd	Point breeze north	14	Yes	fair	62.33596	introduced	more than 18.29 m	Pittsburgh	NA	NA	NA	NA	NA	NA	NA	NA	NA	NA	NA	NA
2130192960	Paperbark maple	Acer griseum	Pittsburgh	Pennsylvania	-79.90961728	40.45549613	6723 Mcpherson Blvd	Point breeze north	14	Yes	fair	36.08924	introduced	more than 18.29 m	Pittsburgh	NA	NA	NA	NA	NA	NA	NA	NA	NA	NA	NA	NA
1234139033	Thornless honeylocust	Gleditsia triacanthos	Pittsburgh	Pennsylvania	-79.93648011	40.45292217	5403 Ellsworth Ave	Shadyside	7	Yes	fair	98.4252	naturally_occurring	more than 18.29 m	Pittsburgh	NA	NA	NA	NA	NA	NA	NA	NA	NA	NA	NA	NA
671922700	Thornless honeylocust	Gleditsia triacanthos	Pittsburgh	Pennsylvania	-79.93633108	40.45299784	5409 Ellsworth Ave	Shadyside	7	Yes	fair	68.89764	naturally_occurring	more than 18.29 m	Pittsburgh	NA	NA	NA	NA	NA	NA	NA	NA	NA	NA	NA	NA
1137887637	Ginkgo	Ginkgo biloba	Pittsburgh	Pennsylvania	-79.93297365	40.4529638	700 Ivy St	Shadyside	7	No	poor	180.4462	introduced	more than 18.29 m	Pittsburgh	NA	NA	NA	NA	NA	NA	NA	NA	NA	NA	NA	NA
1008685296	Ginkgo	Ginkgo biloba	Pittsburgh	Pennsylvania	-79.93308208	40.4529339	700 Ivy St	Shadyside	7	No	poor	114.8294	introduced	more than 18.29 m	Pittsburgh	NA	NA	NA	NA	NA	NA	NA	NA	NA	NA	NA	NA
2079633488	Hedge maple	Acer campestre	Pittsburgh	Pennsylvania	-80.01387099	40.45706296	607 Jacksonia St	Central northside	25	Yes	poor	39.37008	introduced	more than 18.29 m	Pittsburgh	NA	NA	NA	NA	NA	NA	NA	NA	NA	NA	NA	NA
1194617466	Ginkgo	Ginkgo biloba	Pittsburgh	Pennsylvania	-79.93321533	40.45289067	700 Ivy St	Shadyside	7	No	dead	131.2336	introduced	more than 18.29 m	Pittsburgh	NA	NA	NA	NA	NA	NA	NA	NA	NA	NA	NA	NA
1368360349	Callery pear	Pyrus calleryana	Pittsburgh	Pennsylvania	-79.93363743	40.45117751	5502 Walnut St	Shadyside	7	Yes	fair	59.05512	introduced	more than 18.29 m	Pittsburgh	NA	NA	NA	NA	NA	NA	NA	NA	NA	NA	NA	NA
139082853	Flowering crabapple	Malus	Pittsburgh	Pennsylvania	-79.93514304	40.45072263	5406 Walnut St	Shadyside	7	Yes	fair	32.8084	no_info	more than 18.29 m	Pittsburgh	NA	NA	NA	NA	NA	NA	NA	NA	NA	NA	NA	NA
1673766908	Horsechestnut	Aesculus hippocastanum	Pittsburgh	Pennsylvania	-79.93133976	40.45023465	921 Ivy St	Shadyside	7	Yes	poor	121.39108	introduced	more than 18.29 m	Pittsburgh	NA	NA	NA	NA	NA	NA	NA	NA	NA	NA	NA	NA
1652851794	Callery pear	Pyrus calleryana	Pittsburgh	Pennsylvania	-79.93297027	40.45036779	5508 Howe St	Shadyside	7	Yes	poor	68.89764	introduced	more than 18.29 m	Pittsburgh	NA	NA	NA	NA	NA	NA	NA	NA	NA	NA	NA	NA
1510081574	Callery pear	Pyrus calleryana	Pittsburgh	Pennsylvania	-79.93081194	40.45032818	5619 Kentucky Ave	Shadyside	7	Yes	fair	65.6168	introduced	more than 18.29 m	Pittsburgh	NA	NA	NA	NA	NA	NA	NA	NA	NA	NA	NA	NA
1936066942	Siberian elm	Ulmus pumila	Pittsburgh	Pennsylvania	-79.93030165	40.45102942	907 S Negley Ave	Shadyside	7	Yes	poor	131.2336	introduced	more than 18.29 m	Pittsburgh	NA	NA	NA	NA	NA	NA	NA	NA	NA	NA	NA	NA
2077138450	Red maple	Acer rubrum	Pittsburgh	Pennsylvania	-79.93015961	40.45080067	915 S Negley Ave	Shadyside	7	Yes	fair	59.05512	naturally_occurring	more than 18.29 m	Pittsburgh	NA	NA	NA	NA	NA	NA	NA	NA	NA	NA	NA	NA
1538741550	Littleleaf linden	Tilia cordata	Pittsburgh	Pennsylvania	-79.93212347	40.45388896	630 S Negley Ave	Shadyside	7	No	fair	98.4252	introduced	more than 18.29 m	Pittsburgh	NA	NA	NA	NA	NA	NA	NA	NA	NA	NA	NA	NA
128697712	Norway maple	Acer platanoides	Pittsburgh	Pennsylvania	-79.91711996	40.42528463	6471 Monitor St	Squirrel hill south	14	No	poor	88.58268	introduced	more than 18.29 m	Pittsburgh	NA	NA	NA	NA	NA	NA	NA	NA	NA	NA	NA	NA
1035998397	Red maple	Acer rubrum	Pittsburgh	Pennsylvania	-80.01287254	40.45725092	521 Jacksonia St	Central northside	25	Yes	poor	72.17848	naturally_occurring	more than 18.29 m	Pittsburgh	NA	NA	NA	NA	NA	NA	NA	NA	NA	NA	NA	NA
1922057757	Slippery elm	Ulmus rubra	Pittsburgh	Pennsylvania	-79.91702998	40.42572183	2701 Beechwood Blvd	Squirrel hill south	14	No	good	65.6168	naturally_occurring	more than 18.29 m	Pittsburgh	NA	NA	NA	NA	NA	NA	NA	NA	NA	NA	NA	NA
1276061281	Sugar maple	Acer saccharum	Pittsburgh	Pennsylvania	-79.91754294	40.42419609	2908 Fernwald Rd	Squirrel hill south	14	Yes	fair	59.05512	naturally_occurring	more than 18.29 m	Pittsburgh	NA	NA	NA	NA	NA	NA	NA	NA	NA	NA	NA	NA
225447029	Flowering crabapple	Malus	Pittsburgh	Pennsylvania	-79.919346	40.42489045	6415 Monitor St	Squirrel hill south	14	Yes	good	26.24672	no_info	more than 18.29 m	Pittsburgh	NA	NA	NA	NA	NA	NA	NA	NA	NA	NA	NA	NA
263481092	Japanese flowering cherry	Prunus serrulata	Pittsburgh	Pennsylvania	-79.91757995	40.42501708	6455 Monitor St	Squirrel hill south	14	Yes	good	45.93176	introduced	more than 18.29 m	Pittsburgh	NA	NA	NA	NA	NA	NA	NA	NA	NA	NA	NA	NA
804587688	Japanese flowering cherry	Prunus serrulata	Pittsburgh	Pennsylvania	-79.91792794	40.42497762	6449 Monitor St	Squirrel hill south	14	Yes	good	39.37008	introduced	more than 18.29 m	Pittsburgh	NA	NA	NA	NA	NA	NA	NA	NA	NA	NA	NA	NA
1005972317	Red maple	Acer rubrum	Pittsburgh	Pennsylvania	-79.91570265	40.42068809	1328 Fairstead Ln	Squirrel hill south	14	No	good	72.17848	naturally_occurring	more than 18.29 m	Pittsburgh	NA	NA	NA	NA	NA	NA	NA	NA	NA	NA	NA	NA
115042560	Smooth serviceberry	Amelanchier laevis	Pittsburgh	Pennsylvania	-80.04290144	40.47965033	3552 Brighton Heights Blvd	Brighton heights	27	No	good	22.96588	naturally_occurring	more than 18.29 m	Pittsburgh	NA	NA	NA	NA	NA	NA	NA	NA	NA	NA	NA	NA
1618941228	London planetree	Platanus acerifolia	Pittsburgh	Pennsylvania	-79.9120854	40.42486247	2 Summerset Dr	Squirrel hill south	14	No	good	29.52756	introduced	more than 18.29 m	Pittsburgh	NA	NA	NA	NA	NA	NA	NA	NA	NA	NA	NA	NA
1680997636	Eastern arborvitae	Thuja occidentalis	Pittsburgh	Pennsylvania	-80.04043809	40.48308862	1557 Cooper Ave	Brighton heights	27	No	good	82.021	introduced	more than 18.29 m	Pittsburgh	NA	NA	NA	NA	NA	NA	NA	NA	NA	NA	NA	NA
1876012956	Northern red oak	Quercus rubra	Pittsburgh	Pennsylvania	-80.0393221	40.48072497	1536 Davis Ave	Brighton heights	27	No	fair	137.79528	naturally_occurring	more than 18.29 m	Pittsburgh	NA	NA	NA	NA	NA	NA	NA	NA	NA	NA	NA	NA
182975362	Callery pear	Pyrus calleryana	Pittsburgh	Pennsylvania	-80.01299491	40.45722694	523 Jacksonia St	Central northside	25	Yes	good	65.6168	introduced	more than 18.29 m	Pittsburgh	NA	NA	NA	NA	NA	NA	NA	NA	NA	NA	NA	NA
1061587276	London planetree	Platanus acerifolia	Pittsburgh	Pennsylvania	-80.03658115	40.48119358	1412 Davis Ave	Brighton heights	27	Yes	fair	141.07612	introduced	more than 18.29 m	Pittsburgh	NA	NA	NA	NA	NA	NA	NA	NA	NA	NA	NA	NA
119060165	Red maple	Acer rubrum	Pittsburgh	Pennsylvania	-80.0415085	40.47991789	3557 California Ave	Brighton heights	27	No	good	137.79528	naturally_occurring	more than 18.29 m	Pittsburgh	NA	NA	NA	NA	NA	NA	NA	NA	NA	NA	NA	NA
923485217	Norway maple	Acer platanoides	Pittsburgh	Pennsylvania	-80.04134336	40.48249336	3716 California Ave	Brighton heights	27	No	fair	82.021	introduced	more than 18.29 m	Pittsburgh	NA	NA	NA	NA	NA	NA	NA	NA	NA	NA	NA	NA
1715574478	American sweetgum	Liquidambar styraciflua	Pittsburgh	Pennsylvania	-80.0421738	40.48279919	1709 Morrell St	Brighton heights	27	Yes	good	101.70604	naturally_occurring	more than 18.29 m	Pittsburgh	NA	NA	NA	NA	NA	NA	NA	NA	NA	NA	NA	NA
1030663536	Littleleaf linden	Tilia cordata	Pittsburgh	Pennsylvania	-80.04230467	40.48284306	1711 Morrell St	Brighton heights	27	No	good	114.8294	introduced	more than 18.29 m	Pittsburgh	NA	NA	NA	NA	NA	NA	NA	NA	NA	NA	NA	NA
2131150217	Norway maple	Acer platanoides	Pittsburgh	Pennsylvania	-80.04310607	40.48315537	1900 Morrell St	Brighton heights	27	Yes	poor	75.45932	introduced	more than 18.29 m	Pittsburgh	NA	NA	NA	NA	NA	NA	NA	NA	NA	NA	NA	NA
145185643	American sweetgum	Liquidambar styraciflua	Pittsburgh	Pennsylvania	-80.04284091	40.48307476	1818 Morrell St	Brighton heights	27	Yes	fair	82.021	naturally_occurring	more than 18.29 m	Pittsburgh	NA	NA	NA	NA	NA	NA	NA	NA	NA	NA	NA	NA
2100773349	Littleleaf linden	Tilia cordata	Pittsburgh	Pennsylvania	-80.04234038	40.48293202	1712 Morrell St	Brighton heights	27	Yes	fair	98.4252	introduced	more than 18.29 m	Pittsburgh	NA	NA	NA	NA	NA	NA	NA	NA	NA	NA	NA	NA
569326435	Red maple	Acer rubrum	Pittsburgh	Pennsylvania	-80.04161829	40.48229307	3707 California Ave	Brighton heights	27	No	fair	98.4252	naturally_occurring	more than 18.29 m	Pittsburgh	NA	NA	NA	NA	NA	NA	NA	NA	NA	NA	NA	NA
584410989	London planetree	Platanus acerifolia	Pittsburgh	Pennsylvania	-80.04262599	40.48293384	1805 Morrell St	Brighton heights	27	No	good	180.4462	introduced	more than 18.29 m	Pittsburgh	NA	NA	NA	NA	NA	NA	NA	NA	NA	NA	NA	NA
1974356940	Littleleaf linden	Tilia cordata	Pittsburgh	Pennsylvania	-80.01306648	40.457308	520 Jacksonia St	Central northside	25	Yes	fair	131.2336	introduced	more than 18.29 m	Pittsburgh	NA	NA	NA	NA	NA	NA	NA	NA	NA	NA	NA	NA
266344727	London planetree	Platanus acerifolia	Pittsburgh	Pennsylvania	-80.04247626	40.48296749	1802 Morrell St	Brighton heights	27	Yes	good	147.6378	introduced	more than 18.29 m	Pittsburgh	NA	NA	NA	NA	NA	NA	NA	NA	NA	NA	NA	NA
796991094	London planetree	Platanus acerifolia	Pittsburgh	Pennsylvania	-80.04259134	40.48300337	1804 Morrell St	Brighton heights	27	Yes	fair	124.67192	introduced	more than 18.29 m	Pittsburgh	NA	NA	NA	NA	NA	NA	NA	NA	NA	NA	NA	NA
1466474432	Flowering crabapple	Malus	Pittsburgh	Pennsylvania	-80.04267804	40.48373743	1821 Marmaduke St	Brighton heights	27	No	fair	22.96588	no_info	more than 18.29 m	Pittsburgh	NA	NA	NA	NA	NA	NA	NA	NA	NA	NA	NA	NA
71704990	Pin oak	Quercus palustris	Pittsburgh	Pennsylvania	-80.0445272	40.48228994	1913 Termon Ave	Brighton heights	27	No	good	137.79528	naturally_occurring	more than 18.29 m	Pittsburgh	NA	NA	NA	NA	NA	NA	NA	NA	NA	NA	NA	NA
1488985603	Colorado spruce	Picea pungens	Pittsburgh	Pennsylvania	-80.04057589	40.48584924	3945 Winshire St	Brighton heights	27	Yes	good	98.4252	introduced	more than 18.29 m	Pittsburgh	NA	NA	NA	NA	NA	NA	NA	NA	NA	NA	NA	NA
1531040686	Norway maple	Acer platanoides	Pittsburgh	Pennsylvania	-80.042645	40.48209709	1713 Termon Ave	Brighton heights	27	Yes	fair	82.021	introduced	more than 18.29 m	Pittsburgh	NA	NA	NA	NA	NA	NA	NA	NA	NA	NA	NA	NA
4302285	Eastern hemlock	Tsuga canadensis	Pittsburgh	Pennsylvania	-80.04603164	40.48486948	3903 Wilksboro Ave	Brighton heights	27	Yes	good	114.8294	naturally_occurring	more than 18.29 m	Pittsburgh	NA	NA	NA	NA	NA	NA	NA	NA	NA	NA	NA	NA
555961568	Black walnut	Juglans nigra	Pittsburgh	Pennsylvania	-80.04135249	40.48619555	1849 Perrott St	Brighton heights	27	No	good	26.24672	naturally_occurring	more than 18.29 m	Pittsburgh	NA	NA	NA	NA	NA	NA	NA	NA	NA	NA	NA	NA
1533832993	Callery pear	Pyrus calleryana	Pittsburgh	Pennsylvania	-80.04112235	40.48612064	3952 Winshire St	Brighton heights	27	No	good	82.021	introduced	more than 18.29 m	Pittsburgh	NA	NA	NA	NA	NA	NA	NA	NA	NA	NA	NA	NA
1856060935	Pin oak	Quercus palustris	Pittsburgh	Pennsylvania	-80.04237077	40.48643516	1850 Wittmer St	Brighton heights	27	No	good	22.96588	naturally_occurring	more than 18.29 m	Pittsburgh	NA	NA	NA	NA	NA	NA	NA	NA	NA	NA	NA	NA
1679164304	Red maple	Acer rubrum	Pittsburgh	Pennsylvania	-80.01257031	40.45730345	513 Jacksonia St	Central northside	25	Yes	dead	114.8294	naturally_occurring	more than 18.29 m	Pittsburgh	NA	NA	NA	NA	NA	NA	NA	NA	NA	NA	NA	NA
2120603868	Heaven of tree	Ailanthus altissima	Pittsburgh	Pennsylvania	-80.04045989	40.48857381	4004 Brandon Rd	Brighton heights	27	No	good	45.93176	introduced	more than 18.29 m	Pittsburgh	NA	NA	NA	NA	NA	NA	NA	NA	NA	NA	NA	NA
73442329	Northern red oak	Quercus rubra	Pittsburgh	Pennsylvania	-80.03994777	40.48887983	3921 Shoreham St	Brighton heights	27	No	excellent	196.8504	naturally_occurring	more than 18.29 m	Pittsburgh	NA	NA	NA	NA	NA	NA	NA	NA	NA	NA	NA	NA
1732588863	Norway maple	Acer platanoides	Pittsburgh	Pennsylvania	-80.04189323	40.48711904	1825 Wittmer St	Brighton heights	27	Yes	poor	82.021	introduced	more than 18.29 m	Pittsburgh	NA	NA	NA	NA	NA	NA	NA	NA	NA	NA	NA	NA
1718503434	Littleleaf linden	Tilia cordata	Pittsburgh	Pennsylvania	-80.04212817	40.48669579	1841 Wittmer St	Brighton heights	27	Yes	fair	39.37008	introduced	more than 18.29 m	Pittsburgh	NA	NA	NA	NA	NA	NA	NA	NA	NA	NA	NA	NA
671196464	Northern red oak	Quercus rubra	Pittsburgh	Pennsylvania	-80.04257549	40.48589406	3918 California Ave	Brighton heights	27	Yes	fair	147.6378	naturally_occurring	more than 18.29 m	Pittsburgh	NA	NA	NA	NA	NA	NA	NA	NA	NA	NA	NA	NA
715749718	American sweetgum	Liquidambar styraciflua	Pittsburgh	Pennsylvania	-80.03725234	40.48623424	1871 Viruth St	Brighton heights	27	Yes	fair	164.042	naturally_occurring	more than 18.29 m	Pittsburgh	NA	NA	NA	NA	NA	NA	NA	NA	NA	NA	NA	NA
1251539361	Norway maple	Acer platanoides	Pittsburgh	Pennsylvania	-80.03815853	40.48648517	1717 Kleber St	Brighton heights	27	Yes	fair	114.8294	introduced	more than 18.29 m	Pittsburgh	NA	NA	NA	NA	NA	NA	NA	NA	NA	NA	NA	NA
775157621	Norway spruce	Picea abies	Pittsburgh	Pennsylvania	-80.04051949	40.48843096	4004 Brandon Rd	Brighton heights	27	No	excellent	114.8294	introduced	more than 18.29 m	Pittsburgh	NA	NA	NA	NA	NA	NA	NA	NA	NA	NA	NA	NA
1677722102	London planetree	Platanus acerifolia	Pittsburgh	Pennsylvania	-80.03885465	40.48577556	1752 Kleber St	Brighton heights	27	No	good	164.042	introduced	more than 18.29 m	Pittsburgh	NA	NA	NA	NA	NA	NA	NA	NA	NA	NA	NA	NA
716305753	Littleleaf linden	Tilia cordata	Pittsburgh	Pennsylvania	-80.03699289	40.48466563	3808 Mcclure Ave	Brighton heights	27	No	fair	170.60368	introduced	more than 18.29 m	Pittsburgh	NA	NA	NA	NA	NA	NA	NA	NA	NA	NA	NA	NA
875492539	Red maple	Acer rubrum	Pittsburgh	Pennsylvania	-80.01201923	40.45750455	412 Jacksonia St	Central northside	25	No	good	82.021	naturally_occurring	more than 18.29 m	Pittsburgh	NA	NA	NA	NA	NA	NA	NA	NA	NA	NA	NA	NA
413470160	Littleleaf linden	Tilia cordata	Pittsburgh	Pennsylvania	-80.03698716	40.48455801	3804 Mcclure Ave	Brighton heights	27	Yes	excellent	170.60368	introduced	more than 18.29 m	Pittsburgh	NA	NA	NA	NA	NA	NA	NA	NA	NA	NA	NA	NA
835942497	Norway maple	Acer platanoides	Pittsburgh	Pennsylvania	-80.03734442	40.48542557	3835 Mcclure Ave	Brighton heights	27	Yes	poor	88.58268	introduced	more than 18.29 m	Pittsburgh	NA	NA	NA	NA	NA	NA	NA	NA	NA	NA	NA	NA
560573582	Downy serviceberry	Amelanchier arborea	Pittsburgh	Pennsylvania	-80.03690685	40.48393844	1400 Cooper Ave	Brighton heights	27	No	good	29.52756	naturally_occurring	more than 18.29 m	Pittsburgh	NA	NA	NA	NA	NA	NA	NA	NA	NA	NA	NA	NA
1457483587	Callery pear	Pyrus calleryana	Pittsburgh	Pennsylvania	-80.03710097	40.48495659	3818 Mcclure Ave	Brighton heights	27	No	good	98.4252	introduced	more than 18.29 m	Pittsburgh	NA	NA	NA	NA	NA	NA	NA	NA	NA	NA	NA	NA
1342333584	Black walnut	Juglans nigra	Pittsburgh	Pennsylvania	-80.0385764	40.48427863	1441 Benton Ave	Brighton heights	27	Yes	poor	127.95276	naturally_occurring	more than 18.29 m	Pittsburgh	NA	NA	NA	NA	NA	NA	NA	NA	NA	NA	NA	NA
1247323996	Littleleaf linden	Tilia cordata	Pittsburgh	Pennsylvania	-80.03719461	40.48486961	3815 Mcclure Ave	Brighton heights	27	Yes	fair	98.4252	introduced	more than 18.29 m	Pittsburgh	NA	NA	NA	NA	NA	NA	NA	NA	NA	NA	NA	NA
1333127115	Eastern arborvitae	Thuja occidentalis	Pittsburgh	Pennsylvania	-80.03746286	40.48426818	3749 Mcclure Ave	Brighton heights	27	Yes	poor	16.4042	introduced	13.71 to 18.29 m	Pittsburgh	NA	NA	NA	NA	NA	NA	NA	NA	NA	NA	NA	NA
2138520521	Downy serviceberry	Amelanchier arborea	Pittsburgh	Pennsylvania	-80.03688535	40.48387569	1400 Cooper Ave	Brighton heights	27	No	good	29.52756	naturally_occurring	more than 18.29 m	Pittsburgh	NA	NA	NA	NA	NA	NA	NA	NA	NA	NA	NA	NA
332533380	Japanese flowering cherry	Prunus serrulata	Pittsburgh	Pennsylvania	-80.03108545	40.47199438	3015 Shadeland Ave	Marshall-shadeland	27	Yes	good	32.8084	introduced	more than 18.29 m	Pittsburgh	NA	NA	NA	NA	NA	NA	NA	NA	NA	NA	NA	NA
634706293	Black locust	Robinia pseudoacacia	Pittsburgh	Pennsylvania	-80.03438656	40.46674823	2643 California Ave	Marshall-shadeland	27	No	fair	26.24672	naturally_occurring	more than 18.29 m	Pittsburgh	NA	NA	NA	NA	NA	NA	NA	NA	NA	NA	NA	NA
246438710	Red maple	Acer rubrum	Pittsburgh	Pennsylvania	-80.0128281	40.45735171	514 Jacksonia St	Central northside	25	No	good	98.4252	naturally_occurring	more than 18.29 m	Pittsburgh	NA	NA	NA	NA	NA	NA	NA	NA	NA	NA	NA	NA
642429586	Norway maple	Acer platanoides	Pittsburgh	Pennsylvania	-80.05272669	40.44546695	958 Woodlow St	Crafton heights	28	No	good	137.79528	introduced	more than 18.29 m	Pittsburgh	NA	NA	NA	NA	NA	NA	NA	NA	NA	NA	NA	NA
243058920	Norway maple	Acer platanoides	Pittsburgh	Pennsylvania	-80.05172946	40.4465535	950 Woodlow St	Crafton heights	28	No	fair	98.4252	introduced	more than 18.29 m	Pittsburgh	NA	NA	NA	NA	NA	NA	NA	NA	NA	NA	NA	NA
275355488	Northern red oak	Quercus rubra	Pittsburgh	Pennsylvania	-80.0393448	40.48080966	1536 Davis Ave	Brighton heights	27	No	good	131.2336	naturally_occurring	more than 18.29 m	Pittsburgh	NA	NA	NA	NA	NA	NA	NA	NA	NA	NA	NA	NA
982051693	Callery pear	Pyrus calleryana	Pittsburgh	Pennsylvania	-80.00722837	40.42933285	301 Shiloh St	Mount washington	19	Yes	fair	65.6168	introduced	more than 18.29 m	Pittsburgh	NA	NA	NA	NA	NA	NA	NA	NA	NA	NA	NA	NA
1606884959	Hedge maple	Acer campestre	Pittsburgh	Pennsylvania	-80.00762677	40.42955905	125 Virginia Ave	Mount washington	19	Yes	dead	52.49344	introduced	more than 18.29 m	Pittsburgh	NA	NA	NA	NA	NA	NA	NA	NA	NA	NA	NA	NA
1501886615	Freeman maple	Acer freemanii	Pittsburgh	Pennsylvania	-80.01096656	40.42647284	7 Gray St	Mount washington	19	No	fair	114.8294	introduced	more than 18.29 m	Pittsburgh	NA	NA	NA	NA	NA	NA	NA	NA	NA	NA	NA	NA
1621328385	Sugar maple	Acer saccharum	Pittsburgh	Pennsylvania	-80.01094614	40.42652823	7 Gray St	Mount washington	19	No	fair	114.8294	naturally_occurring	more than 18.29 m	Pittsburgh	NA	NA	NA	NA	NA	NA	NA	NA	NA	NA	NA	NA
1512319429	Freeman maple	Acer freemanii	Pittsburgh	Pennsylvania	-80.01277767	40.42549421	130 Dilworth St	Mount washington	19	No	fair	82.021	introduced	more than 18.29 m	Pittsburgh	NA	NA	NA	NA	NA	NA	NA	NA	NA	NA	NA	NA
1938684385	Boxelder	Acer negundo	Pittsburgh	Pennsylvania	-80.01348725	40.42625089	528 Natchez St	Mount washington	19	No	poor	65.6168	naturally_occurring	more than 18.29 m	Pittsburgh	NA	NA	NA	NA	NA	NA	NA	NA	NA	NA	NA	NA
501268114	Ginkgo	Ginkgo biloba	Pittsburgh	Pennsylvania	-80.0104756	40.42741967	46 Cowan St	Mount washington	19	No	good	39.37008	introduced	more than 18.29 m	Pittsburgh	NA	NA	NA	NA	NA	NA	NA	NA	NA	NA	NA	NA
1096368684	London planetree	Platanus acerifolia	Pittsburgh	Pennsylvania	-79.96798169	40.4285747	2557 Sidney St	South side flats	16	No	good	91.86352	introduced	more than 18.29 m	Pittsburgh	NA	NA	NA	NA	NA	NA	NA	NA	NA	NA	NA	NA
293054686	Callery pear	Pyrus calleryana	Pittsburgh	Pennsylvania	-80.01266813	40.45728859	515 Jacksonia St	Central northside	25	Yes	good	65.6168	introduced	more than 18.29 m	Pittsburgh	NA	NA	NA	NA	NA	NA	NA	NA	NA	NA	NA	NA
1108065898	Callery pear	Pyrus calleryana	Pittsburgh	Pennsylvania	-80.0088885	40.42714125	97 Southern Ave	Mount washington	19	Yes	fair	52.49344	introduced	more than 18.29 m	Pittsburgh	NA	NA	NA	NA	NA	NA	NA	NA	NA	NA	NA	NA
1169381118	Norway maple	Acer platanoides	Pittsburgh	Pennsylvania	-80.0107216	40.42709207	50 Dilworth St	Mount washington	19	No	fair	91.86352	introduced	more than 18.29 m	Pittsburgh	NA	NA	NA	NA	NA	NA	NA	NA	NA	NA	NA	NA
1885427537	Norway maple	Acer platanoides	Pittsburgh	Pennsylvania	-80.01073432	40.42725993	50 Dilworth St	Mount washington	19	No	fair	91.86352	introduced	more than 18.29 m	Pittsburgh	NA	NA	NA	NA	NA	NA	NA	NA	NA	NA	NA	NA
1453649765	Norway maple	Acer platanoides	Pittsburgh	Pennsylvania	-80.01073796	40.42729782	50 Dilworth St	Mount washington	19	No	fair	88.58268	introduced	more than 18.29 m	Pittsburgh	NA	NA	NA	NA	NA	NA	NA	NA	NA	NA	NA	NA
1920818987	Freeman maple	Acer freemanii	Pittsburgh	Pennsylvania	-80.00658941	40.4267322	23 Boggs Ave	Mount washington	19	Yes	dead	59.05512	introduced	more than 18.29 m	Pittsburgh	NA	NA	NA	NA	NA	NA	NA	NA	NA	NA	NA	NA
323078187	Red maple	Acer rubrum	Pittsburgh	Pennsylvania	-80.00905129	40.42447778	344 Boggs Ave	Mount washington	19	No	good	39.37008	naturally_occurring	more than 18.29 m	Pittsburgh	NA	NA	NA	NA	NA	NA	NA	NA	NA	NA	NA	NA
1412026010	Freeman maple	Acer freemanii	Pittsburgh	Pennsylvania	-80.00824306	40.42574024	228 Boggs Ave	Mount washington	19	Yes	good	131.2336	introduced	more than 18.29 m	Pittsburgh	NA	NA	NA	NA	NA	NA	NA	NA	NA	NA	NA	NA
67606258	Callery pear	Pyrus calleryana	Pittsburgh	Pennsylvania	-80.00602647	40.42688634	7 Boggs Ave	Mount washington	19	Yes	good	72.17848	introduced	more than 18.29 m	Pittsburgh	NA	NA	NA	NA	NA	NA	NA	NA	NA	NA	NA	NA
558260174	Red maple	Acer rubrum	Pittsburgh	Pennsylvania	-80.00965978	40.42343572	430 Boggs Ave	Mount washington	19	No	good	65.6168	naturally_occurring	more than 18.29 m	Pittsburgh	NA	NA	NA	NA	NA	NA	NA	NA	NA	NA	NA	NA
1911686489	Flowering crabapple	Malus	Pittsburgh	Pennsylvania	-80.00951021	40.4255428	334 Spahrgrove St	Mount washington	19	No	good	52.49344	no_info	more than 18.29 m	Pittsburgh	NA	NA	NA	NA	NA	NA	NA	NA	NA	NA	NA	NA
1060887761	European hornbeam	Carpinus betulus	Pittsburgh	Pennsylvania	-80.01240543	40.45743387	502 Jacksonia St	Central northside	25	No	good	65.6168	introduced	more than 18.29 m	Pittsburgh	NA	NA	NA	NA	NA	NA	NA	NA	NA	NA	NA	NA
1062991117	Red maple	Acer rubrum	Pittsburgh	Pennsylvania	-80.01274806	40.41858238	110 Minsinger St	Mount washington	19	No	fair	98.4252	naturally_occurring	more than 18.29 m	Pittsburgh	NA	NA	NA	NA	NA	NA	NA	NA	NA	NA	NA	NA
451225398	Callery pear	Pyrus calleryana	Pittsburgh	Pennsylvania	-80.01238769	40.41823037	808 Boggs Ave	Mount washington	19	No	good	72.17848	introduced	more than 18.29 m	Pittsburgh	NA	NA	NA	NA	NA	NA	NA	NA	NA	NA	NA	NA
1714245311	Freeman maple	Acer freemanii	Pittsburgh	Pennsylvania	-80.01231487	40.41837461	802 Boggs Ave	Mount washington	19	No	good	59.05512	introduced	more than 18.29 m	Pittsburgh	NA	NA	NA	NA	NA	NA	NA	NA	NA	NA	NA	NA
905331206	Callery pear	Pyrus calleryana	Pittsburgh	Pennsylvania	-80.01204048	40.41880646	734 Boggs Ave	Mount washington	19	No	good	98.4252	introduced	more than 18.29 m	Pittsburgh	NA	NA	NA	NA	NA	NA	NA	NA	NA	NA	NA	NA
1441269265	Red maple	Acer rubrum	Pittsburgh	Pennsylvania	-80.01211103	40.41870848	738 Boggs Ave	Mount washington	19	No	fair	36.08924	naturally_occurring	more than 18.29 m	Pittsburgh	NA	NA	NA	NA	NA	NA	NA	NA	NA	NA	NA	NA
1995484401	Honeylocust	Gleditsia triacanthos	Pittsburgh	Pennsylvania	-80.01219605	40.41836656	801 Boggs Ave	Mount washington	19	Yes	good	82.021	naturally_occurring	more than 18.29 m	Pittsburgh	NA	NA	NA	NA	NA	NA	NA	NA	NA	NA	NA	NA
1381364931	Black locust	Robinia pseudoacacia	Pittsburgh	Pennsylvania	-80.01932219	40.41457065	1253 Westfield St	Beechview	19	No	poor	114.8294	naturally_occurring	more than 18.29 m	Pittsburgh	NA	NA	NA	NA	NA	NA	NA	NA	NA	NA	NA	NA
2087826343	Callery pear	Pyrus calleryana	Pittsburgh	Pennsylvania	-80.01356828	40.41870481	801 Southern Ave	Mount washington	19	Yes	good	88.58268	introduced	more than 18.29 m	Pittsburgh	NA	NA	NA	NA	NA	NA	NA	NA	NA	NA	NA	NA
685576464	Red maple	Acer rubrum	Pittsburgh	Pennsylvania	-80.01526446	40.39964791	581 Beaufort Ave	Brookline	19	No	good	98.4252	naturally_occurring	more than 18.29 m	Pittsburgh	NA	NA	NA	NA	NA	NA	NA	NA	NA	NA	NA	NA
765773827	Japanese zelkova	Zelkova serrata	Pittsburgh	Pennsylvania	-80.01413595	40.39799724	684 Elmbank St	Brookline	19	No	good	98.4252	introduced	more than 18.29 m	Pittsburgh	NA	NA	NA	NA	NA	NA	NA	NA	NA	NA	NA	NA
1732341162	Callery pear	Pyrus calleryana	Pittsburgh	Pennsylvania	-80.01314419	40.4571964	529 Jacksonia St	Central northside	25	Yes	good	65.6168	introduced	more than 18.29 m	Pittsburgh	NA	NA	NA	NA	NA	NA	NA	NA	NA	NA	NA	NA
1585581335	Common hackberry	Celtis occidentalis	Pittsburgh	Pennsylvania	-80.01933076	40.41447496	1251 Westfield St	Beechview	19	No	good	65.6168	naturally_occurring	more than 18.29 m	Pittsburgh	NA	NA	NA	NA	NA	NA	NA	NA	NA	NA	NA	NA
466594731	Norway spruce	Picea abies	Pittsburgh	Pennsylvania	-80.0175851	40.41327997	1326 Princess Ave	Beechview	19	Yes	fair	82.021	introduced	more than 18.29 m	Pittsburgh	NA	NA	NA	NA	NA	NA	NA	NA	NA	NA	NA	NA
1724755461	Flowering crabapple	Malus	Pittsburgh	Pennsylvania	-80.0165229	40.41332061	324 Sebring Ave	Beechview	19	No	fair	42.65092	no_info	more than 18.29 m	Pittsburgh	NA	NA	NA	NA	NA	NA	NA	NA	NA	NA	NA	NA
222558327	Norway spruce	Picea abies	Pittsburgh	Pennsylvania	-80.01733709	40.41128925	1537 Princess Ave	Beechview	19	No	good	147.6378	introduced	more than 18.29 m	Pittsburgh	NA	NA	NA	NA	NA	NA	NA	NA	NA	NA	NA	NA
1078418833	Sugar maple	Acer saccharum	Pittsburgh	Pennsylvania	-80.01733209	40.41120574	1537 Princess Ave	Beechview	19	No	fair	131.2336	naturally_occurring	more than 18.29 m	Pittsburgh	NA	NA	NA	NA	NA	NA	NA	NA	NA	NA	NA	NA
761024600	London planetree	Platanus acerifolia	Pittsburgh	Pennsylvania	-80.01841629	40.41018687	1631 Princess Ave	Beechview	19	No	fair	213.2546	introduced	more than 18.29 m	Pittsburgh	NA	NA	NA	NA	NA	NA	NA	NA	NA	NA	NA	NA
269681157	London planetree	Platanus acerifolia	Pittsburgh	Pennsylvania	-80.01829634	40.4101945	1631 Princess Ave	Beechview	19	Yes	fair	213.2546	introduced	more than 18.29 m	Pittsburgh	NA	NA	NA	NA	NA	NA	NA	NA	NA	NA	NA	NA
772038583	Norway maple	Acer platanoides	Pittsburgh	Pennsylvania	-80.02286409	40.40946719	1636 Dagmar Ave	Beechview	19	Yes	good	98.4252	introduced	more than 18.29 m	Pittsburgh	NA	NA	NA	NA	NA	NA	NA	NA	NA	NA	NA	NA
1356651326	Norway maple	Acer platanoides	Pittsburgh	Pennsylvania	-80.0228638	40.40957147	1636 Dagmar Ave	Beechview	19	Yes	fair	98.4252	introduced	more than 18.29 m	Pittsburgh	NA	NA	NA	NA	NA	NA	NA	NA	NA	NA	NA	NA
35786521	Cherry/plum:	Prunus	Pittsburgh	Pennsylvania	-80.02111779	40.41175683	1510 Alton St	Beechview	19	No	fair	72.17848	no_info	more than 18.29 m	Pittsburgh	NA	NA	NA	NA	NA	NA	NA	NA	NA	NA	NA	NA
929117528	Callery pear	Pyrus calleryana	Pittsburgh	Pennsylvania	-80.01223046	40.45766277	414 Jacksonia St	Central northside	25	No	good	85.30184	introduced	more than 18.29 m	Pittsburgh	NA	NA	NA	NA	NA	NA	NA	NA	NA	NA	NA	NA
1578726215	Cherry/plum:	Prunus	Pittsburgh	Pennsylvania	-80.02109138	40.41141357	1518 Alton St	Beechview	19	Yes	good	49.2126	no_info	more than 18.29 m	Pittsburgh	NA	NA	NA	NA	NA	NA	NA	NA	NA	NA	NA	NA
1151648696	White spruce	Picea glauca	Pittsburgh	Pennsylvania	-80.02075442	40.40848889	109 Colebrook Ave	Beechview	19	No	good	131.2336	introduced	more than 18.29 m	Pittsburgh	NA	NA	NA	NA	NA	NA	NA	NA	NA	NA	NA	NA
1287955375	Norway maple	Acer platanoides	Pittsburgh	Pennsylvania	-80.02286247	40.40945202	1636 Dagmar Ave	Beechview	19	Yes	fair	98.4252	introduced	more than 18.29 m	Pittsburgh	NA	NA	NA	NA	NA	NA	NA	NA	NA	NA	NA	NA
561207773	Eastern redcedar	Juniperus virginiana	Pittsburgh	Pennsylvania	-80.02115377	40.41227452	1426 Alton St	Beechview	19	No	good	114.8294	naturally_occurring	more than 18.29 m	Pittsburgh	NA	NA	NA	NA	NA	NA	NA	NA	NA	NA	NA	NA
1875038110	Goldenraintree	Koelreuteria paniculata	Pittsburgh	Pennsylvania	-80.02056992	40.40635371	1844 Fairacres Ave	Beechview	19	No	good	82.021	introduced	more than 18.29 m	Pittsburgh	NA	NA	NA	NA	NA	NA	NA	NA	NA	NA	NA	NA
20419761	Callery pear	Pyrus calleryana	Pittsburgh	Pennsylvania	-80.01542934	40.40360533	1923 Pioneer Ave	Brookline	19	Yes	good	65.6168	introduced	more than 18.29 m	Pittsburgh	NA	NA	NA	NA	NA	NA	NA	NA	NA	NA	NA	NA
1713934600	London planetree	Platanus acerifolia	Pittsburgh	Pennsylvania	-80.016578	40.40352868	1934 Plainview Ave	Brookline	19	Yes	fair	164.042	introduced	more than 18.29 m	Pittsburgh	NA	NA	NA	NA	NA	NA	NA	NA	NA	NA	NA	NA
230728441	Japanese zelkova	Zelkova serrata	Pittsburgh	Pennsylvania	-80.01501649	40.40658036	1726 Pioneer Ave	Brookline	19	No	good	98.4252	introduced	more than 18.29 m	Pittsburgh	NA	NA	NA	NA	NA	NA	NA	NA	NA	NA	NA	NA
750958785	English oak	Quercus robur	Pittsburgh	Pennsylvania	-80.01481327	40.40860841	1649 Pioneer Ave	Brookline	19	Yes	good	39.37008	introduced	more than 18.29 m	Pittsburgh	NA	NA	NA	NA	NA	NA	NA	NA	NA	NA	NA	NA
1864711769	Japanese tree lilac	Syringa reticulata	Pittsburgh	Pennsylvania	-79.98351753	40.42752498	112 S 15th St	South side flats	17	Yes	good	49.2126	introduced	more than 18.29 m	Pittsburgh	NA	NA	NA	NA	NA	NA	NA	NA	NA	NA	NA	NA
1371437506	London planetree	Platanus acerifolia	Pittsburgh	Pennsylvania	-80.01713284	40.45659559	840 Jacksonia St	California-kirkbride	25	No	good	72.17848	introduced	more than 18.29 m	Pittsburgh	NA	NA	NA	NA	NA	NA	NA	NA	NA	NA	NA	NA
1537664979	Callery pear	Pyrus calleryana	Pittsburgh	Pennsylvania	-79.98300138	40.42851528	100 S 16th St	South side flats	17	No	good	59.05512	introduced	more than 18.29 m	Pittsburgh	NA	NA	NA	NA	NA	NA	NA	NA	NA	NA	NA	NA
58211147	Norway maple	Acer platanoides	Pittsburgh	Pennsylvania	-79.981948	40.43038072	1617 Franklin Ct	South side flats	17	No	good	59.05512	introduced	more than 18.29 m	Pittsburgh	NA	NA	NA	NA	NA	NA	NA	NA	NA	NA	NA	NA
28968224	Norway maple	Acer platanoides	Pittsburgh	Pennsylvania	-79.98188328	40.43098945	1616 Merriman St	South side flats	17	No	good	65.6168	introduced	more than 18.29 m	Pittsburgh	NA	NA	NA	NA	NA	NA	NA	NA	NA	NA	NA	NA
175121657	Silver maple	Acer saccharinum	Pittsburgh	Pennsylvania	-80.01245299	40.39977422	698 Hartranft St	Brookline	19	No	good	131.2336	naturally_occurring	more than 18.29 m	Pittsburgh	NA	NA	NA	NA	NA	NA	NA	NA	NA	NA	NA	NA
1772868830	Japanese zelkova	Zelkova serrata	Pittsburgh	Pennsylvania	-80.01597517	40.40258471	2002 Pioneer Ave	Brookline	19	Yes	good	114.8294	introduced	more than 18.29 m	Pittsburgh	NA	NA	NA	NA	NA	NA	NA	NA	NA	NA	NA	NA
604724214	Hedge maple	Acer campestre	Pittsburgh	Pennsylvania	-79.98221528	40.42850825	1618 Roland St	South side flats	17	No	good	65.6168	introduced	more than 18.29 m	Pittsburgh	NA	NA	NA	NA	NA	NA	NA	NA	NA	NA	NA	NA
507539146	Japanese zelkova	Zelkova serrata	Pittsburgh	Pennsylvania	-80.02325499	40.39728925	433 Winterhill St	Brookline	19	No	fair	82.021	introduced	more than 18.29 m	Pittsburgh	NA	NA	NA	NA	NA	NA	NA	NA	NA	NA	NA	NA
1532452330	Japanese zelkova	Zelkova serrata	Pittsburgh	Pennsylvania	-80.02176079	40.39884874	2418 Pioneer Ave	Brookline	19	No	good	114.8294	introduced	more than 18.29 m	Pittsburgh	NA	NA	NA	NA	NA	NA	NA	NA	NA	NA	NA	NA
1330457102	Callery pear	Pyrus calleryana	Pittsburgh	Pennsylvania	-80.02079561	40.39945372	2329 Pioneer Ave	Brookline	19	Yes	good	75.45932	introduced	more than 18.29 m	Pittsburgh	NA	NA	NA	NA	NA	NA	NA	NA	NA	NA	NA	NA
1145589785	Norway maple	Acer platanoides	Pittsburgh	Pennsylvania	-80.02114416	40.39911503	2401 Pioneer Ave	Brookline	19	Yes	poor	98.4252	introduced	more than 18.29 m	Pittsburgh	NA	NA	NA	NA	NA	NA	NA	NA	NA	NA	NA	NA
1242171259	Corneliancherry dogwood	Cornus mas	Pittsburgh	Pennsylvania	-80.01414151	40.45711184	611 Jacksonia St	Central northside	25	Yes	excellent	0	introduced	NA	Pittsburgh	NA	NA	NA	NA	NA	NA	NA	NA	NA	NA	NA	NA
78393116	Japanese zelkova	Zelkova serrata	Pittsburgh	Pennsylvania	-80.02333609	40.39710889	433 Winterhill St	Brookline	19	No	fair	91.86352	introduced	more than 18.29 m	Pittsburgh	NA	NA	NA	NA	NA	NA	NA	NA	NA	NA	NA	NA
785903443	Japanese maple	Acer palmatum	Pittsburgh	Pennsylvania	-80.01443708	40.40317722	603 Crysler St	Brookline	19	No	fair	26.24672	introduced	more than 18.29 m	Pittsburgh	NA	NA	NA	NA	NA	NA	NA	NA	NA	NA	NA	NA
2040008652	Norway maple	Acer platanoides	Pittsburgh	Pennsylvania	-80.01467198	40.4009018	388 Fernhill Ave	Brookline	19	No	good	164.042	introduced	more than 18.29 m	Pittsburgh	NA	NA	NA	NA	NA	NA	NA	NA	NA	NA	NA	NA
601713544	American elm	Ulmus americana	Pittsburgh	Pennsylvania	-80.01216536	40.40108641	465 Elmbank St	Brookline	19	No	poor	114.8294	naturally_occurring	more than 18.29 m	Pittsburgh	NA	NA	NA	NA	NA	NA	NA	NA	NA	NA	NA	NA
1287037244	Colorado spruce	Picea pungens	Pittsburgh	Pennsylvania	-80.01075518	40.40082411	738 Fernhill Ave	Brookline	19	No	fair	131.2336	introduced	more than 18.29 m	Pittsburgh	NA	NA	NA	NA	NA	NA	NA	NA	NA	NA	NA	NA
10169413	Norway maple	Acer platanoides	Pittsburgh	Pennsylvania	-80.02157648	40.40011771	2160 Plainview Ave	Brookline	19	Yes	good	72.17848	introduced	more than 18.29 m	Pittsburgh	NA	NA	NA	NA	NA	NA	NA	NA	NA	NA	NA	NA
735022899	Callery pear	Pyrus calleryana	Pittsburgh	Pennsylvania	-80.01741706	40.39839223	2307 Wolford St	Brookline	19	Yes	fair	75.45932	introduced	more than 18.29 m	Pittsburgh	NA	NA	NA	NA	NA	NA	NA	NA	NA	NA	NA	NA
10380903	Freeman maple	Acer freemanii	Pittsburgh	Pennsylvania	-80.02363303	40.39714241	431 Winterhill St	Brookline	19	Yes	fair	65.6168	introduced	more than 18.29 m	Pittsburgh	NA	NA	NA	NA	NA	NA	NA	NA	NA	NA	NA	NA
1043372093	Cherry/plum:	Prunus	Pittsburgh	Pennsylvania	-80.0188648	40.40255702	2045 Woodward Ave	Brookline	19	Yes	fair	16.4042	no_info	13.71 to 18.29 m	Pittsburgh	NA	NA	NA	NA	NA	NA	NA	NA	NA	NA	NA	NA
2142944229	Callery pear	Pyrus calleryana	Pittsburgh	Pennsylvania	-80.00850215	40.39734947	2255 Lynnbrook Ave	Brookline	19	Yes	good	39.37008	introduced	more than 18.29 m	Pittsburgh	NA	NA	NA	NA	NA	NA	NA	NA	NA	NA	NA	NA
2117305288	Corneliancherry dogwood	Cornus mas	Pittsburgh	Pennsylvania	-80.00897687	40.45589977	1207 Arch St	Central northside	22	Yes	excellent	0	introduced	NA	Pittsburgh	NA	NA	NA	NA	NA	NA	NA	NA	NA	NA	NA	NA
289744113	Red maple	Acer rubrum	Pittsburgh	Pennsylvania	-80.0158683	40.39371154	2445 Starkamp St	Brookline	19	Yes	fair	114.8294	naturally_occurring	more than 18.29 m	Pittsburgh	NA	NA	NA	NA	NA	NA	NA	NA	NA	NA	NA	NA
1607668213	Silver maple	Acer saccharinum	Pittsburgh	Pennsylvania	-80.01930755	40.39451647	751 Bellaire Ave	Brookline	19	No	good	72.17848	naturally_occurring	more than 18.29 m	Pittsburgh	NA	NA	NA	NA	NA	NA	NA	NA	NA	NA	NA	NA
1460508872	American sweetgum	Liquidambar styraciflua	Pittsburgh	Pennsylvania	-80.01885145	40.39419347	809 Bellaire Ave	Brookline	19	No	fair	82.021	naturally_occurring	more than 18.29 m	Pittsburgh	NA	NA	NA	NA	NA	NA	NA	NA	NA	NA	NA	NA
1465365629	Black maple	Acer nigrum	Pittsburgh	Pennsylvania	-80.01336963	40.39674605	1928 Edgebrook Ave	Brookline	19	Yes	good	131.2336	naturally_occurring	more than 18.29 m	Pittsburgh	NA	NA	NA	NA	NA	NA	NA	NA	NA	NA	NA	NA
1141405055	Norway maple	Acer platanoides	Pittsburgh	Pennsylvania	-80.02137564	40.39590694	610 Bellaire Ave	Brookline	19	Yes	fair	82.021	introduced	more than 18.29 m	Pittsburgh	NA	NA	NA	NA	NA	NA	NA	NA	NA	NA	NA	NA
797323113	Freeman maple	Acer freemanii	Pittsburgh	Pennsylvania	-80.01798563	40.39344671	910 Bellaire Ave	Brookline	19	Yes	good	82.021	introduced	more than 18.29 m	Pittsburgh	NA	NA	NA	NA	NA	NA	NA	NA	NA	NA	NA	NA
1009341615	Hedge maple	Acer campestre	Pittsburgh	Pennsylvania	-79.98517492	40.43006872	1300 Muriel St	South side flats	17	Yes	good	39.37008	introduced	more than 18.29 m	Pittsburgh	NA	NA	NA	NA	NA	NA	NA	NA	NA	NA	NA	NA
1020990511	Red maple	Acer rubrum	Pittsburgh	Pennsylvania	-80.02044511	40.39705697	2437 Wedgemere St	Brookline	19	Yes	fair	82.021	naturally_occurring	more than 18.29 m	Pittsburgh	NA	NA	NA	NA	NA	NA	NA	NA	NA	NA	NA	NA
1996526265	White ash	Fraxinus americana	Pittsburgh	Pennsylvania	-80.02067799	40.39686544	2447 Wedgemere St	Brookline	19	Yes	fair	82.021	naturally_occurring	more than 18.29 m	Pittsburgh	NA	NA	NA	NA	NA	NA	NA	NA	NA	NA	NA	NA
496499791	Flowering dogwood	Cornus florida	Pittsburgh	Pennsylvania	-80.02033728	40.39712644	2433 Wedgemere St	Brookline	19	Yes	good	65.6168	naturally_occurring	more than 18.29 m	Pittsburgh	NA	NA	NA	NA	NA	NA	NA	NA	NA	NA	NA	NA
1028262339	Cherry/plum:	Prunus	Pittsburgh	Pennsylvania	-80.01273167	40.4543864	600 W North Ave	Central northside	22	No	excellent	49.2126	no_info	more than 18.29 m	Pittsburgh	NA	NA	NA	NA	NA	NA	NA	NA	NA	NA	NA	NA
2094693049	Japanese maple	Acer palmatum	Pittsburgh	Pennsylvania	-80.02046274	40.39702566	2437 Wedgemere St	Brookline	19	Yes	good	59.05512	introduced	more than 18.29 m	Pittsburgh	NA	NA	NA	NA	NA	NA	NA	NA	NA	NA	NA	NA
910276717	Black locust	Robinia pseudoacacia	Pittsburgh	Pennsylvania	-80.01787719	40.39538175	800 Gallion Ave	Brookline	19	No	fair	131.2336	naturally_occurring	more than 18.29 m	Pittsburgh	NA	NA	NA	NA	NA	NA	NA	NA	NA	NA	NA	NA
948009516	Cherry/plum:	Prunus	Pittsburgh	Pennsylvania	-79.98459026	40.42769093	1315 Sarah St	South side flats	17	Yes	good	32.8084	no_info	more than 18.29 m	Pittsburgh	NA	NA	NA	NA	NA	NA	NA	NA	NA	NA	NA	NA
2053030344	Sugar maple	Acer saccharum	Pittsburgh	Pennsylvania	-79.98411551	40.42755664	72 S 14th St	South side flats	17	Yes	good	98.4252	naturally_occurring	more than 18.29 m	Pittsburgh	NA	NA	NA	NA	NA	NA	NA	NA	NA	NA	NA	NA
308652691	American elm	Ulmus americana	Pittsburgh	Pennsylvania	-79.98421354	40.42828967	44 S 14th St	South side flats	17	No	good	55.77428	naturally_occurring	more than 18.29 m	Pittsburgh	NA	NA	NA	NA	NA	NA	NA	NA	NA	NA	NA	NA
469123045	Freeman maple	Acer freemanii	Pittsburgh	Pennsylvania	-79.98419699	40.4292163	26 S 14th St	South side flats	17	Yes	fair	65.6168	introduced	more than 18.29 m	Pittsburgh	NA	NA	NA	NA	NA	NA	NA	NA	NA	NA	NA	NA
1704866073	American hornbeam	Carpinus caroliniana	Pittsburgh	Pennsylvania	-79.98459454	40.42761765	1314 Sarah St	South side flats	17	Yes	good	39.37008	naturally_occurring	more than 18.29 m	Pittsburgh	NA	NA	NA	NA	NA	NA	NA	NA	NA	NA	NA	NA
1615432091	American elm	Ulmus americana	Pittsburgh	Pennsylvania	-79.98415563	40.42803056	48 S 14th St	South side flats	17	No	good	45.93176	naturally_occurring	more than 18.29 m	Pittsburgh	NA	NA	NA	NA	NA	NA	NA	NA	NA	NA	NA	NA
385180871	American elm	Ulmus americana	Pittsburgh	Pennsylvania	-79.98417652	40.42808286	48 S 14th St	South side flats	17	No	good	39.37008	naturally_occurring	more than 18.29 m	Pittsburgh	NA	NA	NA	NA	NA	NA	NA	NA	NA	NA	NA	NA
1530249936	Sugar maple	Acer saccharum	Pittsburgh	Pennsylvania	-79.98434831	40.42761582	72 S 14th St	South side flats	17	Yes	fair	98.4252	naturally_occurring	more than 18.29 m	Pittsburgh	NA	NA	NA	NA	NA	NA	NA	NA	NA	NA	NA	NA
786234534	Littleleaf linden	Tilia cordata	Pittsburgh	Pennsylvania	-80.02308237	40.45276358	1214 W North Ave	Manchester	21	No	good	59.05512	introduced	more than 18.29 m	Pittsburgh	NA	NA	NA	NA	NA	NA	NA	NA	NA	NA	NA	NA
1126378047	Black maple	Acer nigrum	Pittsburgh	Pennsylvania	-79.98419758	40.42895236	1327 E Carson St	South side flats	17	Yes	poor	72.17848	naturally_occurring	more than 18.29 m	Pittsburgh	NA	NA	NA	NA	NA	NA	NA	NA	NA	NA	NA	NA
1251743437	Norway maple	Acer platanoides	Pittsburgh	Pennsylvania	-79.98409789	40.42934038	1400 Bingham St	South side flats	17	No	good	98.4252	introduced	more than 18.29 m	Pittsburgh	NA	NA	NA	NA	NA	NA	NA	NA	NA	NA	NA	NA
579031645	Callery pear	Pyrus calleryana	Pittsburgh	Pennsylvania	-79.98509272	40.42604887	137 S 13th St	South side flats	17	Yes	good	91.86352	introduced	more than 18.29 m	Pittsburgh	NA	NA	NA	NA	NA	NA	NA	NA	NA	NA	NA	NA
1166480800	Hedge maple	Acer campestre	Pittsburgh	Pennsylvania	-79.98411926	40.42745299	76 S 14th St	South side flats	17	Yes	fair	91.86352	introduced	more than 18.29 m	Pittsburgh	NA	NA	NA	NA	NA	NA	NA	NA	NA	NA	NA	NA
1605835724	Norway maple	Acer platanoides	Pittsburgh	Pennsylvania	-79.98064123	40.42719357	125 S 18th St	South side flats	17	Yes	good	72.17848	introduced	more than 18.29 m	Pittsburgh	NA	NA	NA	NA	NA	NA	NA	NA	NA	NA	NA	NA
667660017	Flowering crabapple	Malus	Pittsburgh	Pennsylvania	-79.98045083	40.42778443	117 S 18th St	South side flats	17	No	good	26.24672	no_info	more than 18.29 m	Pittsburgh	NA	NA	NA	NA	NA	NA	NA	NA	NA	NA	NA	NA
402430788	Norway maple	Acer platanoides	Pittsburgh	Pennsylvania	-79.9972772	40.41957306	309 Beltzhoover Ave	Allentown	18	Yes	fair	75.45932	introduced	more than 18.29 m	Pittsburgh	NA	NA	NA	NA	NA	NA	NA	NA	NA	NA	NA	NA
65075425	Littleleaf linden	Tilia cordata	Pittsburgh	Pennsylvania	-80.00324314	40.41891741	221 Freeland St	Beltzhoover	18	No	good	114.8294	introduced	more than 18.29 m	Pittsburgh	NA	NA	NA	NA	NA	NA	NA	NA	NA	NA	NA	NA
914931079	London planetree	Platanus acerifolia	Pittsburgh	Pennsylvania	-79.99732359	40.42067492	602 Industry St	Allentown	18	Yes	fair	98.4252	introduced	more than 18.29 m	Pittsburgh	NA	NA	NA	NA	NA	NA	NA	NA	NA	NA	NA	NA
261714963	Red maple	Acer rubrum	Pittsburgh	Pennsylvania	-80.00760174	40.41690263	518 Taft Ave	Beltzhoover	18	No	fair	91.86352	naturally_occurring	more than 18.29 m	Pittsburgh	NA	NA	NA	NA	NA	NA	NA	NA	NA	NA	NA	NA
1953710238	Freeman maple	Acer freemanii	Pittsburgh	Pennsylvania	-80.011866	40.454544	502 W North Ave	Central northside	22	No	good	131.2336	introduced	more than 18.29 m	Pittsburgh	NA	NA	NA	NA	NA	NA	NA	NA	NA	NA	NA	NA
1167818307	Japanese tree lilac	Syringa reticulata	Pittsburgh	Pennsylvania	-80.00987799	40.41631374	515 Boggston Ave	Beltzhoover	18	Yes	good	29.52756	introduced	more than 18.29 m	Pittsburgh	NA	NA	NA	NA	NA	NA	NA	NA	NA	NA	NA	NA
1750525803	White mulberry	Morus alba	Pittsburgh	Pennsylvania	-80.01003269	40.41638374	500 Boggston Ave	Beltzhoover	18	No	dead	59.05512	introduced	more than 18.29 m	Pittsburgh	NA	NA	NA	NA	NA	NA	NA	NA	NA	NA	NA	NA
916824249	Littleleaf linden	Tilia cordata	Pittsburgh	Pennsylvania	-80.00034978	40.41764016	401 Sylvania Ave	Beltzhoover	18	No	good	91.86352	introduced	more than 18.29 m	Pittsburgh	NA	NA	NA	NA	NA	NA	NA	NA	NA	NA	NA	NA
607002688	Littleleaf linden	Tilia cordata	Pittsburgh	Pennsylvania	-80.00034415	40.41754241	401 Sylvania Ave	Beltzhoover	18	No	fair	72.17848	introduced	more than 18.29 m	Pittsburgh	NA	NA	NA	NA	NA	NA	NA	NA	NA	NA	NA	NA
164540331	Littleleaf linden	Tilia cordata	Pittsburgh	Pennsylvania	-80.0002681	40.41746596	401 Sylvania Ave	Beltzhoover	18	Yes	poor	49.2126	introduced	more than 18.29 m	Pittsburgh	NA	NA	NA	NA	NA	NA	NA	NA	NA	NA	NA	NA
1025620530	Hawthorn:	Crataegus	Pittsburgh	Pennsylvania	-79.99762967	40.41840918	418 Beltzhoover Ave	Beltzhoover	18	No	fair	49.2126	no_info	more than 18.29 m	Pittsburgh	NA	NA	NA	NA	NA	NA	NA	NA	NA	NA	NA	NA
1979653344	Hawthorn:	Crataegus	Pittsburgh	Pennsylvania	-79.99752283	40.41841201	418 Beltzhoover Ave	Beltzhoover	18	No	fair	52.49344	no_info	more than 18.29 m	Pittsburgh	NA	NA	NA	NA	NA	NA	NA	NA	NA	NA	NA	NA
605813795	Common baldcypress	Taxodium distichum	Pittsburgh	Pennsylvania	-79.98505503	40.43016463	1305 Muriel St	South side flats	17	No	fair	39.37008	introduced	more than 18.29 m	Pittsburgh	NA	NA	NA	NA	NA	NA	NA	NA	NA	NA	NA	NA
825197022	Red maple	Acer rubrum	Pittsburgh	Pennsylvania	-80.00707623	40.41609131	701 Taft Ave	Beltzhoover	18	Yes	fair	72.17848	naturally_occurring	more than 18.29 m	Pittsburgh	NA	NA	NA	NA	NA	NA	NA	NA	NA	NA	NA	NA
1964966074	White spruce	Picea glauca	Pittsburgh	Pennsylvania	-80.00754268	40.41555454	14 Frampton Ave	Beltzhoover	18	Yes	good	39.37008	introduced	more than 18.29 m	Pittsburgh	NA	NA	NA	NA	NA	NA	NA	NA	NA	NA	NA	NA
528276327	Red maple	Acer rubrum	Pittsburgh	Pennsylvania	-79.96435951	40.426709	2822 Sidney St	South side flats	16	No	fair	65.6168	naturally_occurring	more than 18.29 m	Pittsburgh	NA	NA	NA	NA	NA	NA	NA	NA	NA	NA	NA	NA
567404602	Littleleaf linden	Tilia cordata	Pittsburgh	Pennsylvania	-80.02295859	40.45267386	1213 W North Ave	Manchester	21	No	good	114.8294	introduced	more than 18.29 m	Pittsburgh	NA	NA	NA	NA	NA	NA	NA	NA	NA	NA	NA	NA
1557388293	Littleleaf linden	Tilia cordata	Pittsburgh	Pennsylvania	-80.00265481	40.4174302	235 Sylvania Ave	Beltzhoover	18	Yes	fair	82.021	introduced	more than 18.29 m	Pittsburgh	NA	NA	NA	NA	NA	NA	NA	NA	NA	NA	NA	NA
569844481	Red maple	Acer rubrum	Pittsburgh	Pennsylvania	-80.00191396	40.41734995	306 Sylvania Ave	Beltzhoover	18	No	good	108.26772	naturally_occurring	more than 18.29 m	Pittsburgh	NA	NA	NA	NA	NA	NA	NA	NA	NA	NA	NA	NA
348089678	Littleleaf linden	Tilia cordata	Pittsburgh	Pennsylvania	-80.00254648	40.41743231	237 Sylvania Ave	Beltzhoover	18	Yes	poor	82.021	introduced	more than 18.29 m	Pittsburgh	NA	NA	NA	NA	NA	NA	NA	NA	NA	NA	NA	NA
29095735	Littleleaf linden	Tilia cordata	Pittsburgh	Pennsylvania	-80.00202494	40.41734976	302 Sylvania Ave	Beltzhoover	18	No	fair	131.2336	introduced	more than 18.29 m	Pittsburgh	NA	NA	NA	NA	NA	NA	NA	NA	NA	NA	NA	NA
1068229533	Red maple	Acer rubrum	Pittsburgh	Pennsylvania	-80.00179524	40.41735029	306 Sylvania Ave	Beltzhoover	18	No	fair	124.67192	naturally_occurring	more than 18.29 m	Pittsburgh	NA	NA	NA	NA	NA	NA	NA	NA	NA	NA	NA	NA
1633221535	Littleleaf linden	Tilia cordata	Pittsburgh	Pennsylvania	-80.00149484	40.41735911	320 Sylvania Ave	Beltzhoover	18	No	fair	124.67192	introduced	more than 18.29 m	Pittsburgh	NA	NA	NA	NA	NA	NA	NA	NA	NA	NA	NA	NA
1461947648	Callery pear	Pyrus calleryana	Pittsburgh	Pennsylvania	-79.98227364	40.4259934	177 S 17th St	South side flats	17	Yes	good	82.021	introduced	more than 18.29 m	Pittsburgh	NA	NA	NA	NA	NA	NA	NA	NA	NA	NA	NA	NA
1946308988	White ash	Fraxinus americana	Pittsburgh	Pennsylvania	-79.98228991	40.4256147	183 S 17th St	South side flats	17	No	fair	82.021	naturally_occurring	more than 18.29 m	Pittsburgh	NA	NA	NA	NA	NA	NA	NA	NA	NA	NA	NA	NA
1086976541	Boxelder	Acer negundo	Pittsburgh	Pennsylvania	-79.98231204	40.42557863	183 S 17th St	South side flats	17	No	fair	52.49344	naturally_occurring	more than 18.29 m	Pittsburgh	NA	NA	NA	NA	NA	NA	NA	NA	NA	NA	NA	NA
1131749348	Pin oak	Quercus palustris	Pittsburgh	Pennsylvania	-79.98242683	40.42564874	192 S 17th St	South side flats	17	No	fair	147.6378	naturally_occurring	more than 18.29 m	Pittsburgh	NA	NA	NA	NA	NA	NA	NA	NA	NA	NA	NA	NA
688016957	Littleleaf linden	Tilia cordata	Pittsburgh	Pennsylvania	-80.0236116	40.45266967	1228 W North Ave	Manchester	21	No	good	49.2126	introduced	more than 18.29 m	Pittsburgh	NA	NA	NA	NA	NA	NA	NA	NA	NA	NA	NA	NA
1386265258	Sugar maple	Acer saccharum	Pittsburgh	Pennsylvania	-79.98629992	40.42815551	60 S 13th St	South side flats	17	Yes	poor	85.30184	naturally_occurring	more than 18.29 m	Pittsburgh	NA	NA	NA	NA	NA	NA	NA	NA	NA	NA	NA	NA
937993793	Callery pear	Pyrus calleryana	Pittsburgh	Pennsylvania	-79.98573544	40.42608098	1215 Breed St	South side flats	17	No	fair	65.6168	introduced	more than 18.29 m	Pittsburgh	NA	NA	NA	NA	NA	NA	NA	NA	NA	NA	NA	NA
1868926266	Callery pear	Pyrus calleryana	Pittsburgh	Pennsylvania	-79.98566597	40.42603163	1215 Breed St	South side flats	17	No	good	72.17848	introduced	more than 18.29 m	Pittsburgh	NA	NA	NA	NA	NA	NA	NA	NA	NA	NA	NA	NA
1996266410	Japanese zelkova	Zelkova serrata	Pittsburgh	Pennsylvania	-79.98620541	40.42871458	1204 E Carson St	South side flats	17	Yes	fair	55.77428	introduced	more than 18.29 m	Pittsburgh	NA	NA	NA	NA	NA	NA	NA	NA	NA	NA	NA	NA
1952422239	Sugar maple	Acer saccharum	Pittsburgh	Pennsylvania	-79.98629098	40.42786968	60 S 13th St	South side flats	17	Yes	fair	91.86352	naturally_occurring	more than 18.29 m	Pittsburgh	NA	NA	NA	NA	NA	NA	NA	NA	NA	NA	NA	NA
1682573926	Norway maple	Acer platanoides	Pittsburgh	Pennsylvania	-79.98636511	40.42707191	110 S 12th St	South side flats	17	No	dead	78.74016	introduced	more than 18.29 m	Pittsburgh	NA	NA	NA	NA	NA	NA	NA	NA	NA	NA	NA	NA
1393671714	Callery pear	Pyrus calleryana	Pittsburgh	Pennsylvania	-79.98705562	40.42666457	1109 Freyburg St	South side flats	17	No	poor	45.93176	introduced	more than 18.29 m	Pittsburgh	NA	NA	NA	NA	NA	NA	NA	NA	NA	NA	NA	NA
1474218780	Callery pear	Pyrus calleryana	Pittsburgh	Pennsylvania	-79.98574057	40.42614582	1215 Breed St	South side flats	17	No	fair	65.6168	introduced	more than 18.29 m	Pittsburgh	NA	NA	NA	NA	NA	NA	NA	NA	NA	NA	NA	NA
867324590	Hedge maple	Acer campestre	Pittsburgh	Pennsylvania	-79.98933869	40.42939392	908 Bingham St	South side flats	17	No	good	42.65092	introduced	more than 18.29 m	Pittsburgh	NA	NA	NA	NA	NA	NA	NA	NA	NA	NA	NA	NA
1925049329	Eastern serviceberry	Amelanchier canadensis	Pittsburgh	Pennsylvania	-79.98976705	40.42913653	900 Bingham St	South side flats	17	Yes	good	45.93176	naturally_occurring	more than 18.29 m	Pittsburgh	NA	NA	NA	NA	NA	NA	NA	NA	NA	NA	NA	NA
1353569659	Siberian elm	Ulmus pumila	Pittsburgh	Pennsylvania	-80.02173793	40.45287273	1121 W North Ave	Manchester	21	Yes	fair	82.021	introduced	more than 18.29 m	Pittsburgh	NA	NA	NA	NA	NA	NA	NA	NA	NA	NA	NA	NA
[truncated: 43,900 more rows]
