# Supplementary material for: Species clustering, climate effects, and introduced species in 5 million city trees across 63 US cities
Source: eLife. 2022 Sep 27;11:e77891. doi: 10.7554/eLife.77891 (PMC9578703; doi:10.7554/eLife.77891)
Supplement: Figure 1—source data 1. — This zipped file includes all of the cleaned data used in the study (63 spreadsheets, one for each city, where each row is a tree). It is available on Dryad at https://doi.org/10.5061/dryad.2jm63xsrf. [file elife-77891-fig1-data1.zip › OklahomaCity_Final_2022-06-18.csv]

most_recent_observation	most_recent_observation_type	common_name	scientific_name	city	state	longitude_coordinate	latitude_coordinate	location_name	diameter_breast_height_CM	height_M	native	height_binned_M	diameter_breast_height_binned_CM	greater_metro	city_ID	tree_ID	planted_date	retired_date	location_type	zipcode	address	neighborhood	ward	district	overhead_utility	condition	percent_population
6/22/2016	inventory_date	Northern red oak	Quercus rubra	Oklahoma City	Oklahoma	-97.52822704	35.48433368	Alice harn park	37.338	167.32284	naturally_occurring	more than 18.29 m	30.48 to 45.72 cm	OklahomaCity	NA	NA	NA	NA	NA	NA	NA	NA	NA	NA	NA	NA	NA
6/22/2016	inventory_date	Shumard oak	Quercus shumardii	Oklahoma City	Oklahoma	-97.52814516	35.48428336	Alice harn park	42.926	98.4252	naturally_occurring	more than 18.29 m	30.48 to 45.72 cm	OklahomaCity	NA	NA	NA	NA	NA	NA	NA	NA	NA	NA	NA	NA	NA
6/22/2016	inventory_date	Northern red oak	Quercus rubra	Oklahoma City	Oklahoma	-97.52806637	35.48422549	Alice harn park	38.354	147.6378	naturally_occurring	more than 18.29 m	30.48 to 45.72 cm	OklahomaCity	NA	NA	NA	NA	NA	NA	NA	NA	NA	NA	NA	NA	NA
6/22/2016	inventory_date	Shumard oak	Quercus shumardii	Oklahoma City	Oklahoma	-97.52798603	35.4841714	Alice harn park	52.832	157.48032	naturally_occurring	more than 18.29 m	45.72 to 60.96 cm	OklahomaCity	NA	NA	NA	NA	NA	NA	NA	NA	NA	NA	NA	NA	NA
6/22/2016	inventory_date	Shumard oak	Quercus shumardii	Oklahoma City	Oklahoma	-97.52831819	35.48436764	Alice harn park	42.672	157.48032	naturally_occurring	more than 18.29 m	30.48 to 45.72 cm	OklahomaCity	NA	NA	NA	NA	NA	NA	NA	NA	NA	NA	NA	NA	NA
6/22/2016	inventory_date	Shumard oak	Quercus shumardii	Oklahoma City	Oklahoma	-97.52841861	35.4843689	Alice harn park	46.99	167.32284	naturally_occurring	more than 18.29 m	45.72 to 60.96 cm	OklahomaCity	NA	NA	NA	NA	NA	NA	NA	NA	NA	NA	NA	NA	NA
6/22/2016	inventory_date	oak	Quercus	Oklahoma City	Oklahoma	-97.52850049	35.48439154	Alice harn park	41.402	137.79528	no_info	more than 18.29 m	30.48 to 45.72 cm	OklahomaCity	NA	NA	NA	NA	NA	NA	NA	NA	NA	NA	NA	NA	NA
6/22/2016	inventory_date	Bur oak	Quercus macrocarpa	Oklahoma City	Oklahoma	-97.52822395	35.48437896	Alice harn park	24.13	6.56168	naturally_occurring	4.57 to 9.14 m	15.24 to 30.48 cm	OklahomaCity	NA	NA	NA	NA	NA	NA	NA	NA	NA	NA	NA	NA	NA
2/19/2020	inventory_date	Vacant site) vacant site	NA	Oklahoma City	Oklahoma	-97.52827184	35.48440161	Alice harn park	0	0	no_info	NA	NA	OklahomaCity	NA	NA	NA	NA	NA	NA	NA	NA	NA	NA	NA	NA	NA
6/22/2016	inventory_date	Sawtooth oak	Quercus acutissima	Oklahoma City	Oklahoma	-97.528329	35.48442173	Alice harn park	37.338	91.86352	introduced	more than 18.29 m	30.48 to 45.72 cm	OklahomaCity	NA	NA	NA	NA	NA	NA	NA	NA	NA	NA	NA	NA	NA
6/22/2016	inventory_date	Common crapemyrtle	Lagerstroemia indica	Oklahoma City	Oklahoma	-97.52857619	35.48443306	Alice harn park	5.334	19.68504	introduced	more than 18.29 m	0 to 15.24 cm	OklahomaCity	NA	NA	NA	NA	NA	NA	NA	NA	NA	NA	NA	NA	NA
6/22/2016	inventory_date	Common crapemyrtle	Lagerstroemia indica	Oklahoma City	Oklahoma	-97.52867197	35.48464062	Alice harn park	5.334	19.68504	introduced	more than 18.29 m	0 to 15.24 cm	OklahomaCity	NA	NA	NA	NA	NA	NA	NA	NA	NA	NA	NA	NA	NA
6/22/2016	inventory_date	Common crapemyrtle	Lagerstroemia indica	Oklahoma City	Oklahoma	-97.52842479	35.48487712	Alice harn park	5.334	19.68504	introduced	more than 18.29 m	0 to 15.24 cm	OklahomaCity	NA	NA	NA	NA	NA	NA	NA	NA	NA	NA	NA	NA	NA
6/22/2016	inventory_date	Common crapemyrtle	Lagerstroemia indica	Oklahoma City	Oklahoma	-97.52816988	35.48483184	Alice harn park	2.54	13.12336	introduced	9.14 to 13.71 m	0 to 15.24 cm	OklahomaCity	NA	NA	NA	NA	NA	NA	NA	NA	NA	NA	NA	NA	NA
6/22/2016	inventory_date	Shumard oak	Quercus shumardii	Oklahoma City	Oklahoma	-97.52843406	35.48444752	Alice harn park	34.544	124.67192	naturally_occurring	more than 18.29 m	30.48 to 45.72 cm	OklahomaCity	NA	NA	NA	NA	NA	NA	NA	NA	NA	NA	NA	NA	NA
6/22/2016	inventory_date	Sawtooth oak	Quercus acutissima	Oklahoma City	Oklahoma	-97.52852212	35.48447268	Alice harn park	35.56	167.32284	introduced	more than 18.29 m	30.48 to 45.72 cm	OklahomaCity	NA	NA	NA	NA	NA	NA	NA	NA	NA	NA	NA	NA	NA
6/22/2016	inventory_date	Sawtooth oak	Quercus acutissima	Oklahoma City	Oklahoma	-97.52853757	35.48476579	Alice harn park	36.322	98.4252	introduced	more than 18.29 m	30.48 to 45.72 cm	OklahomaCity	NA	NA	NA	NA	NA	NA	NA	NA	NA	NA	NA	NA	NA
6/22/2016	inventory_date	Sawtooth oak	Quercus acutissima	Oklahoma City	Oklahoma	-97.52846032	35.48481485	Alice harn park	39.878	108.26772	introduced	more than 18.29 m	30.48 to 45.72 cm	OklahomaCity	NA	NA	NA	NA	NA	NA	NA	NA	NA	NA	NA	NA	NA
6/22/2016	inventory_date	Sawtooth oak	Quercus acutissima	Oklahoma City	Oklahoma	-97.52837999	35.48483372	Alice harn park	38.608	118.11024	introduced	more than 18.29 m	30.48 to 45.72 cm	OklahomaCity	NA	NA	NA	NA	NA	NA	NA	NA	NA	NA	NA	NA	NA
6/22/2016	inventory_date	Shumard oak	Quercus shumardii	Oklahoma City	Oklahoma	-97.52826257	35.48480856	Alice harn park	40.64	147.6378	naturally_occurring	more than 18.29 m	30.48 to 45.72 cm	OklahomaCity	NA	NA	NA	NA	NA	NA	NA	NA	NA	NA	NA	NA	NA
6/22/2016	inventory_date	Shumard oak	Quercus shumardii	Oklahoma City	Oklahoma	-97.52818069	35.48477334	Alice harn park	47.498	147.6378	naturally_occurring	more than 18.29 m	45.72 to 60.96 cm	OklahomaCity	NA	NA	NA	NA	NA	NA	NA	NA	NA	NA	NA	NA	NA
6/22/2016	inventory_date	Shumard oak	Quercus shumardii	Oklahoma City	Oklahoma	-97.52812198	35.48469534	Alice harn park	40.64	108.26772	naturally_occurring	more than 18.29 m	30.48 to 45.72 cm	OklahomaCity	NA	NA	NA	NA	NA	NA	NA	NA	NA	NA	NA	NA	NA
6/22/2016	inventory_date	Shumard oak	Quercus shumardii	Oklahoma City	Oklahoma	-97.5281019	35.48463622	Alice harn park	39.116	118.11024	naturally_occurring	more than 18.29 m	30.48 to 45.72 cm	OklahomaCity	NA	NA	NA	NA	NA	NA	NA	NA	NA	NA	NA	NA	NA
6/22/2016	inventory_date	Shumard oak	Quercus shumardii	Oklahoma City	Oklahoma	-97.52809572	35.48457332	Alice harn park	22.86	118.11024	naturally_occurring	more than 18.29 m	15.24 to 30.48 cm	OklahomaCity	NA	NA	NA	NA	NA	NA	NA	NA	NA	NA	NA	NA	NA
6/22/2016	inventory_date	Bur oak	Quercus macrocarpa	Oklahoma City	Oklahoma	-97.52807564	35.4845142	Alice harn park	28.702	118.11024	naturally_occurring	more than 18.29 m	15.24 to 30.48 cm	OklahomaCity	NA	NA	NA	NA	NA	NA	NA	NA	NA	NA	NA	NA	NA
6/22/2016	inventory_date	Shumard oak	Quercus shumardii	Oklahoma City	Oklahoma	-97.52810499	35.48477208	Alice harn park	48.768	157.48032	naturally_occurring	more than 18.29 m	45.72 to 60.96 cm	OklahomaCity	NA	NA	NA	NA	NA	NA	NA	NA	NA	NA	NA	NA	NA
6/22/2016	inventory_date	Shumard oak	Quercus shumardii	Oklahoma City	Oklahoma	-97.52805246	35.48471044	Alice harn park	43.688	157.48032	naturally_occurring	more than 18.29 m	30.48 to 45.72 cm	OklahomaCity	NA	NA	NA	NA	NA	NA	NA	NA	NA	NA	NA	NA	NA
6/22/2016	inventory_date	Pin oak	Quercus palustris	Oklahoma City	Oklahoma	-97.52804319	35.48462364	Alice harn park	41.91	157.48032	naturally_occurring	more than 18.29 m	30.48 to 45.72 cm	OklahomaCity	NA	NA	NA	NA	NA	NA	NA	NA	NA	NA	NA	NA	NA
6/22/2016	inventory_date	Shumard oak	Quercus shumardii	Oklahoma City	Oklahoma	-97.52802002	35.48453684	Alice harn park	40.894	157.48032	naturally_occurring	more than 18.29 m	30.48 to 45.72 cm	OklahomaCity	NA	NA	NA	NA	NA	NA	NA	NA	NA	NA	NA	NA	NA
6/22/2016	inventory_date	Sawtooth oak	Quercus acutissima	Oklahoma City	Oklahoma	-97.52857001	35.48453055	Alice harn park	29.718	88.58268	introduced	more than 18.29 m	15.24 to 30.48 cm	OklahomaCity	NA	NA	NA	NA	NA	NA	NA	NA	NA	NA	NA	NA	NA
6/22/2016	inventory_date	Sawtooth oak	Quercus acutissima	Oklahoma City	Oklahoma	-97.52861172	35.48459596	Alice harn park	43.688	118.11024	introduced	more than 18.29 m	30.48 to 45.72 cm	OklahomaCity	NA	NA	NA	NA	NA	NA	NA	NA	NA	NA	NA	NA	NA
6/22/2016	inventory_date	Sawtooth oak	Quercus acutissima	Oklahoma City	Oklahoma	-97.52859782	35.48468277	Alice harn park	35.052	108.26772	introduced	more than 18.29 m	30.48 to 45.72 cm	OklahomaCity	NA	NA	NA	NA	NA	NA	NA	NA	NA	NA	NA	NA	NA
6/22/2016	inventory_date	Northern red oak	Quercus rubra	Oklahoma City	Oklahoma	-97.52791877	35.48411793	Alice harn park	30.988	118.11024	naturally_occurring	more than 18.29 m	30.48 to 45.72 cm	OklahomaCity	NA	NA	NA	NA	NA	NA	NA	NA	NA	NA	NA	NA	NA
6/22/2016	inventory_date	Northern red oak	Quercus rubra	Oklahoma City	Oklahoma	-97.52784461	35.48406839	Alice harn park	27.178	118.11024	naturally_occurring	more than 18.29 m	15.24 to 30.48 cm	OklahomaCity	NA	NA	NA	NA	NA	NA	NA	NA	NA	NA	NA	NA	NA
6/22/2016	inventory_date	Shumard oak	Quercus shumardii	Oklahoma City	Oklahoma	-97.52764877	35.48418915	Alice harn park	67.31	167.32284	naturally_occurring	more than 18.29 m	60.96 to 76.2 cm	OklahomaCity	NA	NA	NA	NA	NA	NA	NA	NA	NA	NA	NA	NA	NA
6/22/2016	inventory_date	Shumard oak	Quercus shumardii	Oklahoma City	Oklahoma	-97.52778757	35.48410709	Alice harn park	67.056	157.48032	naturally_occurring	more than 18.29 m	60.96 to 76.2 cm	OklahomaCity	NA	NA	NA	NA	NA	NA	NA	NA	NA	NA	NA	NA	NA
6/22/2016	inventory_date	Willow oak	Quercus phellos	Oklahoma City	Oklahoma	-97.52770771	35.48404981	Alice harn park	55.372	177.16536	naturally_occurring	more than 18.29 m	45.72 to 60.96 cm	OklahomaCity	NA	NA	NA	NA	NA	NA	NA	NA	NA	NA	NA	NA	NA
6/22/2016	inventory_date	Shumard oak	Quercus shumardii	Oklahoma City	Oklahoma	-97.52776856	35.48401265	Alice harn park	47.244	167.32284	naturally_occurring	more than 18.29 m	45.72 to 60.96 cm	OklahomaCity	NA	NA	NA	NA	NA	NA	NA	NA	NA	NA	NA	NA	NA
6/22/2016	inventory_date	Shumard oak	Quercus shumardii	Oklahoma City	Oklahoma	-97.5276906	35.48396775	Alice harn park	27.686	118.11024	naturally_occurring	more than 18.29 m	15.24 to 30.48 cm	OklahomaCity	NA	NA	NA	NA	NA	NA	NA	NA	NA	NA	NA	NA	NA
6/22/2016	inventory_date	Shumard oak	Quercus shumardii	Oklahoma City	Oklahoma	-97.52761074	35.48391665	Alice harn park	57.912	206.69292	naturally_occurring	more than 18.29 m	45.72 to 60.96 cm	OklahomaCity	NA	NA	NA	NA	NA	NA	NA	NA	NA	NA	NA	NA	NA
6/22/2016	inventory_date	Shumard oak	Quercus shumardii	Oklahoma City	Oklahoma	-97.52753278	35.4838702	Alice harn park	52.324	157.48032	naturally_occurring	more than 18.29 m	45.72 to 60.96 cm	OklahomaCity	NA	NA	NA	NA	NA	NA	NA	NA	NA	NA	NA	NA	NA
6/22/2016	inventory_date	Shumard oak	Quercus shumardii	Oklahoma City	Oklahoma	-97.52746623	35.48380518	Alice harn park	42.418	137.79528	naturally_occurring	more than 18.29 m	30.48 to 45.72 cm	OklahomaCity	NA	NA	NA	NA	NA	NA	NA	NA	NA	NA	NA	NA	NA
6/22/2016	inventory_date	Littleleaf linden	Tilia cordata	Oklahoma City	Oklahoma	-97.52740538	35.48385317	Alice harn park	30.988	137.79528	introduced	more than 18.29 m	30.48 to 45.72 cm	OklahomaCity	NA	NA	NA	NA	NA	NA	NA	NA	NA	NA	NA	NA	NA
6/22/2016	inventory_date	American elm	Ulmus americana	Oklahoma City	Oklahoma	-97.52731221	35.48388414	Alice harn park	18.288	88.58268	naturally_occurring	more than 18.29 m	15.24 to 30.48 cm	OklahomaCity	NA	NA	NA	NA	NA	NA	NA	NA	NA	NA	NA	NA	NA
6/22/2016	inventory_date	Shumard oak	Quercus shumardii	Oklahoma City	Oklahoma	-97.52742059	35.48373241	Alice harn park	44.958	137.79528	naturally_occurring	more than 18.29 m	30.48 to 45.72 cm	OklahomaCity	NA	NA	NA	NA	NA	NA	NA	NA	NA	NA	NA	NA	NA
6/23/2016	inventory_date	Freeman maple	Acer freemanii	Oklahoma City	Oklahoma	-97.52688162	35.48362804	Alice harn park	14.732	78.74016	introduced	more than 18.29 m	0 to 15.24 cm	OklahomaCity	NA	NA	NA	NA	NA	NA	NA	NA	NA	NA	NA	NA	NA
6/23/2016	inventory_date	Freeman maple	Acer freemanii	Oklahoma City	Oklahoma	-97.52683837	35.48369974	Alice harn park	12.192	68.89764	introduced	more than 18.29 m	0 to 15.24 cm	OklahomaCity	NA	NA	NA	NA	NA	NA	NA	NA	NA	NA	NA	NA	NA
6/23/2016	inventory_date	Eastern redbud	Cercis canadensis	Oklahoma City	Oklahoma	-97.52684146	35.48380919	Alice harn park	14.224	49.2126	naturally_occurring	more than 18.29 m	0 to 15.24 cm	OklahomaCity	NA	NA	NA	NA	NA	NA	NA	NA	NA	NA	NA	NA	NA
6/23/2016	inventory_date	American holly	Ilex opaca	Oklahoma City	Oklahoma	-97.52685691	35.48382177	Alice harn park	8.89	39.37008	naturally_occurring	more than 18.29 m	0 to 15.24 cm	OklahomaCity	NA	NA	NA	NA	NA	NA	NA	NA	NA	NA	NA	NA	NA
6/23/2016	inventory_date	American holly	Ilex opaca	Oklahoma City	Oklahoma	-97.52687699	35.48384441	Alice harn park	8.636	49.2126	naturally_occurring	more than 18.29 m	0 to 15.24 cm	OklahomaCity	NA	NA	NA	NA	NA	NA	NA	NA	NA	NA	NA	NA	NA
6/23/2016	inventory_date	American holly	Ilex opaca	Oklahoma City	Oklahoma	-97.52689244	35.48387209	Alice harn park	6.35	49.2126	naturally_occurring	more than 18.29 m	0 to 15.24 cm	OklahomaCity	NA	NA	NA	NA	NA	NA	NA	NA	NA	NA	NA	NA	NA
6/23/2016	inventory_date	Southern magnolia	Magnolia grandiflora	Oklahoma City	Oklahoma	-97.52690943	35.48390605	Alice harn park	5.08	39.37008	introduced	more than 18.29 m	0 to 15.24 cm	OklahomaCity	NA	NA	NA	NA	NA	NA	NA	NA	NA	NA	NA	NA	NA
6/23/2016	inventory_date	Northern red oak	Quercus rubra	Oklahoma City	Oklahoma	-97.5270701	35.48395134	Alice harn park	32.512	118.11024	naturally_occurring	more than 18.29 m	30.48 to 45.72 cm	OklahomaCity	NA	NA	NA	NA	NA	NA	NA	NA	NA	NA	NA	NA	NA
6/23/2016	inventory_date	Shumard oak	Quercus shumardii	Oklahoma City	Oklahoma	-97.527118	35.48388089	Alice harn park	32.512	118.11024	naturally_occurring	more than 18.29 m	30.48 to 45.72 cm	OklahomaCity	NA	NA	NA	NA	NA	NA	NA	NA	NA	NA	NA	NA	NA
6/23/2016	inventory_date	Northern red oak	Quercus rubra	Oklahoma City	Oklahoma	-97.52725704	35.48372868	Alice harn park	29.21	118.11024	naturally_occurring	more than 18.29 m	15.24 to 30.48 cm	OklahomaCity	NA	NA	NA	NA	NA	NA	NA	NA	NA	NA	NA	NA	NA
6/23/2016	inventory_date	Shumard oak	Quercus shumardii	Oklahoma City	Oklahoma	-97.52732965	35.48366703	Alice harn park	37.338	137.79528	naturally_occurring	more than 18.29 m	30.48 to 45.72 cm	OklahomaCity	NA	NA	NA	NA	NA	NA	NA	NA	NA	NA	NA	NA	NA
6/23/2016	inventory_date	Eastern redbud	Cercis canadensis	Oklahoma City	Oklahoma	-97.52725858	35.4835903	Alice harn park	24.13	49.2126	naturally_occurring	more than 18.29 m	15.24 to 30.48 cm	OklahomaCity	NA	NA	NA	NA	NA	NA	NA	NA	NA	NA	NA	NA	NA
6/23/2016	inventory_date	Eastern redbud	Cercis canadensis	Oklahoma City	Oklahoma	-97.52714735	35.48352614	Alice harn park	8.128	39.37008	naturally_occurring	more than 18.29 m	0 to 15.24 cm	OklahomaCity	NA	NA	NA	NA	NA	NA	NA	NA	NA	NA	NA	NA	NA
6/23/2016	inventory_date	American holly	Ilex opaca	Oklahoma City	Oklahoma	-97.5272385	35.48357143	Alice harn park	8.636	26.24672	naturally_occurring	more than 18.29 m	0 to 15.24 cm	OklahomaCity	NA	NA	NA	NA	NA	NA	NA	NA	NA	NA	NA	NA	NA
6/23/2016	inventory_date	American holly	Ilex opaca	Oklahoma City	Oklahoma	-97.52721996	35.48355633	Alice harn park	2.54	19.68504	naturally_occurring	more than 18.29 m	0 to 15.24 cm	OklahomaCity	NA	NA	NA	NA	NA	NA	NA	NA	NA	NA	NA	NA	NA
6/23/2016	inventory_date	American holly	Ilex opaca	Oklahoma City	Oklahoma	-97.52717979	35.48355256	Alice harn park	6.35	19.68504	naturally_occurring	more than 18.29 m	0 to 15.24 cm	OklahomaCity	NA	NA	NA	NA	NA	NA	NA	NA	NA	NA	NA	NA	NA
6/23/2016	inventory_date	Shumard oak	Quercus shumardii	Oklahoma City	Oklahoma	-97.52705157	35.48353117	Alice harn park	52.578	137.79528	naturally_occurring	more than 18.29 m	45.72 to 60.96 cm	OklahomaCity	NA	NA	NA	NA	NA	NA	NA	NA	NA	NA	NA	NA	NA
6/23/2016	inventory_date	Northern red oak	Quercus rubra	Oklahoma City	Oklahoma	-97.5271628	35.48398908	Alice harn park	12.192	108.26772	naturally_occurring	more than 18.29 m	0 to 15.24 cm	OklahomaCity	NA	NA	NA	NA	NA	NA	NA	NA	NA	NA	NA	NA	NA
6/23/2016	inventory_date	Northern red oak	Quercus rubra	Oklahoma City	Oklahoma	-97.52727249	35.48400166	Alice harn park	22.606	88.58268	naturally_occurring	more than 18.29 m	15.24 to 30.48 cm	OklahomaCity	NA	NA	NA	NA	NA	NA	NA	NA	NA	NA	NA	NA	NA
6/23/2016	inventory_date	Shumard oak	Quercus shumardii	Oklahoma City	Oklahoma	-97.52734973	35.48403437	Alice harn park	41.148	137.79528	naturally_occurring	more than 18.29 m	30.48 to 45.72 cm	OklahomaCity	NA	NA	NA	NA	NA	NA	NA	NA	NA	NA	NA	NA	NA
6/23/2016	inventory_date	Shumard oak	Quercus shumardii	Oklahoma City	Oklahoma	-97.52743494	35.48409611	Alice harn park	49.53	147.6378	naturally_occurring	more than 18.29 m	45.72 to 60.96 cm	OklahomaCity	NA	NA	NA	NA	NA	NA	NA	NA	NA	NA	NA	NA	NA
6/23/2016	inventory_date	Shumard oak	Quercus shumardii	Oklahoma City	Oklahoma	-97.52750529	35.48413946	Alice harn park	34.798	127.95276	naturally_occurring	more than 18.29 m	30.48 to 45.72 cm	OklahomaCity	NA	NA	NA	NA	NA	NA	NA	NA	NA	NA	NA	NA	NA
6/23/2016	inventory_date	Shumard oak	Quercus shumardii	Oklahoma City	Oklahoma	-97.52758325	35.48420139	Alice harn park	32.004	127.95276	naturally_occurring	more than 18.29 m	30.48 to 45.72 cm	OklahomaCity	NA	NA	NA	NA	NA	NA	NA	NA	NA	NA	NA	NA	NA
2/19/2020	inventory_date	Vacant site) vacant site	NA	Oklahoma City	Oklahoma	-97.52765551	35.48426487	Alice harn park	0	0	no_info	NA	NA	OklahomaCity	NA	NA	NA	NA	NA	NA	NA	NA	NA	NA	NA	NA	NA
6/23/2016	inventory_date	Pin oak	Quercus palustris	Oklahoma City	Oklahoma	-97.52773727	35.48430512	Alice harn park	37.338	78.74016	naturally_occurring	more than 18.29 m	30.48 to 45.72 cm	OklahomaCity	NA	NA	NA	NA	NA	NA	NA	NA	NA	NA	NA	NA	NA
6/23/2016	inventory_date	Shumard oak	Quercus shumardii	Oklahoma City	Oklahoma	-97.52780572	35.48435777	Alice harn park	32.766	137.79528	naturally_occurring	more than 18.29 m	30.48 to 45.72 cm	OklahomaCity	NA	NA	NA	NA	NA	NA	NA	NA	NA	NA	NA	NA	NA
6/23/2016	inventory_date	Shumard oak	Quercus shumardii	Oklahoma City	Oklahoma	-97.52787227	35.48441196	Alice harn park	43.688	127.95276	naturally_occurring	more than 18.29 m	30.48 to 45.72 cm	OklahomaCity	NA	NA	NA	NA	NA	NA	NA	NA	NA	NA	NA	NA	NA
6/23/2016	inventory_date	Shumard oak	Quercus shumardii	Oklahoma City	Oklahoma	-97.52796354	35.48447234	Alice harn park	36.83	127.95276	naturally_occurring	more than 18.29 m	30.48 to 45.72 cm	OklahomaCity	NA	NA	NA	NA	NA	NA	NA	NA	NA	NA	NA	NA	NA
6/23/2016	inventory_date	Shumard oak	Quercus shumardii	Oklahoma City	Oklahoma	-97.52782936	35.48502546	Alice harn park	30.48	118.11024	naturally_occurring	more than 18.29 m	15.24 to 30.48 cm	OklahomaCity	NA	NA	NA	NA	NA	NA	NA	NA	NA	NA	NA	NA	NA
6/23/2016	inventory_date	Shumard oak	Quercus shumardii	Oklahoma City	Oklahoma	-97.52767648	35.48502983	Alice harn park	26.67	98.4252	naturally_occurring	more than 18.29 m	15.24 to 30.48 cm	OklahomaCity	NA	NA	NA	NA	NA	NA	NA	NA	NA	NA	NA	NA	NA
6/23/2016	inventory_date	Shumard oak	Quercus shumardii	Oklahoma City	Oklahoma	-97.52757455	35.48502983	Alice harn park	9.906	59.05512	naturally_occurring	more than 18.29 m	0 to 15.24 cm	OklahomaCity	NA	NA	NA	NA	NA	NA	NA	NA	NA	NA	NA	NA	NA
6/23/2016	inventory_date	Shumard oak	Quercus shumardii	Oklahoma City	Oklahoma	-97.52745117	35.48503201	Alice harn park	20.574	88.58268	naturally_occurring	more than 18.29 m	15.24 to 30.48 cm	OklahomaCity	NA	NA	NA	NA	NA	NA	NA	NA	NA	NA	NA	NA	NA
6/23/2016	inventory_date	Shumard oak	Quercus shumardii	Oklahoma City	Oklahoma	-97.5273117	35.4850342	Alice harn park	22.098	98.4252	naturally_occurring	more than 18.29 m	15.24 to 30.48 cm	OklahomaCity	NA	NA	NA	NA	NA	NA	NA	NA	NA	NA	NA	NA	NA
6/23/2016	inventory_date	Shumard oak	Quercus shumardii	Oklahoma City	Oklahoma	-97.52718295	35.48503201	Alice harn park	27.686	108.26772	naturally_occurring	more than 18.29 m	15.24 to 30.48 cm	OklahomaCity	NA	NA	NA	NA	NA	NA	NA	NA	NA	NA	NA	NA	NA
6/23/2016	inventory_date	Shumard oak	Quercus shumardii	Oklahoma City	Oklahoma	-97.52684231	35.48501236	Alice harn park	75.692	196.8504	naturally_occurring	more than 18.29 m	60.96 to 76.2 cm	OklahomaCity	NA	NA	NA	NA	NA	NA	NA	NA	NA	NA	NA	NA	NA
6/23/2016	inventory_date	Shumard oak	Quercus shumardii	Oklahoma City	Oklahoma	-97.52675916	35.48496868	Alice harn park	65.532	196.8504	naturally_occurring	more than 18.29 m	60.96 to 76.2 cm	OklahomaCity	NA	NA	NA	NA	NA	NA	NA	NA	NA	NA	NA	NA	NA
6/23/2016	inventory_date	Pin oak	Quercus palustris	Oklahoma City	Oklahoma	-97.52664115	35.48503201	Alice harn park	89.916	229.6588	naturally_occurring	more than 18.29 m	more than 76.2 cm	OklahomaCity	NA	NA	NA	NA	NA	NA	NA	NA	NA	NA	NA	NA	NA
6/23/2016	inventory_date	Shumard oak	Quercus shumardii	Oklahoma City	Oklahoma	-97.52658482	35.4849512	Alice harn park	7.62	59.05512	naturally_occurring	more than 18.29 m	0 to 15.24 cm	OklahomaCity	NA	NA	NA	NA	NA	NA	NA	NA	NA	NA	NA	NA	NA
6/23/2016	inventory_date	Northern red oak	Quercus rubra	Oklahoma City	Oklahoma	-97.52651508	35.48499488	Alice harn park	27.94	108.26772	naturally_occurring	more than 18.29 m	15.24 to 30.48 cm	OklahomaCity	NA	NA	NA	NA	NA	NA	NA	NA	NA	NA	NA	NA	NA
6/23/2016	inventory_date	Northern red oak	Quercus rubra	Oklahoma City	Oklahoma	-97.52644803	35.48502109	Alice harn park	33.528	157.48032	naturally_occurring	more than 18.29 m	30.48 to 45.72 cm	OklahomaCity	NA	NA	NA	NA	NA	NA	NA	NA	NA	NA	NA	NA	NA
6/23/2016	inventory_date	Northern red oak	Quercus rubra	Oklahoma City	Oklahoma	-97.52639439	35.48498396	Alice harn park	31.75	127.95276	naturally_occurring	more than 18.29 m	30.48 to 45.72 cm	OklahomaCity	NA	NA	NA	NA	NA	NA	NA	NA	NA	NA	NA	NA	NA
3/24/2020	inventory_date	Chinkapin oak	Quercus muehlenbergii	Oklahoma City	Oklahoma	-97.52209511	35.46863825	Bicentennial park	7.62	45.93176	naturally_occurring	more than 18.29 m	0 to 15.24 cm	OklahomaCity	NA	NA	NA	NA	NA	NA	NA	NA	NA	NA	NA	NA	NA
3/24/2020	inventory_date	Chinkapin oak	Quercus muehlenbergii	Oklahoma City	Oklahoma	-97.52219703	35.46863552	Bicentennial park	7.62	45.93176	naturally_occurring	more than 18.29 m	0 to 15.24 cm	OklahomaCity	NA	NA	NA	NA	NA	NA	NA	NA	NA	NA	NA	NA	NA
3/24/2020	inventory_date	Chinkapin oak	Quercus muehlenbergii	Oklahoma City	Oklahoma	-97.52229627	35.46863661	Bicentennial park	7.62	45.93176	naturally_occurring	more than 18.29 m	0 to 15.24 cm	OklahomaCity	NA	NA	NA	NA	NA	NA	NA	NA	NA	NA	NA	NA	NA
3/24/2020	inventory_date	Chinkapin oak	Quercus muehlenbergii	Oklahoma City	Oklahoma	-97.52242904	35.46863006	Bicentennial park	7.62	45.93176	naturally_occurring	more than 18.29 m	0 to 15.24 cm	OklahomaCity	NA	NA	NA	NA	NA	NA	NA	NA	NA	NA	NA	NA	NA
3/24/2020	inventory_date	Chinkapin oak	Quercus muehlenbergii	Oklahoma City	Oklahoma	-97.52151709	35.46863934	Bicentennial park	7.62	45.93176	naturally_occurring	more than 18.29 m	0 to 15.24 cm	OklahomaCity	NA	NA	NA	NA	NA	NA	NA	NA	NA	NA	NA	NA	NA
3/24/2020	inventory_date	Chinkapin oak	Quercus muehlenbergii	Oklahoma City	Oklahoma	-97.52164047	35.4686246	Bicentennial park	7.62	45.93176	naturally_occurring	more than 18.29 m	0 to 15.24 cm	OklahomaCity	NA	NA	NA	NA	NA	NA	NA	NA	NA	NA	NA	NA	NA
3/24/2020	inventory_date	Chinkapin oak	Quercus muehlenbergii	Oklahoma City	Oklahoma	-97.52175178	35.46862896	Bicentennial park	7.62	45.93176	naturally_occurring	more than 18.29 m	0 to 15.24 cm	OklahomaCity	NA	NA	NA	NA	NA	NA	NA	NA	NA	NA	NA	NA	NA
3/24/2020	inventory_date	Chinkapin oak	Quercus muehlenbergii	Oklahoma City	Oklahoma	-97.52186041	35.46863443	Bicentennial park	7.62	45.93176	naturally_occurring	more than 18.29 m	0 to 15.24 cm	OklahomaCity	NA	NA	NA	NA	NA	NA	NA	NA	NA	NA	NA	NA	NA
3/24/2020	inventory_date	Chinkapin oak	Quercus muehlenbergii	Oklahoma City	Oklahoma	-97.52196368	35.46863115	Bicentennial park	7.62	45.93176	naturally_occurring	more than 18.29 m	0 to 15.24 cm	OklahomaCity	NA	NA	NA	NA	NA	NA	NA	NA	NA	NA	NA	NA	NA
3/24/2020	inventory_date	Chinkapin oak	Quercus muehlenbergii	Oklahoma City	Oklahoma	-97.52235662	35.46939244	Bicentennial park	7.62	45.93176	naturally_occurring	more than 18.29 m	0 to 15.24 cm	OklahomaCity	NA	NA	NA	NA	NA	NA	NA	NA	NA	NA	NA	NA	NA
3/24/2020	inventory_date	Red maple	Acer rubrum	Oklahoma City	Oklahoma	-97.52246391	35.46939681	Bicentennial park	7.62	45.93176	naturally_occurring	more than 18.29 m	0 to 15.24 cm	OklahomaCity	NA	NA	NA	NA	NA	NA	NA	NA	NA	NA	NA	NA	NA
3/24/2020	inventory_date	Chinkapin oak	Quercus muehlenbergii	Oklahoma City	Oklahoma	-97.52225202	35.46939462	Bicentennial park	7.62	45.93176	naturally_occurring	more than 18.29 m	0 to 15.24 cm	OklahomaCity	NA	NA	NA	NA	NA	NA	NA	NA	NA	NA	NA	NA	NA
3/24/2020	inventory_date	Chinkapin oak	Quercus muehlenbergii	Oklahoma City	Oklahoma	-97.52213467	35.46940609	Bicentennial park	7.62	45.93176	naturally_occurring	more than 18.29 m	0 to 15.24 cm	OklahomaCity	NA	NA	NA	NA	NA	NA	NA	NA	NA	NA	NA	NA	NA
3/24/2020	inventory_date	Chinkapin oak	Quercus muehlenbergii	Oklahoma City	Oklahoma	-97.52203945	35.46939844	Bicentennial park	7.62	45.93176	naturally_occurring	more than 18.29 m	0 to 15.24 cm	OklahomaCity	NA	NA	NA	NA	NA	NA	NA	NA	NA	NA	NA	NA	NA
3/24/2020	inventory_date	Chinkapin oak	Quercus muehlenbergii	Oklahoma City	Oklahoma	-97.52159018	35.46937988	Bicentennial park	7.62	45.93176	naturally_occurring	more than 18.29 m	0 to 15.24 cm	OklahomaCity	NA	NA	NA	NA	NA	NA	NA	NA	NA	NA	NA	NA	NA
3/24/2020	inventory_date	Chinkapin oak	Quercus muehlenbergii	Oklahoma City	Oklahoma	-97.52169613	35.46938971	Bicentennial park	7.62	45.93176	naturally_occurring	more than 18.29 m	0 to 15.24 cm	OklahomaCity	NA	NA	NA	NA	NA	NA	NA	NA	NA	NA	NA	NA	NA
3/24/2020	inventory_date	Chinkapin oak	Quercus muehlenbergii	Oklahoma City	Oklahoma	-97.52181146	35.46939189	Bicentennial park	7.62	45.93176	naturally_occurring	more than 18.29 m	0 to 15.24 cm	OklahomaCity	NA	NA	NA	NA	NA	NA	NA	NA	NA	NA	NA	NA	NA
3/24/2020	inventory_date	Chinkapin oak	Quercus muehlenbergii	Oklahoma City	Oklahoma	-97.52189193	35.46938971	Bicentennial park	7.62	45.93176	naturally_occurring	more than 18.29 m	0 to 15.24 cm	OklahomaCity	NA	NA	NA	NA	NA	NA	NA	NA	NA	NA	NA	NA	NA
3/24/2020	inventory_date	Red maple	Acer rubrum	Oklahoma City	Oklahoma	-97.52214808	35.46935912	Bicentennial park	7.62	52.49344	naturally_occurring	more than 18.29 m	0 to 15.24 cm	OklahomaCity	NA	NA	NA	NA	NA	NA	NA	NA	NA	NA	NA	NA	NA
3/24/2020	inventory_date	Red maple	Acer rubrum	Oklahoma City	Oklahoma	-97.52203945	35.46935366	Bicentennial park	7.62	52.49344	naturally_occurring	more than 18.29 m	0 to 15.24 cm	OklahomaCity	NA	NA	NA	NA	NA	NA	NA	NA	NA	NA	NA	NA	NA
3/24/2020	inventory_date	Red maple	Acer rubrum	Oklahoma City	Oklahoma	-97.52190936	35.46935366	Bicentennial park	7.62	52.49344	naturally_occurring	more than 18.29 m	0 to 15.24 cm	OklahomaCity	NA	NA	NA	NA	NA	NA	NA	NA	NA	NA	NA	NA	NA
3/24/2020	inventory_date	Red maple	Acer rubrum	Oklahoma City	Oklahoma	-97.52180342	35.46935039	Bicentennial park	7.62	52.49344	naturally_occurring	more than 18.29 m	0 to 15.24 cm	OklahomaCity	NA	NA	NA	NA	NA	NA	NA	NA	NA	NA	NA	NA	NA
3/24/2020	inventory_date	Red maple	Acer rubrum	Oklahoma City	Oklahoma	-97.52158348	35.46933509	Bicentennial park	7.62	52.49344	naturally_occurring	more than 18.29 m	0 to 15.24 cm	OklahomaCity	NA	NA	NA	NA	NA	NA	NA	NA	NA	NA	NA	NA	NA
3/24/2020	inventory_date	American elm	Ulmus americana	Oklahoma City	Oklahoma	-97.52137561	35.4693056	Bicentennial park	7.62	45.93176	naturally_occurring	more than 18.29 m	0 to 15.24 cm	OklahomaCity	NA	NA	NA	NA	NA	NA	NA	NA	NA	NA	NA	NA	NA
3/24/2020	inventory_date	American elm	Ulmus americana	Oklahoma City	Oklahoma	-97.52138902	35.46921823	Bicentennial park	7.62	45.93176	naturally_occurring	more than 18.29 m	0 to 15.24 cm	OklahomaCity	NA	NA	NA	NA	NA	NA	NA	NA	NA	NA	NA	NA	NA
3/24/2020	inventory_date	American elm	Ulmus americana	Oklahoma City	Oklahoma	-97.52138365	35.46912429	Bicentennial park	7.62	45.93176	naturally_occurring	more than 18.29 m	0 to 15.24 cm	OklahomaCity	NA	NA	NA	NA	NA	NA	NA	NA	NA	NA	NA	NA	NA
3/24/2020	inventory_date	American elm	Ulmus americana	Oklahoma City	Oklahoma	-97.52137829	35.46880318	Bicentennial park	7.62	45.93176	naturally_occurring	more than 18.29 m	0 to 15.24 cm	OklahomaCity	NA	NA	NA	NA	NA	NA	NA	NA	NA	NA	NA	NA	NA
3/24/2020	inventory_date	American elm	Ulmus americana	Oklahoma City	Oklahoma	-97.5213689	35.46872781	Bicentennial park	7.62	45.93176	naturally_occurring	more than 18.29 m	0 to 15.24 cm	OklahomaCity	NA	NA	NA	NA	NA	NA	NA	NA	NA	NA	NA	NA	NA
3/24/2020	inventory_date	American elm	Ulmus americana	Oklahoma City	Oklahoma	-97.52136756	35.46864589	Bicentennial park	7.62	45.93176	naturally_occurring	more than 18.29 m	0 to 15.24 cm	OklahomaCity	NA	NA	NA	NA	NA	NA	NA	NA	NA	NA	NA	NA	NA
3/24/2020	inventory_date	American elm	Ulmus americana	Oklahoma City	Oklahoma	-97.52117712	35.46878133	Bicentennial park	7.62	45.93176	naturally_occurring	more than 18.29 m	0 to 15.24 cm	OklahomaCity	NA	NA	NA	NA	NA	NA	NA	NA	NA	NA	NA	NA	NA
3/24/2020	inventory_date	American elm	Ulmus americana	Oklahoma City	Oklahoma	-97.52118249	35.46870706	Bicentennial park	7.62	45.93176	naturally_occurring	more than 18.29 m	0 to 15.24 cm	OklahomaCity	NA	NA	NA	NA	NA	NA	NA	NA	NA	NA	NA	NA	NA
3/24/2020	inventory_date	American elm	Ulmus americana	Oklahoma City	Oklahoma	-97.52118383	35.46861859	Bicentennial park	7.62	45.93176	naturally_occurring	more than 18.29 m	0 to 15.24 cm	OklahomaCity	NA	NA	NA	NA	NA	NA	NA	NA	NA	NA	NA	NA	NA
3/24/2020	inventory_date	American elm	Ulmus americana	Oklahoma City	Oklahoma	-97.52118249	35.46911337	Bicentennial park	7.62	45.93176	naturally_occurring	more than 18.29 m	0 to 15.24 cm	OklahomaCity	NA	NA	NA	NA	NA	NA	NA	NA	NA	NA	NA	NA	NA
3/24/2020	inventory_date	American elm	Ulmus americana	Oklahoma City	Oklahoma	-97.52118919	35.46921058	Bicentennial park	7.62	45.93176	naturally_occurring	more than 18.29 m	0 to 15.24 cm	OklahomaCity	NA	NA	NA	NA	NA	NA	NA	NA	NA	NA	NA	NA	NA
3/24/2020	inventory_date	American elm	Ulmus americana	Oklahoma City	Oklahoma	-97.52118114	35.4693056	Bicentennial park	7.62	45.93176	naturally_occurring	more than 18.29 m	0 to 15.24 cm	OklahomaCity	NA	NA	NA	NA	NA	NA	NA	NA	NA	NA	NA	NA	NA
3/24/2020	inventory_date	Shantung maple	Acer truncatum	Oklahoma City	Oklahoma	-97.52158146	35.46954917	Bicentennial park	7.62	39.37008	introduced	more than 18.29 m	0 to 15.24 cm	OklahomaCity	NA	NA	NA	NA	NA	NA	NA	NA	NA	NA	NA	NA	NA
3/24/2020	inventory_date	Shantung maple	Acer truncatum	Oklahoma City	Oklahoma	-97.52178665	35.46956064	Bicentennial park	7.62	39.37008	introduced	more than 18.29 m	0 to 15.24 cm	OklahomaCity	NA	NA	NA	NA	NA	NA	NA	NA	NA	NA	NA	NA	NA
3/24/2020	inventory_date	Shantung maple	Acer truncatum	Oklahoma City	Oklahoma	-97.52212729	35.46956665	Bicentennial park	7.62	39.37008	introduced	more than 18.29 m	0 to 15.24 cm	OklahomaCity	NA	NA	NA	NA	NA	NA	NA	NA	NA	NA	NA	NA	NA
3/24/2020	inventory_date	Shantung maple	Acer truncatum	Oklahoma City	Oklahoma	-97.52223861	35.46956119	Bicentennial park	7.62	39.37008	introduced	more than 18.29 m	0 to 15.24 cm	OklahomaCity	NA	NA	NA	NA	NA	NA	NA	NA	NA	NA	NA	NA	NA
3/24/2020	inventory_date	Chinkapin oak	Quercus muehlenbergii	Oklahoma City	Oklahoma	-97.52172094	35.46952296	Bicentennial park	7.62	39.37008	naturally_occurring	more than 18.29 m	0 to 15.24 cm	OklahomaCity	NA	NA	NA	NA	NA	NA	NA	NA	NA	NA	NA	NA	NA
3/24/2020	inventory_date	Chinkapin oak	Quercus muehlenbergii	Oklahoma City	Oklahoma	-97.52196502	35.46952623	Bicentennial park	7.62	39.37008	naturally_occurring	more than 18.29 m	0 to 15.24 cm	OklahomaCity	NA	NA	NA	NA	NA	NA	NA	NA	NA	NA	NA	NA	NA
3/24/2020	inventory_date	Chinkapin oak	Quercus muehlenbergii	Oklahoma City	Oklahoma	-97.52207499	35.46952842	Bicentennial park	7.62	39.37008	naturally_occurring	more than 18.29 m	0 to 15.24 cm	OklahomaCity	NA	NA	NA	NA	NA	NA	NA	NA	NA	NA	NA	NA	NA
3/24/2020	inventory_date	Chinkapin oak	Quercus muehlenbergii	Oklahoma City	Oklahoma	-97.52229091	35.46952569	Bicentennial park	7.62	39.37008	naturally_occurring	more than 18.29 m	0 to 15.24 cm	OklahomaCity	NA	NA	NA	NA	NA	NA	NA	NA	NA	NA	NA	NA	NA
3/24/2020	inventory_date	Chinkapin oak	Quercus muehlenbergii	Oklahoma City	Oklahoma	-97.52241831	35.46953989	Bicentennial park	7.62	39.37008	naturally_occurring	more than 18.29 m	0 to 15.24 cm	OklahomaCity	NA	NA	NA	NA	NA	NA	NA	NA	NA	NA	NA	NA	NA
3/24/2020	inventory_date	Chinkapin oak	Quercus muehlenbergii	Oklahoma City	Oklahoma	-97.52256986	35.46953333	Bicentennial park	7.62	39.37008	naturally_occurring	more than 18.29 m	0 to 15.24 cm	OklahomaCity	NA	NA	NA	NA	NA	NA	NA	NA	NA	NA	NA	NA	NA
3/24/2020	inventory_date	Red maple	Acer rubrum	Oklahoma City	Oklahoma	-97.52253231	35.4694252	Bicentennial park	7.62	39.37008	naturally_occurring	more than 18.29 m	0 to 15.24 cm	OklahomaCity	NA	NA	NA	NA	NA	NA	NA	NA	NA	NA	NA	NA	NA
3/24/2020	inventory_date	Red maple	Acer rubrum	Oklahoma City	Oklahoma	-97.52278444	35.46957921	Bicentennial park	7.62	39.37008	naturally_occurring	more than 18.29 m	0 to 15.24 cm	OklahomaCity	NA	NA	NA	NA	NA	NA	NA	NA	NA	NA	NA	NA	NA
3/26/2020	inventory_date	Chinkapin oak	Quercus muehlenbergii	Oklahoma City	Oklahoma	-97.52250596	35.46850026	Bicentennial park	7.62	39.37008	naturally_occurring	more than 18.29 m	0 to 15.24 cm	OklahomaCity	NA	NA	NA	NA	NA	NA	NA	NA	NA	NA	NA	NA	NA
3/26/2020	inventory_date	Chinkapin oak	Quercus muehlenbergii	Oklahoma City	Oklahoma	-97.52236246	35.46849371	Bicentennial park	7.62	45.93176	naturally_occurring	more than 18.29 m	0 to 15.24 cm	OklahomaCity	NA	NA	NA	NA	NA	NA	NA	NA	NA	NA	NA	NA	NA
3/26/2020	inventory_date	Chinkapin oak	Quercus muehlenbergii	Oklahoma City	Oklahoma	-97.52221896	35.46849043	Bicentennial park	0	0	naturally_occurring	NA	NA	OklahomaCity	NA	NA	NA	NA	NA	NA	NA	NA	NA	NA	NA	NA	NA
3/26/2020	inventory_date	Shantung maple	Acer truncatum	Oklahoma City	Oklahoma	-97.52212106	35.4684593	Bicentennial park	7.62	39.37008	introduced	more than 18.29 m	0 to 15.24 cm	OklahomaCity	NA	NA	NA	NA	NA	NA	NA	NA	NA	NA	NA	NA	NA
3/26/2020	inventory_date	Shantung maple	Acer truncatum	Oklahoma City	Oklahoma	-97.52199902	35.4684593	Bicentennial park	7.62	39.37008	introduced	more than 18.29 m	0 to 15.24 cm	OklahomaCity	NA	NA	NA	NA	NA	NA	NA	NA	NA	NA	NA	NA	NA
3/26/2020	inventory_date	Shantung maple	Acer truncatum	Oklahoma City	Oklahoma	-97.52186089	35.46845712	Bicentennial park	7.62	39.37008	introduced	more than 18.29 m	0 to 15.24 cm	OklahomaCity	NA	NA	NA	NA	NA	NA	NA	NA	NA	NA	NA	NA	NA
3/26/2020	inventory_date	Shantung maple	Acer truncatum	Oklahoma City	Oklahoma	-97.52174153	35.46844183	Bicentennial park	7.62	39.37008	introduced	more than 18.29 m	0 to 15.24 cm	OklahomaCity	NA	NA	NA	NA	NA	NA	NA	NA	NA	NA	NA	NA	NA
3/26/2020	inventory_date	Shantung maple	Acer truncatum	Oklahoma City	Oklahoma	-97.52166106	35.46844401	Bicentennial park	7.62	39.37008	introduced	more than 18.29 m	0 to 15.24 cm	OklahomaCity	NA	NA	NA	NA	NA	NA	NA	NA	NA	NA	NA	NA	NA
3/26/2020	inventory_date	Shantung maple	Acer truncatum	Oklahoma City	Oklahoma	-97.52154841	35.4684462	Bicentennial park	7.62	39.37008	introduced	more than 18.29 m	0 to 15.24 cm	OklahomaCity	NA	NA	NA	NA	NA	NA	NA	NA	NA	NA	NA	NA	NA
3/26/2020	inventory_date	Red maple	Acer rubrum	Oklahoma City	Oklahoma	-97.52261191	35.46850136	Bicentennial park	0	0	naturally_occurring	NA	NA	OklahomaCity	NA	NA	NA	NA	NA	NA	NA	NA	NA	NA	NA	NA	NA
7/20/2016	inventory_date	Western soapberry	Sapindus drummondii	Oklahoma City	Oklahoma	-97.60700216	35.58456843	Bluff creek park(west)	12.192	78.74016	no_info	more than 18.29 m	0 to 15.24 cm	OklahomaCity	NA	NA	NA	NA	NA	NA	NA	NA	NA	NA	NA	NA	NA
7/20/2016	inventory_date	Western soapberry	Sapindus drummondii	Oklahoma City	Oklahoma	-97.60700484	35.58457934	Bluff creek park(west)	10.414	78.74016	no_info	more than 18.29 m	0 to 15.24 cm	OklahomaCity	NA	NA	NA	NA	NA	NA	NA	NA	NA	NA	NA	NA	NA
7/20/2016	inventory_date	Western soapberry	Sapindus drummondii	Oklahoma City	Oklahoma	-97.60698875	35.58457934	Bluff creek park(west)	4.064	39.37008	no_info	more than 18.29 m	0 to 15.24 cm	OklahomaCity	NA	NA	NA	NA	NA	NA	NA	NA	NA	NA	NA	NA	NA
7/20/2016	inventory_date	Western soapberry	Sapindus drummondii	Oklahoma City	Oklahoma	-97.60697167	35.58458878	Bluff creek park(west)	7.366	65.6168	no_info	more than 18.29 m	0 to 15.24 cm	OklahomaCity	NA	NA	NA	NA	NA	NA	NA	NA	NA	NA	NA	NA	NA
7/20/2016	inventory_date	Western soapberry	Sapindus drummondii	Oklahoma City	Oklahoma	-97.60698296	35.58459612	Bluff creek park(west)	9.144	78.74016	no_info	more than 18.29 m	0 to 15.24 cm	OklahomaCity	NA	NA	NA	NA	NA	NA	NA	NA	NA	NA	NA	NA	NA
7/20/2016	inventory_date	Western soapberry	Sapindus drummondii	Oklahoma City	Oklahoma	-97.60700328	35.58459612	Bluff creek park(west)	7.62	78.74016	no_info	more than 18.29 m	0 to 15.24 cm	OklahomaCity	NA	NA	NA	NA	NA	NA	NA	NA	NA	NA	NA	NA	NA
7/20/2016	inventory_date	Western soapberry	Sapindus drummondii	Oklahoma City	Oklahoma	-97.60700019	35.58461042	Bluff creek park(west)	7.112	65.6168	no_info	more than 18.29 m	0 to 15.24 cm	OklahomaCity	NA	NA	NA	NA	NA	NA	NA	NA	NA	NA	NA	NA	NA
7/20/2016	inventory_date	Western soapberry	Sapindus drummondii	Oklahoma City	Oklahoma	-97.6061919	35.58281535	Bluff creek park(west)	11.938	78.74016	no_info	more than 18.29 m	0 to 15.24 cm	OklahomaCity	NA	NA	NA	NA	NA	NA	NA	NA	NA	NA	NA	NA	NA
7/20/2016	inventory_date	Western soapberry	Sapindus drummondii	Oklahoma City	Oklahoma	-97.60600414	35.58288079	Bluff creek park(west)	14.478	88.58268	no_info	more than 18.29 m	0 to 15.24 cm	OklahomaCity	NA	NA	NA	NA	NA	NA	NA	NA	NA	NA	NA	NA	NA
7/20/2016	inventory_date	Western soapberry	Sapindus drummondii	Oklahoma City	Oklahoma	-97.6059961	35.58289824	Bluff creek park(west)	11.938	88.58268	no_info	more than 18.29 m	0 to 15.24 cm	OklahomaCity	NA	NA	NA	NA	NA	NA	NA	NA	NA	NA	NA	NA	NA
7/20/2016	inventory_date	Western soapberry	Sapindus drummondii	Oklahoma City	Oklahoma	-97.60594514	35.58290261	Bluff creek park(west)	16.002	118.11024	no_info	more than 18.29 m	15.24 to 30.48 cm	OklahomaCity	NA	NA	NA	NA	NA	NA	NA	NA	NA	NA	NA	NA	NA
7/20/2016	inventory_date	Western soapberry	Sapindus drummondii	Oklahoma City	Oklahoma	-97.60600414	35.58291351	Bluff creek park(west)	12.446	98.4252	no_info	more than 18.29 m	0 to 15.24 cm	OklahomaCity	NA	NA	NA	NA	NA	NA	NA	NA	NA	NA	NA	NA	NA
7/20/2016	inventory_date	Western soapberry	Sapindus drummondii	Oklahoma City	Oklahoma	-97.60599878	35.58294842	Bluff creek park(west)	11.43	118.11024	no_info	more than 18.29 m	0 to 15.24 cm	OklahomaCity	NA	NA	NA	NA	NA	NA	NA	NA	NA	NA	NA	NA	NA
7/20/2016	inventory_date	Western soapberry	Sapindus drummondii	Oklahoma City	Oklahoma	-97.60599536	35.58295586	Bluff creek park(west)	18.796	118.11024	no_info	more than 18.29 m	15.24 to 30.48 cm	OklahomaCity	NA	NA	NA	NA	NA	NA	NA	NA	NA	NA	NA	NA	NA
7/20/2016	inventory_date	Western soapberry	Sapindus drummondii	Oklahoma City	Oklahoma	-97.60598537	35.58295714	Bluff creek park(west)	9.398	59.05512	no_info	more than 18.29 m	0 to 15.24 cm	OklahomaCity	NA	NA	NA	NA	NA	NA	NA	NA	NA	NA	NA	NA	NA
7/20/2016	inventory_date	Western soapberry	Sapindus drummondii	Oklahoma City	Oklahoma	-97.60594188	35.58295277	Bluff creek park(west)	14.732	118.11024	no_info	more than 18.29 m	0 to 15.24 cm	OklahomaCity	NA	NA	NA	NA	NA	NA	NA	NA	NA	NA	NA	NA	NA
7/20/2016	inventory_date	Western soapberry	Sapindus drummondii	Oklahoma City	Oklahoma	-97.60600951	35.58298986	Bluff creek park(west)	17.018	118.11024	no_info	more than 18.29 m	15.24 to 30.48 cm	OklahomaCity	NA	NA	NA	NA	NA	NA	NA	NA	NA	NA	NA	NA	NA
7/20/2016	inventory_date	Western soapberry	Sapindus drummondii	Oklahoma City	Oklahoma	-97.60588613	35.58291569	Bluff creek park(west)	11.938	88.58268	no_info	more than 18.29 m	0 to 15.24 cm	OklahomaCity	NA	NA	NA	NA	NA	NA	NA	NA	NA	NA	NA	NA	NA
7/20/2016	inventory_date	Western soapberry	Sapindus drummondii	Oklahoma City	Oklahoma	-97.60579666	35.58295026	Bluff creek park(west)	18.542	118.11024	no_info	more than 18.29 m	15.24 to 30.48 cm	OklahomaCity	NA	NA	NA	NA	NA	NA	NA	NA	NA	NA	NA	NA	NA
7/20/2016	inventory_date	Western soapberry	Sapindus drummondii	Oklahoma City	Oklahoma	-97.60575649	35.58295905	Bluff creek park(west)	18.034	118.11024	no_info	more than 18.29 m	15.24 to 30.48 cm	OklahomaCity	NA	NA	NA	NA	NA	NA	NA	NA	NA	NA	NA	NA	NA
7/20/2016	inventory_date	Western soapberry	Sapindus drummondii	Oklahoma City	Oklahoma	-97.60578276	35.58298795	Bluff creek park(west)	19.05	118.11024	no_info	more than 18.29 m	15.24 to 30.48 cm	OklahomaCity	NA	NA	NA	NA	NA	NA	NA	NA	NA	NA	NA	NA	NA
7/20/2016	inventory_date	Western soapberry	Sapindus drummondii	Oklahoma City	Oklahoma	-97.60557499	35.58302913	Bluff creek park(west)	13.97	78.74016	no_info	more than 18.29 m	0 to 15.24 cm	OklahomaCity	NA	NA	NA	NA	NA	NA	NA	NA	NA	NA	NA	NA	NA
7/20/2016	inventory_date	Western soapberry	Sapindus drummondii	Oklahoma City	Oklahoma	-97.60556963	35.58304003	Bluff creek park(west)	14.732	68.89764	no_info	more than 18.29 m	0 to 15.24 cm	OklahomaCity	NA	NA	NA	NA	NA	NA	NA	NA	NA	NA	NA	NA	NA
7/20/2016	inventory_date	Western soapberry	Sapindus drummondii	Oklahoma City	Oklahoma	-97.6054815	35.58307842	Bluff creek park(west)	17.018	118.11024	no_info	more than 18.29 m	15.24 to 30.48 cm	OklahomaCity	NA	NA	NA	NA	NA	NA	NA	NA	NA	NA	NA	NA	NA
7/20/2016	inventory_date	Eastern redbud	Cercis canadensis	Oklahoma City	Oklahoma	-97.60618945	35.58422597	Bluff creek park(west)	4.826	32.8084	naturally_occurring	more than 18.29 m	0 to 15.24 cm	OklahomaCity	NA	NA	NA	NA	NA	NA	NA	NA	NA	NA	NA	NA	NA
7/20/2016	inventory_date	Eastern redbud	Cercis canadensis	Oklahoma City	Oklahoma	-97.60617872	35.58426959	Bluff creek park(west)	3.302	42.65092	naturally_occurring	more than 18.29 m	0 to 15.24 cm	OklahomaCity	NA	NA	NA	NA	NA	NA	NA	NA	NA	NA	NA	NA	NA
7/20/2016	inventory_date	Eastern redbud	Cercis canadensis	Oklahoma City	Oklahoma	-97.60623505	35.58426305	Bluff creek park(west)	2.794	32.8084	naturally_occurring	more than 18.29 m	0 to 15.24 cm	OklahomaCity	NA	NA	NA	NA	NA	NA	NA	NA	NA	NA	NA	NA	NA
7/20/2016	inventory_date	Green ash	Fraxinus pennsylvanica	Oklahoma City	Oklahoma	-97.60628869	35.58431322	Bluff creek park(west)	5.08	39.37008	naturally_occurring	more than 18.29 m	0 to 15.24 cm	OklahomaCity	NA	NA	NA	NA	NA	NA	NA	NA	NA	NA	NA	NA	NA
7/20/2016	inventory_date	White ash	Fraxinus americana	Oklahoma City	Oklahoma	-97.60632088	35.58436775	Bluff creek park(west)	6.858	45.93176	naturally_occurring	more than 18.29 m	0 to 15.24 cm	OklahomaCity	NA	NA	NA	NA	NA	NA	NA	NA	NA	NA	NA	NA	NA
7/20/2016	inventory_date	White ash	Fraxinus americana	Oklahoma City	Oklahoma	-97.60636111	35.58434594	Bluff creek park(west)	5.842	45.93176	naturally_occurring	more than 18.29 m	0 to 15.24 cm	OklahomaCity	NA	NA	NA	NA	NA	NA	NA	NA	NA	NA	NA	NA	NA
7/20/2016	inventory_date	Eastern redbud	Cercis canadensis	Oklahoma City	Oklahoma	-97.6064389	35.58436557	Bluff creek park(west)	3.81	22.96588	naturally_occurring	more than 18.29 m	0 to 15.24 cm	OklahomaCity	NA	NA	NA	NA	NA	NA	NA	NA	NA	NA	NA	NA	NA
7/20/2016	inventory_date	Eastern redbud	Cercis canadensis	Oklahoma City	Oklahoma	-97.60647645	35.58443319	Bluff creek park(west)	4.318	29.52756	naturally_occurring	more than 18.29 m	0 to 15.24 cm	OklahomaCity	NA	NA	NA	NA	NA	NA	NA	NA	NA	NA	NA	NA	NA
7/20/2016	inventory_date	Eastern redbud	Cercis canadensis	Oklahoma City	Oklahoma	-97.6064845	35.58435903	Bluff creek park(west)	4.064	29.52756	naturally_occurring	more than 18.29 m	0 to 15.24 cm	OklahomaCity	NA	NA	NA	NA	NA	NA	NA	NA	NA	NA	NA	NA	NA
7/20/2016	inventory_date	Shumard oak	Quercus shumardii	Oklahoma City	Oklahoma	-97.60688414	35.58446809	Bluff creek park(west)	5.588	42.65092	naturally_occurring	more than 18.29 m	0 to 15.24 cm	OklahomaCity	NA	NA	NA	NA	NA	NA	NA	NA	NA	NA	NA	NA	NA
7/20/2016	inventory_date	Shumard oak	Quercus shumardii	Oklahoma City	Oklahoma	-97.6069807	35.58451608	Bluff creek park(west)	6.604	42.65092	naturally_occurring	more than 18.29 m	0 to 15.24 cm	OklahomaCity	NA	NA	NA	NA	NA	NA	NA	NA	NA	NA	NA	NA	NA
7/20/2016	inventory_date	Kousa dogwood	Cornus kousa	Oklahoma City	Oklahoma	-97.60680904	35.58455317	Bluff creek park(west)	4.064	42.65092	introduced	more than 18.29 m	0 to 15.24 cm	OklahomaCity	NA	NA	NA	NA	NA	NA	NA	NA	NA	NA	NA	NA	NA
7/13/2017	inventory_date	Vacant site) vacant site	NA	Oklahoma City	Oklahoma	-97.60684391	35.58454662	Bluff creek park(west)	0	0	no_info	NA	NA	OklahomaCity	NA	NA	NA	NA	NA	NA	NA	NA	NA	NA	NA	NA	NA
7/13/2017	inventory_date	Vacant site) vacant site	NA	Oklahoma City	Oklahoma	-97.60684659	35.584503	Bluff creek park(west)	0	0	no_info	NA	NA	OklahomaCity	NA	NA	NA	NA	NA	NA	NA	NA	NA	NA	NA	NA	NA
7/20/2016	inventory_date	Eastern redbud	Cercis canadensis	Oklahoma City	Oklahoma	-97.60685948	35.58473568	Bluff creek park(west)	5.08	32.8084	naturally_occurring	more than 18.29 m	0 to 15.24 cm	OklahomaCity	NA	NA	NA	NA	NA	NA	NA	NA	NA	NA	NA	NA	NA
7/20/2016	inventory_date	Eastern redbud	Cercis canadensis	Oklahoma City	Oklahoma	-97.6068823	35.58476197	Bluff creek park(west)	4.572	36.08924	naturally_occurring	more than 18.29 m	0 to 15.24 cm	OklahomaCity	NA	NA	NA	NA	NA	NA	NA	NA	NA	NA	NA	NA	NA
7/20/2016	inventory_date	Eastern redbud	Cercis canadensis	Oklahoma City	Oklahoma	-97.60680434	35.58476506	Bluff creek park(west)	4.064	39.37008	naturally_occurring	more than 18.29 m	0 to 15.24 cm	OklahomaCity	NA	NA	NA	NA	NA	NA	NA	NA	NA	NA	NA	NA	NA
7/20/2016	inventory_date	Shumard oak	Quercus shumardii	Oklahoma City	Oklahoma	-97.60678533	35.58472022	Bluff creek park(west)	5.842	42.65092	naturally_occurring	more than 18.29 m	0 to 15.24 cm	OklahomaCity	NA	NA	NA	NA	NA	NA	NA	NA	NA	NA	NA	NA	NA
7/20/2016	inventory_date	Shumard oak	Quercus shumardii	Oklahoma City	Oklahoma	-97.60669216	35.58473104	Bluff creek park(west)	4.572	42.65092	naturally_occurring	more than 18.29 m	0 to 15.24 cm	OklahomaCity	NA	NA	NA	NA	NA	NA	NA	NA	NA	NA	NA	NA	NA
7/13/2017	inventory_date	Vacant site) vacant site	NA	Oklahoma City	Oklahoma	-97.60643663	35.58471933	Bluff creek park(west)	0	0	no_info	NA	NA	OklahomaCity	NA	NA	NA	NA	NA	NA	NA	NA	NA	NA	NA	NA	NA
7/20/2016	inventory_date	Freeman maple	Acer freemanii	Oklahoma City	Oklahoma	-97.60629285	35.58472949	Bluff creek park(west)	6.35	52.49344	introduced	more than 18.29 m	0 to 15.24 cm	OklahomaCity	NA	NA	NA	NA	NA	NA	NA	NA	NA	NA	NA	NA	NA
7/20/2016	inventory_date	Shumard oak	Quercus shumardii	Oklahoma City	Oklahoma	-97.60636153	35.58467789	Bluff creek park(west)	4.318	39.37008	naturally_occurring	more than 18.29 m	0 to 15.24 cm	OklahomaCity	NA	NA	NA	NA	NA	NA	NA	NA	NA	NA	NA	NA	NA
7/20/2016	inventory_date	Shumard oak	Quercus shumardii	Oklahoma City	Oklahoma	-97.60624912	35.58461816	Bluff creek park(west)	5.588	39.37008	naturally_occurring	more than 18.29 m	0 to 15.24 cm	OklahomaCity	NA	NA	NA	NA	NA	NA	NA	NA	NA	NA	NA	NA	NA
7/20/2016	inventory_date	Freeman maple	Acer freemanii	Oklahoma City	Oklahoma	-97.60622821	35.58468001	Bluff creek park(west)	5.842	42.65092	introduced	more than 18.29 m	0 to 15.24 cm	OklahomaCity	NA	NA	NA	NA	NA	NA	NA	NA	NA	NA	NA	NA	NA
7/13/2017	inventory_date	Vacant site) vacant site	NA	Oklahoma City	Oklahoma	-97.60619968	35.58462125	Bluff creek park(west)	0	0	no_info	NA	NA	OklahomaCity	NA	NA	NA	NA	NA	NA	NA	NA	NA	NA	NA	NA	NA
7/13/2017	inventory_date	Vacant site) vacant site	NA	Oklahoma City	Oklahoma	-97.60616166	35.58465372	Bluff creek park(west)	0	0	no_info	NA	NA	OklahomaCity	NA	NA	NA	NA	NA	NA	NA	NA	NA	NA	NA	NA	NA
7/13/2017	inventory_date	Vacant site) vacant site	NA	Oklahoma City	Oklahoma	-97.60611982	35.58469857	Bluff creek park(west)	0	0	no_info	NA	NA	OklahomaCity	NA	NA	NA	NA	NA	NA	NA	NA	NA	NA	NA	NA	NA
7/13/2017	inventory_date	Vacant site) vacant site	NA	Oklahoma City	Oklahoma	-97.60609511	35.58475733	Bluff creek park(west)	0	0	no_info	NA	NA	OklahomaCity	NA	NA	NA	NA	NA	NA	NA	NA	NA	NA	NA	NA	NA
7/13/2017	inventory_date	Vacant site) vacant site	NA	Oklahoma City	Oklahoma	-97.60609701	35.58479908	Bluff creek park(west)	0	0	no_info	NA	NA	OklahomaCity	NA	NA	NA	NA	NA	NA	NA	NA	NA	NA	NA	NA	NA
7/20/2016	inventory_date	Freeman maple	Acer freemanii	Oklahoma City	Oklahoma	-97.60617687	35.5847465	Bluff creek park(west)	5.588	39.37008	introduced	more than 18.29 m	0 to 15.24 cm	OklahomaCity	NA	NA	NA	NA	NA	NA	NA	NA	NA	NA	NA	NA	NA
7/13/2017	inventory_date	Vacant site) vacant site	NA	Oklahoma City	Oklahoma	-97.60605327	35.58483774	Bluff creek park(west)	0	0	no_info	NA	NA	OklahomaCity	NA	NA	NA	NA	NA	NA	NA	NA	NA	NA	NA	NA	NA
7/20/2016	inventory_date	Common hackberry	Celtis occidentalis	Oklahoma City	Oklahoma	-97.60538587	35.58523515	Bluff creek park(west)	8.636	52.49344	naturally_occurring	more than 18.29 m	0 to 15.24 cm	OklahomaCity	NA	NA	NA	NA	NA	NA	NA	NA	NA	NA	NA	NA	NA
7/20/2016	inventory_date	Shumard oak	Quercus shumardii	Oklahoma City	Oklahoma	-97.60545242	35.58502794	Bluff creek park(west)	11.176	49.2126	naturally_occurring	more than 18.29 m	0 to 15.24 cm	OklahomaCity	NA	NA	NA	NA	NA	NA	NA	NA	NA	NA	NA	NA	NA
7/20/2016	inventory_date	Common hackberry	Celtis occidentalis	Oklahoma City	Oklahoma	-97.60561214	35.58486248	Bluff creek park(west)	6.858	49.2126	naturally_occurring	more than 18.29 m	0 to 15.24 cm	OklahomaCity	NA	NA	NA	NA	NA	NA	NA	NA	NA	NA	NA	NA	NA
7/20/2016	inventory_date	Cedar elm	Ulmus crassifolia	Oklahoma City	Oklahoma	-97.60553289	35.58458046	Bluff creek park(west)	9.652	49.2126	naturally_occurring	more than 18.29 m	0 to 15.24 cm	OklahomaCity	NA	NA	NA	NA	NA	NA	NA	NA	NA	NA	NA	NA	NA
7/20/2016	inventory_date	Chinkapin oak	Quercus muehlenbergii	Oklahoma City	Oklahoma	-97.60538805	35.5851236	Bluff creek park(west)	9.144	49.2126	naturally_occurring	more than 18.29 m	0 to 15.24 cm	OklahomaCity	NA	NA	NA	NA	NA	NA	NA	NA	NA	NA	NA	NA	NA
7/20/2016	inventory_date	Eastern redbud	Cercis canadensis	Oklahoma City	Oklahoma	-97.60552752	35.58447793	Bluff creek park(west)	4.064	26.24672	naturally_occurring	more than 18.29 m	0 to 15.24 cm	OklahomaCity	NA	NA	NA	NA	NA	NA	NA	NA	NA	NA	NA	NA	NA
7/20/2016	inventory_date	London planetree	Platanus acerifolia	Oklahoma City	Oklahoma	-97.60561335	35.58430779	Bluff creek park(west)	8.89	55.77428	introduced	more than 18.29 m	0 to 15.24 cm	OklahomaCity	NA	NA	NA	NA	NA	NA	NA	NA	NA	NA	NA	NA	NA
7/20/2016	inventory_date	Common hackberry	Celtis occidentalis	Oklahoma City	Oklahoma	-97.60581184	35.58433833	Bluff creek park(west)	10.668	49.2126	naturally_occurring	more than 18.29 m	0 to 15.24 cm	OklahomaCity	NA	NA	NA	NA	NA	NA	NA	NA	NA	NA	NA	NA	NA
7/20/2016	inventory_date	Shumard oak	Quercus shumardii	Oklahoma City	Oklahoma	-97.60578754	35.58411947	Bluff creek park(west)	11.176	62.33596	naturally_occurring	more than 18.29 m	0 to 15.24 cm	OklahomaCity	NA	NA	NA	NA	NA	NA	NA	NA	NA	NA	NA	NA	NA
7/20/2016	inventory_date	Shumard oak	Quercus shumardii	Oklahoma City	Oklahoma	-97.60578485	35.5839755	Bluff creek park(west)	11.684	59.05512	naturally_occurring	more than 18.29 m	0 to 15.24 cm	OklahomaCity	NA	NA	NA	NA	NA	NA	NA	NA	NA	NA	NA	NA	NA
7/20/2016	inventory_date	Common hackberry	Celtis occidentalis	Oklahoma City	Oklahoma	-97.60580647	35.58382135	Bluff creek park(west)	10.922	49.2126	naturally_occurring	more than 18.29 m	0 to 15.24 cm	OklahomaCity	NA	NA	NA	NA	NA	NA	NA	NA	NA	NA	NA	NA	NA
7/20/2016	inventory_date	Eastern redbud	Cercis canadensis	Oklahoma City	Oklahoma	-97.60561335	35.58399586	Bluff creek park(west)	5.842	36.08924	naturally_occurring	more than 18.29 m	0 to 15.24 cm	OklahomaCity	NA	NA	NA	NA	NA	NA	NA	NA	NA	NA	NA	NA	NA
7/20/2016	inventory_date	Eastern redbud	Cercis canadensis	Oklahoma City	Oklahoma	-97.60562945	35.58393914	Bluff creek park(west)	8.89	36.08924	naturally_occurring	more than 18.29 m	0 to 15.24 cm	OklahomaCity	NA	NA	NA	NA	NA	NA	NA	NA	NA	NA	NA	NA	NA
7/20/2016	inventory_date	Eastern redbud	Cercis canadensis	Oklahoma City	Oklahoma	-97.60555971	35.58394133	Bluff creek park(west)	8.636	32.8084	naturally_occurring	more than 18.29 m	0 to 15.24 cm	OklahomaCity	NA	NA	NA	NA	NA	NA	NA	NA	NA	NA	NA	NA	NA
7/20/2016	inventory_date	Shumard oak	Quercus shumardii	Oklahoma City	Oklahoma	-97.60556239	35.58372101	Bluff creek park(west)	8.89	52.49344	naturally_occurring	more than 18.29 m	0 to 15.24 cm	OklahomaCity	NA	NA	NA	NA	NA	NA	NA	NA	NA	NA	NA	NA	NA
7/20/2016	inventory_date	Cedar elm	Ulmus crassifolia	Oklahoma City	Oklahoma	-97.60590571	35.58365557	Bluff creek park(west)	11.938	62.33596	naturally_occurring	more than 18.29 m	0 to 15.24 cm	OklahomaCity	NA	NA	NA	NA	NA	NA	NA	NA	NA	NA	NA	NA	NA
7/20/2016	inventory_date	Eastern redbud	Cercis canadensis	Oklahoma City	Oklahoma	-97.60548729	35.58360758	Bluff creek park(west)	10.16	39.37008	naturally_occurring	more than 18.29 m	0 to 15.24 cm	OklahomaCity	NA	NA	NA	NA	NA	NA	NA	NA	NA	NA	NA	NA	NA
7/20/2016	inventory_date	Chinkapin oak	Quercus muehlenbergii	Oklahoma City	Oklahoma	-97.60549534	35.58350724	Bluff creek park(west)	9.906	59.05512	naturally_occurring	more than 18.29 m	0 to 15.24 cm	OklahomaCity	NA	NA	NA	NA	NA	NA	NA	NA	NA	NA	NA	NA	NA
7/20/2016	inventory_date	Chinkapin oak	Quercus muehlenbergii	Oklahoma City	Oklahoma	-97.60534513	35.58348324	Bluff creek park(west)	9.652	59.05512	naturally_occurring	more than 18.29 m	0 to 15.24 cm	OklahomaCity	NA	NA	NA	NA	NA	NA	NA	NA	NA	NA	NA	NA	NA
7/20/2016	inventory_date	Eastern redbud	Cercis canadensis	Oklahoma City	Oklahoma	-97.60514933	35.58350942	Bluff creek park(west)	11.684	29.52756	naturally_occurring	more than 18.29 m	0 to 15.24 cm	OklahomaCity	NA	NA	NA	NA	NA	NA	NA	NA	NA	NA	NA	NA	NA
2/24/2020	inventory_date	Vacant site) vacant site	NA	Oklahoma City	Oklahoma	-97.60509837	35.58347016	Bluff creek park(west)	0	0	no_info	NA	NA	OklahomaCity	NA	NA	NA	NA	NA	NA	NA	NA	NA	NA	NA	NA	NA
7/20/2016	inventory_date	American elm	Ulmus americana	Oklahoma City	Oklahoma	-97.60635711	35.58299085	Bluff creek park(west)	33.782	88.58268	naturally_occurring	more than 18.29 m	30.48 to 45.72 cm	OklahomaCity	NA	NA	NA	NA	NA	NA	NA	NA	NA	NA	NA	NA	NA
7/20/2016	inventory_date	Bumelia lanuginosa) chittamwood	NA	Oklahoma City	Oklahoma	-97.60686538	35.58259633	Bluff creek park(west)	14.224	78.74016	no_info	more than 18.29 m	0 to 15.24 cm	OklahomaCity	NA	NA	NA	NA	NA	NA	NA	NA	NA	NA	NA	NA	NA
7/20/2016	inventory_date	Carya illinoinensis) pecan	NA	Oklahoma City	Oklahoma	-97.60665991	35.58267297	Bluff creek park(west)	22.86	137.79528	no_info	more than 18.29 m	15.24 to 30.48 cm	OklahomaCity	NA	NA	NA	NA	NA	NA	NA	NA	NA	NA	NA	NA	NA
7/20/2016	inventory_date	Common hackberry	Celtis occidentalis	Oklahoma City	Oklahoma	-97.60665673	35.58270013	Bluff creek park(west)	22.352	88.58268	naturally_occurring	more than 18.29 m	15.24 to 30.48 cm	OklahomaCity	NA	NA	NA	NA	NA	NA	NA	NA	NA	NA	NA	NA	NA
7/20/2016	inventory_date	Common hackberry	Celtis occidentalis	Oklahoma City	Oklahoma	-97.60662901	35.5826981	Bluff creek park(west)	13.208	78.74016	naturally_occurring	more than 18.29 m	0 to 15.24 cm	OklahomaCity	NA	NA	NA	NA	NA	NA	NA	NA	NA	NA	NA	NA	NA
7/20/2016	inventory_date	Common hackberry	Celtis occidentalis	Oklahoma City	Oklahoma	-97.6066012	35.58270187	Bluff creek park(west)	9.398	78.74016	naturally_occurring	more than 18.29 m	0 to 15.24 cm	OklahomaCity	NA	NA	NA	NA	NA	NA	NA	NA	NA	NA	NA	NA	NA
8/10/2017	inventory_date	Vacant site) vacant site	NA	Oklahoma City	Oklahoma	-97.60660429	35.58271318	Bluff creek park(west)	0	0	no_info	NA	NA	OklahomaCity	NA	NA	NA	NA	NA	NA	NA	NA	NA	NA	NA	NA	NA
7/20/2016	inventory_date	Common hackberry	Celtis occidentalis	Oklahoma City	Oklahoma	-97.60656045	35.58271677	Bluff creek park(west)	16.764	78.74016	naturally_occurring	more than 18.29 m	15.24 to 30.48 cm	OklahomaCity	NA	NA	NA	NA	NA	NA	NA	NA	NA	NA	NA	NA	NA
7/20/2016	inventory_date	Common hackberry	Celtis occidentalis	Oklahoma City	Oklahoma	-97.60654013	35.58272779	Bluff creek park(west)	9.652	59.05512	naturally_occurring	more than 18.29 m	0 to 15.24 cm	OklahomaCity	NA	NA	NA	NA	NA	NA	NA	NA	NA	NA	NA	NA	NA
7/20/2016	inventory_date	Common hackberry	Celtis occidentalis	Oklahoma City	Oklahoma	-97.60651303	35.58273513	Bluff creek park(west)	22.352	88.58268	naturally_occurring	more than 18.29 m	15.24 to 30.48 cm	OklahomaCity	NA	NA	NA	NA	NA	NA	NA	NA	NA	NA	NA	NA	NA
7/20/2016	inventory_date	Eastern redbud	Cercis canadensis	Oklahoma City	Oklahoma	-97.60650852	35.58274431	Bluff creek park(west)	18.288	59.05512	naturally_occurring	more than 18.29 m	15.24 to 30.48 cm	OklahomaCity	NA	NA	NA	NA	NA	NA	NA	NA	NA	NA	NA	NA	NA
7/20/2016	inventory_date	Celtis laevigata) sugarberry	NA	Oklahoma City	Oklahoma	-97.60648594	35.5827388	Bluff creek park(west)	12.954	49.2126	no_info	more than 18.29 m	0 to 15.24 cm	OklahomaCity	NA	NA	NA	NA	NA	NA	NA	NA	NA	NA	NA	NA	NA
7/20/2016	inventory_date	Common hackberry	Celtis occidentalis	Oklahoma City	Oklahoma	-97.60645207	35.58274982	Bluff creek park(west)	13.208	78.74016	naturally_occurring	more than 18.29 m	0 to 15.24 cm	OklahomaCity	NA	NA	NA	NA	NA	NA	NA	NA	NA	NA	NA	NA	NA
7/20/2016	inventory_date	Common hackberry	Celtis occidentalis	Oklahoma City	Oklahoma	-97.60643175	35.582759	Bluff creek park(west)	19.558	78.74016	naturally_occurring	more than 18.29 m	15.24 to 30.48 cm	OklahomaCity	NA	NA	NA	NA	NA	NA	NA	NA	NA	NA	NA	NA	NA
7/13/2017	inventory_date	Vacant site) vacant site	NA	Oklahoma City	Oklahoma	-97.60633917	35.58284715	Bluff creek park(west)	0	0	no_info	NA	NA	OklahomaCity	NA	NA	NA	NA	NA	NA	NA	NA	NA	NA	NA	NA	NA
7/20/2016	inventory_date	Common hackberry	Celtis occidentalis	Oklahoma City	Oklahoma	-97.60626164	35.58279572	Bluff creek park(west)	21.082	118.11024	naturally_occurring	more than 18.29 m	15.24 to 30.48 cm	OklahomaCity	NA	NA	NA	NA	NA	NA	NA	NA	NA	NA	NA	NA	NA
7/20/2016	inventory_date	Celtis laevigata) sugarberry	NA	Oklahoma City	Oklahoma	-97.60615703	35.58284371	Bluff creek park(west)	32.258	147.6378	no_info	more than 18.29 m	30.48 to 45.72 cm	OklahomaCity	NA	NA	NA	NA	NA	NA	NA	NA	NA	NA	NA	NA	NA
7/20/2016	inventory_date	Celtis laevigata) sugarberry	NA	Oklahoma City	Oklahoma	-97.6061205	35.58285322	Bluff creek park(west)	42.418	147.6378	no_info	more than 18.29 m	30.48 to 45.72 cm	OklahomaCity	NA	NA	NA	NA	NA	NA	NA	NA	NA	NA	NA	NA	NA
7/20/2016	inventory_date	Common hackberry	Celtis occidentalis	Oklahoma City	Oklahoma	-97.60603097	35.58288079	Bluff creek park(west)	54.61	147.6378	naturally_occurring	more than 18.29 m	45.72 to 60.96 cm	OklahomaCity	NA	NA	NA	NA	NA	NA	NA	NA	NA	NA	NA	NA	NA
7/20/2016	inventory_date	Common hackberry	Celtis occidentalis	Oklahoma City	Oklahoma	-97.60591871	35.58290251	Bluff creek park(west)	28.194	108.26772	naturally_occurring	more than 18.29 m	15.24 to 30.48 cm	OklahomaCity	NA	NA	NA	NA	NA	NA	NA	NA	NA	NA	NA	NA	NA
7/20/2016	inventory_date	Common hackberry	Celtis occidentalis	Oklahoma City	Oklahoma	-97.60582175	35.58293315	Bluff creek park(west)	33.02	118.11024	naturally_occurring	more than 18.29 m	30.48 to 45.72 cm	OklahomaCity	NA	NA	NA	NA	NA	NA	NA	NA	NA	NA	NA	NA	NA
7/20/2016	inventory_date	Common hackberry	Celtis occidentalis	Oklahoma City	Oklahoma	-97.60569301	35.58297241	Bluff creek park(west)	38.1	108.26772	naturally_occurring	more than 18.29 m	30.48 to 45.72 cm	OklahomaCity	NA	NA	NA	NA	NA	NA	NA	NA	NA	NA	NA	NA	NA
7/20/2016	inventory_date	Common hackberry	Celtis occidentalis	Oklahoma City	Oklahoma	-97.60566887	35.58298768	Bluff creek park(west)	40.386	108.26772	naturally_occurring	more than 18.29 m	30.48 to 45.72 cm	OklahomaCity	NA	NA	NA	NA	NA	NA	NA	NA	NA	NA	NA	NA	NA
7/20/2016	inventory_date	Common hackberry	Celtis occidentalis	Oklahoma City	Oklahoma	-97.60562864	35.58300295	Bluff creek park(west)	34.29	98.4252	naturally_occurring	more than 18.29 m	30.48 to 45.72 cm	OklahomaCity	NA	NA	NA	NA	NA	NA	NA	NA	NA	NA	NA	NA	NA
7/20/2016	inventory_date	Common hackberry	Celtis occidentalis	Oklahoma City	Oklahoma	-97.60549989	35.58304658	Bluff creek park(west)	24.638	98.4252	naturally_occurring	more than 18.29 m	15.24 to 30.48 cm	OklahomaCity	NA	NA	NA	NA	NA	NA	NA	NA	NA	NA	NA	NA	NA
7/20/2016	inventory_date	Common hackberry	Celtis occidentalis	Oklahoma City	Oklahoma	-97.60547841	35.58304198	Bluff creek park(west)	22.352	108.26772	naturally_occurring	more than 18.29 m	15.24 to 30.48 cm	OklahomaCity	NA	NA	NA	NA	NA	NA	NA	NA	NA	NA	NA	NA	NA
7/20/2016	inventory_date	Common hackberry	Celtis occidentalis	Oklahoma City	Oklahoma	-97.60546141	35.58303695	Bluff creek park(west)	18.034	78.74016	naturally_occurring	more than 18.29 m	15.24 to 30.48 cm	OklahomaCity	NA	NA	NA	NA	NA	NA	NA	NA	NA	NA	NA	NA	NA
7/20/2016	inventory_date	Common hackberry	Celtis occidentalis	Oklahoma City	Oklahoma	-97.60544905	35.58304575	Bluff creek park(west)	23.622	98.4252	naturally_occurring	more than 18.29 m	15.24 to 30.48 cm	OklahomaCity	NA	NA	NA	NA	NA	NA	NA	NA	NA	NA	NA	NA	NA
7/20/2016	inventory_date	Common hackberry	Celtis occidentalis	Oklahoma City	Oklahoma	-97.60568324	35.58264165	Bluff creek park(west)	41.402	88.58268	naturally_occurring	more than 18.29 m	30.48 to 45.72 cm	OklahomaCity	NA	NA	NA	NA	NA	NA	NA	NA	NA	NA	NA	NA	NA
7/20/2016	inventory_date	Common hackberry	Celtis occidentalis	Oklahoma City	Oklahoma	-97.60534288	35.58309165	Bluff creek park(west)	27.178	68.89764	naturally_occurring	more than 18.29 m	15.24 to 30.48 cm	OklahomaCity	NA	NA	NA	NA	NA	NA	NA	NA	NA	NA	NA	NA	NA
7/20/2016	inventory_date	Western soapberry	Sapindus drummondii	Oklahoma City	Oklahoma	-97.60528964	35.58311021	Bluff creek park(west)	19.05	78.74016	no_info	more than 18.29 m	15.24 to 30.48 cm	OklahomaCity	NA	NA	NA	NA	NA	NA	NA	NA	NA	NA	NA	NA	NA
7/20/2016	inventory_date	Western soapberry	Sapindus drummondii	Oklahoma City	Oklahoma	-97.60521168	35.58312412	Bluff creek park(west)	14.732	59.05512	no_info	more than 18.29 m	0 to 15.24 cm	OklahomaCity	NA	NA	NA	NA	NA	NA	NA	NA	NA	NA	NA	NA	NA
7/20/2016	inventory_date	Celtis laevigata) sugarberry	NA	Oklahoma City	Oklahoma	-97.6051109	35.58313959	Bluff creek park(west)	14.732	49.2126	no_info	more than 18.29 m	0 to 15.24 cm	OklahomaCity	NA	NA	NA	NA	NA	NA	NA	NA	NA	NA	NA	NA	NA
7/20/2016	inventory_date	Common hackberry	Celtis occidentalis	Oklahoma City	Oklahoma	-97.60500252	35.58318752	Bluff creek park(west)	18.796	59.05512	naturally_occurring	more than 18.29 m	15.24 to 30.48 cm	OklahomaCity	NA	NA	NA	NA	NA	NA	NA	NA	NA	NA	NA	NA	NA
7/20/2016	inventory_date	Western soapberry	Sapindus drummondii	Oklahoma City	Oklahoma	-97.60488083	35.58322154	Bluff creek park(west)	12.192	49.2126	no_info	more than 18.29 m	0 to 15.24 cm	OklahomaCity	NA	NA	NA	NA	NA	NA	NA	NA	NA	NA	NA	NA	NA
7/20/2016	inventory_date	Celtis laevigata) sugarberry	NA	Oklahoma City	Oklahoma	-97.60477625	35.58325402	Bluff creek park(west)	39.37	78.74016	no_info	more than 18.29 m	30.48 to 45.72 cm	OklahomaCity	NA	NA	NA	NA	NA	NA	NA	NA	NA	NA	NA	NA	NA
7/20/2016	inventory_date	Western soapberry	Sapindus drummondii	Oklahoma City	Oklahoma	-97.6047135	35.58328804	Bluff creek park(west)	18.034	88.58268	no_info	more than 18.29 m	15.24 to 30.48 cm	OklahomaCity	NA	NA	NA	NA	NA	NA	NA	NA	NA	NA	NA	NA	NA
7/20/2016	inventory_date	Western soapberry	Sapindus drummondii	Oklahoma City	Oklahoma	-97.60468688	35.58328959	Bluff creek park(west)	19.304	88.58268	no_info	more than 18.29 m	15.24 to 30.48 cm	OklahomaCity	NA	NA	NA	NA	NA	NA	NA	NA	NA	NA	NA	NA	NA
7/21/2016	inventory_date	Celtis laevigata) sugarberry	NA	Oklahoma City	Oklahoma	-97.60546121	35.58256374	Bluff creek park(west)	33.274	78.74016	no_info	more than 18.29 m	30.48 to 45.72 cm	OklahomaCity	NA	NA	NA	NA	NA	NA	NA	NA	NA	NA	NA	NA	NA
7/21/2016	inventory_date	Common hackberry	Celtis occidentalis	Oklahoma City	Oklahoma	-97.60422527	35.5835237	Bluff creek park(west)	8.128	49.2126	naturally_occurring	more than 18.29 m	0 to 15.24 cm	OklahomaCity	NA	NA	NA	NA	NA	NA	NA	NA	NA	NA	NA	NA	NA
7/21/2016	inventory_date	Freeman maple	Acer freemanii	Oklahoma City	Oklahoma	-97.60382562	35.58388144	Bluff creek park(west)	9.144	39.37008	introduced	more than 18.29 m	0 to 15.24 cm	OklahomaCity	NA	NA	NA	NA	NA	NA	NA	NA	NA	NA	NA	NA	NA
7/21/2016	inventory_date	Shumard oak	Quercus shumardii	Oklahoma City	Oklahoma	-97.60461419	35.58368949	Bluff creek park(west)	8.382	39.37008	naturally_occurring	more than 18.29 m	0 to 15.24 cm	OklahomaCity	NA	NA	NA	NA	NA	NA	NA	NA	NA	NA	NA	NA	NA
7/21/2016	inventory_date	Shumard oak	Quercus shumardii	Oklahoma City	Oklahoma	-97.60454177	35.58374838	Bluff creek park(west)	7.62	49.2126	naturally_occurring	more than 18.29 m	0 to 15.24 cm	OklahomaCity	NA	NA	NA	NA	NA	NA	NA	NA	NA	NA	NA	NA	NA
7/21/2016	inventory_date	Eastern redbud	Cercis canadensis	Oklahoma City	Oklahoma	-97.60435402	35.58392943	Bluff creek park(west)	5.842	32.8084	naturally_occurring	more than 18.29 m	0 to 15.24 cm	OklahomaCity	NA	NA	NA	NA	NA	NA	NA	NA	NA	NA	NA	NA	NA
7/21/2016	inventory_date	London planetree	Platanus acerifolia	Oklahoma City	Oklahoma	-97.60427892	35.58398397	Bluff creek park(west)	9.906	59.05512	introduced	more than 18.29 m	0 to 15.24 cm	OklahomaCity	NA	NA	NA	NA	NA	NA	NA	NA	NA	NA	NA	NA	NA
7/21/2016	inventory_date	Eastern redbud	Cercis canadensis	Oklahoma City	Oklahoma	-97.60407239	35.58407995	Bluff creek park(west)	3.81	19.68504	naturally_occurring	more than 18.29 m	0 to 15.24 cm	OklahomaCity	NA	NA	NA	NA	NA	NA	NA	NA	NA	NA	NA	NA	NA
7/21/2016	inventory_date	American elm	Ulmus americana	Oklahoma City	Oklahoma	-97.60320872	35.58532984	Bluff creek park(west)	44.45	118.11024	naturally_occurring	more than 18.29 m	30.48 to 45.72 cm	OklahomaCity	NA	NA	NA	NA	NA	NA	NA	NA	NA	NA	NA	NA	NA
7/21/2016	inventory_date	London planetree	Platanus acerifolia	Oklahoma City	Oklahoma	-97.60329455	35.58523386	Bluff creek park(west)	8.382	49.2126	introduced	more than 18.29 m	0 to 15.24 cm	OklahomaCity	NA	NA	NA	NA	NA	NA	NA	NA	NA	NA	NA	NA	NA
2/24/2020	inventory_date	Vacant site) vacant site	NA	Oklahoma City	Oklahoma	-97.60356813	35.58450531	Bluff creek park(west)	0	0	no_info	NA	NA	OklahomaCity	NA	NA	NA	NA	NA	NA	NA	NA	NA	NA	NA	NA	NA
7/21/2016	inventory_date	Common hackberry	Celtis occidentalis	Oklahoma City	Oklahoma	-97.60412603	35.58345826	Bluff creek park(west)	24.638	78.74016	naturally_occurring	more than 18.29 m	15.24 to 30.48 cm	OklahomaCity	NA	NA	NA	NA	NA	NA	NA	NA	NA	NA	NA	NA	NA
7/21/2016	inventory_date	Common hackberry	Celtis occidentalis	Oklahoma City	Oklahoma	-97.6041007	35.58345882	Bluff creek park(west)	16.51	78.74016	naturally_occurring	more than 18.29 m	15.24 to 30.48 cm	OklahomaCity	NA	NA	NA	NA	NA	NA	NA	NA	NA	NA	NA	NA	NA
7/21/2016	inventory_date	Eastern redbud	Cercis canadensis	Oklahoma City	Oklahoma	-97.60437011	35.58368294	Bluff creek park(west)	6.858	32.8084	naturally_occurring	more than 18.29 m	0 to 15.24 cm	OklahomaCity	NA	NA	NA	NA	NA	NA	NA	NA	NA	NA	NA	NA	NA
7/21/2016	inventory_date	American elm	Ulmus americana	Oklahoma City	Oklahoma	-97.60384329	35.58443951	Bluff creek park(west)	40.386	104.98688	naturally_occurring	more than 18.29 m	30.48 to 45.72 cm	OklahomaCity	NA	NA	NA	NA	NA	NA	NA	NA	NA	NA	NA	NA	NA
7/21/2016	inventory_date	American elm	Ulmus americana	Oklahoma City	Oklahoma	-97.60379344	35.58447477	Bluff creek park(west)	53.34	88.58268	naturally_occurring	more than 18.29 m	45.72 to 60.96 cm	OklahomaCity	NA	NA	NA	NA	NA	NA	NA	NA	NA	NA	NA	NA	NA
7/21/2016	inventory_date	American elm	Ulmus americana	Oklahoma City	Oklahoma	-97.60378807	35.58468417	Bluff creek park(west)	57.404	147.6378	naturally_occurring	more than 18.29 m	45.72 to 60.96 cm	OklahomaCity	NA	NA	NA	NA	NA	NA	NA	NA	NA	NA	NA	NA	NA
7/21/2016	inventory_date	American elm	Ulmus americana	Oklahoma City	Oklahoma	-97.60383099	35.58478451	Bluff creek park(west)	71.628	127.95276	naturally_occurring	more than 18.29 m	60.96 to 76.2 cm	OklahomaCity	NA	NA	NA	NA	NA	NA	NA	NA	NA	NA	NA	NA	NA
7/21/2016	inventory_date	American elm	Ulmus americana	Oklahoma City	Oklahoma	-97.6035822	35.58479508	Bluff creek park(west)	39.878	118.11024	naturally_occurring	more than 18.29 m	30.48 to 45.72 cm	OklahomaCity	NA	NA	NA	NA	NA	NA	NA	NA	NA	NA	NA	NA	NA
7/21/2016	inventory_date	American elm	Ulmus americana	Oklahoma City	Oklahoma	-97.60353586	35.58482649	Bluff creek park(west)	45.466	118.11024	naturally_occurring	more than 18.29 m	30.48 to 45.72 cm	OklahomaCity	NA	NA	NA	NA	NA	NA	NA	NA	NA	NA	NA	NA	NA
7/21/2016	inventory_date	American elm	Ulmus americana	Oklahoma City	Oklahoma	-97.60348642	35.58486167	Bluff creek park(west)	32.766	118.11024	naturally_occurring	more than 18.29 m	30.48 to 45.72 cm	OklahomaCity	NA	NA	NA	NA	NA	NA	NA	NA	NA	NA	NA	NA	NA
7/21/2016	inventory_date	Siberian elm	Ulmus pumila	Oklahoma City	Oklahoma	-97.60361641	35.58485868	Bluff creek park(west)	41.656	118.11024	introduced	more than 18.29 m	30.48 to 45.72 cm	OklahomaCity	NA	NA	NA	NA	NA	NA	NA	NA	NA	NA	NA	NA	NA
7/21/2016	inventory_date	American elm	Ulmus americana	Oklahoma City	Oklahoma	-97.60357886	35.58489794	Bluff creek park(west)	34.036	118.11024	naturally_occurring	more than 18.29 m	30.48 to 45.72 cm	OklahomaCity	NA	NA	NA	NA	NA	NA	NA	NA	NA	NA	NA	NA	NA
7/21/2016	inventory_date	American elm	Ulmus americana	Oklahoma City	Oklahoma	-97.60365636	35.58485287	Bluff creek park(west)	31.75	118.11024	naturally_occurring	more than 18.29 m	30.48 to 45.72 cm	OklahomaCity	NA	NA	NA	NA	NA	NA	NA	NA	NA	NA	NA	NA	NA
7/21/2016	inventory_date	American elm	Ulmus americana	Oklahoma City	Oklahoma	-97.6036579	35.58490313	Bluff creek park(west)	48.26	118.11024	naturally_occurring	more than 18.29 m	45.72 to 60.96 cm	OklahomaCity	NA	NA	NA	NA	NA	NA	NA	NA	NA	NA	NA	NA	NA
7/21/2016	inventory_date	American elm	Ulmus americana	Oklahoma City	Oklahoma	-97.60369035	35.58496846	Bluff creek park(west)	45.974	118.11024	naturally_occurring	more than 18.29 m	45.72 to 60.96 cm	OklahomaCity	NA	NA	NA	NA	NA	NA	NA	NA	NA	NA	NA	NA	NA
7/21/2016	inventory_date	American elm	Ulmus americana	Oklahoma City	Oklahoma	-97.60380467	35.58497223	Bluff creek park(west)	51.308	118.11024	naturally_occurring	more than 18.29 m	45.72 to 60.96 cm	OklahomaCity	NA	NA	NA	NA	NA	NA	NA	NA	NA	NA	NA	NA	NA
7/21/2016	inventory_date	American elm	Ulmus americana	Oklahoma City	Oklahoma	-97.60375832	35.58498228	Bluff creek park(west)	50.038	118.11024	naturally_occurring	more than 18.29 m	45.72 to 60.96 cm	OklahomaCity	NA	NA	NA	NA	NA	NA	NA	NA	NA	NA	NA	NA	NA
7/21/2016	inventory_date	American elm	Ulmus americana	Oklahoma City	Oklahoma	-97.6037954	35.58508405	Bluff creek park(west)	66.294	118.11024	naturally_occurring	more than 18.29 m	60.96 to 76.2 cm	OklahomaCity	NA	NA	NA	NA	NA	NA	NA	NA	NA	NA	NA	NA	NA
7/21/2016	inventory_date	American elm	Ulmus americana	Oklahoma City	Oklahoma	-97.60376125	35.58524259	Bluff creek park(west)	54.102	147.6378	naturally_occurring	more than 18.29 m	45.72 to 60.96 cm	OklahomaCity	NA	NA	NA	NA	NA	NA	NA	NA	NA	NA	NA	NA	NA
7/21/2016	inventory_date	American elm	Ulmus americana	Oklahoma City	Oklahoma	-97.60386801	35.58537428	Bluff creek park(west)	54.61	127.95276	naturally_occurring	more than 18.29 m	45.72 to 60.96 cm	OklahomaCity	NA	NA	NA	NA	NA	NA	NA	NA	NA	NA	NA	NA	NA
7/21/2016	inventory_date	Siberian elm	Ulmus pumila	Oklahoma City	Oklahoma	-97.60373443	35.58536474	Bluff creek park(west)	46.482	118.11024	introduced	more than 18.29 m	45.72 to 60.96 cm	OklahomaCity	NA	NA	NA	NA	NA	NA	NA	NA	NA	NA	NA	NA	NA
7/21/2016	inventory_date	American elm	Ulmus americana	Oklahoma City	Oklahoma	-97.60355204	35.58528622	Bluff creek park(west)	49.53	167.32284	naturally_occurring	more than 18.29 m	45.72 to 60.96 cm	OklahomaCity	NA	NA	NA	NA	NA	NA	NA	NA	NA	NA	NA	NA	NA
7/21/2016	inventory_date	American elm	Ulmus americana	Oklahoma City	Oklahoma	-97.60365396	35.58545199	Bluff creek park(west)	46.482	127.95276	naturally_occurring	more than 18.29 m	45.72 to 60.96 cm	OklahomaCity	NA	NA	NA	NA	NA	NA	NA	NA	NA	NA	NA	NA	NA
7/21/2016	inventory_date	American elm	Ulmus americana	Oklahoma City	Oklahoma	-97.60352504	35.58558787	Bluff creek park(west)	44.704	118.11024	naturally_occurring	more than 18.29 m	30.48 to 45.72 cm	OklahomaCity	NA	NA	NA	NA	NA	NA	NA	NA	NA	NA	NA	NA	NA
7/21/2016	inventory_date	American elm	Ulmus americana	Oklahoma City	Oklahoma	-97.60356521	35.58562807	Bluff creek park(west)	37.592	118.11024	naturally_occurring	more than 18.29 m	30.48 to 45.72 cm	OklahomaCity	NA	NA	NA	NA	NA	NA	NA	NA	NA	NA	NA	NA	NA
7/21/2016	inventory_date	Siberian elm	Ulmus pumila	Oklahoma City	Oklahoma	-97.60339836	35.58597107	Bluff creek park(west)	37.084	118.11024	introduced	more than 18.29 m	30.48 to 45.72 cm	OklahomaCity	NA	NA	NA	NA	NA	NA	NA	NA	NA	NA	NA	NA	NA
7/21/2016	inventory_date	Eastern redbud	Cercis canadensis	Oklahoma City	Oklahoma	-97.60333502	35.58538936	Bluff creek park(west)	3.302	26.24672	naturally_occurring	more than 18.29 m	0 to 15.24 cm	OklahomaCity	NA	NA	NA	NA	NA	NA	NA	NA	NA	NA	NA	NA	NA
7/21/2016	inventory_date	Common hackberry	Celtis occidentalis	Oklahoma City	Oklahoma	-97.60341256	35.58532112	Bluff creek park(west)	10.922	49.2126	naturally_occurring	more than 18.29 m	0 to 15.24 cm	OklahomaCity	NA	NA	NA	NA	NA	NA	NA	NA	NA	NA	NA	NA	NA
8/10/2017	inventory_date	Vacant site) vacant site	NA	Oklahoma City	Oklahoma	-97.60359764	35.58514879	Bluff creek park(west)	0	0	no_info	NA	NA	OklahomaCity	NA	NA	NA	NA	NA	NA	NA	NA	NA	NA	NA	NA	NA
2/24/2020	inventory_date	Vacant site) vacant site	NA	Oklahoma City	Oklahoma	-97.60351449	35.58500046	Bluff creek park(west)	0	0	no_info	NA	NA	OklahomaCity	NA	NA	NA	NA	NA	NA	NA	NA	NA	NA	NA	NA	NA
9/13/2016	inventory_date	London planetree	Platanus acerifolia	Oklahoma City	Oklahoma	-97.60575267	35.58447721	Bluff creek park(west)	10.922	59.05512	introduced	more than 18.29 m	0 to 15.24 cm	OklahomaCity	NA	NA	NA	NA	NA	NA	NA	NA	NA	NA	NA	NA	NA
8/10/2017	inventory_date	Vacant site) vacant site	NA	Oklahoma City	Oklahoma	-97.60576113	35.582998	Bluff creek park(west)	0	0	no_info	NA	NA	OklahomaCity	NA	NA	NA	NA	NA	NA	NA	NA	NA	NA	NA	NA	NA
9/14/2016	inventory_date	Celtis laevigata) sugarberry	NA	Oklahoma City	Oklahoma	-97.60671862	35.58266543	Bluff creek park(west)	16.002	98.4252	no_info	more than 18.29 m	15.24 to 30.48 cm	OklahomaCity	NA	NA	NA	NA	NA	NA	NA	NA	NA	NA	NA	NA	NA
9/14/2016	inventory_date	Bumelia lanuginosa) chittamwood	NA	Oklahoma City	Oklahoma	-97.60690092	35.58258753	Bluff creek park(west)	18.034	78.74016	no_info	more than 18.29 m	15.24 to 30.48 cm	OklahomaCity	NA	NA	NA	NA	NA	NA	NA	NA	NA	NA	NA	NA	NA
9/14/2016	inventory_date	Western soapberry	Sapindus drummondii	Oklahoma City	Oklahoma	-97.60544596	35.58306711	Bluff creek park(west)	16.764	98.4252	no_info	more than 18.29 m	15.24 to 30.48 cm	OklahomaCity	NA	NA	NA	NA	NA	NA	NA	NA	NA	NA	NA	NA	NA
11/29/2018	inventory_date	Bur oak	Quercus macrocarpa	Oklahoma City	Oklahoma	-97.60077082	35.62548027	Bluff creek park(west)	155.194	196.8504	naturally_occurring	more than 18.29 m	more than 76.2 cm	OklahomaCity	NA	NA	NA	NA	NA	NA	NA	NA	NA	NA	NA	NA	NA
8/15/2016	inventory_date	Ponderosa pine	Pinus ponderosa	Oklahoma City	Oklahoma	-97.46901671	35.45271529	Bob akers park	35.814	78.74016	naturally_occurring	more than 18.29 m	30.48 to 45.72 cm	OklahomaCity	NA	NA	NA	NA	NA	NA	NA	NA	NA	NA	NA	NA	NA
8/15/2016	inventory_date	Eastern redcedar	Juniperus virginiana	Oklahoma City	Oklahoma	-97.46915896	35.45294152	Bob akers park	38.354	98.4252	naturally_occurring	more than 18.29 m	30.48 to 45.72 cm	OklahomaCity	NA	NA	NA	NA	NA	NA	NA	NA	NA	NA	NA	NA	NA
8/15/2016	inventory_date	Common hackberry	Celtis occidentalis	Oklahoma City	Oklahoma	-97.46896026	35.45316592	Bob akers park	35.56	98.4252	naturally_occurring	more than 18.29 m	30.48 to 45.72 cm	OklahomaCity	NA	NA	NA	NA	NA	NA	NA	NA	NA	NA	NA	NA	NA
8/15/2016	inventory_date	Thornless honeylocust	Gleditsia triacanthos	Oklahoma City	Oklahoma	-97.46877962	35.45321558	Bob akers park	48.768	164.042	naturally_occurring	more than 18.29 m	45.72 to 60.96 cm	OklahomaCity	NA	NA	NA	NA	NA	NA	NA	NA	NA	NA	NA	NA	NA
8/15/2016	inventory_date	Ponderosa pine	Pinus ponderosa	Oklahoma City	Oklahoma	-97.46870059	35.45287715	Bob akers park	24.384	85.30184	naturally_occurring	more than 18.29 m	15.24 to 30.48 cm	OklahomaCity	NA	NA	NA	NA	NA	NA	NA	NA	NA	NA	NA	NA	NA
8/15/2016	inventory_date	Chinese pistache	Pistacia chinensis	Oklahoma City	Oklahoma	-97.46818127	35.45261229	Bob akers park	25.654	95.14436	introduced	more than 18.29 m	15.24 to 30.48 cm	OklahomaCity	NA	NA	NA	NA	NA	NA	NA	NA	NA	NA	NA	NA	NA
8/15/2016	inventory_date	White mulberry	Morus alba	Oklahoma City	Oklahoma	-97.4687435	35.45302613	Bob akers park	27.432	108.26772	introduced	more than 18.29 m	15.24 to 30.48 cm	OklahomaCity	NA	NA	NA	NA	NA	NA	NA	NA	NA	NA	NA	NA	NA
8/15/2016	inventory_date	Eastern redcedar	Juniperus virginiana	Oklahoma City	Oklahoma	-97.46916573	35.45312361	Bob akers park	34.798	101.70604	naturally_occurring	more than 18.29 m	30.48 to 45.72 cm	OklahomaCity	NA	NA	NA	NA	NA	NA	NA	NA	NA	NA	NA	NA	NA
8/15/2016	inventory_date	White ash	Fraxinus americana	Oklahoma City	Oklahoma	-97.4697099	35.45337376	Bob akers park	24.638	88.58268	naturally_occurring	more than 18.29 m	15.24 to 30.48 cm	OklahomaCity	NA	NA	NA	NA	NA	NA	NA	NA	NA	NA	NA	NA	NA
8/15/2016	inventory_date	Loblolly pine	Pinus taeda	Oklahoma City	Oklahoma	-97.46849512	35.45303717	Bob akers park	43.434	134.51444	naturally_occurring	more than 18.29 m	30.48 to 45.72 cm	OklahomaCity	NA	NA	NA	NA	NA	NA	NA	NA	NA	NA	NA	NA	NA
8/15/2016	inventory_date	Northern red oak	Quercus rubra	Oklahoma City	Oklahoma	-97.46861028	35.45259205	Bob akers park	27.94	147.6378	naturally_occurring	more than 18.29 m	15.24 to 30.48 cm	OklahomaCity	NA	NA	NA	NA	NA	NA	NA	NA	NA	NA	NA	NA	NA
8/15/2016	inventory_date	Chinese pistache	Pistacia chinensis	Oklahoma City	Oklahoma	-97.46896252	35.45278518	Bob akers park	33.274	108.26772	introduced	more than 18.29 m	30.48 to 45.72 cm	OklahomaCity	NA	NA	NA	NA	NA	NA	NA	NA	NA	NA	NA	NA	NA
8/15/2016	inventory_date	Eastern redcedar	Juniperus virginiana	Oklahoma City	Oklahoma	-97.46924702	35.45302061	Bob akers park	33.782	85.30184	naturally_occurring	more than 18.29 m	30.48 to 45.72 cm	OklahomaCity	NA	NA	NA	NA	NA	NA	NA	NA	NA	NA	NA	NA	NA
8/15/2016	inventory_date	Eastern redcedar	Juniperus virginiana	Oklahoma City	Oklahoma	-97.46876608	35.45286611	Bob akers park	33.528	114.8294	naturally_occurring	more than 18.29 m	30.48 to 45.72 cm	OklahomaCity	NA	NA	NA	NA	NA	NA	NA	NA	NA	NA	NA	NA	NA
8/15/2016	inventory_date	Celtis laevigata) sugarberry	NA	Oklahoma City	Oklahoma	-97.46882252	35.45312361	Bob akers park	43.942	141.07612	no_info	more than 18.29 m	30.48 to 45.72 cm	OklahomaCity	NA	NA	NA	NA	NA	NA	NA	NA	NA	NA	NA	NA	NA
8/15/2016	inventory_date	White mulberry	Morus alba	Oklahoma City	Oklahoma	-97.46900993	35.45324317	Bob akers park	35.052	104.98688	introduced	more than 18.29 m	30.48 to 45.72 cm	OklahomaCity	NA	NA	NA	NA	NA	NA	NA	NA	NA	NA	NA	NA	NA
8/15/2016	inventory_date	Shumard oak	Quercus shumardii	Oklahoma City	Oklahoma	-97.46903929	35.45336824	Bob akers park	43.942	127.95276	naturally_occurring	more than 18.29 m	30.48 to 45.72 cm	OklahomaCity	NA	NA	NA	NA	NA	NA	NA	NA	NA	NA	NA	NA	NA
8/15/2016	inventory_date	White ash	Fraxinus americana	Oklahoma City	Oklahoma	-97.46984086	35.4533664	Bob akers park	38.354	98.4252	naturally_occurring	more than 18.29 m	30.48 to 45.72 cm	OklahomaCity	NA	NA	NA	NA	NA	NA	NA	NA	NA	NA	NA	NA	NA
8/15/2016	inventory_date	White mulberry	Morus alba	Oklahoma City	Oklahoma	-97.46867576	35.45329835	Bob akers park	30.226	121.39108	introduced	more than 18.29 m	15.24 to 30.48 cm	OklahomaCity	NA	NA	NA	NA	NA	NA	NA	NA	NA	NA	NA	NA	NA
8/15/2016	inventory_date	Loblolly pine	Pinus taeda	Oklahoma City	Oklahoma	-97.46849738	35.45311626	Bob akers park	41.148	147.6378	naturally_occurring	more than 18.29 m	30.48 to 45.72 cm	OklahomaCity	NA	NA	NA	NA	NA	NA	NA	NA	NA	NA	NA	NA	NA
8/15/2016	inventory_date	Ponderosa pine	Pinus ponderosa	Oklahoma City	Oklahoma	-97.46922444	35.45307579	Bob akers park	26.162	95.14436	naturally_occurring	more than 18.29 m	15.24 to 30.48 cm	OklahomaCity	NA	NA	NA	NA	NA	NA	NA	NA	NA	NA	NA	NA	NA
8/15/2016	inventory_date	Eastern redcedar	Juniperus virginiana	Oklahoma City	Oklahoma	-97.4686464	35.4528422	Bob akers park	34.544	101.70604	naturally_occurring	more than 18.29 m	30.48 to 45.72 cm	OklahomaCity	NA	NA	NA	NA	NA	NA	NA	NA	NA	NA	NA	NA	NA
8/15/2016	inventory_date	Chinese pistache	Pistacia chinensis	Oklahoma City	Oklahoma	-97.46870963	35.45278702	Bob akers park	40.386	98.4252	introduced	more than 18.29 m	30.48 to 45.72 cm	OklahomaCity	NA	NA	NA	NA	NA	NA	NA	NA	NA	NA	NA	NA	NA
8/15/2016	inventory_date	Ponderosa pine	Pinus ponderosa	Oklahoma City	Oklahoma	-97.46890833	35.45308499	Bob akers park	53.34	98.4252	naturally_occurring	more than 18.29 m	45.72 to 60.96 cm	OklahomaCity	NA	NA	NA	NA	NA	NA	NA	NA	NA	NA	NA	NA	NA
8/15/2016	inventory_date	Northern red oak	Quercus rubra	Oklahoma City	Oklahoma	-97.46873898	35.45260677	Bob akers park	34.29	118.11024	naturally_occurring	more than 18.29 m	30.48 to 45.72 cm	OklahomaCity	NA	NA	NA	NA	NA	NA	NA	NA	NA	NA	NA	NA	NA
8/15/2016	inventory_date	Northern red oak	Quercus rubra	Oklahoma City	Oklahoma	-97.47010956	35.45339215	Bob akers park	55.118	141.07612	naturally_occurring	more than 18.29 m	45.72 to 60.96 cm	OklahomaCity	NA	NA	NA	NA	NA	NA	NA	NA	NA	NA	NA	NA	NA
8/15/2016	inventory_date	Chinese pistache	Pistacia chinensis	Oklahoma City	Oklahoma	-97.46909348	35.45283668	Bob akers park	25.146	88.58268	introduced	more than 18.29 m	15.24 to 30.48 cm	OklahomaCity	NA	NA	NA	NA	NA	NA	NA	NA	NA	NA	NA	NA	NA
8/15/2016	inventory_date	White ash	Fraxinus americana	Oklahoma City	Oklahoma	-97.46950217	35.45332042	Bob akers park	28.702	85.30184	naturally_occurring	more than 18.29 m	15.24 to 30.48 cm	OklahomaCity	NA	NA	NA	NA	NA	NA	NA	NA	NA	NA	NA	NA	NA
8/15/2016	inventory_date	Loblolly pine	Pinus taeda	Oklahoma City	Oklahoma	-97.46833029	35.45326708	Bob akers park	48.26	141.07612	naturally_occurring	more than 18.29 m	45.72 to 60.96 cm	OklahomaCity	NA	NA	NA	NA	NA	NA	NA	NA	NA	NA	NA	NA	NA
8/15/2016	inventory_date	White ash	Fraxinus americana	Oklahoma City	Oklahoma	-97.4686306	35.45335537	Bob akers park	22.098	65.6168	naturally_occurring	more than 18.29 m	15.24 to 30.48 cm	OklahomaCity	NA	NA	NA	NA	NA	NA	NA	NA	NA	NA	NA	NA	NA
8/15/2016	inventory_date	Ponderosa pine	Pinus ponderosa	Oklahoma City	Oklahoma	-97.4685877	35.45290658	Bob akers park	32.004	85.30184	naturally_occurring	more than 18.29 m	30.48 to 45.72 cm	OklahomaCity	NA	NA	NA	NA	NA	NA	NA	NA	NA	NA	NA	NA	NA
8/15/2016	inventory_date	Chinese pistache	Pistacia chinensis	Oklahoma City	Oklahoma	-97.46882478	35.45276863	Bob akers park	38.608	108.26772	introduced	more than 18.29 m	30.48 to 45.72 cm	OklahomaCity	NA	NA	NA	NA	NA	NA	NA	NA	NA	NA	NA	NA	NA
8/15/2016	inventory_date	Ponderosa pine	Pinus ponderosa	Oklahoma City	Oklahoma	-97.46917025	35.45305556	Bob akers park	26.162	65.6168	naturally_occurring	more than 18.29 m	15.24 to 30.48 cm	OklahomaCity	NA	NA	NA	NA	NA	NA	NA	NA	NA	NA	NA	NA	NA
8/15/2016	inventory_date	Loblolly pine	Pinus taeda	Oklahoma City	Oklahoma	-97.46935088	35.45276679	Bob akers park	13.462	52.49344	naturally_occurring	more than 18.29 m	0 to 15.24 cm	OklahomaCity	NA	NA	NA	NA	NA	NA	NA	NA	NA	NA	NA	NA	NA
8/15/2016	inventory_date	Ponderosa pine	Pinus ponderosa	Oklahoma City	Oklahoma	-97.46910251	35.45298199	Bob akers park	42.672	104.98688	naturally_occurring	more than 18.29 m	30.48 to 45.72 cm	OklahomaCity	NA	NA	NA	NA	NA	NA	NA	NA	NA	NA	NA	NA	NA
8/15/2016	inventory_date	Celtis laevigata) sugarberry	NA	Oklahoma City	Oklahoma	-97.46915219	35.4532211	Bob akers park	60.96	118.11024	no_info	more than 18.29 m	45.72 to 60.96 cm	OklahomaCity	NA	NA	NA	NA	NA	NA	NA	NA	NA	NA	NA	NA	NA
8/15/2016	inventory_date	American sweetgum	Liquidambar styraciflua	Oklahoma City	Oklahoma	-97.46956765	35.4533756	Bob akers park	35.306	114.8294	naturally_occurring	more than 18.29 m	30.48 to 45.72 cm	OklahomaCity	NA	NA	NA	NA	NA	NA	NA	NA	NA	NA	NA	NA	NA
8/15/2016	inventory_date	Northern red oak	Quercus rubra	Oklahoma City	Oklahoma	-97.47011859	35.45326156	Bob akers park	63.5	157.48032	naturally_occurring	more than 18.29 m	60.96 to 76.2 cm	OklahomaCity	NA	NA	NA	NA	NA	NA	NA	NA	NA	NA	NA	NA	NA
8/15/2016	inventory_date	Ponderosa pine	Pinus ponderosa	Oklahoma City	Oklahoma	-97.46875479	35.45291945	Bob akers park	30.48	88.58268	naturally_occurring	more than 18.29 m	15.24 to 30.48 cm	OklahomaCity	NA	NA	NA	NA	NA	NA	NA	NA	NA	NA	NA	NA	NA
8/15/2016	inventory_date	Celtis laevigata) sugarberry	NA	Oklahoma City	Oklahoma	-97.46879994	35.45294704	Bob akers park	44.958	118.11024	no_info	more than 18.29 m	30.48 to 45.72 cm	OklahomaCity	NA	NA	NA	NA	NA	NA	NA	NA	NA	NA	NA	NA	NA
4/17/2020	inventory_date	Vacant site) vacant site	NA	Oklahoma City	Oklahoma	-97.46850189	35.45295256	Bob akers park	0	0	no_info	NA	NA	OklahomaCity	NA	NA	NA	NA	NA	NA	NA	NA	NA	NA	NA	NA	NA
8/15/2016	inventory_date	Chinese pistache	Pistacia chinensis	Oklahoma City	Oklahoma	-97.46831674	35.45258286	Bob akers park	29.718	98.4252	introduced	more than 18.29 m	15.24 to 30.48 cm	OklahomaCity	NA	NA	NA	NA	NA	NA	NA	NA	NA	NA	NA	NA	NA
7/6/2016	inventory_date	Swamp white oak	Quercus bicolor	Oklahoma City	Oklahoma	-97.50545185	35.46260483	Bricktown canal maintenance facility	25.4	78.74016	introduced	more than 18.29 m	15.24 to 30.48 cm	OklahomaCity	NA	NA	NA	NA	NA	NA	NA	NA	NA	NA	NA	NA	NA
7/6/2016	inventory_date	Loblolly pine	Pinus taeda	Oklahoma City	Oklahoma	-97.50554693	35.46213867	Bricktown canal maintenance facility	44.45	118.11024	naturally_occurring	more than 18.29 m	30.48 to 45.72 cm	OklahomaCity	NA	NA	NA	NA	NA	NA	NA	NA	NA	NA	NA	NA	NA
7/6/2016	inventory_date	Loblolly pine	Pinus taeda	Oklahoma City	Oklahoma	-97.50546112	35.4620411	Bricktown canal maintenance facility	37.846	108.26772	naturally_occurring	more than 18.29 m	30.48 to 45.72 cm	OklahomaCity	NA	NA	NA	NA	NA	NA	NA	NA	NA	NA	NA	NA	NA
7/6/2016	inventory_date	Cedar elm	Ulmus crassifolia	Oklahoma City	Oklahoma	-97.50539933	35.46208389	Bricktown canal maintenance facility	31.496	108.26772	naturally_occurring	more than 18.29 m	30.48 to 45.72 cm	OklahomaCity	NA	NA	NA	NA	NA	NA	NA	NA	NA	NA	NA	NA	NA
7/6/2016	inventory_date	Sugar maple	Acer saccharum	Oklahoma City	Oklahoma	-97.50530663	35.46211283	Bricktown canal maintenance facility	8.128	49.2126	naturally_occurring	more than 18.29 m	0 to 15.24 cm	OklahomaCity	NA	NA	NA	NA	NA	NA	NA	NA	NA	NA	NA	NA	NA
7/6/2016	inventory_date	Sugar maple	Acer saccharum	Oklahoma City	Oklahoma	-97.50535916	35.46219084	Bricktown canal maintenance facility	7.874	49.2126	naturally_occurring	more than 18.29 m	0 to 15.24 cm	OklahomaCity	NA	NA	NA	NA	NA	NA	NA	NA	NA	NA	NA	NA	NA
7/6/2016	inventory_date	Loblolly pine	Pinus taeda	Oklahoma City	Oklahoma	-97.50565733	35.46205369	Bricktown canal maintenance facility	39.37	108.26772	naturally_occurring	more than 18.29 m	30.48 to 45.72 cm	OklahomaCity	NA	NA	NA	NA	NA	NA	NA	NA	NA	NA	NA	NA	NA
7/6/2016	inventory_date	Loblolly pine	Pinus taeda	Oklahoma City	Oklahoma	-97.5056805	35.46203104	Bricktown canal maintenance facility	34.036	88.58268	naturally_occurring	more than 18.29 m	30.48 to 45.72 cm	OklahomaCity	NA	NA	NA	NA	NA	NA	NA	NA	NA	NA	NA	NA	NA
7/6/2016	inventory_date	Chinese pistache	Pistacia chinensis	Oklahoma City	Oklahoma	-97.50587516	35.46201845	Bricktown canal maintenance facility	8.89	39.37008	introduced	more than 18.29 m	0 to 15.24 cm	OklahomaCity	NA	NA	NA	NA	NA	NA	NA	NA	NA	NA	NA	NA	NA
7/6/2016	inventory_date	Freeman maple	Acer freemanii	Oklahoma City	Oklahoma	-97.50594468	35.46203481	Bricktown canal maintenance facility	7.874	49.2126	introduced	more than 18.29 m	0 to 15.24 cm	OklahomaCity	NA	NA	NA	NA	NA	NA	NA	NA	NA	NA	NA	NA	NA
7/6/2016	inventory_date	Chinese pistache	Pistacia chinensis	Oklahoma City	Oklahoma	-97.5060451	35.46202726	Bricktown canal maintenance facility	10.16	39.37008	introduced	more than 18.29 m	0 to 15.24 cm	OklahomaCity	NA	NA	NA	NA	NA	NA	NA	NA	NA	NA	NA	NA	NA
7/6/2016	inventory_date	Juniperus scopulorum) rocky mountain juniper	NA	Oklahoma City	Oklahoma	-97.50613934	35.46212541	Bricktown canal maintenance facility	10.16	49.2126	no_info	more than 18.29 m	0 to 15.24 cm	OklahomaCity	NA	NA	NA	NA	NA	NA	NA	NA	NA	NA	NA	NA	NA
7/6/2016	inventory_date	Thuja orientalis) asian arborvitae	NA	Oklahoma City	Oklahoma	-97.50607754	35.46215309	Bricktown canal maintenance facility	8.128	49.2126	no_info	more than 18.29 m	0 to 15.24 cm	OklahomaCity	NA	NA	NA	NA	NA	NA	NA	NA	NA	NA	NA	NA	NA
7/6/2016	inventory_date	Thuja orientalis) asian arborvitae	NA	Oklahoma City	Oklahoma	-97.5060899	35.46217449	Bricktown canal maintenance facility	8.128	49.2126	no_info	more than 18.29 m	0 to 15.24 cm	OklahomaCity	NA	NA	NA	NA	NA	NA	NA	NA	NA	NA	NA	NA	NA
7/6/2016	inventory_date	Thuja orientalis) asian arborvitae	NA	Oklahoma City	Oklahoma	-97.50612698	35.46223614	Bricktown canal maintenance facility	6.096	39.37008	no_info	more than 18.29 m	0 to 15.24 cm	OklahomaCity	NA	NA	NA	NA	NA	NA	NA	NA	NA	NA	NA	NA	NA
7/6/2016	inventory_date	Eastern red redcedar	Juniperus virginiana	Oklahoma City	Oklahoma	-97.50615325	35.46224118	Bricktown canal maintenance facility	6.604	39.37008	naturally_occurring	more than 18.29 m	0 to 15.24 cm	OklahomaCity	NA	NA	NA	NA	NA	NA	NA	NA	NA	NA	NA	NA	NA
7/6/2016	inventory_date	Eastern red redcedar	Juniperus virginiana	Oklahoma City	Oklahoma	-97.50617487	35.46223866	Bricktown canal maintenance facility	6.35	39.37008	naturally_occurring	more than 18.29 m	0 to 15.24 cm	OklahomaCity	NA	NA	NA	NA	NA	NA	NA	NA	NA	NA	NA	NA	NA
7/6/2016	inventory_date	Eastern red redcedar	Juniperus virginiana	Oklahoma City	Oklahoma	-97.50619187	35.4622374	Bricktown canal maintenance facility	6.35	39.37008	naturally_occurring	more than 18.29 m	0 to 15.24 cm	OklahomaCity	NA	NA	NA	NA	NA	NA	NA	NA	NA	NA	NA	NA	NA
7/6/2016	inventory_date	Eastern red redcedar	Juniperus virginiana	Oklahoma City	Oklahoma	-97.50620423	35.46223653	Bricktown canal maintenance facility	6.35	39.37008	naturally_occurring	more than 18.29 m	0 to 15.24 cm	OklahomaCity	NA	NA	NA	NA	NA	NA	NA	NA	NA	NA	NA	NA	NA
7/6/2016	inventory_date	Eastern red redcedar	Juniperus virginiana	Oklahoma City	Oklahoma	-97.50622134	35.46223914	Bricktown canal maintenance facility	6.35	39.37008	naturally_occurring	more than 18.29 m	0 to 15.24 cm	OklahomaCity	NA	NA	NA	NA	NA	NA	NA	NA	NA	NA	NA	NA	NA
7/6/2016	inventory_date	Eastern red redcedar	Juniperus virginiana	Oklahoma City	Oklahoma	-97.50623952	35.46223653	Bricktown canal maintenance facility	6.35	39.37008	naturally_occurring	more than 18.29 m	0 to 15.24 cm	OklahomaCity	NA	NA	NA	NA	NA	NA	NA	NA	NA	NA	NA	NA	NA
7/6/2016	inventory_date	Eastern red redcedar	Juniperus virginiana	Oklahoma City	Oklahoma	-97.50625664	35.4622374	Bricktown canal maintenance facility	6.35	39.37008	naturally_occurring	more than 18.29 m	0 to 15.24 cm	OklahomaCity	NA	NA	NA	NA	NA	NA	NA	NA	NA	NA	NA	NA	NA
7/6/2016	inventory_date	Eastern red redcedar	Juniperus virginiana	Oklahoma City	Oklahoma	-97.50627268	35.46224002	Bricktown canal maintenance facility	6.35	39.37008	naturally_occurring	more than 18.29 m	0 to 15.24 cm	OklahomaCity	NA	NA	NA	NA	NA	NA	NA	NA	NA	NA	NA	NA	NA
7/6/2016	inventory_date	Eastern red redcedar	Juniperus virginiana	Oklahoma City	Oklahoma	-97.50628979	35.46224002	Bricktown canal maintenance facility	6.35	39.37008	naturally_occurring	more than 18.29 m	0 to 15.24 cm	OklahomaCity	NA	NA	NA	NA	NA	NA	NA	NA	NA	NA	NA	NA	NA
7/6/2016	inventory_date	Eastern red redcedar	Juniperus virginiana	Oklahoma City	Oklahoma	-97.5063069	35.4622374	Bricktown canal maintenance facility	6.35	39.37008	naturally_occurring	more than 18.29 m	0 to 15.24 cm	OklahomaCity	NA	NA	NA	NA	NA	NA	NA	NA	NA	NA	NA	NA	NA
7/6/2016	inventory_date	Eastern red redcedar	Juniperus virginiana	Oklahoma City	Oklahoma	-97.50639568	35.46223653	Bricktown canal maintenance facility	6.35	39.37008	naturally_occurring	more than 18.29 m	0 to 15.24 cm	OklahomaCity	NA	NA	NA	NA	NA	NA	NA	NA	NA	NA	NA	NA	NA
7/6/2016	inventory_date	Eastern red redcedar	Juniperus virginiana	Oklahoma City	Oklahoma	-97.50640637	35.4622374	Bricktown canal maintenance facility	6.35	39.37008	naturally_occurring	more than 18.29 m	0 to 15.24 cm	OklahomaCity	NA	NA	NA	NA	NA	NA	NA	NA	NA	NA	NA	NA	NA
7/6/2016	inventory_date	Eastern red redcedar	Juniperus virginiana	Oklahoma City	Oklahoma	-97.50642456	35.46223827	Bricktown canal maintenance facility	6.35	39.37008	naturally_occurring	more than 18.29 m	0 to 15.24 cm	OklahomaCity	NA	NA	NA	NA	NA	NA	NA	NA	NA	NA	NA	NA	NA
7/6/2016	inventory_date	Eastern red redcedar	Juniperus virginiana	Oklahoma City	Oklahoma	-97.50570368	35.46199087	Bricktown canal maintenance facility	6.35	39.37008	naturally_occurring	more than 18.29 m	0 to 15.24 cm	OklahomaCity	NA	NA	NA	NA	NA	NA	NA	NA	NA	NA	NA	NA	NA
7/6/2016	inventory_date	Eastern red redcedar	Juniperus virginiana	Oklahoma City	Oklahoma	-97.50643418	35.46223653	Bricktown canal maintenance facility	6.35	39.37008	naturally_occurring	more than 18.29 m	0 to 15.24 cm	OklahomaCity	NA	NA	NA	NA	NA	NA	NA	NA	NA	NA	NA	NA	NA
7/6/2016	inventory_date	Eastern red redcedar	Juniperus virginiana	Oklahoma City	Oklahoma	-97.50644916	35.46223914	Bricktown canal maintenance facility	6.35	39.37008	naturally_occurring	more than 18.29 m	0 to 15.24 cm	OklahomaCity	NA	NA	NA	NA	NA	NA	NA	NA	NA	NA	NA	NA	NA
7/6/2016	inventory_date	Eastern red redcedar	Juniperus virginiana	Oklahoma City	Oklahoma	-97.50646841	35.46223653	Bricktown canal maintenance facility	6.35	39.37008	naturally_occurring	more than 18.29 m	0 to 15.24 cm	OklahomaCity	NA	NA	NA	NA	NA	NA	NA	NA	NA	NA	NA	NA	NA
7/6/2016	inventory_date	Juniperus scopulorum) rocky mountain juniper	NA	Oklahoma City	Oklahoma	-97.50613043	35.46198738	Bricktown canal maintenance facility	10.922	49.2126	no_info	more than 18.29 m	0 to 15.24 cm	OklahomaCity	NA	NA	NA	NA	NA	NA	NA	NA	NA	NA	NA	NA	NA
7/6/2016	inventory_date	Eastern red redcedar	Juniperus virginiana	Oklahoma City	Oklahoma	-97.5067112	35.46190288	Bricktown canal maintenance facility	6.35	39.37008	naturally_occurring	more than 18.29 m	0 to 15.24 cm	OklahomaCity	NA	NA	NA	NA	NA	NA	NA	NA	NA	NA	NA	NA	NA
7/6/2016	inventory_date	Eastern red redcedar	Juniperus virginiana	Oklahoma City	Oklahoma	-97.5067112	35.46188371	Bricktown canal maintenance facility	6.35	39.37008	naturally_occurring	more than 18.29 m	0 to 15.24 cm	OklahomaCity	NA	NA	NA	NA	NA	NA	NA	NA	NA	NA	NA	NA	NA
7/6/2016	inventory_date	Eastern red redcedar	Juniperus virginiana	Oklahoma City	Oklahoma	-97.50671441	35.46186194	Bricktown canal maintenance facility	6.35	39.37008	naturally_occurring	more than 18.29 m	0 to 15.24 cm	OklahomaCity	NA	NA	NA	NA	NA	NA	NA	NA	NA	NA	NA	NA	NA
7/6/2016	inventory_date	Eastern red redcedar	Juniperus virginiana	Oklahoma City	Oklahoma	-97.50671654	35.46183841	Bricktown canal maintenance facility	6.35	39.37008	naturally_occurring	more than 18.29 m	0 to 15.24 cm	OklahomaCity	NA	NA	NA	NA	NA	NA	NA	NA	NA	NA	NA	NA	NA
7/6/2016	inventory_date	Eastern red redcedar	Juniperus virginiana	Oklahoma City	Oklahoma	-97.50671868	35.46180967	Bricktown canal maintenance facility	6.35	39.37008	naturally_occurring	more than 18.29 m	0 to 15.24 cm	OklahomaCity	NA	NA	NA	NA	NA	NA	NA	NA	NA	NA	NA	NA	NA
7/6/2016	inventory_date	Thuja orientalis) asian arborvitae	NA	Oklahoma City	Oklahoma	-97.50663205	35.46176262	Bricktown canal maintenance facility	10.16	49.2126	no_info	more than 18.29 m	0 to 15.24 cm	OklahomaCity	NA	NA	NA	NA	NA	NA	NA	NA	NA	NA	NA	NA	NA
7/6/2016	inventory_date	Thuja orientalis) asian arborvitae	NA	Oklahoma City	Oklahoma	-97.50662135	35.4617452	Bricktown canal maintenance facility	7.62	49.2126	no_info	more than 18.29 m	0 to 15.24 cm	OklahomaCity	NA	NA	NA	NA	NA	NA	NA	NA	NA	NA	NA	NA	NA
7/6/2016	inventory_date	Thuja orientalis) asian arborvitae	NA	Oklahoma City	Oklahoma	-97.50661276	35.46176151	Bricktown canal maintenance facility	10.16	49.2126	no_info	more than 18.29 m	0 to 15.24 cm	OklahomaCity	NA	NA	NA	NA	NA	NA	NA	NA	NA	NA	NA	NA	NA
7/6/2016	inventory_date	Juniperus scopulorum) rocky mountain juniper	NA	Oklahoma City	Oklahoma	-97.50658816	35.46175803	Bricktown canal maintenance facility	10.16	49.2126	no_info	more than 18.29 m	0 to 15.24 cm	OklahomaCity	NA	NA	NA	NA	NA	NA	NA	NA	NA	NA	NA	NA	NA
7/6/2016	inventory_date	American holly	Ilex opaca	Oklahoma City	Oklahoma	-97.50646302	35.46175019	Bricktown canal maintenance facility	2.54	19.68504	naturally_occurring	more than 18.29 m	0 to 15.24 cm	OklahomaCity	NA	NA	NA	NA	NA	NA	NA	NA	NA	NA	NA	NA	NA
7/6/2016	inventory_date	American holly	Ilex opaca	Oklahoma City	Oklahoma	-97.50642131	35.46175019	Bricktown canal maintenance facility	2.54	19.68504	naturally_occurring	more than 18.29 m	0 to 15.24 cm	OklahomaCity	NA	NA	NA	NA	NA	NA	NA	NA	NA	NA	NA	NA	NA
7/6/2016	inventory_date	American holly	Ilex opaca	Oklahoma City	Oklahoma	-97.50658923	35.46217357	Bricktown canal maintenance facility	2.54	19.68504	naturally_occurring	more than 18.29 m	0 to 15.24 cm	OklahomaCity	NA	NA	NA	NA	NA	NA	NA	NA	NA	NA	NA	NA	NA
7/6/2016	inventory_date	American holly	Ilex opaca	Oklahoma City	Oklahoma	-97.50662238	35.4621727	Bricktown canal maintenance facility	2.54	19.68504	naturally_occurring	more than 18.29 m	0 to 15.24 cm	OklahomaCity	NA	NA	NA	NA	NA	NA	NA	NA	NA	NA	NA	NA	NA
7/6/2016	inventory_date	Eastern arborvitae	Thuja occidentalis	Oklahoma City	Oklahoma	-97.50635392	35.46175367	Bricktown canal maintenance facility	6.35	39.37008	introduced	more than 18.29 m	0 to 15.24 cm	OklahomaCity	NA	NA	NA	NA	NA	NA	NA	NA	NA	NA	NA	NA	NA
7/6/2016	inventory_date	Eastern arborvitae	Thuja occidentalis	Oklahoma City	Oklahoma	-97.50633253	35.46175019	Bricktown canal maintenance facility	6.35	39.37008	introduced	more than 18.29 m	0 to 15.24 cm	OklahomaCity	NA	NA	NA	NA	NA	NA	NA	NA	NA	NA	NA	NA	NA
7/6/2016	inventory_date	Eastern arborvitae	Thuja occidentalis	Oklahoma City	Oklahoma	-97.5066149	35.46218664	Bricktown canal maintenance facility	6.35	39.37008	introduced	more than 18.29 m	0 to 15.24 cm	OklahomaCity	NA	NA	NA	NA	NA	NA	NA	NA	NA	NA	NA	NA	NA
7/6/2016	inventory_date	Eastern arborvitae	Thuja occidentalis	Oklahoma City	Oklahoma	-97.50663522	35.46218838	Bricktown canal maintenance facility	6.35	39.37008	introduced	more than 18.29 m	0 to 15.24 cm	OklahomaCity	NA	NA	NA	NA	NA	NA	NA	NA	NA	NA	NA	NA	NA
7/6/2016	inventory_date	Eastern red redcedar	Juniperus virginiana	Oklahoma City	Oklahoma	-97.506232	35.46174757	Bricktown canal maintenance facility	6.35	39.37008	naturally_occurring	more than 18.29 m	0 to 15.24 cm	OklahomaCity	NA	NA	NA	NA	NA	NA	NA	NA	NA	NA	NA	NA	NA
7/6/2016	inventory_date	Eastern red redcedar	Juniperus virginiana	Oklahoma City	Oklahoma	-97.5062074	35.4617467	Bricktown canal maintenance facility	6.35	39.37008	naturally_occurring	more than 18.29 m	0 to 15.24 cm	OklahomaCity	NA	NA	NA	NA	NA	NA	NA	NA	NA	NA	NA	NA	NA
7/6/2016	inventory_date	Eastern red redcedar	Juniperus virginiana	Oklahoma City	Oklahoma	-97.50619242	35.46174409	Bricktown canal maintenance facility	6.35	39.37008	naturally_occurring	more than 18.29 m	0 to 15.24 cm	OklahomaCity	NA	NA	NA	NA	NA	NA	NA	NA	NA	NA	NA	NA	NA
7/6/2016	inventory_date	Eastern red redcedar	Juniperus virginiana	Oklahoma City	Oklahoma	-97.50617852	35.46174583	Bricktown canal maintenance facility	6.35	39.37008	naturally_occurring	more than 18.29 m	0 to 15.24 cm	OklahomaCity	NA	NA	NA	NA	NA	NA	NA	NA	NA	NA	NA	NA	NA
7/6/2016	inventory_date	Eastern arborvitae	Thuja occidentalis	Oklahoma City	Oklahoma	-97.50614857	35.46176935	Bricktown canal maintenance facility	6.35	32.8084	introduced	more than 18.29 m	0 to 15.24 cm	OklahomaCity	NA	NA	NA	NA	NA	NA	NA	NA	NA	NA	NA	NA	NA
7/6/2016	inventory_date	Eastern arborvitae	Thuja occidentalis	Oklahoma City	Oklahoma	-97.5061475	35.46179375	Bricktown canal maintenance facility	6.35	39.37008	introduced	more than 18.29 m	0 to 15.24 cm	OklahomaCity	NA	NA	NA	NA	NA	NA	NA	NA	NA	NA	NA	NA	NA
7/6/2016	inventory_date	Juniperus scopulorum) rocky mountain juniper	NA	Oklahoma City	Oklahoma	-97.50614857	35.46182162	Bricktown canal maintenance facility	10.16	49.2126	no_info	more than 18.29 m	0 to 15.24 cm	OklahomaCity	NA	NA	NA	NA	NA	NA	NA	NA	NA	NA	NA	NA	NA
7/6/2016	inventory_date	American holly	Ilex opaca	Oklahoma City	Oklahoma	-97.50613894	35.46185298	Bricktown canal maintenance facility	4.572	26.24672	naturally_occurring	more than 18.29 m	0 to 15.24 cm	OklahomaCity	NA	NA	NA	NA	NA	NA	NA	NA	NA	NA	NA	NA	NA
7/6/2016	inventory_date	Juniperus scopulorum) rocky mountain juniper	NA	Oklahoma City	Oklahoma	-97.50613146	35.46195404	Bricktown canal maintenance facility	10.16	49.2126	no_info	more than 18.29 m	0 to 15.24 cm	OklahomaCity	NA	NA	NA	NA	NA	NA	NA	NA	NA	NA	NA	NA	NA
7/6/2016	inventory_date	Chinese pistache	Pistacia chinensis	Oklahoma City	Oklahoma	-97.50606514	35.46179549	Bricktown canal maintenance facility	11.938	49.2126	introduced	more than 18.29 m	0 to 15.24 cm	OklahomaCity	NA	NA	NA	NA	NA	NA	NA	NA	NA	NA	NA	NA	NA
7/6/2016	inventory_date	Arizona cypress	Cupressus arizonica	Oklahoma City	Oklahoma	-97.5060106	35.46175106	Bricktown canal maintenance facility	9.652	39.37008	introduced	more than 18.29 m	0 to 15.24 cm	OklahomaCity	NA	NA	NA	NA	NA	NA	NA	NA	NA	NA	NA	NA	NA
7/6/2016	inventory_date	Arizona cypress	Cupressus arizonica	Oklahoma City	Oklahoma	-97.5059999	35.46184514	Bricktown canal maintenance facility	9.652	39.37008	introduced	more than 18.29 m	0 to 15.24 cm	OklahomaCity	NA	NA	NA	NA	NA	NA	NA	NA	NA	NA	NA	NA	NA
7/6/2016	inventory_date	Arizona cypress	Cupressus arizonica	Oklahoma City	Oklahoma	-97.50588332	35.46191309	Bricktown canal maintenance facility	9.652	39.37008	introduced	more than 18.29 m	0 to 15.24 cm	OklahomaCity	NA	NA	NA	NA	NA	NA	NA	NA	NA	NA	NA	NA	NA
7/6/2016	inventory_date	Winged elm	Ulmus alata	Oklahoma City	Oklahoma	-97.50597423	35.46187302	Bricktown canal maintenance facility	12.7	59.05512	naturally_occurring	more than 18.29 m	0 to 15.24 cm	OklahomaCity	NA	NA	NA	NA	NA	NA	NA	NA	NA	NA	NA	NA	NA
7/6/2016	inventory_date	Chinese pistache	Pistacia chinensis	Oklahoma City	Oklahoma	-97.50591113	35.46177806	Bricktown canal maintenance facility	7.366	39.37008	introduced	more than 18.29 m	0 to 15.24 cm	OklahomaCity	NA	NA	NA	NA	NA	NA	NA	NA	NA	NA	NA	NA	NA
7/6/2016	inventory_date	Shantung maple	Acer truncatum	Oklahoma City	Oklahoma	-97.50586514	35.46163955	Bricktown canal maintenance facility	7.366	39.37008	introduced	more than 18.29 m	0 to 15.24 cm	OklahomaCity	NA	NA	NA	NA	NA	NA	NA	NA	NA	NA	NA	NA	NA
7/6/2016	inventory_date	Chinese pistache	Pistacia chinensis	Oklahoma City	Oklahoma	-97.50587155	35.46171883	Bricktown canal maintenance facility	13.716	49.2126	introduced	more than 18.29 m	0 to 15.24 cm	OklahomaCity	NA	NA	NA	NA	NA	NA	NA	NA	NA	NA	NA	NA	NA
7/6/2016	inventory_date	Chinese pistache	Pistacia chinensis	Oklahoma City	Oklahoma	-97.50585991	35.46181973	Bricktown canal maintenance facility	13.462	49.2126	introduced	more than 18.29 m	0 to 15.24 cm	OklahomaCity	NA	NA	NA	NA	NA	NA	NA	NA	NA	NA	NA	NA	NA
7/6/2016	inventory_date	Chinese pistache	Pistacia chinensis	Oklahoma City	Oklahoma	-97.50573441	35.46180425	Bricktown canal maintenance facility	11.43	59.05512	introduced	more than 18.29 m	0 to 15.24 cm	OklahomaCity	NA	NA	NA	NA	NA	NA	NA	NA	NA	NA	NA	NA	NA
7/6/2016	inventory_date	Freeman maple	Acer freemanii	Oklahoma City	Oklahoma	-97.50564695	35.46181509	Bricktown canal maintenance facility	37.084	118.11024	introduced	more than 18.29 m	30.48 to 45.72 cm	OklahomaCity	NA	NA	NA	NA	NA	NA	NA	NA	NA	NA	NA	NA	NA
7/6/2016	inventory_date	Shumard oak	Quercus shumardii	Oklahoma City	Oklahoma	-97.50574772	35.46191421	Bricktown canal maintenance facility	30.48	88.58268	naturally_occurring	more than 18.29 m	15.24 to 30.48 cm	OklahomaCity	NA	NA	NA	NA	NA	NA	NA	NA	NA	NA	NA	NA	NA
7/6/2016	inventory_date	Swamp white oak	Quercus bicolor	Oklahoma City	Oklahoma	-97.50567357	35.46194518	Bricktown canal maintenance facility	28.702	88.58268	introduced	more than 18.29 m	15.24 to 30.48 cm	OklahomaCity	NA	NA	NA	NA	NA	NA	NA	NA	NA	NA	NA	NA	NA
7/6/2016	inventory_date	Eastern red redcedar	Juniperus virginiana	Oklahoma City	Oklahoma	-97.50616414	35.46163544	Bricktown canal maintenance facility	6.35	39.37008	naturally_occurring	more than 18.29 m	0 to 15.24 cm	OklahomaCity	NA	NA	NA	NA	NA	NA	NA	NA	NA	NA	NA	NA	NA
7/6/2016	inventory_date	Eastern red redcedar	Juniperus virginiana	Oklahoma City	Oklahoma	-97.50617745	35.46160601	Bricktown canal maintenance facility	6.35	39.37008	naturally_occurring	more than 18.29 m	0 to 15.24 cm	OklahomaCity	NA	NA	NA	NA	NA	NA	NA	NA	NA	NA	NA	NA	NA
7/6/2016	inventory_date	Eastern red redcedar	Juniperus virginiana	Oklahoma City	Oklahoma	-97.50618315	35.46155335	Bricktown canal maintenance facility	6.35	39.37008	naturally_occurring	more than 18.29 m	0 to 15.24 cm	OklahomaCity	NA	NA	NA	NA	NA	NA	NA	NA	NA	NA	NA	NA	NA
7/7/2016	inventory_date	Common baldcypress	Taxodium distichum	Oklahoma City	Oklahoma	-97.50559447	35.46299751	Bricktown canal maintenance facility	46.228	147.6378	naturally_occurring	more than 18.29 m	45.72 to 60.96 cm	OklahomaCity	NA	NA	NA	NA	NA	NA	NA	NA	NA	NA	NA	NA	NA
7/7/2016	inventory_date	Eastern redbud	Cercis canadensis	Oklahoma City	Oklahoma	-97.505541	35.46298357	Bricktown canal maintenance facility	15.24	59.05512	naturally_occurring	more than 18.29 m	0 to 15.24 cm	OklahomaCity	NA	NA	NA	NA	NA	NA	NA	NA	NA	NA	NA	NA	NA
7/7/2016	inventory_date	Chinese pistache	Pistacia chinensis	Oklahoma City	Oklahoma	-97.50549821	35.46289733	Bricktown canal maintenance facility	33.782	88.58268	introduced	more than 18.29 m	30.48 to 45.72 cm	OklahomaCity	NA	NA	NA	NA	NA	NA	NA	NA	NA	NA	NA	NA	NA
7/7/2016	inventory_date	Chinese pistache	Pistacia chinensis	Oklahoma City	Oklahoma	-97.50547148	35.46286771	Bricktown canal maintenance facility	24.13	68.89764	introduced	more than 18.29 m	15.24 to 30.48 cm	OklahomaCity	NA	NA	NA	NA	NA	NA	NA	NA	NA	NA	NA	NA	NA
7/7/2016	inventory_date	Chinese pistache	Pistacia chinensis	Oklahoma City	Oklahoma	-97.50539981	35.46292259	Bricktown canal maintenance facility	24.13	59.05512	introduced	more than 18.29 m	15.24 to 30.48 cm	OklahomaCity	NA	NA	NA	NA	NA	NA	NA	NA	NA	NA	NA	NA	NA
7/7/2016	inventory_date	Chinese pistache	Pistacia chinensis	Oklahoma City	Oklahoma	-97.50528109	35.46278582	Bricktown canal maintenance facility	22.352	59.05512	introduced	more than 18.29 m	15.24 to 30.48 cm	OklahomaCity	NA	NA	NA	NA	NA	NA	NA	NA	NA	NA	NA	NA	NA
7/7/2016	inventory_date	Chinese pistache	Pistacia chinensis	Oklahoma City	Oklahoma	-97.50536024	35.46277014	Bricktown canal maintenance facility	23.114	68.89764	introduced	more than 18.29 m	15.24 to 30.48 cm	OklahomaCity	NA	NA	NA	NA	NA	NA	NA	NA	NA	NA	NA	NA	NA
7/7/2016	inventory_date	Amur maple	Acer ginnala	Oklahoma City	Oklahoma	-97.50543618	35.46275185	Bricktown canal maintenance facility	8.382	59.05512	introduced	more than 18.29 m	0 to 15.24 cm	OklahomaCity	NA	NA	NA	NA	NA	NA	NA	NA	NA	NA	NA	NA	NA
7/7/2016	inventory_date	Amur maple	Acer ginnala	Oklahoma City	Oklahoma	-97.50547361	35.46275708	Bricktown canal maintenance facility	9.144	49.2126	introduced	more than 18.29 m	0 to 15.24 cm	OklahomaCity	NA	NA	NA	NA	NA	NA	NA	NA	NA	NA	NA	NA	NA
7/7/2016	inventory_date	Amur maple	Acer ginnala	Oklahoma City	Oklahoma	-97.50550142	35.4627684	Bricktown canal maintenance facility	7.62	49.2126	introduced	more than 18.29 m	0 to 15.24 cm	OklahomaCity	NA	NA	NA	NA	NA	NA	NA	NA	NA	NA	NA	NA	NA
7/7/2016	inventory_date	Amur maple	Acer ginnala	Oklahoma City	Oklahoma	-97.50550356	35.46279976	Bricktown canal maintenance facility	5.842	59.05512	introduced	more than 18.29 m	0 to 15.24 cm	OklahomaCity	NA	NA	NA	NA	NA	NA	NA	NA	NA	NA	NA	NA	NA
7/7/2016	inventory_date	Amur maple	Acer ginnala	Oklahoma City	Oklahoma	-97.50549928	35.4628259	Bricktown canal maintenance facility	8.382	49.2126	introduced	more than 18.29 m	0 to 15.24 cm	OklahomaCity	NA	NA	NA	NA	NA	NA	NA	NA	NA	NA	NA	NA	NA
7/7/2016	inventory_date	Scotch pine	Pinus sylvestris	Oklahoma City	Oklahoma	-97.5055303	35.46277537	Bricktown canal maintenance facility	38.608	98.4252	introduced	more than 18.29 m	30.48 to 45.72 cm	OklahomaCity	NA	NA	NA	NA	NA	NA	NA	NA	NA	NA	NA	NA	NA
7/7/2016	inventory_date	Scotch pine	Pinus sylvestris	Oklahoma City	Oklahoma	-97.50556239	35.46277188	Bricktown canal maintenance facility	33.02	98.4252	introduced	more than 18.29 m	30.48 to 45.72 cm	OklahomaCity	NA	NA	NA	NA	NA	NA	NA	NA	NA	NA	NA	NA	NA
7/7/2016	inventory_date	Scotch pine	Pinus sylvestris	Oklahoma City	Oklahoma	-97.50583405	35.46303671	Bricktown canal maintenance facility	37.338	88.58268	introduced	more than 18.29 m	30.48 to 45.72 cm	OklahomaCity	NA	NA	NA	NA	NA	NA	NA	NA	NA	NA	NA	NA	NA
7/7/2016	inventory_date	Common baldcypress	Taxodium distichum	Oklahoma City	Oklahoma	-97.50586293	35.46302713	Bricktown canal maintenance facility	35.56	108.26772	naturally_occurring	more than 18.29 m	30.48 to 45.72 cm	OklahomaCity	NA	NA	NA	NA	NA	NA	NA	NA	NA	NA	NA	NA	NA
7/7/2016	inventory_date	Austrian pine	Pinus nigra	Oklahoma City	Oklahoma	-97.50589716	35.46305501	Bricktown canal maintenance facility	31.496	78.74016	introduced	more than 18.29 m	30.48 to 45.72 cm	OklahomaCity	NA	NA	NA	NA	NA	NA	NA	NA	NA	NA	NA	NA	NA
7/7/2016	inventory_date	Shumard oak	Quercus shumardii	Oklahoma City	Oklahoma	-97.50598165	35.46301668	Bricktown canal maintenance facility	4.064	49.2126	naturally_occurring	more than 18.29 m	0 to 15.24 cm	OklahomaCity	NA	NA	NA	NA	NA	NA	NA	NA	NA	NA	NA	NA	NA
7/7/2016	inventory_date	Freeman maple	Acer freemanii	Oklahoma City	Oklahoma	-97.5061453	35.4629766	Bricktown canal maintenance facility	25.654	98.4252	introduced	more than 18.29 m	15.24 to 30.48 cm	OklahomaCity	NA	NA	NA	NA	NA	NA	NA	NA	NA	NA	NA	NA	NA
7/7/2016	inventory_date	Amur maple	Acer ginnala	Oklahoma City	Oklahoma	-97.50602123	35.46316477	Bricktown canal maintenance facility	10.16	59.05512	introduced	more than 18.29 m	0 to 15.24 cm	OklahomaCity	NA	NA	NA	NA	NA	NA	NA	NA	NA	NA	NA	NA	NA
7/7/2016	inventory_date	Amur maple	Acer ginnala	Oklahoma City	Oklahoma	-97.5062084	35.46305675	Bricktown canal maintenance facility	9.652	59.05512	introduced	more than 18.29 m	0 to 15.24 cm	OklahomaCity	NA	NA	NA	NA	NA	NA	NA	NA	NA	NA	NA	NA	NA
7/7/2016	inventory_date	Common crapemyrtle	Lagerstroemia indica	Oklahoma City	Oklahoma	-97.50618594	35.46310118	Bricktown canal maintenance facility	4.318	39.37008	introduced	more than 18.29 m	0 to 15.24 cm	OklahomaCity	NA	NA	NA	NA	NA	NA	NA	NA	NA	NA	NA	NA	NA
7/7/2016	inventory_date	Common crapemyrtle	Lagerstroemia indica	Oklahoma City	Oklahoma	-97.50621268	35.46309769	Bricktown canal maintenance facility	2.54	29.52756	introduced	more than 18.29 m	0 to 15.24 cm	OklahomaCity	NA	NA	NA	NA	NA	NA	NA	NA	NA	NA	NA	NA	NA
7/7/2016	inventory_date	Common crapemyrtle	Lagerstroemia indica	Oklahoma City	Oklahoma	-97.50626616	35.46308288	Bricktown canal maintenance facility	3.556	39.37008	introduced	more than 18.29 m	0 to 15.24 cm	OklahomaCity	NA	NA	NA	NA	NA	NA	NA	NA	NA	NA	NA	NA	NA
7/7/2016	inventory_date	Common crapemyrtle	Lagerstroemia indica	Oklahoma City	Oklahoma	-97.50627792	35.46306807	Bricktown canal maintenance facility	3.302	29.52756	introduced	more than 18.29 m	0 to 15.24 cm	OklahomaCity	NA	NA	NA	NA	NA	NA	NA	NA	NA	NA	NA	NA	NA
7/7/2016	inventory_date	Common crapemyrtle	Lagerstroemia indica	Oklahoma City	Oklahoma	-97.50628755	35.46308637	Bricktown canal maintenance facility	8.636	49.2126	introduced	more than 18.29 m	0 to 15.24 cm	OklahomaCity	NA	NA	NA	NA	NA	NA	NA	NA	NA	NA	NA	NA	NA
7/7/2016	inventory_date	Common crapemyrtle	Lagerstroemia indica	Oklahoma City	Oklahoma	-97.50637953	35.46311337	Bricktown canal maintenance facility	8.128	49.2126	introduced	more than 18.29 m	0 to 15.24 cm	OklahomaCity	NA	NA	NA	NA	NA	NA	NA	NA	NA	NA	NA	NA	NA
7/7/2016	inventory_date	Common crapemyrtle	Lagerstroemia indica	Oklahoma City	Oklahoma	-97.50631429	35.46307766	Bricktown canal maintenance facility	2.54	26.24672	introduced	more than 18.29 m	0 to 15.24 cm	OklahomaCity	NA	NA	NA	NA	NA	NA	NA	NA	NA	NA	NA	NA	NA
7/7/2016	inventory_date	Common crapemyrtle	Lagerstroemia indica	Oklahoma City	Oklahoma	-97.50632819	35.46309072	Bricktown canal maintenance facility	2.54	26.24672	introduced	more than 18.29 m	0 to 15.24 cm	OklahomaCity	NA	NA	NA	NA	NA	NA	NA	NA	NA	NA	NA	NA	NA
7/7/2016	inventory_date	Common crapemyrtle	Lagerstroemia indica	Oklahoma City	Oklahoma	-97.50633675	35.46307853	Bricktown canal maintenance facility	2.54	29.52756	introduced	more than 18.29 m	0 to 15.24 cm	OklahomaCity	NA	NA	NA	NA	NA	NA	NA	NA	NA	NA	NA	NA	NA
7/7/2016	inventory_date	Common crapemyrtle	Lagerstroemia indica	Oklahoma City	Oklahoma	-97.50635814	35.46309247	Bricktown canal maintenance facility	2.54	29.52756	introduced	more than 18.29 m	0 to 15.24 cm	OklahomaCity	NA	NA	NA	NA	NA	NA	NA	NA	NA	NA	NA	NA	NA
7/7/2016	inventory_date	Common crapemyrtle	Lagerstroemia indica	Oklahoma City	Oklahoma	-97.50635707	35.46310728	Bricktown canal maintenance facility	3.302	26.24672	introduced	more than 18.29 m	0 to 15.24 cm	OklahomaCity	NA	NA	NA	NA	NA	NA	NA	NA	NA	NA	NA	NA	NA
7/7/2016	inventory_date	Common crapemyrtle	Lagerstroemia indica	Oklahoma City	Oklahoma	-97.50635279	35.46313254	Bricktown canal maintenance facility	3.556	29.52756	introduced	more than 18.29 m	0 to 15.24 cm	OklahomaCity	NA	NA	NA	NA	NA	NA	NA	NA	NA	NA	NA	NA	NA
7/7/2016	inventory_date	Common crapemyrtle	Lagerstroemia indica	Oklahoma City	Oklahoma	-97.50637525	35.46312992	Bricktown canal maintenance facility	2.54	22.96588	introduced	more than 18.29 m	0 to 15.24 cm	OklahomaCity	NA	NA	NA	NA	NA	NA	NA	NA	NA	NA	NA	NA	NA
7/7/2016	inventory_date	Common crapemyrtle	Lagerstroemia indica	Oklahoma City	Oklahoma	-97.50636883	35.46314473	Bricktown canal maintenance facility	2.54	26.24672	introduced	more than 18.29 m	0 to 15.24 cm	OklahomaCity	NA	NA	NA	NA	NA	NA	NA	NA	NA	NA	NA	NA	NA
7/7/2016	inventory_date	Common crapemyrtle	Lagerstroemia indica	Oklahoma City	Oklahoma	-97.50638488	35.46316826	Bricktown canal maintenance facility	3.556	26.24672	introduced	more than 18.29 m	0 to 15.24 cm	OklahomaCity	NA	NA	NA	NA	NA	NA	NA	NA	NA	NA	NA	NA	NA
7/7/2016	inventory_date	Common crapemyrtle	Lagerstroemia indica	Oklahoma City	Oklahoma	-97.50640627	35.46318916	Bricktown canal maintenance facility	2.794	26.24672	introduced	more than 18.29 m	0 to 15.24 cm	OklahomaCity	NA	NA	NA	NA	NA	NA	NA	NA	NA	NA	NA	NA	NA
7/7/2016	inventory_date	Scotch pine	Pinus sylvestris	Oklahoma City	Oklahoma	-97.50642552	35.46316651	Bricktown canal maintenance facility	42.926	98.4252	introduced	more than 18.29 m	30.48 to 45.72 cm	OklahomaCity	NA	NA	NA	NA	NA	NA	NA	NA	NA	NA	NA	NA	NA
7/7/2016	inventory_date	Common baldcypress	Taxodium distichum	Oklahoma City	Oklahoma	-97.50641055	35.46304107	Bricktown canal maintenance facility	28.702	98.4252	naturally_occurring	more than 18.29 m	15.24 to 30.48 cm	OklahomaCity	NA	NA	NA	NA	NA	NA	NA	NA	NA	NA	NA	NA	NA
7/7/2016	inventory_date	Common baldcypress	Taxodium distichum	Oklahoma City	Oklahoma	-97.50640734	35.46299403	Bricktown canal maintenance facility	33.274	137.79528	naturally_occurring	more than 18.29 m	30.48 to 45.72 cm	OklahomaCity	NA	NA	NA	NA	NA	NA	NA	NA	NA	NA	NA	NA	NA
7/7/2016	inventory_date	Common baldcypress	Taxodium distichum	Oklahoma City	Oklahoma	-97.5063314	35.4629949	Bricktown canal maintenance facility	34.29	127.95276	naturally_occurring	more than 18.29 m	30.48 to 45.72 cm	OklahomaCity	NA	NA	NA	NA	NA	NA	NA	NA	NA	NA	NA	NA	NA
7/7/2016	inventory_date	Common baldcypress	Taxodium distichum	Oklahoma City	Oklahoma	-97.50657419	35.46306198	Bricktown canal maintenance facility	22.352	88.58268	naturally_occurring	more than 18.29 m	15.24 to 30.48 cm	OklahomaCity	NA	NA	NA	NA	NA	NA	NA	NA	NA	NA	NA	NA	NA
7/7/2016	inventory_date	Common crapemyrtle	Lagerstroemia indica	Oklahoma City	Oklahoma	-97.50685655	35.46319439	Bricktown canal maintenance facility	3.302	39.37008	introduced	more than 18.29 m	0 to 15.24 cm	OklahomaCity	NA	NA	NA	NA	NA	NA	NA	NA	NA	NA	NA	NA	NA
7/7/2016	inventory_date	Common crapemyrtle	Lagerstroemia indica	Oklahoma City	Oklahoma	-97.50687473	35.46321704	Bricktown canal maintenance facility	3.048	39.37008	introduced	more than 18.29 m	0 to 15.24 cm	OklahomaCity	NA	NA	NA	NA	NA	NA	NA	NA	NA	NA	NA	NA	NA
7/7/2016	inventory_date	Chinese pistache	Pistacia chinensis	Oklahoma City	Oklahoma	-97.50677099	35.4632484	Bricktown canal maintenance facility	17.272	68.89764	introduced	more than 18.29 m	15.24 to 30.48 cm	OklahomaCity	NA	NA	NA	NA	NA	NA	NA	NA	NA	NA	NA	NA	NA
7/7/2016	inventory_date	Chinese pistache	Pistacia chinensis	Oklahoma City	Oklahoma	-97.50682232	35.46325972	Bricktown canal maintenance facility	21.082	68.89764	introduced	more than 18.29 m	15.24 to 30.48 cm	OklahomaCity	NA	NA	NA	NA	NA	NA	NA	NA	NA	NA	NA	NA	NA
7/7/2016	inventory_date	Chinese pistache	Pistacia chinensis	Oklahoma City	Oklahoma	-97.50686832	35.46327279	Bricktown canal maintenance facility	14.986	68.89764	introduced	more than 18.29 m	0 to 15.24 cm	OklahomaCity	NA	NA	NA	NA	NA	NA	NA	NA	NA	NA	NA	NA	NA
7/7/2016	inventory_date	Chinese pistache	Pistacia chinensis	Oklahoma City	Oklahoma	-97.50690789	35.46328325	Bricktown canal maintenance facility	12.7	59.05512	introduced	more than 18.29 m	0 to 15.24 cm	OklahomaCity	NA	NA	NA	NA	NA	NA	NA	NA	NA	NA	NA	NA	NA
7/7/2016	inventory_date	Chinese pistache	Pistacia chinensis	Oklahoma City	Oklahoma	-97.50694211	35.46331112	Bricktown canal maintenance facility	26.67	68.89764	introduced	more than 18.29 m	15.24 to 30.48 cm	OklahomaCity	NA	NA	NA	NA	NA	NA	NA	NA	NA	NA	NA	NA	NA
7/7/2016	inventory_date	Common baldcypress	Taxodium distichum	Oklahoma City	Oklahoma	-97.50702447	35.46313864	Bricktown canal maintenance facility	17.272	68.89764	naturally_occurring	more than 18.29 m	15.24 to 30.48 cm	OklahomaCity	NA	NA	NA	NA	NA	NA	NA	NA	NA	NA	NA	NA	NA
7/7/2016	inventory_date	Chinese elm	Ulmus parvifolia	Oklahoma City	Oklahoma	-97.50698276	35.46314735	Bricktown canal maintenance facility	16.256	68.89764	introduced	more than 18.29 m	15.24 to 30.48 cm	OklahomaCity	NA	NA	NA	NA	NA	NA	NA	NA	NA	NA	NA	NA	NA
7/7/2016	inventory_date	Chinese elm	Ulmus parvifolia	Oklahoma City	Oklahoma	-97.50697527	35.46318829	Bricktown canal maintenance facility	18.288	68.89764	introduced	more than 18.29 m	15.24 to 30.48 cm	OklahomaCity	NA	NA	NA	NA	NA	NA	NA	NA	NA	NA	NA	NA	NA
7/7/2016	inventory_date	Chinese elm	Ulmus parvifolia	Oklahoma City	Oklahoma	-97.50698169	35.46323969	Bricktown canal maintenance facility	20.828	68.89764	introduced	more than 18.29 m	15.24 to 30.48 cm	OklahomaCity	NA	NA	NA	NA	NA	NA	NA	NA	NA	NA	NA	NA	NA
7/7/2016	inventory_date	Chinese elm	Ulmus parvifolia	Oklahoma City	Oklahoma	-97.50702875	35.46327628	Bricktown canal maintenance facility	30.734	108.26772	introduced	more than 18.29 m	30.48 to 45.72 cm	OklahomaCity	NA	NA	NA	NA	NA	NA	NA	NA	NA	NA	NA	NA	NA
7/7/2016	inventory_date	Southern magnolia	Magnolia grandiflora	Oklahoma City	Oklahoma	-97.50704372	35.46331722	Bricktown canal maintenance facility	17.526	78.74016	introduced	more than 18.29 m	15.24 to 30.48 cm	OklahomaCity	NA	NA	NA	NA	NA	NA	NA	NA	NA	NA	NA	NA	NA
7/7/2016	inventory_date	Loblolly pine	Pinus taeda	Oklahoma City	Oklahoma	-97.50707795	35.46335903	Bricktown canal maintenance facility	17.272	78.74016	naturally_occurring	more than 18.29 m	15.24 to 30.48 cm	OklahomaCity	NA	NA	NA	NA	NA	NA	NA	NA	NA	NA	NA	NA	NA
7/7/2016	inventory_date	Shantung maple	Acer truncatum	Oklahoma City	Oklahoma	-97.50713357	35.46341217	Bricktown canal maintenance facility	21.59	68.89764	introduced	more than 18.29 m	15.24 to 30.48 cm	OklahomaCity	NA	NA	NA	NA	NA	NA	NA	NA	NA	NA	NA	NA	NA
7/7/2016	inventory_date	Shantung maple	Acer truncatum	Oklahoma City	Oklahoma	-97.50719881	35.46344354	Bricktown canal maintenance facility	13.208	59.05512	introduced	more than 18.29 m	0 to 15.24 cm	OklahomaCity	NA	NA	NA	NA	NA	NA	NA	NA	NA	NA	NA	NA	NA
7/7/2016	inventory_date	Shantung maple	Acer truncatum	Oklahoma City	Oklahoma	-97.50725122	35.46344702	Bricktown canal maintenance facility	13.462	59.05512	introduced	more than 18.29 m	0 to 15.24 cm	OklahomaCity	NA	NA	NA	NA	NA	NA	NA	NA	NA	NA	NA	NA	NA
7/7/2016	inventory_date	Shantung maple	Acer truncatum	Oklahoma City	Oklahoma	-97.50741807	35.46343569	Bricktown canal maintenance facility	20.32	88.58268	introduced	more than 18.29 m	15.24 to 30.48 cm	OklahomaCity	NA	NA	NA	NA	NA	NA	NA	NA	NA	NA	NA	NA	NA
7/7/2016	inventory_date	Common crapemyrtle	Lagerstroemia indica	Oklahoma City	Oklahoma	-97.50713677	35.4634688	Bricktown canal maintenance facility	3.81	49.2126	introduced	more than 18.29 m	0 to 15.24 cm	OklahomaCity	NA	NA	NA	NA	NA	NA	NA	NA	NA	NA	NA	NA	NA
7/7/2016	inventory_date	Common crapemyrtle	Lagerstroemia indica	Oklahoma City	Oklahoma	-97.50715282	35.46347925	Bricktown canal maintenance facility	3.302	49.2126	introduced	more than 18.29 m	0 to 15.24 cm	OklahomaCity	NA	NA	NA	NA	NA	NA	NA	NA	NA	NA	NA	NA	NA
7/7/2016	inventory_date	Atlas cedar	Cedrus atlantica	Oklahoma City	Oklahoma	-97.50707795	35.46347664	Bricktown canal maintenance facility	27.686	78.74016	introduced	more than 18.29 m	15.24 to 30.48 cm	OklahomaCity	NA	NA	NA	NA	NA	NA	NA	NA	NA	NA	NA	NA	NA
7/7/2016	inventory_date	Common crapemyrtle	Lagerstroemia indica	Oklahoma City	Oklahoma	-97.50717528	35.46337907	Bricktown canal maintenance facility	2.794	39.37008	introduced	more than 18.29 m	0 to 15.24 cm	OklahomaCity	NA	NA	NA	NA	NA	NA	NA	NA	NA	NA	NA	NA	NA
7/7/2016	inventory_date	Common crapemyrtle	Lagerstroemia indica	Oklahoma City	Oklahoma	-97.50723089	35.46340608	Bricktown canal maintenance facility	2.54	29.52756	introduced	more than 18.29 m	0 to 15.24 cm	OklahomaCity	NA	NA	NA	NA	NA	NA	NA	NA	NA	NA	NA	NA	NA
7/7/2016	inventory_date	American holly	Ilex opaca	Oklahoma City	Oklahoma	-97.50721378	35.46340346	Bricktown canal maintenance facility	6.096	32.8084	naturally_occurring	more than 18.29 m	0 to 15.24 cm	OklahomaCity	NA	NA	NA	NA	NA	NA	NA	NA	NA	NA	NA	NA	NA
7/7/2016	inventory_date	American holly	Ilex opaca	Oklahoma City	Oklahoma	-97.50727368	35.46349319	Bricktown canal maintenance facility	3.81	39.37008	naturally_occurring	more than 18.29 m	0 to 15.24 cm	OklahomaCity	NA	NA	NA	NA	NA	NA	NA	NA	NA	NA	NA	NA	NA
7/7/2016	inventory_date	American holly	Ilex opaca	Oklahoma City	Oklahoma	-97.50732395	35.46348709	Bricktown canal maintenance facility	6.096	39.37008	naturally_occurring	more than 18.29 m	0 to 15.24 cm	OklahomaCity	NA	NA	NA	NA	NA	NA	NA	NA	NA	NA	NA	NA	NA
7/7/2016	inventory_date	American holly	Ilex opaca	Oklahoma City	Oklahoma	-97.50730149	35.46351061	Bricktown canal maintenance facility	6.096	39.37008	naturally_occurring	more than 18.29 m	0 to 15.24 cm	OklahomaCity	NA	NA	NA	NA	NA	NA	NA	NA	NA	NA	NA	NA	NA
7/7/2016	inventory_date	American holly	Ilex opaca	Oklahoma City	Oklahoma	-97.50728116	35.46352629	Bricktown canal maintenance facility	6.35	39.37008	naturally_occurring	more than 18.29 m	0 to 15.24 cm	OklahomaCity	NA	NA	NA	NA	NA	NA	NA	NA	NA	NA	NA	NA	NA
7/7/2016	inventory_date	Chinese elm	Ulmus parvifolia	Oklahoma City	Oklahoma	-97.50742021	35.46348709	Bricktown canal maintenance facility	33.782	118.11024	introduced	more than 18.29 m	30.48 to 45.72 cm	OklahomaCity	NA	NA	NA	NA	NA	NA	NA	NA	NA	NA	NA	NA	NA
7/7/2016	inventory_date	Chinese elm	Ulmus parvifolia	Oklahoma City	Oklahoma	-97.50736994	35.46351323	Bricktown canal maintenance facility	28.956	118.11024	introduced	more than 18.29 m	15.24 to 30.48 cm	OklahomaCity	NA	NA	NA	NA	NA	NA	NA	NA	NA	NA	NA	NA	NA
7/7/2016	inventory_date	Atlas cedar	Cedrus atlantica	Oklahoma City	Oklahoma	-97.50729935	35.46340956	Bricktown canal maintenance facility	12.446	68.89764	introduced	more than 18.29 m	0 to 15.24 cm	OklahomaCity	NA	NA	NA	NA	NA	NA	NA	NA	NA	NA	NA	NA	NA
7/7/2016	inventory_date	Atlas cedar	Cedrus atlantica	Oklahoma City	Oklahoma	-97.50731646	35.46340869	Bricktown canal maintenance facility	11.43	68.89764	introduced	more than 18.29 m	0 to 15.24 cm	OklahomaCity	NA	NA	NA	NA	NA	NA	NA	NA	NA	NA	NA	NA	NA
7/7/2016	inventory_date	Atlas cedar	Cedrus atlantica	Oklahoma City	Oklahoma	-97.50728223	35.46341217	Bricktown canal maintenance facility	16.002	78.74016	introduced	more than 18.29 m	15.24 to 30.48 cm	OklahomaCity	NA	NA	NA	NA	NA	NA	NA	NA	NA	NA	NA	NA	NA
7/7/2016	inventory_date	American holly	Ilex opaca	Oklahoma City	Oklahoma	-97.50736459	35.46339649	Bricktown canal maintenance facility	5.334	29.52756	naturally_occurring	more than 18.29 m	0 to 15.24 cm	OklahomaCity	NA	NA	NA	NA	NA	NA	NA	NA	NA	NA	NA	NA	NA
7/7/2016	inventory_date	Atlas cedar	Cedrus atlantica	Oklahoma City	Oklahoma	-97.50744588	35.46338778	Bricktown canal maintenance facility	14.732	68.89764	introduced	more than 18.29 m	0 to 15.24 cm	OklahomaCity	NA	NA	NA	NA	NA	NA	NA	NA	NA	NA	NA	NA	NA
7/7/2016	inventory_date	Common crapemyrtle	Lagerstroemia indica	Oklahoma City	Oklahoma	-97.50751219	35.46340869	Bricktown canal maintenance facility	2.54	19.68504	introduced	more than 18.29 m	0 to 15.24 cm	OklahomaCity	NA	NA	NA	NA	NA	NA	NA	NA	NA	NA	NA	NA	NA
7/7/2016	inventory_date	Common crapemyrtle	Lagerstroemia indica	Oklahoma City	Oklahoma	-97.50755497	35.46339824	Bricktown canal maintenance facility	2.54	19.68504	introduced	more than 18.29 m	0 to 15.24 cm	OklahomaCity	NA	NA	NA	NA	NA	NA	NA	NA	NA	NA	NA	NA	NA
7/7/2016	inventory_date	Ilex vomitoria) yaupon	NA	Oklahoma City	Oklahoma	-97.50755818	35.4633721	Bricktown canal maintenance facility	5.588	39.37008	no_info	more than 18.29 m	0 to 15.24 cm	OklahomaCity	NA	NA	NA	NA	NA	NA	NA	NA	NA	NA	NA	NA	NA
7/7/2016	inventory_date	Common baldcypress	Taxodium distichum	Oklahoma City	Oklahoma	-97.50758599	35.46339475	Bricktown canal maintenance facility	34.544	127.95276	naturally_occurring	more than 18.29 m	30.48 to 45.72 cm	OklahomaCity	NA	NA	NA	NA	NA	NA	NA	NA	NA	NA	NA	NA	NA
7/7/2016	inventory_date	Chinese pistache	Pistacia chinensis	Oklahoma City	Oklahoma	-97.5076384	35.46339562	Bricktown canal maintenance facility	16.256	78.74016	introduced	more than 18.29 m	15.24 to 30.48 cm	OklahomaCity	NA	NA	NA	NA	NA	NA	NA	NA	NA	NA	NA	NA	NA
7/7/2016	inventory_date	Chinese pistache	Pistacia chinensis	Oklahoma City	Oklahoma	-97.50771113	35.46338691	Bricktown canal maintenance facility	25.908	78.74016	introduced	more than 18.29 m	15.24 to 30.48 cm	OklahomaCity	NA	NA	NA	NA	NA	NA	NA	NA	NA	NA	NA	NA	NA
7/7/2016	inventory_date	Swamp white oak	Quercus bicolor	Oklahoma City	Oklahoma	-97.50553137	35.46191642	Bricktown canal maintenance facility	27.94	78.74016	introduced	more than 18.29 m	15.24 to 30.48 cm	OklahomaCity	NA	NA	NA	NA	NA	NA	NA	NA	NA	NA	NA	NA	NA
7/7/2016	inventory_date	Loblolly pine	Pinus taeda	Oklahoma City	Oklahoma	-97.50543297	35.4619077	Bricktown canal maintenance facility	34.798	98.4252	naturally_occurring	more than 18.29 m	30.48 to 45.72 cm	OklahomaCity	NA	NA	NA	NA	NA	NA	NA	NA	NA	NA	NA	NA	NA
7/7/2016	inventory_date	Cedar elm	Ulmus crassifolia	Oklahoma City	Oklahoma	-97.50540623	35.46196868	Bricktown canal maintenance facility	31.496	108.26772	naturally_occurring	more than 18.29 m	30.48 to 45.72 cm	OklahomaCity	NA	NA	NA	NA	NA	NA	NA	NA	NA	NA	NA	NA	NA
7/7/2016	inventory_date	Eastern redbud	Cercis canadensis	Oklahoma City	Oklahoma	-97.50552281	35.46183714	Bricktown canal maintenance facility	10.16	39.37008	naturally_occurring	more than 18.29 m	0 to 15.24 cm	OklahomaCity	NA	NA	NA	NA	NA	NA	NA	NA	NA	NA	NA	NA	NA
7/7/2016	inventory_date	Common baldcypress	Taxodium distichum	Oklahoma City	Oklahoma	-97.50541158	35.46180491	Bricktown canal maintenance facility	33.274	118.11024	naturally_occurring	more than 18.29 m	30.48 to 45.72 cm	OklahomaCity	NA	NA	NA	NA	NA	NA	NA	NA	NA	NA	NA	NA	NA
7/7/2016	inventory_date	Common baldcypress	Taxodium distichum	Oklahoma City	Oklahoma	-97.5053581	35.46173521	Bricktown canal maintenance facility	50.8	177.16536	naturally_occurring	more than 18.29 m	45.72 to 60.96 cm	OklahomaCity	NA	NA	NA	NA	NA	NA	NA	NA	NA	NA	NA	NA	NA
7/7/2016	inventory_date	Common crapemyrtle	Lagerstroemia indica	Oklahoma City	Oklahoma	-97.50540088	35.46160715	Bricktown canal maintenance facility	7.874	49.2126	introduced	more than 18.29 m	0 to 15.24 cm	OklahomaCity	NA	NA	NA	NA	NA	NA	NA	NA	NA	NA	NA	NA	NA
7/7/2016	inventory_date	Common crapemyrtle	Lagerstroemia indica	Oklahoma City	Oklahoma	-97.50542335	35.46160193	Bricktown canal maintenance facility	5.334	39.37008	introduced	more than 18.29 m	0 to 15.24 cm	OklahomaCity	NA	NA	NA	NA	NA	NA	NA	NA	NA	NA	NA	NA	NA
7/7/2016	inventory_date	Common crapemyrtle	Lagerstroemia indica	Oklahoma City	Oklahoma	-97.50544153	35.46158189	Bricktown canal maintenance facility	8.382	49.2126	introduced	more than 18.29 m	0 to 15.24 cm	OklahomaCity	NA	NA	NA	NA	NA	NA	NA	NA	NA	NA	NA	NA	NA
7/7/2016	inventory_date	Common crapemyrtle	Lagerstroemia indica	Oklahoma City	Oklahoma	-97.50562549	35.46157318	Bricktown canal maintenance facility	7.112	68.89764	introduced	more than 18.29 m	0 to 15.24 cm	OklahomaCity	NA	NA	NA	NA	NA	NA	NA	NA	NA	NA	NA	NA	NA
7/7/2016	inventory_date	Common crapemyrtle	Lagerstroemia indica	Oklahoma City	Oklahoma	-97.50564046	35.46153136	Bricktown canal maintenance facility	7.366	49.2126	introduced	more than 18.29 m	0 to 15.24 cm	OklahomaCity	NA	NA	NA	NA	NA	NA	NA	NA	NA	NA	NA	NA	NA
7/7/2016	inventory_date	Common crapemyrtle	Lagerstroemia indica	Oklahoma City	Oklahoma	-97.50567362	35.46152439	Bricktown canal maintenance facility	4.572	49.2126	introduced	more than 18.29 m	0 to 15.24 cm	OklahomaCity	NA	NA	NA	NA	NA	NA	NA	NA	NA	NA	NA	NA	NA
7/7/2016	inventory_date	Common crapemyrtle	Lagerstroemia indica	Oklahoma City	Oklahoma	-97.50573138	35.46149913	Bricktown canal maintenance facility	6.096	49.2126	introduced	more than 18.29 m	0 to 15.24 cm	OklahomaCity	NA	NA	NA	NA	NA	NA	NA	NA	NA	NA	NA	NA	NA
7/7/2016	inventory_date	Common crapemyrtle	Lagerstroemia indica	Oklahoma City	Oklahoma	-97.50571106	35.46150174	Bricktown canal maintenance facility	5.08	26.24672	introduced	more than 18.29 m	0 to 15.24 cm	OklahomaCity	NA	NA	NA	NA	NA	NA	NA	NA	NA	NA	NA	NA	NA
7/7/2016	inventory_date	Firmiana simplex) chinese parasoltree	NA	Oklahoma City	Oklahoma	-97.50573352	35.46155053	Bricktown canal maintenance facility	21.082	78.74016	no_info	more than 18.29 m	15.24 to 30.48 cm	OklahomaCity	NA	NA	NA	NA	NA	NA	NA	NA	NA	NA	NA	NA	NA
7/7/2016	inventory_date	Cedar elm	Ulmus crassifolia	Oklahoma City	Oklahoma	-97.50582336	35.46149216	Bricktown canal maintenance facility	27.686	78.74016	naturally_occurring	more than 18.29 m	15.24 to 30.48 cm	OklahomaCity	NA	NA	NA	NA	NA	NA	NA	NA	NA	NA	NA	NA	NA
7/7/2016	inventory_date	Cedar elm	Ulmus crassifolia	Oklahoma City	Oklahoma	-97.50583619	35.4615392	Bricktown canal maintenance facility	27.686	98.4252	naturally_occurring	more than 18.29 m	15.24 to 30.48 cm	OklahomaCity	NA	NA	NA	NA	NA	NA	NA	NA	NA	NA	NA	NA	NA
7/7/2016	inventory_date	Common baldcypress	Taxodium distichum	Oklahoma City	Oklahoma	-97.50570678	35.46161412	Bricktown canal maintenance facility	35.306	108.26772	naturally_occurring	more than 18.29 m	30.48 to 45.72 cm	OklahomaCity	NA	NA	NA	NA	NA	NA	NA	NA	NA	NA	NA	NA	NA
7/7/2016	inventory_date	Southern magnolia	Magnolia grandiflora	Oklahoma City	Oklahoma	-97.50560838	35.46153398	Bricktown canal maintenance facility	12.446	59.05512	introduced	more than 18.29 m	0 to 15.24 cm	OklahomaCity	NA	NA	NA	NA	NA	NA	NA	NA	NA	NA	NA	NA	NA
7/7/2016	inventory_date	Southern magnolia	Magnolia grandiflora	Oklahoma City	Oklahoma	-97.50557522	35.46153746	Bricktown canal maintenance facility	11.684	59.05512	introduced	more than 18.29 m	0 to 15.24 cm	OklahomaCity	NA	NA	NA	NA	NA	NA	NA	NA	NA	NA	NA	NA	NA
7/7/2016	inventory_date	Common baldcypress	Taxodium distichum	Oklahoma City	Oklahoma	-97.50577951	35.46167598	Bricktown canal maintenance facility	24.892	78.74016	naturally_occurring	more than 18.29 m	15.24 to 30.48 cm	OklahomaCity	NA	NA	NA	NA	NA	NA	NA	NA	NA	NA	NA	NA	NA
7/7/2016	inventory_date	Red maple	Acer rubrum	Oklahoma City	Oklahoma	-97.50565437	35.46166117	Bricktown canal maintenance facility	36.068	108.26772	naturally_occurring	more than 18.29 m	30.48 to 45.72 cm	OklahomaCity	NA	NA	NA	NA	NA	NA	NA	NA	NA	NA	NA	NA	NA
7/7/2016	inventory_date	American smoketree	Cotinus coggygria	Oklahoma City	Oklahoma	-97.50553672	35.46165071	Bricktown canal maintenance facility	8.382	59.05512	introduced	more than 18.29 m	0 to 15.24 cm	OklahomaCity	NA	NA	NA	NA	NA	NA	NA	NA	NA	NA	NA	NA	NA
7/7/2016	inventory_date	American smoketree	Cotinus coggygria	Oklahoma City	Oklahoma	-97.50554207	35.46166726	Bricktown canal maintenance facility	3.302	39.37008	introduced	more than 18.29 m	0 to 15.24 cm	OklahomaCity	NA	NA	NA	NA	NA	NA	NA	NA	NA	NA	NA	NA	NA
7/7/2016	inventory_date	Eastern red redcedar	Juniperus virginiana	Oklahoma City	Oklahoma	-97.50593887	35.46166639	Bricktown canal maintenance facility	6.096	39.37008	naturally_occurring	more than 18.29 m	0 to 15.24 cm	OklahomaCity	NA	NA	NA	NA	NA	NA	NA	NA	NA	NA	NA	NA	NA
7/7/2016	inventory_date	Eastern red redcedar	Juniperus virginiana	Oklahoma City	Oklahoma	-97.50594208	35.46156447	Bricktown canal maintenance facility	6.096	39.37008	naturally_occurring	more than 18.29 m	0 to 15.24 cm	OklahomaCity	NA	NA	NA	NA	NA	NA	NA	NA	NA	NA	NA	NA	NA
7/7/2016	inventory_date	Eastern red redcedar	Juniperus virginiana	Oklahoma City	Oklahoma	-97.50617845	35.4615061	Bricktown canal maintenance facility	6.096	39.37008	naturally_occurring	more than 18.29 m	0 to 15.24 cm	OklahomaCity	NA	NA	NA	NA	NA	NA	NA	NA	NA	NA	NA	NA	NA
7/7/2016	inventory_date	Eastern red redcedar	Juniperus virginiana	Oklahoma City	Oklahoma	-97.5061838	35.46145296	Bricktown canal maintenance facility	6.096	39.37008	naturally_occurring	more than 18.29 m	0 to 15.24 cm	OklahomaCity	NA	NA	NA	NA	NA	NA	NA	NA	NA	NA	NA	NA	NA
7/7/2016	inventory_date	Swamp white oak	Quercus bicolor	Oklahoma City	Oklahoma	-97.50595171	35.46161935	Bricktown canal maintenance facility	27.178	88.58268	introduced	more than 18.29 m	15.24 to 30.48 cm	OklahomaCity	NA	NA	NA	NA	NA	NA	NA	NA	NA	NA	NA	NA	NA
7/7/2016	inventory_date	Arizona cypress	Cupressus arizonica	Oklahoma City	Oklahoma	-97.5059977	35.46147213	Bricktown canal maintenance facility	4.064	19.68504	introduced	more than 18.29 m	0 to 15.24 cm	OklahomaCity	NA	NA	NA	NA	NA	NA	NA	NA	NA	NA	NA	NA	NA
7/7/2016	inventory_date	Bumelia lanuginosa) chittamwood	NA	Oklahoma City	Oklahoma	-97.50596989	35.46145035	Bricktown canal maintenance facility	6.35	39.37008	no_info	more than 18.29 m	0 to 15.24 cm	OklahomaCity	NA	NA	NA	NA	NA	NA	NA	NA	NA	NA	NA	NA	NA
7/7/2016	inventory_date	Cedar elm	Ulmus crassifolia	Oklahoma City	Oklahoma	-97.50588539	35.46140243	Bricktown canal maintenance facility	29.464	78.74016	naturally_occurring	more than 18.29 m	15.24 to 30.48 cm	OklahomaCity	NA	NA	NA	NA	NA	NA	NA	NA	NA	NA	NA	NA	NA
7/7/2016	inventory_date	Common crapemyrtle	Lagerstroemia indica	Oklahoma City	Oklahoma	-97.50608112	35.4613519	Bricktown canal maintenance facility	2.794	29.52756	introduced	more than 18.29 m	0 to 15.24 cm	OklahomaCity	NA	NA	NA	NA	NA	NA	NA	NA	NA	NA	NA	NA	NA
7/7/2016	inventory_date	Common crapemyrtle	Lagerstroemia indica	Oklahoma City	Oklahoma	-97.50608647	35.46137891	Bricktown canal maintenance facility	2.794	29.52756	introduced	more than 18.29 m	0 to 15.24 cm	OklahomaCity	NA	NA	NA	NA	NA	NA	NA	NA	NA	NA	NA	NA	NA
7/7/2016	inventory_date	Common crapemyrtle	Lagerstroemia indica	Oklahoma City	Oklahoma	-97.50612497	35.46137891	Bricktown canal maintenance facility	2.794	29.52756	introduced	more than 18.29 m	0 to 15.24 cm	OklahomaCity	NA	NA	NA	NA	NA	NA	NA	NA	NA	NA	NA	NA	NA
7/7/2016	inventory_date	Swamp white oak	Quercus bicolor	Oklahoma City	Oklahoma	-97.50597631	35.46123604	Bricktown canal maintenance facility	20.574	59.05512	introduced	more than 18.29 m	15.24 to 30.48 cm	OklahomaCity	NA	NA	NA	NA	NA	NA	NA	NA	NA	NA	NA	NA	NA
7/7/2016	inventory_date	Loblolly pine	Pinus taeda	Oklahoma City	Oklahoma	-97.50597951	35.46114718	Bricktown canal maintenance facility	29.464	78.74016	naturally_occurring	more than 18.29 m	15.24 to 30.48 cm	OklahomaCity	NA	NA	NA	NA	NA	NA	NA	NA	NA	NA	NA	NA	NA
7/7/2016	inventory_date	Chinese pistache	Pistacia chinensis	Oklahoma City	Oklahoma	-97.50589288	35.46118116	Bricktown canal maintenance facility	19.558	59.05512	introduced	more than 18.29 m	15.24 to 30.48 cm	OklahomaCity	NA	NA	NA	NA	NA	NA	NA	NA	NA	NA	NA	NA	NA
7/7/2016	inventory_date	Loblolly pine	Pinus taeda	Oklahoma City	Oklahoma	-97.5058394	35.4611498	Bricktown canal maintenance facility	39.37	108.26772	naturally_occurring	more than 18.29 m	30.48 to 45.72 cm	OklahomaCity	NA	NA	NA	NA	NA	NA	NA	NA	NA	NA	NA	NA	NA
7/7/2016	inventory_date	Common baldcypress	Taxodium distichum	Oklahoma City	Oklahoma	-97.5056407	35.4610621	Bricktown canal maintenance facility	29.718	88.58268	naturally_occurring	more than 18.29 m	15.24 to 30.48 cm	OklahomaCity	NA	NA	NA	NA	NA	NA	NA	NA	NA	NA	NA	NA	NA
7/7/2016	inventory_date	Common baldcypress	Taxodium distichum	Oklahoma City	Oklahoma	-97.50568634	35.46112405	Bricktown canal maintenance facility	27.432	108.26772	naturally_occurring	more than 18.29 m	15.24 to 30.48 cm	OklahomaCity	NA	NA	NA	NA	NA	NA	NA	NA	NA	NA	NA	NA	NA
7/7/2016	inventory_date	Common baldcypress	Taxodium distichum	Oklahoma City	Oklahoma	-97.50575099	35.46127427	Bricktown canal maintenance facility	37.084	98.4252	naturally_occurring	more than 18.29 m	30.48 to 45.72 cm	OklahomaCity	NA	NA	NA	NA	NA	NA	NA	NA	NA	NA	NA	NA	NA
7/7/2016	inventory_date	Common baldcypress	Taxodium distichum	Oklahoma City	Oklahoma	-97.50580613	35.46133158	Bricktown canal maintenance facility	41.91	127.95276	naturally_occurring	more than 18.29 m	30.48 to 45.72 cm	OklahomaCity	NA	NA	NA	NA	NA	NA	NA	NA	NA	NA	NA	NA	NA
7/7/2016	inventory_date	Common baldcypress	Taxodium distichum	Oklahoma City	Oklahoma	-97.50579282	35.46138114	Bricktown canal maintenance facility	40.386	137.79528	naturally_occurring	more than 18.29 m	30.48 to 45.72 cm	OklahomaCity	NA	NA	NA	NA	NA	NA	NA	NA	NA	NA	NA	NA	NA
7/7/2016	inventory_date	Common crapemyrtle	Lagerstroemia indica	Oklahoma City	Oklahoma	-97.50575217	35.46139178	Bricktown canal maintenance facility	6.096	49.2126	introduced	more than 18.29 m	0 to 15.24 cm	OklahomaCity	NA	NA	NA	NA	NA	NA	NA	NA	NA	NA	NA	NA	NA
7/7/2016	inventory_date	Common crapemyrtle	Lagerstroemia indica	Oklahoma City	Oklahoma	-97.50576762	35.4614094	Bricktown canal maintenance facility	8.128	49.2126	introduced	more than 18.29 m	0 to 15.24 cm	OklahomaCity	NA	NA	NA	NA	NA	NA	NA	NA	NA	NA	NA	NA	NA
7/7/2016	inventory_date	Common crapemyrtle	Lagerstroemia indica	Oklahoma City	Oklahoma	-97.50578462	35.46141695	Bricktown canal maintenance facility	6.858	49.2126	introduced	more than 18.29 m	0 to 15.24 cm	OklahomaCity	NA	NA	NA	NA	NA	NA	NA	NA	NA	NA	NA	NA	NA
7/7/2016	inventory_date	Washington hawthorn	Crataegus phaenopyrum	Oklahoma City	Oklahoma	-97.50583405	35.46125211	Bricktown canal maintenance facility	6.35	39.37008	introduced	more than 18.29 m	0 to 15.24 cm	OklahomaCity	NA	NA	NA	NA	NA	NA	NA	NA	NA	NA	NA	NA	NA
7/7/2016	inventory_date	Eastern redbud	Cercis canadensis	Oklahoma City	Oklahoma	-97.50579698	35.46120932	Bricktown canal maintenance facility	8.89	49.2126	naturally_occurring	more than 18.29 m	0 to 15.24 cm	OklahomaCity	NA	NA	NA	NA	NA	NA	NA	NA	NA	NA	NA	NA	NA
7/7/2016	inventory_date	Austrian pine	Pinus nigra	Oklahoma City	Oklahoma	-97.50596383	35.46110111	Bricktown canal maintenance facility	22.86	59.05512	introduced	more than 18.29 m	15.24 to 30.48 cm	OklahomaCity	NA	NA	NA	NA	NA	NA	NA	NA	NA	NA	NA	NA	NA
7/7/2016	inventory_date	Swamp white oak	Quercus bicolor	Oklahoma City	Oklahoma	-97.50591594	35.4610772	Bricktown canal maintenance facility	18.796	68.89764	introduced	more than 18.29 m	15.24 to 30.48 cm	OklahomaCity	NA	NA	NA	NA	NA	NA	NA	NA	NA	NA	NA	NA	NA
7/7/2016	inventory_date	Chinese pistache	Pistacia chinensis	Oklahoma City	Oklahoma	-97.50582942	35.46107846	Bricktown canal maintenance facility	25.908	68.89764	introduced	more than 18.29 m	15.24 to 30.48 cm	OklahomaCity	NA	NA	NA	NA	NA	NA	NA	NA	NA	NA	NA	NA	NA
7/7/2016	inventory_date	Austrian pine	Pinus nigra	Oklahoma City	Oklahoma	-97.50589431	35.46102812	Bricktown canal maintenance facility	21.082	68.89764	introduced	more than 18.29 m	15.24 to 30.48 cm	OklahomaCity	NA	NA	NA	NA	NA	NA	NA	NA	NA	NA	NA	NA	NA
7/7/2016	inventory_date	Austrian pine	Pinus nigra	Oklahoma City	Oklahoma	-97.50587268	35.46098911	Bricktown canal maintenance facility	25.4	59.05512	introduced	more than 18.29 m	15.24 to 30.48 cm	OklahomaCity	NA	NA	NA	NA	NA	NA	NA	NA	NA	NA	NA	NA	NA
7/7/2016	inventory_date	Chinese pistache	Pistacia chinensis	Oklahoma City	Oklahoma	-97.5061245	35.46109733	Bricktown canal maintenance facility	6.858	39.37008	introduced	more than 18.29 m	0 to 15.24 cm	OklahomaCity	NA	NA	NA	NA	NA	NA	NA	NA	NA	NA	NA	NA	NA
7/7/2016	inventory_date	Swamp white oak	Quercus bicolor	Oklahoma City	Oklahoma	-97.50603335	35.46100044	Bricktown canal maintenance facility	14.224	59.05512	introduced	more than 18.29 m	0 to 15.24 cm	OklahomaCity	NA	NA	NA	NA	NA	NA	NA	NA	NA	NA	NA	NA	NA
7/7/2016	inventory_date	Austrian pine	Pinus nigra	Oklahoma City	Oklahoma	-97.50595456	35.4609715	Bricktown canal maintenance facility	17.78	39.37008	introduced	more than 18.29 m	15.24 to 30.48 cm	OklahomaCity	NA	NA	NA	NA	NA	NA	NA	NA	NA	NA	NA	NA	NA
7/7/2016	inventory_date	Austrian pine	Pinus nigra	Oklahoma City	Oklahoma	-97.50589585	35.46092494	Bricktown canal maintenance facility	22.86	59.05512	introduced	more than 18.29 m	15.24 to 30.48 cm	OklahomaCity	NA	NA	NA	NA	NA	NA	NA	NA	NA	NA	NA	NA	NA
7/7/2016	inventory_date	Scotch pine	Pinus sylvestris	Oklahoma City	Oklahoma	-97.50583714	35.46092871	Bricktown canal maintenance facility	34.29	68.89764	introduced	more than 18.29 m	30.48 to 45.72 cm	OklahomaCity	NA	NA	NA	NA	NA	NA	NA	NA	NA	NA	NA	NA	NA
7/7/2016	inventory_date	Austrian pine	Pinus nigra	Oklahoma City	Oklahoma	-97.50596074	35.46085573	Bricktown canal maintenance facility	18.288	39.37008	introduced	more than 18.29 m	15.24 to 30.48 cm	OklahomaCity	NA	NA	NA	NA	NA	NA	NA	NA	NA	NA	NA	NA	NA
7/7/2016	inventory_date	Austrian pine	Pinus nigra	Oklahoma City	Oklahoma	-97.50599009	35.46090103	Bricktown canal maintenance facility	17.78	39.37008	introduced	more than 18.29 m	15.24 to 30.48 cm	OklahomaCity	NA	NA	NA	NA	NA	NA	NA	NA	NA	NA	NA	NA	NA
7/7/2016	inventory_date	Freeman maple	Acer freemanii	Oklahoma City	Oklahoma	-97.50605343	35.46080917	Bricktown canal maintenance facility	18.796	78.74016	introduced	more than 18.29 m	15.24 to 30.48 cm	OklahomaCity	NA	NA	NA	NA	NA	NA	NA	NA	NA	NA	NA	NA	NA
7/7/2016	inventory_date	Eastern red redcedar	Juniperus virginiana	Oklahoma City	Oklahoma	-97.50616003	35.46073744	Bricktown canal maintenance facility	6.096	39.37008	naturally_occurring	more than 18.29 m	0 to 15.24 cm	OklahomaCity	NA	NA	NA	NA	NA	NA	NA	NA	NA	NA	NA	NA	NA
7/7/2016	inventory_date	Eastern red redcedar	Juniperus virginiana	Oklahoma City	Oklahoma	-97.50614767	35.46068585	Bricktown canal maintenance facility	6.096	39.37008	naturally_occurring	more than 18.29 m	0 to 15.24 cm	OklahomaCity	NA	NA	NA	NA	NA	NA	NA	NA	NA	NA	NA	NA	NA
7/7/2016	inventory_date	Eastern red redcedar	Juniperus virginiana	Oklahoma City	Oklahoma	-97.5061554	35.46064181	Bricktown canal maintenance facility	6.096	39.37008	naturally_occurring	more than 18.29 m	0 to 15.24 cm	OklahomaCity	NA	NA	NA	NA	NA	NA	NA	NA	NA	NA	NA	NA	NA
7/7/2016	inventory_date	Eastern red redcedar	Juniperus virginiana	Oklahoma City	Oklahoma	-97.50608897	35.46045054	Bricktown canal maintenance facility	6.096	39.37008	naturally_occurring	more than 18.29 m	0 to 15.24 cm	OklahomaCity	NA	NA	NA	NA	NA	NA	NA	NA	NA	NA	NA	NA	NA
7/7/2016	inventory_date	Eastern red redcedar	Juniperus virginiana	Oklahoma City	Oklahoma	-97.5061245	35.46042915	Bricktown canal maintenance facility	6.096	39.37008	naturally_occurring	more than 18.29 m	0 to 15.24 cm	OklahomaCity	NA	NA	NA	NA	NA	NA	NA	NA	NA	NA	NA	NA	NA
7/7/2016	inventory_date	Eastern red redcedar	Juniperus virginiana	Oklahoma City	Oklahoma	-97.50610905	35.46040398	Bricktown canal maintenance facility	6.096	39.37008	naturally_occurring	more than 18.29 m	0 to 15.24 cm	OklahomaCity	NA	NA	NA	NA	NA	NA	NA	NA	NA	NA	NA	NA	NA
7/7/2016	inventory_date	Eastern redbud	Cercis canadensis	Oklahoma City	Oklahoma	-97.5061554	35.46084692	Bricktown canal maintenance facility	3.81	19.68504	naturally_occurring	more than 18.29 m	0 to 15.24 cm	OklahomaCity	NA	NA	NA	NA	NA	NA	NA	NA	NA	NA	NA	NA	NA
7/7/2016	inventory_date	Eastern redbud	Cercis canadensis	Oklahoma City	Oklahoma	-97.50599473	35.46074374	Bricktown canal maintenance facility	9.652	39.37008	naturally_occurring	more than 18.29 m	0 to 15.24 cm	OklahomaCity	NA	NA	NA	NA	NA	NA	NA	NA	NA	NA	NA	NA	NA
7/7/2016	inventory_date	Austrian pine	Pinus nigra	Oklahoma City	Oklahoma	-97.50605498	35.46062797	Bricktown canal maintenance facility	26.416	59.05512	introduced	more than 18.29 m	15.24 to 30.48 cm	OklahomaCity	NA	NA	NA	NA	NA	NA	NA	NA	NA	NA	NA	NA	NA
7/7/2016	inventory_date	Common crapemyrtle	Lagerstroemia indica	Oklahoma City	Oklahoma	-97.5060936	35.46061287	Bricktown canal maintenance facility	2.54	39.37008	introduced	more than 18.29 m	0 to 15.24 cm	OklahomaCity	NA	NA	NA	NA	NA	NA	NA	NA	NA	NA	NA	NA	NA
7/7/2016	inventory_date	Common crapemyrtle	Lagerstroemia indica	Oklahoma City	Oklahoma	-97.5061245	35.46061413	Bricktown canal maintenance facility	2.54	29.52756	introduced	more than 18.29 m	0 to 15.24 cm	OklahomaCity	NA	NA	NA	NA	NA	NA	NA	NA	NA	NA	NA	NA	NA
7/7/2016	inventory_date	Common crapemyrtle	Lagerstroemia indica	Oklahoma City	Oklahoma	-97.50607661	35.46059651	Bricktown canal maintenance facility	2.794	26.24672	introduced	more than 18.29 m	0 to 15.24 cm	OklahomaCity	NA	NA	NA	NA	NA	NA	NA	NA	NA	NA	NA	NA	NA
7/7/2016	inventory_date	Common crapemyrtle	Lagerstroemia indica	Oklahoma City	Oklahoma	-97.50602099	35.4604002	Bricktown canal maintenance facility	2.54	26.24672	introduced	more than 18.29 m	0 to 15.24 cm	OklahomaCity	NA	NA	NA	NA	NA	NA	NA	NA	NA	NA	NA	NA	NA
7/7/2016	inventory_date	Common baldcypress	Taxodium distichum	Oklahoma City	Oklahoma	-97.50596537	35.46046061	Bricktown canal maintenance facility	34.29	98.4252	naturally_occurring	more than 18.29 m	30.48 to 45.72 cm	OklahomaCity	NA	NA	NA	NA	NA	NA	NA	NA	NA	NA	NA	NA	NA
7/7/2016	inventory_date	Austrian pine	Pinus nigra	Oklahoma City	Oklahoma	-97.5058665	35.4603763	Bricktown canal maintenance facility	25.4	59.05512	introduced	more than 18.29 m	15.24 to 30.48 cm	OklahomaCity	NA	NA	NA	NA	NA	NA	NA	NA	NA	NA	NA	NA	NA
7/7/2016	inventory_date	Scotch pine	Pinus sylvestris	Oklahoma City	Oklahoma	-97.50577844	35.46038133	Bricktown canal maintenance facility	32.004	59.05512	introduced	more than 18.29 m	30.48 to 45.72 cm	OklahomaCity	NA	NA	NA	NA	NA	NA	NA	NA	NA	NA	NA	NA	NA
7/7/2016	inventory_date	Japanese black pine	Pinus thunbergii	Oklahoma City	Oklahoma	-97.50580161	35.46044425	Bricktown canal maintenance facility	27.178	59.05512	introduced	more than 18.29 m	15.24 to 30.48 cm	OklahomaCity	NA	NA	NA	NA	NA	NA	NA	NA	NA	NA	NA	NA	NA
7/7/2016	inventory_date	Common baldcypress	Taxodium distichum	Oklahoma City	Oklahoma	-97.50575526	35.46049081	Bricktown canal maintenance facility	37.084	108.26772	naturally_occurring	more than 18.29 m	30.48 to 45.72 cm	OklahomaCity	NA	NA	NA	NA	NA	NA	NA	NA	NA	NA	NA	NA	NA
7/7/2016	inventory_date	Freeman maple	Acer freemanii	Oklahoma City	Oklahoma	-97.50570583	35.46059399	Bricktown canal maintenance facility	34.29	98.4252	introduced	more than 18.29 m	30.48 to 45.72 cm	OklahomaCity	NA	NA	NA	NA	NA	NA	NA	NA	NA	NA	NA	NA	NA
7/7/2016	inventory_date	Flowering crabapple	Malus	Oklahoma City	Oklahoma	-97.50563476	35.46064433	Bricktown canal maintenance facility	10.668	39.37008	no_info	more than 18.29 m	0 to 15.24 cm	OklahomaCity	NA	NA	NA	NA	NA	NA	NA	NA	NA	NA	NA	NA	NA
7/7/2016	inventory_date	Flowering crabapple	Malus	Oklahoma City	Oklahoma	-97.50559923	35.46067578	Bricktown canal maintenance facility	10.414	39.37008	no_info	more than 18.29 m	0 to 15.24 cm	OklahomaCity	NA	NA	NA	NA	NA	NA	NA	NA	NA	NA	NA	NA	NA
7/7/2016	inventory_date	Chinese pistache	Pistacia chinensis	Oklahoma City	Oklahoma	-97.50558687	35.46074499	Bricktown canal maintenance facility	23.876	59.05512	introduced	more than 18.29 m	15.24 to 30.48 cm	OklahomaCity	NA	NA	NA	NA	NA	NA	NA	NA	NA	NA	NA	NA	NA
7/7/2016	inventory_date	Freeman maple	Acer freemanii	Oklahoma City	Oklahoma	-97.50560695	35.46080288	Bricktown canal maintenance facility	28.194	98.4252	introduced	more than 18.29 m	15.24 to 30.48 cm	OklahomaCity	NA	NA	NA	NA	NA	NA	NA	NA	NA	NA	NA	NA	NA
7/7/2016	inventory_date	Common baldcypress	Taxodium distichum	Oklahoma City	Oklahoma	-97.5055467	35.4608507	Bricktown canal maintenance facility	49.022	127.95276	naturally_occurring	more than 18.29 m	45.72 to 60.96 cm	OklahomaCity	NA	NA	NA	NA	NA	NA	NA	NA	NA	NA	NA	NA	NA
7/7/2016	inventory_date	Common crapemyrtle	Lagerstroemia indica	Oklahoma City	Oklahoma	-97.50592984	35.46069214	Bricktown canal maintenance facility	2.54	26.24672	introduced	more than 18.29 m	0 to 15.24 cm	OklahomaCity	NA	NA	NA	NA	NA	NA	NA	NA	NA	NA	NA	NA	NA
7/7/2016	inventory_date	Common crapemyrtle	Lagerstroemia indica	Oklahoma City	Oklahoma	-97.50592984	35.46070598	Bricktown canal maintenance facility	2.54	32.8084	introduced	more than 18.29 m	0 to 15.24 cm	OklahomaCity	NA	NA	NA	NA	NA	NA	NA	NA	NA	NA	NA	NA	NA
7/7/2016	inventory_date	Common crapemyrtle	Lagerstroemia indica	Oklahoma City	Oklahoma	-97.50593293	35.46071731	Bricktown canal maintenance facility	2.54	32.8084	introduced	more than 18.29 m	0 to 15.24 cm	OklahomaCity	NA	NA	NA	NA	NA	NA	NA	NA	NA	NA	NA	NA	NA
7/8/2016	inventory_date	Eastern redbud	Cercis canadensis	Oklahoma City	Oklahoma	-97.50777542	35.46339471	Bricktown canal maintenance facility	11.176	49.2126	naturally_occurring	more than 18.29 m	0 to 15.24 cm	OklahomaCity	NA	NA	NA	NA	NA	NA	NA	NA	NA	NA	NA	NA	NA
7/8/2016	inventory_date	Loblolly pine	Pinus taeda	Oklahoma City	Oklahoma	-97.50781071	35.46336422	Bricktown canal maintenance facility	15.748	98.4252	naturally_occurring	more than 18.29 m	15.24 to 30.48 cm	OklahomaCity	NA	NA	NA	NA	NA	NA	NA	NA	NA	NA	NA	NA	NA
7/8/2016	inventory_date	Loblolly pine	Pinus taeda	Oklahoma City	Oklahoma	-97.5078075	35.46338949	Bricktown canal maintenance facility	13.716	88.58268	naturally_occurring	more than 18.29 m	0 to 15.24 cm	OklahomaCity	NA	NA	NA	NA	NA	NA	NA	NA	NA	NA	NA	NA	NA
7/8/2016	inventory_date	Chinese pistache	Pistacia chinensis	Oklahoma City	Oklahoma	-97.50786205	35.46339036	Bricktown canal maintenance facility	13.716	88.58268	introduced	more than 18.29 m	0 to 15.24 cm	OklahomaCity	NA	NA	NA	NA	NA	NA	NA	NA	NA	NA	NA	NA	NA
7/8/2016	inventory_date	Chinese pistache	Pistacia chinensis	Oklahoma City	Oklahoma	-97.50791446	35.46340255	Bricktown canal maintenance facility	26.924	68.89764	introduced	more than 18.29 m	15.24 to 30.48 cm	OklahomaCity	NA	NA	NA	NA	NA	NA	NA	NA	NA	NA	NA	NA	NA
7/8/2016	inventory_date	Southern magnolia	Magnolia grandiflora	Oklahoma City	Oklahoma	-97.50797542	35.46340168	Bricktown canal maintenance facility	12.7	68.89764	introduced	more than 18.29 m	0 to 15.24 cm	OklahomaCity	NA	NA	NA	NA	NA	NA	NA	NA	NA	NA	NA	NA	NA
7/8/2016	inventory_date	Chinese elm	Ulmus parvifolia	Oklahoma City	Oklahoma	-97.50806741	35.46341301	Bricktown canal maintenance facility	28.448	114.8294	introduced	more than 18.29 m	15.24 to 30.48 cm	OklahomaCity	NA	NA	NA	NA	NA	NA	NA	NA	NA	NA	NA	NA	NA
7/8/2016	inventory_date	Loblolly pine	Pinus taeda	Oklahoma City	Oklahoma	-97.50811447	35.46342259	Bricktown canal maintenance facility	11.43	68.89764	naturally_occurring	more than 18.29 m	0 to 15.24 cm	OklahomaCity	NA	NA	NA	NA	NA	NA	NA	NA	NA	NA	NA	NA	NA
7/8/2016	inventory_date	Cherry plum	Prunus cerasifera	Oklahoma City	Oklahoma	-97.50820431	35.46350796	Bricktown canal maintenance facility	5.842	42.65092	introduced	more than 18.29 m	0 to 15.24 cm	OklahomaCity	NA	NA	NA	NA	NA	NA	NA	NA	NA	NA	NA	NA	NA
7/8/2016	inventory_date	Castus) chastetree vitex agnus	NA	Oklahoma City	Oklahoma	-97.50814441	35.46351145	Bricktown canal maintenance facility	12.7	68.89764	no_info	more than 18.29 m	0 to 15.24 cm	OklahomaCity	NA	NA	NA	NA	NA	NA	NA	NA	NA	NA	NA	NA	NA
7/8/2016	inventory_date	Chinese elm	Ulmus parvifolia	Oklahoma City	Oklahoma	-97.50832838	35.46357591	Bricktown canal maintenance facility	29.21	121.39108	introduced	more than 18.29 m	15.24 to 30.48 cm	OklahomaCity	NA	NA	NA	NA	NA	NA	NA	NA	NA	NA	NA	NA	NA
7/8/2016	inventory_date	Castus) chastetree vitex agnus	NA	Oklahoma City	Oklahoma	-97.5083979	35.46358985	Bricktown canal maintenance facility	5.588	59.05512	no_info	more than 18.29 m	0 to 15.24 cm	OklahomaCity	NA	NA	NA	NA	NA	NA	NA	NA	NA	NA	NA	NA	NA
7/8/2016	inventory_date	Common baldcypress	Taxodium distichum	Oklahoma City	Oklahoma	-97.50847598	35.46359333	Bricktown canal maintenance facility	34.798	98.4252	naturally_occurring	more than 18.29 m	30.48 to 45.72 cm	OklahomaCity	NA	NA	NA	NA	NA	NA	NA	NA	NA	NA	NA	NA	NA
7/8/2016	inventory_date	Chinese elm	Ulmus parvifolia	Oklahoma City	Oklahoma	-97.50868026	35.46358549	Bricktown canal maintenance facility	34.544	104.98688	introduced	more than 18.29 m	30.48 to 45.72 cm	OklahomaCity	NA	NA	NA	NA	NA	NA	NA	NA	NA	NA	NA	NA	NA
7/8/2016	inventory_date	Loblolly pine	Pinus taeda	Oklahoma City	Oklahoma	-97.50888134	35.46349489	Bricktown canal maintenance facility	10.668	59.05512	naturally_occurring	more than 18.29 m	0 to 15.24 cm	OklahomaCity	NA	NA	NA	NA	NA	NA	NA	NA	NA	NA	NA	NA	NA
7/8/2016	inventory_date	Chinese pistache	Pistacia chinensis	Oklahoma City	Oklahoma	-97.50903001	35.46350622	Bricktown canal maintenance facility	20.32	68.89764	introduced	more than 18.29 m	15.24 to 30.48 cm	OklahomaCity	NA	NA	NA	NA	NA	NA	NA	NA	NA	NA	NA	NA	NA
7/8/2016	inventory_date	Loblolly pine	Pinus taeda	Oklahoma City	Oklahoma	-97.50905461	35.46350622	Bricktown canal maintenance facility	13.97	82.021	naturally_occurring	more than 18.29 m	0 to 15.24 cm	OklahomaCity	NA	NA	NA	NA	NA	NA	NA	NA	NA	NA	NA	NA	NA
7/8/2016	inventory_date	Loblolly pine	Pinus taeda	Oklahoma City	Oklahoma	-97.50912306	35.46348705	Bricktown canal maintenance facility	14.478	78.74016	naturally_occurring	more than 18.29 m	0 to 15.24 cm	OklahomaCity	NA	NA	NA	NA	NA	NA	NA	NA	NA	NA	NA	NA	NA
7/8/2016	inventory_date	Chinese pistache	Pistacia chinensis	Oklahoma City	Oklahoma	-97.50908455	35.46349751	Bricktown canal maintenance facility	24.13	78.74016	introduced	more than 18.29 m	15.24 to 30.48 cm	OklahomaCity	NA	NA	NA	NA	NA	NA	NA	NA	NA	NA	NA	NA	NA
7/8/2016	inventory_date	Loblolly pine	Pinus taeda	Oklahoma City	Oklahoma	-97.50940863	35.46343566	Bricktown canal maintenance facility	18.288	98.4252	naturally_occurring	more than 18.29 m	15.24 to 30.48 cm	OklahomaCity	NA	NA	NA	NA	NA	NA	NA	NA	NA	NA	NA	NA	NA
7/8/2016	inventory_date	Chinese pistache	Pistacia chinensis	Oklahoma City	Oklahoma	-97.50929811	35.46347907	Bricktown canal maintenance facility	19.304	72.17848	introduced	more than 18.29 m	15.24 to 30.48 cm	OklahomaCity	NA	NA	NA	NA	NA	NA	NA	NA	NA	NA	NA	NA	NA
7/8/2016	inventory_date	Chinese pistache	Pistacia chinensis	Oklahoma City	Oklahoma	-97.50937298	35.46348342	Bricktown canal maintenance facility	16.764	68.89764	introduced	more than 18.29 m	15.24 to 30.48 cm	OklahomaCity	NA	NA	NA	NA	NA	NA	NA	NA	NA	NA	NA	NA	NA
7/8/2016	inventory_date	Chinese pistache	Pistacia chinensis	Oklahoma City	Oklahoma	-97.50943394	35.46350172	Bricktown canal maintenance facility	23.876	68.89764	introduced	more than 18.29 m	15.24 to 30.48 cm	OklahomaCity	NA	NA	NA	NA	NA	NA	NA	NA	NA	NA	NA	NA	NA
7/8/2016	inventory_date	Chinese pistache	Pistacia chinensis	Oklahoma City	Oklahoma	-97.50949811	35.46346513	Bricktown canal maintenance facility	24.638	88.58268	introduced	more than 18.29 m	15.24 to 30.48 cm	OklahomaCity	NA	NA	NA	NA	NA	NA	NA	NA	NA	NA	NA	NA	NA
7/8/2016	inventory_date	Eastern arborvitae	Thuja occidentalis	Oklahoma City	Oklahoma	-97.5095548	35.46349649	Bricktown canal maintenance facility	12.7	59.05512	introduced	more than 18.29 m	0 to 15.24 cm	OklahomaCity	NA	NA	NA	NA	NA	NA	NA	NA	NA	NA	NA	NA	NA
7/8/2016	inventory_date	Eastern arborvitae	Thuja occidentalis	Oklahoma City	Oklahoma	-97.50958903	35.46348081	Bricktown canal maintenance facility	9.652	52.49344	introduced	more than 18.29 m	0 to 15.24 cm	OklahomaCity	NA	NA	NA	NA	NA	NA	NA	NA	NA	NA	NA	NA	NA
7/8/2016	inventory_date	Eastern arborvitae	Thuja occidentalis	Oklahoma City	Oklahoma	-97.50960186	35.46346078	Bricktown canal maintenance facility	15.24	72.17848	introduced	more than 18.29 m	0 to 15.24 cm	OklahomaCity	NA	NA	NA	NA	NA	NA	NA	NA	NA	NA	NA	NA	NA
7/8/2016	inventory_date	Eastern arborvitae	Thuja occidentalis	Oklahoma City	Oklahoma	-97.50962111	35.46348604	Bricktown canal maintenance facility	20.32	78.74016	introduced	more than 18.29 m	15.24 to 30.48 cm	OklahomaCity	NA	NA	NA	NA	NA	NA	NA	NA	NA	NA	NA	NA	NA
7/8/2016	inventory_date	Eastern arborvitae	Thuja occidentalis	Oklahoma City	Oklahoma	-97.50961149	35.46353656	Bricktown canal maintenance facility	11.43	49.2126	introduced	more than 18.29 m	0 to 15.24 cm	OklahomaCity	NA	NA	NA	NA	NA	NA	NA	NA	NA	NA	NA	NA	NA
7/8/2016	inventory_date	Eastern arborvitae	Thuja occidentalis	Oklahoma City	Oklahoma	-97.50959331	35.46354092	Bricktown canal maintenance facility	13.716	65.6168	introduced	more than 18.29 m	0 to 15.24 cm	OklahomaCity	NA	NA	NA	NA	NA	NA	NA	NA	NA	NA	NA	NA	NA
7/8/2016	inventory_date	Eastern arborvitae	Thuja occidentalis	Oklahoma City	Oklahoma	-97.50966176	35.46408277	Bricktown canal maintenance facility	18.288	78.74016	introduced	more than 18.29 m	15.24 to 30.48 cm	OklahomaCity	NA	NA	NA	NA	NA	NA	NA	NA	NA	NA	NA	NA	NA
7/8/2016	inventory_date	Eastern arborvitae	Thuja occidentalis	Oklahoma City	Oklahoma	-97.50965962	35.46412197	Bricktown canal maintenance facility	17.78	78.74016	introduced	more than 18.29 m	15.24 to 30.48 cm	OklahomaCity	NA	NA	NA	NA	NA	NA	NA	NA	NA	NA	NA	NA	NA
7/8/2016	inventory_date	Eastern arborvitae	Thuja occidentalis	Oklahoma City	Oklahoma	-97.50969919	35.46411238	Bricktown canal maintenance facility	15.24	82.021	introduced	more than 18.29 m	0 to 15.24 cm	OklahomaCity	NA	NA	NA	NA	NA	NA	NA	NA	NA	NA	NA	NA	NA
7/8/2016	inventory_date	Eastern arborvitae	Thuja occidentalis	Oklahoma City	Oklahoma	-97.50972807	35.46412371	Bricktown canal maintenance facility	17.78	82.021	introduced	more than 18.29 m	15.24 to 30.48 cm	OklahomaCity	NA	NA	NA	NA	NA	NA	NA	NA	NA	NA	NA	NA	NA
7/8/2016	inventory_date	Eastern arborvitae	Thuja occidentalis	Oklahoma City	Oklahoma	-97.50975695	35.46411064	Bricktown canal maintenance facility	13.716	82.021	introduced	more than 18.29 m	0 to 15.24 cm	OklahomaCity	NA	NA	NA	NA	NA	NA	NA	NA	NA	NA	NA	NA	NA
7/8/2016	inventory_date	Eastern arborvitae	Thuja occidentalis	Oklahoma City	Oklahoma	-97.50973342	35.46409061	Bricktown canal maintenance facility	13.97	68.89764	introduced	more than 18.29 m	0 to 15.24 cm	OklahomaCity	NA	NA	NA	NA	NA	NA	NA	NA	NA	NA	NA	NA	NA
7/8/2016	inventory_date	American holly	Ilex opaca	Oklahoma City	Oklahoma	-97.50963288	35.4639913	Bricktown canal maintenance facility	5.08	26.24672	naturally_occurring	more than 18.29 m	0 to 15.24 cm	OklahomaCity	NA	NA	NA	NA	NA	NA	NA	NA	NA	NA	NA	NA	NA
7/8/2016	inventory_date	American holly	Ilex opaca	Oklahoma City	Oklahoma	-97.50962111	35.46400175	Bricktown canal maintenance facility	3.81	29.52756	naturally_occurring	more than 18.29 m	0 to 15.24 cm	OklahomaCity	NA	NA	NA	NA	NA	NA	NA	NA	NA	NA	NA	NA	NA
7/8/2016	inventory_date	American holly	Ilex opaca	Oklahoma City	Oklahoma	-97.50961042	35.46402701	Bricktown canal maintenance facility	3.556	22.96588	naturally_occurring	more than 18.29 m	0 to 15.24 cm	OklahomaCity	NA	NA	NA	NA	NA	NA	NA	NA	NA	NA	NA	NA	NA
7/8/2016	inventory_date	Juniperus scopulorum) rocky mountain juniper	NA	Oklahoma City	Oklahoma	-97.50968101	35.46435107	Bricktown canal maintenance facility	2.54	19.68504	no_info	more than 18.29 m	0 to 15.24 cm	OklahomaCity	NA	NA	NA	NA	NA	NA	NA	NA	NA	NA	NA	NA	NA
7/8/2016	inventory_date	Common crapemyrtle	Lagerstroemia indica	Oklahoma City	Oklahoma	-97.50964674	35.46467444	Bricktown canal maintenance facility	2.54	26.24672	introduced	more than 18.29 m	0 to 15.24 cm	OklahomaCity	NA	NA	NA	NA	NA	NA	NA	NA	NA	NA	NA	NA	NA
7/8/2016	inventory_date	Chinese pistache	Pistacia chinensis	Oklahoma City	Oklahoma	-97.5096421	35.46471974	Bricktown canal maintenance facility	25.4	98.4252	introduced	more than 18.29 m	15.24 to 30.48 cm	OklahomaCity	NA	NA	NA	NA	NA	NA	NA	NA	NA	NA	NA	NA	NA
7/8/2016	inventory_date	Ilex vomitoria) yaupon	NA	Oklahoma City	Oklahoma	-97.50966219	35.46475623	Bricktown canal maintenance facility	11.684	55.77428	no_info	more than 18.29 m	0 to 15.24 cm	OklahomaCity	NA	NA	NA	NA	NA	NA	NA	NA	NA	NA	NA	NA	NA
7/8/2016	inventory_date	Common baldcypress	Taxodium distichum	Oklahoma City	Oklahoma	-97.50957258	35.46494874	Bricktown canal maintenance facility	24.892	88.58268	naturally_occurring	more than 18.29 m	15.24 to 30.48 cm	OklahomaCity	NA	NA	NA	NA	NA	NA	NA	NA	NA	NA	NA	NA	NA
7/8/2016	inventory_date	Ilex vomitoria) yaupon	NA	Oklahoma City	Oklahoma	-97.50957104	35.46498146	Bricktown canal maintenance facility	9.652	45.93176	no_info	more than 18.29 m	0 to 15.24 cm	OklahomaCity	NA	NA	NA	NA	NA	NA	NA	NA	NA	NA	NA	NA	NA
7/8/2016	inventory_date	Eastern red redcedar	Juniperus virginiana	Oklahoma City	Oklahoma	-97.50958958	35.46524822	Bricktown canal maintenance facility	9.652	68.89764	naturally_occurring	more than 18.29 m	0 to 15.24 cm	OklahomaCity	NA	NA	NA	NA	NA	NA	NA	NA	NA	NA	NA	NA	NA
7/8/2016	inventory_date	Shumard oak	Quercus shumardii	Oklahoma City	Oklahoma	-97.50966991	35.46528848	Bricktown canal maintenance facility	45.974	121.39108	naturally_occurring	more than 18.29 m	45.72 to 60.96 cm	OklahomaCity	NA	NA	NA	NA	NA	NA	NA	NA	NA	NA	NA	NA	NA
7/8/2016	inventory_date	Shantung maple	Acer truncatum	Oklahoma City	Oklahoma	-97.5098862	35.46529855	Bricktown canal maintenance facility	11.43	98.4252	introduced	more than 18.29 m	0 to 15.24 cm	OklahomaCity	NA	NA	NA	NA	NA	NA	NA	NA	NA	NA	NA	NA	NA
7/8/2016	inventory_date	Japanese maple	Acer palmatum	Oklahoma City	Oklahoma	-97.51000825	35.46529477	Bricktown canal maintenance facility	2.54	26.24672	introduced	more than 18.29 m	0 to 15.24 cm	OklahomaCity	NA	NA	NA	NA	NA	NA	NA	NA	NA	NA	NA	NA	NA
7/8/2016	inventory_date	Taxodium ascendens) pondcypress	NA	Oklahoma City	Oklahoma	-97.5101581	35.46527841	Bricktown canal maintenance facility	16.51	88.58268	no_info	more than 18.29 m	15.24 to 30.48 cm	OklahomaCity	NA	NA	NA	NA	NA	NA	NA	NA	NA	NA	NA	NA	NA
7/8/2016	inventory_date	Eastern redcedar	Juniperus virginiana	Oklahoma City	Oklahoma	-97.51036976	35.46528219	Bricktown canal maintenance facility	6.604	52.49344	naturally_occurring	more than 18.29 m	0 to 15.24 cm	OklahomaCity	NA	NA	NA	NA	NA	NA	NA	NA	NA	NA	NA	NA	NA
7/8/2016	inventory_date	Callery pear	Pyrus calleryana	Oklahoma City	Oklahoma	-97.51041147	35.46528219	Bricktown canal maintenance facility	32.258	101.70604	introduced	more than 18.29 m	30.48 to 45.72 cm	OklahomaCity	NA	NA	NA	NA	NA	NA	NA	NA	NA	NA	NA	NA	NA
7/8/2016	inventory_date	Eastern redcedar	Juniperus virginiana	Oklahoma City	Oklahoma	-97.51043619	35.46528345	Bricktown canal maintenance facility	12.7	49.2126	naturally_occurring	more than 18.29 m	0 to 15.24 cm	OklahomaCity	NA	NA	NA	NA	NA	NA	NA	NA	NA	NA	NA	NA	NA
7/8/2016	inventory_date	Common crapemyrtle	Lagerstroemia indica	Oklahoma City	Oklahoma	-97.5108116	35.46529477	Bricktown canal maintenance facility	4.318	55.77428	introduced	more than 18.29 m	0 to 15.24 cm	OklahomaCity	NA	NA	NA	NA	NA	NA	NA	NA	NA	NA	NA	NA	NA
7/8/2016	inventory_date	Common crapemyrtle	Lagerstroemia indica	Oklahoma City	Oklahoma	-97.51083014	35.46529603	Bricktown canal maintenance facility	2.794	55.77428	introduced	more than 18.29 m	0 to 15.24 cm	OklahomaCity	NA	NA	NA	NA	NA	NA	NA	NA	NA	NA	NA	NA	NA
7/8/2016	inventory_date	Common crapemyrtle	Lagerstroemia indica	Oklahoma City	Oklahoma	-97.51084714	35.46529729	Bricktown canal maintenance facility	4.572	55.77428	introduced	more than 18.29 m	0 to 15.24 cm	OklahomaCity	NA	NA	NA	NA	NA	NA	NA	NA	NA	NA	NA	NA	NA
7/8/2016	inventory_date	Shumard oak	Quercus shumardii	Oklahoma City	Oklahoma	-97.51090584	35.46528345	Bricktown canal maintenance facility	30.988	101.70604	naturally_occurring	more than 18.29 m	30.48 to 45.72 cm	OklahomaCity	NA	NA	NA	NA	NA	NA	NA	NA	NA	NA	NA	NA	NA
7/8/2016	inventory_date	Fosters holly	Ilex L.	Oklahoma City	Oklahoma	-97.51092593	35.46523563	Bricktown canal maintenance facility	8.89	52.49344	no_info	more than 18.29 m	0 to 15.24 cm	OklahomaCity	NA	NA	NA	NA	NA	NA	NA	NA	NA	NA	NA	NA	NA
7/8/2016	inventory_date	Fosters holly	Ilex L.	Oklahoma City	Oklahoma	-97.51094292	35.46524067	Bricktown canal maintenance facility	8.382	59.05512	no_info	more than 18.29 m	0 to 15.24 cm	OklahomaCity	NA	NA	NA	NA	NA	NA	NA	NA	NA	NA	NA	NA	NA
7/8/2016	inventory_date	Scotch pine	Pinus sylvestris	Oklahoma City	Oklahoma	-97.51098309	35.46523815	Bricktown canal maintenance facility	38.1	101.70604	introduced	more than 18.29 m	30.48 to 45.72 cm	OklahomaCity	NA	NA	NA	NA	NA	NA	NA	NA	NA	NA	NA	NA	NA
7/8/2016	inventory_date	Scotch pine	Pinus sylvestris	Oklahoma City	Oklahoma	-97.5110387	35.46523815	Bricktown canal maintenance facility	21.336	78.74016	introduced	more than 18.29 m	15.24 to 30.48 cm	OklahomaCity	NA	NA	NA	NA	NA	NA	NA	NA	NA	NA	NA	NA	NA
7/8/2016	inventory_date	Scotch pine	Pinus sylvestris	Oklahoma City	Oklahoma	-97.51108814	35.46523563	Bricktown canal maintenance facility	10.922	85.30184	introduced	more than 18.29 m	0 to 15.24 cm	OklahomaCity	NA	NA	NA	NA	NA	NA	NA	NA	NA	NA	NA	NA	NA
7/8/2016	inventory_date	Swamp white oak	Quercus bicolor	Oklahoma City	Oklahoma	-97.50603213	35.46018608	Bricktown canal maintenance facility	14.478	62.33596	introduced	more than 18.29 m	0 to 15.24 cm	OklahomaCity	NA	NA	NA	NA	NA	NA	NA	NA	NA	NA	NA	NA	NA
7/8/2016	inventory_date	Swamp white oak	Quercus bicolor	Oklahoma City	Oklahoma	-97.50597342	35.46016846	Bricktown canal maintenance facility	12.954	49.2126	introduced	more than 18.29 m	0 to 15.24 cm	OklahomaCity	NA	NA	NA	NA	NA	NA	NA	NA	NA	NA	NA	NA	NA
7/8/2016	inventory_date	Swamp white oak	Quercus bicolor	Oklahoma City	Oklahoma	-97.50592553	35.46013071	Bricktown canal maintenance facility	17.526	78.74016	introduced	more than 18.29 m	15.24 to 30.48 cm	OklahomaCity	NA	NA	NA	NA	NA	NA	NA	NA	NA	NA	NA	NA	NA
7/8/2016	inventory_date	Austrian pine	Pinus nigra	Oklahoma City	Oklahoma	-97.50596415	35.46019489	Bricktown canal maintenance facility	14.732	49.2126	introduced	more than 18.29 m	0 to 15.24 cm	OklahomaCity	NA	NA	NA	NA	NA	NA	NA	NA	NA	NA	NA	NA	NA
7/8/2016	inventory_date	Scotch pine	Pinus sylvestris	Oklahoma City	Oklahoma	-97.50587621	35.46025248	Bricktown canal maintenance facility	37.084	88.58268	introduced	more than 18.29 m	30.48 to 45.72 cm	OklahomaCity	NA	NA	NA	NA	NA	NA	NA	NA	NA	NA	NA	NA	NA
7/8/2016	inventory_date	Scotch pine	Pinus sylvestris	Oklahoma City	Oklahoma	-97.50581418	35.46023854	Bricktown canal maintenance facility	24.638	72.17848	introduced	more than 18.29 m	15.24 to 30.48 cm	OklahomaCity	NA	NA	NA	NA	NA	NA	NA	NA	NA	NA	NA	NA	NA
7/8/2016	inventory_date	Scotch pine	Pinus sylvestris	Oklahoma City	Oklahoma	-97.50582273	35.46016624	Bricktown canal maintenance facility	39.624	98.4252	introduced	more than 18.29 m	30.48 to 45.72 cm	OklahomaCity	NA	NA	NA	NA	NA	NA	NA	NA	NA	NA	NA	NA	NA
7/8/2016	inventory_date	Common baldcypress	Taxodium distichum	Oklahoma City	Oklahoma	-97.5058238	35.46028907	Bricktown canal maintenance facility	39.37	114.8294	naturally_occurring	more than 18.29 m	30.48 to 45.72 cm	OklahomaCity	NA	NA	NA	NA	NA	NA	NA	NA	NA	NA	NA	NA	NA
7/8/2016	inventory_date	Amur maple	Acer ginnala	Oklahoma City	Oklahoma	-97.50577995	35.46027078	Bricktown canal maintenance facility	10.16	68.89764	introduced	more than 18.29 m	0 to 15.24 cm	OklahomaCity	NA	NA	NA	NA	NA	NA	NA	NA	NA	NA	NA	NA	NA
7/8/2016	inventory_date	Amur maple	Acer ginnala	Oklahoma City	Oklahoma	-97.5057468	35.46028907	Bricktown canal maintenance facility	9.144	68.89764	introduced	more than 18.29 m	0 to 15.24 cm	OklahomaCity	NA	NA	NA	NA	NA	NA	NA	NA	NA	NA	NA	NA	NA
7/8/2016	inventory_date	Amur maple	Acer ginnala	Oklahoma City	Oklahoma	-97.50574573	35.46025945	Bricktown canal maintenance facility	11.684	68.89764	introduced	more than 18.29 m	0 to 15.24 cm	OklahomaCity	NA	NA	NA	NA	NA	NA	NA	NA	NA	NA	NA	NA	NA
7/8/2016	inventory_date	Amur maple	Acer ginnala	Oklahoma City	Oklahoma	-97.50578958	35.46021764	Bricktown canal maintenance facility	8.128	68.89764	introduced	more than 18.29 m	0 to 15.24 cm	OklahomaCity	NA	NA	NA	NA	NA	NA	NA	NA	NA	NA	NA	NA	NA
7/8/2016	inventory_date	Amur maple	Acer ginnala	Oklahoma City	Oklahoma	-97.50581632	35.46019934	Bricktown canal maintenance facility	8.89	68.89764	introduced	more than 18.29 m	0 to 15.24 cm	OklahomaCity	NA	NA	NA	NA	NA	NA	NA	NA	NA	NA	NA	NA	NA
7/8/2016	inventory_date	Amur maple	Acer ginnala	Oklahoma City	Oklahoma	-97.50577033	35.46013487	Bricktown canal maintenance facility	7.366	68.89764	introduced	more than 18.29 m	0 to 15.24 cm	OklahomaCity	NA	NA	NA	NA	NA	NA	NA	NA	NA	NA	NA	NA	NA
7/8/2016	inventory_date	Amur maple	Acer ginnala	Oklahoma City	Oklahoma	-97.50575	35.46012878	Bricktown canal maintenance facility	10.414	68.89764	introduced	more than 18.29 m	0 to 15.24 cm	OklahomaCity	NA	NA	NA	NA	NA	NA	NA	NA	NA	NA	NA	NA	NA
7/8/2016	inventory_date	Amur maple	Acer ginnala	Oklahoma City	Oklahoma	-97.50575107	35.46010525	Bricktown canal maintenance facility	7.112	68.89764	introduced	more than 18.29 m	0 to 15.24 cm	OklahomaCity	NA	NA	NA	NA	NA	NA	NA	NA	NA	NA	NA	NA	NA
7/8/2016	inventory_date	Common baldcypress	Taxodium distichum	Oklahoma City	Oklahoma	-97.50578851	35.46011484	Bricktown canal maintenance facility	43.688	147.6378	naturally_occurring	more than 18.29 m	30.48 to 45.72 cm	OklahomaCity	NA	NA	NA	NA	NA	NA	NA	NA	NA	NA	NA	NA	NA
7/8/2016	inventory_date	Swamp white oak	Quercus bicolor	Oklahoma City	Oklahoma	-97.50599279	35.46008957	Bricktown canal maintenance facility	11.938	42.65092	introduced	more than 18.29 m	0 to 15.24 cm	OklahomaCity	NA	NA	NA	NA	NA	NA	NA	NA	NA	NA	NA	NA	NA
7/8/2016	inventory_date	Swamp white oak	Quercus bicolor	Oklahoma City	Oklahoma	-97.50591472	35.46004601	Bricktown canal maintenance facility	15.24	59.05512	introduced	more than 18.29 m	0 to 15.24 cm	OklahomaCity	NA	NA	NA	NA	NA	NA	NA	NA	NA	NA	NA	NA	NA
7/8/2016	inventory_date	Swamp white oak	Quercus bicolor	Oklahoma City	Oklahoma	-97.50599386	35.46000246	Bricktown canal maintenance facility	18.796	59.05512	introduced	more than 18.29 m	15.24 to 30.48 cm	OklahomaCity	NA	NA	NA	NA	NA	NA	NA	NA	NA	NA	NA	NA	NA
7/8/2016	inventory_date	Swamp white oak	Quercus bicolor	Oklahoma City	Oklahoma	-97.50591258	35.45998765	Bricktown canal maintenance facility	16.51	62.33596	introduced	more than 18.29 m	15.24 to 30.48 cm	OklahomaCity	NA	NA	NA	NA	NA	NA	NA	NA	NA	NA	NA	NA	NA
7/8/2016	inventory_date	Swamp white oak	Quercus bicolor	Oklahoma City	Oklahoma	-97.50595643	35.45992231	Bricktown canal maintenance facility	26.162	75.45932	introduced	more than 18.29 m	15.24 to 30.48 cm	OklahomaCity	NA	NA	NA	NA	NA	NA	NA	NA	NA	NA	NA	NA	NA
7/8/2016	inventory_date	Swamp white oak	Quercus bicolor	Oklahoma City	Oklahoma	-97.50586873	35.45992231	Bricktown canal maintenance facility	16.256	59.05512	introduced	more than 18.29 m	15.24 to 30.48 cm	OklahomaCity	NA	NA	NA	NA	NA	NA	NA	NA	NA	NA	NA	NA	NA
7/8/2016	inventory_date	Swamp white oak	Quercus bicolor	Oklahoma City	Oklahoma	-97.50588798	35.45985523	Bricktown canal maintenance facility	23.622	62.33596	introduced	more than 18.29 m	15.24 to 30.48 cm	OklahomaCity	NA	NA	NA	NA	NA	NA	NA	NA	NA	NA	NA	NA	NA
7/8/2016	inventory_date	Swamp white oak	Quercus bicolor	Oklahoma City	Oklahoma	-97.50581097	35.45987614	Bricktown canal maintenance facility	25.654	68.89764	introduced	more than 18.29 m	15.24 to 30.48 cm	OklahomaCity	NA	NA	NA	NA	NA	NA	NA	NA	NA	NA	NA	NA	NA
7/8/2016	inventory_date	Eastern redcedar	Juniperus virginiana	Oklahoma City	Oklahoma	-97.50565588	35.45986655	Bricktown canal maintenance facility	3.556	26.24672	naturally_occurring	more than 18.29 m	0 to 15.24 cm	OklahomaCity	NA	NA	NA	NA	NA	NA	NA	NA	NA	NA	NA	NA	NA
7/8/2016	inventory_date	Eastern redcedar	Juniperus virginiana	Oklahoma City	Oklahoma	-97.50568583	35.45997545	Bricktown canal maintenance facility	3.556	29.52756	naturally_occurring	more than 18.29 m	0 to 15.24 cm	OklahomaCity	NA	NA	NA	NA	NA	NA	NA	NA	NA	NA	NA	NA	NA
7/8/2016	inventory_date	Chinese elm	Ulmus parvifolia	Oklahoma City	Oklahoma	-97.5056976	35.46006344	Bricktown canal maintenance facility	29.718	104.98688	introduced	more than 18.29 m	15.24 to 30.48 cm	OklahomaCity	NA	NA	NA	NA	NA	NA	NA	NA	NA	NA	NA	NA	NA
7/8/2016	inventory_date	Chinese elm	Ulmus parvifolia	Oklahoma City	Oklahoma	-97.50564626	35.46006431	Bricktown canal maintenance facility	18.542	72.17848	introduced	more than 18.29 m	15.24 to 30.48 cm	OklahomaCity	NA	NA	NA	NA	NA	NA	NA	NA	NA	NA	NA	NA	NA
7/8/2016	inventory_date	Chinese elm	Ulmus parvifolia	Oklahoma City	Oklahoma	-97.50560241	35.46008173	Bricktown canal maintenance facility	15.748	68.89764	introduced	more than 18.29 m	15.24 to 30.48 cm	OklahomaCity	NA	NA	NA	NA	NA	NA	NA	NA	NA	NA	NA	NA	NA
7/8/2016	inventory_date	Chinese elm	Ulmus parvifolia	Oklahoma City	Oklahoma	-97.50553716	35.46014359	Bricktown canal maintenance facility	21.082	72.17848	introduced	more than 18.29 m	15.24 to 30.48 cm	OklahomaCity	NA	NA	NA	NA	NA	NA	NA	NA	NA	NA	NA	NA	NA
7/8/2016	inventory_date	Chinese elm	Ulmus parvifolia	Oklahoma City	Oklahoma	-97.50552647	35.46018714	Bricktown canal maintenance facility	19.05	65.6168	introduced	more than 18.29 m	15.24 to 30.48 cm	OklahomaCity	NA	NA	NA	NA	NA	NA	NA	NA	NA	NA	NA	NA	NA
7/8/2016	inventory_date	Chinese elm	Ulmus parvifolia	Oklahoma City	Oklahoma	-97.50553288	35.46022722	Bricktown canal maintenance facility	24.13	88.58268	introduced	more than 18.29 m	15.24 to 30.48 cm	OklahomaCity	NA	NA	NA	NA	NA	NA	NA	NA	NA	NA	NA	NA	NA
7/8/2016	inventory_date	Eastern redbud	Cercis canadensis	Oklahoma City	Oklahoma	-97.505492	35.46002312	Bricktown canal maintenance facility	7.366	39.37008	naturally_occurring	more than 18.29 m	0 to 15.24 cm	OklahomaCity	NA	NA	NA	NA	NA	NA	NA	NA	NA	NA	NA	NA	NA
7/8/2016	inventory_date	Eastern redbud	Cercis canadensis	Oklahoma City	Oklahoma	-97.50545992	35.46006494	Bricktown canal maintenance facility	18.288	42.65092	naturally_occurring	more than 18.29 m	15.24 to 30.48 cm	OklahomaCity	NA	NA	NA	NA	NA	NA	NA	NA	NA	NA	NA	NA	NA
7/8/2016	inventory_date	Eastern redbud	Cercis canadensis	Oklahoma City	Oklahoma	-97.50540858	35.46009456	Bricktown canal maintenance facility	17.018	59.05512	naturally_occurring	more than 18.29 m	15.24 to 30.48 cm	OklahomaCity	NA	NA	NA	NA	NA	NA	NA	NA	NA	NA	NA	NA	NA
7/8/2016	inventory_date	Common baldcypress	Taxodium distichum	Oklahoma City	Oklahoma	-97.50543532	35.46015989	Bricktown canal maintenance facility	12.192	45.93176	naturally_occurring	more than 18.29 m	0 to 15.24 cm	OklahomaCity	NA	NA	NA	NA	NA	NA	NA	NA	NA	NA	NA	NA	NA
7/8/2016	inventory_date	Amur maple	Acer ginnala	Oklahoma City	Oklahoma	-97.50537649	35.46015989	Bricktown canal maintenance facility	2.794	32.8084	introduced	more than 18.29 m	0 to 15.24 cm	OklahomaCity	NA	NA	NA	NA	NA	NA	NA	NA	NA	NA	NA	NA	NA
7/8/2016	inventory_date	Amur maple	Acer ginnala	Oklahoma City	Oklahoma	-97.50529627	35.46015815	Bricktown canal maintenance facility	2.794	32.8084	introduced	more than 18.29 m	0 to 15.24 cm	OklahomaCity	NA	NA	NA	NA	NA	NA	NA	NA	NA	NA	NA	NA	NA
7/8/2016	inventory_date	Common baldcypress	Taxodium distichum	Oklahoma City	Oklahoma	-97.50514975	35.460193	Bricktown canal maintenance facility	10.414	45.93176	naturally_occurring	more than 18.29 m	0 to 15.24 cm	OklahomaCity	NA	NA	NA	NA	NA	NA	NA	NA	NA	NA	NA	NA	NA
7/8/2016	inventory_date	Common baldcypress	Taxodium distichum	Oklahoma City	Oklahoma	-97.50512728	35.46025485	Bricktown canal maintenance facility	10.414	52.49344	naturally_occurring	more than 18.29 m	0 to 15.24 cm	OklahomaCity	NA	NA	NA	NA	NA	NA	NA	NA	NA	NA	NA	NA	NA
7/8/2016	inventory_date	Eastern redbud	Cercis canadensis	Oklahoma City	Oklahoma	-97.50503958	35.46026182	Bricktown canal maintenance facility	6.35	32.8084	naturally_occurring	more than 18.29 m	0 to 15.24 cm	OklahomaCity	NA	NA	NA	NA	NA	NA	NA	NA	NA	NA	NA	NA	NA
7/8/2016	inventory_date	Deodar cedar	Cedrus deodara	Oklahoma City	Oklahoma	-97.50512301	35.46030974	Bricktown canal maintenance facility	6.858	49.2126	introduced	more than 18.29 m	0 to 15.24 cm	OklahomaCity	NA	NA	NA	NA	NA	NA	NA	NA	NA	NA	NA	NA	NA
7/8/2016	inventory_date	Common baldcypress	Taxodium distichum	Oklahoma City	Oklahoma	-97.50538077	35.46051708	Bricktown canal maintenance facility	12.7	52.49344	naturally_occurring	more than 18.29 m	0 to 15.24 cm	OklahomaCity	NA	NA	NA	NA	NA	NA	NA	NA	NA	NA	NA	NA	NA
7/8/2016	inventory_date	Common crapemyrtle	Lagerstroemia indica	Oklahoma City	Oklahoma	-97.50533157	35.46054669	Bricktown canal maintenance facility	2.54	32.8084	introduced	more than 18.29 m	0 to 15.24 cm	OklahomaCity	NA	NA	NA	NA	NA	NA	NA	NA	NA	NA	NA	NA	NA
7/8/2016	inventory_date	Common crapemyrtle	Lagerstroemia indica	Oklahoma City	Oklahoma	-97.50536045	35.46057544	Bricktown canal maintenance facility	2.54	32.8084	introduced	more than 18.29 m	0 to 15.24 cm	OklahomaCity	NA	NA	NA	NA	NA	NA	NA	NA	NA	NA	NA	NA	NA
7/8/2016	inventory_date	Common crapemyrtle	Lagerstroemia indica	Oklahoma City	Oklahoma	-97.50532729	35.46060332	Bricktown canal maintenance facility	2.54	26.24672	introduced	more than 18.29 m	0 to 15.24 cm	OklahomaCity	NA	NA	NA	NA	NA	NA	NA	NA	NA	NA	NA	NA	NA
7/8/2016	inventory_date	Deodar cedar	Cedrus deodara	Oklahoma City	Oklahoma	-97.50477041	35.46060264	Bricktown canal maintenance facility	7.62	52.49344	introduced	more than 18.29 m	0 to 15.24 cm	OklahomaCity	NA	NA	NA	NA	NA	NA	NA	NA	NA	NA	NA	NA	NA
7/8/2016	inventory_date	Eastern redbud	Cercis canadensis	Oklahoma City	Oklahoma	-97.50475342	35.46051833	Bricktown canal maintenance facility	5.08	39.37008	naturally_occurring	more than 18.29 m	0 to 15.24 cm	OklahomaCity	NA	NA	NA	NA	NA	NA	NA	NA	NA	NA	NA	NA	NA
7/8/2016	inventory_date	Swamp white oak	Quercus bicolor	Oklahoma City	Oklahoma	-97.50470243	35.46064291	Bricktown canal maintenance facility	9.652	45.93176	introduced	more than 18.29 m	0 to 15.24 cm	OklahomaCity	NA	NA	NA	NA	NA	NA	NA	NA	NA	NA	NA	NA	NA
7/8/2016	inventory_date	Eastern redbud	Cercis canadensis	Oklahoma City	Oklahoma	-97.50461283	35.46065549	Bricktown canal maintenance facility	5.842	36.08924	naturally_occurring	more than 18.29 m	0 to 15.24 cm	OklahomaCity	NA	NA	NA	NA	NA	NA	NA	NA	NA	NA	NA	NA	NA
7/8/2016	inventory_date	Eastern redbud	Cercis canadensis	Oklahoma City	Oklahoma	-97.50457112	35.46068444	Bricktown canal maintenance facility	6.604	36.08924	naturally_occurring	more than 18.29 m	0 to 15.24 cm	OklahomaCity	NA	NA	NA	NA	NA	NA	NA	NA	NA	NA	NA	NA	NA
7/8/2016	inventory_date	Eastern redbud	Cercis canadensis	Oklahoma City	Oklahoma	-97.50453867	35.46072219	Bricktown canal maintenance facility	5.588	36.08924	naturally_occurring	more than 18.29 m	0 to 15.24 cm	OklahomaCity	NA	NA	NA	NA	NA	NA	NA	NA	NA	NA	NA	NA	NA
7/8/2016	inventory_date	Deodar cedar	Cedrus deodara	Oklahoma City	Oklahoma	-97.50456348	35.46085207	Bricktown canal maintenance facility	8.382	55.77428	introduced	more than 18.29 m	0 to 15.24 cm	OklahomaCity	NA	NA	NA	NA	NA	NA	NA	NA	NA	NA	NA	NA	NA
7/8/2016	inventory_date	Deodar cedar	Cedrus deodara	Oklahoma City	Oklahoma	-97.5045901	35.46088614	Bricktown canal maintenance facility	7.112	49.2126	introduced	more than 18.29 m	0 to 15.24 cm	OklahomaCity	NA	NA	NA	NA	NA	NA	NA	NA	NA	NA	NA	NA	NA
7/8/2016	inventory_date	Deodar cedar	Cedrus deodara	Oklahoma City	Oklahoma	-97.50454826	35.46088924	Bricktown canal maintenance facility	8.128	55.77428	introduced	more than 18.29 m	0 to 15.24 cm	OklahomaCity	NA	NA	NA	NA	NA	NA	NA	NA	NA	NA	NA	NA	NA
7/8/2016	inventory_date	London planetree	Platanus acerifolia	Oklahoma City	Oklahoma	-97.50447221	35.46090163	Bricktown canal maintenance facility	9.652	55.77428	introduced	more than 18.29 m	0 to 15.24 cm	OklahomaCity	NA	NA	NA	NA	NA	NA	NA	NA	NA	NA	NA	NA	NA
7/8/2016	inventory_date	London planetree	Platanus acerifolia	Oklahoma City	Oklahoma	-97.50437333	35.46093106	Bricktown canal maintenance facility	8.382	49.2126	introduced	more than 18.29 m	0 to 15.24 cm	OklahomaCity	NA	NA	NA	NA	NA	NA	NA	NA	NA	NA	NA	NA	NA
7/8/2016	inventory_date	London planetree	Platanus acerifolia	Oklahoma City	Oklahoma	-97.50441706	35.46101314	Bricktown canal maintenance facility	9.652	59.05512	introduced	more than 18.29 m	0 to 15.24 cm	OklahomaCity	NA	NA	NA	NA	NA	NA	NA	NA	NA	NA	NA	NA	NA
7/8/2016	inventory_date	Loblolly pine	Pinus taeda	Oklahoma City	Oklahoma	-97.50434481	35.46103792	Bricktown canal maintenance facility	15.748	55.77428	naturally_occurring	more than 18.29 m	15.24 to 30.48 cm	OklahomaCity	NA	NA	NA	NA	NA	NA	NA	NA	NA	NA	NA	NA	NA
7/8/2016	inventory_date	Common crapemyrtle	Lagerstroemia indica	Oklahoma City	Oklahoma	-97.504551	35.46096745	Bricktown canal maintenance facility	2.54	26.24672	introduced	more than 18.29 m	0 to 15.24 cm	OklahomaCity	NA	NA	NA	NA	NA	NA	NA	NA	NA	NA	NA	NA	NA
7/8/2016	inventory_date	Common crapemyrtle	Lagerstroemia indica	Oklahoma City	Oklahoma	-97.50458808	35.46097249	Bricktown canal maintenance facility	2.54	26.24672	introduced	more than 18.29 m	0 to 15.24 cm	OklahomaCity	NA	NA	NA	NA	NA	NA	NA	NA	NA	NA	NA	NA	NA
7/8/2016	inventory_date	Common crapemyrtle	Lagerstroemia indica	Oklahoma City	Oklahoma	-97.50461897	35.46097626	Bricktown canal maintenance facility	2.54	26.24672	introduced	more than 18.29 m	0 to 15.24 cm	OklahomaCity	NA	NA	NA	NA	NA	NA	NA	NA	NA	NA	NA	NA	NA
7/8/2016	inventory_date	Common crapemyrtle	Lagerstroemia indica	Oklahoma City	Oklahoma	-97.50464678	35.46098255	Bricktown canal maintenance facility	2.54	29.52756	introduced	more than 18.29 m	0 to 15.24 cm	OklahomaCity	NA	NA	NA	NA	NA	NA	NA	NA	NA	NA	NA	NA	NA
7/8/2016	inventory_date	Common crapemyrtle	Lagerstroemia indica	Oklahoma City	Oklahoma	-97.50465451	35.46096116	Bricktown canal maintenance facility	2.54	26.24672	introduced	more than 18.29 m	0 to 15.24 cm	OklahomaCity	NA	NA	NA	NA	NA	NA	NA	NA	NA	NA	NA	NA	NA
7/8/2016	inventory_date	Swamp white oak	Quercus bicolor	Oklahoma City	Oklahoma	-97.50460507	35.46104673	Bricktown canal maintenance facility	8.89	49.2126	introduced	more than 18.29 m	0 to 15.24 cm	OklahomaCity	NA	NA	NA	NA	NA	NA	NA	NA	NA	NA	NA	NA	NA
7/8/2016	inventory_date	Freeman maple	Acer freemanii	Oklahoma City	Oklahoma	-97.50473793	35.46117256	Bricktown canal maintenance facility	24.13	82.021	introduced	more than 18.29 m	15.24 to 30.48 cm	OklahomaCity	NA	NA	NA	NA	NA	NA	NA	NA	NA	NA	NA	NA	NA
7/8/2016	inventory_date	Eastern redbud	Cercis canadensis	Oklahoma City	Oklahoma	-97.50472248	35.46105428	Bricktown canal maintenance facility	10.922	29.52756	naturally_occurring	more than 18.29 m	0 to 15.24 cm	OklahomaCity	NA	NA	NA	NA	NA	NA	NA	NA	NA	NA	NA	NA	NA
7/8/2016	inventory_date	Eastern redbud	Cercis canadensis	Oklahoma City	Oklahoma	-97.50486461	35.46098884	Bricktown canal maintenance facility	10.16	36.08924	naturally_occurring	more than 18.29 m	0 to 15.24 cm	OklahomaCity	NA	NA	NA	NA	NA	NA	NA	NA	NA	NA	NA	NA	NA
7/8/2016	inventory_date	Shumard oak	Quercus shumardii	Oklahoma City	Oklahoma	-97.50473793	35.46103414	Bricktown canal maintenance facility	4.572	36.08924	naturally_occurring	more than 18.29 m	0 to 15.24 cm	OklahomaCity	NA	NA	NA	NA	NA	NA	NA	NA	NA	NA	NA	NA	NA
7/8/2016	inventory_date	Chinese pistache	Pistacia chinensis	Oklahoma City	Oklahoma	-97.50482754	35.46104547	Bricktown canal maintenance facility	15.494	52.49344	introduced	more than 18.29 m	15.24 to 30.48 cm	OklahomaCity	NA	NA	NA	NA	NA	NA	NA	NA	NA	NA	NA	NA	NA
7/8/2016	inventory_date	Common crapemyrtle	Lagerstroemia indica	Oklahoma City	Oklahoma	-97.50496812	35.46095738	Bricktown canal maintenance facility	2.54	32.8084	introduced	more than 18.29 m	0 to 15.24 cm	OklahomaCity	NA	NA	NA	NA	NA	NA	NA	NA	NA	NA	NA	NA	NA
7/8/2016	inventory_date	Freeman maple	Acer freemanii	Oklahoma City	Oklahoma	-97.50485071	35.46081393	Bricktown canal maintenance facility	17.78	68.89764	introduced	more than 18.29 m	15.24 to 30.48 cm	OklahomaCity	NA	NA	NA	NA	NA	NA	NA	NA	NA	NA	NA	NA	NA
7/8/2016	inventory_date	Common baldcypress	Taxodium distichum	Oklahoma City	Oklahoma	-97.50475184	35.46083155	Bricktown canal maintenance facility	11.43	52.49344	naturally_occurring	more than 18.29 m	0 to 15.24 cm	OklahomaCity	NA	NA	NA	NA	NA	NA	NA	NA	NA	NA	NA	NA	NA
7/8/2016	inventory_date	Amur maple	Acer ginnala	Oklahoma City	Oklahoma	-97.50490324	35.46077618	Bricktown canal maintenance facility	2.794	39.37008	introduced	more than 18.29 m	0 to 15.24 cm	OklahomaCity	NA	NA	NA	NA	NA	NA	NA	NA	NA	NA	NA	NA	NA
7/8/2016	inventory_date	Common baldcypress	Taxodium distichum	Oklahoma City	Oklahoma	-97.5049604	35.46080638	Bricktown canal maintenance facility	11.176	49.2126	naturally_occurring	more than 18.29 m	0 to 15.24 cm	OklahomaCity	NA	NA	NA	NA	NA	NA	NA	NA	NA	NA	NA	NA	NA
7/8/2016	inventory_date	Chinese pistache	Pistacia chinensis	Oklahoma City	Oklahoma	-97.50500829	35.46086049	Bricktown canal maintenance facility	12.954	52.49344	introduced	more than 18.29 m	0 to 15.24 cm	OklahomaCity	NA	NA	NA	NA	NA	NA	NA	NA	NA	NA	NA	NA	NA
7/8/2016	inventory_date	Chinese pistache	Pistacia chinensis	Oklahoma City	Oklahoma	-97.50517669	35.46089824	Bricktown canal maintenance facility	8.128	42.65092	introduced	more than 18.29 m	0 to 15.24 cm	OklahomaCity	NA	NA	NA	NA	NA	NA	NA	NA	NA	NA	NA	NA	NA
7/8/2016	inventory_date	Chinese pistache	Pistacia chinensis	Oklahoma City	Oklahoma	-97.5053559	35.46084791	Bricktown canal maintenance facility	21.082	68.89764	introduced	more than 18.29 m	15.24 to 30.48 cm	OklahomaCity	NA	NA	NA	NA	NA	NA	NA	NA	NA	NA	NA	NA	NA
7/8/2016	inventory_date	Swamp white oak	Quercus bicolor	Oklahoma City	Oklahoma	-97.50528174	35.46080387	Bricktown canal maintenance facility	7.874	39.37008	introduced	more than 18.29 m	0 to 15.24 cm	OklahomaCity	NA	NA	NA	NA	NA	NA	NA	NA	NA	NA	NA	NA	NA
7/8/2016	inventory_date	American holly	Ilex opaca	Oklahoma City	Oklahoma	-97.50531418	35.46077996	Bricktown canal maintenance facility	4.318	32.8084	naturally_occurring	more than 18.29 m	0 to 15.24 cm	OklahomaCity	NA	NA	NA	NA	NA	NA	NA	NA	NA	NA	NA	NA	NA
7/8/2016	inventory_date	Chinese pistache	Pistacia chinensis	Oklahoma City	Oklahoma	-97.50543778	35.46061763	Bricktown canal maintenance facility	19.812	59.05512	introduced	more than 18.29 m	15.24 to 30.48 cm	OklahomaCity	NA	NA	NA	NA	NA	NA	NA	NA	NA	NA	NA	NA	NA
7/8/2016	inventory_date	Chinese pistache	Pistacia chinensis	Oklahoma City	Oklahoma	-97.50550884	35.46058617	Bricktown canal maintenance facility	30.988	85.30184	introduced	more than 18.29 m	30.48 to 45.72 cm	OklahomaCity	NA	NA	NA	NA	NA	NA	NA	NA	NA	NA	NA	NA	NA
7/8/2016	inventory_date	Common baldcypress	Taxodium distichum	Oklahoma City	Oklahoma	-97.50551811	35.46053206	Bricktown canal maintenance facility	46.736	147.6378	naturally_occurring	more than 18.29 m	45.72 to 60.96 cm	OklahomaCity	NA	NA	NA	NA	NA	NA	NA	NA	NA	NA	NA	NA	NA
7/8/2016	inventory_date	Common baldcypress	Taxodium distichum	Oklahoma City	Oklahoma	-97.50556292	35.4604553	Bricktown canal maintenance facility	48.768	157.48032	naturally_occurring	more than 18.29 m	45.72 to 60.96 cm	OklahomaCity	NA	NA	NA	NA	NA	NA	NA	NA	NA	NA	NA	NA	NA
7/8/2016	inventory_date	Freeman maple	Acer freemanii	Oklahoma City	Oklahoma	-97.50479046	35.46128204	Bricktown canal maintenance facility	28.702	91.86352	introduced	more than 18.29 m	15.24 to 30.48 cm	OklahomaCity	NA	NA	NA	NA	NA	NA	NA	NA	NA	NA	NA	NA	NA
7/8/2016	inventory_date	Chinese pistache	Pistacia chinensis	Oklahoma City	Oklahoma	-97.50483681	35.46138774	Bricktown canal maintenance facility	14.478	42.65092	introduced	more than 18.29 m	0 to 15.24 cm	OklahomaCity	NA	NA	NA	NA	NA	NA	NA	NA	NA	NA	NA	NA	NA
7/8/2016	inventory_date	Eastern redbud	Cercis canadensis	Oklahoma City	Oklahoma	-97.50477346	35.46137516	Bricktown canal maintenance facility	13.462	39.37008	naturally_occurring	more than 18.29 m	0 to 15.24 cm	OklahomaCity	NA	NA	NA	NA	NA	NA	NA	NA	NA	NA	NA	NA	NA
7/8/2016	inventory_date	Eastern redbud	Cercis canadensis	Oklahoma City	Oklahoma	-97.5047333	35.46136886	Bricktown canal maintenance facility	13.208	39.37008	naturally_occurring	more than 18.29 m	0 to 15.24 cm	OklahomaCity	NA	NA	NA	NA	NA	NA	NA	NA	NA	NA	NA	NA	NA
7/8/2016	inventory_date	Shumard oak	Quercus shumardii	Oklahoma City	Oklahoma	-97.50491251	35.46142549	Bricktown canal maintenance facility	2.54	19.68504	naturally_occurring	more than 18.29 m	0 to 15.24 cm	OklahomaCity	NA	NA	NA	NA	NA	NA	NA	NA	NA	NA	NA	NA	NA
7/8/2016	inventory_date	Eastern redbud	Cercis canadensis	Oklahoma City	Oklahoma	-97.50498357	35.46143933	Bricktown canal maintenance facility	2.54	19.68504	naturally_occurring	more than 18.29 m	0 to 15.24 cm	OklahomaCity	NA	NA	NA	NA	NA	NA	NA	NA	NA	NA	NA	NA	NA
7/8/2016	inventory_date	Chinese pistache	Pistacia chinensis	Oklahoma City	Oklahoma	-97.50498975	35.46132482	Bricktown canal maintenance facility	10.668	42.65092	introduced	more than 18.29 m	0 to 15.24 cm	OklahomaCity	NA	NA	NA	NA	NA	NA	NA	NA	NA	NA	NA	NA	NA
7/8/2016	inventory_date	Chinese pistache	Pistacia chinensis	Oklahoma City	Oklahoma	-97.50498357	35.46156517	Bricktown canal maintenance facility	13.208	52.49344	introduced	more than 18.29 m	0 to 15.24 cm	OklahomaCity	NA	NA	NA	NA	NA	NA	NA	NA	NA	NA	NA	NA	NA
7/8/2016	inventory_date	Chinese pistache	Pistacia chinensis	Oklahoma City	Oklahoma	-97.50492178	35.46159285	Bricktown canal maintenance facility	14.224	49.2126	introduced	more than 18.29 m	0 to 15.24 cm	OklahomaCity	NA	NA	NA	NA	NA	NA	NA	NA	NA	NA	NA	NA	NA
7/8/2016	inventory_date	Freeman maple	Acer freemanii	Oklahoma City	Oklahoma	-97.50497894	35.46164444	Bricktown canal maintenance facility	17.272	75.45932	introduced	more than 18.29 m	15.24 to 30.48 cm	OklahomaCity	NA	NA	NA	NA	NA	NA	NA	NA	NA	NA	NA	NA	NA
7/8/2016	inventory_date	Eastern red redcedar	Juniperus virginiana	Oklahoma City	Oklahoma	-97.50471916	35.4615369	Bricktown canal maintenance facility	7.62	52.49344	naturally_occurring	more than 18.29 m	0 to 15.24 cm	OklahomaCity	NA	NA	NA	NA	NA	NA	NA	NA	NA	NA	NA	NA	NA
7/8/2016	inventory_date	Eastern red redcedar	Juniperus virginiana	Oklahoma City	Oklahoma	-97.50473021	35.46154736	Bricktown canal maintenance facility	6.096	42.65092	naturally_occurring	more than 18.29 m	0 to 15.24 cm	OklahomaCity	NA	NA	NA	NA	NA	NA	NA	NA	NA	NA	NA	NA	NA
7/8/2016	inventory_date	Eastern red redcedar	Juniperus virginiana	Oklahoma City	Oklahoma	-97.50473627	35.46156042	Bricktown canal maintenance facility	6.35	42.65092	naturally_occurring	more than 18.29 m	0 to 15.24 cm	OklahomaCity	NA	NA	NA	NA	NA	NA	NA	NA	NA	NA	NA	NA	NA
7/8/2016	inventory_date	Eastern red redcedar	Juniperus virginiana	Oklahoma City	Oklahoma	-97.50473199	35.46158133	Bricktown canal maintenance facility	6.35	42.65092	naturally_occurring	more than 18.29 m	0 to 15.24 cm	OklahomaCity	NA	NA	NA	NA	NA	NA	NA	NA	NA	NA	NA	NA	NA
7/8/2016	inventory_date	Eastern red redcedar	Juniperus virginiana	Oklahoma City	Oklahoma	-97.5047245	35.46159091	Bricktown canal maintenance facility	6.35	42.65092	naturally_occurring	more than 18.29 m	0 to 15.24 cm	OklahomaCity	NA	NA	NA	NA	NA	NA	NA	NA	NA	NA	NA	NA	NA
7/8/2016	inventory_date	Eastern red redcedar	Juniperus virginiana	Oklahoma City	Oklahoma	-97.50471167	35.46159353	Bricktown canal maintenance facility	6.35	42.65092	naturally_occurring	more than 18.29 m	0 to 15.24 cm	OklahomaCity	NA	NA	NA	NA	NA	NA	NA	NA	NA	NA	NA	NA	NA
7/8/2016	inventory_date	Eastern redbud	Cercis canadensis	Oklahoma City	Oklahoma	-97.5047352	35.46166932	Bricktown canal maintenance facility	4.064	29.52756	naturally_occurring	more than 18.29 m	0 to 15.24 cm	OklahomaCity	NA	NA	NA	NA	NA	NA	NA	NA	NA	NA	NA	NA	NA
7/8/2016	inventory_date	Eastern redbud	Cercis canadensis	Oklahoma City	Oklahoma	-97.50470739	35.46176602	Bricktown canal maintenance facility	3.048	19.68504	naturally_occurring	more than 18.29 m	0 to 15.24 cm	OklahomaCity	NA	NA	NA	NA	NA	NA	NA	NA	NA	NA	NA	NA	NA
7/8/2016	inventory_date	Eastern redbud	Cercis canadensis	Oklahoma City	Oklahoma	-97.50472878	35.46188449	Bricktown canal maintenance facility	3.048	29.52756	naturally_occurring	more than 18.29 m	0 to 15.24 cm	OklahomaCity	NA	NA	NA	NA	NA	NA	NA	NA	NA	NA	NA	NA	NA
7/8/2016	inventory_date	Chinese pistache	Pistacia chinensis	Oklahoma City	Oklahoma	-97.50489028	35.46179215	Bricktown canal maintenance facility	10.16	52.49344	introduced	more than 18.29 m	0 to 15.24 cm	OklahomaCity	NA	NA	NA	NA	NA	NA	NA	NA	NA	NA	NA	NA	NA
7/8/2016	inventory_date	Chinese pistache	Pistacia chinensis	Oklahoma City	Oklahoma	-97.50503895	35.46181306	Bricktown canal maintenance facility	16.764	55.77428	introduced	more than 18.29 m	15.24 to 30.48 cm	OklahomaCity	NA	NA	NA	NA	NA	NA	NA	NA	NA	NA	NA	NA	NA
7/8/2016	inventory_date	Freeman maple	Acer freemanii	Oklahoma City	Oklahoma	-97.50508708	35.46189495	Bricktown canal maintenance facility	21.082	82.021	introduced	more than 18.29 m	15.24 to 30.48 cm	OklahomaCity	NA	NA	NA	NA	NA	NA	NA	NA	NA	NA	NA	NA	NA
7/8/2016	inventory_date	Eastern redbud	Cercis canadensis	Oklahoma City	Oklahoma	-97.50510633	35.46192979	Bricktown canal maintenance facility	11.176	42.65092	naturally_occurring	more than 18.29 m	0 to 15.24 cm	OklahomaCity	NA	NA	NA	NA	NA	NA	NA	NA	NA	NA	NA	NA	NA
7/8/2016	inventory_date	Eastern redbud	Cercis canadensis	Oklahoma City	Oklahoma	-97.50513628	35.46202823	Bricktown canal maintenance facility	11.684	52.49344	naturally_occurring	more than 18.29 m	0 to 15.24 cm	OklahomaCity	NA	NA	NA	NA	NA	NA	NA	NA	NA	NA	NA	NA	NA
7/8/2016	inventory_date	Common crapemyrtle	Lagerstroemia indica	Oklahoma City	Oklahoma	-97.50482825	35.46197335	Bricktown canal maintenance facility	2.54	36.08924	introduced	more than 18.29 m	0 to 15.24 cm	OklahomaCity	NA	NA	NA	NA	NA	NA	NA	NA	NA	NA	NA	NA	NA
7/8/2016	inventory_date	Water oak	Quercus nigra	Oklahoma City	Oklahoma	-97.50475077	35.46206792	Bricktown canal maintenance facility	9.144	59.05512	naturally_occurring	more than 18.29 m	0 to 15.24 cm	OklahomaCity	NA	NA	NA	NA	NA	NA	NA	NA	NA	NA	NA	NA	NA
7/8/2016	inventory_date	White ash	Fraxinus americana	Oklahoma City	Oklahoma	-97.50495778	35.46207044	Bricktown canal maintenance facility	8.128	42.65092	naturally_occurring	more than 18.29 m	0 to 15.24 cm	OklahomaCity	NA	NA	NA	NA	NA	NA	NA	NA	NA	NA	NA	NA	NA
7/8/2016	inventory_date	White ash	Fraxinus americana	Oklahoma City	Oklahoma	-97.50495933	35.46219249	Bricktown canal maintenance facility	8.89	42.65092	naturally_occurring	more than 18.29 m	0 to 15.24 cm	OklahomaCity	NA	NA	NA	NA	NA	NA	NA	NA	NA	NA	NA	NA	NA
7/11/2016	inventory_date	Southern sugar maple	Acer barbatum	Oklahoma City	Oklahoma	-97.51117384	35.46526779	Bricktown canal maintenance facility	8.382	68.89764	no_info	more than 18.29 m	0 to 15.24 cm	OklahomaCity	NA	NA	NA	NA	NA	NA	NA	NA	NA	NA	NA	NA	NA
7/11/2016	inventory_date	Southern sugar maple	Acer barbatum	Oklahoma City	Oklahoma	-97.51127581	35.46528415	Bricktown canal maintenance facility	10.922	82.021	no_info	more than 18.29 m	0 to 15.24 cm	OklahomaCity	NA	NA	NA	NA	NA	NA	NA	NA	NA	NA	NA	NA	NA
7/11/2016	inventory_date	Fosters holly	Ilex L.	Oklahoma City	Oklahoma	-97.5111414	35.46524137	Bricktown canal maintenance facility	6.858	45.93176	no_info	more than 18.29 m	0 to 15.24 cm	OklahomaCity	NA	NA	NA	NA	NA	NA	NA	NA	NA	NA	NA	NA	NA
7/11/2016	inventory_date	Fosters holly	Ilex L.	Oklahoma City	Oklahoma	-97.51115994	35.46524137	Bricktown canal maintenance facility	6.096	45.93176	no_info	more than 18.29 m	0 to 15.24 cm	OklahomaCity	NA	NA	NA	NA	NA	NA	NA	NA	NA	NA	NA	NA	NA
7/11/2016	inventory_date	Fosters holly	Ilex L.	Oklahoma City	Oklahoma	-97.51118157	35.46523885	Bricktown canal maintenance facility	6.35	45.93176	no_info	more than 18.29 m	0 to 15.24 cm	OklahomaCity	NA	NA	NA	NA	NA	NA	NA	NA	NA	NA	NA	NA	NA
7/11/2016	inventory_date	Fosters holly	Ilex L.	Oklahoma City	Oklahoma	-97.51119547	35.46523885	Bricktown canal maintenance facility	6.604	45.93176	no_info	more than 18.29 m	0 to 15.24 cm	OklahomaCity	NA	NA	NA	NA	NA	NA	NA	NA	NA	NA	NA	NA	NA
7/11/2016	inventory_date	Fosters holly	Ilex L.	Oklahoma City	Oklahoma	-97.51121401	35.46524011	Bricktown canal maintenance facility	3.81	39.37008	no_info	more than 18.29 m	0 to 15.24 cm	OklahomaCity	NA	NA	NA	NA	NA	NA	NA	NA	NA	NA	NA	NA	NA
7/11/2016	inventory_date	Fosters holly	Ilex L.	Oklahoma City	Oklahoma	-97.51123564	35.46524137	Bricktown canal maintenance facility	7.112	49.2126	no_info	more than 18.29 m	0 to 15.24 cm	OklahomaCity	NA	NA	NA	NA	NA	NA	NA	NA	NA	NA	NA	NA	NA
7/11/2016	inventory_date	Fosters holly	Ilex L.	Oklahoma City	Oklahoma	-97.51126963	35.46524388	Bricktown canal maintenance facility	6.35	52.49344	no_info	more than 18.29 m	0 to 15.24 cm	OklahomaCity	NA	NA	NA	NA	NA	NA	NA	NA	NA	NA	NA	NA	NA
7/11/2016	inventory_date	Fosters holly	Ilex L.	Oklahoma City	Oklahoma	-97.51129589	35.46524892	Bricktown canal maintenance facility	7.874	52.49344	no_info	more than 18.29 m	0 to 15.24 cm	OklahomaCity	NA	NA	NA	NA	NA	NA	NA	NA	NA	NA	NA	NA	NA
7/11/2016	inventory_date	Carolina cherrylaurel	Prunus caroliniana	Oklahoma City	Oklahoma	-97.51139322	35.46529296	Bricktown canal maintenance facility	6.858	55.77428	introduced	more than 18.29 m	0 to 15.24 cm	OklahomaCity	NA	NA	NA	NA	NA	NA	NA	NA	NA	NA	NA	NA	NA
7/11/2016	inventory_date	Carolina cherrylaurel	Prunus caroliniana	Oklahoma City	Oklahoma	-97.51132833	35.46524892	Bricktown canal maintenance facility	2.54	39.37008	introduced	more than 18.29 m	0 to 15.24 cm	OklahomaCity	NA	NA	NA	NA	NA	NA	NA	NA	NA	NA	NA	NA	NA
7/11/2016	inventory_date	Carolina cherrylaurel	Prunus caroliniana	Oklahoma City	Oklahoma	-97.51136696	35.46528415	Bricktown canal maintenance facility	2.54	45.93176	introduced	more than 18.29 m	0 to 15.24 cm	OklahomaCity	NA	NA	NA	NA	NA	NA	NA	NA	NA	NA	NA	NA	NA
7/11/2016	inventory_date	Japanese maple	Acer palmatum	Oklahoma City	Oklahoma	-97.5114442	35.46530428	Bricktown canal maintenance facility	2.54	26.24672	introduced	more than 18.29 m	0 to 15.24 cm	OklahomaCity	NA	NA	NA	NA	NA	NA	NA	NA	NA	NA	NA	NA	NA
7/11/2016	inventory_date	Japanese maple	Acer palmatum	Oklahoma City	Oklahoma	-97.51151372	35.46530554	Bricktown canal maintenance facility	2.54	22.96588	introduced	more than 18.29 m	0 to 15.24 cm	OklahomaCity	NA	NA	NA	NA	NA	NA	NA	NA	NA	NA	NA	NA	NA
7/11/2016	inventory_date	Shumard oak	Quercus shumardii	Oklahoma City	Oklahoma	-97.51158788	35.46530051	Bricktown canal maintenance facility	40.132	147.6378	naturally_occurring	more than 18.29 m	30.48 to 45.72 cm	OklahomaCity	NA	NA	NA	NA	NA	NA	NA	NA	NA	NA	NA	NA	NA
7/11/2016	inventory_date	Atlas cedar	Cedrus atlantica	Oklahoma City	Oklahoma	-97.51167594	35.46528415	Bricktown canal maintenance facility	26.924	118.11024	introduced	more than 18.29 m	15.24 to 30.48 cm	OklahomaCity	NA	NA	NA	NA	NA	NA	NA	NA	NA	NA	NA	NA	NA
7/11/2016	inventory_date	Cherry plum	Prunus cerasifera	Oklahoma City	Oklahoma	-97.51188296	35.46528918	Bricktown canal maintenance facility	3.81	39.37008	introduced	more than 18.29 m	0 to 15.24 cm	OklahomaCity	NA	NA	NA	NA	NA	NA	NA	NA	NA	NA	NA	NA	NA
7/11/2016	inventory_date	American smoketree	Cotinus coggygria	Oklahoma City	Oklahoma	-97.51199419	35.46526276	Bricktown canal maintenance facility	4.826	39.37008	introduced	more than 18.29 m	0 to 15.24 cm	OklahomaCity	NA	NA	NA	NA	NA	NA	NA	NA	NA	NA	NA	NA	NA
7/11/2016	inventory_date	Flowering crabapple	Malus	Oklahoma City	Oklahoma	-97.51206217	35.46481355	Bricktown canal maintenance facility	11.938	59.05512	no_info	more than 18.29 m	0 to 15.24 cm	OklahomaCity	NA	NA	NA	NA	NA	NA	NA	NA	NA	NA	NA	NA	NA
7/11/2016	inventory_date	Flowering crabapple	Malus	Oklahoma City	Oklahoma	-97.51212705	35.46481229	Bricktown canal maintenance facility	5.08	42.65092	no_info	more than 18.29 m	0 to 15.24 cm	OklahomaCity	NA	NA	NA	NA	NA	NA	NA	NA	NA	NA	NA	NA	NA
7/11/2016	inventory_date	Common crapemyrtle	Lagerstroemia indica	Oklahoma City	Oklahoma	-97.51210079	35.46487521	Bricktown canal maintenance facility	3.048	42.65092	introduced	more than 18.29 m	0 to 15.24 cm	OklahomaCity	NA	NA	NA	NA	NA	NA	NA	NA	NA	NA	NA	NA	NA
7/11/2016	inventory_date	Common crapemyrtle	Lagerstroemia indica	Oklahoma City	Oklahoma	-97.51211778	35.46491799	Bricktown canal maintenance facility	3.302	42.65092	introduced	more than 18.29 m	0 to 15.24 cm	OklahomaCity	NA	NA	NA	NA	NA	NA	NA	NA	NA	NA	NA	NA	NA
7/11/2016	inventory_date	Common crapemyrtle	Lagerstroemia indica	Oklahoma City	Oklahoma	-97.51208534	35.4649205	Bricktown canal maintenance facility	2.54	42.65092	introduced	more than 18.29 m	0 to 15.24 cm	OklahomaCity	NA	NA	NA	NA	NA	NA	NA	NA	NA	NA	NA	NA	NA
7/11/2016	inventory_date	Shumard oak	Quercus shumardii	Oklahoma City	Oklahoma	-97.51214559	35.46459083	Bricktown canal maintenance facility	39.37	118.11024	naturally_occurring	more than 18.29 m	30.48 to 45.72 cm	OklahomaCity	NA	NA	NA	NA	NA	NA	NA	NA	NA	NA	NA	NA	NA
7/11/2016	inventory_date	Ilex vomitoria) yaupon	NA	Oklahoma City	Oklahoma	-97.51214559	35.46453547	Bricktown canal maintenance facility	6.35	42.65092	no_info	more than 18.29 m	0 to 15.24 cm	OklahomaCity	NA	NA	NA	NA	NA	NA	NA	NA	NA	NA	NA	NA	NA
7/11/2016	inventory_date	Fosters holly	Ilex L.	Oklahoma City	Oklahoma	-97.5120977	35.46458077	Bricktown canal maintenance facility	7.366	42.65092	no_info	more than 18.29 m	0 to 15.24 cm	OklahomaCity	NA	NA	NA	NA	NA	NA	NA	NA	NA	NA	NA	NA	NA
7/11/2016	inventory_date	Fosters holly	Ilex L.	Oklahoma City	Oklahoma	-97.51206989	35.46457699	Bricktown canal maintenance facility	4.318	42.65092	no_info	more than 18.29 m	0 to 15.24 cm	OklahomaCity	NA	NA	NA	NA	NA	NA	NA	NA	NA	NA	NA	NA	NA
7/11/2016	inventory_date	Fosters holly	Ilex L.	Oklahoma City	Oklahoma	-97.51207762	35.46455938	Bricktown canal maintenance facility	3.556	32.8084	no_info	more than 18.29 m	0 to 15.24 cm	OklahomaCity	NA	NA	NA	NA	NA	NA	NA	NA	NA	NA	NA	NA	NA
7/11/2016	inventory_date	Thuja orientalis) asian arborvitae	NA	Oklahoma City	Oklahoma	-97.51210388	35.46455686	Bricktown canal maintenance facility	2.54	39.37008	no_info	more than 18.29 m	0 to 15.24 cm	OklahomaCity	NA	NA	NA	NA	NA	NA	NA	NA	NA	NA	NA	NA	NA
7/11/2016	inventory_date	Ilex vomitoria) yaupon	NA	Oklahoma City	Oklahoma	-97.5122352	35.4644109	Bricktown canal maintenance facility	6.096	45.93176	no_info	more than 18.29 m	0 to 15.24 cm	OklahomaCity	NA	NA	NA	NA	NA	NA	NA	NA	NA	NA	NA	NA	NA
7/11/2016	inventory_date	Ilex vomitoria) yaupon	NA	Oklahoma City	Oklahoma	-97.51222438	35.46446626	Bricktown canal maintenance facility	6.096	45.93176	no_info	more than 18.29 m	0 to 15.24 cm	OklahomaCity	NA	NA	NA	NA	NA	NA	NA	NA	NA	NA	NA	NA	NA
7/11/2016	inventory_date	Common crapemyrtle	Lagerstroemia indica	Oklahoma City	Oklahoma	-97.51220275	35.46444235	Bricktown canal maintenance facility	5.588	59.05512	introduced	more than 18.29 m	0 to 15.24 cm	OklahomaCity	NA	NA	NA	NA	NA	NA	NA	NA	NA	NA	NA	NA	NA
7/11/2016	inventory_date	Ilex vomitoria) yaupon	NA	Oklahoma City	Oklahoma	-97.51223365	35.46452414	Bricktown canal maintenance facility	9.398	45.93176	no_info	more than 18.29 m	0 to 15.24 cm	OklahomaCity	NA	NA	NA	NA	NA	NA	NA	NA	NA	NA	NA	NA	NA
7/11/2016	inventory_date	Ilex vomitoria) yaupon	NA	Oklahoma City	Oklahoma	-97.51220739	35.46454553	Bricktown canal maintenance facility	7.62	59.05512	no_info	more than 18.29 m	0 to 15.24 cm	OklahomaCity	NA	NA	NA	NA	NA	NA	NA	NA	NA	NA	NA	NA	NA
7/11/2016	inventory_date	Ilex vomitoria) yaupon	NA	Oklahoma City	Oklahoma	-97.51223674	35.4645858	Bricktown canal maintenance facility	7.112	49.2126	no_info	more than 18.29 m	0 to 15.24 cm	OklahomaCity	NA	NA	NA	NA	NA	NA	NA	NA	NA	NA	NA	NA	NA
7/11/2016	inventory_date	Ilex vomitoria) yaupon	NA	Oklahoma City	Oklahoma	-97.51221511	35.46462355	Bricktown canal maintenance facility	7.62	52.49344	no_info	more than 18.29 m	0 to 15.24 cm	OklahomaCity	NA	NA	NA	NA	NA	NA	NA	NA	NA	NA	NA	NA	NA
7/11/2016	inventory_date	Ilex vomitoria) yaupon	NA	Oklahoma City	Oklahoma	-97.51221119	35.46469469	Bricktown canal maintenance facility	9.652	42.65092	no_info	more than 18.29 m	0 to 15.24 cm	OklahomaCity	NA	NA	NA	NA	NA	NA	NA	NA	NA	NA	NA	NA	NA
7/11/2016	inventory_date	Ilex vomitoria) yaupon	NA	Oklahoma City	Oklahoma	-97.51223579	35.46473041	Bricktown canal maintenance facility	6.604	42.65092	no_info	more than 18.29 m	0 to 15.24 cm	OklahomaCity	NA	NA	NA	NA	NA	NA	NA	NA	NA	NA	NA	NA	NA
7/11/2016	inventory_date	Ilex vomitoria) yaupon	NA	Oklahoma City	Oklahoma	-97.51220371	35.46474783	Bricktown canal maintenance facility	8.128	42.65092	no_info	more than 18.29 m	0 to 15.24 cm	OklahomaCity	NA	NA	NA	NA	NA	NA	NA	NA	NA	NA	NA	NA	NA
7/11/2016	inventory_date	Ilex vomitoria) yaupon	NA	Oklahoma City	Oklahoma	-97.512239	35.46478703	Bricktown canal maintenance facility	7.112	42.65092	no_info	more than 18.29 m	0 to 15.24 cm	OklahomaCity	NA	NA	NA	NA	NA	NA	NA	NA	NA	NA	NA	NA	NA
7/11/2016	inventory_date	Ilex vomitoria) yaupon	NA	Oklahoma City	Oklahoma	-97.51219729	35.46480445	Bricktown canal maintenance facility	9.652	49.2126	no_info	more than 18.29 m	0 to 15.24 cm	OklahomaCity	NA	NA	NA	NA	NA	NA	NA	NA	NA	NA	NA	NA	NA
7/11/2016	inventory_date	Ilex vomitoria) yaupon	NA	Oklahoma City	Oklahoma	-97.51219729	35.46488808	Bricktown canal maintenance facility	9.144	52.49344	no_info	more than 18.29 m	0 to 15.24 cm	OklahomaCity	NA	NA	NA	NA	NA	NA	NA	NA	NA	NA	NA	NA	NA
7/11/2016	inventory_date	Ilex vomitoria) yaupon	NA	Oklahoma City	Oklahoma	-97.51222937	35.46491073	Bricktown canal maintenance facility	7.112	52.49344	no_info	more than 18.29 m	0 to 15.24 cm	OklahomaCity	NA	NA	NA	NA	NA	NA	NA	NA	NA	NA	NA	NA	NA
7/11/2016	inventory_date	Ilex vomitoria) yaupon	NA	Oklahoma City	Oklahoma	-97.51219408	35.46494557	Bricktown canal maintenance facility	9.652	55.77428	no_info	more than 18.29 m	0 to 15.24 cm	OklahomaCity	NA	NA	NA	NA	NA	NA	NA	NA	NA	NA	NA	NA	NA
7/11/2016	inventory_date	Ilex vomitoria) yaupon	NA	Oklahoma City	Oklahoma	-97.5122251	35.4649839	Bricktown canal maintenance facility	12.192	49.2126	no_info	more than 18.29 m	0 to 15.24 cm	OklahomaCity	NA	NA	NA	NA	NA	NA	NA	NA	NA	NA	NA	NA	NA
7/11/2016	inventory_date	Ilex vomitoria) yaupon	NA	Oklahoma City	Oklahoma	-97.51219087	35.46501526	Bricktown canal maintenance facility	9.906	49.2126	no_info	more than 18.29 m	0 to 15.24 cm	OklahomaCity	NA	NA	NA	NA	NA	NA	NA	NA	NA	NA	NA	NA	NA
7/11/2016	inventory_date	Ilex vomitoria) yaupon	NA	Oklahoma City	Oklahoma	-97.51218766	35.46508321	Bricktown canal maintenance facility	10.668	49.2126	no_info	more than 18.29 m	0 to 15.24 cm	OklahomaCity	NA	NA	NA	NA	NA	NA	NA	NA	NA	NA	NA	NA	NA
7/11/2016	inventory_date	Ilex vomitoria) yaupon	NA	Oklahoma City	Oklahoma	-97.51221975	35.46511631	Bricktown canal maintenance facility	8.636	52.49344	no_info	more than 18.29 m	0 to 15.24 cm	OklahomaCity	NA	NA	NA	NA	NA	NA	NA	NA	NA	NA	NA	NA	NA
7/11/2016	inventory_date	Ilex vomitoria) yaupon	NA	Oklahoma City	Oklahoma	-97.51218231	35.46514942	Bricktown canal maintenance facility	11.938	55.77428	no_info	more than 18.29 m	0 to 15.24 cm	OklahomaCity	NA	NA	NA	NA	NA	NA	NA	NA	NA	NA	NA	NA	NA
7/11/2016	inventory_date	Ilex vomitoria) yaupon	NA	Oklahoma City	Oklahoma	-97.51222082	35.46518775	Bricktown canal maintenance facility	8.382	55.77428	no_info	more than 18.29 m	0 to 15.24 cm	OklahomaCity	NA	NA	NA	NA	NA	NA	NA	NA	NA	NA	NA	NA	NA
7/11/2016	inventory_date	Ilex vomitoria) yaupon	NA	Oklahoma City	Oklahoma	-97.51218338	35.46521736	Bricktown canal maintenance facility	9.906	59.05512	no_info	more than 18.29 m	0 to 15.24 cm	OklahomaCity	NA	NA	NA	NA	NA	NA	NA	NA	NA	NA	NA	NA	NA
7/11/2016	inventory_date	Ilex vomitoria) yaupon	NA	Oklahoma City	Oklahoma	-97.51218231	35.4652705	Bricktown canal maintenance facility	9.652	52.49344	no_info	more than 18.29 m	0 to 15.24 cm	OklahomaCity	NA	NA	NA	NA	NA	NA	NA	NA	NA	NA	NA	NA	NA
7/11/2016	inventory_date	Ilex vomitoria) yaupon	NA	Oklahoma City	Oklahoma	-97.51221975	35.46524524	Bricktown canal maintenance facility	9.652	59.05512	no_info	more than 18.29 m	0 to 15.24 cm	OklahomaCity	NA	NA	NA	NA	NA	NA	NA	NA	NA	NA	NA	NA	NA
7/11/2016	inventory_date	Ilex vomitoria) yaupon	NA	Oklahoma City	Oklahoma	-97.51224435	35.46522956	Bricktown canal maintenance facility	7.366	59.05512	no_info	more than 18.29 m	0 to 15.24 cm	OklahomaCity	NA	NA	NA	NA	NA	NA	NA	NA	NA	NA	NA	NA	NA
7/11/2016	inventory_date	Ilex vomitoria) yaupon	NA	Oklahoma City	Oklahoma	-97.51224328	35.46526005	Bricktown canal maintenance facility	6.858	49.2126	no_info	more than 18.29 m	0 to 15.24 cm	OklahomaCity	NA	NA	NA	NA	NA	NA	NA	NA	NA	NA	NA	NA	NA
7/11/2016	inventory_date	Ilex vomitoria) yaupon	NA	Oklahoma City	Oklahoma	-97.51224435	35.46528967	Bricktown canal maintenance facility	10.16	55.77428	no_info	more than 18.29 m	0 to 15.24 cm	OklahomaCity	NA	NA	NA	NA	NA	NA	NA	NA	NA	NA	NA	NA	NA
7/11/2016	inventory_date	Ilex vomitoria) yaupon	NA	Oklahoma City	Oklahoma	-97.51224649	35.4653219	Bricktown canal maintenance facility	8.89	55.77428	no_info	more than 18.29 m	0 to 15.24 cm	OklahomaCity	NA	NA	NA	NA	NA	NA	NA	NA	NA	NA	NA	NA	NA
7/11/2016	inventory_date	Ilex vomitoria) yaupon	NA	Oklahoma City	Oklahoma	-97.51224863	35.46535239	Bricktown canal maintenance facility	7.112	52.49344	no_info	more than 18.29 m	0 to 15.24 cm	OklahomaCity	NA	NA	NA	NA	NA	NA	NA	NA	NA	NA	NA	NA	NA
7/11/2016	inventory_date	Ilex vomitoria) yaupon	NA	Oklahoma City	Oklahoma	-97.51224114	35.46537678	Bricktown canal maintenance facility	7.366	49.2126	no_info	more than 18.29 m	0 to 15.24 cm	OklahomaCity	NA	NA	NA	NA	NA	NA	NA	NA	NA	NA	NA	NA	NA
7/11/2016	inventory_date	Ilex vomitoria) yaupon	NA	Oklahoma City	Oklahoma	-97.512239	35.46541075	Bricktown canal maintenance facility	9.144	49.2126	no_info	more than 18.29 m	0 to 15.24 cm	OklahomaCity	NA	NA	NA	NA	NA	NA	NA	NA	NA	NA	NA	NA	NA
7/11/2016	inventory_date	Ilex vomitoria) yaupon	NA	Oklahoma City	Oklahoma	-97.51224007	35.46544385	Bricktown canal maintenance facility	7.366	49.2126	no_info	more than 18.29 m	0 to 15.24 cm	OklahomaCity	NA	NA	NA	NA	NA	NA	NA	NA	NA	NA	NA	NA	NA
7/11/2016	inventory_date	American smoketree	Cotinus coggygria	Oklahoma City	Oklahoma	-97.5121759	35.46543253	Bricktown canal maintenance facility	6.604	49.2126	introduced	more than 18.29 m	0 to 15.24 cm	OklahomaCity	NA	NA	NA	NA	NA	NA	NA	NA	NA	NA	NA	NA	NA
7/11/2016	inventory_date	American holly	Ilex opaca	Oklahoma City	Oklahoma	-97.51218873	35.46553097	Bricktown canal maintenance facility	7.874	45.93176	naturally_occurring	more than 18.29 m	0 to 15.24 cm	OklahomaCity	NA	NA	NA	NA	NA	NA	NA	NA	NA	NA	NA	NA	NA
7/11/2016	inventory_date	American holly	Ilex opaca	Oklahoma City	Oklahoma	-97.51220157	35.46554577	Bricktown canal maintenance facility	8.636	36.08924	naturally_occurring	more than 18.29 m	0 to 15.24 cm	OklahomaCity	NA	NA	NA	NA	NA	NA	NA	NA	NA	NA	NA	NA	NA
7/11/2016	inventory_date	Ilex vomitoria) yaupon	NA	Oklahoma City	Oklahoma	-97.51217804	35.4655449	Bricktown canal maintenance facility	10.16	52.49344	no_info	more than 18.29 m	0 to 15.24 cm	OklahomaCity	NA	NA	NA	NA	NA	NA	NA	NA	NA	NA	NA	NA	NA
7/11/2016	inventory_date	Ilex vomitoria) yaupon	NA	Oklahoma City	Oklahoma	-97.51220371	35.46558149	Bricktown canal maintenance facility	8.89	52.49344	no_info	more than 18.29 m	0 to 15.24 cm	OklahomaCity	NA	NA	NA	NA	NA	NA	NA	NA	NA	NA	NA	NA	NA
7/11/2016	inventory_date	Ilex vomitoria) yaupon	NA	Oklahoma City	Oklahoma	-97.51220371	35.46564508	Bricktown canal maintenance facility	8.382	59.05512	no_info	more than 18.29 m	0 to 15.24 cm	OklahomaCity	NA	NA	NA	NA	NA	NA	NA	NA	NA	NA	NA	NA	NA
7/11/2016	inventory_date	Ilex vomitoria) yaupon	NA	Oklahoma City	Oklahoma	-97.51219622	35.46569386	Bricktown canal maintenance facility	7.366	52.49344	no_info	more than 18.29 m	0 to 15.24 cm	OklahomaCity	NA	NA	NA	NA	NA	NA	NA	NA	NA	NA	NA	NA	NA
7/11/2016	inventory_date	Ilex vomitoria) yaupon	NA	Oklahoma City	Oklahoma	-97.5121652	35.46567905	Bricktown canal maintenance facility	11.684	52.49344	no_info	more than 18.29 m	0 to 15.24 cm	OklahomaCity	NA	NA	NA	NA	NA	NA	NA	NA	NA	NA	NA	NA	NA
7/11/2016	inventory_date	Ilex vomitoria) yaupon	NA	Oklahoma City	Oklahoma	-97.5121652	35.46561459	Bricktown canal maintenance facility	8.89	52.49344	no_info	more than 18.29 m	0 to 15.24 cm	OklahomaCity	NA	NA	NA	NA	NA	NA	NA	NA	NA	NA	NA	NA	NA
7/11/2016	inventory_date	Common crapemyrtle	Lagerstroemia indica	Oklahoma City	Oklahoma	-97.51215664	35.46559107	Bricktown canal maintenance facility	5.334	49.2126	introduced	more than 18.29 m	0 to 15.24 cm	OklahomaCity	NA	NA	NA	NA	NA	NA	NA	NA	NA	NA	NA	NA	NA
7/11/2016	inventory_date	Common crapemyrtle	Lagerstroemia indica	Oklahoma City	Oklahoma	-97.51215558	35.46560153	Bricktown canal maintenance facility	4.318	49.2126	introduced	more than 18.29 m	0 to 15.24 cm	OklahomaCity	NA	NA	NA	NA	NA	NA	NA	NA	NA	NA	NA	NA	NA
7/11/2016	inventory_date	Common crapemyrtle	Lagerstroemia indica	Oklahoma City	Oklahoma	-97.51215558	35.46561546	Bricktown canal maintenance facility	2.794	49.2126	introduced	more than 18.29 m	0 to 15.24 cm	OklahomaCity	NA	NA	NA	NA	NA	NA	NA	NA	NA	NA	NA	NA	NA
7/11/2016	inventory_date	Common crapemyrtle	Lagerstroemia indica	Oklahoma City	Oklahoma	-97.51215558	35.4656233	Bricktown canal maintenance facility	2.794	49.2126	introduced	more than 18.29 m	0 to 15.24 cm	OklahomaCity	NA	NA	NA	NA	NA	NA	NA	NA	NA	NA	NA	NA	NA
7/11/2016	inventory_date	Common crapemyrtle	Lagerstroemia indica	Oklahoma City	Oklahoma	-97.51215771	35.4656294	Bricktown canal maintenance facility	3.81	49.2126	introduced	more than 18.29 m	0 to 15.24 cm	OklahomaCity	NA	NA	NA	NA	NA	NA	NA	NA	NA	NA	NA	NA	NA
7/11/2016	inventory_date	Ilex vomitoria) yaupon	NA	Oklahoma City	Oklahoma	-97.51217055	35.465747	Bricktown canal maintenance facility	8.89	55.77428	no_info	more than 18.29 m	0 to 15.24 cm	OklahomaCity	NA	NA	NA	NA	NA	NA	NA	NA	NA	NA	NA	NA	NA
7/11/2016	inventory_date	Ilex vomitoria) yaupon	NA	Oklahoma City	Oklahoma	-97.51216841	35.46581408	Bricktown canal maintenance facility	8.382	59.05512	no_info	more than 18.29 m	0 to 15.24 cm	OklahomaCity	NA	NA	NA	NA	NA	NA	NA	NA	NA	NA	NA	NA	NA
7/11/2016	inventory_date	Ilex vomitoria) yaupon	NA	Oklahoma City	Oklahoma	-97.51218873	35.46591077	Bricktown canal maintenance facility	10.16	52.49344	no_info	more than 18.29 m	0 to 15.24 cm	OklahomaCity	NA	NA	NA	NA	NA	NA	NA	NA	NA	NA	NA	NA	NA
7/11/2016	inventory_date	Ilex vomitoria) yaupon	NA	Oklahoma City	Oklahoma	-97.51218231	35.4659883	Bricktown canal maintenance facility	10.16	45.93176	no_info	more than 18.29 m	0 to 15.24 cm	OklahomaCity	NA	NA	NA	NA	NA	NA	NA	NA	NA	NA	NA	NA	NA
7/11/2016	inventory_date	Common crapemyrtle	Lagerstroemia indica	Oklahoma City	Oklahoma	-97.51218338	35.46594997	Bricktown canal maintenance facility	3.048	55.77428	introduced	more than 18.29 m	0 to 15.24 cm	OklahomaCity	NA	NA	NA	NA	NA	NA	NA	NA	NA	NA	NA	NA	NA
7/11/2016	inventory_date	Common crapemyrtle	Lagerstroemia indica	Oklahoma City	Oklahoma	-97.51218124	35.46602227	Bricktown canal maintenance facility	2.794	49.2126	introduced	more than 18.29 m	0 to 15.24 cm	OklahomaCity	NA	NA	NA	NA	NA	NA	NA	NA	NA	NA	NA	NA	NA
7/11/2016	inventory_date	Ilex vomitoria) yaupon	NA	Oklahoma City	Oklahoma	-97.51218231	35.46609893	Bricktown canal maintenance facility	8.128	52.49344	no_info	more than 18.29 m	0 to 15.24 cm	OklahomaCity	NA	NA	NA	NA	NA	NA	NA	NA	NA	NA	NA	NA	NA
7/11/2016	inventory_date	Ilex vomitoria) yaupon	NA	Oklahoma City	Oklahoma	-97.51215023	35.46611548	Bricktown canal maintenance facility	10.16	65.6168	no_info	more than 18.29 m	0 to 15.24 cm	OklahomaCity	NA	NA	NA	NA	NA	NA	NA	NA	NA	NA	NA	NA	NA
7/11/2016	inventory_date	Tamarix aphylla) tamarisk	NA	Oklahoma City	Oklahoma	-97.51215023	35.46615033	Bricktown canal maintenance facility	8.89	72.17848	no_info	more than 18.29 m	0 to 15.24 cm	OklahomaCity	NA	NA	NA	NA	NA	NA	NA	NA	NA	NA	NA	NA	NA
7/11/2016	inventory_date	Tamarix aphylla) tamarisk	NA	Oklahoma City	Oklahoma	-97.51213205	35.46613987	Bricktown canal maintenance facility	7.112	72.17848	no_info	more than 18.29 m	0 to 15.24 cm	OklahomaCity	NA	NA	NA	NA	NA	NA	NA	NA	NA	NA	NA	NA	NA
7/11/2016	inventory_date	Ilex vomitoria) yaupon	NA	Oklahoma City	Oklahoma	-97.51215237	35.46608674	Bricktown canal maintenance facility	7.62	52.49344	no_info	more than 18.29 m	0 to 15.24 cm	OklahomaCity	NA	NA	NA	NA	NA	NA	NA	NA	NA	NA	NA	NA	NA
7/11/2016	inventory_date	Common crapemyrtle	Lagerstroemia indica	Oklahoma City	Oklahoma	-97.51213098	35.46608238	Bricktown canal maintenance facility	2.54	39.37008	introduced	more than 18.29 m	0 to 15.24 cm	OklahomaCity	NA	NA	NA	NA	NA	NA	NA	NA	NA	NA	NA	NA	NA
7/11/2016	inventory_date	Common crapemyrtle	Lagerstroemia indica	Oklahoma City	Oklahoma	-97.51213169	35.46606322	Bricktown canal maintenance facility	2.54	39.37008	introduced	more than 18.29 m	0 to 15.24 cm	OklahomaCity	NA	NA	NA	NA	NA	NA	NA	NA	NA	NA	NA	NA	NA
7/11/2016	inventory_date	Common crapemyrtle	Lagerstroemia indica	Oklahoma City	Oklahoma	-97.5121324	35.46604463	Bricktown canal maintenance facility	2.54	39.37008	introduced	more than 18.29 m	0 to 15.24 cm	OklahomaCity	NA	NA	NA	NA	NA	NA	NA	NA	NA	NA	NA	NA	NA
7/11/2016	inventory_date	Common crapemyrtle	Lagerstroemia indica	Oklahoma City	Oklahoma	-97.51213169	35.46602373	Bricktown canal maintenance facility	2.54	39.37008	introduced	more than 18.29 m	0 to 15.24 cm	OklahomaCity	NA	NA	NA	NA	NA	NA	NA	NA	NA	NA	NA	NA	NA
7/11/2016	inventory_date	Common crapemyrtle	Lagerstroemia indica	Oklahoma City	Oklahoma	-97.51213525	35.46599759	Bricktown canal maintenance facility	2.54	39.37008	introduced	more than 18.29 m	0 to 15.24 cm	OklahomaCity	NA	NA	NA	NA	NA	NA	NA	NA	NA	NA	NA	NA	NA
7/11/2016	inventory_date	Common crapemyrtle	Lagerstroemia indica	Oklahoma City	Oklahoma	-97.51213205	35.46597785	Bricktown canal maintenance facility	2.54	49.2126	introduced	more than 18.29 m	0 to 15.24 cm	OklahomaCity	NA	NA	NA	NA	NA	NA	NA	NA	NA	NA	NA	NA	NA
7/11/2016	inventory_date	Common crapemyrtle	Lagerstroemia indica	Oklahoma City	Oklahoma	-97.51213205	35.46596042	Bricktown canal maintenance facility	2.54	49.2126	introduced	more than 18.29 m	0 to 15.24 cm	OklahomaCity	NA	NA	NA	NA	NA	NA	NA	NA	NA	NA	NA	NA	NA
7/11/2016	inventory_date	Common crapemyrtle	Lagerstroemia indica	Oklahoma City	Oklahoma	-97.51213418	35.46594387	Bricktown canal maintenance facility	2.54	49.2126	introduced	more than 18.29 m	0 to 15.24 cm	OklahomaCity	NA	NA	NA	NA	NA	NA	NA	NA	NA	NA	NA	NA	NA
7/11/2016	inventory_date	Common crapemyrtle	Lagerstroemia indica	Oklahoma City	Oklahoma	-97.51213525	35.46592384	Bricktown canal maintenance facility	2.54	49.2126	introduced	more than 18.29 m	0 to 15.24 cm	OklahomaCity	NA	NA	NA	NA	NA	NA	NA	NA	NA	NA	NA	NA	NA
7/11/2016	inventory_date	Stump) stump	NA	Oklahoma City	Oklahoma	-97.51215094	35.46598423	Bricktown canal maintenance facility	22.86	0	no_info	NA	15.24 to 30.48 cm	OklahomaCity	NA	NA	NA	NA	NA	NA	NA	NA	NA	NA	NA	NA	NA
7/11/2016	inventory_date	Stump) stump	NA	Oklahoma City	Oklahoma	-97.5121595	35.46590061	Bricktown canal maintenance facility	22.86	0	no_info	NA	15.24 to 30.48 cm	OklahomaCity	NA	NA	NA	NA	NA	NA	NA	NA	NA	NA	NA	NA	NA
7/11/2016	inventory_date	Ilex vomitoria) yaupon	NA	Oklahoma City	Oklahoma	-97.51216164	35.46593023	Bricktown canal maintenance facility	9.144	52.49344	no_info	more than 18.29 m	0 to 15.24 cm	OklahomaCity	NA	NA	NA	NA	NA	NA	NA	NA	NA	NA	NA	NA	NA
7/11/2016	inventory_date	Stump) stump	NA	Oklahoma City	Oklahoma	-97.51215664	35.46596042	Bricktown canal maintenance facility	20.32	0	no_info	NA	15.24 to 30.48 cm	OklahomaCity	NA	NA	NA	NA	NA	NA	NA	NA	NA	NA	NA	NA	NA
7/11/2016	inventory_date	Ilex vomitoria) yaupon	NA	Oklahoma City	Oklahoma	-97.51216449	35.46600746	Bricktown canal maintenance facility	13.462	62.33596	no_info	more than 18.29 m	0 to 15.24 cm	OklahomaCity	NA	NA	NA	NA	NA	NA	NA	NA	NA	NA	NA	NA	NA
7/11/2016	inventory_date	Eastern red redcedar	Juniperus virginiana	Oklahoma City	Oklahoma	-97.51205112	35.46606786	Bricktown canal maintenance facility	3.81	32.8084	naturally_occurring	more than 18.29 m	0 to 15.24 cm	OklahomaCity	NA	NA	NA	NA	NA	NA	NA	NA	NA	NA	NA	NA	NA
7/11/2016	inventory_date	Eastern red redcedar	Juniperus virginiana	Oklahoma City	Oklahoma	-97.51207678	35.46604754	Bricktown canal maintenance facility	3.81	39.37008	naturally_occurring	more than 18.29 m	0 to 15.24 cm	OklahomaCity	NA	NA	NA	NA	NA	NA	NA	NA	NA	NA	NA	NA	NA
7/11/2016	inventory_date	Eastern red redcedar	Juniperus virginiana	Oklahoma City	Oklahoma	-97.51205254	35.46602489	Bricktown canal maintenance facility	3.81	36.08924	naturally_occurring	more than 18.29 m	0 to 15.24 cm	OklahomaCity	NA	NA	NA	NA	NA	NA	NA	NA	NA	NA	NA	NA	NA
7/11/2016	inventory_date	Eastern red redcedar	Juniperus virginiana	Oklahoma City	Oklahoma	-97.51208178	35.46600514	Bricktown canal maintenance facility	3.81	36.08924	naturally_occurring	more than 18.29 m	0 to 15.24 cm	OklahomaCity	NA	NA	NA	NA	NA	NA	NA	NA	NA	NA	NA	NA	NA
7/11/2016	inventory_date	Carolina cherrylaurel	Prunus caroliniana	Oklahoma City	Oklahoma	-97.51199764	35.46599411	Bricktown canal maintenance facility	7.62	52.49344	introduced	more than 18.29 m	0 to 15.24 cm	OklahomaCity	NA	NA	NA	NA	NA	NA	NA	NA	NA	NA	NA	NA	NA
7/11/2016	inventory_date	American holly	Ilex opaca	Oklahoma City	Oklahoma	-97.51197934	35.46593497	Bricktown canal maintenance facility	7.112	42.65092	naturally_occurring	more than 18.29 m	0 to 15.24 cm	OklahomaCity	NA	NA	NA	NA	NA	NA	NA	NA	NA	NA	NA	NA	NA
7/11/2016	inventory_date	American holly	Ilex opaca	Oklahoma City	Oklahoma	-97.51198076	35.46591813	Bricktown canal maintenance facility	6.604	39.37008	naturally_occurring	more than 18.29 m	0 to 15.24 cm	OklahomaCity	NA	NA	NA	NA	NA	NA	NA	NA	NA	NA	NA	NA	NA
7/11/2016	inventory_date	American holly	Ilex opaca	Oklahoma City	Oklahoma	-97.51197934	35.46590129	Bricktown canal maintenance facility	5.334	36.08924	naturally_occurring	more than 18.29 m	0 to 15.24 cm	OklahomaCity	NA	NA	NA	NA	NA	NA	NA	NA	NA	NA	NA	NA	NA
7/11/2016	inventory_date	American holly	Ilex opaca	Oklahoma City	Oklahoma	-97.51198076	35.4658827	Bricktown canal maintenance facility	4.572	39.37008	naturally_occurring	more than 18.29 m	0 to 15.24 cm	OklahomaCity	NA	NA	NA	NA	NA	NA	NA	NA	NA	NA	NA	NA	NA
7/11/2016	inventory_date	American holly	Ilex opaca	Oklahoma City	Oklahoma	-97.51198005	35.46586702	Bricktown canal maintenance facility	4.572	36.08924	naturally_occurring	more than 18.29 m	0 to 15.24 cm	OklahomaCity	NA	NA	NA	NA	NA	NA	NA	NA	NA	NA	NA	NA	NA
7/11/2016	inventory_date	American holly	Ilex opaca	Oklahoma City	Oklahoma	-97.51198219	35.46585018	Bricktown canal maintenance facility	2.54	36.08924	naturally_occurring	more than 18.29 m	0 to 15.24 cm	OklahomaCity	NA	NA	NA	NA	NA	NA	NA	NA	NA	NA	NA	NA	NA
7/11/2016	inventory_date	American holly	Ilex opaca	Oklahoma City	Oklahoma	-97.51198219	35.46583334	Bricktown canal maintenance facility	2.54	36.08924	naturally_occurring	more than 18.29 m	0 to 15.24 cm	OklahomaCity	NA	NA	NA	NA	NA	NA	NA	NA	NA	NA	NA	NA	NA
7/11/2016	inventory_date	American holly	Ilex opaca	Oklahoma City	Oklahoma	-97.51198361	35.46581185	Bricktown canal maintenance facility	5.842	42.65092	naturally_occurring	more than 18.29 m	0 to 15.24 cm	OklahomaCity	NA	NA	NA	NA	NA	NA	NA	NA	NA	NA	NA	NA	NA
7/11/2016	inventory_date	American holly	Ilex opaca	Oklahoma City	Oklahoma	-97.51198361	35.46580024	Bricktown canal maintenance facility	4.826	42.65092	naturally_occurring	more than 18.29 m	0 to 15.24 cm	OklahomaCity	NA	NA	NA	NA	NA	NA	NA	NA	NA	NA	NA	NA	NA
7/11/2016	inventory_date	Flowering crabapple	Malus	Oklahoma City	Oklahoma	-97.51202711	35.4659158	Bricktown canal maintenance facility	2.54	29.52756	no_info	more than 18.29 m	0 to 15.24 cm	OklahomaCity	NA	NA	NA	NA	NA	NA	NA	NA	NA	NA	NA	NA	NA
7/11/2016	inventory_date	Flowering crabapple	Malus	Oklahoma City	Oklahoma	-97.51203139	35.46587515	Bricktown canal maintenance facility	2.54	29.52756	no_info	more than 18.29 m	0 to 15.24 cm	OklahomaCity	NA	NA	NA	NA	NA	NA	NA	NA	NA	NA	NA	NA	NA
7/11/2016	inventory_date	Flowering crabapple	Malus	Oklahoma City	Oklahoma	-97.51200429	35.46589083	Bricktown canal maintenance facility	8.636	62.33596	no_info	more than 18.29 m	0 to 15.24 cm	OklahomaCity	NA	NA	NA	NA	NA	NA	NA	NA	NA	NA	NA	NA	NA
7/11/2016	inventory_date	Flowering crabapple	Malus	Oklahoma City	Oklahoma	-97.51200501	35.4658496	Bricktown canal maintenance facility	10.922	78.74016	no_info	more than 18.29 m	0 to 15.24 cm	OklahomaCity	NA	NA	NA	NA	NA	NA	NA	NA	NA	NA	NA	NA	NA
7/11/2016	inventory_date	Flowering crabapple	Malus	Oklahoma City	Oklahoma	-97.51202854	35.46582463	Bricktown canal maintenance facility	8.382	59.05512	no_info	more than 18.29 m	0 to 15.24 cm	OklahomaCity	NA	NA	NA	NA	NA	NA	NA	NA	NA	NA	NA	NA	NA
7/11/2016	inventory_date	Chinese elm	Ulmus parvifolia	Oklahoma City	Oklahoma	-97.51209699	35.46590129	Bricktown canal maintenance facility	44.704	150.91864	introduced	more than 18.29 m	30.48 to 45.72 cm	OklahomaCity	NA	NA	NA	NA	NA	NA	NA	NA	NA	NA	NA	NA	NA
7/11/2016	inventory_date	Chinese elm	Ulmus parvifolia	Oklahoma City	Oklahoma	-97.51210982	35.46581882	Bricktown canal maintenance facility	39.116	121.39108	introduced	more than 18.29 m	30.48 to 45.72 cm	OklahomaCity	NA	NA	NA	NA	NA	NA	NA	NA	NA	NA	NA	NA	NA
7/11/2016	inventory_date	Scotch pine	Pinus sylvestris	Oklahoma City	Oklahoma	-97.51201855	35.46571196	Bricktown canal maintenance facility	41.656	124.67192	introduced	more than 18.29 m	30.48 to 45.72 cm	OklahomaCity	NA	NA	NA	NA	NA	NA	NA	NA	NA	NA	NA	NA	NA
7/11/2016	inventory_date	Ilex vomitoria) yaupon	NA	Oklahoma City	Oklahoma	-97.51198647	35.46577178	Bricktown canal maintenance facility	9.906	65.6168	no_info	more than 18.29 m	0 to 15.24 cm	OklahomaCity	NA	NA	NA	NA	NA	NA	NA	NA	NA	NA	NA	NA	NA
7/11/2016	inventory_date	Ilex vomitoria) yaupon	NA	Oklahoma City	Oklahoma	-97.51198861	35.46575029	Bricktown canal maintenance facility	11.43	65.6168	no_info	more than 18.29 m	0 to 15.24 cm	OklahomaCity	NA	NA	NA	NA	NA	NA	NA	NA	NA	NA	NA	NA	NA
7/11/2016	inventory_date	Ilex vomitoria) yaupon	NA	Oklahoma City	Oklahoma	-97.51198504	35.46573403	Bricktown canal maintenance facility	8.89	65.6168	no_info	more than 18.29 m	0 to 15.24 cm	OklahomaCity	NA	NA	NA	NA	NA	NA	NA	NA	NA	NA	NA	NA	NA
7/11/2016	inventory_date	Ilex vomitoria) yaupon	NA	Oklahoma City	Oklahoma	-97.51198647	35.46571254	Bricktown canal maintenance facility	8.128	65.6168	no_info	more than 18.29 m	0 to 15.24 cm	OklahomaCity	NA	NA	NA	NA	NA	NA	NA	NA	NA	NA	NA	NA	NA
7/11/2016	inventory_date	Ilex vomitoria) yaupon	NA	Oklahoma City	Oklahoma	-97.51198861	35.46568873	Bricktown canal maintenance facility	6.604	49.2126	no_info	more than 18.29 m	0 to 15.24 cm	OklahomaCity	NA	NA	NA	NA	NA	NA	NA	NA	NA	NA	NA	NA	NA
7/11/2016	inventory_date	Ilex vomitoria) yaupon	NA	Oklahoma City	Oklahoma	-97.51199074	35.46566202	Bricktown canal maintenance facility	7.62	55.77428	no_info	more than 18.29 m	0 to 15.24 cm	OklahomaCity	NA	NA	NA	NA	NA	NA	NA	NA	NA	NA	NA	NA	NA
7/11/2016	inventory_date	Ilex vomitoria) yaupon	NA	Oklahoma City	Oklahoma	-97.51199431	35.46563995	Bricktown canal maintenance facility	11.938	65.6168	no_info	more than 18.29 m	0 to 15.24 cm	OklahomaCity	NA	NA	NA	NA	NA	NA	NA	NA	NA	NA	NA	NA	NA
7/11/2016	inventory_date	Ilex vomitoria) yaupon	NA	Oklahoma City	Oklahoma	-97.51199788	35.46562079	Bricktown canal maintenance facility	11.43	55.77428	no_info	more than 18.29 m	0 to 15.24 cm	OklahomaCity	NA	NA	NA	NA	NA	NA	NA	NA	NA	NA	NA	NA	NA
7/11/2016	inventory_date	Fosters holly	Ilex L.	Oklahoma City	Oklahoma	-97.51199645	35.46559349	Bricktown canal maintenance facility	3.302	19.68504	no_info	more than 18.29 m	0 to 15.24 cm	OklahomaCity	NA	NA	NA	NA	NA	NA	NA	NA	NA	NA	NA	NA	NA
7/11/2016	inventory_date	Fosters holly	Ilex L.	Oklahoma City	Oklahoma	-97.51199574	35.46558652	Bricktown canal maintenance facility	4.572	26.24672	no_info	more than 18.29 m	0 to 15.24 cm	OklahomaCity	NA	NA	NA	NA	NA	NA	NA	NA	NA	NA	NA	NA	NA
7/11/2016	inventory_date	Fosters holly	Ilex L.	Oklahoma City	Oklahoma	-97.51199716	35.46557723	Bricktown canal maintenance facility	4.572	32.8084	no_info	more than 18.29 m	0 to 15.24 cm	OklahomaCity	NA	NA	NA	NA	NA	NA	NA	NA	NA	NA	NA	NA	NA
7/11/2016	inventory_date	Fosters holly	Ilex L.	Oklahoma City	Oklahoma	-97.51199716	35.46556271	Bricktown canal maintenance facility	3.556	26.24672	no_info	more than 18.29 m	0 to 15.24 cm	OklahomaCity	NA	NA	NA	NA	NA	NA	NA	NA	NA	NA	NA	NA	NA
7/11/2016	inventory_date	Fosters holly	Ilex L.	Oklahoma City	Oklahoma	-97.51199716	35.46555052	Bricktown canal maintenance facility	3.556	26.24672	no_info	more than 18.29 m	0 to 15.24 cm	OklahomaCity	NA	NA	NA	NA	NA	NA	NA	NA	NA	NA	NA	NA	NA
7/11/2016	inventory_date	Fosters holly	Ilex L.	Oklahoma City	Oklahoma	-97.5119993	35.46553368	Bricktown canal maintenance facility	3.556	26.24672	no_info	more than 18.29 m	0 to 15.24 cm	OklahomaCity	NA	NA	NA	NA	NA	NA	NA	NA	NA	NA	NA	NA	NA
7/11/2016	inventory_date	Fosters holly	Ilex L.	Oklahoma City	Oklahoma	-97.5119993	35.46551858	Bricktown canal maintenance facility	3.556	29.52756	no_info	more than 18.29 m	0 to 15.24 cm	OklahomaCity	NA	NA	NA	NA	NA	NA	NA	NA	NA	NA	NA	NA	NA
7/11/2016	inventory_date	Fosters holly	Ilex L.	Oklahoma City	Oklahoma	-97.51199788	35.46550348	Bricktown canal maintenance facility	3.302	29.52756	no_info	more than 18.29 m	0 to 15.24 cm	OklahomaCity	NA	NA	NA	NA	NA	NA	NA	NA	NA	NA	NA	NA	NA
7/11/2016	inventory_date	Amur maple	Acer ginnala	Oklahoma City	Oklahoma	-97.51204422	35.46551045	Bricktown canal maintenance facility	3.81	49.2126	introduced	more than 18.29 m	0 to 15.24 cm	OklahomaCity	NA	NA	NA	NA	NA	NA	NA	NA	NA	NA	NA	NA	NA
7/11/2016	inventory_date	Amur maple	Acer ginnala	Oklahoma City	Oklahoma	-97.51204208	35.46553832	Bricktown canal maintenance facility	2.54	39.37008	introduced	more than 18.29 m	0 to 15.24 cm	OklahomaCity	NA	NA	NA	NA	NA	NA	NA	NA	NA	NA	NA	NA	NA
7/11/2016	inventory_date	Amur maple	Acer ginnala	Oklahoma City	Oklahoma	-97.51204208	35.46557433	Bricktown canal maintenance facility	7.874	55.77428	introduced	more than 18.29 m	0 to 15.24 cm	OklahomaCity	NA	NA	NA	NA	NA	NA	NA	NA	NA	NA	NA	NA	NA
7/11/2016	inventory_date	Amur maple	Acer ginnala	Oklahoma City	Oklahoma	-97.51208201	35.46557375	Bricktown canal maintenance facility	4.064	52.49344	introduced	more than 18.29 m	0 to 15.24 cm	OklahomaCity	NA	NA	NA	NA	NA	NA	NA	NA	NA	NA	NA	NA	NA
7/11/2016	inventory_date	Amur maple	Acer ginnala	Oklahoma City	Oklahoma	-97.51207916	35.46554006	Bricktown canal maintenance facility	3.556	52.49344	introduced	more than 18.29 m	0 to 15.24 cm	OklahomaCity	NA	NA	NA	NA	NA	NA	NA	NA	NA	NA	NA	NA	NA
7/11/2016	inventory_date	Amur maple	Acer ginnala	Oklahoma City	Oklahoma	-97.5120813	35.46551161	Bricktown canal maintenance facility	3.302	45.93176	introduced	more than 18.29 m	0 to 15.24 cm	OklahomaCity	NA	NA	NA	NA	NA	NA	NA	NA	NA	NA	NA	NA	NA
7/11/2016	inventory_date	Chinese pistache	Pistacia chinensis	Oklahoma City	Oklahoma	-97.5119444	35.46546573	Bricktown canal maintenance facility	5.842	42.65092	introduced	more than 18.29 m	0 to 15.24 cm	OklahomaCity	NA	NA	NA	NA	NA	NA	NA	NA	NA	NA	NA	NA	NA
7/11/2016	inventory_date	Eastern redbud	Cercis canadensis	Oklahoma City	Oklahoma	-97.51188664	35.46545528	Bricktown canal maintenance facility	4.318	29.52756	naturally_occurring	more than 18.29 m	0 to 15.24 cm	OklahomaCity	NA	NA	NA	NA	NA	NA	NA	NA	NA	NA	NA	NA	NA
7/11/2016	inventory_date	White mulberry	Morus alba	Oklahoma City	Oklahoma	-97.51190375	35.46541114	Bricktown canal maintenance facility	28.702	42.65092	introduced	more than 18.29 m	15.24 to 30.48 cm	OklahomaCity	NA	NA	NA	NA	NA	NA	NA	NA	NA	NA	NA	NA	NA
7/11/2016	inventory_date	Southern sugar maple	Acer barbatum	Oklahoma City	Oklahoma	-97.51182247	35.46541288	Bricktown canal maintenance facility	8.128	78.74016	no_info	more than 18.29 m	0 to 15.24 cm	OklahomaCity	NA	NA	NA	NA	NA	NA	NA	NA	NA	NA	NA	NA	NA
7/11/2016	inventory_date	Thuja orientalis) asian arborvitae	NA	Oklahoma City	Oklahoma	-97.51181035	35.46540243	Bricktown canal maintenance facility	2.54	45.93176	no_info	more than 18.29 m	0 to 15.24 cm	OklahomaCity	NA	NA	NA	NA	NA	NA	NA	NA	NA	NA	NA	NA	NA
7/11/2016	inventory_date	American smoketree	Cotinus coggygria	Oklahoma City	Oklahoma	-97.51181534	35.46546399	Bricktown canal maintenance facility	2.794	36.08924	introduced	more than 18.29 m	0 to 15.24 cm	OklahomaCity	NA	NA	NA	NA	NA	NA	NA	NA	NA	NA	NA	NA	NA
7/11/2016	inventory_date	Common baldcypress	Taxodium distichum	Oklahoma City	Oklahoma	-97.51172692	35.46545528	Bricktown canal maintenance facility	36.322	147.6378	naturally_occurring	more than 18.29 m	30.48 to 45.72 cm	OklahomaCity	NA	NA	NA	NA	NA	NA	NA	NA	NA	NA	NA	NA	NA
7/11/2016	inventory_date	Southern magnolia	Magnolia grandiflora	Oklahoma City	Oklahoma	-97.51174617	35.46546805	Bricktown canal maintenance facility	12.192	88.58268	introduced	more than 18.29 m	0 to 15.24 cm	OklahomaCity	NA	NA	NA	NA	NA	NA	NA	NA	NA	NA	NA	NA	NA
7/11/2016	inventory_date	Southern magnolia	Magnolia grandiflora	Oklahoma City	Oklahoma	-97.51171409	35.46546863	Bricktown canal maintenance facility	9.906	82.021	introduced	more than 18.29 m	0 to 15.24 cm	OklahomaCity	NA	NA	NA	NA	NA	NA	NA	NA	NA	NA	NA	NA	NA
7/11/2016	inventory_date	Southern magnolia	Magnolia grandiflora	Oklahoma City	Oklahoma	-97.5116927	35.46546399	Bricktown canal maintenance facility	18.542	88.58268	introduced	more than 18.29 m	15.24 to 30.48 cm	OklahomaCity	NA	NA	NA	NA	NA	NA	NA	NA	NA	NA	NA	NA	NA
7/11/2016	inventory_date	Southern magnolia	Magnolia grandiflora	Oklahoma City	Oklahoma	-97.51167487	35.46545411	Bricktown canal maintenance facility	12.954	82.021	introduced	more than 18.29 m	0 to 15.24 cm	OklahomaCity	NA	NA	NA	NA	NA	NA	NA	NA	NA	NA	NA	NA	NA
7/11/2016	inventory_date	Common crapemyrtle	Lagerstroemia indica	Oklahoma City	Oklahoma	-97.5117587	35.46544911	Bricktown canal maintenance facility	2.54	49.2126	introduced	more than 18.29 m	0 to 15.24 cm	OklahomaCity	NA	NA	NA	NA	NA	NA	NA	NA	NA	NA	NA	NA	NA
7/11/2016	inventory_date	Callery pear	Pyrus calleryana	Oklahoma City	Oklahoma	-97.51164486	35.46541509	Bricktown canal maintenance facility	24.892	95.14436	introduced	more than 18.29 m	15.24 to 30.48 cm	OklahomaCity	NA	NA	NA	NA	NA	NA	NA	NA	NA	NA	NA	NA	NA
7/11/2016	inventory_date	Flowering crabapple	Malus	Oklahoma City	Oklahoma	-97.51159708	35.46545865	Bricktown canal maintenance facility	18.288	78.74016	no_info	more than 18.29 m	15.24 to 30.48 cm	OklahomaCity	NA	NA	NA	NA	NA	NA	NA	NA	NA	NA	NA	NA	NA
7/11/2016	inventory_date	Flowering crabapple	Malus	Oklahoma City	Oklahoma	-97.51153291	35.46545691	Bricktown canal maintenance facility	20.32	72.17848	no_info	more than 18.29 m	15.24 to 30.48 cm	OklahomaCity	NA	NA	NA	NA	NA	NA	NA	NA	NA	NA	NA	NA	NA
7/11/2016	inventory_date	Flowering crabapple	Malus	Oklahoma City	Oklahoma	-97.51152364	35.46541103	Bricktown canal maintenance facility	15.748	72.17848	no_info	more than 18.29 m	15.24 to 30.48 cm	OklahomaCity	NA	NA	NA	NA	NA	NA	NA	NA	NA	NA	NA	NA	NA
7/11/2016	inventory_date	Common crapemyrtle	Lagerstroemia indica	Oklahoma City	Oklahoma	-97.51156428	35.46545691	Bricktown canal maintenance facility	6.858	36.08924	introduced	more than 18.29 m	0 to 15.24 cm	OklahomaCity	NA	NA	NA	NA	NA	NA	NA	NA	NA	NA	NA	NA	NA
7/11/2016	inventory_date	Ilex vomitoria) yaupon	NA	Oklahoma City	Oklahoma	-97.51150653	35.46544819	Bricktown canal maintenance facility	10.922	45.93176	no_info	more than 18.29 m	0 to 15.24 cm	OklahomaCity	NA	NA	NA	NA	NA	NA	NA	NA	NA	NA	NA	NA	NA
7/11/2016	inventory_date	Flowering crabapple	Malus	Oklahoma City	Oklahoma	-97.51144592	35.46539883	Bricktown canal maintenance facility	11.684	72.17848	no_info	more than 18.29 m	0 to 15.24 cm	OklahomaCity	NA	NA	NA	NA	NA	NA	NA	NA	NA	NA	NA	NA	NA
7/11/2016	inventory_date	Callery pear	Pyrus calleryana	Oklahoma City	Oklahoma	-97.5113354	35.46539419	Bricktown canal maintenance facility	39.37	98.4252	introduced	more than 18.29 m	30.48 to 45.72 cm	OklahomaCity	NA	NA	NA	NA	NA	NA	NA	NA	NA	NA	NA	NA	NA
7/11/2016	inventory_date	Flowering crabapple	Malus	Oklahoma City	Oklahoma	-97.51129333	35.46542555	Bricktown canal maintenance facility	8.382	52.49344	no_info	more than 18.29 m	0 to 15.24 cm	OklahomaCity	NA	NA	NA	NA	NA	NA	NA	NA	NA	NA	NA	NA	NA
7/11/2016	inventory_date	Eastern redbud	Cercis canadensis	Oklahoma City	Oklahoma	-97.51118495	35.46539419	Bricktown canal maintenance facility	8.382	42.65092	naturally_occurring	more than 18.29 m	0 to 15.24 cm	OklahomaCity	NA	NA	NA	NA	NA	NA	NA	NA	NA	NA	NA	NA	NA
7/11/2016	inventory_date	Eastern redbud	Cercis canadensis	Oklahoma City	Oklahoma	-97.51115856	35.46539477	Bricktown canal maintenance facility	7.62	45.93176	naturally_occurring	more than 18.29 m	0 to 15.24 cm	OklahomaCity	NA	NA	NA	NA	NA	NA	NA	NA	NA	NA	NA	NA	NA
7/11/2016	inventory_date	Common baldcypress	Taxodium distichum	Oklahoma City	Oklahoma	-97.51112077	35.46543716	Bricktown canal maintenance facility	38.608	157.48032	naturally_occurring	more than 18.29 m	30.48 to 45.72 cm	OklahomaCity	NA	NA	NA	NA	NA	NA	NA	NA	NA	NA	NA	NA	NA
7/11/2016	inventory_date	Ilex vomitoria) yaupon	NA	Oklahoma City	Oklahoma	-97.51105731	35.46540812	Bricktown canal maintenance facility	12.192	49.2126	no_info	more than 18.29 m	0 to 15.24 cm	OklahomaCity	NA	NA	NA	NA	NA	NA	NA	NA	NA	NA	NA	NA	NA
7/11/2016	inventory_date	Flowering crabapple	Malus	Oklahoma City	Oklahoma	-97.51098601	35.4654058	Bricktown canal maintenance facility	20.066	55.77428	no_info	more than 18.29 m	15.24 to 30.48 cm	OklahomaCity	NA	NA	NA	NA	NA	NA	NA	NA	NA	NA	NA	NA	NA
7/11/2016	inventory_date	Red maple	Acer rubrum	Oklahoma City	Oklahoma	-97.51092897	35.465418	Bricktown canal maintenance facility	20.32	101.70604	naturally_occurring	more than 18.29 m	15.24 to 30.48 cm	OklahomaCity	NA	NA	NA	NA	NA	NA	NA	NA	NA	NA	NA	NA	NA
7/11/2016	inventory_date	Red maple	Acer rubrum	Oklahoma City	Oklahoma	-97.51089117	35.465418	Bricktown canal maintenance facility	19.812	101.70604	naturally_occurring	more than 18.29 m	15.24 to 30.48 cm	OklahomaCity	NA	NA	NA	NA	NA	NA	NA	NA	NA	NA	NA	NA	NA
7/11/2016	inventory_date	Common crapemyrtle	Lagerstroemia indica	Oklahoma City	Oklahoma	-97.51088618	35.4654389	Bricktown canal maintenance facility	2.54	26.24672	introduced	more than 18.29 m	0 to 15.24 cm	OklahomaCity	NA	NA	NA	NA	NA	NA	NA	NA	NA	NA	NA	NA	NA
7/11/2016	inventory_date	Common crapemyrtle	Lagerstroemia indica	Oklahoma City	Oklahoma	-97.51086551	35.46544065	Bricktown canal maintenance facility	2.54	26.24672	introduced	more than 18.29 m	0 to 15.24 cm	OklahomaCity	NA	NA	NA	NA	NA	NA	NA	NA	NA	NA	NA	NA	NA
7/11/2016	inventory_date	Common crapemyrtle	Lagerstroemia indica	Oklahoma City	Oklahoma	-97.51084982	35.46543716	Bricktown canal maintenance facility	2.54	26.24672	introduced	more than 18.29 m	0 to 15.24 cm	OklahomaCity	NA	NA	NA	NA	NA	NA	NA	NA	NA	NA	NA	NA	NA
7/11/2016	inventory_date	Common crapemyrtle	Lagerstroemia indica	Oklahoma City	Oklahoma	-97.51081131	35.4654087	Bricktown canal maintenance facility	2.54	26.24672	introduced	more than 18.29 m	0 to 15.24 cm	OklahomaCity	NA	NA	NA	NA	NA	NA	NA	NA	NA	NA	NA	NA	NA
7/11/2016	inventory_date	honeysuckle	Lonicera	Oklahoma City	Oklahoma	-97.51081274	35.46542671	Bricktown canal maintenance facility	6.35	59.05512	no_info	more than 18.29 m	0 to 15.24 cm	OklahomaCity	NA	NA	NA	NA	NA	NA	NA	NA	NA	NA	NA	NA	NA
7/11/2016	inventory_date	Common crapemyrtle	Lagerstroemia indica	Oklahoma City	Oklahoma	-97.50540219	35.46142325	Bricktown canal maintenance facility	2.54	29.52756	introduced	more than 18.29 m	0 to 15.24 cm	OklahomaCity	NA	NA	NA	NA	NA	NA	NA	NA	NA	NA	NA	NA	NA
7/11/2016	inventory_date	Common crapemyrtle	Lagerstroemia indica	Oklahoma City	Oklahoma	-97.50537652	35.46139972	Bricktown canal maintenance facility	2.54	36.08924	introduced	more than 18.29 m	0 to 15.24 cm	OklahomaCity	NA	NA	NA	NA	NA	NA	NA	NA	NA	NA	NA	NA	NA
7/11/2016	inventory_date	Common crapemyrtle	Lagerstroemia indica	Oklahoma City	Oklahoma	-97.50536369	35.4613945	Bricktown canal maintenance facility	2.54	32.8084	introduced	more than 18.29 m	0 to 15.24 cm	OklahomaCity	NA	NA	NA	NA	NA	NA	NA	NA	NA	NA	NA	NA	NA
7/11/2016	inventory_date	Common crapemyrtle	Lagerstroemia indica	Oklahoma City	Oklahoma	-97.50535406	35.46138491	Bricktown canal maintenance facility	2.54	32.8084	introduced	more than 18.29 m	0 to 15.24 cm	OklahomaCity	NA	NA	NA	NA	NA	NA	NA	NA	NA	NA	NA	NA	NA
7/11/2016	inventory_date	Common crapemyrtle	Lagerstroemia indica	Oklahoma City	Oklahoma	-97.50535834	35.461337	Bricktown canal maintenance facility	2.54	32.8084	introduced	more than 18.29 m	0 to 15.24 cm	OklahomaCity	NA	NA	NA	NA	NA	NA	NA	NA	NA	NA	NA	NA	NA
7/11/2016	inventory_date	Common crapemyrtle	Lagerstroemia indica	Oklahoma City	Oklahoma	-97.50537225	35.46133352	Bricktown canal maintenance facility	2.54	39.37008	introduced	more than 18.29 m	0 to 15.24 cm	OklahomaCity	NA	NA	NA	NA	NA	NA	NA	NA	NA	NA	NA	NA	NA
7/11/2016	inventory_date	Common crapemyrtle	Lagerstroemia indica	Oklahoma City	Oklahoma	-97.50536476	35.46132306	Bricktown canal maintenance facility	2.54	26.24672	introduced	more than 18.29 m	0 to 15.24 cm	OklahomaCity	NA	NA	NA	NA	NA	NA	NA	NA	NA	NA	NA	NA	NA
7/11/2016	inventory_date	Common crapemyrtle	Lagerstroemia indica	Oklahoma City	Oklahoma	-97.50542038	35.46129344	Bricktown canal maintenance facility	6.35	39.37008	introduced	more than 18.29 m	0 to 15.24 cm	OklahomaCity	NA	NA	NA	NA	NA	NA	NA	NA	NA	NA	NA	NA	NA
7/11/2016	inventory_date	Common crapemyrtle	Lagerstroemia indica	Oklahoma City	Oklahoma	-97.50553482	35.46134484	Bricktown canal maintenance facility	6.35	55.77428	introduced	more than 18.29 m	0 to 15.24 cm	OklahomaCity	NA	NA	NA	NA	NA	NA	NA	NA	NA	NA	NA	NA	NA
7/11/2016	inventory_date	Eastern arborvitae	Thuja occidentalis	Oklahoma City	Oklahoma	-97.50543321	35.4614337	Bricktown canal maintenance facility	8.89	55.77428	introduced	more than 18.29 m	0 to 15.24 cm	OklahomaCity	NA	NA	NA	NA	NA	NA	NA	NA	NA	NA	NA	NA	NA
7/11/2016	inventory_date	Common baldcypress	Taxodium distichum	Oklahoma City	Oklahoma	-97.5054792	35.461168	Bricktown canal maintenance facility	48.514	150.91864	naturally_occurring	more than 18.29 m	45.72 to 60.96 cm	OklahomaCity	NA	NA	NA	NA	NA	NA	NA	NA	NA	NA	NA	NA	NA
7/11/2016	inventory_date	Castus) chastetree vitex agnus	NA	Oklahoma City	Oklahoma	-97.50545246	35.46111573	Bricktown canal maintenance facility	7.62	55.77428	no_info	more than 18.29 m	0 to 15.24 cm	OklahomaCity	NA	NA	NA	NA	NA	NA	NA	NA	NA	NA	NA	NA	NA
7/11/2016	inventory_date	Castus) chastetree vitex agnus	NA	Oklahoma City	Oklahoma	-97.50553375	35.46120458	Bricktown canal maintenance facility	7.62	49.2126	no_info	more than 18.29 m	0 to 15.24 cm	OklahomaCity	NA	NA	NA	NA	NA	NA	NA	NA	NA	NA	NA	NA	NA
7/11/2016	inventory_date	Cedar elm	Ulmus crassifolia	Oklahoma City	Oklahoma	-97.50545246	35.46124553	Bricktown canal maintenance facility	12.954	62.33596	naturally_occurring	more than 18.29 m	0 to 15.24 cm	OklahomaCity	NA	NA	NA	NA	NA	NA	NA	NA	NA	NA	NA	NA	NA
7/11/2016	inventory_date	Eastern redbud	Cercis canadensis	Oklahoma City	Oklahoma	-97.50556583	35.46123943	Bricktown canal maintenance facility	10.16	42.65092	naturally_occurring	more than 18.29 m	0 to 15.24 cm	OklahomaCity	NA	NA	NA	NA	NA	NA	NA	NA	NA	NA	NA	NA	NA
7/11/2016	inventory_date	Cedar elm	Ulmus crassifolia	Oklahoma City	Oklahoma	-97.50555728	35.46130912	Bricktown canal maintenance facility	23.622	85.30184	naturally_occurring	more than 18.29 m	15.24 to 30.48 cm	OklahomaCity	NA	NA	NA	NA	NA	NA	NA	NA	NA	NA	NA	NA	NA
7/11/2016	inventory_date	Common crapemyrtle	Lagerstroemia indica	Oklahoma City	Oklahoma	-97.50562145	35.46132045	Bricktown canal maintenance facility	6.096	59.05512	introduced	more than 18.29 m	0 to 15.24 cm	OklahomaCity	NA	NA	NA	NA	NA	NA	NA	NA	NA	NA	NA	NA	NA
7/11/2016	inventory_date	Common crapemyrtle	Lagerstroemia indica	Oklahoma City	Oklahoma	-97.50563429	35.4613309	Bricktown canal maintenance facility	7.62	59.05512	introduced	more than 18.29 m	0 to 15.24 cm	OklahomaCity	NA	NA	NA	NA	NA	NA	NA	NA	NA	NA	NA	NA	NA
7/11/2016	inventory_date	Common crapemyrtle	Lagerstroemia indica	Oklahoma City	Oklahoma	-97.50561931	35.46134658	Bricktown canal maintenance facility	7.874	59.05512	introduced	more than 18.29 m	0 to 15.24 cm	OklahomaCity	NA	NA	NA	NA	NA	NA	NA	NA	NA	NA	NA	NA	NA
7/11/2016	inventory_date	Common crapemyrtle	Lagerstroemia indica	Oklahoma City	Oklahoma	-97.50563215	35.46135965	Bricktown canal maintenance facility	7.112	59.05512	introduced	more than 18.29 m	0 to 15.24 cm	OklahomaCity	NA	NA	NA	NA	NA	NA	NA	NA	NA	NA	NA	NA	NA
7/11/2016	inventory_date	Common crapemyrtle	Lagerstroemia indica	Oklahoma City	Oklahoma	-97.50561183	35.46137185	Bricktown canal maintenance facility	7.62	75.45932	introduced	more than 18.29 m	0 to 15.24 cm	OklahomaCity	NA	NA	NA	NA	NA	NA	NA	NA	NA	NA	NA	NA	NA
7/11/2016	inventory_date	Common crapemyrtle	Lagerstroemia indica	Oklahoma City	Oklahoma	-97.50563001	35.4613884	Bricktown canal maintenance facility	8.128	75.45932	introduced	more than 18.29 m	0 to 15.24 cm	OklahomaCity	NA	NA	NA	NA	NA	NA	NA	NA	NA	NA	NA	NA	NA
7/11/2016	inventory_date	Common crapemyrtle	Lagerstroemia indica	Oklahoma City	Oklahoma	-97.50560969	35.46139972	Bricktown canal maintenance facility	7.112	75.45932	introduced	more than 18.29 m	0 to 15.24 cm	OklahomaCity	NA	NA	NA	NA	NA	NA	NA	NA	NA	NA	NA	NA	NA
7/11/2016	inventory_date	Common crapemyrtle	Lagerstroemia indica	Oklahoma City	Oklahoma	-97.5056161	35.46142412	Bricktown canal maintenance facility	12.192	75.45932	introduced	more than 18.29 m	0 to 15.24 cm	OklahomaCity	NA	NA	NA	NA	NA	NA	NA	NA	NA	NA	NA	NA	NA
7/11/2016	inventory_date	Southern magnolia	Magnolia grandiflora	Oklahoma City	Oklahoma	-97.50559471	35.4614459	Bricktown canal maintenance facility	5.334	42.65092	introduced	more than 18.29 m	0 to 15.24 cm	OklahomaCity	NA	NA	NA	NA	NA	NA	NA	NA	NA	NA	NA	NA	NA
7/11/2016	inventory_date	Southern magnolia	Magnolia grandiflora	Oklahoma City	Oklahoma	-97.50557546	35.46145983	Bricktown canal maintenance facility	7.874	45.93176	introduced	more than 18.29 m	0 to 15.24 cm	OklahomaCity	NA	NA	NA	NA	NA	NA	NA	NA	NA	NA	NA	NA	NA
7/11/2016	inventory_date	Common crapemyrtle	Lagerstroemia indica	Oklahoma City	Oklahoma	-97.50538829	35.46151036	Bricktown canal maintenance facility	6.35	49.2126	introduced	more than 18.29 m	0 to 15.24 cm	OklahomaCity	NA	NA	NA	NA	NA	NA	NA	NA	NA	NA	NA	NA	NA
7/11/2016	inventory_date	Common crapemyrtle	Lagerstroemia indica	Oklahoma City	Oklahoma	-97.50536369	35.46151994	Bricktown canal maintenance facility	6.858	49.2126	introduced	more than 18.29 m	0 to 15.24 cm	OklahomaCity	NA	NA	NA	NA	NA	NA	NA	NA	NA	NA	NA	NA	NA
7/11/2016	inventory_date	Common crapemyrtle	Lagerstroemia indica	Oklahoma City	Oklahoma	-97.50533909	35.46152343	Bricktown canal maintenance facility	6.604	49.2126	introduced	more than 18.29 m	0 to 15.24 cm	OklahomaCity	NA	NA	NA	NA	NA	NA	NA	NA	NA	NA	NA	NA	NA
7/11/2016	inventory_date	Common crapemyrtle	Lagerstroemia indica	Oklahoma City	Oklahoma	-97.50532839	35.46153998	Bricktown canal maintenance facility	4.826	49.2126	introduced	more than 18.29 m	0 to 15.24 cm	OklahomaCity	NA	NA	NA	NA	NA	NA	NA	NA	NA	NA	NA	NA	NA
7/11/2016	inventory_date	Common crapemyrtle	Lagerstroemia indica	Oklahoma City	Oklahoma	-97.50532198	35.46155305	Bricktown canal maintenance facility	7.62	49.2126	introduced	more than 18.29 m	0 to 15.24 cm	OklahomaCity	NA	NA	NA	NA	NA	NA	NA	NA	NA	NA	NA	NA	NA
7/11/2016	inventory_date	Common crapemyrtle	Lagerstroemia indica	Oklahoma City	Oklahoma	-97.50530807	35.4615574	Bricktown canal maintenance facility	4.572	49.2126	introduced	more than 18.29 m	0 to 15.24 cm	OklahomaCity	NA	NA	NA	NA	NA	NA	NA	NA	NA	NA	NA	NA	NA
7/12/2016	inventory_date	Eastern red redcedar	Juniperus virginiana	Oklahoma City	Oklahoma	-97.51214812	35.46553889	Bricktown canal maintenance facility	8.128	65.6168	naturally_occurring	more than 18.29 m	0 to 15.24 cm	OklahomaCity	NA	NA	NA	NA	NA	NA	NA	NA	NA	NA	NA	NA	NA
7/12/2016	inventory_date	Eastern red redcedar	Juniperus virginiana	Oklahoma City	Oklahoma	-97.51055769	35.46540038	Bricktown canal maintenance facility	17.78	78.74016	naturally_occurring	more than 18.29 m	15.24 to 30.48 cm	OklahomaCity	NA	NA	NA	NA	NA	NA	NA	NA	NA	NA	NA	NA	NA
7/12/2016	inventory_date	American holly	Ilex opaca	Oklahoma City	Oklahoma	-97.51051491	35.46540561	Bricktown canal maintenance facility	9.906	42.65092	naturally_occurring	more than 18.29 m	0 to 15.24 cm	OklahomaCity	NA	NA	NA	NA	NA	NA	NA	NA	NA	NA	NA	NA	NA
7/12/2016	inventory_date	Flowering crabapple	Malus	Oklahoma City	Oklahoma	-97.51037373	35.4653786	Bricktown canal maintenance facility	14.224	39.37008	no_info	more than 18.29 m	0 to 15.24 cm	OklahomaCity	NA	NA	NA	NA	NA	NA	NA	NA	NA	NA	NA	NA	NA
7/12/2016	inventory_date	Flowering crabapple	Malus	Oklahoma City	Oklahoma	-97.51033201	35.4653725	Bricktown canal maintenance facility	17.78	45.93176	no_info	more than 18.29 m	15.24 to 30.48 cm	OklahomaCity	NA	NA	NA	NA	NA	NA	NA	NA	NA	NA	NA	NA	NA
7/12/2016	inventory_date	Flowering crabapple	Malus	Oklahoma City	Oklahoma	-97.51029779	35.46537599	Bricktown canal maintenance facility	7.62	36.08924	no_info	more than 18.29 m	0 to 15.24 cm	OklahomaCity	NA	NA	NA	NA	NA	NA	NA	NA	NA	NA	NA	NA	NA
7/12/2016	inventory_date	Flowering crabapple	Malus	Oklahoma City	Oklahoma	-97.51026142	35.46537686	Bricktown canal maintenance facility	16.764	45.93176	no_info	more than 18.29 m	15.24 to 30.48 cm	OklahomaCity	NA	NA	NA	NA	NA	NA	NA	NA	NA	NA	NA	NA	NA
7/12/2016	inventory_date	Flowering crabapple	Malus	Oklahoma City	Oklahoma	-97.51021757	35.4653847	Bricktown canal maintenance facility	9.398	39.37008	no_info	more than 18.29 m	0 to 15.24 cm	OklahomaCity	NA	NA	NA	NA	NA	NA	NA	NA	NA	NA	NA	NA	NA
7/12/2016	inventory_date	Common crapemyrtle	Lagerstroemia indica	Oklahoma City	Oklahoma	-97.51008816	35.46540648	Bricktown canal maintenance facility	2.54	22.96588	introduced	more than 18.29 m	0 to 15.24 cm	OklahomaCity	NA	NA	NA	NA	NA	NA	NA	NA	NA	NA	NA	NA	NA
7/12/2016	inventory_date	Common crapemyrtle	Lagerstroemia indica	Oklahoma City	Oklahoma	-97.51006463	35.46540735	Bricktown canal maintenance facility	2.54	22.96588	introduced	more than 18.29 m	0 to 15.24 cm	OklahomaCity	NA	NA	NA	NA	NA	NA	NA	NA	NA	NA	NA	NA	NA
7/12/2016	inventory_date	Common crapemyrtle	Lagerstroemia indica	Oklahoma City	Oklahoma	-97.51004537	35.46540474	Bricktown canal maintenance facility	2.54	19.68504	introduced	more than 18.29 m	0 to 15.24 cm	OklahomaCity	NA	NA	NA	NA	NA	NA	NA	NA	NA	NA	NA	NA	NA
7/12/2016	inventory_date	Flowering crabapple	Malus	Oklahoma City	Oklahoma	-97.51001329	35.46540735	Bricktown canal maintenance facility	10.414	62.33596	no_info	more than 18.29 m	0 to 15.24 cm	OklahomaCity	NA	NA	NA	NA	NA	NA	NA	NA	NA	NA	NA	NA	NA
7/12/2016	inventory_date	Atlas cedar	Cedrus atlantica	Oklahoma City	Oklahoma	-97.50987531	35.46540038	Bricktown canal maintenance facility	25.908	95.14436	introduced	more than 18.29 m	15.24 to 30.48 cm	OklahomaCity	NA	NA	NA	NA	NA	NA	NA	NA	NA	NA	NA	NA	NA
7/12/2016	inventory_date	Shumard oak	Quercus shumardii	Oklahoma City	Oklahoma	-97.50978226	35.46539341	Bricktown canal maintenance facility	36.322	131.2336	naturally_occurring	more than 18.29 m	30.48 to 45.72 cm	OklahomaCity	NA	NA	NA	NA	NA	NA	NA	NA	NA	NA	NA	NA	NA
7/12/2016	inventory_date	Flowering crabapple	Malus	Oklahoma City	Oklahoma	-97.50958974	35.46538557	Bricktown canal maintenance facility	5.08	36.08924	no_info	more than 18.29 m	0 to 15.24 cm	OklahomaCity	NA	NA	NA	NA	NA	NA	NA	NA	NA	NA	NA	NA	NA
7/12/2016	inventory_date	Chinese elm	Ulmus parvifolia	Oklahoma City	Oklahoma	-97.50955124	35.46537599	Bricktown canal maintenance facility	23.368	131.2336	introduced	more than 18.29 m	15.24 to 30.48 cm	OklahomaCity	NA	NA	NA	NA	NA	NA	NA	NA	NA	NA	NA	NA	NA
7/12/2016	inventory_date	Ilex vomitoria) yaupon	NA	Oklahoma City	Oklahoma	-97.50937904	35.46540125	Bricktown canal maintenance facility	8.128	55.77428	no_info	more than 18.29 m	0 to 15.24 cm	OklahomaCity	NA	NA	NA	NA	NA	NA	NA	NA	NA	NA	NA	NA	NA
7/12/2016	inventory_date	Ilex vomitoria) yaupon	NA	Oklahoma City	Oklahoma	-97.50937904	35.46538296	Bricktown canal maintenance facility	11.43	52.49344	no_info	more than 18.29 m	0 to 15.24 cm	OklahomaCity	NA	NA	NA	NA	NA	NA	NA	NA	NA	NA	NA	NA	NA
7/12/2016	inventory_date	Ilex vomitoria) yaupon	NA	Oklahoma City	Oklahoma	-97.50937048	35.46528801	Bricktown canal maintenance facility	10.668	55.77428	no_info	more than 18.29 m	0 to 15.24 cm	OklahomaCity	NA	NA	NA	NA	NA	NA	NA	NA	NA	NA	NA	NA	NA
7/12/2016	inventory_date	Trident maple	Acer buergerianum	Oklahoma City	Oklahoma	-97.50941434	35.46528801	Bricktown canal maintenance facility	23.368	85.30184	introduced	more than 18.29 m	15.24 to 30.48 cm	OklahomaCity	NA	NA	NA	NA	NA	NA	NA	NA	NA	NA	NA	NA	NA
7/12/2016	inventory_date	Trident maple	Acer buergerianum	Oklahoma City	Oklahoma	-97.50946472	35.46528017	Bricktown canal maintenance facility	13.97	68.89764	introduced	more than 18.29 m	0 to 15.24 cm	OklahomaCity	NA	NA	NA	NA	NA	NA	NA	NA	NA	NA	NA	NA	NA
7/12/2016	inventory_date	Trident maple	Acer buergerianum	Oklahoma City	Oklahoma	-97.50946318	35.46524493	Bricktown canal maintenance facility	20.066	72.17848	introduced	more than 18.29 m	15.24 to 30.48 cm	OklahomaCity	NA	NA	NA	NA	NA	NA	NA	NA	NA	NA	NA	NA	NA
7/12/2016	inventory_date	Carolina cherrylaurel	Prunus caroliniana	Oklahoma City	Oklahoma	-97.50955896	35.4646397	Bricktown canal maintenance facility	4.064	39.37008	introduced	more than 18.29 m	0 to 15.24 cm	OklahomaCity	NA	NA	NA	NA	NA	NA	NA	NA	NA	NA	NA	NA	NA
7/12/2016	inventory_date	Common crapemyrtle	Lagerstroemia indica	Oklahoma City	Oklahoma	-97.50930096	35.4644799	Bricktown canal maintenance facility	2.54	26.24672	introduced	more than 18.29 m	0 to 15.24 cm	OklahomaCity	NA	NA	NA	NA	NA	NA	NA	NA	NA	NA	NA	NA	NA
7/12/2016	inventory_date	Common crapemyrtle	Lagerstroemia indica	Oklahoma City	Oklahoma	-97.50935349	35.46447109	Bricktown canal maintenance facility	2.54	29.52756	introduced	more than 18.29 m	0 to 15.24 cm	OklahomaCity	NA	NA	NA	NA	NA	NA	NA	NA	NA	NA	NA	NA	NA
7/12/2016	inventory_date	Common crapemyrtle	Lagerstroemia indica	Oklahoma City	Oklahoma	-97.50939366	35.46444718	Bricktown canal maintenance facility	2.54	29.52756	introduced	more than 18.29 m	0 to 15.24 cm	OklahomaCity	NA	NA	NA	NA	NA	NA	NA	NA	NA	NA	NA	NA	NA
7/12/2016	inventory_date	Common crapemyrtle	Lagerstroemia indica	Oklahoma City	Oklahoma	-97.50942301	35.46441446	Bricktown canal maintenance facility	2.54	29.52756	introduced	more than 18.29 m	0 to 15.24 cm	OklahomaCity	NA	NA	NA	NA	NA	NA	NA	NA	NA	NA	NA	NA	NA
7/12/2016	inventory_date	Common crapemyrtle	Lagerstroemia indica	Oklahoma City	Oklahoma	-97.50943382	35.46437671	Bricktown canal maintenance facility	2.54	26.24672	introduced	more than 18.29 m	0 to 15.24 cm	OklahomaCity	NA	NA	NA	NA	NA	NA	NA	NA	NA	NA	NA	NA	NA
7/12/2016	inventory_date	Koelreuteria paniculata) goldenraintree	NA	Oklahoma City	Oklahoma	-97.50956514	35.46457427	Bricktown canal maintenance facility	21.844	82.021	no_info	more than 18.29 m	15.24 to 30.48 cm	OklahomaCity	NA	NA	NA	NA	NA	NA	NA	NA	NA	NA	NA	NA	NA
7/12/2016	inventory_date	Common crapemyrtle	Lagerstroemia indica	Oklahoma City	Oklahoma	-97.50955278	35.46446857	Bricktown canal maintenance facility	3.048	26.24672	introduced	more than 18.29 m	0 to 15.24 cm	OklahomaCity	NA	NA	NA	NA	NA	NA	NA	NA	NA	NA	NA	NA	NA
7/12/2016	inventory_date	Carolina cherrylaurel	Prunus caroliniana	Oklahoma City	Oklahoma	-97.50955278	35.4644497	Bricktown canal maintenance facility	4.064	32.8084	introduced	more than 18.29 m	0 to 15.24 cm	OklahomaCity	NA	NA	NA	NA	NA	NA	NA	NA	NA	NA	NA	NA	NA
7/12/2016	inventory_date	Common crapemyrtle	Lagerstroemia indica	Oklahoma City	Oklahoma	-97.50955742	35.46442076	Bricktown canal maintenance facility	2.794	26.24672	introduced	more than 18.29 m	0 to 15.24 cm	OklahomaCity	NA	NA	NA	NA	NA	NA	NA	NA	NA	NA	NA	NA	NA
7/12/2016	inventory_date	Common crapemyrtle	Lagerstroemia indica	Oklahoma City	Oklahoma	-97.50955742	35.4644044	Bricktown canal maintenance facility	3.048	26.24672	introduced	more than 18.29 m	0 to 15.24 cm	OklahomaCity	NA	NA	NA	NA	NA	NA	NA	NA	NA	NA	NA	NA	NA
7/12/2016	inventory_date	Koelreuteria paniculata) goldenraintree	NA	Oklahoma City	Oklahoma	-97.50954042	35.46439559	Bricktown canal maintenance facility	30.988	98.4252	no_info	more than 18.29 m	30.48 to 45.72 cm	OklahomaCity	NA	NA	NA	NA	NA	NA	NA	NA	NA	NA	NA	NA	NA
7/12/2016	inventory_date	Common baldcypress	Taxodium distichum	Oklahoma City	Oklahoma	-97.50944155	35.4641087	Bricktown canal maintenance facility	36.83	124.67192	naturally_occurring	more than 18.29 m	30.48 to 45.72 cm	OklahomaCity	NA	NA	NA	NA	NA	NA	NA	NA	NA	NA	NA	NA	NA
7/12/2016	inventory_date	Common baldcypress	Taxodium distichum	Oklahoma City	Oklahoma	-97.50940447	35.46404201	Bricktown canal maintenance facility	29.972	118.11024	naturally_occurring	more than 18.29 m	15.24 to 30.48 cm	OklahomaCity	NA	NA	NA	NA	NA	NA	NA	NA	NA	NA	NA	NA	NA
7/12/2016	inventory_date	American holly	Ilex opaca	Oklahoma City	Oklahoma	-97.50944618	35.46404075	Bricktown canal maintenance facility	12.7	59.05512	naturally_occurring	more than 18.29 m	0 to 15.24 cm	OklahomaCity	NA	NA	NA	NA	NA	NA	NA	NA	NA	NA	NA	NA	NA
7/12/2016	inventory_date	American holly	Ilex opaca	Oklahoma City	Oklahoma	-97.50942765	35.4640634	Bricktown canal maintenance facility	12.192	49.2126	naturally_occurring	more than 18.29 m	0 to 15.24 cm	OklahomaCity	NA	NA	NA	NA	NA	NA	NA	NA	NA	NA	NA	NA	NA
7/12/2016	inventory_date	American holly	Ilex opaca	Oklahoma City	Oklahoma	-97.50945236	35.46406466	Bricktown canal maintenance facility	11.938	52.49344	naturally_occurring	more than 18.29 m	0 to 15.24 cm	OklahomaCity	NA	NA	NA	NA	NA	NA	NA	NA	NA	NA	NA	NA	NA
7/12/2016	inventory_date	American holly	Ilex opaca	Oklahoma City	Oklahoma	-97.50944155	35.46399293	Bricktown canal maintenance facility	11.176	49.2126	naturally_occurring	more than 18.29 m	0 to 15.24 cm	OklahomaCity	NA	NA	NA	NA	NA	NA	NA	NA	NA	NA	NA	NA	NA
7/12/2016	inventory_date	American holly	Ilex opaca	Oklahoma City	Oklahoma	-97.50947245	35.46397406	Bricktown canal maintenance facility	7.62	32.8084	naturally_occurring	more than 18.29 m	0 to 15.24 cm	OklahomaCity	NA	NA	NA	NA	NA	NA	NA	NA	NA	NA	NA	NA	NA
7/12/2016	inventory_date	American holly	Ilex opaca	Oklahoma City	Oklahoma	-97.50948635	35.46396022	Bricktown canal maintenance facility	7.874	32.8084	naturally_occurring	more than 18.29 m	0 to 15.24 cm	OklahomaCity	NA	NA	NA	NA	NA	NA	NA	NA	NA	NA	NA	NA	NA
7/12/2016	inventory_date	Common crapemyrtle	Lagerstroemia indica	Oklahoma City	Oklahoma	-97.50945236	35.46397532	Bricktown canal maintenance facility	3.556	42.65092	introduced	more than 18.29 m	0 to 15.24 cm	OklahomaCity	NA	NA	NA	NA	NA	NA	NA	NA	NA	NA	NA	NA	NA
7/12/2016	inventory_date	Common crapemyrtle	Lagerstroemia indica	Oklahoma City	Oklahoma	-97.50947708	35.46394512	Bricktown canal maintenance facility	4.318	42.65092	introduced	more than 18.29 m	0 to 15.24 cm	OklahomaCity	NA	NA	NA	NA	NA	NA	NA	NA	NA	NA	NA	NA	NA
7/12/2016	inventory_date	Common crapemyrtle	Lagerstroemia indica	Oklahoma City	Oklahoma	-97.50949562	35.46393002	Bricktown canal maintenance facility	2.54	32.8084	introduced	more than 18.29 m	0 to 15.24 cm	OklahomaCity	NA	NA	NA	NA	NA	NA	NA	NA	NA	NA	NA	NA	NA
7/12/2016	inventory_date	Koelreuteria paniculata) goldenraintree	NA	Oklahoma City	Oklahoma	-97.50951725	35.4638973	Bricktown canal maintenance facility	17.018	62.33596	no_info	more than 18.29 m	15.24 to 30.48 cm	OklahomaCity	NA	NA	NA	NA	NA	NA	NA	NA	NA	NA	NA	NA	NA
7/12/2016	inventory_date	Koelreuteria paniculata) goldenraintree	NA	Oklahoma City	Oklahoma	-97.50952497	35.46380167	Bricktown canal maintenance facility	17.526	62.33596	no_info	more than 18.29 m	15.24 to 30.48 cm	OklahomaCity	NA	NA	NA	NA	NA	NA	NA	NA	NA	NA	NA	NA	NA
7/12/2016	inventory_date	Koelreuteria paniculata) goldenraintree	NA	Oklahoma City	Oklahoma	-97.50950953	35.46373498	Bricktown canal maintenance facility	23.114	62.33596	no_info	more than 18.29 m	15.24 to 30.48 cm	OklahomaCity	NA	NA	NA	NA	NA	NA	NA	NA	NA	NA	NA	NA	NA
7/12/2016	inventory_date	Koelreuteria paniculata) goldenraintree	NA	Oklahoma City	Oklahoma	-97.50948017	35.46368339	Bricktown canal maintenance facility	22.352	62.33596	no_info	more than 18.29 m	15.24 to 30.48 cm	OklahomaCity	NA	NA	NA	NA	NA	NA	NA	NA	NA	NA	NA	NA	NA
7/12/2016	inventory_date	Common crapemyrtle	Lagerstroemia indica	Oklahoma City	Oklahoma	-97.50952319	35.46350587	Bricktown canal maintenance facility	2.54	19.68504	introduced	more than 18.29 m	0 to 15.24 cm	OklahomaCity	NA	NA	NA	NA	NA	NA	NA	NA	NA	NA	NA	NA	NA
7/12/2016	inventory_date	Common crapemyrtle	Lagerstroemia indica	Oklahoma City	Oklahoma	-97.50942372	35.46344925	Bricktown canal maintenance facility	2.54	19.68504	introduced	more than 18.29 m	0 to 15.24 cm	OklahomaCity	NA	NA	NA	NA	NA	NA	NA	NA	NA	NA	NA	NA	NA
7/12/2016	inventory_date	Common crapemyrtle	Lagerstroemia indica	Oklahoma City	Oklahoma	-97.50943228	35.46345186	Bricktown canal maintenance facility	2.54	19.68504	introduced	more than 18.29 m	0 to 15.24 cm	OklahomaCity	NA	NA	NA	NA	NA	NA	NA	NA	NA	NA	NA	NA	NA
7/12/2016	inventory_date	Common crapemyrtle	Lagerstroemia indica	Oklahoma City	Oklahoma	-97.50944191	35.4634536	Bricktown canal maintenance facility	2.54	19.68504	introduced	more than 18.29 m	0 to 15.24 cm	OklahomaCity	NA	NA	NA	NA	NA	NA	NA	NA	NA	NA	NA	NA	NA
7/12/2016	inventory_date	Common crapemyrtle	Lagerstroemia indica	Oklahoma City	Oklahoma	-97.5094526	35.4634597	Bricktown canal maintenance facility	2.54	19.68504	introduced	more than 18.29 m	0 to 15.24 cm	OklahomaCity	NA	NA	NA	NA	NA	NA	NA	NA	NA	NA	NA	NA	NA
7/12/2016	inventory_date	Common crapemyrtle	Lagerstroemia indica	Oklahoma City	Oklahoma	-97.50946223	35.4634658	Bricktown canal maintenance facility	2.54	19.68504	introduced	more than 18.29 m	0 to 15.24 cm	OklahomaCity	NA	NA	NA	NA	NA	NA	NA	NA	NA	NA	NA	NA	NA
7/12/2016	inventory_date	Common crapemyrtle	Lagerstroemia indica	Oklahoma City	Oklahoma	-97.50951357	35.4634989	Bricktown canal maintenance facility	2.54	19.68504	introduced	more than 18.29 m	0 to 15.24 cm	OklahomaCity	NA	NA	NA	NA	NA	NA	NA	NA	NA	NA	NA	NA	NA
7/12/2016	inventory_date	Common crapemyrtle	Lagerstroemia indica	Oklahoma City	Oklahoma	-97.50950394	35.46349281	Bricktown canal maintenance facility	2.54	19.68504	introduced	more than 18.29 m	0 to 15.24 cm	OklahomaCity	NA	NA	NA	NA	NA	NA	NA	NA	NA	NA	NA	NA	NA
7/12/2016	inventory_date	Common crapemyrtle	Lagerstroemia indica	Oklahoma City	Oklahoma	-97.50949324	35.46348671	Bricktown canal maintenance facility	2.54	19.68504	introduced	more than 18.29 m	0 to 15.24 cm	OklahomaCity	NA	NA	NA	NA	NA	NA	NA	NA	NA	NA	NA	NA	NA
7/12/2016	inventory_date	Common crapemyrtle	Lagerstroemia indica	Oklahoma City	Oklahoma	-97.50953496	35.46351371	Bricktown canal maintenance facility	2.54	19.68504	introduced	more than 18.29 m	0 to 15.24 cm	OklahomaCity	NA	NA	NA	NA	NA	NA	NA	NA	NA	NA	NA	NA	NA
7/12/2016	inventory_date	Common crapemyrtle	Lagerstroemia indica	Oklahoma City	Oklahoma	-97.5094387	35.46363741	Bricktown canal maintenance facility	2.54	19.68504	introduced	more than 18.29 m	0 to 15.24 cm	OklahomaCity	NA	NA	NA	NA	NA	NA	NA	NA	NA	NA	NA	NA	NA
7/12/2016	inventory_date	Common crapemyrtle	Lagerstroemia indica	Oklahoma City	Oklahoma	-97.50942693	35.46362783	Bricktown canal maintenance facility	2.54	39.37008	introduced	more than 18.29 m	0 to 15.24 cm	OklahomaCity	NA	NA	NA	NA	NA	NA	NA	NA	NA	NA	NA	NA	NA
7/12/2016	inventory_date	Common crapemyrtle	Lagerstroemia indica	Oklahoma City	Oklahoma	-97.50941731	35.46361999	Bricktown canal maintenance facility	2.54	19.68504	introduced	more than 18.29 m	0 to 15.24 cm	OklahomaCity	NA	NA	NA	NA	NA	NA	NA	NA	NA	NA	NA	NA	NA
7/12/2016	inventory_date	Common crapemyrtle	Lagerstroemia indica	Oklahoma City	Oklahoma	-97.50940554	35.46361215	Bricktown canal maintenance facility	2.54	32.8084	introduced	more than 18.29 m	0 to 15.24 cm	OklahomaCity	NA	NA	NA	NA	NA	NA	NA	NA	NA	NA	NA	NA	NA
7/12/2016	inventory_date	Common crapemyrtle	Lagerstroemia indica	Oklahoma City	Oklahoma	-97.50943335	35.4636862	Bricktown canal maintenance facility	2.54	32.8084	introduced	more than 18.29 m	0 to 15.24 cm	OklahomaCity	NA	NA	NA	NA	NA	NA	NA	NA	NA	NA	NA	NA	NA
7/12/2016	inventory_date	Common crapemyrtle	Lagerstroemia indica	Oklahoma City	Oklahoma	-97.50936918	35.46364177	Bricktown canal maintenance facility	3.81	42.65092	introduced	more than 18.29 m	0 to 15.24 cm	OklahomaCity	NA	NA	NA	NA	NA	NA	NA	NA	NA	NA	NA	NA	NA
7/12/2016	inventory_date	Common crapemyrtle	Lagerstroemia indica	Oklahoma City	Oklahoma	-97.50935313	35.4636348	Bricktown canal maintenance facility	4.318	45.93176	introduced	more than 18.29 m	0 to 15.24 cm	OklahomaCity	NA	NA	NA	NA	NA	NA	NA	NA	NA	NA	NA	NA	NA
7/12/2016	inventory_date	Common crapemyrtle	Lagerstroemia indica	Oklahoma City	Oklahoma	-97.50934137	35.46362609	Bricktown canal maintenance facility	5.08	49.2126	introduced	more than 18.29 m	0 to 15.24 cm	OklahomaCity	NA	NA	NA	NA	NA	NA	NA	NA	NA	NA	NA	NA	NA
7/12/2016	inventory_date	Common crapemyrtle	Lagerstroemia indica	Oklahoma City	Oklahoma	-97.50930286	35.46361041	Bricktown canal maintenance facility	4.572	42.65092	introduced	more than 18.29 m	0 to 15.24 cm	OklahomaCity	NA	NA	NA	NA	NA	NA	NA	NA	NA	NA	NA	NA	NA
7/12/2016	inventory_date	Common crapemyrtle	Lagerstroemia indica	Oklahoma City	Oklahoma	-97.5092911	35.46361476	Bricktown canal maintenance facility	4.826	42.65092	introduced	more than 18.29 m	0 to 15.24 cm	OklahomaCity	NA	NA	NA	NA	NA	NA	NA	NA	NA	NA	NA	NA	NA
7/12/2016	inventory_date	Southern magnolia	Magnolia grandiflora	Oklahoma City	Oklahoma	-97.50931784	35.46361128	Bricktown canal maintenance facility	12.954	62.33596	introduced	more than 18.29 m	0 to 15.24 cm	OklahomaCity	NA	NA	NA	NA	NA	NA	NA	NA	NA	NA	NA	NA	NA
7/12/2016	inventory_date	Southern magnolia	Magnolia grandiflora	Oklahoma City	Oklahoma	-97.50941303	35.46366877	Bricktown canal maintenance facility	8.89	45.93176	introduced	more than 18.29 m	0 to 15.24 cm	OklahomaCity	NA	NA	NA	NA	NA	NA	NA	NA	NA	NA	NA	NA	NA
7/12/2016	inventory_date	Common crapemyrtle	Lagerstroemia indica	Oklahoma City	Oklahoma	-97.5094633	35.46388133	Bricktown canal maintenance facility	2.54	39.37008	introduced	more than 18.29 m	0 to 15.24 cm	OklahomaCity	NA	NA	NA	NA	NA	NA	NA	NA	NA	NA	NA	NA	NA
7/12/2016	inventory_date	Common crapemyrtle	Lagerstroemia indica	Oklahoma City	Oklahoma	-97.50944298	35.46391182	Bricktown canal maintenance facility	2.54	39.37008	introduced	more than 18.29 m	0 to 15.24 cm	OklahomaCity	NA	NA	NA	NA	NA	NA	NA	NA	NA	NA	NA	NA	NA
7/12/2016	inventory_date	Common crapemyrtle	Lagerstroemia indica	Oklahoma City	Oklahoma	-97.5094034	35.4639458	Bricktown canal maintenance facility	2.54	42.65092	introduced	more than 18.29 m	0 to 15.24 cm	OklahomaCity	NA	NA	NA	NA	NA	NA	NA	NA	NA	NA	NA	NA	NA
7/12/2016	inventory_date	Common baldcypress	Taxodium distichum	Oklahoma City	Oklahoma	-97.50935955	35.46396844	Bricktown canal maintenance facility	29.972	98.4252	naturally_occurring	more than 18.29 m	15.24 to 30.48 cm	OklahomaCity	NA	NA	NA	NA	NA	NA	NA	NA	NA	NA	NA	NA	NA
7/12/2016	inventory_date	Stump) stump	NA	Oklahoma City	Oklahoma	-97.50929538	35.4640303	Bricktown canal maintenance facility	20.32	0	no_info	NA	15.24 to 30.48 cm	OklahomaCity	NA	NA	NA	NA	NA	NA	NA	NA	NA	NA	NA	NA	NA
7/12/2016	inventory_date	Southern magnolia	Magnolia grandiflora	Oklahoma City	Oklahoma	-97.50929538	35.46390398	Bricktown canal maintenance facility	17.018	68.89764	introduced	more than 18.29 m	15.24 to 30.48 cm	OklahomaCity	NA	NA	NA	NA	NA	NA	NA	NA	NA	NA	NA	NA	NA
7/12/2016	inventory_date	Loblolly pine	Pinus taeda	Oklahoma City	Oklahoma	-97.5093403	35.46391182	Bricktown canal maintenance facility	18.288	98.4252	naturally_occurring	more than 18.29 m	15.24 to 30.48 cm	OklahomaCity	NA	NA	NA	NA	NA	NA	NA	NA	NA	NA	NA	NA	NA
7/12/2016	inventory_date	Loblolly pine	Pinus taeda	Oklahoma City	Oklahoma	-97.50936704	35.46389353	Bricktown canal maintenance facility	20.066	98.4252	naturally_occurring	more than 18.29 m	15.24 to 30.48 cm	OklahomaCity	NA	NA	NA	NA	NA	NA	NA	NA	NA	NA	NA	NA	NA
7/12/2016	inventory_date	Loblolly pine	Pinus taeda	Oklahoma City	Oklahoma	-97.50932212	35.4638761	Bricktown canal maintenance facility	18.034	82.021	naturally_occurring	more than 18.29 m	15.24 to 30.48 cm	OklahomaCity	NA	NA	NA	NA	NA	NA	NA	NA	NA	NA	NA	NA	NA
7/12/2016	inventory_date	Loblolly pine	Pinus taeda	Oklahoma City	Oklahoma	-97.50935741	35.46384474	Bricktown canal maintenance facility	18.034	98.4252	naturally_occurring	more than 18.29 m	15.24 to 30.48 cm	OklahomaCity	NA	NA	NA	NA	NA	NA	NA	NA	NA	NA	NA	NA	NA
7/12/2016	inventory_date	Loblolly pine	Pinus taeda	Oklahoma City	Oklahoma	-97.5093895	35.46385607	Bricktown canal maintenance facility	19.558	88.58268	naturally_occurring	more than 18.29 m	15.24 to 30.48 cm	OklahomaCity	NA	NA	NA	NA	NA	NA	NA	NA	NA	NA	NA	NA	NA
7/12/2016	inventory_date	Loblolly pine	Pinus taeda	Oklahoma City	Oklahoma	-97.50936169	35.46376983	Bricktown canal maintenance facility	16.256	85.30184	naturally_occurring	more than 18.29 m	15.24 to 30.48 cm	OklahomaCity	NA	NA	NA	NA	NA	NA	NA	NA	NA	NA	NA	NA	NA
7/12/2016	inventory_date	Loblolly pine	Pinus taeda	Oklahoma City	Oklahoma	-97.50936811	35.46372191	Bricktown canal maintenance facility	14.224	82.021	naturally_occurring	more than 18.29 m	0 to 15.24 cm	OklahomaCity	NA	NA	NA	NA	NA	NA	NA	NA	NA	NA	NA	NA	NA
7/12/2016	inventory_date	Loblolly pine	Pinus taeda	Oklahoma City	Oklahoma	-97.50933388	35.46370449	Bricktown canal maintenance facility	26.924	104.98688	naturally_occurring	more than 18.29 m	15.24 to 30.48 cm	OklahomaCity	NA	NA	NA	NA	NA	NA	NA	NA	NA	NA	NA	NA	NA
7/12/2016	inventory_date	Loblolly pine	Pinus taeda	Oklahoma City	Oklahoma	-97.50931677	35.46372888	Bricktown canal maintenance facility	20.574	95.14436	naturally_occurring	more than 18.29 m	15.24 to 30.48 cm	OklahomaCity	NA	NA	NA	NA	NA	NA	NA	NA	NA	NA	NA	NA	NA
7/12/2016	inventory_date	Southern magnolia	Magnolia grandiflora	Oklahoma City	Oklahoma	-97.50930393	35.46370275	Bricktown canal maintenance facility	12.192	65.6168	introduced	more than 18.29 m	0 to 15.24 cm	OklahomaCity	NA	NA	NA	NA	NA	NA	NA	NA	NA	NA	NA	NA	NA
7/12/2016	inventory_date	Southern magnolia	Magnolia grandiflora	Oklahoma City	Oklahoma	-97.509105	35.46369665	Bricktown canal maintenance facility	11.684	59.05512	introduced	more than 18.29 m	0 to 15.24 cm	OklahomaCity	NA	NA	NA	NA	NA	NA	NA	NA	NA	NA	NA	NA	NA
7/12/2016	inventory_date	Loblolly pine	Pinus taeda	Oklahoma City	Oklahoma	-97.50907077	35.46369665	Bricktown canal maintenance facility	22.606	78.74016	naturally_occurring	more than 18.29 m	15.24 to 30.48 cm	OklahomaCity	NA	NA	NA	NA	NA	NA	NA	NA	NA	NA	NA	NA	NA
7/12/2016	inventory_date	Loblolly pine	Pinus taeda	Oklahoma City	Oklahoma	-97.50903868	35.46371756	Bricktown canal maintenance facility	15.24	65.6168	naturally_occurring	more than 18.29 m	0 to 15.24 cm	OklahomaCity	NA	NA	NA	NA	NA	NA	NA	NA	NA	NA	NA	NA	NA
7/12/2016	inventory_date	Loblolly pine	Pinus taeda	Oklahoma City	Oklahoma	-97.50901515	35.46374892	Bricktown canal maintenance facility	18.542	75.45932	naturally_occurring	more than 18.29 m	15.24 to 30.48 cm	OklahomaCity	NA	NA	NA	NA	NA	NA	NA	NA	NA	NA	NA	NA	NA
7/12/2016	inventory_date	Loblolly pine	Pinus taeda	Oklahoma City	Oklahoma	-97.50903013	35.46385955	Bricktown canal maintenance facility	10.16	62.33596	naturally_occurring	more than 18.29 m	0 to 15.24 cm	OklahomaCity	NA	NA	NA	NA	NA	NA	NA	NA	NA	NA	NA	NA	NA
7/12/2016	inventory_date	Loblolly pine	Pinus taeda	Oklahoma City	Oklahoma	-97.50906007	35.46384736	Bricktown canal maintenance facility	18.288	82.021	naturally_occurring	more than 18.29 m	15.24 to 30.48 cm	OklahomaCity	NA	NA	NA	NA	NA	NA	NA	NA	NA	NA	NA	NA	NA
7/12/2016	inventory_date	Loblolly pine	Pinus taeda	Oklahoma City	Oklahoma	-97.50905045	35.4638883	Bricktown canal maintenance facility	18.034	85.30184	naturally_occurring	more than 18.29 m	15.24 to 30.48 cm	OklahomaCity	NA	NA	NA	NA	NA	NA	NA	NA	NA	NA	NA	NA	NA
7/12/2016	inventory_date	Loblolly pine	Pinus taeda	Oklahoma City	Oklahoma	-97.50908788	35.46388307	Bricktown canal maintenance facility	16.256	82.021	naturally_occurring	more than 18.29 m	15.24 to 30.48 cm	OklahomaCity	NA	NA	NA	NA	NA	NA	NA	NA	NA	NA	NA	NA	NA
7/12/2016	inventory_date	Loblolly pine	Pinus taeda	Oklahoma City	Oklahoma	-97.50907719	35.46391182	Bricktown canal maintenance facility	16.51	75.45932	naturally_occurring	more than 18.29 m	15.24 to 30.48 cm	OklahomaCity	NA	NA	NA	NA	NA	NA	NA	NA	NA	NA	NA	NA	NA
7/12/2016	inventory_date	Southern magnolia	Magnolia grandiflora	Oklahoma City	Oklahoma	-97.50911676	35.46391531	Bricktown canal maintenance facility	15.24	62.33596	introduced	more than 18.29 m	0 to 15.24 cm	OklahomaCity	NA	NA	NA	NA	NA	NA	NA	NA	NA	NA	NA	NA	NA
7/12/2016	inventory_date	Common baldcypress	Taxodium distichum	Oklahoma City	Oklahoma	-97.50902157	35.46404685	Bricktown canal maintenance facility	25.4	88.58268	naturally_occurring	more than 18.29 m	15.24 to 30.48 cm	OklahomaCity	NA	NA	NA	NA	NA	NA	NA	NA	NA	NA	NA	NA	NA
7/12/2016	inventory_date	Common crapemyrtle	Lagerstroemia indica	Oklahoma City	Oklahoma	-97.50913934	35.4636061	Bricktown canal maintenance facility	2.54	26.24672	introduced	more than 18.29 m	0 to 15.24 cm	OklahomaCity	NA	NA	NA	NA	NA	NA	NA	NA	NA	NA	NA	NA	NA
7/12/2016	inventory_date	Common crapemyrtle	Lagerstroemia indica	Oklahoma City	Oklahoma	-97.5091233	35.46361046	Bricktown canal maintenance facility	2.54	26.24672	introduced	more than 18.29 m	0 to 15.24 cm	OklahomaCity	NA	NA	NA	NA	NA	NA	NA	NA	NA	NA	NA	NA	NA
7/12/2016	inventory_date	Common crapemyrtle	Lagerstroemia indica	Oklahoma City	Oklahoma	-97.5091126	35.46360697	Bricktown canal maintenance facility	2.54	26.24672	introduced	more than 18.29 m	0 to 15.24 cm	OklahomaCity	NA	NA	NA	NA	NA	NA	NA	NA	NA	NA	NA	NA	NA
7/12/2016	inventory_date	Common crapemyrtle	Lagerstroemia indica	Oklahoma City	Oklahoma	-97.50903987	35.46360087	Bricktown canal maintenance facility	2.54	26.24672	introduced	more than 18.29 m	0 to 15.24 cm	OklahomaCity	NA	NA	NA	NA	NA	NA	NA	NA	NA	NA	NA	NA	NA
7/12/2016	inventory_date	Common crapemyrtle	Lagerstroemia indica	Oklahoma City	Oklahoma	-97.50902918	35.46360262	Bricktown canal maintenance facility	2.54	26.24672	introduced	more than 18.29 m	0 to 15.24 cm	OklahomaCity	NA	NA	NA	NA	NA	NA	NA	NA	NA	NA	NA	NA	NA
7/12/2016	inventory_date	Common crapemyrtle	Lagerstroemia indica	Oklahoma City	Oklahoma	-97.50901741	35.46360784	Bricktown canal maintenance facility	2.54	26.24672	introduced	more than 18.29 m	0 to 15.24 cm	OklahomaCity	NA	NA	NA	NA	NA	NA	NA	NA	NA	NA	NA	NA	NA
7/12/2016	inventory_date	Common crapemyrtle	Lagerstroemia indica	Oklahoma City	Oklahoma	-97.50900351	35.46361307	Bricktown canal maintenance facility	2.54	26.24672	introduced	more than 18.29 m	0 to 15.24 cm	OklahomaCity	NA	NA	NA	NA	NA	NA	NA	NA	NA	NA	NA	NA	NA
7/12/2016	inventory_date	Common crapemyrtle	Lagerstroemia indica	Oklahoma City	Oklahoma	-97.50899495	35.46361568	Bricktown canal maintenance facility	2.54	26.24672	introduced	more than 18.29 m	0 to 15.24 cm	OklahomaCity	NA	NA	NA	NA	NA	NA	NA	NA	NA	NA	NA	NA	NA
7/12/2016	inventory_date	Common crapemyrtle	Lagerstroemia indica	Oklahoma City	Oklahoma	-97.50898746	35.46362004	Bricktown canal maintenance facility	2.54	26.24672	introduced	more than 18.29 m	0 to 15.24 cm	OklahomaCity	NA	NA	NA	NA	NA	NA	NA	NA	NA	NA	NA	NA	NA
7/12/2016	inventory_date	Common crapemyrtle	Lagerstroemia indica	Oklahoma City	Oklahoma	-97.50898319	35.46362788	Bricktown canal maintenance facility	2.54	26.24672	introduced	more than 18.29 m	0 to 15.24 cm	OklahomaCity	NA	NA	NA	NA	NA	NA	NA	NA	NA	NA	NA	NA	NA
7/12/2016	inventory_date	Common crapemyrtle	Lagerstroemia indica	Oklahoma City	Oklahoma	-97.50897463	35.46363136	Bricktown canal maintenance facility	2.54	26.24672	introduced	more than 18.29 m	0 to 15.24 cm	OklahomaCity	NA	NA	NA	NA	NA	NA	NA	NA	NA	NA	NA	NA	NA
7/12/2016	inventory_date	Common crapemyrtle	Lagerstroemia indica	Oklahoma City	Oklahoma	-97.50896607	35.46362962	Bricktown canal maintenance facility	2.54	26.24672	introduced	more than 18.29 m	0 to 15.24 cm	OklahomaCity	NA	NA	NA	NA	NA	NA	NA	NA	NA	NA	NA	NA	NA
7/12/2016	inventory_date	Common crapemyrtle	Lagerstroemia indica	Oklahoma City	Oklahoma	-97.50899388	35.4636575	Bricktown canal maintenance facility	5.334	45.93176	introduced	more than 18.29 m	0 to 15.24 cm	OklahomaCity	NA	NA	NA	NA	NA	NA	NA	NA	NA	NA	NA	NA	NA
7/12/2016	inventory_date	Common crapemyrtle	Lagerstroemia indica	Oklahoma City	Oklahoma	-97.50904629	35.46364182	Bricktown canal maintenance facility	5.08	52.49344	introduced	more than 18.29 m	0 to 15.24 cm	OklahomaCity	NA	NA	NA	NA	NA	NA	NA	NA	NA	NA	NA	NA	NA
7/12/2016	inventory_date	Southern magnolia	Magnolia grandiflora	Oklahoma City	Oklahoma	-97.50905164	35.46362614	Bricktown canal maintenance facility	11.43	52.49344	introduced	more than 18.29 m	0 to 15.24 cm	OklahomaCity	NA	NA	NA	NA	NA	NA	NA	NA	NA	NA	NA	NA	NA
7/12/2016	inventory_date	Southern magnolia	Magnolia grandiflora	Oklahoma City	Oklahoma	-97.50893078	35.4636636	Bricktown canal maintenance facility	9.906	39.37008	introduced	more than 18.29 m	0 to 15.24 cm	OklahomaCity	NA	NA	NA	NA	NA	NA	NA	NA	NA	NA	NA	NA	NA
7/12/2016	inventory_date	Chinese elm	Ulmus parvifolia	Oklahoma City	Oklahoma	-97.50892008	35.46361307	Bricktown canal maintenance facility	24.638	108.26772	introduced	more than 18.29 m	15.24 to 30.48 cm	OklahomaCity	NA	NA	NA	NA	NA	NA	NA	NA	NA	NA	NA	NA	NA
7/12/2016	inventory_date	Chinese elm	Ulmus parvifolia	Oklahoma City	Oklahoma	-97.50887195	35.46363224	Bricktown canal maintenance facility	24.638	108.26772	introduced	more than 18.29 m	15.24 to 30.48 cm	OklahomaCity	NA	NA	NA	NA	NA	NA	NA	NA	NA	NA	NA	NA	NA
7/12/2016	inventory_date	Common baldcypress	Taxodium distichum	Oklahoma City	Oklahoma	-97.50875965	35.46367231	Bricktown canal maintenance facility	37.846	137.79528	naturally_occurring	more than 18.29 m	30.48 to 45.72 cm	OklahomaCity	NA	NA	NA	NA	NA	NA	NA	NA	NA	NA	NA	NA	NA
7/12/2016	inventory_date	Common baldcypress	Taxodium distichum	Oklahoma City	Oklahoma	-97.50871366	35.46367928	Bricktown canal maintenance facility	44.45	131.2336	naturally_occurring	more than 18.29 m	30.48 to 45.72 cm	OklahomaCity	NA	NA	NA	NA	NA	NA	NA	NA	NA	NA	NA	NA	NA
7/12/2016	inventory_date	Chinese elm	Ulmus parvifolia	Oklahoma City	Oklahoma	-97.50857889	35.46371499	Bricktown canal maintenance facility	30.48	101.70604	introduced	more than 18.29 m	15.24 to 30.48 cm	OklahomaCity	NA	NA	NA	NA	NA	NA	NA	NA	NA	NA	NA	NA	NA
7/12/2016	inventory_date	Koelreuteria paniculata) goldenraintree	NA	Oklahoma City	Oklahoma	-97.50852221	35.46372109	Bricktown canal maintenance facility	18.796	75.45932	no_info	more than 18.29 m	15.24 to 30.48 cm	OklahomaCity	NA	NA	NA	NA	NA	NA	NA	NA	NA	NA	NA	NA	NA
7/12/2016	inventory_date	Chinese elm	Ulmus parvifolia	Oklahoma City	Oklahoma	-97.50836819	35.46371761	Bricktown canal maintenance facility	21.844	108.26772	introduced	more than 18.29 m	15.24 to 30.48 cm	OklahomaCity	NA	NA	NA	NA	NA	NA	NA	NA	NA	NA	NA	NA	NA
7/12/2016	inventory_date	Chinese elm	Ulmus parvifolia	Oklahoma City	Oklahoma	-97.50831471	35.46372022	Bricktown canal maintenance facility	27.432	114.8294	introduced	more than 18.29 m	15.24 to 30.48 cm	OklahomaCity	NA	NA	NA	NA	NA	NA	NA	NA	NA	NA	NA	NA	NA
7/12/2016	inventory_date	Chinese elm	Ulmus parvifolia	Oklahoma City	Oklahoma	-97.50816842	35.46370144	Bricktown canal maintenance facility	27.94	108.26772	introduced	more than 18.29 m	15.24 to 30.48 cm	OklahomaCity	NA	NA	NA	NA	NA	NA	NA	NA	NA	NA	NA	NA	NA
7/12/2016	inventory_date	Chinese elm	Ulmus parvifolia	Oklahoma City	Oklahoma	-97.5081361	35.46366427	Bricktown canal maintenance facility	27.432	118.11024	introduced	more than 18.29 m	15.24 to 30.48 cm	OklahomaCity	NA	NA	NA	NA	NA	NA	NA	NA	NA	NA	NA	NA	NA
7/12/2016	inventory_date	Loblolly pine	Pinus taeda	Oklahoma City	Oklahoma	-97.50808963	35.46365672	Bricktown canal maintenance facility	18.796	114.8294	naturally_occurring	more than 18.29 m	15.24 to 30.48 cm	OklahomaCity	NA	NA	NA	NA	NA	NA	NA	NA	NA	NA	NA	NA	NA
7/12/2016	inventory_date	Loblolly pine	Pinus taeda	Oklahoma City	Oklahoma	-97.50807145	35.46365847	Bricktown canal maintenance facility	13.462	82.021	naturally_occurring	more than 18.29 m	0 to 15.24 cm	OklahomaCity	NA	NA	NA	NA	NA	NA	NA	NA	NA	NA	NA	NA	NA
7/12/2016	inventory_date	Loblolly pine	Pinus taeda	Oklahoma City	Oklahoma	-97.50806396	35.46363843	Bricktown canal maintenance facility	13.208	78.74016	naturally_occurring	more than 18.29 m	0 to 15.24 cm	OklahomaCity	NA	NA	NA	NA	NA	NA	NA	NA	NA	NA	NA	NA	NA
7/12/2016	inventory_date	Eastern redbud	Cercis canadensis	Oklahoma City	Oklahoma	-97.50804578	35.46361752	Bricktown canal maintenance facility	24.892	65.6168	naturally_occurring	more than 18.29 m	15.24 to 30.48 cm	OklahomaCity	NA	NA	NA	NA	NA	NA	NA	NA	NA	NA	NA	NA	NA
7/12/2016	inventory_date	Eastern redbud	Cercis canadensis	Oklahoma City	Oklahoma	-97.50801262	35.46360446	Bricktown canal maintenance facility	20.066	62.33596	naturally_occurring	more than 18.29 m	15.24 to 30.48 cm	OklahomaCity	NA	NA	NA	NA	NA	NA	NA	NA	NA	NA	NA	NA	NA
7/12/2016	inventory_date	Southern magnolia	Magnolia grandiflora	Oklahoma City	Oklahoma	-97.5079784	35.46362362	Bricktown canal maintenance facility	5.842	26.24672	introduced	more than 18.29 m	0 to 15.24 cm	OklahomaCity	NA	NA	NA	NA	NA	NA	NA	NA	NA	NA	NA	NA	NA
7/12/2016	inventory_date	Southern magnolia	Magnolia grandiflora	Oklahoma City	Oklahoma	-97.50794417	35.46360097	Bricktown canal maintenance facility	8.382	39.37008	introduced	more than 18.29 m	0 to 15.24 cm	OklahomaCity	NA	NA	NA	NA	NA	NA	NA	NA	NA	NA	NA	NA	NA
7/12/2016	inventory_date	Southern magnolia	Magnolia grandiflora	Oklahoma City	Oklahoma	-97.50795166	35.46365063	Bricktown canal maintenance facility	15.748	68.89764	introduced	more than 18.29 m	15.24 to 30.48 cm	OklahomaCity	NA	NA	NA	NA	NA	NA	NA	NA	NA	NA	NA	NA	NA
7/12/2016	inventory_date	Southern magnolia	Magnolia grandiflora	Oklahoma City	Oklahoma	-97.50791208	35.46361317	Bricktown canal maintenance facility	11.176	49.2126	introduced	more than 18.29 m	0 to 15.24 cm	OklahomaCity	NA	NA	NA	NA	NA	NA	NA	NA	NA	NA	NA	NA	NA
7/12/2016	inventory_date	Southern magnolia	Magnolia grandiflora	Oklahoma City	Oklahoma	-97.50757624	35.46362449	Bricktown canal maintenance facility	8.89	52.49344	introduced	more than 18.29 m	0 to 15.24 cm	OklahomaCity	NA	NA	NA	NA	NA	NA	NA	NA	NA	NA	NA	NA	NA
7/12/2016	inventory_date	Southern magnolia	Magnolia grandiflora	Oklahoma City	Oklahoma	-97.50749924	35.46359923	Bricktown canal maintenance facility	6.858	39.37008	introduced	more than 18.29 m	0 to 15.24 cm	OklahomaCity	NA	NA	NA	NA	NA	NA	NA	NA	NA	NA	NA	NA	NA
7/12/2016	inventory_date	Southern magnolia	Magnolia grandiflora	Oklahoma City	Oklahoma	-97.50747357	35.46362188	Bricktown canal maintenance facility	6.35	39.37008	introduced	more than 18.29 m	0 to 15.24 cm	OklahomaCity	NA	NA	NA	NA	NA	NA	NA	NA	NA	NA	NA	NA	NA
7/12/2016	inventory_date	Southern magnolia	Magnolia grandiflora	Oklahoma City	Oklahoma	-97.50743292	35.46362101	Bricktown canal maintenance facility	2.54	26.24672	introduced	more than 18.29 m	0 to 15.24 cm	OklahomaCity	NA	NA	NA	NA	NA	NA	NA	NA	NA	NA	NA	NA	NA
7/12/2016	inventory_date	Chinese elm	Ulmus parvifolia	Oklahoma City	Oklahoma	-97.50730885	35.4636968	Bricktown canal maintenance facility	23.368	82.021	introduced	more than 18.29 m	15.24 to 30.48 cm	OklahomaCity	NA	NA	NA	NA	NA	NA	NA	NA	NA	NA	NA	NA	NA
7/12/2016	inventory_date	Live oak	Quercus virginiana	Oklahoma City	Oklahoma	-97.50749496	35.46364976	Bricktown canal maintenance facility	14.732	88.58268	naturally_occurring	more than 18.29 m	0 to 15.24 cm	OklahomaCity	NA	NA	NA	NA	NA	NA	NA	NA	NA	NA	NA	NA	NA
7/12/2016	inventory_date	Loblolly pine	Pinus taeda	Oklahoma City	Oklahoma	-97.50731527	35.46374732	Bricktown canal maintenance facility	18.034	91.86352	naturally_occurring	more than 18.29 m	15.24 to 30.48 cm	OklahomaCity	NA	NA	NA	NA	NA	NA	NA	NA	NA	NA	NA	NA	NA
7/12/2016	inventory_date	Loblolly pine	Pinus taeda	Oklahoma City	Oklahoma	-97.50729816	35.46376562	Bricktown canal maintenance facility	20.574	121.39108	naturally_occurring	more than 18.29 m	15.24 to 30.48 cm	OklahomaCity	NA	NA	NA	NA	NA	NA	NA	NA	NA	NA	NA	NA	NA
7/12/2016	inventory_date	Loblolly pine	Pinus taeda	Oklahoma City	Oklahoma	-97.50731313	35.46378391	Bricktown canal maintenance facility	11.684	121.39108	naturally_occurring	more than 18.29 m	0 to 15.24 cm	OklahomaCity	NA	NA	NA	NA	NA	NA	NA	NA	NA	NA	NA	NA	NA
7/12/2016	inventory_date	Loblolly pine	Pinus taeda	Oklahoma City	Oklahoma	-97.50729067	35.46379959	Bricktown canal maintenance facility	13.462	95.14436	naturally_occurring	more than 18.29 m	0 to 15.24 cm	OklahomaCity	NA	NA	NA	NA	NA	NA	NA	NA	NA	NA	NA	NA	NA
7/12/2016	inventory_date	Loblolly pine	Pinus taeda	Oklahoma City	Oklahoma	-97.50731099	35.46382224	Bricktown canal maintenance facility	20.066	124.67192	naturally_occurring	more than 18.29 m	15.24 to 30.48 cm	OklahomaCity	NA	NA	NA	NA	NA	NA	NA	NA	NA	NA	NA	NA	NA
7/12/2016	inventory_date	Common baldcypress	Taxodium distichum	Oklahoma City	Oklahoma	-97.50727249	35.46383792	Bricktown canal maintenance facility	15.24	72.17848	naturally_occurring	more than 18.29 m	0 to 15.24 cm	OklahomaCity	NA	NA	NA	NA	NA	NA	NA	NA	NA	NA	NA	NA	NA
7/12/2016	inventory_date	Common baldcypress	Taxodium distichum	Oklahoma City	Oklahoma	-97.50725003	35.46380482	Bricktown canal maintenance facility	11.43	45.93176	naturally_occurring	more than 18.29 m	0 to 15.24 cm	OklahomaCity	NA	NA	NA	NA	NA	NA	NA	NA	NA	NA	NA	NA	NA
7/12/2016	inventory_date	Common baldcypress	Taxodium distichum	Oklahoma City	Oklahoma	-97.50721794	35.4637813	Bricktown canal maintenance facility	16.51	59.05512	naturally_occurring	more than 18.29 m	15.24 to 30.48 cm	OklahomaCity	NA	NA	NA	NA	NA	NA	NA	NA	NA	NA	NA	NA	NA
7/12/2016	inventory_date	Common baldcypress	Taxodium distichum	Oklahoma City	Oklahoma	-97.50718799	35.4637569	Bricktown canal maintenance facility	22.86	78.74016	naturally_occurring	more than 18.29 m	15.24 to 30.48 cm	OklahomaCity	NA	NA	NA	NA	NA	NA	NA	NA	NA	NA	NA	NA	NA
7/12/2016	inventory_date	Common baldcypress	Taxodium distichum	Oklahoma City	Oklahoma	-97.50705216	35.46373077	Bricktown canal maintenance facility	23.622	104.98688	naturally_occurring	more than 18.29 m	15.24 to 30.48 cm	OklahomaCity	NA	NA	NA	NA	NA	NA	NA	NA	NA	NA	NA	NA	NA
7/12/2016	inventory_date	Common crapemyrtle	Lagerstroemia indica	Oklahoma City	Oklahoma	-97.50710457	35.46370812	Bricktown canal maintenance facility	3.556	29.52756	introduced	more than 18.29 m	0 to 15.24 cm	OklahomaCity	NA	NA	NA	NA	NA	NA	NA	NA	NA	NA	NA	NA	NA
7/12/2016	inventory_date	Common crapemyrtle	Lagerstroemia indica	Oklahoma City	Oklahoma	-97.50709601	35.46369505	Bricktown canal maintenance facility	3.302	32.8084	introduced	more than 18.29 m	0 to 15.24 cm	OklahomaCity	NA	NA	NA	NA	NA	NA	NA	NA	NA	NA	NA	NA	NA
7/12/2016	inventory_date	Loblolly pine	Pinus taeda	Oklahoma City	Oklahoma	-97.50703398	35.46367502	Bricktown canal maintenance facility	21.844	85.30184	naturally_occurring	more than 18.29 m	15.24 to 30.48 cm	OklahomaCity	NA	NA	NA	NA	NA	NA	NA	NA	NA	NA	NA	NA	NA
7/12/2016	inventory_date	Loblolly pine	Pinus taeda	Oklahoma City	Oklahoma	-97.50701473	35.46365411	Bricktown canal maintenance facility	12.954	68.89764	naturally_occurring	more than 18.29 m	0 to 15.24 cm	OklahomaCity	NA	NA	NA	NA	NA	NA	NA	NA	NA	NA	NA	NA	NA
7/12/2016	inventory_date	Loblolly pine	Pinus taeda	Oklahoma City	Oklahoma	-97.50698585	35.4636393	Bricktown canal maintenance facility	23.622	82.021	naturally_occurring	more than 18.29 m	15.24 to 30.48 cm	OklahomaCity	NA	NA	NA	NA	NA	NA	NA	NA	NA	NA	NA	NA	NA
7/12/2016	inventory_date	Southern magnolia	Magnolia grandiflora	Oklahoma City	Oklahoma	-97.50695376	35.4636393	Bricktown canal maintenance facility	3.81	32.8084	introduced	more than 18.29 m	0 to 15.24 cm	OklahomaCity	NA	NA	NA	NA	NA	NA	NA	NA	NA	NA	NA	NA	NA
7/12/2016	inventory_date	Eastern redbud	Cercis canadensis	Oklahoma City	Oklahoma	-97.50695697	35.46350689	Bricktown canal maintenance facility	17.272	49.2126	naturally_occurring	more than 18.29 m	15.24 to 30.48 cm	OklahomaCity	NA	NA	NA	NA	NA	NA	NA	NA	NA	NA	NA	NA	NA
7/12/2016	inventory_date	Eastern redbud	Cercis canadensis	Oklahoma City	Oklahoma	-97.50694628	35.46346769	Bricktown canal maintenance facility	26.416	82.021	naturally_occurring	more than 18.29 m	15.24 to 30.48 cm	OklahomaCity	NA	NA	NA	NA	NA	NA	NA	NA	NA	NA	NA	NA	NA
7/12/2016	inventory_date	Atlas cedar	Cedrus atlantica	Oklahoma City	Oklahoma	-97.50693023	35.4634311	Bricktown canal maintenance facility	9.144	45.93176	introduced	more than 18.29 m	0 to 15.24 cm	OklahomaCity	NA	NA	NA	NA	NA	NA	NA	NA	NA	NA	NA	NA	NA
7/12/2016	inventory_date	Chinese pistache	Pistacia chinensis	Oklahoma City	Oklahoma	-97.50683183	35.46336838	Bricktown canal maintenance facility	22.86	65.6168	introduced	more than 18.29 m	15.24 to 30.48 cm	OklahomaCity	NA	NA	NA	NA	NA	NA	NA	NA	NA	NA	NA	NA	NA
7/12/2016	inventory_date	Chinese pistache	Pistacia chinensis	Oklahoma City	Oklahoma	-97.50678477	35.4633527	Bricktown canal maintenance facility	17.272	65.6168	introduced	more than 18.29 m	15.24 to 30.48 cm	OklahomaCity	NA	NA	NA	NA	NA	NA	NA	NA	NA	NA	NA	NA	NA
7/12/2016	inventory_date	Chinese pistache	Pistacia chinensis	Oklahoma City	Oklahoma	-97.50673771	35.4633405	Bricktown canal maintenance facility	24.13	68.89764	introduced	more than 18.29 m	15.24 to 30.48 cm	OklahomaCity	NA	NA	NA	NA	NA	NA	NA	NA	NA	NA	NA	NA	NA
7/12/2016	inventory_date	Common baldcypress	Taxodium distichum	Oklahoma City	Oklahoma	-97.5068821	35.46352518	Bricktown canal maintenance facility	27.94	108.26772	naturally_occurring	more than 18.29 m	15.24 to 30.48 cm	OklahomaCity	NA	NA	NA	NA	NA	NA	NA	NA	NA	NA	NA	NA	NA
7/12/2016	inventory_date	American holly	Ilex opaca	Oklahoma City	Oklahoma	-97.5068436	35.46353302	Bricktown canal maintenance facility	6.604	42.65092	naturally_occurring	more than 18.29 m	0 to 15.24 cm	OklahomaCity	NA	NA	NA	NA	NA	NA	NA	NA	NA	NA	NA	NA	NA
7/12/2016	inventory_date	American holly	Ilex opaca	Oklahoma City	Oklahoma	-97.50682221	35.46352257	Bricktown canal maintenance facility	5.588	42.65092	naturally_occurring	more than 18.29 m	0 to 15.24 cm	OklahomaCity	NA	NA	NA	NA	NA	NA	NA	NA	NA	NA	NA	NA	NA
7/12/2016	inventory_date	American holly	Ilex opaca	Oklahoma City	Oklahoma	-97.50679761	35.46353041	Bricktown canal maintenance facility	7.112	42.65092	naturally_occurring	more than 18.29 m	0 to 15.24 cm	OklahomaCity	NA	NA	NA	NA	NA	NA	NA	NA	NA	NA	NA	NA	NA
7/12/2016	inventory_date	Southern magnolia	Magnolia grandiflora	Oklahoma City	Oklahoma	-97.5067698	35.46351647	Bricktown canal maintenance facility	10.414	49.2126	introduced	more than 18.29 m	0 to 15.24 cm	OklahomaCity	NA	NA	NA	NA	NA	NA	NA	NA	NA	NA	NA	NA	NA
7/12/2016	inventory_date	Chinese elm	Ulmus parvifolia	Oklahoma City	Oklahoma	-97.50678691	35.46359052	Bricktown canal maintenance facility	22.352	85.30184	introduced	more than 18.29 m	15.24 to 30.48 cm	OklahomaCity	NA	NA	NA	NA	NA	NA	NA	NA	NA	NA	NA	NA	NA
7/12/2016	inventory_date	Chinese elm	Ulmus parvifolia	Oklahoma City	Oklahoma	-97.50670349	35.46355306	Bricktown canal maintenance facility	29.972	108.26772	introduced	more than 18.29 m	15.24 to 30.48 cm	OklahomaCity	NA	NA	NA	NA	NA	NA	NA	NA	NA	NA	NA	NA	NA
7/12/2016	inventory_date	Chinese elm	Ulmus parvifolia	Oklahoma City	Oklahoma	-97.50659546	35.46356264	Bricktown canal maintenance facility	25.908	101.70604	introduced	more than 18.29 m	15.24 to 30.48 cm	OklahomaCity	NA	NA	NA	NA	NA	NA	NA	NA	NA	NA	NA	NA	NA
7/12/2016	inventory_date	Chinese elm	Ulmus parvifolia	Oklahoma City	Oklahoma	-97.50670669	35.46344242	Bricktown canal maintenance facility	34.544	108.26772	introduced	more than 18.29 m	30.48 to 45.72 cm	OklahomaCity	NA	NA	NA	NA	NA	NA	NA	NA	NA	NA	NA	NA	NA
7/12/2016	inventory_date	Chinese elm	Ulmus parvifolia	Oklahoma City	Oklahoma	-97.50664145	35.46348337	Bricktown canal maintenance facility	26.162	101.70604	introduced	more than 18.29 m	15.24 to 30.48 cm	OklahomaCity	NA	NA	NA	NA	NA	NA	NA	NA	NA	NA	NA	NA	NA
7/12/2016	inventory_date	Chinese elm	Ulmus parvifolia	Oklahoma City	Oklahoma	-97.50661471	35.4634433	Bricktown canal maintenance facility	31.242	104.98688	introduced	more than 18.29 m	30.48 to 45.72 cm	OklahomaCity	NA	NA	NA	NA	NA	NA	NA	NA	NA	NA	NA	NA	NA
7/12/2016	inventory_date	Common baldcypress	Taxodium distichum	Oklahoma City	Oklahoma	-97.50616443	35.46340584	Bricktown canal maintenance facility	23.114	95.14436	naturally_occurring	more than 18.29 m	15.24 to 30.48 cm	OklahomaCity	NA	NA	NA	NA	NA	NA	NA	NA	NA	NA	NA	NA	NA
7/12/2016	inventory_date	Common baldcypress	Taxodium distichum	Oklahoma City	Oklahoma	-97.5060671	35.46335095	Bricktown canal maintenance facility	31.242	127.95276	naturally_occurring	more than 18.29 m	30.48 to 45.72 cm	OklahomaCity	NA	NA	NA	NA	NA	NA	NA	NA	NA	NA	NA	NA	NA
7/12/2016	inventory_date	Common baldcypress	Taxodium distichum	Oklahoma City	Oklahoma	-97.50593768	35.46335008	Bricktown canal maintenance facility	19.05	88.58268	naturally_occurring	more than 18.29 m	15.24 to 30.48 cm	OklahomaCity	NA	NA	NA	NA	NA	NA	NA	NA	NA	NA	NA	NA	NA
7/12/2016	inventory_date	American holly	Ilex opaca	Oklahoma City	Oklahoma	-97.50587458	35.4633588	Bricktown canal maintenance facility	5.334	29.52756	naturally_occurring	more than 18.29 m	0 to 15.24 cm	OklahomaCity	NA	NA	NA	NA	NA	NA	NA	NA	NA	NA	NA	NA	NA
7/12/2016	inventory_date	American holly	Ilex opaca	Oklahoma City	Oklahoma	-97.50582966	35.46334921	Bricktown canal maintenance facility	5.588	29.52756	naturally_occurring	more than 18.29 m	0 to 15.24 cm	OklahomaCity	NA	NA	NA	NA	NA	NA	NA	NA	NA	NA	NA	NA	NA
7/12/2016	inventory_date	American holly	Ilex opaca	Oklahoma City	Oklahoma	-97.50579009	35.46335967	Bricktown canal maintenance facility	5.588	29.52756	naturally_occurring	more than 18.29 m	0 to 15.24 cm	OklahomaCity	NA	NA	NA	NA	NA	NA	NA	NA	NA	NA	NA	NA	NA
7/12/2016	inventory_date	Cedar elm	Ulmus crassifolia	Oklahoma City	Oklahoma	-97.50574944	35.46334486	Bricktown canal maintenance facility	18.288	85.30184	naturally_occurring	more than 18.29 m	15.24 to 30.48 cm	OklahomaCity	NA	NA	NA	NA	NA	NA	NA	NA	NA	NA	NA	NA	NA
7/12/2016	inventory_date	Common baldcypress	Taxodium distichum	Oklahoma City	Oklahoma	-97.50562323	35.46318718	Bricktown canal maintenance facility	31.242	118.11024	naturally_occurring	more than 18.29 m	30.48 to 45.72 cm	OklahomaCity	NA	NA	NA	NA	NA	NA	NA	NA	NA	NA	NA	NA	NA
7/12/2016	inventory_date	Cedar elm	Ulmus crassifolia	Oklahoma City	Oklahoma	-97.50551307	35.46324816	Bricktown canal maintenance facility	17.018	85.30184	naturally_occurring	more than 18.29 m	15.24 to 30.48 cm	OklahomaCity	NA	NA	NA	NA	NA	NA	NA	NA	NA	NA	NA	NA	NA
7/12/2016	inventory_date	Water oak	Quercus nigra	Oklahoma City	Oklahoma	-97.50525852	35.46315843	Bricktown canal maintenance facility	15.494	78.74016	naturally_occurring	more than 18.29 m	15.24 to 30.48 cm	OklahomaCity	NA	NA	NA	NA	NA	NA	NA	NA	NA	NA	NA	NA	NA
7/12/2016	inventory_date	Common baldcypress	Taxodium distichum	Oklahoma City	Oklahoma	-97.50506707	35.46318718	Bricktown canal maintenance facility	20.32	72.17848	naturally_occurring	more than 18.29 m	15.24 to 30.48 cm	OklahomaCity	NA	NA	NA	NA	NA	NA	NA	NA	NA	NA	NA	NA	NA
7/12/2016	inventory_date	Common baldcypress	Taxodium distichum	Oklahoma City	Oklahoma	-97.50513445	35.46320286	Bricktown canal maintenance facility	12.7	52.49344	naturally_occurring	more than 18.29 m	0 to 15.24 cm	OklahomaCity	NA	NA	NA	NA	NA	NA	NA	NA	NA	NA	NA	NA	NA
7/12/2016	inventory_date	Common baldcypress	Taxodium distichum	Oklahoma City	Oklahoma	-97.50513338	35.46326297	Bricktown canal maintenance facility	11.176	59.05512	naturally_occurring	more than 18.29 m	0 to 15.24 cm	OklahomaCity	NA	NA	NA	NA	NA	NA	NA	NA	NA	NA	NA	NA	NA
7/12/2016	inventory_date	Cedar elm	Ulmus crassifolia	Oklahoma City	Oklahoma	-97.50514728	35.46337622	Bricktown canal maintenance facility	19.05	68.89764	naturally_occurring	more than 18.29 m	15.24 to 30.48 cm	OklahomaCity	NA	NA	NA	NA	NA	NA	NA	NA	NA	NA	NA	NA	NA
7/12/2016	inventory_date	Castus) chastetree vitex agnus	NA	Oklahoma City	Oklahoma	-97.50495369	35.46311139	Bricktown canal maintenance facility	7.62	59.05512	no_info	more than 18.29 m	0 to 15.24 cm	OklahomaCity	NA	NA	NA	NA	NA	NA	NA	NA	NA	NA	NA	NA	NA
7/12/2016	inventory_date	Castus) chastetree vitex agnus	NA	Oklahoma City	Oklahoma	-97.50494834	35.46313317	Bricktown canal maintenance facility	7.62	59.05512	no_info	more than 18.29 m	0 to 15.24 cm	OklahomaCity	NA	NA	NA	NA	NA	NA	NA	NA	NA	NA	NA	NA	NA
7/12/2016	inventory_date	Castus) chastetree vitex agnus	NA	Oklahoma City	Oklahoma	-97.50491412	35.46312969	Bricktown canal maintenance facility	7.62	59.05512	no_info	more than 18.29 m	0 to 15.24 cm	OklahomaCity	NA	NA	NA	NA	NA	NA	NA	NA	NA	NA	NA	NA	NA
7/12/2016	inventory_date	Castus) chastetree vitex agnus	NA	Oklahoma City	Oklahoma	-97.50497829	35.46305128	Bricktown canal maintenance facility	7.62	59.05512	no_info	more than 18.29 m	0 to 15.24 cm	OklahomaCity	NA	NA	NA	NA	NA	NA	NA	NA	NA	NA	NA	NA	NA
7/12/2016	inventory_date	Red maple	Acer rubrum	Oklahoma City	Oklahoma	-97.5048938	35.46307045	Bricktown canal maintenance facility	10.922	62.33596	naturally_occurring	more than 18.29 m	0 to 15.24 cm	OklahomaCity	NA	NA	NA	NA	NA	NA	NA	NA	NA	NA	NA	NA	NA
7/12/2016	inventory_date	Red maple	Acer rubrum	Oklahoma City	Oklahoma	-97.50496974	35.46295023	Bricktown canal maintenance facility	17.526	72.17848	naturally_occurring	more than 18.29 m	15.24 to 30.48 cm	OklahomaCity	NA	NA	NA	NA	NA	NA	NA	NA	NA	NA	NA	NA	NA
7/12/2016	inventory_date	Arizona cypress	Cupressus arizonica	Oklahoma City	Oklahoma	-97.50494514	35.46295284	Bricktown canal maintenance facility	23.622	59.05512	introduced	more than 18.29 m	15.24 to 30.48 cm	OklahomaCity	NA	NA	NA	NA	NA	NA	NA	NA	NA	NA	NA	NA	NA
7/12/2016	inventory_date	Japanese umbrella pine	Sciadopitys verticillata	Oklahoma City	Oklahoma	-97.50490128	35.46294762	Bricktown canal maintenance facility	9.652	26.24672	introduced	more than 18.29 m	0 to 15.24 cm	OklahomaCity	NA	NA	NA	NA	NA	NA	NA	NA	NA	NA	NA	NA	NA
7/12/2016	inventory_date	Japanese umbrella pine	Sciadopitys verticillata	Oklahoma City	Oklahoma	-97.50487989	35.4629511	Bricktown canal maintenance facility	5.08	19.68504	introduced	more than 18.29 m	0 to 15.24 cm	OklahomaCity	NA	NA	NA	NA	NA	NA	NA	NA	NA	NA	NA	NA	NA
7/12/2016	inventory_date	Common crapemyrtle	Lagerstroemia indica	Oklahoma City	Oklahoma	-97.50478363	35.46296678	Bricktown canal maintenance facility	2.54	32.8084	introduced	more than 18.29 m	0 to 15.24 cm	OklahomaCity	NA	NA	NA	NA	NA	NA	NA	NA	NA	NA	NA	NA	NA
7/12/2016	inventory_date	Swamp white oak	Quercus bicolor	Oklahoma City	Oklahoma	-97.50505316	35.46282391	Bricktown canal maintenance facility	23.368	65.6168	introduced	more than 18.29 m	15.24 to 30.48 cm	OklahomaCity	NA	NA	NA	NA	NA	NA	NA	NA	NA	NA	NA	NA	NA
7/12/2016	inventory_date	Common crapemyrtle	Lagerstroemia indica	Oklahoma City	Oklahoma	-97.50516226	35.46222892	Bricktown canal maintenance facility	12.192	75.45932	introduced	more than 18.29 m	0 to 15.24 cm	OklahomaCity	NA	NA	NA	NA	NA	NA	NA	NA	NA	NA	NA	NA	NA
7/12/2016	inventory_date	Common crapemyrtle	Lagerstroemia indica	Oklahoma City	Oklahoma	-97.50514086	35.46220453	Bricktown canal maintenance facility	12.7	75.45932	introduced	more than 18.29 m	0 to 15.24 cm	OklahomaCity	NA	NA	NA	NA	NA	NA	NA	NA	NA	NA	NA	NA	NA
7/12/2016	inventory_date	Common crapemyrtle	Lagerstroemia indica	Oklahoma City	Oklahoma	-97.50513338	35.46217317	Bricktown canal maintenance facility	3.302	45.93176	introduced	more than 18.29 m	0 to 15.24 cm	OklahomaCity	NA	NA	NA	NA	NA	NA	NA	NA	NA	NA	NA	NA	NA
7/12/2016	inventory_date	Common crapemyrtle	Lagerstroemia indica	Oklahoma City	Oklahoma	-97.50513873	35.46214703	Bricktown canal maintenance facility	12.446	78.74016	introduced	more than 18.29 m	0 to 15.24 cm	OklahomaCity	NA	NA	NA	NA	NA	NA	NA	NA	NA	NA	NA	NA	NA
7/12/2016	inventory_date	Common crapemyrtle	Lagerstroemia indica	Oklahoma City	Oklahoma	-97.50516226	35.46212787	Bricktown canal maintenance facility	15.748	78.74016	introduced	more than 18.29 m	15.24 to 30.48 cm	OklahomaCity	NA	NA	NA	NA	NA	NA	NA	NA	NA	NA	NA	NA	NA
7/12/2016	inventory_date	Castus) chastetree vitex agnus	NA	Oklahoma City	Oklahoma	-97.50514193	35.46208257	Bricktown canal maintenance facility	8.636	59.05512	no_info	more than 18.29 m	0 to 15.24 cm	OklahomaCity	NA	NA	NA	NA	NA	NA	NA	NA	NA	NA	NA	NA	NA
7/12/2016	inventory_date	Eastern redbud	Cercis canadensis	Oklahoma City	Oklahoma	-97.50512054	35.46180641	Bricktown canal maintenance facility	13.97	45.93176	naturally_occurring	more than 18.29 m	0 to 15.24 cm	OklahomaCity	NA	NA	NA	NA	NA	NA	NA	NA	NA	NA	NA	NA	NA
7/12/2016	inventory_date	Eastern redbud	Cercis canadensis	Oklahoma City	Oklahoma	-97.50515691	35.46173759	Bricktown canal maintenance facility	3.556	29.52756	naturally_occurring	more than 18.29 m	0 to 15.24 cm	OklahomaCity	NA	NA	NA	NA	NA	NA	NA	NA	NA	NA	NA	NA	NA
7/12/2016	inventory_date	Chinese pistache	Pistacia chinensis	Oklahoma City	Oklahoma	-97.50508418	35.46169752	Bricktown canal maintenance facility	16.256	55.77428	introduced	more than 18.29 m	15.24 to 30.48 cm	OklahomaCity	NA	NA	NA	NA	NA	NA	NA	NA	NA	NA	NA	NA	NA
7/12/2016	inventory_date	Castus) chastetree vitex agnus	NA	Oklahoma City	Oklahoma	-97.5052275	35.46164263	Bricktown canal maintenance facility	7.62	59.05512	no_info	more than 18.29 m	0 to 15.24 cm	OklahomaCity	NA	NA	NA	NA	NA	NA	NA	NA	NA	NA	NA	NA	NA
7/12/2016	inventory_date	Eastern redbud	Cercis canadensis	Oklahoma City	Oklahoma	-97.50509487	35.46155203	Bricktown canal maintenance facility	5.08	32.8084	naturally_occurring	more than 18.29 m	0 to 15.24 cm	OklahomaCity	NA	NA	NA	NA	NA	NA	NA	NA	NA	NA	NA	NA	NA
7/12/2016	inventory_date	Eastern redbud	Cercis canadensis	Oklahoma City	Oklahoma	-97.50518579	35.46143704	Bricktown canal maintenance facility	17.78	42.65092	naturally_occurring	more than 18.29 m	15.24 to 30.48 cm	OklahomaCity	NA	NA	NA	NA	NA	NA	NA	NA	NA	NA	NA	NA	NA
7/12/2016	inventory_date	Eastern redbud	Cercis canadensis	Oklahoma City	Oklahoma	-97.50524461	35.46141352	Bricktown canal maintenance facility	12.446	39.37008	naturally_occurring	more than 18.29 m	0 to 15.24 cm	OklahomaCity	NA	NA	NA	NA	NA	NA	NA	NA	NA	NA	NA	NA	NA
7/12/2016	inventory_date	Eastern redbud	Cercis canadensis	Oklahoma City	Oklahoma	-97.5052414	35.46148234	Bricktown canal maintenance facility	8.636	36.08924	naturally_occurring	more than 18.29 m	0 to 15.24 cm	OklahomaCity	NA	NA	NA	NA	NA	NA	NA	NA	NA	NA	NA	NA	NA
7/12/2016	inventory_date	Cedar elm	Ulmus crassifolia	Oklahoma City	Oklahoma	-97.50529809	35.46141962	Bricktown canal maintenance facility	17.78	68.89764	naturally_occurring	more than 18.29 m	15.24 to 30.48 cm	OklahomaCity	NA	NA	NA	NA	NA	NA	NA	NA	NA	NA	NA	NA	NA
7/12/2016	inventory_date	Cedar elm	Ulmus crassifolia	Oklahoma City	Oklahoma	-97.50528739	35.46147973	Bricktown canal maintenance facility	29.464	95.14436	naturally_occurring	more than 18.29 m	15.24 to 30.48 cm	OklahomaCity	NA	NA	NA	NA	NA	NA	NA	NA	NA	NA	NA	NA	NA
7/12/2016	inventory_date	Cedar elm	Ulmus crassifolia	Oklahoma City	Oklahoma	-97.50538793	35.46146753	Bricktown canal maintenance facility	29.21	101.70604	naturally_occurring	more than 18.29 m	15.24 to 30.48 cm	OklahomaCity	NA	NA	NA	NA	NA	NA	NA	NA	NA	NA	NA	NA	NA
8/1/2016	inventory_date	Callery pear	Pyrus calleryana	Oklahoma City	Oklahoma	-97.53606783	35.56884387	Britton park	39.116	101.70604	introduced	more than 18.29 m	30.48 to 45.72 cm	OklahomaCity	NA	NA	NA	NA	NA	NA	NA	NA	NA	NA	NA	NA	NA
8/1/2016	inventory_date	Austrian pine	Pinus nigra	Oklahoma City	Oklahoma	-97.53591655	35.56867674	Britton park	34.798	82.021	introduced	more than 18.29 m	30.48 to 45.72 cm	OklahomaCity	NA	NA	NA	NA	NA	NA	NA	NA	NA	NA	NA	NA	NA
8/10/2017	inventory_date	Vacant site) vacant site	NA	Oklahoma City	Oklahoma	-97.53606106	35.56855001	Britton park	0	0	no_info	NA	NA	OklahomaCity	NA	NA	NA	NA	NA	NA	NA	NA	NA	NA	NA	NA	NA
8/1/2016	inventory_date	Eastern redcedar	Juniperus virginiana	Oklahoma City	Oklahoma	-97.53612428	35.5690404	Britton park	28.702	78.74016	naturally_occurring	more than 18.29 m	15.24 to 30.48 cm	OklahomaCity	NA	NA	NA	NA	NA	NA	NA	NA	NA	NA	NA	NA	NA
8/1/2016	inventory_date	Chinese pistache	Pistacia chinensis	Oklahoma City	Oklahoma	-97.53539722	35.56930304	Britton park	31.75	101.70604	introduced	more than 18.29 m	30.48 to 45.72 cm	OklahomaCity	NA	NA	NA	NA	NA	NA	NA	NA	NA	NA	NA	NA	NA
8/1/2016	inventory_date	Callery pear	Pyrus calleryana	Oklahoma City	Oklahoma	-97.53588946	35.5693563	Britton park	11.684	52.49344	introduced	more than 18.29 m	0 to 15.24 cm	OklahomaCity	NA	NA	NA	NA	NA	NA	NA	NA	NA	NA	NA	NA	NA
8/1/2016	inventory_date	Austrian pine	Pinus nigra	Oklahoma City	Oklahoma	-97.53609493	35.56869143	Britton park	25.908	68.89764	introduced	more than 18.29 m	15.24 to 30.48 cm	OklahomaCity	NA	NA	NA	NA	NA	NA	NA	NA	NA	NA	NA	NA	NA
8/1/2016	inventory_date	Callery pear	Pyrus calleryana	Oklahoma City	Oklahoma	-97.53569301	35.56860878	Britton park	30.226	82.021	introduced	more than 18.29 m	15.24 to 30.48 cm	OklahomaCity	NA	NA	NA	NA	NA	NA	NA	NA	NA	NA	NA	NA	NA
8/1/2016	inventory_date	Eastern redcedar	Juniperus virginiana	Oklahoma City	Oklahoma	-97.53549883	35.5685445	Britton park	36.068	75.45932	naturally_occurring	more than 18.29 m	30.48 to 45.72 cm	OklahomaCity	NA	NA	NA	NA	NA	NA	NA	NA	NA	NA	NA	NA	NA
8/1/2016	inventory_date	Eastern redcedar	Juniperus virginiana	Oklahoma City	Oklahoma	-97.53611977	35.56911019	Britton park	22.352	82.021	naturally_occurring	more than 18.29 m	15.24 to 30.48 cm	OklahomaCity	NA	NA	NA	NA	NA	NA	NA	NA	NA	NA	NA	NA	NA
8/1/2016	inventory_date	Green ash	Fraxinus pennsylvanica	Oklahoma City	Oklahoma	-97.53540625	35.56909182	Britton park	23.368	72.17848	naturally_occurring	more than 18.29 m	15.24 to 30.48 cm	OklahomaCity	NA	NA	NA	NA	NA	NA	NA	NA	NA	NA	NA	NA	NA
8/1/2016	inventory_date	Callery pear	Pyrus calleryana	Oklahoma City	Oklahoma	-97.53607687	35.56925345	Britton park	21.844	75.45932	introduced	more than 18.29 m	15.24 to 30.48 cm	OklahomaCity	NA	NA	NA	NA	NA	NA	NA	NA	NA	NA	NA	NA	NA
8/1/2016	inventory_date	Callery pear	Pyrus calleryana	Oklahoma City	Oklahoma	-97.53609041	35.56861796	Britton park	24.892	68.89764	introduced	more than 18.29 m	15.24 to 30.48 cm	OklahomaCity	NA	NA	NA	NA	NA	NA	NA	NA	NA	NA	NA	NA	NA
8/1/2016	inventory_date	Siberian elm	Ulmus pumila	Oklahoma City	Oklahoma	-97.53558689	35.56863817	Britton park	71.628	108.26772	introduced	more than 18.29 m	60.96 to 76.2 cm	OklahomaCity	NA	NA	NA	NA	NA	NA	NA	NA	NA	NA	NA	NA	NA
8/1/2016	inventory_date	Green ash	Fraxinus pennsylvanica	Oklahoma City	Oklahoma	-97.53539497	35.56881265	Britton park	19.558	85.30184	naturally_occurring	more than 18.29 m	15.24 to 30.48 cm	OklahomaCity	NA	NA	NA	NA	NA	NA	NA	NA	NA	NA	NA	NA	NA
8/1/2016	inventory_date	Eastern redcedar	Juniperus virginiana	Oklahoma City	Oklahoma	-97.535404	35.56860694	Britton park	38.1	75.45932	naturally_occurring	more than 18.29 m	30.48 to 45.72 cm	OklahomaCity	NA	NA	NA	NA	NA	NA	NA	NA	NA	NA	NA	NA	NA
8/1/2016	inventory_date	Green ash	Fraxinus pennsylvanica	Oklahoma City	Oklahoma	-97.53546496	35.56933977	Britton park	11.176	59.05512	naturally_occurring	more than 18.29 m	0 to 15.24 cm	OklahomaCity	NA	NA	NA	NA	NA	NA	NA	NA	NA	NA	NA	NA	NA
8/1/2016	inventory_date	Green ash	Fraxinus pennsylvanica	Oklahoma City	Oklahoma	-97.53607687	35.56916896	Britton park	19.05	59.05512	naturally_occurring	more than 18.29 m	15.24 to 30.48 cm	OklahomaCity	NA	NA	NA	NA	NA	NA	NA	NA	NA	NA	NA	NA	NA
8/1/2016	inventory_date	Thornless honeylocust	Gleditsia triacanthos	Oklahoma City	Oklahoma	-97.53596848	35.56854082	Britton park	23.114	75.45932	naturally_occurring	more than 18.29 m	15.24 to 30.48 cm	OklahomaCity	NA	NA	NA	NA	NA	NA	NA	NA	NA	NA	NA	NA	NA
8/1/2016	inventory_date	Chinese pistache	Pistacia chinensis	Oklahoma City	Oklahoma	-97.53540174	35.56900183	Britton park	32.258	98.4252	introduced	more than 18.29 m	30.48 to 45.72 cm	OklahomaCity	NA	NA	NA	NA	NA	NA	NA	NA	NA	NA	NA	NA	NA
8/1/2016	inventory_date	Green ash	Fraxinus pennsylvanica	Oklahoma City	Oklahoma	-97.53592107	35.56887693	Britton park	12.954	68.89764	naturally_occurring	more than 18.29 m	0 to 15.24 cm	OklahomaCity	NA	NA	NA	NA	NA	NA	NA	NA	NA	NA	NA	NA	NA
8/1/2016	inventory_date	Callery pear	Pyrus calleryana	Oklahoma City	Oklahoma	-97.535404	35.56921304	Britton park	35.56	98.4252	introduced	more than 18.29 m	30.48 to 45.72 cm	OklahomaCity	NA	NA	NA	NA	NA	NA	NA	NA	NA	NA	NA	NA	NA
8/1/2016	inventory_date	Eastern redcedar	Juniperus virginiana	Oklahoma City	Oklahoma	-97.53577882	35.56905693	Britton park	25.908	68.89764	naturally_occurring	more than 18.29 m	15.24 to 30.48 cm	OklahomaCity	NA	NA	NA	NA	NA	NA	NA	NA	NA	NA	NA	NA	NA
8/1/2016	inventory_date	Siberian elm	Ulmus pumila	Oklahoma City	Oklahoma	-97.53593913	35.56914325	Britton park	28.702	82.021	introduced	more than 18.29 m	15.24 to 30.48 cm	OklahomaCity	NA	NA	NA	NA	NA	NA	NA	NA	NA	NA	NA	NA	NA
8/1/2016	inventory_date	Siberian elm	Ulmus pumila	Oklahoma City	Oklahoma	-97.53612883	35.56880954	Britton park	50.546	68.89764	introduced	more than 18.29 m	45.72 to 60.96 cm	OklahomaCity	NA	NA	NA	NA	NA	NA	NA	NA	NA	NA	NA	NA	NA
8/1/2016	inventory_date	Callery pear	Pyrus calleryana	Oklahoma City	Oklahoma	-97.53585107	35.56853531	Britton park	28.194	65.6168	introduced	more than 18.29 m	15.24 to 30.48 cm	OklahomaCity	NA	NA	NA	NA	NA	NA	NA	NA	NA	NA	NA	NA	NA
8/1/2016	inventory_date	Chinese pistache	Pistacia chinensis	Oklahoma City	Oklahoma	-97.53560044	35.56924243	Britton park	22.098	68.89764	introduced	more than 18.29 m	15.24 to 30.48 cm	OklahomaCity	NA	NA	NA	NA	NA	NA	NA	NA	NA	NA	NA	NA	NA
8/10/2017	inventory_date	Vacant site) vacant site	NA	Oklahoma City	Oklahoma	-97.53553722	35.56935079	Britton park	0	0	no_info	NA	NA	OklahomaCity	NA	NA	NA	NA	NA	NA	NA	NA	NA	NA	NA	NA	NA
8/1/2016	inventory_date	Eastern redcedar	Juniperus virginiana	Oklahoma City	Oklahoma	-97.53576979	35.56910651	Britton park	17.018	68.89764	naturally_occurring	more than 18.29 m	15.24 to 30.48 cm	OklahomaCity	NA	NA	NA	NA	NA	NA	NA	NA	NA	NA	NA	NA	NA
8/10/2017	inventory_date	Vacant site) vacant site	NA	Oklahoma City	Oklahoma	-97.53598429	35.56935997	Britton park	0	0	no_info	NA	NA	OklahomaCity	NA	NA	NA	NA	NA	NA	NA	NA	NA	NA	NA	NA	NA
2/5/2019	inventory_date	Juniperus scopulorum) rocky mountain juniper	NA	Oklahoma City	Oklahoma	-97.53588223	35.56884856	Britton park	2.54	32.8084	no_info	more than 18.29 m	0 to 15.24 cm	OklahomaCity	NA	NA	NA	NA	NA	NA	NA	NA	NA	NA	NA	NA	NA
9/7/2016	inventory_date	American sycamore	Platanus occidentalis	Oklahoma City	Oklahoma	-97.55035585	35.43026304	Brock park	73.66	206.69292	naturally_occurring	more than 18.29 m	60.96 to 76.2 cm	OklahomaCity	NA	NA	NA	NA	NA	NA	NA	NA	NA	NA	NA	NA	NA
2/1/2019	inventory_date	Vacant site) vacant site	NA	Oklahoma City	Oklahoma	-97.55055455	35.43081315	Brock park	0	0	no_info	NA	NA	OklahomaCity	NA	NA	NA	NA	NA	NA	NA	NA	NA	NA	NA	NA	NA
9/7/2016	inventory_date	Chinese elm	Ulmus parvifolia	Oklahoma City	Oklahoma	-97.55029037	35.43136141	Brock park	14.478	78.74016	introduced	more than 18.29 m	0 to 15.24 cm	OklahomaCity	NA	NA	NA	NA	NA	NA	NA	NA	NA	NA	NA	NA	NA
9/7/2016	inventory_date	White mulberry	Morus alba	Oklahoma City	Oklahoma	-97.54983878	35.43208629	Brock park	85.598	127.95276	introduced	more than 18.29 m	more than 76.2 cm	OklahomaCity	NA	NA	NA	NA	NA	NA	NA	NA	NA	NA	NA	NA	NA
9/7/2016	inventory_date	Austrian pine	Pinus nigra	Oklahoma City	Oklahoma	-97.54945041	35.43250208	Brock park	38.1	98.4252	introduced	more than 18.29 m	30.48 to 45.72 cm	OklahomaCity	NA	NA	NA	NA	NA	NA	NA	NA	NA	NA	NA	NA	NA
9/7/2016	inventory_date	Austrian pine	Pinus nigra	Oklahoma City	Oklahoma	-97.5492359	35.43284796	Brock park	53.086	137.79528	introduced	more than 18.29 m	45.72 to 60.96 cm	OklahomaCity	NA	NA	NA	NA	NA	NA	NA	NA	NA	NA	NA	NA	NA
9/7/2016	inventory_date	Eastern redbud	Cercis canadensis	Oklahoma City	Oklahoma	-97.54826097	35.4361284	Brock park	16.51	59.05512	naturally_occurring	more than 18.29 m	15.24 to 30.48 cm	OklahomaCity	NA	NA	NA	NA	NA	NA	NA	NA	NA	NA	NA	NA	NA
9/7/2016	inventory_date	Austrian pine	Pinus nigra	Oklahoma City	Oklahoma	-97.54819822	35.43668767	Brock park	51.562	88.58268	introduced	more than 18.29 m	45.72 to 60.96 cm	OklahomaCity	NA	NA	NA	NA	NA	NA	NA	NA	NA	NA	NA	NA	NA
9/7/2016	inventory_date	Common baldcypress	Taxodium distichum	Oklahoma City	Oklahoma	-97.55048907	35.43064572	Brock park	38.608	127.95276	naturally_occurring	more than 18.29 m	30.48 to 45.72 cm	OklahomaCity	NA	NA	NA	NA	NA	NA	NA	NA	NA	NA	NA	NA	NA
9/7/2016	inventory_date	Sawtooth oak	Quercus acutissima	Oklahoma City	Oklahoma	-97.54801378	35.43751184	Brock park	23.876	108.26772	introduced	more than 18.29 m	15.24 to 30.48 cm	OklahomaCity	NA	NA	NA	NA	NA	NA	NA	NA	NA	NA	NA	NA	NA
9/7/2016	inventory_date	Austrian pine	Pinus nigra	Oklahoma City	Oklahoma	-97.55058129	35.42832244	Brock park	42.164	88.58268	introduced	more than 18.29 m	30.48 to 45.72 cm	OklahomaCity	NA	NA	NA	NA	NA	NA	NA	NA	NA	NA	NA	NA	NA
9/7/2016	inventory_date	Western soapberry	Sapindus drummondii	Oklahoma City	Oklahoma	-97.55011876	35.43096217	Brock park	52.324	157.48032	no_info	more than 18.29 m	45.72 to 60.96 cm	OklahomaCity	NA	NA	NA	NA	NA	NA	NA	NA	NA	NA	NA	NA	NA
9/7/2016	inventory_date	Ponderosa pine	Pinus ponderosa	Oklahoma City	Oklahoma	-97.54770254	35.43545948	Brock park	34.29	98.4252	naturally_occurring	more than 18.29 m	30.48 to 45.72 cm	OklahomaCity	NA	NA	NA	NA	NA	NA	NA	NA	NA	NA	NA	NA	NA
9/7/2016	inventory_date	White ash	Fraxinus americana	Oklahoma City	Oklahoma	-97.54723966	35.43603715	Brock park	61.468	177.16536	naturally_occurring	more than 18.29 m	60.96 to 76.2 cm	OklahomaCity	NA	NA	NA	NA	NA	NA	NA	NA	NA	NA	NA	NA	NA
9/7/2016	inventory_date	Chinese pistache	Pistacia chinensis	Oklahoma City	Oklahoma	-97.54743575	35.43683794	Brock park	67.564	127.95276	introduced	more than 18.29 m	60.96 to 76.2 cm	OklahomaCity	NA	NA	NA	NA	NA	NA	NA	NA	NA	NA	NA	NA	NA
9/7/2016	inventory_date	Common hackberry	Celtis occidentalis	Oklahoma City	Oklahoma	-97.54727793	35.439281	Brock park	65.024	118.11024	naturally_occurring	more than 18.29 m	60.96 to 76.2 cm	OklahomaCity	NA	NA	NA	NA	NA	NA	NA	NA	NA	NA	NA	NA	NA
9/7/2016	inventory_date	Austrian pine	Pinus nigra	Oklahoma City	Oklahoma	-97.54720757	35.43826319	Brock park	14.478	39.37008	introduced	more than 18.29 m	0 to 15.24 cm	OklahomaCity	NA	NA	NA	NA	NA	NA	NA	NA	NA	NA	NA	NA	NA
9/7/2016	inventory_date	Austrian pine	Pinus nigra	Oklahoma City	Oklahoma	-97.54769434	35.43841192	Brock park	22.86	59.05512	introduced	more than 18.29 m	15.24 to 30.48 cm	OklahomaCity	NA	NA	NA	NA	NA	NA	NA	NA	NA	NA	NA	NA	NA
9/7/2016	inventory_date	White ash	Fraxinus americana	Oklahoma City	Oklahoma	-97.548299	35.43644754	Brock park	56.896	127.95276	naturally_occurring	more than 18.29 m	45.72 to 60.96 cm	OklahomaCity	NA	NA	NA	NA	NA	NA	NA	NA	NA	NA	NA	NA	NA
9/7/2016	inventory_date	Ponderosa pine	Pinus ponderosa	Oklahoma City	Oklahoma	-97.54682729	35.43860711	Brock park	33.528	59.05512	naturally_occurring	more than 18.29 m	30.48 to 45.72 cm	OklahomaCity	NA	NA	NA	NA	NA	NA	NA	NA	NA	NA	NA	NA	NA
9/7/2016	inventory_date	Sawtooth oak	Quercus acutissima	Oklahoma City	Oklahoma	-97.54735969	35.4377814	Brock park	64.77	196.8504	introduced	more than 18.29 m	60.96 to 76.2 cm	OklahomaCity	NA	NA	NA	NA	NA	NA	NA	NA	NA	NA	NA	NA	NA
9/7/2016	inventory_date	Chinese pistache	Pistacia chinensis	Oklahoma City	Oklahoma	-97.54741863	35.43727946	Brock park	16.51	59.05512	introduced	more than 18.29 m	15.24 to 30.48 cm	OklahomaCity	NA	NA	NA	NA	NA	NA	NA	NA	NA	NA	NA	NA	NA
9/7/2016	inventory_date	Chinese elm	Ulmus parvifolia	Oklahoma City	Oklahoma	-97.54751751	35.43647233	Brock park	39.116	98.4252	introduced	more than 18.29 m	30.48 to 45.72 cm	OklahomaCity	NA	NA	NA	NA	NA	NA	NA	NA	NA	NA	NA	NA	NA
9/7/2016	inventory_date	Ponderosa pine	Pinus ponderosa	Oklahoma City	Oklahoma	-97.5493759	35.43264926	Brock park	47.498	127.95276	naturally_occurring	more than 18.29 m	45.72 to 60.96 cm	OklahomaCity	NA	NA	NA	NA	NA	NA	NA	NA	NA	NA	NA	NA	NA
9/7/2016	inventory_date	London planetree	Platanus acerifolia	Oklahoma City	Oklahoma	-97.55008038	35.43181952	Brock park	51.054	137.79528	introduced	more than 18.29 m	45.72 to 60.96 cm	OklahomaCity	NA	NA	NA	NA	NA	NA	NA	NA	NA	NA	NA	NA	NA
9/7/2016	inventory_date	Common baldcypress	Taxodium distichum	Oklahoma City	Oklahoma	-97.54720805	35.43568576	Brock park	54.864	127.95276	naturally_occurring	more than 18.29 m	45.72 to 60.96 cm	OklahomaCity	NA	NA	NA	NA	NA	NA	NA	NA	NA	NA	NA	NA	NA
9/7/2016	inventory_date	Eastern redcedar	Juniperus virginiana	Oklahoma City	Oklahoma	-97.54776125	35.43567472	Brock park	50.8	127.95276	naturally_occurring	more than 18.29 m	45.72 to 60.96 cm	OklahomaCity	NA	NA	NA	NA	NA	NA	NA	NA	NA	NA	NA	NA	NA
9/7/2016	inventory_date	Common persimmon	Diospyros virginiana	Oklahoma City	Oklahoma	-97.54735398	35.43750255	Brock park	49.53	147.6378	naturally_occurring	more than 18.29 m	45.72 to 60.96 cm	OklahomaCity	NA	NA	NA	NA	NA	NA	NA	NA	NA	NA	NA	NA	NA
9/7/2016	inventory_date	Ponderosa pine	Pinus ponderosa	Oklahoma City	Oklahoma	-97.54763932	35.43634621	Brock park	33.274	88.58268	naturally_occurring	more than 18.29 m	30.48 to 45.72 cm	OklahomaCity	NA	NA	NA	NA	NA	NA	NA	NA	NA	NA	NA	NA	NA
9/7/2016	inventory_date	Austrian pine	Pinus nigra	Oklahoma City	Oklahoma	-97.54675503	35.43906566	Brock park	23.368	59.05512	introduced	more than 18.29 m	15.24 to 30.48 cm	OklahomaCity	NA	NA	NA	NA	NA	NA	NA	NA	NA	NA	NA	NA	NA
9/7/2016	inventory_date	Austrian pine	Pinus nigra	Oklahoma City	Oklahoma	-97.5480404	35.43701145	Brock park	72.39	88.58268	introduced	more than 18.29 m	60.96 to 76.2 cm	OklahomaCity	NA	NA	NA	NA	NA	NA	NA	NA	NA	NA	NA	NA	NA
9/7/2016	inventory_date	Austrian pine	Pinus nigra	Oklahoma City	Oklahoma	-97.54855174	35.43410267	Brock park	49.784	59.05512	introduced	more than 18.29 m	45.72 to 60.96 cm	OklahomaCity	NA	NA	NA	NA	NA	NA	NA	NA	NA	NA	NA	NA	NA
9/7/2016	inventory_date	American sycamore	Platanus occidentalis	Oklahoma City	Oklahoma	-97.54945041	35.43244505	Brock park	57.658	216.53544	naturally_occurring	more than 18.29 m	45.72 to 60.96 cm	OklahomaCity	NA	NA	NA	NA	NA	NA	NA	NA	NA	NA	NA	NA	NA
9/7/2016	inventory_date	Sawtooth oak	Quercus acutissima	Oklahoma City	Oklahoma	-97.54818681	35.43693709	Brock park	60.706	147.6378	introduced	more than 18.29 m	45.72 to 60.96 cm	OklahomaCity	NA	NA	NA	NA	NA	NA	NA	NA	NA	NA	NA	NA	NA
9/7/2016	inventory_date	Austrian pine	Pinus nigra	Oklahoma City	Oklahoma	-97.55054106	35.42956602	Brock park	51.054	88.58268	introduced	more than 18.29 m	45.72 to 60.96 cm	OklahomaCity	NA	NA	NA	NA	NA	NA	NA	NA	NA	NA	NA	NA	NA
9/7/2016	inventory_date	Scotch pine	Pinus sylvestris	Oklahoma City	Oklahoma	-97.54992684	35.43116639	Brock park	48.768	88.58268	introduced	more than 18.29 m	45.72 to 60.96 cm	OklahomaCity	NA	NA	NA	NA	NA	NA	NA	NA	NA	NA	NA	NA	NA
9/7/2016	inventory_date	Ponderosa pine	Pinus ponderosa	Oklahoma City	Oklahoma	-97.54763706	35.43541165	Brock park	23.876	78.74016	naturally_occurring	more than 18.29 m	15.24 to 30.48 cm	OklahomaCity	NA	NA	NA	NA	NA	NA	NA	NA	NA	NA	NA	NA	NA
9/7/2016	inventory_date	Austrian pine	Pinus nigra	Oklahoma City	Oklahoma	-97.54742256	35.43609234	Brock park	54.864	118.11024	introduced	more than 18.29 m	45.72 to 60.96 cm	OklahomaCity	NA	NA	NA	NA	NA	NA	NA	NA	NA	NA	NA	NA	NA
9/7/2016	inventory_date	Chinese pistache	Pistacia chinensis	Oklahoma City	Oklahoma	-97.54751561	35.43678217	Brock park	48.26	108.26772	introduced	more than 18.29 m	45.72 to 60.96 cm	OklahomaCity	NA	NA	NA	NA	NA	NA	NA	NA	NA	NA	NA	NA	NA
9/7/2016	inventory_date	Austrian pine	Pinus nigra	Oklahoma City	Oklahoma	-97.54739962	35.43819503	Brock park	29.21	59.05512	introduced	more than 18.29 m	15.24 to 30.48 cm	OklahomaCity	NA	NA	NA	NA	NA	NA	NA	NA	NA	NA	NA	NA	NA
9/7/2016	inventory_date	Siberian elm	Ulmus pumila	Oklahoma City	Oklahoma	-97.54774758	35.43864274	Brock park	85.344	108.26772	introduced	more than 18.29 m	more than 76.2 cm	OklahomaCity	NA	NA	NA	NA	NA	NA	NA	NA	NA	NA	NA	NA	NA
9/7/2016	inventory_date	Common baldcypress	Taxodium distichum	Oklahoma City	Oklahoma	-97.55046874	35.43077819	Brock park	42.418	167.32284	naturally_occurring	more than 18.29 m	30.48 to 45.72 cm	OklahomaCity	NA	NA	NA	NA	NA	NA	NA	NA	NA	NA	NA	NA	NA
9/7/2016	inventory_date	Green ash	Fraxinus pennsylvanica	Oklahoma City	Oklahoma	-97.5502565	35.43050406	Brock park	107.188	196.8504	naturally_occurring	more than 18.29 m	more than 76.2 cm	OklahomaCity	NA	NA	NA	NA	NA	NA	NA	NA	NA	NA	NA	NA	NA
2/1/2019	inventory_date	Vacant site) vacant site	NA	Oklahoma City	Oklahoma	-97.55019553	35.43152515	Brock park	0	0	no_info	NA	NA	OklahomaCity	NA	NA	NA	NA	NA	NA	NA	NA	NA	NA	NA	NA	NA
9/7/2016	inventory_date	London planetree	Platanus acerifolia	Oklahoma City	Oklahoma	-97.54957685	35.43259591	Brock park	33.782	118.11024	introduced	more than 18.29 m	30.48 to 45.72 cm	OklahomaCity	NA	NA	NA	NA	NA	NA	NA	NA	NA	NA	NA	NA	NA
9/7/2016	inventory_date	Scotch pine	Pinus sylvestris	Oklahoma City	Oklahoma	-97.54822674	35.43621981	Brock park	31.496	88.58268	introduced	more than 18.29 m	30.48 to 45.72 cm	OklahomaCity	NA	NA	NA	NA	NA	NA	NA	NA	NA	NA	NA	NA	NA
9/7/2016	inventory_date	Eastern redcedar	Juniperus virginiana	Oklahoma City	Oklahoma	-97.54789779	35.43769155	Brock park	21.336	88.58268	naturally_occurring	more than 18.29 m	15.24 to 30.48 cm	OklahomaCity	NA	NA	NA	NA	NA	NA	NA	NA	NA	NA	NA	NA	NA
9/7/2016	inventory_date	Austrian pine	Pinus nigra	Oklahoma City	Oklahoma	-97.54689954	35.43859007	Brock park	20.828	59.05512	introduced	more than 18.29 m	15.24 to 30.48 cm	OklahomaCity	NA	NA	NA	NA	NA	NA	NA	NA	NA	NA	NA	NA	NA
9/7/2016	inventory_date	Afghan pine	Pinus eldarica	Oklahoma City	Oklahoma	-97.54734258	35.43717102	Brock park	29.718	59.05512	no_info	more than 18.29 m	15.24 to 30.48 cm	OklahomaCity	NA	NA	NA	NA	NA	NA	NA	NA	NA	NA	NA	NA	NA
9/7/2016	inventory_date	Chinese pistache	Pistacia chinensis	Oklahoma City	Oklahoma	-97.55055003	35.43089226	Brock park	59.182	137.79528	introduced	more than 18.29 m	45.72 to 60.96 cm	OklahomaCity	NA	NA	NA	NA	NA	NA	NA	NA	NA	NA	NA	NA	NA
9/7/2016	inventory_date	Ponderosa pine	Pinus ponderosa	Oklahoma City	Oklahoma	-97.54945718	35.43226291	Brock park	20.574	98.4252	naturally_occurring	more than 18.29 m	15.24 to 30.48 cm	OklahomaCity	NA	NA	NA	NA	NA	NA	NA	NA	NA	NA	NA	NA	NA
9/7/2016	inventory_date	American elm	Ulmus americana	Oklahoma City	Oklahoma	-97.54822674	35.43657148	Brock park	73.66	147.6378	naturally_occurring	more than 18.29 m	60.96 to 76.2 cm	OklahomaCity	NA	NA	NA	NA	NA	NA	NA	NA	NA	NA	NA	NA	NA
9/7/2016	inventory_date	Ponderosa pine	Pinus ponderosa	Oklahoma City	Oklahoma	-97.5493917	35.43274677	Brock park	35.052	118.11024	naturally_occurring	more than 18.29 m	30.48 to 45.72 cm	OklahomaCity	NA	NA	NA	NA	NA	NA	NA	NA	NA	NA	NA	NA	NA
9/7/2016	inventory_date	White ash	Fraxinus americana	Oklahoma City	Oklahoma	-97.5473074	35.43644924	Brock park	54.864	167.32284	naturally_occurring	more than 18.29 m	45.72 to 60.96 cm	OklahomaCity	NA	NA	NA	NA	NA	NA	NA	NA	NA	NA	NA	NA	NA
9/7/2016	inventory_date	Sawtooth oak	Quercus acutissima	Oklahoma City	Oklahoma	-97.54729124	35.43772408	Brock park	68.072	177.16536	introduced	more than 18.29 m	60.96 to 76.2 cm	OklahomaCity	NA	NA	NA	NA	NA	NA	NA	NA	NA	NA	NA	NA	NA
9/7/2016	inventory_date	London planetree	Platanus acerifolia	Oklahoma City	Oklahoma	-97.54995619	35.43183056	Brock park	58.928	137.79528	introduced	more than 18.29 m	45.72 to 60.96 cm	OklahomaCity	NA	NA	NA	NA	NA	NA	NA	NA	NA	NA	NA	NA	NA
9/7/2016	inventory_date	Common baldcypress	Taxodium distichum	Oklahoma City	Oklahoma	-97.54720805	35.43564161	Brock park	24.13	78.74016	naturally_occurring	more than 18.29 m	15.24 to 30.48 cm	OklahomaCity	NA	NA	NA	NA	NA	NA	NA	NA	NA	NA	NA	NA	NA
9/7/2016	inventory_date	Ponderosa pine	Pinus ponderosa	Oklahoma City	Oklahoma	-97.54865109	35.43378255	Brock park	34.544	88.58268	naturally_occurring	more than 18.29 m	30.48 to 45.72 cm	OklahomaCity	NA	NA	NA	NA	NA	NA	NA	NA	NA	NA	NA	NA	NA
9/7/2016	inventory_date	Chinese elm	Ulmus parvifolia	Oklahoma City	Oklahoma	-97.54705166	35.43925466	Brock park	25.908	98.4252	introduced	more than 18.29 m	15.24 to 30.48 cm	OklahomaCity	NA	NA	NA	NA	NA	NA	NA	NA	NA	NA	NA	NA	NA
9/7/2016	inventory_date	Bumelia lanuginosa) chittamwood	NA	Oklahoma City	Oklahoma	-97.54771609	35.4359654	Brock park	41.656	137.79528	no_info	more than 18.29 m	30.48 to 45.72 cm	OklahomaCity	NA	NA	NA	NA	NA	NA	NA	NA	NA	NA	NA	NA	NA
9/7/2016	inventory_date	Carya illinoinensis) pecan	NA	Oklahoma City	Oklahoma	-97.54738417	35.43553123	Brock park	13.462	78.74016	no_info	more than 18.29 m	0 to 15.24 cm	OklahomaCity	NA	NA	NA	NA	NA	NA	NA	NA	NA	NA	NA	NA	NA
9/7/2016	inventory_date	Eastern redcedar	Juniperus virginiana	Oklahoma City	Oklahoma	-97.5476777	35.43566737	Brock park	43.434	108.26772	naturally_occurring	more than 18.29 m	30.48 to 45.72 cm	OklahomaCity	NA	NA	NA	NA	NA	NA	NA	NA	NA	NA	NA	NA	NA
9/7/2016	inventory_date	Sawtooth oak	Quercus acutissima	Oklahoma City	Oklahoma	-97.54734638	35.43742044	Brock park	63.5	157.48032	introduced	more than 18.29 m	60.96 to 76.2 cm	OklahomaCity	NA	NA	NA	NA	NA	NA	NA	NA	NA	NA	NA	NA	NA
9/7/2016	inventory_date	Common baldcypress	Taxodium distichum	Oklahoma City	Oklahoma	-97.54756029	35.43622479	Brock park	29.464	118.11024	naturally_occurring	more than 18.29 m	15.24 to 30.48 cm	OklahomaCity	NA	NA	NA	NA	NA	NA	NA	NA	NA	NA	NA	NA	NA
9/7/2016	inventory_date	Ponderosa pine	Pinus ponderosa	Oklahoma City	Oklahoma	-97.54665426	35.43886427	Brock park	33.274	78.74016	naturally_occurring	more than 18.29 m	30.48 to 45.72 cm	OklahomaCity	NA	NA	NA	NA	NA	NA	NA	NA	NA	NA	NA	NA	NA
9/7/2016	inventory_date	Eastern redcedar	Juniperus virginiana	Oklahoma City	Oklahoma	-97.5477048	35.43574279	Brock park	43.18	108.26772	naturally_occurring	more than 18.29 m	30.48 to 45.72 cm	OklahomaCity	NA	NA	NA	NA	NA	NA	NA	NA	NA	NA	NA	NA	NA
9/7/2016	inventory_date	Juniperus scopulorum) rocky mountain juniper	NA	Oklahoma City	Oklahoma	-97.54725547	35.43623767	Brock park	38.862	78.74016	no_info	more than 18.29 m	30.48 to 45.72 cm	OklahomaCity	NA	NA	NA	NA	NA	NA	NA	NA	NA	NA	NA	NA	NA
9/7/2016	inventory_date	Chinese elm	Ulmus parvifolia	Oklahoma City	Oklahoma	-97.54792632	35.43711215	Brock park	21.082	98.4252	introduced	more than 18.29 m	15.24 to 30.48 cm	OklahomaCity	NA	NA	NA	NA	NA	NA	NA	NA	NA	NA	NA	NA	NA
9/7/2016	inventory_date	American sycamore	Platanus occidentalis	Oklahoma City	Oklahoma	-97.54851336	35.43417994	Brock park	59.944	187.00788	naturally_occurring	more than 18.29 m	45.72 to 60.96 cm	OklahomaCity	NA	NA	NA	NA	NA	NA	NA	NA	NA	NA	NA	NA	NA
9/7/2016	inventory_date	American sycamore	Platanus occidentalis	Oklahoma City	Oklahoma	-97.5493759	35.43250576	Brock park	54.864	206.69292	naturally_occurring	more than 18.29 m	45.72 to 60.96 cm	OklahomaCity	NA	NA	NA	NA	NA	NA	NA	NA	NA	NA	NA	NA	NA
9/7/2016	inventory_date	Common baldcypress	Taxodium distichum	Oklahoma City	Oklahoma	-97.55038972	35.43089594	Brock park	37.592	118.11024	naturally_occurring	more than 18.29 m	30.48 to 45.72 cm	OklahomaCity	NA	NA	NA	NA	NA	NA	NA	NA	NA	NA	NA	NA	NA
9/7/2016	inventory_date	Sawtooth oak	Quercus acutissima	Oklahoma City	Oklahoma	-97.54817731	35.43699286	Brock park	59.69	147.6378	introduced	more than 18.29 m	45.72 to 60.96 cm	OklahomaCity	NA	NA	NA	NA	NA	NA	NA	NA	NA	NA	NA	NA	NA
9/7/2016	inventory_date	Black walnut	Juglans nigra	Oklahoma City	Oklahoma	-97.55017747	35.43047646	Brock park	54.102	157.48032	naturally_occurring	more than 18.29 m	45.72 to 60.96 cm	OklahomaCity	NA	NA	NA	NA	NA	NA	NA	NA	NA	NA	NA	NA	NA
9/7/2016	inventory_date	Siberian elm	Ulmus pumila	Oklahoma City	Oklahoma	-97.55047401	35.43003591	Brock park	17.272	88.58268	introduced	more than 18.29 m	15.24 to 30.48 cm	OklahomaCity	NA	NA	NA	NA	NA	NA	NA	NA	NA	NA	NA	NA	NA
9/7/2016	inventory_date	Austrian pine	Pinus nigra	Oklahoma City	Oklahoma	-97.55004651	35.43165394	Brock park	48.514	137.79528	introduced	more than 18.29 m	45.72 to 60.96 cm	OklahomaCity	NA	NA	NA	NA	NA	NA	NA	NA	NA	NA	NA	NA	NA
9/7/2016	inventory_date	Ponderosa pine	Pinus ponderosa	Oklahoma City	Oklahoma	-97.55029037	35.43114983	Brock park	53.34	108.26772	naturally_occurring	more than 18.29 m	45.72 to 60.96 cm	OklahomaCity	NA	NA	NA	NA	NA	NA	NA	NA	NA	NA	NA	NA	NA
9/7/2016	inventory_date	American sycamore	Platanus occidentalis	Oklahoma City	Oklahoma	-97.54953169	35.4326603	Brock park	62.738	196.8504	naturally_occurring	more than 18.29 m	60.96 to 76.2 cm	OklahomaCity	NA	NA	NA	NA	NA	NA	NA	NA	NA	NA	NA	NA	NA
9/7/2016	inventory_date	Common baldcypress	Taxodium distichum	Oklahoma City	Oklahoma	-97.547479	35.43540429	Brock park	32.258	137.79528	naturally_occurring	more than 18.29 m	30.48 to 45.72 cm	OklahomaCity	NA	NA	NA	NA	NA	NA	NA	NA	NA	NA	NA	NA	NA
9/7/2016	inventory_date	Austrian pine	Pinus nigra	Oklahoma City	Oklahoma	-97.54742481	35.43601323	Brock park	43.434	88.58268	introduced	more than 18.29 m	30.48 to 45.72 cm	OklahomaCity	NA	NA	NA	NA	NA	NA	NA	NA	NA	NA	NA	NA	NA
9/7/2016	inventory_date	Bumelia lanuginosa) chittamwood	NA	Oklahoma City	Oklahoma	-97.54759927	35.43670626	Brock park	55.118	147.6378	no_info	more than 18.29 m	45.72 to 60.96 cm	OklahomaCity	NA	NA	NA	NA	NA	NA	NA	NA	NA	NA	NA	NA	NA
9/7/2016	inventory_date	Celtis laevigata) sugarberry	NA	Oklahoma City	Oklahoma	-97.54728934	35.43795801	Brock park	60.198	127.95276	no_info	more than 18.29 m	45.72 to 60.96 cm	OklahomaCity	NA	NA	NA	NA	NA	NA	NA	NA	NA	NA	NA	NA	NA
9/7/2016	inventory_date	Common hackberry	Celtis occidentalis	Oklahoma City	Oklahoma	-97.54814498	35.43619037	Brock park	104.14	187.00788	naturally_occurring	more than 18.29 m	more than 76.2 cm	OklahomaCity	NA	NA	NA	NA	NA	NA	NA	NA	NA	NA	NA	NA	NA
9/7/2016	inventory_date	Austrian pine	Pinus nigra	Oklahoma City	Oklahoma	-97.54729884	35.43882709	Brock park	14.478	49.2126	introduced	more than 18.29 m	0 to 15.24 cm	OklahomaCity	NA	NA	NA	NA	NA	NA	NA	NA	NA	NA	NA	NA	NA
9/7/2016	inventory_date	Eastern redcedar	Juniperus virginiana	Oklahoma City	Oklahoma	-97.54793012	35.43776436	Brock park	44.958	108.26772	naturally_occurring	more than 18.29 m	30.48 to 45.72 cm	OklahomaCity	NA	NA	NA	NA	NA	NA	NA	NA	NA	NA	NA	NA	NA
9/7/2016	inventory_date	Eastern redcedar	Juniperus virginiana	Oklahoma City	Oklahoma	-97.54930364	35.43238249	Brock park	49.53	118.11024	naturally_occurring	more than 18.29 m	45.72 to 60.96 cm	OklahomaCity	NA	NA	NA	NA	NA	NA	NA	NA	NA	NA	NA	NA	NA
9/7/2016	inventory_date	White mulberry	Morus alba	Oklahoma City	Oklahoma	-97.54931719	35.43281116	Brock park	69.342	127.95276	introduced	more than 18.29 m	60.96 to 76.2 cm	OklahomaCity	NA	NA	NA	NA	NA	NA	NA	NA	NA	NA	NA	NA	NA
9/7/2016	inventory_date	Sawtooth oak	Quercus acutissima	Oklahoma City	Oklahoma	-97.54712581	35.43839952	Brock park	62.23	127.95276	introduced	more than 18.29 m	60.96 to 76.2 cm	OklahomaCity	NA	NA	NA	NA	NA	NA	NA	NA	NA	NA	NA	NA	NA
9/7/2016	inventory_date	Austrian pine	Pinus nigra	Oklahoma City	Oklahoma	-97.54743955	35.4375893	Brock park	16.256	49.2126	introduced	more than 18.29 m	15.24 to 30.48 cm	OklahomaCity	NA	NA	NA	NA	NA	NA	NA	NA	NA	NA	NA	NA	NA
9/7/2016	inventory_date	Austrian pine	Pinus nigra	Oklahoma City	Oklahoma	-97.54746427	35.43698202	Brock park	24.384	68.89764	introduced	more than 18.29 m	15.24 to 30.48 cm	OklahomaCity	NA	NA	NA	NA	NA	NA	NA	NA	NA	NA	NA	NA	NA
9/7/2016	inventory_date	Thuja orientalis) asian arborvitae	NA	Oklahoma City	Oklahoma	-97.54740449	35.43553491	Brock park	8.89	49.2126	no_info	more than 18.29 m	0 to 15.24 cm	OklahomaCity	NA	NA	NA	NA	NA	NA	NA	NA	NA	NA	NA	NA	NA
9/7/2016	inventory_date	Eastern redcedar	Juniperus virginiana	Oklahoma City	Oklahoma	-97.54763706	35.43573175	Brock park	43.434	108.26772	naturally_occurring	more than 18.29 m	30.48 to 45.72 cm	OklahomaCity	NA	NA	NA	NA	NA	NA	NA	NA	NA	NA	NA	NA	NA
9/7/2016	inventory_date	Chinese pistache	Pistacia chinensis	Oklahoma City	Oklahoma	-97.54727412	35.43733678	Brock park	18.796	78.74016	introduced	more than 18.29 m	15.24 to 30.48 cm	OklahomaCity	NA	NA	NA	NA	NA	NA	NA	NA	NA	NA	NA	NA	NA
9/7/2016	inventory_date	Common baldcypress	Taxodium distichum	Oklahoma City	Oklahoma	-97.54756029	35.43607578	Brock park	37.338	127.95276	naturally_occurring	more than 18.29 m	30.48 to 45.72 cm	OklahomaCity	NA	NA	NA	NA	NA	NA	NA	NA	NA	NA	NA	NA	NA
9/7/2016	inventory_date	Eastern redcedar	Juniperus virginiana	Oklahoma City	Oklahoma	-97.54726901	35.43618616	Brock park	52.832	108.26772	naturally_occurring	more than 18.29 m	45.72 to 60.96 cm	OklahomaCity	NA	NA	NA	NA	NA	NA	NA	NA	NA	NA	NA	NA	NA
9/7/2016	inventory_date	Austrian pine	Pinus nigra	Oklahoma City	Oklahoma	-97.5478997	35.43748705	Brock park	25.4	68.89764	introduced	more than 18.29 m	15.24 to 30.48 cm	OklahomaCity	NA	NA	NA	NA	NA	NA	NA	NA	NA	NA	NA	NA	NA
9/7/2016	inventory_date	American sycamore	Platanus occidentalis	Oklahoma City	Oklahoma	-97.5484253	35.43441175	Brock park	66.548	206.69292	naturally_occurring	more than 18.29 m	60.96 to 76.2 cm	OklahomaCity	NA	NA	NA	NA	NA	NA	NA	NA	NA	NA	NA	NA	NA
9/7/2016	inventory_date	American sycamore	Platanus occidentalis	Oklahoma City	Oklahoma	-97.54950686	35.43251496	Brock park	53.086	216.53544	naturally_occurring	more than 18.29 m	45.72 to 60.96 cm	OklahomaCity	NA	NA	NA	NA	NA	NA	NA	NA	NA	NA	NA	NA	NA
9/7/2016	inventory_date	Carya illinoinensis) pecan	NA	Oklahoma City	Oklahoma	-97.54727579	35.43551651	Brock park	62.484	137.79528	no_info	more than 18.29 m	60.96 to 76.2 cm	OklahomaCity	NA	NA	NA	NA	NA	NA	NA	NA	NA	NA	NA	NA	NA
9/7/2016	inventory_date	American elm	Ulmus americana	Oklahoma City	Oklahoma	-97.55008941	35.43086466	Brock park	59.436	98.4252	naturally_occurring	more than 18.29 m	45.72 to 60.96 cm	OklahomaCity	NA	NA	NA	NA	NA	NA	NA	NA	NA	NA	NA	NA	NA
9/7/2016	inventory_date	Austrian pine	Pinus nigra	Oklahoma City	Oklahoma	-97.54814308	35.43662725	Brock park	13.208	49.2126	introduced	more than 18.29 m	0 to 15.24 cm	OklahomaCity	NA	NA	NA	NA	NA	NA	NA	NA	NA	NA	NA	NA	NA
9/7/2016	inventory_date	Ponderosa pine	Pinus ponderosa	Oklahoma City	Oklahoma	-97.5473774	35.43638669	Brock park	33.528	108.26772	naturally_occurring	more than 18.29 m	30.48 to 45.72 cm	OklahomaCity	NA	NA	NA	NA	NA	NA	NA	NA	NA	NA	NA	NA	NA
9/7/2016	inventory_date	Ponderosa pine	Pinus ponderosa	Oklahoma City	Oklahoma	-97.54960395	35.43204029	Brock park	45.72	118.11024	naturally_occurring	more than 18.29 m	30.48 to 45.72 cm	OklahomaCity	NA	NA	NA	NA	NA	NA	NA	NA	NA	NA	NA	NA	NA
9/7/2016	inventory_date	Austrian pine	Pinus nigra	Oklahoma City	Oklahoma	-97.54850884	35.43405116	Brock park	56.642	108.26772	introduced	more than 18.29 m	45.72 to 60.96 cm	OklahomaCity	NA	NA	NA	NA	NA	NA	NA	NA	NA	NA	NA	NA	NA
9/7/2016	inventory_date	Chinese elm	Ulmus parvifolia	Oklahoma City	Oklahoma	-97.54669799	35.43926705	Brock park	36.576	88.58268	introduced	more than 18.29 m	30.48 to 45.72 cm	OklahomaCity	NA	NA	NA	NA	NA	NA	NA	NA	NA	NA	NA	NA	NA
9/7/2016	inventory_date	American elm	Ulmus americana	Oklahoma City	Oklahoma	-97.54766867	35.43590101	Brock park	88.392	137.79528	naturally_occurring	more than 18.29 m	more than 76.2 cm	OklahomaCity	NA	NA	NA	NA	NA	NA	NA	NA	NA	NA	NA	NA	NA
9/7/2016	inventory_date	Eastern redcedar	Juniperus virginiana	Oklahoma City	Oklahoma	-97.54769351	35.435706	Brock park	32.258	108.26772	naturally_occurring	more than 18.29 m	30.48 to 45.72 cm	OklahomaCity	NA	NA	NA	NA	NA	NA	NA	NA	NA	NA	NA	NA	NA
9/7/2016	inventory_date	Common hackberry	Celtis occidentalis	Oklahoma City	Oklahoma	-97.54784931	35.43572624	Brock park	93.218	137.79528	naturally_occurring	more than 18.29 m	more than 76.2 cm	OklahomaCity	NA	NA	NA	NA	NA	NA	NA	NA	NA	NA	NA	NA	NA
9/7/2016	inventory_date	Austrian pine	Pinus nigra	Oklahoma City	Oklahoma	-97.54685391	35.43882245	Brock park	25.146	49.2126	introduced	more than 18.29 m	15.24 to 30.48 cm	OklahomaCity	NA	NA	NA	NA	NA	NA	NA	NA	NA	NA	NA	NA	NA
9/7/2016	inventory_date	Common baldcypress	Taxodium distichum	Oklahoma City	Oklahoma	-97.5477477	35.43554962	Brock park	40.132	137.79528	naturally_occurring	more than 18.29 m	30.48 to 45.72 cm	OklahomaCity	NA	NA	NA	NA	NA	NA	NA	NA	NA	NA	NA	NA	NA
9/7/2016	inventory_date	Eastern redcedar	Juniperus virginiana	Oklahoma City	Oklahoma	-97.54725321	35.43627814	Brock park	39.624	108.26772	naturally_occurring	more than 18.29 m	30.48 to 45.72 cm	OklahomaCity	NA	NA	NA	NA	NA	NA	NA	NA	NA	NA	NA	NA	NA
9/8/2016	inventory_date	American sycamore	Platanus occidentalis	Oklahoma City	Oklahoma	-97.54958028	35.43052002	Brock park	50.8	147.6378	naturally_occurring	more than 18.29 m	45.72 to 60.96 cm	OklahomaCity	NA	NA	NA	NA	NA	NA	NA	NA	NA	NA	NA	NA	NA
9/8/2016	inventory_date	American sycamore	Platanus occidentalis	Oklahoma City	Oklahoma	-97.54952609	35.43054945	Brock park	48.768	187.00788	naturally_occurring	more than 18.29 m	45.72 to 60.96 cm	OklahomaCity	NA	NA	NA	NA	NA	NA	NA	NA	NA	NA	NA	NA	NA
9/8/2016	inventory_date	American sycamore	Platanus occidentalis	Oklahoma City	Oklahoma	-97.54915578	35.43120075	Brock park	50.546	167.32284	naturally_occurring	more than 18.29 m	45.72 to 60.96 cm	OklahomaCity	NA	NA	NA	NA	NA	NA	NA	NA	NA	NA	NA	NA	NA
9/8/2016	inventory_date	American sycamore	Platanus occidentalis	Oklahoma City	Oklahoma	-97.54917836	35.43143808	Brock park	47.498	196.8504	naturally_occurring	more than 18.29 m	45.72 to 60.96 cm	OklahomaCity	NA	NA	NA	NA	NA	NA	NA	NA	NA	NA	NA	NA	NA
9/8/2016	inventory_date	Chinese pistache	Pistacia chinensis	Oklahoma City	Oklahoma	-97.54855968	35.43253092	Brock park	35.052	98.4252	introduced	more than 18.29 m	30.48 to 45.72 cm	OklahomaCity	NA	NA	NA	NA	NA	NA	NA	NA	NA	NA	NA	NA	NA
9/8/2016	inventory_date	American sycamore	Platanus occidentalis	Oklahoma City	Oklahoma	-97.54885999	35.43182076	Brock park	68.834	177.16536	naturally_occurring	more than 18.29 m	60.96 to 76.2 cm	OklahomaCity	NA	NA	NA	NA	NA	NA	NA	NA	NA	NA	NA	NA	NA
9/8/2016	inventory_date	Ponderosa pine	Pinus ponderosa	Oklahoma City	Oklahoma	-97.5484513	35.43285656	Brock park	37.338	98.4252	naturally_occurring	more than 18.29 m	30.48 to 45.72 cm	OklahomaCity	NA	NA	NA	NA	NA	NA	NA	NA	NA	NA	NA	NA	NA
9/8/2016	inventory_date	Eastern redbud	Cercis canadensis	Oklahoma City	Oklahoma	-97.54823002	35.43266706	Brock park	18.288	49.2126	naturally_occurring	more than 18.29 m	15.24 to 30.48 cm	OklahomaCity	NA	NA	NA	NA	NA	NA	NA	NA	NA	NA	NA	NA	NA
9/8/2016	inventory_date	Chinese elm	Ulmus parvifolia	Oklahoma City	Oklahoma	-97.54661823	35.43965184	Brock park	29.21	88.58268	introduced	more than 18.29 m	15.24 to 30.48 cm	OklahomaCity	NA	NA	NA	NA	NA	NA	NA	NA	NA	NA	NA	NA	NA
9/8/2016	inventory_date	Austrian pine	Pinus nigra	Oklahoma City	Oklahoma	-97.54825034	35.43355751	Brock park	58.166	88.58268	introduced	more than 18.29 m	45.72 to 60.96 cm	OklahomaCity	NA	NA	NA	NA	NA	NA	NA	NA	NA	NA	NA	NA	NA
9/8/2016	inventory_date	Ponderosa pine	Pinus ponderosa	Oklahoma City	Oklahoma	-97.5465821	35.44024604	Brock park	36.068	88.58268	naturally_occurring	more than 18.29 m	30.48 to 45.72 cm	OklahomaCity	NA	NA	NA	NA	NA	NA	NA	NA	NA	NA	NA	NA	NA
9/8/2016	inventory_date	Chinese elm	Ulmus parvifolia	Oklahoma City	Oklahoma	-97.5460131	35.44070042	Brock park	18.288	88.58268	introduced	more than 18.29 m	15.24 to 30.48 cm	OklahomaCity	NA	NA	NA	NA	NA	NA	NA	NA	NA	NA	NA	NA	NA
9/8/2016	inventory_date	Ponderosa pine	Pinus ponderosa	Oklahoma City	Oklahoma	-97.54604019	35.44075009	Brock park	31.496	88.58268	naturally_occurring	more than 18.29 m	30.48 to 45.72 cm	OklahomaCity	NA	NA	NA	NA	NA	NA	NA	NA	NA	NA	NA	NA	NA
9/8/2016	inventory_date	American sycamore	Platanus occidentalis	Oklahoma City	Oklahoma	-97.54950351	35.43059913	Brock park	59.69	226.37796	naturally_occurring	more than 18.29 m	45.72 to 60.96 cm	OklahomaCity	NA	NA	NA	NA	NA	NA	NA	NA	NA	NA	NA	NA	NA
9/8/2016	inventory_date	American sycamore	Platanus occidentalis	Oklahoma City	Oklahoma	-97.54912643	35.4312449	Brock park	47.498	167.32284	naturally_occurring	more than 18.29 m	45.72 to 60.96 cm	OklahomaCity	NA	NA	NA	NA	NA	NA	NA	NA	NA	NA	NA	NA	NA
9/8/2016	inventory_date	American sycamore	Platanus occidentalis	Oklahoma City	Oklahoma	-97.54914901	35.431508	Brock park	45.212	196.8504	naturally_occurring	more than 18.29 m	30.48 to 45.72 cm	OklahomaCity	NA	NA	NA	NA	NA	NA	NA	NA	NA	NA	NA	NA	NA
9/8/2016	inventory_date	American sycamore	Platanus occidentalis	Oklahoma City	Oklahoma	-97.54893902	35.43196426	Brock park	44.958	157.48032	naturally_occurring	more than 18.29 m	30.48 to 45.72 cm	OklahomaCity	NA	NA	NA	NA	NA	NA	NA	NA	NA	NA	NA	NA	NA
9/8/2016	inventory_date	Chinese pistache	Pistacia chinensis	Oklahoma City	Oklahoma	-97.54868387	35.43264682	Brock park	30.226	88.58268	introduced	more than 18.29 m	15.24 to 30.48 cm	OklahomaCity	NA	NA	NA	NA	NA	NA	NA	NA	NA	NA	NA	NA	NA
9/8/2016	inventory_date	Carya illinoinensis) pecan	NA	Oklahoma City	Oklahoma	-97.54813067	35.43276825	Brock park	70.612	196.8504	no_info	more than 18.29 m	60.96 to 76.2 cm	OklahomaCity	NA	NA	NA	NA	NA	NA	NA	NA	NA	NA	NA	NA	NA
9/8/2016	inventory_date	Ponderosa pine	Pinus ponderosa	Oklahoma City	Oklahoma	-97.54848969	35.43290623	Brock park	40.386	108.26772	naturally_occurring	more than 18.29 m	30.48 to 45.72 cm	OklahomaCity	NA	NA	NA	NA	NA	NA	NA	NA	NA	NA	NA	NA	NA
9/8/2016	inventory_date	Ponderosa pine	Pinus ponderosa	Oklahoma City	Oklahoma	-97.54656178	35.44008599	Brock park	28.448	88.58268	naturally_occurring	more than 18.29 m	15.24 to 30.48 cm	OklahomaCity	NA	NA	NA	NA	NA	NA	NA	NA	NA	NA	NA	NA	NA
9/8/2016	inventory_date	Silver maple	Acer saccharinum	Oklahoma City	Oklahoma	-97.54820519	35.43377276	Brock park	83.058	157.48032	naturally_occurring	more than 18.29 m	more than 76.2 cm	OklahomaCity	NA	NA	NA	NA	NA	NA	NA	NA	NA	NA	NA	NA	NA
9/8/2016	inventory_date	Chinese elm	Ulmus parvifolia	Oklahoma City	Oklahoma	-97.54598374	35.44086046	Brock park	28.448	88.58268	introduced	more than 18.29 m	15.24 to 30.48 cm	OklahomaCity	NA	NA	NA	NA	NA	NA	NA	NA	NA	NA	NA	NA	NA
9/8/2016	inventory_date	Chinese elm	Ulmus parvifolia	Oklahoma City	Oklahoma	-97.54635405	35.44061212	Brock park	30.48	98.4252	introduced	more than 18.29 m	15.24 to 30.48 cm	OklahomaCity	NA	NA	NA	NA	NA	NA	NA	NA	NA	NA	NA	NA	NA
9/8/2016	inventory_date	Thornless honeylocust	Gleditsia triacanthos	Oklahoma City	Oklahoma	-97.54656178	35.44093772	Brock park	30.226	118.11024	naturally_occurring	more than 18.29 m	15.24 to 30.48 cm	OklahomaCity	NA	NA	NA	NA	NA	NA	NA	NA	NA	NA	NA	NA	NA
9/8/2016	inventory_date	American sycamore	Platanus occidentalis	Oklahoma City	Oklahoma	-97.54958705	35.4306488	Brock park	42.672	157.48032	naturally_occurring	more than 18.29 m	30.48 to 45.72 cm	OklahomaCity	NA	NA	NA	NA	NA	NA	NA	NA	NA	NA	NA	NA	NA
9/8/2016	inventory_date	American sycamore	Platanus occidentalis	Oklahoma City	Oklahoma	-97.54900224	35.43153375	Brock park	61.214	226.37796	naturally_occurring	more than 18.29 m	60.96 to 76.2 cm	OklahomaCity	NA	NA	NA	NA	NA	NA	NA	NA	NA	NA	NA	NA	NA
9/8/2016	inventory_date	American sycamore	Platanus occidentalis	Oklahoma City	Oklahoma	-97.5490903	35.43130746	Brock park	41.91	167.32284	naturally_occurring	more than 18.29 m	30.48 to 45.72 cm	OklahomaCity	NA	NA	NA	NA	NA	NA	NA	NA	NA	NA	NA	NA	NA
9/8/2016	inventory_date	Ponderosa pine	Pinus ponderosa	Oklahoma City	Oklahoma	-97.54886225	35.43219424	Brock park	31.496	88.58268	naturally_occurring	more than 18.29 m	30.48 to 45.72 cm	OklahomaCity	NA	NA	NA	NA	NA	NA	NA	NA	NA	NA	NA	NA	NA
9/8/2016	inventory_date	Chinese pistache	Pistacia chinensis	Oklahoma City	Oklahoma	-97.54866355	35.43275721	Brock park	19.304	68.89764	introduced	more than 18.29 m	15.24 to 30.48 cm	OklahomaCity	NA	NA	NA	NA	NA	NA	NA	NA	NA	NA	NA	NA	NA
9/8/2016	inventory_date	Sugar maple	Acer saccharum	Oklahoma City	Oklahoma	-97.54835873	35.43289151	Brock park	40.64	118.11024	naturally_occurring	more than 18.29 m	30.48 to 45.72 cm	OklahomaCity	NA	NA	NA	NA	NA	NA	NA	NA	NA	NA	NA	NA	NA
9/8/2016	inventory_date	Austrian pine	Pinus nigra	Oklahoma City	Oklahoma	-97.54817583	35.43342136	Brock park	46.482	98.4252	introduced	more than 18.29 m	45.72 to 60.96 cm	OklahomaCity	NA	NA	NA	NA	NA	NA	NA	NA	NA	NA	NA	NA	NA
9/8/2016	inventory_date	Chinese elm	Ulmus parvifolia	Oklahoma City	Oklahoma	-97.54655049	35.44018717	Brock park	26.67	98.4252	introduced	more than 18.29 m	15.24 to 30.48 cm	OklahomaCity	NA	NA	NA	NA	NA	NA	NA	NA	NA	NA	NA	NA	NA
9/8/2016	inventory_date	Chinese elm	Ulmus parvifolia	Oklahoma City	Oklahoma	-97.54674016	35.43958194	Brock park	40.64	108.26772	introduced	more than 18.29 m	30.48 to 45.72 cm	OklahomaCity	NA	NA	NA	NA	NA	NA	NA	NA	NA	NA	NA	NA	NA
9/8/2016	inventory_date	Chinese elm	Ulmus parvifolia	Oklahoma City	Oklahoma	-97.54618018	35.44084942	Brock park	40.132	98.4252	introduced	more than 18.29 m	30.48 to 45.72 cm	OklahomaCity	NA	NA	NA	NA	NA	NA	NA	NA	NA	NA	NA	NA	NA
9/8/2016	inventory_date	Chinese elm	Ulmus parvifolia	Oklahoma City	Oklahoma	-97.54600632	35.44063051	Brock park	31.242	78.74016	introduced	more than 18.29 m	30.48 to 45.72 cm	OklahomaCity	NA	NA	NA	NA	NA	NA	NA	NA	NA	NA	NA	NA	NA
9/8/2016	inventory_date	Common hackberry	Celtis occidentalis	Oklahoma City	Oklahoma	-97.54668597	35.44075193	Brock park	56.388	127.95276	naturally_occurring	more than 18.29 m	45.72 to 60.96 cm	OklahomaCity	NA	NA	NA	NA	NA	NA	NA	NA	NA	NA	NA	NA	NA
1/31/2019	inventory_date	Vitex rotundifolia) chaste tree	NA	Oklahoma City	Oklahoma	-97.55034617	35.43145654	Brock park	2.54	26.24672	no_info	more than 18.29 m	0 to 15.24 cm	OklahomaCity	NA	NA	NA	NA	NA	NA	NA	NA	NA	NA	NA	NA	NA
1/31/2019	inventory_date	Cedar elm	Ulmus crassifolia	Oklahoma City	Oklahoma	-97.55029655	35.43132323	Brock park	7.62	49.2126	naturally_occurring	more than 18.29 m	0 to 15.24 cm	OklahomaCity	NA	NA	NA	NA	NA	NA	NA	NA	NA	NA	NA	NA	NA
1/31/2019	inventory_date	Juniperus scopulorum) rocky mountain juniper	NA	Oklahoma City	Oklahoma	-97.55036093	35.43109921	Brock park	7.62	22.96588	no_info	more than 18.29 m	0 to 15.24 cm	OklahomaCity	NA	NA	NA	NA	NA	NA	NA	NA	NA	NA	NA	NA	NA
1/31/2019	inventory_date	Juniperus scopulorum) rocky mountain juniper	NA	Oklahoma City	Oklahoma	-97.55048669	35.43109252	Brock park	7.62	22.96588	no_info	more than 18.29 m	0 to 15.24 cm	OklahomaCity	NA	NA	NA	NA	NA	NA	NA	NA	NA	NA	NA	NA	NA
1/31/2019	inventory_date	Juniperus scopulorum) rocky mountain juniper	NA	Oklahoma City	Oklahoma	-97.55031503	35.430945	Brock park	7.62	22.96588	no_info	more than 18.29 m	0 to 15.24 cm	OklahomaCity	NA	NA	NA	NA	NA	NA	NA	NA	NA	NA	NA	NA	NA
1/31/2019	inventory_date	Acer buergeranum) trident maple	NA	Oklahoma City	Oklahoma	-97.55003206	35.4308849	Brock park	7.62	22.96588	no_info	more than 18.29 m	0 to 15.24 cm	OklahomaCity	NA	NA	NA	NA	NA	NA	NA	NA	NA	NA	NA	NA	NA
1/31/2019	inventory_date	Acer buergeranum) trident maple	NA	Oklahoma City	Oklahoma	-97.54996768	35.43095156	Brock park	7.62	22.96588	no_info	more than 18.29 m	0 to 15.24 cm	OklahomaCity	NA	NA	NA	NA	NA	NA	NA	NA	NA	NA	NA	NA	NA
1/31/2019	inventory_date	Acer buergeranum) trident maple	NA	Oklahoma City	Oklahoma	-97.55002267	35.43101821	Brock park	7.62	22.96588	no_info	more than 18.29 m	0 to 15.24 cm	OklahomaCity	NA	NA	NA	NA	NA	NA	NA	NA	NA	NA	NA	NA	NA
1/31/2019	inventory_date	Cedar elm	Ulmus crassifolia	Oklahoma City	Oklahoma	-97.55005754	35.43123895	Brock park	7.62	49.2126	naturally_occurring	more than 18.29 m	0 to 15.24 cm	OklahomaCity	NA	NA	NA	NA	NA	NA	NA	NA	NA	NA	NA	NA	NA
1/31/2019	inventory_date	Shantung maple	Acer truncatum	Oklahoma City	Oklahoma	-97.54987649	35.43126736	Brock park	7.62	49.2126	introduced	more than 18.29 m	0 to 15.24 cm	OklahomaCity	NA	NA	NA	NA	NA	NA	NA	NA	NA	NA	NA	NA	NA
1/31/2019	inventory_date	Cedar elm	Ulmus crassifolia	Oklahoma City	Oklahoma	-97.54994488	35.43146406	Brock park	7.62	39.37008	naturally_occurring	more than 18.29 m	0 to 15.24 cm	OklahomaCity	NA	NA	NA	NA	NA	NA	NA	NA	NA	NA	NA	NA	NA
1/31/2019	inventory_date	Acer buergeranum) trident maple	NA	Oklahoma City	Oklahoma	-97.54961229	35.43183887	Brock park	7.62	39.37008	no_info	more than 18.29 m	0 to 15.24 cm	OklahomaCity	NA	NA	NA	NA	NA	NA	NA	NA	NA	NA	NA	NA	NA
1/31/2019	inventory_date	Acer buergeranum) trident maple	NA	Oklahoma City	Oklahoma	-97.54948757	35.43188913	Brock park	7.62	39.37008	no_info	more than 18.29 m	0 to 15.24 cm	OklahomaCity	NA	NA	NA	NA	NA	NA	NA	NA	NA	NA	NA	NA	NA
1/31/2019	inventory_date	Acer buergeranum) trident maple	NA	Oklahoma City	Oklahoma	-97.54957072	35.43192465	Brock park	7.62	39.37008	no_info	more than 18.29 m	0 to 15.24 cm	OklahomaCity	NA	NA	NA	NA	NA	NA	NA	NA	NA	NA	NA	NA	NA
1/31/2019	inventory_date	Loblolly pine	Pinus taeda	Oklahoma City	Oklahoma	-97.54992477	35.43202736	Brock park	7.62	26.24672	naturally_occurring	more than 18.29 m	0 to 15.24 cm	OklahomaCity	NA	NA	NA	NA	NA	NA	NA	NA	NA	NA	NA	NA	NA
1/31/2019	inventory_date	Loblolly pine	Pinus taeda	Oklahoma City	Oklahoma	-97.54999585	35.43202135	Brock park	7.62	26.24672	naturally_occurring	more than 18.29 m	0 to 15.24 cm	OklahomaCity	NA	NA	NA	NA	NA	NA	NA	NA	NA	NA	NA	NA	NA
1/31/2019	inventory_date	Loblolly pine	Pinus taeda	Oklahoma City	Oklahoma	-97.54995561	35.43197928	Brock park	7.62	26.24672	naturally_occurring	more than 18.29 m	0 to 15.24 cm	OklahomaCity	NA	NA	NA	NA	NA	NA	NA	NA	NA	NA	NA	NA	NA
1/31/2019	inventory_date	Castus) chastetree vitex agnus	NA	Oklahoma City	Oklahoma	-97.54995075	35.43194629	Brock park	7.62	22.96588	no_info	more than 18.29 m	0 to 15.24 cm	OklahomaCity	NA	NA	NA	NA	NA	NA	NA	NA	NA	NA	NA	NA	NA
1/31/2019	inventory_date	Castus) chastetree vitex agnus	NA	Oklahoma City	Oklahoma	-97.55013113	35.43181953	Brock park	7.62	22.96588	no_info	more than 18.29 m	0 to 15.24 cm	OklahomaCity	NA	NA	NA	NA	NA	NA	NA	NA	NA	NA	NA	NA	NA
1/31/2019	inventory_date	Loblolly pine	Pinus taeda	Oklahoma City	Oklahoma	-97.55006542	35.43175616	Brock park	7.62	22.96588	naturally_occurring	more than 18.29 m	0 to 15.24 cm	OklahomaCity	NA	NA	NA	NA	NA	NA	NA	NA	NA	NA	NA	NA	NA
1/31/2019	inventory_date	Cedar elm	Ulmus crassifolia	Oklahoma City	Oklahoma	-97.55018343	35.43174741	Brock park	7.62	49.2126	naturally_occurring	more than 18.29 m	0 to 15.24 cm	OklahomaCity	NA	NA	NA	NA	NA	NA	NA	NA	NA	NA	NA	NA	NA
8/18/2016	inventory_date	Common hackberry	Celtis occidentalis	Oklahoma City	Oklahoma	-97.5245187	35.37244219	Brookwood park	54.356	147.6378	naturally_occurring	more than 18.29 m	45.72 to 60.96 cm	OklahomaCity	NA	NA	NA	NA	NA	NA	NA	NA	NA	NA	NA	NA	NA
8/18/2016	inventory_date	Common hackberry	Celtis occidentalis	Oklahoma City	Oklahoma	-97.52459666	35.37205923	Brookwood park	38.354	127.95276	naturally_occurring	more than 18.29 m	30.48 to 45.72 cm	OklahomaCity	NA	NA	NA	NA	NA	NA	NA	NA	NA	NA	NA	NA	NA
8/18/2016	inventory_date	Celtis laevigata) sugarberry	NA	Oklahoma City	Oklahoma	-97.52414412	35.37167472	Brookwood park	37.084	147.6378	no_info	more than 18.29 m	30.48 to 45.72 cm	OklahomaCity	NA	NA	NA	NA	NA	NA	NA	NA	NA	NA	NA	NA	NA
8/18/2016	inventory_date	Celtis laevigata) sugarberry	NA	Oklahoma City	Oklahoma	-97.52369348	35.37136462	Brookwood park	39.37	108.26772	no_info	more than 18.29 m	30.48 to 45.72 cm	OklahomaCity	NA	NA	NA	NA	NA	NA	NA	NA	NA	NA	NA	NA	NA
8/18/2016	inventory_date	Shumard oak	Quercus shumardii	Oklahoma City	Oklahoma	-97.52374357	35.371952	Brookwood park	48.514	157.48032	naturally_occurring	more than 18.29 m	45.72 to 60.96 cm	OklahomaCity	NA	NA	NA	NA	NA	NA	NA	NA	NA	NA	NA	NA	NA
8/18/2016	inventory_date	American elm	Ulmus americana	Oklahoma City	Oklahoma	-97.52378065	35.37207798	Brookwood park	36.576	137.79528	naturally_occurring	more than 18.29 m	30.48 to 45.72 cm	OklahomaCity	NA	NA	NA	NA	NA	NA	NA	NA	NA	NA	NA	NA	NA
8/18/2016	inventory_date	Austrian pine	Pinus nigra	Oklahoma City	Oklahoma	-97.52483243	35.37224838	Brookwood park	37.338	68.89764	introduced	more than 18.29 m	30.48 to 45.72 cm	OklahomaCity	NA	NA	NA	NA	NA	NA	NA	NA	NA	NA	NA	NA	NA
8/18/2016	inventory_date	Celtis laevigata) sugarberry	NA	Oklahoma City	Oklahoma	-97.52383008	35.37226316	Brookwood park	27.432	98.4252	no_info	more than 18.29 m	15.24 to 30.48 cm	OklahomaCity	NA	NA	NA	NA	NA	NA	NA	NA	NA	NA	NA	NA	NA
8/18/2016	inventory_date	Shumard oak	Quercus shumardii	Oklahoma City	Oklahoma	-97.52397839	35.37238158	Brookwood park	12.7	68.89764	naturally_occurring	more than 18.29 m	0 to 15.24 cm	OklahomaCity	NA	NA	NA	NA	NA	NA	NA	NA	NA	NA	NA	NA	NA
8/18/2016	inventory_date	Celtis laevigata) sugarberry	NA	Oklahoma City	Oklahoma	-97.52426391	35.37199721	Brookwood park	44.958	108.26772	no_info	more than 18.29 m	30.48 to 45.72 cm	OklahomaCity	NA	NA	NA	NA	NA	NA	NA	NA	NA	NA	NA	NA	NA
8/18/2016	inventory_date	Celtis laevigata) sugarberry	NA	Oklahoma City	Oklahoma	-97.52394441	35.3725277	Brookwood park	49.53	137.79528	no_info	more than 18.29 m	45.72 to 60.96 cm	OklahomaCity	NA	NA	NA	NA	NA	NA	NA	NA	NA	NA	NA	NA	NA
8/18/2016	inventory_date	American elm	Ulmus americana	Oklahoma City	Oklahoma	-97.52387411	35.37153518	Brookwood park	50.8	157.48032	naturally_occurring	more than 18.29 m	45.72 to 60.96 cm	OklahomaCity	NA	NA	NA	NA	NA	NA	NA	NA	NA	NA	NA	NA	NA
8/18/2016	inventory_date	Chinese pistache	Pistacia chinensis	Oklahoma City	Oklahoma	-97.52358908	35.37265998	Brookwood park	16.002	98.4252	introduced	more than 18.29 m	15.24 to 30.48 cm	OklahomaCity	NA	NA	NA	NA	NA	NA	NA	NA	NA	NA	NA	NA	NA
8/18/2016	inventory_date	Eastern redbud	Cercis canadensis	Oklahoma City	Oklahoma	-97.52383163	35.37175926	Brookwood park	8.382	49.2126	naturally_occurring	more than 18.29 m	0 to 15.24 cm	OklahomaCity	NA	NA	NA	NA	NA	NA	NA	NA	NA	NA	NA	NA	NA
8/18/2016	inventory_date	Common hackberry	Celtis occidentalis	Oklahoma City	Oklahoma	-97.52376983	35.37207798	Brookwood park	72.898	167.32284	naturally_occurring	more than 18.29 m	60.96 to 76.2 cm	OklahomaCity	NA	NA	NA	NA	NA	NA	NA	NA	NA	NA	NA	NA	NA
8/18/2016	inventory_date	American elm	Ulmus americana	Oklahoma City	Oklahoma	-97.52378991	35.37216616	Brookwood park	25.908	157.48032	naturally_occurring	more than 18.29 m	15.24 to 30.48 cm	OklahomaCity	NA	NA	NA	NA	NA	NA	NA	NA	NA	NA	NA	NA	NA
8/18/2016	inventory_date	Common hackberry	Celtis occidentalis	Oklahoma City	Oklahoma	-97.52384399	35.37229969	Brookwood park	57.15	137.79528	naturally_occurring	more than 18.29 m	45.72 to 60.96 cm	OklahomaCity	NA	NA	NA	NA	NA	NA	NA	NA	NA	NA	NA	NA	NA
8/18/2016	inventory_date	Shumard oak	Quercus shumardii	Oklahoma City	Oklahoma	-97.5235659	35.37248865	Brookwood park	59.944	177.16536	naturally_occurring	more than 18.29 m	45.72 to 60.96 cm	OklahomaCity	NA	NA	NA	NA	NA	NA	NA	NA	NA	NA	NA	NA	NA
8/18/2016	inventory_date	American plum	Prunus americana	Oklahoma City	Oklahoma	-97.52363388	35.37253526	Brookwood park	10.16	59.05512	naturally_occurring	more than 18.29 m	0 to 15.24 cm	OklahomaCity	NA	NA	NA	NA	NA	NA	NA	NA	NA	NA	NA	NA	NA
8/18/2016	inventory_date	Common hackberry	Celtis occidentalis	Oklahoma City	Oklahoma	-97.52443123	35.37241118	Brookwood park	48.514	147.6378	naturally_occurring	more than 18.29 m	45.72 to 60.96 cm	OklahomaCity	NA	NA	NA	NA	NA	NA	NA	NA	NA	NA	NA	NA	NA
8/18/2016	inventory_date	Common hackberry	Celtis occidentalis	Oklahoma City	Oklahoma	-97.52450159	35.37207628	Brookwood park	26.924	88.58268	naturally_occurring	more than 18.29 m	15.24 to 30.48 cm	OklahomaCity	NA	NA	NA	NA	NA	NA	NA	NA	NA	NA	NA	NA	NA
8/18/2016	inventory_date	Bumelia lanuginosa) chittamwood	NA	Oklahoma City	Oklahoma	-97.52413651	35.37164371	Brookwood park	32.512	118.11024	no_info	more than 18.29 m	30.48 to 45.72 cm	OklahomaCity	NA	NA	NA	NA	NA	NA	NA	NA	NA	NA	NA	NA	NA
8/18/2016	inventory_date	Shumard oak	Quercus shumardii	Oklahoma City	Oklahoma	-97.52358129	35.3712685	Brookwood park	29.21	118.11024	naturally_occurring	more than 18.29 m	15.24 to 30.48 cm	OklahomaCity	NA	NA	NA	NA	NA	NA	NA	NA	NA	NA	NA	NA	NA
8/18/2016	inventory_date	Eastern redbud	Cercis canadensis	Oklahoma City	Oklahoma	-97.52393514	35.37210317	Brookwood park	16.256	68.89764	naturally_occurring	more than 18.29 m	15.24 to 30.48 cm	OklahomaCity	NA	NA	NA	NA	NA	NA	NA	NA	NA	NA	NA	NA	NA
8/18/2016	inventory_date	Celtis laevigata) sugarberry	NA	Oklahoma City	Oklahoma	-97.52377756	35.37206916	Brookwood park	29.464	137.79528	no_info	more than 18.29 m	15.24 to 30.48 cm	OklahomaCity	NA	NA	NA	NA	NA	NA	NA	NA	NA	NA	NA	NA	NA
8/18/2016	inventory_date	Austrian pine	Pinus nigra	Oklahoma City	Oklahoma	-97.52481532	35.37221272	Brookwood park	19.558	68.89764	introduced	more than 18.29 m	15.24 to 30.48 cm	OklahomaCity	NA	NA	NA	NA	NA	NA	NA	NA	NA	NA	NA	NA	NA
8/18/2016	inventory_date	American elm	Ulmus americana	Oklahoma City	Oklahoma	-97.52381772	35.37228584	Brookwood park	36.068	108.26772	naturally_occurring	more than 18.29 m	30.48 to 45.72 cm	OklahomaCity	NA	NA	NA	NA	NA	NA	NA	NA	NA	NA	NA	NA	NA
8/18/2016	inventory_date	Gymnocladus dioicus) kentucky coffeetree	NA	Oklahoma City	Oklahoma	-97.52414412	35.3721352	Brookwood park	37.592	177.16536	no_info	more than 18.29 m	30.48 to 45.72 cm	OklahomaCity	NA	NA	NA	NA	NA	NA	NA	NA	NA	NA	NA	NA	NA
8/18/2016	inventory_date	White mulberry	Morus alba	Oklahoma City	Oklahoma	-97.52397221	35.37243574	Brookwood park	13.716	98.4252	introduced	more than 18.29 m	0 to 15.24 cm	OklahomaCity	NA	NA	NA	NA	NA	NA	NA	NA	NA	NA	NA	NA	NA
8/18/2016	inventory_date	Common hackberry	Celtis occidentalis	Oklahoma City	Oklahoma	-97.52384179	35.37152277	Brookwood park	47.752	157.48032	naturally_occurring	more than 18.29 m	45.72 to 60.96 cm	OklahomaCity	NA	NA	NA	NA	NA	NA	NA	NA	NA	NA	NA	NA	NA
8/18/2016	inventory_date	Celtis laevigata) sugarberry	NA	Oklahoma City	Oklahoma	-97.52394286	35.37256928	Brookwood park	56.642	127.95276	no_info	more than 18.29 m	45.72 to 60.96 cm	OklahomaCity	NA	NA	NA	NA	NA	NA	NA	NA	NA	NA	NA	NA	NA
8/18/2016	inventory_date	American elm	Ulmus americana	Oklahoma City	Oklahoma	-97.52388879	35.37189154	Brookwood park	46.736	127.95276	naturally_occurring	more than 18.29 m	45.72 to 60.96 cm	OklahomaCity	NA	NA	NA	NA	NA	NA	NA	NA	NA	NA	NA	NA	NA
8/18/2016	inventory_date	Silver maple	Acer saccharinum	Oklahoma City	Oklahoma	-97.52356127	35.37271792	Brookwood park	9.652	88.58268	naturally_occurring	more than 18.29 m	0 to 15.24 cm	OklahomaCity	NA	NA	NA	NA	NA	NA	NA	NA	NA	NA	NA	NA	NA
8/18/2016	inventory_date	Common hackberry	Celtis occidentalis	Oklahoma City	Oklahoma	-97.52377292	35.37208932	Brookwood park	33.274	137.79528	naturally_occurring	more than 18.29 m	30.48 to 45.72 cm	OklahomaCity	NA	NA	NA	NA	NA	NA	NA	NA	NA	NA	NA	NA	NA
8/18/2016	inventory_date	American elm	Ulmus americana	Oklahoma City	Oklahoma	-97.52378682	35.37223041	Brookwood park	67.818	187.00788	naturally_occurring	more than 18.29 m	60.96 to 76.2 cm	OklahomaCity	NA	NA	NA	NA	NA	NA	NA	NA	NA	NA	NA	NA	NA
8/18/2016	inventory_date	Common hackberry	Celtis occidentalis	Oklahoma City	Oklahoma	-97.52382699	35.37231481	Brookwood park	45.466	167.32284	naturally_occurring	more than 18.29 m	30.48 to 45.72 cm	OklahomaCity	NA	NA	NA	NA	NA	NA	NA	NA	NA	NA	NA	NA	NA
8/18/2016	inventory_date	Eastern redbud	Cercis canadensis	Oklahoma City	Oklahoma	-97.52373739	35.37262596	Brookwood park	11.176	49.2126	naturally_occurring	more than 18.29 m	0 to 15.24 cm	OklahomaCity	NA	NA	NA	NA	NA	NA	NA	NA	NA	NA	NA	NA	NA
8/18/2016	inventory_date	Common baldcypress	Taxodium distichum	Oklahoma City	Oklahoma	-97.5236895	35.37245842	Brookwood park	11.176	78.74016	naturally_occurring	more than 18.29 m	0 to 15.24 cm	OklahomaCity	NA	NA	NA	NA	NA	NA	NA	NA	NA	NA	NA	NA	NA
8/18/2016	inventory_date	Common hackberry	Celtis occidentalis	Oklahoma City	Oklahoma	-97.52429623	35.37224373	Brookwood park	34.544	98.4252	naturally_occurring	more than 18.29 m	30.48 to 45.72 cm	OklahomaCity	NA	NA	NA	NA	NA	NA	NA	NA	NA	NA	NA	NA	NA
8/18/2016	inventory_date	Common hackberry	Celtis occidentalis	Oklahoma City	Oklahoma	-97.52450159	35.37210419	Brookwood park	33.782	88.58268	naturally_occurring	more than 18.29 m	30.48 to 45.72 cm	OklahomaCity	NA	NA	NA	NA	NA	NA	NA	NA	NA	NA	NA	NA	NA
8/18/2016	inventory_date	American elm	Ulmus americana	Oklahoma City	Oklahoma	-97.5239901	35.37167317	Brookwood park	63.5	157.48032	naturally_occurring	more than 18.29 m	60.96 to 76.2 cm	OklahomaCity	NA	NA	NA	NA	NA	NA	NA	NA	NA	NA	NA	NA	NA
8/18/2016	inventory_date	Common hackberry	Celtis occidentalis	Oklahoma City	Oklahoma	-97.52378528	35.37170258	Brookwood park	44.45	108.26772	naturally_occurring	more than 18.29 m	30.48 to 45.72 cm	OklahomaCity	NA	NA	NA	NA	NA	NA	NA	NA	NA	NA	NA	NA	NA
8/18/2016	inventory_date	Gymnocladus dioicus) kentucky coffeetree	NA	Oklahoma City	Oklahoma	-97.52395831	35.37214726	Brookwood park	26.162	137.79528	no_info	more than 18.29 m	15.24 to 30.48 cm	OklahomaCity	NA	NA	NA	NA	NA	NA	NA	NA	NA	NA	NA	NA	NA
8/18/2016	inventory_date	Eastern redbud	Cercis canadensis	Oklahoma City	Oklahoma	-97.52367714	35.37222663	Brookwood park	20.32	59.05512	naturally_occurring	more than 18.29 m	15.24 to 30.48 cm	OklahomaCity	NA	NA	NA	NA	NA	NA	NA	NA	NA	NA	NA	NA	NA
8/18/2016	inventory_date	Austrian pine	Pinus nigra	Oklahoma City	Oklahoma	-97.52477159	35.3721445	Brookwood park	15.494	59.05512	introduced	more than 18.29 m	15.24 to 30.48 cm	OklahomaCity	NA	NA	NA	NA	NA	NA	NA	NA	NA	NA	NA	NA	NA
8/18/2016	inventory_date	Scotch pine	Pinus sylvestris	Oklahoma City	Oklahoma	-97.52401238	35.37247983	Brookwood park	22.606	88.58268	introduced	more than 18.29 m	15.24 to 30.48 cm	OklahomaCity	NA	NA	NA	NA	NA	NA	NA	NA	NA	NA	NA	NA	NA
8/18/2016	inventory_date	Gymnocladus dioicus) kentucky coffeetree	NA	Oklahoma City	Oklahoma	-97.52395059	35.37228584	Brookwood park	13.97	78.74016	no_info	more than 18.29 m	0 to 15.24 cm	OklahomaCity	NA	NA	NA	NA	NA	NA	NA	NA	NA	NA	NA	NA	NA
8/18/2016	inventory_date	Celtis laevigata) sugarberry	NA	Oklahoma City	Oklahoma	-97.52388172	35.37140804	Brookwood park	36.322	98.4252	no_info	more than 18.29 m	30.48 to 45.72 cm	OklahomaCity	NA	NA	NA	NA	NA	NA	NA	NA	NA	NA	NA	NA	NA
2/3/2020	inventory_date	Vacant site) vacant site	NA	Oklahoma City	Oklahoma	-97.5241194	35.37214915	Brookwood park	0	0	no_info	NA	NA	OklahomaCity	NA	NA	NA	NA	NA	NA	NA	NA	NA	NA	NA	NA	NA
8/18/2016	inventory_date	Silver maple	Acer saccharinum	Oklahoma City	Oklahoma	-97.52359989	35.37270785	Brookwood park	8.89	78.74016	naturally_occurring	more than 18.29 m	0 to 15.24 cm	OklahomaCity	NA	NA	NA	NA	NA	NA	NA	NA	NA	NA	NA	NA	NA
8/18/2016	inventory_date	Live oak	Quercus virginiana	Oklahoma City	Oklahoma	-97.52367714	35.37250377	Brookwood park	41.91	108.26772	naturally_occurring	more than 18.29 m	30.48 to 45.72 cm	OklahomaCity	NA	NA	NA	NA	NA	NA	NA	NA	NA	NA	NA	NA	NA
8/18/2016	inventory_date	Common hackberry	Celtis occidentalis	Oklahoma City	Oklahoma	-97.52390424	35.37194445	Brookwood park	56.388	108.26772	naturally_occurring	more than 18.29 m	45.72 to 60.96 cm	OklahomaCity	NA	NA	NA	NA	NA	NA	NA	NA	NA	NA	NA	NA	NA
8/18/2016	inventory_date	Common hackberry	Celtis occidentalis	Oklahoma City	Oklahoma	-97.52378219	35.37208932	Brookwood park	32.512	137.79528	naturally_occurring	more than 18.29 m	30.48 to 45.72 cm	OklahomaCity	NA	NA	NA	NA	NA	NA	NA	NA	NA	NA	NA	NA	NA
8/18/2016	inventory_date	Shumard oak	Quercus shumardii	Oklahoma City	Oklahoma	-97.52367868	35.37228835	Brookwood park	35.052	167.32284	naturally_occurring	more than 18.29 m	30.48 to 45.72 cm	OklahomaCity	NA	NA	NA	NA	NA	NA	NA	NA	NA	NA	NA	NA	NA
8/18/2016	inventory_date	Chinese elm	Ulmus parvifolia	Oklahoma City	Oklahoma	-97.52368486	35.37237654	Brookwood park	25.654	127.95276	introduced	more than 18.29 m	15.24 to 30.48 cm	OklahomaCity	NA	NA	NA	NA	NA	NA	NA	NA	NA	NA	NA	NA	NA
8/18/2016	inventory_date	Shumard oak	Quercus shumardii	Oklahoma City	Oklahoma	-97.52380536	35.37248865	Brookwood park	65.024	177.16536	naturally_occurring	more than 18.29 m	60.96 to 76.2 cm	OklahomaCity	NA	NA	NA	NA	NA	NA	NA	NA	NA	NA	NA	NA	NA
8/18/2016	inventory_date	White mulberry	Morus alba	Oklahoma City	Oklahoma	-97.5236725	35.37265242	Brookwood park	21.844	88.58268	introduced	more than 18.29 m	15.24 to 30.48 cm	OklahomaCity	NA	NA	NA	NA	NA	NA	NA	NA	NA	NA	NA	NA	NA
8/18/2016	inventory_date	Austrian pine	Pinus nigra	Oklahoma City	Oklahoma	-97.52488948	35.37225613	Brookwood park	34.798	68.89764	introduced	more than 18.29 m	30.48 to 45.72 cm	OklahomaCity	NA	NA	NA	NA	NA	NA	NA	NA	NA	NA	NA	NA	NA
8/18/2016	inventory_date	Celtis laevigata) sugarberry	NA	Oklahoma City	Oklahoma	-97.52449208	35.37192434	Brookwood park	24.384	88.58268	no_info	more than 18.29 m	15.24 to 30.48 cm	OklahomaCity	NA	NA	NA	NA	NA	NA	NA	NA	NA	NA	NA	NA	NA
8/18/2016	inventory_date	Silver maple	Acer saccharinum	Oklahoma City	Oklahoma	-97.52403954	35.37151657	Brookwood park	10.922	108.26772	naturally_occurring	more than 18.29 m	0 to 15.24 cm	OklahomaCity	NA	NA	NA	NA	NA	NA	NA	NA	NA	NA	NA	NA	NA
8/18/2016	inventory_date	Silver maple	Acer saccharinum	Oklahoma City	Oklahoma	-97.52370649	35.37208806	Brookwood park	4.572	49.2126	naturally_occurring	more than 18.29 m	0 to 15.24 cm	OklahomaCity	NA	NA	NA	NA	NA	NA	NA	NA	NA	NA	NA	NA	NA
8/18/2016	inventory_date	River birch	Betula nigra	Oklahoma City	Oklahoma	-97.52378219	35.37178824	Brookwood park	19.812	108.26772	naturally_occurring	more than 18.29 m	15.24 to 30.48 cm	OklahomaCity	NA	NA	NA	NA	NA	NA	NA	NA	NA	NA	NA	NA	NA
8/18/2016	inventory_date	American elm	Ulmus americana	Oklahoma City	Oklahoma	-97.52379764	35.37218632	Brookwood park	71.882	187.00788	naturally_occurring	more than 18.29 m	60.96 to 76.2 cm	OklahomaCity	NA	NA	NA	NA	NA	NA	NA	NA	NA	NA	NA	NA	NA
8/18/2016	inventory_date	Common hackberry	Celtis occidentalis	Oklahoma City	Oklahoma	-97.52469743	35.3721259	Brookwood park	46.228	127.95276	naturally_occurring	more than 18.29 m	45.72 to 60.96 cm	OklahomaCity	NA	NA	NA	NA	NA	NA	NA	NA	NA	NA	NA	NA	NA
8/18/2016	inventory_date	Carya illinoinensis) pecan	NA	Oklahoma City	Oklahoma	-97.52384708	35.37241055	Brookwood park	33.528	157.48032	no_info	more than 18.29 m	30.48 to 45.72 cm	OklahomaCity	NA	NA	NA	NA	NA	NA	NA	NA	NA	NA	NA	NA	NA
8/18/2016	inventory_date	Common hackberry	Celtis occidentalis	Oklahoma City	Oklahoma	-97.52369158	35.37138943	Brookwood park	39.624	108.26772	naturally_occurring	more than 18.29 m	30.48 to 45.72 cm	OklahomaCity	NA	NA	NA	NA	NA	NA	NA	NA	NA	NA	NA	NA	NA
8/18/2016	inventory_date	Carya illinoinensis) pecan	NA	Oklahoma City	Oklahoma	-97.52392432	35.37233245	Brookwood park	30.226	127.95276	no_info	more than 18.29 m	15.24 to 30.48 cm	OklahomaCity	NA	NA	NA	NA	NA	NA	NA	NA	NA	NA	NA	NA	NA
8/18/2016	inventory_date	Silver maple	Acer saccharinum	Oklahoma City	Oklahoma	-97.52363233	35.37269021	Brookwood park	8.89	78.74016	naturally_occurring	more than 18.29 m	0 to 15.24 cm	OklahomaCity	NA	NA	NA	NA	NA	NA	NA	NA	NA	NA	NA	NA	NA
8/18/2016	inventory_date	White mulberry	Morus alba	Oklahoma City	Oklahoma	-97.52407376	35.37220187	Brookwood park	91.948	108.26772	introduced	more than 18.29 m	more than 76.2 cm	OklahomaCity	NA	NA	NA	NA	NA	NA	NA	NA	NA	NA	NA	NA	NA
8/18/2016	inventory_date	Common hackberry	Celtis occidentalis	Oklahoma City	Oklahoma	-97.52386716	35.37195704	Brookwood park	30.48	118.11024	naturally_occurring	more than 18.29 m	15.24 to 30.48 cm	OklahomaCity	NA	NA	NA	NA	NA	NA	NA	NA	NA	NA	NA	NA	NA
8/18/2016	inventory_date	Northern red oak	Quercus rubra	Oklahoma City	Oklahoma	-97.52382699	35.37257809	Brookwood park	8.89	78.74016	naturally_occurring	more than 18.29 m	0 to 15.24 cm	OklahomaCity	NA	NA	NA	NA	NA	NA	NA	NA	NA	NA	NA	NA	NA
8/18/2016	inventory_date	Silver maple	Acer saccharinum	Oklahoma City	Oklahoma	-97.52365396	35.37233748	Brookwood park	50.8	157.48032	naturally_occurring	more than 18.29 m	45.72 to 60.96 cm	OklahomaCity	NA	NA	NA	NA	NA	NA	NA	NA	NA	NA	NA	NA	NA
8/18/2016	inventory_date	Common hackberry	Celtis occidentalis	Oklahoma City	Oklahoma	-97.52378065	35.37208428	Brookwood park	42.164	137.79528	naturally_occurring	more than 18.29 m	30.48 to 45.72 cm	OklahomaCity	NA	NA	NA	NA	NA	NA	NA	NA	NA	NA	NA	NA	NA
8/18/2016	inventory_date	Common hackberry	Celtis occidentalis	Oklahoma City	Oklahoma	-97.52383626	35.37236646	Brookwood park	33.528	98.4252	naturally_occurring	more than 18.29 m	30.48 to 45.72 cm	OklahomaCity	NA	NA	NA	NA	NA	NA	NA	NA	NA	NA	NA	NA	NA
8/18/2016	inventory_date	Chinese pistache	Pistacia chinensis	Oklahoma City	Oklahoma	-97.52360607	35.37260077	Brookwood park	19.812	88.58268	introduced	more than 18.29 m	15.24 to 30.48 cm	OklahomaCity	NA	NA	NA	NA	NA	NA	NA	NA	NA	NA	NA	NA	NA
8/18/2016	inventory_date	Common hackberry	Celtis occidentalis	Oklahoma City	Oklahoma	-97.52389188	35.37249873	Brookwood park	42.926	127.95276	naturally_occurring	more than 18.29 m	30.48 to 45.72 cm	OklahomaCity	NA	NA	NA	NA	NA	NA	NA	NA	NA	NA	NA	NA	NA
8/1/2016	inventory_date	Chinese pistache	Pistacia chinensis	Oklahoma City	Oklahoma	-97.52531225	35.56903893	Burton/britton park (south)	22.098	85.30184	introduced	more than 18.29 m	15.24 to 30.48 cm	OklahomaCity	NA	NA	NA	NA	NA	NA	NA	NA	NA	NA	NA	NA	NA
8/1/2016	inventory_date	Siberian elm	Ulmus pumila	Oklahoma City	Oklahoma	-97.52562159	35.56916383	Burton/britton park (south)	44.958	91.86352	introduced	more than 18.29 m	30.48 to 45.72 cm	OklahomaCity	NA	NA	NA	NA	NA	NA	NA	NA	NA	NA	NA	NA	NA
8/1/2016	inventory_date	Chinese pistache	Pistacia chinensis	Oklahoma City	Oklahoma	-97.52568933	35.5687965	Burton/britton park (south)	24.892	91.86352	introduced	more than 18.29 m	15.24 to 30.48 cm	OklahomaCity	NA	NA	NA	NA	NA	NA	NA	NA	NA	NA	NA	NA	NA
8/1/2016	inventory_date	Chinese pistache	Pistacia chinensis	Oklahoma City	Oklahoma	-97.52558772	35.56863487	Burton/britton park (south)	26.924	95.14436	introduced	more than 18.29 m	15.24 to 30.48 cm	OklahomaCity	NA	NA	NA	NA	NA	NA	NA	NA	NA	NA	NA	NA	NA
8/1/2016	inventory_date	Chinese elm	Ulmus parvifolia	Oklahoma City	Oklahoma	-97.52541612	35.56884792	Burton/britton park (south)	18.034	78.74016	introduced	more than 18.29 m	15.24 to 30.48 cm	OklahomaCity	NA	NA	NA	NA	NA	NA	NA	NA	NA	NA	NA	NA	NA
8/1/2016	inventory_date	Chinese pistache	Pistacia chinensis	Oklahoma City	Oklahoma	-97.52530774	35.56911056	Burton/britton park (south)	25.654	91.86352	introduced	more than 18.29 m	15.24 to 30.48 cm	OklahomaCity	NA	NA	NA	NA	NA	NA	NA	NA	NA	NA	NA	NA	NA
8/1/2016	inventory_date	Siberian elm	Ulmus pumila	Oklahoma City	Oklahoma	-97.52550192	35.56924831	Burton/britton park (south)	51.308	91.86352	introduced	more than 18.29 m	45.72 to 60.96 cm	OklahomaCity	NA	NA	NA	NA	NA	NA	NA	NA	NA	NA	NA	NA	NA
8/1/2016	inventory_date	Chinese pistache	Pistacia chinensis	Oklahoma City	Oklahoma	-97.52581126	35.56881486	Burton/britton park (south)	17.78	62.33596	introduced	more than 18.29 m	15.24 to 30.48 cm	OklahomaCity	NA	NA	NA	NA	NA	NA	NA	NA	NA	NA	NA	NA	NA
8/1/2016	inventory_date	Chinese pistache	Pistacia chinensis	Oklahoma City	Oklahoma	-97.52549966	35.56863303	Burton/britton park (south)	45.72	111.54856	introduced	more than 18.29 m	30.48 to 45.72 cm	OklahomaCity	NA	NA	NA	NA	NA	NA	NA	NA	NA	NA	NA	NA	NA
8/1/2016	inventory_date	Siberian elm	Ulmus pumila	Oklahoma City	Oklahoma	-97.52526258	35.56885711	Burton/britton park (south)	51.562	75.45932	introduced	more than 18.29 m	45.72 to 60.96 cm	OklahomaCity	NA	NA	NA	NA	NA	NA	NA	NA	NA	NA	NA	NA	NA
8/1/2016	inventory_date	Chinese pistache	Pistacia chinensis	Oklahoma City	Oklahoma	-97.52538451	35.56920423	Burton/britton park (south)	27.432	95.14436	introduced	more than 18.29 m	15.24 to 30.48 cm	OklahomaCity	NA	NA	NA	NA	NA	NA	NA	NA	NA	NA	NA	NA	NA
8/1/2016	inventory_date	Eastern redcedar	Juniperus virginiana	Oklahoma City	Oklahoma	-97.52551773	35.56908485	Burton/britton park (south)	10.16	42.65092	naturally_occurring	more than 18.29 m	0 to 15.24 cm	OklahomaCity	NA	NA	NA	NA	NA	NA	NA	NA	NA	NA	NA	NA	NA
8/1/2016	inventory_date	Chinese pistache	Pistacia chinensis	Oklahoma City	Oklahoma	-97.52532806	35.56864222	Burton/britton park (south)	31.75	108.26772	introduced	more than 18.29 m	30.48 to 45.72 cm	OklahomaCity	NA	NA	NA	NA	NA	NA	NA	NA	NA	NA	NA	NA	NA
8/1/2016	inventory_date	Chinese pistache	Pistacia chinensis	Oklahoma City	Oklahoma	-97.52585642	35.56876895	Burton/britton park (south)	28.194	75.45932	introduced	more than 18.29 m	15.24 to 30.48 cm	OklahomaCity	NA	NA	NA	NA	NA	NA	NA	NA	NA	NA	NA	NA	NA
8/1/2016	inventory_date	Eastern redcedar	Juniperus virginiana	Oklahoma City	Oklahoma	-97.52561256	35.56908301	Burton/britton park (south)	20.828	59.05512	naturally_occurring	more than 18.29 m	15.24 to 30.48 cm	OklahomaCity	NA	NA	NA	NA	NA	NA	NA	NA	NA	NA	NA	NA	NA
8/1/2016	inventory_date	Chinese pistache	Pistacia chinensis	Oklahoma City	Oklahoma	-97.52530096	35.56874323	Burton/britton park (south)	29.972	98.4252	introduced	more than 18.29 m	15.24 to 30.48 cm	OklahomaCity	NA	NA	NA	NA	NA	NA	NA	NA	NA	NA	NA	NA	NA
8/1/2016	inventory_date	Chinese elm	Ulmus parvifolia	Oklahoma City	Oklahoma	-97.52534838	35.56928505	Burton/britton park (south)	25.4	91.86352	introduced	more than 18.29 m	15.24 to 30.48 cm	OklahomaCity	NA	NA	NA	NA	NA	NA	NA	NA	NA	NA	NA	NA	NA
8/1/2016	inventory_date	Chinese pistache	Pistacia chinensis	Oklahoma City	Oklahoma	-97.52577739	35.56864405	Burton/britton park (south)	20.828	72.17848	introduced	more than 18.29 m	15.24 to 30.48 cm	OklahomaCity	NA	NA	NA	NA	NA	NA	NA	NA	NA	NA	NA	NA	NA
8/1/2016	inventory_date	Eastern redcedar	Juniperus virginiana	Oklahoma City	Oklahoma	-97.5256803	35.56899118	Burton/britton park (south)	17.018	55.77428	naturally_occurring	more than 18.29 m	15.24 to 30.48 cm	OklahomaCity	NA	NA	NA	NA	NA	NA	NA	NA	NA	NA	NA	NA	NA
8/1/2016	inventory_date	Chinese elm	Ulmus parvifolia	Oklahoma City	Oklahoma	-97.52563514	35.56871752	Burton/britton park (south)	47.244	91.86352	introduced	more than 18.29 m	45.72 to 60.96 cm	OklahomaCity	NA	NA	NA	NA	NA	NA	NA	NA	NA	NA	NA	NA	NA
8/1/2016	inventory_date	Siberian elm	Ulmus pumila	Oklahoma City	Oklahoma	-97.5253529	35.56945402	Burton/britton park (south)	81.28	85.30184	introduced	more than 18.29 m	more than 76.2 cm	OklahomaCity	NA	NA	NA	NA	NA	NA	NA	NA	NA	NA	NA	NA	NA
8/1/2016	inventory_date	Chinese pistache	Pistacia chinensis	Oklahoma City	Oklahoma	-97.52568256	35.56864038	Burton/britton park (south)	31.496	98.4252	introduced	more than 18.29 m	30.48 to 45.72 cm	OklahomaCity	NA	NA	NA	NA	NA	NA	NA	NA	NA	NA	NA	NA	NA
4/19/2019	inventory_date	Common hackberry	Celtis occidentalis	Oklahoma City	Oklahoma	-97.51364414	35.48010486	Campbell arts park	30.48	72.17848	naturally_occurring	more than 18.29 m	15.24 to 30.48 cm	OklahomaCity	NA	NA	NA	NA	NA	NA	NA	NA	NA	NA	NA	NA	NA
2/19/2020	inventory_date	Vacant site) vacant site	NA	Oklahoma City	Oklahoma	-97.51369108	35.48007428	Campbell arts park	0	0	no_info	NA	NA	OklahomaCity	NA	NA	NA	NA	NA	NA	NA	NA	NA	NA	NA	NA	NA
4/19/2019	inventory_date	Common crapemyrtle	Lagerstroemia indica	Oklahoma City	Oklahoma	-97.5137246	35.47994323	Campbell arts park	7.62	39.37008	introduced	more than 18.29 m	0 to 15.24 cm	OklahomaCity	NA	NA	NA	NA	NA	NA	NA	NA	NA	NA	NA	NA	NA
4/19/2019	inventory_date	Pyrus calleryana ) callery pear	NA	Oklahoma City	Oklahoma	-97.5136267	35.47991374	Campbell arts park	25.4	85.30184	no_info	more than 18.29 m	15.24 to 30.48 cm	OklahomaCity	NA	NA	NA	NA	NA	NA	NA	NA	NA	NA	NA	NA	NA
4/19/2019	inventory_date	Pyrus calleryana ) callery pear	NA	Oklahoma City	Oklahoma	-97.51366291	35.4798504	Campbell arts park	20.32	85.30184	no_info	more than 18.29 m	15.24 to 30.48 cm	OklahomaCity	NA	NA	NA	NA	NA	NA	NA	NA	NA	NA	NA	NA	NA
4/19/2019	inventory_date	American sycamore	Platanus occidentalis	Oklahoma City	Oklahoma	-97.5138681	35.47980781	Campbell arts park	35.56	104.98688	naturally_occurring	more than 18.29 m	30.48 to 45.72 cm	OklahomaCity	NA	NA	NA	NA	NA	NA	NA	NA	NA	NA	NA	NA	NA
4/19/2019	inventory_date	Common crapemyrtle	Lagerstroemia indica	Oklahoma City	Oklahoma	-97.51381043	35.47978488	Campbell arts park	10.16	59.05512	introduced	more than 18.29 m	0 to 15.24 cm	OklahomaCity	NA	NA	NA	NA	NA	NA	NA	NA	NA	NA	NA	NA	NA
4/19/2019	inventory_date	American sycamore	Platanus occidentalis	Oklahoma City	Oklahoma	-97.51367767	35.47972591	Campbell arts park	25.4	101.70604	naturally_occurring	more than 18.29 m	15.24 to 30.48 cm	OklahomaCity	NA	NA	NA	NA	NA	NA	NA	NA	NA	NA	NA	NA	NA
4/19/2019	inventory_date	American sycamore	Platanus occidentalis	Oklahoma City	Oklahoma	-97.51365621	35.47967785	Campbell arts park	35.56	101.70604	naturally_occurring	more than 18.29 m	30.48 to 45.72 cm	OklahomaCity	NA	NA	NA	NA	NA	NA	NA	NA	NA	NA	NA	NA	NA
4/19/2019	inventory_date	American sycamore	Platanus occidentalis	Oklahoma City	Oklahoma	-97.51365755	35.47963526	Campbell arts park	35.56	101.70604	naturally_occurring	more than 18.29 m	30.48 to 45.72 cm	OklahomaCity	NA	NA	NA	NA	NA	NA	NA	NA	NA	NA	NA	NA	NA
4/19/2019	inventory_date	American sycamore	Platanus occidentalis	Oklahoma City	Oklahoma	-97.51366023	35.4795812	Campbell arts park	25.4	101.70604	naturally_occurring	more than 18.29 m	15.24 to 30.48 cm	OklahomaCity	NA	NA	NA	NA	NA	NA	NA	NA	NA	NA	NA	NA	NA
4/19/2019	inventory_date	Common crapemyrtle	Lagerstroemia indica	Oklahoma City	Oklahoma	-97.51376752	35.47957847	Campbell arts park	7.62	59.05512	introduced	more than 18.29 m	0 to 15.24 cm	OklahomaCity	NA	NA	NA	NA	NA	NA	NA	NA	NA	NA	NA	NA	NA
4/19/2019	inventory_date	American sycamore	Platanus occidentalis	Oklahoma City	Oklahoma	-97.51388017	35.47958503	Campbell arts park	40.64	118.11024	naturally_occurring	more than 18.29 m	30.48 to 45.72 cm	OklahomaCity	NA	NA	NA	NA	NA	NA	NA	NA	NA	NA	NA	NA	NA
4/19/2019	inventory_date	Smoothleaf elm	Ulmus carpinifolia	Oklahoma City	Oklahoma	-97.51383592	35.47949875	Campbell arts park	96.52	131.2336	no_info	more than 18.29 m	more than 76.2 cm	OklahomaCity	NA	NA	NA	NA	NA	NA	NA	NA	NA	NA	NA	NA	NA
4/19/2019	inventory_date	Shumard oak	Quercus shumardii	Oklahoma City	Oklahoma	-97.51367096	35.47944196	Campbell arts park	38.1	141.07612	naturally_occurring	more than 18.29 m	30.48 to 45.72 cm	OklahomaCity	NA	NA	NA	NA	NA	NA	NA	NA	NA	NA	NA	NA	NA
4/19/2019	inventory_date	Shumard oak	Quercus shumardii	Oklahoma City	Oklahoma	-97.51367096	35.47944196	Campbell arts park	38.1	141.07612	naturally_occurring	more than 18.29 m	30.48 to 45.72 cm	OklahomaCity	NA	NA	NA	NA	NA	NA	NA	NA	NA	NA	NA	NA	NA
4/19/2019	inventory_date	Shumard oak	Quercus shumardii	Oklahoma City	Oklahoma	-97.51367721	35.47935175	Campbell arts park	132.08	137.79528	naturally_occurring	more than 18.29 m	more than 76.2 cm	OklahomaCity	NA	NA	NA	NA	NA	NA	NA	NA	NA	NA	NA	NA	NA
4/19/2019	inventory_date	Common crapemyrtle	Lagerstroemia indica	Oklahoma City	Oklahoma	-97.51388642	35.47931899	Campbell arts park	7.62	39.37008	introduced	more than 18.29 m	0 to 15.24 cm	OklahomaCity	NA	NA	NA	NA	NA	NA	NA	NA	NA	NA	NA	NA	NA
4/19/2019	inventory_date	Common crapemyrtle	Lagerstroemia indica	Oklahoma City	Oklahoma	-97.51381936	35.4792906	Campbell arts park	5.08	26.24672	introduced	more than 18.29 m	0 to 15.24 cm	OklahomaCity	NA	NA	NA	NA	NA	NA	NA	NA	NA	NA	NA	NA	NA
4/19/2019	inventory_date	Common baldcypress	Taxodium distichum	Oklahoma City	Oklahoma	-97.51389446	35.47923927	Campbell arts park	30.48	98.4252	naturally_occurring	more than 18.29 m	15.24 to 30.48 cm	OklahomaCity	NA	NA	NA	NA	NA	NA	NA	NA	NA	NA	NA	NA	NA
4/19/2019	inventory_date	Common baldcypress	Taxodium distichum	Oklahoma City	Oklahoma	-97.5137979	35.47924254	Campbell arts park	35.56	111.54856	naturally_occurring	more than 18.29 m	30.48 to 45.72 cm	OklahomaCity	NA	NA	NA	NA	NA	NA	NA	NA	NA	NA	NA	NA	NA
4/19/2019	inventory_date	Common baldcypress	Taxodium distichum	Oklahoma City	Oklahoma	-97.51369598	35.47925237	Campbell arts park	20.32	65.6168	naturally_occurring	more than 18.29 m	15.24 to 30.48 cm	OklahomaCity	NA	NA	NA	NA	NA	NA	NA	NA	NA	NA	NA	NA	NA
4/19/2019	inventory_date	Common baldcypress	Taxodium distichum	Oklahoma City	Oklahoma	-97.51364904	35.48027784	Campbell arts park	20.32	68.89764	naturally_occurring	more than 18.29 m	15.24 to 30.48 cm	OklahomaCity	NA	NA	NA	NA	NA	NA	NA	NA	NA	NA	NA	NA	NA
4/19/2019	inventory_date	Common baldcypress	Taxodium distichum	Oklahoma City	Oklahoma	-97.51364904	35.48027784	Campbell arts park	20.32	68.89764	naturally_occurring	more than 18.29 m	15.24 to 30.48 cm	OklahomaCity	NA	NA	NA	NA	NA	NA	NA	NA	NA	NA	NA	NA	NA
4/19/2019	inventory_date	Common baldcypress	Taxodium distichum	Oklahoma City	Oklahoma	-97.5137389	35.48028331	Campbell arts park	35.56	118.11024	naturally_occurring	more than 18.29 m	30.48 to 45.72 cm	OklahomaCity	NA	NA	NA	NA	NA	NA	NA	NA	NA	NA	NA	NA	NA
4/19/2019	inventory_date	Common baldcypress	Taxodium distichum	Oklahoma City	Oklahoma	-97.51382204	35.48027675	Campbell arts park	35.56	108.26772	naturally_occurring	more than 18.29 m	30.48 to 45.72 cm	OklahomaCity	NA	NA	NA	NA	NA	NA	NA	NA	NA	NA	NA	NA	NA
2/19/2020	inventory_date	Vacant site) vacant site	NA	Oklahoma City	Oklahoma	-97.51362758	35.48032808	Campbell arts park	0	0	no_info	NA	NA	OklahomaCity	NA	NA	NA	NA	NA	NA	NA	NA	NA	NA	NA	NA	NA
2/19/2020	inventory_date	Vacant site) vacant site	NA	Oklahoma City	Oklahoma	-97.51362893	35.48036194	Campbell arts park	0	0	no_info	NA	NA	OklahomaCity	NA	NA	NA	NA	NA	NA	NA	NA	NA	NA	NA	NA	NA
2/19/2020	inventory_date	Vacant site) vacant site	NA	Oklahoma City	Oklahoma	-97.51364368	35.48039579	Campbell arts park	0	0	no_info	NA	NA	OklahomaCity	NA	NA	NA	NA	NA	NA	NA	NA	NA	NA	NA	NA	NA
4/19/2019	inventory_date	Carya illinoinensis) pecan	NA	Oklahoma City	Oklahoma	-97.51377645	35.48040125	Campbell arts park	86.36	108.26772	no_info	more than 18.29 m	more than 76.2 cm	OklahomaCity	NA	NA	NA	NA	NA	NA	NA	NA	NA	NA	NA	NA	NA
4/19/2019	inventory_date	Carya illinoinensis) pecan	NA	Oklahoma City	Oklahoma	-97.51362088	35.48051046	Campbell arts park	88.9	157.48032	no_info	more than 18.29 m	more than 76.2 cm	OklahomaCity	NA	NA	NA	NA	NA	NA	NA	NA	NA	NA	NA	NA	NA
4/19/2019	inventory_date	American sycamore	Platanus occidentalis	Oklahoma City	Oklahoma	-97.51385289	35.48036084	Campbell arts park	27.94	118.11024	naturally_occurring	more than 18.29 m	15.24 to 30.48 cm	OklahomaCity	NA	NA	NA	NA	NA	NA	NA	NA	NA	NA	NA	NA	NA
4/19/2019	inventory_date	American sycamore	Platanus occidentalis	Oklahoma City	Oklahoma	-97.51385423	35.48053776	Campbell arts park	50.8	118.11024	naturally_occurring	more than 18.29 m	45.72 to 60.96 cm	OklahomaCity	NA	NA	NA	NA	NA	NA	NA	NA	NA	NA	NA	NA	NA
4/19/2019	inventory_date	American sycamore	Platanus occidentalis	Oklahoma City	Oklahoma	-97.51384082	35.48108271	Campbell arts park	25.4	68.89764	naturally_occurring	more than 18.29 m	15.24 to 30.48 cm	OklahomaCity	NA	NA	NA	NA	NA	NA	NA	NA	NA	NA	NA	NA	NA
4/19/2019	inventory_date	Pyrus calleryana ) callery pear	NA	Oklahoma City	Oklahoma	-97.51362356	35.48082825	Campbell arts park	30.48	95.14436	no_info	more than 18.29 m	15.24 to 30.48 cm	OklahomaCity	NA	NA	NA	NA	NA	NA	NA	NA	NA	NA	NA	NA	NA
10/10/2019	inventory_date	Vacant site) vacant site	NA	Oklahoma City	Oklahoma	-97.51362624	35.48086975	Campbell arts park	0	0	no_info	NA	NA	OklahomaCity	NA	NA	NA	NA	NA	NA	NA	NA	NA	NA	NA	NA	NA
4/19/2019	inventory_date	Pyrus calleryana ) callery pear	NA	Oklahoma City	Oklahoma	-97.51363027	35.48091125	Campbell arts park	35.56	85.30184	no_info	more than 18.29 m	30.48 to 45.72 cm	OklahomaCity	NA	NA	NA	NA	NA	NA	NA	NA	NA	NA	NA	NA	NA
10/10/2019	inventory_date	Vacant site) vacant site	NA	Oklahoma City	Oklahoma	-97.51361551	35.48095493	Campbell arts park	0	0	no_info	NA	NA	OklahomaCity	NA	NA	NA	NA	NA	NA	NA	NA	NA	NA	NA	NA	NA
10/10/2019	inventory_date	Vacant site) vacant site	NA	Oklahoma City	Oklahoma	-97.51362758	35.48102919	Campbell arts park	0	0	no_info	NA	NA	OklahomaCity	NA	NA	NA	NA	NA	NA	NA	NA	NA	NA	NA	NA	NA
4/19/2019	inventory_date	Pyrus calleryana ) callery pear	NA	Oklahoma City	Oklahoma	-97.51361283	35.48108052	Campbell arts park	45.72	98.4252	no_info	more than 18.29 m	30.48 to 45.72 cm	OklahomaCity	NA	NA	NA	NA	NA	NA	NA	NA	NA	NA	NA	NA	NA
4/19/2019	inventory_date	Pyrus calleryana ) callery pear	NA	Oklahoma City	Oklahoma	-97.51361954	35.48098551	Campbell arts park	40.64	85.30184	no_info	more than 18.29 m	30.48 to 45.72 cm	OklahomaCity	NA	NA	NA	NA	NA	NA	NA	NA	NA	NA	NA	NA	NA
4/19/2019	inventory_date	Common baldcypress	Taxodium distichum	Oklahoma City	Oklahoma	-97.51362893	35.48117007	Campbell arts park	35.56	108.26772	naturally_occurring	more than 18.29 m	30.48 to 45.72 cm	OklahomaCity	NA	NA	NA	NA	NA	NA	NA	NA	NA	NA	NA	NA	NA
4/19/2019	inventory_date	Common baldcypress	Taxodium distichum	Oklahoma City	Oklahoma	-97.51373353	35.48116898	Campbell arts park	35.56	98.4252	naturally_occurring	more than 18.29 m	30.48 to 45.72 cm	OklahomaCity	NA	NA	NA	NA	NA	NA	NA	NA	NA	NA	NA	NA	NA
4/19/2019	inventory_date	Common baldcypress	Taxodium distichum	Oklahoma City	Oklahoma	-97.513814	35.48117007	Campbell arts park	17.78	65.6168	naturally_occurring	more than 18.29 m	15.24 to 30.48 cm	OklahomaCity	NA	NA	NA	NA	NA	NA	NA	NA	NA	NA	NA	NA	NA
4/19/2019	inventory_date	American sycamore	Platanus occidentalis	Oklahoma City	Oklahoma	-97.51382339	35.48133934	Campbell arts park	33.02	118.11024	naturally_occurring	more than 18.29 m	30.48 to 45.72 cm	OklahomaCity	NA	NA	NA	NA	NA	NA	NA	NA	NA	NA	NA	NA	NA
4/19/2019	inventory_date	American sycamore	Platanus occidentalis	Oklahoma City	Oklahoma	-97.51381266	35.48146711	Campbell arts park	30.48	82.021	naturally_occurring	more than 18.29 m	15.24 to 30.48 cm	OklahomaCity	NA	NA	NA	NA	NA	NA	NA	NA	NA	NA	NA	NA	NA
4/19/2019	inventory_date	Shumard oak	Quercus shumardii	Oklahoma City	Oklahoma	-97.51363027	35.48134808	Campbell arts park	63.5	88.58268	naturally_occurring	more than 18.29 m	60.96 to 76.2 cm	OklahomaCity	NA	NA	NA	NA	NA	NA	NA	NA	NA	NA	NA	NA	NA
2/19/2020	inventory_date	Vacant site) vacant site	NA	Oklahoma City	Oklahoma	-97.51371878	35.48141469	Campbell arts park	0	0	no_info	NA	NA	OklahomaCity	NA	NA	NA	NA	NA	NA	NA	NA	NA	NA	NA	NA	NA
4/19/2019	inventory_date	Shumard oak	Quercus shumardii	Oklahoma City	Oklahoma	-97.51357796	35.4814409	Campbell arts park	91.44	111.54856	naturally_occurring	more than 18.29 m	more than 76.2 cm	OklahomaCity	NA	NA	NA	NA	NA	NA	NA	NA	NA	NA	NA	NA	NA
4/19/2019	inventory_date	Common crapemyrtle	Lagerstroemia indica	Oklahoma City	Oklahoma	-97.51364368	35.48145401	Campbell arts park	5.08	49.2126	introduced	more than 18.29 m	0 to 15.24 cm	OklahomaCity	NA	NA	NA	NA	NA	NA	NA	NA	NA	NA	NA	NA	NA
4/19/2019	inventory_date	Eastern redcedar	Juniperus virginiana	Oklahoma City	Oklahoma	-97.51373353	35.48152062	Campbell arts park	35.56	65.6168	naturally_occurring	more than 18.29 m	30.48 to 45.72 cm	OklahomaCity	NA	NA	NA	NA	NA	NA	NA	NA	NA	NA	NA	NA	NA
4/19/2019	inventory_date	Shumard oak	Quercus shumardii	Oklahoma City	Oklahoma	-97.51358869	35.48154028	Campbell arts park	60.96	98.4252	naturally_occurring	more than 18.29 m	45.72 to 60.96 cm	OklahomaCity	NA	NA	NA	NA	NA	NA	NA	NA	NA	NA	NA	NA	NA
4/19/2019	inventory_date	Eastern redcedar	Juniperus virginiana	Oklahoma City	Oklahoma	-97.51368123	35.48161236	Campbell arts park	33.02	82.021	naturally_occurring	more than 18.29 m	30.48 to 45.72 cm	OklahomaCity	NA	NA	NA	NA	NA	NA	NA	NA	NA	NA	NA	NA	NA
4/19/2019	inventory_date	Eastern redcedar	Juniperus virginiana	Oklahoma City	Oklahoma	-97.51375767	35.48168225	Campbell arts park	20.32	82.021	naturally_occurring	more than 18.29 m	15.24 to 30.48 cm	OklahomaCity	NA	NA	NA	NA	NA	NA	NA	NA	NA	NA	NA	NA	NA
4/19/2019	inventory_date	American sycamore	Platanus occidentalis	Oklahoma City	Oklahoma	-97.51379656	35.48174231	Campbell arts park	35.56	82.021	naturally_occurring	more than 18.29 m	30.48 to 45.72 cm	OklahomaCity	NA	NA	NA	NA	NA	NA	NA	NA	NA	NA	NA	NA	NA
4/19/2019	inventory_date	Common crapemyrtle	Lagerstroemia indica	Oklahoma City	Oklahoma	-97.51368525	35.48170191	Campbell arts park	7.62	59.05512	introduced	more than 18.29 m	0 to 15.24 cm	OklahomaCity	NA	NA	NA	NA	NA	NA	NA	NA	NA	NA	NA	NA	NA
4/19/2019	inventory_date	Pyrus calleryana ) callery pear	NA	Oklahoma City	Oklahoma	-97.51358735	35.48162109	Campbell arts park	35.56	55.77428	no_info	more than 18.29 m	30.48 to 45.72 cm	OklahomaCity	NA	NA	NA	NA	NA	NA	NA	NA	NA	NA	NA	NA	NA
4/19/2019	inventory_date	Pyrus calleryana ) callery pear	NA	Oklahoma City	Oklahoma	-97.51359272	35.48179146	Campbell arts park	35.56	88.58268	no_info	more than 18.29 m	30.48 to 45.72 cm	OklahomaCity	NA	NA	NA	NA	NA	NA	NA	NA	NA	NA	NA	NA	NA
4/19/2019	inventory_date	Pyrus calleryana ) callery pear	NA	Oklahoma City	Oklahoma	-97.51359808	35.4818264	Campbell arts park	30.48	82.021	no_info	more than 18.29 m	15.24 to 30.48 cm	OklahomaCity	NA	NA	NA	NA	NA	NA	NA	NA	NA	NA	NA	NA	NA
4/19/2019	inventory_date	American sycamore	Platanus occidentalis	Oklahoma City	Oklahoma	-97.5137389	35.48186026	Campbell arts park	17.78	65.6168	naturally_occurring	more than 18.29 m	15.24 to 30.48 cm	OklahomaCity	NA	NA	NA	NA	NA	NA	NA	NA	NA	NA	NA	NA	NA
4/19/2019	inventory_date	Siberian elm	Ulmus pumila	Oklahoma City	Oklahoma	-97.5137389	35.48209286	Campbell arts park	63.5	82.021	introduced	more than 18.29 m	60.96 to 76.2 cm	OklahomaCity	NA	NA	NA	NA	NA	NA	NA	NA	NA	NA	NA	NA	NA
4/19/2019	inventory_date	Shumard oak	Quercus shumardii	Oklahoma City	Oklahoma	-97.51356589	35.48220753	Campbell arts park	40.64	88.58268	naturally_occurring	more than 18.29 m	30.48 to 45.72 cm	OklahomaCity	NA	NA	NA	NA	NA	NA	NA	NA	NA	NA	NA	NA	NA
4/19/2019	inventory_date	Shumard oak	Quercus shumardii	Oklahoma City	Oklahoma	-97.51358467	35.48214092	Campbell arts park	30.48	91.86352	naturally_occurring	more than 18.29 m	15.24 to 30.48 cm	OklahomaCity	NA	NA	NA	NA	NA	NA	NA	NA	NA	NA	NA	NA	NA
4/19/2019	inventory_date	Siberian elm	Ulmus pumila	Oklahoma City	Oklahoma	-97.51356589	35.48206775	Campbell arts park	66.04	82.021	introduced	more than 18.29 m	60.96 to 76.2 cm	OklahomaCity	NA	NA	NA	NA	NA	NA	NA	NA	NA	NA	NA	NA	NA
4/19/2019	inventory_date	Pyrus calleryana ) callery pear	NA	Oklahoma City	Oklahoma	-97.51358199	35.48200441	Campbell arts park	45.72	98.4252	no_info	more than 18.29 m	30.48 to 45.72 cm	OklahomaCity	NA	NA	NA	NA	NA	NA	NA	NA	NA	NA	NA	NA	NA
4/19/2019	inventory_date	Common crapemyrtle	Lagerstroemia indica	Oklahoma City	Oklahoma	-97.51368123	35.48198803	Campbell arts park	7.62	49.2126	introduced	more than 18.29 m	0 to 15.24 cm	OklahomaCity	NA	NA	NA	NA	NA	NA	NA	NA	NA	NA	NA	NA	NA
4/19/2019	inventory_date	Shumard oak	Quercus shumardii	Oklahoma City	Oklahoma	-97.47716629	35.46178021	Campbell arts park	40.64	88.58268	naturally_occurring	more than 18.29 m	30.48 to 45.72 cm	OklahomaCity	NA	NA	NA	NA	NA	NA	NA	NA	NA	NA	NA	NA	NA
4/19/2019	inventory_date	Shumard oak	Quercus shumardii	Oklahoma City	Oklahoma	-97.47553551	35.46185012	Campbell arts park	40.64	88.58268	naturally_occurring	more than 18.29 m	30.48 to 45.72 cm	OklahomaCity	NA	NA	NA	NA	NA	NA	NA	NA	NA	NA	NA	NA	NA
4/19/2019	inventory_date	Shumard oak	Quercus shumardii	Oklahoma City	Oklahoma	-97.47364723	35.46178021	Campbell arts park	40.64	88.58268	naturally_occurring	more than 18.29 m	30.48 to 45.72 cm	OklahomaCity	NA	NA	NA	NA	NA	NA	NA	NA	NA	NA	NA	NA	NA
4/19/2019	inventory_date	Shumard oak	Quercus shumardii	Oklahoma City	Oklahoma	-97.47201645	35.46254921	Campbell arts park	40.64	88.58268	naturally_occurring	more than 18.29 m	30.48 to 45.72 cm	OklahomaCity	NA	NA	NA	NA	NA	NA	NA	NA	NA	NA	NA	NA	NA
4/19/2019	inventory_date	Shumard oak	Quercus shumardii	Oklahoma City	Oklahoma	-97.47022922	35.46324349	Campbell arts park	40.64	88.58268	naturally_occurring	more than 18.29 m	30.48 to 45.72 cm	OklahomaCity	NA	NA	NA	NA	NA	NA	NA	NA	NA	NA	NA	NA	NA
4/19/2019	inventory_date	Shumard oak	Quercus shumardii	Oklahoma City	Oklahoma	-97.46881301	35.46355807	Campbell arts park	40.64	88.58268	naturally_occurring	more than 18.29 m	30.48 to 45.72 cm	OklahomaCity	NA	NA	NA	NA	NA	NA	NA	NA	NA	NA	NA	NA	NA
3/24/2020	inventory_date	American elm	Ulmus americana	Oklahoma City	Oklahoma	-97.52082709	35.46854158	City hall	7.62	55.77428	naturally_occurring	more than 18.29 m	0 to 15.24 cm	OklahomaCity	NA	NA	NA	NA	NA	NA	NA	NA	NA	NA	NA	NA	NA
3/24/2020	inventory_date	American elm	Ulmus americana	Oklahoma City	Oklahoma	-97.52081167	35.46841434	City hall	7.62	55.77428	naturally_occurring	more than 18.29 m	0 to 15.24 cm	OklahomaCity	NA	NA	NA	NA	NA	NA	NA	NA	NA	NA	NA	NA	NA
3/24/2020	inventory_date	American elm	Ulmus americana	Oklahoma City	Oklahoma	-97.52064403	35.46839796	City hall	7.62	55.77428	naturally_occurring	more than 18.29 m	0 to 15.24 cm	OklahomaCity	NA	NA	NA	NA	NA	NA	NA	NA	NA	NA	NA	NA	NA
3/24/2020	inventory_date	American elm	Ulmus americana	Oklahoma City	Oklahoma	-97.52063062	35.46853121	City hall	7.62	55.77428	naturally_occurring	more than 18.29 m	0 to 15.24 cm	OklahomaCity	NA	NA	NA	NA	NA	NA	NA	NA	NA	NA	NA	NA	NA
3/24/2020	inventory_date	American elm	Ulmus americana	Oklahoma City	Oklahoma	-97.52056357	35.46851264	City hall	7.62	55.77428	naturally_occurring	more than 18.29 m	0 to 15.24 cm	OklahomaCity	NA	NA	NA	NA	NA	NA	NA	NA	NA	NA	NA	NA	NA
3/24/2020	inventory_date	American elm	Ulmus americana	Oklahoma City	Oklahoma	-97.52024707	35.46842854	City hall	7.62	55.77428	naturally_occurring	more than 18.29 m	0 to 15.24 cm	OklahomaCity	NA	NA	NA	NA	NA	NA	NA	NA	NA	NA	NA	NA	NA
3/24/2020	inventory_date	American elm	Ulmus americana	Oklahoma City	Oklahoma	-97.52011027	35.4684624	City hall	7.62	55.77428	naturally_occurring	more than 18.29 m	0 to 15.24 cm	OklahomaCity	NA	NA	NA	NA	NA	NA	NA	NA	NA	NA	NA	NA	NA
3/24/2020	inventory_date	American elm	Ulmus americana	Oklahoma City	Oklahoma	-97.51982596	35.4687289	City hall	7.62	55.77428	naturally_occurring	more than 18.29 m	0 to 15.24 cm	OklahomaCity	NA	NA	NA	NA	NA	NA	NA	NA	NA	NA	NA	NA	NA
3/24/2020	inventory_date	oak	Quercus	Oklahoma City	Oklahoma	-97.52025243	35.46856507	City hall	7.62	39.37008	no_info	more than 18.29 m	0 to 15.24 cm	OklahomaCity	NA	NA	NA	NA	NA	NA	NA	NA	NA	NA	NA	NA	NA
3/24/2020	inventory_date	American elm	Ulmus americana	Oklahoma City	Oklahoma	-97.52035838	35.46853449	City hall	7.62	55.77428	naturally_occurring	more than 18.29 m	0 to 15.24 cm	OklahomaCity	NA	NA	NA	NA	NA	NA	NA	NA	NA	NA	NA	NA	NA
3/24/2020	inventory_date	American elm	Ulmus americana	Oklahoma City	Oklahoma	-97.5204536	35.4685323	City hall	7.62	55.77428	naturally_occurring	more than 18.29 m	0 to 15.24 cm	OklahomaCity	NA	NA	NA	NA	NA	NA	NA	NA	NA	NA	NA	NA	NA
3/24/2020	inventory_date	oak	Quercus	Oklahoma City	Oklahoma	-97.52012503	35.46859128	City hall	7.62	39.37008	no_info	more than 18.29 m	0 to 15.24 cm	OklahomaCity	NA	NA	NA	NA	NA	NA	NA	NA	NA	NA	NA	NA	NA
3/24/2020	inventory_date	oak	Quercus	Oklahoma City	Oklahoma	-97.52000298	35.4686874	City hall	7.62	39.37008	no_info	more than 18.29 m	0 to 15.24 cm	OklahomaCity	NA	NA	NA	NA	NA	NA	NA	NA	NA	NA	NA	NA	NA
3/24/2020	inventory_date	oak	Quercus	Oklahoma City	Oklahoma	-97.51994532	35.46875075	City hall	7.62	39.37008	no_info	more than 18.29 m	0 to 15.24 cm	OklahomaCity	NA	NA	NA	NA	NA	NA	NA	NA	NA	NA	NA	NA	NA
3/24/2020	inventory_date	oak	Quercus	Oklahoma City	Oklahoma	-97.5199547	35.4691161	City hall	7.62	39.37008	no_info	more than 18.29 m	0 to 15.24 cm	OklahomaCity	NA	NA	NA	NA	NA	NA	NA	NA	NA	NA	NA	NA	NA
3/24/2020	inventory_date	Eastern redbud	Cercis canadensis	Oklahoma City	Oklahoma	-97.52011564	35.46929086	City hall	7.62	26.24672	naturally_occurring	more than 18.29 m	0 to 15.24 cm	OklahomaCity	NA	NA	NA	NA	NA	NA	NA	NA	NA	NA	NA	NA	NA
3/24/2020	inventory_date	Eastern redbud	Cercis canadensis	Oklahoma City	Oklahoma	-97.52000835	35.46918983	City hall	7.62	26.24672	naturally_occurring	more than 18.29 m	0 to 15.24 cm	OklahomaCity	NA	NA	NA	NA	NA	NA	NA	NA	NA	NA	NA	NA	NA
3/24/2020	inventory_date	oak	Quercus	Oklahoma City	Oklahoma	-97.51981925	35.4691374	City hall	7.62	39.37008	no_info	more than 18.29 m	0 to 15.24 cm	OklahomaCity	NA	NA	NA	NA	NA	NA	NA	NA	NA	NA	NA	NA	NA
3/24/2020	inventory_date	oak	Quercus	Oklahoma City	Oklahoma	-97.52001774	35.46936677	City hall	7.62	39.37008	no_info	more than 18.29 m	0 to 15.24 cm	OklahomaCity	NA	NA	NA	NA	NA	NA	NA	NA	NA	NA	NA	NA	NA
3/24/2020	inventory_date	oak	Quercus	Oklahoma City	Oklahoma	-97.52025779	35.46932308	City hall	7.62	39.37008	no_info	more than 18.29 m	0 to 15.24 cm	OklahomaCity	NA	NA	NA	NA	NA	NA	NA	NA	NA	NA	NA	NA	NA
3/24/2020	inventory_date	oak	Quercus	Oklahoma City	Oklahoma	-97.52036642	35.46934383	City hall	7.62	39.37008	no_info	more than 18.29 m	0 to 15.24 cm	OklahomaCity	NA	NA	NA	NA	NA	NA	NA	NA	NA	NA	NA	NA	NA
3/24/2020	inventory_date	oak	Quercus	Oklahoma City	Oklahoma	-97.52049115	35.46935039	City hall	7.62	39.37008	no_info	more than 18.29 m	0 to 15.24 cm	OklahomaCity	NA	NA	NA	NA	NA	NA	NA	NA	NA	NA	NA	NA	NA
3/24/2020	inventory_date	oak	Quercus	Oklahoma City	Oklahoma	-97.52055016	35.46950111	City hall	7.62	39.37008	no_info	more than 18.29 m	0 to 15.24 cm	OklahomaCity	NA	NA	NA	NA	NA	NA	NA	NA	NA	NA	NA	NA	NA
3/24/2020	inventory_date	oak	Quercus	Oklahoma City	Oklahoma	-97.52053406	35.46938097	City hall	7.62	39.37008	no_info	more than 18.29 m	0 to 15.24 cm	OklahomaCity	NA	NA	NA	NA	NA	NA	NA	NA	NA	NA	NA	NA	NA
3/24/2020	inventory_date	American elm	Ulmus americana	Oklahoma City	Oklahoma	-97.52067622	35.46935039	City hall	7.62	45.93176	naturally_occurring	more than 18.29 m	0 to 15.24 cm	OklahomaCity	NA	NA	NA	NA	NA	NA	NA	NA	NA	NA	NA	NA	NA
3/24/2020	inventory_date	American elm	Ulmus americana	Oklahoma City	Oklahoma	-97.5207768	35.46935366	City hall	7.62	45.93176	naturally_occurring	more than 18.29 m	0 to 15.24 cm	OklahomaCity	NA	NA	NA	NA	NA	NA	NA	NA	NA	NA	NA	NA	NA
3/24/2020	inventory_date	American elm	Ulmus americana	Oklahoma City	Oklahoma	-97.52090421	35.46935912	City hall	7.62	45.93176	naturally_occurring	more than 18.29 m	0 to 15.24 cm	OklahomaCity	NA	NA	NA	NA	NA	NA	NA	NA	NA	NA	NA	NA	NA
3/24/2020	inventory_date	American elm	Ulmus americana	Oklahoma City	Oklahoma	-97.52100613	35.46937005	City hall	7.62	45.93176	naturally_occurring	more than 18.29 m	0 to 15.24 cm	OklahomaCity	NA	NA	NA	NA	NA	NA	NA	NA	NA	NA	NA	NA	NA
3/24/2020	inventory_date	Post oak	Quercus stellata	Oklahoma City	Oklahoma	-97.52091225	35.46949347	City hall	7.62	39.37008	naturally_occurring	more than 18.29 m	0 to 15.24 cm	OklahomaCity	NA	NA	NA	NA	NA	NA	NA	NA	NA	NA	NA	NA	NA
3/24/2020	inventory_date	oak	Quercus	Oklahoma City	Oklahoma	-97.52106514	35.46950548	City hall	7.62	39.37008	no_info	more than 18.29 m	0 to 15.24 cm	OklahomaCity	NA	NA	NA	NA	NA	NA	NA	NA	NA	NA	NA	NA	NA
3/26/2020	inventory_date	American elm	Ulmus americana	Oklahoma City	Oklahoma	-97.51991428	35.46860403	City hall	7.62	55.77428	naturally_occurring	more than 18.29 m	0 to 15.24 cm	OklahomaCity	NA	NA	NA	NA	NA	NA	NA	NA	NA	NA	NA	NA	NA
3/24/2020	inventory_date	Red maple	Acer rubrum	Oklahoma City	Oklahoma	-97.52272274	35.46943176	Civic center	7.62	39.37008	naturally_occurring	more than 18.29 m	0 to 15.24 cm	OklahomaCity	NA	NA	NA	NA	NA	NA	NA	NA	NA	NA	NA	NA	NA
3/24/2020	inventory_date	Red maple	Acer rubrum	Oklahoma City	Oklahoma	-97.52267581	35.46957593	Civic center	7.62	39.37008	naturally_occurring	more than 18.29 m	0 to 15.24 cm	OklahomaCity	NA	NA	NA	NA	NA	NA	NA	NA	NA	NA	NA	NA	NA
3/24/2020	inventory_date	American elm	Ulmus americana	Oklahoma City	Oklahoma	-97.5229105	35.46957702	Civic center	7.62	39.37008	naturally_occurring	more than 18.29 m	0 to 15.24 cm	OklahomaCity	NA	NA	NA	NA	NA	NA	NA	NA	NA	NA	NA	NA	NA
3/24/2020	inventory_date	American elm	Ulmus americana	Oklahoma City	Oklahoma	-97.5230312	35.46957921	Civic center	7.62	39.37008	naturally_occurring	more than 18.29 m	0 to 15.24 cm	OklahomaCity	NA	NA	NA	NA	NA	NA	NA	NA	NA	NA	NA	NA	NA
3/24/2020	inventory_date	American elm	Ulmus americana	Oklahoma City	Oklahoma	-97.52313983	35.46959013	Civic center	7.62	39.37008	naturally_occurring	more than 18.29 m	0 to 15.24 cm	OklahomaCity	NA	NA	NA	NA	NA	NA	NA	NA	NA	NA	NA	NA	NA
3/24/2020	inventory_date	American elm	Ulmus americana	Oklahoma City	Oklahoma	-97.52332624	35.46944213	Civic center	7.62	52.49344	naturally_occurring	more than 18.29 m	0 to 15.24 cm	OklahomaCity	NA	NA	NA	NA	NA	NA	NA	NA	NA	NA	NA	NA	NA
3/24/2020	inventory_date	American elm	Ulmus americana	Oklahoma City	Oklahoma	-97.52319012	35.46944049	Civic center	7.62	52.49344	naturally_occurring	more than 18.29 m	0 to 15.24 cm	OklahomaCity	NA	NA	NA	NA	NA	NA	NA	NA	NA	NA	NA	NA	NA
3/24/2020	inventory_date	American elm	Ulmus americana	Oklahoma City	Oklahoma	-97.52308283	35.46943066	Civic center	7.62	52.49344	naturally_occurring	more than 18.29 m	0 to 15.24 cm	OklahomaCity	NA	NA	NA	NA	NA	NA	NA	NA	NA	NA	NA	NA	NA
[truncated: 8,400 more rows]
