# Supplementary material for: Species clustering, climate effects, and introduced species in 5 million city trees across 63 US cities
Source: eLife. 2022 Sep 27;11:e77891. doi: 10.7554/eLife.77891 (PMC9578703; doi:10.7554/eLife.77891)
Supplement: Figure 1—source data 1. — This zipped file includes all of the cleaned data used in the study (63 spreadsheets, one for each city, where each row is a tree). It is available on Dryad at https://doi.org/10.5061/dryad.2jm63xsrf. [file elife-77891-fig1-data1.zip › Madison_Final_2022-06-18.csv]

most_recent_observation	most_recent_observation_type	common_name	scientific_name	city	state	longitude_coordinate	latitude_coordinate	diameter_breast_height_CM	native	diameter_breast_height_binned_CM	greater_metro	city_ID	tree_ID	planted_date	retired_date	location_type	zipcode	address	neighborhood	location_name	ward	district	overhead_utility	condition	height_M	height_binned_M	percent_population
03/23/2015	inventory_date	Stump	NA	Madison	Wisconsin	-89.39295536	43.04754156	101.6	no_info	more than 76.2 cm	Madison	NA	NA	NA	NA	NA	NA	NA	NA	NA	NA	NA	NA	NA	NA	NA	NA
03/23/2015	inventory_date	Stump	NA	Madison	Wisconsin	-89.3935603	43.06651274	76.2	no_info	60.96 to 76.2 cm	Madison	NA	NA	NA	NA	NA	NA	NA	NA	NA	NA	NA	NA	NA	NA	NA	NA
03/23/2015	inventory_date	Bur oak	Quercus macrocarpa	Madison	Wisconsin	-89.3836246	43.06988145	119.38	naturally_occurring	more than 76.2 cm	Madison	NA	NA	NA	NA	NA	NA	NA	NA	NA	NA	NA	NA	NA	NA	NA	NA
03/23/2015	inventory_date	Stump	NA	Madison	Wisconsin	-89.39066223	43.0743709	15.24	no_info	0 to 15.24 cm	Madison	NA	NA	NA	NA	NA	NA	NA	NA	NA	NA	NA	NA	NA	NA	NA	NA
03/23/2015	inventory_date	Stump	NA	Madison	Wisconsin	-89.36918072	43.07788671	48.26	no_info	45.72 to 60.96 cm	Madison	NA	NA	NA	NA	NA	NA	NA	NA	NA	NA	NA	NA	NA	NA	NA	NA
03/23/2015	inventory_date	Bur oak	Quercus macrocarpa	Madison	Wisconsin	-89.42131737	43.06810018	88.9	naturally_occurring	more than 76.2 cm	Madison	NA	NA	NA	NA	NA	NA	NA	NA	NA	NA	NA	NA	NA	NA	NA	NA
03/23/2015	inventory_date	Stump	NA	Madison	Wisconsin	-89.4335779	43.06977378	127	no_info	more than 76.2 cm	Madison	NA	NA	NA	NA	NA	NA	NA	NA	NA	NA	NA	NA	NA	NA	NA	NA
03/23/2015	inventory_date	Ginkgo	Ginkgo biloba	Madison	Wisconsin	-89.43128821	43.0723218	33.02	introduced	30.48 to 45.72 cm	Madison	NA	NA	NA	NA	NA	NA	NA	NA	NA	NA	NA	NA	NA	NA	NA	NA
03/23/2015	inventory_date	Bur oak	Quercus macrocarpa	Madison	Wisconsin	-89.43893492	43.07397103	83.82	naturally_occurring	more than 76.2 cm	Madison	NA	NA	NA	NA	NA	NA	NA	NA	NA	NA	NA	NA	NA	NA	NA	NA
03/23/2015	inventory_date	Bur oak	Quercus macrocarpa	Madison	Wisconsin	-89.47528326	43.04177855	63.5	naturally_occurring	60.96 to 76.2 cm	Madison	NA	NA	NA	NA	NA	NA	NA	NA	NA	NA	NA	NA	NA	NA	NA	NA
03/23/2015	inventory_date	Stump	NA	Madison	Wisconsin	-89.49627137	43.04156578	33.02	no_info	30.48 to 45.72 cm	Madison	NA	NA	NA	NA	NA	NA	NA	NA	NA	NA	NA	NA	NA	NA	NA	NA
03/23/2015	inventory_date	Stump	NA	Madison	Wisconsin	-89.49090155	43.04581018	35.56	no_info	30.48 to 45.72 cm	Madison	NA	NA	NA	NA	NA	NA	NA	NA	NA	NA	NA	NA	NA	NA	NA	NA
03/23/2015	inventory_date	Silver maple	Acer saccharinum	Madison	Wisconsin	-89.49071448	43.02941146	35.56	naturally_occurring	30.48 to 45.72 cm	Madison	NA	NA	NA	NA	NA	NA	NA	NA	NA	NA	NA	NA	NA	NA	NA	NA
03/23/2015	inventory_date	American elm	Ulmus americana	Madison	Wisconsin	-89.4944376	43.03086572	45.72	naturally_occurring	30.48 to 45.72 cm	Madison	NA	NA	NA	NA	NA	NA	NA	NA	NA	NA	NA	NA	NA	NA	NA	NA
03/23/2015	inventory_date	Norway maple	Acer platanoides	Madison	Wisconsin	-89.51076408	43.01760233	22.86	introduced	15.24 to 30.48 cm	Madison	NA	NA	NA	NA	NA	NA	NA	NA	NA	NA	NA	NA	NA	NA	NA	NA
03/23/2015	inventory_date	Norway maple	Acer platanoides	Madison	Wisconsin	-89.50523209	43.07698213	35.56	introduced	30.48 to 45.72 cm	Madison	NA	NA	NA	NA	NA	NA	NA	NA	NA	NA	NA	NA	NA	NA	NA	NA
03/23/2015	inventory_date	Norway maple	Acer platanoides	Madison	Wisconsin	-89.50462055	43.0788223	33.02	introduced	30.48 to 45.72 cm	Madison	NA	NA	NA	NA	NA	NA	NA	NA	NA	NA	NA	NA	NA	NA	NA	NA
03/23/2015	inventory_date	Norway maple	Acer platanoides	Madison	Wisconsin	-89.51973956	43.06363554	25.4	introduced	15.24 to 30.48 cm	Madison	NA	NA	NA	NA	NA	NA	NA	NA	NA	NA	NA	NA	NA	NA	NA	NA
03/23/2015	inventory_date	Norway maple	Acer platanoides	Madison	Wisconsin	-89.51581658	43.04779425	27.94	introduced	15.24 to 30.48 cm	Madison	NA	NA	NA	NA	NA	NA	NA	NA	NA	NA	NA	NA	NA	NA	NA	NA
03/23/2015	inventory_date	Bur oak	Quercus macrocarpa	Madison	Wisconsin	-89.37403728	43.14826316	53.34	naturally_occurring	45.72 to 60.96 cm	Madison	NA	NA	NA	NA	NA	NA	NA	NA	NA	NA	NA	NA	NA	NA	NA	NA
03/23/2015	inventory_date	Red maple	Acer rubrum	Madison	Wisconsin	-89.37664202	43.14619511	2.54	naturally_occurring	0 to 15.24 cm	Madison	NA	NA	NA	NA	NA	NA	NA	NA	NA	NA	NA	NA	NA	NA	NA	NA
03/23/2015	inventory_date	Sugar maple	Acer saccharum	Madison	Wisconsin	-89.3768031	43.13068507	35.56	naturally_occurring	30.48 to 45.72 cm	Madison	NA	NA	NA	NA	NA	NA	NA	NA	NA	NA	NA	NA	NA	NA	NA	NA
03/23/2015	inventory_date	Redbud	Cercis	Madison	Wisconsin	-89.36741796	43.12284487	15.24	no_info	0 to 15.24 cm	Madison	NA	NA	NA	NA	NA	NA	NA	NA	NA	NA	NA	NA	NA	NA	NA	NA
03/23/2015	inventory_date	Green ash	Fraxinus pennsylvanica	Madison	Wisconsin	-89.35385058	43.09923346	15.24	naturally_occurring	0 to 15.24 cm	Madison	NA	NA	NA	NA	NA	NA	NA	NA	NA	NA	NA	NA	NA	NA	NA	NA
03/23/2015	inventory_date	Stump	NA	Madison	Wisconsin	-89.40747883	43.06635008	7.62	no_info	0 to 15.24 cm	Madison	NA	NA	NA	NA	NA	NA	NA	NA	NA	NA	NA	NA	NA	NA	NA	NA
03/23/2015	inventory_date	Redbud	Cercis	Madison	Wisconsin	-89.42864226	43.06071602	5.08	no_info	0 to 15.24 cm	Madison	NA	NA	NA	NA	NA	NA	NA	NA	NA	NA	NA	NA	NA	NA	NA	NA
03/23/2015	inventory_date	Redbud	Cercis	Madison	Wisconsin	-89.41070149	43.06263319	22.86	no_info	15.24 to 30.48 cm	Madison	NA	NA	NA	NA	NA	NA	NA	NA	NA	NA	NA	NA	NA	NA	NA	NA
03/23/2015	inventory_date	Redbud	Cercis	Madison	Wisconsin	-89.40867469	43.06537499	5.08	no_info	0 to 15.24 cm	Madison	NA	NA	NA	NA	NA	NA	NA	NA	NA	NA	NA	NA	NA	NA	NA	NA
03/23/2015	inventory_date	Green ash	Fraxinus pennsylvanica	Madison	Wisconsin	-89.3265974	43.09502169	63.5	naturally_occurring	60.96 to 76.2 cm	Madison	NA	NA	NA	NA	NA	NA	NA	NA	NA	NA	NA	NA	NA	NA	NA	NA
03/23/2015	inventory_date	Stump	NA	Madison	Wisconsin	-89.440494	43.0598753	198.12	no_info	more than 76.2 cm	Madison	NA	NA	NA	NA	NA	NA	NA	NA	NA	NA	NA	NA	NA	NA	NA	NA
03/23/2015	inventory_date	Silver maple	Acer saccharinum	Madison	Wisconsin	-89.45094733	43.05462116	5.08	naturally_occurring	0 to 15.24 cm	Madison	NA	NA	NA	NA	NA	NA	NA	NA	NA	NA	NA	NA	NA	NA	NA	NA
03/23/2015	inventory_date	Bur oak	Quercus macrocarpa	Madison	Wisconsin	-89.43837738	43.05293874	76.2	naturally_occurring	60.96 to 76.2 cm	Madison	NA	NA	NA	NA	NA	NA	NA	NA	NA	NA	NA	NA	NA	NA	NA	NA
03/23/2015	inventory_date	Stump	NA	Madison	Wisconsin	-89.44175099	43.04816505	68.58	no_info	60.96 to 76.2 cm	Madison	NA	NA	NA	NA	NA	NA	NA	NA	NA	NA	NA	NA	NA	NA	NA	NA
03/23/2015	inventory_date	Arborvitae	Thuja	Madison	Wisconsin	-89.44305924	43.06623931	22.86	no_info	15.24 to 30.48 cm	Madison	NA	NA	NA	NA	NA	NA	NA	NA	NA	NA	NA	NA	NA	NA	NA	NA
03/23/2015	inventory_date	Ginkgo	Ginkgo biloba	Madison	Wisconsin	-89.44509913	43.03939789	50.8	introduced	45.72 to 60.96 cm	Madison	NA	NA	NA	NA	NA	NA	NA	NA	NA	NA	NA	NA	NA	NA	NA	NA
03/23/2015	inventory_date	Bur oak	Quercus macrocarpa	Madison	Wisconsin	-89.46301766	43.05714684	48.26	naturally_occurring	45.72 to 60.96 cm	Madison	NA	NA	NA	NA	NA	NA	NA	NA	NA	NA	NA	NA	NA	NA	NA	NA
03/23/2015	inventory_date	Redbud	Cercis	Madison	Wisconsin	-89.4603785	43.05363107	17.78	no_info	15.24 to 30.48 cm	Madison	NA	NA	NA	NA	NA	NA	NA	NA	NA	NA	NA	NA	NA	NA	NA	NA
03/23/2015	inventory_date	Bur oak	Quercus macrocarpa	Madison	Wisconsin	-89.31548572	43.11374401	58.42	naturally_occurring	45.72 to 60.96 cm	Madison	NA	NA	NA	NA	NA	NA	NA	NA	NA	NA	NA	NA	NA	NA	NA	NA
03/23/2015	inventory_date	Bur oak	Quercus macrocarpa	Madison	Wisconsin	-89.29133452	43.10638985	83.82	naturally_occurring	more than 76.2 cm	Madison	NA	NA	NA	NA	NA	NA	NA	NA	NA	NA	NA	NA	NA	NA	NA	NA
03/23/2015	inventory_date	Bur oak	Quercus macrocarpa	Madison	Wisconsin	-89.4713093	43.08326693	20.32	naturally_occurring	15.24 to 30.48 cm	Madison	NA	NA	NA	NA	NA	NA	NA	NA	NA	NA	NA	NA	NA	NA	NA	NA
03/23/2015	inventory_date	Green ash	Fraxinus pennsylvanica	Madison	Wisconsin	-89.28936619	43.08871278	71.12	naturally_occurring	60.96 to 76.2 cm	Madison	NA	NA	NA	NA	NA	NA	NA	NA	NA	NA	NA	NA	NA	NA	NA	NA
03/23/2015	inventory_date	Red oak	Quercus rubra	Madison	Wisconsin	-89.29865452	43.0902886	33.02	naturally_occurring	30.48 to 45.72 cm	Madison	NA	NA	NA	NA	NA	NA	NA	NA	NA	NA	NA	NA	NA	NA	NA	NA
03/23/2015	inventory_date	Bur oak	Quercus macrocarpa	Madison	Wisconsin	-89.4850652	43.06567403	30.48	naturally_occurring	15.24 to 30.48 cm	Madison	NA	NA	NA	NA	NA	NA	NA	NA	NA	NA	NA	NA	NA	NA	NA	NA
03/23/2015	inventory_date	Green ash	Fraxinus pennsylvanica	Madison	Wisconsin	-89.48729718	43.03863431	43.18	naturally_occurring	30.48 to 45.72 cm	Madison	NA	NA	NA	NA	NA	NA	NA	NA	NA	NA	NA	NA	NA	NA	NA	NA
03/23/2015	inventory_date	Crab apple	Malus	Madison	Wisconsin	-89.47702066	43.03350663	2.54	no_info	0 to 15.24 cm	Madison	NA	NA	NA	NA	NA	NA	NA	NA	NA	NA	NA	NA	NA	NA	NA	NA
03/23/2015	inventory_date	Red oak	Quercus rubra	Madison	Wisconsin	-89.47332663	43.03367563	2.54	naturally_occurring	0 to 15.24 cm	Madison	NA	NA	NA	NA	NA	NA	NA	NA	NA	NA	NA	NA	NA	NA	NA	NA
03/23/2015	inventory_date	Bur oak	Quercus macrocarpa	Madison	Wisconsin	-89.46693894	43.03903372	111.76	naturally_occurring	more than 76.2 cm	Madison	NA	NA	NA	NA	NA	NA	NA	NA	NA	NA	NA	NA	NA	NA	NA	NA
03/23/2015	inventory_date	Bur oak	Quercus macrocarpa	Madison	Wisconsin	-89.44733794	43.028	116.84	naturally_occurring	more than 76.2 cm	Madison	NA	NA	NA	NA	NA	NA	NA	NA	NA	NA	NA	NA	NA	NA	NA	NA
03/23/2015	inventory_date	European ash	Fraxinus excelsior	Madison	Wisconsin	-89.48081074	43.03912603	38.1	introduced	30.48 to 45.72 cm	Madison	NA	NA	NA	NA	NA	NA	NA	NA	NA	NA	NA	NA	NA	NA	NA	NA
03/23/2015	inventory_date	White ash	Fraxinus americana	Madison	Wisconsin	-89.55235186	43.03205044	7.62	naturally_occurring	0 to 15.24 cm	Madison	NA	NA	NA	NA	NA	NA	NA	NA	NA	NA	NA	NA	NA	NA	NA	NA
03/23/2015	inventory_date	Norway maple	Acer platanoides	Madison	Wisconsin	-89.53796042	43.03272184	12.7	introduced	0 to 15.24 cm	Madison	NA	NA	NA	NA	NA	NA	NA	NA	NA	NA	NA	NA	NA	NA	NA	NA
03/23/2015	inventory_date	Hackberry	Celtis occidentalis	Madison	Wisconsin	-89.55093297	43.07001346	5.08	naturally_occurring	0 to 15.24 cm	Madison	NA	NA	NA	NA	NA	NA	NA	NA	NA	NA	NA	NA	NA	NA	NA	NA
03/23/2015	inventory_date	Turkish filbert	Corylus colurna	Madison	Wisconsin	-89.55859229	43.07873213	5.08	introduced	0 to 15.24 cm	Madison	NA	NA	NA	NA	NA	NA	NA	NA	NA	NA	NA	NA	NA	NA	NA	NA
03/23/2015	inventory_date	Norway maple	Acer platanoides	Madison	Wisconsin	-89.54969971	43.08062925	7.62	introduced	0 to 15.24 cm	Madison	NA	NA	NA	NA	NA	NA	NA	NA	NA	NA	NA	NA	NA	NA	NA	NA
03/23/2015	inventory_date	Norway maple	Acer platanoides	Madison	Wisconsin	-89.51491597	43.0438968	20.32	introduced	15.24 to 30.48 cm	Madison	NA	NA	NA	NA	NA	NA	NA	NA	NA	NA	NA	NA	NA	NA	NA	NA
03/23/2015	inventory_date	Green ash	Fraxinus pennsylvanica	Madison	Wisconsin	-89.40415328	43.03679726	22.86	naturally_occurring	15.24 to 30.48 cm	Madison	NA	NA	NA	NA	NA	NA	NA	NA	NA	NA	NA	NA	NA	NA	NA	NA
03/23/2015	inventory_date	Red oak	Quercus rubra	Madison	Wisconsin	-89.51409361	43.01121939	5.08	naturally_occurring	0 to 15.24 cm	Madison	NA	NA	NA	NA	NA	NA	NA	NA	NA	NA	NA	NA	NA	NA	NA	NA
03/23/2015	inventory_date	Linden	Tilia	Madison	Wisconsin	-89.27097641	43.0989131	5.08	no_info	0 to 15.24 cm	Madison	NA	NA	NA	NA	NA	NA	NA	NA	NA	NA	NA	NA	NA	NA	NA	NA
03/23/2015	inventory_date	Hackberry	Celtis occidentalis	Madison	Wisconsin	-89.26655574	43.09213612	5.08	naturally_occurring	0 to 15.24 cm	Madison	NA	NA	NA	NA	NA	NA	NA	NA	NA	NA	NA	NA	NA	NA	NA	NA
03/23/2015	inventory_date	Norway maple	Acer platanoides	Madison	Wisconsin	-89.49185017	43.01501553	15.24	introduced	0 to 15.24 cm	Madison	NA	NA	NA	NA	NA	NA	NA	NA	NA	NA	NA	NA	NA	NA	NA	NA
03/23/2015	inventory_date	Norway maple	Acer platanoides	Madison	Wisconsin	-89.3585274	43.03275896	27.94	introduced	15.24 to 30.48 cm	Madison	NA	NA	NA	NA	NA	NA	NA	NA	NA	NA	NA	NA	NA	NA	NA	NA
03/23/2015	inventory_date	Swamp white oak	Quercus bicolor	Madison	Wisconsin	-89.41612246	43.06316487	5.08	naturally_occurring	0 to 15.24 cm	Madison	NA	NA	NA	NA	NA	NA	NA	NA	NA	NA	NA	NA	NA	NA	NA	NA
03/23/2015	inventory_date	Green ash	Fraxinus pennsylvanica	Madison	Wisconsin	-89.28946538	43.03460016	12.7	naturally_occurring	0 to 15.24 cm	Madison	NA	NA	NA	NA	NA	NA	NA	NA	NA	NA	NA	NA	NA	NA	NA	NA
03/23/2015	inventory_date	Green ash	Fraxinus pennsylvanica	Madison	Wisconsin	-89.33470404	43.11260934	35.56	naturally_occurring	30.48 to 45.72 cm	Madison	NA	NA	NA	NA	NA	NA	NA	NA	NA	NA	NA	NA	NA	NA	NA	NA
03/23/2015	inventory_date	Green ash	Fraxinus pennsylvanica	Madison	Wisconsin	-89.34955753	43.12204845	15.24	naturally_occurring	0 to 15.24 cm	Madison	NA	NA	NA	NA	NA	NA	NA	NA	NA	NA	NA	NA	NA	NA	NA	NA
03/23/2015	inventory_date	Elm	Ulmus	Madison	Wisconsin	-89.40049319	43.05117804	10.16	no_info	0 to 15.24 cm	Madison	NA	NA	NA	NA	NA	NA	NA	NA	NA	NA	NA	NA	NA	NA	NA	NA
03/23/2015	inventory_date	Sargent cherry	Prunus sargentii	Madison	Wisconsin	-89.34617389	43.09541684	5.08	introduced	0 to 15.24 cm	Madison	NA	NA	NA	NA	NA	NA	NA	NA	NA	NA	NA	NA	NA	NA	NA	NA
03/23/2015	inventory_date	Amur maackia	Maackia amurensis	Madison	Wisconsin	-89.38150421	43.07941683	7.62	introduced	0 to 15.24 cm	Madison	NA	NA	NA	NA	NA	NA	NA	NA	NA	NA	NA	NA	NA	NA	NA	NA
03/23/2015	inventory_date	Pear	Pyrus	Madison	Wisconsin	-89.45113091	43.05969932	7.62	no_info	0 to 15.24 cm	Madison	NA	NA	NA	NA	NA	NA	NA	NA	NA	NA	NA	NA	NA	NA	NA	NA
03/23/2015	inventory_date	Ironwood	NA	Madison	Wisconsin	-89.30907154	43.13829079	5.08	no_info	0 to 15.24 cm	Madison	NA	NA	NA	NA	NA	NA	NA	NA	NA	NA	NA	NA	NA	NA	NA	NA
03/23/2015	inventory_date	Ginkgo	Ginkgo biloba	Madison	Wisconsin	-89.39419074	43.06658839	5.08	introduced	0 to 15.24 cm	Madison	NA	NA	NA	NA	NA	NA	NA	NA	NA	NA	NA	NA	NA	NA	NA	NA
03/23/2015	inventory_date	Hackberry	Celtis occidentalis	Madison	Wisconsin	-89.5029125	43.06236875	5.08	naturally_occurring	0 to 15.24 cm	Madison	NA	NA	NA	NA	NA	NA	NA	NA	NA	NA	NA	NA	NA	NA	NA	NA
03/23/2015	inventory_date	Redbud	Cercis	Madison	Wisconsin	-89.42129974	43.06862739	5.08	no_info	0 to 15.24 cm	Madison	NA	NA	NA	NA	NA	NA	NA	NA	NA	NA	NA	NA	NA	NA	NA	NA
03/23/2015	inventory_date	Hackberry	Celtis occidentalis	Madison	Wisconsin	-89.41409441	43.06870917	5.08	naturally_occurring	0 to 15.24 cm	Madison	NA	NA	NA	NA	NA	NA	NA	NA	NA	NA	NA	NA	NA	NA	NA	NA
03/23/2015	inventory_date	Freeman maple	Acer freemanii	Madison	Wisconsin	-89.38325147	43.13511206	5.08	naturally_occurring	0 to 15.24 cm	Madison	NA	NA	NA	NA	NA	NA	NA	NA	NA	NA	NA	NA	NA	NA	NA	NA
03/23/2015	inventory_date	Linden	Tilia	Madison	Wisconsin	-89.25830489	43.094089	7.62	no_info	0 to 15.24 cm	Madison	NA	NA	NA	NA	NA	NA	NA	NA	NA	NA	NA	NA	NA	NA	NA	NA
03/23/2015	inventory_date	Hackberry	Celtis occidentalis	Madison	Wisconsin	-89.44892328	43.05105494	5.08	naturally_occurring	0 to 15.24 cm	Madison	NA	NA	NA	NA	NA	NA	NA	NA	NA	NA	NA	NA	NA	NA	NA	NA
03/23/2015	inventory_date	Hackberry	Celtis occidentalis	Madison	Wisconsin	-89.313081	43.0996333	5.08	naturally_occurring	0 to 15.24 cm	Madison	NA	NA	NA	NA	NA	NA	NA	NA	NA	NA	NA	NA	NA	NA	NA	NA
03/23/2015	inventory_date	Swamp white oak	Quercus bicolor	Madison	Wisconsin	-89.46558047	43.03455712	5.08	naturally_occurring	0 to 15.24 cm	Madison	NA	NA	NA	NA	NA	NA	NA	NA	NA	NA	NA	NA	NA	NA	NA	NA
03/23/2015	inventory_date	Crabapple	Malus	Madison	Wisconsin	-89.47030766	43.06877049	5.08	no_info	0 to 15.24 cm	Madison	NA	NA	NA	NA	NA	NA	NA	NA	NA	NA	NA	NA	NA	NA	NA	NA
03/23/2015	inventory_date	Norway maple	Acer platanoides	Madison	Wisconsin	-89.51351479	43.05668215	22.86	introduced	15.24 to 30.48 cm	Madison	NA	NA	NA	NA	NA	NA	NA	NA	NA	NA	NA	NA	NA	NA	NA	NA
03/23/2015	inventory_date	Norway maple	Acer platanoides	Madison	Wisconsin	-89.5134468	43.05682747	22.86	introduced	15.24 to 30.48 cm	Madison	NA	NA	NA	NA	NA	NA	NA	NA	NA	NA	NA	NA	NA	NA	NA	NA
03/23/2015	inventory_date	Norway maple	Acer platanoides	Madison	Wisconsin	-89.51333343	43.05702999	17.78	introduced	15.24 to 30.48 cm	Madison	NA	NA	NA	NA	NA	NA	NA	NA	NA	NA	NA	NA	NA	NA	NA	NA
03/23/2015	inventory_date	Norway maple	Acer platanoides	Madison	Wisconsin	-89.51326218	43.05716342	22.86	introduced	15.24 to 30.48 cm	Madison	NA	NA	NA	NA	NA	NA	NA	NA	NA	NA	NA	NA	NA	NA	NA	NA
03/23/2015	inventory_date	Norway maple	Acer platanoides	Madison	Wisconsin	-89.51317149	43.05732781	7.62	introduced	0 to 15.24 cm	Madison	NA	NA	NA	NA	NA	NA	NA	NA	NA	NA	NA	NA	NA	NA	NA	NA
03/23/2015	inventory_date	Honeylocust var.	NA	Madison	Wisconsin	-89.51295083	43.05745183	20.32	no_info	15.24 to 30.48 cm	Madison	NA	NA	NA	NA	NA	NA	NA	NA	NA	NA	NA	NA	NA	NA	NA	NA
03/23/2015	inventory_date	Honeylocust var.	NA	Madison	Wisconsin	-89.51258383	43.05744259	30.48	no_info	15.24 to 30.48 cm	Madison	NA	NA	NA	NA	NA	NA	NA	NA	NA	NA	NA	NA	NA	NA	NA	NA
03/23/2015	inventory_date	Honeylocust var.	NA	Madison	Wisconsin	-89.51241169	43.05743797	27.94	no_info	15.24 to 30.48 cm	Madison	NA	NA	NA	NA	NA	NA	NA	NA	NA	NA	NA	NA	NA	NA	NA	NA
03/23/2015	inventory_date	Honeylocust var.	NA	Madison	Wisconsin	-89.51201871	43.05743113	33.02	no_info	30.48 to 45.72 cm	Madison	NA	NA	NA	NA	NA	NA	NA	NA	NA	NA	NA	NA	NA	NA	NA	NA
03/23/2015	inventory_date	Honeylocust var.	NA	Madison	Wisconsin	-89.5120384	43.05756686	33.02	no_info	30.48 to 45.72 cm	Madison	NA	NA	NA	NA	NA	NA	NA	NA	NA	NA	NA	NA	NA	NA	NA	NA
03/23/2015	inventory_date	Honeylocust var.	NA	Madison	Wisconsin	-89.51219753	43.05756674	25.4	no_info	15.24 to 30.48 cm	Madison	NA	NA	NA	NA	NA	NA	NA	NA	NA	NA	NA	NA	NA	NA	NA	NA
03/23/2015	inventory_date	Honeylocust var.	NA	Madison	Wisconsin	-89.51238266	43.05757374	22.86	no_info	15.24 to 30.48 cm	Madison	NA	NA	NA	NA	NA	NA	NA	NA	NA	NA	NA	NA	NA	NA	NA	NA
03/23/2015	inventory_date	Honeylocust var.	NA	Madison	Wisconsin	-89.51258077	43.0575712	20.32	no_info	15.24 to 30.48 cm	Madison	NA	NA	NA	NA	NA	NA	NA	NA	NA	NA	NA	NA	NA	NA	NA	NA
03/23/2015	inventory_date	Honeylocust var.	NA	Madison	Wisconsin	-89.51276265	43.05757582	22.86	no_info	15.24 to 30.48 cm	Madison	NA	NA	NA	NA	NA	NA	NA	NA	NA	NA	NA	NA	NA	NA	NA	NA
03/23/2015	inventory_date	Honeylocust var.	NA	Madison	Wisconsin	-89.51314264	43.05758504	25.4	no_info	15.24 to 30.48 cm	Madison	NA	NA	NA	NA	NA	NA	NA	NA	NA	NA	NA	NA	NA	NA	NA	NA
03/23/2015	inventory_date	Honeylocust var.	NA	Madison	Wisconsin	-89.51349991	43.05760143	35.56	no_info	30.48 to 45.72 cm	Madison	NA	NA	NA	NA	NA	NA	NA	NA	NA	NA	NA	NA	NA	NA	NA	NA
03/23/2015	inventory_date	Honeylocust var.	NA	Madison	Wisconsin	-89.51369482	43.05763461	20.32	no_info	15.24 to 30.48 cm	Madison	NA	NA	NA	NA	NA	NA	NA	NA	NA	NA	NA	NA	NA	NA	NA	NA
03/23/2015	inventory_date	Honeylocust var.	NA	Madison	Wisconsin	-89.51388	43.05767495	27.94	no_info	15.24 to 30.48 cm	Madison	NA	NA	NA	NA	NA	NA	NA	NA	NA	NA	NA	NA	NA	NA	NA	NA
03/23/2015	inventory_date	Green ash	Fraxinus pennsylvanica	Madison	Wisconsin	-89.51400035	43.0577987	40.64	naturally_occurring	30.48 to 45.72 cm	Madison	NA	NA	NA	NA	NA	NA	NA	NA	NA	NA	NA	NA	NA	NA	NA	NA
03/23/2015	inventory_date	Green ash	Fraxinus pennsylvanica	Madison	Wisconsin	-89.51393233	43.05792021	38.1	naturally_occurring	30.48 to 45.72 cm	Madison	NA	NA	NA	NA	NA	NA	NA	NA	NA	NA	NA	NA	NA	NA	NA	NA
03/23/2015	inventory_date	Green ash	Fraxinus pennsylvanica	Madison	Wisconsin	-89.51389354	43.0580417	40.64	naturally_occurring	30.48 to 45.72 cm	Madison	NA	NA	NA	NA	NA	NA	NA	NA	NA	NA	NA	NA	NA	NA	NA	NA
03/23/2015	inventory_date	Green ash	Fraxinus pennsylvanica	Madison	Wisconsin	-89.51384826	43.05817034	33.02	naturally_occurring	30.48 to 45.72 cm	Madison	NA	NA	NA	NA	NA	NA	NA	NA	NA	NA	NA	NA	NA	NA	NA	NA
03/23/2015	inventory_date	Green ash	Fraxinus pennsylvanica	Madison	Wisconsin	-89.51378352	43.05831328	30.48	naturally_occurring	15.24 to 30.48 cm	Madison	NA	NA	NA	NA	NA	NA	NA	NA	NA	NA	NA	NA	NA	NA	NA	NA
03/23/2015	inventory_date	Green ash	Fraxinus pennsylvanica	Madison	Wisconsin	-89.51374148	43.05843239	33.02	naturally_occurring	30.48 to 45.72 cm	Madison	NA	NA	NA	NA	NA	NA	NA	NA	NA	NA	NA	NA	NA	NA	NA	NA
03/23/2015	inventory_date	Green ash	Fraxinus pennsylvanica	Madison	Wisconsin	-89.51367023	43.05856819	20.32	naturally_occurring	15.24 to 30.48 cm	Madison	NA	NA	NA	NA	NA	NA	NA	NA	NA	NA	NA	NA	NA	NA	NA	NA
03/23/2015	inventory_date	Green ash	Fraxinus pennsylvanica	Madison	Wisconsin	-89.5135892	43.05867781	30.48	naturally_occurring	15.24 to 30.48 cm	Madison	NA	NA	NA	NA	NA	NA	NA	NA	NA	NA	NA	NA	NA	NA	NA	NA
03/23/2015	inventory_date	Green ash	Fraxinus pennsylvanica	Madison	Wisconsin	-89.5134498	43.05884701	30.48	naturally_occurring	15.24 to 30.48 cm	Madison	NA	NA	NA	NA	NA	NA	NA	NA	NA	NA	NA	NA	NA	NA	NA	NA
03/23/2015	inventory_date	Green ash	Fraxinus pennsylvanica	Madison	Wisconsin	-89.51335255	43.05897331	27.94	naturally_occurring	15.24 to 30.48 cm	Madison	NA	NA	NA	NA	NA	NA	NA	NA	NA	NA	NA	NA	NA	NA	NA	NA
03/23/2015	inventory_date	Green ash	Fraxinus pennsylvanica	Madison	Wisconsin	-89.51325529	43.0590877	35.56	naturally_occurring	30.48 to 45.72 cm	Madison	NA	NA	NA	NA	NA	NA	NA	NA	NA	NA	NA	NA	NA	NA	NA	NA
03/23/2015	inventory_date	Green ash	Fraxinus pennsylvanica	Madison	Wisconsin	-89.51314505	43.05921639	30.48	naturally_occurring	15.24 to 30.48 cm	Madison	NA	NA	NA	NA	NA	NA	NA	NA	NA	NA	NA	NA	NA	NA	NA	NA
03/23/2015	inventory_date	Green ash	Fraxinus pennsylvanica	Madison	Wisconsin	-89.51305103	43.05932601	30.48	naturally_occurring	15.24 to 30.48 cm	Madison	NA	NA	NA	NA	NA	NA	NA	NA	NA	NA	NA	NA	NA	NA	NA	NA
03/23/2015	inventory_date	Green ash	Fraxinus pennsylvanica	Madison	Wisconsin	-89.51296351	43.05944516	30.48	naturally_occurring	15.24 to 30.48 cm	Madison	NA	NA	NA	NA	NA	NA	NA	NA	NA	NA	NA	NA	NA	NA	NA	NA
03/23/2015	inventory_date	Green ash	Fraxinus pennsylvanica	Madison	Wisconsin	-89.51285652	43.05956908	22.86	naturally_occurring	15.24 to 30.48 cm	Madison	NA	NA	NA	NA	NA	NA	NA	NA	NA	NA	NA	NA	NA	NA	NA	NA
03/23/2015	inventory_date	Green ash	Fraxinus pennsylvanica	Madison	Wisconsin	-89.51268469	43.05977641	27.94	naturally_occurring	15.24 to 30.48 cm	Madison	NA	NA	NA	NA	NA	NA	NA	NA	NA	NA	NA	NA	NA	NA	NA	NA
03/23/2015	inventory_date	Green ash	Fraxinus pennsylvanica	Madison	Wisconsin	-89.51262639	43.05988839	25.4	naturally_occurring	15.24 to 30.48 cm	Madison	NA	NA	NA	NA	NA	NA	NA	NA	NA	NA	NA	NA	NA	NA	NA	NA
03/23/2015	inventory_date	Green ash	Fraxinus pennsylvanica	Madison	Wisconsin	-89.51258435	43.0600075	30.48	naturally_occurring	15.24 to 30.48 cm	Madison	NA	NA	NA	NA	NA	NA	NA	NA	NA	NA	NA	NA	NA	NA	NA	NA
03/23/2015	inventory_date	Norway maple	Acer platanoides	Madison	Wisconsin	-89.31164774	43.05982343	33.02	introduced	30.48 to 45.72 cm	Madison	NA	NA	NA	NA	NA	NA	NA	NA	NA	NA	NA	NA	NA	NA	NA	NA
03/23/2015	inventory_date	Norway maple	Acer platanoides	Madison	Wisconsin	-89.31163928	43.0596851	43.18	introduced	30.48 to 45.72 cm	Madison	NA	NA	NA	NA	NA	NA	NA	NA	NA	NA	NA	NA	NA	NA	NA	NA
03/23/2015	inventory_date	Norway maple	Acer platanoides	Madison	Wisconsin	-89.31400991	43.05887982	33.02	introduced	30.48 to 45.72 cm	Madison	NA	NA	NA	NA	NA	NA	NA	NA	NA	NA	NA	NA	NA	NA	NA	NA
03/23/2015	inventory_date	Norway maple	Acer platanoides	Madison	Wisconsin	-89.3140126	43.05901072	45.72	introduced	30.48 to 45.72 cm	Madison	NA	NA	NA	NA	NA	NA	NA	NA	NA	NA	NA	NA	NA	NA	NA	NA
03/23/2015	inventory_date	Norway maple	Acer platanoides	Madison	Wisconsin	-89.31400661	43.05909226	5.08	introduced	0 to 15.24 cm	Madison	NA	NA	NA	NA	NA	NA	NA	NA	NA	NA	NA	NA	NA	NA	NA	NA
03/23/2015	inventory_date	Green ash	Fraxinus pennsylvanica	Madison	Wisconsin	-89.31401227	43.05919956	27.94	naturally_occurring	15.24 to 30.48 cm	Madison	NA	NA	NA	NA	NA	NA	NA	NA	NA	NA	NA	NA	NA	NA	NA	NA
03/23/2015	inventory_date	Norway maple	Acer platanoides	Madison	Wisconsin	-89.31402373	43.05934121	55.88	introduced	45.72 to 60.96 cm	Madison	NA	NA	NA	NA	NA	NA	NA	NA	NA	NA	NA	NA	NA	NA	NA	NA
03/23/2015	inventory_date	Norway maple	Acer platanoides	Madison	Wisconsin	-89.31401479	43.05943347	58.42	introduced	45.72 to 60.96 cm	Madison	NA	NA	NA	NA	NA	NA	NA	NA	NA	NA	NA	NA	NA	NA	NA	NA
03/23/2015	inventory_date	Green ash	Fraxinus pennsylvanica	Madison	Wisconsin	-89.31402923	43.05954078	38.1	naturally_occurring	30.48 to 45.72 cm	Madison	NA	NA	NA	NA	NA	NA	NA	NA	NA	NA	NA	NA	NA	NA	NA	NA
03/23/2015	inventory_date	Green ash	Fraxinus pennsylvanica	Madison	Wisconsin	-89.31403194	43.0596631	50.8	naturally_occurring	45.72 to 60.96 cm	Madison	NA	NA	NA	NA	NA	NA	NA	NA	NA	NA	NA	NA	NA	NA	NA	NA
03/23/2015	inventory_date	Norway maple	Acer platanoides	Madison	Wisconsin	-89.31404621	43.05986912	40.64	introduced	30.48 to 45.72 cm	Madison	NA	NA	NA	NA	NA	NA	NA	NA	NA	NA	NA	NA	NA	NA	NA	NA
03/23/2015	inventory_date	Norway maple	Acer platanoides	Madison	Wisconsin	-89.3140517	43.06007514	50.8	introduced	45.72 to 60.96 cm	Madison	NA	NA	NA	NA	NA	NA	NA	NA	NA	NA	NA	NA	NA	NA	NA	NA
03/23/2015	inventory_date	Green ash	Fraxinus pennsylvanica	Madison	Wisconsin	-89.31406013	43.06027686	45.72	naturally_occurring	30.48 to 45.72 cm	Madison	NA	NA	NA	NA	NA	NA	NA	NA	NA	NA	NA	NA	NA	NA	NA	NA
03/23/2015	inventory_date	Norway maple	Acer platanoides	Madison	Wisconsin	-89.31406275	43.06045068	53.34	introduced	45.72 to 60.96 cm	Madison	NA	NA	NA	NA	NA	NA	NA	NA	NA	NA	NA	NA	NA	NA	NA	NA
03/23/2015	inventory_date	Green ash	Fraxinus pennsylvanica	Madison	Wisconsin	-89.31407137	43.06054082	20.32	naturally_occurring	15.24 to 30.48 cm	Madison	NA	NA	NA	NA	NA	NA	NA	NA	NA	NA	NA	NA	NA	NA	NA	NA
03/23/2015	inventory_date	Green ash	Fraxinus pennsylvanica	Madison	Wisconsin	-89.31409143	43.06078118	25.4	naturally_occurring	15.24 to 30.48 cm	Madison	NA	NA	NA	NA	NA	NA	NA	NA	NA	NA	NA	NA	NA	NA	NA	NA
03/23/2015	inventory_date	Silver maple	Acer saccharinum	Madison	Wisconsin	-89.31478485	43.06088484	50.8	naturally_occurring	45.72 to 60.96 cm	Madison	NA	NA	NA	NA	NA	NA	NA	NA	NA	NA	NA	NA	NA	NA	NA	NA
03/23/2015	inventory_date	Silver maple	Acer saccharinum	Madison	Wisconsin	-89.3148902	43.06088494	58.42	naturally_occurring	45.72 to 60.96 cm	Madison	NA	NA	NA	NA	NA	NA	NA	NA	NA	NA	NA	NA	NA	NA	NA	NA
03/23/2015	inventory_date	Silver maple	Acer saccharinum	Madison	Wisconsin	-89.31501603	43.06088935	43.18	naturally_occurring	30.48 to 45.72 cm	Madison	NA	NA	NA	NA	NA	NA	NA	NA	NA	NA	NA	NA	NA	NA	NA	NA
03/23/2015	inventory_date	Silver maple	Acer saccharinum	Madison	Wisconsin	-89.31493678	43.06102661	45.72	naturally_occurring	30.48 to 45.72 cm	Madison	NA	NA	NA	NA	NA	NA	NA	NA	NA	NA	NA	NA	NA	NA	NA	NA
03/23/2015	inventory_date	Silver maple	Acer saccharinum	Madison	Wisconsin	-89.3148841	43.06102871	40.64	naturally_occurring	30.48 to 45.72 cm	Madison	NA	NA	NA	NA	NA	NA	NA	NA	NA	NA	NA	NA	NA	NA	NA	NA
03/23/2015	inventory_date	Silver maple	Acer saccharinum	Madison	Wisconsin	-89.31482264	43.06102651	50.8	naturally_occurring	45.72 to 60.96 cm	Madison	NA	NA	NA	NA	NA	NA	NA	NA	NA	NA	NA	NA	NA	NA	NA	NA
03/23/2015	inventory_date	Spruce	Picea	Madison	Wisconsin	-89.31457097	43.06102198	40.64	no_info	30.48 to 45.72 cm	Madison	NA	NA	NA	NA	NA	NA	NA	NA	NA	NA	NA	NA	NA	NA	NA	NA
03/23/2015	inventory_date	Elm (hybrid)	NA	Madison	Wisconsin	-89.31436025	43.06102393	15.24	no_info	0 to 15.24 cm	Madison	NA	NA	NA	NA	NA	NA	NA	NA	NA	NA	NA	NA	NA	NA	NA	NA
03/23/2015	inventory_date	Green ash	Fraxinus pennsylvanica	Madison	Wisconsin	-89.31421977	43.06102808	35.56	naturally_occurring	30.48 to 45.72 cm	Madison	NA	NA	NA	NA	NA	NA	NA	NA	NA	NA	NA	NA	NA	NA	NA	NA
03/23/2015	inventory_date	Honeylocust var.	NA	Madison	Wisconsin	-89.31409967	43.06109235	17.78	no_info	15.24 to 30.48 cm	Madison	NA	NA	NA	NA	NA	NA	NA	NA	NA	NA	NA	NA	NA	NA	NA	NA
03/23/2015	inventory_date	Norway maple	Acer platanoides	Madison	Wisconsin	-89.31410823	43.06121467	30.48	introduced	15.24 to 30.48 cm	Madison	NA	NA	NA	NA	NA	NA	NA	NA	NA	NA	NA	NA	NA	NA	NA	NA
03/23/2015	inventory_date	Norway maple	Acer platanoides	Madison	Wisconsin	-89.31398125	43.06186262	40.64	introduced	30.48 to 45.72 cm	Madison	NA	NA	NA	NA	NA	NA	NA	NA	NA	NA	NA	NA	NA	NA	NA	NA
03/23/2015	inventory_date	Green ash	Fraxinus pennsylvanica	Madison	Wisconsin	-89.31396702	43.06163299	53.34	naturally_occurring	45.72 to 60.96 cm	Madison	NA	NA	NA	NA	NA	NA	NA	NA	NA	NA	NA	NA	NA	NA	NA	NA
03/23/2015	inventory_date	Norway maple	Acer platanoides	Madison	Wisconsin	-89.46848659	43.0720551	48.26	introduced	45.72 to 60.96 cm	Madison	NA	NA	NA	NA	NA	NA	NA	NA	NA	NA	NA	NA	NA	NA	NA	NA
03/23/2015	inventory_date	Norway maple	Acer platanoides	Madison	Wisconsin	-89.46852815	43.0719435	38.1	introduced	30.48 to 45.72 cm	Madison	NA	NA	NA	NA	NA	NA	NA	NA	NA	NA	NA	NA	NA	NA	NA	NA
03/23/2015	inventory_date	Norway maple	Acer platanoides	Madison	Wisconsin	-89.46858414	43.07169658	45.72	introduced	30.48 to 45.72 cm	Madison	NA	NA	NA	NA	NA	NA	NA	NA	NA	NA	NA	NA	NA	NA	NA	NA
03/23/2015	inventory_date	Norway maple	Acer platanoides	Madison	Wisconsin	-89.46861234	43.07154617	35.56	introduced	30.48 to 45.72 cm	Madison	NA	NA	NA	NA	NA	NA	NA	NA	NA	NA	NA	NA	NA	NA	NA	NA
03/23/2015	inventory_date	Norway maple	Acer platanoides	Madison	Wisconsin	-89.46861852	43.0714359	45.72	introduced	30.48 to 45.72 cm	Madison	NA	NA	NA	NA	NA	NA	NA	NA	NA	NA	NA	NA	NA	NA	NA	NA
03/23/2015	inventory_date	Honeylocust var.	NA	Madison	Wisconsin	-89.46861509	43.07103849	2.54	no_info	0 to 15.24 cm	Madison	NA	NA	NA	NA	NA	NA	NA	NA	NA	NA	NA	NA	NA	NA	NA	NA
03/23/2015	inventory_date	Norway maple	Acer platanoides	Madison	Wisconsin	-89.46861812	43.07090985	45.72	introduced	30.48 to 45.72 cm	Madison	NA	NA	NA	NA	NA	NA	NA	NA	NA	NA	NA	NA	NA	NA	NA	NA
03/23/2015	inventory_date	Norway maple	Acer platanoides	Madison	Wisconsin	-89.46861804	43.07080188	35.56	introduced	30.48 to 45.72 cm	Madison	NA	NA	NA	NA	NA	NA	NA	NA	NA	NA	NA	NA	NA	NA	NA	NA
03/23/2015	inventory_date	Norway maple	Acer platanoides	Madison	Wisconsin	-89.46861472	43.07055149	48.26	introduced	45.72 to 60.96 cm	Madison	NA	NA	NA	NA	NA	NA	NA	NA	NA	NA	NA	NA	NA	NA	NA	NA
03/23/2015	inventory_date	Norway maple	Acer platanoides	Madison	Wisconsin	-89.46861775	43.07040907	48.26	introduced	45.72 to 60.96 cm	Madison	NA	NA	NA	NA	NA	NA	NA	NA	NA	NA	NA	NA	NA	NA	NA	NA
03/23/2015	inventory_date	Norway maple	Acer platanoides	Madison	Wisconsin	-89.46861105	43.06983477	40.64	introduced	30.48 to 45.72 cm	Madison	NA	NA	NA	NA	NA	NA	NA	NA	NA	NA	NA	NA	NA	NA	NA	NA
03/23/2015	inventory_date	Honeylocust var.	NA	Madison	Wisconsin	-89.46861404	43.0696533	2.54	no_info	0 to 15.24 cm	Madison	NA	NA	NA	NA	NA	NA	NA	NA	NA	NA	NA	NA	NA	NA	NA	NA
03/23/2015	inventory_date	Norway maple	Acer platanoides	Madison	Wisconsin	-89.46861397	43.06956371	33.02	introduced	30.48 to 45.72 cm	Madison	NA	NA	NA	NA	NA	NA	NA	NA	NA	NA	NA	NA	NA	NA	NA	NA
03/23/2015	inventory_date	Norway maple	Acer platanoides	Madison	Wisconsin	-89.46860745	43.06922373	27.94	introduced	15.24 to 30.48 cm	Madison	NA	NA	NA	NA	NA	NA	NA	NA	NA	NA	NA	NA	NA	NA	NA	NA
03/23/2015	inventory_date	Norway maple	Acer platanoides	Madison	Wisconsin	-89.46861049	43.06909738	33.02	introduced	30.48 to 45.72 cm	Madison	NA	NA	NA	NA	NA	NA	NA	NA	NA	NA	NA	NA	NA	NA	NA	NA
03/23/2015	inventory_date	Norway maple	Acer platanoides	Madison	Wisconsin	-89.46861351	43.06894347	38.1	introduced	30.48 to 45.72 cm	Madison	NA	NA	NA	NA	NA	NA	NA	NA	NA	NA	NA	NA	NA	NA	NA	NA
03/23/2015	inventory_date	Norway maple	Acer platanoides	Madison	Wisconsin	-89.46860716	43.06883551	43.18	introduced	30.48 to 45.72 cm	Madison	NA	NA	NA	NA	NA	NA	NA	NA	NA	NA	NA	NA	NA	NA	NA	NA
03/23/2015	inventory_date	Norway maple	Acer platanoides	Madison	Wisconsin	-89.4686102	43.06871146	35.56	introduced	30.48 to 45.72 cm	Madison	NA	NA	NA	NA	NA	NA	NA	NA	NA	NA	NA	NA	NA	NA	NA	NA
03/23/2015	inventory_date	Norway maple	Acer platanoides	Madison	Wisconsin	-89.4686101	43.06858281	43.18	introduced	30.48 to 45.72 cm	Madison	NA	NA	NA	NA	NA	NA	NA	NA	NA	NA	NA	NA	NA	NA	NA	NA
03/23/2015	inventory_date	Bur oak	Quercus macrocarpa	Madison	Wisconsin	-89.46861003	43.06848863	40.64	naturally_occurring	30.48 to 45.72 cm	Madison	NA	NA	NA	NA	NA	NA	NA	NA	NA	NA	NA	NA	NA	NA	NA	NA
03/23/2015	inventory_date	Bur oak	Quercus macrocarpa	Madison	Wisconsin	-89.46860676	43.06830715	63.5	naturally_occurring	60.96 to 76.2 cm	Madison	NA	NA	NA	NA	NA	NA	NA	NA	NA	NA	NA	NA	NA	NA	NA	NA
03/23/2015	inventory_date	Honeylocust var.	NA	Madison	Wisconsin	-89.53028102	43.02751287	10.16	no_info	0 to 15.24 cm	Madison	NA	NA	NA	NA	NA	NA	NA	NA	NA	NA	NA	NA	NA	NA	NA	NA
03/23/2015	inventory_date	Honeylocust var.	NA	Madison	Wisconsin	-89.53022153	43.02729306	12.7	no_info	0 to 15.24 cm	Madison	NA	NA	NA	NA	NA	NA	NA	NA	NA	NA	NA	NA	NA	NA	NA	NA
03/23/2015	inventory_date	Honeylocust var.	NA	Madison	Wisconsin	-89.53021358	43.02693085	7.62	no_info	0 to 15.24 cm	Madison	NA	NA	NA	NA	NA	NA	NA	NA	NA	NA	NA	NA	NA	NA	NA	NA
03/23/2015	inventory_date	Honeylocust var.	NA	Madison	Wisconsin	-89.53020857	43.02676087	10.16	no_info	0 to 15.24 cm	Madison	NA	NA	NA	NA	NA	NA	NA	NA	NA	NA	NA	NA	NA	NA	NA	NA
03/23/2015	inventory_date	Honeylocust var.	NA	Madison	Wisconsin	-89.53025168	43.02659084	7.62	no_info	0 to 15.24 cm	Madison	NA	NA	NA	NA	NA	NA	NA	NA	NA	NA	NA	NA	NA	NA	NA	NA
03/23/2015	inventory_date	Honeylocust var.	NA	Madison	Wisconsin	-89.53046942	43.02639149	7.62	no_info	0 to 15.24 cm	Madison	NA	NA	NA	NA	NA	NA	NA	NA	NA	NA	NA	NA	NA	NA	NA	NA
03/23/2015	inventory_date	Honeylocust var.	NA	Madison	Wisconsin	-89.53061729	43.02631039	10.16	no_info	0 to 15.24 cm	Madison	NA	NA	NA	NA	NA	NA	NA	NA	NA	NA	NA	NA	NA	NA	NA	NA
03/23/2015	inventory_date	Honeylocust var.	NA	Madison	Wisconsin	-89.5307897	43.02620816	5.08	no_info	0 to 15.24 cm	Madison	NA	NA	NA	NA	NA	NA	NA	NA	NA	NA	NA	NA	NA	NA	NA	NA
03/23/2015	inventory_date	Honeylocust var.	NA	Madison	Wisconsin	-89.53094057	43.02605108	7.62	no_info	0 to 15.24 cm	Madison	NA	NA	NA	NA	NA	NA	NA	NA	NA	NA	NA	NA	NA	NA	NA	NA
03/23/2015	inventory_date	Honeylocust var.	NA	Madison	Wisconsin	-89.5309899	43.02584881	7.62	no_info	0 to 15.24 cm	Madison	NA	NA	NA	NA	NA	NA	NA	NA	NA	NA	NA	NA	NA	NA	NA	NA
03/23/2015	inventory_date	Honeylocust var.	NA	Madison	Wisconsin	-89.53096502	43.02568346	10.16	no_info	0 to 15.24 cm	Madison	NA	NA	NA	NA	NA	NA	NA	NA	NA	NA	NA	NA	NA	NA	NA	NA
03/23/2015	inventory_date	Honeylocust var.	NA	Madison	Wisconsin	-89.53094224	43.02551733	10.16	no_info	0 to 15.24 cm	Madison	NA	NA	NA	NA	NA	NA	NA	NA	NA	NA	NA	NA	NA	NA	NA	NA
03/23/2015	inventory_date	Honeylocust var.	NA	Madison	Wisconsin	-89.52904104	43.02973023	12.7	no_info	0 to 15.24 cm	Madison	NA	NA	NA	NA	NA	NA	NA	NA	NA	NA	NA	NA	NA	NA	NA	NA
03/23/2015	inventory_date	Honeylocust var.	NA	Madison	Wisconsin	-89.52905892	43.02959734	12.7	no_info	0 to 15.24 cm	Madison	NA	NA	NA	NA	NA	NA	NA	NA	NA	NA	NA	NA	NA	NA	NA	NA
03/23/2015	inventory_date	Honeylocust var.	NA	Madison	Wisconsin	-89.52904735	43.02945783	12.7	no_info	0 to 15.24 cm	Madison	NA	NA	NA	NA	NA	NA	NA	NA	NA	NA	NA	NA	NA	NA	NA	NA
03/23/2015	inventory_date	Honeylocust var.	NA	Madison	Wisconsin	-89.52904486	43.02932496	10.16	no_info	0 to 15.24 cm	Madison	NA	NA	NA	NA	NA	NA	NA	NA	NA	NA	NA	NA	NA	NA	NA	NA
03/23/2015	inventory_date	Honeylocust var.	NA	Madison	Wisconsin	-89.52904846	43.02891698	7.62	no_info	0 to 15.24 cm	Madison	NA	NA	NA	NA	NA	NA	NA	NA	NA	NA	NA	NA	NA	NA	NA	NA
03/23/2015	inventory_date	Freeman maple	Acer freemanii	Madison	Wisconsin	-89.52905174	43.02877418	5.08	naturally_occurring	0 to 15.24 cm	Madison	NA	NA	NA	NA	NA	NA	NA	NA	NA	NA	NA	NA	NA	NA	NA	NA
03/23/2015	inventory_date	Hackberry	Celtis occidentalis	Madison	Wisconsin	-89.52905721	43.02861585	7.62	naturally_occurring	0 to 15.24 cm	Madison	NA	NA	NA	NA	NA	NA	NA	NA	NA	NA	NA	NA	NA	NA	NA	NA
03/23/2015	inventory_date	Honeylocust var.	NA	Madison	Wisconsin	-89.39363183	43.04182058	50.8	no_info	45.72 to 60.96 cm	Madison	NA	NA	NA	NA	NA	NA	NA	NA	NA	NA	NA	NA	NA	NA	NA	NA
03/23/2015	inventory_date	Norway maple	Acer platanoides	Madison	Wisconsin	-89.39312874	43.04323316	50.8	introduced	45.72 to 60.96 cm	Madison	NA	NA	NA	NA	NA	NA	NA	NA	NA	NA	NA	NA	NA	NA	NA	NA
03/23/2015	inventory_date	Norway maple	Acer platanoides	Madison	Wisconsin	-89.39312361	43.043352	43.18	introduced	30.48 to 45.72 cm	Madison	NA	NA	NA	NA	NA	NA	NA	NA	NA	NA	NA	NA	NA	NA	NA	NA
03/23/2015	inventory_date	Norway maple	Acer platanoides	Madison	Wisconsin	-89.39309881	43.04385926	50.8	introduced	45.72 to 60.96 cm	Madison	NA	NA	NA	NA	NA	NA	NA	NA	NA	NA	NA	NA	NA	NA	NA	NA
03/23/2015	inventory_date	Norway maple	Acer platanoides	Madison	Wisconsin	-89.39310138	43.04399845	45.72	introduced	30.48 to 45.72 cm	Madison	NA	NA	NA	NA	NA	NA	NA	NA	NA	NA	NA	NA	NA	NA	NA	NA
03/23/2015	inventory_date	Honeylocust var.	NA	Madison	Wisconsin	-89.39284914	43.04447114	20.32	no_info	15.24 to 30.48 cm	Madison	NA	NA	NA	NA	NA	NA	NA	NA	NA	NA	NA	NA	NA	NA	NA	NA
03/23/2015	inventory_date	Honeylocust var.	NA	Madison	Wisconsin	-89.39271868	43.04447044	43.18	no_info	30.48 to 45.72 cm	Madison	NA	NA	NA	NA	NA	NA	NA	NA	NA	NA	NA	NA	NA	NA	NA	NA
03/23/2015	inventory_date	Honeylocust var.	NA	Madison	Wisconsin	-89.39253434	43.04446738	50.8	no_info	45.72 to 60.96 cm	Madison	NA	NA	NA	NA	NA	NA	NA	NA	NA	NA	NA	NA	NA	NA	NA	NA
03/23/2015	inventory_date	Honeylocust var.	NA	Madison	Wisconsin	-89.39235856	43.0444602	48.26	no_info	45.72 to 60.96 cm	Madison	NA	NA	NA	NA	NA	NA	NA	NA	NA	NA	NA	NA	NA	NA	NA	NA
03/23/2015	inventory_date	Honeylocust var.	NA	Madison	Wisconsin	-89.39203239	43.04445846	48.26	no_info	45.72 to 60.96 cm	Madison	NA	NA	NA	NA	NA	NA	NA	NA	NA	NA	NA	NA	NA	NA	NA	NA
03/23/2015	inventory_date	Green ash	Fraxinus pennsylvanica	Madison	Wisconsin	-89.39189791	43.04457632	53.34	naturally_occurring	45.72 to 60.96 cm	Madison	NA	NA	NA	NA	NA	NA	NA	NA	NA	NA	NA	NA	NA	NA	NA	NA
03/23/2015	inventory_date	Green ash	Fraxinus pennsylvanica	Madison	Wisconsin	-89.39189365	43.04471984	38.1	naturally_occurring	30.48 to 45.72 cm	Madison	NA	NA	NA	NA	NA	NA	NA	NA	NA	NA	NA	NA	NA	NA	NA	NA
03/23/2015	inventory_date	Green ash	Fraxinus pennsylvanica	Madison	Wisconsin	-89.39189222	43.04486337	27.94	naturally_occurring	15.24 to 30.48 cm	Madison	NA	NA	NA	NA	NA	NA	NA	NA	NA	NA	NA	NA	NA	NA	NA	NA
03/23/2015	inventory_date	Honeylocust var.	NA	Madison	Wisconsin	-89.39201724	43.04569618	48.26	no_info	45.72 to 60.96 cm	Madison	NA	NA	NA	NA	NA	NA	NA	NA	NA	NA	NA	NA	NA	NA	NA	NA
03/23/2015	inventory_date	Honeylocust var.	NA	Madison	Wisconsin	-89.39222992	43.04570148	33.02	no_info	30.48 to 45.72 cm	Madison	NA	NA	NA	NA	NA	NA	NA	NA	NA	NA	NA	NA	NA	NA	NA	NA
03/23/2015	inventory_date	Honeylocust var.	NA	Madison	Wisconsin	-89.39290489	43.04571132	20.32	no_info	15.24 to 30.48 cm	Madison	NA	NA	NA	NA	NA	NA	NA	NA	NA	NA	NA	NA	NA	NA	NA	NA
03/23/2015	inventory_date	Honeylocust var.	NA	Madison	Wisconsin	-89.39266832	43.04582656	27.94	no_info	15.24 to 30.48 cm	Madison	NA	NA	NA	NA	NA	NA	NA	NA	NA	NA	NA	NA	NA	NA	NA	NA
03/23/2015	inventory_date	Honeylocust var.	NA	Madison	Wisconsin	-89.39249249	43.04582354	38.1	no_info	30.48 to 45.72 cm	Madison	NA	NA	NA	NA	NA	NA	NA	NA	NA	NA	NA	NA	NA	NA	NA	NA
03/23/2015	inventory_date	Honeylocust var.	NA	Madison	Wisconsin	-89.39229395	43.04582248	55.88	no_info	45.72 to 60.96 cm	Madison	NA	NA	NA	NA	NA	NA	NA	NA	NA	NA	NA	NA	NA	NA	NA	NA
03/23/2015	inventory_date	Honeylocust var.	NA	Madison	Wisconsin	-89.39211814	43.04581738	55.88	no_info	45.72 to 60.96 cm	Madison	NA	NA	NA	NA	NA	NA	NA	NA	NA	NA	NA	NA	NA	NA	NA	NA
03/23/2015	inventory_date	Honeylocust var.	NA	Madison	Wisconsin	-89.39197066	43.04581659	45.72	no_info	30.48 to 45.72 cm	Madison	NA	NA	NA	NA	NA	NA	NA	NA	NA	NA	NA	NA	NA	NA	NA	NA
03/23/2015	inventory_date	Honeylocust var.	NA	Madison	Wisconsin	-89.39157652	43.04580408	25.4	no_info	15.24 to 30.48 cm	Madison	NA	NA	NA	NA	NA	NA	NA	NA	NA	NA	NA	NA	NA	NA	NA	NA
03/23/2015	inventory_date	Honeylocust var.	NA	Madison	Wisconsin	-89.39142054	43.04580117	25.4	no_info	15.24 to 30.48 cm	Madison	NA	NA	NA	NA	NA	NA	NA	NA	NA	NA	NA	NA	NA	NA	NA	NA
03/23/2015	inventory_date	Honeylocust var.	NA	Madison	Wisconsin	-89.39108304	43.04579728	50.8	no_info	45.72 to 60.96 cm	Madison	NA	NA	NA	NA	NA	NA	NA	NA	NA	NA	NA	NA	NA	NA	NA	NA
03/23/2015	inventory_date	Honeylocust var.	NA	Madison	Wisconsin	-89.39089585	43.04579628	35.56	no_info	30.48 to 45.72 cm	Madison	NA	NA	NA	NA	NA	NA	NA	NA	NA	NA	NA	NA	NA	NA	NA	NA
03/23/2015	inventory_date	Honeylocust var.	NA	Madison	Wisconsin	-89.39071439	43.04578907	15.24	no_info	0 to 15.24 cm	Madison	NA	NA	NA	NA	NA	NA	NA	NA	NA	NA	NA	NA	NA	NA	NA	NA
03/23/2015	inventory_date	Honeylocust var.	NA	Madison	Wisconsin	-89.39034855	43.04578295	45.72	no_info	30.48 to 45.72 cm	Madison	NA	NA	NA	NA	NA	NA	NA	NA	NA	NA	NA	NA	NA	NA	NA	NA
03/23/2015	inventory_date	Honeylocust var.	NA	Madison	Wisconsin	-89.39019255	43.04578211	40.64	no_info	30.48 to 45.72 cm	Madison	NA	NA	NA	NA	NA	NA	NA	NA	NA	NA	NA	NA	NA	NA	NA	NA
03/23/2015	inventory_date	Honeylocust var.	NA	Madison	Wisconsin	-89.39003372	43.04578126	38.1	no_info	30.48 to 45.72 cm	Madison	NA	NA	NA	NA	NA	NA	NA	NA	NA	NA	NA	NA	NA	NA	NA	NA
03/23/2015	inventory_date	Norway maple	Acer platanoides	Madison	Wisconsin	-89.38968232	43.04546524	48.26	introduced	45.72 to 60.96 cm	Madison	NA	NA	NA	NA	NA	NA	NA	NA	NA	NA	NA	NA	NA	NA	NA	NA
03/23/2015	inventory_date	Elm (hybrid)	NA	Madison	Wisconsin	-89.38968815	43.04516571	12.7	no_info	0 to 15.24 cm	Madison	NA	NA	NA	NA	NA	NA	NA	NA	NA	NA	NA	NA	NA	NA	NA	NA
03/23/2015	inventory_date	Red elm	Ulmus rubra	Madison	Wisconsin	-89.38969864	43.04496813	55.88	naturally_occurring	45.72 to 60.96 cm	Madison	NA	NA	NA	NA	NA	NA	NA	NA	NA	NA	NA	NA	NA	NA	NA	NA
03/23/2015	inventory_date	Norway maple	Acer platanoides	Madison	Wisconsin	-89.38970317	43.04451464	45.72	introduced	30.48 to 45.72 cm	Madison	NA	NA	NA	NA	NA	NA	NA	NA	NA	NA	NA	NA	NA	NA	NA	NA
03/23/2015	inventory_date	Norway maple	Acer platanoides	Madison	Wisconsin	-89.3896378	43.04424384	40.64	introduced	30.48 to 45.72 cm	Madison	NA	NA	NA	NA	NA	NA	NA	NA	NA	NA	NA	NA	NA	NA	NA	NA
03/23/2015	inventory_date	Norway maple	Acer platanoides	Madison	Wisconsin	-89.38963625	43.04411485	33.02	introduced	30.48 to 45.72 cm	Madison	NA	NA	NA	NA	NA	NA	NA	NA	NA	NA	NA	NA	NA	NA	NA	NA
03/23/2015	inventory_date	Norway maple	Acer platanoides	Madison	Wisconsin	-89.38964313	43.04399423	30.48	introduced	15.24 to 30.48 cm	Madison	NA	NA	NA	NA	NA	NA	NA	NA	NA	NA	NA	NA	NA	NA	NA	NA
03/23/2015	inventory_date	Honeylocust var.	NA	Madison	Wisconsin	-89.38982426	43.04431766	35.56	no_info	30.48 to 45.72 cm	Madison	NA	NA	NA	NA	NA	NA	NA	NA	NA	NA	NA	NA	NA	NA	NA	NA
03/23/2015	inventory_date	Honeylocust var.	NA	Madison	Wisconsin	-89.39000007	43.04432276	38.1	no_info	30.48 to 45.72 cm	Madison	NA	NA	NA	NA	NA	NA	NA	NA	NA	NA	NA	NA	NA	NA	NA	NA
03/23/2015	inventory_date	Honeylocust var.	NA	Madison	Wisconsin	-89.39019007	43.04432586	48.26	no_info	45.72 to 60.96 cm	Madison	NA	NA	NA	NA	NA	NA	NA	NA	NA	NA	NA	NA	NA	NA	NA	NA
03/23/2015	inventory_date	Honeylocust var.	NA	Madison	Wisconsin	-89.39034606	43.04432669	55.88	no_info	45.72 to 60.96 cm	Madison	NA	NA	NA	NA	NA	NA	NA	NA	NA	NA	NA	NA	NA	NA	NA	NA
03/23/2015	inventory_date	Honeylocust var.	NA	Madison	Wisconsin	-89.39048218	43.0443295	50.8	no_info	45.72 to 60.96 cm	Madison	NA	NA	NA	NA	NA	NA	NA	NA	NA	NA	NA	NA	NA	NA	NA	NA
03/23/2015	inventory_date	Honeylocust var.	NA	Madison	Wisconsin	-89.39046421	43.0444251	53.34	no_info	45.72 to 60.96 cm	Madison	NA	NA	NA	NA	NA	NA	NA	NA	NA	NA	NA	NA	NA	NA	NA	NA
03/23/2015	inventory_date	Honeylocust var.	NA	Madison	Wisconsin	-89.39027986	43.04442411	45.72	no_info	30.48 to 45.72 cm	Madison	NA	NA	NA	NA	NA	NA	NA	NA	NA	NA	NA	NA	NA	NA	NA	NA
03/23/2015	inventory_date	Honeylocust var.	NA	Madison	Wisconsin	-89.39001054	43.04441019	60.96	no_info	45.72 to 60.96 cm	Madison	NA	NA	NA	NA	NA	NA	NA	NA	NA	NA	NA	NA	NA	NA	NA	NA
03/23/2015	inventory_date	Honeylocust var.	NA	Madison	Wisconsin	-89.38981482	43.04441122	35.56	no_info	30.48 to 45.72 cm	Madison	NA	NA	NA	NA	NA	NA	NA	NA	NA	NA	NA	NA	NA	NA	NA	NA
03/23/2015	inventory_date	Honeylocust var.	NA	Madison	Wisconsin	-89.38994423	43.04565388	35.56	no_info	30.48 to 45.72 cm	Madison	NA	NA	NA	NA	NA	NA	NA	NA	NA	NA	NA	NA	NA	NA	NA	NA
03/23/2015	inventory_date	Honeylocust var.	NA	Madison	Wisconsin	-89.39023351	43.04565751	45.72	no_info	30.48 to 45.72 cm	Madison	NA	NA	NA	NA	NA	NA	NA	NA	NA	NA	NA	NA	NA	NA	NA	NA
03/23/2015	inventory_date	Honeylocust var.	NA	Madison	Wisconsin	-89.39041219	43.04565847	48.26	no_info	45.72 to 60.96 cm	Madison	NA	NA	NA	NA	NA	NA	NA	NA	NA	NA	NA	NA	NA	NA	NA	NA
03/23/2015	inventory_date	European ash	Fraxinus excelsior	Madison	Wisconsin	-89.39056624	43.04556984	53.34	introduced	45.72 to 60.96 cm	Madison	NA	NA	NA	NA	NA	NA	NA	NA	NA	NA	NA	NA	NA	NA	NA	NA
03/23/2015	inventory_date	European ash	Fraxinus excelsior	Madison	Wisconsin	-89.3905703	43.04544712	58.42	introduced	45.72 to 60.96 cm	Madison	NA	NA	NA	NA	NA	NA	NA	NA	NA	NA	NA	NA	NA	NA	NA	NA
03/23/2015	inventory_date	Norway maple	Acer platanoides	Madison	Wisconsin	-89.39057126	43.04535143	35.56	introduced	30.48 to 45.72 cm	Madison	NA	NA	NA	NA	NA	NA	NA	NA	NA	NA	NA	NA	NA	NA	NA	NA
03/23/2015	inventory_date	European ash	Fraxinus excelsior	Madison	Wisconsin	-89.39057897	43.0451476	55.88	introduced	45.72 to 60.96 cm	Madison	NA	NA	NA	NA	NA	NA	NA	NA	NA	NA	NA	NA	NA	NA	NA	NA
03/23/2015	inventory_date	Norway maple	Acer platanoides	Madison	Wisconsin	-89.39058713	43.044898	30.48	introduced	15.24 to 30.48 cm	Madison	NA	NA	NA	NA	NA	NA	NA	NA	NA	NA	NA	NA	NA	NA	NA	NA
03/23/2015	inventory_date	Norway maple	Acer platanoides	Madison	Wisconsin	-89.39058564	43.04476277	43.18	introduced	30.48 to 45.72 cm	Madison	NA	NA	NA	NA	NA	NA	NA	NA	NA	NA	NA	NA	NA	NA	NA	NA
03/23/2015	inventory_date	Norway maple	Acer platanoides	Madison	Wisconsin	-89.39059542	43.04463592	33.02	introduced	30.48 to 45.72 cm	Madison	NA	NA	NA	NA	NA	NA	NA	NA	NA	NA	NA	NA	NA	NA	NA	NA
03/23/2015	inventory_date	Norway maple	Acer platanoides	Madison	Wisconsin	-89.39060788	43.04452365	50.8	introduced	45.72 to 60.96 cm	Madison	NA	NA	NA	NA	NA	NA	NA	NA	NA	NA	NA	NA	NA	NA	NA	NA
03/23/2015	inventory_date	Norway maple	Acer platanoides	Madison	Wisconsin	-89.39062338	43.04410766	43.18	introduced	30.48 to 45.72 cm	Madison	NA	NA	NA	NA	NA	NA	NA	NA	NA	NA	NA	NA	NA	NA	NA	NA
03/23/2015	inventory_date	Norway maple	Acer platanoides	Madison	Wisconsin	-89.3906349	43.04380607	17.78	introduced	15.24 to 30.48 cm	Madison	NA	NA	NA	NA	NA	NA	NA	NA	NA	NA	NA	NA	NA	NA	NA	NA
03/23/2015	inventory_date	Norway maple	Acer platanoides	Madison	Wisconsin	-89.39064308	43.0435544	35.56	introduced	30.48 to 45.72 cm	Madison	NA	NA	NA	NA	NA	NA	NA	NA	NA	NA	NA	NA	NA	NA	NA	NA
03/23/2015	inventory_date	Norway maple	Acer platanoides	Madison	Wisconsin	-89.3906501	43.04341921	48.26	introduced	45.72 to 60.96 cm	Madison	NA	NA	NA	NA	NA	NA	NA	NA	NA	NA	NA	NA	NA	NA	NA	NA
03/23/2015	inventory_date	Norway maple	Acer platanoides	Madison	Wisconsin	-89.39065555	43.04315712	55.88	introduced	45.72 to 60.96 cm	Madison	NA	NA	NA	NA	NA	NA	NA	NA	NA	NA	NA	NA	NA	NA	NA	NA
03/23/2015	inventory_date	Norway maple	Acer platanoides	Madison	Wisconsin	-89.39152495	43.04300782	43.18	introduced	30.48 to 45.72 cm	Madison	NA	NA	NA	NA	NA	NA	NA	NA	NA	NA	NA	NA	NA	NA	NA	NA
03/23/2015	inventory_date	Norway maple	Acer platanoides	Madison	Wisconsin	-89.39169702	43.04310236	53.34	introduced	45.72 to 60.96 cm	Madison	NA	NA	NA	NA	NA	NA	NA	NA	NA	NA	NA	NA	NA	NA	NA	NA
03/23/2015	inventory_date	Green ash	Fraxinus pennsylvanica	Madison	Wisconsin	-89.39112708	43.04308683	25.4	naturally_occurring	15.24 to 30.48 cm	Madison	NA	NA	NA	NA	NA	NA	NA	NA	NA	NA	NA	NA	NA	NA	NA	NA
03/23/2015	inventory_date	Green ash	Fraxinus pennsylvanica	Madison	Wisconsin	-89.39098809	43.04308817	17.78	naturally_occurring	15.24 to 30.48 cm	Madison	NA	NA	NA	NA	NA	NA	NA	NA	NA	NA	NA	NA	NA	NA	NA	NA
03/23/2015	inventory_date	Norway maple	Acer platanoides	Madison	Wisconsin	-89.39072976	43.04453262	15.24	introduced	0 to 15.24 cm	Madison	NA	NA	NA	NA	NA	NA	NA	NA	NA	NA	NA	NA	NA	NA	NA	NA
03/23/2015	inventory_date	Norway maple	Acer platanoides	Madison	Wisconsin	-89.3907029	43.04466562	50.8	introduced	45.72 to 60.96 cm	Madison	NA	NA	NA	NA	NA	NA	NA	NA	NA	NA	NA	NA	NA	NA	NA	NA
03/23/2015	inventory_date	European ash	Fraxinus excelsior	Madison	Wisconsin	-89.39071391	43.04498397	33.02	introduced	30.48 to 45.72 cm	Madison	NA	NA	NA	NA	NA	NA	NA	NA	NA	NA	NA	NA	NA	NA	NA	NA
03/23/2015	inventory_date	Norway maple	Acer platanoides	Madison	Wisconsin	-89.39070693	43.045115	27.94	introduced	15.24 to 30.48 cm	Madison	NA	NA	NA	NA	NA	NA	NA	NA	NA	NA	NA	NA	NA	NA	NA	NA
03/23/2015	inventory_date	European ash	Fraxinus excelsior	Madison	Wisconsin	-89.39070564	43.04524397	38.1	introduced	30.48 to 45.72 cm	Madison	NA	NA	NA	NA	NA	NA	NA	NA	NA	NA	NA	NA	NA	NA	NA	NA
03/23/2015	inventory_date	European ash	Fraxinus excelsior	Madison	Wisconsin	-89.39069883	43.04535835	27.94	introduced	15.24 to 30.48 cm	Madison	NA	NA	NA	NA	NA	NA	NA	NA	NA	NA	NA	NA	NA	NA	NA	NA
03/23/2015	inventory_date	European ash	Fraxinus excelsior	Madison	Wisconsin	-89.39069204	43.04547066	38.1	introduced	30.48 to 45.72 cm	Madison	NA	NA	NA	NA	NA	NA	NA	NA	NA	NA	NA	NA	NA	NA	NA	NA
03/23/2015	inventory_date	European ash	Fraxinus excelsior	Madison	Wisconsin	-89.39068518	43.0455892	43.18	introduced	30.48 to 45.72 cm	Madison	NA	NA	NA	NA	NA	NA	NA	NA	NA	NA	NA	NA	NA	NA	NA	NA
03/23/2015	inventory_date	Honeylocust var.	NA	Madison	Wisconsin	-89.39080925	43.04566267	38.1	no_info	30.48 to 45.72 cm	Madison	NA	NA	NA	NA	NA	NA	NA	NA	NA	NA	NA	NA	NA	NA	NA	NA
03/23/2015	inventory_date	Honeylocust var.	NA	Madison	Wisconsin	-89.39094539	43.0456634	30.48	no_info	15.24 to 30.48 cm	Madison	NA	NA	NA	NA	NA	NA	NA	NA	NA	NA	NA	NA	NA	NA	NA	NA
03/23/2015	inventory_date	Honeylocust var.	NA	Madison	Wisconsin	-89.3910645	43.04566612	45.72	no_info	30.48 to 45.72 cm	Madison	NA	NA	NA	NA	NA	NA	NA	NA	NA	NA	NA	NA	NA	NA	NA	NA
03/23/2015	inventory_date	Honeylocust var.	NA	Madison	Wisconsin	-89.39145013	43.04567858	55.88	no_info	45.72 to 60.96 cm	Madison	NA	NA	NA	NA	NA	NA	NA	NA	NA	NA	NA	NA	NA	NA	NA	NA
03/23/2015	inventory_date	Honeylocust var.	NA	Madison	Wisconsin	-89.39160327	43.04568148	45.72	no_info	30.48 to 45.72 cm	Madison	NA	NA	NA	NA	NA	NA	NA	NA	NA	NA	NA	NA	NA	NA	NA	NA
03/23/2015	inventory_date	Green ash	Fraxinus pennsylvanica	Madison	Wisconsin	-89.39174424	43.04542869	17.78	naturally_occurring	15.24 to 30.48 cm	Madison	NA	NA	NA	NA	NA	NA	NA	NA	NA	NA	NA	NA	NA	NA	NA	NA
03/23/2015	inventory_date	Green ash	Fraxinus pennsylvanica	Madison	Wisconsin	-89.39176305	43.04500722	15.24	naturally_occurring	0 to 15.24 cm	Madison	NA	NA	NA	NA	NA	NA	NA	NA	NA	NA	NA	NA	NA	NA	NA	NA
03/23/2015	inventory_date	Norway maple	Acer platanoides	Madison	Wisconsin	-89.39176513	43.04479823	2.54	introduced	0 to 15.24 cm	Madison	NA	NA	NA	NA	NA	NA	NA	NA	NA	NA	NA	NA	NA	NA	NA	NA
03/23/2015	inventory_date	Pear callery	NA	Madison	Wisconsin	-89.39177105	43.04469287	2.54	no_info	0 to 15.24 cm	Madison	NA	NA	NA	NA	NA	NA	NA	NA	NA	NA	NA	NA	NA	NA	NA	NA
03/23/2015	inventory_date	Pear callery	NA	Madison	Wisconsin	-89.39177639	43.04464645	2.54	no_info	0 to 15.24 cm	Madison	NA	NA	NA	NA	NA	NA	NA	NA	NA	NA	NA	NA	NA	NA	NA	NA
03/23/2015	inventory_date	Green ash	Fraxinus pennsylvanica	Madison	Wisconsin	-89.39178211	43.04431601	45.72	naturally_occurring	30.48 to 45.72 cm	Madison	NA	NA	NA	NA	NA	NA	NA	NA	NA	NA	NA	NA	NA	NA	NA	NA
03/23/2015	inventory_date	Honeylocust var.	NA	Madison	Wisconsin	-89.39201545	43.0443637	45.72	no_info	30.48 to 45.72 cm	Madison	NA	NA	NA	NA	NA	NA	NA	NA	NA	NA	NA	NA	NA	NA	NA	NA
03/23/2015	inventory_date	Honeylocust var.	NA	Madison	Wisconsin	-89.39216886	43.04436631	43.18	no_info	30.48 to 45.72 cm	Madison	NA	NA	NA	NA	NA	NA	NA	NA	NA	NA	NA	NA	NA	NA	NA	NA
03/23/2015	inventory_date	Honeylocust var.	NA	Madison	Wisconsin	-89.39232712	43.04437073	35.56	no_info	30.48 to 45.72 cm	Madison	NA	NA	NA	NA	NA	NA	NA	NA	NA	NA	NA	NA	NA	NA	NA	NA
03/23/2015	inventory_date	Honeylocust var.	NA	Madison	Wisconsin	-89.39248542	43.04437157	53.34	no_info	45.72 to 60.96 cm	Madison	NA	NA	NA	NA	NA	NA	NA	NA	NA	NA	NA	NA	NA	NA	NA	NA
03/23/2015	inventory_date	Honeylocust var.	NA	Madison	Wisconsin	-89.39267781	43.0443726	45.72	no_info	30.48 to 45.72 cm	Madison	NA	NA	NA	NA	NA	NA	NA	NA	NA	NA	NA	NA	NA	NA	NA	NA
03/23/2015	inventory_date	Honeylocust var.	NA	Madison	Wisconsin	-89.392819	43.0443805	43.18	no_info	30.48 to 45.72 cm	Madison	NA	NA	NA	NA	NA	NA	NA	NA	NA	NA	NA	NA	NA	NA	NA	NA
03/23/2015	inventory_date	Norway maple	Acer platanoides	Madison	Wisconsin	-89.39297717	43.04390439	17.78	introduced	15.24 to 30.48 cm	Madison	NA	NA	NA	NA	NA	NA	NA	NA	NA	NA	NA	NA	NA	NA	NA	NA
03/23/2015	inventory_date	Elm (hybrid)	NA	Madison	Wisconsin	-89.39298752	43.0435972	17.78	no_info	15.24 to 30.48 cm	Madison	NA	NA	NA	NA	NA	NA	NA	NA	NA	NA	NA	NA	NA	NA	NA	NA
03/23/2015	inventory_date	Japanese tree lilac	Syringa reticulata	Madison	Wisconsin	-89.3930177	43.04301144	2.54	introduced	0 to 15.24 cm	Madison	NA	NA	NA	NA	NA	NA	NA	NA	NA	NA	NA	NA	NA	NA	NA	NA
03/23/2015	inventory_date	Turkish filbert	Corylus colurna	Madison	Wisconsin	-89.39303603	43.04239169	2.54	introduced	0 to 15.24 cm	Madison	NA	NA	NA	NA	NA	NA	NA	NA	NA	NA	NA	NA	NA	NA	NA	NA
03/23/2015	inventory_date	Stump	NA	Madison	Wisconsin	-89.39303646	43.04234882	68.58	no_info	60.96 to 76.2 cm	Madison	NA	NA	NA	NA	NA	NA	NA	NA	NA	NA	NA	NA	NA	NA	NA	NA
03/23/2015	inventory_date	Norway maple	Acer platanoides	Madison	Wisconsin	-89.39305439	43.04201487	40.64	introduced	30.48 to 45.72 cm	Madison	NA	NA	NA	NA	NA	NA	NA	NA	NA	NA	NA	NA	NA	NA	NA	NA
03/23/2015	inventory_date	Silver maple	Acer saccharinum	Madison	Wisconsin	-89.3936616	43.04168942	30.48	naturally_occurring	15.24 to 30.48 cm	Madison	NA	NA	NA	NA	NA	NA	NA	NA	NA	NA	NA	NA	NA	NA	NA	NA
03/23/2015	inventory_date	Honeylocust var.	NA	Madison	Wisconsin	-89.39284702	43.04180655	45.72	no_info	30.48 to 45.72 cm	Madison	NA	NA	NA	NA	NA	NA	NA	NA	NA	NA	NA	NA	NA	NA	NA	NA
03/23/2015	inventory_date	Honeylocust var.	NA	Madison	Wisconsin	-89.3926766	43.04180028	40.64	no_info	30.48 to 45.72 cm	Madison	NA	NA	NA	NA	NA	NA	NA	NA	NA	NA	NA	NA	NA	NA	NA	NA
03/23/2015	inventory_date	Honeylocust var.	NA	Madison	Wisconsin	-89.3925086	43.04179581	40.64	no_info	30.48 to 45.72 cm	Madison	NA	NA	NA	NA	NA	NA	NA	NA	NA	NA	NA	NA	NA	NA	NA	NA
03/23/2015	inventory_date	Honeylocust var.	NA	Madison	Wisconsin	-89.39234057	43.04179492	45.72	no_info	30.48 to 45.72 cm	Madison	NA	NA	NA	NA	NA	NA	NA	NA	NA	NA	NA	NA	NA	NA	NA	NA
03/23/2015	inventory_date	Honeylocust var.	NA	Madison	Wisconsin	-89.3938635	43.04031953	17.78	no_info	15.24 to 30.48 cm	Madison	NA	NA	NA	NA	NA	NA	NA	NA	NA	NA	NA	NA	NA	NA	NA	NA
03/23/2015	inventory_date	Norway maple	Acer platanoides	Madison	Wisconsin	-89.3920037	43.04186911	43.18	introduced	30.48 to 45.72 cm	Madison	NA	NA	NA	NA	NA	NA	NA	NA	NA	NA	NA	NA	NA	NA	NA	NA
03/23/2015	inventory_date	Norway maple	Acer platanoides	Madison	Wisconsin	-89.39197798	43.04253848	43.18	introduced	30.48 to 45.72 cm	Madison	NA	NA	NA	NA	NA	NA	NA	NA	NA	NA	NA	NA	NA	NA	NA	NA
03/23/2015	inventory_date	Norway maple	Acer platanoides	Madison	Wisconsin	-89.39194028	43.0434525	45.72	introduced	30.48 to 45.72 cm	Madison	NA	NA	NA	NA	NA	NA	NA	NA	NA	NA	NA	NA	NA	NA	NA	NA
03/23/2015	inventory_date	Norway maple	Acer platanoides	Madison	Wisconsin	-89.39193669	43.0435731	45.72	introduced	30.48 to 45.72 cm	Madison	NA	NA	NA	NA	NA	NA	NA	NA	NA	NA	NA	NA	NA	NA	NA	NA
03/23/2015	inventory_date	Green ash	Fraxinus pennsylvanica	Madison	Wisconsin	-89.39192424	43.0438667	48.26	naturally_occurring	45.72 to 60.96 cm	Madison	NA	NA	NA	NA	NA	NA	NA	NA	NA	NA	NA	NA	NA	NA	NA	NA
03/23/2015	inventory_date	Green ash	Fraxinus pennsylvanica	Madison	Wisconsin	-89.39179241	43.04418065	43.18	naturally_occurring	30.48 to 45.72 cm	Madison	NA	NA	NA	NA	NA	NA	NA	NA	NA	NA	NA	NA	NA	NA	NA	NA
03/23/2015	inventory_date	Norway maple	Acer platanoides	Madison	Wisconsin	-89.39181858	43.04346759	35.56	introduced	30.48 to 45.72 cm	Madison	NA	NA	NA	NA	NA	NA	NA	NA	NA	NA	NA	NA	NA	NA	NA	NA
03/23/2015	inventory_date	Norway maple	Acer platanoides	Madison	Wisconsin	-89.39182465	43.04333652	38.1	introduced	30.48 to 45.72 cm	Madison	NA	NA	NA	NA	NA	NA	NA	NA	NA	NA	NA	NA	NA	NA	NA	NA
03/23/2015	inventory_date	Norway maple	Acer platanoides	Madison	Wisconsin	-89.39183078	43.0432002	33.02	introduced	30.48 to 45.72 cm	Madison	NA	NA	NA	NA	NA	NA	NA	NA	NA	NA	NA	NA	NA	NA	NA	NA
03/23/2015	inventory_date	Norway maple	Acer platanoides	Madison	Wisconsin	-89.39362462	43.07355155	27.94	introduced	15.24 to 30.48 cm	Madison	NA	NA	NA	NA	NA	NA	NA	NA	NA	NA	NA	NA	NA	NA	NA	NA
03/23/2015	inventory_date	Green ash	Fraxinus pennsylvanica	Madison	Wisconsin	-89.3930728	43.04558967	17.78	naturally_occurring	15.24 to 30.48 cm	Madison	NA	NA	NA	NA	NA	NA	NA	NA	NA	NA	NA	NA	NA	NA	NA	NA
03/23/2015	inventory_date	European ash	Fraxinus excelsior	Madison	Wisconsin	-89.39311688	43.04545347	43.18	introduced	30.48 to 45.72 cm	Madison	NA	NA	NA	NA	NA	NA	NA	NA	NA	NA	NA	NA	NA	NA	NA	NA
03/23/2015	inventory_date	European ash	Fraxinus excelsior	Madison	Wisconsin	-89.39315319	43.04534119	53.34	introduced	45.72 to 60.96 cm	Madison	NA	NA	NA	NA	NA	NA	NA	NA	NA	NA	NA	NA	NA	NA	NA	NA
03/23/2015	inventory_date	Green ash	Fraxinus pennsylvanica	Madison	Wisconsin	-89.39319209	43.04522156	22.86	naturally_occurring	15.24 to 30.48 cm	Madison	NA	NA	NA	NA	NA	NA	NA	NA	NA	NA	NA	NA	NA	NA	NA	NA
03/23/2015	inventory_date	European ash	Fraxinus excelsior	Madison	Wisconsin	-89.39323601	43.04510195	53.34	introduced	45.72 to 60.96 cm	Madison	NA	NA	NA	NA	NA	NA	NA	NA	NA	NA	NA	NA	NA	NA	NA	NA
03/23/2015	inventory_date	European ash	Fraxinus excelsior	Madison	Wisconsin	-89.39332149	43.04484797	35.56	introduced	30.48 to 45.72 cm	Madison	NA	NA	NA	NA	NA	NA	NA	NA	NA	NA	NA	NA	NA	NA	NA	NA
03/23/2015	inventory_date	European ash	Fraxinus excelsior	Madison	Wisconsin	-89.39343253	43.04455172	53.34	introduced	45.72 to 60.96 cm	Madison	NA	NA	NA	NA	NA	NA	NA	NA	NA	NA	NA	NA	NA	NA	NA	NA
03/23/2015	inventory_date	European ash	Fraxinus excelsior	Madison	Wisconsin	-89.39346658	43.04441362	58.42	introduced	45.72 to 60.96 cm	Madison	NA	NA	NA	NA	NA	NA	NA	NA	NA	NA	NA	NA	NA	NA	NA	NA
03/23/2015	inventory_date	Green ash	Fraxinus pennsylvanica	Madison	Wisconsin	-89.39350015	43.04432346	38.1	naturally_occurring	30.48 to 45.72 cm	Madison	NA	NA	NA	NA	NA	NA	NA	NA	NA	NA	NA	NA	NA	NA	NA	NA
03/23/2015	inventory_date	European ash	Fraxinus excelsior	Madison	Wisconsin	-89.3935391	43.04419829	58.42	introduced	45.72 to 60.96 cm	Madison	NA	NA	NA	NA	NA	NA	NA	NA	NA	NA	NA	NA	NA	NA	NA	NA
03/23/2015	inventory_date	European ash	Fraxinus excelsior	Madison	Wisconsin	-89.39358308	43.04407315	38.1	introduced	30.48 to 45.72 cm	Madison	NA	NA	NA	NA	NA	NA	NA	NA	NA	NA	NA	NA	NA	NA	NA	NA
03/23/2015	inventory_date	European ash	Fraxinus excelsior	Madison	Wisconsin	-89.39367108	43.04381734	50.8	introduced	45.72 to 60.96 cm	Madison	NA	NA	NA	NA	NA	NA	NA	NA	NA	NA	NA	NA	NA	NA	NA	NA
03/23/2015	inventory_date	European ash	Fraxinus excelsior	Madison	Wisconsin	-89.39373025	43.04368122	43.18	introduced	30.48 to 45.72 cm	Madison	NA	NA	NA	NA	NA	NA	NA	NA	NA	NA	NA	NA	NA	NA	NA	NA
03/23/2015	inventory_date	Green ash	Fraxinus pennsylvanica	Madison	Wisconsin	-89.39378188	43.04354506	27.94	naturally_occurring	15.24 to 30.48 cm	Madison	NA	NA	NA	NA	NA	NA	NA	NA	NA	NA	NA	NA	NA	NA	NA	NA
03/23/2015	inventory_date	Honeylocust var.	NA	Madison	Wisconsin	-89.39380427	43.04382174	33.02	no_info	30.48 to 45.72 cm	Madison	NA	NA	NA	NA	NA	NA	NA	NA	NA	NA	NA	NA	NA	NA	NA	NA
03/23/2015	inventory_date	Green ash	Fraxinus pennsylvanica	Madison	Wisconsin	-89.3918198	43.04601245	45.72	naturally_occurring	30.48 to 45.72 cm	Madison	NA	NA	NA	NA	NA	NA	NA	NA	NA	NA	NA	NA	NA	NA	NA	NA
03/23/2015	inventory_date	Green ash	Fraxinus pennsylvanica	Madison	Wisconsin	-89.39183245	43.04591605	45.72	naturally_occurring	30.48 to 45.72 cm	Madison	NA	NA	NA	NA	NA	NA	NA	NA	NA	NA	NA	NA	NA	NA	NA	NA
03/23/2015	inventory_date	Green ash	Fraxinus pennsylvanica	Madison	Wisconsin	-89.39171288	43.04588969	35.56	naturally_occurring	30.48 to 45.72 cm	Madison	NA	NA	NA	NA	NA	NA	NA	NA	NA	NA	NA	NA	NA	NA	NA	NA
03/23/2015	inventory_date	Green ash	Fraxinus pennsylvanica	Madison	Wisconsin	-89.39168519	43.04602887	33.02	naturally_occurring	30.48 to 45.72 cm	Madison	NA	NA	NA	NA	NA	NA	NA	NA	NA	NA	NA	NA	NA	NA	NA	NA
03/23/2015	inventory_date	Green ash	Fraxinus pennsylvanica	Madison	Wisconsin	-89.39163802	43.04636302	50.8	naturally_occurring	45.72 to 60.96 cm	Madison	NA	NA	NA	NA	NA	NA	NA	NA	NA	NA	NA	NA	NA	NA	NA	NA
03/23/2015	inventory_date	Green ash	Fraxinus pennsylvanica	Madison	Wisconsin	-89.39163399	43.04647447	35.56	naturally_occurring	30.48 to 45.72 cm	Madison	NA	NA	NA	NA	NA	NA	NA	NA	NA	NA	NA	NA	NA	NA	NA	NA
03/23/2015	inventory_date	Green ash	Fraxinus pennsylvanica	Madison	Wisconsin	-89.39160632	43.04661151	53.34	naturally_occurring	45.72 to 60.96 cm	Madison	NA	NA	NA	NA	NA	NA	NA	NA	NA	NA	NA	NA	NA	NA	NA	NA
03/23/2015	inventory_date	Honeylocust var.	NA	Madison	Wisconsin	-89.39159623	43.04674436	40.64	no_info	30.48 to 45.72 cm	Madison	NA	NA	NA	NA	NA	NA	NA	NA	NA	NA	NA	NA	NA	NA	NA	NA
03/23/2015	inventory_date	Honeylocust var.	NA	Madison	Wisconsin	-89.39153129	43.04710199	55.88	no_info	45.72 to 60.96 cm	Madison	NA	NA	NA	NA	NA	NA	NA	NA	NA	NA	NA	NA	NA	NA	NA	NA
03/23/2015	inventory_date	Honeylocust var.	NA	Madison	Wisconsin	-89.39148982	43.04745117	45.72	no_info	30.48 to 45.72 cm	Madison	NA	NA	NA	NA	NA	NA	NA	NA	NA	NA	NA	NA	NA	NA	NA	NA
03/23/2015	inventory_date	Honeylocust var.	NA	Madison	Wisconsin	-89.39146808	43.04757967	48.26	no_info	45.72 to 60.96 cm	Madison	NA	NA	NA	NA	NA	NA	NA	NA	NA	NA	NA	NA	NA	NA	NA	NA
03/23/2015	inventory_date	Honeylocust var.	NA	Madison	Wisconsin	-89.39145197	43.04772964	55.88	no_info	45.72 to 60.96 cm	Madison	NA	NA	NA	NA	NA	NA	NA	NA	NA	NA	NA	NA	NA	NA	NA	NA
03/23/2015	inventory_date	Green ash	Fraxinus pennsylvanica	Madison	Wisconsin	-89.39130503	43.04781031	38.1	naturally_occurring	30.48 to 45.72 cm	Madison	NA	NA	NA	NA	NA	NA	NA	NA	NA	NA	NA	NA	NA	NA	NA	NA
03/23/2015	inventory_date	Green ash	Fraxinus pennsylvanica	Madison	Wisconsin	-89.39070886	43.04780283	40.64	naturally_occurring	30.48 to 45.72 cm	Madison	NA	NA	NA	NA	NA	NA	NA	NA	NA	NA	NA	NA	NA	NA	NA	NA
03/23/2015	inventory_date	Green ash	Fraxinus pennsylvanica	Madison	Wisconsin	-89.390781	43.04789539	33.02	naturally_occurring	30.48 to 45.72 cm	Madison	NA	NA	NA	NA	NA	NA	NA	NA	NA	NA	NA	NA	NA	NA	NA	NA
03/23/2015	inventory_date	Green ash	Fraxinus pennsylvanica	Madison	Wisconsin	-89.3912689	43.04791622	45.72	naturally_occurring	30.48 to 45.72 cm	Madison	NA	NA	NA	NA	NA	NA	NA	NA	NA	NA	NA	NA	NA	NA	NA	NA
03/23/2015	inventory_date	Honeylocust var.	NA	Madison	Wisconsin	-89.39141419	43.0480006	55.88	no_info	45.72 to 60.96 cm	Madison	NA	NA	NA	NA	NA	NA	NA	NA	NA	NA	NA	NA	NA	NA	NA	NA
03/23/2015	inventory_date	Honeylocust var.	NA	Madison	Wisconsin	-89.39137972	43.04823407	50.8	no_info	45.72 to 60.96 cm	Madison	NA	NA	NA	NA	NA	NA	NA	NA	NA	NA	NA	NA	NA	NA	NA	NA
03/23/2015	inventory_date	Honeylocust var.	NA	Madison	Wisconsin	-89.39137827	43.04837982	53.34	no_info	45.72 to 60.96 cm	Madison	NA	NA	NA	NA	NA	NA	NA	NA	NA	NA	NA	NA	NA	NA	NA	NA
03/23/2015	inventory_date	Honeylocust var.	NA	Madison	Wisconsin	-89.39131693	43.04866888	50.8	no_info	45.72 to 60.96 cm	Madison	NA	NA	NA	NA	NA	NA	NA	NA	NA	NA	NA	NA	NA	NA	NA	NA
03/23/2015	inventory_date	Honeylocust var.	NA	Madison	Wisconsin	-89.39129796	43.0488124	60.96	no_info	45.72 to 60.96 cm	Madison	NA	NA	NA	NA	NA	NA	NA	NA	NA	NA	NA	NA	NA	NA	NA	NA
03/23/2015	inventory_date	Norway maple	Acer platanoides	Madison	Wisconsin	-89.39079673	43.04895548	45.72	introduced	30.48 to 45.72 cm	Madison	NA	NA	NA	NA	NA	NA	NA	NA	NA	NA	NA	NA	NA	NA	NA	NA
03/23/2015	inventory_date	Norway maple	Acer platanoides	Madison	Wisconsin	-89.39066796	43.04897194	45.72	introduced	30.48 to 45.72 cm	Madison	NA	NA	NA	NA	NA	NA	NA	NA	NA	NA	NA	NA	NA	NA	NA	NA
03/23/2015	inventory_date	Norway maple	Acer platanoides	Madison	Wisconsin	-89.39037819	43.04901326	53.34	introduced	45.72 to 60.96 cm	Madison	NA	NA	NA	NA	NA	NA	NA	NA	NA	NA	NA	NA	NA	NA	NA	NA
03/23/2015	inventory_date	Norway maple	Acer platanoides	Madison	Wisconsin	-89.3902055	43.04903806	38.1	introduced	30.48 to 45.72 cm	Madison	NA	NA	NA	NA	NA	NA	NA	NA	NA	NA	NA	NA	NA	NA	NA	NA
03/23/2015	inventory_date	Honeylocust var.	NA	Madison	Wisconsin	-89.39009787	43.04898604	53.34	no_info	45.72 to 60.96 cm	Madison	NA	NA	NA	NA	NA	NA	NA	NA	NA	NA	NA	NA	NA	NA	NA	NA
03/23/2015	inventory_date	Honeylocust var.	NA	Madison	Wisconsin	-89.39012284	43.04882755	50.8	no_info	45.72 to 60.96 cm	Madison	NA	NA	NA	NA	NA	NA	NA	NA	NA	NA	NA	NA	NA	NA	NA	NA
03/23/2015	inventory_date	Honeylocust var.	NA	Madison	Wisconsin	-89.39014191	43.04867331	63.5	no_info	60.96 to 76.2 cm	Madison	NA	NA	NA	NA	NA	NA	NA	NA	NA	NA	NA	NA	NA	NA	NA	NA
03/23/2015	inventory_date	Honeylocust var.	NA	Madison	Wisconsin	-89.39015783	43.04854263	58.42	no_info	45.72 to 60.96 cm	Madison	NA	NA	NA	NA	NA	NA	NA	NA	NA	NA	NA	NA	NA	NA	NA	NA
03/23/2015	inventory_date	Honeylocust var.	NA	Madison	Wisconsin	-89.39017966	43.04840556	55.88	no_info	45.72 to 60.96 cm	Madison	NA	NA	NA	NA	NA	NA	NA	NA	NA	NA	NA	NA	NA	NA	NA	NA
03/23/2015	inventory_date	Honeylocust var.	NA	Madison	Wisconsin	-89.39019255	43.04828559	48.26	no_info	45.72 to 60.96 cm	Madison	NA	NA	NA	NA	NA	NA	NA	NA	NA	NA	NA	NA	NA	NA	NA	NA
03/23/2015	inventory_date	Honeylocust var.	NA	Madison	Wisconsin	-89.3902202	43.04815069	55.88	no_info	45.72 to 60.96 cm	Madison	NA	NA	NA	NA	NA	NA	NA	NA	NA	NA	NA	NA	NA	NA	NA	NA
03/23/2015	inventory_date	Honeylocust var.	NA	Madison	Wisconsin	-89.390224	43.04806282	45.72	no_info	30.48 to 45.72 cm	Madison	NA	NA	NA	NA	NA	NA	NA	NA	NA	NA	NA	NA	NA	NA	NA	NA
03/23/2015	inventory_date	Honeylocust var.	NA	Madison	Wisconsin	-89.39024248	43.04796861	55.88	no_info	45.72 to 60.96 cm	Madison	NA	NA	NA	NA	NA	NA	NA	NA	NA	NA	NA	NA	NA	NA	NA	NA
03/23/2015	inventory_date	Honeylocust var.	NA	Madison	Wisconsin	-89.39028276	43.04773946	50.8	no_info	45.72 to 60.96 cm	Madison	NA	NA	NA	NA	NA	NA	NA	NA	NA	NA	NA	NA	NA	NA	NA	NA
03/23/2015	inventory_date	Honeylocust var.	NA	Madison	Wisconsin	-89.39031488	43.04745025	55.88	no_info	45.72 to 60.96 cm	Madison	NA	NA	NA	NA	NA	NA	NA	NA	NA	NA	NA	NA	NA	NA	NA	NA
03/23/2015	inventory_date	Honeylocust var.	NA	Madison	Wisconsin	-89.39033956	43.04731962	50.8	no_info	45.72 to 60.96 cm	Madison	NA	NA	NA	NA	NA	NA	NA	NA	NA	NA	NA	NA	NA	NA	NA	NA
03/23/2015	inventory_date	European ash	Fraxinus excelsior	Madison	Wisconsin	-89.39035557	43.04718037	63.5	introduced	60.96 to 76.2 cm	Madison	NA	NA	NA	NA	NA	NA	NA	NA	NA	NA	NA	NA	NA	NA	NA	NA
03/23/2015	inventory_date	European ash	Fraxinus excelsior	Madison	Wisconsin	-89.39040012	43.0468162	50.8	introduced	45.72 to 60.96 cm	Madison	NA	NA	NA	NA	NA	NA	NA	NA	NA	NA	NA	NA	NA	NA	NA	NA
03/23/2015	inventory_date	European ash	Fraxinus excelsior	Madison	Wisconsin	-89.3904186	43.04672198	55.88	introduced	45.72 to 60.96 cm	Madison	NA	NA	NA	NA	NA	NA	NA	NA	NA	NA	NA	NA	NA	NA	NA	NA
03/23/2015	inventory_date	Green ash	Fraxinus pennsylvanica	Madison	Wisconsin	-89.39045916	43.04646497	12.7	naturally_occurring	0 to 15.24 cm	Madison	NA	NA	NA	NA	NA	NA	NA	NA	NA	NA	NA	NA	NA	NA	NA	NA
03/23/2015	inventory_date	Green ash	Fraxinus pennsylvanica	Madison	Wisconsin	-89.39048734	43.04627648	22.86	naturally_occurring	15.24 to 30.48 cm	Madison	NA	NA	NA	NA	NA	NA	NA	NA	NA	NA	NA	NA	NA	NA	NA	NA
03/23/2015	inventory_date	Green ash	Fraxinus pennsylvanica	Madison	Wisconsin	-89.39049744	43.04614363	33.02	naturally_occurring	30.48 to 45.72 cm	Madison	NA	NA	NA	NA	NA	NA	NA	NA	NA	NA	NA	NA	NA	NA	NA	NA
03/23/2015	inventory_date	European ash	Fraxinus excelsior	Madison	Wisconsin	-89.39055463	43.04597674	48.26	introduced	45.72 to 60.96 cm	Madison	NA	NA	NA	NA	NA	NA	NA	NA	NA	NA	NA	NA	NA	NA	NA	NA
03/23/2015	inventory_date	European ash	Fraxinus excelsior	Madison	Wisconsin	-89.39059064	43.04588261	48.26	introduced	45.72 to 60.96 cm	Madison	NA	NA	NA	NA	NA	NA	NA	NA	NA	NA	NA	NA	NA	NA	NA	NA
03/23/2015	inventory_date	Linden	Tilia	Madison	Wisconsin	-89.3929633	43.04921223	27.94	no_info	15.24 to 30.48 cm	Madison	NA	NA	NA	NA	NA	NA	NA	NA	NA	NA	NA	NA	NA	NA	NA	NA
03/23/2015	inventory_date	Linden	Tilia	Madison	Wisconsin	-89.393126	43.04922342	20.32	no_info	15.24 to 30.48 cm	Madison	NA	NA	NA	NA	NA	NA	NA	NA	NA	NA	NA	NA	NA	NA	NA	NA
03/23/2015	inventory_date	Linden	Tilia	Madison	Wisconsin	-89.39358992	43.04926201	25.4	no_info	15.24 to 30.48 cm	Madison	NA	NA	NA	NA	NA	NA	NA	NA	NA	NA	NA	NA	NA	NA	NA	NA
03/23/2015	inventory_date	Maple	Acer	Madison	Wisconsin	-89.39394667	43.04980819	2.54	no_info	0 to 15.24 cm	Madison	NA	NA	NA	NA	NA	NA	NA	NA	NA	NA	NA	NA	NA	NA	NA	NA
03/23/2015	inventory_date	Green ash	Fraxinus pennsylvanica	Madison	Wisconsin	-89.39396924	43.0499259	22.86	naturally_occurring	15.24 to 30.48 cm	Madison	NA	NA	NA	NA	NA	NA	NA	NA	NA	NA	NA	NA	NA	NA	NA	NA
03/23/2015	inventory_date	Green ash	Fraxinus pennsylvanica	Madison	Wisconsin	-89.39398839	43.05002182	7.62	naturally_occurring	0 to 15.24 cm	Madison	NA	NA	NA	NA	NA	NA	NA	NA	NA	NA	NA	NA	NA	NA	NA	NA
03/23/2015	inventory_date	Honeylocust var.	NA	Madison	Wisconsin	-89.39459972	43.0514122	45.72	no_info	30.48 to 45.72 cm	Madison	NA	NA	NA	NA	NA	NA	NA	NA	NA	NA	NA	NA	NA	NA	NA	NA
03/23/2015	inventory_date	Honeylocust var.	NA	Madison	Wisconsin	-89.39446991	43.05112406	53.34	no_info	45.72 to 60.96 cm	Madison	NA	NA	NA	NA	NA	NA	NA	NA	NA	NA	NA	NA	NA	NA	NA	NA
03/23/2015	inventory_date	Austrian pine	Pinus nigra	Madison	Wisconsin	-89.39436232	43.05082572	33.02	introduced	30.48 to 45.72 cm	Madison	NA	NA	NA	NA	NA	NA	NA	NA	NA	NA	NA	NA	NA	NA	NA	NA
03/23/2015	inventory_date	Hawthorn	Crataegus	Madison	Wisconsin	-89.39433704	43.05074009	12.7	no_info	0 to 15.24 cm	Madison	NA	NA	NA	NA	NA	NA	NA	NA	NA	NA	NA	NA	NA	NA	NA	NA
03/23/2015	inventory_date	Honeylocust var.	NA	Madison	Wisconsin	-89.39430187	43.05063819	55.88	no_info	45.72 to 60.96 cm	Madison	NA	NA	NA	NA	NA	NA	NA	NA	NA	NA	NA	NA	NA	NA	NA	NA
03/23/2015	inventory_date	Hawthorn	Crataegus	Madison	Wisconsin	-89.39419929	43.05023963	12.7	no_info	0 to 15.24 cm	Madison	NA	NA	NA	NA	NA	NA	NA	NA	NA	NA	NA	NA	NA	NA	NA	NA
03/23/2015	inventory_date	Linden	Tilia	Madison	Wisconsin	-89.39365966	43.04912087	7.62	no_info	0 to 15.24 cm	Madison	NA	NA	NA	NA	NA	NA	NA	NA	NA	NA	NA	NA	NA	NA	NA	NA
03/23/2015	inventory_date	Linden	Tilia	Madison	Wisconsin	-89.39341456	43.04910924	7.62	no_info	0 to 15.24 cm	Madison	NA	NA	NA	NA	NA	NA	NA	NA	NA	NA	NA	NA	NA	NA	NA	NA
03/23/2015	inventory_date	Linden	Tilia	Madison	Wisconsin	-89.39295868	43.04906996	7.62	no_info	0 to 15.24 cm	Madison	NA	NA	NA	NA	NA	NA	NA	NA	NA	NA	NA	NA	NA	NA	NA	NA
03/23/2015	inventory_date	European ash	Fraxinus excelsior	Madison	Wisconsin	-89.39247248	43.04975845	45.72	introduced	30.48 to 45.72 cm	Madison	NA	NA	NA	NA	NA	NA	NA	NA	NA	NA	NA	NA	NA	NA	NA	NA
03/23/2015	inventory_date	Green ash	Fraxinus pennsylvanica	Madison	Wisconsin	-89.39180053	43.05002067	38.1	naturally_occurring	30.48 to 45.72 cm	Madison	NA	NA	NA	NA	NA	NA	NA	NA	NA	NA	NA	NA	NA	NA	NA	NA
03/23/2015	inventory_date	Amur maple	Acer ginnala	Madison	Wisconsin	-89.39177062	43.0500891	2.54	introduced	0 to 15.24 cm	Madison	NA	NA	NA	NA	NA	NA	NA	NA	NA	NA	NA	NA	NA	NA	NA	NA
03/23/2015	inventory_date	Green ash	Fraxinus pennsylvanica	Madison	Wisconsin	-89.39171703	43.05018742	25.4	naturally_occurring	15.24 to 30.48 cm	Madison	NA	NA	NA	NA	NA	NA	NA	NA	NA	NA	NA	NA	NA	NA	NA	NA
03/23/2015	inventory_date	Amur maple	Acer ginnala	Madison	Wisconsin	-89.39141594	43.05077744	2.54	introduced	0 to 15.24 cm	Madison	NA	NA	NA	NA	NA	NA	NA	NA	NA	NA	NA	NA	NA	NA	NA	NA
03/23/2015	inventory_date	Crab apple	Malus	Madison	Wisconsin	-89.39124498	43.05105055	2.54	no_info	0 to 15.24 cm	Madison	NA	NA	NA	NA	NA	NA	NA	NA	NA	NA	NA	NA	NA	NA	NA	NA
03/23/2015	inventory_date	Crab apple	Malus	Madison	Wisconsin	-89.3912078	43.05113228	2.54	no_info	0 to 15.24 cm	Madison	NA	NA	NA	NA	NA	NA	NA	NA	NA	NA	NA	NA	NA	NA	NA	NA
03/23/2015	inventory_date	Crab apple	Malus	Madison	Wisconsin	-89.39112839	43.05127857	2.54	no_info	0 to 15.24 cm	Madison	NA	NA	NA	NA	NA	NA	NA	NA	NA	NA	NA	NA	NA	NA	NA	NA
03/23/2015	inventory_date	Crab apple	Malus	Madison	Wisconsin	-89.39109139	43.05134126	2.54	no_info	0 to 15.24 cm	Madison	NA	NA	NA	NA	NA	NA	NA	NA	NA	NA	NA	NA	NA	NA	NA	NA
03/23/2015	inventory_date	Red oak	Quercus rubra	Madison	Wisconsin	-89.3872566	43.04162373	45.72	naturally_occurring	30.48 to 45.72 cm	Madison	NA	NA	NA	NA	NA	NA	NA	NA	NA	NA	NA	NA	NA	NA	NA	NA
03/23/2015	inventory_date	Crab apple	Malus	Madison	Wisconsin	-89.39100137	43.05151035	2.54	no_info	0 to 15.24 cm	Madison	NA	NA	NA	NA	NA	NA	NA	NA	NA	NA	NA	NA	NA	NA	NA	NA
03/23/2015	inventory_date	Crab apple	Malus	Madison	Wisconsin	-89.39095094	43.05161679	2.54	no_info	0 to 15.24 cm	Madison	NA	NA	NA	NA	NA	NA	NA	NA	NA	NA	NA	NA	NA	NA	NA	NA
03/23/2015	inventory_date	Crab apple	Malus	Madison	Wisconsin	-89.39082674	43.05182572	2.54	no_info	0 to 15.24 cm	Madison	NA	NA	NA	NA	NA	NA	NA	NA	NA	NA	NA	NA	NA	NA	NA	NA
03/23/2015	inventory_date	Crab apple	Malus	Madison	Wisconsin	-89.39077108	43.05193594	2.54	no_info	0 to 15.24 cm	Madison	NA	NA	NA	NA	NA	NA	NA	NA	NA	NA	NA	NA	NA	NA	NA	NA
03/23/2015	inventory_date	Green ash	Fraxinus pennsylvanica	Madison	Wisconsin	-89.39064404	43.05216962	15.24	naturally_occurring	0 to 15.24 cm	Madison	NA	NA	NA	NA	NA	NA	NA	NA	NA	NA	NA	NA	NA	NA	NA	NA
03/23/2015	inventory_date	Norway maple	Acer platanoides	Madison	Wisconsin	-89.39053535	43.05238626	22.86	introduced	15.24 to 30.48 cm	Madison	NA	NA	NA	NA	NA	NA	NA	NA	NA	NA	NA	NA	NA	NA	NA	NA
03/23/2015	inventory_date	White oak	Quercus alba	Madison	Wisconsin	-89.39047197	43.05248881	71.12	naturally_occurring	60.96 to 76.2 cm	Madison	NA	NA	NA	NA	NA	NA	NA	NA	NA	NA	NA	NA	NA	NA	NA	NA
03/23/2015	inventory_date	White oak	Quercus alba	Madison	Wisconsin	-89.39045077	43.05253061	88.9	naturally_occurring	more than 76.2 cm	Madison	NA	NA	NA	NA	NA	NA	NA	NA	NA	NA	NA	NA	NA	NA	NA	NA
03/23/2015	inventory_date	Littleleaf linden	Tilia cordata	Madison	Wisconsin	-89.39037927	43.05266552	20.32	introduced	15.24 to 30.48 cm	Madison	NA	NA	NA	NA	NA	NA	NA	NA	NA	NA	NA	NA	NA	NA	NA	NA
03/23/2015	inventory_date	Norway maple	Acer platanoides	Madison	Wisconsin	-89.39052422	43.05298069	50.8	introduced	45.72 to 60.96 cm	Madison	NA	NA	NA	NA	NA	NA	NA	NA	NA	NA	NA	NA	NA	NA	NA	NA
03/23/2015	inventory_date	Norway maple	Acer platanoides	Madison	Wisconsin	-89.39069056	43.05297586	68.58	introduced	60.96 to 76.2 cm	Madison	NA	NA	NA	NA	NA	NA	NA	NA	NA	NA	NA	NA	NA	NA	NA	NA
03/23/2015	inventory_date	Honeylocust var.	NA	Madison	Wisconsin	-89.39083852	43.05298999	58.42	no_info	45.72 to 60.96 cm	Madison	NA	NA	NA	NA	NA	NA	NA	NA	NA	NA	NA	NA	NA	NA	NA	NA
03/23/2015	inventory_date	Silver maple	Acer saccharinum	Madison	Wisconsin	-89.39104638	43.0529892	106.68	naturally_occurring	more than 76.2 cm	Madison	NA	NA	NA	NA	NA	NA	NA	NA	NA	NA	NA	NA	NA	NA	NA	NA
03/23/2015	inventory_date	Honeylocust var.	NA	Madison	Wisconsin	-89.39117889	43.05298991	38.1	no_info	30.48 to 45.72 cm	Madison	NA	NA	NA	NA	NA	NA	NA	NA	NA	NA	NA	NA	NA	NA	NA	NA
03/23/2015	inventory_date	Honeylocust var.	NA	Madison	Wisconsin	-89.39133997	43.05299077	43.18	no_info	30.48 to 45.72 cm	Madison	NA	NA	NA	NA	NA	NA	NA	NA	NA	NA	NA	NA	NA	NA	NA	NA
03/23/2015	inventory_date	Honeylocust var.	NA	Madison	Wisconsin	-89.39153479	43.05299562	53.34	no_info	45.72 to 60.96 cm	Madison	NA	NA	NA	NA	NA	NA	NA	NA	NA	NA	NA	NA	NA	NA	NA	NA
03/23/2015	inventory_date	Honeylocust var.	NA	Madison	Wisconsin	-89.39169338	43.05298504	53.34	no_info	45.72 to 60.96 cm	Madison	NA	NA	NA	NA	NA	NA	NA	NA	NA	NA	NA	NA	NA	NA	NA	NA
03/23/2015	inventory_date	Honeylocust var.	NA	Madison	Wisconsin	-89.39184135	43.05299916	50.8	no_info	45.72 to 60.96 cm	Madison	NA	NA	NA	NA	NA	NA	NA	NA	NA	NA	NA	NA	NA	NA	NA	NA
03/23/2015	inventory_date	Honeylocust var.	NA	Madison	Wisconsin	-89.39198686	43.05299804	48.26	no_info	45.72 to 60.96 cm	Madison	NA	NA	NA	NA	NA	NA	NA	NA	NA	NA	NA	NA	NA	NA	NA	NA
03/23/2015	inventory_date	Honeylocust var.	NA	Madison	Wisconsin	-89.39199569	43.05289329	43.18	no_info	30.48 to 45.72 cm	Madison	NA	NA	NA	NA	NA	NA	NA	NA	NA	NA	NA	NA	NA	NA	NA	NA
03/23/2015	inventory_date	Honeylocust var.	NA	Madison	Wisconsin	-89.39176972	43.05288636	27.94	no_info	15.24 to 30.48 cm	Madison	NA	NA	NA	NA	NA	NA	NA	NA	NA	NA	NA	NA	NA	NA	NA	NA
03/23/2015	inventory_date	Honeylocust var.	NA	Madison	Wisconsin	-89.39146838	43.05288094	43.18	no_info	30.48 to 45.72 cm	Madison	NA	NA	NA	NA	NA	NA	NA	NA	NA	NA	NA	NA	NA	NA	NA	NA
03/23/2015	inventory_date	Norway maple	Acer platanoides	Madison	Wisconsin	-89.39129167	43.05288381	40.64	introduced	30.48 to 45.72 cm	Madison	NA	NA	NA	NA	NA	NA	NA	NA	NA	NA	NA	NA	NA	NA	NA	NA
03/23/2015	inventory_date	Norway maple	Acer platanoides	Madison	Wisconsin	-89.39122935	43.05287966	43.18	introduced	30.48 to 45.72 cm	Madison	NA	NA	NA	NA	NA	NA	NA	NA	NA	NA	NA	NA	NA	NA	NA	NA
03/23/2015	inventory_date	Honeylocust var.	NA	Madison	Wisconsin	-89.39099552	43.05287841	33.02	no_info	30.48 to 45.72 cm	Madison	NA	NA	NA	NA	NA	NA	NA	NA	NA	NA	NA	NA	NA	NA	NA	NA
03/23/2015	inventory_date	Honeylocust var.	NA	Madison	Wisconsin	-89.39076695	43.05287147	17.78	no_info	15.24 to 30.48 cm	Madison	NA	NA	NA	NA	NA	NA	NA	NA	NA	NA	NA	NA	NA	NA	NA	NA
03/23/2015	inventory_date	Norway maple	Acer platanoides	Madison	Wisconsin	-89.39063185	43.05287075	45.72	introduced	30.48 to 45.72 cm	Madison	NA	NA	NA	NA	NA	NA	NA	NA	NA	NA	NA	NA	NA	NA	NA	NA
03/23/2015	inventory_date	Sugar maple	Acer saccharum	Madison	Wisconsin	-89.39055646	43.05287416	48.26	naturally_occurring	45.72 to 60.96 cm	Madison	NA	NA	NA	NA	NA	NA	NA	NA	NA	NA	NA	NA	NA	NA	NA	NA
03/23/2015	inventory_date	Honeylocust var.	NA	Madison	Wisconsin	-89.39378847	43.04389356	35.56	no_info	30.48 to 45.72 cm	Madison	NA	NA	NA	NA	NA	NA	NA	NA	NA	NA	NA	NA	NA	NA	NA	NA
03/23/2015	inventory_date	Amur maple	Acer ginnala	Madison	Wisconsin	-89.39318495	43.04594058	5.08	introduced	0 to 15.24 cm	Madison	NA	NA	NA	NA	NA	NA	NA	NA	NA	NA	NA	NA	NA	NA	NA	NA
03/23/2015	inventory_date	Amur maple	Acer ginnala	Madison	Wisconsin	-89.39317159	43.04601979	5.08	introduced	0 to 15.24 cm	Madison	NA	NA	NA	NA	NA	NA	NA	NA	NA	NA	NA	NA	NA	NA	NA	NA
03/23/2015	inventory_date	Amur maple	Acer ginnala	Madison	Wisconsin	-89.39315284	43.04613584	5.08	introduced	0 to 15.24 cm	Madison	NA	NA	NA	NA	NA	NA	NA	NA	NA	NA	NA	NA	NA	NA	NA	NA
03/23/2015	inventory_date	Norway maple	Acer platanoides	Madison	Wisconsin	-89.39293143	43.04767234	50.8	introduced	45.72 to 60.96 cm	Madison	NA	NA	NA	NA	NA	NA	NA	NA	NA	NA	NA	NA	NA	NA	NA	NA
03/23/2015	inventory_date	Norway maple	Acer platanoides	Madison	Wisconsin	-89.39291543	43.04776444	17.78	introduced	15.24 to 30.48 cm	Madison	NA	NA	NA	NA	NA	NA	NA	NA	NA	NA	NA	NA	NA	NA	NA	NA
03/23/2015	inventory_date	Honeylocust var.	NA	Madison	Wisconsin	-89.39286944	43.04809238	25.4	no_info	15.24 to 30.48 cm	Madison	NA	NA	NA	NA	NA	NA	NA	NA	NA	NA	NA	NA	NA	NA	NA	NA
03/23/2015	inventory_date	White ash	Fraxinus americana	Madison	Wisconsin	-89.39470269	43.05396041	73.66	naturally_occurring	60.96 to 76.2 cm	Madison	NA	NA	NA	NA	NA	NA	NA	NA	NA	NA	NA	NA	NA	NA	NA	NA
03/23/2015	inventory_date	White ash	Fraxinus americana	Madison	Wisconsin	-89.3945245	43.05394874	63.5	naturally_occurring	60.96 to 76.2 cm	Madison	NA	NA	NA	NA	NA	NA	NA	NA	NA	NA	NA	NA	NA	NA	NA	NA
03/23/2015	inventory_date	White ash	Fraxinus americana	Madison	Wisconsin	-89.3944075	43.05395669	58.42	naturally_occurring	45.72 to 60.96 cm	Madison	NA	NA	NA	NA	NA	NA	NA	NA	NA	NA	NA	NA	NA	NA	NA	NA
03/23/2015	inventory_date	White ash	Fraxinus americana	Madison	Wisconsin	-89.39429058	43.05395607	71.12	naturally_occurring	60.96 to 76.2 cm	Madison	NA	NA	NA	NA	NA	NA	NA	NA	NA	NA	NA	NA	NA	NA	NA	NA
03/23/2015	inventory_date	Green ash	Fraxinus pennsylvanica	Madison	Wisconsin	-89.39407725	43.05395065	53.34	naturally_occurring	45.72 to 60.96 cm	Madison	NA	NA	NA	NA	NA	NA	NA	NA	NA	NA	NA	NA	NA	NA	NA	NA
03/23/2015	inventory_date	White ash	Fraxinus americana	Madison	Wisconsin	-89.3938697	43.05395169	73.66	naturally_occurring	60.96 to 76.2 cm	Madison	NA	NA	NA	NA	NA	NA	NA	NA	NA	NA	NA	NA	NA	NA	NA	NA
03/23/2015	inventory_date	Green ash	Fraxinus pennsylvanica	Madison	Wisconsin	-89.39371483	43.05394658	40.64	naturally_occurring	30.48 to 45.72 cm	Madison	NA	NA	NA	NA	NA	NA	NA	NA	NA	NA	NA	NA	NA	NA	NA	NA
03/23/2015	inventory_date	White ash	Fraxinus americana	Madison	Wisconsin	-89.39357748	43.0539437	55.88	naturally_occurring	45.72 to 60.96 cm	Madison	NA	NA	NA	NA	NA	NA	NA	NA	NA	NA	NA	NA	NA	NA	NA	NA
03/23/2015	inventory_date	Linden	Tilia	Madison	Wisconsin	-89.39344302	43.05394298	2.54	no_info	0 to 15.24 cm	Madison	NA	NA	NA	NA	NA	NA	NA	NA	NA	NA	NA	NA	NA	NA	NA	NA
03/23/2015	inventory_date	Green ash	Fraxinus pennsylvanica	Madison	Wisconsin	-89.39325299	43.05394626	40.64	naturally_occurring	30.48 to 45.72 cm	Madison	NA	NA	NA	NA	NA	NA	NA	NA	NA	NA	NA	NA	NA	NA	NA	NA
03/23/2015	inventory_date	White ash	Fraxinus americana	Madison	Wisconsin	-89.39303384	43.05393866	25.4	naturally_occurring	15.24 to 30.48 cm	Madison	NA	NA	NA	NA	NA	NA	NA	NA	NA	NA	NA	NA	NA	NA	NA	NA
03/23/2015	inventory_date	White ash	Fraxinus americana	Madison	Wisconsin	-89.39283508	43.0539376	48.26	naturally_occurring	45.72 to 60.96 cm	Madison	NA	NA	NA	NA	NA	NA	NA	NA	NA	NA	NA	NA	NA	NA	NA	NA
03/23/2015	inventory_date	Norway maple	Acer platanoides	Madison	Wisconsin	-89.39277528	43.04744841	50.8	introduced	45.72 to 60.96 cm	Madison	NA	NA	NA	NA	NA	NA	NA	NA	NA	NA	NA	NA	NA	NA	NA	NA
03/23/2015	inventory_date	Norway maple	Acer platanoides	Madison	Wisconsin	-89.39280788	43.04720337	40.64	introduced	30.48 to 45.72 cm	Madison	NA	NA	NA	NA	NA	NA	NA	NA	NA	NA	NA	NA	NA	NA	NA	NA
03/23/2015	inventory_date	Norway maple	Acer platanoides	Madison	Wisconsin	-89.39282935	43.04706705	48.26	introduced	45.72 to 60.96 cm	Madison	NA	NA	NA	NA	NA	NA	NA	NA	NA	NA	NA	NA	NA	NA	NA	NA
03/23/2015	inventory_date	Norway maple	Acer platanoides	Madison	Wisconsin	-89.39290116	43.04667103	35.56	introduced	30.48 to 45.72 cm	Madison	NA	NA	NA	NA	NA	NA	NA	NA	NA	NA	NA	NA	NA	NA	NA	NA
03/23/2015	inventory_date	Norway maple	Acer platanoides	Madison	Wisconsin	-89.39291714	43.04658077	22.86	introduced	15.24 to 30.48 cm	Madison	NA	NA	NA	NA	NA	NA	NA	NA	NA	NA	NA	NA	NA	NA	NA	NA
03/23/2015	inventory_date	Norway maple	Acer platanoides	Madison	Wisconsin	-89.39293178	43.04637251	10.16	introduced	0 to 15.24 cm	Madison	NA	NA	NA	NA	NA	NA	NA	NA	NA	NA	NA	NA	NA	NA	NA	NA
03/23/2015	inventory_date	Norway maple	Acer platanoides	Madison	Wisconsin	-89.39295088	43.04622142	33.02	introduced	30.48 to 45.72 cm	Madison	NA	NA	NA	NA	NA	NA	NA	NA	NA	NA	NA	NA	NA	NA	NA	NA
03/23/2015	inventory_date	Norway maple	Acer platanoides	Madison	Wisconsin	-89.39296959	43.04610905	20.32	introduced	15.24 to 30.48 cm	Madison	NA	NA	NA	NA	NA	NA	NA	NA	NA	NA	NA	NA	NA	NA	NA	NA
03/23/2015	inventory_date	Norway maple	Acer platanoides	Madison	Wisconsin	-89.39299877	43.04595618	12.7	introduced	0 to 15.24 cm	Madison	NA	NA	NA	NA	NA	NA	NA	NA	NA	NA	NA	NA	NA	NA	NA	NA
03/23/2015	inventory_date	Black walnut	Juglans nigra	Madison	Wisconsin	-89.38791064	43.04522482	66.04	naturally_occurring	60.96 to 76.2 cm	Madison	NA	NA	NA	NA	NA	NA	NA	NA	NA	NA	NA	NA	NA	NA	NA	NA
03/23/2015	inventory_date	Green ash	Fraxinus pennsylvanica	Madison	Wisconsin	-89.3874884	43.04500309	33.02	naturally_occurring	30.48 to 45.72 cm	Madison	NA	NA	NA	NA	NA	NA	NA	NA	NA	NA	NA	NA	NA	NA	NA	NA
03/23/2015	inventory_date	Green ash	Fraxinus pennsylvanica	Madison	Wisconsin	-89.38730473	43.04493065	38.1	naturally_occurring	30.48 to 45.72 cm	Madison	NA	NA	NA	NA	NA	NA	NA	NA	NA	NA	NA	NA	NA	NA	NA	NA
03/23/2015	inventory_date	Colorado spruce	Picea pungens	Madison	Wisconsin	-89.38666414	43.04462609	35.56	introduced	30.48 to 45.72 cm	Madison	NA	NA	NA	NA	NA	NA	NA	NA	NA	NA	NA	NA	NA	NA	NA	NA
03/23/2015	inventory_date	White ash	Fraxinus americana	Madison	Wisconsin	-89.38651145	43.04458699	53.34	naturally_occurring	45.72 to 60.96 cm	Madison	NA	NA	NA	NA	NA	NA	NA	NA	NA	NA	NA	NA	NA	NA	NA	NA
03/23/2015	inventory_date	Green ash	Fraxinus pennsylvanica	Madison	Wisconsin	-89.38600603	43.04433419	35.56	naturally_occurring	30.48 to 45.72 cm	Madison	NA	NA	NA	NA	NA	NA	NA	NA	NA	NA	NA	NA	NA	NA	NA	NA
03/23/2015	inventory_date	Silver maple	Acer saccharinum	Madison	Wisconsin	-89.38588096	43.04431565	71.12	naturally_occurring	60.96 to 76.2 cm	Madison	NA	NA	NA	NA	NA	NA	NA	NA	NA	NA	NA	NA	NA	NA	NA	NA
03/23/2015	inventory_date	Boxelder	Acer negundo	Madison	Wisconsin	-89.3856699	43.04419968	53.34	naturally_occurring	45.72 to 60.96 cm	Madison	NA	NA	NA	NA	NA	NA	NA	NA	NA	NA	NA	NA	NA	NA	NA	NA
03/23/2015	inventory_date	Apple	Malus	Madison	Wisconsin	-89.38556597	43.04415573	43.18	no_info	30.48 to 45.72 cm	Madison	NA	NA	NA	NA	NA	NA	NA	NA	NA	NA	NA	NA	NA	NA	NA	NA
03/23/2015	inventory_date	Colorado spruce	Picea pungens	Madison	Wisconsin	-89.38609279	43.0430141	35.56	introduced	30.48 to 45.72 cm	Madison	NA	NA	NA	NA	NA	NA	NA	NA	NA	NA	NA	NA	NA	NA	NA	NA
03/23/2015	inventory_date	Colorado spruce	Picea pungens	Madison	Wisconsin	-89.38608558	43.04299785	30.48	introduced	15.24 to 30.48 cm	Madison	NA	NA	NA	NA	NA	NA	NA	NA	NA	NA	NA	NA	NA	NA	NA	NA
03/23/2015	inventory_date	Green ash	Fraxinus pennsylvanica	Madison	Wisconsin	-89.38609364	43.04366287	48.26	naturally_occurring	45.72 to 60.96 cm	Madison	NA	NA	NA	NA	NA	NA	NA	NA	NA	NA	NA	NA	NA	NA	NA	NA
03/23/2015	inventory_date	Green ash	Fraxinus pennsylvanica	Madison	Wisconsin	-89.38608786	43.04374934	40.64	naturally_occurring	30.48 to 45.72 cm	Madison	NA	NA	NA	NA	NA	NA	NA	NA	NA	NA	NA	NA	NA	NA	NA	NA
03/23/2015	inventory_date	Green ash	Fraxinus pennsylvanica	Madison	Wisconsin	-89.38588502	43.04404533	58.42	naturally_occurring	45.72 to 60.96 cm	Madison	NA	NA	NA	NA	NA	NA	NA	NA	NA	NA	NA	NA	NA	NA	NA	NA
03/23/2015	inventory_date	Black locust	Robinia pseudoacacia	Madison	Wisconsin	-89.3842947	43.04224029	40.64	introduced	30.48 to 45.72 cm	Madison	NA	NA	NA	NA	NA	NA	NA	NA	NA	NA	NA	NA	NA	NA	NA	NA
03/23/2015	inventory_date	Black locust	Robinia pseudoacacia	Madison	Wisconsin	-89.3843043	43.04226377	30.48	introduced	15.24 to 30.48 cm	Madison	NA	NA	NA	NA	NA	NA	NA	NA	NA	NA	NA	NA	NA	NA	NA	NA
03/23/2015	inventory_date	Boxelder	Acer negundo	Madison	Wisconsin	-89.38469581	43.0419343	86.36	naturally_occurring	more than 76.2 cm	Madison	NA	NA	NA	NA	NA	NA	NA	NA	NA	NA	NA	NA	NA	NA	NA	NA
03/23/2015	inventory_date	Apple	Malus	Madison	Wisconsin	-89.38597568	43.04195383	7.62	no_info	0 to 15.24 cm	Madison	NA	NA	NA	NA	NA	NA	NA	NA	NA	NA	NA	NA	NA	NA	NA	NA
03/23/2015	inventory_date	Cherry and plum	Prunus	Madison	Wisconsin	-89.38649167	43.0419512	5.08	no_info	0 to 15.24 cm	Madison	NA	NA	NA	NA	NA	NA	NA	NA	NA	NA	NA	NA	NA	NA	NA	NA
03/23/2015	inventory_date	Black locust	Robinia pseudoacacia	Madison	Wisconsin	-89.38696959	43.04206911	55.88	introduced	45.72 to 60.96 cm	Madison	NA	NA	NA	NA	NA	NA	NA	NA	NA	NA	NA	NA	NA	NA	NA	NA
03/23/2015	inventory_date	Green ash	Fraxinus pennsylvanica	Madison	Wisconsin	-89.38683692	43.0420684	22.86	naturally_occurring	15.24 to 30.48 cm	Madison	NA	NA	NA	NA	NA	NA	NA	NA	NA	NA	NA	NA	NA	NA	NA	NA
03/23/2015	inventory_date	Black locust	Robinia pseudoacacia	Madison	Wisconsin	-89.38672141	43.04207138	78.74	introduced	more than 76.2 cm	Madison	NA	NA	NA	NA	NA	NA	NA	NA	NA	NA	NA	NA	NA	NA	NA	NA
03/23/2015	inventory_date	Silver maple	Acer saccharinum	Madison	Wisconsin	-89.38658381	43.04207244	88.9	naturally_occurring	more than 76.2 cm	Madison	NA	NA	NA	NA	NA	NA	NA	NA	NA	NA	NA	NA	NA	NA	NA	NA
03/23/2015	inventory_date	Silver maple	Acer saccharinum	Madison	Wisconsin	-89.3864536	43.04207174	78.74	naturally_occurring	more than 76.2 cm	Madison	NA	NA	NA	NA	NA	NA	NA	NA	NA	NA	NA	NA	NA	NA	NA	NA
03/23/2015	inventory_date	Silver maple	Acer saccharinum	Madison	Wisconsin	-89.38633815	43.04206931	55.88	naturally_occurring	45.72 to 60.96 cm	Madison	NA	NA	NA	NA	NA	NA	NA	NA	NA	NA	NA	NA	NA	NA	NA	NA
03/23/2015	inventory_date	Norway maple	Acer platanoides	Madison	Wisconsin	-89.38620552	43.04206499	53.34	introduced	45.72 to 60.96 cm	Madison	NA	NA	NA	NA	NA	NA	NA	NA	NA	NA	NA	NA	NA	NA	NA	NA
03/23/2015	inventory_date	Black walnut	Juglans nigra	Madison	Wisconsin	-89.38429117	43.04186002	40.64	naturally_occurring	30.48 to 45.72 cm	Madison	NA	NA	NA	NA	NA	NA	NA	NA	NA	NA	NA	NA	NA	NA	NA	NA
03/23/2015	inventory_date	Black walnut	Juglans nigra	Madison	Wisconsin	-89.38430607	43.0416006	38.1	naturally_occurring	30.48 to 45.72 cm	Madison	NA	NA	NA	NA	NA	NA	NA	NA	NA	NA	NA	NA	NA	NA	NA	NA
03/23/2015	inventory_date	Boxelder	Acer negundo	Madison	Wisconsin	-89.3842885	43.04163655	22.86	naturally_occurring	15.24 to 30.48 cm	Madison	NA	NA	NA	NA	NA	NA	NA	NA	NA	NA	NA	NA	NA	NA	NA	NA
03/23/2015	inventory_date	American elm	Ulmus americana	Madison	Wisconsin	-89.38428821	43.04166538	25.4	naturally_occurring	15.24 to 30.48 cm	Madison	NA	NA	NA	NA	NA	NA	NA	NA	NA	NA	NA	NA	NA	NA	NA	NA
03/23/2015	inventory_date	American elm	Ulmus americana	Madison	Wisconsin	-89.38428739	43.04167787	27.94	naturally_occurring	15.24 to 30.48 cm	Madison	NA	NA	NA	NA	NA	NA	NA	NA	NA	NA	NA	NA	NA	NA	NA	NA
03/23/2015	inventory_date	Black locust	Robinia pseudoacacia	Madison	Wisconsin	-89.38429497	43.0416868	25.4	introduced	15.24 to 30.48 cm	Madison	NA	NA	NA	NA	NA	NA	NA	NA	NA	NA	NA	NA	NA	NA	NA	NA
03/23/2015	inventory_date	Black walnut	Juglans nigra	Madison	Wisconsin	-89.38431168	43.04177543	30.48	naturally_occurring	15.24 to 30.48 cm	Madison	NA	NA	NA	NA	NA	NA	NA	NA	NA	NA	NA	NA	NA	NA	NA	NA
03/23/2015	inventory_date	Colorado spruce	Picea pungens	Madison	Wisconsin	-89.38602564	43.04113954	25.4	introduced	15.24 to 30.48 cm	Madison	NA	NA	NA	NA	NA	NA	NA	NA	NA	NA	NA	NA	NA	NA	NA	NA
03/23/2015	inventory_date	Green ash	Fraxinus pennsylvanica	Madison	Wisconsin	-89.38650218	43.04114932	55.88	naturally_occurring	45.72 to 60.96 cm	Madison	NA	NA	NA	NA	NA	NA	NA	NA	NA	NA	NA	NA	NA	NA	NA	NA
03/23/2015	inventory_date	Norway maple	Acer platanoides	Madison	Wisconsin	-89.3873718	43.04116121	22.86	introduced	15.24 to 30.48 cm	Madison	NA	NA	NA	NA	NA	NA	NA	NA	NA	NA	NA	NA	NA	NA	NA	NA
03/23/2015	inventory_date	American elm	Ulmus americana	Madison	Wisconsin	-89.38740374	43.04116138	22.86	naturally_occurring	15.24 to 30.48 cm	Madison	NA	NA	NA	NA	NA	NA	NA	NA	NA	NA	NA	NA	NA	NA	NA	NA
03/23/2015	inventory_date	American elm	Ulmus americana	Madison	Wisconsin	-89.38725361	43.04143269	25.4	naturally_occurring	15.24 to 30.48 cm	Madison	NA	NA	NA	NA	NA	NA	NA	NA	NA	NA	NA	NA	NA	NA	NA	NA
03/23/2015	inventory_date	Boxelder	Acer negundo	Madison	Wisconsin	-89.3870786	43.04148942	60.96	naturally_occurring	45.72 to 60.96 cm	Madison	NA	NA	NA	NA	NA	NA	NA	NA	NA	NA	NA	NA	NA	NA	NA	NA
03/23/2015	inventory_date	Norway maple	Acer platanoides	Madison	Wisconsin	-89.38708555	43.0415309	30.48	introduced	15.24 to 30.48 cm	Madison	NA	NA	NA	NA	NA	NA	NA	NA	NA	NA	NA	NA	NA	NA	NA	NA
03/23/2015	inventory_date	Boxelder	Acer negundo	Madison	Wisconsin	-89.38725888	43.04164177	27.94	naturally_occurring	15.24 to 30.48 cm	Madison	NA	NA	NA	NA	NA	NA	NA	NA	NA	NA	NA	NA	NA	NA	NA	NA
03/23/2015	inventory_date	Silver maple	Acer saccharinum	Madison	Wisconsin	-89.38708522	43.04229861	86.36	naturally_occurring	more than 76.2 cm	Madison	NA	NA	NA	NA	NA	NA	NA	NA	NA	NA	NA	NA	NA	NA	NA	NA
03/23/2015	inventory_date	Ginkgo	Ginkgo biloba	Madison	Wisconsin	-89.38709033	43.04276899	22.86	introduced	15.24 to 30.48 cm	Madison	NA	NA	NA	NA	NA	NA	NA	NA	NA	NA	NA	NA	NA	NA	NA	NA
03/23/2015	inventory_date	Ginkgo	Ginkgo biloba	Madison	Wisconsin	-89.38708182	43.04288247	30.48	introduced	15.24 to 30.48 cm	Madison	NA	NA	NA	NA	NA	NA	NA	NA	NA	NA	NA	NA	NA	NA	NA	NA
03/23/2015	inventory_date	Ginkgo	Ginkgo biloba	Madison	Wisconsin	-89.38708194	43.04311495	48.26	introduced	45.72 to 60.96 cm	Madison	NA	NA	NA	NA	NA	NA	NA	NA	NA	NA	NA	NA	NA	NA	NA	NA
03/23/2015	inventory_date	Ginkgo	Ginkgo biloba	Madison	Wisconsin	-89.38707345	43.04322663	2.54	introduced	0 to 15.24 cm	Madison	NA	NA	NA	NA	NA	NA	NA	NA	NA	NA	NA	NA	NA	NA	NA	NA
03/23/2015	inventory_date	Cherry and plum	Prunus	Madison	Wisconsin	-89.38706261	43.04332749	10.16	no_info	0 to 15.24 cm	Madison	NA	NA	NA	NA	NA	NA	NA	NA	NA	NA	NA	NA	NA	NA	NA	NA
03/23/2015	inventory_date	Green ash	Fraxinus pennsylvanica	Madison	Wisconsin	-89.38710486	43.04376924	10.16	naturally_occurring	0 to 15.24 cm	Madison	NA	NA	NA	NA	NA	NA	NA	NA	NA	NA	NA	NA	NA	NA	NA	NA
03/23/2015	inventory_date	American elm	Ulmus americana	Madison	Wisconsin	-89.38708766	43.04376915	20.32	naturally_occurring	15.24 to 30.48 cm	Madison	NA	NA	NA	NA	NA	NA	NA	NA	NA	NA	NA	NA	NA	NA	NA	NA
03/23/2015	inventory_date	Black walnut	Juglans nigra	Madison	Wisconsin	-89.38724044	43.04397001	38.1	naturally_occurring	30.48 to 45.72 cm	Madison	NA	NA	NA	NA	NA	NA	NA	NA	NA	NA	NA	NA	NA	NA	NA	NA
03/23/2015	inventory_date	Black walnut	Juglans nigra	Madison	Wisconsin	-89.38698358	43.04459216	63.5	naturally_occurring	60.96 to 76.2 cm	Madison	NA	NA	NA	NA	NA	NA	NA	NA	NA	NA	NA	NA	NA	NA	NA	NA
03/23/2015	inventory_date	Norway maple	Acer platanoides	Madison	Wisconsin	-89.38689508	43.04459708	40.64	introduced	30.48 to 45.72 cm	Madison	NA	NA	NA	NA	NA	NA	NA	NA	NA	NA	NA	NA	NA	NA	NA	NA
03/23/2015	inventory_date	Green ash	Fraxinus pennsylvanica	Madison	Wisconsin	-89.39046647	43.04586182	22.86	naturally_occurring	15.24 to 30.48 cm	Madison	NA	NA	NA	NA	NA	NA	NA	NA	NA	NA	NA	NA	NA	NA	NA	NA
03/23/2015	inventory_date	European ash	Fraxinus excelsior	Madison	Wisconsin	-89.39042354	43.04599878	40.64	introduced	30.48 to 45.72 cm	Madison	NA	NA	NA	NA	NA	NA	NA	NA	NA	NA	NA	NA	NA	NA	NA	NA
03/23/2015	inventory_date	European ash	Fraxinus excelsior	Madison	Wisconsin	-89.39038321	43.04613576	38.1	introduced	30.48 to 45.72 cm	Madison	NA	NA	NA	NA	NA	NA	NA	NA	NA	NA	NA	NA	NA	NA	NA	NA
03/23/2015	inventory_date	European ash	Fraxinus excelsior	Madison	Wisconsin	-89.39035282	43.04628434	60.96	introduced	45.72 to 60.96 cm	Madison	NA	NA	NA	NA	NA	NA	NA	NA	NA	NA	NA	NA	NA	NA	NA	NA
03/23/2015	inventory_date	Green ash	Fraxinus pennsylvanica	Madison	Wisconsin	-89.39034004	43.04639359	45.72	naturally_occurring	30.48 to 45.72 cm	Madison	NA	NA	NA	NA	NA	NA	NA	NA	NA	NA	NA	NA	NA	NA	NA	NA
03/23/2015	inventory_date	European ash	Fraxinus excelsior	Madison	Wisconsin	-89.39029866	43.04673206	63.5	introduced	60.96 to 76.2 cm	Madison	NA	NA	NA	NA	NA	NA	NA	NA	NA	NA	NA	NA	NA	NA	NA	NA
03/23/2015	inventory_date	European ash	Fraxinus excelsior	Madison	Wisconsin	-89.39028893	43.04682846	58.42	introduced	45.72 to 60.96 cm	Madison	NA	NA	NA	NA	NA	NA	NA	NA	NA	NA	NA	NA	NA	NA	NA	NA
03/23/2015	inventory_date	Green ash	Fraxinus pennsylvanica	Madison	Wisconsin	-89.39026404	43.04698053	48.26	naturally_occurring	45.72 to 60.96 cm	Madison	NA	NA	NA	NA	NA	NA	NA	NA	NA	NA	NA	NA	NA	NA	NA	NA
03/23/2015	inventory_date	Honeylocust var.	NA	Madison	Wisconsin	-89.39024566	43.04706403	35.56	no_info	30.48 to 45.72 cm	Madison	NA	NA	NA	NA	NA	NA	NA	NA	NA	NA	NA	NA	NA	NA	NA	NA
03/23/2015	inventory_date	Honeylocust var.	NA	Madison	Wisconsin	-89.3902077	43.04735321	45.72	no_info	30.48 to 45.72 cm	Madison	NA	NA	NA	NA	NA	NA	NA	NA	NA	NA	NA	NA	NA	NA	NA	NA
03/23/2015	inventory_date	Honeylocust var.	NA	Madison	Wisconsin	-89.39016688	43.04763594	38.1	no_info	30.48 to 45.72 cm	Madison	NA	NA	NA	NA	NA	NA	NA	NA	NA	NA	NA	NA	NA	NA	NA	NA
03/23/2015	inventory_date	Honeylocust var.	NA	Madison	Wisconsin	-89.39014515	43.04776337	15.24	no_info	0 to 15.24 cm	Madison	NA	NA	NA	NA	NA	NA	NA	NA	NA	NA	NA	NA	NA	NA	NA	NA
03/23/2015	inventory_date	Honeylocust var.	NA	Madison	Wisconsin	-89.39011407	43.0479497	45.72	no_info	30.48 to 45.72 cm	Madison	NA	NA	NA	NA	NA	NA	NA	NA	NA	NA	NA	NA	NA	NA	NA	NA
03/23/2015	inventory_date	Honeylocust var.	NA	Madison	Wisconsin	-89.390104	43.04807933	43.18	no_info	30.48 to 45.72 cm	Madison	NA	NA	NA	NA	NA	NA	NA	NA	NA	NA	NA	NA	NA	NA	NA	NA
03/23/2015	inventory_date	Honeylocust var.	NA	Madison	Wisconsin	-89.3900852	43.0482057	53.34	no_info	45.72 to 60.96 cm	Madison	NA	NA	NA	NA	NA	NA	NA	NA	NA	NA	NA	NA	NA	NA	NA	NA
03/23/2015	inventory_date	Honeylocust var.	NA	Madison	Wisconsin	-89.39006589	43.04838352	45.72	no_info	30.48 to 45.72 cm	Madison	NA	NA	NA	NA	NA	NA	NA	NA	NA	NA	NA	NA	NA	NA	NA	NA
03/23/2015	inventory_date	Honeylocust var.	NA	Madison	Wisconsin	-89.39003826	43.04851627	53.34	no_info	45.72 to 60.96 cm	Madison	NA	NA	NA	NA	NA	NA	NA	NA	NA	NA	NA	NA	NA	NA	NA	NA
03/23/2015	inventory_date	Silver maple	Acer saccharinum	Madison	Wisconsin	-89.39002529	43.04864482	68.58	naturally_occurring	60.96 to 76.2 cm	Madison	NA	NA	NA	NA	NA	NA	NA	NA	NA	NA	NA	NA	NA	NA	NA	NA
03/23/2015	inventory_date	Honeylocust var.	NA	Madison	Wisconsin	-89.38998831	43.0488354	33.02	no_info	30.48 to 45.72 cm	Madison	NA	NA	NA	NA	NA	NA	NA	NA	NA	NA	NA	NA	NA	NA	NA	NA
03/23/2015	inventory_date	Honeylocust var.	NA	Madison	Wisconsin	-89.39139059	43.04890293	25.4	no_info	15.24 to 30.48 cm	Madison	NA	NA	NA	NA	NA	NA	NA	NA	NA	NA	NA	NA	NA	NA	NA	NA
03/23/2015	inventory_date	Honeylocust var.	NA	Madison	Wisconsin	-89.39141803	43.04878946	48.26	no_info	45.72 to 60.96 cm	Madison	NA	NA	NA	NA	NA	NA	NA	NA	NA	NA	NA	NA	NA	NA	NA	NA
03/23/2015	inventory_date	Honeylocust var.	NA	Madison	Wisconsin	-89.39144299	43.04863097	50.8	no_info	45.72 to 60.96 cm	Madison	NA	NA	NA	NA	NA	NA	NA	NA	NA	NA	NA	NA	NA	NA	NA	NA
03/23/2015	inventory_date	Honeylocust var.	NA	Madison	Wisconsin	-89.39146475	43.04850033	50.8	no_info	45.72 to 60.96 cm	Madison	NA	NA	NA	NA	NA	NA	NA	NA	NA	NA	NA	NA	NA	NA	NA	NA
03/23/2015	inventory_date	Honeylocust var.	NA	Madison	Wisconsin	-89.39148354	43.04837396	60.96	no_info	45.72 to 60.96 cm	Madison	NA	NA	NA	NA	NA	NA	NA	NA	NA	NA	NA	NA	NA	NA	NA	NA
03/23/2015	inventory_date	Honeylocust var.	NA	Madison	Wisconsin	-89.39151431	43.04821978	58.42	no_info	45.72 to 60.96 cm	Madison	NA	NA	NA	NA	NA	NA	NA	NA	NA	NA	NA	NA	NA	NA	NA	NA
03/23/2015	inventory_date	Honeylocust var.	NA	Madison	Wisconsin	-89.3915282	43.04799907	58.42	no_info	45.72 to 60.96 cm	Madison	NA	NA	NA	NA	NA	NA	NA	NA	NA	NA	NA	NA	NA	NA	NA	NA
03/23/2015	inventory_date	Green ash	Fraxinus pennsylvanica	Madison	Wisconsin	-89.39167524	43.04790875	27.94	naturally_occurring	15.24 to 30.48 cm	Madison	NA	NA	NA	NA	NA	NA	NA	NA	NA	NA	NA	NA	NA	NA	NA	NA
03/23/2015	inventory_date	Stump	NA	Madison	Wisconsin	-89.39216905	43.04792211	50.8	no_info	45.72 to 60.96 cm	Madison	NA	NA	NA	NA	NA	NA	NA	NA	NA	NA	NA	NA	NA	NA	NA	NA
03/23/2015	inventory_date	Green ash	Fraxinus pennsylvanica	Madison	Wisconsin	-89.39254315	43.04792411	35.56	naturally_occurring	30.48 to 45.72 cm	Madison	NA	NA	NA	NA	NA	NA	NA	NA	NA	NA	NA	NA	NA	NA	NA	NA
03/23/2015	inventory_date	Green ash	Fraxinus pennsylvanica	Madison	Wisconsin	-89.3925849	43.04784073	40.64	naturally_occurring	30.48 to 45.72 cm	Madison	NA	NA	NA	NA	NA	NA	NA	NA	NA	NA	NA	NA	NA	NA	NA	NA
03/23/2015	inventory_date	Honeylocust var.	NA	Madison	Wisconsin	-89.39157751	43.04774317	58.42	no_info	45.72 to 60.96 cm	Madison	NA	NA	NA	NA	NA	NA	NA	NA	NA	NA	NA	NA	NA	NA	NA	NA
03/23/2015	inventory_date	Honeylocust var.	NA	Madison	Wisconsin	-89.39159057	43.04760605	50.8	no_info	45.72 to 60.96 cm	Madison	NA	NA	NA	NA	NA	NA	NA	NA	NA	NA	NA	NA	NA	NA	NA	NA
03/23/2015	inventory_date	Honeylocust var.	NA	Madison	Wisconsin	-89.39160956	43.04746039	63.5	no_info	60.96 to 76.2 cm	Madison	NA	NA	NA	NA	NA	NA	NA	NA	NA	NA	NA	NA	NA	NA	NA	NA
03/23/2015	inventory_date	Honeylocust var.	NA	Madison	Wisconsin	-89.3916256	43.04731685	60.96	no_info	45.72 to 60.96 cm	Madison	NA	NA	NA	NA	NA	NA	NA	NA	NA	NA	NA	NA	NA	NA	NA	NA
03/23/2015	inventory_date	Honeylocust var.	NA	Madison	Wisconsin	-89.39166046	43.0470448	40.64	no_info	30.48 to 45.72 cm	Madison	NA	NA	NA	NA	NA	NA	NA	NA	NA	NA	NA	NA	NA	NA	NA	NA
03/23/2015	inventory_date	Green ash	Fraxinus pennsylvanica	Madison	Wisconsin	-89.39175136	43.04642794	35.56	naturally_occurring	30.48 to 45.72 cm	Madison	NA	NA	NA	NA	NA	NA	NA	NA	NA	NA	NA	NA	NA	NA	NA	NA
03/23/2015	inventory_date	Green ash	Fraxinus pennsylvanica	Madison	Wisconsin	-89.39178498	43.04628021	55.88	naturally_occurring	45.72 to 60.96 cm	Madison	NA	NA	NA	NA	NA	NA	NA	NA	NA	NA	NA	NA	NA	NA	NA	NA
03/23/2015	inventory_date	Green ash	Fraxinus pennsylvanica	Madison	Wisconsin	-89.3917981	43.04613666	63.5	naturally_occurring	60.96 to 76.2 cm	Madison	NA	NA	NA	NA	NA	NA	NA	NA	NA	NA	NA	NA	NA	NA	NA	NA
03/23/2015	inventory_date	Norway maple	Acer platanoides	Madison	Wisconsin	-89.39054272	43.05268926	63.5	introduced	60.96 to 76.2 cm	Madison	NA	NA	NA	NA	NA	NA	NA	NA	NA	NA	NA	NA	NA	NA	NA	NA
03/23/2015	inventory_date	Norway maple	Acer platanoides	Madison	Wisconsin	-89.39056646	43.05265318	68.58	introduced	60.96 to 76.2 cm	Madison	NA	NA	NA	NA	NA	NA	NA	NA	NA	NA	NA	NA	NA	NA	NA	NA
03/23/2015	inventory_date	Norway maple	Acer platanoides	Madison	Wisconsin	-89.39060346	43.0525905	50.8	introduced	45.72 to 60.96 cm	Madison	NA	NA	NA	NA	NA	NA	NA	NA	NA	NA	NA	NA	NA	NA	NA	NA
03/23/2015	inventory_date	Japanese tree lilac	Syringa reticulata	Madison	Wisconsin	-89.39065385	43.05248788	2.54	introduced	0 to 15.24 cm	Madison	NA	NA	NA	NA	NA	NA	NA	NA	NA	NA	NA	NA	NA	NA	NA	NA
03/23/2015	inventory_date	European ash	Fraxinus excelsior	Madison	Wisconsin	-89.39084174	43.05214591	63.5	introduced	60.96 to 76.2 cm	Madison	NA	NA	NA	NA	NA	NA	NA	NA	NA	NA	NA	NA	NA	NA	NA	NA
03/23/2015	inventory_date	Green ash	Fraxinus pennsylvanica	Madison	Wisconsin	-89.39090269	43.05202619	63.5	naturally_occurring	60.96 to 76.2 cm	Madison	NA	NA	NA	NA	NA	NA	NA	NA	NA	NA	NA	NA	NA	NA	NA	NA
03/23/2015	inventory_date	Green ash	Fraxinus pennsylvanica	Madison	Wisconsin	-89.39110356	43.05194534	33.02	naturally_occurring	30.48 to 45.72 cm	Madison	NA	NA	NA	NA	NA	NA	NA	NA	NA	NA	NA	NA	NA	NA	NA	NA
03/23/2015	inventory_date	White oak	Quercus alba	Madison	Wisconsin	-89.39130361	43.05194641	81.28	naturally_occurring	more than 76.2 cm	Madison	NA	NA	NA	NA	NA	NA	NA	NA	NA	NA	NA	NA	NA	NA	NA	NA
03/23/2015	inventory_date	European ash	Fraxinus excelsior	Madison	Wisconsin	-89.39146987	43.0519492	48.26	introduced	45.72 to 60.96 cm	Madison	NA	NA	NA	NA	NA	NA	NA	NA	NA	NA	NA	NA	NA	NA	NA	NA
03/23/2015	inventory_date	Green ash	Fraxinus pennsylvanica	Madison	Wisconsin	-89.39162313	43.05195193	12.7	naturally_occurring	0 to 15.24 cm	Madison	NA	NA	NA	NA	NA	NA	NA	NA	NA	NA	NA	NA	NA	NA	NA	NA
03/23/2015	inventory_date	American elm	Ulmus americana	Madison	Wisconsin	-89.39209067	43.05196586	43.18	naturally_occurring	30.48 to 45.72 cm	Madison	NA	NA	NA	NA	NA	NA	NA	NA	NA	NA	NA	NA	NA	NA	NA	NA
03/23/2015	inventory_date	White oak	Quercus alba	Madison	Wisconsin	-89.39159829	43.05183747	68.58	naturally_occurring	60.96 to 76.2 cm	Madison	NA	NA	NA	NA	NA	NA	NA	NA	NA	NA	NA	NA	NA	NA	NA	NA
03/23/2015	inventory_date	White oak	Quercus alba	Madison	Wisconsin	-89.39144506	43.05183093	68.58	naturally_occurring	60.96 to 76.2 cm	Madison	NA	NA	NA	NA	NA	NA	NA	NA	NA	NA	NA	NA	NA	NA	NA	NA
03/23/2015	inventory_date	White oak	Quercus alba	Madison	Wisconsin	-89.39115929	43.0518275	73.66	naturally_occurring	60.96 to 76.2 cm	Madison	NA	NA	NA	NA	NA	NA	NA	NA	NA	NA	NA	NA	NA	NA	NA	NA
03/23/2015	inventory_date	Hackberry	Celtis occidentalis	Madison	Wisconsin	-89.39107732	43.05171083	2.54	naturally_occurring	0 to 15.24 cm	Madison	NA	NA	NA	NA	NA	NA	NA	NA	NA	NA	NA	NA	NA	NA	NA	NA
03/23/2015	inventory_date	Hackberry	Celtis occidentalis	Madison	Wisconsin	-89.39114619	43.05157782	2.54	naturally_occurring	0 to 15.24 cm	Madison	NA	NA	NA	NA	NA	NA	NA	NA	NA	NA	NA	NA	NA	NA	NA	NA
03/23/2015	inventory_date	Green ash	Fraxinus pennsylvanica	Madison	Wisconsin	-89.3913368	43.05122253	48.26	naturally_occurring	45.72 to 60.96 cm	Madison	NA	NA	NA	NA	NA	NA	NA	NA	NA	NA	NA	NA	NA	NA	NA	NA
03/23/2015	inventory_date	Green ash	Fraxinus pennsylvanica	Madison	Wisconsin	-89.39144799	43.05101543	43.18	naturally_occurring	30.48 to 45.72 cm	Madison	NA	NA	NA	NA	NA	NA	NA	NA	NA	NA	NA	NA	NA	NA	NA	NA
03/23/2015	inventory_date	Japanese tree lilac	Syringa reticulata	Madison	Wisconsin	-89.39163613	43.05090783	2.54	introduced	0 to 15.24 cm	Madison	NA	NA	NA	NA	NA	NA	NA	NA	NA	NA	NA	NA	NA	NA	NA	NA
03/23/2015	inventory_date	Amur chokecherry	Prunus maackii	Madison	Wisconsin	-89.39181541	43.05090688	30.48	introduced	15.24 to 30.48 cm	Madison	NA	NA	NA	NA	NA	NA	NA	NA	NA	NA	NA	NA	NA	NA	NA	NA
03/23/2015	inventory_date	Japanese tree lilac	Syringa reticulata	Madison	Wisconsin	-89.39194529	43.05090948	12.7	introduced	0 to 15.24 cm	Madison	NA	NA	NA	NA	NA	NA	NA	NA	NA	NA	NA	NA	NA	NA	NA	NA
03/23/2015	inventory_date	Magnolia	Magnolia	Madison	Wisconsin	-89.39240765	43.05092148	10.16	no_info	0 to 15.24 cm	Madison	NA	NA	NA	NA	NA	NA	NA	NA	NA	NA	NA	NA	NA	NA	NA	NA
03/23/2015	inventory_date	Serviceberry	Amelanchier	Madison	Wisconsin	-89.39271942	43.05092124	7.62	no_info	0 to 15.24 cm	Madison	NA	NA	NA	NA	NA	NA	NA	NA	NA	NA	NA	NA	NA	NA	NA	NA
03/23/2015	inventory_date	Serviceberry	Amelanchier	Madison	Wisconsin	-89.39282596	43.0509199	2.54	no_info	0 to 15.24 cm	Madison	NA	NA	NA	NA	NA	NA	NA	NA	NA	NA	NA	NA	NA	NA	NA	NA
03/23/2015	inventory_date	Linden	Tilia	Madison	Wisconsin	-89.3943112	43.05511908	5.08	no_info	0 to 15.24 cm	Madison	NA	NA	NA	NA	NA	NA	NA	NA	NA	NA	NA	NA	NA	NA	NA	NA
03/23/2015	inventory_date	Siberian elm	Ulmus pumila	Madison	Wisconsin	-89.3944719	43.05512637	96.52	introduced	more than 76.2 cm	Madison	NA	NA	NA	NA	NA	NA	NA	NA	NA	NA	NA	NA	NA	NA	NA	NA
03/23/2015	inventory_date	Sugar maple	Acer saccharum	Madison	Wisconsin	-89.39467363	43.05512315	63.5	naturally_occurring	60.96 to 76.2 cm	Madison	NA	NA	NA	NA	NA	NA	NA	NA	NA	NA	NA	NA	NA	NA	NA	NA
03/23/2015	inventory_date	Honeylocust var.	NA	Madison	Wisconsin	-89.39480813	43.05511958	60.96	no_info	45.72 to 60.96 cm	Madison	NA	NA	NA	NA	NA	NA	NA	NA	NA	NA	NA	NA	NA	NA	NA	NA
03/23/2015	inventory_date	Green ash	Fraxinus pennsylvanica	Madison	Wisconsin	-89.39500971	43.05513137	30.48	naturally_occurring	15.24 to 30.48 cm	Madison	NA	NA	NA	NA	NA	NA	NA	NA	NA	NA	NA	NA	NA	NA	NA	NA
03/23/2015	inventory_date	Norway maple	Acer platanoides	Madison	Wisconsin	-89.39515208	43.05521787	25.4	introduced	15.24 to 30.48 cm	Madison	NA	NA	NA	NA	NA	NA	NA	NA	NA	NA	NA	NA	NA	NA	NA	NA
03/23/2015	inventory_date	Silver maple	Acer saccharinum	Madison	Wisconsin	-89.39514255	43.05529499	88.9	naturally_occurring	more than 76.2 cm	Madison	NA	NA	NA	NA	NA	NA	NA	NA	NA	NA	NA	NA	NA	NA	NA	NA
03/23/2015	inventory_date	Silver maple	Acer saccharinum	Madison	Wisconsin	-89.39514168	43.05538287	101.6	naturally_occurring	more than 76.2 cm	Madison	NA	NA	NA	NA	NA	NA	NA	NA	NA	NA	NA	NA	NA	NA	NA	NA
03/23/2015	inventory_date	Norway maple	Acer platanoides	Madison	Wisconsin	-89.39513757	43.05550289	55.88	introduced	45.72 to 60.96 cm	Madison	NA	NA	NA	NA	NA	NA	NA	NA	NA	NA	NA	NA	NA	NA	NA	NA
03/23/2015	inventory_date	Green ash	Fraxinus pennsylvanica	Madison	Wisconsin	-89.39513032	43.05564433	58.42	naturally_occurring	45.72 to 60.96 cm	Madison	NA	NA	NA	NA	NA	NA	NA	NA	NA	NA	NA	NA	NA	NA	NA	NA
03/23/2015	inventory_date	Norway maple	Acer platanoides	Madison	Wisconsin	-89.39512716	43.05596371	30.48	introduced	15.24 to 30.48 cm	Madison	NA	NA	NA	NA	NA	NA	NA	NA	NA	NA	NA	NA	NA	NA	NA	NA
03/23/2015	inventory_date	Amur maple	Acer ginnala	Madison	Wisconsin	-89.39393812	43.05471624	22.86	introduced	15.24 to 30.48 cm	Madison	NA	NA	NA	NA	NA	NA	NA	NA	NA	NA	NA	NA	NA	NA	NA	NA
03/23/2015	inventory_date	European ash	Fraxinus excelsior	Madison	Wisconsin	-89.39394592	43.05451908	60.96	introduced	45.72 to 60.96 cm	Madison	NA	NA	NA	NA	NA	NA	NA	NA	NA	NA	NA	NA	NA	NA	NA	NA
03/23/2015	inventory_date	European ash	Fraxinus excelsior	Madison	Wisconsin	-89.39395287	43.05440764	83.82	introduced	more than 76.2 cm	Madison	NA	NA	NA	NA	NA	NA	NA	NA	NA	NA	NA	NA	NA	NA	NA	NA
03/23/2015	inventory_date	Green ash	Fraxinus pennsylvanica	Madison	Wisconsin	-89.39395788	43.0541976	60.96	naturally_occurring	45.72 to 60.96 cm	Madison	NA	NA	NA	NA	NA	NA	NA	NA	NA	NA	NA	NA	NA	NA	NA	NA
03/23/2015	inventory_date	Green ash	Fraxinus pennsylvanica	Madison	Wisconsin	-89.39379462	43.05457897	63.5	naturally_occurring	60.96 to 76.2 cm	Madison	NA	NA	NA	NA	NA	NA	NA	NA	NA	NA	NA	NA	NA	NA	NA	NA
03/23/2015	inventory_date	European ash	Fraxinus excelsior	Madison	Wisconsin	-89.39378677	43.05478043	58.42	introduced	45.72 to 60.96 cm	Madison	NA	NA	NA	NA	NA	NA	NA	NA	NA	NA	NA	NA	NA	NA	NA	NA
03/23/2015	inventory_date	European ash	Fraxinus excelsior	Madison	Wisconsin	-89.39377971	43.05490258	71.12	introduced	60.96 to 76.2 cm	Madison	NA	NA	NA	NA	NA	NA	NA	NA	NA	NA	NA	NA	NA	NA	NA	NA
03/23/2015	inventory_date	Green ash	Fraxinus pennsylvanica	Madison	Wisconsin	-89.3934455	43.05500154	55.88	naturally_occurring	45.72 to 60.96 cm	Madison	NA	NA	NA	NA	NA	NA	NA	NA	NA	NA	NA	NA	NA	NA	NA	NA
03/23/2015	inventory_date	Green ash	Fraxinus pennsylvanica	Madison	Wisconsin	-89.3933111	43.0549944	45.72	naturally_occurring	30.48 to 45.72 cm	Madison	NA	NA	NA	NA	NA	NA	NA	NA	NA	NA	NA	NA	NA	NA	NA	NA
03/23/2015	inventory_date	Green ash	Fraxinus pennsylvanica	Madison	Wisconsin	-89.3930656	43.05499094	45.72	naturally_occurring	30.48 to 45.72 cm	Madison	NA	NA	NA	NA	NA	NA	NA	NA	NA	NA	NA	NA	NA	NA	NA	NA
03/23/2015	inventory_date	Green ash	Fraxinus pennsylvanica	Madison	Wisconsin	-89.39289899	43.05499005	50.8	naturally_occurring	45.72 to 60.96 cm	Madison	NA	NA	NA	NA	NA	NA	NA	NA	NA	NA	NA	NA	NA	NA	NA	NA
03/23/2015	inventory_date	Serviceberry	Amelanchier	Madison	Wisconsin	-89.39304414	43.05092678	2.54	no_info	0 to 15.24 cm	Madison	NA	NA	NA	NA	NA	NA	NA	NA	NA	NA	NA	NA	NA	NA	NA	NA
03/23/2015	inventory_date	Norway maple	Acer platanoides	Madison	Wisconsin	-89.39345379	43.0510128	15.24	introduced	0 to 15.24 cm	Madison	NA	NA	NA	NA	NA	NA	NA	NA	NA	NA	NA	NA	NA	NA	NA	NA
03/23/2015	inventory_date	Green ash	Fraxinus pennsylvanica	Madison	Wisconsin	-89.39373181	43.05127342	33.02	naturally_occurring	30.48 to 45.72 cm	Madison	NA	NA	NA	NA	NA	NA	NA	NA	NA	NA	NA	NA	NA	NA	NA	NA
03/23/2015	inventory_date	Norway maple	Acer platanoides	Madison	Wisconsin	-89.39382458	43.05135013	15.24	introduced	0 to 15.24 cm	Madison	NA	NA	NA	NA	NA	NA	NA	NA	NA	NA	NA	NA	NA	NA	NA	NA
03/23/2015	inventory_date	Green ash	Fraxinus pennsylvanica	Madison	Wisconsin	-89.39396628	43.05147093	33.02	naturally_occurring	30.48 to 45.72 cm	Madison	NA	NA	NA	NA	NA	NA	NA	NA	NA	NA	NA	NA	NA	NA	NA	NA
03/23/2015	inventory_date	European ash	Fraxinus excelsior	Madison	Wisconsin	-89.39408221	43.05157062	45.72	introduced	30.48 to 45.72 cm	Madison	NA	NA	NA	NA	NA	NA	NA	NA	NA	NA	NA	NA	NA	NA	NA	NA
03/23/2015	inventory_date	Norway maple	Acer platanoides	Madison	Wisconsin	-89.39417244	43.05164161	43.18	introduced	30.48 to 45.72 cm	Madison	NA	NA	NA	NA	NA	NA	NA	NA	NA	NA	NA	NA	NA	NA	NA	NA
03/23/2015	inventory_date	Norway maple	Acer platanoides	Madison	Wisconsin	-89.39427547	43.05173171	45.72	introduced	30.48 to 45.72 cm	Madison	NA	NA	NA	NA	NA	NA	NA	NA	NA	NA	NA	NA	NA	NA	NA	NA
03/23/2015	inventory_date	Norway maple	Acer platanoides	Madison	Wisconsin	-89.39434505	43.05178924	38.1	introduced	30.48 to 45.72 cm	Madison	NA	NA	NA	NA	NA	NA	NA	NA	NA	NA	NA	NA	NA	NA	NA	NA
03/23/2015	inventory_date	Green ash	Fraxinus pennsylvanica	Madison	Wisconsin	-89.394146	43.05142615	48.26	naturally_occurring	45.72 to 60.96 cm	Madison	NA	NA	NA	NA	NA	NA	NA	NA	NA	NA	NA	NA	NA	NA	NA	NA
03/23/2015	inventory_date	European ash	Fraxinus excelsior	Madison	Wisconsin	-89.39399404	43.05129197	71.12	introduced	60.96 to 76.2 cm	Madison	NA	NA	NA	NA	NA	NA	NA	NA	NA	NA	NA	NA	NA	NA	NA	NA
03/23/2015	inventory_date	European ash	Fraxinus excelsior	Madison	Wisconsin	-89.39386006	43.05117883	68.58	introduced	60.96 to 76.2 cm	Madison	NA	NA	NA	NA	NA	NA	NA	NA	NA	NA	NA	NA	NA	NA	NA	NA
03/23/2015	inventory_date	Green ash	Fraxinus pennsylvanica	Madison	Wisconsin	-89.39289566	43.05018097	55.88	naturally_occurring	45.72 to 60.96 cm	Madison	NA	NA	NA	NA	NA	NA	NA	NA	NA	NA	NA	NA	NA	NA	NA	NA
03/23/2015	inventory_date	Green ash	Fraxinus pennsylvanica	Madison	Wisconsin	-89.39296461	43.05030138	25.4	naturally_occurring	15.24 to 30.48 cm	Madison	NA	NA	NA	NA	NA	NA	NA	NA	NA	NA	NA	NA	NA	NA	NA	NA
03/23/2015	inventory_date	Green ash	Fraxinus pennsylvanica	Madison	Wisconsin	-89.39311322	43.05051177	20.32	naturally_occurring	15.24 to 30.48 cm	Madison	NA	NA	NA	NA	NA	NA	NA	NA	NA	NA	NA	NA	NA	NA	NA	NA
03/23/2015	inventory_date	Green ash	Fraxinus pennsylvanica	Madison	Wisconsin	-89.3931977	43.05063798	43.18	naturally_occurring	30.48 to 45.72 cm	Madison	NA	NA	NA	NA	NA	NA	NA	NA	NA	NA	NA	NA	NA	NA	NA	NA
03/23/2015	inventory_date	Green ash	Fraxinus pennsylvanica	Madison	Wisconsin	-89.39319586	43.05082279	50.8	naturally_occurring	45.72 to 60.96 cm	Madison	NA	NA	NA	NA	NA	NA	NA	NA	NA	NA	NA	NA	NA	NA	NA	NA
03/23/2015	inventory_date	American elm	Ulmus americana	Madison	Wisconsin	-89.39306083	43.05081636	43.18	naturally_occurring	30.48 to 45.72 cm	Madison	NA	NA	NA	NA	NA	NA	NA	NA	NA	NA	NA	NA	NA	NA	NA	NA
03/23/2015	inventory_date	Green ash	Fraxinus pennsylvanica	Madison	Wisconsin	-89.39291797	43.05081178	45.72	naturally_occurring	30.48 to 45.72 cm	Madison	NA	NA	NA	NA	NA	NA	NA	NA	NA	NA	NA	NA	NA	NA	NA	NA
03/23/2015	inventory_date	Green ash	Fraxinus pennsylvanica	Madison	Wisconsin	-89.39276469	43.05081096	30.48	naturally_occurring	15.24 to 30.48 cm	Madison	NA	NA	NA	NA	NA	NA	NA	NA	NA	NA	NA	NA	NA	NA	NA	NA
03/23/2015	inventory_date	American basswood	Tilia americana	Madison	Wisconsin	-89.39240622	43.05080333	63.5	naturally_occurring	60.96 to 76.2 cm	Madison	NA	NA	NA	NA	NA	NA	NA	NA	NA	NA	NA	NA	NA	NA	NA	NA
03/23/2015	inventory_date	Honeylocust var.	NA	Madison	Wisconsin	-89.39163592	43.05066775	2.54	no_info	0 to 15.24 cm	Madison	NA	NA	NA	NA	NA	NA	NA	NA	NA	NA	NA	NA	NA	NA	NA	NA
03/23/2015	inventory_date	Sugar maple	Acer saccharum	Madison	Wisconsin	-89.39219984	43.04987239	5.08	naturally_occurring	0 to 15.24 cm	Madison	NA	NA	NA	NA	NA	NA	NA	NA	NA	NA	NA	NA	NA	NA	NA	NA
03/23/2015	inventory_date	European ash	Fraxinus excelsior	Madison	Wisconsin	-89.39274952	43.04946185	58.42	introduced	45.72 to 60.96 cm	Madison	NA	NA	NA	NA	NA	NA	NA	NA	NA	NA	NA	NA	NA	NA	NA	NA
03/23/2015	inventory_date	European ash	Fraxinus excelsior	Madison	Wisconsin	-89.39229558	43.05175362	20.32	introduced	15.24 to 30.48 cm	Madison	NA	NA	NA	NA	NA	NA	NA	NA	NA	NA	NA	NA	NA	NA	NA	NA
03/23/2015	inventory_date	White oak	Quercus alba	Madison	Wisconsin	-89.39228784	43.05135701	106.68	naturally_occurring	more than 76.2 cm	Madison	NA	NA	NA	NA	NA	NA	NA	NA	NA	NA	NA	NA	NA	NA	NA	NA
03/23/2015	inventory_date	White ash	Fraxinus americana	Madison	Wisconsin	-89.39215635	43.05105835	58.42	naturally_occurring	45.72 to 60.96 cm	Madison	NA	NA	NA	NA	NA	NA	NA	NA	NA	NA	NA	NA	NA	NA	NA	NA
03/23/2015	inventory_date	White oak	Quercus alba	Madison	Wisconsin	-89.39231335	43.05114279	132.08	naturally_occurring	more than 76.2 cm	Madison	NA	NA	NA	NA	NA	NA	NA	NA	NA	NA	NA	NA	NA	NA	NA	NA
03/23/2015	inventory_date	Green ash	Fraxinus pennsylvanica	Madison	Wisconsin	-89.39213568	43.05166702	50.8	naturally_occurring	45.72 to 60.96 cm	Madison	NA	NA	NA	NA	NA	NA	NA	NA	NA	NA	NA	NA	NA	NA	NA	NA
03/23/2015	inventory_date	Green ash	Fraxinus pennsylvanica	Madison	Wisconsin	-89.39213457	43.05177848	55.88	naturally_occurring	45.72 to 60.96 cm	Madison	NA	NA	NA	NA	NA	NA	NA	NA	NA	NA	NA	NA	NA	NA	NA	NA
03/23/2015	inventory_date	White oak	Quercus alba	Madison	Wisconsin	-89.39213195	43.05204213	66.04	naturally_occurring	60.96 to 76.2 cm	Madison	NA	NA	NA	NA	NA	NA	NA	NA	NA	NA	NA	NA	NA	NA	NA	NA
03/23/2015	inventory_date	White oak	Quercus alba	Madison	Wisconsin	-89.39212847	43.05209784	76.2	naturally_occurring	60.96 to 76.2 cm	Madison	NA	NA	NA	NA	NA	NA	NA	NA	NA	NA	NA	NA	NA	NA	NA	NA
03/23/2015	inventory_date	American elm	Ulmus americana	Madison	Wisconsin	-89.39208787	43.05235914	40.64	naturally_occurring	30.48 to 45.72 cm	Madison	NA	NA	NA	NA	NA	NA	NA	NA	NA	NA	NA	NA	NA	NA	NA	NA
03/23/2015	inventory_date	Norway spruce	Picea abies	Madison	Wisconsin	-89.39212467	43.05247938	58.42	introduced	45.72 to 60.96 cm	Madison	NA	NA	NA	NA	NA	NA	NA	NA	NA	NA	NA	NA	NA	NA	NA	NA
03/23/2015	inventory_date	Norway spruce	Picea abies	Madison	Wisconsin	-89.39212435	43.05251153	45.72	introduced	30.48 to 45.72 cm	Madison	NA	NA	NA	NA	NA	NA	NA	NA	NA	NA	NA	NA	NA	NA	NA	NA
03/23/2015	inventory_date	Norway spruce	Picea abies	Madison	Wisconsin	-89.39213269	43.05255445	43.18	introduced	30.48 to 45.72 cm	Madison	NA	NA	NA	NA	NA	NA	NA	NA	NA	NA	NA	NA	NA	NA	NA	NA
03/23/2015	inventory_date	Norway spruce	Picea abies	Madison	Wisconsin	-89.39213225	43.05259946	45.72	introduced	30.48 to 45.72 cm	Madison	NA	NA	NA	NA	NA	NA	NA	NA	NA	NA	NA	NA	NA	NA	NA	NA
03/23/2015	inventory_date	Norway spruce	Picea abies	Madison	Wisconsin	-89.392129	43.0526316	50.8	introduced	45.72 to 60.96 cm	Madison	NA	NA	NA	NA	NA	NA	NA	NA	NA	NA	NA	NA	NA	NA	NA	NA
03/23/2015	inventory_date	Norway spruce	Picea abies	Madison	Wisconsin	-89.39213453	43.05266378	38.1	introduced	30.48 to 45.72 cm	Madison	NA	NA	NA	NA	NA	NA	NA	NA	NA	NA	NA	NA	NA	NA	NA	NA
03/23/2015	inventory_date	Norway spruce	Picea abies	Madison	Wisconsin	-89.39213421	43.05269593	68.58	introduced	60.96 to 76.2 cm	Madison	NA	NA	NA	NA	NA	NA	NA	NA	NA	NA	NA	NA	NA	NA	NA	NA
03/23/2015	inventory_date	Norway spruce	Picea abies	Madison	Wisconsin	-89.3921309	43.0527345	58.42	introduced	45.72 to 60.96 cm	Madison	NA	NA	NA	NA	NA	NA	NA	NA	NA	NA	NA	NA	NA	NA	NA	NA
03/23/2015	inventory_date	Norway maple	Acer platanoides	Madison	Wisconsin	-89.39211277	43.0530881	50.8	introduced	45.72 to 60.96 cm	Madison	NA	NA	NA	NA	NA	NA	NA	NA	NA	NA	NA	NA	NA	NA	NA	NA
03/23/2015	inventory_date	Norway maple	Acer platanoides	Madison	Wisconsin	-89.39209049	43.05356385	50.8	introduced	45.72 to 60.96 cm	Madison	NA	NA	NA	NA	NA	NA	NA	NA	NA	NA	NA	NA	NA	NA	NA	NA
03/23/2015	inventory_date	Norway maple	Acer platanoides	Madison	Wisconsin	-89.39208889	43.05372462	60.96	introduced	45.72 to 60.96 cm	Madison	NA	NA	NA	NA	NA	NA	NA	NA	NA	NA	NA	NA	NA	NA	NA	NA
03/23/2015	inventory_date	Green ash	Fraxinus pennsylvanica	Madison	Wisconsin	-89.39194659	43.05392535	45.72	naturally_occurring	30.48 to 45.72 cm	Madison	NA	NA	NA	NA	NA	NA	NA	NA	NA	NA	NA	NA	NA	NA	NA	NA
03/23/2015	inventory_date	Green ash	Fraxinus pennsylvanica	Madison	Wisconsin	-89.39173029	43.0539242	40.64	naturally_occurring	30.48 to 45.72 cm	Madison	NA	NA	NA	NA	NA	NA	NA	NA	NA	NA	NA	NA	NA	NA	NA	NA
03/23/2015	inventory_date	Green ash	Fraxinus pennsylvanica	Madison	Wisconsin	-89.39158714	43.053917	20.32	naturally_occurring	15.24 to 30.48 cm	Madison	NA	NA	NA	NA	NA	NA	NA	NA	NA	NA	NA	NA	NA	NA	NA	NA
03/23/2015	inventory_date	Green ash	Fraxinus pennsylvanica	Madison	Wisconsin	-89.39143218	43.05392046	35.56	naturally_occurring	30.48 to 45.72 cm	Madison	NA	NA	NA	NA	NA	NA	NA	NA	NA	NA	NA	NA	NA	NA	NA	NA
03/23/2015	inventory_date	Green ash	Fraxinus pennsylvanica	Madison	Wisconsin	-89.39129476	43.05392401	20.32	naturally_occurring	15.24 to 30.48 cm	Madison	NA	NA	NA	NA	NA	NA	NA	NA	NA	NA	NA	NA	NA	NA	NA	NA
03/23/2015	inventory_date	Green ash	Fraxinus pennsylvanica	Madison	Wisconsin	-89.39108732	43.05391433	20.32	naturally_occurring	15.24 to 30.48 cm	Madison	NA	NA	NA	NA	NA	NA	NA	NA	NA	NA	NA	NA	NA	NA	NA	NA
03/23/2015	inventory_date	Green ash	Fraxinus pennsylvanica	Madison	Wisconsin	-89.39077169	43.05390835	40.64	naturally_occurring	30.48 to 45.72 cm	Madison	NA	NA	NA	NA	NA	NA	NA	NA	NA	NA	NA	NA	NA	NA	NA	NA
03/23/2015	inventory_date	Green ash	Fraxinus pennsylvanica	Madison	Wisconsin	-89.39049699	43.05390152	7.62	naturally_occurring	0 to 15.24 cm	Madison	NA	NA	NA	NA	NA	NA	NA	NA	NA	NA	NA	NA	NA	NA	NA	NA
03/23/2015	inventory_date	Hackberry	Celtis occidentalis	Madison	Wisconsin	-89.38981896	43.05388931	2.54	naturally_occurring	0 to 15.24 cm	Madison	NA	NA	NA	NA	NA	NA	NA	NA	NA	NA	NA	NA	NA	NA	NA	NA
03/23/2015	inventory_date	Serviceberry	Amelanchier	Madison	Wisconsin	-89.39001923	43.05403186	5.08	no_info	0 to 15.24 cm	Madison	NA	NA	NA	NA	NA	NA	NA	NA	NA	NA	NA	NA	NA	NA	NA	NA
03/23/2015	inventory_date	Serviceberry	Amelanchier	Madison	Wisconsin	-89.39027356	43.05402894	5.08	no_info	0 to 15.24 cm	Madison	NA	NA	NA	NA	NA	NA	NA	NA	NA	NA	NA	NA	NA	NA	NA	NA
03/23/2015	inventory_date	Serviceberry	Amelanchier	Madison	Wisconsin	-89.39043725	43.05402982	5.08	no_info	0 to 15.24 cm	Madison	NA	NA	NA	NA	NA	NA	NA	NA	NA	NA	NA	NA	NA	NA	NA	NA
03/23/2015	inventory_date	Green ash	Fraxinus pennsylvanica	Madison	Wisconsin	-89.3906359	43.0540416	40.64	naturally_occurring	30.48 to 45.72 cm	Madison	NA	NA	NA	NA	NA	NA	NA	NA	NA	NA	NA	NA	NA	NA	NA	NA
03/23/2015	inventory_date	Green ash	Fraxinus pennsylvanica	Madison	Wisconsin	-89.39077914	43.05404022	38.1	naturally_occurring	30.48 to 45.72 cm	Madison	NA	NA	NA	NA	NA	NA	NA	NA	NA	NA	NA	NA	NA	NA	NA	NA
03/23/2015	inventory_date	Green ash	Fraxinus pennsylvanica	Madison	Wisconsin	-89.39094284	43.05403895	35.56	naturally_occurring	30.48 to 45.72 cm	Madison	NA	NA	NA	NA	NA	NA	NA	NA	NA	NA	NA	NA	NA	NA	NA	NA
03/23/2015	inventory_date	Green ash	Fraxinus pennsylvanica	Madison	Wisconsin	-89.39110646	43.05404626	30.48	naturally_occurring	15.24 to 30.48 cm	Madison	NA	NA	NA	NA	NA	NA	NA	NA	NA	NA	NA	NA	NA	NA	NA	NA
03/23/2015	inventory_date	Green ash	Fraxinus pennsylvanica	Madison	Wisconsin	-89.39130228	43.05404945	27.94	naturally_occurring	15.24 to 30.48 cm	Madison	NA	NA	NA	NA	NA	NA	NA	NA	NA	NA	NA	NA	NA	NA	NA	NA
03/23/2015	inventory_date	Stump	NA	Madison	Wisconsin	-89.3914689	43.0540482	20.32	no_info	15.24 to 30.48 cm	Madison	NA	NA	NA	NA	NA	NA	NA	NA	NA	NA	NA	NA	NA	NA	NA	NA
03/23/2015	inventory_date	Green ash	Fraxinus pennsylvanica	Madison	Wisconsin	-89.39162375	43.05405546	33.02	naturally_occurring	30.48 to 45.72 cm	Madison	NA	NA	NA	NA	NA	NA	NA	NA	NA	NA	NA	NA	NA	NA	NA	NA
03/23/2015	inventory_date	Green ash	Fraxinus pennsylvanica	Madison	Wisconsin	-89.39182254	43.05405438	30.48	naturally_occurring	15.24 to 30.48 cm	Madison	NA	NA	NA	NA	NA	NA	NA	NA	NA	NA	NA	NA	NA	NA	NA	NA
03/23/2015	inventory_date	Norway maple	Acer platanoides	Madison	Wisconsin	-89.39237198	43.05406374	33.02	introduced	30.48 to 45.72 cm	Madison	NA	NA	NA	NA	NA	NA	NA	NA	NA	NA	NA	NA	NA	NA	NA	NA
03/23/2015	inventory_date	White ash	Fraxinus americana	Madison	Wisconsin	-89.39292437	43.05407098	55.88	naturally_occurring	45.72 to 60.96 cm	Madison	NA	NA	NA	NA	NA	NA	NA	NA	NA	NA	NA	NA	NA	NA	NA	NA
03/23/2015	inventory_date	White ash	Fraxinus americana	Madison	Wisconsin	-89.39375435	43.05408826	55.88	naturally_occurring	45.72 to 60.96 cm	Madison	NA	NA	NA	NA	NA	NA	NA	NA	NA	NA	NA	NA	NA	NA	NA	NA
03/23/2015	inventory_date	Green ash	Fraxinus pennsylvanica	Madison	Wisconsin	-89.39410218	43.05409012	53.34	naturally_occurring	45.72 to 60.96 cm	Madison	NA	NA	NA	NA	NA	NA	NA	NA	NA	NA	NA	NA	NA	NA	NA	NA
03/23/2015	inventory_date	Green ash	Fraxinus pennsylvanica	Madison	Wisconsin	-89.39444996	43.05409625	43.18	naturally_occurring	30.48 to 45.72 cm	Madison	NA	NA	NA	NA	NA	NA	NA	NA	NA	NA	NA	NA	NA	NA	NA	NA
03/23/2015	inventory_date	Green ash	Fraxinus pennsylvanica	Madison	Wisconsin	-89.39463995	43.05409727	50.8	naturally_occurring	45.72 to 60.96 cm	Madison	NA	NA	NA	NA	NA	NA	NA	NA	NA	NA	NA	NA	NA	NA	NA	NA
03/23/2015	inventory_date	Japanese tree lilac	Syringa reticulata	Madison	Wisconsin	-89.39482992	43.05410042	2.54	introduced	0 to 15.24 cm	Madison	NA	NA	NA	NA	NA	NA	NA	NA	NA	NA	NA	NA	NA	NA	NA	NA
03/23/2015	inventory_date	White ash	Fraxinus americana	Madison	Wisconsin	-89.39500529	43.05410135	58.42	naturally_occurring	45.72 to 60.96 cm	Madison	NA	NA	NA	NA	NA	NA	NA	NA	NA	NA	NA	NA	NA	NA	NA	NA
03/23/2015	inventory_date	Green ash	Fraxinus pennsylvanica	Madison	Wisconsin	-89.39606458	43.05398694	53.34	naturally_occurring	45.72 to 60.96 cm	Madison	NA	NA	NA	NA	NA	NA	NA	NA	NA	NA	NA	NA	NA	NA	NA	NA
03/23/2015	inventory_date	Green ash	Fraxinus pennsylvanica	Madison	Wisconsin	-89.39597115	43.05397572	48.26	naturally_occurring	45.72 to 60.96 cm	Madison	NA	NA	NA	NA	NA	NA	NA	NA	NA	NA	NA	NA	NA	NA	NA	NA
03/23/2015	inventory_date	Green ash	Fraxinus pennsylvanica	Madison	Wisconsin	-89.39577233	43.0539811	15.24	naturally_occurring	0 to 15.24 cm	Madison	NA	NA	NA	NA	NA	NA	NA	NA	NA	NA	NA	NA	NA	NA	NA	NA
03/23/2015	inventory_date	Green ash	Fraxinus pennsylvanica	Madison	Wisconsin	-89.39554443	43.05397131	48.26	naturally_occurring	45.72 to 60.96 cm	Madison	NA	NA	NA	NA	NA	NA	NA	NA	NA	NA	NA	NA	NA	NA	NA	NA
03/23/2015	inventory_date	Green ash	Fraxinus pennsylvanica	Madison	Wisconsin	-89.39531352	43.05397009	68.58	naturally_occurring	60.96 to 76.2 cm	Madison	NA	NA	NA	NA	NA	NA	NA	NA	NA	NA	NA	NA	NA	NA	NA	NA
03/23/2015	inventory_date	White ash	Fraxinus americana	Madison	Wisconsin	-89.39506801	43.05396664	53.34	naturally_occurring	45.72 to 60.96 cm	Madison	NA	NA	NA	NA	NA	NA	NA	NA	NA	NA	NA	NA	NA	NA	NA	NA
03/23/2015	inventory_date	White ash	Fraxinus americana	Madison	Wisconsin	-89.39493354	43.05396807	55.88	naturally_occurring	45.72 to 60.96 cm	Madison	NA	NA	NA	NA	NA	NA	NA	NA	NA	NA	NA	NA	NA	NA	NA	NA
03/23/2015	inventory_date	Green ash	Fraxinus pennsylvanica	Madison	Wisconsin	-89.39268601	43.0539368	38.1	naturally_occurring	30.48 to 45.72 cm	Madison	NA	NA	NA	NA	NA	NA	NA	NA	NA	NA	NA	NA	NA	NA	NA	NA
03/23/2015	inventory_date	Green ash	Fraxinus pennsylvanica	Madison	Wisconsin	-89.39254279	43.05393604	48.26	naturally_occurring	45.72 to 60.96 cm	Madison	NA	NA	NA	NA	NA	NA	NA	NA	NA	NA	NA	NA	NA	NA	NA	NA
03/23/2015	inventory_date	Norway maple	Acer platanoides	Madison	Wisconsin	-89.39224533	43.05386586	17.78	introduced	15.24 to 30.48 cm	Madison	NA	NA	NA	NA	NA	NA	NA	NA	NA	NA	NA	NA	NA	NA	NA	NA
03/23/2015	inventory_date	Amur maple	Acer ginnala	Madison	Wisconsin	-89.39225208	43.05377586	5.08	introduced	0 to 15.24 cm	Madison	NA	NA	NA	NA	NA	NA	NA	NA	NA	NA	NA	NA	NA	NA	NA	NA
03/23/2015	inventory_date	Norway maple	Acer platanoides	Madison	Wisconsin	-89.39225395	43.05358724	53.34	introduced	45.72 to 60.96 cm	Madison	NA	NA	NA	NA	NA	NA	NA	NA	NA	NA	NA	NA	NA	NA	NA	NA
03/23/2015	inventory_date	Norway maple	Acer platanoides	Madison	Wisconsin	-89.39225848	43.05342649	60.96	introduced	45.72 to 60.96 cm	Madison	NA	NA	NA	NA	NA	NA	NA	NA	NA	NA	NA	NA	NA	NA	NA	NA
03/23/2015	inventory_date	Norway maple	Acer platanoides	Madison	Wisconsin	-89.39225954	43.05331932	68.58	introduced	60.96 to 76.2 cm	Madison	NA	NA	NA	NA	NA	NA	NA	NA	NA	NA	NA	NA	NA	NA	NA	NA
03/23/2015	inventory_date	Norway maple	Acer platanoides	Madison	Wisconsin	-89.39227014	43.05313502	50.8	introduced	45.72 to 60.96 cm	Madison	NA	NA	NA	NA	NA	NA	NA	NA	NA	NA	NA	NA	NA	NA	NA	NA
03/23/2015	inventory_date	Norway maple	Acer platanoides	Madison	Wisconsin	-89.39244091	43.05301161	45.72	introduced	30.48 to 45.72 cm	Madison	NA	NA	NA	NA	NA	NA	NA	NA	NA	NA	NA	NA	NA	NA	NA	NA
03/23/2015	inventory_date	Norway maple	Acer platanoides	Madison	Wisconsin	-89.39258118	43.0530145	43.18	introduced	30.48 to 45.72 cm	Madison	NA	NA	NA	NA	NA	NA	NA	NA	NA	NA	NA	NA	NA	NA	NA	NA
03/23/2015	inventory_date	Sugar maple	Acer saccharum	Madison	Wisconsin	-89.39305469	43.05301703	53.34	naturally_occurring	45.72 to 60.96 cm	Madison	NA	NA	NA	NA	NA	NA	NA	NA	NA	NA	NA	NA	NA	NA	NA	NA
03/23/2015	inventory_date	Norway maple	Acer platanoides	Madison	Wisconsin	-89.39344644	43.05301054	45.72	introduced	30.48 to 45.72 cm	Madison	NA	NA	NA	NA	NA	NA	NA	NA	NA	NA	NA	NA	NA	NA	NA	NA
03/23/2015	inventory_date	Norway maple	Acer platanoides	Madison	Wisconsin	-89.39393731	43.05303031	38.1	introduced	30.48 to 45.72 cm	Madison	NA	NA	NA	NA	NA	NA	NA	NA	NA	NA	NA	NA	NA	NA	NA	NA
03/23/2015	inventory_date	Green ash	Fraxinus pennsylvanica	Madison	Wisconsin	-89.39425584	43.05303843	48.26	naturally_occurring	45.72 to 60.96 cm	Madison	NA	NA	NA	NA	NA	NA	NA	NA	NA	NA	NA	NA	NA	NA	NA	NA
03/23/2015	inventory_date	Green ash	Fraxinus pennsylvanica	Madison	Wisconsin	-89.39443123	43.05303722	45.72	naturally_occurring	30.48 to 45.72 cm	Madison	NA	NA	NA	NA	NA	NA	NA	NA	NA	NA	NA	NA	NA	NA	NA	NA
03/23/2015	inventory_date	Sugar maple	Acer saccharum	Madison	Wisconsin	-89.39465341	43.05303412	66.04	naturally_occurring	60.96 to 76.2 cm	Madison	NA	NA	NA	NA	NA	NA	NA	NA	NA	NA	NA	NA	NA	NA	NA	NA
03/23/2015	inventory_date	Honeylocust var.	NA	Madison	Wisconsin	-89.39488718	43.05304179	60.96	no_info	45.72 to 60.96 cm	Madison	NA	NA	NA	NA	NA	NA	NA	NA	NA	NA	NA	NA	NA	NA	NA	NA
03/23/2015	inventory_date	Honeylocust var.	NA	Madison	Wisconsin	-89.39511215	43.05305156	43.18	no_info	30.48 to 45.72 cm	Madison	NA	NA	NA	NA	NA	NA	NA	NA	NA	NA	NA	NA	NA	NA	NA	NA
03/23/2015	inventory_date	Green ash	Fraxinus pennsylvanica	Madison	Wisconsin	-89.39507823	43.05293563	71.12	naturally_occurring	60.96 to 76.2 cm	Madison	NA	NA	NA	NA	NA	NA	NA	NA	NA	NA	NA	NA	NA	NA	NA	NA
03/23/2015	inventory_date	Green ash	Fraxinus pennsylvanica	Madison	Wisconsin	-89.39494375	43.05293706	27.94	naturally_occurring	15.24 to 30.48 cm	Madison	NA	NA	NA	NA	NA	NA	NA	NA	NA	NA	NA	NA	NA	NA	NA	NA
03/23/2015	inventory_date	Green ash	Fraxinus pennsylvanica	Madison	Wisconsin	-89.39854485	43.06479471	10.16	naturally_occurring	0 to 15.24 cm	Madison	NA	NA	NA	NA	NA	NA	NA	NA	NA	NA	NA	NA	NA	NA	NA	NA
03/23/2015	inventory_date	Norway maple	Acer platanoides	Madison	Wisconsin	-89.39790889	43.06524793	22.86	introduced	15.24 to 30.48 cm	Madison	NA	NA	NA	NA	NA	NA	NA	NA	NA	NA	NA	NA	NA	NA	NA	NA
03/23/2015	inventory_date	Norway maple	Acer platanoides	Madison	Wisconsin	-89.3978	43.06532024	12.7	introduced	0 to 15.24 cm	Madison	NA	NA	NA	NA	NA	NA	NA	NA	NA	NA	NA	NA	NA	NA	NA	NA
03/23/2015	inventory_date	Norway maple	Acer platanoides	Madison	Wisconsin	-89.39766753	43.06541171	15.24	introduced	0 to 15.24 cm	Madison	NA	NA	NA	NA	NA	NA	NA	NA	NA	NA	NA	NA	NA	NA	NA	NA
03/23/2015	inventory_date	Norway maple	Acer platanoides	Madison	Wisconsin	-89.39754389	43.06549787	35.56	introduced	30.48 to 45.72 cm	Madison	NA	NA	NA	NA	NA	NA	NA	NA	NA	NA	NA	NA	NA	NA	NA	NA
03/23/2015	inventory_date	Norway maple	Acer platanoides	Madison	Wisconsin	-89.39741429	43.06559579	20.32	introduced	15.24 to 30.48 cm	Madison	NA	NA	NA	NA	NA	NA	NA	NA	NA	NA	NA	NA	NA	NA	NA	NA
03/23/2015	inventory_date	Norway maple	Acer platanoides	Madison	Wisconsin	-89.39882444	43.06460648	20.32	introduced	15.24 to 30.48 cm	Madison	NA	NA	NA	NA	NA	NA	NA	NA	NA	NA	NA	NA	NA	NA	NA	NA
03/23/2015	inventory_date	Norway maple	Acer platanoides	Madison	Wisconsin	-89.3990747	43.06442774	27.94	introduced	15.24 to 30.48 cm	Madison	NA	NA	NA	NA	NA	NA	NA	NA	NA	NA	NA	NA	NA	NA	NA	NA
03/23/2015	inventory_date	Norway maple	Acer platanoides	Madison	Wisconsin	-89.39919248	43.06434262	15.24	introduced	0 to 15.24 cm	Madison	NA	NA	NA	NA	NA	NA	NA	NA	NA	NA	NA	NA	NA	NA	NA	NA
03/23/2015	inventory_date	Green ash	Fraxinus pennsylvanica	Madison	Wisconsin	-89.39935744	43.06421702	7.62	naturally_occurring	0 to 15.24 cm	Madison	NA	NA	NA	NA	NA	NA	NA	NA	NA	NA	NA	NA	NA	NA	NA	NA
03/23/2015	inventory_date	Crab apple	Malus	Madison	Wisconsin	-89.39889141	43.06433674	5.08	no_info	0 to 15.24 cm	Madison	NA	NA	NA	NA	NA	NA	NA	NA	NA	NA	NA	NA	NA	NA	NA	NA
03/23/2015	inventory_date	Honeylocust var.	NA	Madison	Wisconsin	-89.39201323	43.06508972	55.88	no_info	45.72 to 60.96 cm	Madison	NA	NA	NA	NA	NA	NA	NA	NA	NA	NA	NA	NA	NA	NA	NA	NA
03/23/2015	inventory_date	Honeylocust var.	NA	Madison	Wisconsin	-89.39215529	43.06521052	58.42	no_info	45.72 to 60.96 cm	Madison	NA	NA	NA	NA	NA	NA	NA	NA	NA	NA	NA	NA	NA	NA	NA	NA
03/23/2015	inventory_date	Honeylocust var.	NA	Madison	Wisconsin	-89.39230334	43.06531634	50.8	no_info	45.72 to 60.96 cm	Madison	NA	NA	NA	NA	NA	NA	NA	NA	NA	NA	NA	NA	NA	NA	NA	NA
03/23/2015	inventory_date	Honeylocust var.	NA	Madison	Wisconsin	-89.39246872	43.0654437	43.18	no_info	30.48 to 45.72 cm	Madison	NA	NA	NA	NA	NA	NA	NA	NA	NA	NA	NA	NA	NA	NA	NA	NA
03/23/2015	inventory_date	Honeylocust var.	NA	Madison	Wisconsin	-89.39297062	43.06583436	25.4	no_info	15.24 to 30.48 cm	Madison	NA	NA	NA	NA	NA	NA	NA	NA	NA	NA	NA	NA	NA	NA	NA	NA
03/23/2015	inventory_date	Honeylocust var.	NA	Madison	Wisconsin	-89.39310124	43.06592938	20.32	no_info	15.24 to 30.48 cm	Madison	NA	NA	NA	NA	NA	NA	NA	NA	NA	NA	NA	NA	NA	NA	NA	NA
03/23/2015	inventory_date	Honeylocust var.	NA	Madison	Wisconsin	-89.39319987	43.06600707	25.4	no_info	15.24 to 30.48 cm	Madison	NA	NA	NA	NA	NA	NA	NA	NA	NA	NA	NA	NA	NA	NA	NA	NA
03/23/2015	inventory_date	Honeylocust var.	NA	Madison	Wisconsin	-89.39333333	43.06611068	30.48	no_info	15.24 to 30.48 cm	Madison	NA	NA	NA	NA	NA	NA	NA	NA	NA	NA	NA	NA	NA	NA	NA	NA
03/23/2015	inventory_date	Norway maple	Acer platanoides	Madison	Wisconsin	-89.39317043	43.0666157	15.24	introduced	0 to 15.24 cm	Madison	NA	NA	NA	NA	NA	NA	NA	NA	NA	NA	NA	NA	NA	NA	NA	NA
03/23/2015	inventory_date	Norway maple	Acer platanoides	Madison	Wisconsin	-89.39303204	43.06671356	17.78	introduced	15.24 to 30.48 cm	Madison	NA	NA	NA	NA	NA	NA	NA	NA	NA	NA	NA	NA	NA	NA	NA	NA
03/23/2015	inventory_date	Norway maple	Acer platanoides	Madison	Wisconsin	-89.39290836	43.06680293	20.32	introduced	15.24 to 30.48 cm	Madison	NA	NA	NA	NA	NA	NA	NA	NA	NA	NA	NA	NA	NA	NA	NA	NA
03/23/2015	inventory_date	Norway maple	Acer platanoides	Madison	Wisconsin	-89.3926964	43.06694971	10.16	introduced	0 to 15.24 cm	Madison	NA	NA	NA	NA	NA	NA	NA	NA	NA	NA	NA	NA	NA	NA	NA	NA
03/23/2015	inventory_date	Norway maple	Acer platanoides	Madison	Wisconsin	-89.39285954	43.06700846	12.7	introduced	0 to 15.24 cm	Madison	NA	NA	NA	NA	NA	NA	NA	NA	NA	NA	NA	NA	NA	NA	NA	NA
03/23/2015	inventory_date	Norway maple	Acer platanoides	Madison	Wisconsin	-89.39314809	43.06680421	17.78	introduced	15.24 to 30.48 cm	Madison	NA	NA	NA	NA	NA	NA	NA	NA	NA	NA	NA	NA	NA	NA	NA	NA
03/23/2015	inventory_date	Linden	Tilia	Madison	Wisconsin	-89.39345132	43.06659361	25.4	no_info	15.24 to 30.48 cm	Madison	NA	NA	NA	NA	NA	NA	NA	NA	NA	NA	NA	NA	NA	NA	NA	NA
03/23/2015	inventory_date	Stump	NA	Madison	Wisconsin	-89.39362206	43.06647663	76.2	no_info	60.96 to 76.2 cm	Madison	NA	NA	NA	NA	NA	NA	NA	NA	NA	NA	NA	NA	NA	NA	NA	NA
03/23/2015	inventory_date	Honeylocust var.	NA	Madison	Wisconsin	-89.39378599	43.06645606	50.8	no_info	45.72 to 60.96 cm	Madison	NA	NA	NA	NA	NA	NA	NA	NA	NA	NA	NA	NA	NA	NA	NA	NA
03/23/2015	inventory_date	Honeylocust var.	NA	Madison	Wisconsin	-89.39395427	43.06658557	60.96	no_info	45.72 to 60.96 cm	Madison	NA	NA	NA	NA	NA	NA	NA	NA	NA	NA	NA	NA	NA	NA	NA	NA
03/23/2015	inventory_date	Honeylocust var.	NA	Madison	Wisconsin	-89.39437794	43.06690723	35.56	no_info	30.48 to 45.72 cm	Madison	NA	NA	NA	NA	NA	NA	NA	NA	NA	NA	NA	NA	NA	NA	NA	NA
03/23/2015	inventory_date	Honeylocust var.	NA	Madison	Wisconsin	-89.39449691	43.06699789	43.18	no_info	30.48 to 45.72 cm	Madison	NA	NA	NA	NA	NA	NA	NA	NA	NA	NA	NA	NA	NA	NA	NA	NA
03/23/2015	inventory_date	Honeylocust var.	NA	Madison	Wisconsin	-89.39453595	43.06718887	38.1	no_info	30.48 to 45.72 cm	Madison	NA	NA	NA	NA	NA	NA	NA	NA	NA	NA	NA	NA	NA	NA	NA	NA
03/23/2015	inventory_date	Crab apple	Malus	Madison	Wisconsin	-89.39698533	43.06755343	10.16	no_info	0 to 15.24 cm	Madison	NA	NA	NA	NA	NA	NA	NA	NA	NA	NA	NA	NA	NA	NA	NA	NA
03/23/2015	inventory_date	Siberian elm	Ulmus pumila	Madison	Wisconsin	-89.39767711	43.06766856	25.4	introduced	15.24 to 30.48 cm	Madison	NA	NA	NA	NA	NA	NA	NA	NA	NA	NA	NA	NA	NA	NA	NA	NA
03/23/2015	inventory_date	Siberian elm	Ulmus pumila	Madison	Wisconsin	-89.39777363	43.06766478	25.4	introduced	15.24 to 30.48 cm	Madison	NA	NA	NA	NA	NA	NA	NA	NA	NA	NA	NA	NA	NA	NA	NA	NA
03/23/2015	inventory_date	Crab apple	Malus	Madison	Wisconsin	-89.39829693	43.06766969	5.08	no_info	0 to 15.24 cm	Madison	NA	NA	NA	NA	NA	NA	NA	NA	NA	NA	NA	NA	NA	NA	NA	NA
03/23/2015	inventory_date	Crab apple	Malus	Madison	Wisconsin	-89.39840523	43.0676574	2.54	no_info	0 to 15.24 cm	Madison	NA	NA	NA	NA	NA	NA	NA	NA	NA	NA	NA	NA	NA	NA	NA	NA
03/23/2015	inventory_date	Siberian elm	Ulmus pumila	Madison	Wisconsin	-89.39858363	43.06765191	5.08	introduced	0 to 15.24 cm	Madison	NA	NA	NA	NA	NA	NA	NA	NA	NA	NA	NA	NA	NA	NA	NA	NA
03/23/2015	inventory_date	Crab apple	Malus	Madison	Wisconsin	-89.39881171	43.06764883	2.54	no_info	0 to 15.24 cm	Madison	NA	NA	NA	NA	NA	NA	NA	NA	NA	NA	NA	NA	NA	NA	NA	NA
03/23/2015	inventory_date	White ash	Fraxinus americana	Madison	Wisconsin	-89.39914628	43.0678178	10.16	naturally_occurring	0 to 15.24 cm	Madison	NA	NA	NA	NA	NA	NA	NA	NA	NA	NA	NA	NA	NA	NA	NA	NA
03/23/2015	inventory_date	Turkish filbert	Corylus colurna	Madison	Wisconsin	-89.39913169	43.06811139	5.08	introduced	0 to 15.24 cm	Madison	NA	NA	NA	NA	NA	NA	NA	NA	NA	NA	NA	NA	NA	NA	NA	NA
03/23/2015	inventory_date	White ash	Fraxinus americana	Madison	Wisconsin	-89.39913096	43.06818642	17.78	naturally_occurring	15.24 to 30.48 cm	Madison	NA	NA	NA	NA	NA	NA	NA	NA	NA	NA	NA	NA	NA	NA	NA	NA
03/23/2015	inventory_date	Norway maple	Acer platanoides	Madison	Wisconsin	-89.39912693	43.06829786	5.08	introduced	0 to 15.24 cm	Madison	NA	NA	NA	NA	NA	NA	NA	NA	NA	NA	NA	NA	NA	NA	NA	NA
03/23/2015	inventory_date	Norway maple	Acer platanoides	Madison	Wisconsin	-89.39912893	43.06839219	5.08	introduced	0 to 15.24 cm	Madison	NA	NA	NA	NA	NA	NA	NA	NA	NA	NA	NA	NA	NA	NA	NA	NA
03/23/2015	inventory_date	Norway maple	Acer platanoides	Madison	Wisconsin	-89.39928475	43.06830512	5.08	introduced	0 to 15.24 cm	Madison	NA	NA	NA	NA	NA	NA	NA	NA	NA	NA	NA	NA	NA	NA	NA	NA
03/23/2015	inventory_date	Turkish filbert	Corylus colurna	Madison	Wisconsin	-89.39929773	43.06817443	5.08	introduced	0 to 15.24 cm	Madison	NA	NA	NA	NA	NA	NA	NA	NA	NA	NA	NA	NA	NA	NA	NA	NA
03/23/2015	inventory_date	Turkish filbert	Corylus colurna	Madison	Wisconsin	-89.39929861	43.06808441	5.08	introduced	0 to 15.24 cm	Madison	NA	NA	NA	NA	NA	NA	NA	NA	NA	NA	NA	NA	NA	NA	NA	NA
03/23/2015	inventory_date	Unknown	NA	Madison	Wisconsin	-89.39930417	43.06781649	5.08	no_info	0 to 15.24 cm	Madison	NA	NA	NA	NA	NA	NA	NA	NA	NA	NA	NA	NA	NA	NA	NA	NA
03/23/2015	inventory_date	Honeylocust var.	NA	Madison	Wisconsin	-89.39945717	43.06771869	38.1	no_info	30.48 to 45.72 cm	Madison	NA	NA	NA	NA	NA	NA	NA	NA	NA	NA	NA	NA	NA	NA	NA	NA
03/23/2015	inventory_date	Honeylocust var.	NA	Madison	Wisconsin	-89.39981384	43.06772057	43.18	no_info	30.48 to 45.72 cm	Madison	NA	NA	NA	NA	NA	NA	NA	NA	NA	NA	NA	NA	NA	NA	NA	NA
03/23/2015	inventory_date	Elm (hybrid)	NA	Madison	Wisconsin	-89.38775849	43.06781581	5.08	no_info	0 to 15.24 cm	Madison	NA	NA	NA	NA	NA	NA	NA	NA	NA	NA	NA	NA	NA	NA	NA	NA
03/23/2015	inventory_date	Elm (hybrid)	NA	Madison	Wisconsin	-89.3875728	43.06767333	5.08	no_info	0 to 15.24 cm	Madison	NA	NA	NA	NA	NA	NA	NA	NA	NA	NA	NA	NA	NA	NA	NA	NA
03/23/2015	inventory_date	Elm (hybrid)	NA	Madison	Wisconsin	-89.38724932	43.0675687	5.08	no_info	0 to 15.24 cm	Madison	NA	NA	NA	NA	NA	NA	NA	NA	NA	NA	NA	NA	NA	NA	NA	NA
03/23/2015	inventory_date	Elm (hybrid)	NA	Madison	Wisconsin	-89.38734223	43.0676335	5.08	no_info	0 to 15.24 cm	Madison	NA	NA	NA	NA	NA	NA	NA	NA	NA	NA	NA	NA	NA	NA	NA	NA
03/23/2015	inventory_date	Norway maple	Acer platanoides	Madison	Wisconsin	-89.38800044	43.06817937	22.86	introduced	15.24 to 30.48 cm	Madison	NA	NA	NA	NA	NA	NA	NA	NA	NA	NA	NA	NA	NA	NA	NA	NA
03/23/2015	inventory_date	Black locust	Robinia pseudoacacia	Madison	Wisconsin	-89.3881486	43.06827449	78.74	introduced	more than 76.2 cm	Madison	NA	NA	NA	NA	NA	NA	NA	NA	NA	NA	NA	NA	NA	NA	NA	NA
03/23/2015	inventory_date	Norway maple	Acer platanoides	Madison	Wisconsin	-89.38824727	43.0683479	7.62	introduced	0 to 15.24 cm	Madison	NA	NA	NA	NA	NA	NA	NA	NA	NA	NA	NA	NA	NA	NA	NA	NA
03/23/2015	inventory_date	Stump	NA	Madison	Wisconsin	-89.38848228	43.06852922	27.94	no_info	15.24 to 30.48 cm	Madison	NA	NA	NA	NA	NA	NA	NA	NA	NA	NA	NA	NA	NA	NA	NA	NA
03/23/2015	inventory_date	Norway maple	Acer platanoides	Madison	Wisconsin	-89.38881024	43.06877107	43.18	introduced	30.48 to 45.72 cm	Madison	NA	NA	NA	NA	NA	NA	NA	NA	NA	NA	NA	NA	NA	NA	NA	NA
03/23/2015	inventory_date	Norway maple	Acer platanoides	Madison	Wisconsin	-89.38895529	43.06888546	43.18	introduced	30.48 to 45.72 cm	Madison	NA	NA	NA	NA	NA	NA	NA	NA	NA	NA	NA	NA	NA	NA	NA	NA
03/23/2015	inventory_date	Norway maple	Acer platanoides	Madison	Wisconsin	-89.38909455	43.06899338	45.72	introduced	30.48 to 45.72 cm	Madison	NA	NA	NA	NA	NA	NA	NA	NA	NA	NA	NA	NA	NA	NA	NA	NA
03/23/2015	inventory_date	Norway maple	Acer platanoides	Madison	Wisconsin	-89.38920771	43.06907974	25.4	introduced	15.24 to 30.48 cm	Madison	NA	NA	NA	NA	NA	NA	NA	NA	NA	NA	NA	NA	NA	NA	NA	NA
03/23/2015	inventory_date	Norway maple	Acer platanoides	Madison	Wisconsin	-89.38932666	43.06917255	40.64	introduced	30.48 to 45.72 cm	Madison	NA	NA	NA	NA	NA	NA	NA	NA	NA	NA	NA	NA	NA	NA	NA	NA
03/23/2015	inventory_date	Green ash	Fraxinus pennsylvanica	Madison	Wisconsin	-89.39179476	43.0568012	55.88	naturally_occurring	45.72 to 60.96 cm	Madison	NA	NA	NA	NA	NA	NA	NA	NA	NA	NA	NA	NA	NA	NA	NA	NA
03/23/2015	inventory_date	Norway maple	Acer platanoides	Madison	Wisconsin	-89.3916721	43.05678983	48.26	introduced	45.72 to 60.96 cm	Madison	NA	NA	NA	NA	NA	NA	NA	NA	NA	NA	NA	NA	NA	NA	NA	NA
03/23/2015	inventory_date	Norway maple	Acer platanoides	Madison	Wisconsin	-89.39167609	43.05668267	40.64	introduced	30.48 to 45.72 cm	Madison	NA	NA	NA	NA	NA	NA	NA	NA	NA	NA	NA	NA	NA	NA	NA	NA
03/23/2015	inventory_date	Norway maple	Acer platanoides	Madison	Wisconsin	-89.39168021	43.05656265	43.18	introduced	30.48 to 45.72 cm	Madison	NA	NA	NA	NA	NA	NA	NA	NA	NA	NA	NA	NA	NA	NA	NA	NA
03/23/2015	inventory_date	Stump	NA	Madison	Wisconsin	-89.39166709	43.05641253	33.02	no_info	30.48 to 45.72 cm	Madison	NA	NA	NA	NA	NA	NA	NA	NA	NA	NA	NA	NA	NA	NA	NA	NA
03/23/2015	inventory_date	Green ash	Fraxinus pennsylvanica	Madison	Wisconsin	-89.39168299	43.056284	63.5	naturally_occurring	60.96 to 76.2 cm	Madison	NA	NA	NA	NA	NA	NA	NA	NA	NA	NA	NA	NA	NA	NA	NA	NA
03/23/2015	inventory_date	White ash	Fraxinus americana	Madison	Wisconsin	-89.39169566	43.05618546	45.72	naturally_occurring	30.48 to 45.72 cm	Madison	NA	NA	NA	NA	NA	NA	NA	NA	NA	NA	NA	NA	NA	NA	NA	NA
03/23/2015	inventory_date	Norway maple	Acer platanoides	Madison	Wisconsin	-89.39137462	43.05613444	48.26	introduced	45.72 to 60.96 cm	Madison	NA	NA	NA	NA	NA	NA	NA	NA	NA	NA	NA	NA	NA	NA	NA	NA
03/23/2015	inventory_date	Norway maple	Acer platanoides	Madison	Wisconsin	-89.39126352	43.05613599	45.72	introduced	30.48 to 45.72 cm	Madison	NA	NA	NA	NA	NA	NA	NA	NA	NA	NA	NA	NA	NA	NA	NA	NA
03/23/2015	inventory_date	Norway maple	Acer platanoides	Madison	Wisconsin	-89.39119339	43.05613348	50.8	introduced	45.72 to 60.96 cm	Madison	NA	NA	NA	NA	NA	NA	NA	NA	NA	NA	NA	NA	NA	NA	NA	NA
03/23/2015	inventory_date	Norway maple	Acer platanoides	Madison	Wisconsin	-89.39107645	43.05613499	35.56	introduced	30.48 to 45.72 cm	Madison	NA	NA	NA	NA	NA	NA	NA	NA	NA	NA	NA	NA	NA	NA	NA	NA
03/23/2015	inventory_date	Norway maple	Acer platanoides	Madison	Wisconsin	-89.39098874	43.05613667	43.18	introduced	30.48 to 45.72 cm	Madison	NA	NA	NA	NA	NA	NA	NA	NA	NA	NA	NA	NA	NA	NA	NA	NA
03/23/2015	inventory_date	Norway maple	Acer platanoides	Madison	Wisconsin	-89.39083672	43.056138	25.4	introduced	15.24 to 30.48 cm	Madison	NA	NA	NA	NA	NA	NA	NA	NA	NA	NA	NA	NA	NA	NA	NA	NA
03/23/2015	inventory_date	Norway maple	Acer platanoides	Madison	Wisconsin	-89.39067303	43.05613712	22.86	introduced	15.24 to 30.48 cm	Madison	NA	NA	NA	NA	NA	NA	NA	NA	NA	NA	NA	NA	NA	NA	NA	NA
03/23/2015	inventory_date	Norway maple	Acer platanoides	Madison	Wisconsin	-89.39044218	43.05612945	45.72	introduced	30.48 to 45.72 cm	Madison	NA	NA	NA	NA	NA	NA	NA	NA	NA	NA	NA	NA	NA	NA	NA	NA
03/23/2015	inventory_date	Green ash	Fraxinus pennsylvanica	Madison	Wisconsin	-89.39027258	43.05613497	55.88	naturally_occurring	45.72 to 60.96 cm	Madison	NA	NA	NA	NA	NA	NA	NA	NA	NA	NA	NA	NA	NA	NA	NA	NA
03/23/2015	inventory_date	American basswood	Tilia americana	Madison	Wisconsin	-89.39012056	43.05613631	63.5	naturally_occurring	60.96 to 76.2 cm	Madison	NA	NA	NA	NA	NA	NA	NA	NA	NA	NA	NA	NA	NA	NA	NA	NA
03/23/2015	inventory_date	Norway maple	Acer platanoides	Madison	Wisconsin	-89.38993054	43.05613743	17.78	introduced	15.24 to 30.48 cm	Madison	NA	NA	NA	NA	NA	NA	NA	NA	NA	NA	NA	NA	NA	NA	NA	NA
03/23/2015	inventory_date	Kentucky coffeetree	Gymnocladus dioicus	Madison	Wisconsin	-89.38965497	43.05621741	33.02	naturally_occurring	30.48 to 45.72 cm	Madison	NA	NA	NA	NA	NA	NA	NA	NA	NA	NA	NA	NA	NA	NA	NA	NA
03/23/2015	inventory_date	American beech	Fagus grandifolia	Madison	Wisconsin	-89.38966017	43.05628174	33.02	naturally_occurring	30.48 to 45.72 cm	Madison	NA	NA	NA	NA	NA	NA	NA	NA	NA	NA	NA	NA	NA	NA	NA	NA
03/23/2015	inventory_date	Norway maple	Acer platanoides	Madison	Wisconsin	-89.38965865	43.05643393	45.72	introduced	30.48 to 45.72 cm	Madison	NA	NA	NA	NA	NA	NA	NA	NA	NA	NA	NA	NA	NA	NA	NA	NA
03/23/2015	inventory_date	Green ash	Fraxinus pennsylvanica	Madison	Wisconsin	-89.38965124	43.05659037	30.48	naturally_occurring	15.24 to 30.48 cm	Madison	NA	NA	NA	NA	NA	NA	NA	NA	NA	NA	NA	NA	NA	NA	NA	NA
03/23/2015	inventory_date	Green ash	Fraxinus pennsylvanica	Madison	Wisconsin	-89.38964718	43.05670396	17.78	naturally_occurring	15.24 to 30.48 cm	Madison	NA	NA	NA	NA	NA	NA	NA	NA	NA	NA	NA	NA	NA	NA	NA	NA
03/23/2015	inventory_date	Honeylocust var.	NA	Madison	Wisconsin	-89.38948722	43.05633012	58.42	no_info	45.72 to 60.96 cm	Madison	NA	NA	NA	NA	NA	NA	NA	NA	NA	NA	NA	NA	NA	NA	NA	NA
03/23/2015	inventory_date	Honeylocust var.	NA	Madison	Wisconsin	-89.38949426	43.05621012	58.42	no_info	45.72 to 60.96 cm	Madison	NA	NA	NA	NA	NA	NA	NA	NA	NA	NA	NA	NA	NA	NA	NA	NA
03/23/2015	inventory_date	Norway maple	Acer platanoides	Madison	Wisconsin	-89.38935465	43.05614077	33.02	introduced	30.48 to 45.72 cm	Madison	NA	NA	NA	NA	NA	NA	NA	NA	NA	NA	NA	NA	NA	NA	NA	NA
03/23/2015	inventory_date	Littleleaf linden	Tilia cordata	Madison	Wisconsin	-89.38916757	43.05613977	38.1	introduced	30.48 to 45.72 cm	Madison	NA	NA	NA	NA	NA	NA	NA	NA	NA	NA	NA	NA	NA	NA	NA	NA
03/23/2015	inventory_date	Littleleaf linden	Tilia cordata	Madison	Wisconsin	-89.38903316	43.05613476	30.48	introduced	15.24 to 30.48 cm	Madison	NA	NA	NA	NA	NA	NA	NA	NA	NA	NA	NA	NA	NA	NA	NA	NA
03/23/2015	inventory_date	Norway maple	Acer platanoides	Madison	Wisconsin	-89.38986172	43.05600416	30.48	introduced	15.24 to 30.48 cm	Madison	NA	NA	NA	NA	NA	NA	NA	NA	NA	NA	NA	NA	NA	NA	NA	NA
03/23/2015	inventory_date	Black cherry	Prunus serotina	Madison	Wisconsin	-89.39001083	43.05600067	35.56	naturally_occurring	30.48 to 45.72 cm	Madison	NA	NA	NA	NA	NA	NA	NA	NA	NA	NA	NA	NA	NA	NA	NA	NA
03/23/2015	inventory_date	Sugar maple	Acer saccharum	Madison	Wisconsin	-89.39015696	43.0560036	25.4	naturally_occurring	15.24 to 30.48 cm	Madison	NA	NA	NA	NA	NA	NA	NA	NA	NA	NA	NA	NA	NA	NA	NA	NA
03/23/2015	inventory_date	Norway maple	Acer platanoides	Madison	Wisconsin	-89.39027388	43.05600422	27.94	introduced	15.24 to 30.48 cm	Madison	NA	NA	NA	NA	NA	NA	NA	NA	NA	NA	NA	NA	NA	NA	NA	NA
03/23/2015	inventory_date	Norway maple	Acer platanoides	Madison	Wisconsin	-89.39042586	43.05600718	25.4	introduced	15.24 to 30.48 cm	Madison	NA	NA	NA	NA	NA	NA	NA	NA	NA	NA	NA	NA	NA	NA	NA	NA
03/23/2015	inventory_date	Norway maple	Acer platanoides	Madison	Wisconsin	-89.39063056	43.0559997	20.32	introduced	15.24 to 30.48 cm	Madison	NA	NA	NA	NA	NA	NA	NA	NA	NA	NA	NA	NA	NA	NA	NA	NA
03/23/2015	inventory_date	Norway maple	Acer platanoides	Madison	Wisconsin	-89.39082932	43.05600077	15.24	introduced	0 to 15.24 cm	Madison	NA	NA	NA	NA	NA	NA	NA	NA	NA	NA	NA	NA	NA	NA	NA	NA
03/23/2015	inventory_date	Norway maple	Acer platanoides	Madison	Wisconsin	-89.39099	43.0560102	22.86	introduced	15.24 to 30.48 cm	Madison	NA	NA	NA	NA	NA	NA	NA	NA	NA	NA	NA	NA	NA	NA	NA	NA
03/23/2015	inventory_date	Norway maple	Acer platanoides	Madison	Wisconsin	-89.39121511	43.05600712	20.32	introduced	15.24 to 30.48 cm	Madison	NA	NA	NA	NA	NA	NA	NA	NA	NA	NA	NA	NA	NA	NA	NA	NA
03/23/2015	inventory_date	Norway maple	Acer platanoides	Madison	Wisconsin	-89.39136419	43.05600792	22.86	introduced	15.24 to 30.48 cm	Madison	NA	NA	NA	NA	NA	NA	NA	NA	NA	NA	NA	NA	NA	NA	NA	NA
03/23/2015	inventory_date	Norway maple	Acer platanoides	Madison	Wisconsin	-89.3915806	43.05599836	20.32	introduced	15.24 to 30.48 cm	Madison	NA	NA	NA	NA	NA	NA	NA	NA	NA	NA	NA	NA	NA	NA	NA	NA
03/23/2015	inventory_date	Green ash	Fraxinus pennsylvanica	Madison	Wisconsin	-89.3917588	43.05601003	27.94	naturally_occurring	15.24 to 30.48 cm	Madison	NA	NA	NA	NA	NA	NA	NA	NA	NA	NA	NA	NA	NA	NA	NA	NA
03/23/2015	inventory_date	Green ash	Fraxinus pennsylvanica	Madison	Wisconsin	-89.39198391	43.05600694	40.64	naturally_occurring	30.48 to 45.72 cm	Madison	NA	NA	NA	NA	NA	NA	NA	NA	NA	NA	NA	NA	NA	NA	NA	NA
03/23/2015	inventory_date	Green ash	Fraxinus pennsylvanica	Madison	Wisconsin	-89.39215344	43.05600785	40.64	naturally_occurring	30.48 to 45.72 cm	Madison	NA	NA	NA	NA	NA	NA	NA	NA	NA	NA	NA	NA	NA	NA	NA	NA
03/23/2015	inventory_date	Green ash	Fraxinus pennsylvanica	Madison	Wisconsin	-89.39230538	43.05601509	40.64	naturally_occurring	30.48 to 45.72 cm	Madison	NA	NA	NA	NA	NA	NA	NA	NA	NA	NA	NA	NA	NA	NA	NA	NA
03/23/2015	inventory_date	Green ash	Fraxinus pennsylvanica	Madison	Wisconsin	-89.39248953	43.05601607	38.1	naturally_occurring	30.48 to 45.72 cm	Madison	NA	NA	NA	NA	NA	NA	NA	NA	NA	NA	NA	NA	NA	NA	NA	NA
03/23/2015	inventory_date	Green ash	Fraxinus pennsylvanica	Madison	Wisconsin	-89.3928753	43.05602456	30.48	naturally_occurring	15.24 to 30.48 cm	Madison	NA	NA	NA	NA	NA	NA	NA	NA	NA	NA	NA	NA	NA	NA	NA	NA
03/23/2015	inventory_date	Green ash	Fraxinus pennsylvanica	Madison	Wisconsin	-89.39303894	43.05602972	40.64	naturally_occurring	30.48 to 45.72 cm	Madison	NA	NA	NA	NA	NA	NA	NA	NA	NA	NA	NA	NA	NA	NA	NA	NA
03/23/2015	inventory_date	Green ash	Fraxinus pennsylvanica	Madison	Wisconsin	-89.3932027	43.05602416	33.02	naturally_occurring	30.48 to 45.72 cm	Madison	NA	NA	NA	NA	NA	NA	NA	NA	NA	NA	NA	NA	NA	NA	NA	NA
03/23/2015	inventory_date	Stump	NA	Madison	Wisconsin	-89.39358225	43.05691766	12.7	no_info	0 to 15.24 cm	Madison	NA	NA	NA	NA	NA	NA	NA	NA	NA	NA	NA	NA	NA	NA	NA	NA
03/23/2015	inventory_date	Norway maple	Acer platanoides	Madison	Wisconsin	-89.39309436	43.05688933	40.64	introduced	30.48 to 45.72 cm	Madison	NA	NA	NA	NA	NA	NA	NA	NA	NA	NA	NA	NA	NA	NA	NA	NA
03/23/2015	inventory_date	Silver maple	Acer saccharinum	Madison	Wisconsin	-89.39290152	43.05687973	63.5	naturally_occurring	60.96 to 76.2 cm	Madison	NA	NA	NA	NA	NA	NA	NA	NA	NA	NA	NA	NA	NA	NA	NA	NA
03/23/2015	inventory_date	Norway maple	Acer platanoides	Madison	Wisconsin	-89.39208913	43.05685396	5.08	introduced	0 to 15.24 cm	Madison	NA	NA	NA	NA	NA	NA	NA	NA	NA	NA	NA	NA	NA	NA	NA	NA
03/23/2015	inventory_date	Green ash	Fraxinus pennsylvanica	Madison	Wisconsin	-89.39190491	43.0568594	63.5	naturally_occurring	60.96 to 76.2 cm	Madison	NA	NA	NA	NA	NA	NA	NA	NA	NA	NA	NA	NA	NA	NA	NA	NA
03/23/2015	inventory_date	Norway maple	Acer platanoides	Madison	Wisconsin	-89.39155116	43.05686394	50.8	introduced	45.72 to 60.96 cm	Madison	NA	NA	NA	NA	NA	NA	NA	NA	NA	NA	NA	NA	NA	NA	NA	NA
03/23/2015	inventory_date	Honeylocust var.	NA	Madison	Wisconsin	-89.38709448	43.05522405	45.72	no_info	30.48 to 45.72 cm	Madison	NA	NA	NA	NA	NA	NA	NA	NA	NA	NA	NA	NA	NA	NA	NA	NA
03/23/2015	inventory_date	Green ash	Fraxinus pennsylvanica	Madison	Wisconsin	-89.38667089	43.05519819	25.4	naturally_occurring	15.24 to 30.48 cm	Madison	NA	NA	NA	NA	NA	NA	NA	NA	NA	NA	NA	NA	NA	NA	NA	NA
03/23/2015	inventory_date	Green ash	Fraxinus pennsylvanica	Madison	Wisconsin	-89.38647793	43.05520144	55.88	naturally_occurring	45.72 to 60.96 cm	Madison	NA	NA	NA	NA	NA	NA	NA	NA	NA	NA	NA	NA	NA	NA	NA	NA
03/23/2015	inventory_date	Green ash	Fraxinus pennsylvanica	Madison	Wisconsin	-89.38633173	43.05520494	30.48	naturally_occurring	15.24 to 30.48 cm	Madison	NA	NA	NA	NA	NA	NA	NA	NA	NA	NA	NA	NA	NA	NA	NA	NA
03/23/2015	inventory_date	Green ash	Fraxinus pennsylvanica	Madison	Wisconsin	-89.38567993	43.05519928	27.94	naturally_occurring	15.24 to 30.48 cm	Madison	NA	NA	NA	NA	NA	NA	NA	NA	NA	NA	NA	NA	NA	NA	NA	NA
03/23/2015	inventory_date	Norway maple	Acer platanoides	Madison	Wisconsin	-89.38584175	43.05509511	53.34	introduced	45.72 to 60.96 cm	Madison	NA	NA	NA	NA	NA	NA	NA	NA	NA	NA	NA	NA	NA	NA	NA	NA
03/23/2015	inventory_date	Sugar maple	Acer saccharum	Madison	Wisconsin	-89.38601705	43.05510463	50.8	naturally_occurring	45.72 to 60.96 cm	Madison	NA	NA	NA	NA	NA	NA	NA	NA	NA	NA	NA	NA	NA	NA	NA	NA
03/23/2015	inventory_date	White ash	Fraxinus americana	Madison	Wisconsin	-89.38649347	43.05510935	58.42	naturally_occurring	45.72 to 60.96 cm	Madison	NA	NA	NA	NA	NA	NA	NA	NA	NA	NA	NA	NA	NA	NA	NA	NA
03/23/2015	inventory_date	European ash	Fraxinus excelsior	Madison	Wisconsin	-89.38666882	43.05511244	48.26	introduced	45.72 to 60.96 cm	Madison	NA	NA	NA	NA	NA	NA	NA	NA	NA	NA	NA	NA	NA	NA	NA	NA
03/23/2015	inventory_date	White ash	Fraxinus americana	Madison	Wisconsin	-89.38684132	43.05510908	55.88	naturally_occurring	45.72 to 60.96 cm	Madison	NA	NA	NA	NA	NA	NA	NA	NA	NA	NA	NA	NA	NA	NA	NA	NA
03/23/2015	inventory_date	Honeylocust var.	NA	Madison	Wisconsin	-89.38708103	43.05510823	60.96	no_info	45.72 to 60.96 cm	Madison	NA	NA	NA	NA	NA	NA	NA	NA	NA	NA	NA	NA	NA	NA	NA	NA
03/23/2015	inventory_date	Honeylocust var.	NA	Madison	Wisconsin	-89.38730604	43.0551148	27.94	no_info	15.24 to 30.48 cm	Madison	NA	NA	NA	NA	NA	NA	NA	NA	NA	NA	NA	NA	NA	NA	NA	NA
03/23/2015	inventory_date	White ash	Fraxinus americana	Madison	Wisconsin	-89.38755445	43.05512042	48.26	naturally_occurring	45.72 to 60.96 cm	Madison	NA	NA	NA	NA	NA	NA	NA	NA	NA	NA	NA	NA	NA	NA	NA	NA
03/23/2015	inventory_date	Green ash	Fraxinus pennsylvanica	Madison	Wisconsin	-89.38767137	43.05512105	38.1	naturally_occurring	30.48 to 45.72 cm	Madison	NA	NA	NA	NA	NA	NA	NA	NA	NA	NA	NA	NA	NA	NA	NA	NA
03/23/2015	inventory_date	Honeylocust var.	NA	Madison	Wisconsin	-89.38781459	43.05512182	22.86	no_info	15.24 to 30.48 cm	Madison	NA	NA	NA	NA	NA	NA	NA	NA	NA	NA	NA	NA	NA	NA	NA	NA
03/23/2015	inventory_date	Norway maple	Acer platanoides	Madison	Wisconsin	-89.3879578	43.05512474	25.4	introduced	15.24 to 30.48 cm	Madison	NA	NA	NA	NA	NA	NA	NA	NA	NA	NA	NA	NA	NA	NA	NA	NA
03/23/2015	inventory_date	Green ash	Fraxinus pennsylvanica	Madison	Wisconsin	-89.38828229	43.05512219	25.4	naturally_occurring	15.24 to 30.48 cm	Madison	NA	NA	NA	NA	NA	NA	NA	NA	NA	NA	NA	NA	NA	NA	NA	NA
03/23/2015	inventory_date	Crab apple	Malus	Madison	Wisconsin	-89.38850734	43.05512555	5.08	no_info	0 to 15.24 cm	Madison	NA	NA	NA	NA	NA	NA	NA	NA	NA	NA	NA	NA	NA	NA	NA	NA
03/23/2015	inventory_date	Silver maple	Acer saccharinum	Madison	Wisconsin	-89.38862953	43.05459888	66.04	naturally_occurring	60.96 to 76.2 cm	Madison	NA	NA	NA	NA	NA	NA	NA	NA	NA	NA	NA	NA	NA	NA	NA	NA
03/23/2015	inventory_date	Green ash	Fraxinus pennsylvanica	Madison	Wisconsin	-89.38863338	43.05450673	58.42	naturally_occurring	45.72 to 60.96 cm	Madison	NA	NA	NA	NA	NA	NA	NA	NA	NA	NA	NA	NA	NA	NA	NA	NA
03/23/2015	inventory_date	Green ash	Fraxinus pennsylvanica	Madison	Wisconsin	-89.3884565	43.0543643	20.32	naturally_occurring	15.24 to 30.48 cm	Madison	NA	NA	NA	NA	NA	NA	NA	NA	NA	NA	NA	NA	NA	NA	NA	NA
03/23/2015	inventory_date	Green ash	Fraxinus pennsylvanica	Madison	Wisconsin	-89.388246	43.05436745	33.02	naturally_occurring	30.48 to 45.72 cm	Madison	NA	NA	NA	NA	NA	NA	NA	NA	NA	NA	NA	NA	NA	NA	NA	NA
03/23/2015	inventory_date	Honeylocust var.	NA	Madison	Wisconsin	-89.39479471	43.05293412	60.96	no_info	45.72 to 60.96 cm	Madison	NA	NA	NA	NA	NA	NA	NA	NA	NA	NA	NA	NA	NA	NA	NA	NA
03/23/2015	inventory_date	Honeylocust var.	NA	Madison	Wisconsin	-89.39464573	43.05292475	55.88	no_info	45.72 to 60.96 cm	Madison	NA	NA	NA	NA	NA	NA	NA	NA	NA	NA	NA	NA	NA	NA	NA	NA
03/23/2015	inventory_date	Green ash	Fraxinus pennsylvanica	Madison	Wisconsin	-89.39447324	43.05292812	48.26	naturally_occurring	45.72 to 60.96 cm	Madison	NA	NA	NA	NA	NA	NA	NA	NA	NA	NA	NA	NA	NA	NA	NA	NA
03/23/2015	inventory_date	Green ash	Fraxinus pennsylvanica	Madison	Wisconsin	-89.3943681	43.05291899	25.4	naturally_occurring	15.24 to 30.48 cm	Madison	NA	NA	NA	NA	NA	NA	NA	NA	NA	NA	NA	NA	NA	NA	NA	NA
03/23/2015	inventory_date	Green ash	Fraxinus pennsylvanica	Madison	Wisconsin	-89.39423072	43.05291826	30.48	naturally_occurring	15.24 to 30.48 cm	Madison	NA	NA	NA	NA	NA	NA	NA	NA	NA	NA	NA	NA	NA	NA	NA	NA
03/23/2015	inventory_date	Green ash	Fraxinus pennsylvanica	Madison	Wisconsin	-89.39407871	43.05291959	50.8	naturally_occurring	45.72 to 60.96 cm	Madison	NA	NA	NA	NA	NA	NA	NA	NA	NA	NA	NA	NA	NA	NA	NA	NA
03/23/2015	inventory_date	Norway maple	Acer platanoides	Madison	Wisconsin	-89.39392967	43.05291665	43.18	introduced	30.48 to 45.72 cm	Madison	NA	NA	NA	NA	NA	NA	NA	NA	NA	NA	NA	NA	NA	NA	NA	NA
03/23/2015	inventory_date	Silver maple	Acer saccharinum	Madison	Wisconsin	-89.39372509	43.05291342	101.6	naturally_occurring	more than 76.2 cm	Madison	NA	NA	NA	NA	NA	NA	NA	NA	NA	NA	NA	NA	NA	NA	NA	NA
03/23/2015	inventory_date	Sugar maple	Acer saccharum	Madison	Wisconsin	-89.39356143	43.0529104	45.72	naturally_occurring	30.48 to 45.72 cm	Madison	NA	NA	NA	NA	NA	NA	NA	NA	NA	NA	NA	NA	NA	NA	NA	NA
03/23/2015	inventory_date	Norway maple	Acer platanoides	Madison	Wisconsin	-89.39344744	43.0529098	96.52	introduced	more than 76.2 cm	Madison	NA	NA	NA	NA	NA	NA	NA	NA	NA	NA	NA	NA	NA	NA	NA	NA
03/23/2015	inventory_date	White ash	Fraxinus americana	Madison	Wisconsin	-89.39314931	43.05290821	5.08	naturally_occurring	0 to 15.24 cm	Madison	NA	NA	NA	NA	NA	NA	NA	NA	NA	NA	NA	NA	NA	NA	NA	NA
03/23/2015	inventory_date	Norway maple	Acer platanoides	Madison	Wisconsin	-89.39288629	43.05290252	78.74	introduced	more than 76.2 cm	Madison	NA	NA	NA	NA	NA	NA	NA	NA	NA	NA	NA	NA	NA	NA	NA	NA
03/23/2015	inventory_date	White ash	Fraxinus americana	Madison	Wisconsin	-89.3924596	43.05289595	7.62	naturally_occurring	0 to 15.24 cm	Madison	NA	NA	NA	NA	NA	NA	NA	NA	NA	NA	NA	NA	NA	NA	NA	NA
03/23/2015	inventory_date	Norway maple	Acer platanoides	Madison	Wisconsin	-89.3922736	43.05278778	45.72	introduced	30.48 to 45.72 cm	Madison	NA	NA	NA	NA	NA	NA	NA	NA	NA	NA	NA	NA	NA	NA	NA	NA
03/23/2015	inventory_date	Norway maple	Acer platanoides	Madison	Wisconsin	-89.39228932	43.0526764	45.72	introduced	30.48 to 45.72 cm	Madison	NA	NA	NA	NA	NA	NA	NA	NA	NA	NA	NA	NA	NA	NA	NA	NA
03/23/2015	inventory_date	Norway maple	Acer platanoides	Madison	Wisconsin	-89.39226707	43.05256267	38.1	introduced	30.48 to 45.72 cm	Madison	NA	NA	NA	NA	NA	NA	NA	NA	NA	NA	NA	NA	NA	NA	NA	NA
03/23/2015	inventory_date	Norway maple	Acer platanoides	Madison	Wisconsin	-89.39228934	43.05208691	50.8	introduced	45.72 to 60.96 cm	Madison	NA	NA	NA	NA	NA	NA	NA	NA	NA	NA	NA	NA	NA	NA	NA	NA
03/23/2015	inventory_date	Japanese tree lilac	Syringa reticulata	Madison	Wisconsin	-89.39284284	43.05198054	7.62	introduced	0 to 15.24 cm	Madison	NA	NA	NA	NA	NA	NA	NA	NA	NA	NA	NA	NA	NA	NA	NA	NA
03/23/2015	inventory_date	Japanese tree lilac	Syringa reticulata	Madison	Wisconsin	-89.39297149	43.05197694	2.54	introduced	0 to 15.24 cm	Madison	NA	NA	NA	NA	NA	NA	NA	NA	NA	NA	NA	NA	NA	NA	NA	NA
03/23/2015	inventory_date	Honeylocust var.	NA	Madison	Wisconsin	-89.39316442	43.05197583	71.12	no_info	60.96 to 76.2 cm	Madison	NA	NA	NA	NA	NA	NA	NA	NA	NA	NA	NA	NA	NA	NA	NA	NA
03/23/2015	inventory_date	Honeylocust var.	NA	Madison	Wisconsin	-89.39331056	43.05197661	63.5	no_info	60.96 to 76.2 cm	Madison	NA	NA	NA	NA	NA	NA	NA	NA	NA	NA	NA	NA	NA	NA	NA	NA
03/23/2015	inventory_date	Honeylocust var.	NA	Madison	Wisconsin	-89.39347127	43.05198175	60.96	no_info	45.72 to 60.96 cm	Madison	NA	NA	NA	NA	NA	NA	NA	NA	NA	NA	NA	NA	NA	NA	NA	NA
03/23/2015	inventory_date	Northern catalpa	Catalpa speciosa	Madison	Wisconsin	-89.39358528	43.05198021	50.8	introduced	45.72 to 60.96 cm	Madison	NA	NA	NA	NA	NA	NA	NA	NA	NA	NA	NA	NA	NA	NA	NA	NA
03/23/2015	inventory_date	Linden	Tilia	Madison	Wisconsin	-89.39372255	43.05199166	33.02	no_info	30.48 to 45.72 cm	Madison	NA	NA	NA	NA	NA	NA	NA	NA	NA	NA	NA	NA	NA	NA	NA	NA
03/23/2015	inventory_date	Linden	Tilia	Madison	Wisconsin	-89.39392426	43.05198845	45.72	no_info	30.48 to 45.72 cm	Madison	NA	NA	NA	NA	NA	NA	NA	NA	NA	NA	NA	NA	NA	NA	NA	NA
03/23/2015	inventory_date	Honeylocust var.	NA	Madison	Wisconsin	-89.3940675	43.05198707	27.94	no_info	15.24 to 30.48 cm	Madison	NA	NA	NA	NA	NA	NA	NA	NA	NA	NA	NA	NA	NA	NA	NA	NA
03/23/2015	inventory_date	Green ash	Fraxinus pennsylvanica	Madison	Wisconsin	-89.39429836	43.05199259	38.1	naturally_occurring	30.48 to 45.72 cm	Madison	NA	NA	NA	NA	NA	NA	NA	NA	NA	NA	NA	NA	NA	NA	NA	NA
03/23/2015	inventory_date	Hawthorn	Crataegus	Madison	Wisconsin	-89.39525759	43.05253358	15.24	no_info	0 to 15.24 cm	Madison	NA	NA	NA	NA	NA	NA	NA	NA	NA	NA	NA	NA	NA	NA	NA	NA
03/23/2015	inventory_date	Green ash	Fraxinus pennsylvanica	Madison	Wisconsin	-89.39431995	43.05187909	60.96	naturally_occurring	45.72 to 60.96 cm	Madison	NA	NA	NA	NA	NA	NA	NA	NA	NA	NA	NA	NA	NA	NA	NA	NA
03/23/2015	inventory_date	Silver maple	Acer saccharinum	Madison	Wisconsin	-89.39413289	43.05187809	60.96	naturally_occurring	45.72 to 60.96 cm	Madison	NA	NA	NA	NA	NA	NA	NA	NA	NA	NA	NA	NA	NA	NA	NA	NA
03/23/2015	inventory_date	Honeylocust var.	NA	Madison	Wisconsin	-89.39386691	43.05187668	43.18	no_info	30.48 to 45.72 cm	Madison	NA	NA	NA	NA	NA	NA	NA	NA	NA	NA	NA	NA	NA	NA	NA	NA
03/23/2015	inventory_date	European ash	Fraxinus excelsior	Madison	Wisconsin	-89.39375587	43.05187394	43.18	introduced	30.48 to 45.72 cm	Madison	NA	NA	NA	NA	NA	NA	NA	NA	NA	NA	NA	NA	NA	NA	NA	NA
03/23/2015	inventory_date	Honeylocust var.	NA	Madison	Wisconsin	-89.39356006	43.05187076	40.64	no_info	30.48 to 45.72 cm	Madison	NA	NA	NA	NA	NA	NA	NA	NA	NA	NA	NA	NA	NA	NA	NA	NA
03/23/2015	inventory_date	Honeylocust var.	NA	Madison	Wisconsin	-89.39340511	43.05187422	33.02	no_info	30.48 to 45.72 cm	Madison	NA	NA	NA	NA	NA	NA	NA	NA	NA	NA	NA	NA	NA	NA	NA	NA
03/23/2015	inventory_date	White oak	Quercus alba	Madison	Wisconsin	-89.39291127	43.05185979	106.68	naturally_occurring	more than 76.2 cm	Madison	NA	NA	NA	NA	NA	NA	NA	NA	NA	NA	NA	NA	NA	NA	NA	NA
03/23/2015	inventory_date	White oak	Quercus alba	Madison	Wisconsin	-89.39261901	43.05185609	88.9	naturally_occurring	more than 76.2 cm	Madison	NA	NA	NA	NA	NA	NA	NA	NA	NA	NA	NA	NA	NA	NA	NA	NA
03/23/2015	inventory_date	Honeylocust var.	NA	Madison	Wisconsin	-89.39239692	43.05185062	48.26	no_info	45.72 to 60.96 cm	Madison	NA	NA	NA	NA	NA	NA	NA	NA	NA	NA	NA	NA	NA	NA	NA	NA
03/23/2015	inventory_date	Green ash	Fraxinus pennsylvanica	Madison	Wisconsin	-89.39528499	43.05596562	48.26	naturally_occurring	45.72 to 60.96 cm	Madison	NA	NA	NA	NA	NA	NA	NA	NA	NA	NA	NA	NA	NA	NA	NA	NA
03/23/2015	inventory_date	White ash	Fraxinus americana	Madison	Wisconsin	-89.39528918	43.05583703	60.96	naturally_occurring	45.72 to 60.96 cm	Madison	NA	NA	NA	NA	NA	NA	NA	NA	NA	NA	NA	NA	NA	NA	NA	NA
03/23/2015	inventory_date	European ash	Fraxinus excelsior	Madison	Wisconsin	-89.39528764	43.05569768	38.1	introduced	30.48 to 45.72 cm	Madison	NA	NA	NA	NA	NA	NA	NA	NA	NA	NA	NA	NA	NA	NA	NA	NA
03/23/2015	inventory_date	Green ash	Fraxinus pennsylvanica	Madison	Wisconsin	-89.3952998	43.05535477	58.42	naturally_occurring	45.72 to 60.96 cm	Madison	NA	NA	NA	NA	NA	NA	NA	NA	NA	NA	NA	NA	NA	NA	NA	NA
03/23/2015	inventory_date	Green ash	Fraxinus pennsylvanica	Madison	Wisconsin	-89.39530097	43.05523688	60.96	naturally_occurring	45.72 to 60.96 cm	Madison	NA	NA	NA	NA	NA	NA	NA	NA	NA	NA	NA	NA	NA	NA	NA	NA
03/23/2015	inventory_date	Green ash	Fraxinus pennsylvanica	Madison	Wisconsin	-89.39542772	43.05513038	35.56	naturally_occurring	30.48 to 45.72 cm	Madison	NA	NA	NA	NA	NA	NA	NA	NA	NA	NA	NA	NA	NA	NA	NA	NA
03/23/2015	inventory_date	Green ash	Fraxinus pennsylvanica	Madison	Wisconsin	-89.39559721	43.05513556	53.34	naturally_occurring	45.72 to 60.96 cm	Madison	NA	NA	NA	NA	NA	NA	NA	NA	NA	NA	NA	NA	NA	NA	NA	NA
03/23/2015	inventory_date	Norway maple	Acer platanoides	Madison	Wisconsin	-89.39577841	43.05513867	35.56	introduced	30.48 to 45.72 cm	Madison	NA	NA	NA	NA	NA	NA	NA	NA	NA	NA	NA	NA	NA	NA	NA	NA
03/23/2015	inventory_date	American basswood	Tilia americana	Madison	Wisconsin	-89.39597127	43.05514612	68.58	naturally_occurring	60.96 to 76.2 cm	Madison	NA	NA	NA	NA	NA	NA	NA	NA	NA	NA	NA	NA	NA	NA	NA	NA
03/23/2015	inventory_date	American basswood	Tilia americana	Madison	Wisconsin	-89.39606482	43.05514448	68.58	naturally_occurring	60.96 to 76.2 cm	Madison	NA	NA	NA	NA	NA	NA	NA	NA	NA	NA	NA	NA	NA	NA	NA	NA
03/23/2015	inventory_date	American basswood	Tilia americana	Madison	Wisconsin	-89.39621092	43.05515061	83.82	naturally_occurring	more than 76.2 cm	Madison	NA	NA	NA	NA	NA	NA	NA	NA	NA	NA	NA	NA	NA	NA	NA	NA
03/23/2015	inventory_date	American basswood	Tilia americana	Madison	Wisconsin	-89.39637166	43.05515361	43.18	naturally_occurring	30.48 to 45.72 cm	Madison	NA	NA	NA	NA	NA	NA	NA	NA	NA	NA	NA	NA	NA	NA	NA	NA
03/23/2015	inventory_date	European ash	Fraxinus excelsior	Madison	Wisconsin	-89.39673699	43.05515983	58.42	introduced	45.72 to 60.96 cm	Madison	NA	NA	NA	NA	NA	NA	NA	NA	NA	NA	NA	NA	NA	NA	NA	NA
03/23/2015	inventory_date	Norway maple	Acer platanoides	Madison	Wisconsin	-89.39697665	43.05516325	63.5	introduced	60.96 to 76.2 cm	Madison	NA	NA	NA	NA	NA	NA	NA	NA	NA	NA	NA	NA	NA	NA	NA	NA
03/23/2015	inventory_date	Norway maple	Acer platanoides	Madison	Wisconsin	-89.39707313	43.05516161	38.1	introduced	30.48 to 45.72 cm	Madison	NA	NA	NA	NA	NA	NA	NA	NA	NA	NA	NA	NA	NA	NA	NA	NA
03/23/2015	inventory_date	Linden	Tilia	Madison	Wisconsin	-89.39690182	43.05504495	25.4	no_info	15.24 to 30.48 cm	Madison	NA	NA	NA	NA	NA	NA	NA	NA	NA	NA	NA	NA	NA	NA	NA	NA
03/23/2015	inventory_date	Linden	Tilia	Madison	Wisconsin	-89.39673231	43.05504191	25.4	no_info	15.24 to 30.48 cm	Madison	NA	NA	NA	NA	NA	NA	NA	NA	NA	NA	NA	NA	NA	NA	NA	NA
03/23/2015	inventory_date	Linden	Tilia	Madison	Wisconsin	-89.39657445	43.05504322	25.4	no_info	15.24 to 30.48 cm	Madison	NA	NA	NA	NA	NA	NA	NA	NA	NA	NA	NA	NA	NA	NA	NA	NA
03/23/2015	inventory_date	Linden	Tilia	Madison	Wisconsin	-89.39630553	43.05504179	33.02	no_info	30.48 to 45.72 cm	Madison	NA	NA	NA	NA	NA	NA	NA	NA	NA	NA	NA	NA	NA	NA	NA	NA
03/23/2015	inventory_date	American basswood	Tilia americana	Madison	Wisconsin	-89.39614479	43.05503879	48.26	naturally_occurring	45.72 to 60.96 cm	Madison	NA	NA	NA	NA	NA	NA	NA	NA	NA	NA	NA	NA	NA	NA	NA	NA
03/23/2015	inventory_date	Norway maple	Acer platanoides	Madison	Wisconsin	-89.39582627	43.05502853	58.42	introduced	45.72 to 60.96 cm	Madison	NA	NA	NA	NA	NA	NA	NA	NA	NA	NA	NA	NA	NA	NA	NA	NA
03/23/2015	inventory_date	Green ash	Fraxinus pennsylvanica	Madison	Wisconsin	-89.39563628	43.05502752	43.18	naturally_occurring	30.48 to 45.72 cm	Madison	NA	NA	NA	NA	NA	NA	NA	NA	NA	NA	NA	NA	NA	NA	NA	NA
03/23/2015	inventory_date	Green ash	Fraxinus pennsylvanica	Madison	Wisconsin	-89.39546969	43.05502449	48.26	naturally_occurring	45.72 to 60.96 cm	Madison	NA	NA	NA	NA	NA	NA	NA	NA	NA	NA	NA	NA	NA	NA	NA	NA
03/23/2015	inventory_date	Silver maple	Acer saccharinum	Madison	Wisconsin	-89.39529824	43.05492283	101.6	naturally_occurring	more than 76.2 cm	Madison	NA	NA	NA	NA	NA	NA	NA	NA	NA	NA	NA	NA	NA	NA	NA	NA
03/23/2015	inventory_date	Green ash	Fraxinus pennsylvanica	Madison	Wisconsin	-89.39530213	43.05482425	55.88	naturally_occurring	45.72 to 60.96 cm	Madison	NA	NA	NA	NA	NA	NA	NA	NA	NA	NA	NA	NA	NA	NA	NA	NA
03/23/2015	inventory_date	Colorado spruce	Picea pungens	Madison	Wisconsin	-89.39530866	43.05475569	12.7	introduced	0 to 15.24 cm	Madison	NA	NA	NA	NA	NA	NA	NA	NA	NA	NA	NA	NA	NA	NA	NA	NA
03/23/2015	inventory_date	Green ash	Fraxinus pennsylvanica	Madison	Wisconsin	-89.39531527	43.05467855	68.58	naturally_occurring	60.96 to 76.2 cm	Madison	NA	NA	NA	NA	NA	NA	NA	NA	NA	NA	NA	NA	NA	NA	NA	NA
03/23/2015	inventory_date	Eastern redcedar	Juniperus virginiana	Madison	Wisconsin	-89.39531976	43.05451995	15.24	naturally_occurring	0 to 15.24 cm	Madison	NA	NA	NA	NA	NA	NA	NA	NA	NA	NA	NA	NA	NA	NA	NA	NA
03/23/2015	inventory_date	Green ash	Fraxinus pennsylvanica	Madison	Wisconsin	-89.39531112	43.05450704	45.72	naturally_occurring	30.48 to 45.72 cm	Madison	NA	NA	NA	NA	NA	NA	NA	NA	NA	NA	NA	NA	NA	NA	NA	NA
03/23/2015	inventory_date	Black walnut	Juglans nigra	Madison	Wisconsin	-89.39532582	43.05449855	25.4	naturally_occurring	15.24 to 30.48 cm	Madison	NA	NA	NA	NA	NA	NA	NA	NA	NA	NA	NA	NA	NA	NA	NA	NA
03/23/2015	inventory_date	Black walnut	Juglans nigra	Madison	Wisconsin	-89.39532051	43.05444493	30.48	naturally_occurring	15.24 to 30.48 cm	Madison	NA	NA	NA	NA	NA	NA	NA	NA	NA	NA	NA	NA	NA	NA	NA	NA
03/23/2015	inventory_date	Black walnut	Juglans nigra	Madison	Wisconsin	-89.39532377	43.05441065	35.56	naturally_occurring	30.48 to 45.72 cm	Madison	NA	NA	NA	NA	NA	NA	NA	NA	NA	NA	NA	NA	NA	NA	NA	NA
03/23/2015	inventory_date	Black walnut	Juglans nigra	Madison	Wisconsin	-89.39531595	43.05431415	35.56	naturally_occurring	30.48 to 45.72 cm	Madison	NA	NA	NA	NA	NA	NA	NA	NA	NA	NA	NA	NA	NA	NA	NA	NA
03/23/2015	inventory_date	Black walnut	Juglans nigra	Madison	Wisconsin	-89.39532244	43.05424987	43.18	naturally_occurring	30.48 to 45.72 cm	Madison	NA	NA	NA	NA	NA	NA	NA	NA	NA	NA	NA	NA	NA	NA	NA	NA
03/23/2015	inventory_date	Green ash	Fraxinus pennsylvanica	Madison	Wisconsin	-89.39531708	43.05420054	63.5	naturally_occurring	60.96 to 76.2 cm	Madison	NA	NA	NA	NA	NA	NA	NA	NA	NA	NA	NA	NA	NA	NA	NA	NA
03/23/2015	inventory_date	Green ash	Fraxinus pennsylvanica	Madison	Wisconsin	-89.39518502	43.05425343	43.18	naturally_occurring	30.48 to 45.72 cm	Madison	NA	NA	NA	NA	NA	NA	NA	NA	NA	NA	NA	NA	NA	NA	NA	NA
03/23/2015	inventory_date	Green ash	Fraxinus pennsylvanica	Madison	Wisconsin	-89.39516828	43.0544677	43.18	naturally_occurring	30.48 to 45.72 cm	Madison	NA	NA	NA	NA	NA	NA	NA	NA	NA	NA	NA	NA	NA	NA	NA	NA
03/23/2015	inventory_date	Green ash	Fraxinus pennsylvanica	Madison	Wisconsin	-89.39516048	43.05466487	40.64	naturally_occurring	30.48 to 45.72 cm	Madison	NA	NA	NA	NA	NA	NA	NA	NA	NA	NA	NA	NA	NA	NA	NA	NA
03/23/2015	inventory_date	Green ash	Fraxinus pennsylvanica	Madison	Wisconsin	-89.39515512	43.05491135	73.66	naturally_occurring	60.96 to 76.2 cm	Madison	NA	NA	NA	NA	NA	NA	NA	NA	NA	NA	NA	NA	NA	NA	NA	NA
03/23/2015	inventory_date	Sugar maple	Acer saccharum	Madison	Wisconsin	-89.39497283	43.05501756	63.5	naturally_occurring	60.96 to 76.2 cm	Madison	NA	NA	NA	NA	NA	NA	NA	NA	NA	NA	NA	NA	NA	NA	NA	NA
03/23/2015	inventory_date	Norway maple	Acer platanoides	Madison	Wisconsin	-89.3948442	43.05501902	50.8	introduced	45.72 to 60.96 cm	Madison	NA	NA	NA	NA	NA	NA	NA	NA	NA	NA	NA	NA	NA	NA	NA	NA
03/23/2015	inventory_date	Norway maple	Acer platanoides	Madison	Wisconsin	-89.39464544	43.05501797	58.42	introduced	45.72 to 60.96 cm	Madison	NA	NA	NA	NA	NA	NA	NA	NA	NA	NA	NA	NA	NA	NA	NA	NA
03/23/2015	inventory_date	Green ash	Fraxinus pennsylvanica	Madison	Wisconsin	-89.39442624	43.05501466	27.94	naturally_occurring	15.24 to 30.48 cm	Madison	NA	NA	NA	NA	NA	NA	NA	NA	NA	NA	NA	NA	NA	NA	NA	NA
03/23/2015	inventory_date	Green ash	Fraxinus pennsylvanica	Madison	Wisconsin	-89.39423328	43.05501792	58.42	naturally_occurring	45.72 to 60.96 cm	Madison	NA	NA	NA	NA	NA	NA	NA	NA	NA	NA	NA	NA	NA	NA	NA	NA
03/23/2015	inventory_date	Green ash	Fraxinus pennsylvanica	Madison	Wisconsin	-89.39409889	43.05501077	38.1	naturally_occurring	30.48 to 45.72 cm	Madison	NA	NA	NA	NA	NA	NA	NA	NA	NA	NA	NA	NA	NA	NA	NA	NA
03/23/2015	inventory_date	European ash	Fraxinus excelsior	Madison	Wisconsin	-89.39407156	43.05511352	86.36	introduced	more than 76.2 cm	Madison	NA	NA	NA	NA	NA	NA	NA	NA	NA	NA	NA	NA	NA	NA	NA	NA
03/23/2015	inventory_date	Green ash	Fraxinus pennsylvanica	Madison	Wisconsin	-89.39232323	43.05498055	66.04	naturally_occurring	60.96 to 76.2 cm	Madison	NA	NA	NA	NA	NA	NA	NA	NA	NA	NA	NA	NA	NA	NA	NA	NA
03/23/2015	inventory_date	Green ash	Fraxinus pennsylvanica	Madison	Wisconsin	-89.39222475	43.05489	66.04	naturally_occurring	60.96 to 76.2 cm	Madison	NA	NA	NA	NA	NA	NA	NA	NA	NA	NA	NA	NA	NA	NA	NA	NA
03/23/2015	inventory_date	Green ash	Fraxinus pennsylvanica	Madison	Wisconsin	-89.39222747	43.05461563	55.88	naturally_occurring	45.72 to 60.96 cm	Madison	NA	NA	NA	NA	NA	NA	NA	NA	NA	NA	NA	NA	NA	NA	NA	NA
03/23/2015	inventory_date	Green ash	Fraxinus pennsylvanica	Madison	Wisconsin	-89.39222285	43.05449342	50.8	naturally_occurring	45.72 to 60.96 cm	Madison	NA	NA	NA	NA	NA	NA	NA	NA	NA	NA	NA	NA	NA	NA	NA	NA
03/23/2015	inventory_date	Green ash	Fraxinus pennsylvanica	Madison	Wisconsin	-89.39223031	43.05433055	55.88	naturally_occurring	45.72 to 60.96 cm	Madison	NA	NA	NA	NA	NA	NA	NA	NA	NA	NA	NA	NA	NA	NA	NA	NA
03/23/2015	inventory_date	Green ash	Fraxinus pennsylvanica	Madison	Wisconsin	-89.39223518	43.05413551	99.06	naturally_occurring	more than 76.2 cm	Madison	NA	NA	NA	NA	NA	NA	NA	NA	NA	NA	NA	NA	NA	NA	NA	NA
03/23/2015	inventory_date	Littleleaf linden	Tilia cordata	Madison	Wisconsin	-89.39207638	43.05423112	25.4	introduced	15.24 to 30.48 cm	Madison	NA	NA	NA	NA	NA	NA	NA	NA	NA	NA	NA	NA	NA	NA	NA	NA
03/23/2015	inventory_date	Honeylocust var.	NA	Madison	Wisconsin	-89.39206279	43.05442183	38.1	no_info	30.48 to 45.72 cm	Madison	NA	NA	NA	NA	NA	NA	NA	NA	NA	NA	NA	NA	NA	NA	NA	NA
03/23/2015	inventory_date	Honeylocust var.	NA	Madison	Wisconsin	-89.39205528	43.05458899	38.1	no_info	30.48 to 45.72 cm	Madison	NA	NA	NA	NA	NA	NA	NA	NA	NA	NA	NA	NA	NA	NA	NA	NA
03/23/2015	inventory_date	Littleleaf linden	Tilia cordata	Madison	Wisconsin	-89.39205088	43.05473687	20.32	introduced	15.24 to 30.48 cm	Madison	NA	NA	NA	NA	NA	NA	NA	NA	NA	NA	NA	NA	NA	NA	NA	NA
03/23/2015	inventory_date	Japanese tree lilac	Syringa reticulata	Madison	Wisconsin	-89.39215261	43.05508896	5.08	introduced	0 to 15.24 cm	Madison	NA	NA	NA	NA	NA	NA	NA	NA	NA	NA	NA	NA	NA	NA	NA	NA
03/23/2015	inventory_date	Silver maple	Acer saccharinum	Madison	Wisconsin	-89.39226953	43.05508959	83.82	naturally_occurring	more than 76.2 cm	Madison	NA	NA	NA	NA	NA	NA	NA	NA	NA	NA	NA	NA	NA	NA	NA	NA
03/23/2015	inventory_date	Green ash	Fraxinus pennsylvanica	Madison	Wisconsin	-89.39239808	43.0550967	33.02	naturally_occurring	30.48 to 45.72 cm	Madison	NA	NA	NA	NA	NA	NA	NA	NA	NA	NA	NA	NA	NA	NA	NA	NA
03/23/2015	inventory_date	Green ash	Fraxinus pennsylvanica	Madison	Wisconsin	-89.39255877	43.055104	53.34	naturally_occurring	45.72 to 60.96 cm	Madison	NA	NA	NA	NA	NA	NA	NA	NA	NA	NA	NA	NA	NA	NA	NA	NA
03/23/2015	inventory_date	European ash	Fraxinus excelsior	Madison	Wisconsin	-89.39267569	43.05510462	50.8	introduced	45.72 to 60.96 cm	Madison	NA	NA	NA	NA	NA	NA	NA	NA	NA	NA	NA	NA	NA	NA	NA	NA
03/23/2015	inventory_date	Ginkgo	Ginkgo biloba	Madison	Wisconsin	-89.39285698	43.05509916	50.8	introduced	45.72 to 60.96 cm	Madison	NA	NA	NA	NA	NA	NA	NA	NA	NA	NA	NA	NA	NA	NA	NA	NA
03/23/2015	inventory_date	Serviceberry	Amelanchier	Madison	Wisconsin	-89.39310831	43.05510478	5.08	no_info	0 to 15.24 cm	Madison	NA	NA	NA	NA	NA	NA	NA	NA	NA	NA	NA	NA	NA	NA	NA	NA
03/23/2015	inventory_date	Ginkgo	Ginkgo biloba	Madison	Wisconsin	-89.39323987	43.05510334	48.26	introduced	45.72 to 60.96 cm	Madison	NA	NA	NA	NA	NA	NA	NA	NA	NA	NA	NA	NA	NA	NA	NA	NA
03/23/2015	inventory_date	Ginkgo	Ginkgo biloba	Madison	Wisconsin	-89.39341819	43.05510215	55.88	introduced	45.72 to 60.96 cm	Madison	NA	NA	NA	NA	NA	NA	NA	NA	NA	NA	NA	NA	NA	NA	NA	NA
03/23/2015	inventory_date	Norway maple	Acer platanoides	Madison	Wisconsin	-89.39364027	43.05510976	48.26	introduced	45.72 to 60.96 cm	Madison	NA	NA	NA	NA	NA	NA	NA	NA	NA	NA	NA	NA	NA	NA	NA	NA
03/23/2015	inventory_date	Green ash	Fraxinus pennsylvanica	Madison	Wisconsin	-89.39377528	43.05564424	33.02	naturally_occurring	30.48 to 45.72 cm	Madison	NA	NA	NA	NA	NA	NA	NA	NA	NA	NA	NA	NA	NA	NA	NA	NA
03/23/2015	inventory_date	Norway maple	Acer platanoides	Madison	Wisconsin	-89.39375813	43.05589923	53.34	introduced	45.72 to 60.96 cm	Madison	NA	NA	NA	NA	NA	NA	NA	NA	NA	NA	NA	NA	NA	NA	NA	NA
03/23/2015	inventory_date	Green ash	Fraxinus pennsylvanica	Madison	Wisconsin	-89.39391657	43.05584005	66.04	naturally_occurring	60.96 to 76.2 cm	Madison	NA	NA	NA	NA	NA	NA	NA	NA	NA	NA	NA	NA	NA	NA	NA	NA
03/23/2015	inventory_date	Green ash	Fraxinus pennsylvanica	Madison	Wisconsin	-89.39391261	43.05564925	53.34	naturally_occurring	45.72 to 60.96 cm	Madison	NA	NA	NA	NA	NA	NA	NA	NA	NA	NA	NA	NA	NA	NA	NA	NA
03/23/2015	inventory_date	Green ash	Fraxinus pennsylvanica	Madison	Wisconsin	-89.39392895	43.05547571	22.86	naturally_occurring	15.24 to 30.48 cm	Madison	NA	NA	NA	NA	NA	NA	NA	NA	NA	NA	NA	NA	NA	NA	NA	NA
03/23/2015	inventory_date	European ash	Fraxinus excelsior	Madison	Wisconsin	-89.39393887	43.05536001	76.2	introduced	60.96 to 76.2 cm	Madison	NA	NA	NA	NA	NA	NA	NA	NA	NA	NA	NA	NA	NA	NA	NA	NA
03/23/2015	inventory_date	European ash	Fraxinus excelsior	Madison	Wisconsin	-89.39393426	43.05523566	60.96	introduced	45.72 to 60.96 cm	Madison	NA	NA	NA	NA	NA	NA	NA	NA	NA	NA	NA	NA	NA	NA	NA	NA
03/23/2015	inventory_date	Elm (hybrid)	NA	Madison	Wisconsin	-89.38969376	43.05442427	10.16	no_info	0 to 15.24 cm	Madison	NA	NA	NA	NA	NA	NA	NA	NA	NA	NA	NA	NA	NA	NA	NA	NA
03/23/2015	inventory_date	Elm (hybrid)	NA	Madison	Wisconsin	-89.38971276	43.05427861	7.62	no_info	0 to 15.24 cm	Madison	NA	NA	NA	NA	NA	NA	NA	NA	NA	NA	NA	NA	NA	NA	NA	NA
03/23/2015	inventory_date	Elm (hybrid)	NA	Madison	Wisconsin	-89.38973152	43.05415653	7.62	no_info	0 to 15.24 cm	Madison	NA	NA	NA	NA	NA	NA	NA	NA	NA	NA	NA	NA	NA	NA	NA	NA
03/23/2015	inventory_date	Crab apple	Malus	Madison	Wisconsin	-89.38984803	43.05419788	7.62	no_info	0 to 15.24 cm	Madison	NA	NA	NA	NA	NA	NA	NA	NA	NA	NA	NA	NA	NA	NA	NA	NA
03/23/2015	inventory_date	Crab apple	Malus	Madison	Wisconsin	-89.38983862	43.05426214	5.08	no_info	0 to 15.24 cm	Madison	NA	NA	NA	NA	NA	NA	NA	NA	NA	NA	NA	NA	NA	NA	NA	NA
03/23/2015	inventory_date	Crab apple	Malus	Madison	Wisconsin	-89.38983795	43.05432858	5.08	no_info	0 to 15.24 cm	Madison	NA	NA	NA	NA	NA	NA	NA	NA	NA	NA	NA	NA	NA	NA	NA	NA
03/23/2015	inventory_date	Norway maple	Acer platanoides	Madison	Wisconsin	-89.37884872	43.05551527	25.4	introduced	15.24 to 30.48 cm	Madison	NA	NA	NA	NA	NA	NA	NA	NA	NA	NA	NA	NA	NA	NA	NA	NA
03/23/2015	inventory_date	Norway maple	Acer platanoides	Madison	Wisconsin	-89.37900181	43.05569617	30.48	introduced	15.24 to 30.48 cm	Madison	NA	NA	NA	NA	NA	NA	NA	NA	NA	NA	NA	NA	NA	NA	NA	NA
03/23/2015	inventory_date	Norway maple	Acer platanoides	Madison	Wisconsin	-89.37910311	43.05579533	22.86	introduced	15.24 to 30.48 cm	Madison	NA	NA	NA	NA	NA	NA	NA	NA	NA	NA	NA	NA	NA	NA	NA	NA
03/23/2015	inventory_date	Norway maple	Acer platanoides	Madison	Wisconsin	-89.37958002	43.05604016	20.32	introduced	15.24 to 30.48 cm	Madison	NA	NA	NA	NA	NA	NA	NA	NA	NA	NA	NA	NA	NA	NA	NA	NA
03/23/2015	inventory_date	Cottonwood	Populus	Madison	Wisconsin	-89.37976417	43.05604116	111.76	no_info	more than 76.2 cm	Madison	NA	NA	NA	NA	NA	NA	NA	NA	NA	NA	NA	NA	NA	NA	NA	NA
03/23/2015	inventory_date	Norway maple	Acer platanoides	Madison	Wisconsin	-89.38015001	43.05604326	17.78	introduced	15.24 to 30.48 cm	Madison	NA	NA	NA	NA	NA	NA	NA	NA	NA	NA	NA	NA	NA	NA	NA	NA
03/23/2015	inventory_date	Norway maple	Acer platanoides	Madison	Wisconsin	-89.38026407	43.05603745	22.86	introduced	15.24 to 30.48 cm	Madison	NA	NA	NA	NA	NA	NA	NA	NA	NA	NA	NA	NA	NA	NA	NA	NA
03/23/2015	inventory_date	Norway maple	Acer platanoides	Madison	Wisconsin	-89.38043681	43.05601053	25.4	introduced	15.24 to 30.48 cm	Madison	NA	NA	NA	NA	NA	NA	NA	NA	NA	NA	NA	NA	NA	NA	NA	NA
03/23/2015	inventory_date	Norway maple	Acer platanoides	Madison	Wisconsin	-89.38058651	43.05594918	22.86	introduced	15.24 to 30.48 cm	Madison	NA	NA	NA	NA	NA	NA	NA	NA	NA	NA	NA	NA	NA	NA	NA	NA
03/23/2015	inventory_date	Green ash	Fraxinus pennsylvanica	Madison	Wisconsin	-89.38088739	43.05597011	25.4	naturally_occurring	15.24 to 30.48 cm	Madison	NA	NA	NA	NA	NA	NA	NA	NA	NA	NA	NA	NA	NA	NA	NA	NA
03/23/2015	inventory_date	Green ash	Fraxinus pennsylvanica	Madison	Wisconsin	-89.38116719	43.05605094	20.32	naturally_occurring	15.24 to 30.48 cm	Madison	NA	NA	NA	NA	NA	NA	NA	NA	NA	NA	NA	NA	NA	NA	NA	NA
03/23/2015	inventory_date	Green ash	Fraxinus pennsylvanica	Madison	Wisconsin	-89.3813191	43.05606034	48.26	naturally_occurring	45.72 to 60.96 cm	Madison	NA	NA	NA	NA	NA	NA	NA	NA	NA	NA	NA	NA	NA	NA	NA	NA
03/23/2015	inventory_date	Green ash	Fraxinus pennsylvanica	Madison	Wisconsin	-89.38124454	43.05591846	27.94	naturally_occurring	15.24 to 30.48 cm	Madison	NA	NA	NA	NA	NA	NA	NA	NA	NA	NA	NA	NA	NA	NA	NA	NA
03/23/2015	inventory_date	Green ash	Fraxinus pennsylvanica	Madison	Wisconsin	-89.38106056	43.05590031	35.56	naturally_occurring	30.48 to 45.72 cm	Madison	NA	NA	NA	NA	NA	NA	NA	NA	NA	NA	NA	NA	NA	NA	NA	NA
03/23/2015	inventory_date	Green ash	Fraxinus pennsylvanica	Madison	Wisconsin	-89.38085708	43.05578774	25.4	naturally_occurring	15.24 to 30.48 cm	Madison	NA	NA	NA	NA	NA	NA	NA	NA	NA	NA	NA	NA	NA	NA	NA	NA
03/23/2015	inventory_date	American basswood	Tilia americana	Madison	Wisconsin	-89.39402395	43.05604033	68.58	naturally_occurring	60.96 to 76.2 cm	Madison	NA	NA	NA	NA	NA	NA	NA	NA	NA	NA	NA	NA	NA	NA	NA	NA
03/23/2015	inventory_date	Littleleaf linden	Tilia cordata	Madison	Wisconsin	-89.39478391	43.05604652	43.18	introduced	30.48 to 45.72 cm	Madison	NA	NA	NA	NA	NA	NA	NA	NA	NA	NA	NA	NA	NA	NA	NA	NA
03/23/2015	inventory_date	Littleleaf linden	Tilia cordata	Madison	Wisconsin	-89.39494173	43.0560495	35.56	introduced	30.48 to 45.72 cm	Madison	NA	NA	NA	NA	NA	NA	NA	NA	NA	NA	NA	NA	NA	NA	NA	NA
03/23/2015	inventory_date	Honeylocust var.	NA	Madison	Wisconsin	-89.39544442	43.0560586	53.34	no_info	45.72 to 60.96 cm	Madison	NA	NA	NA	NA	NA	NA	NA	NA	NA	NA	NA	NA	NA	NA	NA	NA
03/23/2015	inventory_date	Elm (hybrid)	NA	Madison	Wisconsin	-89.39556134	43.05605922	2.54	no_info	0 to 15.24 cm	Madison	NA	NA	NA	NA	NA	NA	NA	NA	NA	NA	NA	NA	NA	NA	NA	NA
03/23/2015	inventory_date	Honeylocust var.	NA	Madison	Wisconsin	-89.39579224	43.05606259	50.8	no_info	45.72 to 60.96 cm	Madison	NA	NA	NA	NA	NA	NA	NA	NA	NA	NA	NA	NA	NA	NA	NA	NA
03/23/2015	inventory_date	Honeylocust var.	NA	Madison	Wisconsin	-89.39598217	43.05607003	55.88	no_info	45.72 to 60.96 cm	Madison	NA	NA	NA	NA	NA	NA	NA	NA	NA	NA	NA	NA	NA	NA	NA	NA
03/23/2015	inventory_date	Honeylocust var.	NA	Madison	Wisconsin	-89.3961663	43.05607315	63.5	no_info	60.96 to 76.2 cm	Madison	NA	NA	NA	NA	NA	NA	NA	NA	NA	NA	NA	NA	NA	NA	NA	NA
03/23/2015	inventory_date	Crab apple	Malus	Madison	Wisconsin	-89.39819657	43.06483253	7.62	no_info	0 to 15.24 cm	Madison	NA	NA	NA	NA	NA	NA	NA	NA	NA	NA	NA	NA	NA	NA	NA	NA
03/23/2015	inventory_date	Crab apple	Malus	Madison	Wisconsin	-89.39822896	43.06480912	7.62	no_info	0 to 15.24 cm	Madison	NA	NA	NA	NA	NA	NA	NA	NA	NA	NA	NA	NA	NA	NA	NA	NA
03/23/2015	inventory_date	European ash	Fraxinus excelsior	Madison	Wisconsin	-89.39829376	43.06476016	38.1	introduced	30.48 to 45.72 cm	Madison	NA	NA	NA	NA	NA	NA	NA	NA	NA	NA	NA	NA	NA	NA	NA	NA
03/23/2015	inventory_date	Crab apple	Malus	Madison	Wisconsin	-89.39843797	43.06466339	5.08	no_info	0 to 15.24 cm	Madison	NA	NA	NA	NA	NA	NA	NA	NA	NA	NA	NA	NA	NA	NA	NA	NA
03/23/2015	inventory_date	Crab apple	Malus	Madison	Wisconsin	-89.39847335	43.06463357	5.08	no_info	0 to 15.24 cm	Madison	NA	NA	NA	NA	NA	NA	NA	NA	NA	NA	NA	NA	NA	NA	NA	NA
03/23/2015	inventory_date	Crab apple	Malus	Madison	Wisconsin	-89.39850862	43.06461446	5.08	no_info	0 to 15.24 cm	Madison	NA	NA	NA	NA	NA	NA	NA	NA	NA	NA	NA	NA	NA	NA	NA	NA
03/23/2015	inventory_date	Crab apple	Malus	Madison	Wisconsin	-89.39854109	43.06458248	5.08	no_info	0 to 15.24 cm	Madison	NA	NA	NA	NA	NA	NA	NA	NA	NA	NA	NA	NA	NA	NA	NA	NA
03/23/2015	inventory_date	Crab apple	Malus	Madison	Wisconsin	-89.39885015	43.06437082	5.08	no_info	0 to 15.24 cm	Madison	NA	NA	NA	NA	NA	NA	NA	NA	NA	NA	NA	NA	NA	NA	NA	NA
03/23/2015	inventory_date	Crab apple	Malus	Madison	Wisconsin	-89.39879122	43.06441767	5.08	no_info	0 to 15.24 cm	Madison	NA	NA	NA	NA	NA	NA	NA	NA	NA	NA	NA	NA	NA	NA	NA	NA
03/23/2015	inventory_date	Honeylocust var.	NA	Madison	Wisconsin	-89.3986911	43.06449002	45.72	no_info	30.48 to 45.72 cm	Madison	NA	NA	NA	NA	NA	NA	NA	NA	NA	NA	NA	NA	NA	NA	NA	NA
03/23/2015	inventory_date	Norway maple	Acer platanoides	Madison	Wisconsin	-89.39955466	43.06408087	17.78	introduced	15.24 to 30.48 cm	Madison	NA	NA	NA	NA	NA	NA	NA	NA	NA	NA	NA	NA	NA	NA	NA	NA
03/23/2015	inventory_date	Norway maple	Acer platanoides	Madison	Wisconsin	-89.39969004	43.06398941	17.78	introduced	15.24 to 30.48 cm	Madison	NA	NA	NA	NA	NA	NA	NA	NA	NA	NA	NA	NA	NA	NA	NA	NA
03/23/2015	inventory_date	Norway maple	Acer platanoides	Madison	Wisconsin	-89.39980195	43.0639064	25.4	introduced	15.24 to 30.48 cm	Madison	NA	NA	NA	NA	NA	NA	NA	NA	NA	NA	NA	NA	NA	NA	NA	NA
03/23/2015	inventory_date	Norway maple	Acer platanoides	Madison	Wisconsin	-89.39999031	43.06377878	12.7	introduced	0 to 15.24 cm	Madison	NA	NA	NA	NA	NA	NA	NA	NA	NA	NA	NA	NA	NA	NA	NA	NA
03/23/2015	inventory_date	Norway maple	Acer platanoides	Madison	Wisconsin	-89.40014045	43.06367239	22.86	introduced	15.24 to 30.48 cm	Madison	NA	NA	NA	NA	NA	NA	NA	NA	NA	NA	NA	NA	NA	NA	NA	NA
03/23/2015	inventory_date	Crab apple	Malus	Madison	Wisconsin	-89.40028382	43.0633634	5.08	no_info	0 to 15.24 cm	Madison	NA	NA	NA	NA	NA	NA	NA	NA	NA	NA	NA	NA	NA	NA	NA	NA
03/23/2015	inventory_date	Hawthorn	Crataegus	Madison	Wisconsin	-89.40022781	43.06341026	35.56	no_info	30.48 to 45.72 cm	Madison	NA	NA	NA	NA	NA	NA	NA	NA	NA	NA	NA	NA	NA	NA	NA	NA
03/23/2015	inventory_date	Crab apple	Malus	Madison	Wisconsin	-89.4001867	43.06342827	2.54	no_info	0 to 15.24 cm	Madison	NA	NA	NA	NA	NA	NA	NA	NA	NA	NA	NA	NA	NA	NA	NA	NA
03/23/2015	inventory_date	Crab apple	Malus	Madison	Wisconsin	-89.40015427	43.06345596	7.62	no_info	0 to 15.24 cm	Madison	NA	NA	NA	NA	NA	NA	NA	NA	NA	NA	NA	NA	NA	NA	NA	NA
03/23/2015	inventory_date	Crab apple	Malus	Madison	Wisconsin	-89.40010714	43.06349215	5.08	no_info	0 to 15.24 cm	Madison	NA	NA	NA	NA	NA	NA	NA	NA	NA	NA	NA	NA	NA	NA	NA	NA
03/23/2015	inventory_date	White ash	Fraxinus americana	Madison	Wisconsin	-89.39938878	43.06400283	7.62	naturally_occurring	0 to 15.24 cm	Madison	NA	NA	NA	NA	NA	NA	NA	NA	NA	NA	NA	NA	NA	NA	NA	NA
03/23/2015	inventory_date	White ash	Fraxinus americana	Madison	Wisconsin	-89.39945941	43.06395604	7.62	naturally_occurring	0 to 15.24 cm	Madison	NA	NA	NA	NA	NA	NA	NA	NA	NA	NA	NA	NA	NA	NA	NA	NA
03/23/2015	inventory_date	Hawthorn	Crataegus	Madison	Wisconsin	-89.39962131	43.06384328	20.32	no_info	15.24 to 30.48 cm	Madison	NA	NA	NA	NA	NA	NA	NA	NA	NA	NA	NA	NA	NA	NA	NA	NA
03/23/2015	inventory_date	Bur oak	Quercus macrocarpa	Madison	Wisconsin	-89.39968323	43.06379002	7.62	naturally_occurring	0 to 15.24 cm	Madison	NA	NA	NA	NA	NA	NA	NA	NA	NA	NA	NA	NA	NA	NA	NA	NA
03/23/2015	inventory_date	Crab apple	Malus	Madison	Wisconsin	-89.39975095	43.06374108	25.4	no_info	15.24 to 30.48 cm	Madison	NA	NA	NA	NA	NA	NA	NA	NA	NA	NA	NA	NA	NA	NA	NA	NA
03/23/2015	inventory_date	Crab apple	Malus	Madison	Wisconsin	-89.39981278	43.06369639	30.48	no_info	15.24 to 30.48 cm	Madison	NA	NA	NA	NA	NA	NA	NA	NA	NA	NA	NA	NA	NA	NA	NA	NA
03/23/2015	inventory_date	Honeylocust var.	NA	Madison	Wisconsin	-89.39633584	43.05607405	50.8	no_info	45.72 to 60.96 cm	Madison	NA	NA	NA	NA	NA	NA	NA	NA	NA	NA	NA	NA	NA	NA	NA	NA
03/23/2015	inventory_date	Honeylocust var.	NA	Madison	Wisconsin	-89.39652875	43.05607508	45.72	no_info	30.48 to 45.72 cm	Madison	NA	NA	NA	NA	NA	NA	NA	NA	NA	NA	NA	NA	NA	NA	NA	NA
03/23/2015	inventory_date	Honeylocust var.	NA	Madison	Wisconsin	-89.39675381	43.05607841	43.18	no_info	30.48 to 45.72 cm	Madison	NA	NA	NA	NA	NA	NA	NA	NA	NA	NA	NA	NA	NA	NA	NA	NA
03/23/2015	inventory_date	Honeylocust var.	NA	Madison	Wisconsin	-89.39690873	43.05607923	38.1	no_info	30.48 to 45.72 cm	Madison	NA	NA	NA	NA	NA	NA	NA	NA	NA	NA	NA	NA	NA	NA	NA	NA
03/23/2015	inventory_date	Norway maple	Acer platanoides	Madison	Wisconsin	-89.39708993	43.05608234	30.48	introduced	15.24 to 30.48 cm	Madison	NA	NA	NA	NA	NA	NA	NA	NA	NA	NA	NA	NA	NA	NA	NA	NA
03/23/2015	inventory_date	Norway maple	Acer platanoides	Madison	Wisconsin	-89.39724485	43.05608316	20.32	introduced	15.24 to 30.48 cm	Madison	NA	NA	NA	NA	NA	NA	NA	NA	NA	NA	NA	NA	NA	NA	NA	NA
03/23/2015	inventory_date	Norway maple	Acer platanoides	Madison	Wisconsin	-89.39737637	43.056086	27.94	introduced	15.24 to 30.48 cm	Madison	NA	NA	NA	NA	NA	NA	NA	NA	NA	NA	NA	NA	NA	NA	NA	NA
03/23/2015	inventory_date	Norway maple	Acer platanoides	Madison	Wisconsin	-89.39755755	43.05609124	30.48	introduced	15.24 to 30.48 cm	Madison	NA	NA	NA	NA	NA	NA	NA	NA	NA	NA	NA	NA	NA	NA	NA	NA
03/23/2015	inventory_date	Norway maple	Acer platanoides	Madison	Wisconsin	-89.39781058	43.0562212	10.16	introduced	0 to 15.24 cm	Madison	NA	NA	NA	NA	NA	NA	NA	NA	NA	NA	NA	NA	NA	NA	NA	NA
03/23/2015	inventory_date	Norway maple	Acer platanoides	Madison	Wisconsin	-89.39762063	43.05621591	22.86	introduced	15.24 to 30.48 cm	Madison	NA	NA	NA	NA	NA	NA	NA	NA	NA	NA	NA	NA	NA	NA	NA	NA
03/23/2015	inventory_date	Norway maple	Acer platanoides	Madison	Wisconsin	-89.39745696	43.0562129	48.26	introduced	45.72 to 60.96 cm	Madison	NA	NA	NA	NA	NA	NA	NA	NA	NA	NA	NA	NA	NA	NA	NA	NA
03/23/2015	inventory_date	Norway maple	Acer platanoides	Madison	Wisconsin	-89.39730206	43.05620993	58.42	introduced	45.72 to 60.96 cm	Madison	NA	NA	NA	NA	NA	NA	NA	NA	NA	NA	NA	NA	NA	NA	NA	NA
03/23/2015	inventory_date	Norway maple	Acer platanoides	Madison	Wisconsin	-89.39718811	43.05620504	22.86	introduced	15.24 to 30.48 cm	Madison	NA	NA	NA	NA	NA	NA	NA	NA	NA	NA	NA	NA	NA	NA	NA	NA
03/23/2015	inventory_date	Norway maple	Acer platanoides	Madison	Wisconsin	-89.39705945	43.05620865	55.88	introduced	45.72 to 60.96 cm	Madison	NA	NA	NA	NA	NA	NA	NA	NA	NA	NA	NA	NA	NA	NA	NA	NA
03/23/2015	inventory_date	Honeylocust var.	NA	Madison	Wisconsin	-89.39687829	43.05620126	55.88	no_info	45.72 to 60.96 cm	Madison	NA	NA	NA	NA	NA	NA	NA	NA	NA	NA	NA	NA	NA	NA	NA	NA
03/23/2015	inventory_date	Honeylocust var.	NA	Madison	Wisconsin	-89.39669119	43.05620241	53.34	no_info	45.72 to 60.96 cm	Madison	NA	NA	NA	NA	NA	NA	NA	NA	NA	NA	NA	NA	NA	NA	NA	NA
03/23/2015	inventory_date	Honeylocust var.	NA	Madison	Wisconsin	-89.39653045	43.05619941	58.42	no_info	45.72 to 60.96 cm	Madison	NA	NA	NA	NA	NA	NA	NA	NA	NA	NA	NA	NA	NA	NA	NA	NA
03/23/2015	inventory_date	Honeylocust var.	NA	Madison	Wisconsin	-89.39633755	43.05619625	48.26	no_info	45.72 to 60.96 cm	Madison	NA	NA	NA	NA	NA	NA	NA	NA	NA	NA	NA	NA	NA	NA	NA	NA
03/23/2015	inventory_date	Honeylocust var.	NA	Madison	Wisconsin	-89.39616516	43.0561889	48.26	no_info	45.72 to 60.96 cm	Madison	NA	NA	NA	NA	NA	NA	NA	NA	NA	NA	NA	NA	NA	NA	NA	NA
03/23/2015	inventory_date	Honeylocust var.	NA	Madison	Wisconsin	-89.39602775	43.05619032	48.26	no_info	45.72 to 60.96 cm	Madison	NA	NA	NA	NA	NA	NA	NA	NA	NA	NA	NA	NA	NA	NA	NA	NA
03/23/2015	inventory_date	Honeylocust var.	NA	Madison	Wisconsin	-89.39579393	43.05618693	63.5	no_info	60.96 to 76.2 cm	Madison	NA	NA	NA	NA	NA	NA	NA	NA	NA	NA	NA	NA	NA	NA	NA	NA
03/23/2015	inventory_date	Green ash	Fraxinus pennsylvanica	Madison	Wisconsin	-89.39538768	43.05618049	30.48	naturally_occurring	15.24 to 30.48 cm	Madison	NA	NA	NA	NA	NA	NA	NA	NA	NA	NA	NA	NA	NA	NA	NA	NA
03/23/2015	inventory_date	Norway maple	Acer platanoides	Madison	Wisconsin	-89.39526659	43.05659999	45.72	introduced	30.48 to 45.72 cm	Madison	NA	NA	NA	NA	NA	NA	NA	NA	NA	NA	NA	NA	NA	NA	NA	NA
03/23/2015	inventory_date	Green ash	Fraxinus pennsylvanica	Madison	Wisconsin	-89.3952653	43.05673074	35.56	naturally_occurring	30.48 to 45.72 cm	Madison	NA	NA	NA	NA	NA	NA	NA	NA	NA	NA	NA	NA	NA	NA	NA	NA
03/23/2015	inventory_date	Green ash	Fraxinus pennsylvanica	Madison	Wisconsin	-89.39525217	43.05687643	38.1	naturally_occurring	30.48 to 45.72 cm	Madison	NA	NA	NA	NA	NA	NA	NA	NA	NA	NA	NA	NA	NA	NA	NA	NA
03/23/2015	inventory_date	Green ash	Fraxinus pennsylvanica	Madison	Wisconsin	-89.39525401	43.05698577	38.1	naturally_occurring	30.48 to 45.72 cm	Madison	NA	NA	NA	NA	NA	NA	NA	NA	NA	NA	NA	NA	NA	NA	NA	NA
03/23/2015	inventory_date	Green ash	Fraxinus pennsylvanica	Madison	Wisconsin	-89.39510489	43.05698926	22.86	naturally_occurring	15.24 to 30.48 cm	Madison	NA	NA	NA	NA	NA	NA	NA	NA	NA	NA	NA	NA	NA	NA	NA	NA
03/23/2015	inventory_date	Green ash	Fraxinus pennsylvanica	Madison	Wisconsin	-89.39510925	43.05684352	22.86	naturally_occurring	15.24 to 30.48 cm	Madison	NA	NA	NA	NA	NA	NA	NA	NA	NA	NA	NA	NA	NA	NA	NA	NA
03/23/2015	inventory_date	Silver maple	Acer saccharinum	Madison	Wisconsin	-89.39510733	43.05674276	73.66	naturally_occurring	60.96 to 76.2 cm	Madison	NA	NA	NA	NA	NA	NA	NA	NA	NA	NA	NA	NA	NA	NA	NA	NA
03/23/2015	inventory_date	Green ash	Fraxinus pennsylvanica	Madison	Wisconsin	-89.39512055	43.05658849	22.86	naturally_occurring	15.24 to 30.48 cm	Madison	NA	NA	NA	NA	NA	NA	NA	NA	NA	NA	NA	NA	NA	NA	NA	NA
03/23/2015	inventory_date	Green ash	Fraxinus pennsylvanica	Madison	Wisconsin	-89.39512178	43.05646417	35.56	naturally_occurring	30.48 to 45.72 cm	Madison	NA	NA	NA	NA	NA	NA	NA	NA	NA	NA	NA	NA	NA	NA	NA	NA
03/23/2015	inventory_date	White ash	Fraxinus americana	Madison	Wisconsin	-89.39512365	43.05627554	68.58	naturally_occurring	60.96 to 76.2 cm	Madison	NA	NA	NA	NA	NA	NA	NA	NA	NA	NA	NA	NA	NA	NA	NA	NA
03/23/2015	inventory_date	Siberian elm	Ulmus pumila	Madison	Wisconsin	-89.39503992	43.05617006	73.66	introduced	60.96 to 76.2 cm	Madison	NA	NA	NA	NA	NA	NA	NA	NA	NA	NA	NA	NA	NA	NA	NA	NA
03/23/2015	inventory_date	Norway maple	Acer platanoides	Madison	Wisconsin	-89.39484109	43.05617544	43.18	introduced	30.48 to 45.72 cm	Madison	NA	NA	NA	NA	NA	NA	NA	NA	NA	NA	NA	NA	NA	NA	NA	NA
03/23/2015	inventory_date	Norway maple	Acer platanoides	Madison	Wisconsin	-89.39460732	43.05616776	38.1	introduced	30.48 to 45.72 cm	Madison	NA	NA	NA	NA	NA	NA	NA	NA	NA	NA	NA	NA	NA	NA	NA	NA
03/23/2015	inventory_date	Linden	Tilia	Madison	Wisconsin	-89.39448455	43.05616711	5.08	no_info	0 to 15.24 cm	Madison	NA	NA	NA	NA	NA	NA	NA	NA	NA	NA	NA	NA	NA	NA	NA	NA
03/23/2015	inventory_date	Littleleaf linden	Tilia cordata	Madison	Wisconsin	-89.39398768	43.05616018	43.18	introduced	30.48 to 45.72 cm	Madison	NA	NA	NA	NA	NA	NA	NA	NA	NA	NA	NA	NA	NA	NA	NA	NA
03/23/2015	inventory_date	Green ash	Fraxinus pennsylvanica	Madison	Wisconsin	-89.39390435	43.05660346	45.72	naturally_occurring	30.48 to 45.72 cm	Madison	NA	NA	NA	NA	NA	NA	NA	NA	NA	NA	NA	NA	NA	NA	NA	NA
03/23/2015	inventory_date	Norway maple	Acer platanoides	Madison	Wisconsin	-89.39389771	43.05668381	76.2	introduced	60.96 to 76.2 cm	Madison	NA	NA	NA	NA	NA	NA	NA	NA	NA	NA	NA	NA	NA	NA	NA	NA
03/23/2015	inventory_date	Green ash	Fraxinus pennsylvanica	Madison	Wisconsin	-89.39389323	43.05684026	40.64	naturally_occurring	30.48 to 45.72 cm	Madison	NA	NA	NA	NA	NA	NA	NA	NA	NA	NA	NA	NA	NA	NA	NA	NA
03/23/2015	inventory_date	Green ash	Fraxinus pennsylvanica	Madison	Wisconsin	-89.39374405	43.05685019	50.8	naturally_occurring	45.72 to 60.96 cm	Madison	NA	NA	NA	NA	NA	NA	NA	NA	NA	NA	NA	NA	NA	NA	NA	NA
03/23/2015	inventory_date	Green ash	Fraxinus pennsylvanica	Madison	Wisconsin	-89.39373914	43.05675584	53.34	naturally_occurring	45.72 to 60.96 cm	Madison	NA	NA	NA	NA	NA	NA	NA	NA	NA	NA	NA	NA	NA	NA	NA	NA
03/23/2015	inventory_date	Green ash	Fraxinus pennsylvanica	Madison	Wisconsin	-89.39374309	43.05665297	60.96	naturally_occurring	45.72 to 60.96 cm	Madison	NA	NA	NA	NA	NA	NA	NA	NA	NA	NA	NA	NA	NA	NA	NA	NA
03/23/2015	inventory_date	Green ash	Fraxinus pennsylvanica	Madison	Wisconsin	-89.39361943	43.05615286	15.24	naturally_occurring	0 to 15.24 cm	Madison	NA	NA	NA	NA	NA	NA	NA	NA	NA	NA	NA	NA	NA	NA	NA	NA
03/23/2015	inventory_date	Green ash	Fraxinus pennsylvanica	Madison	Wisconsin	-89.39342355	43.0561561	63.5	naturally_occurring	60.96 to 76.2 cm	Madison	NA	NA	NA	NA	NA	NA	NA	NA	NA	NA	NA	NA	NA	NA	NA	NA
03/23/2015	inventory_date	Norway maple	Acer platanoides	Madison	Wisconsin	-89.39321603	43.05615285	50.8	introduced	45.72 to 60.96 cm	Madison	NA	NA	NA	NA	NA	NA	NA	NA	NA	NA	NA	NA	NA	NA	NA	NA
03/23/2015	inventory_date	Norway maple	Acer platanoides	Madison	Wisconsin	-89.3930436	43.05614979	53.34	introduced	45.72 to 60.96 cm	Madison	NA	NA	NA	NA	NA	NA	NA	NA	NA	NA	NA	NA	NA	NA	NA	NA
03/23/2015	inventory_date	Norway maple	Acer platanoides	Madison	Wisconsin	-89.39289454	43.05614685	68.58	introduced	60.96 to 76.2 cm	Madison	NA	NA	NA	NA	NA	NA	NA	NA	NA	NA	NA	NA	NA	NA	NA	NA
03/23/2015	inventory_date	Green ash	Fraxinus pennsylvanica	Madison	Wisconsin	-89.39267826	43.05614355	25.4	naturally_occurring	15.24 to 30.48 cm	Madison	NA	NA	NA	NA	NA	NA	NA	NA	NA	NA	NA	NA	NA	NA	NA	NA
03/23/2015	inventory_date	Green ash	Fraxinus pennsylvanica	Madison	Wisconsin	-89.39229247	43.0561372	43.18	naturally_occurring	30.48 to 45.72 cm	Madison	NA	NA	NA	NA	NA	NA	NA	NA	NA	NA	NA	NA	NA	NA	NA	NA
03/23/2015	inventory_date	Green ash	Fraxinus pennsylvanica	Madison	Wisconsin	-89.39212588	43.05613417	66.04	naturally_occurring	60.96 to 76.2 cm	Madison	NA	NA	NA	NA	NA	NA	NA	NA	NA	NA	NA	NA	NA	NA	NA	NA
03/23/2015	inventory_date	Green ash	Fraxinus pennsylvanica	Madison	Wisconsin	-89.39193296	43.05613314	76.2	naturally_occurring	60.96 to 76.2 cm	Madison	NA	NA	NA	NA	NA	NA	NA	NA	NA	NA	NA	NA	NA	NA	NA	NA
03/23/2015	inventory_date	Green ash	Fraxinus pennsylvanica	Madison	Wisconsin	-89.39180629	43.05623107	48.26	naturally_occurring	45.72 to 60.96 cm	Madison	NA	NA	NA	NA	NA	NA	NA	NA	NA	NA	NA	NA	NA	NA	NA	NA
03/23/2015	inventory_date	Green ash	Fraxinus pennsylvanica	Madison	Wisconsin	-89.39180187	43.0563811	38.1	naturally_occurring	30.48 to 45.72 cm	Madison	NA	NA	NA	NA	NA	NA	NA	NA	NA	NA	NA	NA	NA	NA	NA	NA
03/23/2015	inventory_date	Norway maple	Acer platanoides	Madison	Wisconsin	-89.39179585	43.05669188	25.4	introduced	15.24 to 30.48 cm	Madison	NA	NA	NA	NA	NA	NA	NA	NA	NA	NA	NA	NA	NA	NA	NA	NA
03/23/2015	inventory_date	River birch	Betula nigra	Madison	Wisconsin	-89.39121799	43.05685573	27.94	naturally_occurring	15.24 to 30.48 cm	Madison	NA	NA	NA	NA	NA	NA	NA	NA	NA	NA	NA	NA	NA	NA	NA	NA
03/23/2015	inventory_date	Norway maple	Acer platanoides	Madison	Wisconsin	-89.39096953	43.0568544	43.18	introduced	30.48 to 45.72 cm	Madison	NA	NA	NA	NA	NA	NA	NA	NA	NA	NA	NA	NA	NA	NA	NA	NA
03/23/2015	inventory_date	Norway maple	Acer platanoides	Madison	Wisconsin	-89.39065397	43.05683985	40.64	introduced	30.48 to 45.72 cm	Madison	NA	NA	NA	NA	NA	NA	NA	NA	NA	NA	NA	NA	NA	NA	NA	NA
03/23/2015	inventory_date	Stump	NA	Madison	Wisconsin	-89.38995543	43.05682968	45.72	no_info	30.48 to 45.72 cm	Madison	NA	NA	NA	NA	NA	NA	NA	NA	NA	NA	NA	NA	NA	NA	NA	NA
03/23/2015	inventory_date	Norway maple	Acer platanoides	Madison	Wisconsin	-89.38982677	43.05683328	35.56	introduced	30.48 to 45.72 cm	Madison	NA	NA	NA	NA	NA	NA	NA	NA	NA	NA	NA	NA	NA	NA	NA	NA
03/23/2015	inventory_date	Stump	NA	Madison	Wisconsin	-89.39409054	43.05695252	45.72	no_info	30.48 to 45.72 cm	Madison	NA	NA	NA	NA	NA	NA	NA	NA	NA	NA	NA	NA	NA	NA	NA	NA
03/23/2015	inventory_date	Norway maple	Acer platanoides	Madison	Wisconsin	-89.3945544	43.05704716	50.8	introduced	45.72 to 60.96 cm	Madison	NA	NA	NA	NA	NA	NA	NA	NA	NA	NA	NA	NA	NA	NA	NA	NA
03/23/2015	inventory_date	Green ash	Fraxinus pennsylvanica	Madison	Wisconsin	-89.39477625	43.05707835	71.12	naturally_occurring	60.96 to 76.2 cm	Madison	NA	NA	NA	NA	NA	NA	NA	NA	NA	NA	NA	NA	NA	NA	NA	NA
03/23/2015	inventory_date	Norway maple	Acer platanoides	Madison	Wisconsin	-89.39541977	43.05703676	48.26	introduced	45.72 to 60.96 cm	Madison	NA	NA	NA	NA	NA	NA	NA	NA	NA	NA	NA	NA	NA	NA	NA	NA
03/23/2015	inventory_date	Stump	NA	Madison	Wisconsin	-89.39574762	43.05699134	45.72	no_info	30.48 to 45.72 cm	Madison	NA	NA	NA	NA	NA	NA	NA	NA	NA	NA	NA	NA	NA	NA	NA	NA
03/23/2015	inventory_date	Norway maple	Acer platanoides	Madison	Wisconsin	-89.39593504	43.05695696	50.8	introduced	45.72 to 60.96 cm	Madison	NA	NA	NA	NA	NA	NA	NA	NA	NA	NA	NA	NA	NA	NA	NA	NA
03/23/2015	inventory_date	Norway maple	Acer platanoides	Madison	Wisconsin	-89.39612229	43.05694081	55.88	introduced	45.72 to 60.96 cm	Madison	NA	NA	NA	NA	NA	NA	NA	NA	NA	NA	NA	NA	NA	NA	NA	NA
03/23/2015	inventory_date	Green ash	Fraxinus pennsylvanica	Madison	Wisconsin	-89.39652895	43.05690652	78.74	naturally_occurring	more than 76.2 cm	Madison	NA	NA	NA	NA	NA	NA	NA	NA	NA	NA	NA	NA	NA	NA	NA	NA
03/23/2015	inventory_date	Norway maple	Acer platanoides	Madison	Wisconsin	-89.3966958	43.05688383	17.78	introduced	15.24 to 30.48 cm	Madison	NA	NA	NA	NA	NA	NA	NA	NA	NA	NA	NA	NA	NA	NA	NA	NA
03/23/2015	inventory_date	Norway maple	Acer platanoides	Madison	Wisconsin	-89.39687123	43.05688047	48.26	introduced	45.72 to 60.96 cm	Madison	NA	NA	NA	NA	NA	NA	NA	NA	NA	NA	NA	NA	NA	NA	NA	NA
03/23/2015	inventory_date	Norway maple	Acer platanoides	Madison	Wisconsin	-89.3970669	43.05689866	58.42	introduced	45.72 to 60.96 cm	Madison	NA	NA	NA	NA	NA	NA	NA	NA	NA	NA	NA	NA	NA	NA	NA	NA
03/23/2015	inventory_date	Stump	NA	Madison	Wisconsin	-89.39735851	43.05697094	53.34	no_info	45.72 to 60.96 cm	Madison	NA	NA	NA	NA	NA	NA	NA	NA	NA	NA	NA	NA	NA	NA	NA	NA
03/23/2015	inventory_date	Norway maple	Acer platanoides	Madison	Wisconsin	-89.3976146	43.05708805	58.42	introduced	45.72 to 60.96 cm	Madison	NA	NA	NA	NA	NA	NA	NA	NA	NA	NA	NA	NA	NA	NA	NA	NA
03/23/2015	inventory_date	Norway maple	Acer platanoides	Madison	Wisconsin	-89.39978726	43.06147674	12.7	introduced	0 to 15.24 cm	Madison	NA	NA	NA	NA	NA	NA	NA	NA	NA	NA	NA	NA	NA	NA	NA	NA
03/23/2015	inventory_date	Freeman maple	Acer freemanii	Madison	Wisconsin	-89.39979266	43.06181974	5.08	naturally_occurring	0 to 15.24 cm	Madison	NA	NA	NA	NA	NA	NA	NA	NA	NA	NA	NA	NA	NA	NA	NA	NA
03/23/2015	inventory_date	Freeman maple	Acer freemanii	Madison	Wisconsin	-89.39979429	43.06195051	2.54	naturally_occurring	0 to 15.24 cm	Madison	NA	NA	NA	NA	NA	NA	NA	NA	NA	NA	NA	NA	NA	NA	NA	NA
03/23/2015	inventory_date	Norway maple	Acer platanoides	Madison	Wisconsin	-89.39993991	43.06200701	50.8	introduced	45.72 to 60.96 cm	Madison	NA	NA	NA	NA	NA	NA	NA	NA	NA	NA	NA	NA	NA	NA	NA	NA
03/23/2015	inventory_date	Littleleaf linden	Tilia cordata	Madison	Wisconsin	-89.40014753	43.06200167	55.88	introduced	45.72 to 60.96 cm	Madison	NA	NA	NA	NA	NA	NA	NA	NA	NA	NA	NA	NA	NA	NA	NA	NA
03/23/2015	inventory_date	Littleleaf linden	Tilia cordata	Madison	Wisconsin	-89.40034049	43.06200055	27.94	introduced	15.24 to 30.48 cm	Madison	NA	NA	NA	NA	NA	NA	NA	NA	NA	NA	NA	NA	NA	NA	NA	NA
03/23/2015	inventory_date	Littleleaf linden	Tilia cordata	Madison	Wisconsin	-89.40032446	43.06214408	38.1	introduced	30.48 to 45.72 cm	Madison	NA	NA	NA	NA	NA	NA	NA	NA	NA	NA	NA	NA	NA	NA	NA	NA
03/23/2015	inventory_date	Green ash	Fraxinus pennsylvanica	Madison	Wisconsin	-89.4000993	43.06214933	91.44	naturally_occurring	more than 76.2 cm	Madison	NA	NA	NA	NA	NA	NA	NA	NA	NA	NA	NA	NA	NA	NA	NA	NA
03/23/2015	inventory_date	Norway maple	Acer platanoides	Madison	Wisconsin	-89.39994157	43.06213563	68.58	introduced	60.96 to 76.2 cm	Madison	NA	NA	NA	NA	NA	NA	NA	NA	NA	NA	NA	NA	NA	NA	NA	NA
03/23/2015	inventory_date	Norway maple	Acer platanoides	Madison	Wisconsin	-89.39978546	43.06225485	43.18	introduced	30.48 to 45.72 cm	Madison	NA	NA	NA	NA	NA	NA	NA	NA	NA	NA	NA	NA	NA	NA	NA	NA
03/23/2015	inventory_date	Stump	NA	Madison	Wisconsin	-89.39978567	43.0625303	38.1	no_info	30.48 to 45.72 cm	Madison	NA	NA	NA	NA	NA	NA	NA	NA	NA	NA	NA	NA	NA	NA	NA	NA
03/23/2015	inventory_date	Green ash	Fraxinus pennsylvanica	Madison	Wisconsin	-89.39979278	43.06269968	53.34	naturally_occurring	45.72 to 60.96 cm	Madison	NA	NA	NA	NA	NA	NA	NA	NA	NA	NA	NA	NA	NA	NA	NA	NA
03/23/2015	inventory_date	Japanese tree lilac	Syringa reticulata	Madison	Wisconsin	-89.40006963	43.06308699	10.16	introduced	0 to 15.24 cm	Madison	NA	NA	NA	NA	NA	NA	NA	NA	NA	NA	NA	NA	NA	NA	NA	NA
03/23/2015	inventory_date	Norway maple	Acer platanoides	Madison	Wisconsin	-89.39977992	43.06133093	45.72	introduced	30.48 to 45.72 cm	Madison	NA	NA	NA	NA	NA	NA	NA	NA	NA	NA	NA	NA	NA	NA	NA	NA
03/23/2015	inventory_date	Norway maple	Acer platanoides	Madison	Wisconsin	-89.39977492	43.06124517	45.72	introduced	30.48 to 45.72 cm	Madison	NA	NA	NA	NA	NA	NA	NA	NA	NA	NA	NA	NA	NA	NA	NA	NA
03/23/2015	inventory_date	Linden	Tilia	Madison	Wisconsin	-89.39992007	43.06105086	15.24	no_info	0 to 15.24 cm	Madison	NA	NA	NA	NA	NA	NA	NA	NA	NA	NA	NA	NA	NA	NA	NA	NA
03/23/2015	inventory_date	Linden	Tilia	Madison	Wisconsin	-89.40036731	43.06105536	22.86	no_info	15.24 to 30.48 cm	Madison	NA	NA	NA	NA	NA	NA	NA	NA	NA	NA	NA	NA	NA	NA	NA	NA
03/23/2015	inventory_date	Linden	Tilia	Madison	Wisconsin	-89.40032494	43.06090509	30.48	no_info	15.24 to 30.48 cm	Madison	NA	NA	NA	NA	NA	NA	NA	NA	NA	NA	NA	NA	NA	NA	NA	NA
03/23/2015	inventory_date	Linden	Tilia	Madison	Wisconsin	-89.40016403	43.0609171	40.64	no_info	30.48 to 45.72 cm	Madison	NA	NA	NA	NA	NA	NA	NA	NA	NA	NA	NA	NA	NA	NA	NA	NA
03/23/2015	inventory_date	Linden	Tilia	Madison	Wisconsin	-89.40001496	43.06091417	43.18	no_info	30.48 to 45.72 cm	Madison	NA	NA	NA	NA	NA	NA	NA	NA	NA	NA	NA	NA	NA	NA	NA	NA
03/23/2015	inventory_date	Linden	Tilia	Madison	Wisconsin	-89.39989511	43.06091354	35.56	no_info	30.48 to 45.72 cm	Madison	NA	NA	NA	NA	NA	NA	NA	NA	NA	NA	NA	NA	NA	NA	NA	NA
03/23/2015	inventory_date	Honeylocust var.	NA	Madison	Wisconsin	-89.39978773	43.06083366	60.96	no_info	45.72 to 60.96 cm	Madison	NA	NA	NA	NA	NA	NA	NA	NA	NA	NA	NA	NA	NA	NA	NA	NA
03/23/2015	inventory_date	Honeylocust var.	NA	Madison	Wisconsin	-89.3997802	43.06070715	71.12	no_info	60.96 to 76.2 cm	Madison	NA	NA	NA	NA	NA	NA	NA	NA	NA	NA	NA	NA	NA	NA	NA	NA
03/23/2015	inventory_date	Honeylocust var.	NA	Madison	Wisconsin	-89.3997752	43.06062138	71.12	no_info	60.96 to 76.2 cm	Madison	NA	NA	NA	NA	NA	NA	NA	NA	NA	NA	NA	NA	NA	NA	NA	NA
03/23/2015	inventory_date	Honeylocust var.	NA	Madison	Wisconsin	-89.39977767	43.0603706	43.18	no_info	30.48 to 45.72 cm	Madison	NA	NA	NA	NA	NA	NA	NA	NA	NA	NA	NA	NA	NA	NA	NA	NA
03/23/2015	inventory_date	Honeylocust var.	NA	Madison	Wisconsin	-89.3997762	43.06022268	22.86	no_info	15.24 to 30.48 cm	Madison	NA	NA	NA	NA	NA	NA	NA	NA	NA	NA	NA	NA	NA	NA	NA	NA
03/23/2015	inventory_date	Honeylocust var.	NA	Madison	Wisconsin	-89.39976911	43.06005115	71.12	no_info	60.96 to 76.2 cm	Madison	NA	NA	NA	NA	NA	NA	NA	NA	NA	NA	NA	NA	NA	NA	NA	NA
03/23/2015	inventory_date	Silver maple	Acer saccharinum	Madison	Wisconsin	-89.40000093	43.05996235	99.06	naturally_occurring	more than 76.2 cm	Madison	NA	NA	NA	NA	NA	NA	NA	NA	NA	NA	NA	NA	NA	NA	NA	NA
03/23/2015	inventory_date	Norway maple	Acer platanoides	Madison	Wisconsin	-89.40031958	43.05996188	33.02	introduced	30.48 to 45.72 cm	Madison	NA	NA	NA	NA	NA	NA	NA	NA	NA	NA	NA	NA	NA	NA	NA	NA
03/23/2015	inventory_date	Honeylocust var.	NA	Madison	Wisconsin	-89.40042025	43.05983166	68.58	no_info	60.96 to 76.2 cm	Madison	NA	NA	NA	NA	NA	NA	NA	NA	NA	NA	NA	NA	NA	NA	NA	NA
03/23/2015	inventory_date	Norway maple	Acer platanoides	Madison	Wisconsin	-89.40029754	43.05982458	53.34	introduced	45.72 to 60.96 cm	Madison	NA	NA	NA	NA	NA	NA	NA	NA	NA	NA	NA	NA	NA	NA	NA	NA
03/23/2015	inventory_date	Stump	NA	Madison	Wisconsin	-89.4001163	43.05982362	45.72	no_info	30.48 to 45.72 cm	Madison	NA	NA	NA	NA	NA	NA	NA	NA	NA	NA	NA	NA	NA	NA	NA	NA
03/23/2015	inventory_date	Honeylocust var.	NA	Madison	Wisconsin	-89.39998768	43.05982294	73.66	no_info	60.96 to 76.2 cm	Madison	NA	NA	NA	NA	NA	NA	NA	NA	NA	NA	NA	NA	NA	NA	NA	NA
03/23/2015	inventory_date	Honeylocust var.	NA	Madison	Wisconsin	-89.39984733	43.05982649	60.96	no_info	45.72 to 60.96 cm	Madison	NA	NA	NA	NA	NA	NA	NA	NA	NA	NA	NA	NA	NA	NA	NA	NA
03/23/2015	inventory_date	Stump	NA	Madison	Wisconsin	-89.39977223	43.05973392	27.94	no_info	15.24 to 30.48 cm	Madison	NA	NA	NA	NA	NA	NA	NA	NA	NA	NA	NA	NA	NA	NA	NA	NA
03/23/2015	inventory_date	Littleleaf linden	Tilia cordata	Madison	Wisconsin	-89.39973308	43.05955365	30.48	introduced	15.24 to 30.48 cm	Madison	NA	NA	NA	NA	NA	NA	NA	NA	NA	NA	NA	NA	NA	NA	NA	NA
03/23/2015	inventory_date	Littleleaf linden	Tilia cordata	Madison	Wisconsin	-89.39967247	43.05947402	40.64	introduced	30.48 to 45.72 cm	Madison	NA	NA	NA	NA	NA	NA	NA	NA	NA	NA	NA	NA	NA	NA	NA	NA
03/23/2015	inventory_date	Littleleaf linden	Tilia cordata	Madison	Wisconsin	-89.39953965	43.05930612	33.02	introduced	30.48 to 45.72 cm	Madison	NA	NA	NA	NA	NA	NA	NA	NA	NA	NA	NA	NA	NA	NA	NA	NA
03/23/2015	inventory_date	Littleleaf linden	Tilia cordata	Madison	Wisconsin	-89.39940403	43.05912534	27.94	introduced	15.24 to 30.48 cm	Madison	NA	NA	NA	NA	NA	NA	NA	NA	NA	NA	NA	NA	NA	NA	NA	NA
03/23/2015	inventory_date	Green ash	Fraxinus pennsylvanica	Madison	Wisconsin	-89.39932317	43.05902417	68.58	naturally_occurring	60.96 to 76.2 cm	Madison	NA	NA	NA	NA	NA	NA	NA	NA	NA	NA	NA	NA	NA	NA	NA	NA
03/23/2015	inventory_date	Green ash	Fraxinus pennsylvanica	Madison	Wisconsin	-89.39922772	43.05892077	40.64	naturally_occurring	30.48 to 45.72 cm	Madison	NA	NA	NA	NA	NA	NA	NA	NA	NA	NA	NA	NA	NA	NA	NA	NA
03/23/2015	inventory_date	Norway maple	Acer platanoides	Madison	Wisconsin	-89.39904881	43.05868403	53.34	introduced	45.72 to 60.96 cm	Madison	NA	NA	NA	NA	NA	NA	NA	NA	NA	NA	NA	NA	NA	NA	NA	NA
03/23/2015	inventory_date	Norway maple	Acer platanoides	Madison	Wisconsin	-89.39896208	43.05858497	63.5	introduced	60.96 to 76.2 cm	Madison	NA	NA	NA	NA	NA	NA	NA	NA	NA	NA	NA	NA	NA	NA	NA	NA
03/23/2015	inventory_date	Littleleaf linden	Tilia cordata	Madison	Wisconsin	-89.39888152	43.05845378	27.94	introduced	15.24 to 30.48 cm	Madison	NA	NA	NA	NA	NA	NA	NA	NA	NA	NA	NA	NA	NA	NA	NA	NA
03/23/2015	inventory_date	Green ash	Fraxinus pennsylvanica	Madison	Wisconsin	-89.3988238	43.05837846	83.82	naturally_occurring	more than 76.2 cm	Madison	NA	NA	NA	NA	NA	NA	NA	NA	NA	NA	NA	NA	NA	NA	NA	NA
03/23/2015	inventory_date	Turkish filbert	Corylus colurna	Madison	Wisconsin	-89.39875448	43.05829234	2.54	introduced	0 to 15.24 cm	Madison	NA	NA	NA	NA	NA	NA	NA	NA	NA	NA	NA	NA	NA	NA	NA	NA
03/23/2015	inventory_date	Green ash	Fraxinus pennsylvanica	Madison	Wisconsin	-89.39864476	43.05815458	71.12	naturally_occurring	60.96 to 76.2 cm	Madison	NA	NA	NA	NA	NA	NA	NA	NA	NA	NA	NA	NA	NA	NA	NA	NA
03/23/2015	inventory_date	Norway maple	Acer platanoides	Madison	Wisconsin	-89.39844865	43.05788345	43.18	introduced	30.48 to 45.72 cm	Madison	NA	NA	NA	NA	NA	NA	NA	NA	NA	NA	NA	NA	NA	NA	NA	NA
03/23/2015	inventory_date	Norway maple	Acer platanoides	Madison	Wisconsin	-89.39801222	43.0573774	48.26	introduced	45.72 to 60.96 cm	Madison	NA	NA	NA	NA	NA	NA	NA	NA	NA	NA	NA	NA	NA	NA	NA	NA
03/23/2015	inventory_date	Norway maple	Acer platanoides	Madison	Wisconsin	-89.40052925	43.06623346	50.8	introduced	45.72 to 60.96 cm	Madison	NA	NA	NA	NA	NA	NA	NA	NA	NA	NA	NA	NA	NA	NA	NA	NA
03/23/2015	inventory_date	Norway maple	Acer platanoides	Madison	Wisconsin	-89.40033908	43.06623727	55.88	introduced	45.72 to 60.96 cm	Madison	NA	NA	NA	NA	NA	NA	NA	NA	NA	NA	NA	NA	NA	NA	NA	NA
03/23/2015	inventory_date	Norway maple	Acer platanoides	Madison	Wisconsin	-89.40016203	43.06624114	50.8	introduced	45.72 to 60.96 cm	Madison	NA	NA	NA	NA	NA	NA	NA	NA	NA	NA	NA	NA	NA	NA	NA	NA
03/23/2015	inventory_date	Norway maple	Acer platanoides	Madison	Wisconsin	-89.39996207	43.06624009	45.72	introduced	30.48 to 45.72 cm	Madison	NA	NA	NA	NA	NA	NA	NA	NA	NA	NA	NA	NA	NA	NA	NA	NA
03/23/2015	inventory_date	Norway maple	Acer platanoides	Madison	Wisconsin	-89.3997818	43.06623673	38.1	introduced	30.48 to 45.72 cm	Madison	NA	NA	NA	NA	NA	NA	NA	NA	NA	NA	NA	NA	NA	NA	NA	NA
03/23/2015	inventory_date	Norway maple	Acer platanoides	Madison	Wisconsin	-89.3995885	43.0662261	33.02	introduced	30.48 to 45.72 cm	Madison	NA	NA	NA	NA	NA	NA	NA	NA	NA	NA	NA	NA	NA	NA	NA	NA
03/23/2015	inventory_date	Norway maple	Acer platanoides	Madison	Wisconsin	-89.39938201	43.06622261	43.18	introduced	30.48 to 45.72 cm	Madison	NA	NA	NA	NA	NA	NA	NA	NA	NA	NA	NA	NA	NA	NA	NA	NA
03/23/2015	inventory_date	Norway maple	Acer platanoides	Madison	Wisconsin	-89.39890651	43.06623932	12.7	introduced	0 to 15.24 cm	Madison	NA	NA	NA	NA	NA	NA	NA	NA	NA	NA	NA	NA	NA	NA	NA	NA
03/23/2015	inventory_date	Stump	NA	Madison	Wisconsin	-89.39875907	43.06623133	22.86	no_info	15.24 to 30.48 cm	Madison	NA	NA	NA	NA	NA	NA	NA	NA	NA	NA	NA	NA	NA	NA	NA	NA
03/23/2015	inventory_date	Norway maple	Acer platanoides	Madison	Wisconsin	-89.39858192	43.06624482	22.86	introduced	15.24 to 30.48 cm	Madison	NA	NA	NA	NA	NA	NA	NA	NA	NA	NA	NA	NA	NA	NA	NA	NA
03/23/2015	inventory_date	Norway maple	Acer platanoides	Madison	Wisconsin	-89.39842129	43.06624517	10.16	introduced	0 to 15.24 cm	Madison	NA	NA	NA	NA	NA	NA	NA	NA	NA	NA	NA	NA	NA	NA	NA	NA
03/23/2015	inventory_date	Norway maple	Acer platanoides	Madison	Wisconsin	-89.3980933	43.06626267	27.94	introduced	15.24 to 30.48 cm	Madison	NA	NA	NA	NA	NA	NA	NA	NA	NA	NA	NA	NA	NA	NA	NA	NA
03/23/2015	inventory_date	Norway maple	Acer platanoides	Madison	Wisconsin	-89.39803547	43.06647627	33.02	introduced	30.48 to 45.72 cm	Madison	NA	NA	NA	NA	NA	NA	NA	NA	NA	NA	NA	NA	NA	NA	NA	NA
03/23/2015	inventory_date	Norway maple	Acer platanoides	Madison	Wisconsin	-89.39817265	43.06652747	43.18	introduced	30.48 to 45.72 cm	Madison	NA	NA	NA	NA	NA	NA	NA	NA	NA	NA	NA	NA	NA	NA	NA	NA
03/23/2015	inventory_date	Norway maple	Acer platanoides	Madison	Wisconsin	-89.39838574	43.06652619	35.56	introduced	30.48 to 45.72 cm	Madison	NA	NA	NA	NA	NA	NA	NA	NA	NA	NA	NA	NA	NA	NA	NA	NA
03/23/2015	inventory_date	Norway maple	Acer platanoides	Madison	Wisconsin	-89.39857591	43.06652239	40.64	introduced	30.48 to 45.72 cm	Madison	NA	NA	NA	NA	NA	NA	NA	NA	NA	NA	NA	NA	NA	NA	NA	NA
03/23/2015	inventory_date	Honeylocust var.	NA	Madison	Wisconsin	-89.39843647	43.06636783	60.96	no_info	45.72 to 60.96 cm	Madison	NA	NA	NA	NA	NA	NA	NA	NA	NA	NA	NA	NA	NA	NA	NA	NA
03/23/2015	inventory_date	Fir douglas	Pseudotsuga menziesii	Madison	Wisconsin	-89.39859346	43.06640471	27.94	introduced	15.24 to 30.48 cm	Madison	NA	NA	NA	NA	NA	NA	NA	NA	NA	NA	NA	NA	NA	NA	NA	NA
03/23/2015	inventory_date	Honeylocust var.	NA	Madison	Wisconsin	-89.39869543	43.0663692	45.72	no_info	30.48 to 45.72 cm	Madison	NA	NA	NA	NA	NA	NA	NA	NA	NA	NA	NA	NA	NA	NA	NA	NA
03/23/2015	inventory_date	Honeylocust var.	NA	Madison	Wisconsin	-89.39874415	43.06641512	43.18	no_info	30.48 to 45.72 cm	Madison	NA	NA	NA	NA	NA	NA	NA	NA	NA	NA	NA	NA	NA	NA	NA	NA
03/23/2015	inventory_date	Norway maple	Acer platanoides	Madison	Wisconsin	-89.39877259	43.06652343	20.32	introduced	15.24 to 30.48 cm	Madison	NA	NA	NA	NA	NA	NA	NA	NA	NA	NA	NA	NA	NA	NA	NA	NA
03/23/2015	inventory_date	Norway maple	Acer platanoides	Madison	Wisconsin	-89.39895958	43.06651	35.56	introduced	30.48 to 45.72 cm	Madison	NA	NA	NA	NA	NA	NA	NA	NA	NA	NA	NA	NA	NA	NA	NA	NA
03/23/2015	inventory_date	Norway maple	Acer platanoides	Madison	Wisconsin	-89.3993465	43.06650002	25.4	introduced	15.24 to 30.48 cm	Madison	NA	NA	NA	NA	NA	NA	NA	NA	NA	NA	NA	NA	NA	NA	NA	NA
03/23/2015	inventory_date	Hawthorn	Crataegus	Madison	Wisconsin	-89.39920328	43.06639592	12.7	no_info	0 to 15.24 cm	Madison	NA	NA	NA	NA	NA	NA	NA	NA	NA	NA	NA	NA	NA	NA	NA	NA
03/23/2015	inventory_date	Hawthorn	Crataegus	Madison	Wisconsin	-89.39922649	43.0663696	10.16	no_info	0 to 15.24 cm	Madison	NA	NA	NA	NA	NA	NA	NA	NA	NA	NA	NA	NA	NA	NA	NA	NA
03/23/2015	inventory_date	Hawthorn	Crataegus	Madison	Wisconsin	-89.39919067	43.06634538	15.24	no_info	0 to 15.24 cm	Madison	NA	NA	NA	NA	NA	NA	NA	NA	NA	NA	NA	NA	NA	NA	NA	NA
03/23/2015	inventory_date	Hawthorn	Crataegus	Madison	Wisconsin	-89.39925639	43.0663289	12.7	no_info	0 to 15.24 cm	Madison	NA	NA	NA	NA	NA	NA	NA	NA	NA	NA	NA	NA	NA	NA	NA	NA
03/23/2015	inventory_date	Honeylocust var.	NA	Madison	Wisconsin	-89.3992787	43.06639391	50.8	no_info	45.72 to 60.96 cm	Madison	NA	NA	NA	NA	NA	NA	NA	NA	NA	NA	NA	NA	NA	NA	NA	NA
03/23/2015	inventory_date	Honeylocust var.	NA	Madison	Wisconsin	-89.39935457	43.06634624	48.26	no_info	45.72 to 60.96 cm	Madison	NA	NA	NA	NA	NA	NA	NA	NA	NA	NA	NA	NA	NA	NA	NA	NA
03/23/2015	inventory_date	Norway maple	Acer platanoides	Madison	Wisconsin	-89.39951372	43.0664961	22.86	introduced	15.24 to 30.48 cm	Madison	NA	NA	NA	NA	NA	NA	NA	NA	NA	NA	NA	NA	NA	NA	NA	NA
03/23/2015	inventory_date	Norway maple	Acer platanoides	Madison	Wisconsin	-89.39969083	43.06648742	27.94	introduced	15.24 to 30.48 cm	Madison	NA	NA	NA	NA	NA	NA	NA	NA	NA	NA	NA	NA	NA	NA	NA	NA
03/23/2015	inventory_date	Norway spruce	Picea abies	Madison	Wisconsin	-89.39964296	43.06635497	43.18	introduced	30.48 to 45.72 cm	Madison	NA	NA	NA	NA	NA	NA	NA	NA	NA	NA	NA	NA	NA	NA	NA	NA
03/23/2015	inventory_date	Buckthorn	Rhamnus	Madison	Wisconsin	-89.39974793	43.06634832	5.08	no_info	0 to 15.24 cm	Madison	NA	NA	NA	NA	NA	NA	NA	NA	NA	NA	NA	NA	NA	NA	NA	NA
03/23/2015	inventory_date	Norway maple	Acer platanoides	Madison	Wisconsin	-89.39983848	43.06647378	33.02	introduced	30.48 to 45.72 cm	Madison	NA	NA	NA	NA	NA	NA	NA	NA	NA	NA	NA	NA	NA	NA	NA	NA
03/23/2015	inventory_date	Stump	NA	Madison	Wisconsin	-89.39998941	43.06646015	30.48	no_info	15.24 to 30.48 cm	Madison	NA	NA	NA	NA	NA	NA	NA	NA	NA	NA	NA	NA	NA	NA	NA	NA
03/23/2015	inventory_date	Redbud	Cercis	Madison	Wisconsin	-89.40028435	43.06647012	12.7	no_info	0 to 15.24 cm	Madison	NA	NA	NA	NA	NA	NA	NA	NA	NA	NA	NA	NA	NA	NA	NA	NA
03/23/2015	inventory_date	Redbud	Cercis	Madison	Wisconsin	-89.40049088	43.0664688	10.16	no_info	0 to 15.24 cm	Madison	NA	NA	NA	NA	NA	NA	NA	NA	NA	NA	NA	NA	NA	NA	NA	NA
03/23/2015	inventory_date	White ash	Fraxinus americana	Madison	Wisconsin	-89.40069247	43.06663811	7.62	naturally_occurring	0 to 15.24 cm	Madison	NA	NA	NA	NA	NA	NA	NA	NA	NA	NA	NA	NA	NA	NA	NA	NA
03/23/2015	inventory_date	White ash	Fraxinus americana	Madison	Wisconsin	-89.40071395	43.06678724	7.62	naturally_occurring	0 to 15.24 cm	Madison	NA	NA	NA	NA	NA	NA	NA	NA	NA	NA	NA	NA	NA	NA	NA	NA
03/23/2015	inventory_date	Green ash	Fraxinus pennsylvanica	Madison	Wisconsin	-89.40072598	43.06689786	30.48	naturally_occurring	15.24 to 30.48 cm	Madison	NA	NA	NA	NA	NA	NA	NA	NA	NA	NA	NA	NA	NA	NA	NA	NA
03/23/2015	inventory_date	Green ash	Fraxinus pennsylvanica	Madison	Wisconsin	-89.40075593	43.06718644	38.1	naturally_occurring	30.48 to 45.72 cm	Madison	NA	NA	NA	NA	NA	NA	NA	NA	NA	NA	NA	NA	NA	NA	NA	NA
03/23/2015	inventory_date	White ash	Fraxinus americana	Madison	Wisconsin	-89.40064335	43.06596571	55.88	naturally_occurring	45.72 to 60.96 cm	Madison	NA	NA	NA	NA	NA	NA	NA	NA	NA	NA	NA	NA	NA	NA	NA	NA
03/23/2015	inventory_date	White ash	Fraxinus americana	Madison	Wisconsin	-89.40063292	43.06583704	35.56	naturally_occurring	30.48 to 45.72 cm	Madison	NA	NA	NA	NA	NA	NA	NA	NA	NA	NA	NA	NA	NA	NA	NA	NA
03/23/2015	inventory_date	Green ash	Fraxinus pennsylvanica	Madison	Wisconsin	-89.40057694	43.06498681	38.1	naturally_occurring	30.48 to 45.72 cm	Madison	NA	NA	NA	NA	NA	NA	NA	NA	NA	NA	NA	NA	NA	NA	NA	NA
03/23/2015	inventory_date	White ash	Fraxinus americana	Madison	Wisconsin	-89.40058098	43.06457526	53.34	naturally_occurring	45.72 to 60.96 cm	Madison	NA	NA	NA	NA	NA	NA	NA	NA	NA	NA	NA	NA	NA	NA	NA	NA
03/23/2015	inventory_date	Green ash	Fraxinus pennsylvanica	Madison	Wisconsin	-89.40057659	43.06442733	25.4	naturally_occurring	15.24 to 30.48 cm	Madison	NA	NA	NA	NA	NA	NA	NA	NA	NA	NA	NA	NA	NA	NA	NA	NA
03/23/2015	inventory_date	White ash	Fraxinus americana	Madison	Wisconsin	-89.40057135	43.06406718	45.72	naturally_occurring	30.48 to 45.72 cm	Madison	NA	NA	NA	NA	NA	NA	NA	NA	NA	NA	NA	NA	NA	NA	NA	NA
03/23/2015	inventory_date	White ash	Fraxinus americana	Madison	Wisconsin	-89.40056956	43.06395142	53.34	naturally_occurring	45.72 to 60.96 cm	Madison	NA	NA	NA	NA	NA	NA	NA	NA	NA	NA	NA	NA	NA	NA	NA	NA
03/23/2015	inventory_date	White ash	Fraxinus americana	Madison	Wisconsin	-89.40057688	43.06380141	43.18	naturally_occurring	30.48 to 45.72 cm	Madison	NA	NA	NA	NA	NA	NA	NA	NA	NA	NA	NA	NA	NA	NA	NA	NA
03/23/2015	inventory_date	White ash	Fraxinus americana	Madison	Wisconsin	-89.40057789	43.06369852	48.26	naturally_occurring	45.72 to 60.96 cm	Madison	NA	NA	NA	NA	NA	NA	NA	NA	NA	NA	NA	NA	NA	NA	NA	NA
03/23/2015	inventory_date	Japanese tree lilac	Syringa reticulata	Madison	Wisconsin	-89.40074778	43.06485695	5.08	introduced	0 to 15.24 cm	Madison	NA	NA	NA	NA	NA	NA	NA	NA	NA	NA	NA	NA	NA	NA	NA	NA
03/23/2015	inventory_date	Japanese tree lilac	Syringa reticulata	Madison	Wisconsin	-89.40075033	43.06489555	2.54	introduced	0 to 15.24 cm	Madison	NA	NA	NA	NA	NA	NA	NA	NA	NA	NA	NA	NA	NA	NA	NA	NA
03/23/2015	inventory_date	Crab apple	Malus	Madison	Wisconsin	-89.40075563	43.06495131	27.94	no_info	15.24 to 30.48 cm	Madison	NA	NA	NA	NA	NA	NA	NA	NA	NA	NA	NA	NA	NA	NA	NA	NA
03/23/2015	inventory_date	Crab apple	Malus	Madison	Wisconsin	-89.40075508	43.06500704	43.18	no_info	30.48 to 45.72 cm	Madison	NA	NA	NA	NA	NA	NA	NA	NA	NA	NA	NA	NA	NA	NA	NA	NA
03/23/2015	inventory_date	Japanese tree lilac	Syringa reticulata	Madison	Wisconsin	-89.40075748	43.06506065	5.08	introduced	0 to 15.24 cm	Madison	NA	NA	NA	NA	NA	NA	NA	NA	NA	NA	NA	NA	NA	NA	NA	NA
03/23/2015	inventory_date	Oak	Quercus	Madison	Wisconsin	-89.4007567	43.06513995	7.62	no_info	0 to 15.24 cm	Madison	NA	NA	NA	NA	NA	NA	NA	NA	NA	NA	NA	NA	NA	NA	NA	NA
03/23/2015	inventory_date	Norway maple	Acer platanoides	Madison	Wisconsin	-89.40076133	43.06526431	10.16	introduced	0 to 15.24 cm	Madison	NA	NA	NA	NA	NA	NA	NA	NA	NA	NA	NA	NA	NA	NA	NA	NA
03/23/2015	inventory_date	Norway maple	Acer platanoides	Madison	Wisconsin	-89.4007665	43.06533293	20.32	introduced	15.24 to 30.48 cm	Madison	NA	NA	NA	NA	NA	NA	NA	NA	NA	NA	NA	NA	NA	NA	NA	NA
03/23/2015	inventory_date	Norway maple	Acer platanoides	Madison	Wisconsin	-89.40028284	43.06316511	15.24	introduced	0 to 15.24 cm	Madison	NA	NA	NA	NA	NA	NA	NA	NA	NA	NA	NA	NA	NA	NA	NA	NA
03/23/2015	inventory_date	Norway maple	Acer platanoides	Madison	Wisconsin	-89.39996779	43.06339282	33.02	introduced	30.48 to 45.72 cm	Madison	NA	NA	NA	NA	NA	NA	NA	NA	NA	NA	NA	NA	NA	NA	NA	NA
03/23/2015	inventory_date	Norway maple	Acer platanoides	Madison	Wisconsin	-89.39979419	43.06350551	7.62	introduced	0 to 15.24 cm	Madison	NA	NA	NA	NA	NA	NA	NA	NA	NA	NA	NA	NA	NA	NA	NA	NA
03/23/2015	inventory_date	Norway maple	Acer platanoides	Madison	Wisconsin	-89.39962933	43.06362254	30.48	introduced	15.24 to 30.48 cm	Madison	NA	NA	NA	NA	NA	NA	NA	NA	NA	NA	NA	NA	NA	NA	NA	NA
03/23/2015	inventory_date	Norway maple	Acer platanoides	Madison	Wisconsin	-89.39938204	43.06379701	10.16	introduced	0 to 15.24 cm	Madison	NA	NA	NA	NA	NA	NA	NA	NA	NA	NA	NA	NA	NA	NA	NA	NA
03/23/2015	inventory_date	Norway maple	Acer platanoides	Madison	Wisconsin	-89.39923774	43.06390235	38.1	introduced	30.48 to 45.72 cm	Madison	NA	NA	NA	NA	NA	NA	NA	NA	NA	NA	NA	NA	NA	NA	NA	NA
03/23/2015	inventory_date	Norway maple	Acer platanoides	Madison	Wisconsin	-89.39898753	43.06407681	20.32	introduced	15.24 to 30.48 cm	Madison	NA	NA	NA	NA	NA	NA	NA	NA	NA	NA	NA	NA	NA	NA	NA	NA
03/23/2015	inventory_date	Norway maple	Acer platanoides	Madison	Wisconsin	-89.39885216	43.06416612	38.1	introduced	30.48 to 45.72 cm	Madison	NA	NA	NA	NA	NA	NA	NA	NA	NA	NA	NA	NA	NA	NA	NA	NA
03/23/2015	inventory_date	Norway maple	Acer platanoides	Madison	Wisconsin	-89.39870494	43.06427252	5.08	introduced	0 to 15.24 cm	Madison	NA	NA	NA	NA	NA	NA	NA	NA	NA	NA	NA	NA	NA	NA	NA	NA
03/23/2015	inventory_date	Norway maple	Acer platanoides	Madison	Wisconsin	-89.39826928	43.06457461	20.32	introduced	15.24 to 30.48 cm	Madison	NA	NA	NA	NA	NA	NA	NA	NA	NA	NA	NA	NA	NA	NA	NA	NA
03/23/2015	inventory_date	Norway maple	Acer platanoides	Madison	Wisconsin	-89.39813669	43.06467894	15.24	introduced	0 to 15.24 cm	Madison	NA	NA	NA	NA	NA	NA	NA	NA	NA	NA	NA	NA	NA	NA	NA	NA
03/23/2015	inventory_date	Norway maple	Acer platanoides	Madison	Wisconsin	-89.3980013	43.0647704	15.24	introduced	0 to 15.24 cm	Madison	NA	NA	NA	NA	NA	NA	NA	NA	NA	NA	NA	NA	NA	NA	NA	NA
03/23/2015	inventory_date	Norway maple	Acer platanoides	Madison	Wisconsin	-89.39787469	43.06486191	43.18	introduced	30.48 to 45.72 cm	Madison	NA	NA	NA	NA	NA	NA	NA	NA	NA	NA	NA	NA	NA	NA	NA	NA
03/23/2015	inventory_date	Norway maple	Acer platanoides	Madison	Wisconsin	-89.39764215	43.06502145	35.56	introduced	30.48 to 45.72 cm	Madison	NA	NA	NA	NA	NA	NA	NA	NA	NA	NA	NA	NA	NA	NA	NA	NA
03/23/2015	inventory_date	Norway maple	Acer platanoides	Madison	Wisconsin	-89.39750081	43.06512359	12.7	introduced	0 to 15.24 cm	Madison	NA	NA	NA	NA	NA	NA	NA	NA	NA	NA	NA	NA	NA	NA	NA	NA
03/23/2015	inventory_date	Norway maple	Acer platanoides	Madison	Wisconsin	-89.39736544	43.0652129	33.02	introduced	30.48 to 45.72 cm	Madison	NA	NA	NA	NA	NA	NA	NA	NA	NA	NA	NA	NA	NA	NA	NA	NA
03/23/2015	inventory_date	Norway maple	Acer platanoides	Madison	Wisconsin	-89.39719467	43.06533418	20.32	introduced	15.24 to 30.48 cm	Madison	NA	NA	NA	NA	NA	NA	NA	NA	NA	NA	NA	NA	NA	NA	NA	NA
03/23/2015	inventory_date	Norway maple	Acer platanoides	Madison	Wisconsin	-89.39704748	43.0654363	45.72	introduced	30.48 to 45.72 cm	Madison	NA	NA	NA	NA	NA	NA	NA	NA	NA	NA	NA	NA	NA	NA	NA	NA
03/23/2015	inventory_date	Freeman maple	Acer freemanii	Madison	Wisconsin	-89.39691201	43.06553633	7.62	naturally_occurring	0 to 15.24 cm	Madison	NA	NA	NA	NA	NA	NA	NA	NA	NA	NA	NA	NA	NA	NA	NA	NA
03/23/2015	inventory_date	Norway maple	Acer platanoides	Madison	Wisconsin	-89.39680316	43.06560434	15.24	introduced	0 to 15.24 cm	Madison	NA	NA	NA	NA	NA	NA	NA	NA	NA	NA	NA	NA	NA	NA	NA	NA
03/23/2015	inventory_date	Norway maple	Acer platanoides	Madison	Wisconsin	-89.39659698	43.06575974	22.86	introduced	15.24 to 30.48 cm	Madison	NA	NA	NA	NA	NA	NA	NA	NA	NA	NA	NA	NA	NA	NA	NA	NA
03/23/2015	inventory_date	Norway maple	Acer platanoides	Madison	Wisconsin	-89.39647923	43.06584057	20.32	introduced	15.24 to 30.48 cm	Madison	NA	NA	NA	NA	NA	NA	NA	NA	NA	NA	NA	NA	NA	NA	NA	NA
03/23/2015	inventory_date	Norway maple	Acer platanoides	Madison	Wisconsin	-89.39631141	43.06595972	35.56	introduced	30.48 to 45.72 cm	Madison	NA	NA	NA	NA	NA	NA	NA	NA	NA	NA	NA	NA	NA	NA	NA	NA
03/23/2015	inventory_date	Norway maple	Acer platanoides	Madison	Wisconsin	-89.39620252	43.06603202	45.72	introduced	30.48 to 45.72 cm	Madison	NA	NA	NA	NA	NA	NA	NA	NA	NA	NA	NA	NA	NA	NA	NA	NA
03/23/2015	inventory_date	Norway maple	Acer platanoides	Madison	Wisconsin	-89.39604647	43.06614266	25.4	introduced	15.24 to 30.48 cm	Madison	NA	NA	NA	NA	NA	NA	NA	NA	NA	NA	NA	NA	NA	NA	NA	NA
03/23/2015	inventory_date	Norway maple	Acer platanoides	Madison	Wisconsin	-89.39591406	43.0662277	10.16	introduced	0 to 15.24 cm	Madison	NA	NA	NA	NA	NA	NA	NA	NA	NA	NA	NA	NA	NA	NA	NA	NA
03/23/2015	inventory_date	Freeman maple	Acer freemanii	Madison	Wisconsin	-89.39577276	43.06632556	5.08	naturally_occurring	0 to 15.24 cm	Madison	NA	NA	NA	NA	NA	NA	NA	NA	NA	NA	NA	NA	NA	NA	NA	NA
03/23/2015	inventory_date	Freeman maple	Acer freemanii	Madison	Wisconsin	-89.39564616	43.06641492	5.08	naturally_occurring	0 to 15.24 cm	Madison	NA	NA	NA	NA	NA	NA	NA	NA	NA	NA	NA	NA	NA	NA	NA	NA
03/23/2015	inventory_date	Sugar maple	Acer saccharum	Madison	Wisconsin	-89.39546359	43.06654685	35.56	naturally_occurring	30.48 to 45.72 cm	Madison	NA	NA	NA	NA	NA	NA	NA	NA	NA	NA	NA	NA	NA	NA	NA	NA
03/23/2015	inventory_date	Norway maple	Acer platanoides	Madison	Wisconsin	-89.39529866	43.06666816	33.02	introduced	30.48 to 45.72 cm	Madison	NA	NA	NA	NA	NA	NA	NA	NA	NA	NA	NA	NA	NA	NA	NA	NA
03/23/2015	inventory_date	Norway maple	Acer platanoides	Madison	Wisconsin	-89.39577737	43.06674572	22.86	introduced	15.24 to 30.48 cm	Madison	NA	NA	NA	NA	NA	NA	NA	NA	NA	NA	NA	NA	NA	NA	NA	NA
03/23/2015	inventory_date	Sugar maple	Acer saccharum	Madison	Wisconsin	-89.39588923	43.06666915	33.02	naturally_occurring	30.48 to 45.72 cm	Madison	NA	NA	NA	NA	NA	NA	NA	NA	NA	NA	NA	NA	NA	NA	NA	NA
03/23/2015	inventory_date	Norway maple	Acer platanoides	Madison	Wisconsin	-89.39599236	43.06658824	27.94	introduced	15.24 to 30.48 cm	Madison	NA	NA	NA	NA	NA	NA	NA	NA	NA	NA	NA	NA	NA	NA	NA	NA
03/23/2015	inventory_date	Norway maple	Acer platanoides	Madison	Wisconsin	-89.39609833	43.06651592	20.32	introduced	15.24 to 30.48 cm	Madison	NA	NA	NA	NA	NA	NA	NA	NA	NA	NA	NA	NA	NA	NA	NA	NA
03/23/2015	inventory_date	Norway maple	Acer platanoides	Madison	Wisconsin	-89.39623669	43.06642019	17.78	introduced	15.24 to 30.48 cm	Madison	NA	NA	NA	NA	NA	NA	NA	NA	NA	NA	NA	NA	NA	NA	NA	NA
03/23/2015	inventory_date	Apple	Malus	Madison	Wisconsin	-89.39609159	43.0663101	25.4	no_info	15.24 to 30.48 cm	Madison	NA	NA	NA	NA	NA	NA	NA	NA	NA	NA	NA	NA	NA	NA	NA	NA
03/23/2015	inventory_date	Red oak	Quercus rubra	Madison	Wisconsin	-89.39605327	43.06634205	7.62	naturally_occurring	0 to 15.24 cm	Madison	NA	NA	NA	NA	NA	NA	NA	NA	NA	NA	NA	NA	NA	NA	NA	NA
03/23/2015	inventory_date	Japanese tree lilac	Syringa reticulata	Madison	Wisconsin	-89.39596209	43.0663973	5.08	introduced	0 to 15.24 cm	Madison	NA	NA	NA	NA	NA	NA	NA	NA	NA	NA	NA	NA	NA	NA	NA	NA
03/23/2015	inventory_date	Japanese tree lilac	Syringa reticulata	Madison	Wisconsin	-89.39592972	43.06641856	5.08	introduced	0 to 15.24 cm	Madison	NA	NA	NA	NA	NA	NA	NA	NA	NA	NA	NA	NA	NA	NA	NA	NA
03/23/2015	inventory_date	Littleleaf linden	Tilia cordata	Madison	Wisconsin	-89.39584426	43.06648671	38.1	introduced	30.48 to 45.72 cm	Madison	NA	NA	NA	NA	NA	NA	NA	NA	NA	NA	NA	NA	NA	NA	NA	NA
03/23/2015	inventory_date	Norway maple	Acer platanoides	Madison	Wisconsin	-89.3965929	43.06617235	25.4	introduced	15.24 to 30.48 cm	Madison	NA	NA	NA	NA	NA	NA	NA	NA	NA	NA	NA	NA	NA	NA	NA	NA
03/23/2015	inventory_date	Norway maple	Acer platanoides	Madison	Wisconsin	-89.3967224	43.06608515	17.78	introduced	15.24 to 30.48 cm	Madison	NA	NA	NA	NA	NA	NA	NA	NA	NA	NA	NA	NA	NA	NA	NA	NA
03/23/2015	inventory_date	Norway maple	Acer platanoides	Madison	Wisconsin	-89.39679909	43.06601697	27.94	introduced	15.24 to 30.48 cm	Madison	NA	NA	NA	NA	NA	NA	NA	NA	NA	NA	NA	NA	NA	NA	NA	NA
03/23/2015	inventory_date	Norway maple	Acer platanoides	Madison	Wisconsin	-89.39704036	43.06586176	38.1	introduced	30.48 to 45.72 cm	Madison	NA	NA	NA	NA	NA	NA	NA	NA	NA	NA	NA	NA	NA	NA	NA	NA
03/23/2015	inventory_date	Norway maple	Acer platanoides	Madison	Wisconsin	-89.39713757	43.06578725	17.78	introduced	15.24 to 30.48 cm	Madison	NA	NA	NA	NA	NA	NA	NA	NA	NA	NA	NA	NA	NA	NA	NA	NA
03/23/2015	inventory_date	Norway maple	Acer platanoides	Madison	Wisconsin	-89.39729358	43.0656809	33.02	introduced	30.48 to 45.72 cm	Madison	NA	NA	NA	NA	NA	NA	NA	NA	NA	NA	NA	NA	NA	NA	NA	NA
03/23/2015	inventory_date	Honeylocust var.	NA	Madison	Wisconsin	-89.39721324	43.06552613	30.48	no_info	15.24 to 30.48 cm	Madison	NA	NA	NA	NA	NA	NA	NA	NA	NA	NA	NA	NA	NA	NA	NA	NA
03/23/2015	inventory_date	Honeylocust var.	NA	Madison	Wisconsin	-89.39713961	43.06558148	35.56	no_info	30.48 to 45.72 cm	Madison	NA	NA	NA	NA	NA	NA	NA	NA	NA	NA	NA	NA	NA	NA	NA	NA
03/23/2015	inventory_date	Norway maple	Acer platanoides	Madison	Wisconsin	-89.39693062	43.06572399	12.7	introduced	0 to 15.24 cm	Madison	NA	NA	NA	NA	NA	NA	NA	NA	NA	NA	NA	NA	NA	NA	NA	NA
03/23/2015	inventory_date	Honeylocust var.	NA	Madison	Wisconsin	-89.39683341	43.0657985	40.64	no_info	30.48 to 45.72 cm	Madison	NA	NA	NA	NA	NA	NA	NA	NA	NA	NA	NA	NA	NA	NA	NA	NA
03/23/2015	inventory_date	Serviceberry	Amelanchier	Madison	Wisconsin	-89.39674223	43.06585375	2.54	no_info	0 to 15.24 cm	Madison	NA	NA	NA	NA	NA	NA	NA	NA	NA	NA	NA	NA	NA	NA	NA	NA
03/23/2015	inventory_date	Hawthorn	Crataegus	Madison	Wisconsin	-89.39668331	43.06589845	17.78	no_info	15.24 to 30.48 cm	Madison	NA	NA	NA	NA	NA	NA	NA	NA	NA	NA	NA	NA	NA	NA	NA	NA
03/23/2015	inventory_date	Crab apple	Malus	Madison	Wisconsin	-89.39663616	43.06593679	5.08	no_info	0 to 15.24 cm	Madison	NA	NA	NA	NA	NA	NA	NA	NA	NA	NA	NA	NA	NA	NA	NA	NA
03/23/2015	inventory_date	Crab apple	Malus	Madison	Wisconsin	-89.39659783	43.06596874	5.08	no_info	0 to 15.24 cm	Madison	NA	NA	NA	NA	NA	NA	NA	NA	NA	NA	NA	NA	NA	NA	NA	NA
03/23/2015	inventory_date	Crab apple	Malus	Madison	Wisconsin	-89.39655955	43.0659964	5.08	no_info	0 to 15.24 cm	Madison	NA	NA	NA	NA	NA	NA	NA	NA	NA	NA	NA	NA	NA	NA	NA	NA
03/23/2015	inventory_date	Hawthorn	Crataegus	Madison	Wisconsin	-89.39648899	43.06603676	20.32	no_info	15.24 to 30.48 cm	Madison	NA	NA	NA	NA	NA	NA	NA	NA	NA	NA	NA	NA	NA	NA	NA	NA
03/23/2015	inventory_date	Crab apple	Malus	Madison	Wisconsin	-89.39728389	43.06547721	15.24	no_info	0 to 15.24 cm	Madison	NA	NA	NA	NA	NA	NA	NA	NA	NA	NA	NA	NA	NA	NA	NA	NA
03/23/2015	inventory_date	Elm (hybrid)	NA	Madison	Wisconsin	-89.39740464	43.06538781	10.16	no_info	0 to 15.24 cm	Madison	NA	NA	NA	NA	NA	NA	NA	NA	NA	NA	NA	NA	NA	NA	NA	NA
03/23/2015	inventory_date	Elm (hybrid)	NA	Madison	Wisconsin	-89.39749298	43.06532397	10.16	no_info	0 to 15.24 cm	Madison	NA	NA	NA	NA	NA	NA	NA	NA	NA	NA	NA	NA	NA	NA	NA	NA
03/23/2015	inventory_date	Elm (hybrid)	NA	Madison	Wisconsin	-89.3975871	43.0652666	12.7	no_info	0 to 15.24 cm	Madison	NA	NA	NA	NA	NA	NA	NA	NA	NA	NA	NA	NA	NA	NA	NA	NA
03/23/2015	inventory_date	Elm (hybrid)	NA	Madison	Wisconsin	-89.39770484	43.06518576	10.16	no_info	0 to 15.24 cm	Madison	NA	NA	NA	NA	NA	NA	NA	NA	NA	NA	NA	NA	NA	NA	NA	NA
03/23/2015	inventory_date	Elm (hybrid)	NA	Madison	Wisconsin	-89.397802	43.06511768	10.16	no_info	0 to 15.24 cm	Madison	NA	NA	NA	NA	NA	NA	NA	NA	NA	NA	NA	NA	NA	NA	NA	NA
03/23/2015	inventory_date	Elm (hybrid)	NA	Madison	Wisconsin	-89.39791389	43.06503682	10.16	no_info	0 to 15.24 cm	Madison	NA	NA	NA	NA	NA	NA	NA	NA	NA	NA	NA	NA	NA	NA	NA	NA
03/23/2015	inventory_date	Elm (hybrid)	NA	Madison	Wisconsin	-89.39801106	43.06496659	10.16	no_info	0 to 15.24 cm	Madison	NA	NA	NA	NA	NA	NA	NA	NA	NA	NA	NA	NA	NA	NA	NA	NA
03/23/2015	inventory_date	Hawthorn	Crataegus	Madison	Wisconsin	-89.39809357	43.06490058	17.78	no_info	15.24 to 30.48 cm	Madison	NA	NA	NA	NA	NA	NA	NA	NA	NA	NA	NA	NA	NA	NA	NA	NA
03/23/2015	inventory_date	Crab apple	Malus	Madison	Wisconsin	-89.39817002	43.06485597	5.08	no_info	0 to 15.24 cm	Madison	NA	NA	NA	NA	NA	NA	NA	NA	NA	NA	NA	NA	NA	NA	NA	NA
03/23/2015	inventory_date	Bur oak	Quercus macrocarpa	Madison	Wisconsin	-89.39991289	43.06362403	7.62	naturally_occurring	0 to 15.24 cm	Madison	NA	NA	NA	NA	NA	NA	NA	NA	NA	NA	NA	NA	NA	NA	NA	NA
03/23/2015	inventory_date	Boxelder	Acer negundo	Madison	Wisconsin	-89.38819803	43.04560769	43.18	naturally_occurring	30.48 to 45.72 cm	Madison	NA	NA	NA	NA	NA	NA	NA	NA	NA	NA	NA	NA	NA	NA	NA	NA
03/23/2015	inventory_date	Boxelder	Acer negundo	Madison	Wisconsin	-89.38810852	43.04560721	43.18	naturally_occurring	30.48 to 45.72 cm	Madison	NA	NA	NA	NA	NA	NA	NA	NA	NA	NA	NA	NA	NA	NA	NA	NA
03/23/2015	inventory_date	Boxelder	Acer negundo	Madison	Wisconsin	-89.38806867	43.04561429	38.1	naturally_occurring	30.48 to 45.72 cm	Madison	NA	NA	NA	NA	NA	NA	NA	NA	NA	NA	NA	NA	NA	NA	NA	NA
03/23/2015	inventory_date	Green ash	Fraxinus pennsylvanica	Madison	Wisconsin	-89.38761124	43.04560453	40.64	naturally_occurring	30.48 to 45.72 cm	Madison	NA	NA	NA	NA	NA	NA	NA	NA	NA	NA	NA	NA	NA	NA	NA	NA
03/23/2015	inventory_date	Catalpa	Catalpa	Madison	Wisconsin	-89.38761146	43.04558265	40.64	no_info	30.48 to 45.72 cm	Madison	NA	NA	NA	NA	NA	NA	NA	NA	NA	NA	NA	NA	NA	NA	NA	NA
03/23/2015	inventory_date	Green ash	Fraxinus pennsylvanica	Madison	Wisconsin	-89.38746194	43.04561467	40.64	naturally_occurring	30.48 to 45.72 cm	Madison	NA	NA	NA	NA	NA	NA	NA	NA	NA	NA	NA	NA	NA	NA	NA	NA
03/23/2015	inventory_date	Green ash	Fraxinus pennsylvanica	Madison	Wisconsin	-89.38737752	43.04560327	38.1	naturally_occurring	30.48 to 45.72 cm	Madison	NA	NA	NA	NA	NA	NA	NA	NA	NA	NA	NA	NA	NA	NA	NA	NA
03/23/2015	inventory_date	Green ash	Fraxinus pennsylvanica	Madison	Wisconsin	-89.38736274	43.0455886	25.4	naturally_occurring	15.24 to 30.48 cm	Madison	NA	NA	NA	NA	NA	NA	NA	NA	NA	NA	NA	NA	NA	NA	NA	NA
03/23/2015	inventory_date	Green ash	Fraxinus pennsylvanica	Madison	Wisconsin	-89.38731784	43.04560295	43.18	naturally_occurring	30.48 to 45.72 cm	Madison	NA	NA	NA	NA	NA	NA	NA	NA	NA	NA	NA	NA	NA	NA	NA	NA
03/23/2015	inventory_date	Silver maple	Acer saccharinum	Madison	Wisconsin	-89.38719359	43.04559499	35.56	naturally_occurring	30.48 to 45.72 cm	Madison	NA	NA	NA	NA	NA	NA	NA	NA	NA	NA	NA	NA	NA	NA	NA	NA
03/23/2015	inventory_date	Green ash	Fraxinus pennsylvanica	Madison	Wisconsin	-89.38716376	43.04559483	35.56	naturally_occurring	30.48 to 45.72 cm	Madison	NA	NA	NA	NA	NA	NA	NA	NA	NA	NA	NA	NA	NA	NA	NA	NA
03/23/2015	inventory_date	Silver maple	Acer saccharinum	Madison	Wisconsin	-89.38710658	43.04558829	25.4	naturally_occurring	15.24 to 30.48 cm	Madison	NA	NA	NA	NA	NA	NA	NA	NA	NA	NA	NA	NA	NA	NA	NA	NA
03/23/2015	inventory_date	Silver maple	Acer saccharinum	Madison	Wisconsin	-89.38709149	43.04559098	50.8	naturally_occurring	45.72 to 60.96 cm	Madison	NA	NA	NA	NA	NA	NA	NA	NA	NA	NA	NA	NA	NA	NA	NA	NA
03/23/2015	inventory_date	Green ash	Fraxinus pennsylvanica	Madison	Wisconsin	-89.38709235	43.04558145	22.86	naturally_occurring	15.24 to 30.48 cm	Madison	NA	NA	NA	NA	NA	NA	NA	NA	NA	NA	NA	NA	NA	NA	NA	NA
03/23/2015	inventory_date	Green ash	Fraxinus pennsylvanica	Madison	Wisconsin	-89.38705381	43.04559353	25.4	naturally_occurring	15.24 to 30.48 cm	Madison	NA	NA	NA	NA	NA	NA	NA	NA	NA	NA	NA	NA	NA	NA	NA	NA
03/23/2015	inventory_date	Green ash	Fraxinus pennsylvanica	Madison	Wisconsin	-89.38695214	43.04559575	27.94	naturally_occurring	15.24 to 30.48 cm	Madison	NA	NA	NA	NA	NA	NA	NA	NA	NA	NA	NA	NA	NA	NA	NA	NA
03/23/2015	inventory_date	Green ash	Fraxinus pennsylvanica	Madison	Wisconsin	-89.38692213	43.04558454	43.18	naturally_occurring	30.48 to 45.72 cm	Madison	NA	NA	NA	NA	NA	NA	NA	NA	NA	NA	NA	NA	NA	NA	NA	NA
03/23/2015	inventory_date	Silver maple	Acer saccharinum	Madison	Wisconsin	-89.38691737	43.04558044	22.86	naturally_occurring	15.24 to 30.48 cm	Madison	NA	NA	NA	NA	NA	NA	NA	NA	NA	NA	NA	NA	NA	NA	NA	NA
03/23/2015	inventory_date	Green ash	Fraxinus pennsylvanica	Madison	Wisconsin	-89.38688811	43.04559816	27.94	naturally_occurring	15.24 to 30.48 cm	Madison	NA	NA	NA	NA	NA	NA	NA	NA	NA	NA	NA	NA	NA	NA	NA	NA
03/23/2015	inventory_date	Willow	Salix	Madison	Wisconsin	-89.38609021	43.04557177	71.12	no_info	60.96 to 76.2 cm	Madison	NA	NA	NA	NA	NA	NA	NA	NA	NA	NA	NA	NA	NA	NA	NA	NA
03/23/2015	inventory_date	Green ash	Fraxinus pennsylvanica	Madison	Wisconsin	-89.38589793	43.04559835	25.4	naturally_occurring	15.24 to 30.48 cm	Madison	NA	NA	NA	NA	NA	NA	NA	NA	NA	NA	NA	NA	NA	NA	NA	NA
03/23/2015	inventory_date	Green ash	Fraxinus pennsylvanica	Madison	Wisconsin	-89.38586781	43.04559818	25.4	naturally_occurring	15.24 to 30.48 cm	Madison	NA	NA	NA	NA	NA	NA	NA	NA	NA	NA	NA	NA	NA	NA	NA	NA
03/23/2015	inventory_date	Elm (hybrid)	NA	Madison	Wisconsin	-89.40086962	43.06662555	7.62	no_info	0 to 15.24 cm	Madison	NA	NA	NA	NA	NA	NA	NA	NA	NA	NA	NA	NA	NA	NA	NA	NA
03/23/2015	inventory_date	Elm (hybrid)	NA	Madison	Wisconsin	-89.40088049	43.06677998	7.62	no_info	0 to 15.24 cm	Madison	NA	NA	NA	NA	NA	NA	NA	NA	NA	NA	NA	NA	NA	NA	NA	NA
03/23/2015	inventory_date	Siberian elm	Ulmus pumila	Madison	Wisconsin	-89.39650578	43.06740306	22.86	introduced	15.24 to 30.48 cm	Madison	NA	NA	NA	NA	NA	NA	NA	NA	NA	NA	NA	NA	NA	NA	NA	NA
03/23/2015	inventory_date	Crab apple	Malus	Madison	Wisconsin	-89.39646204	43.0673939	10.16	no_info	0 to 15.24 cm	Madison	NA	NA	NA	NA	NA	NA	NA	NA	NA	NA	NA	NA	NA	NA	NA	NA
03/23/2015	inventory_date	Crab apple	Malus	Madison	Wisconsin	-89.39643531	43.0673884	2.54	no_info	0 to 15.24 cm	Madison	NA	NA	NA	NA	NA	NA	NA	NA	NA	NA	NA	NA	NA	NA	NA	NA
03/23/2015	inventory_date	Crab apple	Malus	Madison	Wisconsin	-89.396394	43.06737926	10.16	no_info	0 to 15.24 cm	Madison	NA	NA	NA	NA	NA	NA	NA	NA	NA	NA	NA	NA	NA	NA	NA	NA
03/23/2015	inventory_date	Crab apple	Malus	Madison	Wisconsin	-89.39444715	43.06676189	12.7	no_info	0 to 15.24 cm	Madison	NA	NA	NA	NA	NA	NA	NA	NA	NA	NA	NA	NA	NA	NA	NA	NA
03/23/2015	inventory_date	Siberian elm	Ulmus pumila	Madison	Wisconsin	-89.39436498	43.06669896	30.48	introduced	15.24 to 30.48 cm	Madison	NA	NA	NA	NA	NA	NA	NA	NA	NA	NA	NA	NA	NA	NA	NA	NA
03/23/2015	inventory_date	Siberian elm	Ulmus pumila	Madison	Wisconsin	-89.39429971	43.06665041	12.7	introduced	0 to 15.24 cm	Madison	NA	NA	NA	NA	NA	NA	NA	NA	NA	NA	NA	NA	NA	NA	NA	NA
03/23/2015	inventory_date	Crab apple	Malus	Madison	Wisconsin	-89.3942538	43.06661446	12.7	no_info	0 to 15.24 cm	Madison	NA	NA	NA	NA	NA	NA	NA	NA	NA	NA	NA	NA	NA	NA	NA	NA
03/23/2015	inventory_date	Honeylocust var.	NA	Madison	Wisconsin	-89.39339857	43.06597086	25.4	no_info	15.24 to 30.48 cm	Madison	NA	NA	NA	NA	NA	NA	NA	NA	NA	NA	NA	NA	NA	NA	NA	NA
03/23/2015	inventory_date	Green ash	Fraxinus pennsylvanica	Madison	Wisconsin	-89.39321293	43.06582303	22.86	naturally_occurring	15.24 to 30.48 cm	Madison	NA	NA	NA	NA	NA	NA	NA	NA	NA	NA	NA	NA	NA	NA	NA	NA
03/23/2015	inventory_date	Honeylocust var.	NA	Madison	Wisconsin	-89.39295178	43.06562443	66.04	no_info	60.96 to 76.2 cm	Madison	NA	NA	NA	NA	NA	NA	NA	NA	NA	NA	NA	NA	NA	NA	NA	NA
03/23/2015	inventory_date	Green ash	Fraxinus pennsylvanica	Madison	Wisconsin	-89.39278047	43.06550562	33.02	naturally_occurring	30.48 to 45.72 cm	Madison	NA	NA	NA	NA	NA	NA	NA	NA	NA	NA	NA	NA	NA	NA	NA	NA
03/23/2015	inventory_date	Green ash	Fraxinus pennsylvanica	Madison	Wisconsin	-89.3927109	43.06544523	35.56	naturally_occurring	30.48 to 45.72 cm	Madison	NA	NA	NA	NA	NA	NA	NA	NA	NA	NA	NA	NA	NA	NA	NA	NA
03/23/2015	inventory_date	Hawthorn	Crataegus	Madison	Wisconsin	-89.3925891	43.06534597	17.78	no_info	15.24 to 30.48 cm	Madison	NA	NA	NA	NA	NA	NA	NA	NA	NA	NA	NA	NA	NA	NA	NA	NA
03/23/2015	inventory_date	Littleleaf linden	Tilia cordata	Madison	Wisconsin	-89.39234536	43.06516032	48.26	introduced	45.72 to 60.96 cm	Madison	NA	NA	NA	NA	NA	NA	NA	NA	NA	NA	NA	NA	NA	NA	NA	NA
03/23/2015	inventory_date	Honeylocust var.	NA	Madison	Wisconsin	-89.39228446	43.06511069	38.1	no_info	30.48 to 45.72 cm	Madison	NA	NA	NA	NA	NA	NA	NA	NA	NA	NA	NA	NA	NA	NA	NA	NA
03/23/2015	inventory_date	Honeylocust var.	NA	Madison	Wisconsin	-89.39166653	43.06462937	40.64	no_info	30.48 to 45.72 cm	Madison	NA	NA	NA	NA	NA	NA	NA	NA	NA	NA	NA	NA	NA	NA	NA	NA
03/23/2015	inventory_date	Honeylocust var.	NA	Madison	Wisconsin	-89.3915794	43.06457103	35.56	no_info	30.48 to 45.72 cm	Madison	NA	NA	NA	NA	NA	NA	NA	NA	NA	NA	NA	NA	NA	NA	NA	NA
03/23/2015	inventory_date	Honeylocust var.	NA	Madison	Wisconsin	-89.39158839	43.06425597	71.12	no_info	60.96 to 76.2 cm	Madison	NA	NA	NA	NA	NA	NA	NA	NA	NA	NA	NA	NA	NA	NA	NA	NA
03/23/2015	inventory_date	Honeylocust var.	NA	Madison	Wisconsin	-89.39178272	43.06411767	76.2	no_info	60.96 to 76.2 cm	Madison	NA	NA	NA	NA	NA	NA	NA	NA	NA	NA	NA	NA	NA	NA	NA	NA
03/23/2015	inventory_date	Honeylocust var.	NA	Madison	Wisconsin	-89.39192693	43.06402198	45.72	no_info	30.48 to 45.72 cm	Madison	NA	NA	NA	NA	NA	NA	NA	NA	NA	NA	NA	NA	NA	NA	NA	NA
03/23/2015	inventory_date	Norway maple	Acer platanoides	Madison	Wisconsin	-89.39235971	43.06371776	38.1	introduced	30.48 to 45.72 cm	Madison	NA	NA	NA	NA	NA	NA	NA	NA	NA	NA	NA	NA	NA	NA	NA	NA
03/23/2015	inventory_date	Honeylocust var.	NA	Madison	Wisconsin	-89.39250332	43.06368209	55.88	no_info	45.72 to 60.96 cm	Madison	NA	NA	NA	NA	NA	NA	NA	NA	NA	NA	NA	NA	NA	NA	NA	NA
03/23/2015	inventory_date	Norway maple	Acer platanoides	Madison	Wisconsin	-89.39257316	43.06371462	38.1	introduced	30.48 to 45.72 cm	Madison	NA	NA	NA	NA	NA	NA	NA	NA	NA	NA	NA	NA	NA	NA	NA	NA
03/23/2015	inventory_date	Green ash	Fraxinus pennsylvanica	Madison	Wisconsin	-89.39295696	43.06392673	73.66	naturally_occurring	60.96 to 76.2 cm	Madison	NA	NA	NA	NA	NA	NA	NA	NA	NA	NA	NA	NA	NA	NA	NA	NA
03/23/2015	inventory_date	Honeylocust var.	NA	Madison	Wisconsin	-89.39313729	43.06401987	83.82	no_info	more than 76.2 cm	Madison	NA	NA	NA	NA	NA	NA	NA	NA	NA	NA	NA	NA	NA	NA	NA	NA
03/23/2015	inventory_date	Ginkgo	Ginkgo biloba	Madison	Wisconsin	-89.3933612	43.0641411	63.5	introduced	60.96 to 76.2 cm	Madison	NA	NA	NA	NA	NA	NA	NA	NA	NA	NA	NA	NA	NA	NA	NA	NA
03/23/2015	inventory_date	Honeylocust var.	NA	Madison	Wisconsin	-89.39347162	43.06420922	78.74	no_info	more than 76.2 cm	Madison	NA	NA	NA	NA	NA	NA	NA	NA	NA	NA	NA	NA	NA	NA	NA	NA
03/23/2015	inventory_date	Littleleaf linden	Tilia cordata	Madison	Wisconsin	-89.393745	43.06435429	38.1	introduced	30.48 to 45.72 cm	Madison	NA	NA	NA	NA	NA	NA	NA	NA	NA	NA	NA	NA	NA	NA	NA	NA
03/23/2015	inventory_date	Green ash	Fraxinus pennsylvanica	Madison	Wisconsin	-89.39387004	43.06442141	68.58	naturally_occurring	60.96 to 76.2 cm	Madison	NA	NA	NA	NA	NA	NA	NA	NA	NA	NA	NA	NA	NA	NA	NA	NA
03/23/2015	inventory_date	Green ash	Fraxinus pennsylvanica	Madison	Wisconsin	-89.39400378	43.06449715	45.72	naturally_occurring	30.48 to 45.72 cm	Madison	NA	NA	NA	NA	NA	NA	NA	NA	NA	NA	NA	NA	NA	NA	NA	NA
03/23/2015	inventory_date	Green ash	Fraxinus pennsylvanica	Madison	Wisconsin	-89.3941434	43.06456863	78.74	naturally_occurring	more than 76.2 cm	Madison	NA	NA	NA	NA	NA	NA	NA	NA	NA	NA	NA	NA	NA	NA	NA	NA
03/23/2015	inventory_date	Green ash	Fraxinus pennsylvanica	Madison	Wisconsin	-89.39427707	43.0646508	71.12	naturally_occurring	60.96 to 76.2 cm	Madison	NA	NA	NA	NA	NA	NA	NA	NA	NA	NA	NA	NA	NA	NA	NA	NA
03/23/2015	inventory_date	Japanese tree lilac	Syringa reticulata	Madison	Wisconsin	-89.39471328	43.06488463	10.16	introduced	0 to 15.24 cm	Madison	NA	NA	NA	NA	NA	NA	NA	NA	NA	NA	NA	NA	NA	NA	NA	NA
03/23/2015	inventory_date	Green ash	Fraxinus pennsylvanica	Madison	Wisconsin	-89.39491992	43.06498004	66.04	naturally_occurring	60.96 to 76.2 cm	Madison	NA	NA	NA	NA	NA	NA	NA	NA	NA	NA	NA	NA	NA	NA	NA	NA
03/23/2015	inventory_date	Japanese tree lilac	Syringa reticulata	Madison	Wisconsin	-89.39508841	43.06508812	2.54	introduced	0 to 15.24 cm	Madison	NA	NA	NA	NA	NA	NA	NA	NA	NA	NA	NA	NA	NA	NA	NA	NA
03/23/2015	inventory_date	Green ash	Fraxinus pennsylvanica	Madison	Wisconsin	-89.39532059	43.06526084	63.5	naturally_occurring	60.96 to 76.2 cm	Madison	NA	NA	NA	NA	NA	NA	NA	NA	NA	NA	NA	NA	NA	NA	NA	NA
03/23/2015	inventory_date	Green ash	Fraxinus pennsylvanica	Madison	Wisconsin	-89.39518221	43.06535871	66.04	naturally_occurring	60.96 to 76.2 cm	Madison	NA	NA	NA	NA	NA	NA	NA	NA	NA	NA	NA	NA	NA	NA	NA	NA
03/23/2015	inventory_date	Serviceberry	Amelanchier	Madison	Wisconsin	-89.39480409	43.06545745	2.54	no_info	0 to 15.24 cm	Madison	NA	NA	NA	NA	NA	NA	NA	NA	NA	NA	NA	NA	NA	NA	NA	NA
03/23/2015	inventory_date	Green ash	Fraxinus pennsylvanica	Madison	Wisconsin	-89.39495543	43.06552685	60.96	naturally_occurring	45.72 to 60.96 cm	Madison	NA	NA	NA	NA	NA	NA	NA	NA	NA	NA	NA	NA	NA	NA	NA	NA
03/23/2015	inventory_date	Green ash	Fraxinus pennsylvanica	Madison	Wisconsin	-89.39481109	43.0656354	33.02	naturally_occurring	30.48 to 45.72 cm	Madison	NA	NA	NA	NA	NA	NA	NA	NA	NA	NA	NA	NA	NA	NA	NA	NA
03/23/2015	inventory_date	Green ash	Fraxinus pennsylvanica	Madison	Wisconsin	-89.39468464	43.06570975	71.12	naturally_occurring	60.96 to 76.2 cm	Madison	NA	NA	NA	NA	NA	NA	NA	NA	NA	NA	NA	NA	NA	NA	NA	NA
03/23/2015	inventory_date	American elm	Ulmus americana	Madison	Wisconsin	-89.39426647	43.06601406	93.98	naturally_occurring	more than 76.2 cm	Madison	NA	NA	NA	NA	NA	NA	NA	NA	NA	NA	NA	NA	NA	NA	NA	NA
03/23/2015	inventory_date	Green ash	Fraxinus pennsylvanica	Madison	Wisconsin	-89.39447129	43.06570219	33.02	naturally_occurring	30.48 to 45.72 cm	Madison	NA	NA	NA	NA	NA	NA	NA	NA	NA	NA	NA	NA	NA	NA	NA	NA
03/23/2015	inventory_date	Green ash	Fraxinus pennsylvanica	Madison	Wisconsin	-89.39426817	43.06584258	25.4	naturally_occurring	15.24 to 30.48 cm	Madison	NA	NA	NA	NA	NA	NA	NA	NA	NA	NA	NA	NA	NA	NA	NA	NA
03/23/2015	inventory_date	Green ash	Fraxinus pennsylvanica	Madison	Wisconsin	-89.39410911	43.06596178	60.96	naturally_occurring	45.72 to 60.96 cm	Madison	NA	NA	NA	NA	NA	NA	NA	NA	NA	NA	NA	NA	NA	NA	NA	NA
03/23/2015	inventory_date	Green ash	Fraxinus pennsylvanica	Madison	Wisconsin	-89.39392382	43.06607226	43.18	naturally_occurring	30.48 to 45.72 cm	Madison	NA	NA	NA	NA	NA	NA	NA	NA	NA	NA	NA	NA	NA	NA	NA	NA
03/23/2015	inventory_date	Green ash	Fraxinus pennsylvanica	Madison	Wisconsin	-89.3941105	43.06611613	25.4	naturally_occurring	15.24 to 30.48 cm	Madison	NA	NA	NA	NA	NA	NA	NA	NA	NA	NA	NA	NA	NA	NA	NA	NA
03/23/2015	inventory_date	Honeylocust var.	NA	Madison	Wisconsin	-89.39407355	43.06630456	58.42	no_info	45.72 to 60.96 cm	Madison	NA	NA	NA	NA	NA	NA	NA	NA	NA	NA	NA	NA	NA	NA	NA	NA
03/23/2015	inventory_date	Honeylocust var.	NA	Madison	Wisconsin	-89.39160436	43.06441361	63.5	no_info	60.96 to 76.2 cm	Madison	NA	NA	NA	NA	NA	NA	NA	NA	NA	NA	NA	NA	NA	NA	NA	NA
03/23/2015	inventory_date	Serviceberry	Amelanchier	Madison	Wisconsin	-89.39169443	43.06446982	5.08	no_info	0 to 15.24 cm	Madison	NA	NA	NA	NA	NA	NA	NA	NA	NA	NA	NA	NA	NA	NA	NA	NA
03/23/2015	inventory_date	Honeylocust var.	NA	Madison	Wisconsin	-89.39185398	43.064595	63.5	no_info	60.96 to 76.2 cm	Madison	NA	NA	NA	NA	NA	NA	NA	NA	NA	NA	NA	NA	NA	NA	NA	NA
03/23/2015	inventory_date	Honeylocust var.	NA	Madison	Wisconsin	-89.39197582	43.06468997	58.42	no_info	45.72 to 60.96 cm	Madison	NA	NA	NA	NA	NA	NA	NA	NA	NA	NA	NA	NA	NA	NA	NA	NA
03/23/2015	inventory_date	Honeylocust var.	NA	Madison	Wisconsin	-89.39206579	43.06475691	60.96	no_info	45.72 to 60.96 cm	Madison	NA	NA	NA	NA	NA	NA	NA	NA	NA	NA	NA	NA	NA	NA	NA	NA
03/23/2015	inventory_date	Honeylocust var.	NA	Madison	Wisconsin	-89.39215848	43.06484314	53.34	no_info	45.72 to 60.96 cm	Madison	NA	NA	NA	NA	NA	NA	NA	NA	NA	NA	NA	NA	NA	NA	NA	NA
03/23/2015	inventory_date	Honeylocust var.	NA	Madison	Wisconsin	-89.39224567	43.06489506	53.34	no_info	45.72 to 60.96 cm	Madison	NA	NA	NA	NA	NA	NA	NA	NA	NA	NA	NA	NA	NA	NA	NA	NA
03/23/2015	inventory_date	Honeylocust var.	NA	Madison	Wisconsin	-89.39235294	43.06498566	50.8	no_info	45.72 to 60.96 cm	Madison	NA	NA	NA	NA	NA	NA	NA	NA	NA	NA	NA	NA	NA	NA	NA	NA
03/23/2015	inventory_date	Honeylocust var.	NA	Madison	Wisconsin	-89.39255321	43.06513249	50.8	no_info	45.72 to 60.96 cm	Madison	NA	NA	NA	NA	NA	NA	NA	NA	NA	NA	NA	NA	NA	NA	NA	NA
03/23/2015	inventory_date	Honeylocust var.	NA	Madison	Wisconsin	-89.39268381	43.06522965	66.04	no_info	60.96 to 76.2 cm	Madison	NA	NA	NA	NA	NA	NA	NA	NA	NA	NA	NA	NA	NA	NA	NA	NA
03/23/2015	inventory_date	Honeylocust var.	NA	Madison	Wisconsin	-89.39302327	43.06549083	43.18	no_info	30.48 to 45.72 cm	Madison	NA	NA	NA	NA	NA	NA	NA	NA	NA	NA	NA	NA	NA	NA	NA	NA
03/23/2015	inventory_date	Honeylocust var.	NA	Madison	Wisconsin	-89.39312186	43.06557282	53.34	no_info	45.72 to 60.96 cm	Madison	NA	NA	NA	NA	NA	NA	NA	NA	NA	NA	NA	NA	NA	NA	NA	NA
03/23/2015	inventory_date	Honeylocust var.	NA	Madison	Wisconsin	-89.39329305	43.06570449	43.18	no_info	30.48 to 45.72 cm	Madison	NA	NA	NA	NA	NA	NA	NA	NA	NA	NA	NA	NA	NA	NA	NA	NA
03/23/2015	inventory_date	Green ash	Fraxinus pennsylvanica	Madison	Wisconsin	-89.39035853	43.06411262	66.04	naturally_occurring	60.96 to 76.2 cm	Madison	NA	NA	NA	NA	NA	NA	NA	NA	NA	NA	NA	NA	NA	NA	NA	NA
03/23/2015	inventory_date	White ash	Fraxinus americana	Madison	Wisconsin	-89.3819606	43.056295	7.62	naturally_occurring	0 to 15.24 cm	Madison	NA	NA	NA	NA	NA	NA	NA	NA	NA	NA	NA	NA	NA	NA	NA	NA
03/23/2015	inventory_date	White ash	Fraxinus americana	Madison	Wisconsin	-89.38206188	43.05639629	7.62	naturally_occurring	0 to 15.24 cm	Madison	NA	NA	NA	NA	NA	NA	NA	NA	NA	NA	NA	NA	NA	NA	NA	NA
03/23/2015	inventory_date	White ash	Fraxinus americana	Madison	Wisconsin	-89.38225261	43.05661383	7.62	naturally_occurring	0 to 15.24 cm	Madison	NA	NA	NA	NA	NA	NA	NA	NA	NA	NA	NA	NA	NA	NA	NA	NA
03/23/2015	inventory_date	White ash	Fraxinus americana	Madison	Wisconsin	-89.38235966	43.05672374	7.62	naturally_occurring	0 to 15.24 cm	Madison	NA	NA	NA	NA	NA	NA	NA	NA	NA	NA	NA	NA	NA	NA	NA	NA
03/23/2015	inventory_date	White oak	Quercus alba	Madison	Wisconsin	-89.3826713	43.05712628	38.1	naturally_occurring	30.48 to 45.72 cm	Madison	NA	NA	NA	NA	NA	NA	NA	NA	NA	NA	NA	NA	NA	NA	NA	NA
03/23/2015	inventory_date	Crab apple	Malus	Madison	Wisconsin	-89.38260411	43.05712163	35.56	no_info	30.48 to 45.72 cm	Madison	NA	NA	NA	NA	NA	NA	NA	NA	NA	NA	NA	NA	NA	NA	NA	NA
03/23/2015	inventory_date	Crab apple	Malus	Madison	Wisconsin	-89.382595	43.05715588	35.56	no_info	30.48 to 45.72 cm	Madison	NA	NA	NA	NA	NA	NA	NA	NA	NA	NA	NA	NA	NA	NA	NA	NA
03/23/2015	inventory_date	Crab apple	Malus	Madison	Wisconsin	-89.38259458	43.0571966	35.56	no_info	30.48 to 45.72 cm	Madison	NA	NA	NA	NA	NA	NA	NA	NA	NA	NA	NA	NA	NA	NA	NA	NA
03/23/2015	inventory_date	Honeylocust var.	NA	Madison	Wisconsin	-89.38359419	43.05807875	15.24	no_info	0 to 15.24 cm	Madison	NA	NA	NA	NA	NA	NA	NA	NA	NA	NA	NA	NA	NA	NA	NA	NA
03/23/2015	inventory_date	Honeylocust var.	NA	Madison	Wisconsin	-89.38357031	43.05812792	20.32	no_info	15.24 to 30.48 cm	Madison	NA	NA	NA	NA	NA	NA	NA	NA	NA	NA	NA	NA	NA	NA	NA	NA
03/23/2015	inventory_date	Honeylocust var.	NA	Madison	Wisconsin	-89.38363427	43.05816257	33.02	no_info	30.48 to 45.72 cm	Madison	NA	NA	NA	NA	NA	NA	NA	NA	NA	NA	NA	NA	NA	NA	NA	NA
03/23/2015	inventory_date	Green ash	Fraxinus pennsylvanica	Madison	Wisconsin	-89.38414355	43.0583904	7.62	naturally_occurring	0 to 15.24 cm	Madison	NA	NA	NA	NA	NA	NA	NA	NA	NA	NA	NA	NA	NA	NA	NA	NA
03/23/2015	inventory_date	Green ash	Fraxinus pennsylvanica	Madison	Wisconsin	-89.38404236	43.05827839	7.62	naturally_occurring	0 to 15.24 cm	Madison	NA	NA	NA	NA	NA	NA	NA	NA	NA	NA	NA	NA	NA	NA	NA	NA
03/23/2015	inventory_date	Green ash	Fraxinus pennsylvanica	Madison	Wisconsin	-89.38395845	43.05819219	7.62	naturally_occurring	0 to 15.24 cm	Madison	NA	NA	NA	NA	NA	NA	NA	NA	NA	NA	NA	NA	NA	NA	NA	NA
03/23/2015	inventory_date	Green ash	Fraxinus pennsylvanica	Madison	Wisconsin	-89.38386312	43.05808021	7.62	naturally_occurring	0 to 15.24 cm	Madison	NA	NA	NA	NA	NA	NA	NA	NA	NA	NA	NA	NA	NA	NA	NA	NA
03/23/2015	inventory_date	Green ash	Fraxinus pennsylvanica	Madison	Wisconsin	-89.38376481	43.05797249	7.62	naturally_occurring	0 to 15.24 cm	Madison	NA	NA	NA	NA	NA	NA	NA	NA	NA	NA	NA	NA	NA	NA	NA	NA
03/23/2015	inventory_date	Green ash	Fraxinus pennsylvanica	Madison	Wisconsin	-89.38366634	43.05788193	7.62	naturally_occurring	0 to 15.24 cm	Madison	NA	NA	NA	NA	NA	NA	NA	NA	NA	NA	NA	NA	NA	NA	NA	NA
03/23/2015	inventory_date	Green ash	Fraxinus pennsylvanica	Madison	Wisconsin	-89.38359118	43.05779792	7.62	naturally_occurring	0 to 15.24 cm	Madison	NA	NA	NA	NA	NA	NA	NA	NA	NA	NA	NA	NA	NA	NA	NA	NA
03/23/2015	inventory_date	Green ash	Fraxinus pennsylvanica	Madison	Wisconsin	-89.38343513	43.05761916	7.62	naturally_occurring	0 to 15.24 cm	Madison	NA	NA	NA	NA	NA	NA	NA	NA	NA	NA	NA	NA	NA	NA	NA	NA
03/23/2015	inventory_date	Green ash	Fraxinus pennsylvanica	Madison	Wisconsin	-89.38336569	43.05754804	7.62	naturally_occurring	0 to 15.24 cm	Madison	NA	NA	NA	NA	NA	NA	NA	NA	NA	NA	NA	NA	NA	NA	NA	NA
03/23/2015	inventory_date	Green ash	Fraxinus pennsylvanica	Madison	Wisconsin	-89.38325873	43.05742957	10.16	naturally_occurring	0 to 15.24 cm	Madison	NA	NA	NA	NA	NA	NA	NA	NA	NA	NA	NA	NA	NA	NA	NA	NA
03/23/2015	inventory_date	Green ash	Fraxinus pennsylvanica	Madison	Wisconsin	-89.38321527	43.05739075	10.16	naturally_occurring	0 to 15.24 cm	Madison	NA	NA	NA	NA	NA	NA	NA	NA	NA	NA	NA	NA	NA	NA	NA	NA
03/23/2015	inventory_date	Green ash	Fraxinus pennsylvanica	Madison	Wisconsin	-89.38318353	43.05734985	7.62	naturally_occurring	0 to 15.24 cm	Madison	NA	NA	NA	NA	NA	NA	NA	NA	NA	NA	NA	NA	NA	NA	NA	NA
03/23/2015	inventory_date	Green ash	Fraxinus pennsylvanica	Madison	Wisconsin	-89.38314304	43.05730675	10.16	naturally_occurring	0 to 15.24 cm	Madison	NA	NA	NA	NA	NA	NA	NA	NA	NA	NA	NA	NA	NA	NA	NA	NA
03/23/2015	inventory_date	Green ash	Fraxinus pennsylvanica	Madison	Wisconsin	-89.38309376	43.05726576	10.16	naturally_occurring	0 to 15.24 cm	Madison	NA	NA	NA	NA	NA	NA	NA	NA	NA	NA	NA	NA	NA	NA	NA	NA
03/23/2015	inventory_date	Green ash	Fraxinus pennsylvanica	Madison	Wisconsin	-89.38303027	43.05718396	7.62	naturally_occurring	0 to 15.24 cm	Madison	NA	NA	NA	NA	NA	NA	NA	NA	NA	NA	NA	NA	NA	NA	NA	NA
03/23/2015	inventory_date	Green ash	Fraxinus pennsylvanica	Madison	Wisconsin	-89.38293188	43.05708482	7.62	naturally_occurring	0 to 15.24 cm	Madison	NA	NA	NA	NA	NA	NA	NA	NA	NA	NA	NA	NA	NA	NA	NA	NA
03/23/2015	inventory_date	Green ash	Fraxinus pennsylvanica	Madison	Wisconsin	-89.38288567	43.05702991	7.62	naturally_occurring	0 to 15.24 cm	Madison	NA	NA	NA	NA	NA	NA	NA	NA	NA	NA	NA	NA	NA	NA	NA	NA
03/23/2015	inventory_date	Green ash	Fraxinus pennsylvanica	Madison	Wisconsin	-89.38277578	43.05691142	7.62	naturally_occurring	0 to 15.24 cm	Madison	NA	NA	NA	NA	NA	NA	NA	NA	NA	NA	NA	NA	NA	NA	NA	NA
03/23/2015	inventory_date	Green ash	Fraxinus pennsylvanica	Madison	Wisconsin	-89.38269764	43.05683382	7.62	naturally_occurring	0 to 15.24 cm	Madison	NA	NA	NA	NA	NA	NA	NA	NA	NA	NA	NA	NA	NA	NA	NA	NA
03/23/2015	inventory_date	Green ash	Fraxinus pennsylvanica	Madison	Wisconsin	-89.38262822	43.05676056	12.7	naturally_occurring	0 to 15.24 cm	Madison	NA	NA	NA	NA	NA	NA	NA	NA	NA	NA	NA	NA	NA	NA	NA	NA
03/23/2015	inventory_date	Honeylocust var.	NA	Madison	Wisconsin	-89.38909275	43.06493102	53.34	no_info	45.72 to 60.96 cm	Madison	NA	NA	NA	NA	NA	NA	NA	NA	NA	NA	NA	NA	NA	NA	NA	NA
03/23/2015	inventory_date	Honeylocust var.	NA	Madison	Wisconsin	-89.38896453	43.06518113	40.64	no_info	30.48 to 45.72 cm	Madison	NA	NA	NA	NA	NA	NA	NA	NA	NA	NA	NA	NA	NA	NA	NA	NA
03/23/2015	inventory_date	Honeylocust var.	NA	Madison	Wisconsin	-89.38891408	43.06525588	60.96	no_info	45.72 to 60.96 cm	Madison	NA	NA	NA	NA	NA	NA	NA	NA	NA	NA	NA	NA	NA	NA	NA	NA
03/23/2015	inventory_date	Honeylocust var.	NA	Madison	Wisconsin	-89.38887831	43.06532429	40.64	no_info	30.48 to 45.72 cm	Madison	NA	NA	NA	NA	NA	NA	NA	NA	NA	NA	NA	NA	NA	NA	NA	NA
03/23/2015	inventory_date	Honeylocust var.	NA	Madison	Wisconsin	-89.38878371	43.06542881	38.1	no_info	30.48 to 45.72 cm	Madison	NA	NA	NA	NA	NA	NA	NA	NA	NA	NA	NA	NA	NA	NA	NA	NA
03/23/2015	inventory_date	Honeylocust var.	NA	Madison	Wisconsin	-89.3887154	43.06553563	30.48	no_info	15.24 to 30.48 cm	Madison	NA	NA	NA	NA	NA	NA	NA	NA	NA	NA	NA	NA	NA	NA	NA	NA
03/23/2015	inventory_date	Green ash	Fraxinus pennsylvanica	Madison	Wisconsin	-89.38831244	43.06606936	40.64	naturally_occurring	30.48 to 45.72 cm	Madison	NA	NA	NA	NA	NA	NA	NA	NA	NA	NA	NA	NA	NA	NA	NA	NA
03/23/2015	inventory_date	Green ash	Fraxinus pennsylvanica	Madison	Wisconsin	-89.38818278	43.06617155	40.64	naturally_occurring	30.48 to 45.72 cm	Madison	NA	NA	NA	NA	NA	NA	NA	NA	NA	NA	NA	NA	NA	NA	NA	NA
03/23/2015	inventory_date	Green ash	Fraxinus pennsylvanica	Madison	Wisconsin	-89.38790881	43.06637801	38.1	naturally_occurring	30.48 to 45.72 cm	Madison	NA	NA	NA	NA	NA	NA	NA	NA	NA	NA	NA	NA	NA	NA	NA	NA
03/23/2015	inventory_date	Green ash	Fraxinus pennsylvanica	Madison	Wisconsin	-89.38776478	43.0664544	27.94	naturally_occurring	15.24 to 30.48 cm	Madison	NA	NA	NA	NA	NA	NA	NA	NA	NA	NA	NA	NA	NA	NA	NA	NA
03/23/2015	inventory_date	Green ash	Fraxinus pennsylvanica	Madison	Wisconsin	-89.3873476	43.0666558	27.94	naturally_occurring	15.24 to 30.48 cm	Madison	NA	NA	NA	NA	NA	NA	NA	NA	NA	NA	NA	NA	NA	NA	NA	NA
03/23/2015	inventory_date	Green ash	Fraxinus pennsylvanica	Madison	Wisconsin	-89.38686681	43.06678611	33.02	naturally_occurring	30.48 to 45.72 cm	Madison	NA	NA	NA	NA	NA	NA	NA	NA	NA	NA	NA	NA	NA	NA	NA	NA
03/23/2015	inventory_date	Crab apple	Malus	Madison	Wisconsin	-89.38617133	43.06704174	12.7	no_info	0 to 15.24 cm	Madison	NA	NA	NA	NA	NA	NA	NA	NA	NA	NA	NA	NA	NA	NA	NA	NA
03/23/2015	inventory_date	Crab apple	Malus	Madison	Wisconsin	-89.38624446	43.06703785	15.24	no_info	0 to 15.24 cm	Madison	NA	NA	NA	NA	NA	NA	NA	NA	NA	NA	NA	NA	NA	NA	NA	NA
03/23/2015	inventory_date	Crab apple	Malus	Madison	Wisconsin	-89.38631469	43.06703179	12.7	no_info	0 to 15.24 cm	Madison	NA	NA	NA	NA	NA	NA	NA	NA	NA	NA	NA	NA	NA	NA	NA	NA
03/23/2015	inventory_date	Honeylocust var.	NA	Madison	Wisconsin	-89.3864024	43.06703227	15.24	no_info	0 to 15.24 cm	Madison	NA	NA	NA	NA	NA	NA	NA	NA	NA	NA	NA	NA	NA	NA	NA	NA
03/23/2015	inventory_date	Honeylocust var.	NA	Madison	Wisconsin	-89.38722301	43.06683519	30.48	no_info	15.24 to 30.48 cm	Madison	NA	NA	NA	NA	NA	NA	NA	NA	NA	NA	NA	NA	NA	NA	NA	NA
03/23/2015	inventory_date	Honeylocust var.	NA	Madison	Wisconsin	-89.38732862	43.06679932	33.02	no_info	30.48 to 45.72 cm	Madison	NA	NA	NA	NA	NA	NA	NA	NA	NA	NA	NA	NA	NA	NA	NA	NA
03/23/2015	inventory_date	Norway maple	Acer platanoides	Madison	Wisconsin	-89.38765457	43.06665745	25.4	introduced	15.24 to 30.48 cm	Madison	NA	NA	NA	NA	NA	NA	NA	NA	NA	NA	NA	NA	NA	NA	NA	NA
03/23/2015	inventory_date	Honeylocust var.	NA	Madison	Wisconsin	-89.38798946	43.06649848	53.34	no_info	45.72 to 60.96 cm	Madison	NA	NA	NA	NA	NA	NA	NA	NA	NA	NA	NA	NA	NA	NA	NA	NA
03/23/2015	inventory_date	Honeylocust var.	NA	Madison	Wisconsin	-89.38807779	43.0664368	43.18	no_info	30.48 to 45.72 cm	Madison	NA	NA	NA	NA	NA	NA	NA	NA	NA	NA	NA	NA	NA	NA	NA	NA
03/23/2015	inventory_date	White ash	Fraxinus americana	Madison	Wisconsin	-89.38572556	43.05610055	50.8	naturally_occurring	45.72 to 60.96 cm	Madison	NA	NA	NA	NA	NA	NA	NA	NA	NA	NA	NA	NA	NA	NA	NA	NA
03/23/2015	inventory_date	White ash	Fraxinus americana	Madison	Wisconsin	-89.38586595	43.05609274	63.5	naturally_occurring	60.96 to 76.2 cm	Madison	NA	NA	NA	NA	NA	NA	NA	NA	NA	NA	NA	NA	NA	NA	NA	NA
03/23/2015	inventory_date	Norway maple	Acer platanoides	Madison	Wisconsin	-89.38654985	43.056105	33.02	introduced	30.48 to 45.72 cm	Madison	NA	NA	NA	NA	NA	NA	NA	NA	NA	NA	NA	NA	NA	NA	NA	NA
03/23/2015	inventory_date	Norway maple	Acer platanoides	Madison	Wisconsin	-89.38667461	43.05619785	63.5	introduced	60.96 to 76.2 cm	Madison	NA	NA	NA	NA	NA	NA	NA	NA	NA	NA	NA	NA	NA	NA	NA	NA
03/23/2015	inventory_date	Green ash	Fraxinus pennsylvanica	Madison	Wisconsin	-89.3866679	43.05628355	53.34	naturally_occurring	45.72 to 60.96 cm	Madison	NA	NA	NA	NA	NA	NA	NA	NA	NA	NA	NA	NA	NA	NA	NA	NA
03/23/2015	inventory_date	Honeylocust var.	NA	Madison	Wisconsin	-89.38665393	43.0565107	48.26	no_info	45.72 to 60.96 cm	Madison	NA	NA	NA	NA	NA	NA	NA	NA	NA	NA	NA	NA	NA	NA	NA	NA
03/23/2015	inventory_date	Honeylocust var.	NA	Madison	Wisconsin	-89.38666441	43.0566308	53.34	no_info	45.72 to 60.96 cm	Madison	NA	NA	NA	NA	NA	NA	NA	NA	NA	NA	NA	NA	NA	NA	NA	NA
03/23/2015	inventory_date	Honeylocust var.	NA	Madison	Wisconsin	-89.38666325	43.05674654	55.88	no_info	45.72 to 60.96 cm	Madison	NA	NA	NA	NA	NA	NA	NA	NA	NA	NA	NA	NA	NA	NA	NA	NA
03/23/2015	inventory_date	Honeylocust var.	NA	Madison	Wisconsin	-89.38665007	43.05689438	53.34	no_info	45.72 to 60.96 cm	Madison	NA	NA	NA	NA	NA	NA	NA	NA	NA	NA	NA	NA	NA	NA	NA	NA
03/23/2015	inventory_date	Norway maple	Acer platanoides	Madison	Wisconsin	-89.38666043	43.05702734	40.64	introduced	30.48 to 45.72 cm	Madison	NA	NA	NA	NA	NA	NA	NA	NA	NA	NA	NA	NA	NA	NA	NA	NA
03/23/2015	inventory_date	Honeylocust var.	NA	Madison	Wisconsin	-89.38665007	43.05718591	63.5	no_info	60.96 to 76.2 cm	Madison	NA	NA	NA	NA	NA	NA	NA	NA	NA	NA	NA	NA	NA	NA	NA	NA
03/23/2015	inventory_date	Honeylocust var.	NA	Madison	Wisconsin	-89.38664863	43.05732952	63.5	no_info	60.96 to 76.2 cm	Madison	NA	NA	NA	NA	NA	NA	NA	NA	NA	NA	NA	NA	NA	NA	NA	NA
03/23/2015	inventory_date	Norway maple	Acer platanoides	Madison	Wisconsin	-89.38664723	43.05746885	45.72	introduced	30.48 to 45.72 cm	Madison	NA	NA	NA	NA	NA	NA	NA	NA	NA	NA	NA	NA	NA	NA	NA	NA
03/23/2015	inventory_date	Norway maple	Acer platanoides	Madison	Wisconsin	-89.38663904	43.05770245	50.8	introduced	45.72 to 60.96 cm	Madison	NA	NA	NA	NA	NA	NA	NA	NA	NA	NA	NA	NA	NA	NA	NA	NA
03/23/2015	inventory_date	Norway maple	Acer platanoides	Madison	Wisconsin	-89.38664082	43.05781607	78.74	introduced	more than 76.2 cm	Madison	NA	NA	NA	NA	NA	NA	NA	NA	NA	NA	NA	NA	NA	NA	NA	NA
03/23/2015	inventory_date	Norway maple	Acer platanoides	Madison	Wisconsin	-89.38663654	43.0579511	30.48	introduced	15.24 to 30.48 cm	Madison	NA	NA	NA	NA	NA	NA	NA	NA	NA	NA	NA	NA	NA	NA	NA	NA
03/23/2015	inventory_date	Norway maple	Acer platanoides	Madison	Wisconsin	-89.38663737	43.05815903	38.1	introduced	30.48 to 45.72 cm	Madison	NA	NA	NA	NA	NA	NA	NA	NA	NA	NA	NA	NA	NA	NA	NA	NA
03/23/2015	inventory_date	Norway maple	Acer platanoides	Madison	Wisconsin	-89.38673323	43.05821957	35.56	introduced	30.48 to 45.72 cm	Madison	NA	NA	NA	NA	NA	NA	NA	NA	NA	NA	NA	NA	NA	NA	NA	NA
03/23/2015	inventory_date	Norway maple	Acer platanoides	Madison	Wisconsin	-89.38676421	43.0580461	60.96	introduced	45.72 to 60.96 cm	Madison	NA	NA	NA	NA	NA	NA	NA	NA	NA	NA	NA	NA	NA	NA	NA	NA
03/23/2015	inventory_date	Norway maple	Acer platanoides	Madison	Wisconsin	-89.38677425	43.05791968	20.32	introduced	15.24 to 30.48 cm	Madison	NA	NA	NA	NA	NA	NA	NA	NA	NA	NA	NA	NA	NA	NA	NA	NA
03/23/2015	inventory_date	Norway maple	Acer platanoides	Madison	Wisconsin	-89.38677017	43.05774389	15.24	introduced	0 to 15.24 cm	Madison	NA	NA	NA	NA	NA	NA	NA	NA	NA	NA	NA	NA	NA	NA	NA	NA
03/23/2015	inventory_date	Norway maple	Acer platanoides	Madison	Wisconsin	-89.38676901	43.05756811	30.48	introduced	15.24 to 30.48 cm	Madison	NA	NA	NA	NA	NA	NA	NA	NA	NA	NA	NA	NA	NA	NA	NA	NA
03/23/2015	inventory_date	Norway maple	Acer platanoides	Madison	Wisconsin	-89.3867643	43.05745447	30.48	introduced	15.24 to 30.48 cm	Madison	NA	NA	NA	NA	NA	NA	NA	NA	NA	NA	NA	NA	NA	NA	NA	NA
03/23/2015	inventory_date	Norway maple	Acer platanoides	Madison	Wisconsin	-89.38677438	43.05732377	43.18	introduced	30.48 to 45.72 cm	Madison	NA	NA	NA	NA	NA	NA	NA	NA	NA	NA	NA	NA	NA	NA	NA	NA
03/23/2015	inventory_date	Norway maple	Acer platanoides	Madison	Wisconsin	-89.38677279	43.05719086	33.02	introduced	30.48 to 45.72 cm	Madison	NA	NA	NA	NA	NA	NA	NA	NA	NA	NA	NA	NA	NA	NA	NA	NA
03/23/2015	inventory_date	Norway maple	Acer platanoides	Madison	Wisconsin	-89.38678324	43.05702371	22.86	introduced	15.24 to 30.48 cm	Madison	NA	NA	NA	NA	NA	NA	NA	NA	NA	NA	NA	NA	NA	NA	NA	NA
03/23/2015	inventory_date	Sugar maple	Acer saccharum	Madison	Wisconsin	-89.38678125	43.05693153	53.34	naturally_occurring	45.72 to 60.96 cm	Madison	NA	NA	NA	NA	NA	NA	NA	NA	NA	NA	NA	NA	NA	NA	NA	NA
03/23/2015	inventory_date	Norway maple	Acer platanoides	Madison	Wisconsin	-89.38677936	43.05682863	40.64	introduced	30.48 to 45.72 cm	Madison	NA	NA	NA	NA	NA	NA	NA	NA	NA	NA	NA	NA	NA	NA	NA	NA
03/23/2015	inventory_date	Norway maple	Acer platanoides	Madison	Wisconsin	-89.38679161	43.05677296	30.48	introduced	15.24 to 30.48 cm	Madison	NA	NA	NA	NA	NA	NA	NA	NA	NA	NA	NA	NA	NA	NA	NA	NA
03/23/2015	inventory_date	Honeylocust var.	NA	Madison	Wisconsin	-89.38678937	43.05670435	71.12	no_info	60.96 to 76.2 cm	Madison	NA	NA	NA	NA	NA	NA	NA	NA	NA	NA	NA	NA	NA	NA	NA	NA
03/23/2015	inventory_date	Norway maple	Acer platanoides	Madison	Wisconsin	-89.38679621	43.05660578	12.7	introduced	0 to 15.24 cm	Madison	NA	NA	NA	NA	NA	NA	NA	NA	NA	NA	NA	NA	NA	NA	NA	NA
03/23/2015	inventory_date	Green ash	Fraxinus pennsylvanica	Madison	Wisconsin	-89.38680238	43.05628213	58.42	naturally_occurring	45.72 to 60.96 cm	Madison	NA	NA	NA	NA	NA	NA	NA	NA	NA	NA	NA	NA	NA	NA	NA	NA
03/23/2015	inventory_date	Norway maple	Acer platanoides	Madison	Wisconsin	-89.38693854	43.05611352	35.56	introduced	30.48 to 45.72 cm	Madison	NA	NA	NA	NA	NA	NA	NA	NA	NA	NA	NA	NA	NA	NA	NA	NA
03/23/2015	inventory_date	Norway maple	Acer platanoides	Madison	Wisconsin	-89.38708173	43.05611858	38.1	introduced	30.48 to 45.72 cm	Madison	NA	NA	NA	NA	NA	NA	NA	NA	NA	NA	NA	NA	NA	NA	NA	NA
03/23/2015	inventory_date	Norway maple	Acer platanoides	Madison	Wisconsin	-89.38724253	43.05611516	30.48	introduced	15.24 to 30.48 cm	Madison	NA	NA	NA	NA	NA	NA	NA	NA	NA	NA	NA	NA	NA	NA	NA	NA
03/23/2015	inventory_date	Norway maple	Acer platanoides	Madison	Wisconsin	-89.38739455	43.05611384	40.64	introduced	30.48 to 45.72 cm	Madison	NA	NA	NA	NA	NA	NA	NA	NA	NA	NA	NA	NA	NA	NA	NA	NA
03/23/2015	inventory_date	Linden	Tilia	Madison	Wisconsin	-89.38837206	43.05599691	17.78	no_info	15.24 to 30.48 cm	Madison	NA	NA	NA	NA	NA	NA	NA	NA	NA	NA	NA	NA	NA	NA	NA	NA
03/23/2015	inventory_date	Norway maple	Acer platanoides	Madison	Wisconsin	-89.38685216	43.0559823	40.64	introduced	30.48 to 45.72 cm	Madison	NA	NA	NA	NA	NA	NA	NA	NA	NA	NA	NA	NA	NA	NA	NA	NA
03/23/2015	inventory_date	Norway maple	Acer platanoides	Madison	Wisconsin	-89.38670307	43.05598364	40.64	introduced	30.48 to 45.72 cm	Madison	NA	NA	NA	NA	NA	NA	NA	NA	NA	NA	NA	NA	NA	NA	NA	NA
03/23/2015	inventory_date	Norway maple	Acer platanoides	Madison	Wisconsin	-89.38655698	43.05597642	20.32	introduced	15.24 to 30.48 cm	Madison	NA	NA	NA	NA	NA	NA	NA	NA	NA	NA	NA	NA	NA	NA	NA	NA
03/23/2015	inventory_date	Norway maple	Acer platanoides	Madison	Wisconsin	-89.38633193	43.05597307	38.1	introduced	30.48 to 45.72 cm	Madison	NA	NA	NA	NA	NA	NA	NA	NA	NA	NA	NA	NA	NA	NA	NA	NA
03/23/2015	inventory_date	Norway maple	Acer platanoides	Madison	Wisconsin	-89.38618284	43.0559744	50.8	introduced	45.72 to 60.96 cm	Madison	NA	NA	NA	NA	NA	NA	NA	NA	NA	NA	NA	NA	NA	NA	NA	NA
03/23/2015	inventory_date	Norway maple	Acer platanoides	Madison	Wisconsin	-89.38603374	43.05597574	33.02	introduced	30.48 to 45.72 cm	Madison	NA	NA	NA	NA	NA	NA	NA	NA	NA	NA	NA	NA	NA	NA	NA	NA
03/23/2015	inventory_date	Norway maple	Acer platanoides	Madison	Wisconsin	-89.38585841	43.05597051	55.88	introduced	45.72 to 60.96 cm	Madison	NA	NA	NA	NA	NA	NA	NA	NA	NA	NA	NA	NA	NA	NA	NA	NA
03/23/2015	inventory_date	Norway maple	Acer platanoides	Madison	Wisconsin	-89.3857181	43.05596975	55.88	introduced	45.72 to 60.96 cm	Madison	NA	NA	NA	NA	NA	NA	NA	NA	NA	NA	NA	NA	NA	NA	NA	NA
03/23/2015	inventory_date	Green ash	Fraxinus pennsylvanica	Madison	Wisconsin	-89.3854054	43.05596163	35.56	naturally_occurring	30.48 to 45.72 cm	Madison	NA	NA	NA	NA	NA	NA	NA	NA	NA	NA	NA	NA	NA	NA	NA	NA
03/23/2015	inventory_date	Norway maple	Acer platanoides	Madison	Wisconsin	-89.38523	43.05596283	58.42	introduced	45.72 to 60.96 cm	Madison	NA	NA	NA	NA	NA	NA	NA	NA	NA	NA	NA	NA	NA	NA	NA	NA
03/23/2015	inventory_date	European ash	Fraxinus excelsior	Madison	Wisconsin	-89.3848617	43.05596084	45.72	introduced	30.48 to 45.72 cm	Madison	NA	NA	NA	NA	NA	NA	NA	NA	NA	NA	NA	NA	NA	NA	NA	NA
03/23/2015	inventory_date	Siberian elm	Ulmus pumila	Madison	Wisconsin	-89.38460153	43.05596158	114.3	introduced	more than 76.2 cm	Madison	NA	NA	NA	NA	NA	NA	NA	NA	NA	NA	NA	NA	NA	NA	NA	NA
03/23/2015	inventory_date	Green ash	Fraxinus pennsylvanica	Madison	Wisconsin	-89.38437358	43.05595606	50.8	naturally_occurring	45.72 to 60.96 cm	Madison	NA	NA	NA	NA	NA	NA	NA	NA	NA	NA	NA	NA	NA	NA	NA	NA
03/23/2015	inventory_date	Norway maple	Acer platanoides	Madison	Wisconsin	-89.38332132	43.05594822	12.7	introduced	0 to 15.24 cm	Madison	NA	NA	NA	NA	NA	NA	NA	NA	NA	NA	NA	NA	NA	NA	NA	NA
03/23/2015	inventory_date	Mulberry	Morus	Madison	Wisconsin	-89.38326585	43.05594148	7.62	no_info	0 to 15.24 cm	Madison	NA	NA	NA	NA	NA	NA	NA	NA	NA	NA	NA	NA	NA	NA	NA	NA
03/23/2015	inventory_date	Norway maple	Acer platanoides	Madison	Wisconsin	-89.38303197	43.0559445	30.48	introduced	15.24 to 30.48 cm	Madison	NA	NA	NA	NA	NA	NA	NA	NA	NA	NA	NA	NA	NA	NA	NA	NA
03/23/2015	inventory_date	Norway maple	Acer platanoides	Madison	Wisconsin	-89.38287123	43.05594149	33.02	introduced	30.48 to 45.72 cm	Madison	NA	NA	NA	NA	NA	NA	NA	NA	NA	NA	NA	NA	NA	NA	NA	NA
03/23/2015	inventory_date	Honeylocust var.	NA	Madison	Wisconsin	-89.38265365	43.05606678	48.26	no_info	45.72 to 60.96 cm	Madison	NA	NA	NA	NA	NA	NA	NA	NA	NA	NA	NA	NA	NA	NA	NA	NA
03/23/2015	inventory_date	Amur maple	Acer ginnala	Madison	Wisconsin	-89.38281439	43.0560698	2.54	introduced	0 to 15.24 cm	Madison	NA	NA	NA	NA	NA	NA	NA	NA	NA	NA	NA	NA	NA	NA	NA	NA
03/23/2015	inventory_date	Amur maple	Acer ginnala	Madison	Wisconsin	-89.38301025	43.05606871	12.7	introduced	0 to 15.24 cm	Madison	NA	NA	NA	NA	NA	NA	NA	NA	NA	NA	NA	NA	NA	NA	NA	NA
03/23/2015	inventory_date	Amur maple	Acer ginnala	Madison	Wisconsin	-89.38328499	43.05607235	7.62	introduced	0 to 15.24 cm	Madison	NA	NA	NA	NA	NA	NA	NA	NA	NA	NA	NA	NA	NA	NA	NA	NA
03/23/2015	inventory_date	Honeylocust var.	NA	Madison	Wisconsin	-89.38340776	43.05607301	40.64	no_info	30.48 to 45.72 cm	Madison	NA	NA	NA	NA	NA	NA	NA	NA	NA	NA	NA	NA	NA	NA	NA	NA
03/23/2015	inventory_date	Red maple	Acer rubrum	Madison	Wisconsin	-89.3834662	43.05607547	15.24	naturally_occurring	0 to 15.24 cm	Madison	NA	NA	NA	NA	NA	NA	NA	NA	NA	NA	NA	NA	NA	NA	NA	NA
03/23/2015	inventory_date	Honeylocust var.	NA	Madison	Wisconsin	-89.3836065	43.05607623	55.88	no_info	45.72 to 60.96 cm	Madison	NA	NA	NA	NA	NA	NA	NA	NA	NA	NA	NA	NA	NA	NA	NA	NA
03/23/2015	inventory_date	Honeylocust var.	NA	Madison	Wisconsin	-89.38375555	43.05607918	35.56	no_info	30.48 to 45.72 cm	Madison	NA	NA	NA	NA	NA	NA	NA	NA	NA	NA	NA	NA	NA	NA	NA	NA
03/23/2015	inventory_date	Japanese tree lilac	Syringa reticulata	Madison	Wisconsin	-89.38393678	43.05608016	2.54	introduced	0 to 15.24 cm	Madison	NA	NA	NA	NA	NA	NA	NA	NA	NA	NA	NA	NA	NA	NA	NA	NA
03/23/2015	inventory_date	Honeylocust var.	NA	Madison	Wisconsin	-89.38405669	43.05607438	48.26	no_info	45.72 to 60.96 cm	Madison	NA	NA	NA	NA	NA	NA	NA	NA	NA	NA	NA	NA	NA	NA	NA	NA
03/23/2015	inventory_date	Japanese tree lilac	Syringa reticulata	Madison	Wisconsin	-89.38421163	43.05607308	10.16	introduced	0 to 15.24 cm	Madison	NA	NA	NA	NA	NA	NA	NA	NA	NA	NA	NA	NA	NA	NA	NA	NA
03/23/2015	inventory_date	Green ash	Fraxinus pennsylvanica	Madison	Wisconsin	-89.38456815	43.05608358	22.86	naturally_occurring	15.24 to 30.48 cm	Madison	NA	NA	NA	NA	NA	NA	NA	NA	NA	NA	NA	NA	NA	NA	NA	NA
03/23/2015	inventory_date	Green ash	Fraxinus pennsylvanica	Madison	Wisconsin	-89.38472305	43.05608656	38.1	naturally_occurring	30.48 to 45.72 cm	Madison	NA	NA	NA	NA	NA	NA	NA	NA	NA	NA	NA	NA	NA	NA	NA	NA
03/23/2015	inventory_date	Green ash	Fraxinus pennsylvanica	Madison	Wisconsin	-89.38486628	43.05608734	60.96	naturally_occurring	45.72 to 60.96 cm	Madison	NA	NA	NA	NA	NA	NA	NA	NA	NA	NA	NA	NA	NA	NA	NA	NA
03/23/2015	inventory_date	Green ash	Fraxinus pennsylvanica	Madison	Wisconsin	-89.38533686	43.05609202	30.48	naturally_occurring	15.24 to 30.48 cm	Madison	NA	NA	NA	NA	NA	NA	NA	NA	NA	NA	NA	NA	NA	NA	NA	NA
03/23/2015	inventory_date	Norway maple	Acer platanoides	Madison	Wisconsin	-89.38433191	43.05632024	20.32	introduced	15.24 to 30.48 cm	Madison	NA	NA	NA	NA	NA	NA	NA	NA	NA	NA	NA	NA	NA	NA	NA	NA
03/23/2015	inventory_date	Norway maple	Acer platanoides	Madison	Wisconsin	-89.38432754	43.05646384	27.94	introduced	15.24 to 30.48 cm	Madison	NA	NA	NA	NA	NA	NA	NA	NA	NA	NA	NA	NA	NA	NA	NA	NA
03/23/2015	inventory_date	Crab apple	Malus	Madison	Wisconsin	-89.38371728	43.05668561	25.4	no_info	15.24 to 30.48 cm	Madison	NA	NA	NA	NA	NA	NA	NA	NA	NA	NA	NA	NA	NA	NA	NA	NA
03/23/2015	inventory_date	Norway maple	Acer platanoides	Madison	Wisconsin	-89.38348255	43.05677223	93.98	introduced	more than 76.2 cm	Madison	NA	NA	NA	NA	NA	NA	NA	NA	NA	NA	NA	NA	NA	NA	NA	NA
03/23/2015	inventory_date	Norway maple	Acer platanoides	Madison	Wisconsin	-89.3837369	43.05676932	50.8	introduced	45.72 to 60.96 cm	Madison	NA	NA	NA	NA	NA	NA	NA	NA	NA	NA	NA	NA	NA	NA	NA	NA
03/23/2015	inventory_date	Norway maple	Acer platanoides	Madison	Wisconsin	-89.38395026	43.05677262	68.58	introduced	60.96 to 76.2 cm	Madison	NA	NA	NA	NA	NA	NA	NA	NA	NA	NA	NA	NA	NA	NA	NA	NA
03/23/2015	inventory_date	Norway maple	Acer platanoides	Madison	Wisconsin	-89.38402623	43.05677517	60.96	introduced	45.72 to 60.96 cm	Madison	NA	NA	NA	NA	NA	NA	NA	NA	NA	NA	NA	NA	NA	NA	NA	NA
03/23/2015	inventory_date	Northern catalpa	Catalpa speciosa	Madison	Wisconsin	-89.38423377	43.0567763	60.96	introduced	45.72 to 60.96 cm	Madison	NA	NA	NA	NA	NA	NA	NA	NA	NA	NA	NA	NA	NA	NA	NA	NA
03/23/2015	inventory_date	Norway maple	Acer platanoides	Madison	Wisconsin	-89.38431793	43.05683677	35.56	introduced	30.48 to 45.72 cm	Madison	NA	NA	NA	NA	NA	NA	NA	NA	NA	NA	NA	NA	NA	NA	NA	NA
03/23/2015	inventory_date	Norway maple	Acer platanoides	Madison	Wisconsin	-89.3843233	43.05688396	50.8	introduced	45.72 to 60.96 cm	Madison	NA	NA	NA	NA	NA	NA	NA	NA	NA	NA	NA	NA	NA	NA	NA	NA
03/23/2015	inventory_date	Norway maple	Acer platanoides	Madison	Wisconsin	-89.38432188	43.05702543	25.4	introduced	15.24 to 30.48 cm	Madison	NA	NA	NA	NA	NA	NA	NA	NA	NA	NA	NA	NA	NA	NA	NA	NA
03/23/2015	inventory_date	Norway maple	Acer platanoides	Madison	Wisconsin	-89.38432028	43.05718405	43.18	introduced	30.48 to 45.72 cm	Madison	NA	NA	NA	NA	NA	NA	NA	NA	NA	NA	NA	NA	NA	NA	NA	NA
03/23/2015	inventory_date	Pear callery	NA	Madison	Wisconsin	-89.38431348	43.05727833	2.54	no_info	0 to 15.24 cm	Madison	NA	NA	NA	NA	NA	NA	NA	NA	NA	NA	NA	NA	NA	NA	NA	NA
03/23/2015	inventory_date	Pear callery	NA	Madison	Wisconsin	-89.38431676	43.05753343	5.08	no_info	0 to 15.24 cm	Madison	NA	NA	NA	NA	NA	NA	NA	NA	NA	NA	NA	NA	NA	NA	NA	NA
03/23/2015	inventory_date	Green ash	Fraxinus pennsylvanica	Madison	Wisconsin	-89.38466235	43.05833915	66.04	naturally_occurring	60.96 to 76.2 cm	Madison	NA	NA	NA	NA	NA	NA	NA	NA	NA	NA	NA	NA	NA	NA	NA	NA
03/23/2015	inventory_date	Cottonwood	Populus	Madison	Wisconsin	-89.38479182	43.05854563	127	no_info	more than 76.2 cm	Madison	NA	NA	NA	NA	NA	NA	NA	NA	NA	NA	NA	NA	NA	NA	NA	NA
03/23/2015	inventory_date	Silver maple	Acer saccharinum	Madison	Wisconsin	-89.38503125	43.05828327	50.8	naturally_occurring	45.72 to 60.96 cm	Madison	NA	NA	NA	NA	NA	NA	NA	NA	NA	NA	NA	NA	NA	NA	NA	NA
03/23/2015	inventory_date	Silver maple	Acer saccharinum	Madison	Wisconsin	-89.38495518	43.05828928	86.36	naturally_occurring	more than 76.2 cm	Madison	NA	NA	NA	NA	NA	NA	NA	NA	NA	NA	NA	NA	NA	NA	NA	NA
03/23/2015	inventory_date	Green ash	Fraxinus pennsylvanica	Madison	Wisconsin	-89.38557211	43.05827761	48.26	naturally_occurring	45.72 to 60.96 cm	Madison	NA	NA	NA	NA	NA	NA	NA	NA	NA	NA	NA	NA	NA	NA	NA	NA
03/23/2015	inventory_date	Norway maple	Acer platanoides	Madison	Wisconsin	-89.38558338	43.05802902	20.32	introduced	15.24 to 30.48 cm	Madison	NA	NA	NA	NA	NA	NA	NA	NA	NA	NA	NA	NA	NA	NA	NA	NA
03/23/2015	inventory_date	Norway maple	Acer platanoides	Madison	Wisconsin	-89.38557846	43.05793681	50.8	introduced	45.72 to 60.96 cm	Madison	NA	NA	NA	NA	NA	NA	NA	NA	NA	NA	NA	NA	NA	NA	NA	NA
03/23/2015	inventory_date	Norway maple	Acer platanoides	Madison	Wisconsin	-89.38558833	43.05782755	48.26	introduced	45.72 to 60.96 cm	Madison	NA	NA	NA	NA	NA	NA	NA	NA	NA	NA	NA	NA	NA	NA	NA	NA
03/23/2015	inventory_date	Norway maple	Acer platanoides	Madison	Wisconsin	-89.38559238	43.05742457	38.1	introduced	30.48 to 45.72 cm	Madison	NA	NA	NA	NA	NA	NA	NA	NA	NA	NA	NA	NA	NA	NA	NA	NA
03/23/2015	inventory_date	Norway maple	Acer platanoides	Madison	Wisconsin	-89.38559598	43.05735814	99.06	introduced	more than 76.2 cm	Madison	NA	NA	NA	NA	NA	NA	NA	NA	NA	NA	NA	NA	NA	NA	NA	NA
03/23/2015	inventory_date	Linden	Tilia	Madison	Wisconsin	-89.38559991	43.05725741	2.54	no_info	0 to 15.24 cm	Madison	NA	NA	NA	NA	NA	NA	NA	NA	NA	NA	NA	NA	NA	NA	NA	NA
03/23/2015	inventory_date	Norway maple	Acer platanoides	Madison	Wisconsin	-89.38560707	43.05712669	33.02	introduced	30.48 to 45.72 cm	Madison	NA	NA	NA	NA	NA	NA	NA	NA	NA	NA	NA	NA	NA	NA	NA	NA
03/23/2015	inventory_date	Green ash	Fraxinus pennsylvanica	Madison	Wisconsin	-89.38560343	43.05690803	53.34	naturally_occurring	45.72 to 60.96 cm	Madison	NA	NA	NA	NA	NA	NA	NA	NA	NA	NA	NA	NA	NA	NA	NA	NA
03/23/2015	inventory_date	Silver maple	Acer saccharinum	Madison	Wisconsin	-89.38561035	43.05680089	119.38	naturally_occurring	more than 76.2 cm	Madison	NA	NA	NA	NA	NA	NA	NA	NA	NA	NA	NA	NA	NA	NA	NA	NA
03/23/2015	inventory_date	Linden	Tilia	Madison	Wisconsin	-89.38561582	43.05654797	2.54	no_info	0 to 15.24 cm	Madison	NA	NA	NA	NA	NA	NA	NA	NA	NA	NA	NA	NA	NA	NA	NA	NA
03/23/2015	inventory_date	Norway maple	Acer platanoides	Madison	Wisconsin	-89.3856114	43.05640647	66.04	introduced	60.96 to 76.2 cm	Madison	NA	NA	NA	NA	NA	NA	NA	NA	NA	NA	NA	NA	NA	NA	NA	NA
03/23/2015	inventory_date	Norway maple	Acer platanoides	Madison	Wisconsin	-89.38561654	43.05618571	58.42	introduced	45.72 to 60.96 cm	Madison	NA	NA	NA	NA	NA	NA	NA	NA	NA	NA	NA	NA	NA	NA	NA	NA
03/23/2015	inventory_date	Norway maple	Acer platanoides	Madison	Wisconsin	-89.38548085	43.05630716	20.32	introduced	15.24 to 30.48 cm	Madison	NA	NA	NA	NA	NA	NA	NA	NA	NA	NA	NA	NA	NA	NA	NA	NA
03/23/2015	inventory_date	Green ash	Fraxinus pennsylvanica	Madison	Wisconsin	-89.38547029	43.05648502	63.5	naturally_occurring	60.96 to 76.2 cm	Madison	NA	NA	NA	NA	NA	NA	NA	NA	NA	NA	NA	NA	NA	NA	NA	NA
03/23/2015	inventory_date	Norway maple	Acer platanoides	Madison	Wisconsin	-89.38546945	43.05685907	45.72	introduced	30.48 to 45.72 cm	Madison	NA	NA	NA	NA	NA	NA	NA	NA	NA	NA	NA	NA	NA	NA	NA	NA
03/23/2015	inventory_date	Sugar maple	Acer saccharum	Madison	Wisconsin	-89.38547454	43.05693413	81.28	naturally_occurring	more than 76.2 cm	Madison	NA	NA	NA	NA	NA	NA	NA	NA	NA	NA	NA	NA	NA	NA	NA	NA
03/23/2015	inventory_date	Norway maple	Acer platanoides	Madison	Wisconsin	-89.38545859	43.05706694	27.94	introduced	15.24 to 30.48 cm	Madison	NA	NA	NA	NA	NA	NA	NA	NA	NA	NA	NA	NA	NA	NA	NA	NA
03/23/2015	inventory_date	Norway maple	Acer platanoides	Madison	Wisconsin	-89.38545756	43.05716983	50.8	introduced	45.72 to 60.96 cm	Madison	NA	NA	NA	NA	NA	NA	NA	NA	NA	NA	NA	NA	NA	NA	NA	NA
03/23/2015	inventory_date	Norway maple	Acer platanoides	Madison	Wisconsin	-89.38545368	43.05726413	33.02	introduced	30.48 to 45.72 cm	Madison	NA	NA	NA	NA	NA	NA	NA	NA	NA	NA	NA	NA	NA	NA	NA	NA
03/23/2015	inventory_date	Norway maple	Acer platanoides	Madison	Wisconsin	-89.38545205	43.05771749	45.72	introduced	30.48 to 45.72 cm	Madison	NA	NA	NA	NA	NA	NA	NA	NA	NA	NA	NA	NA	NA	NA	NA	NA
03/23/2015	inventory_date	Honeylocust var.	NA	Madison	Wisconsin	-89.38542263	43.05802601	60.96	no_info	45.72 to 60.96 cm	Madison	NA	NA	NA	NA	NA	NA	NA	NA	NA	NA	NA	NA	NA	NA	NA	NA
03/23/2015	inventory_date	White ash	Fraxinus americana	Madison	Wisconsin	-89.38538607	43.05817372	66.04	naturally_occurring	60.96 to 76.2 cm	Madison	NA	NA	NA	NA	NA	NA	NA	NA	NA	NA	NA	NA	NA	NA	NA	NA
03/23/2015	inventory_date	Bur oak	Quercus macrocarpa	Madison	Wisconsin	-89.3850878	43.05818282	88.9	naturally_occurring	more than 76.2 cm	Madison	NA	NA	NA	NA	NA	NA	NA	NA	NA	NA	NA	NA	NA	NA	NA	NA
03/23/2015	inventory_date	Green ash	Fraxinus pennsylvanica	Madison	Wisconsin	-89.38477509	43.0581747	58.42	naturally_occurring	45.72 to 60.96 cm	Madison	NA	NA	NA	NA	NA	NA	NA	NA	NA	NA	NA	NA	NA	NA	NA	NA
03/23/2015	inventory_date	Green ash	Fraxinus pennsylvanica	Madison	Wisconsin	-89.38446777	43.05792224	48.26	naturally_occurring	45.72 to 60.96 cm	Madison	NA	NA	NA	NA	NA	NA	NA	NA	NA	NA	NA	NA	NA	NA	NA	NA
03/23/2015	inventory_date	Norway maple	Acer platanoides	Madison	Wisconsin	-89.38443195	43.05770554	35.56	introduced	30.48 to 45.72 cm	Madison	NA	NA	NA	NA	NA	NA	NA	NA	NA	NA	NA	NA	NA	NA	NA	NA
03/23/2015	inventory_date	Silver maple	Acer saccharinum	Madison	Wisconsin	-89.38443033	43.05757692	66.04	naturally_occurring	60.96 to 76.2 cm	Madison	NA	NA	NA	NA	NA	NA	NA	NA	NA	NA	NA	NA	NA	NA	NA	NA
03/23/2015	inventory_date	Stump	NA	Madison	Wisconsin	-89.38444316	43.05746338	50.8	no_info	45.72 to 60.96 cm	Madison	NA	NA	NA	NA	NA	NA	NA	NA	NA	NA	NA	NA	NA	NA	NA	NA
03/23/2015	inventory_date	Norway maple	Acer platanoides	Madison	Wisconsin	-89.38443458	43.05715465	45.72	introduced	30.48 to 45.72 cm	Madison	NA	NA	NA	NA	NA	NA	NA	NA	NA	NA	NA	NA	NA	NA	NA	NA
03/23/2015	inventory_date	Norway maple	Acer platanoides	Madison	Wisconsin	-89.38443724	43.05689101	35.56	introduced	30.48 to 45.72 cm	Madison	NA	NA	NA	NA	NA	NA	NA	NA	NA	NA	NA	NA	NA	NA	NA	NA
03/23/2015	inventory_date	Silver maple	Acer saccharinum	Madison	Wisconsin	-89.38444447	43.05675386	93.98	naturally_occurring	more than 76.2 cm	Madison	NA	NA	NA	NA	NA	NA	NA	NA	NA	NA	NA	NA	NA	NA	NA	NA
03/23/2015	inventory_date	Norway maple	Acer platanoides	Madison	Wisconsin	-89.38444764	43.05643877	40.64	introduced	30.48 to 45.72 cm	Madison	NA	NA	NA	NA	NA	NA	NA	NA	NA	NA	NA	NA	NA	NA	NA	NA
03/23/2015	inventory_date	Honeylocust var.	NA	Madison	Wisconsin	-89.387013	43.05402213	55.88	no_info	45.72 to 60.96 cm	Madison	NA	NA	NA	NA	NA	NA	NA	NA	NA	NA	NA	NA	NA	NA	NA	NA
03/23/2015	inventory_date	Norway maple	Acer platanoides	Madison	Wisconsin	-89.38700649	43.05408855	27.94	introduced	15.24 to 30.48 cm	Madison	NA	NA	NA	NA	NA	NA	NA	NA	NA	NA	NA	NA	NA	NA	NA	NA
03/23/2015	inventory_date	Honeylocust var.	NA	Madison	Wisconsin	-89.38700299	43.05414641	66.04	no_info	60.96 to 76.2 cm	Madison	NA	NA	NA	NA	NA	NA	NA	NA	NA	NA	NA	NA	NA	NA	NA	NA
03/23/2015	inventory_date	Green ash	Fraxinus pennsylvanica	Madison	Wisconsin	-89.38738808	43.05422136	17.78	naturally_occurring	15.24 to 30.48 cm	Madison	NA	NA	NA	NA	NA	NA	NA	NA	NA	NA	NA	NA	NA	NA	NA	NA
03/23/2015	inventory_date	Green ash	Fraxinus pennsylvanica	Madison	Wisconsin	-89.38757225	43.05422021	22.86	naturally_occurring	15.24 to 30.48 cm	Madison	NA	NA	NA	NA	NA	NA	NA	NA	NA	NA	NA	NA	NA	NA	NA	NA
03/23/2015	inventory_date	Green ash	Fraxinus pennsylvanica	Madison	Wisconsin	-89.38775046	43.05422974	22.86	naturally_occurring	15.24 to 30.48 cm	Madison	NA	NA	NA	NA	NA	NA	NA	NA	NA	NA	NA	NA	NA	NA	NA	NA
03/23/2015	inventory_date	Green ash	Fraxinus pennsylvanica	Madison	Wisconsin	-89.38794926	43.05422652	22.86	naturally_occurring	15.24 to 30.48 cm	Madison	NA	NA	NA	NA	NA	NA	NA	NA	NA	NA	NA	NA	NA	NA	NA	NA
03/23/2015	inventory_date	Green ash	Fraxinus pennsylvanica	Madison	Wisconsin	-89.38830871	43.05423489	10.16	naturally_occurring	0 to 15.24 cm	Madison	NA	NA	NA	NA	NA	NA	NA	NA	NA	NA	NA	NA	NA	NA	NA	NA
03/23/2015	inventory_date	Green ash	Fraxinus pennsylvanica	Madison	Wisconsin	-89.38847526	43.05424221	10.16	naturally_occurring	0 to 15.24 cm	Madison	NA	NA	NA	NA	NA	NA	NA	NA	NA	NA	NA	NA	NA	NA	NA	NA
03/23/2015	inventory_date	Kentucky coffeetree	Gymnocladus dioicus	Madison	Wisconsin	-89.38842064	43.05414975	5.08	naturally_occurring	0 to 15.24 cm	Madison	NA	NA	NA	NA	NA	NA	NA	NA	NA	NA	NA	NA	NA	NA	NA	NA
03/23/2015	inventory_date	Green ash	Fraxinus pennsylvanica	Madison	Wisconsin	-89.38875285	43.05425228	7.62	naturally_occurring	0 to 15.24 cm	Madison	NA	NA	NA	NA	NA	NA	NA	NA	NA	NA	NA	NA	NA	NA	NA	NA
03/23/2015	inventory_date	Serviceberry	Amelanchier	Madison	Wisconsin	-89.38880288	43.05421825	5.08	no_info	0 to 15.24 cm	Madison	NA	NA	NA	NA	NA	NA	NA	NA	NA	NA	NA	NA	NA	NA	NA	NA
03/23/2015	inventory_date	Serviceberry	Amelanchier	Madison	Wisconsin	-89.38882588	43.05425696	5.08	no_info	0 to 15.24 cm	Madison	NA	NA	NA	NA	NA	NA	NA	NA	NA	NA	NA	NA	NA	NA	NA	NA
03/23/2015	inventory_date	Serviceberry	Amelanchier	Madison	Wisconsin	-89.38881965	43.05429551	5.08	no_info	0 to 15.24 cm	Madison	NA	NA	NA	NA	NA	NA	NA	NA	NA	NA	NA	NA	NA	NA	NA	NA
03/23/2015	inventory_date	Green ash	Fraxinus pennsylvanica	Madison	Wisconsin	-89.38880033	43.05447332	20.32	naturally_occurring	15.24 to 30.48 cm	Madison	NA	NA	NA	NA	NA	NA	NA	NA	NA	NA	NA	NA	NA	NA	NA	NA
03/23/2015	inventory_date	Green ash	Fraxinus pennsylvanica	Madison	Wisconsin	-89.38880504	43.05458696	22.86	naturally_occurring	15.24 to 30.48 cm	Madison	NA	NA	NA	NA	NA	NA	NA	NA	NA	NA	NA	NA	NA	NA	NA	NA
03/23/2015	inventory_date	Green ash	Fraxinus pennsylvanica	Madison	Wisconsin	-89.38879195	43.05472622	20.32	naturally_occurring	15.24 to 30.48 cm	Madison	NA	NA	NA	NA	NA	NA	NA	NA	NA	NA	NA	NA	NA	NA	NA	NA
03/23/2015	inventory_date	Green ash	Fraxinus pennsylvanica	Madison	Wisconsin	-89.38879073	43.0548484	7.62	naturally_occurring	0 to 15.24 cm	Madison	NA	NA	NA	NA	NA	NA	NA	NA	NA	NA	NA	NA	NA	NA	NA	NA
03/23/2015	inventory_date	Green ash	Fraxinus pennsylvanica	Madison	Wisconsin	-89.38878663	43.05496628	20.32	naturally_occurring	15.24 to 30.48 cm	Madison	NA	NA	NA	NA	NA	NA	NA	NA	NA	NA	NA	NA	NA	NA	NA	NA
03/23/2015	inventory_date	Green ash	Fraxinus pennsylvanica	Madison	Wisconsin	-89.38877369	43.05509054	20.32	naturally_occurring	15.24 to 30.48 cm	Madison	NA	NA	NA	NA	NA	NA	NA	NA	NA	NA	NA	NA	NA	NA	NA	NA
03/23/2015	inventory_date	Crab apple	Malus	Madison	Wisconsin	-89.38877253	43.05520628	5.08	no_info	0 to 15.24 cm	Madison	NA	NA	NA	NA	NA	NA	NA	NA	NA	NA	NA	NA	NA	NA	NA	NA
03/23/2015	inventory_date	Crab apple	Malus	Madison	Wisconsin	-89.38877122	43.05533704	5.08	no_info	0 to 15.24 cm	Madison	NA	NA	NA	NA	NA	NA	NA	NA	NA	NA	NA	NA	NA	NA	NA	NA
03/23/2015	inventory_date	Crab apple	Malus	Madison	Wisconsin	-89.38877591	43.05545281	5.08	no_info	0 to 15.24 cm	Madison	NA	NA	NA	NA	NA	NA	NA	NA	NA	NA	NA	NA	NA	NA	NA	NA
03/23/2015	inventory_date	Crab apple	Malus	Madison	Wisconsin	-89.3887748	43.05556428	7.62	no_info	0 to 15.24 cm	Madison	NA	NA	NA	NA	NA	NA	NA	NA	NA	NA	NA	NA	NA	NA	NA	NA
03/23/2015	inventory_date	Crab apple	Malus	Madison	Wisconsin	-89.38875018	43.0556874	5.08	no_info	0 to 15.24 cm	Madison	NA	NA	NA	NA	NA	NA	NA	NA	NA	NA	NA	NA	NA	NA	NA	NA
03/23/2015	inventory_date	Crab apple	Malus	Madison	Wisconsin	-89.38874306	43.0558149	5.08	no_info	0 to 15.24 cm	Madison	NA	NA	NA	NA	NA	NA	NA	NA	NA	NA	NA	NA	NA	NA	NA	NA
03/23/2015	inventory_date	Crab apple	Malus	Madison	Wisconsin	-89.38860573	43.05580881	5.08	no_info	0 to 15.24 cm	Madison	NA	NA	NA	NA	NA	NA	NA	NA	NA	NA	NA	NA	NA	NA	NA	NA
03/23/2015	inventory_date	Crab apple	Malus	Madison	Wisconsin	-89.38860411	43.05567804	5.08	no_info	0 to 15.24 cm	Madison	NA	NA	NA	NA	NA	NA	NA	NA	NA	NA	NA	NA	NA	NA	NA	NA
03/23/2015	inventory_date	Crab apple	Malus	Madison	Wisconsin	-89.38861413	43.05555377	7.62	no_info	0 to 15.24 cm	Madison	NA	NA	NA	NA	NA	NA	NA	NA	NA	NA	NA	NA	NA	NA	NA	NA
03/23/2015	inventory_date	Crab apple	Malus	Madison	Wisconsin	-89.38861228	43.05544658	7.62	no_info	0 to 15.24 cm	Madison	NA	NA	NA	NA	NA	NA	NA	NA	NA	NA	NA	NA	NA	NA	NA	NA
03/23/2015	inventory_date	Crab apple	Malus	Madison	Wisconsin	-89.3886193	43.05532872	7.62	no_info	0 to 15.24 cm	Madison	NA	NA	NA	NA	NA	NA	NA	NA	NA	NA	NA	NA	NA	NA	NA	NA
03/23/2015	inventory_date	European ash	Fraxinus excelsior	Madison	Wisconsin	-89.38847404	43.05524005	55.88	introduced	45.72 to 60.96 cm	Madison	NA	NA	NA	NA	NA	NA	NA	NA	NA	NA	NA	NA	NA	NA	NA	NA
03/23/2015	inventory_date	Honeylocust var.	NA	Madison	Wisconsin	-89.38824308	43.0552431	50.8	no_info	45.72 to 60.96 cm	Madison	NA	NA	NA	NA	NA	NA	NA	NA	NA	NA	NA	NA	NA	NA	NA	NA
03/23/2015	inventory_date	Honeylocust var.	NA	Madison	Wisconsin	-89.38805308	43.05524207	48.26	no_info	45.72 to 60.96 cm	Madison	NA	NA	NA	NA	NA	NA	NA	NA	NA	NA	NA	NA	NA	NA	NA	NA
03/23/2015	inventory_date	Honeylocust var.	NA	Madison	Wisconsin	-89.38788063	43.05524115	30.48	no_info	15.24 to 30.48 cm	Madison	NA	NA	NA	NA	NA	NA	NA	NA	NA	NA	NA	NA	NA	NA	NA	NA
03/23/2015	inventory_date	Honeylocust var.	NA	Madison	Wisconsin	-89.38770534	43.05523163	45.72	no_info	30.48 to 45.72 cm	Madison	NA	NA	NA	NA	NA	NA	NA	NA	NA	NA	NA	NA	NA	NA	NA	NA
03/23/2015	inventory_date	Honeylocust var.	NA	Madison	Wisconsin	-89.38752117	43.05523278	43.18	no_info	30.48 to 45.72 cm	Madison	NA	NA	NA	NA	NA	NA	NA	NA	NA	NA	NA	NA	NA	NA	NA	NA
03/23/2015	inventory_date	Honeylocust var.	NA	Madison	Wisconsin	-89.38733992	43.05523395	43.18	no_info	30.48 to 45.72 cm	Madison	NA	NA	NA	NA	NA	NA	NA	NA	NA	NA	NA	NA	NA	NA	NA	NA
03/23/2015	inventory_date	Shagbark hickory	Carya ovata	Madison	Wisconsin	-89.38814945	43.05436568	25.4	naturally_occurring	15.24 to 30.48 cm	Madison	NA	NA	NA	NA	NA	NA	NA	NA	NA	NA	NA	NA	NA	NA	NA	NA
03/23/2015	inventory_date	Green ash	Fraxinus pennsylvanica	Madison	Wisconsin	-89.38800628	43.05437045	50.8	naturally_occurring	45.72 to 60.96 cm	Madison	NA	NA	NA	NA	NA	NA	NA	NA	NA	NA	NA	NA	NA	NA	NA	NA
03/23/2015	inventory_date	Green ash	Fraxinus pennsylvanica	Madison	Wisconsin	-89.38769651	43.05436236	22.86	naturally_occurring	15.24 to 30.48 cm	Madison	NA	NA	NA	NA	NA	NA	NA	NA	NA	NA	NA	NA	NA	NA	NA	NA
03/23/2015	inventory_date	Green ash	Fraxinus pennsylvanica	Madison	Wisconsin	-89.38727565	43.0543558	20.32	naturally_occurring	15.24 to 30.48 cm	Madison	NA	NA	NA	NA	NA	NA	NA	NA	NA	NA	NA	NA	NA	NA	NA	NA
03/23/2015	inventory_date	Green ash	Fraxinus pennsylvanica	Madison	Wisconsin	-89.38713241	43.05435718	43.18	naturally_occurring	30.48 to 45.72 cm	Madison	NA	NA	NA	NA	NA	NA	NA	NA	NA	NA	NA	NA	NA	NA	NA	NA
03/23/2015	inventory_date	Green ash	Fraxinus pennsylvanica	Madison	Wisconsin	-89.38650241	43.05421873	15.24	naturally_occurring	0 to 15.24 cm	Madison	NA	NA	NA	NA	NA	NA	NA	NA	NA	NA	NA	NA	NA	NA	NA	NA
03/23/2015	inventory_date	Green ash	Fraxinus pennsylvanica	Madison	Wisconsin	-89.38615459	43.05421686	43.18	naturally_occurring	30.48 to 45.72 cm	Madison	NA	NA	NA	NA	NA	NA	NA	NA	NA	NA	NA	NA	NA	NA	NA	NA
03/23/2015	inventory_date	Norway maple	Acer platanoides	Madison	Wisconsin	-89.38604358	43.05420983	40.64	introduced	30.48 to 45.72 cm	Madison	NA	NA	NA	NA	NA	NA	NA	NA	NA	NA	NA	NA	NA	NA	NA	NA
03/23/2015	inventory_date	Norway maple	Acer platanoides	Madison	Wisconsin	-89.3852105	43.05420962	58.42	introduced	45.72 to 60.96 cm	Madison	NA	NA	NA	NA	NA	NA	NA	NA	NA	NA	NA	NA	NA	NA	NA	NA
03/23/2015	inventory_date	Honeylocust var.	NA	Madison	Wisconsin	-89.38498547	43.05362427	53.34	no_info	45.72 to 60.96 cm	Madison	NA	NA	NA	NA	NA	NA	NA	NA	NA	NA	NA	NA	NA	NA	NA	NA
03/23/2015	inventory_date	Pin oak	Quercus palustris	Madison	Wisconsin	-89.38497444	43.05384929	86.36	naturally_occurring	more than 76.2 cm	Madison	NA	NA	NA	NA	NA	NA	NA	NA	NA	NA	NA	NA	NA	NA	NA	NA
03/23/2015	inventory_date	Pin oak	Quercus palustris	Madison	Wisconsin	-89.38497332	43.05396075	88.9	naturally_occurring	more than 76.2 cm	Madison	NA	NA	NA	NA	NA	NA	NA	NA	NA	NA	NA	NA	NA	NA	NA	NA
03/23/2015	inventory_date	Pin oak	Quercus palustris	Madison	Wisconsin	-89.38497806	43.0540701	71.12	naturally_occurring	60.96 to 76.2 cm	Madison	NA	NA	NA	NA	NA	NA	NA	NA	NA	NA	NA	NA	NA	NA	NA	NA
03/23/2015	inventory_date	Pin oak	Quercus palustris	Madison	Wisconsin	-89.3849124	43.05420479	73.66	naturally_occurring	60.96 to 76.2 cm	Madison	NA	NA	NA	NA	NA	NA	NA	NA	NA	NA	NA	NA	NA	NA	NA	NA
03/23/2015	inventory_date	Pin oak	Quercus palustris	Madison	Wisconsin	-89.38478377	43.05420624	55.88	naturally_occurring	45.72 to 60.96 cm	Madison	NA	NA	NA	NA	NA	NA	NA	NA	NA	NA	NA	NA	NA	NA	NA	NA
03/23/2015	inventory_date	Pin oak	Quercus palustris	Madison	Wisconsin	-89.38465228	43.05420124	71.12	naturally_occurring	60.96 to 76.2 cm	Madison	NA	NA	NA	NA	NA	NA	NA	NA	NA	NA	NA	NA	NA	NA	NA	NA
03/23/2015	inventory_date	Pin oak	Quercus palustris	Madison	Wisconsin	-89.38450024	43.05420471	86.36	naturally_occurring	more than 76.2 cm	Madison	NA	NA	NA	NA	NA	NA	NA	NA	NA	NA	NA	NA	NA	NA	NA	NA
03/23/2015	inventory_date	Norway maple	Acer platanoides	Madison	Wisconsin	-89.38421092	43.05419886	50.8	introduced	45.72 to 60.96 cm	Madison	NA	NA	NA	NA	NA	NA	NA	NA	NA	NA	NA	NA	NA	NA	NA	NA
03/23/2015	inventory_date	Norway maple	Acer platanoides	Madison	Wisconsin	-89.38404524	43.05410578	55.88	introduced	45.72 to 60.96 cm	Madison	NA	NA	NA	NA	NA	NA	NA	NA	NA	NA	NA	NA	NA	NA	NA	NA
03/23/2015	inventory_date	Norway maple	Acer platanoides	Madison	Wisconsin	-89.38404753	43.05358919	48.26	introduced	45.72 to 60.96 cm	Madison	NA	NA	NA	NA	NA	NA	NA	NA	NA	NA	NA	NA	NA	NA	NA	NA
03/23/2015	inventory_date	White fir	Abies concolor	Madison	Wisconsin	-89.383901	43.05449621	68.58	introduced	60.96 to 76.2 cm	Madison	NA	NA	NA	NA	NA	NA	NA	NA	NA	NA	NA	NA	NA	NA	NA	NA
03/23/2015	inventory_date	White oak	Quercus alba	Madison	Wisconsin	-89.38390349	43.05453909	76.2	naturally_occurring	60.96 to 76.2 cm	Madison	NA	NA	NA	NA	NA	NA	NA	NA	NA	NA	NA	NA	NA	NA	NA	NA
03/23/2015	inventory_date	Green ash	Fraxinus pennsylvanica	Madison	Wisconsin	-89.38389374	43.05492596	17.78	naturally_occurring	15.24 to 30.48 cm	Madison	NA	NA	NA	NA	NA	NA	NA	NA	NA	NA	NA	NA	NA	NA	NA	NA
03/23/2015	inventory_date	Green ash	Fraxinus pennsylvanica	Madison	Wisconsin	-89.38389073	43.0552239	20.32	naturally_occurring	15.24 to 30.48 cm	Madison	NA	NA	NA	NA	NA	NA	NA	NA	NA	NA	NA	NA	NA	NA	NA	NA
03/23/2015	inventory_date	White oak	Quercus alba	Madison	Wisconsin	-89.38388212	43.05549824	83.82	naturally_occurring	more than 76.2 cm	Madison	NA	NA	NA	NA	NA	NA	NA	NA	NA	NA	NA	NA	NA	NA	NA	NA
03/23/2015	inventory_date	Norway maple	Acer platanoides	Madison	Wisconsin	-89.38401327	43.05582691	40.64	introduced	30.48 to 45.72 cm	Madison	NA	NA	NA	NA	NA	NA	NA	NA	NA	NA	NA	NA	NA	NA	NA	NA
03/23/2015	inventory_date	Silver maple	Acer saccharinum	Madison	Wisconsin	-89.38400989	43.05558253	99.06	naturally_occurring	more than 76.2 cm	Madison	NA	NA	NA	NA	NA	NA	NA	NA	NA	NA	NA	NA	NA	NA	NA	NA
03/23/2015	inventory_date	Green ash	Fraxinus pennsylvanica	Madison	Wisconsin	-89.38402413	43.05532966	20.32	naturally_occurring	15.24 to 30.48 cm	Madison	NA	NA	NA	NA	NA	NA	NA	NA	NA	NA	NA	NA	NA	NA	NA	NA
03/23/2015	inventory_date	Green ash	Fraxinus pennsylvanica	Madison	Wisconsin	-89.38402873	43.0548731	27.94	naturally_occurring	15.24 to 30.48 cm	Madison	NA	NA	NA	NA	NA	NA	NA	NA	NA	NA	NA	NA	NA	NA	NA	NA
03/23/2015	inventory_date	Green ash	Fraxinus pennsylvanica	Madison	Wisconsin	-89.38403637	43.05469522	15.24	naturally_occurring	0 to 15.24 cm	Madison	NA	NA	NA	NA	NA	NA	NA	NA	NA	NA	NA	NA	NA	NA	NA	NA
03/23/2015	inventory_date	Silver maple	Acer saccharinum	Madison	Wisconsin	-89.38403421	43.05462019	78.74	naturally_occurring	more than 76.2 cm	Madison	NA	NA	NA	NA	NA	NA	NA	NA	NA	NA	NA	NA	NA	NA	NA	NA
03/23/2015	inventory_date	Silver maple	Acer saccharinum	Madison	Wisconsin	-89.38403505	43.05453659	48.26	naturally_occurring	45.72 to 60.96 cm	Madison	NA	NA	NA	NA	NA	NA	NA	NA	NA	NA	NA	NA	NA	NA	NA	NA
03/23/2015	inventory_date	Norway maple	Acer platanoides	Madison	Wisconsin	-89.38427397	43.05432353	33.02	introduced	30.48 to 45.72 cm	Madison	NA	NA	NA	NA	NA	NA	NA	NA	NA	NA	NA	NA	NA	NA	NA	NA
03/23/2015	inventory_date	Silver maple	Acer saccharinum	Madison	Wisconsin	-89.38509555	43.0548853	124.46	naturally_occurring	more than 76.2 cm	Madison	NA	NA	NA	NA	NA	NA	NA	NA	NA	NA	NA	NA	NA	NA	NA	NA
03/23/2015	inventory_date	Littleleaf linden	Tilia cordata	Madison	Wisconsin	-89.38507892	43.05566548	25.4	introduced	15.24 to 30.48 cm	Madison	NA	NA	NA	NA	NA	NA	NA	NA	NA	NA	NA	NA	NA	NA	NA	NA
03/23/2015	inventory_date	Norway maple	Acer platanoides	Madison	Wisconsin	-89.38506585	43.0558026	48.26	introduced	45.72 to 60.96 cm	Madison	NA	NA	NA	NA	NA	NA	NA	NA	NA	NA	NA	NA	NA	NA	NA	NA
03/23/2015	inventory_date	Norway maple	Acer platanoides	Madison	Wisconsin	-89.38506483	43.05590334	45.72	introduced	30.48 to 45.72 cm	Madison	NA	NA	NA	NA	NA	NA	NA	NA	NA	NA	NA	NA	NA	NA	NA	NA
03/23/2015	inventory_date	White ash	Fraxinus americana	Madison	Wisconsin	-89.38495679	43.05589204	38.1	naturally_occurring	30.48 to 45.72 cm	Madison	NA	NA	NA	NA	NA	NA	NA	NA	NA	NA	NA	NA	NA	NA	NA	NA
03/23/2015	inventory_date	European ash	Fraxinus excelsior	Madison	Wisconsin	-89.38496041	43.05582346	48.26	introduced	45.72 to 60.96 cm	Madison	NA	NA	NA	NA	NA	NA	NA	NA	NA	NA	NA	NA	NA	NA	NA	NA
03/23/2015	inventory_date	White ash	Fraxinus americana	Madison	Wisconsin	-89.38496796	43.05565416	48.26	naturally_occurring	45.72 to 60.96 cm	Madison	NA	NA	NA	NA	NA	NA	NA	NA	NA	NA	NA	NA	NA	NA	NA	NA
03/23/2015	inventory_date	Green ash	Fraxinus pennsylvanica	Madison	Wisconsin	-89.38497317	43.05542697	50.8	naturally_occurring	45.72 to 60.96 cm	Madison	NA	NA	NA	NA	NA	NA	NA	NA	NA	NA	NA	NA	NA	NA	NA	NA
03/23/2015	inventory_date	Norway maple	Acer platanoides	Madison	Wisconsin	-89.38541677	43.05433613	48.26	introduced	45.72 to 60.96 cm	Madison	NA	NA	NA	NA	NA	NA	NA	NA	NA	NA	NA	NA	NA	NA	NA	NA
03/23/2015	inventory_date	Silver maple	Acer saccharinum	Madison	Wisconsin	-89.38570029	43.05433766	43.18	naturally_occurring	30.48 to 45.72 cm	Madison	NA	NA	NA	NA	NA	NA	NA	NA	NA	NA	NA	NA	NA	NA	NA	NA
03/23/2015	inventory_date	Norway maple	Acer platanoides	Madison	Wisconsin	-89.38577335	43.0543402	38.1	introduced	30.48 to 45.72 cm	Madison	NA	NA	NA	NA	NA	NA	NA	NA	NA	NA	NA	NA	NA	NA	NA	NA
03/23/2015	inventory_date	Silver maple	Acer saccharinum	Madison	Wisconsin	-89.38584642	43.0543406	40.64	naturally_occurring	30.48 to 45.72 cm	Madison	NA	NA	NA	NA	NA	NA	NA	NA	NA	NA	NA	NA	NA	NA	NA	NA
03/23/2015	inventory_date	Norway maple	Acer platanoides	Madison	Wisconsin	-89.38592828	43.0543389	27.94	introduced	15.24 to 30.48 cm	Madison	NA	NA	NA	NA	NA	NA	NA	NA	NA	NA	NA	NA	NA	NA	NA	NA
03/23/2015	inventory_date	Red oak	Quercus rubra	Madison	Wisconsin	-89.38605979	43.05434175	10.16	naturally_occurring	0 to 15.24 cm	Madison	NA	NA	NA	NA	NA	NA	NA	NA	NA	NA	NA	NA	NA	NA	NA	NA
03/23/2015	inventory_date	Lilac	Syringa	Madison	Wisconsin	-89.38611537	43.05433776	2.54	no_info	0 to 15.24 cm	Madison	NA	NA	NA	NA	NA	NA	NA	NA	NA	NA	NA	NA	NA	NA	NA	NA
03/23/2015	inventory_date	Linden	Tilia	Madison	Wisconsin	-89.3862264	43.05434265	2.54	no_info	0 to 15.24 cm	Madison	NA	NA	NA	NA	NA	NA	NA	NA	NA	NA	NA	NA	NA	NA	NA	NA
03/23/2015	inventory_date	Green ash	Fraxinus pennsylvanica	Madison	Wisconsin	-89.38634916	43.05434331	40.64	naturally_occurring	30.48 to 45.72 cm	Madison	NA	NA	NA	NA	NA	NA	NA	NA	NA	NA	NA	NA	NA	NA	NA	NA
03/23/2015	inventory_date	Norway maple	Acer platanoides	Madison	Wisconsin	-89.38662387	43.05434908	48.26	introduced	45.72 to 60.96 cm	Madison	NA	NA	NA	NA	NA	NA	NA	NA	NA	NA	NA	NA	NA	NA	NA	NA
03/23/2015	inventory_date	Norway maple	Acer platanoides	Madison	Wisconsin	-89.38684021	43.05434595	43.18	introduced	30.48 to 45.72 cm	Madison	NA	NA	NA	NA	NA	NA	NA	NA	NA	NA	NA	NA	NA	NA	NA	NA
03/23/2015	inventory_date	Crab apple	Malus	Madison	Wisconsin	-89.38270322	43.05587344	5.08	no_info	0 to 15.24 cm	Madison	NA	NA	NA	NA	NA	NA	NA	NA	NA	NA	NA	NA	NA	NA	NA	NA
03/23/2015	inventory_date	Crab apple	Malus	Madison	Wisconsin	-89.38259923	43.05575069	20.32	no_info	15.24 to 30.48 cm	Madison	NA	NA	NA	NA	NA	NA	NA	NA	NA	NA	NA	NA	NA	NA	NA	NA
03/23/2015	inventory_date	Crab apple	Malus	Madison	Wisconsin	-89.38250094	43.05564191	22.86	no_info	15.24 to 30.48 cm	Madison	NA	NA	NA	NA	NA	NA	NA	NA	NA	NA	NA	NA	NA	NA	NA	NA
03/23/2015	inventory_date	Crab apple	Malus	Madison	Wisconsin	-89.38242003	43.05554929	12.7	no_info	0 to 15.24 cm	Madison	NA	NA	NA	NA	NA	NA	NA	NA	NA	NA	NA	NA	NA	NA	NA	NA
03/23/2015	inventory_date	Crab apple	Malus	Madison	Wisconsin	-89.38228414	43.05540172	5.08	no_info	0 to 15.24 cm	Madison	NA	NA	NA	NA	NA	NA	NA	NA	NA	NA	NA	NA	NA	NA	NA	NA
03/23/2015	inventory_date	Crab apple	Malus	Madison	Wisconsin	-89.38198067	43.05505924	2.54	no_info	0 to 15.24 cm	Madison	NA	NA	NA	NA	NA	NA	NA	NA	NA	NA	NA	NA	NA	NA	NA	NA
03/23/2015	inventory_date	Crab apple	Malus	Madison	Wisconsin	-89.38189409	43.05494945	2.54	no_info	0 to 15.24 cm	Madison	NA	NA	NA	NA	NA	NA	NA	NA	NA	NA	NA	NA	NA	NA	NA	NA
03/23/2015	inventory_date	Crab apple	Malus	Madison	Wisconsin	-89.38173495	43.05478781	2.54	no_info	0 to 15.24 cm	Madison	NA	NA	NA	NA	NA	NA	NA	NA	NA	NA	NA	NA	NA	NA	NA	NA
03/23/2015	inventory_date	Crab apple	Malus	Madison	Wisconsin	-89.38171632	43.05431827	33.02	no_info	30.48 to 45.72 cm	Madison	NA	NA	NA	NA	NA	NA	NA	NA	NA	NA	NA	NA	NA	NA	NA	NA
03/23/2015	inventory_date	Crab apple	Malus	Madison	Wisconsin	-89.38190917	43.05432575	25.4	no_info	15.24 to 30.48 cm	Madison	NA	NA	NA	NA	NA	NA	NA	NA	NA	NA	NA	NA	NA	NA	NA	NA
03/23/2015	inventory_date	Crab apple	Malus	Madison	Wisconsin	-89.38203198	43.05432213	27.94	no_info	15.24 to 30.48 cm	Madison	NA	NA	NA	NA	NA	NA	NA	NA	NA	NA	NA	NA	NA	NA	NA	NA
03/23/2015	inventory_date	Crab apple	Malus	Madison	Wisconsin	-89.38229786	43.05433429	25.4	no_info	15.24 to 30.48 cm	Madison	NA	NA	NA	NA	NA	NA	NA	NA	NA	NA	NA	NA	NA	NA	NA	NA
03/23/2015	inventory_date	Crab apple	Malus	Madison	Wisconsin	-89.38241179	43.05434026	2.54	no_info	0 to 15.24 cm	Madison	NA	NA	NA	NA	NA	NA	NA	NA	NA	NA	NA	NA	NA	NA	NA	NA
03/23/2015	inventory_date	Crab apple	Malus	Madison	Wisconsin	-89.38255227	43.05432388	2.54	no_info	0 to 15.24 cm	Madison	NA	NA	NA	NA	NA	NA	NA	NA	NA	NA	NA	NA	NA	NA	NA	NA
03/23/2015	inventory_date	Green ash	Fraxinus pennsylvanica	Madison	Wisconsin	-89.3834745	43.05417883	15.24	naturally_occurring	0 to 15.24 cm	Madison	NA	NA	NA	NA	NA	NA	NA	NA	NA	NA	NA	NA	NA	NA	NA	NA
03/23/2015	inventory_date	Green ash	Fraxinus pennsylvanica	Madison	Wisconsin	-89.38332836	43.05417804	20.32	naturally_occurring	15.24 to 30.48 cm	Madison	NA	NA	NA	NA	NA	NA	NA	NA	NA	NA	NA	NA	NA	NA	NA	NA
03/23/2015	inventory_date	Green ash	Fraxinus pennsylvanica	Madison	Wisconsin	-89.38314417	43.05418132	15.24	naturally_occurring	0 to 15.24 cm	Madison	NA	NA	NA	NA	NA	NA	NA	NA	NA	NA	NA	NA	NA	NA	NA	NA
03/23/2015	inventory_date	Green ash	Fraxinus pennsylvanica	Madison	Wisconsin	-89.38296001	43.05418247	15.24	naturally_occurring	0 to 15.24 cm	Madison	NA	NA	NA	NA	NA	NA	NA	NA	NA	NA	NA	NA	NA	NA	NA	NA
03/23/2015	inventory_date	Green ash	Fraxinus pennsylvanica	Madison	Wisconsin	-89.38276406	43.05419212	10.16	naturally_occurring	0 to 15.24 cm	Madison	NA	NA	NA	NA	NA	NA	NA	NA	NA	NA	NA	NA	NA	NA	NA	NA
03/23/2015	inventory_date	Green ash	Fraxinus pennsylvanica	Madison	Wisconsin	-89.38257111	43.05419536	22.86	naturally_occurring	15.24 to 30.48 cm	Madison	NA	NA	NA	NA	NA	NA	NA	NA	NA	NA	NA	NA	NA	NA	NA	NA
03/23/2015	inventory_date	Green ash	Fraxinus pennsylvanica	Madison	Wisconsin	-89.38237534	43.05418787	20.32	naturally_occurring	15.24 to 30.48 cm	Madison	NA	NA	NA	NA	NA	NA	NA	NA	NA	NA	NA	NA	NA	NA	NA	NA
03/23/2015	inventory_date	Green ash	Fraxinus pennsylvanica	Madison	Wisconsin	-89.38220578	43.05418909	17.78	naturally_occurring	15.24 to 30.48 cm	Madison	NA	NA	NA	NA	NA	NA	NA	NA	NA	NA	NA	NA	NA	NA	NA	NA
03/23/2015	inventory_date	Green ash	Fraxinus pennsylvanica	Madison	Wisconsin	-89.38191345	43.0541918	20.32	naturally_occurring	15.24 to 30.48 cm	Madison	NA	NA	NA	NA	NA	NA	NA	NA	NA	NA	NA	NA	NA	NA	NA	NA
03/23/2015	inventory_date	River birch	Betula nigra	Madison	Wisconsin	-89.38152134	43.05423254	38.1	naturally_occurring	30.48 to 45.72 cm	Madison	NA	NA	NA	NA	NA	NA	NA	NA	NA	NA	NA	NA	NA	NA	NA	NA
03/23/2015	inventory_date	Honeylocust var.	NA	Madison	Wisconsin	-89.38723179	43.05406591	25.4	no_info	15.24 to 30.48 cm	Madison	NA	NA	NA	NA	NA	NA	NA	NA	NA	NA	NA	NA	NA	NA	NA	NA
03/23/2015	inventory_date	Honeylocust var.	NA	Madison	Wisconsin	-89.38734247	43.05410616	7.62	no_info	0 to 15.24 cm	Madison	NA	NA	NA	NA	NA	NA	NA	NA	NA	NA	NA	NA	NA	NA	NA	NA
03/23/2015	inventory_date	Honeylocust var.	NA	Madison	Wisconsin	-89.38745904	43.05414109	7.62	no_info	0 to 15.24 cm	Madison	NA	NA	NA	NA	NA	NA	NA	NA	NA	NA	NA	NA	NA	NA	NA	NA
03/23/2015	inventory_date	Crab apple	Malus	Madison	Wisconsin	-89.38734401	43.05395183	2.54	no_info	0 to 15.24 cm	Madison	NA	NA	NA	NA	NA	NA	NA	NA	NA	NA	NA	NA	NA	NA	NA	NA
03/23/2015	inventory_date	Crab apple	Malus	Madison	Wisconsin	-89.3873844	43.05400564	5.08	no_info	0 to 15.24 cm	Madison	NA	NA	NA	NA	NA	NA	NA	NA	NA	NA	NA	NA	NA	NA	NA	NA
03/23/2015	inventory_date	Crab apple	Malus	Madison	Wisconsin	-89.38751337	43.05396989	7.62	no_info	0 to 15.24 cm	Madison	NA	NA	NA	NA	NA	NA	NA	NA	NA	NA	NA	NA	NA	NA	NA	NA
03/23/2015	inventory_date	Crab apple	Malus	Madison	Wisconsin	-89.38753338	43.05401502	5.08	no_info	0 to 15.24 cm	Madison	NA	NA	NA	NA	NA	NA	NA	NA	NA	NA	NA	NA	NA	NA	NA	NA
03/23/2015	inventory_date	Crab apple	Malus	Madison	Wisconsin	-89.38762139	43.05398334	7.62	no_info	0 to 15.24 cm	Madison	NA	NA	NA	NA	NA	NA	NA	NA	NA	NA	NA	NA	NA	NA	NA	NA
03/23/2015	inventory_date	Elm (hybrid)	NA	Madison	Wisconsin	-89.38766448	43.0540586	10.16	no_info	0 to 15.24 cm	Madison	NA	NA	NA	NA	NA	NA	NA	NA	NA	NA	NA	NA	NA	NA	NA	NA
03/23/2015	inventory_date	Serviceberry	Amelanchier	Madison	Wisconsin	-89.38756087	43.05389727	5.08	no_info	0 to 15.24 cm	Madison	NA	NA	NA	NA	NA	NA	NA	NA	NA	NA	NA	NA	NA	NA	NA	NA
03/23/2015	inventory_date	Serviceberry	Amelanchier	Madison	Wisconsin	-89.38762066	43.05390217	5.08	no_info	0 to 15.24 cm	Madison	NA	NA	NA	NA	NA	NA	NA	NA	NA	NA	NA	NA	NA	NA	NA	NA
03/23/2015	inventory_date	Crab apple	Malus	Madison	Wisconsin	-89.38774993	43.05399046	5.08	no_info	0 to 15.24 cm	Madison	NA	NA	NA	NA	NA	NA	NA	NA	NA	NA	NA	NA	NA	NA	NA	NA
03/23/2015	inventory_date	Serviceberry	Amelanchier	Madison	Wisconsin	-89.3876907	43.05390988	5.08	no_info	0 to 15.24 cm	Madison	NA	NA	NA	NA	NA	NA	NA	NA	NA	NA	NA	NA	NA	NA	NA	NA
03/23/2015	inventory_date	Crab apple	Malus	Madison	Wisconsin	-89.38791351	43.05400206	5.08	no_info	0 to 15.24 cm	Madison	NA	NA	NA	NA	NA	NA	NA	NA	NA	NA	NA	NA	NA	NA	NA	NA
03/23/2015	inventory_date	Crab apple	Malus	Madison	Wisconsin	-89.38796855	43.05405166	5.08	no_info	0 to 15.24 cm	Madison	NA	NA	NA	NA	NA	NA	NA	NA	NA	NA	NA	NA	NA	NA	NA	NA
03/23/2015	inventory_date	Crab apple	Malus	Madison	Wisconsin	-89.3880888	43.05401157	2.54	no_info	0 to 15.24 cm	Madison	NA	NA	NA	NA	NA	NA	NA	NA	NA	NA	NA	NA	NA	NA	NA	NA
03/23/2015	inventory_date	Serviceberry	Amelanchier	Madison	Wisconsin	-89.38782619	43.05392166	2.54	no_info	0 to 15.24 cm	Madison	NA	NA	NA	NA	NA	NA	NA	NA	NA	NA	NA	NA	NA	NA	NA	NA
03/23/2015	inventory_date	Elm (hybrid)	NA	Madison	Wisconsin	-89.38789396	43.05392478	7.62	no_info	0 to 15.24 cm	Madison	NA	NA	NA	NA	NA	NA	NA	NA	NA	NA	NA	NA	NA	NA	NA	NA
03/23/2015	inventory_date	Elm (hybrid)	NA	Madison	Wisconsin	-89.38806724	43.05412078	10.16	no_info	0 to 15.24 cm	Madison	NA	NA	NA	NA	NA	NA	NA	NA	NA	NA	NA	NA	NA	NA	NA	NA
03/23/2015	inventory_date	Crab apple	Malus	Madison	Wisconsin	-89.38814388	43.05405689	2.54	no_info	0 to 15.24 cm	Madison	NA	NA	NA	NA	NA	NA	NA	NA	NA	NA	NA	NA	NA	NA	NA	NA
03/23/2015	inventory_date	Crab apple	Malus	Madison	Wisconsin	-89.38814885	43.0541448	5.08	no_info	0 to 15.24 cm	Madison	NA	NA	NA	NA	NA	NA	NA	NA	NA	NA	NA	NA	NA	NA	NA	NA
03/23/2015	inventory_date	Elm (hybrid)	NA	Madison	Wisconsin	-89.38800127	43.0539295	10.16	no_info	0 to 15.24 cm	Madison	NA	NA	NA	NA	NA	NA	NA	NA	NA	NA	NA	NA	NA	NA	NA	NA
03/23/2015	inventory_date	Crab apple	Malus	Madison	Wisconsin	-89.38822612	43.05401767	5.08	no_info	0 to 15.24 cm	Madison	NA	NA	NA	NA	NA	NA	NA	NA	NA	NA	NA	NA	NA	NA	NA	NA
03/23/2015	inventory_date	Elm (hybrid)	NA	Madison	Wisconsin	-89.3881387	43.05393439	10.16	no_info	0 to 15.24 cm	Madison	NA	NA	NA	NA	NA	NA	NA	NA	NA	NA	NA	NA	NA	NA	NA	NA
03/23/2015	inventory_date	Crab apple	Malus	Madison	Wisconsin	-89.38828366	43.05394069	5.08	no_info	0 to 15.24 cm	Madison	NA	NA	NA	NA	NA	NA	NA	NA	NA	NA	NA	NA	NA	NA	NA	NA
03/23/2015	inventory_date	Crab apple	Malus	Madison	Wisconsin	-89.3884073	43.05402293	2.54	no_info	0 to 15.24 cm	Madison	NA	NA	NA	NA	NA	NA	NA	NA	NA	NA	NA	NA	NA	NA	NA	NA
03/23/2015	inventory_date	Crab apple	Malus	Madison	Wisconsin	-89.38820474	43.05410973	5.08	no_info	0 to 15.24 cm	Madison	NA	NA	NA	NA	NA	NA	NA	NA	NA	NA	NA	NA	NA	NA	NA	NA
03/23/2015	inventory_date	Crab apple	Malus	Madison	Wisconsin	-89.38825163	43.05409712	5.08	no_info	0 to 15.24 cm	Madison	NA	NA	NA	NA	NA	NA	NA	NA	NA	NA	NA	NA	NA	NA	NA	NA
03/23/2015	inventory_date	Crab apple	Malus	Madison	Wisconsin	-89.38831927	43.05405676	5.08	no_info	0 to 15.24 cm	Madison	NA	NA	NA	NA	NA	NA	NA	NA	NA	NA	NA	NA	NA	NA	NA	NA
03/23/2015	inventory_date	Green ash	Fraxinus pennsylvanica	Madison	Wisconsin	-89.37863997	43.05128196	12.7	naturally_occurring	0 to 15.24 cm	Madison	NA	NA	NA	NA	NA	NA	NA	NA	NA	NA	NA	NA	NA	NA	NA	NA
03/23/2015	inventory_date	Kentucky coffeetree	Gymnocladus dioicus	Madison	Wisconsin	-89.38829214	43.05413807	7.62	naturally_occurring	0 to 15.24 cm	Madison	NA	NA	NA	NA	NA	NA	NA	NA	NA	NA	NA	NA	NA	NA	NA	NA
03/23/2015	inventory_date	Crab apple	Malus	Madison	Wisconsin	-89.38841534	43.05409586	5.08	no_info	0 to 15.24 cm	Madison	NA	NA	NA	NA	NA	NA	NA	NA	NA	NA	NA	NA	NA	NA	NA	NA
03/23/2015	inventory_date	Crab apple	Malus	Madison	Wisconsin	-89.38849738	43.05407593	5.08	no_info	0 to 15.24 cm	Madison	NA	NA	NA	NA	NA	NA	NA	NA	NA	NA	NA	NA	NA	NA	NA	NA
03/23/2015	inventory_date	Crab apple	Malus	Madison	Wisconsin	-89.38855053	43.05402263	7.62	no_info	0 to 15.24 cm	Madison	NA	NA	NA	NA	NA	NA	NA	NA	NA	NA	NA	NA	NA	NA	NA	NA
03/23/2015	inventory_date	Crab apple	Malus	Madison	Wisconsin	-89.38859687	43.05406575	5.08	no_info	0 to 15.24 cm	Madison	NA	NA	NA	NA	NA	NA	NA	NA	NA	NA	NA	NA	NA	NA	NA	NA
03/23/2015	inventory_date	Crab apple	Malus	Madison	Wisconsin	-89.38853515	43.05409972	5.08	no_info	0 to 15.24 cm	Madison	NA	NA	NA	NA	NA	NA	NA	NA	NA	NA	NA	NA	NA	NA	NA	NA
03/23/2015	inventory_date	Crab apple	Malus	Madison	Wisconsin	-89.3885817	43.0541214	5.08	no_info	0 to 15.24 cm	Madison	NA	NA	NA	NA	NA	NA	NA	NA	NA	NA	NA	NA	NA	NA	NA	NA
03/23/2015	inventory_date	Crab apple	Malus	Madison	Wisconsin	-89.38866367	43.05410898	5.08	no_info	0 to 15.24 cm	Madison	NA	NA	NA	NA	NA	NA	NA	NA	NA	NA	NA	NA	NA	NA	NA	NA
03/23/2015	inventory_date	Silver maple	Acer saccharinum	Madison	Wisconsin	-89.38855557	43.05387033	7.62	naturally_occurring	0 to 15.24 cm	Madison	NA	NA	NA	NA	NA	NA	NA	NA	NA	NA	NA	NA	NA	NA	NA	NA
03/23/2015	inventory_date	Silver maple	Acer saccharinum	Madison	Wisconsin	-89.38835338	43.0538608	7.62	naturally_occurring	0 to 15.24 cm	Madison	NA	NA	NA	NA	NA	NA	NA	NA	NA	NA	NA	NA	NA	NA	NA	NA
03/23/2015	inventory_date	Silver maple	Acer saccharinum	Madison	Wisconsin	-89.38818659	43.05385454	10.16	naturally_occurring	0 to 15.24 cm	Madison	NA	NA	NA	NA	NA	NA	NA	NA	NA	NA	NA	NA	NA	NA	NA	NA
03/23/2015	inventory_date	Silver maple	Acer saccharinum	Madison	Wisconsin	-89.38800205	43.05385078	7.62	naturally_occurring	0 to 15.24 cm	Madison	NA	NA	NA	NA	NA	NA	NA	NA	NA	NA	NA	NA	NA	NA	NA	NA
03/23/2015	inventory_date	Ginkgo	Ginkgo biloba	Madison	Wisconsin	-89.38868709	43.05381329	2.54	introduced	0 to 15.24 cm	Madison	NA	NA	NA	NA	NA	NA	NA	NA	NA	NA	NA	NA	NA	NA	NA	NA
03/23/2015	inventory_date	Ginkgo	Ginkgo biloba	Madison	Wisconsin	-89.38874553	43.05381575	2.54	introduced	0 to 15.24 cm	Madison	NA	NA	NA	NA	NA	NA	NA	NA	NA	NA	NA	NA	NA	NA	NA	NA
03/23/2015	inventory_date	Silver maple	Acer saccharinum	Madison	Wisconsin	-89.3878232	43.05384429	7.62	naturally_occurring	0 to 15.24 cm	Madison	NA	NA	NA	NA	NA	NA	NA	NA	NA	NA	NA	NA	NA	NA	NA	NA
03/23/2015	inventory_date	Silver maple	Acer saccharinum	Madison	Wisconsin	-89.38763873	43.05383363	7.62	naturally_occurring	0 to 15.24 cm	Madison	NA	NA	NA	NA	NA	NA	NA	NA	NA	NA	NA	NA	NA	NA	NA	NA
03/23/2015	inventory_date	Silver maple	Acer saccharinum	Madison	Wisconsin	-89.38745055	43.05381743	7.62	naturally_occurring	0 to 15.24 cm	Madison	NA	NA	NA	NA	NA	NA	NA	NA	NA	NA	NA	NA	NA	NA	NA	NA
03/23/2015	inventory_date	Silver maple	Acer saccharinum	Madison	Wisconsin	-89.38727186	43.05379437	7.62	naturally_occurring	0 to 15.24 cm	Madison	NA	NA	NA	NA	NA	NA	NA	NA	NA	NA	NA	NA	NA	NA	NA	NA
03/23/2015	inventory_date	Silver maple	Acer saccharinum	Madison	Wisconsin	-89.38708744	43.05377956	7.62	naturally_occurring	0 to 15.24 cm	Madison	NA	NA	NA	NA	NA	NA	NA	NA	NA	NA	NA	NA	NA	NA	NA	NA
03/23/2015	inventory_date	Elm (hybrid)	NA	Madison	Wisconsin	-89.38668591	43.05370178	38.1	no_info	30.48 to 45.72 cm	Madison	NA	NA	NA	NA	NA	NA	NA	NA	NA	NA	NA	NA	NA	NA	NA	NA
03/23/2015	inventory_date	Honeylocust var.	NA	Madison	Wisconsin	-89.38647893	43.05364707	53.34	no_info	45.72 to 60.96 cm	Madison	NA	NA	NA	NA	NA	NA	NA	NA	NA	NA	NA	NA	NA	NA	NA	NA
03/23/2015	inventory_date	Norway maple	Acer platanoides	Madison	Wisconsin	-89.38633306	43.05361842	20.32	introduced	15.24 to 30.48 cm	Madison	NA	NA	NA	NA	NA	NA	NA	NA	NA	NA	NA	NA	NA	NA	NA	NA
03/23/2015	inventory_date	Norway maple	Acer platanoides	Madison	Wisconsin	-89.38610852	43.05356576	30.48	introduced	15.24 to 30.48 cm	Madison	NA	NA	NA	NA	NA	NA	NA	NA	NA	NA	NA	NA	NA	NA	NA	NA
03/23/2015	inventory_date	Littleleaf linden	Tilia cordata	Madison	Wisconsin	-89.38548747	43.05341021	33.02	introduced	30.48 to 45.72 cm	Madison	NA	NA	NA	NA	NA	NA	NA	NA	NA	NA	NA	NA	NA	NA	NA	NA
03/23/2015	inventory_date	Crab apple	Malus	Madison	Wisconsin	-89.38521633	43.05334015	2.54	no_info	0 to 15.24 cm	Madison	NA	NA	NA	NA	NA	NA	NA	NA	NA	NA	NA	NA	NA	NA	NA	NA
03/23/2015	inventory_date	White ash	Fraxinus americana	Madison	Wisconsin	-89.38500348	43.05328756	22.86	naturally_occurring	15.24 to 30.48 cm	Madison	NA	NA	NA	NA	NA	NA	NA	NA	NA	NA	NA	NA	NA	NA	NA	NA
03/23/2015	inventory_date	White ash	Fraxinus americana	Madison	Wisconsin	-89.38484318	43.05324168	22.86	naturally_occurring	15.24 to 30.48 cm	Madison	NA	NA	NA	NA	NA	NA	NA	NA	NA	NA	NA	NA	NA	NA	NA	NA
03/23/2015	inventory_date	White ash	Fraxinus americana	Madison	Wisconsin	-89.38468863	43.0532044	12.7	naturally_occurring	0 to 15.24 cm	Madison	NA	NA	NA	NA	NA	NA	NA	NA	NA	NA	NA	NA	NA	NA	NA	NA
03/23/2015	inventory_date	White ash	Fraxinus americana	Madison	Wisconsin	-89.38439708	43.05312994	17.78	naturally_occurring	15.24 to 30.48 cm	Madison	NA	NA	NA	NA	NA	NA	NA	NA	NA	NA	NA	NA	NA	NA	NA	NA
03/23/2015	inventory_date	Honeylocust var.	NA	Madison	Wisconsin	-89.38383725	43.05299186	5.08	no_info	0 to 15.24 cm	Madison	NA	NA	NA	NA	NA	NA	NA	NA	NA	NA	NA	NA	NA	NA	NA	NA
03/23/2015	inventory_date	Green ash	Fraxinus pennsylvanica	Madison	Wisconsin	-89.38283443	43.05272491	7.62	naturally_occurring	0 to 15.24 cm	Madison	NA	NA	NA	NA	NA	NA	NA	NA	NA	NA	NA	NA	NA	NA	NA	NA
03/23/2015	inventory_date	Green ash	Fraxinus pennsylvanica	Madison	Wisconsin	-89.38271494	43.05268997	7.62	naturally_occurring	0 to 15.24 cm	Madison	NA	NA	NA	NA	NA	NA	NA	NA	NA	NA	NA	NA	NA	NA	NA	NA
03/23/2015	inventory_date	Colorado spruce	Picea pungens	Madison	Wisconsin	-89.38221392	43.0525179	7.62	introduced	0 to 15.24 cm	Madison	NA	NA	NA	NA	NA	NA	NA	NA	NA	NA	NA	NA	NA	NA	NA	NA
03/23/2015	inventory_date	Colorado spruce	Picea pungens	Madison	Wisconsin	-89.38219082	43.05248991	7.62	introduced	0 to 15.24 cm	Madison	NA	NA	NA	NA	NA	NA	NA	NA	NA	NA	NA	NA	NA	NA	NA	NA
03/23/2015	inventory_date	Juniper	Juniperus chinensis	Madison	Wisconsin	-89.38213513	43.05250461	7.62	introduced	0 to 15.24 cm	Madison	NA	NA	NA	NA	NA	NA	NA	NA	NA	NA	NA	NA	NA	NA	NA	NA
03/23/2015	inventory_date	Fir douglas	Pseudotsuga menziesii	Madison	Wisconsin	-89.38209458	43.05246795	7.62	introduced	0 to 15.24 cm	Madison	NA	NA	NA	NA	NA	NA	NA	NA	NA	NA	NA	NA	NA	NA	NA	NA
03/23/2015	inventory_date	Colorado spruce	Picea pungens	Madison	Wisconsin	-89.38206258	43.05245277	7.62	introduced	0 to 15.24 cm	Madison	NA	NA	NA	NA	NA	NA	NA	NA	NA	NA	NA	NA	NA	NA	NA	NA
03/23/2015	inventory_date	Serviceberry	Amelanchier	Madison	Wisconsin	-89.38212422	43.05242739	5.08	no_info	0 to 15.24 cm	Madison	NA	NA	NA	NA	NA	NA	NA	NA	NA	NA	NA	NA	NA	NA	NA	NA
03/23/2015	inventory_date	Juniper	Juniperus chinensis	Madison	Wisconsin	-89.38201036	43.05241391	7.62	introduced	0 to 15.24 cm	Madison	NA	NA	NA	NA	NA	NA	NA	NA	NA	NA	NA	NA	NA	NA	NA	NA
03/23/2015	inventory_date	Cottonwood	Populus	Madison	Wisconsin	-89.38197774	43.05246089	78.74	no_info	more than 76.2 cm	Madison	NA	NA	NA	NA	NA	NA	NA	NA	NA	NA	NA	NA	NA	NA	NA	NA
03/23/2015	inventory_date	Crab apple	Malus	Madison	Wisconsin	-89.3818905	43.0524154	7.62	no_info	0 to 15.24 cm	Madison	NA	NA	NA	NA	NA	NA	NA	NA	NA	NA	NA	NA	NA	NA	NA	NA
03/23/2015	inventory_date	Redbud	Cercis	Madison	Wisconsin	-89.3817487	43.05227529	12.7	no_info	0 to 15.24 cm	Madison	NA	NA	NA	NA	NA	NA	NA	NA	NA	NA	NA	NA	NA	NA	NA	NA
03/23/2015	inventory_date	Austrian pine	Pinus nigra	Madison	Wisconsin	-89.38164913	43.05229405	7.62	introduced	0 to 15.24 cm	Madison	NA	NA	NA	NA	NA	NA	NA	NA	NA	NA	NA	NA	NA	NA	NA	NA
03/23/2015	inventory_date	Juniper	Juniperus chinensis	Madison	Wisconsin	-89.38159379	43.05227445	7.62	introduced	0 to 15.24 cm	Madison	NA	NA	NA	NA	NA	NA	NA	NA	NA	NA	NA	NA	NA	NA	NA	NA
03/23/2015	inventory_date	Japanese tree lilac	Syringa reticulata	Madison	Wisconsin	-89.38159329	43.05232375	5.08	introduced	0 to 15.24 cm	Madison	NA	NA	NA	NA	NA	NA	NA	NA	NA	NA	NA	NA	NA	NA	NA	NA
03/23/2015	inventory_date	Japanese tree lilac	Syringa reticulata	Madison	Wisconsin	-89.381535	43.05230629	7.62	introduced	0 to 15.24 cm	Madison	NA	NA	NA	NA	NA	NA	NA	NA	NA	NA	NA	NA	NA	NA	NA	NA
03/23/2015	inventory_date	Serviceberry	Amelanchier	Madison	Wisconsin	-89.38147113	43.05226414	7.62	no_info	0 to 15.24 cm	Madison	NA	NA	NA	NA	NA	NA	NA	NA	NA	NA	NA	NA	NA	NA	NA	NA
03/23/2015	inventory_date	Green ash	Fraxinus pennsylvanica	Madison	Wisconsin	-89.37843782	43.05132801	7.62	naturally_occurring	0 to 15.24 cm	Madison	NA	NA	NA	NA	NA	NA	NA	NA	NA	NA	NA	NA	NA	NA	NA	NA
03/23/2015	inventory_date	Green ash	Fraxinus pennsylvanica	Madison	Wisconsin	-89.37884132	43.05131521	5.08	naturally_occurring	0 to 15.24 cm	Madison	NA	NA	NA	NA	NA	NA	NA	NA	NA	NA	NA	NA	NA	NA	NA	NA
03/23/2015	inventory_date	Green ash	Fraxinus pennsylvanica	Madison	Wisconsin	-89.37902735	43.05141697	5.08	naturally_occurring	0 to 15.24 cm	Madison	NA	NA	NA	NA	NA	NA	NA	NA	NA	NA	NA	NA	NA	NA	NA	NA
03/23/2015	inventory_date	Green ash	Fraxinus pennsylvanica	Madison	Wisconsin	-89.37931479	43.05160718	10.16	naturally_occurring	0 to 15.24 cm	Madison	NA	NA	NA	NA	NA	NA	NA	NA	NA	NA	NA	NA	NA	NA	NA	NA
03/23/2015	inventory_date	Green ash	Fraxinus pennsylvanica	Madison	Wisconsin	-89.37948309	43.05172814	10.16	naturally_occurring	0 to 15.24 cm	Madison	NA	NA	NA	NA	NA	NA	NA	NA	NA	NA	NA	NA	NA	NA	NA	NA
03/23/2015	inventory_date	Green ash	Fraxinus pennsylvanica	Madison	Wisconsin	-89.37961949	43.05182534	10.16	naturally_occurring	0 to 15.24 cm	Madison	NA	NA	NA	NA	NA	NA	NA	NA	NA	NA	NA	NA	NA	NA	NA	NA
03/23/2015	inventory_date	Green ash	Fraxinus pennsylvanica	Madison	Wisconsin	-89.37987233	43.0519682	15.24	naturally_occurring	0 to 15.24 cm	Madison	NA	NA	NA	NA	NA	NA	NA	NA	NA	NA	NA	NA	NA	NA	NA	NA
03/23/2015	inventory_date	Littleleaf linden	Tilia cordata	Madison	Wisconsin	-89.38978122	43.06932825	25.4	introduced	15.24 to 30.48 cm	Madison	NA	NA	NA	NA	NA	NA	NA	NA	NA	NA	NA	NA	NA	NA	NA	NA
03/23/2015	inventory_date	White ash	Fraxinus americana	Madison	Wisconsin	-89.38981784	43.06917411	53.34	naturally_occurring	45.72 to 60.96 cm	Madison	NA	NA	NA	NA	NA	NA	NA	NA	NA	NA	NA	NA	NA	NA	NA	NA
03/23/2015	inventory_date	Green ash	Fraxinus pennsylvanica	Madison	Wisconsin	-89.38993278	43.06908255	33.02	naturally_occurring	30.48 to 45.72 cm	Madison	NA	NA	NA	NA	NA	NA	NA	NA	NA	NA	NA	NA	NA	NA	NA	NA
03/23/2015	inventory_date	White ash	Fraxinus americana	Madison	Wisconsin	-89.3901742	43.06891557	43.18	naturally_occurring	30.48 to 45.72 cm	Madison	NA	NA	NA	NA	NA	NA	NA	NA	NA	NA	NA	NA	NA	NA	NA	NA
03/23/2015	inventory_date	Elm (hybrid)	NA	Madison	Wisconsin	-89.3903775	43.06876018	7.62	no_info	0 to 15.24 cm	Madison	NA	NA	NA	NA	NA	NA	NA	NA	NA	NA	NA	NA	NA	NA	NA	NA
03/23/2015	inventory_date	Elm (hybrid)	NA	Madison	Wisconsin	-89.39055119	43.06864107	5.08	no_info	0 to 15.24 cm	Madison	NA	NA	NA	NA	NA	NA	NA	NA	NA	NA	NA	NA	NA	NA	NA	NA
03/23/2015	inventory_date	Green ash	Fraxinus pennsylvanica	Madison	Wisconsin	-89.39077503	43.06847721	43.18	naturally_occurring	30.48 to 45.72 cm	Madison	NA	NA	NA	NA	NA	NA	NA	NA	NA	NA	NA	NA	NA	NA	NA	NA
03/23/2015	inventory_date	Green ash	Fraxinus pennsylvanica	Madison	Wisconsin	-89.39098698	43.06833258	35.56	naturally_occurring	30.48 to 45.72 cm	Madison	NA	NA	NA	NA	NA	NA	NA	NA	NA	NA	NA	NA	NA	NA	NA	NA
03/23/2015	inventory_date	Elm (hybrid)	NA	Madison	Wisconsin	-89.3912019	43.06818368	5.08	no_info	0 to 15.24 cm	Madison	NA	NA	NA	NA	NA	NA	NA	NA	NA	NA	NA	NA	NA	NA	NA	NA
03/23/2015	inventory_date	Pear callery	NA	Madison	Wisconsin	-89.39148355	43.06779291	7.62	no_info	0 to 15.24 cm	Madison	NA	NA	NA	NA	NA	NA	NA	NA	NA	NA	NA	NA	NA	NA	NA	NA
03/23/2015	inventory_date	Pear callery	NA	Madison	Wisconsin	-89.39160724	43.06770354	7.62	no_info	0 to 15.24 cm	Madison	NA	NA	NA	NA	NA	NA	NA	NA	NA	NA	NA	NA	NA	NA	NA	NA
03/23/2015	inventory_date	Pear callery	NA	Madison	Wisconsin	-89.39164557	43.06767159	7.62	no_info	0 to 15.24 cm	Madison	NA	NA	NA	NA	NA	NA	NA	NA	NA	NA	NA	NA	NA	NA	NA	NA
03/23/2015	inventory_date	Pear callery	NA	Madison	Wisconsin	-89.3917015	43.06763331	7.62	no_info	0 to 15.24 cm	Madison	NA	NA	NA	NA	NA	NA	NA	NA	NA	NA	NA	NA	NA	NA	NA	NA
03/23/2015	inventory_date	Pear callery	NA	Madison	Wisconsin	-89.39186665	43.06749057	7.62	no_info	0 to 15.24 cm	Madison	NA	NA	NA	NA	NA	NA	NA	NA	NA	NA	NA	NA	NA	NA	NA	NA
03/23/2015	inventory_date	Pear callery	NA	Madison	Wisconsin	-89.39192256	43.06745443	7.62	no_info	0 to 15.24 cm	Madison	NA	NA	NA	NA	NA	NA	NA	NA	NA	NA	NA	NA	NA	NA	NA	NA
03/23/2015	inventory_date	Pear callery	NA	Madison	Wisconsin	-89.39196677	43.06741822	7.62	no_info	0 to 15.24 cm	Madison	NA	NA	NA	NA	NA	NA	NA	NA	NA	NA	NA	NA	NA	NA	NA	NA
03/23/2015	inventory_date	Green ash	Fraxinus pennsylvanica	Madison	Wisconsin	-89.3910477	43.06810783	2.54	naturally_occurring	0 to 15.24 cm	Madison	NA	NA	NA	NA	NA	NA	NA	NA	NA	NA	NA	NA	NA	NA	NA	NA
03/23/2015	inventory_date	White ash	Fraxinus americana	Madison	Wisconsin	-89.39076788	43.06831426	48.26	naturally_occurring	45.72 to 60.96 cm	Madison	NA	NA	NA	NA	NA	NA	NA	NA	NA	NA	NA	NA	NA	NA	NA	NA
03/23/2015	inventory_date	Green ash	Fraxinus pennsylvanica	Madison	Wisconsin	-89.39057356	43.06845041	30.48	naturally_occurring	15.24 to 30.48 cm	Madison	NA	NA	NA	NA	NA	NA	NA	NA	NA	NA	NA	NA	NA	NA	NA	NA
03/23/2015	inventory_date	White ash	Fraxinus americana	Madison	Wisconsin	-89.39044993	43.06853335	45.72	naturally_occurring	30.48 to 45.72 cm	Madison	NA	NA	NA	NA	NA	NA	NA	NA	NA	NA	NA	NA	NA	NA	NA	NA
03/23/2015	inventory_date	White ash	Fraxinus americana	Madison	Wisconsin	-89.39036152	43.06860361	40.64	naturally_occurring	30.48 to 45.72 cm	Madison	NA	NA	NA	NA	NA	NA	NA	NA	NA	NA	NA	NA	NA	NA	NA	NA
03/23/2015	inventory_date	Green ash	Fraxinus pennsylvanica	Madison	Wisconsin	-89.39024676	43.06867695	35.56	naturally_occurring	30.48 to 45.72 cm	Madison	NA	NA	NA	NA	NA	NA	NA	NA	NA	NA	NA	NA	NA	NA	NA	NA
03/23/2015	inventory_date	Hackberry	Celtis occidentalis	Madison	Wisconsin	-89.3900612	43.06881315	45.72	naturally_occurring	30.48 to 45.72 cm	Madison	NA	NA	NA	NA	NA	NA	NA	NA	NA	NA	NA	NA	NA	NA	NA	NA
03/23/2015	inventory_date	Green ash	Fraxinus pennsylvanica	Madison	Wisconsin	-89.389805	43.06899612	20.32	naturally_occurring	15.24 to 30.48 cm	Madison	NA	NA	NA	NA	NA	NA	NA	NA	NA	NA	NA	NA	NA	NA	NA	NA
03/23/2015	inventory_date	Stump	NA	Madison	Wisconsin	-89.3896607	43.06910038	63.5	no_info	60.96 to 76.2 cm	Madison	NA	NA	NA	NA	NA	NA	NA	NA	NA	NA	NA	NA	NA	NA	NA	NA
03/23/2015	inventory_date	Japanese tree lilac	Syringa reticulata	Madison	Wisconsin	-89.38939522	43.06904108	2.54	introduced	0 to 15.24 cm	Madison	NA	NA	NA	NA	NA	NA	NA	NA	NA	NA	NA	NA	NA	NA	NA	NA
03/23/2015	inventory_date	Norway maple	Acer platanoides	Madison	Wisconsin	-89.38925596	43.06893316	35.56	introduced	30.48 to 45.72 cm	Madison	NA	NA	NA	NA	NA	NA	NA	NA	NA	NA	NA	NA	NA	NA	NA	NA
03/23/2015	inventory_date	Norway maple	Acer platanoides	Madison	Wisconsin	-89.38914282	43.06884466	27.94	introduced	15.24 to 30.48 cm	Madison	NA	NA	NA	NA	NA	NA	NA	NA	NA	NA	NA	NA	NA	NA	NA	NA
03/23/2015	inventory_date	Japanese tree lilac	Syringa reticulata	Madison	Wisconsin	-89.38905584	43.06877131	2.54	introduced	0 to 15.24 cm	Madison	NA	NA	NA	NA	NA	NA	NA	NA	NA	NA	NA	NA	NA	NA	NA	NA
03/23/2015	inventory_date	Stump	NA	Madison	Wisconsin	-89.38902972	43.06875188	35.56	no_info	30.48 to 45.72 cm	Madison	NA	NA	NA	NA	NA	NA	NA	NA	NA	NA	NA	NA	NA	NA	NA	NA
03/23/2015	inventory_date	Littleleaf linden	Tilia cordata	Madison	Wisconsin	-89.38892365	43.06854124	53.34	introduced	45.72 to 60.96 cm	Madison	NA	NA	NA	NA	NA	NA	NA	NA	NA	NA	NA	NA	NA	NA	NA	NA
03/23/2015	inventory_date	Japanese tree lilac	Syringa reticulata	Madison	Wisconsin	-89.38906211	43.06843695	5.08	introduced	0 to 15.24 cm	Madison	NA	NA	NA	NA	NA	NA	NA	NA	NA	NA	NA	NA	NA	NA	NA	NA
03/23/2015	inventory_date	Linden	Tilia	Madison	Wisconsin	-89.3891505	43.06836883	5.08	no_info	0 to 15.24 cm	Madison	NA	NA	NA	NA	NA	NA	NA	NA	NA	NA	NA	NA	NA	NA	NA	NA
03/23/2015	inventory_date	Red maple	Acer rubrum	Madison	Wisconsin	-89.38928595	43.06827309	5.08	naturally_occurring	0 to 15.24 cm	Madison	NA	NA	NA	NA	NA	NA	NA	NA	NA	NA	NA	NA	NA	NA	NA	NA
03/23/2015	inventory_date	Linden	Tilia	Madison	Wisconsin	-89.38950971	43.06811781	5.08	no_info	0 to 15.24 cm	Madison	NA	NA	NA	NA	NA	NA	NA	NA	NA	NA	NA	NA	NA	NA	NA	NA
03/23/2015	inventory_date	Linden	Tilia	Madison	Wisconsin	-89.38961863	43.06804337	5.08	no_info	0 to 15.24 cm	Madison	NA	NA	NA	NA	NA	NA	NA	NA	NA	NA	NA	NA	NA	NA	NA	NA
03/23/2015	inventory_date	Honeylocust var.	NA	Madison	Wisconsin	-89.38972761	43.06796357	58.42	no_info	45.72 to 60.96 cm	Madison	NA	NA	NA	NA	NA	NA	NA	NA	NA	NA	NA	NA	NA	NA	NA	NA
03/23/2015	inventory_date	Norway maple	Acer platanoides	Madison	Wisconsin	-89.38980416	43.06791039	35.56	introduced	30.48 to 45.72 cm	Madison	NA	NA	NA	NA	NA	NA	NA	NA	NA	NA	NA	NA	NA	NA	NA	NA
03/23/2015	inventory_date	Linden	Tilia	Madison	Wisconsin	-89.39010457	43.06769121	7.62	no_info	0 to 15.24 cm	Madison	NA	NA	NA	NA	NA	NA	NA	NA	NA	NA	NA	NA	NA	NA	NA	NA
03/23/2015	inventory_date	Littleleaf linden	Tilia cordata	Madison	Wisconsin	-89.39024578	43.06760408	58.42	introduced	45.72 to 60.96 cm	Madison	NA	NA	NA	NA	NA	NA	NA	NA	NA	NA	NA	NA	NA	NA	NA	NA
03/23/2015	inventory_date	Honeylocust var.	NA	Madison	Wisconsin	-89.39067568	43.06729985	55.88	no_info	45.72 to 60.96 cm	Madison	NA	NA	NA	NA	NA	NA	NA	NA	NA	NA	NA	NA	NA	NA	NA	NA
03/23/2015	inventory_date	Honeylocust var.	NA	Madison	Wisconsin	-89.39082006	43.06718701	48.26	no_info	45.72 to 60.96 cm	Madison	NA	NA	NA	NA	NA	NA	NA	NA	NA	NA	NA	NA	NA	NA	NA	NA
03/23/2015	inventory_date	Japanese tree lilac	Syringa reticulata	Madison	Wisconsin	-89.39088182	43.0671509	5.08	introduced	0 to 15.24 cm	Madison	NA	NA	NA	NA	NA	NA	NA	NA	NA	NA	NA	NA	NA	NA	NA	NA
03/23/2015	inventory_date	Honeylocust var.	NA	Madison	Wisconsin	-89.39095246	43.06710412	35.56	no_info	30.48 to 45.72 cm	Madison	NA	NA	NA	NA	NA	NA	NA	NA	NA	NA	NA	NA	NA	NA	NA	NA
03/23/2015	inventory_date	Japanese tree lilac	Syringa reticulata	Madison	Wisconsin	-89.39100843	43.06706155	5.08	introduced	0 to 15.24 cm	Madison	NA	NA	NA	NA	NA	NA	NA	NA	NA	NA	NA	NA	NA	NA	NA	NA
03/23/2015	inventory_date	Japanese tree lilac	Syringa reticulata	Madison	Wisconsin	-89.39114095	43.0669658	5.08	introduced	0 to 15.24 cm	Madison	NA	NA	NA	NA	NA	NA	NA	NA	NA	NA	NA	NA	NA	NA	NA	NA
03/23/2015	inventory_date	Honeylocust var.	NA	Madison	Wisconsin	-89.39133242	43.06682213	48.26	no_info	45.72 to 60.96 cm	Madison	NA	NA	NA	NA	NA	NA	NA	NA	NA	NA	NA	NA	NA	NA	NA	NA
03/23/2015	inventory_date	Honeylocust var.	NA	Madison	Wisconsin	-89.39145298	43.06675311	38.1	no_info	30.48 to 45.72 cm	Madison	NA	NA	NA	NA	NA	NA	NA	NA	NA	NA	NA	NA	NA	NA	NA	NA
03/23/2015	inventory_date	Honeylocust var.	NA	Madison	Wisconsin	-89.39149897	43.06653899	40.64	no_info	30.48 to 45.72 cm	Madison	NA	NA	NA	NA	NA	NA	NA	NA	NA	NA	NA	NA	NA	NA	NA	NA
03/23/2015	inventory_date	Honeylocust var.	NA	Madison	Wisconsin	-89.39095724	43.06691765	43.18	no_info	30.48 to 45.72 cm	Madison	NA	NA	NA	NA	NA	NA	NA	NA	NA	NA	NA	NA	NA	NA	NA	NA
03/23/2015	inventory_date	Honeylocust var.	NA	Madison	Wisconsin	-89.39086294	43.06699218	43.18	no_info	30.48 to 45.72 cm	Madison	NA	NA	NA	NA	NA	NA	NA	NA	NA	NA	NA	NA	NA	NA	NA	NA
03/23/2015	inventory_date	Honeylocust var.	NA	Madison	Wisconsin	-89.39072455	43.06709004	43.18	no_info	30.48 to 45.72 cm	Madison	NA	NA	NA	NA	NA	NA	NA	NA	NA	NA	NA	NA	NA	NA	NA	NA
03/23/2015	inventory_date	Honeylocust var.	NA	Madison	Wisconsin	-89.3905801	43.06720931	43.18	no_info	30.48 to 45.72 cm	Madison	NA	NA	NA	NA	NA	NA	NA	NA	NA	NA	NA	NA	NA	NA	NA	NA
03/23/2015	inventory_date	Littleleaf linden	Tilia cordata	Madison	Wisconsin	-89.38997084	43.0676144	66.04	introduced	60.96 to 76.2 cm	Madison	NA	NA	NA	NA	NA	NA	NA	NA	NA	NA	NA	NA	NA	NA	NA	NA
03/23/2015	inventory_date	Littleleaf linden	Tilia cordata	Madison	Wisconsin	-89.38982366	43.06771436	68.58	introduced	60.96 to 76.2 cm	Madison	NA	NA	NA	NA	NA	NA	NA	NA	NA	NA	NA	NA	NA	NA	NA	NA
03/23/2015	inventory_date	Japanese tree lilac	Syringa reticulata	Madison	Wisconsin	-89.38972645	43.06778672	5.08	introduced	0 to 15.24 cm	Madison	NA	NA	NA	NA	NA	NA	NA	NA	NA	NA	NA	NA	NA	NA	NA	NA
03/23/2015	inventory_date	Japanese tree lilac	Syringa reticulata	Madison	Wisconsin	-89.38962334	43.06786548	2.54	introduced	0 to 15.24 cm	Madison	NA	NA	NA	NA	NA	NA	NA	NA	NA	NA	NA	NA	NA	NA	NA	NA
03/23/2015	inventory_date	Honeylocust var.	NA	Madison	Wisconsin	-89.38950842	43.06795489	63.5	no_info	60.96 to 76.2 cm	Madison	NA	NA	NA	NA	NA	NA	NA	NA	NA	NA	NA	NA	NA	NA	NA	NA
03/23/2015	inventory_date	Littleleaf linden	Tilia cordata	Madison	Wisconsin	-89.38926419	43.06811006	58.42	introduced	45.72 to 60.96 cm	Madison	NA	NA	NA	NA	NA	NA	NA	NA	NA	NA	NA	NA	NA	NA	NA	NA
03/23/2015	inventory_date	Japanese tree lilac	Syringa reticulata	Madison	Wisconsin	-89.38920226	43.06816332	5.08	introduced	0 to 15.24 cm	Madison	NA	NA	NA	NA	NA	NA	NA	NA	NA	NA	NA	NA	NA	NA	NA	NA
03/23/2015	inventory_date	Littleleaf linden	Tilia cordata	Madison	Wisconsin	-89.3890256	43.0682867	53.34	introduced	45.72 to 60.96 cm	Madison	NA	NA	NA	NA	NA	NA	NA	NA	NA	NA	NA	NA	NA	NA	NA	NA
03/23/2015	inventory_date	Linden	Tilia	Madison	Wisconsin	-89.38891965	43.06835687	5.08	no_info	0 to 15.24 cm	Madison	NA	NA	NA	NA	NA	NA	NA	NA	NA	NA	NA	NA	NA	NA	NA	NA
03/23/2015	inventory_date	Littleleaf linden	Tilia cordata	Madison	Wisconsin	-89.38876068	43.06846534	58.42	introduced	45.72 to 60.96 cm	Madison	NA	NA	NA	NA	NA	NA	NA	NA	NA	NA	NA	NA	NA	NA	NA	NA
03/23/2015	inventory_date	Norway maple	Acer platanoides	Madison	Wisconsin	-89.38856523	43.06842142	40.64	introduced	30.48 to 45.72 cm	Madison	NA	NA	NA	NA	NA	NA	NA	NA	NA	NA	NA	NA	NA	NA	NA	NA
03/23/2015	inventory_date	Norway maple	Acer platanoides	Madison	Wisconsin	-89.38846086	43.06833297	38.1	introduced	30.48 to 45.72 cm	Madison	NA	NA	NA	NA	NA	NA	NA	NA	NA	NA	NA	NA	NA	NA	NA	NA
03/23/2015	inventory_date	Freeman maple	Acer freemanii	Madison	Wisconsin	-89.38835644	43.06824881	7.62	naturally_occurring	0 to 15.24 cm	Madison	NA	NA	NA	NA	NA	NA	NA	NA	NA	NA	NA	NA	NA	NA	NA	NA
03/23/2015	inventory_date	Norway maple	Acer platanoides	Madison	Wisconsin	-89.38825493	43.06816681	17.78	introduced	15.24 to 30.48 cm	Madison	NA	NA	NA	NA	NA	NA	NA	NA	NA	NA	NA	NA	NA	NA	NA	NA
03/23/2015	inventory_date	Norway maple	Acer platanoides	Madison	Wisconsin	-89.38815044	43.06809122	27.94	introduced	15.24 to 30.48 cm	Madison	NA	NA	NA	NA	NA	NA	NA	NA	NA	NA	NA	NA	NA	NA	NA	NA
03/23/2015	inventory_date	Green ash	Fraxinus pennsylvanica	Madison	Wisconsin	-89.38011375	43.05208527	15.24	naturally_occurring	0 to 15.24 cm	Madison	NA	NA	NA	NA	NA	NA	NA	NA	NA	NA	NA	NA	NA	NA	NA	NA
03/23/2015	inventory_date	Green ash	Fraxinus pennsylvanica	Madison	Wisconsin	-89.38027972	43.05214834	12.7	naturally_occurring	0 to 15.24 cm	Madison	NA	NA	NA	NA	NA	NA	NA	NA	NA	NA	NA	NA	NA	NA	NA	NA
03/23/2015	inventory_date	Green ash	Fraxinus pennsylvanica	Madison	Wisconsin	-89.3804631	43.05222436	7.62	naturally_occurring	0 to 15.24 cm	Madison	NA	NA	NA	NA	NA	NA	NA	NA	NA	NA	NA	NA	NA	NA	NA	NA
03/23/2015	inventory_date	Green ash	Fraxinus pennsylvanica	Madison	Wisconsin	-89.38061747	43.05227772	7.62	naturally_occurring	0 to 15.24 cm	Madison	NA	NA	NA	NA	NA	NA	NA	NA	NA	NA	NA	NA	NA	NA	NA	NA
03/23/2015	inventory_date	Green ash	Fraxinus pennsylvanica	Madison	Wisconsin	-89.38083307	43.05234749	12.7	naturally_occurring	0 to 15.24 cm	Madison	NA	NA	NA	NA	NA	NA	NA	NA	NA	NA	NA	NA	NA	NA	NA	NA
03/23/2015	inventory_date	Green ash	Fraxinus pennsylvanica	Madison	Wisconsin	-89.38107205	43.05241738	12.7	naturally_occurring	0 to 15.24 cm	Madison	NA	NA	NA	NA	NA	NA	NA	NA	NA	NA	NA	NA	NA	NA	NA	NA
03/23/2015	inventory_date	Green ash	Fraxinus pennsylvanica	Madison	Wisconsin	-89.38125252	43.05249124	12.7	naturally_occurring	0 to 15.24 cm	Madison	NA	NA	NA	NA	NA	NA	NA	NA	NA	NA	NA	NA	NA	NA	NA	NA
03/23/2015	inventory_date	Green ash	Fraxinus pennsylvanica	Madison	Wisconsin	-89.38182998	43.05261978	7.62	naturally_occurring	0 to 15.24 cm	Madison	NA	NA	NA	NA	NA	NA	NA	NA	NA	NA	NA	NA	NA	NA	NA	NA
03/23/2015	inventory_date	Green ash	Fraxinus pennsylvanica	Madison	Wisconsin	-89.38203988	43.05267451	7.62	naturally_occurring	0 to 15.24 cm	Madison	NA	NA	NA	NA	NA	NA	NA	NA	NA	NA	NA	NA	NA	NA	NA	NA
03/23/2015	inventory_date	Green ash	Fraxinus pennsylvanica	Madison	Wisconsin	-89.38222651	43.0527184	7.62	naturally_occurring	0 to 15.24 cm	Madison	NA	NA	NA	NA	NA	NA	NA	NA	NA	NA	NA	NA	NA	NA	NA	NA
03/23/2015	inventory_date	Green ash	Fraxinus pennsylvanica	Madison	Wisconsin	-89.38243357	43.05276454	7.62	naturally_occurring	0 to 15.24 cm	Madison	NA	NA	NA	NA	NA	NA	NA	NA	NA	NA	NA	NA	NA	NA	NA	NA
03/23/2015	inventory_date	Honeylocust var.	NA	Madison	Wisconsin	-89.38340734	43.05301419	7.62	no_info	0 to 15.24 cm	Madison	NA	NA	NA	NA	NA	NA	NA	NA	NA	NA	NA	NA	NA	NA	NA	NA
03/23/2015	inventory_date	Honeylocust var.	NA	Madison	Wisconsin	-89.38373677	43.05310064	5.08	no_info	0 to 15.24 cm	Madison	NA	NA	NA	NA	NA	NA	NA	NA	NA	NA	NA	NA	NA	NA	NA	NA
03/23/2015	inventory_date	White ash	Fraxinus americana	Madison	Wisconsin	-89.3834827	43.05307783	5.08	naturally_occurring	0 to 15.24 cm	Madison	NA	NA	NA	NA	NA	NA	NA	NA	NA	NA	NA	NA	NA	NA	NA	NA
03/23/2015	inventory_date	White ash	Fraxinus americana	Madison	Wisconsin	-89.38356135	43.05310398	5.08	naturally_occurring	0 to 15.24 cm	Madison	NA	NA	NA	NA	NA	NA	NA	NA	NA	NA	NA	NA	NA	NA	NA	NA
03/23/2015	inventory_date	Swamp white oak	Quercus bicolor	Madison	Wisconsin	-89.38390138	43.05329874	10.16	naturally_occurring	0 to 15.24 cm	Madison	NA	NA	NA	NA	NA	NA	NA	NA	NA	NA	NA	NA	NA	NA	NA	NA
03/23/2015	inventory_date	White ash	Fraxinus americana	Madison	Wisconsin	-89.38426956	43.05331146	58.42	naturally_occurring	45.72 to 60.96 cm	Madison	NA	NA	NA	NA	NA	NA	NA	NA	NA	NA	NA	NA	NA	NA	NA	NA
03/23/2015	inventory_date	Silver maple	Acer saccharinum	Madison	Wisconsin	-89.38468385	43.05338872	78.74	naturally_occurring	more than 76.2 cm	Madison	NA	NA	NA	NA	NA	NA	NA	NA	NA	NA	NA	NA	NA	NA	NA	NA
03/23/2015	inventory_date	Japanese tree lilac	Syringa reticulata	Madison	Wisconsin	-89.38486154	43.0534497	10.16	introduced	0 to 15.24 cm	Madison	NA	NA	NA	NA	NA	NA	NA	NA	NA	NA	NA	NA	NA	NA	NA	NA
03/23/2015	inventory_date	Norway maple	Acer platanoides	Madison	Wisconsin	-89.38524068	43.05353535	40.64	introduced	30.48 to 45.72 cm	Madison	NA	NA	NA	NA	NA	NA	NA	NA	NA	NA	NA	NA	NA	NA	NA	NA
03/23/2015	inventory_date	Silver maple	Acer saccharinum	Madison	Wisconsin	-89.38550885	43.05360968	50.8	naturally_occurring	45.72 to 60.96 cm	Madison	NA	NA	NA	NA	NA	NA	NA	NA	NA	NA	NA	NA	NA	NA	NA	NA
03/23/2015	inventory_date	Boxelder	Acer negundo	Madison	Wisconsin	-89.38694689	43.05391111	53.34	naturally_occurring	45.72 to 60.96 cm	Madison	NA	NA	NA	NA	NA	NA	NA	NA	NA	NA	NA	NA	NA	NA	NA	NA
03/23/2015	inventory_date	Red maple	Acer rubrum	Madison	Wisconsin	-89.37395382	43.04710396	12.7	naturally_occurring	0 to 15.24 cm	Madison	NA	NA	NA	NA	NA	NA	NA	NA	NA	NA	NA	NA	NA	NA	NA	NA
03/23/2015	inventory_date	Red maple	Acer rubrum	Madison	Wisconsin	-89.37388893	43.04716148	12.7	naturally_occurring	0 to 15.24 cm	Madison	NA	NA	NA	NA	NA	NA	NA	NA	NA	NA	NA	NA	NA	NA	NA	NA
03/23/2015	inventory_date	Red maple	Acer rubrum	Madison	Wisconsin	-89.37381811	43.04722755	15.24	naturally_occurring	0 to 15.24 cm	Madison	NA	NA	NA	NA	NA	NA	NA	NA	NA	NA	NA	NA	NA	NA	NA	NA
03/23/2015	inventory_date	Crab apple	Malus	Madison	Wisconsin	-89.37375039	43.04727648	17.78	no_info	15.24 to 30.48 cm	Madison	NA	NA	NA	NA	NA	NA	NA	NA	NA	NA	NA	NA	NA	NA	NA	NA
03/23/2015	inventory_date	Crab apple	Malus	Madison	Wisconsin	-89.37392137	43.04741889	35.56	no_info	30.48 to 45.72 cm	Madison	NA	NA	NA	NA	NA	NA	NA	NA	NA	NA	NA	NA	NA	NA	NA	NA
03/23/2015	inventory_date	Green ash	Fraxinus pennsylvanica	Madison	Wisconsin	-89.37429197	43.04747667	33.02	naturally_occurring	30.48 to 45.72 cm	Madison	NA	NA	NA	NA	NA	NA	NA	NA	NA	NA	NA	NA	NA	NA	NA	NA
03/23/2015	inventory_date	Norway maple	Acer platanoides	Madison	Wisconsin	-89.374282	43.04759344	12.7	introduced	0 to 15.24 cm	Madison	NA	NA	NA	NA	NA	NA	NA	NA	NA	NA	NA	NA	NA	NA	NA	NA
03/23/2015	inventory_date	Green ash	Fraxinus pennsylvanica	Madison	Wisconsin	-89.37397544	43.04756174	20.32	naturally_occurring	15.24 to 30.48 cm	Madison	NA	NA	NA	NA	NA	NA	NA	NA	NA	NA	NA	NA	NA	NA	NA	NA
03/23/2015	inventory_date	Green ash	Fraxinus pennsylvanica	Madison	Wisconsin	-89.37376593	43.04747056	20.32	naturally_occurring	15.24 to 30.48 cm	Madison	NA	NA	NA	NA	NA	NA	NA	NA	NA	NA	NA	NA	NA	NA	NA	NA
03/23/2015	inventory_date	Crab apple	Malus	Madison	Wisconsin	-89.37366136	43.04740782	12.7	no_info	0 to 15.24 cm	Madison	NA	NA	NA	NA	NA	NA	NA	NA	NA	NA	NA	NA	NA	NA	NA	NA
03/23/2015	inventory_date	Green ash	Fraxinus pennsylvanica	Madison	Wisconsin	-89.37427571	43.04706608	12.7	naturally_occurring	0 to 15.24 cm	Madison	NA	NA	NA	NA	NA	NA	NA	NA	NA	NA	NA	NA	NA	NA	NA	NA
03/23/2015	inventory_date	Green ash	Fraxinus pennsylvanica	Madison	Wisconsin	-89.37434553	43.04709862	12.7	naturally_occurring	0 to 15.24 cm	Madison	NA	NA	NA	NA	NA	NA	NA	NA	NA	NA	NA	NA	NA	NA	NA	NA
03/23/2015	inventory_date	Green ash	Fraxinus pennsylvanica	Madison	Wisconsin	-89.37723904	43.0496793	12.7	naturally_occurring	0 to 15.24 cm	Madison	NA	NA	NA	NA	NA	NA	NA	NA	NA	NA	NA	NA	NA	NA	NA	NA
03/23/2015	inventory_date	Green ash	Fraxinus pennsylvanica	Madison	Wisconsin	-89.37719284	43.04962331	12.7	naturally_occurring	0 to 15.24 cm	Madison	NA	NA	NA	NA	NA	NA	NA	NA	NA	NA	NA	NA	NA	NA	NA	NA
03/23/2015	inventory_date	Green ash	Fraxinus pennsylvanica	Madison	Wisconsin	-89.37715836	43.04956524	12.7	naturally_occurring	0 to 15.24 cm	Madison	NA	NA	NA	NA	NA	NA	NA	NA	NA	NA	NA	NA	NA	NA	NA	NA
03/23/2015	inventory_date	Green ash	Fraxinus pennsylvanica	Madison	Wisconsin	-89.37710065	43.04949205	12.7	naturally_occurring	0 to 15.24 cm	Madison	NA	NA	NA	NA	NA	NA	NA	NA	NA	NA	NA	NA	NA	NA	NA	NA
03/23/2015	inventory_date	Green ash	Fraxinus pennsylvanica	Madison	Wisconsin	-89.37699382	43.04936285	12.7	naturally_occurring	0 to 15.24 cm	Madison	NA	NA	NA	NA	NA	NA	NA	NA	NA	NA	NA	NA	NA	NA	NA	NA
03/23/2015	inventory_date	Green ash	Fraxinus pennsylvanica	Madison	Wisconsin	-89.37694764	43.04930579	10.16	naturally_occurring	0 to 15.24 cm	Madison	NA	NA	NA	NA	NA	NA	NA	NA	NA	NA	NA	NA	NA	NA	NA	NA
03/23/2015	inventory_date	Green ash	Fraxinus pennsylvanica	Madison	Wisconsin	-89.37689276	43.04924118	7.62	naturally_occurring	0 to 15.24 cm	Madison	NA	NA	NA	NA	NA	NA	NA	NA	NA	NA	NA	NA	NA	NA	NA	NA
03/23/2015	inventory_date	Green ash	Fraxinus pennsylvanica	Madison	Wisconsin	-89.37674598	43.04901744	7.62	naturally_occurring	0 to 15.24 cm	Madison	NA	NA	NA	NA	NA	NA	NA	NA	NA	NA	NA	NA	NA	NA	NA	NA
03/23/2015	inventory_date	Green ash	Fraxinus pennsylvanica	Madison	Wisconsin	-89.37669128	43.04893569	7.62	naturally_occurring	0 to 15.24 cm	Madison	NA	NA	NA	NA	NA	NA	NA	NA	NA	NA	NA	NA	NA	NA	NA	NA
03/23/2015	inventory_date	Green ash	Fraxinus pennsylvanica	Madison	Wisconsin	-89.3766335	43.04886892	7.62	naturally_occurring	0 to 15.24 cm	Madison	NA	NA	NA	NA	NA	NA	NA	NA	NA	NA	NA	NA	NA	NA	NA	NA
03/23/2015	inventory_date	Green ash	Fraxinus pennsylvanica	Madison	Wisconsin	-89.3765874	43.04880436	7.62	naturally_occurring	0 to 15.24 cm	Madison	NA	NA	NA	NA	NA	NA	NA	NA	NA	NA	NA	NA	NA	NA	NA	NA
03/23/2015	inventory_date	Green ash	Fraxinus pennsylvanica	Madison	Wisconsin	-89.37654995	43.04875056	7.62	naturally_occurring	0 to 15.24 cm	Madison	NA	NA	NA	NA	NA	NA	NA	NA	NA	NA	NA	NA	NA	NA	NA	NA
03/23/2015	inventory_date	Green ash	Fraxinus pennsylvanica	Madison	Wisconsin	-89.37649516	43.04867738	7.62	naturally_occurring	0 to 15.24 cm	Madison	NA	NA	NA	NA	NA	NA	NA	NA	NA	NA	NA	NA	NA	NA	NA	NA
03/23/2015	inventory_date	Green ash	Fraxinus pennsylvanica	Madison	Wisconsin	-89.37645183	43.04862784	7.62	naturally_occurring	0 to 15.24 cm	Madison	NA	NA	NA	NA	NA	NA	NA	NA	NA	NA	NA	NA	NA	NA	NA	NA
03/23/2015	inventory_date	Green ash	Fraxinus pennsylvanica	Madison	Wisconsin	-89.37639407	43.04855893	7.62	naturally_occurring	0 to 15.24 cm	Madison	NA	NA	NA	NA	NA	NA	NA	NA	NA	NA	NA	NA	NA	NA	NA	NA
03/23/2015	inventory_date	Green ash	Fraxinus pennsylvanica	Madison	Wisconsin	-89.3763537	43.04850512	7.62	naturally_occurring	0 to 15.24 cm	Madison	NA	NA	NA	NA	NA	NA	NA	NA	NA	NA	NA	NA	NA	NA	NA	NA
03/23/2015	inventory_date	Green ash	Fraxinus pennsylvanica	Madison	Wisconsin	-89.3763076	43.04844056	10.16	naturally_occurring	0 to 15.24 cm	Madison	NA	NA	NA	NA	NA	NA	NA	NA	NA	NA	NA	NA	NA	NA	NA	NA
03/23/2015	inventory_date	Green ash	Fraxinus pennsylvanica	Madison	Wisconsin	-89.37624679	43.04838449	10.16	naturally_occurring	0 to 15.24 cm	Madison	NA	NA	NA	NA	NA	NA	NA	NA	NA	NA	NA	NA	NA	NA	NA	NA
03/23/2015	inventory_date	Green ash	Fraxinus pennsylvanica	Madison	Wisconsin	-89.37620069	43.04831993	10.16	naturally_occurring	0 to 15.24 cm	Madison	NA	NA	NA	NA	NA	NA	NA	NA	NA	NA	NA	NA	NA	NA	NA	NA
03/23/2015	inventory_date	Green ash	Fraxinus pennsylvanica	Madison	Wisconsin	-89.3761428	43.04826388	10.16	naturally_occurring	0 to 15.24 cm	Madison	NA	NA	NA	NA	NA	NA	NA	NA	NA	NA	NA	NA	NA	NA	NA	NA
03/23/2015	inventory_date	Green ash	Fraxinus pennsylvanica	Madison	Wisconsin	-89.376062	43.04816269	10.16	naturally_occurring	0 to 15.24 cm	Madison	NA	NA	NA	NA	NA	NA	NA	NA	NA	NA	NA	NA	NA	NA	NA	NA
03/23/2015	inventory_date	Green ash	Fraxinus pennsylvanica	Madison	Wisconsin	-89.37600413	43.04810557	12.7	naturally_occurring	0 to 15.24 cm	Madison	NA	NA	NA	NA	NA	NA	NA	NA	NA	NA	NA	NA	NA	NA	NA	NA
03/23/2015	inventory_date	Green ash	Fraxinus pennsylvanica	Madison	Wisconsin	-89.37594624	43.04804952	12.7	naturally_occurring	0 to 15.24 cm	Madison	NA	NA	NA	NA	NA	NA	NA	NA	NA	NA	NA	NA	NA	NA	NA	NA
03/23/2015	inventory_date	Green ash	Fraxinus pennsylvanica	Madison	Wisconsin	-89.37577554	43.04787924	12.7	naturally_occurring	0 to 15.24 cm	Madison	NA	NA	NA	NA	NA	NA	NA	NA	NA	NA	NA	NA	NA	NA	NA	NA
03/23/2015	inventory_date	Green ash	Fraxinus pennsylvanica	Madison	Wisconsin	-89.3757235	43.04782322	15.24	naturally_occurring	0 to 15.24 cm	Madison	NA	NA	NA	NA	NA	NA	NA	NA	NA	NA	NA	NA	NA	NA	NA	NA
03/23/2015	inventory_date	Green ash	Fraxinus pennsylvanica	Madison	Wisconsin	-89.37565685	43.04776712	10.16	naturally_occurring	0 to 15.24 cm	Madison	NA	NA	NA	NA	NA	NA	NA	NA	NA	NA	NA	NA	NA	NA	NA	NA
03/23/2015	inventory_date	Green ash	Fraxinus pennsylvanica	Madison	Wisconsin	-89.37551788	43.04763774	7.62	naturally_occurring	0 to 15.24 cm	Madison	NA	NA	NA	NA	NA	NA	NA	NA	NA	NA	NA	NA	NA	NA	NA	NA
03/23/2015	inventory_date	Green ash	Fraxinus pennsylvanica	Madison	Wisconsin	-89.37544835	43.04757734	7.62	naturally_occurring	0 to 15.24 cm	Madison	NA	NA	NA	NA	NA	NA	NA	NA	NA	NA	NA	NA	NA	NA	NA	NA
03/23/2015	inventory_date	Elm (hybrid)	NA	Madison	Wisconsin	-89.37896651	43.05381424	35.56	no_info	30.48 to 45.72 cm	Madison	NA	NA	NA	NA	NA	NA	NA	NA	NA	NA	NA	NA	NA	NA	NA	NA
03/23/2015	inventory_date	Elm (hybrid)	NA	Madison	Wisconsin	-89.37924704	43.05406226	22.86	no_info	15.24 to 30.48 cm	Madison	NA	NA	NA	NA	NA	NA	NA	NA	NA	NA	NA	NA	NA	NA	NA	NA
03/23/2015	inventory_date	Elm (hybrid)	NA	Madison	Wisconsin	-89.37938751	43.05416681	27.94	no_info	15.24 to 30.48 cm	Madison	NA	NA	NA	NA	NA	NA	NA	NA	NA	NA	NA	NA	NA	NA	NA	NA
03/23/2015	inventory_date	Elm (hybrid)	NA	Madison	Wisconsin	-89.37952207	43.05427133	35.56	no_info	30.48 to 45.72 cm	Madison	NA	NA	NA	NA	NA	NA	NA	NA	NA	NA	NA	NA	NA	NA	NA	NA
03/23/2015	inventory_date	Elm (hybrid)	NA	Madison	Wisconsin	-89.37993159	43.05459357	22.86	no_info	15.24 to 30.48 cm	Madison	NA	NA	NA	NA	NA	NA	NA	NA	NA	NA	NA	NA	NA	NA	NA	NA
03/23/2015	inventory_date	Elm (hybrid)	NA	Madison	Wisconsin	-89.38007188	43.05471542	25.4	no_info	15.24 to 30.48 cm	Madison	NA	NA	NA	NA	NA	NA	NA	NA	NA	NA	NA	NA	NA	NA	NA	NA
03/23/2015	inventory_date	Elm (hybrid)	NA	Madison	Wisconsin	-89.38021217	43.05483727	35.56	no_info	30.48 to 45.72 cm	Madison	NA	NA	NA	NA	NA	NA	NA	NA	NA	NA	NA	NA	NA	NA	NA	NA
03/23/2015	inventory_date	Elm (hybrid)	NA	Madison	Wisconsin	-89.38034071	43.05495473	25.4	no_info	15.24 to 30.48 cm	Madison	NA	NA	NA	NA	NA	NA	NA	NA	NA	NA	NA	NA	NA	NA	NA	NA
03/23/2015	inventory_date	Elm (hybrid)	NA	Madison	Wisconsin	-89.3804516	43.05506776	27.94	no_info	15.24 to 30.48 cm	Madison	NA	NA	NA	NA	NA	NA	NA	NA	NA	NA	NA	NA	NA	NA	NA	NA
03/23/2015	inventory_date	Green ash	Fraxinus pennsylvanica	Madison	Wisconsin	-89.3805739	43.05521978	22.86	naturally_occurring	15.24 to 30.48 cm	Madison	NA	NA	NA	NA	NA	NA	NA	NA	NA	NA	NA	NA	NA	NA	NA	NA
03/23/2015	inventory_date	Green ash	Fraxinus pennsylvanica	Madison	Wisconsin	-89.38061879	43.0554449	17.78	naturally_occurring	15.24 to 30.48 cm	Madison	NA	NA	NA	NA	NA	NA	NA	NA	NA	NA	NA	NA	NA	NA	NA	NA
03/23/2015	inventory_date	Green ash	Fraxinus pennsylvanica	Madison	Wisconsin	-89.38061625	43.0556957	20.32	naturally_occurring	15.24 to 30.48 cm	Madison	NA	NA	NA	NA	NA	NA	NA	NA	NA	NA	NA	NA	NA	NA	NA	NA
03/23/2015	inventory_date	Green ash	Fraxinus pennsylvanica	Madison	Wisconsin	-89.38078149	43.05568362	30.48	naturally_occurring	15.24 to 30.48 cm	Madison	NA	NA	NA	NA	NA	NA	NA	NA	NA	NA	NA	NA	NA	NA	NA	NA
03/23/2015	inventory_date	Green ash	Fraxinus pennsylvanica	Madison	Wisconsin	-89.38075948	43.05552783	33.02	naturally_occurring	30.48 to 45.72 cm	Madison	NA	NA	NA	NA	NA	NA	NA	NA	NA	NA	NA	NA	NA	NA	NA	NA
03/23/2015	inventory_date	Green ash	Fraxinus pennsylvanica	Madison	Wisconsin	-89.380825	43.05546332	30.48	naturally_occurring	15.24 to 30.48 cm	Madison	NA	NA	NA	NA	NA	NA	NA	NA	NA	NA	NA	NA	NA	NA	NA	NA
03/23/2015	inventory_date	Green ash	Fraxinus pennsylvanica	Madison	Wisconsin	-89.38074922	43.05537642	30.48	naturally_occurring	15.24 to 30.48 cm	Madison	NA	NA	NA	NA	NA	NA	NA	NA	NA	NA	NA	NA	NA	NA	NA	NA
03/23/2015	inventory_date	Honeylocust var.	NA	Madison	Wisconsin	-89.38089131	43.05532097	27.94	no_info	15.24 to 30.48 cm	Madison	NA	NA	NA	NA	NA	NA	NA	NA	NA	NA	NA	NA	NA	NA	NA	NA
03/23/2015	inventory_date	Honeylocust var.	NA	Madison	Wisconsin	-89.38081593	43.05519515	25.4	no_info	15.24 to 30.48 cm	Madison	NA	NA	NA	NA	NA	NA	NA	NA	NA	NA	NA	NA	NA	NA	NA	NA
03/23/2015	inventory_date	Green ash	Fraxinus pennsylvanica	Madison	Wisconsin	-89.38073875	43.05524663	38.1	naturally_occurring	30.48 to 45.72 cm	Madison	NA	NA	NA	NA	NA	NA	NA	NA	NA	NA	NA	NA	NA	NA	NA	NA
03/23/2015	inventory_date	Honeylocust var.	NA	Madison	Wisconsin	-89.38075179	43.05512345	22.86	no_info	15.24 to 30.48 cm	Madison	NA	NA	NA	NA	NA	NA	NA	NA	NA	NA	NA	NA	NA	NA	NA	NA
03/23/2015	inventory_date	Green ash	Fraxinus pennsylvanica	Madison	Wisconsin	-89.38066364	43.0550927	35.56	naturally_occurring	30.48 to 45.72 cm	Madison	NA	NA	NA	NA	NA	NA	NA	NA	NA	NA	NA	NA	NA	NA	NA	NA
03/23/2015	inventory_date	Honeylocust var.	NA	Madison	Wisconsin	-89.38064687	43.0550018	22.86	no_info	15.24 to 30.48 cm	Madison	NA	NA	NA	NA	NA	NA	NA	NA	NA	NA	NA	NA	NA	NA	NA	NA
03/23/2015	inventory_date	Elm (hybrid)	NA	Madison	Wisconsin	-89.38057048	43.05497544	38.1	no_info	30.48 to 45.72 cm	Madison	NA	NA	NA	NA	NA	NA	NA	NA	NA	NA	NA	NA	NA	NA	NA	NA
03/23/2015	inventory_date	Elm (hybrid)	NA	Madison	Wisconsin	-89.38043023	43.05484927	40.64	no_info	30.48 to 45.72 cm	Madison	NA	NA	NA	NA	NA	NA	NA	NA	NA	NA	NA	NA	NA	NA	NA	NA
03/23/2015	inventory_date	Elm (hybrid)	NA	Madison	Wisconsin	-89.38032506	43.05475355	43.18	no_info	30.48 to 45.72 cm	Madison	NA	NA	NA	NA	NA	NA	NA	NA	NA	NA	NA	NA	NA	NA	NA	NA
03/23/2015	inventory_date	Elm (hybrid)	NA	Madison	Wisconsin	-89.38019634	43.05465339	30.48	no_info	15.24 to 30.48 cm	Madison	NA	NA	NA	NA	NA	NA	NA	NA	NA	NA	NA	NA	NA	NA	NA	NA
03/23/2015	inventory_date	Boxelder	Acer negundo	Madison	Wisconsin	-89.3802267	43.05456707	12.7	naturally_occurring	0 to 15.24 cm	Madison	NA	NA	NA	NA	NA	NA	NA	NA	NA	NA	NA	NA	NA	NA	NA	NA
03/23/2015	inventory_date	Siberian elm	Ulmus pumila	Madison	Wisconsin	-89.37990445	43.05436207	15.24	introduced	0 to 15.24 cm	Madison	NA	NA	NA	NA	NA	NA	NA	NA	NA	NA	NA	NA	NA	NA	NA	NA
03/23/2015	inventory_date	Siberian elm	Ulmus pumila	Madison	Wisconsin	-89.37987479	43.0543792	25.4	introduced	15.24 to 30.48 cm	Madison	NA	NA	NA	NA	NA	NA	NA	NA	NA	NA	NA	NA	NA	NA	NA	NA
03/23/2015	inventory_date	Elm (hybrid)	NA	Madison	Wisconsin	-89.37956491	43.05411805	10.16	no_info	0 to 15.24 cm	Madison	NA	NA	NA	NA	NA	NA	NA	NA	NA	NA	NA	NA	NA	NA	NA	NA
03/23/2015	inventory_date	Elm (hybrid)	NA	Madison	Wisconsin	-89.3794009	43.05400905	33.02	no_info	30.48 to 45.72 cm	Madison	NA	NA	NA	NA	NA	NA	NA	NA	NA	NA	NA	NA	NA	NA	NA	NA
03/23/2015	inventory_date	Elm (hybrid)	NA	Madison	Wisconsin	-89.37926647	43.05389156	30.48	no_info	15.24 to 30.48 cm	Madison	NA	NA	NA	NA	NA	NA	NA	NA	NA	NA	NA	NA	NA	NA	NA	NA
03/23/2015	inventory_date	Elm (hybrid)	NA	Madison	Wisconsin	-89.37916139	43.05378719	33.02	no_info	30.48 to 45.72 cm	Madison	NA	NA	NA	NA	NA	NA	NA	NA	NA	NA	NA	NA	NA	NA	NA	NA
03/23/2015	inventory_date	Norway maple	Acer platanoides	Madison	Wisconsin	-89.37899258	43.05357006	20.32	introduced	15.24 to 30.48 cm	Madison	NA	NA	NA	NA	NA	NA	NA	NA	NA	NA	NA	NA	NA	NA	NA	NA
03/23/2015	inventory_date	Norway maple	Acer platanoides	Madison	Wisconsin	-89.37892838	43.05350484	25.4	introduced	15.24 to 30.48 cm	Madison	NA	NA	NA	NA	NA	NA	NA	NA	NA	NA	NA	NA	NA	NA	NA	NA
03/23/2015	inventory_date	Norway maple	Acer platanoides	Madison	Wisconsin	-89.37882924	43.05339619	25.4	introduced	15.24 to 30.48 cm	Madison	NA	NA	NA	NA	NA	NA	NA	NA	NA	NA	NA	NA	NA	NA	NA	NA
03/23/2015	inventory_date	Norway maple	Acer platanoides	Madison	Wisconsin	-89.37882444	43.05328805	15.24	introduced	0 to 15.24 cm	Madison	NA	NA	NA	NA	NA	NA	NA	NA	NA	NA	NA	NA	NA	NA	NA	NA
03/23/2015	inventory_date	Norway maple	Acer platanoides	Madison	Wisconsin	-89.37873041	43.05325727	22.86	introduced	15.24 to 30.48 cm	Madison	NA	NA	NA	NA	NA	NA	NA	NA	NA	NA	NA	NA	NA	NA	NA	NA
03/23/2015	inventory_date	Norway maple	Acer platanoides	Madison	Wisconsin	-89.37862489	43.05319615	20.32	introduced	15.24 to 30.48 cm	Madison	NA	NA	NA	NA	NA	NA	NA	NA	NA	NA	NA	NA	NA	NA	NA	NA
03/23/2015	inventory_date	Red maple	Acer rubrum	Madison	Wisconsin	-89.37829262	43.05281811	15.24	naturally_occurring	0 to 15.24 cm	Madison	NA	NA	NA	NA	NA	NA	NA	NA	NA	NA	NA	NA	NA	NA	NA	NA
03/23/2015	inventory_date	Black cherry	Prunus serotina	Madison	Wisconsin	-89.37800682	43.05250952	15.24	naturally_occurring	0 to 15.24 cm	Madison	NA	NA	NA	NA	NA	NA	NA	NA	NA	NA	NA	NA	NA	NA	NA	NA
03/23/2015	inventory_date	Green ash	Fraxinus pennsylvanica	Madison	Wisconsin	-89.37794834	43.05246163	35.56	naturally_occurring	30.48 to 45.72 cm	Madison	NA	NA	NA	NA	NA	NA	NA	NA	NA	NA	NA	NA	NA	NA	NA	NA
03/23/2015	inventory_date	Austrian pine	Pinus nigra	Madison	Wisconsin	-89.37788581	43.05223209	30.48	introduced	15.24 to 30.48 cm	Madison	NA	NA	NA	NA	NA	NA	NA	NA	NA	NA	NA	NA	NA	NA	NA	NA
03/23/2015	inventory_date	Ponderosa pine	Pinus ponderosa	Madison	Wisconsin	-89.37783301	43.05220586	33.02	introduced	30.48 to 45.72 cm	Madison	NA	NA	NA	NA	NA	NA	NA	NA	NA	NA	NA	NA	NA	NA	NA	NA
03/23/2015	inventory_date	Green ash	Fraxinus pennsylvanica	Madison	Wisconsin	-89.37780436	43.05212354	33.02	naturally_occurring	30.48 to 45.72 cm	Madison	NA	NA	NA	NA	NA	NA	NA	NA	NA	NA	NA	NA	NA	NA	NA	NA
03/23/2015	inventory_date	Green ash	Fraxinus pennsylvanica	Madison	Wisconsin	-89.37777541	43.05207149	35.56	naturally_occurring	30.48 to 45.72 cm	Madison	NA	NA	NA	NA	NA	NA	NA	NA	NA	NA	NA	NA	NA	NA	NA	NA
03/23/2015	inventory_date	Unknown	NA	Madison	Wisconsin	-89.37775796	43.05204761	15.24	no_info	0 to 15.24 cm	Madison	NA	NA	NA	NA	NA	NA	NA	NA	NA	NA	NA	NA	NA	NA	NA	NA
03/23/2015	inventory_date	Green ash	Fraxinus pennsylvanica	Madison	Wisconsin	-89.37777077	43.05194822	35.56	naturally_occurring	30.48 to 45.72 cm	Madison	NA	NA	NA	NA	NA	NA	NA	NA	NA	NA	NA	NA	NA	NA	NA	NA
03/23/2015	inventory_date	Willow	Salix	Madison	Wisconsin	-89.37770094	43.05185702	38.1	no_info	30.48 to 45.72 cm	Madison	NA	NA	NA	NA	NA	NA	NA	NA	NA	NA	NA	NA	NA	NA	NA	NA
03/23/2015	inventory_date	Austrian pine	Pinus nigra	Madison	Wisconsin	-89.37780743	43.05182301	35.56	introduced	30.48 to 45.72 cm	Madison	NA	NA	NA	NA	NA	NA	NA	NA	NA	NA	NA	NA	NA	NA	NA	NA
03/23/2015	inventory_date	Austrian pine	Pinus nigra	Madison	Wisconsin	-89.37777865	43.05175366	38.1	introduced	30.48 to 45.72 cm	Madison	NA	NA	NA	NA	NA	NA	NA	NA	NA	NA	NA	NA	NA	NA	NA	NA
03/23/2015	inventory_date	White ash	Fraxinus americana	Madison	Wisconsin	-89.37780314	43.05166515	17.78	naturally_occurring	15.24 to 30.48 cm	Madison	NA	NA	NA	NA	NA	NA	NA	NA	NA	NA	NA	NA	NA	NA	NA	NA
03/23/2015	inventory_date	White ash	Fraxinus americana	Madison	Wisconsin	-89.37778624	43.05158721	10.16	naturally_occurring	0 to 15.24 cm	Madison	NA	NA	NA	NA	NA	NA	NA	NA	NA	NA	NA	NA	NA	NA	NA	NA
03/23/2015	inventory_date	Green ash	Fraxinus pennsylvanica	Madison	Wisconsin	-89.37758194	43.05138285	7.62	naturally_occurring	0 to 15.24 cm	Madison	NA	NA	NA	NA	NA	NA	NA	NA	NA	NA	NA	NA	NA	NA	NA	NA
03/23/2015	inventory_date	White ash	Fraxinus americana	Madison	Wisconsin	-89.37798275	43.05197748	12.7	naturally_occurring	0 to 15.24 cm	Madison	NA	NA	NA	NA	NA	NA	NA	NA	NA	NA	NA	NA	NA	NA	NA	NA
03/23/2015	inventory_date	White ash	Fraxinus americana	Madison	Wisconsin	-89.37806508	43.05199956	10.16	naturally_occurring	0 to 15.24 cm	Madison	NA	NA	NA	NA	NA	NA	NA	NA	NA	NA	NA	NA	NA	NA	NA	NA
03/23/2015	inventory_date	White ash	Fraxinus americana	Madison	Wisconsin	-89.37799983	43.05203812	12.7	naturally_occurring	0 to 15.24 cm	Madison	NA	NA	NA	NA	NA	NA	NA	NA	NA	NA	NA	NA	NA	NA	NA	NA
03/23/2015	inventory_date	White ash	Fraxinus americana	Madison	Wisconsin	-89.37808801	43.05206455	10.16	naturally_occurring	0 to 15.24 cm	Madison	NA	NA	NA	NA	NA	NA	NA	NA	NA	NA	NA	NA	NA	NA	NA	NA
03/23/2015	inventory_date	White ash	Fraxinus americana	Madison	Wisconsin	-89.37802816	43.05215071	7.62	naturally_occurring	0 to 15.24 cm	Madison	NA	NA	NA	NA	NA	NA	NA	NA	NA	NA	NA	NA	NA	NA	NA	NA
03/23/2015	inventory_date	White ash	Fraxinus americana	Madison	Wisconsin	-89.37811027	43.0521944	10.16	naturally_occurring	0 to 15.24 cm	Madison	NA	NA	NA	NA	NA	NA	NA	NA	NA	NA	NA	NA	NA	NA	NA	NA
03/23/2015	inventory_date	Green ash	Fraxinus pennsylvanica	Madison	Wisconsin	-89.37819159	43.05231593	10.16	naturally_occurring	0 to 15.24 cm	Madison	NA	NA	NA	NA	NA	NA	NA	NA	NA	NA	NA	NA	NA	NA	NA	NA
03/23/2015	inventory_date	Green ash	Fraxinus pennsylvanica	Madison	Wisconsin	-89.37815555	43.0523806	10.16	naturally_occurring	0 to 15.24 cm	Madison	NA	NA	NA	NA	NA	NA	NA	NA	NA	NA	NA	NA	NA	NA	NA	NA
03/23/2015	inventory_date	White ash	Fraxinus americana	Madison	Wisconsin	-89.37825577	43.05238331	12.7	naturally_occurring	0 to 15.24 cm	Madison	NA	NA	NA	NA	NA	NA	NA	NA	NA	NA	NA	NA	NA	NA	NA	NA
03/23/2015	inventory_date	White ash	Fraxinus americana	Madison	Wisconsin	-89.3782489	43.05247841	7.62	naturally_occurring	0 to 15.24 cm	Madison	NA	NA	NA	NA	NA	NA	NA	NA	NA	NA	NA	NA	NA	NA	NA	NA
03/23/2015	inventory_date	Green ash	Fraxinus pennsylvanica	Madison	Wisconsin	-89.37845147	43.05227411	10.16	naturally_occurring	0 to 15.24 cm	Madison	NA	NA	NA	NA	NA	NA	NA	NA	NA	NA	NA	NA	NA	NA	NA	NA
03/23/2015	inventory_date	Green ash	Fraxinus pennsylvanica	Madison	Wisconsin	-89.37850955	43.05236091	10.16	naturally_occurring	0 to 15.24 cm	Madison	NA	NA	NA	NA	NA	NA	NA	NA	NA	NA	NA	NA	NA	NA	NA	NA
03/23/2015	inventory_date	Green ash	Fraxinus pennsylvanica	Madison	Wisconsin	-89.37854999	43.0524433	12.7	naturally_occurring	0 to 15.24 cm	Madison	NA	NA	NA	NA	NA	NA	NA	NA	NA	NA	NA	NA	NA	NA	NA	NA
03/23/2015	inventory_date	Green ash	Fraxinus pennsylvanica	Madison	Wisconsin	-89.37859081	43.05248892	12.7	naturally_occurring	0 to 15.24 cm	Madison	NA	NA	NA	NA	NA	NA	NA	NA	NA	NA	NA	NA	NA	NA	NA	NA
03/23/2015	inventory_date	Green ash	Fraxinus pennsylvanica	Madison	Wisconsin	-89.37862544	43.05256263	12.7	naturally_occurring	0 to 15.24 cm	Madison	NA	NA	NA	NA	NA	NA	NA	NA	NA	NA	NA	NA	NA	NA	NA	NA
03/23/2015	inventory_date	Green ash	Fraxinus pennsylvanica	Madison	Wisconsin	-89.37867771	43.05264075	12.7	naturally_occurring	0 to 15.24 cm	Madison	NA	NA	NA	NA	NA	NA	NA	NA	NA	NA	NA	NA	NA	NA	NA	NA
03/23/2015	inventory_date	Green ash	Fraxinus pennsylvanica	Madison	Wisconsin	-89.3787123	43.05271878	10.16	naturally_occurring	0 to 15.24 cm	Madison	NA	NA	NA	NA	NA	NA	NA	NA	NA	NA	NA	NA	NA	NA	NA	NA
03/23/2015	inventory_date	Green ash	Fraxinus pennsylvanica	Madison	Wisconsin	-89.37875305	43.0527709	10.16	naturally_occurring	0 to 15.24 cm	Madison	NA	NA	NA	NA	NA	NA	NA	NA	NA	NA	NA	NA	NA	NA	NA	NA
03/23/2015	inventory_date	Green ash	Fraxinus pennsylvanica	Madison	Wisconsin	-89.37881115	43.05285554	12.7	naturally_occurring	0 to 15.24 cm	Madison	NA	NA	NA	NA	NA	NA	NA	NA	NA	NA	NA	NA	NA	NA	NA	NA
03/23/2015	inventory_date	Green ash	Fraxinus pennsylvanica	Madison	Wisconsin	-89.37886347	43.05292934	10.16	naturally_occurring	0 to 15.24 cm	Madison	NA	NA	NA	NA	NA	NA	NA	NA	NA	NA	NA	NA	NA	NA	NA	NA
03/23/2015	inventory_date	Green ash	Fraxinus pennsylvanica	Madison	Wisconsin	-89.37893335	43.05301621	12.7	naturally_occurring	0 to 15.24 cm	Madison	NA	NA	NA	NA	NA	NA	NA	NA	NA	NA	NA	NA	NA	NA	NA	NA
03/23/2015	inventory_date	Green ash	Fraxinus pennsylvanica	Madison	Wisconsin	-89.37898558	43.05309866	10.16	naturally_occurring	0 to 15.24 cm	Madison	NA	NA	NA	NA	NA	NA	NA	NA	NA	NA	NA	NA	NA	NA	NA	NA
03/23/2015	inventory_date	Green ash	Fraxinus pennsylvanica	Madison	Wisconsin	-89.37906743	43.05316829	5.08	naturally_occurring	0 to 15.24 cm	Madison	NA	NA	NA	NA	NA	NA	NA	NA	NA	NA	NA	NA	NA	NA	NA	NA
03/23/2015	inventory_date	Green ash	Fraxinus pennsylvanica	Madison	Wisconsin	-89.37931812	43.05345075	5.08	naturally_occurring	0 to 15.24 cm	Madison	NA	NA	NA	NA	NA	NA	NA	NA	NA	NA	NA	NA	NA	NA	NA	NA
03/23/2015	inventory_date	Green ash	Fraxinus pennsylvanica	Madison	Wisconsin	-89.37944074	43.05357034	5.08	naturally_occurring	0 to 15.24 cm	Madison	NA	NA	NA	NA	NA	NA	NA	NA	NA	NA	NA	NA	NA	NA	NA	NA
03/23/2015	inventory_date	Green ash	Fraxinus pennsylvanica	Madison	Wisconsin	-89.37950494	43.05363555	5.08	naturally_occurring	0 to 15.24 cm	Madison	NA	NA	NA	NA	NA	NA	NA	NA	NA	NA	NA	NA	NA	NA	NA	NA
03/23/2015	inventory_date	Green ash	Fraxinus pennsylvanica	Madison	Wisconsin	-89.37957509	43.05369648	5.08	naturally_occurring	0 to 15.24 cm	Madison	NA	NA	NA	NA	NA	NA	NA	NA	NA	NA	NA	NA	NA	NA	NA	NA
03/23/2015	inventory_date	Green ash	Fraxinus pennsylvanica	Madison	Wisconsin	-89.37963929	43.05376169	5.08	naturally_occurring	0 to 15.24 cm	Madison	NA	NA	NA	NA	NA	NA	NA	NA	NA	NA	NA	NA	NA	NA	NA	NA
03/23/2015	inventory_date	Green ash	Fraxinus pennsylvanica	Madison	Wisconsin	-89.37961012	43.05373126	5.08	naturally_occurring	0 to 15.24 cm	Madison	NA	NA	NA	NA	NA	NA	NA	NA	NA	NA	NA	NA	NA	NA	NA	NA
03/23/2015	inventory_date	Green ash	Fraxinus pennsylvanica	Madison	Wisconsin	-89.37968602	43.05380519	12.7	naturally_occurring	0 to 15.24 cm	Madison	NA	NA	NA	NA	NA	NA	NA	NA	NA	NA	NA	NA	NA	NA	NA	NA
03/23/2015	inventory_date	Green ash	Fraxinus pennsylvanica	Madison	Wisconsin	-89.3797444	43.05386389	15.24	naturally_occurring	0 to 15.24 cm	Madison	NA	NA	NA	NA	NA	NA	NA	NA	NA	NA	NA	NA	NA	NA	NA	NA
03/23/2015	inventory_date	Green ash	Fraxinus pennsylvanica	Madison	Wisconsin	-89.37981459	43.05392049	12.7	naturally_occurring	0 to 15.24 cm	Madison	NA	NA	NA	NA	NA	NA	NA	NA	NA	NA	NA	NA	NA	NA	NA	NA
03/23/2015	inventory_date	Green ash	Fraxinus pennsylvanica	Madison	Wisconsin	-89.37987888	43.05397706	12.7	naturally_occurring	0 to 15.24 cm	Madison	NA	NA	NA	NA	NA	NA	NA	NA	NA	NA	NA	NA	NA	NA	NA	NA
03/23/2015	inventory_date	Green ash	Fraxinus pennsylvanica	Madison	Wisconsin	-89.37996068	43.05405102	12.7	naturally_occurring	0 to 15.24 cm	Madison	NA	NA	NA	NA	NA	NA	NA	NA	NA	NA	NA	NA	NA	NA	NA	NA
03/23/2015	inventory_date	Green ash	Fraxinus pennsylvanica	Madison	Wisconsin	-89.38018265	43.0542598	12.7	naturally_occurring	0 to 15.24 cm	Madison	NA	NA	NA	NA	NA	NA	NA	NA	NA	NA	NA	NA	NA	NA	NA	NA
03/23/2015	inventory_date	Green ash	Fraxinus pennsylvanica	Madison	Wisconsin	-89.38021776	43.05428594	10.16	naturally_occurring	0 to 15.24 cm	Madison	NA	NA	NA	NA	NA	NA	NA	NA	NA	NA	NA	NA	NA	NA	NA	NA
03/23/2015	inventory_date	Green ash	Fraxinus pennsylvanica	Madison	Wisconsin	-89.38027044	43.05432514	10.16	naturally_occurring	0 to 15.24 cm	Madison	NA	NA	NA	NA	NA	NA	NA	NA	NA	NA	NA	NA	NA	NA	NA	NA
03/23/2015	inventory_date	Green ash	Fraxinus pennsylvanica	Madison	Wisconsin	-89.38031704	43.05438161	10.16	naturally_occurring	0 to 15.24 cm	Madison	NA	NA	NA	NA	NA	NA	NA	NA	NA	NA	NA	NA	NA	NA	NA	NA
03/23/2015	inventory_date	Green ash	Fraxinus pennsylvanica	Madison	Wisconsin	-89.38039299	43.05445122	7.62	naturally_occurring	0 to 15.24 cm	Madison	NA	NA	NA	NA	NA	NA	NA	NA	NA	NA	NA	NA	NA	NA	NA	NA
03/23/2015	inventory_date	Green ash	Fraxinus pennsylvanica	Madison	Wisconsin	-89.380539	43.05459039	7.62	naturally_occurring	0 to 15.24 cm	Madison	NA	NA	NA	NA	NA	NA	NA	NA	NA	NA	NA	NA	NA	NA	NA	NA
03/23/2015	inventory_date	Green ash	Fraxinus pennsylvanica	Madison	Wisconsin	-89.38061491	43.05466432	7.62	naturally_occurring	0 to 15.24 cm	Madison	NA	NA	NA	NA	NA	NA	NA	NA	NA	NA	NA	NA	NA	NA	NA	NA
03/23/2015	inventory_date	Green ash	Fraxinus pennsylvanica	Madison	Wisconsin	-89.38072601	43.0547579	5.08	naturally_occurring	0 to 15.24 cm	Madison	NA	NA	NA	NA	NA	NA	NA	NA	NA	NA	NA	NA	NA	NA	NA	NA
03/23/2015	inventory_date	Green ash	Fraxinus pennsylvanica	Madison	Wisconsin	-89.38078419	43.05483606	5.08	naturally_occurring	0 to 15.24 cm	Madison	NA	NA	NA	NA	NA	NA	NA	NA	NA	NA	NA	NA	NA	NA	NA	NA
03/23/2015	inventory_date	Green ash	Fraxinus pennsylvanica	Madison	Wisconsin	-89.38102952	43.05506658	10.16	naturally_occurring	0 to 15.24 cm	Madison	NA	NA	NA	NA	NA	NA	NA	NA	NA	NA	NA	NA	NA	NA	NA	NA
03/23/2015	inventory_date	Honeylocust var.	NA	Madison	Wisconsin	-89.39085808	43.06424325	30.48	no_info	15.24 to 30.48 cm	Madison	NA	NA	NA	NA	NA	NA	NA	NA	NA	NA	NA	NA	NA	NA	NA	NA
03/23/2015	inventory_date	Honeylocust var.	NA	Madison	Wisconsin	-89.39078801	43.0642343	38.1	no_info	30.48 to 45.72 cm	Madison	NA	NA	NA	NA	NA	NA	NA	NA	NA	NA	NA	NA	NA	NA	NA	NA
03/23/2015	inventory_date	Honeylocust var.	NA	Madison	Wisconsin	-89.39063021	43.06422703	48.26	no_info	45.72 to 60.96 cm	Madison	NA	NA	NA	NA	NA	NA	NA	NA	NA	NA	NA	NA	NA	NA	NA	NA
03/23/2015	inventory_date	Honeylocust var.	NA	Madison	Wisconsin	-89.38941091	43.06482927	35.56	no_info	30.48 to 45.72 cm	Madison	NA	NA	NA	NA	NA	NA	NA	NA	NA	NA	NA	NA	NA	NA	NA	NA
03/23/2015	inventory_date	Honeylocust var.	NA	Madison	Wisconsin	-89.38933069	43.06495746	50.8	no_info	45.72 to 60.96 cm	Madison	NA	NA	NA	NA	NA	NA	NA	NA	NA	NA	NA	NA	NA	NA	NA	NA
03/23/2015	inventory_date	White ash	Fraxinus americana	Madison	Wisconsin	-89.38924475	43.06507275	40.64	naturally_occurring	30.48 to 45.72 cm	Madison	NA	NA	NA	NA	NA	NA	NA	NA	NA	NA	NA	NA	NA	NA	NA	NA
03/23/2015	inventory_date	Honeylocust var.	NA	Madison	Wisconsin	-89.39135173	43.06458029	68.58	no_info	60.96 to 76.2 cm	Madison	NA	NA	NA	NA	NA	NA	NA	NA	NA	NA	NA	NA	NA	NA	NA	NA
03/23/2015	inventory_date	Honeylocust var.	NA	Madison	Wisconsin	-89.39162726	43.06480256	68.58	no_info	60.96 to 76.2 cm	Madison	NA	NA	NA	NA	NA	NA	NA	NA	NA	NA	NA	NA	NA	NA	NA	NA
03/23/2015	inventory_date	Littleleaf linden	Tilia cordata	Madison	Wisconsin	-89.38962561	43.0693928	22.86	introduced	15.24 to 30.48 cm	Madison	NA	NA	NA	NA	NA	NA	NA	NA	NA	NA	NA	NA	NA	NA	NA	NA
03/23/2015	inventory_date	Littleleaf linden	Tilia cordata	Madison	Wisconsin	-89.38984897	43.06956977	43.18	introduced	30.48 to 45.72 cm	Madison	NA	NA	NA	NA	NA	NA	NA	NA	NA	NA	NA	NA	NA	NA	NA	NA
03/23/2015	inventory_date	White ash	Fraxinus americana	Madison	Wisconsin	-89.38996218	43.06965183	50.8	naturally_occurring	45.72 to 60.96 cm	Madison	NA	NA	NA	NA	NA	NA	NA	NA	NA	NA	NA	NA	NA	NA	NA	NA
03/23/2015	inventory_date	Littleleaf linden	Tilia cordata	Madison	Wisconsin	-89.39005508	43.06971878	43.18	introduced	30.48 to 45.72 cm	Madison	NA	NA	NA	NA	NA	NA	NA	NA	NA	NA	NA	NA	NA	NA	NA	NA
03/23/2015	inventory_date	Littleleaf linden	Tilia cordata	Madison	Wisconsin	-89.39018267	43.0698245	48.26	introduced	45.72 to 60.96 cm	Madison	NA	NA	NA	NA	NA	NA	NA	NA	NA	NA	NA	NA	NA	NA	NA	NA
03/23/2015	inventory_date	Littleleaf linden	Tilia cordata	Madison	Wisconsin	-89.39028133	43.06990005	30.48	introduced	15.24 to 30.48 cm	Madison	NA	NA	NA	NA	NA	NA	NA	NA	NA	NA	NA	NA	NA	NA	NA	NA
03/23/2015	inventory_date	Littleleaf linden	Tilia cordata	Madison	Wisconsin	-89.39052986	43.06989924	58.42	introduced	45.72 to 60.96 cm	Madison	NA	NA	NA	NA	NA	NA	NA	NA	NA	NA	NA	NA	NA	NA	NA	NA
03/23/2015	inventory_date	Littleleaf linden	Tilia cordata	Madison	Wisconsin	-89.39029191	43.0697179	63.5	introduced	60.96 to 76.2 cm	Madison	NA	NA	NA	NA	NA	NA	NA	NA	NA	NA	NA	NA	NA	NA	NA	NA
03/23/2015	inventory_date	Littleleaf linden	Tilia cordata	Madison	Wisconsin	-89.39018171	43.06962729	45.72	introduced	30.48 to 45.72 cm	Madison	NA	NA	NA	NA	NA	NA	NA	NA	NA	NA	NA	NA	NA	NA	NA	NA
03/23/2015	inventory_date	Linden	Tilia	Madison	Wisconsin	-89.38910723	43.06714139	5.08	no_info	0 to 15.24 cm	Madison	NA	NA	NA	NA	NA	NA	NA	NA	NA	NA	NA	NA	NA	NA	NA	NA
03/23/2015	inventory_date	Linden	Tilia	Madison	Wisconsin	-89.38928389	43.06701801	5.08	no_info	0 to 15.24 cm	Madison	NA	NA	NA	NA	NA	NA	NA	NA	NA	NA	NA	NA	NA	NA	NA	NA
03/23/2015	inventory_date	Linden	Tilia	Madison	Wisconsin	-89.38945175	43.06689673	10.16	no_info	0 to 15.24 cm	Madison	NA	NA	NA	NA	NA	NA	NA	NA	NA	NA	NA	NA	NA	NA	NA	NA
03/23/2015	inventory_date	Green ash	Fraxinus pennsylvanica	Madison	Wisconsin	-89.39031762	43.06626472	20.32	naturally_occurring	15.24 to 30.48 cm	Madison	NA	NA	NA	NA	NA	NA	NA	NA	NA	NA	NA	NA	NA	NA	NA	NA
03/23/2015	inventory_date	Black walnut	Juglans nigra	Madison	Wisconsin	-89.39056047	43.06595306	45.72	naturally_occurring	30.48 to 45.72 cm	Madison	NA	NA	NA	NA	NA	NA	NA	NA	NA	NA	NA	NA	NA	NA	NA	NA
03/23/2015	inventory_date	Japanese tree lilac	Syringa reticulata	Madison	Wisconsin	-89.38920024	43.06690395	2.54	introduced	0 to 15.24 cm	Madison	NA	NA	NA	NA	NA	NA	NA	NA	NA	NA	NA	NA	NA	NA	NA	NA
03/23/2015	inventory_date	American basswood	Tilia americana	Madison	Wisconsin	-89.38906187	43.06699967	58.42	naturally_occurring	45.72 to 60.96 cm	Madison	NA	NA	NA	NA	NA	NA	NA	NA	NA	NA	NA	NA	NA	NA	NA	NA
03/23/2015	inventory_date	Littleleaf linden	Tilia cordata	Madison	Wisconsin	-89.38877917	43.06720179	48.26	introduced	45.72 to 60.96 cm	Madison	NA	NA	NA	NA	NA	NA	NA	NA	NA	NA	NA	NA	NA	NA	NA	NA
03/23/2015	inventory_date	Littleleaf linden	Tilia cordata	Madison	Wisconsin	-89.38866729	43.06727943	38.1	introduced	30.48 to 45.72 cm	Madison	NA	NA	NA	NA	NA	NA	NA	NA	NA	NA	NA	NA	NA	NA	NA	NA
03/23/2015	inventory_date	Japanese tree lilac	Syringa reticulata	Madison	Wisconsin	-89.38850536	43.06739218	5.08	introduced	0 to 15.24 cm	Madison	NA	NA	NA	NA	NA	NA	NA	NA	NA	NA	NA	NA	NA	NA	NA	NA
03/23/2015	inventory_date	American basswood	Tilia americana	Madison	Wisconsin	-89.38834642	43.0674985	63.5	naturally_occurring	60.96 to 76.2 cm	Madison	NA	NA	NA	NA	NA	NA	NA	NA	NA	NA	NA	NA	NA	NA	NA	NA
03/23/2015	inventory_date	Littleleaf linden	Tilia cordata	Madison	Wisconsin	-89.3882109	43.06760066	43.18	introduced	30.48 to 45.72 cm	Madison	NA	NA	NA	NA	NA	NA	NA	NA	NA	NA	NA	NA	NA	NA	NA	NA
03/23/2015	inventory_date	Silver maple	Acer saccharinum	Madison	Wisconsin	-89.38806079	43.0677006	48.26	naturally_occurring	45.72 to 60.96 cm	Madison	NA	NA	NA	NA	NA	NA	NA	NA	NA	NA	NA	NA	NA	NA	NA	NA
03/23/2015	inventory_date	Honeylocust var.	NA	Madison	Wisconsin	-89.38795179	43.06778255	45.72	no_info	30.48 to 45.72 cm	Madison	NA	NA	NA	NA	NA	NA	NA	NA	NA	NA	NA	NA	NA	NA	NA	NA
03/23/2015	inventory_date	Honeylocust var.	NA	Madison	Wisconsin	-89.3901237	43.06715522	58.42	no_info	45.72 to 60.96 cm	Madison	NA	NA	NA	NA	NA	NA	NA	NA	NA	NA	NA	NA	NA	NA	NA	NA
03/23/2015	inventory_date	Honeylocust var.	NA	Madison	Wisconsin	-89.38996415	43.06703004	38.1	no_info	30.48 to 45.72 cm	Madison	NA	NA	NA	NA	NA	NA	NA	NA	NA	NA	NA	NA	NA	NA	NA	NA
03/23/2015	inventory_date	Honeylocust var.	NA	Madison	Wisconsin	-89.38988291	43.06696744	63.5	no_info	60.96 to 76.2 cm	Madison	NA	NA	NA	NA	NA	NA	NA	NA	NA	NA	NA	NA	NA	NA	NA	NA
03/23/2015	inventory_date	Honeylocust var.	NA	Madison	Wisconsin	-89.38974081	43.06685092	38.1	no_info	30.48 to 45.72 cm	Madison	NA	NA	NA	NA	NA	NA	NA	NA	NA	NA	NA	NA	NA	NA	NA	NA
03/23/2015	inventory_date	Honeylocust var.	NA	Madison	Wisconsin	-89.39002107	43.06689315	43.18	no_info	30.48 to 45.72 cm	Madison	NA	NA	NA	NA	NA	NA	NA	NA	NA	NA	NA	NA	NA	NA	NA	NA
03/23/2015	inventory_date	Honeylocust var.	NA	Madison	Wisconsin	-89.39017481	43.06701402	48.26	no_info	45.72 to 60.96 cm	Madison	NA	NA	NA	NA	NA	NA	NA	NA	NA	NA	NA	NA	NA	NA	NA	NA
03/23/2015	inventory_date	Honeylocust var.	NA	Madison	Wisconsin	-89.39029102	43.06708859	38.1	no_info	30.48 to 45.72 cm	Madison	NA	NA	NA	NA	NA	NA	NA	NA	NA	NA	NA	NA	NA	NA	NA	NA
03/23/2015	inventory_date	Honeylocust var.	NA	Madison	Wisconsin	-89.3904099	43.06718784	58.42	no_info	45.72 to 60.96 cm	Madison	NA	NA	NA	NA	NA	NA	NA	NA	NA	NA	NA	NA	NA	NA	NA	NA
03/23/2015	inventory_date	Littleleaf linden	Tilia cordata	Madison	Wisconsin	-89.39079872	43.06748359	33.02	introduced	30.48 to 45.72 cm	Madison	NA	NA	NA	NA	NA	NA	NA	NA	NA	NA	NA	NA	NA	NA	NA	NA
03/23/2015	inventory_date	Green ash	Fraxinus pennsylvanica	Madison	Wisconsin	-89.39122233	43.06780954	58.42	naturally_occurring	45.72 to 60.96 cm	Madison	NA	NA	NA	NA	NA	NA	NA	NA	NA	NA	NA	NA	NA	NA	NA	NA
03/23/2015	inventory_date	Honeylocust var.	NA	Madison	Wisconsin	-89.39161701	43.06810532	25.4	no_info	15.24 to 30.48 cm	Madison	NA	NA	NA	NA	NA	NA	NA	NA	NA	NA	NA	NA	NA	NA	NA	NA
03/23/2015	inventory_date	Honeylocust var.	NA	Madison	Wisconsin	-89.39174768	43.06819605	30.48	no_info	15.24 to 30.48 cm	Madison	NA	NA	NA	NA	NA	NA	NA	NA	NA	NA	NA	NA	NA	NA	NA	NA
03/23/2015	inventory_date	Honeylocust var.	NA	Madison	Wisconsin	-89.39208718	43.06845509	48.26	no_info	45.72 to 60.96 cm	Madison	NA	NA	NA	NA	NA	NA	NA	NA	NA	NA	NA	NA	NA	NA	NA	NA
03/23/2015	inventory_date	White ash	Fraxinus americana	Madison	Wisconsin	-89.3921117	43.06892896	66.04	naturally_occurring	60.96 to 76.2 cm	Madison	NA	NA	NA	NA	NA	NA	NA	NA	NA	NA	NA	NA	NA	NA	NA	NA
03/23/2015	inventory_date	Green ash	Fraxinus pennsylvanica	Madison	Wisconsin	-89.39173193	43.06919059	2.54	naturally_occurring	0 to 15.24 cm	Madison	NA	NA	NA	NA	NA	NA	NA	NA	NA	NA	NA	NA	NA	NA	NA	NA
03/23/2015	inventory_date	American basswood	Tilia americana	Madison	Wisconsin	-89.39148491	43.06933289	76.2	naturally_occurring	60.96 to 76.2 cm	Madison	NA	NA	NA	NA	NA	NA	NA	NA	NA	NA	NA	NA	NA	NA	NA	NA
03/23/2015	inventory_date	Stump	NA	Madison	Wisconsin	-89.39144607	43.06941628	96.52	no_info	more than 76.2 cm	Madison	NA	NA	NA	NA	NA	NA	NA	NA	NA	NA	NA	NA	NA	NA	NA	NA
03/23/2015	inventory_date	Stump	NA	Madison	Wisconsin	-89.39138143	43.06944809	43.18	no_info	30.48 to 45.72 cm	Madison	NA	NA	NA	NA	NA	NA	NA	NA	NA	NA	NA	NA	NA	NA	NA	NA
03/23/2015	inventory_date	Green ash	Fraxinus pennsylvanica	Madison	Wisconsin	-89.39130793	43.06948843	45.72	naturally_occurring	30.48 to 45.72 cm	Madison	NA	NA	NA	NA	NA	NA	NA	NA	NA	NA	NA	NA	NA	NA	NA	NA
03/23/2015	inventory_date	Silver maple	Acer saccharinum	Madison	Wisconsin	-89.39115504	43.06957335	88.9	naturally_occurring	more than 76.2 cm	Madison	NA	NA	NA	NA	NA	NA	NA	NA	NA	NA	NA	NA	NA	NA	NA	NA
03/23/2015	inventory_date	European ash	Fraxinus excelsior	Madison	Wisconsin	-89.3909633	43.06974381	50.8	introduced	45.72 to 60.96 cm	Madison	NA	NA	NA	NA	NA	NA	NA	NA	NA	NA	NA	NA	NA	NA	NA	NA
03/23/2015	inventory_date	Norway maple	Acer platanoides	Madison	Wisconsin	-89.39078085	43.06986073	45.72	introduced	30.48 to 45.72 cm	Madison	NA	NA	NA	NA	NA	NA	NA	NA	NA	NA	NA	NA	NA	NA	NA	NA
03/23/2015	inventory_date	Green ash	Fraxinus pennsylvanica	Madison	Wisconsin	-89.39094246	43.07007381	50.8	naturally_occurring	45.72 to 60.96 cm	Madison	NA	NA	NA	NA	NA	NA	NA	NA	NA	NA	NA	NA	NA	NA	NA	NA
03/23/2015	inventory_date	Green ash	Fraxinus pennsylvanica	Madison	Wisconsin	-89.39118106	43.06989717	20.32	naturally_occurring	15.24 to 30.48 cm	Madison	NA	NA	NA	NA	NA	NA	NA	NA	NA	NA	NA	NA	NA	NA	NA	NA
03/23/2015	inventory_date	White ash	Fraxinus americana	Madison	Wisconsin	-89.39136646	43.06977598	43.18	naturally_occurring	30.48 to 45.72 cm	Madison	NA	NA	NA	NA	NA	NA	NA	NA	NA	NA	NA	NA	NA	NA	NA	NA
03/23/2015	inventory_date	Green ash	Fraxinus pennsylvanica	Madison	Wisconsin	-89.39158429	43.06962924	53.34	naturally_occurring	45.72 to 60.96 cm	Madison	NA	NA	NA	NA	NA	NA	NA	NA	NA	NA	NA	NA	NA	NA	NA	NA
03/23/2015	inventory_date	Green ash	Fraxinus pennsylvanica	Madison	Wisconsin	-89.39168139	43.06956759	58.42	naturally_occurring	45.72 to 60.96 cm	Madison	NA	NA	NA	NA	NA	NA	NA	NA	NA	NA	NA	NA	NA	NA	NA	NA
03/23/2015	inventory_date	Green ash	Fraxinus pennsylvanica	Madison	Wisconsin	-89.39202031	43.06929824	43.18	naturally_occurring	30.48 to 45.72 cm	Madison	NA	NA	NA	NA	NA	NA	NA	NA	NA	NA	NA	NA	NA	NA	NA	NA
03/23/2015	inventory_date	Green ash	Fraxinus pennsylvanica	Madison	Wisconsin	-89.39229985	43.06911967	48.26	naturally_occurring	45.72 to 60.96 cm	Madison	NA	NA	NA	NA	NA	NA	NA	NA	NA	NA	NA	NA	NA	NA	NA	NA
03/23/2015	inventory_date	Norway maple	Acer platanoides	Madison	Wisconsin	-89.39282642	43.06879665	20.32	introduced	15.24 to 30.48 cm	Madison	NA	NA	NA	NA	NA	NA	NA	NA	NA	NA	NA	NA	NA	NA	NA	NA
03/23/2015	inventory_date	Norway maple	Acer platanoides	Madison	Wisconsin	-89.3929679	43.06868166	17.78	introduced	15.24 to 30.48 cm	Madison	NA	NA	NA	NA	NA	NA	NA	NA	NA	NA	NA	NA	NA	NA	NA	NA
03/23/2015	inventory_date	Norway maple	Acer platanoides	Madison	Wisconsin	-89.39341654	43.06796166	38.1	introduced	30.48 to 45.72 cm	Madison	NA	NA	NA	NA	NA	NA	NA	NA	NA	NA	NA	NA	NA	NA	NA	NA
03/23/2015	inventory_date	Norway maple	Acer platanoides	Madison	Wisconsin	-89.39327809	43.06806596	25.4	introduced	15.24 to 30.48 cm	Madison	NA	NA	NA	NA	NA	NA	NA	NA	NA	NA	NA	NA	NA	NA	NA	NA
03/23/2015	inventory_date	Norway maple	Acer platanoides	Madison	Wisconsin	-89.39316625	43.06814039	22.86	introduced	15.24 to 30.48 cm	Madison	NA	NA	NA	NA	NA	NA	NA	NA	NA	NA	NA	NA	NA	NA	NA	NA
03/23/2015	inventory_date	Norway maple	Acer platanoides	Madison	Wisconsin	-89.39305428	43.06822768	30.48	introduced	15.24 to 30.48 cm	Madison	NA	NA	NA	NA	NA	NA	NA	NA	NA	NA	NA	NA	NA	NA	NA	NA
03/23/2015	inventory_date	Norway maple	Acer platanoides	Madison	Wisconsin	-89.39290132	43.06832118	27.94	introduced	15.24 to 30.48 cm	Madison	NA	NA	NA	NA	NA	NA	NA	NA	NA	NA	NA	NA	NA	NA	NA	NA
03/23/2015	inventory_date	Norway maple	Acer platanoides	Madison	Wisconsin	-89.39281581	43.0683936	2.54	introduced	0 to 15.24 cm	Madison	NA	NA	NA	NA	NA	NA	NA	NA	NA	NA	NA	NA	NA	NA	NA	NA
03/23/2015	inventory_date	Pear callery	NA	Madison	Wisconsin	-89.39197789	43.06856705	5.08	no_info	0 to 15.24 cm	Madison	NA	NA	NA	NA	NA	NA	NA	NA	NA	NA	NA	NA	NA	NA	NA	NA
03/23/2015	inventory_date	Honeylocust var.	NA	Madison	Wisconsin	-89.39155718	43.06824219	43.18	no_info	30.48 to 45.72 cm	Madison	NA	NA	NA	NA	NA	NA	NA	NA	NA	NA	NA	NA	NA	NA	NA	NA
03/23/2015	inventory_date	Honeylocust var.	NA	Madison	Wisconsin	-89.39042244	43.0701212	50.8	no_info	45.72 to 60.96 cm	Madison	NA	NA	NA	NA	NA	NA	NA	NA	NA	NA	NA	NA	NA	NA	NA	NA
03/23/2015	inventory_date	Honeylocust var.	NA	Madison	Wisconsin	-89.39031937	43.07019568	50.8	no_info	45.72 to 60.96 cm	Madison	NA	NA	NA	NA	NA	NA	NA	NA	NA	NA	NA	NA	NA	NA	NA	NA
03/23/2015	inventory_date	Honeylocust var.	NA	Madison	Wisconsin	-89.39011374	43.07029211	50.8	no_info	45.72 to 60.96 cm	Madison	NA	NA	NA	NA	NA	NA	NA	NA	NA	NA	NA	NA	NA	NA	NA	NA
03/23/2015	inventory_date	Honeylocust var.	NA	Madison	Wisconsin	-89.38999262	43.07041579	43.18	no_info	30.48 to 45.72 cm	Madison	NA	NA	NA	NA	NA	NA	NA	NA	NA	NA	NA	NA	NA	NA	NA	NA
03/23/2015	inventory_date	Honeylocust var.	NA	Madison	Wisconsin	-89.38976316	43.07055604	66.04	no_info	60.96 to 76.2 cm	Madison	NA	NA	NA	NA	NA	NA	NA	NA	NA	NA	NA	NA	NA	NA	NA	NA
03/23/2015	inventory_date	Honeylocust var.	NA	Madison	Wisconsin	-89.38968915	43.07064781	60.96	no_info	45.72 to 60.96 cm	Madison	NA	NA	NA	NA	NA	NA	NA	NA	NA	NA	NA	NA	NA	NA	NA	NA
03/23/2015	inventory_date	Honeylocust var.	NA	Madison	Wisconsin	-89.38954788	43.07073923	48.26	no_info	45.72 to 60.96 cm	Madison	NA	NA	NA	NA	NA	NA	NA	NA	NA	NA	NA	NA	NA	NA	NA	NA
03/23/2015	inventory_date	Green ash	Fraxinus pennsylvanica	Madison	Wisconsin	-89.38944781	43.07080515	58.42	naturally_occurring	45.72 to 60.96 cm	Madison	NA	NA	NA	NA	NA	NA	NA	NA	NA	NA	NA	NA	NA	NA	NA	NA
03/23/2015	inventory_date	Honeylocust var.	NA	Madison	Wisconsin	-89.38926526	43.07093278	58.42	no_info	45.72 to 60.96 cm	Madison	NA	NA	NA	NA	NA	NA	NA	NA	NA	NA	NA	NA	NA	NA	NA	NA
03/23/2015	inventory_date	Japanese tree lilac	Syringa reticulata	Madison	Wisconsin	-89.38618984	43.06942859	5.08	introduced	0 to 15.24 cm	Madison	NA	NA	NA	NA	NA	NA	NA	NA	NA	NA	NA	NA	NA	NA	NA	NA
03/23/2015	inventory_date	Linden	Tilia	Madison	Wisconsin	-89.38645408	43.06961007	25.4	no_info	15.24 to 30.48 cm	Madison	NA	NA	NA	NA	NA	NA	NA	NA	NA	NA	NA	NA	NA	NA	NA	NA
03/23/2015	inventory_date	Linden	Tilia	Madison	Wisconsin	-89.38654987	43.06967918	22.86	no_info	15.24 to 30.48 cm	Madison	NA	NA	NA	NA	NA	NA	NA	NA	NA	NA	NA	NA	NA	NA	NA	NA
03/23/2015	inventory_date	Elm (hybrid)	NA	Madison	Wisconsin	-89.38700551	43.07001818	12.7	no_info	0 to 15.24 cm	Madison	NA	NA	NA	NA	NA	NA	NA	NA	NA	NA	NA	NA	NA	NA	NA	NA
03/23/2015	inventory_date	Green ash	Fraxinus pennsylvanica	Madison	Wisconsin	-89.38712145	43.07011955	40.64	naturally_occurring	30.48 to 45.72 cm	Madison	NA	NA	NA	NA	NA	NA	NA	NA	NA	NA	NA	NA	NA	NA	NA	NA
03/23/2015	inventory_date	Green ash	Fraxinus pennsylvanica	Madison	Wisconsin	-89.38722014	43.07019082	40.64	naturally_occurring	30.48 to 45.72 cm	Madison	NA	NA	NA	NA	NA	NA	NA	NA	NA	NA	NA	NA	NA	NA	NA	NA
03/23/2015	inventory_date	Green ash	Fraxinus pennsylvanica	Madison	Wisconsin	-89.3875103	43.07041318	55.88	naturally_occurring	45.72 to 60.96 cm	Madison	NA	NA	NA	NA	NA	NA	NA	NA	NA	NA	NA	NA	NA	NA	NA	NA
03/23/2015	inventory_date	Honeylocust var.	NA	Madison	Wisconsin	-89.38802983	43.07079538	43.18	no_info	30.48 to 45.72 cm	Madison	NA	NA	NA	NA	NA	NA	NA	NA	NA	NA	NA	NA	NA	NA	NA	NA
03/23/2015	inventory_date	Honeylocust var.	NA	Madison	Wisconsin	-89.38814586	43.07088818	48.26	no_info	45.72 to 60.96 cm	Madison	NA	NA	NA	NA	NA	NA	NA	NA	NA	NA	NA	NA	NA	NA	NA	NA
03/23/2015	inventory_date	Honeylocust var.	NA	Madison	Wisconsin	-89.38823873	43.07095728	43.18	no_info	30.48 to 45.72 cm	Madison	NA	NA	NA	NA	NA	NA	NA	NA	NA	NA	NA	NA	NA	NA	NA	NA
03/23/2015	inventory_date	Green ash	Fraxinus pennsylvanica	Madison	Wisconsin	-89.38836354	43.07104905	45.72	naturally_occurring	30.48 to 45.72 cm	Madison	NA	NA	NA	NA	NA	NA	NA	NA	NA	NA	NA	NA	NA	NA	NA	NA
03/23/2015	inventory_date	Honeylocust var.	NA	Madison	Wisconsin	-89.38855214	43.07119368	53.34	no_info	45.72 to 60.96 cm	Madison	NA	NA	NA	NA	NA	NA	NA	NA	NA	NA	NA	NA	NA	NA	NA	NA
[truncated: 94,043 more rows]
