# Supplementary material for: Species clustering, climate effects, and introduced species in 5 million city trees across 63 US cities
Source: eLife. 2022 Sep 27;11:e77891. doi: 10.7554/eLife.77891 (PMC9578703; doi:10.7554/eLife.77891)
Supplement: Figure 1—source data 1. — This zipped file includes all of the cleaned data used in the study (63 spreadsheets, one for each city, where each row is a tree). It is available on Dryad at https://doi.org/10.5061/dryad.2jm63xsrf. [file elife-77891-fig1-data1.zip › DesMoines_Final_2022-06-18.csv]

city_ID	most_recent_observation	most_recent_observation_type	common_name	scientific_name	city	state	longitude_coordinate	latitude_coordinate	location_type	overhead_utility	condition	native	diameter_breast_height_binned_CM	greater_metro	tree_ID	planted_date	retired_date	zipcode	address	neighborhood	location_name	ward	district	diameter_breast_height_CM	height_M	height_binned_M	percent_population
1564	6/1/2013	inventory_date	American elm	Ulmus americana	De Soto	Iowa	-94.00735637	41.5290364	no_info	No lines	good	naturally_occurring	45.72 to 60.96 cm	DesMoines	NA	NA	NA	NA	NA	NA	NA	NA	NA	NA	NA	NA	NA
1621	6/1/2013	inventory_date	Black walnut	Juglans nigra	De Soto	Iowa	-94.01060926	41.52701607	green_space	No lines	good	naturally_occurring	30.48 to 45.72 cm	DesMoines	NA	NA	NA	NA	NA	NA	NA	NA	NA	NA	NA	NA	NA
2391	6/27/2016	inventory_date	Austrian pine	Pinus nigra	Newton	Iowa	-93.05781353	41.68664808	green_space	No lines	poor	introduced	45.72 to 60.96 cm	DesMoines	NA	NA	NA	NA	NA	NA	NA	NA	NA	NA	NA	NA	NA
2392	6/27/2016	inventory_date	Austrian pine	Pinus nigra	Newton	Iowa	-93.05432982	41.6901229	green_space	No lines	dead/dying	introduced	30.48 to 45.72 cm	DesMoines	NA	NA	NA	NA	NA	NA	NA	NA	NA	NA	NA	NA	NA
3401	6/27/2016	inventory_date	Austrian pine	Pinus nigra	Newton	Iowa	-93.0534256	41.68978024	green_space	No lines	dead/dying	introduced	15.24 to 30.48 cm	DesMoines	NA	NA	NA	NA	NA	NA	NA	NA	NA	NA	NA	NA	NA
3402	6/27/2016	inventory_date	Austrian pine	Pinus nigra	Newton	Iowa	-93.05392195	41.68895684	green_space	No lines	fair	introduced	0 to 15.24 cm	DesMoines	NA	NA	NA	NA	NA	NA	NA	NA	NA	NA	NA	NA	NA
3403	6/27/2016	inventory_date	Hickory	Carya	Newton	Iowa	-93.07849798	41.70026453	green_space	No lines	good	no_info	30.48 to 45.72 cm	DesMoines	NA	NA	NA	NA	NA	NA	NA	NA	NA	NA	NA	NA	NA
4133	6/27/2016	inventory_date	Bur oak	Quercus macrocarpa	Newton	Iowa	-93.05381742	41.68659882	green_space	No lines	fair	naturally_occurring	60.96 to 76.2 cm	DesMoines	NA	NA	NA	NA	NA	NA	NA	NA	NA	NA	NA	NA	NA
4134	6/27/2016	inventory_date	Northern red oak	Quercus rubra	Newton	Iowa	-93.05407313	41.68710174	green_space	No lines	dead/dying	naturally_occurring	more than 76.2 cm	DesMoines	NA	NA	NA	NA	NA	NA	NA	NA	NA	NA	NA	NA	NA
4135	6/27/2016	inventory_date	Bur oak	Quercus macrocarpa	Newton	Iowa	-93.05776722	41.68976015	green_space	No lines	dead/dying	naturally_occurring	60.96 to 76.2 cm	DesMoines	NA	NA	NA	NA	NA	NA	NA	NA	NA	NA	NA	NA	NA
4300	6/1/2013	inventory_date	Green ash	Fraxinus pennsylvanica	De Soto	Iowa	-94.00542542	41.5342008	green_space	Yes and not conflicting	good	naturally_occurring	30.48 to 45.72 cm	DesMoines	NA	NA	NA	NA	NA	NA	NA	NA	NA	NA	NA	NA	NA
4590	6/27/2016	inventory_date	Bur oak	Quercus macrocarpa	Newton	Iowa	-93.05337557	41.6868823	green_space	No lines	dead/dying	naturally_occurring	more than 76.2 cm	DesMoines	NA	NA	NA	NA	NA	NA	NA	NA	NA	NA	NA	NA	NA
4591	6/27/2016	inventory_date	Bur oak	Quercus macrocarpa	Newton	Iowa	-93.05781373	41.68981073	green_space	No lines	poor	naturally_occurring	60.96 to 76.2 cm	DesMoines	NA	NA	NA	NA	NA	NA	NA	NA	NA	NA	NA	NA	NA
4592	6/27/2016	inventory_date	Norway maple	Acer platanoides	Newton	Iowa	-93.05721758	41.68990879	green_space	No lines	fair	introduced	30.48 to 45.72 cm	DesMoines	NA	NA	NA	NA	NA	NA	NA	NA	NA	NA	NA	NA	NA
4593	6/27/2016	inventory_date	Hickory	Carya	Newton	Iowa	-93.07802196	41.70198325	green_space	No lines	good	no_info	0 to 15.24 cm	DesMoines	NA	NA	NA	NA	NA	NA	NA	NA	NA	NA	NA	NA	NA
4796	6/1/2013	inventory_date	Siberian elm	Ulmus pumila	De Soto	Iowa	-94.00966909	41.5280199	green_space	No lines	good	introduced	60.96 to 76.2 cm	DesMoines	NA	NA	NA	NA	NA	NA	NA	NA	NA	NA	NA	NA	NA
4842	6/1/2013	inventory_date	Norway maple	Acer platanoides	De Soto	Iowa	-94.01134704	41.53067605	green_space	No lines	good	introduced	30.48 to 45.72 cm	DesMoines	NA	NA	NA	NA	NA	NA	NA	NA	NA	NA	NA	NA	NA
5007	6/1/2013	inventory_date	Black walnut	Juglans nigra	De Soto	Iowa	-94.01109236	41.52689942	green_space	No lines	good	naturally_occurring	45.72 to 60.96 cm	DesMoines	NA	NA	NA	NA	NA	NA	NA	NA	NA	NA	NA	NA	NA
5009	6/27/2016	inventory_date	Ginkgo	Ginkgo biloba	Newton	Iowa	-93.07800625	41.70195202	green_space	No lines	good	introduced	0 to 15.24 cm	DesMoines	NA	NA	NA	NA	NA	NA	NA	NA	NA	NA	NA	NA	NA
5238	6/27/2016	inventory_date	Austrian pine	Pinus nigra	Newton	Iowa	-93.05780082	41.68659943	green_space	No lines	dead/dying	introduced	45.72 to 60.96 cm	DesMoines	NA	NA	NA	NA	NA	NA	NA	NA	NA	NA	NA	NA	NA
5239	6/27/2016	inventory_date	Austrian pine	Pinus nigra	Newton	Iowa	-93.05779607	41.6866952	green_space	No lines	poor	introduced	30.48 to 45.72 cm	DesMoines	NA	NA	NA	NA	NA	NA	NA	NA	NA	NA	NA	NA	NA
5248	6/1/2013	inventory_date	Siberian elm	Ulmus pumila	De Soto	Iowa	-94.01019972	41.52797127	green_space	No lines	good	introduced	30.48 to 45.72 cm	DesMoines	NA	NA	NA	NA	NA	NA	NA	NA	NA	NA	NA	NA	NA
5249	6/1/2013	inventory_date	Black walnut	Juglans nigra	De Soto	Iowa	-94.01066101	41.52685317	green_space	No lines	good	naturally_occurring	60.96 to 76.2 cm	DesMoines	NA	NA	NA	NA	NA	NA	NA	NA	NA	NA	NA	NA	NA
5363	6/1/2013	inventory_date	Black walnut	Juglans nigra	De Soto	Iowa	-94.01046916	41.5306361	green_space	No lines	good	naturally_occurring	more than 76.2 cm	DesMoines	NA	NA	NA	NA	NA	NA	NA	NA	NA	NA	NA	NA	NA
5754	6/1/2013	inventory_date	Siberian elm	Ulmus pumila	De Soto	Iowa	-94.01108279	41.53089547	green_space	Yes and not conflicting	good	introduced	more than 76.2 cm	DesMoines	NA	NA	NA	NA	NA	NA	NA	NA	NA	NA	NA	NA	NA
6004	6/27/2016	inventory_date	Northern red oak	Quercus rubra	Newton	Iowa	-93.05715458	41.68782474	green_space	No lines	fair	naturally_occurring	60.96 to 76.2 cm	DesMoines	NA	NA	NA	NA	NA	NA	NA	NA	NA	NA	NA	NA	NA
6005	6/27/2016	inventory_date	Blue spruce	Picea pungens	Newton	Iowa	-93.05611913	41.68988717	green_space	No lines	fair	introduced	15.24 to 30.48 cm	DesMoines	NA	NA	NA	NA	NA	NA	NA	NA	NA	NA	NA	NA	NA
6006	6/27/2016	inventory_date	Bur oak	Quercus macrocarpa	Newton	Iowa	-93.07858506	41.70022028	green_space	No lines	good	naturally_occurring	30.48 to 45.72 cm	DesMoines	NA	NA	NA	NA	NA	NA	NA	NA	NA	NA	NA	NA	NA
6588	6/1/2013	inventory_date	Black walnut	Juglans nigra	De Soto	Iowa	-94.01014631	41.52724857	green_space	No lines	good	naturally_occurring	45.72 to 60.96 cm	DesMoines	NA	NA	NA	NA	NA	NA	NA	NA	NA	NA	NA	NA	NA
6589	6/1/2013	inventory_date	Ash	Fraxinus	De Soto	Iowa	-94.01044967	41.5279731	green_space	No lines	good	no_info	15.24 to 30.48 cm	DesMoines	NA	NA	NA	NA	NA	NA	NA	NA	NA	NA	NA	NA	NA
6952	6/27/2016	inventory_date	Northern red oak	Quercus rubra	Newton	Iowa	-93.05733235	41.68784743	green_space	No lines	poor	naturally_occurring	more than 76.2 cm	DesMoines	NA	NA	NA	NA	NA	NA	NA	NA	NA	NA	NA	NA	NA
6953	6/27/2016	inventory_date	Blue spruce	Picea pungens	Newton	Iowa	-93.05613528	41.69000685	green_space	No lines	fair	introduced	15.24 to 30.48 cm	DesMoines	NA	NA	NA	NA	NA	NA	NA	NA	NA	NA	NA	NA	NA
7555	6/1/2013	inventory_date	Ash	Fraxinus	De Soto	Iowa	-94.01077274	41.52787643	green_space	No lines	good	no_info	15.24 to 30.48 cm	DesMoines	NA	NA	NA	NA	NA	NA	NA	NA	NA	NA	NA	NA	NA
7709	6/1/2013	inventory_date	Black walnut	Juglans nigra	De Soto	Iowa	-94.01096271	41.52716963	green_space	No lines	good	naturally_occurring	30.48 to 45.72 cm	DesMoines	NA	NA	NA	NA	NA	NA	NA	NA	NA	NA	NA	NA	NA
7711	6/27/2016	inventory_date	Bur oak	Quercus macrocarpa	Newton	Iowa	-93.0780689	41.70199342	green_space	Yes and not conflicting	good	naturally_occurring	60.96 to 76.2 cm	DesMoines	NA	NA	NA	NA	NA	NA	NA	NA	NA	NA	NA	NA	NA
7712	6/27/2016	inventory_date	Bur oak	Quercus macrocarpa	Newton	Iowa	-93.07810208	41.70189078	green_space	No lines	good	naturally_occurring	45.72 to 60.96 cm	DesMoines	NA	NA	NA	NA	NA	NA	NA	NA	NA	NA	NA	NA	NA
7906	6/1/2013	inventory_date	Boxelder	Acer negundo	De Soto	Iowa	-94.01071367	41.5273441	green_space	No lines	fair	naturally_occurring	60.96 to 76.2 cm	DesMoines	NA	NA	NA	NA	NA	NA	NA	NA	NA	NA	NA	NA	NA
7907	6/1/2013	inventory_date	Black walnut	Juglans nigra	De Soto	Iowa	-94.01035339	41.5269456	green_space	No lines	good	naturally_occurring	15.24 to 30.48 cm	DesMoines	NA	NA	NA	NA	NA	NA	NA	NA	NA	NA	NA	NA	NA
9174	6/1/2013	inventory_date	Amur maple	Acer ginnala	De Soto	Iowa	-94.00749216	41.52987467	no_info	No lines	good	introduced	15.24 to 30.48 cm	DesMoines	NA	NA	NA	NA	NA	NA	NA	NA	NA	NA	NA	NA	NA
9775	6/1/2013	inventory_date	Maple	Acer	De Soto	Iowa	-94.00975812	41.52737032	green_space	No lines	good	no_info	0 to 15.24 cm	DesMoines	NA	NA	NA	NA	NA	NA	NA	NA	NA	NA	NA	NA	NA
9776	6/1/2013	inventory_date	Siberian elm	Ulmus pumila	De Soto	Iowa	-94.01030654	41.52795337	green_space	No lines	good	introduced	45.72 to 60.96 cm	DesMoines	NA	NA	NA	NA	NA	NA	NA	NA	NA	NA	NA	NA	NA
9777	6/1/2013	inventory_date	Black walnut	Juglans nigra	De Soto	Iowa	-94.01107931	41.52772825	green_space	No lines	dead/dying	naturally_occurring	15.24 to 30.48 cm	DesMoines	NA	NA	NA	NA	NA	NA	NA	NA	NA	NA	NA	NA	NA
10009	6/27/2016	inventory_date	Austrian pine	Pinus nigra	Newton	Iowa	-93.05775848	41.68672443	green_space	No lines	poor	introduced	15.24 to 30.48 cm	DesMoines	NA	NA	NA	NA	NA	NA	NA	NA	NA	NA	NA	NA	NA
10010	6/27/2016	inventory_date	Austrian pine	Pinus nigra	Newton	Iowa	-93.05451778	41.69011258	green_space	No lines	dead/dying	introduced	15.24 to 30.48 cm	DesMoines	NA	NA	NA	NA	NA	NA	NA	NA	NA	NA	NA	NA	NA
10011	6/27/2016	inventory_date	Bur oak	Quercus macrocarpa	Newton	Iowa	-93.07863616	41.70025287	green_space	No lines	good	naturally_occurring	60.96 to 76.2 cm	DesMoines	NA	NA	NA	NA	NA	NA	NA	NA	NA	NA	NA	NA	NA
10094	6/1/2013	inventory_date	Sugar maple	Acer saccharum	De Soto	Iowa	-94.00486766	41.53164182	green_space	No lines	good	naturally_occurring	more than 76.2 cm	DesMoines	NA	NA	NA	NA	NA	NA	NA	NA	NA	NA	NA	NA	NA
10218	6/1/2013	inventory_date	Silver maple	Acer saccharinum	De Soto	Iowa	-94.00957321	41.52738072	green_space	No lines	good	naturally_occurring	15.24 to 30.48 cm	DesMoines	NA	NA	NA	NA	NA	NA	NA	NA	NA	NA	NA	NA	NA
10219	6/1/2013	inventory_date	Green ash	Fraxinus pennsylvanica	De Soto	Iowa	-94.01555189	41.5366937	green_space	No lines	good	naturally_occurring	15.24 to 30.48 cm	DesMoines	NA	NA	NA	NA	NA	NA	NA	NA	NA	NA	NA	NA	NA
10220	6/1/2013	inventory_date	Norway spruce	Picea abies	De Soto	Iowa	-94.00668479	41.53148952	green_space	No lines	good	introduced	45.72 to 60.96 cm	DesMoines	NA	NA	NA	NA	NA	NA	NA	NA	NA	NA	NA	NA	NA
10314	6/1/2013	inventory_date	Black walnut	Juglans nigra	De Soto	Iowa	-94.00994486	41.52710892	green_space	No lines	good	naturally_occurring	15.24 to 30.48 cm	DesMoines	NA	NA	NA	NA	NA	NA	NA	NA	NA	NA	NA	NA	NA
10315	6/1/2013	inventory_date	Black walnut	Juglans nigra	De Soto	Iowa	-94.01074546	41.52705302	green_space	No lines	good	naturally_occurring	45.72 to 60.96 cm	DesMoines	NA	NA	NA	NA	NA	NA	NA	NA	NA	NA	NA	NA	NA
10329	6/27/2016	inventory_date	Bur oak	Quercus macrocarpa	Newton	Iowa	-93.05347172	41.68725147	green_space	No lines	fair	naturally_occurring	30.48 to 45.72 cm	DesMoines	NA	NA	NA	NA	NA	NA	NA	NA	NA	NA	NA	NA	NA
10330	6/27/2016	inventory_date	Black cherry	Prunus serotina	Newton	Iowa	-93.05481192	41.6870793	green_space	No lines	dead/dying	naturally_occurring	15.24 to 30.48 cm	DesMoines	NA	NA	NA	NA	NA	NA	NA	NA	NA	NA	NA	NA	NA
10331	6/27/2016	inventory_date	Bur oak	Quercus macrocarpa	Newton	Iowa	-93.05745267	41.68798948	green_space	No lines	fair	naturally_occurring	more than 76.2 cm	DesMoines	NA	NA	NA	NA	NA	NA	NA	NA	NA	NA	NA	NA	NA
10642	6/27/2016	inventory_date	Northern red oak	Quercus rubra	Newton	Iowa	-93.05717282	41.68791955	green_space	No lines	fair	naturally_occurring	30.48 to 45.72 cm	DesMoines	NA	NA	NA	NA	NA	NA	NA	NA	NA	NA	NA	NA	NA
10643	6/27/2016	inventory_date	Spruce	Picea	Newton	Iowa	-93.05622918	41.68963178	green_space	No lines	dead/dying	no_info	15.24 to 30.48 cm	DesMoines	NA	NA	NA	NA	NA	NA	NA	NA	NA	NA	NA	NA	NA
10779	6/27/2016	inventory_date	Sugar maple	Acer saccharum	Newton	Iowa	-93.05663357	41.68986212	green_space	No lines	dead/dying	naturally_occurring	30.48 to 45.72 cm	DesMoines	NA	NA	NA	NA	NA	NA	NA	NA	NA	NA	NA	NA	NA
10780	6/27/2016	inventory_date	Sugar maple	Acer saccharum	Newton	Iowa	-93.05494263	41.68944728	green_space	No lines	poor	naturally_occurring	60.96 to 76.2 cm	DesMoines	NA	NA	NA	NA	NA	NA	NA	NA	NA	NA	NA	NA	NA
10781	6/27/2016	inventory_date	Bur oak	Quercus macrocarpa	Newton	Iowa	-93.07806365	41.70215793	green_space	Yes and not conflicting	good	naturally_occurring	60.96 to 76.2 cm	DesMoines	NA	NA	NA	NA	NA	NA	NA	NA	NA	NA	NA	NA	NA
11034	6/1/2013	inventory_date	Boxelder	Acer negundo	De Soto	Iowa	-94.01037152	41.52762108	green_space	No lines	good	naturally_occurring	45.72 to 60.96 cm	DesMoines	NA	NA	NA	NA	NA	NA	NA	NA	NA	NA	NA	NA	NA
11035	6/1/2013	inventory_date	Black walnut	Juglans nigra	De Soto	Iowa	-94.01032342	41.52698668	green_space	No lines	good	naturally_occurring	30.48 to 45.72 cm	DesMoines	NA	NA	NA	NA	NA	NA	NA	NA	NA	NA	NA	NA	NA
11036	6/1/2013	inventory_date	Norway maple	Acer platanoides	De Soto	Iowa	-94.00728956	41.53002085	no_info	No lines	good	introduced	15.24 to 30.48 cm	DesMoines	NA	NA	NA	NA	NA	NA	NA	NA	NA	NA	NA	NA	NA
11067	6/1/2013	inventory_date	American basswood	Tilia americana	De Soto	Iowa	-94.00940059	41.5307117	green_space	No lines	good	naturally_occurring	more than 76.2 cm	DesMoines	NA	NA	NA	NA	NA	NA	NA	NA	NA	NA	NA	NA	NA
11068	6/1/2013	inventory_date	Amur maple	Acer ginnala	De Soto	Iowa	-94.00749612	41.5299218	no_info	No lines	good	introduced	30.48 to 45.72 cm	DesMoines	NA	NA	NA	NA	NA	NA	NA	NA	NA	NA	NA	NA	NA
11069	6/27/2016	inventory_date	Bur oak	Quercus macrocarpa	Newton	Iowa	-93.07991421	41.700787	green_space	No lines	good	naturally_occurring	30.48 to 45.72 cm	DesMoines	NA	NA	NA	NA	NA	NA	NA	NA	NA	NA	NA	NA	NA
11318	6/27/2016	inventory_date	Northern red oak	Quercus rubra	Newton	Iowa	-93.05440012	41.68665903	green_space	No lines	dead/dying	naturally_occurring	60.96 to 76.2 cm	DesMoines	NA	NA	NA	NA	NA	NA	NA	NA	NA	NA	NA	NA	NA
11319	6/27/2016	inventory_date	Bur oak	Quercus macrocarpa	Newton	Iowa	-93.05527685	41.68726494	green_space	No lines	poor	naturally_occurring	60.96 to 76.2 cm	DesMoines	NA	NA	NA	NA	NA	NA	NA	NA	NA	NA	NA	NA	NA
11320	6/27/2016	inventory_date	Bur oak	Quercus macrocarpa	Newton	Iowa	-93.0786335	41.70026757	green_space	No lines	good	naturally_occurring	60.96 to 76.2 cm	DesMoines	NA	NA	NA	NA	NA	NA	NA	NA	NA	NA	NA	NA	NA
11439	6/1/2013	inventory_date	Black walnut	Juglans nigra	De Soto	Iowa	-94.00992519	41.52714718	green_space	No lines	good	naturally_occurring	30.48 to 45.72 cm	DesMoines	NA	NA	NA	NA	NA	NA	NA	NA	NA	NA	NA	NA	NA
11440	6/1/2013	inventory_date	Silver maple	Acer saccharinum	De Soto	Iowa	-94.01571687	41.53683147	green_space	No lines	good	naturally_occurring	60.96 to 76.2 cm	DesMoines	NA	NA	NA	NA	NA	NA	NA	NA	NA	NA	NA	NA	NA
11751	6/1/2013	inventory_date	Black walnut	Juglans nigra	De Soto	Iowa	-94.01056357	41.5268763	green_space	No lines	good	naturally_occurring	45.72 to 60.96 cm	DesMoines	NA	NA	NA	NA	NA	NA	NA	NA	NA	NA	NA	NA	NA
12285	6/27/2016	inventory_date	Austrian pine	Pinus nigra	Newton	Iowa	-93.0543738	41.69011925	green_space	No lines	dead/dying	introduced	15.24 to 30.48 cm	DesMoines	NA	NA	NA	NA	NA	NA	NA	NA	NA	NA	NA	NA	NA
12286	6/27/2016	inventory_date	Austrian pine	Pinus nigra	Newton	Iowa	-93.0542903	41.6901183	green_space	No lines	dead/dying	introduced	15.24 to 30.48 cm	DesMoines	NA	NA	NA	NA	NA	NA	NA	NA	NA	NA	NA	NA	NA
12505	6/27/2016	inventory_date	Northern red oak	Quercus rubra	Newton	Iowa	-93.05432583	41.68686518	green_space	No lines	poor	naturally_occurring	more than 76.2 cm	DesMoines	NA	NA	NA	NA	NA	NA	NA	NA	NA	NA	NA	NA	NA
12506	6/27/2016	inventory_date	White oak	Quercus alba	Newton	Iowa	-93.05630062	41.6869035	green_space	No lines	dead/dying	naturally_occurring	60.96 to 76.2 cm	DesMoines	NA	NA	NA	NA	NA	NA	NA	NA	NA	NA	NA	NA	NA
12507	6/27/2016	inventory_date	Bur oak	Quercus macrocarpa	Newton	Iowa	-93.0534085	41.68979278	green_space	No lines	fair	naturally_occurring	more than 76.2 cm	DesMoines	NA	NA	NA	NA	NA	NA	NA	NA	NA	NA	NA	NA	NA
12508	6/27/2016	inventory_date	Austrian pine	Pinus nigra	Newton	Iowa	-93.05428653	41.68823492	green_space	No lines	dead/dying	introduced	30.48 to 45.72 cm	DesMoines	NA	NA	NA	NA	NA	NA	NA	NA	NA	NA	NA	NA	NA
13545	6/27/2016	inventory_date	Bur oak	Quercus macrocarpa	Newton	Iowa	-93.07854675	41.70024415	green_space	No lines	good	naturally_occurring	30.48 to 45.72 cm	DesMoines	NA	NA	NA	NA	NA	NA	NA	NA	NA	NA	NA	NA	NA
13614	6/1/2013	inventory_date	Black walnut	Juglans nigra	De Soto	Iowa	-94.01027887	41.52800293	green_space	No lines	fair	naturally_occurring	45.72 to 60.96 cm	DesMoines	NA	NA	NA	NA	NA	NA	NA	NA	NA	NA	NA	NA	NA
13615	6/1/2013	inventory_date	Black walnut	Juglans nigra	De Soto	Iowa	-94.01105229	41.527814	green_space	No lines	good	naturally_occurring	15.24 to 30.48 cm	DesMoines	NA	NA	NA	NA	NA	NA	NA	NA	NA	NA	NA	NA	NA
13807	6/1/2013	inventory_date	Black walnut	Juglans nigra	De Soto	Iowa	-94.00997231	41.52713607	green_space	No lines	good	naturally_occurring	15.24 to 30.48 cm	DesMoines	NA	NA	NA	NA	NA	NA	NA	NA	NA	NA	NA	NA	NA
13808	6/1/2013	inventory_date	Elm	Ulmus	De Soto	Iowa	-94.01073154	41.52719425	green_space	No lines	good	no_info	45.72 to 60.96 cm	DesMoines	NA	NA	NA	NA	NA	NA	NA	NA	NA	NA	NA	NA	NA
13809	6/27/2016	inventory_date	Hickory	Carya	Newton	Iowa	-93.07846515	41.7002694	green_space	No lines	good	no_info	15.24 to 30.48 cm	DesMoines	NA	NA	NA	NA	NA	NA	NA	NA	NA	NA	NA	NA	NA
13892	6/1/2013	inventory_date	Black walnut	Juglans nigra	De Soto	Iowa	-94.01039897	41.5268634	green_space	No lines	good	naturally_occurring	45.72 to 60.96 cm	DesMoines	NA	NA	NA	NA	NA	NA	NA	NA	NA	NA	NA	NA	NA
13893	6/1/2013	inventory_date	Eastern cottonwood	Populus deltoides	De Soto	Iowa	-94.01038629	41.5274005	green_space	No lines	fair	naturally_occurring	more than 76.2 cm	DesMoines	NA	NA	NA	NA	NA	NA	NA	NA	NA	NA	NA	NA	NA
14157	6/1/2013	inventory_date	Apple	Malus	De Soto	Iowa	-94.01575782	41.537171	green_space	No lines	good	no_info	0 to 15.24 cm	DesMoines	NA	NA	NA	NA	NA	NA	NA	NA	NA	NA	NA	NA	NA
14158	6/1/2013	inventory_date	American sycamore	Platanus occidentalis	De Soto	Iowa	-94.00715072	41.52875453	no_info	Yes and not conflicting	good	naturally_occurring	more than 76.2 cm	DesMoines	NA	NA	NA	NA	NA	NA	NA	NA	NA	NA	NA	NA	NA
14708	6/1/2013	inventory_date	Black walnut	Juglans nigra	De Soto	Iowa	-94.01011042	41.52713348	green_space	No lines	good	naturally_occurring	15.24 to 30.48 cm	DesMoines	NA	NA	NA	NA	NA	NA	NA	NA	NA	NA	NA	NA	NA
14709	6/1/2013	inventory_date	Black walnut	Juglans nigra	De Soto	Iowa	-94.01067511	41.52692402	green_space	No lines	good	naturally_occurring	30.48 to 45.72 cm	DesMoines	NA	NA	NA	NA	NA	NA	NA	NA	NA	NA	NA	NA	NA
14919	6/27/2016	inventory_date	Bur oak	Quercus macrocarpa	Newton	Iowa	-93.05326218	41.68725603	green_space	No lines	fair	naturally_occurring	30.48 to 45.72 cm	DesMoines	NA	NA	NA	NA	NA	NA	NA	NA	NA	NA	NA	NA	NA
14920	6/27/2016	inventory_date	Hickory	Carya	Newton	Iowa	-93.07793411	41.70196312	green_space	No lines	good	no_info	45.72 to 60.96 cm	DesMoines	NA	NA	NA	NA	NA	NA	NA	NA	NA	NA	NA	NA	NA
15283	6/1/2013	inventory_date	Black walnut	Juglans nigra	De Soto	Iowa	-94.01095886	41.5267023	green_space	No lines	good	naturally_occurring	15.24 to 30.48 cm	DesMoines	NA	NA	NA	NA	NA	NA	NA	NA	NA	NA	NA	NA	NA
15284	6/1/2013	inventory_date	American elm	Ulmus americana	De Soto	Iowa	-94.01036576	41.52720718	green_space	No lines	good	naturally_occurring	15.24 to 30.48 cm	DesMoines	NA	NA	NA	NA	NA	NA	NA	NA	NA	NA	NA	NA	NA
15285	6/1/2013	inventory_date	Mulberry	Morus	De Soto	Iowa	-94.01103487	41.52707692	green_space	No lines	good	no_info	0 to 15.24 cm	DesMoines	NA	NA	NA	NA	NA	NA	NA	NA	NA	NA	NA	NA	NA
16592	6/1/2013	inventory_date	Siberian elm	Ulmus pumila	De Soto	Iowa	-94.01557927	41.53679322	green_space	No lines	good	introduced	45.72 to 60.96 cm	DesMoines	NA	NA	NA	NA	NA	NA	NA	NA	NA	NA	NA	NA	NA
16985	6/1/2013	inventory_date	Black walnut	Juglans nigra	De Soto	Iowa	-94.01105382	41.52779363	green_space	No lines	fair	naturally_occurring	0 to 15.24 cm	DesMoines	NA	NA	NA	NA	NA	NA	NA	NA	NA	NA	NA	NA	NA
17152	6/1/2013	inventory_date	Sugar maple	Acer saccharum	De Soto	Iowa	-94.00455882	41.53165013	green_space	No lines	good	naturally_occurring	60.96 to 76.2 cm	DesMoines	NA	NA	NA	NA	NA	NA	NA	NA	NA	NA	NA	NA	NA
17153	6/1/2013	inventory_date	Black walnut	Juglans nigra	De Soto	Iowa	-94.01108097	41.52765032	green_space	No lines	dead/dying	naturally_occurring	30.48 to 45.72 cm	DesMoines	NA	NA	NA	NA	NA	NA	NA	NA	NA	NA	NA	NA	NA
18026	6/1/2013	inventory_date	Black walnut	Juglans nigra	De Soto	Iowa	-94.01104861	41.52786915	green_space	No lines	fair	naturally_occurring	15.24 to 30.48 cm	DesMoines	NA	NA	NA	NA	NA	NA	NA	NA	NA	NA	NA	NA	NA
18027	6/1/2013	inventory_date	Siberian elm	Ulmus pumila	De Soto	Iowa	-94.00930396	41.53163225	green_space	No lines	good	introduced	60.96 to 76.2 cm	DesMoines	NA	NA	NA	NA	NA	NA	NA	NA	NA	NA	NA	NA	NA
18254	6/1/2013	inventory_date	Boxelder	Acer negundo	De Soto	Iowa	-94.01105972	41.52729202	green_space	No lines	good	naturally_occurring	15.24 to 30.48 cm	DesMoines	NA	NA	NA	NA	NA	NA	NA	NA	NA	NA	NA	NA	NA
18288	6/1/2013	inventory_date	Black walnut	Juglans nigra	De Soto	Iowa	-94.01097482	41.52674933	green_space	No lines	good	naturally_occurring	15.24 to 30.48 cm	DesMoines	NA	NA	NA	NA	NA	NA	NA	NA	NA	NA	NA	NA	NA
18835	6/1/2013	inventory_date	Black walnut	Juglans nigra	De Soto	Iowa	-94.01068967	41.52688673	green_space	No lines	good	naturally_occurring	30.48 to 45.72 cm	DesMoines	NA	NA	NA	NA	NA	NA	NA	NA	NA	NA	NA	NA	NA
18983	6/1/2013	inventory_date	Ash	Fraxinus	De Soto	Iowa	-94.01057692	41.52775443	green_space	No lines	good	no_info	0 to 15.24 cm	DesMoines	NA	NA	NA	NA	NA	NA	NA	NA	NA	NA	NA	NA	NA
18984	6/1/2013	inventory_date	Black walnut	Juglans nigra	De Soto	Iowa	-94.01096951	41.52727738	green_space	No lines	good	naturally_occurring	15.24 to 30.48 cm	DesMoines	NA	NA	NA	NA	NA	NA	NA	NA	NA	NA	NA	NA	NA
18985	6/1/2013	inventory_date	Black walnut	Juglans nigra	De Soto	Iowa	-94.01102509	41.5270792	green_space	No lines	good	naturally_occurring	60.96 to 76.2 cm	DesMoines	NA	NA	NA	NA	NA	NA	NA	NA	NA	NA	NA	NA	NA
18986	6/1/2013	inventory_date	Black walnut	Juglans nigra	De Soto	Iowa	-94.01027671	41.52695133	green_space	No lines	good	naturally_occurring	30.48 to 45.72 cm	DesMoines	NA	NA	NA	NA	NA	NA	NA	NA	NA	NA	NA	NA	NA
18987	6/1/2013	inventory_date	Silver maple	Acer saccharinum	De Soto	Iowa	-94.00939101	41.5312711	green_space	No lines	fair	naturally_occurring	NA	DesMoines	NA	NA	NA	NA	NA	NA	NA	NA	NA	NA	NA	NA	NA
19177	6/1/2013	inventory_date	Littleleaf linden	Tilia cordata	De Soto	Iowa	-94.01010534	41.52774502	green_space	No lines	fair	introduced	15.24 to 30.48 cm	DesMoines	NA	NA	NA	NA	NA	NA	NA	NA	NA	NA	NA	NA	NA
19178	6/1/2013	inventory_date	Black walnut	Juglans nigra	De Soto	Iowa	-94.01091761	41.5269978	green_space	No lines	good	naturally_occurring	45.72 to 60.96 cm	DesMoines	NA	NA	NA	NA	NA	NA	NA	NA	NA	NA	NA	NA	NA
20083	6/1/2013	inventory_date	Boxelder	Acer negundo	De Soto	Iowa	-94.01023641	41.52714685	green_space	No lines	good	naturally_occurring	15.24 to 30.48 cm	DesMoines	NA	NA	NA	NA	NA	NA	NA	NA	NA	NA	NA	NA	NA
20084	6/1/2013	inventory_date	Black walnut	Juglans nigra	De Soto	Iowa	-94.01021596	41.52704292	green_space	No lines	good	naturally_occurring	45.72 to 60.96 cm	DesMoines	NA	NA	NA	NA	NA	NA	NA	NA	NA	NA	NA	NA	NA
20282	6/27/2016	inventory_date	Hickory	Carya	Newton	Iowa	-93.07810261	41.70207617	green_space	Yes and not conflicting	fair	no_info	15.24 to 30.48 cm	DesMoines	NA	NA	NA	NA	NA	NA	NA	NA	NA	NA	NA	NA	NA
20668	6/1/2013	inventory_date	Black cherry	Prunus serotina	De Soto	Iowa	-94.01019444	41.5271738	green_space	No lines	good	naturally_occurring	30.48 to 45.72 cm	DesMoines	NA	NA	NA	NA	NA	NA	NA	NA	NA	NA	NA	NA	NA
20669	6/1/2013	inventory_date	Boxelder	Acer negundo	De Soto	Iowa	-94.01088862	41.52737458	green_space	No lines	good	naturally_occurring	15.24 to 30.48 cm	DesMoines	NA	NA	NA	NA	NA	NA	NA	NA	NA	NA	NA	NA	NA
20670	6/1/2013	inventory_date	Black walnut	Juglans nigra	De Soto	Iowa	-94.01091047	41.52718598	green_space	No lines	good	naturally_occurring	60.96 to 76.2 cm	DesMoines	NA	NA	NA	NA	NA	NA	NA	NA	NA	NA	NA	NA	NA
21625	6/1/2013	inventory_date	Northern red oak	Quercus rubra	De Soto	Iowa	-94.01047171	41.52784897	green_space	No lines	fair	naturally_occurring	0 to 15.24 cm	DesMoines	NA	NA	NA	NA	NA	NA	NA	NA	NA	NA	NA	NA	NA
21626	6/1/2013	inventory_date	Black walnut	Juglans nigra	De Soto	Iowa	-94.01072966	41.52735957	green_space	No lines	good	naturally_occurring	30.48 to 45.72 cm	DesMoines	NA	NA	NA	NA	NA	NA	NA	NA	NA	NA	NA	NA	NA
21627	6/1/2013	inventory_date	Boxelder	Acer negundo	De Soto	Iowa	-94.01106979	41.52740623	green_space	No lines	poor	naturally_occurring	60.96 to 76.2 cm	DesMoines	NA	NA	NA	NA	NA	NA	NA	NA	NA	NA	NA	NA	NA
21628	6/1/2013	inventory_date	NA	NA	De Soto	Iowa	-94.01105729	41.5279569	green_space	No lines	good	no_info	0 to 15.24 cm	DesMoines	NA	NA	NA	NA	NA	NA	NA	NA	NA	NA	NA	NA	NA
21629	6/1/2013	inventory_date	American sycamore	Platanus occidentalis	De Soto	Iowa	-94.00758274	41.52907598	no_info	No lines	good	naturally_occurring	45.72 to 60.96 cm	DesMoines	NA	NA	NA	NA	NA	NA	NA	NA	NA	NA	NA	NA	NA
21630	6/1/2013	inventory_date	Bur oak	Quercus macrocarpa	De Soto	Iowa	-94.00759067	41.53073333	green_space	No lines	good	naturally_occurring	45.72 to 60.96 cm	DesMoines	NA	NA	NA	NA	NA	NA	NA	NA	NA	NA	NA	NA	NA
21991	6/1/2013	inventory_date	Black walnut	Juglans nigra	De Soto	Iowa	-94.01098554	41.52711472	green_space	No lines	good	naturally_occurring	30.48 to 45.72 cm	DesMoines	NA	NA	NA	NA	NA	NA	NA	NA	NA	NA	NA	NA	NA
21992	6/1/2013	inventory_date	Black walnut	Juglans nigra	De Soto	Iowa	-94.01026954	41.52697802	green_space	No lines	good	naturally_occurring	60.96 to 76.2 cm	DesMoines	NA	NA	NA	NA	NA	NA	NA	NA	NA	NA	NA	NA	NA
22021	6/1/2013	inventory_date	Black walnut	Juglans nigra	De Soto	Iowa	-94.01064104	41.52694185	green_space	No lines	good	naturally_occurring	30.48 to 45.72 cm	DesMoines	NA	NA	NA	NA	NA	NA	NA	NA	NA	NA	NA	NA	NA
22022	6/1/2013	inventory_date	Boxelder	Acer negundo	De Soto	Iowa	-94.01088461	41.52669955	green_space	No lines	fair	naturally_occurring	15.24 to 30.48 cm	DesMoines	NA	NA	NA	NA	NA	NA	NA	NA	NA	NA	NA	NA	NA
22436	6/1/2013	inventory_date	Green ash	Fraxinus pennsylvanica	De Soto	Iowa	-94.00551462	41.53421998	green_space	No lines	good	naturally_occurring	30.48 to 45.72 cm	DesMoines	NA	NA	NA	NA	NA	NA	NA	NA	NA	NA	NA	NA	NA
22437	6/1/2013	inventory_date	Boxelder	Acer negundo	De Soto	Iowa	-94.01033904	41.52727332	green_space	No lines	fair	naturally_occurring	45.72 to 60.96 cm	DesMoines	NA	NA	NA	NA	NA	NA	NA	NA	NA	NA	NA	NA	NA
22438	6/1/2013	inventory_date	Black walnut	Juglans nigra	De Soto	Iowa	-94.01106352	41.52781817	green_space	No lines	good	naturally_occurring	15.24 to 30.48 cm	DesMoines	NA	NA	NA	NA	NA	NA	NA	NA	NA	NA	NA	NA	NA
22439	6/1/2013	inventory_date	American sycamore	Platanus occidentalis	De Soto	Iowa	-94.00760471	41.52889202	no_info	No lines	good	naturally_occurring	45.72 to 60.96 cm	DesMoines	NA	NA	NA	NA	NA	NA	NA	NA	NA	NA	NA	NA	NA
22733	6/1/2013	inventory_date	Green ash	Fraxinus pennsylvanica	De Soto	Iowa	-94.01003301	41.53161995	green_space	No lines	good	naturally_occurring	60.96 to 76.2 cm	DesMoines	NA	NA	NA	NA	NA	NA	NA	NA	NA	NA	NA	NA	NA
22900	6/1/2013	inventory_date	Boxelder	Acer negundo	De Soto	Iowa	-94.01034466	41.52723053	green_space	No lines	fair	naturally_occurring	45.72 to 60.96 cm	DesMoines	NA	NA	NA	NA	NA	NA	NA	NA	NA	NA	NA	NA	NA
22901	6/1/2013	inventory_date	Black walnut	Juglans nigra	De Soto	Iowa	-94.01046096	41.52697585	green_space	No lines	good	naturally_occurring	45.72 to 60.96 cm	DesMoines	NA	NA	NA	NA	NA	NA	NA	NA	NA	NA	NA	NA	NA
23587	6/1/2013	inventory_date	Siberian elm	Ulmus pumila	De Soto	Iowa	-94.00986606	41.5276481	green_space	No lines	good	introduced	45.72 to 60.96 cm	DesMoines	NA	NA	NA	NA	NA	NA	NA	NA	NA	NA	NA	NA	NA
23588	6/1/2013	inventory_date	Black cherry	Prunus serotina	De Soto	Iowa	-94.01019841	41.52716973	green_space	No lines	good	naturally_occurring	30.48 to 45.72 cm	DesMoines	NA	NA	NA	NA	NA	NA	NA	NA	NA	NA	NA	NA	NA
23589	6/1/2013	inventory_date	Boxelder	Acer negundo	De Soto	Iowa	-94.01095674	41.52736542	green_space	No lines	fair	naturally_occurring	15.24 to 30.48 cm	DesMoines	NA	NA	NA	NA	NA	NA	NA	NA	NA	NA	NA	NA	NA
23590	6/1/2013	inventory_date	Black walnut	Juglans nigra	De Soto	Iowa	-94.01058026	41.52702503	green_space	No lines	fair	naturally_occurring	30.48 to 45.72 cm	DesMoines	NA	NA	NA	NA	NA	NA	NA	NA	NA	NA	NA	NA	NA
23591	6/1/2013	inventory_date	Apple	Malus	De Soto	Iowa	-94.00742526	41.52979225	no_info	No lines	good	no_info	15.24 to 30.48 cm	DesMoines	NA	NA	NA	NA	NA	NA	NA	NA	NA	NA	NA	NA	NA
23829	6/1/2013	inventory_date	Ash	Fraxinus	De Soto	Iowa	-94.01009831	41.5274015	green_space	No lines	good	no_info	0 to 15.24 cm	DesMoines	NA	NA	NA	NA	NA	NA	NA	NA	NA	NA	NA	NA	NA
23830	6/1/2013	inventory_date	Black walnut	Juglans nigra	De Soto	Iowa	-94.01070176	41.52696002	green_space	No lines	good	naturally_occurring	45.72 to 60.96 cm	DesMoines	NA	NA	NA	NA	NA	NA	NA	NA	NA	NA	NA	NA	NA
23831	6/1/2013	inventory_date	Black walnut	Juglans nigra	De Soto	Iowa	-94.01058871	41.52690162	green_space	No lines	dead/dying	naturally_occurring	30.48 to 45.72 cm	DesMoines	NA	NA	NA	NA	NA	NA	NA	NA	NA	NA	NA	NA	NA
23832	6/1/2013	inventory_date	Silver maple	Acer saccharinum	De Soto	Iowa	-94.015764	41.53693812	green_space	No lines	good	naturally_occurring	30.48 to 45.72 cm	DesMoines	NA	NA	NA	NA	NA	NA	NA	NA	NA	NA	NA	NA	NA
25038	4/17/2012	inventory_date	Sugar maple	Acer saccharum	Baxter	Iowa	-93.151512	41.82398767	green_space	No lines	poor	naturally_occurring	45.72 to 60.96 cm	DesMoines	NA	NA	NA	NA	NA	NA	NA	NA	NA	NA	NA	NA	NA
25039	4/19/2012	inventory_date	Sugar maple	Acer saccharum	Baxter	Iowa	-93.15506	41.81946867	green_space	No lines	good	naturally_occurring	45.72 to 60.96 cm	DesMoines	NA	NA	NA	NA	NA	NA	NA	NA	NA	NA	NA	NA	NA
25040	4/22/2012	inventory_date	Green ash	Fraxinus pennsylvanica	Baxter	Iowa	-93.14573567	41.821629	green_space	No lines	dead/dying	naturally_occurring	30.48 to 45.72 cm	DesMoines	NA	NA	NA	NA	NA	NA	NA	NA	NA	NA	NA	NA	NA
25041	4/19/2012	inventory_date	Sugar maple	Acer saccharum	Baxter	Iowa	-93.155256	41.819193	green_space	No lines	good	naturally_occurring	0 to 15.24 cm	DesMoines	NA	NA	NA	NA	NA	NA	NA	NA	NA	NA	NA	NA	NA
25042	4/17/2012	inventory_date	Lilac	Syringa	Baxter	Iowa	-93.14761133	41.82195867	green_space	No lines	fair	no_info	0 to 15.24 cm	DesMoines	NA	NA	NA	NA	NA	NA	NA	NA	NA	NA	NA	NA	NA
25043	4/22/2012	inventory_date	Spruce	Picea	Baxter	Iowa	-93.14593767	41.82171033	green_space	No lines	good	no_info	0 to 15.24 cm	DesMoines	NA	NA	NA	NA	NA	NA	NA	NA	NA	NA	NA	NA	NA
25044	4/19/2012	inventory_date	Sugar maple	Acer saccharum	Baxter	Iowa	-93.15289467	41.81863533	green_space	No lines	good	naturally_occurring	15.24 to 30.48 cm	DesMoines	NA	NA	NA	NA	NA	NA	NA	NA	NA	NA	NA	NA	NA
25045	4/17/2012	inventory_date	Sugar maple	Acer saccharum	Baxter	Iowa	-93.15361933	41.82635567	green_space	No lines	fair	naturally_occurring	30.48 to 45.72 cm	DesMoines	NA	NA	NA	NA	NA	NA	NA	NA	NA	NA	NA	NA	NA
25046	4/17/2012	inventory_date	Sugar maple	Acer saccharum	Baxter	Iowa	-93.15136367	41.82467933	green_space	No lines	fair	naturally_occurring	more than 76.2 cm	DesMoines	NA	NA	NA	NA	NA	NA	NA	NA	NA	NA	NA	NA	NA
25338	4/19/2012	inventory_date	Sugar maple	Acer saccharum	Baxter	Iowa	-93.15527367	41.81864133	green_space	No lines	fair	naturally_occurring	60.96 to 76.2 cm	DesMoines	NA	NA	NA	NA	NA	NA	NA	NA	NA	NA	NA	NA	NA
25339	4/17/2012	inventory_date	Sugar maple	Acer saccharum	Baxter	Iowa	-93.147649	41.82640667	green_space	No lines	poor	naturally_occurring	60.96 to 76.2 cm	DesMoines	NA	NA	NA	NA	NA	NA	NA	NA	NA	NA	NA	NA	NA
25340	4/22/2012	inventory_date	Sugar maple	Acer saccharum	Baxter	Iowa	-93.15372667	41.81892	green_space	No lines	good	naturally_occurring	0 to 15.24 cm	DesMoines	NA	NA	NA	NA	NA	NA	NA	NA	NA	NA	NA	NA	NA
25341	4/17/2012	inventory_date	Honeylocust	Gleditsia triacanthos	Baxter	Iowa	-93.14905667	41.827648	green_space	No lines	fair	naturally_occurring	0 to 15.24 cm	DesMoines	NA	NA	NA	NA	NA	NA	NA	NA	NA	NA	NA	NA	NA
25342	4/17/2012	inventory_date	Lilac	Syringa	Baxter	Iowa	-93.14760667	41.82194	green_space	No lines	fair	no_info	0 to 15.24 cm	DesMoines	NA	NA	NA	NA	NA	NA	NA	NA	NA	NA	NA	NA	NA
25343	4/22/2012	inventory_date	Eastern red cedar	Juniperus virginiana	Baxter	Iowa	-93.145616	41.82095467	green_space	Yes and conflicting	good	naturally_occurring	15.24 to 30.48 cm	DesMoines	NA	NA	NA	NA	NA	NA	NA	NA	NA	NA	NA	NA	NA
25344	4/22/2012	inventory_date	Sugar maple	Acer saccharum	Baxter	Iowa	-93.145734	41.82172933	green_space	No lines	good	naturally_occurring	30.48 to 45.72 cm	DesMoines	NA	NA	NA	NA	NA	NA	NA	NA	NA	NA	NA	NA	NA
25345	4/17/2012	inventory_date	Silver maple	Acer saccharinum	Baxter	Iowa	-93.14654533	41.82734267	green_space	Yes and not conflicting	poor	naturally_occurring	NA	DesMoines	NA	NA	NA	NA	NA	NA	NA	NA	NA	NA	NA	NA	NA
25706	8/20/2012	inventory_date	Northern red oak	Quercus rubra	Dexter	Iowa	-94.22954667	41.51904067	green_space	No lines	good	naturally_occurring	0 to 15.24 cm	DesMoines	NA	NA	NA	NA	NA	NA	NA	NA	NA	NA	NA	NA	NA
25707	8/20/2012	inventory_date	Apple	Malus	Dexter	Iowa	-94.23123367	41.51822567	green_space	No lines	good	no_info	15.24 to 30.48 cm	DesMoines	NA	NA	NA	NA	NA	NA	NA	NA	NA	NA	NA	NA	NA
25708	8/20/2012	inventory_date	Green ash	Fraxinus pennsylvanica	Dexter	Iowa	-94.22933	41.51926767	green_space	No lines	good	naturally_occurring	30.48 to 45.72 cm	DesMoines	NA	NA	NA	NA	NA	NA	NA	NA	NA	NA	NA	NA	NA
25709	8/16/2012	inventory_date	Maple	Acer	Dexter	Iowa	-94.22097333	41.51507067	green_space	0	poor	no_info	45.72 to 60.96 cm	DesMoines	NA	NA	NA	NA	NA	NA	NA	NA	NA	NA	NA	NA	NA
25710	8/17/2012	inventory_date	Silver maple	Acer saccharinum	Dexter	Iowa	-94.232405	41.516972	green_space	No lines	good	naturally_occurring	15.24 to 30.48 cm	DesMoines	NA	NA	NA	NA	NA	NA	NA	NA	NA	NA	NA	NA	NA
25711	8/16/2012	inventory_date	Apple	Malus	Dexter	Iowa	-94.22412733	41.517674	green_space	Yes and not conflicting	good	no_info	0 to 15.24 cm	DesMoines	NA	NA	NA	NA	NA	NA	NA	NA	NA	NA	NA	NA	NA
25712	8/16/2012	inventory_date	Ash	Fraxinus	Dexter	Iowa	-94.22561267	41.51601767	green_space	No lines	good	no_info	45.72 to 60.96 cm	DesMoines	NA	NA	NA	NA	NA	NA	NA	NA	NA	NA	NA	NA	NA
25713	8/16/2012	inventory_date	Sugar maple	Acer saccharum	Dexter	Iowa	-94.22696833	41.517129	green_space	No lines	fair	naturally_occurring	60.96 to 76.2 cm	DesMoines	NA	NA	NA	NA	NA	NA	NA	NA	NA	NA	NA	NA	NA
25714	8/16/2012	inventory_date	Northern red oak	Quercus rubra	Dexter	Iowa	-94.222483	41.515606	green_space	No lines	good	naturally_occurring	more than 76.2 cm	DesMoines	NA	NA	NA	NA	NA	NA	NA	NA	NA	NA	NA	NA	NA
25715	8/17/2012	inventory_date	Apple	Malus	Dexter	Iowa	-94.22810433	41.51260267	green_space	Yes and conflicting	good	no_info	0 to 15.24 cm	DesMoines	NA	NA	NA	NA	NA	NA	NA	NA	NA	NA	NA	NA	NA
25716	8/16/2012	inventory_date	Maple	Acer	Dexter	Iowa	-94.22552667	41.51813167	green_space	Yes and not conflicting	good	no_info	0 to 15.24 cm	DesMoines	NA	NA	NA	NA	NA	NA	NA	NA	NA	NA	NA	NA	NA
25717	8/16/2012	inventory_date	Ash	Fraxinus	Dexter	Iowa	-94.22447767	41.51600467	green_space	No lines	good	no_info	45.72 to 60.96 cm	DesMoines	NA	NA	NA	NA	NA	NA	NA	NA	NA	NA	NA	NA	NA
25944	6/1/2013	inventory_date	Black walnut	Juglans nigra	De Soto	Iowa	-94.01001691	41.52712597	green_space	No lines	good	naturally_occurring	0 to 15.24 cm	DesMoines	NA	NA	NA	NA	NA	NA	NA	NA	NA	NA	NA	NA	NA
25945	6/1/2013	inventory_date	Black walnut	Juglans nigra	De Soto	Iowa	-94.01095442	41.5271473	green_space	No lines	good	naturally_occurring	15.24 to 30.48 cm	DesMoines	NA	NA	NA	NA	NA	NA	NA	NA	NA	NA	NA	NA	NA
25946	6/1/2013	inventory_date	American elm	Ulmus americana	De Soto	Iowa	-94.01109477	41.52698038	green_space	No lines	good	naturally_occurring	15.24 to 30.48 cm	DesMoines	NA	NA	NA	NA	NA	NA	NA	NA	NA	NA	NA	NA	NA
25947	6/1/2013	inventory_date	Apple	Malus	De Soto	Iowa	-94.01572559	41.53720543	green_space	No lines	good	no_info	15.24 to 30.48 cm	DesMoines	NA	NA	NA	NA	NA	NA	NA	NA	NA	NA	NA	NA	NA
25948	6/1/2013	inventory_date	American sycamore	Platanus occidentalis	De Soto	Iowa	-94.00758347	41.52867232	no_info	No lines	good	naturally_occurring	NA	DesMoines	NA	NA	NA	NA	NA	NA	NA	NA	NA	NA	NA	NA	NA
26022	6/27/2016	inventory_date	Bur oak	Quercus macrocarpa	Newton	Iowa	-93.05376753	41.68725868	green_space	No lines	fair	naturally_occurring	more than 76.2 cm	DesMoines	NA	NA	NA	NA	NA	NA	NA	NA	NA	NA	NA	NA	NA
26288	6/1/2013	inventory_date	Eastern cottonwood	Populus deltoides	De Soto	Iowa	-94.01070646	41.52726895	green_space	No lines	good	naturally_occurring	more than 76.2 cm	DesMoines	NA	NA	NA	NA	NA	NA	NA	NA	NA	NA	NA	NA	NA
26661	6/1/2013	inventory_date	Black walnut	Juglans nigra	De Soto	Iowa	-94.01105927	41.52705553	green_space	No lines	good	naturally_occurring	30.48 to 45.72 cm	DesMoines	NA	NA	NA	NA	NA	NA	NA	NA	NA	NA	NA	NA	NA
26662	6/1/2013	inventory_date	Black walnut	Juglans nigra	De Soto	Iowa	-94.01036904	41.52697918	green_space	No lines	good	naturally_occurring	15.24 to 30.48 cm	DesMoines	NA	NA	NA	NA	NA	NA	NA	NA	NA	NA	NA	NA	NA
26663	6/1/2013	inventory_date	Eastern red cedar	Juniperus virginiana	De Soto	Iowa	-94.00676697	41.53152055	green_space	No lines	good	naturally_occurring	30.48 to 45.72 cm	DesMoines	NA	NA	NA	NA	NA	NA	NA	NA	NA	NA	NA	NA	NA
27947	6/27/2016	inventory_date	Maple	Acer	Newton	Iowa	-93.07783008	41.70201398	green_space	No lines	good	no_info	15.24 to 30.48 cm	DesMoines	NA	NA	NA	NA	NA	NA	NA	NA	NA	NA	NA	NA	NA
28029	4/19/2012	inventory_date	Sugar maple	Acer saccharum	Baxter	Iowa	-93.15414333	41.81925567	green_space	No lines	fair	naturally_occurring	45.72 to 60.96 cm	DesMoines	NA	NA	NA	NA	NA	NA	NA	NA	NA	NA	NA	NA	NA
28030	4/19/2012	inventory_date	Sugar maple	Acer saccharum	Baxter	Iowa	-93.15335533	41.81878433	green_space	No lines	good	naturally_occurring	30.48 to 45.72 cm	DesMoines	NA	NA	NA	NA	NA	NA	NA	NA	NA	NA	NA	NA	NA
28031	4/19/2012	inventory_date	Sugar maple	Acer saccharum	Baxter	Iowa	-93.15259333	41.818774	green_space	No lines	good	naturally_occurring	15.24 to 30.48 cm	DesMoines	NA	NA	NA	NA	NA	NA	NA	NA	NA	NA	NA	NA	NA
28032	4/17/2012	inventory_date	Red pine	Pinus resinosa	Baxter	Iowa	-93.148634	41.82802467	green_space	No lines	poor	naturally_occurring	30.48 to 45.72 cm	DesMoines	NA	NA	NA	NA	NA	NA	NA	NA	NA	NA	NA	NA	NA
28033	4/17/2012	inventory_date	Red maple	Acer rubrum	Baxter	Iowa	-93.14730667	41.822005	green_space	Yes and not conflicting	fair	naturally_occurring	0 to 15.24 cm	DesMoines	NA	NA	NA	NA	NA	NA	NA	NA	NA	NA	NA	NA	NA
28034	4/17/2012	inventory_date	Lilac	Syringa	Baxter	Iowa	-93.147605	41.82190667	green_space	No lines	fair	no_info	0 to 15.24 cm	DesMoines	NA	NA	NA	NA	NA	NA	NA	NA	NA	NA	NA	NA	NA
28035	4/17/2012	inventory_date	Northern white cedar	Thuja occidentalis	Baxter	Iowa	-93.14732	41.821862	green_space	No lines	good	introduced	0 to 15.24 cm	DesMoines	NA	NA	NA	NA	NA	NA	NA	NA	NA	NA	NA	NA	NA
28245	4/17/2012	inventory_date	Silver maple	Acer saccharinum	Baxter	Iowa	-93.15405067	41.826361	green_space	No lines	fair	naturally_occurring	45.72 to 60.96 cm	DesMoines	NA	NA	NA	NA	NA	NA	NA	NA	NA	NA	NA	NA	NA
28246	4/17/2012	inventory_date	Blue spruce	Picea pungens	Baxter	Iowa	-93.15185033	41.82885333	green_space	Yes and conflicting	good	introduced	30.48 to 45.72 cm	DesMoines	NA	NA	NA	NA	NA	NA	NA	NA	NA	NA	NA	NA	NA
28247	4/22/2012	inventory_date	Northern hackberry	Celtis occidentalis	Baxter	Iowa	-93.149576	41.82762467	green_space	No lines	poor	naturally_occurring	45.72 to 60.96 cm	DesMoines	NA	NA	NA	NA	NA	NA	NA	NA	NA	NA	NA	NA	NA
28248	4/22/2012	inventory_date	NA	NA	Baxter	Iowa	-93.15346433	41.81981167	green_space	No lines	good	no_info	15.24 to 30.48 cm	DesMoines	NA	NA	NA	NA	NA	NA	NA	NA	NA	NA	NA	NA	NA
28249	4/17/2012	inventory_date	Eastern red cedar	Juniperus virginiana	Baxter	Iowa	-93.145255	41.82317767	green_space	No lines	good	naturally_occurring	30.48 to 45.72 cm	DesMoines	NA	NA	NA	NA	NA	NA	NA	NA	NA	NA	NA	NA	NA
28250	4/22/2012	inventory_date	Sugar maple	Acer saccharum	Baxter	Iowa	-93.15307734	41.81981767	green_space	No lines	good	naturally_occurring	15.24 to 30.48 cm	DesMoines	NA	NA	NA	NA	NA	NA	NA	NA	NA	NA	NA	NA	NA
28251	4/19/2012	inventory_date	Sugar maple	Acer saccharum	Baxter	Iowa	-93.15451667	41.81858067	green_space	No lines	fair	naturally_occurring	60.96 to 76.2 cm	DesMoines	NA	NA	NA	NA	NA	NA	NA	NA	NA	NA	NA	NA	NA
28252	4/17/2012	inventory_date	Silver maple	Acer saccharinum	Baxter	Iowa	-93.14991367	41.82731734	green_space	No lines	good	naturally_occurring	30.48 to 45.72 cm	DesMoines	NA	NA	NA	NA	NA	NA	NA	NA	NA	NA	NA	NA	NA
28253	4/22/2012	inventory_date	Sugar maple	Acer saccharum	Baxter	Iowa	-93.15334	41.819779	green_space	No lines	good	naturally_occurring	30.48 to 45.72 cm	DesMoines	NA	NA	NA	NA	NA	NA	NA	NA	NA	NA	NA	NA	NA
28254	4/17/2012	inventory_date	Sugar maple	Acer saccharum	Baxter	Iowa	-93.153184	41.82638567	green_space	No lines	good	naturally_occurring	30.48 to 45.72 cm	DesMoines	NA	NA	NA	NA	NA	NA	NA	NA	NA	NA	NA	NA	NA
28499	8/17/2012	inventory_date	Northern red oak	Quercus rubra	Dexter	Iowa	-94.23216733	41.51699567	green_space	No lines	good	naturally_occurring	15.24 to 30.48 cm	DesMoines	NA	NA	NA	NA	NA	NA	NA	NA	NA	NA	NA	NA	NA
28500	8/20/2012	inventory_date	Green ash	Fraxinus pennsylvanica	Dexter	Iowa	-94.22674633	41.51803533	green_space	No lines	good	naturally_occurring	0 to 15.24 cm	DesMoines	NA	NA	NA	NA	NA	NA	NA	NA	NA	NA	NA	NA	NA
28501	8/20/2012	inventory_date	Norway maple	Acer platanoides	Dexter	Iowa	-94.22663867	41.51805167	green_space	No lines	good	introduced	0 to 15.24 cm	DesMoines	NA	NA	NA	NA	NA	NA	NA	NA	NA	NA	NA	NA	NA
28502	8/17/2012	inventory_date	Apple	Malus	Dexter	Iowa	-94.22999867	41.51648767	green_space	No lines	good	no_info	15.24 to 30.48 cm	DesMoines	NA	NA	NA	NA	NA	NA	NA	NA	NA	NA	NA	NA	NA
28503	8/17/2012	inventory_date	Swamp white oak	Quercus bicolor	Dexter	Iowa	-94.22995533	41.51632433	green_space	No lines	good	naturally_occurring	15.24 to 30.48 cm	DesMoines	NA	NA	NA	NA	NA	NA	NA	NA	NA	NA	NA	NA	NA
28504	8/17/2012	inventory_date	Silver maple	Acer saccharinum	Dexter	Iowa	-94.23262533	41.51698533	green_space	No lines	good	naturally_occurring	0 to 15.24 cm	DesMoines	NA	NA	NA	NA	NA	NA	NA	NA	NA	NA	NA	NA	NA
28505	8/16/2012	inventory_date	Silver maple	Acer saccharinum	Dexter	Iowa	-94.22521033	41.51704033	green_space	No lines	good	naturally_occurring	30.48 to 45.72 cm	DesMoines	NA	NA	NA	NA	NA	NA	NA	NA	NA	NA	NA	NA	NA
28506	8/20/2012	inventory_date	Green ash	Fraxinus pennsylvanica	Dexter	Iowa	-94.22965167	41.51903667	green_space	No lines	good	naturally_occurring	15.24 to 30.48 cm	DesMoines	NA	NA	NA	NA	NA	NA	NA	NA	NA	NA	NA	NA	NA
28507	8/16/2012	inventory_date	Hickory	Carya	Dexter	Iowa	-94.22429533	41.51791567	green_space	No lines	good	no_info	15.24 to 30.48 cm	DesMoines	NA	NA	NA	NA	NA	NA	NA	NA	NA	NA	NA	NA	NA
28508	8/16/2012	inventory_date	Apple	Malus	Dexter	Iowa	-94.224095	41.51792033	green_space	Yes and not conflicting	good	no_info	0 to 15.24 cm	DesMoines	NA	NA	NA	NA	NA	NA	NA	NA	NA	NA	NA	NA	NA
28509	8/17/2012	inventory_date	Apple	Malus	Dexter	Iowa	-94.228273	41.51273533	green_space	Yes and conflicting	good	no_info	0 to 15.24 cm	DesMoines	NA	NA	NA	NA	NA	NA	NA	NA	NA	NA	NA	NA	NA
28510	8/16/2012	inventory_date	Honeylocust	Gleditsia triacanthos	Dexter	Iowa	-94.222438	41.51766633	green_space	No lines	good	naturally_occurring	15.24 to 30.48 cm	DesMoines	NA	NA	NA	NA	NA	NA	NA	NA	NA	NA	NA	NA	NA
28511	8/20/2012	inventory_date	Maple	Acer	Dexter	Iowa	-94.226991	41.518016	green_space	No lines	poor	no_info	45.72 to 60.96 cm	DesMoines	NA	NA	NA	NA	NA	NA	NA	NA	NA	NA	NA	NA	NA
28940	4/22/2012	inventory_date	Sugar maple	Acer saccharum	Baxter	Iowa	-93.153027	41.819307	green_space	No lines	good	naturally_occurring	30.48 to 45.72 cm	DesMoines	NA	NA	NA	NA	NA	NA	NA	NA	NA	NA	NA	NA	NA
28941	4/22/2012	inventory_date	Sugar maple	Acer saccharum	Baxter	Iowa	-93.15317	41.81931867	green_space	No lines	good	naturally_occurring	30.48 to 45.72 cm	DesMoines	NA	NA	NA	NA	NA	NA	NA	NA	NA	NA	NA	NA	NA
28942	4/17/2012	inventory_date	Northern white cedar	Thuja occidentalis	Baxter	Iowa	-93.14892	41.82438634	green_space	Yes and not conflicting	good	introduced	0 to 15.24 cm	DesMoines	NA	NA	NA	NA	NA	NA	NA	NA	NA	NA	NA	NA	NA
28943	4/17/2012	inventory_date	Sugar maple	Acer saccharum	Baxter	Iowa	-93.152928	41.821415	green_space	No lines	good	naturally_occurring	45.72 to 60.96 cm	DesMoines	NA	NA	NA	NA	NA	NA	NA	NA	NA	NA	NA	NA	NA
28944	4/19/2012	inventory_date	Sugar maple	Acer saccharum	Baxter	Iowa	-93.15474734	41.81891067	green_space	No lines	good	naturally_occurring	45.72 to 60.96 cm	DesMoines	NA	NA	NA	NA	NA	NA	NA	NA	NA	NA	NA	NA	NA
28945	4/19/2012	inventory_date	Sugar maple	Acer saccharum	Baxter	Iowa	-93.153198	41.81861667	green_space	No lines	good	naturally_occurring	15.24 to 30.48 cm	DesMoines	NA	NA	NA	NA	NA	NA	NA	NA	NA	NA	NA	NA	NA
28946	4/17/2012	inventory_date	Sugar maple	Acer saccharum	Baxter	Iowa	-93.15021333	41.82399367	green_space	No lines	good	naturally_occurring	60.96 to 76.2 cm	DesMoines	NA	NA	NA	NA	NA	NA	NA	NA	NA	NA	NA	NA	NA
28947	4/19/2012	inventory_date	Sugar maple	Acer saccharum	Baxter	Iowa	-93.15418533	41.81974067	green_space	No lines	good	naturally_occurring	60.96 to 76.2 cm	DesMoines	NA	NA	NA	NA	NA	NA	NA	NA	NA	NA	NA	NA	NA
28948	4/19/2012	inventory_date	Sugar maple	Acer saccharum	Baxter	Iowa	-93.15348467	41.81863	green_space	No lines	good	naturally_occurring	15.24 to 30.48 cm	DesMoines	NA	NA	NA	NA	NA	NA	NA	NA	NA	NA	NA	NA	NA
28949	4/17/2012	inventory_date	Apple	Malus	Baxter	Iowa	-93.149019	41.822266	green_space	No lines	good	no_info	15.24 to 30.48 cm	DesMoines	NA	NA	NA	NA	NA	NA	NA	NA	NA	NA	NA	NA	NA
28950	4/22/2012	inventory_date	Sugar maple	Acer saccharum	Baxter	Iowa	-93.153217	41.81963767	green_space	No lines	good	naturally_occurring	30.48 to 45.72 cm	DesMoines	NA	NA	NA	NA	NA	NA	NA	NA	NA	NA	NA	NA	NA
29087	4/19/2012	inventory_date	Sugar maple	Acer saccharum	Baxter	Iowa	-93.15505	41.81898167	green_space	No lines	fair	naturally_occurring	45.72 to 60.96 cm	DesMoines	NA	NA	NA	NA	NA	NA	NA	NA	NA	NA	NA	NA	NA
29088	4/22/2012	inventory_date	Sugar maple	Acer saccharum	Baxter	Iowa	-93.15274733	41.81980234	green_space	No lines	good	naturally_occurring	30.48 to 45.72 cm	DesMoines	NA	NA	NA	NA	NA	NA	NA	NA	NA	NA	NA	NA	NA
29089	4/19/2012	inventory_date	Sugar maple	Acer saccharum	Baxter	Iowa	-93.15475	41.81949133	green_space	No lines	fair	naturally_occurring	45.72 to 60.96 cm	DesMoines	NA	NA	NA	NA	NA	NA	NA	NA	NA	NA	NA	NA	NA
29090	4/17/2012	inventory_date	Swamp white oak	Quercus bicolor	Baxter	Iowa	-93.149057	41.82808867	green_space	No lines	good	naturally_occurring	15.24 to 30.48 cm	DesMoines	NA	NA	NA	NA	NA	NA	NA	NA	NA	NA	NA	NA	NA
29091	4/17/2012	inventory_date	Sugar maple	Acer saccharum	Baxter	Iowa	-93.15136367	41.82134834	green_space	0	good	naturally_occurring	45.72 to 60.96 cm	DesMoines	NA	NA	NA	NA	NA	NA	NA	NA	NA	NA	NA	NA	NA
29092	4/19/2012	inventory_date	Sugar maple	Acer saccharum	Baxter	Iowa	-93.155232	41.81962167	green_space	No lines	good	naturally_occurring	0 to 15.24 cm	DesMoines	NA	NA	NA	NA	NA	NA	NA	NA	NA	NA	NA	NA	NA
29093	4/22/2012	inventory_date	Sugar maple	Acer saccharum	Baxter	Iowa	-93.152759	41.81929867	green_space	No lines	good	naturally_occurring	30.48 to 45.72 cm	DesMoines	NA	NA	NA	NA	NA	NA	NA	NA	NA	NA	NA	NA	NA
29094	4/17/2012	inventory_date	Silver maple	Acer saccharinum	Baxter	Iowa	-93.15072567	41.82198433	green_space	Yes and not conflicting	good	naturally_occurring	60.96 to 76.2 cm	DesMoines	NA	NA	NA	NA	NA	NA	NA	NA	NA	NA	NA	NA	NA
29303	4/17/2012	inventory_date	Red pine	Pinus resinosa	Baxter	Iowa	-93.147602	41.82215367	green_space	No lines	fair	naturally_occurring	30.48 to 45.72 cm	DesMoines	NA	NA	NA	NA	NA	NA	NA	NA	NA	NA	NA	NA	NA
29304	4/19/2012	inventory_date	Sugar maple	Acer saccharum	Baxter	Iowa	-93.155251	41.819324	green_space	No lines	good	naturally_occurring	60.96 to 76.2 cm	DesMoines	NA	NA	NA	NA	NA	NA	NA	NA	NA	NA	NA	NA	NA
29305	4/17/2012	inventory_date	Eastern red cedar	Juniperus virginiana	Baxter	Iowa	-93.14519133	41.82317333	green_space	No lines	good	naturally_occurring	30.48 to 45.72 cm	DesMoines	NA	NA	NA	NA	NA	NA	NA	NA	NA	NA	NA	NA	NA
29306	4/17/2012	inventory_date	Sugar maple	Acer saccharum	Baxter	Iowa	-93.149066	41.82752933	green_space	No lines	fair	naturally_occurring	30.48 to 45.72 cm	DesMoines	NA	NA	NA	NA	NA	NA	NA	NA	NA	NA	NA	NA	NA
29307	4/22/2012	inventory_date	Silver maple	Acer saccharinum	Baxter	Iowa	-93.14549767	41.82093533	green_space	No lines	fair	naturally_occurring	60.96 to 76.2 cm	DesMoines	NA	NA	NA	NA	NA	NA	NA	NA	NA	NA	NA	NA	NA
29308	4/22/2012	inventory_date	Norway maple	Acer platanoides	Baxter	Iowa	-93.14680433	41.8218	green_space	Yes and not conflicting	good	introduced	15.24 to 30.48 cm	DesMoines	NA	NA	NA	NA	NA	NA	NA	NA	NA	NA	NA	NA	NA
29309	4/17/2012	inventory_date	Sugar maple	Acer saccharum	Baxter	Iowa	-93.151549	41.82302233	green_space	No lines	good	naturally_occurring	60.96 to 76.2 cm	DesMoines	NA	NA	NA	NA	NA	NA	NA	NA	NA	NA	NA	NA	NA
29310	4/22/2012	inventory_date	Sugar maple	Acer saccharum	Baxter	Iowa	-93.15300367	41.81915567	green_space	No lines	good	naturally_occurring	30.48 to 45.72 cm	DesMoines	NA	NA	NA	NA	NA	NA	NA	NA	NA	NA	NA	NA	NA
29311	4/17/2012	inventory_date	Apple	Malus	Baxter	Iowa	-93.14760467	41.82208633	green_space	No lines	poor	no_info	0 to 15.24 cm	DesMoines	NA	NA	NA	NA	NA	NA	NA	NA	NA	NA	NA	NA	NA
29429	4/22/2012	inventory_date	Silver maple	Acer saccharinum	Baxter	Iowa	-93.15386833	41.819903	green_space	No lines	good	naturally_occurring	15.24 to 30.48 cm	DesMoines	NA	NA	NA	NA	NA	NA	NA	NA	NA	NA	NA	NA	NA
29430	4/19/2012	inventory_date	Apple	Malus	Baxter	Iowa	-93.153478	41.81880067	green_space	No lines	fair	no_info	0 to 15.24 cm	DesMoines	NA	NA	NA	NA	NA	NA	NA	NA	NA	NA	NA	NA	NA
29431	4/17/2012	inventory_date	Northern red oak	Quercus rubra	Baxter	Iowa	-93.15142867	41.82330733	green_space	No lines	good	naturally_occurring	15.24 to 30.48 cm	DesMoines	NA	NA	NA	NA	NA	NA	NA	NA	NA	NA	NA	NA	NA
29432	4/17/2012	inventory_date	Sugar maple	Acer saccharum	Baxter	Iowa	-93.15021733	41.82823433	green_space	Yes and not conflicting	poor	naturally_occurring	60.96 to 76.2 cm	DesMoines	NA	NA	NA	NA	NA	NA	NA	NA	NA	NA	NA	NA	NA
29433	4/22/2012	inventory_date	Sugar maple	Acer saccharum	Baxter	Iowa	-93.15307167	41.81899167	green_space	No lines	good	naturally_occurring	30.48 to 45.72 cm	DesMoines	NA	NA	NA	NA	NA	NA	NA	NA	NA	NA	NA	NA	NA
29434	4/22/2012	inventory_date	Sugar maple	Acer saccharum	Baxter	Iowa	-93.15279467	41.819621	green_space	No lines	good	naturally_occurring	30.48 to 45.72 cm	DesMoines	NA	NA	NA	NA	NA	NA	NA	NA	NA	NA	NA	NA	NA
29435	4/17/2012	inventory_date	Sugar maple	Acer saccharum	Baxter	Iowa	-93.15159733	41.82333767	green_space	No lines	fair	naturally_occurring	45.72 to 60.96 cm	DesMoines	NA	NA	NA	NA	NA	NA	NA	NA	NA	NA	NA	NA	NA
29436	4/19/2012	inventory_date	Sugar maple	Acer saccharum	Baxter	Iowa	-93.15525367	41.819843	green_space	No lines	fair	naturally_occurring	60.96 to 76.2 cm	DesMoines	NA	NA	NA	NA	NA	NA	NA	NA	NA	NA	NA	NA	NA
29437	4/19/2012	inventory_date	Silver maple	Acer saccharinum	Baxter	Iowa	-93.15474033	41.81931667	green_space	No lines	good	naturally_occurring	15.24 to 30.48 cm	DesMoines	NA	NA	NA	NA	NA	NA	NA	NA	NA	NA	NA	NA	NA
29454	6/1/2013	inventory_date	Siberian elm	Ulmus pumila	De Soto	Iowa	-94.00993889	41.52802462	green_space	No lines	good	introduced	45.72 to 60.96 cm	DesMoines	NA	NA	NA	NA	NA	NA	NA	NA	NA	NA	NA	NA	NA
29455	6/1/2013	inventory_date	Black walnut	Juglans nigra	De Soto	Iowa	-94.01070999	41.52704543	green_space	No lines	poor	naturally_occurring	45.72 to 60.96 cm	DesMoines	NA	NA	NA	NA	NA	NA	NA	NA	NA	NA	NA	NA	NA
29456	6/1/2013	inventory_date	Black walnut	Juglans nigra	De Soto	Iowa	-94.01055879	41.52691133	green_space	No lines	good	naturally_occurring	45.72 to 60.96 cm	DesMoines	NA	NA	NA	NA	NA	NA	NA	NA	NA	NA	NA	NA	NA
29457	6/1/2013	inventory_date	Apple	Malus	De Soto	Iowa	-94.00723327	41.52982013	no_info	No lines	fair	no_info	15.24 to 30.48 cm	DesMoines	NA	NA	NA	NA	NA	NA	NA	NA	NA	NA	NA	NA	NA
29536	8/17/2012	inventory_date	Sugar maple	Acer saccharum	Dexter	Iowa	-94.230207	41.51693833	green_space	No lines	good	naturally_occurring	60.96 to 76.2 cm	DesMoines	NA	NA	NA	NA	NA	NA	NA	NA	NA	NA	NA	NA	NA
29663	8/16/2012	inventory_date	Silver maple	Acer saccharinum	Dexter	Iowa	-94.22528967	41.51603067	green_space	No lines	good	naturally_occurring	45.72 to 60.96 cm	DesMoines	NA	NA	NA	NA	NA	NA	NA	NA	NA	NA	NA	NA	NA
29681	8/17/2012	inventory_date	Sugar maple	Acer saccharum	Dexter	Iowa	-94.22829967	41.510984	green_space	No lines	good	naturally_occurring	60.96 to 76.2 cm	DesMoines	NA	NA	NA	NA	NA	NA	NA	NA	NA	NA	NA	NA	NA
29682	8/16/2012	inventory_date	Apple	Malus	Dexter	Iowa	-94.225604	41.51707833	green_space	No lines	good	no_info	0 to 15.24 cm	DesMoines	NA	NA	NA	NA	NA	NA	NA	NA	NA	NA	NA	NA	NA
29683	8/17/2012	inventory_date	Honeylocust	Gleditsia triacanthos	Dexter	Iowa	-94.232528	41.51713933	green_space	No lines	good	naturally_occurring	15.24 to 30.48 cm	DesMoines	NA	NA	NA	NA	NA	NA	NA	NA	NA	NA	NA	NA	NA
29684	8/16/2012	inventory_date	Apple	Malus	Dexter	Iowa	-94.226131	41.517625	green_space	Yes and conflicting	good	no_info	0 to 15.24 cm	DesMoines	NA	NA	NA	NA	NA	NA	NA	NA	NA	NA	NA	NA	NA
29685	8/16/2012	inventory_date	Ash	Fraxinus	Dexter	Iowa	-94.22505633	41.517058	green_space	No lines	good	no_info	15.24 to 30.48 cm	DesMoines	NA	NA	NA	NA	NA	NA	NA	NA	NA	NA	NA	NA	NA
29686	8/17/2012	inventory_date	Ash	Fraxinus	Dexter	Iowa	-94.22793433	41.513157	green_space	Yes and not conflicting	fair	no_info	30.48 to 45.72 cm	DesMoines	NA	NA	NA	NA	NA	NA	NA	NA	NA	NA	NA	NA	NA
29687	8/16/2012	inventory_date	Apple	Malus	Dexter	Iowa	-94.222445	41.51738767	green_space	No lines	good	no_info	0 to 15.24 cm	DesMoines	NA	NA	NA	NA	NA	NA	NA	NA	NA	NA	NA	NA	NA
29688	8/20/2012	inventory_date	Honeylocust	Gleditsia triacanthos	Dexter	Iowa	-94.22979533	41.51843133	green_space	Yes and conflicting	good	naturally_occurring	15.24 to 30.48 cm	DesMoines	NA	NA	NA	NA	NA	NA	NA	NA	NA	NA	NA	NA	NA
29689	8/16/2012	inventory_date	Red maple	Acer rubrum	Dexter	Iowa	-94.226294	41.51762967	green_space	No lines	good	naturally_occurring	0 to 15.24 cm	DesMoines	NA	NA	NA	NA	NA	NA	NA	NA	NA	NA	NA	NA	NA
29690	8/17/2012	inventory_date	Spruce	Picea	Dexter	Iowa	-94.23168533	41.51791067	green_space	No lines	good	no_info	30.48 to 45.72 cm	DesMoines	NA	NA	NA	NA	NA	NA	NA	NA	NA	NA	NA	NA	NA
29691	8/17/2012	inventory_date	Ash	Fraxinus	Dexter	Iowa	-94.228438	41.51452967	green_space	Yes and conflicting	good	no_info	45.72 to 60.96 cm	DesMoines	NA	NA	NA	NA	NA	NA	NA	NA	NA	NA	NA	NA	NA
29692	8/20/2012	inventory_date	Sugar maple	Acer saccharum	Dexter	Iowa	-94.229055	41.51803733	green_space	No lines	fair	naturally_occurring	more than 76.2 cm	DesMoines	NA	NA	NA	NA	NA	NA	NA	NA	NA	NA	NA	NA	NA
29760	4/22/2012	inventory_date	NA	NA	Baxter	Iowa	-93.15344533	41.81963967	green_space	No lines	good	no_info	0 to 15.24 cm	DesMoines	NA	NA	NA	NA	NA	NA	NA	NA	NA	NA	NA	NA	NA
29761	4/17/2012	inventory_date	Sugar maple	Acer saccharum	Baxter	Iowa	-93.15138167	41.822266	green_space	No lines	good	naturally_occurring	45.72 to 60.96 cm	DesMoines	NA	NA	NA	NA	NA	NA	NA	NA	NA	NA	NA	NA	NA
29762	4/17/2012	inventory_date	Sugar maple	Acer saccharum	Baxter	Iowa	-93.15370767	41.82636633	green_space	No lines	fair	naturally_occurring	45.72 to 60.96 cm	DesMoines	NA	NA	NA	NA	NA	NA	NA	NA	NA	NA	NA	NA	NA
29763	4/17/2012	inventory_date	Northern red oak	Quercus rubra	Baxter	Iowa	-93.15428933	41.825378	green_space	Yes and conflicting	good	naturally_occurring	60.96 to 76.2 cm	DesMoines	NA	NA	NA	NA	NA	NA	NA	NA	NA	NA	NA	NA	NA
29764	4/17/2012	inventory_date	Sugar maple	Acer saccharum	Baxter	Iowa	-93.15132567	41.82428967	green_space	No lines	good	naturally_occurring	45.72 to 60.96 cm	DesMoines	NA	NA	NA	NA	NA	NA	NA	NA	NA	NA	NA	NA	NA
29765	4/17/2012	inventory_date	Apple	Malus	Baxter	Iowa	-93.14761233	41.822043	green_space	No lines	poor	no_info	0 to 15.24 cm	DesMoines	NA	NA	NA	NA	NA	NA	NA	NA	NA	NA	NA	NA	NA
29766	4/17/2012	inventory_date	Northern red oak	Quercus rubra	Baxter	Iowa	-93.149135	41.82758367	green_space	No lines	fair	naturally_occurring	0 to 15.24 cm	DesMoines	NA	NA	NA	NA	NA	NA	NA	NA	NA	NA	NA	NA	NA
29767	4/19/2012	inventory_date	Sugar maple	Acer saccharum	Baxter	Iowa	-93.15401467	41.81982367	green_space	No lines	fair	naturally_occurring	60.96 to 76.2 cm	DesMoines	NA	NA	NA	NA	NA	NA	NA	NA	NA	NA	NA	NA	NA
29768	4/22/2012	inventory_date	Northern hackberry	Celtis occidentalis	Baxter	Iowa	-93.149585	41.82803334	green_space	No lines	good	naturally_occurring	60.96 to 76.2 cm	DesMoines	NA	NA	NA	NA	NA	NA	NA	NA	NA	NA	NA	NA	NA
29804	4/19/2012	inventory_date	Sugar maple	Acer saccharum	Baxter	Iowa	-93.15474167	41.819187	green_space	No lines	good	naturally_occurring	0 to 15.24 cm	DesMoines	NA	NA	NA	NA	NA	NA	NA	NA	NA	NA	NA	NA	NA
29805	4/17/2012	inventory_date	Red maple	Acer rubrum	Baxter	Iowa	-93.15591333	41.82731933	green_space	Yes and not conflicting	fair	naturally_occurring	30.48 to 45.72 cm	DesMoines	NA	NA	NA	NA	NA	NA	NA	NA	NA	NA	NA	NA	NA
29806	4/17/2012	inventory_date	Sugar maple	Acer saccharum	Baxter	Iowa	-93.15020567	41.82793967	green_space	No lines	fair	naturally_occurring	60.96 to 76.2 cm	DesMoines	NA	NA	NA	NA	NA	NA	NA	NA	NA	NA	NA	NA	NA
29807	4/22/2012	inventory_date	Sugar maple	Acer saccharum	Baxter	Iowa	-93.153348	41.81947734	green_space	No lines	good	naturally_occurring	30.48 to 45.72 cm	DesMoines	NA	NA	NA	NA	NA	NA	NA	NA	NA	NA	NA	NA	NA
29808	4/22/2012	inventory_date	Blue spruce	Picea pungens	Baxter	Iowa	-93.146045	41.82217833	green_space	No lines	good	introduced	30.48 to 45.72 cm	DesMoines	NA	NA	NA	NA	NA	NA	NA	NA	NA	NA	NA	NA	NA
29809	4/22/2012	inventory_date	Blue spruce	Picea pungens	Baxter	Iowa	-93.14609567	41.82221067	green_space	No lines	good	introduced	30.48 to 45.72 cm	DesMoines	NA	NA	NA	NA	NA	NA	NA	NA	NA	NA	NA	NA	NA
29810	4/17/2012	inventory_date	White ash	Fraxinus americana	Baxter	Iowa	-93.151379	41.821999	green_space	No lines	good	naturally_occurring	30.48 to 45.72 cm	DesMoines	NA	NA	NA	NA	NA	NA	NA	NA	NA	NA	NA	NA	NA
29811	4/17/2012	inventory_date	Sugar maple	Acer saccharum	Baxter	Iowa	-93.15584033	41.827307	green_space	No lines	fair	naturally_occurring	45.72 to 60.96 cm	DesMoines	NA	NA	NA	NA	NA	NA	NA	NA	NA	NA	NA	NA	NA
29842	8/17/2012	inventory_date	NA	NA	Dexter	Iowa	-94.228246	41.51405167	green_space	Yes and not conflicting	dead/dying	no_info	15.24 to 30.48 cm	DesMoines	NA	NA	NA	NA	NA	NA	NA	NA	NA	NA	NA	NA	NA
29843	8/20/2012	inventory_date	Apple	Malus	Dexter	Iowa	-94.229817	41.51731634	green_space	Yes and not conflicting	good	no_info	0 to 15.24 cm	DesMoines	NA	NA	NA	NA	NA	NA	NA	NA	NA	NA	NA	NA	NA
29844	8/16/2012	inventory_date	Red maple	Acer rubrum	Dexter	Iowa	-94.22593967	41.51601033	green_space	No lines	good	naturally_occurring	15.24 to 30.48 cm	DesMoines	NA	NA	NA	NA	NA	NA	NA	NA	NA	NA	NA	NA	NA
29845	8/17/2012	inventory_date	NA	NA	Dexter	Iowa	-94.22771967	41.51304534	green_space	Yes and not conflicting	fair	no_info	0 to 15.24 cm	DesMoines	NA	NA	NA	NA	NA	NA	NA	NA	NA	NA	NA	NA	NA
29846	8/20/2012	inventory_date	Honeylocust	Gleditsia triacanthos	Dexter	Iowa	-94.232447	41.51805867	green_space	No lines	good	naturally_occurring	60.96 to 76.2 cm	DesMoines	NA	NA	NA	NA	NA	NA	NA	NA	NA	NA	NA	NA	NA
29847	8/20/2012	inventory_date	Apple	Malus	Dexter	Iowa	-94.22982533	41.51731533	green_space	Yes and not conflicting	good	no_info	0 to 15.24 cm	DesMoines	NA	NA	NA	NA	NA	NA	NA	NA	NA	NA	NA	NA	NA
29848	8/16/2012	inventory_date	Maple	Acer	Dexter	Iowa	-94.22253433	41.51569	green_space	No lines	poor	no_info	45.72 to 60.96 cm	DesMoines	NA	NA	NA	NA	NA	NA	NA	NA	NA	NA	NA	NA	NA
29849	8/17/2012	inventory_date	Northern red oak	Quercus rubra	Dexter	Iowa	-94.22772167	41.51319767	green_space	No lines	good	naturally_occurring	15.24 to 30.48 cm	DesMoines	NA	NA	NA	NA	NA	NA	NA	NA	NA	NA	NA	NA	NA
29850	8/17/2012	inventory_date	Northern red oak	Quercus rubra	Dexter	Iowa	-94.22758233	41.51319033	green_space	No lines	good	naturally_occurring	30.48 to 45.72 cm	DesMoines	NA	NA	NA	NA	NA	NA	NA	NA	NA	NA	NA	NA	NA
29851	8/16/2012	inventory_date	Ash	Fraxinus	Dexter	Iowa	-94.22751033	41.51691933	green_space	No lines	fair	no_info	more than 76.2 cm	DesMoines	NA	NA	NA	NA	NA	NA	NA	NA	NA	NA	NA	NA	NA
29852	8/16/2012	inventory_date	Ash	Fraxinus	Dexter	Iowa	-94.22489033	41.51708	green_space	No lines	good	no_info	45.72 to 60.96 cm	DesMoines	NA	NA	NA	NA	NA	NA	NA	NA	NA	NA	NA	NA	NA
29971	8/28/2012	inventory_date	Maple	Acer	Van Meter	Iowa	-93.95774233	41.53298767	green_space	No lines	good	no_info	15.24 to 30.48 cm	DesMoines	NA	NA	NA	NA	NA	NA	NA	NA	NA	NA	NA	NA	NA
29972	8/28/2012	inventory_date	Sugar maple	Acer saccharum	Van Meter	Iowa	-93.95428567	41.53128133	green_space	No lines	good	naturally_occurring	more than 76.2 cm	DesMoines	NA	NA	NA	NA	NA	NA	NA	NA	NA	NA	NA	NA	NA
29973	8/28/2012	inventory_date	Sugar maple	Acer saccharum	Van Meter	Iowa	-93.95717333	41.53309867	green_space	No lines	good	naturally_occurring	60.96 to 76.2 cm	DesMoines	NA	NA	NA	NA	NA	NA	NA	NA	NA	NA	NA	NA	NA
29974	9/7/2012	inventory_date	Green ash	Fraxinus pennsylvanica	Bayard	Iowa	-94.558973	41.85081967	green_space	No lines	good	naturally_occurring	60.96 to 76.2 cm	DesMoines	NA	NA	NA	NA	NA	NA	NA	NA	NA	NA	NA	NA	NA
29975	9/7/2012	inventory_date	Sugar maple	Acer saccharum	Bayard	Iowa	-94.559012	41.854048	green_space	No lines	poor	naturally_occurring	more than 76.2 cm	DesMoines	NA	NA	NA	NA	NA	NA	NA	NA	NA	NA	NA	NA	NA
29976	9/7/2012	inventory_date	Black poplar	Populus nigra	Bayard	Iowa	-94.56064333	41.84994267	green_space	No lines	poor	introduced	45.72 to 60.96 cm	DesMoines	NA	NA	NA	NA	NA	NA	NA	NA	NA	NA	NA	NA	NA
29977	9/7/2012	inventory_date	NA	NA	Bayard	Iowa	-94.558107	41.85479567	green_space	No lines	good	no_info	45.72 to 60.96 cm	DesMoines	NA	NA	NA	NA	NA	NA	NA	NA	NA	NA	NA	NA	NA
29978	9/24/2012	inventory_date	Sugar maple	Acer saccharum	Earlham	Iowa	-94.121865	41.49269267	green_space	No lines	good	naturally_occurring	45.72 to 60.96 cm	DesMoines	NA	NA	NA	NA	NA	NA	NA	NA	NA	NA	NA	NA	NA
29979	9/20/2012	inventory_date	Northern hackberry	Celtis occidentalis	Earlham	Iowa	-94.11872533	41.49398067	green_space	No lines	good	naturally_occurring	more than 76.2 cm	DesMoines	NA	NA	NA	NA	NA	NA	NA	NA	NA	NA	NA	NA	NA
29980	9/24/2012	inventory_date	Sugar maple	Acer saccharum	Earlham	Iowa	-94.11730433	41.491639	green_space	No lines	good	naturally_occurring	45.72 to 60.96 cm	DesMoines	NA	NA	NA	NA	NA	NA	NA	NA	NA	NA	NA	NA	NA
29981	9/24/2012	inventory_date	Apple	Malus	Earlham	Iowa	-94.12586433	41.49163067	green_space	No lines	good	no_info	0 to 15.24 cm	DesMoines	NA	NA	NA	NA	NA	NA	NA	NA	NA	NA	NA	NA	NA
29982	9/28/2012	inventory_date	Pear	Pyrus	Earlham	Iowa	-94.12287333	41.49576867	green_space	Yes and not conflicting	good	no_info	45.72 to 60.96 cm	DesMoines	NA	NA	NA	NA	NA	NA	NA	NA	NA	NA	NA	NA	NA
29983	9/28/2012	inventory_date	Apple	Malus	Earlham	Iowa	-94.131643	41.496153	green_space	Yes and not conflicting	good	no_info	0 to 15.24 cm	DesMoines	NA	NA	NA	NA	NA	NA	NA	NA	NA	NA	NA	NA	NA
29984	9/19/2012	inventory_date	Red maple	Acer rubrum	Earlham	Iowa	-94.12154967	41.491183	green_space	No lines	good	naturally_occurring	15.24 to 30.48 cm	DesMoines	NA	NA	NA	NA	NA	NA	NA	NA	NA	NA	NA	NA	NA
29985	10/1/2012	inventory_date	Apple	Malus	Earlham	Iowa	-94.12321533	41.49814533	green_space	Yes and not conflicting	good	no_info	0 to 15.24 cm	DesMoines	NA	NA	NA	NA	NA	NA	NA	NA	NA	NA	NA	NA	NA
29986	9/28/2012	inventory_date	Apple	Malus	Earlham	Iowa	-94.13108733	41.49273733	green_space	No lines	good	no_info	0 to 15.24 cm	DesMoines	NA	NA	NA	NA	NA	NA	NA	NA	NA	NA	NA	NA	NA
29987	9/28/2012	inventory_date	Sugar maple	Acer saccharum	Earlham	Iowa	-94.121591	41.49420433	green_space	Yes and conflicting	good	naturally_occurring	45.72 to 60.96 cm	DesMoines	NA	NA	NA	NA	NA	NA	NA	NA	NA	NA	NA	NA	NA
30181	8/17/2012	inventory_date	Spruce	Picea	Dexter	Iowa	-94.23232033	41.517178	green_space	No lines	good	no_info	45.72 to 60.96 cm	DesMoines	NA	NA	NA	NA	NA	NA	NA	NA	NA	NA	NA	NA	NA
30253	9/24/2012	inventory_date	Apple	Malus	Earlham	Iowa	-94.11989967	41.49152833	green_space	No lines	good	no_info	0 to 15.24 cm	DesMoines	NA	NA	NA	NA	NA	NA	NA	NA	NA	NA	NA	NA	NA
30254	9/27/2012	inventory_date	Norway maple	Acer platanoides	Earlham	Iowa	-94.11995733	41.495746	green_space	No lines	good	introduced	15.24 to 30.48 cm	DesMoines	NA	NA	NA	NA	NA	NA	NA	NA	NA	NA	NA	NA	NA
30255	9/24/2012	inventory_date	Sugar maple	Acer saccharum	Earlham	Iowa	-94.11783933	41.49158033	green_space	No lines	fair	naturally_occurring	45.72 to 60.96 cm	DesMoines	NA	NA	NA	NA	NA	NA	NA	NA	NA	NA	NA	NA	NA
30256	9/19/2012	inventory_date	Apple	Malus	Earlham	Iowa	-94.12146034	41.49144867	green_space	Yes and conflicting	good	no_info	0 to 15.24 cm	DesMoines	NA	NA	NA	NA	NA	NA	NA	NA	NA	NA	NA	NA	NA
30257	9/28/2012	inventory_date	Sugar maple	Acer saccharum	Earlham	Iowa	-94.121639	41.49574734	green_space	Yes and not conflicting	good	naturally_occurring	more than 76.2 cm	DesMoines	NA	NA	NA	NA	NA	NA	NA	NA	NA	NA	NA	NA	NA
30258	10/1/2012	inventory_date	Apple	Malus	Earlham	Iowa	-94.125695	41.49759633	green_space	No lines	good	no_info	0 to 15.24 cm	DesMoines	NA	NA	NA	NA	NA	NA	NA	NA	NA	NA	NA	NA	NA
30259	9/28/2012	inventory_date	American elm	Ulmus americana	Earlham	Iowa	-94.12165667	41.495465	green_space	No lines	good	naturally_occurring	15.24 to 30.48 cm	DesMoines	NA	NA	NA	NA	NA	NA	NA	NA	NA	NA	NA	NA	NA
30260	9/19/2012	inventory_date	Sugar maple	Acer saccharum	Earlham	Iowa	-94.11649333	41.491746	green_space	Yes and conflicting	good	naturally_occurring	60.96 to 76.2 cm	DesMoines	NA	NA	NA	NA	NA	NA	NA	NA	NA	NA	NA	NA	NA
30261	9/28/2012	inventory_date	Apple	Malus	Earlham	Iowa	-94.122909	41.49519033	green_space	Yes and not conflicting	good	no_info	0 to 15.24 cm	DesMoines	NA	NA	NA	NA	NA	NA	NA	NA	NA	NA	NA	NA	NA
30262	9/28/2012	inventory_date	NA	NA	Earlham	Iowa	-94.12291133	41.49564634	green_space	Yes and not conflicting	good	no_info	0 to 15.24 cm	DesMoines	NA	NA	NA	NA	NA	NA	NA	NA	NA	NA	NA	NA	NA
30263	10/1/2012	inventory_date	Apple	Malus	Earlham	Iowa	-94.12316534	41.49760767	green_space	Yes and not conflicting	good	no_info	0 to 15.24 cm	DesMoines	NA	NA	NA	NA	NA	NA	NA	NA	NA	NA	NA	NA	NA
30264	9/20/2012	inventory_date	White ash	Fraxinus americana	Earlham	Iowa	-94.11733767	41.49494033	green_space	No lines	good	naturally_occurring	15.24 to 30.48 cm	DesMoines	NA	NA	NA	NA	NA	NA	NA	NA	NA	NA	NA	NA	NA
30265	9/28/2012	inventory_date	Sugar maple	Acer saccharum	Earlham	Iowa	-94.12159133	41.49528033	green_space	No lines	good	naturally_occurring	15.24 to 30.48 cm	DesMoines	NA	NA	NA	NA	NA	NA	NA	NA	NA	NA	NA	NA	NA
30266	10/1/2012	inventory_date	Pear	Pyrus	Earlham	Iowa	-94.12500667	41.49758	green_space	No lines	good	no_info	0 to 15.24 cm	DesMoines	NA	NA	NA	NA	NA	NA	NA	NA	NA	NA	NA	NA	NA
30267	9/20/2012	inventory_date	White ash	Fraxinus americana	Earlham	Iowa	-94.11736367	41.49532	green_space	No lines	good	naturally_occurring	0 to 15.24 cm	DesMoines	NA	NA	NA	NA	NA	NA	NA	NA	NA	NA	NA	NA	NA
30268	9/28/2012	inventory_date	Green ash	Fraxinus pennsylvanica	Earlham	Iowa	-94.12143533	41.49422133	green_space	Yes and not conflicting	fair	naturally_occurring	60.96 to 76.2 cm	DesMoines	NA	NA	NA	NA	NA	NA	NA	NA	NA	NA	NA	NA	NA
30269	9/24/2012	inventory_date	Sugar maple	Acer saccharum	Earlham	Iowa	-94.119954	41.49201734	green_space	No lines	good	naturally_occurring	more than 76.2 cm	DesMoines	NA	NA	NA	NA	NA	NA	NA	NA	NA	NA	NA	NA	NA
30270	9/28/2012	inventory_date	White ash	Fraxinus americana	Earlham	Iowa	-94.13092867	41.496232	green_space	No lines	good	naturally_occurring	15.24 to 30.48 cm	DesMoines	NA	NA	NA	NA	NA	NA	NA	NA	NA	NA	NA	NA	NA
30271	9/28/2012	inventory_date	Apple	Malus	Earlham	Iowa	-94.13098467	41.49611233	green_space	Yes and conflicting	good	no_info	0 to 15.24 cm	DesMoines	NA	NA	NA	NA	NA	NA	NA	NA	NA	NA	NA	NA	NA
30362	8/16/2012	inventory_date	Apple	Malus	Dexter	Iowa	-94.22059934	41.51437767	green_space	Yes and conflicting	fair	no_info	15.24 to 30.48 cm	DesMoines	NA	NA	NA	NA	NA	NA	NA	NA	NA	NA	NA	NA	NA
30363	8/20/2012	inventory_date	Green ash	Fraxinus pennsylvanica	Dexter	Iowa	-94.22645833	41.51799333	green_space	No lines	good	naturally_occurring	0 to 15.24 cm	DesMoines	NA	NA	NA	NA	NA	NA	NA	NA	NA	NA	NA	NA	NA
30364	8/17/2012	inventory_date	Callery pear	Pyrus calleryana	Dexter	Iowa	-94.22811633	41.51422867	green_space	Yes and conflicting	good	introduced	30.48 to 45.72 cm	DesMoines	NA	NA	NA	NA	NA	NA	NA	NA	NA	NA	NA	NA	NA
30365	8/20/2012	inventory_date	Green ash	Fraxinus pennsylvanica	Dexter	Iowa	-94.23344167	41.51822633	green_space	No lines	good	naturally_occurring	45.72 to 60.96 cm	DesMoines	NA	NA	NA	NA	NA	NA	NA	NA	NA	NA	NA	NA	NA
30366	8/17/2012	inventory_date	Ash	Fraxinus	Dexter	Iowa	-94.23131733	41.51719867	green_space	No lines	fair	no_info	60.96 to 76.2 cm	DesMoines	NA	NA	NA	NA	NA	NA	NA	NA	NA	NA	NA	NA	NA
30367	8/16/2012	inventory_date	American basswood	Tilia americana	Dexter	Iowa	-94.22244533	41.514904	green_space	No lines	good	naturally_occurring	15.24 to 30.48 cm	DesMoines	NA	NA	NA	NA	NA	NA	NA	NA	NA	NA	NA	NA	NA
30368	8/17/2012	inventory_date	Norway maple	Acer platanoides	Dexter	Iowa	-94.228237	41.51392867	green_space	No lines	good	introduced	45.72 to 60.96 cm	DesMoines	NA	NA	NA	NA	NA	NA	NA	NA	NA	NA	NA	NA	NA
30369	8/16/2012	inventory_date	Honeylocust	Gleditsia triacanthos	Dexter	Iowa	-94.22245967	41.51719567	green_space	No lines	good	naturally_occurring	15.24 to 30.48 cm	DesMoines	NA	NA	NA	NA	NA	NA	NA	NA	NA	NA	NA	NA	NA
30370	8/16/2012	inventory_date	Apple	Malus	Dexter	Iowa	-94.22616433	41.51772933	green_space	Yes and conflicting	good	no_info	0 to 15.24 cm	DesMoines	NA	NA	NA	NA	NA	NA	NA	NA	NA	NA	NA	NA	NA
30371	8/20/2012	inventory_date	Honeylocust	Gleditsia triacanthos	Dexter	Iowa	-94.229807	41.51884167	green_space	No lines	good	naturally_occurring	30.48 to 45.72 cm	DesMoines	NA	NA	NA	NA	NA	NA	NA	NA	NA	NA	NA	NA	NA
30372	8/16/2012	inventory_date	Northern hackberry	Celtis occidentalis	Dexter	Iowa	-94.22093933	41.51769867	green_space	No lines	good	naturally_occurring	15.24 to 30.48 cm	DesMoines	NA	NA	NA	NA	NA	NA	NA	NA	NA	NA	NA	NA	NA
30373	8/17/2012	inventory_date	Apple	Malus	Dexter	Iowa	-94.22828767	41.512408	green_space	No lines	good	no_info	15.24 to 30.48 cm	DesMoines	NA	NA	NA	NA	NA	NA	NA	NA	NA	NA	NA	NA	NA
30454	10/1/2012	inventory_date	Green ash	Fraxinus pennsylvanica	Earlham	Iowa	-94.12371134	41.49610134	green_space	No lines	good	naturally_occurring	30.48 to 45.72 cm	DesMoines	NA	NA	NA	NA	NA	NA	NA	NA	NA	NA	NA	NA	NA
30455	9/20/2012	inventory_date	Red maple	Acer rubrum	Earlham	Iowa	-94.11727933	41.49559967	green_space	No lines	good	naturally_occurring	15.24 to 30.48 cm	DesMoines	NA	NA	NA	NA	NA	NA	NA	NA	NA	NA	NA	NA	NA
30456	9/20/2012	inventory_date	Green ash	Fraxinus pennsylvanica	Earlham	Iowa	-94.11854933	41.493745	green_space	No lines	fair	naturally_occurring	60.96 to 76.2 cm	DesMoines	NA	NA	NA	NA	NA	NA	NA	NA	NA	NA	NA	NA	NA
30457	9/19/2012	inventory_date	Eastern red cedar	Juniperus virginiana	Earlham	Iowa	-94.125243	41.49015267	green_space	No lines	good	naturally_occurring	15.24 to 30.48 cm	DesMoines	NA	NA	NA	NA	NA	NA	NA	NA	NA	NA	NA	NA	NA
30458	9/28/2012	inventory_date	Sugar maple	Acer saccharum	Earlham	Iowa	-94.126721	41.49260167	green_space	Yes and not conflicting	fair	naturally_occurring	45.72 to 60.96 cm	DesMoines	NA	NA	NA	NA	NA	NA	NA	NA	NA	NA	NA	NA	NA
30459	9/20/2012	inventory_date	Sugar maple	Acer saccharum	Earlham	Iowa	-94.118272	41.49276667	green_space	No lines	dead/dying	naturally_occurring	more than 76.2 cm	DesMoines	NA	NA	NA	NA	NA	NA	NA	NA	NA	NA	NA	NA	NA
30460	9/27/2012	inventory_date	Green ash	Fraxinus pennsylvanica	Earlham	Iowa	-94.11973	41.49451033	green_space	No lines	good	naturally_occurring	more than 76.2 cm	DesMoines	NA	NA	NA	NA	NA	NA	NA	NA	NA	NA	NA	NA	NA
30461	9/28/2012	inventory_date	American elm	Ulmus americana	Earlham	Iowa	-94.121579	41.49564534	green_space	No lines	good	naturally_occurring	0 to 15.24 cm	DesMoines	NA	NA	NA	NA	NA	NA	NA	NA	NA	NA	NA	NA	NA
30462	3/12/2012	inventory_date	Green ash	Fraxinus pennsylvanica	Mitchellville	Iowa	-93.35789633	41.66755633	built_environment	Yes and not conflicting	good	naturally_occurring	30.48 to 45.72 cm	DesMoines	NA	NA	NA	NA	NA	NA	NA	NA	NA	NA	NA	NA	NA
30463	3/12/2012	inventory_date	Silver maple	Acer saccharinum	Mitchellville	Iowa	-93.36198467	41.66854133	green_space	No lines	fair	naturally_occurring	more than 76.2 cm	DesMoines	NA	NA	NA	NA	NA	NA	NA	NA	NA	NA	NA	NA	NA
30465	3/12/2012	inventory_date	Norway maple	Acer platanoides	Mitchellville	Iowa	-93.358461	41.665936	green_space	No lines	good	introduced	30.48 to 45.72 cm	DesMoines	NA	NA	NA	NA	NA	NA	NA	NA	NA	NA	NA	NA	NA
30466	3/12/2012	inventory_date	Siberian elm	Ulmus pumila	Mitchellville	Iowa	-93.363001	41.66870533	green_space	No lines	good	introduced	0 to 15.24 cm	DesMoines	NA	NA	NA	NA	NA	NA	NA	NA	NA	NA	NA	NA	NA
30467	3/12/2012	inventory_date	Norway maple	Acer platanoides	Mitchellville	Iowa	-93.363682	41.67222533	green_space	No lines	fair	introduced	15.24 to 30.48 cm	DesMoines	NA	NA	NA	NA	NA	NA	NA	NA	NA	NA	NA	NA	NA
30469	3/12/2012	inventory_date	Silver maple	Acer saccharinum	Mitchellville	Iowa	-93.36665567	41.66989767	green_space	Yes and not conflicting	good	naturally_occurring	more than 76.2 cm	DesMoines	NA	NA	NA	NA	NA	NA	NA	NA	NA	NA	NA	NA	NA
30470	3/12/2012	inventory_date	Red maple	Acer rubrum	Mitchellville	Iowa	-93.36148867	41.672202	green_space	No lines	good	naturally_occurring	30.48 to 45.72 cm	DesMoines	NA	NA	NA	NA	NA	NA	NA	NA	NA	NA	NA	NA	NA
30471	3/12/2012	inventory_date	Silver maple	Acer saccharinum	Mitchellville	Iowa	-93.351723	41.66942433	green_space	No lines	poor	naturally_occurring	more than 76.2 cm	DesMoines	NA	NA	NA	NA	NA	NA	NA	NA	NA	NA	NA	NA	NA
30472	3/12/2012	inventory_date	Sugar maple	Acer saccharum	Mitchellville	Iowa	-93.360533	41.669952	green_space	No lines	good	naturally_occurring	0 to 15.24 cm	DesMoines	NA	NA	NA	NA	NA	NA	NA	NA	NA	NA	NA	NA	NA
30778	3/12/2012	inventory_date	Silver maple	Acer saccharinum	Mitchellville	Iowa	-93.36194167	41.67220567	green_space	No lines	good	naturally_occurring	45.72 to 60.96 cm	DesMoines	NA	NA	NA	NA	NA	NA	NA	NA	NA	NA	NA	NA	NA
30779	3/12/2012	inventory_date	Pear	Pyrus	Mitchellville	Iowa	-93.36178833	41.67222067	green_space	No lines	good	no_info	15.24 to 30.48 cm	DesMoines	NA	NA	NA	NA	NA	NA	NA	NA	NA	NA	NA	NA	NA
30780	9/29/2012	inventory_date	Sugar maple	Acer saccharum	Mitchellville	Iowa	-93.35717267	41.66989233	green_space	No lines	fair	naturally_occurring	more than 76.2 cm	DesMoines	NA	NA	NA	NA	NA	NA	NA	NA	NA	NA	NA	NA	NA
30781	9/29/2012	inventory_date	NA	NA	Mitchellville	Iowa	-93.354565	41.66784	green_space	No lines	dead/dying	no_info	45.72 to 60.96 cm	DesMoines	NA	NA	NA	NA	NA	NA	NA	NA	NA	NA	NA	NA	NA
30782	9/29/2012	inventory_date	Silver maple	Acer saccharinum	Mitchellville	Iowa	-93.35727333	41.668729	green_space	No lines	poor	naturally_occurring	60.96 to 76.2 cm	DesMoines	NA	NA	NA	NA	NA	NA	NA	NA	NA	NA	NA	NA	NA
30785	10/5/2012	inventory_date	Silver maple	Acer saccharinum	Panora	Iowa	-94.36056933	41.689382	green_space	No lines	good	naturally_occurring	15.24 to 30.48 cm	DesMoines	NA	NA	NA	NA	NA	NA	NA	NA	NA	NA	NA	NA	NA
30786	10/8/2012	inventory_date	American basswood	Tilia americana	Panora	Iowa	-94.36427767	41.69363233	green_space	No lines	good	naturally_occurring	30.48 to 45.72 cm	DesMoines	NA	NA	NA	NA	NA	NA	NA	NA	NA	NA	NA	NA	NA
30787	10/5/2012	inventory_date	Littleleaf linden	Tilia cordata	Panora	Iowa	-94.36270633	41.69010967	green_space	No lines	good	introduced	45.72 to 60.96 cm	DesMoines	NA	NA	NA	NA	NA	NA	NA	NA	NA	NA	NA	NA	NA
30788	10/5/2012	inventory_date	Pin oak	Quercus palustris	Panora	Iowa	-94.36623967	41.689433	green_space	No lines	good	naturally_occurring	0 to 15.24 cm	DesMoines	NA	NA	NA	NA	NA	NA	NA	NA	NA	NA	NA	NA	NA
30789	10/5/2012	inventory_date	Apple	Malus	Panora	Iowa	-94.363137	41.68950734	green_space	No lines	good	no_info	0 to 15.24 cm	DesMoines	NA	NA	NA	NA	NA	NA	NA	NA	NA	NA	NA	NA	NA
30790	10/3/2012	inventory_date	Spruce	Picea	Panora	Iowa	-94.36278733	41.693461	green_space	No lines	good	no_info	0 to 15.24 cm	DesMoines	NA	NA	NA	NA	NA	NA	NA	NA	NA	NA	NA	NA	NA
30791	10/3/2012	inventory_date	Green ash	Fraxinus pennsylvanica	Panora	Iowa	-94.36276833	41.69367467	green_space	No lines	poor	naturally_occurring	60.96 to 76.2 cm	DesMoines	NA	NA	NA	NA	NA	NA	NA	NA	NA	NA	NA	NA	NA
30792	10/5/2012	inventory_date	Apple	Malus	Panora	Iowa	-94.36297867	41.68954133	green_space	No lines	good	no_info	0 to 15.24 cm	DesMoines	NA	NA	NA	NA	NA	NA	NA	NA	NA	NA	NA	NA	NA
30793	10/5/2012	inventory_date	Norway maple	Acer platanoides	Panora	Iowa	-94.366708	41.69172433	green_space	No lines	good	introduced	30.48 to 45.72 cm	DesMoines	NA	NA	NA	NA	NA	NA	NA	NA	NA	NA	NA	NA	NA
30794	10/3/2012	inventory_date	Sugar maple	Acer saccharum	Panora	Iowa	-94.36986067	41.69063367	green_space	No lines	good	naturally_occurring	60.96 to 76.2 cm	DesMoines	NA	NA	NA	NA	NA	NA	NA	NA	NA	NA	NA	NA	NA
30795	10/5/2012	inventory_date	Silver maple	Acer saccharinum	Panora	Iowa	-94.364198	41.68935467	green_space	No lines	good	naturally_occurring	more than 76.2 cm	DesMoines	NA	NA	NA	NA	NA	NA	NA	NA	NA	NA	NA	NA	NA
30796	10/5/2012	inventory_date	Green ash	Fraxinus pennsylvanica	Panora	Iowa	-94.3681	41.69042834	green_space	No lines	good	naturally_occurring	30.48 to 45.72 cm	DesMoines	NA	NA	NA	NA	NA	NA	NA	NA	NA	NA	NA	NA	NA
30977	10/3/2012	inventory_date	Apple	Malus	Panora	Iowa	-94.359403	41.69514433	green_space	No lines	good	no_info	0 to 15.24 cm	DesMoines	NA	NA	NA	NA	NA	NA	NA	NA	NA	NA	NA	NA	NA
30978	10/3/2012	inventory_date	Norway maple	Acer platanoides	Panora	Iowa	-94.36996267	41.69056467	green_space	No lines	poor	introduced	30.48 to 45.72 cm	DesMoines	NA	NA	NA	NA	NA	NA	NA	NA	NA	NA	NA	NA	NA
31882	10/12/2012	inventory_date	Green ash	Fraxinus pennsylvanica	Stuart	Iowa	-94.31971533	41.50498167	green_space	No lines	fair	naturally_occurring	30.48 to 45.72 cm	DesMoines	NA	NA	NA	NA	NA	NA	NA	NA	NA	NA	NA	NA	NA
31883	10/10/2012	inventory_date	Sugar maple	Acer saccharum	Stuart	Iowa	-94.318567	41.50018167	green_space	No lines	good	naturally_occurring	60.96 to 76.2 cm	DesMoines	NA	NA	NA	NA	NA	NA	NA	NA	NA	NA	NA	NA	NA
31884	10/12/2012	inventory_date	Green ash	Fraxinus pennsylvanica	Stuart	Iowa	-94.31963533	41.50638067	green_space	No lines	good	naturally_occurring	30.48 to 45.72 cm	DesMoines	NA	NA	NA	NA	NA	NA	NA	NA	NA	NA	NA	NA	NA
31885	10/10/2012	inventory_date	Catalpa	Catalpa	Stuart	Iowa	-94.318501	41.498332	green_space	No lines	fair	no_info	more than 76.2 cm	DesMoines	NA	NA	NA	NA	NA	NA	NA	NA	NA	NA	NA	NA	NA
31886	10/10/2012	inventory_date	Sugar maple	Acer saccharum	Stuart	Iowa	-94.322658	41.502555	green_space	No lines	fair	naturally_occurring	60.96 to 76.2 cm	DesMoines	NA	NA	NA	NA	NA	NA	NA	NA	NA	NA	NA	NA	NA
31887	10/12/2012	inventory_date	Norway maple	Acer platanoides	Stuart	Iowa	-94.31846133	41.50595667	green_space	Yes and not conflicting	fair	introduced	30.48 to 45.72 cm	DesMoines	NA	NA	NA	NA	NA	NA	NA	NA	NA	NA	NA	NA	NA
31888	10/12/2012	inventory_date	Silver maple	Acer saccharinum	Stuart	Iowa	-94.31978667	41.50969733	green_space	No lines	good	naturally_occurring	15.24 to 30.48 cm	DesMoines	NA	NA	NA	NA	NA	NA	NA	NA	NA	NA	NA	NA	NA
31889	10/12/2012	inventory_date	Pin oak	Quercus palustris	Stuart	Iowa	-94.31847733	41.50713633	green_space	No lines	good	naturally_occurring	more than 76.2 cm	DesMoines	NA	NA	NA	NA	NA	NA	NA	NA	NA	NA	NA	NA	NA
31890	10/10/2012	inventory_date	Green ash	Fraxinus pennsylvanica	Stuart	Iowa	-94.321019	41.50445233	green_space	No lines	good	naturally_occurring	30.48 to 45.72 cm	DesMoines	NA	NA	NA	NA	NA	NA	NA	NA	NA	NA	NA	NA	NA
31891	10/10/2012	inventory_date	Northern red oak	Quercus rubra	Stuart	Iowa	-94.32333133	41.50266267	green_space	No lines	good	naturally_occurring	more than 76.2 cm	DesMoines	NA	NA	NA	NA	NA	NA	NA	NA	NA	NA	NA	NA	NA
31892	10/9/2012	inventory_date	Norway maple	Acer platanoides	Stuart	Iowa	-94.323026	41.504914	green_space	No lines	poor	introduced	30.48 to 45.72 cm	DesMoines	NA	NA	NA	NA	NA	NA	NA	NA	NA	NA	NA	NA	NA
31893	10/10/2012	inventory_date	Norway maple	Acer platanoides	Stuart	Iowa	-94.32103333	41.507037	green_space	No lines	fair	introduced	60.96 to 76.2 cm	DesMoines	NA	NA	NA	NA	NA	NA	NA	NA	NA	NA	NA	NA	NA
31894	10/12/2012	inventory_date	Silver maple	Acer saccharinum	Stuart	Iowa	-94.315477	41.507968	green_space	No lines	good	naturally_occurring	more than 76.2 cm	DesMoines	NA	NA	NA	NA	NA	NA	NA	NA	NA	NA	NA	NA	NA
31895	10/11/2012	inventory_date	Sugar maple	Acer saccharum	Stuart	Iowa	-94.31973	41.51072333	green_space	No lines	good	naturally_occurring	45.72 to 60.96 cm	DesMoines	NA	NA	NA	NA	NA	NA	NA	NA	NA	NA	NA	NA	NA
31896	10/11/2012	inventory_date	Black poplar	Populus nigra	Stuart	Iowa	-94.31842933	41.50888867	green_space	No lines	good	introduced	NA	DesMoines	NA	NA	NA	NA	NA	NA	NA	NA	NA	NA	NA	NA	NA
31897	10/10/2012	inventory_date	Sugar maple	Acer saccharum	Stuart	Iowa	-94.32132	41.504748	green_space	No lines	good	naturally_occurring	30.48 to 45.72 cm	DesMoines	NA	NA	NA	NA	NA	NA	NA	NA	NA	NA	NA	NA	NA
31898	10/10/2012	inventory_date	Honeylocust	Gleditsia triacanthos	Stuart	Iowa	-94.32098467	41.50630567	green_space	No lines	good	naturally_occurring	0 to 15.24 cm	DesMoines	NA	NA	NA	NA	NA	NA	NA	NA	NA	NA	NA	NA	NA
31899	10/10/2012	inventory_date	Green ash	Fraxinus pennsylvanica	Stuart	Iowa	-94.32103	41.507422	green_space	No lines	good	naturally_occurring	15.24 to 30.48 cm	DesMoines	NA	NA	NA	NA	NA	NA	NA	NA	NA	NA	NA	NA	NA
31900	10/10/2012	inventory_date	Pin oak	Quercus palustris	Stuart	Iowa	-94.32189533	41.50862467	green_space	No lines	good	naturally_occurring	60.96 to 76.2 cm	DesMoines	NA	NA	NA	NA	NA	NA	NA	NA	NA	NA	NA	NA	NA
31901	10/12/2012	inventory_date	Sugar maple	Acer saccharum	Stuart	Iowa	-94.31441533	41.507424	green_space	No lines	poor	naturally_occurring	more than 76.2 cm	DesMoines	NA	NA	NA	NA	NA	NA	NA	NA	NA	NA	NA	NA	NA
31902	10/12/2012	inventory_date	Silver maple	Acer saccharinum	Stuart	Iowa	-94.31571033	41.50710634	green_space	No lines	good	naturally_occurring	15.24 to 30.48 cm	DesMoines	NA	NA	NA	NA	NA	NA	NA	NA	NA	NA	NA	NA	NA
31903	10/11/2012	inventory_date	Green ash	Fraxinus pennsylvanica	Stuart	Iowa	-94.31824733	41.50882167	no_info	No lines	good	naturally_occurring	0 to 15.24 cm	DesMoines	NA	NA	NA	NA	NA	NA	NA	NA	NA	NA	NA	NA	NA
31904	10/10/2012	inventory_date	Sugar maple	Acer saccharum	Stuart	Iowa	-94.321078	41.50875133	green_space	No lines	good	naturally_occurring	45.72 to 60.96 cm	DesMoines	NA	NA	NA	NA	NA	NA	NA	NA	NA	NA	NA	NA	NA
31905	10/12/2012	inventory_date	Norway maple	Acer platanoides	Stuart	Iowa	-94.319879	41.50744233	green_space	No lines	poor	introduced	45.72 to 60.96 cm	DesMoines	NA	NA	NA	NA	NA	NA	NA	NA	NA	NA	NA	NA	NA
31906	10/11/2012	inventory_date	Green ash	Fraxinus pennsylvanica	Stuart	Iowa	-94.31551133	41.504302	green_space	No lines	good	naturally_occurring	45.72 to 60.96 cm	DesMoines	NA	NA	NA	NA	NA	NA	NA	NA	NA	NA	NA	NA	NA
31907	10/9/2012	inventory_date	Willow	Salix	Stuart	Iowa	-94.32676633	41.50493767	green_space	Yes and not conflicting	good	no_info	15.24 to 30.48 cm	DesMoines	NA	NA	NA	NA	NA	NA	NA	NA	NA	NA	NA	NA	NA
31908	10/12/2012	inventory_date	Red maple	Acer rubrum	Stuart	Iowa	-94.31454767	41.507255	green_space	No lines	good	naturally_occurring	0 to 15.24 cm	DesMoines	NA	NA	NA	NA	NA	NA	NA	NA	NA	NA	NA	NA	NA
31909	10/12/2012	inventory_date	Norway maple	Acer platanoides	Stuart	Iowa	-94.31685467	41.507115	green_space	No lines	good	introduced	60.96 to 76.2 cm	DesMoines	NA	NA	NA	NA	NA	NA	NA	NA	NA	NA	NA	NA	NA
33508	8/28/2012	inventory_date	Green ash	Fraxinus pennsylvanica	Van Meter	Iowa	-93.955224	41.53224	green_space	No lines	good	naturally_occurring	30.48 to 45.72 cm	DesMoines	NA	NA	NA	NA	NA	NA	NA	NA	NA	NA	NA	NA	NA
33509	8/28/2012	inventory_date	American sycamore	Platanus occidentalis	Van Meter	Iowa	-93.95691867	41.53301367	green_space	No lines	good	naturally_occurring	60.96 to 76.2 cm	DesMoines	NA	NA	NA	NA	NA	NA	NA	NA	NA	NA	NA	NA	NA
33510	8/28/2012	inventory_date	American sycamore	Platanus occidentalis	Van Meter	Iowa	-93.95685833	41.532983	green_space	No lines	good	naturally_occurring	NA	DesMoines	NA	NA	NA	NA	NA	NA	NA	NA	NA	NA	NA	NA	NA
33511	8/28/2012	inventory_date	Siberian elm	Ulmus pumila	Van Meter	Iowa	-93.95091233	41.531354	no_info	Yes and not conflicting	fair	introduced	60.96 to 76.2 cm	DesMoines	NA	NA	NA	NA	NA	NA	NA	NA	NA	NA	NA	NA	NA
33512	9/7/2012	inventory_date	Norway maple	Acer platanoides	Bayard	Iowa	-94.56061433	41.85155333	green_space	No lines	poor	introduced	45.72 to 60.96 cm	DesMoines	NA	NA	NA	NA	NA	NA	NA	NA	NA	NA	NA	NA	NA
33513	9/7/2012	inventory_date	Silver maple	Acer saccharinum	Bayard	Iowa	-94.56081467	41.85095767	green_space	No lines	good	naturally_occurring	NA	DesMoines	NA	NA	NA	NA	NA	NA	NA	NA	NA	NA	NA	NA	NA
33514	9/7/2012	inventory_date	NA	NA	Bayard	Iowa	-94.55804867	41.85457733	green_space	Yes and not conflicting	good	no_info	30.48 to 45.72 cm	DesMoines	NA	NA	NA	NA	NA	NA	NA	NA	NA	NA	NA	NA	NA
33515	9/28/2012	inventory_date	Sugar maple	Acer saccharum	Earlham	Iowa	-94.12658467	41.492486	green_space	Yes and not conflicting	poor	naturally_occurring	60.96 to 76.2 cm	DesMoines	NA	NA	NA	NA	NA	NA	NA	NA	NA	NA	NA	NA	NA
33516	9/28/2012	inventory_date	Apple	Malus	Earlham	Iowa	-94.12290333	41.49336167	green_space	Yes and not conflicting	good	no_info	0 to 15.24 cm	DesMoines	NA	NA	NA	NA	NA	NA	NA	NA	NA	NA	NA	NA	NA
33517	9/27/2012	inventory_date	Silver maple	Acer saccharinum	Earlham	Iowa	-94.12020433	41.493682	green_space	No lines	good	naturally_occurring	more than 76.2 cm	DesMoines	NA	NA	NA	NA	NA	NA	NA	NA	NA	NA	NA	NA	NA
33518	10/1/2012	inventory_date	Apple	Malus	Earlham	Iowa	-94.12423133	41.49252133	built_environment	Yes and not conflicting	good	no_info	0 to 15.24 cm	DesMoines	NA	NA	NA	NA	NA	NA	NA	NA	NA	NA	NA	NA	NA
33519	9/24/2012	inventory_date	Cottonwood	Populus	Earlham	Iowa	-94.12019167	41.49221367	green_space	No lines	good	no_info	45.72 to 60.96 cm	DesMoines	NA	NA	NA	NA	NA	NA	NA	NA	NA	NA	NA	NA	NA
33520	9/20/2012	inventory_date	Sugar maple	Acer saccharum	Earlham	Iowa	-94.11875	41.493104	green_space	No lines	good	naturally_occurring	60.96 to 76.2 cm	DesMoines	NA	NA	NA	NA	NA	NA	NA	NA	NA	NA	NA	NA	NA
33521	9/27/2012	inventory_date	Green ash	Fraxinus pennsylvanica	Earlham	Iowa	-94.11982533	41.49452967	green_space	No lines	good	naturally_occurring	60.96 to 76.2 cm	DesMoines	NA	NA	NA	NA	NA	NA	NA	NA	NA	NA	NA	NA	NA
33522	9/20/2012	inventory_date	Green ash	Fraxinus pennsylvanica	Earlham	Iowa	-94.118537	41.49381133	green_space	No lines	good	naturally_occurring	0 to 15.24 cm	DesMoines	NA	NA	NA	NA	NA	NA	NA	NA	NA	NA	NA	NA	NA
33523	9/28/2012	inventory_date	Apple	Malus	Earlham	Iowa	-94.12302067	41.49544767	green_space	Yes and not conflicting	good	no_info	0 to 15.24 cm	DesMoines	NA	NA	NA	NA	NA	NA	NA	NA	NA	NA	NA	NA	NA
33524	9/28/2012	inventory_date	Red maple	Acer rubrum	Earlham	Iowa	-94.12178533	41.49441933	green_space	No lines	good	naturally_occurring	0 to 15.24 cm	DesMoines	NA	NA	NA	NA	NA	NA	NA	NA	NA	NA	NA	NA	NA
33525	10/1/2012	inventory_date	Pear	Pyrus	Earlham	Iowa	-94.124396	41.49753967	green_space	No lines	good	no_info	0 to 15.24 cm	DesMoines	NA	NA	NA	NA	NA	NA	NA	NA	NA	NA	NA	NA	NA
33526	9/20/2012	inventory_date	Sugar maple	Acer saccharum	Earlham	Iowa	-94.11882233	41.49198434	green_space	No lines	dead/dying	naturally_occurring	45.72 to 60.96 cm	DesMoines	NA	NA	NA	NA	NA	NA	NA	NA	NA	NA	NA	NA	NA
33527	9/20/2012	inventory_date	White ash	Fraxinus americana	Earlham	Iowa	-94.11721567	41.49464367	green_space	No lines	good	naturally_occurring	0 to 15.24 cm	DesMoines	NA	NA	NA	NA	NA	NA	NA	NA	NA	NA	NA	NA	NA
33528	10/1/2012	inventory_date	Northern red oak	Quercus rubra	Earlham	Iowa	-94.12471333	41.497572	green_space	No lines	good	naturally_occurring	0 to 15.24 cm	DesMoines	NA	NA	NA	NA	NA	NA	NA	NA	NA	NA	NA	NA	NA
33529	9/20/2012	inventory_date	Sugar maple	Acer saccharum	Earlham	Iowa	-94.118515	41.49214267	green_space	No lines	good	naturally_occurring	45.72 to 60.96 cm	DesMoines	NA	NA	NA	NA	NA	NA	NA	NA	NA	NA	NA	NA	NA
33530	9/19/2012	inventory_date	Pear	Pyrus	Earlham	Iowa	-94.11540167	41.49319233	green_space	No lines	good	no_info	0 to 15.24 cm	DesMoines	NA	NA	NA	NA	NA	NA	NA	NA	NA	NA	NA	NA	NA
33531	9/20/2012	inventory_date	Green ash	Fraxinus pennsylvanica	Earlham	Iowa	-94.11859567	41.49534833	green_space	No lines	good	naturally_occurring	30.48 to 45.72 cm	DesMoines	NA	NA	NA	NA	NA	NA	NA	NA	NA	NA	NA	NA	NA
33532	9/27/2012	inventory_date	Sugar maple	Acer saccharum	Earlham	Iowa	-94.119977	41.494008	green_space	No lines	good	naturally_occurring	60.96 to 76.2 cm	DesMoines	NA	NA	NA	NA	NA	NA	NA	NA	NA	NA	NA	NA	NA
33533	9/24/2012	inventory_date	Northern red oak	Quercus rubra	Earlham	Iowa	-94.12001733	41.49191533	green_space	No lines	good	naturally_occurring	0 to 15.24 cm	DesMoines	NA	NA	NA	NA	NA	NA	NA	NA	NA	NA	NA	NA	NA
33534	9/24/2012	inventory_date	Green ash	Fraxinus pennsylvanica	Earlham	Iowa	-94.11901667	41.492727	green_space	No lines	poor	naturally_occurring	more than 76.2 cm	DesMoines	NA	NA	NA	NA	NA	NA	NA	NA	NA	NA	NA	NA	NA
33535	9/24/2012	inventory_date	Apple	Malus	Earlham	Iowa	-94.118787	41.49172833	green_space	Yes and not conflicting	good	no_info	0 to 15.24 cm	DesMoines	NA	NA	NA	NA	NA	NA	NA	NA	NA	NA	NA	NA	NA
33536	10/1/2012	inventory_date	Northern red oak	Quercus rubra	Earlham	Iowa	-94.125587	41.49759767	green_space	No lines	good	naturally_occurring	0 to 15.24 cm	DesMoines	NA	NA	NA	NA	NA	NA	NA	NA	NA	NA	NA	NA	NA
33537	9/28/2012	inventory_date	Apple	Malus	Earlham	Iowa	-94.12290433	41.493706	green_space	Yes and not conflicting	good	no_info	0 to 15.24 cm	DesMoines	NA	NA	NA	NA	NA	NA	NA	NA	NA	NA	NA	NA	NA
33538	9/27/2012	inventory_date	Sugar maple	Acer saccharum	Earlham	Iowa	-94.11998633	41.49455567	green_space	Yes and conflicting	good	naturally_occurring	45.72 to 60.96 cm	DesMoines	NA	NA	NA	NA	NA	NA	NA	NA	NA	NA	NA	NA	NA
33539	9/27/2012	inventory_date	Northern hackberry	Celtis occidentalis	Earlham	Iowa	-94.12159567	41.49275667	green_space	No lines	fair	naturally_occurring	45.72 to 60.96 cm	DesMoines	NA	NA	NA	NA	NA	NA	NA	NA	NA	NA	NA	NA	NA
33540	9/24/2012	inventory_date	Sugar maple	Acer saccharum	Earlham	Iowa	-94.118427	41.49155033	green_space	No lines	good	naturally_occurring	60.96 to 76.2 cm	DesMoines	NA	NA	NA	NA	NA	NA	NA	NA	NA	NA	NA	NA	NA
33697	4/17/2012	inventory_date	American elm	Ulmus americana	Baxter	Iowa	-93.148625	41.827475	green_space	No lines	fair	naturally_occurring	30.48 to 45.72 cm	DesMoines	NA	NA	NA	NA	NA	NA	NA	NA	NA	NA	NA	NA	NA
33698	4/17/2012	inventory_date	Silver maple	Acer saccharinum	Baxter	Iowa	-93.150039	41.82732767	green_space	No lines	good	naturally_occurring	30.48 to 45.72 cm	DesMoines	NA	NA	NA	NA	NA	NA	NA	NA	NA	NA	NA	NA	NA
33699	4/22/2012	inventory_date	Sugar maple	Acer saccharum	Baxter	Iowa	-93.15348167	41.81932	green_space	No lines	good	naturally_occurring	0 to 15.24 cm	DesMoines	NA	NA	NA	NA	NA	NA	NA	NA	NA	NA	NA	NA	NA
33700	4/19/2012	inventory_date	Sugar maple	Acer saccharum	Baxter	Iowa	-93.15507633	41.819628	green_space	No lines	good	naturally_occurring	45.72 to 60.96 cm	DesMoines	NA	NA	NA	NA	NA	NA	NA	NA	NA	NA	NA	NA	NA
33701	4/22/2012	inventory_date	Sugar maple	Acer saccharum	Baxter	Iowa	-93.15292333	41.81964633	green_space	No lines	good	naturally_occurring	30.48 to 45.72 cm	DesMoines	NA	NA	NA	NA	NA	NA	NA	NA	NA	NA	NA	NA	NA
33702	4/17/2012	inventory_date	Sugar maple	Acer saccharum	Baxter	Iowa	-93.149444	41.82767367	green_space	No lines	fair	naturally_occurring	30.48 to 45.72 cm	DesMoines	NA	NA	NA	NA	NA	NA	NA	NA	NA	NA	NA	NA	NA
33703	4/22/2012	inventory_date	Northern hackberry	Celtis occidentalis	Baxter	Iowa	-93.14957933	41.82833433	green_space	No lines	good	naturally_occurring	more than 76.2 cm	DesMoines	NA	NA	NA	NA	NA	NA	NA	NA	NA	NA	NA	NA	NA
33704	4/19/2012	inventory_date	Sugar maple	Acer saccharum	Baxter	Iowa	-93.15303933	41.81861733	green_space	No lines	good	naturally_occurring	15.24 to 30.48 cm	DesMoines	NA	NA	NA	NA	NA	NA	NA	NA	NA	NA	NA	NA	NA
33705	4/22/2012	inventory_date	Sugar maple	Acer saccharum	Baxter	Iowa	-93.153343	41.81963867	green_space	No lines	fair	naturally_occurring	30.48 to 45.72 cm	DesMoines	NA	NA	NA	NA	NA	NA	NA	NA	NA	NA	NA	NA	NA
33752	6/1/2013	inventory_date	Black walnut	Juglans nigra	De Soto	Iowa	-94.01089021	41.52711193	green_space	No lines	fair	naturally_occurring	30.48 to 45.72 cm	DesMoines	NA	NA	NA	NA	NA	NA	NA	NA	NA	NA	NA	NA	NA
33753	6/1/2013	inventory_date	Black walnut	Juglans nigra	De Soto	Iowa	-94.01052511	41.52691015	green_space	No lines	good	naturally_occurring	60.96 to 76.2 cm	DesMoines	NA	NA	NA	NA	NA	NA	NA	NA	NA	NA	NA	NA	NA
33754	6/1/2013	inventory_date	Eastern cottonwood	Populus deltoides	De Soto	Iowa	-94.01044746	41.52714673	green_space	No lines	good	naturally_occurring	more than 76.2 cm	DesMoines	NA	NA	NA	NA	NA	NA	NA	NA	NA	NA	NA	NA	NA
33851	10/1/2012	inventory_date	Northern red oak	Quercus rubra	Earlham	Iowa	-94.126281	41.49760933	green_space	No lines	good	naturally_occurring	0 to 15.24 cm	DesMoines	NA	NA	NA	NA	NA	NA	NA	NA	NA	NA	NA	NA	NA
33852	9/28/2012	inventory_date	Silver maple	Acer saccharinum	Earlham	Iowa	-94.12575367	41.494475	green_space	No lines	good	naturally_occurring	60.96 to 76.2 cm	DesMoines	NA	NA	NA	NA	NA	NA	NA	NA	NA	NA	NA	NA	NA
33853	9/28/2012	inventory_date	Mountain ash	Sorbus	Earlham	Iowa	-94.12158233	41.495159	green_space	Yes and not conflicting	poor	no_info	15.24 to 30.48 cm	DesMoines	NA	NA	NA	NA	NA	NA	NA	NA	NA	NA	NA	NA	NA
33854	9/19/2012	inventory_date	Sumac	Rhus	Earlham	Iowa	-94.12649367	41.49013767	green_space	No lines	good	no_info	0 to 15.24 cm	DesMoines	NA	NA	NA	NA	NA	NA	NA	NA	NA	NA	NA	NA	NA
33855	9/28/2012	inventory_date	Apple	Malus	Earlham	Iowa	-94.12310433	41.49386533	green_space	No lines	good	no_info	0 to 15.24 cm	DesMoines	NA	NA	NA	NA	NA	NA	NA	NA	NA	NA	NA	NA	NA
33856	10/1/2012	inventory_date	Red maple	Acer rubrum	Earlham	Iowa	-94.12489667	41.492625	green_space	No lines	good	naturally_occurring	15.24 to 30.48 cm	DesMoines	NA	NA	NA	NA	NA	NA	NA	NA	NA	NA	NA	NA	NA
33857	9/24/2012	inventory_date	Swamp white oak	Quercus bicolor	Earlham	Iowa	-94.125728	41.49159	green_space	No lines	good	naturally_occurring	15.24 to 30.48 cm	DesMoines	NA	NA	NA	NA	NA	NA	NA	NA	NA	NA	NA	NA	NA
33858	9/20/2012	inventory_date	Northern hackberry	Celtis occidentalis	Earlham	Iowa	-94.11873567	41.496001	green_space	No lines	good	naturally_occurring	60.96 to 76.2 cm	DesMoines	NA	NA	NA	NA	NA	NA	NA	NA	NA	NA	NA	NA	NA
33860	3/12/2012	inventory_date	American sycamore	Platanus occidentalis	Mitchellville	Iowa	-93.36053367	41.66763933	green_space	No lines	good	naturally_occurring	more than 76.2 cm	DesMoines	NA	NA	NA	NA	NA	NA	NA	NA	NA	NA	NA	NA	NA
33861	3/12/2012	inventory_date	Silver maple	Acer saccharinum	Mitchellville	Iowa	-93.351378	41.66939033	green_space	0	good	naturally_occurring	more than 76.2 cm	DesMoines	NA	NA	NA	NA	NA	NA	NA	NA	NA	NA	NA	NA	NA
33862	3/12/2012	inventory_date	Northern hackberry	Celtis occidentalis	Mitchellville	Iowa	-93.36116733	41.66870867	green_space	No lines	fair	naturally_occurring	more than 76.2 cm	DesMoines	NA	NA	NA	NA	NA	NA	NA	NA	NA	NA	NA	NA	NA
33864	3/12/2012	inventory_date	Black maple	Acer nigrum	Mitchellville	Iowa	-93.359111	41.66870433	green_space	0	fair	naturally_occurring	45.72 to 60.96 cm	DesMoines	NA	NA	NA	NA	NA	NA	NA	NA	NA	NA	NA	NA	NA
33866	3/12/2012	inventory_date	Cottonwood	Populus	Mitchellville	Iowa	-93.36435467	41.669726	green_space	No lines	poor	no_info	more than 76.2 cm	DesMoines	NA	NA	NA	NA	NA	NA	NA	NA	NA	NA	NA	NA	NA
33867	3/12/2012	inventory_date	Green ash	Fraxinus pennsylvanica	Mitchellville	Iowa	-93.35168833	41.669229	green_space	0	good	naturally_occurring	15.24 to 30.48 cm	DesMoines	NA	NA	NA	NA	NA	NA	NA	NA	NA	NA	NA	NA	NA
33868	3/12/2012	inventory_date	Silver maple	Acer saccharinum	Mitchellville	Iowa	-93.365006	41.671632	green_space	No lines	fair	naturally_occurring	60.96 to 76.2 cm	DesMoines	NA	NA	NA	NA	NA	NA	NA	NA	NA	NA	NA	NA	NA
33869	3/12/2012	inventory_date	Northern hackberry	Celtis occidentalis	Mitchellville	Iowa	-93.36061233	41.67220567	green_space	No lines	poor	naturally_occurring	45.72 to 60.96 cm	DesMoines	NA	NA	NA	NA	NA	NA	NA	NA	NA	NA	NA	NA	NA
33926	4/22/2012	inventory_date	Sugar maple	Acer saccharum	Baxter	Iowa	-93.15357033	41.818922	green_space	No lines	good	naturally_occurring	0 to 15.24 cm	DesMoines	NA	NA	NA	NA	NA	NA	NA	NA	NA	NA	NA	NA	NA
33927	4/22/2012	inventory_date	Sugar maple	Acer saccharum	Baxter	Iowa	-93.15262967	41.81962667	green_space	No lines	good	naturally_occurring	30.48 to 45.72 cm	DesMoines	NA	NA	NA	NA	NA	NA	NA	NA	NA	NA	NA	NA	NA
33928	4/19/2012	inventory_date	Sugar maple	Acer saccharum	Baxter	Iowa	-93.15416967	41.81912867	green_space	No lines	fair	naturally_occurring	more than 76.2 cm	DesMoines	NA	NA	NA	NA	NA	NA	NA	NA	NA	NA	NA	NA	NA
33929	4/19/2012	inventory_date	Sugar maple	Acer saccharum	Baxter	Iowa	-93.15471867	41.81857567	green_space	No lines	dead/dying	naturally_occurring	30.48 to 45.72 cm	DesMoines	NA	NA	NA	NA	NA	NA	NA	NA	NA	NA	NA	NA	NA
33930	4/17/2012	inventory_date	Red maple	Acer rubrum	Baxter	Iowa	-93.14902033	41.82738633	green_space	No lines	fair	naturally_occurring	15.24 to 30.48 cm	DesMoines	NA	NA	NA	NA	NA	NA	NA	NA	NA	NA	NA	NA	NA
33931	4/22/2012	inventory_date	Eastern red cedar	Juniperus virginiana	Baxter	Iowa	-93.145637	41.820947	green_space	Yes and conflicting	good	naturally_occurring	15.24 to 30.48 cm	DesMoines	NA	NA	NA	NA	NA	NA	NA	NA	NA	NA	NA	NA	NA
33932	4/22/2012	inventory_date	Sugar maple	Acer saccharum	Baxter	Iowa	-93.15288033	41.81982167	green_space	No lines	good	naturally_occurring	15.24 to 30.48 cm	DesMoines	NA	NA	NA	NA	NA	NA	NA	NA	NA	NA	NA	NA	NA
33995	6/1/2013	inventory_date	Boxelder	Acer negundo	De Soto	Iowa	-94.01021301	41.52779195	green_space	No lines	fair	naturally_occurring	45.72 to 60.96 cm	DesMoines	NA	NA	NA	NA	NA	NA	NA	NA	NA	NA	NA	NA	NA
33996	6/1/2013	inventory_date	Black walnut	Juglans nigra	De Soto	Iowa	-94.01101479	41.52702183	green_space	No lines	poor	naturally_occurring	30.48 to 45.72 cm	DesMoines	NA	NA	NA	NA	NA	NA	NA	NA	NA	NA	NA	NA	NA
34081	8/28/2012	inventory_date	Pin oak	Quercus palustris	Van Meter	Iowa	-93.95746367	41.531255	green_space	No lines	good	naturally_occurring	NA	DesMoines	NA	NA	NA	NA	NA	NA	NA	NA	NA	NA	NA	NA	NA
34082	8/28/2012	inventory_date	Maple	Acer	Van Meter	Iowa	-93.95776433	41.53298933	green_space	No lines	fair	no_info	60.96 to 76.2 cm	DesMoines	NA	NA	NA	NA	NA	NA	NA	NA	NA	NA	NA	NA	NA
34083	8/28/2012	inventory_date	Green ash	Fraxinus pennsylvanica	Van Meter	Iowa	-93.95510433	41.53221133	green_space	No lines	fair	naturally_occurring	45.72 to 60.96 cm	DesMoines	NA	NA	NA	NA	NA	NA	NA	NA	NA	NA	NA	NA	NA
34084	9/7/2012	inventory_date	Black walnut	Juglans nigra	Bayard	Iowa	-94.56131967	41.854911	green_space	Yes and not conflicting	good	naturally_occurring	30.48 to 45.72 cm	DesMoines	NA	NA	NA	NA	NA	NA	NA	NA	NA	NA	NA	NA	NA
34085	9/7/2012	inventory_date	Norway maple	Acer platanoides	Bayard	Iowa	-94.556537	41.85038567	green_space	No lines	fair	introduced	60.96 to 76.2 cm	DesMoines	NA	NA	NA	NA	NA	NA	NA	NA	NA	NA	NA	NA	NA
34086	9/7/2012	inventory_date	Northern hackberry	Celtis occidentalis	Bayard	Iowa	-94.560619	41.849252	green_space	No lines	fair	naturally_occurring	45.72 to 60.96 cm	DesMoines	NA	NA	NA	NA	NA	NA	NA	NA	NA	NA	NA	NA	NA
34087	9/7/2012	inventory_date	NA	NA	Bayard	Iowa	-94.55805167	41.85482433	green_space	No lines	good	no_info	30.48 to 45.72 cm	DesMoines	NA	NA	NA	NA	NA	NA	NA	NA	NA	NA	NA	NA	NA
34088	9/7/2012	inventory_date	Silver maple	Acer saccharinum	Bayard	Iowa	-94.55709167	41.850783	green_space	No lines	good	naturally_occurring	15.24 to 30.48 cm	DesMoines	NA	NA	NA	NA	NA	NA	NA	NA	NA	NA	NA	NA	NA
34089	9/7/2012	inventory_date	Silver maple	Acer saccharinum	Bayard	Iowa	-94.559255	41.85061834	green_space	No lines	good	naturally_occurring	30.48 to 45.72 cm	DesMoines	NA	NA	NA	NA	NA	NA	NA	NA	NA	NA	NA	NA	NA
34090	9/19/2012	inventory_date	Apple	Malus	Earlham	Iowa	-94.11483567	41.49279967	green_space	No lines	good	no_info	0 to 15.24 cm	DesMoines	NA	NA	NA	NA	NA	NA	NA	NA	NA	NA	NA	NA	NA
34091	9/20/2012	inventory_date	Sugar maple	Acer saccharum	Earlham	Iowa	-94.11844267	41.49342033	green_space	No lines	good	naturally_occurring	60.96 to 76.2 cm	DesMoines	NA	NA	NA	NA	NA	NA	NA	NA	NA	NA	NA	NA	NA
34128	3/12/2012	inventory_date	Silver maple	Acer saccharinum	Mitchellville	Iowa	-93.351484	41.66873067	green_space	No lines	poor	naturally_occurring	more than 76.2 cm	DesMoines	NA	NA	NA	NA	NA	NA	NA	NA	NA	NA	NA	NA	NA
34129	3/12/2012	inventory_date	Norway maple	Acer platanoides	Mitchellville	Iowa	-93.35886733	41.671051	green_space	No lines	fair	introduced	30.48 to 45.72 cm	DesMoines	NA	NA	NA	NA	NA	NA	NA	NA	NA	NA	NA	NA	NA
34132	9/29/2012	inventory_date	Tulip tree	Liriodendron tulipifera	Mitchellville	Iowa	-93.352906	41.66986233	green_space	No lines	good	introduced	more than 76.2 cm	DesMoines	NA	NA	NA	NA	NA	NA	NA	NA	NA	NA	NA	NA	NA
34133	9/29/2012	inventory_date	NA	NA	Mitchellville	Iowa	-93.35368533	41.668685	green_space	No lines	good	no_info	0 to 15.24 cm	DesMoines	NA	NA	NA	NA	NA	NA	NA	NA	NA	NA	NA	NA	NA
34134	9/29/2012	inventory_date	American sycamore	Platanus occidentalis	Mitchellville	Iowa	-93.355794	41.669868	green_space	No lines	fair	naturally_occurring	30.48 to 45.72 cm	DesMoines	NA	NA	NA	NA	NA	NA	NA	NA	NA	NA	NA	NA	NA
34135	9/29/2012	inventory_date	Silver maple	Acer saccharinum	Mitchellville	Iowa	-93.35552533	41.66975767	green_space	Yes and conflicting	good	naturally_occurring	NA	DesMoines	NA	NA	NA	NA	NA	NA	NA	NA	NA	NA	NA	NA	NA
34136	10/5/2012	inventory_date	Silver maple	Acer saccharinum	Panora	Iowa	-94.36267967	41.69101533	green_space	No lines	good	naturally_occurring	30.48 to 45.72 cm	DesMoines	NA	NA	NA	NA	NA	NA	NA	NA	NA	NA	NA	NA	NA
34137	10/5/2012	inventory_date	Green ash	Fraxinus pennsylvanica	Panora	Iowa	-94.36418167	41.689538	green_space	No lines	good	naturally_occurring	30.48 to 45.72 cm	DesMoines	NA	NA	NA	NA	NA	NA	NA	NA	NA	NA	NA	NA	NA
34138	10/8/2012	inventory_date	Green ash	Fraxinus pennsylvanica	Panora	Iowa	-94.364309	41.69303467	green_space	No lines	good	naturally_occurring	30.48 to 45.72 cm	DesMoines	NA	NA	NA	NA	NA	NA	NA	NA	NA	NA	NA	NA	NA
34139	10/8/2012	inventory_date	Sugar maple	Acer saccharum	Panora	Iowa	-94.36829734	41.69286	green_space	No lines	fair	naturally_occurring	60.96 to 76.2 cm	DesMoines	NA	NA	NA	NA	NA	NA	NA	NA	NA	NA	NA	NA	NA
34140	10/5/2012	inventory_date	Black walnut	Juglans nigra	Panora	Iowa	-94.363339	41.68935833	green_space	No lines	good	naturally_occurring	more than 76.2 cm	DesMoines	NA	NA	NA	NA	NA	NA	NA	NA	NA	NA	NA	NA	NA
34141	10/8/2012	inventory_date	Sugar maple	Acer saccharum	Panora	Iowa	-94.3632	41.692721	green_space	No lines	good	naturally_occurring	0 to 15.24 cm	DesMoines	NA	NA	NA	NA	NA	NA	NA	NA	NA	NA	NA	NA	NA
34142	10/5/2012	inventory_date	Green ash	Fraxinus pennsylvanica	Panora	Iowa	-94.361067	41.690722	green_space	No lines	good	naturally_occurring	30.48 to 45.72 cm	DesMoines	NA	NA	NA	NA	NA	NA	NA	NA	NA	NA	NA	NA	NA
34143	10/5/2012	inventory_date	Sugar maple	Acer saccharum	Panora	Iowa	-94.36741	41.68935267	green_space	No lines	good	naturally_occurring	60.96 to 76.2 cm	DesMoines	NA	NA	NA	NA	NA	NA	NA	NA	NA	NA	NA	NA	NA
34144	10/3/2012	inventory_date	Pin oak	Quercus palustris	Panora	Iowa	-94.36293733	41.69205033	green_space	No lines	good	naturally_occurring	45.72 to 60.96 cm	DesMoines	NA	NA	NA	NA	NA	NA	NA	NA	NA	NA	NA	NA	NA
34145	10/5/2012	inventory_date	Sugar maple	Acer saccharum	Panora	Iowa	-94.367435	41.690507	green_space	No lines	good	naturally_occurring	45.72 to 60.96 cm	DesMoines	NA	NA	NA	NA	NA	NA	NA	NA	NA	NA	NA	NA	NA
34146	10/8/2012	inventory_date	Silver maple	Acer saccharinum	Panora	Iowa	-94.367743	41.69404167	green_space	No lines	good	naturally_occurring	60.96 to 76.2 cm	DesMoines	NA	NA	NA	NA	NA	NA	NA	NA	NA	NA	NA	NA	NA
34166	8/17/2012	inventory_date	Red maple	Acer rubrum	Dexter	Iowa	-94.22793067	41.51306967	green_space	Yes and not conflicting	fair	naturally_occurring	0 to 15.24 cm	DesMoines	NA	NA	NA	NA	NA	NA	NA	NA	NA	NA	NA	NA	NA
34167	8/16/2012	inventory_date	Silver maple	Acer saccharinum	Dexter	Iowa	-94.224152	41.51705	green_space	Yes and not conflicting	good	naturally_occurring	NA	DesMoines	NA	NA	NA	NA	NA	NA	NA	NA	NA	NA	NA	NA	NA
34168	8/16/2012	inventory_date	Honeylocust	Gleditsia triacanthos	Dexter	Iowa	-94.223445	41.51872267	green_space	No lines	good	naturally_occurring	60.96 to 76.2 cm	DesMoines	NA	NA	NA	NA	NA	NA	NA	NA	NA	NA	NA	NA	NA
34169	8/17/2012	inventory_date	Ash	Fraxinus	Dexter	Iowa	-94.232024	41.517025	green_space	No lines	good	no_info	15.24 to 30.48 cm	DesMoines	NA	NA	NA	NA	NA	NA	NA	NA	NA	NA	NA	NA	NA
34170	8/20/2012	inventory_date	Sugar maple	Acer saccharum	Dexter	Iowa	-94.228965	41.51804834	green_space	No lines	good	naturally_occurring	45.72 to 60.96 cm	DesMoines	NA	NA	NA	NA	NA	NA	NA	NA	NA	NA	NA	NA	NA
34171	8/16/2012	inventory_date	Sugar maple	Acer saccharum	Dexter	Iowa	-94.22718667	41.519038	green_space	No lines	good	naturally_occurring	60.96 to 76.2 cm	DesMoines	NA	NA	NA	NA	NA	NA	NA	NA	NA	NA	NA	NA	NA
34172	8/16/2012	inventory_date	Ash	Fraxinus	Dexter	Iowa	-94.22249233	41.51687467	green_space	No lines	good	no_info	15.24 to 30.48 cm	DesMoines	NA	NA	NA	NA	NA	NA	NA	NA	NA	NA	NA	NA	NA
34173	8/17/2012	inventory_date	Northern hackberry	Celtis occidentalis	Dexter	Iowa	-94.232148	41.51716933	green_space	No lines	good	naturally_occurring	15.24 to 30.48 cm	DesMoines	NA	NA	NA	NA	NA	NA	NA	NA	NA	NA	NA	NA	NA
34174	8/17/2012	inventory_date	Norway maple	Acer platanoides	Dexter	Iowa	-94.22997	41.51615034	green_space	No lines	fair	introduced	0 to 15.24 cm	DesMoines	NA	NA	NA	NA	NA	NA	NA	NA	NA	NA	NA	NA	NA
34175	8/20/2012	inventory_date	Apple	Malus	Dexter	Iowa	-94.23190367	41.51805	green_space	No lines	good	no_info	15.24 to 30.48 cm	DesMoines	NA	NA	NA	NA	NA	NA	NA	NA	NA	NA	NA	NA	NA
34176	8/17/2012	inventory_date	Ash	Fraxinus	Dexter	Iowa	-94.22915333	41.516058	green_space	No lines	good	no_info	60.96 to 76.2 cm	DesMoines	NA	NA	NA	NA	NA	NA	NA	NA	NA	NA	NA	NA	NA
34177	8/20/2012	inventory_date	Apple	Malus	Dexter	Iowa	-94.22981567	41.51738933	green_space	Yes and conflicting	good	no_info	0 to 15.24 cm	DesMoines	NA	NA	NA	NA	NA	NA	NA	NA	NA	NA	NA	NA	NA
34178	8/17/2012	inventory_date	Littleleaf linden	Tilia cordata	Dexter	Iowa	-94.22976633	41.51599433	green_space	No lines	good	introduced	0 to 15.24 cm	DesMoines	NA	NA	NA	NA	NA	NA	NA	NA	NA	NA	NA	NA	NA
34179	8/17/2012	inventory_date	Black walnut	Juglans nigra	Dexter	Iowa	-94.23028967	41.514445	green_space	Yes and conflicting	good	naturally_occurring	15.24 to 30.48 cm	DesMoines	NA	NA	NA	NA	NA	NA	NA	NA	NA	NA	NA	NA	NA
34180	8/16/2012	inventory_date	Ash	Fraxinus	Dexter	Iowa	-94.22580567	41.515874	green_space	No lines	good	no_info	30.48 to 45.72 cm	DesMoines	NA	NA	NA	NA	NA	NA	NA	NA	NA	NA	NA	NA	NA
34261	9/27/2012	inventory_date	Silver maple	Acer saccharinum	Earlham	Iowa	-94.12024133	41.493934	green_space	No lines	good	naturally_occurring	60.96 to 76.2 cm	DesMoines	NA	NA	NA	NA	NA	NA	NA	NA	NA	NA	NA	NA	NA
34262	9/27/2012	inventory_date	Sugar maple	Acer saccharum	Earlham	Iowa	-94.119663	41.493635	green_space	No lines	good	naturally_occurring	60.96 to 76.2 cm	DesMoines	NA	NA	NA	NA	NA	NA	NA	NA	NA	NA	NA	NA	NA
34263	9/20/2012	inventory_date	Pin oak	Quercus palustris	Earlham	Iowa	-94.11862833	41.49184233	green_space	No lines	good	naturally_occurring	60.96 to 76.2 cm	DesMoines	NA	NA	NA	NA	NA	NA	NA	NA	NA	NA	NA	NA	NA
34264	9/27/2012	inventory_date	Norway spruce	Picea abies	Earlham	Iowa	-94.12028	41.496065	green_space	No lines	good	introduced	30.48 to 45.72 cm	DesMoines	NA	NA	NA	NA	NA	NA	NA	NA	NA	NA	NA	NA	NA
34265	10/1/2012	inventory_date	Apple	Malus	Earlham	Iowa	-94.12407333	41.49255367	built_environment	No lines	good	no_info	0 to 15.24 cm	DesMoines	NA	NA	NA	NA	NA	NA	NA	NA	NA	NA	NA	NA	NA
34266	9/28/2012	inventory_date	Sugar maple	Acer saccharum	Earlham	Iowa	-94.12141233	41.49468533	green_space	Yes and not conflicting	good	naturally_occurring	60.96 to 76.2 cm	DesMoines	NA	NA	NA	NA	NA	NA	NA	NA	NA	NA	NA	NA	NA
34267	9/28/2012	inventory_date	Black walnut	Juglans nigra	Earlham	Iowa	-94.12970833	41.49431467	green_space	No lines	good	naturally_occurring	30.48 to 45.72 cm	DesMoines	NA	NA	NA	NA	NA	NA	NA	NA	NA	NA	NA	NA	NA
34268	9/19/2012	inventory_date	Apple	Malus	Earlham	Iowa	-94.12061733	41.49165367	green_space	Yes and not conflicting	good	no_info	0 to 15.24 cm	DesMoines	NA	NA	NA	NA	NA	NA	NA	NA	NA	NA	NA	NA	NA
34269	9/20/2012	inventory_date	Sugar maple	Acer saccharum	Earlham	Iowa	-94.11813467	41.49275334	green_space	No lines	poor	naturally_occurring	more than 76.2 cm	DesMoines	NA	NA	NA	NA	NA	NA	NA	NA	NA	NA	NA	NA	NA
34270	9/19/2012	inventory_date	Pear	Pyrus	Earlham	Iowa	-94.11562767	41.493161	green_space	No lines	good	no_info	0 to 15.24 cm	DesMoines	NA	NA	NA	NA	NA	NA	NA	NA	NA	NA	NA	NA	NA
34271	9/28/2012	inventory_date	Apple	Malus	Earlham	Iowa	-94.12293667	41.495247	green_space	Yes and not conflicting	good	no_info	0 to 15.24 cm	DesMoines	NA	NA	NA	NA	NA	NA	NA	NA	NA	NA	NA	NA	NA
34272	9/28/2012	inventory_date	Apple	Malus	Earlham	Iowa	-94.12453	41.49384067	green_space	Yes and not conflicting	good	no_info	0 to 15.24 cm	DesMoines	NA	NA	NA	NA	NA	NA	NA	NA	NA	NA	NA	NA	NA
34273	9/28/2012	inventory_date	Apple	Malus	Earlham	Iowa	-94.122537	41.494333	green_space	Yes and conflicting	good	no_info	0 to 15.24 cm	DesMoines	NA	NA	NA	NA	NA	NA	NA	NA	NA	NA	NA	NA	NA
34274	9/19/2012	inventory_date	Apple	Malus	Earlham	Iowa	-94.120925	41.491611	green_space	No lines	good	no_info	0 to 15.24 cm	DesMoines	NA	NA	NA	NA	NA	NA	NA	NA	NA	NA	NA	NA	NA
34275	9/28/2012	inventory_date	Apple	Malus	Earlham	Iowa	-94.12294734	41.49310234	green_space	Yes and conflicting	good	no_info	15.24 to 30.48 cm	DesMoines	NA	NA	NA	NA	NA	NA	NA	NA	NA	NA	NA	NA	NA
34276	9/28/2012	inventory_date	Red maple	Acer rubrum	Earlham	Iowa	-94.12310833	41.49552334	green_space	No lines	fair	naturally_occurring	0 to 15.24 cm	DesMoines	NA	NA	NA	NA	NA	NA	NA	NA	NA	NA	NA	NA	NA
34277	9/28/2012	inventory_date	Green ash	Fraxinus pennsylvanica	Earlham	Iowa	-94.12358	41.49448667	green_space	No lines	good	naturally_occurring	30.48 to 45.72 cm	DesMoines	NA	NA	NA	NA	NA	NA	NA	NA	NA	NA	NA	NA	NA
34278	9/28/2012	inventory_date	Sugar maple	Acer saccharum	Earlham	Iowa	-94.12686467	41.49264567	green_space	No lines	good	naturally_occurring	60.96 to 76.2 cm	DesMoines	NA	NA	NA	NA	NA	NA	NA	NA	NA	NA	NA	NA	NA
34279	10/1/2012	inventory_date	Northern red oak	Quercus rubra	Earlham	Iowa	-94.125966	41.49762267	green_space	No lines	good	naturally_occurring	0 to 15.24 cm	DesMoines	NA	NA	NA	NA	NA	NA	NA	NA	NA	NA	NA	NA	NA
34280	6/1/2013	inventory_date	Black walnut	Juglans nigra	De Soto	Iowa	-94.01037591	41.52698995	green_space	No lines	poor	naturally_occurring	30.48 to 45.72 cm	DesMoines	NA	NA	NA	NA	NA	NA	NA	NA	NA	NA	NA	NA	NA
34281	6/1/2013	inventory_date	Black walnut	Juglans nigra	De Soto	Iowa	-94.01041554	41.53062913	green_space	No lines	good	naturally_occurring	60.96 to 76.2 cm	DesMoines	NA	NA	NA	NA	NA	NA	NA	NA	NA	NA	NA	NA	NA
34447	8/28/2012	inventory_date	Sugar maple	Acer saccharum	Van Meter	Iowa	-93.95463	41.531461	green_space	Yes and conflicting	fair	naturally_occurring	more than 76.2 cm	DesMoines	NA	NA	NA	NA	NA	NA	NA	NA	NA	NA	NA	NA	NA
34448	8/28/2012	inventory_date	Sugar maple	Acer saccharum	Van Meter	Iowa	-93.95644333	41.533161	green_space	No lines	poor	naturally_occurring	30.48 to 45.72 cm	DesMoines	NA	NA	NA	NA	NA	NA	NA	NA	NA	NA	NA	NA	NA
34449	8/28/2012	inventory_date	Norway maple	Acer platanoides	Van Meter	Iowa	-93.95630933	41.53299533	green_space	No lines	poor	introduced	30.48 to 45.72 cm	DesMoines	NA	NA	NA	NA	NA	NA	NA	NA	NA	NA	NA	NA	NA
34450	9/7/2012	inventory_date	Sugar maple	Acer saccharum	Bayard	Iowa	-94.55837367	41.855602	green_space	Yes and not conflicting	fair	naturally_occurring	45.72 to 60.96 cm	DesMoines	NA	NA	NA	NA	NA	NA	NA	NA	NA	NA	NA	NA	NA
34451	9/7/2012	inventory_date	NA	NA	Bayard	Iowa	-94.559122	41.850817	green_space	No lines	good	no_info	30.48 to 45.72 cm	DesMoines	NA	NA	NA	NA	NA	NA	NA	NA	NA	NA	NA	NA	NA
34452	9/7/2012	inventory_date	Black walnut	Juglans nigra	Bayard	Iowa	-94.55941333	41.850666	green_space	Yes and not conflicting	good	naturally_occurring	45.72 to 60.96 cm	DesMoines	NA	NA	NA	NA	NA	NA	NA	NA	NA	NA	NA	NA	NA
34453	9/7/2012	inventory_date	Silver maple	Acer saccharinum	Bayard	Iowa	-94.556612	41.85026467	green_space	No lines	good	naturally_occurring	45.72 to 60.96 cm	DesMoines	NA	NA	NA	NA	NA	NA	NA	NA	NA	NA	NA	NA	NA
34454	9/7/2012	inventory_date	Norway maple	Acer platanoides	Bayard	Iowa	-94.55930667	41.85147333	green_space	No lines	poor	introduced	45.72 to 60.96 cm	DesMoines	NA	NA	NA	NA	NA	NA	NA	NA	NA	NA	NA	NA	NA
34455	9/20/2012	inventory_date	White ash	Fraxinus americana	Earlham	Iowa	-94.11730733	41.49506867	green_space	No lines	good	naturally_occurring	15.24 to 30.48 cm	DesMoines	NA	NA	NA	NA	NA	NA	NA	NA	NA	NA	NA	NA	NA
34456	9/27/2012	inventory_date	Norway spruce	Picea abies	Earlham	Iowa	-94.120166	41.49603633	green_space	No lines	good	introduced	15.24 to 30.48 cm	DesMoines	NA	NA	NA	NA	NA	NA	NA	NA	NA	NA	NA	NA	NA
34457	9/28/2012	inventory_date	Norway maple	Acer platanoides	Earlham	Iowa	-94.121438	41.49394333	green_space	Yes and not conflicting	good	introduced	45.72 to 60.96 cm	DesMoines	NA	NA	NA	NA	NA	NA	NA	NA	NA	NA	NA	NA	NA
34458	10/1/2012	inventory_date	Apple	Malus	Earlham	Iowa	-94.12320833	41.498094	green_space	Yes and not conflicting	good	no_info	0 to 15.24 cm	DesMoines	NA	NA	NA	NA	NA	NA	NA	NA	NA	NA	NA	NA	NA
34459	9/20/2012	inventory_date	Sugar maple	Acer saccharum	Earlham	Iowa	-94.118388	41.49277367	green_space	No lines	good	naturally_occurring	60.96 to 76.2 cm	DesMoines	NA	NA	NA	NA	NA	NA	NA	NA	NA	NA	NA	NA	NA
34479	10/5/2012	inventory_date	Sugar maple	Acer saccharum	Panora	Iowa	-94.36730867	41.68922667	green_space	No lines	fair	naturally_occurring	45.72 to 60.96 cm	DesMoines	NA	NA	NA	NA	NA	NA	NA	NA	NA	NA	NA	NA	NA
34480	10/3/2012	inventory_date	Apple	Malus	Panora	Iowa	-94.35957833	41.695055	green_space	No lines	good	no_info	0 to 15.24 cm	DesMoines	NA	NA	NA	NA	NA	NA	NA	NA	NA	NA	NA	NA	NA
34481	10/3/2012	inventory_date	Norway maple	Acer platanoides	Panora	Iowa	-94.36228667	41.69279567	green_space	No lines	fair	introduced	30.48 to 45.72 cm	DesMoines	NA	NA	NA	NA	NA	NA	NA	NA	NA	NA	NA	NA	NA
34482	10/5/2012	inventory_date	Green ash	Fraxinus pennsylvanica	Panora	Iowa	-94.36978	41.68949167	green_space	Yes and not conflicting	fair	naturally_occurring	60.96 to 76.2 cm	DesMoines	NA	NA	NA	NA	NA	NA	NA	NA	NA	NA	NA	NA	NA
34643	9/28/2012	inventory_date	Norway maple	Acer platanoides	Earlham	Iowa	-94.12307633	41.49280167	green_space	No lines	good	introduced	45.72 to 60.96 cm	DesMoines	NA	NA	NA	NA	NA	NA	NA	NA	NA	NA	NA	NA	NA
34644	10/1/2012	inventory_date	Green ash	Fraxinus pennsylvanica	Earlham	Iowa	-94.12492933	41.49617667	green_space	No lines	good	naturally_occurring	45.72 to 60.96 cm	DesMoines	NA	NA	NA	NA	NA	NA	NA	NA	NA	NA	NA	NA	NA
34645	9/28/2012	inventory_date	Pear	Pyrus	Earlham	Iowa	-94.12822833	41.49609067	green_space	Yes and not conflicting	good	no_info	0 to 15.24 cm	DesMoines	NA	NA	NA	NA	NA	NA	NA	NA	NA	NA	NA	NA	NA
34646	10/1/2012	inventory_date	Spruce	Picea	Earlham	Iowa	-94.12477767	41.49254467	green_space	Yes and conflicting	fair	no_info	45.72 to 60.96 cm	DesMoines	NA	NA	NA	NA	NA	NA	NA	NA	NA	NA	NA	NA	NA
34647	9/28/2012	inventory_date	Sugar maple	Acer saccharum	Earlham	Iowa	-94.12139833	41.49550033	green_space	Yes and conflicting	good	naturally_occurring	60.96 to 76.2 cm	DesMoines	NA	NA	NA	NA	NA	NA	NA	NA	NA	NA	NA	NA	NA
34648	9/24/2012	inventory_date	Sugar maple	Acer saccharum	Earlham	Iowa	-94.11807133	41.49154967	green_space	No lines	fair	naturally_occurring	60.96 to 76.2 cm	DesMoines	NA	NA	NA	NA	NA	NA	NA	NA	NA	NA	NA	NA	NA
34649	10/1/2012	inventory_date	Apple	Malus	Earlham	Iowa	-94.123515	41.492698	green_space	Yes and not conflicting	good	no_info	0 to 15.24 cm	DesMoines	NA	NA	NA	NA	NA	NA	NA	NA	NA	NA	NA	NA	NA
34650	9/28/2012	inventory_date	Northern hackberry	Celtis occidentalis	Earlham	Iowa	-94.125447	41.494504	green_space	No lines	good	naturally_occurring	more than 76.2 cm	DesMoines	NA	NA	NA	NA	NA	NA	NA	NA	NA	NA	NA	NA	NA
34651	9/19/2012	inventory_date	Sugar maple	Acer saccharum	Earlham	Iowa	-94.11622367	41.49175267	green_space	Yes and not conflicting	good	naturally_occurring	45.72 to 60.96 cm	DesMoines	NA	NA	NA	NA	NA	NA	NA	NA	NA	NA	NA	NA	NA
34652	9/19/2012	inventory_date	Sugar maple	Acer saccharum	Earlham	Iowa	-94.11674667	41.491617	green_space	No lines	good	naturally_occurring	30.48 to 45.72 cm	DesMoines	NA	NA	NA	NA	NA	NA	NA	NA	NA	NA	NA	NA	NA
34653	9/27/2012	inventory_date	Norway maple	Acer platanoides	Earlham	Iowa	-94.119922	41.496068	green_space	No lines	poor	introduced	more than 76.2 cm	DesMoines	NA	NA	NA	NA	NA	NA	NA	NA	NA	NA	NA	NA	NA
34654	3/12/2012	inventory_date	Green ash	Fraxinus pennsylvanica	Mitchellville	Iowa	-93.35819967	41.66797433	built_environment	No lines	good	naturally_occurring	45.72 to 60.96 cm	DesMoines	NA	NA	NA	NA	NA	NA	NA	NA	NA	NA	NA	NA	NA
34655	3/12/2012	inventory_date	Green ash	Fraxinus pennsylvanica	Mitchellville	Iowa	-93.35791633	41.66827267	built_environment	No lines	fair	naturally_occurring	30.48 to 45.72 cm	DesMoines	NA	NA	NA	NA	NA	NA	NA	NA	NA	NA	NA	NA	NA
34656	3/12/2012	inventory_date	Green ash	Fraxinus pennsylvanica	Mitchellville	Iowa	-93.358177	41.66821667	built_environment	Yes and conflicting	good	naturally_occurring	30.48 to 45.72 cm	DesMoines	NA	NA	NA	NA	NA	NA	NA	NA	NA	NA	NA	NA	NA
34657	3/12/2012	inventory_date	Green ash	Fraxinus pennsylvanica	Mitchellville	Iowa	-93.35788533	41.66879267	built_environment	No lines	fair	naturally_occurring	30.48 to 45.72 cm	DesMoines	NA	NA	NA	NA	NA	NA	NA	NA	NA	NA	NA	NA	NA
34658	3/12/2012	inventory_date	Black walnut	Juglans nigra	Mitchellville	Iowa	-93.36769067	41.67165033	green_space	Yes and conflicting	good	naturally_occurring	30.48 to 45.72 cm	DesMoines	NA	NA	NA	NA	NA	NA	NA	NA	NA	NA	NA	NA	NA
34659	3/12/2012	inventory_date	Siberian elm	Ulmus pumila	Mitchellville	Iowa	-93.360785	41.665957	green_space	Yes and not conflicting	good	introduced	60.96 to 76.2 cm	DesMoines	NA	NA	NA	NA	NA	NA	NA	NA	NA	NA	NA	NA	NA
34789	9/27/2012	inventory_date	White ash	Fraxinus americana	Earlham	Iowa	-94.12156133	41.49300067	green_space	No lines	good	naturally_occurring	15.24 to 30.48 cm	DesMoines	NA	NA	NA	NA	NA	NA	NA	NA	NA	NA	NA	NA	NA
34790	9/24/2012	inventory_date	Red maple	Acer rubrum	Earlham	Iowa	-94.12145233	41.49167233	green_space	No lines	good	naturally_occurring	15.24 to 30.48 cm	DesMoines	NA	NA	NA	NA	NA	NA	NA	NA	NA	NA	NA	NA	NA
34791	9/24/2012	inventory_date	Apple	Malus	Earlham	Iowa	-94.119201	41.49170867	green_space	Yes and not conflicting	good	no_info	0 to 15.24 cm	DesMoines	NA	NA	NA	NA	NA	NA	NA	NA	NA	NA	NA	NA	NA
34792	9/24/2012	inventory_date	Sugar maple	Acer saccharum	Earlham	Iowa	-94.12008967	41.491074	green_space	No lines	good	naturally_occurring	45.72 to 60.96 cm	DesMoines	NA	NA	NA	NA	NA	NA	NA	NA	NA	NA	NA	NA	NA
34793	9/19/2012	inventory_date	Red maple	Acer rubrum	Earlham	Iowa	-94.121588	41.49104267	green_space	No lines	good	naturally_occurring	15.24 to 30.48 cm	DesMoines	NA	NA	NA	NA	NA	NA	NA	NA	NA	NA	NA	NA	NA
34794	9/24/2012	inventory_date	Sugar maple	Acer saccharum	Earlham	Iowa	-94.12462467	41.49159	green_space	No lines	fair	naturally_occurring	45.72 to 60.96 cm	DesMoines	NA	NA	NA	NA	NA	NA	NA	NA	NA	NA	NA	NA	NA
34795	9/28/2012	inventory_date	Northern hackberry	Celtis occidentalis	Earlham	Iowa	-94.12586233	41.49446433	green_space	Yes and not conflicting	fair	naturally_occurring	more than 76.2 cm	DesMoines	NA	NA	NA	NA	NA	NA	NA	NA	NA	NA	NA	NA	NA
34796	10/1/2012	inventory_date	Apple	Malus	Earlham	Iowa	-94.12318567	41.49784633	green_space	Yes and not conflicting	good	no_info	0 to 15.24 cm	DesMoines	NA	NA	NA	NA	NA	NA	NA	NA	NA	NA	NA	NA	NA
34797	9/19/2012	inventory_date	Apple	Malus	Earlham	Iowa	-94.120978	41.49161467	green_space	Yes and conflicting	good	no_info	0 to 15.24 cm	DesMoines	NA	NA	NA	NA	NA	NA	NA	NA	NA	NA	NA	NA	NA
34798	9/28/2012	inventory_date	Apple	Malus	Earlham	Iowa	-94.12233867	41.49438833	green_space	Yes and conflicting	good	no_info	0 to 15.24 cm	DesMoines	NA	NA	NA	NA	NA	NA	NA	NA	NA	NA	NA	NA	NA
34799	10/1/2012	inventory_date	Northern red oak	Quercus rubra	Earlham	Iowa	-94.12375267	41.49770934	green_space	No lines	good	naturally_occurring	0 to 15.24 cm	DesMoines	NA	NA	NA	NA	NA	NA	NA	NA	NA	NA	NA	NA	NA
34800	9/27/2012	inventory_date	Swamp white oak	Quercus bicolor	Earlham	Iowa	-94.12063033	41.49357133	green_space	No lines	good	naturally_occurring	15.24 to 30.48 cm	DesMoines	NA	NA	NA	NA	NA	NA	NA	NA	NA	NA	NA	NA	NA
34801	9/24/2012	inventory_date	Sugar maple	Acer saccharum	Earlham	Iowa	-94.11928633	41.491664	green_space	Yes and not conflicting	good	naturally_occurring	45.72 to 60.96 cm	DesMoines	NA	NA	NA	NA	NA	NA	NA	NA	NA	NA	NA	NA	NA
34802	9/24/2012	inventory_date	Sugar maple	Acer saccharum	Earlham	Iowa	-94.11994867	41.49157467	green_space	Yes and conflicting	fair	naturally_occurring	45.72 to 60.96 cm	DesMoines	NA	NA	NA	NA	NA	NA	NA	NA	NA	NA	NA	NA	NA
34803	10/1/2012	inventory_date	Green ash	Fraxinus pennsylvanica	Earlham	Iowa	-94.12532933	41.49609467	green_space	No lines	good	naturally_occurring	45.72 to 60.96 cm	DesMoines	NA	NA	NA	NA	NA	NA	NA	NA	NA	NA	NA	NA	NA
34804	9/19/2012	inventory_date	Apple	Malus	Earlham	Iowa	-94.120499	41.491654	green_space	Yes and not conflicting	good	no_info	0 to 15.24 cm	DesMoines	NA	NA	NA	NA	NA	NA	NA	NA	NA	NA	NA	NA	NA
34805	9/20/2012	inventory_date	Sugar maple	Acer saccharum	Earlham	Iowa	-94.11876633	41.495013	green_space	No lines	good	naturally_occurring	60.96 to 76.2 cm	DesMoines	NA	NA	NA	NA	NA	NA	NA	NA	NA	NA	NA	NA	NA
34806	9/27/2012	inventory_date	Sugar maple	Acer saccharum	Earlham	Iowa	-94.11997267	41.49294767	green_space	No lines	fair	naturally_occurring	60.96 to 76.2 cm	DesMoines	NA	NA	NA	NA	NA	NA	NA	NA	NA	NA	NA	NA	NA
34807	9/28/2012	inventory_date	Pear	Pyrus	Earlham	Iowa	-94.122906	41.49538667	green_space	Yes and conflicting	good	no_info	45.72 to 60.96 cm	DesMoines	NA	NA	NA	NA	NA	NA	NA	NA	NA	NA	NA	NA	NA
34903	8/28/2012	inventory_date	Pin oak	Quercus palustris	Van Meter	Iowa	-93.95690467	41.53327534	green_space	Yes and conflicting	good	naturally_occurring	more than 76.2 cm	DesMoines	NA	NA	NA	NA	NA	NA	NA	NA	NA	NA	NA	NA	NA
34904	8/28/2012	inventory_date	Sugar maple	Acer saccharum	Van Meter	Iowa	-93.95831267	41.533803	green_space	No lines	good	naturally_occurring	60.96 to 76.2 cm	DesMoines	NA	NA	NA	NA	NA	NA	NA	NA	NA	NA	NA	NA	NA
34905	8/28/2012	inventory_date	Silver maple	Acer saccharinum	Van Meter	Iowa	-93.95614467	41.53313267	green_space	No lines	good	naturally_occurring	NA	DesMoines	NA	NA	NA	NA	NA	NA	NA	NA	NA	NA	NA	NA	NA
34906	8/28/2012	inventory_date	Green ash	Fraxinus pennsylvanica	Van Meter	Iowa	-93.956608	41.53124467	green_space	No lines	poor	naturally_occurring	60.96 to 76.2 cm	DesMoines	NA	NA	NA	NA	NA	NA	NA	NA	NA	NA	NA	NA	NA
34907	9/7/2012	inventory_date	Green ash	Fraxinus pennsylvanica	Bayard	Iowa	-94.559382	41.85206133	green_space	No lines	good	naturally_occurring	30.48 to 45.72 cm	DesMoines	NA	NA	NA	NA	NA	NA	NA	NA	NA	NA	NA	NA	NA
34908	9/7/2012	inventory_date	Silver maple	Acer saccharinum	Bayard	Iowa	-94.55943367	41.850299	green_space	No lines	good	naturally_occurring	60.96 to 76.2 cm	DesMoines	NA	NA	NA	NA	NA	NA	NA	NA	NA	NA	NA	NA	NA
34909	9/7/2012	inventory_date	NA	NA	Bayard	Iowa	-94.55806367	41.85489933	green_space	No lines	good	no_info	30.48 to 45.72 cm	DesMoines	NA	NA	NA	NA	NA	NA	NA	NA	NA	NA	NA	NA	NA
34910	9/7/2012	inventory_date	Silver maple	Acer saccharinum	Bayard	Iowa	-94.55927666	41.85052	green_space	No lines	fair	naturally_occurring	45.72 to 60.96 cm	DesMoines	NA	NA	NA	NA	NA	NA	NA	NA	NA	NA	NA	NA	NA
34911	10/1/2012	inventory_date	Green ash	Fraxinus pennsylvanica	Earlham	Iowa	-94.124809	41.496098	green_space	No lines	good	naturally_occurring	45.72 to 60.96 cm	DesMoines	NA	NA	NA	NA	NA	NA	NA	NA	NA	NA	NA	NA	NA
34912	9/27/2012	inventory_date	White ash	Fraxinus americana	Earlham	Iowa	-94.12162467	41.49305934	green_space	No lines	good	naturally_occurring	15.24 to 30.48 cm	DesMoines	NA	NA	NA	NA	NA	NA	NA	NA	NA	NA	NA	NA	NA
34913	9/28/2012	inventory_date	Sugar maple	Acer saccharum	Earlham	Iowa	-94.12055467	41.49454	green_space	No lines	good	naturally_occurring	45.72 to 60.96 cm	DesMoines	NA	NA	NA	NA	NA	NA	NA	NA	NA	NA	NA	NA	NA
34914	9/20/2012	inventory_date	Sugar maple	Acer saccharum	Earlham	Iowa	-94.11858133	41.49476833	green_space	Yes and not conflicting	good	naturally_occurring	60.96 to 76.2 cm	DesMoines	NA	NA	NA	NA	NA	NA	NA	NA	NA	NA	NA	NA	NA
34915	10/1/2012	inventory_date	Apple	Malus	Earlham	Iowa	-94.12509033	41.49624567	green_space	Yes and not conflicting	good	no_info	0 to 15.24 cm	DesMoines	NA	NA	NA	NA	NA	NA	NA	NA	NA	NA	NA	NA	NA
34916	10/1/2012	inventory_date	Apple	Malus	Earlham	Iowa	-94.12316967	41.497722	green_space	Yes and not conflicting	good	no_info	0 to 15.24 cm	DesMoines	NA	NA	NA	NA	NA	NA	NA	NA	NA	NA	NA	NA	NA
34917	9/20/2012	inventory_date	Pin oak	Quercus palustris	Earlham	Iowa	-94.11771667	41.49461	green_space	No lines	good	naturally_occurring	60.96 to 76.2 cm	DesMoines	NA	NA	NA	NA	NA	NA	NA	NA	NA	NA	NA	NA	NA
34971	10/1/2012	inventory_date	Apple	Malus	Earlham	Iowa	-94.123196	41.49803967	green_space	Yes and not conflicting	good	no_info	0 to 15.24 cm	DesMoines	NA	NA	NA	NA	NA	NA	NA	NA	NA	NA	NA	NA	NA
34972	9/28/2012	inventory_date	Norway maple	Acer platanoides	Earlham	Iowa	-94.131183	41.49623933	green_space	No lines	good	introduced	15.24 to 30.48 cm	DesMoines	NA	NA	NA	NA	NA	NA	NA	NA	NA	NA	NA	NA	NA
34973	9/24/2012	inventory_date	Swamp white oak	Quercus bicolor	Earlham	Iowa	-94.12211333	41.49256967	green_space	No lines	good	naturally_occurring	15.24 to 30.48 cm	DesMoines	NA	NA	NA	NA	NA	NA	NA	NA	NA	NA	NA	NA	NA
34974	10/1/2012	inventory_date	Northern red oak	Quercus rubra	Earlham	Iowa	-94.12434367	41.49287934	green_space	Yes and not conflicting	good	naturally_occurring	15.24 to 30.48 cm	DesMoines	NA	NA	NA	NA	NA	NA	NA	NA	NA	NA	NA	NA	NA
34975	9/28/2012	inventory_date	Green ash	Fraxinus pennsylvanica	Earlham	Iowa	-94.126787	41.492632	green_space	Yes and not conflicting	fair	naturally_occurring	45.72 to 60.96 cm	DesMoines	NA	NA	NA	NA	NA	NA	NA	NA	NA	NA	NA	NA	NA
34976	9/20/2012	inventory_date	Silver maple	Acer saccharinum	Earlham	Iowa	-94.118741	41.49534867	green_space	No lines	good	naturally_occurring	more than 76.2 cm	DesMoines	NA	NA	NA	NA	NA	NA	NA	NA	NA	NA	NA	NA	NA
34977	9/28/2012	inventory_date	Apple	Malus	Earlham	Iowa	-94.131547	41.49615133	green_space	Yes and not conflicting	good	no_info	0 to 15.24 cm	DesMoines	NA	NA	NA	NA	NA	NA	NA	NA	NA	NA	NA	NA	NA
34978	10/1/2012	inventory_date	Apple	Malus	Earlham	Iowa	-94.125502	41.49260533	green_space	No lines	good	no_info	0 to 15.24 cm	DesMoines	NA	NA	NA	NA	NA	NA	NA	NA	NA	NA	NA	NA	NA
34979	9/24/2012	inventory_date	Red maple	Acer rubrum	Earlham	Iowa	-94.12466267	41.49148433	no_info	No lines	good	naturally_occurring	15.24 to 30.48 cm	DesMoines	NA	NA	NA	NA	NA	NA	NA	NA	NA	NA	NA	NA	NA
34980	9/27/2012	inventory_date	Green ash	Fraxinus pennsylvanica	Earlham	Iowa	-94.121122	41.493664	green_space	No lines	good	naturally_occurring	60.96 to 76.2 cm	DesMoines	NA	NA	NA	NA	NA	NA	NA	NA	NA	NA	NA	NA	NA
34981	9/20/2012	inventory_date	Sugar maple	Acer saccharum	Earlham	Iowa	-94.11848467	41.49451467	green_space	Yes and not conflicting	fair	naturally_occurring	60.96 to 76.2 cm	DesMoines	NA	NA	NA	NA	NA	NA	NA	NA	NA	NA	NA	NA	NA
34982	9/19/2012	inventory_date	Sugar maple	Acer saccharum	Earlham	Iowa	-94.115963	41.491746	green_space	Yes and not conflicting	good	naturally_occurring	60.96 to 76.2 cm	DesMoines	NA	NA	NA	NA	NA	NA	NA	NA	NA	NA	NA	NA	NA
34983	10/1/2012	inventory_date	Norway maple	Acer platanoides	Earlham	Iowa	-94.12453267	41.492317	green_space	No lines	good	introduced	45.72 to 60.96 cm	DesMoines	NA	NA	NA	NA	NA	NA	NA	NA	NA	NA	NA	NA	NA
34984	10/1/2012	inventory_date	Apple	Malus	Earlham	Iowa	-94.12619767	41.49619	green_space	No lines	good	no_info	0 to 15.24 cm	DesMoines	NA	NA	NA	NA	NA	NA	NA	NA	NA	NA	NA	NA	NA
34985	9/24/2012	inventory_date	Northern hackberry	Celtis occidentalis	Earlham	Iowa	-94.119978	41.49179767	green_space	No lines	fair	naturally_occurring	more than 76.2 cm	DesMoines	NA	NA	NA	NA	NA	NA	NA	NA	NA	NA	NA	NA	NA
34986	9/20/2012	inventory_date	American basswood	Tilia americana	Earlham	Iowa	-94.11752233	41.49278833	green_space	Yes and not conflicting	good	naturally_occurring	60.96 to 76.2 cm	DesMoines	NA	NA	NA	NA	NA	NA	NA	NA	NA	NA	NA	NA	NA
34987	9/20/2012	inventory_date	Red maple	Acer rubrum	Earlham	Iowa	-94.118712	41.49433833	green_space	No lines	good	naturally_occurring	0 to 15.24 cm	DesMoines	NA	NA	NA	NA	NA	NA	NA	NA	NA	NA	NA	NA	NA
34988	10/1/2012	inventory_date	Apple	Malus	Earlham	Iowa	-94.12621134	41.496073	green_space	Yes and not conflicting	good	no_info	15.24 to 30.48 cm	DesMoines	NA	NA	NA	NA	NA	NA	NA	NA	NA	NA	NA	NA	NA
34989	9/28/2012	inventory_date	Apple	Malus	Earlham	Iowa	-94.13178633	41.49614933	green_space	Yes and not conflicting	good	no_info	0 to 15.24 cm	DesMoines	NA	NA	NA	NA	NA	NA	NA	NA	NA	NA	NA	NA	NA
34990	10/1/2012	inventory_date	Spruce	Picea	Earlham	Iowa	-94.12329067	41.493496	green_space	No lines	good	no_info	30.48 to 45.72 cm	DesMoines	NA	NA	NA	NA	NA	NA	NA	NA	NA	NA	NA	NA	NA
34991	9/28/2012	inventory_date	Red maple	Acer rubrum	Earlham	Iowa	-94.12975	41.49349133	green_space	No lines	good	naturally_occurring	15.24 to 30.48 cm	DesMoines	NA	NA	NA	NA	NA	NA	NA	NA	NA	NA	NA	NA	NA
34992	9/28/2012	inventory_date	Apple	Malus	Earlham	Iowa	-94.12161133	41.49398	green_space	No lines	good	no_info	0 to 15.24 cm	DesMoines	NA	NA	NA	NA	NA	NA	NA	NA	NA	NA	NA	NA	NA
34993	9/28/2012	inventory_date	Apple	Malus	Earlham	Iowa	-94.13027833	41.49610533	green_space	Yes and conflicting	good	no_info	0 to 15.24 cm	DesMoines	NA	NA	NA	NA	NA	NA	NA	NA	NA	NA	NA	NA	NA
34994	9/20/2012	inventory_date	Green ash	Fraxinus pennsylvanica	Earlham	Iowa	-94.11857067	41.49431467	green_space	No lines	good	naturally_occurring	15.24 to 30.48 cm	DesMoines	NA	NA	NA	NA	NA	NA	NA	NA	NA	NA	NA	NA	NA
34995	9/28/2012	inventory_date	Apple	Malus	Earlham	Iowa	-94.12292433	41.493412	green_space	No lines	good	no_info	0 to 15.24 cm	DesMoines	NA	NA	NA	NA	NA	NA	NA	NA	NA	NA	NA	NA	NA
34996	9/20/2012	inventory_date	Sugar maple	Acer saccharum	Earlham	Iowa	-94.11861033	41.49597333	green_space	No lines	good	naturally_occurring	60.96 to 76.2 cm	DesMoines	NA	NA	NA	NA	NA	NA	NA	NA	NA	NA	NA	NA	NA
34997	9/24/2012	inventory_date	Norway maple	Acer platanoides	Earlham	Iowa	-94.12011967	41.49212834	green_space	No lines	fair	introduced	45.72 to 60.96 cm	DesMoines	NA	NA	NA	NA	NA	NA	NA	NA	NA	NA	NA	NA	NA
34998	9/28/2012	inventory_date	Pear	Pyrus	Earlham	Iowa	-94.12289466	41.495831	green_space	Yes and not conflicting	good	no_info	15.24 to 30.48 cm	DesMoines	NA	NA	NA	NA	NA	NA	NA	NA	NA	NA	NA	NA	NA
34999	9/19/2012	inventory_date	Apple	Malus	Earlham	Iowa	-94.116069	41.49427533	green_space	No lines	good	no_info	0 to 15.24 cm	DesMoines	NA	NA	NA	NA	NA	NA	NA	NA	NA	NA	NA	NA	NA
35000	3/12/2012	inventory_date	Green ash	Fraxinus pennsylvanica	Mitchellville	Iowa	-93.36024733	41.668564	green_space	No lines	good	naturally_occurring	45.72 to 60.96 cm	DesMoines	NA	NA	NA	NA	NA	NA	NA	NA	NA	NA	NA	NA	NA
35001	3/12/2012	inventory_date	Apple	Malus	Mitchellville	Iowa	-93.35841633	41.669634	green_space	0	good	no_info	15.24 to 30.48 cm	DesMoines	NA	NA	NA	NA	NA	NA	NA	NA	NA	NA	NA	NA	NA
35002	3/12/2012	inventory_date	Silver maple	Acer saccharinum	Mitchellville	Iowa	-93.351479	41.66951967	green_space	No lines	fair	naturally_occurring	more than 76.2 cm	DesMoines	NA	NA	NA	NA	NA	NA	NA	NA	NA	NA	NA	NA	NA
35003	3/12/2012	inventory_date	Northern hackberry	Celtis occidentalis	Mitchellville	Iowa	-93.361049	41.66969533	green_space	No lines	fair	naturally_occurring	more than 76.2 cm	DesMoines	NA	NA	NA	NA	NA	NA	NA	NA	NA	NA	NA	NA	NA
35004	3/12/2012	inventory_date	Blue spruce	Picea pungens	Mitchellville	Iowa	-93.35838267	41.66927433	green_space	Yes and conflicting	good	introduced	45.72 to 60.96 cm	DesMoines	NA	NA	NA	NA	NA	NA	NA	NA	NA	NA	NA	NA	NA
35005	3/12/2012	inventory_date	Norway maple	Acer platanoides	Mitchellville	Iowa	-93.35966033	41.66971967	green_space	No lines	good	introduced	15.24 to 30.48 cm	DesMoines	NA	NA	NA	NA	NA	NA	NA	NA	NA	NA	NA	NA	NA
35006	3/12/2012	inventory_date	Apple	Malus	Mitchellville	Iowa	-93.35192867	41.66899067	green_space	No lines	good	no_info	15.24 to 30.48 cm	DesMoines	NA	NA	NA	NA	NA	NA	NA	NA	NA	NA	NA	NA	NA
35007	3/12/2012	inventory_date	Red maple	Acer rubrum	Mitchellville	Iowa	-93.35202267	41.66913967	green_space	No lines	fair	naturally_occurring	0 to 15.24 cm	DesMoines	NA	NA	NA	NA	NA	NA	NA	NA	NA	NA	NA	NA	NA
35008	3/12/2012	inventory_date	Siberian elm	Ulmus pumila	Mitchellville	Iowa	-93.36073933	41.66594867	green_space	Yes and not conflicting	good	introduced	60.96 to 76.2 cm	DesMoines	NA	NA	NA	NA	NA	NA	NA	NA	NA	NA	NA	NA	NA
35009	3/12/2012	inventory_date	Silver maple	Acer saccharinum	Mitchellville	Iowa	-93.351683	41.66886033	green_space	No lines	fair	naturally_occurring	more than 76.2 cm	DesMoines	NA	NA	NA	NA	NA	NA	NA	NA	NA	NA	NA	NA	NA
35010	3/12/2012	inventory_date	Littleleaf linden	Tilia cordata	Mitchellville	Iowa	-93.35799933	41.66576767	no_info	No lines	poor	introduced	45.72 to 60.96 cm	DesMoines	NA	NA	NA	NA	NA	NA	NA	NA	NA	NA	NA	NA	NA
35014	9/29/2012	inventory_date	Ash	Fraxinus	Mitchellville	Iowa	-93.35454733	41.66794633	green_space	No lines	good	no_info	30.48 to 45.72 cm	DesMoines	NA	NA	NA	NA	NA	NA	NA	NA	NA	NA	NA	NA	NA
35015	9/29/2012	inventory_date	Red maple	Acer rubrum	Mitchellville	Iowa	-93.35655567	41.66875167	green_space	Yes and conflicting	fair	naturally_occurring	60.96 to 76.2 cm	DesMoines	NA	NA	NA	NA	NA	NA	NA	NA	NA	NA	NA	NA	NA
35016	9/29/2012	inventory_date	Silver maple	Acer saccharinum	Mitchellville	Iowa	-93.350533	41.66914533	green_space	No lines	poor	naturally_occurring	60.96 to 76.2 cm	DesMoines	NA	NA	NA	NA	NA	NA	NA	NA	NA	NA	NA	NA	NA
35017	9/29/2012	inventory_date	Black spruce	Picea mariana	Mitchellville	Iowa	-93.352985	41.66866333	green_space	No lines	fair	introduced	15.24 to 30.48 cm	DesMoines	NA	NA	NA	NA	NA	NA	NA	NA	NA	NA	NA	NA	NA
35019	9/29/2012	inventory_date	Sugar maple	Acer saccharum	Mitchellville	Iowa	-93.356559	41.66833633	green_space	No lines	good	naturally_occurring	30.48 to 45.72 cm	DesMoines	NA	NA	NA	NA	NA	NA	NA	NA	NA	NA	NA	NA	NA
35020	10/8/2012	inventory_date	Sugar maple	Acer saccharum	Panora	Iowa	-94.368217	41.69283934	green_space	No lines	good	naturally_occurring	30.48 to 45.72 cm	DesMoines	NA	NA	NA	NA	NA	NA	NA	NA	NA	NA	NA	NA	NA
35021	10/5/2012	inventory_date	Green ash	Fraxinus pennsylvanica	Panora	Iowa	-94.36438833	41.689934	green_space	No lines	good	naturally_occurring	30.48 to 45.72 cm	DesMoines	NA	NA	NA	NA	NA	NA	NA	NA	NA	NA	NA	NA	NA
35022	10/3/2012	inventory_date	Green ash	Fraxinus pennsylvanica	Panora	Iowa	-94.36128834	41.69358834	green_space	No lines	fair	naturally_occurring	45.72 to 60.96 cm	DesMoines	NA	NA	NA	NA	NA	NA	NA	NA	NA	NA	NA	NA	NA
35023	10/3/2012	inventory_date	Black walnut	Juglans nigra	Panora	Iowa	-94.36295167	41.69336567	green_space	No lines	good	naturally_occurring	more than 76.2 cm	DesMoines	NA	NA	NA	NA	NA	NA	NA	NA	NA	NA	NA	NA	NA
35024	10/5/2012	inventory_date	Sugar maple	Acer saccharum	Panora	Iowa	-94.36761	41.68938767	green_space	No lines	poor	naturally_occurring	more than 76.2 cm	DesMoines	NA	NA	NA	NA	NA	NA	NA	NA	NA	NA	NA	NA	NA
35025	10/3/2012	inventory_date	Sugar maple	Acer saccharum	Panora	Iowa	-94.368569	41.68966867	green_space	No lines	good	naturally_occurring	more than 76.2 cm	DesMoines	NA	NA	NA	NA	NA	NA	NA	NA	NA	NA	NA	NA	NA
35026	10/5/2012	inventory_date	Sugar maple	Acer saccharum	Panora	Iowa	-94.36793167	41.68931933	green_space	No lines	poor	naturally_occurring	more than 76.2 cm	DesMoines	NA	NA	NA	NA	NA	NA	NA	NA	NA	NA	NA	NA	NA
35264	10/8/2012	inventory_date	Silver maple	Acer saccharinum	Panora	Iowa	-94.36419333	41.69288633	green_space	No lines	fair	naturally_occurring	more than 76.2 cm	DesMoines	NA	NA	NA	NA	NA	NA	NA	NA	NA	NA	NA	NA	NA
35265	10/5/2012	inventory_date	Green ash	Fraxinus pennsylvanica	Panora	Iowa	-94.36231433	41.68951133	green_space	No lines	fair	naturally_occurring	30.48 to 45.72 cm	DesMoines	NA	NA	NA	NA	NA	NA	NA	NA	NA	NA	NA	NA	NA
35266	10/5/2012	inventory_date	Red maple	Acer rubrum	Panora	Iowa	-94.36268033	41.69073633	green_space	No lines	good	naturally_occurring	0 to 15.24 cm	DesMoines	NA	NA	NA	NA	NA	NA	NA	NA	NA	NA	NA	NA	NA
35267	10/3/2012	inventory_date	Eastern white pine	Pinus strobus	Panora	Iowa	-94.37324933	41.69268834	green_space	No lines	good	naturally_occurring	15.24 to 30.48 cm	DesMoines	NA	NA	NA	NA	NA	NA	NA	NA	NA	NA	NA	NA	NA
35460	3/12/2012	inventory_date	Silver maple	Acer saccharinum	Mitchellville	Iowa	-93.36529767	41.67222333	green_space	Yes and conflicting	good	naturally_occurring	45.72 to 60.96 cm	DesMoines	NA	NA	NA	NA	NA	NA	NA	NA	NA	NA	NA	NA	NA
35461	3/12/2012	inventory_date	Norway maple	Acer platanoides	Mitchellville	Iowa	-93.358212	41.66510467	green_space	Yes and conflicting	poor	introduced	more than 76.2 cm	DesMoines	NA	NA	NA	NA	NA	NA	NA	NA	NA	NA	NA	NA	NA
35465	9/29/2012	inventory_date	Sugar maple	Acer saccharum	Mitchellville	Iowa	-93.356437	41.66851633	green_space	0	good	naturally_occurring	30.48 to 45.72 cm	DesMoines	NA	NA	NA	NA	NA	NA	NA	NA	NA	NA	NA	NA	NA
35466	9/29/2012	inventory_date	Silver maple	Acer saccharinum	Mitchellville	Iowa	-93.35716033	41.66874333	green_space	No lines	fair	naturally_occurring	more than 76.2 cm	DesMoines	NA	NA	NA	NA	NA	NA	NA	NA	NA	NA	NA	NA	NA
35467	9/29/2012	inventory_date	Silver maple	Acer saccharinum	Mitchellville	Iowa	-93.35544233	41.66868933	green_space	No lines	good	naturally_occurring	30.48 to 45.72 cm	DesMoines	NA	NA	NA	NA	NA	NA	NA	NA	NA	NA	NA	NA	NA
35468	9/29/2012	inventory_date	Northern hackberry	Celtis occidentalis	Mitchellville	Iowa	-93.35168367	41.66954067	green_space	Yes and not conflicting	fair	naturally_occurring	60.96 to 76.2 cm	DesMoines	NA	NA	NA	NA	NA	NA	NA	NA	NA	NA	NA	NA	NA
35470	10/8/2012	inventory_date	Sugar maple	Acer saccharum	Panora	Iowa	-94.364819	41.692931	green_space	No lines	fair	naturally_occurring	60.96 to 76.2 cm	DesMoines	NA	NA	NA	NA	NA	NA	NA	NA	NA	NA	NA	NA	NA
35471	10/5/2012	inventory_date	American sycamore	Platanus occidentalis	Panora	Iowa	-94.36012467	41.689536	green_space	No lines	good	naturally_occurring	45.72 to 60.96 cm	DesMoines	NA	NA	NA	NA	NA	NA	NA	NA	NA	NA	NA	NA	NA
35472	10/8/2012	inventory_date	Red maple	Acer rubrum	Panora	Iowa	-94.36443967	41.69307433	green_space	No lines	good	naturally_occurring	0 to 15.24 cm	DesMoines	NA	NA	NA	NA	NA	NA	NA	NA	NA	NA	NA	NA	NA
35473	10/3/2012	inventory_date	Apple	Malus	Panora	Iowa	-94.36094633	41.69520333	green_space	No lines	good	no_info	0 to 15.24 cm	DesMoines	NA	NA	NA	NA	NA	NA	NA	NA	NA	NA	NA	NA	NA
35474	10/5/2012	inventory_date	American sycamore	Platanus occidentalis	Panora	Iowa	-94.36304733	41.689535	green_space	No lines	good	naturally_occurring	60.96 to 76.2 cm	DesMoines	NA	NA	NA	NA	NA	NA	NA	NA	NA	NA	NA	NA	NA
35475	10/5/2012	inventory_date	Silver maple	Acer saccharinum	Panora	Iowa	-94.36006533	41.68942833	green_space	No lines	good	naturally_occurring	15.24 to 30.48 cm	DesMoines	NA	NA	NA	NA	NA	NA	NA	NA	NA	NA	NA	NA	NA
35476	10/3/2012	inventory_date	Green ash	Fraxinus pennsylvanica	Panora	Iowa	-94.36302967	41.69058133	green_space	No lines	good	naturally_occurring	45.72 to 60.96 cm	DesMoines	NA	NA	NA	NA	NA	NA	NA	NA	NA	NA	NA	NA	NA
35477	10/8/2012	inventory_date	Norway spruce	Picea abies	Panora	Iowa	-94.365578	41.69291367	green_space	No lines	good	introduced	60.96 to 76.2 cm	DesMoines	NA	NA	NA	NA	NA	NA	NA	NA	NA	NA	NA	NA	NA
35478	10/5/2012	inventory_date	Littleleaf linden	Tilia cordata	Panora	Iowa	-94.36270967	41.69011967	green_space	No lines	good	introduced	30.48 to 45.72 cm	DesMoines	NA	NA	NA	NA	NA	NA	NA	NA	NA	NA	NA	NA	NA
35479	9/28/2012	inventory_date	Northern red oak	Quercus rubra	Earlham	Iowa	-94.12593933	41.49500733	green_space	No lines	good	naturally_occurring	15.24 to 30.48 cm	DesMoines	NA	NA	NA	NA	NA	NA	NA	NA	NA	NA	NA	NA	NA
35480	9/20/2012	inventory_date	Red maple	Acer rubrum	Earlham	Iowa	-94.11734	41.49582333	green_space	No lines	good	naturally_occurring	15.24 to 30.48 cm	DesMoines	NA	NA	NA	NA	NA	NA	NA	NA	NA	NA	NA	NA	NA
35481	9/24/2012	inventory_date	Apple	Malus	Earlham	Iowa	-94.118912	41.49173534	green_space	Yes and not conflicting	good	no_info	0 to 15.24 cm	DesMoines	NA	NA	NA	NA	NA	NA	NA	NA	NA	NA	NA	NA	NA
35482	9/28/2012	inventory_date	Apple	Malus	Earlham	Iowa	-94.12145733	41.49384	green_space	Yes and conflicting	good	no_info	15.24 to 30.48 cm	DesMoines	NA	NA	NA	NA	NA	NA	NA	NA	NA	NA	NA	NA	NA
35483	9/24/2012	inventory_date	Swamp white oak	Quercus bicolor	Earlham	Iowa	-94.121629	41.49209233	green_space	No lines	good	naturally_occurring	15.24 to 30.48 cm	DesMoines	NA	NA	NA	NA	NA	NA	NA	NA	NA	NA	NA	NA	NA
35484	9/19/2012	inventory_date	Apple	Malus	Earlham	Iowa	-94.12041833	41.491626	green_space	Yes and not conflicting	good	no_info	0 to 15.24 cm	DesMoines	NA	NA	NA	NA	NA	NA	NA	NA	NA	NA	NA	NA	NA
35485	9/28/2012	inventory_date	White ash	Fraxinus americana	Earlham	Iowa	-94.12579733	41.49272033	green_space	No lines	good	naturally_occurring	0 to 15.24 cm	DesMoines	NA	NA	NA	NA	NA	NA	NA	NA	NA	NA	NA	NA	NA
35486	3/12/2012	inventory_date	Norway maple	Acer platanoides	Mitchellville	Iowa	-93.360576	41.66843167	green_space	No lines	good	introduced	30.48 to 45.72 cm	DesMoines	NA	NA	NA	NA	NA	NA	NA	NA	NA	NA	NA	NA	NA
35487	3/12/2012	inventory_date	Black walnut	Juglans nigra	Mitchellville	Iowa	-93.36054367	41.66947733	green_space	No lines	good	naturally_occurring	30.48 to 45.72 cm	DesMoines	NA	NA	NA	NA	NA	NA	NA	NA	NA	NA	NA	NA	NA
35488	3/12/2012	inventory_date	Green ash	Fraxinus pennsylvanica	Mitchellville	Iowa	-93.358185	41.66763	built_environment	Yes and not conflicting	good	naturally_occurring	45.72 to 60.96 cm	DesMoines	NA	NA	NA	NA	NA	NA	NA	NA	NA	NA	NA	NA	NA
35489	3/12/2012	inventory_date	Mulberry	Morus	Mitchellville	Iowa	-93.362579	41.668702	green_space	0	good	no_info	0 to 15.24 cm	DesMoines	NA	NA	NA	NA	NA	NA	NA	NA	NA	NA	NA	NA	NA
35490	3/12/2012	inventory_date	Southern magnolia	Magnolia grandiflora	Mitchellville	Iowa	-93.35825933	41.66954567	green_space	0	good	introduced	0 to 15.24 cm	DesMoines	NA	NA	NA	NA	NA	NA	NA	NA	NA	NA	NA	NA	NA
35491	3/12/2012	inventory_date	Siberian elm	Ulmus pumila	Mitchellville	Iowa	-93.36086367	41.66596367	green_space	Yes and not conflicting	dead/dying	introduced	60.96 to 76.2 cm	DesMoines	NA	NA	NA	NA	NA	NA	NA	NA	NA	NA	NA	NA	NA
35493	3/12/2012	inventory_date	Northern hackberry	Celtis occidentalis	Mitchellville	Iowa	-93.35195067	41.669275	green_space	No lines	good	naturally_occurring	45.72 to 60.96 cm	DesMoines	NA	NA	NA	NA	NA	NA	NA	NA	NA	NA	NA	NA	NA
35494	3/12/2012	inventory_date	Eastern white pine	Pinus strobus	Mitchellville	Iowa	-93.36037433	41.67232733	green_space	No lines	good	naturally_occurring	45.72 to 60.96 cm	DesMoines	NA	NA	NA	NA	NA	NA	NA	NA	NA	NA	NA	NA	NA
35495	3/12/2012	inventory_date	Pear	Pyrus	Mitchellville	Iowa	-93.36077167	41.67088567	green_space	No lines	fair	no_info	30.48 to 45.72 cm	DesMoines	NA	NA	NA	NA	NA	NA	NA	NA	NA	NA	NA	NA	NA
35496	3/12/2012	inventory_date	Norway maple	Acer platanoides	Mitchellville	Iowa	-93.35825533	41.665827	green_space	Yes and conflicting	poor	introduced	60.96 to 76.2 cm	DesMoines	NA	NA	NA	NA	NA	NA	NA	NA	NA	NA	NA	NA	NA
35497	3/12/2012	inventory_date	Northern red oak	Quercus rubra	Mitchellville	Iowa	-93.36071733	41.67105333	green_space	Yes and conflicting	good	naturally_occurring	60.96 to 76.2 cm	DesMoines	NA	NA	NA	NA	NA	NA	NA	NA	NA	NA	NA	NA	NA
35743	10/5/2012	inventory_date	Silver maple	Acer saccharinum	Panora	Iowa	-94.36273367	41.691244	green_space	Yes and conflicting	fair	naturally_occurring	more than 76.2 cm	DesMoines	NA	NA	NA	NA	NA	NA	NA	NA	NA	NA	NA	NA	NA
35744	10/5/2012	inventory_date	American sycamore	Platanus occidentalis	Panora	Iowa	-94.36578167	41.691287	built_environment	No lines	good	naturally_occurring	NA	DesMoines	NA	NA	NA	NA	NA	NA	NA	NA	NA	NA	NA	NA	NA
35745	10/3/2012	inventory_date	Sugar maple	Acer saccharum	Panora	Iowa	-94.36127267	41.69420567	green_space	Yes and conflicting	good	naturally_occurring	60.96 to 76.2 cm	DesMoines	NA	NA	NA	NA	NA	NA	NA	NA	NA	NA	NA	NA	NA
35765	10/10/2012	inventory_date	Green ash	Fraxinus pennsylvanica	Stuart	Iowa	-94.321032	41.506855	green_space	No lines	fair	naturally_occurring	45.72 to 60.96 cm	DesMoines	NA	NA	NA	NA	NA	NA	NA	NA	NA	NA	NA	NA	NA
35766	10/11/2012	inventory_date	Green ash	Fraxinus pennsylvanica	Stuart	Iowa	-94.31815667	41.50915133	no_info	No lines	good	naturally_occurring	15.24 to 30.48 cm	DesMoines	NA	NA	NA	NA	NA	NA	NA	NA	NA	NA	NA	NA	NA
35767	10/10/2012	inventory_date	Silver maple	Acer saccharinum	Stuart	Iowa	-94.32098233	41.50466633	green_space	No lines	good	naturally_occurring	60.96 to 76.2 cm	DesMoines	NA	NA	NA	NA	NA	NA	NA	NA	NA	NA	NA	NA	NA
35768	10/12/2012	inventory_date	Norway maple	Acer platanoides	Stuart	Iowa	-94.31827333	41.505579	green_space	No lines	good	introduced	30.48 to 45.72 cm	DesMoines	NA	NA	NA	NA	NA	NA	NA	NA	NA	NA	NA	NA	NA
35769	10/12/2012	inventory_date	Honeylocust	Gleditsia triacanthos	Stuart	Iowa	-94.31985233	41.506633	green_space	No lines	good	naturally_occurring	45.72 to 60.96 cm	DesMoines	NA	NA	NA	NA	NA	NA	NA	NA	NA	NA	NA	NA	NA
35770	10/10/2012	inventory_date	Sugar maple	Acer saccharum	Stuart	Iowa	-94.32100667	41.50817633	green_space	No lines	poor	naturally_occurring	30.48 to 45.72 cm	DesMoines	NA	NA	NA	NA	NA	NA	NA	NA	NA	NA	NA	NA	NA
35771	10/10/2012	inventory_date	Bur oak	Quercus macrocarpa	Stuart	Iowa	-94.32122733	41.50756633	green_space	No lines	good	naturally_occurring	30.48 to 45.72 cm	DesMoines	NA	NA	NA	NA	NA	NA	NA	NA	NA	NA	NA	NA	NA
35772	10/11/2012	inventory_date	Green ash	Fraxinus pennsylvanica	Stuart	Iowa	-94.31677467	41.509986	green_space	No lines	good	naturally_occurring	30.48 to 45.72 cm	DesMoines	NA	NA	NA	NA	NA	NA	NA	NA	NA	NA	NA	NA	NA
35773	10/10/2012	inventory_date	Green ash	Fraxinus pennsylvanica	Stuart	Iowa	-94.318512	41.49855167	green_space	No lines	good	naturally_occurring	45.72 to 60.96 cm	DesMoines	NA	NA	NA	NA	NA	NA	NA	NA	NA	NA	NA	NA	NA
35774	10/12/2012	inventory_date	Pin oak	Quercus palustris	Stuart	Iowa	-94.31832767	41.50693	green_space	No lines	good	naturally_occurring	45.72 to 60.96 cm	DesMoines	NA	NA	NA	NA	NA	NA	NA	NA	NA	NA	NA	NA	NA
35775	10/10/2012	inventory_date	Green ash	Fraxinus pennsylvanica	Stuart	Iowa	-94.320971	41.50653167	green_space	No lines	good	naturally_occurring	60.96 to 76.2 cm	DesMoines	NA	NA	NA	NA	NA	NA	NA	NA	NA	NA	NA	NA	NA
35776	10/11/2012	inventory_date	Silver maple	Acer saccharinum	Stuart	Iowa	-94.31369033	41.50491767	green_space	No lines	good	naturally_occurring	30.48 to 45.72 cm	DesMoines	NA	NA	NA	NA	NA	NA	NA	NA	NA	NA	NA	NA	NA
35777	10/9/2012	inventory_date	Norway maple	Acer platanoides	Stuart	Iowa	-94.32559667	41.50494034	green_space	Yes and not conflicting	fair	introduced	45.72 to 60.96 cm	DesMoines	NA	NA	NA	NA	NA	NA	NA	NA	NA	NA	NA	NA	NA
35778	10/12/2012	inventory_date	Eastern redbud	Cercis canadensis	Stuart	Iowa	-94.32021833	41.508542	green_space	No lines	good	naturally_occurring	0 to 15.24 cm	DesMoines	NA	NA	NA	NA	NA	NA	NA	NA	NA	NA	NA	NA	NA
35779	10/10/2012	inventory_date	Honeylocust	Gleditsia triacanthos	Stuart	Iowa	-94.32102333	41.506279	green_space	No lines	good	naturally_occurring	0 to 15.24 cm	DesMoines	NA	NA	NA	NA	NA	NA	NA	NA	NA	NA	NA	NA	NA
35780	10/11/2012	inventory_date	Sugar maple	Acer saccharum	Stuart	Iowa	-94.319751	41.51061067	green_space	No lines	poor	naturally_occurring	45.72 to 60.96 cm	DesMoines	NA	NA	NA	NA	NA	NA	NA	NA	NA	NA	NA	NA	NA
35793	4/19/2012	inventory_date	Sugar maple	Acer saccharum	Baxter	Iowa	-93.15473833	41.819754	green_space	No lines	fair	naturally_occurring	60.96 to 76.2 cm	DesMoines	NA	NA	NA	NA	NA	NA	NA	NA	NA	NA	NA	NA	NA
35794	4/17/2012	inventory_date	Sugar maple	Acer saccharum	Baxter	Iowa	-93.153519	41.826348	green_space	No lines	fair	naturally_occurring	45.72 to 60.96 cm	DesMoines	NA	NA	NA	NA	NA	NA	NA	NA	NA	NA	NA	NA	NA
35795	4/17/2012	inventory_date	Blue spruce	Picea pungens	Baxter	Iowa	-93.15190267	41.82886833	green_space	Yes and conflicting	good	introduced	30.48 to 45.72 cm	DesMoines	NA	NA	NA	NA	NA	NA	NA	NA	NA	NA	NA	NA	NA
35796	4/17/2012	inventory_date	Ohio buckeye	Aesculus glabra	Baxter	Iowa	-93.14756333	41.82641867	green_space	No lines	poor	naturally_occurring	60.96 to 76.2 cm	DesMoines	NA	NA	NA	NA	NA	NA	NA	NA	NA	NA	NA	NA	NA
35797	4/22/2012	inventory_date	Blue spruce	Picea pungens	Baxter	Iowa	-93.14614167	41.82221	green_space	No lines	good	introduced	30.48 to 45.72 cm	DesMoines	NA	NA	NA	NA	NA	NA	NA	NA	NA	NA	NA	NA	NA
35798	4/17/2012	inventory_date	Silver maple	Acer saccharinum	Baxter	Iowa	-93.154157	41.82637467	green_space	No lines	good	naturally_occurring	30.48 to 45.72 cm	DesMoines	NA	NA	NA	NA	NA	NA	NA	NA	NA	NA	NA	NA	NA
35799	4/17/2012	inventory_date	Ohio buckeye	Aesculus glabra	Baxter	Iowa	-93.147892	41.82639167	green_space	No lines	poor	naturally_occurring	60.96 to 76.2 cm	DesMoines	NA	NA	NA	NA	NA	NA	NA	NA	NA	NA	NA	NA	NA
35851	9/29/2012	inventory_date	Norway spruce	Picea abies	Mitchellville	Iowa	-93.35509067	41.66869933	green_space	No lines	good	introduced	15.24 to 30.48 cm	DesMoines	NA	NA	NA	NA	NA	NA	NA	NA	NA	NA	NA	NA	NA
35852	9/29/2012	inventory_date	Sugar maple	Acer saccharum	Mitchellville	Iowa	-93.35660467	41.66813633	green_space	No lines	good	naturally_occurring	30.48 to 45.72 cm	DesMoines	NA	NA	NA	NA	NA	NA	NA	NA	NA	NA	NA	NA	NA
35853	9/29/2012	inventory_date	Silver maple	Acer saccharinum	Mitchellville	Iowa	-93.35462033	41.66986167	green_space	No lines	fair	naturally_occurring	NA	DesMoines	NA	NA	NA	NA	NA	NA	NA	NA	NA	NA	NA	NA	NA
35854	9/29/2012	inventory_date	NA	NA	Mitchellville	Iowa	-93.35516533	41.66968567	green_space	0	NA	no_info	NA	DesMoines	NA	NA	NA	NA	NA	NA	NA	NA	NA	NA	NA	NA	NA
35855	9/29/2012	inventory_date	White ash	Fraxinus americana	Mitchellville	Iowa	-93.35627667	41.66878067	green_space	No lines	good	naturally_occurring	45.72 to 60.96 cm	DesMoines	NA	NA	NA	NA	NA	NA	NA	NA	NA	NA	NA	NA	NA
35856	9/29/2012	inventory_date	Cottonwood	Populus	Mitchellville	Iowa	-93.35048533	41.669701	green_space	Yes and not conflicting	poor	no_info	NA	DesMoines	NA	NA	NA	NA	NA	NA	NA	NA	NA	NA	NA	NA	NA
35857	10/5/2012	inventory_date	Sugar maple	Acer saccharum	Panora	Iowa	-94.36717967	41.68831	green_space	No lines	fair	naturally_occurring	30.48 to 45.72 cm	DesMoines	NA	NA	NA	NA	NA	NA	NA	NA	NA	NA	NA	NA	NA
35858	10/5/2012	inventory_date	Northern hackberry	Celtis occidentalis	Panora	Iowa	-94.36438867	41.689852	green_space	No lines	good	naturally_occurring	30.48 to 45.72 cm	DesMoines	NA	NA	NA	NA	NA	NA	NA	NA	NA	NA	NA	NA	NA
35859	10/8/2012	inventory_date	Green ash	Fraxinus pennsylvanica	Panora	Iowa	-94.36434567	41.69307133	green_space	No lines	good	naturally_occurring	30.48 to 45.72 cm	DesMoines	NA	NA	NA	NA	NA	NA	NA	NA	NA	NA	NA	NA	NA
35860	10/3/2012	inventory_date	Norway maple	Acer platanoides	Panora	Iowa	-94.362737	41.69243367	green_space	No lines	fair	introduced	30.48 to 45.72 cm	DesMoines	NA	NA	NA	NA	NA	NA	NA	NA	NA	NA	NA	NA	NA
35861	10/8/2012	inventory_date	Red maple	Acer rubrum	Panora	Iowa	-94.36446333	41.69331367	green_space	No lines	good	naturally_occurring	0 to 15.24 cm	DesMoines	NA	NA	NA	NA	NA	NA	NA	NA	NA	NA	NA	NA	NA
35862	10/5/2012	inventory_date	Silver maple	Acer saccharinum	Panora	Iowa	-94.36847067	41.68931633	green_space	No lines	good	naturally_occurring	more than 76.2 cm	DesMoines	NA	NA	NA	NA	NA	NA	NA	NA	NA	NA	NA	NA	NA
35863	10/8/2012	inventory_date	Norway maple	Acer platanoides	Panora	Iowa	-94.36427567	41.69345167	green_space	No lines	good	introduced	30.48 to 45.72 cm	DesMoines	NA	NA	NA	NA	NA	NA	NA	NA	NA	NA	NA	NA	NA
35864	10/5/2012	inventory_date	Sugar maple	Acer saccharum	Panora	Iowa	-94.367251	41.68895033	green_space	No lines	good	naturally_occurring	60.96 to 76.2 cm	DesMoines	NA	NA	NA	NA	NA	NA	NA	NA	NA	NA	NA	NA	NA
35865	10/5/2012	inventory_date	Sugar maple	Acer saccharum	Panora	Iowa	-94.36730367	41.68912367	green_space	No lines	fair	naturally_occurring	60.96 to 76.2 cm	DesMoines	NA	NA	NA	NA	NA	NA	NA	NA	NA	NA	NA	NA	NA
35866	10/3/2012	inventory_date	Norway maple	Acer platanoides	Panora	Iowa	-94.36131433	41.693745	green_space	No lines	good	introduced	30.48 to 45.72 cm	DesMoines	NA	NA	NA	NA	NA	NA	NA	NA	NA	NA	NA	NA	NA
35867	10/3/2012	inventory_date	Sugar maple	Acer saccharum	Panora	Iowa	-94.36152567	41.69364467	green_space	No lines	fair	naturally_occurring	more than 76.2 cm	DesMoines	NA	NA	NA	NA	NA	NA	NA	NA	NA	NA	NA	NA	NA
35868	10/8/2012	inventory_date	Sugar maple	Acer saccharum	Panora	Iowa	-94.36848567	41.69284234	green_space	No lines	poor	naturally_occurring	60.96 to 76.2 cm	DesMoines	NA	NA	NA	NA	NA	NA	NA	NA	NA	NA	NA	NA	NA
35869	10/8/2012	inventory_date	Kentucky coffeetree	Gymnocladus dioicus	Panora	Iowa	-94.36288933	41.692873	green_space	No lines	good	naturally_occurring	60.96 to 76.2 cm	DesMoines	NA	NA	NA	NA	NA	NA	NA	NA	NA	NA	NA	NA	NA
35925	10/3/2012	inventory_date	Norway maple	Acer platanoides	Panora	Iowa	-94.36128933	41.69383934	green_space	No lines	fair	introduced	30.48 to 45.72 cm	DesMoines	NA	NA	NA	NA	NA	NA	NA	NA	NA	NA	NA	NA	NA
35944	10/10/2012	inventory_date	Catalpa	Catalpa	Stuart	Iowa	-94.32125067	41.509109	green_space	No lines	fair	no_info	60.96 to 76.2 cm	DesMoines	NA	NA	NA	NA	NA	NA	NA	NA	NA	NA	NA	NA	NA
35945	10/11/2012	inventory_date	Sugar maple	Acer saccharum	Stuart	Iowa	-94.31423333	41.507153	green_space	No lines	good	naturally_occurring	45.72 to 60.96 cm	DesMoines	NA	NA	NA	NA	NA	NA	NA	NA	NA	NA	NA	NA	NA
35946	10/12/2012	inventory_date	Sugar maple	Acer saccharum	Stuart	Iowa	-94.31961867	41.507566	green_space	No lines	good	naturally_occurring	15.24 to 30.48 cm	DesMoines	NA	NA	NA	NA	NA	NA	NA	NA	NA	NA	NA	NA	NA
35947	10/12/2012	inventory_date	Pin oak	Quercus palustris	Stuart	Iowa	-94.31967533	41.50538933	green_space	No lines	good	naturally_occurring	45.72 to 60.96 cm	DesMoines	NA	NA	NA	NA	NA	NA	NA	NA	NA	NA	NA	NA	NA
35948	10/9/2012	inventory_date	White oak	Quercus alba	Stuart	Iowa	-94.326471	41.50317033	green_space	No lines	good	naturally_occurring	15.24 to 30.48 cm	DesMoines	NA	NA	NA	NA	NA	NA	NA	NA	NA	NA	NA	NA	NA
35949	10/12/2012	inventory_date	Norway maple	Acer platanoides	Stuart	Iowa	-94.32005733	41.50738433	green_space	No lines	good	introduced	30.48 to 45.72 cm	DesMoines	NA	NA	NA	NA	NA	NA	NA	NA	NA	NA	NA	NA	NA
35950	10/11/2012	inventory_date	Red maple	Acer rubrum	Stuart	Iowa	-94.31405367	41.510285	green_space	No lines	good	naturally_occurring	15.24 to 30.48 cm	DesMoines	NA	NA	NA	NA	NA	NA	NA	NA	NA	NA	NA	NA	NA
35951	10/12/2012	inventory_date	Siberian elm	Ulmus pumila	Stuart	Iowa	-94.31474733	41.507261	green_space	Yes and not conflicting	fair	introduced	more than 76.2 cm	DesMoines	NA	NA	NA	NA	NA	NA	NA	NA	NA	NA	NA	NA	NA
35952	10/9/2012	inventory_date	Green ash	Fraxinus pennsylvanica	Stuart	Iowa	-94.32568567	41.50733067	green_space	No lines	good	naturally_occurring	45.72 to 60.96 cm	DesMoines	NA	NA	NA	NA	NA	NA	NA	NA	NA	NA	NA	NA	NA
35953	10/10/2012	inventory_date	American chestnut	Castanea dentata	Stuart	Iowa	-94.32112567	41.50822567	green_space	No lines	good	introduced	NA	DesMoines	NA	NA	NA	NA	NA	NA	NA	NA	NA	NA	NA	NA	NA
35954	10/12/2012	inventory_date	Silver maple	Acer saccharinum	Stuart	Iowa	-94.319926	41.505353	green_space	No lines	fair	naturally_occurring	60.96 to 76.2 cm	DesMoines	NA	NA	NA	NA	NA	NA	NA	NA	NA	NA	NA	NA	NA
35955	10/11/2012	inventory_date	Sugar maple	Acer saccharum	Stuart	Iowa	-94.31428067	41.507825	green_space	No lines	good	naturally_occurring	60.96 to 76.2 cm	DesMoines	NA	NA	NA	NA	NA	NA	NA	NA	NA	NA	NA	NA	NA
35956	10/12/2012	inventory_date	Silver maple	Acer saccharinum	Stuart	Iowa	-94.31844767	41.506888	green_space	No lines	fair	naturally_occurring	more than 76.2 cm	DesMoines	NA	NA	NA	NA	NA	NA	NA	NA	NA	NA	NA	NA	NA
35957	10/12/2012	inventory_date	Honeylocust	Gleditsia triacanthos	Stuart	Iowa	-94.31825067	41.50620933	green_space	No lines	good	naturally_occurring	30.48 to 45.72 cm	DesMoines	NA	NA	NA	NA	NA	NA	NA	NA	NA	NA	NA	NA	NA
36213	4/22/2012	inventory_date	Blue spruce	Picea pungens	Baxter	Iowa	-93.14621633	41.822211	green_space	Yes and conflicting	good	introduced	30.48 to 45.72 cm	DesMoines	NA	NA	NA	NA	NA	NA	NA	NA	NA	NA	NA	NA	NA
36214	4/17/2012	inventory_date	Lilac	Syringa	Baxter	Iowa	-93.154143	41.82637	green_space	No lines	good	no_info	0 to 15.24 cm	DesMoines	NA	NA	NA	NA	NA	NA	NA	NA	NA	NA	NA	NA	NA
36215	4/19/2012	inventory_date	Sugar maple	Acer saccharum	Baxter	Iowa	-93.15334667	41.81862533	green_space	No lines	good	naturally_occurring	15.24 to 30.48 cm	DesMoines	NA	NA	NA	NA	NA	NA	NA	NA	NA	NA	NA	NA	NA
36216	4/17/2012	inventory_date	Blue spruce	Picea pungens	Baxter	Iowa	-93.148884	41.82234333	green_space	Yes and not conflicting	good	introduced	30.48 to 45.72 cm	DesMoines	NA	NA	NA	NA	NA	NA	NA	NA	NA	NA	NA	NA	NA
36217	4/22/2012	inventory_date	Norway spruce	Picea abies	Baxter	Iowa	-93.14573133	41.820814	green_space	No lines	good	introduced	15.24 to 30.48 cm	DesMoines	NA	NA	NA	NA	NA	NA	NA	NA	NA	NA	NA	NA	NA
36218	4/19/2012	inventory_date	Sugar maple	Acer saccharum	Baxter	Iowa	-93.15502333	41.81856867	green_space	No lines	good	naturally_occurring	45.72 to 60.96 cm	DesMoines	NA	NA	NA	NA	NA	NA	NA	NA	NA	NA	NA	NA	NA
36219	4/19/2012	inventory_date	Sugar maple	Acer saccharum	Baxter	Iowa	-93.15420233	41.81961	green_space	No lines	fair	naturally_occurring	60.96 to 76.2 cm	DesMoines	NA	NA	NA	NA	NA	NA	NA	NA	NA	NA	NA	NA	NA
36220	4/17/2012	inventory_date	Eastern white pine	Pinus strobus	Baxter	Iowa	-93.148976	41.828341	green_space	No lines	good	naturally_occurring	30.48 to 45.72 cm	DesMoines	NA	NA	NA	NA	NA	NA	NA	NA	NA	NA	NA	NA	NA
36221	4/19/2012	inventory_date	Sugar maple	Acer saccharum	Baxter	Iowa	-93.153598	41.81862333	green_space	No lines	fair	naturally_occurring	15.24 to 30.48 cm	DesMoines	NA	NA	NA	NA	NA	NA	NA	NA	NA	NA	NA	NA	NA
36236	6/27/2016	inventory_date	Northern white cedar	Thuja occidentalis	Newton	Iowa	-93.07773975	41.70216608	green_space	No lines	good	introduced	30.48 to 45.72 cm	DesMoines	NA	NA	NA	NA	NA	NA	NA	NA	NA	NA	NA	NA	NA
36237	6/27/2016	inventory_date	Bur oak	Quercus macrocarpa	Newton	Iowa	-93.07851841	41.70017407	green_space	No lines	fair	naturally_occurring	45.72 to 60.96 cm	DesMoines	NA	NA	NA	NA	NA	NA	NA	NA	NA	NA	NA	NA	NA
36311	10/12/2012	inventory_date	Green ash	Fraxinus pennsylvanica	Stuart	Iowa	-94.31464333	41.50857633	green_space	No lines	good	naturally_occurring	60.96 to 76.2 cm	DesMoines	NA	NA	NA	NA	NA	NA	NA	NA	NA	NA	NA	NA	NA
36312	10/12/2012	inventory_date	Norway maple	Acer platanoides	Stuart	Iowa	-94.31690033	41.50640467	green_space	No lines	good	introduced	30.48 to 45.72 cm	DesMoines	NA	NA	NA	NA	NA	NA	NA	NA	NA	NA	NA	NA	NA
36313	10/9/2012	inventory_date	Green ash	Fraxinus pennsylvanica	Stuart	Iowa	-94.32250933	41.50846533	green_space	No lines	poor	naturally_occurring	60.96 to 76.2 cm	DesMoines	NA	NA	NA	NA	NA	NA	NA	NA	NA	NA	NA	NA	NA
36314	10/12/2012	inventory_date	Green ash	Fraxinus pennsylvanica	Stuart	Iowa	-94.317198	41.50607433	green_space	No lines	good	naturally_occurring	30.48 to 45.72 cm	DesMoines	NA	NA	NA	NA	NA	NA	NA	NA	NA	NA	NA	NA	NA
36315	10/12/2012	inventory_date	Norway maple	Acer platanoides	Stuart	Iowa	-94.31917233	41.507421	green_space	Yes and conflicting	fair	introduced	45.72 to 60.96 cm	DesMoines	NA	NA	NA	NA	NA	NA	NA	NA	NA	NA	NA	NA	NA
36316	10/11/2012	inventory_date	Green ash	Fraxinus pennsylvanica	Stuart	Iowa	-94.31406533	41.50629433	green_space	No lines	good	naturally_occurring	60.96 to 76.2 cm	DesMoines	NA	NA	NA	NA	NA	NA	NA	NA	NA	NA	NA	NA	NA
36317	10/12/2012	inventory_date	Sugar maple	Acer saccharum	Stuart	Iowa	-94.319859	41.50569733	green_space	No lines	good	naturally_occurring	45.72 to 60.96 cm	DesMoines	NA	NA	NA	NA	NA	NA	NA	NA	NA	NA	NA	NA	NA
36318	10/12/2012	inventory_date	Pear	Pyrus	Stuart	Iowa	-94.31541167	41.508335	green_space	No lines	good	no_info	0 to 15.24 cm	DesMoines	NA	NA	NA	NA	NA	NA	NA	NA	NA	NA	NA	NA	NA
36319	10/9/2012	inventory_date	Siberian elm	Ulmus pumila	Stuart	Iowa	-94.32283967	41.50731333	green_space	No lines	fair	introduced	15.24 to 30.48 cm	DesMoines	NA	NA	NA	NA	NA	NA	NA	NA	NA	NA	NA	NA	NA
36320	10/9/2012	inventory_date	Silver maple	Acer saccharinum	Stuart	Iowa	-94.326381	41.50498633	green_space	No lines	good	naturally_occurring	more than 76.2 cm	DesMoines	NA	NA	NA	NA	NA	NA	NA	NA	NA	NA	NA	NA	NA
36321	10/12/2012	inventory_date	Silver maple	Acer saccharinum	Stuart	Iowa	-94.315147	41.50859033	green_space	No lines	good	naturally_occurring	60.96 to 76.2 cm	DesMoines	NA	NA	NA	NA	NA	NA	NA	NA	NA	NA	NA	NA	NA
36322	10/12/2012	inventory_date	Silver maple	Acer saccharinum	Stuart	Iowa	-94.31966467	41.507929	green_space	No lines	good	naturally_occurring	more than 76.2 cm	DesMoines	NA	NA	NA	NA	NA	NA	NA	NA	NA	NA	NA	NA	NA
36498	10/12/2012	inventory_date	Mulberry	Morus	Stuart	Iowa	-94.315419	41.50817133	green_space	No lines	fair	no_info	15.24 to 30.48 cm	DesMoines	NA	NA	NA	NA	NA	NA	NA	NA	NA	NA	NA	NA	NA
36499	10/12/2012	inventory_date	Sugar maple	Acer saccharum	Stuart	Iowa	-94.31983433	41.50771967	green_space	No lines	fair	naturally_occurring	60.96 to 76.2 cm	DesMoines	NA	NA	NA	NA	NA	NA	NA	NA	NA	NA	NA	NA	NA
36500	10/10/2012	inventory_date	Sugar maple	Acer saccharum	Stuart	Iowa	-94.32122067	41.50802233	green_space	No lines	poor	naturally_occurring	60.96 to 76.2 cm	DesMoines	NA	NA	NA	NA	NA	NA	NA	NA	NA	NA	NA	NA	NA
36501	10/11/2012	inventory_date	Silver maple	Acer saccharinum	Stuart	Iowa	-94.31680767	41.50994767	green_space	No lines	good	naturally_occurring	45.72 to 60.96 cm	DesMoines	NA	NA	NA	NA	NA	NA	NA	NA	NA	NA	NA	NA	NA
36502	10/12/2012	inventory_date	Green ash	Fraxinus pennsylvanica	Stuart	Iowa	-94.31545067	41.50939767	green_space	No lines	good	naturally_occurring	30.48 to 45.72 cm	DesMoines	NA	NA	NA	NA	NA	NA	NA	NA	NA	NA	NA	NA	NA
36503	10/11/2012	inventory_date	Sugar maple	Acer saccharum	Stuart	Iowa	-94.31974133	41.51055467	green_space	No lines	fair	naturally_occurring	60.96 to 76.2 cm	DesMoines	NA	NA	NA	NA	NA	NA	NA	NA	NA	NA	NA	NA	NA
36504	10/11/2012	inventory_date	Sugar maple	Acer saccharum	Stuart	Iowa	-94.314291	41.506972	green_space	No lines	poor	naturally_occurring	more than 76.2 cm	DesMoines	NA	NA	NA	NA	NA	NA	NA	NA	NA	NA	NA	NA	NA
36505	10/9/2012	inventory_date	Norway maple	Acer platanoides	Stuart	Iowa	-94.32574933	41.50496733	green_space	Yes and not conflicting	fair	introduced	45.72 to 60.96 cm	DesMoines	NA	NA	NA	NA	NA	NA	NA	NA	NA	NA	NA	NA	NA
36506	10/10/2012	inventory_date	American sycamore	Platanus occidentalis	Stuart	Iowa	-94.325226	41.49957667	green_space	No lines	good	naturally_occurring	more than 76.2 cm	DesMoines	NA	NA	NA	NA	NA	NA	NA	NA	NA	NA	NA	NA	NA
36507	10/12/2012	inventory_date	Green ash	Fraxinus pennsylvanica	Stuart	Iowa	-94.31569067	41.51047433	green_space	No lines	good	naturally_occurring	30.48 to 45.72 cm	DesMoines	NA	NA	NA	NA	NA	NA	NA	NA	NA	NA	NA	NA	NA
36508	10/10/2012	inventory_date	Northern hackberry	Celtis occidentalis	Stuart	Iowa	-94.31839067	41.50016233	green_space	No lines	good	naturally_occurring	60.96 to 76.2 cm	DesMoines	NA	NA	NA	NA	NA	NA	NA	NA	NA	NA	NA	NA	NA
36509	10/9/2012	inventory_date	Green ash	Fraxinus pennsylvanica	Stuart	Iowa	-94.31903767	41.49672833	green_space	No lines	dead/dying	naturally_occurring	more than 76.2 cm	DesMoines	NA	NA	NA	NA	NA	NA	NA	NA	NA	NA	NA	NA	NA
36510	10/9/2012	inventory_date	Black walnut	Juglans nigra	Stuart	Iowa	-94.31821667	41.49946367	green_space	No lines	good	naturally_occurring	0 to 15.24 cm	DesMoines	NA	NA	NA	NA	NA	NA	NA	NA	NA	NA	NA	NA	NA
36511	10/9/2012	inventory_date	Green ash	Fraxinus pennsylvanica	Stuart	Iowa	-94.325412	41.507395	green_space	Yes and not conflicting	good	naturally_occurring	60.96 to 76.2 cm	DesMoines	NA	NA	NA	NA	NA	NA	NA	NA	NA	NA	NA	NA	NA
36512	10/11/2012	inventory_date	Sugar maple	Acer saccharum	Stuart	Iowa	-94.319711	41.51064133	green_space	No lines	fair	naturally_occurring	30.48 to 45.72 cm	DesMoines	NA	NA	NA	NA	NA	NA	NA	NA	NA	NA	NA	NA	NA
36513	10/10/2012	inventory_date	Green ash	Fraxinus pennsylvanica	Stuart	Iowa	-94.32172133	41.50478867	green_space	No lines	good	naturally_occurring	45.72 to 60.96 cm	DesMoines	NA	NA	NA	NA	NA	NA	NA	NA	NA	NA	NA	NA	NA
36699	8/20/2012	inventory_date	Maple	Acer	Dexter	Iowa	-94.22906467	41.519215	green_space	No lines	good	no_info	45.72 to 60.96 cm	DesMoines	NA	NA	NA	NA	NA	NA	NA	NA	NA	NA	NA	NA	NA
36700	8/17/2012	inventory_date	Ash	Fraxinus	Dexter	Iowa	-94.22822267	41.51432733	green_space	No lines	fair	no_info	30.48 to 45.72 cm	DesMoines	NA	NA	NA	NA	NA	NA	NA	NA	NA	NA	NA	NA	NA
36701	8/17/2012	inventory_date	NA	NA	Dexter	Iowa	-94.22875367	41.51602967	green_space	Yes and conflicting	good	no_info	30.48 to 45.72 cm	DesMoines	NA	NA	NA	NA	NA	NA	NA	NA	NA	NA	NA	NA	NA
36702	8/20/2012	inventory_date	Silver maple	Acer saccharinum	Dexter	Iowa	-94.22742367	41.51816533	green_space	No lines	good	naturally_occurring	more than 76.2 cm	DesMoines	NA	NA	NA	NA	NA	NA	NA	NA	NA	NA	NA	NA	NA
36703	8/17/2012	inventory_date	Black walnut	Juglans nigra	Dexter	Iowa	-94.23024933	41.51444333	green_space	Yes and conflicting	good	naturally_occurring	30.48 to 45.72 cm	DesMoines	NA	NA	NA	NA	NA	NA	NA	NA	NA	NA	NA	NA	NA
36704	8/16/2012	inventory_date	Sugar maple	Acer saccharum	Dexter	Iowa	-94.22644433	41.517091	green_space	No lines	good	naturally_occurring	15.24 to 30.48 cm	DesMoines	NA	NA	NA	NA	NA	NA	NA	NA	NA	NA	NA	NA	NA
36705	8/16/2012	inventory_date	Silver maple	Acer saccharinum	Dexter	Iowa	-94.226772	41.51715067	green_space	No lines	good	naturally_occurring	30.48 to 45.72 cm	DesMoines	NA	NA	NA	NA	NA	NA	NA	NA	NA	NA	NA	NA	NA
36706	8/20/2012	inventory_date	Silver maple	Acer saccharinum	Dexter	Iowa	-94.22977067	41.517937	green_space	No lines	fair	naturally_occurring	more than 76.2 cm	DesMoines	NA	NA	NA	NA	NA	NA	NA	NA	NA	NA	NA	NA	NA
36707	8/16/2012	inventory_date	American basswood	Tilia americana	Dexter	Iowa	-94.22579067	41.517085	green_space	No lines	good	naturally_occurring	15.24 to 30.48 cm	DesMoines	NA	NA	NA	NA	NA	NA	NA	NA	NA	NA	NA	NA	NA
36708	8/16/2012	inventory_date	Sugar maple	Acer saccharum	Dexter	Iowa	-94.227189	41.51714367	green_space	No lines	good	naturally_occurring	60.96 to 76.2 cm	DesMoines	NA	NA	NA	NA	NA	NA	NA	NA	NA	NA	NA	NA	NA
36709	8/16/2012	inventory_date	Eastern redbud	Cercis canadensis	Dexter	Iowa	-94.22394067	41.51810133	green_space	Yes and not conflicting	good	naturally_occurring	0 to 15.24 cm	DesMoines	NA	NA	NA	NA	NA	NA	NA	NA	NA	NA	NA	NA	NA
36710	8/17/2012	inventory_date	Northern hackberry	Celtis occidentalis	Dexter	Iowa	-94.22828167	41.512295	green_space	Yes and conflicting	good	naturally_occurring	0 to 15.24 cm	DesMoines	NA	NA	NA	NA	NA	NA	NA	NA	NA	NA	NA	NA	NA
36896	10/12/2012	inventory_date	Norway maple	Acer platanoides	Stuart	Iowa	-94.316914	41.50944867	green_space	No lines	fair	introduced	30.48 to 45.72 cm	DesMoines	NA	NA	NA	NA	NA	NA	NA	NA	NA	NA	NA	NA	NA
36897	10/10/2012	inventory_date	Norway maple	Acer platanoides	Stuart	Iowa	-94.32100133	41.50713233	green_space	No lines	fair	introduced	60.96 to 76.2 cm	DesMoines	NA	NA	NA	NA	NA	NA	NA	NA	NA	NA	NA	NA	NA
36898	10/10/2012	inventory_date	Littleleaf linden	Tilia cordata	Stuart	Iowa	-94.31833433	41.49857233	green_space	No lines	good	introduced	45.72 to 60.96 cm	DesMoines	NA	NA	NA	NA	NA	NA	NA	NA	NA	NA	NA	NA	NA
36899	10/11/2012	inventory_date	Pin oak	Quercus palustris	Stuart	Iowa	-94.3141	41.50806633	green_space	No lines	good	naturally_occurring	30.48 to 45.72 cm	DesMoines	NA	NA	NA	NA	NA	NA	NA	NA	NA	NA	NA	NA	NA
36900	10/12/2012	inventory_date	Silver maple	Acer saccharinum	Stuart	Iowa	-94.317073	41.507589	green_space	No lines	good	naturally_occurring	60.96 to 76.2 cm	DesMoines	NA	NA	NA	NA	NA	NA	NA	NA	NA	NA	NA	NA	NA
36901	10/11/2012	inventory_date	Norway maple	Acer platanoides	Stuart	Iowa	-94.31561767	41.511603	green_space	No lines	poor	introduced	45.72 to 60.96 cm	DesMoines	NA	NA	NA	NA	NA	NA	NA	NA	NA	NA	NA	NA	NA
36902	10/12/2012	inventory_date	Norway maple	Acer platanoides	Stuart	Iowa	-94.31981733	41.508688	green_space	No lines	fair	introduced	45.72 to 60.96 cm	DesMoines	NA	NA	NA	NA	NA	NA	NA	NA	NA	NA	NA	NA	NA
36903	10/12/2012	inventory_date	Norway maple	Acer platanoides	Stuart	Iowa	-94.317066	41.50819267	green_space	No lines	fair	introduced	45.72 to 60.96 cm	DesMoines	NA	NA	NA	NA	NA	NA	NA	NA	NA	NA	NA	NA	NA
36904	10/12/2012	inventory_date	Silver maple	Acer saccharinum	Stuart	Iowa	-94.31993133	41.50535667	green_space	No lines	good	naturally_occurring	60.96 to 76.2 cm	DesMoines	NA	NA	NA	NA	NA	NA	NA	NA	NA	NA	NA	NA	NA
36905	10/12/2012	inventory_date	Pin oak	Quercus palustris	Stuart	Iowa	-94.319901	41.505832	green_space	No lines	good	naturally_occurring	60.96 to 76.2 cm	DesMoines	NA	NA	NA	NA	NA	NA	NA	NA	NA	NA	NA	NA	NA
36906	10/12/2012	inventory_date	Sugar maple	Acer saccharum	Stuart	Iowa	-94.31847734	41.50802067	green_space	No lines	good	naturally_occurring	30.48 to 45.72 cm	DesMoines	NA	NA	NA	NA	NA	NA	NA	NA	NA	NA	NA	NA	NA
36907	10/10/2012	inventory_date	Silver maple	Acer saccharinum	Stuart	Iowa	-94.32376867	41.50231467	green_space	No lines	good	naturally_occurring	more than 76.2 cm	DesMoines	NA	NA	NA	NA	NA	NA	NA	NA	NA	NA	NA	NA	NA
36908	10/12/2012	inventory_date	Sugar maple	Acer saccharum	Stuart	Iowa	-94.31430467	41.50738367	green_space	No lines	good	naturally_occurring	60.96 to 76.2 cm	DesMoines	NA	NA	NA	NA	NA	NA	NA	NA	NA	NA	NA	NA	NA
36909	10/10/2012	inventory_date	Sugar maple	Acer saccharum	Stuart	Iowa	-94.32210533	41.50497033	green_space	No lines	good	naturally_occurring	60.96 to 76.2 cm	DesMoines	NA	NA	NA	NA	NA	NA	NA	NA	NA	NA	NA	NA	NA
36910	10/12/2012	inventory_date	Honeylocust	Gleditsia triacanthos	Stuart	Iowa	-94.31961133	41.50531333	green_space	No lines	good	naturally_occurring	45.72 to 60.96 cm	DesMoines	NA	NA	NA	NA	NA	NA	NA	NA	NA	NA	NA	NA	NA
37122	10/9/2012	inventory_date	Quaking aspen	Populus tremuloides	Stuart	Iowa	-94.32255267	41.50703033	green_space	No lines	good	naturally_occurring	30.48 to 45.72 cm	DesMoines	NA	NA	NA	NA	NA	NA	NA	NA	NA	NA	NA	NA	NA
37123	10/9/2012	inventory_date	Green ash	Fraxinus pennsylvanica	Stuart	Iowa	-94.327027	41.504947	green_space	No lines	good	naturally_occurring	15.24 to 30.48 cm	DesMoines	NA	NA	NA	NA	NA	NA	NA	NA	NA	NA	NA	NA	NA
37124	10/9/2012	inventory_date	Black walnut	Juglans nigra	Stuart	Iowa	-94.32297233	41.50730133	green_space	No lines	good	naturally_occurring	45.72 to 60.96 cm	DesMoines	NA	NA	NA	NA	NA	NA	NA	NA	NA	NA	NA	NA	NA
37125	10/12/2012	inventory_date	Norway maple	Acer platanoides	Stuart	Iowa	-94.31983233	41.50897	green_space	No lines	good	introduced	45.72 to 60.96 cm	DesMoines	NA	NA	NA	NA	NA	NA	NA	NA	NA	NA	NA	NA	NA
37126	10/12/2012	inventory_date	American basswood	Tilia americana	Stuart	Iowa	-94.31956467	41.50654967	green_space	No lines	good	naturally_occurring	60.96 to 76.2 cm	DesMoines	NA	NA	NA	NA	NA	NA	NA	NA	NA	NA	NA	NA	NA
37127	10/12/2012	inventory_date	American sycamore	Platanus occidentalis	Stuart	Iowa	-94.31967633	41.507607	green_space	No lines	good	naturally_occurring	60.96 to 76.2 cm	DesMoines	NA	NA	NA	NA	NA	NA	NA	NA	NA	NA	NA	NA	NA
37128	10/11/2012	inventory_date	Scotch pine	Pinus sylvestris	Stuart	Iowa	-94.319702	41.510263	green_space	No lines	good	introduced	30.48 to 45.72 cm	DesMoines	NA	NA	NA	NA	NA	NA	NA	NA	NA	NA	NA	NA	NA
37129	10/12/2012	inventory_date	Norway maple	Acer platanoides	Stuart	Iowa	-94.31687833	41.50699633	green_space	No lines	poor	introduced	45.72 to 60.96 cm	DesMoines	NA	NA	NA	NA	NA	NA	NA	NA	NA	NA	NA	NA	NA
37130	10/9/2012	inventory_date	Northern hackberry	Celtis occidentalis	Stuart	Iowa	-94.322621	41.50905367	green_space	Yes and not conflicting	fair	naturally_occurring	60.96 to 76.2 cm	DesMoines	NA	NA	NA	NA	NA	NA	NA	NA	NA	NA	NA	NA	NA
37131	10/9/2012	inventory_date	Sugar maple	Acer saccharum	Stuart	Iowa	-94.32555233	41.507413	green_space	No lines	good	naturally_occurring	60.96 to 76.2 cm	DesMoines	NA	NA	NA	NA	NA	NA	NA	NA	NA	NA	NA	NA	NA
37132	10/12/2012	inventory_date	Pear	Pyrus	Stuart	Iowa	-94.31706067	41.505065	green_space	No lines	good	no_info	0 to 15.24 cm	DesMoines	NA	NA	NA	NA	NA	NA	NA	NA	NA	NA	NA	NA	NA
37251	10/12/2012	inventory_date	Sugar maple	Acer saccharum	Stuart	Iowa	-94.318462	41.50761667	green_space	No lines	good	naturally_occurring	45.72 to 60.96 cm	DesMoines	NA	NA	NA	NA	NA	NA	NA	NA	NA	NA	NA	NA	NA
37252	10/9/2012	inventory_date	Sugar maple	Acer saccharum	Stuart	Iowa	-94.326587	41.50537567	green_space	No lines	good	naturally_occurring	15.24 to 30.48 cm	DesMoines	NA	NA	NA	NA	NA	NA	NA	NA	NA	NA	NA	NA	NA
37253	10/12/2012	inventory_date	Green ash	Fraxinus pennsylvanica	Stuart	Iowa	-94.31545867	41.507474	green_space	No lines	good	naturally_occurring	60.96 to 76.2 cm	DesMoines	NA	NA	NA	NA	NA	NA	NA	NA	NA	NA	NA	NA	NA
37254	10/12/2012	inventory_date	Honeylocust	Gleditsia triacanthos	Stuart	Iowa	-94.31773167	41.506167	green_space	Yes and not conflicting	good	naturally_occurring	30.48 to 45.72 cm	DesMoines	NA	NA	NA	NA	NA	NA	NA	NA	NA	NA	NA	NA	NA
37255	10/9/2012	inventory_date	Norway maple	Acer platanoides	Stuart	Iowa	-94.32657767	41.50514667	green_space	No lines	good	introduced	15.24 to 30.48 cm	DesMoines	NA	NA	NA	NA	NA	NA	NA	NA	NA	NA	NA	NA	NA
37256	10/10/2012	inventory_date	Norway maple	Acer platanoides	Stuart	Iowa	-94.32264767	41.50226367	green_space	No lines	good	introduced	45.72 to 60.96 cm	DesMoines	NA	NA	NA	NA	NA	NA	NA	NA	NA	NA	NA	NA	NA
37257	10/9/2012	inventory_date	Sugar maple	Acer saccharum	Stuart	Iowa	-94.32663733	41.50520767	green_space	No lines	good	naturally_occurring	15.24 to 30.48 cm	DesMoines	NA	NA	NA	NA	NA	NA	NA	NA	NA	NA	NA	NA	NA
37258	10/12/2012	inventory_date	Green ash	Fraxinus pennsylvanica	Stuart	Iowa	-94.31824133	41.50648334	green_space	No lines	good	naturally_occurring	more than 76.2 cm	DesMoines	NA	NA	NA	NA	NA	NA	NA	NA	NA	NA	NA	NA	NA
37259	10/10/2012	inventory_date	Honeylocust	Gleditsia triacanthos	Stuart	Iowa	-94.320694	41.506165	green_space	No lines	good	naturally_occurring	0 to 15.24 cm	DesMoines	NA	NA	NA	NA	NA	NA	NA	NA	NA	NA	NA	NA	NA
37260	10/9/2012	inventory_date	Bur oak	Quercus macrocarpa	Stuart	Iowa	-94.32665833	41.505951	green_space	No lines	good	naturally_occurring	30.48 to 45.72 cm	DesMoines	NA	NA	NA	NA	NA	NA	NA	NA	NA	NA	NA	NA	NA
37261	10/9/2012	inventory_date	Apple	Malus	Stuart	Iowa	-94.32604333	41.50497333	green_space	No lines	good	no_info	0 to 15.24 cm	DesMoines	NA	NA	NA	NA	NA	NA	NA	NA	NA	NA	NA	NA	NA
37262	10/9/2012	inventory_date	Sugar maple	Acer saccharum	Stuart	Iowa	-94.32551633	41.50740233	green_space	Yes and not conflicting	good	naturally_occurring	45.72 to 60.96 cm	DesMoines	NA	NA	NA	NA	NA	NA	NA	NA	NA	NA	NA	NA	NA
37263	10/10/2012	inventory_date	Green ash	Fraxinus pennsylvanica	Stuart	Iowa	-94.32267333	41.501469	green_space	No lines	poor	naturally_occurring	30.48 to 45.72 cm	DesMoines	NA	NA	NA	NA	NA	NA	NA	NA	NA	NA	NA	NA	NA
37264	10/11/2012	inventory_date	Black walnut	Juglans nigra	Stuart	Iowa	-94.31471733	41.51210733	green_space	No lines	good	naturally_occurring	15.24 to 30.48 cm	DesMoines	NA	NA	NA	NA	NA	NA	NA	NA	NA	NA	NA	NA	NA
37265	10/12/2012	inventory_date	Sugar maple	Acer saccharum	Stuart	Iowa	-94.315682	41.51057033	green_space	No lines	fair	naturally_occurring	60.96 to 76.2 cm	DesMoines	NA	NA	NA	NA	NA	NA	NA	NA	NA	NA	NA	NA	NA
37266	10/12/2012	inventory_date	Eastern redbud	Cercis canadensis	Stuart	Iowa	-94.31541867	41.50977033	green_space	No lines	good	naturally_occurring	15.24 to 30.48 cm	DesMoines	NA	NA	NA	NA	NA	NA	NA	NA	NA	NA	NA	NA	NA
37267	10/10/2012	inventory_date	Green ash	Fraxinus pennsylvanica	Stuart	Iowa	-94.322444	41.50194167	green_space	No lines	good	naturally_occurring	45.72 to 60.96 cm	DesMoines	NA	NA	NA	NA	NA	NA	NA	NA	NA	NA	NA	NA	NA
37589	10/10/2012	inventory_date	Sugar maple	Acer saccharum	Stuart	Iowa	-94.32122267	41.50819367	green_space	No lines	good	naturally_occurring	15.24 to 30.48 cm	DesMoines	NA	NA	NA	NA	NA	NA	NA	NA	NA	NA	NA	NA	NA
37590	10/12/2012	inventory_date	Green ash	Fraxinus pennsylvanica	Stuart	Iowa	-94.31683167	41.50672433	green_space	No lines	good	naturally_occurring	60.96 to 76.2 cm	DesMoines	NA	NA	NA	NA	NA	NA	NA	NA	NA	NA	NA	NA	NA
37591	10/12/2012	inventory_date	Sugar maple	Acer saccharum	Stuart	Iowa	-94.31553467	41.50668867	green_space	No lines	good	naturally_occurring	45.72 to 60.96 cm	DesMoines	NA	NA	NA	NA	NA	NA	NA	NA	NA	NA	NA	NA	NA
37592	10/12/2012	inventory_date	Eastern redbud	Cercis canadensis	Stuart	Iowa	-94.31568133	41.508888	green_space	No lines	fair	naturally_occurring	0 to 15.24 cm	DesMoines	NA	NA	NA	NA	NA	NA	NA	NA	NA	NA	NA	NA	NA
37593	10/12/2012	inventory_date	Green ash	Fraxinus pennsylvanica	Stuart	Iowa	-94.316875	41.50650967	green_space	No lines	good	naturally_occurring	45.72 to 60.96 cm	DesMoines	NA	NA	NA	NA	NA	NA	NA	NA	NA	NA	NA	NA	NA
37594	10/12/2012	inventory_date	NA	NA	Stuart	Iowa	-94.31685067	41.50536867	green_space	Yes and not conflicting	poor	no_info	60.96 to 76.2 cm	DesMoines	NA	NA	NA	NA	NA	NA	NA	NA	NA	NA	NA	NA	NA
37595	10/12/2012	inventory_date	American basswood	Tilia americana	Stuart	Iowa	-94.31989867	41.50638733	green_space	No lines	good	naturally_occurring	30.48 to 45.72 cm	DesMoines	NA	NA	NA	NA	NA	NA	NA	NA	NA	NA	NA	NA	NA
37596	10/10/2012	inventory_date	Sugar maple	Acer saccharum	Stuart	Iowa	-94.32105333	41.50833433	green_space	No lines	poor	naturally_occurring	45.72 to 60.96 cm	DesMoines	NA	NA	NA	NA	NA	NA	NA	NA	NA	NA	NA	NA	NA
37597	10/10/2012	inventory_date	Sugar maple	Acer saccharum	Stuart	Iowa	-94.32267667	41.50237733	green_space	No lines	good	naturally_occurring	30.48 to 45.72 cm	DesMoines	NA	NA	NA	NA	NA	NA	NA	NA	NA	NA	NA	NA	NA
37598	10/12/2012	inventory_date	Northern white cedar	Thuja occidentalis	Stuart	Iowa	-94.319668	41.50582067	green_space	No lines	good	introduced	0 to 15.24 cm	DesMoines	NA	NA	NA	NA	NA	NA	NA	NA	NA	NA	NA	NA	NA
38770	6/1/2013	inventory_date	Ash	Fraxinus	De Soto	Iowa	-94.01070711	41.52794085	green_space	No lines	good	no_info	15.24 to 30.48 cm	DesMoines	NA	NA	NA	NA	NA	NA	NA	NA	NA	NA	NA	NA	NA
38771	6/1/2013	inventory_date	Black walnut	Juglans nigra	De Soto	Iowa	-94.01094251	41.52714613	green_space	No lines	good	naturally_occurring	30.48 to 45.72 cm	DesMoines	NA	NA	NA	NA	NA	NA	NA	NA	NA	NA	NA	NA	NA
38772	6/1/2013	inventory_date	Black walnut	Juglans nigra	De Soto	Iowa	-94.01026267	41.52701693	green_space	No lines	good	naturally_occurring	15.24 to 30.48 cm	DesMoines	NA	NA	NA	NA	NA	NA	NA	NA	NA	NA	NA	NA	NA
38773	6/1/2013	inventory_date	Northern hackberry	Celtis occidentalis	De Soto	Iowa	-94.00900736	41.53163188	green_space	No lines	good	naturally_occurring	NA	DesMoines	NA	NA	NA	NA	NA	NA	NA	NA	NA	NA	NA	NA	NA
39125	6/27/2016	inventory_date	Callery pear	Pyrus calleryana	Newton	Iowa	-93.07800273	41.70192028	green_space	No lines	good	introduced	0 to 15.24 cm	DesMoines	NA	NA	NA	NA	NA	NA	NA	NA	NA	NA	NA	NA	NA
39269	8/28/2012	inventory_date	Apple	Malus	Van Meter	Iowa	-93.95437933	41.53322333	no_info	No lines	good	no_info	0 to 15.24 cm	DesMoines	NA	NA	NA	NA	NA	NA	NA	NA	NA	NA	NA	NA	NA
39270	8/28/2012	inventory_date	Honeylocust	Gleditsia triacanthos	Van Meter	Iowa	-93.956464	41.53126467	green_space	No lines	good	naturally_occurring	60.96 to 76.2 cm	DesMoines	NA	NA	NA	NA	NA	NA	NA	NA	NA	NA	NA	NA	NA
39271	8/28/2012	inventory_date	Silver maple	Acer saccharinum	Van Meter	Iowa	-93.95765567	41.53314067	green_space	No lines	good	naturally_occurring	45.72 to 60.96 cm	DesMoines	NA	NA	NA	NA	NA	NA	NA	NA	NA	NA	NA	NA	NA
39272	8/28/2012	inventory_date	American sycamore	Platanus occidentalis	Van Meter	Iowa	-93.956972	41.532858	green_space	No lines	good	naturally_occurring	60.96 to 76.2 cm	DesMoines	NA	NA	NA	NA	NA	NA	NA	NA	NA	NA	NA	NA	NA
39273	9/7/2012	inventory_date	Green ash	Fraxinus pennsylvanica	Bayard	Iowa	-94.56064533	41.84966734	green_space	No lines	good	naturally_occurring	45.72 to 60.96 cm	DesMoines	NA	NA	NA	NA	NA	NA	NA	NA	NA	NA	NA	NA	NA
39274	9/7/2012	inventory_date	Silver maple	Acer saccharinum	Bayard	Iowa	-94.562188	41.85186234	green_space	Yes and conflicting	good	naturally_occurring	30.48 to 45.72 cm	DesMoines	NA	NA	NA	NA	NA	NA	NA	NA	NA	NA	NA	NA	NA
39275	9/7/2012	inventory_date	Sugar maple	Acer saccharum	Bayard	Iowa	-94.55929567	41.85212733	green_space	No lines	good	naturally_occurring	30.48 to 45.72 cm	DesMoines	NA	NA	NA	NA	NA	NA	NA	NA	NA	NA	NA	NA	NA
39276	9/7/2012	inventory_date	Northern hackberry	Celtis occidentalis	Bayard	Iowa	-94.559497	41.84986667	green_space	Yes and not conflicting	good	naturally_occurring	60.96 to 76.2 cm	DesMoines	NA	NA	NA	NA	NA	NA	NA	NA	NA	NA	NA	NA	NA
39277	9/27/2012	inventory_date	Sugar maple	Acer saccharum	Earlham	Iowa	-94.120124	41.495556	green_space	No lines	good	naturally_occurring	60.96 to 76.2 cm	DesMoines	NA	NA	NA	NA	NA	NA	NA	NA	NA	NA	NA	NA	NA
39278	10/1/2012	inventory_date	Pin oak	Quercus palustris	Earlham	Iowa	-94.12343533	41.49795633	green_space	No lines	good	naturally_occurring	0 to 15.24 cm	DesMoines	NA	NA	NA	NA	NA	NA	NA	NA	NA	NA	NA	NA	NA
39279	9/24/2012	inventory_date	Red maple	Acer rubrum	Earlham	Iowa	-94.12139867	41.492172	green_space	No lines	good	naturally_occurring	15.24 to 30.48 cm	DesMoines	NA	NA	NA	NA	NA	NA	NA	NA	NA	NA	NA	NA	NA
39280	9/28/2012	inventory_date	Sugar maple	Acer saccharum	Earlham	Iowa	-94.12161367	41.494721	green_space	Yes and not conflicting	good	naturally_occurring	45.72 to 60.96 cm	DesMoines	NA	NA	NA	NA	NA	NA	NA	NA	NA	NA	NA	NA	NA
39281	9/27/2012	inventory_date	Norway maple	Acer platanoides	Earlham	Iowa	-94.120118	41.49411633	green_space	No lines	poor	introduced	60.96 to 76.2 cm	DesMoines	NA	NA	NA	NA	NA	NA	NA	NA	NA	NA	NA	NA	NA
39282	9/24/2012	inventory_date	Silver maple	Acer saccharinum	Earlham	Iowa	-94.120034	41.49119067	green_space	No lines	good	naturally_occurring	0 to 15.24 cm	DesMoines	NA	NA	NA	NA	NA	NA	NA	NA	NA	NA	NA	NA	NA
39283	9/20/2012	inventory_date	Northern hackberry	Celtis occidentalis	Earlham	Iowa	-94.118715	41.494011	green_space	No lines	fair	naturally_occurring	more than 76.2 cm	DesMoines	NA	NA	NA	NA	NA	NA	NA	NA	NA	NA	NA	NA	NA
39284	9/27/2012	inventory_date	Sugar maple	Acer saccharum	Earlham	Iowa	-94.119987	41.49343933	green_space	Yes and not conflicting	good	naturally_occurring	more than 76.2 cm	DesMoines	NA	NA	NA	NA	NA	NA	NA	NA	NA	NA	NA	NA	NA
39285	9/27/2012	inventory_date	Northern red oak	Quercus rubra	Earlham	Iowa	-94.11918933	41.49366167	green_space	No lines	good	naturally_occurring	0 to 15.24 cm	DesMoines	NA	NA	NA	NA	NA	NA	NA	NA	NA	NA	NA	NA	NA
39286	9/27/2012	inventory_date	Norway maple	Acer platanoides	Earlham	Iowa	-94.12003333	41.495824	green_space	No lines	good	introduced	15.24 to 30.48 cm	DesMoines	NA	NA	NA	NA	NA	NA	NA	NA	NA	NA	NA	NA	NA
39287	9/19/2012	inventory_date	Pear	Pyrus	Earlham	Iowa	-94.11533133	41.49317233	green_space	No lines	good	no_info	0 to 15.24 cm	DesMoines	NA	NA	NA	NA	NA	NA	NA	NA	NA	NA	NA	NA	NA
39288	9/24/2012	inventory_date	Apple	Malus	Earlham	Iowa	-94.12151233	41.492034	green_space	No lines	good	no_info	0 to 15.24 cm	DesMoines	NA	NA	NA	NA	NA	NA	NA	NA	NA	NA	NA	NA	NA
39289	9/28/2012	inventory_date	Apple	Malus	Earlham	Iowa	-94.12308933	41.49368733	green_space	No lines	good	no_info	0 to 15.24 cm	DesMoines	NA	NA	NA	NA	NA	NA	NA	NA	NA	NA	NA	NA	NA
39290	9/28/2012	inventory_date	Red maple	Acer rubrum	Earlham	Iowa	-94.12291767	41.49288633	green_space	No lines	good	naturally_occurring	15.24 to 30.48 cm	DesMoines	NA	NA	NA	NA	NA	NA	NA	NA	NA	NA	NA	NA	NA
39291	9/28/2012	inventory_date	Apple	Malus	Earlham	Iowa	-94.13152333	41.496229	green_space	Yes and not conflicting	good	no_info	0 to 15.24 cm	DesMoines	NA	NA	NA	NA	NA	NA	NA	NA	NA	NA	NA	NA	NA
39292	10/1/2012	inventory_date	Norway maple	Acer platanoides	Earlham	Iowa	-94.12453767	41.491957	green_space	No lines	fair	introduced	15.24 to 30.48 cm	DesMoines	NA	NA	NA	NA	NA	NA	NA	NA	NA	NA	NA	NA	NA
39293	9/27/2012	inventory_date	Green ash	Fraxinus pennsylvanica	Earlham	Iowa	-94.119756	41.49455067	green_space	No lines	fair	naturally_occurring	60.96 to 76.2 cm	DesMoines	NA	NA	NA	NA	NA	NA	NA	NA	NA	NA	NA	NA	NA
39294	9/24/2012	inventory_date	Green ash	Fraxinus pennsylvanica	Earlham	Iowa	-94.119906	41.492549	green_space	No lines	poor	naturally_occurring	45.72 to 60.96 cm	DesMoines	NA	NA	NA	NA	NA	NA	NA	NA	NA	NA	NA	NA	NA
39295	9/24/2012	inventory_date	Sugar maple	Acer saccharum	Earlham	Iowa	-94.12020967	41.492081	green_space	No lines	good	naturally_occurring	30.48 to 45.72 cm	DesMoines	NA	NA	NA	NA	NA	NA	NA	NA	NA	NA	NA	NA	NA
39296	9/28/2012	inventory_date	Apple	Malus	Earlham	Iowa	-94.12310867	41.49417333	green_space	Yes and not conflicting	good	no_info	0 to 15.24 cm	DesMoines	NA	NA	NA	NA	NA	NA	NA	NA	NA	NA	NA	NA	NA
39297	9/28/2012	inventory_date	Sugar maple	Acer saccharum	Earlham	Iowa	-94.12164867	41.49459467	green_space	No lines	good	naturally_occurring	45.72 to 60.96 cm	DesMoines	NA	NA	NA	NA	NA	NA	NA	NA	NA	NA	NA	NA	NA
39298	9/27/2012	inventory_date	Silver maple	Acer saccharinum	Earlham	Iowa	-94.121582	41.49333733	green_space	No lines	good	naturally_occurring	more than 76.2 cm	DesMoines	NA	NA	NA	NA	NA	NA	NA	NA	NA	NA	NA	NA	NA
39335	9/19/2012	inventory_date	Sugar maple	Acer saccharum	Earlham	Iowa	-94.11630533	41.491761	green_space	Yes and not conflicting	fair	naturally_occurring	60.96 to 76.2 cm	DesMoines	NA	NA	NA	NA	NA	NA	NA	NA	NA	NA	NA	NA	NA
39336	9/24/2012	inventory_date	Green ash	Fraxinus pennsylvanica	Earlham	Iowa	-94.117412	41.49168567	green_space	Yes and not conflicting	good	naturally_occurring	45.72 to 60.96 cm	DesMoines	NA	NA	NA	NA	NA	NA	NA	NA	NA	NA	NA	NA	NA
39337	9/28/2012	inventory_date	Sugar maple	Acer saccharum	Earlham	Iowa	-94.121396	41.494821	green_space	Yes and not conflicting	good	naturally_occurring	60.96 to 76.2 cm	DesMoines	NA	NA	NA	NA	NA	NA	NA	NA	NA	NA	NA	NA	NA
39338	9/28/2012	inventory_date	Apple	Malus	Earlham	Iowa	-94.12849533	41.49607167	green_space	Yes and not conflicting	good	no_info	0 to 15.24 cm	DesMoines	NA	NA	NA	NA	NA	NA	NA	NA	NA	NA	NA	NA	NA
39339	9/20/2012	inventory_date	Sugar maple	Acer saccharum	Earlham	Iowa	-94.118538	41.49333133	green_space	No lines	good	naturally_occurring	45.72 to 60.96 cm	DesMoines	NA	NA	NA	NA	NA	NA	NA	NA	NA	NA	NA	NA	NA
39340	9/20/2012	inventory_date	Norway maple	Acer platanoides	Earlham	Iowa	-94.11878167	41.491918	green_space	No lines	fair	introduced	45.72 to 60.96 cm	DesMoines	NA	NA	NA	NA	NA	NA	NA	NA	NA	NA	NA	NA	NA
39341	9/28/2012	inventory_date	Apple	Malus	Earlham	Iowa	-94.13206233	41.496169	green_space	Yes and not conflicting	good	no_info	0 to 15.24 cm	DesMoines	NA	NA	NA	NA	NA	NA	NA	NA	NA	NA	NA	NA	NA
39342	9/27/2012	inventory_date	Apple	Malus	Earlham	Iowa	-94.119054	41.494418	green_space	Yes and conflicting	good	no_info	0 to 15.24 cm	DesMoines	NA	NA	NA	NA	NA	NA	NA	NA	NA	NA	NA	NA	NA
39343	9/27/2012	inventory_date	Sugar maple	Acer saccharum	Earlham	Iowa	-94.12019733	41.49479033	green_space	No lines	fair	naturally_occurring	45.72 to 60.96 cm	DesMoines	NA	NA	NA	NA	NA	NA	NA	NA	NA	NA	NA	NA	NA
39344	9/28/2012	inventory_date	Swamp white oak	Quercus bicolor	Earlham	Iowa	-94.12322767	41.49451433	green_space	No lines	good	naturally_occurring	0 to 15.24 cm	DesMoines	NA	NA	NA	NA	NA	NA	NA	NA	NA	NA	NA	NA	NA
39345	9/28/2012	inventory_date	NA	NA	Earlham	Iowa	-94.12290567	41.49560467	green_space	Yes and conflicting	good	no_info	0 to 15.24 cm	DesMoines	NA	NA	NA	NA	NA	NA	NA	NA	NA	NA	NA	NA	NA
39346	9/24/2012	inventory_date	Apple	Malus	Earlham	Iowa	-94.11957	41.491777	green_space	Yes and not conflicting	good	no_info	0 to 15.24 cm	DesMoines	NA	NA	NA	NA	NA	NA	NA	NA	NA	NA	NA	NA	NA
39347	3/12/2012	inventory_date	Northern hackberry	Celtis occidentalis	Mitchellville	Iowa	-93.36111867	41.66966533	green_space	No lines	fair	naturally_occurring	more than 76.2 cm	DesMoines	NA	NA	NA	NA	NA	NA	NA	NA	NA	NA	NA	NA	NA
39348	3/12/2012	inventory_date	Silver maple	Acer saccharinum	Mitchellville	Iowa	-93.35106133	41.66954833	green_space	Yes and not conflicting	fair	naturally_occurring	NA	DesMoines	NA	NA	NA	NA	NA	NA	NA	NA	NA	NA	NA	NA	NA
39349	3/12/2012	inventory_date	Green ash	Fraxinus pennsylvanica	Mitchellville	Iowa	-93.35791433	41.66909233	built_environment	No lines	poor	naturally_occurring	30.48 to 45.72 cm	DesMoines	NA	NA	NA	NA	NA	NA	NA	NA	NA	NA	NA	NA	NA
39350	3/12/2012	inventory_date	Green ash	Fraxinus pennsylvanica	Mitchellville	Iowa	-93.35818167	41.66830933	built_environment	Yes and conflicting	fair	naturally_occurring	45.72 to 60.96 cm	DesMoines	NA	NA	NA	NA	NA	NA	NA	NA	NA	NA	NA	NA	NA
39351	3/12/2012	inventory_date	Black walnut	Juglans nigra	Mitchellville	Iowa	-93.359176	41.66852433	green_space	Yes and not conflicting	good	naturally_occurring	60.96 to 76.2 cm	DesMoines	NA	NA	NA	NA	NA	NA	NA	NA	NA	NA	NA	NA	NA
39353	3/12/2012	inventory_date	Norway maple	Acer platanoides	Mitchellville	Iowa	-93.36287333	41.66925133	green_space	Yes and not conflicting	good	introduced	15.24 to 30.48 cm	DesMoines	NA	NA	NA	NA	NA	NA	NA	NA	NA	NA	NA	NA	NA
39515	3/12/2012	inventory_date	Apple	Malus	Mitchellville	Iowa	-93.35187767	41.673575	green_space	No lines	good	no_info	0 to 15.24 cm	DesMoines	NA	NA	NA	NA	NA	NA	NA	NA	NA	NA	NA	NA	NA
39516	3/12/2012	inventory_date	Northern hackberry	Celtis occidentalis	Mitchellville	Iowa	-93.35188433	41.66931733	green_space	No lines	good	naturally_occurring	45.72 to 60.96 cm	DesMoines	NA	NA	NA	NA	NA	NA	NA	NA	NA	NA	NA	NA	NA
39517	3/12/2012	inventory_date	Black walnut	Juglans nigra	Mitchellville	Iowa	-93.36236833	41.671083	green_space	No lines	good	naturally_occurring	15.24 to 30.48 cm	DesMoines	NA	NA	NA	NA	NA	NA	NA	NA	NA	NA	NA	NA	NA
39518	3/12/2012	inventory_date	Northern hackberry	Celtis occidentalis	Mitchellville	Iowa	-93.35153533	41.66919633	green_space	No lines	poor	naturally_occurring	NA	DesMoines	NA	NA	NA	NA	NA	NA	NA	NA	NA	NA	NA	NA	NA
39520	3/12/2012	inventory_date	Red maple	Acer rubrum	Mitchellville	Iowa	-93.36227967	41.67220767	green_space	No lines	fair	naturally_occurring	45.72 to 60.96 cm	DesMoines	NA	NA	NA	NA	NA	NA	NA	NA	NA	NA	NA	NA	NA
39521	9/29/2012	inventory_date	Ash	Fraxinus	Mitchellville	Iowa	-93.35683867	41.66795367	green_space	Yes and not conflicting	good	no_info	60.96 to 76.2 cm	DesMoines	NA	NA	NA	NA	NA	NA	NA	NA	NA	NA	NA	NA	NA
39522	9/29/2012	inventory_date	Northern hackberry	Celtis occidentalis	Mitchellville	Iowa	-93.35493433	41.668726	green_space	No lines	fair	naturally_occurring	more than 76.2 cm	DesMoines	NA	NA	NA	NA	NA	NA	NA	NA	NA	NA	NA	NA	NA
39523	9/29/2012	inventory_date	Black spruce	Picea mariana	Mitchellville	Iowa	-93.35201633	41.66954233	green_space	Yes and not conflicting	good	introduced	45.72 to 60.96 cm	DesMoines	NA	NA	NA	NA	NA	NA	NA	NA	NA	NA	NA	NA	NA
39524	9/29/2012	inventory_date	Sugar maple	Acer saccharum	Mitchellville	Iowa	-93.352095	41.67086333	green_space	No lines	fair	naturally_occurring	more than 76.2 cm	DesMoines	NA	NA	NA	NA	NA	NA	NA	NA	NA	NA	NA	NA	NA
39526	9/29/2012	inventory_date	Red maple	Acer rubrum	Mitchellville	Iowa	-93.353794	41.66986267	green_space	No lines	fair	naturally_occurring	30.48 to 45.72 cm	DesMoines	NA	NA	NA	NA	NA	NA	NA	NA	NA	NA	NA	NA	NA
39527	10/5/2012	inventory_date	White ash	Fraxinus americana	Panora	Iowa	-94.36606867	41.69170233	green_space	No lines	good	naturally_occurring	30.48 to 45.72 cm	DesMoines	NA	NA	NA	NA	NA	NA	NA	NA	NA	NA	NA	NA	NA
39528	10/5/2012	inventory_date	Northern hackberry	Celtis occidentalis	Panora	Iowa	-94.368123	41.689491	green_space	No lines	poor	naturally_occurring	60.96 to 76.2 cm	DesMoines	NA	NA	NA	NA	NA	NA	NA	NA	NA	NA	NA	NA	NA
39529	10/3/2012	inventory_date	American basswood	Tilia americana	Panora	Iowa	-94.365835	41.69295233	green_space	No lines	good	naturally_occurring	45.72 to 60.96 cm	DesMoines	NA	NA	NA	NA	NA	NA	NA	NA	NA	NA	NA	NA	NA
39530	10/5/2012	inventory_date	Norway maple	Acer platanoides	Panora	Iowa	-94.36548167	41.69045367	green_space	No lines	good	introduced	30.48 to 45.72 cm	DesMoines	NA	NA	NA	NA	NA	NA	NA	NA	NA	NA	NA	NA	NA
39531	10/5/2012	inventory_date	Sugar maple	Acer saccharum	Panora	Iowa	-94.36893867	41.68950367	green_space	No lines	good	naturally_occurring	more than 76.2 cm	DesMoines	NA	NA	NA	NA	NA	NA	NA	NA	NA	NA	NA	NA	NA
39532	10/8/2012	inventory_date	Silver maple	Acer saccharinum	Panora	Iowa	-94.36715567	41.694046	green_space	No lines	good	naturally_occurring	more than 76.2 cm	DesMoines	NA	NA	NA	NA	NA	NA	NA	NA	NA	NA	NA	NA	NA
39533	10/5/2012	inventory_date	Sugar maple	Acer saccharum	Panora	Iowa	-94.367702	41.69062267	green_space	No lines	good	naturally_occurring	30.48 to 45.72 cm	DesMoines	NA	NA	NA	NA	NA	NA	NA	NA	NA	NA	NA	NA	NA
39929	10/3/2012	inventory_date	Spruce	Picea	Panora	Iowa	-94.362794	41.69357	green_space	No lines	good	no_info	0 to 15.24 cm	DesMoines	NA	NA	NA	NA	NA	NA	NA	NA	NA	NA	NA	NA	NA
39930	10/5/2012	inventory_date	American sycamore	Platanus occidentalis	Panora	Iowa	-94.36630667	41.69065767	green_space	No lines	good	naturally_occurring	more than 76.2 cm	DesMoines	NA	NA	NA	NA	NA	NA	NA	NA	NA	NA	NA	NA	NA
39931	10/5/2012	inventory_date	Red maple	Acer rubrum	Panora	Iowa	-94.364858	41.690528	green_space	No lines	good	naturally_occurring	0 to 15.24 cm	DesMoines	NA	NA	NA	NA	NA	NA	NA	NA	NA	NA	NA	NA	NA
39932	10/5/2012	inventory_date	Sugar maple	Acer saccharum	Panora	Iowa	-94.36316767	41.68938667	green_space	No lines	good	naturally_occurring	45.72 to 60.96 cm	DesMoines	NA	NA	NA	NA	NA	NA	NA	NA	NA	NA	NA	NA	NA
39933	10/8/2012	inventory_date	Green ash	Fraxinus pennsylvanica	Panora	Iowa	-94.36340467	41.69404467	green_space	No lines	good	naturally_occurring	60.96 to 76.2 cm	DesMoines	NA	NA	NA	NA	NA	NA	NA	NA	NA	NA	NA	NA	NA
39934	10/5/2012	inventory_date	Green ash	Fraxinus pennsylvanica	Panora	Iowa	-94.364186	41.68961567	green_space	No lines	good	naturally_occurring	30.48 to 45.72 cm	DesMoines	NA	NA	NA	NA	NA	NA	NA	NA	NA	NA	NA	NA	NA
40806	6/1/2013	inventory_date	Black walnut	Juglans nigra	De Soto	Iowa	-94.00997514	41.52710565	green_space	No lines	good	naturally_occurring	0 to 15.24 cm	DesMoines	NA	NA	NA	NA	NA	NA	NA	NA	NA	NA	NA	NA	NA
40807	6/1/2013	inventory_date	Cottonwood	Populus	De Soto	Iowa	-94.01035896	41.52742062	green_space	No lines	fair	no_info	more than 76.2 cm	DesMoines	NA	NA	NA	NA	NA	NA	NA	NA	NA	NA	NA	NA	NA
40808	6/1/2013	inventory_date	Eastern cottonwood	Populus deltoides	De Soto	Iowa	-94.01064661	41.52730105	green_space	No lines	good	naturally_occurring	60.96 to 76.2 cm	DesMoines	NA	NA	NA	NA	NA	NA	NA	NA	NA	NA	NA	NA	NA
40809	6/1/2013	inventory_date	Black walnut	Juglans nigra	De Soto	Iowa	-94.01004899	41.52712512	green_space	No lines	good	naturally_occurring	0 to 15.24 cm	DesMoines	NA	NA	NA	NA	NA	NA	NA	NA	NA	NA	NA	NA	NA
40810	6/1/2013	inventory_date	Silver maple	Acer saccharinum	De Soto	Iowa	-94.01558369	41.53643127	green_space	No lines	good	naturally_occurring	60.96 to 76.2 cm	DesMoines	NA	NA	NA	NA	NA	NA	NA	NA	NA	NA	NA	NA	NA
40811	6/1/2013	inventory_date	Sugar maple	Acer saccharum	De Soto	Iowa	-94.00473939	41.53164297	green_space	No lines	good	naturally_occurring	60.96 to 76.2 cm	DesMoines	NA	NA	NA	NA	NA	NA	NA	NA	NA	NA	NA	NA	NA
40812	6/1/2013	inventory_date	Siberian elm	Ulmus pumila	De Soto	Iowa	-94.01076689	41.53061665	green_space	No lines	good	introduced	0 to 15.24 cm	DesMoines	NA	NA	NA	NA	NA	NA	NA	NA	NA	NA	NA	NA	NA
40927	4/19/2012	inventory_date	Sugar maple	Acer saccharum	Baxter	Iowa	-93.15444567	41.81857267	green_space	No lines	dead/dying	naturally_occurring	45.72 to 60.96 cm	DesMoines	NA	NA	NA	NA	NA	NA	NA	NA	NA	NA	NA	NA	NA
40928	4/17/2012	inventory_date	Northern red oak	Quercus rubra	Baxter	Iowa	-93.151385	41.82323667	green_space	No lines	good	naturally_occurring	0 to 15.24 cm	DesMoines	NA	NA	NA	NA	NA	NA	NA	NA	NA	NA	NA	NA	NA
40929	4/22/2012	inventory_date	Eastern red cedar	Juniperus virginiana	Baxter	Iowa	-93.14581367	41.82126767	green_space	Yes and not conflicting	good	naturally_occurring	30.48 to 45.72 cm	DesMoines	NA	NA	NA	NA	NA	NA	NA	NA	NA	NA	NA	NA	NA
40930	4/17/2012	inventory_date	Sugar maple	Acer saccharum	Baxter	Iowa	-93.15291833	41.82128033	green_space	No lines	poor	naturally_occurring	45.72 to 60.96 cm	DesMoines	NA	NA	NA	NA	NA	NA	NA	NA	NA	NA	NA	NA	NA
40931	4/17/2012	inventory_date	Sugar maple	Acer saccharum	Baxter	Iowa	-93.151371	41.822361	green_space	No lines	good	naturally_occurring	60.96 to 76.2 cm	DesMoines	NA	NA	NA	NA	NA	NA	NA	NA	NA	NA	NA	NA	NA
40932	4/19/2012	inventory_date	Sugar maple	Acer saccharum	Baxter	Iowa	-93.15478433	41.81857633	green_space	No lines	good	naturally_occurring	45.72 to 60.96 cm	DesMoines	NA	NA	NA	NA	NA	NA	NA	NA	NA	NA	NA	NA	NA
40933	4/19/2012	inventory_date	Sugar maple	Acer saccharum	Baxter	Iowa	-93.155252	41.81940233	green_space	No lines	poor	naturally_occurring	0 to 15.24 cm	DesMoines	NA	NA	NA	NA	NA	NA	NA	NA	NA	NA	NA	NA	NA
40934	4/19/2012	inventory_date	Sugar maple	Acer saccharum	Baxter	Iowa	-93.155236	41.81953967	green_space	No lines	good	naturally_occurring	45.72 to 60.96 cm	DesMoines	NA	NA	NA	NA	NA	NA	NA	NA	NA	NA	NA	NA	NA
40935	4/17/2012	inventory_date	Sugar maple	Acer saccharum	Baxter	Iowa	-93.15019067	41.82426	green_space	No lines	good	naturally_occurring	30.48 to 45.72 cm	DesMoines	NA	NA	NA	NA	NA	NA	NA	NA	NA	NA	NA	NA	NA
40936	4/19/2012	inventory_date	NA	NA	Baxter	Iowa	-93.154151	41.819356	green_space	No lines	good	no_info	0 to 15.24 cm	DesMoines	NA	NA	NA	NA	NA	NA	NA	NA	NA	NA	NA	NA	NA
40937	4/17/2012	inventory_date	Sugar maple	Acer saccharum	Baxter	Iowa	-93.151386	41.82218367	green_space	No lines	good	naturally_occurring	60.96 to 76.2 cm	DesMoines	NA	NA	NA	NA	NA	NA	NA	NA	NA	NA	NA	NA	NA
41117	6/1/2013	inventory_date	Green ash	Fraxinus pennsylvanica	De Soto	Iowa	-94.01103226	41.5306899	green_space	No lines	good	naturally_occurring	more than 76.2 cm	DesMoines	NA	NA	NA	NA	NA	NA	NA	NA	NA	NA	NA	NA	NA
41285	4/22/2012	inventory_date	Sugar maple	Acer saccharum	Baxter	Iowa	-93.15321833	41.81899433	green_space	No lines	good	naturally_occurring	15.24 to 30.48 cm	DesMoines	NA	NA	NA	NA	NA	NA	NA	NA	NA	NA	NA	NA	NA
41286	4/22/2012	inventory_date	Sugar maple	Acer saccharum	Baxter	Iowa	-93.14595267	41.822121	green_space	No lines	dead/dying	naturally_occurring	15.24 to 30.48 cm	DesMoines	NA	NA	NA	NA	NA	NA	NA	NA	NA	NA	NA	NA	NA
41287	4/22/2012	inventory_date	Sugar maple	Acer saccharum	Baxter	Iowa	-93.15323567	41.81983267	green_space	No lines	good	naturally_occurring	30.48 to 45.72 cm	DesMoines	NA	NA	NA	NA	NA	NA	NA	NA	NA	NA	NA	NA	NA
41288	4/17/2012	inventory_date	Sugar maple	Acer saccharum	Baxter	Iowa	-93.15158767	41.82329633	green_space	No lines	good	naturally_occurring	45.72 to 60.96 cm	DesMoines	NA	NA	NA	NA	NA	NA	NA	NA	NA	NA	NA	NA	NA
41289	4/17/2012	inventory_date	Northern red oak	Quercus rubra	Baxter	Iowa	-93.14923633	41.82788634	green_space	No lines	fair	naturally_occurring	0 to 15.24 cm	DesMoines	NA	NA	NA	NA	NA	NA	NA	NA	NA	NA	NA	NA	NA
41290	4/17/2012	inventory_date	Sugar maple	Acer saccharum	Baxter	Iowa	-93.153365	41.826357	green_space	No lines	fair	naturally_occurring	30.48 to 45.72 cm	DesMoines	NA	NA	NA	NA	NA	NA	NA	NA	NA	NA	NA	NA	NA
41291	4/17/2012	inventory_date	Norway spruce	Picea abies	Baxter	Iowa	-93.151183	41.82187	green_space	No lines	fair	introduced	60.96 to 76.2 cm	DesMoines	NA	NA	NA	NA	NA	NA	NA	NA	NA	NA	NA	NA	NA
41292	4/22/2012	inventory_date	Norway maple	Acer platanoides	Baxter	Iowa	-93.14952433	41.82800233	green_space	No lines	good	introduced	45.72 to 60.96 cm	DesMoines	NA	NA	NA	NA	NA	NA	NA	NA	NA	NA	NA	NA	NA
41293	4/22/2012	inventory_date	Sugar maple	Acer saccharum	Baxter	Iowa	-93.152894	41.819307	green_space	No lines	good	naturally_occurring	30.48 to 45.72 cm	DesMoines	NA	NA	NA	NA	NA	NA	NA	NA	NA	NA	NA	NA	NA
41294	4/17/2012	inventory_date	Green ash	Fraxinus pennsylvanica	Baxter	Iowa	-93.14717233	41.82459133	green_space	Yes and not conflicting	poor	naturally_occurring	60.96 to 76.2 cm	DesMoines	NA	NA	NA	NA	NA	NA	NA	NA	NA	NA	NA	NA	NA
41295	4/19/2012	inventory_date	Sugar maple	Acer saccharum	Baxter	Iowa	-93.15416467	41.81891867	green_space	No lines	fair	naturally_occurring	45.72 to 60.96 cm	DesMoines	NA	NA	NA	NA	NA	NA	NA	NA	NA	NA	NA	NA	NA
41296	4/17/2012	inventory_date	Eastern white pine	Pinus strobus	Baxter	Iowa	-93.14761867	41.82186833	green_space	No lines	good	naturally_occurring	30.48 to 45.72 cm	DesMoines	NA	NA	NA	NA	NA	NA	NA	NA	NA	NA	NA	NA	NA
41297	4/17/2012	inventory_date	White oak	Quercus alba	Baxter	Iowa	-93.14878467	41.82769433	green_space	No lines	fair	naturally_occurring	15.24 to 30.48 cm	DesMoines	NA	NA	NA	NA	NA	NA	NA	NA	NA	NA	NA	NA	NA
41352	4/19/2012	inventory_date	Sugar maple	Acer saccharum	Baxter	Iowa	-93.15416833	41.818785	green_space	No lines	poor	naturally_occurring	60.96 to 76.2 cm	DesMoines	NA	NA	NA	NA	NA	NA	NA	NA	NA	NA	NA	NA	NA
41353	4/17/2012	inventory_date	Sugar maple	Acer saccharum	Baxter	Iowa	-93.15157867	41.823396	green_space	No lines	fair	naturally_occurring	60.96 to 76.2 cm	DesMoines	NA	NA	NA	NA	NA	NA	NA	NA	NA	NA	NA	NA	NA
41354	4/17/2012	inventory_date	Sugar maple	Acer saccharum	Baxter	Iowa	-93.152939	41.821531	green_space	No lines	good	naturally_occurring	30.48 to 45.72 cm	DesMoines	NA	NA	NA	NA	NA	NA	NA	NA	NA	NA	NA	NA	NA
41355	4/22/2012	inventory_date	Ash	Fraxinus	Baxter	Iowa	-93.14955233	41.828209	green_space	No lines	good	no_info	30.48 to 45.72 cm	DesMoines	NA	NA	NA	NA	NA	NA	NA	NA	NA	NA	NA	NA	NA
41371	4/22/2012	inventory_date	Sugar maple	Acer saccharum	Baxter	Iowa	-93.15274767	41.81900333	green_space	No lines	good	naturally_occurring	15.24 to 30.48 cm	DesMoines	NA	NA	NA	NA	NA	NA	NA	NA	NA	NA	NA	NA	NA
41372	4/19/2012	inventory_date	Sugar maple	Acer saccharum	Baxter	Iowa	-93.15447667	41.81909533	green_space	No lines	fair	naturally_occurring	60.96 to 76.2 cm	DesMoines	NA	NA	NA	NA	NA	NA	NA	NA	NA	NA	NA	NA	NA
41373	4/22/2012	inventory_date	Red maple	Acer rubrum	Baxter	Iowa	-93.14575233	41.82152033	green_space	No lines	good	naturally_occurring	15.24 to 30.48 cm	DesMoines	NA	NA	NA	NA	NA	NA	NA	NA	NA	NA	NA	NA	NA
41374	4/17/2012	inventory_date	Norway spruce	Picea abies	Baxter	Iowa	-93.15121	41.82184367	green_space	No lines	fair	introduced	60.96 to 76.2 cm	DesMoines	NA	NA	NA	NA	NA	NA	NA	NA	NA	NA	NA	NA	NA
41375	4/17/2012	inventory_date	Red maple	Acer rubrum	Baxter	Iowa	-93.148188	41.82310567	green_space	No lines	good	naturally_occurring	30.48 to 45.72 cm	DesMoines	NA	NA	NA	NA	NA	NA	NA	NA	NA	NA	NA	NA	NA
41376	4/22/2012	inventory_date	Eastern red cedar	Juniperus virginiana	Baxter	Iowa	-93.14570967	41.82096367	green_space	Yes and conflicting	good	naturally_occurring	15.24 to 30.48 cm	DesMoines	NA	NA	NA	NA	NA	NA	NA	NA	NA	NA	NA	NA	NA
41438	6/1/2013	inventory_date	Black walnut	Juglans nigra	De Soto	Iowa	-94.01104694	41.52732652	green_space	No lines	fair	naturally_occurring	30.48 to 45.72 cm	DesMoines	NA	NA	NA	NA	NA	NA	NA	NA	NA	NA	NA	NA	NA
41439	6/1/2013	inventory_date	Black walnut	Juglans nigra	De Soto	Iowa	-94.01106636	41.5276525	green_space	No lines	dead/dying	naturally_occurring	30.48 to 45.72 cm	DesMoines	NA	NA	NA	NA	NA	NA	NA	NA	NA	NA	NA	NA	NA
41458	8/16/2012	inventory_date	Ash	Fraxinus	Dexter	Iowa	-94.22336067	41.51842367	green_space	No lines	good	no_info	30.48 to 45.72 cm	DesMoines	NA	NA	NA	NA	NA	NA	NA	NA	NA	NA	NA	NA	NA
41459	8/20/2012	inventory_date	Apple	Malus	Dexter	Iowa	-94.229776	41.51837333	green_space	Yes and not conflicting	good	no_info	0 to 15.24 cm	DesMoines	NA	NA	NA	NA	NA	NA	NA	NA	NA	NA	NA	NA	NA
41460	8/20/2012	inventory_date	Silver maple	Acer saccharinum	Dexter	Iowa	-94.22954667	41.518096	green_space	No lines	fair	naturally_occurring	45.72 to 60.96 cm	DesMoines	NA	NA	NA	NA	NA	NA	NA	NA	NA	NA	NA	NA	NA
41461	8/16/2012	inventory_date	Apple	Malus	Dexter	Iowa	-94.22616733	41.516378	green_space	No lines	good	no_info	0 to 15.24 cm	DesMoines	NA	NA	NA	NA	NA	NA	NA	NA	NA	NA	NA	NA	NA
41462	8/20/2012	inventory_date	Green ash	Fraxinus pennsylvanica	Dexter	Iowa	-94.22883033	41.51922367	green_space	No lines	good	naturally_occurring	15.24 to 30.48 cm	DesMoines	NA	NA	NA	NA	NA	NA	NA	NA	NA	NA	NA	NA	NA
41463	8/16/2012	inventory_date	Norway maple	Acer platanoides	Dexter	Iowa	-94.22629	41.51775033	green_space	No lines	good	introduced	15.24 to 30.48 cm	DesMoines	NA	NA	NA	NA	NA	NA	NA	NA	NA	NA	NA	NA	NA
41464	8/17/2012	inventory_date	American basswood	Tilia americana	Dexter	Iowa	-94.23033233	41.51445867	green_space	No lines	good	naturally_occurring	0 to 15.24 cm	DesMoines	NA	NA	NA	NA	NA	NA	NA	NA	NA	NA	NA	NA	NA
41465	8/16/2012	inventory_date	Swamp white oak	Quercus bicolor	Dexter	Iowa	-94.227822	41.51916267	green_space	No lines	fair	naturally_occurring	15.24 to 30.48 cm	DesMoines	NA	NA	NA	NA	NA	NA	NA	NA	NA	NA	NA	NA	NA
41466	8/17/2012	inventory_date	Norway maple	Acer platanoides	Dexter	Iowa	-94.22946933	41.51599767	green_space	No lines	fair	introduced	45.72 to 60.96 cm	DesMoines	NA	NA	NA	NA	NA	NA	NA	NA	NA	NA	NA	NA	NA
41467	8/16/2012	inventory_date	Swamp white oak	Quercus bicolor	Dexter	Iowa	-94.22303567	41.51585567	green_space	No lines	good	naturally_occurring	15.24 to 30.48 cm	DesMoines	NA	NA	NA	NA	NA	NA	NA	NA	NA	NA	NA	NA	NA
41468	8/20/2012	inventory_date	Red maple	Acer rubrum	Dexter	Iowa	-94.230806	41.51919567	green_space	No lines	good	naturally_occurring	0 to 15.24 cm	DesMoines	NA	NA	NA	NA	NA	NA	NA	NA	NA	NA	NA	NA	NA
41469	8/17/2012	inventory_date	Silver maple	Acer saccharinum	Dexter	Iowa	-94.231185	41.51714267	green_space	No lines	good	naturally_occurring	60.96 to 76.2 cm	DesMoines	NA	NA	NA	NA	NA	NA	NA	NA	NA	NA	NA	NA	NA
41470	8/17/2012	inventory_date	Black cherry	Prunus serotina	Dexter	Iowa	-94.23174133	41.514485	green_space	Yes and not conflicting	good	naturally_occurring	0 to 15.24 cm	DesMoines	NA	NA	NA	NA	NA	NA	NA	NA	NA	NA	NA	NA	NA
41471	8/16/2012	inventory_date	Maple	Acer	Dexter	Iowa	-94.22530233	41.518128	green_space	Yes and not conflicting	good	no_info	0 to 15.24 cm	DesMoines	NA	NA	NA	NA	NA	NA	NA	NA	NA	NA	NA	NA	NA
41472	8/16/2012	inventory_date	Honeylocust	Gleditsia triacanthos	Dexter	Iowa	-94.222626	41.51596867	green_space	Yes and not conflicting	good	naturally_occurring	45.72 to 60.96 cm	DesMoines	NA	NA	NA	NA	NA	NA	NA	NA	NA	NA	NA	NA	NA
41473	8/20/2012	inventory_date	Green ash	Fraxinus pennsylvanica	Dexter	Iowa	-94.22974833	41.51916967	green_space	No lines	good	naturally_occurring	30.48 to 45.72 cm	DesMoines	NA	NA	NA	NA	NA	NA	NA	NA	NA	NA	NA	NA	NA
41474	8/20/2012	inventory_date	Sugar maple	Acer saccharum	Dexter	Iowa	-94.22723167	41.51817467	green_space	No lines	good	naturally_occurring	60.96 to 76.2 cm	DesMoines	NA	NA	NA	NA	NA	NA	NA	NA	NA	NA	NA	NA	NA
41897	6/1/2013	inventory_date	Black walnut	Juglans nigra	De Soto	Iowa	-94.00974741	41.52715425	green_space	No lines	good	naturally_occurring	15.24 to 30.48 cm	DesMoines	NA	NA	NA	NA	NA	NA	NA	NA	NA	NA	NA	NA	NA
41898	6/1/2013	inventory_date	Black walnut	Juglans nigra	De Soto	Iowa	-94.00999187	41.52711392	green_space	No lines	good	naturally_occurring	0 to 15.24 cm	DesMoines	NA	NA	NA	NA	NA	NA	NA	NA	NA	NA	NA	NA	NA
41899	6/1/2013	inventory_date	Green ash	Fraxinus pennsylvanica	De Soto	Iowa	-94.01575099	41.53660153	green_space	No lines	good	naturally_occurring	30.48 to 45.72 cm	DesMoines	NA	NA	NA	NA	NA	NA	NA	NA	NA	NA	NA	NA	NA
41900	6/1/2013	inventory_date	Sugar maple	Acer saccharum	De Soto	Iowa	-94.01114511	41.53082053	green_space	No lines	good	naturally_occurring	45.72 to 60.96 cm	DesMoines	NA	NA	NA	NA	NA	NA	NA	NA	NA	NA	NA	NA	NA
41901	6/1/2013	inventory_date	Siberian elm	Ulmus pumila	De Soto	Iowa	-94.01108347	41.53079923	green_space	No lines	good	introduced	more than 76.2 cm	DesMoines	NA	NA	NA	NA	NA	NA	NA	NA	NA	NA	NA	NA	NA
41905	8/16/2012	inventory_date	Ash	Fraxinus	Dexter	Iowa	-94.22487267	41.51588	green_space	No lines	good	no_info	15.24 to 30.48 cm	DesMoines	NA	NA	NA	NA	NA	NA	NA	NA	NA	NA	NA	NA	NA
41906	8/16/2012	inventory_date	Ash	Fraxinus	Dexter	Iowa	-94.22250067	41.51220167	green_space	Yes and conflicting	fair	no_info	15.24 to 30.48 cm	DesMoines	NA	NA	NA	NA	NA	NA	NA	NA	NA	NA	NA	NA	NA
41907	8/16/2012	inventory_date	Ash	Fraxinus	Dexter	Iowa	-94.225736	41.516009	green_space	No lines	good	no_info	45.72 to 60.96 cm	DesMoines	NA	NA	NA	NA	NA	NA	NA	NA	NA	NA	NA	NA	NA
41908	8/17/2012	inventory_date	Ash	Fraxinus	Dexter	Iowa	-94.230256	41.51710533	green_space	No lines	good	no_info	15.24 to 30.48 cm	DesMoines	NA	NA	NA	NA	NA	NA	NA	NA	NA	NA	NA	NA	NA
41909	8/16/2012	inventory_date	Norway maple	Acer platanoides	Dexter	Iowa	-94.224341	41.51597833	green_space	No lines	good	introduced	45.72 to 60.96 cm	DesMoines	NA	NA	NA	NA	NA	NA	NA	NA	NA	NA	NA	NA	NA
41910	8/16/2012	inventory_date	Silver maple	Acer saccharinum	Dexter	Iowa	-94.225929	41.517064	green_space	No lines	good	naturally_occurring	0 to 15.24 cm	DesMoines	NA	NA	NA	NA	NA	NA	NA	NA	NA	NA	NA	NA	NA
41911	8/16/2012	inventory_date	Apple	Malus	Dexter	Iowa	-94.22241733	41.51746767	green_space	Yes and not conflicting	good	no_info	15.24 to 30.48 cm	DesMoines	NA	NA	NA	NA	NA	NA	NA	NA	NA	NA	NA	NA	NA
41912	8/17/2012	inventory_date	Sugar maple	Acer saccharum	Dexter	Iowa	-94.228308	41.511388	green_space	No lines	good	naturally_occurring	45.72 to 60.96 cm	DesMoines	NA	NA	NA	NA	NA	NA	NA	NA	NA	NA	NA	NA	NA
41927	10/10/2012	inventory_date	Green ash	Fraxinus pennsylvanica	Stuart	Iowa	-94.32148367	41.50483834	green_space	No lines	good	naturally_occurring	30.48 to 45.72 cm	DesMoines	NA	NA	NA	NA	NA	NA	NA	NA	NA	NA	NA	NA	NA
41928	10/11/2012	inventory_date	Green ash	Fraxinus pennsylvanica	Stuart	Iowa	-94.315467	41.50419133	no_info	No lines	good	naturally_occurring	45.72 to 60.96 cm	DesMoines	NA	NA	NA	NA	NA	NA	NA	NA	NA	NA	NA	NA	NA
41929	10/11/2012	inventory_date	Sugar maple	Acer saccharum	Stuart	Iowa	-94.31973167	41.51084	green_space	No lines	fair	naturally_occurring	45.72 to 60.96 cm	DesMoines	NA	NA	NA	NA	NA	NA	NA	NA	NA	NA	NA	NA	NA
41930	10/9/2012	inventory_date	Siberian elm	Ulmus pumila	Stuart	Iowa	-94.32203467	41.509762	green_space	No lines	fair	introduced	30.48 to 45.72 cm	DesMoines	NA	NA	NA	NA	NA	NA	NA	NA	NA	NA	NA	NA	NA
41931	10/12/2012	inventory_date	Sugar maple	Acer saccharum	Stuart	Iowa	-94.31693567	41.50704233	green_space	No lines	good	naturally_occurring	15.24 to 30.48 cm	DesMoines	NA	NA	NA	NA	NA	NA	NA	NA	NA	NA	NA	NA	NA
41932	10/11/2012	inventory_date	Sugar maple	Acer saccharum	Stuart	Iowa	-94.319742	41.510446	green_space	No lines	good	naturally_occurring	60.96 to 76.2 cm	DesMoines	NA	NA	NA	NA	NA	NA	NA	NA	NA	NA	NA	NA	NA
41933	10/12/2012	inventory_date	Sugar maple	Acer saccharum	Stuart	Iowa	-94.32071667	41.50861834	green_space	No lines	good	naturally_occurring	60.96 to 76.2 cm	DesMoines	NA	NA	NA	NA	NA	NA	NA	NA	NA	NA	NA	NA	NA
41934	10/12/2012	inventory_date	Silver maple	Acer saccharinum	Stuart	Iowa	-94.315491	41.50886167	green_space	No lines	good	naturally_occurring	45.72 to 60.96 cm	DesMoines	NA	NA	NA	NA	NA	NA	NA	NA	NA	NA	NA	NA	NA
41935	10/12/2012	inventory_date	Apple	Malus	Stuart	Iowa	-94.31469333	41.508529	green_space	No lines	good	no_info	0 to 15.24 cm	DesMoines	NA	NA	NA	NA	NA	NA	NA	NA	NA	NA	NA	NA	NA
41936	10/11/2012	inventory_date	White ash	Fraxinus americana	Stuart	Iowa	-94.31403567	41.50777734	green_space	No lines	good	naturally_occurring	0 to 15.24 cm	DesMoines	NA	NA	NA	NA	NA	NA	NA	NA	NA	NA	NA	NA	NA
41937	10/12/2012	inventory_date	Green ash	Fraxinus pennsylvanica	Stuart	Iowa	-94.31704	41.50870833	green_space	No lines	good	naturally_occurring	30.48 to 45.72 cm	DesMoines	NA	NA	NA	NA	NA	NA	NA	NA	NA	NA	NA	NA	NA
41938	10/12/2012	inventory_date	Sugar maple	Acer saccharum	Stuart	Iowa	-94.31709033	41.50824267	green_space	No lines	good	naturally_occurring	60.96 to 76.2 cm	DesMoines	NA	NA	NA	NA	NA	NA	NA	NA	NA	NA	NA	NA	NA
41939	10/12/2012	inventory_date	Green ash	Fraxinus pennsylvanica	Stuart	Iowa	-94.315757	41.50797667	green_space	No lines	poor	naturally_occurring	60.96 to 76.2 cm	DesMoines	NA	NA	NA	NA	NA	NA	NA	NA	NA	NA	NA	NA	NA
41940	10/12/2012	inventory_date	Black walnut	Juglans nigra	Stuart	Iowa	-94.319886	41.507496	green_space	No lines	good	naturally_occurring	15.24 to 30.48 cm	DesMoines	NA	NA	NA	NA	NA	NA	NA	NA	NA	NA	NA	NA	NA
41941	10/10/2012	inventory_date	Pin oak	Quercus palustris	Stuart	Iowa	-94.32193967	41.508512	green_space	No lines	good	naturally_occurring	30.48 to 45.72 cm	DesMoines	NA	NA	NA	NA	NA	NA	NA	NA	NA	NA	NA	NA	NA
41942	10/10/2012	inventory_date	Silver maple	Acer saccharinum	Stuart	Iowa	-94.32122733	41.507493	green_space	No lines	good	naturally_occurring	60.96 to 76.2 cm	DesMoines	NA	NA	NA	NA	NA	NA	NA	NA	NA	NA	NA	NA	NA
42082	10/12/2012	inventory_date	Green ash	Fraxinus pennsylvanica	Stuart	Iowa	-94.31965067	41.50829333	green_space	No lines	good	naturally_occurring	45.72 to 60.96 cm	DesMoines	NA	NA	NA	NA	NA	NA	NA	NA	NA	NA	NA	NA	NA
42083	10/10/2012	inventory_date	Littleleaf linden	Tilia cordata	Stuart	Iowa	-94.318293	41.49872133	green_space	No lines	good	introduced	45.72 to 60.96 cm	DesMoines	NA	NA	NA	NA	NA	NA	NA	NA	NA	NA	NA	NA	NA
42084	10/11/2012	inventory_date	Green ash	Fraxinus pennsylvanica	Stuart	Iowa	-94.31392733	41.504985	green_space	Yes and not conflicting	good	naturally_occurring	60.96 to 76.2 cm	DesMoines	NA	NA	NA	NA	NA	NA	NA	NA	NA	NA	NA	NA	NA
42085	10/10/2012	inventory_date	Green ash	Fraxinus pennsylvanica	Stuart	Iowa	-94.32123367	41.504132	green_space	No lines	good	naturally_occurring	30.48 to 45.72 cm	DesMoines	NA	NA	NA	NA	NA	NA	NA	NA	NA	NA	NA	NA	NA
42086	10/10/2012	inventory_date	Green ash	Fraxinus pennsylvanica	Stuart	Iowa	-94.32110233	41.50436733	green_space	No lines	good	naturally_occurring	15.24 to 30.48 cm	DesMoines	NA	NA	NA	NA	NA	NA	NA	NA	NA	NA	NA	NA	NA
42087	10/12/2012	inventory_date	Silver maple	Acer saccharinum	Stuart	Iowa	-94.319602	41.50873367	green_space	No lines	fair	naturally_occurring	NA	DesMoines	NA	NA	NA	NA	NA	NA	NA	NA	NA	NA	NA	NA	NA
42088	10/10/2012	inventory_date	Sugar maple	Acer saccharum	Stuart	Iowa	-94.321007	41.508212	green_space	No lines	poor	naturally_occurring	30.48 to 45.72 cm	DesMoines	NA	NA	NA	NA	NA	NA	NA	NA	NA	NA	NA	NA	NA
42089	10/12/2012	inventory_date	Sugar maple	Acer saccharum	Stuart	Iowa	-94.31703833	41.507905	green_space	No lines	good	naturally_occurring	60.96 to 76.2 cm	DesMoines	NA	NA	NA	NA	NA	NA	NA	NA	NA	NA	NA	NA	NA
42090	10/9/2012	inventory_date	White oak	Quercus alba	Stuart	Iowa	-94.326214	41.50495833	green_space	No lines	good	naturally_occurring	15.24 to 30.48 cm	DesMoines	NA	NA	NA	NA	NA	NA	NA	NA	NA	NA	NA	NA	NA
42091	10/9/2012	inventory_date	White ash	Fraxinus americana	Stuart	Iowa	-94.326593	41.50577	green_space	No lines	good	naturally_occurring	45.72 to 60.96 cm	DesMoines	NA	NA	NA	NA	NA	NA	NA	NA	NA	NA	NA	NA	NA
42092	10/12/2012	inventory_date	Eastern redbud	Cercis canadensis	Stuart	Iowa	-94.31565067	41.50723567	green_space	No lines	poor	naturally_occurring	15.24 to 30.48 cm	DesMoines	NA	NA	NA	NA	NA	NA	NA	NA	NA	NA	NA	NA	NA
42781	6/1/2013	inventory_date	White ash	Fraxinus americana	De Soto	Iowa	-94.01057512	41.52797097	green_space	No lines	good	naturally_occurring	15.24 to 30.48 cm	DesMoines	NA	NA	NA	NA	NA	NA	NA	NA	NA	NA	NA	NA	NA
42782	6/1/2013	inventory_date	Northern red oak	Quercus rubra	De Soto	Iowa	-94.01065941	41.52774095	green_space	No lines	good	naturally_occurring	0 to 15.24 cm	DesMoines	NA	NA	NA	NA	NA	NA	NA	NA	NA	NA	NA	NA	NA
42783	6/1/2013	inventory_date	Black walnut	Juglans nigra	De Soto	Iowa	-94.01100384	41.52727425	green_space	No lines	good	naturally_occurring	30.48 to 45.72 cm	DesMoines	NA	NA	NA	NA	NA	NA	NA	NA	NA	NA	NA	NA	NA
42784	6/1/2013	inventory_date	Black walnut	Juglans nigra	De Soto	Iowa	-94.01027161	41.52707117	green_space	No lines	good	naturally_occurring	30.48 to 45.72 cm	DesMoines	NA	NA	NA	NA	NA	NA	NA	NA	NA	NA	NA	NA	NA
42785	6/1/2013	inventory_date	Silver maple	Acer saccharinum	De Soto	Iowa	-94.00939647	41.53215097	green_space	No lines	NA	naturally_occurring	NA	DesMoines	NA	NA	NA	NA	NA	NA	NA	NA	NA	NA	NA	NA	NA
42786	6/1/2013	inventory_date	Blue spruce	Picea pungens	De Soto	Iowa	-94.00731596	41.52977888	no_info	No lines	good	introduced	30.48 to 45.72 cm	DesMoines	NA	NA	NA	NA	NA	NA	NA	NA	NA	NA	NA	NA	NA
42830	6/27/2016	inventory_date	Northern red oak	Quercus rubra	Newton	Iowa	-93.07805971	41.70224332	green_space	No lines	good	naturally_occurring	15.24 to 30.48 cm	DesMoines	NA	NA	NA	NA	NA	NA	NA	NA	NA	NA	NA	NA	NA
43101	8/28/2012	inventory_date	Pin oak	Quercus palustris	Van Meter	Iowa	-93.95790867	41.53308067	green_space	No lines	good	naturally_occurring	more than 76.2 cm	DesMoines	NA	NA	NA	NA	NA	NA	NA	NA	NA	NA	NA	NA	NA
43102	8/28/2012	inventory_date	Sugar maple	Acer saccharum	Van Meter	Iowa	-93.95722033	41.53124667	green_space	Yes and not conflicting	good	naturally_occurring	60.96 to 76.2 cm	DesMoines	NA	NA	NA	NA	NA	NA	NA	NA	NA	NA	NA	NA	NA
43103	9/7/2012	inventory_date	Sugar maple	Acer saccharum	Bayard	Iowa	-94.558498	41.85557	green_space	Yes and not conflicting	good	naturally_occurring	45.72 to 60.96 cm	DesMoines	NA	NA	NA	NA	NA	NA	NA	NA	NA	NA	NA	NA	NA
43104	9/7/2012	inventory_date	Honeylocust	Gleditsia triacanthos	Bayard	Iowa	-94.559388	41.85558534	green_space	No lines	good	naturally_occurring	60.96 to 76.2 cm	DesMoines	NA	NA	NA	NA	NA	NA	NA	NA	NA	NA	NA	NA	NA
43105	9/7/2012	inventory_date	Honeylocust	Gleditsia triacanthos	Bayard	Iowa	-94.559497	41.855573	green_space	Yes and not conflicting	good	naturally_occurring	60.96 to 76.2 cm	DesMoines	NA	NA	NA	NA	NA	NA	NA	NA	NA	NA	NA	NA	NA
43106	9/7/2012	inventory_date	Siberian elm	Ulmus pumila	Bayard	Iowa	-94.56179733	41.854153	green_space	No lines	good	introduced	30.48 to 45.72 cm	DesMoines	NA	NA	NA	NA	NA	NA	NA	NA	NA	NA	NA	NA	NA
43107	9/20/2012	inventory_date	Sugar maple	Acer saccharum	Earlham	Iowa	-94.11857834	41.49601767	green_space	No lines	good	naturally_occurring	45.72 to 60.96 cm	DesMoines	NA	NA	NA	NA	NA	NA	NA	NA	NA	NA	NA	NA	NA
43108	9/20/2012	inventory_date	Green ash	Fraxinus pennsylvanica	Earlham	Iowa	-94.11855433	41.493839	green_space	No lines	good	naturally_occurring	60.96 to 76.2 cm	DesMoines	NA	NA	NA	NA	NA	NA	NA	NA	NA	NA	NA	NA	NA
43109	9/20/2012	inventory_date	Norway maple	Acer platanoides	Earlham	Iowa	-94.11874967	41.492136	green_space	No lines	good	introduced	45.72 to 60.96 cm	DesMoines	NA	NA	NA	NA	NA	NA	NA	NA	NA	NA	NA	NA	NA
43110	9/28/2012	inventory_date	Northern hackberry	Celtis occidentalis	Earlham	Iowa	-94.12134033	41.495772	green_space	Yes and conflicting	good	naturally_occurring	30.48 to 45.72 cm	DesMoines	NA	NA	NA	NA	NA	NA	NA	NA	NA	NA	NA	NA	NA
43111	9/20/2012	inventory_date	White ash	Fraxinus americana	Earlham	Iowa	-94.11849767	41.49310067	green_space	No lines	good	naturally_occurring	0 to 15.24 cm	DesMoines	NA	NA	NA	NA	NA	NA	NA	NA	NA	NA	NA	NA	NA
43112	10/1/2012	inventory_date	Apple	Malus	Earlham	Iowa	-94.12700767	41.49607867	green_space	Yes and not conflicting	good	no_info	15.24 to 30.48 cm	DesMoines	NA	NA	NA	NA	NA	NA	NA	NA	NA	NA	NA	NA	NA
43113	9/24/2012	inventory_date	Sugar maple	Acer saccharum	Earlham	Iowa	-94.11746367	41.49156533	green_space	No lines	fair	naturally_occurring	30.48 to 45.72 cm	DesMoines	NA	NA	NA	NA	NA	NA	NA	NA	NA	NA	NA	NA	NA
43114	9/28/2012	inventory_date	Apple	Malus	Earlham	Iowa	-94.13202233	41.496163	green_space	Yes and not conflicting	good	no_info	0 to 15.24 cm	DesMoines	NA	NA	NA	NA	NA	NA	NA	NA	NA	NA	NA	NA	NA
43115	10/1/2012	inventory_date	Silver maple	Acer saccharinum	Earlham	Iowa	-94.12521	41.49345433	green_space	No lines	good	naturally_occurring	0 to 15.24 cm	DesMoines	NA	NA	NA	NA	NA	NA	NA	NA	NA	NA	NA	NA	NA
43116	9/24/2012	inventory_date	Northern hackberry	Celtis occidentalis	Earlham	Iowa	-94.11998333	41.49180133	green_space	No lines	fair	naturally_occurring	more than 76.2 cm	DesMoines	NA	NA	NA	NA	NA	NA	NA	NA	NA	NA	NA	NA	NA
43117	9/24/2012	inventory_date	Sugar maple	Acer saccharum	Earlham	Iowa	-94.11997367	41.490984	green_space	No lines	good	naturally_occurring	45.72 to 60.96 cm	DesMoines	NA	NA	NA	NA	NA	NA	NA	NA	NA	NA	NA	NA	NA
43118	9/28/2012	inventory_date	Apple	Malus	Earlham	Iowa	-94.12142633	41.493752	green_space	Yes and conflicting	good	no_info	15.24 to 30.48 cm	DesMoines	NA	NA	NA	NA	NA	NA	NA	NA	NA	NA	NA	NA	NA
43119	9/28/2012	inventory_date	Apple	Malus	Earlham	Iowa	-94.12717467	41.49263067	green_space	No lines	good	no_info	0 to 15.24 cm	DesMoines	NA	NA	NA	NA	NA	NA	NA	NA	NA	NA	NA	NA	NA
43120	9/28/2012	inventory_date	Sugar maple	Acer saccharum	Earlham	Iowa	-94.12159967	41.49603	green_space	Yes and not conflicting	poor	naturally_occurring	more than 76.2 cm	DesMoines	NA	NA	NA	NA	NA	NA	NA	NA	NA	NA	NA	NA	NA
43121	9/28/2012	inventory_date	Red maple	Acer rubrum	Earlham	Iowa	-94.121618	41.49543434	green_space	No lines	good	naturally_occurring	15.24 to 30.48 cm	DesMoines	NA	NA	NA	NA	NA	NA	NA	NA	NA	NA	NA	NA	NA
43122	10/1/2012	inventory_date	Pear	Pyrus	Earlham	Iowa	-94.12639333	41.497618	green_space	No lines	good	no_info	0 to 15.24 cm	DesMoines	NA	NA	NA	NA	NA	NA	NA	NA	NA	NA	NA	NA	NA
43123	10/1/2012	inventory_date	Plum	Prunus	Earlham	Iowa	-94.12337633	41.49792267	green_space	No lines	good	no_info	0 to 15.24 cm	DesMoines	NA	NA	NA	NA	NA	NA	NA	NA	NA	NA	NA	NA	NA
43124	9/20/2012	inventory_date	Red maple	Acer rubrum	Earlham	Iowa	-94.11820533	41.49453833	green_space	No lines	good	naturally_occurring	0 to 15.24 cm	DesMoines	NA	NA	NA	NA	NA	NA	NA	NA	NA	NA	NA	NA	NA
43125	9/28/2012	inventory_date	Apple	Malus	Earlham	Iowa	-94.122917	41.49505267	green_space	Yes and not conflicting	good	no_info	0 to 15.24 cm	DesMoines	NA	NA	NA	NA	NA	NA	NA	NA	NA	NA	NA	NA	NA
43126	9/19/2012	inventory_date	Sugar maple	Acer saccharum	Earlham	Iowa	-94.11612667	41.49175133	green_space	Yes and not conflicting	good	naturally_occurring	45.72 to 60.96 cm	DesMoines	NA	NA	NA	NA	NA	NA	NA	NA	NA	NA	NA	NA	NA
43127	9/28/2012	inventory_date	Apple	Malus	Earlham	Iowa	-94.13163967	41.49622967	green_space	Yes and not conflicting	good	no_info	0 to 15.24 cm	DesMoines	NA	NA	NA	NA	NA	NA	NA	NA	NA	NA	NA	NA	NA
43128	9/27/2012	inventory_date	Sugar maple	Acer saccharum	Earlham	Iowa	-94.11896067	41.494542	green_space	No lines	good	naturally_occurring	60.96 to 76.2 cm	DesMoines	NA	NA	NA	NA	NA	NA	NA	NA	NA	NA	NA	NA	NA
43129	9/19/2012	inventory_date	Apple	Malus	Earlham	Iowa	-94.12141833	41.491288	green_space	Yes and not conflicting	good	no_info	0 to 15.24 cm	DesMoines	NA	NA	NA	NA	NA	NA	NA	NA	NA	NA	NA	NA	NA
43130	9/27/2012	inventory_date	Sugar maple	Acer saccharum	Earlham	Iowa	-94.11999867	41.49275167	green_space	No lines	fair	naturally_occurring	60.96 to 76.2 cm	DesMoines	NA	NA	NA	NA	NA	NA	NA	NA	NA	NA	NA	NA	NA
43131	10/1/2012	inventory_date	Green ash	Fraxinus pennsylvanica	Earlham	Iowa	-94.12384233	41.49609633	green_space	No lines	fair	naturally_occurring	30.48 to 45.72 cm	DesMoines	NA	NA	NA	NA	NA	NA	NA	NA	NA	NA	NA	NA	NA
43132	9/24/2012	inventory_date	Amur maple	Acer ginnala	Earlham	Iowa	-94.12159833	41.49222133	green_space	No lines	good	introduced	0 to 15.24 cm	DesMoines	NA	NA	NA	NA	NA	NA	NA	NA	NA	NA	NA	NA	NA
43133	9/19/2012	inventory_date	Apple	Malus	Earlham	Iowa	-94.114831	41.49282367	green_space	No lines	good	no_info	0 to 15.24 cm	DesMoines	NA	NA	NA	NA	NA	NA	NA	NA	NA	NA	NA	NA	NA
43134	10/1/2012	inventory_date	Apple	Malus	Earlham	Iowa	-94.12415867	41.49624367	green_space	Yes and not conflicting	good	no_info	0 to 15.24 cm	DesMoines	NA	NA	NA	NA	NA	NA	NA	NA	NA	NA	NA	NA	NA
43135	9/24/2012	inventory_date	Ginkgo	Ginkgo biloba	Earlham	Iowa	-94.121913	41.49257434	green_space	No lines	good	introduced	15.24 to 30.48 cm	DesMoines	NA	NA	NA	NA	NA	NA	NA	NA	NA	NA	NA	NA	NA
43136	9/28/2012	inventory_date	Red maple	Acer rubrum	Earlham	Iowa	-94.12309867	41.494662	green_space	No lines	good	naturally_occurring	0 to 15.24 cm	DesMoines	NA	NA	NA	NA	NA	NA	NA	NA	NA	NA	NA	NA	NA
43137	9/28/2012	inventory_date	Apple	Malus	Earlham	Iowa	-94.12284033	41.49366467	green_space	Yes and not conflicting	good	no_info	0 to 15.24 cm	DesMoines	NA	NA	NA	NA	NA	NA	NA	NA	NA	NA	NA	NA	NA
43334	9/27/2012	inventory_date	Apple	Malus	Earlham	Iowa	-94.11888667	41.49438833	green_space	Yes and not conflicting	good	no_info	0 to 15.24 cm	DesMoines	NA	NA	NA	NA	NA	NA	NA	NA	NA	NA	NA	NA	NA
43335	9/24/2012	inventory_date	Silver maple	Acer saccharinum	Earlham	Iowa	-94.11885067	41.49152067	green_space	No lines	good	naturally_occurring	NA	DesMoines	NA	NA	NA	NA	NA	NA	NA	NA	NA	NA	NA	NA	NA
43336	9/28/2012	inventory_date	Silver maple	Acer saccharinum	Earlham	Iowa	-94.12528233	41.49449	green_space	Yes and not conflicting	poor	naturally_occurring	60.96 to 76.2 cm	DesMoines	NA	NA	NA	NA	NA	NA	NA	NA	NA	NA	NA	NA	NA
43337	3/12/2012	inventory_date	Norway maple	Acer platanoides	Mitchellville	Iowa	-93.36063833	41.668246	green_space	No lines	good	introduced	30.48 to 45.72 cm	DesMoines	NA	NA	NA	NA	NA	NA	NA	NA	NA	NA	NA	NA	NA
43338	3/12/2012	inventory_date	Green ash	Fraxinus pennsylvanica	Mitchellville	Iowa	-93.35786967	41.66817567	built_environment	No lines	good	naturally_occurring	45.72 to 60.96 cm	DesMoines	NA	NA	NA	NA	NA	NA	NA	NA	NA	NA	NA	NA	NA
43339	3/12/2012	inventory_date	Northern hackberry	Celtis occidentalis	Mitchellville	Iowa	-93.360287	41.66837667	green_space	No lines	good	naturally_occurring	60.96 to 76.2 cm	DesMoines	NA	NA	NA	NA	NA	NA	NA	NA	NA	NA	NA	NA	NA
43340	3/12/2012	inventory_date	Green ash	Fraxinus pennsylvanica	Mitchellville	Iowa	-93.358161	41.66882033	built_environment	No lines	good	naturally_occurring	30.48 to 45.72 cm	DesMoines	NA	NA	NA	NA	NA	NA	NA	NA	NA	NA	NA	NA	NA
43342	3/12/2012	inventory_date	Northern catalpa	Catalpa speciosa	Mitchellville	Iowa	-93.36287133	41.66885367	green_space	No lines	good	introduced	0 to 15.24 cm	DesMoines	NA	NA	NA	NA	NA	NA	NA	NA	NA	NA	NA	NA	NA
43343	3/12/2012	inventory_date	Black maple	Acer nigrum	Mitchellville	Iowa	-93.35206533	41.66904467	green_space	No lines	good	naturally_occurring	45.72 to 60.96 cm	DesMoines	NA	NA	NA	NA	NA	NA	NA	NA	NA	NA	NA	NA	NA
43344	3/12/2012	inventory_date	Green ash	Fraxinus pennsylvanica	Mitchellville	Iowa	-93.365389	41.669898	green_space	Yes and not conflicting	good	naturally_occurring	60.96 to 76.2 cm	DesMoines	NA	NA	NA	NA	NA	NA	NA	NA	NA	NA	NA	NA	NA
43346	3/12/2012	inventory_date	Littleleaf linden	Tilia cordata	Mitchellville	Iowa	-93.35792867	41.66471867	built_environment	No lines	fair	introduced	30.48 to 45.72 cm	DesMoines	NA	NA	NA	NA	NA	NA	NA	NA	NA	NA	NA	NA	NA
43348	3/12/2012	inventory_date	Silver maple	Acer saccharinum	Mitchellville	Iowa	-93.362598	41.67226133	green_space	Yes and not conflicting	fair	naturally_occurring	NA	DesMoines	NA	NA	NA	NA	NA	NA	NA	NA	NA	NA	NA	NA	NA
43349	3/12/2012	inventory_date	Mulberry	Morus	Mitchellville	Iowa	-93.360502	41.67061567	green_space	No lines	good	no_info	15.24 to 30.48 cm	DesMoines	NA	NA	NA	NA	NA	NA	NA	NA	NA	NA	NA	NA	NA
43350	9/29/2012	inventory_date	Bur oak	Quercus macrocarpa	Mitchellville	Iowa	-93.35399133	41.66870267	green_space	No lines	good	naturally_occurring	45.72 to 60.96 cm	DesMoines	NA	NA	NA	NA	NA	NA	NA	NA	NA	NA	NA	NA	NA
43351	9/29/2012	inventory_date	Sugar maple	Acer saccharum	Mitchellville	Iowa	-93.35194467	41.67084467	green_space	No lines	poor	naturally_occurring	more than 76.2 cm	DesMoines	NA	NA	NA	NA	NA	NA	NA	NA	NA	NA	NA	NA	NA
43773	9/29/2012	inventory_date	Black walnut	Juglans nigra	Mitchellville	Iowa	-93.35649133	41.66870567	green_space	No lines	fair	naturally_occurring	60.96 to 76.2 cm	DesMoines	NA	NA	NA	NA	NA	NA	NA	NA	NA	NA	NA	NA	NA
43774	9/29/2012	inventory_date	Blue spruce	Picea pungens	Mitchellville	Iowa	-93.35573767	41.66851667	green_space	No lines	good	introduced	15.24 to 30.48 cm	DesMoines	NA	NA	NA	NA	NA	NA	NA	NA	NA	NA	NA	NA	NA
43775	9/29/2012	inventory_date	Silver maple	Acer saccharinum	Mitchellville	Iowa	-93.35185367	41.669565	green_space	No lines	fair	naturally_occurring	45.72 to 60.96 cm	DesMoines	NA	NA	NA	NA	NA	NA	NA	NA	NA	NA	NA	NA	NA
43776	10/5/2012	inventory_date	Norway maple	Acer platanoides	Panora	Iowa	-94.36665533	41.690589	green_space	No lines	fair	introduced	45.72 to 60.96 cm	DesMoines	NA	NA	NA	NA	NA	NA	NA	NA	NA	NA	NA	NA	NA
43777	10/3/2012	inventory_date	Red maple	Acer rubrum	Panora	Iowa	-94.36274933	41.69189133	green_space	No lines	good	naturally_occurring	15.24 to 30.48 cm	DesMoines	NA	NA	NA	NA	NA	NA	NA	NA	NA	NA	NA	NA	NA
43778	10/3/2012	inventory_date	Sugar maple	Acer saccharum	Panora	Iowa	-94.36250767	41.69607267	green_space	No lines	good	naturally_occurring	15.24 to 30.48 cm	DesMoines	NA	NA	NA	NA	NA	NA	NA	NA	NA	NA	NA	NA	NA
43779	10/3/2012	inventory_date	Sugar maple	Acer saccharum	Panora	Iowa	-94.36128467	41.694108	green_space	Yes and not conflicting	good	naturally_occurring	60.96 to 76.2 cm	DesMoines	NA	NA	NA	NA	NA	NA	NA	NA	NA	NA	NA	NA	NA
43780	10/8/2012	inventory_date	Silver maple	Acer saccharinum	Panora	Iowa	-94.367896	41.69389967	green_space	No lines	good	naturally_occurring	NA	DesMoines	NA	NA	NA	NA	NA	NA	NA	NA	NA	NA	NA	NA	NA
43781	10/3/2012	inventory_date	Sugar maple	Acer saccharum	Panora	Iowa	-94.36919867	41.69058767	green_space	No lines	fair	naturally_occurring	60.96 to 76.2 cm	DesMoines	NA	NA	NA	NA	NA	NA	NA	NA	NA	NA	NA	NA	NA
43782	10/3/2012	inventory_date	Red maple	Acer rubrum	Panora	Iowa	-94.36193333	41.692798	green_space	No lines	good	naturally_occurring	45.72 to 60.96 cm	DesMoines	NA	NA	NA	NA	NA	NA	NA	NA	NA	NA	NA	NA	NA
43783	10/8/2012	inventory_date	Eastern redbud	Cercis canadensis	Panora	Iowa	-94.36426467	41.69297634	green_space	No lines	good	naturally_occurring	0 to 15.24 cm	DesMoines	NA	NA	NA	NA	NA	NA	NA	NA	NA	NA	NA	NA	NA
43784	10/3/2012	inventory_date	Green ash	Fraxinus pennsylvanica	Panora	Iowa	-94.365903	41.69266033	green_space	No lines	good	naturally_occurring	30.48 to 45.72 cm	DesMoines	NA	NA	NA	NA	NA	NA	NA	NA	NA	NA	NA	NA	NA
43785	10/5/2012	inventory_date	White ash	Fraxinus americana	Panora	Iowa	-94.36615933	41.69164833	green_space	No lines	good	naturally_occurring	30.48 to 45.72 cm	DesMoines	NA	NA	NA	NA	NA	NA	NA	NA	NA	NA	NA	NA	NA
43786	10/8/2012	inventory_date	Sugar maple	Acer saccharum	Panora	Iowa	-94.36802533	41.69285967	green_space	No lines	good	naturally_occurring	45.72 to 60.96 cm	DesMoines	NA	NA	NA	NA	NA	NA	NA	NA	NA	NA	NA	NA	NA
43787	10/5/2012	inventory_date	Green ash	Fraxinus pennsylvanica	Panora	Iowa	-94.36689667	41.68933033	green_space	No lines	good	naturally_occurring	45.72 to 60.96 cm	DesMoines	NA	NA	NA	NA	NA	NA	NA	NA	NA	NA	NA	NA	NA
43788	10/3/2012	inventory_date	Red maple	Acer rubrum	Panora	Iowa	-94.36273	41.692634	green_space	No lines	good	naturally_occurring	15.24 to 30.48 cm	DesMoines	NA	NA	NA	NA	NA	NA	NA	NA	NA	NA	NA	NA	NA
43789	10/5/2012	inventory_date	Apple	Malus	Panora	Iowa	-94.36048567	41.68955333	green_space	No lines	good	no_info	15.24 to 30.48 cm	DesMoines	NA	NA	NA	NA	NA	NA	NA	NA	NA	NA	NA	NA	NA
44027	6/1/2013	inventory_date	Green ash	Fraxinus pennsylvanica	De Soto	Iowa	-94.01010479	41.5274412	green_space	No lines	good	naturally_occurring	0 to 15.24 cm	DesMoines	NA	NA	NA	NA	NA	NA	NA	NA	NA	NA	NA	NA	NA
44028	6/1/2013	inventory_date	Boxelder	Acer negundo	De Soto	Iowa	-94.01091972	41.5273509	green_space	No lines	good	naturally_occurring	15.24 to 30.48 cm	DesMoines	NA	NA	NA	NA	NA	NA	NA	NA	NA	NA	NA	NA	NA
44029	6/1/2013	inventory_date	Black walnut	Juglans nigra	De Soto	Iowa	-94.01106274	41.5276836	green_space	No lines	dead/dying	naturally_occurring	15.24 to 30.48 cm	DesMoines	NA	NA	NA	NA	NA	NA	NA	NA	NA	NA	NA	NA	NA
44030	6/1/2013	inventory_date	Siberian elm	Ulmus pumila	De Soto	Iowa	-94.01068811	41.53063382	green_space	No lines	good	introduced	15.24 to 30.48 cm	DesMoines	NA	NA	NA	NA	NA	NA	NA	NA	NA	NA	NA	NA	NA
45661	7/18/2013	inventory_date	Red maple	Acer rubrum	Milo	Iowa	-93.43860433	41.286151	green_space	No lines	fair	naturally_occurring	30.48 to 45.72 cm	DesMoines	NA	NA	NA	NA	NA	NA	NA	NA	NA	NA	NA	NA	NA
45662	7/18/2013	inventory_date	Ash	Fraxinus	Milo	Iowa	-93.43944167	41.290425	green_space	No lines	fair	no_info	15.24 to 30.48 cm	DesMoines	NA	NA	NA	NA	NA	NA	NA	NA	NA	NA	NA	NA	NA
45840	7/18/2013	inventory_date	Apple	Malus	Milo	Iowa	-93.44188267	41.28713767	green_space	No lines	fair	no_info	15.24 to 30.48 cm	DesMoines	NA	NA	NA	NA	NA	NA	NA	NA	NA	NA	NA	NA	NA
45841	7/18/2013	inventory_date	Red maple	Acer rubrum	Milo	Iowa	-93.438681	41.28622867	green_space	No lines	poor	naturally_occurring	30.48 to 45.72 cm	DesMoines	NA	NA	NA	NA	NA	NA	NA	NA	NA	NA	NA	NA	NA
45842	7/17/2013	inventory_date	Bur oak	Quercus macrocarpa	Milo	Iowa	-93.444986	41.28277933	green_space	No lines	good	naturally_occurring	0 to 15.24 cm	DesMoines	NA	NA	NA	NA	NA	NA	NA	NA	NA	NA	NA	NA	NA
45843	7/17/2013	inventory_date	Amur maple	Acer ginnala	Milo	Iowa	-93.44700967	41.29115067	green_space	Yes and not conflicting	poor	introduced	0 to 15.24 cm	DesMoines	NA	NA	NA	NA	NA	NA	NA	NA	NA	NA	NA	NA	NA
45844	7/17/2013	inventory_date	Apple	Malus	Milo	Iowa	-93.44391667	41.283963	green_space	Yes and not conflicting	dead/dying	no_info	0 to 15.24 cm	DesMoines	NA	NA	NA	NA	NA	NA	NA	NA	NA	NA	NA	NA	NA
45845	7/18/2013	inventory_date	Northern pin oak	Quercus ellipsoidalis	Milo	Iowa	-93.439367	41.28383433	green_space	No lines	good	naturally_occurring	more than 76.2 cm	DesMoines	NA	NA	NA	NA	NA	NA	NA	NA	NA	NA	NA	NA	NA
45846	7/18/2013	inventory_date	Ash	Fraxinus	Milo	Iowa	-93.438375	41.28623667	green_space	No lines	fair	no_info	60.96 to 76.2 cm	DesMoines	NA	NA	NA	NA	NA	NA	NA	NA	NA	NA	NA	NA	NA
45847	7/18/2013	inventory_date	Black maple	Acer nigrum	Milo	Iowa	-93.444694	41.28496833	green_space	No lines	fair	naturally_occurring	60.96 to 76.2 cm	DesMoines	NA	NA	NA	NA	NA	NA	NA	NA	NA	NA	NA	NA	NA
45848	7/17/2013	inventory_date	Silver maple	Acer saccharinum	Milo	Iowa	-93.43997067	41.28970567	green_space	No lines	fair	naturally_occurring	0 to 15.24 cm	DesMoines	NA	NA	NA	NA	NA	NA	NA	NA	NA	NA	NA	NA	NA
45849	7/18/2013	inventory_date	Apple	Malus	Milo	Iowa	-93.440675	41.28319933	green_space	Yes and not conflicting	fair	no_info	0 to 15.24 cm	DesMoines	NA	NA	NA	NA	NA	NA	NA	NA	NA	NA	NA	NA	NA
45850	7/18/2013	inventory_date	Apple	Malus	Milo	Iowa	-93.44090733	41.28537833	green_space	No lines	poor	no_info	0 to 15.24 cm	DesMoines	NA	NA	NA	NA	NA	NA	NA	NA	NA	NA	NA	NA	NA
45851	7/17/2013	inventory_date	River birch	Betula nigra	Milo	Iowa	-93.44042	41.29273433	green_space	No lines	good	naturally_occurring	30.48 to 45.72 cm	DesMoines	NA	NA	NA	NA	NA	NA	NA	NA	NA	NA	NA	NA	NA
45852	7/18/2013	inventory_date	Red maple	Acer rubrum	Milo	Iowa	-93.43981967	41.289121	green_space	No lines	good	naturally_occurring	0 to 15.24 cm	DesMoines	NA	NA	NA	NA	NA	NA	NA	NA	NA	NA	NA	NA	NA
45853	7/18/2013	inventory_date	Silver maple	Acer saccharinum	Milo	Iowa	-93.43828233	41.28862567	green_space	Yes and not conflicting	dead/dying	naturally_occurring	NA	DesMoines	NA	NA	NA	NA	NA	NA	NA	NA	NA	NA	NA	NA	NA
45854	7/17/2013	inventory_date	Ash	Fraxinus	Milo	Iowa	-93.446949	41.291323	green_space	No lines	poor	no_info	30.48 to 45.72 cm	DesMoines	NA	NA	NA	NA	NA	NA	NA	NA	NA	NA	NA	NA	NA
45855	7/17/2013	inventory_date	Boxelder	Acer negundo	Milo	Iowa	-93.440838	41.292695	green_space	No lines	fair	naturally_occurring	45.72 to 60.96 cm	DesMoines	NA	NA	NA	NA	NA	NA	NA	NA	NA	NA	NA	NA	NA
45856	7/18/2013	inventory_date	Silver maple	Acer saccharinum	Milo	Iowa	-93.44097267	41.288177	green_space	No lines	poor	naturally_occurring	NA	DesMoines	NA	NA	NA	NA	NA	NA	NA	NA	NA	NA	NA	NA	NA
45857	7/6/2013	inventory_date	NA	NA	Milo	Iowa	-93.44054367	41.29014267	green_space	0	NA	no_info	NA	DesMoines	NA	NA	NA	NA	NA	NA	NA	NA	NA	NA	NA	NA	NA
45858	7/17/2013	inventory_date	Ash	Fraxinus	Milo	Iowa	-93.44253967	41.28243367	green_space	Yes and not conflicting	good	no_info	15.24 to 30.48 cm	DesMoines	NA	NA	NA	NA	NA	NA	NA	NA	NA	NA	NA	NA	NA
46097	10/11/2012	inventory_date	Sugar maple	Acer saccharum	Stuart	Iowa	-94.31429933	41.507948	green_space	No lines	poor	naturally_occurring	45.72 to 60.96 cm	DesMoines	NA	NA	NA	NA	NA	NA	NA	NA	NA	NA	NA	NA	NA
46098	10/11/2012	inventory_date	Silver maple	Acer saccharinum	Stuart	Iowa	-94.314076	41.507879	green_space	No lines	fair	naturally_occurring	60.96 to 76.2 cm	DesMoines	NA	NA	NA	NA	NA	NA	NA	NA	NA	NA	NA	NA	NA
46099	10/10/2012	inventory_date	Silver maple	Acer saccharinum	Stuart	Iowa	-94.32104467	41.504851	green_space	No lines	good	naturally_occurring	60.96 to 76.2 cm	DesMoines	NA	NA	NA	NA	NA	NA	NA	NA	NA	NA	NA	NA	NA
46100	10/10/2012	inventory_date	Silver maple	Acer saccharinum	Stuart	Iowa	-94.32369433	41.50235667	green_space	No lines	good	naturally_occurring	more than 76.2 cm	DesMoines	NA	NA	NA	NA	NA	NA	NA	NA	NA	NA	NA	NA	NA
46101	10/12/2012	inventory_date	Norway maple	Acer platanoides	Stuart	Iowa	-94.31679467	41.50799733	green_space	No lines	poor	introduced	60.96 to 76.2 cm	DesMoines	NA	NA	NA	NA	NA	NA	NA	NA	NA	NA	NA	NA	NA
46102	10/12/2012	inventory_date	Green ash	Fraxinus pennsylvanica	Stuart	Iowa	-94.31967133	41.50840233	green_space	No lines	good	naturally_occurring	45.72 to 60.96 cm	DesMoines	NA	NA	NA	NA	NA	NA	NA	NA	NA	NA	NA	NA	NA
46103	10/10/2012	inventory_date	Littleleaf linden	Tilia cordata	Stuart	Iowa	-94.31832933	41.498893	green_space	No lines	good	introduced	45.72 to 60.96 cm	DesMoines	NA	NA	NA	NA	NA	NA	NA	NA	NA	NA	NA	NA	NA
46104	10/10/2012	inventory_date	Sugar maple	Acer saccharum	Stuart	Iowa	-94.32121833	41.509448	green_space	No lines	good	naturally_occurring	15.24 to 30.48 cm	DesMoines	NA	NA	NA	NA	NA	NA	NA	NA	NA	NA	NA	NA	NA
46105	10/12/2012	inventory_date	Pear	Pyrus	Stuart	Iowa	-94.31549867	41.510846	green_space	Yes and not conflicting	good	no_info	0 to 15.24 cm	DesMoines	NA	NA	NA	NA	NA	NA	NA	NA	NA	NA	NA	NA	NA
46106	10/9/2012	inventory_date	Silver maple	Acer saccharinum	Stuart	Iowa	-94.32252433	41.50797834	green_space	No lines	fair	naturally_occurring	60.96 to 76.2 cm	DesMoines	NA	NA	NA	NA	NA	NA	NA	NA	NA	NA	NA	NA	NA
46107	10/12/2012	inventory_date	Silver maple	Acer saccharinum	Stuart	Iowa	-94.318479	41.50795167	green_space	No lines	good	naturally_occurring	60.96 to 76.2 cm	DesMoines	NA	NA	NA	NA	NA	NA	NA	NA	NA	NA	NA	NA	NA
46108	10/12/2012	inventory_date	Silver maple	Acer saccharinum	Stuart	Iowa	-94.31852767	41.507502	green_space	No lines	good	naturally_occurring	45.72 to 60.96 cm	DesMoines	NA	NA	NA	NA	NA	NA	NA	NA	NA	NA	NA	NA	NA
46109	10/12/2012	inventory_date	Norway maple	Acer platanoides	Stuart	Iowa	-94.31925733	41.50738533	green_space	Yes and not conflicting	fair	introduced	30.48 to 45.72 cm	DesMoines	NA	NA	NA	NA	NA	NA	NA	NA	NA	NA	NA	NA	NA
46110	10/10/2012	inventory_date	American basswood	Tilia americana	Stuart	Iowa	-94.323424	41.50269267	green_space	No lines	good	naturally_occurring	60.96 to 76.2 cm	DesMoines	NA	NA	NA	NA	NA	NA	NA	NA	NA	NA	NA	NA	NA
46451	10/11/2012	inventory_date	Norway maple	Acer platanoides	Stuart	Iowa	-94.314259	41.50820433	green_space	No lines	fair	introduced	30.48 to 45.72 cm	DesMoines	NA	NA	NA	NA	NA	NA	NA	NA	NA	NA	NA	NA	NA
46452	10/12/2012	inventory_date	Norway maple	Acer platanoides	Stuart	Iowa	-94.31822067	41.50585667	green_space	No lines	good	introduced	30.48 to 45.72 cm	DesMoines	NA	NA	NA	NA	NA	NA	NA	NA	NA	NA	NA	NA	NA
46453	10/12/2012	inventory_date	Green ash	Fraxinus pennsylvanica	Stuart	Iowa	-94.317046	41.50635067	green_space	No lines	good	naturally_occurring	45.72 to 60.96 cm	DesMoines	NA	NA	NA	NA	NA	NA	NA	NA	NA	NA	NA	NA	NA
46454	10/10/2012	inventory_date	Green ash	Fraxinus pennsylvanica	Stuart	Iowa	-94.32133667	41.504847	green_space	No lines	good	naturally_occurring	30.48 to 45.72 cm	DesMoines	NA	NA	NA	NA	NA	NA	NA	NA	NA	NA	NA	NA	NA
46455	10/11/2012	inventory_date	Green ash	Fraxinus pennsylvanica	Stuart	Iowa	-94.31679833	41.509822	green_space	No lines	good	naturally_occurring	30.48 to 45.72 cm	DesMoines	NA	NA	NA	NA	NA	NA	NA	NA	NA	NA	NA	NA	NA
46456	10/9/2012	inventory_date	Green ash	Fraxinus pennsylvanica	Stuart	Iowa	-94.32662667	41.50539467	green_space	No lines	good	naturally_occurring	45.72 to 60.96 cm	DesMoines	NA	NA	NA	NA	NA	NA	NA	NA	NA	NA	NA	NA	NA
46457	10/12/2012	inventory_date	Green ash	Fraxinus pennsylvanica	Stuart	Iowa	-94.317034	41.50874967	green_space	No lines	good	naturally_occurring	45.72 to 60.96 cm	DesMoines	NA	NA	NA	NA	NA	NA	NA	NA	NA	NA	NA	NA	NA
46458	10/12/2012	inventory_date	Sugar maple	Acer saccharum	Stuart	Iowa	-94.31843267	41.50693633	green_space	No lines	good	naturally_occurring	45.72 to 60.96 cm	DesMoines	NA	NA	NA	NA	NA	NA	NA	NA	NA	NA	NA	NA	NA
46459	10/12/2012	inventory_date	Silver maple	Acer saccharinum	Stuart	Iowa	-94.31545067	41.50902233	green_space	No lines	good	naturally_occurring	60.96 to 76.2 cm	DesMoines	NA	NA	NA	NA	NA	NA	NA	NA	NA	NA	NA	NA	NA
46460	10/12/2012	inventory_date	Norway maple	Acer platanoides	Stuart	Iowa	-94.314591	41.50726867	green_space	No lines	poor	introduced	30.48 to 45.72 cm	DesMoines	NA	NA	NA	NA	NA	NA	NA	NA	NA	NA	NA	NA	NA
46461	10/11/2012	inventory_date	Sugar maple	Acer saccharum	Stuart	Iowa	-94.314255	41.50700367	green_space	No lines	fair	naturally_occurring	45.72 to 60.96 cm	DesMoines	NA	NA	NA	NA	NA	NA	NA	NA	NA	NA	NA	NA	NA
46462	10/12/2012	inventory_date	Honeylocust	Gleditsia triacanthos	Stuart	Iowa	-94.31785233	41.50616533	green_space	Yes and not conflicting	good	naturally_occurring	30.48 to 45.72 cm	DesMoines	NA	NA	NA	NA	NA	NA	NA	NA	NA	NA	NA	NA	NA
46463	10/12/2012	inventory_date	Silver maple	Acer saccharinum	Stuart	Iowa	-94.315569	41.50642633	green_space	No lines	good	naturally_occurring	45.72 to 60.96 cm	DesMoines	NA	NA	NA	NA	NA	NA	NA	NA	NA	NA	NA	NA	NA
46464	10/10/2012	inventory_date	Sugar maple	Acer saccharum	Stuart	Iowa	-94.32095067	41.50808967	green_space	No lines	poor	naturally_occurring	45.72 to 60.96 cm	DesMoines	NA	NA	NA	NA	NA	NA	NA	NA	NA	NA	NA	NA	NA
46760	8/28/2012	inventory_date	Silver maple	Acer saccharinum	Van Meter	Iowa	-93.953987	41.53112467	green_space	No lines	good	naturally_occurring	more than 76.2 cm	DesMoines	NA	NA	NA	NA	NA	NA	NA	NA	NA	NA	NA	NA	NA
46761	8/28/2012	inventory_date	Siberian elm	Ulmus pumila	Van Meter	Iowa	-93.95798267	41.53308833	green_space	Yes and not conflicting	fair	introduced	more than 76.2 cm	DesMoines	NA	NA	NA	NA	NA	NA	NA	NA	NA	NA	NA	NA	NA
46762	8/28/2012	inventory_date	Apple	Malus	Van Meter	Iowa	-93.95694233	41.533637	green_space	No lines	good	no_info	0 to 15.24 cm	DesMoines	NA	NA	NA	NA	NA	NA	NA	NA	NA	NA	NA	NA	NA
46763	9/7/2012	inventory_date	Green ash	Fraxinus pennsylvanica	Bayard	Iowa	-94.55918567	41.85235233	green_space	No lines	good	naturally_occurring	15.24 to 30.48 cm	DesMoines	NA	NA	NA	NA	NA	NA	NA	NA	NA	NA	NA	NA	NA
46764	9/7/2012	inventory_date	Northern hackberry	Celtis occidentalis	Bayard	Iowa	-94.556552	41.85043933	green_space	No lines	good	naturally_occurring	30.48 to 45.72 cm	DesMoines	NA	NA	NA	NA	NA	NA	NA	NA	NA	NA	NA	NA	NA
46765	9/7/2012	inventory_date	Norway maple	Acer platanoides	Bayard	Iowa	-94.55924733	41.850435	green_space	No lines	poor	introduced	30.48 to 45.72 cm	DesMoines	NA	NA	NA	NA	NA	NA	NA	NA	NA	NA	NA	NA	NA
46766	9/7/2012	inventory_date	Silver maple	Acer saccharinum	Bayard	Iowa	-94.557932	41.85036233	green_space	No lines	good	naturally_occurring	30.48 to 45.72 cm	DesMoines	NA	NA	NA	NA	NA	NA	NA	NA	NA	NA	NA	NA	NA
46767	9/7/2012	inventory_date	Norway maple	Acer platanoides	Bayard	Iowa	-94.559329	41.849159	green_space	No lines	fair	introduced	15.24 to 30.48 cm	DesMoines	NA	NA	NA	NA	NA	NA	NA	NA	NA	NA	NA	NA	NA
46768	9/27/2012	inventory_date	Norway maple	Acer platanoides	Earlham	Iowa	-94.11997633	41.49534834	green_space	No lines	good	introduced	30.48 to 45.72 cm	DesMoines	NA	NA	NA	NA	NA	NA	NA	NA	NA	NA	NA	NA	NA
46769	9/19/2012	inventory_date	Norway maple	Acer platanoides	Earlham	Iowa	-94.11674433	41.491712	green_space	Yes and not conflicting	poor	introduced	45.72 to 60.96 cm	DesMoines	NA	NA	NA	NA	NA	NA	NA	NA	NA	NA	NA	NA	NA
46770	9/28/2012	inventory_date	Apple	Malus	Earlham	Iowa	-94.122895	41.49533367	green_space	Yes and not conflicting	good	no_info	0 to 15.24 cm	DesMoines	NA	NA	NA	NA	NA	NA	NA	NA	NA	NA	NA	NA	NA
46843	9/27/2012	inventory_date	Silver maple	Acer saccharinum	Earlham	Iowa	-94.12155067	41.49324733	green_space	No lines	good	naturally_occurring	more than 76.2 cm	DesMoines	NA	NA	NA	NA	NA	NA	NA	NA	NA	NA	NA	NA	NA
46844	9/28/2012	inventory_date	Pear	Pyrus	Earlham	Iowa	-94.13085067	41.496129	green_space	Yes and not conflicting	good	no_info	0 to 15.24 cm	DesMoines	NA	NA	NA	NA	NA	NA	NA	NA	NA	NA	NA	NA	NA
46845	9/20/2012	inventory_date	Apple	Malus	Earlham	Iowa	-94.117367	41.49519	green_space	No lines	good	no_info	0 to 15.24 cm	DesMoines	NA	NA	NA	NA	NA	NA	NA	NA	NA	NA	NA	NA	NA
46846	9/24/2012	inventory_date	Sugar maple	Acer saccharum	Earlham	Iowa	-94.11848	41.49164467	green_space	Yes and conflicting	good	naturally_occurring	60.96 to 76.2 cm	DesMoines	NA	NA	NA	NA	NA	NA	NA	NA	NA	NA	NA	NA	NA
46847	9/28/2012	inventory_date	Sugar maple	Acer saccharum	Earlham	Iowa	-94.12137167	41.49505667	green_space	Yes and not conflicting	fair	naturally_occurring	more than 76.2 cm	DesMoines	NA	NA	NA	NA	NA	NA	NA	NA	NA	NA	NA	NA	NA
46848	9/20/2012	inventory_date	Northern hackberry	Celtis occidentalis	Earlham	Iowa	-94.11875633	41.49603433	green_space	No lines	good	naturally_occurring	more than 76.2 cm	DesMoines	NA	NA	NA	NA	NA	NA	NA	NA	NA	NA	NA	NA	NA
46849	9/24/2012	inventory_date	Cottonwood	Populus	Earlham	Iowa	-94.120164	41.49230833	green_space	No lines	good	no_info	45.72 to 60.96 cm	DesMoines	NA	NA	NA	NA	NA	NA	NA	NA	NA	NA	NA	NA	NA
46850	9/19/2012	inventory_date	Apple	Malus	Earlham	Iowa	-94.12142833	41.49122734	green_space	Yes and not conflicting	good	no_info	0 to 15.24 cm	DesMoines	NA	NA	NA	NA	NA	NA	NA	NA	NA	NA	NA	NA	NA
46851	9/19/2012	inventory_date	Sugar maple	Acer saccharum	Earlham	Iowa	-94.12025133	41.491572	green_space	No lines	good	naturally_occurring	30.48 to 45.72 cm	DesMoines	NA	NA	NA	NA	NA	NA	NA	NA	NA	NA	NA	NA	NA
46852	9/27/2012	inventory_date	Apple	Malus	Earlham	Iowa	-94.11911167	41.49440233	green_space	Yes and conflicting	good	no_info	0 to 15.24 cm	DesMoines	NA	NA	NA	NA	NA	NA	NA	NA	NA	NA	NA	NA	NA
46853	9/28/2012	inventory_date	Red maple	Acer rubrum	Earlham	Iowa	-94.122857	41.49277567	green_space	No lines	good	naturally_occurring	15.24 to 30.48 cm	DesMoines	NA	NA	NA	NA	NA	NA	NA	NA	NA	NA	NA	NA	NA
46854	9/28/2012	inventory_date	Pear	Pyrus	Earlham	Iowa	-94.13133	41.49620933	green_space	No lines	good	no_info	0 to 15.24 cm	DesMoines	NA	NA	NA	NA	NA	NA	NA	NA	NA	NA	NA	NA	NA
46855	9/20/2012	inventory_date	Sugar maple	Acer saccharum	Earlham	Iowa	-94.11837733	41.494544	green_space	No lines	good	naturally_occurring	60.96 to 76.2 cm	DesMoines	NA	NA	NA	NA	NA	NA	NA	NA	NA	NA	NA	NA	NA
46856	9/20/2012	inventory_date	Northern hackberry	Celtis occidentalis	Earlham	Iowa	-94.11850667	41.492812	green_space	No lines	good	naturally_occurring	more than 76.2 cm	DesMoines	NA	NA	NA	NA	NA	NA	NA	NA	NA	NA	NA	NA	NA
46857	9/28/2012	inventory_date	Apple	Malus	Earlham	Iowa	-94.12594567	41.49536167	green_space	No lines	good	no_info	0 to 15.24 cm	DesMoines	NA	NA	NA	NA	NA	NA	NA	NA	NA	NA	NA	NA	NA
46858	9/24/2012	inventory_date	Green ash	Fraxinus pennsylvanica	Earlham	Iowa	-94.122523	41.49252733	green_space	No lines	good	naturally_occurring	more than 76.2 cm	DesMoines	NA	NA	NA	NA	NA	NA	NA	NA	NA	NA	NA	NA	NA
46859	9/20/2012	inventory_date	Red maple	Acer rubrum	Earlham	Iowa	-94.11732467	41.49539067	green_space	No lines	good	naturally_occurring	15.24 to 30.48 cm	DesMoines	NA	NA	NA	NA	NA	NA	NA	NA	NA	NA	NA	NA	NA
46860	10/1/2012	inventory_date	Apple	Malus	Earlham	Iowa	-94.123332	41.49268933	green_space	Yes and not conflicting	good	no_info	0 to 15.24 cm	DesMoines	NA	NA	NA	NA	NA	NA	NA	NA	NA	NA	NA	NA	NA
46861	9/27/2012	inventory_date	Sugar maple	Acer saccharum	Earlham	Iowa	-94.11995	41.493006	green_space	No lines	good	naturally_occurring	60.96 to 76.2 cm	DesMoines	NA	NA	NA	NA	NA	NA	NA	NA	NA	NA	NA	NA	NA
47097	9/24/2012	inventory_date	Apple	Malus	Earlham	Iowa	-94.12140267	41.49242767	green_space	Yes and not conflicting	good	no_info	0 to 15.24 cm	DesMoines	NA	NA	NA	NA	NA	NA	NA	NA	NA	NA	NA	NA	NA
47098	9/24/2012	inventory_date	Green ash	Fraxinus pennsylvanica	Earlham	Iowa	-94.119994	41.49240167	green_space	No lines	good	naturally_occurring	30.48 to 45.72 cm	DesMoines	NA	NA	NA	NA	NA	NA	NA	NA	NA	NA	NA	NA	NA
47099	9/28/2012	inventory_date	Northern hackberry	Celtis occidentalis	Earlham	Iowa	-94.12453567	41.49420067	green_space	Yes and not conflicting	good	naturally_occurring	more than 76.2 cm	DesMoines	NA	NA	NA	NA	NA	NA	NA	NA	NA	NA	NA	NA	NA
47100	9/24/2012	inventory_date	White ash	Fraxinus americana	Earlham	Iowa	-94.12016267	41.49185367	green_space	No lines	good	naturally_occurring	0 to 15.24 cm	DesMoines	NA	NA	NA	NA	NA	NA	NA	NA	NA	NA	NA	NA	NA
47101	10/1/2012	inventory_date	Apple	Malus	Earlham	Iowa	-94.12500867	41.497619	green_space	No lines	good	no_info	0 to 15.24 cm	DesMoines	NA	NA	NA	NA	NA	NA	NA	NA	NA	NA	NA	NA	NA
47102	9/28/2012	inventory_date	Green ash	Fraxinus pennsylvanica	Earlham	Iowa	-94.12287933	41.49295433	green_space	Yes and not conflicting	good	naturally_occurring	60.96 to 76.2 cm	DesMoines	NA	NA	NA	NA	NA	NA	NA	NA	NA	NA	NA	NA	NA
47103	9/27/2012	inventory_date	Norway maple	Acer platanoides	Earlham	Iowa	-94.12015833	41.49424833	green_space	No lines	poor	introduced	60.96 to 76.2 cm	DesMoines	NA	NA	NA	NA	NA	NA	NA	NA	NA	NA	NA	NA	NA
47104	9/24/2012	inventory_date	White ash	Fraxinus americana	Earlham	Iowa	-94.11980767	41.49155633	green_space	No lines	good	naturally_occurring	15.24 to 30.48 cm	DesMoines	NA	NA	NA	NA	NA	NA	NA	NA	NA	NA	NA	NA	NA
47105	9/28/2012	inventory_date	Northern red oak	Quercus rubra	Earlham	Iowa	-94.12594767	41.49475	green_space	Yes and not conflicting	good	naturally_occurring	15.24 to 30.48 cm	DesMoines	NA	NA	NA	NA	NA	NA	NA	NA	NA	NA	NA	NA	NA
47106	9/27/2012	inventory_date	Sugar maple	Acer saccharum	Earlham	Iowa	-94.12022433	41.49528334	green_space	No lines	fair	naturally_occurring	60.96 to 76.2 cm	DesMoines	NA	NA	NA	NA	NA	NA	NA	NA	NA	NA	NA	NA	NA
47107	10/1/2012	inventory_date	Apple	Malus	Earlham	Iowa	-94.12498167	41.49622233	green_space	Yes and not conflicting	good	no_info	0 to 15.24 cm	DesMoines	NA	NA	NA	NA	NA	NA	NA	NA	NA	NA	NA	NA	NA
47108	9/24/2012	inventory_date	Red maple	Acer rubrum	Earlham	Iowa	-94.12163733	41.49231733	green_space	No lines	poor	naturally_occurring	0 to 15.24 cm	DesMoines	NA	NA	NA	NA	NA	NA	NA	NA	NA	NA	NA	NA	NA
47109	9/19/2012	inventory_date	Apple	Malus	Earlham	Iowa	-94.121123	41.49163867	green_space	Yes and not conflicting	good	no_info	0 to 15.24 cm	DesMoines	NA	NA	NA	NA	NA	NA	NA	NA	NA	NA	NA	NA	NA
47110	3/12/2012	inventory_date	Black maple	Acer nigrum	Mitchellville	Iowa	-93.36133067	41.669707	green_space	No lines	good	naturally_occurring	45.72 to 60.96 cm	DesMoines	NA	NA	NA	NA	NA	NA	NA	NA	NA	NA	NA	NA	NA
47111	3/12/2012	inventory_date	Northern hackberry	Celtis occidentalis	Mitchellville	Iowa	-93.35865767	41.66596133	green_space	No lines	poor	naturally_occurring	more than 76.2 cm	DesMoines	NA	NA	NA	NA	NA	NA	NA	NA	NA	NA	NA	NA	NA
47112	3/12/2012	inventory_date	Northern hackberry	Celtis occidentalis	Mitchellville	Iowa	-93.359772	41.66872233	green_space	No lines	good	naturally_occurring	45.72 to 60.96 cm	DesMoines	NA	NA	NA	NA	NA	NA	NA	NA	NA	NA	NA	NA	NA
47115	3/12/2012	inventory_date	Cottonwood	Populus	Mitchellville	Iowa	-93.36625633	41.67091067	green_space	Yes and not conflicting	good	no_info	more than 76.2 cm	DesMoines	NA	NA	NA	NA	NA	NA	NA	NA	NA	NA	NA	NA	NA
47226	3/12/2012	inventory_date	Silver maple	Acer saccharinum	Mitchellville	Iowa	-93.35152433	41.66898733	green_space	No lines	poor	naturally_occurring	more than 76.2 cm	DesMoines	NA	NA	NA	NA	NA	NA	NA	NA	NA	NA	NA	NA	NA
47227	3/12/2012	inventory_date	Red maple	Acer rubrum	Mitchellville	Iowa	-93.35837867	41.67105833	green_space	No lines	fair	naturally_occurring	more than 76.2 cm	DesMoines	NA	NA	NA	NA	NA	NA	NA	NA	NA	NA	NA	NA	NA
47228	3/12/2012	inventory_date	Sugar maple	Acer saccharum	Mitchellville	Iowa	-93.35946233	41.67109467	green_space	No lines	fair	naturally_occurring	60.96 to 76.2 cm	DesMoines	NA	NA	NA	NA	NA	NA	NA	NA	NA	NA	NA	NA	NA
47229	3/12/2012	inventory_date	Northern hackberry	Celtis occidentalis	Mitchellville	Iowa	-93.35135	41.66931533	green_space	No lines	good	naturally_occurring	30.48 to 45.72 cm	DesMoines	NA	NA	NA	NA	NA	NA	NA	NA	NA	NA	NA	NA	NA
47230	9/29/2012	inventory_date	Sugar maple	Acer saccharum	Mitchellville	Iowa	-93.350805	41.66853633	green_space	No lines	good	naturally_occurring	45.72 to 60.96 cm	DesMoines	NA	NA	NA	NA	NA	NA	NA	NA	NA	NA	NA	NA	NA
47231	9/29/2012	inventory_date	Red maple	Acer rubrum	Mitchellville	Iowa	-93.35589567	41.669695	green_space	Yes and not conflicting	good	naturally_occurring	60.96 to 76.2 cm	DesMoines	NA	NA	NA	NA	NA	NA	NA	NA	NA	NA	NA	NA	NA
47232	9/29/2012	inventory_date	Black maple	Acer nigrum	Mitchellville	Iowa	-93.352793	41.66868567	green_space	No lines	poor	naturally_occurring	NA	DesMoines	NA	NA	NA	NA	NA	NA	NA	NA	NA	NA	NA	NA	NA
47233	9/29/2012	inventory_date	Silver maple	Acer saccharinum	Mitchellville	Iowa	-93.35678333	41.66765167	green_space	No lines	good	naturally_occurring	0 to 15.24 cm	DesMoines	NA	NA	NA	NA	NA	NA	NA	NA	NA	NA	NA	NA	NA
47234	10/5/2012	inventory_date	Green ash	Fraxinus pennsylvanica	Panora	Iowa	-94.37001067	41.68948833	green_space	No lines	good	naturally_occurring	60.96 to 76.2 cm	DesMoines	NA	NA	NA	NA	NA	NA	NA	NA	NA	NA	NA	NA	NA
47235	10/3/2012	inventory_date	Red maple	Acer rubrum	Panora	Iowa	-94.36296633	41.69242833	built_environment	No lines	good	naturally_occurring	15.24 to 30.48 cm	DesMoines	NA	NA	NA	NA	NA	NA	NA	NA	NA	NA	NA	NA	NA
47236	10/5/2012	inventory_date	Sugar maple	Acer saccharum	Panora	Iowa	-94.364913	41.68952633	green_space	No lines	good	naturally_occurring	15.24 to 30.48 cm	DesMoines	NA	NA	NA	NA	NA	NA	NA	NA	NA	NA	NA	NA	NA
47237	10/5/2012	inventory_date	Green ash	Fraxinus pennsylvanica	Panora	Iowa	-94.360523	41.689602	green_space	No lines	good	naturally_occurring	45.72 to 60.96 cm	DesMoines	NA	NA	NA	NA	NA	NA	NA	NA	NA	NA	NA	NA	NA
47238	10/5/2012	inventory_date	Red maple	Acer rubrum	Panora	Iowa	-94.36286767	41.690326	green_space	No lines	good	naturally_occurring	30.48 to 45.72 cm	DesMoines	NA	NA	NA	NA	NA	NA	NA	NA	NA	NA	NA	NA	NA
47239	10/5/2012	inventory_date	Sugar maple	Acer saccharum	Panora	Iowa	-94.36779033	41.68940767	green_space	No lines	good	naturally_occurring	60.96 to 76.2 cm	DesMoines	NA	NA	NA	NA	NA	NA	NA	NA	NA	NA	NA	NA	NA
47240	10/5/2012	inventory_date	Silver maple	Acer saccharinum	Panora	Iowa	-94.36261267	41.689541	green_space	No lines	fair	naturally_occurring	more than 76.2 cm	DesMoines	NA	NA	NA	NA	NA	NA	NA	NA	NA	NA	NA	NA	NA
47241	10/5/2012	inventory_date	Eastern redbud	Cercis canadensis	Panora	Iowa	-94.36822067	41.689385	green_space	No lines	good	naturally_occurring	15.24 to 30.48 cm	DesMoines	NA	NA	NA	NA	NA	NA	NA	NA	NA	NA	NA	NA	NA
47242	10/5/2012	inventory_date	Green ash	Fraxinus pennsylvanica	Panora	Iowa	-94.36799667	41.690422	green_space	No lines	good	naturally_occurring	45.72 to 60.96 cm	DesMoines	NA	NA	NA	NA	NA	NA	NA	NA	NA	NA	NA	NA	NA
47315	10/5/2012	inventory_date	Norway maple	Acer platanoides	Panora	Iowa	-94.36661933	41.690595	green_space	Yes and not conflicting	poor	introduced	60.96 to 76.2 cm	DesMoines	NA	NA	NA	NA	NA	NA	NA	NA	NA	NA	NA	NA	NA
47316	10/8/2012	inventory_date	Sugar maple	Acer saccharum	Panora	Iowa	-94.368397	41.692879	green_space	No lines	good	naturally_occurring	60.96 to 76.2 cm	DesMoines	NA	NA	NA	NA	NA	NA	NA	NA	NA	NA	NA	NA	NA
47317	10/8/2012	inventory_date	Silver maple	Acer saccharinum	Panora	Iowa	-94.363692	41.692902	green_space	No lines	good	naturally_occurring	NA	DesMoines	NA	NA	NA	NA	NA	NA	NA	NA	NA	NA	NA	NA	NA
47318	10/5/2012	inventory_date	Sugar maple	Acer saccharum	Panora	Iowa	-94.36783967	41.690584	green_space	No lines	good	naturally_occurring	15.24 to 30.48 cm	DesMoines	NA	NA	NA	NA	NA	NA	NA	NA	NA	NA	NA	NA	NA
47319	10/3/2012	inventory_date	Apple	Malus	Panora	Iowa	-94.361125	41.69519333	green_space	No lines	good	no_info	0 to 15.24 cm	DesMoines	NA	NA	NA	NA	NA	NA	NA	NA	NA	NA	NA	NA	NA
48373	8/28/2012	inventory_date	Silver maple	Acer saccharinum	Van Meter	Iowa	-93.95600867	41.53126433	green_space	Yes and not conflicting	fair	naturally_occurring	NA	DesMoines	NA	NA	NA	NA	NA	NA	NA	NA	NA	NA	NA	NA	NA
48374	8/28/2012	inventory_date	American sycamore	Platanus occidentalis	Van Meter	Iowa	-93.956572	41.53300467	green_space	No lines	good	naturally_occurring	more than 76.2 cm	DesMoines	NA	NA	NA	NA	NA	NA	NA	NA	NA	NA	NA	NA	NA
48375	8/28/2012	inventory_date	Siberian elm	Ulmus pumila	Van Meter	Iowa	-93.95829467	41.53367	green_space	Yes and conflicting	fair	introduced	more than 76.2 cm	DesMoines	NA	NA	NA	NA	NA	NA	NA	NA	NA	NA	NA	NA	NA
48376	9/7/2012	inventory_date	Honeylocust	Gleditsia triacanthos	Bayard	Iowa	-94.55460867	41.849741	green_space	Yes and conflicting	good	naturally_occurring	30.48 to 45.72 cm	DesMoines	NA	NA	NA	NA	NA	NA	NA	NA	NA	NA	NA	NA	NA
48377	9/7/2012	inventory_date	Green ash	Fraxinus pennsylvanica	Bayard	Iowa	-94.56061133	41.849535	green_space	No lines	good	naturally_occurring	45.72 to 60.96 cm	DesMoines	NA	NA	NA	NA	NA	NA	NA	NA	NA	NA	NA	NA	NA
48378	9/7/2012	inventory_date	Green ash	Fraxinus pennsylvanica	Bayard	Iowa	-94.55922667	41.85240833	green_space	No lines	good	naturally_occurring	15.24 to 30.48 cm	DesMoines	NA	NA	NA	NA	NA	NA	NA	NA	NA	NA	NA	NA	NA
48379	9/7/2012	inventory_date	Sugar maple	Acer saccharum	Bayard	Iowa	-94.55889533	41.854098	green_space	No lines	fair	naturally_occurring	more than 76.2 cm	DesMoines	NA	NA	NA	NA	NA	NA	NA	NA	NA	NA	NA	NA	NA
48380	9/7/2012	inventory_date	Sugar maple	Acer saccharum	Bayard	Iowa	-94.55939167	41.851557	green_space	No lines	good	naturally_occurring	30.48 to 45.72 cm	DesMoines	NA	NA	NA	NA	NA	NA	NA	NA	NA	NA	NA	NA	NA
48381	9/28/2012	inventory_date	Apple	Malus	Earlham	Iowa	-94.131429	41.49620867	green_space	No lines	good	no_info	0 to 15.24 cm	DesMoines	NA	NA	NA	NA	NA	NA	NA	NA	NA	NA	NA	NA	NA
48382	9/28/2012	inventory_date	Apple	Malus	Earlham	Iowa	-94.12773933	41.49607333	green_space	Yes and not conflicting	good	no_info	0 to 15.24 cm	DesMoines	NA	NA	NA	NA	NA	NA	NA	NA	NA	NA	NA	NA	NA
48383	10/1/2012	inventory_date	Northern red oak	Quercus rubra	Earlham	Iowa	-94.12432933	41.49245567	green_space	No lines	fair	naturally_occurring	0 to 15.24 cm	DesMoines	NA	NA	NA	NA	NA	NA	NA	NA	NA	NA	NA	NA	NA
48384	9/20/2012	inventory_date	Sugar maple	Acer saccharum	Earlham	Iowa	-94.11876333	41.49546267	green_space	No lines	good	naturally_occurring	45.72 to 60.96 cm	DesMoines	NA	NA	NA	NA	NA	NA	NA	NA	NA	NA	NA	NA	NA
48385	10/1/2012	inventory_date	Pear	Pyrus	Earlham	Iowa	-94.124301	41.49762667	green_space	No lines	good	no_info	0 to 15.24 cm	DesMoines	NA	NA	NA	NA	NA	NA	NA	NA	NA	NA	NA	NA	NA
48386	9/28/2012	inventory_date	Sugar maple	Acer saccharum	Earlham	Iowa	-94.12206167	41.49449	green_space	No lines	fair	naturally_occurring	more than 76.2 cm	DesMoines	NA	NA	NA	NA	NA	NA	NA	NA	NA	NA	NA	NA	NA
48387	10/1/2012	inventory_date	Green ash	Fraxinus pennsylvanica	Earlham	Iowa	-94.12504833	41.496213	green_space	No lines	good	naturally_occurring	30.48 to 45.72 cm	DesMoines	NA	NA	NA	NA	NA	NA	NA	NA	NA	NA	NA	NA	NA
48388	9/19/2012	inventory_date	Northern red oak	Quercus rubra	Earlham	Iowa	-94.116148	41.494769	green_space	No lines	good	naturally_occurring	0 to 15.24 cm	DesMoines	NA	NA	NA	NA	NA	NA	NA	NA	NA	NA	NA	NA	NA
48389	9/27/2012	inventory_date	Cottonwood	Populus	Earlham	Iowa	-94.122115	41.49360667	green_space	No lines	good	no_info	30.48 to 45.72 cm	DesMoines	NA	NA	NA	NA	NA	NA	NA	NA	NA	NA	NA	NA	NA
48390	9/27/2012	inventory_date	Apple	Malus	Earlham	Iowa	-94.119744	41.493625	green_space	No lines	good	no_info	15.24 to 30.48 cm	DesMoines	NA	NA	NA	NA	NA	NA	NA	NA	NA	NA	NA	NA	NA
48391	9/28/2012	inventory_date	Northern hackberry	Celtis occidentalis	Earlham	Iowa	-94.125078	41.494507	green_space	Yes and not conflicting	good	naturally_occurring	more than 76.2 cm	DesMoines	NA	NA	NA	NA	NA	NA	NA	NA	NA	NA	NA	NA	NA
48410	10/1/2012	inventory_date	Red maple	Acer rubrum	Earlham	Iowa	-94.12456567	41.49223	green_space	No lines	fair	naturally_occurring	15.24 to 30.48 cm	DesMoines	NA	NA	NA	NA	NA	NA	NA	NA	NA	NA	NA	NA	NA
48411	9/27/2012	inventory_date	Sugar maple	Acer saccharum	Earlham	Iowa	-94.11886833	41.49361833	green_space	No lines	fair	naturally_occurring	45.72 to 60.96 cm	DesMoines	NA	NA	NA	NA	NA	NA	NA	NA	NA	NA	NA	NA	NA
48412	9/24/2012	inventory_date	Apple	Malus	Earlham	Iowa	-94.11934267	41.49155334	green_space	No lines	good	no_info	0 to 15.24 cm	DesMoines	NA	NA	NA	NA	NA	NA	NA	NA	NA	NA	NA	NA	NA
48413	9/28/2012	inventory_date	Silver maple	Acer saccharinum	Earlham	Iowa	-94.12160367	41.495401	green_space	No lines	good	naturally_occurring	30.48 to 45.72 cm	DesMoines	NA	NA	NA	NA	NA	NA	NA	NA	NA	NA	NA	NA	NA
48414	9/28/2012	inventory_date	Green ash	Fraxinus pennsylvanica	Earlham	Iowa	-94.12580533	41.49294767	green_space	No lines	good	naturally_occurring	15.24 to 30.48 cm	DesMoines	NA	NA	NA	NA	NA	NA	NA	NA	NA	NA	NA	NA	NA
48415	9/19/2012	inventory_date	Japanese maple	Acer palmatum	Earlham	Iowa	-94.12037833	41.491587	green_space	No lines	poor	introduced	30.48 to 45.72 cm	DesMoines	NA	NA	NA	NA	NA	NA	NA	NA	NA	NA	NA	NA	NA
48416	9/19/2012	inventory_date	Apple	Malus	Earlham	Iowa	-94.11604567	41.494283	green_space	No lines	good	no_info	0 to 15.24 cm	DesMoines	NA	NA	NA	NA	NA	NA	NA	NA	NA	NA	NA	NA	NA
48417	10/1/2012	inventory_date	Apple	Malus	Earlham	Iowa	-94.12477533	41.496224	green_space	Yes and not conflicting	good	no_info	0 to 15.24 cm	DesMoines	NA	NA	NA	NA	NA	NA	NA	NA	NA	NA	NA	NA	NA
48418	10/1/2012	inventory_date	Tulip tree	Liriodendron tulipifera	Earlham	Iowa	-94.12452833	41.49335234	green_space	Yes and conflicting	good	introduced	45.72 to 60.96 cm	DesMoines	NA	NA	NA	NA	NA	NA	NA	NA	NA	NA	NA	NA	NA
48419	9/27/2012	inventory_date	Sugar maple	Acer saccharum	Earlham	Iowa	-94.120001	41.49348334	green_space	No lines	good	naturally_occurring	60.96 to 76.2 cm	DesMoines	NA	NA	NA	NA	NA	NA	NA	NA	NA	NA	NA	NA	NA
48420	9/28/2012	inventory_date	Pear	Pyrus	Earlham	Iowa	-94.12742167	41.49345367	green_space	No lines	good	no_info	0 to 15.24 cm	DesMoines	NA	NA	NA	NA	NA	NA	NA	NA	NA	NA	NA	NA	NA
48421	9/27/2012	inventory_date	Cottonwood	Populus	Earlham	Iowa	-94.12216033	41.49359534	green_space	No lines	good	no_info	30.48 to 45.72 cm	DesMoines	NA	NA	NA	NA	NA	NA	NA	NA	NA	NA	NA	NA	NA
48422	9/24/2012	inventory_date	Amur maple	Acer ginnala	Earlham	Iowa	-94.12163267	41.492345	green_space	No lines	good	introduced	0 to 15.24 cm	DesMoines	NA	NA	NA	NA	NA	NA	NA	NA	NA	NA	NA	NA	NA
48423	9/20/2012	inventory_date	Apple	Malus	Earlham	Iowa	-94.118749	41.49323167	green_space	No lines	good	no_info	0 to 15.24 cm	DesMoines	NA	NA	NA	NA	NA	NA	NA	NA	NA	NA	NA	NA	NA
48424	9/27/2012	inventory_date	Silver maple	Acer saccharinum	Earlham	Iowa	-94.12016933	41.49397467	green_space	No lines	good	naturally_occurring	more than 76.2 cm	DesMoines	NA	NA	NA	NA	NA	NA	NA	NA	NA	NA	NA	NA	NA
48425	9/20/2012	inventory_date	Northern hackberry	Celtis occidentalis	Earlham	Iowa	-94.11858067	41.49291067	green_space	No lines	good	naturally_occurring	NA	DesMoines	NA	NA	NA	NA	NA	NA	NA	NA	NA	NA	NA	NA	NA
48426	9/19/2012	inventory_date	White oak	Quercus alba	Earlham	Iowa	-94.12109167	41.491544	green_space	No lines	good	naturally_occurring	0 to 15.24 cm	DesMoines	NA	NA	NA	NA	NA	NA	NA	NA	NA	NA	NA	NA	NA
48427	9/19/2012	inventory_date	Pear	Pyrus	Earlham	Iowa	-94.11556733	41.49316567	green_space	No lines	good	no_info	0 to 15.24 cm	DesMoines	NA	NA	NA	NA	NA	NA	NA	NA	NA	NA	NA	NA	NA
48428	10/1/2012	inventory_date	Honeylocust	Gleditsia triacanthos	Earlham	Iowa	-94.124192	41.492668	green_space	Yes and not conflicting	good	naturally_occurring	30.48 to 45.72 cm	DesMoines	NA	NA	NA	NA	NA	NA	NA	NA	NA	NA	NA	NA	NA
48777	10/9/2012	inventory_date	Sugar maple	Acer saccharum	Stuart	Iowa	-94.315596	41.49919367	green_space	No lines	good	naturally_occurring	30.48 to 45.72 cm	DesMoines	NA	NA	NA	NA	NA	NA	NA	NA	NA	NA	NA	NA	NA
48778	10/11/2012	inventory_date	Green ash	Fraxinus pennsylvanica	Stuart	Iowa	-94.31408467	41.50794667	green_space	No lines	good	naturally_occurring	30.48 to 45.72 cm	DesMoines	NA	NA	NA	NA	NA	NA	NA	NA	NA	NA	NA	NA	NA
48779	10/9/2012	inventory_date	Sugar maple	Acer saccharum	Stuart	Iowa	-94.31557867	41.499158	green_space	No lines	good	naturally_occurring	60.96 to 76.2 cm	DesMoines	NA	NA	NA	NA	NA	NA	NA	NA	NA	NA	NA	NA	NA
48780	10/10/2012	inventory_date	Apple	Malus	Stuart	Iowa	-94.32235367	41.50480067	green_space	No lines	fair	no_info	15.24 to 30.48 cm	DesMoines	NA	NA	NA	NA	NA	NA	NA	NA	NA	NA	NA	NA	NA
48781	10/10/2012	inventory_date	Green ash	Fraxinus pennsylvanica	Stuart	Iowa	-94.321012	41.50673867	green_space	No lines	fair	naturally_occurring	60.96 to 76.2 cm	DesMoines	NA	NA	NA	NA	NA	NA	NA	NA	NA	NA	NA	NA	NA
48782	10/9/2012	inventory_date	Ginkgo	Ginkgo biloba	Stuart	Iowa	-94.32662267	41.50555433	green_space	Yes and not conflicting	good	introduced	30.48 to 45.72 cm	DesMoines	NA	NA	NA	NA	NA	NA	NA	NA	NA	NA	NA	NA	NA
48783	10/10/2012	inventory_date	Green ash	Fraxinus pennsylvanica	Stuart	Iowa	-94.32393433	41.501174	green_space	No lines	fair	naturally_occurring	45.72 to 60.96 cm	DesMoines	NA	NA	NA	NA	NA	NA	NA	NA	NA	NA	NA	NA	NA
48784	10/10/2012	inventory_date	Silver maple	Acer saccharinum	Stuart	Iowa	-94.32119533	41.50631633	green_space	No lines	good	naturally_occurring	45.72 to 60.96 cm	DesMoines	NA	NA	NA	NA	NA	NA	NA	NA	NA	NA	NA	NA	NA
48785	10/10/2012	inventory_date	Norway maple	Acer platanoides	Stuart	Iowa	-94.32123633	41.50701567	green_space	No lines	fair	introduced	30.48 to 45.72 cm	DesMoines	NA	NA	NA	NA	NA	NA	NA	NA	NA	NA	NA	NA	NA
48786	10/12/2012	inventory_date	Green ash	Fraxinus pennsylvanica	Stuart	Iowa	-94.31688867	41.506667	green_space	No lines	good	naturally_occurring	45.72 to 60.96 cm	DesMoines	NA	NA	NA	NA	NA	NA	NA	NA	NA	NA	NA	NA	NA
48787	10/10/2012	inventory_date	American sycamore	Platanus occidentalis	Stuart	Iowa	-94.32134967	41.50853367	green_space	No lines	good	naturally_occurring	60.96 to 76.2 cm	DesMoines	NA	NA	NA	NA	NA	NA	NA	NA	NA	NA	NA	NA	NA
48788	10/11/2012	inventory_date	Red maple	Acer rubrum	Stuart	Iowa	-94.31814133	41.50883834	no_info	No lines	fair	naturally_occurring	0 to 15.24 cm	DesMoines	NA	NA	NA	NA	NA	NA	NA	NA	NA	NA	NA	NA	NA
48789	10/9/2012	inventory_date	Green ash	Fraxinus pennsylvanica	Stuart	Iowa	-94.32542533	41.506829	green_space	Yes and not conflicting	good	naturally_occurring	60.96 to 76.2 cm	DesMoines	NA	NA	NA	NA	NA	NA	NA	NA	NA	NA	NA	NA	NA
48790	10/9/2012	inventory_date	Catalpa	Catalpa	Stuart	Iowa	-94.326882	41.504955	green_space	No lines	good	no_info	15.24 to 30.48 cm	DesMoines	NA	NA	NA	NA	NA	NA	NA	NA	NA	NA	NA	NA	NA
48791	10/12/2012	inventory_date	Honeylocust	Gleditsia triacanthos	Stuart	Iowa	-94.317898	41.50615067	green_space	No lines	good	naturally_occurring	30.48 to 45.72 cm	DesMoines	NA	NA	NA	NA	NA	NA	NA	NA	NA	NA	NA	NA	NA
48792	10/10/2012	inventory_date	Pin oak	Quercus palustris	Stuart	Iowa	-94.32380267	41.50227033	green_space	No lines	good	naturally_occurring	45.72 to 60.96 cm	DesMoines	NA	NA	NA	NA	NA	NA	NA	NA	NA	NA	NA	NA	NA
48793	10/12/2012	inventory_date	Green ash	Fraxinus pennsylvanica	Stuart	Iowa	-94.315843	41.50850967	green_space	No lines	good	naturally_occurring	30.48 to 45.72 cm	DesMoines	NA	NA	NA	NA	NA	NA	NA	NA	NA	NA	NA	NA	NA
48839	4/17/2012	inventory_date	Eastern red cedar	Juniperus virginiana	Baxter	Iowa	-93.152222	41.82194567	green_space	No lines	good	naturally_occurring	30.48 to 45.72 cm	DesMoines	NA	NA	NA	NA	NA	NA	NA	NA	NA	NA	NA	NA	NA
48840	4/17/2012	inventory_date	Sugar maple	Acer saccharum	Baxter	Iowa	-93.15299233	41.820203	green_space	Yes and not conflicting	good	naturally_occurring	30.48 to 45.72 cm	DesMoines	NA	NA	NA	NA	NA	NA	NA	NA	NA	NA	NA	NA	NA
48841	4/19/2012	inventory_date	Sugar maple	Acer saccharum	Baxter	Iowa	-93.15402	41.81874333	green_space	No lines	fair	naturally_occurring	45.72 to 60.96 cm	DesMoines	NA	NA	NA	NA	NA	NA	NA	NA	NA	NA	NA	NA	NA
48842	4/19/2012	inventory_date	Silver maple	Acer saccharinum	Baxter	Iowa	-93.155165	41.81856467	green_space	No lines	good	naturally_occurring	0 to 15.24 cm	DesMoines	NA	NA	NA	NA	NA	NA	NA	NA	NA	NA	NA	NA	NA
48843	4/19/2012	inventory_date	Sugar maple	Acer saccharum	Baxter	Iowa	-93.15504433	41.819334	green_space	No lines	fair	naturally_occurring	45.72 to 60.96 cm	DesMoines	NA	NA	NA	NA	NA	NA	NA	NA	NA	NA	NA	NA	NA
48844	4/17/2012	inventory_date	Lilac	Syringa	Baxter	Iowa	-93.153143	41.82329233	green_space	No lines	good	no_info	0 to 15.24 cm	DesMoines	NA	NA	NA	NA	NA	NA	NA	NA	NA	NA	NA	NA	NA
48845	4/17/2012	inventory_date	Green ash	Fraxinus pennsylvanica	Baxter	Iowa	-93.14722067	41.824787	green_space	Yes and conflicting	poor	naturally_occurring	60.96 to 76.2 cm	DesMoines	NA	NA	NA	NA	NA	NA	NA	NA	NA	NA	NA	NA	NA
48846	4/19/2012	inventory_date	Sugar maple	Acer saccharum	Baxter	Iowa	-93.15378567	41.818801	green_space	No lines	good	naturally_occurring	15.24 to 30.48 cm	DesMoines	NA	NA	NA	NA	NA	NA	NA	NA	NA	NA	NA	NA	NA
48847	4/19/2012	inventory_date	Sugar maple	Acer saccharum	Baxter	Iowa	-93.15449867	41.81918133	green_space	No lines	fair	naturally_occurring	60.96 to 76.2 cm	DesMoines	NA	NA	NA	NA	NA	NA	NA	NA	NA	NA	NA	NA	NA
48848	4/19/2012	inventory_date	Sugar maple	Acer saccharum	Baxter	Iowa	-93.15451733	41.81893	green_space	No lines	fair	naturally_occurring	more than 76.2 cm	DesMoines	NA	NA	NA	NA	NA	NA	NA	NA	NA	NA	NA	NA	NA
48849	4/17/2012	inventory_date	Sugar maple	Acer saccharum	Baxter	Iowa	-93.14877633	41.827443	green_space	Yes and conflicting	good	naturally_occurring	more than 76.2 cm	DesMoines	NA	NA	NA	NA	NA	NA	NA	NA	NA	NA	NA	NA	NA
48850	4/22/2012	inventory_date	Sugar maple	Acer saccharum	Baxter	Iowa	-93.15290467	41.81898667	green_space	No lines	good	naturally_occurring	15.24 to 30.48 cm	DesMoines	NA	NA	NA	NA	NA	NA	NA	NA	NA	NA	NA	NA	NA
49001	10/1/2012	inventory_date	Northern red oak	Quercus rubra	Earlham	Iowa	-94.12337633	41.49786467	green_space	No lines	good	naturally_occurring	0 to 15.24 cm	DesMoines	NA	NA	NA	NA	NA	NA	NA	NA	NA	NA	NA	NA	NA
49002	9/28/2012	inventory_date	Apple	Malus	Earlham	Iowa	-94.122963	41.49588333	green_space	Yes and not conflicting	dead/dying	no_info	0 to 15.24 cm	DesMoines	NA	NA	NA	NA	NA	NA	NA	NA	NA	NA	NA	NA	NA
49003	9/20/2012	inventory_date	Sugar maple	Acer saccharum	Earlham	Iowa	-94.11851333	41.493248	green_space	No lines	good	naturally_occurring	60.96 to 76.2 cm	DesMoines	NA	NA	NA	NA	NA	NA	NA	NA	NA	NA	NA	NA	NA
49004	9/28/2012	inventory_date	Apple	Malus	Earlham	Iowa	-94.12451867	41.493931	green_space	Yes and not conflicting	good	no_info	0 to 15.24 cm	DesMoines	NA	NA	NA	NA	NA	NA	NA	NA	NA	NA	NA	NA	NA
49005	9/24/2012	inventory_date	Green ash	Fraxinus pennsylvanica	Earlham	Iowa	-94.117553	41.49172733	green_space	Yes and not conflicting	good	naturally_occurring	45.72 to 60.96 cm	DesMoines	NA	NA	NA	NA	NA	NA	NA	NA	NA	NA	NA	NA	NA
49006	3/12/2012	inventory_date	Silver maple	Acer saccharinum	Mitchellville	Iowa	-93.35118633	41.66955933	green_space	No lines	good	naturally_occurring	more than 76.2 cm	DesMoines	NA	NA	NA	NA	NA	NA	NA	NA	NA	NA	NA	NA	NA
49007	3/12/2012	inventory_date	Boxelder	Acer negundo	Mitchellville	Iowa	-93.360707	41.66984933	green_space	0	good	naturally_occurring	0 to 15.24 cm	DesMoines	NA	NA	NA	NA	NA	NA	NA	NA	NA	NA	NA	NA	NA
49008	3/12/2012	inventory_date	Green ash	Fraxinus pennsylvanica	Mitchellville	Iowa	-93.35818	41.667694	built_environment	Yes and conflicting	good	naturally_occurring	45.72 to 60.96 cm	DesMoines	NA	NA	NA	NA	NA	NA	NA	NA	NA	NA	NA	NA	NA
49009	3/12/2012	inventory_date	Sugar maple	Acer saccharum	Mitchellville	Iowa	-93.361437	41.66872367	green_space	No lines	good	naturally_occurring	15.24 to 30.48 cm	DesMoines	NA	NA	NA	NA	NA	NA	NA	NA	NA	NA	NA	NA	NA
49010	3/12/2012	inventory_date	Green ash	Fraxinus pennsylvanica	Mitchellville	Iowa	-93.35815867	41.669023	built_environment	Yes and not conflicting	good	naturally_occurring	30.48 to 45.72 cm	DesMoines	NA	NA	NA	NA	NA	NA	NA	NA	NA	NA	NA	NA	NA
49011	3/12/2012	inventory_date	Norway maple	Acer platanoides	Mitchellville	Iowa	-93.36287733	41.66931067	green_space	0	NA	introduced	30.48 to 45.72 cm	DesMoines	NA	NA	NA	NA	NA	NA	NA	NA	NA	NA	NA	NA	NA
49012	3/12/2012	inventory_date	Norway maple	Acer platanoides	Mitchellville	Iowa	-93.36291167	41.66877333	green_space	No lines	fair	introduced	60.96 to 76.2 cm	DesMoines	NA	NA	NA	NA	NA	NA	NA	NA	NA	NA	NA	NA	NA
49013	3/12/2012	inventory_date	Northern hackberry	Celtis occidentalis	Mitchellville	Iowa	-93.351688	41.66948233	green_space	No lines	fair	naturally_occurring	60.96 to 76.2 cm	DesMoines	NA	NA	NA	NA	NA	NA	NA	NA	NA	NA	NA	NA	NA
49014	3/12/2012	inventory_date	NA	NA	Mitchellville	Iowa	-93.359703	41.667534	green_space	No lines	good	no_info	0 to 15.24 cm	DesMoines	NA	NA	NA	NA	NA	NA	NA	NA	NA	NA	NA	NA	NA
49015	3/12/2012	inventory_date	Northern red oak	Quercus rubra	Mitchellville	Iowa	-93.36045233	41.661204	green_space	Yes and conflicting	fair	naturally_occurring	30.48 to 45.72 cm	DesMoines	NA	NA	NA	NA	NA	NA	NA	NA	NA	NA	NA	NA	NA
49016	3/12/2012	inventory_date	Silver maple	Acer saccharinum	Mitchellville	Iowa	-93.361991	41.67220733	green_space	No lines	good	naturally_occurring	15.24 to 30.48 cm	DesMoines	NA	NA	NA	NA	NA	NA	NA	NA	NA	NA	NA	NA	NA
49017	3/12/2012	inventory_date	Silver maple	Acer saccharinum	Mitchellville	Iowa	-93.35113567	41.669315	green_space	No lines	fair	naturally_occurring	more than 76.2 cm	DesMoines	NA	NA	NA	NA	NA	NA	NA	NA	NA	NA	NA	NA	NA
49018	9/29/2012	inventory_date	Silver maple	Acer saccharinum	Mitchellville	Iowa	-93.35423667	41.668689	green_space	No lines	good	naturally_occurring	45.72 to 60.96 cm	DesMoines	NA	NA	NA	NA	NA	NA	NA	NA	NA	NA	NA	NA	NA
49148	10/9/2012	inventory_date	Green ash	Fraxinus pennsylvanica	Stuart	Iowa	-94.322603	41.50884167	green_space	Yes and not conflicting	good	naturally_occurring	30.48 to 45.72 cm	DesMoines	NA	NA	NA	NA	NA	NA	NA	NA	NA	NA	NA	NA	NA
49149	10/12/2012	inventory_date	Silver maple	Acer saccharinum	Stuart	Iowa	-94.315448	41.5091	green_space	No lines	good	naturally_occurring	45.72 to 60.96 cm	DesMoines	NA	NA	NA	NA	NA	NA	NA	NA	NA	NA	NA	NA	NA
49150	10/10/2012	inventory_date	Sugar maple	Acer saccharum	Stuart	Iowa	-94.32202633	41.504986	green_space	No lines	good	naturally_occurring	45.72 to 60.96 cm	DesMoines	NA	NA	NA	NA	NA	NA	NA	NA	NA	NA	NA	NA	NA
49151	10/10/2012	inventory_date	Green ash	Fraxinus pennsylvanica	Stuart	Iowa	-94.32159567	41.504794	green_space	No lines	good	naturally_occurring	15.24 to 30.48 cm	DesMoines	NA	NA	NA	NA	NA	NA	NA	NA	NA	NA	NA	NA	NA
49152	10/12/2012	inventory_date	Silver maple	Acer saccharinum	Stuart	Iowa	-94.31981167	41.509605	green_space	No lines	good	naturally_occurring	30.48 to 45.72 cm	DesMoines	NA	NA	NA	NA	NA	NA	NA	NA	NA	NA	NA	NA	NA
49153	10/12/2012	inventory_date	Pin oak	Quercus palustris	Stuart	Iowa	-94.31557567	41.50715467	green_space	No lines	good	naturally_occurring	45.72 to 60.96 cm	DesMoines	NA	NA	NA	NA	NA	NA	NA	NA	NA	NA	NA	NA	NA
49154	10/11/2012	inventory_date	Sugar maple	Acer saccharum	Stuart	Iowa	-94.31428767	41.507106	green_space	No lines	good	naturally_occurring	60.96 to 76.2 cm	DesMoines	NA	NA	NA	NA	NA	NA	NA	NA	NA	NA	NA	NA	NA
49155	10/12/2012	inventory_date	Green ash	Fraxinus pennsylvanica	Stuart	Iowa	-94.315465	41.50872667	green_space	No lines	good	naturally_occurring	45.72 to 60.96 cm	DesMoines	NA	NA	NA	NA	NA	NA	NA	NA	NA	NA	NA	NA	NA
49156	10/12/2012	inventory_date	NA	NA	Stuart	Iowa	-94.32066067	41.50853533	green_space	No lines	good	no_info	15.24 to 30.48 cm	DesMoines	NA	NA	NA	NA	NA	NA	NA	NA	NA	NA	NA	NA	NA
49167	9/29/2012	inventory_date	Sugar maple	Acer saccharum	Mitchellville	Iowa	-93.352828	41.66980967	green_space	No lines	fair	naturally_occurring	45.72 to 60.96 cm	DesMoines	NA	NA	NA	NA	NA	NA	NA	NA	NA	NA	NA	NA	NA
49168	9/29/2012	inventory_date	Ash	Fraxinus	Mitchellville	Iowa	-93.35743267	41.669928	green_space	Yes and not conflicting	fair	no_info	60.96 to 76.2 cm	DesMoines	NA	NA	NA	NA	NA	NA	NA	NA	NA	NA	NA	NA	NA
49169	9/29/2012	inventory_date	Northern hackberry	Celtis occidentalis	Mitchellville	Iowa	-93.35657133	41.66895167	green_space	Yes and not conflicting	good	naturally_occurring	more than 76.2 cm	DesMoines	NA	NA	NA	NA	NA	NA	NA	NA	NA	NA	NA	NA	NA
49172	10/3/2012	inventory_date	American basswood	Tilia americana	Panora	Iowa	-94.36737533	41.69177867	green_space	No lines	good	naturally_occurring	45.72 to 60.96 cm	DesMoines	NA	NA	NA	NA	NA	NA	NA	NA	NA	NA	NA	NA	NA
49173	10/3/2012	inventory_date	Black walnut	Juglans nigra	Panora	Iowa	-94.369162	41.688712	green_space	No lines	good	naturally_occurring	30.48 to 45.72 cm	DesMoines	NA	NA	NA	NA	NA	NA	NA	NA	NA	NA	NA	NA	NA
49174	10/3/2012	inventory_date	Norway maple	Acer platanoides	Panora	Iowa	-94.362759	41.69203867	green_space	No lines	good	introduced	30.48 to 45.72 cm	DesMoines	NA	NA	NA	NA	NA	NA	NA	NA	NA	NA	NA	NA	NA
49175	10/5/2012	inventory_date	Green ash	Fraxinus pennsylvanica	Panora	Iowa	-94.36723267	41.68846233	green_space	No lines	fair	naturally_occurring	60.96 to 76.2 cm	DesMoines	NA	NA	NA	NA	NA	NA	NA	NA	NA	NA	NA	NA	NA
49176	10/5/2012	inventory_date	Sugar maple	Acer saccharum	Panora	Iowa	-94.36788367	41.69043867	green_space	No lines	fair	naturally_occurring	more than 76.2 cm	DesMoines	NA	NA	NA	NA	NA	NA	NA	NA	NA	NA	NA	NA	NA
49177	10/8/2012	inventory_date	Green ash	Fraxinus pennsylvanica	Panora	Iowa	-94.364322	41.694837	green_space	No lines	good	naturally_occurring	45.72 to 60.96 cm	DesMoines	NA	NA	NA	NA	NA	NA	NA	NA	NA	NA	NA	NA	NA
49178	10/8/2012	inventory_date	Norway maple	Acer platanoides	Panora	Iowa	-94.366062	41.69403967	green_space	No lines	fair	introduced	30.48 to 45.72 cm	DesMoines	NA	NA	NA	NA	NA	NA	NA	NA	NA	NA	NA	NA	NA
49179	10/3/2012	inventory_date	Norway maple	Acer platanoides	Panora	Iowa	-94.362956	41.693536	green_space	No lines	fair	introduced	45.72 to 60.96 cm	DesMoines	NA	NA	NA	NA	NA	NA	NA	NA	NA	NA	NA	NA	NA
49180	10/8/2012	inventory_date	Sugar maple	Acer saccharum	Panora	Iowa	-94.36451133	41.692911	green_space	No lines	fair	naturally_occurring	60.96 to 76.2 cm	DesMoines	NA	NA	NA	NA	NA	NA	NA	NA	NA	NA	NA	NA	NA
49181	10/3/2012	inventory_date	Green ash	Fraxinus pennsylvanica	Panora	Iowa	-94.36735467	41.693008	green_space	No lines	good	naturally_occurring	NA	DesMoines	NA	NA	NA	NA	NA	NA	NA	NA	NA	NA	NA	NA	NA
49182	10/5/2012	inventory_date	Green ash	Fraxinus pennsylvanica	Panora	Iowa	-94.362893	41.69082333	green_space	No lines	good	naturally_occurring	45.72 to 60.96 cm	DesMoines	NA	NA	NA	NA	NA	NA	NA	NA	NA	NA	NA	NA	NA
49183	10/8/2012	inventory_date	Silver maple	Acer saccharinum	Panora	Iowa	-94.36377667	41.69404134	green_space	No lines	good	naturally_occurring	NA	DesMoines	NA	NA	NA	NA	NA	NA	NA	NA	NA	NA	NA	NA	NA
49498	8/7/2013	inventory_date	NA	NA	Adair	Iowa	-94.64482104	41.49806024	green_space	Yes and not conflicting	good	no_info	0 to 15.24 cm	DesMoines	NA	NA	NA	NA	NA	NA	NA	NA	NA	NA	NA	NA	NA
49499	8/7/2013	inventory_date	Maple	Acer	Adair	Iowa	-94.64247312	41.50139006	green_space	No lines	good	no_info	0 to 15.24 cm	DesMoines	NA	NA	NA	NA	NA	NA	NA	NA	NA	NA	NA	NA	NA
49500	8/7/2013	inventory_date	Spruce	Picea	Adair	Iowa	-94.64328652	41.5053723	green_space	No lines	good	no_info	45.72 to 60.96 cm	DesMoines	NA	NA	NA	NA	NA	NA	NA	NA	NA	NA	NA	NA	NA
49501	8/7/2013	inventory_date	American basswood	Tilia americana	Adair	Iowa	-94.64611633	41.50345598	green_space	Yes and not conflicting	fair	naturally_occurring	more than 76.2 cm	DesMoines	NA	NA	NA	NA	NA	NA	NA	NA	NA	NA	NA	NA	NA
49502	8/6/2013	inventory_date	Green ash	Fraxinus pennsylvanica	Adair	Iowa	-94.64378581	41.50325232	green_space	No lines	good	naturally_occurring	60.96 to 76.2 cm	DesMoines	NA	NA	NA	NA	NA	NA	NA	NA	NA	NA	NA	NA	NA
49503	8/6/2013	inventory_date	Blue spruce	Picea pungens	Adair	Iowa	-94.64424286	41.4998069	green_space	Yes and not conflicting	good	introduced	15.24 to 30.48 cm	DesMoines	NA	NA	NA	NA	NA	NA	NA	NA	NA	NA	NA	NA	NA
49504	8/7/2013	inventory_date	Green ash	Fraxinus pennsylvanica	Adair	Iowa	-94.64330937	41.50464867	green_space	No lines	fair	naturally_occurring	60.96 to 76.2 cm	DesMoines	NA	NA	NA	NA	NA	NA	NA	NA	NA	NA	NA	NA	NA
49505	8/6/2013	inventory_date	Black walnut	Juglans nigra	Adair	Iowa	-94.64011841	41.50247519	green_space	No lines	good	naturally_occurring	15.24 to 30.48 cm	DesMoines	NA	NA	NA	NA	NA	NA	NA	NA	NA	NA	NA	NA	NA
49506	8/7/2013	inventory_date	Amur maple	Acer ginnala	Adair	Iowa	-94.64248197	41.50354971	green_space	No lines	good	introduced	15.24 to 30.48 cm	DesMoines	NA	NA	NA	NA	NA	NA	NA	NA	NA	NA	NA	NA	NA
49507	8/6/2013	inventory_date	Black walnut	Juglans nigra	Adair	Iowa	-94.6477393	41.50409295	green_space	No lines	good	naturally_occurring	45.72 to 60.96 cm	DesMoines	NA	NA	NA	NA	NA	NA	NA	NA	NA	NA	NA	NA	NA
49508	8/6/2013	inventory_date	Sugar maple	Acer saccharum	Adair	Iowa	-94.64794838	41.50238326	no_info	Yes and conflicting	good	naturally_occurring	60.96 to 76.2 cm	DesMoines	NA	NA	NA	NA	NA	NA	NA	NA	NA	NA	NA	NA	NA
49509	8/7/2013	inventory_date	Littleleaf linden	Tilia cordata	Adair	Iowa	-94.64599697	41.5009276	green_space	No lines	good	introduced	30.48 to 45.72 cm	DesMoines	NA	NA	NA	NA	NA	NA	NA	NA	NA	NA	NA	NA	NA
49510	8/7/2013	inventory_date	Blue spruce	Picea pungens	Adair	Iowa	-94.64749099	41.4996723	green_space	No lines	good	introduced	45.72 to 60.96 cm	DesMoines	NA	NA	NA	NA	NA	NA	NA	NA	NA	NA	NA	NA	NA
49511	8/6/2013	inventory_date	Sugar maple	Acer saccharum	Adair	Iowa	-94.64354468	41.50404788	green_space	Yes and not conflicting	poor	naturally_occurring	more than 76.2 cm	DesMoines	NA	NA	NA	NA	NA	NA	NA	NA	NA	NA	NA	NA	NA
49512	8/6/2013	inventory_date	Silver maple	Acer saccharinum	Adair	Iowa	-94.65175933	41.49891317	green_space	No lines	good	naturally_occurring	more than 76.2 cm	DesMoines	NA	NA	NA	NA	NA	NA	NA	NA	NA	NA	NA	NA	NA
49513	8/6/2013	inventory_date	Silver maple	Acer saccharinum	Adair	Iowa	-94.6432947	41.50145798	green_space	No lines	good	naturally_occurring	more than 76.2 cm	DesMoines	NA	NA	NA	NA	NA	NA	NA	NA	NA	NA	NA	NA	NA
49642	4/17/2012	inventory_date	Silver maple	Acer saccharinum	Baxter	Iowa	-93.15139467	41.82314	green_space	No lines	good	naturally_occurring	60.96 to 76.2 cm	DesMoines	NA	NA	NA	NA	NA	NA	NA	NA	NA	NA	NA	NA	NA
49643	4/19/2012	inventory_date	Sugar maple	Acer saccharum	Baxter	Iowa	-93.153608	41.81880067	green_space	No lines	good	naturally_occurring	30.48 to 45.72 cm	DesMoines	NA	NA	NA	NA	NA	NA	NA	NA	NA	NA	NA	NA	NA
49644	4/17/2012	inventory_date	Northern red oak	Quercus rubra	Baxter	Iowa	-93.147488	41.82199833	green_space	Yes and not conflicting	fair	naturally_occurring	0 to 15.24 cm	DesMoines	NA	NA	NA	NA	NA	NA	NA	NA	NA	NA	NA	NA	NA
49645	4/17/2012	inventory_date	Lilac	Syringa	Baxter	Iowa	-93.147609	41.821978	green_space	No lines	fair	no_info	0 to 15.24 cm	DesMoines	NA	NA	NA	NA	NA	NA	NA	NA	NA	NA	NA	NA	NA
49646	4/19/2012	inventory_date	Sugar maple	Acer saccharum	Baxter	Iowa	-93.15525933	41.819721	green_space	No lines	fair	naturally_occurring	0 to 15.24 cm	DesMoines	NA	NA	NA	NA	NA	NA	NA	NA	NA	NA	NA	NA	NA
49647	4/17/2012	inventory_date	Lilac	Syringa	Baxter	Iowa	-93.14760767	41.821996	green_space	No lines	poor	no_info	0 to 15.24 cm	DesMoines	NA	NA	NA	NA	NA	NA	NA	NA	NA	NA	NA	NA	NA
49790	8/6/2013	inventory_date	Apple	Malus	Adair	Iowa	-94.64429672	41.4999373	green_space	Yes and conflicting	good	no_info	45.72 to 60.96 cm	DesMoines	NA	NA	NA	NA	NA	NA	NA	NA	NA	NA	NA	NA	NA
49791	8/7/2013	inventory_date	Black walnut	Juglans nigra	Adair	Iowa	-94.644651	41.49851905	green_space	No lines	good	naturally_occurring	60.96 to 76.2 cm	DesMoines	NA	NA	NA	NA	NA	NA	NA	NA	NA	NA	NA	NA	NA
49792	8/7/2013	inventory_date	Lilac	Syringa	Adair	Iowa	-94.64127728	41.50363133	green_space	No lines	good	no_info	45.72 to 60.96 cm	DesMoines	NA	NA	NA	NA	NA	NA	NA	NA	NA	NA	NA	NA	NA
49793	8/6/2013	inventory_date	Siberian elm	Ulmus pumila	Adair	Iowa	-94.63957589	41.50074713	green_space	No lines	fair	introduced	more than 76.2 cm	DesMoines	NA	NA	NA	NA	NA	NA	NA	NA	NA	NA	NA	NA	NA
49794	8/7/2013	inventory_date	Green ash	Fraxinus pennsylvanica	Adair	Iowa	-94.64322035	41.4978975	green_space	Yes and conflicting	good	naturally_occurring	NA	DesMoines	NA	NA	NA	NA	NA	NA	NA	NA	NA	NA	NA	NA	NA
49795	8/6/2013	inventory_date	Norway spruce	Picea abies	Adair	Iowa	-94.64455608	41.50394679	green_space	No lines	good	introduced	30.48 to 45.72 cm	DesMoines	NA	NA	NA	NA	NA	NA	NA	NA	NA	NA	NA	NA	NA
49796	7/25/2013	inventory_date	Bur oak	Quercus macrocarpa	Hartford	Iowa	-93.404002	41.46016433	green_space	0	fair	naturally_occurring	30.48 to 45.72 cm	DesMoines	NA	NA	NA	NA	NA	NA	NA	NA	NA	NA	NA	NA	NA
49797	7/25/2013	inventory_date	Silver maple	Acer saccharinum	Hartford	Iowa	-93.40115833	41.45467533	green_space	0	fair	naturally_occurring	NA	DesMoines	NA	NA	NA	NA	NA	NA	NA	NA	NA	NA	NA	NA	NA
49798	7/25/2013	inventory_date	Catalpa	Catalpa	Hartford	Iowa	-93.40244867	41.45630933	green_space	Yes and not conflicting	good	no_info	15.24 to 30.48 cm	DesMoines	NA	NA	NA	NA	NA	NA	NA	NA	NA	NA	NA	NA	NA
50030	8/16/2012	inventory_date	Sugar maple	Acer saccharum	Dexter	Iowa	-94.22720467	41.516893	green_space	No lines	good	naturally_occurring	60.96 to 76.2 cm	DesMoines	NA	NA	NA	NA	NA	NA	NA	NA	NA	NA	NA	NA	NA
50125	7/25/2013	inventory_date	Norway maple	Acer platanoides	Carlisle	Iowa	-93.48275334	41.50599167	green_space	No lines	fair	introduced	45.72 to 60.96 cm	DesMoines	NA	NA	NA	NA	NA	NA	NA	NA	NA	NA	NA	NA	NA
50126	7/26/2013	inventory_date	Northern red oak	Quercus rubra	Carlisle	Iowa	-93.483023	41.50530133	green_space	No lines	fair	naturally_occurring	NA	DesMoines	NA	NA	NA	NA	NA	NA	NA	NA	NA	NA	NA	NA	NA
50127	7/26/2013	inventory_date	Mulberry	Morus	Carlisle	Iowa	-93.483169	41.50542667	green_space	No lines	poor	no_info	60.96 to 76.2 cm	DesMoines	NA	NA	NA	NA	NA	NA	NA	NA	NA	NA	NA	NA	NA
50128	7/26/2013	inventory_date	Northern pin oak	Quercus ellipsoidalis	Carlisle	Iowa	-93.48393633	41.50693433	green_space	No lines	fair	naturally_occurring	30.48 to 45.72 cm	DesMoines	NA	NA	NA	NA	NA	NA	NA	NA	NA	NA	NA	NA	NA
50129	7/25/2013	inventory_date	American elm	Ulmus americana	Carlisle	Iowa	-93.48540367	41.50528334	green_space	No lines	fair	naturally_occurring	15.24 to 30.48 cm	DesMoines	NA	NA	NA	NA	NA	NA	NA	NA	NA	NA	NA	NA	NA
50130	7/25/2013	inventory_date	Red maple	Acer rubrum	Carlisle	Iowa	-93.48396567	41.50571267	green_space	No lines	good	naturally_occurring	0 to 15.24 cm	DesMoines	NA	NA	NA	NA	NA	NA	NA	NA	NA	NA	NA	NA	NA
50131	7/25/2013	inventory_date	Ash	Fraxinus	Carlisle	Iowa	-93.484677	41.50648033	green_space	No lines	fair	no_info	30.48 to 45.72 cm	DesMoines	NA	NA	NA	NA	NA	NA	NA	NA	NA	NA	NA	NA	NA
50132	7/25/2013	inventory_date	Northern red oak	Quercus rubra	Carlisle	Iowa	-93.48432433	41.50700667	green_space	No lines	fair	naturally_occurring	NA	DesMoines	NA	NA	NA	NA	NA	NA	NA	NA	NA	NA	NA	NA	NA
50133	7/25/2013	inventory_date	Black walnut	Juglans nigra	Carlisle	Iowa	-93.48404967	41.50563367	green_space	No lines	poor	naturally_occurring	30.48 to 45.72 cm	DesMoines	NA	NA	NA	NA	NA	NA	NA	NA	NA	NA	NA	NA	NA
50134	7/31/2013	inventory_date	Eastern white pine	Pinus strobus	Carlisle	Iowa	-93.493765	41.490654	green_space	No lines	good	naturally_occurring	30.48 to 45.72 cm	DesMoines	NA	NA	NA	NA	NA	NA	NA	NA	NA	NA	NA	NA	NA
50135	7/26/2013	inventory_date	American elm	Ulmus americana	Carlisle	Iowa	-93.484904	41.50692234	green_space	No lines	fair	naturally_occurring	15.24 to 30.48 cm	DesMoines	NA	NA	NA	NA	NA	NA	NA	NA	NA	NA	NA	NA	NA
50136	7/25/2013	inventory_date	Northern red oak	Quercus rubra	Carlisle	Iowa	-93.484557	41.506423	green_space	No lines	fair	naturally_occurring	NA	DesMoines	NA	NA	NA	NA	NA	NA	NA	NA	NA	NA	NA	NA	NA
50137	7/31/2013	inventory_date	Northern hackberry	Celtis occidentalis	Carlisle	Iowa	-93.49504467	41.49066667	green_space	No lines	good	naturally_occurring	30.48 to 45.72 cm	DesMoines	NA	NA	NA	NA	NA	NA	NA	NA	NA	NA	NA	NA	NA
50138	7/31/2013	inventory_date	Black cherry	Prunus serotina	Carlisle	Iowa	-93.49573333	41.49062467	green_space	No lines	fair	naturally_occurring	30.48 to 45.72 cm	DesMoines	NA	NA	NA	NA	NA	NA	NA	NA	NA	NA	NA	NA	NA
50139	7/25/2013	inventory_date	American sycamore	Platanus occidentalis	Carlisle	Iowa	-93.48597467	41.504929	green_space	No lines	fair	naturally_occurring	60.96 to 76.2 cm	DesMoines	NA	NA	NA	NA	NA	NA	NA	NA	NA	NA	NA	NA	NA
50140	7/25/2013	inventory_date	Ash	Fraxinus	Carlisle	Iowa	-93.48391667	41.506688	green_space	No lines	poor	no_info	60.96 to 76.2 cm	DesMoines	NA	NA	NA	NA	NA	NA	NA	NA	NA	NA	NA	NA	NA
50141	7/31/2013	inventory_date	Black cherry	Prunus serotina	Carlisle	Iowa	-93.49500167	41.490559	green_space	No lines	dead/dying	naturally_occurring	30.48 to 45.72 cm	DesMoines	NA	NA	NA	NA	NA	NA	NA	NA	NA	NA	NA	NA	NA
50142	7/25/2013	inventory_date	Ash	Fraxinus	Carlisle	Iowa	-93.484882	41.50617367	green_space	No lines	fair	no_info	30.48 to 45.72 cm	DesMoines	NA	NA	NA	NA	NA	NA	NA	NA	NA	NA	NA	NA	NA
50161	7/31/2013	inventory_date	Northern hackberry	Celtis occidentalis	Carlisle	Iowa	-93.49530433	41.49106333	green_space	No lines	fair	naturally_occurring	45.72 to 60.96 cm	DesMoines	NA	NA	NA	NA	NA	NA	NA	NA	NA	NA	NA	NA	NA
50162	7/25/2013	inventory_date	NA	NA	Carlisle	Iowa	-93.48450233	41.50605567	green_space	No lines	poor	no_info	30.48 to 45.72 cm	DesMoines	NA	NA	NA	NA	NA	NA	NA	NA	NA	NA	NA	NA	NA
50163	8/14/2013	inventory_date	Eastern white pine	Pinus strobus	Carlisle	Iowa	-93.489533	41.48862967	green_space	No lines	good	naturally_occurring	30.48 to 45.72 cm	DesMoines	NA	NA	NA	NA	NA	NA	NA	NA	NA	NA	NA	NA	NA
50164	8/14/2013	inventory_date	Northern hackberry	Celtis occidentalis	Carlisle	Iowa	-93.488535	41.5008	green_space	No lines	fair	naturally_occurring	60.96 to 76.2 cm	DesMoines	NA	NA	NA	NA	NA	NA	NA	NA	NA	NA	NA	NA	NA
50165	8/14/2013	inventory_date	Eastern white pine	Pinus strobus	Carlisle	Iowa	-93.48915267	41.48931767	green_space	No lines	good	naturally_occurring	30.48 to 45.72 cm	DesMoines	NA	NA	NA	NA	NA	NA	NA	NA	NA	NA	NA	NA	NA
50166	8/14/2013	inventory_date	Northern pin oak	Quercus ellipsoidalis	Carlisle	Iowa	-93.490925	41.48878567	green_space	No lines	fair	naturally_occurring	60.96 to 76.2 cm	DesMoines	NA	NA	NA	NA	NA	NA	NA	NA	NA	NA	NA	NA	NA
50167	8/14/2013	inventory_date	Eastern white pine	Pinus strobus	Carlisle	Iowa	-93.48900233	41.48931367	green_space	No lines	good	naturally_occurring	45.72 to 60.96 cm	DesMoines	NA	NA	NA	NA	NA	NA	NA	NA	NA	NA	NA	NA	NA
50168	8/14/2013	inventory_date	Eastern white pine	Pinus strobus	Carlisle	Iowa	-93.489604	41.48862234	green_space	No lines	good	naturally_occurring	30.48 to 45.72 cm	DesMoines	NA	NA	NA	NA	NA	NA	NA	NA	NA	NA	NA	NA	NA
50169	8/14/2013	inventory_date	Siberian elm	Ulmus pumila	Carlisle	Iowa	-93.48353067	41.50229967	green_space	No lines	poor	introduced	15.24 to 30.48 cm	DesMoines	NA	NA	NA	NA	NA	NA	NA	NA	NA	NA	NA	NA	NA
50170	8/14/2013	inventory_date	Apple	Malus	Carlisle	Iowa	-93.48868167	41.48916	green_space	No lines	poor	no_info	0 to 15.24 cm	DesMoines	NA	NA	NA	NA	NA	NA	NA	NA	NA	NA	NA	NA	NA
50171	8/14/2013	inventory_date	Apple	Malus	Carlisle	Iowa	-93.49021833	41.48857567	green_space	No lines	fair	no_info	15.24 to 30.48 cm	DesMoines	NA	NA	NA	NA	NA	NA	NA	NA	NA	NA	NA	NA	NA
50172	8/14/2013	inventory_date	Northern hackberry	Celtis occidentalis	Carlisle	Iowa	-93.48987433	41.48848767	green_space	No lines	poor	naturally_occurring	NA	DesMoines	NA	NA	NA	NA	NA	NA	NA	NA	NA	NA	NA	NA	NA
50173	8/14/2013	inventory_date	Black walnut	Juglans nigra	Carlisle	Iowa	-93.48885067	41.488129	green_space	No lines	fair	naturally_occurring	15.24 to 30.48 cm	DesMoines	NA	NA	NA	NA	NA	NA	NA	NA	NA	NA	NA	NA	NA
50174	8/14/2013	inventory_date	Northern hackberry	Celtis occidentalis	Carlisle	Iowa	-93.48546067	41.49998733	built_environment	No lines	poor	naturally_occurring	60.96 to 76.2 cm	DesMoines	NA	NA	NA	NA	NA	NA	NA	NA	NA	NA	NA	NA	NA
50272	8/16/2012	inventory_date	Maple	Acer	Dexter	Iowa	-94.22257733	41.51575467	green_space	Yes and conflicting	fair	no_info	60.96 to 76.2 cm	DesMoines	NA	NA	NA	NA	NA	NA	NA	NA	NA	NA	NA	NA	NA
50273	8/16/2012	inventory_date	Norway maple	Acer platanoides	Dexter	Iowa	-94.227903	41.51901467	green_space	No lines	good	introduced	15.24 to 30.48 cm	DesMoines	NA	NA	NA	NA	NA	NA	NA	NA	NA	NA	NA	NA	NA
50274	8/16/2012	inventory_date	Sugar maple	Acer saccharum	Dexter	Iowa	-94.22720733	41.51700833	green_space	No lines	fair	naturally_occurring	45.72 to 60.96 cm	DesMoines	NA	NA	NA	NA	NA	NA	NA	NA	NA	NA	NA	NA	NA
50275	8/17/2012	inventory_date	Apple	Malus	Dexter	Iowa	-94.228105	41.513594	green_space	Yes and conflicting	good	no_info	0 to 15.24 cm	DesMoines	NA	NA	NA	NA	NA	NA	NA	NA	NA	NA	NA	NA	NA
50276	8/17/2012	inventory_date	Black walnut	Juglans nigra	Dexter	Iowa	-94.23126667	41.51443733	green_space	Yes and conflicting	good	naturally_occurring	15.24 to 30.48 cm	DesMoines	NA	NA	NA	NA	NA	NA	NA	NA	NA	NA	NA	NA	NA
50277	8/17/2012	inventory_date	Silver maple	Acer saccharinum	Dexter	Iowa	-94.23076634	41.517178	green_space	No lines	good	naturally_occurring	more than 76.2 cm	DesMoines	NA	NA	NA	NA	NA	NA	NA	NA	NA	NA	NA	NA	NA
50278	8/17/2012	inventory_date	Ash	Fraxinus	Dexter	Iowa	-94.23141033	41.514467	green_space	No lines	good	no_info	0 to 15.24 cm	DesMoines	NA	NA	NA	NA	NA	NA	NA	NA	NA	NA	NA	NA	NA
50279	8/17/2012	inventory_date	Apple	Malus	Dexter	Iowa	-94.22809733	41.51341933	green_space	Yes and conflicting	good	no_info	0 to 15.24 cm	DesMoines	NA	NA	NA	NA	NA	NA	NA	NA	NA	NA	NA	NA	NA
50280	8/17/2012	inventory_date	Apple	Malus	Dexter	Iowa	-94.228075	41.513747	green_space	Yes and conflicting	good	no_info	0 to 15.24 cm	DesMoines	NA	NA	NA	NA	NA	NA	NA	NA	NA	NA	NA	NA	NA
50281	8/20/2012	inventory_date	Maple	Acer	Dexter	Iowa	-94.22916333	41.51921233	green_space	No lines	poor	no_info	45.72 to 60.96 cm	DesMoines	NA	NA	NA	NA	NA	NA	NA	NA	NA	NA	NA	NA	NA
50282	8/16/2012	inventory_date	Maple	Acer	Dexter	Iowa	-94.22589033	41.51813967	green_space	Yes and not conflicting	good	no_info	0 to 15.24 cm	DesMoines	NA	NA	NA	NA	NA	NA	NA	NA	NA	NA	NA	NA	NA
50930	4/17/2012	inventory_date	Northern red oak	Quercus rubra	Baxter	Iowa	-93.14903433	41.82795633	green_space	No lines	fair	naturally_occurring	0 to 15.24 cm	DesMoines	NA	NA	NA	NA	NA	NA	NA	NA	NA	NA	NA	NA	NA
50931	4/17/2012	inventory_date	Green ash	Fraxinus pennsylvanica	Baxter	Iowa	-93.14898534	41.82787834	green_space	No lines	fair	naturally_occurring	0 to 15.24 cm	DesMoines	NA	NA	NA	NA	NA	NA	NA	NA	NA	NA	NA	NA	NA
50932	4/17/2012	inventory_date	Eastern red cedar	Juniperus virginiana	Baxter	Iowa	-93.14529333	41.82316634	green_space	No lines	good	naturally_occurring	30.48 to 45.72 cm	DesMoines	NA	NA	NA	NA	NA	NA	NA	NA	NA	NA	NA	NA	NA
50933	4/17/2012	inventory_date	Northern white cedar	Thuja occidentalis	Baxter	Iowa	-93.14753034	41.82186133	green_space	No lines	good	introduced	0 to 15.24 cm	DesMoines	NA	NA	NA	NA	NA	NA	NA	NA	NA	NA	NA	NA	NA
50934	4/17/2012	inventory_date	Sugar maple	Acer saccharum	Baxter	Iowa	-93.15287067	41.82119967	green_space	No lines	fair	naturally_occurring	60.96 to 76.2 cm	DesMoines	NA	NA	NA	NA	NA	NA	NA	NA	NA	NA	NA	NA	NA
50935	4/19/2012	inventory_date	Sugar maple	Acer saccharum	Baxter	Iowa	-93.155238	41.818952	green_space	No lines	fair	naturally_occurring	more than 76.2 cm	DesMoines	NA	NA	NA	NA	NA	NA	NA	NA	NA	NA	NA	NA	NA
50936	4/17/2012	inventory_date	Sugar maple	Acer saccharum	Baxter	Iowa	-93.15429867	41.82575467	green_space	No lines	fair	naturally_occurring	60.96 to 76.2 cm	DesMoines	NA	NA	NA	NA	NA	NA	NA	NA	NA	NA	NA	NA	NA
50937	4/19/2012	inventory_date	Sugar maple	Acer saccharum	Baxter	Iowa	-93.152751	41.818788	green_space	No lines	good	naturally_occurring	15.24 to 30.48 cm	DesMoines	NA	NA	NA	NA	NA	NA	NA	NA	NA	NA	NA	NA	NA
50938	4/22/2012	inventory_date	Sugar maple	Acer saccharum	Baxter	Iowa	-93.15348967	41.819424	green_space	No lines	good	naturally_occurring	0 to 15.24 cm	DesMoines	NA	NA	NA	NA	NA	NA	NA	NA	NA	NA	NA	NA	NA
50939	4/22/2012	inventory_date	Red maple	Acer rubrum	Baxter	Iowa	-93.153779	41.81992	green_space	No lines	good	naturally_occurring	0 to 15.24 cm	DesMoines	NA	NA	NA	NA	NA	NA	NA	NA	NA	NA	NA	NA	NA
50940	4/22/2012	inventory_date	Sugar maple	Acer saccharum	Baxter	Iowa	-93.152907	41.81950933	green_space	No lines	good	naturally_occurring	15.24 to 30.48 cm	DesMoines	NA	NA	NA	NA	NA	NA	NA	NA	NA	NA	NA	NA	NA
51144	10/12/2012	inventory_date	Apple	Malus	Stuart	Iowa	-94.31526767	41.507277	green_space	No lines	good	no_info	0 to 15.24 cm	DesMoines	NA	NA	NA	NA	NA	NA	NA	NA	NA	NA	NA	NA	NA
51195	4/17/2012	inventory_date	Eastern red cedar	Juniperus virginiana	Baxter	Iowa	-93.145158	41.82316133	green_space	No lines	good	naturally_occurring	30.48 to 45.72 cm	DesMoines	NA	NA	NA	NA	NA	NA	NA	NA	NA	NA	NA	NA	NA
51196	4/22/2012	inventory_date	Sugar maple	Acer saccharum	Baxter	Iowa	-93.152602	41.81930667	green_space	No lines	good	naturally_occurring	15.24 to 30.48 cm	DesMoines	NA	NA	NA	NA	NA	NA	NA	NA	NA	NA	NA	NA	NA
51197	4/17/2012	inventory_date	Blue spruce	Picea pungens	Baxter	Iowa	-93.14898933	41.82214467	green_space	No lines	good	introduced	30.48 to 45.72 cm	DesMoines	NA	NA	NA	NA	NA	NA	NA	NA	NA	NA	NA	NA	NA
51198	4/22/2012	inventory_date	Sugar maple	Acer saccharum	Baxter	Iowa	-93.152851	41.81916333	green_space	No lines	good	naturally_occurring	30.48 to 45.72 cm	DesMoines	NA	NA	NA	NA	NA	NA	NA	NA	NA	NA	NA	NA	NA
51199	4/19/2012	inventory_date	Norway spruce	Picea abies	Baxter	Iowa	-93.15434	41.81858533	green_space	No lines	good	introduced	60.96 to 76.2 cm	DesMoines	NA	NA	NA	NA	NA	NA	NA	NA	NA	NA	NA	NA	NA
51200	4/17/2012	inventory_date	Green ash	Fraxinus pennsylvanica	Baxter	Iowa	-93.14721667	41.82471067	green_space	Yes and conflicting	poor	naturally_occurring	60.96 to 76.2 cm	DesMoines	NA	NA	NA	NA	NA	NA	NA	NA	NA	NA	NA	NA	NA
51201	4/17/2012	inventory_date	Sugar maple	Acer saccharum	Baxter	Iowa	-93.150202	41.82468833	green_space	Yes and conflicting	good	naturally_occurring	45.72 to 60.96 cm	DesMoines	NA	NA	NA	NA	NA	NA	NA	NA	NA	NA	NA	NA	NA
51316	4/19/2012	inventory_date	Sugar maple	Acer saccharum	Baxter	Iowa	-93.15450333	41.81962033	green_space	No lines	good	naturally_occurring	60.96 to 76.2 cm	DesMoines	NA	NA	NA	NA	NA	NA	NA	NA	NA	NA	NA	NA	NA
51317	4/17/2012	inventory_date	Sugar maple	Acer saccharum	Baxter	Iowa	-93.15381167	41.82625967	green_space	No lines	poor	naturally_occurring	30.48 to 45.72 cm	DesMoines	NA	NA	NA	NA	NA	NA	NA	NA	NA	NA	NA	NA	NA
51318	4/22/2012	inventory_date	Norway maple	Acer platanoides	Baxter	Iowa	-93.149324	41.82796033	green_space	No lines	good	introduced	45.72 to 60.96 cm	DesMoines	NA	NA	NA	NA	NA	NA	NA	NA	NA	NA	NA	NA	NA
51319	4/22/2012	inventory_date	Sugar maple	Acer saccharum	Baxter	Iowa	-93.15320667	41.81950167	green_space	No lines	good	naturally_occurring	30.48 to 45.72 cm	DesMoines	NA	NA	NA	NA	NA	NA	NA	NA	NA	NA	NA	NA	NA
51320	4/22/2012	inventory_date	Sugar maple	Acer saccharum	Baxter	Iowa	-93.15315667	41.81915533	green_space	No lines	good	naturally_occurring	30.48 to 45.72 cm	DesMoines	NA	NA	NA	NA	NA	NA	NA	NA	NA	NA	NA	NA	NA
51321	4/22/2012	inventory_date	Sugar maple	Acer saccharum	Baxter	Iowa	-93.15306467	41.819473	green_space	No lines	good	naturally_occurring	30.48 to 45.72 cm	DesMoines	NA	NA	NA	NA	NA	NA	NA	NA	NA	NA	NA	NA	NA
51322	4/19/2012	inventory_date	Sugar maple	Acer saccharum	Baxter	Iowa	-93.15275367	41.81864867	green_space	No lines	good	naturally_occurring	15.24 to 30.48 cm	DesMoines	NA	NA	NA	NA	NA	NA	NA	NA	NA	NA	NA	NA	NA
51323	4/17/2012	inventory_date	Red maple	Acer rubrum	Baxter	Iowa	-93.15597733	41.82731933	green_space	Yes and not conflicting	fair	naturally_occurring	30.48 to 45.72 cm	DesMoines	NA	NA	NA	NA	NA	NA	NA	NA	NA	NA	NA	NA	NA
51354	4/17/2012	inventory_date	Eastern red cedar	Juniperus virginiana	Baxter	Iowa	-93.14522167	41.82317467	green_space	No lines	good	naturally_occurring	30.48 to 45.72 cm	DesMoines	NA	NA	NA	NA	NA	NA	NA	NA	NA	NA	NA	NA	NA
51355	4/19/2012	inventory_date	Sugar maple	Acer saccharum	Baxter	Iowa	-93.15451133	41.81935967	green_space	No lines	fair	naturally_occurring	60.96 to 76.2 cm	DesMoines	NA	NA	NA	NA	NA	NA	NA	NA	NA	NA	NA	NA	NA
51356	4/19/2012	inventory_date	Sugar maple	Acer saccharum	Baxter	Iowa	-93.15290167	41.818787	green_space	No lines	good	naturally_occurring	15.24 to 30.48 cm	DesMoines	NA	NA	NA	NA	NA	NA	NA	NA	NA	NA	NA	NA	NA
51357	4/22/2012	inventory_date	Silver maple	Acer saccharinum	Baxter	Iowa	-93.145732	41.821101	green_space	Yes and not conflicting	good	naturally_occurring	45.72 to 60.96 cm	DesMoines	NA	NA	NA	NA	NA	NA	NA	NA	NA	NA	NA	NA	NA
51358	4/22/2012	inventory_date	Sugar maple	Acer saccharum	Baxter	Iowa	-93.15305667	41.819655	green_space	No lines	good	naturally_occurring	15.24 to 30.48 cm	DesMoines	NA	NA	NA	NA	NA	NA	NA	NA	NA	NA	NA	NA	NA
51359	4/19/2012	inventory_date	Sugar maple	Acer saccharum	Baxter	Iowa	-93.15472433	41.819602	green_space	No lines	good	naturally_occurring	45.72 to 60.96 cm	DesMoines	NA	NA	NA	NA	NA	NA	NA	NA	NA	NA	NA	NA	NA
51391	8/17/2012	inventory_date	Apple	Malus	Dexter	Iowa	-94.22827833	41.51255667	green_space	No lines	good	no_info	0 to 15.24 cm	DesMoines	NA	NA	NA	NA	NA	NA	NA	NA	NA	NA	NA	NA	NA
51503	8/17/2012	inventory_date	Northern red oak	Quercus rubra	Dexter	Iowa	-94.23153533	41.517695	green_space	No lines	good	naturally_occurring	15.24 to 30.48 cm	DesMoines	NA	NA	NA	NA	NA	NA	NA	NA	NA	NA	NA	NA	NA
51504	8/17/2012	inventory_date	Apple	Malus	Dexter	Iowa	-94.228094	41.51245433	green_space	Yes and conflicting	good	no_info	0 to 15.24 cm	DesMoines	NA	NA	NA	NA	NA	NA	NA	NA	NA	NA	NA	NA	NA
51505	8/16/2012	inventory_date	Honeylocust	Gleditsia triacanthos	Dexter	Iowa	-94.22246967	41.51676167	green_space	Yes and not conflicting	good	naturally_occurring	0 to 15.24 cm	DesMoines	NA	NA	NA	NA	NA	NA	NA	NA	NA	NA	NA	NA	NA
51506	8/20/2012	inventory_date	Silver maple	Acer saccharinum	Dexter	Iowa	-94.23112733	41.518196	green_space	No lines	good	naturally_occurring	45.72 to 60.96 cm	DesMoines	NA	NA	NA	NA	NA	NA	NA	NA	NA	NA	NA	NA	NA
51507	8/16/2012	inventory_date	Silver maple	Acer saccharinum	Dexter	Iowa	-94.225226	41.51600333	green_space	No lines	good	naturally_occurring	45.72 to 60.96 cm	DesMoines	NA	NA	NA	NA	NA	NA	NA	NA	NA	NA	NA	NA	NA
51508	8/17/2012	inventory_date	Red maple	Acer rubrum	Dexter	Iowa	-94.23153667	41.51447134	green_space	No lines	good	naturally_occurring	0 to 15.24 cm	DesMoines	NA	NA	NA	NA	NA	NA	NA	NA	NA	NA	NA	NA	NA
51509	8/16/2012	inventory_date	Ash	Fraxinus	Dexter	Iowa	-94.225321	41.51707033	green_space	No lines	good	no_info	15.24 to 30.48 cm	DesMoines	NA	NA	NA	NA	NA	NA	NA	NA	NA	NA	NA	NA	NA
51510	8/16/2012	inventory_date	Swamp white oak	Quercus bicolor	Dexter	Iowa	-94.22328167	41.51585233	green_space	No lines	good	naturally_occurring	15.24 to 30.48 cm	DesMoines	NA	NA	NA	NA	NA	NA	NA	NA	NA	NA	NA	NA	NA
51511	8/16/2012	inventory_date	Silver maple	Acer saccharinum	Dexter	Iowa	-94.227423	41.517158	green_space	No lines	good	naturally_occurring	45.72 to 60.96 cm	DesMoines	NA	NA	NA	NA	NA	NA	NA	NA	NA	NA	NA	NA	NA
51512	8/16/2012	inventory_date	American basswood	Tilia americana	Dexter	Iowa	-94.226652	41.51711734	green_space	No lines	good	naturally_occurring	15.24 to 30.48 cm	DesMoines	NA	NA	NA	NA	NA	NA	NA	NA	NA	NA	NA	NA	NA
51513	8/16/2012	inventory_date	Silver maple	Acer saccharinum	Dexter	Iowa	-94.22731067	41.51709167	green_space	No lines	good	naturally_occurring	60.96 to 76.2 cm	DesMoines	NA	NA	NA	NA	NA	NA	NA	NA	NA	NA	NA	NA	NA
51554	4/17/2012	inventory_date	Blue spruce	Picea pungens	Baxter	Iowa	-93.15169433	41.82886933	built_environment	Yes and conflicting	good	introduced	30.48 to 45.72 cm	DesMoines	NA	NA	NA	NA	NA	NA	NA	NA	NA	NA	NA	NA	NA
51555	4/22/2012	inventory_date	Norway maple	Acer platanoides	Baxter	Iowa	-93.14679	41.82163533	green_space	Yes and not conflicting	good	introduced	15.24 to 30.48 cm	DesMoines	NA	NA	NA	NA	NA	NA	NA	NA	NA	NA	NA	NA	NA
51556	4/19/2012	inventory_date	Sugar maple	Acer saccharum	Baxter	Iowa	-93.15526633	41.818565	green_space	No lines	fair	naturally_occurring	60.96 to 76.2 cm	DesMoines	NA	NA	NA	NA	NA	NA	NA	NA	NA	NA	NA	NA	NA
51557	4/17/2012	inventory_date	Swamp white oak	Quercus bicolor	Baxter	Iowa	-93.14904833	41.82821134	green_space	No lines	good	naturally_occurring	15.24 to 30.48 cm	DesMoines	NA	NA	NA	NA	NA	NA	NA	NA	NA	NA	NA	NA	NA
51558	4/22/2012	inventory_date	Sugar maple	Acer saccharum	Baxter	Iowa	-93.152753	41.81951833	green_space	No lines	good	naturally_occurring	30.48 to 45.72 cm	DesMoines	NA	NA	NA	NA	NA	NA	NA	NA	NA	NA	NA	NA	NA
51559	4/17/2012	inventory_date	Northern white cedar	Thuja occidentalis	Baxter	Iowa	-93.14735567	41.82185267	green_space	No lines	good	introduced	0 to 15.24 cm	DesMoines	NA	NA	NA	NA	NA	NA	NA	NA	NA	NA	NA	NA	NA
51579	4/17/2012	inventory_date	Northern white cedar	Thuja occidentalis	Baxter	Iowa	-93.14739333	41.82184533	green_space	No lines	good	introduced	0 to 15.24 cm	DesMoines	NA	NA	NA	NA	NA	NA	NA	NA	NA	NA	NA	NA	NA
51580	4/22/2012	inventory_date	Mulberry	Morus	Baxter	Iowa	-93.14574267	41.82085133	green_space	No lines	poor	no_info	0 to 15.24 cm	DesMoines	NA	NA	NA	NA	NA	NA	NA	NA	NA	NA	NA	NA	NA
51581	4/17/2012	inventory_date	Norway spruce	Picea abies	Baxter	Iowa	-93.15128733	41.82185333	green_space	No lines	good	introduced	more than 76.2 cm	DesMoines	NA	NA	NA	NA	NA	NA	NA	NA	NA	NA	NA	NA	NA
51582	4/17/2012	inventory_date	Sugar maple	Acer saccharum	Baxter	Iowa	-93.15021633	41.82799167	green_space	No lines	good	naturally_occurring	45.72 to 60.96 cm	DesMoines	NA	NA	NA	NA	NA	NA	NA	NA	NA	NA	NA	NA	NA
51583	4/19/2012	inventory_date	Sugar maple	Acer saccharum	Baxter	Iowa	-93.15259133	41.81863033	green_space	No lines	good	naturally_occurring	15.24 to 30.48 cm	DesMoines	NA	NA	NA	NA	NA	NA	NA	NA	NA	NA	NA	NA	NA
51584	4/17/2012	inventory_date	Sugar maple	Acer saccharum	Baxter	Iowa	-93.15134433	41.82140167	green_space	0	good	naturally_occurring	more than 76.2 cm	DesMoines	NA	NA	NA	NA	NA	NA	NA	NA	NA	NA	NA	NA	NA
51585	4/19/2012	inventory_date	Sugar maple	Acer saccharum	Baxter	Iowa	-93.15486267	41.818574	green_space	No lines	good	naturally_occurring	30.48 to 45.72 cm	DesMoines	NA	NA	NA	NA	NA	NA	NA	NA	NA	NA	NA	NA	NA
51586	4/17/2012	inventory_date	Silver maple	Acer saccharinum	Baxter	Iowa	-93.15134633	41.824474	green_space	No lines	good	naturally_occurring	45.72 to 60.96 cm	DesMoines	NA	NA	NA	NA	NA	NA	NA	NA	NA	NA	NA	NA	NA
51587	4/22/2012	inventory_date	Eastern red cedar	Juniperus virginiana	Baxter	Iowa	-93.145683	41.820929	green_space	Yes and conflicting	good	naturally_occurring	15.24 to 30.48 cm	DesMoines	NA	NA	NA	NA	NA	NA	NA	NA	NA	NA	NA	NA	NA
51588	4/19/2012	inventory_date	Sugar maple	Acer saccharum	Baxter	Iowa	-93.15472067	41.819011	green_space	No lines	good	naturally_occurring	0 to 15.24 cm	DesMoines	NA	NA	NA	NA	NA	NA	NA	NA	NA	NA	NA	NA	NA
51672	10/12/2012	inventory_date	Silver maple	Acer saccharinum	Stuart	Iowa	-94.318492	41.507878	green_space	No lines	good	naturally_occurring	more than 76.2 cm	DesMoines	NA	NA	NA	NA	NA	NA	NA	NA	NA	NA	NA	NA	NA
51673	10/10/2012	inventory_date	Sugar maple	Acer saccharum	Stuart	Iowa	-94.321138	41.50838167	green_space	No lines	fair	naturally_occurring	60.96 to 76.2 cm	DesMoines	NA	NA	NA	NA	NA	NA	NA	NA	NA	NA	NA	NA	NA
51674	10/11/2012	inventory_date	Silver maple	Acer saccharinum	Stuart	Iowa	-94.31670067	41.510996	green_space	No lines	good	naturally_occurring	more than 76.2 cm	DesMoines	NA	NA	NA	NA	NA	NA	NA	NA	NA	NA	NA	NA	NA
51675	10/12/2012	inventory_date	Pin oak	Quercus palustris	Stuart	Iowa	-94.31550733	41.50701233	green_space	No lines	good	naturally_occurring	45.72 to 60.96 cm	DesMoines	NA	NA	NA	NA	NA	NA	NA	NA	NA	NA	NA	NA	NA
51676	10/11/2012	inventory_date	Pin oak	Quercus palustris	Stuart	Iowa	-94.31405033	41.50813067	green_space	No lines	good	naturally_occurring	45.72 to 60.96 cm	DesMoines	NA	NA	NA	NA	NA	NA	NA	NA	NA	NA	NA	NA	NA
51677	10/10/2012	inventory_date	Black walnut	Juglans nigra	Stuart	Iowa	-94.321988	41.50481867	green_space	No lines	good	naturally_occurring	30.48 to 45.72 cm	DesMoines	NA	NA	NA	NA	NA	NA	NA	NA	NA	NA	NA	NA	NA
51678	10/10/2012	inventory_date	Silver maple	Acer saccharinum	Stuart	Iowa	-94.32118433	41.50906667	green_space	No lines	good	naturally_occurring	60.96 to 76.2 cm	DesMoines	NA	NA	NA	NA	NA	NA	NA	NA	NA	NA	NA	NA	NA
51679	10/11/2012	inventory_date	Silver maple	Acer saccharinum	Stuart	Iowa	-94.31682067	41.51030167	green_space	No lines	good	naturally_occurring	30.48 to 45.72 cm	DesMoines	NA	NA	NA	NA	NA	NA	NA	NA	NA	NA	NA	NA	NA
51680	10/10/2012	inventory_date	Honeylocust	Gleditsia triacanthos	Stuart	Iowa	-94.320632	41.506156	green_space	No lines	good	naturally_occurring	0 to 15.24 cm	DesMoines	NA	NA	NA	NA	NA	NA	NA	NA	NA	NA	NA	NA	NA
51681	10/12/2012	inventory_date	Sugar maple	Acer saccharum	Stuart	Iowa	-94.319875	41.50554233	green_space	No lines	good	naturally_occurring	15.24 to 30.48 cm	DesMoines	NA	NA	NA	NA	NA	NA	NA	NA	NA	NA	NA	NA	NA
51682	10/12/2012	inventory_date	Sugar maple	Acer saccharum	Stuart	Iowa	-94.31849633	41.508143	green_space	No lines	poor	naturally_occurring	60.96 to 76.2 cm	DesMoines	NA	NA	NA	NA	NA	NA	NA	NA	NA	NA	NA	NA	NA
51683	10/12/2012	inventory_date	Norway maple	Acer platanoides	Stuart	Iowa	-94.31824133	41.50537	green_space	No lines	good	introduced	30.48 to 45.72 cm	DesMoines	NA	NA	NA	NA	NA	NA	NA	NA	NA	NA	NA	NA	NA
51684	10/12/2012	inventory_date	Red maple	Acer rubrum	Stuart	Iowa	-94.31691333	41.50886334	green_space	No lines	good	naturally_occurring	0 to 15.24 cm	DesMoines	NA	NA	NA	NA	NA	NA	NA	NA	NA	NA	NA	NA	NA
51685	10/12/2012	inventory_date	Green ash	Fraxinus pennsylvanica	Stuart	Iowa	-94.319853	41.509182	green_space	No lines	good	naturally_occurring	30.48 to 45.72 cm	DesMoines	NA	NA	NA	NA	NA	NA	NA	NA	NA	NA	NA	NA	NA
51686	10/12/2012	inventory_date	Norway spruce	Picea abies	Stuart	Iowa	-94.318503	41.505968	green_space	Yes and conflicting	good	introduced	60.96 to 76.2 cm	DesMoines	NA	NA	NA	NA	NA	NA	NA	NA	NA	NA	NA	NA	NA
51687	10/12/2012	inventory_date	Green ash	Fraxinus pennsylvanica	Stuart	Iowa	-94.317034	41.506613	built_environment	No lines	fair	naturally_occurring	30.48 to 45.72 cm	DesMoines	NA	NA	NA	NA	NA	NA	NA	NA	NA	NA	NA	NA	NA
51688	10/12/2012	inventory_date	Honeylocust	Gleditsia triacanthos	Stuart	Iowa	-94.318071	41.50614167	green_space	No lines	good	naturally_occurring	30.48 to 45.72 cm	DesMoines	NA	NA	NA	NA	NA	NA	NA	NA	NA	NA	NA	NA	NA
51689	10/9/2012	inventory_date	Norway maple	Acer platanoides	Stuart	Iowa	-94.32285033	41.504841	green_space	Yes and conflicting	poor	introduced	60.96 to 76.2 cm	DesMoines	NA	NA	NA	NA	NA	NA	NA	NA	NA	NA	NA	NA	NA
51690	10/10/2012	inventory_date	Silver maple	Acer saccharinum	Stuart	Iowa	-94.32098867	41.50754267	green_space	No lines	good	naturally_occurring	60.96 to 76.2 cm	DesMoines	NA	NA	NA	NA	NA	NA	NA	NA	NA	NA	NA	NA	NA
51691	10/10/2012	inventory_date	Green ash	Fraxinus pennsylvanica	Stuart	Iowa	-94.31993966	41.50494067	green_space	No lines	fair	naturally_occurring	60.96 to 76.2 cm	DesMoines	NA	NA	NA	NA	NA	NA	NA	NA	NA	NA	NA	NA	NA
51692	10/10/2012	inventory_date	Sugar maple	Acer saccharum	Stuart	Iowa	-94.32127533	41.50476967	green_space	No lines	poor	naturally_occurring	45.72 to 60.96 cm	DesMoines	NA	NA	NA	NA	NA	NA	NA	NA	NA	NA	NA	NA	NA
51693	10/11/2012	inventory_date	Silver maple	Acer saccharinum	Stuart	Iowa	-94.31408033	41.50639667	green_space	No lines	good	naturally_occurring	60.96 to 76.2 cm	DesMoines	NA	NA	NA	NA	NA	NA	NA	NA	NA	NA	NA	NA	NA
51694	10/11/2012	inventory_date	Silver maple	Acer saccharinum	Stuart	Iowa	-94.313595	41.50489967	green_space	No lines	good	naturally_occurring	30.48 to 45.72 cm	DesMoines	NA	NA	NA	NA	NA	NA	NA	NA	NA	NA	NA	NA	NA
51695	10/12/2012	inventory_date	American basswood	Tilia americana	Stuart	Iowa	-94.319936	41.50631767	green_space	No lines	good	naturally_occurring	45.72 to 60.96 cm	DesMoines	NA	NA	NA	NA	NA	NA	NA	NA	NA	NA	NA	NA	NA
51696	10/12/2012	inventory_date	Green ash	Fraxinus pennsylvanica	Stuart	Iowa	-94.316939	41.506629	green_space	No lines	good	naturally_occurring	60.96 to 76.2 cm	DesMoines	NA	NA	NA	NA	NA	NA	NA	NA	NA	NA	NA	NA	NA
51697	10/12/2012	inventory_date	Green ash	Fraxinus pennsylvanica	Stuart	Iowa	-94.319426	41.50736733	green_space	Yes and not conflicting	good	naturally_occurring	45.72 to 60.96 cm	DesMoines	NA	NA	NA	NA	NA	NA	NA	NA	NA	NA	NA	NA	NA
51698	10/10/2012	inventory_date	Catalpa	Catalpa	Stuart	Iowa	-94.318636	41.49847	green_space	No lines	fair	no_info	more than 76.2 cm	DesMoines	NA	NA	NA	NA	NA	NA	NA	NA	NA	NA	NA	NA	NA
51699	10/9/2012	inventory_date	NA	NA	Stuart	Iowa	-94.32542967	41.50493967	green_space	Yes and not conflicting	good	no_info	30.48 to 45.72 cm	DesMoines	NA	NA	NA	NA	NA	NA	NA	NA	NA	NA	NA	NA	NA
52376	8/17/2012	inventory_date	Sugar maple	Acer saccharum	Dexter	Iowa	-94.23026933	41.517084	green_space	No lines	good	naturally_occurring	60.96 to 76.2 cm	DesMoines	NA	NA	NA	NA	NA	NA	NA	NA	NA	NA	NA	NA	NA
52377	8/17/2012	inventory_date	Sugar maple	Acer saccharum	Dexter	Iowa	-94.22825433	41.511061	green_space	No lines	good	naturally_occurring	60.96 to 76.2 cm	DesMoines	NA	NA	NA	NA	NA	NA	NA	NA	NA	NA	NA	NA	NA
52378	8/16/2012	inventory_date	Sugar maple	Acer saccharum	Dexter	Iowa	-94.226915	41.516927	green_space	No lines	good	naturally_occurring	45.72 to 60.96 cm	DesMoines	NA	NA	NA	NA	NA	NA	NA	NA	NA	NA	NA	NA	NA
52379	8/16/2012	inventory_date	Apple	Malus	Dexter	Iowa	-94.22406867	41.51781967	green_space	Yes and not conflicting	dead/dying	no_info	0 to 15.24 cm	DesMoines	NA	NA	NA	NA	NA	NA	NA	NA	NA	NA	NA	NA	NA
52380	8/17/2012	inventory_date	Ash	Fraxinus	Dexter	Iowa	-94.22831033	41.512978	green_space	Yes and conflicting	good	no_info	15.24 to 30.48 cm	DesMoines	NA	NA	NA	NA	NA	NA	NA	NA	NA	NA	NA	NA	NA
52381	8/16/2012	inventory_date	Apple	Malus	Dexter	Iowa	-94.22619867	41.51625733	green_space	No lines	good	no_info	0 to 15.24 cm	DesMoines	NA	NA	NA	NA	NA	NA	NA	NA	NA	NA	NA	NA	NA
52382	8/16/2012	inventory_date	Ash	Fraxinus	Dexter	Iowa	-94.224606	41.51597067	green_space	No lines	good	no_info	45.72 to 60.96 cm	DesMoines	NA	NA	NA	NA	NA	NA	NA	NA	NA	NA	NA	NA	NA
52383	8/16/2012	inventory_date	Sugar maple	Acer saccharum	Dexter	Iowa	-94.22636167	41.51739233	green_space	No lines	good	naturally_occurring	15.24 to 30.48 cm	DesMoines	NA	NA	NA	NA	NA	NA	NA	NA	NA	NA	NA	NA	NA
52384	8/17/2012	inventory_date	Ash	Fraxinus	Dexter	Iowa	-94.229266	41.51605033	green_space	No lines	good	no_info	more than 76.2 cm	DesMoines	NA	NA	NA	NA	NA	NA	NA	NA	NA	NA	NA	NA	NA
52385	8/20/2012	inventory_date	Pear	Pyrus	Dexter	Iowa	-94.22767533	41.51803867	green_space	No lines	good	no_info	0 to 15.24 cm	DesMoines	NA	NA	NA	NA	NA	NA	NA	NA	NA	NA	NA	NA	NA
52386	8/16/2012	inventory_date	Ash	Fraxinus	Dexter	Iowa	-94.22504267	41.515834	green_space	No lines	fair	no_info	45.72 to 60.96 cm	DesMoines	NA	NA	NA	NA	NA	NA	NA	NA	NA	NA	NA	NA	NA
52387	8/17/2012	inventory_date	Norway maple	Acer platanoides	Dexter	Iowa	-94.23169167	41.51763867	green_space	Yes and conflicting	fair	introduced	45.72 to 60.96 cm	DesMoines	NA	NA	NA	NA	NA	NA	NA	NA	NA	NA	NA	NA	NA
52448	8/17/2012	inventory_date	Black walnut	Juglans nigra	Dexter	Iowa	-94.22827234	41.513602	green_space	No lines	good	naturally_occurring	15.24 to 30.48 cm	DesMoines	NA	NA	NA	NA	NA	NA	NA	NA	NA	NA	NA	NA	NA
52449	8/16/2012	inventory_date	Apple	Malus	Dexter	Iowa	-94.220758	41.514362	green_space	Yes and conflicting	fair	no_info	15.24 to 30.48 cm	DesMoines	NA	NA	NA	NA	NA	NA	NA	NA	NA	NA	NA	NA	NA
52450	8/20/2012	inventory_date	Pear	Pyrus	Dexter	Iowa	-94.229648	41.51813667	green_space	No lines	good	no_info	0 to 15.24 cm	DesMoines	NA	NA	NA	NA	NA	NA	NA	NA	NA	NA	NA	NA	NA
52451	8/16/2012	inventory_date	Norway maple	Acer platanoides	Dexter	Iowa	-94.22601067	41.51587	green_space	No lines	good	introduced	15.24 to 30.48 cm	DesMoines	NA	NA	NA	NA	NA	NA	NA	NA	NA	NA	NA	NA	NA
52452	8/16/2012	inventory_date	Red maple	Acer rubrum	Dexter	Iowa	-94.22541233	41.51813133	green_space	Yes and not conflicting	good	naturally_occurring	0 to 15.24 cm	DesMoines	NA	NA	NA	NA	NA	NA	NA	NA	NA	NA	NA	NA	NA
52453	8/16/2012	inventory_date	Sugar maple	Acer saccharum	Dexter	Iowa	-94.22700667	41.51712433	green_space	No lines	good	naturally_occurring	60.96 to 76.2 cm	DesMoines	NA	NA	NA	NA	NA	NA	NA	NA	NA	NA	NA	NA	NA
52454	8/16/2012	inventory_date	Sugar maple	Acer saccharum	Dexter	Iowa	-94.22529133	41.515863	green_space	No lines	fair	naturally_occurring	more than 76.2 cm	DesMoines	NA	NA	NA	NA	NA	NA	NA	NA	NA	NA	NA	NA	NA
52455	8/17/2012	inventory_date	Apple	Malus	Dexter	Iowa	-94.2281	41.513245	green_space	Yes and conflicting	good	no_info	0 to 15.24 cm	DesMoines	NA	NA	NA	NA	NA	NA	NA	NA	NA	NA	NA	NA	NA
52456	8/16/2012	inventory_date	Maple	Acer	Dexter	Iowa	-94.22100133	41.51495167	green_space	0	poor	no_info	more than 76.2 cm	DesMoines	NA	NA	NA	NA	NA	NA	NA	NA	NA	NA	NA	NA	NA
52457	8/17/2012	inventory_date	Ash	Fraxinus	Dexter	Iowa	-94.22833467	41.51452167	green_space	Yes and conflicting	good	no_info	45.72 to 60.96 cm	DesMoines	NA	NA	NA	NA	NA	NA	NA	NA	NA	NA	NA	NA	NA
52458	8/20/2012	inventory_date	Apple	Malus	Dexter	Iowa	-94.229856	41.51718167	green_space	Yes and conflicting	good	no_info	0 to 15.24 cm	DesMoines	NA	NA	NA	NA	NA	NA	NA	NA	NA	NA	NA	NA	NA
52459	8/20/2012	inventory_date	Pear	Pyrus	Dexter	Iowa	-94.22948233	41.518153	green_space	No lines	good	no_info	0 to 15.24 cm	DesMoines	NA	NA	NA	NA	NA	NA	NA	NA	NA	NA	NA	NA	NA
52460	8/17/2012	inventory_date	Ash	Fraxinus	Dexter	Iowa	-94.228239	41.51360333	green_space	No lines	good	no_info	0 to 15.24 cm	DesMoines	NA	NA	NA	NA	NA	NA	NA	NA	NA	NA	NA	NA	NA
52528	7/17/2013	inventory_date	Northern pin oak	Quercus ellipsoidalis	Milo	Iowa	-93.44046467	41.289803	green_space	0	good	naturally_occurring	more than 76.2 cm	DesMoines	NA	NA	NA	NA	NA	NA	NA	NA	NA	NA	NA	NA	NA
52529	7/18/2013	inventory_date	Ash	Fraxinus	Milo	Iowa	-93.438309	41.288719	green_space	Yes and not conflicting	poor	no_info	60.96 to 76.2 cm	DesMoines	NA	NA	NA	NA	NA	NA	NA	NA	NA	NA	NA	NA	NA
52530	7/17/2013	inventory_date	Apple	Malus	Milo	Iowa	-93.444019	41.28361233	green_space	No lines	fair	no_info	15.24 to 30.48 cm	DesMoines	NA	NA	NA	NA	NA	NA	NA	NA	NA	NA	NA	NA	NA
52531	7/17/2013	inventory_date	Ash	Fraxinus	Milo	Iowa	-93.4428	41.28377367	green_space	Yes and not conflicting	good	no_info	0 to 15.24 cm	DesMoines	NA	NA	NA	NA	NA	NA	NA	NA	NA	NA	NA	NA	NA
52532	7/17/2013	inventory_date	American sycamore	Platanus occidentalis	Milo	Iowa	-93.44055766	41.28925167	green_space	No lines	good	naturally_occurring	60.96 to 76.2 cm	DesMoines	NA	NA	NA	NA	NA	NA	NA	NA	NA	NA	NA	NA	NA
52533	7/17/2013	inventory_date	Silver maple	Acer saccharinum	Milo	Iowa	-93.44021067	41.29010767	green_space	0	poor	naturally_occurring	NA	DesMoines	NA	NA	NA	NA	NA	NA	NA	NA	NA	NA	NA	NA	NA
52534	7/18/2013	inventory_date	Apple	Malus	Milo	Iowa	-93.44095867	41.28556633	green_space	No lines	fair	no_info	15.24 to 30.48 cm	DesMoines	NA	NA	NA	NA	NA	NA	NA	NA	NA	NA	NA	NA	NA
52535	7/17/2013	inventory_date	Northern pin oak	Quercus ellipsoidalis	Milo	Iowa	-93.43994633	41.290103	green_space	0	good	naturally_occurring	0 to 15.24 cm	DesMoines	NA	NA	NA	NA	NA	NA	NA	NA	NA	NA	NA	NA	NA
52536	7/17/2013	inventory_date	Norway maple	Acer platanoides	Milo	Iowa	-93.44503467	41.282988	green_space	No lines	fair	introduced	0 to 15.24 cm	DesMoines	NA	NA	NA	NA	NA	NA	NA	NA	NA	NA	NA	NA	NA
52537	7/18/2013	inventory_date	Sugar maple	Acer saccharum	Milo	Iowa	-93.44080067	41.286991	built_environment	Yes and not conflicting	fair	naturally_occurring	60.96 to 76.2 cm	DesMoines	NA	NA	NA	NA	NA	NA	NA	NA	NA	NA	NA	NA	NA
52538	7/18/2013	inventory_date	Ash	Fraxinus	Milo	Iowa	-93.44042767	41.28817167	green_space	No lines	good	no_info	15.24 to 30.48 cm	DesMoines	NA	NA	NA	NA	NA	NA	NA	NA	NA	NA	NA	NA	NA
52539	7/17/2013	inventory_date	Alder	Alnus	Milo	Iowa	-93.44579367	41.28317867	green_space	No lines	fair	no_info	0 to 15.24 cm	DesMoines	NA	NA	NA	NA	NA	NA	NA	NA	NA	NA	NA	NA	NA
52540	7/17/2013	inventory_date	Apple	Malus	Milo	Iowa	-93.44468633	41.283745	green_space	No lines	poor	no_info	15.24 to 30.48 cm	DesMoines	NA	NA	NA	NA	NA	NA	NA	NA	NA	NA	NA	NA	NA
52615	7/17/2013	inventory_date	Ash	Fraxinus	Milo	Iowa	-93.445291	41.28299634	green_space	No lines	poor	no_info	15.24 to 30.48 cm	DesMoines	NA	NA	NA	NA	NA	NA	NA	NA	NA	NA	NA	NA	NA
52616	7/18/2013	inventory_date	Ash	Fraxinus	Milo	Iowa	-93.43826767	41.28591267	green_space	No lines	fair	no_info	30.48 to 45.72 cm	DesMoines	NA	NA	NA	NA	NA	NA	NA	NA	NA	NA	NA	NA	NA
52617	7/17/2013	inventory_date	Ash	Fraxinus	Milo	Iowa	-93.447049	41.29132733	green_space	No lines	fair	no_info	15.24 to 30.48 cm	DesMoines	NA	NA	NA	NA	NA	NA	NA	NA	NA	NA	NA	NA	NA
52618	7/17/2013	inventory_date	Sugar maple	Acer saccharum	Milo	Iowa	-93.43980367	41.289652	green_space	No lines	good	naturally_occurring	30.48 to 45.72 cm	DesMoines	NA	NA	NA	NA	NA	NA	NA	NA	NA	NA	NA	NA	NA
52619	7/17/2013	inventory_date	Amur maple	Acer ginnala	Milo	Iowa	-93.44443767	41.28387467	green_space	No lines	poor	introduced	15.24 to 30.48 cm	DesMoines	NA	NA	NA	NA	NA	NA	NA	NA	NA	NA	NA	NA	NA
52620	7/17/2013	inventory_date	Ash	Fraxinus	Milo	Iowa	-93.44072467	41.28965567	green_space	0	poor	no_info	30.48 to 45.72 cm	DesMoines	NA	NA	NA	NA	NA	NA	NA	NA	NA	NA	NA	NA	NA
52621	7/17/2013	inventory_date	Apple	Malus	Milo	Iowa	-93.44430167	41.28356933	green_space	No lines	poor	no_info	0 to 15.24 cm	DesMoines	NA	NA	NA	NA	NA	NA	NA	NA	NA	NA	NA	NA	NA
52658	4/19/2012	inventory_date	Sugar maple	Acer saccharum	Baxter	Iowa	-93.154009	41.81895933	green_space	No lines	fair	naturally_occurring	60.96 to 76.2 cm	DesMoines	NA	NA	NA	NA	NA	NA	NA	NA	NA	NA	NA	NA	NA
52659	4/17/2012	inventory_date	Sugar maple	Acer saccharum	Baxter	Iowa	-93.15020533	41.824615	green_space	No lines	good	naturally_occurring	45.72 to 60.96 cm	DesMoines	NA	NA	NA	NA	NA	NA	NA	NA	NA	NA	NA	NA	NA
52660	4/19/2012	inventory_date	Sugar maple	Acer saccharum	Baxter	Iowa	-93.155245	41.81877967	green_space	No lines	poor	naturally_occurring	0 to 15.24 cm	DesMoines	NA	NA	NA	NA	NA	NA	NA	NA	NA	NA	NA	NA	NA
52661	4/22/2012	inventory_date	Sugar maple	Acer saccharum	Baxter	Iowa	-93.15258533	41.819167	green_space	No lines	good	naturally_occurring	30.48 to 45.72 cm	DesMoines	NA	NA	NA	NA	NA	NA	NA	NA	NA	NA	NA	NA	NA
52662	4/17/2012	inventory_date	Sugar maple	Acer saccharum	Baxter	Iowa	-93.14773367	41.82637367	green_space	Yes and conflicting	dead/dying	naturally_occurring	30.48 to 45.72 cm	DesMoines	NA	NA	NA	NA	NA	NA	NA	NA	NA	NA	NA	NA	NA
52663	4/17/2012	inventory_date	Sugar maple	Acer saccharum	Baxter	Iowa	-93.15298767	41.82012433	green_space	No lines	good	naturally_occurring	15.24 to 30.48 cm	DesMoines	NA	NA	NA	NA	NA	NA	NA	NA	NA	NA	NA	NA	NA
52664	4/22/2012	inventory_date	Mulberry	Morus	Baxter	Iowa	-93.145713	41.820836	green_space	No lines	good	no_info	0 to 15.24 cm	DesMoines	NA	NA	NA	NA	NA	NA	NA	NA	NA	NA	NA	NA	NA
52665	4/22/2012	inventory_date	Blue spruce	Picea pungens	Baxter	Iowa	-93.145979	41.822163	green_space	No lines	good	introduced	30.48 to 45.72 cm	DesMoines	NA	NA	NA	NA	NA	NA	NA	NA	NA	NA	NA	NA	NA
52666	4/17/2012	inventory_date	Lilac	Syringa	Baxter	Iowa	-93.149027	41.82827433	green_space	No lines	good	no_info	0 to 15.24 cm	DesMoines	NA	NA	NA	NA	NA	NA	NA	NA	NA	NA	NA	NA	NA
52667	4/22/2012	inventory_date	Silver maple	Acer saccharinum	Baxter	Iowa	-93.153468	41.819915	green_space	No lines	fair	naturally_occurring	15.24 to 30.48 cm	DesMoines	NA	NA	NA	NA	NA	NA	NA	NA	NA	NA	NA	NA	NA
52668	4/17/2012	inventory_date	Bur oak	Quercus macrocarpa	Baxter	Iowa	-93.14888967	41.82764167	green_space	No lines	good	naturally_occurring	45.72 to 60.96 cm	DesMoines	NA	NA	NA	NA	NA	NA	NA	NA	NA	NA	NA	NA	NA
52669	4/22/2012	inventory_date	Sugar maple	Acer saccharum	Baxter	Iowa	-93.153474	41.81917267	green_space	No lines	good	naturally_occurring	15.24 to 30.48 cm	DesMoines	NA	NA	NA	NA	NA	NA	NA	NA	NA	NA	NA	NA	NA
52670	4/17/2012	inventory_date	Sugar maple	Acer saccharum	Baxter	Iowa	-93.15188	41.821946	green_space	No lines	good	naturally_occurring	45.72 to 60.96 cm	DesMoines	NA	NA	NA	NA	NA	NA	NA	NA	NA	NA	NA	NA	NA
53005	7/18/2013	inventory_date	Spruce	Picea	Milo	Iowa	-93.440903	41.29137833	green_space	No lines	good	no_info	15.24 to 30.48 cm	DesMoines	NA	NA	NA	NA	NA	NA	NA	NA	NA	NA	NA	NA	NA
53025	4/17/2012	inventory_date	Eastern red cedar	Juniperus virginiana	Baxter	Iowa	-93.145282	41.82317034	green_space	No lines	good	naturally_occurring	15.24 to 30.48 cm	DesMoines	NA	NA	NA	NA	NA	NA	NA	NA	NA	NA	NA	NA	NA
53026	4/22/2012	inventory_date	Silver maple	Acer saccharinum	Baxter	Iowa	-93.14572133	41.821037	green_space	Yes and not conflicting	good	naturally_occurring	30.48 to 45.72 cm	DesMoines	NA	NA	NA	NA	NA	NA	NA	NA	NA	NA	NA	NA	NA
53027	4/17/2012	inventory_date	Sugar maple	Acer saccharum	Baxter	Iowa	-93.15020133	41.82451367	green_space	No lines	dead/dying	naturally_occurring	60.96 to 76.2 cm	DesMoines	NA	NA	NA	NA	NA	NA	NA	NA	NA	NA	NA	NA	NA
53028	4/17/2012	inventory_date	Silver maple	Acer saccharinum	Baxter	Iowa	-93.14868667	41.82231933	green_space	No lines	fair	naturally_occurring	60.96 to 76.2 cm	DesMoines	NA	NA	NA	NA	NA	NA	NA	NA	NA	NA	NA	NA	NA
53029	4/17/2012	inventory_date	Blue spruce	Picea pungens	Baxter	Iowa	-93.14903733	41.82216767	green_space	No lines	good	introduced	30.48 to 45.72 cm	DesMoines	NA	NA	NA	NA	NA	NA	NA	NA	NA	NA	NA	NA	NA
53162	9/3/2013	inventory_date	Northern hackberry	Celtis occidentalis	Monroe	Iowa	-93.10430272	41.52352086	green_space	No lines	good	naturally_occurring	45.72 to 60.96 cm	DesMoines	NA	NA	NA	NA	NA	NA	NA	NA	NA	NA	NA	NA	NA
53163	9/3/2013	inventory_date	Apple	Malus	Monroe	Iowa	-93.10211939	41.52544253	green_space	0	good	no_info	15.24 to 30.48 cm	DesMoines	NA	NA	NA	NA	NA	NA	NA	NA	NA	NA	NA	NA	NA
53164	9/3/2013	inventory_date	Silver maple	Acer saccharinum	Monroe	Iowa	-93.10981105	41.51980419	green_space	No lines	good	naturally_occurring	more than 76.2 cm	DesMoines	NA	NA	NA	NA	NA	NA	NA	NA	NA	NA	NA	NA	NA
53165	9/3/2013	inventory_date	Pear	Pyrus	Monroe	Iowa	-93.10564939	41.51280086	green_space	0	good	no_info	0 to 15.24 cm	DesMoines	NA	NA	NA	NA	NA	NA	NA	NA	NA	NA	NA	NA	NA
53166	9/3/2013	inventory_date	Bur oak	Quercus macrocarpa	Monroe	Iowa	-93.10319439	41.52599919	green_space	0	good	naturally_occurring	more than 76.2 cm	DesMoines	NA	NA	NA	NA	NA	NA	NA	NA	NA	NA	NA	NA	NA
53167	9/3/2013	inventory_date	Ohio buckeye	Aesculus glabra	Monroe	Iowa	-93.10195105	41.52557253	green_space	0	good	naturally_occurring	30.48 to 45.72 cm	DesMoines	NA	NA	NA	NA	NA	NA	NA	NA	NA	NA	NA	NA	NA
53168	9/3/2013	inventory_date	NA	NA	Monroe	Iowa	-93.10582605	41.51306586	green_space	0	good	no_info	0 to 15.24 cm	DesMoines	NA	NA	NA	NA	NA	NA	NA	NA	NA	NA	NA	NA	NA
53169	9/3/2013	inventory_date	Green ash	Fraxinus pennsylvanica	Monroe	Iowa	-93.10436105	41.52308086	green_space	No lines	good	naturally_occurring	45.72 to 60.96 cm	DesMoines	NA	NA	NA	NA	NA	NA	NA	NA	NA	NA	NA	NA	NA
53170	9/3/2013	inventory_date	Blue spruce	Picea pungens	Monroe	Iowa	-93.10630272	41.51205419	green_space	0	good	introduced	30.48 to 45.72 cm	DesMoines	NA	NA	NA	NA	NA	NA	NA	NA	NA	NA	NA	NA	NA
53171	9/3/2013	inventory_date	Pin oak	Quercus palustris	Monroe	Iowa	-93.10617105	41.5129242	green_space	0	good	naturally_occurring	15.24 to 30.48 cm	DesMoines	NA	NA	NA	NA	NA	NA	NA	NA	NA	NA	NA	NA	NA
53172	9/3/2013	inventory_date	Sugar maple	Acer saccharum	Monroe	Iowa	-93.10346272	41.52334253	green_space	0	fair	naturally_occurring	45.72 to 60.96 cm	DesMoines	NA	NA	NA	NA	NA	NA	NA	NA	NA	NA	NA	NA	NA
53173	9/3/2013	inventory_date	Ash	Fraxinus	Monroe	Iowa	-93.10313106	41.52299586	green_space	0	good	no_info	60.96 to 76.2 cm	DesMoines	NA	NA	NA	NA	NA	NA	NA	NA	NA	NA	NA	NA	NA
53381	7/17/2013	inventory_date	Ash	Fraxinus	Milo	Iowa	-93.44252233	41.282363	green_space	Yes and not conflicting	fair	no_info	15.24 to 30.48 cm	DesMoines	NA	NA	NA	NA	NA	NA	NA	NA	NA	NA	NA	NA	NA
53382	7/17/2013	inventory_date	Apple	Malus	Milo	Iowa	-93.444514	41.28395667	green_space	Yes and not conflicting	dead/dying	no_info	0 to 15.24 cm	DesMoines	NA	NA	NA	NA	NA	NA	NA	NA	NA	NA	NA	NA	NA
53383	7/17/2013	inventory_date	Amur maple	Acer ginnala	Milo	Iowa	-93.44579567	41.29117233	green_space	Yes and not conflicting	dead/dying	introduced	0 to 15.24 cm	DesMoines	NA	NA	NA	NA	NA	NA	NA	NA	NA	NA	NA	NA	NA
53384	7/17/2013	inventory_date	Ash	Fraxinus	Milo	Iowa	-93.44282833	41.28358067	green_space	Yes and not conflicting	good	no_info	15.24 to 30.48 cm	DesMoines	NA	NA	NA	NA	NA	NA	NA	NA	NA	NA	NA	NA	NA
53385	7/17/2013	inventory_date	Ash	Fraxinus	Milo	Iowa	-93.44269067	41.28271567	green_space	Yes and not conflicting	good	no_info	15.24 to 30.48 cm	DesMoines	NA	NA	NA	NA	NA	NA	NA	NA	NA	NA	NA	NA	NA
53386	7/18/2013	inventory_date	Siberian elm	Ulmus pumila	Milo	Iowa	-93.44093033	41.28328367	green_space	Yes and not conflicting	fair	introduced	45.72 to 60.96 cm	DesMoines	NA	NA	NA	NA	NA	NA	NA	NA	NA	NA	NA	NA	NA
53387	7/18/2013	inventory_date	Ash	Fraxinus	Milo	Iowa	-93.440213	41.28818967	green_space	No lines	good	no_info	15.24 to 30.48 cm	DesMoines	NA	NA	NA	NA	NA	NA	NA	NA	NA	NA	NA	NA	NA
53388	7/18/2013	inventory_date	Apple	Malus	Milo	Iowa	-93.44027667	41.286243	green_space	No lines	good	no_info	15.24 to 30.48 cm	DesMoines	NA	NA	NA	NA	NA	NA	NA	NA	NA	NA	NA	NA	NA
53389	7/18/2013	inventory_date	Siberian elm	Ulmus pumila	Milo	Iowa	-93.43976167	41.28821533	green_space	No lines	fair	introduced	NA	DesMoines	NA	NA	NA	NA	NA	NA	NA	NA	NA	NA	NA	NA	NA
53390	7/17/2013	inventory_date	Apple	Malus	Milo	Iowa	-93.44394633	41.28389633	green_space	Yes and not conflicting	dead/dying	no_info	0 to 15.24 cm	DesMoines	NA	NA	NA	NA	NA	NA	NA	NA	NA	NA	NA	NA	NA
53391	7/17/2013	inventory_date	Siberian elm	Ulmus pumila	Milo	Iowa	-93.440766	41.28941	green_space	0	good	introduced	45.72 to 60.96 cm	DesMoines	NA	NA	NA	NA	NA	NA	NA	NA	NA	NA	NA	NA	NA
53392	7/17/2013	inventory_date	Bur oak	Quercus macrocarpa	Milo	Iowa	-93.445463	41.28288267	green_space	No lines	good	naturally_occurring	0 to 15.24 cm	DesMoines	NA	NA	NA	NA	NA	NA	NA	NA	NA	NA	NA	NA	NA
53393	7/17/2013	inventory_date	Ash	Fraxinus	Milo	Iowa	-93.44062567	41.28945833	green_space	0	good	no_info	15.24 to 30.48 cm	DesMoines	NA	NA	NA	NA	NA	NA	NA	NA	NA	NA	NA	NA	NA
53394	7/17/2013	inventory_date	Silver maple	Acer saccharinum	Milo	Iowa	-93.439806	41.289782	green_space	No lines	dead/dying	naturally_occurring	NA	DesMoines	NA	NA	NA	NA	NA	NA	NA	NA	NA	NA	NA	NA	NA
53395	7/17/2013	inventory_date	American basswood	Tilia americana	Milo	Iowa	-93.44467467	41.28382633	green_space	No lines	poor	naturally_occurring	45.72 to 60.96 cm	DesMoines	NA	NA	NA	NA	NA	NA	NA	NA	NA	NA	NA	NA	NA
53396	7/17/2013	inventory_date	Southern magnolia	Magnolia grandiflora	Milo	Iowa	-93.44446933	41.28344334	green_space	No lines	good	introduced	0 to 15.24 cm	DesMoines	NA	NA	NA	NA	NA	NA	NA	NA	NA	NA	NA	NA	NA
53397	7/18/2013	inventory_date	Norway maple	Acer platanoides	Milo	Iowa	-93.44097833	41.28984967	green_space	No lines	good	introduced	15.24 to 30.48 cm	DesMoines	NA	NA	NA	NA	NA	NA	NA	NA	NA	NA	NA	NA	NA
53398	7/17/2013	inventory_date	Northern pin oak	Quercus ellipsoidalis	Milo	Iowa	-93.444602	41.28369867	green_space	No lines	good	naturally_occurring	60.96 to 76.2 cm	DesMoines	NA	NA	NA	NA	NA	NA	NA	NA	NA	NA	NA	NA	NA
53399	7/17/2013	inventory_date	Amur maple	Acer ginnala	Milo	Iowa	-93.444442	41.29118133	green_space	Yes and not conflicting	dead/dying	introduced	0 to 15.24 cm	DesMoines	NA	NA	NA	NA	NA	NA	NA	NA	NA	NA	NA	NA	NA
53400	9/3/2013	inventory_date	Northern red oak	Quercus rubra	Monroe	Iowa	-93.11122105	41.51311586	green_space	0	good	naturally_occurring	0 to 15.24 cm	DesMoines	NA	NA	NA	NA	NA	NA	NA	NA	NA	NA	NA	NA	NA
53401	9/3/2013	inventory_date	Silver maple	Acer saccharinum	Monroe	Iowa	-93.10517272	41.52178586	green_space	0	fair	naturally_occurring	60.96 to 76.2 cm	DesMoines	NA	NA	NA	NA	NA	NA	NA	NA	NA	NA	NA	NA	NA
53402	9/3/2013	inventory_date	Blue spruce	Picea pungens	Monroe	Iowa	-93.10615105	41.5120292	green_space	0	good	introduced	30.48 to 45.72 cm	DesMoines	NA	NA	NA	NA	NA	NA	NA	NA	NA	NA	NA	NA	NA
53403	9/3/2013	inventory_date	Sugar maple	Acer saccharum	Monroe	Iowa	-93.10928272	41.52138253	green_space	0	good	naturally_occurring	45.72 to 60.96 cm	DesMoines	NA	NA	NA	NA	NA	NA	NA	NA	NA	NA	NA	NA	NA
53404	9/3/2013	inventory_date	Silver maple	Acer saccharinum	Monroe	Iowa	-93.10245625	41.52200866	green_space	Yes and conflicting	good	naturally_occurring	more than 76.2 cm	DesMoines	NA	NA	NA	NA	NA	NA	NA	NA	NA	NA	NA	NA	NA
53405	9/3/2013	inventory_date	Eastern redbud	Cercis canadensis	Monroe	Iowa	-93.10913197	41.51190481	green_space	No lines	good	naturally_occurring	0 to 15.24 cm	DesMoines	NA	NA	NA	NA	NA	NA	NA	NA	NA	NA	NA	NA	NA
53406	9/3/2013	inventory_date	Eastern redbud	Cercis canadensis	Monroe	Iowa	-93.10689294	41.51191215	green_space	No lines	fair	naturally_occurring	0 to 15.24 cm	DesMoines	NA	NA	NA	NA	NA	NA	NA	NA	NA	NA	NA	NA	NA
53407	9/4/2013	inventory_date	Norway maple	Acer platanoides	Prairie City	Iowa	-93.23646601	41.59477586	green_space	No lines	fair	introduced	60.96 to 76.2 cm	DesMoines	NA	NA	NA	NA	NA	NA	NA	NA	NA	NA	NA	NA	NA
53408	9/4/2013	inventory_date	Pear	Pyrus	Prairie City	Iowa	-93.23146101	41.60095752	green_space	Yes and conflicting	good	no_info	0 to 15.24 cm	DesMoines	NA	NA	NA	NA	NA	NA	NA	NA	NA	NA	NA	NA	NA
53409	9/4/2013	inventory_date	American basswood	Tilia americana	Prairie City	Iowa	-93.23499268	41.60006419	green_space	No lines	fair	naturally_occurring	60.96 to 76.2 cm	DesMoines	NA	NA	NA	NA	NA	NA	NA	NA	NA	NA	NA	NA	NA
53410	9/4/2013	inventory_date	Black maple	Acer nigrum	Prairie City	Iowa	-93.23979934	41.59544586	green_space	Yes and conflicting	fair	naturally_occurring	60.96 to 76.2 cm	DesMoines	NA	NA	NA	NA	NA	NA	NA	NA	NA	NA	NA	NA	NA
53487	7/17/2013	inventory_date	American sycamore	Platanus occidentalis	Milo	Iowa	-93.440562	41.28961067	green_space	0	good	naturally_occurring	45.72 to 60.96 cm	DesMoines	NA	NA	NA	NA	NA	NA	NA	NA	NA	NA	NA	NA	NA
53488	7/18/2013	inventory_date	Norway maple	Acer platanoides	Milo	Iowa	-93.43943467	41.28411267	green_space	No lines	fair	introduced	30.48 to 45.72 cm	DesMoines	NA	NA	NA	NA	NA	NA	NA	NA	NA	NA	NA	NA	NA
53489	7/18/2013	inventory_date	Norway maple	Acer platanoides	Milo	Iowa	-93.439495	41.28654367	green_space	No lines	fair	introduced	30.48 to 45.72 cm	DesMoines	NA	NA	NA	NA	NA	NA	NA	NA	NA	NA	NA	NA	NA
53490	7/17/2013	inventory_date	Ash	Fraxinus	Milo	Iowa	-93.444672	41.28366333	green_space	No lines	fair	no_info	30.48 to 45.72 cm	DesMoines	NA	NA	NA	NA	NA	NA	NA	NA	NA	NA	NA	NA	NA
53491	7/6/2013	inventory_date	Sugar maple	Acer saccharum	Milo	Iowa	-93.44074867	41.29011467	green_space	0	fair	naturally_occurring	45.72 to 60.96 cm	DesMoines	NA	NA	NA	NA	NA	NA	NA	NA	NA	NA	NA	NA	NA
53492	7/17/2013	inventory_date	Silver maple	Acer saccharinum	Milo	Iowa	-93.43978	41.28934933	green_space	No lines	poor	naturally_occurring	NA	DesMoines	NA	NA	NA	NA	NA	NA	NA	NA	NA	NA	NA	NA	NA
53493	7/17/2013	inventory_date	American sycamore	Platanus occidentalis	Milo	Iowa	-93.44056833	41.28994133	green_space	0	good	naturally_occurring	45.72 to 60.96 cm	DesMoines	NA	NA	NA	NA	NA	NA	NA	NA	NA	NA	NA	NA	NA
53494	7/17/2013	inventory_date	Ash	Fraxinus	Milo	Iowa	-93.44065367	41.28968067	green_space	0	good	no_info	15.24 to 30.48 cm	DesMoines	NA	NA	NA	NA	NA	NA	NA	NA	NA	NA	NA	NA	NA
53495	7/18/2013	inventory_date	Northern hackberry	Celtis occidentalis	Milo	Iowa	-93.43945533	41.29046834	green_space	No lines	good	naturally_occurring	30.48 to 45.72 cm	DesMoines	NA	NA	NA	NA	NA	NA	NA	NA	NA	NA	NA	NA	NA
53496	7/17/2013	inventory_date	Ash	Fraxinus	Milo	Iowa	-93.44650667	41.291337	green_space	No lines	poor	no_info	15.24 to 30.48 cm	DesMoines	NA	NA	NA	NA	NA	NA	NA	NA	NA	NA	NA	NA	NA
53497	7/18/2013	inventory_date	Pear	Pyrus	Milo	Iowa	-93.43887567	41.285193	green_space	Yes and conflicting	poor	no_info	15.24 to 30.48 cm	DesMoines	NA	NA	NA	NA	NA	NA	NA	NA	NA	NA	NA	NA	NA
53498	7/17/2013	inventory_date	Silver maple	Acer saccharinum	Milo	Iowa	-93.43974467	41.28942267	green_space	No lines	poor	naturally_occurring	NA	DesMoines	NA	NA	NA	NA	NA	NA	NA	NA	NA	NA	NA	NA	NA
53499	7/17/2013	inventory_date	Northern hackberry	Celtis occidentalis	Milo	Iowa	-93.436943	41.29139033	green_space	No lines	fair	naturally_occurring	NA	DesMoines	NA	NA	NA	NA	NA	NA	NA	NA	NA	NA	NA	NA	NA
53500	7/18/2013	inventory_date	Northern pin oak	Quercus ellipsoidalis	Milo	Iowa	-93.44071733	41.28502367	green_space	Yes and conflicting	good	naturally_occurring	15.24 to 30.48 cm	DesMoines	NA	NA	NA	NA	NA	NA	NA	NA	NA	NA	NA	NA	NA
53501	7/17/2013	inventory_date	Silver maple	Acer saccharinum	Milo	Iowa	-93.43978333	41.28995467	green_space	No lines	poor	naturally_occurring	more than 76.2 cm	DesMoines	NA	NA	NA	NA	NA	NA	NA	NA	NA	NA	NA	NA	NA
53502	7/17/2013	inventory_date	River birch	Betula nigra	Milo	Iowa	-93.43347967	41.29138234	green_space	No lines	good	naturally_occurring	30.48 to 45.72 cm	DesMoines	NA	NA	NA	NA	NA	NA	NA	NA	NA	NA	NA	NA	NA
53503	7/17/2013	inventory_date	Ash	Fraxinus	Milo	Iowa	-93.440402	41.28951967	green_space	No lines	good	no_info	45.72 to 60.96 cm	DesMoines	NA	NA	NA	NA	NA	NA	NA	NA	NA	NA	NA	NA	NA
53596	8/17/2012	inventory_date	Sugar maple	Acer saccharum	Dexter	Iowa	-94.228266	41.51219767	green_space	No lines	good	naturally_occurring	60.96 to 76.2 cm	DesMoines	NA	NA	NA	NA	NA	NA	NA	NA	NA	NA	NA	NA	NA
53597	8/17/2012	inventory_date	NA	NA	Dexter	Iowa	-94.22808433	41.51286967	green_space	Yes and conflicting	fair	no_info	30.48 to 45.72 cm	DesMoines	NA	NA	NA	NA	NA	NA	NA	NA	NA	NA	NA	NA	NA
53690	9/4/2013	inventory_date	Sugar maple	Acer saccharum	Prairie City	Iowa	-93.23151268	41.60041752	green_space	Yes and not conflicting	good	naturally_occurring	60.96 to 76.2 cm	DesMoines	NA	NA	NA	NA	NA	NA	NA	NA	NA	NA	NA	NA	NA
53691	9/4/2013	inventory_date	NA	NA	Prairie City	Iowa	-93.23912767	41.59040753	green_space	No lines	good	no_info	0 to 15.24 cm	DesMoines	NA	NA	NA	NA	NA	NA	NA	NA	NA	NA	NA	NA	NA
53692	9/4/2013	inventory_date	Maple	Acer	Prairie City	Iowa	-93.24029934	41.58971586	green_space	No lines	poor	no_info	0 to 15.24 cm	DesMoines	NA	NA	NA	NA	NA	NA	NA	NA	NA	NA	NA	NA	NA
53693	9/4/2013	inventory_date	Silver maple	Acer saccharinum	Prairie City	Iowa	-93.23699101	41.59473419	green_space	No lines	fair	naturally_occurring	more than 76.2 cm	DesMoines	NA	NA	NA	NA	NA	NA	NA	NA	NA	NA	NA	NA	NA
53694	9/4/2013	inventory_date	Silver maple	Acer saccharinum	Prairie City	Iowa	-93.23657768	41.59951086	green_space	No lines	good	naturally_occurring	30.48 to 45.72 cm	DesMoines	NA	NA	NA	NA	NA	NA	NA	NA	NA	NA	NA	NA	NA
53695	9/4/2013	inventory_date	Swamp white oak	Quercus bicolor	Prairie City	Iowa	-93.23592774	41.59778699	green_space	No lines	good	naturally_occurring	0 to 15.24 cm	DesMoines	NA	NA	NA	NA	NA	NA	NA	NA	NA	NA	NA	NA	NA
53696	9/4/2013	inventory_date	Eastern white pine	Pinus strobus	Prairie City	Iowa	-93.23934872	41.59220774	green_space	No lines	dead/dying	naturally_occurring	0 to 15.24 cm	DesMoines	NA	NA	NA	NA	NA	NA	NA	NA	NA	NA	NA	NA	NA
53697	9/4/2013	inventory_date	Northern red oak	Quercus rubra	Prairie City	Iowa	-93.23594152	41.59785706	green_space	No lines	good	naturally_occurring	0 to 15.24 cm	DesMoines	NA	NA	NA	NA	NA	NA	NA	NA	NA	NA	NA	NA	NA
53698	9/4/2013	inventory_date	Norway maple	Acer platanoides	Prairie City	Iowa	-93.23581303	41.59822022	green_space	No lines	good	introduced	30.48 to 45.72 cm	DesMoines	NA	NA	NA	NA	NA	NA	NA	NA	NA	NA	NA	NA	NA
53699	9/4/2013	inventory_date	Silver maple	Acer saccharinum	Prairie City	Iowa	-93.24203021	41.59116021	green_space	No lines	good	naturally_occurring	0 to 15.24 cm	DesMoines	NA	NA	NA	NA	NA	NA	NA	NA	NA	NA	NA	NA	NA
53700	9/4/2013	inventory_date	Silver maple	Acer saccharinum	Prairie City	Iowa	-93.23935101	41.59853752	green_space	No lines	good	naturally_occurring	more than 76.2 cm	DesMoines	NA	NA	NA	NA	NA	NA	NA	NA	NA	NA	NA	NA	NA
53701	9/4/2013	inventory_date	Spruce	Picea	Prairie City	Iowa	-93.24776694	41.59688931	green_space	No lines	good	no_info	0 to 15.24 cm	DesMoines	NA	NA	NA	NA	NA	NA	NA	NA	NA	NA	NA	NA	NA
53702	9/4/2013	inventory_date	Spruce	Picea	Prairie City	Iowa	-93.24080431	41.59207031	green_space	No lines	good	no_info	0 to 15.24 cm	DesMoines	NA	NA	NA	NA	NA	NA	NA	NA	NA	NA	NA	NA	NA
53703	9/4/2013	inventory_date	Silver maple	Acer saccharinum	Prairie City	Iowa	-93.23716268	41.59945752	green_space	Yes and not conflicting	good	naturally_occurring	45.72 to 60.96 cm	DesMoines	NA	NA	NA	NA	NA	NA	NA	NA	NA	NA	NA	NA	NA
53704	9/4/2013	inventory_date	Northern white cedar	Thuja occidentalis	Prairie City	Iowa	-93.24082961	41.59505277	green_space	No lines	good	introduced	0 to 15.24 cm	DesMoines	NA	NA	NA	NA	NA	NA	NA	NA	NA	NA	NA	NA	NA
53705	9/4/2013	inventory_date	Northern white cedar	Thuja occidentalis	Prairie City	Iowa	-93.24073521	41.59505419	green_space	No lines	good	introduced	0 to 15.24 cm	DesMoines	NA	NA	NA	NA	NA	NA	NA	NA	NA	NA	NA	NA	NA
53706	9/4/2013	inventory_date	Pin oak	Quercus palustris	Prairie City	Iowa	-93.23542601	41.60036752	green_space	No lines	good	naturally_occurring	45.72 to 60.96 cm	DesMoines	NA	NA	NA	NA	NA	NA	NA	NA	NA	NA	NA	NA	NA
53707	9/4/2013	inventory_date	Sugar maple	Acer saccharum	Colfax	Iowa	-93.243126	41.67827918	built_environment	No lines	good	naturally_occurring	45.72 to 60.96 cm	DesMoines	NA	NA	NA	NA	NA	NA	NA	NA	NA	NA	NA	NA	NA
53952	7/17/2013	inventory_date	Bur oak	Quercus macrocarpa	Milo	Iowa	-93.44035567	41.28959967	green_space	No lines	good	naturally_occurring	15.24 to 30.48 cm	DesMoines	NA	NA	NA	NA	NA	NA	NA	NA	NA	NA	NA	NA	NA
53953	7/18/2013	inventory_date	Siberian elm	Ulmus pumila	Milo	Iowa	-93.440507	41.28817633	green_space	No lines	poor	introduced	NA	DesMoines	NA	NA	NA	NA	NA	NA	NA	NA	NA	NA	NA	NA	NA
53954	7/18/2013	inventory_date	Pear	Pyrus	Milo	Iowa	-93.44142833	41.28638667	green_space	No lines	poor	no_info	15.24 to 30.48 cm	DesMoines	NA	NA	NA	NA	NA	NA	NA	NA	NA	NA	NA	NA	NA
53955	7/17/2013	inventory_date	Swamp white oak	Quercus bicolor	Milo	Iowa	-93.44424367	41.28369	green_space	No lines	good	naturally_occurring	15.24 to 30.48 cm	DesMoines	NA	NA	NA	NA	NA	NA	NA	NA	NA	NA	NA	NA	NA
53956	7/17/2013	inventory_date	American sycamore	Platanus occidentalis	Milo	Iowa	-93.44426	41.28363967	green_space	No lines	poor	naturally_occurring	0 to 15.24 cm	DesMoines	NA	NA	NA	NA	NA	NA	NA	NA	NA	NA	NA	NA	NA
53957	7/18/2013	inventory_date	Siberian elm	Ulmus pumila	Milo	Iowa	-93.43942233	41.29061467	green_space	No lines	poor	introduced	more than 76.2 cm	DesMoines	NA	NA	NA	NA	NA	NA	NA	NA	NA	NA	NA	NA	NA
53958	7/17/2013	inventory_date	Ash	Fraxinus	Milo	Iowa	-93.44543933	41.283669	green_space	No lines	good	no_info	30.48 to 45.72 cm	DesMoines	NA	NA	NA	NA	NA	NA	NA	NA	NA	NA	NA	NA	NA
53959	7/17/2013	inventory_date	Southern magnolia	Magnolia grandiflora	Milo	Iowa	-93.44446933	41.283421	green_space	No lines	good	introduced	0 to 15.24 cm	DesMoines	NA	NA	NA	NA	NA	NA	NA	NA	NA	NA	NA	NA	NA
53960	7/18/2013	inventory_date	Apple	Malus	Milo	Iowa	-93.440044	41.28621167	green_space	No lines	good	no_info	0 to 15.24 cm	DesMoines	NA	NA	NA	NA	NA	NA	NA	NA	NA	NA	NA	NA	NA
53961	7/17/2013	inventory_date	Ash	Fraxinus	Milo	Iowa	-93.44266633	41.28245333	green_space	Yes and not conflicting	good	no_info	15.24 to 30.48 cm	DesMoines	NA	NA	NA	NA	NA	NA	NA	NA	NA	NA	NA	NA	NA
53962	7/18/2013	inventory_date	Silver maple	Acer saccharinum	Milo	Iowa	-93.43942933	41.28610167	green_space	Yes and not conflicting	fair	naturally_occurring	NA	DesMoines	NA	NA	NA	NA	NA	NA	NA	NA	NA	NA	NA	NA	NA
53963	7/17/2013	inventory_date	Apple	Malus	Milo	Iowa	-93.444232	41.28392034	green_space	Yes and not conflicting	poor	no_info	0 to 15.24 cm	DesMoines	NA	NA	NA	NA	NA	NA	NA	NA	NA	NA	NA	NA	NA
53964	7/17/2013	inventory_date	Ash	Fraxinus	Milo	Iowa	-93.44551567	41.28302667	green_space	No lines	poor	no_info	15.24 to 30.48 cm	DesMoines	NA	NA	NA	NA	NA	NA	NA	NA	NA	NA	NA	NA	NA
53965	7/17/2013	inventory_date	Ash	Fraxinus	Milo	Iowa	-93.44534867	41.28363333	green_space	No lines	good	no_info	30.48 to 45.72 cm	DesMoines	NA	NA	NA	NA	NA	NA	NA	NA	NA	NA	NA	NA	NA
53966	7/17/2013	inventory_date	River birch	Betula nigra	Milo	Iowa	-93.440282	41.29276667	green_space	No lines	fair	naturally_occurring	30.48 to 45.72 cm	DesMoines	NA	NA	NA	NA	NA	NA	NA	NA	NA	NA	NA	NA	NA
53967	7/18/2013	inventory_date	Apple	Malus	Milo	Iowa	-93.44224433	41.28636033	green_space	No lines	poor	no_info	0 to 15.24 cm	DesMoines	NA	NA	NA	NA	NA	NA	NA	NA	NA	NA	NA	NA	NA
53968	7/17/2013	inventory_date	Northern pin oak	Quercus ellipsoidalis	Milo	Iowa	-93.43996533	41.28942533	green_space	Yes and not conflicting	good	naturally_occurring	NA	DesMoines	NA	NA	NA	NA	NA	NA	NA	NA	NA	NA	NA	NA	NA
53969	7/18/2013	inventory_date	White mulberry	Morus alba	Milo	Iowa	-93.43922733	41.28322667	green_space	No lines	poor	introduced	30.48 to 45.72 cm	DesMoines	NA	NA	NA	NA	NA	NA	NA	NA	NA	NA	NA	NA	NA
53970	7/18/2013	inventory_date	Apple	Malus	Milo	Iowa	-93.43827767	41.29108933	green_space	No lines	good	no_info	0 to 15.24 cm	DesMoines	NA	NA	NA	NA	NA	NA	NA	NA	NA	NA	NA	NA	NA
53971	9/4/2013	inventory_date	Sugar maple	Acer saccharum	Colfax	Iowa	-93.240231	41.67856251	green_space	No lines	poor	naturally_occurring	60.96 to 76.2 cm	DesMoines	NA	NA	NA	NA	NA	NA	NA	NA	NA	NA	NA	NA	NA
53972	9/4/2013	inventory_date	Red maple	Acer rubrum	Colfax	Iowa	-93.238551	41.67805751	green_space	Yes and not conflicting	good	naturally_occurring	0 to 15.24 cm	DesMoines	NA	NA	NA	NA	NA	NA	NA	NA	NA	NA	NA	NA	NA
53973	9/5/2013	inventory_date	Maple	Acer	Colfax	Iowa	-93.23858433	41.67296751	green_space	Yes and conflicting	fair	no_info	60.96 to 76.2 cm	DesMoines	NA	NA	NA	NA	NA	NA	NA	NA	NA	NA	NA	NA	NA
53974	9/5/2013	inventory_date	Northern red oak	Quercus rubra	Colfax	Iowa	-93.25406766	41.67604751	green_space	No lines	fair	naturally_occurring	0 to 15.24 cm	DesMoines	NA	NA	NA	NA	NA	NA	NA	NA	NA	NA	NA	NA	NA
53975	9/4/2013	inventory_date	Norway maple	Acer platanoides	Colfax	Iowa	-93.239881	41.67504251	green_space	Yes and conflicting	fair	introduced	30.48 to 45.72 cm	DesMoines	NA	NA	NA	NA	NA	NA	NA	NA	NA	NA	NA	NA	NA
53976	9/5/2013	inventory_date	Sugar maple	Acer saccharum	Colfax	Iowa	-93.23825933	41.67417084	green_space	Yes and not conflicting	good	naturally_occurring	30.48 to 45.72 cm	DesMoines	NA	NA	NA	NA	NA	NA	NA	NA	NA	NA	NA	NA	NA
53977	9/4/2013	inventory_date	Littleleaf linden	Tilia cordata	Colfax	Iowa	-93.243596	41.67581085	green_space	Yes and not conflicting	good	introduced	45.72 to 60.96 cm	DesMoines	NA	NA	NA	NA	NA	NA	NA	NA	NA	NA	NA	NA	NA
53978	9/5/2013	inventory_date	Ash	Fraxinus	Colfax	Iowa	-93.25513933	41.67636918	green_space	No lines	good	no_info	15.24 to 30.48 cm	DesMoines	NA	NA	NA	NA	NA	NA	NA	NA	NA	NA	NA	NA	NA
53979	9/4/2013	inventory_date	Pin oak	Quercus palustris	Colfax	Iowa	-93.25160475	41.67242056	green_space	Yes and conflicting	good	naturally_occurring	more than 76.2 cm	DesMoines	NA	NA	NA	NA	NA	NA	NA	NA	NA	NA	NA	NA	NA
53980	9/5/2013	inventory_date	Maple	Acer	Colfax	Iowa	-93.25308176	41.67555773	green_space	No lines	good	no_info	0 to 15.24 cm	DesMoines	NA	NA	NA	NA	NA	NA	NA	NA	NA	NA	NA	NA	NA
53981	9/4/2013	inventory_date	Southern magnolia	Magnolia grandiflora	Colfax	Iowa	-93.24933266	41.67378274	green_space	Yes and not conflicting	good	introduced	15.24 to 30.48 cm	DesMoines	NA	NA	NA	NA	NA	NA	NA	NA	NA	NA	NA	NA	NA
53982	9/4/2013	inventory_date	Ash	Fraxinus	Colfax	Iowa	-93.24955101	41.67258606	green_space	No lines	good	no_info	45.72 to 60.96 cm	DesMoines	NA	NA	NA	NA	NA	NA	NA	NA	NA	NA	NA	NA	NA
53983	9/5/2013	inventory_date	Silver maple	Acer saccharinum	Colfax	Iowa	-93.25498121	41.67511615	green_space	No lines	fair	naturally_occurring	60.96 to 76.2 cm	DesMoines	NA	NA	NA	NA	NA	NA	NA	NA	NA	NA	NA	NA	NA
53984	9/5/2013	inventory_date	Silver maple	Acer saccharinum	Colfax	Iowa	-93.25458223	41.67497016	green_space	No lines	fair	naturally_occurring	60.96 to 76.2 cm	DesMoines	NA	NA	NA	NA	NA	NA	NA	NA	NA	NA	NA	NA	NA
53985	9/4/2013	inventory_date	Maple	Acer	Colfax	Iowa	-93.25039226	41.67520616	green_space	Yes and conflicting	good	no_info	15.24 to 30.48 cm	DesMoines	NA	NA	NA	NA	NA	NA	NA	NA	NA	NA	NA	NA	NA
53986	9/4/2013	inventory_date	Silver maple	Acer saccharinum	Colfax	Iowa	-93.24937158	41.67736571	green_space	No lines	good	naturally_occurring	45.72 to 60.96 cm	DesMoines	NA	NA	NA	NA	NA	NA	NA	NA	NA	NA	NA	NA	NA
54026	8/20/2012	inventory_date	Green ash	Fraxinus pennsylvanica	Dexter	Iowa	-94.22966433	41.51919033	green_space	No lines	good	naturally_occurring	15.24 to 30.48 cm	DesMoines	NA	NA	NA	NA	NA	NA	NA	NA	NA	NA	NA	NA	NA
54027	8/16/2012	inventory_date	Silver maple	Acer saccharinum	Dexter	Iowa	-94.228244	41.518577	green_space	Yes and conflicting	good	naturally_occurring	60.96 to 76.2 cm	DesMoines	NA	NA	NA	NA	NA	NA	NA	NA	NA	NA	NA	NA	NA
54028	8/16/2012	inventory_date	Swamp white oak	Quercus bicolor	Dexter	Iowa	-94.22340867	41.51860934	green_space	No lines	good	naturally_occurring	0 to 15.24 cm	DesMoines	NA	NA	NA	NA	NA	NA	NA	NA	NA	NA	NA	NA	NA
54029	8/17/2012	inventory_date	Sugar maple	Acer saccharum	Dexter	Iowa	-94.23014233	41.51694133	green_space	No lines	good	naturally_occurring	more than 76.2 cm	DesMoines	NA	NA	NA	NA	NA	NA	NA	NA	NA	NA	NA	NA	NA
54030	8/17/2012	inventory_date	Littleleaf linden	Tilia cordata	Dexter	Iowa	-94.22825233	41.51336667	green_space	Yes and conflicting	good	introduced	15.24 to 30.48 cm	DesMoines	NA	NA	NA	NA	NA	NA	NA	NA	NA	NA	NA	NA	NA
54031	8/17/2012	inventory_date	Norway maple	Acer platanoides	Dexter	Iowa	-94.22824433	41.514592	green_space	No lines	good	introduced	15.24 to 30.48 cm	DesMoines	NA	NA	NA	NA	NA	NA	NA	NA	NA	NA	NA	NA	NA
54032	8/16/2012	inventory_date	Ash	Fraxinus	Dexter	Iowa	-94.22245067	41.51530233	green_space	0	fair	no_info	60.96 to 76.2 cm	DesMoines	NA	NA	NA	NA	NA	NA	NA	NA	NA	NA	NA	NA	NA
54033	8/17/2012	inventory_date	Sugar maple	Acer saccharum	Dexter	Iowa	-94.22829033	41.511894	green_space	No lines	good	naturally_occurring	more than 76.2 cm	DesMoines	NA	NA	NA	NA	NA	NA	NA	NA	NA	NA	NA	NA	NA
54034	8/20/2012	inventory_date	Northern hackberry	Celtis occidentalis	Dexter	Iowa	-94.22978467	41.518246	green_space	Yes and conflicting	fair	naturally_occurring	15.24 to 30.48 cm	DesMoines	NA	NA	NA	NA	NA	NA	NA	NA	NA	NA	NA	NA	NA
54390	4/17/2012	inventory_date	Sugar maple	Acer saccharum	Baxter	Iowa	-93.14745533	41.822071	green_space	Yes and not conflicting	fair	naturally_occurring	0 to 15.24 cm	DesMoines	NA	NA	NA	NA	NA	NA	NA	NA	NA	NA	NA	NA	NA
54391	4/22/2012	inventory_date	Sugar maple	Acer saccharum	Baxter	Iowa	-93.15336633	41.81931467	green_space	No lines	good	naturally_occurring	30.48 to 45.72 cm	DesMoines	NA	NA	NA	NA	NA	NA	NA	NA	NA	NA	NA	NA	NA
54392	4/17/2012	inventory_date	Red maple	Acer rubrum	Baxter	Iowa	-93.15142333	41.823055	green_space	No lines	good	naturally_occurring	30.48 to 45.72 cm	DesMoines	NA	NA	NA	NA	NA	NA	NA	NA	NA	NA	NA	NA	NA
54393	4/17/2012	inventory_date	NA	NA	Baxter	Iowa	-93.153296	41.82348367	green_space	No lines	good	no_info	0 to 15.24 cm	DesMoines	NA	NA	NA	NA	NA	NA	NA	NA	NA	NA	NA	NA	NA
54394	4/17/2012	inventory_date	Pin oak	Quercus palustris	Baxter	Iowa	-93.148913	41.827742	green_space	No lines	dead/dying	naturally_occurring	more than 76.2 cm	DesMoines	NA	NA	NA	NA	NA	NA	NA	NA	NA	NA	NA	NA	NA
54395	4/19/2012	inventory_date	Sugar maple	Acer saccharum	Baxter	Iowa	-93.15307467	41.81879	green_space	No lines	good	naturally_occurring	15.24 to 30.48 cm	DesMoines	NA	NA	NA	NA	NA	NA	NA	NA	NA	NA	NA	NA	NA
54396	4/22/2012	inventory_date	Sugar maple	Acer saccharum	Baxter	Iowa	-93.15258767	41.81949767	green_space	No lines	good	naturally_occurring	0 to 15.24 cm	DesMoines	NA	NA	NA	NA	NA	NA	NA	NA	NA	NA	NA	NA	NA
54545	7/17/2013	inventory_date	River birch	Betula nigra	Milo	Iowa	-93.43339767	41.29138533	green_space	No lines	good	naturally_occurring	30.48 to 45.72 cm	DesMoines	NA	NA	NA	NA	NA	NA	NA	NA	NA	NA	NA	NA	NA
54621	4/17/2012	inventory_date	Lilac	Syringa	Baxter	Iowa	-93.148998	41.82826067	green_space	No lines	good	no_info	0 to 15.24 cm	DesMoines	NA	NA	NA	NA	NA	NA	NA	NA	NA	NA	NA	NA	NA
54622	4/22/2012	inventory_date	Silver maple	Acer saccharinum	Baxter	Iowa	-93.14950167	41.82777833	green_space	No lines	good	naturally_occurring	60.96 to 76.2 cm	DesMoines	NA	NA	NA	NA	NA	NA	NA	NA	NA	NA	NA	NA	NA
54623	4/22/2012	inventory_date	Bur oak	Quercus macrocarpa	Baxter	Iowa	-93.14945933	41.828092	green_space	No lines	good	naturally_occurring	60.96 to 76.2 cm	DesMoines	NA	NA	NA	NA	NA	NA	NA	NA	NA	NA	NA	NA	NA
54624	4/19/2012	inventory_date	Northern red oak	Quercus rubra	Baxter	Iowa	-93.15426767	41.81857233	green_space	No lines	good	naturally_occurring	0 to 15.24 cm	DesMoines	NA	NA	NA	NA	NA	NA	NA	NA	NA	NA	NA	NA	NA
54625	4/17/2012	inventory_date	Northern red oak	Quercus rubra	Baxter	Iowa	-93.14870333	41.827766	green_space	No lines	fair	naturally_occurring	45.72 to 60.96 cm	DesMoines	NA	NA	NA	NA	NA	NA	NA	NA	NA	NA	NA	NA	NA
54626	4/17/2012	inventory_date	Northern hackberry	Celtis occidentalis	Baxter	Iowa	-93.151598	41.82523167	no_info	No lines	fair	naturally_occurring	60.96 to 76.2 cm	DesMoines	NA	NA	NA	NA	NA	NA	NA	NA	NA	NA	NA	NA	NA
54627	4/22/2012	inventory_date	Sugar maple	Acer saccharum	Baxter	Iowa	-93.152585	41.81900667	green_space	No lines	good	naturally_occurring	15.24 to 30.48 cm	DesMoines	NA	NA	NA	NA	NA	NA	NA	NA	NA	NA	NA	NA	NA
54628	4/22/2012	inventory_date	Sugar maple	Acer saccharum	Baxter	Iowa	-93.152719	41.819177	green_space	No lines	good	naturally_occurring	15.24 to 30.48 cm	DesMoines	NA	NA	NA	NA	NA	NA	NA	NA	NA	NA	NA	NA	NA
54629	4/19/2012	inventory_date	Sugar maple	Acer saccharum	Baxter	Iowa	-93.15505433	41.81920333	green_space	No lines	good	naturally_occurring	45.72 to 60.96 cm	DesMoines	NA	NA	NA	NA	NA	NA	NA	NA	NA	NA	NA	NA	NA
55453	8/16/2012	inventory_date	Sugar maple	Acer saccharum	Dexter	Iowa	-94.22704967	41.516973	green_space	No lines	good	naturally_occurring	45.72 to 60.96 cm	DesMoines	NA	NA	NA	NA	NA	NA	NA	NA	NA	NA	NA	NA	NA
55454	8/16/2012	inventory_date	Sugar maple	Acer saccharum	Dexter	Iowa	-94.22738133	41.519006	green_space	No lines	good	naturally_occurring	60.96 to 76.2 cm	DesMoines	NA	NA	NA	NA	NA	NA	NA	NA	NA	NA	NA	NA	NA
55455	8/20/2012	inventory_date	Green ash	Fraxinus pennsylvanica	Dexter	Iowa	-94.22981333	41.51895467	green_space	No lines	good	naturally_occurring	more than 76.2 cm	DesMoines	NA	NA	NA	NA	NA	NA	NA	NA	NA	NA	NA	NA	NA
55456	8/16/2012	inventory_date	American sycamore	Platanus occidentalis	Dexter	Iowa	-94.22475	41.51586533	green_space	No lines	good	naturally_occurring	60.96 to 76.2 cm	DesMoines	NA	NA	NA	NA	NA	NA	NA	NA	NA	NA	NA	NA	NA
55457	8/16/2012	inventory_date	Sugar maple	Acer saccharum	Dexter	Iowa	-94.22283433	41.515955	green_space	No lines	good	naturally_occurring	60.96 to 76.2 cm	DesMoines	NA	NA	NA	NA	NA	NA	NA	NA	NA	NA	NA	NA	NA
55458	8/20/2012	inventory_date	Green ash	Fraxinus pennsylvanica	Dexter	Iowa	-94.232113	41.51803667	green_space	No lines	good	naturally_occurring	more than 76.2 cm	DesMoines	NA	NA	NA	NA	NA	NA	NA	NA	NA	NA	NA	NA	NA
55459	8/20/2012	inventory_date	Red maple	Acer rubrum	Dexter	Iowa	-94.22935	41.51815833	green_space	No lines	fair	naturally_occurring	0 to 15.24 cm	DesMoines	NA	NA	NA	NA	NA	NA	NA	NA	NA	NA	NA	NA	NA
55460	8/20/2012	inventory_date	Green ash	Fraxinus pennsylvanica	Dexter	Iowa	-94.22980634	41.51857034	green_space	Yes and conflicting	good	naturally_occurring	0 to 15.24 cm	DesMoines	NA	NA	NA	NA	NA	NA	NA	NA	NA	NA	NA	NA	NA
55461	8/20/2012	inventory_date	Apple	Malus	Dexter	Iowa	-94.23233333	41.518055	green_space	No lines	good	no_info	15.24 to 30.48 cm	DesMoines	NA	NA	NA	NA	NA	NA	NA	NA	NA	NA	NA	NA	NA
55462	8/16/2012	inventory_date	Ginkgo	Ginkgo biloba	Dexter	Iowa	-94.223461	41.51818933	green_space	No lines	good	introduced	45.72 to 60.96 cm	DesMoines	NA	NA	NA	NA	NA	NA	NA	NA	NA	NA	NA	NA	NA
55463	8/17/2012	inventory_date	Norway maple	Acer platanoides	Dexter	Iowa	-94.22822	41.51373767	green_space	Yes and conflicting	good	introduced	60.96 to 76.2 cm	DesMoines	NA	NA	NA	NA	NA	NA	NA	NA	NA	NA	NA	NA	NA
56193	8/6/2013	inventory_date	Apple	Malus	Adair	Iowa	-94.64676965	41.49975052	green_space	No lines	good	no_info	30.48 to 45.72 cm	DesMoines	NA	NA	NA	NA	NA	NA	NA	NA	NA	NA	NA	NA	NA
56194	8/6/2013	inventory_date	Silver maple	Acer saccharinum	Adair	Iowa	-94.64872175	41.49990284	green_space	No lines	fair	naturally_occurring	more than 76.2 cm	DesMoines	NA	NA	NA	NA	NA	NA	NA	NA	NA	NA	NA	NA	NA
56195	8/6/2013	inventory_date	Green ash	Fraxinus pennsylvanica	Adair	Iowa	-94.65190391	41.49891726	green_space	No lines	good	naturally_occurring	45.72 to 60.96 cm	DesMoines	NA	NA	NA	NA	NA	NA	NA	NA	NA	NA	NA	NA	NA
56196	8/7/2013	inventory_date	Green ash	Fraxinus pennsylvanica	Adair	Iowa	-94.64252254	41.4988459	green_space	No lines	good	naturally_occurring	30.48 to 45.72 cm	DesMoines	NA	NA	NA	NA	NA	NA	NA	NA	NA	NA	NA	NA	NA
56197	8/6/2013	inventory_date	Green ash	Fraxinus pennsylvanica	Adair	Iowa	-94.64415826	41.49979051	green_space	No lines	poor	naturally_occurring	30.48 to 45.72 cm	DesMoines	NA	NA	NA	NA	NA	NA	NA	NA	NA	NA	NA	NA	NA
56198	8/6/2013	inventory_date	Norway maple	Acer platanoides	Adair	Iowa	-94.64086154	41.49976926	green_space	No lines	good	introduced	45.72 to 60.96 cm	DesMoines	NA	NA	NA	NA	NA	NA	NA	NA	NA	NA	NA	NA	NA
56199	8/6/2013	inventory_date	Norway maple	Acer platanoides	Adair	Iowa	-94.64619657	41.5032834	green_space	No lines	good	introduced	45.72 to 60.96 cm	DesMoines	NA	NA	NA	NA	NA	NA	NA	NA	NA	NA	NA	NA	NA
56200	8/7/2013	inventory_date	Silver maple	Acer saccharinum	Adair	Iowa	-94.64307254	41.49823061	green_space	No lines	good	naturally_occurring	60.96 to 76.2 cm	DesMoines	NA	NA	NA	NA	NA	NA	NA	NA	NA	NA	NA	NA	NA
56201	8/7/2013	inventory_date	Green ash	Fraxinus pennsylvanica	Adair	Iowa	-94.64202584	41.4985029	green_space	No lines	fair	naturally_occurring	more than 76.2 cm	DesMoines	NA	NA	NA	NA	NA	NA	NA	NA	NA	NA	NA	NA	NA
56202	8/6/2013	inventory_date	Silver maple	Acer saccharinum	Adair	Iowa	-94.64527286	41.50157122	green_space	Yes and conflicting	good	naturally_occurring	45.72 to 60.96 cm	DesMoines	NA	NA	NA	NA	NA	NA	NA	NA	NA	NA	NA	NA	NA
56203	8/7/2013	inventory_date	Amur maple	Acer ginnala	Adair	Iowa	-94.64767637	41.49904137	green_space	Yes and conflicting	fair	introduced	45.72 to 60.96 cm	DesMoines	NA	NA	NA	NA	NA	NA	NA	NA	NA	NA	NA	NA	NA
56204	8/7/2013	inventory_date	Green ash	Fraxinus pennsylvanica	Adair	Iowa	-94.6432789	41.49815445	green_space	No lines	good	naturally_occurring	60.96 to 76.2 cm	DesMoines	NA	NA	NA	NA	NA	NA	NA	NA	NA	NA	NA	NA	NA
56260	8/7/2013	inventory_date	NA	NA	Adair	Iowa	-94.64479388	41.49793814	green_space	Yes and not conflicting	good	no_info	15.24 to 30.48 cm	DesMoines	NA	NA	NA	NA	NA	NA	NA	NA	NA	NA	NA	NA	NA
56261	8/6/2013	inventory_date	Green ash	Fraxinus pennsylvanica	Adair	Iowa	-94.64204134	41.50399475	green_space	No lines	good	naturally_occurring	30.48 to 45.72 cm	DesMoines	NA	NA	NA	NA	NA	NA	NA	NA	NA	NA	NA	NA	NA
56262	8/7/2013	inventory_date	NA	NA	Adair	Iowa	-94.64462021	41.50022252	green_space	No lines	good	no_info	60.96 to 76.2 cm	DesMoines	NA	NA	NA	NA	NA	NA	NA	NA	NA	NA	NA	NA	NA
56263	8/7/2013	inventory_date	Norway maple	Acer platanoides	Adair	Iowa	-94.64482712	41.49867155	green_space	Yes and conflicting	good	introduced	30.48 to 45.72 cm	DesMoines	NA	NA	NA	NA	NA	NA	NA	NA	NA	NA	NA	NA	NA
56264	8/7/2013	inventory_date	Amur maple	Acer ginnala	Adair	Iowa	-94.64249293	41.50213347	green_space	No lines	good	introduced	0 to 15.24 cm	DesMoines	NA	NA	NA	NA	NA	NA	NA	NA	NA	NA	NA	NA	NA
56265	8/6/2013	inventory_date	Black walnut	Juglans nigra	Adair	Iowa	-94.65115081	41.49932466	green_space	No lines	good	naturally_occurring	45.72 to 60.96 cm	DesMoines	NA	NA	NA	NA	NA	NA	NA	NA	NA	NA	NA	NA	NA
56266	8/7/2013	inventory_date	Green ash	Fraxinus pennsylvanica	Adair	Iowa	-94.64284473	41.4979494	green_space	No lines	fair	naturally_occurring	60.96 to 76.2 cm	DesMoines	NA	NA	NA	NA	NA	NA	NA	NA	NA	NA	NA	NA	NA
56267	8/7/2013	inventory_date	Mulberry	Morus	Adair	Iowa	-94.64641883	41.49695618	green_space	Yes and not conflicting	poor	no_info	30.48 to 45.72 cm	DesMoines	NA	NA	NA	NA	NA	NA	NA	NA	NA	NA	NA	NA	NA
56268	8/6/2013	inventory_date	Blue spruce	Picea pungens	Adair	Iowa	-94.65105963	41.49924191	green_space	No lines	good	introduced	15.24 to 30.48 cm	DesMoines	NA	NA	NA	NA	NA	NA	NA	NA	NA	NA	NA	NA	NA
56269	8/7/2013	inventory_date	Lilac	Syringa	Adair	Iowa	-94.64131046	41.50113602	green_space	Yes and not conflicting	good	no_info	30.48 to 45.72 cm	DesMoines	NA	NA	NA	NA	NA	NA	NA	NA	NA	NA	NA	NA	NA
56270	8/7/2013	inventory_date	Amur maple	Acer ginnala	Adair	Iowa	-94.64249103	41.50221773	green_space	Yes and not conflicting	fair	introduced	30.48 to 45.72 cm	DesMoines	NA	NA	NA	NA	NA	NA	NA	NA	NA	NA	NA	NA	NA
56271	7/25/2013	inventory_date	NA	NA	Hartford	Iowa	-93.40404633	41.45619333	green_space	0	good	no_info	0 to 15.24 cm	DesMoines	NA	NA	NA	NA	NA	NA	NA	NA	NA	NA	NA	NA	NA
56272	7/25/2013	inventory_date	Ash	Fraxinus	Hartford	Iowa	-93.40427967	41.454965	green_space	0	poor	no_info	0 to 15.24 cm	DesMoines	NA	NA	NA	NA	NA	NA	NA	NA	NA	NA	NA	NA	NA
56273	7/25/2013	inventory_date	NA	NA	Hartford	Iowa	-93.403957	41.45613034	green_space	0	good	no_info	0 to 15.24 cm	DesMoines	NA	NA	NA	NA	NA	NA	NA	NA	NA	NA	NA	NA	NA
56489	7/26/2013	inventory_date	Ash	Fraxinus	Carlisle	Iowa	-93.483642	41.50675867	green_space	No lines	poor	no_info	15.24 to 30.48 cm	DesMoines	NA	NA	NA	NA	NA	NA	NA	NA	NA	NA	NA	NA	NA
56490	7/26/2013	inventory_date	Northern hackberry	Celtis occidentalis	Carlisle	Iowa	-93.486029	41.50530033	green_space	No lines	fair	naturally_occurring	45.72 to 60.96 cm	DesMoines	NA	NA	NA	NA	NA	NA	NA	NA	NA	NA	NA	NA	NA
56491	7/25/2013	inventory_date	Black walnut	Juglans nigra	Carlisle	Iowa	-93.48399333	41.50633233	green_space	No lines	fair	naturally_occurring	more than 76.2 cm	DesMoines	NA	NA	NA	NA	NA	NA	NA	NA	NA	NA	NA	NA	NA
56492	7/25/2013	inventory_date	Siberian elm	Ulmus pumila	Carlisle	Iowa	-93.48327667	41.50550667	green_space	No lines	poor	introduced	more than 76.2 cm	DesMoines	NA	NA	NA	NA	NA	NA	NA	NA	NA	NA	NA	NA	NA
56493	7/26/2013	inventory_date	Silver maple	Acer saccharinum	Carlisle	Iowa	-93.48511633	41.506103	green_space	No lines	fair	naturally_occurring	60.96 to 76.2 cm	DesMoines	NA	NA	NA	NA	NA	NA	NA	NA	NA	NA	NA	NA	NA
56494	7/25/2013	inventory_date	Northern hackberry	Celtis occidentalis	Carlisle	Iowa	-93.48448167	41.50579467	green_space	No lines	poor	naturally_occurring	45.72 to 60.96 cm	DesMoines	NA	NA	NA	NA	NA	NA	NA	NA	NA	NA	NA	NA	NA
56495	7/31/2013	inventory_date	Austrian pine	Pinus nigra	Carlisle	Iowa	-93.49363333	41.49068167	green_space	No lines	fair	introduced	45.72 to 60.96 cm	DesMoines	NA	NA	NA	NA	NA	NA	NA	NA	NA	NA	NA	NA	NA
56496	7/31/2013	inventory_date	Honeylocust	Gleditsia triacanthos	Carlisle	Iowa	-93.495432	41.49047167	green_space	No lines	fair	naturally_occurring	30.48 to 45.72 cm	DesMoines	NA	NA	NA	NA	NA	NA	NA	NA	NA	NA	NA	NA	NA
56497	7/25/2013	inventory_date	Northern hackberry	Celtis occidentalis	Carlisle	Iowa	-93.484702	41.505965	green_space	No lines	good	naturally_occurring	30.48 to 45.72 cm	DesMoines	NA	NA	NA	NA	NA	NA	NA	NA	NA	NA	NA	NA	NA
56498	7/26/2013	inventory_date	American basswood	Tilia americana	Carlisle	Iowa	-93.485635	41.50560067	green_space	No lines	fair	naturally_occurring	more than 76.2 cm	DesMoines	NA	NA	NA	NA	NA	NA	NA	NA	NA	NA	NA	NA	NA
56499	7/25/2013	inventory_date	Ash	Fraxinus	Carlisle	Iowa	-93.48351167	41.50638033	green_space	No lines	fair	no_info	30.48 to 45.72 cm	DesMoines	NA	NA	NA	NA	NA	NA	NA	NA	NA	NA	NA	NA	NA
56500	7/26/2013	inventory_date	Northern hackberry	Celtis occidentalis	Carlisle	Iowa	-93.48379867	41.50539367	green_space	No lines	fair	naturally_occurring	more than 76.2 cm	DesMoines	NA	NA	NA	NA	NA	NA	NA	NA	NA	NA	NA	NA	NA
56668	7/25/2013	inventory_date	Bur oak	Quercus macrocarpa	Carlisle	Iowa	-93.48430633	41.50711	green_space	No lines	fair	naturally_occurring	more than 76.2 cm	DesMoines	NA	NA	NA	NA	NA	NA	NA	NA	NA	NA	NA	NA	NA
56669	7/31/2013	inventory_date	Northern hackberry	Celtis occidentalis	Carlisle	Iowa	-93.49568967	41.49072733	green_space	No lines	fair	naturally_occurring	30.48 to 45.72 cm	DesMoines	NA	NA	NA	NA	NA	NA	NA	NA	NA	NA	NA	NA	NA
56670	7/31/2013	inventory_date	Silver maple	Acer saccharinum	Carlisle	Iowa	-93.49196533	41.490583	green_space	Yes and not conflicting	poor	naturally_occurring	30.48 to 45.72 cm	DesMoines	NA	NA	NA	NA	NA	NA	NA	NA	NA	NA	NA	NA	NA
56671	7/26/2013	inventory_date	Northern hackberry	Celtis occidentalis	Carlisle	Iowa	-93.48431967	41.50539833	green_space	No lines	fair	naturally_occurring	NA	DesMoines	NA	NA	NA	NA	NA	NA	NA	NA	NA	NA	NA	NA	NA
56672	7/31/2013	inventory_date	Black walnut	Juglans nigra	Carlisle	Iowa	-93.494605	41.50137067	green_space	No lines	poor	naturally_occurring	NA	DesMoines	NA	NA	NA	NA	NA	NA	NA	NA	NA	NA	NA	NA	NA
56673	7/25/2013	inventory_date	Northern pin oak	Quercus ellipsoidalis	Carlisle	Iowa	-93.48453667	41.50674667	green_space	No lines	fair	naturally_occurring	30.48 to 45.72 cm	DesMoines	NA	NA	NA	NA	NA	NA	NA	NA	NA	NA	NA	NA	NA
56674	7/31/2013	inventory_date	American basswood	Tilia americana	Carlisle	Iowa	-93.49472567	41.50161533	green_space	No lines	fair	naturally_occurring	60.96 to 76.2 cm	DesMoines	NA	NA	NA	NA	NA	NA	NA	NA	NA	NA	NA	NA	NA
56675	7/31/2013	inventory_date	Black cherry	Prunus serotina	Carlisle	Iowa	-93.49516033	41.490731	green_space	No lines	poor	naturally_occurring	30.48 to 45.72 cm	DesMoines	NA	NA	NA	NA	NA	NA	NA	NA	NA	NA	NA	NA	NA
56676	7/31/2013	inventory_date	Black cherry	Prunus serotina	Carlisle	Iowa	-93.49491833	41.49067567	green_space	No lines	poor	naturally_occurring	30.48 to 45.72 cm	DesMoines	NA	NA	NA	NA	NA	NA	NA	NA	NA	NA	NA	NA	NA
56677	8/14/2013	inventory_date	Sugar maple	Acer saccharum	Carlisle	Iowa	-93.49096067	41.50114933	green_space	No lines	dead/dying	naturally_occurring	30.48 to 45.72 cm	DesMoines	NA	NA	NA	NA	NA	NA	NA	NA	NA	NA	NA	NA	NA
56678	8/14/2013	inventory_date	Black walnut	Juglans nigra	Carlisle	Iowa	-93.48887267	41.48817633	green_space	No lines	poor	naturally_occurring	30.48 to 45.72 cm	DesMoines	NA	NA	NA	NA	NA	NA	NA	NA	NA	NA	NA	NA	NA
56679	8/14/2013	inventory_date	Northern hackberry	Celtis occidentalis	Carlisle	Iowa	-93.48921533	41.48816967	green_space	No lines	good	naturally_occurring	30.48 to 45.72 cm	DesMoines	NA	NA	NA	NA	NA	NA	NA	NA	NA	NA	NA	NA	NA
56680	8/14/2013	inventory_date	Eastern white pine	Pinus strobus	Carlisle	Iowa	-93.48930867	41.48860833	green_space	No lines	fair	naturally_occurring	15.24 to 30.48 cm	DesMoines	NA	NA	NA	NA	NA	NA	NA	NA	NA	NA	NA	NA	NA
56681	8/14/2013	inventory_date	Apple	Malus	Carlisle	Iowa	-93.485742	41.506215	green_space	No lines	good	no_info	0 to 15.24 cm	DesMoines	NA	NA	NA	NA	NA	NA	NA	NA	NA	NA	NA	NA	NA
56682	8/14/2013	inventory_date	Eastern white pine	Pinus strobus	Carlisle	Iowa	-93.489677	41.48929034	green_space	No lines	good	naturally_occurring	30.48 to 45.72 cm	DesMoines	NA	NA	NA	NA	NA	NA	NA	NA	NA	NA	NA	NA	NA
56683	8/14/2013	inventory_date	Black walnut	Juglans nigra	Carlisle	Iowa	-93.489356	41.48819433	green_space	No lines	poor	naturally_occurring	more than 76.2 cm	DesMoines	NA	NA	NA	NA	NA	NA	NA	NA	NA	NA	NA	NA	NA
56684	8/14/2013	inventory_date	Black maple	Acer nigrum	Carlisle	Iowa	-93.49139167	41.48869967	green_space	No lines	fair	naturally_occurring	45.72 to 60.96 cm	DesMoines	NA	NA	NA	NA	NA	NA	NA	NA	NA	NA	NA	NA	NA
56685	8/14/2013	inventory_date	Oak	Quercus	Carlisle	Iowa	-93.491017	41.498658	green_space	No lines	fair	no_info	15.24 to 30.48 cm	DesMoines	NA	NA	NA	NA	NA	NA	NA	NA	NA	NA	NA	NA	NA
56686	8/14/2013	inventory_date	Black walnut	Juglans nigra	Carlisle	Iowa	-93.48903167	41.48805133	green_space	No lines	poor	naturally_occurring	15.24 to 30.48 cm	DesMoines	NA	NA	NA	NA	NA	NA	NA	NA	NA	NA	NA	NA	NA
56742	8/14/2013	inventory_date	Bur oak	Quercus macrocarpa	Carlisle	Iowa	-93.488488	41.505696	green_space	Yes and not conflicting	fair	naturally_occurring	NA	DesMoines	NA	NA	NA	NA	NA	NA	NA	NA	NA	NA	NA	NA	NA
56743	8/14/2013	inventory_date	Red maple	Acer rubrum	Carlisle	Iowa	-93.49084867	41.48979133	green_space	No lines	fair	naturally_occurring	15.24 to 30.48 cm	DesMoines	NA	NA	NA	NA	NA	NA	NA	NA	NA	NA	NA	NA	NA
56744	8/14/2013	inventory_date	Littleleaf linden	Tilia cordata	Carlisle	Iowa	-93.48937367	41.48896133	green_space	No lines	poor	introduced	30.48 to 45.72 cm	DesMoines	NA	NA	NA	NA	NA	NA	NA	NA	NA	NA	NA	NA	NA
56745	8/14/2013	inventory_date	Ash	Fraxinus	Carlisle	Iowa	-93.49116967	41.491321	no_info	No lines	poor	no_info	60.96 to 76.2 cm	DesMoines	NA	NA	NA	NA	NA	NA	NA	NA	NA	NA	NA	NA	NA
56797	8/28/2012	inventory_date	Siberian elm	Ulmus pumila	Van Meter	Iowa	-93.95775233	41.53408533	green_space	No lines	good	introduced	60.96 to 76.2 cm	DesMoines	NA	NA	NA	NA	NA	NA	NA	NA	NA	NA	NA	NA	NA
56798	8/28/2012	inventory_date	Sugar maple	Acer saccharum	Van Meter	Iowa	-93.956198	41.53295	green_space	No lines	fair	naturally_occurring	45.72 to 60.96 cm	DesMoines	NA	NA	NA	NA	NA	NA	NA	NA	NA	NA	NA	NA	NA
57037	8/28/2012	inventory_date	Sugar maple	Acer saccharum	Van Meter	Iowa	-93.95804833	41.532997	green_space	No lines	good	naturally_occurring	45.72 to 60.96 cm	DesMoines	NA	NA	NA	NA	NA	NA	NA	NA	NA	NA	NA	NA	NA
57038	8/28/2012	inventory_date	Norway maple	Acer platanoides	Van Meter	Iowa	-93.95620567	41.532064	green_space	No lines	fair	introduced	60.96 to 76.2 cm	DesMoines	NA	NA	NA	NA	NA	NA	NA	NA	NA	NA	NA	NA	NA
57039	9/7/2012	inventory_date	Northern hackberry	Celtis occidentalis	Bayard	Iowa	-94.55946133	41.849927	green_space	No lines	good	naturally_occurring	60.96 to 76.2 cm	DesMoines	NA	NA	NA	NA	NA	NA	NA	NA	NA	NA	NA	NA	NA
57040	9/7/2012	inventory_date	American basswood	Tilia americana	Bayard	Iowa	-94.55988367	41.855557	green_space	No lines	fair	naturally_occurring	NA	DesMoines	NA	NA	NA	NA	NA	NA	NA	NA	NA	NA	NA	NA	NA
57041	9/7/2012	inventory_date	NA	NA	Bayard	Iowa	-94.55808033	41.854739	green_space	No lines	good	no_info	45.72 to 60.96 cm	DesMoines	NA	NA	NA	NA	NA	NA	NA	NA	NA	NA	NA	NA	NA
57042	9/7/2012	inventory_date	Silver maple	Acer saccharinum	Bayard	Iowa	-94.55928233	41.850644	green_space	Yes and not conflicting	good	naturally_occurring	45.72 to 60.96 cm	DesMoines	NA	NA	NA	NA	NA	NA	NA	NA	NA	NA	NA	NA	NA
57043	9/7/2012	inventory_date	Sugar maple	Acer saccharum	Bayard	Iowa	-94.55927767	41.85167833	green_space	No lines	poor	naturally_occurring	NA	DesMoines	NA	NA	NA	NA	NA	NA	NA	NA	NA	NA	NA	NA	NA
57044	9/28/2012	inventory_date	Green ash	Fraxinus pennsylvanica	Earlham	Iowa	-94.123684	41.49456767	green_space	Yes and not conflicting	good	naturally_occurring	30.48 to 45.72 cm	DesMoines	NA	NA	NA	NA	NA	NA	NA	NA	NA	NA	NA	NA	NA
57045	10/1/2012	inventory_date	Apple	Malus	Earlham	Iowa	-94.123195	41.49797833	green_space	Yes and not conflicting	good	no_info	0 to 15.24 cm	DesMoines	NA	NA	NA	NA	NA	NA	NA	NA	NA	NA	NA	NA	NA
57046	9/20/2012	inventory_date	Norway maple	Acer platanoides	Earlham	Iowa	-94.118697	41.49240733	green_space	No lines	fair	introduced	30.48 to 45.72 cm	DesMoines	NA	NA	NA	NA	NA	NA	NA	NA	NA	NA	NA	NA	NA
57047	9/20/2012	inventory_date	Red maple	Acer rubrum	Earlham	Iowa	-94.117746	41.49272267	green_space	No lines	good	naturally_occurring	60.96 to 76.2 cm	DesMoines	NA	NA	NA	NA	NA	NA	NA	NA	NA	NA	NA	NA	NA
57048	9/28/2012	inventory_date	Silver maple	Acer saccharinum	Earlham	Iowa	-94.12156667	41.49509067	green_space	No lines	good	naturally_occurring	30.48 to 45.72 cm	DesMoines	NA	NA	NA	NA	NA	NA	NA	NA	NA	NA	NA	NA	NA
57049	9/28/2012	inventory_date	Sugar maple	Acer saccharum	Earlham	Iowa	-94.12160933	41.49487667	green_space	Yes and not conflicting	good	naturally_occurring	60.96 to 76.2 cm	DesMoines	NA	NA	NA	NA	NA	NA	NA	NA	NA	NA	NA	NA	NA
57050	9/27/2012	inventory_date	Littleleaf linden	Tilia cordata	Earlham	Iowa	-94.12137067	41.493243	green_space	No lines	good	introduced	30.48 to 45.72 cm	DesMoines	NA	NA	NA	NA	NA	NA	NA	NA	NA	NA	NA	NA	NA
57051	9/27/2012	inventory_date	Silver maple	Acer saccharinum	Earlham	Iowa	-94.12017733	41.49503233	green_space	No lines	good	naturally_occurring	45.72 to 60.96 cm	DesMoines	NA	NA	NA	NA	NA	NA	NA	NA	NA	NA	NA	NA	NA
57052	10/1/2012	inventory_date	Apple	Malus	Earlham	Iowa	-94.12521867	41.49264867	green_space	No lines	good	no_info	0 to 15.24 cm	DesMoines	NA	NA	NA	NA	NA	NA	NA	NA	NA	NA	NA	NA	NA
57053	9/20/2012	inventory_date	Northern hackberry	Celtis occidentalis	Earlham	Iowa	-94.11883167	41.494777	green_space	No lines	poor	naturally_occurring	NA	DesMoines	NA	NA	NA	NA	NA	NA	NA	NA	NA	NA	NA	NA	NA
57054	10/1/2012	inventory_date	Apple	Malus	Earlham	Iowa	-94.125333	41.49264667	green_space	No lines	fair	no_info	15.24 to 30.48 cm	DesMoines	NA	NA	NA	NA	NA	NA	NA	NA	NA	NA	NA	NA	NA
57055	10/1/2012	inventory_date	Apple	Malus	Earlham	Iowa	-94.12572333	41.49625367	green_space	No lines	good	no_info	0 to 15.24 cm	DesMoines	NA	NA	NA	NA	NA	NA	NA	NA	NA	NA	NA	NA	NA
57056	9/24/2012	inventory_date	Silver maple	Acer saccharinum	Earlham	Iowa	-94.118978	41.49155867	green_space	No lines	good	naturally_occurring	NA	DesMoines	NA	NA	NA	NA	NA	NA	NA	NA	NA	NA	NA	NA	NA
57057	9/28/2012	inventory_date	White ash	Fraxinus americana	Earlham	Iowa	-94.12579333	41.492798	green_space	No lines	good	naturally_occurring	15.24 to 30.48 cm	DesMoines	NA	NA	NA	NA	NA	NA	NA	NA	NA	NA	NA	NA	NA
57058	10/1/2012	inventory_date	Apple	Malus	Earlham	Iowa	-94.126593	41.496055	green_space	Yes and not conflicting	good	no_info	15.24 to 30.48 cm	DesMoines	NA	NA	NA	NA	NA	NA	NA	NA	NA	NA	NA	NA	NA
57059	9/24/2012	inventory_date	Sugar maple	Acer saccharum	Earlham	Iowa	-94.11804067	41.491519	green_space	No lines	fair	naturally_occurring	more than 76.2 cm	DesMoines	NA	NA	NA	NA	NA	NA	NA	NA	NA	NA	NA	NA	NA
57060	9/19/2012	inventory_date	Sugar maple	Acer saccharum	Earlham	Iowa	-94.11661333	41.49160233	green_space	No lines	good	naturally_occurring	30.48 to 45.72 cm	DesMoines	NA	NA	NA	NA	NA	NA	NA	NA	NA	NA	NA	NA	NA
57061	9/28/2012	inventory_date	Apple	Malus	Earlham	Iowa	-94.12901367	41.49609467	green_space	Yes and not conflicting	good	no_info	0 to 15.24 cm	DesMoines	NA	NA	NA	NA	NA	NA	NA	NA	NA	NA	NA	NA	NA
57062	9/24/2012	inventory_date	Apple	Malus	Earlham	Iowa	-94.119124	41.49171833	green_space	Yes and conflicting	good	no_info	0 to 15.24 cm	DesMoines	NA	NA	NA	NA	NA	NA	NA	NA	NA	NA	NA	NA	NA
57063	9/28/2012	inventory_date	Norway maple	Acer platanoides	Earlham	Iowa	-94.122923	41.495929	green_space	Yes and not conflicting	good	introduced	30.48 to 45.72 cm	DesMoines	NA	NA	NA	NA	NA	NA	NA	NA	NA	NA	NA	NA	NA
57064	9/28/2012	inventory_date	Northern hackberry	Celtis occidentalis	Earlham	Iowa	-94.12455567	41.49432133	green_space	Yes and not conflicting	good	naturally_occurring	60.96 to 76.2 cm	DesMoines	NA	NA	NA	NA	NA	NA	NA	NA	NA	NA	NA	NA	NA
57065	9/24/2012	inventory_date	Apple	Malus	Earlham	Iowa	-94.11898433	41.49179833	green_space	Yes and conflicting	good	no_info	0 to 15.24 cm	DesMoines	NA	NA	NA	NA	NA	NA	NA	NA	NA	NA	NA	NA	NA
57066	9/24/2012	inventory_date	Northern hackberry	Celtis occidentalis	Earlham	Iowa	-94.11888133	41.49273567	green_space	No lines	good	naturally_occurring	more than 76.2 cm	DesMoines	NA	NA	NA	NA	NA	NA	NA	NA	NA	NA	NA	NA	NA
57067	9/19/2012	inventory_date	Sugar maple	Acer saccharum	Earlham	Iowa	-94.121612	41.49090667	green_space	No lines	fair	naturally_occurring	more than 76.2 cm	DesMoines	NA	NA	NA	NA	NA	NA	NA	NA	NA	NA	NA	NA	NA
57068	9/19/2012	inventory_date	Northern hackberry	Celtis occidentalis	Earlham	Iowa	-94.12477867	41.490188	green_space	No lines	fair	naturally_occurring	more than 76.2 cm	DesMoines	NA	NA	NA	NA	NA	NA	NA	NA	NA	NA	NA	NA	NA
57069	9/19/2012	inventory_date	Red maple	Acer rubrum	Earlham	Iowa	-94.12159633	41.49144767	green_space	No lines	good	naturally_occurring	15.24 to 30.48 cm	DesMoines	NA	NA	NA	NA	NA	NA	NA	NA	NA	NA	NA	NA	NA
57070	9/28/2012	inventory_date	Red maple	Acer rubrum	Earlham	Iowa	-94.12309333	41.495038	green_space	No lines	fair	naturally_occurring	0 to 15.24 cm	DesMoines	NA	NA	NA	NA	NA	NA	NA	NA	NA	NA	NA	NA	NA
57071	10/1/2012	inventory_date	Norway maple	Acer platanoides	Earlham	Iowa	-94.12455233	41.49252367	green_space	Yes and conflicting	good	introduced	45.72 to 60.96 cm	DesMoines	NA	NA	NA	NA	NA	NA	NA	NA	NA	NA	NA	NA	NA
57072	9/27/2012	inventory_date	Silver maple	Acer saccharinum	Earlham	Iowa	-94.12018633	41.49378234	green_space	No lines	fair	naturally_occurring	more than 76.2 cm	DesMoines	NA	NA	NA	NA	NA	NA	NA	NA	NA	NA	NA	NA	NA
57073	9/28/2012	inventory_date	Pear	Pyrus	Earlham	Iowa	-94.128435	41.49610333	green_space	Yes and not conflicting	good	no_info	0 to 15.24 cm	DesMoines	NA	NA	NA	NA	NA	NA	NA	NA	NA	NA	NA	NA	NA
57074	9/27/2012	inventory_date	Bur oak	Quercus macrocarpa	Earlham	Iowa	-94.11961767	41.49364033	green_space	No lines	good	naturally_occurring	60.96 to 76.2 cm	DesMoines	NA	NA	NA	NA	NA	NA	NA	NA	NA	NA	NA	NA	NA
57480	10/1/2013	inventory_date	Red maple	Acer rubrum	Dallas Center	Iowa	-93.96649634	41.68320167	green_space	No lines	good	naturally_occurring	30.48 to 45.72 cm	DesMoines	NA	NA	NA	NA	NA	NA	NA	NA	NA	NA	NA	NA	NA
57481	9/30/2013	inventory_date	Apple	Malus	Dallas Center	Iowa	-93.96236933	41.68037133	green_space	Yes and not conflicting	good	no_info	15.24 to 30.48 cm	DesMoines	NA	NA	NA	NA	NA	NA	NA	NA	NA	NA	NA	NA	NA
57482	9/27/2013	inventory_date	Sugar maple	Acer saccharum	Dallas Center	Iowa	-93.96259633	41.68544733	green_space	Yes and not conflicting	good	naturally_occurring	45.72 to 60.96 cm	DesMoines	NA	NA	NA	NA	NA	NA	NA	NA	NA	NA	NA	NA	NA
57483	10/1/2013	inventory_date	Swamp white oak	Quercus bicolor	Dallas Center	Iowa	-93.96487933	41.68428633	green_space	No lines	good	naturally_occurring	0 to 15.24 cm	DesMoines	NA	NA	NA	NA	NA	NA	NA	NA	NA	NA	NA	NA	NA
57484	10/1/2013	inventory_date	Green ash	Fraxinus pennsylvanica	Dallas Center	Iowa	-93.96389333	41.68139434	green_space	No lines	poor	naturally_occurring	45.72 to 60.96 cm	DesMoines	NA	NA	NA	NA	NA	NA	NA	NA	NA	NA	NA	NA	NA
57485	10/1/2013	inventory_date	American sycamore	Platanus occidentalis	Dallas Center	Iowa	-93.966827	41.68425767	green_space	Yes and conflicting	good	naturally_occurring	more than 76.2 cm	DesMoines	NA	NA	NA	NA	NA	NA	NA	NA	NA	NA	NA	NA	NA
57486	10/2/2013	inventory_date	Pin oak	Quercus palustris	Dallas Center	Iowa	-93.95707533	41.68447	green_space	No lines	good	naturally_occurring	15.24 to 30.48 cm	DesMoines	NA	NA	NA	NA	NA	NA	NA	NA	NA	NA	NA	NA	NA
57487	10/2/2013	inventory_date	Red pine	Pinus resinosa	Dallas Center	Iowa	-93.95588133	41.68640267	green_space	No lines	dead/dying	naturally_occurring	30.48 to 45.72 cm	DesMoines	NA	NA	NA	NA	NA	NA	NA	NA	NA	NA	NA	NA	NA
57488	10/1/2013	inventory_date	Norway maple	Acer platanoides	Dallas Center	Iowa	-93.96408933	41.68446467	green_space	No lines	good	introduced	30.48 to 45.72 cm	DesMoines	NA	NA	NA	NA	NA	NA	NA	NA	NA	NA	NA	NA	NA
57489	10/1/2013	inventory_date	Green ash	Fraxinus pennsylvanica	Dallas Center	Iowa	-93.96238133	41.68202667	green_space	No lines	fair	naturally_occurring	60.96 to 76.2 cm	DesMoines	NA	NA	NA	NA	NA	NA	NA	NA	NA	NA	NA	NA	NA
57490	10/1/2013	inventory_date	Norway maple	Acer platanoides	Dallas Center	Iowa	-93.96459933	41.68227067	green_space	No lines	good	introduced	15.24 to 30.48 cm	DesMoines	NA	NA	NA	NA	NA	NA	NA	NA	NA	NA	NA	NA	NA
57491	9/30/2013	inventory_date	Silver maple	Acer saccharinum	Dallas Center	Iowa	-93.96542667	41.68527667	green_space	No lines	good	naturally_occurring	60.96 to 76.2 cm	DesMoines	NA	NA	NA	NA	NA	NA	NA	NA	NA	NA	NA	NA	NA
57492	9/30/2013	inventory_date	Norway maple	Acer platanoides	Dallas Center	Iowa	-93.96686033	41.68520667	green_space	Yes and conflicting	good	introduced	30.48 to 45.72 cm	DesMoines	NA	NA	NA	NA	NA	NA	NA	NA	NA	NA	NA	NA	NA
57493	10/1/2013	inventory_date	Swamp white oak	Quercus bicolor	Dallas Center	Iowa	-93.963985	41.684283	green_space	No lines	good	naturally_occurring	15.24 to 30.48 cm	DesMoines	NA	NA	NA	NA	NA	NA	NA	NA	NA	NA	NA	NA	NA
57494	10/1/2013	inventory_date	Sugar maple	Acer saccharum	Dallas Center	Iowa	-93.962569	41.681697	green_space	Yes and conflicting	good	naturally_occurring	60.96 to 76.2 cm	DesMoines	NA	NA	NA	NA	NA	NA	NA	NA	NA	NA	NA	NA	NA
57495	10/2/2013	inventory_date	Spruce	Picea	Dallas Center	Iowa	-93.95774634	41.68426267	green_space	No lines	good	no_info	0 to 15.24 cm	DesMoines	NA	NA	NA	NA	NA	NA	NA	NA	NA	NA	NA	NA	NA
57496	10/1/2013	inventory_date	Silver maple	Acer saccharinum	Dallas Center	Iowa	-93.964747	41.68320167	green_space	No lines	fair	naturally_occurring	more than 76.2 cm	DesMoines	NA	NA	NA	NA	NA	NA	NA	NA	NA	NA	NA	NA	NA
57739	10/1/2013	inventory_date	Silver maple	Acer saccharinum	Dallas Center	Iowa	-93.96527467	41.68144967	green_space	No lines	good	naturally_occurring	NA	DesMoines	NA	NA	NA	NA	NA	NA	NA	NA	NA	NA	NA	NA	NA
57740	9/30/2013	inventory_date	Pear	Pyrus	Dallas Center	Iowa	-93.96674833	41.685292	green_space	No lines	good	no_info	0 to 15.24 cm	DesMoines	NA	NA	NA	NA	NA	NA	NA	NA	NA	NA	NA	NA	NA
57741	10/1/2013	inventory_date	Silver maple	Acer saccharinum	Dallas Center	Iowa	-93.965031	41.68257567	green_space	No lines	good	naturally_occurring	more than 76.2 cm	DesMoines	NA	NA	NA	NA	NA	NA	NA	NA	NA	NA	NA	NA	NA
57742	9/30/2013	inventory_date	Silver maple	Acer saccharinum	Dallas Center	Iowa	-93.96523467	41.68646167	green_space	No lines	fair	naturally_occurring	60.96 to 76.2 cm	DesMoines	NA	NA	NA	NA	NA	NA	NA	NA	NA	NA	NA	NA	NA
57743	10/2/2013	inventory_date	Green ash	Fraxinus pennsylvanica	Dallas Center	Iowa	-93.96207567	41.682446	green_space	No lines	good	naturally_occurring	30.48 to 45.72 cm	DesMoines	NA	NA	NA	NA	NA	NA	NA	NA	NA	NA	NA	NA	NA
57744	10/1/2013	inventory_date	Norway maple	Acer platanoides	Dallas Center	Iowa	-93.96360433	41.68142967	green_space	No lines	fair	introduced	45.72 to 60.96 cm	DesMoines	NA	NA	NA	NA	NA	NA	NA	NA	NA	NA	NA	NA	NA
57745	10/1/2013	inventory_date	Sugar maple	Acer saccharum	Dallas Center	Iowa	-93.96242033	41.68345233	green_space	No lines	good	naturally_occurring	45.72 to 60.96 cm	DesMoines	NA	NA	NA	NA	NA	NA	NA	NA	NA	NA	NA	NA	NA
57746	10/1/2013	inventory_date	Swamp white oak	Quercus bicolor	Dallas Center	Iowa	-93.96440867	41.68429033	green_space	No lines	good	naturally_occurring	15.24 to 30.48 cm	DesMoines	NA	NA	NA	NA	NA	NA	NA	NA	NA	NA	NA	NA	NA
57747	10/1/2013	inventory_date	Sugar maple	Acer saccharum	Dallas Center	Iowa	-93.96299767	41.682348	green_space	Yes and not conflicting	poor	naturally_occurring	45.72 to 60.96 cm	DesMoines	NA	NA	NA	NA	NA	NA	NA	NA	NA	NA	NA	NA	NA
57748	10/1/2013	inventory_date	Norway maple	Acer platanoides	Dallas Center	Iowa	-93.96448967	41.682271	green_space	No lines	good	introduced	45.72 to 60.96 cm	DesMoines	NA	NA	NA	NA	NA	NA	NA	NA	NA	NA	NA	NA	NA
57749	10/1/2013	inventory_date	Norway maple	Acer platanoides	Dallas Center	Iowa	-93.962364	41.681946	green_space	No lines	good	introduced	0 to 15.24 cm	DesMoines	NA	NA	NA	NA	NA	NA	NA	NA	NA	NA	NA	NA	NA
57750	10/1/2013	inventory_date	Red maple	Acer rubrum	Dallas Center	Iowa	-93.963908	41.68242867	green_space	No lines	good	naturally_occurring	0 to 15.24 cm	DesMoines	NA	NA	NA	NA	NA	NA	NA	NA	NA	NA	NA	NA	NA
57849	9/27/2012	inventory_date	Sugar maple	Acer saccharum	Earlham	Iowa	-94.120161	41.494825	green_space	No lines	poor	naturally_occurring	45.72 to 60.96 cm	DesMoines	NA	NA	NA	NA	NA	NA	NA	NA	NA	NA	NA	NA	NA
57850	9/19/2012	inventory_date	Sugar maple	Acer saccharum	Earlham	Iowa	-94.116907	41.49160267	green_space	No lines	good	naturally_occurring	30.48 to 45.72 cm	DesMoines	NA	NA	NA	NA	NA	NA	NA	NA	NA	NA	NA	NA	NA
57851	10/1/2012	inventory_date	Apple	Malus	Earlham	Iowa	-94.12463733	41.49762833	green_space	No lines	good	no_info	0 to 15.24 cm	DesMoines	NA	NA	NA	NA	NA	NA	NA	NA	NA	NA	NA	NA	NA
57852	9/19/2012	inventory_date	Eastern red cedar	Juniperus virginiana	Earlham	Iowa	-94.12519933	41.490135	green_space	No lines	good	naturally_occurring	0 to 15.24 cm	DesMoines	NA	NA	NA	NA	NA	NA	NA	NA	NA	NA	NA	NA	NA
57853	3/12/2012	inventory_date	Catalpa	Catalpa	Mitchellville	Iowa	-93.359559	41.668533	green_space	No lines	good	no_info	45.72 to 60.96 cm	DesMoines	NA	NA	NA	NA	NA	NA	NA	NA	NA	NA	NA	NA	NA
57854	3/12/2012	inventory_date	White ash	Fraxinus americana	Mitchellville	Iowa	-93.35996967	41.66857433	green_space	No lines	fair	naturally_occurring	more than 76.2 cm	DesMoines	NA	NA	NA	NA	NA	NA	NA	NA	NA	NA	NA	NA	NA
57855	3/12/2012	inventory_date	NA	NA	Mitchellville	Iowa	-93.36172533	41.66853933	green_space	No lines	fair	no_info	15.24 to 30.48 cm	DesMoines	NA	NA	NA	NA	NA	NA	NA	NA	NA	NA	NA	NA	NA
57856	3/12/2012	inventory_date	Green ash	Fraxinus pennsylvanica	Mitchellville	Iowa	-93.35959833	41.66872167	green_space	No lines	good	naturally_occurring	30.48 to 45.72 cm	DesMoines	NA	NA	NA	NA	NA	NA	NA	NA	NA	NA	NA	NA	NA
57857	3/12/2012	inventory_date	Green ash	Fraxinus pennsylvanica	Mitchellville	Iowa	-93.35790667	41.66762533	built_environment	Yes and not conflicting	good	naturally_occurring	30.48 to 45.72 cm	DesMoines	NA	NA	NA	NA	NA	NA	NA	NA	NA	NA	NA	NA	NA
57858	3/12/2012	inventory_date	Black walnut	Juglans nigra	Mitchellville	Iowa	-93.36763367	41.67190867	green_space	Yes and conflicting	good	naturally_occurring	30.48 to 45.72 cm	DesMoines	NA	NA	NA	NA	NA	NA	NA	NA	NA	NA	NA	NA	NA
57859	3/12/2012	inventory_date	Northern hackberry	Celtis occidentalis	Mitchellville	Iowa	-93.36455033	41.669868	green_space	Yes and not conflicting	poor	naturally_occurring	45.72 to 60.96 cm	DesMoines	NA	NA	NA	NA	NA	NA	NA	NA	NA	NA	NA	NA	NA
57860	3/12/2012	inventory_date	Red maple	Acer rubrum	Mitchellville	Iowa	-93.35184233	41.67367067	green_space	No lines	fair	naturally_occurring	0 to 15.24 cm	DesMoines	NA	NA	NA	NA	NA	NA	NA	NA	NA	NA	NA	NA	NA
57862	3/12/2012	inventory_date	Sugar maple	Acer saccharum	Mitchellville	Iowa	-93.36050833	41.67002333	green_space	No lines	fair	naturally_occurring	15.24 to 30.48 cm	DesMoines	NA	NA	NA	NA	NA	NA	NA	NA	NA	NA	NA	NA	NA
57863	3/12/2012	inventory_date	Pin oak	Quercus palustris	Mitchellville	Iowa	-93.351007	41.668817	green_space	No lines	good	naturally_occurring	60.96 to 76.2 cm	DesMoines	NA	NA	NA	NA	NA	NA	NA	NA	NA	NA	NA	NA	NA
57864	3/12/2012	inventory_date	Northern hackberry	Celtis occidentalis	Mitchellville	Iowa	-93.35152433	41.66911867	green_space	No lines	fair	naturally_occurring	45.72 to 60.96 cm	DesMoines	NA	NA	NA	NA	NA	NA	NA	NA	NA	NA	NA	NA	NA
57865	3/12/2012	inventory_date	Ash	Fraxinus	Mitchellville	Iowa	-93.35905767	41.67106167	green_space	No lines	good	no_info	30.48 to 45.72 cm	DesMoines	NA	NA	NA	NA	NA	NA	NA	NA	NA	NA	NA	NA	NA
57866	9/29/2012	inventory_date	Norway maple	Acer platanoides	Mitchellville	Iowa	-93.355392	41.66987667	green_space	No lines	poor	introduced	more than 76.2 cm	DesMoines	NA	NA	NA	NA	NA	NA	NA	NA	NA	NA	NA	NA	NA
58195	10/8/2013	inventory_date	Norway maple	Acer platanoides	Guthrie Center	Iowa	-94.49472867	41.67830233	green_space	No lines	good	introduced	60.96 to 76.2 cm	DesMoines	NA	NA	NA	NA	NA	NA	NA	NA	NA	NA	NA	NA	NA
58196	10/7/2013	inventory_date	Green ash	Fraxinus pennsylvanica	Guthrie Center	Iowa	-94.503357	41.67511233	green_space	Yes and not conflicting	good	naturally_occurring	45.72 to 60.96 cm	DesMoines	NA	NA	NA	NA	NA	NA	NA	NA	NA	NA	NA	NA	NA
58197	10/7/2013	inventory_date	Sugar maple	Acer saccharum	Guthrie Center	Iowa	-94.49538733	41.68007733	green_space	No lines	good	naturally_occurring	60.96 to 76.2 cm	DesMoines	NA	NA	NA	NA	NA	NA	NA	NA	NA	NA	NA	NA	NA
58198	10/8/2013	inventory_date	Green ash	Fraxinus pennsylvanica	Guthrie Center	Iowa	-94.49438066	41.67796667	green_space	Yes and not conflicting	fair	naturally_occurring	more than 76.2 cm	DesMoines	NA	NA	NA	NA	NA	NA	NA	NA	NA	NA	NA	NA	NA
58199	10/7/2013	inventory_date	Sugar maple	Acer saccharum	Guthrie Center	Iowa	-94.50248867	41.67971434	green_space	Yes and conflicting	good	naturally_occurring	30.48 to 45.72 cm	DesMoines	NA	NA	NA	NA	NA	NA	NA	NA	NA	NA	NA	NA	NA
58200	10/8/2013	inventory_date	Northern hackberry	Celtis occidentalis	Guthrie Center	Iowa	-94.50338633	41.67982534	green_space	No lines	poor	naturally_occurring	45.72 to 60.96 cm	DesMoines	NA	NA	NA	NA	NA	NA	NA	NA	NA	NA	NA	NA	NA
58201	10/7/2013	inventory_date	Sugar maple	Acer saccharum	Guthrie Center	Iowa	-94.49523767	41.68004433	green_space	No lines	fair	naturally_occurring	60.96 to 76.2 cm	DesMoines	NA	NA	NA	NA	NA	NA	NA	NA	NA	NA	NA	NA	NA
58202	10/7/2013	inventory_date	Eastern red cedar	Juniperus virginiana	Guthrie Center	Iowa	-94.494282	41.68209533	green_space	No lines	good	naturally_occurring	30.48 to 45.72 cm	DesMoines	NA	NA	NA	NA	NA	NA	NA	NA	NA	NA	NA	NA	NA
58203	10/8/2013	inventory_date	Sugar maple	Acer saccharum	Guthrie Center	Iowa	-94.50185333	41.67921867	green_space	No lines	good	naturally_occurring	60.96 to 76.2 cm	DesMoines	NA	NA	NA	NA	NA	NA	NA	NA	NA	NA	NA	NA	NA
58204	10/7/2013	inventory_date	Green ash	Fraxinus pennsylvanica	Guthrie Center	Iowa	-94.49425533	41.681532	green_space	No lines	good	naturally_occurring	60.96 to 76.2 cm	DesMoines	NA	NA	NA	NA	NA	NA	NA	NA	NA	NA	NA	NA	NA
58205	10/7/2013	inventory_date	Northern hackberry	Celtis occidentalis	Guthrie Center	Iowa	-94.497462	41.67623967	green_space	Yes and not conflicting	good	naturally_occurring	more than 76.2 cm	DesMoines	NA	NA	NA	NA	NA	NA	NA	NA	NA	NA	NA	NA	NA
58261	10/8/2013	inventory_date	Black walnut	Juglans nigra	Guthrie Center	Iowa	-94.50449733	41.68166167	green_space	No lines	good	naturally_occurring	0 to 15.24 cm	DesMoines	NA	NA	NA	NA	NA	NA	NA	NA	NA	NA	NA	NA	NA
58262	10/8/2013	inventory_date	Green ash	Fraxinus pennsylvanica	Guthrie Center	Iowa	-94.50578967	41.68274367	green_space	Yes and not conflicting	good	naturally_occurring	45.72 to 60.96 cm	DesMoines	NA	NA	NA	NA	NA	NA	NA	NA	NA	NA	NA	NA	NA
58263	10/8/2013	inventory_date	Apple	Malus	Guthrie Center	Iowa	-94.500631	41.67922633	green_space	No lines	good	no_info	0 to 15.24 cm	DesMoines	NA	NA	NA	NA	NA	NA	NA	NA	NA	NA	NA	NA	NA
58264	10/8/2013	inventory_date	Green ash	Fraxinus pennsylvanica	Guthrie Center	Iowa	-94.50447967	41.67937267	green_space	No lines	good	naturally_occurring	45.72 to 60.96 cm	DesMoines	NA	NA	NA	NA	NA	NA	NA	NA	NA	NA	NA	NA	NA
58274	10/17/2013	inventory_date	Pear	Pyrus	Polk City	Iowa	-93.703546	41.761693	green_space	No lines	good	no_info	0 to 15.24 cm	DesMoines	NA	NA	NA	NA	NA	NA	NA	NA	NA	NA	NA	NA	NA
58275	10/17/2013	inventory_date	Northern red oak	Quercus rubra	Polk City	Iowa	-93.71010333	41.76143333	green_space	No lines	good	naturally_occurring	0 to 15.24 cm	DesMoines	NA	NA	NA	NA	NA	NA	NA	NA	NA	NA	NA	NA	NA
58276	10/15/2013	inventory_date	Apple	Malus	Polk City	Iowa	-93.72389067	41.775634	green_space	No lines	good	no_info	0 to 15.24 cm	DesMoines	NA	NA	NA	NA	NA	NA	NA	NA	NA	NA	NA	NA	NA
58277	10/15/2013	inventory_date	Apple	Malus	Polk City	Iowa	-93.72490933	41.77811333	green_space	Yes and not conflicting	good	no_info	0 to 15.24 cm	DesMoines	NA	NA	NA	NA	NA	NA	NA	NA	NA	NA	NA	NA	NA
58278	10/15/2013	inventory_date	Pear	Pyrus	Polk City	Iowa	-93.72529233	41.773852	green_space	No lines	good	no_info	15.24 to 30.48 cm	DesMoines	NA	NA	NA	NA	NA	NA	NA	NA	NA	NA	NA	NA	NA
58279	10/15/2013	inventory_date	Apple	Malus	Polk City	Iowa	-93.72319867	41.77627533	green_space	No lines	good	no_info	0 to 15.24 cm	DesMoines	NA	NA	NA	NA	NA	NA	NA	NA	NA	NA	NA	NA	NA
58280	9/29/2012	inventory_date	NA	NA	Mitchellville	Iowa	-93.35202767	41.66968433	green_space	Yes and not conflicting	good	no_info	45.72 to 60.96 cm	DesMoines	NA	NA	NA	NA	NA	NA	NA	NA	NA	NA	NA	NA	NA
58281	9/29/2012	inventory_date	Silver maple	Acer saccharinum	Mitchellville	Iowa	-93.35405467	41.66985767	green_space	No lines	fair	naturally_occurring	more than 76.2 cm	DesMoines	NA	NA	NA	NA	NA	NA	NA	NA	NA	NA	NA	NA	NA
58282	9/29/2012	inventory_date	Silver maple	Acer saccharinum	Mitchellville	Iowa	-93.35456567	41.66794233	green_space	Yes and not conflicting	good	naturally_occurring	more than 76.2 cm	DesMoines	NA	NA	NA	NA	NA	NA	NA	NA	NA	NA	NA	NA	NA
58283	9/29/2012	inventory_date	Silver maple	Acer saccharinum	Mitchellville	Iowa	-93.35465967	41.66846333	green_space	No lines	fair	naturally_occurring	45.72 to 60.96 cm	DesMoines	NA	NA	NA	NA	NA	NA	NA	NA	NA	NA	NA	NA	NA
58284	10/5/2012	inventory_date	White ash	Fraxinus americana	Panora	Iowa	-94.364191	41.68979267	green_space	No lines	good	naturally_occurring	30.48 to 45.72 cm	DesMoines	NA	NA	NA	NA	NA	NA	NA	NA	NA	NA	NA	NA	NA
58285	10/3/2012	inventory_date	Norway maple	Acer platanoides	Panora	Iowa	-94.36296133	41.69318867	green_space	No lines	good	introduced	0 to 15.24 cm	DesMoines	NA	NA	NA	NA	NA	NA	NA	NA	NA	NA	NA	NA	NA
58286	10/3/2012	inventory_date	Apple	Malus	Panora	Iowa	-94.36103133	41.695207	green_space	No lines	good	no_info	0 to 15.24 cm	DesMoines	NA	NA	NA	NA	NA	NA	NA	NA	NA	NA	NA	NA	NA
58287	10/8/2012	inventory_date	Boxelder	Acer negundo	Panora	Iowa	-94.36310233	41.69392767	green_space	No lines	good	naturally_occurring	45.72 to 60.96 cm	DesMoines	NA	NA	NA	NA	NA	NA	NA	NA	NA	NA	NA	NA	NA
58288	10/8/2012	inventory_date	Red maple	Acer rubrum	Panora	Iowa	-94.365346	41.69289233	green_space	No lines	fair	naturally_occurring	30.48 to 45.72 cm	DesMoines	NA	NA	NA	NA	NA	NA	NA	NA	NA	NA	NA	NA	NA
58289	10/3/2012	inventory_date	Boxelder	Acer negundo	Panora	Iowa	-94.36298067	41.693628	green_space	No lines	poor	naturally_occurring	45.72 to 60.96 cm	DesMoines	NA	NA	NA	NA	NA	NA	NA	NA	NA	NA	NA	NA	NA
58290	10/5/2012	inventory_date	Sugar maple	Acer saccharum	Panora	Iowa	-94.36958	41.68948433	green_space	Yes and not conflicting	good	naturally_occurring	more than 76.2 cm	DesMoines	NA	NA	NA	NA	NA	NA	NA	NA	NA	NA	NA	NA	NA
58291	10/5/2012	inventory_date	Sugar maple	Acer saccharum	Panora	Iowa	-94.36413033	41.68957967	green_space	No lines	good	naturally_occurring	15.24 to 30.48 cm	DesMoines	NA	NA	NA	NA	NA	NA	NA	NA	NA	NA	NA	NA	NA
58292	10/5/2012	inventory_date	Green ash	Fraxinus pennsylvanica	Panora	Iowa	-94.37024367	41.68945867	green_space	No lines	good	naturally_occurring	15.24 to 30.48 cm	DesMoines	NA	NA	NA	NA	NA	NA	NA	NA	NA	NA	NA	NA	NA
58293	10/5/2012	inventory_date	Sugar maple	Acer saccharum	Panora	Iowa	-94.36909867	41.689527	green_space	No lines	good	naturally_occurring	60.96 to 76.2 cm	DesMoines	NA	NA	NA	NA	NA	NA	NA	NA	NA	NA	NA	NA	NA
58294	10/5/2012	inventory_date	Silver maple	Acer saccharinum	Panora	Iowa	-94.36748933	41.69064133	green_space	No lines	good	naturally_occurring	60.96 to 76.2 cm	DesMoines	NA	NA	NA	NA	NA	NA	NA	NA	NA	NA	NA	NA	NA
58295	10/5/2012	inventory_date	Green ash	Fraxinus pennsylvanica	Panora	Iowa	-94.36772467	41.69040167	green_space	No lines	good	naturally_occurring	30.48 to 45.72 cm	DesMoines	NA	NA	NA	NA	NA	NA	NA	NA	NA	NA	NA	NA	NA
58296	10/5/2012	inventory_date	Sugar maple	Acer saccharum	Panora	Iowa	-94.367281	41.68908067	green_space	No lines	fair	naturally_occurring	45.72 to 60.96 cm	DesMoines	NA	NA	NA	NA	NA	NA	NA	NA	NA	NA	NA	NA	NA
58297	10/5/2012	inventory_date	American basswood	Tilia americana	Panora	Iowa	-94.36122467	41.69140033	green_space	No lines	fair	naturally_occurring	more than 76.2 cm	DesMoines	NA	NA	NA	NA	NA	NA	NA	NA	NA	NA	NA	NA	NA
58554	10/15/2013	inventory_date	Bur oak	Quercus macrocarpa	Polk City	Iowa	-93.724883	41.77651767	green_space	No lines	good	naturally_occurring	0 to 15.24 cm	DesMoines	NA	NA	NA	NA	NA	NA	NA	NA	NA	NA	NA	NA	NA
58626	8/7/2013	inventory_date	Elm	Ulmus	Adair	Iowa	-94.64611668	41.50307933	green_space	No lines	fair	no_info	more than 76.2 cm	DesMoines	NA	NA	NA	NA	NA	NA	NA	NA	NA	NA	NA	NA	NA
58627	8/7/2013	inventory_date	Green ash	Fraxinus pennsylvanica	Adair	Iowa	-94.64191843	41.49850296	green_space	Yes and not conflicting	fair	naturally_occurring	more than 76.2 cm	DesMoines	NA	NA	NA	NA	NA	NA	NA	NA	NA	NA	NA	NA	NA
58628	8/6/2013	inventory_date	Green ash	Fraxinus pennsylvanica	Adair	Iowa	-94.64208967	41.50251322	green_space	No lines	good	naturally_occurring	30.48 to 45.72 cm	DesMoines	NA	NA	NA	NA	NA	NA	NA	NA	NA	NA	NA	NA	NA
58629	8/6/2013	inventory_date	Silver maple	Acer saccharinum	Adair	Iowa	-94.64277947	41.50401552	green_space	No lines	fair	naturally_occurring	NA	DesMoines	NA	NA	NA	NA	NA	NA	NA	NA	NA	NA	NA	NA	NA
58630	8/7/2013	inventory_date	Silver maple	Acer saccharinum	Adair	Iowa	-94.64456905	41.4990497	green_space	No lines	fair	naturally_occurring	more than 76.2 cm	DesMoines	NA	NA	NA	NA	NA	NA	NA	NA	NA	NA	NA	NA	NA
58631	8/7/2013	inventory_date	Apple	Malus	Adair	Iowa	-94.64332214	41.4977296	green_space	No lines	good	no_info	30.48 to 45.72 cm	DesMoines	NA	NA	NA	NA	NA	NA	NA	NA	NA	NA	NA	NA	NA
58632	8/7/2013	inventory_date	NA	NA	Adair	Iowa	-94.64752859	41.49722788	green_space	No lines	good	no_info	NA	DesMoines	NA	NA	NA	NA	NA	NA	NA	NA	NA	NA	NA	NA	NA
58633	8/7/2013	inventory_date	American basswood	Tilia americana	Adair	Iowa	-94.64459259	41.50008018	green_space	No lines	good	naturally_occurring	more than 76.2 cm	DesMoines	NA	NA	NA	NA	NA	NA	NA	NA	NA	NA	NA	NA	NA
58634	8/7/2013	inventory_date	Siberian elm	Ulmus pumila	Adair	Iowa	-94.64727236	41.49682432	green_space	Yes and not conflicting	poor	introduced	30.48 to 45.72 cm	DesMoines	NA	NA	NA	NA	NA	NA	NA	NA	NA	NA	NA	NA	NA
58635	8/7/2013	inventory_date	Apple	Malus	Adair	Iowa	-94.64466877	41.50227135	no_info	Yes and conflicting	good	no_info	30.48 to 45.72 cm	DesMoines	NA	NA	NA	NA	NA	NA	NA	NA	NA	NA	NA	NA	NA
58636	8/6/2013	inventory_date	Norway maple	Acer platanoides	Adair	Iowa	-94.6443053	41.5032649	green_space	No lines	good	introduced	45.72 to 60.96 cm	DesMoines	NA	NA	NA	NA	NA	NA	NA	NA	NA	NA	NA	NA	NA
58637	8/7/2013	inventory_date	Catalpa	Catalpa	Adair	Iowa	-94.64607557	41.49811534	green_space	No lines	good	no_info	30.48 to 45.72 cm	DesMoines	NA	NA	NA	NA	NA	NA	NA	NA	NA	NA	NA	NA	NA
58638	8/6/2013	inventory_date	Sugar maple	Acer saccharum	Adair	Iowa	-94.64528335	41.5014733	green_space	No lines	fair	naturally_occurring	more than 76.2 cm	DesMoines	NA	NA	NA	NA	NA	NA	NA	NA	NA	NA	NA	NA	NA
58639	8/6/2013	inventory_date	Sugar maple	Acer saccharum	Adair	Iowa	-94.64765593	41.50242268	no_info	Yes and conflicting	poor	naturally_occurring	60.96 to 76.2 cm	DesMoines	NA	NA	NA	NA	NA	NA	NA	NA	NA	NA	NA	NA	NA
58640	8/6/2013	inventory_date	Honeylocust	Gleditsia triacanthos	Adair	Iowa	-94.65291171	41.50347992	green_space	No lines	good	naturally_occurring	more than 76.2 cm	DesMoines	NA	NA	NA	NA	NA	NA	NA	NA	NA	NA	NA	NA	NA
58641	8/7/2013	inventory_date	Norway maple	Acer platanoides	Adair	Iowa	-94.6425181	41.4990982	green_space	No lines	good	introduced	30.48 to 45.72 cm	DesMoines	NA	NA	NA	NA	NA	NA	NA	NA	NA	NA	NA	NA	NA
58642	8/6/2013	inventory_date	Silver maple	Acer saccharinum	Adair	Iowa	-94.63964804	41.50158376	green_space	No lines	good	naturally_occurring	45.72 to 60.96 cm	DesMoines	NA	NA	NA	NA	NA	NA	NA	NA	NA	NA	NA	NA	NA
58698	8/7/2013	inventory_date	Maple	Acer	Adair	Iowa	-94.64252692	41.49853436	green_space	No lines	good	no_info	15.24 to 30.48 cm	DesMoines	NA	NA	NA	NA	NA	NA	NA	NA	NA	NA	NA	NA	NA
58699	8/7/2013	inventory_date	NA	NA	Adair	Iowa	-94.64260429	41.50343126	green_space	Yes and not conflicting	good	no_info	45.72 to 60.96 cm	DesMoines	NA	NA	NA	NA	NA	NA	NA	NA	NA	NA	NA	NA	NA
58700	8/7/2013	inventory_date	Spruce	Picea	Adair	Iowa	-94.64319133	41.49773834	green_space	No lines	fair	no_info	45.72 to 60.96 cm	DesMoines	NA	NA	NA	NA	NA	NA	NA	NA	NA	NA	NA	NA	NA
58701	8/6/2013	inventory_date	Bur oak	Quercus macrocarpa	Adair	Iowa	-94.64028401	41.49978377	green_space	No lines	good	naturally_occurring	more than 76.2 cm	DesMoines	NA	NA	NA	NA	NA	NA	NA	NA	NA	NA	NA	NA	NA
58702	8/6/2013	inventory_date	Green ash	Fraxinus pennsylvanica	Adair	Iowa	-94.65029969	41.49877563	green_space	No lines	fair	naturally_occurring	45.72 to 60.96 cm	DesMoines	NA	NA	NA	NA	NA	NA	NA	NA	NA	NA	NA	NA	NA
58703	8/7/2013	inventory_date	Maple	Acer	Adair	Iowa	-94.64248442	41.5012065	green_space	Yes and not conflicting	good	no_info	0 to 15.24 cm	DesMoines	NA	NA	NA	NA	NA	NA	NA	NA	NA	NA	NA	NA	NA
[truncated: 14,939 more rows]
