# Supplementary material for: Species clustering, climate effects, and introduced species in 5 million city trees across 63 US cities
Source: eLife. 2022 Sep 27;11:e77891. doi: 10.7554/eLife.77891 (PMC9578703; doi:10.7554/eLife.77891)
Supplement: Figure 1—source data 1. — This zipped file includes all of the cleaned data used in the study (63 spreadsheets, one for each city, where each row is a tree). It is available on Dryad at https://doi.org/10.5061/dryad.2jm63xsrf. [file elife-77891-fig1-data1.zip › Milwaukee_Final_2022-06-18.csv]

most_recent_observation	most_recent_observation_type	common_name	scientific_name	city	state	longitude_coordinate	latitude_coordinate	location_type	address	location_name	diameter_breast_height_CM	condition	height_M	native	height_binned_M	diameter_breast_height_binned_CM	greater_metro	city_ID	tree_ID	planted_date	retired_date	zipcode	neighborhood	ward	district	overhead_utility	percent_population
NA	inventory_date	NA	NA	Cedarburg	Wisconsin	-87.99796445	43.29916197	no_info	N67W7125 Cleveland Street	NA	NA	NA	NA	no_info	NA	NA	Milwaukee	NA	NA	NA	NA	NA	NA	NA	NA	NA	NA
NA	inventory_date	NA	NA	Cedarburg	Wisconsin	-88.0039726	43.30046594	no_info	N70W7567 Bridge Road	NA	NA	NA	NA	no_info	NA	NA	Milwaukee	NA	NA	NA	NA	NA	NA	NA	NA	NA	NA
NA	inventory_date	NA	NA	Cedarburg	Wisconsin	-88.00358576	43.29835467	no_info	W75 N624 North Wauwatosa Road	NA	NA	NA	NA	no_info	NA	NA	Milwaukee	NA	NA	NA	NA	NA	NA	NA	NA	NA	NA
NA	inventory_date	NA	NA	Cedarburg	Wisconsin	-88.00358576	43.29835467	no_info	W75 N624 North Wauwatosa Road	NA	NA	NA	NA	no_info	NA	NA	Milwaukee	NA	NA	NA	NA	NA	NA	NA	NA	NA	NA
NA	inventory_date	NA	NA	Cedarburg	Wisconsin	-88.00358576	43.29835467	no_info	W75 N624 North Wauwatosa Road	NA	NA	NA	NA	no_info	NA	NA	Milwaukee	NA	NA	NA	NA	NA	NA	NA	NA	NA	NA
NA	inventory_date	NA	NA	Cedarburg	Wisconsin	-88.00293821	43.29867718	no_info	W75 N624 North Wauwatosa Road	NA	NA	NA	NA	no_info	NA	NA	Milwaukee	NA	NA	NA	NA	NA	NA	NA	NA	NA	NA
NA	inventory_date	NA	NA	Cedarburg	Wisconsin	-88.00207996	43.29875837	no_info	N65W7335 Cleveland Street	NA	NA	NA	NA	no_info	NA	NA	Milwaukee	NA	NA	NA	NA	NA	NA	NA	NA	NA	NA
2019	inventory_date	NA	NA	Cedarburg	Wisconsin	-88.00324965	43.29819455	no_info	W75 N624 North Wauwatosa Road	NA	NA	NA	NA	no_info	NA	NA	Milwaukee	NA	NA	NA	NA	NA	NA	NA	NA	NA	NA
NA	inventory_date	American (basswood) linden	Tilia americana	Cedarburg	Wisconsin	-88.00324951	43.29821057	no_info	W75 N624 North Wauwatosa Road	NA	NA	NA	0	naturally_occurring	NA	NA	Milwaukee	NA	NA	NA	NA	NA	NA	NA	NA	NA	NA
2019	inventory_date	Quaking aspen	Populus tremuloides	West Bend	Wisconsin	-87.99653471	43.29418424	no_info	W69N512 Juniper Lane	NA	58.42	NA	NA	naturally_occurring	NA	45.72 to 60.96 cm	Milwaukee	NA	NA	NA	NA	NA	NA	NA	NA	NA	NA
2017	inventory_date	Silver maple	Acer saccharinum	Milwaukee	Wisconsin	-87.96434551	43.05123849	NA	3943-3945 West Galena Street	NA	68.58	NA	NA	naturally_occurring	NA	60.96 to 76.2 cm	Milwaukee	NA	NA	NA	NA	NA	NA	NA	NA	NA	NA
2016	inventory_date	Red pine	Pinus resinosa	Glendale	Wisconsin	-87.94688702	43.15182965	NA	7374 North Range Line Road	NA	38.1	NA	NA	naturally_occurring	NA	30.48 to 45.72 cm	Milwaukee	NA	NA	NA	NA	NA	NA	NA	NA	NA	NA
2017	inventory_date	Honeylocust	Gleditsia triacanthos	Milwaukee	Wisconsin	-87.96642423	43.05227337	NA	4023 West Galena Street	NA	50.8	NA	NA	naturally_occurring	NA	45.72 to 60.96 cm	Milwaukee	NA	NA	NA	NA	NA	NA	NA	NA	NA	NA
2016	inventory_date	Green ash	Fraxinus pennsylvanica	Brown Deer	Wisconsin	-87.95452327	43.15115456	NA	Oak Leaf Trail	NA	50.8	NA	NA	naturally_occurring	NA	45.72 to 60.96 cm	Milwaukee	NA	NA	NA	NA	NA	NA	NA	NA	NA	NA
2016	inventory_date	Sugar maple	Acer saccharum	Brown Deer	Wisconsin	-87.95457423	43.15092561	NA	Oak Leaf Trail	NA	45.72	NA	NA	naturally_occurring	NA	30.48 to 45.72 cm	Milwaukee	NA	NA	NA	NA	NA	NA	NA	NA	NA	NA
2016	inventory_date	Tuliptree	Liriodendron tulipifera	Hales Corners	Wisconsin	-88.03182989	42.93706788	green_space	Whitnall Park Drive	NA	12.7	NA	NA	introduced	NA	0 to 15.24 cm	Milwaukee	NA	NA	NA	NA	NA	NA	NA	NA	NA	NA
2016	inventory_date	Pine	Pinus	Brown Deer	Wisconsin	-87.95705661	43.15585561	NA	Oak Leaf Trail	NA	0	NA	NA	no_info	NA	NA	Milwaukee	NA	NA	NA	NA	NA	NA	NA	NA	NA	NA
2016	inventory_date	Norway maple	Acer platanoides	Brown Deer	Wisconsin	-87.95319021	43.15226601	NA	Oak Leaf Trail	NA	60.96	NA	NA	introduced	NA	45.72 to 60.96 cm	Milwaukee	NA	NA	NA	NA	NA	NA	NA	NA	NA	NA
2017	inventory_date	Scots pine	Pinus sylvestris	Milwaukee	Wisconsin	-87.87202388	43.07162016	NA	Oak Leaf Trail	NA	17.78	NA	NA	introduced	NA	15.24 to 30.48 cm	Milwaukee	NA	NA	NA	NA	NA	NA	NA	NA	NA	NA
2017	inventory_date	Austrian pine	Pinus nigra	Milwaukee	Wisconsin	-87.89089392	43.04524123	NA	Oak Leaf Trail	NA	30.48	NA	NA	introduced	NA	15.24 to 30.48 cm	Milwaukee	NA	NA	NA	NA	NA	NA	NA	NA	NA	NA
2016	inventory_date	Black ash	Fraxinus nigra	Brown Deer	Wisconsin	-87.95634985	43.15354378	NA	Oak Leaf Trail	NA	38.1	NA	NA	naturally_occurring	NA	30.48 to 45.72 cm	Milwaukee	NA	NA	NA	NA	NA	NA	NA	NA	NA	NA
2017	inventory_date	Poplar	Populus	Milwaukee	Wisconsin	-87.974541	43.04121564	NA	Oak Leaf Trail	NA	43.18	NA	NA	no_info	NA	30.48 to 45.72 cm	Milwaukee	NA	NA	NA	NA	NA	NA	NA	NA	NA	NA
2016	inventory_date	White oak	Quercus alba	Greenfield	Wisconsin	-87.91998982	42.95038	green_space	5151-5199 South 6th Street	NA	48.26	NA	NA	naturally_occurring	NA	45.72 to 60.96 cm	Milwaukee	NA	NA	NA	NA	NA	NA	NA	NA	NA	NA
2016	inventory_date	White oak	Quercus alba	Greenfield	Wisconsin	-87.920077	42.95040061	green_space	5151 South 6th Street	NA	43.18	NA	NA	naturally_occurring	NA	30.48 to 45.72 cm	Milwaukee	NA	NA	NA	NA	NA	NA	NA	NA	NA	NA
2017	inventory_date	Willow	Salix	Milwaukee	Wisconsin	-87.87232161	43.06581823	NA	2516-2656 North Wahl Avenue	NA	0	NA	NA	no_info	NA	NA	Milwaukee	NA	NA	NA	NA	NA	NA	NA	NA	NA	NA
2016	inventory_date	Black walnut	Juglans nigra	Greendale	Wisconsin	-88.01885337	42.94837551	green_space	NA	NA	7.62	NA	NA	naturally_occurring	NA	0 to 15.24 cm	Milwaukee	NA	NA	NA	NA	NA	NA	NA	NA	NA	NA
2017	inventory_date	Austrian pine	Pinus nigra	Milwaukee	Wisconsin	-87.87699525	43.05745416	NA	Oak Leaf Trail	NA	0	NA	NA	introduced	NA	NA	Milwaukee	NA	NA	NA	NA	NA	NA	NA	NA	NA	NA
2016	inventory_date	Boxelder	Acer negundo	Milwaukee	Wisconsin	-87.91105807	43.10261226	green_space	Oak Leaf Trail	NA	15.24	NA	NA	naturally_occurring	NA	0 to 15.24 cm	Milwaukee	NA	NA	NA	NA	NA	NA	NA	NA	NA	NA
2017	inventory_date	Austrian pine	Pinus nigra	Milwaukee	Wisconsin	-87.87979428	43.0555094	NA	Oak Leaf Trail	NA	0	NA	NA	introduced	NA	NA	Milwaukee	NA	NA	NA	NA	NA	NA	NA	NA	NA	NA
2016	inventory_date	Crabapple	Malus tschonoskii	Milwaukee	Wisconsin	-87.99674124	42.9902775	green_space	West Park Road	NA	15.24	NA	NA	introduced	NA	0 to 15.24 cm	Milwaukee	NA	NA	NA	NA	NA	NA	NA	NA	NA	NA
2016	inventory_date	Silver maple	Acer saccharinum	Glendale	Wisconsin	-87.92905569	43.1350929	green_space	Oak Leaf Trail	NA	10.16	NA	NA	naturally_occurring	NA	0 to 15.24 cm	Milwaukee	NA	NA	NA	NA	NA	NA	NA	NA	NA	NA
2016	inventory_date	Norway maple	Acer platanoides	Brown Deer	Wisconsin	-87.95453131	43.1510665	NA	Oak Leaf Trail	NA	38.1	NA	NA	introduced	NA	30.48 to 45.72 cm	Milwaukee	NA	NA	NA	NA	NA	NA	NA	NA	NA	NA
2016	inventory_date	White oak	Quercus alba	Milwaukee	Wisconsin	-87.90174276	42.9893024	green_space	Park Road	NA	76.2	NA	NA	naturally_occurring	NA	60.96 to 76.2 cm	Milwaukee	NA	NA	NA	NA	NA	NA	NA	NA	NA	NA
2016	inventory_date	Sugar maple	Acer saccharum	Milwaukee	Wisconsin	-87.89921343	42.98919645	green_space	Park Road	NA	50.8	NA	NA	naturally_occurring	NA	45.72 to 60.96 cm	Milwaukee	NA	NA	NA	NA	NA	NA	NA	NA	NA	NA
2016	inventory_date	Black cherry	Prunus serotina	Cudahy	Wisconsin	-87.84718528	42.95669243	green_space	Oak Leaf Trail	NA	43.18	NA	NA	naturally_occurring	NA	30.48 to 45.72 cm	Milwaukee	NA	NA	NA	NA	NA	NA	NA	NA	NA	NA
2016	inventory_date	White oak	Quercus alba	West Allis	Wisconsin	-88.06378707	43.00414204	green_space	Park Drive	NA	53.34	NA	NA	naturally_occurring	NA	45.72 to 60.96 cm	Milwaukee	NA	NA	NA	NA	NA	NA	NA	NA	NA	NA
2016	inventory_date	Sugar maple	Acer saccharum	Milwaukee	Wisconsin	-87.90333867	43.098337	green_space	Oak Leaf Trail	NA	43.18	NA	NA	naturally_occurring	NA	30.48 to 45.72 cm	Milwaukee	NA	NA	NA	NA	NA	NA	NA	NA	NA	NA
2016	inventory_date	Red maple	Acer rubrum	Milwaukee	Wisconsin	-87.87988946	42.99302711	green_space	Oak Leaf Trail	NA	76.2	NA	NA	naturally_occurring	NA	60.96 to 76.2 cm	Milwaukee	NA	NA	NA	NA	NA	NA	NA	NA	NA	NA
2017	inventory_date	Green ash	Fraxinus pennsylvanica	Milwaukee	Wisconsin	-87.95007355	43.1094358	NA	Oak Leaf Trail	NA	45.72	NA	NA	naturally_occurring	NA	30.48 to 45.72 cm	Milwaukee	NA	NA	NA	NA	NA	NA	NA	NA	NA	NA
2016	inventory_date	Common hackberry	Celtis occidentalis	Brown Deer	Wisconsin	-87.95523539	43.1528051	NA	Oak Leaf Trail	NA	40.64	NA	NA	naturally_occurring	NA	30.48 to 45.72 cm	Milwaukee	NA	NA	NA	NA	NA	NA	NA	NA	NA	NA
2016	inventory_date	Sugar maple	Acer saccharum	Milwaukee	Wisconsin	-88.06100965	43.16886895	green_space	Boundary Road	NA	40.64	NA	NA	naturally_occurring	NA	30.48 to 45.72 cm	Milwaukee	NA	NA	NA	NA	NA	NA	NA	NA	NA	NA
2016	inventory_date	Sugar maple	Acer saccharum	Milwaukee	Wisconsin	-87.92810082	43.10219708	green_space	1301 West Hampton Avenue	NA	66.04	NA	NA	naturally_occurring	NA	60.96 to 76.2 cm	Milwaukee	NA	NA	NA	NA	NA	NA	NA	NA	NA	NA
2016	inventory_date	Fir douglas	Pseudotsuga menziesii	Glendale	Wisconsin	-87.922609	43.10404478	green_space	Oak Leaf Trail	NA	43.18	NA	NA	introduced	NA	30.48 to 45.72 cm	Milwaukee	NA	NA	NA	NA	NA	NA	NA	NA	NA	NA
2016	inventory_date	Fir	Abies	Milwaukee	Wisconsin	-87.95549959	43.15709319	green_space	7835 North Green Bay Avenue	NA	76.2	NA	NA	no_info	NA	60.96 to 76.2 cm	Milwaukee	NA	NA	NA	NA	NA	NA	NA	NA	NA	NA
2016	inventory_date	Honeylocust	Gleditsia triacanthos	Milwaukee	Wisconsin	-87.91335806	43.04204243	green_space	North Riverwalk Way	NA	45.72	NA	NA	naturally_occurring	NA	30.48 to 45.72 cm	Milwaukee	NA	NA	NA	NA	NA	NA	NA	NA	NA	NA
2016	inventory_date	Honeylocust	Gleditsia triacanthos	Milwaukee	Wisconsin	-87.91360751	43.04245213	green_space	North Riverwalk Way	NA	43.18	NA	NA	naturally_occurring	NA	30.48 to 45.72 cm	Milwaukee	NA	NA	NA	NA	NA	NA	NA	NA	NA	NA
2016	inventory_date	River birch	Betula nigra	Milwaukee	Wisconsin	-87.91321456	43.04188855	green_space	North Riverwalk Way	NA	25.4	NA	NA	naturally_occurring	NA	15.24 to 30.48 cm	Milwaukee	NA	NA	NA	NA	NA	NA	NA	NA	NA	NA
2017	inventory_date	Green ash	Fraxinus pennsylvanica	Milwaukee	Wisconsin	-87.91275591	42.9979051	NA	2552-2576 South Chase Avenue	NA	45.72	NA	NA	naturally_occurring	NA	30.48 to 45.72 cm	Milwaukee	NA	NA	NA	NA	NA	NA	NA	NA	NA	NA
2017	inventory_date	Red oak	Quercus rubra	Milwaukee	Wisconsin	-87.87293181	43.06402326	NA	Oak Leaf Trail	NA	7.62	NA	NA	naturally_occurring	NA	0 to 15.24 cm	Milwaukee	NA	NA	NA	NA	NA	NA	NA	NA	NA	NA
2016	inventory_date	Green ash	Fraxinus pennsylvanica	Milwaukee	Wisconsin	-87.95201674	43.15509838	NA	2700 West Good Hope Road	NA	35.56	NA	NA	naturally_occurring	NA	30.48 to 45.72 cm	Milwaukee	NA	NA	NA	NA	NA	NA	NA	NA	NA	NA
2016	inventory_date	Silver maple	Acer saccharinum	Milwaukee	Wisconsin	-87.95040607	43.15390968	NA	2700 West Good Hope Road	NA	40.64	NA	NA	naturally_occurring	NA	30.48 to 45.72 cm	Milwaukee	NA	NA	NA	NA	NA	NA	NA	NA	NA	NA
2017	inventory_date	Red oak	Quercus rubra	Milwaukee	Wisconsin	-87.87782148	43.06007847	NA	2400 Oak Leaf Trail	NA	45.72	NA	NA	naturally_occurring	NA	30.48 to 45.72 cm	Milwaukee	NA	NA	NA	NA	NA	NA	NA	NA	NA	NA
2017	inventory_date	Common hackberry	Celtis occidentalis	West Allis	Wisconsin	-88.06254521	42.9977668	NA	2580 South Root River Parkway	NA	53.34	NA	NA	naturally_occurring	NA	45.72 to 60.96 cm	Milwaukee	NA	NA	NA	NA	NA	NA	NA	NA	NA	NA
2016	inventory_date	Hawthorn	Crataegus	Greendale	Wisconsin	-88.02265942	42.94899983	green_space	NA	NA	10.16	NA	NA	no_info	NA	0 to 15.24 cm	Milwaukee	NA	NA	NA	NA	NA	NA	NA	NA	NA	NA
2016	inventory_date	Hawthorn	Crataegus	Milwaukee	Wisconsin	-87.99628526	42.99028142	green_space	West Park Road	NA	25.4	NA	NA	no_info	NA	15.24 to 30.48 cm	Milwaukee	NA	NA	NA	NA	NA	NA	NA	NA	NA	NA
2016	inventory_date	Crabapple	Malus tschonoskii	Milwaukee	Wisconsin	-87.8889057	43.04393899	green_space	Oak Leaf Trail	NA	38.1	NA	NA	introduced	NA	30.48 to 45.72 cm	Milwaukee	NA	NA	NA	NA	NA	NA	NA	NA	NA	NA
2016	inventory_date	Crabapple	Malus tschonoskii	Milwaukee	Wisconsin	-87.87038237	43.06813926	green_space	Oak Leaf Trail	NA	12.7	NA	NA	introduced	NA	0 to 15.24 cm	Milwaukee	NA	NA	NA	NA	NA	NA	NA	NA	NA	NA
2016	inventory_date	Common hackberry	Celtis occidentalis	Milwaukee	Wisconsin	-87.91212827	43.10287859	green_space	Oak Leaf Trail	NA	55.88	NA	NA	naturally_occurring	NA	45.72 to 60.96 cm	Milwaukee	NA	NA	NA	NA	NA	NA	NA	NA	NA	NA
2016	inventory_date	White ash	Fraxinus americana	Milwaukee	Wisconsin	-87.86782756	43.07081877	green_space	Oak Leaf Trail	NA	76.2	NA	NA	naturally_occurring	NA	60.96 to 76.2 cm	Milwaukee	NA	NA	NA	NA	NA	NA	NA	NA	NA	NA
2016	inventory_date	Red oak	Quercus rubra	Milwaukee	Wisconsin	-87.90761143	43.10005654	green_space	Oak Leaf Trail	NA	12.7	NA	NA	naturally_occurring	NA	0 to 15.24 cm	Milwaukee	NA	NA	NA	NA	NA	NA	NA	NA	NA	NA
2016	inventory_date	Fir douglas	Pseudotsuga menziesii	Glendale	Wisconsin	-87.92259961	43.10412605	green_space	Oak Leaf Trail	NA	17.78	NA	NA	introduced	NA	15.24 to 30.48 cm	Milwaukee	NA	NA	NA	NA	NA	NA	NA	NA	NA	NA
2016	inventory_date	English oak	Quercus robur	Glendale	Wisconsin	-87.92230055	43.1039547	green_space	Oak Leaf Trail	NA	60.96	NA	NA	introduced	NA	45.72 to 60.96 cm	Milwaukee	NA	NA	NA	NA	NA	NA	NA	NA	NA	NA
2016	inventory_date	White ash	Fraxinus americana	Wauwatosa	Wisconsin	-88.02532017	43.05535241	green_space	Oak Leaf Trail	NA	20.32	NA	NA	naturally_occurring	NA	15.24 to 30.48 cm	Milwaukee	NA	NA	NA	NA	NA	NA	NA	NA	NA	NA
2016	inventory_date	Arborvitae	Thuja occidentalis	Fox Point	Wisconsin	-87.88492531	43.1692915	green_space	1861 East Fox Lane	NA	12.7	NA	NA	naturally_occurring	NA	0 to 15.24 cm	Milwaukee	NA	NA	NA	NA	NA	NA	NA	NA	NA	NA
2016	inventory_date	Red maple	Acer rubrum	Milwaukee	Wisconsin	-87.90700793	43.10022105	green_space	Oak Leaf Trail	NA	25.4	NA	NA	naturally_occurring	NA	15.24 to 30.48 cm	Milwaukee	NA	NA	NA	NA	NA	NA	NA	NA	NA	NA
2016	inventory_date	Green ash	Fraxinus pennsylvanica	Milwaukee	Wisconsin	-87.89921667	42.98957121	green_space	Park Road	NA	38.1	NA	NA	naturally_occurring	NA	30.48 to 45.72 cm	Milwaukee	NA	NA	NA	NA	NA	NA	NA	NA	NA	NA
2016	inventory_date	American (basswood) linden	Tilia americana	Milwaukee	Wisconsin	-87.95141727	43.15542808	NA	Unnamed Road	NA	38.1	NA	NA	naturally_occurring	NA	30.48 to 45.72 cm	Milwaukee	NA	NA	NA	NA	NA	NA	NA	NA	NA	NA
2017	inventory_date	Austrian pine	Pinus nigra	Milwaukee	Wisconsin	-87.89120436	43.04552677	green_space	Oak Leaf Trail	NA	48.26	NA	NA	introduced	NA	45.72 to 60.96 cm	Milwaukee	NA	NA	NA	NA	NA	NA	NA	NA	NA	NA
2016	inventory_date	Honeylocust	Gleditsia triacanthos	Cudahy	Wisconsin	-87.84707531	42.9585612	green_space	Oak Leaf Trail	NA	12.7	NA	NA	naturally_occurring	NA	0 to 15.24 cm	Milwaukee	NA	NA	NA	NA	NA	NA	NA	NA	NA	NA
2016	inventory_date	Black walnut	Juglans nigra	West Allis	Wisconsin	-88.06477949	43.00427542	green_space	Park Drive	NA	68.58	NA	NA	naturally_occurring	NA	60.96 to 76.2 cm	Milwaukee	NA	NA	NA	NA	NA	NA	NA	NA	NA	NA
2016	inventory_date	Green ash	Fraxinus pennsylvanica	Brown Deer	Wisconsin	-87.95441732	43.15213393	NA	Oak Leaf Trail	NA	55.88	NA	NA	naturally_occurring	NA	45.72 to 60.96 cm	Milwaukee	NA	NA	NA	NA	NA	NA	NA	NA	NA	NA
2016	inventory_date	Sugar maple	Acer saccharum	Milwaukee	Wisconsin	-87.89890364	43.04137004	green_space	NA	NA	60.96	NA	NA	naturally_occurring	NA	45.72 to 60.96 cm	Milwaukee	NA	NA	NA	NA	NA	NA	NA	NA	NA	NA
2016	inventory_date	Japanese tree lilac	Syringa reticulata	Oak Creek	Wisconsin	-87.94334382	42.92181234	green_space	6750 South 24th Street	NA	10.16	NA	NA	introduced	NA	0 to 15.24 cm	Milwaukee	NA	NA	NA	NA	NA	NA	NA	NA	NA	NA
2016	inventory_date	Hawthorn	Crataegus	Milwaukee	Wisconsin	-87.91215241	42.97711923	green_space	166 West Saveland Avenue	NA	22.86	NA	NA	no_info	NA	15.24 to 30.48 cm	Milwaukee	NA	NA	NA	NA	NA	NA	NA	NA	NA	NA
2017	inventory_date	Hawthorn	Crataegus	Milwaukee	Wisconsin	-87.87174225	43.06465915	NA	Oak Leaf Trail	NA	5.08	NA	NA	no_info	NA	0 to 15.24 cm	Milwaukee	NA	NA	NA	NA	NA	NA	NA	NA	NA	NA
2017	inventory_date	Green ash	Fraxinus pennsylvanica	West Allis	Wisconsin	-88.06470171	42.99881042	NA	2494 South Root River Parkway	NA	53.34	NA	NA	naturally_occurring	NA	45.72 to 60.96 cm	Milwaukee	NA	NA	NA	NA	NA	NA	NA	NA	NA	NA
2017	inventory_date	Birch	Betula	Milwaukee	Wisconsin	-87.87199169	43.06873543	NA	North Lake Park Road	NA	0	NA	NA	no_info	NA	NA	Milwaukee	NA	NA	NA	NA	NA	NA	NA	NA	NA	NA
2016	inventory_date	Hawthorn	Crataegus	Milwaukee	Wisconsin	-87.94683874	43.02436483	green_space	2600-2650 West Pierce Street	NA	25.4	NA	NA	no_info	NA	15.24 to 30.48 cm	Milwaukee	NA	NA	NA	NA	NA	NA	NA	NA	NA	NA
2017	inventory_date	Boxelder	Acer negundo	Oak Creek	Wisconsin	-87.89619662	42.9033511	NA	7644-7748 South Clement Avenue	NA	30.48	NA	NA	naturally_occurring	NA	15.24 to 30.48 cm	Milwaukee	NA	NA	NA	NA	NA	NA	NA	NA	NA	NA
2017	inventory_date	Hawthorn	Crataegus	Milwaukee	Wisconsin	-88.00991893	43.08576899	NA	3701-3799 North 78th Street	NA	33.02	NA	NA	no_info	NA	30.48 to 45.72 cm	Milwaukee	NA	NA	NA	NA	NA	NA	NA	NA	NA	NA
2017	inventory_date	Green ash	Fraxinus pennsylvanica	Milwaukee	Wisconsin	-87.92288393	43.00389783	NA	820 West Lincoln Avenue	NA	45.72	NA	NA	naturally_occurring	NA	30.48 to 45.72 cm	Milwaukee	NA	NA	NA	NA	NA	NA	NA	NA	NA	NA
2017	inventory_date	Common hackberry	Celtis occidentalis	West Allis	Wisconsin	-88.06426987	42.99880454	NA	2494 South Root River Parkway	NA	20.32	NA	NA	naturally_occurring	NA	15.24 to 30.48 cm	Milwaukee	NA	NA	NA	NA	NA	NA	NA	NA	NA	NA
2017	inventory_date	Sugar maple	Acer saccharum	Greenfield	Wisconsin	-88.03317904	42.95262589	green_space	NA	NA	30.48	NA	NA	naturally_occurring	NA	15.24 to 30.48 cm	Milwaukee	NA	NA	NA	NA	NA	NA	NA	NA	NA	NA
2016	inventory_date	Green ash	Fraxinus pennsylvanica	Brown Deer	Wisconsin	-87.95479953	43.15207229	NA	Oak Leaf Trail	NA	0	NA	NA	naturally_occurring	NA	NA	Milwaukee	NA	NA	NA	NA	NA	NA	NA	NA	NA	NA
2016	inventory_date	Black walnut	Juglans nigra	Glendale	Wisconsin	-87.94579804	43.15274542	NA	7430 North Range Line Road	NA	55.88	NA	NA	naturally_occurring	NA	45.72 to 60.96 cm	Milwaukee	NA	NA	NA	NA	NA	NA	NA	NA	NA	NA
2017	inventory_date	Bur oak	Quercus macrocarpa	Milwaukee	Wisconsin	-87.94738305	43.1099046	NA	2700-2798 Lincoln Creek Parkway	NA	106.68	NA	NA	naturally_occurring	NA	more than 76.2 cm	Milwaukee	NA	NA	NA	NA	NA	NA	NA	NA	NA	NA
2016	inventory_date	Black walnut	Juglans nigra	Glendale	Wisconsin	-87.94587851	43.15271216	NA	7430 North Range Line Road	NA	30.48	NA	NA	naturally_occurring	NA	15.24 to 30.48 cm	Milwaukee	NA	NA	NA	NA	NA	NA	NA	NA	NA	NA
2016	inventory_date	Black walnut	Juglans nigra	Glendale	Wisconsin	-87.94621915	43.15306242	NA	7440 North Range Line Road	NA	48.26	NA	NA	naturally_occurring	NA	45.72 to 60.96 cm	Milwaukee	NA	NA	NA	NA	NA	NA	NA	NA	NA	NA
2016	inventory_date	Sugar maple	Acer saccharum	Wauwatosa	Wisconsin	-88.02250251	43.05540043	green_space	1839-1925 Menomonee River Parkway	NA	58.42	NA	NA	naturally_occurring	NA	45.72 to 60.96 cm	Milwaukee	NA	NA	NA	NA	NA	NA	NA	NA	NA	NA
2016	inventory_date	Red oak	Quercus rubra	Wauwatosa	Wisconsin	-88.0188708	43.05178239	green_space	1625-1837 Menomonee River Parkway	NA	81.28	NA	NA	naturally_occurring	NA	more than 76.2 cm	Milwaukee	NA	NA	NA	NA	NA	NA	NA	NA	NA	NA
2016	inventory_date	Green ash	Fraxinus pennsylvanica	Milwaukee	Wisconsin	-87.95098007	43.15207621	NA	2700 West Good Hope Road	NA	50.8	NA	NA	naturally_occurring	NA	45.72 to 60.96 cm	Milwaukee	NA	NA	NA	NA	NA	NA	NA	NA	NA	NA
2016	inventory_date	Red oak	Quercus rubra	Milwaukee	Wisconsin	-87.95225948	43.15293131	NA	2700 West Good Hope Road	NA	38.1	NA	NA	naturally_occurring	NA	30.48 to 45.72 cm	Milwaukee	NA	NA	NA	NA	NA	NA	NA	NA	NA	NA
2016	inventory_date	Honeylocust	Gleditsia triacanthos	Milwaukee	Wisconsin	-87.95233592	43.15128273	NA	2700 West Good Hope Road	NA	22.86	NA	NA	naturally_occurring	NA	15.24 to 30.48 cm	Milwaukee	NA	NA	NA	NA	NA	NA	NA	NA	NA	NA
2016	inventory_date	Red oak	Quercus rubra	Brown Deer	Wisconsin	-87.95332566	43.15254877	NA	Oak Leaf Trail	NA	60.96	NA	NA	naturally_occurring	NA	45.72 to 60.96 cm	Milwaukee	NA	NA	NA	NA	NA	NA	NA	NA	NA	NA
2016	inventory_date	Green ash	Fraxinus pennsylvanica	Brown Deer	Wisconsin	-87.9534705	43.15192847	NA	Oak Leaf Trail	NA	53.34	NA	NA	naturally_occurring	NA	45.72 to 60.96 cm	Milwaukee	NA	NA	NA	NA	NA	NA	NA	NA	NA	NA
2016	inventory_date	Red oak	Quercus rubra	Milwaukee	Wisconsin	-87.95231849	43.1534929	NA	2700 West Good Hope Road	NA	50.8	NA	NA	naturally_occurring	NA	45.72 to 60.96 cm	Milwaukee	NA	NA	NA	NA	NA	NA	NA	NA	NA	NA
2016	inventory_date	Silver maple	Acer saccharinum	Glendale	Wisconsin	-87.92259961	43.11792671	green_space	Oak Leaf Trail	NA	93.98	NA	NA	naturally_occurring	NA	more than 76.2 cm	Milwaukee	NA	NA	NA	NA	NA	NA	NA	NA	NA	NA
2016	inventory_date	Silver maple	Acer saccharinum	Brown Deer	Wisconsin	-87.9544951	43.15051957	NA	Oak Leaf Trail	NA	116.84	NA	NA	naturally_occurring	NA	more than 76.2 cm	Milwaukee	NA	NA	NA	NA	NA	NA	NA	NA	NA	NA
2016	inventory_date	Silver maple	Acer saccharinum	Brown Deer	Wisconsin	-87.95292199	43.1502505	NA	Oak Leaf Trail	NA	66.04	NA	NA	naturally_occurring	NA	60.96 to 76.2 cm	Milwaukee	NA	NA	NA	NA	NA	NA	NA	NA	NA	NA
2016	inventory_date	Norway spruce	Picea abies	Milwaukee	Wisconsin	-87.9797709	43.04034577	green_space	Oak Leaf Trail	NA	35.56	NA	NA	introduced	NA	30.48 to 45.72 cm	Milwaukee	NA	NA	NA	NA	NA	NA	NA	NA	NA	NA
2016	inventory_date	Sugar maple	Acer saccharum	Milwaukee	Wisconsin	-87.91124314	43.10323697	green_space	Oak Leaf Trail	NA	53.34	NA	NA	naturally_occurring	NA	45.72 to 60.96 cm	Milwaukee	NA	NA	NA	NA	NA	NA	NA	NA	NA	NA
2016	inventory_date	Silver maple	Acer saccharinum	Milwaukee	Wisconsin	-87.95059651	43.15330114	NA	2700 West Good Hope Road	NA	71.12	NA	NA	naturally_occurring	NA	60.96 to 76.2 cm	Milwaukee	NA	NA	NA	NA	NA	NA	NA	NA	NA	NA
2016	inventory_date	Pine	Pinus	Brown Deer	Wisconsin	-87.9550463	43.15205468	NA	Oak Leaf Trail	NA	0	NA	NA	no_info	NA	NA	Milwaukee	NA	NA	NA	NA	NA	NA	NA	NA	NA	NA
2016	inventory_date	White ash	Fraxinus americana	Glendale	Wisconsin	-87.91980475	43.1043023	green_space	Oak Leaf Trail	NA	30.48	NA	NA	naturally_occurring	NA	15.24 to 30.48 cm	Milwaukee	NA	NA	NA	NA	NA	NA	NA	NA	NA	NA
2017	inventory_date	Honeylocust	Gleditsia triacanthos	Milwaukee	Wisconsin	-87.93361396	43.11274319	NA	Oak Leaf Trail	NA	45.72	NA	NA	naturally_occurring	NA	30.48 to 45.72 cm	Milwaukee	NA	NA	NA	NA	NA	NA	NA	NA	NA	NA
2017	inventory_date	Norway maple	Acer platanoides	Milwaukee	Wisconsin	-87.97556251	43.03244111	NA	205 North Story Parkway	NA	0	NA	NA	introduced	NA	NA	Milwaukee	NA	NA	NA	NA	NA	NA	NA	NA	NA	NA
2016	inventory_date	Black walnut	Juglans nigra	West Allis	Wisconsin	-88.06473792	43.00409595	green_space	Park Drive	NA	71.12	NA	NA	naturally_occurring	NA	60.96 to 76.2 cm	Milwaukee	NA	NA	NA	NA	NA	NA	NA	NA	NA	NA
2017	inventory_date	Norway maple	Acer platanoides	Milwaukee	Wisconsin	-87.96991646	43.05691049	NA	North 45th Street	NA	73.66	NA	NA	introduced	NA	60.96 to 76.2 cm	Milwaukee	NA	NA	NA	NA	NA	NA	NA	NA	NA	NA
2016	inventory_date	Hawthorn	Crataegus	Milwaukee	Wisconsin	-87.88465038	43.04617657	green_space	Oak Leaf Trail	NA	15.24	NA	NA	no_info	NA	0 to 15.24 cm	Milwaukee	NA	NA	NA	NA	NA	NA	NA	NA	NA	NA
2017	inventory_date	American (basswood) linden	Tilia americana	Cudahy	Wisconsin	-87.85420999	42.94636801	NA	5400 South Swift Avenue	NA	86.36	NA	NA	naturally_occurring	NA	more than 76.2 cm	Milwaukee	NA	NA	NA	NA	NA	NA	NA	NA	NA	NA
2016	inventory_date	Elm	Ulmus	Milwaukee	Wisconsin	-87.95917824	42.99581094	green_space	South 35th Street	NA	63.5	NA	NA	no_info	NA	60.96 to 76.2 cm	Milwaukee	NA	NA	NA	NA	NA	NA	NA	NA	NA	NA
2016	inventory_date	Norway maple	Acer platanoides	West Allis	Wisconsin	-88.06384742	43.0035526	green_space	Park Drive	NA	50.8	NA	NA	introduced	NA	45.72 to 60.96 cm	Milwaukee	NA	NA	NA	NA	NA	NA	NA	NA	NA	NA
2016	inventory_date	White oak	Quercus alba	Milwaukee	Wisconsin	-87.97412083	43.09887656	green_space	NA	NA	15.24	NA	NA	naturally_occurring	NA	0 to 15.24 cm	Milwaukee	NA	NA	NA	NA	NA	NA	NA	NA	NA	NA
2016	inventory_date	Black walnut	Juglans nigra	Greendale	Wisconsin	-88.01892444	42.94850999	green_space	North Root River Parkway	NA	10.16	NA	NA	naturally_occurring	NA	0 to 15.24 cm	Milwaukee	NA	NA	NA	NA	NA	NA	NA	NA	NA	NA
2016	inventory_date	White ash	Fraxinus americana	Milwaukee	Wisconsin	-87.90072083	42.99257882	green_space	Park Road	NA	78.74	NA	NA	naturally_occurring	NA	more than 76.2 cm	Milwaukee	NA	NA	NA	NA	NA	NA	NA	NA	NA	NA
2017	inventory_date	Norway spruce	Picea abies	Milwaukee	Wisconsin	-87.9728689	43.03670185	NA	481 North Story Parkway	NA	38.1	NA	NA	introduced	NA	30.48 to 45.72 cm	Milwaukee	NA	NA	NA	NA	NA	NA	NA	NA	NA	NA
2016	inventory_date	Sugar maple	Acer saccharum	Brown Deer	Wisconsin	-87.95555055	43.15379815	NA	Oak Leaf Trail	NA	53.34	NA	NA	naturally_occurring	NA	45.72 to 60.96 cm	Milwaukee	NA	NA	NA	NA	NA	NA	NA	NA	NA	NA
2016	inventory_date	Silver maple	Acer saccharinum	Brown Deer	Wisconsin	-87.95329481	43.15327766	NA	Oak Leaf Trail	NA	48.26	NA	NA	naturally_occurring	NA	45.72 to 60.96 cm	Milwaukee	NA	NA	NA	NA	NA	NA	NA	NA	NA	NA
2016	inventory_date	Sugar maple	Acer saccharum	Brown Deer	Wisconsin	-87.95344234	43.15058903	NA	Oak Leaf Trail	NA	43.18	NA	NA	naturally_occurring	NA	30.48 to 45.72 cm	Milwaukee	NA	NA	NA	NA	NA	NA	NA	NA	NA	NA
2017	inventory_date	Green ash	Fraxinus pennsylvanica	Milwaukee	Wisconsin	-87.99052278	43.08586424	green_space	3740 North 63rd Street	NA	40.64	NA	NA	naturally_occurring	NA	30.48 to 45.72 cm	Milwaukee	NA	NA	NA	NA	NA	NA	NA	NA	NA	NA
2016	inventory_date	Willow	Salix	Wauwatosa	Wisconsin	-88.0455333	43.08781699	green_space	10619 West Grantosa Drive	NA	101.6	NA	NA	no_info	NA	more than 76.2 cm	Milwaukee	NA	NA	NA	NA	NA	NA	NA	NA	NA	NA
2017	inventory_date	Sugar maple	Acer saccharum	Greenfield	Wisconsin	-88.03551257	42.95343863	green_space	NA	NA	38.1	NA	NA	naturally_occurring	NA	30.48 to 45.72 cm	Milwaukee	NA	NA	NA	NA	NA	NA	NA	NA	NA	NA
2016	inventory_date	Sugar maple	Acer saccharum	Glendale	Wisconsin	-87.92872041	43.12418571	green_space	6011-6081 North Milwaukee River Parkway	NA	48.26	NA	NA	naturally_occurring	NA	45.72 to 60.96 cm	Milwaukee	NA	NA	NA	NA	NA	NA	NA	NA	NA	NA
2017	inventory_date	Green ash	Fraxinus pennsylvanica	Wauwatosa	Wisconsin	-88.035243	43.10158313	green_space	Madison Park Path	NA	55.88	NA	NA	naturally_occurring	NA	45.72 to 60.96 cm	Milwaukee	NA	NA	NA	NA	NA	NA	NA	NA	NA	NA
2017	inventory_date	Green ash	Fraxinus pennsylvanica	Milwaukee	Wisconsin	-87.89318687	43.0827383	green_space	3565 North Morris Boulevard	NA	40.64	NA	NA	naturally_occurring	NA	30.48 to 45.72 cm	Milwaukee	NA	NA	NA	NA	NA	NA	NA	NA	NA	NA
2016	inventory_date	Littleleaf linden	Tilia cordata	Glendale	Wisconsin	-87.92552456	43.11354777	green_space	Oak Leaf Trail	NA	71.12	NA	NA	introduced	NA	60.96 to 76.2 cm	Milwaukee	NA	NA	NA	NA	NA	NA	NA	NA	NA	NA
2017	inventory_date	Honeylocust	Gleditsia triacanthos	Milwaukee	Wisconsin	-87.97239214	43.11903485	green_space	4685-4891 West Silver Spring Drive	NA	5.08	NA	NA	naturally_occurring	NA	0 to 15.24 cm	Milwaukee	NA	NA	NA	NA	NA	NA	NA	NA	NA	NA
2017	inventory_date	Norway maple	Acer platanoides	Milwaukee	Wisconsin	-87.97061116	43.11856106	green_space	4601-4683 West Silver Spring Drive	NA	43.18	NA	NA	introduced	NA	30.48 to 45.72 cm	Milwaukee	NA	NA	NA	NA	NA	NA	NA	NA	NA	NA
2017	inventory_date	Bitternut hickory	Carya cordiformis	Milwaukee	Wisconsin	-87.87159607	43.07156725	green_space	Oak Leaf Trail	NA	25.4	NA	NA	naturally_occurring	NA	15.24 to 30.48 cm	Milwaukee	NA	NA	NA	NA	NA	NA	NA	NA	NA	NA
2017	inventory_date	Sugar maple	Acer saccharum	Shorewood	Wisconsin	-87.89832026	43.09074734	green_space	Oak Leaf Trail	NA	55.88	NA	NA	naturally_occurring	NA	45.72 to 60.96 cm	Milwaukee	NA	NA	NA	NA	NA	NA	NA	NA	NA	NA
2017	inventory_date	Green ash	Fraxinus pennsylvanica	Milwaukee	Wisconsin	-87.90491849	43.09917915	green_space	Oak Leaf Trail	NA	27.94	NA	NA	naturally_occurring	NA	15.24 to 30.48 cm	Milwaukee	NA	NA	NA	NA	NA	NA	NA	NA	NA	NA
2017	inventory_date	Hawthorn	Crataegus	Shorewood	Wisconsin	-87.90357873	43.09880018	green_space	4354-4578 Estabrook Parkway	NA	38.1	NA	NA	no_info	NA	30.48 to 45.72 cm	Milwaukee	NA	NA	NA	NA	NA	NA	NA	NA	NA	NA
2017	inventory_date	Common hackberry	Celtis occidentalis	Shorewood	Wisconsin	-87.90363505	43.09946606	green_space	Oak Leaf Trail	NA	71.12	NA	NA	naturally_occurring	NA	60.96 to 76.2 cm	Milwaukee	NA	NA	NA	NA	NA	NA	NA	NA	NA	NA
2017	inventory_date	Green ash	Fraxinus pennsylvanica	Glendale	Wisconsin	-87.92894036	43.10204629	green_space	4600-4698 North Green Bay Avenue	NA	60.96	NA	NA	naturally_occurring	NA	45.72 to 60.96 cm	Milwaukee	NA	NA	NA	NA	NA	NA	NA	NA	NA	NA
2017	inventory_date	Red oak	Quercus rubra	Franklin	Wisconsin	-87.96334505	42.86008788	NA	3712-3856 West Oakwood Road	NA	45.72	NA	NA	naturally_occurring	NA	30.48 to 45.72 cm	Milwaukee	NA	NA	NA	NA	NA	NA	NA	NA	NA	NA
2017	inventory_date	Green ash	Fraxinus pennsylvanica	Milwaukee	Wisconsin	-87.94162318	43.0258286	NA	2200-2298 West Pierce Street	NA	43.18	NA	NA	naturally_occurring	NA	30.48 to 45.72 cm	Milwaukee	NA	NA	NA	NA	NA	NA	NA	NA	NA	NA
2016	inventory_date	Green ash	Fraxinus pennsylvanica	Glendale	Wisconsin	-87.94872567	43.15479705	NA	7601-7661 North Range Line Road	NA	35.56	NA	NA	naturally_occurring	NA	30.48 to 45.72 cm	Milwaukee	NA	NA	NA	NA	NA	NA	NA	NA	NA	NA
2016	inventory_date	Green ash	Fraxinus pennsylvanica	Milwaukee	Wisconsin	-87.94933185	43.15494576	NA	2700 West Good Hope Road	NA	33.02	NA	NA	naturally_occurring	NA	30.48 to 45.72 cm	Milwaukee	NA	NA	NA	NA	NA	NA	NA	NA	NA	NA
2016	inventory_date	Silver maple	Acer saccharinum	Milwaukee	Wisconsin	-87.9492715	43.15501326	NA	2700 West Good Hope Road	NA	78.74	NA	NA	naturally_occurring	NA	more than 76.2 cm	Milwaukee	NA	NA	NA	NA	NA	NA	NA	NA	NA	NA
2016	inventory_date	Green ash	Fraxinus pennsylvanica	Milwaukee	Wisconsin	-87.94931442	43.15471193	NA	2700 West Good Hope Road	NA	33.02	NA	NA	naturally_occurring	NA	30.48 to 45.72 cm	Milwaukee	NA	NA	NA	NA	NA	NA	NA	NA	NA	NA
2016	inventory_date	Green ash	Fraxinus pennsylvanica	Milwaukee	Wisconsin	-87.94957459	43.15489391	NA	2700 West Good Hope Road	NA	45.72	NA	NA	naturally_occurring	NA	30.48 to 45.72 cm	Milwaukee	NA	NA	NA	NA	NA	NA	NA	NA	NA	NA
2017	inventory_date	Green ash	Fraxinus pennsylvanica	Wauwatosa	Wisconsin	-88.02503318	43.05573458	green_space	Oak Leaf Trail	NA	53.34	NA	NA	naturally_occurring	NA	45.72 to 60.96 cm	Milwaukee	NA	NA	NA	NA	NA	NA	NA	NA	NA	NA
2017	inventory_date	European ash	Fraxinus excelsior	Milwaukee	Wisconsin	-87.94619796	43.05045676	green_space	2500 West Cherry Street	NA	76.2	NA	NA	introduced	NA	60.96 to 76.2 cm	Milwaukee	NA	NA	NA	NA	NA	NA	NA	NA	NA	NA
2016	inventory_date	Sugar maple	Acer saccharum	Milwaukee	Wisconsin	-87.93738931	42.98859019	green_space	1900-1998 West Oklahoma Avenue	NA	12.7	NA	NA	naturally_occurring	NA	0 to 15.24 cm	Milwaukee	NA	NA	NA	NA	NA	NA	NA	NA	NA	NA
2017	inventory_date	Paper birch	Betula papyrifera	Milwaukee	Wisconsin	-87.91414395	43.04262268	green_space	North Riverwalk Way	NA	35.56	NA	NA	naturally_occurring	NA	30.48 to 45.72 cm	Milwaukee	NA	NA	NA	NA	NA	NA	NA	NA	NA	NA
2016	inventory_date	Freeman maple	Acer freemanii	Oak Creek	Wisconsin	-87.87733734	42.89131549	green_space	2801-2999 East Honeysuckle Drive	NA	20.32	NA	NA	naturally_occurring	NA	15.24 to 30.48 cm	Milwaukee	NA	NA	NA	NA	NA	NA	NA	NA	NA	NA
2016	inventory_date	Bur oak	Quercus macrocarpa	Milwaukee	Wisconsin	-87.90182054	43.0614532	green_space	701-799 East Meinecke Avenue	NA	12.7	NA	NA	naturally_occurring	NA	0 to 15.24 cm	Milwaukee	NA	NA	NA	NA	NA	NA	NA	NA	NA	NA
2016	inventory_date	Black locust	Robinia pseudoacacia	Greendale	Wisconsin	-88.02339569	42.94392555	green_space	5634 Gatewood Lane	NA	45.72	NA	NA	introduced	NA	30.48 to 45.72 cm	Milwaukee	NA	NA	NA	NA	NA	NA	NA	NA	NA	NA
2016	inventory_date	Sugar maple	Acer saccharum	Brown Deer	Wisconsin	-87.95369983	43.1506086	NA	Oak Leaf Trail	NA	50.8	NA	NA	naturally_occurring	NA	45.72 to 60.96 cm	Milwaukee	NA	NA	NA	NA	NA	NA	NA	NA	NA	NA
2016	inventory_date	Callery pear	Pyrus calleryana	Hales Corners	Wisconsin	-88.03076908	42.93758137	green_space	9400 Boerner Drive	NA	10.16	NA	NA	introduced	NA	0 to 15.24 cm	Milwaukee	NA	NA	NA	NA	NA	NA	NA	NA	NA	NA
2016	inventory_date	Silver maple	Acer saccharinum	Milwaukee	Wisconsin	-87.90857166	43.10193074	green_space	Oak Leaf Trail	NA	78.74	NA	NA	naturally_occurring	NA	more than 76.2 cm	Milwaukee	NA	NA	NA	NA	NA	NA	NA	NA	NA	NA
2016	inventory_date	Honeylocust	Gleditsia triacanthos	Milwaukee	Wisconsin	-87.90896997	43.10152046	green_space	Oak Leaf Trail	NA	58.42	NA	NA	naturally_occurring	NA	45.72 to 60.96 cm	Milwaukee	NA	NA	NA	NA	NA	NA	NA	NA	NA	NA
2016	inventory_date	Norway maple	Acer platanoides	Milwaukee	Wisconsin	-87.93147236	43.10731215	green_space	Oak Leaf Trail	NA	60.96	NA	NA	introduced	NA	45.72 to 60.96 cm	Milwaukee	NA	NA	NA	NA	NA	NA	NA	NA	NA	NA
2016	inventory_date	White ash	Fraxinus americana	Wauwatosa	Wisconsin	-88.05061072	43.08919012	green_space	10931-10999 West Capitol Drive	NA	50.8	NA	NA	naturally_occurring	NA	45.72 to 60.96 cm	Milwaukee	NA	NA	NA	NA	NA	NA	NA	NA	NA	NA
2016	inventory_date	White ash	Fraxinus americana	Wauwatosa	Wisconsin	-88.05050209	43.08923223	green_space	10931-10999 West Capitol Drive	NA	45.72	NA	NA	naturally_occurring	NA	30.48 to 45.72 cm	Milwaukee	NA	NA	NA	NA	NA	NA	NA	NA	NA	NA
2016	inventory_date	White oak	Quercus alba	Milwaukee	Wisconsin	-87.87084639	43.07108035	green_space	Oak Leaf Trail	NA	2.54	NA	NA	naturally_occurring	NA	0 to 15.24 cm	Milwaukee	NA	NA	NA	NA	NA	NA	NA	NA	NA	NA
2016	inventory_date	Red oak	Quercus rubra	Franklin	Wisconsin	-87.84082845	42.86876468	green_space	Unnamed Road	NA	15.24	NA	NA	naturally_occurring	NA	0 to 15.24 cm	Milwaukee	NA	NA	NA	NA	NA	NA	NA	NA	NA	NA
2016	inventory_date	Black cherry	Prunus serotina	Brown Deer	Wisconsin	-87.98946708	43.18556517	green_space	6397 West Pierner Place	NA	43.18	NA	NA	naturally_occurring	NA	30.48 to 45.72 cm	Milwaukee	NA	NA	NA	NA	NA	NA	NA	NA	NA	NA
2016	inventory_date	Norway maple	Acer platanoides	Brown Deer	Wisconsin	-87.98964947	43.18572358	green_space	6397-6409 West Pierner Place	NA	30.48	NA	NA	introduced	NA	15.24 to 30.48 cm	Milwaukee	NA	NA	NA	NA	NA	NA	NA	NA	NA	NA
2016	inventory_date	Amur maple	Acer ginnala	Milwaukee	Wisconsin	-87.89872259	43.03836774	green_space	Oak Leaf Trail	NA	7.62	NA	NA	introduced	NA	0 to 15.24 cm	Milwaukee	NA	NA	NA	NA	NA	NA	NA	NA	NA	NA
2016	inventory_date	Chestnut horse	Aesculus hippocastanum	Fox Point	Wisconsin	-87.88154572	43.17121249	green_space	1870 East Fox Lane	NA	48.26	NA	NA	introduced	NA	45.72 to 60.96 cm	Milwaukee	NA	NA	NA	NA	NA	NA	NA	NA	NA	NA
2016	inventory_date	Scots pine	Pinus sylvestris	Milwaukee	Wisconsin	-87.87060231	43.07448565	green_space	2726-2928 North Lincoln Memorial Drive	NA	20.32	NA	NA	introduced	NA	15.24 to 30.48 cm	Milwaukee	NA	NA	NA	NA	NA	NA	NA	NA	NA	NA
2016	inventory_date	White ash	Fraxinus americana	Glendale	Wisconsin	-87.92527243	43.13885183	green_space	6597 North Sunny Point Lane	NA	50.8	NA	NA	naturally_occurring	NA	45.72 to 60.96 cm	Milwaukee	NA	NA	NA	NA	NA	NA	NA	NA	NA	NA
2016	inventory_date	Swamp white oak	Quercus bicolor	Milwaukee	Wisconsin	-87.90513307	43.09803539	green_space	Oak Leaf Trail	NA	12.7	NA	NA	naturally_occurring	NA	0 to 15.24 cm	Milwaukee	NA	NA	NA	NA	NA	NA	NA	NA	NA	NA
2016	inventory_date	Sugar maple	Acer saccharum	Cudahy	Wisconsin	-87.84787595	42.95816566	green_space	Oak Leaf Trail	NA	63.5	NA	NA	naturally_occurring	NA	60.96 to 76.2 cm	Milwaukee	NA	NA	NA	NA	NA	NA	NA	NA	NA	NA
2016	inventory_date	Honeylocust	Gleditsia triacanthos	Cudahy	Wisconsin	-87.84807712	42.95787318	green_space	4790-4822 South Sheridan Drive	NA	40.64	NA	NA	naturally_occurring	NA	30.48 to 45.72 cm	Milwaukee	NA	NA	NA	NA	NA	NA	NA	NA	NA	NA
2016	inventory_date	White oak	Quercus alba	West Allis	Wisconsin	-88.06432888	43.00439508	green_space	Park Drive	NA	60.96	NA	NA	naturally_occurring	NA	45.72 to 60.96 cm	Milwaukee	NA	NA	NA	NA	NA	NA	NA	NA	NA	NA
2016	inventory_date	Honeylocust	Gleditsia triacanthos	Milwaukee	Wisconsin	-87.88439959	43.05236157	green_space	East Lafayette Hill Road	NA	43.18	NA	NA	naturally_occurring	NA	30.48 to 45.72 cm	Milwaukee	NA	NA	NA	NA	NA	NA	NA	NA	NA	NA
2016	inventory_date	Honeylocust	Gleditsia triacanthos	Wauwatosa	Wisconsin	-88.03375036	43.10158215	green_space	Madison Park Path	NA	17.78	NA	NA	naturally_occurring	NA	15.24 to 30.48 cm	Milwaukee	NA	NA	NA	NA	NA	NA	NA	NA	NA	NA
2016	inventory_date	Black walnut	Juglans nigra	Wauwatosa	Wisconsin	-88.01087379	43.0425178	green_space	920-1036 North Honey Creek Parkway	NA	43.18	NA	NA	naturally_occurring	NA	30.48 to 45.72 cm	Milwaukee	NA	NA	NA	NA	NA	NA	NA	NA	NA	NA
2016	inventory_date	Willow	Salix	Wauwatosa	Wisconsin	-88.04367989	43.08923517	green_space	10451-10499 West Grantosa Drive	NA	30.48	NA	NA	no_info	NA	15.24 to 30.48 cm	Milwaukee	NA	NA	NA	NA	NA	NA	NA	NA	NA	NA
2016	inventory_date	Honeylocust	Gleditsia triacanthos	West Allis	Wisconsin	-88.06352824	43.01418122	green_space	Park Srv Road	NA	22.86	NA	NA	naturally_occurring	NA	15.24 to 30.48 cm	Milwaukee	NA	NA	NA	NA	NA	NA	NA	NA	NA	NA
2017	inventory_date	Red oak	Quercus rubra	Milwaukee	Wisconsin	-87.88631202	43.044604	green_space	Oak Leaf Trail	NA	53.34	NA	NA	naturally_occurring	NA	45.72 to 60.96 cm	Milwaukee	NA	NA	NA	NA	NA	NA	NA	NA	NA	NA
2016	inventory_date	Common hackberry	Celtis occidentalis	Brown Deer	Wisconsin	-87.95584023	43.15578615	NA	Oak Leaf Trail	NA	33.02	NA	NA	naturally_occurring	NA	30.48 to 45.72 cm	Milwaukee	NA	NA	NA	NA	NA	NA	NA	NA	NA	NA
2016	inventory_date	Crabapple	Malus tschonoskii	Milwaukee	Wisconsin	-87.99706846	42.99052078	green_space	6748-6798 West Kinnickinnic River Parkway	NA	15.24	NA	NA	introduced	NA	0 to 15.24 cm	Milwaukee	NA	NA	NA	NA	NA	NA	NA	NA	NA	NA
2016	inventory_date	Sugar maple	Acer saccharum	Wauwatosa	Wisconsin	-88.04570228	43.08793452	green_space	10610 West Grantosa Drive	NA	10.16	NA	NA	naturally_occurring	NA	0 to 15.24 cm	Milwaukee	NA	NA	NA	NA	NA	NA	NA	NA	NA	NA
2016	inventory_date	Sugar maple	Acer saccharum	Milwaukee	Wisconsin	-87.97018468	42.99678495	green_space	4401-4899 West Kinnickinnic River Parkway	NA	60.96	NA	NA	naturally_occurring	NA	45.72 to 60.96 cm	Milwaukee	NA	NA	NA	NA	NA	NA	NA	NA	NA	NA
2016	inventory_date	Maple	Acer	Milwaukee	Wisconsin	-87.93803304	42.988755	green_space	3086 South 20th Street	NA	76.2	NA	NA	no_info	NA	60.96 to 76.2 cm	Milwaukee	NA	NA	NA	NA	NA	NA	NA	NA	NA	NA
2016	inventory_date	Hawthorn	Crataegus	Milwaukee	Wisconsin	-87.9380706	42.98870791	green_space	3086 South 20th Street	NA	20.32	NA	NA	no_info	NA	15.24 to 30.48 cm	Milwaukee	NA	NA	NA	NA	NA	NA	NA	NA	NA	NA
2016	inventory_date	Honeylocust	Gleditsia triacanthos	Milwaukee	Wisconsin	-87.97047436	42.99673591	green_space	4401-4899 West Kinnickinnic River Parkway	NA	33.02	NA	NA	naturally_occurring	NA	30.48 to 45.72 cm	Milwaukee	NA	NA	NA	NA	NA	NA	NA	NA	NA	NA
2016	inventory_date	Red pine	Pinus resinosa	Milwaukee	Wisconsin	-87.9712683	42.99657308	green_space	4401-4899 West Kinnickinnic River Parkway	NA	15.24	NA	NA	naturally_occurring	NA	0 to 15.24 cm	Milwaukee	NA	NA	NA	NA	NA	NA	NA	NA	NA	NA
2016	inventory_date	Red pine	Pinus resinosa	Milwaukee	Wisconsin	-87.97125891	42.99665057	green_space	4401-4899 West Kinnickinnic River Parkway	NA	15.24	NA	NA	naturally_occurring	NA	0 to 15.24 cm	Milwaukee	NA	NA	NA	NA	NA	NA	NA	NA	NA	NA
2016	inventory_date	Blue spruce	Picea pungens	Wauwatosa	Wisconsin	-88.03424925	43.10131776	green_space	9800 West Glendale Avenue	NA	20.32	NA	NA	introduced	NA	15.24 to 30.48 cm	Milwaukee	NA	NA	NA	NA	NA	NA	NA	NA	NA	NA
2016	inventory_date	Hawthorn	Crataegus	Milwaukee	Wisconsin	-87.99614444	42.99046682	green_space	West Park Road	NA	7.62	NA	NA	no_info	NA	0 to 15.24 cm	Milwaukee	NA	NA	NA	NA	NA	NA	NA	NA	NA	NA
2016	inventory_date	Sugar maple	Acer saccharum	Greenfield	Wisconsin	-87.96053678	42.97096688	green_space	3450-3798 West Loomis Road	NA	25.4	NA	NA	naturally_occurring	NA	15.24 to 30.48 cm	Milwaukee	NA	NA	NA	NA	NA	NA	NA	NA	NA	NA
2016	inventory_date	Crabapple	Malus tschonoskii	Milwaukee	Wisconsin	-87.90988058	43.0424982	green_space	200-248 East Kilbourn Avenue	NA	15.24	NA	NA	introduced	NA	0 to 15.24 cm	Milwaukee	NA	NA	NA	NA	NA	NA	NA	NA	NA	NA
2016	inventory_date	Ash	Fraxinus	Milwaukee	Wisconsin	-87.93760121	42.98889234	green_space	1900-1998 West Oklahoma Avenue	NA	27.94	NA	NA	no_info	NA	15.24 to 30.48 cm	Milwaukee	NA	NA	NA	NA	NA	NA	NA	NA	NA	NA
2016	inventory_date	Spruce	Picea	Milwaukee	Wisconsin	-87.93563247	42.98882171	green_space	Oak Leaf Trail	NA	10.16	NA	NA	no_info	NA	0 to 15.24 cm	Milwaukee	NA	NA	NA	NA	NA	NA	NA	NA	NA	NA
2016	inventory_date	River birch	Betula nigra	Wauwatosa	Wisconsin	-88.03970218	43.0788233	green_space	3236 Menomonee River Parkway	NA	2.54	NA	NA	naturally_occurring	NA	0 to 15.24 cm	Milwaukee	NA	NA	NA	NA	NA	NA	NA	NA	NA	NA
2016	inventory_date	Hawthorn	Crataegus	Milwaukee	Wisconsin	-87.9380022	42.9899214	green_space	Oak Leaf Trail	NA	12.7	NA	NA	no_info	NA	0 to 15.24 cm	Milwaukee	NA	NA	NA	NA	NA	NA	NA	NA	NA	NA
2016	inventory_date	Hawthorn	Crataegus	West Milwaukee	Wisconsin	-87.9744333	43.01214939	green_space	4701-5199 West Mitchell Street	NA	38.1	NA	NA	no_info	NA	30.48 to 45.72 cm	Milwaukee	NA	NA	NA	NA	NA	NA	NA	NA	NA	NA
2016	inventory_date	Sugar maple	Acer saccharum	Milwaukee	Wisconsin	-87.931467	43.10844986	green_space	5000-5016 North Green Bay Avenue	NA	50.8	NA	NA	naturally_occurring	NA	45.72 to 60.96 cm	Milwaukee	NA	NA	NA	NA	NA	NA	NA	NA	NA	NA
2016	inventory_date	Honeylocust	Gleditsia triacanthos	Milwaukee	Wisconsin	-87.93142274	43.10875436	green_space	5018 North Green Bay Avenue	NA	50.8	NA	NA	naturally_occurring	NA	45.72 to 60.96 cm	Milwaukee	NA	NA	NA	NA	NA	NA	NA	NA	NA	NA
2016	inventory_date	Red pine	Pinus resinosa	Milwaukee	Wisconsin	-87.94128522	42.94239209	green_space	5600 South 22Nd Street	NA	27.94	NA	NA	naturally_occurring	NA	15.24 to 30.48 cm	Milwaukee	NA	NA	NA	NA	NA	NA	NA	NA	NA	NA
2016	inventory_date	Common hackberry	Celtis occidentalis	West Allis	Wisconsin	-88.06643978	43.00911623	green_space	Park Srv Road	NA	48.26	NA	NA	naturally_occurring	NA	45.72 to 60.96 cm	Milwaukee	NA	NA	NA	NA	NA	NA	NA	NA	NA	NA
2016	inventory_date	Honeylocust	Gleditsia triacanthos	West Allis	Wisconsin	-88.05956259	43.0073961	green_space	11515 West Rogers Street	NA	25.4	NA	NA	naturally_occurring	NA	15.24 to 30.48 cm	Milwaukee	NA	NA	NA	NA	NA	NA	NA	NA	NA	NA
2017	inventory_date	Norway maple	Acer platanoides	Milwaukee	Wisconsin	-88.03040162	43.0328793	green_space	9401 West Park Hill Avenue	NA	66.04	NA	NA	introduced	NA	60.96 to 76.2 cm	Milwaukee	NA	NA	NA	NA	NA	NA	NA	NA	NA	NA
2017	inventory_date	Green ash	Fraxinus pennsylvanica	Milwaukee	Wisconsin	-87.88302362	43.05122673	green_space	2000 North Lincoln Memorial Drive	NA	53.34	NA	NA	naturally_occurring	NA	45.72 to 60.96 cm	Milwaukee	NA	NA	NA	NA	NA	NA	NA	NA	NA	NA
2017	inventory_date	White ash	Fraxinus americana	Franklin	Wisconsin	-88.03533956	42.9258986	green_space	6372-6498 Nature Center Drive	NA	25.4	NA	NA	naturally_occurring	NA	15.24 to 30.48 cm	Milwaukee	NA	NA	NA	NA	NA	NA	NA	NA	NA	NA
2016	inventory_date	Hawthorn	Crataegus	Milwaukee	Wisconsin	-88.02030712	43.07219522	green_space	2901-2957 North 86th Street	NA	20.32	NA	NA	no_info	NA	15.24 to 30.48 cm	Milwaukee	NA	NA	NA	NA	NA	NA	NA	NA	NA	NA
2017	inventory_date	Honeylocust	Gleditsia triacanthos	Milwaukee	Wisconsin	-88.03402022	42.97796566	NA	3601-3699 South 97th Street	NA	38.1	NA	NA	naturally_occurring	NA	30.48 to 45.72 cm	Milwaukee	NA	NA	NA	NA	NA	NA	NA	NA	NA	NA
2017	inventory_date	Black walnut	Juglans nigra	Milwaukee	Wisconsin	-87.94615209	43.02729038	NA	31171 Hank Aaron State Trail	NA	58.42	NA	NA	naturally_occurring	NA	45.72 to 60.96 cm	Milwaukee	NA	NA	NA	NA	NA	NA	NA	NA	NA	NA
2017	inventory_date	Honeylocust	Gleditsia triacanthos	Cudahy	Wisconsin	-87.85442859	42.94541676	NA	5440-5498 South Swift Avenue	NA	48.26	NA	NA	naturally_occurring	NA	45.72 to 60.96 cm	Milwaukee	NA	NA	NA	NA	NA	NA	NA	NA	NA	NA
2017	inventory_date	Honeylocust	Gleditsia triacanthos	Milwaukee	Wisconsin	-87.94159837	43.0256438	NA	2200-2298 West Pierce Street	NA	60.96	NA	NA	naturally_occurring	NA	45.72 to 60.96 cm	Milwaukee	NA	NA	NA	NA	NA	NA	NA	NA	NA	NA
2017	inventory_date	Honeylocust	Gleditsia triacanthos	Milwaukee	Wisconsin	-87.89117485	42.97903447	NA	1413-1513 East Street Francis Avenue	NA	60.96	NA	NA	naturally_occurring	NA	45.72 to 60.96 cm	Milwaukee	NA	NA	NA	NA	NA	NA	NA	NA	NA	NA
2017	inventory_date	Sugar maple	Acer saccharum	Milwaukee	Wisconsin	-87.93879935	43.11180511	NA	2000-2198 West Villard Avenue	NA	45.72	NA	NA	naturally_occurring	NA	30.48 to 45.72 cm	Milwaukee	NA	NA	NA	NA	NA	NA	NA	NA	NA	NA
2017	inventory_date	Green ash	Fraxinus pennsylvanica	Milwaukee	Wisconsin	-87.96374604	42.99208149	green_space	3916-4008 West Forest Home Avenue	NA	45.72	NA	NA	naturally_occurring	NA	30.48 to 45.72 cm	Milwaukee	NA	NA	NA	NA	NA	NA	NA	NA	NA	NA
2017	inventory_date	Silver maple	Acer saccharinum	Milwaukee	Wisconsin	-87.87243962	43.06965979	NA	2750-2798 North Lake Drive	NA	132.08	NA	NA	naturally_occurring	NA	more than 76.2 cm	Milwaukee	NA	NA	NA	NA	NA	NA	NA	NA	NA	NA
2017	inventory_date	White ash	Fraxinus americana	Milwaukee	Wisconsin	-87.94488026	43.0512911	green_space	1601-1619 North 25th Street	NA	50.8	NA	NA	naturally_occurring	NA	45.72 to 60.96 cm	Milwaukee	NA	NA	NA	NA	NA	NA	NA	NA	NA	NA
2017	inventory_date	Sugar maple	Acer saccharum	Milwaukee	Wisconsin	-87.93737497	42.97330254	NA	1829-1915 West Howard Avenue	NA	5.08	NA	NA	naturally_occurring	NA	0 to 15.24 cm	Milwaukee	NA	NA	NA	NA	NA	NA	NA	NA	NA	NA
2016	inventory_date	Norway maple	Acer platanoides	Glendale	Wisconsin	-87.92461395	43.12161327	green_space	5737 North Milwaukee River Parkway	NA	58.42	NA	NA	introduced	NA	45.72 to 60.96 cm	Milwaukee	NA	NA	NA	NA	NA	NA	NA	NA	NA	NA
2016	inventory_date	Silver maple	Acer saccharinum	Cudahy	Wisconsin	-87.8456524	42.94974587	green_space	5200-5280 South Sheridan Drive	NA	139.7	NA	NA	naturally_occurring	NA	more than 76.2 cm	Milwaukee	NA	NA	NA	NA	NA	NA	NA	NA	NA	NA
2016	inventory_date	Green ash	Fraxinus pennsylvanica	Milwaukee	Wisconsin	-87.96707734	42.99906348	green_space	2434-2498 South 43rd Street	NA	53.34	NA	NA	naturally_occurring	NA	45.72 to 60.96 cm	Milwaukee	NA	NA	NA	NA	NA	NA	NA	NA	NA	NA
2016	inventory_date	Green ash	Fraxinus pennsylvanica	Milwaukee	Wisconsin	-87.96708673	42.99915666	green_space	2434-2498 South 43rd Street	NA	45.72	NA	NA	naturally_occurring	NA	30.48 to 45.72 cm	Milwaukee	NA	NA	NA	NA	NA	NA	NA	NA	NA	NA
2016	inventory_date	Hawthorn	Crataegus	Glendale	Wisconsin	-87.92740613	43.10420634	green_space	1323-1349 West Hampton Avenue	NA	7.62	NA	NA	no_info	NA	0 to 15.24 cm	Milwaukee	NA	NA	NA	NA	NA	NA	NA	NA	NA	NA
2016	inventory_date	Red oak	Quercus rubra	Fox Point	Wisconsin	-87.88441032	43.17018745	green_space	1870 East Fox Lane	NA	30.48	NA	NA	naturally_occurring	NA	15.24 to 30.48 cm	Milwaukee	NA	NA	NA	NA	NA	NA	NA	NA	NA	NA
2017	inventory_date	Norway maple	Acer platanoides	Milwaukee	Wisconsin	-87.98015714	42.9972695	green_space	5239 West Jackson Park Drive	NA	40.64	NA	NA	introduced	NA	30.48 to 45.72 cm	Milwaukee	NA	NA	NA	NA	NA	NA	NA	NA	NA	NA
2017	inventory_date	Norway maple	Acer platanoides	Milwaukee	Wisconsin	-87.98005521	42.99732639	green_space	5239 West Jackson Park Drive	NA	38.1	NA	NA	introduced	NA	30.48 to 45.72 cm	Milwaukee	NA	NA	NA	NA	NA	NA	NA	NA	NA	NA
2017	inventory_date	Norway maple	Acer platanoides	Milwaukee	Wisconsin	-87.97792286	42.9987859	green_space	5100-5298 West Jackson Park Drive	NA	15.24	NA	NA	introduced	NA	0 to 15.24 cm	Milwaukee	NA	NA	NA	NA	NA	NA	NA	NA	NA	NA
2017	inventory_date	Honeylocust	Gleditsia triacanthos	Milwaukee	Wisconsin	-88.01118359	43.08458188	NA	7900-7998 West Nash Street	NA	88.9	NA	NA	naturally_occurring	NA	more than 76.2 cm	Milwaukee	NA	NA	NA	NA	NA	NA	NA	NA	NA	NA
2016	inventory_date	Norway spruce	Picea abies	Glendale	Wisconsin	-87.93000251	43.13408095	green_space	6301-6599 North Milwaukee River Parkway	NA	22.86	NA	NA	introduced	NA	15.24 to 30.48 cm	Milwaukee	NA	NA	NA	NA	NA	NA	NA	NA	NA	NA
2016	inventory_date	Apple	Malus	Milwaukee	Wisconsin	-87.91326016	43.04177485	green_space	910 North Plankinton Avenue	NA	15.24	NA	NA	no_info	NA	0 to 15.24 cm	Milwaukee	NA	NA	NA	NA	NA	NA	NA	NA	NA	NA
2016	inventory_date	Apple	Malus	Milwaukee	Wisconsin	-87.91321725	43.04174937	green_space	910 North Plankinton Avenue	NA	25.4	NA	NA	no_info	NA	15.24 to 30.48 cm	Milwaukee	NA	NA	NA	NA	NA	NA	NA	NA	NA	NA
2016	inventory_date	Bur oak	Quercus macrocarpa	Milwaukee	Wisconsin	-87.99743593	43.08548788	green_space	6909 West Vienna Avenue	NA	10.16	NA	NA	naturally_occurring	NA	0 to 15.24 cm	Milwaukee	NA	NA	NA	NA	NA	NA	NA	NA	NA	NA
2016	inventory_date	Arborvitae	Thuja occidentalis	Fox Point	Wisconsin	-87.88494676	43.16912913	green_space	1861 East Fox Lane	NA	12.7	NA	NA	naturally_occurring	NA	0 to 15.24 cm	Milwaukee	NA	NA	NA	NA	NA	NA	NA	NA	NA	NA
2016	inventory_date	Arborvitae	Thuja occidentalis	Fox Point	Wisconsin	-87.8848958	43.16909783	green_space	1861 East Fox Lane	NA	17.78	NA	NA	naturally_occurring	NA	15.24 to 30.48 cm	Milwaukee	NA	NA	NA	NA	NA	NA	NA	NA	NA	NA
2016	inventory_date	Mulberry	Morus	Milwaukee	Wisconsin	-87.89541948	43.04555653	green_space	Oak Leaf Trail	NA	66.04	NA	NA	no_info	NA	60.96 to 76.2 cm	Milwaukee	NA	NA	NA	NA	NA	NA	NA	NA	NA	NA
2016	inventory_date	Norway maple	Acer platanoides	Glendale	Wisconsin	-87.92803779	43.12340166	green_space	5901 North Milwaukee River Parkway	NA	50.8	NA	NA	introduced	NA	45.72 to 60.96 cm	Milwaukee	NA	NA	NA	NA	NA	NA	NA	NA	NA	NA
2016	inventory_date	Red pine	Pinus resinosa	Milwaukee	Wisconsin	-87.89923221	43.03783842	green_space	Oak Leaf Trail	NA	35.56	NA	NA	naturally_occurring	NA	30.48 to 45.72 cm	Milwaukee	NA	NA	NA	NA	NA	NA	NA	NA	NA	NA
2016	inventory_date	Mulberry	Morus	Milwaukee	Wisconsin	-87.87718445	43.06024798	green_space	2400 Oak Leaf Trail	NA	60.96	NA	NA	no_info	NA	45.72 to 60.96 cm	Milwaukee	NA	NA	NA	NA	NA	NA	NA	NA	NA	NA
2016	inventory_date	Hawthorn	Crataegus	Milwaukee	Wisconsin	-88.00386384	42.99051391	green_space	7240 West Kinnickinnic River Parkway	NA	27.94	NA	NA	no_info	NA	15.24 to 30.48 cm	Milwaukee	NA	NA	NA	NA	NA	NA	NA	NA	NA	NA
2016	inventory_date	Apple	Malus	West Allis	Wisconsin	-88.00380483	42.9902255	green_space	7201-7399 West Jackson Drive	NA	20.32	NA	NA	no_info	NA	15.24 to 30.48 cm	Milwaukee	NA	NA	NA	NA	NA	NA	NA	NA	NA	NA
2016	inventory_date	Amur maple	Acer ginnala	Milwaukee	Wisconsin	-88.00217003	42.99048742	green_space	7110-7126 West Kinnickinnic River Parkway	NA	7.62	NA	NA	introduced	NA	0 to 15.24 cm	Milwaukee	NA	NA	NA	NA	NA	NA	NA	NA	NA	NA
2016	inventory_date	Ash	Fraxinus	Milwaukee	Wisconsin	-87.99954414	42.9905247	green_space	6912 West Kinnickinnic River Parkway	NA	27.94	NA	NA	no_info	NA	15.24 to 30.48 cm	Milwaukee	NA	NA	NA	NA	NA	NA	NA	NA	NA	NA
2016	inventory_date	Green ash	Fraxinus pennsylvanica	Milwaukee	Wisconsin	-88.0000484	42.99022452	green_space	West Park Road	NA	40.64	NA	NA	naturally_occurring	NA	30.48 to 45.72 cm	Milwaukee	NA	NA	NA	NA	NA	NA	NA	NA	NA	NA
2016	inventory_date	Red pine	Pinus resinosa	Milwaukee	Wisconsin	-87.99950123	42.9902049	green_space	6915 West Kinnickinnic River Parkway	NA	27.94	NA	NA	naturally_occurring	NA	15.24 to 30.48 cm	Milwaukee	NA	NA	NA	NA	NA	NA	NA	NA	NA	NA
2016	inventory_date	Crabapple	Malus tschonoskii	Milwaukee	Wisconsin	-87.93469772	42.99533815	green_space	1647-1715 West Cleveland Avenue	NA	20.32	NA	NA	introduced	NA	15.24 to 30.48 cm	Milwaukee	NA	NA	NA	NA	NA	NA	NA	NA	NA	NA
2016	inventory_date	Scots pine	Pinus sylvestris	Glendale	Wisconsin	-87.92304486	43.10438063	green_space	Oak Leaf Trail	NA	55.88	NA	NA	introduced	NA	45.72 to 60.96 cm	Milwaukee	NA	NA	NA	NA	NA	NA	NA	NA	NA	NA
2016	inventory_date	Common hackberry	Celtis occidentalis	Milwaukee	Wisconsin	-88.00275341	42.99044524	green_space	2939-2943 South 72Nd Street	NA	30.48	NA	NA	naturally_occurring	NA	15.24 to 30.48 cm	Milwaukee	NA	NA	NA	NA	NA	NA	NA	NA	NA	NA
2016	inventory_date	Red pine	Pinus resinosa	South Milwaukee	Wisconsin	-87.8479296	42.92784588	green_space	Oak Leaf Trail	NA	48.26	NA	NA	naturally_occurring	NA	45.72 to 60.96 cm	Milwaukee	NA	NA	NA	NA	NA	NA	NA	NA	NA	NA
2016	inventory_date	Honeylocust	Gleditsia triacanthos	West Allis	Wisconsin	-88.01498366	42.99660929	green_space	2500-2650 South 82Nd Street	NA	60.96	NA	NA	naturally_occurring	NA	45.72 to 60.96 cm	Milwaukee	NA	NA	NA	NA	NA	NA	NA	NA	NA	NA
2016	inventory_date	Honeylocust	Gleditsia triacanthos	West Allis	Wisconsin	-88.01386833	42.99694663	green_space	7801 West Arthur Avenue	NA	55.88	NA	NA	naturally_occurring	NA	45.72 to 60.96 cm	Milwaukee	NA	NA	NA	NA	NA	NA	NA	NA	NA	NA
2016	inventory_date	Honeylocust	Gleditsia triacanthos	West Allis	Wisconsin	-88.01461022	42.99733888	green_space	2500-2650 South 82Nd Street	NA	50.8	NA	NA	naturally_occurring	NA	45.72 to 60.96 cm	Milwaukee	NA	NA	NA	NA	NA	NA	NA	NA	NA	NA
2016	inventory_date	Sugar maple	Acer saccharum	Glendale	Wisconsin	-87.92500824	43.12205573	green_space	5776 North Milwaukee River Parkway	NA	35.56	NA	NA	naturally_occurring	NA	30.48 to 45.72 cm	Milwaukee	NA	NA	NA	NA	NA	NA	NA	NA	NA	NA
2016	inventory_date	Hawthorn	Crataegus	Glendale	Wisconsin	-87.9254213	43.12224563	green_space	5777 North Milwaukee River Parkway	NA	30.48	NA	NA	no_info	NA	15.24 to 30.48 cm	Milwaukee	NA	NA	NA	NA	NA	NA	NA	NA	NA	NA
2016	inventory_date	Green ash	Fraxinus pennsylvanica	Brown Deer	Wisconsin	-87.9546681	43.15209382	NA	Oak Leaf Trail	NA	53.34	NA	NA	naturally_occurring	NA	45.72 to 60.96 cm	Milwaukee	NA	NA	NA	NA	NA	NA	NA	NA	NA	NA
2016	inventory_date	Crabapple	Malus tschonoskii	Milwaukee	Wisconsin	-88.00314903	42.9904423	green_space	7218 West Kinnickinnic River Parkway	NA	20.32	NA	NA	introduced	NA	15.24 to 30.48 cm	Milwaukee	NA	NA	NA	NA	NA	NA	NA	NA	NA	NA
2016	inventory_date	Red oak	Quercus rubra	Milwaukee	Wisconsin	-87.99132854	42.99283779	green_space	6316 West Kinnickinnic River Parkway	NA	25.4	NA	NA	naturally_occurring	NA	15.24 to 30.48 cm	Milwaukee	NA	NA	NA	NA	NA	NA	NA	NA	NA	NA
2016	inventory_date	Red oak	Quercus rubra	Milwaukee	Wisconsin	-88.01323682	43.14792182	green_space	8211-8243 West Good Hope Road	NA	30.48	NA	NA	naturally_occurring	NA	15.24 to 30.48 cm	Milwaukee	NA	NA	NA	NA	NA	NA	NA	NA	NA	NA
2016	inventory_date	Honeylocust	Gleditsia triacanthos	Greenfield	Wisconsin	-88.04692	42.96600726	green_space	Oak Leaf Trail	NA	15.24	NA	NA	naturally_occurring	NA	0 to 15.24 cm	Milwaukee	NA	NA	NA	NA	NA	NA	NA	NA	NA	NA
2016	inventory_date	Honeylocust	Gleditsia triacanthos	West Allis	Wisconsin	-88.01472438	42.9972722	green_space	2500-2650 South 82Nd Street	NA	60.96	NA	NA	naturally_occurring	NA	45.72 to 60.96 cm	Milwaukee	NA	NA	NA	NA	NA	NA	NA	NA	NA	NA
2016	inventory_date	Honeylocust	Gleditsia triacanthos	West Allis	Wisconsin	-88.01418493	42.99705789	green_space	2500-2650 South 82Nd Street	NA	60.96	NA	NA	naturally_occurring	NA	45.72 to 60.96 cm	Milwaukee	NA	NA	NA	NA	NA	NA	NA	NA	NA	NA
2017	inventory_date	Green ash	Fraxinus pennsylvanica	Milwaukee	Wisconsin	-87.99003035	42.9712436	green_space	6050 West Waterford Court	NA	50.8	NA	NA	naturally_occurring	NA	45.72 to 60.96 cm	Milwaukee	NA	NA	NA	NA	NA	NA	NA	NA	NA	NA
2017	inventory_date	Green ash	Fraxinus pennsylvanica	Milwaukee	Wisconsin	-87.98988014	42.97120238	green_space	6050 West Waterford Court	NA	27.94	NA	NA	naturally_occurring	NA	15.24 to 30.48 cm	Milwaukee	NA	NA	NA	NA	NA	NA	NA	NA	NA	NA
2017	inventory_date	Green ash	Fraxinus pennsylvanica	Milwaukee	Wisconsin	-87.98930883	42.97119257	green_space	4045 South 60th Street	NA	45.72	NA	NA	naturally_occurring	NA	30.48 to 45.72 cm	Milwaukee	NA	NA	NA	NA	NA	NA	NA	NA	NA	NA
2017	inventory_date	Green ash	Fraxinus pennsylvanica	Milwaukee	Wisconsin	-87.98977027	42.97110361	green_space	6050 West Waterford Court	NA	55.88	NA	NA	naturally_occurring	NA	45.72 to 60.96 cm	Milwaukee	NA	NA	NA	NA	NA	NA	NA	NA	NA	NA
2016	inventory_date	White ash	Fraxinus americana	Milwaukee	Wisconsin	-87.93487877	42.99506055	green_space	2701 South 16th Street	NA	43.18	NA	NA	naturally_occurring	NA	30.48 to 45.72 cm	Milwaukee	NA	NA	NA	NA	NA	NA	NA	NA	NA	NA
2016	inventory_date	White ash	Fraxinus americana	Milwaukee	Wisconsin	-87.93477684	42.99505074	green_space	2701 South 16th Street	NA	50.8	NA	NA	naturally_occurring	NA	45.72 to 60.96 cm	Milwaukee	NA	NA	NA	NA	NA	NA	NA	NA	NA	NA
2016	inventory_date	White ash	Fraxinus americana	Milwaukee	Wisconsin	-87.96699286	42.99430918	green_space	2716-2786 South 43rd Street	NA	45.72	NA	NA	naturally_occurring	NA	30.48 to 45.72 cm	Milwaukee	NA	NA	NA	NA	NA	NA	NA	NA	NA	NA
2016	inventory_date	White ash	Fraxinus americana	Milwaukee	Wisconsin	-87.96711221	42.99413752	green_space	2716-2786 South 43rd Street	NA	35.56	NA	NA	naturally_occurring	NA	30.48 to 45.72 cm	Milwaukee	NA	NA	NA	NA	NA	NA	NA	NA	NA	NA
2016	inventory_date	Green ash	Fraxinus pennsylvanica	Wauwatosa	Wisconsin	-88.02136928	43.05364925	green_space	Oak Leaf Trail	NA	22.86	NA	NA	naturally_occurring	NA	15.24 to 30.48 cm	Milwaukee	NA	NA	NA	NA	NA	NA	NA	NA	NA	NA
2017	inventory_date	Ginkgo	Ginkgo biloba	Milwaukee	Wisconsin	-87.8725563	43.06612686	NA	2658-2698 North Wahl Avenue	NA	25.4	NA	NA	introduced	NA	15.24 to 30.48 cm	Milwaukee	NA	NA	NA	NA	NA	NA	NA	NA	NA	NA
2016	inventory_date	Black walnut	Juglans nigra	West Allis	Wisconsin	-88.0642122	43.00407045	green_space	Park Drive	NA	45.72	NA	NA	naturally_occurring	NA	30.48 to 45.72 cm	Milwaukee	NA	NA	NA	NA	NA	NA	NA	NA	NA	NA
2016	inventory_date	Black walnut	Juglans nigra	West Allis	Wisconsin	-88.06425646	43.00412439	green_space	Park Drive	NA	43.18	NA	NA	naturally_occurring	NA	30.48 to 45.72 cm	Milwaukee	NA	NA	NA	NA	NA	NA	NA	NA	NA	NA
2016	inventory_date	American elm	Ulmus americana	Milwaukee	Wisconsin	-87.94389904	43.02706489	green_space	31171 Hank Aaron State Trail	NA	106.68	NA	NA	naturally_occurring	NA	more than 76.2 cm	Milwaukee	NA	NA	NA	NA	NA	NA	NA	NA	NA	NA
2016	inventory_date	Littleleaf linden	Tilia cordata	Milwaukee	Wisconsin	-87.92394876	43.11609998	green_space	Oak Leaf Trail	NA	104.14	NA	NA	introduced	NA	more than 76.2 cm	Milwaukee	NA	NA	NA	NA	NA	NA	NA	NA	NA	NA
2016	inventory_date	Common hackberry	Celtis occidentalis	Milwaukee	Wisconsin	-87.99303174	42.99069539	green_space	6350-6498 West Kinnickinnic River Parkway	NA	50.8	NA	NA	naturally_occurring	NA	45.72 to 60.96 cm	Milwaukee	NA	NA	NA	NA	NA	NA	NA	NA	NA	NA
2016	inventory_date	Ash	Fraxinus	Milwaukee	Wisconsin	-87.99158603	42.99183723	green_space	6350-6498 West Kinnickinnic River Parkway	NA	43.18	NA	NA	no_info	NA	30.48 to 45.72 cm	Milwaukee	NA	NA	NA	NA	NA	NA	NA	NA	NA	NA
2016	inventory_date	Green ash	Fraxinus pennsylvanica	Milwaukee	Wisconsin	-87.96629414	43.0738577	green_space	3000 North Sherman Boulevard	NA	35.56	NA	NA	naturally_occurring	NA	30.48 to 45.72 cm	Milwaukee	NA	NA	NA	NA	NA	NA	NA	NA	NA	NA
2016	inventory_date	White ash	Fraxinus americana	Milwaukee	Wisconsin	-88.02152753	42.98637897	green_space	3209 South 86th Street	NA	12.7	NA	NA	naturally_occurring	NA	0 to 15.24 cm	Milwaukee	NA	NA	NA	NA	NA	NA	NA	NA	NA	NA
2016	inventory_date	White ash	Fraxinus americana	Milwaukee	Wisconsin	-88.02154362	42.98656929	green_space	3209 South 86th Street	NA	12.7	NA	NA	naturally_occurring	NA	0 to 15.24 cm	Milwaukee	NA	NA	NA	NA	NA	NA	NA	NA	NA	NA
2016	inventory_date	White ash	Fraxinus americana	Milwaukee	Wisconsin	-88.02209482	42.98658793	green_space	3209 South 86th Street	NA	12.7	NA	NA	naturally_occurring	NA	0 to 15.24 cm	Milwaukee	NA	NA	NA	NA	NA	NA	NA	NA	NA	NA
2017	inventory_date	Elm	Ulmus	Milwaukee	Wisconsin	-87.96462238	43.05542801	green_space	4099 West Lisbon Avenue	NA	152.4	NA	NA	no_info	NA	more than 76.2 cm	Milwaukee	NA	NA	NA	NA	NA	NA	NA	NA	NA	NA
2016	inventory_date	Sugar maple	Acer saccharum	Milwaukee	Wisconsin	-87.97028124	43.05296719	green_space	4100-4542 West Washington Boulevard	NA	55.88	NA	NA	naturally_occurring	NA	45.72 to 60.96 cm	Milwaukee	NA	NA	NA	NA	NA	NA	NA	NA	NA	NA
2017	inventory_date	Red oak	Quercus rubra	South Milwaukee	Wisconsin	-87.87416562	42.90751667	NA	Oak Leaf Trail	NA	43.18	NA	NA	naturally_occurring	NA	30.48 to 45.72 cm	Milwaukee	NA	NA	NA	NA	NA	NA	NA	NA	NA	NA
2017	inventory_date	Bur oak	Quercus macrocarpa	Milwaukee	Wisconsin	-87.92277664	43.00354476	NA	848-920 West Lincoln Avenue	NA	86.36	NA	NA	naturally_occurring	NA	more than 76.2 cm	Milwaukee	NA	NA	NA	NA	NA	NA	NA	NA	NA	NA
2017	inventory_date	Black walnut	Juglans nigra	Hales Corners	Wisconsin	-88.06077698	42.93831538	NA	11640 West Janesville Road	NA	81.28	NA	NA	naturally_occurring	NA	more than 76.2 cm	Milwaukee	NA	NA	NA	NA	NA	NA	NA	NA	NA	NA
2017	inventory_date	Red oak	Quercus rubra	Milwaukee	Wisconsin	-88.01782329	43.10998776	NA	8519 West Lancaster Avenue	NA	66.04	NA	NA	naturally_occurring	NA	60.96 to 76.2 cm	Milwaukee	NA	NA	NA	NA	NA	NA	NA	NA	NA	NA
2017	inventory_date	Hawthorn	Crataegus	Milwaukee	Wisconsin	-87.97848733	43.10069112	green_space	5210 West Glendale Avenue	NA	45.72	NA	NA	no_info	NA	30.48 to 45.72 cm	Milwaukee	NA	NA	NA	NA	NA	NA	NA	NA	NA	NA
2017	inventory_date	Apple	Malus	Milwaukee	Wisconsin	-87.89119363	42.97860669	NA	1515 East Street Francis Avenue	NA	5.08	NA	NA	no_info	NA	0 to 15.24 cm	Milwaukee	NA	NA	NA	NA	NA	NA	NA	NA	NA	NA
2017	inventory_date	White ash	Fraxinus americana	West Allis	Wisconsin	-88.06233466	43.01403805	green_space	12001 West Greenfield Avenue	NA	20.32	NA	NA	naturally_occurring	NA	15.24 to 30.48 cm	Milwaukee	NA	NA	NA	NA	NA	NA	NA	NA	NA	NA
2016	inventory_date	White oak	Quercus alba	Milwaukee	Wisconsin	-87.97931514	43.09967306	green_space	5200-5298 West Lincoln Creek Drive	NA	116.84	NA	NA	naturally_occurring	NA	more than 76.2 cm	Milwaukee	NA	NA	NA	NA	NA	NA	NA	NA	NA	NA
2016	inventory_date	Sugar maple	Acer saccharum	Milwaukee	Wisconsin	-87.97581062	43.11735207	green_space	5450-5498 North 51St Boulevard	NA	48.26	NA	NA	naturally_occurring	NA	45.72 to 60.96 cm	Milwaukee	NA	NA	NA	NA	NA	NA	NA	NA	NA	NA
2016	inventory_date	Crabapple	Malus tschonoskii	Brown Deer	Wisconsin	-87.95537755	43.15587518	green_space	Oak Leaf Trail	NA	17.78	NA	NA	introduced	NA	15.24 to 30.48 cm	Milwaukee	NA	NA	NA	NA	NA	NA	NA	NA	NA	NA
2017	inventory_date	Honeylocust	Gleditsia triacanthos	Cudahy	Wisconsin	-87.85463914	42.94556892	NA	5440-5498 South Swift Avenue	NA	50.8	NA	NA	naturally_occurring	NA	45.72 to 60.96 cm	Milwaukee	NA	NA	NA	NA	NA	NA	NA	NA	NA	NA
2017	inventory_date	Boxelder	Acer negundo	Milwaukee	Wisconsin	-87.88752973	43.00012572	NA	Oak Leaf Trail	NA	81.28	NA	NA	naturally_occurring	NA	more than 76.2 cm	Milwaukee	NA	NA	NA	NA	NA	NA	NA	NA	NA	NA
2016	inventory_date	Sugar maple	Acer saccharum	Wauwatosa	Wisconsin	-88.01217198	43.03744829	green_space	610 North Honey Creek Parkway	NA	20.32	NA	NA	naturally_occurring	NA	15.24 to 30.48 cm	Milwaukee	NA	NA	NA	NA	NA	NA	NA	NA	NA	NA
2016	inventory_date	Hawthorn	Crataegus	West Allis	Wisconsin	-88.02981555	43.02064692	green_space	9418 West Washington Street	NA	17.78	NA	NA	no_info	NA	15.24 to 30.48 cm	Milwaukee	NA	NA	NA	NA	NA	NA	NA	NA	NA	NA
2016	inventory_date	Crabapple	Malus tschonoskii	Franklin	Wisconsin	-87.98247993	42.88138499	green_space	Oak Leaf Trail	NA	22.86	NA	NA	introduced	NA	15.24 to 30.48 cm	Milwaukee	NA	NA	NA	NA	NA	NA	NA	NA	NA	NA
2016	inventory_date	Crabapple	Malus tschonoskii	Wauwatosa	Wisconsin	-88.05001795	43.0878307	green_space	3726-4044 Menomonee River Parkway	NA	17.78	NA	NA	introduced	NA	15.24 to 30.48 cm	Milwaukee	NA	NA	NA	NA	NA	NA	NA	NA	NA	NA
2016	inventory_date	American elm	Ulmus americana	Greenfield	Wisconsin	-88.04663837	42.9649042	green_space	10777 West Cold Spring Road	NA	63.5	NA	NA	naturally_occurring	NA	60.96 to 76.2 cm	Milwaukee	NA	NA	NA	NA	NA	NA	NA	NA	NA	NA
2016	inventory_date	Honeylocust	Gleditsia triacanthos	West Allis	Wisconsin	-88.06100562	43.02397756	green_space	West Schlinger Avenue	NA	30.48	NA	NA	naturally_occurring	NA	15.24 to 30.48 cm	Milwaukee	NA	NA	NA	NA	NA	NA	NA	NA	NA	NA
2016	inventory_date	Red oak	Quercus rubra	Wauwatosa	Wisconsin	-88.01207542	43.03920875	green_space	714 North Honey Creek Parkway	NA	60.96	NA	NA	naturally_occurring	NA	45.72 to 60.96 cm	Milwaukee	NA	NA	NA	NA	NA	NA	NA	NA	NA	NA
2016	inventory_date	Red oak	Quercus rubra	Wauwatosa	Wisconsin	-88.01205933	43.03889705	green_space	700 North Honey Creek Parkway	NA	12.7	NA	NA	naturally_occurring	NA	0 to 15.24 cm	Milwaukee	NA	NA	NA	NA	NA	NA	NA	NA	NA	NA
2016	inventory_date	Red oak	Quercus rubra	Wauwatosa	Wisconsin	-88.01207006	43.03900291	green_space	700 North Honey Creek Parkway	NA	71.12	NA	NA	naturally_occurring	NA	60.96 to 76.2 cm	Milwaukee	NA	NA	NA	NA	NA	NA	NA	NA	NA	NA
2016	inventory_date	Norway maple	Acer platanoides	Wauwatosa	Wisconsin	-88.01224306	43.03693368	green_space	590 North Honey Creek Parkway	NA	35.56	NA	NA	introduced	NA	30.48 to 45.72 cm	Milwaukee	NA	NA	NA	NA	NA	NA	NA	NA	NA	NA
2016	inventory_date	Sugar maple	Acer saccharum	Wauwatosa	Wisconsin	-88.01208884	43.03814817	green_space	644 North Honey Creek Parkway	NA	48.26	NA	NA	naturally_occurring	NA	45.72 to 60.96 cm	Milwaukee	NA	NA	NA	NA	NA	NA	NA	NA	NA	NA
2017	inventory_date	White oak	Quercus alba	West Allis	Wisconsin	-88.05930108	42.99363627	NA	2794 South Root River Parkway	NA	25.4	NA	NA	naturally_occurring	NA	15.24 to 30.48 cm	Milwaukee	NA	NA	NA	NA	NA	NA	NA	NA	NA	NA
2017	inventory_date	Honeylocust	Gleditsia triacanthos	Milwaukee	Wisconsin	-88.00240958	42.97677518	NA	3725R South 71St Street	NA	40.64	NA	NA	naturally_occurring	NA	30.48 to 45.72 cm	Milwaukee	NA	NA	NA	NA	NA	NA	NA	NA	NA	NA
2017	inventory_date	Common hackberry	Celtis occidentalis	South Milwaukee	Wisconsin	-87.87422061	42.90632906	NA	1608 Menomonee Avenue	NA	25.4	NA	NA	naturally_occurring	NA	15.24 to 30.48 cm	Milwaukee	NA	NA	NA	NA	NA	NA	NA	NA	NA	NA
2017	inventory_date	Sugar maple	Acer saccharum	Cudahy	Wisconsin	-87.8526704	42.9454786	NA	5453-5499 South Hately Avenue	NA	66.04	NA	NA	naturally_occurring	NA	60.96 to 76.2 cm	Milwaukee	NA	NA	NA	NA	NA	NA	NA	NA	NA	NA
2017	inventory_date	Norway maple	Acer platanoides	West Allis	Wisconsin	-88.06684881	43.00250514	NA	2301-2399 South Root River Parkway	NA	35.56	NA	NA	introduced	NA	30.48 to 45.72 cm	Milwaukee	NA	NA	NA	NA	NA	NA	NA	NA	NA	NA
2017	inventory_date	Honeylocust	Gleditsia triacanthos	Milwaukee	Wisconsin	-87.97768773	43.03489423	NA	351 North 50th Street	NA	60.96	NA	NA	naturally_occurring	NA	45.72 to 60.96 cm	Milwaukee	NA	NA	NA	NA	NA	NA	NA	NA	NA	NA
2017	inventory_date	Honeylocust	Gleditsia triacanthos	West Allis	Wisconsin	-88.03041771	43.02108226	NA	1000 South 96th Street	NA	7.62	NA	NA	naturally_occurring	NA	0 to 15.24 cm	Milwaukee	NA	NA	NA	NA	NA	NA	NA	NA	NA	NA
2017	inventory_date	Common hackberry	Celtis occidentalis	West Allis	Wisconsin	-88.06685217	43.00182692	NA	2334 South Root River Parkway	NA	40.64	NA	NA	naturally_occurring	NA	30.48 to 45.72 cm	Milwaukee	NA	NA	NA	NA	NA	NA	NA	NA	NA	NA
2017	inventory_date	Scots pine	Pinus sylvestris	Milwaukee	Wisconsin	-87.9776553	43.03408886	NA	317 North 50th Street	NA	33.02	NA	NA	introduced	NA	30.48 to 45.72 cm	Milwaukee	NA	NA	NA	NA	NA	NA	NA	NA	NA	NA
2016	inventory_date	Hawthorn	Crataegus	Glendale	Wisconsin	-87.92530864	43.12225542	green_space	5788 North Milwaukee River Parkway	NA	20.32	NA	NA	no_info	NA	15.24 to 30.48 cm	Milwaukee	NA	NA	NA	NA	NA	NA	NA	NA	NA	NA
2016	inventory_date	Crabapple	Malus tschonoskii	Milwaukee	Wisconsin	-88.00409049	42.99048154	green_space	7306 West Kinnickinnic River Parkway	NA	10.16	NA	NA	introduced	NA	0 to 15.24 cm	Milwaukee	NA	NA	NA	NA	NA	NA	NA	NA	NA	NA
2016	inventory_date	Crabapple	Malus tschonoskii	Milwaukee	Wisconsin	-88.00228804	42.990458	green_space	7128 West Kinnickinnic River Parkway	NA	15.24	NA	NA	introduced	NA	0 to 15.24 cm	Milwaukee	NA	NA	NA	NA	NA	NA	NA	NA	NA	NA
2017	inventory_date	Common hackberry	Celtis occidentalis	West Allis	Wisconsin	-88.06690581	43.00161409	NA	2350 South Root River Parkway	NA	22.86	NA	NA	naturally_occurring	NA	15.24 to 30.48 cm	Milwaukee	NA	NA	NA	NA	NA	NA	NA	NA	NA	NA
2017	inventory_date	Common hackberry	Celtis occidentalis	West Allis	Wisconsin	-88.03009786	43.02097097	NA	901 South 92Nd Street	NA	53.34	NA	NA	naturally_occurring	NA	45.72 to 60.96 cm	Milwaukee	NA	NA	NA	NA	NA	NA	NA	NA	NA	NA
2016	inventory_date	Norway maple	Acer platanoides	Wauwatosa	Wisconsin	-87.92838514	43.12639001	green_space	6031 North Milwaukee River Parkway	NA	45.72	NA	NA	introduced	NA	30.48 to 45.72 cm	Milwaukee	NA	NA	NA	NA	NA	NA	NA	NA	NA	NA
2016	inventory_date	Norway maple	Acer platanoides	Wauwatosa	Wisconsin	-87.92834222	43.12653488	green_space	6031 North Milwaukee River Parkway	NA	20.32	NA	NA	introduced	NA	15.24 to 30.48 cm	Milwaukee	NA	NA	NA	NA	NA	NA	NA	NA	NA	NA
2016	inventory_date	Norway maple	Acer platanoides	Wauwatosa	Wisconsin	-87.9281196	43.12707126	green_space	6041 North Milwaukee River Parkway	NA	43.18	NA	NA	introduced	NA	30.48 to 45.72 cm	Milwaukee	NA	NA	NA	NA	NA	NA	NA	NA	NA	NA
2016	inventory_date	Honeylocust	Gleditsia triacanthos	Wauwatosa	Wisconsin	-87.92786479	43.12823013	green_space	6117 North Milwaukee River Parkway	NA	30.48	NA	NA	naturally_occurring	NA	15.24 to 30.48 cm	Milwaukee	NA	NA	NA	NA	NA	NA	NA	NA	NA	NA
2016	inventory_date	Red maple	Acer rubrum	Wauwatosa	Wisconsin	-87.92788625	43.12872147	green_space	6141 North Milwaukee River Parkway	NA	17.78	NA	NA	naturally_occurring	NA	15.24 to 30.48 cm	Milwaukee	NA	NA	NA	NA	NA	NA	NA	NA	NA	NA
2016	inventory_date	Green ash	Fraxinus pennsylvanica	Wauwatosa	Wisconsin	-87.9278715	43.12878314	green_space	6141 North Milwaukee River Parkway	NA	38.1	NA	NA	naturally_occurring	NA	30.48 to 45.72 cm	Milwaukee	NA	NA	NA	NA	NA	NA	NA	NA	NA	NA
2017	inventory_date	Crabapple	Malus tschonoskii	West Allis	Wisconsin	-88.0651094	42.99927534	NA	2460 South Root River Parkway	NA	40.64	NA	NA	introduced	NA	30.48 to 45.72 cm	Milwaukee	NA	NA	NA	NA	NA	NA	NA	NA	NA	NA
2017	inventory_date	Crabapple	Malus tschonoskii	West Allis	Wisconsin	-88.06519791	42.99930084	NA	2460 South Root River Parkway	NA	27.94	NA	NA	introduced	NA	15.24 to 30.48 cm	Milwaukee	NA	NA	NA	NA	NA	NA	NA	NA	NA	NA
2017	inventory_date	Shagbark hickory	Carya ovata	Milwaukee	Wisconsin	-87.92263716	43.0037311	NA	848-920 West Lincoln Avenue	NA	55.88	NA	NA	naturally_occurring	NA	45.72 to 60.96 cm	Milwaukee	NA	NA	NA	NA	NA	NA	NA	NA	NA	NA
2016	inventory_date	Sugar maple	Acer saccharum	Wauwatosa	Wisconsin	-87.92789161	43.12890352	green_space	6153 North Milwaukee River Parkway	NA	43.18	NA	NA	naturally_occurring	NA	30.48 to 45.72 cm	Milwaukee	NA	NA	NA	NA	NA	NA	NA	NA	NA	NA
2016	inventory_date	Norway maple	Acer platanoides	Wauwatosa	Wisconsin	-87.92790368	43.12908655	green_space	6153 North Milwaukee River Parkway	NA	22.86	NA	NA	introduced	NA	15.24 to 30.48 cm	Milwaukee	NA	NA	NA	NA	NA	NA	NA	NA	NA	NA
2016	inventory_date	Norway maple	Acer platanoides	Wauwatosa	Wisconsin	-87.92800963	43.12948686	green_space	6177 North Milwaukee River Parkway	NA	40.64	NA	NA	introduced	NA	30.48 to 45.72 cm	Milwaukee	NA	NA	NA	NA	NA	NA	NA	NA	NA	NA
2016	inventory_date	Sugar maple	Acer saccharum	Milwaukee	Wisconsin	-88.03550184	43.07555735	green_space	3110 Menomonee River Parkway	NA	10.16	NA	NA	naturally_occurring	NA	0 to 15.24 cm	Milwaukee	NA	NA	NA	NA	NA	NA	NA	NA	NA	NA
2016	inventory_date	Freeman maple	Acer freemanii	Milwaukee	Wisconsin	-88.03672895	43.06827936	green_space	2732 Menomonee River Parkway	NA	5.08	NA	NA	naturally_occurring	NA	0 to 15.24 cm	Milwaukee	NA	NA	NA	NA	NA	NA	NA	NA	NA	NA
2016	inventory_date	White ash	Fraxinus americana	Wauwatosa	Wisconsin	-88.05375025	43.09346699	green_space	4204 Menomonee River Parkway	NA	30.48	NA	NA	naturally_occurring	NA	15.24 to 30.48 cm	Milwaukee	NA	NA	NA	NA	NA	NA	NA	NA	NA	NA
2016	inventory_date	American (basswood) linden	Tilia americana	Wauwatosa	Wisconsin	-88.05380791	43.09306253	green_space	4182 Menomonee River Parkway	NA	20.32	NA	NA	naturally_occurring	NA	15.24 to 30.48 cm	Milwaukee	NA	NA	NA	NA	NA	NA	NA	NA	NA	NA
2016	inventory_date	Sugar maple	Acer saccharum	Wauwatosa	Wisconsin	-88.05377305	43.09353652	green_space	4204 Menomonee River Parkway	NA	40.64	NA	NA	naturally_occurring	NA	30.48 to 45.72 cm	Milwaukee	NA	NA	NA	NA	NA	NA	NA	NA	NA	NA
2016	inventory_date	Sugar maple	Acer saccharum	Wauwatosa	Wisconsin	-88.05380523	43.09381857	green_space	4228 Menomonee River Parkway	NA	15.24	NA	NA	naturally_occurring	NA	0 to 15.24 cm	Milwaukee	NA	NA	NA	NA	NA	NA	NA	NA	NA	NA
2016	inventory_date	Sugar maple	Acer saccharum	Wauwatosa	Wisconsin	-88.05382803	43.09393315	green_space	4228 Menomonee River Parkway	NA	15.24	NA	NA	naturally_occurring	NA	0 to 15.24 cm	Milwaukee	NA	NA	NA	NA	NA	NA	NA	NA	NA	NA
2016	inventory_date	White ash	Fraxinus americana	Wauwatosa	Wisconsin	-88.05384547	43.09401835	green_space	4238 Menomonee River Parkway	NA	25.4	NA	NA	naturally_occurring	NA	15.24 to 30.48 cm	Milwaukee	NA	NA	NA	NA	NA	NA	NA	NA	NA	NA
2016	inventory_date	Green ash	Fraxinus pennsylvanica	Wauwatosa	Wisconsin	-88.05432156	43.09509461	green_space	4300 Menomonee River Parkway	NA	10.16	NA	NA	naturally_occurring	NA	0 to 15.24 cm	Milwaukee	NA	NA	NA	NA	NA	NA	NA	NA	NA	NA
2017	inventory_date	Common hackberry	Celtis occidentalis	West Allis	Wisconsin	-88.0643101	42.99811794	NA	2539-2673 South Root River Parkway	NA	40.64	NA	NA	naturally_occurring	NA	30.48 to 45.72 cm	Milwaukee	NA	NA	NA	NA	NA	NA	NA	NA	NA	NA
2017	inventory_date	Common hackberry	Celtis occidentalis	West Allis	Wisconsin	-88.06370527	42.99710374	NA	2591 South Root River Parkway	NA	48.26	NA	NA	naturally_occurring	NA	45.72 to 60.96 cm	Milwaukee	NA	NA	NA	NA	NA	NA	NA	NA	NA	NA
2016	inventory_date	Norway maple	Acer platanoides	Wauwatosa	Wisconsin	-88.04446846	43.08817153	green_space	10545 West Grantosa Drive	NA	10.16	NA	NA	introduced	NA	0 to 15.24 cm	Milwaukee	NA	NA	NA	NA	NA	NA	NA	NA	NA	NA
2016	inventory_date	Sugar maple	Acer saccharum	Wauwatosa	Wisconsin	-88.04519266	43.08776606	green_space	10609 West Grantosa Drive	NA	55.88	NA	NA	naturally_occurring	NA	45.72 to 60.96 cm	Milwaukee	NA	NA	NA	NA	NA	NA	NA	NA	NA	NA
2016	inventory_date	Red oak	Quercus rubra	Wauwatosa	Wisconsin	-88.00608069	43.04438593	green_space	7200-7624 West Honey Creek Parkway	NA	48.26	NA	NA	naturally_occurring	NA	45.72 to 60.96 cm	Milwaukee	NA	NA	NA	NA	NA	NA	NA	NA	NA	NA
2016	inventory_date	Common hackberry	Celtis occidentalis	West Allis	Wisconsin	-88.01074103	42.99291529	green_space	7720 West Honey Creek Parkway	NA	53.34	NA	NA	naturally_occurring	NA	45.72 to 60.96 cm	Milwaukee	NA	NA	NA	NA	NA	NA	NA	NA	NA	NA
2017	inventory_date	Honeylocust	Gleditsia triacanthos	Milwaukee	Wisconsin	-88.01752607	43.09684828	NA	4301-4399 North 84th Street	NA	53.34	NA	NA	naturally_occurring	NA	45.72 to 60.96 cm	Milwaukee	NA	NA	NA	NA	NA	NA	NA	NA	NA	NA
2016	inventory_date	Honeylocust	Gleditsia triacanthos	Milwaukee	Wisconsin	-87.94298843	42.92358888	green_space	2225 West Sycamore Avenue	NA	45.72	NA	NA	naturally_occurring	NA	30.48 to 45.72 cm	Milwaukee	NA	NA	NA	NA	NA	NA	NA	NA	NA	NA
2016	inventory_date	Sugar maple	Acer saccharum	Milwaukee	Wisconsin	-87.93775409	43.11191378	NA	2000-2198 West Villard Avenue	NA	50.8	NA	NA	naturally_occurring	NA	45.72 to 60.96 cm	Milwaukee	NA	NA	NA	NA	NA	NA	NA	NA	NA	NA
2016	inventory_date	Freeman maple	Acer freemanii	Milwaukee	Wisconsin	-88.03530738	43.07341686	green_space	2972-3098 Menomonee River Parkway	NA	10.16	NA	NA	naturally_occurring	NA	0 to 15.24 cm	Milwaukee	NA	NA	NA	NA	NA	NA	NA	NA	NA	NA
2017	inventory_date	Tilia	Tilia	Milwaukee	Wisconsin	-87.87276685	43.06904453	NA	2773 North Lake Drive	NA	55.88	NA	NA	no_info	NA	45.72 to 60.96 cm	Milwaukee	NA	NA	NA	NA	NA	NA	NA	NA	NA	NA
2016	inventory_date	Silver maple	Acer saccharinum	Milwaukee	Wisconsin	-87.92152445	43.00301321	NA	774-846 West Lincoln Avenue	NA	81.28	NA	NA	naturally_occurring	NA	more than 76.2 cm	Milwaukee	NA	NA	NA	NA	NA	NA	NA	NA	NA	NA
2016	inventory_date	Sugar maple	Acer saccharum	Wauwatosa	Wisconsin	-88.01240265	43.03646806	green_space	540 North Honey Creek Parkway	NA	50.8	NA	NA	naturally_occurring	NA	45.72 to 60.96 cm	Milwaukee	NA	NA	NA	NA	NA	NA	NA	NA	NA	NA
2016	inventory_date	Green ash	Fraxinus pennsylvanica	Wauwatosa	Wisconsin	-88.04100707	43.05387171	green_space	10602 Underwood Parkway	NA	43.18	NA	NA	naturally_occurring	NA	30.48 to 45.72 cm	Milwaukee	NA	NA	NA	NA	NA	NA	NA	NA	NA	NA
2017	inventory_date	Red oak	Quercus rubra	South Milwaukee	Wisconsin	-87.87374787	42.90685214	NA	2550 16th Avenue	NA	22.86	NA	NA	naturally_occurring	NA	15.24 to 30.48 cm	Milwaukee	NA	NA	NA	NA	NA	NA	NA	NA	NA	NA
2017	inventory_date	Catalpa	Catalpa	Milwaukee	Wisconsin	-87.87132382	43.07249892	NA	Oak Leaf Trail	NA	106.68	NA	NA	no_info	NA	more than 76.2 cm	Milwaukee	NA	NA	NA	NA	NA	NA	NA	NA	NA	NA
2017	inventory_date	Hawthorn	Crataegus	Milwaukee	Wisconsin	-87.94368793	43.11111672	NA	2514-2642 West Lincoln Creek Parkway	NA	30.48	NA	NA	no_info	NA	15.24 to 30.48 cm	Milwaukee	NA	NA	NA	NA	NA	NA	NA	NA	NA	NA
2016	inventory_date	Red oak	Quercus rubra	Milwaukee	Wisconsin	-87.87935168	42.9918235	green_space	2600-2698 East Meredith Street	NA	68.58	NA	NA	naturally_occurring	NA	60.96 to 76.2 cm	Milwaukee	NA	NA	NA	NA	NA	NA	NA	NA	NA	NA
2016	inventory_date	Green ash	Fraxinus pennsylvanica	Milwaukee	Wisconsin	-87.97721207	43.00001782	green_space	5101-5149 West Kinnickinnic River Parkway	NA	81.28	NA	NA	naturally_occurring	NA	more than 76.2 cm	Milwaukee	NA	NA	NA	NA	NA	NA	NA	NA	NA	NA
2017	inventory_date	Green ash	Fraxinus pennsylvanica	Wauwatosa	Wisconsin	-87.99372911	43.04176995	NA	6201-6799 West Honey Creek Parkway	NA	60.96	NA	NA	naturally_occurring	NA	45.72 to 60.96 cm	Milwaukee	NA	NA	NA	NA	NA	NA	NA	NA	NA	NA
2017	inventory_date	Blue spruce	Picea pungens	Milwaukee	Wisconsin	-87.90389992	43.02518888	NA	501-599 East Bruce Street	NA	45.72	NA	NA	introduced	NA	30.48 to 45.72 cm	Milwaukee	NA	NA	NA	NA	NA	NA	NA	NA	NA	NA
2017	inventory_date	Green ash	Fraxinus pennsylvanica	Milwaukee	Wisconsin	-87.8768599	43.06046747	NA	2400 Oak Leaf Trail	NA	45.72	NA	NA	naturally_occurring	NA	30.48 to 45.72 cm	Milwaukee	NA	NA	NA	NA	NA	NA	NA	NA	NA	NA
2016	inventory_date	Crabapple	Malus tschonoskii	Milwaukee	Wisconsin	-88.0131188	43.03505258	green_space	300-498 North Honey Creek Parkway	NA	30.48	NA	NA	introduced	NA	15.24 to 30.48 cm	Milwaukee	NA	NA	NA	NA	NA	NA	NA	NA	NA	NA
2017	inventory_date	Hawthorn	Crataegus	Milwaukee	Wisconsin	-87.87189792	43.07346465	NA	2998-3098 North Lake Drive	NA	30.48	NA	NA	no_info	NA	15.24 to 30.48 cm	Milwaukee	NA	NA	NA	NA	NA	NA	NA	NA	NA	NA
2016	inventory_date	Green ash	Fraxinus pennsylvanica	Milwaukee	Wisconsin	-87.95538694	43.15421102	NA	3701 Adj West Calumet Road	NA	35.56	NA	NA	naturally_occurring	NA	30.48 to 45.72 cm	Milwaukee	NA	NA	NA	NA	NA	NA	NA	NA	NA	NA
2016	inventory_date	Red oak	Quercus rubra	Milwaukee	Wisconsin	-87.95555592	43.15423254	NA	3701 Adj West Calumet Road	NA	66.04	NA	NA	naturally_occurring	NA	60.96 to 76.2 cm	Milwaukee	NA	NA	NA	NA	NA	NA	NA	NA	NA	NA
2016	inventory_date	Green ash	Fraxinus pennsylvanica	Milwaukee	Wisconsin	-87.95542181	43.15421493	NA	3701 Adj West Calumet Road	NA	43.18	NA	NA	naturally_occurring	NA	30.48 to 45.72 cm	Milwaukee	NA	NA	NA	NA	NA	NA	NA	NA	NA	NA
2017	inventory_date	White oak	Quercus alba	Wauwatosa	Wisconsin	-87.99453646	43.04177681	NA	6616 Hillside Lane	NA	86.36	NA	NA	naturally_occurring	NA	more than 76.2 cm	Milwaukee	NA	NA	NA	NA	NA	NA	NA	NA	NA	NA
2016	inventory_date	Black ash	Fraxinus nigra	Milwaukee	Wisconsin	-87.95524746	43.1542071	NA	3701 Adj West Calumet Road	NA	38.1	NA	NA	naturally_occurring	NA	30.48 to 45.72 cm	Milwaukee	NA	NA	NA	NA	NA	NA	NA	NA	NA	NA
2016	inventory_date	Red oak	Quercus rubra	Milwaukee	Wisconsin	-87.95259342	43.15153711	NA	2700 West Good Hope Road	NA	68.58	NA	NA	naturally_occurring	NA	60.96 to 76.2 cm	Milwaukee	NA	NA	NA	NA	NA	NA	NA	NA	NA	NA
2016	inventory_date	American (basswood) linden	Tilia americana	Milwaukee	Wisconsin	-87.9553628	43.15417188	NA	3701 Adj West Calumet Road	NA	53.34	NA	NA	naturally_occurring	NA	45.72 to 60.96 cm	Milwaukee	NA	NA	NA	NA	NA	NA	NA	NA	NA	NA
2016	inventory_date	Green ash	Fraxinus pennsylvanica	Milwaukee	Wisconsin	-87.95551032	43.15409753	NA	3701 Adj West Calumet Road	NA	45.72	NA	NA	naturally_occurring	NA	30.48 to 45.72 cm	Milwaukee	NA	NA	NA	NA	NA	NA	NA	NA	NA	NA
2016	inventory_date	Sugar maple	Acer saccharum	Milwaukee	Wisconsin	-87.95544058	43.15406818	NA	3701 Adj West Calumet Road	NA	58.42	NA	NA	naturally_occurring	NA	45.72 to 60.96 cm	Milwaukee	NA	NA	NA	NA	NA	NA	NA	NA	NA	NA
2016	inventory_date	Red oak	Quercus rubra	Brown Deer	Wisconsin	-87.95538962	43.15334027	NA	Oak Leaf Trail	NA	43.18	NA	NA	naturally_occurring	NA	30.48 to 45.72 cm	Milwaukee	NA	NA	NA	NA	NA	NA	NA	NA	NA	NA
2017	inventory_date	Black walnut	Juglans nigra	Milwaukee	Wisconsin	-87.93716551	43.11231248	NA	Oak Leaf Trail	NA	55.88	NA	NA	naturally_occurring	NA	45.72 to 60.96 cm	Milwaukee	NA	NA	NA	NA	NA	NA	NA	NA	NA	NA
2016	inventory_date	Black walnut	Juglans nigra	Milwaukee	Wisconsin	-87.86992371	43.0726635	green_space	3233 East Kenwood Boulevard	NA	17.78	NA	NA	naturally_occurring	NA	15.24 to 30.48 cm	Milwaukee	NA	NA	NA	NA	NA	NA	NA	NA	NA	NA
2016	inventory_date	Red oak	Quercus rubra	Brown Deer	Wisconsin	-87.95528233	43.15331679	NA	Oak Leaf Trail	NA	55.88	NA	NA	naturally_occurring	NA	45.72 to 60.96 cm	Milwaukee	NA	NA	NA	NA	NA	NA	NA	NA	NA	NA
2016	inventory_date	Common hackberry	Celtis occidentalis	Brown Deer	Wisconsin	-87.95520723	43.15328744	NA	Oak Leaf Trail	NA	43.18	NA	NA	naturally_occurring	NA	30.48 to 45.72 cm	Milwaukee	NA	NA	NA	NA	NA	NA	NA	NA	NA	NA
2016	inventory_date	Bur oak	Quercus macrocarpa	Brown Deer	Wisconsin	-87.9552716	43.15319352	NA	Oak Leaf Trail	NA	73.66	NA	NA	naturally_occurring	NA	60.96 to 76.2 cm	Milwaukee	NA	NA	NA	NA	NA	NA	NA	NA	NA	NA
2016	inventory_date	Black ash	Fraxinus nigra	Brown Deer	Wisconsin	-87.95533061	43.15354182	NA	Oak Leaf Trail	NA	30.48	NA	NA	naturally_occurring	NA	15.24 to 30.48 cm	Milwaukee	NA	NA	NA	NA	NA	NA	NA	NA	NA	NA
2016	inventory_date	American (basswood) linden	Tilia americana	Brown Deer	Wisconsin	-87.95524344	43.15370521	NA	Oak Leaf Trail	NA	60.96	NA	NA	naturally_occurring	NA	45.72 to 60.96 cm	Milwaukee	NA	NA	NA	NA	NA	NA	NA	NA	NA	NA
2016	inventory_date	Bur oak	Quercus macrocarpa	Brown Deer	Wisconsin	-87.95529574	43.15315243	NA	Oak Leaf Trail	NA	66.04	NA	NA	naturally_occurring	NA	60.96 to 76.2 cm	Milwaukee	NA	NA	NA	NA	NA	NA	NA	NA	NA	NA
2016	inventory_date	Black ash	Fraxinus nigra	Brown Deer	Wisconsin	-87.9552716	43.15351247	NA	Oak Leaf Trail	NA	55.88	NA	NA	naturally_occurring	NA	45.72 to 60.96 cm	Milwaukee	NA	NA	NA	NA	NA	NA	NA	NA	NA	NA
2016	inventory_date	Sugar maple	Acer saccharum	Brown Deer	Wisconsin	-87.95540839	43.15316221	NA	Oak Leaf Trail	NA	58.42	NA	NA	naturally_occurring	NA	45.72 to 60.96 cm	Milwaukee	NA	NA	NA	NA	NA	NA	NA	NA	NA	NA
2016	inventory_date	Sycamore	Platanus	West Allis	Wisconsin	-88.0112493	42.99291234	green_space	7601-7783 West Honey Creek Parkway	NA	55.88	NA	NA	no_info	NA	45.72 to 60.96 cm	Milwaukee	NA	NA	NA	NA	NA	NA	NA	NA	NA	NA
2016	inventory_date	Sycamore	Platanus	Milwaukee	Wisconsin	-87.93677241	42.98944562	green_space	Oak Leaf Trail	NA	58.42	NA	NA	no_info	NA	45.72 to 60.96 cm	Milwaukee	NA	NA	NA	NA	NA	NA	NA	NA	NA	NA
2016	inventory_date	Pine	Pinus	Brown Deer	Wisconsin	-87.95643032	43.15583507	NA	Oak Leaf Trail	NA	0	NA	NA	no_info	NA	NA	Milwaukee	NA	NA	NA	NA	NA	NA	NA	NA	NA	NA
2016	inventory_date	Pine	Pinus	Brown Deer	Wisconsin	-87.95637667	43.15588985	NA	Oak Leaf Trail	NA	0	NA	NA	no_info	NA	NA	Milwaukee	NA	NA	NA	NA	NA	NA	NA	NA	NA	NA
2016	inventory_date	Honeylocust	Gleditsia triacanthos	Milwaukee	Wisconsin	-87.88145721	43.05587765	green_space	2315 East Back Bay	NA	38.1	NA	NA	naturally_occurring	NA	30.48 to 45.72 cm	Milwaukee	NA	NA	NA	NA	NA	NA	NA	NA	NA	NA
2016	inventory_date	Common hackberry	Celtis occidentalis	Milwaukee	Wisconsin	-87.88171738	43.05623043	green_space	2324-2350 East Back Bay	NA	48.26	NA	NA	naturally_occurring	NA	45.72 to 60.96 cm	Milwaukee	NA	NA	NA	NA	NA	NA	NA	NA	NA	NA
2016	inventory_date	Norway maple	Acer platanoides	Glendale	Wisconsin	-87.92555273	43.11375042	green_space	Oak Leaf Trail	NA	25.4	NA	NA	introduced	NA	15.24 to 30.48 cm	Milwaukee	NA	NA	NA	NA	NA	NA	NA	NA	NA	NA
2016	inventory_date	Honeylocust	Gleditsia triacanthos	Milwaukee	Wisconsin	-87.88784891	43.04971555	green_space	1550 North Lincoln Memorial Drive	NA	30.48	NA	NA	naturally_occurring	NA	15.24 to 30.48 cm	Milwaukee	NA	NA	NA	NA	NA	NA	NA	NA	NA	NA
2017	inventory_date	White ash	Fraxinus americana	Milwaukee	Wisconsin	-87.99337506	43.06643842	green_space	2600-2634 North 65th Street	NA	22.86	NA	NA	naturally_occurring	NA	15.24 to 30.48 cm	Milwaukee	NA	NA	NA	NA	NA	NA	NA	NA	NA	NA
2016	inventory_date	Freeman maple	Acer freemanii	Wauwatosa	Wisconsin	-87.98851758	43.0413279	green_space	6027 Menomonee Drive	NA	30.48	NA	NA	naturally_occurring	NA	15.24 to 30.48 cm	Milwaukee	NA	NA	NA	NA	NA	NA	NA	NA	NA	NA
2017	inventory_date	Red oak	Quercus rubra	Milwaukee	Wisconsin	-87.88271785	43.05540141	green_space	1900-1974 North Terrace Avenue	NA	91.44	NA	NA	naturally_occurring	NA	more than 76.2 cm	Milwaukee	NA	NA	NA	NA	NA	NA	NA	NA	NA	NA
2016	inventory_date	Crabapple	Malus tschonoskii	Milwaukee	Wisconsin	-87.9252094	43.11219966	green_space	Oak Leaf Trail	NA	43.18	NA	NA	introduced	NA	30.48 to 45.72 cm	Milwaukee	NA	NA	NA	NA	NA	NA	NA	NA	NA	NA
2016	inventory_date	Green ash	Fraxinus pennsylvanica	Brown Deer	Wisconsin	-87.95472845	43.15215154	NA	Oak Leaf Trail	NA	0	NA	NA	naturally_occurring	NA	NA	Milwaukee	NA	NA	NA	NA	NA	NA	NA	NA	NA	NA
2016	inventory_date	Arborvitae	Thuja occidentalis	Franklin	Wisconsin	-87.96358645	42.8624452	green_space	3486 West Hidden Oaks Court	NA	10.16	NA	NA	naturally_occurring	NA	0 to 15.24 cm	Milwaukee	NA	NA	NA	NA	NA	NA	NA	NA	NA	NA
2017	inventory_date	Green ash	Fraxinus pennsylvanica	Milwaukee	Wisconsin	-87.9693076	43.05447438	NA	4599 West Lloyd Street	NA	96.52	NA	NA	naturally_occurring	NA	more than 76.2 cm	Milwaukee	NA	NA	NA	NA	NA	NA	NA	NA	NA	NA
2017	inventory_date	Crabapple	Malus tschonoskii	Milwaukee	Wisconsin	-87.96377957	43.05117185	NA	3943-3945 West Galena Street	NA	66.04	NA	NA	introduced	NA	60.96 to 76.2 cm	Milwaukee	NA	NA	NA	NA	NA	NA	NA	NA	NA	NA
2017	inventory_date	Norway maple	Acer platanoides	Milwaukee	Wisconsin	-87.96378896	43.05056523	NA	3943-3945 West Galena Street	NA	43.18	NA	NA	introduced	NA	30.48 to 45.72 cm	Milwaukee	NA	NA	NA	NA	NA	NA	NA	NA	NA	NA
2017	inventory_date	Green ash	Fraxinus pennsylvanica	Milwaukee	Wisconsin	-87.93715181	43.11183776	NA	2000-2198 West Villard Avenue	NA	50.8	NA	NA	naturally_occurring	NA	45.72 to 60.96 cm	Milwaukee	NA	NA	NA	NA	NA	NA	NA	NA	NA	NA
2016	inventory_date	Sugar maple	Acer saccharum	Glendale	Wisconsin	-87.95110881	43.14891201	NA	2940-3162 West Good Hope Road	NA	27.94	NA	NA	naturally_occurring	NA	15.24 to 30.48 cm	Milwaukee	NA	NA	NA	NA	NA	NA	NA	NA	NA	NA
2017	inventory_date	Pin oak	Quercus palustris	Milwaukee	Wisconsin	-87.87010342	43.07227556	green_space	3233 East Kenwood Boulevard	NA	45.72	NA	NA	naturally_occurring	NA	30.48 to 45.72 cm	Milwaukee	NA	NA	NA	NA	NA	NA	NA	NA	NA	NA
2016	inventory_date	Silver maple	Acer saccharinum	Glendale	Wisconsin	-87.94832736	43.15044227	NA	2792-2864 West Good Hope Road	NA	78.74	NA	NA	naturally_occurring	NA	more than 76.2 cm	Milwaukee	NA	NA	NA	NA	NA	NA	NA	NA	NA	NA
2016	inventory_date	Common hackberry	Celtis occidentalis	Milwaukee	Wisconsin	-87.86946639	43.07240389	green_space	3233 East Kenwood Boulevard	NA	7.62	NA	NA	naturally_occurring	NA	0 to 15.24 cm	Milwaukee	NA	NA	NA	NA	NA	NA	NA	NA	NA	NA
2016	inventory_date	Swamp white oak	Quercus bicolor	Milwaukee	Wisconsin	-87.96579659	42.99376771	green_space	2788-2874 South 43rd Street	NA	55.88	NA	NA	naturally_occurring	NA	45.72 to 60.96 cm	Milwaukee	NA	NA	NA	NA	NA	NA	NA	NA	NA	NA
2016	inventory_date	Ohio buckeye	Aesculus glabra	Milwaukee	Wisconsin	-87.8699559	43.07258121	green_space	3233 East Kenwood Boulevard	NA	30.48	NA	NA	introduced	NA	15.24 to 30.48 cm	Milwaukee	NA	NA	NA	NA	NA	NA	NA	NA	NA	NA
2016	inventory_date	Ohio buckeye	Aesculus glabra	Milwaukee	Wisconsin	-87.86973864	43.07261256	green_space	3233 East Kenwood Boulevard	NA	25.4	NA	NA	introduced	NA	15.24 to 30.48 cm	Milwaukee	NA	NA	NA	NA	NA	NA	NA	NA	NA	NA
2016	inventory_date	Red oak	Quercus rubra	Glendale	Wisconsin	-87.94854328	43.15498489	NA	7601-7661 North Range Line Road	NA	40.64	NA	NA	naturally_occurring	NA	30.48 to 45.72 cm	Milwaukee	NA	NA	NA	NA	NA	NA	NA	NA	NA	NA
2016	inventory_date	Red oak	Quercus rubra	Glendale	Wisconsin	-87.94831395	43.15508566	NA	7601-7661 North Range Line Road	NA	63.5	NA	NA	naturally_occurring	NA	60.96 to 76.2 cm	Milwaukee	NA	NA	NA	NA	NA	NA	NA	NA	NA	NA
2016	inventory_date	Crabapple	Malus tschonoskii	Glendale	Wisconsin	-87.94828445	43.15476672	NA	7601-7661 North Range Line Road	NA	17.78	NA	NA	introduced	NA	15.24 to 30.48 cm	Milwaukee	NA	NA	NA	NA	NA	NA	NA	NA	NA	NA
2016	inventory_date	Crabapple	Malus tschonoskii	Glendale	Wisconsin	-87.94821471	43.1546728	NA	7601-7661 North Range Line Road	NA	20.32	NA	NA	introduced	NA	15.24 to 30.48 cm	Milwaukee	NA	NA	NA	NA	NA	NA	NA	NA	NA	NA
2016	inventory_date	Green ash	Fraxinus pennsylvanica	Milwaukee	Wisconsin	-87.95130327	43.15517078	NA	2700 West Good Hope Road	NA	33.02	NA	NA	naturally_occurring	NA	30.48 to 45.72 cm	Milwaukee	NA	NA	NA	NA	NA	NA	NA	NA	NA	NA
2016	inventory_date	Green ash	Fraxinus pennsylvanica	Milwaukee	Wisconsin	-87.9510203	43.15505631	NA	2700 West Good Hope Road	NA	33.02	NA	NA	naturally_occurring	NA	30.48 to 45.72 cm	Milwaukee	NA	NA	NA	NA	NA	NA	NA	NA	NA	NA
2016	inventory_date	Norway maple	Acer platanoides	Milwaukee	Wisconsin	-87.95113698	43.15508468	NA	2700 West Good Hope Road	NA	33.02	NA	NA	introduced	NA	30.48 to 45.72 cm	Milwaukee	NA	NA	NA	NA	NA	NA	NA	NA	NA	NA
2016	inventory_date	Green ash	Fraxinus pennsylvanica	Milwaukee	Wisconsin	-87.95110077	43.15514045	NA	2700 West Good Hope Road	NA	55.88	NA	NA	naturally_occurring	NA	45.72 to 60.96 cm	Milwaukee	NA	NA	NA	NA	NA	NA	NA	NA	NA	NA
2016	inventory_date	Green ash	Fraxinus pennsylvanica	Milwaukee	Wisconsin	-87.95100957	43.15522067	NA	2700 West Good Hope Road	NA	27.94	NA	NA	naturally_occurring	NA	15.24 to 30.48 cm	Milwaukee	NA	NA	NA	NA	NA	NA	NA	NA	NA	NA
2016	inventory_date	Honeylocust	Gleditsia triacanthos	Milwaukee	Wisconsin	-87.95246065	43.15344789	NA	2700 West Good Hope Road	NA	60.96	NA	NA	naturally_occurring	NA	45.72 to 60.96 cm	Milwaukee	NA	NA	NA	NA	NA	NA	NA	NA	NA	NA
2016	inventory_date	American (basswood) linden	Tilia americana	Milwaukee	Wisconsin	-87.9552421	43.15535568	NA	3701 Adj West Calumet Road	NA	60.96	NA	NA	naturally_occurring	NA	45.72 to 60.96 cm	Milwaukee	NA	NA	NA	NA	NA	NA	NA	NA	NA	NA
2016	inventory_date	Green ash	Fraxinus pennsylvanica	Milwaukee	Wisconsin	-87.9491964	43.15233059	NA	2700 West Good Hope Road	NA	40.64	NA	NA	naturally_occurring	NA	30.48 to 45.72 cm	Milwaukee	NA	NA	NA	NA	NA	NA	NA	NA	NA	NA
2016	inventory_date	Red oak	Quercus rubra	Milwaukee	Wisconsin	-87.95216694	43.1528462	NA	2700 West Good Hope Road	NA	38.1	NA	NA	naturally_occurring	NA	30.48 to 45.72 cm	Milwaukee	NA	NA	NA	NA	NA	NA	NA	NA	NA	NA
2016	inventory_date	Red oak	Quercus rubra	Milwaukee	Wisconsin	-87.95247406	43.15340485	NA	2700 West Good Hope Road	NA	43.18	NA	NA	naturally_occurring	NA	30.48 to 45.72 cm	Milwaukee	NA	NA	NA	NA	NA	NA	NA	NA	NA	NA
2016	inventory_date	Sugar maple	Acer saccharum	Milwaukee	Wisconsin	-87.95475528	43.15429026	NA	3701 Adj West Calumet Road	NA	48.26	NA	NA	naturally_occurring	NA	45.72 to 60.96 cm	Milwaukee	NA	NA	NA	NA	NA	NA	NA	NA	NA	NA
2016	inventory_date	Red oak	Quercus rubra	Milwaukee	Wisconsin	-87.95262158	43.15166332	NA	2700 West Good Hope Road	NA	68.58	NA	NA	naturally_occurring	NA	60.96 to 76.2 cm	Milwaukee	NA	NA	NA	NA	NA	NA	NA	NA	NA	NA
2016	inventory_date	Red oak	Quercus rubra	Milwaukee	Wisconsin	-87.95481831	43.15434994	NA	3701 Adj West Calumet Road	NA	27.94	NA	NA	naturally_occurring	NA	15.24 to 30.48 cm	Milwaukee	NA	NA	NA	NA	NA	NA	NA	NA	NA	NA
2016	inventory_date	Red oak	Quercus rubra	Milwaukee	Wisconsin	-87.95496047	43.15428733	NA	3701 Adj West Calumet Road	NA	43.18	NA	NA	naturally_occurring	NA	30.48 to 45.72 cm	Milwaukee	NA	NA	NA	NA	NA	NA	NA	NA	NA	NA
2017	inventory_date	Red pine	Pinus resinosa	Milwaukee	Wisconsin	-87.87187904	43.07228437	NA	Oak Leaf Trail	NA	22.86	NA	NA	naturally_occurring	NA	15.24 to 30.48 cm	Milwaukee	NA	NA	NA	NA	NA	NA	NA	NA	NA	NA
2016	inventory_date	Crabapple	Malus tschonoskii	Hales Corners	Wisconsin	-88.03637892	42.93327399	green_space	Whitnall Park Drive	NA	12.7	NA	NA	introduced	NA	0 to 15.24 cm	Milwaukee	NA	NA	NA	NA	NA	NA	NA	NA	NA	NA
2016	inventory_date	Sugar maple	Acer saccharum	Hales Corners	Wisconsin	-88.06129664	42.94036083	green_space	5627-5687 South New Berlin Road	NA	43.18	NA	NA	naturally_occurring	NA	30.48 to 45.72 cm	Milwaukee	NA	NA	NA	NA	NA	NA	NA	NA	NA	NA
2016	inventory_date	Sugar maple	Acer saccharum	Brown Deer	Wisconsin	-87.95365825	43.15035715	NA	Oak Leaf Trail	NA	48.26	NA	NA	naturally_occurring	NA	45.72 to 60.96 cm	Milwaukee	NA	NA	NA	NA	NA	NA	NA	NA	NA	NA
2016	inventory_date	Red oak	Quercus rubra	Milwaukee	Wisconsin	-87.9550302	43.15429516	NA	3701 Adj West Calumet Road	NA	48.26	NA	NA	naturally_occurring	NA	45.72 to 60.96 cm	Milwaukee	NA	NA	NA	NA	NA	NA	NA	NA	NA	NA
2016	inventory_date	Red oak	Quercus rubra	Milwaukee	Wisconsin	-87.95552641	43.1544693	NA	3701 Adj West Calumet Road	NA	48.26	NA	NA	naturally_occurring	NA	45.72 to 60.96 cm	Milwaukee	NA	NA	NA	NA	NA	NA	NA	NA	NA	NA
2016	inventory_date	White ash	Fraxinus americana	Milwaukee	Wisconsin	-87.89307788	43.04418892	green_space	Oak Leaf Trail	NA	33.02	NA	NA	naturally_occurring	NA	30.48 to 45.72 cm	Milwaukee	NA	NA	NA	NA	NA	NA	NA	NA	NA	NA
2017	inventory_date	Austrian pine	Pinus nigra	Milwaukee	Wisconsin	-87.87292711	43.0676636	NA	2700-2748 North Lake Drive	NA	22.86	NA	NA	introduced	NA	15.24 to 30.48 cm	Milwaukee	NA	NA	NA	NA	NA	NA	NA	NA	NA	NA
2016	inventory_date	Green ash	Fraxinus pennsylvanica	Glendale	Wisconsin	-87.94573769	43.15107922	NA	7350 North Range Line Road	NA	68.58	NA	NA	naturally_occurring	NA	60.96 to 76.2 cm	Milwaukee	NA	NA	NA	NA	NA	NA	NA	NA	NA	NA
2016	inventory_date	Green ash	Fraxinus pennsylvanica	Glendale	Wisconsin	-87.94571757	43.15117999	NA	7350 North Range Line Road	NA	33.02	NA	NA	naturally_occurring	NA	30.48 to 45.72 cm	Milwaukee	NA	NA	NA	NA	NA	NA	NA	NA	NA	NA
2016	inventory_date	Green ash	Fraxinus pennsylvanica	Glendale	Wisconsin	-87.94570416	43.15104693	NA	7350 North Range Line Road	NA	48.26	NA	NA	naturally_occurring	NA	45.72 to 60.96 cm	Milwaukee	NA	NA	NA	NA	NA	NA	NA	NA	NA	NA
2016	inventory_date	Green ash	Fraxinus pennsylvanica	Glendale	Wisconsin	-87.94557005	43.15113694	NA	7350 North Range Line Road	NA	43.18	NA	NA	naturally_occurring	NA	30.48 to 45.72 cm	Milwaukee	NA	NA	NA	NA	NA	NA	NA	NA	NA	NA
2016	inventory_date	Willow	Salix	Oak Creek	Wisconsin	-87.840406	42.86709665	green_space	4116-4620 East Fitzsimmons Road	NA	10.16	NA	NA	no_info	NA	0 to 15.24 cm	Milwaukee	NA	NA	NA	NA	NA	NA	NA	NA	NA	NA
2016	inventory_date	Common hackberry	Celtis occidentalis	Milwaukee	Wisconsin	-87.96576843	42.99422776	green_space	2716-2786 South 43rd Street	NA	20.32	NA	NA	naturally_occurring	NA	15.24 to 30.48 cm	Milwaukee	NA	NA	NA	NA	NA	NA	NA	NA	NA	NA
2016	inventory_date	Green ash	Fraxinus pennsylvanica	Glendale	Wisconsin	-87.94561028	43.15101562	NA	7350 North Range Line Road	NA	55.88	NA	NA	naturally_occurring	NA	45.72 to 60.96 cm	Milwaukee	NA	NA	NA	NA	NA	NA	NA	NA	NA	NA
2016	inventory_date	Green ash	Fraxinus pennsylvanica	Glendale	Wisconsin	-87.9455097	43.15109683	NA	7350 North Range Line Road	NA	48.26	NA	NA	naturally_occurring	NA	45.72 to 60.96 cm	Milwaukee	NA	NA	NA	NA	NA	NA	NA	NA	NA	NA
2016	inventory_date	Hawthorn	Crataegus	Milwaukee	Wisconsin	-87.96557665	42.99488595	green_space	3735-4299 West Kinnickinnic River Parkway	NA	27.94	NA	NA	no_info	NA	15.24 to 30.48 cm	Milwaukee	NA	NA	NA	NA	NA	NA	NA	NA	NA	NA
2016	inventory_date	Green ash	Fraxinus pennsylvanica	Glendale	Wisconsin	-87.94588387	43.1512113	NA	7350 North Range Line Road	NA	55.88	NA	NA	naturally_occurring	NA	45.72 to 60.96 cm	Milwaukee	NA	NA	NA	NA	NA	NA	NA	NA	NA	NA
2016	inventory_date	Green ash	Fraxinus pennsylvanica	Glendale	Wisconsin	-87.94582754	43.15125827	NA	7350 North Range Line Road	NA	45.72	NA	NA	naturally_occurring	NA	30.48 to 45.72 cm	Milwaukee	NA	NA	NA	NA	NA	NA	NA	NA	NA	NA
2016	inventory_date	Green ash	Fraxinus pennsylvanica	Glendale	Wisconsin	-87.9456237	43.15136002	NA	7350 North Range Line Road	NA	48.26	NA	NA	naturally_occurring	NA	45.72 to 60.96 cm	Milwaukee	NA	NA	NA	NA	NA	NA	NA	NA	NA	NA
2016	inventory_date	Green ash	Fraxinus pennsylvanica	Glendale	Wisconsin	-87.94572026	43.15135219	NA	7350 North Range Line Road	NA	35.56	NA	NA	naturally_occurring	NA	30.48 to 45.72 cm	Milwaukee	NA	NA	NA	NA	NA	NA	NA	NA	NA	NA
2016	inventory_date	Norway maple	Acer platanoides	West Allis	Wisconsin	-88.0656901	43.00840328	green_space	Park Drive	NA	2.54	NA	NA	introduced	NA	0 to 15.24 cm	Milwaukee	NA	NA	NA	NA	NA	NA	NA	NA	NA	NA
2016	inventory_date	Green ash	Fraxinus pennsylvanica	Glendale	Wisconsin	-87.94584095	43.15136198	NA	7350 North Range Line Road	NA	71.12	NA	NA	naturally_occurring	NA	60.96 to 76.2 cm	Milwaukee	NA	NA	NA	NA	NA	NA	NA	NA	NA	NA
2016	inventory_date	Red oak	Quercus rubra	Brown Deer	Wisconsin	-87.95327604	43.15195684	NA	Oak Leaf Trail	NA	63.5	NA	NA	naturally_occurring	NA	60.96 to 76.2 cm	Milwaukee	NA	NA	NA	NA	NA	NA	NA	NA	NA	NA
2017	inventory_date	Hawthorn	Crataegus	Milwaukee	Wisconsin	-87.88968757	43.04508866	green_space	East Lagoon Drive	NA	12.7	NA	NA	no_info	NA	0 to 15.24 cm	Milwaukee	NA	NA	NA	NA	NA	NA	NA	NA	NA	NA
2017	inventory_date	Norway maple	Acer platanoides	Milwaukee	Wisconsin	-87.86916529	43.07266596	green_space	3233 East Kenwood Boulevard	NA	45.72	NA	NA	introduced	NA	30.48 to 45.72 cm	Milwaukee	NA	NA	NA	NA	NA	NA	NA	NA	NA	NA
2017	inventory_date	Green ash	Fraxinus pennsylvanica	Milwaukee	Wisconsin	-87.87175844	43.07328406	green_space	Oak Leaf Trail	NA	55.88	NA	NA	naturally_occurring	NA	45.72 to 60.96 cm	Milwaukee	NA	NA	NA	NA	NA	NA	NA	NA	NA	NA
2016	inventory_date	Bur oak	Quercus macrocarpa	Milwaukee	Wisconsin	-87.96613455	42.99425425	green_space	2716-2786 South 43rd Street	NA	53.34	NA	NA	naturally_occurring	NA	45.72 to 60.96 cm	Milwaukee	NA	NA	NA	NA	NA	NA	NA	NA	NA	NA
2016	inventory_date	Green ash	Fraxinus pennsylvanica	Brown Deer	Wisconsin	-87.95325726	43.15186879	NA	Oak Leaf Trail	NA	55.88	NA	NA	naturally_occurring	NA	45.72 to 60.96 cm	Milwaukee	NA	NA	NA	NA	NA	NA	NA	NA	NA	NA
2017	inventory_date	Green ash	Fraxinus pennsylvanica	Milwaukee	Wisconsin	-87.87193724	43.0730525	green_space	2998-3098 North Lake Drive	NA	88.9	NA	NA	naturally_occurring	NA	more than 76.2 cm	Milwaukee	NA	NA	NA	NA	NA	NA	NA	NA	NA	NA
2016	inventory_date	Hawthorn	Crataegus	Milwaukee	Wisconsin	-87.965523	42.99482121	green_space	3735-4299 West Kinnickinnic River Parkway	NA	33.02	NA	NA	no_info	NA	30.48 to 45.72 cm	Milwaukee	NA	NA	NA	NA	NA	NA	NA	NA	NA	NA
2016	inventory_date	Silver maple	Acer saccharinum	Milwaukee	Wisconsin	-87.96594277	42.99443572	green_space	2716-2786 South 43rd Street	NA	53.34	NA	NA	naturally_occurring	NA	45.72 to 60.96 cm	Milwaukee	NA	NA	NA	NA	NA	NA	NA	NA	NA	NA
2016	inventory_date	Common hackberry	Celtis occidentalis	Milwaukee	Wisconsin	-87.90359885	43.09854068	green_space	Oak Leaf Trail	NA	66.04	NA	NA	naturally_occurring	NA	60.96 to 76.2 cm	Milwaukee	NA	NA	NA	NA	NA	NA	NA	NA	NA	NA
2017	inventory_date	White ash	Fraxinus americana	Milwaukee	Wisconsin	-87.87175968	43.07269975	green_space	Oak Leaf Trail	NA	53.34	NA	NA	naturally_occurring	NA	45.72 to 60.96 cm	Milwaukee	NA	NA	NA	NA	NA	NA	NA	NA	NA	NA
2016	inventory_date	Hawthorn	Crataegus	Milwaukee	Wisconsin	-87.96612248	42.99471037	green_space	3735-4299 West Kinnickinnic River Parkway	NA	27.94	NA	NA	no_info	NA	15.24 to 30.48 cm	Milwaukee	NA	NA	NA	NA	NA	NA	NA	NA	NA	NA
2017	inventory_date	Green ash	Fraxinus pennsylvanica	Wauwatosa	Wisconsin	-88.02473545	43.0555484	green_space	Oak Leaf Trail	NA	58.42	NA	NA	naturally_occurring	NA	45.72 to 60.96 cm	Milwaukee	NA	NA	NA	NA	NA	NA	NA	NA	NA	NA
2017	inventory_date	American (basswood) linden	Tilia americana	Milwaukee	Wisconsin	-87.87018389	43.0735883	green_space	3233 Oak Leaf Trail	NA	63.5	NA	NA	naturally_occurring	NA	60.96 to 76.2 cm	Milwaukee	NA	NA	NA	NA	NA	NA	NA	NA	NA	NA
2016	inventory_date	Green ash	Fraxinus pennsylvanica	Glendale	Wisconsin	-87.94568002	43.15152831	NA	7360 North Range Line Road	NA	66.04	NA	NA	naturally_occurring	NA	60.96 to 76.2 cm	Milwaukee	NA	NA	NA	NA	NA	NA	NA	NA	NA	NA
2016	inventory_date	Green ash	Fraxinus pennsylvanica	Glendale	Wisconsin	-87.94596031	43.15171714	NA	7360 North Range Line Road	NA	68.58	NA	NA	naturally_occurring	NA	60.96 to 76.2 cm	Milwaukee	NA	NA	NA	NA	NA	NA	NA	NA	NA	NA
2016	inventory_date	Red pine	Pinus resinosa	Glendale	Wisconsin	-87.94687495	43.15174453	NA	7360 North Range Line Road	NA	40.64	NA	NA	naturally_occurring	NA	30.48 to 45.72 cm	Milwaukee	NA	NA	NA	NA	NA	NA	NA	NA	NA	NA
2016	inventory_date	Red pine	Pinus resinosa	Glendale	Wisconsin	-87.9468897	43.15171029	NA	7360 North Range Line Road	NA	33.02	NA	NA	naturally_occurring	NA	30.48 to 45.72 cm	Milwaukee	NA	NA	NA	NA	NA	NA	NA	NA	NA	NA
2016	inventory_date	Littleleaf linden	Tilia cordata	Milwaukee	Wisconsin	-87.96296418	42.99752649	green_space	3734-4298 West Kinnickinnic River Parkway	NA	50.8	NA	NA	introduced	NA	45.72 to 60.96 cm	Milwaukee	NA	NA	NA	NA	NA	NA	NA	NA	NA	NA
2016	inventory_date	Littleleaf linden	Tilia cordata	Milwaukee	Wisconsin	-87.96283007	42.99749118	green_space	3734-4298 West Kinnickinnic River Parkway	NA	55.88	NA	NA	introduced	NA	45.72 to 60.96 cm	Milwaukee	NA	NA	NA	NA	NA	NA	NA	NA	NA	NA
2016	inventory_date	Norway maple	Acer platanoides	Milwaukee	Wisconsin	-87.96253502	42.99734797	green_space	3734-4298 West Kinnickinnic River Parkway	NA	63.5	NA	NA	introduced	NA	60.96 to 76.2 cm	Milwaukee	NA	NA	NA	NA	NA	NA	NA	NA	NA	NA
2016	inventory_date	Paper birch	Betula papyrifera	Milwaukee	Wisconsin	-87.96240896	42.99730481	green_space	3734-4298 West Kinnickinnic River Parkway	NA	48.26	NA	NA	naturally_occurring	NA	45.72 to 60.96 cm	Milwaukee	NA	NA	NA	NA	NA	NA	NA	NA	NA	NA
2016	inventory_date	Sugar maple	Acer saccharum	Hales Corners	Wisconsin	-88.06151122	42.94066518	green_space	5627-5687 South New Berlin Road	NA	40.64	NA	NA	naturally_occurring	NA	30.48 to 45.72 cm	Milwaukee	NA	NA	NA	NA	NA	NA	NA	NA	NA	NA
2017	inventory_date	Green ash	Fraxinus pennsylvanica	Hales Corners	Wisconsin	-88.06139722	42.9407447	green_space	5627-5687 South New Berlin Road	NA	63.5	NA	NA	naturally_occurring	NA	60.96 to 76.2 cm	Milwaukee	NA	NA	NA	NA	NA	NA	NA	NA	NA	NA
2017	inventory_date	Green ash	Fraxinus pennsylvanica	Hales Corners	Wisconsin	-88.06125909	42.94084779	green_space	5627-5687 South New Berlin Road	NA	55.88	NA	NA	naturally_occurring	NA	45.72 to 60.96 cm	Milwaukee	NA	NA	NA	NA	NA	NA	NA	NA	NA	NA
2016	inventory_date	Norway maple	Acer platanoides	Milwaukee	Wisconsin	-87.93154612	43.04816415	green_space	1501-1557 West Vliet Street	NA	35.56	NA	NA	introduced	NA	30.48 to 45.72 cm	Milwaukee	NA	NA	NA	NA	NA	NA	NA	NA	NA	NA
2016	inventory_date	Norway maple	Acer platanoides	Milwaukee	Wisconsin	-87.95057505	43.15417188	NA	2700 West Good Hope Road	NA	43.18	NA	NA	introduced	NA	30.48 to 45.72 cm	Milwaukee	NA	NA	NA	NA	NA	NA	NA	NA	NA	NA
2016	inventory_date	Red oak	Quercus rubra	Glendale	Wisconsin	-87.94690847	43.15486456	NA	7601-7661 North Range Line Road	NA	66.04	NA	NA	naturally_occurring	NA	60.96 to 76.2 cm	Milwaukee	NA	NA	NA	NA	NA	NA	NA	NA	NA	NA
2017	inventory_date	Green ash	Fraxinus pennsylvanica	Milwaukee	Wisconsin	-88.01099449	43.0848003	green_space	7810 West Nash Street	NA	58.42	NA	NA	naturally_occurring	NA	45.72 to 60.96 cm	Milwaukee	NA	NA	NA	NA	NA	NA	NA	NA	NA	NA
2017	inventory_date	Green ash	Fraxinus pennsylvanica	Milwaukee	Wisconsin	-88.01016033	43.08483164	green_space	3701-3799 North 78th Street	NA	63.5	NA	NA	naturally_occurring	NA	60.96 to 76.2 cm	Milwaukee	NA	NA	NA	NA	NA	NA	NA	NA	NA	NA
2016	inventory_date	Sugar maple	Acer saccharum	Milwaukee	Wisconsin	-88.01066726	43.08491392	green_space	7810 West Nash Street	NA	45.72	NA	NA	naturally_occurring	NA	30.48 to 45.72 cm	Milwaukee	NA	NA	NA	NA	NA	NA	NA	NA	NA	NA
2016	inventory_date	Red oak	Quercus rubra	Glendale	Wisconsin	-87.94695944	43.15499761	NA	7601-7661 North Range Line Road	NA	40.64	NA	NA	naturally_occurring	NA	30.48 to 45.72 cm	Milwaukee	NA	NA	NA	NA	NA	NA	NA	NA	NA	NA
2016	inventory_date	Willow	Salix	Franklin	Wisconsin	-87.84056559	42.86742397	green_space	Unnamed Road	NA	10.16	NA	NA	no_info	NA	0 to 15.24 cm	Milwaukee	NA	NA	NA	NA	NA	NA	NA	NA	NA	NA
2016	inventory_date	Norway maple	Acer platanoides	Glendale	Wisconsin	-87.94652224	43.15498783	NA	7601-7661 North Range Line Road	NA	35.56	NA	NA	introduced	NA	30.48 to 45.72 cm	Milwaukee	NA	NA	NA	NA	NA	NA	NA	NA	NA	NA
2016	inventory_date	Red oak	Quercus rubra	Glendale	Wisconsin	-87.94702649	43.15491152	NA	7601-7661 North Range Line Road	NA	48.26	NA	NA	naturally_occurring	NA	45.72 to 60.96 cm	Milwaukee	NA	NA	NA	NA	NA	NA	NA	NA	NA	NA
2016	inventory_date	Common hackberry	Celtis occidentalis	Glendale	Wisconsin	-87.94711232	43.15483716	NA	7601-7661 North Range Line Road	NA	27.94	NA	NA	naturally_occurring	NA	15.24 to 30.48 cm	Milwaukee	NA	NA	NA	NA	NA	NA	NA	NA	NA	NA
2016	inventory_date	Crabapple	Malus tschonoskii	Glendale	Wisconsin	-87.94721961	43.15516002	NA	7601-7661 North Range Line Road	NA	53.34	NA	NA	introduced	NA	45.72 to 60.96 cm	Milwaukee	NA	NA	NA	NA	NA	NA	NA	NA	NA	NA
2017	inventory_date	Green ash	Fraxinus pennsylvanica	Greenfield	Wisconsin	-88.04616094	42.96420938	green_space	4420 South 108th Street	NA	30.48	NA	NA	naturally_occurring	NA	15.24 to 30.48 cm	Milwaukee	NA	NA	NA	NA	NA	NA	NA	NA	NA	NA
2017	inventory_date	Crabapple	Malus tschonoskii	Milwaukee	Wisconsin	-87.93834397	42.9734165	NA	3900-3922 South 20th Street	NA	5.08	NA	NA	introduced	NA	0 to 15.24 cm	Milwaukee	NA	NA	NA	NA	NA	NA	NA	NA	NA	NA
2017	inventory_date	Common hackberry	Celtis occidentalis	Milwaukee	Wisconsin	-87.94469329	43.11028103	NA	2473-2631 West Lincoln Creek Parkway	NA	30.48	NA	NA	naturally_occurring	NA	15.24 to 30.48 cm	Milwaukee	NA	NA	NA	NA	NA	NA	NA	NA	NA	NA
2017	inventory_date	Honeylocust	Gleditsia triacanthos	Milwaukee	Wisconsin	-88.00209492	43.1015469	green_space	4601-4699 North 72Nd Street	NA	78.74	NA	NA	naturally_occurring	NA	more than 76.2 cm	Milwaukee	NA	NA	NA	NA	NA	NA	NA	NA	NA	NA
2016	inventory_date	White spruce	Picea glauca	Wauwatosa	Wisconsin	-88.03501636	43.10153319	green_space	Madison Park Path	NA	25.4	NA	NA	naturally_occurring	NA	15.24 to 30.48 cm	Milwaukee	NA	NA	NA	NA	NA	NA	NA	NA	NA	NA
2016	inventory_date	Sugar maple	Acer saccharum	Milwaukee	Wisconsin	-88.002913	43.1026808	green_space	7251-7299 West Courtland Avenue	NA	55.88	NA	NA	naturally_occurring	NA	45.72 to 60.96 cm	Milwaukee	NA	NA	NA	NA	NA	NA	NA	NA	NA	NA
2016	inventory_date	Green ash	Fraxinus pennsylvanica	Wauwatosa	Wisconsin	-88.03527117	43.10141764	green_space	9800-9882 West Glendale Avenue	NA	38.1	NA	NA	naturally_occurring	NA	30.48 to 45.72 cm	Milwaukee	NA	NA	NA	NA	NA	NA	NA	NA	NA	NA
2016	inventory_date	Boxelder	Acer negundo	Milwaukee	Wisconsin	-87.93402714	43.11198533	green_space	Oak Leaf Trail	NA	76.2	NA	NA	naturally_occurring	NA	60.96 to 76.2 cm	Milwaukee	NA	NA	NA	NA	NA	NA	NA	NA	NA	NA
2017	inventory_date	Poplar	Populus	Milwaukee	Wisconsin	-87.89008289	43.05081974	green_space	Oak Leaf Trail	NA	165.1	NA	NA	no_info	NA	more than 76.2 cm	Milwaukee	NA	NA	NA	NA	NA	NA	NA	NA	NA	NA
2016	inventory_date	Green ash	Fraxinus pennsylvanica	Glendale	Wisconsin	-87.94589192	43.15161636	NA	7360 North Range Line Road	NA	53.34	NA	NA	naturally_occurring	NA	45.72 to 60.96 cm	Milwaukee	NA	NA	NA	NA	NA	NA	NA	NA	NA	NA
2017	inventory_date	Common hackberry	Celtis occidentalis	West Allis	Wisconsin	-88.06682535	43.00194266	NA	2334 South Root River Parkway	NA	30.48	NA	NA	naturally_occurring	NA	15.24 to 30.48 cm	Milwaukee	NA	NA	NA	NA	NA	NA	NA	NA	NA	NA
2016	inventory_date	Green ash	Fraxinus pennsylvanica	Milwaukee	Wisconsin	-88.00440431	43.1026573	green_space	4600-4698 North 74th Street	NA	48.26	NA	NA	naturally_occurring	NA	45.72 to 60.96 cm	Milwaukee	NA	NA	NA	NA	NA	NA	NA	NA	NA	NA
2016	inventory_date	Honeylocust	Gleditsia triacanthos	Milwaukee	Wisconsin	-88.00428897	43.10291972	green_space	7351-7399 West Courtland Avenue	NA	25.4	NA	NA	naturally_occurring	NA	15.24 to 30.48 cm	Milwaukee	NA	NA	NA	NA	NA	NA	NA	NA	NA	NA
2016	inventory_date	Honeylocust	Gleditsia triacanthos	Franklin	Wisconsin	-87.96339601	42.86267326	green_space	3486 West Hidden Oaks Court	NA	30.48	NA	NA	naturally_occurring	NA	15.24 to 30.48 cm	Milwaukee	NA	NA	NA	NA	NA	NA	NA	NA	NA	NA
2016	inventory_date	Common hackberry	Celtis occidentalis	Milwaukee	Wisconsin	-88.00440028	43.10232731	green_space	4600-4698 North 74th Street	NA	50.8	NA	NA	naturally_occurring	NA	45.72 to 60.96 cm	Milwaukee	NA	NA	NA	NA	NA	NA	NA	NA	NA	NA
2016	inventory_date	Honeylocust	Gleditsia triacanthos	Milwaukee	Wisconsin	-88.00321341	43.10276697	green_space	7251-7299 West Courtland Avenue	NA	60.96	NA	NA	naturally_occurring	NA	45.72 to 60.96 cm	Milwaukee	NA	NA	NA	NA	NA	NA	NA	NA	NA	NA
2016	inventory_date	Common hackberry	Celtis occidentalis	Milwaukee	Wisconsin	-88.00406367	43.10236942	green_space	4600-4698 North 74th Street	NA	35.56	NA	NA	naturally_occurring	NA	30.48 to 45.72 cm	Milwaukee	NA	NA	NA	NA	NA	NA	NA	NA	NA	NA
2016	inventory_date	Blue spruce	Picea pungens	Milwaukee	Wisconsin	-88.00390542	43.1022245	green_space	4600-4698 North 74th Street	NA	17.78	NA	NA	introduced	NA	15.24 to 30.48 cm	Milwaukee	NA	NA	NA	NA	NA	NA	NA	NA	NA	NA
2016	inventory_date	Common hackberry	Celtis occidentalis	Milwaukee	Wisconsin	-88.00431445	43.1023704	green_space	4600-4698 North 74th Street	NA	33.02	NA	NA	naturally_occurring	NA	30.48 to 45.72 cm	Milwaukee	NA	NA	NA	NA	NA	NA	NA	NA	NA	NA
2016	inventory_date	Black walnut	Juglans nigra	Milwaukee	Wisconsin	-88.00370425	43.10229696	green_space	7301 West Courtland Avenue	NA	12.7	NA	NA	naturally_occurring	NA	0 to 15.24 cm	Milwaukee	NA	NA	NA	NA	NA	NA	NA	NA	NA	NA
2016	inventory_date	Honeylocust	Gleditsia triacanthos	Milwaukee	Wisconsin	-88.00406098	43.10191508	green_space	4600-4698 North 74th Street	NA	66.04	NA	NA	naturally_occurring	NA	60.96 to 76.2 cm	Milwaukee	NA	NA	NA	NA	NA	NA	NA	NA	NA	NA
2016	inventory_date	White oak	Quercus alba	Milwaukee	Wisconsin	-87.95367435	43.11702902	green_space	3201-3247 West Sheridan Avenue	NA	63.5	NA	NA	naturally_occurring	NA	60.96 to 76.2 cm	Milwaukee	NA	NA	NA	NA	NA	NA	NA	NA	NA	NA
2016	inventory_date	White oak	Quercus alba	Milwaukee	Wisconsin	-87.95367435	43.11696245	green_space	3201-3247 West Sheridan Avenue	NA	53.34	NA	NA	naturally_occurring	NA	45.72 to 60.96 cm	Milwaukee	NA	NA	NA	NA	NA	NA	NA	NA	NA	NA
2016	inventory_date	Shagbark hickory	Carya ovata	Milwaukee	Wisconsin	-87.95353487	43.11699769	green_space	3201-3247 West Sheridan Avenue	NA	43.18	NA	NA	naturally_occurring	NA	30.48 to 45.72 cm	Milwaukee	NA	NA	NA	NA	NA	NA	NA	NA	NA	NA
2016	inventory_date	Honeylocust	Gleditsia triacanthos	Milwaukee	Wisconsin	-88.00348163	43.10099071	green_space	7300-7348 West Glendale Avenue	NA	50.8	NA	NA	naturally_occurring	NA	45.72 to 60.96 cm	Milwaukee	NA	NA	NA	NA	NA	NA	NA	NA	NA	NA
2016	inventory_date	Common hackberry	Celtis occidentalis	Glendale	Wisconsin	-87.94723168	43.15479118	NA	7601-7661 North Range Line Road	NA	20.32	NA	NA	naturally_occurring	NA	15.24 to 30.48 cm	Milwaukee	NA	NA	NA	NA	NA	NA	NA	NA	NA	NA
2016	inventory_date	Crabapple	Malus tschonoskii	Milwaukee	Wisconsin	-87.92282626	43.11798447	green_space	Oak Leaf Trail	NA	35.56	NA	NA	introduced	NA	30.48 to 45.72 cm	Milwaukee	NA	NA	NA	NA	NA	NA	NA	NA	NA	NA
2016	inventory_date	Red oak	Quercus rubra	Milwaukee	Wisconsin	-87.96485111	43.0740164	green_space	3001-3099 North 41St Street	NA	53.34	NA	NA	naturally_occurring	NA	45.72 to 60.96 cm	Milwaukee	NA	NA	NA	NA	NA	NA	NA	NA	NA	NA
2016	inventory_date	Kentucky coffeetree	Gymnocladus dioicus	Milwaukee	Wisconsin	-87.96472907	43.07392334	green_space	3001-3099 North 41St Street	NA	53.34	NA	NA	naturally_occurring	NA	45.72 to 60.96 cm	Milwaukee	NA	NA	NA	NA	NA	NA	NA	NA	NA	NA
2016	inventory_date	Chestnut horse	Aesculus hippocastanum	Glendale	Wisconsin	-87.92273372	43.11819298	green_space	Oak Leaf Trail	NA	68.58	NA	NA	introduced	NA	60.96 to 76.2 cm	Milwaukee	NA	NA	NA	NA	NA	NA	NA	NA	NA	NA
2016	inventory_date	Sugar maple	Acer saccharum	Glendale	Wisconsin	-87.92796135	43.12610029	green_space	6002-6198 North Milwaukee River Parkway	NA	43.18	NA	NA	naturally_occurring	NA	30.48 to 45.72 cm	Milwaukee	NA	NA	NA	NA	NA	NA	NA	NA	NA	NA
2016	inventory_date	NA	NA	Milwaukee	Wisconsin	-87.89866492	43.04181112	green_space	Oak Leaf Trail	NA	25.4	NA	NA	no_info	NA	15.24 to 30.48 cm	Milwaukee	NA	NA	NA	NA	NA	NA	NA	NA	NA	NA
2016	inventory_date	Sugar maple	Acer saccharum	Milwaukee	Wisconsin	-87.93143347	43.10833335	green_space	Oak Leaf Trail	NA	66.04	NA	NA	naturally_occurring	NA	60.96 to 76.2 cm	Milwaukee	NA	NA	NA	NA	NA	NA	NA	NA	NA	NA
2016	inventory_date	Black walnut	Juglans nigra	Milwaukee	Wisconsin	-87.89134651	43.04781623	green_space	Oak Leaf Trail	NA	30.48	NA	NA	naturally_occurring	NA	15.24 to 30.48 cm	Milwaukee	NA	NA	NA	NA	NA	NA	NA	NA	NA	NA
2016	inventory_date	Green ash	Fraxinus pennsylvanica	Brown Deer	Wisconsin	-87.95350939	43.1516418	NA	Oak Leaf Trail	NA	53.34	NA	NA	naturally_occurring	NA	45.72 to 60.96 cm	Milwaukee	NA	NA	NA	NA	NA	NA	NA	NA	NA	NA
2017	inventory_date	Norway maple	Acer platanoides	West Allis	Wisconsin	-88.06018889	42.99429741	NA	2734 South Root River Parkway	NA	15.24	NA	NA	introduced	NA	0 to 15.24 cm	Milwaukee	NA	NA	NA	NA	NA	NA	NA	NA	NA	NA
2016	inventory_date	Green ash	Fraxinus pennsylvanica	Milwaukee	Wisconsin	-87.9988414	42.99024218	green_space	West Park Road	NA	43.18	NA	NA	naturally_occurring	NA	30.48 to 45.72 cm	Milwaukee	NA	NA	NA	NA	NA	NA	NA	NA	NA	NA
2017	inventory_date	American (basswood) linden	Tilia americana	Milwaukee	Wisconsin	-87.87314504	43.06733979	NA	2658-2698 North Wahl Avenue	NA	0	NA	NA	naturally_occurring	NA	NA	Milwaukee	NA	NA	NA	NA	NA	NA	NA	NA	NA	NA
2016	inventory_date	Eastern redcedar	Juniperus virginiana	Franklin	Wisconsin	-87.84096792	42.86895536	green_space	Unnamed Road	NA	10.16	NA	NA	naturally_occurring	NA	0 to 15.24 cm	Milwaukee	NA	NA	NA	NA	NA	NA	NA	NA	NA	NA
2016	inventory_date	Paper birch	Betula papyrifera	Cudahy	Wisconsin	-87.85348579	42.9463739	green_space	5400 South Swift Avenue	NA	73.66	NA	NA	naturally_occurring	NA	60.96 to 76.2 cm	Milwaukee	NA	NA	NA	NA	NA	NA	NA	NA	NA	NA
2017	inventory_date	Sugar maple	Acer saccharum	Milwaukee	Wisconsin	-87.97087133	43.05313183	NA	Wisconsin 175	NA	55.88	NA	NA	naturally_occurring	NA	45.72 to 60.96 cm	Milwaukee	NA	NA	NA	NA	NA	NA	NA	NA	NA	NA
2017	inventory_date	Norway maple	Acer platanoides	South Milwaukee	Wisconsin	-87.84277439	42.90775537	green_space	East Oak Creek Parkway	NA	60.96	NA	NA	introduced	NA	45.72 to 60.96 cm	Milwaukee	NA	NA	NA	NA	NA	NA	NA	NA	NA	NA
2016	inventory_date	Honeylocust	Gleditsia triacanthos	Wauwatosa	Wisconsin	-88.02184403	43.05429995	green_space	Oak Leaf Trail	NA	60.96	NA	NA	naturally_occurring	NA	45.72 to 60.96 cm	Milwaukee	NA	NA	NA	NA	NA	NA	NA	NA	NA	NA
2016	inventory_date	Norway maple	Acer platanoides	Glendale	Wisconsin	-87.92511553	43.12217319	green_space	5788 North Milwaukee River Parkway	NA	45.72	NA	NA	introduced	NA	30.48 to 45.72 cm	Milwaukee	NA	NA	NA	NA	NA	NA	NA	NA	NA	NA
2016	inventory_date	Green ash	Fraxinus pennsylvanica	Milwaukee	Wisconsin	-87.95209318	43.1552148	NA	3701 Adj West Calumet Road	NA	20.32	NA	NA	naturally_occurring	NA	15.24 to 30.48 cm	Milwaukee	NA	NA	NA	NA	NA	NA	NA	NA	NA	NA
2016	inventory_date	Honeylocust	Gleditsia triacanthos	Milwaukee	Wisconsin	-87.94566929	43.09760647	green_space	4407 North 26th Street	NA	50.8	NA	NA	naturally_occurring	NA	45.72 to 60.96 cm	Milwaukee	NA	NA	NA	NA	NA	NA	NA	NA	NA	NA
2016	inventory_date	Sugar maple	Acer saccharum	Milwaukee	Wisconsin	-87.95222461	43.15238733	NA	2700 West Good Hope Road	NA	53.34	NA	NA	naturally_occurring	NA	45.72 to 60.96 cm	Milwaukee	NA	NA	NA	NA	NA	NA	NA	NA	NA	NA
2016	inventory_date	Crabapple	Malus tschonoskii	Milwaukee	Wisconsin	-87.94669926	43.02644332	green_space	524 South Layton Boulevard	NA	20.32	NA	NA	introduced	NA	15.24 to 30.48 cm	Milwaukee	NA	NA	NA	NA	NA	NA	NA	NA	NA	NA
2016	inventory_date	Black walnut	Juglans nigra	Greendale	Wisconsin	-88.01904112	42.94867	green_space	NA	NA	7.62	NA	NA	naturally_occurring	NA	0 to 15.24 cm	Milwaukee	NA	NA	NA	NA	NA	NA	NA	NA	NA	NA
2017	inventory_date	Honeylocust	Gleditsia triacanthos	Milwaukee	Wisconsin	-87.97768175	43.03479375	NA	351 North 50th Street	NA	45.72	NA	NA	naturally_occurring	NA	30.48 to 45.72 cm	Milwaukee	NA	NA	NA	NA	NA	NA	NA	NA	NA	NA
2016	inventory_date	Green ash	Fraxinus pennsylvanica	Glendale	Wisconsin	-87.92926222	43.10218142	green_space	4600-4698 North Green Bay Avenue	NA	43.18	NA	NA	naturally_occurring	NA	30.48 to 45.72 cm	Milwaukee	NA	NA	NA	NA	NA	NA	NA	NA	NA	NA
2016	inventory_date	Hawthorn	Crataegus	Milwaukee	Wisconsin	-87.93358326	42.97279793	green_space	1601 West Howard Avenue	NA	30.48	NA	NA	no_info	NA	15.24 to 30.48 cm	Milwaukee	NA	NA	NA	NA	NA	NA	NA	NA	NA	NA
2016	inventory_date	American (basswood) linden	Tilia americana	Brown Deer	Wisconsin	-87.97451645	43.16129978	green_space	7850-7898 North 51St Street	NA	33.02	NA	NA	naturally_occurring	NA	30.48 to 45.72 cm	Milwaukee	NA	NA	NA	NA	NA	NA	NA	NA	NA	NA
2016	inventory_date	American (basswood) linden	Tilia americana	Brown Deer	Wisconsin	-87.95433819	43.15180813	NA	Oak Leaf Trail	NA	45.72	NA	NA	naturally_occurring	NA	30.48 to 45.72 cm	Milwaukee	NA	NA	NA	NA	NA	NA	NA	NA	NA	NA
2016	inventory_date	Sycamore	Platanus	Milwaukee	Wisconsin	-87.89612487	43.07043473	green_space	Oak Leaf Trail	NA	45.72	NA	NA	no_info	NA	30.48 to 45.72 cm	Milwaukee	NA	NA	NA	NA	NA	NA	NA	NA	NA	NA
2016	inventory_date	Honeylocust	Gleditsia triacanthos	Milwaukee	Wisconsin	-87.96423152	43.05497121	green_space	1878 North 40th Street	NA	48.26	NA	NA	naturally_occurring	NA	45.72 to 60.96 cm	Milwaukee	NA	NA	NA	NA	NA	NA	NA	NA	NA	NA
2017	inventory_date	Chestnut horse	Aesculus hippocastanum	Fox Point	Wisconsin	-87.88343132	43.16862442	green_space	1870 East Fox Lane	NA	53.34	NA	NA	introduced	NA	45.72 to 60.96 cm	Milwaukee	NA	NA	NA	NA	NA	NA	NA	NA	NA	NA
2016	inventory_date	Green ash	Fraxinus pennsylvanica	Brown Deer	Wisconsin	-87.95382053	43.15134241	NA	Oak Leaf Trail	NA	43.18	NA	NA	naturally_occurring	NA	30.48 to 45.72 cm	Milwaukee	NA	NA	NA	NA	NA	NA	NA	NA	NA	NA
2016	inventory_date	Hawthorn	Crataegus	Milwaukee	Wisconsin	-87.96922445	43.05363161	green_space	4599 West Lloyd Street	NA	25.4	NA	NA	no_info	NA	15.24 to 30.48 cm	Milwaukee	NA	NA	NA	NA	NA	NA	NA	NA	NA	NA
2016	inventory_date	Honeylocust	Gleditsia triacanthos	Franklin	Wisconsin	-87.84063131	42.86872831	green_space	Unnamed Road	NA	15.24	NA	NA	naturally_occurring	NA	0 to 15.24 cm	Milwaukee	NA	NA	NA	NA	NA	NA	NA	NA	NA	NA
2017	inventory_date	Silver maple	Acer saccharinum	Milwaukee	Wisconsin	-87.96430796	43.05086217	NA	3943-3945 West Galena Street	NA	63.5	NA	NA	naturally_occurring	NA	60.96 to 76.2 cm	Milwaukee	NA	NA	NA	NA	NA	NA	NA	NA	NA	NA
2016	inventory_date	Norway maple	Acer platanoides	Glendale	Wisconsin	-87.92808071	43.12325679	green_space	5901 North Milwaukee River Parkway	NA	25.4	NA	NA	introduced	NA	15.24 to 30.48 cm	Milwaukee	NA	NA	NA	NA	NA	NA	NA	NA	NA	NA
2016	inventory_date	Sugar maple	Acer saccharum	Glendale	Wisconsin	-87.9288277	43.12457137	green_space	6011-6081 North Milwaukee River Parkway	NA	40.64	NA	NA	naturally_occurring	NA	30.48 to 45.72 cm	Milwaukee	NA	NA	NA	NA	NA	NA	NA	NA	NA	NA
2016	inventory_date	Catalpa	Catalpa	Milwaukee	Wisconsin	-87.94095933	42.97234851	green_space	2485-2529 West Van Beck Avenue	NA	2.54	NA	NA	no_info	NA	0 to 15.24 cm	Milwaukee	NA	NA	NA	NA	NA	NA	NA	NA	NA	NA
2017	inventory_date	Green ash	Fraxinus pennsylvanica	Milwaukee	Wisconsin	-88.02243143	43.0803181	green_space	3300-3398 North 88th Street	NA	60.96	NA	NA	naturally_occurring	NA	45.72 to 60.96 cm	Milwaukee	NA	NA	NA	NA	NA	NA	NA	NA	NA	NA
2016	inventory_date	Red oak	Quercus rubra	Brown Deer	Wisconsin	-87.95460507	43.1535154	NA	Oak Leaf Trail	NA	35.56	NA	NA	naturally_occurring	NA	30.48 to 45.72 cm	Milwaukee	NA	NA	NA	NA	NA	NA	NA	NA	NA	NA
2016	inventory_date	White ash	Fraxinus americana	Milwaukee	Wisconsin	-87.87973389	42.99277403	green_space	2912-2934 South Shore Drive	NA	40.64	NA	NA	naturally_occurring	NA	30.48 to 45.72 cm	Milwaukee	NA	NA	NA	NA	NA	NA	NA	NA	NA	NA
2016	inventory_date	Freeman maple	Acer freemanii	Cudahy	Wisconsin	-87.84927338	42.95730391	green_space	4800-4868 South Lake Drive	NA	5.08	NA	NA	naturally_occurring	NA	0 to 15.24 cm	Milwaukee	NA	NA	NA	NA	NA	NA	NA	NA	NA	NA
2016	inventory_date	Norway maple	Acer platanoides	Milwaukee	Wisconsin	-87.92280614	43.11765261	green_space	Oak Leaf Trail	NA	68.58	NA	NA	introduced	NA	60.96 to 76.2 cm	Milwaukee	NA	NA	NA	NA	NA	NA	NA	NA	NA	NA
2016	inventory_date	Honeylocust	Gleditsia triacanthos	Milwaukee	Wisconsin	-87.9454574	43.09762214	green_space	2551-2599 West Port Sunlight Way	NA	50.8	NA	NA	naturally_occurring	NA	45.72 to 60.96 cm	Milwaukee	NA	NA	NA	NA	NA	NA	NA	NA	NA	NA
2017	inventory_date	Blue ash	Fraxinus quadrangulata	Hales Corners	Wisconsin	-88.02974045	42.93714053	green_space	9400 Boerner Drive	NA	30.48	NA	NA	naturally_occurring	NA	15.24 to 30.48 cm	Milwaukee	NA	NA	NA	NA	NA	NA	NA	NA	NA	NA
2016	inventory_date	Sugar maple	Acer saccharum	Milwaukee	Wisconsin	-87.93178886	43.10868289	green_space	5016 North Green Bay Avenue	NA	53.34	NA	NA	naturally_occurring	NA	45.72 to 60.96 cm	Milwaukee	NA	NA	NA	NA	NA	NA	NA	NA	NA	NA
2016	inventory_date	Black walnut	Juglans nigra	Glendale	Wisconsin	-87.94580877	43.15301545	NA	7440 North Range Line Road	NA	45.72	NA	NA	naturally_occurring	NA	30.48 to 45.72 cm	Milwaukee	NA	NA	NA	NA	NA	NA	NA	NA	NA	NA
2017	inventory_date	White ash	Fraxinus americana	Milwaukee	Wisconsin	-87.9336652	43.11294596	NA	Oak Leaf Trail	NA	25.4	NA	NA	naturally_occurring	NA	15.24 to 30.48 cm	Milwaukee	NA	NA	NA	NA	NA	NA	NA	NA	NA	NA
2016	inventory_date	Red oak	Quercus rubra	Wauwatosa	Wisconsin	-88.04287523	43.03861083	green_space	10400-10598 West Wisconsin Avenue	NA	50.8	NA	NA	naturally_occurring	NA	45.72 to 60.96 cm	Milwaukee	NA	NA	NA	NA	NA	NA	NA	NA	NA	NA
2016	inventory_date	White ash	Fraxinus americana	Wauwatosa	Wisconsin	-88.04277599	43.03875198	green_space	10400-10598 West Wisconsin Avenue	NA	22.86	NA	NA	naturally_occurring	NA	15.24 to 30.48 cm	Milwaukee	NA	NA	NA	NA	NA	NA	NA	NA	NA	NA
2016	inventory_date	Green ash	Fraxinus pennsylvanica	Glendale	Wisconsin	-87.94868007	43.15479705	NA	7601-7661 North Range Line Road	NA	38.1	NA	NA	naturally_occurring	NA	30.48 to 45.72 cm	Milwaukee	NA	NA	NA	NA	NA	NA	NA	NA	NA	NA
2016	inventory_date	Green ash	Fraxinus pennsylvanica	Glendale	Wisconsin	-87.9250659	43.1393744	green_space	Oak Leaf Trail	NA	40.64	NA	NA	naturally_occurring	NA	30.48 to 45.72 cm	Milwaukee	NA	NA	NA	NA	NA	NA	NA	NA	NA	NA
2016	inventory_date	American (basswood) linden	Tilia americana	Milwaukee	Wisconsin	-87.87021339	43.07000073	green_space	North Lake Park Road	NA	53.34	NA	NA	naturally_occurring	NA	45.72 to 60.96 cm	Milwaukee	NA	NA	NA	NA	NA	NA	NA	NA	NA	NA
2016	inventory_date	American (basswood) linden	Tilia americana	Milwaukee	Wisconsin	-87.87018523	43.0699488	green_space	North Lake Park Road	NA	60.96	NA	NA	naturally_occurring	NA	45.72 to 60.96 cm	Milwaukee	NA	NA	NA	NA	NA	NA	NA	NA	NA	NA
2016	inventory_date	Common hackberry	Celtis occidentalis	Greendale	Wisconsin	-88.01944479	42.94900081	green_space	NA	NA	48.26	NA	NA	naturally_occurring	NA	45.72 to 60.96 cm	Milwaukee	NA	NA	NA	NA	NA	NA	NA	NA	NA	NA
2016	inventory_date	Red pine	Pinus resinosa	Wauwatosa	Wisconsin	-88.03197205	43.10253588	green_space	Madison Park Path	NA	17.78	NA	NA	naturally_occurring	NA	15.24 to 30.48 cm	Milwaukee	NA	NA	NA	NA	NA	NA	NA	NA	NA	NA
2016	inventory_date	Crabapple	Malus tschonoskii	South Milwaukee	Wisconsin	-87.84194291	42.90795772	green_space	2299 Grant Park Drive	NA	7.62	NA	NA	introduced	NA	0 to 15.24 cm	Milwaukee	NA	NA	NA	NA	NA	NA	NA	NA	NA	NA
2016	inventory_date	Honeylocust	Gleditsia triacanthos	Wauwatosa	Wisconsin	-88.04017961	43.03877746	green_space	10016-10198 West Wisconsin Avenue	NA	7.62	NA	NA	naturally_occurring	NA	0 to 15.24 cm	Milwaukee	NA	NA	NA	NA	NA	NA	NA	NA	NA	NA
2016	inventory_date	Honeylocust	Gleditsia triacanthos	Milwaukee	Wisconsin	-88.00325632	42.99041876	green_space	7200-7398 West Jackson Drive	NA	50.8	NA	NA	naturally_occurring	NA	45.72 to 60.96 cm	Milwaukee	NA	NA	NA	NA	NA	NA	NA	NA	NA	NA
2016	inventory_date	Sugar maple	Acer saccharum	Milwaukee	Wisconsin	-87.96943367	43.11765261	green_space	4500 West Custer Avenue	NA	48.26	NA	NA	naturally_occurring	NA	45.72 to 60.96 cm	Milwaukee	NA	NA	NA	NA	NA	NA	NA	NA	NA	NA
2016	inventory_date	Red pine	Pinus resinosa	Cudahy	Wisconsin	-87.84530103	42.94738011	green_space	Oak Leaf Trail	NA	33.02	NA	NA	naturally_occurring	NA	30.48 to 45.72 cm	Milwaukee	NA	NA	NA	NA	NA	NA	NA	NA	NA	NA
2016	inventory_date	Norway maple	Acer platanoides	Wauwatosa	Wisconsin	-88.02562058	43.05513878	green_space	Oak Leaf Trail	NA	27.94	NA	NA	introduced	NA	15.24 to 30.48 cm	Milwaukee	NA	NA	NA	NA	NA	NA	NA	NA	NA	NA
2016	inventory_date	White ash	Fraxinus americana	South Milwaukee	Wisconsin	-87.84542978	42.92165718	green_space	501 Lake Drive	NA	10.16	NA	NA	naturally_occurring	NA	0 to 15.24 cm	Milwaukee	NA	NA	NA	NA	NA	NA	NA	NA	NA	NA
2016	inventory_date	White ash	Fraxinus americana	Milwaukee	Wisconsin	-87.93130606	43.1091548	green_space	Oak Leaf Trail	NA	66.04	NA	NA	naturally_occurring	NA	60.96 to 76.2 cm	Milwaukee	NA	NA	NA	NA	NA	NA	NA	NA	NA	NA
2016	inventory_date	Red oak	Quercus rubra	Milwaukee	Wisconsin	-87.96465665	43.05273592	green_space	1701-1753 North 40th Street	NA	137.16	NA	NA	naturally_occurring	NA	more than 76.2 cm	Milwaukee	NA	NA	NA	NA	NA	NA	NA	NA	NA	NA
2016	inventory_date	American (basswood) linden	Tilia americana	Milwaukee	Wisconsin	-87.94967115	43.15331484	NA	2700 West Good Hope Road	NA	78.74	NA	NA	naturally_occurring	NA	more than 76.2 cm	Milwaukee	NA	NA	NA	NA	NA	NA	NA	NA	NA	NA
2017	inventory_date	Ash	Fraxinus	Milwaukee	Wisconsin	-87.99342737	43.0855966	green_space	3873 North 65th Street	NA	50.8	NA	NA	no_info	NA	45.72 to 60.96 cm	Milwaukee	NA	NA	NA	NA	NA	NA	NA	NA	NA	NA
2016	inventory_date	Norway maple	Acer platanoides	Milwaukee	Wisconsin	-87.87170067	43.07204729	green_space	Oak Leaf Trail	NA	12.7	NA	NA	introduced	NA	0 to 15.24 cm	Milwaukee	NA	NA	NA	NA	NA	NA	NA	NA	NA	NA
2016	inventory_date	Green ash	Fraxinus pennsylvanica	Glendale	Wisconsin	-87.95185715	43.14945211	NA	2940-3162 West Good Hope Road	NA	50.8	NA	NA	naturally_occurring	NA	45.72 to 60.96 cm	Milwaukee	NA	NA	NA	NA	NA	NA	NA	NA	NA	NA
2016	inventory_date	Green ash	Fraxinus pennsylvanica	Milwaukee	Wisconsin	-87.95108199	43.15490173	NA	2700 West Good Hope Road	NA	27.94	NA	NA	naturally_occurring	NA	15.24 to 30.48 cm	Milwaukee	NA	NA	NA	NA	NA	NA	NA	NA	NA	NA
2016	inventory_date	Scots pine	Pinus sylvestris	Milwaukee	Wisconsin	-87.87013561	43.0742231	green_space	3233 Oak Leaf Trail	NA	35.56	NA	NA	introduced	NA	30.48 to 45.72 cm	Milwaukee	NA	NA	NA	NA	NA	NA	NA	NA	NA	NA
2016	inventory_date	Sugar maple	Acer saccharum	Glendale	Wisconsin	-87.9466483	43.15859781	green_space	7801-7811 North Green Bay Avenue	NA	27.94	NA	NA	naturally_occurring	NA	15.24 to 30.48 cm	Milwaukee	NA	NA	NA	NA	NA	NA	NA	NA	NA	NA
2016	inventory_date	Crabapple	Malus tschonoskii	Milwaukee	Wisconsin	-87.95056969	43.15166137	NA	2700 West Good Hope Road	NA	22.86	NA	NA	introduced	NA	15.24 to 30.48 cm	Milwaukee	NA	NA	NA	NA	NA	NA	NA	NA	NA	NA
2016	inventory_date	Freeman maple	Acer freemanii	Milwaukee	Wisconsin	-87.96809256	43.05149721	green_space	4328-4432 West Washington Boulevard	NA	5.08	NA	NA	naturally_occurring	NA	0 to 15.24 cm	Milwaukee	NA	NA	NA	NA	NA	NA	NA	NA	NA	NA
2016	inventory_date	Honeylocust	Gleditsia triacanthos	West Allis	Wisconsin	-88.01490523	42.99709027	green_space	2500-2650 South 82Nd Street	NA	60.96	NA	NA	naturally_occurring	NA	45.72 to 60.96 cm	Milwaukee	NA	NA	NA	NA	NA	NA	NA	NA	NA	NA
2017	inventory_date	White ash	Fraxinus americana	Milwaukee	Wisconsin	-87.91075498	43.10315472	NA	4772-4796 Estabrook Parkway	NA	45.72	NA	NA	naturally_occurring	NA	30.48 to 45.72 cm	Milwaukee	NA	NA	NA	NA	NA	NA	NA	NA	NA	NA
2016	inventory_date	White ash	Fraxinus americana	Wauwatosa	Wisconsin	-88.04255873	43.03852849	green_space	10400-10598 West Wisconsin Avenue	NA	22.86	NA	NA	naturally_occurring	NA	15.24 to 30.48 cm	Milwaukee	NA	NA	NA	NA	NA	NA	NA	NA	NA	NA
2017	inventory_date	White ash	Fraxinus americana	Milwaukee	Wisconsin	-87.93071061	43.04798284	green_space	1303-1375 North 14th Street	NA	43.18	NA	NA	naturally_occurring	NA	30.48 to 45.72 cm	Milwaukee	NA	NA	NA	NA	NA	NA	NA	NA	NA	NA
2017	inventory_date	White ash	Fraxinus americana	Hales Corners	Wisconsin	-88.05115789	42.90250381	green_space	11043 West Church Street	NA	27.94	NA	NA	naturally_occurring	NA	15.24 to 30.48 cm	Milwaukee	NA	NA	NA	NA	NA	NA	NA	NA	NA	NA
2016	inventory_date	Green ash	Fraxinus pennsylvanica	Brown Deer	Wisconsin	-87.95354694	43.15204098	NA	Oak Leaf Trail	NA	43.18	NA	NA	naturally_occurring	NA	30.48 to 45.72 cm	Milwaukee	NA	NA	NA	NA	NA	NA	NA	NA	NA	NA
2017	inventory_date	Norway maple	Acer platanoides	Milwaukee	Wisconsin	-87.9678002	43.04973417	NA	4179-4301 West Washington Boulevard	NA	78.74	NA	NA	introduced	NA	more than 76.2 cm	Milwaukee	NA	NA	NA	NA	NA	NA	NA	NA	NA	NA
2016	inventory_date	Crabapple	Malus tschonoskii	Milwaukee	Wisconsin	-87.92027548	43.00472657	green_space	2187-2199 South 7th Street	NA	25.4	NA	NA	introduced	NA	15.24 to 30.48 cm	Milwaukee	NA	NA	NA	NA	NA	NA	NA	NA	NA	NA
2017	inventory_date	Green ash	Fraxinus pennsylvanica	Milwaukee	Wisconsin	-87.95017423	43.10926075	NA	Oak Leaf Trail	NA	60.96	NA	NA	naturally_occurring	NA	45.72 to 60.96 cm	Milwaukee	NA	NA	NA	NA	NA	NA	NA	NA	NA	NA
2017	inventory_date	Littleleaf linden	Tilia cordata	Milwaukee	Wisconsin	-87.97680859	43.04062693	NA	Oak Leaf Trail	NA	38.1	NA	NA	introduced	NA	30.48 to 45.72 cm	Milwaukee	NA	NA	NA	NA	NA	NA	NA	NA	NA	NA
2017	inventory_date	Black walnut	Juglans nigra	Milwaukee	Wisconsin	-88.01078528	43.08606184	NA	7801-7899 West Vienna Avenue	NA	71.12	NA	NA	naturally_occurring	NA	60.96 to 76.2 cm	Milwaukee	NA	NA	NA	NA	NA	NA	NA	NA	NA	NA
2016	inventory_date	Honeylocust	Gleditsia triacanthos	Milwaukee	Wisconsin	-87.93367294	43.11263669	green_space	Oak Leaf Trail	NA	55.88	NA	NA	naturally_occurring	NA	45.72 to 60.96 cm	Milwaukee	NA	NA	NA	NA	NA	NA	NA	NA	NA	NA
2017	inventory_date	Green ash	Fraxinus pennsylvanica	Wauwatosa	Wisconsin	-88.05252314	43.08440068	green_space	3535 North Mayfair Road	NA	35.56	NA	NA	naturally_occurring	NA	30.48 to 45.72 cm	Milwaukee	NA	NA	NA	NA	NA	NA	NA	NA	NA	NA
2017	inventory_date	Green ash	Fraxinus pennsylvanica	Milwaukee	Wisconsin	-87.93468297	43.11204105	green_space	1900-1904 West Villard Avenue	NA	55.88	NA	NA	naturally_occurring	NA	45.72 to 60.96 cm	Milwaukee	NA	NA	NA	NA	NA	NA	NA	NA	NA	NA
2017	inventory_date	Poplar	Populus	Milwaukee	Wisconsin	-87.97354197	43.04038366	NA	Oak Leaf Trail	NA	53.34	NA	NA	no_info	NA	45.72 to 60.96 cm	Milwaukee	NA	NA	NA	NA	NA	NA	NA	NA	NA	NA
2016	inventory_date	Sugar maple	Acer saccharum	Brown Deer	Wisconsin	-87.9551509	43.15256931	NA	Oak Leaf Trail	NA	60.96	NA	NA	naturally_occurring	NA	45.72 to 60.96 cm	Milwaukee	NA	NA	NA	NA	NA	NA	NA	NA	NA	NA
2017	inventory_date	Green ash	Fraxinus pennsylvanica	Milwaukee	Wisconsin	-87.91087836	43.10268863	green_space	Oak Leaf Trail	NA	17.78	NA	NA	naturally_occurring	NA	15.24 to 30.48 cm	Milwaukee	NA	NA	NA	NA	NA	NA	NA	NA	NA	NA
2017	inventory_date	Sugar maple	Acer saccharum	West Allis	Wisconsin	-88.06341156	42.99730383	NA	2591 South Root River Parkway	NA	48.26	NA	NA	naturally_occurring	NA	45.72 to 60.96 cm	Milwaukee	NA	NA	NA	NA	NA	NA	NA	NA	NA	NA
2016	inventory_date	Black walnut	Juglans nigra	Glendale	Wisconsin	-87.94591069	43.15305068	NA	7440 North Range Line Road	NA	20.32	NA	NA	naturally_occurring	NA	15.24 to 30.48 cm	Milwaukee	NA	NA	NA	NA	NA	NA	NA	NA	NA	NA
2016	inventory_date	Spruce	Picea	Milwaukee	Wisconsin	-87.88881987	43.04970379	green_space	East Lagoon Drive	NA	20.32	NA	NA	no_info	NA	15.24 to 30.48 cm	Milwaukee	NA	NA	NA	NA	NA	NA	NA	NA	NA	NA
2017	inventory_date	Green ash	Fraxinus pennsylvanica	Milwaukee	Wisconsin	-88.00229341	43.10218925	green_space	4601-4699 North 72Nd Street	NA	50.8	NA	NA	naturally_occurring	NA	45.72 to 60.96 cm	Milwaukee	NA	NA	NA	NA	NA	NA	NA	NA	NA	NA
2016	inventory_date	American (basswood) linden	Tilia americana	Milwaukee	Wisconsin	-87.9131797	43.10308226	green_space	Oak Leaf Trail	NA	53.34	NA	NA	naturally_occurring	NA	45.72 to 60.96 cm	Milwaukee	NA	NA	NA	NA	NA	NA	NA	NA	NA	NA
2017	inventory_date	Ash	Fraxinus	Milwaukee	Wisconsin	-87.88363248	43.04630888	green_space	Oak Leaf Trail	NA	38.1	NA	NA	no_info	NA	30.48 to 45.72 cm	Milwaukee	NA	NA	NA	NA	NA	NA	NA	NA	NA	NA
2017	inventory_date	White ash	Fraxinus americana	Milwaukee	Wisconsin	-87.88444251	43.04610698	green_space	Oak Leaf Trail	NA	33.02	NA	NA	naturally_occurring	NA	30.48 to 45.72 cm	Milwaukee	NA	NA	NA	NA	NA	NA	NA	NA	NA	NA
2016	inventory_date	Paper birch	Betula papyrifera	Glendale	Wisconsin	-87.94643372	43.15445952	NA	7601-7661 North Range Line Road	NA	43.18	NA	NA	naturally_occurring	NA	30.48 to 45.72 cm	Milwaukee	NA	NA	NA	NA	NA	NA	NA	NA	NA	NA
2017	inventory_date	Honeylocust	Gleditsia triacanthos	West Allis	Wisconsin	-88.030871	43.02199704	NA	898 South 95th Street	NA	58.42	NA	NA	naturally_occurring	NA	45.72 to 60.96 cm	Milwaukee	NA	NA	NA	NA	NA	NA	NA	NA	NA	NA
2017	inventory_date	Sugar maple	Acer saccharum	Greenfield	Wisconsin	-88.03425059	42.95289386	green_space	NA	NA	38.1	NA	NA	naturally_occurring	NA	30.48 to 45.72 cm	Milwaukee	NA	NA	NA	NA	NA	NA	NA	NA	NA	NA
2016	inventory_date	Green ash	Fraxinus pennsylvanica	Glendale	Wisconsin	-87.94787943	43.15090604	NA	7350 North Range Line Road	NA	45.72	NA	NA	naturally_occurring	NA	30.48 to 45.72 cm	Milwaukee	NA	NA	NA	NA	NA	NA	NA	NA	NA	NA
2016	inventory_date	Green ash	Fraxinus pennsylvanica	Milwaukee	Wisconsin	-87.9480511	43.15130132	NA	2700 West Good Hope Road	NA	0	NA	NA	naturally_occurring	NA	NA	Milwaukee	NA	NA	NA	NA	NA	NA	NA	NA	NA	NA
2016	inventory_date	Butternut	Juglans cinerea	West Allis	Wisconsin	-88.02873731	43.01970564	green_space	9200-9346 West Washington Street	NA	30.48	NA	NA	naturally_occurring	NA	15.24 to 30.48 cm	Milwaukee	NA	NA	NA	NA	NA	NA	NA	NA	NA	NA
2017	inventory_date	Red oak	Quercus rubra	Milwaukee	Wisconsin	-87.92298317	43.05563463	green_space	911 West Brown Street	NA	25.4	NA	NA	naturally_occurring	NA	15.24 to 30.48 cm	Milwaukee	NA	NA	NA	NA	NA	NA	NA	NA	NA	NA
2016	inventory_date	Green ash	Fraxinus pennsylvanica	Milwaukee	Wisconsin	-87.88880512	43.04306178	green_space	Oak Leaf Trail	NA	35.56	NA	NA	naturally_occurring	NA	30.48 to 45.72 cm	Milwaukee	NA	NA	NA	NA	NA	NA	NA	NA	NA	NA
2017	inventory_date	Green ash	Fraxinus pennsylvanica	Milwaukee	Wisconsin	-88.01166773	43.08454564	NA	7900-7998 West Nash Street	NA	86.36	NA	NA	naturally_occurring	NA	more than 76.2 cm	Milwaukee	NA	NA	NA	NA	NA	NA	NA	NA	NA	NA
2017	inventory_date	Green ash	Fraxinus pennsylvanica	Milwaukee	Wisconsin	-87.95413435	43.15413666	NA	3701 Adj West Calumet Road	NA	66.04	NA	NA	naturally_occurring	NA	60.96 to 76.2 cm	Milwaukee	NA	NA	NA	NA	NA	NA	NA	NA	NA	NA
2016	inventory_date	Littleleaf linden	Tilia cordata	Milwaukee	Wisconsin	-87.93275312	43.04843464	green_space	1583-1699 West Vliet Street	NA	53.34	NA	NA	introduced	NA	45.72 to 60.96 cm	Milwaukee	NA	NA	NA	NA	NA	NA	NA	NA	NA	NA
2016	inventory_date	Cherry or plum	Prunus	Milwaukee	Wisconsin	-87.97071258	43.05490726	green_space	4567-4583 West Lloyd Street	NA	50.8	NA	NA	no_info	NA	45.72 to 60.96 cm	Milwaukee	NA	NA	NA	NA	NA	NA	NA	NA	NA	NA
2016	inventory_date	American (basswood) linden	Tilia americana	Brown Deer	Wisconsin	-87.95358315	43.15068785	NA	Oak Leaf Trail	NA	63.5	NA	NA	naturally_occurring	NA	60.96 to 76.2 cm	Milwaukee	NA	NA	NA	NA	NA	NA	NA	NA	NA	NA
2016	inventory_date	Bur oak	Quercus macrocarpa	Milwaukee	Wisconsin	-87.90190101	43.06145516	green_space	701-799 East Meinecke Avenue	NA	15.24	NA	NA	naturally_occurring	NA	0 to 15.24 cm	Milwaukee	NA	NA	NA	NA	NA	NA	NA	NA	NA	NA
2017	inventory_date	Green ash	Fraxinus pennsylvanica	Milwaukee	Wisconsin	-87.93615416	43.11219085	green_space	1904-1964 West Villard Avenue	NA	60.96	NA	NA	naturally_occurring	NA	45.72 to 60.96 cm	Milwaukee	NA	NA	NA	NA	NA	NA	NA	NA	NA	NA
2017	inventory_date	Norway maple	Acer platanoides	Milwaukee	Wisconsin	-87.94966688	43.10958794	NA	Oak Leaf Trail	NA	43.18	NA	NA	introduced	NA	30.48 to 45.72 cm	Milwaukee	NA	NA	NA	NA	NA	NA	NA	NA	NA	NA
2016	inventory_date	Arborvitae	Thuja occidentalis	Milwaukee	Wisconsin	-87.86909088	43.07436123	green_space	3233 Oak Leaf Trail	NA	12.7	NA	NA	naturally_occurring	NA	0 to 15.24 cm	Milwaukee	NA	NA	NA	NA	NA	NA	NA	NA	NA	NA
2017	inventory_date	Sugar maple	Acer saccharum	Milwaukee	Wisconsin	-88.01867448	43.11023825	NA	8501-8515 West Lancaster Avenue	NA	53.34	NA	NA	naturally_occurring	NA	45.72 to 60.96 cm	Milwaukee	NA	NA	NA	NA	NA	NA	NA	NA	NA	NA
2016	inventory_date	Sugar maple	Acer saccharum	West Allis	Wisconsin	-88.06563914	43.00908387	green_space	Park Srv Road	NA	38.1	NA	NA	naturally_occurring	NA	30.48 to 45.72 cm	Milwaukee	NA	NA	NA	NA	NA	NA	NA	NA	NA	NA
2016	inventory_date	American (basswood) linden	Tilia americana	Milwaukee	Wisconsin	-87.94970602	43.15143438	NA	2700 West Good Hope Road	NA	60.96	NA	NA	naturally_occurring	NA	45.72 to 60.96 cm	Milwaukee	NA	NA	NA	NA	NA	NA	NA	NA	NA	NA
2016	inventory_date	Green ash	Fraxinus pennsylvanica	Milwaukee	Wisconsin	-87.90644601	43.09872968	green_space	4600 Estabrook Parkway	NA	35.56	NA	NA	naturally_occurring	NA	30.48 to 45.72 cm	Milwaukee	NA	NA	NA	NA	NA	NA	NA	NA	NA	NA
2016	inventory_date	Red pine	Pinus resinosa	Glendale	Wisconsin	-87.94674084	43.15182085	NA	7374 North Range Line Road	NA	35.56	NA	NA	naturally_occurring	NA	30.48 to 45.72 cm	Milwaukee	NA	NA	NA	NA	NA	NA	NA	NA	NA	NA
2017	inventory_date	Crabapple	Malus tschonoskii	West Allis	Wisconsin	-88.02886337	43.02026845	NA	9418 West Washington Street	NA	25.4	NA	NA	introduced	NA	15.24 to 30.48 cm	Milwaukee	NA	NA	NA	NA	NA	NA	NA	NA	NA	NA
2017	inventory_date	Green ash	Fraxinus pennsylvanica	Wauwatosa	Wisconsin	-88.02490041	43.05541415	green_space	Oak Leaf Trail	NA	60.96	NA	NA	naturally_occurring	NA	45.72 to 60.96 cm	Milwaukee	NA	NA	NA	NA	NA	NA	NA	NA	NA	NA
2017	inventory_date	Sugar maple	Acer saccharum	Cudahy	Wisconsin	-87.85256177	42.94648385	NA	5409-5451 South Hately Avenue	NA	73.66	NA	NA	naturally_occurring	NA	60.96 to 76.2 cm	Milwaukee	NA	NA	NA	NA	NA	NA	NA	NA	NA	NA
2016	inventory_date	Hawthorn	Crataegus	Milwaukee	Wisconsin	-87.8971535	43.04551697	green_space	1201-1275 East Juneau Avenue	NA	43.18	NA	NA	no_info	NA	30.48 to 45.72 cm	Milwaukee	NA	NA	NA	NA	NA	NA	NA	NA	NA	NA
2016	inventory_date	Green ash	Fraxinus pennsylvanica	Glendale	Wisconsin	-87.94759378	43.14960768	NA	2792-2864 West Good Hope Road	NA	45.72	NA	NA	naturally_occurring	NA	30.48 to 45.72 cm	Milwaukee	NA	NA	NA	NA	NA	NA	NA	NA	NA	NA
2016	inventory_date	Sugar maple	Acer saccharum	Milwaukee	Wisconsin	-87.95244724	43.15211534	NA	2700 West Good Hope Road	NA	33.02	NA	NA	naturally_occurring	NA	30.48 to 45.72 cm	Milwaukee	NA	NA	NA	NA	NA	NA	NA	NA	NA	NA
2017	inventory_date	Norway maple	Acer platanoides	Glendale	Wisconsin	-87.92909861	43.13703258	green_space	Oak Leaf Trail	NA	58.42	NA	NA	introduced	NA	45.72 to 60.96 cm	Milwaukee	NA	NA	NA	NA	NA	NA	NA	NA	NA	NA
2016	inventory_date	Common hackberry	Celtis occidentalis	Milwaukee	Wisconsin	-87.94307023	43.02065673	green_space	2330 West Vieau Place	NA	68.58	NA	NA	naturally_occurring	NA	60.96 to 76.2 cm	Milwaukee	NA	NA	NA	NA	NA	NA	NA	NA	NA	NA
2017	inventory_date	Crabapple	Malus tschonoskii	Milwaukee	Wisconsin	-87.88545772	42.99839651	NA	Oak Leaf Trail	NA	99.06	NA	NA	introduced	NA	more than 76.2 cm	Milwaukee	NA	NA	NA	NA	NA	NA	NA	NA	NA	NA
2016	inventory_date	Honeylocust	Gleditsia triacanthos	Milwaukee	Wisconsin	-87.93422297	42.99742546	green_space	2635-2641 South 16th Street	NA	53.34	NA	NA	naturally_occurring	NA	45.72 to 60.96 cm	Milwaukee	NA	NA	NA	NA	NA	NA	NA	NA	NA	NA
2017	inventory_date	Yellow birch	Betula alleghaniensis	Milwaukee	Wisconsin	-87.86906004	43.06941927	NA	3150-3198 East Ravine Road	NA	0	NA	NA	naturally_occurring	NA	NA	Milwaukee	NA	NA	NA	NA	NA	NA	NA	NA	NA	NA
2016	inventory_date	Tilia	Tilia	Glendale	Wisconsin	-87.9221262	43.10328691	green_space	842-942 West Hampton Avenue	NA	25.4	NA	NA	no_info	NA	15.24 to 30.48 cm	Milwaukee	NA	NA	NA	NA	NA	NA	NA	NA	NA	NA
2017	inventory_date	Common hackberry	Celtis occidentalis	Milwaukee	Wisconsin	-87.87256569	43.06510593	NA	2516-2656 North Wahl Avenue	NA	63.5	NA	NA	naturally_occurring	NA	60.96 to 76.2 cm	Milwaukee	NA	NA	NA	NA	NA	NA	NA	NA	NA	NA
2016	inventory_date	Bitternut hickory	Carya cordiformis	Milwaukee	Wisconsin	-87.96752393	42.9951096	green_space	2716-2786 South 43rd Street	NA	58.42	NA	NA	naturally_occurring	NA	45.72 to 60.96 cm	Milwaukee	NA	NA	NA	NA	NA	NA	NA	NA	NA	NA
2016	inventory_date	Crabapple	Malus tschonoskii	Franklin	Wisconsin	-87.9595229	42.87859795	green_space	9090 South 35th Street	NA	30.48	NA	NA	introduced	NA	15.24 to 30.48 cm	Milwaukee	NA	NA	NA	NA	NA	NA	NA	NA	NA	NA
2017	inventory_date	Green ash	Fraxinus pennsylvanica	West Allis	Wisconsin	-88.01495075	42.99562751	green_space	8100 West Cleveland Avenue	NA	48.26	NA	NA	naturally_occurring	NA	45.72 to 60.96 cm	Milwaukee	NA	NA	NA	NA	NA	NA	NA	NA	NA	NA
2017	inventory_date	White ash	Fraxinus americana	West Allis	Wisconsin	-88.01102132	42.99616111	green_space	2611-2669 South 78th Street	NA	45.72	NA	NA	naturally_occurring	NA	30.48 to 45.72 cm	Milwaukee	NA	NA	NA	NA	NA	NA	NA	NA	NA	NA
2017	inventory_date	Norway maple	Acer platanoides	Milwaukee	Wisconsin	-87.97299162	43.0362181	NA	Yount Drive	NA	50.8	NA	NA	introduced	NA	45.72 to 60.96 cm	Milwaukee	NA	NA	NA	NA	NA	NA	NA	NA	NA	NA
2017	inventory_date	Honeylocust	Gleditsia triacanthos	Hales Corners	Wisconsin	-88.05997699	42.9398778	green_space	5695-5823 South New Berlin Road	NA	60.96	NA	NA	naturally_occurring	NA	45.72 to 60.96 cm	Milwaukee	NA	NA	NA	NA	NA	NA	NA	NA	NA	NA
2016	inventory_date	Norway maple	Acer platanoides	Milwaukee	Wisconsin	-87.96713769	43.07360397	NA	3000-3070 North Sherman Boulevard	NA	38.1	NA	NA	introduced	NA	30.48 to 45.72 cm	Milwaukee	NA	NA	NA	NA	NA	NA	NA	NA	NA	NA
2016	inventory_date	Green ash	Fraxinus pennsylvanica	Glendale	Wisconsin	-87.94728264	43.15436071	NA	7601-7661 North Range Line Road	NA	25.4	NA	NA	naturally_occurring	NA	15.24 to 30.48 cm	Milwaukee	NA	NA	NA	NA	NA	NA	NA	NA	NA	NA
2017	inventory_date	Hawthorn	Crataegus	Milwaukee	Wisconsin	-87.96399951	43.05137569	NA	3943 West Galena Street	NA	30.48	NA	NA	no_info	NA	15.24 to 30.48 cm	Milwaukee	NA	NA	NA	NA	NA	NA	NA	NA	NA	NA
2017	inventory_date	White ash	Fraxinus americana	Milwaukee	Wisconsin	-87.8720212	43.07182687	NA	Oak Leaf Trail	NA	50.8	NA	NA	naturally_occurring	NA	45.72 to 60.96 cm	Milwaukee	NA	NA	NA	NA	NA	NA	NA	NA	NA	NA
2016	inventory_date	Sugar maple	Acer saccharum	Milwaukee	Wisconsin	-87.86894739	43.07169363	green_space	3233 East Kenwood Boulevard	NA	45.72	NA	NA	naturally_occurring	NA	30.48 to 45.72 cm	Milwaukee	NA	NA	NA	NA	NA	NA	NA	NA	NA	NA
2016	inventory_date	White oak	Quercus alba	Milwaukee	Wisconsin	-87.86899567	43.07174653	green_space	3233 East Kenwood Boulevard	NA	78.74	NA	NA	naturally_occurring	NA	more than 76.2 cm	Milwaukee	NA	NA	NA	NA	NA	NA	NA	NA	NA	NA
2016	inventory_date	Honeylocust	Gleditsia triacanthos	Milwaukee	Wisconsin	-87.98690517	43.10314846	green_space	6000-6148 West Lincoln Creek Drive	NA	55.88	NA	NA	naturally_occurring	NA	45.72 to 60.96 cm	Milwaukee	NA	NA	NA	NA	NA	NA	NA	NA	NA	NA
2016	inventory_date	Black ash	Fraxinus nigra	Glendale	Wisconsin	-87.94569612	43.14928186	NA	7230 North Range Line Road	NA	78.74	NA	NA	naturally_occurring	NA	more than 76.2 cm	Milwaukee	NA	NA	NA	NA	NA	NA	NA	NA	NA	NA
2016	inventory_date	Silver maple	Acer saccharinum	Milwaukee	Wisconsin	-87.95181692	43.15335984	NA	2700 West Good Hope Road	NA	60.96	NA	NA	naturally_occurring	NA	45.72 to 60.96 cm	Milwaukee	NA	NA	NA	NA	NA	NA	NA	NA	NA	NA
2016	inventory_date	Silver maple	Acer saccharinum	Milwaukee	Wisconsin	-87.95164794	43.1533031	NA	2700 West Good Hope Road	NA	22.86	NA	NA	naturally_occurring	NA	15.24 to 30.48 cm	Milwaukee	NA	NA	NA	NA	NA	NA	NA	NA	NA	NA
2016	inventory_date	Sugar maple	Acer saccharum	Glendale	Wisconsin	-87.9488638	43.14891788	NA	2792-2864 West Good Hope Road	NA	48.26	NA	NA	naturally_occurring	NA	45.72 to 60.96 cm	Milwaukee	NA	NA	NA	NA	NA	NA	NA	NA	NA	NA
2017	inventory_date	Green ash	Fraxinus pennsylvanica	Milwaukee	Wisconsin	-87.93554557	43.11314576	NA	Oak Leaf Trail	NA	53.34	NA	NA	naturally_occurring	NA	45.72 to 60.96 cm	Milwaukee	NA	NA	NA	NA	NA	NA	NA	NA	NA	NA
2016	inventory_date	American (basswood) linden	Tilia americana	Milwaukee	Wisconsin	-87.94948608	43.15233646	NA	2700 West Good Hope Road	NA	68.58	NA	NA	naturally_occurring	NA	60.96 to 76.2 cm	Milwaukee	NA	NA	NA	NA	NA	NA	NA	NA	NA	NA
2016	inventory_date	Ginkgo	Ginkgo biloba	Milwaukee	Wisconsin	-87.91552931	43.03692877	green_space	300-398 West Everett Street	NA	12.7	NA	NA	introduced	NA	0 to 15.24 cm	Milwaukee	NA	NA	NA	NA	NA	NA	NA	NA	NA	NA
2016	inventory_date	Mulberry	Morus	Milwaukee	Wisconsin	-87.9350692	42.99674768	green_space	1819 West Windlake Avenue	NA	50.8	NA	NA	no_info	NA	45.72 to 60.96 cm	Milwaukee	NA	NA	NA	NA	NA	NA	NA	NA	NA	NA
2017	inventory_date	White ash	Fraxinus americana	Milwaukee	Wisconsin	-87.87052184	43.07102157	green_space	Oak Leaf Trail	NA	73.66	NA	NA	naturally_occurring	NA	60.96 to 76.2 cm	Milwaukee	NA	NA	NA	NA	NA	NA	NA	NA	NA	NA
2016	inventory_date	Red oak	Quercus rubra	West Milwaukee	Wisconsin	-87.96403304	42.86283742	green_space	3500 West Oakwood Road	NA	40.64	NA	NA	naturally_occurring	NA	30.48 to 45.72 cm	Milwaukee	NA	NA	NA	NA	NA	NA	NA	NA	NA	NA
2016	inventory_date	Green ash	Fraxinus pennsylvanica	Franklin	Wisconsin	-87.96269998	42.86131374	green_space	3489 West Hidden Oaks Court	NA	40.64	NA	NA	naturally_occurring	NA	30.48 to 45.72 cm	Milwaukee	NA	NA	NA	NA	NA	NA	NA	NA	NA	NA
2016	inventory_date	Spruce	Picea	West Allis	Wisconsin	-88.01611349	42.99613659	green_space	2628 South 83rd Street	NA	30.48	NA	NA	no_info	NA	15.24 to 30.48 cm	Milwaukee	NA	NA	NA	NA	NA	NA	NA	NA	NA	NA
2017	inventory_date	Austrian pine	Pinus nigra	Milwaukee	Wisconsin	-87.97667284	43.0407711	NA	Oak Leaf Trail	NA	40.64	NA	NA	introduced	NA	30.48 to 45.72 cm	Milwaukee	NA	NA	NA	NA	NA	NA	NA	NA	NA	NA
2017	inventory_date	Scots pine	Pinus sylvestris	Milwaukee	Wisconsin	-87.97660956	43.04082671	NA	Oak Leaf Trail	NA	35.56	NA	NA	introduced	NA	30.48 to 45.72 cm	Milwaukee	NA	NA	NA	NA	NA	NA	NA	NA	NA	NA
2017	inventory_date	Green ash	Fraxinus pennsylvanica	Milwaukee	Wisconsin	-87.92285711	43.00380956	NA	820 West Lincoln Avenue	NA	60.96	NA	NA	naturally_occurring	NA	45.72 to 60.96 cm	Milwaukee	NA	NA	NA	NA	NA	NA	NA	NA	NA	NA
2016	inventory_date	Red oak	Quercus rubra	Franklin	Wisconsin	-87.96421409	42.85847369	green_space	3712-3856 West Oakwood Road	NA	35.56	NA	NA	naturally_occurring	NA	30.48 to 45.72 cm	Milwaukee	NA	NA	NA	NA	NA	NA	NA	NA	NA	NA
2017	inventory_date	Honeylocust	Gleditsia triacanthos	Milwaukee	Wisconsin	-87.96626329	43.05239097	NA	4023 West Galena Street	NA	48.26	NA	NA	naturally_occurring	NA	45.72 to 60.96 cm	Milwaukee	NA	NA	NA	NA	NA	NA	NA	NA	NA	NA
2017	inventory_date	Common hackberry	Celtis occidentalis	West Allis	Wisconsin	-88.0644241	42.99892322	NA	2494 South Root River Parkway	NA	33.02	NA	NA	naturally_occurring	NA	30.48 to 45.72 cm	Milwaukee	NA	NA	NA	NA	NA	NA	NA	NA	NA	NA
2016	inventory_date	Hawthorn	Crataegus	Milwaukee	Wisconsin	-88.01139414	43.14732691	green_space	8201 Road	NA	12.7	NA	NA	no_info	NA	0 to 15.24 cm	Milwaukee	NA	NA	NA	NA	NA	NA	NA	NA	NA	NA
2017	inventory_date	Green ash	Fraxinus pennsylvanica	Milwaukee	Wisconsin	-88.00292691	42.97672895	NA	3725R South 71St Street	NA	38.1	NA	NA	naturally_occurring	NA	30.48 to 45.72 cm	Milwaukee	NA	NA	NA	NA	NA	NA	NA	NA	NA	NA
2017	inventory_date	Austrian pine	Pinus nigra	Milwaukee	Wisconsin	-87.89128214	43.04577571	green_space	Oak Leaf Trail	NA	33.02	NA	NA	introduced	NA	30.48 to 45.72 cm	Milwaukee	NA	NA	NA	NA	NA	NA	NA	NA	NA	NA
2016	inventory_date	White oak	Quercus alba	Milwaukee	Wisconsin	-88.05769175	43.16725894	green_space	12020 West Bradley Road	NA	40.64	NA	NA	naturally_occurring	NA	30.48 to 45.72 cm	Milwaukee	NA	NA	NA	NA	NA	NA	NA	NA	NA	NA
2016	inventory_date	Red oak	Quercus rubra	Franklin	Wisconsin	-88.02760005	42.92328739	green_space	6750 South 92Nd Street	NA	129.54	NA	NA	naturally_occurring	NA	more than 76.2 cm	Milwaukee	NA	NA	NA	NA	NA	NA	NA	NA	NA	NA
2017	inventory_date	Green ash	Fraxinus pennsylvanica	Franklin	Wisconsin	-88.03542137	42.92679516	green_space	6372-6498 Nature Center Drive	NA	15.24	NA	NA	naturally_occurring	NA	0 to 15.24 cm	Milwaukee	NA	NA	NA	NA	NA	NA	NA	NA	NA	NA
2016	inventory_date	Red pine	Pinus resinosa	Milwaukee	Wisconsin	-87.93456763	43.11176301	green_space	1900-1904 West Villard Avenue	NA	17.78	NA	NA	naturally_occurring	NA	15.24 to 30.48 cm	Milwaukee	NA	NA	NA	NA	NA	NA	NA	NA	NA	NA
2016	inventory_date	American (basswood) linden	Tilia americana	Brown Deer	Wisconsin	-87.95358717	43.15134437	NA	Oak Leaf Trail	NA	60.96	NA	NA	naturally_occurring	NA	45.72 to 60.96 cm	Milwaukee	NA	NA	NA	NA	NA	NA	NA	NA	NA	NA
2016	inventory_date	Willow	Salix	Milwaukee	Wisconsin	-87.94958532	43.15220731	NA	2700 West Good Hope Road	NA	106.68	NA	NA	no_info	NA	more than 76.2 cm	Milwaukee	NA	NA	NA	NA	NA	NA	NA	NA	NA	NA
2016	inventory_date	Green ash	Fraxinus pennsylvanica	Glendale	Wisconsin	-87.94789553	43.15011939	NA	2792-2864 West Good Hope Road	NA	43.18	NA	NA	naturally_occurring	NA	30.48 to 45.72 cm	Milwaukee	NA	NA	NA	NA	NA	NA	NA	NA	NA	NA
2016	inventory_date	White oak	Quercus alba	Milwaukee	Wisconsin	-87.95400828	43.15479999	NA	3701 Adj West Calumet Road	NA	48.26	NA	NA	naturally_occurring	NA	45.72 to 60.96 cm	Milwaukee	NA	NA	NA	NA	NA	NA	NA	NA	NA	NA
2017	inventory_date	Honeylocust	Gleditsia triacanthos	West Allis	Wisconsin	-88.02998722	43.02184801	NA	833 South 94th Street	NA	2.54	NA	NA	naturally_occurring	NA	0 to 15.24 cm	Milwaukee	NA	NA	NA	NA	NA	NA	NA	NA	NA	NA
2017	inventory_date	American (basswood) linden	Tilia americana	West Allis	Wisconsin	-88.05761531	42.98917094	NA	2978-3034 South Root River Parkway	NA	43.18	NA	NA	naturally_occurring	NA	30.48 to 45.72 cm	Milwaukee	NA	NA	NA	NA	NA	NA	NA	NA	NA	NA
2017	inventory_date	Crabapple	Malus tschonoskii	West Allis	Wisconsin	-88.06401238	42.99778445	NA	2557 South Root River Parkway	NA	43.18	NA	NA	introduced	NA	30.48 to 45.72 cm	Milwaukee	NA	NA	NA	NA	NA	NA	NA	NA	NA	NA
2016	inventory_date	Red oak	Quercus rubra	Glendale	Wisconsin	-87.94681191	43.15495456	NA	7601-7661 North Range Line Road	NA	58.42	NA	NA	naturally_occurring	NA	45.72 to 60.96 cm	Milwaukee	NA	NA	NA	NA	NA	NA	NA	NA	NA	NA
2016	inventory_date	Honeylocust	Gleditsia triacanthos	Milwaukee	Wisconsin	-87.89795682	43.04410855	green_space	998 North Prospect Avenue	NA	50.8	NA	NA	naturally_occurring	NA	45.72 to 60.96 cm	Milwaukee	NA	NA	NA	NA	NA	NA	NA	NA	NA	NA
2016	inventory_date	Norway maple	Acer platanoides	Milwaukee	Wisconsin	-87.90240392	42.99158905	green_space	Park Road	NA	78.74	NA	NA	introduced	NA	more than 76.2 cm	Milwaukee	NA	NA	NA	NA	NA	NA	NA	NA	NA	NA
2016	inventory_date	Honeylocust	Gleditsia triacanthos	Milwaukee	Wisconsin	-87.8965956	43.03867748	green_space	Oak Leaf Trail	NA	17.78	NA	NA	naturally_occurring	NA	15.24 to 30.48 cm	Milwaukee	NA	NA	NA	NA	NA	NA	NA	NA	NA	NA
2017	inventory_date	Green ash	Fraxinus pennsylvanica	Wauwatosa	Wisconsin	-88.02541941	43.05582278	green_space	Oak Leaf Trail	NA	63.5	NA	NA	naturally_occurring	NA	60.96 to 76.2 cm	Milwaukee	NA	NA	NA	NA	NA	NA	NA	NA	NA	NA
2016	inventory_date	Norway maple	Acer platanoides	West Allis	Wisconsin	-88.06575313	43.00815124	green_space	Park Drive	NA	15.24	NA	NA	introduced	NA	0 to 15.24 cm	Milwaukee	NA	NA	NA	NA	NA	NA	NA	NA	NA	NA
2016	inventory_date	Norway maple	Acer platanoides	West Allis	Wisconsin	-88.06574509	43.00796491	green_space	Park Drive	NA	45.72	NA	NA	introduced	NA	30.48 to 45.72 cm	Milwaukee	NA	NA	NA	NA	NA	NA	NA	NA	NA	NA
2016	inventory_date	Sugar maple	Acer saccharum	Milwaukee	Wisconsin	-87.94924468	43.15973261	green_space	7813-7999 North Green Bay Avenue	NA	25.4	NA	NA	naturally_occurring	NA	15.24 to 30.48 cm	Milwaukee	NA	NA	NA	NA	NA	NA	NA	NA	NA	NA
2016	inventory_date	Norway maple	Acer platanoides	Milwaukee	Wisconsin	-88.0108577	43.03611518	green_space	7858 Saint Anne Court	NA	53.34	NA	NA	introduced	NA	45.72 to 60.96 cm	Milwaukee	NA	NA	NA	NA	NA	NA	NA	NA	NA	NA
2016	inventory_date	Common hackberry	Celtis occidentalis	Brown Deer	Wisconsin	-87.95334578	43.15243038	NA	Oak Leaf Trail	NA	58.42	NA	NA	naturally_occurring	NA	45.72 to 60.96 cm	Milwaukee	NA	NA	NA	NA	NA	NA	NA	NA	NA	NA
2017	inventory_date	Green ash	Fraxinus pennsylvanica	Milwaukee	Wisconsin	-87.93425381	43.05642053	green_space	1700-1798 West Brown Street	NA	33.02	NA	NA	naturally_occurring	NA	30.48 to 45.72 cm	Milwaukee	NA	NA	NA	NA	NA	NA	NA	NA	NA	NA
2017	inventory_date	Green ash	Fraxinus pennsylvanica	Oak Creek	Wisconsin	-87.93435305	43.05685757	green_space	1743 West Fond Du Lac Avenue	NA	40.64	NA	NA	naturally_occurring	NA	30.48 to 45.72 cm	Milwaukee	NA	NA	NA	NA	NA	NA	NA	NA	NA	NA
2017	inventory_date	Green ash	Fraxinus pennsylvanica	West Allis	Wisconsin	-88.0660978	43.00879947	green_space	Park Srv Road	NA	33.02	NA	NA	naturally_occurring	NA	30.48 to 45.72 cm	Milwaukee	NA	NA	NA	NA	NA	NA	NA	NA	NA	NA
2017	inventory_date	Black walnut	Juglans nigra	Milwaukee	Wisconsin	-87.97771702	43.03654117	NA	507 North 51St Street	NA	17.78	NA	NA	naturally_occurring	NA	15.24 to 30.48 cm	Milwaukee	NA	NA	NA	NA	NA	NA	NA	NA	NA	NA
2016	inventory_date	Green ash	Fraxinus pennsylvanica	Milwaukee	Wisconsin	-87.94891879	43.15233744	NA	2700 West Good Hope Road	NA	40.64	NA	NA	naturally_occurring	NA	30.48 to 45.72 cm	Milwaukee	NA	NA	NA	NA	NA	NA	NA	NA	NA	NA
2016	inventory_date	Green ash	Fraxinus pennsylvanica	Milwaukee	Wisconsin	-87.94919908	43.1537414	NA	2700 West Good Hope Road	NA	48.26	NA	NA	naturally_occurring	NA	45.72 to 60.96 cm	Milwaukee	NA	NA	NA	NA	NA	NA	NA	NA	NA	NA
2017	inventory_date	Green ash	Fraxinus pennsylvanica	Milwaukee	Wisconsin	-87.88162619	43.05585414	green_space	2315 East Back Bay	NA	71.12	NA	NA	naturally_occurring	NA	60.96 to 76.2 cm	Milwaukee	NA	NA	NA	NA	NA	NA	NA	NA	NA	NA
2016	inventory_date	Sugar maple	Acer saccharum	Milwaukee	Wisconsin	-87.957699	43.16092413	green_space	3501 West Bradley Road	NA	60.96	NA	NA	naturally_occurring	NA	45.72 to 60.96 cm	Milwaukee	NA	NA	NA	NA	NA	NA	NA	NA	NA	NA
2017	inventory_date	Scots pine	Pinus sylvestris	Milwaukee	Wisconsin	-87.87191793	43.0720179	NA	Oak Leaf Trail	NA	25.4	NA	NA	introduced	NA	15.24 to 30.48 cm	Milwaukee	NA	NA	NA	NA	NA	NA	NA	NA	NA	NA
2016	inventory_date	Honeylocust	Gleditsia triacanthos	Milwaukee	Wisconsin	-87.8953135	43.04199048	green_space	Oak Leaf Trail	NA	20.32	NA	NA	naturally_occurring	NA	15.24 to 30.48 cm	Milwaukee	NA	NA	NA	NA	NA	NA	NA	NA	NA	NA
2016	inventory_date	Red maple	Acer rubrum	Milwaukee	Wisconsin	-87.8991504	43.03777079	green_space	Oak Leaf Trail	NA	38.1	NA	NA	naturally_occurring	NA	30.48 to 45.72 cm	Milwaukee	NA	NA	NA	NA	NA	NA	NA	NA	NA	NA
2016	inventory_date	Sugar maple	Acer saccharum	Glendale	Wisconsin	-87.92808473	43.10774883	green_space	4879-5149 North Milwaukee River Parkway	NA	58.42	NA	NA	naturally_occurring	NA	45.72 to 60.96 cm	Milwaukee	NA	NA	NA	NA	NA	NA	NA	NA	NA	NA
2016	inventory_date	Green ash	Fraxinus pennsylvanica	Milwaukee	Wisconsin	-87.95214683	43.15509349	NA	3701 Adj West Calumet Road	NA	27.94	NA	NA	naturally_occurring	NA	15.24 to 30.48 cm	Milwaukee	NA	NA	NA	NA	NA	NA	NA	NA	NA	NA
2016	inventory_date	White ash	Fraxinus americana	Glendale	Wisconsin	-87.92528719	43.13919727	green_space	6597 North Sunny Point Lane	NA	35.56	NA	NA	naturally_occurring	NA	30.48 to 45.72 cm	Milwaukee	NA	NA	NA	NA	NA	NA	NA	NA	NA	NA
2016	inventory_date	Red oak	Quercus rubra	Greenfield	Wisconsin	-88.04626286	42.96580902	green_space	Oak Leaf Trail	NA	50.8	NA	NA	naturally_occurring	NA	45.72 to 60.96 cm	Milwaukee	NA	NA	NA	NA	NA	NA	NA	NA	NA	NA
2016	inventory_date	Crabapple	Malus tschonoskii	Milwaukee	Wisconsin	-87.89018244	43.04876491	green_space	East Lagoon Drive	NA	17.78	NA	NA	introduced	NA	15.24 to 30.48 cm	Milwaukee	NA	NA	NA	NA	NA	NA	NA	NA	NA	NA
2017	inventory_date	Austrian pine	Pinus nigra	Milwaukee	Wisconsin	-87.89151918	43.04628006	NA	Oak Leaf Trail	NA	0	NA	NA	introduced	NA	NA	Milwaukee	NA	NA	NA	NA	NA	NA	NA	NA	NA	NA
2016	inventory_date	Sugar maple	Acer saccharum	Brown Deer	Wisconsin	-87.95645714	43.15740233	green_space	Oak Leaf Trail	NA	48.26	NA	NA	naturally_occurring	NA	45.72 to 60.96 cm	Milwaukee	NA	NA	NA	NA	NA	NA	NA	NA	NA	NA
2016	inventory_date	American (basswood) linden	Tilia americana	Milwaukee	Wisconsin	-87.95081109	43.15354965	NA	2700 West Good Hope Road	NA	63.5	NA	NA	naturally_occurring	NA	60.96 to 76.2 cm	Milwaukee	NA	NA	NA	NA	NA	NA	NA	NA	NA	NA
2016	inventory_date	White oak	Quercus alba	Milwaukee	Wisconsin	-87.9639928	42.99200497	green_space	3916-4008 West Forest Home Avenue	NA	40.64	NA	NA	naturally_occurring	NA	30.48 to 45.72 cm	Milwaukee	NA	NA	NA	NA	NA	NA	NA	NA	NA	NA
2016	inventory_date	Norway maple	Acer platanoides	West Allis	Wisconsin	-88.06550235	43.00789332	green_space	Park Drive	NA	17.78	NA	NA	introduced	NA	15.24 to 30.48 cm	Milwaukee	NA	NA	NA	NA	NA	NA	NA	NA	NA	NA
2016	inventory_date	Swamp white oak	Quercus bicolor	Wauwatosa	Wisconsin	-88.04305092	43.08947904	green_space	10401-10483 West Capitol Drive	NA	5.08	NA	NA	naturally_occurring	NA	0 to 15.24 cm	Milwaukee	NA	NA	NA	NA	NA	NA	NA	NA	NA	NA
2016	inventory_date	Bur oak	Quercus macrocarpa	Wauwatosa	Wisconsin	-88.01007986	43.04542484	green_space	1168 Kavanaugh Place	NA	33.02	NA	NA	naturally_occurring	NA	30.48 to 45.72 cm	Milwaukee	NA	NA	NA	NA	NA	NA	NA	NA	NA	NA
2016	inventory_date	Littleleaf linden	Tilia cordata	Milwaukee	Wisconsin	-87.89951384	43.03790312	green_space	910 East Michigan Street	NA	40.64	NA	NA	introduced	NA	30.48 to 45.72 cm	Milwaukee	NA	NA	NA	NA	NA	NA	NA	NA	NA	NA
2016	inventory_date	American (basswood) linden	Tilia americana	Brown Deer	Wisconsin	-87.95409679	43.15357704	NA	Oak Leaf Trail	NA	68.58	NA	NA	naturally_occurring	NA	60.96 to 76.2 cm	Milwaukee	NA	NA	NA	NA	NA	NA	NA	NA	NA	NA
2016	inventory_date	Hawthorn	Crataegus	Milwaukee	Wisconsin	-87.93623865	42.97079613	green_space	4100 South 20th Street	NA	33.02	NA	NA	no_info	NA	30.48 to 45.72 cm	Milwaukee	NA	NA	NA	NA	NA	NA	NA	NA	NA	NA
2016	inventory_date	Maple	Acer	Wauwatosa	Wisconsin	-88.04092526	43.08219878	green_space	3498 Menomonee River Parkway	NA	5.08	NA	NA	no_info	NA	0 to 15.24 cm	Milwaukee	NA	NA	NA	NA	NA	NA	NA	NA	NA	NA
2017	inventory_date	Maple	Acer	Milwaukee	Wisconsin	-87.87143111	43.07359662	NA	Oak Leaf Trail	NA	0	NA	NA	no_info	NA	NA	Milwaukee	NA	NA	NA	NA	NA	NA	NA	NA	NA	NA
2016	inventory_date	Crabapple	Malus tschonoskii	Franklin	Wisconsin	-88.03107351	42.92360361	green_space	Whitnall Park Drive	NA	22.86	NA	NA	introduced	NA	15.24 to 30.48 cm	Milwaukee	NA	NA	NA	NA	NA	NA	NA	NA	NA	NA
2016	inventory_date	Common hackberry	Celtis occidentalis	Cudahy	Wisconsin	-87.84890592	42.95662667	green_space	4000-4198 East Munkwitz Avenue	NA	10.16	NA	NA	naturally_occurring	NA	0 to 15.24 cm	Milwaukee	NA	NA	NA	NA	NA	NA	NA	NA	NA	NA
2016	inventory_date	Common hackberry	Celtis occidentalis	Milwaukee	Wisconsin	-88.01431775	43.03181959	green_space	100-298 North Honey Creek Parkway	NA	30.48	NA	NA	naturally_occurring	NA	15.24 to 30.48 cm	Milwaukee	NA	NA	NA	NA	NA	NA	NA	NA	NA	NA
2016	inventory_date	Honeylocust	Gleditsia triacanthos	Milwaukee	Wisconsin	-87.8958258	43.07035538	green_space	Oak Leaf Trail	NA	58.42	NA	NA	naturally_occurring	NA	45.72 to 60.96 cm	Milwaukee	NA	NA	NA	NA	NA	NA	NA	NA	NA	NA
2016	inventory_date	Elm	Ulmus	South Milwaukee	Wisconsin	-87.84573287	42.92188305	green_space	501 Lake Drive	NA	17.78	NA	NA	no_info	NA	15.24 to 30.48 cm	Milwaukee	NA	NA	NA	NA	NA	NA	NA	NA	NA	NA
2016	inventory_date	Silver maple	Acer saccharinum	Milwaukee	Wisconsin	-87.95049995	43.15307024	NA	2700 West Good Hope Road	NA	76.2	NA	NA	naturally_occurring	NA	60.96 to 76.2 cm	Milwaukee	NA	NA	NA	NA	NA	NA	NA	NA	NA	NA
2016	inventory_date	Red oak	Quercus rubra	Milwaukee	Wisconsin	-87.92281687	43.08429294	green_space	901-999 West Nash Street	NA	33.02	NA	NA	naturally_occurring	NA	30.48 to 45.72 cm	Milwaukee	NA	NA	NA	NA	NA	NA	NA	NA	NA	NA
2016	inventory_date	Hawthorn	Crataegus	Milwaukee	Wisconsin	-88.01205665	43.14730734	green_space	8201 West Good Hope Road	NA	12.7	NA	NA	no_info	NA	0 to 15.24 cm	Milwaukee	NA	NA	NA	NA	NA	NA	NA	NA	NA	NA
2016	inventory_date	White pine	Pinus strobus	Wauwatosa	Wisconsin	-88.04632723	43.08530179	green_space	3621-3643 Menomonee River Parkway	NA	38.1	NA	NA	naturally_occurring	NA	30.48 to 45.72 cm	Milwaukee	NA	NA	NA	NA	NA	NA	NA	NA	NA	NA
2016	inventory_date	Sugar maple	Acer saccharum	Wauwatosa	Wisconsin	-88.04679662	43.08642032	green_space	10735 West Grantosa Drive	NA	48.26	NA	NA	naturally_occurring	NA	45.72 to 60.96 cm	Milwaukee	NA	NA	NA	NA	NA	NA	NA	NA	NA	NA
2017	inventory_date	Green ash	Fraxinus pennsylvanica	Milwaukee	Wisconsin	-87.8862917	43.04551553	green_space	1450 North Lincoln Memorial Drive	NA	45.72	NA	NA	naturally_occurring	NA	30.48 to 45.72 cm	Milwaukee	NA	NA	NA	NA	NA	NA	NA	NA	NA	NA
2016	inventory_date	Silver maple	Acer saccharinum	Shorewood	Wisconsin	-87.90288806	43.09807456	green_space	4355-4581 Estabrook Parkway	NA	48.26	NA	NA	naturally_occurring	NA	45.72 to 60.96 cm	Milwaukee	NA	NA	NA	NA	NA	NA	NA	NA	NA	NA
2017	inventory_date	Green ash	Fraxinus pennsylvanica	Milwaukee	Wisconsin	-87.88250327	43.05570127	green_space	1976-2050 North Terrace Avenue	NA	38.1	NA	NA	naturally_occurring	NA	30.48 to 45.72 cm	Milwaukee	NA	NA	NA	NA	NA	NA	NA	NA	NA	NA
2016	inventory_date	Boxelder	Acer negundo	Milwaukee	Wisconsin	-87.93109417	43.10745118	green_space	Oak Leaf Trail	NA	48.26	NA	NA	naturally_occurring	NA	45.72 to 60.96 cm	Milwaukee	NA	NA	NA	NA	NA	NA	NA	NA	NA	NA
2017	inventory_date	Boxelder	Acer negundo	Milwaukee	Wisconsin	-87.97516533	43.04153174	NA	Oak Leaf Trail	NA	50.8	NA	NA	naturally_occurring	NA	45.72 to 60.96 cm	Milwaukee	NA	NA	NA	NA	NA	NA	NA	NA	NA	NA
2017	inventory_date	Honeylocust	Gleditsia triacanthos	Milwaukee	Wisconsin	-87.89200097	42.9770525	NA	1400 East Saveland Avenue	NA	63.5	NA	NA	naturally_occurring	NA	60.96 to 76.2 cm	Milwaukee	NA	NA	NA	NA	NA	NA	NA	NA	NA	NA
2017	inventory_date	Sugar maple	Acer saccharum	Milwaukee	Wisconsin	-87.88990349	42.97861061	NA	1531 East Warnimont Avenue	NA	73.66	NA	NA	naturally_occurring	NA	60.96 to 76.2 cm	Milwaukee	NA	NA	NA	NA	NA	NA	NA	NA	NA	NA
2017	inventory_date	Serviceberry	Amelanchier	Milwaukee	Wisconsin	-87.87161887	43.06465278	NA	Oak Leaf Trail	NA	0	NA	NA	no_info	NA	NA	Milwaukee	NA	NA	NA	NA	NA	NA	NA	NA	NA	NA
2017	inventory_date	Honeylocust	Gleditsia triacanthos	West Allis	Wisconsin	-88.0299899	43.02198136	NA	833 South 94th Street	NA	63.5	NA	NA	naturally_occurring	NA	60.96 to 76.2 cm	Milwaukee	NA	NA	NA	NA	NA	NA	NA	NA	NA	NA
2016	inventory_date	Honeylocust	Gleditsia triacanthos	Milwaukee	Wisconsin	-87.8956756	43.04126909	green_space	Oak Leaf Trail	NA	20.32	NA	NA	naturally_occurring	NA	15.24 to 30.48 cm	Milwaukee	NA	NA	NA	NA	NA	NA	NA	NA	NA	NA
2016	inventory_date	Common hackberry	Celtis occidentalis	South Milwaukee	Wisconsin	-87.85037309	42.91965568	green_space	1006 Lake Drive	NA	48.26	NA	NA	naturally_occurring	NA	45.72 to 60.96 cm	Milwaukee	NA	NA	NA	NA	NA	NA	NA	NA	NA	NA
2017	inventory_date	Poplar	Populus	Milwaukee	Wisconsin	-87.97368688	43.04028883	NA	Oak Leaf Trail	NA	43.18	NA	NA	no_info	NA	30.48 to 45.72 cm	Milwaukee	NA	NA	NA	NA	NA	NA	NA	NA	NA	NA
2017	inventory_date	Boxelder	Acer negundo	Milwaukee	Wisconsin	-87.88755119	43.00010512	NA	Oak Leaf Trail	NA	22.86	NA	NA	naturally_occurring	NA	15.24 to 30.48 cm	Milwaukee	NA	NA	NA	NA	NA	NA	NA	NA	NA	NA
2016	inventory_date	Red oak	Quercus rubra	Milwaukee	Wisconsin	-87.90146649	42.99112505	green_space	Park Road	NA	20.32	NA	NA	naturally_occurring	NA	15.24 to 30.48 cm	Milwaukee	NA	NA	NA	NA	NA	NA	NA	NA	NA	NA
2016	inventory_date	Common hackberry	Celtis occidentalis	Milwaukee	Wisconsin	-87.95306683	43.15369836	NA	2700 West Good Hope Road	NA	55.88	NA	NA	naturally_occurring	NA	45.72 to 60.96 cm	Milwaukee	NA	NA	NA	NA	NA	NA	NA	NA	NA	NA
2017	inventory_date	Green ash	Fraxinus pennsylvanica	Milwaukee	Wisconsin	-88.03597659	43.07521841	green_space	9800-9872 West Burleigh Street	NA	66.04	NA	NA	naturally_occurring	NA	60.96 to 76.2 cm	Milwaukee	NA	NA	NA	NA	NA	NA	NA	NA	NA	NA
2017	inventory_date	Norway maple	Acer platanoides	Milwaukee	Wisconsin	-87.87279636	43.06628558	NA	2658-2698 North Wahl Avenue	NA	78.74	NA	NA	introduced	NA	more than 76.2 cm	Milwaukee	NA	NA	NA	NA	NA	NA	NA	NA	NA	NA
2016	inventory_date	Red pine	Pinus resinosa	Wauwatosa	Wisconsin	-88.05077434	43.0839893	green_space	3535 North Mayfair Road	NA	60.96	NA	NA	naturally_occurring	NA	45.72 to 60.96 cm	Milwaukee	NA	NA	NA	NA	NA	NA	NA	NA	NA	NA
2017	inventory_date	Red oak	Quercus rubra	Oak Creek	Wisconsin	-87.89629251	42.90399012	NA	7644-7748 South Clement Avenue	NA	53.34	NA	NA	naturally_occurring	NA	45.72 to 60.96 cm	Milwaukee	NA	NA	NA	NA	NA	NA	NA	NA	NA	NA
2017	inventory_date	Green ash	Fraxinus pennsylvanica	Milwaukee	Wisconsin	-87.93375554	43.11235635	NA	Oak Leaf Trail	NA	50.8	NA	NA	naturally_occurring	NA	45.72 to 60.96 cm	Milwaukee	NA	NA	NA	NA	NA	NA	NA	NA	NA	NA
2016	inventory_date	Honeylocust	Gleditsia triacanthos	Milwaukee	Wisconsin	-87.86802739	43.07074922	green_space	Oak Leaf Trail	NA	38.1	NA	NA	naturally_occurring	NA	30.48 to 45.72 cm	Milwaukee	NA	NA	NA	NA	NA	NA	NA	NA	NA	NA
2016	inventory_date	Honeylocust	Gleditsia triacanthos	Milwaukee	Wisconsin	-87.97251284	43.11889193	green_space	4685-4891 West Silver Spring Drive	NA	45.72	NA	NA	naturally_occurring	NA	30.48 to 45.72 cm	Milwaukee	NA	NA	NA	NA	NA	NA	NA	NA	NA	NA
2016	inventory_date	Green ash	Fraxinus pennsylvanica	Milwaukee	Wisconsin	-87.89335415	42.97717712	green_space	1238 East Saveland Avenue	NA	48.26	NA	NA	naturally_occurring	NA	45.72 to 60.96 cm	Milwaukee	NA	NA	NA	NA	NA	NA	NA	NA	NA	NA
2017	inventory_date	Green ash	Fraxinus pennsylvanica	Milwaukee	Wisconsin	-87.96891332	43.05350422	NA	4599 West Lloyd Street	NA	76.2	NA	NA	naturally_occurring	NA	60.96 to 76.2 cm	Milwaukee	NA	NA	NA	NA	NA	NA	NA	NA	NA	NA
2016	inventory_date	Bur oak	Quercus macrocarpa	Wauwatosa	Wisconsin	-88.00264746	43.04352342	green_space	1001-1049 North 72Nd Street	NA	116.84	NA	NA	naturally_occurring	NA	more than 76.2 cm	Milwaukee	NA	NA	NA	NA	NA	NA	NA	NA	NA	NA
2017	inventory_date	Black willow	Salix nigra	West Allis	Wisconsin	-88.05730551	42.98296093	NA	3203-3299 South 116th Street	NA	20.32	NA	NA	naturally_occurring	NA	15.24 to 30.48 cm	Milwaukee	NA	NA	NA	NA	NA	NA	NA	NA	NA	NA
2017	inventory_date	Crabapple	Malus tschonoskii	Milwaukee	Wisconsin	-87.93936102	43.11222122	NA	Oak Leaf Trail	NA	45.72	NA	NA	introduced	NA	30.48 to 45.72 cm	Milwaukee	NA	NA	NA	NA	NA	NA	NA	NA	NA	NA
2016	inventory_date	Tilia	Tilia	Milwaukee	Wisconsin	-87.8816919	43.05570421	green_space	2315 East Back Bay	NA	73.66	NA	NA	no_info	NA	60.96 to 76.2 cm	Milwaukee	NA	NA	NA	NA	NA	NA	NA	NA	NA	NA
2016	inventory_date	Common hackberry	Celtis occidentalis	Wauwatosa	Wisconsin	-88.0467926	43.08752806	green_space	10712 West Grantosa Drive	NA	12.7	NA	NA	naturally_occurring	NA	0 to 15.24 cm	Milwaukee	NA	NA	NA	NA	NA	NA	NA	NA	NA	NA
2016	inventory_date	Green ash	Fraxinus pennsylvanica	Milwaukee	Wisconsin	-87.95003593	43.15260649	NA	2700 West Good Hope Road	NA	30.48	NA	NA	naturally_occurring	NA	15.24 to 30.48 cm	Milwaukee	NA	NA	NA	NA	NA	NA	NA	NA	NA	NA
2017	inventory_date	Silver maple	Acer saccharinum	Milwaukee	Wisconsin	-87.92348206	43.00348591	NA	848-920 West Lincoln Avenue	NA	116.84	NA	NA	naturally_occurring	NA	more than 76.2 cm	Milwaukee	NA	NA	NA	NA	NA	NA	NA	NA	NA	NA
2016	inventory_date	Green ash	Fraxinus pennsylvanica	Brown Deer	Wisconsin	-87.95698419	43.15491445	NA	Oak Leaf Trail	NA	58.42	NA	NA	naturally_occurring	NA	45.72 to 60.96 cm	Milwaukee	NA	NA	NA	NA	NA	NA	NA	NA	NA	NA
2016	inventory_date	Japanese tree lilac	Syringa reticulata	Milwaukee	Wisconsin	-87.8961356	43.04765844	green_space	1333 North Prospect Avenue	NA	5.08	NA	NA	introduced	NA	0 to 15.24 cm	Milwaukee	NA	NA	NA	NA	NA	NA	NA	NA	NA	NA
2017	inventory_date	Green ash	Fraxinus pennsylvanica	Milwaukee	Wisconsin	-87.99036453	43.08586685	green_space	3767 North 62Nd Street	NA	40.64	NA	NA	naturally_occurring	NA	30.48 to 45.72 cm	Milwaukee	NA	NA	NA	NA	NA	NA	NA	NA	NA	NA
2016	inventory_date	Littleleaf linden	Tilia cordata	Milwaukee	Wisconsin	-87.88191721	43.05389326	green_space	Oak Leaf Trail	NA	33.02	NA	NA	introduced	NA	30.48 to 45.72 cm	Milwaukee	NA	NA	NA	NA	NA	NA	NA	NA	NA	NA
2016	inventory_date	Tamarack	Larix laricina	Oak Creek	Wisconsin	-87.87626982	42.89073381	green_space	8455 South Parknoll Drive	NA	12.7	NA	NA	naturally_occurring	NA	0 to 15.24 cm	Milwaukee	NA	NA	NA	NA	NA	NA	NA	NA	NA	NA
2016	inventory_date	Bur oak	Quercus macrocarpa	Milwaukee	Wisconsin	-87.92573377	43.11344007	green_space	5301 North Milwaukee River Parkway	NA	10.16	NA	NA	naturally_occurring	NA	0 to 15.24 cm	Milwaukee	NA	NA	NA	NA	NA	NA	NA	NA	NA	NA
2016	inventory_date	Red oak	Quercus rubra	Wauwatosa	Wisconsin	-88.03728819	43.0770248	green_space	3170 Menomonee River Parkway	NA	55.88	NA	NA	naturally_occurring	NA	45.72 to 60.96 cm	Milwaukee	NA	NA	NA	NA	NA	NA	NA	NA	NA	NA
2016	inventory_date	Norway maple	Acer platanoides	Milwaukee	Wisconsin	-87.95360059	43.11722187	green_space	3201-3247 West Sheridan Avenue	NA	50.8	NA	NA	introduced	NA	45.72 to 60.96 cm	Milwaukee	NA	NA	NA	NA	NA	NA	NA	NA	NA	NA
2016	inventory_date	Norway maple	Acer platanoides	Milwaukee	Wisconsin	-87.93217242	42.93456221	green_space	1565 Adj West Ramsey Avenue	NA	15.24	NA	NA	introduced	NA	0 to 15.24 cm	Milwaukee	NA	NA	NA	NA	NA	NA	NA	NA	NA	NA
2016	inventory_date	Swamp white oak	Quercus bicolor	Franklin	Wisconsin	-87.84116909	42.86869587	green_space	Unnamed Road	NA	20.32	NA	NA	naturally_occurring	NA	15.24 to 30.48 cm	Milwaukee	NA	NA	NA	NA	NA	NA	NA	NA	NA	NA
2016	inventory_date	Black walnut	Juglans nigra	Glendale	Wisconsin	-87.92699307	43.1099361	green_space	4879-5149 North Milwaukee River Parkway	NA	43.18	NA	NA	naturally_occurring	NA	30.48 to 45.72 cm	Milwaukee	NA	NA	NA	NA	NA	NA	NA	NA	NA	NA
2016	inventory_date	Common hackberry	Celtis occidentalis	Milwaukee	Wisconsin	-87.99226329	43.06723888	green_space	2623-2649 North 64th Street	NA	66.04	NA	NA	naturally_occurring	NA	60.96 to 76.2 cm	Milwaukee	NA	NA	NA	NA	NA	NA	NA	NA	NA	NA
2016	inventory_date	Common hackberry	Celtis occidentalis	Milwaukee	Wisconsin	-87.99222976	43.06767291	green_space	2651-2699 North 64th Street	NA	48.26	NA	NA	naturally_occurring	NA	45.72 to 60.96 cm	Milwaukee	NA	NA	NA	NA	NA	NA	NA	NA	NA	NA
2016	inventory_date	Red oak	Quercus rubra	Milwaukee	Wisconsin	-87.99664468	43.08328995	green_space	6710 West Keefe Avenue Parkway	NA	83.82	NA	NA	naturally_occurring	NA	more than 76.2 cm	Milwaukee	NA	NA	NA	NA	NA	NA	NA	NA	NA	NA
2016	inventory_date	Sugar maple	Acer saccharum	Brown Deer	Wisconsin	-87.95416519	43.1526603	NA	Oak Leaf Trail	NA	55.88	NA	NA	naturally_occurring	NA	45.72 to 60.96 cm	Milwaukee	NA	NA	NA	NA	NA	NA	NA	NA	NA	NA
2016	inventory_date	Boxelder	Acer negundo	Milwaukee	Wisconsin	-87.91251183	42.97709764	NA	174 West Saveland Avenue	NA	50.8	NA	NA	naturally_occurring	NA	45.72 to 60.96 cm	Milwaukee	NA	NA	NA	NA	NA	NA	NA	NA	NA	NA
2016	inventory_date	Elm	Ulmus	Milwaukee	Wisconsin	-87.87943751	42.9920962	green_space	2937-2955 South Shore Drive	NA	25.4	NA	NA	no_info	NA	15.24 to 30.48 cm	Milwaukee	NA	NA	NA	NA	NA	NA	NA	NA	NA	NA
2016	inventory_date	Common hackberry	Celtis occidentalis	West Allis	Wisconsin	-88.0284825	43.01988213	green_space	9200-9346 West Washington Street	NA	73.66	NA	NA	naturally_occurring	NA	60.96 to 76.2 cm	Milwaukee	NA	NA	NA	NA	NA	NA	NA	NA	NA	NA
2016	inventory_date	Common hackberry	Celtis occidentalis	Milwaukee	Wisconsin	-87.93133691	43.10729942	green_space	Oak Leaf Trail	NA	43.18	NA	NA	naturally_occurring	NA	30.48 to 45.72 cm	Milwaukee	NA	NA	NA	NA	NA	NA	NA	NA	NA	NA
2016	inventory_date	Norway maple	Acer platanoides	Milwaukee	Wisconsin	-87.92079583	43.00487172	green_space	2187-2199 South 7th Street	NA	15.24	NA	NA	introduced	NA	0 to 15.24 cm	Milwaukee	NA	NA	NA	NA	NA	NA	NA	NA	NA	NA
2016	inventory_date	Tilia	Tilia	Wauwatosa	Wisconsin	-88.0369556	43.07662708	green_space	3154 Menomonee River Parkway	NA	17.78	NA	NA	no_info	NA	15.24 to 30.48 cm	Milwaukee	NA	NA	NA	NA	NA	NA	NA	NA	NA	NA
2016	inventory_date	Black walnut	Juglans nigra	Wauwatosa	Wisconsin	-87.99651593	43.04369592	green_space	6201-6799 West Honey Creek Parkway	NA	81.28	NA	NA	naturally_occurring	NA	more than 76.2 cm	Milwaukee	NA	NA	NA	NA	NA	NA	NA	NA	NA	NA
2016	inventory_date	Red oak	Quercus rubra	Glendale	Wisconsin	-87.92180568	43.10384406	green_space	Oak Leaf Trail	NA	55.88	NA	NA	naturally_occurring	NA	45.72 to 60.96 cm	Milwaukee	NA	NA	NA	NA	NA	NA	NA	NA	NA	NA
2016	inventory_date	Red pine	Pinus resinosa	Cudahy	Wisconsin	-87.84527689	42.94741349	green_space	Oak Leaf Trail	NA	40.64	NA	NA	naturally_occurring	NA	30.48 to 45.72 cm	Milwaukee	NA	NA	NA	NA	NA	NA	NA	NA	NA	NA
2016	inventory_date	Red oak	Quercus rubra	Milwaukee	Wisconsin	-88.05823356	43.16983729	green_space	8401 North 115th Street	NA	111.76	NA	NA	naturally_occurring	NA	more than 76.2 cm	Milwaukee	NA	NA	NA	NA	NA	NA	NA	NA	NA	NA
2016	inventory_date	Green ash	Fraxinus pennsylvanica	Wauwatosa	Wisconsin	-88.03362563	43.06060171	green_space	9604-9634 West North Avenue	NA	83.82	NA	NA	naturally_occurring	NA	more than 76.2 cm	Milwaukee	NA	NA	NA	NA	NA	NA	NA	NA	NA	NA
2016	inventory_date	Green ash	Fraxinus pennsylvanica	Brown Deer	Wisconsin	-87.95373201	43.15122696	NA	Oak Leaf Trail	NA	30.48	NA	NA	naturally_occurring	NA	15.24 to 30.48 cm	Milwaukee	NA	NA	NA	NA	NA	NA	NA	NA	NA	NA
2016	inventory_date	Hawthorn	Crataegus	Shorewood	Wisconsin	-87.89762825	43.09083156	green_space	Oak Leaf Trail	NA	20.32	NA	NA	no_info	NA	15.24 to 30.48 cm	Milwaukee	NA	NA	NA	NA	NA	NA	NA	NA	NA	NA
2017	inventory_date	Ash	Fraxinus	Milwaukee	Wisconsin	-87.92325541	43.05724072	green_space	2045 North 9th Street	NA	20.32	NA	NA	no_info	NA	15.24 to 30.48 cm	Milwaukee	NA	NA	NA	NA	NA	NA	NA	NA	NA	NA
2016	inventory_date	Maple	Acer	Milwaukee	Wisconsin	-87.88833439	43.04329407	green_space	Oak Leaf Trail	NA	30.48	NA	NA	no_info	NA	15.24 to 30.48 cm	Milwaukee	NA	NA	NA	NA	NA	NA	NA	NA	NA	NA
2016	inventory_date	Norway maple	Acer platanoides	Glendale	Wisconsin	-87.92533547	43.1224551	green_space	5790 North Milwaukee River Parkway	NA	20.32	NA	NA	introduced	NA	15.24 to 30.48 cm	Milwaukee	NA	NA	NA	NA	NA	NA	NA	NA	NA	NA
2016	inventory_date	Norway maple	Acer platanoides	Glendale	Wisconsin	-87.92788759	43.12368552	green_space	5800-5894 North Milwaukee River Parkway	NA	35.56	NA	NA	introduced	NA	30.48 to 45.72 cm	Milwaukee	NA	NA	NA	NA	NA	NA	NA	NA	NA	NA
2016	inventory_date	Crabapple	Malus tschonoskii	Wauwatosa	Wisconsin	-88.01435798	43.05087981	green_space	Oak Leaf Trail	NA	35.56	NA	NA	introduced	NA	30.48 to 45.72 cm	Milwaukee	NA	NA	NA	NA	NA	NA	NA	NA	NA	NA
2016	inventory_date	Green ash	Fraxinus pennsylvanica	Wauwatosa	Wisconsin	-88.01453501	43.05128357	green_space	8200 West Menomonee River Parkway	NA	78.74	NA	NA	naturally_occurring	NA	more than 76.2 cm	Milwaukee	NA	NA	NA	NA	NA	NA	NA	NA	NA	NA
2016	inventory_date	Norway maple	Acer platanoides	Wauwatosa	Wisconsin	-88.02589148	43.0552015	green_space	Oak Leaf Trail	NA	27.94	NA	NA	introduced	NA	15.24 to 30.48 cm	Milwaukee	NA	NA	NA	NA	NA	NA	NA	NA	NA	NA
2016	inventory_date	Musclewood	Carpinus caroliniana	Wauwatosa	Wisconsin	-88.02506268	43.05548568	green_space	Oak Leaf Trail	NA	12.7	NA	NA	naturally_occurring	NA	0 to 15.24 cm	Milwaukee	NA	NA	NA	NA	NA	NA	NA	NA	NA	NA
2016	inventory_date	Norway maple	Acer platanoides	Brown Deer	Wisconsin	-87.95345038	43.15170637	NA	Oak Leaf Trail	NA	40.64	NA	NA	introduced	NA	30.48 to 45.72 cm	Milwaukee	NA	NA	NA	NA	NA	NA	NA	NA	NA	NA
2017	inventory_date	Tilia	Tilia	Milwaukee	Wisconsin	-88.02228859	43.08047209	NA	8753-8799 West Townsend Street	NA	48.26	NA	NA	no_info	NA	45.72 to 60.96 cm	Milwaukee	NA	NA	NA	NA	NA	NA	NA	NA	NA	NA
2017	inventory_date	Norway maple	Acer platanoides	Milwaukee	Wisconsin	-87.97479004	43.03331054	NA	253 North Story Parkway	NA	10.16	NA	NA	introduced	NA	0 to 15.24 cm	Milwaukee	NA	NA	NA	NA	NA	NA	NA	NA	NA	NA
2017	inventory_date	Silver maple	Acer saccharinum	Milwaukee	Wisconsin	-87.9153268	43.03710816	green_space	301-399 West Michigan Street	NA	83.82	NA	NA	naturally_occurring	NA	more than 76.2 cm	Milwaukee	NA	NA	NA	NA	NA	NA	NA	NA	NA	NA
2016	inventory_date	Blue spruce	Picea pungens	Wauwatosa	Wisconsin	-88.04698706	43.08714902	green_space	10740 West Grantosa Drive	NA	30.48	NA	NA	introduced	NA	15.24 to 30.48 cm	Milwaukee	NA	NA	NA	NA	NA	NA	NA	NA	NA	NA
2017	inventory_date	Black walnut	Juglans nigra	Milwaukee	Wisconsin	-87.93363701	43.11233507	NA	Oak Leaf Trail	NA	76.2	NA	NA	naturally_occurring	NA	60.96 to 76.2 cm	Milwaukee	NA	NA	NA	NA	NA	NA	NA	NA	NA	NA
2016	inventory_date	Scots pine	Pinus sylvestris	Greendale	Wisconsin	-88.020055	42.94757841	green_space	North Root River Parkway	NA	53.34	NA	NA	introduced	NA	45.72 to 60.96 cm	Milwaukee	NA	NA	NA	NA	NA	NA	NA	NA	NA	NA
2017	inventory_date	Green ash	Fraxinus pennsylvanica	Glendale	Wisconsin	-87.9469142	43.15781614	green_space	7663-7799 North Range Line Road	NA	78.74	NA	NA	naturally_occurring	NA	more than 76.2 cm	Milwaukee	NA	NA	NA	NA	NA	NA	NA	NA	NA	NA
2016	inventory_date	White oak	Quercus alba	Milwaukee	Wisconsin	-87.89934084	42.98907971	green_space	Park Road	NA	71.12	NA	NA	naturally_occurring	NA	60.96 to 76.2 cm	Milwaukee	NA	NA	NA	NA	NA	NA	NA	NA	NA	NA
2016	inventory_date	Norway maple	Acer platanoides	Milwaukee	Wisconsin	-88.03567886	43.07073942	green_space	2850 Menomonee River Parkway	NA	35.56	NA	NA	introduced	NA	30.48 to 45.72 cm	Milwaukee	NA	NA	NA	NA	NA	NA	NA	NA	NA	NA
2016	inventory_date	Green ash	Fraxinus pennsylvanica	Milwaukee	Wisconsin	-88.01423728	43.03212349	green_space	100-298 North Honey Creek Parkway	NA	55.88	NA	NA	naturally_occurring	NA	45.72 to 60.96 cm	Milwaukee	NA	NA	NA	NA	NA	NA	NA	NA	NA	NA
2016	inventory_date	Green ash	Fraxinus pennsylvanica	Brown Deer	Wisconsin	-87.9544656	43.15121815	NA	Oak Leaf Trail	NA	38.1	NA	NA	naturally_occurring	NA	30.48 to 45.72 cm	Milwaukee	NA	NA	NA	NA	NA	NA	NA	NA	NA	NA
2016	inventory_date	Norway maple	Acer platanoides	Milwaukee	Wisconsin	-87.87676603	43.05800602	green_space	Oak Leaf Trail	NA	48.26	NA	NA	introduced	NA	45.72 to 60.96 cm	Milwaukee	NA	NA	NA	NA	NA	NA	NA	NA	NA	NA
2017	inventory_date	Green ash	Fraxinus pennsylvanica	Milwaukee	Wisconsin	-87.99048791	43.08581266	green_space	3740 North 63rd Street	NA	40.64	NA	NA	naturally_occurring	NA	30.48 to 45.72 cm	Milwaukee	NA	NA	NA	NA	NA	NA	NA	NA	NA	NA
2016	inventory_date	Honeylocust	Gleditsia triacanthos	Franklin	Wisconsin	-87.98758686	42.87934877	green_space	South 60th Street	NA	20.32	NA	NA	naturally_occurring	NA	15.24 to 30.48 cm	Milwaukee	NA	NA	NA	NA	NA	NA	NA	NA	NA	NA
2016	inventory_date	Green ash	Fraxinus pennsylvanica	Cudahy	Wisconsin	-87.84587637	42.94923837	green_space	Oak Leaf Trail	NA	33.02	NA	NA	naturally_occurring	NA	30.48 to 45.72 cm	Milwaukee	NA	NA	NA	NA	NA	NA	NA	NA	NA	NA
2016	inventory_date	Sugar maple	Acer saccharum	Milwaukee	Wisconsin	-87.93255195	43.11096901	green_space	Oak Leaf Trail	NA	50.8	NA	NA	naturally_occurring	NA	45.72 to 60.96 cm	Milwaukee	NA	NA	NA	NA	NA	NA	NA	NA	NA	NA
2016	inventory_date	Red oak	Quercus rubra	Milwaukee	Wisconsin	-87.95234263	43.15355356	NA	2700 West Good Hope Road	NA	45.72	NA	NA	naturally_occurring	NA	30.48 to 45.72 cm	Milwaukee	NA	NA	NA	NA	NA	NA	NA	NA	NA	NA
2016	inventory_date	Green ash	Fraxinus pennsylvanica	Wauwatosa	Wisconsin	-88.03282768	43.06067324	green_space	9604-9634 West North Avenue	NA	40.64	NA	NA	naturally_occurring	NA	30.48 to 45.72 cm	Milwaukee	NA	NA	NA	NA	NA	NA	NA	NA	NA	NA
2016	inventory_date	Sugar maple	Acer saccharum	South Milwaukee	Wisconsin	-87.84597024	42.91647457	green_space	1536-1970 Grant Park Drive	NA	30.48	NA	NA	naturally_occurring	NA	15.24 to 30.48 cm	Milwaukee	NA	NA	NA	NA	NA	NA	NA	NA	NA	NA
2016	inventory_date	Black cherry	Prunus serotina	South Milwaukee	Wisconsin	-87.84539759	42.91699412	green_space	1414-1498 Grant Park Drive	NA	27.94	NA	NA	naturally_occurring	NA	15.24 to 30.48 cm	Milwaukee	NA	NA	NA	NA	NA	NA	NA	NA	NA	NA
2016	inventory_date	Red oak	Quercus rubra	Brown Deer	Wisconsin	-87.95324922	43.15218579	NA	Oak Leaf Trail	NA	43.18	NA	NA	naturally_occurring	NA	30.48 to 45.72 cm	Milwaukee	NA	NA	NA	NA	NA	NA	NA	NA	NA	NA
2016	inventory_date	Hawthorn	Crataegus	Milwaukee	Wisconsin	-87.90061623	42.98900614	green_space	748 East Oklahoma Avenue	NA	45.72	NA	NA	no_info	NA	30.48 to 45.72 cm	Milwaukee	NA	NA	NA	NA	NA	NA	NA	NA	NA	NA
2016	inventory_date	Norway maple	Acer platanoides	Greenfield	Wisconsin	-88.03385898	42.9530195	green_space	NA	NA	22.86	NA	NA	introduced	NA	15.24 to 30.48 cm	Milwaukee	NA	NA	NA	NA	NA	NA	NA	NA	NA	NA
2016	inventory_date	Norway maple	Acer platanoides	West Allis	Wisconsin	-88.06567267	43.00791587	green_space	Park Drive	NA	30.48	NA	NA	introduced	NA	15.24 to 30.48 cm	Milwaukee	NA	NA	NA	NA	NA	NA	NA	NA	NA	NA
2016	inventory_date	American (basswood) linden	Tilia americana	Milwaukee	Wisconsin	-87.89082751	43.04828763	green_space	Oak Leaf Trail	NA	58.42	NA	NA	naturally_occurring	NA	45.72 to 60.96 cm	Milwaukee	NA	NA	NA	NA	NA	NA	NA	NA	NA	NA
2017	inventory_date	Green ash	Fraxinus pennsylvanica	Milwaukee	Wisconsin	-87.97906816	43.03592501	NA	400-498 Zablocki Drive	NA	45.72	NA	NA	naturally_occurring	NA	30.48 to 45.72 cm	Milwaukee	NA	NA	NA	NA	NA	NA	NA	NA	NA	NA
2017	inventory_date	Green ash	Fraxinus pennsylvanica	Wauwatosa	Wisconsin	-87.99456865	43.04161508	NA	6616 Hillside Lane	NA	53.34	NA	NA	naturally_occurring	NA	45.72 to 60.96 cm	Milwaukee	NA	NA	NA	NA	NA	NA	NA	NA	NA	NA
2016	inventory_date	Japanese tree lilac	Syringa reticulata	Milwaukee	Wisconsin	-87.93185592	43.04835329	green_space	1501-1557 West Vliet Street	NA	10.16	NA	NA	introduced	NA	0 to 15.24 cm	Milwaukee	NA	NA	NA	NA	NA	NA	NA	NA	NA	NA
2016	inventory_date	Norway maple	Acer platanoides	Wauwatosa	Wisconsin	-87.99722523	43.04520634	built_environment	1150 North 68th Street	NA	66.04	NA	NA	introduced	NA	60.96 to 76.2 cm	Milwaukee	NA	NA	NA	NA	NA	NA	NA	NA	NA	NA
2016	inventory_date	Norway maple	Acer platanoides	Greenfield	Wisconsin	-88.03414196	42.9531363	green_space	NA	NA	40.64	NA	NA	introduced	NA	30.48 to 45.72 cm	Milwaukee	NA	NA	NA	NA	NA	NA	NA	NA	NA	NA
2016	inventory_date	Common hackberry	Celtis occidentalis	Milwaukee	Wisconsin	-88.00300956	42.99042464	green_space	7200-7398 West Jackson Drive	NA	48.26	NA	NA	naturally_occurring	NA	45.72 to 60.96 cm	Milwaukee	NA	NA	NA	NA	NA	NA	NA	NA	NA	NA
2016	inventory_date	Common hackberry	Celtis occidentalis	Milwaukee	Wisconsin	-87.92274177	43.05726522	green_space	2001 North 8th Street	NA	25.4	NA	NA	naturally_occurring	NA	15.24 to 30.48 cm	Milwaukee	NA	NA	NA	NA	NA	NA	NA	NA	NA	NA
2016	inventory_date	Common hackberry	Celtis occidentalis	Milwaukee	Wisconsin	-87.99857855	42.99017547	green_space	6829 West Kinnickinnic River Parkway	NA	35.56	NA	NA	naturally_occurring	NA	30.48 to 45.72 cm	Milwaukee	NA	NA	NA	NA	NA	NA	NA	NA	NA	NA
2016	inventory_date	Hawthorn	Crataegus	Milwaukee	Wisconsin	-87.99045682	42.99484868	green_space	6212 West Kinnickinnic River Parkway	NA	15.24	NA	NA	no_info	NA	0 to 15.24 cm	Milwaukee	NA	NA	NA	NA	NA	NA	NA	NA	NA	NA
2016	inventory_date	Silver maple	Acer saccharinum	Milwaukee	Wisconsin	-87.93492034	42.97194913	green_space	1301 West Howard Avenue	NA	88.9	NA	NA	naturally_occurring	NA	more than 76.2 cm	Milwaukee	NA	NA	NA	NA	NA	NA	NA	NA	NA	NA
2017	inventory_date	Freeman maple	Acer freemanii	Milwaukee	Wisconsin	-88.01017642	43.03524275	green_space	7804 Saint Anne Court	NA	5.08	NA	NA	naturally_occurring	NA	0 to 15.24 cm	Milwaukee	NA	NA	NA	NA	NA	NA	NA	NA	NA	NA
2016	inventory_date	Maple	Acer	Milwaukee	Wisconsin	-87.93562576	42.98959571	green_space	Oak Leaf Trail	NA	10.16	NA	NA	no_info	NA	0 to 15.24 cm	Milwaukee	NA	NA	NA	NA	NA	NA	NA	NA	NA	NA
2016	inventory_date	Sugar maple	Acer saccharum	Milwaukee	Wisconsin	-87.98583537	42.99788941	green_space	5830 West Kinnickinnic River Parkway	NA	33.02	NA	NA	naturally_occurring	NA	30.48 to 45.72 cm	Milwaukee	NA	NA	NA	NA	NA	NA	NA	NA	NA	NA
2017	inventory_date	Tilia	Tilia	Milwaukee	Wisconsin	-87.96434015	43.05056817	NA	3943-3945 West Galena Street	NA	45.72	NA	NA	no_info	NA	30.48 to 45.72 cm	Milwaukee	NA	NA	NA	NA	NA	NA	NA	NA	NA	NA
2017	inventory_date	Green ash	Fraxinus pennsylvanica	Wauwatosa	Wisconsin	-88.00247714	43.04418304	green_space	Oak Leaf Trail	NA	63.5	NA	NA	naturally_occurring	NA	60.96 to 76.2 cm	Milwaukee	NA	NA	NA	NA	NA	NA	NA	NA	NA	NA
2016	inventory_date	Norway maple	Acer platanoides	Brown Deer	Wisconsin	-87.95339271	43.15293034	NA	Oak Leaf Trail	NA	63.5	NA	NA	introduced	NA	60.96 to 76.2 cm	Milwaukee	NA	NA	NA	NA	NA	NA	NA	NA	NA	NA
2017	inventory_date	Black walnut	Juglans nigra	Milwaukee	Wisconsin	-87.94653296	43.02722371	NA	31171 Hank Aaron State Trail	NA	48.26	NA	NA	naturally_occurring	NA	45.72 to 60.96 cm	Milwaukee	NA	NA	NA	NA	NA	NA	NA	NA	NA	NA
2017	inventory_date	Honeylocust	Gleditsia triacanthos	Cudahy	Wisconsin	-87.85459757	42.94544032	NA	5440-5498 South Swift Avenue	NA	25.4	NA	NA	naturally_occurring	NA	15.24 to 30.48 cm	Milwaukee	NA	NA	NA	NA	NA	NA	NA	NA	NA	NA
2016	inventory_date	Elm	Ulmus	Milwaukee	Wisconsin	-87.92168617	43.00300801	NA	774-846 West Lincoln Avenue	NA	12.7	NA	NA	no_info	NA	0 to 15.24 cm	Milwaukee	NA	NA	NA	NA	NA	NA	NA	NA	NA	NA
2017	inventory_date	Tilia	Tilia	Milwaukee	Wisconsin	-87.87179723	43.07253321	NA	Oak Leaf Trail	NA	50.8	NA	NA	no_info	NA	45.72 to 60.96 cm	Milwaukee	NA	NA	NA	NA	NA	NA	NA	NA	NA	NA
2016	inventory_date	Red oak	Quercus rubra	Wauwatosa	Wisconsin	-88.02044928	43.0544587	green_space	Hoyt Park Drive	NA	40.64	NA	NA	naturally_occurring	NA	30.48 to 45.72 cm	Milwaukee	NA	NA	NA	NA	NA	NA	NA	NA	NA	NA
2016	inventory_date	Honeylocust	Gleditsia triacanthos	Milwaukee	Wisconsin	-87.97284007	43.10302351	green_space	West Glendale Avenue	NA	53.34	NA	NA	naturally_occurring	NA	45.72 to 60.96 cm	Milwaukee	NA	NA	NA	NA	NA	NA	NA	NA	NA	NA
2017	inventory_date	Honeylocust	Gleditsia triacanthos	Cudahy	Wisconsin	-87.85434276	42.94485915	NA	3806 East Grange Avenue	NA	38.1	NA	NA	naturally_occurring	NA	30.48 to 45.72 cm	Milwaukee	NA	NA	NA	NA	NA	NA	NA	NA	NA	NA
2016	inventory_date	Honeylocust	Gleditsia triacanthos	West Allis	Wisconsin	-88.06389838	43.01439891	green_space	Park Srv Road	NA	27.94	NA	NA	naturally_occurring	NA	15.24 to 30.48 cm	Milwaukee	NA	NA	NA	NA	NA	NA	NA	NA	NA	NA
2016	inventory_date	Honeylocust	Gleditsia triacanthos	Milwaukee	Wisconsin	-87.93587655	42.98914348	green_space	Oak Leaf Trail	NA	55.88	NA	NA	naturally_occurring	NA	45.72 to 60.96 cm	Milwaukee	NA	NA	NA	NA	NA	NA	NA	NA	NA	NA
2016	inventory_date	Norway maple	Acer platanoides	West Allis	Wisconsin	-88.06524083	43.00721173	green_space	Park Drive	NA	22.86	NA	NA	introduced	NA	15.24 to 30.48 cm	Milwaukee	NA	NA	NA	NA	NA	NA	NA	NA	NA	NA
2016	inventory_date	White ash	Fraxinus americana	Milwaukee	Wisconsin	-87.94311047	43.02654528	green_space	Hank Aaron State Trail	NA	99.06	NA	NA	naturally_occurring	NA	more than 76.2 cm	Milwaukee	NA	NA	NA	NA	NA	NA	NA	NA	NA	NA
2016	inventory_date	Green ash	Fraxinus pennsylvanica	Wauwatosa	Wisconsin	-88.02158788	43.05427153	green_space	Oak Leaf Trail	NA	22.86	NA	NA	naturally_occurring	NA	15.24 to 30.48 cm	Milwaukee	NA	NA	NA	NA	NA	NA	NA	NA	NA	NA
2016	inventory_date	Honeylocust	Gleditsia triacanthos	Milwaukee	Wisconsin	-87.89096832	43.04771038	green_space	East Lagoon Drive	NA	40.64	NA	NA	naturally_occurring	NA	30.48 to 45.72 cm	Milwaukee	NA	NA	NA	NA	NA	NA	NA	NA	NA	NA
2016	inventory_date	Norway maple	Acer platanoides	Milwaukee	Wisconsin	-87.87095502	43.07254105	green_space	Oak Leaf Trail	NA	60.96	NA	NA	introduced	NA	45.72 to 60.96 cm	Milwaukee	NA	NA	NA	NA	NA	NA	NA	NA	NA	NA
2016	inventory_date	Honeylocust	Gleditsia triacanthos	Wauwatosa	Wisconsin	-88.03272039	43.10189745	green_space	Madison Park Path	NA	38.1	NA	NA	naturally_occurring	NA	30.48 to 45.72 cm	Milwaukee	NA	NA	NA	NA	NA	NA	NA	NA	NA	NA
2016	inventory_date	Sugar maple	Acer saccharum	Milwaukee	Wisconsin	-87.87000149	43.06835088	green_space	Oak Leaf Trail	NA	25.4	NA	NA	naturally_occurring	NA	15.24 to 30.48 cm	Milwaukee	NA	NA	NA	NA	NA	NA	NA	NA	NA	NA
2016	inventory_date	Black walnut	Juglans nigra	Milwaukee	Wisconsin	-87.9262957	43.11437698	green_space	1200-1298 West Lawn Avenue	NA	55.88	NA	NA	naturally_occurring	NA	45.72 to 60.96 cm	Milwaukee	NA	NA	NA	NA	NA	NA	NA	NA	NA	NA
2016	inventory_date	Crabapple	Malus tschonoskii	Milwaukee	Wisconsin	-87.92283028	43.1180618	green_space	Oak Leaf Trail	NA	27.94	NA	NA	introduced	NA	15.24 to 30.48 cm	Milwaukee	NA	NA	NA	NA	NA	NA	NA	NA	NA	NA
2016	inventory_date	Sugar maple	Acer saccharum	Milwaukee	Wisconsin	-87.88829416	43.06925027	green_space	2793-2795 North Oakland Avenue	NA	68.58	NA	NA	naturally_occurring	NA	60.96 to 76.2 cm	Milwaukee	NA	NA	NA	NA	NA	NA	NA	NA	NA	NA
2017	inventory_date	White ash	Fraxinus americana	Milwaukee	Wisconsin	-87.92196125	43.05709275	green_space	2001 North 8th Street	NA	27.94	NA	NA	naturally_occurring	NA	15.24 to 30.48 cm	Milwaukee	NA	NA	NA	NA	NA	NA	NA	NA	NA	NA
2016	inventory_date	Green ash	Fraxinus pennsylvanica	Milwaukee	Wisconsin	-87.8941226	42.97666395	green_space	1200-1238 East Saveland Avenue	NA	48.26	NA	NA	naturally_occurring	NA	45.72 to 60.96 cm	Milwaukee	NA	NA	NA	NA	NA	NA	NA	NA	NA	NA
2016	inventory_date	Norway maple	Acer platanoides	Glendale	Wisconsin	-87.92895913	43.13379909	green_space	Oak Leaf Trail	NA	40.64	NA	NA	introduced	NA	30.48 to 45.72 cm	Milwaukee	NA	NA	NA	NA	NA	NA	NA	NA	NA	NA
2017	inventory_date	Green ash	Fraxinus pennsylvanica	Milwaukee	Wisconsin	-87.96796184	43.05283491	NA	4328-4432 West Washington Boulevard	NA	83.82	NA	NA	naturally_occurring	NA	more than 76.2 cm	Milwaukee	NA	NA	NA	NA	NA	NA	NA	NA	NA	NA
2017	inventory_date	Silver maple	Acer saccharinum	Milwaukee	Wisconsin	-87.97341943	43.03996742	NA	Oak Leaf Trail	NA	68.58	NA	NA	naturally_occurring	NA	60.96 to 76.2 cm	Milwaukee	NA	NA	NA	NA	NA	NA	NA	NA	NA	NA
2016	inventory_date	Red oak	Quercus rubra	West Allis	Wisconsin	-88.05975705	43.00789136	green_space	Park Drive	NA	22.86	NA	NA	naturally_occurring	NA	15.24 to 30.48 cm	Milwaukee	NA	NA	NA	NA	NA	NA	NA	NA	NA	NA
2017	inventory_date	Green ash	Fraxinus pennsylvanica	Milwaukee	Wisconsin	-87.89702207	43.07074138	green_space	Oak Leaf Trail	NA	50.8	NA	NA	naturally_occurring	NA	45.72 to 60.96 cm	Milwaukee	NA	NA	NA	NA	NA	NA	NA	NA	NA	NA
2016	inventory_date	Tilia	Tilia	Milwaukee	Wisconsin	-87.99665675	43.08426061	green_space	7001 West Vienna Avenue	NA	48.26	NA	NA	no_info	NA	45.72 to 60.96 cm	Milwaukee	NA	NA	NA	NA	NA	NA	NA	NA	NA	NA
2016	inventory_date	Honeylocust	Gleditsia triacanthos	Milwaukee	Wisconsin	-87.99748957	43.08605009	green_space	6801-6899 West Vienna Avenue	NA	40.64	NA	NA	naturally_occurring	NA	30.48 to 45.72 cm	Milwaukee	NA	NA	NA	NA	NA	NA	NA	NA	NA	NA
2017	inventory_date	Green ash	Fraxinus pennsylvanica	Milwaukee	Wisconsin	-87.89476669	43.08285192	green_space	3700 North Humboldt Boulevard	NA	83.82	NA	NA	naturally_occurring	NA	more than 76.2 cm	Milwaukee	NA	NA	NA	NA	NA	NA	NA	NA	NA	NA
2017	inventory_date	Austrian pine	Pinus nigra	Milwaukee	Wisconsin	-87.87193403	43.07157999	NA	Oak Leaf Trail	NA	33.02	NA	NA	introduced	NA	30.48 to 45.72 cm	Milwaukee	NA	NA	NA	NA	NA	NA	NA	NA	NA	NA
2017	inventory_date	Green ash	Fraxinus pennsylvanica	Milwaukee	Wisconsin	-88.02051634	43.07316509	green_space	8601-8689 West Chambers Street	NA	63.5	NA	NA	naturally_occurring	NA	60.96 to 76.2 cm	Milwaukee	NA	NA	NA	NA	NA	NA	NA	NA	NA	NA
2016	inventory_date	Norway maple	Acer platanoides	West Milwaukee	Wisconsin	-87.97532916	43.01192973	green_space	4701-5199 West Mitchell Street	NA	68.58	NA	NA	introduced	NA	60.96 to 76.2 cm	Milwaukee	NA	NA	NA	NA	NA	NA	NA	NA	NA	NA
2017	inventory_date	Norway maple	Acer platanoides	Milwaukee	Wisconsin	-87.9729715	43.03624457	NA	Yount Drive	NA	58.42	NA	NA	introduced	NA	45.72 to 60.96 cm	Milwaukee	NA	NA	NA	NA	NA	NA	NA	NA	NA	NA
2017	inventory_date	White ash	Fraxinus americana	Milwaukee	Wisconsin	-87.89711192	43.0422561	green_space	East Mason Street	NA	55.88	NA	NA	naturally_occurring	NA	45.72 to 60.96 cm	Milwaukee	NA	NA	NA	NA	NA	NA	NA	NA	NA	NA
2017	inventory_date	Bur oak	Quercus macrocarpa	Milwaukee	Wisconsin	-87.94767519	43.10987696	NA	2700-2798 Lincoln Creek Parkway	NA	17.78	NA	NA	naturally_occurring	NA	15.24 to 30.48 cm	Milwaukee	NA	NA	NA	NA	NA	NA	NA	NA	NA	NA
2017	inventory_date	Sugar maple	Acer saccharum	Milwaukee	Wisconsin	-87.93764185	42.97318773	NA	1915 West Howard Avenue	NA	5.08	NA	NA	naturally_occurring	NA	0 to 15.24 cm	Milwaukee	NA	NA	NA	NA	NA	NA	NA	NA	NA	NA
2016	inventory_date	Callery pear	Pyrus calleryana	Glendale	Wisconsin	-87.92429611	43.12166907	green_space	5756 North Milwaukee River Parkway	NA	30.48	NA	NA	introduced	NA	15.24 to 30.48 cm	Milwaukee	NA	NA	NA	NA	NA	NA	NA	NA	NA	NA
2017	inventory_date	Green ash	Fraxinus pennsylvanica	Milwaukee	Wisconsin	-87.92705476	43.10297064	green_space	1301 West Hampton Avenue	NA	50.8	NA	NA	naturally_occurring	NA	45.72 to 60.96 cm	Milwaukee	NA	NA	NA	NA	NA	NA	NA	NA	NA	NA
2017	inventory_date	White ash	Fraxinus americana	Milwaukee	Wisconsin	-87.94513822	43.09680543	green_space	4372 North 26th Street	NA	68.58	NA	NA	naturally_occurring	NA	60.96 to 76.2 cm	Milwaukee	NA	NA	NA	NA	NA	NA	NA	NA	NA	NA
2016	inventory_date	Crabapple	Malus tschonoskii	Glendale	Wisconsin	-87.92822152	43.12419159	green_space	5896-6000 North Milwaukee River Parkway	NA	27.94	NA	NA	introduced	NA	15.24 to 30.48 cm	Milwaukee	NA	NA	NA	NA	NA	NA	NA	NA	NA	NA
2017	inventory_date	Hawthorn	Crataegus	Milwaukee	Wisconsin	-87.94827487	43.10987989	NA	2800-2898 Lincoln Creek Parkway	NA	15.24	NA	NA	no_info	NA	0 to 15.24 cm	Milwaukee	NA	NA	NA	NA	NA	NA	NA	NA	NA	NA
2016	inventory_date	Viburnum	Viburnum	Milwaukee	Wisconsin	-87.93367714	42.97289605	green_space	1601 West Howard Avenue	NA	58.42	NA	NA	no_info	NA	45.72 to 60.96 cm	Milwaukee	NA	NA	NA	NA	NA	NA	NA	NA	NA	NA
2017	inventory_date	Red oak	Quercus rubra	Milwaukee	Wisconsin	-87.97631353	42.99098576	NA	2900-2998 South 50th Street	NA	81.28	NA	NA	naturally_occurring	NA	more than 76.2 cm	Milwaukee	NA	NA	NA	NA	NA	NA	NA	NA	NA	NA
2016	inventory_date	Ohio buckeye	Aesculus glabra	Oak Creek	Wisconsin	-88.02203178	42.93042645	green_space	North Root River Parkway	NA	22.86	NA	NA	introduced	NA	15.24 to 30.48 cm	Milwaukee	NA	NA	NA	NA	NA	NA	NA	NA	NA	NA
2016	inventory_date	Common hackberry	Celtis occidentalis	West Allis	Wisconsin	-88.01061898	42.99242972	green_space	7714 West Honey Creek Parkway	NA	43.18	NA	NA	naturally_occurring	NA	30.48 to 45.72 cm	Milwaukee	NA	NA	NA	NA	NA	NA	NA	NA	NA	NA
2016	inventory_date	American (basswood) linden	Tilia americana	West Allis	Wisconsin	-88.01062837	42.99225806	green_space	7702 West Honey Creek Parkway	NA	30.48	NA	NA	naturally_occurring	NA	15.24 to 30.48 cm	Milwaukee	NA	NA	NA	NA	NA	NA	NA	NA	NA	NA
2016	inventory_date	Common hackberry	Celtis occidentalis	Wauwatosa	Wisconsin	-88.01454708	43.05139627	green_space	8200 West Menomonee River Parkway	NA	40.64	NA	NA	naturally_occurring	NA	30.48 to 45.72 cm	Milwaukee	NA	NA	NA	NA	NA	NA	NA	NA	NA	NA
2016	inventory_date	Common hackberry	Celtis occidentalis	Greendale	Wisconsin	-88.01935226	42.94877013	green_space	North Root River Parkway	NA	7.62	NA	NA	naturally_occurring	NA	0 to 15.24 cm	Milwaukee	NA	NA	NA	NA	NA	NA	NA	NA	NA	NA
2016	inventory_date	Red oak	Quercus rubra	Milwaukee	Wisconsin	-87.9891023	42.99644753	green_space	6101-6199 West Kinnickinnic River Parkway	NA	66.04	NA	NA	naturally_occurring	NA	60.96 to 76.2 cm	Milwaukee	NA	NA	NA	NA	NA	NA	NA	NA	NA	NA
2016	inventory_date	Sugar maple	Acer saccharum	Milwaukee	Wisconsin	-87.97561616	42.99826605	green_space	4900-5098 West Jackson Park Drive	NA	73.66	NA	NA	naturally_occurring	NA	60.96 to 76.2 cm	Milwaukee	NA	NA	NA	NA	NA	NA	NA	NA	NA	NA
2016	inventory_date	Littleleaf linden	Tilia cordata	Milwaukee	Wisconsin	-87.91333795	43.04178269	green_space	North Riverwalk Way	NA	50.8	NA	NA	introduced	NA	45.72 to 60.96 cm	Milwaukee	NA	NA	NA	NA	NA	NA	NA	NA	NA	NA
2016	inventory_date	White ash	Fraxinus americana	West Allis	Wisconsin	-87.97922105	42.99968238	green_space	5236 West Rita Drive	NA	30.48	NA	NA	naturally_occurring	NA	15.24 to 30.48 cm	Milwaukee	NA	NA	NA	NA	NA	NA	NA	NA	NA	NA
2016	inventory_date	Norway maple	Acer platanoides	Milwaukee	Wisconsin	-87.88628519	43.05308087	green_space	Oak Leaf Trail	NA	25.4	NA	NA	introduced	NA	15.24 to 30.48 cm	Milwaukee	NA	NA	NA	NA	NA	NA	NA	NA	NA	NA
2017	inventory_date	Crabapple	Malus tschonoskii	Milwaukee	Wisconsin	-87.87210368	43.07114648	NA	Oak Leaf Trail	NA	10.16	NA	NA	introduced	NA	0 to 15.24 cm	Milwaukee	NA	NA	NA	NA	NA	NA	NA	NA	NA	NA
2016	inventory_date	Common hackberry	Celtis occidentalis	Milwaukee	Wisconsin	-87.93822348	42.99090139	green_space	2870-3074 South 20th Street	NA	40.64	NA	NA	naturally_occurring	NA	30.48 to 45.72 cm	Milwaukee	NA	NA	NA	NA	NA	NA	NA	NA	NA	NA
2016	inventory_date	Common hackberry	Celtis occidentalis	Milwaukee	Wisconsin	-87.89709181	43.070277	green_space	Oak Leaf Trail	NA	48.26	NA	NA	naturally_occurring	NA	45.72 to 60.96 cm	Milwaukee	NA	NA	NA	NA	NA	NA	NA	NA	NA	NA
2016	inventory_date	Fir	Abies	West Allis	Wisconsin	-87.98818365	42.9970645	green_space	6001-6099 West Kinnickinnic River Parkway	NA	12.7	NA	NA	no_info	NA	0 to 15.24 cm	Milwaukee	NA	NA	NA	NA	NA	NA	NA	NA	NA	NA
2016	inventory_date	Scots pine	Pinus sylvestris	Milwaukee	Wisconsin	-87.96612114	43.07355695	green_space	3001 North 41St Street	NA	33.02	NA	NA	introduced	NA	30.48 to 45.72 cm	Milwaukee	NA	NA	NA	NA	NA	NA	NA	NA	NA	NA
2016	inventory_date	Sugar maple	Acer saccharum	Milwaukee	Wisconsin	-87.96701699	43.07369214	green_space	3000-3070 North Sherman Boulevard	NA	45.72	NA	NA	naturally_occurring	NA	30.48 to 45.72 cm	Milwaukee	NA	NA	NA	NA	NA	NA	NA	NA	NA	NA
2016	inventory_date	Arborvitae	Thuja occidentalis	Milwaukee	Wisconsin	-87.93124035	43.11062046	green_space	Oak Leaf Trail	NA	10.16	NA	NA	naturally_occurring	NA	0 to 15.24 cm	Milwaukee	NA	NA	NA	NA	NA	NA	NA	NA	NA	NA
2016	inventory_date	Common hackberry	Celtis occidentalis	Hales Corners	Wisconsin	-88.05034786	42.9019576	green_space	10798 West Allwood Drive	NA	50.8	NA	NA	naturally_occurring	NA	45.72 to 60.96 cm	Milwaukee	NA	NA	NA	NA	NA	NA	NA	NA	NA	NA
2017	inventory_date	Tilia	Tilia	Milwaukee	Wisconsin	-87.87287615	43.06870114	NA	2773 North Lake Drive	NA	25.4	NA	NA	no_info	NA	15.24 to 30.48 cm	Milwaukee	NA	NA	NA	NA	NA	NA	NA	NA	NA	NA
2016	inventory_date	Honeylocust	Gleditsia triacanthos	Brown Deer	Wisconsin	-87.95433283	43.15265932	NA	Oak Leaf Trail	NA	58.42	NA	NA	naturally_occurring	NA	45.72 to 60.96 cm	Milwaukee	NA	NA	NA	NA	NA	NA	NA	NA	NA	NA
2016	inventory_date	Eastern redbud	Cercis canadensis	Oak Creek	Wisconsin	-87.87646294	42.89137051	green_space	2801-2999 East Honeysuckle Drive	NA	10.16	NA	NA	introduced	NA	0 to 15.24 cm	Milwaukee	NA	NA	NA	NA	NA	NA	NA	NA	NA	NA
2016	inventory_date	Silver maple	Acer saccharinum	Milwaukee	Wisconsin	-87.95086205	43.15424037	NA	2700 West Good Hope Road	NA	50.8	NA	NA	naturally_occurring	NA	45.72 to 60.96 cm	Milwaukee	NA	NA	NA	NA	NA	NA	NA	NA	NA	NA
2017	inventory_date	Silver maple	Acer saccharinum	Milwaukee	Wisconsin	-87.87243158	43.0661102	NA	2698 North Terrace Avenue	NA	71.12	NA	NA	naturally_occurring	NA	60.96 to 76.2 cm	Milwaukee	NA	NA	NA	NA	NA	NA	NA	NA	NA	NA
2016	inventory_date	Honeylocust	Gleditsia triacanthos	Milwaukee	Wisconsin	-88.01794946	43.0969347	green_space	8401-8549 West Congress Street	NA	50.8	NA	NA	naturally_occurring	NA	45.72 to 60.96 cm	Milwaukee	NA	NA	NA	NA	NA	NA	NA	NA	NA	NA
2017	inventory_date	Green ash	Fraxinus pennsylvanica	Milwaukee	Wisconsin	-87.86906809	43.06522155	green_space	2400 Oak Leaf Trail	NA	60.96	NA	NA	naturally_occurring	NA	45.72 to 60.96 cm	Milwaukee	NA	NA	NA	NA	NA	NA	NA	NA	NA	NA
2016	inventory_date	Honeylocust	Gleditsia triacanthos	Milwaukee	Wisconsin	-87.995148	43.08594431	green_space	6613-6659 West Vienna Avenue	NA	27.94	NA	NA	naturally_occurring	NA	15.24 to 30.48 cm	Milwaukee	NA	NA	NA	NA	NA	NA	NA	NA	NA	NA
2016	inventory_date	Crabapple	Malus tschonoskii	Greendale	Wisconsin	-88.02300006	42.94890167	green_space	NA	NA	12.7	NA	NA	introduced	NA	0 to 15.24 cm	Milwaukee	NA	NA	NA	NA	NA	NA	NA	NA	NA	NA
2016	inventory_date	Honeylocust	Gleditsia triacanthos	Milwaukee	Wisconsin	-87.99748689	43.08532725	green_space	6909 West Vienna Avenue	NA	48.26	NA	NA	naturally_occurring	NA	45.72 to 60.96 cm	Milwaukee	NA	NA	NA	NA	NA	NA	NA	NA	NA	NA
2016	inventory_date	Norway maple	Acer platanoides	Milwaukee	Wisconsin	-87.88500175	43.05381095	green_space	1889-1911 North Lincoln Memorial Drive	NA	43.18	NA	NA	introduced	NA	30.48 to 45.72 cm	Milwaukee	NA	NA	NA	NA	NA	NA	NA	NA	NA	NA
2016	inventory_date	Hawthorn	Crataegus	Milwaukee	Wisconsin	-88.02019849	43.07222951	green_space	2901-2957 North 86th Street	NA	15.24	NA	NA	no_info	NA	0 to 15.24 cm	Milwaukee	NA	NA	NA	NA	NA	NA	NA	NA	NA	NA
2016	inventory_date	Green ash	Fraxinus pennsylvanica	Milwaukee	Wisconsin	-87.95126975	43.15510523	NA	2700 West Good Hope Road	NA	35.56	NA	NA	naturally_occurring	NA	30.48 to 45.72 cm	Milwaukee	NA	NA	NA	NA	NA	NA	NA	NA	NA	NA
2016	inventory_date	Honeylocust	Gleditsia triacanthos	Franklin	Wisconsin	-88.03538114	42.92562658	NA	6346-6370 Nature Center Drive	NA	22.86	NA	NA	naturally_occurring	NA	15.24 to 30.48 cm	Milwaukee	NA	NA	NA	NA	NA	NA	NA	NA	NA	NA
2016	inventory_date	Common hackberry	Celtis occidentalis	Milwaukee	Wisconsin	-87.89702877	43.04486912	green_space	Oak Leaf Trail	NA	45.72	NA	NA	naturally_occurring	NA	30.48 to 45.72 cm	Milwaukee	NA	NA	NA	NA	NA	NA	NA	NA	NA	NA
2016	inventory_date	Red oak	Quercus rubra	West Milwaukee	Wisconsin	-87.97503412	43.01076277	green_space	4600 West Mitchell Street	NA	78.74	NA	NA	naturally_occurring	NA	more than 76.2 cm	Milwaukee	NA	NA	NA	NA	NA	NA	NA	NA	NA	NA
2016	inventory_date	Willow	Salix	Franklin	Wisconsin	-87.84065545	42.86755273	green_space	Unnamed Road	NA	12.7	NA	NA	no_info	NA	0 to 15.24 cm	Milwaukee	NA	NA	NA	NA	NA	NA	NA	NA	NA	NA
2016	inventory_date	Honeylocust	Gleditsia triacanthos	Milwaukee	Wisconsin	-87.94343233	43.02040768	green_space	1114 South 24th Street	NA	63.5	NA	NA	naturally_occurring	NA	60.96 to 76.2 cm	Milwaukee	NA	NA	NA	NA	NA	NA	NA	NA	NA	NA
2016	inventory_date	Honeylocust	Gleditsia triacanthos	Milwaukee	Wisconsin	-87.94421151	43.02693057	green_space	31171 Hank Aaron State Trail	NA	71.12	NA	NA	naturally_occurring	NA	60.96 to 76.2 cm	Milwaukee	NA	NA	NA	NA	NA	NA	NA	NA	NA	NA
2016	inventory_date	Norway maple	Acer platanoides	Oak Creek	Wisconsin	-88.02201703	42.93016427	green_space	Root River Parkway	NA	30.48	NA	NA	introduced	NA	15.24 to 30.48 cm	Milwaukee	NA	NA	NA	NA	NA	NA	NA	NA	NA	NA
2016	inventory_date	American (basswood) linden	Tilia americana	Milwaukee	Wisconsin	-87.94276983	42.97051156	green_space	4101 South 20th Street	NA	50.8	NA	NA	naturally_occurring	NA	45.72 to 60.96 cm	Milwaukee	NA	NA	NA	NA	NA	NA	NA	NA	NA	NA
2016	inventory_date	Norway maple	Acer platanoides	Milwaukee	Wisconsin	-87.87260324	43.06594462	green_space	2516-2656 North Wahl Avenue	NA	63.5	NA	NA	introduced	NA	60.96 to 76.2 cm	Milwaukee	NA	NA	NA	NA	NA	NA	NA	NA	NA	NA
2016	inventory_date	Sugar maple	Acer saccharum	Milwaukee	Wisconsin	-87.9448244	42.97143397	green_space	4001 South 20th Street	NA	27.94	NA	NA	naturally_occurring	NA	15.24 to 30.48 cm	Milwaukee	NA	NA	NA	NA	NA	NA	NA	NA	NA	NA
2017	inventory_date	Ash	Fraxinus	Milwaukee	Wisconsin	-87.93150589	43.11194021	green_space	Oak Leaf Trail	NA	33.02	NA	NA	no_info	NA	30.48 to 45.72 cm	Milwaukee	NA	NA	NA	NA	NA	NA	NA	NA	NA	NA
2016	inventory_date	Common hackberry	Celtis occidentalis	Glendale	Wisconsin	-87.92260095	43.10449324	green_space	Oak Leaf Trail	NA	58.42	NA	NA	naturally_occurring	NA	45.72 to 60.96 cm	Milwaukee	NA	NA	NA	NA	NA	NA	NA	NA	NA	NA
2016	inventory_date	Green ash	Fraxinus pennsylvanica	Milwaukee	Wisconsin	-87.95058042	43.15508762	NA	2700 West Good Hope Road	NA	45.72	NA	NA	naturally_occurring	NA	30.48 to 45.72 cm	Milwaukee	NA	NA	NA	NA	NA	NA	NA	NA	NA	NA
2016	inventory_date	Japanese tree lilac	Syringa reticulata	Milwaukee	Wisconsin	-87.94644848	43.02499133	NA	2598 West Pierce Street	NA	5.08	NA	NA	introduced	NA	0 to 15.24 cm	Milwaukee	NA	NA	NA	NA	NA	NA	NA	NA	NA	NA
2016	inventory_date	Red maple	Acer rubrum	Milwaukee	Wisconsin	-87.90728822	43.09972458	green_space	Oak Leaf Trail	NA	43.18	NA	NA	naturally_occurring	NA	30.48 to 45.72 cm	Milwaukee	NA	NA	NA	NA	NA	NA	NA	NA	NA	NA
2016	inventory_date	Honeylocust	Gleditsia triacanthos	Milwaukee	Wisconsin	-87.94695675	43.02558252	green_space	524 South Layton Boulevard	NA	76.2	NA	NA	naturally_occurring	NA	60.96 to 76.2 cm	Milwaukee	NA	NA	NA	NA	NA	NA	NA	NA	NA	NA
2016	inventory_date	White oak	Quercus alba	Milwaukee	Wisconsin	-87.93154746	42.9714163	green_space	4173 Sonata Circle	NA	88.9	NA	NA	naturally_occurring	NA	more than 76.2 cm	Milwaukee	NA	NA	NA	NA	NA	NA	NA	NA	NA	NA
2016	inventory_date	American (basswood) linden	Tilia americana	Milwaukee	Wisconsin	-87.90883854	43.10106415	green_space	Oak Leaf Trail	NA	45.72	NA	NA	naturally_occurring	NA	30.48 to 45.72 cm	Milwaukee	NA	NA	NA	NA	NA	NA	NA	NA	NA	NA
2016	inventory_date	Red maple	Acer rubrum	Milwaukee	Wisconsin	-87.88353994	43.05125907	green_space	2000 North Lincoln Memorial Drive	NA	27.94	NA	NA	naturally_occurring	NA	15.24 to 30.48 cm	Milwaukee	NA	NA	NA	NA	NA	NA	NA	NA	NA	NA
2017	inventory_date	Green ash	Fraxinus pennsylvanica	Milwaukee	Wisconsin	-87.89696038	43.07021038	green_space	Oak Leaf Trail	NA	25.4	NA	NA	naturally_occurring	NA	15.24 to 30.48 cm	Milwaukee	NA	NA	NA	NA	NA	NA	NA	NA	NA	NA
2016	inventory_date	Honeylocust	Gleditsia triacanthos	Milwaukee	Wisconsin	-87.89750755	43.07075509	green_space	Oak Leaf Trail	NA	88.9	NA	NA	naturally_occurring	NA	more than 76.2 cm	Milwaukee	NA	NA	NA	NA	NA	NA	NA	NA	NA	NA
2016	inventory_date	Littleleaf linden	Tilia cordata	Milwaukee	Wisconsin	-87.96474651	43.07351678	green_space	3001-3099 North 41St Street	NA	68.58	NA	NA	introduced	NA	60.96 to 76.2 cm	Milwaukee	NA	NA	NA	NA	NA	NA	NA	NA	NA	NA
2016	inventory_date	Green ash	Fraxinus pennsylvanica	Milwaukee	Wisconsin	-87.88793206	43.04337444	green_space	Oak Leaf Trail	NA	33.02	NA	NA	naturally_occurring	NA	30.48 to 45.72 cm	Milwaukee	NA	NA	NA	NA	NA	NA	NA	NA	NA	NA
2016	inventory_date	Green ash	Fraxinus pennsylvanica	Glendale	Wisconsin	-87.92548031	43.10105338	green_space	4629 North River Park Boulevard	NA	55.88	NA	NA	naturally_occurring	NA	45.72 to 60.96 cm	Milwaukee	NA	NA	NA	NA	NA	NA	NA	NA	NA	NA
2017	inventory_date	American (basswood) linden	Tilia americana	Wauwatosa	Wisconsin	-87.98992842	43.04200225	NA	6201-6799 West Honey Creek Parkway	NA	55.88	NA	NA	naturally_occurring	NA	45.72 to 60.96 cm	Milwaukee	NA	NA	NA	NA	NA	NA	NA	NA	NA	NA
2016	inventory_date	Honeylocust	Gleditsia triacanthos	Milwaukee	Wisconsin	-87.89024413	43.04420951	green_space	Oak Leaf Trail	NA	22.86	NA	NA	naturally_occurring	NA	15.24 to 30.48 cm	Milwaukee	NA	NA	NA	NA	NA	NA	NA	NA	NA	NA
2016	inventory_date	Honeylocust	Gleditsia triacanthos	Milwaukee	Wisconsin	-87.93555737	43.11190791	green_space	1904-1964 West Villard Avenue	NA	50.8	NA	NA	naturally_occurring	NA	45.72 to 60.96 cm	Milwaukee	NA	NA	NA	NA	NA	NA	NA	NA	NA	NA
2016	inventory_date	Littleleaf linden	Tilia cordata	Milwaukee	Wisconsin	-87.89760143	43.06936784	green_space	Beerline Trail	NA	15.24	NA	NA	introduced	NA	0 to 15.24 cm	Milwaukee	NA	NA	NA	NA	NA	NA	NA	NA	NA	NA
2016	inventory_date	Red oak	Quercus rubra	Hales Corners	Wisconsin	-88.06011379	42.93881943	green_space	11640 West Janesville Road	NA	53.34	NA	NA	naturally_occurring	NA	45.72 to 60.96 cm	Milwaukee	NA	NA	NA	NA	NA	NA	NA	NA	NA	NA
2016	inventory_date	Black walnut	Juglans nigra	Hales Corners	Wisconsin	-88.06199402	42.9410088	green_space	5627-5687 South New Berlin Road	NA	45.72	NA	NA	naturally_occurring	NA	30.48 to 45.72 cm	Milwaukee	NA	NA	NA	NA	NA	NA	NA	NA	NA	NA
2016	inventory_date	Amur maple	Acer ginnala	Greenfield	Wisconsin	-87.96069771	42.97294904	green_space	South 38th Street	NA	12.7	NA	NA	introduced	NA	0 to 15.24 cm	Milwaukee	NA	NA	NA	NA	NA	NA	NA	NA	NA	NA
2016	inventory_date	Honeylocust	Gleditsia triacanthos	Milwaukee	Wisconsin	-87.98968703	42.97169498	green_space	6050 West Waterford Court	NA	33.02	NA	NA	naturally_occurring	NA	30.48 to 45.72 cm	Milwaukee	NA	NA	NA	NA	NA	NA	NA	NA	NA	NA
2016	inventory_date	Willow	Salix	Milwaukee	Wisconsin	-87.89157048	43.04785641	green_space	Oak Leaf Trail	NA	40.64	NA	NA	no_info	NA	30.48 to 45.72 cm	Milwaukee	NA	NA	NA	NA	NA	NA	NA	NA	NA	NA
2016	inventory_date	Honeylocust	Gleditsia triacanthos	Milwaukee	Wisconsin	-88.01938713	43.0954168	green_space	8500-8598 West Marion Street	NA	71.12	NA	NA	naturally_occurring	NA	60.96 to 76.2 cm	Milwaukee	NA	NA	NA	NA	NA	NA	NA	NA	NA	NA
2016	inventory_date	Silver maple	Acer saccharinum	Glendale	Wisconsin	-87.94853389	43.15984805	green_space	7813-7999 North Green Bay Avenue	NA	58.42	NA	NA	naturally_occurring	NA	45.72 to 60.96 cm	Milwaukee	NA	NA	NA	NA	NA	NA	NA	NA	NA	NA
2016	inventory_date	Honeylocust	Gleditsia triacanthos	Milwaukee	Wisconsin	-88.02024812	43.07925431	green_space	3301-3399 North 86th Street	NA	17.78	NA	NA	naturally_occurring	NA	15.24 to 30.48 cm	Milwaukee	NA	NA	NA	NA	NA	NA	NA	NA	NA	NA
2017	inventory_date	Honeylocust	Gleditsia triacanthos	Hales Corners	Wisconsin	-88.06003869	42.94003096	green_space	5627-5687 South New Berlin Road	NA	53.34	NA	NA	naturally_occurring	NA	45.72 to 60.96 cm	Milwaukee	NA	NA	NA	NA	NA	NA	NA	NA	NA	NA
2016	inventory_date	Honeylocust	Gleditsia triacanthos	Milwaukee	Wisconsin	-88.02077919	43.08004383	green_space	8730 West Concordia Avenue	NA	22.86	NA	NA	naturally_occurring	NA	15.24 to 30.48 cm	Milwaukee	NA	NA	NA	NA	NA	NA	NA	NA	NA	NA
2016	inventory_date	White spruce	Picea glauca	Milwaukee	Wisconsin	-87.98028588	43.14276317	green_space	6844-7106 North 55th Street	NA	10.16	NA	NA	naturally_occurring	NA	0 to 15.24 cm	Milwaukee	NA	NA	NA	NA	NA	NA	NA	NA	NA	NA
2016	inventory_date	Sugar maple	Acer saccharum	Milwaukee	Wisconsin	-88.02114397	43.07298679	green_space	8689 West Chambers Street	NA	55.88	NA	NA	naturally_occurring	NA	45.72 to 60.96 cm	Milwaukee	NA	NA	NA	NA	NA	NA	NA	NA	NA	NA
2017	inventory_date	Tilia	Tilia	Milwaukee	Wisconsin	-87.87287883	43.06876482	NA	2773 North Lake Drive	NA	45.72	NA	NA	no_info	NA	30.48 to 45.72 cm	Milwaukee	NA	NA	NA	NA	NA	NA	NA	NA	NA	NA
2016	inventory_date	Norway maple	Acer platanoides	Wauwatosa	Wisconsin	-88.03388983	43.1023655	green_space	Madison Park Path	NA	15.24	NA	NA	introduced	NA	0 to 15.24 cm	Milwaukee	NA	NA	NA	NA	NA	NA	NA	NA	NA	NA
2016	inventory_date	White oak	Quercus alba	Milwaukee	Wisconsin	-87.95387551	43.11682735	green_space	5462 North 35th Street	NA	60.96	NA	NA	naturally_occurring	NA	45.72 to 60.96 cm	Milwaukee	NA	NA	NA	NA	NA	NA	NA	NA	NA	NA
2016	inventory_date	Japanese tree lilac	Syringa reticulata	Oak Creek	Wisconsin	-87.94425979	42.92261862	green_space	6750 South 24th Street	NA	7.62	NA	NA	introduced	NA	0 to 15.24 cm	Milwaukee	NA	NA	NA	NA	NA	NA	NA	NA	NA	NA
2016	inventory_date	Swamp white oak	Quercus bicolor	Milwaukee	Wisconsin	-87.96900183	43.1313034	green_space	6081 Adj North Hopkins Street	NA	5.08	NA	NA	naturally_occurring	NA	0 to 15.24 cm	Milwaukee	NA	NA	NA	NA	NA	NA	NA	NA	NA	NA
2016	inventory_date	Sugar maple	Acer saccharum	Milwaukee	Wisconsin	-87.95152724	43.16191998	green_space	3201-3299 West Bradley Road	NA	55.88	NA	NA	naturally_occurring	NA	45.72 to 60.96 cm	Milwaukee	NA	NA	NA	NA	NA	NA	NA	NA	NA	NA
2016	inventory_date	Honeylocust	Gleditsia triacanthos	Oak Creek	Wisconsin	-87.83984274	42.86738563	green_space	4116-4620 East Fitzsimmons Road	NA	22.86	NA	NA	naturally_occurring	NA	15.24 to 30.48 cm	Milwaukee	NA	NA	NA	NA	NA	NA	NA	NA	NA	NA
2016	inventory_date	Hawthorn	Crataegus	Milwaukee	Wisconsin	-87.97299564	43.10284334	green_space	4600-4798 North 48th Street	NA	17.78	NA	NA	no_info	NA	15.24 to 30.48 cm	Milwaukee	NA	NA	NA	NA	NA	NA	NA	NA	NA	NA
2016	inventory_date	Honeylocust	Gleditsia triacanthos	Milwaukee	Wisconsin	-87.97218025	43.1037951	green_space	West Glendale Avenue	NA	50.8	NA	NA	naturally_occurring	NA	45.72 to 60.96 cm	Milwaukee	NA	NA	NA	NA	NA	NA	NA	NA	NA	NA
2016	inventory_date	Norway maple	Acer platanoides	Milwaukee	Wisconsin	-87.99400538	43.08622443	green_space	6601 West Vienna Avenue	NA	25.4	NA	NA	introduced	NA	15.24 to 30.48 cm	Milwaukee	NA	NA	NA	NA	NA	NA	NA	NA	NA	NA
2016	inventory_date	Red oak	Quercus rubra	Milwaukee	Wisconsin	-87.95432478	43.11643871	green_space	5462 North 35th Street	NA	63.5	NA	NA	naturally_occurring	NA	60.96 to 76.2 cm	Milwaukee	NA	NA	NA	NA	NA	NA	NA	NA	NA	NA
2016	inventory_date	Spruce	Picea	Milwaukee	Wisconsin	-87.91544616	43.07426033	green_space	3045 North Doctor Martin Luther King Drive	NA	30.48	NA	NA	no_info	NA	15.24 to 30.48 cm	Milwaukee	NA	NA	NA	NA	NA	NA	NA	NA	NA	NA
2016	inventory_date	Serviceberry	Amelanchier	Milwaukee	Wisconsin	-87.87166178	43.06578002	green_space	Oak Leaf Trail	NA	7.62	NA	NA	no_info	NA	0 to 15.24 cm	Milwaukee	NA	NA	NA	NA	NA	NA	NA	NA	NA	NA
2016	inventory_date	Arborvitae	Thuja occidentalis	Fox Point	Wisconsin	-87.88489312	43.16931302	green_space	1861 East Fox Lane	NA	15.24	NA	NA	naturally_occurring	NA	0 to 15.24 cm	Milwaukee	NA	NA	NA	NA	NA	NA	NA	NA	NA	NA
2016	inventory_date	Callery pear	Pyrus calleryana	Greendale	Wisconsin	-88.01938042	42.9469472	green_space	North Root River Parkway	NA	15.24	NA	NA	introduced	NA	0 to 15.24 cm	Milwaukee	NA	NA	NA	NA	NA	NA	NA	NA	NA	NA
2016	inventory_date	Red oak	Quercus rubra	Glendale	Wisconsin	-87.92804718	43.10851057	green_space	4879-5149 North Milwaukee River Parkway	NA	45.72	NA	NA	naturally_occurring	NA	30.48 to 45.72 cm	Milwaukee	NA	NA	NA	NA	NA	NA	NA	NA	NA	NA
2016	inventory_date	White oak	Quercus alba	Milwaukee	Wisconsin	-88.00431713	43.10280711	green_space	4600-4698 North 74th Street	NA	25.4	NA	NA	naturally_occurring	NA	15.24 to 30.48 cm	Milwaukee	NA	NA	NA	NA	NA	NA	NA	NA	NA	NA
2016	inventory_date	Honeylocust	Gleditsia triacanthos	Milwaukee	Wisconsin	-88.00338507	43.10289426	green_space	7301 West Courtland Avenue	NA	53.34	NA	NA	naturally_occurring	NA	45.72 to 60.96 cm	Milwaukee	NA	NA	NA	NA	NA	NA	NA	NA	NA	NA
2016	inventory_date	Arborvitae	Thuja occidentalis	Glendale	Wisconsin	-87.9214932	43.10380978	green_space	Oak Leaf Trail	NA	5.08	NA	NA	naturally_occurring	NA	0 to 15.24 cm	Milwaukee	NA	NA	NA	NA	NA	NA	NA	NA	NA	NA
2016	inventory_date	Honeylocust	Gleditsia triacanthos	Milwaukee	Wisconsin	-87.90877551	43.10153123	green_space	Oak Leaf Trail	NA	45.72	NA	NA	naturally_occurring	NA	30.48 to 45.72 cm	Milwaukee	NA	NA	NA	NA	NA	NA	NA	NA	NA	NA
2016	inventory_date	Honeylocust	Gleditsia triacanthos	Milwaukee	Wisconsin	-87.96761781	43.05144429	green_space	4023 West Galena Street	NA	50.8	NA	NA	naturally_occurring	NA	45.72 to 60.96 cm	Milwaukee	NA	NA	NA	NA	NA	NA	NA	NA	NA	NA
2016	inventory_date	Sugar maple	Acer saccharum	Glendale	Wisconsin	-87.92419553	43.13915813	green_space	6601 North Alberta Court	NA	55.88	NA	NA	naturally_occurring	NA	45.72 to 60.96 cm	Milwaukee	NA	NA	NA	NA	NA	NA	NA	NA	NA	NA
2016	inventory_date	Common hackberry	Celtis occidentalis	Milwaukee	Wisconsin	-87.9550007	43.15751582	green_space	7835 North Green Bay Avenue	NA	55.88	NA	NA	naturally_occurring	NA	45.72 to 60.96 cm	Milwaukee	NA	NA	NA	NA	NA	NA	NA	NA	NA	NA
2016	inventory_date	Common hackberry	Celtis occidentalis	Milwaukee	Wisconsin	-87.955226	43.1573319	green_space	7835 North Green Bay Avenue	NA	45.72	NA	NA	naturally_occurring	NA	30.48 to 45.72 cm	Milwaukee	NA	NA	NA	NA	NA	NA	NA	NA	NA	NA
2016	inventory_date	Red oak	Quercus rubra	Milwaukee	Wisconsin	-88.0118233	43.14709795	green_space	8201 Road	NA	25.4	NA	NA	naturally_occurring	NA	15.24 to 30.48 cm	Milwaukee	NA	NA	NA	NA	NA	NA	NA	NA	NA	NA
2016	inventory_date	American (basswood) linden	Tilia americana	Milwaukee	Wisconsin	-87.90862665	43.10131483	green_space	Oak Leaf Trail	NA	40.64	NA	NA	naturally_occurring	NA	30.48 to 45.72 cm	Milwaukee	NA	NA	NA	NA	NA	NA	NA	NA	NA	NA
2016	inventory_date	Paper birch	Betula papyrifera	Cudahy	Wisconsin	-87.85317466	42.94629144	green_space	5400 South Swift Avenue	NA	30.48	NA	NA	naturally_occurring	NA	15.24 to 30.48 cm	Milwaukee	NA	NA	NA	NA	NA	NA	NA	NA	NA	NA
2016	inventory_date	Sugar maple	Acer saccharum	Milwaukee	Wisconsin	-87.89818347	43.04315685	green_space	Oak Leaf Trail	NA	58.42	NA	NA	naturally_occurring	NA	45.72 to 60.96 cm	Milwaukee	NA	NA	NA	NA	NA	NA	NA	NA	NA	NA
2016	inventory_date	Spruce	Picea	South Milwaukee	Wisconsin	-87.8473717	42.91775037	green_space	1194-1412 Grant Park Drive	NA	40.64	NA	NA	no_info	NA	30.48 to 45.72 cm	Milwaukee	NA	NA	NA	NA	NA	NA	NA	NA	NA	NA
2016	inventory_date	Spruce	Picea	South Milwaukee	Wisconsin	-87.84734756	42.91770912	green_space	1194-1412 Grant Park Drive	NA	43.18	NA	NA	no_info	NA	30.48 to 45.72 cm	Milwaukee	NA	NA	NA	NA	NA	NA	NA	NA	NA	NA
2016	inventory_date	Honeylocust	Gleditsia triacanthos	Glendale	Wisconsin	-87.9218258	43.10358066	green_space	814-840 West Hampton Avenue	NA	30.48	NA	NA	naturally_occurring	NA	15.24 to 30.48 cm	Milwaukee	NA	NA	NA	NA	NA	NA	NA	NA	NA	NA
2017	inventory_date	White ash	Fraxinus americana	West Allis	Wisconsin	-88.06539506	43.00924862	green_space	Park Srv Road	NA	30.48	NA	NA	naturally_occurring	NA	15.24 to 30.48 cm	Milwaukee	NA	NA	NA	NA	NA	NA	NA	NA	NA	NA
2016	inventory_date	Eastern redcedar	Juniperus virginiana	West Allis	Wisconsin	-88.01183939	42.99754807	green_space	Oak Leaf Trail	NA	20.32	NA	NA	naturally_occurring	NA	15.24 to 30.48 cm	Milwaukee	NA	NA	NA	NA	NA	NA	NA	NA	NA	NA
2016	inventory_date	White ash	Fraxinus americana	Milwaukee	Wisconsin	-87.93085277	43.10679518	green_space	Oak Leaf Trail	NA	55.88	NA	NA	naturally_occurring	NA	45.72 to 60.96 cm	Milwaukee	NA	NA	NA	NA	NA	NA	NA	NA	NA	NA
2016	inventory_date	Black walnut	Juglans nigra	South Milwaukee	Wisconsin	-87.85006464	42.91905267	green_space	1102 Lake Drive	NA	58.42	NA	NA	naturally_occurring	NA	45.72 to 60.96 cm	Milwaukee	NA	NA	NA	NA	NA	NA	NA	NA	NA	NA
2017	inventory_date	Green ash	Fraxinus pennsylvanica	Milwaukee	Wisconsin	-87.88310677	43.05130513	green_space	2000 North Lincoln Memorial Drive	NA	55.88	NA	NA	naturally_occurring	NA	45.72 to 60.96 cm	Milwaukee	NA	NA	NA	NA	NA	NA	NA	NA	NA	NA
2016	inventory_date	American (basswood) linden	Tilia americana	Milwaukee	Wisconsin	-87.96564236	43.04939704	green_space	4100-4162 West Washington Boulevard	NA	66.04	NA	NA	naturally_occurring	NA	60.96 to 76.2 cm	Milwaukee	NA	NA	NA	NA	NA	NA	NA	NA	NA	NA
2016	inventory_date	Bur oak	Quercus macrocarpa	Milwaukee	Wisconsin	-88.01528335	43.14560479	green_space	7017 North 84th Street	NA	15.24	NA	NA	naturally_occurring	NA	0 to 15.24 cm	Milwaukee	NA	NA	NA	NA	NA	NA	NA	NA	NA	NA
2016	inventory_date	Norway maple	Acer platanoides	Wauwatosa	Wisconsin	-88.0238691	43.05578946	green_space	Oak Leaf Trail	NA	63.5	NA	NA	introduced	NA	60.96 to 76.2 cm	Milwaukee	NA	NA	NA	NA	NA	NA	NA	NA	NA	NA
2016	inventory_date	Black walnut	Juglans nigra	Milwaukee	Wisconsin	-87.89122581	43.04795931	green_space	Oak Leaf Trail	NA	25.4	NA	NA	naturally_occurring	NA	15.24 to 30.48 cm	Milwaukee	NA	NA	NA	NA	NA	NA	NA	NA	NA	NA
2016	inventory_date	Hawthorn	Crataegus	South Milwaukee	Wisconsin	-87.84422815	42.90848619	green_space	415-435 Hawthorne Avenue	NA	50.8	NA	NA	no_info	NA	45.72 to 60.96 cm	Milwaukee	NA	NA	NA	NA	NA	NA	NA	NA	NA	NA
2016	inventory_date	Elm	Ulmus	South Milwaukee	Wisconsin	-87.84541368	42.92141951	green_space	Oak Leaf Trail	NA	17.78	NA	NA	no_info	NA	15.24 to 30.48 cm	Milwaukee	NA	NA	NA	NA	NA	NA	NA	NA	NA	NA
2016	inventory_date	Red oak	Quercus rubra	Milwaukee	Wisconsin	-87.94963896	43.15994392	green_space	7813-7999 North Green Bay Avenue	NA	83.82	NA	NA	naturally_occurring	NA	more than 76.2 cm	Milwaukee	NA	NA	NA	NA	NA	NA	NA	NA	NA	NA
2016	inventory_date	Boxelder	Acer negundo	Milwaukee	Wisconsin	-87.88720518	43.05162461	green_space	Oak Leaf Trail	NA	91.44	NA	NA	naturally_occurring	NA	more than 76.2 cm	Milwaukee	NA	NA	NA	NA	NA	NA	NA	NA	NA	NA
2016	inventory_date	Common hackberry	Celtis occidentalis	Brown Deer	Wisconsin	-87.95748845	43.15812921	green_space	Oak Leaf Trail	NA	30.48	NA	NA	naturally_occurring	NA	15.24 to 30.48 cm	Milwaukee	NA	NA	NA	NA	NA	NA	NA	NA	NA	NA
2016	inventory_date	Sugar maple	Acer saccharum	Milwaukee	Wisconsin	-87.95536011	43.1588913	green_space	7835 North Green Bay Avenue	NA	66.04	NA	NA	naturally_occurring	NA	60.96 to 76.2 cm	Milwaukee	NA	NA	NA	NA	NA	NA	NA	NA	NA	NA
2016	inventory_date	Green ash	Fraxinus pennsylvanica	Wauwatosa	Wisconsin	-88.05221468	43.08471999	green_space	3535 North Mayfair Road	NA	27.94	NA	NA	naturally_occurring	NA	15.24 to 30.48 cm	Milwaukee	NA	NA	NA	NA	NA	NA	NA	NA	NA	NA
2016	inventory_date	American (basswood) linden	Tilia americana	Milwaukee	Wisconsin	-87.88204461	43.0539746	green_space	Oak Leaf Trail	NA	33.02	NA	NA	naturally_occurring	NA	30.48 to 45.72 cm	Milwaukee	NA	NA	NA	NA	NA	NA	NA	NA	NA	NA
2016	inventory_date	Norway maple	Acer platanoides	Milwaukee	Wisconsin	-87.97921434	43.14146464	green_space	5300-5398 West Green Tree Road	NA	35.56	NA	NA	introduced	NA	30.48 to 45.72 cm	Milwaukee	NA	NA	NA	NA	NA	NA	NA	NA	NA	NA
2016	inventory_date	Japanese tree lilac	Syringa reticulata	Cudahy	Wisconsin	-87.84937128	42.93400745	green_space	6100 South Lake Drive	NA	7.62	NA	NA	introduced	NA	0 to 15.24 cm	Milwaukee	NA	NA	NA	NA	NA	NA	NA	NA	NA	NA
2016	inventory_date	White ash	Fraxinus americana	Milwaukee	Wisconsin	-87.94963628	43.15923761	green_space	7835 North Green Bay Avenue	NA	17.78	NA	NA	naturally_occurring	NA	15.24 to 30.48 cm	Milwaukee	NA	NA	NA	NA	NA	NA	NA	NA	NA	NA
2016	inventory_date	Scots pine	Pinus sylvestris	Milwaukee	Wisconsin	-87.89987192	43.03794919	green_space	910 East Michigan Street	NA	40.64	NA	NA	introduced	NA	30.48 to 45.72 cm	Milwaukee	NA	NA	NA	NA	NA	NA	NA	NA	NA	NA
2016	inventory_date	Norway maple	Acer platanoides	West Allis	Wisconsin	-88.06034982	43.02357656	green_space	Hank Aaron State Trail	NA	63.5	NA	NA	introduced	NA	60.96 to 76.2 cm	Milwaukee	NA	NA	NA	NA	NA	NA	NA	NA	NA	NA
2016	inventory_date	Hawthorn	Crataegus	Milwaukee	Wisconsin	-87.92193174	43.00598289	green_space	801-999 West Becher Street	NA	30.48	NA	NA	no_info	NA	15.24 to 30.48 cm	Milwaukee	NA	NA	NA	NA	NA	NA	NA	NA	NA	NA
2016	inventory_date	Green ash	Fraxinus pennsylvanica	Milwaukee	Wisconsin	-87.92304754	43.0063693	green_space	801-999 West Becher Street	NA	35.56	NA	NA	naturally_occurring	NA	30.48 to 45.72 cm	Milwaukee	NA	NA	NA	NA	NA	NA	NA	NA	NA	NA
2016	inventory_date	Sugar maple	Acer saccharum	Milwaukee	Wisconsin	-87.93250635	43.1108946	green_space	Oak Leaf Trail	NA	38.1	NA	NA	naturally_occurring	NA	30.48 to 45.72 cm	Milwaukee	NA	NA	NA	NA	NA	NA	NA	NA	NA	NA
2016	inventory_date	White oak	Quercus alba	West Allis	Wisconsin	-88.05937082	43.00813849	green_space	Park Drive	NA	40.64	NA	NA	naturally_occurring	NA	30.48 to 45.72 cm	Milwaukee	NA	NA	NA	NA	NA	NA	NA	NA	NA	NA
2016	inventory_date	Common hackberry	Celtis occidentalis	Milwaukee	Wisconsin	-87.88250595	43.05562287	green_space	1976-2050 North Terrace Avenue	NA	40.64	NA	NA	naturally_occurring	NA	30.48 to 45.72 cm	Milwaukee	NA	NA	NA	NA	NA	NA	NA	NA	NA	NA
2016	inventory_date	Shagbark hickory	Carya ovata	Milwaukee	Wisconsin	-87.89968148	42.98890509	green_space	Park Road	NA	48.26	NA	NA	naturally_occurring	NA	45.72 to 60.96 cm	Milwaukee	NA	NA	NA	NA	NA	NA	NA	NA	NA	NA
2016	inventory_date	Chestnut horse	Aesculus hippocastanum	Milwaukee	Wisconsin	-87.87938118	42.99253174	green_space	2912-2934 South Shore Drive	NA	0	NA	NA	introduced	NA	NA	Milwaukee	NA	NA	NA	NA	NA	NA	NA	NA	NA	NA
2016	inventory_date	White oak	Quercus alba	Milwaukee	Wisconsin	-87.90063366	42.98938774	green_space	748 East Oklahoma Avenue	NA	124.46	NA	NA	naturally_occurring	NA	more than 76.2 cm	Milwaukee	NA	NA	NA	NA	NA	NA	NA	NA	NA	NA
2017	inventory_date	English oak	Quercus robur	Milwaukee	Wisconsin	-87.96661466	43.03473694	green_space	4219 West Saint Paul Avenue	NA	50.8	NA	NA	introduced	NA	45.72 to 60.96 cm	Milwaukee	NA	NA	NA	NA	NA	NA	NA	NA	NA	NA
2016	inventory_date	Hawthorn	Crataegus	Milwaukee	Wisconsin	-87.88113803	42.99411888	green_space	Oak Leaf Trail	NA	15.24	NA	NA	no_info	NA	0 to 15.24 cm	Milwaukee	NA	NA	NA	NA	NA	NA	NA	NA	NA	NA
2016	inventory_date	White oak	Quercus alba	Milwaukee	Wisconsin	-87.90299803	42.9886981	green_space	498-558 East Oklahoma Avenue	NA	88.9	NA	NA	naturally_occurring	NA	more than 76.2 cm	Milwaukee	NA	NA	NA	NA	NA	NA	NA	NA	NA	NA
2016	inventory_date	Honeylocust	Gleditsia triacanthos	Milwaukee	Wisconsin	-87.90320456	42.98862943	green_space	498-558 East Oklahoma Avenue	NA	43.18	NA	NA	naturally_occurring	NA	30.48 to 45.72 cm	Milwaukee	NA	NA	NA	NA	NA	NA	NA	NA	NA	NA
2016	inventory_date	Honeylocust	Gleditsia triacanthos	Cudahy	Wisconsin	-87.84744948	42.95991858	green_space	Oak Leaf Trail	NA	40.64	NA	NA	naturally_occurring	NA	30.48 to 45.72 cm	Milwaukee	NA	NA	NA	NA	NA	NA	NA	NA	NA	NA
2016	inventory_date	Red oak	Quercus rubra	South Milwaukee	Wisconsin	-87.84202337	42.90711098	green_space	101 Marshall Avenue	NA	10.16	NA	NA	naturally_occurring	NA	0 to 15.24 cm	Milwaukee	NA	NA	NA	NA	NA	NA	NA	NA	NA	NA
2016	inventory_date	Sugar maple	Acer saccharum	Milwaukee	Wisconsin	-87.89909273	42.98903164	green_space	Park Road	NA	58.42	NA	NA	naturally_occurring	NA	45.72 to 60.96 cm	Milwaukee	NA	NA	NA	NA	NA	NA	NA	NA	NA	NA
2016	inventory_date	Silver maple	Acer saccharinum	Milwaukee	Wisconsin	-87.90171459	42.99023139	green_space	Park Road	NA	73.66	NA	NA	naturally_occurring	NA	60.96 to 76.2 cm	Milwaukee	NA	NA	NA	NA	NA	NA	NA	NA	NA	NA
2016	inventory_date	Bur oak	Quercus macrocarpa	Milwaukee	Wisconsin	-87.90178433	42.99017253	green_space	Park Road	NA	53.34	NA	NA	naturally_occurring	NA	45.72 to 60.96 cm	Milwaukee	NA	NA	NA	NA	NA	NA	NA	NA	NA	NA
2016	inventory_date	Spruce	Picea	West Allis	Wisconsin	-88.06420282	43.00823558	green_space	Park Srv Road	NA	25.4	NA	NA	no_info	NA	15.24 to 30.48 cm	Milwaukee	NA	NA	NA	NA	NA	NA	NA	NA	NA	NA
2016	inventory_date	Scots pine	Pinus sylvestris	Milwaukee	Wisconsin	-87.97893137	43.14249114	green_space	6801-6999 North 53rd Street	NA	86.36	NA	NA	introduced	NA	more than 76.2 cm	Milwaukee	NA	NA	NA	NA	NA	NA	NA	NA	NA	NA
2016	inventory_date	White ash	Fraxinus americana	Milwaukee	Wisconsin	-88.03516924	42.97638137	green_space	3725 South 97th Street	NA	33.02	NA	NA	naturally_occurring	NA	30.48 to 45.72 cm	Milwaukee	NA	NA	NA	NA	NA	NA	NA	NA	NA	NA
2016	inventory_date	Honeylocust	Gleditsia triacanthos	Milwaukee	Wisconsin	-87.90128008	42.99113584	green_space	Park Road	NA	55.88	NA	NA	naturally_occurring	NA	45.72 to 60.96 cm	Milwaukee	NA	NA	NA	NA	NA	NA	NA	NA	NA	NA
2016	inventory_date	Honeylocust	Gleditsia triacanthos	Milwaukee	Wisconsin	-87.97023565	43.04918437	green_space	1350 North 45th Street	NA	45.72	NA	NA	naturally_occurring	NA	30.48 to 45.72 cm	Milwaukee	NA	NA	NA	NA	NA	NA	NA	NA	NA	NA
2016	inventory_date	American (basswood) linden	Tilia americana	Milwaukee	Wisconsin	-87.96996742	43.04990371	green_space	4420 West Vliet Street	NA	53.34	NA	NA	naturally_occurring	NA	45.72 to 60.96 cm	Milwaukee	NA	NA	NA	NA	NA	NA	NA	NA	NA	NA
2016	inventory_date	Hawthorn	Crataegus	West Allis	Wisconsin	-88.01275134	42.99901346	green_space	7929-7975 West Arthur Avenue	NA	30.48	NA	NA	no_info	NA	15.24 to 30.48 cm	Milwaukee	NA	NA	NA	NA	NA	NA	NA	NA	NA	NA
2016	inventory_date	White oak	Quercus alba	Wauwatosa	Wisconsin	-88.04270089	43.03859907	green_space	10400-10598 West Wisconsin Avenue	NA	50.8	NA	NA	naturally_occurring	NA	45.72 to 60.96 cm	Milwaukee	NA	NA	NA	NA	NA	NA	NA	NA	NA	NA
2016	inventory_date	Red oak	Quercus rubra	Milwaukee	Wisconsin	-87.89553747	43.08310678	green_space	3614 North Humboldt Boulevard	NA	48.26	NA	NA	naturally_occurring	NA	45.72 to 60.96 cm	Milwaukee	NA	NA	NA	NA	NA	NA	NA	NA	NA	NA
2016	inventory_date	Silver maple	Acer saccharinum	Milwaukee	Wisconsin	-87.89568231	43.08354559	green_space	3614 North Humboldt Boulevard	NA	83.82	NA	NA	naturally_occurring	NA	more than 76.2 cm	Milwaukee	NA	NA	NA	NA	NA	NA	NA	NA	NA	NA
2016	inventory_date	Bur oak	Quercus macrocarpa	Milwaukee	Wisconsin	-87.90890828	43.1011229	green_space	Oak Leaf Trail	NA	78.74	NA	NA	naturally_occurring	NA	more than 76.2 cm	Milwaukee	NA	NA	NA	NA	NA	NA	NA	NA	NA	NA
2016	inventory_date	Common hackberry	Celtis occidentalis	Brown Deer	Wisconsin	-87.95538828	43.15279532	NA	Oak Leaf Trail	NA	48.26	NA	NA	naturally_occurring	NA	45.72 to 60.96 cm	Milwaukee	NA	NA	NA	NA	NA	NA	NA	NA	NA	NA
2016	inventory_date	Norway maple	Acer platanoides	Milwaukee	Wisconsin	-88.02912891	42.95016404	green_space	NA	NA	25.4	NA	NA	introduced	NA	15.24 to 30.48 cm	Milwaukee	NA	NA	NA	NA	NA	NA	NA	NA	NA	NA
2016	inventory_date	Shagbark hickory	Carya ovata	Milwaukee	Wisconsin	-87.91288465	42.97768635	green_space	3650-3700 South 2Nd Street	NA	53.34	NA	NA	naturally_occurring	NA	45.72 to 60.96 cm	Milwaukee	NA	NA	NA	NA	NA	NA	NA	NA	NA	NA
2016	inventory_date	Norway maple	Acer platanoides	Milwaukee	Wisconsin	-87.89120167	42.97877152	green_space	1511-1513 East Warnimont Avenue	NA	55.88	NA	NA	introduced	NA	45.72 to 60.96 cm	Milwaukee	NA	NA	NA	NA	NA	NA	NA	NA	NA	NA
2016	inventory_date	Green ash	Fraxinus pennsylvanica	Milwaukee	Wisconsin	-87.96457618	43.0544293	green_space	1859-1903 North 40th Street	NA	38.1	NA	NA	naturally_occurring	NA	30.48 to 45.72 cm	Milwaukee	NA	NA	NA	NA	NA	NA	NA	NA	NA	NA
2016	inventory_date	Green ash	Fraxinus pennsylvanica	Milwaukee	Wisconsin	-87.87008733	43.06671275	green_space	Oak Leaf Trail	NA	40.64	NA	NA	naturally_occurring	NA	30.48 to 45.72 cm	Milwaukee	NA	NA	NA	NA	NA	NA	NA	NA	NA	NA
2016	inventory_date	Common hackberry	Celtis occidentalis	Wauwatosa	Wisconsin	-88.05365503	43.03174313	green_space	11201-11299 West Park Hill Avenue	NA	22.86	NA	NA	naturally_occurring	NA	15.24 to 30.48 cm	Milwaukee	NA	NA	NA	NA	NA	NA	NA	NA	NA	NA
2016	inventory_date	Norway maple	Acer platanoides	Cudahy	Wisconsin	-87.84938872	42.95800077	green_space	4746-4798 South Lake Drive	NA	71.12	NA	NA	introduced	NA	60.96 to 76.2 cm	Milwaukee	NA	NA	NA	NA	NA	NA	NA	NA	NA	NA
2016	inventory_date	Norway maple	Acer platanoides	South Milwaukee	Wisconsin	-87.85026848	42.92009173	green_space	1000 Lake Drive	NA	99.06	NA	NA	introduced	NA	more than 76.2 cm	Milwaukee	NA	NA	NA	NA	NA	NA	NA	NA	NA	NA
2016	inventory_date	Sugar maple	Acer saccharum	Brown Deer	Wisconsin	-87.95498326	43.15299491	NA	Oak Leaf Trail	NA	55.88	NA	NA	naturally_occurring	NA	45.72 to 60.96 cm	Milwaukee	NA	NA	NA	NA	NA	NA	NA	NA	NA	NA
2017	inventory_date	White ash	Fraxinus americana	Milwaukee	Wisconsin	-87.97688525	43.0413509	green_space	Oak Leaf Trail	NA	50.8	NA	NA	naturally_occurring	NA	45.72 to 60.96 cm	Milwaukee	NA	NA	NA	NA	NA	NA	NA	NA	NA	NA
2017	inventory_date	Green ash	Fraxinus pennsylvanica	Milwaukee	Wisconsin	-87.92049944	43.00525323	green_space	2105-2185 South 7th Street	NA	33.02	NA	NA	naturally_occurring	NA	30.48 to 45.72 cm	Milwaukee	NA	NA	NA	NA	NA	NA	NA	NA	NA	NA
2017	inventory_date	Green ash	Fraxinus pennsylvanica	Milwaukee	Wisconsin	-87.92040288	43.0054533	green_space	2105-2185 South 7th Street	NA	66.04	NA	NA	naturally_occurring	NA	60.96 to 76.2 cm	Milwaukee	NA	NA	NA	NA	NA	NA	NA	NA	NA	NA
2016	inventory_date	Chestnut horse	Aesculus hippocastanum	Milwaukee	Wisconsin	-87.96980917	43.05260264	green_space	4100-4542 West Washington Boulevard	NA	7.62	NA	NA	introduced	NA	0 to 15.24 cm	Milwaukee	NA	NA	NA	NA	NA	NA	NA	NA	NA	NA
2016	inventory_date	Common hackberry	Celtis occidentalis	Milwaukee	Wisconsin	-87.95100421	43.16142891	green_space	NA	NA	40.64	NA	NA	naturally_occurring	NA	30.48 to 45.72 cm	Milwaukee	NA	NA	NA	NA	NA	NA	NA	NA	NA	NA
2016	inventory_date	Black walnut	Juglans nigra	Glendale	Wisconsin	-87.94619501	43.15836693	green_space	7663-7799 North Range Line Road	NA	40.64	NA	NA	naturally_occurring	NA	30.48 to 45.72 cm	Milwaukee	NA	NA	NA	NA	NA	NA	NA	NA	NA	NA
2016	inventory_date	Black walnut	Juglans nigra	Milwaukee	Wisconsin	-87.96487257	43.04922602	green_space	West Galena Street	NA	40.64	NA	NA	naturally_occurring	NA	30.48 to 45.72 cm	Milwaukee	NA	NA	NA	NA	NA	NA	NA	NA	NA	NA
2016	inventory_date	Littleleaf linden	Tilia cordata	Milwaukee	Wisconsin	-87.9123871	42.97765201	green_space	3700 South 2Nd Street	NA	38.1	NA	NA	introduced	NA	30.48 to 45.72 cm	Milwaukee	NA	NA	NA	NA	NA	NA	NA	NA	NA	NA
2016	inventory_date	American (basswood) linden	Tilia americana	Wauwatosa	Wisconsin	-88.05378512	43.031899	green_space	11201-11299 West Park Hill Avenue	NA	27.94	NA	NA	naturally_occurring	NA	15.24 to 30.48 cm	Milwaukee	NA	NA	NA	NA	NA	NA	NA	NA	NA	NA
2016	inventory_date	Honeylocust	Gleditsia triacanthos	Milwaukee	Wisconsin	-87.88105622	43.0543754	green_space	Oak Leaf Trail	NA	17.78	NA	NA	naturally_occurring	NA	15.24 to 30.48 cm	Milwaukee	NA	NA	NA	NA	NA	NA	NA	NA	NA	NA
2016	inventory_date	Common hackberry	Celtis occidentalis	West Allis	Wisconsin	-88.01214784	42.99903307	green_space	7891-7927 West Arthur Avenue	NA	50.8	NA	NA	naturally_occurring	NA	45.72 to 60.96 cm	Milwaukee	NA	NA	NA	NA	NA	NA	NA	NA	NA	NA
2016	inventory_date	Tilia	Tilia	Glendale	Wisconsin	-87.9222925	43.10328299	green_space	842-942 West Hampton Avenue	NA	33.02	NA	NA	no_info	NA	30.48 to 45.72 cm	Milwaukee	NA	NA	NA	NA	NA	NA	NA	NA	NA	NA
2016	inventory_date	Black walnut	Juglans nigra	Shorewood	Wisconsin	-87.89826393	43.0905162	green_space	Oak Leaf Trail	NA	68.58	NA	NA	naturally_occurring	NA	60.96 to 76.2 cm	Milwaukee	NA	NA	NA	NA	NA	NA	NA	NA	NA	NA
2016	inventory_date	Elm	Ulmus	Milwaukee	Wisconsin	-87.96149299	42.97373502	green_space	3858 South 38th Street	NA	5.08	NA	NA	no_info	NA	0 to 15.24 cm	Milwaukee	NA	NA	NA	NA	NA	NA	NA	NA	NA	NA
2016	inventory_date	Sugar maple	Acer saccharum	Wauwatosa	Wisconsin	-88.01218405	43.03720422	green_space	610 North Honey Creek Parkway	NA	55.88	NA	NA	naturally_occurring	NA	45.72 to 60.96 cm	Milwaukee	NA	NA	NA	NA	NA	NA	NA	NA	NA	NA
2017	inventory_date	Littleleaf linden	Tilia cordata	Milwaukee	Wisconsin	-87.97688443	43.04109885	NA	Oak Leaf Trail	NA	73.66	NA	NA	introduced	NA	60.96 to 76.2 cm	Milwaukee	NA	NA	NA	NA	NA	NA	NA	NA	NA	NA
2016	inventory_date	Common hackberry	Celtis occidentalis	Milwaukee	Wisconsin	-87.88313091	43.05518974	green_space	1900 North Terrace Avenue	NA	38.1	NA	NA	naturally_occurring	NA	30.48 to 45.72 cm	Milwaukee	NA	NA	NA	NA	NA	NA	NA	NA	NA	NA
2016	inventory_date	Common hackberry	Celtis occidentalis	Milwaukee	Wisconsin	-87.89450213	43.04363614	green_space	Oak Leaf Trail	NA	45.72	NA	NA	naturally_occurring	NA	30.48 to 45.72 cm	Milwaukee	NA	NA	NA	NA	NA	NA	NA	NA	NA	NA
2016	inventory_date	Arborvitae	Thuja occidentalis	Milwaukee	Wisconsin	-87.86902517	43.0743485	green_space	3233 Oak Leaf Trail	NA	20.32	NA	NA	naturally_occurring	NA	15.24 to 30.48 cm	Milwaukee	NA	NA	NA	NA	NA	NA	NA	NA	NA	NA
2016	inventory_date	Norway spruce	Picea abies	Milwaukee	Wisconsin	-87.86833853	43.07433086	green_space	3233 Oak Leaf Trail	NA	48.26	NA	NA	introduced	NA	45.72 to 60.96 cm	Milwaukee	NA	NA	NA	NA	NA	NA	NA	NA	NA	NA
2016	inventory_date	Crabapple	Malus tschonoskii	Milwaukee	Wisconsin	-87.86896348	43.07435633	green_space	3233 Oak Leaf Trail	NA	20.32	NA	NA	introduced	NA	15.24 to 30.48 cm	Milwaukee	NA	NA	NA	NA	NA	NA	NA	NA	NA	NA
2016	inventory_date	Black walnut	Juglans nigra	Milwaukee	Wisconsin	-87.97786385	43.03524863	green_space	5099 West Sunnyside Drive	NA	12.7	NA	NA	naturally_occurring	NA	0 to 15.24 cm	Milwaukee	NA	NA	NA	NA	NA	NA	NA	NA	NA	NA
2016	inventory_date	Crabapple	Malus tschonoskii	Milwaukee	Wisconsin	-87.97765195	43.03595638	green_space	507 North 51St Street	NA	7.62	NA	NA	introduced	NA	0 to 15.24 cm	Milwaukee	NA	NA	NA	NA	NA	NA	NA	NA	NA	NA
2016	inventory_date	Honeylocust	Gleditsia triacanthos	Milwaukee	Wisconsin	-87.9237932	43.05672823	green_space	906-928 West Brown Street	NA	40.64	NA	NA	naturally_occurring	NA	30.48 to 45.72 cm	Milwaukee	NA	NA	NA	NA	NA	NA	NA	NA	NA	NA
2016	inventory_date	Honeylocust	Gleditsia triacanthos	Milwaukee	Wisconsin	-87.93414116	42.99444651	green_space	2701 South 16th Street	NA	48.26	NA	NA	naturally_occurring	NA	45.72 to 60.96 cm	Milwaukee	NA	NA	NA	NA	NA	NA	NA	NA	NA	NA
2016	inventory_date	Mulberry	Morus	Milwaukee	Wisconsin	-87.93497801	42.99679476	green_space	1819 West Windlake Avenue	NA	45.72	NA	NA	no_info	NA	30.48 to 45.72 cm	Milwaukee	NA	NA	NA	NA	NA	NA	NA	NA	NA	NA
2016	inventory_date	Red oak	Quercus rubra	South Milwaukee	Wisconsin	-87.84517229	42.92133506	green_space	Oak Leaf Trail	NA	55.88	NA	NA	naturally_occurring	NA	45.72 to 60.96 cm	Milwaukee	NA	NA	NA	NA	NA	NA	NA	NA	NA	NA
2016	inventory_date	Red oak	Quercus rubra	South Milwaukee	Wisconsin	-87.84580529	42.92088133	green_space	Oak Leaf Trail	NA	66.04	NA	NA	naturally_occurring	NA	60.96 to 76.2 cm	Milwaukee	NA	NA	NA	NA	NA	NA	NA	NA	NA	NA
2016	inventory_date	Arborvitae	Thuja occidentalis	Fox Point	Wisconsin	-87.8848663	43.16914283	green_space	1870 East Fox Lane	NA	12.7	NA	NA	naturally_occurring	NA	0 to 15.24 cm	Milwaukee	NA	NA	NA	NA	NA	NA	NA	NA	NA	NA
2016	inventory_date	Littleleaf linden	Tilia cordata	Milwaukee	Wisconsin	-87.89872795	43.04004779	green_space	Oak Leaf Trail	NA	38.1	NA	NA	introduced	NA	30.48 to 45.72 cm	Milwaukee	NA	NA	NA	NA	NA	NA	NA	NA	NA	NA
2017	inventory_date	Red oak	Quercus rubra	Milwaukee	Wisconsin	-88.00989613	43.08590415	NA	3701-3799 North 78th Street	NA	43.18	NA	NA	naturally_occurring	NA	30.48 to 45.72 cm	Milwaukee	NA	NA	NA	NA	NA	NA	NA	NA	NA	NA
2016	inventory_date	Silver maple	Acer saccharinum	Milwaukee	Wisconsin	-87.96496645	43.07206493	green_space	2901-2999 North 41St Street	NA	129.54	NA	NA	naturally_occurring	NA	more than 76.2 cm	Milwaukee	NA	NA	NA	NA	NA	NA	NA	NA	NA	NA
2016	inventory_date	American (basswood) linden	Tilia americana	West Allis	Wisconsin	-88.064408	43.0039861	green_space	Park Drive	NA	7.62	NA	NA	naturally_occurring	NA	0 to 15.24 cm	Milwaukee	NA	NA	NA	NA	NA	NA	NA	NA	NA	NA
2016	inventory_date	Hawthorn	Crataegus	Milwaukee	Wisconsin	-87.87187368	43.07073354	green_space	Oak Leaf Trail	NA	20.32	NA	NA	no_info	NA	15.24 to 30.48 cm	Milwaukee	NA	NA	NA	NA	NA	NA	NA	NA	NA	NA
2016	inventory_date	Honeylocust	Gleditsia triacanthos	Milwaukee	Wisconsin	-87.93210804	43.08441831	green_space	1702 West Nash Street	NA	66.04	NA	NA	naturally_occurring	NA	60.96 to 76.2 cm	Milwaukee	NA	NA	NA	NA	NA	NA	NA	NA	NA	NA
2017	inventory_date	Hawthorn	Crataegus	West Allis	Wisconsin	-88.06448445	42.99873392	NA	2510 South Root River Parkway	NA	50.8	NA	NA	no_info	NA	45.72 to 60.96 cm	Milwaukee	NA	NA	NA	NA	NA	NA	NA	NA	NA	NA
2016	inventory_date	American (basswood) linden	Tilia americana	Oak Creek	Wisconsin	-87.93596908	43.05646659	green_space	1832-1898 West Brown Street	NA	50.8	NA	NA	naturally_occurring	NA	45.72 to 60.96 cm	Milwaukee	NA	NA	NA	NA	NA	NA	NA	NA	NA	NA
2016	inventory_date	Pine	Pinus	Brown Deer	Wisconsin	-87.95468152	43.15217796	NA	Oak Leaf Trail	NA	0	NA	NA	no_info	NA	NA	Milwaukee	NA	NA	NA	NA	NA	NA	NA	NA	NA	NA
2017	inventory_date	White ash	Fraxinus americana	Milwaukee	Wisconsin	-87.87181199	43.07264979	NA	Oak Leaf Trail	NA	48.26	NA	NA	naturally_occurring	NA	45.72 to 60.96 cm	Milwaukee	NA	NA	NA	NA	NA	NA	NA	NA	NA	NA
2016	inventory_date	Spruce	Picea	West Allis	Wisconsin	-88.06459844	43.00818556	green_space	Park Srv Road	NA	27.94	NA	NA	no_info	NA	15.24 to 30.48 cm	Milwaukee	NA	NA	NA	NA	NA	NA	NA	NA	NA	NA
2017	inventory_date	American (basswood) linden	Tilia americana	Milwaukee	Wisconsin	-87.87150085	43.07270073	NA	Oak Leaf Trail	NA	73.66	NA	NA	naturally_occurring	NA	60.96 to 76.2 cm	Milwaukee	NA	NA	NA	NA	NA	NA	NA	NA	NA	NA
2016	inventory_date	Littleleaf linden	Tilia cordata	Greenfield	Wisconsin	-87.95642227	42.95707031	green_space	3200 West Barnard Avenue	NA	20.32	NA	NA	introduced	NA	15.24 to 30.48 cm	Milwaukee	NA	NA	NA	NA	NA	NA	NA	NA	NA	NA
2016	inventory_date	Common hackberry	Celtis occidentalis	West Allis	Wisconsin	-88.00273865	42.99019313	green_space	2945-2999 South 72Nd Street	NA	2.54	NA	NA	naturally_occurring	NA	0 to 15.24 cm	Milwaukee	NA	NA	NA	NA	NA	NA	NA	NA	NA	NA
2017	inventory_date	Norway maple	Acer platanoides	Milwaukee	Wisconsin	-87.97328062	43.03651953	NA	481 North Story Parkway	NA	50.8	NA	NA	introduced	NA	45.72 to 60.96 cm	Milwaukee	NA	NA	NA	NA	NA	NA	NA	NA	NA	NA
2017	inventory_date	Ash	Fraxinus	Milwaukee	Wisconsin	-87.87090003	43.07461496	green_space	3122 East Kenwood Boulevard	NA	35.56	NA	NA	no_info	NA	30.48 to 45.72 cm	Milwaukee	NA	NA	NA	NA	NA	NA	NA	NA	NA	NA
2016	inventory_date	Honeylocust	Gleditsia triacanthos	Milwaukee	Wisconsin	-87.92426392	43.05560229	green_space	North-South Freeway	NA	45.72	NA	NA	naturally_occurring	NA	30.48 to 45.72 cm	Milwaukee	NA	NA	NA	NA	NA	NA	NA	NA	NA	NA
2016	inventory_date	Green ash	Fraxinus pennsylvanica	Brown Deer	Wisconsin	-87.95660064	43.15414351	NA	Oak Leaf Trail	NA	48.26	NA	NA	naturally_occurring	NA	45.72 to 60.96 cm	Milwaukee	NA	NA	NA	NA	NA	NA	NA	NA	NA	NA
2016	inventory_date	American (basswood) linden	Tilia americana	Glendale	Wisconsin	-87.92909592	43.1374162	green_space	Oak Leaf Trail	NA	45.72	NA	NA	naturally_occurring	NA	30.48 to 45.72 cm	Milwaukee	NA	NA	NA	NA	NA	NA	NA	NA	NA	NA
2017	inventory_date	Honeylocust	Gleditsia triacanthos	Milwaukee	Wisconsin	-88.0214252	43.08009383	NA	8730 West Concordia Avenue	NA	68.58	NA	NA	naturally_occurring	NA	60.96 to 76.2 cm	Milwaukee	NA	NA	NA	NA	NA	NA	NA	NA	NA	NA
2016	inventory_date	Bur oak	Quercus macrocarpa	Milwaukee	Wisconsin	-87.96499193	43.07504207	green_space	4101-4165 West Burleigh Street	NA	33.02	NA	NA	naturally_occurring	NA	30.48 to 45.72 cm	Milwaukee	NA	NA	NA	NA	NA	NA	NA	NA	NA	NA
2016	inventory_date	Sugar maple	Acer saccharum	Milwaukee	Wisconsin	-87.96682119	43.07370194	green_space	3000-3070 North Sherman Boulevard	NA	45.72	NA	NA	naturally_occurring	NA	30.48 to 45.72 cm	Milwaukee	NA	NA	NA	NA	NA	NA	NA	NA	NA	NA
2016	inventory_date	Honeylocust	Gleditsia triacanthos	Milwaukee	Wisconsin	-87.88913369	43.04940194	green_space	East Lagoon Drive	NA	43.18	NA	NA	naturally_occurring	NA	30.48 to 45.72 cm	Milwaukee	NA	NA	NA	NA	NA	NA	NA	NA	NA	NA
2016	inventory_date	Bur oak	Quercus macrocarpa	Milwaukee	Wisconsin	-88.04221541	43.09012249	green_space	10301-10399 West Grantosa Drive	NA	7.62	NA	NA	naturally_occurring	NA	0 to 15.24 cm	Milwaukee	NA	NA	NA	NA	NA	NA	NA	NA	NA	NA
2016	inventory_date	Common hackberry	Celtis occidentalis	Milwaukee	Wisconsin	-87.96592265	42.99475647	green_space	3735-4299 West Kinnickinnic River Parkway	NA	38.1	NA	NA	naturally_occurring	NA	30.48 to 45.72 cm	Milwaukee	NA	NA	NA	NA	NA	NA	NA	NA	NA	NA
2016	inventory_date	Shagbark hickory	Carya ovata	Milwaukee	Wisconsin	-87.89239315	43.06831041	green_space	Oak Leaf Trail	NA	50.8	NA	NA	naturally_occurring	NA	45.72 to 60.96 cm	Milwaukee	NA	NA	NA	NA	NA	NA	NA	NA	NA	NA
2016	inventory_date	Honeylocust	Gleditsia triacanthos	Milwaukee	Wisconsin	-88.00257772	42.97707213	green_space	3725 South 71St Street	NA	66.04	NA	NA	naturally_occurring	NA	60.96 to 76.2 cm	Milwaukee	NA	NA	NA	NA	NA	NA	NA	NA	NA	NA
2016	inventory_date	Honeylocust	Gleditsia triacanthos	Cudahy	Wisconsin	-87.84709007	42.95700946	green_space	Oak Leaf Trail	NA	68.58	NA	NA	naturally_occurring	NA	60.96 to 76.2 cm	Milwaukee	NA	NA	NA	NA	NA	NA	NA	NA	NA	NA
2016	inventory_date	Hawthorn	Crataegus	Cudahy	Wisconsin	-87.84676552	42.95700946	green_space	Oak Leaf Trail	NA	53.34	NA	NA	no_info	NA	45.72 to 60.96 cm	Milwaukee	NA	NA	NA	NA	NA	NA	NA	NA	NA	NA
2016	inventory_date	Red oak	Quercus rubra	Milwaukee	Wisconsin	-88.01668882	43.02932562	green_space	8200-8398 West Honey Creek Parkway	NA	38.1	NA	NA	naturally_occurring	NA	30.48 to 45.72 cm	Milwaukee	NA	NA	NA	NA	NA	NA	NA	NA	NA	NA
2016	inventory_date	Honeylocust	Gleditsia triacanthos	West Allis	Wisconsin	-88.01647156	42.99591393	green_space	8100-8256 West Cleveland Avenue	NA	63.5	NA	NA	naturally_occurring	NA	60.96 to 76.2 cm	Milwaukee	NA	NA	NA	NA	NA	NA	NA	NA	NA	NA
2017	inventory_date	Red oak	Quercus rubra	South Milwaukee	Wisconsin	-87.87371635	42.90771804	NA	1525 Marquette Avenue	NA	53.34	NA	NA	naturally_occurring	NA	45.72 to 60.96 cm	Milwaukee	NA	NA	NA	NA	NA	NA	NA	NA	NA	NA
2017	inventory_date	Austrian pine	Pinus nigra	Milwaukee	Wisconsin	-87.89168581	43.04524352	green_space	Oak Leaf Trail	NA	27.94	NA	NA	introduced	NA	15.24 to 30.48 cm	Milwaukee	NA	NA	NA	NA	NA	NA	NA	NA	NA	NA
2017	inventory_date	Austrian pine	Pinus nigra	Milwaukee	Wisconsin	-87.89170191	43.04539641	green_space	Oak Leaf Trail	NA	35.56	NA	NA	introduced	NA	30.48 to 45.72 cm	Milwaukee	NA	NA	NA	NA	NA	NA	NA	NA	NA	NA
2017	inventory_date	Austrian pine	Pinus nigra	Milwaukee	Wisconsin	-87.89175957	43.0454268	green_space	Oak Leaf Trail	NA	43.18	NA	NA	introduced	NA	30.48 to 45.72 cm	Milwaukee	NA	NA	NA	NA	NA	NA	NA	NA	NA	NA
2016	inventory_date	Crabapple	Malus tschonoskii	Oak Creek	Wisconsin	-87.94199064	42.92204509	green_space	6765 South 20th Street	NA	12.7	NA	NA	introduced	NA	0 to 15.24 cm	Milwaukee	NA	NA	NA	NA	NA	NA	NA	NA	NA	NA
2016	inventory_date	Honeylocust	Gleditsia triacanthos	Hales Corners	Wisconsin	-88.03688318	42.93235297	green_space	Whitnall Park Drive	NA	10.16	NA	NA	naturally_occurring	NA	0 to 15.24 cm	Milwaukee	NA	NA	NA	NA	NA	NA	NA	NA	NA	NA
2016	inventory_date	Elm	Ulmus	Milwaukee	Wisconsin	-87.98321217	42.98429717	green_space	3301-3331 South 55th Street	NA	40.64	NA	NA	no_info	NA	30.48 to 45.72 cm	Milwaukee	NA	NA	NA	NA	NA	NA	NA	NA	NA	NA
2016	inventory_date	Swamp white oak	Quercus bicolor	Greenfield	Wisconsin	-87.92332381	42.95078638	green_space	5206 South 9th Street	NA	88.9	NA	NA	naturally_occurring	NA	more than 76.2 cm	Milwaukee	NA	NA	NA	NA	NA	NA	NA	NA	NA	NA
2016	inventory_date	White oak	Quercus alba	Greenfield	Wisconsin	-87.92154014	42.95096896	green_space	5151 South 6th Street	NA	43.18	NA	NA	naturally_occurring	NA	30.48 to 45.72 cm	Milwaukee	NA	NA	NA	NA	NA	NA	NA	NA	NA	NA
2017	inventory_date	Green ash	Fraxinus pennsylvanica	Milwaukee	Wisconsin	-87.96534866	42.99757749	green_space	3734-4298 West Kinnickinnic River Parkway	NA	43.18	NA	NA	naturally_occurring	NA	30.48 to 45.72 cm	Milwaukee	NA	NA	NA	NA	NA	NA	NA	NA	NA	NA
2017	inventory_date	Norway maple	Acer platanoides	Milwaukee	Wisconsin	-87.971102	43.05294368	NA	Wisconsin 175	NA	48.26	NA	NA	introduced	NA	45.72 to 60.96 cm	Milwaukee	NA	NA	NA	NA	NA	NA	NA	NA	NA	NA
2016	inventory_date	Honeylocust	Gleditsia triacanthos	Wauwatosa	Wisconsin	-88.03283036	43.04605798	built_environment	9480 West Watertown Plank Road	NA	20.32	NA	NA	naturally_occurring	NA	15.24 to 30.48 cm	Milwaukee	NA	NA	NA	NA	NA	NA	NA	NA	NA	NA
2016	inventory_date	Honeylocust	Gleditsia triacanthos	Greenfield	Wisconsin	-87.96143532	42.97274886	green_space	South 38th Street	NA	48.26	NA	NA	naturally_occurring	NA	45.72 to 60.96 cm	Milwaukee	NA	NA	NA	NA	NA	NA	NA	NA	NA	NA
2016	inventory_date	Norway maple	Acer platanoides	Wauwatosa	Wisconsin	-87.92791307	43.12900336	green_space	6153 North Milwaukee River Parkway	NA	35.56	NA	NA	introduced	NA	30.48 to 45.72 cm	Milwaukee	NA	NA	NA	NA	NA	NA	NA	NA	NA	NA
2016	inventory_date	Red pine	Pinus resinosa	Greenfield	Wisconsin	-87.95551836	42.95705657	green_space	3200 West Barnard Avenue	NA	25.4	NA	NA	naturally_occurring	NA	15.24 to 30.48 cm	Milwaukee	NA	NA	NA	NA	NA	NA	NA	NA	NA	NA
2016	inventory_date	Crabapple	Malus tschonoskii	Brown Deer	Wisconsin	-87.95559078	43.15590355	green_space	Oak Leaf Trail	NA	15.24	NA	NA	introduced	NA	0 to 15.24 cm	Milwaukee	NA	NA	NA	NA	NA	NA	NA	NA	NA	NA
2016	inventory_date	Sugar maple	Acer saccharum	Milwaukee	Wisconsin	-87.94965774	43.15954674	green_space	7835 North Green Bay Avenue	NA	58.42	NA	NA	naturally_occurring	NA	45.72 to 60.96 cm	Milwaukee	NA	NA	NA	NA	NA	NA	NA	NA	NA	NA
2016	inventory_date	Littleleaf linden	Tilia cordata	Greenfield	Wisconsin	-87.92334259	42.95080994	green_space	5206 South 9th Street	NA	35.56	NA	NA	introduced	NA	30.48 to 45.72 cm	Milwaukee	NA	NA	NA	NA	NA	NA	NA	NA	NA	NA
2016	inventory_date	Honeylocust	Gleditsia triacanthos	Milwaukee	Wisconsin	-87.92181104	43.05621867	green_space	1967-1999 North 8th Street	NA	58.42	NA	NA	naturally_occurring	NA	45.72 to 60.96 cm	Milwaukee	NA	NA	NA	NA	NA	NA	NA	NA	NA	NA
2016	inventory_date	Sugar maple	Acer saccharum	Milwaukee	Wisconsin	-87.87767664	43.06314536	green_space	2445 North Lake Drive	NA	5.08	NA	NA	naturally_occurring	NA	0 to 15.24 cm	Milwaukee	NA	NA	NA	NA	NA	NA	NA	NA	NA	NA
2016	inventory_date	American elm	Ulmus americana	Greendale	Wisconsin	-88.02676044	42.95109642	green_space	North Root River Parkway	NA	101.6	NA	NA	naturally_occurring	NA	more than 76.2 cm	Milwaukee	NA	NA	NA	NA	NA	NA	NA	NA	NA	NA
2017	inventory_date	Common hackberry	Celtis occidentalis	West Allis	Wisconsin	-88.05645257	42.99013624	NA	2982 South Root River Parkway	NA	48.26	NA	NA	naturally_occurring	NA	45.72 to 60.96 cm	Milwaukee	NA	NA	NA	NA	NA	NA	NA	NA	NA	NA
2017	inventory_date	Common hackberry	Celtis occidentalis	West Allis	Wisconsin	-88.06418672	42.99875255	NA	2510 South Root River Parkway	NA	25.4	NA	NA	naturally_occurring	NA	15.24 to 30.48 cm	Milwaukee	NA	NA	NA	NA	NA	NA	NA	NA	NA	NA
2016	inventory_date	Common hackberry	Celtis occidentalis	West Allis	Wisconsin	-88.00986528	42.9920707	green_space	7660 West Honey Creek Parkway	NA	48.26	NA	NA	naturally_occurring	NA	45.72 to 60.96 cm	Milwaukee	NA	NA	NA	NA	NA	NA	NA	NA	NA	NA
2017	inventory_date	Norway maple	Acer platanoides	Milwaukee	Wisconsin	-87.97653347	42.99857012	green_space	5053 West Jackson Park Drive	NA	22.86	NA	NA	introduced	NA	15.24 to 30.48 cm	Milwaukee	NA	NA	NA	NA	NA	NA	NA	NA	NA	NA
2017	inventory_date	Common hackberry	Celtis occidentalis	West Allis	Wisconsin	-88.06334451	42.99672904	NA	2621 South Root River Parkway	NA	30.48	NA	NA	naturally_occurring	NA	15.24 to 30.48 cm	Milwaukee	NA	NA	NA	NA	NA	NA	NA	NA	NA	NA
2017	inventory_date	Common hackberry	Celtis occidentalis	West Allis	Wisconsin	-88.06311317	42.9968443	NA	2621 South Root River Parkway	NA	38.1	NA	NA	naturally_occurring	NA	30.48 to 45.72 cm	Milwaukee	NA	NA	NA	NA	NA	NA	NA	NA	NA	NA
2017	inventory_date	Sugar maple	Acer saccharum	Milwaukee	Wisconsin	-87.97787715	43.03268342	NA	215 North 50th Street	NA	50.8	NA	NA	naturally_occurring	NA	45.72 to 60.96 cm	Milwaukee	NA	NA	NA	NA	NA	NA	NA	NA	NA	NA
2017	inventory_date	Silver maple	Acer saccharinum	Milwaukee	Wisconsin	-88.02168846	42.9874012	NA	8711 West Oklahoma Avenue	NA	30.48	NA	NA	naturally_occurring	NA	15.24 to 30.48 cm	Milwaukee	NA	NA	NA	NA	NA	NA	NA	NA	NA	NA
2016	inventory_date	Common hackberry	Celtis occidentalis	Milwaukee	Wisconsin	-87.88387388	43.05162461	green_space	2000 North Lincoln Memorial Drive	NA	55.88	NA	NA	naturally_occurring	NA	45.72 to 60.96 cm	Milwaukee	NA	NA	NA	NA	NA	NA	NA	NA	NA	NA
2016	inventory_date	Honeylocust	Gleditsia triacanthos	Milwaukee	Wisconsin	-87.88344204	43.05165793	green_space	2000 North Lincoln Memorial Drive	NA	40.64	NA	NA	naturally_occurring	NA	30.48 to 45.72 cm	Milwaukee	NA	NA	NA	NA	NA	NA	NA	NA	NA	NA
2016	inventory_date	Hawthorn	Crataegus	Brown Deer	Wisconsin	-87.98993111	43.18541458	green_space	6487 West Pierner Place	NA	30.48	NA	NA	no_info	NA	15.24 to 30.48 cm	Milwaukee	NA	NA	NA	NA	NA	NA	NA	NA	NA	NA
2016	inventory_date	Honeylocust	Gleditsia triacanthos	Brown Deer	Wisconsin	-87.9901135	43.18559059	green_space	6487 West Pierner Place	NA	40.64	NA	NA	naturally_occurring	NA	30.48 to 45.72 cm	Milwaukee	NA	NA	NA	NA	NA	NA	NA	NA	NA	NA
2016	inventory_date	Hawthorn	Crataegus	Brown Deer	Wisconsin	-87.98988819	43.18545956	green_space	6487 West Pierner Place	NA	30.48	NA	NA	no_info	NA	15.24 to 30.48 cm	Milwaukee	NA	NA	NA	NA	NA	NA	NA	NA	NA	NA
2016	inventory_date	Hawthorn	Crataegus	Brown Deer	Wisconsin	-87.99001023	43.18544684	green_space	6487 West Pierner Place	NA	30.48	NA	NA	no_info	NA	15.24 to 30.48 cm	Milwaukee	NA	NA	NA	NA	NA	NA	NA	NA	NA	NA
2016	inventory_date	Red pine	Pinus resinosa	Brown Deer	Wisconsin	-87.98989221	43.18557592	green_space	6487 West Pierner Place	NA	38.1	NA	NA	naturally_occurring	NA	30.48 to 45.72 cm	Milwaukee	NA	NA	NA	NA	NA	NA	NA	NA	NA	NA
2016	inventory_date	Common hackberry	Celtis occidentalis	Brown Deer	Wisconsin	-87.98996061	43.18532266	green_space	6487 West Pierner Place	NA	38.1	NA	NA	naturally_occurring	NA	30.48 to 45.72 cm	Milwaukee	NA	NA	NA	NA	NA	NA	NA	NA	NA	NA
2016	inventory_date	Red pine	Pinus resinosa	Brown Deer	Wisconsin	-87.99003974	43.18555636	green_space	6487 West Pierner Place	NA	27.94	NA	NA	naturally_occurring	NA	15.24 to 30.48 cm	Milwaukee	NA	NA	NA	NA	NA	NA	NA	NA	NA	NA
2016	inventory_date	Red pine	Pinus resinosa	Brown Deer	Wisconsin	-87.98998207	43.18561015	green_space	6487 West Pierner Place	NA	38.1	NA	NA	naturally_occurring	NA	30.48 to 45.72 cm	Milwaukee	NA	NA	NA	NA	NA	NA	NA	NA	NA	NA
2017	inventory_date	Honeylocust	Gleditsia triacanthos	Milwaukee	Wisconsin	-87.93987124	43.11213292	NA	Oak Leaf Trail	NA	71.12	NA	NA	naturally_occurring	NA	60.96 to 76.2 cm	Milwaukee	NA	NA	NA	NA	NA	NA	NA	NA	NA	NA
2017	inventory_date	Norway maple	Acer platanoides	Milwaukee	Wisconsin	-87.97115564	43.05281432	NA	4632-4646 West Washington Boulevard	NA	53.34	NA	NA	introduced	NA	45.72 to 60.96 cm	Milwaukee	NA	NA	NA	NA	NA	NA	NA	NA	NA	NA
2017	inventory_date	Honeylocust	Gleditsia triacanthos	Milwaukee	Wisconsin	-87.96909235	43.05380066	NA	4599 West Lloyd Street	NA	58.42	NA	NA	naturally_occurring	NA	45.72 to 60.96 cm	Milwaukee	NA	NA	NA	NA	NA	NA	NA	NA	NA	NA
2016	inventory_date	White spruce	Picea glauca	Glendale	Wisconsin	-87.93019831	43.13448808	green_space	6301-6599 North Milwaukee River Parkway	NA	22.86	NA	NA	naturally_occurring	NA	15.24 to 30.48 cm	Milwaukee	NA	NA	NA	NA	NA	NA	NA	NA	NA	NA
2016	inventory_date	Norway spruce	Picea abies	Glendale	Wisconsin	-87.9301849	43.13455659	green_space	6301-6599 North Milwaukee River Parkway	NA	38.1	NA	NA	introduced	NA	30.48 to 45.72 cm	Milwaukee	NA	NA	NA	NA	NA	NA	NA	NA	NA	NA
2016	inventory_date	Norway spruce	Picea abies	Glendale	Wisconsin	-87.93032974	43.13417686	green_space	6301-6599 North Milwaukee River Parkway	NA	25.4	NA	NA	introduced	NA	15.24 to 30.48 cm	Milwaukee	NA	NA	NA	NA	NA	NA	NA	NA	NA	NA
2016	inventory_date	American (basswood) linden	Tilia americana	Milwaukee	Wisconsin	-87.8954543	43.0455219	green_space	Oak Leaf Trail	NA	50.8	NA	NA	naturally_occurring	NA	45.72 to 60.96 cm	Milwaukee	NA	NA	NA	NA	NA	NA	NA	NA	NA	NA
2016	inventory_date	Norway maple	Acer platanoides	Milwaukee	Wisconsin	-87.87795693	43.06316789	green_space	2445 North Lake Drive	NA	30.48	NA	NA	introduced	NA	15.24 to 30.48 cm	Milwaukee	NA	NA	NA	NA	NA	NA	NA	NA	NA	NA
2016	inventory_date	Norway maple	Acer platanoides	Wauwatosa	Wisconsin	-88.05148914	43.08897954	green_space	11001-11199 West Capitol Drive	NA	53.34	NA	NA	introduced	NA	45.72 to 60.96 cm	Milwaukee	NA	NA	NA	NA	NA	NA	NA	NA	NA	NA
2016	inventory_date	Black walnut	Juglans nigra	Greendale	Wisconsin	-88.02365318	42.94361925	green_space	5652 Garland Lane	NA	15.24	NA	NA	naturally_occurring	NA	0 to 15.24 cm	Milwaukee	NA	NA	NA	NA	NA	NA	NA	NA	NA	NA
2016	inventory_date	Arborvitae	Thuja occidentalis	Fox Point	Wisconsin	-87.88483143	43.16927389	green_space	1870 East Fox Lane	NA	48.26	NA	NA	naturally_occurring	NA	45.72 to 60.96 cm	Milwaukee	NA	NA	NA	NA	NA	NA	NA	NA	NA	NA
2016	inventory_date	Arborvitae	Thuja occidentalis	Fox Point	Wisconsin	-87.88483143	43.16923673	green_space	1870 East Fox Lane	NA	58.42	NA	NA	naturally_occurring	NA	45.72 to 60.96 cm	Milwaukee	NA	NA	NA	NA	NA	NA	NA	NA	NA	NA
2016	inventory_date	Green ash	Fraxinus pennsylvanica	Fox Point	Wisconsin	-87.88517609	43.16946854	green_space	1861 East Fox Lane	NA	35.56	NA	NA	naturally_occurring	NA	30.48 to 45.72 cm	Milwaukee	NA	NA	NA	NA	NA	NA	NA	NA	NA	NA
2016	inventory_date	Green ash	Fraxinus pennsylvanica	Fox Point	Wisconsin	-87.88513184	43.16950473	green_space	1861 East Fox Lane	NA	38.1	NA	NA	naturally_occurring	NA	30.48 to 45.72 cm	Milwaukee	NA	NA	NA	NA	NA	NA	NA	NA	NA	NA
2016	inventory_date	Green ash	Fraxinus pennsylvanica	Fox Point	Wisconsin	-87.88513184	43.1694793	green_space	1861 East Fox Lane	NA	38.1	NA	NA	naturally_occurring	NA	30.48 to 45.72 cm	Milwaukee	NA	NA	NA	NA	NA	NA	NA	NA	NA	NA
2016	inventory_date	Norway maple	Acer platanoides	Milwaukee	Wisconsin	-87.96592802	43.05008012	green_space	4164-4272 West Washington Boulevard	NA	66.04	NA	NA	introduced	NA	60.96 to 76.2 cm	Milwaukee	NA	NA	NA	NA	NA	NA	NA	NA	NA	NA
2016	inventory_date	Honeylocust	Gleditsia triacanthos	Milwaukee	Wisconsin	-87.96726644	43.05706336	green_space	4301 West Lloyd Street	NA	12.7	NA	NA	naturally_occurring	NA	0 to 15.24 cm	Milwaukee	NA	NA	NA	NA	NA	NA	NA	NA	NA	NA
2016	inventory_date	Spruce	Picea	Fox Point	Wisconsin	-87.88342193	43.16874278	green_space	1870 East Fox Lane	NA	22.86	NA	NA	no_info	NA	15.24 to 30.48 cm	Milwaukee	NA	NA	NA	NA	NA	NA	NA	NA	NA	NA
2016	inventory_date	White ash	Fraxinus americana	Cudahy	Wisconsin	-87.84789607	42.95949753	green_space	Oak Leaf Trail	NA	66.04	NA	NA	naturally_occurring	NA	60.96 to 76.2 cm	Milwaukee	NA	NA	NA	NA	NA	NA	NA	NA	NA	NA
2016	inventory_date	Honeylocust	Gleditsia triacanthos	Milwaukee	Wisconsin	-87.92410433	43.0560266	green_space	North-South Freeway	NA	43.18	NA	NA	naturally_occurring	NA	30.48 to 45.72 cm	Milwaukee	NA	NA	NA	NA	NA	NA	NA	NA	NA	NA
2016	inventory_date	Green ash	Fraxinus pennsylvanica	Milwaukee	Wisconsin	-87.9047955	42.92916431	NA	325 East College Avenue	NA	0	NA	NA	naturally_occurring	NA	NA	Milwaukee	NA	NA	NA	NA	NA	NA	NA	NA	NA	NA
2017	inventory_date	Tilia	Tilia	Milwaukee	Wisconsin	-87.93613892	43.11200008	NA	1904-1964 West Villard Avenue	NA	48.26	NA	NA	no_info	NA	45.72 to 60.96 cm	Milwaukee	NA	NA	NA	NA	NA	NA	NA	NA	NA	NA
2016	inventory_date	Ash	Fraxinus	Milwaukee	Wisconsin	-87.92635628	43.1046659	NA	Oak Leaf Trail	NA	50.8	NA	NA	no_info	NA	45.72 to 60.96 cm	Milwaukee	NA	NA	NA	NA	NA	NA	NA	NA	NA	NA
2017	inventory_date	Sugar maple	Acer saccharum	Milwaukee	Wisconsin	-88.01789417	43.11014929	NA	8519 West Lancaster Avenue	NA	45.72	NA	NA	naturally_occurring	NA	30.48 to 45.72 cm	Milwaukee	NA	NA	NA	NA	NA	NA	NA	NA	NA	NA
2016	inventory_date	Bur oak	Quercus macrocarpa	Shorewood	Wisconsin	-87.89940387	43.09278831	green_space	4079-4341 Estabrook Parkway	NA	93.98	NA	NA	naturally_occurring	NA	more than 76.2 cm	Milwaukee	NA	NA	NA	NA	NA	NA	NA	NA	NA	NA
2016	inventory_date	Scots pine	Pinus sylvestris	Greendale	Wisconsin	-88.02004158	42.94770013	green_space	North Root River Parkway	NA	38.1	NA	NA	introduced	NA	30.48 to 45.72 cm	Milwaukee	NA	NA	NA	NA	NA	NA	NA	NA	NA	NA
2016	inventory_date	Bur oak	Quercus macrocarpa	Greendale	Wisconsin	-88.01999867	42.94770013	green_space	North Root River Parkway	NA	38.1	NA	NA	naturally_occurring	NA	30.48 to 45.72 cm	Milwaukee	NA	NA	NA	NA	NA	NA	NA	NA	NA	NA
2016	inventory_date	Musclewood	Carpinus caroliniana	Wauwatosa	Wisconsin	-88.04221272	43.03913622	green_space	10300 West Wisconsin Avenue	NA	22.86	NA	NA	naturally_occurring	NA	15.24 to 30.48 cm	Milwaukee	NA	NA	NA	NA	NA	NA	NA	NA	NA	NA
2016	inventory_date	Bur oak	Quercus macrocarpa	Milwaukee	Wisconsin	-87.96408266	43.05094645	green_space	3949 West Galena Street	NA	7.62	NA	NA	naturally_occurring	NA	0 to 15.24 cm	Milwaukee	NA	NA	NA	NA	NA	NA	NA	NA	NA	NA
2016	inventory_date	Norway maple	Acer platanoides	Milwaukee	Wisconsin	-87.96485648	43.0504045	green_space	3949 West Galena Street	NA	25.4	NA	NA	introduced	NA	15.24 to 30.48 cm	Milwaukee	NA	NA	NA	NA	NA	NA	NA	NA	NA	NA
2016	inventory_date	American (basswood) linden	Tilia americana	Wauwatosa	Wisconsin	-88.05330902	43.03174509	green_space	11201-11299 West Park Hill Avenue	NA	22.86	NA	NA	naturally_occurring	NA	15.24 to 30.48 cm	Milwaukee	NA	NA	NA	NA	NA	NA	NA	NA	NA	NA
2016	inventory_date	Green ash	Fraxinus pennsylvanica	Milwaukee	Wisconsin	-87.96737239	43.05049663	green_space	4164-4272 West Washington Boulevard	NA	78.74	NA	NA	naturally_occurring	NA	more than 76.2 cm	Milwaukee	NA	NA	NA	NA	NA	NA	NA	NA	NA	NA
2016	inventory_date	American (basswood) linden	Tilia americana	Milwaukee	Wisconsin	-87.96694994	43.050331	green_space	4164-4272 West Washington Boulevard	NA	55.88	NA	NA	naturally_occurring	NA	45.72 to 60.96 cm	Milwaukee	NA	NA	NA	NA	NA	NA	NA	NA	NA	NA
2016	inventory_date	Sugar maple	Acer saccharum	Milwaukee	Wisconsin	-87.96718597	43.05030552	green_space	4164-4272 West Washington Boulevard	NA	66.04	NA	NA	naturally_occurring	NA	60.96 to 76.2 cm	Milwaukee	NA	NA	NA	NA	NA	NA	NA	NA	NA	NA
2016	inventory_date	Black walnut	Juglans nigra	Wauwatosa	Wisconsin	-88.05446774	43.0317098	green_space	Interstate 94	NA	40.64	NA	NA	naturally_occurring	NA	30.48 to 45.72 cm	Milwaukee	NA	NA	NA	NA	NA	NA	NA	NA	NA	NA
2017	inventory_date	Honeylocust	Gleditsia triacanthos	Milwaukee	Wisconsin	-87.97886331	43.03411364	NA	312-346 North General Mitchell Boulevard	NA	10.16	NA	NA	naturally_occurring	NA	0 to 15.24 cm	Milwaukee	NA	NA	NA	NA	NA	NA	NA	NA	NA	NA
2017	inventory_date	Red pine	Pinus resinosa	West Allis	Wisconsin	-88.06671403	43.00025665	NA	2400 South Root River Parkway	NA	38.1	NA	NA	naturally_occurring	NA	30.48 to 45.72 cm	Milwaukee	NA	NA	NA	NA	NA	NA	NA	NA	NA	NA
2017	inventory_date	Green ash	Fraxinus pennsylvanica	West Allis	Wisconsin	-88.01047951	42.99692031	NA	2611-2669 South 78th Street	NA	22.86	NA	NA	naturally_occurring	NA	15.24 to 30.48 cm	Milwaukee	NA	NA	NA	NA	NA	NA	NA	NA	NA	NA
2017	inventory_date	Common hackberry	Celtis occidentalis	West Allis	Wisconsin	-88.06652963	43.00036209	NA	2400 South Root River Parkway	NA	48.26	NA	NA	naturally_occurring	NA	45.72 to 60.96 cm	Milwaukee	NA	NA	NA	NA	NA	NA	NA	NA	NA	NA
2017	inventory_date	Red oak	Quercus rubra	Milwaukee	Wisconsin	-87.97877103	43.03418109	NA	312-346 North General Mitchell Boulevard	NA	12.7	NA	NA	naturally_occurring	NA	0 to 15.24 cm	Milwaukee	NA	NA	NA	NA	NA	NA	NA	NA	NA	NA
2017	inventory_date	Common hackberry	Celtis occidentalis	West Allis	Wisconsin	-88.06672476	43.00041947	NA	2400 South Root River Parkway	NA	73.66	NA	NA	naturally_occurring	NA	60.96 to 76.2 cm	Milwaukee	NA	NA	NA	NA	NA	NA	NA	NA	NA	NA
2016	inventory_date	Scots pine	Pinus sylvestris	Greendale	Wisconsin	-88.01969022	42.94772762	green_space	North Root River Parkway	NA	50.8	NA	NA	introduced	NA	45.72 to 60.96 cm	Milwaukee	NA	NA	NA	NA	NA	NA	NA	NA	NA	NA
2016	inventory_date	Japanese tree lilac	Syringa reticulata	Milwaukee	Wisconsin	-87.94675291	43.0246472	green_space	2600-2650 West Pierce Street	NA	5.08	NA	NA	introduced	NA	0 to 15.24 cm	Milwaukee	NA	NA	NA	NA	NA	NA	NA	NA	NA	NA
2016	inventory_date	Ponderosa pine	Pinus ponderosa	Greenfield	Wisconsin	-87.92087764	42.95055472	green_space	5151 South 6th Street	NA	25.4	NA	NA	introduced	NA	15.24 to 30.48 cm	Milwaukee	NA	NA	NA	NA	NA	NA	NA	NA	NA	NA
2016	inventory_date	Crabapple	Malus tschonoskii	Franklin	Wisconsin	-87.98734948	42.87914141	green_space	South 60th Street	NA	15.24	NA	NA	introduced	NA	0 to 15.24 cm	Milwaukee	NA	NA	NA	NA	NA	NA	NA	NA	NA	NA
2016	inventory_date	Ash	Fraxinus	Milwaukee	Wisconsin	-87.98462301	42.99891537	green_space	5771-5883 West Kinnickinnic River Parkway	NA	30.48	NA	NA	no_info	NA	15.24 to 30.48 cm	Milwaukee	NA	NA	NA	NA	NA	NA	NA	NA	NA	NA
2016	inventory_date	Crabapple	Malus tschonoskii	Milwaukee	Wisconsin	-87.93418407	42.97227197	green_space	1601 West Howard Avenue	NA	25.4	NA	NA	introduced	NA	15.24 to 30.48 cm	Milwaukee	NA	NA	NA	NA	NA	NA	NA	NA	NA	NA
2016	inventory_date	Hawthorn	Crataegus	Milwaukee	Wisconsin	-87.93348938	42.97291764	green_space	1601 West Howard Avenue	NA	35.56	NA	NA	no_info	NA	30.48 to 45.72 cm	Milwaukee	NA	NA	NA	NA	NA	NA	NA	NA	NA	NA
2016	inventory_date	Blue spruce	Picea pungens	Milwaukee	Wisconsin	-87.93166548	43.08460049	green_space	1702 West Nash Street	NA	30.48	NA	NA	introduced	NA	15.24 to 30.48 cm	Milwaukee	NA	NA	NA	NA	NA	NA	NA	NA	NA	NA
2016	inventory_date	Red oak	Quercus rubra	Brown Deer	Wisconsin	-87.95346111	43.15267889	NA	Oak Leaf Trail	NA	71.12	NA	NA	naturally_occurring	NA	60.96 to 76.2 cm	Milwaukee	NA	NA	NA	NA	NA	NA	NA	NA	NA	NA
2016	inventory_date	Hawthorn	Crataegus	Wauwatosa	Wisconsin	-88.04121494	43.03903428	green_space	10200-10398 West Wisconsin Avenue	NA	12.7	NA	NA	no_info	NA	0 to 15.24 cm	Milwaukee	NA	NA	NA	NA	NA	NA	NA	NA	NA	NA
2016	inventory_date	Crabapple	Malus tschonoskii	Milwaukee	Wisconsin	-87.93413714	42.97231809	green_space	1601 West Howard Avenue	NA	30.48	NA	NA	introduced	NA	15.24 to 30.48 cm	Milwaukee	NA	NA	NA	NA	NA	NA	NA	NA	NA	NA
2016	inventory_date	Norway maple	Acer platanoides	Milwaukee	Wisconsin	-87.93287516	43.11222707	green_space	5226-5282 North Green Bay Avenue	NA	30.48	NA	NA	introduced	NA	15.24 to 30.48 cm	Milwaukee	NA	NA	NA	NA	NA	NA	NA	NA	NA	NA
2016	inventory_date	Black walnut	Juglans nigra	West Allis	Wisconsin	-88.06494176	43.00441175	green_space	Park Drive	NA	50.8	NA	NA	naturally_occurring	NA	45.72 to 60.96 cm	Milwaukee	NA	NA	NA	NA	NA	NA	NA	NA	NA	NA
2016	inventory_date	Norway maple	Acer platanoides	Milwaukee	Wisconsin	-87.88992763	42.97728995	green_space	3641-3743 South Brust Avenue	NA	40.64	NA	NA	introduced	NA	30.48 to 45.72 cm	Milwaukee	NA	NA	NA	NA	NA	NA	NA	NA	NA	NA
2016	inventory_date	Norway maple	Acer platanoides	Milwaukee	Wisconsin	-87.89261252	42.9774489	green_space	1312 East Saveland Avenue	NA	38.1	NA	NA	introduced	NA	30.48 to 45.72 cm	Milwaukee	NA	NA	NA	NA	NA	NA	NA	NA	NA	NA
2016	inventory_date	Sugar maple	Acer saccharum	Wauwatosa	Wisconsin	-88.04079115	43.03893822	green_space	10016-10198 West Wisconsin Avenue	NA	43.18	NA	NA	naturally_occurring	NA	30.48 to 45.72 cm	Milwaukee	NA	NA	NA	NA	NA	NA	NA	NA	NA	NA
2016	inventory_date	Green ash	Fraxinus pennsylvanica	Milwaukee	Wisconsin	-87.89232016	42.9778924	green_space	1413 East Warnimont Avenue	NA	71.12	NA	NA	naturally_occurring	NA	60.96 to 76.2 cm	Milwaukee	NA	NA	NA	NA	NA	NA	NA	NA	NA	NA
2016	inventory_date	Green ash	Fraxinus pennsylvanica	Milwaukee	Wisconsin	-87.89230675	42.9779964	green_space	1413 East Warnimont Avenue	NA	68.58	NA	NA	naturally_occurring	NA	60.96 to 76.2 cm	Milwaukee	NA	NA	NA	NA	NA	NA	NA	NA	NA	NA
2016	inventory_date	Green ash	Fraxinus pennsylvanica	Milwaukee	Wisconsin	-87.89236844	42.97806312	green_space	1413 East Warnimont Avenue	NA	60.96	NA	NA	naturally_occurring	NA	45.72 to 60.96 cm	Milwaukee	NA	NA	NA	NA	NA	NA	NA	NA	NA	NA
2016	inventory_date	Crabapple	Malus tschonoskii	Milwaukee	Wisconsin	-87.89208949	42.97874209	green_space	1327 East Warnimont Avenue	NA	10.16	NA	NA	introduced	NA	0 to 15.24 cm	Milwaukee	NA	NA	NA	NA	NA	NA	NA	NA	NA	NA
2016	inventory_date	Black locust	Robinia pseudoacacia	Milwaukee	Wisconsin	-87.89218605	42.97899523	green_space	1327 East Warnimont Avenue	NA	71.12	NA	NA	introduced	NA	60.96 to 76.2 cm	Milwaukee	NA	NA	NA	NA	NA	NA	NA	NA	NA	NA
2016	inventory_date	Norway maple	Acer platanoides	Milwaukee	Wisconsin	-87.8924059	42.97780249	green_space	1413 East Warnimont Avenue	NA	7.62	NA	NA	introduced	NA	0 to 15.24 cm	Milwaukee	NA	NA	NA	NA	NA	NA	NA	NA	NA	NA
2016	inventory_date	Elm	Ulmus	Milwaukee	Wisconsin	-87.89222091	42.97907961	green_space	1327 East Warnimont Avenue	NA	43.18	NA	NA	no_info	NA	30.48 to 45.72 cm	Milwaukee	NA	NA	NA	NA	NA	NA	NA	NA	NA	NA
2016	inventory_date	Black walnut	Juglans nigra	Milwaukee	Wisconsin	-87.91268617	42.97774914	green_space	171-199 West Wilbur Avenue	NA	91.44	NA	NA	naturally_occurring	NA	more than 76.2 cm	Milwaukee	NA	NA	NA	NA	NA	NA	NA	NA	NA	NA
2016	inventory_date	Hawthorn	Crataegus	Milwaukee	Wisconsin	-87.9129155	42.97732233	green_space	3700 South 2Nd Street	NA	33.02	NA	NA	no_info	NA	30.48 to 45.72 cm	Milwaukee	NA	NA	NA	NA	NA	NA	NA	NA	NA	NA
2016	inventory_date	Japanese tree lilac	Syringa reticulata	Milwaukee	Wisconsin	-87.8917408	42.9787362	green_space	1327 East Warnimont Avenue	NA	7.62	NA	NA	introduced	NA	0 to 15.24 cm	Milwaukee	NA	NA	NA	NA	NA	NA	NA	NA	NA	NA
2016	inventory_date	Amur maple	Acer ginnala	Milwaukee	Wisconsin	-87.91278943	42.97708292	green_space	3700 South 2Nd Street	NA	25.4	NA	NA	introduced	NA	15.24 to 30.48 cm	Milwaukee	NA	NA	NA	NA	NA	NA	NA	NA	NA	NA
2016	inventory_date	Japanese tree lilac	Syringa reticulata	Milwaukee	Wisconsin	-87.94644982	43.02506486	NA	2598 West Pierce Street	NA	5.08	NA	NA	introduced	NA	0 to 15.24 cm	Milwaukee	NA	NA	NA	NA	NA	NA	NA	NA	NA	NA
2016	inventory_date	Honeylocust	Gleditsia triacanthos	Cudahy	Wisconsin	-87.84814417	42.95804984	green_space	Oak Leaf Trail	NA	30.48	NA	NA	naturally_occurring	NA	15.24 to 30.48 cm	Milwaukee	NA	NA	NA	NA	NA	NA	NA	NA	NA	NA
2016	inventory_date	Honeylocust	Gleditsia triacanthos	Cudahy	Wisconsin	-87.84798726	42.95778386	green_space	4790-4822 South Sheridan Drive	NA	53.34	NA	NA	naturally_occurring	NA	45.72 to 60.96 cm	Milwaukee	NA	NA	NA	NA	NA	NA	NA	NA	NA	NA
2017	inventory_date	Crabapple	Malus tschonoskii	Milwaukee	Wisconsin	-87.87210569	43.07118518	NA	2800-2996 North Lake Drive	NA	10.16	NA	NA	introduced	NA	0 to 15.24 cm	Milwaukee	NA	NA	NA	NA	NA	NA	NA	NA	NA	NA
2016	inventory_date	Green ash	Fraxinus pennsylvanica	Fox Point	Wisconsin	-87.88538665	43.1701581	green_space	East Fox Lane	NA	38.1	NA	NA	naturally_occurring	NA	30.48 to 45.72 cm	Milwaukee	NA	NA	NA	NA	NA	NA	NA	NA	NA	NA
2016	inventory_date	Common hackberry	Celtis occidentalis	Fox Point	Wisconsin	-87.88520962	43.17008572	green_space	East Fox Lane	NA	25.4	NA	NA	naturally_occurring	NA	15.24 to 30.48 cm	Milwaukee	NA	NA	NA	NA	NA	NA	NA	NA	NA	NA
2016	inventory_date	Amur maple	Acer ginnala	Milwaukee	Wisconsin	-87.91288733	42.97709371	green_space	3700-3730 South 2Nd Street	NA	33.02	NA	NA	introduced	NA	30.48 to 45.72 cm	Milwaukee	NA	NA	NA	NA	NA	NA	NA	NA	NA	NA
2016	inventory_date	Paper birch	Betula papyrifera	Milwaukee	Wisconsin	-87.91181445	42.9773292	green_space	140 West Saveland Avenue	NA	7.62	NA	NA	naturally_occurring	NA	0 to 15.24 cm	Milwaukee	NA	NA	NA	NA	NA	NA	NA	NA	NA	NA
2016	inventory_date	Siberian elm	Ulmus pumila	Milwaukee	Wisconsin	-87.91254401	42.97711334	green_space	174 West Saveland Avenue	NA	27.94	NA	NA	introduced	NA	15.24 to 30.48 cm	Milwaukee	NA	NA	NA	NA	NA	NA	NA	NA	NA	NA
2016	inventory_date	Paper birch	Betula papyrifera	Milwaukee	Wisconsin	-87.91188151	42.97759019	green_space	140 West Saveland Avenue	NA	63.5	NA	NA	naturally_occurring	NA	60.96 to 76.2 cm	Milwaukee	NA	NA	NA	NA	NA	NA	NA	NA	NA	NA
2016	inventory_date	American (basswood) linden	Tilia americana	Milwaukee	Wisconsin	-87.91203305	42.97742045	green_space	140 West Saveland Avenue	NA	10.16	NA	NA	naturally_occurring	NA	0 to 15.24 cm	Milwaukee	NA	NA	NA	NA	NA	NA	NA	NA	NA	NA
2016	inventory_date	American (basswood) linden	Tilia americana	Milwaukee	Wisconsin	-87.91214302	42.97743026	green_space	140 West Saveland Avenue	NA	7.62	NA	NA	naturally_occurring	NA	0 to 15.24 cm	Milwaukee	NA	NA	NA	NA	NA	NA	NA	NA	NA	NA
2016	inventory_date	Sugar maple	Acer saccharum	Wauwatosa	Wisconsin	-88.04152474	43.03868238	green_space	10200-10398 West Wisconsin Avenue	NA	35.56	NA	NA	naturally_occurring	NA	30.48 to 45.72 cm	Milwaukee	NA	NA	NA	NA	NA	NA	NA	NA	NA	NA
2016	inventory_date	Pin oak	Quercus palustris	Wauwatosa	Wisconsin	-88.05433631	43.03221368	green_space	11301-11399 West Park Hill Avenue	NA	66.04	NA	NA	naturally_occurring	NA	60.96 to 76.2 cm	Milwaukee	NA	NA	NA	NA	NA	NA	NA	NA	NA	NA
2016	inventory_date	Amur maple	Acer ginnala	Milwaukee	Wisconsin	-87.9651314	43.05218517	green_space	3949 West Galena Street	NA	7.62	NA	NA	introduced	NA	0 to 15.24 cm	Milwaukee	NA	NA	NA	NA	NA	NA	NA	NA	NA	NA
2016	inventory_date	Hawthorn	Crataegus	Wauwatosa	Wisconsin	-88.05469573	43.03222544	green_space	11301-11399 West Park Hill Avenue	NA	15.24	NA	NA	no_info	NA	0 to 15.24 cm	Milwaukee	NA	NA	NA	NA	NA	NA	NA	NA	NA	NA
2017	inventory_date	White ash	Fraxinus americana	Wauwatosa	Wisconsin	-88.03431898	43.1012688	green_space	9925 West Glendale Avenue	NA	43.18	NA	NA	naturally_occurring	NA	30.48 to 45.72 cm	Milwaukee	NA	NA	NA	NA	NA	NA	NA	NA	NA	NA
2016	inventory_date	Norway maple	Acer platanoides	Milwaukee	Wisconsin	-87.96705991	43.04965283	green_space	4179-4301 West Washington Boulevard	NA	81.28	NA	NA	introduced	NA	more than 76.2 cm	Milwaukee	NA	NA	NA	NA	NA	NA	NA	NA	NA	NA
2016	inventory_date	Hawthorn	Crataegus	Wauwatosa	Wisconsin	-88.05369526	43.03215878	green_space	11201-11299 West Park Hill Avenue	NA	33.02	NA	NA	no_info	NA	30.48 to 45.72 cm	Milwaukee	NA	NA	NA	NA	NA	NA	NA	NA	NA	NA
2016	inventory_date	Honeylocust	Gleditsia triacanthos	Wauwatosa	Wisconsin	-88.05326611	43.03212153	green_space	11201-11299 West Park Hill Avenue	NA	48.26	NA	NA	naturally_occurring	NA	45.72 to 60.96 cm	Milwaukee	NA	NA	NA	NA	NA	NA	NA	NA	NA	NA
2017	inventory_date	Common hackberry	Celtis occidentalis	West Allis	Wisconsin	-88.06185722	42.99467996	NA	2717 South Root River Parkway	NA	55.88	NA	NA	naturally_occurring	NA	45.72 to 60.96 cm	Milwaukee	NA	NA	NA	NA	NA	NA	NA	NA	NA	NA
2017	inventory_date	Paper birch	Betula papyrifera	West Allis	Wisconsin	-88.06624733	43.00008599	NA	2418 South Root River Parkway	NA	43.18	NA	NA	naturally_occurring	NA	30.48 to 45.72 cm	Milwaukee	NA	NA	NA	NA	NA	NA	NA	NA	NA	NA
2017	inventory_date	Cherry or plum	Prunus	Milwaukee	Wisconsin	-87.8689608	43.06948001	NA	3150-3198 East Ravine Road	NA	0	NA	NA	no_info	NA	NA	Milwaukee	NA	NA	NA	NA	NA	NA	NA	NA	NA	NA
2017	inventory_date	Common hackberry	Celtis occidentalis	West Allis	Wisconsin	-88.06152061	42.9945495	NA	2717 South Root River Parkway	NA	48.26	NA	NA	naturally_occurring	NA	45.72 to 60.96 cm	Milwaukee	NA	NA	NA	NA	NA	NA	NA	NA	NA	NA
2016	inventory_date	Red pine	Pinus resinosa	Franklin	Wisconsin	-87.95862436	42.8783955	green_space	3140-3298 West Hilltop Lane	NA	33.02	NA	NA	naturally_occurring	NA	30.48 to 45.72 cm	Milwaukee	NA	NA	NA	NA	NA	NA	NA	NA	NA	NA
2016	inventory_date	Red pine	Pinus resinosa	Franklin	Wisconsin	-87.95850232	42.87836503	green_space	3140-3298 West Hilltop Lane	NA	33.02	NA	NA	naturally_occurring	NA	30.48 to 45.72 cm	Milwaukee	NA	NA	NA	NA	NA	NA	NA	NA	NA	NA
2016	inventory_date	Red pine	Pinus resinosa	Franklin	Wisconsin	-87.95762792	42.87952075	green_space	3140 West Hilltop Lane	NA	33.02	NA	NA	naturally_occurring	NA	30.48 to 45.72 cm	Milwaukee	NA	NA	NA	NA	NA	NA	NA	NA	NA	NA
2017	inventory_date	Red oak	Quercus rubra	Milwaukee	Wisconsin	-87.96656102	43.03517021	green_space	421 North 42Nd Street	NA	17.78	NA	NA	naturally_occurring	NA	15.24 to 30.48 cm	Milwaukee	NA	NA	NA	NA	NA	NA	NA	NA	NA	NA
2017	inventory_date	Bur oak	Quercus macrocarpa	Milwaukee	Wisconsin	-87.96658382	43.035032	green_space	421 North 42Nd Street	NA	15.24	NA	NA	naturally_occurring	NA	0 to 15.24 cm	Milwaukee	NA	NA	NA	NA	NA	NA	NA	NA	NA	NA
2017	inventory_date	White ash	Fraxinus americana	West Allis	Wisconsin	-88.0280748	43.02183134	green_space	834 South 93rd Street	NA	45.72	NA	NA	naturally_occurring	NA	30.48 to 45.72 cm	Milwaukee	NA	NA	NA	NA	NA	NA	NA	NA	NA	NA
2016	inventory_date	Silver maple	Acer saccharinum	Milwaukee	Wisconsin	-87.89656609	43.08262976	green_space	1100-1138 East Keefe Avenue	NA	93.98	NA	NA	naturally_occurring	NA	more than 76.2 cm	Milwaukee	NA	NA	NA	NA	NA	NA	NA	NA	NA	NA
2017	inventory_date	Honeylocust	Gleditsia triacanthos	West Allis	Wisconsin	-88.03064436	43.02198038	NA	834 South 95th Street	NA	63.5	NA	NA	naturally_occurring	NA	60.96 to 76.2 cm	Milwaukee	NA	NA	NA	NA	NA	NA	NA	NA	NA	NA
2017	inventory_date	Honeylocust	Gleditsia triacanthos	West Allis	Wisconsin	-88.03057194	43.01971349	NA	9422-9598 West Washington Street	NA	53.34	NA	NA	naturally_occurring	NA	45.72 to 60.96 cm	Milwaukee	NA	NA	NA	NA	NA	NA	NA	NA	NA	NA
2017	inventory_date	Common hackberry	Celtis occidentalis	West Allis	Wisconsin	-88.05779301	42.99182595	NA	2851 South Root River Parkway	NA	50.8	NA	NA	naturally_occurring	NA	45.72 to 60.96 cm	Milwaukee	NA	NA	NA	NA	NA	NA	NA	NA	NA	NA
2017	inventory_date	Honeylocust	Gleditsia triacanthos	West Allis	Wisconsin	-88.02939177	43.02055475	NA	9418 West Washington Street	NA	48.26	NA	NA	naturally_occurring	NA	45.72 to 60.96 cm	Milwaukee	NA	NA	NA	NA	NA	NA	NA	NA	NA	NA
2017	inventory_date	Common hackberry	Celtis occidentalis	West Allis	Wisconsin	-88.0291611	43.02056456	NA	9418 West Washington Street	NA	25.4	NA	NA	naturally_occurring	NA	15.24 to 30.48 cm	Milwaukee	NA	NA	NA	NA	NA	NA	NA	NA	NA	NA
2016	inventory_date	Green ash	Fraxinus pennsylvanica	Glendale	Wisconsin	-87.9486841	43.15472172	NA	7601-7661 North Range Line Road	NA	33.02	NA	NA	naturally_occurring	NA	30.48 to 45.72 cm	Milwaukee	NA	NA	NA	NA	NA	NA	NA	NA	NA	NA
2016	inventory_date	Kentucky coffeetree	Gymnocladus dioicus	West Allis	Wisconsin	-88.06483716	43.00827579	green_space	Park Srv Road	NA	5.08	NA	NA	naturally_occurring	NA	0 to 15.24 cm	Milwaukee	NA	NA	NA	NA	NA	NA	NA	NA	NA	NA
2017	inventory_date	European ash	Fraxinus excelsior	Milwaukee	Wisconsin	-87.89685845	43.07075314	green_space	Oak Leaf Trail	NA	45.72	NA	NA	introduced	NA	30.48 to 45.72 cm	Milwaukee	NA	NA	NA	NA	NA	NA	NA	NA	NA	NA
2016	inventory_date	Common hackberry	Celtis occidentalis	Milwaukee	Wisconsin	-87.93096811	43.11019262	green_space	Oak Leaf Trail	NA	55.88	NA	NA	naturally_occurring	NA	45.72 to 60.96 cm	Milwaukee	NA	NA	NA	NA	NA	NA	NA	NA	NA	NA
2016	inventory_date	Crabapple	Malus tschonoskii	Milwaukee	Wisconsin	-87.87004307	43.07346584	green_space	3233 Oak Leaf Trail	NA	40.64	NA	NA	introduced	NA	30.48 to 45.72 cm	Milwaukee	NA	NA	NA	NA	NA	NA	NA	NA	NA	NA
2017	inventory_date	Red oak	Quercus rubra	Milwaukee	Wisconsin	-87.88951993	43.04898836	green_space	East Lagoon Drive	NA	35.56	NA	NA	naturally_occurring	NA	30.48 to 45.72 cm	Milwaukee	NA	NA	NA	NA	NA	NA	NA	NA	NA	NA
2017	inventory_date	Honeylocust	Gleditsia triacanthos	Milwaukee	Wisconsin	-88.00382093	42.97697008	NA	7301 West Wedgewood Drive	NA	45.72	NA	NA	naturally_occurring	NA	30.48 to 45.72 cm	Milwaukee	NA	NA	NA	NA	NA	NA	NA	NA	NA	NA
2016	inventory_date	Red oak	Quercus rubra	Brown Deer	Wisconsin	-87.95346379	43.15319548	NA	Oak Leaf Trail	NA	63.5	NA	NA	naturally_occurring	NA	60.96 to 76.2 cm	Milwaukee	NA	NA	NA	NA	NA	NA	NA	NA	NA	NA
2016	inventory_date	Black walnut	Juglans nigra	West Allis	Wisconsin	-88.06465209	43.00437252	green_space	Park Drive	NA	53.34	NA	NA	naturally_occurring	NA	45.72 to 60.96 cm	Milwaukee	NA	NA	NA	NA	NA	NA	NA	NA	NA	NA
2017	inventory_date	Red oak	Quercus rubra	Milwaukee	Wisconsin	-87.97583878	42.9904992	NA	4900-4948 West Manitoba Street	NA	35.56	NA	NA	naturally_occurring	NA	30.48 to 45.72 cm	Milwaukee	NA	NA	NA	NA	NA	NA	NA	NA	NA	NA
2017	inventory_date	Common hackberry	Celtis occidentalis	West Allis	Wisconsin	-88.05800155	42.99225119	NA	2851 South Root River Parkway	NA	53.34	NA	NA	naturally_occurring	NA	45.72 to 60.96 cm	Milwaukee	NA	NA	NA	NA	NA	NA	NA	NA	NA	NA
2017	inventory_date	Tamarack	Larix laricina	Milwaukee	Wisconsin	-88.02070946	42.98680866	NA	3209 South 86th Street	NA	12.7	NA	NA	naturally_occurring	NA	0 to 15.24 cm	Milwaukee	NA	NA	NA	NA	NA	NA	NA	NA	NA	NA
2016	inventory_date	White spruce	Picea glauca	Wauwatosa	Wisconsin	-88.03584248	43.07436809	green_space	3097 Menomonee River Parkway	NA	38.1	NA	NA	naturally_occurring	NA	30.48 to 45.72 cm	Milwaukee	NA	NA	NA	NA	NA	NA	NA	NA	NA	NA
2016	inventory_date	White spruce	Picea glauca	Wauwatosa	Wisconsin	-88.03589344	43.07445822	green_space	3097 Menomonee River Parkway	NA	33.02	NA	NA	naturally_occurring	NA	30.48 to 45.72 cm	Milwaukee	NA	NA	NA	NA	NA	NA	NA	NA	NA	NA
2016	inventory_date	Littleleaf linden	Tilia cordata	Milwaukee	Wisconsin	-87.9210332	43.00541799	green_space	2105-2185 South 7th Street	NA	25.4	NA	NA	introduced	NA	15.24 to 30.48 cm	Milwaukee	NA	NA	NA	NA	NA	NA	NA	NA	NA	NA
2016	inventory_date	Red oak	Quercus rubra	Wauwatosa	Wisconsin	-88.00302163	43.04374787	green_space	7200-7624 West Honey Creek Parkway	NA	124.46	NA	NA	naturally_occurring	NA	more than 76.2 cm	Milwaukee	NA	NA	NA	NA	NA	NA	NA	NA	NA	NA
2016	inventory_date	Honeylocust	Gleditsia triacanthos	Milwaukee	Wisconsin	-87.9724136	43.11820668	green_space	4685-4891 West Silver Spring Drive	NA	10.16	NA	NA	naturally_occurring	NA	0 to 15.24 cm	Milwaukee	NA	NA	NA	NA	NA	NA	NA	NA	NA	NA
2017	inventory_date	Silver maple	Acer saccharinum	Milwaukee	Wisconsin	-87.87230283	43.07014376	NA	2750-2798 North Lake Drive	NA	96.52	NA	NA	naturally_occurring	NA	more than 76.2 cm	Milwaukee	NA	NA	NA	NA	NA	NA	NA	NA	NA	NA
2016	inventory_date	American (basswood) linden	Tilia americana	West Allis	Wisconsin	-88.06535348	43.00862589	green_space	Park Drive	NA	22.86	NA	NA	naturally_occurring	NA	15.24 to 30.48 cm	Milwaukee	NA	NA	NA	NA	NA	NA	NA	NA	NA	NA
2016	inventory_date	Red oak	Quercus rubra	Wauwatosa	Wisconsin	-88.01195875	43.04079763	green_space	850 North Honey Creek Parkway	NA	48.26	NA	NA	naturally_occurring	NA	45.72 to 60.96 cm	Milwaukee	NA	NA	NA	NA	NA	NA	NA	NA	NA	NA
2016	inventory_date	Kentucky coffeetree	Gymnocladus dioicus	Wauwatosa	Wisconsin	-88.01224306	43.04012131	green_space	826 North Honey Creek Parkway	NA	5.08	NA	NA	naturally_occurring	NA	0 to 15.24 cm	Milwaukee	NA	NA	NA	NA	NA	NA	NA	NA	NA	NA
2016	inventory_date	Green ash	Fraxinus pennsylvanica	Glendale	Wisconsin	-87.94894427	43.1547178	NA	7601-7661 North Range Line Road	NA	48.26	NA	NA	naturally_occurring	NA	45.72 to 60.96 cm	Milwaukee	NA	NA	NA	NA	NA	NA	NA	NA	NA	NA
2017	inventory_date	White ash	Fraxinus americana	Milwaukee	Wisconsin	-88.02880436	43.03277049	green_space	101-199 North 93rd Street	NA	40.64	NA	NA	naturally_occurring	NA	30.48 to 45.72 cm	Milwaukee	NA	NA	NA	NA	NA	NA	NA	NA	NA	NA
2016	inventory_date	Callery pear	Pyrus calleryana	Greendale	Wisconsin	-88.01926643	42.94690106	green_space	North Root River Parkway	NA	15.24	NA	NA	introduced	NA	0 to 15.24 cm	Milwaukee	NA	NA	NA	NA	NA	NA	NA	NA	NA	NA
2016	inventory_date	Amur corktree	Phellodendron amurense	Greendale	Wisconsin	-88.0190894	42.94739385	green_space	5367-5431 South 84th Street	NA	5.08	NA	NA	introduced	NA	0 to 15.24 cm	Milwaukee	NA	NA	NA	NA	NA	NA	NA	NA	NA	NA
2016	inventory_date	Honeylocust	Gleditsia triacanthos	West Allis	Wisconsin	-88.0053176	42.99038246	green_space	7409 West Jackson Drive	NA	40.64	NA	NA	naturally_occurring	NA	30.48 to 45.72 cm	Milwaukee	NA	NA	NA	NA	NA	NA	NA	NA	NA	NA
2016	inventory_date	White ash	Fraxinus americana	Fox Point	Wisconsin	-87.8828305	43.16874767	green_space	1870 East Fox Lane	NA	35.56	NA	NA	naturally_occurring	NA	30.48 to 45.72 cm	Milwaukee	NA	NA	NA	NA	NA	NA	NA	NA	NA	NA
2016	inventory_date	Hawthorn	Crataegus	Milwaukee	Wisconsin	-88.00386518	42.9904423	green_space	7200-7398 West Jackson Drive	NA	20.32	NA	NA	no_info	NA	15.24 to 30.48 cm	Milwaukee	NA	NA	NA	NA	NA	NA	NA	NA	NA	NA
2016	inventory_date	Red oak	Quercus rubra	Wauwatosa	Wisconsin	-88.0256474	43.05625591	green_space	Oak Leaf Trail	NA	22.86	NA	NA	naturally_occurring	NA	15.24 to 30.48 cm	Milwaukee	NA	NA	NA	NA	NA	NA	NA	NA	NA	NA
2016	inventory_date	Red oak	Quercus rubra	Wauwatosa	Wisconsin	-88.05414855	43.09298614	green_space	4241-4359 Menomonee River Parkway	NA	17.78	NA	NA	naturally_occurring	NA	15.24 to 30.48 cm	Milwaukee	NA	NA	NA	NA	NA	NA	NA	NA	NA	NA
2016	inventory_date	Honeylocust	Gleditsia triacanthos	Milwaukee	Wisconsin	-87.99092621	42.99341066	green_space	6248 West Kinnickinnic River Parkway	NA	27.94	NA	NA	naturally_occurring	NA	15.24 to 30.48 cm	Milwaukee	NA	NA	NA	NA	NA	NA	NA	NA	NA	NA
2016	inventory_date	White ash	Fraxinus americana	Milwaukee	Wisconsin	-87.97644228	42.99879963	green_space	4900-5098 West Jackson Park Drive	NA	58.42	NA	NA	naturally_occurring	NA	45.72 to 60.96 cm	Milwaukee	NA	NA	NA	NA	NA	NA	NA	NA	NA	NA
2017	inventory_date	Honeylocust	Gleditsia triacanthos	Milwaukee	Wisconsin	-88.01760586	43.09668838	NA	4301-4399 North 84th Street	NA	43.18	NA	NA	naturally_occurring	NA	30.48 to 45.72 cm	Milwaukee	NA	NA	NA	NA	NA	NA	NA	NA	NA	NA
2016	inventory_date	Sugar maple	Acer saccharum	Wauwatosa	Wisconsin	-88.04832548	43.08683952	green_space	3863 North Mayfair Road	NA	35.56	NA	NA	naturally_occurring	NA	30.48 to 45.72 cm	Milwaukee	NA	NA	NA	NA	NA	NA	NA	NA	NA	NA
2017	inventory_date	Honeylocust	Gleditsia triacanthos	Cudahy	Wisconsin	-87.85436891	42.94678571	NA	5300-5378 South Swift Avenue	NA	50.8	NA	NA	naturally_occurring	NA	45.72 to 60.96 cm	Milwaukee	NA	NA	NA	NA	NA	NA	NA	NA	NA	NA
2016	inventory_date	Mugo pine	Pinus mugo	Greendale	Wisconsin	-88.01338434	43.03517021	no_info	401-499 North Honey Creek Parkway	NA	27.94	NA	NA	introduced	NA	15.24 to 30.48 cm	Milwaukee	NA	NA	NA	NA	NA	NA	NA	NA	NA	NA
2016	inventory_date	Green ash	Fraxinus pennsylvanica	Glendale	Wisconsin	-87.94619769	43.1521897	NA	7400 North Range Line Road	NA	73.66	NA	NA	naturally_occurring	NA	60.96 to 76.2 cm	Milwaukee	NA	NA	NA	NA	NA	NA	NA	NA	NA	NA
2016	inventory_date	Green ash	Fraxinus pennsylvanica	Greendale	Wisconsin	-88.01935494	42.93393774	green_space	North Root River Parkway	NA	63.5	NA	NA	naturally_occurring	NA	60.96 to 76.2 cm	Milwaukee	NA	NA	NA	NA	NA	NA	NA	NA	NA	NA
2016	inventory_date	Sugar maple	Acer saccharum	Brown Deer	Wisconsin	-87.95326799	43.15138742	NA	Oak Leaf Trail	NA	43.18	NA	NA	naturally_occurring	NA	30.48 to 45.72 cm	Milwaukee	NA	NA	NA	NA	NA	NA	NA	NA	NA	NA
2016	inventory_date	Black spruce	Picea mariana	Glendale	Wisconsin	-87.94654101	43.14977303	NA	7270 North Range Line Road	NA	35.56	NA	NA	naturally_occurring	NA	30.48 to 45.72 cm	Milwaukee	NA	NA	NA	NA	NA	NA	NA	NA	NA	NA
2016	inventory_date	Honeylocust	Gleditsia triacanthos	Milwaukee	Wisconsin	-87.97567785	42.99107601	green_space	4901 West Dakota Street	NA	71.12	NA	NA	naturally_occurring	NA	60.96 to 76.2 cm	Milwaukee	NA	NA	NA	NA	NA	NA	NA	NA	NA	NA
2016	inventory_date	Honeylocust	Gleditsia triacanthos	Milwaukee	Wisconsin	-87.89152622	43.04265502	green_space	Oak Leaf Trail	NA	30.48	NA	NA	naturally_occurring	NA	15.24 to 30.48 cm	Milwaukee	NA	NA	NA	NA	NA	NA	NA	NA	NA	NA
2017	inventory_date	Norway maple	Acer platanoides	Milwaukee	Wisconsin	-87.96406657	43.05176671	NA	3946-3948 West Galena Street	NA	58.42	NA	NA	introduced	NA	45.72 to 60.96 cm	Milwaukee	NA	NA	NA	NA	NA	NA	NA	NA	NA	NA
2017	inventory_date	Common hackberry	Celtis occidentalis	West Allis	Wisconsin	-88.06138247	42.99659074	NA	2650 South Root River Parkway	NA	58.42	NA	NA	naturally_occurring	NA	45.72 to 60.96 cm	Milwaukee	NA	NA	NA	NA	NA	NA	NA	NA	NA	NA
2016	inventory_date	Hawthorn	Crataegus	West Milwaukee	Wisconsin	-87.97437161	43.01214939	green_space	4701-5199 West Mitchell Street	NA	35.56	NA	NA	no_info	NA	30.48 to 45.72 cm	Milwaukee	NA	NA	NA	NA	NA	NA	NA	NA	NA	NA
2016	inventory_date	Hawthorn	Crataegus	Milwaukee	Wisconsin	-88.05678919	43.16847868	green_space	12020 West Bradley Road	NA	20.32	NA	NA	no_info	NA	15.24 to 30.48 cm	Milwaukee	NA	NA	NA	NA	NA	NA	NA	NA	NA	NA
2016	inventory_date	Red oak	Quercus rubra	Wauwatosa	Wisconsin	-88.03519741	43.06290432	green_space	2398 Menomonee River Parkway	NA	27.94	NA	NA	naturally_occurring	NA	15.24 to 30.48 cm	Milwaukee	NA	NA	NA	NA	NA	NA	NA	NA	NA	NA
2016	inventory_date	Norway maple	Acer platanoides	Milwaukee	Wisconsin	-87.93194175	43.10861043	green_space	5000-5016 North Green Bay Avenue	NA	48.26	NA	NA	introduced	NA	45.72 to 60.96 cm	Milwaukee	NA	NA	NA	NA	NA	NA	NA	NA	NA	NA
2016	inventory_date	White oak	Quercus alba	Milwaukee	Wisconsin	-87.97089413	43.11761443	green_space	5005 West Silver Spring Drive	NA	68.58	NA	NA	naturally_occurring	NA	60.96 to 76.2 cm	Milwaukee	NA	NA	NA	NA	NA	NA	NA	NA	NA	NA
2017	inventory_date	Black walnut	Juglans nigra	Milwaukee	Wisconsin	-87.94117123	43.02499231	NA	2200-2298 West Pierce Street	NA	50.8	NA	NA	naturally_occurring	NA	45.72 to 60.96 cm	Milwaukee	NA	NA	NA	NA	NA	NA	NA	NA	NA	NA
2017	inventory_date	Common hackberry	Celtis occidentalis	West Allis	Wisconsin	-88.06696147	43.00082602	NA	2380-2398 South Root River Parkway	NA	55.88	NA	NA	naturally_occurring	NA	45.72 to 60.96 cm	Milwaukee	NA	NA	NA	NA	NA	NA	NA	NA	NA	NA
2016	inventory_date	Crabapple	Malus tschonoskii	Milwaukee	Wisconsin	-87.94728264	43.02535016	green_space	600-678 South Layton Boulevard	NA	15.24	NA	NA	introduced	NA	0 to 15.24 cm	Milwaukee	NA	NA	NA	NA	NA	NA	NA	NA	NA	NA
2016	inventory_date	Common hackberry	Celtis occidentalis	Milwaukee	Wisconsin	-87.87588894	43.05828627	green_space	2400 Oak Leaf Trail	NA	50.8	NA	NA	naturally_occurring	NA	45.72 to 60.96 cm	Milwaukee	NA	NA	NA	NA	NA	NA	NA	NA	NA	NA
2016	inventory_date	Crabapple	Malus tschonoskii	Glendale	Wisconsin	-87.92442083	43.12152909	green_space	5756 North Milwaukee River Parkway	NA	27.94	NA	NA	introduced	NA	15.24 to 30.48 cm	Milwaukee	NA	NA	NA	NA	NA	NA	NA	NA	NA	NA
2017	inventory_date	Crabapple	Malus tschonoskii	West Allis	Wisconsin	-88.05731624	42.99075817	NA	2978-3034 South Root River Parkway	NA	38.1	NA	NA	introduced	NA	30.48 to 45.72 cm	Milwaukee	NA	NA	NA	NA	NA	NA	NA	NA	NA	NA
2016	inventory_date	Arborvitae	Thuja occidentalis	Milwaukee	Wisconsin	-87.93173522	43.11265197	green_space	1701 West Lawn Avenue	NA	12.7	NA	NA	naturally_occurring	NA	0 to 15.24 cm	Milwaukee	NA	NA	NA	NA	NA	NA	NA	NA	NA	NA
2016	inventory_date	Honeylocust	Gleditsia triacanthos	West Allis	Wisconsin	-88.06380719	43.01420867	green_space	Park Srv Road	NA	27.94	NA	NA	naturally_occurring	NA	15.24 to 30.48 cm	Milwaukee	NA	NA	NA	NA	NA	NA	NA	NA	NA	NA
2017	inventory_date	Honeylocust	Gleditsia triacanthos	Cudahy	Wisconsin	-87.85446078	42.94602737	NA	5380-5438 South Swift Avenue	NA	50.8	NA	NA	naturally_occurring	NA	45.72 to 60.96 cm	Milwaukee	NA	NA	NA	NA	NA	NA	NA	NA	NA	NA
2017	inventory_date	Red oak	Quercus rubra	Milwaukee	Wisconsin	-87.96834469	43.05041724	NA	4303-4361 West Washington Boulevard	NA	53.34	NA	NA	naturally_occurring	NA	45.72 to 60.96 cm	Milwaukee	NA	NA	NA	NA	NA	NA	NA	NA	NA	NA
2016	inventory_date	Honeylocust	Gleditsia triacanthos	Brown Deer	Wisconsin	-87.98994049	43.18564633	green_space	6487 West Pierner Place	NA	43.18	NA	NA	naturally_occurring	NA	30.48 to 45.72 cm	Milwaukee	NA	NA	NA	NA	NA	NA	NA	NA	NA	NA
2016	inventory_date	Green ash	Fraxinus pennsylvanica	Milwaukee	Wisconsin	-87.87983716	42.99252389	green_space	2913-2935 South Shore Drive	NA	81.28	NA	NA	naturally_occurring	NA	more than 76.2 cm	Milwaukee	NA	NA	NA	NA	NA	NA	NA	NA	NA	NA
2017	inventory_date	Silver maple	Acer saccharinum	Milwaukee	Wisconsin	-88.0180598	43.10871439	NA	5001 North 85th Street	NA	83.82	NA	NA	naturally_occurring	NA	more than 76.2 cm	Milwaukee	NA	NA	NA	NA	NA	NA	NA	NA	NA	NA
2017	inventory_date	Sugar maple	Acer saccharum	Milwaukee	Wisconsin	-87.97768645	43.03519916	NA	5099 West Sunnyside Drive	NA	22.86	NA	NA	naturally_occurring	NA	15.24 to 30.48 cm	Milwaukee	NA	NA	NA	NA	NA	NA	NA	NA	NA	NA
2017	inventory_date	Sugar maple	Acer saccharum	Milwaukee	Wisconsin	-88.01784486	43.09556174	NA	8400-8448 West Marion Street	NA	48.26	NA	NA	naturally_occurring	NA	45.72 to 60.96 cm	Milwaukee	NA	NA	NA	NA	NA	NA	NA	NA	NA	NA
2017	inventory_date	Sugar maple	Acer saccharum	South Milwaukee	Wisconsin	-87.87456259	42.90655598	NA	1600 Marshall Avenue	NA	58.42	NA	NA	naturally_occurring	NA	45.72 to 60.96 cm	Milwaukee	NA	NA	NA	NA	NA	NA	NA	NA	NA	NA
2017	inventory_date	Common hackberry	Celtis occidentalis	Milwaukee	Wisconsin	-87.96829373	43.05696537	NA	4410-4412 West Lloyd Street	NA	53.34	NA	NA	naturally_occurring	NA	45.72 to 60.96 cm	Milwaukee	NA	NA	NA	NA	NA	NA	NA	NA	NA	NA
2017	inventory_date	Crabapple	Malus tschonoskii	West Allis	Wisconsin	-88.03018034	43.0208793	NA	901 South 92Nd Street	NA	50.8	NA	NA	introduced	NA	45.72 to 60.96 cm	Milwaukee	NA	NA	NA	NA	NA	NA	NA	NA	NA	NA
2016	inventory_date	Mulberry	Morus	Milwaukee	Wisconsin	-87.90248573	42.99234732	green_space	Park Road	NA	68.58	NA	NA	no_info	NA	60.96 to 76.2 cm	Milwaukee	NA	NA	NA	NA	NA	NA	NA	NA	NA	NA
2016	inventory_date	Ash	Fraxinus	Milwaukee	Wisconsin	-87.99891382	43.14810185	green_space	7081-7217 West Good Hope Road	NA	17.78	NA	NA	no_info	NA	15.24 to 30.48 cm	Milwaukee	NA	NA	NA	NA	NA	NA	NA	NA	NA	NA
2017	inventory_date	Red oak	Quercus rubra	Cudahy	Wisconsin	-87.85438836	42.94782382	NA	3809 East Morris Avenue	NA	50.8	NA	NA	naturally_occurring	NA	45.72 to 60.96 cm	Milwaukee	NA	NA	NA	NA	NA	NA	NA	NA	NA	NA
2017	inventory_date	Common hackberry	Celtis occidentalis	West Allis	Wisconsin	-88.06114644	42.99376379	NA	2749 South Root River Parkway	NA	53.34	NA	NA	naturally_occurring	NA	45.72 to 60.96 cm	Milwaukee	NA	NA	NA	NA	NA	NA	NA	NA	NA	NA
2017	inventory_date	Norway maple	Acer platanoides	Milwaukee	Wisconsin	-88.01135659	43.0848336	NA	7900-7998 West Nash Street	NA	53.34	NA	NA	introduced	NA	45.72 to 60.96 cm	Milwaukee	NA	NA	NA	NA	NA	NA	NA	NA	NA	NA
2017	inventory_date	Common hackberry	Celtis occidentalis	Milwaukee	Wisconsin	-87.93736654	43.11220798	NA	2000-2198 West Villard Avenue	NA	17.78	NA	NA	naturally_occurring	NA	15.24 to 30.48 cm	Milwaukee	NA	NA	NA	NA	NA	NA	NA	NA	NA	NA
2017	inventory_date	Black walnut	Juglans nigra	Milwaukee	Wisconsin	-88.01764209	43.09592604	NA	4301-4399 North 84th Street	NA	12.7	NA	NA	naturally_occurring	NA	0 to 15.24 cm	Milwaukee	NA	NA	NA	NA	NA	NA	NA	NA	NA	NA
2017	inventory_date	Red oak	Quercus rubra	Milwaukee	Wisconsin	-88.02187622	42.98742671	NA	8711 West Oklahoma Avenue	NA	27.94	NA	NA	naturally_occurring	NA	15.24 to 30.48 cm	Milwaukee	NA	NA	NA	NA	NA	NA	NA	NA	NA	NA
2017	inventory_date	Sycamore	Platanus	Milwaukee	Wisconsin	-87.87354335	43.06363967	NA	Oak Leaf Trail	NA	5.08	NA	NA	no_info	NA	0 to 15.24 cm	Milwaukee	NA	NA	NA	NA	NA	NA	NA	NA	NA	NA
2017	inventory_date	Common hackberry	Celtis occidentalis	West Allis	Wisconsin	-88.02911013	43.02045671	NA	9418 West Washington Street	NA	25.4	NA	NA	naturally_occurring	NA	15.24 to 30.48 cm	Milwaukee	NA	NA	NA	NA	NA	NA	NA	NA	NA	NA
2016	inventory_date	Green ash	Fraxinus pennsylvanica	Wauwatosa	Wisconsin	-88.03937227	43.07802006	green_space	3200-3204 Menomonee River Parkway	NA	27.94	NA	NA	naturally_occurring	NA	15.24 to 30.48 cm	Milwaukee	NA	NA	NA	NA	NA	NA	NA	NA	NA	NA
2016	inventory_date	Red maple	Acer rubrum	Wauwatosa	Wisconsin	-88.03916305	43.07805532	green_space	3200-3204 Menomonee River Parkway	NA	7.62	NA	NA	naturally_occurring	NA	0 to 15.24 cm	Milwaukee	NA	NA	NA	NA	NA	NA	NA	NA	NA	NA
2017	inventory_date	Sugar maple	Acer saccharum	Milwaukee	Wisconsin	-87.96910375	43.05219497	NA	4434-4542 West Washington Boulevard	NA	45.72	NA	NA	naturally_occurring	NA	30.48 to 45.72 cm	Milwaukee	NA	NA	NA	NA	NA	NA	NA	NA	NA	NA
2017	inventory_date	Common hackberry	Celtis occidentalis	West Allis	Wisconsin	-88.05805251	42.99233065	NA	2851 South Root River Parkway	NA	68.58	NA	NA	naturally_occurring	NA	60.96 to 76.2 cm	Milwaukee	NA	NA	NA	NA	NA	NA	NA	NA	NA	NA
2017	inventory_date	Sugar maple	Acer saccharum	Milwaukee	Wisconsin	-87.96900719	43.05216655	NA	4434 West Washington Boulevard	NA	53.34	NA	NA	naturally_occurring	NA	45.72 to 60.96 cm	Milwaukee	NA	NA	NA	NA	NA	NA	NA	NA	NA	NA
2017	inventory_date	Silver maple	Acer saccharinum	Milwaukee	Wisconsin	-87.96430126	43.05068283	NA	3943-3945 West Galena Street	NA	78.74	NA	NA	naturally_occurring	NA	more than 76.2 cm	Milwaukee	NA	NA	NA	NA	NA	NA	NA	NA	NA	NA
2017	inventory_date	Common hackberry	Celtis occidentalis	West Allis	Wisconsin	-88.05752411	42.99352346	NA	2826 South Root River Parkway	NA	55.88	NA	NA	naturally_occurring	NA	45.72 to 60.96 cm	Milwaukee	NA	NA	NA	NA	NA	NA	NA	NA	NA	NA
2017	inventory_date	Common hackberry	Celtis occidentalis	West Allis	Wisconsin	-88.06694001	43.00142823	NA	2366 South Root River Parkway	NA	33.02	NA	NA	naturally_occurring	NA	30.48 to 45.72 cm	Milwaukee	NA	NA	NA	NA	NA	NA	NA	NA	NA	NA
2017	inventory_date	Tilia	Tilia	West Allis	Wisconsin	-88.0575791	42.99321839	NA	2826 South Root River Parkway	NA	109.22	NA	NA	no_info	NA	more than 76.2 cm	Milwaukee	NA	NA	NA	NA	NA	NA	NA	NA	NA	NA
2017	inventory_date	Sugar maple	Acer saccharum	South Milwaukee	Wisconsin	-87.87475169	42.9067102	NA	1600 Marshall Avenue	NA	55.88	NA	NA	naturally_occurring	NA	45.72 to 60.96 cm	Milwaukee	NA	NA	NA	NA	NA	NA	NA	NA	NA	NA
2017	inventory_date	Common hackberry	Celtis occidentalis	South Milwaukee	Wisconsin	-87.87349373	42.90837814	NA	1598 Marquette Avenue	NA	30.48	NA	NA	naturally_occurring	NA	15.24 to 30.48 cm	Milwaukee	NA	NA	NA	NA	NA	NA	NA	NA	NA	NA
2017	inventory_date	Sugar maple	Acer saccharum	Milwaukee	Wisconsin	-87.97791424	43.03282801	NA	200-270 North General Mitchell Boulevard	NA	50.8	NA	NA	naturally_occurring	NA	45.72 to 60.96 cm	Milwaukee	NA	NA	NA	NA	NA	NA	NA	NA	NA	NA
2017	inventory_date	American (basswood) linden	Tilia americana	West Allis	Wisconsin	-88.06643575	42.99961765	NA	2437 South Root River Parkway	NA	68.58	NA	NA	naturally_occurring	NA	60.96 to 76.2 cm	Milwaukee	NA	NA	NA	NA	NA	NA	NA	NA	NA	NA
2017	inventory_date	Red oak	Quercus rubra	Milwaukee	Wisconsin	-87.97823996	43.03293108	NA	200-270 North General Mitchell Boulevard	NA	20.32	NA	NA	naturally_occurring	NA	15.24 to 30.48 cm	Milwaukee	NA	NA	NA	NA	NA	NA	NA	NA	NA	NA
2017	inventory_date	American (basswood) linden	Tilia americana	West Allis	Wisconsin	-88.06631237	42.99950681	NA	2437 South Root River Parkway	NA	66.04	NA	NA	naturally_occurring	NA	60.96 to 76.2 cm	Milwaukee	NA	NA	NA	NA	NA	NA	NA	NA	NA	NA
2017	inventory_date	Hawthorn	Crataegus	West Allis	Wisconsin	-88.02767783	43.02200783	NA	833 South 92Nd Street	NA	22.86	NA	NA	no_info	NA	15.24 to 30.48 cm	Milwaukee	NA	NA	NA	NA	NA	NA	NA	NA	NA	NA
2017	inventory_date	Common hackberry	Celtis occidentalis	West Allis	Wisconsin	-88.05755764	42.99078172	NA	2977 South Root River Parkway	NA	40.64	NA	NA	naturally_occurring	NA	30.48 to 45.72 cm	Milwaukee	NA	NA	NA	NA	NA	NA	NA	NA	NA	NA
2017	inventory_date	Hawthorn	Crataegus	West Allis	Wisconsin	-88.02767515	43.02196665	NA	859-899 South 92Nd Street	NA	25.4	NA	NA	no_info	NA	15.24 to 30.48 cm	Milwaukee	NA	NA	NA	NA	NA	NA	NA	NA	NA	NA
2016	inventory_date	Black walnut	Juglans nigra	Milwaukee	Wisconsin	-88.00368547	43.10209525	green_space	7201 West Courtland Avenue	NA	12.7	NA	NA	naturally_occurring	NA	0 to 15.24 cm	Milwaukee	NA	NA	NA	NA	NA	NA	NA	NA	NA	NA
2016	inventory_date	Common hackberry	Celtis occidentalis	Milwaukee	Wisconsin	-88.0043748	43.10200712	green_space	4600-4698 North 74th Street	NA	33.02	NA	NA	naturally_occurring	NA	30.48 to 45.72 cm	Milwaukee	NA	NA	NA	NA	NA	NA	NA	NA	NA	NA
2017	inventory_date	Common hackberry	Celtis occidentalis	West Allis	Wisconsin	-88.0578661	42.99202165	NA	2851 South Root River Parkway	NA	17.78	NA	NA	naturally_occurring	NA	15.24 to 30.48 cm	Milwaukee	NA	NA	NA	NA	NA	NA	NA	NA	NA	NA
2017	inventory_date	Common hackberry	Celtis occidentalis	West Allis	Wisconsin	-88.02767582	43.01999244	NA	West Washington Street	NA	45.72	NA	NA	naturally_occurring	NA	30.48 to 45.72 cm	Milwaukee	NA	NA	NA	NA	NA	NA	NA	NA	NA	NA
2017	inventory_date	Common hackberry	Celtis occidentalis	West Allis	Wisconsin	-88.02757993	43.02001744	NA	901-999 South 92Nd Street	NA	53.34	NA	NA	naturally_occurring	NA	45.72 to 60.96 cm	Milwaukee	NA	NA	NA	NA	NA	NA	NA	NA	NA	NA
2017	inventory_date	Honeylocust	Gleditsia triacanthos	Milwaukee	Wisconsin	-88.01756342	43.09661028	NA	4301-4399 North 84th Street	NA	53.34	NA	NA	naturally_occurring	NA	45.72 to 60.96 cm	Milwaukee	NA	NA	NA	NA	NA	NA	NA	NA	NA	NA
2017	inventory_date	Common hackberry	Celtis occidentalis	West Allis	Wisconsin	-88.05783659	42.99194513	NA	2851 South Root River Parkway	NA	43.18	NA	NA	naturally_occurring	NA	30.48 to 45.72 cm	Milwaukee	NA	NA	NA	NA	NA	NA	NA	NA	NA	NA
2017	inventory_date	Sugar maple	Acer saccharum	West Allis	Wisconsin	-88.02752562	43.02013853	NA	901-999 South 92Nd Street	NA	43.18	NA	NA	naturally_occurring	NA	30.48 to 45.72 cm	Milwaukee	NA	NA	NA	NA	NA	NA	NA	NA	NA	NA
2017	inventory_date	Honeylocust	Gleditsia triacanthos	West Allis	Wisconsin	-88.02769527	43.02017824	NA	901-999 South 92Nd Street	NA	48.26	NA	NA	naturally_occurring	NA	45.72 to 60.96 cm	Milwaukee	NA	NA	NA	NA	NA	NA	NA	NA	NA	NA
2017	inventory_date	Shagbark hickory	Carya ovata	Milwaukee	Wisconsin	-88.01782342	43.09632187	NA	4360 North 87th Street	NA	7.62	NA	NA	naturally_occurring	NA	0 to 15.24 cm	Milwaukee	NA	NA	NA	NA	NA	NA	NA	NA	NA	NA
2017	inventory_date	Crabapple	Malus tschonoskii	West Allis	Wisconsin	-88.05752814	42.99205304	NA	2978-3034 South Root River Parkway	NA	12.7	NA	NA	introduced	NA	0 to 15.24 cm	Milwaukee	NA	NA	NA	NA	NA	NA	NA	NA	NA	NA
2017	inventory_date	Hawthorn	Crataegus	Milwaukee	Wisconsin	-87.94078885	43.11225692	NA	2350 West Villard Avenue	NA	35.56	NA	NA	no_info	NA	30.48 to 45.72 cm	Milwaukee	NA	NA	NA	NA	NA	NA	NA	NA	NA	NA
2016	inventory_date	Honeylocust	Gleditsia triacanthos	West Allis	Wisconsin	-88.06562036	43.00751869	green_space	Park Drive	NA	48.26	NA	NA	naturally_occurring	NA	45.72 to 60.96 cm	Milwaukee	NA	NA	NA	NA	NA	NA	NA	NA	NA	NA
2016	inventory_date	Sugar maple	Acer saccharum	Milwaukee	Wisconsin	-87.92557687	43.11457669	green_space	5349 North Milwaukee River Parkway	NA	40.64	NA	NA	naturally_occurring	NA	30.48 to 45.72 cm	Milwaukee	NA	NA	NA	NA	NA	NA	NA	NA	NA	NA
2017	inventory_date	Common hackberry	Celtis occidentalis	West Allis	Wisconsin	-88.05997163	42.9941797	NA	2734 South Root River Parkway	NA	53.34	NA	NA	naturally_occurring	NA	45.72 to 60.96 cm	Milwaukee	NA	NA	NA	NA	NA	NA	NA	NA	NA	NA
2017	inventory_date	Honeylocust	Gleditsia triacanthos	Milwaukee	Wisconsin	-87.95030339	43.10921384	NA	Oak Leaf Trail	NA	48.26	NA	NA	naturally_occurring	NA	45.72 to 60.96 cm	Milwaukee	NA	NA	NA	NA	NA	NA	NA	NA	NA	NA
2016	inventory_date	Green ash	Fraxinus pennsylvanica	Milwaukee	Wisconsin	-87.93441877	42.99745685	green_space	1819 West Windlake Avenue	NA	40.64	NA	NA	naturally_occurring	NA	30.48 to 45.72 cm	Milwaukee	NA	NA	NA	NA	NA	NA	NA	NA	NA	NA
2016	inventory_date	Green ash	Fraxinus pennsylvanica	Milwaukee	Wisconsin	-87.92023793	43.0045265	green_space	2201-2229 South 7th Street	NA	71.12	NA	NA	naturally_occurring	NA	60.96 to 76.2 cm	Milwaukee	NA	NA	NA	NA	NA	NA	NA	NA	NA	NA
2017	inventory_date	Green ash	Fraxinus pennsylvanica	Milwaukee	Wisconsin	-87.86888838	43.0649139	green_space	2400 Oak Leaf Trail	NA	53.34	NA	NA	naturally_occurring	NA	45.72 to 60.96 cm	Milwaukee	NA	NA	NA	NA	NA	NA	NA	NA	NA	NA
2016	inventory_date	White oak	Quercus alba	West Allis	Wisconsin	-88.06419611	43.00435486	green_space	Park Drive	NA	83.82	NA	NA	naturally_occurring	NA	more than 76.2 cm	Milwaukee	NA	NA	NA	NA	NA	NA	NA	NA	NA	NA
2017	inventory_date	Norway maple	Acer platanoides	Milwaukee	Wisconsin	-88.0220224	42.98738649	NA	8711 West Oklahoma Avenue	NA	43.18	NA	NA	introduced	NA	30.48 to 45.72 cm	Milwaukee	NA	NA	NA	NA	NA	NA	NA	NA	NA	NA
2017	inventory_date	Green ash	Fraxinus pennsylvanica	Milwaukee	Wisconsin	-87.94171304	43.02552173	NA	2200-2298 West Pierce Street	NA	30.48	NA	NA	naturally_occurring	NA	15.24 to 30.48 cm	Milwaukee	NA	NA	NA	NA	NA	NA	NA	NA	NA	NA
2016	inventory_date	Norway maple	Acer platanoides	Greenfield	Wisconsin	-88.03410038	42.95326489	green_space	NA	NA	22.86	NA	NA	introduced	NA	15.24 to 30.48 cm	Milwaukee	NA	NA	NA	NA	NA	NA	NA	NA	NA	NA
2017	inventory_date	Norway maple	Acer platanoides	Milwaukee	Wisconsin	-87.96417788	43.05238117	NA	1699 North 40th Street	NA	25.4	NA	NA	introduced	NA	15.24 to 30.48 cm	Milwaukee	NA	NA	NA	NA	NA	NA	NA	NA	NA	NA
2017	inventory_date	Common hackberry	Celtis occidentalis	Milwaukee	Wisconsin	-87.96388686	43.05253012	NA	1701-1753 North 40th Street	NA	50.8	NA	NA	naturally_occurring	NA	45.72 to 60.96 cm	Milwaukee	NA	NA	NA	NA	NA	NA	NA	NA	NA	NA
2017	inventory_date	Common hackberry	Celtis occidentalis	West Allis	Wisconsin	-88.06196317	42.99728029	NA	2600 South Root River Parkway	NA	48.26	NA	NA	naturally_occurring	NA	45.72 to 60.96 cm	Milwaukee	NA	NA	NA	NA	NA	NA	NA	NA	NA	NA
2016	inventory_date	Willow	Salix	Milwaukee	Wisconsin	-87.94878066	43.15128762	NA	2700 West Good Hope Road	NA	116.84	NA	NA	no_info	NA	more than 76.2 cm	Milwaukee	NA	NA	NA	NA	NA	NA	NA	NA	NA	NA
2016	inventory_date	Honeylocust	Gleditsia triacanthos	West Allis	Wisconsin	-88.0595009	43.00755694	green_space	11515 West Rogers Street	NA	30.48	NA	NA	naturally_occurring	NA	15.24 to 30.48 cm	Milwaukee	NA	NA	NA	NA	NA	NA	NA	NA	NA	NA
2017	inventory_date	Boxelder	Acer negundo	West Allis	Wisconsin	-88.05831939	42.98658793	NA	3100-3294 South Root River Parkway	NA	45.72	NA	NA	naturally_occurring	NA	30.48 to 45.72 cm	Milwaukee	NA	NA	NA	NA	NA	NA	NA	NA	NA	NA
2017	inventory_date	Scots pine	Pinus sylvestris	Milwaukee	Wisconsin	-87.97652776	43.04092396	NA	Oak Leaf Trail	NA	45.72	NA	NA	introduced	NA	30.48 to 45.72 cm	Milwaukee	NA	NA	NA	NA	NA	NA	NA	NA	NA	NA
2017	inventory_date	Honeylocust	Gleditsia triacanthos	Milwaukee	Wisconsin	-88.01092744	43.08455739	NA	7810 West Nash Street	NA	60.96	NA	NA	naturally_occurring	NA	45.72 to 60.96 cm	Milwaukee	NA	NA	NA	NA	NA	NA	NA	NA	NA	NA
2016	inventory_date	Norway maple	Acer platanoides	Wauwatosa	Wisconsin	-88.02598134	43.05490066	green_space	1800 North Swan Boulevard	NA	25.4	NA	NA	introduced	NA	15.24 to 30.48 cm	Milwaukee	NA	NA	NA	NA	NA	NA	NA	NA	NA	NA
2016	inventory_date	Black walnut	Juglans nigra	West Allis	Wisconsin	-88.0115135	42.99708412	green_space	Oak Leaf Trail	NA	53.34	NA	NA	naturally_occurring	NA	45.72 to 60.96 cm	Milwaukee	NA	NA	NA	NA	NA	NA	NA	NA	NA	NA
2016	inventory_date	White spruce	Picea glauca	Wauwatosa	Wisconsin	-88.03954661	43.07795149	green_space	3200-3204 Menomonee River Parkway	NA	12.7	NA	NA	naturally_occurring	NA	0 to 15.24 cm	Milwaukee	NA	NA	NA	NA	NA	NA	NA	NA	NA	NA
2017	inventory_date	Sugar maple	Acer saccharum	Milwaukee	Wisconsin	-87.93647599	43.11182858	NA	1966-1998 West Villard Avenue	NA	55.88	NA	NA	naturally_occurring	NA	45.72 to 60.96 cm	Milwaukee	NA	NA	NA	NA	NA	NA	NA	NA	NA	NA
2016	inventory_date	Norway maple	Acer platanoides	Milwaukee	Wisconsin	-87.920596	43.00471774	green_space	2187-2199 South 7th Street	NA	15.24	NA	NA	introduced	NA	0 to 15.24 cm	Milwaukee	NA	NA	NA	NA	NA	NA	NA	NA	NA	NA
2017	inventory_date	Common hackberry	Celtis occidentalis	West Allis	Wisconsin	-88.06317285	42.99813952	NA	2550 South Root River Parkway	NA	38.1	NA	NA	naturally_occurring	NA	30.48 to 45.72 cm	Milwaukee	NA	NA	NA	NA	NA	NA	NA	NA	NA	NA
2016	inventory_date	Ash	Fraxinus	Milwaukee	Wisconsin	-87.97358304	43.09845255	green_space	4465 North 48th Street	NA	33.02	NA	NA	no_info	NA	30.48 to 45.72 cm	Milwaukee	NA	NA	NA	NA	NA	NA	NA	NA	NA	NA
2017	inventory_date	Sugar maple	Acer saccharum	Milwaukee	Wisconsin	-87.96900317	43.05228807	NA	4434 West Washington Boulevard	NA	48.26	NA	NA	naturally_occurring	NA	45.72 to 60.96 cm	Milwaukee	NA	NA	NA	NA	NA	NA	NA	NA	NA	NA
2016	inventory_date	Norway maple	Acer platanoides	Wauwatosa	Wisconsin	-88.0442673	43.08921362	green_space	10512 West Grantosa Drive	NA	15.24	NA	NA	introduced	NA	0 to 15.24 cm	Milwaukee	NA	NA	NA	NA	NA	NA	NA	NA	NA	NA
2016	inventory_date	Boxelder	Acer negundo	Milwaukee	Wisconsin	-87.93139994	43.11138314	green_space	Oak Leaf Trail	NA	35.56	NA	NA	naturally_occurring	NA	30.48 to 45.72 cm	Milwaukee	NA	NA	NA	NA	NA	NA	NA	NA	NA	NA
2017	inventory_date	Common hackberry	Celtis occidentalis	West Allis	Wisconsin	-88.06164801	42.99430526	NA	2733 South Root River Parkway	NA	50.8	NA	NA	naturally_occurring	NA	45.72 to 60.96 cm	Milwaukee	NA	NA	NA	NA	NA	NA	NA	NA	NA	NA
2017	inventory_date	White ash	Fraxinus americana	West Allis	Wisconsin	-88.05766225	42.98848621	NA	3034 South Root River Parkway	NA	50.8	NA	NA	naturally_occurring	NA	45.72 to 60.96 cm	Milwaukee	NA	NA	NA	NA	NA	NA	NA	NA	NA	NA
2016	inventory_date	Silver maple	Acer saccharinum	Milwaukee	Wisconsin	-87.96770063	43.05499409	green_space	4301 West Lloyd Street	NA	76.2	NA	NA	naturally_occurring	NA	60.96 to 76.2 cm	Milwaukee	NA	NA	NA	NA	NA	NA	NA	NA	NA	NA
2016	inventory_date	Hawthorn	Crataegus	Brown Deer	Wisconsin	-87.98952878	43.18545565	green_space	6397 West Pierner Place	NA	33.02	NA	NA	no_info	NA	30.48 to 45.72 cm	Milwaukee	NA	NA	NA	NA	NA	NA	NA	NA	NA	NA
2016	inventory_date	Honeylocust	Gleditsia triacanthos	Milwaukee	Wisconsin	-87.8954798	43.07085894	green_space	1201-1293 East Locust Street	NA	55.88	NA	NA	naturally_occurring	NA	45.72 to 60.96 cm	Milwaukee	NA	NA	NA	NA	NA	NA	NA	NA	NA	NA
2016	inventory_date	Honeylocust	Gleditsia triacanthos	Milwaukee	Wisconsin	-87.89566219	43.07086678	green_space	1220 East Locust Street	NA	40.64	NA	NA	naturally_occurring	NA	30.48 to 45.72 cm	Milwaukee	NA	NA	NA	NA	NA	NA	NA	NA	NA	NA
2016	inventory_date	Sugar maple	Acer saccharum	Milwaukee	Wisconsin	-87.8963019	43.07032501	green_space	Oak Leaf Trail	NA	53.34	NA	NA	naturally_occurring	NA	45.72 to 60.96 cm	Milwaukee	NA	NA	NA	NA	NA	NA	NA	NA	NA	NA
2016	inventory_date	Red oak	Quercus rubra	Wauwatosa	Wisconsin	-88.0363588	43.07044649	green_space	2761-2879 Menomonee River Parkway	NA	53.34	NA	NA	naturally_occurring	NA	45.72 to 60.96 cm	Milwaukee	NA	NA	NA	NA	NA	NA	NA	NA	NA	NA
2016	inventory_date	Crabapple	Malus tschonoskii	Wauwatosa	Wisconsin	-87.99712479	43.04399976	green_space	6201-6799 West Honey Creek Parkway	NA	12.7	NA	NA	introduced	NA	0 to 15.24 cm	Milwaukee	NA	NA	NA	NA	NA	NA	NA	NA	NA	NA
2016	inventory_date	Common hackberry	Celtis occidentalis	Glendale	Wisconsin	-87.92448118	43.12182961	green_space	5764 North Milwaukee River Parkway	NA	127	NA	NA	naturally_occurring	NA	more than 76.2 cm	Milwaukee	NA	NA	NA	NA	NA	NA	NA	NA	NA	NA
2016	inventory_date	Sugar maple	Acer saccharum	Wauwatosa	Wisconsin	-88.05340827	43.08983651	green_space	4044 Menomonee River Parkway	NA	48.26	NA	NA	naturally_occurring	NA	45.72 to 60.96 cm	Milwaukee	NA	NA	NA	NA	NA	NA	NA	NA	NA	NA
2017	inventory_date	Green ash	Fraxinus pennsylvanica	Milwaukee	Wisconsin	-87.92223617	43.05697222	green_space	2001 North 8th Street	NA	40.64	NA	NA	naturally_occurring	NA	30.48 to 45.72 cm	Milwaukee	NA	NA	NA	NA	NA	NA	NA	NA	NA	NA
2016	inventory_date	White spruce	Picea glauca	Wauwatosa	Wisconsin	-88.03574055	43.07458949	green_space	3097 Menomonee River Parkway	NA	43.18	NA	NA	naturally_occurring	NA	30.48 to 45.72 cm	Milwaukee	NA	NA	NA	NA	NA	NA	NA	NA	NA	NA
2016	inventory_date	Crabapple	Malus tschonoskii	Milwaukee	Wisconsin	-87.89462954	43.04292946	green_space	Oak Leaf Trail	NA	17.78	NA	NA	introduced	NA	15.24 to 30.48 cm	Milwaukee	NA	NA	NA	NA	NA	NA	NA	NA	NA	NA
2017	inventory_date	Tilia	Tilia	West Allis	Wisconsin	-88.05679321	42.99256509	NA	2840 South Root River Parkway	NA	48.26	NA	NA	no_info	NA	45.72 to 60.96 cm	Milwaukee	NA	NA	NA	NA	NA	NA	NA	NA	NA	NA
2016	inventory_date	Japanese tree lilac	Syringa reticulata	Milwaukee	Wisconsin	-87.89871991	43.03927344	green_space	Oak Leaf Trail	NA	15.24	NA	NA	introduced	NA	0 to 15.24 cm	Milwaukee	NA	NA	NA	NA	NA	NA	NA	NA	NA	NA
2016	inventory_date	Japanese tree lilac	Syringa reticulata	Milwaukee	Wisconsin	-87.89912492	43.03928717	green_space	929-931 East Wisconsin Avenue	NA	7.62	NA	NA	introduced	NA	0 to 15.24 cm	Milwaukee	NA	NA	NA	NA	NA	NA	NA	NA	NA	NA
2016	inventory_date	Red pine	Pinus resinosa	Milwaukee	Wisconsin	-87.89913967	43.03783352	green_space	Oak Leaf Trail	NA	25.4	NA	NA	naturally_occurring	NA	15.24 to 30.48 cm	Milwaukee	NA	NA	NA	NA	NA	NA	NA	NA	NA	NA
2016	inventory_date	Scots pine	Pinus sylvestris	Milwaukee	Wisconsin	-87.89870381	43.03986156	green_space	Oak Leaf Trail	NA	25.4	NA	NA	introduced	NA	15.24 to 30.48 cm	Milwaukee	NA	NA	NA	NA	NA	NA	NA	NA	NA	NA
2016	inventory_date	Honeylocust	Gleditsia triacanthos	Milwaukee	Wisconsin	-87.96852306	43.11614012	green_space	4400-4498 West Custer Avenue	NA	20.32	NA	NA	naturally_occurring	NA	15.24 to 30.48 cm	Milwaukee	NA	NA	NA	NA	NA	NA	NA	NA	NA	NA
2016	inventory_date	Sugar maple	Acer saccharum	West Allis	Wisconsin	-88.06501418	43.00925647	green_space	Park Srv Road	NA	38.1	NA	NA	naturally_occurring	NA	30.48 to 45.72 cm	Milwaukee	NA	NA	NA	NA	NA	NA	NA	NA	NA	NA
2016	inventory_date	Japanese tree lilac	Syringa reticulata	Milwaukee	Wisconsin	-87.89620399	43.04732619	green_space	1333 North Prospect Avenue	NA	20.32	NA	NA	introduced	NA	15.24 to 30.48 cm	Milwaukee	NA	NA	NA	NA	NA	NA	NA	NA	NA	NA
2017	inventory_date	Honeylocust	Gleditsia triacanthos	Milwaukee	Wisconsin	-87.94249624	43.02549624	NA	2300-2398 West Pierce Street	NA	53.34	NA	NA	naturally_occurring	NA	45.72 to 60.96 cm	Milwaukee	NA	NA	NA	NA	NA	NA	NA	NA	NA	NA
2017	inventory_date	Honeylocust	Gleditsia triacanthos	Milwaukee	Wisconsin	-88.03425913	42.97642063	NA	3725-3801 South 97th Street	NA	50.8	NA	NA	naturally_occurring	NA	45.72 to 60.96 cm	Milwaukee	NA	NA	NA	NA	NA	NA	NA	NA	NA	NA
2017	inventory_date	Honeylocust	Gleditsia triacanthos	Milwaukee	Wisconsin	-88.03402223	42.97772268	NA	3601-3699 South 97th Street	NA	43.18	NA	NA	naturally_occurring	NA	30.48 to 45.72 cm	Milwaukee	NA	NA	NA	NA	NA	NA	NA	NA	NA	NA
2016	inventory_date	Hawthorn	Crataegus	Wauwatosa	Wisconsin	-87.99644217	43.04365378	green_space	6201-6799 West Honey Creek Parkway	NA	17.78	NA	NA	no_info	NA	15.24 to 30.48 cm	Milwaukee	NA	NA	NA	NA	NA	NA	NA	NA	NA	NA
2016	inventory_date	Boxelder	Acer negundo	Wauwatosa	Wisconsin	-87.99641132	43.04359987	green_space	6201-6799 West Honey Creek Parkway	NA	20.32	NA	NA	naturally_occurring	NA	15.24 to 30.48 cm	Milwaukee	NA	NA	NA	NA	NA	NA	NA	NA	NA	NA
2016	inventory_date	Black walnut	Juglans nigra	Wauwatosa	Wisconsin	-87.9959701	43.04332445	green_space	6201-6799 West Honey Creek Parkway	NA	50.8	NA	NA	naturally_occurring	NA	45.72 to 60.96 cm	Milwaukee	NA	NA	NA	NA	NA	NA	NA	NA	NA	NA
2016	inventory_date	Birch	Betula	Milwaukee	Wisconsin	-88.04023325	43.09180701	NA	10124 West Grantosa Drive	NA	17.78	NA	NA	no_info	NA	15.24 to 30.48 cm	Milwaukee	NA	NA	NA	NA	NA	NA	NA	NA	NA	NA
2016	inventory_date	Yew	Taxus	Hales Corners	Wisconsin	-88.03174138	42.93655929	green_space	Whitnall Park Drive	NA	10.16	NA	NA	no_info	NA	0 to 15.24 cm	Milwaukee	NA	NA	NA	NA	NA	NA	NA	NA	NA	NA
2016	inventory_date	Crabapple	Malus tschonoskii	Hales Corners	Wisconsin	-88.02913025	42.93660151	green_space	5879 South 92Nd Street	NA	25.4	NA	NA	introduced	NA	15.24 to 30.48 cm	Milwaukee	NA	NA	NA	NA	NA	NA	NA	NA	NA	NA
2016	inventory_date	Pine	Pinus	Brown Deer	Wisconsin	-87.9549095	43.15208403	NA	Oak Leaf Trail	NA	0	NA	NA	no_info	NA	NA	Milwaukee	NA	NA	NA	NA	NA	NA	NA	NA	NA	NA
2016	inventory_date	Silver maple	Acer saccharinum	Milwaukee	Wisconsin	-87.94834882	43.15267889	NA	2700 West Good Hope Road	NA	45.72	NA	NA	naturally_occurring	NA	30.48 to 45.72 cm	Milwaukee	NA	NA	NA	NA	NA	NA	NA	NA	NA	NA
2017	inventory_date	Tilia	Tilia	Milwaukee	Wisconsin	-88.02147207	43.0803362	NA	8701-8751 West Townsend Street	NA	53.34	NA	NA	no_info	NA	45.72 to 60.96 cm	Milwaukee	NA	NA	NA	NA	NA	NA	NA	NA	NA	NA
2016	inventory_date	Willow	Salix	Wauwatosa	Wisconsin	-88.01754043	43.05148055	green_space	8300 West Menomonee River Parkway	NA	17.78	NA	NA	no_info	NA	15.24 to 30.48 cm	Milwaukee	NA	NA	NA	NA	NA	NA	NA	NA	NA	NA
2016	inventory_date	Willow	Salix	Wauwatosa	Wisconsin	-88.01756725	43.05140999	green_space	8300 West Menomonee River Parkway	NA	20.32	NA	NA	no_info	NA	15.24 to 30.48 cm	Milwaukee	NA	NA	NA	NA	NA	NA	NA	NA	NA	NA
2016	inventory_date	Ash mountain	Sorbus	Hales Corners	Wisconsin	-88.03177625	42.93593484	green_space	Whitnall Park Drive	NA	22.86	NA	NA	no_info	NA	15.24 to 30.48 cm	Milwaukee	NA	NA	NA	NA	NA	NA	NA	NA	NA	NA
2017	inventory_date	Willow	Salix	Milwaukee	Wisconsin	-87.94511911	43.1101833	NA	2473-2631 West Lincoln Creek Parkway	NA	86.36	NA	NA	no_info	NA	more than 76.2 cm	Milwaukee	NA	NA	NA	NA	NA	NA	NA	NA	NA	NA
2016	inventory_date	Green ash	Fraxinus pennsylvanica	Milwaukee	Wisconsin	-87.94821471	43.15286283	NA	2700 West Good Hope Road	NA	45.72	NA	NA	naturally_occurring	NA	30.48 to 45.72 cm	Milwaukee	NA	NA	NA	NA	NA	NA	NA	NA	NA	NA
2016	inventory_date	Green ash	Fraxinus pennsylvanica	Brown Deer	Wisconsin	-87.9552716	43.15371792	NA	Oak Leaf Trail	NA	40.64	NA	NA	naturally_occurring	NA	30.48 to 45.72 cm	Milwaukee	NA	NA	NA	NA	NA	NA	NA	NA	NA	NA
2016	inventory_date	Crabapple	Malus tschonoskii	Milwaukee	Wisconsin	-87.86796033	43.07288099	green_space	3233 Oak Leaf Trail	NA	38.1	NA	NA	introduced	NA	30.48 to 45.72 cm	Milwaukee	NA	NA	NA	NA	NA	NA	NA	NA	NA	NA
2016	inventory_date	American (basswood) linden	Tilia americana	Brown Deer	Wisconsin	-87.95467883	43.15104889	NA	Oak Leaf Trail	NA	50.8	NA	NA	naturally_occurring	NA	45.72 to 60.96 cm	Milwaukee	NA	NA	NA	NA	NA	NA	NA	NA	NA	NA
2016	inventory_date	American (basswood) linden	Tilia americana	Glendale	Wisconsin	-87.945849	43.15204881	NA	7374 North Range Line Road	NA	60.96	NA	NA	naturally_occurring	NA	45.72 to 60.96 cm	Milwaukee	NA	NA	NA	NA	NA	NA	NA	NA	NA	NA
2016	inventory_date	Green ash	Fraxinus pennsylvanica	Glendale	Wisconsin	-87.94580072	43.15209577	NA	7400 North Range Line Road	NA	35.56	NA	NA	naturally_occurring	NA	30.48 to 45.72 cm	Milwaukee	NA	NA	NA	NA	NA	NA	NA	NA	NA	NA
2016	inventory_date	Green ash	Fraxinus pennsylvanica	Glendale	Wisconsin	-87.94627279	43.15209186	NA	7400 North Range Line Road	NA	55.88	NA	NA	naturally_occurring	NA	45.72 to 60.96 cm	Milwaukee	NA	NA	NA	NA	NA	NA	NA	NA	NA	NA
2017	inventory_date	Honeylocust	Gleditsia triacanthos	West Allis	Wisconsin	-88.02777976	43.02026747	NA	901-999 South 92Nd Street	NA	50.8	NA	NA	naturally_occurring	NA	45.72 to 60.96 cm	Milwaukee	NA	NA	NA	NA	NA	NA	NA	NA	NA	NA
2016	inventory_date	Green ash	Fraxinus pennsylvanica	Brown Deer	Wisconsin	-87.95637801	43.15381087	NA	Oak Leaf Trail	NA	45.72	NA	NA	naturally_occurring	NA	30.48 to 45.72 cm	Milwaukee	NA	NA	NA	NA	NA	NA	NA	NA	NA	NA
2016	inventory_date	Red oak	Quercus rubra	Milwaukee	Wisconsin	-87.95245528	43.15192553	NA	2700 West Good Hope Road	NA	60.96	NA	NA	naturally_occurring	NA	45.72 to 60.96 cm	Milwaukee	NA	NA	NA	NA	NA	NA	NA	NA	NA	NA
2016	inventory_date	Scots pine	Pinus sylvestris	Milwaukee	Wisconsin	-87.95481697	43.15510425	NA	3701 Adj West Calumet Road	NA	38.1	NA	NA	introduced	NA	30.48 to 45.72 cm	Milwaukee	NA	NA	NA	NA	NA	NA	NA	NA	NA	NA
2016	inventory_date	Red oak	Quercus rubra	Milwaukee	Wisconsin	-87.95239359	43.1534792	NA	2700 West Good Hope Road	NA	43.18	NA	NA	naturally_occurring	NA	30.48 to 45.72 cm	Milwaukee	NA	NA	NA	NA	NA	NA	NA	NA	NA	NA
2016	inventory_date	Red oak	Quercus rubra	Milwaukee	Wisconsin	-87.95247674	43.1528824	NA	2700 West Good Hope Road	NA	48.26	NA	NA	naturally_occurring	NA	45.72 to 60.96 cm	Milwaukee	NA	NA	NA	NA	NA	NA	NA	NA	NA	NA
2016	inventory_date	Red oak	Quercus rubra	Milwaukee	Wisconsin	-87.95258537	43.15193043	NA	2700 West Good Hope Road	NA	45.72	NA	NA	naturally_occurring	NA	30.48 to 45.72 cm	Milwaukee	NA	NA	NA	NA	NA	NA	NA	NA	NA	NA
2016	inventory_date	Honeylocust	Gleditsia triacanthos	Milwaukee	Wisconsin	-87.95278251	43.15187661	NA	2700 West Good Hope Road	NA	53.34	NA	NA	naturally_occurring	NA	45.72 to 60.96 cm	Milwaukee	NA	NA	NA	NA	NA	NA	NA	NA	NA	NA
2016	inventory_date	Sugar maple	Acer saccharum	Brown Deer	Wisconsin	-87.95357913	43.15194706	NA	Oak Leaf Trail	NA	43.18	NA	NA	naturally_occurring	NA	30.48 to 45.72 cm	Milwaukee	NA	NA	NA	NA	NA	NA	NA	NA	NA	NA
2016	inventory_date	American (basswood) linden	Tilia americana	Milwaukee	Wisconsin	-87.9532975	43.15382163	NA	3701 Adj West Calumet Road	NA	88.9	NA	NA	naturally_occurring	NA	more than 76.2 cm	Milwaukee	NA	NA	NA	NA	NA	NA	NA	NA	NA	NA
2016	inventory_date	American (basswood) linden	Tilia americana	Milwaukee	Wisconsin	-87.95524612	43.15539384	NA	3701 Adj West Calumet Road	NA	121.92	NA	NA	naturally_occurring	NA	more than 76.2 cm	Milwaukee	NA	NA	NA	NA	NA	NA	NA	NA	NA	NA
2016	inventory_date	Red oak	Quercus rubra	Brown Deer	Wisconsin	-87.95605749	43.15370031	NA	Oak Leaf Trail	NA	60.96	NA	NA	naturally_occurring	NA	45.72 to 60.96 cm	Milwaukee	NA	NA	NA	NA	NA	NA	NA	NA	NA	NA
2016	inventory_date	Green ash	Fraxinus pennsylvanica	Brown Deer	Wisconsin	-87.95619428	43.15352225	NA	Oak Leaf Trail	NA	63.5	NA	NA	naturally_occurring	NA	60.96 to 76.2 cm	Milwaukee	NA	NA	NA	NA	NA	NA	NA	NA	NA	NA
2016	inventory_date	Green ash	Fraxinus pennsylvanica	Brown Deer	Wisconsin	-87.95634851	43.1534567	NA	Oak Leaf Trail	NA	30.48	NA	NA	naturally_occurring	NA	15.24 to 30.48 cm	Milwaukee	NA	NA	NA	NA	NA	NA	NA	NA	NA	NA
2016	inventory_date	Sugar maple	Acer saccharum	Brown Deer	Wisconsin	-87.95620367	43.15344496	NA	Oak Leaf Trail	NA	40.64	NA	NA	naturally_occurring	NA	30.48 to 45.72 cm	Milwaukee	NA	NA	NA	NA	NA	NA	NA	NA	NA	NA
2016	inventory_date	Green ash	Fraxinus pennsylvanica	Brown Deer	Wisconsin	-87.95628011	43.15349877	NA	Oak Leaf Trail	NA	60.96	NA	NA	naturally_occurring	NA	45.72 to 60.96 cm	Milwaukee	NA	NA	NA	NA	NA	NA	NA	NA	NA	NA
2016	inventory_date	Honeylocust	Gleditsia triacanthos	Brown Deer	Wisconsin	-87.95617551	43.15334027	NA	Oak Leaf Trail	NA	40.64	NA	NA	naturally_occurring	NA	30.48 to 45.72 cm	Milwaukee	NA	NA	NA	NA	NA	NA	NA	NA	NA	NA
2016	inventory_date	Green ash	Fraxinus pennsylvanica	Glendale	Wisconsin	-87.94550836	43.15065948	NA	7320 North Range Line Road	NA	30.48	NA	NA	naturally_occurring	NA	15.24 to 30.48 cm	Milwaukee	NA	NA	NA	NA	NA	NA	NA	NA	NA	NA
2016	inventory_date	Green ash	Fraxinus pennsylvanica	Glendale	Wisconsin	-87.94591874	43.15044032	NA	7320 North Range Line Road	NA	58.42	NA	NA	naturally_occurring	NA	45.72 to 60.96 cm	Milwaukee	NA	NA	NA	NA	NA	NA	NA	NA	NA	NA
2016	inventory_date	Red oak	Quercus rubra	Brown Deer	Wisconsin	-87.95625329	43.1539136	NA	Oak Leaf Trail	NA	33.02	NA	NA	naturally_occurring	NA	30.48 to 45.72 cm	Milwaukee	NA	NA	NA	NA	NA	NA	NA	NA	NA	NA
2016	inventory_date	Red oak	Quercus rubra	Brown Deer	Wisconsin	-87.95616746	43.15395273	NA	Oak Leaf Trail	NA	58.42	NA	NA	naturally_occurring	NA	45.72 to 60.96 cm	Milwaukee	NA	NA	NA	NA	NA	NA	NA	NA	NA	NA
2016	inventory_date	Green ash	Fraxinus pennsylvanica	Brown Deer	Wisconsin	-87.95630559	43.1539948	NA	Oak Leaf Trail	NA	22.86	NA	NA	naturally_occurring	NA	15.24 to 30.48 cm	Milwaukee	NA	NA	NA	NA	NA	NA	NA	NA	NA	NA
2016	inventory_date	Sugar maple	Acer saccharum	Brown Deer	Wisconsin	-87.95617953	43.15388718	NA	Oak Leaf Trail	NA	53.34	NA	NA	naturally_occurring	NA	45.72 to 60.96 cm	Milwaukee	NA	NA	NA	NA	NA	NA	NA	NA	NA	NA
2016	inventory_date	Red oak	Quercus rubra	Milwaukee	Wisconsin	-87.95625061	43.15406818	NA	3701 Adj West Calumet Road	NA	48.26	NA	NA	naturally_occurring	NA	45.72 to 60.96 cm	Milwaukee	NA	NA	NA	NA	NA	NA	NA	NA	NA	NA
2016	inventory_date	Black cherry	Prunus serotina	Milwaukee	Wisconsin	-87.9129222	42.97726444	green_space	3700-3730 South 2Nd Street	NA	48.26	NA	NA	naturally_occurring	NA	45.72 to 60.96 cm	Milwaukee	NA	NA	NA	NA	NA	NA	NA	NA	NA	NA
2016	inventory_date	Black walnut	Juglans nigra	Glendale	Wisconsin	-87.945963	43.15294599	NA	7440 North Range Line Road	NA	55.88	NA	NA	naturally_occurring	NA	45.72 to 60.96 cm	Milwaukee	NA	NA	NA	NA	NA	NA	NA	NA	NA	NA
2016	inventory_date	Honeylocust	Gleditsia triacanthos	Wauwatosa	Wisconsin	-88.01824048	43.05157855	green_space	Charles Hart Parkway	NA	58.42	NA	NA	naturally_occurring	NA	45.72 to 60.96 cm	Milwaukee	NA	NA	NA	NA	NA	NA	NA	NA	NA	NA
2016	inventory_date	Green ash	Fraxinus pennsylvanica	Brown Deer	Wisconsin	-87.95283347	43.1502505	NA	Oak Leaf Trail	NA	27.94	NA	NA	naturally_occurring	NA	15.24 to 30.48 cm	Milwaukee	NA	NA	NA	NA	NA	NA	NA	NA	NA	NA
2017	inventory_date	Serviceberry	Amelanchier	Milwaukee	Wisconsin	-87.87167251	43.06478064	NA	Oak Leaf Trail	NA	0	NA	NA	no_info	NA	NA	Milwaukee	NA	NA	NA	NA	NA	NA	NA	NA	NA	NA
2016	inventory_date	Littleleaf linden	Tilia cordata	Greenfield	Wisconsin	-87.95633376	42.95726072	green_space	3200 West Barnard Avenue	NA	22.86	NA	NA	introduced	NA	15.24 to 30.48 cm	Milwaukee	NA	NA	NA	NA	NA	NA	NA	NA	NA	NA
2016	inventory_date	Crabapple	Malus tschonoskii	Milwaukee	Wisconsin	-87.95167476	43.15053816	NA	2700 West Good Hope Road	NA	30.48	NA	NA	introduced	NA	15.24 to 30.48 cm	Milwaukee	NA	NA	NA	NA	NA	NA	NA	NA	NA	NA
2016	inventory_date	Pine	Pinus	Glendale	Wisconsin	-87.95237079	43.15000688	NA	2940-3162 West Good Hope Road	NA	50.8	NA	NA	no_info	NA	45.72 to 60.96 cm	Milwaukee	NA	NA	NA	NA	NA	NA	NA	NA	NA	NA
2017	inventory_date	Austrian pine	Pinus nigra	Milwaukee	Wisconsin	-87.89088007	43.04516215	NA	Oak Leaf Trail	NA	30.48	NA	NA	introduced	NA	15.24 to 30.48 cm	Milwaukee	NA	NA	NA	NA	NA	NA	NA	NA	NA	NA
2016	inventory_date	Common hackberry	Celtis occidentalis	Milwaukee	Wisconsin	-87.95553446	43.15571571	NA	3701 Adj West Calumet Road	NA	45.72	NA	NA	naturally_occurring	NA	30.48 to 45.72 cm	Milwaukee	NA	NA	NA	NA	NA	NA	NA	NA	NA	NA
2016	inventory_date	Green ash	Fraxinus pennsylvanica	Brown Deer	Wisconsin	-87.95621842	43.15316221	NA	Oak Leaf Trail	NA	30.48	NA	NA	naturally_occurring	NA	15.24 to 30.48 cm	Milwaukee	NA	NA	NA	NA	NA	NA	NA	NA	NA	NA
2016	inventory_date	Red oak	Quercus rubra	Brown Deer	Wisconsin	-87.95618892	43.15306046	NA	Oak Leaf Trail	NA	60.96	NA	NA	naturally_occurring	NA	45.72 to 60.96 cm	Milwaukee	NA	NA	NA	NA	NA	NA	NA	NA	NA	NA
2016	inventory_date	Black ash	Fraxinus nigra	Milwaukee	Wisconsin	-87.9554446	43.15436071	NA	3701 Adj West Calumet Road	NA	48.26	NA	NA	naturally_occurring	NA	45.72 to 60.96 cm	Milwaukee	NA	NA	NA	NA	NA	NA	NA	NA	NA	NA
2016	inventory_date	Green hawthorn	Crataegus viridis	Milwaukee	Wisconsin	-87.95540303	43.15430494	NA	3701 Adj West Calumet Road	NA	33.02	NA	NA	naturally_occurring	NA	30.48 to 45.72 cm	Milwaukee	NA	NA	NA	NA	NA	NA	NA	NA	NA	NA
2016	inventory_date	Crabapple	Malus tschonoskii	Glendale	Wisconsin	-87.92471856	43.12176989	green_space	5737-5747 North Milwaukee River Parkway	NA	30.48	NA	NA	introduced	NA	15.24 to 30.48 cm	Milwaukee	NA	NA	NA	NA	NA	NA	NA	NA	NA	NA
2016	inventory_date	Green hawthorn	Crataegus viridis	Milwaukee	Wisconsin	-87.95542046	43.15428244	NA	3701 Adj West Calumet Road	NA	20.32	NA	NA	naturally_occurring	NA	15.24 to 30.48 cm	Milwaukee	NA	NA	NA	NA	NA	NA	NA	NA	NA	NA
2016	inventory_date	Black ash	Fraxinus nigra	Milwaukee	Wisconsin	-87.9553172	43.15388229	NA	3701 Adj West Calumet Road	NA	35.56	NA	NA	naturally_occurring	NA	30.48 to 45.72 cm	Milwaukee	NA	NA	NA	NA	NA	NA	NA	NA	NA	NA
2016	inventory_date	Black ash	Fraxinus nigra	Milwaukee	Wisconsin	-87.95528501	43.15395273	NA	3701 Adj West Calumet Road	NA	30.48	NA	NA	naturally_occurring	NA	15.24 to 30.48 cm	Milwaukee	NA	NA	NA	NA	NA	NA	NA	NA	NA	NA
2016	inventory_date	Red oak	Quercus rubra	Milwaukee	Wisconsin	-87.95547277	43.153986	NA	3701 Adj West Calumet Road	NA	78.74	NA	NA	naturally_occurring	NA	more than 76.2 cm	Milwaukee	NA	NA	NA	NA	NA	NA	NA	NA	NA	NA
2016	inventory_date	Black ash	Fraxinus nigra	Milwaukee	Wisconsin	-87.95541778	43.15391849	NA	3701 Adj West Calumet Road	NA	53.34	NA	NA	naturally_occurring	NA	45.72 to 60.96 cm	Milwaukee	NA	NA	NA	NA	NA	NA	NA	NA	NA	NA
2016	inventory_date	Green ash	Fraxinus pennsylvanica	Milwaukee	Wisconsin	-87.95528233	43.15403296	NA	3701 Adj West Calumet Road	NA	27.94	NA	NA	naturally_occurring	NA	15.24 to 30.48 cm	Milwaukee	NA	NA	NA	NA	NA	NA	NA	NA	NA	NA
2016	inventory_date	Sugar maple	Acer saccharum	Brown Deer	Wisconsin	-87.9554902	43.15332951	NA	Oak Leaf Trail	NA	58.42	NA	NA	naturally_occurring	NA	45.72 to 60.96 cm	Milwaukee	NA	NA	NA	NA	NA	NA	NA	NA	NA	NA
2016	inventory_date	Sugar maple	Acer saccharum	Brown Deer	Wisconsin	-87.95535743	43.15309177	NA	Oak Leaf Trail	NA	48.26	NA	NA	naturally_occurring	NA	45.72 to 60.96 cm	Milwaukee	NA	NA	NA	NA	NA	NA	NA	NA	NA	NA
2016	inventory_date	Black ash	Fraxinus nigra	Brown Deer	Wisconsin	-87.9553467	43.15362596	NA	Oak Leaf Trail	NA	81.28	NA	NA	naturally_occurring	NA	more than 76.2 cm	Milwaukee	NA	NA	NA	NA	NA	NA	NA	NA	NA	NA
2016	inventory_date	Red oak	Quercus rubra	Brown Deer	Wisconsin	-87.95527428	43.15295675	NA	Oak Leaf Trail	NA	137.16	NA	NA	naturally_occurring	NA	more than 76.2 cm	Milwaukee	NA	NA	NA	NA	NA	NA	NA	NA	NA	NA
2017	inventory_date	Green ash	Fraxinus pennsylvanica	Milwaukee	Wisconsin	-87.93400189	43.11225866	NA	Oak Leaf Trail	NA	58.42	NA	NA	naturally_occurring	NA	45.72 to 60.96 cm	Milwaukee	NA	NA	NA	NA	NA	NA	NA	NA	NA	NA
2016	inventory_date	Common hackberry	Celtis occidentalis	Brown Deer	Wisconsin	-87.95617685	43.15578322	NA	Oak Leaf Trail	NA	45.72	NA	NA	naturally_occurring	NA	30.48 to 45.72 cm	Milwaukee	NA	NA	NA	NA	NA	NA	NA	NA	NA	NA
2016	inventory_date	Sugar maple	Acer saccharum	Brown Deer	Wisconsin	-87.95535743	43.1529548	NA	Oak Leaf Trail	NA	48.26	NA	NA	naturally_occurring	NA	45.72 to 60.96 cm	Milwaukee	NA	NA	NA	NA	NA	NA	NA	NA	NA	NA
2016	inventory_date	Red oak	Quercus rubra	Milwaukee	Wisconsin	-87.95384198	43.1549076	NA	3701 Adj West Calumet Road	NA	78.74	NA	NA	naturally_occurring	NA	more than 76.2 cm	Milwaukee	NA	NA	NA	NA	NA	NA	NA	NA	NA	NA
2017	inventory_date	Sugar maple	Acer saccharum	Milwaukee	Wisconsin	-87.96785116	43.04952738	NA	North 45th Street	NA	43.18	NA	NA	naturally_occurring	NA	30.48 to 45.72 cm	Milwaukee	NA	NA	NA	NA	NA	NA	NA	NA	NA	NA
2016	inventory_date	Ash	Fraxinus	Milwaukee	Wisconsin	-87.89044261	43.04392919	green_space	Oak Leaf Trail	NA	22.86	NA	NA	no_info	NA	15.24 to 30.48 cm	Milwaukee	NA	NA	NA	NA	NA	NA	NA	NA	NA	NA
2016	inventory_date	Sugar maple	Acer saccharum	Glendale	Wisconsin	-87.94702649	43.1494795	NA	2776 West Good Hope Road	NA	53.34	NA	NA	naturally_occurring	NA	45.72 to 60.96 cm	Milwaukee	NA	NA	NA	NA	NA	NA	NA	NA	NA	NA
2016	inventory_date	Green ash	Fraxinus pennsylvanica	Brown Deer	Wisconsin	-87.95629486	43.15310449	NA	Oak Leaf Trail	NA	40.64	NA	NA	naturally_occurring	NA	30.48 to 45.72 cm	Milwaukee	NA	NA	NA	NA	NA	NA	NA	NA	NA	NA
2016	inventory_date	Pine	Pinus	Glendale	Wisconsin	-87.94607431	43.15226014	NA	7400 North Range Line Road	NA	55.88	NA	NA	no_info	NA	45.72 to 60.96 cm	Milwaukee	NA	NA	NA	NA	NA	NA	NA	NA	NA	NA
2016	inventory_date	Spruce	Picea	Greenfield	Wisconsin	-87.95660466	42.95694075	green_space	3200 West Barnard Avenue	NA	10.16	NA	NA	no_info	NA	0 to 15.24 cm	Milwaukee	NA	NA	NA	NA	NA	NA	NA	NA	NA	NA
2016	inventory_date	Spruce	Picea	Greenfield	Wisconsin	-87.95665428	42.95687695	green_space	3200 West Barnard Avenue	NA	15.24	NA	NA	no_info	NA	0 to 15.24 cm	Milwaukee	NA	NA	NA	NA	NA	NA	NA	NA	NA	NA
2016	inventory_date	Freeman maple	Acer freemanii	Greenfield	Wisconsin	-87.95571685	42.9577868	green_space	4850 South 60th Street	NA	7.62	NA	NA	naturally_occurring	NA	0 to 15.24 cm	Milwaukee	NA	NA	NA	NA	NA	NA	NA	NA	NA	NA
2016	inventory_date	Pine	Pinus	Brown Deer	Wisconsin	-87.95483708	43.15210164	NA	Oak Leaf Trail	NA	0	NA	NA	no_info	NA	NA	Milwaukee	NA	NA	NA	NA	NA	NA	NA	NA	NA	NA
2016	inventory_date	Pine	Pinus	Glendale	Wisconsin	-87.95218572	43.14998926	NA	2940-3162 West Good Hope Road	NA	30.48	NA	NA	no_info	NA	15.24 to 30.48 cm	Milwaukee	NA	NA	NA	NA	NA	NA	NA	NA	NA	NA
2016	inventory_date	Pine	Pinus	Glendale	Wisconsin	-87.95251429	43.1501918	NA	2940-3162 West Good Hope Road	NA	0	NA	NA	no_info	NA	NA	Milwaukee	NA	NA	NA	NA	NA	NA	NA	NA	NA	NA
2017	inventory_date	Honeylocust	Gleditsia triacanthos	Milwaukee	Wisconsin	-87.97311634	43.03533196	NA	446-480 North Story Parkway	NA	50.8	NA	NA	naturally_occurring	NA	45.72 to 60.96 cm	Milwaukee	NA	NA	NA	NA	NA	NA	NA	NA	NA	NA
2016	inventory_date	Norway maple	Acer platanoides	Milwaukee	Wisconsin	-88.00039306	42.99024709	NA	West Park Road	NA	38.1	NA	NA	introduced	NA	30.48 to 45.72 cm	Milwaukee	NA	NA	NA	NA	NA	NA	NA	NA	NA	NA
2016	inventory_date	Pine	Pinus	Glendale	Wisconsin	-87.95213208	43.15005384	NA	2940-3162 West Good Hope Road	NA	27.94	NA	NA	no_info	NA	15.24 to 30.48 cm	Milwaukee	NA	NA	NA	NA	NA	NA	NA	NA	NA	NA
2017	inventory_date	Oak	Quercus	Cudahy	Wisconsin	-87.87287883	42.93765746	NA	2800-2930 East Ramsey Avenue	NA	0	NA	NA	no_info	NA	NA	Milwaukee	NA	NA	NA	NA	NA	NA	NA	NA	NA	NA
2016	inventory_date	Hawthorn	Crataegus	Whitefish Bay	Wisconsin	-87.88940728	43.10927229	NA	5022-5198 North Palisades Road	NA	43.18	NA	NA	no_info	NA	30.48 to 45.72 cm	Milwaukee	NA	NA	NA	NA	NA	NA	NA	NA	NA	NA
2017	inventory_date	Honeylocust	Gleditsia triacanthos	Milwaukee	Wisconsin	-87.94896565	43.10957094	NA	5050 North Teutonia Avenue	NA	58.42	NA	NA	naturally_occurring	NA	45.72 to 60.96 cm	Milwaukee	NA	NA	NA	NA	NA	NA	NA	NA	NA	NA
2017	inventory_date	Black walnut	Juglans nigra	Milwaukee	Wisconsin	-87.94890184	43.10941493	NA	5050 North Teutonia Avenue	NA	66.04	NA	NA	naturally_occurring	NA	60.96 to 76.2 cm	Milwaukee	NA	NA	NA	NA	NA	NA	NA	NA	NA	NA
2016	inventory_date	Green ash	Fraxinus pennsylvanica	Glendale	Wisconsin	-87.94573635	43.15141481	NA	7350 North Range Line Road	NA	68.58	NA	NA	naturally_occurring	NA	60.96 to 76.2 cm	Milwaukee	NA	NA	NA	NA	NA	NA	NA	NA	NA	NA
2017	inventory_date	Crabapple	Malus tschonoskii	Milwaukee	Wisconsin	-87.87295796	43.0675088	NA	2700-2748 North Lake Drive	NA	50.8	NA	NA	introduced	NA	45.72 to 60.96 cm	Milwaukee	NA	NA	NA	NA	NA	NA	NA	NA	NA	NA
2017	inventory_date	Honeylocust	Gleditsia triacanthos	Milwaukee	Wisconsin	-87.97322631	43.03481144	NA	363-369 North Story Parkway	NA	45.72	NA	NA	naturally_occurring	NA	30.48 to 45.72 cm	Milwaukee	NA	NA	NA	NA	NA	NA	NA	NA	NA	NA
2016	inventory_date	Willow	Salix	Oak Creek	Wisconsin	-87.84054548	42.86739153	green_space	Unnamed Road	NA	10.16	NA	NA	no_info	NA	0 to 15.24 cm	Milwaukee	NA	NA	NA	NA	NA	NA	NA	NA	NA	NA
2016	inventory_date	Black walnut	Juglans nigra	Milwaukee	Wisconsin	-87.96999961	43.11861979	green_space	North Sherman Boulevard	NA	55.88	NA	NA	naturally_occurring	NA	45.72 to 60.96 cm	Milwaukee	NA	NA	NA	NA	NA	NA	NA	NA	NA	NA
2017	inventory_date	Green ash	Fraxinus pennsylvanica	Milwaukee	Wisconsin	-87.96787206	43.05326731	NA	4328-4432 West Washington Boulevard	NA	96.52	NA	NA	naturally_occurring	NA	more than 76.2 cm	Milwaukee	NA	NA	NA	NA	NA	NA	NA	NA	NA	NA
2016	inventory_date	Honeylocust	Gleditsia triacanthos	Milwaukee	Wisconsin	-87.96675682	43.05516622	green_space	1859 North 40th Street	NA	40.64	NA	NA	naturally_occurring	NA	30.48 to 45.72 cm	Milwaukee	NA	NA	NA	NA	NA	NA	NA	NA	NA	NA
2016	inventory_date	Green ash	Fraxinus pennsylvanica	Glendale	Wisconsin	-87.94564247	43.15108802	NA	7350 North Range Line Road	NA	48.26	NA	NA	naturally_occurring	NA	45.72 to 60.96 cm	Milwaukee	NA	NA	NA	NA	NA	NA	NA	NA	NA	NA
2016	inventory_date	Green ash	Fraxinus pennsylvanica	Milwaukee	Wisconsin	-87.94925004	43.15369249	NA	2700 West Good Hope Road	NA	55.88	NA	NA	naturally_occurring	NA	45.72 to 60.96 cm	Milwaukee	NA	NA	NA	NA	NA	NA	NA	NA	NA	NA
2016	inventory_date	Green ash	Fraxinus pennsylvanica	Milwaukee	Wisconsin	-87.94929698	43.15376782	NA	2700 West Good Hope Road	NA	45.72	NA	NA	naturally_occurring	NA	30.48 to 45.72 cm	Milwaukee	NA	NA	NA	NA	NA	NA	NA	NA	NA	NA
2017	inventory_date	Norway maple	Acer platanoides	Milwaukee	Wisconsin	-87.87283994	43.06659175	NA	2658-2698 North Wahl Avenue	NA	53.34	NA	NA	introduced	NA	45.72 to 60.96 cm	Milwaukee	NA	NA	NA	NA	NA	NA	NA	NA	NA	NA
2016	inventory_date	Silver maple	Acer saccharinum	Milwaukee	Wisconsin	-87.95047447	43.15388131	NA	2700 West Good Hope Road	NA	38.1	NA	NA	naturally_occurring	NA	30.48 to 45.72 cm	Milwaukee	NA	NA	NA	NA	NA	NA	NA	NA	NA	NA
2017	inventory_date	Boxelder	Acer negundo	Milwaukee	Wisconsin	-87.88735136	42.99998546	NA	Oak Leaf Trail	NA	68.58	NA	NA	naturally_occurring	NA	60.96 to 76.2 cm	Milwaukee	NA	NA	NA	NA	NA	NA	NA	NA	NA	NA
2017	inventory_date	Norway maple	Acer platanoides	Milwaukee	Wisconsin	-87.88760081	43.00034444	NA	Oak Leaf Trail	NA	33.02	NA	NA	introduced	NA	30.48 to 45.72 cm	Milwaukee	NA	NA	NA	NA	NA	NA	NA	NA	NA	NA
2017	inventory_date	Silver maple	Acer saccharinum	Milwaukee	Wisconsin	-87.89593041	43.08383846	NA	3614 North Humboldt Boulevard	NA	96.52	NA	NA	naturally_occurring	NA	more than 76.2 cm	Milwaukee	NA	NA	NA	NA	NA	NA	NA	NA	NA	NA
2017	inventory_date	Silver maple	Acer saccharinum	Milwaukee	Wisconsin	-87.87269846	43.06645214	NA	2658-2698 North Wahl Avenue	NA	99.06	NA	NA	naturally_occurring	NA	more than 76.2 cm	Milwaukee	NA	NA	NA	NA	NA	NA	NA	NA	NA	NA
2016	inventory_date	White ash	Fraxinus americana	Franklin	Wisconsin	-87.98778266	42.87908343	green_space	South 60th Street	NA	25.4	NA	NA	naturally_occurring	NA	15.24 to 30.48 cm	Milwaukee	NA	NA	NA	NA	NA	NA	NA	NA	NA	NA
2016	inventory_date	White ash	Fraxinus americana	Franklin	Wisconsin	-87.98767805	42.87900284	green_space	South 60th Street	NA	20.32	NA	NA	naturally_occurring	NA	15.24 to 30.48 cm	Milwaukee	NA	NA	NA	NA	NA	NA	NA	NA	NA	NA
2016	inventory_date	Fir	Abies	Wauwatosa	Wisconsin	-88.01077992	43.03520354	green_space	7800-7898 West Bluemound Road	NA	38.1	NA	NA	no_info	NA	30.48 to 45.72 cm	Milwaukee	NA	NA	NA	NA	NA	NA	NA	NA	NA	NA
2016	inventory_date	Silver maple	Acer saccharinum	Wauwatosa	Wisconsin	-88.01228195	43.03645042	green_space	540 North Honey Creek Parkway	NA	81.28	NA	NA	naturally_occurring	NA	more than 76.2 cm	Milwaukee	NA	NA	NA	NA	NA	NA	NA	NA	NA	NA
2016	inventory_date	Sugar maple	Acer saccharum	Wauwatosa	Wisconsin	-88.01231548	43.03673371	green_space	540 North Honey Creek Parkway	NA	50.8	NA	NA	naturally_occurring	NA	45.72 to 60.96 cm	Milwaukee	NA	NA	NA	NA	NA	NA	NA	NA	NA	NA
2016	inventory_date	Honeylocust	Gleditsia triacanthos	West Allis	Wisconsin	-88.01071018	42.99690266	green_space	2611-2669 South 78th Street	NA	48.26	NA	NA	naturally_occurring	NA	45.72 to 60.96 cm	Milwaukee	NA	NA	NA	NA	NA	NA	NA	NA	NA	NA
2016	inventory_date	Black walnut	Juglans nigra	West Allis	Wisconsin	-88.01084965	42.99698897	green_space	2541-2609 South 78th Street	NA	40.64	NA	NA	naturally_occurring	NA	30.48 to 45.72 cm	Milwaukee	NA	NA	NA	NA	NA	NA	NA	NA	NA	NA
2016	inventory_date	Kentucky coffeetree	Gymnocladus dioicus	West Allis	Wisconsin	-88.01533163	42.99577661	green_space	8100-8256 West Cleveland Avenue	NA	5.08	NA	NA	naturally_occurring	NA	0 to 15.24 cm	Milwaukee	NA	NA	NA	NA	NA	NA	NA	NA	NA	NA
2016	inventory_date	Maple	Acer	Milwaukee	Wisconsin	-87.93509334	43.05638721	green_space	1700-1798 West Brown Street	NA	7.62	NA	NA	no_info	NA	0 to 15.24 cm	Milwaukee	NA	NA	NA	NA	NA	NA	NA	NA	NA	NA
2017	inventory_date	Red oak	Quercus rubra	Milwaukee	Wisconsin	-87.87793547	43.06005005	NA	East Water Tower Road	NA	38.1	NA	NA	naturally_occurring	NA	30.48 to 45.72 cm	Milwaukee	NA	NA	NA	NA	NA	NA	NA	NA	NA	NA
2016	inventory_date	Red oak	Quercus rubra	Milwaukee	Wisconsin	-87.95203686	43.15437734	NA	2700 West Good Hope Road	NA	60.96	NA	NA	naturally_occurring	NA	45.72 to 60.96 cm	Milwaukee	NA	NA	NA	NA	NA	NA	NA	NA	NA	NA
2017	inventory_date	Red pine	Pinus resinosa	Milwaukee	Wisconsin	-87.87186429	43.07222657	NA	Oak Leaf Trail	NA	25.4	NA	NA	naturally_occurring	NA	15.24 to 30.48 cm	Milwaukee	NA	NA	NA	NA	NA	NA	NA	NA	NA	NA
2017	inventory_date	Common hackberry	Celtis occidentalis	West Allis	Wisconsin	-88.05627421	42.99221097	NA	2890 South Root River Parkway	NA	58.42	NA	NA	naturally_occurring	NA	45.72 to 60.96 cm	Milwaukee	NA	NA	NA	NA	NA	NA	NA	NA	NA	NA
2016	inventory_date	Sugar maple	Acer saccharum	Milwaukee	Wisconsin	-87.9758656	42.99113486	green_space	4901 West Dakota Street	NA	71.12	NA	NA	naturally_occurring	NA	60.96 to 76.2 cm	Milwaukee	NA	NA	NA	NA	NA	NA	NA	NA	NA	NA
2017	inventory_date	Black ash	Fraxinus nigra	Milwaukee	Wisconsin	-87.95222461	43.15493108	NA	3701 Adj West Calumet Road	NA	50.8	NA	NA	naturally_occurring	NA	45.72 to 60.96 cm	Milwaukee	NA	NA	NA	NA	NA	NA	NA	NA	NA	NA
2017	inventory_date	Spruce	Picea	Milwaukee	Wisconsin	-87.94056582	43.11273045	NA	2350 West Villard Avenue	NA	30.48	NA	NA	no_info	NA	15.24 to 30.48 cm	Milwaukee	NA	NA	NA	NA	NA	NA	NA	NA	NA	NA
2017	inventory_date	Green ash	Fraxinus pennsylvanica	Milwaukee	Wisconsin	-87.89342254	42.9787205	NA	1237 East Warnimont Avenue	NA	93.98	NA	NA	naturally_occurring	NA	more than 76.2 cm	Milwaukee	NA	NA	NA	NA	NA	NA	NA	NA	NA	NA
2017	inventory_date	Green ash	Fraxinus pennsylvanica	Milwaukee	Wisconsin	-87.96849221	43.05427251	NA	4301 West Lloyd Street	NA	71.12	NA	NA	naturally_occurring	NA	60.96 to 76.2 cm	Milwaukee	NA	NA	NA	NA	NA	NA	NA	NA	NA	NA
2016	inventory_date	Arborvitae	Thuja occidentalis	West Allis	Wisconsin	-88.05918708	43.02305594	green_space	Hank Aaron State Trail	NA	15.24	NA	NA	naturally_occurring	NA	0 to 15.24 cm	Milwaukee	NA	NA	NA	NA	NA	NA	NA	NA	NA	NA
2016	inventory_date	Norway spruce	Picea abies	Milwaukee	Wisconsin	-87.86935776	43.072158	green_space	3233 East Kenwood Boulevard	NA	35.56	NA	NA	introduced	NA	30.48 to 45.72 cm	Milwaukee	NA	NA	NA	NA	NA	NA	NA	NA	NA	NA
2016	inventory_date	Silver maple	Acer saccharinum	Milwaukee	Wisconsin	-87.95035243	43.15267107	NA	2700 West Good Hope Road	NA	91.44	NA	NA	naturally_occurring	NA	more than 76.2 cm	Milwaukee	NA	NA	NA	NA	NA	NA	NA	NA	NA	NA
2016	inventory_date	Green ash	Fraxinus pennsylvanica	Milwaukee	Wisconsin	-87.9501754	43.1526965	NA	2700 West Good Hope Road	NA	45.72	NA	NA	naturally_occurring	NA	30.48 to 45.72 cm	Milwaukee	NA	NA	NA	NA	NA	NA	NA	NA	NA	NA
2016	inventory_date	Sugar maple	Acer saccharum	Milwaukee	Wisconsin	-87.95034975	43.15279238	NA	2700 West Good Hope Road	NA	35.56	NA	NA	naturally_occurring	NA	30.48 to 45.72 cm	Milwaukee	NA	NA	NA	NA	NA	NA	NA	NA	NA	NA
2016	inventory_date	Silver maple	Acer saccharinum	Milwaukee	Wisconsin	-87.95046777	43.1527963	NA	2700 West Good Hope Road	NA	88.9	NA	NA	naturally_occurring	NA	more than 76.2 cm	Milwaukee	NA	NA	NA	NA	NA	NA	NA	NA	NA	NA
2016	inventory_date	Tilia	Tilia	Milwaukee	Wisconsin	-88.03800702	43.09316438	NA	10124 West Grantosa Drive	NA	48.26	NA	NA	no_info	NA	45.72 to 60.96 cm	Milwaukee	NA	NA	NA	NA	NA	NA	NA	NA	NA	NA
2017	inventory_date	Honeylocust	Gleditsia triacanthos	Milwaukee	Wisconsin	-87.9334502	43.11179759	NA	Oak Leaf Trail	NA	53.34	NA	NA	naturally_occurring	NA	45.72 to 60.96 cm	Milwaukee	NA	NA	NA	NA	NA	NA	NA	NA	NA	NA
2017	inventory_date	Siberian elm	Ulmus pumila	Milwaukee	Wisconsin	-87.97680438	43.03214113	NA	196-270 North Story Parkway	NA	48.26	NA	NA	introduced	NA	45.72 to 60.96 cm	Milwaukee	NA	NA	NA	NA	NA	NA	NA	NA	NA	NA
2016	inventory_date	Elm	Ulmus	South Milwaukee	Wisconsin	-87.84700423	42.92761806	green_space	Oak Leaf Trail	NA	10.16	NA	NA	no_info	NA	0 to 15.24 cm	Milwaukee	NA	NA	NA	NA	NA	NA	NA	NA	NA	NA
2016	inventory_date	Red oak	Quercus rubra	Milwaukee	Wisconsin	-87.95147359	43.15279043	NA	2700 West Good Hope Road	NA	68.58	NA	NA	naturally_occurring	NA	60.96 to 76.2 cm	Milwaukee	NA	NA	NA	NA	NA	NA	NA	NA	NA	NA
2016	inventory_date	Sugar maple	Acer saccharum	Milwaukee	Wisconsin	-87.95088351	43.1521173	NA	2700 West Good Hope Road	NA	45.72	NA	NA	naturally_occurring	NA	30.48 to 45.72 cm	Milwaukee	NA	NA	NA	NA	NA	NA	NA	NA	NA	NA
2016	inventory_date	Red oak	Quercus rubra	Milwaukee	Wisconsin	-87.9521428	43.15276401	NA	2700 West Good Hope Road	NA	35.56	NA	NA	naturally_occurring	NA	30.48 to 45.72 cm	Milwaukee	NA	NA	NA	NA	NA	NA	NA	NA	NA	NA
2016	inventory_date	American (basswood) linden	Tilia americana	Milwaukee	Wisconsin	-87.96653152	42.99768343	green_space	2434-2498 South 43rd Street	NA	63.5	NA	NA	naturally_occurring	NA	60.96 to 76.2 cm	Milwaukee	NA	NA	NA	NA	NA	NA	NA	NA	NA	NA
2016	inventory_date	Red pine	Pinus resinosa	South Milwaukee	Wisconsin	-87.84741595	42.9279156	green_space	Oak Leaf Trail	NA	43.18	NA	NA	naturally_occurring	NA	30.48 to 45.72 cm	Milwaukee	NA	NA	NA	NA	NA	NA	NA	NA	NA	NA
2017	inventory_date	Sugar maple	Acer saccharum	Cudahy	Wisconsin	-87.85438836	42.94473742	NA	3806 East Grange Avenue	NA	63.5	NA	NA	naturally_occurring	NA	60.96 to 76.2 cm	Milwaukee	NA	NA	NA	NA	NA	NA	NA	NA	NA	NA
2016	inventory_date	Fir	Abies	Wauwatosa	Wisconsin	-88.01079869	43.03527216	green_space	7800-7898 West Bluemound Road	NA	35.56	NA	NA	no_info	NA	30.48 to 45.72 cm	Milwaukee	NA	NA	NA	NA	NA	NA	NA	NA	NA	NA
2016	inventory_date	Honeylocust	Gleditsia triacanthos	Wauwatosa	Wisconsin	-88.02316099	43.05550528	green_space	Oak Leaf Trail	NA	40.64	NA	NA	naturally_occurring	NA	30.48 to 45.72 cm	Milwaukee	NA	NA	NA	NA	NA	NA	NA	NA	NA	NA
2016	inventory_date	Silver maple	Acer saccharinum	Glendale	Wisconsin	-87.92938024	43.13513792	green_space	Oak Leaf Trail	NA	76.2	NA	NA	naturally_occurring	NA	60.96 to 76.2 cm	Milwaukee	NA	NA	NA	NA	NA	NA	NA	NA	NA	NA
2017	inventory_date	Hawthorn	Crataegus	Milwaukee	Wisconsin	-87.9448141	43.11008767	NA	5072-5074 North 26th Street	NA	55.88	NA	NA	no_info	NA	45.72 to 60.96 cm	Milwaukee	NA	NA	NA	NA	NA	NA	NA	NA	NA	NA
2016	inventory_date	Common hackberry	Celtis occidentalis	Brown Deer	Wisconsin	-87.95604408	43.15561788	NA	Oak Leaf Trail	NA	53.34	NA	NA	naturally_occurring	NA	45.72 to 60.96 cm	Milwaukee	NA	NA	NA	NA	NA	NA	NA	NA	NA	NA
2016	inventory_date	Red oak	Quercus rubra	Wauwatosa	Wisconsin	-88.04546624	43.08495898	green_space	3621-3643 Menomonee River Parkway	NA	15.24	NA	NA	naturally_occurring	NA	0 to 15.24 cm	Milwaukee	NA	NA	NA	NA	NA	NA	NA	NA	NA	NA
2016	inventory_date	Swamp white oak	Quercus bicolor	Wauwatosa	Wisconsin	-88.04550111	43.0850628	green_space	3621-3643 Menomonee River Parkway	NA	5.08	NA	NA	naturally_occurring	NA	0 to 15.24 cm	Milwaukee	NA	NA	NA	NA	NA	NA	NA	NA	NA	NA
2016	inventory_date	Sugar maple	Acer saccharum	Wauwatosa	Wisconsin	-88.03891361	43.07774773	green_space	3198 Menomonee River Parkway	NA	45.72	NA	NA	naturally_occurring	NA	30.48 to 45.72 cm	Milwaukee	NA	NA	NA	NA	NA	NA	NA	NA	NA	NA
2016	inventory_date	Norway maple	Acer platanoides	Wauwatosa	Wisconsin	-88.03763956	43.0771306	green_space	3170 Menomonee River Parkway	NA	33.02	NA	NA	introduced	NA	30.48 to 45.72 cm	Milwaukee	NA	NA	NA	NA	NA	NA	NA	NA	NA	NA
2017	inventory_date	Green ash	Fraxinus pennsylvanica	Wauwatosa	Wisconsin	-87.9939115	43.04169644	NA	6616 Hillside Lane	NA	25.4	NA	NA	naturally_occurring	NA	15.24 to 30.48 cm	Milwaukee	NA	NA	NA	NA	NA	NA	NA	NA	NA	NA
2016	inventory_date	Red pine	Pinus resinosa	South Milwaukee	Wisconsin	-87.84743607	42.92787337	green_space	Oak Leaf Trail	NA	43.18	NA	NA	naturally_occurring	NA	30.48 to 45.72 cm	Milwaukee	NA	NA	NA	NA	NA	NA	NA	NA	NA	NA
2016	inventory_date	Norway maple	Acer platanoides	Milwaukee	Wisconsin	-88.01076248	43.03608479	green_space	7850 Saint Anne Court	NA	22.86	NA	NA	introduced	NA	15.24 to 30.48 cm	Milwaukee	NA	NA	NA	NA	NA	NA	NA	NA	NA	NA
2017	inventory_date	Black locust	Robinia pseudoacacia	Milwaukee	Wisconsin	-87.97688364	43.04072453	NA	Oak Leaf Trail	NA	43.18	NA	NA	introduced	NA	30.48 to 45.72 cm	Milwaukee	NA	NA	NA	NA	NA	NA	NA	NA	NA	NA
2016	inventory_date	Mulberry	Morus	Milwaukee	Wisconsin	-87.99091816	42.99276913	green_space	6321 West Kinnickinnic River Parkway	NA	17.78	NA	NA	no_info	NA	15.24 to 30.48 cm	Milwaukee	NA	NA	NA	NA	NA	NA	NA	NA	NA	NA
2016	inventory_date	Norway maple	Acer platanoides	Milwaukee	Wisconsin	-87.99086988	42.99282602	green_space	6313 West Kinnickinnic River Parkway	NA	38.1	NA	NA	introduced	NA	30.48 to 45.72 cm	Milwaukee	NA	NA	NA	NA	NA	NA	NA	NA	NA	NA
2016	inventory_date	Red oak	Quercus rubra	Milwaukee	Wisconsin	-87.99124807	42.99288488	green_space	6316 West Kinnickinnic River Parkway	NA	40.64	NA	NA	naturally_occurring	NA	30.48 to 45.72 cm	Milwaukee	NA	NA	NA	NA	NA	NA	NA	NA	NA	NA
2016	inventory_date	Common hackberry	Celtis occidentalis	Milwaukee	Wisconsin	-87.95536414	43.15544863	NA	3701 Adj West Calumet Road	NA	35.56	NA	NA	naturally_occurring	NA	30.48 to 45.72 cm	Milwaukee	NA	NA	NA	NA	NA	NA	NA	NA	NA	NA
2016	inventory_date	Sugar maple	Acer saccharum	South Milwaukee	Wisconsin	-87.84797251	42.92724098	green_space	Oak Leaf Trail	NA	60.96	NA	NA	naturally_occurring	NA	45.72 to 60.96 cm	Milwaukee	NA	NA	NA	NA	NA	NA	NA	NA	NA	NA
2016	inventory_date	Green ash	Fraxinus pennsylvanica	Milwaukee	Wisconsin	-87.90565073	43.0997569	green_space	Oak Leaf Trail	NA	35.56	NA	NA	naturally_occurring	NA	30.48 to 45.72 cm	Milwaukee	NA	NA	NA	NA	NA	NA	NA	NA	NA	NA
2016	inventory_date	Red pine	Pinus resinosa	South Milwaukee	Wisconsin	-87.84753531	42.92797354	green_space	Oak Leaf Trail	NA	68.58	NA	NA	naturally_occurring	NA	60.96 to 76.2 cm	Milwaukee	NA	NA	NA	NA	NA	NA	NA	NA	NA	NA
2016	inventory_date	Green ash	Fraxinus pennsylvanica	Brown Deer	Wisconsin	-87.95685947	43.15573332	NA	Oak Leaf Trail	NA	45.72	NA	NA	naturally_occurring	NA	30.48 to 45.72 cm	Milwaukee	NA	NA	NA	NA	NA	NA	NA	NA	NA	NA
2016	inventory_date	Paper birch	Betula papyrifera	South Milwaukee	Wisconsin	-87.84777403	42.92725473	green_space	Oak Leaf Trail	NA	73.66	NA	NA	naturally_occurring	NA	60.96 to 76.2 cm	Milwaukee	NA	NA	NA	NA	NA	NA	NA	NA	NA	NA
2016	inventory_date	Black ash	Fraxinus nigra	Brown Deer	Wisconsin	-87.95472041	43.15181693	NA	Oak Leaf Trail	NA	58.42	NA	NA	naturally_occurring	NA	45.72 to 60.96 cm	Milwaukee	NA	NA	NA	NA	NA	NA	NA	NA	NA	NA
2016	inventory_date	Red oak	Quercus rubra	Milwaukee	Wisconsin	-87.86785573	43.07063361	green_space	Oak Leaf Trail	NA	7.62	NA	NA	naturally_occurring	NA	0 to 15.24 cm	Milwaukee	NA	NA	NA	NA	NA	NA	NA	NA	NA	NA
2016	inventory_date	Red pine	Pinus resinosa	South Milwaukee	Wisconsin	-87.84743875	42.92794604	green_space	Oak Leaf Trail	NA	40.64	NA	NA	naturally_occurring	NA	30.48 to 45.72 cm	Milwaukee	NA	NA	NA	NA	NA	NA	NA	NA	NA	NA
2016	inventory_date	Ash	Fraxinus	Milwaukee	Wisconsin	-87.92341769	43.02056652	green_space	1021 South 9th Street	NA	58.42	NA	NA	no_info	NA	45.72 to 60.96 cm	Milwaukee	NA	NA	NA	NA	NA	NA	NA	NA	NA	NA
2016	inventory_date	Red pine	Pinus resinosa	South Milwaukee	Wisconsin	-87.84744143	42.92798532	green_space	Oak Leaf Trail	NA	40.64	NA	NA	naturally_occurring	NA	30.48 to 45.72 cm	Milwaukee	NA	NA	NA	NA	NA	NA	NA	NA	NA	NA
2016	inventory_date	Norway maple	Acer platanoides	Milwaukee	Wisconsin	-87.94200808	42.97196974	green_space	2485-2529 West Van Beck Avenue	NA	17.78	NA	NA	introduced	NA	15.24 to 30.48 cm	Milwaukee	NA	NA	NA	NA	NA	NA	NA	NA	NA	NA
2016	inventory_date	Norway maple	Acer platanoides	Milwaukee	Wisconsin	-87.94324994	42.97032119	green_space	4101 South 20th Street	NA	38.1	NA	NA	introduced	NA	30.48 to 45.72 cm	Milwaukee	NA	NA	NA	NA	NA	NA	NA	NA	NA	NA
2017	inventory_date	Tilia	Tilia	Milwaukee	Wisconsin	-87.87296869	43.06841408	NA	2757 North Lake Drive	NA	53.34	NA	NA	no_info	NA	45.72 to 60.96 cm	Milwaukee	NA	NA	NA	NA	NA	NA	NA	NA	NA	NA
2016	inventory_date	Red pine	Pinus resinosa	South Milwaukee	Wisconsin	-87.84743607	42.92802656	green_space	Oak Leaf Trail	NA	50.8	NA	NA	naturally_occurring	NA	45.72 to 60.96 cm	Milwaukee	NA	NA	NA	NA	NA	NA	NA	NA	NA	NA
2016	inventory_date	Black cherry	Prunus serotina	West Allis	Wisconsin	-88.06005478	43.00762657	green_space	11515 West Rogers Street	NA	63.5	NA	NA	naturally_occurring	NA	60.96 to 76.2 cm	Milwaukee	NA	NA	NA	NA	NA	NA	NA	NA	NA	NA
2016	inventory_date	Green ash	Fraxinus pennsylvanica	Milwaukee	Wisconsin	-88.02184939	42.98670075	green_space	3209 South 86th Street	NA	40.64	NA	NA	naturally_occurring	NA	30.48 to 45.72 cm	Milwaukee	NA	NA	NA	NA	NA	NA	NA	NA	NA	NA
2017	inventory_date	Green ash	Fraxinus pennsylvanica	Milwaukee	Wisconsin	-87.94294268	43.11125177	NA	2514-2642 West Lincoln Creek Parkway	NA	30.48	NA	NA	naturally_occurring	NA	15.24 to 30.48 cm	Milwaukee	NA	NA	NA	NA	NA	NA	NA	NA	NA	NA
2016	inventory_date	White ash	Fraxinus americana	Wauwatosa	Wisconsin	-88.02409843	43.05615889	green_space	1839-1925 Menomonee River Parkway	NA	45.72	NA	NA	naturally_occurring	NA	30.48 to 45.72 cm	Milwaukee	NA	NA	NA	NA	NA	NA	NA	NA	NA	NA
2016	inventory_date	Common hackberry	Celtis occidentalis	Brown Deer	Wisconsin	-87.95419604	43.15290196	NA	Oak Leaf Trail	NA	66.04	NA	NA	naturally_occurring	NA	60.96 to 76.2 cm	Milwaukee	NA	NA	NA	NA	NA	NA	NA	NA	NA	NA
2017	inventory_date	Austrian pine	Pinus nigra	Milwaukee	Wisconsin	-87.89161205	43.04534055	green_space	Oak Leaf Trail	NA	35.56	NA	NA	introduced	NA	30.48 to 45.72 cm	Milwaukee	NA	NA	NA	NA	NA	NA	NA	NA	NA	NA
2016	inventory_date	Silver maple	Acer saccharinum	Milwaukee	Wisconsin	-87.95012981	43.15376489	NA	2700 West Good Hope Road	NA	68.58	NA	NA	naturally_occurring	NA	60.96 to 76.2 cm	Milwaukee	NA	NA	NA	NA	NA	NA	NA	NA	NA	NA
2016	inventory_date	Hawthorn	Crataegus	Milwaukee	Wisconsin	-87.88849801	43.04441729	green_space	East Lagoon Drive	NA	22.86	NA	NA	no_info	NA	15.24 to 30.48 cm	Milwaukee	NA	NA	NA	NA	NA	NA	NA	NA	NA	NA
2016	inventory_date	Tilia	Tilia	Milwaukee	Wisconsin	-87.88980022	43.04418108	green_space	Oak Leaf Trail	NA	27.94	NA	NA	no_info	NA	15.24 to 30.48 cm	Milwaukee	NA	NA	NA	NA	NA	NA	NA	NA	NA	NA
2016	inventory_date	Green ash	Fraxinus pennsylvanica	South Milwaukee	Wisconsin	-87.84832656	42.92727633	green_space	Oak Leaf Trail	NA	60.96	NA	NA	naturally_occurring	NA	45.72 to 60.96 cm	Milwaukee	NA	NA	NA	NA	NA	NA	NA	NA	NA	NA
2016	inventory_date	Black cherry	Prunus serotina	South Milwaukee	Wisconsin	-87.84757555	42.92801674	green_space	Oak Leaf Trail	NA	25.4	NA	NA	naturally_occurring	NA	15.24 to 30.48 cm	Milwaukee	NA	NA	NA	NA	NA	NA	NA	NA	NA	NA
2016	inventory_date	Red pine	Pinus resinosa	Milwaukee	Wisconsin	-88.06153268	43.16930715	green_space	Boundary Road	NA	15.24	NA	NA	naturally_occurring	NA	0 to 15.24 cm	Milwaukee	NA	NA	NA	NA	NA	NA	NA	NA	NA	NA
2016	inventory_date	Sugar maple	Acer saccharum	Glendale	Wisconsin	-87.94706136	43.15125044	NA	7350 North Range Line Road	NA	40.64	NA	NA	naturally_occurring	NA	30.48 to 45.72 cm	Milwaukee	NA	NA	NA	NA	NA	NA	NA	NA	NA	NA
2016	inventory_date	Silver maple	Acer saccharinum	Glendale	Wisconsin	-87.94614673	43.15406035	NA	7601-7661 North Range Line Road	NA	22.86	NA	NA	naturally_occurring	NA	15.24 to 30.48 cm	Milwaukee	NA	NA	NA	NA	NA	NA	NA	NA	NA	NA
2016	inventory_date	Red pine	Pinus resinosa	Wauwatosa	Wisconsin	-88.03445309	43.10169574	green_space	Madison Park Path	NA	27.94	NA	NA	naturally_occurring	NA	15.24 to 30.48 cm	Milwaukee	NA	NA	NA	NA	NA	NA	NA	NA	NA	NA
2016	inventory_date	Elm	Ulmus	Wauwatosa	Wisconsin	-88.02126735	43.05411376	green_space	Oak Leaf Trail	NA	63.5	NA	NA	no_info	NA	60.96 to 76.2 cm	Milwaukee	NA	NA	NA	NA	NA	NA	NA	NA	NA	NA
2016	inventory_date	Sugar maple	Acer saccharum	Milwaukee	Wisconsin	-87.95309231	43.15375999	NA	3701 Adj West Calumet Road	NA	55.88	NA	NA	naturally_occurring	NA	45.72 to 60.96 cm	Milwaukee	NA	NA	NA	NA	NA	NA	NA	NA	NA	NA
2016	inventory_date	Red maple	Acer rubrum	Milwaukee	Wisconsin	-87.90706158	43.09957672	green_space	4600 Estabrook Parkway	NA	40.64	NA	NA	naturally_occurring	NA	30.48 to 45.72 cm	Milwaukee	NA	NA	NA	NA	NA	NA	NA	NA	NA	NA
2016	inventory_date	Red maple	Acer rubrum	Milwaukee	Wisconsin	-87.90719837	43.09971577	green_space	Oak Leaf Trail	NA	35.56	NA	NA	naturally_occurring	NA	30.48 to 45.72 cm	Milwaukee	NA	NA	NA	NA	NA	NA	NA	NA	NA	NA
2016	inventory_date	Green ash	Fraxinus pennsylvanica	Milwaukee	Wisconsin	-87.9521066	43.1551248	NA	3701 Adj West Calumet Road	NA	30.48	NA	NA	naturally_occurring	NA	15.24 to 30.48 cm	Milwaukee	NA	NA	NA	NA	NA	NA	NA	NA	NA	NA
2016	inventory_date	Black walnut	Juglans nigra	Milwaukee	Wisconsin	-87.93017283	43.10333587	green_space	4700-4762 North Green Bay Avenue	NA	35.56	NA	NA	naturally_occurring	NA	30.48 to 45.72 cm	Milwaukee	NA	NA	NA	NA	NA	NA	NA	NA	NA	NA
2016	inventory_date	Sugar maple	Acer saccharum	Milwaukee	Wisconsin	-87.93008164	43.10359241	green_space	4700-4762 North Green Bay Avenue	NA	50.8	NA	NA	naturally_occurring	NA	45.72 to 60.96 cm	Milwaukee	NA	NA	NA	NA	NA	NA	NA	NA	NA	NA
2016	inventory_date	Norway maple	Acer platanoides	South Milwaukee	Wisconsin	-87.84745216	42.92667339	green_space	Oak Leaf Trail	NA	55.88	NA	NA	introduced	NA	45.72 to 60.96 cm	Milwaukee	NA	NA	NA	NA	NA	NA	NA	NA	NA	NA
2016	inventory_date	Green ash	Fraxinus pennsylvanica	South Milwaukee	Wisconsin	-87.84733146	42.9273215	green_space	Oak Leaf Trail	NA	55.88	NA	NA	naturally_occurring	NA	45.72 to 60.96 cm	Milwaukee	NA	NA	NA	NA	NA	NA	NA	NA	NA	NA
2016	inventory_date	Red pine	Pinus resinosa	Cudahy	Wisconsin	-87.84536809	42.94745275	green_space	Oak Leaf Trail	NA	22.86	NA	NA	naturally_occurring	NA	15.24 to 30.48 cm	Milwaukee	NA	NA	NA	NA	NA	NA	NA	NA	NA	NA
2016	inventory_date	Honeylocust	Gleditsia triacanthos	West Allis	Wisconsin	-88.05908918	43.02382363	green_space	Hank Aaron State Trail	NA	43.18	NA	NA	naturally_occurring	NA	30.48 to 45.72 cm	Milwaukee	NA	NA	NA	NA	NA	NA	NA	NA	NA	NA
2016	inventory_date	American (basswood) linden	Tilia americana	West Allis	Wisconsin	-88.06050673	43.02383246	green_space	736-754 South 119th Street	NA	50.8	NA	NA	naturally_occurring	NA	45.72 to 60.96 cm	Milwaukee	NA	NA	NA	NA	NA	NA	NA	NA	NA	NA
2017	inventory_date	Green ash	Fraxinus pennsylvanica	Milwaukee	Wisconsin	-87.9407756	43.02538251	NA	2100 West Pierce Street	NA	58.42	NA	NA	naturally_occurring	NA	45.72 to 60.96 cm	Milwaukee	NA	NA	NA	NA	NA	NA	NA	NA	NA	NA
2016	inventory_date	Red oak	Quercus rubra	Brown Deer	Wisconsin	-87.97324204	43.15962994	green_space	4916 West Parkland Avenue	NA	60.96	NA	NA	naturally_occurring	NA	45.72 to 60.96 cm	Milwaukee	NA	NA	NA	NA	NA	NA	NA	NA	NA	NA
2016	inventory_date	Norway maple	Acer platanoides	South Milwaukee	Wisconsin	-87.84761712	42.92802362	green_space	Oak Leaf Trail	NA	27.94	NA	NA	introduced	NA	15.24 to 30.48 cm	Milwaukee	NA	NA	NA	NA	NA	NA	NA	NA	NA	NA
2016	inventory_date	Honeylocust	Gleditsia triacanthos	Milwaukee	Wisconsin	-87.91472733	42.99989032	green_space	2470-2474 South Chase Avenue	NA	38.1	NA	NA	naturally_occurring	NA	30.48 to 45.72 cm	Milwaukee	NA	NA	NA	NA	NA	NA	NA	NA	NA	NA
2016	inventory_date	Hawthorn	Crataegus	Milwaukee	Wisconsin	-87.91476488	43.00000998	green_space	2470-2474 South Chase Avenue	NA	20.32	NA	NA	no_info	NA	15.24 to 30.48 cm	Milwaukee	NA	NA	NA	NA	NA	NA	NA	NA	NA	NA
2017	inventory_date	Green ash	Fraxinus pennsylvanica	Milwaukee	Wisconsin	-87.94231385	43.02683842	NA	Hank Aaron State Trail	NA	53.34	NA	NA	naturally_occurring	NA	45.72 to 60.96 cm	Milwaukee	NA	NA	NA	NA	NA	NA	NA	NA	NA	NA
2016	inventory_date	Hawthorn	Crataegus	Milwaukee	Wisconsin	-87.9148078	42.99996878	green_space	2470-2474 South Chase Avenue	NA	25.4	NA	NA	no_info	NA	15.24 to 30.48 cm	Milwaukee	NA	NA	NA	NA	NA	NA	NA	NA	NA	NA
2016	inventory_date	White oak	Quercus alba	Milwaukee	Wisconsin	-87.87952065	42.99228062	green_space	2913-2935 South Shore Drive	NA	63.5	NA	NA	naturally_occurring	NA	60.96 to 76.2 cm	Milwaukee	NA	NA	NA	NA	NA	NA	NA	NA	NA	NA
2016	inventory_date	Red oak	Quercus rubra	Milwaukee	Wisconsin	-87.87969768	42.99234928	green_space	2913-2935 South Shore Drive	NA	81.28	NA	NA	naturally_occurring	NA	more than 76.2 cm	Milwaukee	NA	NA	NA	NA	NA	NA	NA	NA	NA	NA
2016	inventory_date	Norway maple	Acer platanoides	South Milwaukee	Wisconsin	-87.84759432	42.92800103	green_space	Oak Leaf Trail	NA	27.94	NA	NA	introduced	NA	15.24 to 30.48 cm	Milwaukee	NA	NA	NA	NA	NA	NA	NA	NA	NA	NA
2016	inventory_date	Elm	Ulmus	South Milwaukee	Wisconsin	-87.84754872	42.92675981	green_space	Oak Leaf Trail	NA	40.64	NA	NA	no_info	NA	30.48 to 45.72 cm	Milwaukee	NA	NA	NA	NA	NA	NA	NA	NA	NA	NA
2016	inventory_date	Hawthorn	Crataegus	Milwaukee	Wisconsin	-87.90100515	42.99105835	green_space	Park Road	NA	30.48	NA	NA	no_info	NA	15.24 to 30.48 cm	Milwaukee	NA	NA	NA	NA	NA	NA	NA	NA	NA	NA
2016	inventory_date	Norway maple	Acer platanoides	South Milwaukee	Wisconsin	-87.8476359	42.92797452	green_space	Oak Leaf Trail	NA	38.1	NA	NA	introduced	NA	30.48 to 45.72 cm	Milwaukee	NA	NA	NA	NA	NA	NA	NA	NA	NA	NA
2016	inventory_date	Hawthorn	Crataegus	Brown Deer	Wisconsin	-87.98909828	43.18476039	green_space	9087-9171 North Maura Lane	NA	22.86	NA	NA	no_info	NA	15.24 to 30.48 cm	Milwaukee	NA	NA	NA	NA	NA	NA	NA	NA	NA	NA
2016	inventory_date	Spruce	Picea	Fox Point	Wisconsin	-87.88359493	43.16868507	green_space	1870 East Fox Lane	NA	25.4	NA	NA	no_info	NA	15.24 to 30.48 cm	Milwaukee	NA	NA	NA	NA	NA	NA	NA	NA	NA	NA
2017	inventory_date	Honeylocust	Gleditsia triacanthos	Milwaukee	Wisconsin	-87.93966548	43.1121106	NA	Oak Leaf Trail	NA	71.12	NA	NA	naturally_occurring	NA	60.96 to 76.2 cm	Milwaukee	NA	NA	NA	NA	NA	NA	NA	NA	NA	NA
2016	inventory_date	Scots pine	Pinus sylvestris	South Milwaukee	Wisconsin	-87.84781963	42.92797746	green_space	Oak Leaf Trail	NA	33.02	NA	NA	introduced	NA	30.48 to 45.72 cm	Milwaukee	NA	NA	NA	NA	NA	NA	NA	NA	NA	NA
2016	inventory_date	European larch	Larix decidua	Brown Deer	Wisconsin	-87.95529842	43.15219361	NA	Oak Leaf Trail	NA	0	NA	NA	introduced	NA	NA	Milwaukee	NA	NA	NA	NA	NA	NA	NA	NA	NA	NA
2017	inventory_date	White ash	Fraxinus americana	Milwaukee	Wisconsin	-87.96403572	43.05131983	green_space	3949 West Galena Street	NA	50.8	NA	NA	naturally_occurring	NA	45.72 to 60.96 cm	Milwaukee	NA	NA	NA	NA	NA	NA	NA	NA	NA	NA
2017	inventory_date	Scots pine	Pinus sylvestris	Milwaukee	Wisconsin	-87.97671304	43.0407303	NA	Oak Leaf Trail	NA	48.26	NA	NA	introduced	NA	45.72 to 60.96 cm	Milwaukee	NA	NA	NA	NA	NA	NA	NA	NA	NA	NA
2016	inventory_date	Scots pine	Pinus sylvestris	South Milwaukee	Wisconsin	-87.84775928	42.92793131	green_space	Oak Leaf Trail	NA	25.4	NA	NA	introduced	NA	15.24 to 30.48 cm	Milwaukee	NA	NA	NA	NA	NA	NA	NA	NA	NA	NA
2016	inventory_date	Ginkgo	Ginkgo biloba	Milwaukee	Wisconsin	-87.89345473	42.97723697	green_space	1238 East Saveland Avenue	NA	38.1	NA	NA	introduced	NA	30.48 to 45.72 cm	Milwaukee	NA	NA	NA	NA	NA	NA	NA	NA	NA	NA
2016	inventory_date	Sugar maple	Acer saccharum	Milwaukee	Wisconsin	-87.90129215	42.99169793	green_space	Park Road	NA	53.34	NA	NA	naturally_occurring	NA	45.72 to 60.96 cm	Milwaukee	NA	NA	NA	NA	NA	NA	NA	NA	NA	NA
2016	inventory_date	Black walnut	Juglans nigra	Wauwatosa	Wisconsin	-87.98824802	43.04149943	green_space	6027 Menomonee Drive	NA	50.8	NA	NA	naturally_occurring	NA	45.72 to 60.96 cm	Milwaukee	NA	NA	NA	NA	NA	NA	NA	NA	NA	NA
2017	inventory_date	Silver maple	Acer saccharinum	Milwaukee	Wisconsin	-87.89607257	43.08232808	green_space	1100-1138 East Keefe Avenue	NA	93.98	NA	NA	naturally_occurring	NA	more than 76.2 cm	Milwaukee	NA	NA	NA	NA	NA	NA	NA	NA	NA	NA
2016	inventory_date	Pin oak	Quercus palustris	Wauwatosa	Wisconsin	-88.05435777	43.03177842	green_space	Interstate 94	NA	76.2	NA	NA	naturally_occurring	NA	60.96 to 76.2 cm	Milwaukee	NA	NA	NA	NA	NA	NA	NA	NA	NA	NA
2017	inventory_date	Crabapple	Malus tschonoskii	West Allis	Wisconsin	-88.05830196	42.99355878	NA	2806 South Root River Parkway	NA	30.48	NA	NA	introduced	NA	15.24 to 30.48 cm	Milwaukee	NA	NA	NA	NA	NA	NA	NA	NA	NA	NA
2017	inventory_date	Crabapple	Malus tschonoskii	Milwaukee	Wisconsin	-87.91079924	43.10325753	NA	4772-4796 Estabrook Parkway	NA	22.86	NA	NA	introduced	NA	15.24 to 30.48 cm	Milwaukee	NA	NA	NA	NA	NA	NA	NA	NA	NA	NA
2017	inventory_date	Ash	Fraxinus	Milwaukee	Wisconsin	-87.89830416	43.04257857	green_space	Oak Leaf Trail	NA	27.94	NA	NA	no_info	NA	15.24 to 30.48 cm	Milwaukee	NA	NA	NA	NA	NA	NA	NA	NA	NA	NA
2017	inventory_date	European ash	Fraxinus excelsior	Hales Corners	Wisconsin	-88.0299738	42.9369854	green_space	9400 Boerner Drive	NA	38.1	NA	NA	introduced	NA	30.48 to 45.72 cm	Milwaukee	NA	NA	NA	NA	NA	NA	NA	NA	NA	NA
2017	inventory_date	Green ash	Fraxinus pennsylvanica	Milwaukee	Wisconsin	-87.95129389	43.1543382	NA	2700 West Good Hope Road	NA	38.1	NA	NA	naturally_occurring	NA	30.48 to 45.72 cm	Milwaukee	NA	NA	NA	NA	NA	NA	NA	NA	NA	NA
2017	inventory_date	Norway maple	Acer platanoides	Hales Corners	Wisconsin	-88.06018008	42.93849983	NA	11640 West Janesville Road	NA	43.18	NA	NA	introduced	NA	30.48 to 45.72 cm	Milwaukee	NA	NA	NA	NA	NA	NA	NA	NA	NA	NA
2017	inventory_date	Crabapple	Malus tschonoskii	Shorewood	Wisconsin	-87.89810702	43.09139862	green_space	4076-4338 Estabrook Parkway	NA	17.78	NA	NA	introduced	NA	15.24 to 30.48 cm	Milwaukee	NA	NA	NA	NA	NA	NA	NA	NA	NA	NA
2017	inventory_date	White ash	Fraxinus americana	Milwaukee	Wisconsin	-87.9121685	43.10298239	green_space	Oak Leaf Trail	NA	38.1	NA	NA	naturally_occurring	NA	30.48 to 45.72 cm	Milwaukee	NA	NA	NA	NA	NA	NA	NA	NA	NA	NA
2017	inventory_date	Sugar maple	Acer saccharum	Shorewood	Wisconsin	-87.89828807	43.09100197	green_space	Oak Leaf Trail	NA	33.02	NA	NA	naturally_occurring	NA	30.48 to 45.72 cm	Milwaukee	NA	NA	NA	NA	NA	NA	NA	NA	NA	NA
2016	inventory_date	Blue spruce	Picea pungens	Greenfield	Wisconsin	-88.03755641	42.95721557	green_space	4774 South Root River Parkway	NA	15.24	NA	NA	introduced	NA	0 to 15.24 cm	Milwaukee	NA	NA	NA	NA	NA	NA	NA	NA	NA	NA
2017	inventory_date	Honeylocust	Gleditsia triacanthos	Milwaukee	Wisconsin	-87.96907961	43.05368943	NA	4599 West Lloyd Street	NA	66.04	NA	NA	naturally_occurring	NA	60.96 to 76.2 cm	Milwaukee	NA	NA	NA	NA	NA	NA	NA	NA	NA	NA
2016	inventory_date	Crabapple	Malus tschonoskii	South Milwaukee	Wisconsin	-87.84545526	42.92107284	green_space	Oak Leaf Trail	NA	20.32	NA	NA	introduced	NA	15.24 to 30.48 cm	Milwaukee	NA	NA	NA	NA	NA	NA	NA	NA	NA	NA
2016	inventory_date	Red oak	Quercus rubra	South Milwaukee	Wisconsin	-87.84566313	42.92086366	green_space	Oak Leaf Trail	NA	63.5	NA	NA	naturally_occurring	NA	60.96 to 76.2 cm	Milwaukee	NA	NA	NA	NA	NA	NA	NA	NA	NA	NA
2017	inventory_date	Honeylocust	Gleditsia triacanthos	Milwaukee	Wisconsin	-87.89068401	42.97909138	NA	1513 East Street Francis Avenue	NA	58.42	NA	NA	naturally_occurring	NA	45.72 to 60.96 cm	Milwaukee	NA	NA	NA	NA	NA	NA	NA	NA	NA	NA
2016	inventory_date	NA	NA	Milwaukee	Wisconsin	-87.88584664	43.05212735	green_space	East Lafayette Hill Road	NA	15.24	NA	NA	no_info	NA	0 to 15.24 cm	Milwaukee	NA	NA	NA	NA	NA	NA	NA	NA	NA	NA
2017	inventory_date	Green ash	Fraxinus pennsylvanica	Fox Point	Wisconsin	-87.8814894	43.17132692	NA	1870 East Fox Lane	NA	48.26	NA	NA	naturally_occurring	NA	45.72 to 60.96 cm	Milwaukee	NA	NA	NA	NA	NA	NA	NA	NA	NA	NA
2017	inventory_date	Honeylocust	Gleditsia triacanthos	Milwaukee	Wisconsin	-88.01137	43.08460833	NA	7900-7998 West Nash Street	NA	60.96	NA	NA	naturally_occurring	NA	45.72 to 60.96 cm	Milwaukee	NA	NA	NA	NA	NA	NA	NA	NA	NA	NA
2016	inventory_date	Crabapple	Malus tschonoskii	Brown Deer	Wisconsin	-87.95709282	43.15551026	NA	Oak Leaf Trail	NA	15.24	NA	NA	introduced	NA	0 to 15.24 cm	Milwaukee	NA	NA	NA	NA	NA	NA	NA	NA	NA	NA
2016	inventory_date	Norway maple	Acer platanoides	Shorewood	Wisconsin	-87.89807215	43.09081687	green_space	Oak Leaf Trail	NA	33.02	NA	NA	introduced	NA	30.48 to 45.72 cm	Milwaukee	NA	NA	NA	NA	NA	NA	NA	NA	NA	NA
2016	inventory_date	Sugar maple	Acer saccharum	Glendale	Wisconsin	-87.94818252	43.14897267	NA	2792-2864 West Good Hope Road	NA	76.2	NA	NA	naturally_occurring	NA	60.96 to 76.2 cm	Milwaukee	NA	NA	NA	NA	NA	NA	NA	NA	NA	NA
2017	inventory_date	Common hackberry	Celtis occidentalis	West Allis	Wisconsin	-88.0639594	42.99739554	NA	2591 South Root River Parkway	NA	25.4	NA	NA	naturally_occurring	NA	15.24 to 30.48 cm	Milwaukee	NA	NA	NA	NA	NA	NA	NA	NA	NA	NA
2017	inventory_date	Common hackberry	Celtis occidentalis	West Allis	Wisconsin	-88.06386754	42.99729304	NA	2591 South Root River Parkway	NA	30.48	NA	NA	naturally_occurring	NA	15.24 to 30.48 cm	Milwaukee	NA	NA	NA	NA	NA	NA	NA	NA	NA	NA
2017	inventory_date	Sugar maple	Acer saccharum	Milwaukee	Wisconsin	-87.97597826	42.99045015	NA	4950-4998 West Manitoba Street	NA	50.8	NA	NA	naturally_occurring	NA	45.72 to 60.96 cm	Milwaukee	NA	NA	NA	NA	NA	NA	NA	NA	NA	NA
2016	inventory_date	NA	NA	Glendale	Wisconsin	-87.9486841	43.14888657	NA	2792-2864 West Good Hope Road	NA	63.5	NA	NA	no_info	NA	60.96 to 76.2 cm	Milwaukee	NA	NA	NA	NA	NA	NA	NA	NA	NA	NA
2016	inventory_date	Catalpa	Catalpa	Glendale	Wisconsin	-87.93161184	43.13513009	green_space	6502-6530 North Green Bay Avenue	NA	63.5	NA	NA	no_info	NA	60.96 to 76.2 cm	Milwaukee	NA	NA	NA	NA	NA	NA	NA	NA	NA	NA
2017	inventory_date	Common hackberry	Celtis occidentalis	West Allis	Wisconsin	-88.06364894	42.99703213	NA	2607 South Root River Parkway	NA	27.94	NA	NA	naturally_occurring	NA	15.24 to 30.48 cm	Milwaukee	NA	NA	NA	NA	NA	NA	NA	NA	NA	NA
2017	inventory_date	Common hackberry	Celtis occidentalis	West Allis	Wisconsin	-88.06233868	42.99605812	NA	2671 South Root River Parkway	NA	43.18	NA	NA	naturally_occurring	NA	30.48 to 45.72 cm	Milwaukee	NA	NA	NA	NA	NA	NA	NA	NA	NA	NA
2016	inventory_date	Sugar maple	Acer saccharum	Milwaukee	Wisconsin	-87.9523842	43.15077395	NA	2700 West Good Hope Road	NA	48.26	NA	NA	naturally_occurring	NA	45.72 to 60.96 cm	Milwaukee	NA	NA	NA	NA	NA	NA	NA	NA	NA	NA
2016	inventory_date	Sugar maple	Acer saccharum	Milwaukee	Wisconsin	-87.95201272	43.15208208	NA	2700 West Good Hope Road	NA	35.56	NA	NA	naturally_occurring	NA	30.48 to 45.72 cm	Milwaukee	NA	NA	NA	NA	NA	NA	NA	NA	NA	NA
2017	inventory_date	Honeylocust	Gleditsia triacanthos	Cudahy	Wisconsin	-87.854442	42.94625315	NA	5400-5438 South Swift Avenue	NA	43.18	NA	NA	naturally_occurring	NA	30.48 to 45.72 cm	Milwaukee	NA	NA	NA	NA	NA	NA	NA	NA	NA	NA
2017	inventory_date	Silver maple	Acer saccharinum	Milwaukee	Wisconsin	-87.94090033	43.02529134	NA	2100 West Pierce Street	NA	50.8	NA	NA	naturally_occurring	NA	45.72 to 60.96 cm	Milwaukee	NA	NA	NA	NA	NA	NA	NA	NA	NA	NA
2016	inventory_date	Norway maple	Acer platanoides	Milwaukee	Wisconsin	-87.95245528	43.15398991	NA	2700 West Good Hope Road	NA	15.24	NA	NA	introduced	NA	0 to 15.24 cm	Milwaukee	NA	NA	NA	NA	NA	NA	NA	NA	NA	NA
2016	inventory_date	Honeylocust	Gleditsia triacanthos	West Allis	Wisconsin	-88.06348398	43.01405472	green_space	Park Srv Road	NA	20.32	NA	NA	naturally_occurring	NA	15.24 to 30.48 cm	Milwaukee	NA	NA	NA	NA	NA	NA	NA	NA	NA	NA
2016	inventory_date	Honeylocust	Gleditsia triacanthos	West Allis	Wisconsin	-88.06351215	43.0141165	green_space	Park Srv Road	NA	25.4	NA	NA	naturally_occurring	NA	15.24 to 30.48 cm	Milwaukee	NA	NA	NA	NA	NA	NA	NA	NA	NA	NA
2017	inventory_date	Sugar maple	Acer saccharum	Milwaukee	Wisconsin	-87.97533699	43.03254052	NA	205 North Story Parkway	NA	5.08	NA	NA	naturally_occurring	NA	0 to 15.24 cm	Milwaukee	NA	NA	NA	NA	NA	NA	NA	NA	NA	NA
2017	inventory_date	Green ash	Fraxinus pennsylvanica	Milwaukee	Wisconsin	-87.9415454	43.02566193	NA	2200-2298 West Pierce Street	NA	68.58	NA	NA	naturally_occurring	NA	60.96 to 76.2 cm	Milwaukee	NA	NA	NA	NA	NA	NA	NA	NA	NA	NA
2017	inventory_date	Viburnum	Viburnum	Milwaukee	Wisconsin	-87.86951199	43.06743532	NA	Oak Leaf Trail	NA	0	NA	NA	no_info	NA	NA	Milwaukee	NA	NA	NA	NA	NA	NA	NA	NA	NA	NA
2017	inventory_date	Honeylocust	Gleditsia triacanthos	Cudahy	Wisconsin	-87.85441518	42.94493573	NA	3806 East Grange Avenue	NA	55.88	NA	NA	naturally_occurring	NA	45.72 to 60.96 cm	Milwaukee	NA	NA	NA	NA	NA	NA	NA	NA	NA	NA
2017	inventory_date	Tilia	Tilia	Milwaukee	Wisconsin	-87.96384662	43.05342974	NA	1805-1857 North 40th Street	NA	38.1	NA	NA	no_info	NA	30.48 to 45.72 cm	Milwaukee	NA	NA	NA	NA	NA	NA	NA	NA	NA	NA
2017	inventory_date	Honeylocust	Gleditsia triacanthos	Milwaukee	Wisconsin	-88.03405041	42.97787583	NA	3601-3699 South 97th Street	NA	38.1	NA	NA	naturally_occurring	NA	30.48 to 45.72 cm	Milwaukee	NA	NA	NA	NA	NA	NA	NA	NA	NA	NA
2017	inventory_date	Norway maple	Acer platanoides	Milwaukee	Wisconsin	-87.94526964	43.02735508	NA	31171 Hank Aaron State Trail	NA	60.96	NA	NA	introduced	NA	45.72 to 60.96 cm	Milwaukee	NA	NA	NA	NA	NA	NA	NA	NA	NA	NA
2017	inventory_date	Sugar maple	Acer saccharum	Milwaukee	Wisconsin	-88.03567296	42.97582349	NA	9828 West Tripoli Avenue	NA	33.02	NA	NA	naturally_occurring	NA	30.48 to 45.72 cm	Milwaukee	NA	NA	NA	NA	NA	NA	NA	NA	NA	NA
2017	inventory_date	Crabapple	Malus tschonoskii	West Allis	Wisconsin	-88.06133151	42.99510175	NA	2700 South Root River Parkway	NA	33.02	NA	NA	introduced	NA	30.48 to 45.72 cm	Milwaukee	NA	NA	NA	NA	NA	NA	NA	NA	NA	NA
2017	inventory_date	Tilia	Tilia	Milwaukee	Wisconsin	-87.96649933	43.05123653	NA	4023 West Galena Street	NA	60.96	NA	NA	no_info	NA	45.72 to 60.96 cm	Milwaukee	NA	NA	NA	NA	NA	NA	NA	NA	NA	NA
2017	inventory_date	Honeylocust	Gleditsia triacanthos	Hales Corners	Wisconsin	-88.06153554	42.93838774	NA	11640 West Janesville Road	NA	63.5	NA	NA	naturally_occurring	NA	60.96 to 76.2 cm	Milwaukee	NA	NA	NA	NA	NA	NA	NA	NA	NA	NA
2016	inventory_date	Black walnut	Juglans nigra	Glendale	Wisconsin	-87.94545203	43.15286674	NA	7430 North Range Line Road	NA	22.86	NA	NA	naturally_occurring	NA	15.24 to 30.48 cm	Milwaukee	NA	NA	NA	NA	NA	NA	NA	NA	NA	NA
2016	inventory_date	Norway maple	Acer platanoides	Milwaukee	Wisconsin	-87.87009805	43.07283201	green_space	3233 East Kenwood Boulevard	NA	38.1	NA	NA	introduced	NA	30.48 to 45.72 cm	Milwaukee	NA	NA	NA	NA	NA	NA	NA	NA	NA	NA
2017	inventory_date	Black locust	Robinia pseudoacacia	Milwaukee	Wisconsin	-87.97689047	43.04072382	NA	Oak Leaf Trail	NA	27.94	NA	NA	introduced	NA	15.24 to 30.48 cm	Milwaukee	NA	NA	NA	NA	NA	NA	NA	NA	NA	NA
2016	inventory_date	Silver maple	Acer saccharinum	Brown Deer	Wisconsin	-87.95292199	43.1501918	NA	Oak Leaf Trail	NA	40.64	NA	NA	naturally_occurring	NA	30.48 to 45.72 cm	Milwaukee	NA	NA	NA	NA	NA	NA	NA	NA	NA	NA
2016	inventory_date	Green ash	Fraxinus pennsylvanica	Milwaukee	Wisconsin	-87.94929698	43.1523844	NA	2700 West Good Hope Road	NA	43.18	NA	NA	naturally_occurring	NA	30.48 to 45.72 cm	Milwaukee	NA	NA	NA	NA	NA	NA	NA	NA	NA	NA
2016	inventory_date	Green ash	Fraxinus pennsylvanica	Milwaukee	Wisconsin	-87.94905424	43.1522621	NA	2700 West Good Hope Road	NA	38.1	NA	NA	naturally_occurring	NA	30.48 to 45.72 cm	Milwaukee	NA	NA	NA	NA	NA	NA	NA	NA	NA	NA
2016	inventory_date	Silver maple	Acer saccharinum	Milwaukee	Wisconsin	-87.95166939	43.15341854	NA	2700 West Good Hope Road	NA	76.2	NA	NA	naturally_occurring	NA	60.96 to 76.2 cm	Milwaukee	NA	NA	NA	NA	NA	NA	NA	NA	NA	NA
2016	inventory_date	Ash	Fraxinus	Milwaukee	Wisconsin	-87.95232922	43.1550661	NA	3701 Adj West Calumet Road	NA	27.94	NA	NA	no_info	NA	15.24 to 30.48 cm	Milwaukee	NA	NA	NA	NA	NA	NA	NA	NA	NA	NA
2016	inventory_date	Sugar maple	Acer saccharum	West Allis	Wisconsin	-88.06405663	43.00347414	green_space	Park Drive	NA	35.56	NA	NA	naturally_occurring	NA	30.48 to 45.72 cm	Milwaukee	NA	NA	NA	NA	NA	NA	NA	NA	NA	NA
2016	inventory_date	Green ash	Fraxinus pennsylvanica	Milwaukee	Wisconsin	-87.94994608	43.15261334	NA	2700 West Good Hope Road	NA	43.18	NA	NA	naturally_occurring	NA	30.48 to 45.72 cm	Milwaukee	NA	NA	NA	NA	NA	NA	NA	NA	NA	NA
2016	inventory_date	Ash	Fraxinus	Milwaukee	Wisconsin	-87.88220555	43.05390796	green_space	Oak Leaf Trail	NA	30.48	NA	NA	no_info	NA	15.24 to 30.48 cm	Milwaukee	NA	NA	NA	NA	NA	NA	NA	NA	NA	NA
2017	inventory_date	Littleleaf linden	Tilia cordata	Milwaukee	Wisconsin	-87.88552792	43.04486863	green_space	Oak Leaf Trail	NA	35.56	NA	NA	introduced	NA	30.48 to 45.72 cm	Milwaukee	NA	NA	NA	NA	NA	NA	NA	NA	NA	NA
2016	inventory_date	Green ash	Fraxinus pennsylvanica	Milwaukee	Wisconsin	-87.95433551	43.1549213	NA	3701 Adj West Calumet Road	NA	73.66	NA	NA	naturally_occurring	NA	60.96 to 76.2 cm	Milwaukee	NA	NA	NA	NA	NA	NA	NA	NA	NA	NA
2016	inventory_date	Paper birch	Betula papyrifera	Milwaukee	Wisconsin	-87.86811054	43.07401346	green_space	3233 Oak Leaf Trail	NA	48.26	NA	NA	naturally_occurring	NA	45.72 to 60.96 cm	Milwaukee	NA	NA	NA	NA	NA	NA	NA	NA	NA	NA
2017	inventory_date	Sycamore	Platanus	Wauwatosa	Wisconsin	-87.9933241	43.04222474	NA	6201-6799 West Honey Creek Parkway	NA	88.9	NA	NA	no_info	NA	more than 76.2 cm	Milwaukee	NA	NA	NA	NA	NA	NA	NA	NA	NA	NA
2016	inventory_date	Sycamore	Platanus	Milwaukee	Wisconsin	-88.00303638	43.10256134	green_space	7301 West Courtland Avenue	NA	63.5	NA	NA	no_info	NA	60.96 to 76.2 cm	Milwaukee	NA	NA	NA	NA	NA	NA	NA	NA	NA	NA
2016	inventory_date	Sycamore	Platanus	Milwaukee	Wisconsin	-88.00279498	43.10271997	green_space	7251-7299 West Courtland Avenue	NA	38.1	NA	NA	no_info	NA	30.48 to 45.72 cm	Milwaukee	NA	NA	NA	NA	NA	NA	NA	NA	NA	NA
2016	inventory_date	Sycamore	Platanus	Brown Deer	Wisconsin	-87.97385126	43.16045066	green_space	7850 North 51St Street	NA	25.4	NA	NA	no_info	NA	15.24 to 30.48 cm	Milwaukee	NA	NA	NA	NA	NA	NA	NA	NA	NA	NA
2016	inventory_date	Sycamore	Platanus	Hales Corners	Wisconsin	-88.02995637	42.9368882	green_space	Whitnall Park Drive	NA	5.08	NA	NA	no_info	NA	0 to 15.24 cm	Milwaukee	NA	NA	NA	NA	NA	NA	NA	NA	NA	NA
2017	inventory_date	Sycamore	Platanus	Milwaukee	Wisconsin	-87.87125945	43.0690024	NA	Oak Leaf Trail	NA	0	NA	NA	no_info	NA	NA	Milwaukee	NA	NA	NA	NA	NA	NA	NA	NA	NA	NA
2016	inventory_date	Green ash	Fraxinus pennsylvanica	Milwaukee	Wisconsin	-87.9496631	43.15498587	NA	2700 West Good Hope Road	NA	17.78	NA	NA	naturally_occurring	NA	15.24 to 30.48 cm	Milwaukee	NA	NA	NA	NA	NA	NA	NA	NA	NA	NA
2016	inventory_date	Sugar maple	Acer saccharum	Brown Deer	Wisconsin	-87.95676693	43.15464247	NA	Oak Leaf Trail	NA	50.8	NA	NA	naturally_occurring	NA	45.72 to 60.96 cm	Milwaukee	NA	NA	NA	NA	NA	NA	NA	NA	NA	NA
2017	inventory_date	Green ash	Fraxinus pennsylvanica	Milwaukee	Wisconsin	-87.96466144	43.07195455	green_space	2901-2999 North 41St Street	NA	91.44	NA	NA	naturally_occurring	NA	more than 76.2 cm	Milwaukee	NA	NA	NA	NA	NA	NA	NA	NA	NA	NA
2017	inventory_date	Kentucky coffeetree	Gymnocladus dioicus	Cudahy	Wisconsin	-87.87284438	42.93775481	NA	2800-2930 East Ramsey Avenue	NA	5.08	NA	NA	naturally_occurring	NA	0 to 15.24 cm	Milwaukee	NA	NA	NA	NA	NA	NA	NA	NA	NA	NA
2017	inventory_date	Honeylocust	Gleditsia triacanthos	Milwaukee	Wisconsin	-88.03452808	42.97558299	NA	3801 South 97th Street	NA	55.88	NA	NA	naturally_occurring	NA	45.72 to 60.96 cm	Milwaukee	NA	NA	NA	NA	NA	NA	NA	NA	NA	NA
2017	inventory_date	Ironwood	Ostrya virginiana	Milwaukee	Wisconsin	-87.93840174	42.97319585	NA	3924-3948 South 20th Street	NA	5.08	NA	NA	naturally_occurring	NA	0 to 15.24 cm	Milwaukee	NA	NA	NA	NA	NA	NA	NA	NA	NA	NA
2016	inventory_date	Common hackberry	Celtis occidentalis	West Allis	Wisconsin	-88.06654572	43.00865237	NA	Park Srv Road	NA	45.72	NA	NA	naturally_occurring	NA	30.48 to 45.72 cm	Milwaukee	NA	NA	NA	NA	NA	NA	NA	NA	NA	NA
2017	inventory_date	Honeylocust	Gleditsia triacanthos	Milwaukee	Wisconsin	-88.03437404	42.97646792	NA	3725-3801 South 97th Street	NA	55.88	NA	NA	naturally_occurring	NA	45.72 to 60.96 cm	Milwaukee	NA	NA	NA	NA	NA	NA	NA	NA	NA	NA
2017	inventory_date	Chinkapin oak	Quercus muehlenbergii	Milwaukee	Wisconsin	-87.94057768	43.11149491	NA	2400-2458 West Lincoln Creek Parkway	NA	17.78	NA	NA	naturally_occurring	NA	15.24 to 30.48 cm	Milwaukee	NA	NA	NA	NA	NA	NA	NA	NA	NA	NA
2016	inventory_date	Sugar maple	Acer saccharum	Wauwatosa	Wisconsin	-88.04407686	43.08935661	green_space	10512 West Grantosa Drive	NA	35.56	NA	NA	naturally_occurring	NA	30.48 to 45.72 cm	Milwaukee	NA	NA	NA	NA	NA	NA	NA	NA	NA	NA
2016	inventory_date	Red oak	Quercus rubra	Brown Deer	Wisconsin	-87.95319691	43.15200087	NA	Oak Leaf Trail	NA	45.72	NA	NA	naturally_occurring	NA	30.48 to 45.72 cm	Milwaukee	NA	NA	NA	NA	NA	NA	NA	NA	NA	NA
2016	inventory_date	Norway maple	Acer platanoides	Wauwatosa	Wisconsin	-88.04303616	43.08910785	green_space	10429 West Grantosa Drive	NA	20.32	NA	NA	introduced	NA	15.24 to 30.48 cm	Milwaukee	NA	NA	NA	NA	NA	NA	NA	NA	NA	NA
2016	inventory_date	Birch	Betula	Wauwatosa	Wisconsin	-88.04015547	43.08114286	green_space	3266-3498 Menomonee River Parkway	NA	5.08	NA	NA	no_info	NA	0 to 15.24 cm	Milwaukee	NA	NA	NA	NA	NA	NA	NA	NA	NA	NA
2016	inventory_date	Hawthorn	Crataegus	Milwaukee	Wisconsin	-87.96932638	43.05408436	green_space	4599 West Lloyd Street	NA	33.02	NA	NA	no_info	NA	30.48 to 45.72 cm	Milwaukee	NA	NA	NA	NA	NA	NA	NA	NA	NA	NA
2017	inventory_date	Sugar maple	Acer saccharum	South Milwaukee	Wisconsin	-87.87497699	42.9065491	NA	1600 Marshall Avenue	NA	55.88	NA	NA	naturally_occurring	NA	45.72 to 60.96 cm	Milwaukee	NA	NA	NA	NA	NA	NA	NA	NA	NA	NA
2017	inventory_date	Sugar maple	Acer saccharum	Greenfield	Wisconsin	-88.0337517	42.95273091	green_space	4901 South Root River Parkway	NA	40.64	NA	NA	naturally_occurring	NA	30.48 to 45.72 cm	Milwaukee	NA	NA	NA	NA	NA	NA	NA	NA	NA	NA
2016	inventory_date	American (basswood) linden	Tilia americana	Milwaukee	Wisconsin	-87.95526356	43.15381185	NA	3701 Adj West Calumet Road	NA	101.6	NA	NA	naturally_occurring	NA	more than 76.2 cm	Milwaukee	NA	NA	NA	NA	NA	NA	NA	NA	NA	NA
2016	inventory_date	Crabapple	Malus tschonoskii	Milwaukee	Wisconsin	-87.9830566	42.99824055	green_space	5501 West Jackson Park Drive	NA	7.62	NA	NA	introduced	NA	0 to 15.24 cm	Milwaukee	NA	NA	NA	NA	NA	NA	NA	NA	NA	NA
2017	inventory_date	Common hackberry	Celtis occidentalis	Milwaukee	Wisconsin	-87.97961265	42.99761673	green_space	5100-5298 West Jackson Park Drive	NA	35.56	NA	NA	naturally_occurring	NA	30.48 to 45.72 cm	Milwaukee	NA	NA	NA	NA	NA	NA	NA	NA	NA	NA
2016	inventory_date	Red oak	Quercus rubra	Brown Deer	Wisconsin	-87.95342624	43.152855	NA	Oak Leaf Trail	NA	63.5	NA	NA	naturally_occurring	NA	60.96 to 76.2 cm	Milwaukee	NA	NA	NA	NA	NA	NA	NA	NA	NA	NA
2016	inventory_date	Crabapple	Malus tschonoskii	Milwaukee	Wisconsin	-87.98716575	42.99736955	green_space	5885-5999 West Kinnickinnic River Parkway	NA	0	NA	NA	introduced	NA	NA	Milwaukee	NA	NA	NA	NA	NA	NA	NA	NA	NA	NA
2016	inventory_date	Common hackberry	Celtis occidentalis	West Allis	Wisconsin	-87.98311025	42.99990993	green_space	5401-5699 West Rita Drive	NA	38.1	NA	NA	naturally_occurring	NA	30.48 to 45.72 cm	Milwaukee	NA	NA	NA	NA	NA	NA	NA	NA	NA	NA
2016	inventory_date	Honeylocust	Gleditsia triacanthos	Milwaukee	Wisconsin	-87.93827444	42.98928474	green_space	2920-3042 South 20th Street	NA	53.34	NA	NA	naturally_occurring	NA	45.72 to 60.96 cm	Milwaukee	NA	NA	NA	NA	NA	NA	NA	NA	NA	NA
2017	inventory_date	Austrian pine	Pinus nigra	Milwaukee	Wisconsin	-87.87185758	43.07205807	NA	Oak Leaf Trail	NA	48.26	NA	NA	introduced	NA	45.72 to 60.96 cm	Milwaukee	NA	NA	NA	NA	NA	NA	NA	NA	NA	NA
2016	inventory_date	Red oak	Quercus rubra	Milwaukee	Wisconsin	-87.95238957	43.15312797	NA	2700 West Good Hope Road	NA	48.26	NA	NA	naturally_occurring	NA	45.72 to 60.96 cm	Milwaukee	NA	NA	NA	NA	NA	NA	NA	NA	NA	NA
2017	inventory_date	Sugar maple	Acer saccharum	Milwaukee	Wisconsin	-88.02153862	43.08026294	NA	8701-8751 West Townsend Street	NA	60.96	NA	NA	naturally_occurring	NA	45.72 to 60.96 cm	Milwaukee	NA	NA	NA	NA	NA	NA	NA	NA	NA	NA
2016	inventory_date	Red pine	Pinus resinosa	South Milwaukee	Wisconsin	-87.8473717	42.9279048	green_space	Oak Leaf Trail	NA	48.26	NA	NA	naturally_occurring	NA	45.72 to 60.96 cm	Milwaukee	NA	NA	NA	NA	NA	NA	NA	NA	NA	NA
2016	inventory_date	Green ash	Fraxinus pennsylvanica	Milwaukee	Wisconsin	-87.95227155	43.15518252	NA	3701 Adj West Calumet Road	NA	50.8	NA	NA	naturally_occurring	NA	45.72 to 60.96 cm	Milwaukee	NA	NA	NA	NA	NA	NA	NA	NA	NA	NA
2016	inventory_date	Common hackberry	Celtis occidentalis	Brown Deer	Wisconsin	-87.95416385	43.15311721	NA	Oak Leaf Trail	NA	45.72	NA	NA	naturally_occurring	NA	30.48 to 45.72 cm	Milwaukee	NA	NA	NA	NA	NA	NA	NA	NA	NA	NA
2017	inventory_date	White oak	Quercus alba	Wauwatosa	Wisconsin	-87.99080081	43.04223699	NA	6201-6799 West Honey Creek Parkway	NA	60.96	NA	NA	naturally_occurring	NA	45.72 to 60.96 cm	Milwaukee	NA	NA	NA	NA	NA	NA	NA	NA	NA	NA
2016	inventory_date	Serviceberry	Amelanchier	West Milwaukee	Wisconsin	-87.96418726	42.86283644	green_space	3500 West Oakwood Road	NA	15.24	NA	NA	no_info	NA	0 to 15.24 cm	Milwaukee	NA	NA	NA	NA	NA	NA	NA	NA	NA	NA
2016	inventory_date	Hawthorn	Crataegus	Cudahy	Wisconsin	-87.87265152	42.93904721	green_space	2901-2999 East Iona Terrace	NA	17.78	NA	NA	no_info	NA	15.24 to 30.48 cm	Milwaukee	NA	NA	NA	NA	NA	NA	NA	NA	NA	NA
2016	inventory_date	Green ash	Fraxinus pennsylvanica	Glendale	Wisconsin	-87.94892818	43.14884939	NA	2864 West Good Hope Road	NA	45.72	NA	NA	naturally_occurring	NA	30.48 to 45.72 cm	Milwaukee	NA	NA	NA	NA	NA	NA	NA	NA	NA	NA
2016	inventory_date	Willow	Salix	Glendale	Wisconsin	-87.94755757	43.15194706	NA	7374 North Range Line Road	NA	53.34	NA	NA	no_info	NA	45.72 to 60.96 cm	Milwaukee	NA	NA	NA	NA	NA	NA	NA	NA	NA	NA
2017	inventory_date	Norway maple	Acer platanoides	Milwaukee	Wisconsin	-87.96456411	43.07452385	green_space	3001-3099 North 41St Street	NA	55.88	NA	NA	introduced	NA	45.72 to 60.96 cm	Milwaukee	NA	NA	NA	NA	NA	NA	NA	NA	NA	NA
2016	inventory_date	Silver maple	Acer saccharinum	Milwaukee	Wisconsin	-87.95066088	43.15421102	NA	2700 West Good Hope Road	NA	43.18	NA	NA	naturally_occurring	NA	30.48 to 45.72 cm	Milwaukee	NA	NA	NA	NA	NA	NA	NA	NA	NA	NA
2017	inventory_date	Green ash	Fraxinus pennsylvanica	Hales Corners	Wisconsin	-88.061243	42.94074372	green_space	5627-5687 South New Berlin Road	NA	43.18	NA	NA	naturally_occurring	NA	30.48 to 45.72 cm	Milwaukee	NA	NA	NA	NA	NA	NA	NA	NA	NA	NA
2016	inventory_date	Green ash	Fraxinus pennsylvanica	Brown Deer	Wisconsin	-87.95459703	43.15106943	NA	Oak Leaf Trail	NA	38.1	NA	NA	naturally_occurring	NA	30.48 to 45.72 cm	Milwaukee	NA	NA	NA	NA	NA	NA	NA	NA	NA	NA
2016	inventory_date	Hawthorn	Crataegus	Hales Corners	Wisconsin	-88.06091309	42.94030782	green_space	5627-5687 South New Berlin Road	NA	22.86	NA	NA	no_info	NA	15.24 to 30.48 cm	Milwaukee	NA	NA	NA	NA	NA	NA	NA	NA	NA	NA
2016	inventory_date	Green ash	Fraxinus pennsylvanica	Glendale	Wisconsin	-87.94885576	43.15014875	NA	2792-2864 West Good Hope Road	NA	58.42	NA	NA	naturally_occurring	NA	45.72 to 60.96 cm	Milwaukee	NA	NA	NA	NA	NA	NA	NA	NA	NA	NA
2016	inventory_date	Green ash	Fraxinus pennsylvanica	Glendale	Wisconsin	-87.94558346	43.14979651	NA	7270 North Range Line Road	NA	0	NA	NA	naturally_occurring	NA	NA	Milwaukee	NA	NA	NA	NA	NA	NA	NA	NA	NA	NA
2016	inventory_date	Pine	Pinus	Brown Deer	Wisconsin	-87.956146	43.15602682	NA	Oak Leaf Trail	NA	0	NA	NA	no_info	NA	NA	Milwaukee	NA	NA	NA	NA	NA	NA	NA	NA	NA	NA
2016	inventory_date	Honeylocust	Gleditsia triacanthos	Hales Corners	Wisconsin	-88.03030103	42.93724657	green_space	9400 Boerner Drive	NA	45.72	NA	NA	naturally_occurring	NA	30.48 to 45.72 cm	Milwaukee	NA	NA	NA	NA	NA	NA	NA	NA	NA	NA
2016	inventory_date	Tilia	Tilia	Hales Corners	Wisconsin	-88.03029299	42.93715624	green_space	9400 Boerner Drive	NA	7.62	NA	NA	no_info	NA	0 to 15.24 cm	Milwaukee	NA	NA	NA	NA	NA	NA	NA	NA	NA	NA
2016	inventory_date	Red oak	Quercus rubra	Hales Corners	Wisconsin	-88.03174406	42.93587593	green_space	Whitnall Park Drive	NA	58.42	NA	NA	naturally_occurring	NA	45.72 to 60.96 cm	Milwaukee	NA	NA	NA	NA	NA	NA	NA	NA	NA	NA
2016	inventory_date	Willow	Salix	Milwaukee	Wisconsin	-87.94864789	43.15371695	NA	2700 West Good Hope Road	NA	162.56	NA	NA	no_info	NA	more than 76.2 cm	Milwaukee	NA	NA	NA	NA	NA	NA	NA	NA	NA	NA
2016	inventory_date	Honeylocust	Gleditsia triacanthos	Milwaukee	Wisconsin	-88.06071728	43.16900589	green_space	Boundary Road	NA	38.1	NA	NA	naturally_occurring	NA	30.48 to 45.72 cm	Milwaukee	NA	NA	NA	NA	NA	NA	NA	NA	NA	NA
2016	inventory_date	Green ash	Fraxinus pennsylvanica	Brown Deer	Wisconsin	-87.95357108	43.15235016	NA	Oak Leaf Trail	NA	55.88	NA	NA	naturally_occurring	NA	45.72 to 60.96 cm	Milwaukee	NA	NA	NA	NA	NA	NA	NA	NA	NA	NA
2016	inventory_date	White oak	Quercus alba	Milwaukee	Wisconsin	-87.95470297	43.11600209	green_space	3350-3398 West Custer Avenue	NA	63.5	NA	NA	naturally_occurring	NA	60.96 to 76.2 cm	Milwaukee	NA	NA	NA	NA	NA	NA	NA	NA	NA	NA
2016	inventory_date	Red oak	Quercus rubra	Brown Deer	Wisconsin	-87.95337796	43.15311134	NA	Oak Leaf Trail	NA	58.42	NA	NA	naturally_occurring	NA	45.72 to 60.96 cm	Milwaukee	NA	NA	NA	NA	NA	NA	NA	NA	NA	NA
2016	inventory_date	Norway maple	Acer platanoides	Brown Deer	Wisconsin	-87.95319289	43.15323461	NA	Oak Leaf Trail	NA	58.42	NA	NA	introduced	NA	45.72 to 60.96 cm	Milwaukee	NA	NA	NA	NA	NA	NA	NA	NA	NA	NA
2016	inventory_date	Red oak	Quercus rubra	Milwaukee	Wisconsin	-87.95383126	43.15476281	NA	3701 Adj West Calumet Road	NA	40.64	NA	NA	naturally_occurring	NA	30.48 to 45.72 cm	Milwaukee	NA	NA	NA	NA	NA	NA	NA	NA	NA	NA
2016	inventory_date	American (basswood) linden	Tilia americana	Milwaukee	Wisconsin	-87.86964208	43.07326893	green_space	3233 Oak Leaf Trail	NA	58.42	NA	NA	naturally_occurring	NA	45.72 to 60.96 cm	Milwaukee	NA	NA	NA	NA	NA	NA	NA	NA	NA	NA
2016	inventory_date	White oak	Quercus alba	Milwaukee	Wisconsin	-87.9953143	42.99030889	green_space	West Park Road	NA	55.88	NA	NA	naturally_occurring	NA	45.72 to 60.96 cm	Milwaukee	NA	NA	NA	NA	NA	NA	NA	NA	NA	NA
2017	inventory_date	Green ash	Fraxinus pennsylvanica	West Allis	Wisconsin	-88.057504	42.99179995	NA	2978-3034 South Root River Parkway	NA	88.9	NA	NA	naturally_occurring	NA	more than 76.2 cm	Milwaukee	NA	NA	NA	NA	NA	NA	NA	NA	NA	NA
2016	inventory_date	White ash	Fraxinus americana	South Milwaukee	Wisconsin	-87.84779683	42.92516405	green_space	Grant Park Drive	NA	48.26	NA	NA	naturally_occurring	NA	45.72 to 60.96 cm	Milwaukee	NA	NA	NA	NA	NA	NA	NA	NA	NA	NA
2016	inventory_date	Norway maple	Acer platanoides	Glendale	Wisconsin	-87.92280346	43.11984344	green_space	5646 North Milwaukee River Parkway	NA	50.8	NA	NA	introduced	NA	45.72 to 60.96 cm	Milwaukee	NA	NA	NA	NA	NA	NA	NA	NA	NA	NA
2016	inventory_date	Bur oak	Quercus macrocarpa	Milwaukee	Wisconsin	-87.99026102	42.99534305	green_space	6204 West Kinnickinnic River Parkway	NA	10.16	NA	NA	naturally_occurring	NA	0 to 15.24 cm	Milwaukee	NA	NA	NA	NA	NA	NA	NA	NA	NA	NA
2017	inventory_date	American (basswood) linden	Tilia americana	Cudahy	Wisconsin	-87.85330474	42.94688928	NA	5400 South Swift Avenue	NA	50.8	NA	NA	naturally_occurring	NA	45.72 to 60.96 cm	Milwaukee	NA	NA	NA	NA	NA	NA	NA	NA	NA	NA
2017	inventory_date	Bur oak	Quercus macrocarpa	Cudahy	Wisconsin	-87.85259865	42.94777817	NA	5301-5363 South Hately Avenue	NA	88.9	NA	NA	naturally_occurring	NA	more than 76.2 cm	Milwaukee	NA	NA	NA	NA	NA	NA	NA	NA	NA	NA
2017	inventory_date	Honeylocust	Gleditsia triacanthos	Milwaukee	Wisconsin	-87.94723637	43.02676538	NA	450-490 South Layton Boulevard	NA	66.04	NA	NA	naturally_occurring	NA	60.96 to 76.2 cm	Milwaukee	NA	NA	NA	NA	NA	NA	NA	NA	NA	NA
2017	inventory_date	Honeylocust	Gleditsia triacanthos	Milwaukee	Wisconsin	-88.00208035	42.9771146	NA	3717 South 71St Street	NA	53.34	NA	NA	naturally_occurring	NA	45.72 to 60.96 cm	Milwaukee	NA	NA	NA	NA	NA	NA	NA	NA	NA	NA
2017	inventory_date	Norway maple	Acer platanoides	West Allis	Wisconsin	-88.06077629	42.99488791	NA	2716 South Root River Parkway	NA	45.72	NA	NA	introduced	NA	30.48 to 45.72 cm	Milwaukee	NA	NA	NA	NA	NA	NA	NA	NA	NA	NA
2016	inventory_date	Red oak	Quercus rubra	Franklin	Wisconsin	-87.84098804	42.86872634	green_space	Unnamed Road	NA	15.24	NA	NA	naturally_occurring	NA	0 to 15.24 cm	Milwaukee	NA	NA	NA	NA	NA	NA	NA	NA	NA	NA
2016	inventory_date	Hawthorn	Crataegus	Wauwatosa	Wisconsin	-88.02536443	43.05634508	green_space	Oak Leaf Trail	NA	12.7	NA	NA	no_info	NA	0 to 15.24 cm	Milwaukee	NA	NA	NA	NA	NA	NA	NA	NA	NA	NA
2017	inventory_date	Norway maple	Acer platanoides	Milwaukee	Wisconsin	-87.97450103	43.03342581	NA	259 North Story Parkway	NA	58.42	NA	NA	introduced	NA	45.72 to 60.96 cm	Milwaukee	NA	NA	NA	NA	NA	NA	NA	NA	NA	NA
2017	inventory_date	Honeylocust	Gleditsia triacanthos	Milwaukee	Wisconsin	-87.94561431	43.02734234	NA	31171 Hank Aaron State Trail	NA	45.72	NA	NA	naturally_occurring	NA	30.48 to 45.72 cm	Milwaukee	NA	NA	NA	NA	NA	NA	NA	NA	NA	NA
2017	inventory_date	Scots pine	Pinus sylvestris	Milwaukee	Wisconsin	-87.87188038	43.07256064	NA	Oak Leaf Trail	NA	25.4	NA	NA	introduced	NA	15.24 to 30.48 cm	Milwaukee	NA	NA	NA	NA	NA	NA	NA	NA	NA	NA
2017	inventory_date	White ash	Fraxinus americana	Milwaukee	Wisconsin	-87.92341501	43.0035428	NA	848-920 West Lincoln Avenue	NA	27.94	NA	NA	naturally_occurring	NA	15.24 to 30.48 cm	Milwaukee	NA	NA	NA	NA	NA	NA	NA	NA	NA	NA
2017	inventory_date	Crabapple	Malus tschonoskii	West Allis	Wisconsin	-88.05686027	42.99269458	NA	2840 South Root River Parkway	NA	27.94	NA	NA	introduced	NA	15.24 to 30.48 cm	Milwaukee	NA	NA	NA	NA	NA	NA	NA	NA	NA	NA
2017	inventory_date	Green ash	Fraxinus pennsylvanica	Milwaukee	Wisconsin	-88.0023378	42.97660119	NA	3788 South Massachusetts Avenue	NA	55.88	NA	NA	naturally_occurring	NA	45.72 to 60.96 cm	Milwaukee	NA	NA	NA	NA	NA	NA	NA	NA	NA	NA
2017	inventory_date	Green ash	Fraxinus pennsylvanica	Milwaukee	Wisconsin	-88.00250524	42.97660011	NA	3782 South Massachusetts Avenue	NA	48.26	NA	NA	naturally_occurring	NA	45.72 to 60.96 cm	Milwaukee	NA	NA	NA	NA	NA	NA	NA	NA	NA	NA
2016	inventory_date	American (basswood) linden	Tilia americana	Greenfield	Wisconsin	-88.03262115	42.95375665	green_space	4900-5098 South Root River Parkway	NA	83.82	NA	NA	naturally_occurring	NA	more than 76.2 cm	Milwaukee	NA	NA	NA	NA	NA	NA	NA	NA	NA	NA
2017	inventory_date	Green ash	Fraxinus pennsylvanica	Milwaukee	Wisconsin	-88.01889617	43.10966547	NA	8631 West Lancaster Avenue	NA	53.34	NA	NA	naturally_occurring	NA	45.72 to 60.96 cm	Milwaukee	NA	NA	NA	NA	NA	NA	NA	NA	NA	NA
2016	inventory_date	Norway maple	Acer platanoides	Milwaukee	Wisconsin	-87.96530575	43.05110521	green_space	3949 West Galena Street	NA	50.8	NA	NA	introduced	NA	45.72 to 60.96 cm	Milwaukee	NA	NA	NA	NA	NA	NA	NA	NA	NA	NA
2016	inventory_date	Silver maple	Acer saccharinum	Milwaukee	Wisconsin	-87.9031992	43.09821361	green_space	Oak Leaf Trail	NA	55.88	NA	NA	naturally_occurring	NA	45.72 to 60.96 cm	Milwaukee	NA	NA	NA	NA	NA	NA	NA	NA	NA	NA
2016	inventory_date	Honeylocust	Gleditsia triacanthos	Brown Deer	Wisconsin	-87.9547298	43.15077298	NA	Oak Leaf Trail	NA	38.1	NA	NA	naturally_occurring	NA	30.48 to 45.72 cm	Milwaukee	NA	NA	NA	NA	NA	NA	NA	NA	NA	NA
2016	inventory_date	Green ash	Fraxinus pennsylvanica	Glendale	Wisconsin	-87.92889476	43.10214225	green_space	4600-4698 North Green Bay Avenue	NA	25.4	NA	NA	naturally_occurring	NA	15.24 to 30.48 cm	Milwaukee	NA	NA	NA	NA	NA	NA	NA	NA	NA	NA
2016	inventory_date	Green ash	Fraxinus pennsylvanica	Glendale	Wisconsin	-87.92811424	43.10071261	green_space	1400-1486 West Glendale Avenue	NA	25.4	NA	NA	naturally_occurring	NA	15.24 to 30.48 cm	Milwaukee	NA	NA	NA	NA	NA	NA	NA	NA	NA	NA
2016	inventory_date	European larch	Larix decidua	Glendale	Wisconsin	-87.94621646	43.14965171	NA	7270 North Range Line Road	NA	38.1	NA	NA	introduced	NA	30.48 to 45.72 cm	Milwaukee	NA	NA	NA	NA	NA	NA	NA	NA	NA	NA
2016	inventory_date	Balsam fir	Abies balsamea	Glendale	Wisconsin	-87.94632375	43.14982391	NA	7270 North Range Line Road	NA	0	NA	NA	naturally_occurring	NA	NA	Milwaukee	NA	NA	NA	NA	NA	NA	NA	NA	NA	NA
2016	inventory_date	Maple	Acer	Oak Creek	Wisconsin	-87.83902064	42.86657077	green_space	4620 East Fitzsimmons Road	NA	15.24	NA	NA	no_info	NA	0 to 15.24 cm	Milwaukee	NA	NA	NA	NA	NA	NA	NA	NA	NA	NA
2016	inventory_date	Honeylocust	Gleditsia triacanthos	Milwaukee	Wisconsin	-87.95255721	43.15416797	NA	2700 West Good Hope Road	NA	63.5	NA	NA	naturally_occurring	NA	60.96 to 76.2 cm	Milwaukee	NA	NA	NA	NA	NA	NA	NA	NA	NA	NA
2016	inventory_date	American (basswood) linden	Tilia americana	Wauwatosa	Wisconsin	-88.02520484	43.05529361	green_space	Oak Leaf Trail	NA	17.78	NA	NA	naturally_occurring	NA	15.24 to 30.48 cm	Milwaukee	NA	NA	NA	NA	NA	NA	NA	NA	NA	NA
2016	inventory_date	Norway maple	Acer platanoides	Wauwatosa	Wisconsin	-88.02641585	43.05535535	green_space	1800 North Swan Boulevard	NA	27.94	NA	NA	introduced	NA	15.24 to 30.48 cm	Milwaukee	NA	NA	NA	NA	NA	NA	NA	NA	NA	NA
2016	inventory_date	Sugar maple	Acer saccharum	Brown Deer	Wisconsin	-87.95349061	43.15155374	NA	Oak Leaf Trail	NA	38.1	NA	NA	naturally_occurring	NA	30.48 to 45.72 cm	Milwaukee	NA	NA	NA	NA	NA	NA	NA	NA	NA	NA
2016	inventory_date	White ash	Fraxinus americana	Milwaukee	Wisconsin	-87.95396	43.15560614	green_space	3701 Adj West Calumet Road	NA	22.86	NA	NA	naturally_occurring	NA	15.24 to 30.48 cm	Milwaukee	NA	NA	NA	NA	NA	NA	NA	NA	NA	NA
2016	inventory_date	Red maple	Acer rubrum	Milwaukee	Wisconsin	-87.95048386	43.16117261	green_space	7813-7999 North Green Bay Avenue	NA	38.1	NA	NA	naturally_occurring	NA	30.48 to 45.72 cm	Milwaukee	NA	NA	NA	NA	NA	NA	NA	NA	NA	NA
2016	inventory_date	Blue spruce	Picea pungens	Milwaukee	Wisconsin	-87.98026174	43.14284537	green_space	6844-7106 North 55th Street	NA	10.16	NA	NA	introduced	NA	0 to 15.24 cm	Milwaukee	NA	NA	NA	NA	NA	NA	NA	NA	NA	NA
2016	inventory_date	Sugar maple	Acer saccharum	Milwaukee	Wisconsin	-87.94945925	43.15974044	green_space	7813-7999 North Green Bay Avenue	NA	40.64	NA	NA	naturally_occurring	NA	30.48 to 45.72 cm	Milwaukee	NA	NA	NA	NA	NA	NA	NA	NA	NA	NA
2017	inventory_date	Crabapple	Malus tschonoskii	Milwaukee	Wisconsin	-87.88431108	42.99766381	NA	Oak Leaf Trail	NA	5.08	NA	NA	introduced	NA	0 to 15.24 cm	Milwaukee	NA	NA	NA	NA	NA	NA	NA	NA	NA	NA
2016	inventory_date	Sugar maple	Acer saccharum	Milwaukee	Wisconsin	-87.94829115	43.15195391	NA	2700 West Good Hope Road	NA	43.18	NA	NA	naturally_occurring	NA	30.48 to 45.72 cm	Milwaukee	NA	NA	NA	NA	NA	NA	NA	NA	NA	NA
2016	inventory_date	Fir douglas	Pseudotsuga menziesii	West Allis	Wisconsin	-88.06001052	43.00811593	green_space	Park Drive	NA	30.48	NA	NA	introduced	NA	15.24 to 30.48 cm	Milwaukee	NA	NA	NA	NA	NA	NA	NA	NA	NA	NA
2016	inventory_date	Honeylocust	Gleditsia triacanthos	Milwaukee	Wisconsin	-87.97205955	43.10382643	green_space	West Glendale Avenue	NA	58.42	NA	NA	naturally_occurring	NA	45.72 to 60.96 cm	Milwaukee	NA	NA	NA	NA	NA	NA	NA	NA	NA	NA
2016	inventory_date	American (basswood) linden	Tilia americana	Milwaukee	Wisconsin	-87.87956357	42.99226688	green_space	2913-2935 South Shore Drive	NA	66.04	NA	NA	naturally_occurring	NA	60.96 to 76.2 cm	Milwaukee	NA	NA	NA	NA	NA	NA	NA	NA	NA	NA
2016	inventory_date	American (basswood) linden	Tilia americana	Fox Point	Wisconsin	-87.88386047	43.16965145	green_space	1870 East Fox Lane	NA	78.74	NA	NA	naturally_occurring	NA	more than 76.2 cm	Milwaukee	NA	NA	NA	NA	NA	NA	NA	NA	NA	NA
2016	inventory_date	Norway maple	Acer platanoides	Brown Deer	Wisconsin	-87.95339674	43.15276695	NA	Oak Leaf Trail	NA	43.18	NA	NA	introduced	NA	30.48 to 45.72 cm	Milwaukee	NA	NA	NA	NA	NA	NA	NA	NA	NA	NA
2016	inventory_date	Common hackberry	Celtis occidentalis	Milwaukee	Wisconsin	-87.96662807	43.05697516	green_space	4175-4199 West Lisbon Avenue	NA	63.5	NA	NA	naturally_occurring	NA	60.96 to 76.2 cm	Milwaukee	NA	NA	NA	NA	NA	NA	NA	NA	NA	NA
2016	inventory_date	Crabapple	Malus tschonoskii	Milwaukee	Wisconsin	-87.97048241	43.04948034	green_space	1349 North 45th Street	NA	30.48	NA	NA	introduced	NA	15.24 to 30.48 cm	Milwaukee	NA	NA	NA	NA	NA	NA	NA	NA	NA	NA
2016	inventory_date	White ash	Fraxinus americana	Cudahy	Wisconsin	-87.84895018	42.93347134	green_space	6100 South Lake Drive	NA	48.26	NA	NA	naturally_occurring	NA	45.72 to 60.96 cm	Milwaukee	NA	NA	NA	NA	NA	NA	NA	NA	NA	NA
2017	inventory_date	Scots pine	Pinus sylvestris	Milwaukee	Wisconsin	-87.97654721	43.04082234	NA	Oak Leaf Trail	NA	35.56	NA	NA	introduced	NA	30.48 to 45.72 cm	Milwaukee	NA	NA	NA	NA	NA	NA	NA	NA	NA	NA
2016	inventory_date	Bur oak	Quercus macrocarpa	Milwaukee	Wisconsin	-87.90104941	42.99185194	green_space	Park Road	NA	63.5	NA	NA	naturally_occurring	NA	60.96 to 76.2 cm	Milwaukee	NA	NA	NA	NA	NA	NA	NA	NA	NA	NA
2016	inventory_date	Red oak	Quercus rubra	Franklin	Wisconsin	-87.8409344	42.86877156	green_space	Unnamed Road	NA	15.24	NA	NA	naturally_occurring	NA	0 to 15.24 cm	Milwaukee	NA	NA	NA	NA	NA	NA	NA	NA	NA	NA
2016	inventory_date	Amur maple	Acer ginnala	Wauwatosa	Wisconsin	-88.05464745	43.03219407	green_space	11301-11399 West Park Hill Avenue	NA	22.86	NA	NA	introduced	NA	15.24 to 30.48 cm	Milwaukee	NA	NA	NA	NA	NA	NA	NA	NA	NA	NA
2017	inventory_date	Norway maple	Acer platanoides	Cudahy	Wisconsin	-87.85294801	42.94625217	NA	5409-5451 South Hately Avenue	NA	50.8	NA	NA	introduced	NA	45.72 to 60.96 cm	Milwaukee	NA	NA	NA	NA	NA	NA	NA	NA	NA	NA
2017	inventory_date	Green ash	Fraxinus pennsylvanica	Milwaukee	Wisconsin	-87.90744781	43.1014764	NA	4600 Estabrook Parkway	NA	63.5	NA	NA	naturally_occurring	NA	60.96 to 76.2 cm	Milwaukee	NA	NA	NA	NA	NA	NA	NA	NA	NA	NA
2017	inventory_date	Tilia	Tilia	South Milwaukee	Wisconsin	-87.87393227	42.90723573	NA	1525 Marquette Avenue	NA	25.4	NA	NA	no_info	NA	15.24 to 30.48 cm	Milwaukee	NA	NA	NA	NA	NA	NA	NA	NA	NA	NA
2017	inventory_date	Green ash	Fraxinus pennsylvanica	Milwaukee	Wisconsin	-87.97024442	43.11698631	NA	5005 West Silver Spring Drive	NA	0	NA	NA	naturally_occurring	NA	NA	Milwaukee	NA	NA	NA	NA	NA	NA	NA	NA	NA	NA
2017	inventory_date	Green ash	Fraxinus pennsylvanica	Brown Deer	Wisconsin	-87.97384724	43.16038707	green_space	7850 North 51St Street	NA	40.64	NA	NA	naturally_occurring	NA	30.48 to 45.72 cm	Milwaukee	NA	NA	NA	NA	NA	NA	NA	NA	NA	NA
2016	inventory_date	Honeylocust	Gleditsia triacanthos	West Allis	Wisconsin	-88.063775	43.01406354	green_space	Park Srv Road	NA	33.02	NA	NA	naturally_occurring	NA	30.48 to 45.72 cm	Milwaukee	NA	NA	NA	NA	NA	NA	NA	NA	NA	NA
2017	inventory_date	Poplar	Populus	Wauwatosa	Wisconsin	-87.99206749	43.04236196	NA	6201-6799 West Honey Creek Parkway	NA	81.28	NA	NA	no_info	NA	more than 76.2 cm	Milwaukee	NA	NA	NA	NA	NA	NA	NA	NA	NA	NA
2017	inventory_date	White ash	Fraxinus americana	Milwaukee	Wisconsin	-87.91076034	43.10309793	NA	Oak Leaf Trail	NA	25.4	NA	NA	naturally_occurring	NA	15.24 to 30.48 cm	Milwaukee	NA	NA	NA	NA	NA	NA	NA	NA	NA	NA
2016	inventory_date	Black cherry	Prunus serotina	Milwaukee	Wisconsin	-87.93122023	42.97231318	green_space	1389-1475 West Howard Avenue	NA	45.72	NA	NA	naturally_occurring	NA	30.48 to 45.72 cm	Milwaukee	NA	NA	NA	NA	NA	NA	NA	NA	NA	NA
2017	inventory_date	Green ash	Fraxinus pennsylvanica	Wauwatosa	Wisconsin	-87.99230956	43.0421527	NA	6201-6799 West Honey Creek Parkway	NA	50.8	NA	NA	naturally_occurring	NA	45.72 to 60.96 cm	Milwaukee	NA	NA	NA	NA	NA	NA	NA	NA	NA	NA
2017	inventory_date	Common hackberry	Celtis occidentalis	West Allis	Wisconsin	-88.05723041	42.98941815	NA	3030 South Root River Parkway	NA	63.5	NA	NA	naturally_occurring	NA	60.96 to 76.2 cm	Milwaukee	NA	NA	NA	NA	NA	NA	NA	NA	NA	NA
2017	inventory_date	Green ash	Fraxinus pennsylvanica	Greendale	Wisconsin	-88.02096963	42.94815169	green_space	North Root River Parkway	NA	25.4	NA	NA	naturally_occurring	NA	15.24 to 30.48 cm	Milwaukee	NA	NA	NA	NA	NA	NA	NA	NA	NA	NA
2017	inventory_date	Honeylocust	Gleditsia triacanthos	Milwaukee	Wisconsin	-87.93556594	43.11221148	NA	1904 West Villard Avenue	NA	45.72	NA	NA	naturally_occurring	NA	30.48 to 45.72 cm	Milwaukee	NA	NA	NA	NA	NA	NA	NA	NA	NA	NA
[truncated: 30,444 more rows]
