# Supplementary material for: Species clustering, climate effects, and introduced species in 5 million city trees across 63 US cities
Source: eLife. 2022 Sep 27;11:e77891. doi: 10.7554/eLife.77891 (PMC9578703; doi:10.7554/eLife.77891)
Supplement: Figure 1—source data 1. — This zipped file includes all of the cleaned data used in the study (63 spreadsheets, one for each city, where each row is a tree). It is available on Dryad at https://doi.org/10.5061/dryad.2jm63xsrf. [file elife-77891-fig1-data1.zip › Minneapolis_Final_2022-06-18.csv]

city_ID	most_recent_observation	scientific_name	city	state	longitude_coordinate	latitude_coordinate	location_type	address	neighborhood	overhead_utility	diameter_breast_height_CM	condition	native	diameter_breast_height_binned_CM	greater_metro	tree_ID	planted_date	retired_date	most_recent_observation_type	common_name	zipcode	location_name	ward	district	height_M	height_binned_M	percent_population
7055_1029345136	10/21/2010	Acer rubrum	Minneapolis	Minnesota	-93.3018487	44.9459416	built_environment	3117 Irving Ave S	106 - ecco	No	7.62	good	naturally_occurring	0 to 15.24 cm	Minneapolis	NA	NA	NA	NA	NA	NA	NA	NA	NA	NA	NA	NA
7055_1029349846	07/13/2011	Unassigned	Minneapolis	Minnesota	-93.3022723	44.9440019	built_environment	3244 Irving Ave S	106 - ecco	No	0	dead/dying	no_info	NA	Minneapolis	NA	NA	NA	NA	NA	NA	NA	NA	NA	NA	NA	NA
7055_111241758	07/13/2011	Unassigned	Minneapolis	Minnesota	-93.2865651	44.9464274	built_environment	3101 31St St W	106 - ecco	No	0	dead/dying	no_info	NA	Minneapolis	NA	NA	NA	NA	NA	NA	NA	NA	NA	NA	NA	NA
7055_115646754	02/25/2011	Fraxinus pennsylvanica	Minneapolis	Minnesota	-93.2130206	44.9699716	built_environment	55 Malcolm Ave Se	419 - prospect park - east river road	No	43.18	poor	naturally_occurring	30.48 to 45.72 cm	Minneapolis	NA	NA	NA	NA	NA	NA	NA	NA	NA	NA	NA	NA
7055_115654320	02/25/2011	Fraxinus pennsylvanica	Minneapolis	Minnesota	-93.215026	44.965562	built_environment	222 Melbourne Ave Se	419 - prospect park - east river road	No	38.1	fair	naturally_occurring	30.48 to 45.72 cm	Minneapolis	NA	NA	NA	NA	NA	NA	NA	NA	NA	NA	NA	NA
7055_115654352	02/25/2011	Fraxinus pennsylvanica	Minneapolis	Minnesota	-93.215026	44.965562	built_environment	222 Melbourne Ave Se	419 - prospect park - east river road	No	33.02	fair	naturally_occurring	30.48 to 45.72 cm	Minneapolis	NA	NA	NA	NA	NA	NA	NA	NA	NA	NA	NA	NA
7055_115654379	02/25/2011	Fraxinus pennsylvanica	Minneapolis	Minnesota	-93.215026	44.965562	built_environment	222 Melbourne Ave Se	419 - prospect park - east river road	No	53.34	fair	naturally_occurring	45.72 to 60.96 cm	Minneapolis	NA	NA	NA	NA	NA	NA	NA	NA	NA	NA	NA	NA
7055_115655596	02/25/2011	Fraxinus pennsylvanica	Minneapolis	Minnesota	-93.2158114	44.9715929	built_environment	2829 University Ave Se	419 - prospect park - east river road	No	25.4	good	naturally_occurring	15.24 to 30.48 cm	Minneapolis	NA	NA	NA	NA	NA	NA	NA	NA	NA	NA	NA	NA
7055_115935752	02/28/2011	Fraxinus pennsylvanica	Minneapolis	Minnesota	-93.2158114	44.9715929	built_environment	2829 University Ave Se	419 - prospect park - east river road	No	20.32	good	naturally_occurring	15.24 to 30.48 cm	Minneapolis	NA	NA	NA	NA	NA	NA	NA	NA	NA	NA	NA	NA
7055_115935891	02/28/2011	Fraxinus pennsylvanica	Minneapolis	Minnesota	-93.2158114	44.9715929	built_environment	2829 University Ave Se	419 - prospect park - east river road	No	25.4	good	naturally_occurring	15.24 to 30.48 cm	Minneapolis	NA	NA	NA	NA	NA	NA	NA	NA	NA	NA	NA	NA
7055_115935915	02/28/2011	Fraxinus pennsylvanica	Minneapolis	Minnesota	-93.2158114	44.9715929	built_environment	2829 University Ave Se	419 - prospect park - east river road	No	25.4	good	naturally_occurring	15.24 to 30.48 cm	Minneapolis	NA	NA	NA	NA	NA	NA	NA	NA	NA	NA	NA	NA
7055_115935937	02/28/2011	Fraxinus pennsylvanica	Minneapolis	Minnesota	-93.2158114	44.9715929	built_environment	2829 University Ave Se	419 - prospect park - east river road	No	20.32	good	naturally_occurring	15.24 to 30.48 cm	Minneapolis	NA	NA	NA	NA	NA	NA	NA	NA	NA	NA	NA	NA
7055_115936182	02/28/2011	Fraxinus pennsylvanica	Minneapolis	Minnesota	-93.2158114	44.9715929	built_environment	2829 University Ave Se	419 - prospect park - east river road	No	30.48	good	naturally_occurring	15.24 to 30.48 cm	Minneapolis	NA	NA	NA	NA	NA	NA	NA	NA	NA	NA	NA	NA
7055_115937776	02/28/2011	Fraxinus pennsylvanica	Minneapolis	Minnesota	-93.2379467	44.9759064	built_environment	1307 East River Pkwy	419 - prospect park - east river road	No	45.72	good	naturally_occurring	30.48 to 45.72 cm	Minneapolis	NA	NA	NA	NA	NA	NA	NA	NA	NA	NA	NA	NA
7055_115938252	02/01/2012	Fraxinus pennsylvanica	Minneapolis	Minnesota	-93.209841	44.956996	built_environment	2101 East River Terr	419 - prospect park - east river road	No	40.64	dead/dying	naturally_occurring	30.48 to 45.72 cm	Minneapolis	NA	NA	NA	NA	NA	NA	NA	NA	NA	NA	NA	NA
7055_115938752	02/28/2011	Fraxinus pennsylvanica	Minneapolis	Minnesota	-93.2470061	44.9625301	built_environment	1717 Franklin Ave Se	419 - prospect park - east river road	No	38.1	good	naturally_occurring	30.48 to 45.72 cm	Minneapolis	NA	NA	NA	NA	NA	NA	NA	NA	NA	NA	NA	NA
7055_115938815	02/28/2011	Fraxinus pennsylvanica	Minneapolis	Minnesota	-93.2470061	44.9625301	built_environment	1717 Franklin Ave Se	419 - prospect park - east river road	No	40.64	good	naturally_occurring	30.48 to 45.72 cm	Minneapolis	NA	NA	NA	NA	NA	NA	NA	NA	NA	NA	NA	NA
7055_115939484	03/02/2011	Fraxinus pennsylvanica	Minneapolis	Minnesota	-93.207834	44.961195	green_space	260 Emerald St	419 - prospect park - east river road	NA	35.56	fair	naturally_occurring	30.48 to 45.72 cm	Minneapolis	NA	NA	NA	NA	NA	NA	NA	NA	NA	NA	NA	NA
7055_118756269	01/26/2012	Acer freemanii	Minneapolis	Minnesota	-95.772199	40.233987	built_environment	620 Van Buren St Ne	412 - st. anthony east	No	5.08	good	introduced	0 to 15.24 cm	Minneapolis	NA	NA	NA	NA	NA	NA	NA	NA	NA	NA	NA	NA
7055_118756398	03/28/2011	Ulmus	Minneapolis	Minnesota	-95.772199	40.233987	built_environment	620 Van Buren St Ne	412 - st. anthony east	No	5.08	good	no_info	0 to 15.24 cm	Minneapolis	NA	NA	NA	NA	NA	NA	NA	NA	NA	NA	NA	NA
78672	10/21/2010	Acer platanoides	Minneapolis	Minnesota	-93.293068	44.9654227	built_environment	4447 Dupont Ave S	108 - east harriet	No	35.56	good	introduced	30.48 to 45.72 cm	Minneapolis	NA	NA	NA	NA	NA	NA	NA	NA	NA	NA	NA	NA
78686	10/21/2010	Acer platanoides	Minneapolis	Minnesota	-93.293068	44.9654227	built_environment	4409 Dupont Ave S	108 - east harriet	No	12.7	good	introduced	0 to 15.24 cm	Minneapolis	NA	NA	NA	NA	NA	NA	NA	NA	NA	NA	NA	NA
78633	10/21/2010	Quercus macrocarpa	Minneapolis	Minnesota	-93.293068	44.9654227	built_environment	4525 Dupont Ave S	108 - east harriet	No	63.5	good	naturally_occurring	60.96 to 76.2 cm	Minneapolis	NA	NA	NA	NA	NA	NA	NA	NA	NA	NA	NA	NA
78634	10/21/2010	Acer platanoides	Minneapolis	Minnesota	-93.293068	44.9654227	built_environment	4524 Dupont Ave S	108 - east harriet	No	38.1	good	introduced	30.48 to 45.72 cm	Minneapolis	NA	NA	NA	NA	NA	NA	NA	NA	NA	NA	NA	NA
78635	10/21/2010	Acer platanoides	Minneapolis	Minnesota	-93.293068	44.9654227	built_environment	4525 Dupont Ave S	108 - east harriet	No	30.48	good	introduced	15.24 to 30.48 cm	Minneapolis	NA	NA	NA	NA	NA	NA	NA	NA	NA	NA	NA	NA
78636	10/21/2010	Tilia americana	Minneapolis	Minnesota	-93.293068	44.9654227	built_environment	4517 Dupont Ave S	108 - east harriet	No	71.12	poor	naturally_occurring	60.96 to 76.2 cm	Minneapolis	NA	NA	NA	NA	NA	NA	NA	NA	NA	NA	NA	NA
78637	10/21/2010	Fraxinus pennsylvanica	Minneapolis	Minnesota	-93.293068	44.9654227	built_environment	4517 Dupont Ave S	108 - east harriet	No	40.64	good	naturally_occurring	30.48 to 45.72 cm	Minneapolis	NA	NA	NA	NA	NA	NA	NA	NA	NA	NA	NA	NA
78638	10/21/2010	Acer platanoides	Minneapolis	Minnesota	-93.293068	44.9654227	built_environment	4517 Dupont Ave S	108 - east harriet	No	20.32	good	introduced	15.24 to 30.48 cm	Minneapolis	NA	NA	NA	NA	NA	NA	NA	NA	NA	NA	NA	NA
78639	10/21/2010	Acer platanoides	Minneapolis	Minnesota	-93.293068	44.9654227	built_environment	4517 Dupont Ave S	108 - east harriet	No	38.1	good	introduced	30.48 to 45.72 cm	Minneapolis	NA	NA	NA	NA	NA	NA	NA	NA	NA	NA	NA	NA
78640	10/21/2010	Acer platanoides	Minneapolis	Minnesota	-93.293068	44.9654227	built_environment	4520 Dupont Ave S	108 - east harriet	No	45.72	good	introduced	30.48 to 45.72 cm	Minneapolis	NA	NA	NA	NA	NA	NA	NA	NA	NA	NA	NA	NA
78641	10/21/2010	Acer platanoides	Minneapolis	Minnesota	-93.293068	44.9654227	built_environment	4512 Dupont Ave S	108 - east harriet	No	25.4	good	introduced	15.24 to 30.48 cm	Minneapolis	NA	NA	NA	NA	NA	NA	NA	NA	NA	NA	NA	NA
78668	10/21/2010	Acer platanoides	Minneapolis	Minnesota	-93.293068	44.9654227	built_environment	4500 Dupont Ave S	108 - east harriet	No	40.64	good	introduced	30.48 to 45.72 cm	Minneapolis	NA	NA	NA	NA	NA	NA	NA	NA	NA	NA	NA	NA
78669	10/21/2010	Acer platanoides	Minneapolis	Minnesota	-93.293068	44.9654227	built_environment	4444 Dupont Ave S	108 - east harriet	No	40.64	good	introduced	30.48 to 45.72 cm	Minneapolis	NA	NA	NA	NA	NA	NA	NA	NA	NA	NA	NA	NA
78631	10/21/2010	Acer platanoides	Minneapolis	Minnesota	-93.293068	44.9654227	built_environment	4525 Dupont Ave S	108 - east harriet	No	15.24	good	introduced	0 to 15.24 cm	Minneapolis	NA	NA	NA	NA	NA	NA	NA	NA	NA	NA	NA	NA
78671	10/21/2010	Acer platanoides	Minneapolis	Minnesota	-93.293068	44.9654227	built_environment	4447 Dupont Ave S	108 - east harriet	No	20.32	good	introduced	15.24 to 30.48 cm	Minneapolis	NA	NA	NA	NA	NA	NA	NA	NA	NA	NA	NA	NA
78630	10/21/2010	Celtis occidentalis	Minneapolis	Minnesota	-93.293068	44.9654227	built_environment	4531 Dupont Ave S	108 - east harriet	No	60.96	good	naturally_occurring	45.72 to 60.96 cm	Minneapolis	NA	NA	NA	NA	NA	NA	NA	NA	NA	NA	NA	NA
78673	10/21/2010	Juniperus	Minneapolis	Minnesota	-93.293068	44.9654227	built_environment	4447 Dupont Ave S	108 - east harriet	No	45.72	good	no_info	30.48 to 45.72 cm	Minneapolis	NA	NA	NA	NA	NA	NA	NA	NA	NA	NA	NA	NA
78674	10/21/2010	Pinus strobus	Minneapolis	Minnesota	-93.293068	44.9654227	built_environment	4447 Dupont Ave S	108 - east harriet	No	45.72	good	naturally_occurring	30.48 to 45.72 cm	Minneapolis	NA	NA	NA	NA	NA	NA	NA	NA	NA	NA	NA	NA
78675	10/21/2010	Malus	Minneapolis	Minnesota	-93.293068	44.9654227	built_environment	4437 Dupont Ave S	108 - east harriet	No	30.48	good	no_info	15.24 to 30.48 cm	Minneapolis	NA	NA	NA	NA	NA	NA	NA	NA	NA	NA	NA	NA
78676	10/21/2010	Malus	Minneapolis	Minnesota	-93.293068	44.9654227	built_environment	4437 Dupont Ave S	108 - east harriet	No	30.48	good	no_info	15.24 to 30.48 cm	Minneapolis	NA	NA	NA	NA	NA	NA	NA	NA	NA	NA	NA	NA
78677	07/13/2011	Unassigned	Minneapolis	Minnesota	-93.293068	44.9654227	built_environment	4437 Dupont Ave S	108 - east harriet	No	0	dead/dying	no_info	NA	Minneapolis	NA	NA	NA	NA	NA	NA	NA	NA	NA	NA	NA	NA
78678	10/21/2010	Acer platanoides	Minneapolis	Minnesota	-93.293068	44.9654227	built_environment	4431 Dupont Ave S	108 - east harriet	No	27.94	good	introduced	15.24 to 30.48 cm	Minneapolis	NA	NA	NA	NA	NA	NA	NA	NA	NA	NA	NA	NA
78679	10/21/2010	Acer saccharinum	Minneapolis	Minnesota	-93.293068	44.9654227	built_environment	4431 Dupont Ave S	108 - east harriet	No	45.72	good	naturally_occurring	30.48 to 45.72 cm	Minneapolis	NA	NA	NA	NA	NA	NA	NA	NA	NA	NA	NA	NA
78680	10/21/2010	Acer saccharinum	Minneapolis	Minnesota	-93.293068	44.9654227	built_environment	4431 Dupont Ave S	108 - east harriet	No	55.88	good	naturally_occurring	45.72 to 60.96 cm	Minneapolis	NA	NA	NA	NA	NA	NA	NA	NA	NA	NA	NA	NA
78681	10/21/2010	Pinus strobus	Minneapolis	Minnesota	-93.293068	44.9654227	built_environment	4421 Dupont Ave S	108 - east harriet	No	40.64	good	naturally_occurring	30.48 to 45.72 cm	Minneapolis	NA	NA	NA	NA	NA	NA	NA	NA	NA	NA	NA	NA
78682	10/21/2010	Pinus strobus	Minneapolis	Minnesota	-93.293068	44.9654227	built_environment	4421 Dupont Ave S	108 - east harriet	No	40.64	good	naturally_occurring	30.48 to 45.72 cm	Minneapolis	NA	NA	NA	NA	NA	NA	NA	NA	NA	NA	NA	NA
78683	10/21/2010	Acer saccharinum	Minneapolis	Minnesota	-93.293068	44.9654227	built_environment	4421 Dupont Ave S	108 - east harriet	No	17.78	good	naturally_occurring	15.24 to 30.48 cm	Minneapolis	NA	NA	NA	NA	NA	NA	NA	NA	NA	NA	NA	NA
78684	10/21/2010	Tilia cordata	Minneapolis	Minnesota	-93.293068	44.9654227	built_environment	4415 Dupont Ave S	108 - east harriet	No	45.72	good	introduced	30.48 to 45.72 cm	Minneapolis	NA	NA	NA	NA	NA	NA	NA	NA	NA	NA	NA	NA
78575	10/21/2010	Acer saccharum	Minneapolis	Minnesota	-93.2921747	44.9357137	built_environment	3704 Colfax Ave S	108 - east harriet	No	5.08	good	naturally_occurring	0 to 15.24 cm	Minneapolis	NA	NA	NA	NA	NA	NA	NA	NA	NA	NA	NA	NA
78670	10/21/2010	Acer platanoides	Minneapolis	Minnesota	-93.293068	44.9654227	built_environment	4444 Dupont Ave S	108 - east harriet	No	15.24	good	introduced	0 to 15.24 cm	Minneapolis	NA	NA	NA	NA	NA	NA	NA	NA	NA	NA	NA	NA
78616	10/21/2010	Acer platanoides	Minneapolis	Minnesota	-93.293068	44.9654227	built_environment	4550 Dupont Ave S	108 - east harriet	No	40.64	good	introduced	30.48 to 45.72 cm	Minneapolis	NA	NA	NA	NA	NA	NA	NA	NA	NA	NA	NA	NA
78325	10/21/2010	Ulmus americana	Minneapolis	Minnesota	-93.2893887	44.9353569	built_environment	3727 Aldrich Ave S	108 - east harriet	No	5.08	good	naturally_occurring	0 to 15.24 cm	Minneapolis	NA	NA	NA	NA	NA	NA	NA	NA	NA	NA	NA	NA
78577	10/21/2010	Acer saccharum	Minneapolis	Minnesota	-93.291942	44.935777	built_environment	3701 Colfax Ave S	108 - east harriet	No	15.24	poor	naturally_occurring	0 to 15.24 cm	Minneapolis	NA	NA	NA	NA	NA	NA	NA	NA	NA	NA	NA	NA
78578	10/21/2010	Acer platanoides	Minneapolis	Minnesota	-93.292174	44.935778	built_environment	3700 Colfax Ave S	108 - east harriet	No	48.26	fair	introduced	45.72 to 60.96 cm	Minneapolis	NA	NA	NA	NA	NA	NA	NA	NA	NA	NA	NA	NA
78579	10/21/2010	Acer saccharum	Minneapolis	Minnesota	-93.291932	44.9367572	built_environment	3653 Colfax Ave S	108 - east harriet	No	30.48	fair	naturally_occurring	15.24 to 30.48 cm	Minneapolis	NA	NA	NA	NA	NA	NA	NA	NA	NA	NA	NA	NA
78580	10/21/2010	Acer saccharum	Minneapolis	Minnesota	-93.292164	44.9367582	built_environment	3652 Colfax Ave S	108 - east harriet	No	15.24	fair	naturally_occurring	0 to 15.24 cm	Minneapolis	NA	NA	NA	NA	NA	NA	NA	NA	NA	NA	NA	NA
78581	10/21/2010	Ulmus americana	Minneapolis	Minnesota	-93.2921637	44.9367901	built_environment	3650 Colfax Ave S	108 - east harriet	No	55.88	good	naturally_occurring	45.72 to 60.96 cm	Minneapolis	NA	NA	NA	NA	NA	NA	NA	NA	NA	NA	NA	NA
78582	10/21/2010	Acer saccharum	Minneapolis	Minnesota	-93.2919313	44.9368209	built_environment	3649 Colfax Ave S	108 - east harriet	No	38.1	good	naturally_occurring	30.48 to 45.72 cm	Minneapolis	NA	NA	NA	NA	NA	NA	NA	NA	NA	NA	NA	NA
78583	10/21/2010	Acer saccharum	Minneapolis	Minnesota	-93.2921626	44.9368857	built_environment	3644 Colfax Ave S	108 - east harriet	No	33.02	good	naturally_occurring	30.48 to 45.72 cm	Minneapolis	NA	NA	NA	NA	NA	NA	NA	NA	NA	NA	NA	NA
78584	10/21/2010	Acer saccharum	Minneapolis	Minnesota	-93.2919306	44.9368847	built_environment	3645 Colfax Ave S	108 - east harriet	No	20.32	good	naturally_occurring	15.24 to 30.48 cm	Minneapolis	NA	NA	NA	NA	NA	NA	NA	NA	NA	NA	NA	NA
78585	10/21/2010	Acer saccharum	Minneapolis	Minnesota	-93.2921619	44.9369494	built_environment	3640 Colfax Ave S	108 - east harriet	No	10.16	good	naturally_occurring	0 to 15.24 cm	Minneapolis	NA	NA	NA	NA	NA	NA	NA	NA	NA	NA	NA	NA
78586	10/21/2010	Acer saccharum	Minneapolis	Minnesota	-93.2919299	44.9369484	built_environment	3641 Colfax Ave S	108 - east harriet	No	5.08	good	naturally_occurring	0 to 15.24 cm	Minneapolis	NA	NA	NA	NA	NA	NA	NA	NA	NA	NA	NA	NA
78587	10/21/2010	Ulmus americana	Minneapolis	Minnesota	-93.2921619	44.9369494	built_environment	3640 Colfax Ave S	108 - east harriet	No	71.12	good	naturally_occurring	60.96 to 76.2 cm	Minneapolis	NA	NA	NA	NA	NA	NA	NA	NA	NA	NA	NA	NA
78632	10/21/2010	Acer platanoides	Minneapolis	Minnesota	-93.293068	44.9654227	built_environment	4525 Dupont Ave S	108 - east harriet	No	17.78	good	introduced	15.24 to 30.48 cm	Minneapolis	NA	NA	NA	NA	NA	NA	NA	NA	NA	NA	NA	NA
78589	10/21/2010	Acer saccharum	Minneapolis	Minnesota	-93.2919286	44.937076	built_environment	3633 Colfax Ave S	108 - east harriet	No	25.4	good	naturally_occurring	15.24 to 30.48 cm	Minneapolis	NA	NA	NA	NA	NA	NA	NA	NA	NA	NA	NA	NA
78687	10/21/2010	Acer platanoides	Minneapolis	Minnesota	-93.293068	44.9654227	built_environment	4401 Dupont Ave S	108 - east harriet	No	45.72	good	introduced	30.48 to 45.72 cm	Minneapolis	NA	NA	NA	NA	NA	NA	NA	NA	NA	NA	NA	NA
78617	10/21/2010	Acer platanoides	Minneapolis	Minnesota	-93.293068	44.9654227	built_environment	4545 Dupont Ave S	108 - east harriet	No	30.48	good	introduced	15.24 to 30.48 cm	Minneapolis	NA	NA	NA	NA	NA	NA	NA	NA	NA	NA	NA	NA
78618	10/21/2010	Gleditsia triacanthos	Minneapolis	Minnesota	-93.293068	44.9654227	built_environment	4545 Dupont Ave S	108 - east harriet	No	60.96	good	naturally_occurring	45.72 to 60.96 cm	Minneapolis	NA	NA	NA	NA	NA	NA	NA	NA	NA	NA	NA	NA
78619	10/21/2010	Pinus strobus	Minneapolis	Minnesota	-93.293068	44.9654227	built_environment	4545 Dupont Ave S	108 - east harriet	No	30.48	good	naturally_occurring	15.24 to 30.48 cm	Minneapolis	NA	NA	NA	NA	NA	NA	NA	NA	NA	NA	NA	NA
78620	10/21/2010	Acer platanoides	Minneapolis	Minnesota	-93.293068	44.9654227	built_environment	4537 Dupont Ave S	108 - east harriet	No	15.24	good	introduced	0 to 15.24 cm	Minneapolis	NA	NA	NA	NA	NA	NA	NA	NA	NA	NA	NA	NA
78621	10/21/2010	Acer platanoides	Minneapolis	Minnesota	-93.293068	44.9654227	built_environment	4537 Dupont Ave S	108 - east harriet	No	15.24	good	introduced	0 to 15.24 cm	Minneapolis	NA	NA	NA	NA	NA	NA	NA	NA	NA	NA	NA	NA
78622	10/21/2010	Acer platanoides	Minneapolis	Minnesota	-93.293068	44.9654227	built_environment	4537 Dupont Ave S	108 - east harriet	No	30.48	good	introduced	15.24 to 30.48 cm	Minneapolis	NA	NA	NA	NA	NA	NA	NA	NA	NA	NA	NA	NA
78623	10/21/2010	Acer platanoides	Minneapolis	Minnesota	-93.293068	44.9654227	built_environment	4536 Dupont Ave S	108 - east harriet	No	40.64	good	introduced	30.48 to 45.72 cm	Minneapolis	NA	NA	NA	NA	NA	NA	NA	NA	NA	NA	NA	NA
78624	10/21/2010	Acer platanoides	Minneapolis	Minnesota	-93.293068	44.9654227	built_environment	4536 Dupont Ave S	108 - east harriet	No	12.7	good	introduced	0 to 15.24 cm	Minneapolis	NA	NA	NA	NA	NA	NA	NA	NA	NA	NA	NA	NA
78625	10/21/2010	Acer platanoides	Minneapolis	Minnesota	-93.293068	44.9654227	built_environment	4536 Dupont Ave S	108 - east harriet	No	38.1	good	introduced	30.48 to 45.72 cm	Minneapolis	NA	NA	NA	NA	NA	NA	NA	NA	NA	NA	NA	NA
78626	10/21/2010	Acer platanoides	Minneapolis	Minnesota	-93.293068	44.9654227	built_environment	4531 Dupont Ave S	108 - east harriet	No	30.48	good	introduced	15.24 to 30.48 cm	Minneapolis	NA	NA	NA	NA	NA	NA	NA	NA	NA	NA	NA	NA
78627	10/21/2010	Fraxinus pennsylvanica	Minneapolis	Minnesota	-93.293068	44.9654227	built_environment	4531 Dupont Ave S	108 - east harriet	No	66.04	good	naturally_occurring	60.96 to 76.2 cm	Minneapolis	NA	NA	NA	NA	NA	NA	NA	NA	NA	NA	NA	NA
78628	10/21/2010	Fraxinus pennsylvanica	Minneapolis	Minnesota	-93.293068	44.9654227	built_environment	4532 Dupont Ave S	108 - east harriet	No	35.56	good	naturally_occurring	30.48 to 45.72 cm	Minneapolis	NA	NA	NA	NA	NA	NA	NA	NA	NA	NA	NA	NA
78629	10/21/2010	Fraxinus pennsylvanica	Minneapolis	Minnesota	-93.293068	44.9654227	built_environment	4532 Dupont Ave S	108 - east harriet	No	38.1	good	naturally_occurring	30.48 to 45.72 cm	Minneapolis	NA	NA	NA	NA	NA	NA	NA	NA	NA	NA	NA	NA
78588	10/21/2010	Acer platanoides	Minneapolis	Minnesota	-93.2919292	44.9370122	built_environment	3637 Colfax Ave S	108 - east harriet	No	7.62	good	introduced	0 to 15.24 cm	Minneapolis	NA	NA	NA	NA	NA	NA	NA	NA	NA	NA	NA	NA
78758	10/21/2010	Acer platanoides	Minneapolis	Minnesota	-93.293068	44.9654227	built_environment	4310 Dupont Ave S	108 - east harriet	No	20.32	good	introduced	15.24 to 30.48 cm	Minneapolis	NA	NA	NA	NA	NA	NA	NA	NA	NA	NA	NA	NA
78685	10/21/2010	Acer saccharinum	Minneapolis	Minnesota	-93.293068	44.9654227	built_environment	4415 Dupont Ave S	108 - east harriet	No	53.34	good	naturally_occurring	45.72 to 60.96 cm	Minneapolis	NA	NA	NA	NA	NA	NA	NA	NA	NA	NA	NA	NA
78719	07/13/2011	Unassigned	Minneapolis	Minnesota	-93.293068	44.9654227	built_environment	4355 Dupont Ave S	108 - east harriet	No	0	dead/dying	no_info	NA	Minneapolis	NA	NA	NA	NA	NA	NA	NA	NA	NA	NA	NA	NA
78746	10/21/2010	Acer platanoides	Minneapolis	Minnesota	-93.293068	44.9654227	built_environment	4337 Dupont Ave S	108 - east harriet	No	30.48	good	introduced	15.24 to 30.48 cm	Minneapolis	NA	NA	NA	NA	NA	NA	NA	NA	NA	NA	NA	NA
78747	10/21/2010	Acer platanoides	Minneapolis	Minnesota	-93.293068	44.9654227	built_environment	4328 Dupont Ave S	108 - east harriet	No	40.64	good	introduced	30.48 to 45.72 cm	Minneapolis	NA	NA	NA	NA	NA	NA	NA	NA	NA	NA	NA	NA
78748	10/21/2010	Ulmus americana	Minneapolis	Minnesota	-93.293068	44.9654227	built_environment	4328 Dupont Ave S	108 - east harriet	No	96.52	good	naturally_occurring	more than 76.2 cm	Minneapolis	NA	NA	NA	NA	NA	NA	NA	NA	NA	NA	NA	NA
78749	10/21/2010	Acer platanoides	Minneapolis	Minnesota	-93.293068	44.9654227	built_environment	4333 Dupont Ave S	108 - east harriet	No	25.4	good	introduced	15.24 to 30.48 cm	Minneapolis	NA	NA	NA	NA	NA	NA	NA	NA	NA	NA	NA	NA
78750	10/21/2010	Ulmus americana	Minneapolis	Minnesota	-93.293068	44.9654227	built_environment	4325 Dupont Ave S	108 - east harriet	No	144.78	good	naturally_occurring	more than 76.2 cm	Minneapolis	NA	NA	NA	NA	NA	NA	NA	NA	NA	NA	NA	NA
78751	10/21/2010	Acer saccharum	Minneapolis	Minnesota	-93.293068	44.9654227	built_environment	4324 Dupont Ave S	108 - east harriet	No	55.88	good	naturally_occurring	45.72 to 60.96 cm	Minneapolis	NA	NA	NA	NA	NA	NA	NA	NA	NA	NA	NA	NA
78752	10/21/2010	Acer platanoides	Minneapolis	Minnesota	-93.293068	44.9654227	built_environment	4325 Dupont Ave S	108 - east harriet	No	22.86	good	introduced	15.24 to 30.48 cm	Minneapolis	NA	NA	NA	NA	NA	NA	NA	NA	NA	NA	NA	NA
78753	10/21/2010	Acer platanoides	Minneapolis	Minnesota	-93.293068	44.9654227	built_environment	4320 Dupont Ave S	108 - east harriet	No	43.18	good	introduced	30.48 to 45.72 cm	Minneapolis	NA	NA	NA	NA	NA	NA	NA	NA	NA	NA	NA	NA
78754	10/21/2010	Acer platanoides	Minneapolis	Minnesota	-93.293068	44.9654227	built_environment	4320 Dupont Ave S	108 - east harriet	No	40.64	good	introduced	30.48 to 45.72 cm	Minneapolis	NA	NA	NA	NA	NA	NA	NA	NA	NA	NA	NA	NA
78755	10/21/2010	Ulmus americana	Minneapolis	Minnesota	-93.293068	44.9654227	built_environment	4323 Dupont Ave S	108 - east harriet	No	76.2	fair	naturally_occurring	60.96 to 76.2 cm	Minneapolis	NA	NA	NA	NA	NA	NA	NA	NA	NA	NA	NA	NA
78717	10/21/2010	Celtis occidentalis	Minneapolis	Minnesota	-93.293068	44.9654227	built_environment	4355 Dupont Ave S	108 - east harriet	No	25.4	good	naturally_occurring	15.24 to 30.48 cm	Minneapolis	NA	NA	NA	NA	NA	NA	NA	NA	NA	NA	NA	NA
78757	10/21/2010	Acer platanoides	Minneapolis	Minnesota	-93.293068	44.9654227	built_environment	4317 Dupont Ave S	108 - east harriet	No	20.32	good	introduced	15.24 to 30.48 cm	Minneapolis	NA	NA	NA	NA	NA	NA	NA	NA	NA	NA	NA	NA
78716	10/21/2010	Celtis occidentalis	Minneapolis	Minnesota	-93.293068	44.9654227	built_environment	4355 Dupont Ave S	108 - east harriet	No	38.1	good	naturally_occurring	30.48 to 45.72 cm	Minneapolis	NA	NA	NA	NA	NA	NA	NA	NA	NA	NA	NA	NA
78759	10/21/2010	Acer platanoides	Minneapolis	Minnesota	-93.293068	44.9654227	built_environment	4310 Dupont Ave S	108 - east harriet	No	45.72	good	introduced	30.48 to 45.72 cm	Minneapolis	NA	NA	NA	NA	NA	NA	NA	NA	NA	NA	NA	NA
78760	10/21/2010	Acer saccharum	Minneapolis	Minnesota	-93.293068	44.9654227	built_environment	4310 Dupont Ave S	108 - east harriet	No	45.72	good	naturally_occurring	30.48 to 45.72 cm	Minneapolis	NA	NA	NA	NA	NA	NA	NA	NA	NA	NA	NA	NA
78761	10/21/2010	Acer platanoides	Minneapolis	Minnesota	-93.293068	44.9654227	built_environment	4313 Dupont Ave S	108 - east harriet	No	45.72	good	introduced	30.48 to 45.72 cm	Minneapolis	NA	NA	NA	NA	NA	NA	NA	NA	NA	NA	NA	NA
78762	10/21/2010	Acer platanoides	Minneapolis	Minnesota	-93.293068	44.9654227	built_environment	4313 Dupont Ave S	108 - east harriet	No	22.86	good	introduced	15.24 to 30.48 cm	Minneapolis	NA	NA	NA	NA	NA	NA	NA	NA	NA	NA	NA	NA
78763	10/21/2010	Acer platanoides	Minneapolis	Minnesota	-93.293068	44.9654227	built_environment	4309 Dupont Ave S	108 - east harriet	No	30.48	good	introduced	15.24 to 30.48 cm	Minneapolis	NA	NA	NA	NA	NA	NA	NA	NA	NA	NA	NA	NA
78764	10/21/2010	Acer platanoides	Minneapolis	Minnesota	-93.293068	44.9654227	built_environment	4300 Dupont Ave S	108 - east harriet	No	15.24	good	introduced	0 to 15.24 cm	Minneapolis	NA	NA	NA	NA	NA	NA	NA	NA	NA	NA	NA	NA
78765	10/21/2010	Acer platanoides	Minneapolis	Minnesota	-93.293068	44.9654227	built_environment	4300 Dupont Ave S	108 - east harriet	No	7.62	good	introduced	0 to 15.24 cm	Minneapolis	NA	NA	NA	NA	NA	NA	NA	NA	NA	NA	NA	NA
78766	10/21/2010	Ulmus americana	Minneapolis	Minnesota	-93.293068	44.9654227	built_environment	4300 Dupont Ave S	108 - east harriet	No	71.12	good	naturally_occurring	60.96 to 76.2 cm	Minneapolis	NA	NA	NA	NA	NA	NA	NA	NA	NA	NA	NA	NA
78767	10/21/2010	Ulmus americana	Minneapolis	Minnesota	-93.293068	44.9654227	built_environment	4300 Dupont Ave S	108 - east harriet	No	63.5	good	naturally_occurring	60.96 to 76.2 cm	Minneapolis	NA	NA	NA	NA	NA	NA	NA	NA	NA	NA	NA	NA
78768	10/21/2010	Ulmus americana	Minneapolis	Minnesota	-93.293068	44.9654227	built_environment	4305 Dupont Ave S	108 - east harriet	No	58.42	good	naturally_occurring	45.72 to 60.96 cm	Minneapolis	NA	NA	NA	NA	NA	NA	NA	NA	NA	NA	NA	NA
78769	10/21/2010	Ulmus americana	Minneapolis	Minnesota	-93.293068	44.9654227	built_environment	4301 Dupont Ave S	108 - east harriet	No	66.04	good	naturally_occurring	60.96 to 76.2 cm	Minneapolis	NA	NA	NA	NA	NA	NA	NA	NA	NA	NA	NA	NA
78770	10/21/2010	Acer saccharum	Minneapolis	Minnesota	-93.293068	44.9654227	built_environment	4301 Dupont Ave S	108 - east harriet	No	20.32	poor	naturally_occurring	15.24 to 30.48 cm	Minneapolis	NA	NA	NA	NA	NA	NA	NA	NA	NA	NA	NA	NA
78771	10/21/2010	Fraxinus pennsylvanica	Minneapolis	Minnesota	-93.293068	44.9654227	built_environment	4301 Dupont Ave S	108 - east harriet	No	20.32	good	naturally_occurring	15.24 to 30.48 cm	Minneapolis	NA	NA	NA	NA	NA	NA	NA	NA	NA	NA	NA	NA
78756	10/21/2010	Acer platanoides	Minneapolis	Minnesota	-93.293068	44.9654227	built_environment	4323 Dupont Ave S	108 - east harriet	No	40.64	good	introduced	30.48 to 45.72 cm	Minneapolis	NA	NA	NA	NA	NA	NA	NA	NA	NA	NA	NA	NA
78702	10/21/2010	Acer platanoides	Minneapolis	Minnesota	-93.293068	44.9654227	built_environment	4410 Dupont Ave S	108 - east harriet	No	30.48	good	introduced	15.24 to 30.48 cm	Minneapolis	NA	NA	NA	NA	NA	NA	NA	NA	NA	NA	NA	NA
78688	10/21/2010	Celtis occidentalis	Minneapolis	Minnesota	-93.293068	44.9654227	built_environment	4401 Dupont Ave S	108 - east harriet	No	66.04	good	naturally_occurring	60.96 to 76.2 cm	Minneapolis	NA	NA	NA	NA	NA	NA	NA	NA	NA	NA	NA	NA
78689	10/21/2010	Acer platanoides	Minneapolis	Minnesota	-93.293068	44.9654227	built_environment	4432 Dupont Ave S	108 - east harriet	No	38.1	good	introduced	30.48 to 45.72 cm	Minneapolis	NA	NA	NA	NA	NA	NA	NA	NA	NA	NA	NA	NA
78690	10/21/2010	Acer platanoides	Minneapolis	Minnesota	-93.293068	44.9654227	built_environment	4432 Dupont Ave S	108 - east harriet	No	38.1	good	introduced	30.48 to 45.72 cm	Minneapolis	NA	NA	NA	NA	NA	NA	NA	NA	NA	NA	NA	NA
78691	10/21/2010	Acer platanoides	Minneapolis	Minnesota	-93.293068	44.9654227	built_environment	4437 Dupont Ave S	108 - east harriet	No	27.94	good	introduced	15.24 to 30.48 cm	Minneapolis	NA	NA	NA	NA	NA	NA	NA	NA	NA	NA	NA	NA
78692	10/21/2010	Acer platanoides	Minneapolis	Minnesota	-93.293068	44.9654227	built_environment	4437 Dupont Ave S	108 - east harriet	No	27.94	good	introduced	15.24 to 30.48 cm	Minneapolis	NA	NA	NA	NA	NA	NA	NA	NA	NA	NA	NA	NA
78693	10/21/2010	Acer platanoides	Minneapolis	Minnesota	-93.293068	44.9654227	built_environment	4428 Dupont Ave S	108 - east harriet	No	30.48	good	introduced	15.24 to 30.48 cm	Minneapolis	NA	NA	NA	NA	NA	NA	NA	NA	NA	NA	NA	NA
78694	10/21/2010	Acer saccharum	Minneapolis	Minnesota	-93.293068	44.9654227	built_environment	4428 Dupont Ave S	108 - east harriet	No	30.48	good	naturally_occurring	15.24 to 30.48 cm	Minneapolis	NA	NA	NA	NA	NA	NA	NA	NA	NA	NA	NA	NA
78695	10/21/2010	Ulmus	Minneapolis	Minnesota	-93.293068	44.9654227	built_environment	4431 Dupont Ave S	108 - east harriet	No	5.08	good	no_info	0 to 15.24 cm	Minneapolis	NA	NA	NA	NA	NA	NA	NA	NA	NA	NA	NA	NA
78696	10/21/2010	Acer platanoides	Minneapolis	Minnesota	-93.293068	44.9654227	built_environment	4431 Dupont Ave S	108 - east harriet	No	25.4	good	introduced	15.24 to 30.48 cm	Minneapolis	NA	NA	NA	NA	NA	NA	NA	NA	NA	NA	NA	NA
78697	10/21/2010	Acer platanoides	Minneapolis	Minnesota	-93.293068	44.9654227	built_environment	4428 Dupont Ave S	108 - east harriet	No	15.24	good	introduced	0 to 15.24 cm	Minneapolis	NA	NA	NA	NA	NA	NA	NA	NA	NA	NA	NA	NA
78698	10/21/2010	Ulmus americana	Minneapolis	Minnesota	-93.293068	44.9654227	built_environment	4421 Dupont Ave S	108 - east harriet	No	99.06	good	naturally_occurring	more than 76.2 cm	Minneapolis	NA	NA	NA	NA	NA	NA	NA	NA	NA	NA	NA	NA
78699	10/21/2010	Acer platanoides	Minneapolis	Minnesota	-93.293068	44.9654227	built_environment	4421 Dupont Ave S	108 - east harriet	No	35.56	good	introduced	30.48 to 45.72 cm	Minneapolis	NA	NA	NA	NA	NA	NA	NA	NA	NA	NA	NA	NA
78718	10/21/2010	Celtis occidentalis	Minneapolis	Minnesota	-93.293068	44.9654227	built_environment	4355 Dupont Ave S	108 - east harriet	No	15.24	good	naturally_occurring	0 to 15.24 cm	Minneapolis	NA	NA	NA	NA	NA	NA	NA	NA	NA	NA	NA	NA
78701	10/21/2010	Fraxinus pennsylvanica	Minneapolis	Minnesota	-93.293068	44.9654227	built_environment	4422 Dupont Ave S	108 - east harriet	No	45.72	good	naturally_occurring	30.48 to 45.72 cm	Minneapolis	NA	NA	NA	NA	NA	NA	NA	NA	NA	NA	NA	NA
78574	10/21/2010	Ulmus americana	Minneapolis	Minnesota	-93.2919434	44.9356483	built_environment	3709 Colfax Ave S	108 - east harriet	No	71.12	good	naturally_occurring	60.96 to 76.2 cm	Minneapolis	NA	NA	NA	NA	NA	NA	NA	NA	NA	NA	NA	NA
78703	10/21/2010	Fraxinus pennsylvanica	Minneapolis	Minnesota	-93.293068	44.9654227	built_environment	4415 Dupont Ave S	108 - east harriet	No	38.1	good	naturally_occurring	30.48 to 45.72 cm	Minneapolis	NA	NA	NA	NA	NA	NA	NA	NA	NA	NA	NA	NA
78704	10/21/2010	Celtis occidentalis	Minneapolis	Minnesota	-93.293068	44.9654227	built_environment	4410 Dupont Ave S	108 - east harriet	No	55.88	good	naturally_occurring	45.72 to 60.96 cm	Minneapolis	NA	NA	NA	NA	NA	NA	NA	NA	NA	NA	NA	NA
78705	10/21/2010	Fraxinus pennsylvanica	Minneapolis	Minnesota	-93.293068	44.9654227	built_environment	4410 Dupont Ave S	108 - east harriet	No	45.72	good	naturally_occurring	30.48 to 45.72 cm	Minneapolis	NA	NA	NA	NA	NA	NA	NA	NA	NA	NA	NA	NA
78706	10/21/2010	Ulmus americana	Minneapolis	Minnesota	-93.293068	44.9654227	built_environment	4409 Dupont Ave S	108 - east harriet	No	124.46	good	naturally_occurring	more than 76.2 cm	Minneapolis	NA	NA	NA	NA	NA	NA	NA	NA	NA	NA	NA	NA
78707	10/21/2010	Ulmus americana	Minneapolis	Minnesota	-93.293068	44.9654227	built_environment	4401 Dupont Ave S	108 - east harriet	No	78.74	good	naturally_occurring	more than 76.2 cm	Minneapolis	NA	NA	NA	NA	NA	NA	NA	NA	NA	NA	NA	NA
78708	10/21/2010	Acer platanoides	Minneapolis	Minnesota	-93.293068	44.9654227	built_environment	4401 Dupont Ave S	108 - east harriet	No	15.24	good	introduced	0 to 15.24 cm	Minneapolis	NA	NA	NA	NA	NA	NA	NA	NA	NA	NA	NA	NA
78709	10/21/2010	Acer platanoides	Minneapolis	Minnesota	-93.293068	44.9654227	built_environment	4401 Dupont Ave S	108 - east harriet	No	15.24	good	introduced	0 to 15.24 cm	Minneapolis	NA	NA	NA	NA	NA	NA	NA	NA	NA	NA	NA	NA
78710	10/21/2010	Acer platanoides	Minneapolis	Minnesota	-93.293068	44.9654227	built_environment	4404 Dupont Ave S	108 - east harriet	No	10.16	good	introduced	0 to 15.24 cm	Minneapolis	NA	NA	NA	NA	NA	NA	NA	NA	NA	NA	NA	NA
78711	10/21/2010	Acer platanoides	Minneapolis	Minnesota	-93.293068	44.9654227	built_environment	4400 Dupont Ave S	108 - east harriet	No	35.56	good	introduced	30.48 to 45.72 cm	Minneapolis	NA	NA	NA	NA	NA	NA	NA	NA	NA	NA	NA	NA
78712	10/21/2010	Acer platanoides	Minneapolis	Minnesota	-93.293068	44.9654227	built_environment	4400 Dupont Ave S	108 - east harriet	No	25.4	good	introduced	15.24 to 30.48 cm	Minneapolis	NA	NA	NA	NA	NA	NA	NA	NA	NA	NA	NA	NA
78713	10/21/2010	Ulmus americana	Minneapolis	Minnesota	-93.293068	44.9654227	built_environment	4401 Dupont Ave S	108 - east harriet	No	76.2	fair	naturally_occurring	60.96 to 76.2 cm	Minneapolis	NA	NA	NA	NA	NA	NA	NA	NA	NA	NA	NA	NA
78714	10/21/2010	Celtis occidentalis	Minneapolis	Minnesota	-93.293068	44.9654227	built_environment	4401 Dupont Ave S	108 - east harriet	Yes	25.4	good	naturally_occurring	15.24 to 30.48 cm	Minneapolis	NA	NA	NA	NA	NA	NA	NA	NA	NA	NA	NA	NA
78715	10/21/2010	Celtis occidentalis	Minneapolis	Minnesota	-93.293068	44.9654227	built_environment	4401 Dupont Ave S	108 - east harriet	Yes	25.4	good	naturally_occurring	15.24 to 30.48 cm	Minneapolis	NA	NA	NA	NA	NA	NA	NA	NA	NA	NA	NA	NA
78700	10/21/2010	Ulmus americana	Minneapolis	Minnesota	-93.293068	44.9654227	built_environment	4422 Dupont Ave S	108 - east harriet	No	106.68	good	naturally_occurring	more than 76.2 cm	Minneapolis	NA	NA	NA	NA	NA	NA	NA	NA	NA	NA	NA	NA
78422	10/21/2010	Tilia cordata	Minneapolis	Minnesota	-93.2919877	44.9240491	built_environment	4353 Colfax Ave S	108 - east harriet	No	50.8	good	introduced	45.72 to 60.96 cm	Minneapolis	NA	NA	NA	NA	NA	NA	NA	NA	NA	NA	NA	NA
78462	10/21/2010	Tilia americana	Minneapolis	Minnesota	-93.2922021	44.9265597	built_environment	4208 Colfax Ave S	108 - east harriet	No	45.72	good	naturally_occurring	30.48 to 45.72 cm	Minneapolis	NA	NA	NA	NA	NA	NA	NA	NA	NA	NA	NA	NA
78409	10/21/2010	Fraxinus pennsylvanica	Minneapolis	Minnesota	-93.2919938	44.9227488	built_environment	4421 Colfax Ave S	108 - east harriet	No	50.8	good	naturally_occurring	45.72 to 60.96 cm	Minneapolis	NA	NA	NA	NA	NA	NA	NA	NA	NA	NA	NA	NA
78410	10/21/2010	Fraxinus pennsylvanica	Minneapolis	Minnesota	-93.2922258	44.9227498	built_environment	4420 Colfax Ave S	108 - east harriet	No	55.88	good	naturally_occurring	45.72 to 60.96 cm	Minneapolis	NA	NA	NA	NA	NA	NA	NA	NA	NA	NA	NA	NA
78411	10/21/2010	Fraxinus pennsylvanica	Minneapolis	Minnesota	-93.2919935	44.9228125	built_environment	4417 Colfax Ave S	108 - east harriet	No	53.34	good	naturally_occurring	45.72 to 60.96 cm	Minneapolis	NA	NA	NA	NA	NA	NA	NA	NA	NA	NA	NA	NA
78412	10/21/2010	Fraxinus pennsylvanica	Minneapolis	Minnesota	-93.2919933	44.9228443	built_environment	4415 Colfax Ave S	108 - east harriet	No	45.72	good	naturally_occurring	30.48 to 45.72 cm	Minneapolis	NA	NA	NA	NA	NA	NA	NA	NA	NA	NA	NA	NA
78413	10/21/2010	Fraxinus pennsylvanica	Minneapolis	Minnesota	-93.2922249	44.9229089	built_environment	4410 Colfax Ave S	108 - east harriet	No	40.64	good	naturally_occurring	30.48 to 45.72 cm	Minneapolis	NA	NA	NA	NA	NA	NA	NA	NA	NA	NA	NA	NA
78414	10/21/2010	Fraxinus pennsylvanica	Minneapolis	Minnesota	-93.2922249	44.9229089	built_environment	4410 Colfax Ave S	108 - east harriet	No	30.48	good	naturally_occurring	15.24 to 30.48 cm	Minneapolis	NA	NA	NA	NA	NA	NA	NA	NA	NA	NA	NA	NA
78415	10/21/2010	Fraxinus pennsylvanica	Minneapolis	Minnesota	-93.2919927	44.9229397	built_environment	4409 Colfax Ave S	108 - east harriet	No	20.32	good	naturally_occurring	15.24 to 30.48 cm	Minneapolis	NA	NA	NA	NA	NA	NA	NA	NA	NA	NA	NA	NA
78416	10/21/2010	Fraxinus pennsylvanica	Minneapolis	Minnesota	-93.2922244	44.9230044	built_environment	4404 Colfax Ave S	108 - east harriet	No	40.64	good	naturally_occurring	30.48 to 45.72 cm	Minneapolis	NA	NA	NA	NA	NA	NA	NA	NA	NA	NA	NA	NA
78417	10/21/2010	Fraxinus pennsylvanica	Minneapolis	Minnesota	-93.2922244	44.9230044	built_environment	4404 Colfax Ave S	108 - east harriet	No	30.48	good	naturally_occurring	15.24 to 30.48 cm	Minneapolis	NA	NA	NA	NA	NA	NA	NA	NA	NA	NA	NA	NA
78418	10/21/2010	Fraxinus pennsylvanica	Minneapolis	Minnesota	-93.2919924	44.9230034	built_environment	4405 Colfax Ave S	108 - east harriet	No	60.96	good	naturally_occurring	45.72 to 60.96 cm	Minneapolis	NA	NA	NA	NA	NA	NA	NA	NA	NA	NA	NA	NA
78419	10/21/2010	Fraxinus pennsylvanica	Minneapolis	Minnesota	-93.292224	44.923068	built_environment	4400 Colfax Ave S	108 - east harriet	No	40.64	good	naturally_occurring	30.48 to 45.72 cm	Minneapolis	NA	NA	NA	NA	NA	NA	NA	NA	NA	NA	NA	NA
78381	10/21/2010	Fraxinus pennsylvanica	Minneapolis	Minnesota	-93.292005	44.9209404	built_environment	4521 Colfax Ave S	108 - east harriet	No	45.72	good	naturally_occurring	30.48 to 45.72 cm	Minneapolis	NA	NA	NA	NA	NA	NA	NA	NA	NA	NA	NA	NA
78421	10/21/2010	Fraxinus pennsylvanica	Minneapolis	Minnesota	-93.291992	44.923067	built_environment	4401 Colfax Ave S	108 - east harriet	No	15.24	good	naturally_occurring	0 to 15.24 cm	Minneapolis	NA	NA	NA	NA	NA	NA	NA	NA	NA	NA	NA	NA
78380	10/21/2010	Fraxinus pennsylvanica	Minneapolis	Minnesota	-93.2922374	44.9208773	built_environment	4524 Colfax Ave S	108 - east harriet	No	20.32	good	naturally_occurring	15.24 to 30.48 cm	Minneapolis	NA	NA	NA	NA	NA	NA	NA	NA	NA	NA	NA	NA
78423	10/21/2010	Tilia cordata	Minneapolis	Minnesota	-93.2919877	44.9240491	built_environment	4353 Colfax Ave S	108 - east harriet	No	53.34	good	introduced	45.72 to 60.96 cm	Minneapolis	NA	NA	NA	NA	NA	NA	NA	NA	NA	NA	NA	NA
78424	07/13/2011	Unassigned	Minneapolis	Minnesota	-93.2922186	44.924082	built_environment	4350 Colfax Ave S	108 - east harriet	No	0	dead/dying	no_info	NA	Minneapolis	NA	NA	NA	NA	NA	NA	NA	NA	NA	NA	NA	NA
78425	10/21/2010	Tilia americana	Minneapolis	Minnesota	-93.2922186	44.924082	built_environment	4350 Colfax Ave S	108 - east harriet	No	15.24	good	naturally_occurring	0 to 15.24 cm	Minneapolis	NA	NA	NA	NA	NA	NA	NA	NA	NA	NA	NA	NA
78426	10/21/2010	Tilia americana	Minneapolis	Minnesota	-93.2919874	44.924113	built_environment	4349 Colfax Ave S	108 - east harriet	No	45.72	good	naturally_occurring	30.48 to 45.72 cm	Minneapolis	NA	NA	NA	NA	NA	NA	NA	NA	NA	NA	NA	NA
78427	10/21/2010	Ulmus americana	Minneapolis	Minnesota	-93.2922181	44.9241779	built_environment	4344 Colfax Ave S	108 - east harriet	No	63.5	good	naturally_occurring	60.96 to 76.2 cm	Minneapolis	NA	NA	NA	NA	NA	NA	NA	NA	NA	NA	NA	NA
78428	10/21/2010	Ulmus americana	Minneapolis	Minnesota	-93.2919871	44.9241769	built_environment	4345 Colfax Ave S	108 - east harriet	No	106.68	good	naturally_occurring	more than 76.2 cm	Minneapolis	NA	NA	NA	NA	NA	NA	NA	NA	NA	NA	NA	NA
78429	10/21/2010	Ulmus americana	Minneapolis	Minnesota	-93.2919869	44.9242408	built_environment	4341 Colfax Ave S	108 - east harriet	No	68.58	good	naturally_occurring	60.96 to 76.2 cm	Minneapolis	NA	NA	NA	NA	NA	NA	NA	NA	NA	NA	NA	NA
78430	10/21/2010	Ulmus americana	Minneapolis	Minnesota	-93.2922179	44.9242418	built_environment	4340 Colfax Ave S	108 - east harriet	No	71.12	good	naturally_occurring	60.96 to 76.2 cm	Minneapolis	NA	NA	NA	NA	NA	NA	NA	NA	NA	NA	NA	NA
78431	10/21/2010	Ulmus americana	Minneapolis	Minnesota	-93.2919866	44.9243047	built_environment	4337 Colfax Ave S	108 - east harriet	No	66.04	good	naturally_occurring	60.96 to 76.2 cm	Minneapolis	NA	NA	NA	NA	NA	NA	NA	NA	NA	NA	NA	NA
78432	10/21/2010	Ulmus americana	Minneapolis	Minnesota	-93.2922176	44.9243057	built_environment	4336 Colfax Ave S	108 - east harriet	No	91.44	good	naturally_occurring	more than 76.2 cm	Minneapolis	NA	NA	NA	NA	NA	NA	NA	NA	NA	NA	NA	NA
78433	10/21/2010	Tilia americana	Minneapolis	Minnesota	-93.2922173	44.9243697	built_environment	4332 Colfax Ave S	108 - east harriet	No	30.48	good	naturally_occurring	15.24 to 30.48 cm	Minneapolis	NA	NA	NA	NA	NA	NA	NA	NA	NA	NA	NA	NA
78460	10/21/2010	Fraxinus pennsylvanica	Minneapolis	Minnesota	-93.2922031	44.9264325	built_environment	4216 Colfax Ave S	108 - east harriet	No	25.4	good	naturally_occurring	15.24 to 30.48 cm	Minneapolis	NA	NA	NA	NA	NA	NA	NA	NA	NA	NA	NA	NA
78576	10/21/2010	Acer saccharum	Minneapolis	Minnesota	-93.2919427	44.9357127	built_environment	3705 Colfax Ave S	108 - east harriet	No	17.78	fair	naturally_occurring	15.24 to 30.48 cm	Minneapolis	NA	NA	NA	NA	NA	NA	NA	NA	NA	NA	NA	NA
78420	10/21/2010	Fraxinus pennsylvanica	Minneapolis	Minnesota	-93.292224	44.923068	built_environment	4400 Colfax Ave S	108 - east harriet	No	20.32	good	naturally_occurring	15.24 to 30.48 cm	Minneapolis	NA	NA	NA	NA	NA	NA	NA	NA	NA	NA	NA	NA
78366	07/13/2011	Unassigned	Minneapolis	Minnesota	-93.2916415	44.9197828	built_environment	4557 Colfax Ave S	108 - east harriet	No	0	dead/dying	no_info	NA	Minneapolis	NA	NA	NA	NA	NA	NA	NA	NA	NA	NA	NA	NA
78883	10/21/2010	Ginkgo biloba	Minneapolis	Minnesota	-93.293068	44.9654227	built_environment	4017 Dupont Ave S	108 - east harriet	No	12.7	good	introduced	0 to 15.24 cm	Minneapolis	NA	NA	NA	NA	NA	NA	NA	NA	NA	NA	NA	NA
78327	10/21/2010	Ulmus americana	Minneapolis	Minnesota	-93.2893876	44.9355177	built_environment	3717 Aldrich Ave S	108 - east harriet	No	66.04	good	naturally_occurring	60.96 to 76.2 cm	Minneapolis	NA	NA	NA	NA	NA	NA	NA	NA	NA	NA	NA	NA
78328	07/13/2011	Unassigned	Minneapolis	Minnesota	-93.2893876	44.9355177	built_environment	3717 Aldrich Ave S	108 - east harriet	No	0	dead/dying	no_info	NA	Minneapolis	NA	NA	NA	NA	NA	NA	NA	NA	NA	NA	NA	NA
78329	10/21/2010	Ulmus americana	Minneapolis	Minnesota	-93.2885868	44.9358162	built_environment	721 37th St W	108 - east harriet	No	71.12	good	naturally_occurring	60.96 to 76.2 cm	Minneapolis	NA	NA	NA	NA	NA	NA	NA	NA	NA	NA	NA	NA
78356	10/21/2010	Gleditsia triacanthos	Minneapolis	Minnesota	-93.2893757	44.937462	built_environment	3609 Aldrich Ave S	108 - east harriet	No	40.64	good	naturally_occurring	30.48 to 45.72 cm	Minneapolis	NA	NA	NA	NA	NA	NA	NA	NA	NA	NA	NA	NA
78357	10/21/2010	Gleditsia triacanthos	Minneapolis	Minnesota	-93.2896077	44.937463	built_environment	3608 Aldrich Ave S	108 - east harriet	No	35.56	good	naturally_occurring	30.48 to 45.72 cm	Minneapolis	NA	NA	NA	NA	NA	NA	NA	NA	NA	NA	NA	NA
78358	10/21/2010	Gleditsia triacanthos	Minneapolis	Minnesota	-93.2896074	44.937527	built_environment	3604 Aldrich Ave S	108 - east harriet	No	40.64	good	naturally_occurring	30.48 to 45.72 cm	Minneapolis	NA	NA	NA	NA	NA	NA	NA	NA	NA	NA	NA	NA
78359	10/21/2010	Gleditsia triacanthos	Minneapolis	Minnesota	-93.2896074	44.937527	built_environment	3604 Aldrich Ave S	108 - east harriet	No	40.64	good	naturally_occurring	30.48 to 45.72 cm	Minneapolis	NA	NA	NA	NA	NA	NA	NA	NA	NA	NA	NA	NA
78360	10/21/2010	Gleditsia triacanthos	Minneapolis	Minnesota	-93.289375	44.93759	built_environment	3601 Aldrich Ave S	108 - east harriet	No	50.8	good	naturally_occurring	45.72 to 60.96 cm	Minneapolis	NA	NA	NA	NA	NA	NA	NA	NA	NA	NA	NA	NA
78361	10/21/2010	Gleditsia triacanthos	Minneapolis	Minnesota	-93.289375	44.93759	built_environment	3601 Aldrich Ave S	108 - east harriet	No	45.72	good	naturally_occurring	30.48 to 45.72 cm	Minneapolis	NA	NA	NA	NA	NA	NA	NA	NA	NA	NA	NA	NA
78362	10/21/2010	Gleditsia triacanthos	Minneapolis	Minnesota	-93.289607	44.937591	built_environment	3600 Aldrich Ave S	108 - east harriet	No	40.64	good	naturally_occurring	30.48 to 45.72 cm	Minneapolis	NA	NA	NA	NA	NA	NA	NA	NA	NA	NA	NA	NA
78363	10/21/2010	Ulmus americana	Minneapolis	Minnesota	-93.292303	44.91965	built_environment	1000 46th St W	108 - east harriet	No	71.12	fair	naturally_occurring	60.96 to 76.2 cm	Minneapolis	NA	NA	NA	NA	NA	NA	NA	NA	NA	NA	NA	NA
78408	10/21/2010	Acer saccharinum	Minneapolis	Minnesota	-93.291994	44.922717	built_environment	4423 Colfax Ave S	108 - east harriet	No	60.96	good	naturally_occurring	45.72 to 60.96 cm	Minneapolis	NA	NA	NA	NA	NA	NA	NA	NA	NA	NA	NA	NA
78365	10/21/2010	Fraxinus pennsylvanica	Minneapolis	Minnesota	-93.2916415	44.9197828	built_environment	4557 Colfax Ave S	108 - east harriet	No	25.4	good	naturally_occurring	15.24 to 30.48 cm	Minneapolis	NA	NA	NA	NA	NA	NA	NA	NA	NA	NA	NA	NA
78463	10/21/2010	Ulmus americana	Minneapolis	Minnesota	-93.292201	44.926687	built_environment	4200 Colfax Ave S	108 - east harriet	No	71.12	good	naturally_occurring	60.96 to 76.2 cm	Minneapolis	NA	NA	NA	NA	NA	NA	NA	NA	NA	NA	NA	NA
78367	10/21/2010	Fraxinus pennsylvanica	Minneapolis	Minnesota	-93.2922395	44.9205567	built_environment	4544 Colfax Ave S	108 - east harriet	No	30.48	good	naturally_occurring	15.24 to 30.48 cm	Minneapolis	NA	NA	NA	NA	NA	NA	NA	NA	NA	NA	NA	NA
78368	10/21/2010	Fraxinus pennsylvanica	Minneapolis	Minnesota	-93.2916415	44.9197828	built_environment	4557 Colfax Ave S	108 - east harriet	No	10.16	good	naturally_occurring	0 to 15.24 cm	Minneapolis	NA	NA	NA	NA	NA	NA	NA	NA	NA	NA	NA	NA
78369	10/21/2010	Ulmus americana	Minneapolis	Minnesota	-93.2920071	44.9206198	built_environment	4541 Colfax Ave S	108 - east harriet	No	55.88	good	naturally_occurring	45.72 to 60.96 cm	Minneapolis	NA	NA	NA	NA	NA	NA	NA	NA	NA	NA	NA	NA
78370	10/21/2010	Fraxinus pennsylvanica	Minneapolis	Minnesota	-93.2922391	44.9206208	built_environment	4540 Colfax Ave S	108 - east harriet	No	35.56	good	naturally_occurring	30.48 to 45.72 cm	Minneapolis	NA	NA	NA	NA	NA	NA	NA	NA	NA	NA	NA	NA
78371	10/21/2010	Fraxinus pennsylvanica	Minneapolis	Minnesota	-93.2922391	44.9206208	built_environment	4540 Colfax Ave S	108 - east harriet	No	15.24	good	naturally_occurring	0 to 15.24 cm	Minneapolis	NA	NA	NA	NA	NA	NA	NA	NA	NA	NA	NA	NA
78372	10/21/2010	Fraxinus pennsylvanica	Minneapolis	Minnesota	-93.2922387	44.9206849	built_environment	4536 Colfax Ave S	108 - east harriet	No	25.4	good	naturally_occurring	15.24 to 30.48 cm	Minneapolis	NA	NA	NA	NA	NA	NA	NA	NA	NA	NA	NA	NA
78373	10/21/2010	Fraxinus pennsylvanica	Minneapolis	Minnesota	-93.2920067	44.9206839	built_environment	4537 Colfax Ave S	108 - east harriet	No	25.4	good	naturally_occurring	15.24 to 30.48 cm	Minneapolis	NA	NA	NA	NA	NA	NA	NA	NA	NA	NA	NA	NA
78374	10/21/2010	Fraxinus pennsylvanica	Minneapolis	Minnesota	-93.2920063	44.920748	built_environment	4533 Colfax Ave S	108 - east harriet	No	20.32	good	naturally_occurring	15.24 to 30.48 cm	Minneapolis	NA	NA	NA	NA	NA	NA	NA	NA	NA	NA	NA	NA
78375	10/21/2010	Ulmus americana	Minneapolis	Minnesota	-93.2922381	44.9207811	built_environment	4530 Colfax Ave S	108 - east harriet	No	58.42	good	naturally_occurring	45.72 to 60.96 cm	Minneapolis	NA	NA	NA	NA	NA	NA	NA	NA	NA	NA	NA	NA
78376	10/21/2010	Fraxinus pennsylvanica	Minneapolis	Minnesota	-93.2922381	44.9207811	built_environment	4530 Colfax Ave S	108 - east harriet	No	20.32	good	naturally_occurring	15.24 to 30.48 cm	Minneapolis	NA	NA	NA	NA	NA	NA	NA	NA	NA	NA	NA	NA
78377	10/21/2010	Ulmus americana	Minneapolis	Minnesota	-93.2920059	44.9208121	built_environment	4529 Colfax Ave S	108 - east harriet	No	78.74	good	naturally_occurring	more than 76.2 cm	Minneapolis	NA	NA	NA	NA	NA	NA	NA	NA	NA	NA	NA	NA
78378	10/21/2010	Ulmus americana	Minneapolis	Minnesota	-93.2922379	44.9208131	built_environment	4528 Colfax Ave S	108 - east harriet	No	66.04	good	naturally_occurring	60.96 to 76.2 cm	Minneapolis	NA	NA	NA	NA	NA	NA	NA	NA	NA	NA	NA	NA
78379	07/13/2011	Unassigned	Minneapolis	Minnesota	-93.2922374	44.9208773	built_environment	4524 Colfax Ave S	108 - east harriet	No	0	dead/dying	no_info	NA	Minneapolis	NA	NA	NA	NA	NA	NA	NA	NA	NA	NA	NA	NA
78364	10/21/2010	Ulmus americana	Minneapolis	Minnesota	-93.292303	44.91965	built_environment	1000 46th St W	108 - east harriet	No	45.72	fair	naturally_occurring	30.48 to 45.72 cm	Minneapolis	NA	NA	NA	NA	NA	NA	NA	NA	NA	NA	NA	NA
78534	07/13/2011	Unassigned	Minneapolis	Minnesota	-93.2922	44.9298784	built_environment	4028 Colfax Ave S	108 - east harriet	No	0	dead/dying	no_info	NA	Minneapolis	NA	NA	NA	NA	NA	NA	NA	NA	NA	NA	NA	NA
78461	10/21/2010	Tilia americana	Minneapolis	Minnesota	-93.2922026	44.9264961	built_environment	4212 Colfax Ave S	108 - east harriet	No	30.48	good	naturally_occurring	15.24 to 30.48 cm	Minneapolis	NA	NA	NA	NA	NA	NA	NA	NA	NA	NA	NA	NA
78521	10/21/2010	Tilia americana	Minneapolis	Minnesota	-93.2922	44.9294939	built_environment	4052 Colfax Ave S	108 - east harriet	No	60.96	good	naturally_occurring	45.72 to 60.96 cm	Minneapolis	NA	NA	NA	NA	NA	NA	NA	NA	NA	NA	NA	NA
78522	10/21/2010	Fraxinus pennsylvanica	Minneapolis	Minnesota	-93.2922	44.929558	built_environment	4048 Colfax Ave S	108 - east harriet	No	30.48	good	naturally_occurring	15.24 to 30.48 cm	Minneapolis	NA	NA	NA	NA	NA	NA	NA	NA	NA	NA	NA	NA
78523	10/21/2010	Fraxinus pennsylvanica	Minneapolis	Minnesota	-93.291968	44.929558	built_environment	4049 Colfax Ave S	108 - east harriet	No	38.1	good	naturally_occurring	30.48 to 45.72 cm	Minneapolis	NA	NA	NA	NA	NA	NA	NA	NA	NA	NA	NA	NA
78524	10/21/2010	Fraxinus pennsylvanica	Minneapolis	Minnesota	-93.291968	44.929558	built_environment	4049 Colfax Ave S	108 - east harriet	No	30.48	good	naturally_occurring	15.24 to 30.48 cm	Minneapolis	NA	NA	NA	NA	NA	NA	NA	NA	NA	NA	NA	NA
78525	10/21/2010	Fraxinus pennsylvanica	Minneapolis	Minnesota	-93.2922	44.9296221	built_environment	4044 Colfax Ave S	108 - east harriet	No	30.48	good	naturally_occurring	15.24 to 30.48 cm	Minneapolis	NA	NA	NA	NA	NA	NA	NA	NA	NA	NA	NA	NA
78526	10/21/2010	Tilia americana	Minneapolis	Minnesota	-93.2922	44.9296221	built_environment	4044 Colfax Ave S	108 - east harriet	No	35.56	good	naturally_occurring	30.48 to 45.72 cm	Minneapolis	NA	NA	NA	NA	NA	NA	NA	NA	NA	NA	NA	NA
78527	10/21/2010	Tilia americana	Minneapolis	Minnesota	-93.2917747	44.9290955	built_environment	4043 Colfax Ave S	108 - east harriet	No	35.56	good	naturally_occurring	30.48 to 45.72 cm	Minneapolis	NA	NA	NA	NA	NA	NA	NA	NA	NA	NA	NA	NA
78528	10/21/2010	Acer platanoides	Minneapolis	Minnesota	-93.2916981	44.9292425	built_environment	4037 Colfax Ave S	108 - east harriet	No	40.64	poor	introduced	30.48 to 45.72 cm	Minneapolis	NA	NA	NA	NA	NA	NA	NA	NA	NA	NA	NA	NA
78529	10/21/2010	Tilia cordata	Minneapolis	Minnesota	-93.2916981	44.9292425	built_environment	4037 Colfax Ave S	108 - east harriet	No	45.72	poor	introduced	30.48 to 45.72 cm	Minneapolis	NA	NA	NA	NA	NA	NA	NA	NA	NA	NA	NA	NA
78530	10/21/2010	Fraxinus pennsylvanica	Minneapolis	Minnesota	-93.2922	44.9297503	built_environment	4036 Colfax Ave S	108 - east harriet	No	40.64	good	naturally_occurring	30.48 to 45.72 cm	Minneapolis	NA	NA	NA	NA	NA	NA	NA	NA	NA	NA	NA	NA
78531	10/21/2010	Tilia americana	Minneapolis	Minnesota	-93.2916981	44.9292425	built_environment	4037 Colfax Ave S	108 - east harriet	No	27.94	good	naturally_occurring	15.24 to 30.48 cm	Minneapolis	NA	NA	NA	NA	NA	NA	NA	NA	NA	NA	NA	NA
78519	10/21/2010	Tilia americana	Minneapolis	Minnesota	-93.2922	44.928511	built_environment	4100 Colfax Ave S	108 - east harriet	No	45.72	good	naturally_occurring	30.48 to 45.72 cm	Minneapolis	NA	NA	NA	NA	NA	NA	NA	NA	NA	NA	NA	NA
78533	10/21/2010	Tilia americana	Minneapolis	Minnesota	-93.2922	44.9298143	built_environment	4032 Colfax Ave S	108 - east harriet	No	7.62	good	naturally_occurring	0 to 15.24 cm	Minneapolis	NA	NA	NA	NA	NA	NA	NA	NA	NA	NA	NA	NA
78518	10/21/2010	Fraxinus pennsylvanica	Minneapolis	Minnesota	-93.2922	44.928511	built_environment	4100 Colfax Ave S	108 - east harriet	No	43.18	good	naturally_occurring	30.48 to 45.72 cm	Minneapolis	NA	NA	NA	NA	NA	NA	NA	NA	NA	NA	NA	NA
78535	10/21/2010	Fraxinus pennsylvanica	Minneapolis	Minnesota	-93.2917015	44.9294984	built_environment	4029 Colfax Ave S	108 - east harriet	No	25.4	good	naturally_occurring	15.24 to 30.48 cm	Minneapolis	NA	NA	NA	NA	NA	NA	NA	NA	NA	NA	NA	NA
78536	10/21/2010	Tilia americana	Minneapolis	Minnesota	-93.2922	44.9299425	built_environment	4024 Colfax Ave S	108 - east harriet	No	35.56	good	naturally_occurring	30.48 to 45.72 cm	Minneapolis	NA	NA	NA	NA	NA	NA	NA	NA	NA	NA	NA	NA
78537	10/21/2010	Fraxinus pennsylvanica	Minneapolis	Minnesota	-93.2917015	44.9294984	built_environment	4029 Colfax Ave S	108 - east harriet	No	25.4	good	naturally_occurring	15.24 to 30.48 cm	Minneapolis	NA	NA	NA	NA	NA	NA	NA	NA	NA	NA	NA	NA
78564	10/21/2010	Acer saccharum	Minneapolis	Minnesota	-93.2921796	44.9352634	built_environment	3732 Colfax Ave S	108 - east harriet	No	17.78	good	naturally_occurring	15.24 to 30.48 cm	Minneapolis	NA	NA	NA	NA	NA	NA	NA	NA	NA	NA	NA	NA
78565	10/21/2010	Acer saccharum	Minneapolis	Minnesota	-93.2921789	44.9353277	built_environment	3728 Colfax Ave S	108 - east harriet	No	17.78	good	naturally_occurring	15.24 to 30.48 cm	Minneapolis	NA	NA	NA	NA	NA	NA	NA	NA	NA	NA	NA	NA
78566	10/21/2010	Acer saccharum	Minneapolis	Minnesota	-93.2921789	44.9353277	built_environment	3728 Colfax Ave S	108 - east harriet	No	17.78	good	naturally_occurring	15.24 to 30.48 cm	Minneapolis	NA	NA	NA	NA	NA	NA	NA	NA	NA	NA	NA	NA
78567	07/13/2011	Unassigned	Minneapolis	Minnesota	-93.2919455	44.9354554	built_environment	3721 Colfax Ave S	108 - east harriet	No	0	dead/dying	no_info	NA	Minneapolis	NA	NA	NA	NA	NA	NA	NA	NA	NA	NA	NA	NA
78568	07/13/2011	Unassigned	Minneapolis	Minnesota	-93.2921775	44.9354564	built_environment	3720 Colfax Ave S	108 - east harriet	No	71.12	good	no_info	60.96 to 76.2 cm	Minneapolis	NA	NA	NA	NA	NA	NA	NA	NA	NA	NA	NA	NA
78569	02/28/2012	Ulmus americana	Minneapolis	Minnesota	-93.2919448	44.9355197	built_environment	3717 Colfax Ave S	108 - east harriet	No	48.26	good	naturally_occurring	45.72 to 60.96 cm	Minneapolis	NA	NA	NA	NA	NA	NA	NA	NA	NA	NA	NA	NA
78570	07/13/2011	Unassigned	Minneapolis	Minnesota	-93.2921768	44.9355207	built_environment	3716 Colfax Ave S	108 - east harriet	No	0	dead/dying	no_info	NA	Minneapolis	NA	NA	NA	NA	NA	NA	NA	NA	NA	NA	NA	NA
78571	10/21/2010	Acer saccharum	Minneapolis	Minnesota	-93.2919444	44.9355519	built_environment	3715 Colfax Ave S	108 - east harriet	No	20.32	good	naturally_occurring	15.24 to 30.48 cm	Minneapolis	NA	NA	NA	NA	NA	NA	NA	NA	NA	NA	NA	NA
78572	10/21/2010	Acer saccharum	Minneapolis	Minnesota	-93.2921761	44.935585	built_environment	3712 Colfax Ave S	108 - east harriet	No	10.16	good	naturally_occurring	0 to 15.24 cm	Minneapolis	NA	NA	NA	NA	NA	NA	NA	NA	NA	NA	NA	NA
78573	07/13/2011	Unassigned	Minneapolis	Minnesota	-93.2921754	44.9356493	built_environment	3708 Colfax Ave S	108 - east harriet	No	0	dead/dying	no_info	NA	Minneapolis	NA	NA	NA	NA	NA	NA	NA	NA	NA	NA	NA	NA
78532	10/21/2010	Ulmus americana	Minneapolis	Minnesota	-93.2917187	44.9293481	built_environment	4033 Colfax Ave S	108 - east harriet	No	66.04	good	naturally_occurring	60.96 to 76.2 cm	Minneapolis	NA	NA	NA	NA	NA	NA	NA	NA	NA	NA	NA	NA
78478	10/21/2010	Tilia americana	Minneapolis	Minnesota	-93.2896727	44.9262969	built_environment	4224 Aldrich Ave S	108 - east harriet	No	20.32	good	naturally_occurring	15.24 to 30.48 cm	Minneapolis	NA	NA	NA	NA	NA	NA	NA	NA	NA	NA	NA	NA
78464	10/21/2010	Ulmus americana	Minneapolis	Minnesota	-93.292201	44.926687	built_environment	4200 Colfax Ave S	108 - east harriet	No	71.12	good	naturally_occurring	60.96 to 76.2 cm	Minneapolis	NA	NA	NA	NA	NA	NA	NA	NA	NA	NA	NA	NA
78465	10/21/2010	Fraxinus pennsylvanica	Minneapolis	Minnesota	-93.292201	44.926687	built_environment	4200 Colfax Ave S	108 - east harriet	No	20.32	good	naturally_occurring	15.24 to 30.48 cm	Minneapolis	NA	NA	NA	NA	NA	NA	NA	NA	NA	NA	NA	NA
78466	10/21/2010	Gleditsia triacanthos	Minneapolis	Minnesota	-93.2896215	44.9352292	built_environment	3734 Aldrich Ave S	108 - east harriet	No	27.94	good	naturally_occurring	15.24 to 30.48 cm	Minneapolis	NA	NA	NA	NA	NA	NA	NA	NA	NA	NA	NA	NA
78467	10/21/2010	Ulmus americana	Minneapolis	Minnesota	-93.2896215	44.9352292	built_environment	3734 Aldrich Ave S	108 - east harriet	No	71.12	good	naturally_occurring	60.96 to 76.2 cm	Minneapolis	NA	NA	NA	NA	NA	NA	NA	NA	NA	NA	NA	NA
78468	10/21/2010	Ulmus americana	Minneapolis	Minnesota	-93.2896215	44.9352292	built_environment	3734 Aldrich Ave S	108 - east harriet	No	76.2	good	naturally_occurring	60.96 to 76.2 cm	Minneapolis	NA	NA	NA	NA	NA	NA	NA	NA	NA	NA	NA	NA
78469	10/21/2010	Gleditsia triacanthos	Minneapolis	Minnesota	-93.2896215	44.9352292	built_environment	3734 Aldrich Ave S	108 - east harriet	No	15.24	good	naturally_occurring	0 to 15.24 cm	Minneapolis	NA	NA	NA	NA	NA	NA	NA	NA	NA	NA	NA	NA
78470	10/21/2010	Gleditsia triacanthos	Minneapolis	Minnesota	-93.2896215	44.9352292	built_environment	3734 Aldrich Ave S	108 - east harriet	No	15.24	good	naturally_occurring	0 to 15.24 cm	Minneapolis	NA	NA	NA	NA	NA	NA	NA	NA	NA	NA	NA	NA
78471	10/21/2010	Ulmus americana	Minneapolis	Minnesota	-93.2896215	44.9352292	built_environment	3734 Aldrich Ave S	108 - east harriet	No	66.04	good	naturally_occurring	60.96 to 76.2 cm	Minneapolis	NA	NA	NA	NA	NA	NA	NA	NA	NA	NA	NA	NA
78472	10/21/2010	Gleditsia triacanthos	Minneapolis	Minnesota	-93.2896215	44.9352292	built_environment	3734 Aldrich Ave S	108 - east harriet	No	15.24	good	naturally_occurring	0 to 15.24 cm	Minneapolis	NA	NA	NA	NA	NA	NA	NA	NA	NA	NA	NA	NA
78473	10/21/2010	Fraxinus pennsylvanica	Minneapolis	Minnesota	-93.2896215	44.9352292	built_environment	3734 Aldrich Ave S	108 - east harriet	No	25.4	good	naturally_occurring	15.24 to 30.48 cm	Minneapolis	NA	NA	NA	NA	NA	NA	NA	NA	NA	NA	NA	NA
78474	10/21/2010	Ulmus americana	Minneapolis	Minnesota	-93.2896215	44.9352292	built_environment	3734 Aldrich Ave S	108 - east harriet	No	91.44	good	naturally_occurring	more than 76.2 cm	Minneapolis	NA	NA	NA	NA	NA	NA	NA	NA	NA	NA	NA	NA
78475	10/21/2010	Fraxinus pennsylvanica	Minneapolis	Minnesota	-93.2896215	44.9352292	built_environment	3734 Aldrich Ave S	108 - east harriet	No	30.48	good	naturally_occurring	15.24 to 30.48 cm	Minneapolis	NA	NA	NA	NA	NA	NA	NA	NA	NA	NA	NA	NA
78520	10/21/2010	Tilia americana	Minneapolis	Minnesota	-93.292557	44.819057	built_environment	404055 Colfax Ave S	108 - east harriet	No	45.72	good	naturally_occurring	30.48 to 45.72 cm	Minneapolis	NA	NA	NA	NA	NA	NA	NA	NA	NA	NA	NA	NA
78477	10/21/2010	Tilia americana	Minneapolis	Minnesota	-93.2896727	44.9262969	built_environment	4224 Aldrich Ave S	108 - east harriet	No	45.72	good	naturally_occurring	30.48 to 45.72 cm	Minneapolis	NA	NA	NA	NA	NA	NA	NA	NA	NA	NA	NA	NA
78800	10/21/2010	Acer platanoides	Minneapolis	Minnesota	-93.293068	44.9654227	built_environment	4215 Dupont Ave S	108 - east harriet	No	25.4	good	introduced	15.24 to 30.48 cm	Minneapolis	NA	NA	NA	NA	NA	NA	NA	NA	NA	NA	NA	NA
78479	10/21/2010	Tilia americana	Minneapolis	Minnesota	-93.2896727	44.9262969	built_environment	4224 Aldrich Ave S	108 - east harriet	No	30.48	good	naturally_occurring	15.24 to 30.48 cm	Minneapolis	NA	NA	NA	NA	NA	NA	NA	NA	NA	NA	NA	NA
78480	10/21/2010	Tilia americana	Minneapolis	Minnesota	-93.2896727	44.9262969	built_environment	4224 Aldrich Ave S	108 - east harriet	No	45.72	good	naturally_occurring	30.48 to 45.72 cm	Minneapolis	NA	NA	NA	NA	NA	NA	NA	NA	NA	NA	NA	NA
78481	10/21/2010	Tilia americana	Minneapolis	Minnesota	-93.2896727	44.9262969	built_environment	4224 Aldrich Ave S	108 - east harriet	No	50.8	good	naturally_occurring	45.72 to 60.96 cm	Minneapolis	NA	NA	NA	NA	NA	NA	NA	NA	NA	NA	NA	NA
78482	10/21/2010	Tilia americana	Minneapolis	Minnesota	-93.2896727	44.9262969	built_environment	4224 Aldrich Ave S	108 - east harriet	No	40.64	good	naturally_occurring	30.48 to 45.72 cm	Minneapolis	NA	NA	NA	NA	NA	NA	NA	NA	NA	NA	NA	NA
78483	10/21/2010	Tilia americana	Minneapolis	Minnesota	-93.2896727	44.9262969	built_environment	4224 Aldrich Ave S	108 - east harriet	No	40.64	good	naturally_occurring	30.48 to 45.72 cm	Minneapolis	NA	NA	NA	NA	NA	NA	NA	NA	NA	NA	NA	NA
78484	10/21/2010	Tilia cordata	Minneapolis	Minnesota	-93.2922	44.9276737	built_environment	4152 Colfax Ave S	108 - east harriet	No	30.48	good	introduced	15.24 to 30.48 cm	Minneapolis	NA	NA	NA	NA	NA	NA	NA	NA	NA	NA	NA	NA
78485	10/21/2010	Tilia cordata	Minneapolis	Minnesota	-93.2919717	44.9263678	built_environment	4221 Colfax Ave S	108 - east harriet	No	20.32	good	introduced	15.24 to 30.48 cm	Minneapolis	NA	NA	NA	NA	NA	NA	NA	NA	NA	NA	NA	NA
78512	10/21/2010	Fraxinus pennsylvanica	Minneapolis	Minnesota	-93.2922	44.9283178	built_environment	4112 Colfax Ave S	108 - east harriet	No	35.56	good	naturally_occurring	30.48 to 45.72 cm	Minneapolis	NA	NA	NA	NA	NA	NA	NA	NA	NA	NA	NA	NA
78513	10/21/2010	Fraxinus pennsylvanica	Minneapolis	Minnesota	-93.292114	44.8996777	built_environment	1108 Colfax Ave S	108 - east harriet	No	38.1	good	naturally_occurring	30.48 to 45.72 cm	Minneapolis	NA	NA	NA	NA	NA	NA	NA	NA	NA	NA	NA	NA
78514	10/21/2010	Ulmus americana	Minneapolis	Minnesota	-93.291968	44.9283822	built_environment	4109 Colfax Ave S	108 - east harriet	No	121.92	good	naturally_occurring	more than 76.2 cm	Minneapolis	NA	NA	NA	NA	NA	NA	NA	NA	NA	NA	NA	NA
78515	10/21/2010	Fraxinus pennsylvanica	Minneapolis	Minnesota	-93.291968	44.9284466	built_environment	4105 Colfax Ave S	108 - east harriet	No	35.56	good	naturally_occurring	30.48 to 45.72 cm	Minneapolis	NA	NA	NA	NA	NA	NA	NA	NA	NA	NA	NA	NA
78516	10/21/2010	Tilia cordata	Minneapolis	Minnesota	-93.291968	44.928511	built_environment	4101 Colfax Ave S	108 - east harriet	No	66.04	good	introduced	60.96 to 76.2 cm	Minneapolis	NA	NA	NA	NA	NA	NA	NA	NA	NA	NA	NA	NA
78517	10/21/2010	Tilia americana	Minneapolis	Minnesota	-93.2922	44.9284466	built_environment	4104 Colfax Ave S	108 - east harriet	No	40.64	good	naturally_occurring	30.48 to 45.72 cm	Minneapolis	NA	NA	NA	NA	NA	NA	NA	NA	NA	NA	NA	NA
78476	10/21/2010	Fraxinus pennsylvanica	Minneapolis	Minnesota	-93.2896215	44.9352292	built_environment	3734 Aldrich Ave S	108 - east harriet	No	30.48	good	naturally_occurring	15.24 to 30.48 cm	Minneapolis	NA	NA	NA	NA	NA	NA	NA	NA	NA	NA	NA	NA
78731	10/21/2010	Gleditsia triacanthos	Minneapolis	Minnesota	-93.293068	44.9654227	built_environment	4323 Dupont Ave S	108 - east harriet	No	30.48	good	naturally_occurring	15.24 to 30.48 cm	Minneapolis	NA	NA	NA	NA	NA	NA	NA	NA	NA	NA	NA	NA
78745	10/21/2010	Acer saccharinum	Minneapolis	Minnesota	-93.293068	44.9654227	built_environment	4331 Dupont Ave S	108 - east harriet	No	20.32	good	naturally_occurring	15.24 to 30.48 cm	Minneapolis	NA	NA	NA	NA	NA	NA	NA	NA	NA	NA	NA	NA
79082	10/21/2010	Acer platanoides	Minneapolis	Minnesota	-93.2959358	44.9195309	built_environment	3955 Kings Highway	108 - east harriet	No	30.48	good	introduced	15.24 to 30.48 cm	Minneapolis	NA	NA	NA	NA	NA	NA	NA	NA	NA	NA	NA	NA
79083	10/21/2010	Acer platanoides	Minneapolis	Minnesota	-93.2959358	44.9195309	built_environment	3955 Kings Highway	108 - east harriet	No	30.48	good	introduced	15.24 to 30.48 cm	Minneapolis	NA	NA	NA	NA	NA	NA	NA	NA	NA	NA	NA	NA
78720	10/21/2010	Ulmus americana	Minneapolis	Minnesota	-93.293068	44.9654227	built_environment	4355 Dupont Ave S	108 - east harriet	No	58.42	good	naturally_occurring	45.72 to 60.96 cm	Minneapolis	NA	NA	NA	NA	NA	NA	NA	NA	NA	NA	NA	NA
78721	10/21/2010	Tilia americana	Minneapolis	Minnesota	-93.293068	44.9654227	built_environment	4355 Dupont Ave S	108 - east harriet	No	58.42	fair	naturally_occurring	45.72 to 60.96 cm	Minneapolis	NA	NA	NA	NA	NA	NA	NA	NA	NA	NA	NA	NA
78722	10/21/2010	Celtis occidentalis	Minneapolis	Minnesota	-93.293068	44.9654227	built_environment	4349 Dupont Ave S	108 - east harriet	No	58.42	fair	naturally_occurring	45.72 to 60.96 cm	Minneapolis	NA	NA	NA	NA	NA	NA	NA	NA	NA	NA	NA	NA
78723	10/21/2010	Ulmus americana	Minneapolis	Minnesota	-93.293068	44.9654227	built_environment	4341 Dupont Ave S	108 - east harriet	No	71.12	good	naturally_occurring	60.96 to 76.2 cm	Minneapolis	NA	NA	NA	NA	NA	NA	NA	NA	NA	NA	NA	NA
78724	10/21/2010	Tilia americana	Minneapolis	Minnesota	-93.293068	44.9654227	built_environment	4337 Dupont Ave S	108 - east harriet	No	63.5	fair	naturally_occurring	60.96 to 76.2 cm	Minneapolis	NA	NA	NA	NA	NA	NA	NA	NA	NA	NA	NA	NA
78725	10/21/2010	Tilia americana	Minneapolis	Minnesota	-93.293068	44.9654227	built_environment	4333 Dupont Ave S	108 - east harriet	No	45.72	fair	naturally_occurring	30.48 to 45.72 cm	Minneapolis	NA	NA	NA	NA	NA	NA	NA	NA	NA	NA	NA	NA
78726	10/21/2010	Tilia americana	Minneapolis	Minnesota	-93.293068	44.9654227	built_environment	4333 Dupont Ave S	108 - east harriet	No	60.96	fair	naturally_occurring	45.72 to 60.96 cm	Minneapolis	NA	NA	NA	NA	NA	NA	NA	NA	NA	NA	NA	NA
78727	10/21/2010	Tilia americana	Minneapolis	Minnesota	-93.293068	44.9654227	built_environment	4333 Dupont Ave S	108 - east harriet	No	45.72	fair	naturally_occurring	30.48 to 45.72 cm	Minneapolis	NA	NA	NA	NA	NA	NA	NA	NA	NA	NA	NA	NA
78728	10/21/2010	Tilia americana	Minneapolis	Minnesota	-93.293068	44.9654227	built_environment	4325 Dupont Ave S	108 - east harriet	No	58.42	good	naturally_occurring	45.72 to 60.96 cm	Minneapolis	NA	NA	NA	NA	NA	NA	NA	NA	NA	NA	NA	NA
79080	10/21/2010	Acer platanoides	Minneapolis	Minnesota	-93.2959358	44.9195309	built_environment	3955 Kings Highway	108 - east harriet	No	30.48	good	introduced	15.24 to 30.48 cm	Minneapolis	NA	NA	NA	NA	NA	NA	NA	NA	NA	NA	NA	NA
78730	10/21/2010	Pinus strobus	Minneapolis	Minnesota	-93.293068	44.9654227	built_environment	4323 Dupont Ave S	108 - east harriet	No	15.24	good	naturally_occurring	0 to 15.24 cm	Minneapolis	NA	NA	NA	NA	NA	NA	NA	NA	NA	NA	NA	NA
79079	10/21/2010	Acer platanoides	Minneapolis	Minnesota	-93.2959358	44.9195309	built_environment	3955 Kings Highway	108 - east harriet	No	25.4	good	introduced	15.24 to 30.48 cm	Minneapolis	NA	NA	NA	NA	NA	NA	NA	NA	NA	NA	NA	NA
78732	10/21/2010	Acer platanoides	Minneapolis	Minnesota	-93.293068	44.9654227	built_environment	4317 Dupont Ave S	108 - east harriet	No	45.72	good	introduced	30.48 to 45.72 cm	Minneapolis	NA	NA	NA	NA	NA	NA	NA	NA	NA	NA	NA	NA
78733	10/21/2010	Tilia cordata	Minneapolis	Minnesota	-93.293068	44.9654227	built_environment	4317 Dupont Ave S	108 - east harriet	No	58.42	fair	introduced	45.72 to 60.96 cm	Minneapolis	NA	NA	NA	NA	NA	NA	NA	NA	NA	NA	NA	NA
78734	10/21/2010	Celtis occidentalis	Minneapolis	Minnesota	-93.293068	44.9654227	built_environment	4313 Dupont Ave S	108 - east harriet	No	60.96	good	naturally_occurring	45.72 to 60.96 cm	Minneapolis	NA	NA	NA	NA	NA	NA	NA	NA	NA	NA	NA	NA
78735	10/21/2010	Fraxinus pennsylvanica	Minneapolis	Minnesota	-93.293068	44.9654227	built_environment	4309 Dupont Ave S	108 - east harriet	No	35.56	good	naturally_occurring	30.48 to 45.72 cm	Minneapolis	NA	NA	NA	NA	NA	NA	NA	NA	NA	NA	NA	NA
78736	10/21/2010	Malus	Minneapolis	Minnesota	-93.293068	44.9654227	built_environment	4305 Dupont Ave S	108 - east harriet	No	25.4	good	no_info	15.24 to 30.48 cm	Minneapolis	NA	NA	NA	NA	NA	NA	NA	NA	NA	NA	NA	NA
78737	10/21/2010	Fraxinus pennsylvanica	Minneapolis	Minnesota	-93.293068	44.9654227	built_environment	4301 Dupont Ave S	108 - east harriet	No	30.48	good	naturally_occurring	15.24 to 30.48 cm	Minneapolis	NA	NA	NA	NA	NA	NA	NA	NA	NA	NA	NA	NA
78738	10/21/2010	Acer rubrum	Minneapolis	Minnesota	-93.293068	44.9654227	built_environment	4344 Dupont Ave S	108 - east harriet	No	25.4	good	naturally_occurring	15.24 to 30.48 cm	Minneapolis	NA	NA	NA	NA	NA	NA	NA	NA	NA	NA	NA	NA
78739	10/21/2010	Acer platanoides	Minneapolis	Minnesota	-93.293068	44.9654227	built_environment	4344 Dupont Ave S	108 - east harriet	No	50.8	fair	introduced	45.72 to 60.96 cm	Minneapolis	NA	NA	NA	NA	NA	NA	NA	NA	NA	NA	NA	NA
78740	10/21/2010	Ulmus americana	Minneapolis	Minnesota	-93.293068	44.9654227	built_environment	4344 Dupont Ave S	108 - east harriet	No	91.44	good	naturally_occurring	more than 76.2 cm	Minneapolis	NA	NA	NA	NA	NA	NA	NA	NA	NA	NA	NA	NA
78741	10/21/2010	Ulmus americana	Minneapolis	Minnesota	-93.293068	44.9654227	built_environment	4349 Dupont Ave S	108 - east harriet	No	93.98	good	naturally_occurring	more than 76.2 cm	Minneapolis	NA	NA	NA	NA	NA	NA	NA	NA	NA	NA	NA	NA
78742	10/21/2010	Gleditsia triacanthos	Minneapolis	Minnesota	-93.293068	44.9654227	built_environment	4345 Dupont Ave S	108 - east harriet	No	35.56	good	naturally_occurring	30.48 to 45.72 cm	Minneapolis	NA	NA	NA	NA	NA	NA	NA	NA	NA	NA	NA	NA
78743	10/21/2010	Acer platanoides	Minneapolis	Minnesota	-93.293068	44.9654227	built_environment	4332 Dupont Ave S	108 - east harriet	No	25.4	good	introduced	15.24 to 30.48 cm	Minneapolis	NA	NA	NA	NA	NA	NA	NA	NA	NA	NA	NA	NA
78798	10/21/2010	Acer platanoides	Minneapolis	Minnesota	-93.293068	44.9654227	built_environment	4221 Dupont Ave S	108 - east harriet	No	20.32	good	introduced	15.24 to 30.48 cm	Minneapolis	NA	NA	NA	NA	NA	NA	NA	NA	NA	NA	NA	NA
78729	10/21/2010	Fraxinus pennsylvanica	Minneapolis	Minnesota	-93.293068	44.9654227	built_environment	4325 Dupont Ave S	108 - east harriet	No	20.32	good	naturally_occurring	15.24 to 30.48 cm	Minneapolis	NA	NA	NA	NA	NA	NA	NA	NA	NA	NA	NA	NA
79065	02/01/2012	Ulmus americana	Minneapolis	Minnesota	-93.2816951	44.9742224	built_environment	3600 Hennepin Ave	108 - east harriet	No	71.12	good	naturally_occurring	60.96 to 76.2 cm	Minneapolis	NA	NA	NA	NA	NA	NA	NA	NA	NA	NA	NA	NA
79025	02/01/2012	Acer platanoides	Minneapolis	Minnesota	-93.2816951	44.9742224	built_environment	3600 Hennepin Ave	108 - east harriet	No	35.56	good	introduced	30.48 to 45.72 cm	Minneapolis	NA	NA	NA	NA	NA	NA	NA	NA	NA	NA	NA	NA
79026	02/01/2012	Acer platanoides	Minneapolis	Minnesota	-93.2816951	44.9742224	built_environment	3600 Hennepin Ave	108 - east harriet	No	35.56	good	introduced	30.48 to 45.72 cm	Minneapolis	NA	NA	NA	NA	NA	NA	NA	NA	NA	NA	NA	NA
79027	02/01/2012	Acer platanoides	Minneapolis	Minnesota	-93.2816951	44.9742224	built_environment	3600 Hennepin Ave	108 - east harriet	No	20.32	good	introduced	15.24 to 30.48 cm	Minneapolis	NA	NA	NA	NA	NA	NA	NA	NA	NA	NA	NA	NA
79028	02/01/2012	Acer platanoides	Minneapolis	Minnesota	-93.2816951	44.9742224	built_environment	3600 Hennepin Ave	108 - east harriet	No	20.32	good	introduced	15.24 to 30.48 cm	Minneapolis	NA	NA	NA	NA	NA	NA	NA	NA	NA	NA	NA	NA
79029	02/01/2012	Acer platanoides	Minneapolis	Minnesota	-93.2816951	44.9742224	built_environment	3600 Hennepin Ave	108 - east harriet	No	30.48	poor	introduced	15.24 to 30.48 cm	Minneapolis	NA	NA	NA	NA	NA	NA	NA	NA	NA	NA	NA	NA
79030	02/01/2012	Acer platanoides	Minneapolis	Minnesota	-93.2816951	44.9742224	built_environment	3600 Hennepin Ave	108 - east harriet	No	30.48	good	introduced	15.24 to 30.48 cm	Minneapolis	NA	NA	NA	NA	NA	NA	NA	NA	NA	NA	NA	NA
79031	02/01/2012	Acer platanoides	Minneapolis	Minnesota	-93.2816951	44.9742224	built_environment	3600 Hennepin Ave	108 - east harriet	No	30.48	good	introduced	15.24 to 30.48 cm	Minneapolis	NA	NA	NA	NA	NA	NA	NA	NA	NA	NA	NA	NA
79058	02/01/2012	Acer platanoides	Minneapolis	Minnesota	-93.2816951	44.9742224	built_environment	3600 Hennepin Ave	108 - east harriet	No	20.32	good	introduced	15.24 to 30.48 cm	Minneapolis	NA	NA	NA	NA	NA	NA	NA	NA	NA	NA	NA	NA
79059	02/01/2012	Acer platanoides	Minneapolis	Minnesota	-93.2816951	44.9742224	built_environment	3600 Hennepin Ave	108 - east harriet	No	12.7	good	introduced	0 to 15.24 cm	Minneapolis	NA	NA	NA	NA	NA	NA	NA	NA	NA	NA	NA	NA
79060	02/01/2012	Ulmus americana	Minneapolis	Minnesota	-93.2816951	44.9742224	built_environment	3600 Hennepin Ave	108 - east harriet	No	71.12	good	naturally_occurring	60.96 to 76.2 cm	Minneapolis	NA	NA	NA	NA	NA	NA	NA	NA	NA	NA	NA	NA
79061	02/01/2012	Acer platanoides	Minneapolis	Minnesota	-93.2816951	44.9742224	built_environment	3600 Hennepin Ave	108 - east harriet	No	30.48	good	introduced	15.24 to 30.48 cm	Minneapolis	NA	NA	NA	NA	NA	NA	NA	NA	NA	NA	NA	NA
79062	02/01/2012	Acer platanoides	Minneapolis	Minnesota	-93.2816951	44.9742224	built_environment	3600 Hennepin Ave	108 - east harriet	No	35.56	good	introduced	30.48 to 45.72 cm	Minneapolis	NA	NA	NA	NA	NA	NA	NA	NA	NA	NA	NA	NA
79081	10/21/2010	Acer platanoides	Minneapolis	Minnesota	-93.2959358	44.9195309	built_environment	3955 Kings Highway	108 - east harriet	No	17.78	good	introduced	15.24 to 30.48 cm	Minneapolis	NA	NA	NA	NA	NA	NA	NA	NA	NA	NA	NA	NA
79064	02/01/2012	Ulmus americana	Minneapolis	Minnesota	-93.2816951	44.9742224	built_environment	3600 Hennepin Ave	108 - east harriet	No	50.8	good	naturally_occurring	45.72 to 60.96 cm	Minneapolis	NA	NA	NA	NA	NA	NA	NA	NA	NA	NA	NA	NA
78772	10/21/2010	Acer saccharum	Minneapolis	Minnesota	-93.293068	44.9654227	built_environment	4301 Dupont Ave S	108 - east harriet	No	40.64	good	naturally_occurring	30.48 to 45.72 cm	Minneapolis	NA	NA	NA	NA	NA	NA	NA	NA	NA	NA	NA	NA
79066	02/01/2012	Ulmus americana	Minneapolis	Minnesota	-93.2816951	44.9742224	built_environment	3600 Hennepin Ave	108 - east harriet	No	76.2	good	naturally_occurring	60.96 to 76.2 cm	Minneapolis	NA	NA	NA	NA	NA	NA	NA	NA	NA	NA	NA	NA
79067	02/01/2012	Ulmus americana	Minneapolis	Minnesota	-93.2816951	44.9742224	built_environment	3600 Hennepin Ave	108 - east harriet	No	71.12	good	naturally_occurring	60.96 to 76.2 cm	Minneapolis	NA	NA	NA	NA	NA	NA	NA	NA	NA	NA	NA	NA
79068	02/01/2012	Unassigned	Minneapolis	Minnesota	-93.2816951	44.9742224	built_environment	3600 Hennepin Ave	108 - east harriet	No	0	dead/dying	no_info	NA	Minneapolis	NA	NA	NA	NA	NA	NA	NA	NA	NA	NA	NA	NA
79069	02/01/2012	Ulmus americana	Minneapolis	Minnesota	-93.2816951	44.9742224	built_environment	3600 Hennepin Ave	108 - east harriet	No	78.74	good	naturally_occurring	more than 76.2 cm	Minneapolis	NA	NA	NA	NA	NA	NA	NA	NA	NA	NA	NA	NA
79070	02/01/2012	Ulmus americana	Minneapolis	Minnesota	-93.2816951	44.9742224	built_environment	3600 Hennepin Ave	108 - east harriet	No	78.74	fair	naturally_occurring	more than 76.2 cm	Minneapolis	NA	NA	NA	NA	NA	NA	NA	NA	NA	NA	NA	NA
79071	02/01/2012	Acer platanoides	Minneapolis	Minnesota	-93.2816951	44.9742224	built_environment	3600 Hennepin Ave	108 - east harriet	No	10.16	good	introduced	0 to 15.24 cm	Minneapolis	NA	NA	NA	NA	NA	NA	NA	NA	NA	NA	NA	NA
79072	02/01/2012	Ulmus americana	Minneapolis	Minnesota	-93.2816951	44.9742224	built_environment	3600 Hennepin Ave	108 - east harriet	No	71.12	good	naturally_occurring	60.96 to 76.2 cm	Minneapolis	NA	NA	NA	NA	NA	NA	NA	NA	NA	NA	NA	NA
79073	02/01/2012	Ulmus americana	Minneapolis	Minnesota	-93.2816951	44.9742224	built_environment	3600 Hennepin Ave	108 - east harriet	No	76.2	good	naturally_occurring	60.96 to 76.2 cm	Minneapolis	NA	NA	NA	NA	NA	NA	NA	NA	NA	NA	NA	NA
79074	02/01/2012	Acer platanoides	Minneapolis	Minnesota	-93.2816951	44.9742224	built_environment	3600 Hennepin Ave	108 - east harriet	No	17.78	good	introduced	15.24 to 30.48 cm	Minneapolis	NA	NA	NA	NA	NA	NA	NA	NA	NA	NA	NA	NA
79075	02/01/2012	Acer platanoides	Minneapolis	Minnesota	-93.2816951	44.9742224	built_environment	3600 Hennepin Ave	108 - east harriet	No	15.24	good	introduced	0 to 15.24 cm	Minneapolis	NA	NA	NA	NA	NA	NA	NA	NA	NA	NA	NA	NA
79076	10/21/2010	Acer platanoides	Minneapolis	Minnesota	-93.2959358	44.9195309	built_environment	3955 Kings Highway	108 - east harriet	No	7.62	good	introduced	0 to 15.24 cm	Minneapolis	NA	NA	NA	NA	NA	NA	NA	NA	NA	NA	NA	NA
79077	10/21/2010	Acer platanoides	Minneapolis	Minnesota	-93.2959358	44.9195309	built_environment	3955 Kings Highway	108 - east harriet	No	20.32	fair	introduced	15.24 to 30.48 cm	Minneapolis	NA	NA	NA	NA	NA	NA	NA	NA	NA	NA	NA	NA
79078	10/21/2010	Acer platanoides	Minneapolis	Minnesota	-93.2959358	44.9195309	built_environment	3955 Kings Highway	108 - east harriet	No	25.4	fair	introduced	15.24 to 30.48 cm	Minneapolis	NA	NA	NA	NA	NA	NA	NA	NA	NA	NA	NA	NA
79063	02/01/2012	Ulmus americana	Minneapolis	Minnesota	-93.2816951	44.9742224	built_environment	3600 Hennepin Ave	108 - east harriet	No	45.72	good	naturally_occurring	30.48 to 45.72 cm	Minneapolis	NA	NA	NA	NA	NA	NA	NA	NA	NA	NA	NA	NA
78843	10/21/2010	Acer platanoides	Minneapolis	Minnesota	-93.293068	44.9654227	built_environment	4141 Dupont Ave S	108 - east harriet	No	25.4	good	introduced	15.24 to 30.48 cm	Minneapolis	NA	NA	NA	NA	NA	NA	NA	NA	NA	NA	NA	NA
78744	10/21/2010	Ulmus americana	Minneapolis	Minnesota	-93.293068	44.9654227	built_environment	4332 Dupont Ave S	108 - east harriet	No	91.44	good	naturally_occurring	more than 76.2 cm	Minneapolis	NA	NA	NA	NA	NA	NA	NA	NA	NA	NA	NA	NA
78830	10/21/2010	Pinus strobus	Minneapolis	Minnesota	-93.293068	44.9654227	built_environment	4201 Dupont Ave S	108 - east harriet	No	30.48	good	naturally_occurring	15.24 to 30.48 cm	Minneapolis	NA	NA	NA	NA	NA	NA	NA	NA	NA	NA	NA	NA
78831	10/21/2010	Fraxinus pennsylvanica	Minneapolis	Minnesota	-93.293068	44.9654227	built_environment	4201 Dupont Ave S	108 - east harriet	No	27.94	good	naturally_occurring	15.24 to 30.48 cm	Minneapolis	NA	NA	NA	NA	NA	NA	NA	NA	NA	NA	NA	NA
78832	10/21/2010	Celtis occidentalis	Minneapolis	Minnesota	-93.293068	44.9654227	built_environment	4149 Dupont Ave S	108 - east harriet	No	40.64	poor	naturally_occurring	30.48 to 45.72 cm	Minneapolis	NA	NA	NA	NA	NA	NA	NA	NA	NA	NA	NA	NA
78833	10/21/2010	Tilia americana	Minneapolis	Minnesota	-93.293068	44.9654227	built_environment	4149 Dupont Ave S	108 - east harriet	No	40.64	fair	naturally_occurring	30.48 to 45.72 cm	Minneapolis	NA	NA	NA	NA	NA	NA	NA	NA	NA	NA	NA	NA
78834	10/21/2010	Tilia americana	Minneapolis	Minnesota	-93.293068	44.9654227	built_environment	4149 Dupont Ave S	108 - east harriet	No	40.64	fair	naturally_occurring	30.48 to 45.72 cm	Minneapolis	NA	NA	NA	NA	NA	NA	NA	NA	NA	NA	NA	NA
78835	10/21/2010	Ginkgo biloba	Minneapolis	Minnesota	-93.293068	44.9654227	built_environment	4149 Dupont Ave S	108 - east harriet	No	10.16	fair	introduced	0 to 15.24 cm	Minneapolis	NA	NA	NA	NA	NA	NA	NA	NA	NA	NA	NA	NA
78836	10/21/2010	Pinus strobus	Minneapolis	Minnesota	-93.293068	44.9654227	built_environment	4141 Dupont Ave S	108 - east harriet	No	30.48	good	naturally_occurring	15.24 to 30.48 cm	Minneapolis	NA	NA	NA	NA	NA	NA	NA	NA	NA	NA	NA	NA
78837	10/21/2010	Pinus strobus	Minneapolis	Minnesota	-93.293068	44.9654227	built_environment	4141 Dupont Ave S	108 - east harriet	No	30.48	good	naturally_occurring	15.24 to 30.48 cm	Minneapolis	NA	NA	NA	NA	NA	NA	NA	NA	NA	NA	NA	NA
78838	10/21/2010	Pinus strobus	Minneapolis	Minnesota	-93.293068	44.9654227	built_environment	4141 Dupont Ave S	108 - east harriet	No	30.48	good	naturally_occurring	15.24 to 30.48 cm	Minneapolis	NA	NA	NA	NA	NA	NA	NA	NA	NA	NA	NA	NA
78839	10/21/2010	Ginkgo biloba	Minneapolis	Minnesota	-93.293068	44.9654227	built_environment	4141 Dupont Ave S	108 - east harriet	No	35.56	good	introduced	30.48 to 45.72 cm	Minneapolis	NA	NA	NA	NA	NA	NA	NA	NA	NA	NA	NA	NA
78840	10/21/2010	Ginkgo biloba	Minneapolis	Minnesota	-93.293068	44.9654227	built_environment	4141 Dupont Ave S	108 - east harriet	No	25.4	good	introduced	15.24 to 30.48 cm	Minneapolis	NA	NA	NA	NA	NA	NA	NA	NA	NA	NA	NA	NA
78828	10/21/2010	Acer platanoides	Minneapolis	Minnesota	-93.293068	44.9654227	built_environment	4201 Dupont Ave S	108 - east harriet	No	20.32	good	introduced	15.24 to 30.48 cm	Minneapolis	NA	NA	NA	NA	NA	NA	NA	NA	NA	NA	NA	NA
78842	10/21/2010	Picea pungens	Minneapolis	Minnesota	-93.293068	44.9654227	built_environment	4141 Dupont Ave S	108 - east harriet	No	25.4	good	introduced	15.24 to 30.48 cm	Minneapolis	NA	NA	NA	NA	NA	NA	NA	NA	NA	NA	NA	NA
78827	10/21/2010	Malus	Minneapolis	Minnesota	-93.293068	44.9654227	built_environment	4209 Dupont Ave S	108 - east harriet	No	20.32	good	no_info	15.24 to 30.48 cm	Minneapolis	NA	NA	NA	NA	NA	NA	NA	NA	NA	NA	NA	NA
78844	10/21/2010	Ginkgo biloba	Minneapolis	Minnesota	-93.293068	44.9654227	built_environment	4141 Dupont Ave S	108 - east harriet	No	20.32	good	introduced	15.24 to 30.48 cm	Minneapolis	NA	NA	NA	NA	NA	NA	NA	NA	NA	NA	NA	NA
78845	10/21/2010	Quercus palustris	Minneapolis	Minnesota	-93.293068	44.9654227	built_environment	4133 Dupont Ave S	108 - east harriet	No	20.32	good	introduced	15.24 to 30.48 cm	Minneapolis	NA	NA	NA	NA	NA	NA	NA	NA	NA	NA	NA	NA
78846	10/21/2010	Acer platanoides	Minneapolis	Minnesota	-93.293068	44.9654227	built_environment	4133 Dupont Ave S	108 - east harriet	No	20.32	good	introduced	15.24 to 30.48 cm	Minneapolis	NA	NA	NA	NA	NA	NA	NA	NA	NA	NA	NA	NA
78847	10/21/2010	Tilia americana	Minneapolis	Minnesota	-93.293068	44.9654227	built_environment	4133 Dupont Ave S	108 - east harriet	No	86.36	good	naturally_occurring	more than 76.2 cm	Minneapolis	NA	NA	NA	NA	NA	NA	NA	NA	NA	NA	NA	NA
78848	10/21/2010	Acer platanoides	Minneapolis	Minnesota	-93.293068	44.9654227	built_environment	4133 Dupont Ave S	108 - east harriet	No	15.24	good	introduced	0 to 15.24 cm	Minneapolis	NA	NA	NA	NA	NA	NA	NA	NA	NA	NA	NA	NA
78849	10/21/2010	Tilia americana	Minneapolis	Minnesota	-93.293068	44.9654227	built_environment	4125 Dupont Ave S	108 - east harriet	No	63.5	good	naturally_occurring	60.96 to 76.2 cm	Minneapolis	NA	NA	NA	NA	NA	NA	NA	NA	NA	NA	NA	NA
78876	10/21/2010	Ginkgo biloba	Minneapolis	Minnesota	-93.293068	44.9654227	built_environment	4025 Dupont Ave S	108 - east harriet	No	17.78	good	introduced	15.24 to 30.48 cm	Minneapolis	NA	NA	NA	NA	NA	NA	NA	NA	NA	NA	NA	NA
78877	10/21/2010	Ginkgo biloba	Minneapolis	Minnesota	-93.293068	44.9654227	built_environment	4021 Dupont Ave S	108 - east harriet	No	17.78	good	introduced	15.24 to 30.48 cm	Minneapolis	NA	NA	NA	NA	NA	NA	NA	NA	NA	NA	NA	NA
78878	10/21/2010	Ginkgo biloba	Minneapolis	Minnesota	-93.293068	44.9654227	built_environment	4021 Dupont Ave S	108 - east harriet	No	12.7	good	introduced	0 to 15.24 cm	Minneapolis	NA	NA	NA	NA	NA	NA	NA	NA	NA	NA	NA	NA
78879	10/21/2010	Pinus strobus	Minneapolis	Minnesota	-93.293068	44.9654227	built_environment	4021 Dupont Ave S	108 - east harriet	No	25.4	good	naturally_occurring	15.24 to 30.48 cm	Minneapolis	NA	NA	NA	NA	NA	NA	NA	NA	NA	NA	NA	NA
78880	10/21/2010	Pinus strobus	Minneapolis	Minnesota	-93.293068	44.9654227	built_environment	4017 Dupont Ave S	108 - east harriet	No	30.48	good	naturally_occurring	15.24 to 30.48 cm	Minneapolis	NA	NA	NA	NA	NA	NA	NA	NA	NA	NA	NA	NA
78881	10/21/2010	Pinus strobus	Minneapolis	Minnesota	-93.293068	44.9654227	built_environment	4017 Dupont Ave S	108 - east harriet	No	30.48	good	naturally_occurring	15.24 to 30.48 cm	Minneapolis	NA	NA	NA	NA	NA	NA	NA	NA	NA	NA	NA	NA
20622	07/13/2011	Unassigned	Minneapolis	Minnesota	-93.2923411	44.9359831	built_environment	1012 37th St W	108 - east harriet	No	0	dead/dying	no_info	NA	Minneapolis	NA	NA	NA	NA	NA	NA	NA	NA	NA	NA	NA	NA
78841	10/21/2010	Picea mariana	Minneapolis	Minnesota	-93.293068	44.9654227	built_environment	4141 Dupont Ave S	108 - east harriet	No	30.48	good	naturally_occurring	15.24 to 30.48 cm	Minneapolis	NA	NA	NA	NA	NA	NA	NA	NA	NA	NA	NA	NA
78787	10/21/2010	Acer platanoides	Minneapolis	Minnesota	-93.293068	44.9654227	built_environment	4234 Dupont Ave S	108 - east harriet	No	30.48	good	introduced	15.24 to 30.48 cm	Minneapolis	NA	NA	NA	NA	NA	NA	NA	NA	NA	NA	NA	NA
78773	10/21/2010	Acer saccharum	Minneapolis	Minnesota	-93.293068	44.9654227	built_environment	4301 Dupont Ave S	108 - east harriet	No	43.18	good	naturally_occurring	30.48 to 45.72 cm	Minneapolis	NA	NA	NA	NA	NA	NA	NA	NA	NA	NA	NA	NA
78774	10/21/2010	Fraxinus pennsylvanica	Minneapolis	Minnesota	-93.293068	44.9654227	built_environment	4249 Dupont Ave S	108 - east harriet	No	25.4	good	naturally_occurring	15.24 to 30.48 cm	Minneapolis	NA	NA	NA	NA	NA	NA	NA	NA	NA	NA	NA	NA
78775	10/21/2010	Fraxinus pennsylvanica	Minneapolis	Minnesota	-93.293068	44.9654227	built_environment	4249 Dupont Ave S	108 - east harriet	No	20.32	good	naturally_occurring	15.24 to 30.48 cm	Minneapolis	NA	NA	NA	NA	NA	NA	NA	NA	NA	NA	NA	NA
78776	10/21/2010	Fraxinus pennsylvanica	Minneapolis	Minnesota	-93.293068	44.9654227	built_environment	4249 Dupont Ave S	108 - east harriet	No	15.24	good	naturally_occurring	0 to 15.24 cm	Minneapolis	NA	NA	NA	NA	NA	NA	NA	NA	NA	NA	NA	NA
78777	10/21/2010	Acer platanoides	Minneapolis	Minnesota	-93.293068	44.9654227	built_environment	4249 Dupont Ave S	108 - east harriet	No	22.86	good	introduced	15.24 to 30.48 cm	Minneapolis	NA	NA	NA	NA	NA	NA	NA	NA	NA	NA	NA	NA
78778	10/21/2010	Acer platanoides	Minneapolis	Minnesota	-93.293068	44.9654227	built_environment	4249 Dupont Ave S	108 - east harriet	No	10.16	good	introduced	0 to 15.24 cm	Minneapolis	NA	NA	NA	NA	NA	NA	NA	NA	NA	NA	NA	NA
78779	10/21/2010	Acer platanoides	Minneapolis	Minnesota	-93.293068	44.9654227	built_environment	4248 Dupont Ave S	108 - east harriet	No	45.72	good	introduced	30.48 to 45.72 cm	Minneapolis	NA	NA	NA	NA	NA	NA	NA	NA	NA	NA	NA	NA
78780	10/21/2010	Acer rubrum	Minneapolis	Minnesota	-93.293068	44.9654227	built_environment	4248 Dupont Ave S	108 - east harriet	No	30.48	good	naturally_occurring	15.24 to 30.48 cm	Minneapolis	NA	NA	NA	NA	NA	NA	NA	NA	NA	NA	NA	NA
78781	10/21/2010	Acer rubrum	Minneapolis	Minnesota	-93.293068	44.9654227	built_environment	4248 Dupont Ave S	108 - east harriet	No	40.64	good	naturally_occurring	30.48 to 45.72 cm	Minneapolis	NA	NA	NA	NA	NA	NA	NA	NA	NA	NA	NA	NA
78782	10/21/2010	Acer platanoides	Minneapolis	Minnesota	-93.293068	44.9654227	built_environment	4241 Dupont Ave S	108 - east harriet	No	30.48	good	introduced	15.24 to 30.48 cm	Minneapolis	NA	NA	NA	NA	NA	NA	NA	NA	NA	NA	NA	NA
78783	10/21/2010	Celtis occidentalis	Minneapolis	Minnesota	-93.293068	44.9654227	built_environment	4241 Dupont Ave S	108 - east harriet	No	66.04	good	naturally_occurring	60.96 to 76.2 cm	Minneapolis	NA	NA	NA	NA	NA	NA	NA	NA	NA	NA	NA	NA
78784	10/21/2010	Acer platanoides	Minneapolis	Minnesota	-93.293068	44.9654227	built_environment	4241 Dupont Ave S	108 - east harriet	No	25.4	good	introduced	15.24 to 30.48 cm	Minneapolis	NA	NA	NA	NA	NA	NA	NA	NA	NA	NA	NA	NA
78829	10/21/2010	Acer platanoides	Minneapolis	Minnesota	-93.293068	44.9654227	built_environment	4201 Dupont Ave S	108 - east harriet	No	15.24	good	introduced	0 to 15.24 cm	Minneapolis	NA	NA	NA	NA	NA	NA	NA	NA	NA	NA	NA	NA
78786	10/21/2010	Acer platanoides	Minneapolis	Minnesota	-93.293068	44.9654227	built_environment	4234 Dupont Ave S	108 - east harriet	No	38.1	good	introduced	30.48 to 45.72 cm	Minneapolis	NA	NA	NA	NA	NA	NA	NA	NA	NA	NA	NA	NA
79022	02/01/2012	Acer platanoides	Minneapolis	Minnesota	-93.2816951	44.9742224	built_environment	3600 Hennepin Ave	108 - east harriet	No	30.48	good	introduced	15.24 to 30.48 cm	Minneapolis	NA	NA	NA	NA	NA	NA	NA	NA	NA	NA	NA	NA
78788	10/21/2010	Acer platanoides	Minneapolis	Minnesota	-93.293068	44.9654227	built_environment	4235 Dupont Ave S	108 - east harriet	No	30.48	good	introduced	15.24 to 30.48 cm	Minneapolis	NA	NA	NA	NA	NA	NA	NA	NA	NA	NA	NA	NA
78789	10/21/2010	Acer platanoides	Minneapolis	Minnesota	-93.293068	44.9654227	built_environment	4235 Dupont Ave S	108 - east harriet	No	40.64	good	introduced	30.48 to 45.72 cm	Minneapolis	NA	NA	NA	NA	NA	NA	NA	NA	NA	NA	NA	NA
78790	10/21/2010	Acer platanoides	Minneapolis	Minnesota	-93.293068	44.9654227	built_environment	4224 Dupont Ave S	108 - east harriet	No	27.94	good	introduced	15.24 to 30.48 cm	Minneapolis	NA	NA	NA	NA	NA	NA	NA	NA	NA	NA	NA	NA
78791	10/21/2010	Acer platanoides	Minneapolis	Minnesota	-93.293068	44.9654227	built_environment	4224 Dupont Ave S	108 - east harriet	No	30.48	good	introduced	15.24 to 30.48 cm	Minneapolis	NA	NA	NA	NA	NA	NA	NA	NA	NA	NA	NA	NA
78792	10/21/2010	Acer platanoides	Minneapolis	Minnesota	-93.293068	44.9654227	built_environment	4224 Dupont Ave S	108 - east harriet	No	40.64	good	introduced	30.48 to 45.72 cm	Minneapolis	NA	NA	NA	NA	NA	NA	NA	NA	NA	NA	NA	NA
78793	07/13/2011	Unassigned	Minneapolis	Minnesota	-93.293068	44.9654227	built_environment	4229 Dupont Ave S	108 - east harriet	No	0	dead/dying	no_info	NA	Minneapolis	NA	NA	NA	NA	NA	NA	NA	NA	NA	NA	NA	NA
78794	10/21/2010	Acer rubrum	Minneapolis	Minnesota	-93.293068	44.9654227	built_environment	4229 Dupont Ave S	108 - east harriet	No	20.32	good	naturally_occurring	15.24 to 30.48 cm	Minneapolis	NA	NA	NA	NA	NA	NA	NA	NA	NA	NA	NA	NA
78795	10/21/2010	Acer platanoides	Minneapolis	Minnesota	-93.293068	44.9654227	built_environment	4216 Dupont Ave S	108 - east harriet	No	43.18	good	introduced	30.48 to 45.72 cm	Minneapolis	NA	NA	NA	NA	NA	NA	NA	NA	NA	NA	NA	NA
78796	10/21/2010	Acer platanoides	Minneapolis	Minnesota	-93.293068	44.9654227	built_environment	4216 Dupont Ave S	108 - east harriet	No	38.1	good	introduced	30.48 to 45.72 cm	Minneapolis	NA	NA	NA	NA	NA	NA	NA	NA	NA	NA	NA	NA
78797	10/21/2010	Ulmus americana	Minneapolis	Minnesota	-93.293068	44.9654227	built_environment	4221 Dupont Ave S	108 - east harriet	No	96.52	good	naturally_occurring	more than 76.2 cm	Minneapolis	NA	NA	NA	NA	NA	NA	NA	NA	NA	NA	NA	NA
78824	10/21/2010	Quercus palustris	Minneapolis	Minnesota	-93.293068	44.9654227	built_environment	4215 Dupont Ave S	108 - east harriet	No	5.08	good	introduced	0 to 15.24 cm	Minneapolis	NA	NA	NA	NA	NA	NA	NA	NA	NA	NA	NA	NA
78825	10/21/2010	Quercus palustris	Minneapolis	Minnesota	-93.293068	44.9654227	built_environment	4215 Dupont Ave S	108 - east harriet	No	25.4	good	introduced	15.24 to 30.48 cm	Minneapolis	NA	NA	NA	NA	NA	NA	NA	NA	NA	NA	NA	NA
78826	10/21/2010	Acer platanoides	Minneapolis	Minnesota	-93.293068	44.9654227	built_environment	4209 Dupont Ave S	108 - east harriet	No	17.78	good	introduced	15.24 to 30.48 cm	Minneapolis	NA	NA	NA	NA	NA	NA	NA	NA	NA	NA	NA	NA
78785	10/21/2010	Acer platanoides	Minneapolis	Minnesota	-93.293068	44.9654227	built_environment	4234 Dupont Ave S	108 - east harriet	No	25.4	good	introduced	15.24 to 30.48 cm	Minneapolis	NA	NA	NA	NA	NA	NA	NA	NA	NA	NA	NA	NA
78870	10/21/2010	Gleditsia triacanthos	Minneapolis	Minnesota	-93.293068	44.9654227	built_environment	4045 Dupont Ave S	108 - east harriet	No	33.02	good	naturally_occurring	30.48 to 45.72 cm	Minneapolis	NA	NA	NA	NA	NA	NA	NA	NA	NA	NA	NA	NA
79024	02/01/2012	Acer platanoides	Minneapolis	Minnesota	-93.2816951	44.9742224	built_environment	3600 Hennepin Ave	108 - east harriet	No	38.1	good	introduced	30.48 to 45.72 cm	Minneapolis	NA	NA	NA	NA	NA	NA	NA	NA	NA	NA	NA	NA
78857	10/21/2010	Pinus ponderosa	Minneapolis	Minnesota	-93.293068	44.9654227	built_environment	4109 Dupont Ave S	108 - east harriet	No	20.32	good	introduced	15.24 to 30.48 cm	Minneapolis	NA	NA	NA	NA	NA	NA	NA	NA	NA	NA	NA	NA
78858	10/21/2010	Acer platanoides	Minneapolis	Minnesota	-93.293068	44.9654227	built_environment	4109 Dupont Ave S	108 - east harriet	No	15.24	good	introduced	0 to 15.24 cm	Minneapolis	NA	NA	NA	NA	NA	NA	NA	NA	NA	NA	NA	NA
78859	10/21/2010	Acer platanoides	Minneapolis	Minnesota	-93.293068	44.9654227	built_environment	4109 Dupont Ave S	108 - east harriet	No	15.24	good	introduced	0 to 15.24 cm	Minneapolis	NA	NA	NA	NA	NA	NA	NA	NA	NA	NA	NA	NA
78860	10/21/2010	Gleditsia triacanthos	Minneapolis	Minnesota	-93.293068	44.9654227	built_environment	4109 Dupont Ave S	108 - east harriet	No	30.48	good	naturally_occurring	15.24 to 30.48 cm	Minneapolis	NA	NA	NA	NA	NA	NA	NA	NA	NA	NA	NA	NA
78861	10/21/2010	Acer platanoides	Minneapolis	Minnesota	-93.293068	44.9654227	built_environment	4101 Dupont Ave S	108 - east harriet	No	20.32	good	introduced	15.24 to 30.48 cm	Minneapolis	NA	NA	NA	NA	NA	NA	NA	NA	NA	NA	NA	NA
78862	10/21/2010	Picea pungens	Minneapolis	Minnesota	-93.293068	44.9654227	built_environment	4101 Dupont Ave S	108 - east harriet	No	35.56	good	introduced	30.48 to 45.72 cm	Minneapolis	NA	NA	NA	NA	NA	NA	NA	NA	NA	NA	NA	NA
78863	10/21/2010	Picea pungens	Minneapolis	Minnesota	-93.293068	44.9654227	built_environment	4101 Dupont Ave S	108 - east harriet	No	30.48	good	introduced	15.24 to 30.48 cm	Minneapolis	NA	NA	NA	NA	NA	NA	NA	NA	NA	NA	NA	NA
78864	10/21/2010	Acer platanoides	Minneapolis	Minnesota	-93.293068	44.9654227	built_environment	4101 Dupont Ave S	108 - east harriet	No	45.72	good	introduced	30.48 to 45.72 cm	Minneapolis	NA	NA	NA	NA	NA	NA	NA	NA	NA	NA	NA	NA
78865	10/21/2010	Tilia cordata	Minneapolis	Minnesota	-93.293068	44.9654227	built_environment	4053 Dupont Ave S	108 - east harriet	No	45.72	good	introduced	30.48 to 45.72 cm	Minneapolis	NA	NA	NA	NA	NA	NA	NA	NA	NA	NA	NA	NA
78866	10/21/2010	Acer platanoides	Minneapolis	Minnesota	-93.293068	44.9654227	built_environment	4053 Dupont Ave S	108 - east harriet	No	40.64	good	introduced	30.48 to 45.72 cm	Minneapolis	NA	NA	NA	NA	NA	NA	NA	NA	NA	NA	NA	NA
78867	10/21/2010	Pinus banksiana	Minneapolis	Minnesota	-93.293068	44.9654227	built_environment	4053 Dupont Ave S	108 - east harriet	No	25.4	good	naturally_occurring	15.24 to 30.48 cm	Minneapolis	NA	NA	NA	NA	NA	NA	NA	NA	NA	NA	NA	NA
78855	10/21/2010	Gleditsia triacanthos	Minneapolis	Minnesota	-93.293068	44.9654227	built_environment	4115 Dupont Ave S	108 - east harriet	No	20.32	good	naturally_occurring	15.24 to 30.48 cm	Minneapolis	NA	NA	NA	NA	NA	NA	NA	NA	NA	NA	NA	NA
78869	10/21/2010	Pinus banksiana	Minneapolis	Minnesota	-93.293068	44.9654227	built_environment	4053 Dupont Ave S	108 - east harriet	No	45.72	good	naturally_occurring	30.48 to 45.72 cm	Minneapolis	NA	NA	NA	NA	NA	NA	NA	NA	NA	NA	NA	NA
78854	10/21/2010	Gleditsia triacanthos	Minneapolis	Minnesota	-93.293068	44.9654227	built_environment	4115 Dupont Ave S	108 - east harriet	No	27.94	good	naturally_occurring	15.24 to 30.48 cm	Minneapolis	NA	NA	NA	NA	NA	NA	NA	NA	NA	NA	NA	NA
78871	10/21/2010	Picea pungens	Minneapolis	Minnesota	-93.293068	44.9654227	built_environment	4041 Dupont Ave S	108 - east harriet	No	30.48	good	introduced	15.24 to 30.48 cm	Minneapolis	NA	NA	NA	NA	NA	NA	NA	NA	NA	NA	NA	NA
78872	10/21/2010	Gleditsia triacanthos	Minneapolis	Minnesota	-93.293068	44.9654227	built_environment	4041 Dupont Ave S	108 - east harriet	No	20.32	good	naturally_occurring	15.24 to 30.48 cm	Minneapolis	NA	NA	NA	NA	NA	NA	NA	NA	NA	NA	NA	NA
78873	10/21/2010	Gleditsia triacanthos	Minneapolis	Minnesota	-93.293068	44.9654227	built_environment	4037 Dupont Ave S	108 - east harriet	No	25.4	good	naturally_occurring	15.24 to 30.48 cm	Minneapolis	NA	NA	NA	NA	NA	NA	NA	NA	NA	NA	NA	NA
78874	10/21/2010	Gleditsia triacanthos	Minneapolis	Minnesota	-93.293068	44.9654227	built_environment	4037 Dupont Ave S	108 - east harriet	No	25.4	good	naturally_occurring	15.24 to 30.48 cm	Minneapolis	NA	NA	NA	NA	NA	NA	NA	NA	NA	NA	NA	NA
78875	10/21/2010	Gleditsia triacanthos	Minneapolis	Minnesota	-93.293068	44.9654227	built_environment	4033 Dupont Ave S	108 - east harriet	No	20.32	good	naturally_occurring	15.24 to 30.48 cm	Minneapolis	NA	NA	NA	NA	NA	NA	NA	NA	NA	NA	NA	NA
78902	10/21/2010	Ulmus americana	Minneapolis	Minnesota	-93.296068	44.927697	built_environment	4124 Rose Way Rd	108 - east harriet	No	99.06	good	naturally_occurring	more than 76.2 cm	Minneapolis	NA	NA	NA	NA	NA	NA	NA	NA	NA	NA	NA	NA
78903	10/21/2010	Acer platanoides	Minneapolis	Minnesota	-93.296068	44.927697	built_environment	4124 Rose Way Rd	108 - east harriet	No	15.24	good	introduced	0 to 15.24 cm	Minneapolis	NA	NA	NA	NA	NA	NA	NA	NA	NA	NA	NA	NA
78904	10/21/2010	Acer platanoides	Minneapolis	Minnesota	-93.296068	44.927697	built_environment	4124 Rose Way Rd	108 - east harriet	No	45.72	good	introduced	30.48 to 45.72 cm	Minneapolis	NA	NA	NA	NA	NA	NA	NA	NA	NA	NA	NA	NA
78905	10/21/2010	Acer platanoides	Minneapolis	Minnesota	-93.296068	44.927697	built_environment	4124 Rose Way Rd	108 - east harriet	No	30.48	good	introduced	15.24 to 30.48 cm	Minneapolis	NA	NA	NA	NA	NA	NA	NA	NA	NA	NA	NA	NA
78906	10/21/2010	Acer platanoides	Minneapolis	Minnesota	-93.296068	44.927697	built_environment	4124 Rose Way Rd	108 - east harriet	No	40.64	good	introduced	30.48 to 45.72 cm	Minneapolis	NA	NA	NA	NA	NA	NA	NA	NA	NA	NA	NA	NA
78907	10/21/2010	Acer platanoides	Minneapolis	Minnesota	-93.296068	44.927697	built_environment	4124 Rose Way Rd	108 - east harriet	No	20.32	good	introduced	15.24 to 30.48 cm	Minneapolis	NA	NA	NA	NA	NA	NA	NA	NA	NA	NA	NA	NA
78908	10/21/2010	Acer platanoides	Minneapolis	Minnesota	-93.296068	44.927697	built_environment	4124 Rose Way Rd	108 - east harriet	No	20.32	good	introduced	15.24 to 30.48 cm	Minneapolis	NA	NA	NA	NA	NA	NA	NA	NA	NA	NA	NA	NA
78909	10/21/2010	Acer platanoides	Minneapolis	Minnesota	-93.296068	44.927697	built_environment	4124 Rose Way Rd	108 - east harriet	No	45.72	good	introduced	30.48 to 45.72 cm	Minneapolis	NA	NA	NA	NA	NA	NA	NA	NA	NA	NA	NA	NA
78868	10/21/2010	Pinus banksiana	Minneapolis	Minnesota	-93.293068	44.9654227	built_environment	4053 Dupont Ave S	108 - east harriet	No	25.4	good	naturally_occurring	15.24 to 30.48 cm	Minneapolis	NA	NA	NA	NA	NA	NA	NA	NA	NA	NA	NA	NA
78814	10/21/2010	Picea pungens	Minneapolis	Minnesota	-93.293068	44.9654227	built_environment	4235 Dupont Ave S	108 - east harriet	No	30.48	good	introduced	15.24 to 30.48 cm	Minneapolis	NA	NA	NA	NA	NA	NA	NA	NA	NA	NA	NA	NA
78324	10/21/2010	Ulmus americana	Minneapolis	Minnesota	-93.2893889	44.9353247	built_environment	3729 Aldrich Ave S	108 - east harriet	No	45.72	good	naturally_occurring	30.48 to 45.72 cm	Minneapolis	NA	NA	NA	NA	NA	NA	NA	NA	NA	NA	NA	NA
78801	10/21/2010	Acer platanoides	Minneapolis	Minnesota	-93.293068	44.9654227	built_environment	4209 Dupont Ave S	108 - east harriet	No	30.48	good	introduced	15.24 to 30.48 cm	Minneapolis	NA	NA	NA	NA	NA	NA	NA	NA	NA	NA	NA	NA
78802	10/21/2010	Acer platanoides	Minneapolis	Minnesota	-93.293068	44.9654227	built_environment	4201 Dupont Ave S	108 - east harriet	No	30.48	good	introduced	15.24 to 30.48 cm	Minneapolis	NA	NA	NA	NA	NA	NA	NA	NA	NA	NA	NA	NA
78803	10/21/2010	Acer platanoides	Minneapolis	Minnesota	-93.293068	44.9654227	built_environment	4201 Dupont Ave S	108 - east harriet	No	30.48	good	introduced	15.24 to 30.48 cm	Minneapolis	NA	NA	NA	NA	NA	NA	NA	NA	NA	NA	NA	NA
78804	10/21/2010	Acer saccharum	Minneapolis	Minnesota	-93.293068	44.9654227	built_environment	4201 Dupont Ave S	108 - east harriet	No	25.4	good	naturally_occurring	15.24 to 30.48 cm	Minneapolis	NA	NA	NA	NA	NA	NA	NA	NA	NA	NA	NA	NA
78805	10/21/2010	Acer platanoides	Minneapolis	Minnesota	-93.293068	44.9654227	built_environment	4210 Dupont Ave S	108 - east harriet	No	30.48	good	introduced	15.24 to 30.48 cm	Minneapolis	NA	NA	NA	NA	NA	NA	NA	NA	NA	NA	NA	NA
78806	10/21/2010	Acer platanoides	Minneapolis	Minnesota	-93.293068	44.9654227	built_environment	4210 Dupont Ave S	108 - east harriet	No	27.94	good	introduced	15.24 to 30.48 cm	Minneapolis	NA	NA	NA	NA	NA	NA	NA	NA	NA	NA	NA	NA
78807	10/21/2010	Acer platanoides	Minneapolis	Minnesota	-93.293068	44.9654227	built_environment	4210 Dupont Ave S	108 - east harriet	No	15.24	good	introduced	0 to 15.24 cm	Minneapolis	NA	NA	NA	NA	NA	NA	NA	NA	NA	NA	NA	NA
78808	10/21/2010	Ulmus americana	Minneapolis	Minnesota	-93.293068	44.9654227	built_environment	4200 Dupont Ave S	108 - east harriet	No	76.2	good	naturally_occurring	60.96 to 76.2 cm	Minneapolis	NA	NA	NA	NA	NA	NA	NA	NA	NA	NA	NA	NA
78809	10/21/2010	Acer platanoides	Minneapolis	Minnesota	-93.293068	44.9654227	built_environment	4200 Dupont Ave S	108 - east harriet	No	25.4	good	introduced	15.24 to 30.48 cm	Minneapolis	NA	NA	NA	NA	NA	NA	NA	NA	NA	NA	NA	NA
78810	10/21/2010	Acer saccharum	Minneapolis	Minnesota	-93.293068	44.9654227	built_environment	4249 Dupont Ave S	108 - east harriet	No	25.4	good	naturally_occurring	15.24 to 30.48 cm	Minneapolis	NA	NA	NA	NA	NA	NA	NA	NA	NA	NA	NA	NA
78811	10/21/2010	Pinus strobus	Minneapolis	Minnesota	-93.293068	44.9654227	built_environment	4249 Dupont Ave S	108 - east harriet	No	35.56	good	naturally_occurring	30.48 to 45.72 cm	Minneapolis	NA	NA	NA	NA	NA	NA	NA	NA	NA	NA	NA	NA
78856	10/21/2010	Gleditsia triacanthos	Minneapolis	Minnesota	-93.293068	44.9654227	built_environment	4109 Dupont Ave S	108 - east harriet	No	25.4	good	naturally_occurring	15.24 to 30.48 cm	Minneapolis	NA	NA	NA	NA	NA	NA	NA	NA	NA	NA	NA	NA
78813	10/21/2010	Ulmus americana	Minneapolis	Minnesota	-93.293068	44.9654227	built_environment	4241 Dupont Ave S	108 - east harriet	No	71.12	good	naturally_occurring	60.96 to 76.2 cm	Minneapolis	NA	NA	NA	NA	NA	NA	NA	NA	NA	NA	NA	NA
78912	10/21/2010	Acer platanoides	Minneapolis	Minnesota	-93.296068	44.927697	built_environment	4124 Rose Way Rd	108 - east harriet	No	45.72	good	introduced	30.48 to 45.72 cm	Minneapolis	NA	NA	NA	NA	NA	NA	NA	NA	NA	NA	NA	NA
78815	10/21/2010	Picea pungens	Minneapolis	Minnesota	-93.293068	44.9654227	built_environment	4235 Dupont Ave S	108 - east harriet	No	25.4	good	introduced	15.24 to 30.48 cm	Minneapolis	NA	NA	NA	NA	NA	NA	NA	NA	NA	NA	NA	NA
78816	10/21/2010	Picea pungens	Minneapolis	Minnesota	-93.293068	44.9654227	built_environment	4235 Dupont Ave S	108 - east harriet	No	20.32	good	introduced	15.24 to 30.48 cm	Minneapolis	NA	NA	NA	NA	NA	NA	NA	NA	NA	NA	NA	NA
78817	10/21/2010	Gleditsia triacanthos	Minneapolis	Minnesota	-93.293068	44.9654227	built_environment	4235 Dupont Ave S	108 - east harriet	No	20.32	good	naturally_occurring	15.24 to 30.48 cm	Minneapolis	NA	NA	NA	NA	NA	NA	NA	NA	NA	NA	NA	NA
78818	10/21/2010	Fraxinus pennsylvanica	Minneapolis	Minnesota	-93.293068	44.9654227	built_environment	4235 Dupont Ave S	108 - east harriet	No	27.94	good	naturally_occurring	15.24 to 30.48 cm	Minneapolis	NA	NA	NA	NA	NA	NA	NA	NA	NA	NA	NA	NA
78819	07/13/2011	Unassigned	Minneapolis	Minnesota	-93.293068	44.9654227	built_environment	4229 Dupont Ave S	108 - east harriet	No	0	dead/dying	no_info	NA	Minneapolis	NA	NA	NA	NA	NA	NA	NA	NA	NA	NA	NA	NA
78820	10/21/2010	Celtis occidentalis	Minneapolis	Minnesota	-93.293068	44.9654227	built_environment	4229 Dupont Ave S	108 - east harriet	No	60.96	good	naturally_occurring	45.72 to 60.96 cm	Minneapolis	NA	NA	NA	NA	NA	NA	NA	NA	NA	NA	NA	NA
78821	10/21/2010	Pinus banksiana	Minneapolis	Minnesota	-93.293068	44.9654227	built_environment	4221 Dupont Ave S	108 - east harriet	No	30.48	good	naturally_occurring	15.24 to 30.48 cm	Minneapolis	NA	NA	NA	NA	NA	NA	NA	NA	NA	NA	NA	NA
78822	10/21/2010	Pinus banksiana	Minneapolis	Minnesota	-93.293068	44.9654227	built_environment	4221 Dupont Ave S	108 - east harriet	No	30.48	good	naturally_occurring	15.24 to 30.48 cm	Minneapolis	NA	NA	NA	NA	NA	NA	NA	NA	NA	NA	NA	NA
78823	10/21/2010	Fraxinus pennsylvanica	Minneapolis	Minnesota	-93.293068	44.9654227	built_environment	4221 Dupont Ave S	108 - east harriet	No	25.4	good	naturally_occurring	15.24 to 30.48 cm	Minneapolis	NA	NA	NA	NA	NA	NA	NA	NA	NA	NA	NA	NA
78850	07/13/2011	Unassigned	Minneapolis	Minnesota	-93.293068	44.9654227	built_environment	4125 Dupont Ave S	108 - east harriet	No	0	dead/dying	no_info	NA	Minneapolis	NA	NA	NA	NA	NA	NA	NA	NA	NA	NA	NA	NA
78851	10/21/2010	Picea	Minneapolis	Minnesota	-93.293068	44.9654227	built_environment	4115 Dupont Ave S	108 - east harriet	No	20.32	good	no_info	15.24 to 30.48 cm	Minneapolis	NA	NA	NA	NA	NA	NA	NA	NA	NA	NA	NA	NA
78852	10/21/2010	Picea	Minneapolis	Minnesota	-93.293068	44.9654227	built_environment	4115 Dupont Ave S	108 - east harriet	No	20.32	good	no_info	15.24 to 30.48 cm	Minneapolis	NA	NA	NA	NA	NA	NA	NA	NA	NA	NA	NA	NA
78853	10/21/2010	Picea	Minneapolis	Minnesota	-93.293068	44.9654227	built_environment	4115 Dupont Ave S	108 - east harriet	No	20.32	good	no_info	15.24 to 30.48 cm	Minneapolis	NA	NA	NA	NA	NA	NA	NA	NA	NA	NA	NA	NA
78812	07/13/2011	Unassigned	Minneapolis	Minnesota	-93.293068	44.9654227	built_environment	4241 Dupont Ave S	108 - east harriet	No	0	dead/dying	no_info	NA	Minneapolis	NA	NA	NA	NA	NA	NA	NA	NA	NA	NA	NA	NA
79009	02/01/2012	Acer platanoides	Minneapolis	Minnesota	-93.2816951	44.9742224	built_environment	3600 Hennepin Ave	108 - east harriet	No	10.16	good	introduced	0 to 15.24 cm	Minneapolis	NA	NA	NA	NA	NA	NA	NA	NA	NA	NA	NA	NA
78969	10/21/2010	Quercus alba	Minneapolis	Minnesota	-93.2951663	44.9209419	built_environment	4511 Fremont Ave S	108 - east harriet	No	83.82	good	naturally_occurring	more than 76.2 cm	Minneapolis	NA	NA	NA	NA	NA	NA	NA	NA	NA	NA	NA	NA
78970	10/21/2010	Ulmus americana	Minneapolis	Minnesota	-93.2951663	44.9209419	built_environment	4511 Fremont Ave S	108 - east harriet	No	45.72	poor	naturally_occurring	30.48 to 45.72 cm	Minneapolis	NA	NA	NA	NA	NA	NA	NA	NA	NA	NA	NA	NA
78971	10/21/2010	Ulmus americana	Minneapolis	Minnesota	-93.2951365	44.921068	built_environment	4503 Fremont Ave S	108 - east harriet	No	91.44	poor	naturally_occurring	more than 76.2 cm	Minneapolis	NA	NA	NA	NA	NA	NA	NA	NA	NA	NA	NA	NA
78972	10/21/2010	Acer platanoides	Minneapolis	Minnesota	-93.2951365	44.921068	built_environment	4503 Fremont Ave S	108 - east harriet	No	15.24	good	introduced	0 to 15.24 cm	Minneapolis	NA	NA	NA	NA	NA	NA	NA	NA	NA	NA	NA	NA
78973	10/21/2010	Acer platanoides	Minneapolis	Minnesota	-93.2950068	44.9220982	built_environment	4439 Fremont Ave S	108 - east harriet	No	43.18	good	introduced	30.48 to 45.72 cm	Minneapolis	NA	NA	NA	NA	NA	NA	NA	NA	NA	NA	NA	NA
78974	10/21/2010	Acer platanoides	Minneapolis	Minnesota	-93.2950068	44.9220982	built_environment	4439 Fremont Ave S	108 - east harriet	No	45.72	good	introduced	30.48 to 45.72 cm	Minneapolis	NA	NA	NA	NA	NA	NA	NA	NA	NA	NA	NA	NA
78975	10/21/2010	Acer platanoides	Minneapolis	Minnesota	-93.2950068	44.9220982	built_environment	4439 Fremont Ave S	108 - east harriet	No	45.72	good	introduced	30.48 to 45.72 cm	Minneapolis	NA	NA	NA	NA	NA	NA	NA	NA	NA	NA	NA	NA
78976	10/21/2010	Acer platanoides	Minneapolis	Minnesota	-93.2949826	44.9222914	built_environment	4427 Fremont Ave S	108 - east harriet	No	30.48	good	introduced	15.24 to 30.48 cm	Minneapolis	NA	NA	NA	NA	NA	NA	NA	NA	NA	NA	NA	NA
78977	10/21/2010	Ulmus americana	Minneapolis	Minnesota	-93.2949826	44.9222914	built_environment	4427 Fremont Ave S	108 - east harriet	No	68.58	good	naturally_occurring	60.96 to 76.2 cm	Minneapolis	NA	NA	NA	NA	NA	NA	NA	NA	NA	NA	NA	NA
78978	10/21/2010	Ulmus americana	Minneapolis	Minnesota	-93.2949664	44.9224202	built_environment	4419 Fremont Ave S	108 - east harriet	No	66.04	good	naturally_occurring	60.96 to 76.2 cm	Minneapolis	NA	NA	NA	NA	NA	NA	NA	NA	NA	NA	NA	NA
78979	10/21/2010	Ulmus americana	Minneapolis	Minnesota	-93.2949664	44.9224202	built_environment	4419 Fremont Ave S	108 - east harriet	No	45.72	good	naturally_occurring	30.48 to 45.72 cm	Minneapolis	NA	NA	NA	NA	NA	NA	NA	NA	NA	NA	NA	NA
79006	10/21/2010	Acer saccharum	Minneapolis	Minnesota	-93.295161	44.922724	built_environment	4400 Fremont Ave S	108 - east harriet	No	38.1	fair	naturally_occurring	30.48 to 45.72 cm	Minneapolis	NA	NA	NA	NA	NA	NA	NA	NA	NA	NA	NA	NA
78910	10/21/2010	Acer platanoides	Minneapolis	Minnesota	-93.296068	44.927697	built_environment	4124 Rose Way Rd	108 - east harriet	No	20.32	good	introduced	15.24 to 30.48 cm	Minneapolis	NA	NA	NA	NA	NA	NA	NA	NA	NA	NA	NA	NA
79008	10/21/2010	Acer platanoides	Minneapolis	Minnesota	-93.295161	44.922724	built_environment	4400 Fremont Ave S	108 - east harriet	No	30.48	good	introduced	15.24 to 30.48 cm	Minneapolis	NA	NA	NA	NA	NA	NA	NA	NA	NA	NA	NA	NA
78966	10/21/2010	Ulmus americana	Minneapolis	Minnesota	-93.2951929	44.9208482	built_environment	4517 Fremont Ave S	108 - east harriet	No	71.12	good	naturally_occurring	60.96 to 76.2 cm	Minneapolis	NA	NA	NA	NA	NA	NA	NA	NA	NA	NA	NA	NA
79010	02/01/2012	Acer platanoides	Minneapolis	Minnesota	-93.2816951	44.9742224	built_environment	3600 Hennepin Ave	108 - east harriet	No	25.4	good	introduced	15.24 to 30.48 cm	Minneapolis	NA	NA	NA	NA	NA	NA	NA	NA	NA	NA	NA	NA
79011	02/01/2012	Acer platanoides	Minneapolis	Minnesota	-93.2816951	44.9742224	built_environment	3600 Hennepin Ave	108 - east harriet	No	15.24	good	introduced	0 to 15.24 cm	Minneapolis	NA	NA	NA	NA	NA	NA	NA	NA	NA	NA	NA	NA
79012	02/01/2012	Acer platanoides	Minneapolis	Minnesota	-93.2816951	44.9742224	built_environment	3600 Hennepin Ave	108 - east harriet	No	38.1	good	introduced	30.48 to 45.72 cm	Minneapolis	NA	NA	NA	NA	NA	NA	NA	NA	NA	NA	NA	NA
79013	02/01/2012	Acer platanoides	Minneapolis	Minnesota	-93.2816951	44.9742224	built_environment	3600 Hennepin Ave	108 - east harriet	No	20.32	good	introduced	15.24 to 30.48 cm	Minneapolis	NA	NA	NA	NA	NA	NA	NA	NA	NA	NA	NA	NA
79014	02/01/2012	Acer platanoides	Minneapolis	Minnesota	-93.2816951	44.9742224	built_environment	3600 Hennepin Ave	108 - east harriet	No	30.48	good	introduced	15.24 to 30.48 cm	Minneapolis	NA	NA	NA	NA	NA	NA	NA	NA	NA	NA	NA	NA
79015	02/01/2012	Acer platanoides	Minneapolis	Minnesota	-93.2816951	44.9742224	built_environment	3600 Hennepin Ave	108 - east harriet	No	30.48	good	introduced	15.24 to 30.48 cm	Minneapolis	NA	NA	NA	NA	NA	NA	NA	NA	NA	NA	NA	NA
79016	02/01/2012	Acer platanoides	Minneapolis	Minnesota	-93.2816951	44.9742224	built_environment	3600 Hennepin Ave	108 - east harriet	No	20.32	good	introduced	15.24 to 30.48 cm	Minneapolis	NA	NA	NA	NA	NA	NA	NA	NA	NA	NA	NA	NA
79017	02/01/2012	Acer platanoides	Minneapolis	Minnesota	-93.2816951	44.9742224	built_environment	3600 Hennepin Ave	108 - east harriet	No	40.64	good	introduced	30.48 to 45.72 cm	Minneapolis	NA	NA	NA	NA	NA	NA	NA	NA	NA	NA	NA	NA
79018	02/01/2012	Acer rubrum	Minneapolis	Minnesota	-93.2816951	44.9742224	built_environment	3600 Hennepin Ave	108 - east harriet	No	5.08	good	naturally_occurring	0 to 15.24 cm	Minneapolis	NA	NA	NA	NA	NA	NA	NA	NA	NA	NA	NA	NA
79019	02/01/2012	Acer platanoides	Minneapolis	Minnesota	-93.2816951	44.9742224	built_environment	3600 Hennepin Ave	108 - east harriet	No	35.56	good	introduced	30.48 to 45.72 cm	Minneapolis	NA	NA	NA	NA	NA	NA	NA	NA	NA	NA	NA	NA
79020	02/01/2012	Acer platanoides	Minneapolis	Minnesota	-93.2816951	44.9742224	built_environment	3600 Hennepin Ave	108 - east harriet	No	35.56	good	introduced	30.48 to 45.72 cm	Minneapolis	NA	NA	NA	NA	NA	NA	NA	NA	NA	NA	NA	NA
79021	02/01/2012	Acer platanoides	Minneapolis	Minnesota	-93.2816951	44.9742224	built_environment	3600 Hennepin Ave	108 - east harriet	No	35.56	good	introduced	30.48 to 45.72 cm	Minneapolis	NA	NA	NA	NA	NA	NA	NA	NA	NA	NA	NA	NA
78799	10/21/2010	Acer platanoides	Minneapolis	Minnesota	-93.293068	44.9654227	built_environment	4215 Dupont Ave S	108 - east harriet	No	45.72	good	introduced	30.48 to 45.72 cm	Minneapolis	NA	NA	NA	NA	NA	NA	NA	NA	NA	NA	NA	NA
79007	10/21/2010	Ulmus americana	Minneapolis	Minnesota	-93.295161	44.922724	built_environment	4400 Fremont Ave S	108 - east harriet	No	63.5	fair	naturally_occurring	60.96 to 76.2 cm	Minneapolis	NA	NA	NA	NA	NA	NA	NA	NA	NA	NA	NA	NA
78927	10/21/2010	Acer platanoides	Minneapolis	Minnesota	-93.293068	44.9654227	built_environment	4109 Dupont Ave S	108 - east harriet	No	22.86	good	introduced	15.24 to 30.48 cm	Minneapolis	NA	NA	NA	NA	NA	NA	NA	NA	NA	NA	NA	NA
79023	02/01/2012	Acer platanoides	Minneapolis	Minnesota	-93.2816951	44.9742224	built_environment	3600 Hennepin Ave	108 - east harriet	No	30.48	good	introduced	15.24 to 30.48 cm	Minneapolis	NA	NA	NA	NA	NA	NA	NA	NA	NA	NA	NA	NA
78913	10/21/2010	Acer platanoides	Minneapolis	Minnesota	-93.296068	44.927697	built_environment	4124 Rose Way Rd	108 - east harriet	No	30.48	good	introduced	15.24 to 30.48 cm	Minneapolis	NA	NA	NA	NA	NA	NA	NA	NA	NA	NA	NA	NA
78914	10/21/2010	Acer platanoides	Minneapolis	Minnesota	-93.296068	44.927697	built_environment	4124 Rose Way Rd	108 - east harriet	No	27.94	good	introduced	15.24 to 30.48 cm	Minneapolis	NA	NA	NA	NA	NA	NA	NA	NA	NA	NA	NA	NA
78915	10/21/2010	Acer platanoides	Minneapolis	Minnesota	-93.293068	44.9654227	built_environment	4149 Dupont Ave S	108 - east harriet	No	25.4	good	introduced	15.24 to 30.48 cm	Minneapolis	NA	NA	NA	NA	NA	NA	NA	NA	NA	NA	NA	NA
78916	10/21/2010	Acer platanoides	Minneapolis	Minnesota	-93.293068	44.9654227	built_environment	4149 Dupont Ave S	108 - east harriet	No	30.48	good	introduced	15.24 to 30.48 cm	Minneapolis	NA	NA	NA	NA	NA	NA	NA	NA	NA	NA	NA	NA
78917	10/21/2010	Acer platanoides	Minneapolis	Minnesota	-93.293068	44.9654227	built_environment	4149 Dupont Ave S	108 - east harriet	No	45.72	good	introduced	30.48 to 45.72 cm	Minneapolis	NA	NA	NA	NA	NA	NA	NA	NA	NA	NA	NA	NA
78918	10/21/2010	Acer platanoides	Minneapolis	Minnesota	-93.293068	44.9654227	built_environment	4141 Dupont Ave S	108 - east harriet	No	40.64	good	introduced	30.48 to 45.72 cm	Minneapolis	NA	NA	NA	NA	NA	NA	NA	NA	NA	NA	NA	NA
78919	10/21/2010	Acer platanoides	Minneapolis	Minnesota	-93.293068	44.9654227	built_environment	4141 Dupont Ave S	108 - east harriet	No	15.24	good	introduced	0 to 15.24 cm	Minneapolis	NA	NA	NA	NA	NA	NA	NA	NA	NA	NA	NA	NA
78920	10/21/2010	Acer saccharum	Minneapolis	Minnesota	-93.293068	44.9654227	built_environment	4133 Dupont Ave S	108 - east harriet	No	40.64	good	naturally_occurring	30.48 to 45.72 cm	Minneapolis	NA	NA	NA	NA	NA	NA	NA	NA	NA	NA	NA	NA
78921	10/21/2010	Juniperus	Minneapolis	Minnesota	-93.293068	44.9654227	built_environment	4133 Dupont Ave S	108 - east harriet	No	15.24	good	no_info	0 to 15.24 cm	Minneapolis	NA	NA	NA	NA	NA	NA	NA	NA	NA	NA	NA	NA
78922	10/21/2010	Juniperus	Minneapolis	Minnesota	-93.293068	44.9654227	built_environment	4133 Dupont Ave S	108 - east harriet	No	15.24	good	no_info	0 to 15.24 cm	Minneapolis	NA	NA	NA	NA	NA	NA	NA	NA	NA	NA	NA	NA
78923	10/21/2010	Acer platanoides	Minneapolis	Minnesota	-93.293068	44.9654227	built_environment	4125 Dupont Ave S	108 - east harriet	No	43.18	good	introduced	30.48 to 45.72 cm	Minneapolis	NA	NA	NA	NA	NA	NA	NA	NA	NA	NA	NA	NA
78924	10/21/2010	Acer platanoides	Minneapolis	Minnesota	-93.293068	44.9654227	built_environment	4125 Dupont Ave S	108 - east harriet	No	50.8	good	introduced	45.72 to 60.96 cm	Minneapolis	NA	NA	NA	NA	NA	NA	NA	NA	NA	NA	NA	NA
78968	10/21/2010	Ulmus americana	Minneapolis	Minnesota	-93.2951663	44.9209419	built_environment	4511 Fremont Ave S	108 - east harriet	No	71.12	good	naturally_occurring	60.96 to 76.2 cm	Minneapolis	NA	NA	NA	NA	NA	NA	NA	NA	NA	NA	NA	NA
78959	10/21/2010	Ulmus americana	Minneapolis	Minnesota	-93.2953383	44.9204881	built_environment	4541 Fremont Ave S	108 - east harriet	No	78.74	good	naturally_occurring	more than 76.2 cm	Minneapolis	NA	NA	NA	NA	NA	NA	NA	NA	NA	NA	NA	NA
78911	10/21/2010	Acer platanoides	Minneapolis	Minnesota	-93.296068	44.927697	built_environment	4124 Rose Way Rd	108 - east harriet	No	45.72	good	introduced	30.48 to 45.72 cm	Minneapolis	NA	NA	NA	NA	NA	NA	NA	NA	NA	NA	NA	NA
78965	10/21/2010	Acer platanoides	Minneapolis	Minnesota	-93.2952329	44.9207249	built_environment	4525 Fremont Ave S	108 - east harriet	No	25.4	good	introduced	15.24 to 30.48 cm	Minneapolis	NA	NA	NA	NA	NA	NA	NA	NA	NA	NA	NA	NA
78964	10/21/2010	Acer saccharum	Minneapolis	Minnesota	-93.2952329	44.9207249	built_environment	4525 Fremont Ave S	108 - east harriet	No	25.4	good	naturally_occurring	15.24 to 30.48 cm	Minneapolis	NA	NA	NA	NA	NA	NA	NA	NA	NA	NA	NA	NA
78963	10/21/2010	Ulmus americana	Minneapolis	Minnesota	-93.2952829	44.9206051	built_environment	4533 Fremont Ave S	108 - east harriet	No	60.96	good	naturally_occurring	45.72 to 60.96 cm	Minneapolis	NA	NA	NA	NA	NA	NA	NA	NA	NA	NA	NA	NA
78962	10/21/2010	Ulmus americana	Minneapolis	Minnesota	-93.2952829	44.9206051	built_environment	4533 Fremont Ave S	108 - east harriet	No	78.74	good	naturally_occurring	more than 76.2 cm	Minneapolis	NA	NA	NA	NA	NA	NA	NA	NA	NA	NA	NA	NA
78925	10/21/2010	Ulmus americana	Minneapolis	Minnesota	-93.293068	44.9654227	built_environment	4115 Dupont Ave S	108 - east harriet	No	96.52	good	naturally_occurring	more than 76.2 cm	Minneapolis	NA	NA	NA	NA	NA	NA	NA	NA	NA	NA	NA	NA
78960	10/21/2010	Ulmus americana	Minneapolis	Minnesota	-93.2953383	44.9204881	built_environment	4541 Fremont Ave S	108 - east harriet	No	53.34	good	naturally_occurring	45.72 to 60.96 cm	Minneapolis	NA	NA	NA	NA	NA	NA	NA	NA	NA	NA	NA	NA
78926	10/21/2010	Acer platanoides	Minneapolis	Minnesota	-93.293068	44.9654227	built_environment	4115 Dupont Ave S	108 - east harriet	No	25.4	good	introduced	15.24 to 30.48 cm	Minneapolis	NA	NA	NA	NA	NA	NA	NA	NA	NA	NA	NA	NA
78958	10/21/2010	Acer platanoides	Minneapolis	Minnesota	-93.2953723	44.9204328	built_environment	4545 Fremont Ave S	108 - east harriet	No	27.94	good	introduced	15.24 to 30.48 cm	Minneapolis	NA	NA	NA	NA	NA	NA	NA	NA	NA	NA	NA	NA
78957	10/21/2010	Acer platanoides	Minneapolis	Minnesota	-93.2953723	44.9204328	built_environment	4545 Fremont Ave S	108 - east harriet	No	20.32	good	introduced	15.24 to 30.48 cm	Minneapolis	NA	NA	NA	NA	NA	NA	NA	NA	NA	NA	NA	NA
78956	10/21/2010	Acer platanoides	Minneapolis	Minnesota	-93.2953723	44.9204328	built_environment	4545 Fremont Ave S	108 - east harriet	No	27.94	good	introduced	15.24 to 30.48 cm	Minneapolis	NA	NA	NA	NA	NA	NA	NA	NA	NA	NA	NA	NA
78955	10/21/2010	Acer platanoides	Minneapolis	Minnesota	-93.2955877	44.9205149	built_environment	4540 Fremont Ave S	108 - east harriet	No	25.4	good	introduced	15.24 to 30.48 cm	Minneapolis	NA	NA	NA	NA	NA	NA	NA	NA	NA	NA	NA	NA
78954	10/21/2010	Acer platanoides	Minneapolis	Minnesota	-93.2955877	44.9205149	built_environment	4540 Fremont Ave S	108 - east harriet	No	20.32	good	introduced	15.24 to 30.48 cm	Minneapolis	NA	NA	NA	NA	NA	NA	NA	NA	NA	NA	NA	NA
78967	10/21/2010	Acer saccharum	Minneapolis	Minnesota	-93.2951929	44.9208482	built_environment	4517 Fremont Ave S	108 - east harriet	No	27.94	good	naturally_occurring	15.24 to 30.48 cm	Minneapolis	NA	NA	NA	NA	NA	NA	NA	NA	NA	NA	NA	NA
78961	10/21/2010	Acer platanoides	Minneapolis	Minnesota	-93.2953383	44.9204881	built_environment	4541 Fremont Ave S	108 - east harriet	No	15.24	good	introduced	0 to 15.24 cm	Minneapolis	NA	NA	NA	NA	NA	NA	NA	NA	NA	NA	NA	NA
78113	10/21/2010	Ulmus americana	Minneapolis	Minnesota	-93.2897023	44.9208732	built_environment	4524 Aldrich Ave S	108 - east harriet	No	88.9	good	naturally_occurring	more than 76.2 cm	Minneapolis	NA	NA	NA	NA	NA	NA	NA	NA	NA	NA	NA	NA
78153	10/21/2010	Tilia cordata	Minneapolis	Minnesota	-93.289705	44.923064	built_environment	4400 Aldrich Ave S	108 - east harriet	No	30.48	good	introduced	15.24 to 30.48 cm	Minneapolis	NA	NA	NA	NA	NA	NA	NA	NA	NA	NA	NA	NA
78100	10/21/2010	Acer saccharum	Minneapolis	Minnesota	-93.2894696	44.9204905	built_environment	4549 Aldrich Ave S	108 - east harriet	No	22.86	good	naturally_occurring	15.24 to 30.48 cm	Minneapolis	NA	NA	NA	NA	NA	NA	NA	NA	NA	NA	NA	NA
78101	10/21/2010	Acer saccharum	Minneapolis	Minnesota	-93.2897006	44.9204895	built_environment	4548 Aldrich Ave S	108 - east harriet	No	10.16	good	naturally_occurring	0 to 15.24 cm	Minneapolis	NA	NA	NA	NA	NA	NA	NA	NA	NA	NA	NA	NA
78102	10/21/2010	Acer saccharum	Minneapolis	Minnesota	-93.2897009	44.9205534	built_environment	4544 Aldrich Ave S	108 - east harriet	No	38.1	good	naturally_occurring	30.48 to 45.72 cm	Minneapolis	NA	NA	NA	NA	NA	NA	NA	NA	NA	NA	NA	NA
78103	07/13/2011	Unassigned	Minneapolis	Minnesota	-93.2894699	44.9205544	built_environment	4545 Aldrich Ave S	108 - east harriet	No	0	dead/dying	no_info	NA	Minneapolis	NA	NA	NA	NA	NA	NA	NA	NA	NA	NA	NA	NA
78104	10/21/2010	Ulmus americana	Minneapolis	Minnesota	-93.2897011	44.9206174	built_environment	4540 Aldrich Ave S	108 - east harriet	No	40.64	fair	naturally_occurring	30.48 to 45.72 cm	Minneapolis	NA	NA	NA	NA	NA	NA	NA	NA	NA	NA	NA	NA
78105	10/21/2010	Acer saccharum	Minneapolis	Minnesota	-93.2894701	44.9206184	built_environment	4541 Aldrich Ave S	108 - east harriet	No	38.1	good	naturally_occurring	30.48 to 45.72 cm	Minneapolis	NA	NA	NA	NA	NA	NA	NA	NA	NA	NA	NA	NA
78106	10/21/2010	Ulmus americana	Minneapolis	Minnesota	-93.2897014	44.9206814	built_environment	4536 Aldrich Ave S	108 - east harriet	No	60.96	good	naturally_occurring	45.72 to 60.96 cm	Minneapolis	NA	NA	NA	NA	NA	NA	NA	NA	NA	NA	NA	NA
78107	10/21/2010	Ulmus americana	Minneapolis	Minnesota	-93.2894704	44.9206824	built_environment	4537 Aldrich Ave S	108 - east harriet	No	76.2	good	naturally_occurring	60.96 to 76.2 cm	Minneapolis	NA	NA	NA	NA	NA	NA	NA	NA	NA	NA	NA	NA
78108	10/21/2010	Acer saccharinum	Minneapolis	Minnesota	-93.2897017	44.9207453	built_environment	4532 Aldrich Ave S	108 - east harriet	No	58.42	good	naturally_occurring	45.72 to 60.96 cm	Minneapolis	NA	NA	NA	NA	NA	NA	NA	NA	NA	NA	NA	NA
78109	10/21/2010	Acer saccharum	Minneapolis	Minnesota	-93.2894707	44.9207463	built_environment	4533 Aldrich Ave S	108 - east harriet	No	43.18	good	naturally_occurring	30.48 to 45.72 cm	Minneapolis	NA	NA	NA	NA	NA	NA	NA	NA	NA	NA	NA	NA
78110	10/21/2010	Acer saccharum	Minneapolis	Minnesota	-93.289702	44.9208093	built_environment	4528 Aldrich Ave S	108 - east harriet	No	40.64	good	naturally_occurring	30.48 to 45.72 cm	Minneapolis	NA	NA	NA	NA	NA	NA	NA	NA	NA	NA	NA	NA
78098	10/21/2010	Acer saccharum	Minneapolis	Minnesota	-93.2894693	44.9204265	built_environment	4553 Aldrich Ave S	108 - east harriet	No	30.48	fair	naturally_occurring	15.24 to 30.48 cm	Minneapolis	NA	NA	NA	NA	NA	NA	NA	NA	NA	NA	NA	NA
78112	10/21/2010	Acer saccharum	Minneapolis	Minnesota	-93.2894713	44.9208742	built_environment	4525 Aldrich Ave S	108 - east harriet	No	5.08	good	naturally_occurring	0 to 15.24 cm	Minneapolis	NA	NA	NA	NA	NA	NA	NA	NA	NA	NA	NA	NA
78251	10/21/2010	Fraxinus pennsylvanica	Minneapolis	Minnesota	-93.2896465	44.9300605	built_environment	4016 Aldrich Ave S	108 - east harriet	No	5.08	good	naturally_occurring	0 to 15.24 cm	Minneapolis	NA	NA	NA	NA	NA	NA	NA	NA	NA	NA	NA	NA
78114	10/21/2010	Acer saccharum	Minneapolis	Minnesota	-93.2894716	44.9209382	built_environment	4521 Aldrich Ave S	108 - east harriet	No	5.08	good	naturally_occurring	0 to 15.24 cm	Minneapolis	NA	NA	NA	NA	NA	NA	NA	NA	NA	NA	NA	NA
78115	10/21/2010	Acer saccharum	Minneapolis	Minnesota	-93.2897026	44.9209372	built_environment	4520 Aldrich Ave S	108 - east harriet	No	25.4	good	naturally_occurring	15.24 to 30.48 cm	Minneapolis	NA	NA	NA	NA	NA	NA	NA	NA	NA	NA	NA	NA
78116	10/21/2010	Acer saccharum	Minneapolis	Minnesota	-93.2897029	44.9210012	built_environment	4516 Aldrich Ave S	108 - east harriet	No	5.08	good	naturally_occurring	0 to 15.24 cm	Minneapolis	NA	NA	NA	NA	NA	NA	NA	NA	NA	NA	NA	NA
78117	10/21/2010	Acer saccharum	Minneapolis	Minnesota	-93.2894719	44.9210022	built_environment	4517 Aldrich Ave S	108 - east harriet	No	25.4	fair	naturally_occurring	15.24 to 30.48 cm	Minneapolis	NA	NA	NA	NA	NA	NA	NA	NA	NA	NA	NA	NA
78118	10/21/2010	Ulmus americana	Minneapolis	Minnesota	-93.2897031	44.9210651	built_environment	4512 Aldrich Ave S	108 - east harriet	No	71.12	good	naturally_occurring	60.96 to 76.2 cm	Minneapolis	NA	NA	NA	NA	NA	NA	NA	NA	NA	NA	NA	NA
78119	10/21/2010	Acer saccharum	Minneapolis	Minnesota	-93.289472	44.9210341	built_environment	4515 Aldrich Ave S	108 - east harriet	No	12.7	good	naturally_occurring	0 to 15.24 cm	Minneapolis	NA	NA	NA	NA	NA	NA	NA	NA	NA	NA	NA	NA
78120	10/21/2010	Acer saccharum	Minneapolis	Minnesota	-93.2894723	44.9210981	built_environment	4511 Aldrich Ave S	108 - east harriet	No	45.72	good	naturally_occurring	30.48 to 45.72 cm	Minneapolis	NA	NA	NA	NA	NA	NA	NA	NA	NA	NA	NA	NA
78121	10/21/2010	Acer platanoides	Minneapolis	Minnesota	-93.2897034	44.9211291	built_environment	4508 Aldrich Ave S	108 - east harriet	No	30.48	good	introduced	15.24 to 30.48 cm	Minneapolis	NA	NA	NA	NA	NA	NA	NA	NA	NA	NA	NA	NA
78148	10/21/2010	Tilia cordata	Minneapolis	Minnesota	-93.289473	44.9229367	built_environment	4409 Aldrich Ave S	108 - east harriet	No	50.8	good	introduced	45.72 to 60.96 cm	Minneapolis	NA	NA	NA	NA	NA	NA	NA	NA	NA	NA	NA	NA
78149	10/21/2010	Tilia cordata	Minneapolis	Minnesota	-93.289705	44.9229367	built_environment	4408 Aldrich Ave S	108 - east harriet	No	7.62	good	introduced	0 to 15.24 cm	Minneapolis	NA	NA	NA	NA	NA	NA	NA	NA	NA	NA	NA	NA
78150	10/21/2010	Tilia cordata	Minneapolis	Minnesota	-93.289473	44.9230003	built_environment	4405 Aldrich Ave S	108 - east harriet	No	43.18	good	introduced	30.48 to 45.72 cm	Minneapolis	NA	NA	NA	NA	NA	NA	NA	NA	NA	NA	NA	NA
78151	10/21/2010	Tilia cordata	Minneapolis	Minnesota	-93.289473	44.923064	built_environment	4401 Aldrich Ave S	108 - east harriet	No	7.62	good	introduced	0 to 15.24 cm	Minneapolis	NA	NA	NA	NA	NA	NA	NA	NA	NA	NA	NA	NA
78196	10/21/2010	Ulmus americana	Minneapolis	Minnesota	-93.2894401	44.926423	built_environment	4217 Aldrich Ave S	108 - east harriet	No	86.36	good	naturally_occurring	more than 76.2 cm	Minneapolis	NA	NA	NA	NA	NA	NA	NA	NA	NA	NA	NA	NA
78111	07/13/2011	Unassigned	Minneapolis	Minnesota	-93.2894709	44.9207783	built_environment	4531 Aldrich Ave S	108 - east harriet	No	0	dead/dying	no_info	NA	Minneapolis	NA	NA	NA	NA	NA	NA	NA	NA	NA	NA	NA	NA
78237	10/21/2010	Fraxinus pennsylvanica	Minneapolis	Minnesota	-93.289649	44.9296133	built_environment	4044 Aldrich Ave S	108 - east harriet	No	30.48	good	naturally_occurring	15.24 to 30.48 cm	Minneapolis	NA	NA	NA	NA	NA	NA	NA	NA	NA	NA	NA	NA
78326	10/21/2010	Ulmus americana	Minneapolis	Minnesota	-93.289388	44.9354534	built_environment	3721 Aldrich Ave S	108 - east harriet	No	66.04	good	naturally_occurring	60.96 to 76.2 cm	Minneapolis	NA	NA	NA	NA	NA	NA	NA	NA	NA	NA	NA	NA
78198	10/21/2010	Tilia cordata	Minneapolis	Minnesota	-93.2896711	44.926424	built_environment	4216 Aldrich Ave S	108 - east harriet	No	45.72	good	introduced	30.48 to 45.72 cm	Minneapolis	NA	NA	NA	NA	NA	NA	NA	NA	NA	NA	NA	NA
78199	10/21/2010	Tilia cordata	Minneapolis	Minnesota	-93.2896703	44.9264875	built_environment	4212 Aldrich Ave S	108 - east harriet	No	5.08	good	introduced	0 to 15.24 cm	Minneapolis	NA	NA	NA	NA	NA	NA	NA	NA	NA	NA	NA	NA
78226	10/21/2010	Fraxinus pennsylvanica	Minneapolis	Minnesota	-93.2894254	44.9282774	built_environment	4115 Aldrich Ave S	108 - east harriet	No	38.1	good	naturally_occurring	30.48 to 45.72 cm	Minneapolis	NA	NA	NA	NA	NA	NA	NA	NA	NA	NA	NA	NA
78227	10/21/2010	Fraxinus pennsylvanica	Minneapolis	Minnesota	-93.2896572	44.9283107	built_environment	4112 Aldrich Ave S	108 - east harriet	No	45.72	good	naturally_occurring	30.48 to 45.72 cm	Minneapolis	NA	NA	NA	NA	NA	NA	NA	NA	NA	NA	NA	NA
78228	10/21/2010	Fraxinus pennsylvanica	Minneapolis	Minnesota	-93.2894254	44.9282774	built_environment	4115 Aldrich Ave S	108 - east harriet	No	43.18	good	naturally_occurring	30.48 to 45.72 cm	Minneapolis	NA	NA	NA	NA	NA	NA	NA	NA	NA	NA	NA	NA
78229	10/21/2010	Fraxinus pennsylvanica	Minneapolis	Minnesota	-93.2894254	44.9282774	built_environment	4115 Aldrich Ave S	108 - east harriet	No	40.64	good	naturally_occurring	30.48 to 45.72 cm	Minneapolis	NA	NA	NA	NA	NA	NA	NA	NA	NA	NA	NA	NA
78230	10/21/2010	Fraxinus pennsylvanica	Minneapolis	Minnesota	-93.2896568	44.9283751	built_environment	4108 Aldrich Ave S	108 - east harriet	No	30.48	good	naturally_occurring	15.24 to 30.48 cm	Minneapolis	NA	NA	NA	NA	NA	NA	NA	NA	NA	NA	NA	NA
78231	10/21/2010	Ulmus americana	Minneapolis	Minnesota	-93.2896564	44.9284396	built_environment	4104 Aldrich Ave S	108 - east harriet	No	96.52	good	naturally_occurring	more than 76.2 cm	Minneapolis	NA	NA	NA	NA	NA	NA	NA	NA	NA	NA	NA	NA
78232	10/21/2010	Fraxinus pennsylvanica	Minneapolis	Minnesota	-93.289656	44.928504	built_environment	4100 Aldrich Ave S	108 - east harriet	No	43.18	good	naturally_occurring	30.48 to 45.72 cm	Minneapolis	NA	NA	NA	NA	NA	NA	NA	NA	NA	NA	NA	NA
78233	10/21/2010	Fraxinus pennsylvanica	Minneapolis	Minnesota	-93.2894174	44.9295485	built_environment	4049 Aldrich Ave S	108 - east harriet	No	43.18	good	naturally_occurring	30.48 to 45.72 cm	Minneapolis	NA	NA	NA	NA	NA	NA	NA	NA	NA	NA	NA	NA
78234	10/21/2010	Fraxinus pennsylvanica	Minneapolis	Minnesota	-93.2894174	44.9295485	built_environment	4049 Aldrich Ave S	108 - east harriet	No	43.18	good	naturally_occurring	30.48 to 45.72 cm	Minneapolis	NA	NA	NA	NA	NA	NA	NA	NA	NA	NA	NA	NA
78099	10/21/2010	Acer saccharum	Minneapolis	Minnesota	-93.2897003	44.9204255	built_environment	4552 Aldrich Ave S	108 - east harriet	No	30.48	good	naturally_occurring	15.24 to 30.48 cm	Minneapolis	NA	NA	NA	NA	NA	NA	NA	NA	NA	NA	NA	NA
78236	10/21/2010	Fraxinus pennsylvanica	Minneapolis	Minnesota	-93.2896494	44.9295495	built_environment	4048 Aldrich Ave S	108 - east harriet	No	15.24	good	naturally_occurring	0 to 15.24 cm	Minneapolis	NA	NA	NA	NA	NA	NA	NA	NA	NA	NA	NA	NA
78154	10/21/2010	Tilia cordata	Minneapolis	Minnesota	-93.2896974	44.9240451	built_environment	4352 Aldrich Ave S	108 - east harriet	No	20.32	good	introduced	15.24 to 30.48 cm	Minneapolis	NA	NA	NA	NA	NA	NA	NA	NA	NA	NA	NA	NA
78238	10/21/2010	Ulmus americana	Minneapolis	Minnesota	-93.289417	44.9296123	built_environment	4045 Aldrich Ave S	108 - east harriet	No	71.12	good	naturally_occurring	60.96 to 76.2 cm	Minneapolis	NA	NA	NA	NA	NA	NA	NA	NA	NA	NA	NA	NA
78239	10/21/2010	Fraxinus pennsylvanica	Minneapolis	Minnesota	-93.2894167	44.9296762	built_environment	4041 Aldrich Ave S	108 - east harriet	No	30.48	good	naturally_occurring	15.24 to 30.48 cm	Minneapolis	NA	NA	NA	NA	NA	NA	NA	NA	NA	NA	NA	NA
78240	10/21/2010	Fraxinus pennsylvanica	Minneapolis	Minnesota	-93.2896487	44.9296772	built_environment	4040 Aldrich Ave S	108 - east harriet	No	27.94	good	naturally_occurring	15.24 to 30.48 cm	Minneapolis	NA	NA	NA	NA	NA	NA	NA	NA	NA	NA	NA	NA
78241	10/21/2010	Fraxinus pennsylvanica	Minneapolis	Minnesota	-93.2894163	44.9297401	built_environment	4037 Aldrich Ave S	108 - east harriet	No	7.62	good	naturally_occurring	0 to 15.24 cm	Minneapolis	NA	NA	NA	NA	NA	NA	NA	NA	NA	NA	NA	NA
78242	10/21/2010	Fraxinus pennsylvanica	Minneapolis	Minnesota	-93.2896483	44.9297411	built_environment	4036 Aldrich Ave S	108 - east harriet	No	25.4	good	naturally_occurring	15.24 to 30.48 cm	Minneapolis	NA	NA	NA	NA	NA	NA	NA	NA	NA	NA	NA	NA
78243	10/21/2010	Fraxinus pennsylvanica	Minneapolis	Minnesota	-93.2896479	44.929805	built_environment	4032 Aldrich Ave S	108 - east harriet	No	7.62	good	naturally_occurring	0 to 15.24 cm	Minneapolis	NA	NA	NA	NA	NA	NA	NA	NA	NA	NA	NA	NA
78244	10/21/2010	Fraxinus pennsylvanica	Minneapolis	Minnesota	-93.2894159	44.929804	built_environment	4033 Aldrich Ave S	108 - east harriet	No	10.16	good	naturally_occurring	0 to 15.24 cm	Minneapolis	NA	NA	NA	NA	NA	NA	NA	NA	NA	NA	NA	NA
78245	10/21/2010	Fraxinus pennsylvanica	Minneapolis	Minnesota	-93.2894156	44.9298679	built_environment	4029 Aldrich Ave S	108 - east harriet	No	20.32	good	naturally_occurring	15.24 to 30.48 cm	Minneapolis	NA	NA	NA	NA	NA	NA	NA	NA	NA	NA	NA	NA
78246	10/21/2010	Fraxinus pennsylvanica	Minneapolis	Minnesota	-93.2896476	44.9298689	built_environment	4028 Aldrich Ave S	108 - east harriet	No	33.02	good	naturally_occurring	30.48 to 45.72 cm	Minneapolis	NA	NA	NA	NA	NA	NA	NA	NA	NA	NA	NA	NA
78247	10/21/2010	Fraxinus pennsylvanica	Minneapolis	Minnesota	-93.2896472	44.9299327	built_environment	4024 Aldrich Ave S	108 - east harriet	No	43.18	good	naturally_occurring	30.48 to 45.72 cm	Minneapolis	NA	NA	NA	NA	NA	NA	NA	NA	NA	NA	NA	NA
78248	10/21/2010	Fraxinus pennsylvanica	Minneapolis	Minnesota	-93.2894152	44.9299317	built_environment	4025 Aldrich Ave S	108 - east harriet	No	10.16	good	naturally_occurring	0 to 15.24 cm	Minneapolis	NA	NA	NA	NA	NA	NA	NA	NA	NA	NA	NA	NA
78249	10/21/2010	Fraxinus pennsylvanica	Minneapolis	Minnesota	-93.2894148	44.9299956	built_environment	4021 Aldrich Ave S	108 - east harriet	No	45.72	good	naturally_occurring	30.48 to 45.72 cm	Minneapolis	NA	NA	NA	NA	NA	NA	NA	NA	NA	NA	NA	NA
78250	10/21/2010	Fraxinus pennsylvanica	Minneapolis	Minnesota	-93.2896468	44.9299966	built_environment	4020 Aldrich Ave S	108 - east harriet	No	25.4	good	naturally_occurring	15.24 to 30.48 cm	Minneapolis	NA	NA	NA	NA	NA	NA	NA	NA	NA	NA	NA	NA
78235	10/21/2010	Fraxinus pennsylvanica	Minneapolis	Minnesota	-93.2897499	44.9287101	built_environment	804 41St St W	108 - east harriet	No	25.4	good	naturally_occurring	15.24 to 30.48 cm	Minneapolis	NA	NA	NA	NA	NA	NA	NA	NA	NA	NA	NA	NA
78225	10/21/2010	Fraxinus pennsylvanica	Minneapolis	Minnesota	-93.289658	44.9281818	built_environment	4120 Aldrich Ave S	108 - east harriet	No	25.4	good	naturally_occurring	15.24 to 30.48 cm	Minneapolis	NA	NA	NA	NA	NA	NA	NA	NA	NA	NA	NA	NA
78152	10/21/2010	Ulmus americana	Minneapolis	Minnesota	-93.289705	44.9230003	built_environment	4404 Aldrich Ave S	108 - east harriet	No	127	good	naturally_occurring	more than 76.2 cm	Minneapolis	NA	NA	NA	NA	NA	NA	NA	NA	NA	NA	NA	NA
78212	10/21/2010	Fraxinus pennsylvanica	Minneapolis	Minnesota	-93.2894285	44.9277941	built_environment	4145 Aldrich Ave S	108 - east harriet	No	27.94	good	naturally_occurring	15.24 to 30.48 cm	Minneapolis	NA	NA	NA	NA	NA	NA	NA	NA	NA	NA	NA	NA
78213	10/21/2010	Fraxinus pennsylvanica	Minneapolis	Minnesota	-93.2896605	44.9277951	built_environment	4144 Aldrich Ave S	108 - east harriet	No	35.56	good	naturally_occurring	30.48 to 45.72 cm	Minneapolis	NA	NA	NA	NA	NA	NA	NA	NA	NA	NA	NA	NA
78214	10/21/2010	Fraxinus pennsylvanica	Minneapolis	Minnesota	-93.2896601	44.9278595	built_environment	4140 Aldrich Ave S	108 - east harriet	No	53.34	good	naturally_occurring	45.72 to 60.96 cm	Minneapolis	NA	NA	NA	NA	NA	NA	NA	NA	NA	NA	NA	NA
78215	10/21/2010	Fraxinus pennsylvanica	Minneapolis	Minnesota	-93.2894281	44.9278585	built_environment	4141 Aldrich Ave S	108 - east harriet	No	20.32	good	naturally_occurring	15.24 to 30.48 cm	Minneapolis	NA	NA	NA	NA	NA	NA	NA	NA	NA	NA	NA	NA
78216	10/21/2010	Fraxinus pennsylvanica	Minneapolis	Minnesota	-93.2894277	44.927923	built_environment	4137 Aldrich Ave S	108 - east harriet	No	40.64	good	naturally_occurring	30.48 to 45.72 cm	Minneapolis	NA	NA	NA	NA	NA	NA	NA	NA	NA	NA	NA	NA
78217	10/21/2010	Fraxinus pennsylvanica	Minneapolis	Minnesota	-93.2896597	44.927924	built_environment	4136 Aldrich Ave S	108 - east harriet	No	30.48	good	naturally_occurring	15.24 to 30.48 cm	Minneapolis	NA	NA	NA	NA	NA	NA	NA	NA	NA	NA	NA	NA
78218	10/21/2010	Ulmus americana	Minneapolis	Minnesota	-93.2896593	44.9279884	built_environment	4132 Aldrich Ave S	108 - east harriet	No	119.38	good	naturally_occurring	more than 76.2 cm	Minneapolis	NA	NA	NA	NA	NA	NA	NA	NA	NA	NA	NA	NA
78219	10/21/2010	Fraxinus pennsylvanica	Minneapolis	Minnesota	-93.2896589	44.9280529	built_environment	4128 Aldrich Ave S	108 - east harriet	No	25.4	good	naturally_occurring	15.24 to 30.48 cm	Minneapolis	NA	NA	NA	NA	NA	NA	NA	NA	NA	NA	NA	NA
78220	10/21/2010	Fraxinus pennsylvanica	Minneapolis	Minnesota	-93.2894254	44.9282774	built_environment	4115 Aldrich Ave S	108 - east harriet	No	30.48	good	naturally_occurring	15.24 to 30.48 cm	Minneapolis	NA	NA	NA	NA	NA	NA	NA	NA	NA	NA	NA	NA
78221	10/21/2010	Fraxinus pennsylvanica	Minneapolis	Minnesota	-93.2894254	44.9282774	built_environment	4115 Aldrich Ave S	108 - east harriet	No	50.8	good	naturally_occurring	45.72 to 60.96 cm	Minneapolis	NA	NA	NA	NA	NA	NA	NA	NA	NA	NA	NA	NA
78222	10/21/2010	Fraxinus pennsylvanica	Minneapolis	Minnesota	-93.2894254	44.9282774	built_environment	4115 Aldrich Ave S	108 - east harriet	No	45.72	good	naturally_occurring	30.48 to 45.72 cm	Minneapolis	NA	NA	NA	NA	NA	NA	NA	NA	NA	NA	NA	NA
78210	10/21/2010	Ulmus americana	Minneapolis	Minnesota	-93.2896609	44.9277306	built_environment	4148 Aldrich Ave S	108 - east harriet	No	99.06	good	naturally_occurring	more than 76.2 cm	Minneapolis	NA	NA	NA	NA	NA	NA	NA	NA	NA	NA	NA	NA
78224	10/21/2010	Fraxinus pennsylvanica	Minneapolis	Minnesota	-93.2894254	44.9282774	built_environment	4115 Aldrich Ave S	108 - east harriet	No	45.72	good	naturally_occurring	30.48 to 45.72 cm	Minneapolis	NA	NA	NA	NA	NA	NA	NA	NA	NA	NA	NA	NA
78209	10/21/2010	Fraxinus pennsylvanica	Minneapolis	Minnesota	-93.2896613	44.9276662	built_environment	4152 Aldrich Ave S	108 - east harriet	No	30.48	good	naturally_occurring	15.24 to 30.48 cm	Minneapolis	NA	NA	NA	NA	NA	NA	NA	NA	NA	NA	NA	NA
78252	10/21/2010	Fraxinus pennsylvanica	Minneapolis	Minnesota	-93.2894145	44.9300595	built_environment	4017 Aldrich Ave S	108 - east harriet	No	27.94	good	naturally_occurring	15.24 to 30.48 cm	Minneapolis	NA	NA	NA	NA	NA	NA	NA	NA	NA	NA	NA	NA
78253	10/21/2010	Fraxinus pennsylvanica	Minneapolis	Minnesota	-93.2896461	44.9301244	built_environment	4012 Aldrich Ave S	108 - east harriet	No	30.48	good	naturally_occurring	15.24 to 30.48 cm	Minneapolis	NA	NA	NA	NA	NA	NA	NA	NA	NA	NA	NA	NA
78254	10/21/2010	Fraxinus pennsylvanica	Minneapolis	Minnesota	-93.2896457	44.9301882	built_environment	4008 Aldrich Ave S	108 - east harriet	No	12.7	good	naturally_occurring	0 to 15.24 cm	Minneapolis	NA	NA	NA	NA	NA	NA	NA	NA	NA	NA	NA	NA
78255	10/21/2010	Fraxinus pennsylvanica	Minneapolis	Minnesota	-93.2894143	44.9300914	built_environment	4015 Aldrich Ave S	108 - east harriet	No	45.72	good	naturally_occurring	30.48 to 45.72 cm	Minneapolis	NA	NA	NA	NA	NA	NA	NA	NA	NA	NA	NA	NA
78256	10/21/2010	Ulmus americana	Minneapolis	Minnesota	-93.2894137	44.9301872	built_environment	4009 Aldrich Ave S	108 - east harriet	No	73.66	good	naturally_occurring	60.96 to 76.2 cm	Minneapolis	NA	NA	NA	NA	NA	NA	NA	NA	NA	NA	NA	NA
78257	10/21/2010	Fraxinus pennsylvanica	Minneapolis	Minnesota	-93.2896454	44.9302521	built_environment	4004 Aldrich Ave S	108 - east harriet	No	7.62	good	naturally_occurring	0 to 15.24 cm	Minneapolis	NA	NA	NA	NA	NA	NA	NA	NA	NA	NA	NA	NA
78258	10/21/2010	Fraxinus pennsylvanica	Minneapolis	Minnesota	-93.289645	44.930316	built_environment	4000 Aldrich Ave S	108 - east harriet	No	15.24	good	naturally_occurring	0 to 15.24 cm	Minneapolis	NA	NA	NA	NA	NA	NA	NA	NA	NA	NA	NA	NA
78259	10/21/2010	Fraxinus pennsylvanica	Minneapolis	Minnesota	-93.2886226	44.930357	built_environment	721 40th St W	108 - east harriet	No	12.7	good	naturally_occurring	0 to 15.24 cm	Minneapolis	NA	NA	NA	NA	NA	NA	NA	NA	NA	NA	NA	NA
78260	10/21/2010	Fraxinus pennsylvanica	Minneapolis	Minnesota	-93.2886226	44.930357	built_environment	721 40th St W	108 - east harriet	No	30.48	good	naturally_occurring	15.24 to 30.48 cm	Minneapolis	NA	NA	NA	NA	NA	NA	NA	NA	NA	NA	NA	NA
78261	10/21/2010	Fraxinus pennsylvanica	Minneapolis	Minnesota	-93.2886226	44.930521	built_environment	720 40th St W	108 - east harriet	No	25.4	good	naturally_occurring	15.24 to 30.48 cm	Minneapolis	NA	NA	NA	NA	NA	NA	NA	NA	NA	NA	NA	NA
78262	10/21/2010	Fraxinus pennsylvanica	Minneapolis	Minnesota	-93.2886226	44.930521	built_environment	720 40th St W	108 - east harriet	No	40.64	good	naturally_occurring	30.48 to 45.72 cm	Minneapolis	NA	NA	NA	NA	NA	NA	NA	NA	NA	NA	NA	NA
78263	10/21/2010	Fraxinus pennsylvanica	Minneapolis	Minnesota	-93.2896344	44.9312706	built_environment	3954 Aldrich Ave S	108 - east harriet	No	10.16	good	naturally_occurring	0 to 15.24 cm	Minneapolis	NA	NA	NA	NA	NA	NA	NA	NA	NA	NA	NA	NA
78264	10/21/2010	Fraxinus pennsylvanica	Minneapolis	Minnesota	-93.2896333	44.9313671	built_environment	3948 Aldrich Ave S	108 - east harriet	No	10.16	good	naturally_occurring	0 to 15.24 cm	Minneapolis	NA	NA	NA	NA	NA	NA	NA	NA	NA	NA	NA	NA
78223	10/21/2010	Fraxinus pennsylvanica	Minneapolis	Minnesota	-93.2896584	44.9281173	built_environment	4124 Aldrich Ave S	108 - east harriet	No	40.64	good	naturally_occurring	30.48 to 45.72 cm	Minneapolis	NA	NA	NA	NA	NA	NA	NA	NA	NA	NA	NA	NA
78169	10/21/2010	Ulmus americana	Minneapolis	Minnesota	-93.2896923	44.9246197	built_environment	4316 Aldrich Ave S	108 - east harriet	No	71.12	good	naturally_occurring	60.96 to 76.2 cm	Minneapolis	NA	NA	NA	NA	NA	NA	NA	NA	NA	NA	NA	NA
78155	10/21/2010	Tilia cordata	Minneapolis	Minnesota	-93.2894657	44.9240122	built_environment	4355 Aldrich Ave S	108 - east harriet	No	30.48	good	introduced	15.24 to 30.48 cm	Minneapolis	NA	NA	NA	NA	NA	NA	NA	NA	NA	NA	NA	NA
78156	10/21/2010	Acer saccharum	Minneapolis	Minnesota	-93.2894651	44.924076	built_environment	4351 Aldrich Ave S	108 - east harriet	No	38.1	fair	naturally_occurring	30.48 to 45.72 cm	Minneapolis	NA	NA	NA	NA	NA	NA	NA	NA	NA	NA	NA	NA
78157	10/21/2010	Tilia cordata	Minneapolis	Minnesota	-93.2896969	44.924109	built_environment	4348 Aldrich Ave S	108 - east harriet	No	30.48	good	introduced	15.24 to 30.48 cm	Minneapolis	NA	NA	NA	NA	NA	NA	NA	NA	NA	NA	NA	NA
78158	10/21/2010	Tilia cordata	Minneapolis	Minnesota	-93.2896963	44.9241728	built_environment	4344 Aldrich Ave S	108 - east harriet	No	15.24	good	introduced	0 to 15.24 cm	Minneapolis	NA	NA	NA	NA	NA	NA	NA	NA	NA	NA	NA	NA
78159	10/21/2010	Tilia cordata	Minneapolis	Minnesota	-93.2894643	44.9241718	built_environment	4345 Aldrich Ave S	108 - east harriet	No	40.64	good	introduced	30.48 to 45.72 cm	Minneapolis	NA	NA	NA	NA	NA	NA	NA	NA	NA	NA	NA	NA
78160	10/21/2010	Ulmus americana	Minneapolis	Minnesota	-93.2894637	44.9242356	built_environment	4341 Aldrich Ave S	108 - east harriet	No	68.58	good	naturally_occurring	60.96 to 76.2 cm	Minneapolis	NA	NA	NA	NA	NA	NA	NA	NA	NA	NA	NA	NA
78161	10/21/2010	Ulmus americana	Minneapolis	Minnesota	-93.2894634	44.9242676	built_environment	4339 Aldrich Ave S	108 - east harriet	No	66.04	good	naturally_occurring	60.96 to 76.2 cm	Minneapolis	NA	NA	NA	NA	NA	NA	NA	NA	NA	NA	NA	NA
78162	10/21/2010	Ulmus americana	Minneapolis	Minnesota	-93.2894631	44.9242995	built_environment	4337 Aldrich Ave S	108 - east harriet	No	60.96	good	naturally_occurring	45.72 to 60.96 cm	Minneapolis	NA	NA	NA	NA	NA	NA	NA	NA	NA	NA	NA	NA
78163	07/13/2011	Unassigned	Minneapolis	Minnesota	-93.2896951	44.9243005	built_environment	4336 Aldrich Ave S	108 - east harriet	No	0	dead/dying	no_info	NA	Minneapolis	NA	NA	NA	NA	NA	NA	NA	NA	NA	NA	NA	NA
78164	10/21/2010	Tilia cordata	Minneapolis	Minnesota	-93.289462	44.9244271	built_environment	4329 Aldrich Ave S	108 - east harriet	No	20.32	good	introduced	15.24 to 30.48 cm	Minneapolis	NA	NA	NA	NA	NA	NA	NA	NA	NA	NA	NA	NA
78165	07/13/2011	Unassigned	Minneapolis	Minnesota	-93.2896946	44.9243643	built_environment	4332 Aldrich Ave S	108 - east harriet	No	0	dead/dying	no_info	NA	Minneapolis	NA	NA	NA	NA	NA	NA	NA	NA	NA	NA	NA	NA
78166	10/21/2010	Ulmus americana	Minneapolis	Minnesota	-93.2894609	44.9245548	built_environment	4321 Aldrich Ave S	108 - east harriet	No	53.34	good	naturally_occurring	45.72 to 60.96 cm	Minneapolis	NA	NA	NA	NA	NA	NA	NA	NA	NA	NA	NA	NA
78211	10/21/2010	Fraxinus pennsylvanica	Minneapolis	Minnesota	-93.2894289	44.9277296	built_environment	4149 Aldrich Ave S	108 - east harriet	No	25.4	good	naturally_occurring	15.24 to 30.48 cm	Minneapolis	NA	NA	NA	NA	NA	NA	NA	NA	NA	NA	NA	NA
78168	10/21/2010	Tilia cordata	Minneapolis	Minnesota	-93.2894603	44.9246187	built_environment	4317 Aldrich Ave S	108 - east harriet	No	50.8	good	introduced	45.72 to 60.96 cm	Minneapolis	NA	NA	NA	NA	NA	NA	NA	NA	NA	NA	NA	NA
78195	10/21/2010	Tilia cordata	Minneapolis	Minnesota	-93.2894409	44.9263594	built_environment	4221 Aldrich Ave S	108 - east harriet	No	15.24	good	introduced	0 to 15.24 cm	Minneapolis	NA	NA	NA	NA	NA	NA	NA	NA	NA	NA	NA	NA
78170	10/21/2010	Ulmus americana	Minneapolis	Minnesota	-93.2896917	44.9246835	built_environment	4312 Aldrich Ave S	108 - east harriet	No	71.12	poor	naturally_occurring	60.96 to 76.2 cm	Minneapolis	NA	NA	NA	NA	NA	NA	NA	NA	NA	NA	NA	NA
78171	10/21/2010	Tilia cordata	Minneapolis	Minnesota	-93.28946	44.9246506	built_environment	4315 Aldrich Ave S	108 - east harriet	No	50.8	good	introduced	45.72 to 60.96 cm	Minneapolis	NA	NA	NA	NA	NA	NA	NA	NA	NA	NA	NA	NA
78172	10/21/2010	Tilia cordata	Minneapolis	Minnesota	-93.289355	44.9632075	built_environment	430920 Aldrich Ave S	108 - east harriet	No	50.8	good	introduced	45.72 to 60.96 cm	Minneapolis	NA	NA	NA	NA	NA	NA	NA	NA	NA	NA	NA	NA
78173	10/21/2010	Tilia cordata	Minneapolis	Minnesota	-93.2896911	44.9247473	built_environment	4308 Aldrich Ave S	108 - east harriet	No	15.24	good	introduced	0 to 15.24 cm	Minneapolis	NA	NA	NA	NA	NA	NA	NA	NA	NA	NA	NA	NA
78200	10/21/2010	Tilia cordata	Minneapolis	Minnesota	-93.2894393	44.9264865	built_environment	4213 Aldrich Ave S	108 - east harriet	No	30.48	good	introduced	15.24 to 30.48 cm	Minneapolis	NA	NA	NA	NA	NA	NA	NA	NA	NA	NA	NA	NA
78201	10/21/2010	Tilia cordata	Minneapolis	Minnesota	-93.2894386	44.92655	built_environment	4209 Aldrich Ave S	108 - east harriet	No	45.72	good	introduced	30.48 to 45.72 cm	Minneapolis	NA	NA	NA	NA	NA	NA	NA	NA	NA	NA	NA	NA
78202	07/13/2011	Unassigned	Minneapolis	Minnesota	-93.2896696	44.926551	built_environment	4208 Aldrich Ave S	108 - east harriet	No	0	dead/dying	no_info	NA	Minneapolis	NA	NA	NA	NA	NA	NA	NA	NA	NA	NA	NA	NA
78203	07/13/2011	Unassigned	Minneapolis	Minnesota	-93.2896688	44.9266145	built_environment	4204 Aldrich Ave S	108 - east harriet	No	0	dead/dying	no_info	NA	Minneapolis	NA	NA	NA	NA	NA	NA	NA	NA	NA	NA	NA	NA
78204	10/21/2010	Tilia cordata	Minneapolis	Minnesota	-93.289668	44.926678	built_environment	4200 Aldrich Ave S	108 - east harriet	No	5.08	good	introduced	0 to 15.24 cm	Minneapolis	NA	NA	NA	NA	NA	NA	NA	NA	NA	NA	NA	NA
78205	10/21/2010	Ulmus americana	Minneapolis	Minnesota	-93.2894378	44.9266135	built_environment	4205 Aldrich Ave S	108 - east harriet	No	68.58	good	naturally_occurring	60.96 to 76.2 cm	Minneapolis	NA	NA	NA	NA	NA	NA	NA	NA	NA	NA	NA	NA
78206	10/21/2010	Tilia cordata	Minneapolis	Minnesota	-93.289437	44.926677	built_environment	4201 Aldrich Ave S	108 - east harriet	No	40.64	good	introduced	30.48 to 45.72 cm	Minneapolis	NA	NA	NA	NA	NA	NA	NA	NA	NA	NA	NA	NA
78207	10/21/2010	Fraxinus pennsylvanica	Minneapolis	Minnesota	-93.2894293	44.9276652	built_environment	4153 Aldrich Ave S	108 - east harriet	No	30.48	good	naturally_occurring	15.24 to 30.48 cm	Minneapolis	NA	NA	NA	NA	NA	NA	NA	NA	NA	NA	NA	NA
78208	10/21/2010	Fraxinus pennsylvanica	Minneapolis	Minnesota	-93.2894293	44.9276652	built_environment	4153 Aldrich Ave S	108 - east harriet	No	10.16	good	naturally_occurring	0 to 15.24 cm	Minneapolis	NA	NA	NA	NA	NA	NA	NA	NA	NA	NA	NA	NA
78167	10/21/2010	Ulmus americana	Minneapolis	Minnesota	-93.2896929	44.9245558	built_environment	4320 Aldrich Ave S	108 - east harriet	No	66.04	good	naturally_occurring	60.96 to 76.2 cm	Minneapolis	NA	NA	NA	NA	NA	NA	NA	NA	NA	NA	NA	NA
60178	07/13/2011	Unassigned	Minneapolis	Minnesota	-93.293068	44.9654227	green_space	4432 Dupont Ave S	108 - east harriet	No	0	dead/dying	no_info	NA	Minneapolis	NA	NA	NA	NA	NA	NA	NA	NA	NA	NA	NA	NA
60095	07/13/2011	Unassigned	Minneapolis	Minnesota	-93.2894455	44.9259784	green_space	4245 Aldrich Ave S	108 - east harriet	No	0	dead/dying	no_info	NA	Minneapolis	NA	NA	NA	NA	NA	NA	NA	NA	NA	NA	NA	NA
60165	07/13/2011	Unassigned	Minneapolis	Minnesota	-93.3182731	44.948162	built_environment	1001 Lake St W	108 - east harriet	No	0	dead/dying	no_info	NA	Minneapolis	NA	NA	NA	NA	NA	NA	NA	NA	NA	NA	NA	NA
60166	07/13/2011	Unassigned	Minneapolis	Minnesota	-93.2972864	44.9194645	built_environment	1001 Humboldt Ave S	108 - east harriet	No	0	dead/dying	no_info	NA	Minneapolis	NA	NA	NA	NA	NA	NA	NA	NA	NA	NA	NA	NA
60167	12/29/2011	Unassigned	Minneapolis	Minnesota	-93.3035094	44.9678876	green_space	1919 Mount Curve Ave	108 - east harriet	No	0	dead/dying	no_info	NA	Minneapolis	NA	NA	NA	NA	NA	NA	NA	NA	NA	NA	NA	NA
60168	07/13/2011	Unassigned	Minneapolis	Minnesota	-93.298288	44.9652128	green_space	1812 Humboldt Ave S	108 - east harriet	No	0	dead/dying	no_info	NA	Minneapolis	NA	NA	NA	NA	NA	NA	NA	NA	NA	NA	NA	NA
60169	12/29/2011	Unassigned	Minneapolis	Minnesota	-93.2978548	44.967488	green_space	1425 Mount Curve Ave	108 - east harriet	No	0	dead/dying	no_info	NA	Minneapolis	NA	NA	NA	NA	NA	NA	NA	NA	NA	NA	NA	NA
60170	07/13/2011	Unassigned	Minneapolis	Minnesota	-93.2893963	44.9336972	green_space	3817 Aldrich Ave S	108 - east harriet	No	0	dead/dying	no_info	NA	Minneapolis	NA	NA	NA	NA	NA	NA	NA	NA	NA	NA	NA	NA
60171	07/13/2011	Unassigned	Minneapolis	Minnesota	-93.2894009	44.9314947	green_space	3941 Aldrich Ave S	108 - east harriet	No	0	dead/dying	no_info	NA	Minneapolis	NA	NA	NA	NA	NA	NA	NA	NA	NA	NA	NA	NA
60172	07/13/2011	Unassigned	Minneapolis	Minnesota	-93.2894009	44.9314947	green_space	3941 Aldrich Ave S	108 - east harriet	No	0	dead/dying	no_info	NA	Minneapolis	NA	NA	NA	NA	NA	NA	NA	NA	NA	NA	NA	NA
60173	07/13/2011	Unassigned	Minneapolis	Minnesota	-93.2922	44.928189	green_space	4120 Colfax Ave S	108 - east harriet	No	0	dead/dying	no_info	NA	Minneapolis	NA	NA	NA	NA	NA	NA	NA	NA	NA	NA	NA	NA
60174	07/13/2011	Unassigned	Minneapolis	Minnesota	-93.293068	44.9654227	green_space	4229 Dupont Ave S	108 - east harriet	No	0	dead/dying	no_info	NA	Minneapolis	NA	NA	NA	NA	NA	NA	NA	NA	NA	NA	NA	NA
60175	07/13/2011	Unassigned	Minneapolis	Minnesota	-93.293068	44.9654227	green_space	4125 Dupont Ave S	108 - east harriet	No	0	dead/dying	no_info	NA	Minneapolis	NA	NA	NA	NA	NA	NA	NA	NA	NA	NA	NA	NA
60069	07/13/2011	Unassigned	Minneapolis	Minnesota	-93.290641	44.937588	no_info	3601 Bryant Ave S	108 - east harriet	No	0	dead/dying	no_info	NA	Minneapolis	NA	NA	NA	NA	NA	NA	NA	NA	NA	NA	NA	NA
60177	07/13/2011	Unassigned	Minneapolis	Minnesota	-93.293068	44.9654227	green_space	4531 Dupont Ave S	108 - east harriet	No	0	dead/dying	no_info	NA	Minneapolis	NA	NA	NA	NA	NA	NA	NA	NA	NA	NA	NA	NA
60068	07/13/2011	Unassigned	Minneapolis	Minnesota	-93.2902127	44.9375606	no_info	813 36th St W	108 - east harriet	No	0	dead/dying	no_info	NA	Minneapolis	NA	NA	NA	NA	NA	NA	NA	NA	NA	NA	NA	NA
60179	07/13/2011	Unassigned	Minneapolis	Minnesota	-93.293068	44.9654227	built_environment	4305 Dupont Ave S	108 - east harriet	No	0	dead/dying	no_info	NA	Minneapolis	NA	NA	NA	NA	NA	NA	NA	NA	NA	NA	NA	NA
60180	07/13/2011	Unassigned	Minneapolis	Minnesota	-93.2922	44.928189	green_space	4120 Colfax Ave S	108 - east harriet	No	0	dead/dying	no_info	NA	Minneapolis	NA	NA	NA	NA	NA	NA	NA	NA	NA	NA	NA	NA
60182	07/13/2011	Unassigned	Minneapolis	Minnesota	-93.293068	44.9654227	built_environment	3733 Dupont Ave S	109 - lynnhurst	No	0	dead/dying	no_info	NA	Minneapolis	NA	NA	NA	NA	NA	NA	NA	NA	NA	NA	NA	NA
60183	07/13/2011	Unassigned	Minneapolis	Minnesota	-93.293068	44.9654227	built_environment	3725 Dupont Ave S	109 - lynnhurst	No	0	dead/dying	no_info	NA	Minneapolis	NA	NA	NA	NA	NA	NA	NA	NA	NA	NA	NA	NA
60184	07/13/2011	Unassigned	Minneapolis	Minnesota	-93.293068	44.9654227	built_environment	3715 Dupont Ave S	109 - lynnhurst	No	0	dead/dying	no_info	NA	Minneapolis	NA	NA	NA	NA	NA	NA	NA	NA	NA	NA	NA	NA
60185	07/13/2011	Unassigned	Minneapolis	Minnesota	-93.293068	44.9654227	built_environment	3627 Dupont Ave S	109 - lynnhurst	No	0	dead/dying	no_info	NA	Minneapolis	NA	NA	NA	NA	NA	NA	NA	NA	NA	NA	NA	NA
60085	07/13/2011	Unassigned	Minneapolis	Minnesota	-93.2946385	44.9420551	built_environment	3354 Emerson Ave S	108 - east harriet	No	0	dead/dying	no_info	NA	Minneapolis	NA	NA	NA	NA	NA	NA	NA	NA	NA	NA	NA	NA
60089	07/13/2011	Unassigned	Minneapolis	Minnesota	-93.281403	44.937725	built_environment	915 36th St W	108 - east harriet	No	0	dead/dying	no_info	NA	Minneapolis	NA	NA	NA	NA	NA	NA	NA	NA	NA	NA	NA	NA
60090	07/13/2011	Unassigned	Minneapolis	Minnesota	-93.2893887	44.9353569	built_environment	3727 Aldrich Ave S	108 - east harriet	No	0	dead/dying	no_info	NA	Minneapolis	NA	NA	NA	NA	NA	NA	NA	NA	NA	NA	NA	NA
60091	07/13/2011	Unassigned	Minneapolis	Minnesota	-93.289668	44.926678	built_environment	4200 Aldrich Ave S	108 - east harriet	No	0	dead/dying	no_info	NA	Minneapolis	NA	NA	NA	NA	NA	NA	NA	NA	NA	NA	NA	NA
60092	07/13/2011	Unassigned	Minneapolis	Minnesota	-93.289437	44.926677	built_environment	4201 Aldrich Ave S	108 - east harriet	No	0	dead/dying	no_info	NA	Minneapolis	NA	NA	NA	NA	NA	NA	NA	NA	NA	NA	NA	NA
60093	07/13/2011	Unassigned	Minneapolis	Minnesota	-93.2896696	44.926551	built_environment	4208 Aldrich Ave S	108 - east harriet	No	0	dead/dying	no_info	NA	Minneapolis	NA	NA	NA	NA	NA	NA	NA	NA	NA	NA	NA	NA
78197	10/21/2010	Tilia cordata	Minneapolis	Minnesota	-93.2896719	44.9263604	built_environment	4220 Aldrich Ave S	108 - east harriet	No	43.18	good	introduced	30.48 to 45.72 cm	Minneapolis	NA	NA	NA	NA	NA	NA	NA	NA	NA	NA	NA	NA
60176	07/13/2011	Unassigned	Minneapolis	Minnesota	-93.293068	44.9654227	green_space	4125 Dupont Ave S	108 - east harriet	No	0	dead/dying	no_info	NA	Minneapolis	NA	NA	NA	NA	NA	NA	NA	NA	NA	NA	NA	NA
20637	02/01/2012	Unassigned	Minneapolis	Minnesota	-93.2962065	44.923417	built_environment	4363 East Lake Harriet Pkwy	108 - east harriet	No	0	dead/dying	no_info	NA	Minneapolis	NA	NA	NA	NA	NA	NA	NA	NA	NA	NA	NA	NA
20623	07/13/2011	Unassigned	Minneapolis	Minnesota	-93.2885475	44.930521	built_environment	712 40th St W	108 - east harriet	No	0	dead/dying	no_info	NA	Minneapolis	NA	NA	NA	NA	NA	NA	NA	NA	NA	NA	NA	NA
20624	07/13/2011	Unassigned	Minneapolis	Minnesota	-93.2893968	44.933889	built_environment	3805 Aldrich Ave S	108 - east harriet	No	0	dead/dying	no_info	NA	Minneapolis	NA	NA	NA	NA	NA	NA	NA	NA	NA	NA	NA	NA
20625	07/13/2011	Unassigned	Minneapolis	Minnesota	-93.2896275	44.9337601	built_environment	3812 Aldrich Ave S	108 - east harriet	No	0	dead/dying	no_info	NA	Minneapolis	NA	NA	NA	NA	NA	NA	NA	NA	NA	NA	NA	NA
20626	07/13/2011	Unassigned	Minneapolis	Minnesota	-93.2893962	44.9336332	built_environment	3821 Aldrich Ave S	108 - east harriet	No	0	dead/dying	no_info	NA	Minneapolis	NA	NA	NA	NA	NA	NA	NA	NA	NA	NA	NA	NA
20627	07/13/2011	Unassigned	Minneapolis	Minnesota	-93.2893989	44.9316877	built_environment	3929 Aldrich Ave S	108 - east harriet	No	0	dead/dying	no_info	NA	Minneapolis	NA	NA	NA	NA	NA	NA	NA	NA	NA	NA	NA	NA
20628	07/13/2011	Unassigned	Minneapolis	Minnesota	-93.2896576	44.9282462	built_environment	4116 Aldrich Ave S	108 - east harriet	No	0	dead/dying	no_info	NA	Minneapolis	NA	NA	NA	NA	NA	NA	NA	NA	NA	NA	NA	NA
20629	07/13/2011	Unassigned	Minneapolis	Minnesota	-93.2896934	44.924492	built_environment	4324 Aldrich Ave S	108 - east harriet	No	0	dead/dying	no_info	NA	Minneapolis	NA	NA	NA	NA	NA	NA	NA	NA	NA	NA	NA	NA
20630	07/13/2011	Unassigned	Minneapolis	Minnesota	-93.2894614	44.924491	built_environment	4325 Aldrich Ave S	108 - east harriet	No	0	dead/dying	no_info	NA	Minneapolis	NA	NA	NA	NA	NA	NA	NA	NA	NA	NA	NA	NA
20631	07/13/2011	Unassigned	Minneapolis	Minnesota	-93.289694	44.9244281	built_environment	4328 Aldrich Ave S	108 - east harriet	No	0	dead/dying	no_info	NA	Minneapolis	NA	NA	NA	NA	NA	NA	NA	NA	NA	NA	NA	NA
20632	07/13/2011	Unassigned	Minneapolis	Minnesota	-93.2894626	44.9243633	built_environment	4333 Aldrich Ave S	108 - east harriet	No	0	dead/dying	no_info	NA	Minneapolis	NA	NA	NA	NA	NA	NA	NA	NA	NA	NA	NA	NA
20633	07/13/2011	Unassigned	Minneapolis	Minnesota	-93.2922074	44.9259234	built_environment	4248 Colfax Ave S	108 - east harriet	No	0	dead/dying	no_info	NA	Minneapolis	NA	NA	NA	NA	NA	NA	NA	NA	NA	NA	NA	NA
20634	07/13/2011	Unassigned	Minneapolis	Minnesota	-93.2922151	44.924849	built_environment	4302 Colfax Ave S	108 - east harriet	No	0	dead/dying	no_info	NA	Minneapolis	NA	NA	NA	NA	NA	NA	NA	NA	NA	NA	NA	NA
60070	07/13/2011	Unassigned	Minneapolis	Minnesota	-93.290641	44.937588	no_info	3601 Bryant Ave S	108 - east harriet	No	0	dead/dying	no_info	NA	Minneapolis	NA	NA	NA	NA	NA	NA	NA	NA	NA	NA	NA	NA
20636	07/13/2011	Unassigned	Minneapolis	Minnesota	-93.293068	44.9654227	built_environment	4201 Dupont Ave S	108 - east harriet	No	0	dead/dying	no_info	NA	Minneapolis	NA	NA	NA	NA	NA	NA	NA	NA	NA	NA	NA	NA
60096	07/13/2011	Unassigned	Minneapolis	Minnesota	-93.2896906	44.9248112	green_space	4304 Aldrich Ave S	108 - east harriet	No	0	dead/dying	no_info	NA	Minneapolis	NA	NA	NA	NA	NA	NA	NA	NA	NA	NA	NA	NA
20638	02/01/2012	Unassigned	Minneapolis	Minnesota	-93.2962065	44.923417	built_environment	4363 East Lake Harriet Pkwy	108 - east harriet	No	0	dead/dying	no_info	NA	Minneapolis	NA	NA	NA	NA	NA	NA	NA	NA	NA	NA	NA	NA
20639	07/13/2011	Unassigned	Minneapolis	Minnesota	-93.2922277	44.9224317	built_environment	4440 Colfax Ave S	108 - east harriet	No	0	dead/dying	no_info	NA	Minneapolis	NA	NA	NA	NA	NA	NA	NA	NA	NA	NA	NA	NA
20640	07/13/2011	Unassigned	Minneapolis	Minnesota	-93.2949664	44.9224202	built_environment	4419 Fremont Ave S	108 - east harriet	No	0	dead/dying	no_info	NA	Minneapolis	NA	NA	NA	NA	NA	NA	NA	NA	NA	NA	NA	NA
20641	07/13/2011	Unassigned	Minneapolis	Minnesota	-93.2947953	44.9262798	built_environment	4225 Fremont Ave S	108 - east harriet	No	0	dead/dying	no_info	NA	Minneapolis	NA	NA	NA	NA	NA	NA	NA	NA	NA	NA	NA	NA
20642	02/01/2012	Unassigned	Minneapolis	Minnesota	-93.3004088	44.9168964	built_environment	4551 East Lake Harriet Pkwy	108 - east harriet	No	0	dead/dying	no_info	NA	Minneapolis	NA	NA	NA	NA	NA	NA	NA	NA	NA	NA	NA	NA
20643	07/13/2011	Unassigned	Minneapolis	Minnesota	-93.2881699	44.942831	built_environment	4018 Lyndale Ave S	108 - east harriet	No	0	dead/dying	no_info	NA	Minneapolis	NA	NA	NA	NA	NA	NA	NA	NA	NA	NA	NA	NA
20644	07/13/2011	Unassigned	Minneapolis	Minnesota	-93.2881699	44.942831	built_environment	4024 Lyndale Ave S	108 - east harriet	No	0	dead/dying	no_info	NA	Minneapolis	NA	NA	NA	NA	NA	NA	NA	NA	NA	NA	NA	NA
20645	07/13/2011	Unassigned	Minneapolis	Minnesota	-93.28819	44.9412344	built_environment	4444 Lyndale Ave S	108 - east harriet	No	0	dead/dying	no_info	NA	Minneapolis	NA	NA	NA	NA	NA	NA	NA	NA	NA	NA	NA	NA
21376	07/13/2011	Unassigned	Minneapolis	Minnesota	-93.298288	44.9652128	built_environment	1812 Humboldt Ave S	103 - lowry hill	No	0	dead/dying	no_info	NA	Minneapolis	NA	NA	NA	NA	NA	NA	NA	NA	NA	NA	NA	NA
22221	12/29/2011	Celtis occidentalis	Minneapolis	Minnesota	-93.3035094	44.9678876	built_environment	1919 Mount Curve Ave	103 - lowry hill	No	15.24	good	naturally_occurring	0 to 15.24 cm	Minneapolis	NA	NA	NA	NA	NA	NA	NA	NA	NA	NA	NA	NA
22222	12/29/2011	Celtis occidentalis	Minneapolis	Minnesota	-93.3035094	44.9678876	built_environment	1919 Mount Curve Ave	103 - lowry hill	No	10.16	good	naturally_occurring	0 to 15.24 cm	Minneapolis	NA	NA	NA	NA	NA	NA	NA	NA	NA	NA	NA	NA
22223	12/29/2011	Celtis occidentalis	Minneapolis	Minnesota	-93.3035094	44.9678876	built_environment	1919 Mount Curve Ave	103 - lowry hill	No	15.24	good	naturally_occurring	0 to 15.24 cm	Minneapolis	NA	NA	NA	NA	NA	NA	NA	NA	NA	NA	NA	NA
22224	12/29/2011	Unassigned	Minneapolis	Minnesota	-93.3035094	44.9678876	built_environment	1919 Mount Curve Ave	103 - lowry hill	No	0	dead/dying	no_info	NA	Minneapolis	NA	NA	NA	NA	NA	NA	NA	NA	NA	NA	NA	NA
20635	07/13/2011	Unassigned	Minneapolis	Minnesota	-93.2919258	44.937331	built_environment	3617 Colfax Ave S	108 - east harriet	No	0	dead/dying	no_info	NA	Minneapolis	NA	NA	NA	NA	NA	NA	NA	NA	NA	NA	NA	NA
78181	10/21/2010	Tilia cordata	Minneapolis	Minnesota	-93.2896773	44.9259159	built_environment	4248 Aldrich Ave S	108 - east harriet	No	38.1	good	introduced	30.48 to 45.72 cm	Minneapolis	NA	NA	NA	NA	NA	NA	NA	NA	NA	NA	NA	NA
60094	07/13/2011	Unassigned	Minneapolis	Minnesota	-93.2896703	44.9264875	built_environment	4212 Aldrich Ave S	108 - east harriet	No	0	dead/dying	no_info	NA	Minneapolis	NA	NA	NA	NA	NA	NA	NA	NA	NA	NA	NA	NA
78142	10/21/2010	Tilia cordata	Minneapolis	Minnesota	-93.289473	44.9227456	built_environment	4421 Aldrich Ave S	108 - east harriet	No	20.32	good	introduced	15.24 to 30.48 cm	Minneapolis	NA	NA	NA	NA	NA	NA	NA	NA	NA	NA	NA	NA
78143	10/21/2010	Tilia cordata	Minneapolis	Minnesota	-93.289705	44.9227456	built_environment	4420 Aldrich Ave S	108 - east harriet	No	10.16	good	introduced	0 to 15.24 cm	Minneapolis	NA	NA	NA	NA	NA	NA	NA	NA	NA	NA	NA	NA
78144	10/21/2010	Acer saccharum	Minneapolis	Minnesota	-93.289705	44.9228093	built_environment	4416 Aldrich Ave S	108 - east harriet	No	40.64	good	naturally_occurring	30.48 to 45.72 cm	Minneapolis	NA	NA	NA	NA	NA	NA	NA	NA	NA	NA	NA	NA
78145	10/21/2010	Tilia cordata	Minneapolis	Minnesota	-93.289473	44.9227775	built_environment	4419 Aldrich Ave S	108 - east harriet	No	38.1	good	introduced	30.48 to 45.72 cm	Minneapolis	NA	NA	NA	NA	NA	NA	NA	NA	NA	NA	NA	NA
78146	10/21/2010	Acer saccharum	Minneapolis	Minnesota	-93.289473	44.9228411	built_environment	4415 Aldrich Ave S	108 - east harriet	No	48.26	good	naturally_occurring	45.72 to 60.96 cm	Minneapolis	NA	NA	NA	NA	NA	NA	NA	NA	NA	NA	NA	NA
78147	10/21/2010	Tilia cordata	Minneapolis	Minnesota	-93.289705	44.922873	built_environment	4412 Aldrich Ave S	108 - east harriet	No	7.62	good	introduced	0 to 15.24 cm	Minneapolis	NA	NA	NA	NA	NA	NA	NA	NA	NA	NA	NA	NA
78174	10/21/2010	Tilia cordata	Minneapolis	Minnesota	-93.2896906	44.9248112	built_environment	4304 Aldrich Ave S	108 - east harriet	No	5.08	good	introduced	0 to 15.24 cm	Minneapolis	NA	NA	NA	NA	NA	NA	NA	NA	NA	NA	NA	NA
78175	10/21/2010	Tilia cordata	Minneapolis	Minnesota	-93.28969	44.924875	built_environment	4300 Aldrich Ave S	108 - east harriet	No	7.62	good	introduced	0 to 15.24 cm	Minneapolis	NA	NA	NA	NA	NA	NA	NA	NA	NA	NA	NA	NA
78176	10/21/2010	Ulmus americana	Minneapolis	Minnesota	-93.2894586	44.9248102	built_environment	4305 Aldrich Ave S	108 - east harriet	No	76.2	good	naturally_occurring	60.96 to 76.2 cm	Minneapolis	NA	NA	NA	NA	NA	NA	NA	NA	NA	NA	NA	NA
78177	10/21/2010	Ulmus americana	Minneapolis	Minnesota	-93.289458	44.924874	built_environment	4301 Aldrich Ave S	108 - east harriet	No	76.2	good	naturally_occurring	60.96 to 76.2 cm	Minneapolis	NA	NA	NA	NA	NA	NA	NA	NA	NA	NA	NA	NA
78178	10/21/2010	Ulmus americana	Minneapolis	Minnesota	-93.2894471	44.9258514	built_environment	4253 Aldrich Ave S	108 - east harriet	No	73.66	good	naturally_occurring	60.96 to 76.2 cm	Minneapolis	NA	NA	NA	NA	NA	NA	NA	NA	NA	NA	NA	NA
78140	10/21/2010	Ulmus americana	Minneapolis	Minnesota	-93.289473	44.922682	built_environment	4425 Aldrich Ave S	108 - east harriet	No	93.98	good	naturally_occurring	more than 76.2 cm	Minneapolis	NA	NA	NA	NA	NA	NA	NA	NA	NA	NA	NA	NA
78180	10/21/2010	Ulmus americana	Minneapolis	Minnesota	-93.2894463	44.9259149	built_environment	4249 Aldrich Ave S	108 - east harriet	No	96.52	good	naturally_occurring	more than 76.2 cm	Minneapolis	NA	NA	NA	NA	NA	NA	NA	NA	NA	NA	NA	NA
78139	10/21/2010	Tilia cordata	Minneapolis	Minnesota	-93.289473	44.9226183	built_environment	4429 Aldrich Ave S	108 - east harriet	No	45.72	good	introduced	30.48 to 45.72 cm	Minneapolis	NA	NA	NA	NA	NA	NA	NA	NA	NA	NA	NA	NA
78182	10/21/2010	Tilia cordata	Minneapolis	Minnesota	-93.2896773	44.9259159	built_environment	4248 Aldrich Ave S	108 - east harriet	No	15.24	good	introduced	0 to 15.24 cm	Minneapolis	NA	NA	NA	NA	NA	NA	NA	NA	NA	NA	NA	NA
78183	10/21/2010	Ulmus americana	Minneapolis	Minnesota	-93.2896765	44.9259794	built_environment	4244 Aldrich Ave S	108 - east harriet	No	53.34	good	naturally_occurring	45.72 to 60.96 cm	Minneapolis	NA	NA	NA	NA	NA	NA	NA	NA	NA	NA	NA	NA
78184	10/21/2010	Tilia cordata	Minneapolis	Minnesota	-93.2894455	44.9259784	built_environment	4245 Aldrich Ave S	108 - east harriet	No	5.08	good	introduced	0 to 15.24 cm	Minneapolis	NA	NA	NA	NA	NA	NA	NA	NA	NA	NA	NA	NA
78185	10/21/2010	Ulmus americana	Minneapolis	Minnesota	-93.2894448	44.9260419	built_environment	4241 Aldrich Ave S	108 - east harriet	No	63.5	good	naturally_occurring	60.96 to 76.2 cm	Minneapolis	NA	NA	NA	NA	NA	NA	NA	NA	NA	NA	NA	NA
78186	10/21/2010	Tilia cordata	Minneapolis	Minnesota	-93.2896758	44.9260429	built_environment	4240 Aldrich Ave S	108 - east harriet	No	25.4	good	introduced	15.24 to 30.48 cm	Minneapolis	NA	NA	NA	NA	NA	NA	NA	NA	NA	NA	NA	NA
78187	10/21/2010	Tilia cordata	Minneapolis	Minnesota	-93.289444	44.9261054	built_environment	4237 Aldrich Ave S	108 - east harriet	No	25.4	good	introduced	15.24 to 30.48 cm	Minneapolis	NA	NA	NA	NA	NA	NA	NA	NA	NA	NA	NA	NA
78188	10/21/2010	Ulmus americana	Minneapolis	Minnesota	-93.2896754	44.9260747	built_environment	4238 Aldrich Ave S	108 - east harriet	No	60.96	good	naturally_occurring	45.72 to 60.96 cm	Minneapolis	NA	NA	NA	NA	NA	NA	NA	NA	NA	NA	NA	NA
78189	10/21/2010	Fraxinus pennsylvanica	Minneapolis	Minnesota	-93.2896742	44.9261699	built_environment	4232 Aldrich Ave S	108 - east harriet	No	25.4	good	naturally_occurring	15.24 to 30.48 cm	Minneapolis	NA	NA	NA	NA	NA	NA	NA	NA	NA	NA	NA	NA
78190	10/21/2010	Ulmus americana	Minneapolis	Minnesota	-93.2894424	44.9262324	built_environment	4229 Aldrich Ave S	108 - east harriet	No	73.66	good	naturally_occurring	60.96 to 76.2 cm	Minneapolis	NA	NA	NA	NA	NA	NA	NA	NA	NA	NA	NA	NA
78191	10/21/2010	Tilia cordata	Minneapolis	Minnesota	-93.2896734	44.9262334	built_environment	4228 Aldrich Ave S	108 - east harriet	No	27.94	good	introduced	15.24 to 30.48 cm	Minneapolis	NA	NA	NA	NA	NA	NA	NA	NA	NA	NA	NA	NA
78192	10/21/2010	Tilia cordata	Minneapolis	Minnesota	-93.2896727	44.9262969	built_environment	4224 Aldrich Ave S	108 - east harriet	No	30.48	good	introduced	15.24 to 30.48 cm	Minneapolis	NA	NA	NA	NA	NA	NA	NA	NA	NA	NA	NA	NA
78193	10/21/2010	Ulmus americana	Minneapolis	Minnesota	-93.2894417	44.9262959	built_environment	4225 Aldrich Ave S	108 - east harriet	No	106.68	good	naturally_occurring	more than 76.2 cm	Minneapolis	NA	NA	NA	NA	NA	NA	NA	NA	NA	NA	NA	NA
78194	10/21/2010	Tilia cordata	Minneapolis	Minnesota	-93.2896727	44.9262969	built_environment	4224 Aldrich Ave S	108 - east harriet	No	25.4	good	introduced	15.24 to 30.48 cm	Minneapolis	NA	NA	NA	NA	NA	NA	NA	NA	NA	NA	NA	NA
78179	10/21/2010	Ulmus americana	Minneapolis	Minnesota	-93.2896781	44.9258524	built_environment	4252 Aldrich Ave S	108 - east harriet	No	63.5	good	naturally_occurring	60.96 to 76.2 cm	Minneapolis	NA	NA	NA	NA	NA	NA	NA	NA	NA	NA	NA	NA
78125	10/21/2010	Acer saccharum	Minneapolis	Minnesota	-93.289704	44.921257	built_environment	4500 Aldrich Ave S	108 - east harriet	No	40.64	good	naturally_occurring	30.48 to 45.72 cm	Minneapolis	NA	NA	NA	NA	NA	NA	NA	NA	NA	NA	NA	NA
60097	07/13/2011	Unassigned	Minneapolis	Minnesota	-93.289473	44.9224909	built_environment	4437 Aldrich Ave S	108 - east harriet	No	0	dead/dying	no_info	NA	Minneapolis	NA	NA	NA	NA	NA	NA	NA	NA	NA	NA	NA	NA
60098	07/13/2011	Unassigned	Minneapolis	Minnesota	-93.293068	44.9654227	built_environment	3944 Dupont Ave S	108 - east harriet	No	0	dead/dying	no_info	NA	Minneapolis	NA	NA	NA	NA	NA	NA	NA	NA	NA	NA	NA	NA
60099	07/13/2011	Unassigned	Minneapolis	Minnesota	-93.293068	44.9654227	built_environment	4241 Dupont Ave S	108 - east harriet	No	0	dead/dying	no_info	NA	Minneapolis	NA	NA	NA	NA	NA	NA	NA	NA	NA	NA	NA	NA
60100	07/13/2011	Unassigned	Minneapolis	Minnesota	-93.28819	44.9412344	built_environment	4426 Lyndale Ave S	108 - east harriet	No	0	dead/dying	no_info	NA	Minneapolis	NA	NA	NA	NA	NA	NA	NA	NA	NA	NA	NA	NA
60102	07/13/2011	Unassigned	Minneapolis	Minnesota	-93.2896688	44.9266145	built_environment	4204 Aldrich Ave S	108 - east harriet	No	0	dead/dying	no_info	NA	Minneapolis	NA	NA	NA	NA	NA	NA	NA	NA	NA	NA	NA	NA
60103	07/13/2011	Unassigned	Minneapolis	Minnesota	-93.2881699	44.942831	built_environment	4348 Lyndale Ave S	109 - lynnhurst	No	0	dead/dying	no_info	NA	Minneapolis	NA	NA	NA	NA	NA	NA	NA	NA	NA	NA	NA	NA
60104	07/13/2011	Unassigned	Minneapolis	Minnesota	-93.28819	44.9412344	built_environment	4344 Lyndale Ave S	109 - lynnhurst	No	0	dead/dying	no_info	NA	Minneapolis	NA	NA	NA	NA	NA	NA	NA	NA	NA	NA	NA	NA
60105	07/13/2011	Unassigned	Minneapolis	Minnesota	-93.2882068	44.9394364	built_environment	4220 Lyndale Ave S	109 - lynnhurst	No	0	dead/dying	no_info	NA	Minneapolis	NA	NA	NA	NA	NA	NA	NA	NA	NA	NA	NA	NA
60322	07/13/2011	Unassigned	Minneapolis	Minnesota	-93.3215314	44.9263696	built_environment	4226 Zenith Ave S	108 - east harriet	No	0	dead/dying	no_info	NA	Minneapolis	NA	NA	NA	NA	NA	NA	NA	NA	NA	NA	NA	NA
75810	07/13/2011	Unassigned	Minneapolis	Minnesota	-93.2949664	44.9224202	built_environment	4419 Fremont Ave S	108 - east harriet	No	0	dead/dying	no_info	NA	Minneapolis	NA	NA	NA	NA	NA	NA	NA	NA	NA	NA	NA	NA
78122	10/21/2010	Acer saccharum	Minneapolis	Minnesota	-93.2897037	44.921193	built_environment	4504 Aldrich Ave S	108 - east harriet	No	25.4	good	naturally_occurring	15.24 to 30.48 cm	Minneapolis	NA	NA	NA	NA	NA	NA	NA	NA	NA	NA	NA	NA
78141	07/13/2011	Unassigned	Minneapolis	Minnesota	-93.289705	44.922682	built_environment	4424 Aldrich Ave S	108 - east harriet	No	0	dead/dying	no_info	NA	Minneapolis	NA	NA	NA	NA	NA	NA	NA	NA	NA	NA	NA	NA
78124	10/21/2010	Acer saccharum	Minneapolis	Minnesota	-93.289473	44.921258	built_environment	4501 Aldrich Ave S	108 - east harriet	No	30.48	good	naturally_occurring	15.24 to 30.48 cm	Minneapolis	NA	NA	NA	NA	NA	NA	NA	NA	NA	NA	NA	NA
78267	10/21/2010	Fraxinus pennsylvanica	Minneapolis	Minnesota	-93.2896319	44.9314957	built_environment	3940 Aldrich Ave S	108 - east harriet	No	30.48	good	naturally_occurring	15.24 to 30.48 cm	Minneapolis	NA	NA	NA	NA	NA	NA	NA	NA	NA	NA	NA	NA
78126	10/21/2010	Tilia cordata	Minneapolis	Minnesota	-93.289473	44.9222362	built_environment	4453 Aldrich Ave S	108 - east harriet	No	45.72	good	introduced	30.48 to 45.72 cm	Minneapolis	NA	NA	NA	NA	NA	NA	NA	NA	NA	NA	NA	NA
78127	10/21/2010	Tilia cordata	Minneapolis	Minnesota	-93.289705	44.9221726	built_environment	4456 Aldrich Ave S	108 - east harriet	No	40.64	good	introduced	30.48 to 45.72 cm	Minneapolis	NA	NA	NA	NA	NA	NA	NA	NA	NA	NA	NA	NA
78128	10/21/2010	Tilia cordata	Minneapolis	Minnesota	-93.289355	44.9632075	built_environment	44488 Aldrich Ave S	108 - east harriet	No	15.24	good	introduced	0 to 15.24 cm	Minneapolis	NA	NA	NA	NA	NA	NA	NA	NA	NA	NA	NA	NA
78129	10/21/2010	Tilia cordata	Minneapolis	Minnesota	-93.289473	44.9222999	built_environment	4449 Aldrich Ave S	108 - east harriet	No	50.8	good	introduced	45.72 to 60.96 cm	Minneapolis	NA	NA	NA	NA	NA	NA	NA	NA	NA	NA	NA	NA
78130	10/21/2010	Tilia cordata	Minneapolis	Minnesota	-93.289473	44.9223636	built_environment	4445 Aldrich Ave S	108 - east harriet	No	45.72	good	introduced	30.48 to 45.72 cm	Minneapolis	NA	NA	NA	NA	NA	NA	NA	NA	NA	NA	NA	NA
78131	10/21/2010	Tilia cordata	Minneapolis	Minnesota	-93.289705	44.9223636	built_environment	4444 Aldrich Ave S	108 - east harriet	No	45.72	good	introduced	30.48 to 45.72 cm	Minneapolis	NA	NA	NA	NA	NA	NA	NA	NA	NA	NA	NA	NA
78132	10/21/2010	Tilia cordata	Minneapolis	Minnesota	-93.2893139	44.9218942	built_environment	4441 Aldrich Ave S	108 - east harriet	No	43.18	good	introduced	30.48 to 45.72 cm	Minneapolis	NA	NA	NA	NA	NA	NA	NA	NA	NA	NA	NA	NA
78133	10/21/2010	Tilia cordata	Minneapolis	Minnesota	-93.289705	44.9224273	built_environment	4440 Aldrich Ave S	108 - east harriet	No	35.56	good	introduced	30.48 to 45.72 cm	Minneapolis	NA	NA	NA	NA	NA	NA	NA	NA	NA	NA	NA	NA
78134	10/21/2010	Tilia cordata	Minneapolis	Minnesota	-93.289473	44.9224909	built_environment	4437 Aldrich Ave S	108 - east harriet	No	5.08	good	introduced	0 to 15.24 cm	Minneapolis	NA	NA	NA	NA	NA	NA	NA	NA	NA	NA	NA	NA
78135	07/13/2011	Unassigned	Minneapolis	Minnesota	-93.289705	44.9224909	built_environment	4436 Aldrich Ave S	108 - east harriet	No	0	dead/dying	no_info	NA	Minneapolis	NA	NA	NA	NA	NA	NA	NA	NA	NA	NA	NA	NA
78136	10/21/2010	Ulmus americana	Minneapolis	Minnesota	-93.289473	44.9225546	built_environment	4433 Aldrich Ave S	108 - east harriet	No	96.52	good	naturally_occurring	more than 76.2 cm	Minneapolis	NA	NA	NA	NA	NA	NA	NA	NA	NA	NA	NA	NA
78137	10/21/2010	Tilia cordata	Minneapolis	Minnesota	-93.289705	44.9225546	built_environment	4432 Aldrich Ave S	108 - east harriet	No	17.78	good	introduced	15.24 to 30.48 cm	Minneapolis	NA	NA	NA	NA	NA	NA	NA	NA	NA	NA	NA	NA
78138	10/21/2010	Tilia cordata	Minneapolis	Minnesota	-93.289705	44.9226183	built_environment	4428 Aldrich Ave S	108 - east harriet	No	40.64	good	introduced	30.48 to 45.72 cm	Minneapolis	NA	NA	NA	NA	NA	NA	NA	NA	NA	NA	NA	NA
78123	10/21/2010	Acer saccharum	Minneapolis	Minnesota	-93.2894727	44.921194	built_environment	4505 Aldrich Ave S	108 - east harriet	No	50.8	good	naturally_occurring	45.72 to 60.96 cm	Minneapolis	NA	NA	NA	NA	NA	NA	NA	NA	NA	NA	NA	NA
78562	07/13/2011	Unassigned	Minneapolis	Minnesota	-93.2919476	44.9352624	built_environment	3733 Colfax Ave S	108 - east harriet	No	0	dead/dying	no_info	NA	Minneapolis	NA	NA	NA	NA	NA	NA	NA	NA	NA	NA	NA	NA
78602	10/21/2010	Ulmus americana	Minneapolis	Minnesota	-93.2921571	44.9373957	built_environment	3612 Colfax Ave S	108 - east harriet	No	106.68	good	naturally_occurring	more than 76.2 cm	Minneapolis	NA	NA	NA	NA	NA	NA	NA	NA	NA	NA	NA	NA
78549	10/21/2010	Tilia americana	Minneapolis	Minnesota	-93.2922	44.930327	built_environment	4000 Colfax Ave S	108 - east harriet	No	40.64	good	naturally_occurring	30.48 to 45.72 cm	Minneapolis	NA	NA	NA	NA	NA	NA	NA	NA	NA	NA	NA	NA
78550	10/21/2010	Ulmus americana	Minneapolis	Minnesota	-93.283066	44.934101	built_environment	922 38th St W	108 - east harriet	No	45.72	good	naturally_occurring	30.48 to 45.72 cm	Minneapolis	NA	NA	NA	NA	NA	NA	NA	NA	NA	NA	NA	NA
78551	10/21/2010	Tilia americana	Minneapolis	Minnesota	-93.292183	44.9349418	built_environment	3752 Colfax Ave S	108 - east harriet	No	20.32	good	naturally_occurring	15.24 to 30.48 cm	Minneapolis	NA	NA	NA	NA	NA	NA	NA	NA	NA	NA	NA	NA
78552	10/21/2010	Acer saccharum	Minneapolis	Minnesota	-93.2919503	44.9350051	built_environment	3749 Colfax Ave S	108 - east harriet	No	10.16	good	naturally_occurring	0 to 15.24 cm	Minneapolis	NA	NA	NA	NA	NA	NA	NA	NA	NA	NA	NA	NA
78553	10/21/2010	Acer saccharum	Minneapolis	Minnesota	-93.2919503	44.9350051	built_environment	3749 Colfax Ave S	108 - east harriet	No	20.32	good	naturally_occurring	15.24 to 30.48 cm	Minneapolis	NA	NA	NA	NA	NA	NA	NA	NA	NA	NA	NA	NA
78554	10/21/2010	Ulmus americana	Minneapolis	Minnesota	-93.2921823	44.9350061	built_environment	3748 Colfax Ave S	108 - east harriet	No	40.64	good	naturally_occurring	30.48 to 45.72 cm	Minneapolis	NA	NA	NA	NA	NA	NA	NA	NA	NA	NA	NA	NA
78555	10/21/2010	Ulmus americana	Minneapolis	Minnesota	-93.2919496	44.9350694	built_environment	3745 Colfax Ave S	108 - east harriet	No	66.04	good	naturally_occurring	60.96 to 76.2 cm	Minneapolis	NA	NA	NA	NA	NA	NA	NA	NA	NA	NA	NA	NA
78556	10/21/2010	Ulmus americana	Minneapolis	Minnesota	-93.2921816	44.9350704	built_environment	3744 Colfax Ave S	108 - east harriet	No	63.5	good	naturally_occurring	60.96 to 76.2 cm	Minneapolis	NA	NA	NA	NA	NA	NA	NA	NA	NA	NA	NA	NA
78557	10/21/2010	Acer saccharum	Minneapolis	Minnesota	-93.2921809	44.9351347	built_environment	3740 Colfax Ave S	108 - east harriet	No	25.4	good	naturally_occurring	15.24 to 30.48 cm	Minneapolis	NA	NA	NA	NA	NA	NA	NA	NA	NA	NA	NA	NA
78558	10/21/2010	Acer saccharum	Minneapolis	Minnesota	-93.2919489	44.9351337	built_environment	3741 Colfax Ave S	108 - east harriet	No	20.32	good	naturally_occurring	15.24 to 30.48 cm	Minneapolis	NA	NA	NA	NA	NA	NA	NA	NA	NA	NA	NA	NA
78559	10/21/2010	Acer saccharum	Minneapolis	Minnesota	-93.2921802	44.9351991	built_environment	3736 Colfax Ave S	108 - east harriet	No	25.4	good	naturally_occurring	15.24 to 30.48 cm	Minneapolis	NA	NA	NA	NA	NA	NA	NA	NA	NA	NA	NA	NA
78547	10/21/2010	Tilia americana	Minneapolis	Minnesota	-93.291968	44.930327	built_environment	4001 Colfax Ave S	108 - east harriet	No	25.4	good	naturally_occurring	15.24 to 30.48 cm	Minneapolis	NA	NA	NA	NA	NA	NA	NA	NA	NA	NA	NA	NA
78561	07/13/2011	Unassigned	Minneapolis	Minnesota	-93.2919482	44.9351981	built_environment	3737 Colfax Ave S	108 - east harriet	No	15.24	good	no_info	0 to 15.24 cm	Minneapolis	NA	NA	NA	NA	NA	NA	NA	NA	NA	NA	NA	NA
78546	10/21/2010	Tilia americana	Minneapolis	Minnesota	-93.2922	44.9302629	built_environment	4004 Colfax Ave S	108 - east harriet	No	50.8	good	naturally_occurring	45.72 to 60.96 cm	Minneapolis	NA	NA	NA	NA	NA	NA	NA	NA	NA	NA	NA	NA
78563	10/21/2010	Acer saccharum	Minneapolis	Minnesota	-93.2919469	44.9353267	built_environment	3729 Colfax Ave S	108 - east harriet	No	22.86	good	naturally_occurring	15.24 to 30.48 cm	Minneapolis	NA	NA	NA	NA	NA	NA	NA	NA	NA	NA	NA	NA
78590	10/21/2010	Acer saccharum	Minneapolis	Minnesota	-93.2921606	44.937077	built_environment	3632 Colfax Ave S	108 - east harriet	No	25.4	good	naturally_occurring	15.24 to 30.48 cm	Minneapolis	NA	NA	NA	NA	NA	NA	NA	NA	NA	NA	NA	NA
78591	10/21/2010	Ulmus americana	Minneapolis	Minnesota	-93.2919286	44.937076	built_environment	3633 Colfax Ave S	108 - east harriet	No	96.52	good	naturally_occurring	more than 76.2 cm	Minneapolis	NA	NA	NA	NA	NA	NA	NA	NA	NA	NA	NA	NA
78592	10/21/2010	Acer saccharum	Minneapolis	Minnesota	-93.2921592	44.9372045	built_environment	3624 Colfax Ave S	108 - east harriet	No	15.24	good	naturally_occurring	0 to 15.24 cm	Minneapolis	NA	NA	NA	NA	NA	NA	NA	NA	NA	NA	NA	NA
78593	10/21/2010	Acer saccharum	Minneapolis	Minnesota	-93.2919279	44.9371397	built_environment	3629 Colfax Ave S	108 - east harriet	No	5.08	good	naturally_occurring	0 to 15.24 cm	Minneapolis	NA	NA	NA	NA	NA	NA	NA	NA	NA	NA	NA	NA
78594	10/21/2010	Ulmus americana	Minneapolis	Minnesota	-93.2921592	44.9372045	built_environment	3624 Colfax Ave S	108 - east harriet	No	76.2	good	naturally_occurring	60.96 to 76.2 cm	Minneapolis	NA	NA	NA	NA	NA	NA	NA	NA	NA	NA	NA	NA
78595	10/21/2010	Acer saccharum	Minneapolis	Minnesota	-93.2921592	44.9372045	built_environment	3624 Colfax Ave S	108 - east harriet	No	5.08	good	naturally_occurring	0 to 15.24 cm	Minneapolis	NA	NA	NA	NA	NA	NA	NA	NA	NA	NA	NA	NA
78596	10/21/2010	Ulmus americana	Minneapolis	Minnesota	-93.2919272	44.9372035	built_environment	3625 Colfax Ave S	108 - east harriet	No	76.2	good	naturally_occurring	60.96 to 76.2 cm	Minneapolis	NA	NA	NA	NA	NA	NA	NA	NA	NA	NA	NA	NA
78597	10/21/2010	Ulmus americana	Minneapolis	Minnesota	-93.2919261	44.9372991	built_environment	3619 Colfax Ave S	108 - east harriet	No	86.36	good	naturally_occurring	more than 76.2 cm	Minneapolis	NA	NA	NA	NA	NA	NA	NA	NA	NA	NA	NA	NA
78598	10/21/2010	Acer saccharum	Minneapolis	Minnesota	-93.2921585	44.9372682	built_environment	3620 Colfax Ave S	108 - east harriet	No	25.4	good	naturally_occurring	15.24 to 30.48 cm	Minneapolis	NA	NA	NA	NA	NA	NA	NA	NA	NA	NA	NA	NA
78599	10/21/2010	Acer saccharum	Minneapolis	Minnesota	-93.2919261	44.9372991	built_environment	3619 Colfax Ave S	108 - east harriet	No	30.48	good	naturally_occurring	15.24 to 30.48 cm	Minneapolis	NA	NA	NA	NA	NA	NA	NA	NA	NA	NA	NA	NA
78600	10/21/2010	Ulmus americana	Minneapolis	Minnesota	-93.2921581	44.9373001	built_environment	3618 Colfax Ave S	108 - east harriet	No	60.96	good	naturally_occurring	45.72 to 60.96 cm	Minneapolis	NA	NA	NA	NA	NA	NA	NA	NA	NA	NA	NA	NA
78265	10/21/2010	Fraxinus pennsylvanica	Minneapolis	Minnesota	-93.2896326	44.9314314	built_environment	3944 Aldrich Ave S	108 - east harriet	No	35.56	good	naturally_occurring	30.48 to 45.72 cm	Minneapolis	NA	NA	NA	NA	NA	NA	NA	NA	NA	NA	NA	NA
78560	10/21/2010	Acer saccharum	Minneapolis	Minnesota	-93.2921796	44.9352634	built_environment	3732 Colfax Ave S	108 - east harriet	No	15.24	good	naturally_occurring	0 to 15.24 cm	Minneapolis	NA	NA	NA	NA	NA	NA	NA	NA	NA	NA	NA	NA
78506	10/21/2010	Tilia cordata	Minneapolis	Minnesota	-93.2922	44.9281246	built_environment	4124 Colfax Ave S	108 - east harriet	No	35.56	good	introduced	30.48 to 45.72 cm	Minneapolis	NA	NA	NA	NA	NA	NA	NA	NA	NA	NA	NA	NA
78492	10/21/2010	Tilia americana	Minneapolis	Minnesota	-93.2922	44.9277381	built_environment	4148 Colfax Ave S	108 - east harriet	No	15.24	good	naturally_occurring	0 to 15.24 cm	Minneapolis	NA	NA	NA	NA	NA	NA	NA	NA	NA	NA	NA	NA
78493	10/21/2010	Fraxinus pennsylvanica	Minneapolis	Minnesota	-93.291968	44.9276737	built_environment	4153 Colfax Ave S	108 - east harriet	No	35.56	good	naturally_occurring	30.48 to 45.72 cm	Minneapolis	NA	NA	NA	NA	NA	NA	NA	NA	NA	NA	NA	NA
78494	10/21/2010	Fraxinus pennsylvanica	Minneapolis	Minnesota	-93.291968	44.9276737	built_environment	4153 Colfax Ave S	108 - east harriet	No	35.56	good	naturally_occurring	30.48 to 45.72 cm	Minneapolis	NA	NA	NA	NA	NA	NA	NA	NA	NA	NA	NA	NA
78495	10/21/2010	Fraxinus pennsylvanica	Minneapolis	Minnesota	-93.291968	44.9277703	built_environment	4147 Colfax Ave S	108 - east harriet	No	38.1	good	naturally_occurring	30.48 to 45.72 cm	Minneapolis	NA	NA	NA	NA	NA	NA	NA	NA	NA	NA	NA	NA
78496	10/21/2010	Fraxinus pennsylvanica	Minneapolis	Minnesota	-93.291968	44.9278669	built_environment	4141 Colfax Ave S	108 - east harriet	No	45.72	good	naturally_occurring	30.48 to 45.72 cm	Minneapolis	NA	NA	NA	NA	NA	NA	NA	NA	NA	NA	NA	NA
78497	10/21/2010	Tilia cordata	Minneapolis	Minnesota	-93.2922	44.9278347	built_environment	4142 Colfax Ave S	108 - east harriet	No	45.72	good	introduced	30.48 to 45.72 cm	Minneapolis	NA	NA	NA	NA	NA	NA	NA	NA	NA	NA	NA	NA
78498	10/21/2010	Tilia cordata	Minneapolis	Minnesota	-93.2922	44.9279313	built_environment	4136 Colfax Ave S	108 - east harriet	No	40.64	good	introduced	30.48 to 45.72 cm	Minneapolis	NA	NA	NA	NA	NA	NA	NA	NA	NA	NA	NA	NA
78499	10/21/2010	Fraxinus pennsylvanica	Minneapolis	Minnesota	-93.291968	44.9278991	built_environment	4139 Colfax Ave S	108 - east harriet	No	30.48	good	naturally_occurring	15.24 to 30.48 cm	Minneapolis	NA	NA	NA	NA	NA	NA	NA	NA	NA	NA	NA	NA
78500	10/21/2010	Ulmus americana	Minneapolis	Minnesota	-93.291968	44.9279957	built_environment	4133 Colfax Ave S	108 - east harriet	No	101.6	good	naturally_occurring	more than 76.2 cm	Minneapolis	NA	NA	NA	NA	NA	NA	NA	NA	NA	NA	NA	NA
78501	10/21/2010	Ulmus americana	Minneapolis	Minnesota	-93.2922	44.9279957	built_environment	4132 Colfax Ave S	108 - east harriet	No	101.6	good	naturally_occurring	more than 76.2 cm	Minneapolis	NA	NA	NA	NA	NA	NA	NA	NA	NA	NA	NA	NA
78502	10/21/2010	Ulmus americana	Minneapolis	Minnesota	-93.2922	44.9280601	built_environment	4128 Colfax Ave S	108 - east harriet	No	71.12	good	naturally_occurring	60.96 to 76.2 cm	Minneapolis	NA	NA	NA	NA	NA	NA	NA	NA	NA	NA	NA	NA
78503	10/21/2010	Tilia cordata	Minneapolis	Minnesota	-93.291968	44.9280601	built_environment	4129 Colfax Ave S	108 - east harriet	No	50.8	good	introduced	45.72 to 60.96 cm	Minneapolis	NA	NA	NA	NA	NA	NA	NA	NA	NA	NA	NA	NA
78548	10/21/2010	Tilia americana	Minneapolis	Minnesota	-93.291968	44.930327	built_environment	4001 Colfax Ave S	108 - east harriet	No	40.64	good	naturally_occurring	30.48 to 45.72 cm	Minneapolis	NA	NA	NA	NA	NA	NA	NA	NA	NA	NA	NA	NA
78505	10/21/2010	Fraxinus pennsylvanica	Minneapolis	Minnesota	-93.291968	44.9281246	built_environment	4125 Colfax Ave S	108 - east harriet	No	15.24	good	naturally_occurring	0 to 15.24 cm	Minneapolis	NA	NA	NA	NA	NA	NA	NA	NA	NA	NA	NA	NA
78603	10/21/2010	Acer saccharum	Minneapolis	Minnesota	-93.2921564	44.9374595	built_environment	3608 Colfax Ave S	108 - east harriet	No	17.78	good	naturally_occurring	15.24 to 30.48 cm	Minneapolis	NA	NA	NA	NA	NA	NA	NA	NA	NA	NA	NA	NA
78507	10/21/2010	Acer saccharum	Minneapolis	Minnesota	-93.2922	44.928189	built_environment	4120 Colfax Ave S	108 - east harriet	No	5.08	good	naturally_occurring	0 to 15.24 cm	Minneapolis	NA	NA	NA	NA	NA	NA	NA	NA	NA	NA	NA	NA
78508	10/21/2010	Acer platanoides	Minneapolis	Minnesota	-93.291968	44.928189	built_environment	4121 Colfax Ave S	108 - east harriet	No	10.16	good	introduced	0 to 15.24 cm	Minneapolis	NA	NA	NA	NA	NA	NA	NA	NA	NA	NA	NA	NA
78509	10/21/2010	Fraxinus pennsylvanica	Minneapolis	Minnesota	-93.291968	44.9282534	built_environment	4117 Colfax Ave S	108 - east harriet	No	40.64	good	naturally_occurring	30.48 to 45.72 cm	Minneapolis	NA	NA	NA	NA	NA	NA	NA	NA	NA	NA	NA	NA
78510	10/21/2010	Ulmus americana	Minneapolis	Minnesota	-93.291968	44.9282856	built_environment	4115 Colfax Ave S	108 - east harriet	No	101.6	good	naturally_occurring	more than 76.2 cm	Minneapolis	NA	NA	NA	NA	NA	NA	NA	NA	NA	NA	NA	NA
78511	10/21/2010	Tilia americana	Minneapolis	Minnesota	-93.2922	44.9282534	built_environment	4116 Colfax Ave S	108 - east harriet	No	45.72	good	naturally_occurring	30.48 to 45.72 cm	Minneapolis	NA	NA	NA	NA	NA	NA	NA	NA	NA	NA	NA	NA
78538	10/21/2010	Tilia cordata	Minneapolis	Minnesota	-93.2917015	44.9294984	built_environment	4029 Colfax Ave S	108 - east harriet	No	35.56	good	introduced	30.48 to 45.72 cm	Minneapolis	NA	NA	NA	NA	NA	NA	NA	NA	NA	NA	NA	NA
78539	10/21/2010	Tilia americana	Minneapolis	Minnesota	-93.2917268	44.9297871	built_environment	4021 Colfax Ave S	108 - east harriet	No	40.64	good	naturally_occurring	30.48 to 45.72 cm	Minneapolis	NA	NA	NA	NA	NA	NA	NA	NA	NA	NA	NA	NA
78540	10/21/2010	Tilia americana	Minneapolis	Minnesota	-93.2922	44.9299746	built_environment	4022 Colfax Ave S	108 - east harriet	No	35.56	good	naturally_occurring	30.48 to 45.72 cm	Minneapolis	NA	NA	NA	NA	NA	NA	NA	NA	NA	NA	NA	NA
78541	10/21/2010	Fraxinus pennsylvanica	Minneapolis	Minnesota	-93.2922	44.9300386	built_environment	4018 Colfax Ave S	108 - east harriet	No	35.56	good	naturally_occurring	30.48 to 45.72 cm	Minneapolis	NA	NA	NA	NA	NA	NA	NA	NA	NA	NA	NA	NA
78542	10/21/2010	Fraxinus pennsylvanica	Minneapolis	Minnesota	-93.2917553	44.9299339	built_environment	4015 Colfax Ave S	108 - east harriet	No	38.1	good	naturally_occurring	30.48 to 45.72 cm	Minneapolis	NA	NA	NA	NA	NA	NA	NA	NA	NA	NA	NA	NA
78543	10/21/2010	Tilia americana	Minneapolis	Minnesota	-93.2922	44.9301348	built_environment	4012 Colfax Ave S	108 - east harriet	No	40.64	good	naturally_occurring	30.48 to 45.72 cm	Minneapolis	NA	NA	NA	NA	NA	NA	NA	NA	NA	NA	NA	NA
78544	10/21/2010	Tilia americana	Minneapolis	Minnesota	-93.291968	44.9301988	built_environment	4009 Colfax Ave S	108 - east harriet	No	30.48	good	naturally_occurring	15.24 to 30.48 cm	Minneapolis	NA	NA	NA	NA	NA	NA	NA	NA	NA	NA	NA	NA
78545	10/21/2010	Ulmus americana	Minneapolis	Minnesota	-93.2922	44.9301988	built_environment	4008 Colfax Ave S	108 - east harriet	No	66.04	poor	naturally_occurring	60.96 to 76.2 cm	Minneapolis	NA	NA	NA	NA	NA	NA	NA	NA	NA	NA	NA	NA
78504	10/21/2010	Tilia cordata	Minneapolis	Minnesota	-93.291968	44.9281246	built_environment	4125 Colfax Ave S	108 - east harriet	No	25.4	good	introduced	15.24 to 30.48 cm	Minneapolis	NA	NA	NA	NA	NA	NA	NA	NA	NA	NA	NA	NA
78310	10/21/2010	Fraxinus pennsylvanica	Minneapolis	Minnesota	-93.289397	44.933953	built_environment	3801 Aldrich Ave S	108 - east harriet	No	30.48	good	naturally_occurring	15.24 to 30.48 cm	Minneapolis	NA	NA	NA	NA	NA	NA	NA	NA	NA	NA	NA	NA
78601	10/21/2010	Acer saccharum	Minneapolis	Minnesota	-93.2919247	44.9374266	built_environment	3611 Colfax Ave S	108 - east harriet	No	30.48	good	naturally_occurring	15.24 to 30.48 cm	Minneapolis	NA	NA	NA	NA	NA	NA	NA	NA	NA	NA	NA	NA
78661	10/21/2010	Celtis occidentalis	Minneapolis	Minnesota	-93.293068	44.9654227	built_environment	4501 Dupont Ave S	108 - east harriet	No	45.72	good	naturally_occurring	30.48 to 45.72 cm	Minneapolis	NA	NA	NA	NA	NA	NA	NA	NA	NA	NA	NA	NA
78662	10/21/2010	Tilia americana	Minneapolis	Minnesota	-93.293068	44.9654227	built_environment	4501 Dupont Ave S	108 - east harriet	No	15.24	good	naturally_occurring	0 to 15.24 cm	Minneapolis	NA	NA	NA	NA	NA	NA	NA	NA	NA	NA	NA	NA
78663	10/21/2010	Ulmus americana	Minneapolis	Minnesota	-93.293068	44.9654227	built_environment	4455 Dupont Ave S	108 - east harriet	No	50.8	good	naturally_occurring	45.72 to 60.96 cm	Minneapolis	NA	NA	NA	NA	NA	NA	NA	NA	NA	NA	NA	NA
78664	10/21/2010	Acer platanoides	Minneapolis	Minnesota	-93.293068	44.9654227	built_environment	4455 Dupont Ave S	108 - east harriet	No	50.8	good	introduced	45.72 to 60.96 cm	Minneapolis	NA	NA	NA	NA	NA	NA	NA	NA	NA	NA	NA	NA
78665	10/21/2010	Tilia americana	Minneapolis	Minnesota	-93.293068	44.9654227	built_environment	4455 Dupont Ave S	108 - east harriet	No	71.12	good	naturally_occurring	60.96 to 76.2 cm	Minneapolis	NA	NA	NA	NA	NA	NA	NA	NA	NA	NA	NA	NA
78666	10/21/2010	Quercus palustris	Minneapolis	Minnesota	-93.293068	44.9654227	built_environment	4455 Dupont Ave S	108 - east harriet	No	20.32	good	introduced	15.24 to 30.48 cm	Minneapolis	NA	NA	NA	NA	NA	NA	NA	NA	NA	NA	NA	NA
78667	10/21/2010	Ulmus americana	Minneapolis	Minnesota	-93.293068	44.9654227	built_environment	4500 Dupont Ave S	108 - east harriet	No	91.44	good	naturally_occurring	more than 76.2 cm	Minneapolis	NA	NA	NA	NA	NA	NA	NA	NA	NA	NA	NA	NA
78304	10/21/2010	Fraxinus pennsylvanica	Minneapolis	Minnesota	-93.289396	44.9335692	built_environment	3825 Aldrich Ave S	108 - east harriet	No	30.48	good	naturally_occurring	15.24 to 30.48 cm	Minneapolis	NA	NA	NA	NA	NA	NA	NA	NA	NA	NA	NA	NA
78305	10/21/2010	Fraxinus pennsylvanica	Minneapolis	Minnesota	-93.289627	44.9335682	built_environment	3824 Aldrich Ave S	108 - east harriet	No	30.48	good	naturally_occurring	15.24 to 30.48 cm	Minneapolis	NA	NA	NA	NA	NA	NA	NA	NA	NA	NA	NA	NA
78306	10/21/2010	Fraxinus pennsylvanica	Minneapolis	Minnesota	-93.2896272	44.9336322	built_environment	3820 Aldrich Ave S	108 - east harriet	No	40.64	good	naturally_occurring	30.48 to 45.72 cm	Minneapolis	NA	NA	NA	NA	NA	NA	NA	NA	NA	NA	NA	NA
78307	10/21/2010	Quercus bicolor	Minneapolis	Minnesota	-93.2893963	44.9336972	built_environment	3817 Aldrich Ave S	108 - east harriet	No	5.08	good	naturally_occurring	0 to 15.24 cm	Minneapolis	NA	NA	NA	NA	NA	NA	NA	NA	NA	NA	NA	NA
78659	10/21/2010	Acer platanoides	Minneapolis	Minnesota	-93.293068	44.9654227	built_environment	4501 Dupont Ave S	108 - east harriet	No	71.12	good	introduced	60.96 to 76.2 cm	Minneapolis	NA	NA	NA	NA	NA	NA	NA	NA	NA	NA	NA	NA
78309	10/21/2010	Fraxinus pennsylvanica	Minneapolis	Minnesota	-93.2896273	44.9336962	built_environment	3816 Aldrich Ave S	108 - east harriet	No	30.48	good	naturally_occurring	15.24 to 30.48 cm	Minneapolis	NA	NA	NA	NA	NA	NA	NA	NA	NA	NA	NA	NA
78658	10/21/2010	Acer platanoides	Minneapolis	Minnesota	-93.293068	44.9654227	built_environment	4501 Dupont Ave S	108 - east harriet	No	20.32	good	introduced	15.24 to 30.48 cm	Minneapolis	NA	NA	NA	NA	NA	NA	NA	NA	NA	NA	NA	NA
78311	10/21/2010	Fraxinus pennsylvanica	Minneapolis	Minnesota	-93.2893967	44.9338251	built_environment	3809 Aldrich Ave S	108 - east harriet	No	30.48	good	naturally_occurring	15.24 to 30.48 cm	Minneapolis	NA	NA	NA	NA	NA	NA	NA	NA	NA	NA	NA	NA
78312	10/21/2010	Fraxinus pennsylvanica	Minneapolis	Minnesota	-93.289628	44.933952	built_environment	3800 Aldrich Ave S	108 - east harriet	No	27.94	good	naturally_occurring	15.24 to 30.48 cm	Minneapolis	NA	NA	NA	NA	NA	NA	NA	NA	NA	NA	NA	NA
78313	07/13/2011	Unassigned	Minneapolis	Minnesota	-93.2896278	44.933888	built_environment	3804 Aldrich Ave S	108 - east harriet	No	0	dead/dying	no_info	NA	Minneapolis	NA	NA	NA	NA	NA	NA	NA	NA	NA	NA	NA	NA
78314	07/13/2011	Unassigned	Minneapolis	Minnesota	-93.2896277	44.9338241	built_environment	3808 Aldrich Ave S	108 - east harriet	No	0	dead/dying	no_info	NA	Minneapolis	NA	NA	NA	NA	NA	NA	NA	NA	NA	NA	NA	NA
78315	07/13/2011	Unassigned	Minneapolis	Minnesota	-93.2896275	44.9337601	built_environment	3812 Aldrich Ave S	108 - east harriet	No	0	dead/dying	no_info	NA	Minneapolis	NA	NA	NA	NA	NA	NA	NA	NA	NA	NA	NA	NA
78316	10/21/2010	Fraxinus pennsylvanica	Minneapolis	Minnesota	-93.2885642	44.9341572	built_environment	716 38th St W	108 - east harriet	No	33.02	good	naturally_occurring	30.48 to 45.72 cm	Minneapolis	NA	NA	NA	NA	NA	NA	NA	NA	NA	NA	NA	NA
78317	10/21/2010	Gleditsia triacanthos	Minneapolis	Minnesota	-93.2885642	44.9341572	built_environment	716 38th St W	108 - east harriet	No	30.48	good	naturally_occurring	15.24 to 30.48 cm	Minneapolis	NA	NA	NA	NA	NA	NA	NA	NA	NA	NA	NA	NA
78318	10/21/2010	Gleditsia triacanthos	Minneapolis	Minnesota	-93.2885642	44.9341572	built_environment	716 38th St W	108 - east harriet	No	35.56	good	naturally_occurring	30.48 to 45.72 cm	Minneapolis	NA	NA	NA	NA	NA	NA	NA	NA	NA	NA	NA	NA
78319	10/21/2010	Fraxinus pennsylvanica	Minneapolis	Minnesota	-93.2893905	44.9350674	built_environment	3745 Aldrich Ave S	108 - east harriet	No	30.48	good	naturally_occurring	15.24 to 30.48 cm	Minneapolis	NA	NA	NA	NA	NA	NA	NA	NA	NA	NA	NA	NA
78320	10/21/2010	Gleditsia triacanthos	Minneapolis	Minnesota	-93.2893901	44.9351317	built_environment	3741 Aldrich Ave S	108 - east harriet	No	10.16	good	naturally_occurring	0 to 15.24 cm	Minneapolis	NA	NA	NA	NA	NA	NA	NA	NA	NA	NA	NA	NA
78321	10/21/2010	Gleditsia triacanthos	Minneapolis	Minnesota	-93.2893901	44.9351317	built_environment	3741 Aldrich Ave S	108 - east harriet	No	20.32	good	naturally_occurring	15.24 to 30.48 cm	Minneapolis	NA	NA	NA	NA	NA	NA	NA	NA	NA	NA	NA	NA
78322	10/21/2010	Ulmus americana	Minneapolis	Minnesota	-93.2893897	44.9351961	built_environment	3737 Aldrich Ave S	108 - east harriet	No	71.12	good	naturally_occurring	60.96 to 76.2 cm	Minneapolis	NA	NA	NA	NA	NA	NA	NA	NA	NA	NA	NA	NA
78323	10/21/2010	Gleditsia triacanthos	Minneapolis	Minnesota	-93.2893893	44.9352604	built_environment	3733 Aldrich Ave S	108 - east harriet	No	20.32	good	naturally_occurring	15.24 to 30.48 cm	Minneapolis	NA	NA	NA	NA	NA	NA	NA	NA	NA	NA	NA	NA
78308	10/21/2010	Fraxinus pennsylvanica	Minneapolis	Minnesota	-93.2893964	44.9337291	built_environment	3815 Aldrich Ave S	108 - east harriet	No	10.16	good	naturally_occurring	0 to 15.24 cm	Minneapolis	NA	NA	NA	NA	NA	NA	NA	NA	NA	NA	NA	NA
78644	07/13/2011	Unassigned	Minneapolis	Minnesota	-93.293068	44.9654227	built_environment	4509 Dupont Ave S	108 - east harriet	No	0	dead/dying	no_info	NA	Minneapolis	NA	NA	NA	NA	NA	NA	NA	NA	NA	NA	NA	NA
78604	10/21/2010	Ulmus americana	Minneapolis	Minnesota	-93.2862819	44.9377068	built_environment	921 36th St W	108 - east harriet	No	96.52	good	naturally_occurring	more than 76.2 cm	Minneapolis	NA	NA	NA	NA	NA	NA	NA	NA	NA	NA	NA	NA
78605	10/21/2010	Ulmus americana	Minneapolis	Minnesota	-93.2862819	44.9377068	built_environment	921 36th St W	108 - east harriet	No	93.98	good	naturally_occurring	more than 76.2 cm	Minneapolis	NA	NA	NA	NA	NA	NA	NA	NA	NA	NA	NA	NA
78606	10/21/2010	Acer saccharum	Minneapolis	Minnesota	-93.2862819	44.9377068	built_environment	921 36th St W	108 - east harriet	No	17.78	good	naturally_occurring	15.24 to 30.48 cm	Minneapolis	NA	NA	NA	NA	NA	NA	NA	NA	NA	NA	NA	NA
78607	10/21/2010	Quercus macrocarpa	Minneapolis	Minnesota	-93.281403	44.937725	built_environment	1001 36th St W	108 - east harriet	No	71.12	good	naturally_occurring	60.96 to 76.2 cm	Minneapolis	NA	NA	NA	NA	NA	NA	NA	NA	NA	NA	NA	NA
78608	10/21/2010	Acer saccharum	Minneapolis	Minnesota	-93.281403	44.937725	built_environment	1001 36th St W	108 - east harriet	No	20.32	good	naturally_occurring	15.24 to 30.48 cm	Minneapolis	NA	NA	NA	NA	NA	NA	NA	NA	NA	NA	NA	NA
78609	10/21/2010	Ulmus americana	Minneapolis	Minnesota	-93.293068	44.9654227	built_environment	4551 Dupont Ave S	108 - east harriet	No	55.88	good	naturally_occurring	45.72 to 60.96 cm	Minneapolis	NA	NA	NA	NA	NA	NA	NA	NA	NA	NA	NA	NA
78610	10/21/2010	Acer platanoides	Minneapolis	Minnesota	-93.293068	44.9654227	built_environment	4551 Dupont Ave S	108 - east harriet	No	25.4	good	introduced	15.24 to 30.48 cm	Minneapolis	NA	NA	NA	NA	NA	NA	NA	NA	NA	NA	NA	NA
78611	10/21/2010	Ulmus americana	Minneapolis	Minnesota	-93.293068	44.9654227	built_environment	4551 Dupont Ave S	108 - east harriet	No	66.04	good	naturally_occurring	60.96 to 76.2 cm	Minneapolis	NA	NA	NA	NA	NA	NA	NA	NA	NA	NA	NA	NA
78612	10/21/2010	Pinus strobus	Minneapolis	Minnesota	-93.293068	44.9654227	built_environment	4551 Dupont Ave S	108 - east harriet	No	30.48	fair	naturally_occurring	15.24 to 30.48 cm	Minneapolis	NA	NA	NA	NA	NA	NA	NA	NA	NA	NA	NA	NA
78613	10/21/2010	Malus	Minneapolis	Minnesota	-93.293068	44.9654227	built_environment	4551 Dupont Ave S	108 - east harriet	No	20.32	good	no_info	15.24 to 30.48 cm	Minneapolis	NA	NA	NA	NA	NA	NA	NA	NA	NA	NA	NA	NA
78614	10/21/2010	Acer platanoides	Minneapolis	Minnesota	-93.293068	44.9654227	built_environment	4550 Dupont Ave S	108 - east harriet	No	15.24	good	introduced	0 to 15.24 cm	Minneapolis	NA	NA	NA	NA	NA	NA	NA	NA	NA	NA	NA	NA
78615	10/21/2010	Acer platanoides	Minneapolis	Minnesota	-93.293068	44.9654227	built_environment	4550 Dupont Ave S	108 - east harriet	No	38.1	good	introduced	30.48 to 45.72 cm	Minneapolis	NA	NA	NA	NA	NA	NA	NA	NA	NA	NA	NA	NA
78660	10/21/2010	Celtis occidentalis	Minneapolis	Minnesota	-93.293068	44.9654227	built_environment	4501 Dupont Ave S	108 - east harriet	No	30.48	good	naturally_occurring	15.24 to 30.48 cm	Minneapolis	NA	NA	NA	NA	NA	NA	NA	NA	NA	NA	NA	NA
78643	10/21/2010	Acer platanoides	Minneapolis	Minnesota	-93.293068	44.9654227	built_environment	4512 Dupont Ave S	108 - east harriet	No	40.64	good	introduced	30.48 to 45.72 cm	Minneapolis	NA	NA	NA	NA	NA	NA	NA	NA	NA	NA	NA	NA
78489	10/21/2010	Tilia cordata	Minneapolis	Minnesota	-93.2919701	44.9265587	built_environment	4209 Colfax Ave S	108 - east harriet	No	30.48	good	introduced	15.24 to 30.48 cm	Minneapolis	NA	NA	NA	NA	NA	NA	NA	NA	NA	NA	NA	NA
78645	10/21/2010	Acer platanoides	Minneapolis	Minnesota	-93.293068	44.9654227	built_environment	4509 Dupont Ave S	108 - east harriet	No	15.24	good	introduced	0 to 15.24 cm	Minneapolis	NA	NA	NA	NA	NA	NA	NA	NA	NA	NA	NA	NA
78646	10/21/2010	Pinus strobus	Minneapolis	Minnesota	-93.293068	44.9654227	built_environment	4509 Dupont Ave S	108 - east harriet	No	30.48	good	naturally_occurring	15.24 to 30.48 cm	Minneapolis	NA	NA	NA	NA	NA	NA	NA	NA	NA	NA	NA	NA
78647	10/21/2010	Fraxinus pennsylvanica	Minneapolis	Minnesota	-93.293068	44.9654227	built_environment	4509 Dupont Ave S	108 - east harriet	No	25.4	good	naturally_occurring	15.24 to 30.48 cm	Minneapolis	NA	NA	NA	NA	NA	NA	NA	NA	NA	NA	NA	NA
78648	10/21/2010	Fraxinus pennsylvanica	Minneapolis	Minnesota	-93.293068	44.9654227	built_environment	4509 Dupont Ave S	108 - east harriet	No	40.64	good	naturally_occurring	30.48 to 45.72 cm	Minneapolis	NA	NA	NA	NA	NA	NA	NA	NA	NA	NA	NA	NA
78649	10/21/2010	Fraxinus pennsylvanica	Minneapolis	Minnesota	-93.293068	44.9654227	built_environment	4509 Dupont Ave S	108 - east harriet	No	40.64	good	naturally_occurring	30.48 to 45.72 cm	Minneapolis	NA	NA	NA	NA	NA	NA	NA	NA	NA	NA	NA	NA
78650	10/21/2010	Malus	Minneapolis	Minnesota	-93.293068	44.9654227	built_environment	4501 Dupont Ave S	108 - east harriet	No	5.08	good	no_info	0 to 15.24 cm	Minneapolis	NA	NA	NA	NA	NA	NA	NA	NA	NA	NA	NA	NA
78651	10/21/2010	Malus	Minneapolis	Minnesota	-93.293068	44.9654227	built_environment	4501 Dupont Ave S	108 - east harriet	No	5.08	good	no_info	0 to 15.24 cm	Minneapolis	NA	NA	NA	NA	NA	NA	NA	NA	NA	NA	NA	NA
78652	10/21/2010	Malus	Minneapolis	Minnesota	-93.293068	44.9654227	built_environment	4501 Dupont Ave S	108 - east harriet	No	5.08	good	no_info	0 to 15.24 cm	Minneapolis	NA	NA	NA	NA	NA	NA	NA	NA	NA	NA	NA	NA
78653	10/21/2010	Malus	Minneapolis	Minnesota	-93.293068	44.9654227	built_environment	4501 Dupont Ave S	108 - east harriet	No	5.08	good	no_info	0 to 15.24 cm	Minneapolis	NA	NA	NA	NA	NA	NA	NA	NA	NA	NA	NA	NA
78654	10/21/2010	Fraxinus pennsylvanica	Minneapolis	Minnesota	-93.293068	44.9654227	built_environment	4501 Dupont Ave S	108 - east harriet	No	40.64	good	naturally_occurring	30.48 to 45.72 cm	Minneapolis	NA	NA	NA	NA	NA	NA	NA	NA	NA	NA	NA	NA
78655	10/21/2010	Ulmus americana	Minneapolis	Minnesota	-93.293068	44.9654227	built_environment	4508 Dupont Ave S	108 - east harriet	No	50.8	good	naturally_occurring	45.72 to 60.96 cm	Minneapolis	NA	NA	NA	NA	NA	NA	NA	NA	NA	NA	NA	NA
78656	10/21/2010	Acer platanoides	Minneapolis	Minnesota	-93.293068	44.9654227	built_environment	4508 Dupont Ave S	108 - east harriet	No	40.64	good	introduced	30.48 to 45.72 cm	Minneapolis	NA	NA	NA	NA	NA	NA	NA	NA	NA	NA	NA	NA
78657	10/21/2010	Acer platanoides	Minneapolis	Minnesota	-93.293068	44.9654227	built_environment	4501 Dupont Ave S	108 - east harriet	No	15.24	good	introduced	0 to 15.24 cm	Minneapolis	NA	NA	NA	NA	NA	NA	NA	NA	NA	NA	NA	NA
78642	10/21/2010	Acer platanoides	Minneapolis	Minnesota	-93.293068	44.9654227	built_environment	4512 Dupont Ave S	108 - east harriet	No	43.18	good	introduced	30.48 to 45.72 cm	Minneapolis	NA	NA	NA	NA	NA	NA	NA	NA	NA	NA	NA	NA
78337	10/21/2010	Gleditsia triacanthos	Minneapolis	Minnesota	-93.289611	44.936887	built_environment	3644 Aldrich Ave S	108 - east harriet	No	33.02	good	naturally_occurring	30.48 to 45.72 cm	Minneapolis	NA	NA	NA	NA	NA	NA	NA	NA	NA	NA	NA	NA
78491	10/21/2010	Tilia cordata	Minneapolis	Minnesota	-93.291969	44.926686	built_environment	4201 Colfax Ave S	108 - east harriet	No	35.56	good	introduced	30.48 to 45.72 cm	Minneapolis	NA	NA	NA	NA	NA	NA	NA	NA	NA	NA	NA	NA
78298	10/21/2010	Gleditsia triacanthos	Minneapolis	Minnesota	-93.2893955	44.9333774	built_environment	3837 Aldrich Ave S	108 - east harriet	No	45.72	good	naturally_occurring	30.48 to 45.72 cm	Minneapolis	NA	NA	NA	NA	NA	NA	NA	NA	NA	NA	NA	NA
78299	10/21/2010	Fraxinus pennsylvanica	Minneapolis	Minnesota	-93.2896265	44.9333764	built_environment	3836 Aldrich Ave S	108 - east harriet	No	45.72	good	naturally_occurring	30.48 to 45.72 cm	Minneapolis	NA	NA	NA	NA	NA	NA	NA	NA	NA	NA	NA	NA
78300	10/21/2010	Fraxinus pennsylvanica	Minneapolis	Minnesota	-93.2896267	44.9334403	built_environment	3832 Aldrich Ave S	108 - east harriet	No	25.4	good	naturally_occurring	15.24 to 30.48 cm	Minneapolis	NA	NA	NA	NA	NA	NA	NA	NA	NA	NA	NA	NA
78301	10/21/2010	Fraxinus pennsylvanica	Minneapolis	Minnesota	-93.2893957	44.9334413	built_environment	3833 Aldrich Ave S	108 - east harriet	No	30.48	good	naturally_occurring	15.24 to 30.48 cm	Minneapolis	NA	NA	NA	NA	NA	NA	NA	NA	NA	NA	NA	NA
78302	10/21/2010	Fraxinus pennsylvanica	Minneapolis	Minnesota	-93.2893959	44.9335053	built_environment	3829 Aldrich Ave S	108 - east harriet	No	40.64	good	naturally_occurring	30.48 to 45.72 cm	Minneapolis	NA	NA	NA	NA	NA	NA	NA	NA	NA	NA	NA	NA
78303	10/21/2010	Ulmus americana	Minneapolis	Minnesota	-93.2896269	44.9335043	built_environment	3828 Aldrich Ave S	108 - east harriet	No	86.36	good	naturally_occurring	more than 76.2 cm	Minneapolis	NA	NA	NA	NA	NA	NA	NA	NA	NA	NA	NA	NA
78330	10/21/2010	Fraxinus pennsylvanica	Minneapolis	Minnesota	-93.2885868	44.9358162	built_environment	721 37th St W	108 - east harriet	No	5.08	good	naturally_occurring	0 to 15.24 cm	Minneapolis	NA	NA	NA	NA	NA	NA	NA	NA	NA	NA	NA	NA
78331	10/21/2010	Fraxinus pennsylvanica	Minneapolis	Minnesota	-93.2885868	44.9358162	built_environment	721 37th St W	108 - east harriet	No	5.08	good	naturally_occurring	0 to 15.24 cm	Minneapolis	NA	NA	NA	NA	NA	NA	NA	NA	NA	NA	NA	NA
78332	10/21/2010	Gleditsia triacanthos	Minneapolis	Minnesota	-93.289675	44.935817	built_environment	801 37th St W	108 - east harriet	No	35.56	good	naturally_occurring	30.48 to 45.72 cm	Minneapolis	NA	NA	NA	NA	NA	NA	NA	NA	NA	NA	NA	NA
78333	10/21/2010	Gleditsia triacanthos	Minneapolis	Minnesota	-93.289675	44.935817	built_environment	801 37th St W	108 - east harriet	No	25.4	good	naturally_occurring	15.24 to 30.48 cm	Minneapolis	NA	NA	NA	NA	NA	NA	NA	NA	NA	NA	NA	NA
78334	10/21/2010	Gleditsia triacanthos	Minneapolis	Minnesota	-93.2893798	44.936758	built_environment	3653 Aldrich Ave S	108 - east harriet	No	25.4	good	naturally_occurring	15.24 to 30.48 cm	Minneapolis	NA	NA	NA	NA	NA	NA	NA	NA	NA	NA	NA	NA
78296	10/21/2010	Fraxinus pennsylvanica	Minneapolis	Minnesota	-93.2896264	44.9333124	built_environment	3840 Aldrich Ave S	108 - east harriet	No	15.24	good	naturally_occurring	0 to 15.24 cm	Minneapolis	NA	NA	NA	NA	NA	NA	NA	NA	NA	NA	NA	NA
78336	10/21/2010	Gleditsia triacanthos	Minneapolis	Minnesota	-93.289379	44.936886	built_environment	3645 Aldrich Ave S	108 - east harriet	No	27.94	good	naturally_occurring	15.24 to 30.48 cm	Minneapolis	NA	NA	NA	NA	NA	NA	NA	NA	NA	NA	NA	NA
78295	10/21/2010	Fraxinus pennsylvanica	Minneapolis	Minnesota	-93.2893952	44.9332494	built_environment	3845 Aldrich Ave S	108 - east harriet	No	30.48	good	naturally_occurring	15.24 to 30.48 cm	Minneapolis	NA	NA	NA	NA	NA	NA	NA	NA	NA	NA	NA	NA
78338	10/21/2010	Gleditsia triacanthos	Minneapolis	Minnesota	-93.289379	44.936886	built_environment	3645 Aldrich Ave S	108 - east harriet	No	15.24	good	naturally_occurring	0 to 15.24 cm	Minneapolis	NA	NA	NA	NA	NA	NA	NA	NA	NA	NA	NA	NA
78339	10/21/2010	Gleditsia triacanthos	Minneapolis	Minnesota	-93.2893787	44.93695	built_environment	3641 Aldrich Ave S	108 - east harriet	No	15.24	good	naturally_occurring	0 to 15.24 cm	Minneapolis	NA	NA	NA	NA	NA	NA	NA	NA	NA	NA	NA	NA
78340	10/21/2010	Gleditsia triacanthos	Minneapolis	Minnesota	-93.2896107	44.936951	built_environment	3640 Aldrich Ave S	108 - east harriet	No	17.78	good	naturally_occurring	15.24 to 30.48 cm	Minneapolis	NA	NA	NA	NA	NA	NA	NA	NA	NA	NA	NA	NA
78341	07/13/2011	Unassigned	Minneapolis	Minnesota	-93.2896103	44.937015	built_environment	3636 Aldrich Ave S	108 - east harriet	No	0	dead/dying	no_info	NA	Minneapolis	NA	NA	NA	NA	NA	NA	NA	NA	NA	NA	NA	NA
78342	07/13/2011	Unassigned	Minneapolis	Minnesota	-93.2893783	44.937014	built_environment	3637 Aldrich Ave S	108 - east harriet	No	0	dead/dying	no_info	NA	Minneapolis	NA	NA	NA	NA	NA	NA	NA	NA	NA	NA	NA	NA
78343	07/13/2011	Unassigned	Minneapolis	Minnesota	-93.2896099	44.937079	built_environment	3632 Aldrich Ave S	108 - east harriet	No	0	dead/dying	no_info	NA	Minneapolis	NA	NA	NA	NA	NA	NA	NA	NA	NA	NA	NA	NA
78344	07/13/2011	Unassigned	Minneapolis	Minnesota	-93.2896098	44.937111	built_environment	3630 Aldrich Ave S	108 - east harriet	No	0	dead/dying	no_info	NA	Minneapolis	NA	NA	NA	NA	NA	NA	NA	NA	NA	NA	NA	NA
78345	10/21/2010	Gleditsia triacanthos	Minneapolis	Minnesota	-93.2893779	44.937078	built_environment	3633 Aldrich Ave S	108 - east harriet	No	20.32	good	naturally_occurring	15.24 to 30.48 cm	Minneapolis	NA	NA	NA	NA	NA	NA	NA	NA	NA	NA	NA	NA
78346	10/21/2010	Gleditsia triacanthos	Minneapolis	Minnesota	-93.2893779	44.937078	built_environment	3633 Aldrich Ave S	108 - east harriet	No	10.16	good	naturally_occurring	0 to 15.24 cm	Minneapolis	NA	NA	NA	NA	NA	NA	NA	NA	NA	NA	NA	NA
78347	10/21/2010	Gleditsia triacanthos	Minneapolis	Minnesota	-93.2893776	44.937142	built_environment	3629 Aldrich Ave S	108 - east harriet	No	10.16	good	naturally_occurring	0 to 15.24 cm	Minneapolis	NA	NA	NA	NA	NA	NA	NA	NA	NA	NA	NA	NA
78348	10/21/2010	Gleditsia triacanthos	Minneapolis	Minnesota	-93.2896092	44.937207	built_environment	3624 Aldrich Ave S	108 - east harriet	No	15.24	good	naturally_occurring	0 to 15.24 cm	Minneapolis	NA	NA	NA	NA	NA	NA	NA	NA	NA	NA	NA	NA
78349	10/21/2010	Acer saccharinum	Minneapolis	Minnesota	-93.2895918	44.9390478	built_environment	3522 Aldrich Ave S	108 - east harriet	No	35.56	good	naturally_occurring	30.48 to 45.72 cm	Minneapolis	NA	NA	NA	NA	NA	NA	NA	NA	NA	NA	NA	NA
78350	10/21/2010	Ulmus	Minneapolis	Minnesota	-93.2893772	44.937206	built_environment	3625 Aldrich Ave S	108 - east harriet	No	78.74	good	no_info	more than 76.2 cm	Minneapolis	NA	NA	NA	NA	NA	NA	NA	NA	NA	NA	NA	NA
78335	10/21/2010	Ulmus americana	Minneapolis	Minnesota	-93.2893794	44.936822	built_environment	3649 Aldrich Ave S	108 - east harriet	No	71.12	good	naturally_occurring	60.96 to 76.2 cm	Minneapolis	NA	NA	NA	NA	NA	NA	NA	NA	NA	NA	NA	NA
78281	10/21/2010	Fraxinus pennsylvanica	Minneapolis	Minnesota	-93.2893971	44.9318485	built_environment	3919 Aldrich Ave S	108 - east harriet	No	45.72	good	naturally_occurring	30.48 to 45.72 cm	Minneapolis	NA	NA	NA	NA	NA	NA	NA	NA	NA	NA	NA	NA
78884	10/21/2010	Pinus nigra	Minneapolis	Minnesota	-93.293068	44.9654227	built_environment	4011 Dupont Ave S	108 - east harriet	No	25.4	good	introduced	15.24 to 30.48 cm	Minneapolis	NA	NA	NA	NA	NA	NA	NA	NA	NA	NA	NA	NA
78268	07/13/2011	Unassigned	Minneapolis	Minnesota	-93.2894009	44.9314947	built_environment	3941 Aldrich Ave S	108 - east harriet	No	0	dead/dying	no_info	NA	Minneapolis	NA	NA	NA	NA	NA	NA	NA	NA	NA	NA	NA	NA
78269	10/21/2010	Fraxinus pennsylvanica	Minneapolis	Minnesota	-93.2896312	44.9315601	built_environment	3936 Aldrich Ave S	108 - east harriet	No	7.62	good	naturally_occurring	0 to 15.24 cm	Minneapolis	NA	NA	NA	NA	NA	NA	NA	NA	NA	NA	NA	NA
78270	10/21/2010	Fraxinus pennsylvanica	Minneapolis	Minnesota	-93.2896306	44.9316244	built_environment	3932 Aldrich Ave S	108 - east harriet	No	30.48	good	naturally_occurring	15.24 to 30.48 cm	Minneapolis	NA	NA	NA	NA	NA	NA	NA	NA	NA	NA	NA	NA
78271	10/21/2010	Fraxinus pennsylvanica	Minneapolis	Minnesota	-93.2893996	44.9316234	built_environment	3933 Aldrich Ave S	108 - east harriet	No	30.48	good	naturally_occurring	15.24 to 30.48 cm	Minneapolis	NA	NA	NA	NA	NA	NA	NA	NA	NA	NA	NA	NA
78272	10/21/2010	Fraxinus pennsylvanica	Minneapolis	Minnesota	-93.2894002	44.9315591	built_environment	3937 Aldrich Ave S	108 - east harriet	No	30.48	good	naturally_occurring	15.24 to 30.48 cm	Minneapolis	NA	NA	NA	NA	NA	NA	NA	NA	NA	NA	NA	NA
78273	10/21/2010	Fraxinus pennsylvanica	Minneapolis	Minnesota	-93.2896299	44.9316887	built_environment	3928 Aldrich Ave S	108 - east harriet	No	45.72	good	naturally_occurring	30.48 to 45.72 cm	Minneapolis	NA	NA	NA	NA	NA	NA	NA	NA	NA	NA	NA	NA
78274	10/21/2010	Fraxinus pennsylvanica	Minneapolis	Minnesota	-93.2896292	44.931753	built_environment	3924 Aldrich Ave S	108 - east harriet	No	45.72	good	naturally_occurring	30.48 to 45.72 cm	Minneapolis	NA	NA	NA	NA	NA	NA	NA	NA	NA	NA	NA	NA
78275	10/21/2010	Fraxinus pennsylvanica	Minneapolis	Minnesota	-93.2893985	44.9317199	built_environment	3927 Aldrich Ave S	108 - east harriet	No	15.24	good	naturally_occurring	0 to 15.24 cm	Minneapolis	NA	NA	NA	NA	NA	NA	NA	NA	NA	NA	NA	NA
78276	10/21/2010	Fraxinus pennsylvanica	Minneapolis	Minnesota	-93.2896285	44.9318174	built_environment	3920 Aldrich Ave S	108 - east harriet	No	7.62	good	naturally_occurring	0 to 15.24 cm	Minneapolis	NA	NA	NA	NA	NA	NA	NA	NA	NA	NA	NA	NA
78277	10/21/2010	Fraxinus pennsylvanica	Minneapolis	Minnesota	-93.2893975	44.9318164	built_environment	3921 Aldrich Ave S	108 - east harriet	No	30.48	good	naturally_occurring	15.24 to 30.48 cm	Minneapolis	NA	NA	NA	NA	NA	NA	NA	NA	NA	NA	NA	NA
78278	10/21/2010	Fraxinus pennsylvanica	Minneapolis	Minnesota	-93.2893971	44.9318485	built_environment	3919 Aldrich Ave S	108 - east harriet	No	50.8	good	naturally_occurring	45.72 to 60.96 cm	Minneapolis	NA	NA	NA	NA	NA	NA	NA	NA	NA	NA	NA	NA
78297	10/21/2010	Fraxinus pennsylvanica	Minneapolis	Minnesota	-93.2893954	44.9333134	built_environment	3841 Aldrich Ave S	108 - east harriet	No	43.18	good	naturally_occurring	30.48 to 45.72 cm	Minneapolis	NA	NA	NA	NA	NA	NA	NA	NA	NA	NA	NA	NA
78280	10/21/2010	Fraxinus pennsylvanica	Minneapolis	Minnesota	-93.2893971	44.9318485	built_environment	3919 Aldrich Ave S	108 - east harriet	No	40.64	good	naturally_occurring	30.48 to 45.72 cm	Minneapolis	NA	NA	NA	NA	NA	NA	NA	NA	NA	NA	NA	NA
78353	10/21/2010	Gleditsia triacanthos	Minneapolis	Minnesota	-93.2893765	44.937334	built_environment	3617 Aldrich Ave S	108 - east harriet	No	15.24	good	naturally_occurring	0 to 15.24 cm	Minneapolis	NA	NA	NA	NA	NA	NA	NA	NA	NA	NA	NA	NA
78282	10/21/2010	Fraxinus pennsylvanica	Minneapolis	Minnesota	-93.2898267	44.9318177	built_environment	3910 Aldrich Ave S	108 - east harriet	No	5.08	good	naturally_occurring	0 to 15.24 cm	Minneapolis	NA	NA	NA	NA	NA	NA	NA	NA	NA	NA	NA	NA
78283	10/21/2010	Fraxinus pennsylvanica	Minneapolis	Minnesota	-93.2898267	44.9318177	built_environment	3910 Aldrich Ave S	108 - east harriet	No	5.08	good	naturally_occurring	0 to 15.24 cm	Minneapolis	NA	NA	NA	NA	NA	NA	NA	NA	NA	NA	NA	NA
78284	10/21/2010	Fraxinus pennsylvanica	Minneapolis	Minnesota	-93.2898267	44.9318177	built_environment	3910 Aldrich Ave S	108 - east harriet	No	30.48	good	naturally_occurring	15.24 to 30.48 cm	Minneapolis	NA	NA	NA	NA	NA	NA	NA	NA	NA	NA	NA	NA
78285	10/21/2010	Fraxinus pennsylvanica	Minneapolis	Minnesota	-93.289625	44.932139	built_environment	3900 Aldrich Ave S	108 - east harriet	No	7.62	good	naturally_occurring	0 to 15.24 cm	Minneapolis	NA	NA	NA	NA	NA	NA	NA	NA	NA	NA	NA	NA
78286	10/21/2010	Fraxinus pennsylvanica	Minneapolis	Minnesota	-93.289625	44.932139	built_environment	3900 Aldrich Ave S	108 - east harriet	No	38.1	good	naturally_occurring	30.48 to 45.72 cm	Minneapolis	NA	NA	NA	NA	NA	NA	NA	NA	NA	NA	NA	NA
78287	10/21/2010	Fraxinus pennsylvanica	Minneapolis	Minnesota	-93.496017	45.026866	built_environment	723 39th St W	108 - east harriet	No	50.8	good	naturally_occurring	45.72 to 60.96 cm	Minneapolis	NA	NA	NA	NA	NA	NA	NA	NA	NA	NA	NA	NA
78288	10/21/2010	Fraxinus pennsylvanica	Minneapolis	Minnesota	-93.496017	45.026866	built_environment	723 39th St W	108 - east harriet	No	45.72	good	naturally_occurring	30.48 to 45.72 cm	Minneapolis	NA	NA	NA	NA	NA	NA	NA	NA	NA	NA	NA	NA
78289	10/21/2010	Fraxinus pennsylvanica	Minneapolis	Minnesota	-93.2893949	44.9331215	built_environment	3853 Aldrich Ave S	108 - east harriet	No	45.72	good	naturally_occurring	30.48 to 45.72 cm	Minneapolis	NA	NA	NA	NA	NA	NA	NA	NA	NA	NA	NA	NA
78290	10/21/2010	Fraxinus pennsylvanica	Minneapolis	Minnesota	-93.2893949	44.9331215	built_environment	3853 Aldrich Ave S	108 - east harriet	No	40.64	good	naturally_occurring	30.48 to 45.72 cm	Minneapolis	NA	NA	NA	NA	NA	NA	NA	NA	NA	NA	NA	NA
78291	10/21/2010	Fraxinus pennsylvanica	Minneapolis	Minnesota	-93.2896259	44.9331205	built_environment	3852 Aldrich Ave S	108 - east harriet	No	38.1	good	naturally_occurring	30.48 to 45.72 cm	Minneapolis	NA	NA	NA	NA	NA	NA	NA	NA	NA	NA	NA	NA
78292	10/21/2010	Fraxinus pennsylvanica	Minneapolis	Minnesota	-93.289395	44.9331855	built_environment	3849 Aldrich Ave S	108 - east harriet	No	45.72	good	naturally_occurring	30.48 to 45.72 cm	Minneapolis	NA	NA	NA	NA	NA	NA	NA	NA	NA	NA	NA	NA
78293	10/21/2010	Fraxinus pennsylvanica	Minneapolis	Minnesota	-93.289626	44.9331845	built_environment	3848 Aldrich Ave S	108 - east harriet	No	40.64	good	naturally_occurring	30.48 to 45.72 cm	Minneapolis	NA	NA	NA	NA	NA	NA	NA	NA	NA	NA	NA	NA
78294	10/21/2010	Fraxinus pennsylvanica	Minneapolis	Minnesota	-93.2896262	44.9332484	built_environment	3844 Aldrich Ave S	108 - east harriet	No	45.72	good	naturally_occurring	30.48 to 45.72 cm	Minneapolis	NA	NA	NA	NA	NA	NA	NA	NA	NA	NA	NA	NA
78279	10/21/2010	Fraxinus pennsylvanica	Minneapolis	Minnesota	-93.2893971	44.9318485	built_environment	3919 Aldrich Ave S	108 - east harriet	No	45.72	good	naturally_occurring	30.48 to 45.72 cm	Minneapolis	NA	NA	NA	NA	NA	NA	NA	NA	NA	NA	NA	NA
78450	10/21/2010	Ulmus americana	Minneapolis	Minnesota	-93.291984	44.92488	built_environment	4301 Colfax Ave S	108 - east harriet	No	40.64	good	naturally_occurring	30.48 to 45.72 cm	Minneapolis	NA	NA	NA	NA	NA	NA	NA	NA	NA	NA	NA	NA
78436	10/21/2010	Ulmus americana	Minneapolis	Minnesota	-93.291986	44.9244326	built_environment	4329 Colfax Ave S	108 - east harriet	No	50.8	good	naturally_occurring	45.72 to 60.96 cm	Minneapolis	NA	NA	NA	NA	NA	NA	NA	NA	NA	NA	NA	NA
78437	10/21/2010	Tilia americana	Minneapolis	Minnesota	-93.2922167	44.9244975	built_environment	4324 Colfax Ave S	108 - east harriet	No	45.72	good	naturally_occurring	30.48 to 45.72 cm	Minneapolis	NA	NA	NA	NA	NA	NA	NA	NA	NA	NA	NA	NA
78438	10/21/2010	Tilia americana	Minneapolis	Minnesota	-93.2919857	44.9244965	built_environment	4325 Colfax Ave S	108 - east harriet	No	20.32	good	naturally_occurring	15.24 to 30.48 cm	Minneapolis	NA	NA	NA	NA	NA	NA	NA	NA	NA	NA	NA	NA
78439	10/21/2010	Fraxinus pennsylvanica	Minneapolis	Minnesota	-93.2919854	44.9245604	built_environment	4321 Colfax Ave S	108 - east harriet	No	25.4	good	naturally_occurring	15.24 to 30.48 cm	Minneapolis	NA	NA	NA	NA	NA	NA	NA	NA	NA	NA	NA	NA
78440	10/21/2010	Acer saccharinum	Minneapolis	Minnesota	-93.2922164	44.9245614	built_environment	4320 Colfax Ave S	108 - east harriet	No	78.74	good	naturally_occurring	more than 76.2 cm	Minneapolis	NA	NA	NA	NA	NA	NA	NA	NA	NA	NA	NA	NA
78441	10/21/2010	Ulmus americana	Minneapolis	Minnesota	-93.2919851	44.9246243	built_environment	4317 Colfax Ave S	108 - east harriet	No	73.66	good	naturally_occurring	60.96 to 76.2 cm	Minneapolis	NA	NA	NA	NA	NA	NA	NA	NA	NA	NA	NA	NA
78442	10/21/2010	Fraxinus pennsylvanica	Minneapolis	Minnesota	-93.2922161	44.9246253	built_environment	4316 Colfax Ave S	108 - east harriet	No	38.1	good	naturally_occurring	30.48 to 45.72 cm	Minneapolis	NA	NA	NA	NA	NA	NA	NA	NA	NA	NA	NA	NA
78443	10/21/2010	Ulmus americana	Minneapolis	Minnesota	-93.2919849	44.9246882	built_environment	4313 Colfax Ave S	108 - east harriet	No	76.2	good	naturally_occurring	60.96 to 76.2 cm	Minneapolis	NA	NA	NA	NA	NA	NA	NA	NA	NA	NA	NA	NA
78444	10/21/2010	Tilia americana	Minneapolis	Minnesota	-93.2922157	44.9247212	built_environment	4310 Colfax Ave S	108 - east harriet	No	38.1	good	naturally_occurring	30.48 to 45.72 cm	Minneapolis	NA	NA	NA	NA	NA	NA	NA	NA	NA	NA	NA	NA
78445	10/21/2010	Tilia americana	Minneapolis	Minnesota	-93.2922156	44.9247532	built_environment	4308 Colfax Ave S	108 - east harriet	No	33.02	good	naturally_occurring	30.48 to 45.72 cm	Minneapolis	NA	NA	NA	NA	NA	NA	NA	NA	NA	NA	NA	NA
78446	10/21/2010	Tilia americana	Minneapolis	Minnesota	-93.2919846	44.9247522	built_environment	4309 Colfax Ave S	108 - east harriet	No	27.94	good	naturally_occurring	15.24 to 30.48 cm	Minneapolis	NA	NA	NA	NA	NA	NA	NA	NA	NA	NA	NA	NA
78447	10/21/2010	Tilia americana	Minneapolis	Minnesota	-93.2919843	44.9248161	built_environment	4305 Colfax Ave S	108 - east harriet	No	20.32	good	naturally_occurring	15.24 to 30.48 cm	Minneapolis	NA	NA	NA	NA	NA	NA	NA	NA	NA	NA	NA	NA
78351	10/21/2010	Ulmus	Minneapolis	Minnesota	-93.2896088	44.937271	built_environment	3620 Aldrich Ave S	108 - east harriet	No	68.58	good	no_info	60.96 to 76.2 cm	Minneapolis	NA	NA	NA	NA	NA	NA	NA	NA	NA	NA	NA	NA
78449	10/21/2010	Ulmus americana	Minneapolis	Minnesota	-93.291984	44.92488	built_environment	4301 Colfax Ave S	108 - east harriet	No	66.04	good	naturally_occurring	60.96 to 76.2 cm	Minneapolis	NA	NA	NA	NA	NA	NA	NA	NA	NA	NA	NA	NA
78407	10/21/2010	Fraxinus pennsylvanica	Minneapolis	Minnesota	-93.292226	44.922718	built_environment	4422 Colfax Ave S	108 - east harriet	No	20.32	good	naturally_occurring	15.24 to 30.48 cm	Minneapolis	NA	NA	NA	NA	NA	NA	NA	NA	NA	NA	NA	NA
78451	10/21/2010	Ulmus americana	Minneapolis	Minnesota	-93.2922079	44.9258598	built_environment	4252 Colfax Ave S	108 - east harriet	No	71.12	good	naturally_occurring	60.96 to 76.2 cm	Minneapolis	NA	NA	NA	NA	NA	NA	NA	NA	NA	NA	NA	NA
78452	10/21/2010	Tilia americana	Minneapolis	Minnesota	-93.2922063	44.9260507	built_environment	4240 Colfax Ave S	108 - east harriet	No	45.72	good	naturally_occurring	30.48 to 45.72 cm	Minneapolis	NA	NA	NA	NA	NA	NA	NA	NA	NA	NA	NA	NA
78453	10/21/2010	Tilia americana	Minneapolis	Minnesota	-93.2922173	44.9243697	built_environment	4332 Colfax Ave S	108 - east harriet	No	45.72	good	naturally_occurring	30.48 to 45.72 cm	Minneapolis	NA	NA	NA	NA	NA	NA	NA	NA	NA	NA	NA	NA
78454	10/21/2010	Tilia americana	Minneapolis	Minnesota	-93.2922173	44.9243697	built_environment	4332 Colfax Ave S	108 - east harriet	No	63.5	good	naturally_occurring	60.96 to 76.2 cm	Minneapolis	NA	NA	NA	NA	NA	NA	NA	NA	NA	NA	NA	NA
78455	10/21/2010	Tilia americana	Minneapolis	Minnesota	-93.292217	44.9244336	built_environment	4328 Colfax Ave S	108 - east harriet	No	53.34	good	naturally_occurring	45.72 to 60.96 cm	Minneapolis	NA	NA	NA	NA	NA	NA	NA	NA	NA	NA	NA	NA
78456	10/21/2010	Tilia americana	Minneapolis	Minnesota	-93.2922042	44.9263052	built_environment	4224 Colfax Ave S	108 - east harriet	No	40.64	good	naturally_occurring	30.48 to 45.72 cm	Minneapolis	NA	NA	NA	NA	NA	NA	NA	NA	NA	NA	NA	NA
78457	10/21/2010	Tilia americana	Minneapolis	Minnesota	-93.2922042	44.9263052	built_environment	4224 Colfax Ave S	108 - east harriet	No	40.64	good	naturally_occurring	30.48 to 45.72 cm	Minneapolis	NA	NA	NA	NA	NA	NA	NA	NA	NA	NA	NA	NA
78458	10/21/2010	Tilia americana	Minneapolis	Minnesota	-93.2922037	44.9263688	built_environment	4220 Colfax Ave S	108 - east harriet	No	30.48	good	naturally_occurring	15.24 to 30.48 cm	Minneapolis	NA	NA	NA	NA	NA	NA	NA	NA	NA	NA	NA	NA
78459	10/21/2010	Tilia americana	Minneapolis	Minnesota	-93.2922037	44.9263688	built_environment	4220 Colfax Ave S	108 - east harriet	No	30.48	good	naturally_occurring	15.24 to 30.48 cm	Minneapolis	NA	NA	NA	NA	NA	NA	NA	NA	NA	NA	NA	NA
78486	10/21/2010	Fraxinus pennsylvanica	Minneapolis	Minnesota	-93.2919714	44.9263997	built_environment	4219 Colfax Ave S	108 - east harriet	No	20.32	good	naturally_occurring	15.24 to 30.48 cm	Minneapolis	NA	NA	NA	NA	NA	NA	NA	NA	NA	NA	NA	NA
78487	10/21/2010	Tilia cordata	Minneapolis	Minnesota	-93.2919714	44.9263997	built_environment	4219 Colfax Ave S	108 - east harriet	No	17.78	good	introduced	15.24 to 30.48 cm	Minneapolis	NA	NA	NA	NA	NA	NA	NA	NA	NA	NA	NA	NA
78488	10/21/2010	Tilia cordata	Minneapolis	Minnesota	-93.2919714	44.9263997	built_environment	4219 Colfax Ave S	108 - east harriet	No	43.18	good	introduced	30.48 to 45.72 cm	Minneapolis	NA	NA	NA	NA	NA	NA	NA	NA	NA	NA	NA	NA
78266	10/21/2010	Quercus bicolor	Minneapolis	Minnesota	-93.2894009	44.9314947	built_environment	3941 Aldrich Ave S	108 - east harriet	No	5.08	good	naturally_occurring	0 to 15.24 cm	Minneapolis	NA	NA	NA	NA	NA	NA	NA	NA	NA	NA	NA	NA
78448	10/21/2010	Tilia americana	Minneapolis	Minnesota	-93.292215	44.924881	built_environment	4300 Colfax Ave S	108 - east harriet	No	60.96	good	naturally_occurring	45.72 to 60.96 cm	Minneapolis	NA	NA	NA	NA	NA	NA	NA	NA	NA	NA	NA	NA
78394	10/21/2010	Ulmus americana	Minneapolis	Minnesota	-93.2919966	44.9222716	built_environment	4451 Colfax Ave S	108 - east harriet	No	60.96	good	naturally_occurring	45.72 to 60.96 cm	Minneapolis	NA	NA	NA	NA	NA	NA	NA	NA	NA	NA	NA	NA
78490	10/21/2010	Tilia cordata	Minneapolis	Minnesota	-93.291969	44.926686	built_environment	4201 Colfax Ave S	108 - east harriet	No	35.56	good	introduced	30.48 to 45.72 cm	Minneapolis	NA	NA	NA	NA	NA	NA	NA	NA	NA	NA	NA	NA
78354	10/21/2010	Gleditsia triacanthos	Minneapolis	Minnesota	-93.2896081	44.937399	built_environment	3612 Aldrich Ave S	108 - east harriet	No	20.32	good	naturally_occurring	15.24 to 30.48 cm	Minneapolis	NA	NA	NA	NA	NA	NA	NA	NA	NA	NA	NA	NA
78355	10/21/2010	Gleditsia triacanthos	Minneapolis	Minnesota	-93.2893761	44.937398	built_environment	3613 Aldrich Ave S	108 - east harriet	No	12.7	good	naturally_occurring	0 to 15.24 cm	Minneapolis	NA	NA	NA	NA	NA	NA	NA	NA	NA	NA	NA	NA
78382	10/21/2010	Ulmus americana	Minneapolis	Minnesota	-93.2920046	44.9210045	built_environment	4517 Colfax Ave S	108 - east harriet	No	66.04	good	naturally_occurring	60.96 to 76.2 cm	Minneapolis	NA	NA	NA	NA	NA	NA	NA	NA	NA	NA	NA	NA
78383	10/21/2010	Ulmus americana	Minneapolis	Minnesota	-93.2922366	44.9210055	built_environment	4516 Colfax Ave S	108 - east harriet	No	60.96	good	naturally_occurring	45.72 to 60.96 cm	Minneapolis	NA	NA	NA	NA	NA	NA	NA	NA	NA	NA	NA	NA
78384	10/21/2010	Fraxinus pennsylvanica	Minneapolis	Minnesota	-93.2922366	44.9210055	built_environment	4516 Colfax Ave S	108 - east harriet	No	15.24	good	naturally_occurring	0 to 15.24 cm	Minneapolis	NA	NA	NA	NA	NA	NA	NA	NA	NA	NA	NA	NA
78385	10/21/2010	Fraxinus pennsylvanica	Minneapolis	Minnesota	-93.292004	44.9211007	built_environment	4511 Colfax Ave S	108 - east harriet	No	15.24	good	naturally_occurring	0 to 15.24 cm	Minneapolis	NA	NA	NA	NA	NA	NA	NA	NA	NA	NA	NA	NA
78386	10/21/2010	Fraxinus pennsylvanica	Minneapolis	Minnesota	-93.2922362	44.9210696	built_environment	4512 Colfax Ave S	108 - east harriet	No	40.64	good	naturally_occurring	30.48 to 45.72 cm	Minneapolis	NA	NA	NA	NA	NA	NA	NA	NA	NA	NA	NA	NA
78387	10/21/2010	Ulmus americana	Minneapolis	Minnesota	-93.2920034	44.9211969	built_environment	4505 Colfax Ave S	108 - east harriet	No	96.52	good	naturally_occurring	more than 76.2 cm	Minneapolis	NA	NA	NA	NA	NA	NA	NA	NA	NA	NA	NA	NA
78388	10/21/2010	Ulmus americana	Minneapolis	Minnesota	-93.2922356	44.9211658	built_environment	4506 Colfax Ave S	108 - east harriet	No	50.8	good	naturally_occurring	45.72 to 60.96 cm	Minneapolis	NA	NA	NA	NA	NA	NA	NA	NA	NA	NA	NA	NA
78389	10/21/2010	Ulmus americana	Minneapolis	Minnesota	-93.2920034	44.9211969	built_environment	4505 Colfax Ave S	108 - east harriet	No	96.52	good	naturally_occurring	more than 76.2 cm	Minneapolis	NA	NA	NA	NA	NA	NA	NA	NA	NA	NA	NA	NA
78390	10/21/2010	Fraxinus pennsylvanica	Minneapolis	Minnesota	-93.2920034	44.9211969	built_environment	4505 Colfax Ave S	108 - east harriet	No	30.48	good	naturally_occurring	15.24 to 30.48 cm	Minneapolis	NA	NA	NA	NA	NA	NA	NA	NA	NA	NA	NA	NA
78391	10/21/2010	Fraxinus pennsylvanica	Minneapolis	Minnesota	-93.292235	44.921262	built_environment	4500 Colfax Ave S	108 - east harriet	No	17.78	good	naturally_occurring	15.24 to 30.48 cm	Minneapolis	NA	NA	NA	NA	NA	NA	NA	NA	NA	NA	NA	NA
78435	10/21/2010	Tilia americana	Minneapolis	Minnesota	-93.292217	44.9244336	built_environment	4328 Colfax Ave S	108 - east harriet	No	50.8	fair	naturally_occurring	45.72 to 60.96 cm	Minneapolis	NA	NA	NA	NA	NA	NA	NA	NA	NA	NA	NA	NA
78400	10/21/2010	Fraxinus pennsylvanica	Minneapolis	Minnesota	-93.2922277	44.9224317	built_environment	4440 Colfax Ave S	108 - east harriet	No	15.24	good	naturally_occurring	0 to 15.24 cm	Minneapolis	NA	NA	NA	NA	NA	NA	NA	NA	NA	NA	NA	NA
78352	10/21/2010	Gleditsia triacanthos	Minneapolis	Minnesota	-93.2896085	44.937335	built_environment	3616 Aldrich Ave S	108 - east harriet	No	17.78	good	naturally_occurring	15.24 to 30.48 cm	Minneapolis	NA	NA	NA	NA	NA	NA	NA	NA	NA	NA	NA	NA
78406	10/21/2010	Fraxinus pennsylvanica	Minneapolis	Minnesota	-93.2922266	44.9226226	built_environment	4428 Colfax Ave S	108 - east harriet	No	15.24	good	naturally_occurring	0 to 15.24 cm	Minneapolis	NA	NA	NA	NA	NA	NA	NA	NA	NA	NA	NA	NA
78405	10/21/2010	Ulmus americana	Minneapolis	Minnesota	-93.2922266	44.9226226	built_environment	4428 Colfax Ave S	108 - east harriet	No	55.88	good	naturally_occurring	45.72 to 60.96 cm	Minneapolis	NA	NA	NA	NA	NA	NA	NA	NA	NA	NA	NA	NA
78404	10/21/2010	Fraxinus pennsylvanica	Minneapolis	Minnesota	-93.2919948	44.9225898	built_environment	4431 Colfax Ave S	108 - east harriet	No	45.72	good	naturally_occurring	30.48 to 45.72 cm	Minneapolis	NA	NA	NA	NA	NA	NA	NA	NA	NA	NA	NA	NA
78403	10/21/2010	Fraxinus pennsylvanica	Minneapolis	Minnesota	-93.2919949	44.9225579	built_environment	4433 Colfax Ave S	108 - east harriet	No	30.48	good	naturally_occurring	15.24 to 30.48 cm	Minneapolis	NA	NA	NA	NA	NA	NA	NA	NA	NA	NA	NA	NA
78392	10/21/2010	Fraxinus pennsylvanica	Minneapolis	Minnesota	-93.292235	44.921262	built_environment	4500 Colfax Ave S	108 - east harriet	No	30.48	good	naturally_occurring	15.24 to 30.48 cm	Minneapolis	NA	NA	NA	NA	NA	NA	NA	NA	NA	NA	NA	NA
78401	10/21/2010	Fraxinus pennsylvanica	Minneapolis	Minnesota	-93.2919953	44.9224943	built_environment	4437 Colfax Ave S	108 - east harriet	No	20.32	good	naturally_occurring	15.24 to 30.48 cm	Minneapolis	NA	NA	NA	NA	NA	NA	NA	NA	NA	NA	NA	NA
78393	10/21/2010	Fraxinus pennsylvanica	Minneapolis	Minnesota	-93.2919968	44.9222398	built_environment	4453 Colfax Ave S	108 - east harriet	No	15.24	good	naturally_occurring	0 to 15.24 cm	Minneapolis	NA	NA	NA	NA	NA	NA	NA	NA	NA	NA	NA	NA
78399	10/21/2010	Ulmus americana	Minneapolis	Minnesota	-93.2919957	44.9224307	built_environment	4441 Colfax Ave S	108 - east harriet	No	15.24	good	naturally_occurring	0 to 15.24 cm	Minneapolis	NA	NA	NA	NA	NA	NA	NA	NA	NA	NA	NA	NA
78398	10/21/2010	Ulmus americana	Minneapolis	Minnesota	-93.292228	44.922368	built_environment	4444 Colfax Ave S	108 - east harriet	No	60.96	good	naturally_occurring	45.72 to 60.96 cm	Minneapolis	NA	NA	NA	NA	NA	NA	NA	NA	NA	NA	NA	NA
78397	10/21/2010	Fraxinus pennsylvanica	Minneapolis	Minnesota	-93.291996	44.922367	built_environment	4445 Colfax Ave S	108 - east harriet	No	30.48	good	naturally_occurring	15.24 to 30.48 cm	Minneapolis	NA	NA	NA	NA	NA	NA	NA	NA	NA	NA	NA	NA
78396	10/21/2010	Fraxinus pennsylvanica	Minneapolis	Minnesota	-93.292229	44.922209	built_environment	4454 Colfax Ave S	108 - east harriet	No	20.32	good	naturally_occurring	15.24 to 30.48 cm	Minneapolis	NA	NA	NA	NA	NA	NA	NA	NA	NA	NA	NA	NA
78395	10/21/2010	Fraxinus pennsylvanica	Minneapolis	Minnesota	-93.292229	44.922209	built_environment	4454 Colfax Ave S	108 - east harriet	No	25.4	good	naturally_occurring	15.24 to 30.48 cm	Minneapolis	NA	NA	NA	NA	NA	NA	NA	NA	NA	NA	NA	NA
78434	10/21/2010	Tilia americana	Minneapolis	Minnesota	-93.2919863	44.9243687	built_environment	4333 Colfax Ave S	108 - east harriet	No	50.8	good	naturally_occurring	45.72 to 60.96 cm	Minneapolis	NA	NA	NA	NA	NA	NA	NA	NA	NA	NA	NA	NA
78402	10/21/2010	Ulmus americana	Minneapolis	Minnesota	-93.2922269	44.9225589	built_environment	4432 Colfax Ave S	108 - east harriet	No	45.72	good	naturally_occurring	30.48 to 45.72 cm	Minneapolis	NA	NA	NA	NA	NA	NA	NA	NA	NA	NA	NA	NA
79741	10/21/2010	Fraxinus pennsylvanica	Minneapolis	Minnesota	-93.289375	44.93759	built_environment	3601 Aldrich Ave S	108 - east harriet	No	45.72	good	naturally_occurring	30.48 to 45.72 cm	Minneapolis	NA	NA	NA	NA	NA	NA	NA	NA	NA	NA	NA	NA
79755	10/21/2010	Fraxinus pennsylvanica	Minneapolis	Minnesota	-93.293068	44.9654227	built_environment	3601 Dupont Ave S	108 - east harriet	No	5.08	good	naturally_occurring	0 to 15.24 cm	Minneapolis	NA	NA	NA	NA	NA	NA	NA	NA	NA	NA	NA	NA
79702	10/21/2010	Celtis occidentalis	Minneapolis	Minnesota	-93.28819	44.9412344	built_environment	3900 Lyndale Ave S	108 - east harriet	No	53.34	good	naturally_occurring	45.72 to 60.96 cm	Minneapolis	NA	NA	NA	NA	NA	NA	NA	NA	NA	NA	NA	NA
79703	10/21/2010	Celtis occidentalis	Minneapolis	Minnesota	-93.496017	45.026866	built_environment	711 39th St W	108 - east harriet	No	45.72	good	naturally_occurring	30.48 to 45.72 cm	Minneapolis	NA	NA	NA	NA	NA	NA	NA	NA	NA	NA	NA	NA
79704	10/21/2010	Celtis occidentalis	Minneapolis	Minnesota	-93.496017	45.026866	built_environment	711 39th St W	108 - east harriet	No	53.34	good	naturally_occurring	45.72 to 60.96 cm	Minneapolis	NA	NA	NA	NA	NA	NA	NA	NA	NA	NA	NA	NA
79705	10/21/2010	Celtis occidentalis	Minneapolis	Minnesota	-93.496017	45.026866	built_environment	712 39th St W	108 - east harriet	No	53.34	good	naturally_occurring	45.72 to 60.96 cm	Minneapolis	NA	NA	NA	NA	NA	NA	NA	NA	NA	NA	NA	NA
79706	10/21/2010	Celtis occidentalis	Minneapolis	Minnesota	-93.496017	45.026866	built_environment	712 39th St W	108 - east harriet	No	43.18	good	naturally_occurring	30.48 to 45.72 cm	Minneapolis	NA	NA	NA	NA	NA	NA	NA	NA	NA	NA	NA	NA
79707	10/21/2010	Celtis occidentalis	Minneapolis	Minnesota	-93.496017	45.026866	built_environment	723 39th St W	108 - east harriet	No	58.42	good	naturally_occurring	45.72 to 60.96 cm	Minneapolis	NA	NA	NA	NA	NA	NA	NA	NA	NA	NA	NA	NA
79734	10/21/2010	Gleditsia triacanthos	Minneapolis	Minnesota	-93.2906592	44.9351967	built_environment	3737 Bryant Ave S	108 - east harriet	No	30.48	good	naturally_occurring	15.24 to 30.48 cm	Minneapolis	NA	NA	NA	NA	NA	NA	NA	NA	NA	NA	NA	NA
79735	10/21/2010	Gleditsia triacanthos	Minneapolis	Minnesota	-93.289628	44.933952	built_environment	3800 Aldrich Ave S	108 - east harriet	No	30.48	good	naturally_occurring	15.24 to 30.48 cm	Minneapolis	NA	NA	NA	NA	NA	NA	NA	NA	NA	NA	NA	NA
79736	10/21/2010	Gleditsia triacanthos	Minneapolis	Minnesota	-93.289628	44.933952	built_environment	3800 Aldrich Ave S	108 - east harriet	No	10.16	good	naturally_occurring	0 to 15.24 cm	Minneapolis	NA	NA	NA	NA	NA	NA	NA	NA	NA	NA	NA	NA
79737	10/21/2010	Gleditsia triacanthos	Minneapolis	Minnesota	-93.289628	44.933952	built_environment	3800 Aldrich Ave S	108 - east harriet	No	20.32	good	naturally_occurring	15.24 to 30.48 cm	Minneapolis	NA	NA	NA	NA	NA	NA	NA	NA	NA	NA	NA	NA
79738	10/21/2010	Gleditsia triacanthos	Minneapolis	Minnesota	-93.289628	44.933952	built_environment	3800 Aldrich Ave S	108 - east harriet	No	12.7	good	naturally_occurring	0 to 15.24 cm	Minneapolis	NA	NA	NA	NA	NA	NA	NA	NA	NA	NA	NA	NA
79700	10/21/2010	Celtis occidentalis	Minneapolis	Minnesota	-93.28819	44.9412344	built_environment	3852 Lyndale Ave S	108 - east harriet	No	48.26	good	naturally_occurring	45.72 to 60.96 cm	Minneapolis	NA	NA	NA	NA	NA	NA	NA	NA	NA	NA	NA	NA
79740	10/21/2010	Fraxinus pennsylvanica	Minneapolis	Minnesota	-93.2896215	44.9352292	built_environment	3734 Aldrich Ave S	108 - east harriet	No	30.48	good	naturally_occurring	15.24 to 30.48 cm	Minneapolis	NA	NA	NA	NA	NA	NA	NA	NA	NA	NA	NA	NA
79699	10/21/2010	Celtis occidentalis	Minneapolis	Minnesota	-93.28819	44.9412344	built_environment	3852 Lyndale Ave S	108 - east harriet	No	50.8	good	naturally_occurring	45.72 to 60.96 cm	Minneapolis	NA	NA	NA	NA	NA	NA	NA	NA	NA	NA	NA	NA
79742	10/21/2010	Fraxinus pennsylvanica	Minneapolis	Minnesota	-93.289375	44.93759	built_environment	3601 Aldrich Ave S	108 - east harriet	No	63.5	good	naturally_occurring	60.96 to 76.2 cm	Minneapolis	NA	NA	NA	NA	NA	NA	NA	NA	NA	NA	NA	NA
79743	10/21/2010	Fraxinus pennsylvanica	Minneapolis	Minnesota	-93.289607	44.937591	built_environment	3600 Aldrich Ave S	108 - east harriet	No	60.96	good	naturally_occurring	45.72 to 60.96 cm	Minneapolis	NA	NA	NA	NA	NA	NA	NA	NA	NA	NA	NA	NA
79744	10/21/2010	Fraxinus pennsylvanica	Minneapolis	Minnesota	-93.289607	44.937591	built_environment	3600 Aldrich Ave S	108 - east harriet	No	55.88	good	naturally_occurring	45.72 to 60.96 cm	Minneapolis	NA	NA	NA	NA	NA	NA	NA	NA	NA	NA	NA	NA
79745	10/21/2010	Fraxinus pennsylvanica	Minneapolis	Minnesota	-93.2862819	44.9377068	built_environment	905 36th St W	108 - east harriet	No	10.16	good	naturally_occurring	0 to 15.24 cm	Minneapolis	NA	NA	NA	NA	NA	NA	NA	NA	NA	NA	NA	NA
79746	10/21/2010	Ulmus	Minneapolis	Minnesota	-93.281403	44.937725	built_environment	915 36th St W	108 - east harriet	No	5.08	good	no_info	0 to 15.24 cm	Minneapolis	NA	NA	NA	NA	NA	NA	NA	NA	NA	NA	NA	NA
79747	10/21/2010	Fraxinus pennsylvanica	Minneapolis	Minnesota	-93.281403	44.937725	built_environment	919 36th St W	108 - east harriet	No	12.7	good	naturally_occurring	0 to 15.24 cm	Minneapolis	NA	NA	NA	NA	NA	NA	NA	NA	NA	NA	NA	NA
79748	10/21/2010	Fraxinus pennsylvanica	Minneapolis	Minnesota	-93.2862819	44.9377068	built_environment	921 36th St W	108 - east harriet	No	43.18	good	naturally_occurring	30.48 to 45.72 cm	Minneapolis	NA	NA	NA	NA	NA	NA	NA	NA	NA	NA	NA	NA
79749	10/21/2010	Fraxinus pennsylvanica	Minneapolis	Minnesota	-93.281403	44.937725	built_environment	1005 36th St W	108 - east harriet	No	5.08	good	naturally_occurring	0 to 15.24 cm	Minneapolis	NA	NA	NA	NA	NA	NA	NA	NA	NA	NA	NA	NA
79750	10/21/2010	Fraxinus pennsylvanica	Minneapolis	Minnesota	-93.281403	44.937725	built_environment	1005 36th St W	108 - east harriet	No	5.08	good	naturally_occurring	0 to 15.24 cm	Minneapolis	NA	NA	NA	NA	NA	NA	NA	NA	NA	NA	NA	NA
79751	10/21/2010	Fraxinus pennsylvanica	Minneapolis	Minnesota	-93.281403	44.937725	built_environment	1001 36th St W	108 - east harriet	No	5.08	good	naturally_occurring	0 to 15.24 cm	Minneapolis	NA	NA	NA	NA	NA	NA	NA	NA	NA	NA	NA	NA
79752	10/21/2010	Fraxinus pennsylvanica	Minneapolis	Minnesota	-93.2862819	44.9377068	built_environment	1011 36th St W	108 - east harriet	No	30.48	fair	naturally_occurring	15.24 to 30.48 cm	Minneapolis	NA	NA	NA	NA	NA	NA	NA	NA	NA	NA	NA	NA
79753	10/21/2010	Fraxinus pennsylvanica	Minneapolis	Minnesota	-93.293068	44.9654227	built_environment	3601 Dupont Ave S	108 - east harriet	No	7.62	good	naturally_occurring	0 to 15.24 cm	Minneapolis	NA	NA	NA	NA	NA	NA	NA	NA	NA	NA	NA	NA
79644	10/21/2010	Fraxinus pennsylvanica	Minneapolis	Minnesota	-93.2922	44.9294939	built_environment	4052 Colfax Ave S	108 - east harriet	No	55.88	good	naturally_occurring	45.72 to 60.96 cm	Minneapolis	NA	NA	NA	NA	NA	NA	NA	NA	NA	NA	NA	NA
79739	10/21/2010	Gleditsia triacanthos	Minneapolis	Minnesota	-93.2896215	44.9352292	built_environment	3734 Aldrich Ave S	108 - east harriet	No	30.48	good	naturally_occurring	15.24 to 30.48 cm	Minneapolis	NA	NA	NA	NA	NA	NA	NA	NA	NA	NA	NA	NA
79685	10/21/2010	Acer platanoides	Minneapolis	Minnesota	-93.293068	44.9654227	built_environment	3955 Dupont Ave S	108 - east harriet	No	15.24	good	introduced	0 to 15.24 cm	Minneapolis	NA	NA	NA	NA	NA	NA	NA	NA	NA	NA	NA	NA
79420	10/21/2010	Celtis occidentalis	Minneapolis	Minnesota	-93.2894657	44.9240122	built_environment	4355 Aldrich Ave S	108 - east harriet	No	40.64	good	naturally_occurring	30.48 to 45.72 cm	Minneapolis	NA	NA	NA	NA	NA	NA	NA	NA	NA	NA	NA	NA
79646	10/21/2010	Acer platanoides	Minneapolis	Minnesota	-93.2922	44.928511	built_environment	4100 Colfax Ave S	108 - east harriet	No	50.8	good	introduced	45.72 to 60.96 cm	Minneapolis	NA	NA	NA	NA	NA	NA	NA	NA	NA	NA	NA	NA
79647	10/21/2010	Fraxinus pennsylvanica	Minneapolis	Minnesota	-93.2922	44.928511	built_environment	4100 Colfax Ave S	108 - east harriet	No	40.64	good	naturally_occurring	30.48 to 45.72 cm	Minneapolis	NA	NA	NA	NA	NA	NA	NA	NA	NA	NA	NA	NA
79648	10/21/2010	Fraxinus pennsylvanica	Minneapolis	Minnesota	-93.293068	44.9654227	built_environment	4101 Dupont Ave S	108 - east harriet	No	40.64	good	naturally_occurring	30.48 to 45.72 cm	Minneapolis	NA	NA	NA	NA	NA	NA	NA	NA	NA	NA	NA	NA
79649	10/21/2010	Celtis occidentalis	Minneapolis	Minnesota	-93.293068	44.9654227	built_environment	4101 Dupont Ave S	108 - east harriet	No	40.64	good	naturally_occurring	30.48 to 45.72 cm	Minneapolis	NA	NA	NA	NA	NA	NA	NA	NA	NA	NA	NA	NA
79650	10/21/2010	Celtis occidentalis	Minneapolis	Minnesota	-93.293068	44.9654227	built_environment	4101 Dupont Ave S	108 - east harriet	No	15.24	good	naturally_occurring	0 to 15.24 cm	Minneapolis	NA	NA	NA	NA	NA	NA	NA	NA	NA	NA	NA	NA
79651	10/21/2010	Celtis occidentalis	Minneapolis	Minnesota	-93.293068	44.9654227	built_environment	4101 Dupont Ave S	108 - east harriet	No	20.32	good	naturally_occurring	15.24 to 30.48 cm	Minneapolis	NA	NA	NA	NA	NA	NA	NA	NA	NA	NA	NA	NA
79652	07/13/2011	Unassigned	Minneapolis	Minnesota	-93.2888294	44.9306042	built_environment	710 40th St W	108 - east harriet	No	0	dead/dying	no_info	NA	Minneapolis	NA	NA	NA	NA	NA	NA	NA	NA	NA	NA	NA	NA
79653	10/21/2010	Acer platanoides	Minneapolis	Minnesota	-93.2888324	44.9302409	built_environment	4000 Lyndale Ave S	108 - east harriet	No	5.08	good	introduced	0 to 15.24 cm	Minneapolis	NA	NA	NA	NA	NA	NA	NA	NA	NA	NA	NA	NA
79654	10/21/2010	Acer platanoides	Minneapolis	Minnesota	-93.2885663	44.930357	built_environment	715 40th St W	108 - east harriet	No	20.32	good	introduced	15.24 to 30.48 cm	Minneapolis	NA	NA	NA	NA	NA	NA	NA	NA	NA	NA	NA	NA
79655	10/21/2010	Acer platanoides	Minneapolis	Minnesota	-93.288585	44.930521	built_environment	716 40th St W	108 - east harriet	No	25.4	good	introduced	15.24 to 30.48 cm	Minneapolis	NA	NA	NA	NA	NA	NA	NA	NA	NA	NA	NA	NA
79682	10/21/2010	Acer platanoides	Minneapolis	Minnesota	-93.293068	44.9654227	built_environment	3955 Dupont Ave S	108 - east harriet	No	30.48	good	introduced	15.24 to 30.48 cm	Minneapolis	NA	NA	NA	NA	NA	NA	NA	NA	NA	NA	NA	NA
79701	10/21/2010	Celtis occidentalis	Minneapolis	Minnesota	-93.28819	44.9412344	built_environment	3900 Lyndale Ave S	108 - east harriet	No	48.26	good	naturally_occurring	45.72 to 60.96 cm	Minneapolis	NA	NA	NA	NA	NA	NA	NA	NA	NA	NA	NA	NA
79684	10/21/2010	Acer platanoides	Minneapolis	Minnesota	-93.293068	44.9654227	built_environment	3955 Dupont Ave S	108 - east harriet	No	25.4	good	introduced	15.24 to 30.48 cm	Minneapolis	NA	NA	NA	NA	NA	NA	NA	NA	NA	NA	NA	NA
79756	10/21/2010	Acer platanoides	Minneapolis	Minnesota	-93.2881699	44.942831	built_environment	3654 Lyndale Ave S	108 - east harriet	No	25.4	good	introduced	15.24 to 30.48 cm	Minneapolis	NA	NA	NA	NA	NA	NA	NA	NA	NA	NA	NA	NA
79686	10/21/2010	Acer platanoides	Minneapolis	Minnesota	-93.2909261	44.9302871	built_environment	4002 Bryant Ave S	108 - east harriet	No	27.94	good	introduced	15.24 to 30.48 cm	Minneapolis	NA	NA	NA	NA	NA	NA	NA	NA	NA	NA	NA	NA
79687	10/21/2010	Acer platanoides	Minneapolis	Minnesota	-93.2909261	44.9302871	built_environment	4002 Bryant Ave S	108 - east harriet	No	20.32	good	introduced	15.24 to 30.48 cm	Minneapolis	NA	NA	NA	NA	NA	NA	NA	NA	NA	NA	NA	NA
79688	10/21/2010	Acer platanoides	Minneapolis	Minnesota	-93.2909261	44.9302871	built_environment	4002 Bryant Ave S	108 - east harriet	No	20.32	good	introduced	15.24 to 30.48 cm	Minneapolis	NA	NA	NA	NA	NA	NA	NA	NA	NA	NA	NA	NA
79689	10/21/2010	Acer platanoides	Minneapolis	Minnesota	-93.291968	44.930327	built_environment	4001 Colfax Ave S	108 - east harriet	No	30.48	good	introduced	15.24 to 30.48 cm	Minneapolis	NA	NA	NA	NA	NA	NA	NA	NA	NA	NA	NA	NA
79690	10/21/2010	Acer platanoides	Minneapolis	Minnesota	-93.291968	44.930327	built_environment	4001 Colfax Ave S	108 - east harriet	No	20.32	good	introduced	15.24 to 30.48 cm	Minneapolis	NA	NA	NA	NA	NA	NA	NA	NA	NA	NA	NA	NA
79691	10/21/2010	Acer platanoides	Minneapolis	Minnesota	-93.291968	44.930327	built_environment	4001 Colfax Ave S	108 - east harriet	No	27.94	good	introduced	15.24 to 30.48 cm	Minneapolis	NA	NA	NA	NA	NA	NA	NA	NA	NA	NA	NA	NA
79692	10/21/2010	Acer platanoides	Minneapolis	Minnesota	-93.2922	44.930327	built_environment	4000 Colfax Ave S	108 - east harriet	No	27.94	good	introduced	15.24 to 30.48 cm	Minneapolis	NA	NA	NA	NA	NA	NA	NA	NA	NA	NA	NA	NA
79693	10/21/2010	Acer platanoides	Minneapolis	Minnesota	-93.2922	44.930327	built_environment	4000 Colfax Ave S	108 - east harriet	No	27.94	good	introduced	15.24 to 30.48 cm	Minneapolis	NA	NA	NA	NA	NA	NA	NA	NA	NA	NA	NA	NA
79694	10/21/2010	Acer platanoides	Minneapolis	Minnesota	-93.2922	44.930327	built_environment	4000 Colfax Ave S	108 - east harriet	No	30.48	good	introduced	15.24 to 30.48 cm	Minneapolis	NA	NA	NA	NA	NA	NA	NA	NA	NA	NA	NA	NA
79695	10/21/2010	Acer platanoides	Minneapolis	Minnesota	-93.291968	44.930295	built_environment	4003 Colfax Ave S	108 - east harriet	No	30.48	good	introduced	15.24 to 30.48 cm	Minneapolis	NA	NA	NA	NA	NA	NA	NA	NA	NA	NA	NA	NA
79696	10/21/2010	Acer platanoides	Minneapolis	Minnesota	-93.291968	44.930295	built_environment	4003 Colfax Ave S	108 - east harriet	No	30.48	good	introduced	15.24 to 30.48 cm	Minneapolis	NA	NA	NA	NA	NA	NA	NA	NA	NA	NA	NA	NA
79697	10/21/2010	Acer platanoides	Minneapolis	Minnesota	-93.291968	44.930295	built_environment	4003 Colfax Ave S	108 - east harriet	No	30.48	good	introduced	15.24 to 30.48 cm	Minneapolis	NA	NA	NA	NA	NA	NA	NA	NA	NA	NA	NA	NA
79698	10/21/2010	Celtis occidentalis	Minneapolis	Minnesota	-93.28819	44.9412344	built_environment	3852 Lyndale Ave S	108 - east harriet	No	50.8	good	naturally_occurring	45.72 to 60.96 cm	Minneapolis	NA	NA	NA	NA	NA	NA	NA	NA	NA	NA	NA	NA
79683	10/21/2010	Acer platanoides	Minneapolis	Minnesota	-93.293068	44.9654227	built_environment	3955 Dupont Ave S	108 - east harriet	No	22.86	good	introduced	15.24 to 30.48 cm	Minneapolis	NA	NA	NA	NA	NA	NA	NA	NA	NA	NA	NA	NA
79853	10/21/2010	Ulmus americana	Minneapolis	Minnesota	-93.2881699	44.942831	built_environment	4308 Lyndale Ave S	108 - east harriet	No	93.98	good	naturally_occurring	more than 76.2 cm	Minneapolis	NA	NA	NA	NA	NA	NA	NA	NA	NA	NA	NA	NA
79754	10/21/2010	Fraxinus pennsylvanica	Minneapolis	Minnesota	-93.293068	44.9654227	built_environment	3601 Dupont Ave S	108 - east harriet	No	15.24	good	naturally_occurring	0 to 15.24 cm	Minneapolis	NA	NA	NA	NA	NA	NA	NA	NA	NA	NA	NA	NA
79840	10/21/2010	Fraxinus pennsylvanica	Minneapolis	Minnesota	-93.2885458	44.9231012	built_environment	707 44th St W	108 - east harriet	No	58.42	good	naturally_occurring	45.72 to 60.96 cm	Minneapolis	NA	NA	NA	NA	NA	NA	NA	NA	NA	NA	NA	NA
79841	10/21/2010	Fraxinus pennsylvanica	Minneapolis	Minnesota	-93.2881699	44.942831	built_environment	4352 Lyndale Ave S	108 - east harriet	No	35.56	good	naturally_occurring	30.48 to 45.72 cm	Minneapolis	NA	NA	NA	NA	NA	NA	NA	NA	NA	NA	NA	NA
79842	10/21/2010	Ulmus	Minneapolis	Minnesota	-93.2881699	44.942831	built_environment	4348 Lyndale Ave S	108 - east harriet	No	5.08	good	no_info	0 to 15.24 cm	Minneapolis	NA	NA	NA	NA	NA	NA	NA	NA	NA	NA	NA	NA
79843	10/21/2010	Ulmus	Minneapolis	Minnesota	-93.28819	44.9412344	built_environment	4344 Lyndale Ave S	108 - east harriet	No	5.08	good	no_info	0 to 15.24 cm	Minneapolis	NA	NA	NA	NA	NA	NA	NA	NA	NA	NA	NA	NA
79844	10/21/2010	Quercus palustris	Minneapolis	Minnesota	-93.2882068	44.9394364	built_environment	4340 Lyndale Ave S	108 - east harriet	No	45.72	good	introduced	30.48 to 45.72 cm	Minneapolis	NA	NA	NA	NA	NA	NA	NA	NA	NA	NA	NA	NA
79845	10/21/2010	Quercus palustris	Minneapolis	Minnesota	-93.2882068	44.9394364	built_environment	4336 Lyndale Ave S	108 - east harriet	No	35.56	good	introduced	30.48 to 45.72 cm	Minneapolis	NA	NA	NA	NA	NA	NA	NA	NA	NA	NA	NA	NA
79846	10/21/2010	Quercus palustris	Minneapolis	Minnesota	-93.2881699	44.942831	built_environment	4332 Lyndale Ave S	108 - east harriet	No	30.48	good	introduced	15.24 to 30.48 cm	Minneapolis	NA	NA	NA	NA	NA	NA	NA	NA	NA	NA	NA	NA
79847	10/21/2010	Fraxinus pennsylvanica	Minneapolis	Minnesota	-93.2881699	44.942831	built_environment	4328 Lyndale Ave S	108 - east harriet	No	33.02	good	naturally_occurring	30.48 to 45.72 cm	Minneapolis	NA	NA	NA	NA	NA	NA	NA	NA	NA	NA	NA	NA
79848	10/21/2010	Quercus palustris	Minneapolis	Minnesota	-93.28819	44.9412344	built_environment	4322 Lyndale Ave S	108 - east harriet	No	20.32	good	introduced	15.24 to 30.48 cm	Minneapolis	NA	NA	NA	NA	NA	NA	NA	NA	NA	NA	NA	NA
79849	10/21/2010	Quercus palustris	Minneapolis	Minnesota	-93.28819	44.9412344	built_environment	4322 Lyndale Ave S	108 - east harriet	No	15.24	good	introduced	0 to 15.24 cm	Minneapolis	NA	NA	NA	NA	NA	NA	NA	NA	NA	NA	NA	NA
79850	10/21/2010	Quercus palustris	Minneapolis	Minnesota	-93.28819	44.9412344	built_environment	4322 Lyndale Ave S	108 - east harriet	No	30.48	good	introduced	15.24 to 30.48 cm	Minneapolis	NA	NA	NA	NA	NA	NA	NA	NA	NA	NA	NA	NA
79838	10/21/2010	Fraxinus pennsylvanica	Minneapolis	Minnesota	-93.28819	44.9412344	built_environment	4406 Lyndale Ave S	108 - east harriet	No	58.42	good	naturally_occurring	45.72 to 60.96 cm	Minneapolis	NA	NA	NA	NA	NA	NA	NA	NA	NA	NA	NA	NA
79852	10/21/2010	Fraxinus pennsylvanica	Minneapolis	Minnesota	-93.2881699	44.942831	built_environment	4308 Lyndale Ave S	108 - east harriet	No	20.32	good	naturally_occurring	15.24 to 30.48 cm	Minneapolis	NA	NA	NA	NA	NA	NA	NA	NA	NA	NA	NA	NA
79811	10/21/2010	Acer saccharum	Minneapolis	Minnesota	-93.2923594	44.9358191	built_environment	1015 37th St W	108 - east harriet	No	15.24	good	naturally_occurring	0 to 15.24 cm	Minneapolis	NA	NA	NA	NA	NA	NA	NA	NA	NA	NA	NA	NA
79854	10/21/2010	Quercus palustris	Minneapolis	Minnesota	-93.28819	44.9412344	built_environment	4304 Lyndale Ave S	108 - east harriet	No	45.72	good	introduced	30.48 to 45.72 cm	Minneapolis	NA	NA	NA	NA	NA	NA	NA	NA	NA	NA	NA	NA
79855	10/21/2010	Fraxinus pennsylvanica	Minneapolis	Minnesota	-93.2882068	44.9394364	built_environment	4300 Lyndale Ave S	108 - east harriet	No	43.18	good	naturally_occurring	30.48 to 45.72 cm	Minneapolis	NA	NA	NA	NA	NA	NA	NA	NA	NA	NA	NA	NA
79856	10/21/2010	Fraxinus pennsylvanica	Minneapolis	Minnesota	-93.2882068	44.9394364	built_environment	4252 Lyndale Ave S	108 - east harriet	No	45.72	good	naturally_occurring	30.48 to 45.72 cm	Minneapolis	NA	NA	NA	NA	NA	NA	NA	NA	NA	NA	NA	NA
79857	10/21/2010	Fraxinus pennsylvanica	Minneapolis	Minnesota	-93.2882068	44.9394364	built_environment	4248 Lyndale Ave S	108 - east harriet	No	45.72	good	naturally_occurring	30.48 to 45.72 cm	Minneapolis	NA	NA	NA	NA	NA	NA	NA	NA	NA	NA	NA	NA
79858	10/21/2010	Quercus palustris	Minneapolis	Minnesota	-93.2881699	44.942831	built_environment	4244 Lyndale Ave S	108 - east harriet	No	63.5	good	introduced	60.96 to 76.2 cm	Minneapolis	NA	NA	NA	NA	NA	NA	NA	NA	NA	NA	NA	NA
79859	10/21/2010	Fraxinus pennsylvanica	Minneapolis	Minnesota	-93.28819	44.9412344	built_environment	4240 Lyndale Ave S	108 - east harriet	No	40.64	good	naturally_occurring	30.48 to 45.72 cm	Minneapolis	NA	NA	NA	NA	NA	NA	NA	NA	NA	NA	NA	NA
79860	10/21/2010	Fraxinus pennsylvanica	Minneapolis	Minnesota	-93.28819	44.9412344	built_environment	4236 Lyndale Ave S	108 - east harriet	No	40.64	good	naturally_occurring	30.48 to 45.72 cm	Minneapolis	NA	NA	NA	NA	NA	NA	NA	NA	NA	NA	NA	NA
79861	10/21/2010	Fraxinus pennsylvanica	Minneapolis	Minnesota	-93.2882068	44.9394364	built_environment	4228 Lyndale Ave S	108 - east harriet	No	35.56	good	naturally_occurring	30.48 to 45.72 cm	Minneapolis	NA	NA	NA	NA	NA	NA	NA	NA	NA	NA	NA	NA
79862	10/21/2010	Fraxinus pennsylvanica	Minneapolis	Minnesota	-93.2881699	44.942831	built_environment	4232 Lyndale Ave S	108 - east harriet	No	35.56	good	naturally_occurring	30.48 to 45.72 cm	Minneapolis	NA	NA	NA	NA	NA	NA	NA	NA	NA	NA	NA	NA
79863	10/21/2010	Acer saccharinum	Minneapolis	Minnesota	-93.2881699	44.942831	built_environment	4225 Lyndale Ave S	108 - east harriet	No	20.32	good	naturally_occurring	15.24 to 30.48 cm	Minneapolis	NA	NA	NA	NA	NA	NA	NA	NA	NA	NA	NA	NA
79890	10/21/2010	Fraxinus pennsylvanica	Minneapolis	Minnesota	-93.2882068	44.9394364	built_environment	4028 Lyndale Ave S	108 - east harriet	No	30.48	good	naturally_occurring	15.24 to 30.48 cm	Minneapolis	NA	NA	NA	NA	NA	NA	NA	NA	NA	NA	NA	NA
79891	07/13/2011	Unassigned	Minneapolis	Minnesota	-93.28819	44.9412344	built_environment	4020 Lyndale Ave S	108 - east harriet	No	0	dead/dying	no_info	NA	Minneapolis	NA	NA	NA	NA	NA	NA	NA	NA	NA	NA	NA	NA
79892	10/21/2010	Fraxinus pennsylvanica	Minneapolis	Minnesota	-93.2882068	44.9394364	built_environment	4012 Lyndale Ave S	108 - east harriet	No	30.48	good	naturally_occurring	15.24 to 30.48 cm	Minneapolis	NA	NA	NA	NA	NA	NA	NA	NA	NA	NA	NA	NA
79851	10/21/2010	Fraxinus pennsylvanica	Minneapolis	Minnesota	-93.2882068	44.9394364	built_environment	4316 Lyndale Ave S	108 - east harriet	No	40.64	good	naturally_occurring	30.48 to 45.72 cm	Minneapolis	NA	NA	NA	NA	NA	NA	NA	NA	NA	NA	NA	NA
79797	07/13/2011	Unassigned	Minneapolis	Minnesota	-93.291932	44.9367572	built_environment	3653 Colfax Ave S	108 - east harriet	No	0	dead/dying	no_info	NA	Minneapolis	NA	NA	NA	NA	NA	NA	NA	NA	NA	NA	NA	NA
79757	10/21/2010	Ulmus americana	Minneapolis	Minnesota	-93.2881699	44.942831	built_environment	3654 Lyndale Ave S	108 - east harriet	No	55.88	good	naturally_occurring	45.72 to 60.96 cm	Minneapolis	NA	NA	NA	NA	NA	NA	NA	NA	NA	NA	NA	NA
79758	10/21/2010	Ulmus americana	Minneapolis	Minnesota	-93.2881699	44.942831	built_environment	3654 Lyndale Ave S	108 - east harriet	No	55.88	good	naturally_occurring	45.72 to 60.96 cm	Minneapolis	NA	NA	NA	NA	NA	NA	NA	NA	NA	NA	NA	NA
79759	10/21/2010	Ulmus americana	Minneapolis	Minnesota	-93.28834	44.935775	built_environment	3700 Lyndale Ave S	108 - east harriet	No	68.58	good	naturally_occurring	60.96 to 76.2 cm	Minneapolis	NA	NA	NA	NA	NA	NA	NA	NA	NA	NA	NA	NA
79786	10/21/2010	Acer saccharum	Minneapolis	Minnesota	-93.2908785	44.9367267	built_environment	3654 Bryant Ave S	108 - east harriet	No	22.86	good	naturally_occurring	15.24 to 30.48 cm	Minneapolis	NA	NA	NA	NA	NA	NA	NA	NA	NA	NA	NA	NA
79787	10/21/2010	Acer saccharum	Minneapolis	Minnesota	-93.2908785	44.9367267	built_environment	3654 Bryant Ave S	108 - east harriet	No	20.32	good	naturally_occurring	15.24 to 30.48 cm	Minneapolis	NA	NA	NA	NA	NA	NA	NA	NA	NA	NA	NA	NA
79788	10/21/2010	Acer saccharum	Minneapolis	Minnesota	-93.2908785	44.9367267	built_environment	3654 Bryant Ave S	108 - east harriet	No	22.86	good	naturally_occurring	15.24 to 30.48 cm	Minneapolis	NA	NA	NA	NA	NA	NA	NA	NA	NA	NA	NA	NA
79789	10/21/2010	Acer saccharum	Minneapolis	Minnesota	-93.290885	44.935777	built_environment	3700 Bryant Ave S	108 - east harriet	No	20.32	good	naturally_occurring	15.24 to 30.48 cm	Minneapolis	NA	NA	NA	NA	NA	NA	NA	NA	NA	NA	NA	NA
79790	10/21/2010	Acer rubrum	Minneapolis	Minnesota	-93.290885	44.935777	built_environment	3700 Bryant Ave S	108 - east harriet	No	20.32	good	naturally_occurring	15.24 to 30.48 cm	Minneapolis	NA	NA	NA	NA	NA	NA	NA	NA	NA	NA	NA	NA
79791	10/21/2010	Acer saccharum	Minneapolis	Minnesota	-93.290885	44.935777	built_environment	3700 Bryant Ave S	108 - east harriet	No	5.08	good	naturally_occurring	0 to 15.24 cm	Minneapolis	NA	NA	NA	NA	NA	NA	NA	NA	NA	NA	NA	NA
79792	10/21/2010	Acer saccharum	Minneapolis	Minnesota	-93.2910764	44.9358181	built_environment	915 37th St W	108 - east harriet	No	20.32	good	naturally_occurring	15.24 to 30.48 cm	Minneapolis	NA	NA	NA	NA	NA	NA	NA	NA	NA	NA	NA	NA
79793	10/21/2010	Acer saccharum	Minneapolis	Minnesota	-93.291942	44.935777	built_environment	3701 Colfax Ave S	108 - east harriet	No	15.24	good	naturally_occurring	0 to 15.24 cm	Minneapolis	NA	NA	NA	NA	NA	NA	NA	NA	NA	NA	NA	NA
79794	10/21/2010	Acer saccharum	Minneapolis	Minnesota	-93.291942	44.935777	built_environment	3701 Colfax Ave S	108 - east harriet	No	20.32	good	naturally_occurring	15.24 to 30.48 cm	Minneapolis	NA	NA	NA	NA	NA	NA	NA	NA	NA	NA	NA	NA
79839	10/21/2010	Quercus palustris	Minneapolis	Minnesota	-93.2885458	44.9231012	built_environment	707 44th St W	108 - east harriet	No	25.4	good	introduced	15.24 to 30.48 cm	Minneapolis	NA	NA	NA	NA	NA	NA	NA	NA	NA	NA	NA	NA
79796	07/13/2011	Unassigned	Minneapolis	Minnesota	-93.291932	44.9367572	built_environment	3653 Colfax Ave S	108 - east harriet	No	0	dead/dying	no_info	NA	Minneapolis	NA	NA	NA	NA	NA	NA	NA	NA	NA	NA	NA	NA
79643	10/21/2010	Celtis occidentalis	Minneapolis	Minnesota	-93.2922	44.9294939	built_environment	4052 Colfax Ave S	108 - east harriet	No	43.18	good	naturally_occurring	30.48 to 45.72 cm	Minneapolis	NA	NA	NA	NA	NA	NA	NA	NA	NA	NA	NA	NA
79798	10/21/2010	Acer saccharum	Minneapolis	Minnesota	-93.292164	44.9367582	built_environment	3652 Colfax Ave S	108 - east harriet	No	15.24	good	naturally_occurring	0 to 15.24 cm	Minneapolis	NA	NA	NA	NA	NA	NA	NA	NA	NA	NA	NA	NA
79799	10/21/2010	Acer rubrum	Minneapolis	Minnesota	-93.292164	44.9367582	built_environment	3652 Colfax Ave S	108 - east harriet	No	20.32	good	naturally_occurring	15.24 to 30.48 cm	Minneapolis	NA	NA	NA	NA	NA	NA	NA	NA	NA	NA	NA	NA
79800	10/21/2010	Acer rubrum	Minneapolis	Minnesota	-93.292164	44.9367582	built_environment	3652 Colfax Ave S	108 - east harriet	No	15.24	good	naturally_occurring	0 to 15.24 cm	Minneapolis	NA	NA	NA	NA	NA	NA	NA	NA	NA	NA	NA	NA
79801	10/21/2010	Acer rubrum	Minneapolis	Minnesota	-93.292164	44.9367582	built_environment	3652 Colfax Ave S	108 - east harriet	No	15.24	poor	naturally_occurring	0 to 15.24 cm	Minneapolis	NA	NA	NA	NA	NA	NA	NA	NA	NA	NA	NA	NA
79802	10/21/2010	Acer saccharum	Minneapolis	Minnesota	-93.292174	44.935778	built_environment	3700 Colfax Ave S	108 - east harriet	No	22.86	good	naturally_occurring	15.24 to 30.48 cm	Minneapolis	NA	NA	NA	NA	NA	NA	NA	NA	NA	NA	NA	NA
79803	10/21/2010	Acer saccharum	Minneapolis	Minnesota	-93.292174	44.935778	built_environment	3700 Colfax Ave S	108 - east harriet	No	12.7	good	naturally_occurring	0 to 15.24 cm	Minneapolis	NA	NA	NA	NA	NA	NA	NA	NA	NA	NA	NA	NA
79804	10/21/2010	Acer saccharum	Minneapolis	Minnesota	-93.292174	44.935778	built_environment	3700 Colfax Ave S	108 - east harriet	No	10.16	fair	naturally_occurring	0 to 15.24 cm	Minneapolis	NA	NA	NA	NA	NA	NA	NA	NA	NA	NA	NA	NA
79805	10/21/2010	Acer saccharum	Minneapolis	Minnesota	-93.2923411	44.9359831	built_environment	1012 37th St W	108 - east harriet	No	15.24	good	naturally_occurring	0 to 15.24 cm	Minneapolis	NA	NA	NA	NA	NA	NA	NA	NA	NA	NA	NA	NA
79806	10/21/2010	Acer saccharum	Minneapolis	Minnesota	-93.2923411	44.9359831	built_environment	1012 37th St W	108 - east harriet	No	17.78	good	naturally_occurring	15.24 to 30.48 cm	Minneapolis	NA	NA	NA	NA	NA	NA	NA	NA	NA	NA	NA	NA
79807	10/21/2010	Acer saccharum	Minneapolis	Minnesota	-93.2923411	44.9359831	built_environment	1012 37th St W	108 - east harriet	No	17.78	good	naturally_occurring	15.24 to 30.48 cm	Minneapolis	NA	NA	NA	NA	NA	NA	NA	NA	NA	NA	NA	NA
79808	10/21/2010	Acer saccharum	Minneapolis	Minnesota	-93.2923594	44.9358191	built_environment	1015 37th St W	108 - east harriet	No	15.24	good	naturally_occurring	0 to 15.24 cm	Minneapolis	NA	NA	NA	NA	NA	NA	NA	NA	NA	NA	NA	NA
79809	10/21/2010	Fraxinus pennsylvanica	Minneapolis	Minnesota	-93.2923594	44.9358191	built_environment	1015 37th St W	108 - east harriet	No	5.08	good	naturally_occurring	0 to 15.24 cm	Minneapolis	NA	NA	NA	NA	NA	NA	NA	NA	NA	NA	NA	NA
79810	10/21/2010	Acer saccharum	Minneapolis	Minnesota	-93.2923594	44.9358191	built_environment	1015 37th St W	108 - east harriet	No	15.24	good	naturally_occurring	0 to 15.24 cm	Minneapolis	NA	NA	NA	NA	NA	NA	NA	NA	NA	NA	NA	NA
79795	10/21/2010	Acer saccharum	Minneapolis	Minnesota	-93.291932	44.9367572	built_environment	3653 Colfax Ave S	108 - east harriet	No	20.32	good	naturally_occurring	15.24 to 30.48 cm	Minneapolis	NA	NA	NA	NA	NA	NA	NA	NA	NA	NA	NA	NA
79517	10/21/2010	Ulmus americana	Minneapolis	Minnesota	-93.2947765	44.9264975	built_environment	4211 Fremont Ave S	108 - east harriet	No	43.18	good	naturally_occurring	30.48 to 45.72 cm	Minneapolis	NA	NA	NA	NA	NA	NA	NA	NA	NA	NA	NA	NA
79531	10/21/2010	Tilia americana	Minneapolis	Minnesota	-93.2885675	44.9250782	built_environment	710 43rd St W	108 - east harriet	Yes	76.2	good	naturally_occurring	60.96 to 76.2 cm	Minneapolis	NA	NA	NA	NA	NA	NA	NA	NA	NA	NA	NA	NA
79504	10/21/2010	Acer saccharum	Minneapolis	Minnesota	-93.2948088	44.9261243	built_environment	4235 Fremont Ave S	108 - east harriet	No	25.4	good	naturally_occurring	15.24 to 30.48 cm	Minneapolis	NA	NA	NA	NA	NA	NA	NA	NA	NA	NA	NA	NA
79505	10/21/2010	Ulmus americana	Minneapolis	Minnesota	-93.2950371	44.9261654	built_environment	4232 Fremont Ave S	108 - east harriet	No	71.12	good	naturally_occurring	60.96 to 76.2 cm	Minneapolis	NA	NA	NA	NA	NA	NA	NA	NA	NA	NA	NA	NA
79506	10/21/2010	Ulmus americana	Minneapolis	Minnesota	-93.2950371	44.9261654	built_environment	4232 Fremont Ave S	108 - east harriet	No	60.96	good	naturally_occurring	45.72 to 60.96 cm	Minneapolis	NA	NA	NA	NA	NA	NA	NA	NA	NA	NA	NA	NA
79507	10/21/2010	Ulmus americana	Minneapolis	Minnesota	-93.2948088	44.9261243	built_environment	4235 Fremont Ave S	108 - east harriet	No	78.74	good	naturally_occurring	more than 76.2 cm	Minneapolis	NA	NA	NA	NA	NA	NA	NA	NA	NA	NA	NA	NA
79508	10/21/2010	Acer platanoides	Minneapolis	Minnesota	-93.2947953	44.9262798	built_environment	4225 Fremont Ave S	108 - east harriet	No	30.48	good	introduced	15.24 to 30.48 cm	Minneapolis	NA	NA	NA	NA	NA	NA	NA	NA	NA	NA	NA	NA
79509	10/21/2010	Acer platanoides	Minneapolis	Minnesota	-93.2950263	44.9262898	built_environment	4224 Fremont Ave S	108 - east harriet	No	25.4	good	introduced	15.24 to 30.48 cm	Minneapolis	NA	NA	NA	NA	NA	NA	NA	NA	NA	NA	NA	NA
79510	10/21/2010	Ulmus americana	Minneapolis	Minnesota	-93.2950263	44.9262898	built_environment	4224 Fremont Ave S	108 - east harriet	No	71.12	good	naturally_occurring	60.96 to 76.2 cm	Minneapolis	NA	NA	NA	NA	NA	NA	NA	NA	NA	NA	NA	NA
79511	10/21/2010	Acer platanoides	Minneapolis	Minnesota	-93.2947872	44.9263731	built_environment	4219 Fremont Ave S	108 - east harriet	No	30.48	good	introduced	15.24 to 30.48 cm	Minneapolis	NA	NA	NA	NA	NA	NA	NA	NA	NA	NA	NA	NA
79512	10/21/2010	Acer saccharum	Minneapolis	Minnesota	-93.2947872	44.9263731	built_environment	4219 Fremont Ave S	108 - east harriet	No	27.94	good	naturally_occurring	15.24 to 30.48 cm	Minneapolis	NA	NA	NA	NA	NA	NA	NA	NA	NA	NA	NA	NA
79513	10/21/2010	Ulmus americana	Minneapolis	Minnesota	-93.2950182	44.9263831	built_environment	4218 Fremont Ave S	108 - east harriet	No	60.96	good	naturally_occurring	45.72 to 60.96 cm	Minneapolis	NA	NA	NA	NA	NA	NA	NA	NA	NA	NA	NA	NA
79514	10/21/2010	Ulmus americana	Minneapolis	Minnesota	-93.2950182	44.9263831	built_environment	4218 Fremont Ave S	108 - east harriet	No	66.04	good	naturally_occurring	60.96 to 76.2 cm	Minneapolis	NA	NA	NA	NA	NA	NA	NA	NA	NA	NA	NA	NA
79502	10/21/2010	Ulmus americana	Minneapolis	Minnesota	-93.2948196	44.9259999	built_environment	4243 Fremont Ave S	108 - east harriet	No	60.96	good	naturally_occurring	45.72 to 60.96 cm	Minneapolis	NA	NA	NA	NA	NA	NA	NA	NA	NA	NA	NA	NA
79516	10/21/2010	Acer platanoides	Minneapolis	Minnesota	-93.2947872	44.9263731	built_environment	4219 Fremont Ave S	108 - east harriet	No	20.32	good	introduced	15.24 to 30.48 cm	Minneapolis	NA	NA	NA	NA	NA	NA	NA	NA	NA	NA	NA	NA
79501	10/21/2010	Acer platanoides	Minneapolis	Minnesota	-93.2950533	44.9259788	built_environment	4244 Fremont Ave S	108 - east harriet	No	35.56	good	introduced	30.48 to 45.72 cm	Minneapolis	NA	NA	NA	NA	NA	NA	NA	NA	NA	NA	NA	NA
79518	10/21/2010	Acer platanoides	Minneapolis	Minnesota	-93.2947765	44.9264975	built_environment	4211 Fremont Ave S	108 - east harriet	No	30.48	good	introduced	15.24 to 30.48 cm	Minneapolis	NA	NA	NA	NA	NA	NA	NA	NA	NA	NA	NA	NA
79519	10/21/2010	Ulmus americana	Minneapolis	Minnesota	-93.2950075	44.9265075	built_environment	4210 Fremont Ave S	108 - east harriet	No	66.04	good	naturally_occurring	60.96 to 76.2 cm	Minneapolis	NA	NA	NA	NA	NA	NA	NA	NA	NA	NA	NA	NA
79520	10/21/2010	Acer platanoides	Minneapolis	Minnesota	-93.2950075	44.9265075	built_environment	4210 Fremont Ave S	108 - east harriet	No	15.24	good	introduced	0 to 15.24 cm	Minneapolis	NA	NA	NA	NA	NA	NA	NA	NA	NA	NA	NA	NA
79521	10/21/2010	Acer platanoides	Minneapolis	Minnesota	-93.2950075	44.9265075	built_environment	4210 Fremont Ave S	108 - east harriet	No	30.48	good	introduced	15.24 to 30.48 cm	Minneapolis	NA	NA	NA	NA	NA	NA	NA	NA	NA	NA	NA	NA
79522	10/21/2010	Ulmus americana	Minneapolis	Minnesota	-93.294994	44.926663	built_environment	4200 Fremont Ave S	108 - east harriet	No	68.58	good	naturally_occurring	60.96 to 76.2 cm	Minneapolis	NA	NA	NA	NA	NA	NA	NA	NA	NA	NA	NA	NA
79523	10/21/2010	Ulmus americana	Minneapolis	Minnesota	-93.294994	44.926663	built_environment	4200 Fremont Ave S	108 - east harriet	No	66.04	good	naturally_occurring	60.96 to 76.2 cm	Minneapolis	NA	NA	NA	NA	NA	NA	NA	NA	NA	NA	NA	NA
79524	10/21/2010	Acer platanoides	Minneapolis	Minnesota	-93.2959807	44.894364	built_environment	4001 Fremont Ave S	108 - east harriet	No	38.1	good	introduced	30.48 to 45.72 cm	Minneapolis	NA	NA	NA	NA	NA	NA	NA	NA	NA	NA	NA	NA
79525	10/21/2010	Acer platanoides	Minneapolis	Minnesota	-93.2959807	44.894364	built_environment	4001 Fremont Ave S	108 - east harriet	No	38.1	good	introduced	30.48 to 45.72 cm	Minneapolis	NA	NA	NA	NA	NA	NA	NA	NA	NA	NA	NA	NA
79526	10/21/2010	Acer platanoides	Minneapolis	Minnesota	-93.2959807	44.894364	built_environment	4001 Fremont Ave S	108 - east harriet	No	38.1	good	introduced	30.48 to 45.72 cm	Minneapolis	NA	NA	NA	NA	NA	NA	NA	NA	NA	NA	NA	NA
79527	10/21/2010	Fraxinus pennsylvanica	Minneapolis	Minnesota	-93.2882068	44.9394364	built_environment	4252 Lyndale Ave S	108 - east harriet	No	40.64	good	naturally_occurring	30.48 to 45.72 cm	Minneapolis	NA	NA	NA	NA	NA	NA	NA	NA	NA	NA	NA	NA
79528	10/21/2010	Fraxinus pennsylvanica	Minneapolis	Minnesota	-93.2882068	44.9394364	built_environment	4300 Lyndale Ave S	108 - east harriet	No	40.64	good	naturally_occurring	30.48 to 45.72 cm	Minneapolis	NA	NA	NA	NA	NA	NA	NA	NA	NA	NA	NA	NA
79529	10/21/2010	Fraxinus pennsylvanica	Minneapolis	Minnesota	-93.2882068	44.9394364	built_environment	4300 Lyndale Ave S	108 - east harriet	No	40.64	good	naturally_occurring	30.48 to 45.72 cm	Minneapolis	NA	NA	NA	NA	NA	NA	NA	NA	NA	NA	NA	NA
79645	10/21/2010	Celtis occidentalis	Minneapolis	Minnesota	-93.2922	44.928511	built_environment	4100 Colfax Ave S	108 - east harriet	No	45.72	good	naturally_occurring	30.48 to 45.72 cm	Minneapolis	NA	NA	NA	NA	NA	NA	NA	NA	NA	NA	NA	NA
79515	10/21/2010	Acer platanoides	Minneapolis	Minnesota	-93.2950182	44.9263831	built_environment	4218 Fremont Ave S	108 - east harriet	No	30.48	good	introduced	15.24 to 30.48 cm	Minneapolis	NA	NA	NA	NA	NA	NA	NA	NA	NA	NA	NA	NA
79461	10/21/2010	Celtis occidentalis	Minneapolis	Minnesota	-93.29493	44.92271	built_environment	4401 Fremont Ave S	108 - east harriet	No	15.24	good	naturally_occurring	0 to 15.24 cm	Minneapolis	NA	NA	NA	NA	NA	NA	NA	NA	NA	NA	NA	NA
78882	10/21/2010	Ginkgo biloba	Minneapolis	Minnesota	-93.293068	44.9654227	built_environment	4017 Dupont Ave S	108 - east harriet	No	12.7	good	introduced	0 to 15.24 cm	Minneapolis	NA	NA	NA	NA	NA	NA	NA	NA	NA	NA	NA	NA
79448	10/21/2010	Gleditsia triacanthos	Minneapolis	Minnesota	-93.2922186	44.924082	built_environment	4350 Colfax Ave S	108 - east harriet	No	25.4	fair	naturally_occurring	15.24 to 30.48 cm	Minneapolis	NA	NA	NA	NA	NA	NA	NA	NA	NA	NA	NA	NA
79449	10/21/2010	Celtis occidentalis	Minneapolis	Minnesota	-93.292224	44.923068	built_environment	4400 Colfax Ave S	108 - east harriet	Yes	25.4	fair	naturally_occurring	15.24 to 30.48 cm	Minneapolis	NA	NA	NA	NA	NA	NA	NA	NA	NA	NA	NA	NA
79450	10/21/2010	Celtis occidentalis	Minneapolis	Minnesota	-93.292224	44.923068	built_environment	4400 Colfax Ave S	108 - east harriet	Yes	20.32	fair	naturally_occurring	15.24 to 30.48 cm	Minneapolis	NA	NA	NA	NA	NA	NA	NA	NA	NA	NA	NA	NA
79451	10/21/2010	Acer platanoides	Minneapolis	Minnesota	-93.293068	44.9654227	built_environment	4344 Dupont Ave S	108 - east harriet	Yes	35.56	good	introduced	30.48 to 45.72 cm	Minneapolis	NA	NA	NA	NA	NA	NA	NA	NA	NA	NA	NA	NA
79452	10/21/2010	Ulmus americana	Minneapolis	Minnesota	-93.2948341	44.9239415	built_environment	4349 Fremont Ave S	108 - east harriet	No	55.88	good	naturally_occurring	45.72 to 60.96 cm	Minneapolis	NA	NA	NA	NA	NA	NA	NA	NA	NA	NA	NA	NA
79453	10/21/2010	Gleditsia triacanthos	Minneapolis	Minnesota	-93.2948341	44.9239415	built_environment	4349 Fremont Ave S	108 - east harriet	No	20.32	good	naturally_occurring	15.24 to 30.48 cm	Minneapolis	NA	NA	NA	NA	NA	NA	NA	NA	NA	NA	NA	NA
79454	10/21/2010	Gleditsia triacanthos	Minneapolis	Minnesota	-93.2948341	44.9239415	built_environment	4349 Fremont Ave S	108 - east harriet	No	45.72	good	naturally_occurring	30.48 to 45.72 cm	Minneapolis	NA	NA	NA	NA	NA	NA	NA	NA	NA	NA	NA	NA
79455	10/21/2010	Celtis occidentalis	Minneapolis	Minnesota	-93.2948341	44.9239415	built_environment	4349 Fremont Ave S	108 - east harriet	No	45.72	good	naturally_occurring	30.48 to 45.72 cm	Minneapolis	NA	NA	NA	NA	NA	NA	NA	NA	NA	NA	NA	NA
79456	10/21/2010	Celtis occidentalis	Minneapolis	Minnesota	-93.2948341	44.9239415	built_environment	4349 Fremont Ave S	108 - east harriet	No	40.64	good	naturally_occurring	30.48 to 45.72 cm	Minneapolis	NA	NA	NA	NA	NA	NA	NA	NA	NA	NA	NA	NA
79457	10/21/2010	Gleditsia triacanthos	Minneapolis	Minnesota	-93.29493	44.92271	built_environment	4401 Fremont Ave S	108 - east harriet	No	27.94	good	naturally_occurring	15.24 to 30.48 cm	Minneapolis	NA	NA	NA	NA	NA	NA	NA	NA	NA	NA	NA	NA
79458	10/21/2010	Celtis occidentalis	Minneapolis	Minnesota	-93.29493	44.92271	built_environment	4401 Fremont Ave S	108 - east harriet	No	20.32	good	naturally_occurring	15.24 to 30.48 cm	Minneapolis	NA	NA	NA	NA	NA	NA	NA	NA	NA	NA	NA	NA
79503	10/21/2010	Acer platanoides	Minneapolis	Minnesota	-93.2950371	44.9261654	built_environment	4232 Fremont Ave S	108 - east harriet	No	30.48	good	introduced	15.24 to 30.48 cm	Minneapolis	NA	NA	NA	NA	NA	NA	NA	NA	NA	NA	NA	NA
79460	10/21/2010	Celtis occidentalis	Minneapolis	Minnesota	-93.29493	44.92271	built_environment	4401 Fremont Ave S	108 - east harriet	No	30.48	good	naturally_occurring	15.24 to 30.48 cm	Minneapolis	NA	NA	NA	NA	NA	NA	NA	NA	NA	NA	NA	NA
79532	10/21/2010	Fraxinus pennsylvanica	Minneapolis	Minnesota	-93.2885864	44.9250782	built_environment	712 43rd St W	108 - east harriet	No	30.48	good	naturally_occurring	15.24 to 30.48 cm	Minneapolis	NA	NA	NA	NA	NA	NA	NA	NA	NA	NA	NA	NA
79462	10/21/2010	Ulmus americana	Minneapolis	Minnesota	-93.295063	44.923829	built_environment	4354 Fremont Ave S	108 - east harriet	No	76.2	good	naturally_occurring	60.96 to 76.2 cm	Minneapolis	NA	NA	NA	NA	NA	NA	NA	NA	NA	NA	NA	NA
79463	10/21/2010	Ulmus americana	Minneapolis	Minnesota	-93.295063	44.923829	built_environment	4354 Fremont Ave S	108 - east harriet	No	71.12	good	naturally_occurring	60.96 to 76.2 cm	Minneapolis	NA	NA	NA	NA	NA	NA	NA	NA	NA	NA	NA	NA
79464	10/21/2010	Acer platanoides	Minneapolis	Minnesota	-93.295063	44.923829	built_environment	4354 Fremont Ave S	108 - east harriet	No	38.1	good	introduced	30.48 to 45.72 cm	Minneapolis	NA	NA	NA	NA	NA	NA	NA	NA	NA	NA	NA	NA
79465	10/21/2010	Ulmus americana	Minneapolis	Minnesota	-93.2948341	44.9239415	built_environment	4349 Fremont Ave S	108 - east harriet	No	60.96	good	naturally_occurring	45.72 to 60.96 cm	Minneapolis	NA	NA	NA	NA	NA	NA	NA	NA	NA	NA	NA	NA
79466	10/21/2010	Acer platanoides	Minneapolis	Minnesota	-93.2948341	44.9239415	built_environment	4349 Fremont Ave S	108 - east harriet	No	15.24	good	introduced	0 to 15.24 cm	Minneapolis	NA	NA	NA	NA	NA	NA	NA	NA	NA	NA	NA	NA
79467	10/21/2010	Acer platanoides	Minneapolis	Minnesota	-93.2948341	44.9239415	built_environment	4349 Fremont Ave S	108 - east harriet	No	15.24	good	introduced	0 to 15.24 cm	Minneapolis	NA	NA	NA	NA	NA	NA	NA	NA	NA	NA	NA	NA
79468	10/21/2010	Acer platanoides	Minneapolis	Minnesota	-93.2950703	44.9239462	built_environment	4348 Fremont Ave S	108 - east harriet	No	25.4	good	introduced	15.24 to 30.48 cm	Minneapolis	NA	NA	NA	NA	NA	NA	NA	NA	NA	NA	NA	NA
79469	10/21/2010	Acer platanoides	Minneapolis	Minnesota	-93.2950703	44.9239462	built_environment	4348 Fremont Ave S	108 - east harriet	No	35.56	good	introduced	30.48 to 45.72 cm	Minneapolis	NA	NA	NA	NA	NA	NA	NA	NA	NA	NA	NA	NA
79470	10/21/2010	Acer saccharum	Minneapolis	Minnesota	-93.2948472	44.9241393	built_environment	4339 Fremont Ave S	108 - east harriet	No	40.64	good	naturally_occurring	30.48 to 45.72 cm	Minneapolis	NA	NA	NA	NA	NA	NA	NA	NA	NA	NA	NA	NA
79471	10/21/2010	Ulmus americana	Minneapolis	Minnesota	-93.2948472	44.9241393	built_environment	4339 Fremont Ave S	108 - east harriet	No	76.2	good	naturally_occurring	60.96 to 76.2 cm	Minneapolis	NA	NA	NA	NA	NA	NA	NA	NA	NA	NA	NA	NA
79472	10/21/2010	Fraxinus pennsylvanica	Minneapolis	Minnesota	-93.2950801	44.9241025	built_environment	4340 Fremont Ave S	108 - east harriet	No	45.72	good	naturally_occurring	30.48 to 45.72 cm	Minneapolis	NA	NA	NA	NA	NA	NA	NA	NA	NA	NA	NA	NA
79473	10/21/2010	Fraxinus pennsylvanica	Minneapolis	Minnesota	-93.2950801	44.9241025	built_environment	4340 Fremont Ave S	108 - east harriet	No	40.64	good	naturally_occurring	30.48 to 45.72 cm	Minneapolis	NA	NA	NA	NA	NA	NA	NA	NA	NA	NA	NA	NA
79500	10/21/2010	Acer platanoides	Minneapolis	Minnesota	-93.2948196	44.9259999	built_environment	4243 Fremont Ave S	108 - east harriet	No	15.24	good	introduced	0 to 15.24 cm	Minneapolis	NA	NA	NA	NA	NA	NA	NA	NA	NA	NA	NA	NA
79459	10/21/2010	Celtis occidentalis	Minneapolis	Minnesota	-93.29493	44.92271	built_environment	4401 Fremont Ave S	108 - east harriet	No	30.48	good	naturally_occurring	15.24 to 30.48 cm	Minneapolis	NA	NA	NA	NA	NA	NA	NA	NA	NA	NA	NA	NA
79603	10/21/2010	Celtis occidentalis	Minneapolis	Minnesota	-93.2882068	44.9394364	built_environment	4052 Lyndale Ave S	108 - east harriet	No	30.48	good	naturally_occurring	15.24 to 30.48 cm	Minneapolis	NA	NA	NA	NA	NA	NA	NA	NA	NA	NA	NA	NA
79530	10/21/2010	Fraxinus pennsylvanica	Minneapolis	Minnesota	-93.2882068	44.9394364	built_environment	4300 Lyndale Ave S	108 - east harriet	No	45.72	good	naturally_occurring	30.48 to 45.72 cm	Minneapolis	NA	NA	NA	NA	NA	NA	NA	NA	NA	NA	NA	NA
79590	10/21/2010	Fraxinus pennsylvanica	Minneapolis	Minnesota	-93.296428	44.924817	built_environment	4301 East Lake Harriet Pkwy	108 - east harriet	No	38.1	good	naturally_occurring	30.48 to 45.72 cm	Minneapolis	NA	NA	NA	NA	NA	NA	NA	NA	NA	NA	NA	NA
79591	10/21/2010	Acer platanoides	Minneapolis	Minnesota	-93.296428	44.924817	built_environment	4301 East Lake Harriet Pkwy	108 - east harriet	No	43.18	good	introduced	30.48 to 45.72 cm	Minneapolis	NA	NA	NA	NA	NA	NA	NA	NA	NA	NA	NA	NA
79592	10/21/2010	Ulmus americana	Minneapolis	Minnesota	-93.2919968	44.9222398	built_environment	4453 Colfax Ave S	108 - east harriet	Yes	66.04	good	naturally_occurring	60.96 to 76.2 cm	Minneapolis	NA	NA	NA	NA	NA	NA	NA	NA	NA	NA	NA	NA
79593	10/21/2010	Tilia americana	Minneapolis	Minnesota	-93.2919968	44.9222398	built_environment	4453 Colfax Ave S	108 - east harriet	No	25.4	good	naturally_occurring	15.24 to 30.48 cm	Minneapolis	NA	NA	NA	NA	NA	NA	NA	NA	NA	NA	NA	NA
79594	10/21/2010	Tilia americana	Minneapolis	Minnesota	-93.2919968	44.9222398	built_environment	4453 Colfax Ave S	108 - east harriet	No	20.32	good	naturally_occurring	15.24 to 30.48 cm	Minneapolis	NA	NA	NA	NA	NA	NA	NA	NA	NA	NA	NA	NA
79595	10/21/2010	Ulmus americana	Minneapolis	Minnesota	-93.2919968	44.9222398	built_environment	4453 Colfax Ave S	108 - east harriet	No	55.88	good	naturally_occurring	45.72 to 60.96 cm	Minneapolis	NA	NA	NA	NA	NA	NA	NA	NA	NA	NA	NA	NA
79596	10/21/2010	Tilia cordata	Minneapolis	Minnesota	-93.2908743	44.9213829	built_environment	1911 45th St W	108 - east harriet	Yes	53.34	good	introduced	45.72 to 60.96 cm	Minneapolis	NA	NA	NA	NA	NA	NA	NA	NA	NA	NA	NA	NA
79597	10/21/2010	Tilia cordata	Minneapolis	Minnesota	-93.2911564	44.9213011	built_environment	915 45th St W	108 - east harriet	No	40.64	good	introduced	30.48 to 45.72 cm	Minneapolis	NA	NA	NA	NA	NA	NA	NA	NA	NA	NA	NA	NA
79598	10/21/2010	Tilia cordata	Minneapolis	Minnesota	-93.2911564	44.9213011	built_environment	915 45th St W	108 - east harriet	No	45.72	good	introduced	30.48 to 45.72 cm	Minneapolis	NA	NA	NA	NA	NA	NA	NA	NA	NA	NA	NA	NA
79599	10/21/2010	Tilia cordata	Minneapolis	Minnesota	-93.2911564	44.9213011	built_environment	915 45th St W	108 - east harriet	No	35.56	good	introduced	30.48 to 45.72 cm	Minneapolis	NA	NA	NA	NA	NA	NA	NA	NA	NA	NA	NA	NA
79600	10/21/2010	Tilia cordata	Minneapolis	Minnesota	-93.2911564	44.9213011	built_environment	915 45th St W	108 - east harriet	No	43.18	good	introduced	30.48 to 45.72 cm	Minneapolis	NA	NA	NA	NA	NA	NA	NA	NA	NA	NA	NA	NA
79588	10/21/2010	Acer saccharum	Minneapolis	Minnesota	-93.2983594	44.918956	built_environment	4255 East Lake Harriet Pkwy	108 - east harriet	No	25.4	good	naturally_occurring	15.24 to 30.48 cm	Minneapolis	NA	NA	NA	NA	NA	NA	NA	NA	NA	NA	NA	NA
79602	07/13/2011	Unassigned	Minneapolis	Minnesota	-93.293068	44.9654227	built_environment	4455 Dupont Ave S	108 - east harriet	No	0	dead/dying	no_info	NA	Minneapolis	NA	NA	NA	NA	NA	NA	NA	NA	NA	NA	NA	NA
79587	10/21/2010	Acer platanoides	Minneapolis	Minnesota	-93.2983594	44.918956	built_environment	4255 East Lake Harriet Pkwy	108 - east harriet	No	40.64	good	introduced	30.48 to 45.72 cm	Minneapolis	NA	NA	NA	NA	NA	NA	NA	NA	NA	NA	NA	NA
79630	10/21/2010	Ulmus americana	Minneapolis	Minnesota	-93.2909281	44.9294886	built_environment	4052 Bryant Ave S	108 - east harriet	No	43.18	good	naturally_occurring	30.48 to 45.72 cm	Minneapolis	NA	NA	NA	NA	NA	NA	NA	NA	NA	NA	NA	NA
79631	10/21/2010	Ulmus americana	Minneapolis	Minnesota	-93.2909281	44.9294886	built_environment	4052 Bryant Ave S	108 - east harriet	No	63.5	good	naturally_occurring	60.96 to 76.2 cm	Minneapolis	NA	NA	NA	NA	NA	NA	NA	NA	NA	NA	NA	NA
79632	10/21/2010	Celtis occidentalis	Minneapolis	Minnesota	-93.29093	44.928507	built_environment	4100 Bryant Ave S	108 - east harriet	No	30.48	good	naturally_occurring	15.24 to 30.48 cm	Minneapolis	NA	NA	NA	NA	NA	NA	NA	NA	NA	NA	NA	NA
79633	10/21/2010	Ulmus americana	Minneapolis	Minnesota	-93.29093	44.928507	built_environment	4100 Bryant Ave S	108 - east harriet	No	71.12	good	naturally_occurring	60.96 to 76.2 cm	Minneapolis	NA	NA	NA	NA	NA	NA	NA	NA	NA	NA	NA	NA
79634	10/21/2010	Acer rubrum	Minneapolis	Minnesota	-93.29093	44.928507	built_environment	4100 Bryant Ave S	108 - east harriet	No	15.24	good	naturally_occurring	0 to 15.24 cm	Minneapolis	NA	NA	NA	NA	NA	NA	NA	NA	NA	NA	NA	NA
79635	10/21/2010	Ulmus americana	Minneapolis	Minnesota	-93.291968	44.928511	built_environment	4101 Colfax Ave S	108 - east harriet	No	48.26	good	naturally_occurring	45.72 to 60.96 cm	Minneapolis	NA	NA	NA	NA	NA	NA	NA	NA	NA	NA	NA	NA
79636	10/21/2010	Fraxinus pennsylvanica	Minneapolis	Minnesota	-93.291968	44.928511	built_environment	4101 Colfax Ave S	108 - east harriet	No	25.4	good	naturally_occurring	15.24 to 30.48 cm	Minneapolis	NA	NA	NA	NA	NA	NA	NA	NA	NA	NA	NA	NA
79637	10/21/2010	Celtis occidentalis	Minneapolis	Minnesota	-93.291968	44.928511	built_environment	4101 Colfax Ave S	108 - east harriet	No	10.16	good	naturally_occurring	0 to 15.24 cm	Minneapolis	NA	NA	NA	NA	NA	NA	NA	NA	NA	NA	NA	NA
79638	10/21/2010	Celtis occidentalis	Minneapolis	Minnesota	-93.291968	44.928511	built_environment	4101 Colfax Ave S	108 - east harriet	No	40.64	good	naturally_occurring	30.48 to 45.72 cm	Minneapolis	NA	NA	NA	NA	NA	NA	NA	NA	NA	NA	NA	NA
79639	10/21/2010	Gleditsia triacanthos	Minneapolis	Minnesota	-93.291968	44.9294619	built_environment	4055 Colfax Ave S	108 - east harriet	No	25.4	good	naturally_occurring	15.24 to 30.48 cm	Minneapolis	NA	NA	NA	NA	NA	NA	NA	NA	NA	NA	NA	NA
79640	10/21/2010	Celtis occidentalis	Minneapolis	Minnesota	-93.291968	44.9294619	built_environment	4055 Colfax Ave S	108 - east harriet	No	38.1	good	naturally_occurring	30.48 to 45.72 cm	Minneapolis	NA	NA	NA	NA	NA	NA	NA	NA	NA	NA	NA	NA
79641	10/21/2010	Celtis occidentalis	Minneapolis	Minnesota	-93.291968	44.9294619	built_environment	4055 Colfax Ave S	108 - east harriet	No	20.32	good	naturally_occurring	15.24 to 30.48 cm	Minneapolis	NA	NA	NA	NA	NA	NA	NA	NA	NA	NA	NA	NA
79642	10/21/2010	Fraxinus pennsylvanica	Minneapolis	Minnesota	-93.2922	44.9294939	built_environment	4052 Colfax Ave S	108 - east harriet	No	45.72	good	naturally_occurring	30.48 to 45.72 cm	Minneapolis	NA	NA	NA	NA	NA	NA	NA	NA	NA	NA	NA	NA
79601	10/21/2010	Tilia cordata	Minneapolis	Minnesota	-93.293068	44.9654227	built_environment	4455 Dupont Ave S	108 - east harriet	No	15.24	good	introduced	0 to 15.24 cm	Minneapolis	NA	NA	NA	NA	NA	NA	NA	NA	NA	NA	NA	NA
79547	10/21/2010	Fraxinus pennsylvanica	Minneapolis	Minnesota	-93.2909372	44.9263007	built_environment	4224 Bryant Ave S	108 - east harriet	No	25.4	good	naturally_occurring	15.24 to 30.48 cm	Minneapolis	NA	NA	NA	NA	NA	NA	NA	NA	NA	NA	NA	NA
79533	10/21/2010	Fraxinus pennsylvanica	Minneapolis	Minnesota	-93.2894471	44.9258514	built_environment	4253 Aldrich Ave S	108 - east harriet	Yes	30.48	good	naturally_occurring	15.24 to 30.48 cm	Minneapolis	NA	NA	NA	NA	NA	NA	NA	NA	NA	NA	NA	NA
79534	10/21/2010	Fraxinus pennsylvanica	Minneapolis	Minnesota	-93.289458	44.924874	built_environment	4301 Aldrich Ave S	108 - east harriet	No	30.48	good	naturally_occurring	15.24 to 30.48 cm	Minneapolis	NA	NA	NA	NA	NA	NA	NA	NA	NA	NA	NA	NA
79535	10/21/2010	Ulmus americana	Minneapolis	Minnesota	-93.289458	44.924874	built_environment	4301 Aldrich Ave S	108 - east harriet	No	63.5	good	naturally_occurring	60.96 to 76.2 cm	Minneapolis	NA	NA	NA	NA	NA	NA	NA	NA	NA	NA	NA	NA
79536	10/21/2010	Ulmus americana	Minneapolis	Minnesota	-93.289458	44.924874	built_environment	4301 Aldrich Ave S	108 - east harriet	No	27.94	good	naturally_occurring	15.24 to 30.48 cm	Minneapolis	NA	NA	NA	NA	NA	NA	NA	NA	NA	NA	NA	NA
79537	10/21/2010	Tilia americana	Minneapolis	Minnesota	-93.2896781	44.9258524	built_environment	4252 Aldrich Ave S	108 - east harriet	Yes	30.48	good	naturally_occurring	15.24 to 30.48 cm	Minneapolis	NA	NA	NA	NA	NA	NA	NA	NA	NA	NA	NA	NA
79538	10/21/2010	Fraxinus pennsylvanica	Minneapolis	Minnesota	-93.2896781	44.9258524	built_environment	4252 Aldrich Ave S	108 - east harriet	Yes	15.24	good	naturally_occurring	0 to 15.24 cm	Minneapolis	NA	NA	NA	NA	NA	NA	NA	NA	NA	NA	NA	NA
79539	10/21/2010	Fraxinus pennsylvanica	Minneapolis	Minnesota	-93.2896781	44.9258524	built_environment	4252 Aldrich Ave S	108 - east harriet	Yes	15.24	good	naturally_occurring	0 to 15.24 cm	Minneapolis	NA	NA	NA	NA	NA	NA	NA	NA	NA	NA	NA	NA
79540	10/21/2010	Tilia americana	Minneapolis	Minnesota	-93.28969	44.924875	built_environment	4300 Aldrich Ave S	108 - east harriet	No	30.48	good	naturally_occurring	15.24 to 30.48 cm	Minneapolis	NA	NA	NA	NA	NA	NA	NA	NA	NA	NA	NA	NA
79541	10/21/2010	Acer saccharum	Minneapolis	Minnesota	-93.28969	44.924875	built_environment	4300 Aldrich Ave S	108 - east harriet	No	43.18	good	naturally_occurring	30.48 to 45.72 cm	Minneapolis	NA	NA	NA	NA	NA	NA	NA	NA	NA	NA	NA	NA
79542	10/21/2010	Acer rubrum	Minneapolis	Minnesota	-93.2906835	44.9248242	built_environment	4301 Bryant Ave S	108 - east harriet	No	7.62	good	naturally_occurring	0 to 15.24 cm	Minneapolis	NA	NA	NA	NA	NA	NA	NA	NA	NA	NA	NA	NA
79543	10/21/2010	Fraxinus pennsylvanica	Minneapolis	Minnesota	-93.2906835	44.9248242	built_environment	4301 Bryant Ave S	108 - east harriet	No	15.24	good	naturally_occurring	0 to 15.24 cm	Minneapolis	NA	NA	NA	NA	NA	NA	NA	NA	NA	NA	NA	NA
79544	10/21/2010	Fraxinus pennsylvanica	Minneapolis	Minnesota	-93.2909372	44.9263007	built_environment	4224 Bryant Ave S	108 - east harriet	Yes	25.4	good	naturally_occurring	15.24 to 30.48 cm	Minneapolis	NA	NA	NA	NA	NA	NA	NA	NA	NA	NA	NA	NA
79589	10/21/2010	Fraxinus pennsylvanica	Minneapolis	Minnesota	-93.296428	44.924817	built_environment	4301 East Lake Harriet Pkwy	108 - east harriet	No	38.1	good	naturally_occurring	30.48 to 45.72 cm	Minneapolis	NA	NA	NA	NA	NA	NA	NA	NA	NA	NA	NA	NA
79546	10/21/2010	Fraxinus pennsylvanica	Minneapolis	Minnesota	-93.2909372	44.9263007	built_environment	4224 Bryant Ave S	108 - east harriet	Yes	30.48	good	naturally_occurring	15.24 to 30.48 cm	Minneapolis	NA	NA	NA	NA	NA	NA	NA	NA	NA	NA	NA	NA
79895	10/21/2010	Quercus palustris	Minneapolis	Minnesota	-93.2882068	44.9394364	built_environment	3950 Lyndale Ave S	108 - east harriet	No	58.42	good	introduced	45.72 to 60.96 cm	Minneapolis	NA	NA	NA	NA	NA	NA	NA	NA	NA	NA	NA	NA
79548	10/21/2010	Fraxinus pennsylvanica	Minneapolis	Minnesota	-93.2909372	44.9263007	built_environment	4224 Bryant Ave S	108 - east harriet	No	20.32	good	naturally_occurring	15.24 to 30.48 cm	Minneapolis	NA	NA	NA	NA	NA	NA	NA	NA	NA	NA	NA	NA
79549	10/21/2010	Fraxinus pennsylvanica	Minneapolis	Minnesota	-93.2909372	44.9263007	built_environment	4224 Bryant Ave S	108 - east harriet	No	30.48	good	naturally_occurring	15.24 to 30.48 cm	Minneapolis	NA	NA	NA	NA	NA	NA	NA	NA	NA	NA	NA	NA
79550	10/21/2010	Fraxinus pennsylvanica	Minneapolis	Minnesota	-93.2910811	44.9249192	built_environment	909 43rd St W	108 - east harriet	No	30.48	good	naturally_occurring	15.24 to 30.48 cm	Minneapolis	NA	NA	NA	NA	NA	NA	NA	NA	NA	NA	NA	NA
79551	10/21/2010	Fraxinus pennsylvanica	Minneapolis	Minnesota	-93.2913984	44.9248312	built_environment	911 43rd St W	108 - east harriet	No	20.32	good	naturally_occurring	15.24 to 30.48 cm	Minneapolis	NA	NA	NA	NA	NA	NA	NA	NA	NA	NA	NA	NA
79578	10/21/2010	Acer platanoides	Minneapolis	Minnesota	-93.2950533	44.9259788	built_environment	4244 Fremont Ave S	108 - east harriet	No	15.24	good	introduced	0 to 15.24 cm	Minneapolis	NA	NA	NA	NA	NA	NA	NA	NA	NA	NA	NA	NA
79579	10/21/2010	Fraxinus pennsylvanica	Minneapolis	Minnesota	-93.2950533	44.9259788	built_environment	4244 Fremont Ave S	108 - east harriet	No	25.4	good	naturally_occurring	15.24 to 30.48 cm	Minneapolis	NA	NA	NA	NA	NA	NA	NA	NA	NA	NA	NA	NA
79580	10/21/2010	Acer saccharum	Minneapolis	Minnesota	-93.294897	44.924891	built_environment	4301 Fremont Ave S	108 - east harriet	Yes	43.18	good	naturally_occurring	30.48 to 45.72 cm	Minneapolis	NA	NA	NA	NA	NA	NA	NA	NA	NA	NA	NA	NA
79581	10/21/2010	Acer saccharum	Minneapolis	Minnesota	-93.294897	44.924891	built_environment	4301 Fremont Ave S	108 - east harriet	Yes	10.16	good	naturally_occurring	0 to 15.24 cm	Minneapolis	NA	NA	NA	NA	NA	NA	NA	NA	NA	NA	NA	NA
79582	10/21/2010	Acer saccharum	Minneapolis	Minnesota	-93.294897	44.924891	built_environment	4301 Fremont Ave S	108 - east harriet	Yes	50.8	good	naturally_occurring	45.72 to 60.96 cm	Minneapolis	NA	NA	NA	NA	NA	NA	NA	NA	NA	NA	NA	NA
79583	10/21/2010	Acer saccharum	Minneapolis	Minnesota	-93.294897	44.924891	built_environment	4301 Fremont Ave S	108 - east harriet	Yes	45.72	fair	naturally_occurring	30.48 to 45.72 cm	Minneapolis	NA	NA	NA	NA	NA	NA	NA	NA	NA	NA	NA	NA
79584	10/21/2010	Acer saccharum	Minneapolis	Minnesota	-93.294897	44.924891	built_environment	4301 Fremont Ave S	108 - east harriet	Yes	15.24	fair	naturally_occurring	0 to 15.24 cm	Minneapolis	NA	NA	NA	NA	NA	NA	NA	NA	NA	NA	NA	NA
79585	10/21/2010	Fraxinus pennsylvanica	Minneapolis	Minnesota	-93.2983594	44.918956	built_environment	4255 East Lake Harriet Pkwy	108 - east harriet	Yes	30.48	good	naturally_occurring	15.24 to 30.48 cm	Minneapolis	NA	NA	NA	NA	NA	NA	NA	NA	NA	NA	NA	NA
79586	10/21/2010	Fraxinus pennsylvanica	Minneapolis	Minnesota	-93.2983594	44.918956	built_environment	4255 East Lake Harriet Pkwy	108 - east harriet	No	30.48	good	naturally_occurring	15.24 to 30.48 cm	Minneapolis	NA	NA	NA	NA	NA	NA	NA	NA	NA	NA	NA	NA
79545	10/21/2010	Fraxinus pennsylvanica	Minneapolis	Minnesota	-93.2909372	44.9263007	built_environment	4224 Bryant Ave S	108 - east harriet	Yes	25.4	good	naturally_occurring	15.24 to 30.48 cm	Minneapolis	NA	NA	NA	NA	NA	NA	NA	NA	NA	NA	NA	NA
79826	10/21/2010	Fraxinus pennsylvanica	Minneapolis	Minnesota	-93.2881699	44.942831	built_environment	4500 Lyndale Ave S	108 - east harriet	No	45.72	good	naturally_occurring	30.48 to 45.72 cm	Minneapolis	NA	NA	NA	NA	NA	NA	NA	NA	NA	NA	NA	NA
79866	10/21/2010	Quercus palustris	Minneapolis	Minnesota	-93.2881699	44.942831	built_environment	4212 Lyndale Ave S	108 - east harriet	No	40.64	good	introduced	30.48 to 45.72 cm	Minneapolis	NA	NA	NA	NA	NA	NA	NA	NA	NA	NA	NA	NA
79813	10/21/2010	Fraxinus pennsylvanica	Minneapolis	Minnesota	-93.288489	44.919649	built_environment	700 46th St W	108 - east harriet	No	45.72	good	naturally_occurring	30.48 to 45.72 cm	Minneapolis	NA	NA	NA	NA	NA	NA	NA	NA	NA	NA	NA	NA
79814	10/21/2010	Fraxinus pennsylvanica	Minneapolis	Minnesota	-93.288489	44.919649	built_environment	700 46th St W	108 - east harriet	No	25.4	good	naturally_occurring	15.24 to 30.48 cm	Minneapolis	NA	NA	NA	NA	NA	NA	NA	NA	NA	NA	NA	NA
79677	10/21/2010	Acer platanoides	Minneapolis	Minnesota	-93.291662	44.9310952	built_environment	3954 Bryant Ave S	108 - east harriet	No	5.08	good	introduced	0 to 15.24 cm	Minneapolis	NA	NA	NA	NA	NA	NA	NA	NA	NA	NA	NA	NA
79678	10/21/2010	Acer platanoides	Minneapolis	Minnesota	-93.291662	44.9310952	built_environment	3954 Bryant Ave S	108 - east harriet	No	20.32	good	introduced	15.24 to 30.48 cm	Minneapolis	NA	NA	NA	NA	NA	NA	NA	NA	NA	NA	NA	NA
79679	10/21/2010	Acer platanoides	Minneapolis	Minnesota	-93.293068	44.9654227	built_environment	3955 Dupont Ave S	108 - east harriet	No	20.32	good	introduced	15.24 to 30.48 cm	Minneapolis	NA	NA	NA	NA	NA	NA	NA	NA	NA	NA	NA	NA
79680	10/21/2010	Acer platanoides	Minneapolis	Minnesota	-93.293068	44.9654227	built_environment	3955 Dupont Ave S	108 - east harriet	No	5.08	good	introduced	0 to 15.24 cm	Minneapolis	NA	NA	NA	NA	NA	NA	NA	NA	NA	NA	NA	NA
79681	10/21/2010	Acer platanoides	Minneapolis	Minnesota	-93.293068	44.9654227	built_environment	3955 Dupont Ave S	108 - east harriet	No	30.48	good	introduced	15.24 to 30.48 cm	Minneapolis	NA	NA	NA	NA	NA	NA	NA	NA	NA	NA	NA	NA
79708	10/21/2010	Celtis occidentalis	Minneapolis	Minnesota	-93.2893949	44.9331215	built_environment	3853 Aldrich Ave S	108 - east harriet	No	58.42	good	naturally_occurring	45.72 to 60.96 cm	Minneapolis	NA	NA	NA	NA	NA	NA	NA	NA	NA	NA	NA	NA
79709	10/21/2010	Celtis occidentalis	Minneapolis	Minnesota	-93.2893949	44.9331215	built_environment	3853 Aldrich Ave S	108 - east harriet	No	45.72	good	naturally_occurring	30.48 to 45.72 cm	Minneapolis	NA	NA	NA	NA	NA	NA	NA	NA	NA	NA	NA	NA
79710	10/21/2010	Celtis occidentalis	Minneapolis	Minnesota	-93.2896259	44.9331205	built_environment	3852 Aldrich Ave S	108 - east harriet	No	45.72	good	naturally_occurring	30.48 to 45.72 cm	Minneapolis	NA	NA	NA	NA	NA	NA	NA	NA	NA	NA	NA	NA
79711	10/21/2010	Celtis occidentalis	Minneapolis	Minnesota	-93.2896259	44.9331205	built_environment	3852 Aldrich Ave S	108 - east harriet	No	50.8	good	naturally_occurring	45.72 to 60.96 cm	Minneapolis	NA	NA	NA	NA	NA	NA	NA	NA	NA	NA	NA	NA
79615	10/21/2010	Fraxinus pennsylvanica	Minneapolis	Minnesota	-93.2897499	44.9287101	built_environment	804 41St St W	108 - east harriet	No	45.72	good	naturally_occurring	30.48 to 45.72 cm	Minneapolis	NA	NA	NA	NA	NA	NA	NA	NA	NA	NA	NA	NA
79713	10/21/2010	Celtis occidentalis	Minneapolis	Minnesota	-93.289625	44.932139	built_environment	3900 Aldrich Ave S	108 - east harriet	No	45.72	good	naturally_occurring	30.48 to 45.72 cm	Minneapolis	NA	NA	NA	NA	NA	NA	NA	NA	NA	NA	NA	NA
79671	10/21/2010	Ulmus americana	Minneapolis	Minnesota	-93.2906836	44.9313033	built_environment	3953 Bryant Ave S	108 - east harriet	No	50.8	good	naturally_occurring	45.72 to 60.96 cm	Minneapolis	NA	NA	NA	NA	NA	NA	NA	NA	NA	NA	NA	NA
79715	10/21/2010	Celtis occidentalis	Minneapolis	Minnesota	-93.496017	45.026866	built_environment	811 39th St W	108 - east harriet	No	50.8	good	naturally_occurring	45.72 to 60.96 cm	Minneapolis	NA	NA	NA	NA	NA	NA	NA	NA	NA	NA	NA	NA
79716	10/21/2010	Celtis occidentalis	Minneapolis	Minnesota	-93.496017	45.026866	built_environment	817 39th St W	108 - east harriet	No	50.8	good	naturally_occurring	45.72 to 60.96 cm	Minneapolis	NA	NA	NA	NA	NA	NA	NA	NA	NA	NA	NA	NA
79717	10/21/2010	Celtis occidentalis	Minneapolis	Minnesota	-93.496017	45.026866	built_environment	823 39th St W	108 - east harriet	No	48.26	good	naturally_occurring	45.72 to 60.96 cm	Minneapolis	NA	NA	NA	NA	NA	NA	NA	NA	NA	NA	NA	NA
79718	10/21/2010	Celtis occidentalis	Minneapolis	Minnesota	-93.496017	45.026866	built_environment	823 39th St W	108 - east harriet	No	30.48	good	naturally_occurring	15.24 to 30.48 cm	Minneapolis	NA	NA	NA	NA	NA	NA	NA	NA	NA	NA	NA	NA
79719	10/21/2010	Fraxinus pennsylvanica	Minneapolis	Minnesota	-93.496017	45.026866	built_environment	812 39th St W	108 - east harriet	Yes	33.02	good	naturally_occurring	30.48 to 45.72 cm	Minneapolis	NA	NA	NA	NA	NA	NA	NA	NA	NA	NA	NA	NA
79720	10/21/2010	Celtis occidentalis	Minneapolis	Minnesota	-93.290671	44.933121	built_environment	3853 Bryant Ave S	108 - east harriet	No	50.8	good	naturally_occurring	45.72 to 60.96 cm	Minneapolis	NA	NA	NA	NA	NA	NA	NA	NA	NA	NA	NA	NA
79721	10/21/2010	Gleditsia triacanthos	Minneapolis	Minnesota	-93.2883474	44.9349382	built_environment	3752 Lyndale Ave S	108 - east harriet	No	30.48	good	naturally_occurring	15.24 to 30.48 cm	Minneapolis	NA	NA	NA	NA	NA	NA	NA	NA	NA	NA	NA	NA
79722	10/21/2010	Gleditsia triacanthos	Minneapolis	Minnesota	-93.2883474	44.9349382	built_environment	3752 Lyndale Ave S	108 - east harriet	No	40.64	good	naturally_occurring	30.48 to 45.72 cm	Minneapolis	NA	NA	NA	NA	NA	NA	NA	NA	NA	NA	NA	NA
79723	10/21/2010	Gleditsia triacanthos	Minneapolis	Minnesota	-93.28819	44.9412344	built_environment	3802 Lyndale Ave S	108 - east harriet	No	15.24	good	naturally_occurring	0 to 15.24 cm	Minneapolis	NA	NA	NA	NA	NA	NA	NA	NA	NA	NA	NA	NA
79724	10/21/2010	Gleditsia triacanthos	Minneapolis	Minnesota	-93.28819	44.9412344	built_environment	3802 Lyndale Ave S	108 - east harriet	No	43.18	good	naturally_occurring	30.48 to 45.72 cm	Minneapolis	NA	NA	NA	NA	NA	NA	NA	NA	NA	NA	NA	NA
79725	10/21/2010	Gleditsia triacanthos	Minneapolis	Minnesota	-93.2885075	44.9339921	built_environment	711 38th St W	108 - east harriet	No	30.48	good	naturally_occurring	15.24 to 30.48 cm	Minneapolis	NA	NA	NA	NA	NA	NA	NA	NA	NA	NA	NA	NA
79726	10/21/2010	Gleditsia triacanthos	Minneapolis	Minnesota	-93.2885642	44.9341572	built_environment	716 38th St W	108 - east harriet	No	38.1	good	naturally_occurring	30.48 to 45.72 cm	Minneapolis	NA	NA	NA	NA	NA	NA	NA	NA	NA	NA	NA	NA
79894	10/21/2010	Quercus palustris	Minneapolis	Minnesota	-93.2882068	44.9394364	built_environment	3950 Lyndale Ave S	108 - east harriet	No	25.4	good	introduced	15.24 to 30.48 cm	Minneapolis	NA	NA	NA	NA	NA	NA	NA	NA	NA	NA	NA	NA
79712	10/21/2010	Celtis occidentalis	Minneapolis	Minnesota	-93.289625	44.932139	built_environment	3900 Aldrich Ave S	108 - east harriet	No	55.88	good	naturally_occurring	45.72 to 60.96 cm	Minneapolis	NA	NA	NA	NA	NA	NA	NA	NA	NA	NA	NA	NA
79658	10/21/2010	Acer platanoides	Minneapolis	Minnesota	-93.2886226	44.930357	built_environment	721 40th St W	108 - east harriet	No	40.64	good	introduced	30.48 to 45.72 cm	Minneapolis	NA	NA	NA	NA	NA	NA	NA	NA	NA	NA	NA	NA
79728	10/21/2010	Gleditsia triacanthos	Minneapolis	Minnesota	-93.2885642	44.9341572	built_environment	716 38th St W	108 - east harriet	No	25.4	good	naturally_occurring	15.24 to 30.48 cm	Minneapolis	NA	NA	NA	NA	NA	NA	NA	NA	NA	NA	NA	NA
79618	10/21/2010	Celtis occidentalis	Minneapolis	Minnesota	-93.289656	44.928504	built_environment	4100 Aldrich Ave S	108 - east harriet	No	30.48	good	naturally_occurring	15.24 to 30.48 cm	Minneapolis	NA	NA	NA	NA	NA	NA	NA	NA	NA	NA	NA	NA
79619	10/21/2010	Ulmus americana	Minneapolis	Minnesota	-93.2897878	44.9287102	built_environment	808 41St St W	108 - east harriet	Yes	40.64	good	naturally_occurring	30.48 to 45.72 cm	Minneapolis	NA	NA	NA	NA	NA	NA	NA	NA	NA	NA	NA	NA
79815	10/21/2010	Fraxinus pennsylvanica	Minneapolis	Minnesota	-93.2887296	44.9204883	built_environment	4530 Lyndale Ave S	108 - east harriet	No	43.18	good	naturally_occurring	30.48 to 45.72 cm	Minneapolis	NA	NA	NA	NA	NA	NA	NA	NA	NA	NA	NA	NA
79816	10/21/2010	Quercus palustris	Minneapolis	Minnesota	-93.2887296	44.9204883	built_environment	4530 Lyndale Ave S	108 - east harriet	No	43.18	fair	introduced	30.48 to 45.72 cm	Minneapolis	NA	NA	NA	NA	NA	NA	NA	NA	NA	NA	NA	NA
79817	10/21/2010	Fraxinus pennsylvanica	Minneapolis	Minnesota	-93.2887296	44.9204883	built_environment	4530 Lyndale Ave S	108 - east harriet	No	40.64	good	naturally_occurring	30.48 to 45.72 cm	Minneapolis	NA	NA	NA	NA	NA	NA	NA	NA	NA	NA	NA	NA
79818	10/21/2010	Ulmus americana	Minneapolis	Minnesota	-93.2887296	44.9204883	built_environment	4530 Lyndale Ave S	108 - east harriet	No	71.12	good	naturally_occurring	60.96 to 76.2 cm	Minneapolis	NA	NA	NA	NA	NA	NA	NA	NA	NA	NA	NA	NA
79819	10/21/2010	Ulmus americana	Minneapolis	Minnesota	-93.2887296	44.9204883	built_environment	4530 Lyndale Ave S	108 - east harriet	No	81.28	good	naturally_occurring	more than 76.2 cm	Minneapolis	NA	NA	NA	NA	NA	NA	NA	NA	NA	NA	NA	NA
79820	10/21/2010	Fraxinus pennsylvanica	Minneapolis	Minnesota	-93.2887296	44.9204883	built_environment	4530 Lyndale Ave S	108 - east harriet	No	30.48	good	naturally_occurring	15.24 to 30.48 cm	Minneapolis	NA	NA	NA	NA	NA	NA	NA	NA	NA	NA	NA	NA
79821	10/21/2010	Fraxinus pennsylvanica	Minneapolis	Minnesota	-93.2887296	44.9204883	built_environment	4530 Lyndale Ave S	108 - east harriet	No	40.64	good	naturally_occurring	30.48 to 45.72 cm	Minneapolis	NA	NA	NA	NA	NA	NA	NA	NA	NA	NA	NA	NA
79822	10/21/2010	Fraxinus pennsylvanica	Minneapolis	Minnesota	-93.2887296	44.9204883	built_environment	4530 Lyndale Ave S	108 - east harriet	No	38.1	good	naturally_occurring	30.48 to 45.72 cm	Minneapolis	NA	NA	NA	NA	NA	NA	NA	NA	NA	NA	NA	NA
79823	10/21/2010	Quercus palustris	Minneapolis	Minnesota	-93.2887296	44.9204883	built_environment	4530 Lyndale Ave S	108 - east harriet	No	48.26	good	introduced	45.72 to 60.96 cm	Minneapolis	NA	NA	NA	NA	NA	NA	NA	NA	NA	NA	NA	NA
79785	10/21/2010	Acer saccharum	Minneapolis	Minnesota	-93.2906463	44.9367576	built_environment	3653 Bryant Ave S	108 - east harriet	No	22.86	good	naturally_occurring	15.24 to 30.48 cm	Minneapolis	NA	NA	NA	NA	NA	NA	NA	NA	NA	NA	NA	NA
79825	10/21/2010	Fraxinus pennsylvanica	Minneapolis	Minnesota	-93.2881699	44.942831	built_environment	4500 Lyndale Ave S	108 - east harriet	No	43.18	good	naturally_occurring	30.48 to 45.72 cm	Minneapolis	NA	NA	NA	NA	NA	NA	NA	NA	NA	NA	NA	NA
79784	10/21/2010	Acer rubrum	Minneapolis	Minnesota	-93.2906463	44.9367576	built_environment	3653 Bryant Ave S	108 - east harriet	No	30.48	good	naturally_occurring	15.24 to 30.48 cm	Minneapolis	NA	NA	NA	NA	NA	NA	NA	NA	NA	NA	NA	NA
79827	10/21/2010	Fraxinus pennsylvanica	Minneapolis	Minnesota	-93.2881699	44.942831	built_environment	4452 Lyndale Ave S	108 - east harriet	No	38.1	good	naturally_occurring	30.48 to 45.72 cm	Minneapolis	NA	NA	NA	NA	NA	NA	NA	NA	NA	NA	NA	NA
79828	10/21/2010	Fraxinus pennsylvanica	Minneapolis	Minnesota	-93.2881699	44.942831	built_environment	4448 Lyndale Ave S	108 - east harriet	No	45.72	good	naturally_occurring	30.48 to 45.72 cm	Minneapolis	NA	NA	NA	NA	NA	NA	NA	NA	NA	NA	NA	NA
79829	10/21/2010	Ulmus americana	Minneapolis	Minnesota	-93.2882068	44.9394364	built_environment	4440 Lyndale Ave S	108 - east harriet	No	96.52	good	naturally_occurring	more than 76.2 cm	Minneapolis	NA	NA	NA	NA	NA	NA	NA	NA	NA	NA	NA	NA
79830	07/13/2011	Unassigned	Minneapolis	Minnesota	-93.2882068	44.9394364	built_environment	4436 Lyndale Ave S	108 - east harriet	No	0	dead/dying	no_info	NA	Minneapolis	NA	NA	NA	NA	NA	NA	NA	NA	NA	NA	NA	NA
79831	10/21/2010	Fraxinus pennsylvanica	Minneapolis	Minnesota	-93.2881699	44.942831	built_environment	4432 Lyndale Ave S	108 - east harriet	No	45.72	good	naturally_occurring	30.48 to 45.72 cm	Minneapolis	NA	NA	NA	NA	NA	NA	NA	NA	NA	NA	NA	NA
79832	10/21/2010	Fraxinus pennsylvanica	Minneapolis	Minnesota	-93.2881699	44.942831	built_environment	4428 Lyndale Ave S	108 - east harriet	No	35.56	good	naturally_occurring	30.48 to 45.72 cm	Minneapolis	NA	NA	NA	NA	NA	NA	NA	NA	NA	NA	NA	NA
79833	10/21/2010	Ulmus	Minneapolis	Minnesota	-93.28819	44.9412344	built_environment	4426 Lyndale Ave S	108 - east harriet	No	5.08	good	no_info	0 to 15.24 cm	Minneapolis	NA	NA	NA	NA	NA	NA	NA	NA	NA	NA	NA	NA
79834	10/21/2010	Quercus bicolor	Minneapolis	Minnesota	-93.2882068	44.9394364	built_environment	4420 Lyndale Ave S	108 - east harriet	No	5.08	good	naturally_occurring	0 to 15.24 cm	Minneapolis	NA	NA	NA	NA	NA	NA	NA	NA	NA	NA	NA	NA
79835	10/21/2010	Fraxinus pennsylvanica	Minneapolis	Minnesota	-93.2882068	44.9394364	built_environment	4416 Lyndale Ave S	108 - east harriet	No	30.48	good	naturally_occurring	15.24 to 30.48 cm	Minneapolis	NA	NA	NA	NA	NA	NA	NA	NA	NA	NA	NA	NA
79836	10/21/2010	Quercus palustris	Minneapolis	Minnesota	-93.2881699	44.942831	built_environment	4412 Lyndale Ave S	108 - east harriet	No	35.56	good	introduced	30.48 to 45.72 cm	Minneapolis	NA	NA	NA	NA	NA	NA	NA	NA	NA	NA	NA	NA
79837	10/21/2010	Quercus palustris	Minneapolis	Minnesota	-93.2881699	44.942831	built_environment	4408 Lyndale Ave S	108 - east harriet	No	25.4	good	introduced	15.24 to 30.48 cm	Minneapolis	NA	NA	NA	NA	NA	NA	NA	NA	NA	NA	NA	NA
79864	07/13/2011	Unassigned	Minneapolis	Minnesota	-93.2882068	44.9394364	built_environment	4220 Lyndale Ave S	108 - east harriet	No	0	dead/dying	no_info	NA	Minneapolis	NA	NA	NA	NA	NA	NA	NA	NA	NA	NA	NA	NA
79893	10/21/2010	Fraxinus pennsylvanica	Minneapolis	Minnesota	-93.2882068	44.9394364	built_environment	4008 Lyndale Ave S	108 - east harriet	No	12.7	good	naturally_occurring	0 to 15.24 cm	Minneapolis	NA	NA	NA	NA	NA	NA	NA	NA	NA	NA	NA	NA
79824	10/21/2010	Fraxinus pennsylvanica	Minneapolis	Minnesota	-93.2887296	44.9204883	built_environment	4530 Lyndale Ave S	108 - east harriet	No	38.1	good	naturally_occurring	30.48 to 45.72 cm	Minneapolis	NA	NA	NA	NA	NA	NA	NA	NA	NA	NA	NA	NA
79770	10/21/2010	Acer platanoides	Minneapolis	Minnesota	-93.2897688	44.9359811	built_environment	810 37th St W	108 - east harriet	No	30.48	good	introduced	15.24 to 30.48 cm	Minneapolis	NA	NA	NA	NA	NA	NA	NA	NA	NA	NA	NA	NA
79730	10/21/2010	Gleditsia triacanthos	Minneapolis	Minnesota	-93.289397	44.933953	built_environment	3801 Aldrich Ave S	108 - east harriet	No	53.34	good	naturally_occurring	45.72 to 60.96 cm	Minneapolis	NA	NA	NA	NA	NA	NA	NA	NA	NA	NA	NA	NA
79731	10/21/2010	Gleditsia triacanthos	Minneapolis	Minnesota	-93.289397	44.933953	built_environment	3801 Aldrich Ave S	108 - east harriet	No	38.1	good	naturally_occurring	30.48 to 45.72 cm	Minneapolis	NA	NA	NA	NA	NA	NA	NA	NA	NA	NA	NA	NA
79732	10/21/2010	Gleditsia triacanthos	Minneapolis	Minnesota	-93.2906592	44.9351967	built_environment	3737 Bryant Ave S	108 - east harriet	No	30.48	good	naturally_occurring	15.24 to 30.48 cm	Minneapolis	NA	NA	NA	NA	NA	NA	NA	NA	NA	NA	NA	NA
79733	10/21/2010	Gleditsia triacanthos	Minneapolis	Minnesota	-93.2906592	44.9351967	built_environment	3737 Bryant Ave S	108 - east harriet	No	30.48	good	naturally_occurring	15.24 to 30.48 cm	Minneapolis	NA	NA	NA	NA	NA	NA	NA	NA	NA	NA	NA	NA
79760	10/21/2010	Acer rubrum	Minneapolis	Minnesota	-93.28834	44.935775	built_environment	3700 Lyndale Ave S	108 - east harriet	No	27.94	good	naturally_occurring	15.24 to 30.48 cm	Minneapolis	NA	NA	NA	NA	NA	NA	NA	NA	NA	NA	NA	NA
79761	10/21/2010	Acer rubrum	Minneapolis	Minnesota	-93.28834	44.935775	built_environment	3700 Lyndale Ave S	108 - east harriet	No	27.94	good	naturally_occurring	15.24 to 30.48 cm	Minneapolis	NA	NA	NA	NA	NA	NA	NA	NA	NA	NA	NA	NA
79762	10/21/2010	Acer rubrum	Minneapolis	Minnesota	-93.2885299	44.9358161	built_environment	715 37th St W	108 - east harriet	No	38.1	good	naturally_occurring	30.48 to 45.72 cm	Minneapolis	NA	NA	NA	NA	NA	NA	NA	NA	NA	NA	NA	NA
79763	10/21/2010	Acer rubrum	Minneapolis	Minnesota	-93.2885299	44.9358161	built_environment	715 37th St W	108 - east harriet	No	5.08	good	naturally_occurring	0 to 15.24 cm	Minneapolis	NA	NA	NA	NA	NA	NA	NA	NA	NA	NA	NA	NA
79764	10/21/2010	Acer rubrum	Minneapolis	Minnesota	-93.2885868	44.9358162	built_environment	721 37th St W	108 - east harriet	No	40.64	good	naturally_occurring	30.48 to 45.72 cm	Minneapolis	NA	NA	NA	NA	NA	NA	NA	NA	NA	NA	NA	NA
79765	10/21/2010	Acer rubrum	Minneapolis	Minnesota	-93.2885868	44.9358162	built_environment	721 37th St W	108 - east harriet	No	30.48	good	naturally_occurring	15.24 to 30.48 cm	Minneapolis	NA	NA	NA	NA	NA	NA	NA	NA	NA	NA	NA	NA
79766	10/21/2010	Acer platanoides	Minneapolis	Minnesota	-93.2893798	44.936758	built_environment	3653 Aldrich Ave S	108 - east harriet	No	38.1	good	introduced	30.48 to 45.72 cm	Minneapolis	NA	NA	NA	NA	NA	NA	NA	NA	NA	NA	NA	NA
79767	10/21/2010	Ulmus americana	Minneapolis	Minnesota	-93.2893798	44.936758	built_environment	3653 Aldrich Ave S	108 - east harriet	No	91.44	good	naturally_occurring	more than 76.2 cm	Minneapolis	NA	NA	NA	NA	NA	NA	NA	NA	NA	NA	NA	NA
79812	10/21/2010	Fraxinus pennsylvanica	Minneapolis	Minnesota	-93.288489	44.919649	built_environment	700 46th St W	108 - east harriet	No	7.62	good	naturally_occurring	0 to 15.24 cm	Minneapolis	NA	NA	NA	NA	NA	NA	NA	NA	NA	NA	NA	NA
79769	10/21/2010	Acer rubrum	Minneapolis	Minnesota	-93.2897688	44.9359811	built_environment	810 37th St W	108 - east harriet	No	10.16	good	naturally_occurring	0 to 15.24 cm	Minneapolis	NA	NA	NA	NA	NA	NA	NA	NA	NA	NA	NA	NA
79867	10/21/2010	Quercus palustris	Minneapolis	Minnesota	-93.2881699	44.942831	built_environment	4208 Lyndale Ave S	108 - east harriet	No	12.7	good	introduced	0 to 15.24 cm	Minneapolis	NA	NA	NA	NA	NA	NA	NA	NA	NA	NA	NA	NA
79771	10/21/2010	Acer saccharum	Minneapolis	Minnesota	-93.2897688	44.9359811	built_environment	810 37th St W	108 - east harriet	No	7.62	good	naturally_occurring	0 to 15.24 cm	Minneapolis	NA	NA	NA	NA	NA	NA	NA	NA	NA	NA	NA	NA
79772	10/21/2010	Acer saccharum	Minneapolis	Minnesota	-93.2897688	44.9359811	built_environment	810 37th St W	108 - east harriet	No	7.62	good	naturally_occurring	0 to 15.24 cm	Minneapolis	NA	NA	NA	NA	NA	NA	NA	NA	NA	NA	NA	NA
79773	10/21/2010	Acer saccharinum	Minneapolis	Minnesota	-93.2897688	44.9359811	built_environment	810 37th St W	108 - east harriet	No	55.88	good	naturally_occurring	45.72 to 60.96 cm	Minneapolis	NA	NA	NA	NA	NA	NA	NA	NA	NA	NA	NA	NA
79774	10/21/2010	Fraxinus pennsylvanica	Minneapolis	Minnesota	-93.289902	44.9355528	built_environment	3701 Bryant Ave S	108 - east harriet	No	38.1	good	naturally_occurring	30.48 to 45.72 cm	Minneapolis	NA	NA	NA	NA	NA	NA	NA	NA	NA	NA	NA	NA
79775	10/21/2010	Fraxinus pennsylvanica	Minneapolis	Minnesota	-93.289902	44.9355528	built_environment	3701 Bryant Ave S	108 - east harriet	No	38.1	good	naturally_occurring	30.48 to 45.72 cm	Minneapolis	NA	NA	NA	NA	NA	NA	NA	NA	NA	NA	NA	NA
79776	10/21/2010	Fraxinus pennsylvanica	Minneapolis	Minnesota	-93.289902	44.9355528	built_environment	3701 Bryant Ave S	108 - east harriet	No	25.4	good	naturally_occurring	15.24 to 30.48 cm	Minneapolis	NA	NA	NA	NA	NA	NA	NA	NA	NA	NA	NA	NA
79777	10/21/2010	Fraxinus pennsylvanica	Minneapolis	Minnesota	-93.289902	44.9355528	built_environment	3701 Bryant Ave S	108 - east harriet	No	20.32	good	naturally_occurring	15.24 to 30.48 cm	Minneapolis	NA	NA	NA	NA	NA	NA	NA	NA	NA	NA	NA	NA
79778	10/21/2010	Ulmus americana	Minneapolis	Minnesota	-93.289902	44.9355528	built_environment	3701 Bryant Ave S	108 - east harriet	No	86.36	good	naturally_occurring	more than 76.2 cm	Minneapolis	NA	NA	NA	NA	NA	NA	NA	NA	NA	NA	NA	NA
79779	10/21/2010	Fraxinus pennsylvanica	Minneapolis	Minnesota	-93.289902	44.9355528	built_environment	3701 Bryant Ave S	108 - east harriet	No	15.24	good	naturally_occurring	0 to 15.24 cm	Minneapolis	NA	NA	NA	NA	NA	NA	NA	NA	NA	NA	NA	NA
79780	10/21/2010	Fraxinus pennsylvanica	Minneapolis	Minnesota	-93.289902	44.9355528	built_environment	3701 Bryant Ave S	108 - east harriet	No	25.4	good	naturally_occurring	15.24 to 30.48 cm	Minneapolis	NA	NA	NA	NA	NA	NA	NA	NA	NA	NA	NA	NA
79781	10/21/2010	Fraxinus pennsylvanica	Minneapolis	Minnesota	-93.289902	44.9355528	built_environment	3701 Bryant Ave S	108 - east harriet	No	10.16	good	naturally_occurring	0 to 15.24 cm	Minneapolis	NA	NA	NA	NA	NA	NA	NA	NA	NA	NA	NA	NA
79782	10/21/2010	Fraxinus pennsylvanica	Minneapolis	Minnesota	-93.289902	44.9355528	built_environment	3701 Bryant Ave S	108 - east harriet	No	17.78	good	naturally_occurring	15.24 to 30.48 cm	Minneapolis	NA	NA	NA	NA	NA	NA	NA	NA	NA	NA	NA	NA
79783	10/21/2010	Ulmus americana	Minneapolis	Minnesota	-93.2906463	44.9367576	built_environment	3653 Bryant Ave S	108 - east harriet	No	86.36	good	naturally_occurring	more than 76.2 cm	Minneapolis	NA	NA	NA	NA	NA	NA	NA	NA	NA	NA	NA	NA
79768	10/21/2010	Ulmus americana	Minneapolis	Minnesota	-93.2893798	44.936758	built_environment	3653 Aldrich Ave S	108 - east harriet	No	73.66	good	naturally_occurring	60.96 to 76.2 cm	Minneapolis	NA	NA	NA	NA	NA	NA	NA	NA	NA	NA	NA	NA
79938	10/21/2010	Fraxinus pennsylvanica	Minneapolis	Minnesota	-93.2882068	44.9394364	built_environment	3708 Lyndale Ave S	108 - east harriet	No	38.1	good	naturally_occurring	30.48 to 45.72 cm	Minneapolis	NA	NA	NA	NA	NA	NA	NA	NA	NA	NA	NA	NA
79865	10/21/2010	Fraxinus pennsylvanica	Minneapolis	Minnesota	-93.28819	44.9412344	built_environment	4218 Lyndale Ave S	108 - east harriet	No	45.72	good	naturally_occurring	30.48 to 45.72 cm	Minneapolis	NA	NA	NA	NA	NA	NA	NA	NA	NA	NA	NA	NA
79925	07/13/2011	Unassigned	Minneapolis	Minnesota	-93.2883469	44.9350026	built_environment	3748 Lyndale Ave S	108 - east harriet	No	0	dead/dying	no_info	NA	Minneapolis	NA	NA	NA	NA	NA	NA	NA	NA	NA	NA	NA	NA
79926	10/21/2010	Quercus palustris	Minneapolis	Minnesota	-93.2882068	44.9394364	built_environment	3744 Lyndale Ave S	108 - east harriet	No	15.24	good	introduced	0 to 15.24 cm	Minneapolis	NA	NA	NA	NA	NA	NA	NA	NA	NA	NA	NA	NA
79927	10/21/2010	Ulmus americana	Minneapolis	Minnesota	-93.2882068	44.9394364	built_environment	3744 Lyndale Ave S	108 - east harriet	No	71.12	good	naturally_occurring	60.96 to 76.2 cm	Minneapolis	NA	NA	NA	NA	NA	NA	NA	NA	NA	NA	NA	NA
79928	10/21/2010	Ulmus americana	Minneapolis	Minnesota	-93.2881699	44.942831	built_environment	3740 Lyndale Ave S	108 - east harriet	No	71.12	good	naturally_occurring	60.96 to 76.2 cm	Minneapolis	NA	NA	NA	NA	NA	NA	NA	NA	NA	NA	NA	NA
79929	10/21/2010	Acer platanoides	Minneapolis	Minnesota	-93.2881699	44.942831	built_environment	3736 Lyndale Ave S	108 - east harriet	No	60.96	good	introduced	45.72 to 60.96 cm	Minneapolis	NA	NA	NA	NA	NA	NA	NA	NA	NA	NA	NA	NA
79930	10/21/2010	Fraxinus pennsylvanica	Minneapolis	Minnesota	-93.2883446	44.9352601	built_environment	3732 Lyndale Ave S	108 - east harriet	No	30.48	good	naturally_occurring	15.24 to 30.48 cm	Minneapolis	NA	NA	NA	NA	NA	NA	NA	NA	NA	NA	NA	NA
79931	10/21/2010	Quercus palustris	Minneapolis	Minnesota	-93.2883446	44.9352601	built_environment	3732 Lyndale Ave S	108 - east harriet	No	15.24	good	introduced	0 to 15.24 cm	Minneapolis	NA	NA	NA	NA	NA	NA	NA	NA	NA	NA	NA	NA
79932	10/21/2010	Fraxinus pennsylvanica	Minneapolis	Minnesota	-93.288344	44.9353244	built_environment	3728 Lyndale Ave S	108 - east harriet	No	30.48	good	naturally_occurring	15.24 to 30.48 cm	Minneapolis	NA	NA	NA	NA	NA	NA	NA	NA	NA	NA	NA	NA
79933	10/21/2010	Ulmus americana	Minneapolis	Minnesota	-93.2882068	44.9394364	built_environment	3726 Lyndale Ave S	108 - east harriet	No	76.2	good	naturally_occurring	60.96 to 76.2 cm	Minneapolis	NA	NA	NA	NA	NA	NA	NA	NA	NA	NA	NA	NA
79934	10/21/2010	Catalpa	Minneapolis	Minnesota	-93.2882068	44.9394364	built_environment	3724 Lyndale Ave S	108 - east harriet	No	20.32	good	no_info	15.24 to 30.48 cm	Minneapolis	NA	NA	NA	NA	NA	NA	NA	NA	NA	NA	NA	NA
79935	10/21/2010	Quercus palustris	Minneapolis	Minnesota	-93.2881699	44.942831	built_environment	3720 Lyndale Ave S	108 - east harriet	No	25.4	good	introduced	15.24 to 30.48 cm	Minneapolis	NA	NA	NA	NA	NA	NA	NA	NA	NA	NA	NA	NA
79923	10/21/2010	Fraxinus pennsylvanica	Minneapolis	Minnesota	-93.28819	44.9412344	built_environment	3802 Lyndale Ave S	108 - east harriet	No	30.48	good	naturally_occurring	15.24 to 30.48 cm	Minneapolis	NA	NA	NA	NA	NA	NA	NA	NA	NA	NA	NA	NA
79937	10/21/2010	Fraxinus pennsylvanica	Minneapolis	Minnesota	-93.2882068	44.9394364	built_environment	3712 Lyndale Ave S	108 - east harriet	No	35.56	good	naturally_occurring	30.48 to 45.72 cm	Minneapolis	NA	NA	NA	NA	NA	NA	NA	NA	NA	NA	NA	NA
79922	10/21/2010	Ulmus americana	Minneapolis	Minnesota	-93.28819	44.9412344	built_environment	3802 Lyndale Ave S	108 - east harriet	No	111.76	good	naturally_occurring	more than 76.2 cm	Minneapolis	NA	NA	NA	NA	NA	NA	NA	NA	NA	NA	NA	NA
79939	10/21/2010	Fraxinus pennsylvanica	Minneapolis	Minnesota	-93.2882068	44.9394364	built_environment	3708 Lyndale Ave S	108 - east harriet	No	38.1	good	naturally_occurring	30.48 to 45.72 cm	Minneapolis	NA	NA	NA	NA	NA	NA	NA	NA	NA	NA	NA	NA
79940	10/21/2010	Fraxinus pennsylvanica	Minneapolis	Minnesota	-93.28834	44.935775	built_environment	3700 Lyndale Ave S	108 - east harriet	No	38.1	good	naturally_occurring	30.48 to 45.72 cm	Minneapolis	NA	NA	NA	NA	NA	NA	NA	NA	NA	NA	NA	NA
79941	10/21/2010	Acer platanoides	Minneapolis	Minnesota	-93.28834	44.935775	built_environment	3700 Lyndale Ave S	108 - east harriet	No	48.26	good	introduced	45.72 to 60.96 cm	Minneapolis	NA	NA	NA	NA	NA	NA	NA	NA	NA	NA	NA	NA
79942	10/21/2010	Fraxinus pennsylvanica	Minneapolis	Minnesota	-93.2881699	44.942831	built_environment	3654 Lyndale Ave S	108 - east harriet	No	22.86	good	naturally_occurring	15.24 to 30.48 cm	Minneapolis	NA	NA	NA	NA	NA	NA	NA	NA	NA	NA	NA	NA
79943	10/21/2010	Ulmus americana	Minneapolis	Minnesota	-93.28819	44.9412344	built_environment	3652 Lyndale Ave S	108 - east harriet	No	76.2	good	naturally_occurring	60.96 to 76.2 cm	Minneapolis	NA	NA	NA	NA	NA	NA	NA	NA	NA	NA	NA	NA
79944	10/21/2010	Fraxinus pennsylvanica	Minneapolis	Minnesota	-93.28819	44.9412344	built_environment	3648 Lyndale Ave S	108 - east harriet	No	22.86	good	naturally_occurring	15.24 to 30.48 cm	Minneapolis	NA	NA	NA	NA	NA	NA	NA	NA	NA	NA	NA	NA
79945	10/21/2010	Fraxinus pennsylvanica	Minneapolis	Minnesota	-93.2882068	44.9394364	built_environment	3644 Lyndale Ave S	108 - east harriet	No	25.4	good	naturally_occurring	15.24 to 30.48 cm	Minneapolis	NA	NA	NA	NA	NA	NA	NA	NA	NA	NA	NA	NA
79946	10/21/2010	Quercus palustris	Minneapolis	Minnesota	-93.2881699	44.942831	built_environment	3640 Lyndale Ave S	108 - east harriet	No	20.32	good	introduced	15.24 to 30.48 cm	Minneapolis	NA	NA	NA	NA	NA	NA	NA	NA	NA	NA	NA	NA
79947	10/21/2010	Quercus palustris	Minneapolis	Minnesota	-93.2881699	44.942831	built_environment	3636 Lyndale Ave S	108 - east harriet	No	10.16	fair	introduced	0 to 15.24 cm	Minneapolis	NA	NA	NA	NA	NA	NA	NA	NA	NA	NA	NA	NA
79948	10/21/2010	Ulmus americana	Minneapolis	Minnesota	-93.28819	44.9412344	built_environment	3632 Lyndale Ave S	108 - east harriet	No	53.34	fair	naturally_occurring	45.72 to 60.96 cm	Minneapolis	NA	NA	NA	NA	NA	NA	NA	NA	NA	NA	NA	NA
79949	10/21/2010	Ulmus americana	Minneapolis	Minnesota	-93.28819	44.9412344	built_environment	3628 Lyndale Ave S	108 - east harriet	No	76.2	fair	naturally_occurring	60.96 to 76.2 cm	Minneapolis	NA	NA	NA	NA	NA	NA	NA	NA	NA	NA	NA	NA
79950	10/21/2010	Fraxinus pennsylvanica	Minneapolis	Minnesota	-93.2881699	44.942831	built_environment	3620 Lyndale Ave S	108 - east harriet	No	25.4	good	naturally_occurring	15.24 to 30.48 cm	Minneapolis	NA	NA	NA	NA	NA	NA	NA	NA	NA	NA	NA	NA
79951	10/21/2010	Fraxinus pennsylvanica	Minneapolis	Minnesota	-93.2881699	44.942831	built_environment	3616 Lyndale Ave S	108 - east harriet	No	38.1	good	naturally_occurring	30.48 to 45.72 cm	Minneapolis	NA	NA	NA	NA	NA	NA	NA	NA	NA	NA	NA	NA
79936	10/21/2010	Ulmus americana	Minneapolis	Minnesota	-93.2881699	44.942831	built_environment	3716 Lyndale Ave S	108 - east harriet	No	106.68	good	naturally_occurring	more than 76.2 cm	Minneapolis	NA	NA	NA	NA	NA	NA	NA	NA	NA	NA	NA	NA
79882	10/21/2010	Fraxinus pennsylvanica	Minneapolis	Minnesota	-93.2887681	44.9283719	built_environment	4100 Lyndale Ave S	108 - east harriet	No	25.4	good	naturally_occurring	15.24 to 30.48 cm	Minneapolis	NA	NA	NA	NA	NA	NA	NA	NA	NA	NA	NA	NA
79868	10/21/2010	Quercus palustris	Minneapolis	Minnesota	-93.2881699	44.942831	built_environment	4208 Lyndale Ave S	108 - east harriet	No	50.8	good	introduced	45.72 to 60.96 cm	Minneapolis	NA	NA	NA	NA	NA	NA	NA	NA	NA	NA	NA	NA
79869	10/21/2010	Fraxinus pennsylvanica	Minneapolis	Minnesota	-93.2882068	44.9394364	built_environment	4200 Lyndale Ave S	108 - east harriet	No	30.48	good	naturally_occurring	15.24 to 30.48 cm	Minneapolis	NA	NA	NA	NA	NA	NA	NA	NA	NA	NA	NA	NA
79870	10/21/2010	Fraxinus pennsylvanica	Minneapolis	Minnesota	-93.2882068	44.9394364	built_environment	4200 Lyndale Ave S	108 - east harriet	No	30.48	fair	naturally_occurring	15.24 to 30.48 cm	Minneapolis	NA	NA	NA	NA	NA	NA	NA	NA	NA	NA	NA	NA
79871	10/21/2010	Ulmus americana	Minneapolis	Minnesota	-93.2882068	44.9394364	built_environment	4152 Lyndale Ave S	108 - east harriet	No	78.74	good	naturally_occurring	more than 76.2 cm	Minneapolis	NA	NA	NA	NA	NA	NA	NA	NA	NA	NA	NA	NA
79872	10/21/2010	Celtis occidentalis	Minneapolis	Minnesota	-93.2882068	44.9394364	built_environment	4152 Lyndale Ave S	108 - east harriet	No	30.48	good	naturally_occurring	15.24 to 30.48 cm	Minneapolis	NA	NA	NA	NA	NA	NA	NA	NA	NA	NA	NA	NA
79873	10/21/2010	Fraxinus pennsylvanica	Minneapolis	Minnesota	-93.2882068	44.9394364	built_environment	4148 Lyndale Ave S	108 - east harriet	No	35.56	good	naturally_occurring	30.48 to 45.72 cm	Minneapolis	NA	NA	NA	NA	NA	NA	NA	NA	NA	NA	NA	NA
79874	10/21/2010	Quercus palustris	Minneapolis	Minnesota	-93.2881699	44.942831	built_environment	4144 Lyndale Ave S	108 - east harriet	No	22.86	good	introduced	15.24 to 30.48 cm	Minneapolis	NA	NA	NA	NA	NA	NA	NA	NA	NA	NA	NA	NA
79875	10/21/2010	Quercus palustris	Minneapolis	Minnesota	-93.28819	44.9412344	built_environment	4140 Lyndale Ave S	108 - east harriet	No	68.58	good	introduced	60.96 to 76.2 cm	Minneapolis	NA	NA	NA	NA	NA	NA	NA	NA	NA	NA	NA	NA
79876	10/21/2010	Quercus palustris	Minneapolis	Minnesota	-93.28819	44.9412344	built_environment	4136 Lyndale Ave S	108 - east harriet	No	71.12	good	introduced	60.96 to 76.2 cm	Minneapolis	NA	NA	NA	NA	NA	NA	NA	NA	NA	NA	NA	NA
79877	10/21/2010	Quercus palustris	Minneapolis	Minnesota	-93.2894254	44.9282774	built_environment	4115 Aldrich Ave S	108 - east harriet	No	60.96	good	introduced	45.72 to 60.96 cm	Minneapolis	NA	NA	NA	NA	NA	NA	NA	NA	NA	NA	NA	NA
79878	10/21/2010	Fraxinus pennsylvanica	Minneapolis	Minnesota	-93.2894254	44.9282774	built_environment	4115 Aldrich Ave S	108 - east harriet	No	43.18	good	naturally_occurring	30.48 to 45.72 cm	Minneapolis	NA	NA	NA	NA	NA	NA	NA	NA	NA	NA	NA	NA
79879	10/21/2010	Quercus palustris	Minneapolis	Minnesota	-93.2894254	44.9282774	built_environment	4115 Aldrich Ave S	108 - east harriet	No	45.72	good	introduced	30.48 to 45.72 cm	Minneapolis	NA	NA	NA	NA	NA	NA	NA	NA	NA	NA	NA	NA
79924	10/21/2010	Fraxinus pennsylvanica	Minneapolis	Minnesota	-93.2883474	44.9349382	built_environment	3752 Lyndale Ave S	108 - east harriet	No	20.32	good	naturally_occurring	15.24 to 30.48 cm	Minneapolis	NA	NA	NA	NA	NA	NA	NA	NA	NA	NA	NA	NA
79881	10/21/2010	Fraxinus pennsylvanica	Minneapolis	Minnesota	-93.2887681	44.9283719	built_environment	4100 Lyndale Ave S	108 - east harriet	No	20.32	good	naturally_occurring	15.24 to 30.48 cm	Minneapolis	NA	NA	NA	NA	NA	NA	NA	NA	NA	NA	NA	NA
79727	10/21/2010	Gleditsia triacanthos	Minneapolis	Minnesota	-93.2885642	44.9341572	built_environment	716 38th St W	108 - east harriet	No	40.64	good	naturally_occurring	30.48 to 45.72 cm	Minneapolis	NA	NA	NA	NA	NA	NA	NA	NA	NA	NA	NA	NA
79883	07/13/2011	Unassigned	Minneapolis	Minnesota	-93.2887681	44.9283719	built_environment	4100 Lyndale Ave S	108 - east harriet	No	0	dead/dying	no_info	NA	Minneapolis	NA	NA	NA	NA	NA	NA	NA	NA	NA	NA	NA	NA
79884	10/21/2010	Quercus palustris	Minneapolis	Minnesota	-93.2882068	44.9394364	built_environment	4052 Lyndale Ave S	108 - east harriet	No	15.24	good	introduced	0 to 15.24 cm	Minneapolis	NA	NA	NA	NA	NA	NA	NA	NA	NA	NA	NA	NA
79885	10/21/2010	Fraxinus pennsylvanica	Minneapolis	Minnesota	-93.2882068	44.9394364	built_environment	4048 Lyndale Ave S	108 - east harriet	No	30.48	good	naturally_occurring	15.24 to 30.48 cm	Minneapolis	NA	NA	NA	NA	NA	NA	NA	NA	NA	NA	NA	NA
79886	10/21/2010	Quercus palustris	Minneapolis	Minnesota	-93.2881699	44.942831	built_environment	4044 Lyndale Ave S	108 - east harriet	No	30.48	good	introduced	15.24 to 30.48 cm	Minneapolis	NA	NA	NA	NA	NA	NA	NA	NA	NA	NA	NA	NA
79887	10/21/2010	Quercus palustris	Minneapolis	Minnesota	-93.28819	44.9412344	built_environment	4040 Lyndale Ave S	108 - east harriet	No	53.34	good	introduced	45.72 to 60.96 cm	Minneapolis	NA	NA	NA	NA	NA	NA	NA	NA	NA	NA	NA	NA
79888	10/21/2010	Quercus palustris	Minneapolis	Minnesota	-93.28819	44.9412344	built_environment	4036 Lyndale Ave S	108 - east harriet	No	58.42	good	introduced	45.72 to 60.96 cm	Minneapolis	NA	NA	NA	NA	NA	NA	NA	NA	NA	NA	NA	NA
79889	10/21/2010	Ulmus americana	Minneapolis	Minnesota	-93.2882068	44.9394364	built_environment	4032 Lyndale Ave S	108 - east harriet	No	101.6	good	naturally_occurring	more than 76.2 cm	Minneapolis	NA	NA	NA	NA	NA	NA	NA	NA	NA	NA	NA	NA
79916	10/21/2010	Fraxinus pennsylvanica	Minneapolis	Minnesota	-93.2882068	44.9394364	built_environment	3828 Lyndale Ave S	108 - east harriet	No	40.64	good	naturally_occurring	30.48 to 45.72 cm	Minneapolis	NA	NA	NA	NA	NA	NA	NA	NA	NA	NA	NA	NA
79917	10/21/2010	Fraxinus pennsylvanica	Minneapolis	Minnesota	-93.2881699	44.942831	built_environment	3824 Lyndale Ave S	108 - east harriet	No	40.64	good	naturally_occurring	30.48 to 45.72 cm	Minneapolis	NA	NA	NA	NA	NA	NA	NA	NA	NA	NA	NA	NA
79918	10/21/2010	Fraxinus pennsylvanica	Minneapolis	Minnesota	-93.28819	44.9412344	built_environment	3820 Lyndale Ave S	108 - east harriet	No	45.72	good	naturally_occurring	30.48 to 45.72 cm	Minneapolis	NA	NA	NA	NA	NA	NA	NA	NA	NA	NA	NA	NA
79919	10/21/2010	Acer platanoides	Minneapolis	Minnesota	-93.28819	44.9412344	built_environment	3816 Lyndale Ave S	108 - east harriet	No	30.48	good	introduced	15.24 to 30.48 cm	Minneapolis	NA	NA	NA	NA	NA	NA	NA	NA	NA	NA	NA	NA
79920	10/21/2010	Fraxinus pennsylvanica	Minneapolis	Minnesota	-93.2882068	44.9394364	built_environment	3812 Lyndale Ave S	108 - east harriet	No	40.64	good	naturally_occurring	30.48 to 45.72 cm	Minneapolis	NA	NA	NA	NA	NA	NA	NA	NA	NA	NA	NA	NA
79921	10/21/2010	Fraxinus pennsylvanica	Minneapolis	Minnesota	-93.2882068	44.9394364	built_environment	3808 Lyndale Ave S	108 - east harriet	No	45.72	good	naturally_occurring	30.48 to 45.72 cm	Minneapolis	NA	NA	NA	NA	NA	NA	NA	NA	NA	NA	NA	NA
79880	10/21/2010	Quercus palustris	Minneapolis	Minnesota	-93.2887681	44.9283719	built_environment	4100 Lyndale Ave S	108 - east harriet	No	45.72	good	introduced	30.48 to 45.72 cm	Minneapolis	NA	NA	NA	NA	NA	NA	NA	NA	NA	NA	NA	NA
79575	10/21/2010	Acer platanoides	Minneapolis	Minnesota	-93.294897	44.924891	built_environment	4301 Fremont Ave S	108 - east harriet	Yes	25.4	fair	introduced	15.24 to 30.48 cm	Minneapolis	NA	NA	NA	NA	NA	NA	NA	NA	NA	NA	NA	NA
79729	10/21/2010	Malus	Minneapolis	Minnesota	-93.289397	44.933953	built_environment	3801 Aldrich Ave S	108 - east harriet	No	20.32	good	no_info	15.24 to 30.48 cm	Minneapolis	NA	NA	NA	NA	NA	NA	NA	NA	NA	NA	NA	NA
79562	10/21/2010	Acer saccharum	Minneapolis	Minnesota	-93.293068	44.9654227	built_environment	4248 Dupont Ave S	108 - east harriet	No	25.4	good	naturally_occurring	15.24 to 30.48 cm	Minneapolis	NA	NA	NA	NA	NA	NA	NA	NA	NA	NA	NA	NA
79563	10/21/2010	Acer saccharum	Minneapolis	Minnesota	-93.293068	44.9654227	built_environment	4248 Dupont Ave S	108 - east harriet	No	15.24	good	naturally_occurring	0 to 15.24 cm	Minneapolis	NA	NA	NA	NA	NA	NA	NA	NA	NA	NA	NA	NA
79564	10/21/2010	Fraxinus pennsylvanica	Minneapolis	Minnesota	-93.293068	44.9654227	built_environment	4248 Dupont Ave S	108 - east harriet	No	35.56	good	naturally_occurring	30.48 to 45.72 cm	Minneapolis	NA	NA	NA	NA	NA	NA	NA	NA	NA	NA	NA	NA
79565	10/21/2010	Fraxinus pennsylvanica	Minneapolis	Minnesota	-93.293068	44.9654227	built_environment	4248 Dupont Ave S	108 - east harriet	No	20.32	good	naturally_occurring	15.24 to 30.48 cm	Minneapolis	NA	NA	NA	NA	NA	NA	NA	NA	NA	NA	NA	NA
79566	10/21/2010	Fraxinus pennsylvanica	Minneapolis	Minnesota	-93.293068	44.9654227	built_environment	4300 Dupont Ave S	108 - east harriet	No	10.16	good	naturally_occurring	0 to 15.24 cm	Minneapolis	NA	NA	NA	NA	NA	NA	NA	NA	NA	NA	NA	NA
79567	10/21/2010	Celtis occidentalis	Minneapolis	Minnesota	-93.293068	44.9654227	built_environment	4300 Dupont Ave S	108 - east harriet	No	71.12	good	naturally_occurring	60.96 to 76.2 cm	Minneapolis	NA	NA	NA	NA	NA	NA	NA	NA	NA	NA	NA	NA
79568	10/21/2010	Celtis occidentalis	Minneapolis	Minnesota	-93.293068	44.9654227	built_environment	4300 Dupont Ave S	108 - east harriet	No	43.18	good	naturally_occurring	30.48 to 45.72 cm	Minneapolis	NA	NA	NA	NA	NA	NA	NA	NA	NA	NA	NA	NA
79569	10/21/2010	Ulmus	Minneapolis	Minnesota	-93.2948196	44.9259999	built_environment	4243 Fremont Ave S	108 - east harriet	No	45.72	fair	no_info	30.48 to 45.72 cm	Minneapolis	NA	NA	NA	NA	NA	NA	NA	NA	NA	NA	NA	NA
79570	10/21/2010	Ulmus	Minneapolis	Minnesota	-93.2948196	44.9259999	built_environment	4243 Fremont Ave S	108 - east harriet	No	45.72	fair	no_info	30.48 to 45.72 cm	Minneapolis	NA	NA	NA	NA	NA	NA	NA	NA	NA	NA	NA	NA
79571	10/21/2010	Ulmus	Minneapolis	Minnesota	-93.2948196	44.9259999	built_environment	4243 Fremont Ave S	108 - east harriet	No	45.72	good	no_info	30.48 to 45.72 cm	Minneapolis	NA	NA	NA	NA	NA	NA	NA	NA	NA	NA	NA	NA
79572	10/21/2010	Ulmus	Minneapolis	Minnesota	-93.2948196	44.9259999	built_environment	4243 Fremont Ave S	108 - east harriet	No	40.64	good	no_info	30.48 to 45.72 cm	Minneapolis	NA	NA	NA	NA	NA	NA	NA	NA	NA	NA	NA	NA
79560	10/21/2010	Fraxinus pennsylvanica	Minneapolis	Minnesota	-93.2923681	44.9250872	built_environment	1010 43rd St W	108 - east harriet	No	20.32	good	naturally_occurring	15.24 to 30.48 cm	Minneapolis	NA	NA	NA	NA	NA	NA	NA	NA	NA	NA	NA	NA
79574	10/21/2010	Acer saccharum	Minneapolis	Minnesota	-93.294897	44.924891	built_environment	4301 Fremont Ave S	108 - east harriet	Yes	20.32	fair	naturally_occurring	15.24 to 30.48 cm	Minneapolis	NA	NA	NA	NA	NA	NA	NA	NA	NA	NA	NA	NA
79559	10/21/2010	Fraxinus pennsylvanica	Minneapolis	Minnesota	-93.292215	44.924881	built_environment	4300 Colfax Ave S	108 - east harriet	No	15.24	good	naturally_occurring	0 to 15.24 cm	Minneapolis	NA	NA	NA	NA	NA	NA	NA	NA	NA	NA	NA	NA
79576	10/21/2010	Ulmus americana	Minneapolis	Minnesota	-93.2950533	44.9259788	built_environment	4244 Fremont Ave S	108 - east harriet	No	40.64	good	naturally_occurring	30.48 to 45.72 cm	Minneapolis	NA	NA	NA	NA	NA	NA	NA	NA	NA	NA	NA	NA
79577	10/21/2010	Acer platanoides	Minneapolis	Minnesota	-93.2950533	44.9259788	built_environment	4244 Fremont Ave S	108 - east harriet	No	7.62	good	introduced	0 to 15.24 cm	Minneapolis	NA	NA	NA	NA	NA	NA	NA	NA	NA	NA	NA	NA
79604	10/21/2010	Celtis occidentalis	Minneapolis	Minnesota	-93.2882068	44.9394364	built_environment	4052 Lyndale Ave S	108 - east harriet	No	30.48	good	naturally_occurring	15.24 to 30.48 cm	Minneapolis	NA	NA	NA	NA	NA	NA	NA	NA	NA	NA	NA	NA
79605	10/21/2010	Ulmus americana	Minneapolis	Minnesota	-93.2887681	44.9283719	built_environment	4100 Lyndale Ave S	108 - east harriet	No	48.26	good	naturally_occurring	45.72 to 60.96 cm	Minneapolis	NA	NA	NA	NA	NA	NA	NA	NA	NA	NA	NA	NA
79606	10/21/2010	Celtis occidentalis	Minneapolis	Minnesota	-93.2887681	44.9283719	built_environment	4100 Lyndale Ave S	108 - east harriet	No	20.32	good	naturally_occurring	15.24 to 30.48 cm	Minneapolis	NA	NA	NA	NA	NA	NA	NA	NA	NA	NA	NA	NA
79607	10/21/2010	Celtis occidentalis	Minneapolis	Minnesota	-93.2887681	44.9283719	built_environment	4100 Lyndale Ave S	108 - east harriet	No	30.48	good	naturally_occurring	15.24 to 30.48 cm	Minneapolis	NA	NA	NA	NA	NA	NA	NA	NA	NA	NA	NA	NA
79608	10/21/2010	Celtis occidentalis	Minneapolis	Minnesota	-93.2887681	44.9283719	built_environment	4100 Lyndale Ave S	108 - east harriet	No	33.02	good	naturally_occurring	30.48 to 45.72 cm	Minneapolis	NA	NA	NA	NA	NA	NA	NA	NA	NA	NA	NA	NA
79609	10/21/2010	Celtis occidentalis	Minneapolis	Minnesota	-93.2887681	44.9283719	built_environment	4100 Lyndale Ave S	108 - east harriet	No	22.86	good	naturally_occurring	15.24 to 30.48 cm	Minneapolis	NA	NA	NA	NA	NA	NA	NA	NA	NA	NA	NA	NA
79610	10/21/2010	Celtis occidentalis	Minneapolis	Minnesota	-93.2887681	44.9283719	built_environment	4100 Lyndale Ave S	108 - east harriet	No	30.48	good	naturally_occurring	15.24 to 30.48 cm	Minneapolis	NA	NA	NA	NA	NA	NA	NA	NA	NA	NA	NA	NA
79611	10/21/2010	Celtis occidentalis	Minneapolis	Minnesota	-93.2887681	44.9283719	built_environment	4100 Lyndale Ave S	108 - east harriet	No	17.78	good	naturally_occurring	15.24 to 30.48 cm	Minneapolis	NA	NA	NA	NA	NA	NA	NA	NA	NA	NA	NA	NA
79612	10/21/2010	Celtis occidentalis	Minneapolis	Minnesota	-93.2894174	44.9295485	built_environment	4049 Aldrich Ave S	108 - east harriet	No	33.02	good	naturally_occurring	30.48 to 45.72 cm	Minneapolis	NA	NA	NA	NA	NA	NA	NA	NA	NA	NA	NA	NA
79613	10/21/2010	Celtis occidentalis	Minneapolis	Minnesota	-93.2894174	44.9295485	built_environment	4049 Aldrich Ave S	108 - east harriet	No	38.1	good	naturally_occurring	30.48 to 45.72 cm	Minneapolis	NA	NA	NA	NA	NA	NA	NA	NA	NA	NA	NA	NA
79614	10/21/2010	Fraxinus pennsylvanica	Minneapolis	Minnesota	-93.2897499	44.9287101	built_environment	804 41St St W	108 - east harriet	No	50.8	good	naturally_occurring	45.72 to 60.96 cm	Minneapolis	NA	NA	NA	NA	NA	NA	NA	NA	NA	NA	NA	NA
79573	10/21/2010	Ulmus	Minneapolis	Minnesota	-93.294897	44.924891	built_environment	4301 Fremont Ave S	108 - east harriet	Yes	20.32	good	no_info	15.24 to 30.48 cm	Minneapolis	NA	NA	NA	NA	NA	NA	NA	NA	NA	NA	NA	NA
79909	10/21/2010	Fraxinus pennsylvanica	Minneapolis	Minnesota	-93.28819	44.9412344	built_environment	3900 Lyndale Ave S	108 - east harriet	No	35.56	good	naturally_occurring	30.48 to 45.72 cm	Minneapolis	NA	NA	NA	NA	NA	NA	NA	NA	NA	NA	NA	NA
79419	10/21/2010	Celtis occidentalis	Minneapolis	Minnesota	-93.2894657	44.9240122	built_environment	4355 Aldrich Ave S	108 - east harriet	No	43.18	good	naturally_occurring	30.48 to 45.72 cm	Minneapolis	NA	NA	NA	NA	NA	NA	NA	NA	NA	NA	NA	NA
79896	10/21/2010	Fraxinus pennsylvanica	Minneapolis	Minnesota	-93.2881699	44.942831	built_environment	3944 Lyndale Ave S	108 - east harriet	No	35.56	good	naturally_occurring	30.48 to 45.72 cm	Minneapolis	NA	NA	NA	NA	NA	NA	NA	NA	NA	NA	NA	NA
79897	10/21/2010	Quercus palustris	Minneapolis	Minnesota	-93.2881699	44.942831	built_environment	3944 Lyndale Ave S	108 - east harriet	No	25.4	good	introduced	15.24 to 30.48 cm	Minneapolis	NA	NA	NA	NA	NA	NA	NA	NA	NA	NA	NA	NA
79898	10/21/2010	Fraxinus pennsylvanica	Minneapolis	Minnesota	-93.28819	44.9412344	built_environment	3940 Lyndale Ave S	108 - east harriet	No	30.48	good	naturally_occurring	15.24 to 30.48 cm	Minneapolis	NA	NA	NA	NA	NA	NA	NA	NA	NA	NA	NA	NA
79899	10/21/2010	Fraxinus pennsylvanica	Minneapolis	Minnesota	-93.28819	44.9412344	built_environment	3936 Lyndale Ave S	108 - east harriet	No	45.72	good	naturally_occurring	30.48 to 45.72 cm	Minneapolis	NA	NA	NA	NA	NA	NA	NA	NA	NA	NA	NA	NA
79900	10/21/2010	Fraxinus pennsylvanica	Minneapolis	Minnesota	-93.2882068	44.9394364	built_environment	3932 Lyndale Ave S	108 - east harriet	No	30.48	good	naturally_occurring	15.24 to 30.48 cm	Minneapolis	NA	NA	NA	NA	NA	NA	NA	NA	NA	NA	NA	NA
79901	10/21/2010	Fraxinus pennsylvanica	Minneapolis	Minnesota	-93.2882068	44.9394364	built_environment	3928 Lyndale Ave S	108 - east harriet	No	35.56	good	naturally_occurring	30.48 to 45.72 cm	Minneapolis	NA	NA	NA	NA	NA	NA	NA	NA	NA	NA	NA	NA
79902	10/21/2010	Fraxinus pennsylvanica	Minneapolis	Minnesota	-93.2881699	44.942831	built_environment	3924 Lyndale Ave S	108 - east harriet	No	35.56	good	naturally_occurring	30.48 to 45.72 cm	Minneapolis	NA	NA	NA	NA	NA	NA	NA	NA	NA	NA	NA	NA
79903	10/21/2010	Quercus palustris	Minneapolis	Minnesota	-93.28819	44.9412344	built_environment	3920 Lyndale Ave S	108 - east harriet	No	20.32	good	introduced	15.24 to 30.48 cm	Minneapolis	NA	NA	NA	NA	NA	NA	NA	NA	NA	NA	NA	NA
79904	10/21/2010	Fraxinus pennsylvanica	Minneapolis	Minnesota	-93.28819	44.9412344	built_environment	3916 Lyndale Ave S	108 - east harriet	No	25.4	good	naturally_occurring	15.24 to 30.48 cm	Minneapolis	NA	NA	NA	NA	NA	NA	NA	NA	NA	NA	NA	NA
79905	10/21/2010	Fraxinus pennsylvanica	Minneapolis	Minnesota	-93.2881699	44.942831	built_environment	3910 Lyndale Ave S	108 - east harriet	No	35.56	good	naturally_occurring	30.48 to 45.72 cm	Minneapolis	NA	NA	NA	NA	NA	NA	NA	NA	NA	NA	NA	NA
79906	10/21/2010	Fraxinus pennsylvanica	Minneapolis	Minnesota	-93.2881699	44.942831	built_environment	3910 Lyndale Ave S	108 - east harriet	No	30.48	good	naturally_occurring	15.24 to 30.48 cm	Minneapolis	NA	NA	NA	NA	NA	NA	NA	NA	NA	NA	NA	NA
79561	10/21/2010	Fraxinus pennsylvanica	Minneapolis	Minnesota	-93.2923691	44.9249222	built_environment	1011 43rd St W	108 - east harriet	No	20.32	good	naturally_occurring	15.24 to 30.48 cm	Minneapolis	NA	NA	NA	NA	NA	NA	NA	NA	NA	NA	NA	NA
79908	10/21/2010	Fraxinus pennsylvanica	Minneapolis	Minnesota	-93.2881699	44.942831	built_environment	3906 Lyndale Ave S	108 - east harriet	No	30.48	good	naturally_occurring	15.24 to 30.48 cm	Minneapolis	NA	NA	NA	NA	NA	NA	NA	NA	NA	NA	NA	NA
79617	10/21/2010	Fraxinus pennsylvanica	Minneapolis	Minnesota	-93.289656	44.928504	built_environment	4100 Aldrich Ave S	108 - east harriet	No	40.64	good	naturally_occurring	30.48 to 45.72 cm	Minneapolis	NA	NA	NA	NA	NA	NA	NA	NA	NA	NA	NA	NA
79910	10/21/2010	Fraxinus pennsylvanica	Minneapolis	Minnesota	-93.28819	44.9412344	built_environment	3852 Lyndale Ave S	108 - east harriet	No	40.64	good	naturally_occurring	30.48 to 45.72 cm	Minneapolis	NA	NA	NA	NA	NA	NA	NA	NA	NA	NA	NA	NA
79911	10/21/2010	Fraxinus pennsylvanica	Minneapolis	Minnesota	-93.28819	44.9412344	built_environment	3848 Lyndale Ave S	108 - east harriet	No	38.1	good	naturally_occurring	30.48 to 45.72 cm	Minneapolis	NA	NA	NA	NA	NA	NA	NA	NA	NA	NA	NA	NA
79912	10/21/2010	Fraxinus pennsylvanica	Minneapolis	Minnesota	-93.2882068	44.9394364	built_environment	3844 Lyndale Ave S	108 - east harriet	No	40.64	good	naturally_occurring	30.48 to 45.72 cm	Minneapolis	NA	NA	NA	NA	NA	NA	NA	NA	NA	NA	NA	NA
79913	10/21/2010	Quercus palustris	Minneapolis	Minnesota	-93.28819	44.9412344	built_environment	3840 Lyndale Ave S	108 - east harriet	No	50.8	good	introduced	45.72 to 60.96 cm	Minneapolis	NA	NA	NA	NA	NA	NA	NA	NA	NA	NA	NA	NA
79914	10/21/2010	Fraxinus pennsylvanica	Minneapolis	Minnesota	-93.2881699	44.942831	built_environment	3836 Lyndale Ave S	108 - east harriet	No	45.72	good	naturally_occurring	30.48 to 45.72 cm	Minneapolis	NA	NA	NA	NA	NA	NA	NA	NA	NA	NA	NA	NA
79915	10/21/2010	Fraxinus pennsylvanica	Minneapolis	Minnesota	-93.2882068	44.9394364	built_environment	3832 Lyndale Ave S	108 - east harriet	No	43.18	good	naturally_occurring	30.48 to 45.72 cm	Minneapolis	NA	NA	NA	NA	NA	NA	NA	NA	NA	NA	NA	NA
79552	10/21/2010	Fraxinus pennsylvanica	Minneapolis	Minnesota	-93.291984	44.92488	built_environment	4301 Colfax Ave S	108 - east harriet	No	45.72	good	naturally_occurring	30.48 to 45.72 cm	Minneapolis	NA	NA	NA	NA	NA	NA	NA	NA	NA	NA	NA	NA
79553	10/21/2010	Acer saccharum	Minneapolis	Minnesota	-93.291984	44.92488	built_environment	4301 Colfax Ave S	108 - east harriet	No	20.32	good	naturally_occurring	15.24 to 30.48 cm	Minneapolis	NA	NA	NA	NA	NA	NA	NA	NA	NA	NA	NA	NA
79554	10/21/2010	Ulmus americana	Minneapolis	Minnesota	-93.291984	44.92488	built_environment	4301 Colfax Ave S	108 - east harriet	No	71.12	good	naturally_occurring	60.96 to 76.2 cm	Minneapolis	NA	NA	NA	NA	NA	NA	NA	NA	NA	NA	NA	NA
79555	10/21/2010	Fraxinus pennsylvanica	Minneapolis	Minnesota	-93.2922079	44.9258598	built_environment	4252 Colfax Ave S	108 - east harriet	No	25.4	good	naturally_occurring	15.24 to 30.48 cm	Minneapolis	NA	NA	NA	NA	NA	NA	NA	NA	NA	NA	NA	NA
79556	10/21/2010	Gleditsia triacanthos	Minneapolis	Minnesota	-93.2922079	44.9258598	built_environment	4252 Colfax Ave S	108 - east harriet	No	15.24	good	naturally_occurring	0 to 15.24 cm	Minneapolis	NA	NA	NA	NA	NA	NA	NA	NA	NA	NA	NA	NA
79557	10/21/2010	Fraxinus pennsylvanica	Minneapolis	Minnesota	-93.292215	44.924881	built_environment	4300 Colfax Ave S	108 - east harriet	No	7.62	good	naturally_occurring	0 to 15.24 cm	Minneapolis	NA	NA	NA	NA	NA	NA	NA	NA	NA	NA	NA	NA
79558	10/21/2010	Fraxinus pennsylvanica	Minneapolis	Minnesota	-93.292215	44.924881	built_environment	4300 Colfax Ave S	108 - east harriet	No	7.62	good	naturally_occurring	0 to 15.24 cm	Minneapolis	NA	NA	NA	NA	NA	NA	NA	NA	NA	NA	NA	NA
79907	10/21/2010	Quercus palustris	Minneapolis	Minnesota	-93.2881699	44.942831	built_environment	3906 Lyndale Ave S	108 - east harriet	No	50.8	good	introduced	45.72 to 60.96 cm	Minneapolis	NA	NA	NA	NA	NA	NA	NA	NA	NA	NA	NA	NA
79714	10/21/2010	Celtis occidentalis	Minneapolis	Minnesota	-93.496017	45.026866	built_environment	810 39th St W	108 - east harriet	No	43.18	good	naturally_occurring	30.48 to 45.72 cm	Minneapolis	NA	NA	NA	NA	NA	NA	NA	NA	NA	NA	NA	NA
79674	10/21/2010	Acer platanoides	Minneapolis	Minnesota	-93.291662	44.9310952	built_environment	3954 Bryant Ave S	108 - east harriet	No	5.08	good	introduced	0 to 15.24 cm	Minneapolis	NA	NA	NA	NA	NA	NA	NA	NA	NA	NA	NA	NA
79675	10/21/2010	Acer platanoides	Minneapolis	Minnesota	-93.291662	44.9310952	built_environment	3954 Bryant Ave S	108 - east harriet	No	20.32	good	introduced	15.24 to 30.48 cm	Minneapolis	NA	NA	NA	NA	NA	NA	NA	NA	NA	NA	NA	NA
79676	10/21/2010	Acer platanoides	Minneapolis	Minnesota	-93.291662	44.9310952	built_environment	3954 Bryant Ave S	108 - east harriet	No	12.7	good	introduced	0 to 15.24 cm	Minneapolis	NA	NA	NA	NA	NA	NA	NA	NA	NA	NA	NA	NA
79620	10/21/2010	Celtis occidentalis	Minneapolis	Minnesota	-93.2897878	44.9287102	built_environment	808 41St St W	108 - east harriet	Yes	20.32	good	naturally_occurring	15.24 to 30.48 cm	Minneapolis	NA	NA	NA	NA	NA	NA	NA	NA	NA	NA	NA	NA
79621	10/21/2010	Fraxinus pennsylvanica	Minneapolis	Minnesota	-93.2898456	44.9285453	built_environment	815 41St St W	108 - east harriet	No	10.16	good	naturally_occurring	0 to 15.24 cm	Minneapolis	NA	NA	NA	NA	NA	NA	NA	NA	NA	NA	NA	NA
79622	10/21/2010	Fraxinus pennsylvanica	Minneapolis	Minnesota	-93.2898456	44.9285453	built_environment	815 41St St W	108 - east harriet	No	5.08	good	naturally_occurring	0 to 15.24 cm	Minneapolis	NA	NA	NA	NA	NA	NA	NA	NA	NA	NA	NA	NA
79623	10/21/2010	Acer platanoides	Minneapolis	Minnesota	-93.2898456	44.9285453	built_environment	815 41St St W	108 - east harriet	No	12.7	good	introduced	0 to 15.24 cm	Minneapolis	NA	NA	NA	NA	NA	NA	NA	NA	NA	NA	NA	NA
79624	10/21/2010	Fraxinus pennsylvanica	Minneapolis	Minnesota	-93.2898456	44.9285453	built_environment	815 41St St W	108 - east harriet	No	20.32	good	naturally_occurring	15.24 to 30.48 cm	Minneapolis	NA	NA	NA	NA	NA	NA	NA	NA	NA	NA	NA	NA
79625	10/21/2010	Acer saccharum	Minneapolis	Minnesota	-93.2898456	44.9285453	built_environment	815 41St St W	108 - east harriet	No	20.32	good	naturally_occurring	15.24 to 30.48 cm	Minneapolis	NA	NA	NA	NA	NA	NA	NA	NA	NA	NA	NA	NA
79626	10/21/2010	Acer platanoides	Minneapolis	Minnesota	-93.2906961	44.9294876	built_environment	4053 Bryant Ave S	108 - east harriet	No	25.4	good	introduced	15.24 to 30.48 cm	Minneapolis	NA	NA	NA	NA	NA	NA	NA	NA	NA	NA	NA	NA
79627	10/21/2010	Acer platanoides	Minneapolis	Minnesota	-93.2906961	44.9294876	built_environment	4053 Bryant Ave S	108 - east harriet	No	40.64	good	introduced	30.48 to 45.72 cm	Minneapolis	NA	NA	NA	NA	NA	NA	NA	NA	NA	NA	NA	NA
79628	10/21/2010	Acer platanoides	Minneapolis	Minnesota	-93.2906961	44.9294876	built_environment	4053 Bryant Ave S	108 - east harriet	No	71.12	good	introduced	60.96 to 76.2 cm	Minneapolis	NA	NA	NA	NA	NA	NA	NA	NA	NA	NA	NA	NA
79629	10/21/2010	Ulmus americana	Minneapolis	Minnesota	-93.2909281	44.9294886	built_environment	4052 Bryant Ave S	108 - east harriet	No	68.58	good	naturally_occurring	60.96 to 76.2 cm	Minneapolis	NA	NA	NA	NA	NA	NA	NA	NA	NA	NA	NA	NA
79673	10/21/2010	Acer platanoides	Minneapolis	Minnesota	-93.291662	44.9310952	built_environment	3954 Bryant Ave S	108 - east harriet	No	15.24	poor	introduced	0 to 15.24 cm	Minneapolis	NA	NA	NA	NA	NA	NA	NA	NA	NA	NA	NA	NA
79664	10/21/2010	Acer platanoides	Minneapolis	Minnesota	-93.2896344	44.9312706	built_environment	3954 Aldrich Ave S	108 - east harriet	No	5.08	good	introduced	0 to 15.24 cm	Minneapolis	NA	NA	NA	NA	NA	NA	NA	NA	NA	NA	NA	NA
79616	10/21/2010	Fraxinus pennsylvanica	Minneapolis	Minnesota	-93.289656	44.928504	built_environment	4100 Aldrich Ave S	108 - east harriet	No	43.18	good	naturally_occurring	30.48 to 45.72 cm	Minneapolis	NA	NA	NA	NA	NA	NA	NA	NA	NA	NA	NA	NA
79670	10/21/2010	Ulmus americana	Minneapolis	Minnesota	-93.2906836	44.9313033	built_environment	3953 Bryant Ave S	108 - east harriet	No	40.64	good	naturally_occurring	30.48 to 45.72 cm	Minneapolis	NA	NA	NA	NA	NA	NA	NA	NA	NA	NA	NA	NA
79669	10/21/2010	Acer platanoides	Minneapolis	Minnesota	-93.290467	44.930307	built_environment	4001 Bryant Ave S	108 - east harriet	No	15.24	good	introduced	0 to 15.24 cm	Minneapolis	NA	NA	NA	NA	NA	NA	NA	NA	NA	NA	NA	NA
79668	10/21/2010	Ulmus americana	Minneapolis	Minnesota	-93.290467	44.930307	built_environment	4001 Bryant Ave S	108 - east harriet	No	45.72	good	naturally_occurring	30.48 to 45.72 cm	Minneapolis	NA	NA	NA	NA	NA	NA	NA	NA	NA	NA	NA	NA
79667	10/21/2010	Acer platanoides	Minneapolis	Minnesota	-93.2898356	44.9303573	built_environment	815 40th St W	108 - east harriet	No	17.78	good	introduced	15.24 to 30.48 cm	Minneapolis	NA	NA	NA	NA	NA	NA	NA	NA	NA	NA	NA	NA
79656	10/21/2010	Acer platanoides	Minneapolis	Minnesota	-93.2886226	44.930521	built_environment	720 40th St W	108 - east harriet	No	5.08	good	introduced	0 to 15.24 cm	Minneapolis	NA	NA	NA	NA	NA	NA	NA	NA	NA	NA	NA	NA
79665	10/21/2010	Acer platanoides	Minneapolis	Minnesota	-93.2896344	44.9312706	built_environment	3954 Aldrich Ave S	108 - east harriet	No	15.24	good	introduced	0 to 15.24 cm	Minneapolis	NA	NA	NA	NA	NA	NA	NA	NA	NA	NA	NA	NA
79657	10/21/2010	Acer platanoides	Minneapolis	Minnesota	-93.2886038	44.930357	built_environment	719 40th St W	108 - east harriet	No	45.72	good	introduced	30.48 to 45.72 cm	Minneapolis	NA	NA	NA	NA	NA	NA	NA	NA	NA	NA	NA	NA
79663	10/21/2010	Acer platanoides	Minneapolis	Minnesota	-93.2896344	44.9312706	built_environment	3954 Aldrich Ave S	108 - east harriet	No	25.4	good	introduced	15.24 to 30.48 cm	Minneapolis	NA	NA	NA	NA	NA	NA	NA	NA	NA	NA	NA	NA
79662	10/21/2010	Acer platanoides	Minneapolis	Minnesota	-93.2896344	44.9312706	built_environment	3954 Aldrich Ave S	108 - east harriet	No	20.32	good	introduced	15.24 to 30.48 cm	Minneapolis	NA	NA	NA	NA	NA	NA	NA	NA	NA	NA	NA	NA
79661	07/13/2011	Unassigned	Minneapolis	Minnesota	-93.289645	44.930316	built_environment	4000 Aldrich Ave S	108 - east harriet	No	0	dead/dying	no_info	NA	Minneapolis	NA	NA	NA	NA	NA	NA	NA	NA	NA	NA	NA	NA
79660	10/21/2010	Acer platanoides	Minneapolis	Minnesota	-93.289645	44.930316	built_environment	4000 Aldrich Ave S	108 - east harriet	No	25.4	good	introduced	15.24 to 30.48 cm	Minneapolis	NA	NA	NA	NA	NA	NA	NA	NA	NA	NA	NA	NA
79659	10/21/2010	Acer platanoides	Minneapolis	Minnesota	-93.289645	44.930316	built_environment	4000 Aldrich Ave S	108 - east harriet	No	20.32	good	introduced	15.24 to 30.48 cm	Minneapolis	NA	NA	NA	NA	NA	NA	NA	NA	NA	NA	NA	NA
79672	10/21/2010	Acer platanoides	Minneapolis	Minnesota	-93.2906836	44.9313033	built_environment	3953 Bryant Ave S	108 - east harriet	No	17.78	good	introduced	15.24 to 30.48 cm	Minneapolis	NA	NA	NA	NA	NA	NA	NA	NA	NA	NA	NA	NA
79666	10/21/2010	Acer platanoides	Minneapolis	Minnesota	-93.2898356	44.9303573	built_environment	815 40th St W	108 - east harriet	No	5.08	good	introduced	0 to 15.24 cm	Minneapolis	NA	NA	NA	NA	NA	NA	NA	NA	NA	NA	NA	NA
79179	10/21/2010	Acer platanoides	Minneapolis	Minnesota	-93.293068	44.9654227	built_environment	3629 Dupont Ave S	108 - east harriet	No	30.48	good	introduced	15.24 to 30.48 cm	Minneapolis	NA	NA	NA	NA	NA	NA	NA	NA	NA	NA	NA	NA
79219	02/01/2012	Acer platanoides	Minneapolis	Minnesota	-93.3004088	44.9168964	built_environment	4551 East Lake Harriet Pkwy	108 - east harriet	No	27.94	good	introduced	15.24 to 30.48 cm	Minneapolis	NA	NA	NA	NA	NA	NA	NA	NA	NA	NA	NA	NA
79166	10/21/2010	Ulmus americana	Minneapolis	Minnesota	-93.293068	44.9654227	built_environment	3705 Dupont Ave S	108 - east harriet	No	68.58	good	naturally_occurring	60.96 to 76.2 cm	Minneapolis	NA	NA	NA	NA	NA	NA	NA	NA	NA	NA	NA	NA
79167	10/21/2010	Acer saccharum	Minneapolis	Minnesota	-93.2923411	44.9359831	built_environment	1012 37th St W	108 - east harriet	No	22.86	good	naturally_occurring	15.24 to 30.48 cm	Minneapolis	NA	NA	NA	NA	NA	NA	NA	NA	NA	NA	NA	NA
79168	10/21/2010	Acer platanoides	Minneapolis	Minnesota	-93.2923411	44.9359831	built_environment	1012 37th St W	108 - east harriet	No	30.48	good	introduced	15.24 to 30.48 cm	Minneapolis	NA	NA	NA	NA	NA	NA	NA	NA	NA	NA	NA	NA
79169	10/21/2010	Fraxinus pennsylvanica	Minneapolis	Minnesota	-93.2923411	44.9359831	built_environment	1012 37th St W	108 - east harriet	No	15.24	good	naturally_occurring	0 to 15.24 cm	Minneapolis	NA	NA	NA	NA	NA	NA	NA	NA	NA	NA	NA	NA
79170	10/21/2010	Quercus palustris	Minneapolis	Minnesota	-93.293068	44.9654227	built_environment	3649 Dupont Ave S	108 - east harriet	No	15.24	good	introduced	0 to 15.24 cm	Minneapolis	NA	NA	NA	NA	NA	NA	NA	NA	NA	NA	NA	NA
79171	10/21/2010	Acer platanoides	Minneapolis	Minnesota	-93.293068	44.9654227	built_environment	3649 Dupont Ave S	108 - east harriet	No	27.94	fair	introduced	15.24 to 30.48 cm	Minneapolis	NA	NA	NA	NA	NA	NA	NA	NA	NA	NA	NA	NA
79172	10/21/2010	Pinus ponderosa	Minneapolis	Minnesota	-93.293068	44.9654227	built_environment	3641 Dupont Ave S	108 - east harriet	No	30.48	good	introduced	15.24 to 30.48 cm	Minneapolis	NA	NA	NA	NA	NA	NA	NA	NA	NA	NA	NA	NA
79173	10/21/2010	Tilia cordata	Minneapolis	Minnesota	-93.293068	44.9654227	built_environment	3641 Dupont Ave S	108 - east harriet	No	53.34	good	introduced	45.72 to 60.96 cm	Minneapolis	NA	NA	NA	NA	NA	NA	NA	NA	NA	NA	NA	NA
79174	10/21/2010	Acer platanoides	Minneapolis	Minnesota	-93.293068	44.9654227	built_environment	3641 Dupont Ave S	108 - east harriet	No	45.72	good	introduced	30.48 to 45.72 cm	Minneapolis	NA	NA	NA	NA	NA	NA	NA	NA	NA	NA	NA	NA
79175	10/21/2010	Ulmus americana	Minneapolis	Minnesota	-93.293068	44.9654227	built_environment	3637 Dupont Ave S	108 - east harriet	No	83.82	good	naturally_occurring	more than 76.2 cm	Minneapolis	NA	NA	NA	NA	NA	NA	NA	NA	NA	NA	NA	NA
79176	10/21/2010	Fraxinus pennsylvanica	Minneapolis	Minnesota	-93.293068	44.9654227	built_environment	3633 Dupont Ave S	108 - east harriet	No	25.4	good	naturally_occurring	15.24 to 30.48 cm	Minneapolis	NA	NA	NA	NA	NA	NA	NA	NA	NA	NA	NA	NA
79164	10/21/2010	Ulmus americana	Minneapolis	Minnesota	-93.2923594	44.9358191	built_environment	1015 37th St W	108 - east harriet	No	71.12	poor	naturally_occurring	60.96 to 76.2 cm	Minneapolis	NA	NA	NA	NA	NA	NA	NA	NA	NA	NA	NA	NA
79178	10/21/2010	Acer platanoides	Minneapolis	Minnesota	-93.293068	44.9654227	built_environment	3629 Dupont Ave S	108 - east harriet	No	35.56	good	introduced	30.48 to 45.72 cm	Minneapolis	NA	NA	NA	NA	NA	NA	NA	NA	NA	NA	NA	NA
79163	10/21/2010	Acer platanoides	Minneapolis	Minnesota	-93.293068	44.9654227	built_environment	3705 Dupont Ave S	108 - east harriet	No	27.94	good	introduced	15.24 to 30.48 cm	Minneapolis	NA	NA	NA	NA	NA	NA	NA	NA	NA	NA	NA	NA
79180	10/21/2010	Pinus ponderosa	Minneapolis	Minnesota	-93.293068	44.9654227	built_environment	3629 Dupont Ave S	108 - east harriet	No	20.32	good	introduced	15.24 to 30.48 cm	Minneapolis	NA	NA	NA	NA	NA	NA	NA	NA	NA	NA	NA	NA
79181	10/21/2010	Acer saccharum	Minneapolis	Minnesota	-93.293068	44.9654227	built_environment	3629 Dupont Ave S	108 - east harriet	No	25.4	good	naturally_occurring	15.24 to 30.48 cm	Minneapolis	NA	NA	NA	NA	NA	NA	NA	NA	NA	NA	NA	NA
79182	10/21/2010	Acer platanoides	Minneapolis	Minnesota	-93.293068	44.9654227	built_environment	3629 Dupont Ave S	108 - east harriet	No	17.78	good	introduced	15.24 to 30.48 cm	Minneapolis	NA	NA	NA	NA	NA	NA	NA	NA	NA	NA	NA	NA
79183	10/21/2010	Acer saccharum	Minneapolis	Minnesota	-93.293068	44.9654227	built_environment	3627 Dupont Ave S	108 - east harriet	No	30.48	good	naturally_occurring	15.24 to 30.48 cm	Minneapolis	NA	NA	NA	NA	NA	NA	NA	NA	NA	NA	NA	NA
79184	10/21/2010	Acer saccharum	Minneapolis	Minnesota	-93.293068	44.9654227	built_environment	3617 Dupont Ave S	108 - east harriet	No	20.32	good	naturally_occurring	15.24 to 30.48 cm	Minneapolis	NA	NA	NA	NA	NA	NA	NA	NA	NA	NA	NA	NA
79185	10/21/2010	Acer platanoides	Minneapolis	Minnesota	-93.293068	44.9654227	built_environment	3617 Dupont Ave S	108 - east harriet	No	40.64	good	introduced	30.48 to 45.72 cm	Minneapolis	NA	NA	NA	NA	NA	NA	NA	NA	NA	NA	NA	NA
79186	10/21/2010	Pinus ponderosa	Minneapolis	Minnesota	-93.293068	44.9654227	built_environment	3617 Dupont Ave S	108 - east harriet	No	25.4	good	introduced	15.24 to 30.48 cm	Minneapolis	NA	NA	NA	NA	NA	NA	NA	NA	NA	NA	NA	NA
79187	10/21/2010	Acer platanoides	Minneapolis	Minnesota	-93.293068	44.9654227	built_environment	3617 Dupont Ave S	108 - east harriet	No	35.56	good	introduced	30.48 to 45.72 cm	Minneapolis	NA	NA	NA	NA	NA	NA	NA	NA	NA	NA	NA	NA
79214	02/01/2012	Acer platanoides	Minneapolis	Minnesota	-93.3004088	44.9168964	built_environment	4551 East Lake Harriet Pkwy	108 - east harriet	No	17.78	good	introduced	15.24 to 30.48 cm	Minneapolis	NA	NA	NA	NA	NA	NA	NA	NA	NA	NA	NA	NA
79215	02/01/2012	Acer platanoides	Minneapolis	Minnesota	-93.3004088	44.9168964	built_environment	4551 East Lake Harriet Pkwy	108 - east harriet	No	17.78	good	introduced	15.24 to 30.48 cm	Minneapolis	NA	NA	NA	NA	NA	NA	NA	NA	NA	NA	NA	NA
79216	02/01/2012	Acer platanoides	Minneapolis	Minnesota	-93.3004088	44.9168964	built_environment	4551 East Lake Harriet Pkwy	108 - east harriet	No	17.78	good	introduced	15.24 to 30.48 cm	Minneapolis	NA	NA	NA	NA	NA	NA	NA	NA	NA	NA	NA	NA
79217	02/01/2012	Acer platanoides	Minneapolis	Minnesota	-93.3004088	44.9168964	built_environment	4551 East Lake Harriet Pkwy	108 - east harriet	No	40.64	good	introduced	30.48 to 45.72 cm	Minneapolis	NA	NA	NA	NA	NA	NA	NA	NA	NA	NA	NA	NA
79108	10/21/2010	Pinus	Minneapolis	Minnesota	-93.2959358	44.9195309	built_environment	3955 Kings Highway	108 - east harriet	No	25.4	good	no_info	15.24 to 30.48 cm	Minneapolis	NA	NA	NA	NA	NA	NA	NA	NA	NA	NA	NA	NA
79177	10/21/2010	Acer platanoides	Minneapolis	Minnesota	-93.293068	44.9654227	built_environment	3633 Dupont Ave S	108 - east harriet	No	15.24	good	introduced	0 to 15.24 cm	Minneapolis	NA	NA	NA	NA	NA	NA	NA	NA	NA	NA	NA	NA
79123	10/21/2010	Fraxinus pennsylvanica	Minneapolis	Minnesota	-93.290903	44.933953	built_environment	3800 Bryant Ave S	108 - east harriet	No	40.64	good	naturally_occurring	30.48 to 45.72 cm	Minneapolis	NA	NA	NA	NA	NA	NA	NA	NA	NA	NA	NA	NA
79421	07/13/2011	Unassigned	Minneapolis	Minnesota	-93.2894657	44.9240122	built_environment	4355 Aldrich Ave S	108 - east harriet	No	0	dead/dying	no_info	NA	Minneapolis	NA	NA	NA	NA	NA	NA	NA	NA	NA	NA	NA	NA
79110	10/21/2010	Pinus resinosa	Minneapolis	Minnesota	-93.2959358	44.9195309	built_environment	3955 Kings Highway	108 - east harriet	No	30.48	good	naturally_occurring	15.24 to 30.48 cm	Minneapolis	NA	NA	NA	NA	NA	NA	NA	NA	NA	NA	NA	NA
79111	10/21/2010	Acer platanoides	Minneapolis	Minnesota	-93.2959358	44.9195309	built_environment	3955 Kings Highway	108 - east harriet	No	40.64	good	introduced	30.48 to 45.72 cm	Minneapolis	NA	NA	NA	NA	NA	NA	NA	NA	NA	NA	NA	NA
79112	10/21/2010	Thuja occidentalis	Minneapolis	Minnesota	-93.2959358	44.9195309	built_environment	3955 Kings Highway	108 - east harriet	No	15.24	good	naturally_occurring	0 to 15.24 cm	Minneapolis	NA	NA	NA	NA	NA	NA	NA	NA	NA	NA	NA	NA
79113	10/21/2010	Acer platanoides	Minneapolis	Minnesota	-93.2959358	44.9195309	built_environment	3955 Kings Highway	108 - east harriet	No	15.24	good	introduced	0 to 15.24 cm	Minneapolis	NA	NA	NA	NA	NA	NA	NA	NA	NA	NA	NA	NA
79114	10/21/2010	Thuja occidentalis	Minneapolis	Minnesota	-93.2959358	44.9195309	built_environment	3955 Kings Highway	108 - east harriet	No	15.24	good	naturally_occurring	0 to 15.24 cm	Minneapolis	NA	NA	NA	NA	NA	NA	NA	NA	NA	NA	NA	NA
79115	10/21/2010	Thuja occidentalis	Minneapolis	Minnesota	-93.2959358	44.9195309	built_environment	3955 Kings Highway	108 - east harriet	No	15.24	good	naturally_occurring	0 to 15.24 cm	Minneapolis	NA	NA	NA	NA	NA	NA	NA	NA	NA	NA	NA	NA
79116	10/21/2010	Picea pungens	Minneapolis	Minnesota	-93.290903	44.933953	built_environment	3800 Bryant Ave S	108 - east harriet	No	20.32	good	introduced	15.24 to 30.48 cm	Minneapolis	NA	NA	NA	NA	NA	NA	NA	NA	NA	NA	NA	NA
79117	10/21/2010	Picea pungens	Minneapolis	Minnesota	-93.290903	44.933953	built_environment	3800 Bryant Ave S	108 - east harriet	No	20.32	good	introduced	15.24 to 30.48 cm	Minneapolis	NA	NA	NA	NA	NA	NA	NA	NA	NA	NA	NA	NA
79118	10/21/2010	Fraxinus pennsylvanica	Minneapolis	Minnesota	-93.290903	44.933953	built_environment	3800 Bryant Ave S	108 - east harriet	No	40.64	good	naturally_occurring	30.48 to 45.72 cm	Minneapolis	NA	NA	NA	NA	NA	NA	NA	NA	NA	NA	NA	NA
79119	10/21/2010	Fraxinus pennsylvanica	Minneapolis	Minnesota	-93.290903	44.933953	built_environment	3800 Bryant Ave S	108 - east harriet	No	30.48	good	naturally_occurring	15.24 to 30.48 cm	Minneapolis	NA	NA	NA	NA	NA	NA	NA	NA	NA	NA	NA	NA
79120	10/21/2010	Fraxinus pennsylvanica	Minneapolis	Minnesota	-93.290903	44.933953	built_environment	3800 Bryant Ave S	108 - east harriet	No	43.18	good	naturally_occurring	30.48 to 45.72 cm	Minneapolis	NA	NA	NA	NA	NA	NA	NA	NA	NA	NA	NA	NA
79165	10/21/2010	Fraxinus pennsylvanica	Minneapolis	Minnesota	-93.2923594	44.9358191	built_environment	1015 37th St W	108 - east harriet	No	15.24	good	naturally_occurring	0 to 15.24 cm	Minneapolis	NA	NA	NA	NA	NA	NA	NA	NA	NA	NA	NA	NA
79122	10/21/2010	Malus	Minneapolis	Minnesota	-93.290903	44.933953	built_environment	3800 Bryant Ave S	108 - east harriet	No	25.4	good	no_info	15.24 to 30.48 cm	Minneapolis	NA	NA	NA	NA	NA	NA	NA	NA	NA	NA	NA	NA
79220	02/01/2012	Tilia americana	Minneapolis	Minnesota	-93.3004088	44.9168964	built_environment	4551 East Lake Harriet Pkwy	108 - east harriet	No	35.56	good	naturally_occurring	30.48 to 45.72 cm	Minneapolis	NA	NA	NA	NA	NA	NA	NA	NA	NA	NA	NA	NA
79124	10/21/2010	Gleditsia triacanthos	Minneapolis	Minnesota	-93.290903	44.933953	built_environment	3800 Bryant Ave S	108 - east harriet	No	27.94	good	naturally_occurring	15.24 to 30.48 cm	Minneapolis	NA	NA	NA	NA	NA	NA	NA	NA	NA	NA	NA	NA
79125	10/21/2010	Fraxinus pennsylvanica	Minneapolis	Minnesota	-93.290903	44.933953	built_environment	3800 Bryant Ave S	108 - east harriet	No	30.48	good	naturally_occurring	15.24 to 30.48 cm	Minneapolis	NA	NA	NA	NA	NA	NA	NA	NA	NA	NA	NA	NA
79126	10/21/2010	Malus	Minneapolis	Minnesota	-93.290903	44.933953	built_environment	3800 Bryant Ave S	108 - east harriet	No	30.48	good	no_info	15.24 to 30.48 cm	Minneapolis	NA	NA	NA	NA	NA	NA	NA	NA	NA	NA	NA	NA
79127	10/21/2010	Fraxinus pennsylvanica	Minneapolis	Minnesota	-93.290903	44.933953	built_environment	3800 Bryant Ave S	108 - east harriet	No	15.24	good	naturally_occurring	0 to 15.24 cm	Minneapolis	NA	NA	NA	NA	NA	NA	NA	NA	NA	NA	NA	NA
79128	10/21/2010	Fraxinus pennsylvanica	Minneapolis	Minnesota	-93.290903	44.933953	built_environment	3800 Bryant Ave S	108 - east harriet	No	15.24	good	naturally_occurring	0 to 15.24 cm	Minneapolis	NA	NA	NA	NA	NA	NA	NA	NA	NA	NA	NA	NA
79129	10/21/2010	Fraxinus pennsylvanica	Minneapolis	Minnesota	-93.290903	44.933953	built_environment	3800 Bryant Ave S	108 - east harriet	No	12.7	good	naturally_occurring	0 to 15.24 cm	Minneapolis	NA	NA	NA	NA	NA	NA	NA	NA	NA	NA	NA	NA
79130	10/21/2010	Fraxinus pennsylvanica	Minneapolis	Minnesota	-93.290903	44.933953	built_environment	3800 Bryant Ave S	108 - east harriet	No	30.48	good	naturally_occurring	15.24 to 30.48 cm	Minneapolis	NA	NA	NA	NA	NA	NA	NA	NA	NA	NA	NA	NA
79131	10/21/2010	Fraxinus pennsylvanica	Minneapolis	Minnesota	-93.290903	44.933953	built_environment	3800 Bryant Ave S	108 - east harriet	No	20.32	good	naturally_occurring	15.24 to 30.48 cm	Minneapolis	NA	NA	NA	NA	NA	NA	NA	NA	NA	NA	NA	NA
79132	10/21/2010	Fraxinus pennsylvanica	Minneapolis	Minnesota	-93.290903	44.933953	built_environment	3800 Bryant Ave S	108 - east harriet	No	30.48	good	naturally_occurring	15.24 to 30.48 cm	Minneapolis	NA	NA	NA	NA	NA	NA	NA	NA	NA	NA	NA	NA
79133	10/21/2010	Fraxinus pennsylvanica	Minneapolis	Minnesota	-93.290903	44.933953	built_environment	3800 Bryant Ave S	108 - east harriet	No	20.32	good	naturally_occurring	15.24 to 30.48 cm	Minneapolis	NA	NA	NA	NA	NA	NA	NA	NA	NA	NA	NA	NA
79134	10/21/2010	Fraxinus pennsylvanica	Minneapolis	Minnesota	-93.290903	44.933953	built_environment	3800 Bryant Ave S	108 - east harriet	No	20.32	good	naturally_occurring	15.24 to 30.48 cm	Minneapolis	NA	NA	NA	NA	NA	NA	NA	NA	NA	NA	NA	NA
79135	10/21/2010	Fraxinus pennsylvanica	Minneapolis	Minnesota	-93.293068	44.9654227	built_environment	3753 Dupont Ave S	108 - east harriet	No	20.32	good	naturally_occurring	15.24 to 30.48 cm	Minneapolis	NA	NA	NA	NA	NA	NA	NA	NA	NA	NA	NA	NA
79162	10/21/2010	Acer platanoides	Minneapolis	Minnesota	-93.293068	44.9654227	built_environment	3705 Dupont Ave S	108 - east harriet	No	15.24	good	introduced	0 to 15.24 cm	Minneapolis	NA	NA	NA	NA	NA	NA	NA	NA	NA	NA	NA	NA
79121	10/21/2010	NA	Minneapolis	Minnesota	-93.290903	44.933953	built_environment	3800 Bryant Ave S	108 - east harriet	No	25.4	good	no_info	15.24 to 30.48 cm	Minneapolis	NA	NA	NA	NA	NA	NA	NA	NA	NA	NA	NA	NA
79291	10/21/2010	Ginkgo biloba	Minneapolis	Minnesota	-93.2898553	44.9268844	built_environment	814 42Nd St W	108 - east harriet	No	12.7	good	introduced	0 to 15.24 cm	Minneapolis	NA	NA	NA	NA	NA	NA	NA	NA	NA	NA	NA	NA
79218	02/01/2012	Acer platanoides	Minneapolis	Minnesota	-93.3004088	44.9168964	built_environment	4551 East Lake Harriet Pkwy	108 - east harriet	No	27.94	good	introduced	15.24 to 30.48 cm	Minneapolis	NA	NA	NA	NA	NA	NA	NA	NA	NA	NA	NA	NA
79278	10/21/2010	Ginkgo biloba	Minneapolis	Minnesota	-93.2894293	44.9276652	built_environment	4153 Aldrich Ave S	108 - east harriet	No	5.08	good	introduced	0 to 15.24 cm	Minneapolis	NA	NA	NA	NA	NA	NA	NA	NA	NA	NA	NA	NA
79279	10/21/2010	Ginkgo biloba	Minneapolis	Minnesota	-93.2894293	44.9276652	built_environment	4153 Aldrich Ave S	108 - east harriet	No	5.08	good	introduced	0 to 15.24 cm	Minneapolis	NA	NA	NA	NA	NA	NA	NA	NA	NA	NA	NA	NA
79280	10/21/2010	Ginkgo biloba	Minneapolis	Minnesota	-93.289437	44.926677	built_environment	4201 Aldrich Ave S	108 - east harriet	No	15.24	good	introduced	0 to 15.24 cm	Minneapolis	NA	NA	NA	NA	NA	NA	NA	NA	NA	NA	NA	NA
79281	10/21/2010	Ginkgo biloba	Minneapolis	Minnesota	-93.289437	44.926677	built_environment	4201 Aldrich Ave S	108 - east harriet	No	5.08	good	introduced	0 to 15.24 cm	Minneapolis	NA	NA	NA	NA	NA	NA	NA	NA	NA	NA	NA	NA
79282	10/21/2010	Ginkgo biloba	Minneapolis	Minnesota	-93.289437	44.926677	built_environment	4201 Aldrich Ave S	108 - east harriet	No	20.32	good	introduced	15.24 to 30.48 cm	Minneapolis	NA	NA	NA	NA	NA	NA	NA	NA	NA	NA	NA	NA
79283	10/21/2010	Ginkgo biloba	Minneapolis	Minnesota	-93.2896613	44.9276662	built_environment	4152 Aldrich Ave S	108 - east harriet	No	20.32	good	introduced	15.24 to 30.48 cm	Minneapolis	NA	NA	NA	NA	NA	NA	NA	NA	NA	NA	NA	NA
79284	10/21/2010	Tilia americana	Minneapolis	Minnesota	-93.2896613	44.9276662	built_environment	4152 Aldrich Ave S	108 - east harriet	No	76.2	good	naturally_occurring	60.96 to 76.2 cm	Minneapolis	NA	NA	NA	NA	NA	NA	NA	NA	NA	NA	NA	NA
79285	10/21/2010	Ginkgo biloba	Minneapolis	Minnesota	-93.289668	44.926678	built_environment	4200 Aldrich Ave S	108 - east harriet	No	5.08	good	introduced	0 to 15.24 cm	Minneapolis	NA	NA	NA	NA	NA	NA	NA	NA	NA	NA	NA	NA
79286	10/21/2010	Ginkgo biloba	Minneapolis	Minnesota	-93.289668	44.926678	built_environment	4200 Aldrich Ave S	108 - east harriet	No	5.08	good	introduced	0 to 15.24 cm	Minneapolis	NA	NA	NA	NA	NA	NA	NA	NA	NA	NA	NA	NA
79287	10/21/2010	Ginkgo biloba	Minneapolis	Minnesota	-93.289668	44.926678	built_environment	4200 Aldrich Ave S	108 - east harriet	No	5.08	good	introduced	0 to 15.24 cm	Minneapolis	NA	NA	NA	NA	NA	NA	NA	NA	NA	NA	NA	NA
79288	10/21/2010	Ginkgo biloba	Minneapolis	Minnesota	-93.289799	44.9268842	built_environment	808 42Nd St W	108 - east harriet	No	7.62	good	introduced	0 to 15.24 cm	Minneapolis	NA	NA	NA	NA	NA	NA	NA	NA	NA	NA	NA	NA
79276	10/21/2010	Ulmus americana	Minneapolis	Minnesota	-93.2882068	44.9394364	built_environment	4152 Lyndale Ave S	108 - east harriet	No	53.34	good	naturally_occurring	45.72 to 60.96 cm	Minneapolis	NA	NA	NA	NA	NA	NA	NA	NA	NA	NA	NA	NA
79290	10/21/2010	Ginkgo biloba	Minneapolis	Minnesota	-93.2898553	44.9268844	built_environment	814 42Nd St W	108 - east harriet	No	20.32	good	introduced	15.24 to 30.48 cm	Minneapolis	NA	NA	NA	NA	NA	NA	NA	NA	NA	NA	NA	NA
79275	10/21/2010	Ginkgo biloba	Minneapolis	Minnesota	-93.2882068	44.9394364	built_environment	4200 Lyndale Ave S	108 - east harriet	No	7.62	good	introduced	0 to 15.24 cm	Minneapolis	NA	NA	NA	NA	NA	NA	NA	NA	NA	NA	NA	NA
79318	10/21/2010	Ginkgo biloba	Minneapolis	Minnesota	-93.293068	44.9654227	built_environment	4149 Dupont Ave S	108 - east harriet	No	5.08	good	introduced	0 to 15.24 cm	Minneapolis	NA	NA	NA	NA	NA	NA	NA	NA	NA	NA	NA	NA
79319	07/13/2011	Unassigned	Minneapolis	Minnesota	-93.293068	44.9654227	built_environment	4149 Dupont Ave S	108 - east harriet	No	0	dead/dying	no_info	NA	Minneapolis	NA	NA	NA	NA	NA	NA	NA	NA	NA	NA	NA	NA
79320	07/13/2011	Unassigned	Minneapolis	Minnesota	-93.293068	44.9654227	built_environment	4149 Dupont Ave S	108 - east harriet	No	0	dead/dying	no_info	NA	Minneapolis	NA	NA	NA	NA	NA	NA	NA	NA	NA	NA	NA	NA
79321	10/21/2010	Fraxinus pennsylvanica	Minneapolis	Minnesota	-93.293068	44.9654227	built_environment	4200 Dupont Ave S	108 - east harriet	No	45.72	good	naturally_occurring	30.48 to 45.72 cm	Minneapolis	NA	NA	NA	NA	NA	NA	NA	NA	NA	NA	NA	NA
79322	07/13/2011	Unassigned	Minneapolis	Minnesota	-93.293068	44.9654227	built_environment	4201 Dupont Ave S	108 - east harriet	No	0	dead/dying	no_info	NA	Minneapolis	NA	NA	NA	NA	NA	NA	NA	NA	NA	NA	NA	NA
79323	10/21/2010	Ginkgo biloba	Minneapolis	Minnesota	-93.293068	44.9654227	built_environment	4201 Dupont Ave S	108 - east harriet	No	5.08	good	introduced	0 to 15.24 cm	Minneapolis	NA	NA	NA	NA	NA	NA	NA	NA	NA	NA	NA	NA
79324	10/21/2010	Ginkgo biloba	Minneapolis	Minnesota	-93.293068	44.9654227	built_environment	4201 Dupont Ave S	108 - east harriet	No	17.78	good	introduced	15.24 to 30.48 cm	Minneapolis	NA	NA	NA	NA	NA	NA	NA	NA	NA	NA	NA	NA
79325	07/13/2011	Unassigned	Minneapolis	Minnesota	-93.293068	44.9654227	built_environment	4200 Dupont Ave S	108 - east harriet	No	0	dead/dying	no_info	NA	Minneapolis	NA	NA	NA	NA	NA	NA	NA	NA	NA	NA	NA	NA
79326	10/21/2010	Celtis occidentalis	Minneapolis	Minnesota	-93.293068	44.9654227	built_environment	4200 Dupont Ave S	108 - east harriet	No	30.48	good	naturally_occurring	15.24 to 30.48 cm	Minneapolis	NA	NA	NA	NA	NA	NA	NA	NA	NA	NA	NA	NA
79327	10/21/2010	Celtis occidentalis	Minneapolis	Minnesota	-93.293068	44.9654227	built_environment	4200 Dupont Ave S	108 - east harriet	No	27.94	good	naturally_occurring	15.24 to 30.48 cm	Minneapolis	NA	NA	NA	NA	NA	NA	NA	NA	NA	NA	NA	NA
79328	10/21/2010	Fraxinus pennsylvanica	Minneapolis	Minnesota	-93.294763	44.926653	built_environment	4201 Fremont Ave S	108 - east harriet	No	30.48	good	naturally_occurring	15.24 to 30.48 cm	Minneapolis	NA	NA	NA	NA	NA	NA	NA	NA	NA	NA	NA	NA
79329	10/21/2010	Fraxinus pennsylvanica	Minneapolis	Minnesota	-93.294763	44.926653	built_environment	4201 Fremont Ave S	108 - east harriet	No	30.48	good	naturally_occurring	15.24 to 30.48 cm	Minneapolis	NA	NA	NA	NA	NA	NA	NA	NA	NA	NA	NA	NA
79330	10/21/2010	Fraxinus pennsylvanica	Minneapolis	Minnesota	-93.294763	44.926653	built_environment	4201 Fremont Ave S	108 - east harriet	No	30.48	good	naturally_occurring	15.24 to 30.48 cm	Minneapolis	NA	NA	NA	NA	NA	NA	NA	NA	NA	NA	NA	NA
79289	10/21/2010	Ginkgo biloba	Minneapolis	Minnesota	-93.289799	44.9268842	built_environment	808 42Nd St W	108 - east harriet	No	12.7	good	introduced	0 to 15.24 cm	Minneapolis	NA	NA	NA	NA	NA	NA	NA	NA	NA	NA	NA	NA
79235	02/01/2012	Fraxinus pennsylvanica	Minneapolis	Minnesota	-93.3003688	44.9169205	built_environment	4501 East Lake Harriet Pkwy	108 - east harriet	No	38.1	good	naturally_occurring	30.48 to 45.72 cm	Minneapolis	NA	NA	NA	NA	NA	NA	NA	NA	NA	NA	NA	NA
79221	02/01/2012	Tilia americana	Minneapolis	Minnesota	-93.3004088	44.9168964	built_environment	4551 East Lake Harriet Pkwy	108 - east harriet	No	55.88	good	naturally_occurring	45.72 to 60.96 cm	Minneapolis	NA	NA	NA	NA	NA	NA	NA	NA	NA	NA	NA	NA
79222	02/01/2012	Tilia americana	Minneapolis	Minnesota	-93.3004088	44.9168964	built_environment	4551 East Lake Harriet Pkwy	108 - east harriet	No	55.88	good	naturally_occurring	45.72 to 60.96 cm	Minneapolis	NA	NA	NA	NA	NA	NA	NA	NA	NA	NA	NA	NA
79223	02/01/2012	Tilia americana	Minneapolis	Minnesota	-93.3004008	44.9169012	built_environment	4541 East Lake Harriet Pkwy	108 - east harriet	No	15.24	good	naturally_occurring	0 to 15.24 cm	Minneapolis	NA	NA	NA	NA	NA	NA	NA	NA	NA	NA	NA	NA
79224	02/01/2012	Tilia americana	Minneapolis	Minnesota	-93.3004008	44.9169012	built_environment	4541 East Lake Harriet Pkwy	108 - east harriet	No	60.96	good	naturally_occurring	45.72 to 60.96 cm	Minneapolis	NA	NA	NA	NA	NA	NA	NA	NA	NA	NA	NA	NA
79225	02/01/2012	Fraxinus pennsylvanica	Minneapolis	Minnesota	-93.300396	44.9169041	built_environment	4535 East Lake Harriet Pkwy	108 - east harriet	No	25.4	good	naturally_occurring	15.24 to 30.48 cm	Minneapolis	NA	NA	NA	NA	NA	NA	NA	NA	NA	NA	NA	NA
79226	02/01/2012	Tilia americana	Minneapolis	Minnesota	-93.300396	44.9169041	built_environment	4535 East Lake Harriet Pkwy	108 - east harriet	No	35.56	good	naturally_occurring	30.48 to 45.72 cm	Minneapolis	NA	NA	NA	NA	NA	NA	NA	NA	NA	NA	NA	NA
79227	02/01/2012	Tilia americana	Minneapolis	Minnesota	-93.300388	44.916909	built_environment	4525 East Lake Harriet Pkwy	108 - east harriet	No	15.24	good	naturally_occurring	0 to 15.24 cm	Minneapolis	NA	NA	NA	NA	NA	NA	NA	NA	NA	NA	NA	NA
79228	02/01/2012	Fraxinus pennsylvanica	Minneapolis	Minnesota	-93.300388	44.916909	built_environment	4525 East Lake Harriet Pkwy	108 - east harriet	No	35.56	good	naturally_occurring	30.48 to 45.72 cm	Minneapolis	NA	NA	NA	NA	NA	NA	NA	NA	NA	NA	NA	NA
79229	02/01/2012	Acer platanoides	Minneapolis	Minnesota	-93.300388	44.916909	built_environment	4525 East Lake Harriet Pkwy	108 - east harriet	No	38.1	good	introduced	30.48 to 45.72 cm	Minneapolis	NA	NA	NA	NA	NA	NA	NA	NA	NA	NA	NA	NA
79230	02/01/2012	Tilia americana	Minneapolis	Minnesota	-93.3003848	44.9169109	built_environment	4521 East Lake Harriet Pkwy	108 - east harriet	No	20.32	good	naturally_occurring	15.24 to 30.48 cm	Minneapolis	NA	NA	NA	NA	NA	NA	NA	NA	NA	NA	NA	NA
79231	02/01/2012	Tilia americana	Minneapolis	Minnesota	-93.3003848	44.9169109	built_environment	4521 East Lake Harriet Pkwy	108 - east harriet	No	15.24	good	naturally_occurring	0 to 15.24 cm	Minneapolis	NA	NA	NA	NA	NA	NA	NA	NA	NA	NA	NA	NA
79232	02/01/2012	Acer platanoides	Minneapolis	Minnesota	-93.3003848	44.9169109	built_environment	4521 East Lake Harriet Pkwy	108 - east harriet	No	40.64	good	introduced	30.48 to 45.72 cm	Minneapolis	NA	NA	NA	NA	NA	NA	NA	NA	NA	NA	NA	NA
79277	10/21/2010	Ginkgo biloba	Minneapolis	Minnesota	-93.2894293	44.9276652	built_environment	4153 Aldrich Ave S	108 - east harriet	No	15.24	good	introduced	0 to 15.24 cm	Minneapolis	NA	NA	NA	NA	NA	NA	NA	NA	NA	NA	NA	NA
79234	02/01/2012	Tilia americana	Minneapolis	Minnesota	-93.3003768	44.9169157	built_environment	4511 East Lake Harriet Pkwy	108 - east harriet	No	45.72	good	naturally_occurring	30.48 to 45.72 cm	Minneapolis	NA	NA	NA	NA	NA	NA	NA	NA	NA	NA	NA	NA
79107	10/21/2010	Fraxinus pennsylvanica	Minneapolis	Minnesota	-93.2959358	44.9195309	built_environment	3955 Kings Highway	108 - east harriet	No	45.72	good	naturally_occurring	30.48 to 45.72 cm	Minneapolis	NA	NA	NA	NA	NA	NA	NA	NA	NA	NA	NA	NA
79236	02/01/2012	Tilia americana	Minneapolis	Minnesota	-93.3003688	44.9169205	built_environment	4501 East Lake Harriet Pkwy	108 - east harriet	No	35.56	good	naturally_occurring	30.48 to 45.72 cm	Minneapolis	NA	NA	NA	NA	NA	NA	NA	NA	NA	NA	NA	NA
79237	02/01/2012	Tilia americana	Minneapolis	Minnesota	-93.3003688	44.9169205	built_environment	4501 East Lake Harriet Pkwy	108 - east harriet	No	30.48	good	naturally_occurring	15.24 to 30.48 cm	Minneapolis	NA	NA	NA	NA	NA	NA	NA	NA	NA	NA	NA	NA
79238	02/01/2012	Tilia americana	Minneapolis	Minnesota	-93.296668	44.9220043	built_environment	4427 East Lake Harriet Pkwy	108 - east harriet	No	17.78	good	naturally_occurring	15.24 to 30.48 cm	Minneapolis	NA	NA	NA	NA	NA	NA	NA	NA	NA	NA	NA	NA
79239	02/01/2012	Tilia americana	Minneapolis	Minnesota	-93.296668	44.9220043	built_environment	4427 East Lake Harriet Pkwy	108 - east harriet	No	20.32	good	naturally_occurring	15.24 to 30.48 cm	Minneapolis	NA	NA	NA	NA	NA	NA	NA	NA	NA	NA	NA	NA
79266	02/01/2012	Tilia americana	Minneapolis	Minnesota	-93.296428	44.924817	built_environment	4301 East Lake Harriet Pkwy	108 - east harriet	No	58.42	good	naturally_occurring	45.72 to 60.96 cm	Minneapolis	NA	NA	NA	NA	NA	NA	NA	NA	NA	NA	NA	NA
79267	02/01/2012	Acer platanoides	Minneapolis	Minnesota	-93.296428	44.924817	built_environment	4301 East Lake Harriet Pkwy	108 - east harriet	No	45.72	good	introduced	30.48 to 45.72 cm	Minneapolis	NA	NA	NA	NA	NA	NA	NA	NA	NA	NA	NA	NA
79268	10/21/2010	Ginkgo biloba	Minneapolis	Minnesota	-93.2882068	44.9394364	built_environment	4152 Lyndale Ave S	108 - east harriet	No	20.32	good	introduced	15.24 to 30.48 cm	Minneapolis	NA	NA	NA	NA	NA	NA	NA	NA	NA	NA	NA	NA
79269	10/21/2010	Catalpa	Minneapolis	Minnesota	-93.2882068	44.9394364	built_environment	4152 Lyndale Ave S	108 - east harriet	No	20.32	good	no_info	15.24 to 30.48 cm	Minneapolis	NA	NA	NA	NA	NA	NA	NA	NA	NA	NA	NA	NA
79270	10/21/2010	Acer rubrum	Minneapolis	Minnesota	-93.2882068	44.9394364	built_environment	4152 Lyndale Ave S	108 - east harriet	No	10.16	poor	naturally_occurring	0 to 15.24 cm	Minneapolis	NA	NA	NA	NA	NA	NA	NA	NA	NA	NA	NA	NA
79271	10/21/2010	Tilia americana	Minneapolis	Minnesota	-93.2882068	44.9394364	built_environment	4152 Lyndale Ave S	108 - east harriet	No	15.24	good	naturally_occurring	0 to 15.24 cm	Minneapolis	NA	NA	NA	NA	NA	NA	NA	NA	NA	NA	NA	NA
79272	10/21/2010	Ginkgo biloba	Minneapolis	Minnesota	-93.2882068	44.9394364	built_environment	4200 Lyndale Ave S	108 - east harriet	No	20.32	good	introduced	15.24 to 30.48 cm	Minneapolis	NA	NA	NA	NA	NA	NA	NA	NA	NA	NA	NA	NA
79273	10/21/2010	Ginkgo biloba	Minneapolis	Minnesota	-93.2882068	44.9394364	built_environment	4200 Lyndale Ave S	108 - east harriet	No	7.62	good	introduced	0 to 15.24 cm	Minneapolis	NA	NA	NA	NA	NA	NA	NA	NA	NA	NA	NA	NA
79274	10/21/2010	Ginkgo biloba	Minneapolis	Minnesota	-93.2882068	44.9394364	built_environment	4200 Lyndale Ave S	108 - east harriet	No	7.62	good	introduced	0 to 15.24 cm	Minneapolis	NA	NA	NA	NA	NA	NA	NA	NA	NA	NA	NA	NA
79233	02/01/2012	Tilia americana	Minneapolis	Minnesota	-93.3003768	44.9169157	built_environment	4511 East Lake Harriet Pkwy	108 - east harriet	No	20.32	good	naturally_occurring	15.24 to 30.48 cm	Minneapolis	NA	NA	NA	NA	NA	NA	NA	NA	NA	NA	NA	NA
78981	10/21/2010	Acer platanoides	Minneapolis	Minnesota	-93.2949583	44.9224846	built_environment	4415 Fremont Ave S	108 - east harriet	No	30.48	good	introduced	15.24 to 30.48 cm	Minneapolis	NA	NA	NA	NA	NA	NA	NA	NA	NA	NA	NA	NA
78995	10/21/2010	Ulmus americana	Minneapolis	Minnesota	-93.295405	44.9209625	built_environment	4510 Fremont Ave S	108 - east harriet	No	66.04	good	naturally_occurring	60.96 to 76.2 cm	Minneapolis	NA	NA	NA	NA	NA	NA	NA	NA	NA	NA	NA	NA
78942	10/21/2010	Acer platanoides	Minneapolis	Minnesota	-93.293068	44.9654227	built_environment	4033 Dupont Ave S	108 - east harriet	No	30.48	good	introduced	15.24 to 30.48 cm	Minneapolis	NA	NA	NA	NA	NA	NA	NA	NA	NA	NA	NA	NA
78943	10/21/2010	Acer platanoides	Minneapolis	Minnesota	-93.293068	44.9654227	built_environment	4025 Dupont Ave S	108 - east harriet	No	30.48	good	introduced	15.24 to 30.48 cm	Minneapolis	NA	NA	NA	NA	NA	NA	NA	NA	NA	NA	NA	NA
78944	10/21/2010	Acer platanoides	Minneapolis	Minnesota	-93.293068	44.9654227	built_environment	4021 Dupont Ave S	108 - east harriet	No	25.4	good	introduced	15.24 to 30.48 cm	Minneapolis	NA	NA	NA	NA	NA	NA	NA	NA	NA	NA	NA	NA
78945	10/21/2010	Acer platanoides	Minneapolis	Minnesota	-93.293068	44.9654227	built_environment	4017 Dupont Ave S	108 - east harriet	No	10.16	good	introduced	0 to 15.24 cm	Minneapolis	NA	NA	NA	NA	NA	NA	NA	NA	NA	NA	NA	NA
78946	10/21/2010	Acer platanoides	Minneapolis	Minnesota	-93.293068	44.9654227	built_environment	4017 Dupont Ave S	108 - east harriet	No	30.48	good	introduced	15.24 to 30.48 cm	Minneapolis	NA	NA	NA	NA	NA	NA	NA	NA	NA	NA	NA	NA
78947	10/21/2010	Acer platanoides	Minneapolis	Minnesota	-93.293068	44.9654227	built_environment	4011 Dupont Ave S	108 - east harriet	No	30.48	good	introduced	15.24 to 30.48 cm	Minneapolis	NA	NA	NA	NA	NA	NA	NA	NA	NA	NA	NA	NA
78948	10/21/2010	Acer platanoides	Minneapolis	Minnesota	-93.293068	44.9654227	built_environment	4005 Dupont Ave S	108 - east harriet	No	38.1	good	introduced	30.48 to 45.72 cm	Minneapolis	NA	NA	NA	NA	NA	NA	NA	NA	NA	NA	NA	NA
78949	10/21/2010	Acer platanoides	Minneapolis	Minnesota	-93.293068	44.9654227	built_environment	4001 Dupont Ave S	108 - east harriet	No	38.1	good	introduced	30.48 to 45.72 cm	Minneapolis	NA	NA	NA	NA	NA	NA	NA	NA	NA	NA	NA	NA
78950	10/21/2010	Acer platanoides	Minneapolis	Minnesota	-93.293068	44.9654227	built_environment	4001 Dupont Ave S	108 - east harriet	No	40.64	good	introduced	30.48 to 45.72 cm	Minneapolis	NA	NA	NA	NA	NA	NA	NA	NA	NA	NA	NA	NA
78951	10/21/2010	Acer platanoides	Minneapolis	Minnesota	-93.2956377	44.9204317	built_environment	4546 Fremont Ave S	108 - east harriet	No	45.72	good	introduced	30.48 to 45.72 cm	Minneapolis	NA	NA	NA	NA	NA	NA	NA	NA	NA	NA	NA	NA
78952	10/21/2010	Acer platanoides	Minneapolis	Minnesota	-93.2956377	44.9204317	built_environment	4546 Fremont Ave S	108 - east harriet	No	45.72	good	introduced	30.48 to 45.72 cm	Minneapolis	NA	NA	NA	NA	NA	NA	NA	NA	NA	NA	NA	NA
78940	10/21/2010	Acer platanoides	Minneapolis	Minnesota	-93.293068	44.9654227	built_environment	4037 Dupont Ave S	108 - east harriet	No	12.7	good	introduced	0 to 15.24 cm	Minneapolis	NA	NA	NA	NA	NA	NA	NA	NA	NA	NA	NA	NA
78980	10/21/2010	Acer platanoides	Minneapolis	Minnesota	-93.2949583	44.9224846	built_environment	4415 Fremont Ave S	108 - east harriet	No	25.4	good	introduced	15.24 to 30.48 cm	Minneapolis	NA	NA	NA	NA	NA	NA	NA	NA	NA	NA	NA	NA
78939	10/21/2010	Ulmus americana	Minneapolis	Minnesota	-93.293068	44.9654227	built_environment	4037 Dupont Ave S	108 - east harriet	No	40.64	good	naturally_occurring	30.48 to 45.72 cm	Minneapolis	NA	NA	NA	NA	NA	NA	NA	NA	NA	NA	NA	NA
78982	10/21/2010	Acer platanoides	Minneapolis	Minnesota	-93.2949583	44.9224846	built_environment	4415 Fremont Ave S	108 - east harriet	No	17.78	good	introduced	15.24 to 30.48 cm	Minneapolis	NA	NA	NA	NA	NA	NA	NA	NA	NA	NA	NA	NA
78983	10/21/2010	Fraxinus pennsylvanica	Minneapolis	Minnesota	-93.29493	44.92271	built_environment	4401 Fremont Ave S	108 - east harriet	No	38.1	good	naturally_occurring	30.48 to 45.72 cm	Minneapolis	NA	NA	NA	NA	NA	NA	NA	NA	NA	NA	NA	NA
78984	10/21/2010	Acer platanoides	Minneapolis	Minnesota	-93.29493	44.92271	built_environment	4401 Fremont Ave S	108 - east harriet	No	43.18	good	introduced	30.48 to 45.72 cm	Minneapolis	NA	NA	NA	NA	NA	NA	NA	NA	NA	NA	NA	NA
78985	10/21/2010	Acer platanoides	Minneapolis	Minnesota	-93.29493	44.92271	built_environment	4401 Fremont Ave S	108 - east harriet	No	45.72	good	introduced	30.48 to 45.72 cm	Minneapolis	NA	NA	NA	NA	NA	NA	NA	NA	NA	NA	NA	NA
78986	10/21/2010	Acer platanoides	Minneapolis	Minnesota	-93.2955401	44.9205993	built_environment	4534 Fremont Ave S	108 - east harriet	No	25.4	good	introduced	15.24 to 30.48 cm	Minneapolis	NA	NA	NA	NA	NA	NA	NA	NA	NA	NA	NA	NA
78987	10/21/2010	Acer platanoides	Minneapolis	Minnesota	-93.2955401	44.9205993	built_environment	4534 Fremont Ave S	108 - east harriet	No	27.94	good	introduced	15.24 to 30.48 cm	Minneapolis	NA	NA	NA	NA	NA	NA	NA	NA	NA	NA	NA	NA
78988	07/13/2011	Unassigned	Minneapolis	Minnesota	-93.2955015	44.9206883	built_environment	4528 Fremont Ave S	108 - east harriet	No	0	dead/dying	no_info	NA	Minneapolis	NA	NA	NA	NA	NA	NA	NA	NA	NA	NA	NA	NA
78989	10/21/2010	Acer platanoides	Minneapolis	Minnesota	-93.2955015	44.9206883	built_environment	4528 Fremont Ave S	108 - east harriet	No	45.72	good	introduced	30.48 to 45.72 cm	Minneapolis	NA	NA	NA	NA	NA	NA	NA	NA	NA	NA	NA	NA
78990	10/21/2010	Acer platanoides	Minneapolis	Minnesota	-93.2954322	44.9208693	built_environment	4516 Fremont Ave S	108 - east harriet	No	30.48	poor	introduced	15.24 to 30.48 cm	Minneapolis	NA	NA	NA	NA	NA	NA	NA	NA	NA	NA	NA	NA
78991	10/21/2010	Acer saccharum	Minneapolis	Minnesota	-93.2954322	44.9208693	built_environment	4516 Fremont Ave S	108 - east harriet	No	40.64	good	naturally_occurring	30.48 to 45.72 cm	Minneapolis	NA	NA	NA	NA	NA	NA	NA	NA	NA	NA	NA	NA
78992	10/21/2010	Acer platanoides	Minneapolis	Minnesota	-93.2954322	44.9208693	built_environment	4516 Fremont Ave S	108 - east harriet	No	40.64	good	introduced	30.48 to 45.72 cm	Minneapolis	NA	NA	NA	NA	NA	NA	NA	NA	NA	NA	NA	NA
78993	10/21/2010	Acer platanoides	Minneapolis	Minnesota	-93.295405	44.9209625	built_environment	4510 Fremont Ave S	108 - east harriet	No	25.4	good	introduced	15.24 to 30.48 cm	Minneapolis	NA	NA	NA	NA	NA	NA	NA	NA	NA	NA	NA	NA
79109	10/21/2010	Fraxinus pennsylvanica	Minneapolis	Minnesota	-93.2959358	44.9195309	built_environment	3955 Kings Highway	108 - east harriet	No	25.4	good	naturally_occurring	15.24 to 30.48 cm	Minneapolis	NA	NA	NA	NA	NA	NA	NA	NA	NA	NA	NA	NA
78953	10/21/2010	Acer platanoides	Minneapolis	Minnesota	-93.2955877	44.9205149	built_environment	4540 Fremont Ave S	108 - east harriet	No	15.24	fair	introduced	0 to 15.24 cm	Minneapolis	NA	NA	NA	NA	NA	NA	NA	NA	NA	NA	NA	NA
78899	10/21/2010	Ulmus americana	Minneapolis	Minnesota	-93.296068	44.927697	built_environment	4124 Rose Way Rd	108 - east harriet	No	101.6	good	naturally_occurring	more than 76.2 cm	Minneapolis	NA	NA	NA	NA	NA	NA	NA	NA	NA	NA	NA	NA
78885	10/21/2010	Ginkgo biloba	Minneapolis	Minnesota	-93.293068	44.9654227	built_environment	4011 Dupont Ave S	108 - east harriet	No	20.32	good	introduced	15.24 to 30.48 cm	Minneapolis	NA	NA	NA	NA	NA	NA	NA	NA	NA	NA	NA	NA
78886	10/21/2010	Pseudotsuga menziesii	Minneapolis	Minnesota	-93.293068	44.9654227	built_environment	4011 Dupont Ave S	108 - east harriet	No	20.32	good	introduced	15.24 to 30.48 cm	Minneapolis	NA	NA	NA	NA	NA	NA	NA	NA	NA	NA	NA	NA
78887	10/21/2010	Picea	Minneapolis	Minnesota	-93.293068	44.9654227	built_environment	4011 Dupont Ave S	108 - east harriet	No	15.24	good	no_info	0 to 15.24 cm	Minneapolis	NA	NA	NA	NA	NA	NA	NA	NA	NA	NA	NA	NA
78888	10/21/2010	Ginkgo biloba	Minneapolis	Minnesota	-93.293068	44.9654227	built_environment	4011 Dupont Ave S	108 - east harriet	No	15.24	good	introduced	0 to 15.24 cm	Minneapolis	NA	NA	NA	NA	NA	NA	NA	NA	NA	NA	NA	NA
78889	10/21/2010	Pseudotsuga menziesii	Minneapolis	Minnesota	-93.293068	44.9654227	built_environment	4005 Dupont Ave S	108 - east harriet	No	30.48	good	introduced	15.24 to 30.48 cm	Minneapolis	NA	NA	NA	NA	NA	NA	NA	NA	NA	NA	NA	NA
78890	10/21/2010	Pinus ponderosa	Minneapolis	Minnesota	-93.293068	44.9654227	built_environment	4005 Dupont Ave S	108 - east harriet	No	25.4	good	introduced	15.24 to 30.48 cm	Minneapolis	NA	NA	NA	NA	NA	NA	NA	NA	NA	NA	NA	NA
78891	10/21/2010	Ginkgo biloba	Minneapolis	Minnesota	-93.293068	44.9654227	built_environment	4001 Dupont Ave S	108 - east harriet	No	12.7	good	introduced	0 to 15.24 cm	Minneapolis	NA	NA	NA	NA	NA	NA	NA	NA	NA	NA	NA	NA
78892	10/21/2010	Pinus ponderosa	Minneapolis	Minnesota	-93.293068	44.9654227	built_environment	4001 Dupont Ave S	108 - east harriet	No	25.4	good	introduced	15.24 to 30.48 cm	Minneapolis	NA	NA	NA	NA	NA	NA	NA	NA	NA	NA	NA	NA
78893	10/21/2010	Ulmus americana	Minneapolis	Minnesota	-93.296068	44.927697	built_environment	4124 Rose Way Rd	108 - east harriet	No	53.34	good	naturally_occurring	45.72 to 60.96 cm	Minneapolis	NA	NA	NA	NA	NA	NA	NA	NA	NA	NA	NA	NA
78894	10/21/2010	Acer platanoides	Minneapolis	Minnesota	-93.296068	44.927697	built_environment	4124 Rose Way Rd	108 - east harriet	No	20.32	good	introduced	15.24 to 30.48 cm	Minneapolis	NA	NA	NA	NA	NA	NA	NA	NA	NA	NA	NA	NA
78895	10/21/2010	Ulmus americana	Minneapolis	Minnesota	-93.296068	44.927697	built_environment	4124 Rose Way Rd	108 - east harriet	No	71.12	good	naturally_occurring	60.96 to 76.2 cm	Minneapolis	NA	NA	NA	NA	NA	NA	NA	NA	NA	NA	NA	NA
78896	10/21/2010	Ulmus americana	Minneapolis	Minnesota	-93.296068	44.927697	built_environment	4124 Rose Way Rd	108 - east harriet	No	71.12	good	naturally_occurring	60.96 to 76.2 cm	Minneapolis	NA	NA	NA	NA	NA	NA	NA	NA	NA	NA	NA	NA
78941	10/21/2010	Acer platanoides	Minneapolis	Minnesota	-93.293068	44.9654227	built_environment	4033 Dupont Ave S	108 - east harriet	No	38.1	good	introduced	30.48 to 45.72 cm	Minneapolis	NA	NA	NA	NA	NA	NA	NA	NA	NA	NA	NA	NA
78898	10/21/2010	Acer platanoides	Minneapolis	Minnesota	-93.296068	44.927697	built_environment	4124 Rose Way Rd	108 - east harriet	No	45.72	good	introduced	30.48 to 45.72 cm	Minneapolis	NA	NA	NA	NA	NA	NA	NA	NA	NA	NA	NA	NA
78996	10/21/2010	Ulmus americana	Minneapolis	Minnesota	-93.295367	44.9211195	built_environment	4500 Fremont Ave S	108 - east harriet	No	76.2	good	naturally_occurring	60.96 to 76.2 cm	Minneapolis	NA	NA	NA	NA	NA	NA	NA	NA	NA	NA	NA	NA
78900	10/21/2010	Ulmus americana	Minneapolis	Minnesota	-93.296068	44.927697	built_environment	4124 Rose Way Rd	108 - east harriet	No	96.52	good	naturally_occurring	more than 76.2 cm	Minneapolis	NA	NA	NA	NA	NA	NA	NA	NA	NA	NA	NA	NA
78901	10/21/2010	Acer platanoides	Minneapolis	Minnesota	-93.296068	44.927697	built_environment	4124 Rose Way Rd	108 - east harriet	No	17.78	good	introduced	15.24 to 30.48 cm	Minneapolis	NA	NA	NA	NA	NA	NA	NA	NA	NA	NA	NA	NA
78928	10/21/2010	Acer platanoides	Minneapolis	Minnesota	-93.293068	44.9654227	built_environment	4101 Dupont Ave S	108 - east harriet	No	27.94	good	introduced	15.24 to 30.48 cm	Minneapolis	NA	NA	NA	NA	NA	NA	NA	NA	NA	NA	NA	NA
78929	10/21/2010	Acer platanoides	Minneapolis	Minnesota	-93.293068	44.9654227	built_environment	4101 Dupont Ave S	108 - east harriet	No	27.94	good	introduced	15.24 to 30.48 cm	Minneapolis	NA	NA	NA	NA	NA	NA	NA	NA	NA	NA	NA	NA
78930	10/21/2010	Acer platanoides	Minneapolis	Minnesota	-93.293068	44.9654227	built_environment	4101 Dupont Ave S	108 - east harriet	No	5.08	good	introduced	0 to 15.24 cm	Minneapolis	NA	NA	NA	NA	NA	NA	NA	NA	NA	NA	NA	NA
78931	10/21/2010	Fraxinus pennsylvanica	Minneapolis	Minnesota	-93.293068	44.9654227	built_environment	4053 Dupont Ave S	108 - east harriet	No	45.72	good	naturally_occurring	30.48 to 45.72 cm	Minneapolis	NA	NA	NA	NA	NA	NA	NA	NA	NA	NA	NA	NA
78932	10/21/2010	Fraxinus pennsylvanica	Minneapolis	Minnesota	-93.293068	44.9654227	built_environment	4053 Dupont Ave S	108 - east harriet	No	45.72	good	naturally_occurring	30.48 to 45.72 cm	Minneapolis	NA	NA	NA	NA	NA	NA	NA	NA	NA	NA	NA	NA
78933	10/21/2010	Fraxinus pennsylvanica	Minneapolis	Minnesota	-93.293068	44.9654227	built_environment	4053 Dupont Ave S	108 - east harriet	No	45.72	good	naturally_occurring	30.48 to 45.72 cm	Minneapolis	NA	NA	NA	NA	NA	NA	NA	NA	NA	NA	NA	NA
78934	10/21/2010	Acer platanoides	Minneapolis	Minnesota	-93.293068	44.9654227	built_environment	4053 Dupont Ave S	108 - east harriet	No	20.32	good	introduced	15.24 to 30.48 cm	Minneapolis	NA	NA	NA	NA	NA	NA	NA	NA	NA	NA	NA	NA
78935	10/21/2010	Ulmus americana	Minneapolis	Minnesota	-93.293068	44.9654227	built_environment	4053 Dupont Ave S	108 - east harriet	No	86.36	good	naturally_occurring	more than 76.2 cm	Minneapolis	NA	NA	NA	NA	NA	NA	NA	NA	NA	NA	NA	NA
78936	10/21/2010	Acer platanoides	Minneapolis	Minnesota	-93.293068	44.9654227	built_environment	4045 Dupont Ave S	108 - east harriet	No	40.64	good	introduced	30.48 to 45.72 cm	Minneapolis	NA	NA	NA	NA	NA	NA	NA	NA	NA	NA	NA	NA
78937	10/21/2010	Acer platanoides	Minneapolis	Minnesota	-93.293068	44.9654227	built_environment	4045 Dupont Ave S	108 - east harriet	No	40.64	good	introduced	30.48 to 45.72 cm	Minneapolis	NA	NA	NA	NA	NA	NA	NA	NA	NA	NA	NA	NA
78938	10/21/2010	Acer rubrum	Minneapolis	Minnesota	-93.293068	44.9654227	built_environment	4041 Dupont Ave S	108 - east harriet	No	10.16	good	naturally_occurring	0 to 15.24 cm	Minneapolis	NA	NA	NA	NA	NA	NA	NA	NA	NA	NA	NA	NA
78897	10/21/2010	Acer platanoides	Minneapolis	Minnesota	-93.296068	44.927697	built_environment	4124 Rose Way Rd	108 - east harriet	No	20.32	good	introduced	15.24 to 30.48 cm	Minneapolis	NA	NA	NA	NA	NA	NA	NA	NA	NA	NA	NA	NA
79093	10/21/2010	Acer platanoides	Minneapolis	Minnesota	-93.290903	44.933953	built_environment	3800 Bryant Ave S	108 - east harriet	No	20.32	good	introduced	15.24 to 30.48 cm	Minneapolis	NA	NA	NA	NA	NA	NA	NA	NA	NA	NA	NA	NA
78994	10/21/2010	Acer platanoides	Minneapolis	Minnesota	-93.295405	44.9209625	built_environment	4510 Fremont Ave S	108 - east harriet	No	20.32	fair	introduced	15.24 to 30.48 cm	Minneapolis	NA	NA	NA	NA	NA	NA	NA	NA	NA	NA	NA	NA
79054	02/01/2012	Acer platanoides	Minneapolis	Minnesota	-93.2816951	44.9742224	built_environment	3600 Hennepin Ave	108 - east harriet	No	30.48	good	introduced	15.24 to 30.48 cm	Minneapolis	NA	NA	NA	NA	NA	NA	NA	NA	NA	NA	NA	NA
79055	02/01/2012	Acer platanoides	Minneapolis	Minnesota	-93.2816951	44.9742224	built_environment	3600 Hennepin Ave	108 - east harriet	No	7.62	good	introduced	0 to 15.24 cm	Minneapolis	NA	NA	NA	NA	NA	NA	NA	NA	NA	NA	NA	NA
79056	02/01/2012	Ulmus	Minneapolis	Minnesota	-93.2816951	44.9742224	built_environment	3600 Hennepin Ave	108 - east harriet	No	60.96	good	no_info	45.72 to 60.96 cm	Minneapolis	NA	NA	NA	NA	NA	NA	NA	NA	NA	NA	NA	NA
79057	02/01/2012	Ulmus	Minneapolis	Minnesota	-93.2816951	44.9742224	built_environment	3600 Hennepin Ave	108 - east harriet	No	76.2	good	no_info	60.96 to 76.2 cm	Minneapolis	NA	NA	NA	NA	NA	NA	NA	NA	NA	NA	NA	NA
79084	10/21/2010	Acer platanoides	Minneapolis	Minnesota	-93.2959358	44.9195309	built_environment	3955 Kings Highway	108 - east harriet	No	35.56	good	introduced	30.48 to 45.72 cm	Minneapolis	NA	NA	NA	NA	NA	NA	NA	NA	NA	NA	NA	NA
79085	07/13/2011	Unassigned	Minneapolis	Minnesota	-93.2959358	44.9195309	built_environment	3955 Kings Highway	108 - east harriet	No	0	dead/dying	no_info	NA	Minneapolis	NA	NA	NA	NA	NA	NA	NA	NA	NA	NA	NA	NA
79086	07/13/2011	Unassigned	Minneapolis	Minnesota	-93.290903	44.933953	built_environment	3800 Bryant Ave S	108 - east harriet	No	0	dead/dying	no_info	NA	Minneapolis	NA	NA	NA	NA	NA	NA	NA	NA	NA	NA	NA	NA
79087	10/21/2010	Acer platanoides	Minneapolis	Minnesota	-93.290903	44.933953	built_environment	3800 Bryant Ave S	108 - east harriet	No	30.48	fair	introduced	15.24 to 30.48 cm	Minneapolis	NA	NA	NA	NA	NA	NA	NA	NA	NA	NA	NA	NA
79088	10/21/2010	Acer platanoides	Minneapolis	Minnesota	-93.290903	44.933953	built_environment	3800 Bryant Ave S	108 - east harriet	No	30.48	good	introduced	15.24 to 30.48 cm	Minneapolis	NA	NA	NA	NA	NA	NA	NA	NA	NA	NA	NA	NA
79089	10/21/2010	Acer platanoides	Minneapolis	Minnesota	-93.290903	44.933953	built_environment	3800 Bryant Ave S	108 - east harriet	No	25.4	good	introduced	15.24 to 30.48 cm	Minneapolis	NA	NA	NA	NA	NA	NA	NA	NA	NA	NA	NA	NA
79090	10/21/2010	Acer platanoides	Minneapolis	Minnesota	-93.290903	44.933953	built_environment	3800 Bryant Ave S	108 - east harriet	No	30.48	good	introduced	15.24 to 30.48 cm	Minneapolis	NA	NA	NA	NA	NA	NA	NA	NA	NA	NA	NA	NA
79052	02/01/2012	Ulmus americana	Minneapolis	Minnesota	-93.2816951	44.9742224	built_environment	3600 Hennepin Ave	108 - east harriet	No	60.96	good	naturally_occurring	45.72 to 60.96 cm	Minneapolis	NA	NA	NA	NA	NA	NA	NA	NA	NA	NA	NA	NA
79092	10/21/2010	Acer platanoides	Minneapolis	Minnesota	-93.290903	44.933953	built_environment	3800 Bryant Ave S	108 - east harriet	No	12.7	good	introduced	0 to 15.24 cm	Minneapolis	NA	NA	NA	NA	NA	NA	NA	NA	NA	NA	NA	NA
79051	02/01/2012	Acer platanoides	Minneapolis	Minnesota	-93.2816951	44.9742224	built_environment	3600 Hennepin Ave	108 - east harriet	No	15.24	good	introduced	0 to 15.24 cm	Minneapolis	NA	NA	NA	NA	NA	NA	NA	NA	NA	NA	NA	NA
79094	10/21/2010	Acer platanoides	Minneapolis	Minnesota	-93.290903	44.933953	built_environment	3800 Bryant Ave S	108 - east harriet	No	30.48	good	introduced	15.24 to 30.48 cm	Minneapolis	NA	NA	NA	NA	NA	NA	NA	NA	NA	NA	NA	NA
79095	10/21/2010	Acer platanoides	Minneapolis	Minnesota	-93.290903	44.933953	built_environment	3800 Bryant Ave S	108 - east harriet	No	30.48	good	introduced	15.24 to 30.48 cm	Minneapolis	NA	NA	NA	NA	NA	NA	NA	NA	NA	NA	NA	NA
79096	10/21/2010	Acer platanoides	Minneapolis	Minnesota	-93.290903	44.933953	built_environment	3800 Bryant Ave S	108 - east harriet	No	30.48	good	introduced	15.24 to 30.48 cm	Minneapolis	NA	NA	NA	NA	NA	NA	NA	NA	NA	NA	NA	NA
79097	10/21/2010	Acer platanoides	Minneapolis	Minnesota	-93.290903	44.933953	built_environment	3800 Bryant Ave S	108 - east harriet	No	25.4	good	introduced	15.24 to 30.48 cm	Minneapolis	NA	NA	NA	NA	NA	NA	NA	NA	NA	NA	NA	NA
79098	10/21/2010	Acer platanoides	Minneapolis	Minnesota	-93.290903	44.933953	built_environment	3800 Bryant Ave S	108 - east harriet	No	25.4	good	introduced	15.24 to 30.48 cm	Minneapolis	NA	NA	NA	NA	NA	NA	NA	NA	NA	NA	NA	NA
79099	10/21/2010	Acer platanoides	Minneapolis	Minnesota	-93.290903	44.933953	built_environment	3800 Bryant Ave S	108 - east harriet	No	25.4	good	introduced	15.24 to 30.48 cm	Minneapolis	NA	NA	NA	NA	NA	NA	NA	NA	NA	NA	NA	NA
79100	12/22/2011	Aesculus glabra	Minneapolis	Minnesota	-93.290903	44.933953	built_environment	3800 Bryant Ave S	108 - east harriet	No	5.08	good	introduced	0 to 15.24 cm	Minneapolis	NA	NA	NA	NA	NA	NA	NA	NA	NA	NA	NA	NA
79101	12/22/2011	Acer platanoides	Minneapolis	Minnesota	-93.290903	44.933953	built_environment	3800 Bryant Ave S	108 - east harriet	No	30.48	good	introduced	15.24 to 30.48 cm	Minneapolis	NA	NA	NA	NA	NA	NA	NA	NA	NA	NA	NA	NA
79102	10/21/2010	Acer platanoides	Minneapolis	Minnesota	-93.290903	44.933953	built_environment	3800 Bryant Ave S	108 - east harriet	No	27.94	good	introduced	15.24 to 30.48 cm	Minneapolis	NA	NA	NA	NA	NA	NA	NA	NA	NA	NA	NA	NA
79103	10/21/2010	Acer platanoides	Minneapolis	Minnesota	-93.2959358	44.9195309	built_environment	3955 Kings Highway	108 - east harriet	No	27.94	good	introduced	15.24 to 30.48 cm	Minneapolis	NA	NA	NA	NA	NA	NA	NA	NA	NA	NA	NA	NA
79104	10/21/2010	Acer platanoides	Minneapolis	Minnesota	-93.2959358	44.9195309	built_environment	3955 Kings Highway	108 - east harriet	No	5.08	good	introduced	0 to 15.24 cm	Minneapolis	NA	NA	NA	NA	NA	NA	NA	NA	NA	NA	NA	NA
79105	10/21/2010	Malus	Minneapolis	Minnesota	-93.2959358	44.9195309	built_environment	3955 Kings Highway	108 - east harriet	No	20.32	good	no_info	15.24 to 30.48 cm	Minneapolis	NA	NA	NA	NA	NA	NA	NA	NA	NA	NA	NA	NA
79106	10/21/2010	Pinus nigra	Minneapolis	Minnesota	-93.2959358	44.9195309	built_environment	3955 Kings Highway	108 - east harriet	No	20.32	good	introduced	15.24 to 30.48 cm	Minneapolis	NA	NA	NA	NA	NA	NA	NA	NA	NA	NA	NA	NA
79091	10/21/2010	Acer platanoides	Minneapolis	Minnesota	-93.290903	44.933953	built_environment	3800 Bryant Ave S	108 - east harriet	No	30.48	good	introduced	15.24 to 30.48 cm	Minneapolis	NA	NA	NA	NA	NA	NA	NA	NA	NA	NA	NA	NA
79037	02/01/2012	Acer platanoides	Minneapolis	Minnesota	-93.2816951	44.9742224	built_environment	3600 Hennepin Ave	108 - east harriet	No	15.24	good	introduced	0 to 15.24 cm	Minneapolis	NA	NA	NA	NA	NA	NA	NA	NA	NA	NA	NA	NA
78997	10/21/2010	Acer platanoides	Minneapolis	Minnesota	-93.295367	44.9211195	built_environment	4500 Fremont Ave S	108 - east harriet	No	15.24	good	introduced	0 to 15.24 cm	Minneapolis	NA	NA	NA	NA	NA	NA	NA	NA	NA	NA	NA	NA
78998	10/21/2010	Acer saccharum	Minneapolis	Minnesota	-93.2952292	44.9221782	built_environment	4434 Fremont Ave S	108 - east harriet	No	45.72	good	naturally_occurring	30.48 to 45.72 cm	Minneapolis	NA	NA	NA	NA	NA	NA	NA	NA	NA	NA	NA	NA
78999	10/21/2010	Acer platanoides	Minneapolis	Minnesota	-93.2952292	44.9221782	built_environment	4434 Fremont Ave S	108 - east harriet	No	45.72	good	introduced	30.48 to 45.72 cm	Minneapolis	NA	NA	NA	NA	NA	NA	NA	NA	NA	NA	NA	NA
79000	10/21/2010	Acer platanoides	Minneapolis	Minnesota	-93.2952292	44.9221782	built_environment	4434 Fremont Ave S	108 - east harriet	No	27.94	good	introduced	15.24 to 30.48 cm	Minneapolis	NA	NA	NA	NA	NA	NA	NA	NA	NA	NA	NA	NA
79001	10/21/2010	Ulmus americana	Minneapolis	Minnesota	-93.2952171	44.9222745	built_environment	4428 Fremont Ave S	108 - east harriet	No	71.12	good	naturally_occurring	60.96 to 76.2 cm	Minneapolis	NA	NA	NA	NA	NA	NA	NA	NA	NA	NA	NA	NA
79002	10/21/2010	Ulmus americana	Minneapolis	Minnesota	-93.2952171	44.9222745	built_environment	4428 Fremont Ave S	108 - east harriet	No	58.42	good	naturally_occurring	45.72 to 60.96 cm	Minneapolis	NA	NA	NA	NA	NA	NA	NA	NA	NA	NA	NA	NA
79003	10/21/2010	Ulmus americana	Minneapolis	Minnesota	-93.2952011	44.9224029	built_environment	4420 Fremont Ave S	108 - east harriet	No	81.28	good	naturally_occurring	more than 76.2 cm	Minneapolis	NA	NA	NA	NA	NA	NA	NA	NA	NA	NA	NA	NA
79004	10/21/2010	Acer saccharum	Minneapolis	Minnesota	-93.2952011	44.9224029	built_environment	4420 Fremont Ave S	108 - east harriet	No	27.94	good	naturally_occurring	15.24 to 30.48 cm	Minneapolis	NA	NA	NA	NA	NA	NA	NA	NA	NA	NA	NA	NA
79005	10/21/2010	Ulmus americana	Minneapolis	Minnesota	-93.2952011	44.9224029	built_environment	4420 Fremont Ave S	108 - east harriet	No	60.96	fair	naturally_occurring	45.72 to 60.96 cm	Minneapolis	NA	NA	NA	NA	NA	NA	NA	NA	NA	NA	NA	NA
79032	02/01/2012	Acer platanoides	Minneapolis	Minnesota	-93.2816951	44.9742224	built_environment	3600 Hennepin Ave	108 - east harriet	No	20.32	good	introduced	15.24 to 30.48 cm	Minneapolis	NA	NA	NA	NA	NA	NA	NA	NA	NA	NA	NA	NA
79033	02/01/2012	Acer platanoides	Minneapolis	Minnesota	-93.2816951	44.9742224	built_environment	3600 Hennepin Ave	108 - east harriet	No	38.1	good	introduced	30.48 to 45.72 cm	Minneapolis	NA	NA	NA	NA	NA	NA	NA	NA	NA	NA	NA	NA
79034	02/01/2012	Acer platanoides	Minneapolis	Minnesota	-93.2816951	44.9742224	built_environment	3600 Hennepin Ave	108 - east harriet	No	38.1	good	introduced	30.48 to 45.72 cm	Minneapolis	NA	NA	NA	NA	NA	NA	NA	NA	NA	NA	NA	NA
79053	02/01/2012	Ulmus americana	Minneapolis	Minnesota	-93.2816951	44.9742224	built_environment	3600 Hennepin Ave	108 - east harriet	No	60.96	good	naturally_occurring	45.72 to 60.96 cm	Minneapolis	NA	NA	NA	NA	NA	NA	NA	NA	NA	NA	NA	NA
79036	02/01/2012	Acer platanoides	Minneapolis	Minnesota	-93.2816951	44.9742224	built_environment	3600 Hennepin Ave	108 - east harriet	No	25.4	poor	introduced	15.24 to 30.48 cm	Minneapolis	NA	NA	NA	NA	NA	NA	NA	NA	NA	NA	NA	NA
79333	10/21/2010	Ulmus americana	Minneapolis	Minnesota	-93.294994	44.926663	built_environment	4200 Fremont Ave S	108 - east harriet	No	91.44	good	naturally_occurring	more than 76.2 cm	Minneapolis	NA	NA	NA	NA	NA	NA	NA	NA	NA	NA	NA	NA
79038	02/01/2012	Acer platanoides	Minneapolis	Minnesota	-93.2816951	44.9742224	built_environment	3600 Hennepin Ave	108 - east harriet	No	15.24	poor	introduced	0 to 15.24 cm	Minneapolis	NA	NA	NA	NA	NA	NA	NA	NA	NA	NA	NA	NA
79039	02/01/2012	Ulmus americana	Minneapolis	Minnesota	-93.2816951	44.9742224	built_environment	3600 Hennepin Ave	108 - east harriet	No	71.12	good	naturally_occurring	60.96 to 76.2 cm	Minneapolis	NA	NA	NA	NA	NA	NA	NA	NA	NA	NA	NA	NA
79040	02/01/2012	Acer platanoides	Minneapolis	Minnesota	-93.2816951	44.9742224	built_environment	3600 Hennepin Ave	108 - east harriet	No	15.24	good	introduced	0 to 15.24 cm	Minneapolis	NA	NA	NA	NA	NA	NA	NA	NA	NA	NA	NA	NA
79041	02/01/2012	Acer platanoides	Minneapolis	Minnesota	-93.2816951	44.9742224	built_environment	3600 Hennepin Ave	108 - east harriet	No	20.32	good	introduced	15.24 to 30.48 cm	Minneapolis	NA	NA	NA	NA	NA	NA	NA	NA	NA	NA	NA	NA
79042	02/01/2012	Acer platanoides	Minneapolis	Minnesota	-93.2816951	44.9742224	built_environment	3600 Hennepin Ave	108 - east harriet	No	30.48	good	introduced	15.24 to 30.48 cm	Minneapolis	NA	NA	NA	NA	NA	NA	NA	NA	NA	NA	NA	NA
79043	02/01/2012	Ulmus americana	Minneapolis	Minnesota	-93.2816951	44.9742224	built_environment	3600 Hennepin Ave	108 - east harriet	No	76.2	good	naturally_occurring	60.96 to 76.2 cm	Minneapolis	NA	NA	NA	NA	NA	NA	NA	NA	NA	NA	NA	NA
79044	02/01/2012	Acer platanoides	Minneapolis	Minnesota	-93.2816951	44.9742224	built_environment	3600 Hennepin Ave	108 - east harriet	No	15.24	good	introduced	0 to 15.24 cm	Minneapolis	NA	NA	NA	NA	NA	NA	NA	NA	NA	NA	NA	NA
79045	02/01/2012	Ulmus americana	Minneapolis	Minnesota	-93.2816951	44.9742224	built_environment	3600 Hennepin Ave	108 - east harriet	No	60.96	good	naturally_occurring	45.72 to 60.96 cm	Minneapolis	NA	NA	NA	NA	NA	NA	NA	NA	NA	NA	NA	NA
79046	02/01/2012	Ulmus americana	Minneapolis	Minnesota	-93.2816951	44.9742224	built_environment	3600 Hennepin Ave	108 - east harriet	No	60.96	good	naturally_occurring	45.72 to 60.96 cm	Minneapolis	NA	NA	NA	NA	NA	NA	NA	NA	NA	NA	NA	NA
79047	02/01/2012	Ulmus americana	Minneapolis	Minnesota	-93.2816951	44.9742224	built_environment	3600 Hennepin Ave	108 - east harriet	No	76.2	good	naturally_occurring	60.96 to 76.2 cm	Minneapolis	NA	NA	NA	NA	NA	NA	NA	NA	NA	NA	NA	NA
79048	02/01/2012	Ulmus americana	Minneapolis	Minnesota	-93.2816951	44.9742224	built_environment	3600 Hennepin Ave	108 - east harriet	No	50.8	good	naturally_occurring	45.72 to 60.96 cm	Minneapolis	NA	NA	NA	NA	NA	NA	NA	NA	NA	NA	NA	NA
79049	02/01/2012	Acer platanoides	Minneapolis	Minnesota	-93.2816951	44.9742224	built_environment	3600 Hennepin Ave	108 - east harriet	No	30.48	good	introduced	15.24 to 30.48 cm	Minneapolis	NA	NA	NA	NA	NA	NA	NA	NA	NA	NA	NA	NA
79050	02/01/2012	Tilia cordata	Minneapolis	Minnesota	-93.2816951	44.9742224	built_environment	3600 Hennepin Ave	108 - east harriet	No	38.1	good	introduced	30.48 to 45.72 cm	Minneapolis	NA	NA	NA	NA	NA	NA	NA	NA	NA	NA	NA	NA
79035	02/01/2012	Acer platanoides	Minneapolis	Minnesota	-93.2816951	44.9742224	built_environment	3600 Hennepin Ave	108 - east harriet	No	25.4	good	introduced	15.24 to 30.48 cm	Minneapolis	NA	NA	NA	NA	NA	NA	NA	NA	NA	NA	NA	NA
79264	02/01/2012	Tilia americana	Minneapolis	Minnesota	-93.2963439	44.9246491	built_environment	4309 East Lake Harriet Pkwy	108 - east harriet	No	55.88	good	naturally_occurring	45.72 to 60.96 cm	Minneapolis	NA	NA	NA	NA	NA	NA	NA	NA	NA	NA	NA	NA
79304	10/21/2010	Fraxinus pennsylvanica	Minneapolis	Minnesota	-93.2911778	44.9268888	built_environment	920 42Nd St W	108 - east harriet	No	50.8	good	naturally_occurring	45.72 to 60.96 cm	Minneapolis	NA	NA	NA	NA	NA	NA	NA	NA	NA	NA	NA	NA
79251	02/01/2012	Tilia americana	Minneapolis	Minnesota	-93.2961587	44.9238364	built_environment	4345 East Lake Harriet Pkwy	108 - east harriet	No	45.72	good	naturally_occurring	30.48 to 45.72 cm	Minneapolis	NA	NA	NA	NA	NA	NA	NA	NA	NA	NA	NA	NA
79252	02/01/2012	Tilia americana	Minneapolis	Minnesota	-93.2961587	44.9238364	built_environment	4345 East Lake Harriet Pkwy	108 - east harriet	No	20.32	good	naturally_occurring	15.24 to 30.48 cm	Minneapolis	NA	NA	NA	NA	NA	NA	NA	NA	NA	NA	NA	NA
79253	02/01/2012	Fraxinus pennsylvanica	Minneapolis	Minnesota	-93.2961587	44.9238364	built_environment	4345 East Lake Harriet Pkwy	108 - east harriet	No	20.32	good	naturally_occurring	15.24 to 30.48 cm	Minneapolis	NA	NA	NA	NA	NA	NA	NA	NA	NA	NA	NA	NA
79254	02/01/2012	Tilia americana	Minneapolis	Minnesota	-93.2961584	44.9239302	built_environment	4341 East Lake Harriet Pkwy	108 - east harriet	No	30.48	good	naturally_occurring	15.24 to 30.48 cm	Minneapolis	NA	NA	NA	NA	NA	NA	NA	NA	NA	NA	NA	NA
79255	02/01/2012	Fraxinus pennsylvanica	Minneapolis	Minnesota	-93.2961584	44.9239302	built_environment	4341 East Lake Harriet Pkwy	108 - east harriet	No	20.32	good	naturally_occurring	15.24 to 30.48 cm	Minneapolis	NA	NA	NA	NA	NA	NA	NA	NA	NA	NA	NA	NA
79256	02/01/2012	Tilia americana	Minneapolis	Minnesota	-93.2961584	44.9239302	built_environment	4341 East Lake Harriet Pkwy	108 - east harriet	No	35.56	good	naturally_occurring	30.48 to 45.72 cm	Minneapolis	NA	NA	NA	NA	NA	NA	NA	NA	NA	NA	NA	NA
79257	02/01/2012	Tilia americana	Minneapolis	Minnesota	-93.2961855	44.9242104	built_environment	4329 East Lake Harriet Pkwy	108 - east harriet	No	38.1	good	naturally_occurring	30.48 to 45.72 cm	Minneapolis	NA	NA	NA	NA	NA	NA	NA	NA	NA	NA	NA	NA
79258	02/01/2012	Tilia americana	Minneapolis	Minnesota	-93.2961855	44.9242104	built_environment	4329 East Lake Harriet Pkwy	108 - east harriet	No	63.5	good	naturally_occurring	60.96 to 76.2 cm	Minneapolis	NA	NA	NA	NA	NA	NA	NA	NA	NA	NA	NA	NA
79259	02/01/2012	Tilia americana	Minneapolis	Minnesota	-93.2962298	44.9243921	built_environment	4321 East Lake Harriet Pkwy	108 - east harriet	No	58.42	good	naturally_occurring	45.72 to 60.96 cm	Minneapolis	NA	NA	NA	NA	NA	NA	NA	NA	NA	NA	NA	NA
79260	02/01/2012	Fraxinus pennsylvanica	Minneapolis	Minnesota	-93.2962298	44.9243921	built_environment	4321 East Lake Harriet Pkwy	108 - east harriet	No	45.72	good	naturally_occurring	30.48 to 45.72 cm	Minneapolis	NA	NA	NA	NA	NA	NA	NA	NA	NA	NA	NA	NA
79261	02/01/2012	Tilia americana	Minneapolis	Minnesota	-93.2962793	44.9245241	built_environment	4315 East Lake Harriet Pkwy	108 - east harriet	No	45.72	good	naturally_occurring	30.48 to 45.72 cm	Minneapolis	NA	NA	NA	NA	NA	NA	NA	NA	NA	NA	NA	NA
79249	02/01/2012	Tilia americana	Minneapolis	Minnesota	-93.2962065	44.923417	built_environment	4363 East Lake Harriet Pkwy	108 - east harriet	No	25.4	good	naturally_occurring	15.24 to 30.48 cm	Minneapolis	NA	NA	NA	NA	NA	NA	NA	NA	NA	NA	NA	NA
79263	02/01/2012	Tilia americana	Minneapolis	Minnesota	-93.2962793	44.9245241	built_environment	4315 East Lake Harriet Pkwy	108 - east harriet	No	63.5	good	naturally_occurring	60.96 to 76.2 cm	Minneapolis	NA	NA	NA	NA	NA	NA	NA	NA	NA	NA	NA	NA
79248	02/01/2012	Tilia americana	Minneapolis	Minnesota	-93.2962065	44.923417	built_environment	4363 East Lake Harriet Pkwy	108 - east harriet	No	30.48	good	naturally_occurring	15.24 to 30.48 cm	Minneapolis	NA	NA	NA	NA	NA	NA	NA	NA	NA	NA	NA	NA
79265	02/01/2012	Fraxinus pennsylvanica	Minneapolis	Minnesota	-93.296428	44.924817	built_environment	4301 East Lake Harriet Pkwy	108 - east harriet	No	45.72	good	naturally_occurring	30.48 to 45.72 cm	Minneapolis	NA	NA	NA	NA	NA	NA	NA	NA	NA	NA	NA	NA
79292	10/21/2010	Ulmus americana	Minneapolis	Minnesota	-93.2898928	44.9268846	built_environment	818 42Nd St W	108 - east harriet	No	83.82	good	naturally_occurring	more than 76.2 cm	Minneapolis	NA	NA	NA	NA	NA	NA	NA	NA	NA	NA	NA	NA
79293	10/21/2010	Ginkgo biloba	Minneapolis	Minnesota	-93.2899303	44.9268847	built_environment	822 42Nd St W	108 - east harriet	No	12.7	good	introduced	0 to 15.24 cm	Minneapolis	NA	NA	NA	NA	NA	NA	NA	NA	NA	NA	NA	NA
79294	07/13/2011	Unassigned	Minneapolis	Minnesota	-93.2905659	44.9266674	built_environment	4201 Bryant Ave S	108 - east harriet	No	0	dead/dying	no_info	NA	Minneapolis	NA	NA	NA	NA	NA	NA	NA	NA	NA	NA	NA	NA
79295	10/21/2010	Fraxinus pennsylvanica	Minneapolis	Minnesota	-93.2905659	44.9266674	built_environment	4201 Bryant Ave S	108 - east harriet	No	17.78	good	naturally_occurring	15.24 to 30.48 cm	Minneapolis	NA	NA	NA	NA	NA	NA	NA	NA	NA	NA	NA	NA
79296	10/21/2010	Acer platanoides	Minneapolis	Minnesota	-93.2905659	44.9266674	built_environment	4201 Bryant Ave S	108 - east harriet	No	15.24	good	introduced	0 to 15.24 cm	Minneapolis	NA	NA	NA	NA	NA	NA	NA	NA	NA	NA	NA	NA
79297	10/21/2010	Ginkgo biloba	Minneapolis	Minnesota	-93.290991	44.926723	built_environment	901 42Nd St W	108 - east harriet	Yes	20.32	good	introduced	15.24 to 30.48 cm	Minneapolis	NA	NA	NA	NA	NA	NA	NA	NA	NA	NA	NA	NA
79298	10/21/2010	Acer saccharum	Minneapolis	Minnesota	-93.290991	44.926723	built_environment	901 42Nd St W	108 - east harriet	Yes	5.08	good	naturally_occurring	0 to 15.24 cm	Minneapolis	NA	NA	NA	NA	NA	NA	NA	NA	NA	NA	NA	NA
79299	10/21/2010	Ginkgo biloba	Minneapolis	Minnesota	-93.2912343	44.92703	built_environment	906 42Nd St W	108 - east harriet	No	40.64	good	introduced	30.48 to 45.72 cm	Minneapolis	NA	NA	NA	NA	NA	NA	NA	NA	NA	NA	NA	NA
79300	10/21/2010	Ginkgo biloba	Minneapolis	Minnesota	-93.2912343	44.92703	built_environment	906 42Nd St W	108 - east harriet	No	45.72	good	introduced	30.48 to 45.72 cm	Minneapolis	NA	NA	NA	NA	NA	NA	NA	NA	NA	NA	NA	NA
79301	10/21/2010	Ginkgo biloba	Minneapolis	Minnesota	-93.2912343	44.92703	built_environment	906 42Nd St W	108 - east harriet	No	30.48	good	introduced	15.24 to 30.48 cm	Minneapolis	NA	NA	NA	NA	NA	NA	NA	NA	NA	NA	NA	NA
79302	10/21/2010	Ulmus americana	Minneapolis	Minnesota	-93.2911778	44.9268888	built_environment	920 42Nd St W	108 - east harriet	Yes	106.68	good	naturally_occurring	more than 76.2 cm	Minneapolis	NA	NA	NA	NA	NA	NA	NA	NA	NA	NA	NA	NA
[truncated: 189,036 more rows]
