# Supplementary material for: Species clustering, climate effects, and introduced species in 5 million city trees across 63 US cities
Source: eLife. 2022 Sep 27;11:e77891. doi: 10.7554/eLife.77891 (PMC9578703; doi:10.7554/eLife.77891)
Supplement: Figure 1—source data 1. — This zipped file includes all of the cleaned data used in the study (63 spreadsheets, one for each city, where each row is a tree). It is available on Dryad at https://doi.org/10.5061/dryad.2jm63xsrf. [file elife-77891-fig1-data1.zip › Jerseycity_Final_2022-06-18.csv]

city_ID	scientific_name	city	state	district	native	greater_metro	tree_ID	planted_date	most_recent_observation	retired_date	most_recent_observation_type	common_name	longitude_coordinate	latitude_coordinate	location_type	zipcode	address	neighborhood	location_name	ward	overhead_utility	diameter_breast_height_CM	condition	height_M	height_binned_M	diameter_breast_height_binned_CM	percent_population
203	Gleditsia triacanthos	Jersey City	New Jersey	inermis	introduced	Jerseycity	NA	NA	NA	NA	NA	NA	NA	NA	NA	NA	NA	NA	NA	NA	NA	NA	NA	NA	NA	NA	NA
754	Ulmus americana	Jersey City	New Jersey	NA	naturally_occurring	Jerseycity	NA	NA	NA	NA	NA	NA	NA	NA	NA	NA	NA	NA	NA	NA	NA	NA	NA	NA	NA	NA	NA
735	Tilia cordata	Jersey City	New Jersey	NA	introduced	Jerseycity	NA	NA	NA	NA	NA	NA	NA	NA	NA	NA	NA	NA	NA	NA	NA	NA	NA	NA	NA	NA	NA
740	Tilia cordata	Jersey City	New Jersey	NA	introduced	Jerseycity	NA	NA	NA	NA	NA	NA	NA	NA	NA	NA	NA	NA	NA	NA	NA	NA	NA	NA	NA	NA	NA
736	Tilia cordata	Jersey City	New Jersey	NA	introduced	Jerseycity	NA	NA	NA	NA	NA	NA	NA	NA	NA	NA	NA	NA	NA	NA	NA	NA	NA	NA	NA	NA	NA
237	Juniperus chinensis	Jersey City	New Jersey	NA	introduced	Jerseycity	NA	NA	NA	NA	NA	NA	NA	NA	NA	NA	NA	NA	NA	NA	NA	NA	NA	NA	NA	NA	NA
238	Juniperus chinensis	Jersey City	New Jersey	NA	introduced	Jerseycity	NA	NA	NA	NA	NA	NA	NA	NA	NA	NA	NA	NA	NA	NA	NA	NA	NA	NA	NA	NA	NA
267	Liquidambar styraciflua	Jersey City	New Jersey	NA	naturally_occurring	Jerseycity	NA	NA	NA	NA	NA	NA	NA	NA	NA	NA	NA	NA	NA	NA	NA	NA	NA	NA	NA	NA	NA
272	Magnolia virginiana	Jersey City	New Jersey	NA	naturally_occurring	Jerseycity	NA	NA	NA	NA	NA	NA	NA	NA	NA	NA	NA	NA	NA	NA	NA	NA	NA	NA	NA	NA	NA
339	Platanus occidentalis	Jersey City	New Jersey	NA	naturally_occurring	Jerseycity	NA	NA	NA	NA	NA	NA	NA	NA	NA	NA	NA	NA	NA	NA	NA	NA	NA	NA	NA	NA	NA
304	Platanus occidentalis	Jersey City	New Jersey	NA	naturally_occurring	Jerseycity	NA	NA	NA	NA	NA	NA	NA	NA	NA	NA	NA	NA	NA	NA	NA	NA	NA	NA	NA	NA	NA
233	Juniperus chinensis	Jersey City	New Jersey	NA	introduced	Jerseycity	NA	NA	NA	NA	NA	NA	NA	NA	NA	NA	NA	NA	NA	NA	NA	NA	NA	NA	NA	NA	NA
218	Juniperus virginiana	Jersey City	New Jersey	NA	naturally_occurring	Jerseycity	NA	NA	NA	NA	NA	NA	NA	NA	NA	NA	NA	NA	NA	NA	NA	NA	NA	NA	NA	NA	NA
40	Acer saccharum	Jersey City	New Jersey	NA	naturally_occurring	Jerseycity	NA	NA	NA	NA	NA	NA	NA	NA	NA	NA	NA	NA	NA	NA	NA	NA	NA	NA	NA	NA	NA
33	Acer saccharum	Jersey City	New Jersey	NA	naturally_occurring	Jerseycity	NA	NA	NA	NA	NA	NA	NA	NA	NA	NA	NA	NA	NA	NA	NA	NA	NA	NA	NA	NA	NA
9	Acer saccharum	Jersey City	New Jersey	NA	naturally_occurring	Jerseycity	NA	NA	NA	NA	NA	NA	NA	NA	NA	NA	NA	NA	NA	NA	NA	NA	NA	NA	NA	NA	NA
429	Quercus rubra	Jersey City	New Jersey	NA	naturally_occurring	Jerseycity	NA	NA	NA	NA	NA	NA	NA	NA	NA	NA	NA	NA	NA	NA	NA	NA	NA	NA	NA	NA	NA
375	Quercus rubra	Jersey City	New Jersey	NA	naturally_occurring	Jerseycity	NA	NA	NA	NA	NA	NA	NA	NA	NA	NA	NA	NA	NA	NA	NA	NA	NA	NA	NA	NA	NA
83	Acer rubrum	Jersey City	New Jersey	NA	naturally_occurring	Jerseycity	NA	NA	NA	NA	NA	NA	NA	NA	NA	NA	NA	NA	NA	NA	NA	NA	NA	NA	NA	NA	NA
109	Acer rubrum	Jersey City	New Jersey	NA	naturally_occurring	Jerseycity	NA	NA	NA	NA	NA	NA	NA	NA	NA	NA	NA	NA	NA	NA	NA	NA	NA	NA	NA	NA	NA
707	Tilia cordata	Jersey City	New Jersey	NA	introduced	Jerseycity	NA	NA	NA	NA	NA	NA	NA	NA	NA	NA	NA	NA	NA	NA	NA	NA	NA	NA	NA	NA	NA
694	Tilia cordata	Jersey City	New Jersey	NA	introduced	Jerseycity	NA	NA	NA	NA	NA	NA	NA	NA	NA	NA	NA	NA	NA	NA	NA	NA	NA	NA	NA	NA	NA
699	Tilia cordata	Jersey City	New Jersey	NA	introduced	Jerseycity	NA	NA	NA	NA	NA	NA	NA	NA	NA	NA	NA	NA	NA	NA	NA	NA	NA	NA	NA	NA	NA
661	Thuja occidentalis	Jersey City	New Jersey	NA	naturally_occurring	Jerseycity	NA	NA	NA	NA	NA	NA	NA	NA	NA	NA	NA	NA	NA	NA	NA	NA	NA	NA	NA	NA	NA
643	Thuja occidentalis	Jersey City	New Jersey	NA	naturally_occurring	Jerseycity	NA	NA	NA	NA	NA	NA	NA	NA	NA	NA	NA	NA	NA	NA	NA	NA	NA	NA	NA	NA	NA
628	Thuja occidentalis	Jersey City	New Jersey	NA	naturally_occurring	Jerseycity	NA	NA	NA	NA	NA	NA	NA	NA	NA	NA	NA	NA	NA	NA	NA	NA	NA	NA	NA	NA	NA
561	Taxodium distichum	Jersey City	New Jersey	NA	introduced	Jerseycity	NA	NA	NA	NA	NA	NA	NA	NA	NA	NA	NA	NA	NA	NA	NA	NA	NA	NA	NA	NA	NA
575	Thuja occidentalis	Jersey City	New Jersey	NA	naturally_occurring	Jerseycity	NA	NA	NA	NA	NA	NA	NA	NA	NA	NA	NA	NA	NA	NA	NA	NA	NA	NA	NA	NA	NA
555	Quercus bicolor	Jersey City	New Jersey	NA	naturally_occurring	Jerseycity	NA	NA	NA	NA	NA	NA	NA	NA	NA	NA	NA	NA	NA	NA	NA	NA	NA	NA	NA	NA	NA
521	Quercus bicolor	Jersey City	New Jersey	NA	naturally_occurring	Jerseycity	NA	NA	NA	NA	NA	NA	NA	NA	NA	NA	NA	NA	NA	NA	NA	NA	NA	NA	NA	NA	NA
525	Quercus bicolor	Jersey City	New Jersey	NA	naturally_occurring	Jerseycity	NA	NA	NA	NA	NA	NA	NA	NA	NA	NA	NA	NA	NA	NA	NA	NA	NA	NA	NA	NA	NA
772	Zelkova serrata	Jersey City	New Jersey	NA	introduced	Jerseycity	NA	NA	NA	NA	NA	NA	NA	NA	NA	NA	NA	NA	NA	NA	NA	NA	NA	NA	NA	NA	NA
66	Acer rubrum	Jersey City	New Jersey	NA	naturally_occurring	Jerseycity	NA	NA	NA	NA	NA	NA	NA	NA	NA	NA	NA	NA	NA	NA	NA	NA	NA	NA	NA	NA	NA
95	Acer rubrum	Jersey City	New Jersey	NA	naturally_occurring	Jerseycity	NA	NA	NA	NA	NA	NA	NA	NA	NA	NA	NA	NA	NA	NA	NA	NA	NA	NA	NA	NA	NA
123	Amelanchier canadensis	Jersey City	New Jersey	NA	naturally_occurring	Jerseycity	NA	NA	NA	NA	NA	NA	NA	NA	NA	NA	NA	NA	NA	NA	NA	NA	NA	NA	NA	NA	NA
201	Gleditsia triacanthos	Jersey City	New Jersey	inermis	introduced	Jerseycity	NA	NA	NA	NA	NA	NA	NA	NA	NA	NA	NA	NA	NA	NA	NA	NA	NA	NA	NA	NA	NA
204	Gleditsia triacanthos	Jersey City	New Jersey	NA	introduced	Jerseycity	NA	NA	NA	NA	NA	NA	NA	NA	NA	NA	NA	NA	NA	NA	NA	NA	NA	NA	NA	NA	NA
265	Liquidambar styraciflua	Jersey City	New Jersey	NA	naturally_occurring	Jerseycity	NA	NA	NA	NA	NA	NA	NA	NA	NA	NA	NA	NA	NA	NA	NA	NA	NA	NA	NA	NA	NA
278	Magnolia virginiana	Jersey City	New Jersey	NA	naturally_occurring	Jerseycity	NA	NA	NA	NA	NA	NA	NA	NA	NA	NA	NA	NA	NA	NA	NA	NA	NA	NA	NA	NA	NA
336	Platanus occidentalis	Jersey City	New Jersey	NA	naturally_occurring	Jerseycity	NA	NA	NA	NA	NA	NA	NA	NA	NA	NA	NA	NA	NA	NA	NA	NA	NA	NA	NA	NA	NA
377	Quercus rubra	Jersey City	New Jersey	NA	naturally_occurring	Jerseycity	NA	NA	NA	NA	NA	NA	NA	NA	NA	NA	NA	NA	NA	NA	NA	NA	NA	NA	NA	NA	NA
392	Quercus rubra	Jersey City	New Jersey	NA	naturally_occurring	Jerseycity	NA	NA	NA	NA	NA	NA	NA	NA	NA	NA	NA	NA	NA	NA	NA	NA	NA	NA	NA	NA	NA
396	Quercus rubra	Jersey City	New Jersey	NA	naturally_occurring	Jerseycity	NA	NA	NA	NA	NA	NA	NA	NA	NA	NA	NA	NA	NA	NA	NA	NA	NA	NA	NA	NA	NA
406	Quercus rubra	Jersey City	New Jersey	NA	naturally_occurring	Jerseycity	NA	NA	NA	NA	NA	NA	NA	NA	NA	NA	NA	NA	NA	NA	NA	NA	NA	NA	NA	NA	NA
423	Quercus rubra	Jersey City	New Jersey	NA	naturally_occurring	Jerseycity	NA	NA	NA	NA	NA	NA	NA	NA	NA	NA	NA	NA	NA	NA	NA	NA	NA	NA	NA	NA	NA
432	Quercus rubra	Jersey City	New Jersey	NA	naturally_occurring	Jerseycity	NA	NA	NA	NA	NA	NA	NA	NA	NA	NA	NA	NA	NA	NA	NA	NA	NA	NA	NA	NA	NA
445	Quercus bicolor	Jersey City	New Jersey	NA	naturally_occurring	Jerseycity	NA	NA	NA	NA	NA	NA	NA	NA	NA	NA	NA	NA	NA	NA	NA	NA	NA	NA	NA	NA	NA
478	Quercus rubra	Jersey City	New Jersey	NA	naturally_occurring	Jerseycity	NA	NA	NA	NA	NA	NA	NA	NA	NA	NA	NA	NA	NA	NA	NA	NA	NA	NA	NA	NA	NA
482	Quercus rubra	Jersey City	New Jersey	NA	naturally_occurring	Jerseycity	NA	NA	NA	NA	NA	NA	NA	NA	NA	NA	NA	NA	NA	NA	NA	NA	NA	NA	NA	NA	NA
485	Quercus rubra	Jersey City	New Jersey	NA	naturally_occurring	Jerseycity	NA	NA	NA	NA	NA	NA	NA	NA	NA	NA	NA	NA	NA	NA	NA	NA	NA	NA	NA	NA	NA
524	Quercus bicolor	Jersey City	New Jersey	NA	naturally_occurring	Jerseycity	NA	NA	NA	NA	NA	NA	NA	NA	NA	NA	NA	NA	NA	NA	NA	NA	NA	NA	NA	NA	NA
536	Quercus bicolor	Jersey City	New Jersey	NA	naturally_occurring	Jerseycity	NA	NA	NA	NA	NA	NA	NA	NA	NA	NA	NA	NA	NA	NA	NA	NA	NA	NA	NA	NA	NA
545	Quercus bicolor	Jersey City	New Jersey	NA	naturally_occurring	Jerseycity	NA	NA	NA	NA	NA	NA	NA	NA	NA	NA	NA	NA	NA	NA	NA	NA	NA	NA	NA	NA	NA
547	Quercus bicolor	Jersey City	New Jersey	NA	naturally_occurring	Jerseycity	NA	NA	NA	NA	NA	NA	NA	NA	NA	NA	NA	NA	NA	NA	NA	NA	NA	NA	NA	NA	NA
578	Thuja occidentalis	Jersey City	New Jersey	NA	naturally_occurring	Jerseycity	NA	NA	NA	NA	NA	NA	NA	NA	NA	NA	NA	NA	NA	NA	NA	NA	NA	NA	NA	NA	NA
581	Thuja occidentalis	Jersey City	New Jersey	NA	naturally_occurring	Jerseycity	NA	NA	NA	NA	NA	NA	NA	NA	NA	NA	NA	NA	NA	NA	NA	NA	NA	NA	NA	NA	NA
590	Thuja occidentalis	Jersey City	New Jersey	NA	naturally_occurring	Jerseycity	NA	NA	NA	NA	NA	NA	NA	NA	NA	NA	NA	NA	NA	NA	NA	NA	NA	NA	NA	NA	NA
645	Thuja occidentalis	Jersey City	New Jersey	NA	naturally_occurring	Jerseycity	NA	NA	NA	NA	NA	NA	NA	NA	NA	NA	NA	NA	NA	NA	NA	NA	NA	NA	NA	NA	NA
648	Thuja occidentalis	Jersey City	New Jersey	NA	naturally_occurring	Jerseycity	NA	NA	NA	NA	NA	NA	NA	NA	NA	NA	NA	NA	NA	NA	NA	NA	NA	NA	NA	NA	NA
653	Thuja occidentalis	Jersey City	New Jersey	NA	naturally_occurring	Jerseycity	NA	NA	NA	NA	NA	NA	NA	NA	NA	NA	NA	NA	NA	NA	NA	NA	NA	NA	NA	NA	NA
682	Tilia cordata	Jersey City	New Jersey	NA	introduced	Jerseycity	NA	NA	NA	NA	NA	NA	NA	NA	NA	NA	NA	NA	NA	NA	NA	NA	NA	NA	NA	NA	NA
698	Tilia cordata	Jersey City	New Jersey	NA	introduced	Jerseycity	NA	NA	NA	NA	NA	NA	NA	NA	NA	NA	NA	NA	NA	NA	NA	NA	NA	NA	NA	NA	NA
770	Zelkova serrata	Jersey City	New Jersey	NA	introduced	Jerseycity	NA	NA	NA	NA	NA	NA	NA	NA	NA	NA	NA	NA	NA	NA	NA	NA	NA	NA	NA	NA	NA
35	Acer saccharum	Jersey City	New Jersey	NA	naturally_occurring	Jerseycity	NA	NA	NA	NA	NA	NA	NA	NA	NA	NA	NA	NA	NA	NA	NA	NA	NA	NA	NA	NA	NA
39	Acer saccharum	Jersey City	New Jersey	NA	naturally_occurring	Jerseycity	NA	NA	NA	NA	NA	NA	NA	NA	NA	NA	NA	NA	NA	NA	NA	NA	NA	NA	NA	NA	NA
518	Quercus bicolor	Jersey City	New Jersey	NA	naturally_occurring	Jerseycity	NA	NA	NA	NA	NA	NA	NA	NA	NA	NA	NA	NA	NA	NA	NA	NA	NA	NA	NA	NA	NA
140	Amelanchier laevis	Jersey City	New Jersey	NA	naturally_occurring	Jerseycity	NA	NA	NA	NA	NA	NA	NA	NA	NA	NA	NA	NA	NA	NA	NA	NA	NA	NA	NA	NA	NA
167	Cercis canadensis	Jersey City	New Jersey	NA	naturally_occurring	Jerseycity	NA	NA	NA	NA	NA	NA	NA	NA	NA	NA	NA	NA	NA	NA	NA	NA	NA	NA	NA	NA	NA
137	Amelanchier canadensis	Jersey City	New Jersey	NA	naturally_occurring	Jerseycity	NA	NA	NA	NA	NA	NA	NA	NA	NA	NA	NA	NA	NA	NA	NA	NA	NA	NA	NA	NA	NA
102	Acer rubrum	Jersey City	New Jersey	NA	naturally_occurring	Jerseycity	NA	NA	NA	NA	NA	NA	NA	NA	NA	NA	NA	NA	NA	NA	NA	NA	NA	NA	NA	NA	NA
116	Acer rubrum	Jersey City	New Jersey	NA	naturally_occurring	Jerseycity	NA	NA	NA	NA	NA	NA	NA	NA	NA	NA	NA	NA	NA	NA	NA	NA	NA	NA	NA	NA	NA
77	Acer rubrum	Jersey City	New Jersey	NA	naturally_occurring	Jerseycity	NA	NA	NA	NA	NA	NA	NA	NA	NA	NA	NA	NA	NA	NA	NA	NA	NA	NA	NA	NA	NA
89	Acer rubrum	Jersey City	New Jersey	NA	naturally_occurring	Jerseycity	NA	NA	NA	NA	NA	NA	NA	NA	NA	NA	NA	NA	NA	NA	NA	NA	NA	NA	NA	NA	NA
87	Acer rubrum	Jersey City	New Jersey	NA	naturally_occurring	Jerseycity	NA	NA	NA	NA	NA	NA	NA	NA	NA	NA	NA	NA	NA	NA	NA	NA	NA	NA	NA	NA	NA
230	Juniperus virginiana	Jersey City	New Jersey	NA	naturally_occurring	Jerseycity	NA	NA	NA	NA	NA	NA	NA	NA	NA	NA	NA	NA	NA	NA	NA	NA	NA	NA	NA	NA	NA
268	Liquidambar styraciflua	Jersey City	New Jersey	NA	naturally_occurring	Jerseycity	NA	NA	NA	NA	NA	NA	NA	NA	NA	NA	NA	NA	NA	NA	NA	NA	NA	NA	NA	NA	NA
363	Pseudotsuga menziesii	Jersey City	New Jersey	NA	introduced	Jerseycity	NA	NA	NA	NA	NA	NA	NA	NA	NA	NA	NA	NA	NA	NA	NA	NA	NA	NA	NA	NA	NA
388	Quercus rubra	Jersey City	New Jersey	NA	naturally_occurring	Jerseycity	NA	NA	NA	NA	NA	NA	NA	NA	NA	NA	NA	NA	NA	NA	NA	NA	NA	NA	NA	NA	NA
438	Quercus rubra	Jersey City	New Jersey	NA	naturally_occurring	Jerseycity	NA	NA	NA	NA	NA	NA	NA	NA	NA	NA	NA	NA	NA	NA	NA	NA	NA	NA	NA	NA	NA
210	Juniperus virginiana	Jersey City	New Jersey	NA	naturally_occurring	Jerseycity	NA	NA	NA	NA	NA	NA	NA	NA	NA	NA	NA	NA	NA	NA	NA	NA	NA	NA	NA	NA	NA
183	Cornus florida	Jersey City	New Jersey	NA	naturally_occurring	Jerseycity	NA	NA	NA	NA	NA	NA	NA	NA	NA	NA	NA	NA	NA	NA	NA	NA	NA	NA	NA	NA	NA
302	Platanus occidentalis	Jersey City	New Jersey	NA	naturally_occurring	Jerseycity	NA	NA	NA	NA	NA	NA	NA	NA	NA	NA	NA	NA	NA	NA	NA	NA	NA	NA	NA	NA	NA
294	Nyssa sylvatica	Jersey City	New Jersey	NA	naturally_occurring	Jerseycity	NA	NA	NA	NA	NA	NA	NA	NA	NA	NA	NA	NA	NA	NA	NA	NA	NA	NA	NA	NA	NA
273	Magnolia virginiana	Jersey City	New Jersey	NA	naturally_occurring	Jerseycity	NA	NA	NA	NA	NA	NA	NA	NA	NA	NA	NA	NA	NA	NA	NA	NA	NA	NA	NA	NA	NA
457	Quercus bicolor	Jersey City	New Jersey	NA	naturally_occurring	Jerseycity	NA	NA	NA	NA	NA	NA	NA	NA	NA	NA	NA	NA	NA	NA	NA	NA	NA	NA	NA	NA	NA
441	Quercus rubra	Jersey City	New Jersey	NA	naturally_occurring	Jerseycity	NA	NA	NA	NA	NA	NA	NA	NA	NA	NA	NA	NA	NA	NA	NA	NA	NA	NA	NA	NA	NA
549	Quercus bicolor	Jersey City	New Jersey	NA	naturally_occurring	Jerseycity	NA	NA	NA	NA	NA	NA	NA	NA	NA	NA	NA	NA	NA	NA	NA	NA	NA	NA	NA	NA	NA
619	Thuja occidentalis	Jersey City	New Jersey	NA	naturally_occurring	Jerseycity	NA	NA	NA	NA	NA	NA	NA	NA	NA	NA	NA	NA	NA	NA	NA	NA	NA	NA	NA	NA	NA
692	Tilia cordata	Jersey City	New Jersey	NA	introduced	Jerseycity	NA	NA	NA	NA	NA	NA	NA	NA	NA	NA	NA	NA	NA	NA	NA	NA	NA	NA	NA	NA	NA
679	Tilia cordata	Jersey City	New Jersey	NA	introduced	Jerseycity	NA	NA	NA	NA	NA	NA	NA	NA	NA	NA	NA	NA	NA	NA	NA	NA	NA	NA	NA	NA	NA
689	Tilia cordata	Jersey City	New Jersey	NA	introduced	Jerseycity	NA	NA	NA	NA	NA	NA	NA	NA	NA	NA	NA	NA	NA	NA	NA	NA	NA	NA	NA	NA	NA
100	Acer rubrum	Jersey City	New Jersey	NA	naturally_occurring	Jerseycity	NA	NA	NA	NA	NA	NA	NA	NA	NA	NA	NA	NA	NA	NA	NA	NA	NA	NA	NA	NA	NA
111	Acer rubrum	Jersey City	New Jersey	NA	naturally_occurring	Jerseycity	NA	NA	NA	NA	NA	NA	NA	NA	NA	NA	NA	NA	NA	NA	NA	NA	NA	NA	NA	NA	NA
124	Amelanchier canadensis	Jersey City	New Jersey	NA	naturally_occurring	Jerseycity	NA	NA	NA	NA	NA	NA	NA	NA	NA	NA	NA	NA	NA	NA	NA	NA	NA	NA	NA	NA	NA
258	Juniperus virginiana	Jersey City	New Jersey	NA	naturally_occurring	Jerseycity	NA	NA	NA	NA	NA	NA	NA	NA	NA	NA	NA	NA	NA	NA	NA	NA	NA	NA	NA	NA	NA
260	Juniperus virginiana	Jersey City	New Jersey	NA	naturally_occurring	Jerseycity	NA	NA	NA	NA	NA	NA	NA	NA	NA	NA	NA	NA	NA	NA	NA	NA	NA	NA	NA	NA	NA
283	Malus	Jersey City	New Jersey	NA	no_info	Jerseycity	NA	NA	NA	NA	NA	NA	NA	NA	NA	NA	NA	NA	NA	NA	NA	NA	NA	NA	NA	NA	NA
289	Nyssa sylvatica	Jersey City	New Jersey	NA	naturally_occurring	Jerseycity	NA	NA	NA	NA	NA	NA	NA	NA	NA	NA	NA	NA	NA	NA	NA	NA	NA	NA	NA	NA	NA
292	Nyssa sylvatica	Jersey City	New Jersey	NA	naturally_occurring	Jerseycity	NA	NA	NA	NA	NA	NA	NA	NA	NA	NA	NA	NA	NA	NA	NA	NA	NA	NA	NA	NA	NA
296	Nyssa sylvatica	Jersey City	New Jersey	NA	naturally_occurring	Jerseycity	NA	NA	NA	NA	NA	NA	NA	NA	NA	NA	NA	NA	NA	NA	NA	NA	NA	NA	NA	NA	NA
305	Platanus occidentalis	Jersey City	New Jersey	NA	naturally_occurring	Jerseycity	NA	NA	NA	NA	NA	NA	NA	NA	NA	NA	NA	NA	NA	NA	NA	NA	NA	NA	NA	NA	NA
313	Platanus occidentalis	Jersey City	New Jersey	NA	naturally_occurring	Jerseycity	NA	NA	NA	NA	NA	NA	NA	NA	NA	NA	NA	NA	NA	NA	NA	NA	NA	NA	NA	NA	NA
382	Quercus rubra	Jersey City	New Jersey	NA	naturally_occurring	Jerseycity	NA	NA	NA	NA	NA	NA	NA	NA	NA	NA	NA	NA	NA	NA	NA	NA	NA	NA	NA	NA	NA
398	Quercus rubra	Jersey City	New Jersey	NA	naturally_occurring	Jerseycity	NA	NA	NA	NA	NA	NA	NA	NA	NA	NA	NA	NA	NA	NA	NA	NA	NA	NA	NA	NA	NA
417	Quercus rubra	Jersey City	New Jersey	NA	naturally_occurring	Jerseycity	NA	NA	NA	NA	NA	NA	NA	NA	NA	NA	NA	NA	NA	NA	NA	NA	NA	NA	NA	NA	NA
484	Quercus rubra	Jersey City	New Jersey	NA	naturally_occurring	Jerseycity	NA	NA	NA	NA	NA	NA	NA	NA	NA	NA	NA	NA	NA	NA	NA	NA	NA	NA	NA	NA	NA
492	Quercus rubra	Jersey City	New Jersey	NA	naturally_occurring	Jerseycity	NA	NA	NA	NA	NA	NA	NA	NA	NA	NA	NA	NA	NA	NA	NA	NA	NA	NA	NA	NA	NA
502	Quercus bicolor	Jersey City	New Jersey	NA	naturally_occurring	Jerseycity	NA	NA	NA	NA	NA	NA	NA	NA	NA	NA	NA	NA	NA	NA	NA	NA	NA	NA	NA	NA	NA
560	Quercus bicolor	Jersey City	New Jersey	NA	naturally_occurring	Jerseycity	NA	NA	NA	NA	NA	NA	NA	NA	NA	NA	NA	NA	NA	NA	NA	NA	NA	NA	NA	NA	NA
583	Thuja occidentalis	Jersey City	New Jersey	NA	naturally_occurring	Jerseycity	NA	NA	NA	NA	NA	NA	NA	NA	NA	NA	NA	NA	NA	NA	NA	NA	NA	NA	NA	NA	NA
585	Thuja occidentalis	Jersey City	New Jersey	NA	naturally_occurring	Jerseycity	NA	NA	NA	NA	NA	NA	NA	NA	NA	NA	NA	NA	NA	NA	NA	NA	NA	NA	NA	NA	NA
600	Thuja occidentalis	Jersey City	New Jersey	NA	naturally_occurring	Jerseycity	NA	NA	NA	NA	NA	NA	NA	NA	NA	NA	NA	NA	NA	NA	NA	NA	NA	NA	NA	NA	NA
610	Thuja occidentalis	Jersey City	New Jersey	NA	naturally_occurring	Jerseycity	NA	NA	NA	NA	NA	NA	NA	NA	NA	NA	NA	NA	NA	NA	NA	NA	NA	NA	NA	NA	NA
621	Thuja occidentalis	Jersey City	New Jersey	NA	naturally_occurring	Jerseycity	NA	NA	NA	NA	NA	NA	NA	NA	NA	NA	NA	NA	NA	NA	NA	NA	NA	NA	NA	NA	NA
631	Thuja occidentalis	Jersey City	New Jersey	NA	naturally_occurring	Jerseycity	NA	NA	NA	NA	NA	NA	NA	NA	NA	NA	NA	NA	NA	NA	NA	NA	NA	NA	NA	NA	NA
634	Thuja occidentalis	Jersey City	New Jersey	NA	naturally_occurring	Jerseycity	NA	NA	NA	NA	NA	NA	NA	NA	NA	NA	NA	NA	NA	NA	NA	NA	NA	NA	NA	NA	NA
667	Thuja occidentalis	Jersey City	New Jersey	NA	naturally_occurring	Jerseycity	NA	NA	NA	NA	NA	NA	NA	NA	NA	NA	NA	NA	NA	NA	NA	NA	NA	NA	NA	NA	NA
670	Thuja occidentalis	Jersey City	New Jersey	NA	naturally_occurring	Jerseycity	NA	NA	NA	NA	NA	NA	NA	NA	NA	NA	NA	NA	NA	NA	NA	NA	NA	NA	NA	NA	NA
691	Tilia cordata	Jersey City	New Jersey	NA	introduced	Jerseycity	NA	NA	NA	NA	NA	NA	NA	NA	NA	NA	NA	NA	NA	NA	NA	NA	NA	NA	NA	NA	NA
722	Tilia cordata	Jersey City	New Jersey	NA	introduced	Jerseycity	NA	NA	NA	NA	NA	NA	NA	NA	NA	NA	NA	NA	NA	NA	NA	NA	NA	NA	NA	NA	NA
744	Tilia cordata	Jersey City	New Jersey	NA	introduced	Jerseycity	NA	NA	NA	NA	NA	NA	NA	NA	NA	NA	NA	NA	NA	NA	NA	NA	NA	NA	NA	NA	NA
758	Ulmus americana	Jersey City	New Jersey	NA	naturally_occurring	Jerseycity	NA	NA	NA	NA	NA	NA	NA	NA	NA	NA	NA	NA	NA	NA	NA	NA	NA	NA	NA	NA	NA
110	Acer rubrum	Jersey City	New Jersey	NA	naturally_occurring	Jerseycity	NA	NA	NA	NA	NA	NA	NA	NA	NA	NA	NA	NA	NA	NA	NA	NA	NA	NA	NA	NA	NA
118	Acer rubrum	Jersey City	New Jersey	NA	naturally_occurring	Jerseycity	NA	NA	NA	NA	NA	NA	NA	NA	NA	NA	NA	NA	NA	NA	NA	NA	NA	NA	NA	NA	NA
96	Acer rubrum	Jersey City	New Jersey	NA	naturally_occurring	Jerseycity	NA	NA	NA	NA	NA	NA	NA	NA	NA	NA	NA	NA	NA	NA	NA	NA	NA	NA	NA	NA	NA
508	Quercus bicolor	Jersey City	New Jersey	NA	naturally_occurring	Jerseycity	NA	NA	NA	NA	NA	NA	NA	NA	NA	NA	NA	NA	NA	NA	NA	NA	NA	NA	NA	NA	NA
251	Juniperus chinensis	Jersey City	New Jersey	NA	introduced	Jerseycity	NA	NA	NA	NA	NA	NA	NA	NA	NA	NA	NA	NA	NA	NA	NA	NA	NA	NA	NA	NA	NA
243	Juniperus chinensis	Jersey City	New Jersey	NA	introduced	Jerseycity	NA	NA	NA	NA	NA	NA	NA	NA	NA	NA	NA	NA	NA	NA	NA	NA	NA	NA	NA	NA	NA
259	Juniperus virginiana	Jersey City	New Jersey	NA	naturally_occurring	Jerseycity	NA	NA	NA	NA	NA	NA	NA	NA	NA	NA	NA	NA	NA	NA	NA	NA	NA	NA	NA	NA	NA
341	Platanus occidentalis	Jersey City	New Jersey	NA	naturally_occurring	Jerseycity	NA	NA	NA	NA	NA	NA	NA	NA	NA	NA	NA	NA	NA	NA	NA	NA	NA	NA	NA	NA	NA
376	Quercus rubra	Jersey City	New Jersey	NA	naturally_occurring	Jerseycity	NA	NA	NA	NA	NA	NA	NA	NA	NA	NA	NA	NA	NA	NA	NA	NA	NA	NA	NA	NA	NA
374	Quercus rubra	Jersey City	New Jersey	NA	naturally_occurring	Jerseycity	NA	NA	NA	NA	NA	NA	NA	NA	NA	NA	NA	NA	NA	NA	NA	NA	NA	NA	NA	NA	NA
373	Quercus rubra	Jersey City	New Jersey	NA	naturally_occurring	Jerseycity	NA	NA	NA	NA	NA	NA	NA	NA	NA	NA	NA	NA	NA	NA	NA	NA	NA	NA	NA	NA	NA
550	Quercus bicolor	Jersey City	New Jersey	NA	naturally_occurring	Jerseycity	NA	NA	NA	NA	NA	NA	NA	NA	NA	NA	NA	NA	NA	NA	NA	NA	NA	NA	NA	NA	NA
197	Gleditsia triacanthos	Jersey City	New Jersey	inermis	introduced	Jerseycity	NA	NA	NA	NA	NA	NA	NA	NA	NA	NA	NA	NA	NA	NA	NA	NA	NA	NA	NA	NA	NA
168	Cercis canadensis	Jersey City	New Jersey	NA	naturally_occurring	Jerseycity	NA	NA	NA	NA	NA	NA	NA	NA	NA	NA	NA	NA	NA	NA	NA	NA	NA	NA	NA	NA	NA
180	Cornus florida	Jersey City	New Jersey	NA	naturally_occurring	Jerseycity	NA	NA	NA	NA	NA	NA	NA	NA	NA	NA	NA	NA	NA	NA	NA	NA	NA	NA	NA	NA	NA
228	Juniperus virginiana	Jersey City	New Jersey	NA	naturally_occurring	Jerseycity	NA	NA	NA	NA	NA	NA	NA	NA	NA	NA	NA	NA	NA	NA	NA	NA	NA	NA	NA	NA	NA
207	Juniperus virginiana	Jersey City	New Jersey	NA	naturally_occurring	Jerseycity	NA	NA	NA	NA	NA	NA	NA	NA	NA	NA	NA	NA	NA	NA	NA	NA	NA	NA	NA	NA	NA
220	Juniperus virginiana	Jersey City	New Jersey	NA	naturally_occurring	Jerseycity	NA	NA	NA	NA	NA	NA	NA	NA	NA	NA	NA	NA	NA	NA	NA	NA	NA	NA	NA	NA	NA
223	Juniperus virginiana	Jersey City	New Jersey	NA	naturally_occurring	Jerseycity	NA	NA	NA	NA	NA	NA	NA	NA	NA	NA	NA	NA	NA	NA	NA	NA	NA	NA	NA	NA	NA
142	Amelanchier laevis	Jersey City	New Jersey	NA	naturally_occurring	Jerseycity	NA	NA	NA	NA	NA	NA	NA	NA	NA	NA	NA	NA	NA	NA	NA	NA	NA	NA	NA	NA	NA
134	Amelanchier canadensis	Jersey City	New Jersey	NA	naturally_occurring	Jerseycity	NA	NA	NA	NA	NA	NA	NA	NA	NA	NA	NA	NA	NA	NA	NA	NA	NA	NA	NA	NA	NA
74	Acer rubrum	Jersey City	New Jersey	NA	naturally_occurring	Jerseycity	NA	NA	NA	NA	NA	NA	NA	NA	NA	NA	NA	NA	NA	NA	NA	NA	NA	NA	NA	NA	NA
64	Acer rubrum	Jersey City	New Jersey	NA	naturally_occurring	Jerseycity	NA	NA	NA	NA	NA	NA	NA	NA	NA	NA	NA	NA	NA	NA	NA	NA	NA	NA	NA	NA	NA
385	Quercus rubra	Jersey City	New Jersey	NA	naturally_occurring	Jerseycity	NA	NA	NA	NA	NA	NA	NA	NA	NA	NA	NA	NA	NA	NA	NA	NA	NA	NA	NA	NA	NA
387	Quercus rubra	Jersey City	New Jersey	NA	naturally_occurring	Jerseycity	NA	NA	NA	NA	NA	NA	NA	NA	NA	NA	NA	NA	NA	NA	NA	NA	NA	NA	NA	NA	NA
528	Quercus bicolor	Jersey City	New Jersey	NA	naturally_occurring	Jerseycity	NA	NA	NA	NA	NA	NA	NA	NA	NA	NA	NA	NA	NA	NA	NA	NA	NA	NA	NA	NA	NA
562	Thuja occidentalis	Jersey City	New Jersey	NA	naturally_occurring	Jerseycity	NA	NA	NA	NA	NA	NA	NA	NA	NA	NA	NA	NA	NA	NA	NA	NA	NA	NA	NA	NA	NA
732	Tilia cordata	Jersey City	New Jersey	NA	introduced	Jerseycity	NA	NA	NA	NA	NA	NA	NA	NA	NA	NA	NA	NA	NA	NA	NA	NA	NA	NA	NA	NA	NA
751	Tilia cordata	Jersey City	New Jersey	NA	introduced	Jerseycity	NA	NA	NA	NA	NA	NA	NA	NA	NA	NA	NA	NA	NA	NA	NA	NA	NA	NA	NA	NA	NA
753	Tilia cordata	Jersey City	New Jersey	NA	introduced	Jerseycity	NA	NA	NA	NA	NA	NA	NA	NA	NA	NA	NA	NA	NA	NA	NA	NA	NA	NA	NA	NA	NA
678	Tilia cordata	Jersey City	New Jersey	NA	introduced	Jerseycity	NA	NA	NA	NA	NA	NA	NA	NA	NA	NA	NA	NA	NA	NA	NA	NA	NA	NA	NA	NA	NA
468	Quercus rubra	Jersey City	New Jersey	NA	naturally_occurring	Jerseycity	NA	NA	NA	NA	NA	NA	NA	NA	NA	NA	NA	NA	NA	NA	NA	NA	NA	NA	NA	NA	NA
495	Quercus rubra	Jersey City	New Jersey	NA	naturally_occurring	Jerseycity	NA	NA	NA	NA	NA	NA	NA	NA	NA	NA	NA	NA	NA	NA	NA	NA	NA	NA	NA	NA	NA
194	Gleditsia triacanthos	Jersey City	New Jersey	NA	introduced	Jerseycity	NA	NA	NA	NA	NA	NA	NA	NA	NA	NA	NA	NA	NA	NA	NA	NA	NA	NA	NA	NA	NA
177	Cornus kousa	Jersey City	New Jersey	NA	introduced	Jerseycity	NA	NA	NA	NA	NA	NA	NA	NA	NA	NA	NA	NA	NA	NA	NA	NA	NA	NA	NA	NA	NA
179	Cornus kousa	Jersey City	New Jersey	NA	introduced	Jerseycity	NA	NA	NA	NA	NA	NA	NA	NA	NA	NA	NA	NA	NA	NA	NA	NA	NA	NA	NA	NA	NA
738	Tilia cordata	Jersey City	New Jersey	NA	introduced	Jerseycity	NA	NA	NA	NA	NA	NA	NA	NA	NA	NA	NA	NA	NA	NA	NA	NA	NA	NA	NA	NA	NA
742	Tilia cordata	Jersey City	New Jersey	NA	introduced	Jerseycity	NA	NA	NA	NA	NA	NA	NA	NA	NA	NA	NA	NA	NA	NA	NA	NA	NA	NA	NA	NA	NA
247	Juniperus chinensis	Jersey City	New Jersey	NA	introduced	Jerseycity	NA	NA	NA	NA	NA	NA	NA	NA	NA	NA	NA	NA	NA	NA	NA	NA	NA	NA	NA	NA	NA
240	Juniperus chinensis	Jersey City	New Jersey	NA	introduced	Jerseycity	NA	NA	NA	NA	NA	NA	NA	NA	NA	NA	NA	NA	NA	NA	NA	NA	NA	NA	NA	NA	NA
250	Juniperus chinensis	Jersey City	New Jersey	NA	introduced	Jerseycity	NA	NA	NA	NA	NA	NA	NA	NA	NA	NA	NA	NA	NA	NA	NA	NA	NA	NA	NA	NA	NA
274	Magnolia virginiana	Jersey City	New Jersey	NA	naturally_occurring	Jerseycity	NA	NA	NA	NA	NA	NA	NA	NA	NA	NA	NA	NA	NA	NA	NA	NA	NA	NA	NA	NA	NA
348	Platanus occidentalis	Jersey City	New Jersey	NA	naturally_occurring	Jerseycity	NA	NA	NA	NA	NA	NA	NA	NA	NA	NA	NA	NA	NA	NA	NA	NA	NA	NA	NA	NA	NA
355	Platanus occidentalis	Jersey City	New Jersey	NA	naturally_occurring	Jerseycity	NA	NA	NA	NA	NA	NA	NA	NA	NA	NA	NA	NA	NA	NA	NA	NA	NA	NA	NA	NA	NA
365	Pseudotsuga menziesii	Jersey City	New Jersey	NA	introduced	Jerseycity	NA	NA	NA	NA	NA	NA	NA	NA	NA	NA	NA	NA	NA	NA	NA	NA	NA	NA	NA	NA	NA
325	Platanus occidentalis	Jersey City	New Jersey	NA	naturally_occurring	Jerseycity	NA	NA	NA	NA	NA	NA	NA	NA	NA	NA	NA	NA	NA	NA	NA	NA	NA	NA	NA	NA	NA
208	Juniperus virginiana	Jersey City	New Jersey	NA	naturally_occurring	Jerseycity	NA	NA	NA	NA	NA	NA	NA	NA	NA	NA	NA	NA	NA	NA	NA	NA	NA	NA	NA	NA	NA
224	Juniperus virginiana	Jersey City	New Jersey	NA	naturally_occurring	Jerseycity	NA	NA	NA	NA	NA	NA	NA	NA	NA	NA	NA	NA	NA	NA	NA	NA	NA	NA	NA	NA	NA
71	Acer rubrum	Jersey City	New Jersey	NA	naturally_occurring	Jerseycity	NA	NA	NA	NA	NA	NA	NA	NA	NA	NA	NA	NA	NA	NA	NA	NA	NA	NA	NA	NA	NA
85	Acer rubrum	Jersey City	New Jersey	NA	naturally_occurring	Jerseycity	NA	NA	NA	NA	NA	NA	NA	NA	NA	NA	NA	NA	NA	NA	NA	NA	NA	NA	NA	NA	NA
38	Acer saccharum	Jersey City	New Jersey	NA	naturally_occurring	Jerseycity	NA	NA	NA	NA	NA	NA	NA	NA	NA	NA	NA	NA	NA	NA	NA	NA	NA	NA	NA	NA	NA
15	Acer saccharum	Jersey City	New Jersey	NA	naturally_occurring	Jerseycity	NA	NA	NA	NA	NA	NA	NA	NA	NA	NA	NA	NA	NA	NA	NA	NA	NA	NA	NA	NA	NA
44	Acer saccharum	Jersey City	New Jersey	NA	naturally_occurring	Jerseycity	NA	NA	NA	NA	NA	NA	NA	NA	NA	NA	NA	NA	NA	NA	NA	NA	NA	NA	NA	NA	NA
62	Acer rubrum	Jersey City	New Jersey	NA	naturally_occurring	Jerseycity	NA	NA	NA	NA	NA	NA	NA	NA	NA	NA	NA	NA	NA	NA	NA	NA	NA	NA	NA	NA	NA
466	Quercus bicolor	Jersey City	New Jersey	NA	naturally_occurring	Jerseycity	NA	NA	NA	NA	NA	NA	NA	NA	NA	NA	NA	NA	NA	NA	NA	NA	NA	NA	NA	NA	NA
450	Quercus bicolor	Jersey City	New Jersey	NA	naturally_occurring	Jerseycity	NA	NA	NA	NA	NA	NA	NA	NA	NA	NA	NA	NA	NA	NA	NA	NA	NA	NA	NA	NA	NA
386	Quercus rubra	Jersey City	New Jersey	NA	naturally_occurring	Jerseycity	NA	NA	NA	NA	NA	NA	NA	NA	NA	NA	NA	NA	NA	NA	NA	NA	NA	NA	NA	NA	NA
402	Quercus rubra	Jersey City	New Jersey	NA	naturally_occurring	Jerseycity	NA	NA	NA	NA	NA	NA	NA	NA	NA	NA	NA	NA	NA	NA	NA	NA	NA	NA	NA	NA	NA
383	Quercus rubra	Jersey City	New Jersey	NA	naturally_occurring	Jerseycity	NA	NA	NA	NA	NA	NA	NA	NA	NA	NA	NA	NA	NA	NA	NA	NA	NA	NA	NA	NA	NA
516	Quercus bicolor	Jersey City	New Jersey	NA	naturally_occurring	Jerseycity	NA	NA	NA	NA	NA	NA	NA	NA	NA	NA	NA	NA	NA	NA	NA	NA	NA	NA	NA	NA	NA
105	Acer rubrum	Jersey City	New Jersey	NA	naturally_occurring	Jerseycity	NA	NA	NA	NA	NA	NA	NA	NA	NA	NA	NA	NA	NA	NA	NA	NA	NA	NA	NA	NA	NA
715	Tilia cordata	Jersey City	New Jersey	NA	introduced	Jerseycity	NA	NA	NA	NA	NA	NA	NA	NA	NA	NA	NA	NA	NA	NA	NA	NA	NA	NA	NA	NA	NA
720	Tilia cordata	Jersey City	New Jersey	NA	introduced	Jerseycity	NA	NA	NA	NA	NA	NA	NA	NA	NA	NA	NA	NA	NA	NA	NA	NA	NA	NA	NA	NA	NA
651	Thuja occidentalis	Jersey City	New Jersey	NA	naturally_occurring	Jerseycity	NA	NA	NA	NA	NA	NA	NA	NA	NA	NA	NA	NA	NA	NA	NA	NA	NA	NA	NA	NA	NA
624	Thuja occidentalis	Jersey City	New Jersey	NA	naturally_occurring	Jerseycity	NA	NA	NA	NA	NA	NA	NA	NA	NA	NA	NA	NA	NA	NA	NA	NA	NA	NA	NA	NA	NA
580	Thuja occidentalis	Jersey City	New Jersey	NA	naturally_occurring	Jerseycity	NA	NA	NA	NA	NA	NA	NA	NA	NA	NA	NA	NA	NA	NA	NA	NA	NA	NA	NA	NA	NA
533	Quercus bicolor	Jersey City	New Jersey	NA	naturally_occurring	Jerseycity	NA	NA	NA	NA	NA	NA	NA	NA	NA	NA	NA	NA	NA	NA	NA	NA	NA	NA	NA	NA	NA
541	Quercus bicolor	Jersey City	New Jersey	NA	naturally_occurring	Jerseycity	NA	NA	NA	NA	NA	NA	NA	NA	NA	NA	NA	NA	NA	NA	NA	NA	NA	NA	NA	NA	NA
29	Acer saccharum	Jersey City	New Jersey	NA	naturally_occurring	Jerseycity	NA	NA	NA	NA	NA	NA	NA	NA	NA	NA	NA	NA	NA	NA	NA	NA	NA	NA	NA	NA	NA
101	Acer rubrum	Jersey City	New Jersey	NA	naturally_occurring	Jerseycity	NA	NA	NA	NA	NA	NA	NA	NA	NA	NA	NA	NA	NA	NA	NA	NA	NA	NA	NA	NA	NA
115	Acer rubrum	Jersey City	New Jersey	NA	naturally_occurring	Jerseycity	NA	NA	NA	NA	NA	NA	NA	NA	NA	NA	NA	NA	NA	NA	NA	NA	NA	NA	NA	NA	NA
121	Amelanchier canadensis	Jersey City	New Jersey	NA	naturally_occurring	Jerseycity	NA	NA	NA	NA	NA	NA	NA	NA	NA	NA	NA	NA	NA	NA	NA	NA	NA	NA	NA	NA	NA
174	Cornus kousa	Jersey City	New Jersey	NA	introduced	Jerseycity	NA	NA	NA	NA	NA	NA	NA	NA	NA	NA	NA	NA	NA	NA	NA	NA	NA	NA	NA	NA	NA
214	Juniperus virginiana	Jersey City	New Jersey	NA	naturally_occurring	Jerseycity	NA	NA	NA	NA	NA	NA	NA	NA	NA	NA	NA	NA	NA	NA	NA	NA	NA	NA	NA	NA	NA
239	Juniperus chinensis	Jersey City	New Jersey	NA	introduced	Jerseycity	NA	NA	NA	NA	NA	NA	NA	NA	NA	NA	NA	NA	NA	NA	NA	NA	NA	NA	NA	NA	NA
245	Juniperus chinensis	Jersey City	New Jersey	NA	introduced	Jerseycity	NA	NA	NA	NA	NA	NA	NA	NA	NA	NA	NA	NA	NA	NA	NA	NA	NA	NA	NA	NA	NA
249	Juniperus chinensis	Jersey City	New Jersey	NA	introduced	Jerseycity	NA	NA	NA	NA	NA	NA	NA	NA	NA	NA	NA	NA	NA	NA	NA	NA	NA	NA	NA	NA	NA
252	Juniperus chinensis	Jersey City	New Jersey	NA	introduced	Jerseycity	NA	NA	NA	NA	NA	NA	NA	NA	NA	NA	NA	NA	NA	NA	NA	NA	NA	NA	NA	NA	NA
256	Juniperus virginiana	Jersey City	New Jersey	NA	naturally_occurring	Jerseycity	NA	NA	NA	NA	NA	NA	NA	NA	NA	NA	NA	NA	NA	NA	NA	NA	NA	NA	NA	NA	NA
306	Platanus occidentalis	Jersey City	New Jersey	NA	naturally_occurring	Jerseycity	NA	NA	NA	NA	NA	NA	NA	NA	NA	NA	NA	NA	NA	NA	NA	NA	NA	NA	NA	NA	NA
321	Platanus occidentalis	Jersey City	New Jersey	NA	naturally_occurring	Jerseycity	NA	NA	NA	NA	NA	NA	NA	NA	NA	NA	NA	NA	NA	NA	NA	NA	NA	NA	NA	NA	NA
350	Platanus occidentalis	Jersey City	New Jersey	NA	naturally_occurring	Jerseycity	NA	NA	NA	NA	NA	NA	NA	NA	NA	NA	NA	NA	NA	NA	NA	NA	NA	NA	NA	NA	NA
366	Pseudotsuga menziesii	Jersey City	New Jersey	NA	introduced	Jerseycity	NA	NA	NA	NA	NA	NA	NA	NA	NA	NA	NA	NA	NA	NA	NA	NA	NA	NA	NA	NA	NA
370	Quercus rubra	Jersey City	New Jersey	NA	naturally_occurring	Jerseycity	NA	NA	NA	NA	NA	NA	NA	NA	NA	NA	NA	NA	NA	NA	NA	NA	NA	NA	NA	NA	NA
389	Quercus rubra	Jersey City	New Jersey	NA	naturally_occurring	Jerseycity	NA	NA	NA	NA	NA	NA	NA	NA	NA	NA	NA	NA	NA	NA	NA	NA	NA	NA	NA	NA	NA
403	Quercus rubra	Jersey City	New Jersey	NA	naturally_occurring	Jerseycity	NA	NA	NA	NA	NA	NA	NA	NA	NA	NA	NA	NA	NA	NA	NA	NA	NA	NA	NA	NA	NA
458	Quercus bicolor	Jersey City	New Jersey	NA	naturally_occurring	Jerseycity	NA	NA	NA	NA	NA	NA	NA	NA	NA	NA	NA	NA	NA	NA	NA	NA	NA	NA	NA	NA	NA
459	Quercus bicolor	Jersey City	New Jersey	NA	naturally_occurring	Jerseycity	NA	NA	NA	NA	NA	NA	NA	NA	NA	NA	NA	NA	NA	NA	NA	NA	NA	NA	NA	NA	NA
469	Quercus bicolor	Jersey City	New Jersey	NA	naturally_occurring	Jerseycity	NA	NA	NA	NA	NA	NA	NA	NA	NA	NA	NA	NA	NA	NA	NA	NA	NA	NA	NA	NA	NA
472	Quercus bicolor	Jersey City	New Jersey	NA	naturally_occurring	Jerseycity	NA	NA	NA	NA	NA	NA	NA	NA	NA	NA	NA	NA	NA	NA	NA	NA	NA	NA	NA	NA	NA
591	Thuja occidentalis	Jersey City	New Jersey	NA	naturally_occurring	Jerseycity	NA	NA	NA	NA	NA	NA	NA	NA	NA	NA	NA	NA	NA	NA	NA	NA	NA	NA	NA	NA	NA
623	Thuja occidentalis	Jersey City	New Jersey	NA	naturally_occurring	Jerseycity	NA	NA	NA	NA	NA	NA	NA	NA	NA	NA	NA	NA	NA	NA	NA	NA	NA	NA	NA	NA	NA
654	Thuja occidentalis	Jersey City	New Jersey	NA	naturally_occurring	Jerseycity	NA	NA	NA	NA	NA	NA	NA	NA	NA	NA	NA	NA	NA	NA	NA	NA	NA	NA	NA	NA	NA
677	Tilia cordata	Jersey City	New Jersey	NA	introduced	Jerseycity	NA	NA	NA	NA	NA	NA	NA	NA	NA	NA	NA	NA	NA	NA	NA	NA	NA	NA	NA	NA	NA
697	Tilia cordata	Jersey City	New Jersey	NA	introduced	Jerseycity	NA	NA	NA	NA	NA	NA	NA	NA	NA	NA	NA	NA	NA	NA	NA	NA	NA	NA	NA	NA	NA
719	Tilia cordata	Jersey City	New Jersey	NA	introduced	Jerseycity	NA	NA	NA	NA	NA	NA	NA	NA	NA	NA	NA	NA	NA	NA	NA	NA	NA	NA	NA	NA	NA
727	Tilia cordata	Jersey City	New Jersey	NA	introduced	Jerseycity	NA	NA	NA	NA	NA	NA	NA	NA	NA	NA	NA	NA	NA	NA	NA	NA	NA	NA	NA	NA	NA
734	Tilia cordata	Jersey City	New Jersey	NA	introduced	Jerseycity	NA	NA	NA	NA	NA	NA	NA	NA	NA	NA	NA	NA	NA	NA	NA	NA	NA	NA	NA	NA	NA
760	Ulmus americana	Jersey City	New Jersey	NA	naturally_occurring	Jerseycity	NA	NA	NA	NA	NA	NA	NA	NA	NA	NA	NA	NA	NA	NA	NA	NA	NA	NA	NA	NA	NA
763	Ulmus americana	Jersey City	New Jersey	NA	naturally_occurring	Jerseycity	NA	NA	NA	NA	NA	NA	NA	NA	NA	NA	NA	NA	NA	NA	NA	NA	NA	NA	NA	NA	NA
522	Quercus bicolor	Jersey City	New Jersey	NA	naturally_occurring	Jerseycity	NA	NA	NA	NA	NA	NA	NA	NA	NA	NA	NA	NA	NA	NA	NA	NA	NA	NA	NA	NA	NA
490	Quercus rubra	Jersey City	New Jersey	NA	naturally_occurring	Jerseycity	NA	NA	NA	NA	NA	NA	NA	NA	NA	NA	NA	NA	NA	NA	NA	NA	NA	NA	NA	NA	NA
158	Cercis canadensis	Jersey City	New Jersey	NA	naturally_occurring	Jerseycity	NA	NA	NA	NA	NA	NA	NA	NA	NA	NA	NA	NA	NA	NA	NA	NA	NA	NA	NA	NA	NA
131	Amelanchier canadensis	Jersey City	New Jersey	NA	naturally_occurring	Jerseycity	NA	NA	NA	NA	NA	NA	NA	NA	NA	NA	NA	NA	NA	NA	NA	NA	NA	NA	NA	NA	NA
128	Amelanchier canadensis	Jersey City	New Jersey	NA	naturally_occurring	Jerseycity	NA	NA	NA	NA	NA	NA	NA	NA	NA	NA	NA	NA	NA	NA	NA	NA	NA	NA	NA	NA	NA
175	Cornus kousa	Jersey City	New Jersey	NA	introduced	Jerseycity	NA	NA	NA	NA	NA	NA	NA	NA	NA	NA	NA	NA	NA	NA	NA	NA	NA	NA	NA	NA	NA
264	Liquidambar styraciflua	Jersey City	New Jersey	NA	naturally_occurring	Jerseycity	NA	NA	NA	NA	NA	NA	NA	NA	NA	NA	NA	NA	NA	NA	NA	NA	NA	NA	NA	NA	NA
316	Platanus occidentalis	Jersey City	New Jersey	NA	naturally_occurring	Jerseycity	NA	NA	NA	NA	NA	NA	NA	NA	NA	NA	NA	NA	NA	NA	NA	NA	NA	NA	NA	NA	NA
352	Platanus occidentalis	Jersey City	New Jersey	NA	naturally_occurring	Jerseycity	NA	NA	NA	NA	NA	NA	NA	NA	NA	NA	NA	NA	NA	NA	NA	NA	NA	NA	NA	NA	NA
75	Acer rubrum	Jersey City	New Jersey	NA	naturally_occurring	Jerseycity	NA	NA	NA	NA	NA	NA	NA	NA	NA	NA	NA	NA	NA	NA	NA	NA	NA	NA	NA	NA	NA
50	Acer saccharum	Jersey City	New Jersey	NA	naturally_occurring	Jerseycity	NA	NA	NA	NA	NA	NA	NA	NA	NA	NA	NA	NA	NA	NA	NA	NA	NA	NA	NA	NA	NA
418	Quercus rubra	Jersey City	New Jersey	NA	naturally_occurring	Jerseycity	NA	NA	NA	NA	NA	NA	NA	NA	NA	NA	NA	NA	NA	NA	NA	NA	NA	NA	NA	NA	NA
437	Quercus rubra	Jersey City	New Jersey	NA	naturally_occurring	Jerseycity	NA	NA	NA	NA	NA	NA	NA	NA	NA	NA	NA	NA	NA	NA	NA	NA	NA	NA	NA	NA	NA
439	Quercus rubra	Jersey City	New Jersey	NA	naturally_occurring	Jerseycity	NA	NA	NA	NA	NA	NA	NA	NA	NA	NA	NA	NA	NA	NA	NA	NA	NA	NA	NA	NA	NA
419	Quercus rubra	Jersey City	New Jersey	NA	naturally_occurring	Jerseycity	NA	NA	NA	NA	NA	NA	NA	NA	NA	NA	NA	NA	NA	NA	NA	NA	NA	NA	NA	NA	NA
532	Quercus bicolor	Jersey City	New Jersey	NA	naturally_occurring	Jerseycity	NA	NA	NA	NA	NA	NA	NA	NA	NA	NA	NA	NA	NA	NA	NA	NA	NA	NA	NA	NA	NA
196	Gleditsia triacanthos	Jersey City	New Jersey	inermis	introduced	Jerseycity	NA	NA	NA	NA	NA	NA	NA	NA	NA	NA	NA	NA	NA	NA	NA	NA	NA	NA	NA	NA	NA
188	Gleditsia triacanthos	Jersey City	New Jersey	inermis	introduced	Jerseycity	NA	NA	NA	NA	NA	NA	NA	NA	NA	NA	NA	NA	NA	NA	NA	NA	NA	NA	NA	NA	NA
192	Gleditsia triacanthos	Jersey City	New Jersey	inermis	introduced	Jerseycity	NA	NA	NA	NA	NA	NA	NA	NA	NA	NA	NA	NA	NA	NA	NA	NA	NA	NA	NA	NA	NA
280	Malus	Jersey City	New Jersey	NA	no_info	Jerseycity	NA	NA	NA	NA	NA	NA	NA	NA	NA	NA	NA	NA	NA	NA	NA	NA	NA	NA	NA	NA	NA
297	Platanus occidentalis	Jersey City	New Jersey	NA	naturally_occurring	Jerseycity	NA	NA	NA	NA	NA	NA	NA	NA	NA	NA	NA	NA	NA	NA	NA	NA	NA	NA	NA	NA	NA
301	Platanus occidentalis	Jersey City	New Jersey	NA	naturally_occurring	Jerseycity	NA	NA	NA	NA	NA	NA	NA	NA	NA	NA	NA	NA	NA	NA	NA	NA	NA	NA	NA	NA	NA
275	Magnolia virginiana	Jersey City	New Jersey	NA	naturally_occurring	Jerseycity	NA	NA	NA	NA	NA	NA	NA	NA	NA	NA	NA	NA	NA	NA	NA	NA	NA	NA	NA	NA	NA
462	Quercus bicolor	Jersey City	New Jersey	NA	naturally_occurring	Jerseycity	NA	NA	NA	NA	NA	NA	NA	NA	NA	NA	NA	NA	NA	NA	NA	NA	NA	NA	NA	NA	NA
454	Quercus bicolor	Jersey City	New Jersey	NA	naturally_occurring	Jerseycity	NA	NA	NA	NA	NA	NA	NA	NA	NA	NA	NA	NA	NA	NA	NA	NA	NA	NA	NA	NA	NA
486	Quercus rubra	Jersey City	New Jersey	NA	naturally_occurring	Jerseycity	NA	NA	NA	NA	NA	NA	NA	NA	NA	NA	NA	NA	NA	NA	NA	NA	NA	NA	NA	NA	NA
566	Thuja occidentalis	Jersey City	New Jersey	NA	naturally_occurring	Jerseycity	NA	NA	NA	NA	NA	NA	NA	NA	NA	NA	NA	NA	NA	NA	NA	NA	NA	NA	NA	NA	NA
589	Thuja occidentalis	Jersey City	New Jersey	NA	naturally_occurring	Jerseycity	NA	NA	NA	NA	NA	NA	NA	NA	NA	NA	NA	NA	NA	NA	NA	NA	NA	NA	NA	NA	NA
662	Thuja occidentalis	Jersey City	New Jersey	NA	naturally_occurring	Jerseycity	NA	NA	NA	NA	NA	NA	NA	NA	NA	NA	NA	NA	NA	NA	NA	NA	NA	NA	NA	NA	NA
647	Thuja occidentalis	Jersey City	New Jersey	NA	naturally_occurring	Jerseycity	NA	NA	NA	NA	NA	NA	NA	NA	NA	NA	NA	NA	NA	NA	NA	NA	NA	NA	NA	NA	NA
635	Thuja occidentalis	Jersey City	New Jersey	NA	naturally_occurring	Jerseycity	NA	NA	NA	NA	NA	NA	NA	NA	NA	NA	NA	NA	NA	NA	NA	NA	NA	NA	NA	NA	NA
637	Thuja occidentalis	Jersey City	New Jersey	NA	naturally_occurring	Jerseycity	NA	NA	NA	NA	NA	NA	NA	NA	NA	NA	NA	NA	NA	NA	NA	NA	NA	NA	NA	NA	NA
767	Zelkova serrata	Jersey City	New Jersey	NA	introduced	Jerseycity	NA	NA	NA	NA	NA	NA	NA	NA	NA	NA	NA	NA	NA	NA	NA	NA	NA	NA	NA	NA	NA
724	Tilia cordata	Jersey City	New Jersey	NA	introduced	Jerseycity	NA	NA	NA	NA	NA	NA	NA	NA	NA	NA	NA	NA	NA	NA	NA	NA	NA	NA	NA	NA	NA
725	Tilia cordata	Jersey City	New Jersey	NA	introduced	Jerseycity	NA	NA	NA	NA	NA	NA	NA	NA	NA	NA	NA	NA	NA	NA	NA	NA	NA	NA	NA	NA	NA
61	Acer rubrum	Jersey City	New Jersey	NA	naturally_occurring	Jerseycity	NA	NA	NA	NA	NA	NA	NA	NA	NA	NA	NA	NA	NA	NA	NA	NA	NA	NA	NA	NA	NA
68	Acer rubrum	Jersey City	New Jersey	NA	naturally_occurring	Jerseycity	NA	NA	NA	NA	NA	NA	NA	NA	NA	NA	NA	NA	NA	NA	NA	NA	NA	NA	NA	NA	NA
91	Acer rubrum	Jersey City	New Jersey	NA	naturally_occurring	Jerseycity	NA	NA	NA	NA	NA	NA	NA	NA	NA	NA	NA	NA	NA	NA	NA	NA	NA	NA	NA	NA	NA
117	Acer rubrum	Jersey City	New Jersey	NA	naturally_occurring	Jerseycity	NA	NA	NA	NA	NA	NA	NA	NA	NA	NA	NA	NA	NA	NA	NA	NA	NA	NA	NA	NA	NA
244	Juniperus chinensis	Jersey City	New Jersey	NA	introduced	Jerseycity	NA	NA	NA	NA	NA	NA	NA	NA	NA	NA	NA	NA	NA	NA	NA	NA	NA	NA	NA	NA	NA
246	Juniperus chinensis	Jersey City	New Jersey	NA	introduced	Jerseycity	NA	NA	NA	NA	NA	NA	NA	NA	NA	NA	NA	NA	NA	NA	NA	NA	NA	NA	NA	NA	NA
282	Malus	Jersey City	New Jersey	NA	no_info	Jerseycity	NA	NA	NA	NA	NA	NA	NA	NA	NA	NA	NA	NA	NA	NA	NA	NA	NA	NA	NA	NA	NA
330	Platanus occidentalis	Jersey City	New Jersey	NA	naturally_occurring	Jerseycity	NA	NA	NA	NA	NA	NA	NA	NA	NA	NA	NA	NA	NA	NA	NA	NA	NA	NA	NA	NA	NA
345	Platanus occidentalis	Jersey City	New Jersey	NA	naturally_occurring	Jerseycity	NA	NA	NA	NA	NA	NA	NA	NA	NA	NA	NA	NA	NA	NA	NA	NA	NA	NA	NA	NA	NA
400	Quercus rubra	Jersey City	New Jersey	NA	naturally_occurring	Jerseycity	NA	NA	NA	NA	NA	NA	NA	NA	NA	NA	NA	NA	NA	NA	NA	NA	NA	NA	NA	NA	NA
408	Quercus rubra	Jersey City	New Jersey	NA	naturally_occurring	Jerseycity	NA	NA	NA	NA	NA	NA	NA	NA	NA	NA	NA	NA	NA	NA	NA	NA	NA	NA	NA	NA	NA
446	Quercus bicolor	Jersey City	New Jersey	NA	naturally_occurring	Jerseycity	NA	NA	NA	NA	NA	NA	NA	NA	NA	NA	NA	NA	NA	NA	NA	NA	NA	NA	NA	NA	NA
453	Quercus bicolor	Jersey City	New Jersey	NA	naturally_occurring	Jerseycity	NA	NA	NA	NA	NA	NA	NA	NA	NA	NA	NA	NA	NA	NA	NA	NA	NA	NA	NA	NA	NA
467	Quercus rubra	Jersey City	New Jersey	NA	naturally_occurring	Jerseycity	NA	NA	NA	NA	NA	NA	NA	NA	NA	NA	NA	NA	NA	NA	NA	NA	NA	NA	NA	NA	NA
479	Quercus rubra	Jersey City	New Jersey	NA	naturally_occurring	Jerseycity	NA	NA	NA	NA	NA	NA	NA	NA	NA	NA	NA	NA	NA	NA	NA	NA	NA	NA	NA	NA	NA
493	Quercus rubra	Jersey City	New Jersey	NA	naturally_occurring	Jerseycity	NA	NA	NA	NA	NA	NA	NA	NA	NA	NA	NA	NA	NA	NA	NA	NA	NA	NA	NA	NA	NA
538	Quercus bicolor	Jersey City	New Jersey	NA	naturally_occurring	Jerseycity	NA	NA	NA	NA	NA	NA	NA	NA	NA	NA	NA	NA	NA	NA	NA	NA	NA	NA	NA	NA	NA
576	Thuja occidentalis	Jersey City	New Jersey	NA	naturally_occurring	Jerseycity	NA	NA	NA	NA	NA	NA	NA	NA	NA	NA	NA	NA	NA	NA	NA	NA	NA	NA	NA	NA	NA
577	Thuja occidentalis	Jersey City	New Jersey	NA	naturally_occurring	Jerseycity	NA	NA	NA	NA	NA	NA	NA	NA	NA	NA	NA	NA	NA	NA	NA	NA	NA	NA	NA	NA	NA
586	Thuja occidentalis	Jersey City	New Jersey	NA	naturally_occurring	Jerseycity	NA	NA	NA	NA	NA	NA	NA	NA	NA	NA	NA	NA	NA	NA	NA	NA	NA	NA	NA	NA	NA
616	Thuja occidentalis	Jersey City	New Jersey	NA	naturally_occurring	Jerseycity	NA	NA	NA	NA	NA	NA	NA	NA	NA	NA	NA	NA	NA	NA	NA	NA	NA	NA	NA	NA	NA
632	Thuja occidentalis	Jersey City	New Jersey	NA	naturally_occurring	Jerseycity	NA	NA	NA	NA	NA	NA	NA	NA	NA	NA	NA	NA	NA	NA	NA	NA	NA	NA	NA	NA	NA
640	Thuja occidentalis	Jersey City	New Jersey	NA	naturally_occurring	Jerseycity	NA	NA	NA	NA	NA	NA	NA	NA	NA	NA	NA	NA	NA	NA	NA	NA	NA	NA	NA	NA	NA
655	Thuja	Jersey City	New Jersey	NA	no_info	Jerseycity	NA	NA	NA	NA	NA	NA	NA	NA	NA	NA	NA	NA	NA	NA	NA	NA	NA	NA	NA	NA	NA
660	Thuja occidentalis	Jersey City	New Jersey	NA	naturally_occurring	Jerseycity	NA	NA	NA	NA	NA	NA	NA	NA	NA	NA	NA	NA	NA	NA	NA	NA	NA	NA	NA	NA	NA
701	Tilia cordata	Jersey City	New Jersey	NA	introduced	Jerseycity	NA	NA	NA	NA	NA	NA	NA	NA	NA	NA	NA	NA	NA	NA	NA	NA	NA	NA	NA	NA	NA
708	Tilia cordata	Jersey City	New Jersey	NA	introduced	Jerseycity	NA	NA	NA	NA	NA	NA	NA	NA	NA	NA	NA	NA	NA	NA	NA	NA	NA	NA	NA	NA	NA
750	Tilia cordata	Jersey City	New Jersey	NA	introduced	Jerseycity	NA	NA	NA	NA	NA	NA	NA	NA	NA	NA	NA	NA	NA	NA	NA	NA	NA	NA	NA	NA	NA
759	Ulmus americana	Jersey City	New Jersey	NA	naturally_occurring	Jerseycity	NA	NA	NA	NA	NA	NA	NA	NA	NA	NA	NA	NA	NA	NA	NA	NA	NA	NA	NA	NA	NA
17	Acer saccharum	Jersey City	New Jersey	NA	naturally_occurring	Jerseycity	NA	NA	NA	NA	NA	NA	NA	NA	NA	NA	NA	NA	NA	NA	NA	NA	NA	NA	NA	NA	NA
510	Quercus bicolor	Jersey City	New Jersey	NA	naturally_occurring	Jerseycity	NA	NA	NA	NA	NA	NA	NA	NA	NA	NA	NA	NA	NA	NA	NA	NA	NA	NA	NA	NA	NA
489	Quercus rubra	Jersey City	New Jersey	NA	naturally_occurring	Jerseycity	NA	NA	NA	NA	NA	NA	NA	NA	NA	NA	NA	NA	NA	NA	NA	NA	NA	NA	NA	NA	NA
232	Juniperus chinensis	Jersey City	New Jersey	NA	introduced	Jerseycity	NA	NA	NA	NA	NA	NA	NA	NA	NA	NA	NA	NA	NA	NA	NA	NA	NA	NA	NA	NA	NA
263	Liquidambar styraciflua	Jersey City	New Jersey	NA	naturally_occurring	Jerseycity	NA	NA	NA	NA	NA	NA	NA	NA	NA	NA	NA	NA	NA	NA	NA	NA	NA	NA	NA	NA	NA
351	Platanus occidentalis	Jersey City	New Jersey	NA	naturally_occurring	Jerseycity	NA	NA	NA	NA	NA	NA	NA	NA	NA	NA	NA	NA	NA	NA	NA	NA	NA	NA	NA	NA	NA
357	Platanus occidentalis	Jersey City	New Jersey	NA	naturally_occurring	Jerseycity	NA	NA	NA	NA	NA	NA	NA	NA	NA	NA	NA	NA	NA	NA	NA	NA	NA	NA	NA	NA	NA
359	Prunus sargentii	Jersey City	New Jersey	NA	introduced	Jerseycity	NA	NA	NA	NA	NA	NA	NA	NA	NA	NA	NA	NA	NA	NA	NA	NA	NA	NA	NA	NA	NA
460	Quercus bicolor	Jersey City	New Jersey	NA	naturally_occurring	Jerseycity	NA	NA	NA	NA	NA	NA	NA	NA	NA	NA	NA	NA	NA	NA	NA	NA	NA	NA	NA	NA	NA
470	Quercus bicolor	Jersey City	New Jersey	NA	naturally_occurring	Jerseycity	NA	NA	NA	NA	NA	NA	NA	NA	NA	NA	NA	NA	NA	NA	NA	NA	NA	NA	NA	NA	NA
463	Quercus bicolor	Jersey City	New Jersey	NA	naturally_occurring	Jerseycity	NA	NA	NA	NA	NA	NA	NA	NA	NA	NA	NA	NA	NA	NA	NA	NA	NA	NA	NA	NA	NA
471	Quercus bicolor	Jersey City	New Jersey	NA	naturally_occurring	Jerseycity	NA	NA	NA	NA	NA	NA	NA	NA	NA	NA	NA	NA	NA	NA	NA	NA	NA	NA	NA	NA	NA
427	Quercus rubra	Jersey City	New Jersey	NA	naturally_occurring	Jerseycity	NA	NA	NA	NA	NA	NA	NA	NA	NA	NA	NA	NA	NA	NA	NA	NA	NA	NA	NA	NA	NA
169	Cercis canadensis	Jersey City	New Jersey	NA	naturally_occurring	Jerseycity	NA	NA	NA	NA	NA	NA	NA	NA	NA	NA	NA	NA	NA	NA	NA	NA	NA	NA	NA	NA	NA
209	Juniperus virginiana	Jersey City	New Jersey	NA	naturally_occurring	Jerseycity	NA	NA	NA	NA	NA	NA	NA	NA	NA	NA	NA	NA	NA	NA	NA	NA	NA	NA	NA	NA	NA
217	Juniperus virginiana	Jersey City	New Jersey	NA	naturally_occurring	Jerseycity	NA	NA	NA	NA	NA	NA	NA	NA	NA	NA	NA	NA	NA	NA	NA	NA	NA	NA	NA	NA	NA
205	Gymnocladus dioicus	Jersey City	New Jersey	NA	introduced	Jerseycity	NA	NA	NA	NA	NA	NA	NA	NA	NA	NA	NA	NA	NA	NA	NA	NA	NA	NA	NA	NA	NA
161	Cercis canadensis	Jersey City	New Jersey	NA	naturally_occurring	Jerseycity	NA	NA	NA	NA	NA	NA	NA	NA	NA	NA	NA	NA	NA	NA	NA	NA	NA	NA	NA	NA	NA
70	Acer saccharum	Jersey City	New Jersey	NA	naturally_occurring	Jerseycity	NA	NA	NA	NA	NA	NA	NA	NA	NA	NA	NA	NA	NA	NA	NA	NA	NA	NA	NA	NA	NA
311	Platanus occidentalis	Jersey City	New Jersey	NA	naturally_occurring	Jerseycity	NA	NA	NA	NA	NA	NA	NA	NA	NA	NA	NA	NA	NA	NA	NA	NA	NA	NA	NA	NA	NA
410	Quercus rubra	Jersey City	New Jersey	NA	naturally_occurring	Jerseycity	NA	NA	NA	NA	NA	NA	NA	NA	NA	NA	NA	NA	NA	NA	NA	NA	NA	NA	NA	NA	NA
588	Thuja occidentalis	Jersey City	New Jersey	NA	naturally_occurring	Jerseycity	NA	NA	NA	NA	NA	NA	NA	NA	NA	NA	NA	NA	NA	NA	NA	NA	NA	NA	NA	NA	NA
601	Thuja occidentalis	Jersey City	New Jersey	NA	naturally_occurring	Jerseycity	NA	NA	NA	NA	NA	NA	NA	NA	NA	NA	NA	NA	NA	NA	NA	NA	NA	NA	NA	NA	NA
673	Thuja occidentalis	Jersey City	New Jersey	NA	naturally_occurring	Jerseycity	NA	NA	NA	NA	NA	NA	NA	NA	NA	NA	NA	NA	NA	NA	NA	NA	NA	NA	NA	NA	NA
638	Thuja occidentalis	Jersey City	New Jersey	NA	naturally_occurring	Jerseycity	NA	NA	NA	NA	NA	NA	NA	NA	NA	NA	NA	NA	NA	NA	NA	NA	NA	NA	NA	NA	NA
620	Thuja occidentalis	Jersey City	New Jersey	NA	naturally_occurring	Jerseycity	NA	NA	NA	NA	NA	NA	NA	NA	NA	NA	NA	NA	NA	NA	NA	NA	NA	NA	NA	NA	NA
764	Ulmus americana	Jersey City	New Jersey	NA	naturally_occurring	Jerseycity	NA	NA	NA	NA	NA	NA	NA	NA	NA	NA	NA	NA	NA	NA	NA	NA	NA	NA	NA	NA	NA
756	Ulmus americana	Jersey City	New Jersey	NA	naturally_occurring	Jerseycity	NA	NA	NA	NA	NA	NA	NA	NA	NA	NA	NA	NA	NA	NA	NA	NA	NA	NA	NA	NA	NA
769	Zelkova serrata	Jersey City	New Jersey	NA	introduced	Jerseycity	NA	NA	NA	NA	NA	NA	NA	NA	NA	NA	NA	NA	NA	NA	NA	NA	NA	NA	NA	NA	NA
737	Tilia cordata	Jersey City	New Jersey	NA	introduced	Jerseycity	NA	NA	NA	NA	NA	NA	NA	NA	NA	NA	NA	NA	NA	NA	NA	NA	NA	NA	NA	NA	NA
705	Tilia cordata	Jersey City	New Jersey	NA	introduced	Jerseycity	NA	NA	NA	NA	NA	NA	NA	NA	NA	NA	NA	NA	NA	NA	NA	NA	NA	NA	NA	NA	NA
711	Tilia cordata	Jersey City	New Jersey	NA	introduced	Jerseycity	NA	NA	NA	NA	NA	NA	NA	NA	NA	NA	NA	NA	NA	NA	NA	NA	NA	NA	NA	NA	NA
723	Tilia cordata	Jersey City	New Jersey	NA	introduced	Jerseycity	NA	NA	NA	NA	NA	NA	NA	NA	NA	NA	NA	NA	NA	NA	NA	NA	NA	NA	NA	NA	NA
700	Tilia cordata	Jersey City	New Jersey	NA	introduced	Jerseycity	NA	NA	NA	NA	NA	NA	NA	NA	NA	NA	NA	NA	NA	NA	NA	NA	NA	NA	NA	NA	NA
500	Quercus palustris	Jersey City	New Jersey	NA	naturally_occurring	Jerseycity	NA	NA	NA	NA	NA	NA	NA	NA	NA	NA	NA	NA	NA	NA	NA	NA	NA	NA	NA	NA	NA
498	Quercus rubra	Jersey City	New Jersey	NA	naturally_occurring	Jerseycity	NA	NA	NA	NA	NA	NA	NA	NA	NA	NA	NA	NA	NA	NA	NA	NA	NA	NA	NA	NA	NA
156	Cercis canadensis	Jersey City	New Jersey	NA	naturally_occurring	Jerseycity	NA	NA	NA	NA	NA	NA	NA	NA	NA	NA	NA	NA	NA	NA	NA	NA	NA	NA	NA	NA	NA
185	Franklinia alatamaha	Jersey City	New Jersey	NA	introduced	Jerseycity	NA	NA	NA	NA	NA	NA	NA	NA	NA	NA	NA	NA	NA	NA	NA	NA	NA	NA	NA	NA	NA
730	Tilia cordata	Jersey City	New Jersey	NA	introduced	Jerseycity	NA	NA	NA	NA	NA	NA	NA	NA	NA	NA	NA	NA	NA	NA	NA	NA	NA	NA	NA	NA	NA
733	Tilia cordata	Jersey City	New Jersey	NA	introduced	Jerseycity	NA	NA	NA	NA	NA	NA	NA	NA	NA	NA	NA	NA	NA	NA	NA	NA	NA	NA	NA	NA	NA
241	Juniperus chinensis	Jersey City	New Jersey	NA	introduced	Jerseycity	NA	NA	NA	NA	NA	NA	NA	NA	NA	NA	NA	NA	NA	NA	NA	NA	NA	NA	NA	NA	NA
354	Platanus occidentalis	Jersey City	New Jersey	NA	naturally_occurring	Jerseycity	NA	NA	NA	NA	NA	NA	NA	NA	NA	NA	NA	NA	NA	NA	NA	NA	NA	NA	NA	NA	NA
362	Prunus serotina	Jersey City	New Jersey	NA	naturally_occurring	Jerseycity	NA	NA	NA	NA	NA	NA	NA	NA	NA	NA	NA	NA	NA	NA	NA	NA	NA	NA	NA	NA	NA
286	Malus	Jersey City	New Jersey	NA	no_info	Jerseycity	NA	NA	NA	NA	NA	NA	NA	NA	NA	NA	NA	NA	NA	NA	NA	NA	NA	NA	NA	NA	NA
298	Platanus occidentalis	Jersey City	New Jersey	NA	naturally_occurring	Jerseycity	NA	NA	NA	NA	NA	NA	NA	NA	NA	NA	NA	NA	NA	NA	NA	NA	NA	NA	NA	NA	NA
308	Platanus occidentalis	Jersey City	New Jersey	NA	naturally_occurring	Jerseycity	NA	NA	NA	NA	NA	NA	NA	NA	NA	NA	NA	NA	NA	NA	NA	NA	NA	NA	NA	NA	NA
225	Juniperus virginiana	Jersey City	New Jersey	NA	naturally_occurring	Jerseycity	NA	NA	NA	NA	NA	NA	NA	NA	NA	NA	NA	NA	NA	NA	NA	NA	NA	NA	NA	NA	NA
231	Juniperus virginiana	Jersey City	New Jersey	NA	naturally_occurring	Jerseycity	NA	NA	NA	NA	NA	NA	NA	NA	NA	NA	NA	NA	NA	NA	NA	NA	NA	NA	NA	NA	NA
73	Acer rubrum	Jersey City	New Jersey	NA	naturally_occurring	Jerseycity	NA	NA	NA	NA	NA	NA	NA	NA	NA	NA	NA	NA	NA	NA	NA	NA	NA	NA	NA	NA	NA
92	Acer rubrum	Jersey City	New Jersey	NA	naturally_occurring	Jerseycity	NA	NA	NA	NA	NA	NA	NA	NA	NA	NA	NA	NA	NA	NA	NA	NA	NA	NA	NA	NA	NA
52	Acer saccharum	Jersey City	New Jersey	NA	naturally_occurring	Jerseycity	NA	NA	NA	NA	NA	NA	NA	NA	NA	NA	NA	NA	NA	NA	NA	NA	NA	NA	NA	NA	NA
1	Acer saccharum	Jersey City	New Jersey	NA	naturally_occurring	Jerseycity	NA	NA	NA	NA	NA	NA	NA	NA	NA	NA	NA	NA	NA	NA	NA	NA	NA	NA	NA	NA	NA
443	Quercus bicolor	Jersey City	New Jersey	NA	naturally_occurring	Jerseycity	NA	NA	NA	NA	NA	NA	NA	NA	NA	NA	NA	NA	NA	NA	NA	NA	NA	NA	NA	NA	NA
415	Quercus rubra	Jersey City	New Jersey	NA	naturally_occurring	Jerseycity	NA	NA	NA	NA	NA	NA	NA	NA	NA	NA	NA	NA	NA	NA	NA	NA	NA	NA	NA	NA	NA
434	Quercus rubra	Jersey City	New Jersey	NA	naturally_occurring	Jerseycity	NA	NA	NA	NA	NA	NA	NA	NA	NA	NA	NA	NA	NA	NA	NA	NA	NA	NA	NA	NA	NA
378	Quercus rubra	Jersey City	New Jersey	NA	naturally_occurring	Jerseycity	NA	NA	NA	NA	NA	NA	NA	NA	NA	NA	NA	NA	NA	NA	NA	NA	NA	NA	NA	NA	NA
390	Quercus rubra	Jersey City	New Jersey	NA	naturally_occurring	Jerseycity	NA	NA	NA	NA	NA	NA	NA	NA	NA	NA	NA	NA	NA	NA	NA	NA	NA	NA	NA	NA	NA
405	Quercus rubra	Jersey City	New Jersey	NA	naturally_occurring	Jerseycity	NA	NA	NA	NA	NA	NA	NA	NA	NA	NA	NA	NA	NA	NA	NA	NA	NA	NA	NA	NA	NA
144	Amelanchier laevis	Jersey City	New Jersey	NA	naturally_occurring	Jerseycity	NA	NA	NA	NA	NA	NA	NA	NA	NA	NA	NA	NA	NA	NA	NA	NA	NA	NA	NA	NA	NA
72	Acer rubrum	Jersey City	New Jersey	NA	naturally_occurring	Jerseycity	NA	NA	NA	NA	NA	NA	NA	NA	NA	NA	NA	NA	NA	NA	NA	NA	NA	NA	NA	NA	NA
119	Acer rubrum	Jersey City	New Jersey	NA	naturally_occurring	Jerseycity	NA	NA	NA	NA	NA	NA	NA	NA	NA	NA	NA	NA	NA	NA	NA	NA	NA	NA	NA	NA	NA
154	Betula nigra	Jersey City	New Jersey	NA	naturally_occurring	Jerseycity	NA	NA	NA	NA	NA	NA	NA	NA	NA	NA	NA	NA	NA	NA	NA	NA	NA	NA	NA	NA	NA
714	Tilia cordata	Jersey City	New Jersey	NA	introduced	Jerseycity	NA	NA	NA	NA	NA	NA	NA	NA	NA	NA	NA	NA	NA	NA	NA	NA	NA	NA	NA	NA	NA
721	Tilia cordata	Jersey City	New Jersey	NA	introduced	Jerseycity	NA	NA	NA	NA	NA	NA	NA	NA	NA	NA	NA	NA	NA	NA	NA	NA	NA	NA	NA	NA	NA
713	Tilia cordata	Jersey City	New Jersey	NA	introduced	Jerseycity	NA	NA	NA	NA	NA	NA	NA	NA	NA	NA	NA	NA	NA	NA	NA	NA	NA	NA	NA	NA	NA
594	Thuja occidentalis	Jersey City	New Jersey	NA	naturally_occurring	Jerseycity	NA	NA	NA	NA	NA	NA	NA	NA	NA	NA	NA	NA	NA	NA	NA	NA	NA	NA	NA	NA	NA
612	Thuja occidentalis	Jersey City	New Jersey	NA	naturally_occurring	Jerseycity	NA	NA	NA	NA	NA	NA	NA	NA	NA	NA	NA	NA	NA	NA	NA	NA	NA	NA	NA	NA	NA
617	Thuja occidentalis	Jersey City	New Jersey	NA	naturally_occurring	Jerseycity	NA	NA	NA	NA	NA	NA	NA	NA	NA	NA	NA	NA	NA	NA	NA	NA	NA	NA	NA	NA	NA
553	Quercus bicolor	Jersey City	New Jersey	NA	naturally_occurring	Jerseycity	NA	NA	NA	NA	NA	NA	NA	NA	NA	NA	NA	NA	NA	NA	NA	NA	NA	NA	NA	NA	NA
768	Zelkova serrata	Jersey City	New Jersey	NA	introduced	Jerseycity	NA	NA	NA	NA	NA	NA	NA	NA	NA	NA	NA	NA	NA	NA	NA	NA	NA	NA	NA	NA	NA
7	Acer saccharum	Jersey City	New Jersey	NA	naturally_occurring	Jerseycity	NA	NA	NA	NA	NA	NA	NA	NA	NA	NA	NA	NA	NA	NA	NA	NA	NA	NA	NA	NA	NA
11	Acer saccharum	Jersey City	New Jersey	NA	naturally_occurring	Jerseycity	NA	NA	NA	NA	NA	NA	NA	NA	NA	NA	NA	NA	NA	NA	NA	NA	NA	NA	NA	NA	NA
13	Acer saccharum	Jersey City	New Jersey	NA	naturally_occurring	Jerseycity	NA	NA	NA	NA	NA	NA	NA	NA	NA	NA	NA	NA	NA	NA	NA	NA	NA	NA	NA	NA	NA
28	Acer saccharum	Jersey City	New Jersey	NA	naturally_occurring	Jerseycity	NA	NA	NA	NA	NA	NA	NA	NA	NA	NA	NA	NA	NA	NA	NA	NA	NA	NA	NA	NA	NA
54	Acer saccharum	Jersey City	New Jersey	NA	naturally_occurring	Jerseycity	NA	NA	NA	NA	NA	NA	NA	NA	NA	NA	NA	NA	NA	NA	NA	NA	NA	NA	NA	NA	NA
104	Acer rubrum	Jersey City	New Jersey	NA	naturally_occurring	Jerseycity	NA	NA	NA	NA	NA	NA	NA	NA	NA	NA	NA	NA	NA	NA	NA	NA	NA	NA	NA	NA	NA
122	Amelanchier canadensis	Jersey City	New Jersey	NA	naturally_occurring	Jerseycity	NA	NA	NA	NA	NA	NA	NA	NA	NA	NA	NA	NA	NA	NA	NA	NA	NA	NA	NA	NA	NA
151	Betula nigra	Jersey City	New Jersey	NA	naturally_occurring	Jerseycity	NA	NA	NA	NA	NA	NA	NA	NA	NA	NA	NA	NA	NA	NA	NA	NA	NA	NA	NA	NA	NA
153	Betula nigra	Jersey City	New Jersey	NA	naturally_occurring	Jerseycity	NA	NA	NA	NA	NA	NA	NA	NA	NA	NA	NA	NA	NA	NA	NA	NA	NA	NA	NA	NA	NA
170	Cercis canadensis	Jersey City	New Jersey	NA	naturally_occurring	Jerseycity	NA	NA	NA	NA	NA	NA	NA	NA	NA	NA	NA	NA	NA	NA	NA	NA	NA	NA	NA	NA	NA
189	Gleditsia triacanthos	Jersey City	New Jersey	inermis	introduced	Jerseycity	NA	NA	NA	NA	NA	NA	NA	NA	NA	NA	NA	NA	NA	NA	NA	NA	NA	NA	NA	NA	NA
212	Juniperus virginiana	Jersey City	New Jersey	NA	naturally_occurring	Jerseycity	NA	NA	NA	NA	NA	NA	NA	NA	NA	NA	NA	NA	NA	NA	NA	NA	NA	NA	NA	NA	NA
293	Nyssa sylvatica	Jersey City	New Jersey	NA	naturally_occurring	Jerseycity	NA	NA	NA	NA	NA	NA	NA	NA	NA	NA	NA	NA	NA	NA	NA	NA	NA	NA	NA	NA	NA
299	Platanus occidentalis	Jersey City	New Jersey	NA	naturally_occurring	Jerseycity	NA	NA	NA	NA	NA	NA	NA	NA	NA	NA	NA	NA	NA	NA	NA	NA	NA	NA	NA	NA	NA
310	Platanus occidentalis	Jersey City	New Jersey	NA	naturally_occurring	Jerseycity	NA	NA	NA	NA	NA	NA	NA	NA	NA	NA	NA	NA	NA	NA	NA	NA	NA	NA	NA	NA	NA
319	Platanus occidentalis	Jersey City	New Jersey	NA	naturally_occurring	Jerseycity	NA	NA	NA	NA	NA	NA	NA	NA	NA	NA	NA	NA	NA	NA	NA	NA	NA	NA	NA	NA	NA
328	Platanus occidentalis	Jersey City	New Jersey	NA	naturally_occurring	Jerseycity	NA	NA	NA	NA	NA	NA	NA	NA	NA	NA	NA	NA	NA	NA	NA	NA	NA	NA	NA	NA	NA
397	Quercus rubra	Jersey City	New Jersey	NA	naturally_occurring	Jerseycity	NA	NA	NA	NA	NA	NA	NA	NA	NA	NA	NA	NA	NA	NA	NA	NA	NA	NA	NA	NA	NA
442	Quercus rubra	Jersey City	New Jersey	NA	naturally_occurring	Jerseycity	NA	NA	NA	NA	NA	NA	NA	NA	NA	NA	NA	NA	NA	NA	NA	NA	NA	NA	NA	NA	NA
451	Quercus rubra	Jersey City	New Jersey	NA	naturally_occurring	Jerseycity	NA	NA	NA	NA	NA	NA	NA	NA	NA	NA	NA	NA	NA	NA	NA	NA	NA	NA	NA	NA	NA
503	Quercus bicolor	Jersey City	New Jersey	NA	naturally_occurring	Jerseycity	NA	NA	NA	NA	NA	NA	NA	NA	NA	NA	NA	NA	NA	NA	NA	NA	NA	NA	NA	NA	NA
507	Quercus bicolor	Jersey City	New Jersey	NA	naturally_occurring	Jerseycity	NA	NA	NA	NA	NA	NA	NA	NA	NA	NA	NA	NA	NA	NA	NA	NA	NA	NA	NA	NA	NA
513	Quercus bicolor	Jersey City	New Jersey	NA	naturally_occurring	Jerseycity	NA	NA	NA	NA	NA	NA	NA	NA	NA	NA	NA	NA	NA	NA	NA	NA	NA	NA	NA	NA	NA
595	Thuja occidentalis	Jersey City	New Jersey	NA	naturally_occurring	Jerseycity	NA	NA	NA	NA	NA	NA	NA	NA	NA	NA	NA	NA	NA	NA	NA	NA	NA	NA	NA	NA	NA
618	Thuja occidentalis	Jersey City	New Jersey	NA	naturally_occurring	Jerseycity	NA	NA	NA	NA	NA	NA	NA	NA	NA	NA	NA	NA	NA	NA	NA	NA	NA	NA	NA	NA	NA
627	Thuja occidentalis	Jersey City	New Jersey	NA	naturally_occurring	Jerseycity	NA	NA	NA	NA	NA	NA	NA	NA	NA	NA	NA	NA	NA	NA	NA	NA	NA	NA	NA	NA	NA
644	Thuja occidentalis	Jersey City	New Jersey	NA	naturally_occurring	Jerseycity	NA	NA	NA	NA	NA	NA	NA	NA	NA	NA	NA	NA	NA	NA	NA	NA	NA	NA	NA	NA	NA
663	Thuja occidentalis	Jersey City	New Jersey	NA	naturally_occurring	Jerseycity	NA	NA	NA	NA	NA	NA	NA	NA	NA	NA	NA	NA	NA	NA	NA	NA	NA	NA	NA	NA	NA
672	Thuja occidentalis	Jersey City	New Jersey	NA	naturally_occurring	Jerseycity	NA	NA	NA	NA	NA	NA	NA	NA	NA	NA	NA	NA	NA	NA	NA	NA	NA	NA	NA	NA	NA
702	Tilia cordata	Jersey City	New Jersey	NA	introduced	Jerseycity	NA	NA	NA	NA	NA	NA	NA	NA	NA	NA	NA	NA	NA	NA	NA	NA	NA	NA	NA	NA	NA
704	Tilia cordata	Jersey City	New Jersey	NA	introduced	Jerseycity	NA	NA	NA	NA	NA	NA	NA	NA	NA	NA	NA	NA	NA	NA	NA	NA	NA	NA	NA	NA	NA
743	Tilia cordata	Jersey City	New Jersey	NA	introduced	Jerseycity	NA	NA	NA	NA	NA	NA	NA	NA	NA	NA	NA	NA	NA	NA	NA	NA	NA	NA	NA	NA	NA
46	Acer saccharum	Jersey City	New Jersey	NA	naturally_occurring	Jerseycity	NA	NA	NA	NA	NA	NA	NA	NA	NA	NA	NA	NA	NA	NA	NA	NA	NA	NA	NA	NA	NA
21	Acer saccharum	Jersey City	New Jersey	NA	naturally_occurring	Jerseycity	NA	NA	NA	NA	NA	NA	NA	NA	NA	NA	NA	NA	NA	NA	NA	NA	NA	NA	NA	NA	NA
501	Quercus bicolor	Jersey City	New Jersey	NA	naturally_occurring	Jerseycity	NA	NA	NA	NA	NA	NA	NA	NA	NA	NA	NA	NA	NA	NA	NA	NA	NA	NA	NA	NA	NA
130	Amelanchier arborea	Jersey City	New Jersey	NA	naturally_occurring	Jerseycity	NA	NA	NA	NA	NA	NA	NA	NA	NA	NA	NA	NA	NA	NA	NA	NA	NA	NA	NA	NA	NA
150	Betula nigra	Jersey City	New Jersey	NA	naturally_occurring	Jerseycity	NA	NA	NA	NA	NA	NA	NA	NA	NA	NA	NA	NA	NA	NA	NA	NA	NA	NA	NA	NA	NA
129	Amelanchier canadensis	Jersey City	New Jersey	NA	naturally_occurring	Jerseycity	NA	NA	NA	NA	NA	NA	NA	NA	NA	NA	NA	NA	NA	NA	NA	NA	NA	NA	NA	NA	NA
103	Acer rubrum	Jersey City	New Jersey	NA	naturally_occurring	Jerseycity	NA	NA	NA	NA	NA	NA	NA	NA	NA	NA	NA	NA	NA	NA	NA	NA	NA	NA	NA	NA	NA
78	Acer rubrum	Jersey City	New Jersey	NA	naturally_occurring	Jerseycity	NA	NA	NA	NA	NA	NA	NA	NA	NA	NA	NA	NA	NA	NA	NA	NA	NA	NA	NA	NA	NA
94	Acer rubrum	Jersey City	New Jersey	NA	naturally_occurring	Jerseycity	NA	NA	NA	NA	NA	NA	NA	NA	NA	NA	NA	NA	NA	NA	NA	NA	NA	NA	NA	NA	NA
98	Acer rubrum	Jersey City	New Jersey	NA	naturally_occurring	Jerseycity	NA	NA	NA	NA	NA	NA	NA	NA	NA	NA	NA	NA	NA	NA	NA	NA	NA	NA	NA	NA	NA
248	Juniperus chinensis	Jersey City	New Jersey	NA	introduced	Jerseycity	NA	NA	NA	NA	NA	NA	NA	NA	NA	NA	NA	NA	NA	NA	NA	NA	NA	NA	NA	NA	NA
229	Juniperus virginiana	Jersey City	New Jersey	NA	naturally_occurring	Jerseycity	NA	NA	NA	NA	NA	NA	NA	NA	NA	NA	NA	NA	NA	NA	NA	NA	NA	NA	NA	NA	NA
347	Platanus occidentalis	Jersey City	New Jersey	NA	naturally_occurring	Jerseycity	NA	NA	NA	NA	NA	NA	NA	NA	NA	NA	NA	NA	NA	NA	NA	NA	NA	NA	NA	NA	NA
327	Platanus occidentalis	Jersey City	New Jersey	NA	naturally_occurring	Jerseycity	NA	NA	NA	NA	NA	NA	NA	NA	NA	NA	NA	NA	NA	NA	NA	NA	NA	NA	NA	NA	NA
381	Quercus rubra	Jersey City	New Jersey	NA	naturally_occurring	Jerseycity	NA	NA	NA	NA	NA	NA	NA	NA	NA	NA	NA	NA	NA	NA	NA	NA	NA	NA	NA	NA	NA
399	Quercus rubra	Jersey City	New Jersey	NA	naturally_occurring	Jerseycity	NA	NA	NA	NA	NA	NA	NA	NA	NA	NA	NA	NA	NA	NA	NA	NA	NA	NA	NA	NA	NA
47	Acer saccharum	Jersey City	New Jersey	NA	naturally_occurring	Jerseycity	NA	NA	NA	NA	NA	NA	NA	NA	NA	NA	NA	NA	NA	NA	NA	NA	NA	NA	NA	NA	NA
53	Acer saccharum	Jersey City	New Jersey	NA	naturally_occurring	Jerseycity	NA	NA	NA	NA	NA	NA	NA	NA	NA	NA	NA	NA	NA	NA	NA	NA	NA	NA	NA	NA	NA
59	Acer rubrum	Jersey City	New Jersey	NA	naturally_occurring	Jerseycity	NA	NA	NA	NA	NA	NA	NA	NA	NA	NA	NA	NA	NA	NA	NA	NA	NA	NA	NA	NA	NA
428	Quercus rubra	Jersey City	New Jersey	NA	naturally_occurring	Jerseycity	NA	NA	NA	NA	NA	NA	NA	NA	NA	NA	NA	NA	NA	NA	NA	NA	NA	NA	NA	NA	NA
420	Quercus rubra	Jersey City	New Jersey	NA	naturally_occurring	Jerseycity	NA	NA	NA	NA	NA	NA	NA	NA	NA	NA	NA	NA	NA	NA	NA	NA	NA	NA	NA	NA	NA
424	Quercus rubra	Jersey City	New Jersey	NA	naturally_occurring	Jerseycity	NA	NA	NA	NA	NA	NA	NA	NA	NA	NA	NA	NA	NA	NA	NA	NA	NA	NA	NA	NA	NA
544	Quercus bicolor	Jersey City	New Jersey	NA	naturally_occurring	Jerseycity	NA	NA	NA	NA	NA	NA	NA	NA	NA	NA	NA	NA	NA	NA	NA	NA	NA	NA	NA	NA	NA
530	Quercus bicolor	Jersey City	New Jersey	NA	naturally_occurring	Jerseycity	NA	NA	NA	NA	NA	NA	NA	NA	NA	NA	NA	NA	NA	NA	NA	NA	NA	NA	NA	NA	NA
221	Juniperus virginiana	Jersey City	New Jersey	NA	naturally_occurring	Jerseycity	NA	NA	NA	NA	NA	NA	NA	NA	NA	NA	NA	NA	NA	NA	NA	NA	NA	NA	NA	NA	NA
219	Juniperus virginiana	Jersey City	New Jersey	NA	naturally_occurring	Jerseycity	NA	NA	NA	NA	NA	NA	NA	NA	NA	NA	NA	NA	NA	NA	NA	NA	NA	NA	NA	NA	NA
476	Quercus bicolor	Jersey City	New Jersey	NA	naturally_occurring	Jerseycity	NA	NA	NA	NA	NA	NA	NA	NA	NA	NA	NA	NA	NA	NA	NA	NA	NA	NA	NA	NA	NA
464	Quercus bicolor	Jersey City	New Jersey	NA	naturally_occurring	Jerseycity	NA	NA	NA	NA	NA	NA	NA	NA	NA	NA	NA	NA	NA	NA	NA	NA	NA	NA	NA	NA	NA
481	Quercus rubra	Jersey City	New Jersey	NA	naturally_occurring	Jerseycity	NA	NA	NA	NA	NA	NA	NA	NA	NA	NA	NA	NA	NA	NA	NA	NA	NA	NA	NA	NA	NA
546	Quercus bicolor	Jersey City	New Jersey	NA	naturally_occurring	Jerseycity	NA	NA	NA	NA	NA	NA	NA	NA	NA	NA	NA	NA	NA	NA	NA	NA	NA	NA	NA	NA	NA
554	Quercus bicolor	Jersey City	New Jersey	NA	naturally_occurring	Jerseycity	NA	NA	NA	NA	NA	NA	NA	NA	NA	NA	NA	NA	NA	NA	NA	NA	NA	NA	NA	NA	NA
599	Thuja occidentalis	Jersey City	New Jersey	NA	naturally_occurring	Jerseycity	NA	NA	NA	NA	NA	NA	NA	NA	NA	NA	NA	NA	NA	NA	NA	NA	NA	NA	NA	NA	NA
675	Thuja occidentalis	Jersey City	New Jersey	NA	naturally_occurring	Jerseycity	NA	NA	NA	NA	NA	NA	NA	NA	NA	NA	NA	NA	NA	NA	NA	NA	NA	NA	NA	NA	NA
696	Tilia cordata	Jersey City	New Jersey	NA	introduced	Jerseycity	NA	NA	NA	NA	NA	NA	NA	NA	NA	NA	NA	NA	NA	NA	NA	NA	NA	NA	NA	NA	NA
639	Thuja occidentalis	Jersey City	New Jersey	NA	naturally_occurring	Jerseycity	NA	NA	NA	NA	NA	NA	NA	NA	NA	NA	NA	NA	NA	NA	NA	NA	NA	NA	NA	NA	NA
636	Thuja occidentalis	Jersey City	New Jersey	NA	naturally_occurring	Jerseycity	NA	NA	NA	NA	NA	NA	NA	NA	NA	NA	NA	NA	NA	NA	NA	NA	NA	NA	NA	NA	NA
625	Thuja occidentalis	Jersey City	New Jersey	NA	naturally_occurring	Jerseycity	NA	NA	NA	NA	NA	NA	NA	NA	NA	NA	NA	NA	NA	NA	NA	NA	NA	NA	NA	NA	NA
8	Acer saccharum	Jersey City	New Jersey	NA	naturally_occurring	Jerseycity	NA	NA	NA	NA	NA	NA	NA	NA	NA	NA	NA	NA	NA	NA	NA	NA	NA	NA	NA	NA	NA
14	Acer saccharum	Jersey City	New Jersey	NA	naturally_occurring	Jerseycity	NA	NA	NA	NA	NA	NA	NA	NA	NA	NA	NA	NA	NA	NA	NA	NA	NA	NA	NA	NA	NA
22	Acer saccharum	Jersey City	New Jersey	NA	naturally_occurring	Jerseycity	NA	NA	NA	NA	NA	NA	NA	NA	NA	NA	NA	NA	NA	NA	NA	NA	NA	NA	NA	NA	NA
25	Acer saccharum	Jersey City	New Jersey	NA	naturally_occurring	Jerseycity	NA	NA	NA	NA	NA	NA	NA	NA	NA	NA	NA	NA	NA	NA	NA	NA	NA	NA	NA	NA	NA
114	Acer rubrum	Jersey City	New Jersey	NA	naturally_occurring	Jerseycity	NA	NA	NA	NA	NA	NA	NA	NA	NA	NA	NA	NA	NA	NA	NA	NA	NA	NA	NA	NA	NA
126	Amelanchier canadensis	Jersey City	New Jersey	NA	naturally_occurring	Jerseycity	NA	NA	NA	NA	NA	NA	NA	NA	NA	NA	NA	NA	NA	NA	NA	NA	NA	NA	NA	NA	NA
143	Amelanchier laevis	Jersey City	New Jersey	NA	naturally_occurring	Jerseycity	NA	NA	NA	NA	NA	NA	NA	NA	NA	NA	NA	NA	NA	NA	NA	NA	NA	NA	NA	NA	NA
164	Cercis canadensis	Jersey City	New Jersey	NA	naturally_occurring	Jerseycity	NA	NA	NA	NA	NA	NA	NA	NA	NA	NA	NA	NA	NA	NA	NA	NA	NA	NA	NA	NA	NA
242	Juniperus chinensis	Jersey City	New Jersey	NA	introduced	Jerseycity	NA	NA	NA	NA	NA	NA	NA	NA	NA	NA	NA	NA	NA	NA	NA	NA	NA	NA	NA	NA	NA
270	Liquidambar styraciflua	Jersey City	New Jersey	NA	naturally_occurring	Jerseycity	NA	NA	NA	NA	NA	NA	NA	NA	NA	NA	NA	NA	NA	NA	NA	NA	NA	NA	NA	NA	NA
285	Malus	Jersey City	New Jersey	NA	no_info	Jerseycity	NA	NA	NA	NA	NA	NA	NA	NA	NA	NA	NA	NA	NA	NA	NA	NA	NA	NA	NA	NA	NA
290	Nyssa sylvatica	Jersey City	New Jersey	NA	naturally_occurring	Jerseycity	NA	NA	NA	NA	NA	NA	NA	NA	NA	NA	NA	NA	NA	NA	NA	NA	NA	NA	NA	NA	NA
307	Platanus occidentalis	Jersey City	New Jersey	NA	naturally_occurring	Jerseycity	NA	NA	NA	NA	NA	NA	NA	NA	NA	NA	NA	NA	NA	NA	NA	NA	NA	NA	NA	NA	NA
314	Platanus occidentalis	Jersey City	New Jersey	NA	naturally_occurring	Jerseycity	NA	NA	NA	NA	NA	NA	NA	NA	NA	NA	NA	NA	NA	NA	NA	NA	NA	NA	NA	NA	NA
364	Pseudotsuga menziesii	Jersey City	New Jersey	NA	introduced	Jerseycity	NA	NA	NA	NA	NA	NA	NA	NA	NA	NA	NA	NA	NA	NA	NA	NA	NA	NA	NA	NA	NA
436	Quercus rubra	Jersey City	New Jersey	NA	naturally_occurring	Jerseycity	NA	NA	NA	NA	NA	NA	NA	NA	NA	NA	NA	NA	NA	NA	NA	NA	NA	NA	NA	NA	NA
448	Quercus bicolor	Jersey City	New Jersey	NA	naturally_occurring	Jerseycity	NA	NA	NA	NA	NA	NA	NA	NA	NA	NA	NA	NA	NA	NA	NA	NA	NA	NA	NA	NA	NA
519	Quercus bicolor	Jersey City	New Jersey	NA	naturally_occurring	Jerseycity	NA	NA	NA	NA	NA	NA	NA	NA	NA	NA	NA	NA	NA	NA	NA	NA	NA	NA	NA	NA	NA
523	Quercus bicolor	Jersey City	New Jersey	NA	naturally_occurring	Jerseycity	NA	NA	NA	NA	NA	NA	NA	NA	NA	NA	NA	NA	NA	NA	NA	NA	NA	NA	NA	NA	NA
529	Quercus bicolor	Jersey City	New Jersey	NA	naturally_occurring	Jerseycity	NA	NA	NA	NA	NA	NA	NA	NA	NA	NA	NA	NA	NA	NA	NA	NA	NA	NA	NA	NA	NA
593	Thuja occidentalis	Jersey City	New Jersey	NA	naturally_occurring	Jerseycity	NA	NA	NA	NA	NA	NA	NA	NA	NA	NA	NA	NA	NA	NA	NA	NA	NA	NA	NA	NA	NA
629	Thuja occidentalis	Jersey City	New Jersey	NA	naturally_occurring	Jerseycity	NA	NA	NA	NA	NA	NA	NA	NA	NA	NA	NA	NA	NA	NA	NA	NA	NA	NA	NA	NA	NA
646	Thuja occidentalis	Jersey City	New Jersey	NA	naturally_occurring	Jerseycity	NA	NA	NA	NA	NA	NA	NA	NA	NA	NA	NA	NA	NA	NA	NA	NA	NA	NA	NA	NA	NA
669	Thuja occidentalis	Jersey City	New Jersey	NA	naturally_occurring	Jerseycity	NA	NA	NA	NA	NA	NA	NA	NA	NA	NA	NA	NA	NA	NA	NA	NA	NA	NA	NA	NA	NA
717	Tilia cordata	Jersey City	New Jersey	NA	introduced	Jerseycity	NA	NA	NA	NA	NA	NA	NA	NA	NA	NA	NA	NA	NA	NA	NA	NA	NA	NA	NA	NA	NA
746	Tilia cordata	Jersey City	New Jersey	NA	introduced	Jerseycity	NA	NA	NA	NA	NA	NA	NA	NA	NA	NA	NA	NA	NA	NA	NA	NA	NA	NA	NA	NA	NA
19	Acer saccharum	Jersey City	New Jersey	NA	naturally_occurring	Jerseycity	NA	NA	NA	NA	NA	NA	NA	NA	NA	NA	NA	NA	NA	NA	NA	NA	NA	NA	NA	NA	NA
108	Acer rubrum	Jersey City	New Jersey	NA	naturally_occurring	Jerseycity	NA	NA	NA	NA	NA	NA	NA	NA	NA	NA	NA	NA	NA	NA	NA	NA	NA	NA	NA	NA	NA
90	Acer rubrum	Jersey City	New Jersey	NA	naturally_occurring	Jerseycity	NA	NA	NA	NA	NA	NA	NA	NA	NA	NA	NA	NA	NA	NA	NA	NA	NA	NA	NA	NA	NA
125	Amelanchier canadensis	Jersey City	New Jersey	NA	naturally_occurring	Jerseycity	NA	NA	NA	NA	NA	NA	NA	NA	NA	NA	NA	NA	NA	NA	NA	NA	NA	NA	NA	NA	NA
300	Platanus occidentalis	Jersey City	New Jersey	NA	naturally_occurring	Jerseycity	NA	NA	NA	NA	NA	NA	NA	NA	NA	NA	NA	NA	NA	NA	NA	NA	NA	NA	NA	NA	NA
303	Platanus occidentalis	Jersey City	New Jersey	NA	naturally_occurring	Jerseycity	NA	NA	NA	NA	NA	NA	NA	NA	NA	NA	NA	NA	NA	NA	NA	NA	NA	NA	NA	NA	NA
346	Platanus occidentalis	Jersey City	New Jersey	NA	naturally_occurring	Jerseycity	NA	NA	NA	NA	NA	NA	NA	NA	NA	NA	NA	NA	NA	NA	NA	NA	NA	NA	NA	NA	NA
342	Platanus occidentalis	Jersey City	New Jersey	NA	naturally_occurring	Jerseycity	NA	NA	NA	NA	NA	NA	NA	NA	NA	NA	NA	NA	NA	NA	NA	NA	NA	NA	NA	NA	NA
369	Quercus rubra	Jersey City	New Jersey	NA	naturally_occurring	Jerseycity	NA	NA	NA	NA	NA	NA	NA	NA	NA	NA	NA	NA	NA	NA	NA	NA	NA	NA	NA	NA	NA
449	Quercus bicolor	Jersey City	New Jersey	NA	naturally_occurring	Jerseycity	NA	NA	NA	NA	NA	NA	NA	NA	NA	NA	NA	NA	NA	NA	NA	NA	NA	NA	NA	NA	NA
431	Quercus rubra	Jersey City	New Jersey	NA	naturally_occurring	Jerseycity	NA	NA	NA	NA	NA	NA	NA	NA	NA	NA	NA	NA	NA	NA	NA	NA	NA	NA	NA	NA	NA
199	Gleditsia triacanthos	Jersey City	New Jersey	inermis	introduced	Jerseycity	NA	NA	NA	NA	NA	NA	NA	NA	NA	NA	NA	NA	NA	NA	NA	NA	NA	NA	NA	NA	NA
172	Cornus kousa	Jersey City	New Jersey	NA	introduced	Jerseycity	NA	NA	NA	NA	NA	NA	NA	NA	NA	NA	NA	NA	NA	NA	NA	NA	NA	NA	NA	NA	NA
227	Juniperus virginiana	Jersey City	New Jersey	NA	naturally_occurring	Jerseycity	NA	NA	NA	NA	NA	NA	NA	NA	NA	NA	NA	NA	NA	NA	NA	NA	NA	NA	NA	NA	NA
163	Cercis canadensis	Jersey City	New Jersey	NA	naturally_occurring	Jerseycity	NA	NA	NA	NA	NA	NA	NA	NA	NA	NA	NA	NA	NA	NA	NA	NA	NA	NA	NA	NA	NA
149	Betula nigra	Jersey City	New Jersey	NA	naturally_occurring	Jerseycity	NA	NA	NA	NA	NA	NA	NA	NA	NA	NA	NA	NA	NA	NA	NA	NA	NA	NA	NA	NA	NA
132	Amelanchier canadensis	Jersey City	New Jersey	NA	naturally_occurring	Jerseycity	NA	NA	NA	NA	NA	NA	NA	NA	NA	NA	NA	NA	NA	NA	NA	NA	NA	NA	NA	NA	NA
80	Acer rubrum	Jersey City	New Jersey	NA	naturally_occurring	Jerseycity	NA	NA	NA	NA	NA	NA	NA	NA	NA	NA	NA	NA	NA	NA	NA	NA	NA	NA	NA	NA	NA
42	Acer saccharum	Jersey City	New Jersey	NA	naturally_occurring	Jerseycity	NA	NA	NA	NA	NA	NA	NA	NA	NA	NA	NA	NA	NA	NA	NA	NA	NA	NA	NA	NA	NA
55	Acer saccharum	Jersey City	New Jersey	NA	naturally_occurring	Jerseycity	NA	NA	NA	NA	NA	NA	NA	NA	NA	NA	NA	NA	NA	NA	NA	NA	NA	NA	NA	NA	NA
334	Platanus occidentalis	Jersey City	New Jersey	NA	naturally_occurring	Jerseycity	NA	NA	NA	NA	NA	NA	NA	NA	NA	NA	NA	NA	NA	NA	NA	NA	NA	NA	NA	NA	NA
394	Quercus rubra	Jersey City	New Jersey	NA	naturally_occurring	Jerseycity	NA	NA	NA	NA	NA	NA	NA	NA	NA	NA	NA	NA	NA	NA	NA	NA	NA	NA	NA	NA	NA
534	Quercus bicolor	Jersey City	New Jersey	NA	naturally_occurring	Jerseycity	NA	NA	NA	NA	NA	NA	NA	NA	NA	NA	NA	NA	NA	NA	NA	NA	NA	NA	NA	NA	NA
531	Quercus bicolor	Jersey City	New Jersey	NA	naturally_occurring	Jerseycity	NA	NA	NA	NA	NA	NA	NA	NA	NA	NA	NA	NA	NA	NA	NA	NA	NA	NA	NA	NA	NA
569	Thuja occidentalis	Jersey City	New Jersey	NA	naturally_occurring	Jerseycity	NA	NA	NA	NA	NA	NA	NA	NA	NA	NA	NA	NA	NA	NA	NA	NA	NA	NA	NA	NA	NA
603	Thuja occidentalis	Jersey City	New Jersey	NA	naturally_occurring	Jerseycity	NA	NA	NA	NA	NA	NA	NA	NA	NA	NA	NA	NA	NA	NA	NA	NA	NA	NA	NA	NA	NA
658	Thuja occidentalis	Jersey City	New Jersey	NA	naturally_occurring	Jerseycity	NA	NA	NA	NA	NA	NA	NA	NA	NA	NA	NA	NA	NA	NA	NA	NA	NA	NA	NA	NA	NA
615	Thuja occidentalis	Jersey City	New Jersey	NA	naturally_occurring	Jerseycity	NA	NA	NA	NA	NA	NA	NA	NA	NA	NA	NA	NA	NA	NA	NA	NA	NA	NA	NA	NA	NA
706	Tilia cordata	Jersey City	New Jersey	NA	introduced	Jerseycity	NA	NA	NA	NA	NA	NA	NA	NA	NA	NA	NA	NA	NA	NA	NA	NA	NA	NA	NA	NA	NA
726	Tilia cordata	Jersey City	New Jersey	NA	introduced	Jerseycity	NA	NA	NA	NA	NA	NA	NA	NA	NA	NA	NA	NA	NA	NA	NA	NA	NA	NA	NA	NA	NA
487	Quercus rubra	Jersey City	New Jersey	NA	naturally_occurring	Jerseycity	NA	NA	NA	NA	NA	NA	NA	NA	NA	NA	NA	NA	NA	NA	NA	NA	NA	NA	NA	NA	NA
483	Quercus rubra	Jersey City	New Jersey	NA	naturally_occurring	Jerseycity	NA	NA	NA	NA	NA	NA	NA	NA	NA	NA	NA	NA	NA	NA	NA	NA	NA	NA	NA	NA	NA
138	Amelanchier laevis	Jersey City	New Jersey	NA	naturally_occurring	Jerseycity	NA	NA	NA	NA	NA	NA	NA	NA	NA	NA	NA	NA	NA	NA	NA	NA	NA	NA	NA	NA	NA
141	Amelanchier laevis	Jersey City	New Jersey	NA	naturally_occurring	Jerseycity	NA	NA	NA	NA	NA	NA	NA	NA	NA	NA	NA	NA	NA	NA	NA	NA	NA	NA	NA	NA	NA
195	Gleditsia triacanthos	Jersey City	New Jersey	NA	introduced	Jerseycity	NA	NA	NA	NA	NA	NA	NA	NA	NA	NA	NA	NA	NA	NA	NA	NA	NA	NA	NA	NA	NA
731	Tilia cordata	Jersey City	New Jersey	NA	introduced	Jerseycity	NA	NA	NA	NA	NA	NA	NA	NA	NA	NA	NA	NA	NA	NA	NA	NA	NA	NA	NA	NA	NA
748	Tilia cordata	Jersey City	New Jersey	NA	introduced	Jerseycity	NA	NA	NA	NA	NA	NA	NA	NA	NA	NA	NA	NA	NA	NA	NA	NA	NA	NA	NA	NA	NA
353	Platanus occidentalis	Jersey City	New Jersey	NA	naturally_occurring	Jerseycity	NA	NA	NA	NA	NA	NA	NA	NA	NA	NA	NA	NA	NA	NA	NA	NA	NA	NA	NA	NA	NA
343	Platanus occidentalis	Jersey City	New Jersey	NA	naturally_occurring	Jerseycity	NA	NA	NA	NA	NA	NA	NA	NA	NA	NA	NA	NA	NA	NA	NA	NA	NA	NA	NA	NA	NA
360	Prunus sargentii	Jersey City	New Jersey	NA	introduced	Jerseycity	NA	NA	NA	NA	NA	NA	NA	NA	NA	NA	NA	NA	NA	NA	NA	NA	NA	NA	NA	NA	NA
295	Nyssa sylvatica	Jersey City	New Jersey	NA	naturally_occurring	Jerseycity	NA	NA	NA	NA	NA	NA	NA	NA	NA	NA	NA	NA	NA	NA	NA	NA	NA	NA	NA	NA	NA
288	Nyssa sylvatica	Jersey City	New Jersey	NA	naturally_occurring	Jerseycity	NA	NA	NA	NA	NA	NA	NA	NA	NA	NA	NA	NA	NA	NA	NA	NA	NA	NA	NA	NA	NA
287	Nyssa sylvatica	Jersey City	New Jersey	NA	naturally_occurring	Jerseycity	NA	NA	NA	NA	NA	NA	NA	NA	NA	NA	NA	NA	NA	NA	NA	NA	NA	NA	NA	NA	NA
215	Juniperus virginiana	Jersey City	New Jersey	NA	naturally_occurring	Jerseycity	NA	NA	NA	NA	NA	NA	NA	NA	NA	NA	NA	NA	NA	NA	NA	NA	NA	NA	NA	NA	NA
222	Juniperus virginiana	Jersey City	New Jersey	NA	naturally_occurring	Jerseycity	NA	NA	NA	NA	NA	NA	NA	NA	NA	NA	NA	NA	NA	NA	NA	NA	NA	NA	NA	NA	NA
99	Acer rubrum	Jersey City	New Jersey	NA	naturally_occurring	Jerseycity	NA	NA	NA	NA	NA	NA	NA	NA	NA	NA	NA	NA	NA	NA	NA	NA	NA	NA	NA	NA	NA
86	Acer rubrum	Jersey City	New Jersey	NA	naturally_occurring	Jerseycity	NA	NA	NA	NA	NA	NA	NA	NA	NA	NA	NA	NA	NA	NA	NA	NA	NA	NA	NA	NA	NA
60	Acer rubrum	Jersey City	New Jersey	NA	naturally_occurring	Jerseycity	NA	NA	NA	NA	NA	NA	NA	NA	NA	NA	NA	NA	NA	NA	NA	NA	NA	NA	NA	NA	NA
452	Quercus bicolor	Jersey City	New Jersey	NA	naturally_occurring	Jerseycity	NA	NA	NA	NA	NA	NA	NA	NA	NA	NA	NA	NA	NA	NA	NA	NA	NA	NA	NA	NA	NA
444	Quercus bicolor	Jersey City	New Jersey	NA	naturally_occurring	Jerseycity	NA	NA	NA	NA	NA	NA	NA	NA	NA	NA	NA	NA	NA	NA	NA	NA	NA	NA	NA	NA	NA
416	Quercus rubra	Jersey City	New Jersey	NA	naturally_occurring	Jerseycity	NA	NA	NA	NA	NA	NA	NA	NA	NA	NA	NA	NA	NA	NA	NA	NA	NA	NA	NA	NA	NA
413	Quercus rubra	Jersey City	New Jersey	NA	naturally_occurring	Jerseycity	NA	NA	NA	NA	NA	NA	NA	NA	NA	NA	NA	NA	NA	NA	NA	NA	NA	NA	NA	NA	NA
372	Quercus rubra	Jersey City	New Jersey	NA	naturally_occurring	Jerseycity	NA	NA	NA	NA	NA	NA	NA	NA	NA	NA	NA	NA	NA	NA	NA	NA	NA	NA	NA	NA	NA
391	Quercus rubra	Jersey City	New Jersey	NA	naturally_occurring	Jerseycity	NA	NA	NA	NA	NA	NA	NA	NA	NA	NA	NA	NA	NA	NA	NA	NA	NA	NA	NA	NA	NA
200	Gleditsia triacanthos	Jersey City	New Jersey	inermis	introduced	Jerseycity	NA	NA	NA	NA	NA	NA	NA	NA	NA	NA	NA	NA	NA	NA	NA	NA	NA	NA	NA	NA	NA
112	Acer rubrum	Jersey City	New Jersey	NA	naturally_occurring	Jerseycity	NA	NA	NA	NA	NA	NA	NA	NA	NA	NA	NA	NA	NA	NA	NA	NA	NA	NA	NA	NA	NA
671	Thuja occidentalis	Jersey City	New Jersey	NA	naturally_occurring	Jerseycity	NA	NA	NA	NA	NA	NA	NA	NA	NA	NA	NA	NA	NA	NA	NA	NA	NA	NA	NA	NA	NA
690	Tilia cordata	Jersey City	New Jersey	NA	introduced	Jerseycity	NA	NA	NA	NA	NA	NA	NA	NA	NA	NA	NA	NA	NA	NA	NA	NA	NA	NA	NA	NA	NA
659	Thuja occidentalis	Jersey City	New Jersey	NA	naturally_occurring	Jerseycity	NA	NA	NA	NA	NA	NA	NA	NA	NA	NA	NA	NA	NA	NA	NA	NA	NA	NA	NA	NA	NA
650	Thuja occidentalis	Jersey City	New Jersey	NA	naturally_occurring	Jerseycity	NA	NA	NA	NA	NA	NA	NA	NA	NA	NA	NA	NA	NA	NA	NA	NA	NA	NA	NA	NA	NA
582	Thuja occidentalis	Jersey City	New Jersey	NA	naturally_occurring	Jerseycity	NA	NA	NA	NA	NA	NA	NA	NA	NA	NA	NA	NA	NA	NA	NA	NA	NA	NA	NA	NA	NA
611	Thuja occidentalis	Jersey City	New Jersey	NA	naturally_occurring	Jerseycity	NA	NA	NA	NA	NA	NA	NA	NA	NA	NA	NA	NA	NA	NA	NA	NA	NA	NA	NA	NA	NA
517	Quercus bicolor	Jersey City	New Jersey	NA	naturally_occurring	Jerseycity	NA	NA	NA	NA	NA	NA	NA	NA	NA	NA	NA	NA	NA	NA	NA	NA	NA	NA	NA	NA	NA
542	Quercus bicolor	Jersey City	New Jersey	NA	naturally_occurring	Jerseycity	NA	NA	NA	NA	NA	NA	NA	NA	NA	NA	NA	NA	NA	NA	NA	NA	NA	NA	NA	NA	NA
559	Quercus bicolor	Jersey City	New Jersey	NA	naturally_occurring	Jerseycity	NA	NA	NA	NA	NA	NA	NA	NA	NA	NA	NA	NA	NA	NA	NA	NA	NA	NA	NA	NA	NA
773	Zelkova serrata	Jersey City	New Jersey	NA	introduced	Jerseycity	NA	NA	NA	NA	NA	NA	NA	NA	NA	NA	NA	NA	NA	NA	NA	NA	NA	NA	NA	NA	NA
762	Ulmus americana	Jersey City	New Jersey	NA	naturally_occurring	Jerseycity	NA	NA	NA	NA	NA	NA	NA	NA	NA	NA	NA	NA	NA	NA	NA	NA	NA	NA	NA	NA	NA
761	Ulmus americana	Jersey City	New Jersey	NA	naturally_occurring	Jerseycity	NA	NA	NA	NA	NA	NA	NA	NA	NA	NA	NA	NA	NA	NA	NA	NA	NA	NA	NA	NA	NA
6	Acer saccharum	Jersey City	New Jersey	NA	naturally_occurring	Jerseycity	NA	NA	NA	NA	NA	NA	NA	NA	NA	NA	NA	NA	NA	NA	NA	NA	NA	NA	NA	NA	NA
26	Acer saccharum	Jersey City	New Jersey	NA	naturally_occurring	Jerseycity	NA	NA	NA	NA	NA	NA	NA	NA	NA	NA	NA	NA	NA	NA	NA	NA	NA	NA	NA	NA	NA
82	Acer rubrum	Jersey City	New Jersey	NA	naturally_occurring	Jerseycity	NA	NA	NA	NA	NA	NA	NA	NA	NA	NA	NA	NA	NA	NA	NA	NA	NA	NA	NA	NA	NA
127	Amelanchier canadensis	Jersey City	New Jersey	NA	naturally_occurring	Jerseycity	NA	NA	NA	NA	NA	NA	NA	NA	NA	NA	NA	NA	NA	NA	NA	NA	NA	NA	NA	NA	NA
152	Betula nigra	Jersey City	New Jersey	NA	naturally_occurring	Jerseycity	NA	NA	NA	NA	NA	NA	NA	NA	NA	NA	NA	NA	NA	NA	NA	NA	NA	NA	NA	NA	NA
159	Cercis canadensis	Jersey City	New Jersey	NA	naturally_occurring	Jerseycity	NA	NA	NA	NA	NA	NA	NA	NA	NA	NA	NA	NA	NA	NA	NA	NA	NA	NA	NA	NA	NA
165	Cercis canadensis	Jersey City	New Jersey	NA	naturally_occurring	Jerseycity	NA	NA	NA	NA	NA	NA	NA	NA	NA	NA	NA	NA	NA	NA	NA	NA	NA	NA	NA	NA	NA
166	Cercis canadensis	Jersey City	New Jersey	NA	naturally_occurring	Jerseycity	NA	NA	NA	NA	NA	NA	NA	NA	NA	NA	NA	NA	NA	NA	NA	NA	NA	NA	NA	NA	NA
187	Franklinia alatamaha	Jersey City	New Jersey	NA	introduced	Jerseycity	NA	NA	NA	NA	NA	NA	NA	NA	NA	NA	NA	NA	NA	NA	NA	NA	NA	NA	NA	NA	NA
193	Gleditsia triacanthos	Jersey City	New Jersey	inermis	introduced	Jerseycity	NA	NA	NA	NA	NA	NA	NA	NA	NA	NA	NA	NA	NA	NA	NA	NA	NA	NA	NA	NA	NA
234	Juniperus chinensis	Jersey City	New Jersey	NA	introduced	Jerseycity	NA	NA	NA	NA	NA	NA	NA	NA	NA	NA	NA	NA	NA	NA	NA	NA	NA	NA	NA	NA	NA
315	Platanus occidentalis	Jersey City	New Jersey	NA	naturally_occurring	Jerseycity	NA	NA	NA	NA	NA	NA	NA	NA	NA	NA	NA	NA	NA	NA	NA	NA	NA	NA	NA	NA	NA
411	Quercus rubra	Jersey City	New Jersey	NA	naturally_occurring	Jerseycity	NA	NA	NA	NA	NA	NA	NA	NA	NA	NA	NA	NA	NA	NA	NA	NA	NA	NA	NA	NA	NA
456	Quercus bicolor	Jersey City	New Jersey	NA	naturally_occurring	Jerseycity	NA	NA	NA	NA	NA	NA	NA	NA	NA	NA	NA	NA	NA	NA	NA	NA	NA	NA	NA	NA	NA
551	Quercus bicolor	Jersey City	New Jersey	NA	naturally_occurring	Jerseycity	NA	NA	NA	NA	NA	NA	NA	NA	NA	NA	NA	NA	NA	NA	NA	NA	NA	NA	NA	NA	NA
557	Quercus bicolor	Jersey City	New Jersey	NA	naturally_occurring	Jerseycity	NA	NA	NA	NA	NA	NA	NA	NA	NA	NA	NA	NA	NA	NA	NA	NA	NA	NA	NA	NA	NA
563	Thuja occidentalis	Jersey City	New Jersey	NA	naturally_occurring	Jerseycity	NA	NA	NA	NA	NA	NA	NA	NA	NA	NA	NA	NA	NA	NA	NA	NA	NA	NA	NA	NA	NA
565	Thuja occidentalis	Jersey City	New Jersey	NA	naturally_occurring	Jerseycity	NA	NA	NA	NA	NA	NA	NA	NA	NA	NA	NA	NA	NA	NA	NA	NA	NA	NA	NA	NA	NA
572	Thuja occidentalis	Jersey City	New Jersey	NA	naturally_occurring	Jerseycity	NA	NA	NA	NA	NA	NA	NA	NA	NA	NA	NA	NA	NA	NA	NA	NA	NA	NA	NA	NA	NA
602	Thuja occidentalis	Jersey City	New Jersey	NA	naturally_occurring	Jerseycity	NA	NA	NA	NA	NA	NA	NA	NA	NA	NA	NA	NA	NA	NA	NA	NA	NA	NA	NA	NA	NA
642	Thuja occidentalis	Jersey City	New Jersey	NA	naturally_occurring	Jerseycity	NA	NA	NA	NA	NA	NA	NA	NA	NA	NA	NA	NA	NA	NA	NA	NA	NA	NA	NA	NA	NA
693	Tilia cordata	Jersey City	New Jersey	NA	introduced	Jerseycity	NA	NA	NA	NA	NA	NA	NA	NA	NA	NA	NA	NA	NA	NA	NA	NA	NA	NA	NA	NA	NA
728	Tilia cordata	Jersey City	New Jersey	NA	introduced	Jerseycity	NA	NA	NA	NA	NA	NA	NA	NA	NA	NA	NA	NA	NA	NA	NA	NA	NA	NA	NA	NA	NA
36	Acer saccharum	Jersey City	New Jersey	NA	naturally_occurring	Jerseycity	NA	NA	NA	NA	NA	NA	NA	NA	NA	NA	NA	NA	NA	NA	NA	NA	NA	NA	NA	NA	NA
12	Acer saccharum	Jersey City	New Jersey	NA	naturally_occurring	Jerseycity	NA	NA	NA	NA	NA	NA	NA	NA	NA	NA	NA	NA	NA	NA	NA	NA	NA	NA	NA	NA	NA
37	Acer saccharum	Jersey City	New Jersey	NA	naturally_occurring	Jerseycity	NA	NA	NA	NA	NA	NA	NA	NA	NA	NA	NA	NA	NA	NA	NA	NA	NA	NA	NA	NA	NA
41	Acer saccharum	Jersey City	New Jersey	NA	naturally_occurring	Jerseycity	NA	NA	NA	NA	NA	NA	NA	NA	NA	NA	NA	NA	NA	NA	NA	NA	NA	NA	NA	NA	NA
43	Acer saccharum	Jersey City	New Jersey	NA	naturally_occurring	Jerseycity	NA	NA	NA	NA	NA	NA	NA	NA	NA	NA	NA	NA	NA	NA	NA	NA	NA	NA	NA	NA	NA
506	Quercus bicolor	Jersey City	New Jersey	NA	naturally_occurring	Jerseycity	NA	NA	NA	NA	NA	NA	NA	NA	NA	NA	NA	NA	NA	NA	NA	NA	NA	NA	NA	NA	NA
496	Quercus rubra	Jersey City	New Jersey	NA	naturally_occurring	Jerseycity	NA	NA	NA	NA	NA	NA	NA	NA	NA	NA	NA	NA	NA	NA	NA	NA	NA	NA	NA	NA	NA
255	Juniperus virginiana	Jersey City	New Jersey	NA	naturally_occurring	Jerseycity	NA	NA	NA	NA	NA	NA	NA	NA	NA	NA	NA	NA	NA	NA	NA	NA	NA	NA	NA	NA	NA
349	Platanus occidentalis	Jersey City	New Jersey	NA	naturally_occurring	Jerseycity	NA	NA	NA	NA	NA	NA	NA	NA	NA	NA	NA	NA	NA	NA	NA	NA	NA	NA	NA	NA	NA
76	Acer rubrum	Jersey City	New Jersey	NA	naturally_occurring	Jerseycity	NA	NA	NA	NA	NA	NA	NA	NA	NA	NA	NA	NA	NA	NA	NA	NA	NA	NA	NA	NA	NA
543	Quercus bicolor	Jersey City	New Jersey	NA	naturally_occurring	Jerseycity	NA	NA	NA	NA	NA	NA	NA	NA	NA	NA	NA	NA	NA	NA	NA	NA	NA	NA	NA	NA	NA
186	Franklinia alatamaha	Jersey City	New Jersey	NA	introduced	Jerseycity	NA	NA	NA	NA	NA	NA	NA	NA	NA	NA	NA	NA	NA	NA	NA	NA	NA	NA	NA	NA	NA
281	Malus	Jersey City	New Jersey	NA	no_info	Jerseycity	NA	NA	NA	NA	NA	NA	NA	NA	NA	NA	NA	NA	NA	NA	NA	NA	NA	NA	NA	NA	NA
465	Quercus bicolor	Jersey City	New Jersey	NA	naturally_occurring	Jerseycity	NA	NA	NA	NA	NA	NA	NA	NA	NA	NA	NA	NA	NA	NA	NA	NA	NA	NA	NA	NA	NA
480	Quercus rubra	Jersey City	New Jersey	NA	naturally_occurring	Jerseycity	NA	NA	NA	NA	NA	NA	NA	NA	NA	NA	NA	NA	NA	NA	NA	NA	NA	NA	NA	NA	NA
568	Thuja occidentalis	Jersey City	New Jersey	NA	naturally_occurring	Jerseycity	NA	NA	NA	NA	NA	NA	NA	NA	NA	NA	NA	NA	NA	NA	NA	NA	NA	NA	NA	NA	NA
622	Thuja occidentalis	Jersey City	New Jersey	NA	naturally_occurring	Jerseycity	NA	NA	NA	NA	NA	NA	NA	NA	NA	NA	NA	NA	NA	NA	NA	NA	NA	NA	NA	NA	NA
666	Thuja occidentalis	Jersey City	New Jersey	NA	naturally_occurring	Jerseycity	NA	NA	NA	NA	NA	NA	NA	NA	NA	NA	NA	NA	NA	NA	NA	NA	NA	NA	NA	NA	NA
680	Tilia cordata	Jersey City	New Jersey	NA	introduced	Jerseycity	NA	NA	NA	NA	NA	NA	NA	NA	NA	NA	NA	NA	NA	NA	NA	NA	NA	NA	NA	NA	NA
683	Tilia cordata	Jersey City	New Jersey	NA	introduced	Jerseycity	NA	NA	NA	NA	NA	NA	NA	NA	NA	NA	NA	NA	NA	NA	NA	NA	NA	NA	NA	NA	NA
657	Thuja	Jersey City	New Jersey	NA	no_info	Jerseycity	NA	NA	NA	NA	NA	NA	NA	NA	NA	NA	NA	NA	NA	NA	NA	NA	NA	NA	NA	NA	NA
747	Tilia cordata	Jersey City	New Jersey	NA	introduced	Jerseycity	NA	NA	NA	NA	NA	NA	NA	NA	NA	NA	NA	NA	NA	NA	NA	NA	NA	NA	NA	NA	NA
2	Acer saccharum	Jersey City	New Jersey	NA	naturally_occurring	Jerseycity	NA	NA	NA	NA	NA	NA	NA	NA	NA	NA	NA	NA	NA	NA	NA	NA	NA	NA	NA	NA	NA
16	Acer saccharum	Jersey City	New Jersey	NA	naturally_occurring	Jerseycity	NA	NA	NA	NA	NA	NA	NA	NA	NA	NA	NA	NA	NA	NA	NA	NA	NA	NA	NA	NA	NA
32	Acer saccharum	Jersey City	New Jersey	NA	naturally_occurring	Jerseycity	NA	NA	NA	NA	NA	NA	NA	NA	NA	NA	NA	NA	NA	NA	NA	NA	NA	NA	NA	NA	NA
56	Acer rubrum	Jersey City	New Jersey	NA	naturally_occurring	Jerseycity	NA	NA	NA	NA	NA	NA	NA	NA	NA	NA	NA	NA	NA	NA	NA	NA	NA	NA	NA	NA	NA
57	Acer rubrum	Jersey City	New Jersey	NA	naturally_occurring	Jerseycity	NA	NA	NA	NA	NA	NA	NA	NA	NA	NA	NA	NA	NA	NA	NA	NA	NA	NA	NA	NA	NA
148	Betula nigra	Jersey City	New Jersey	NA	naturally_occurring	Jerseycity	NA	NA	NA	NA	NA	NA	NA	NA	NA	NA	NA	NA	NA	NA	NA	NA	NA	NA	NA	NA	NA
184	Franklinia alatamaha	Jersey City	New Jersey	NA	introduced	Jerseycity	NA	NA	NA	NA	NA	NA	NA	NA	NA	NA	NA	NA	NA	NA	NA	NA	NA	NA	NA	NA	NA
198	Gleditsia triacanthos	Jersey City	New Jersey	inermis	introduced	Jerseycity	NA	NA	NA	NA	NA	NA	NA	NA	NA	NA	NA	NA	NA	NA	NA	NA	NA	NA	NA	NA	NA
235	Juniperus chinensis	Jersey City	New Jersey	NA	introduced	Jerseycity	NA	NA	NA	NA	NA	NA	NA	NA	NA	NA	NA	NA	NA	NA	NA	NA	NA	NA	NA	NA	NA
254	Juniperus virginiana	Jersey City	New Jersey	NA	naturally_occurring	Jerseycity	NA	NA	NA	NA	NA	NA	NA	NA	NA	NA	NA	NA	NA	NA	NA	NA	NA	NA	NA	NA	NA
318	Platanus occidentalis	Jersey City	New Jersey	NA	naturally_occurring	Jerseycity	NA	NA	NA	NA	NA	NA	NA	NA	NA	NA	NA	NA	NA	NA	NA	NA	NA	NA	NA	NA	NA
412	Quercus rubra	Jersey City	New Jersey	NA	naturally_occurring	Jerseycity	NA	NA	NA	NA	NA	NA	NA	NA	NA	NA	NA	NA	NA	NA	NA	NA	NA	NA	NA	NA	NA
422	Quercus rubra	Jersey City	New Jersey	NA	naturally_occurring	Jerseycity	NA	NA	NA	NA	NA	NA	NA	NA	NA	NA	NA	NA	NA	NA	NA	NA	NA	NA	NA	NA	NA
435	Quercus rubra	Jersey City	New Jersey	NA	naturally_occurring	Jerseycity	NA	NA	NA	NA	NA	NA	NA	NA	NA	NA	NA	NA	NA	NA	NA	NA	NA	NA	NA	NA	NA
447	Quercus bicolor	Jersey City	New Jersey	NA	naturally_occurring	Jerseycity	NA	NA	NA	NA	NA	NA	NA	NA	NA	NA	NA	NA	NA	NA	NA	NA	NA	NA	NA	NA	NA
505	Quercus bicolor	Jersey City	New Jersey	NA	naturally_occurring	Jerseycity	NA	NA	NA	NA	NA	NA	NA	NA	NA	NA	NA	NA	NA	NA	NA	NA	NA	NA	NA	NA	NA
526	Quercus bicolor	Jersey City	New Jersey	NA	naturally_occurring	Jerseycity	NA	NA	NA	NA	NA	NA	NA	NA	NA	NA	NA	NA	NA	NA	NA	NA	NA	NA	NA	NA	NA
574	Thuja occidentalis	Jersey City	New Jersey	NA	naturally_occurring	Jerseycity	NA	NA	NA	NA	NA	NA	NA	NA	NA	NA	NA	NA	NA	NA	NA	NA	NA	NA	NA	NA	NA
606	Thuja occidentalis	Jersey City	New Jersey	NA	naturally_occurring	Jerseycity	NA	NA	NA	NA	NA	NA	NA	NA	NA	NA	NA	NA	NA	NA	NA	NA	NA	NA	NA	NA	NA
609	Thuja occidentalis	Jersey City	New Jersey	NA	naturally_occurring	Jerseycity	NA	NA	NA	NA	NA	NA	NA	NA	NA	NA	NA	NA	NA	NA	NA	NA	NA	NA	NA	NA	NA
668	Thuja occidentalis	Jersey City	New Jersey	NA	naturally_occurring	Jerseycity	NA	NA	NA	NA	NA	NA	NA	NA	NA	NA	NA	NA	NA	NA	NA	NA	NA	NA	NA	NA	NA
674	Thuja occidentalis	Jersey City	New Jersey	NA	naturally_occurring	Jerseycity	NA	NA	NA	NA	NA	NA	NA	NA	NA	NA	NA	NA	NA	NA	NA	NA	NA	NA	NA	NA	NA
684	Tilia cordata	Jersey City	New Jersey	NA	introduced	Jerseycity	NA	NA	NA	NA	NA	NA	NA	NA	NA	NA	NA	NA	NA	NA	NA	NA	NA	NA	NA	NA	NA
686	Tilia cordata	Jersey City	New Jersey	NA	introduced	Jerseycity	NA	NA	NA	NA	NA	NA	NA	NA	NA	NA	NA	NA	NA	NA	NA	NA	NA	NA	NA	NA	NA
709	Tilia cordata	Jersey City	New Jersey	NA	introduced	Jerseycity	NA	NA	NA	NA	NA	NA	NA	NA	NA	NA	NA	NA	NA	NA	NA	NA	NA	NA	NA	NA	NA
745	Tilia cordata	Jersey City	New Jersey	NA	introduced	Jerseycity	NA	NA	NA	NA	NA	NA	NA	NA	NA	NA	NA	NA	NA	NA	NA	NA	NA	NA	NA	NA	NA
757	Ulmus americana	Jersey City	New Jersey	NA	naturally_occurring	Jerseycity	NA	NA	NA	NA	NA	NA	NA	NA	NA	NA	NA	NA	NA	NA	NA	NA	NA	NA	NA	NA	NA
10	Acer saccharum	Jersey City	New Jersey	NA	naturally_occurring	Jerseycity	NA	NA	NA	NA	NA	NA	NA	NA	NA	NA	NA	NA	NA	NA	NA	NA	NA	NA	NA	NA	NA
20	Acer saccharum	Jersey City	New Jersey	NA	naturally_occurring	Jerseycity	NA	NA	NA	NA	NA	NA	NA	NA	NA	NA	NA	NA	NA	NA	NA	NA	NA	NA	NA	NA	NA
27	Acer saccharum	Jersey City	New Jersey	NA	naturally_occurring	Jerseycity	NA	NA	NA	NA	NA	NA	NA	NA	NA	NA	NA	NA	NA	NA	NA	NA	NA	NA	NA	NA	NA
34	Acer saccharum	Jersey City	New Jersey	NA	naturally_occurring	Jerseycity	NA	NA	NA	NA	NA	NA	NA	NA	NA	NA	NA	NA	NA	NA	NA	NA	NA	NA	NA	NA	NA
23	Acer saccharum	Jersey City	New Jersey	NA	naturally_occurring	Jerseycity	NA	NA	NA	NA	NA	NA	NA	NA	NA	NA	NA	NA	NA	NA	NA	NA	NA	NA	NA	NA	NA
107	Acer rubrum	Jersey City	New Jersey	NA	naturally_occurring	Jerseycity	NA	NA	NA	NA	NA	NA	NA	NA	NA	NA	NA	NA	NA	NA	NA	NA	NA	NA	NA	NA	NA
113	Acer rubrum	Jersey City	New Jersey	NA	naturally_occurring	Jerseycity	NA	NA	NA	NA	NA	NA	NA	NA	NA	NA	NA	NA	NA	NA	NA	NA	NA	NA	NA	NA	NA
97	Acer rubrum	Jersey City	New Jersey	NA	naturally_occurring	Jerseycity	NA	NA	NA	NA	NA	NA	NA	NA	NA	NA	NA	NA	NA	NA	NA	NA	NA	NA	NA	NA	NA
120	Amelanchier canadensis	Jersey City	New Jersey	NA	naturally_occurring	Jerseycity	NA	NA	NA	NA	NA	NA	NA	NA	NA	NA	NA	NA	NA	NA	NA	NA	NA	NA	NA	NA	NA
514	Quercus bicolor	Jersey City	New Jersey	NA	naturally_occurring	Jerseycity	NA	NA	NA	NA	NA	NA	NA	NA	NA	NA	NA	NA	NA	NA	NA	NA	NA	NA	NA	NA	NA
488	Quercus rubra	Jersey City	New Jersey	NA	naturally_occurring	Jerseycity	NA	NA	NA	NA	NA	NA	NA	NA	NA	NA	NA	NA	NA	NA	NA	NA	NA	NA	NA	NA	NA
430	Quercus rubra	Jersey City	New Jersey	NA	naturally_occurring	Jerseycity	NA	NA	NA	NA	NA	NA	NA	NA	NA	NA	NA	NA	NA	NA	NA	NA	NA	NA	NA	NA	NA
171	Cladrastis kentukea	Jersey City	New Jersey	NA	introduced	Jerseycity	NA	NA	NA	NA	NA	NA	NA	NA	NA	NA	NA	NA	NA	NA	NA	NA	NA	NA	NA	NA	NA
182	Cornus florida	Jersey City	New Jersey	NA	naturally_occurring	Jerseycity	NA	NA	NA	NA	NA	NA	NA	NA	NA	NA	NA	NA	NA	NA	NA	NA	NA	NA	NA	NA	NA
178	Cornus kousa	Jersey City	New Jersey	NA	introduced	Jerseycity	NA	NA	NA	NA	NA	NA	NA	NA	NA	NA	NA	NA	NA	NA	NA	NA	NA	NA	NA	NA	NA
155	Cercis canadensis	Jersey City	New Jersey	NA	naturally_occurring	Jerseycity	NA	NA	NA	NA	NA	NA	NA	NA	NA	NA	NA	NA	NA	NA	NA	NA	NA	NA	NA	NA	NA
133	Amelanchier canadensis	Jersey City	New Jersey	NA	naturally_occurring	Jerseycity	NA	NA	NA	NA	NA	NA	NA	NA	NA	NA	NA	NA	NA	NA	NA	NA	NA	NA	NA	NA	NA
136	Amelanchier canadensis	Jersey City	New Jersey	NA	naturally_occurring	Jerseycity	NA	NA	NA	NA	NA	NA	NA	NA	NA	NA	NA	NA	NA	NA	NA	NA	NA	NA	NA	NA	NA
51	Acer saccharum	Jersey City	New Jersey	NA	naturally_occurring	Jerseycity	NA	NA	NA	NA	NA	NA	NA	NA	NA	NA	NA	NA	NA	NA	NA	NA	NA	NA	NA	NA	NA
326	Platanus occidentalis	Jersey City	New Jersey	NA	naturally_occurring	Jerseycity	NA	NA	NA	NA	NA	NA	NA	NA	NA	NA	NA	NA	NA	NA	NA	NA	NA	NA	NA	NA	NA
323	Platanus occidentalis	Jersey City	New Jersey	NA	naturally_occurring	Jerseycity	NA	NA	NA	NA	NA	NA	NA	NA	NA	NA	NA	NA	NA	NA	NA	NA	NA	NA	NA	NA	NA
331	Platanus occidentalis	Jersey City	New Jersey	NA	naturally_occurring	Jerseycity	NA	NA	NA	NA	NA	NA	NA	NA	NA	NA	NA	NA	NA	NA	NA	NA	NA	NA	NA	NA	NA
340	Platanus occidentalis	Jersey City	New Jersey	NA	naturally_occurring	Jerseycity	NA	NA	NA	NA	NA	NA	NA	NA	NA	NA	NA	NA	NA	NA	NA	NA	NA	NA	NA	NA	NA
329	Platanus occidentalis	Jersey City	New Jersey	NA	naturally_occurring	Jerseycity	NA	NA	NA	NA	NA	NA	NA	NA	NA	NA	NA	NA	NA	NA	NA	NA	NA	NA	NA	NA	NA
312	Platanus occidentalis	Jersey City	New Jersey	NA	naturally_occurring	Jerseycity	NA	NA	NA	NA	NA	NA	NA	NA	NA	NA	NA	NA	NA	NA	NA	NA	NA	NA	NA	NA	NA
393	Quercus rubra	Jersey City	New Jersey	NA	naturally_occurring	Jerseycity	NA	NA	NA	NA	NA	NA	NA	NA	NA	NA	NA	NA	NA	NA	NA	NA	NA	NA	NA	NA	NA
409	Quercus rubra	Jersey City	New Jersey	NA	naturally_occurring	Jerseycity	NA	NA	NA	NA	NA	NA	NA	NA	NA	NA	NA	NA	NA	NA	NA	NA	NA	NA	NA	NA	NA
401	Quercus rubra	Jersey City	New Jersey	NA	naturally_occurring	Jerseycity	NA	NA	NA	NA	NA	NA	NA	NA	NA	NA	NA	NA	NA	NA	NA	NA	NA	NA	NA	NA	NA
407	Quercus rubra	Jersey City	New Jersey	NA	naturally_occurring	Jerseycity	NA	NA	NA	NA	NA	NA	NA	NA	NA	NA	NA	NA	NA	NA	NA	NA	NA	NA	NA	NA	NA
527	Quercus bicolor	Jersey City	New Jersey	NA	naturally_occurring	Jerseycity	NA	NA	NA	NA	NA	NA	NA	NA	NA	NA	NA	NA	NA	NA	NA	NA	NA	NA	NA	NA	NA
604	Thuja occidentalis	Jersey City	New Jersey	NA	naturally_occurring	Jerseycity	NA	NA	NA	NA	NA	NA	NA	NA	NA	NA	NA	NA	NA	NA	NA	NA	NA	NA	NA	NA	NA
579	Thuja occidentalis	Jersey City	New Jersey	NA	naturally_occurring	Jerseycity	NA	NA	NA	NA	NA	NA	NA	NA	NA	NA	NA	NA	NA	NA	NA	NA	NA	NA	NA	NA	NA
676	Tilia cordata	Jersey City	New Jersey	NA	introduced	Jerseycity	NA	NA	NA	NA	NA	NA	NA	NA	NA	NA	NA	NA	NA	NA	NA	NA	NA	NA	NA	NA	NA
641	Thuja occidentalis	Jersey City	New Jersey	NA	naturally_occurring	Jerseycity	NA	NA	NA	NA	NA	NA	NA	NA	NA	NA	NA	NA	NA	NA	NA	NA	NA	NA	NA	NA	NA
633	Thuja occidentalis	Jersey City	New Jersey	NA	naturally_occurring	Jerseycity	NA	NA	NA	NA	NA	NA	NA	NA	NA	NA	NA	NA	NA	NA	NA	NA	NA	NA	NA	NA	NA
729	Tilia cordata	Jersey City	New Jersey	NA	introduced	Jerseycity	NA	NA	NA	NA	NA	NA	NA	NA	NA	NA	NA	NA	NA	NA	NA	NA	NA	NA	NA	NA	NA
739	Tilia cordata	Jersey City	New Jersey	NA	introduced	Jerseycity	NA	NA	NA	NA	NA	NA	NA	NA	NA	NA	NA	NA	NA	NA	NA	NA	NA	NA	NA	NA	NA
190	Gleditsia triacanthos	Jersey City	New Jersey	inermis	introduced	Jerseycity	NA	NA	NA	NA	NA	NA	NA	NA	NA	NA	NA	NA	NA	NA	NA	NA	NA	NA	NA	NA	NA
474	Quercus bicolor	Jersey City	New Jersey	NA	naturally_occurring	Jerseycity	NA	NA	NA	NA	NA	NA	NA	NA	NA	NA	NA	NA	NA	NA	NA	NA	NA	NA	NA	NA	NA
473	Quercus bicolor	Jersey City	New Jersey	NA	naturally_occurring	Jerseycity	NA	NA	NA	NA	NA	NA	NA	NA	NA	NA	NA	NA	NA	NA	NA	NA	NA	NA	NA	NA	NA
157	Cercis canadensis	Jersey City	New Jersey	NA	naturally_occurring	Jerseycity	NA	NA	NA	NA	NA	NA	NA	NA	NA	NA	NA	NA	NA	NA	NA	NA	NA	NA	NA	NA	NA
160	Cercis canadensis	Jersey City	New Jersey	NA	naturally_occurring	Jerseycity	NA	NA	NA	NA	NA	NA	NA	NA	NA	NA	NA	NA	NA	NA	NA	NA	NA	NA	NA	NA	NA
269	Liquidambar styraciflua	Jersey City	New Jersey	NA	naturally_occurring	Jerseycity	NA	NA	NA	NA	NA	NA	NA	NA	NA	NA	NA	NA	NA	NA	NA	NA	NA	NA	NA	NA	NA
361	Prunus sargentii	Jersey City	New Jersey	NA	introduced	Jerseycity	NA	NA	NA	NA	NA	NA	NA	NA	NA	NA	NA	NA	NA	NA	NA	NA	NA	NA	NA	NA	NA
317	Platanus occidentalis	Jersey City	New Jersey	NA	naturally_occurring	Jerseycity	NA	NA	NA	NA	NA	NA	NA	NA	NA	NA	NA	NA	NA	NA	NA	NA	NA	NA	NA	NA	NA
333	Platanus occidentalis	Jersey City	New Jersey	NA	naturally_occurring	Jerseycity	NA	NA	NA	NA	NA	NA	NA	NA	NA	NA	NA	NA	NA	NA	NA	NA	NA	NA	NA	NA	NA
145	Amelanchier laevis	Jersey City	New Jersey	NA	naturally_occurring	Jerseycity	NA	NA	NA	NA	NA	NA	NA	NA	NA	NA	NA	NA	NA	NA	NA	NA	NA	NA	NA	NA	NA
206	Juniperus virginiana	Jersey City	New Jersey	NA	naturally_occurring	Jerseycity	NA	NA	NA	NA	NA	NA	NA	NA	NA	NA	NA	NA	NA	NA	NA	NA	NA	NA	NA	NA	NA
93	Acer rubrum	Jersey City	New Jersey	NA	naturally_occurring	Jerseycity	NA	NA	NA	NA	NA	NA	NA	NA	NA	NA	NA	NA	NA	NA	NA	NA	NA	NA	NA	NA	NA
48	Acer saccharum	Jersey City	New Jersey	NA	naturally_occurring	Jerseycity	NA	NA	NA	NA	NA	NA	NA	NA	NA	NA	NA	NA	NA	NA	NA	NA	NA	NA	NA	NA	NA
79	Acer rubrum	Jersey City	New Jersey	NA	naturally_occurring	Jerseycity	NA	NA	NA	NA	NA	NA	NA	NA	NA	NA	NA	NA	NA	NA	NA	NA	NA	NA	NA	NA	NA
65	Acer rubrum	Jersey City	New Jersey	NA	naturally_occurring	Jerseycity	NA	NA	NA	NA	NA	NA	NA	NA	NA	NA	NA	NA	NA	NA	NA	NA	NA	NA	NA	NA	NA
395	Quercus rubra	Jersey City	New Jersey	NA	naturally_occurring	Jerseycity	NA	NA	NA	NA	NA	NA	NA	NA	NA	NA	NA	NA	NA	NA	NA	NA	NA	NA	NA	NA	NA
147	Amelanchier laevis	Jersey City	New Jersey	NA	naturally_occurring	Jerseycity	NA	NA	NA	NA	NA	NA	NA	NA	NA	NA	NA	NA	NA	NA	NA	NA	NA	NA	NA	NA	NA
106	Acer rubrum	Jersey City	New Jersey	NA	naturally_occurring	Jerseycity	NA	NA	NA	NA	NA	NA	NA	NA	NA	NA	NA	NA	NA	NA	NA	NA	NA	NA	NA	NA	NA
652	Thuja occidentalis	Jersey City	New Jersey	NA	naturally_occurring	Jerseycity	NA	NA	NA	NA	NA	NA	NA	NA	NA	NA	NA	NA	NA	NA	NA	NA	NA	NA	NA	NA	NA
626	Thuja occidentalis	Jersey City	New Jersey	NA	naturally_occurring	Jerseycity	NA	NA	NA	NA	NA	NA	NA	NA	NA	NA	NA	NA	NA	NA	NA	NA	NA	NA	NA	NA	NA
630	Thuja occidentalis	Jersey City	New Jersey	NA	naturally_occurring	Jerseycity	NA	NA	NA	NA	NA	NA	NA	NA	NA	NA	NA	NA	NA	NA	NA	NA	NA	NA	NA	NA	NA
587	Thuja occidentalis	Jersey City	New Jersey	NA	naturally_occurring	Jerseycity	NA	NA	NA	NA	NA	NA	NA	NA	NA	NA	NA	NA	NA	NA	NA	NA	NA	NA	NA	NA	NA
613	Thuja occidentalis	Jersey City	New Jersey	NA	naturally_occurring	Jerseycity	NA	NA	NA	NA	NA	NA	NA	NA	NA	NA	NA	NA	NA	NA	NA	NA	NA	NA	NA	NA	NA
552	Quercus bicolor	Jersey City	New Jersey	NA	naturally_occurring	Jerseycity	NA	NA	NA	NA	NA	NA	NA	NA	NA	NA	NA	NA	NA	NA	NA	NA	NA	NA	NA	NA	NA
3	Acer saccharum	Jersey City	New Jersey	NA	naturally_occurring	Jerseycity	NA	NA	NA	NA	NA	NA	NA	NA	NA	NA	NA	NA	NA	NA	NA	NA	NA	NA	NA	NA	NA
18	Acer saccharum	Jersey City	New Jersey	NA	naturally_occurring	Jerseycity	NA	NA	NA	NA	NA	NA	NA	NA	NA	NA	NA	NA	NA	NA	NA	NA	NA	NA	NA	NA	NA
24	Acer saccharum	Jersey City	New Jersey	NA	naturally_occurring	Jerseycity	NA	NA	NA	NA	NA	NA	NA	NA	NA	NA	NA	NA	NA	NA	NA	NA	NA	NA	NA	NA	NA
45	Acer saccharum	Jersey City	New Jersey	NA	naturally_occurring	Jerseycity	NA	NA	NA	NA	NA	NA	NA	NA	NA	NA	NA	NA	NA	NA	NA	NA	NA	NA	NA	NA	NA
135	Amelanchier canadensis	Jersey City	New Jersey	NA	naturally_occurring	Jerseycity	NA	NA	NA	NA	NA	NA	NA	NA	NA	NA	NA	NA	NA	NA	NA	NA	NA	NA	NA	NA	NA
176	Cornus kousa	Jersey City	New Jersey	NA	introduced	Jerseycity	NA	NA	NA	NA	NA	NA	NA	NA	NA	NA	NA	NA	NA	NA	NA	NA	NA	NA	NA	NA	NA
284	Malus	Jersey City	New Jersey	NA	no_info	Jerseycity	NA	NA	NA	NA	NA	NA	NA	NA	NA	NA	NA	NA	NA	NA	NA	NA	NA	NA	NA	NA	NA
324	Platanus occidentalis	Jersey City	New Jersey	NA	naturally_occurring	Jerseycity	NA	NA	NA	NA	NA	NA	NA	NA	NA	NA	NA	NA	NA	NA	NA	NA	NA	NA	NA	NA	NA
344	Platanus occidentalis	Jersey City	New Jersey	NA	naturally_occurring	Jerseycity	NA	NA	NA	NA	NA	NA	NA	NA	NA	NA	NA	NA	NA	NA	NA	NA	NA	NA	NA	NA	NA
356	Platanus occidentalis	Jersey City	New Jersey	NA	naturally_occurring	Jerseycity	NA	NA	NA	NA	NA	NA	NA	NA	NA	NA	NA	NA	NA	NA	NA	NA	NA	NA	NA	NA	NA
371	Quercus rubra	Jersey City	New Jersey	NA	naturally_occurring	Jerseycity	NA	NA	NA	NA	NA	NA	NA	NA	NA	NA	NA	NA	NA	NA	NA	NA	NA	NA	NA	NA	NA
384	Quercus rubra	Jersey City	New Jersey	NA	naturally_occurring	Jerseycity	NA	NA	NA	NA	NA	NA	NA	NA	NA	NA	NA	NA	NA	NA	NA	NA	NA	NA	NA	NA	NA
425	Quercus rubra	Jersey City	New Jersey	NA	naturally_occurring	Jerseycity	NA	NA	NA	NA	NA	NA	NA	NA	NA	NA	NA	NA	NA	NA	NA	NA	NA	NA	NA	NA	NA
455	Quercus bicolor	Jersey City	New Jersey	NA	naturally_occurring	Jerseycity	NA	NA	NA	NA	NA	NA	NA	NA	NA	NA	NA	NA	NA	NA	NA	NA	NA	NA	NA	NA	NA
461	Quercus bicolor	Jersey City	New Jersey	NA	naturally_occurring	Jerseycity	NA	NA	NA	NA	NA	NA	NA	NA	NA	NA	NA	NA	NA	NA	NA	NA	NA	NA	NA	NA	NA
477	Quercus bicolor	Jersey City	New Jersey	NA	naturally_occurring	Jerseycity	NA	NA	NA	NA	NA	NA	NA	NA	NA	NA	NA	NA	NA	NA	NA	NA	NA	NA	NA	NA	NA
509	Quercus bicolor	Jersey City	New Jersey	NA	naturally_occurring	Jerseycity	NA	NA	NA	NA	NA	NA	NA	NA	NA	NA	NA	NA	NA	NA	NA	NA	NA	NA	NA	NA	NA
520	Quercus bicolor	Jersey City	New Jersey	NA	naturally_occurring	Jerseycity	NA	NA	NA	NA	NA	NA	NA	NA	NA	NA	NA	NA	NA	NA	NA	NA	NA	NA	NA	NA	NA
535	Quercus bicolor	Jersey City	New Jersey	NA	naturally_occurring	Jerseycity	NA	NA	NA	NA	NA	NA	NA	NA	NA	NA	NA	NA	NA	NA	NA	NA	NA	NA	NA	NA	NA
540	Quercus bicolor	Jersey City	New Jersey	NA	naturally_occurring	Jerseycity	NA	NA	NA	NA	NA	NA	NA	NA	NA	NA	NA	NA	NA	NA	NA	NA	NA	NA	NA	NA	NA
564	Thuja occidentalis	Jersey City	New Jersey	NA	naturally_occurring	Jerseycity	NA	NA	NA	NA	NA	NA	NA	NA	NA	NA	NA	NA	NA	NA	NA	NA	NA	NA	NA	NA	NA
584	Thuja occidentalis	Jersey City	New Jersey	NA	naturally_occurring	Jerseycity	NA	NA	NA	NA	NA	NA	NA	NA	NA	NA	NA	NA	NA	NA	NA	NA	NA	NA	NA	NA	NA
592	Thuja occidentalis	Jersey City	New Jersey	NA	naturally_occurring	Jerseycity	NA	NA	NA	NA	NA	NA	NA	NA	NA	NA	NA	NA	NA	NA	NA	NA	NA	NA	NA	NA	NA
596	Thuja occidentalis	Jersey City	New Jersey	NA	naturally_occurring	Jerseycity	NA	NA	NA	NA	NA	NA	NA	NA	NA	NA	NA	NA	NA	NA	NA	NA	NA	NA	NA	NA	NA
605	Thuja occidentalis	Jersey City	New Jersey	NA	naturally_occurring	Jerseycity	NA	NA	NA	NA	NA	NA	NA	NA	NA	NA	NA	NA	NA	NA	NA	NA	NA	NA	NA	NA	NA
656	Thuja	Jersey City	New Jersey	NA	no_info	Jerseycity	NA	NA	NA	NA	NA	NA	NA	NA	NA	NA	NA	NA	NA	NA	NA	NA	NA	NA	NA	NA	NA
685	Tilia cordata	Jersey City	New Jersey	NA	introduced	Jerseycity	NA	NA	NA	NA	NA	NA	NA	NA	NA	NA	NA	NA	NA	NA	NA	NA	NA	NA	NA	NA	NA
712	Tilia cordata	Jersey City	New Jersey	NA	introduced	Jerseycity	NA	NA	NA	NA	NA	NA	NA	NA	NA	NA	NA	NA	NA	NA	NA	NA	NA	NA	NA	NA	NA
749	Tilia cordata	Jersey City	New Jersey	NA	introduced	Jerseycity	NA	NA	NA	NA	NA	NA	NA	NA	NA	NA	NA	NA	NA	NA	NA	NA	NA	NA	NA	NA	NA
771	Zelkova serrata	Jersey City	New Jersey	NA	introduced	Jerseycity	NA	NA	NA	NA	NA	NA	NA	NA	NA	NA	NA	NA	NA	NA	NA	NA	NA	NA	NA	NA	NA
511	Quercus bicolor	Jersey City	New Jersey	NA	naturally_occurring	Jerseycity	NA	NA	NA	NA	NA	NA	NA	NA	NA	NA	NA	NA	NA	NA	NA	NA	NA	NA	NA	NA	NA
491	Quercus rubra	Jersey City	New Jersey	NA	naturally_occurring	Jerseycity	NA	NA	NA	NA	NA	NA	NA	NA	NA	NA	NA	NA	NA	NA	NA	NA	NA	NA	NA	NA	NA
494	Quercus rubra	Jersey City	New Jersey	NA	naturally_occurring	Jerseycity	NA	NA	NA	NA	NA	NA	NA	NA	NA	NA	NA	NA	NA	NA	NA	NA	NA	NA	NA	NA	NA
81	Acer rubrum	Jersey City	New Jersey	NA	naturally_occurring	Jerseycity	NA	NA	NA	NA	NA	NA	NA	NA	NA	NA	NA	NA	NA	NA	NA	NA	NA	NA	NA	NA	NA
236	Juniperus chinensis	Jersey City	New Jersey	NA	introduced	Jerseycity	NA	NA	NA	NA	NA	NA	NA	NA	NA	NA	NA	NA	NA	NA	NA	NA	NA	NA	NA	NA	NA
226	Juniperus virginiana	Jersey City	New Jersey	NA	naturally_occurring	Jerseycity	NA	NA	NA	NA	NA	NA	NA	NA	NA	NA	NA	NA	NA	NA	NA	NA	NA	NA	NA	NA	NA
257	Juniperus virginiana	Jersey City	New Jersey	NA	naturally_occurring	Jerseycity	NA	NA	NA	NA	NA	NA	NA	NA	NA	NA	NA	NA	NA	NA	NA	NA	NA	NA	NA	NA	NA
266	Liquidambar styraciflua	Jersey City	New Jersey	NA	naturally_occurring	Jerseycity	NA	NA	NA	NA	NA	NA	NA	NA	NA	NA	NA	NA	NA	NA	NA	NA	NA	NA	NA	NA	NA
332	Platanus occidentalis	Jersey City	New Jersey	NA	naturally_occurring	Jerseycity	NA	NA	NA	NA	NA	NA	NA	NA	NA	NA	NA	NA	NA	NA	NA	NA	NA	NA	NA	NA	NA
58	Acer rubrum	Jersey City	New Jersey	NA	naturally_occurring	Jerseycity	NA	NA	NA	NA	NA	NA	NA	NA	NA	NA	NA	NA	NA	NA	NA	NA	NA	NA	NA	NA	NA
67	Acer rubrum	Jersey City	New Jersey	NA	naturally_occurring	Jerseycity	NA	NA	NA	NA	NA	NA	NA	NA	NA	NA	NA	NA	NA	NA	NA	NA	NA	NA	NA	NA	NA
63	Acer rubrum	Jersey City	New Jersey	NA	naturally_occurring	Jerseycity	NA	NA	NA	NA	NA	NA	NA	NA	NA	NA	NA	NA	NA	NA	NA	NA	NA	NA	NA	NA	NA
69	Acer rubrum	Jersey City	New Jersey	NA	naturally_occurring	Jerseycity	NA	NA	NA	NA	NA	NA	NA	NA	NA	NA	NA	NA	NA	NA	NA	NA	NA	NA	NA	NA	NA
426	Quercus rubra	Jersey City	New Jersey	NA	naturally_occurring	Jerseycity	NA	NA	NA	NA	NA	NA	NA	NA	NA	NA	NA	NA	NA	NA	NA	NA	NA	NA	NA	NA	NA
414	Quercus rubra	Jersey City	New Jersey	NA	naturally_occurring	Jerseycity	NA	NA	NA	NA	NA	NA	NA	NA	NA	NA	NA	NA	NA	NA	NA	NA	NA	NA	NA	NA	NA
216	Juniperus virginiana	Jersey City	New Jersey	NA	naturally_occurring	Jerseycity	NA	NA	NA	NA	NA	NA	NA	NA	NA	NA	NA	NA	NA	NA	NA	NA	NA	NA	NA	NA	NA
213	Juniperus virginiana	Jersey City	New Jersey	NA	naturally_occurring	Jerseycity	NA	NA	NA	NA	NA	NA	NA	NA	NA	NA	NA	NA	NA	NA	NA	NA	NA	NA	NA	NA	NA
309	Platanus occidentalis	Jersey City	New Jersey	NA	naturally_occurring	Jerseycity	NA	NA	NA	NA	NA	NA	NA	NA	NA	NA	NA	NA	NA	NA	NA	NA	NA	NA	NA	NA	NA
291	Nyssa sylvatica	Jersey City	New Jersey	NA	naturally_occurring	Jerseycity	NA	NA	NA	NA	NA	NA	NA	NA	NA	NA	NA	NA	NA	NA	NA	NA	NA	NA	NA	NA	NA
571	Thuja occidentalis	Jersey City	New Jersey	NA	naturally_occurring	Jerseycity	NA	NA	NA	NA	NA	NA	NA	NA	NA	NA	NA	NA	NA	NA	NA	NA	NA	NA	NA	NA	NA
598	Thuja occidentalis	Jersey City	New Jersey	NA	naturally_occurring	Jerseycity	NA	NA	NA	NA	NA	NA	NA	NA	NA	NA	NA	NA	NA	NA	NA	NA	NA	NA	NA	NA	NA
597	Thuja occidentalis	Jersey City	New Jersey	NA	naturally_occurring	Jerseycity	NA	NA	NA	NA	NA	NA	NA	NA	NA	NA	NA	NA	NA	NA	NA	NA	NA	NA	NA	NA	NA
614	Thuja occidentalis	Jersey City	New Jersey	NA	naturally_occurring	Jerseycity	NA	NA	NA	NA	NA	NA	NA	NA	NA	NA	NA	NA	NA	NA	NA	NA	NA	NA	NA	NA	NA
573	Thuja occidentalis	Jersey City	New Jersey	NA	naturally_occurring	Jerseycity	NA	NA	NA	NA	NA	NA	NA	NA	NA	NA	NA	NA	NA	NA	NA	NA	NA	NA	NA	NA	NA
710	Tilia cordata	Jersey City	New Jersey	NA	introduced	Jerseycity	NA	NA	NA	NA	NA	NA	NA	NA	NA	NA	NA	NA	NA	NA	NA	NA	NA	NA	NA	NA	NA
688	Tilia cordata	Jersey City	New Jersey	NA	introduced	Jerseycity	NA	NA	NA	NA	NA	NA	NA	NA	NA	NA	NA	NA	NA	NA	NA	NA	NA	NA	NA	NA	NA
665	Thuja occidentalis	Jersey City	New Jersey	NA	naturally_occurring	Jerseycity	NA	NA	NA	NA	NA	NA	NA	NA	NA	NA	NA	NA	NA	NA	NA	NA	NA	NA	NA	NA	NA
649	Thuja occidentalis	Jersey City	New Jersey	NA	naturally_occurring	Jerseycity	NA	NA	NA	NA	NA	NA	NA	NA	NA	NA	NA	NA	NA	NA	NA	NA	NA	NA	NA	NA	NA
774	Zelkova serrata	Jersey City	New Jersey	NA	introduced	Jerseycity	NA	NA	NA	NA	NA	NA	NA	NA	NA	NA	NA	NA	NA	NA	NA	NA	NA	NA	NA	NA	NA
741	Tilia cordata	Jersey City	New Jersey	NA	introduced	Jerseycity	NA	NA	NA	NA	NA	NA	NA	NA	NA	NA	NA	NA	NA	NA	NA	NA	NA	NA	NA	NA	NA
752	Tilia cordata	Jersey City	New Jersey	NA	introduced	Jerseycity	NA	NA	NA	NA	NA	NA	NA	NA	NA	NA	NA	NA	NA	NA	NA	NA	NA	NA	NA	NA	NA
5	Acer saccharum	Jersey City	New Jersey	NA	naturally_occurring	Jerseycity	NA	NA	NA	NA	NA	NA	NA	NA	NA	NA	NA	NA	NA	NA	NA	NA	NA	NA	NA	NA	NA
31	Acer saccharum	Jersey City	New Jersey	NA	naturally_occurring	Jerseycity	NA	NA	NA	NA	NA	NA	NA	NA	NA	NA	NA	NA	NA	NA	NA	NA	NA	NA	NA	NA	NA
146	Amelanchier laevis	Jersey City	New Jersey	NA	naturally_occurring	Jerseycity	NA	NA	NA	NA	NA	NA	NA	NA	NA	NA	NA	NA	NA	NA	NA	NA	NA	NA	NA	NA	NA
162	Cercis canadensis	Jersey City	New Jersey	NA	naturally_occurring	Jerseycity	NA	NA	NA	NA	NA	NA	NA	NA	NA	NA	NA	NA	NA	NA	NA	NA	NA	NA	NA	NA	NA
173	Cornus kousa	Jersey City	New Jersey	NA	introduced	Jerseycity	NA	NA	NA	NA	NA	NA	NA	NA	NA	NA	NA	NA	NA	NA	NA	NA	NA	NA	NA	NA	NA
191	Gleditsia triacanthos	Jersey City	New Jersey	inermis	introduced	Jerseycity	NA	NA	NA	NA	NA	NA	NA	NA	NA	NA	NA	NA	NA	NA	NA	NA	NA	NA	NA	NA	NA
253	Juniperus chinensis	Jersey City	New Jersey	NA	introduced	Jerseycity	NA	NA	NA	NA	NA	NA	NA	NA	NA	NA	NA	NA	NA	NA	NA	NA	NA	NA	NA	NA	NA
271	Magnolia virginiana	Jersey City	New Jersey	NA	naturally_occurring	Jerseycity	NA	NA	NA	NA	NA	NA	NA	NA	NA	NA	NA	NA	NA	NA	NA	NA	NA	NA	NA	NA	NA
276	Magnolia virginiana	Jersey City	New Jersey	NA	naturally_occurring	Jerseycity	NA	NA	NA	NA	NA	NA	NA	NA	NA	NA	NA	NA	NA	NA	NA	NA	NA	NA	NA	NA	NA
277	Magnolia virginiana	Jersey City	New Jersey	NA	naturally_occurring	Jerseycity	NA	NA	NA	NA	NA	NA	NA	NA	NA	NA	NA	NA	NA	NA	NA	NA	NA	NA	NA	NA	NA
320	Platanus occidentalis	Jersey City	New Jersey	NA	naturally_occurring	Jerseycity	NA	NA	NA	NA	NA	NA	NA	NA	NA	NA	NA	NA	NA	NA	NA	NA	NA	NA	NA	NA	NA
337	Platanus occidentalis	Jersey City	New Jersey	NA	naturally_occurring	Jerseycity	NA	NA	NA	NA	NA	NA	NA	NA	NA	NA	NA	NA	NA	NA	NA	NA	NA	NA	NA	NA	NA
338	Platanus occidentalis	Jersey City	New Jersey	NA	naturally_occurring	Jerseycity	NA	NA	NA	NA	NA	NA	NA	NA	NA	NA	NA	NA	NA	NA	NA	NA	NA	NA	NA	NA	NA
358	Platanus occidentalis	Jersey City	New Jersey	NA	naturally_occurring	Jerseycity	NA	NA	NA	NA	NA	NA	NA	NA	NA	NA	NA	NA	NA	NA	NA	NA	NA	NA	NA	NA	NA
367	Quercus rubra	Jersey City	New Jersey	NA	naturally_occurring	Jerseycity	NA	NA	NA	NA	NA	NA	NA	NA	NA	NA	NA	NA	NA	NA	NA	NA	NA	NA	NA	NA	NA
368	Quercus rubra	Jersey City	New Jersey	NA	naturally_occurring	Jerseycity	NA	NA	NA	NA	NA	NA	NA	NA	NA	NA	NA	NA	NA	NA	NA	NA	NA	NA	NA	NA	NA
404	Quercus rubra	Jersey City	New Jersey	NA	naturally_occurring	Jerseycity	NA	NA	NA	NA	NA	NA	NA	NA	NA	NA	NA	NA	NA	NA	NA	NA	NA	NA	NA	NA	NA
433	Quercus rubra	Jersey City	New Jersey	NA	naturally_occurring	Jerseycity	NA	NA	NA	NA	NA	NA	NA	NA	NA	NA	NA	NA	NA	NA	NA	NA	NA	NA	NA	NA	NA
440	Quercus rubra	Jersey City	New Jersey	NA	naturally_occurring	Jerseycity	NA	NA	NA	NA	NA	NA	NA	NA	NA	NA	NA	NA	NA	NA	NA	NA	NA	NA	NA	NA	NA
504	Quercus bicolor	Jersey City	New Jersey	NA	naturally_occurring	Jerseycity	NA	NA	NA	NA	NA	NA	NA	NA	NA	NA	NA	NA	NA	NA	NA	NA	NA	NA	NA	NA	NA
556	Quercus bicolor	Jersey City	New Jersey	NA	naturally_occurring	Jerseycity	NA	NA	NA	NA	NA	NA	NA	NA	NA	NA	NA	NA	NA	NA	NA	NA	NA	NA	NA	NA	NA
567	Thuja occidentalis	Jersey City	New Jersey	NA	naturally_occurring	Jerseycity	NA	NA	NA	NA	NA	NA	NA	NA	NA	NA	NA	NA	NA	NA	NA	NA	NA	NA	NA	NA	NA
570	Thuja occidentalis	Jersey City	New Jersey	NA	naturally_occurring	Jerseycity	NA	NA	NA	NA	NA	NA	NA	NA	NA	NA	NA	NA	NA	NA	NA	NA	NA	NA	NA	NA	NA
664	Thuja occidentalis	Jersey City	New Jersey	NA	naturally_occurring	Jerseycity	NA	NA	NA	NA	NA	NA	NA	NA	NA	NA	NA	NA	NA	NA	NA	NA	NA	NA	NA	NA	NA
687	Tilia cordata	Jersey City	New Jersey	NA	introduced	Jerseycity	NA	NA	NA	NA	NA	NA	NA	NA	NA	NA	NA	NA	NA	NA	NA	NA	NA	NA	NA	NA	NA
703	Tilia cordata	Jersey City	New Jersey	NA	introduced	Jerseycity	NA	NA	NA	NA	NA	NA	NA	NA	NA	NA	NA	NA	NA	NA	NA	NA	NA	NA	NA	NA	NA
718	Tilia cordata	Jersey City	New Jersey	NA	introduced	Jerseycity	NA	NA	NA	NA	NA	NA	NA	NA	NA	NA	NA	NA	NA	NA	NA	NA	NA	NA	NA	NA	NA
755	Ulmus americana	Jersey City	New Jersey	NA	naturally_occurring	Jerseycity	NA	NA	NA	NA	NA	NA	NA	NA	NA	NA	NA	NA	NA	NA	NA	NA	NA	NA	NA	NA	NA
765	Zelkova serrata	Jersey City	New Jersey	NA	introduced	Jerseycity	NA	NA	NA	NA	NA	NA	NA	NA	NA	NA	NA	NA	NA	NA	NA	NA	NA	NA	NA	NA	NA
30	Acer saccharum	Jersey City	New Jersey	NA	naturally_occurring	Jerseycity	NA	NA	NA	NA	NA	NA	NA	NA	NA	NA	NA	NA	NA	NA	NA	NA	NA	NA	NA	NA	NA
4	Acer saccharum	Jersey City	New Jersey	NA	naturally_occurring	Jerseycity	NA	NA	NA	NA	NA	NA	NA	NA	NA	NA	NA	NA	NA	NA	NA	NA	NA	NA	NA	NA	NA
512	Quercus bicolor	Jersey City	New Jersey	NA	naturally_occurring	Jerseycity	NA	NA	NA	NA	NA	NA	NA	NA	NA	NA	NA	NA	NA	NA	NA	NA	NA	NA	NA	NA	NA
515	Quercus bicolor	Jersey City	New Jersey	NA	naturally_occurring	Jerseycity	NA	NA	NA	NA	NA	NA	NA	NA	NA	NA	NA	NA	NA	NA	NA	NA	NA	NA	NA	NA	NA
497	Quercus rubra	Jersey City	New Jersey	NA	naturally_occurring	Jerseycity	NA	NA	NA	NA	NA	NA	NA	NA	NA	NA	NA	NA	NA	NA	NA	NA	NA	NA	NA	NA	NA
499	Quercus rubra	Jersey City	New Jersey	NA	naturally_occurring	Jerseycity	NA	NA	NA	NA	NA	NA	NA	NA	NA	NA	NA	NA	NA	NA	NA	NA	NA	NA	NA	NA	NA
279	Malus	Jersey City	New Jersey	NA	no_info	Jerseycity	NA	NA	NA	NA	NA	NA	NA	NA	NA	NA	NA	NA	NA	NA	NA	NA	NA	NA	NA	NA	NA
262	Liquidambar styraciflua	Jersey City	New Jersey	NA	naturally_occurring	Jerseycity	NA	NA	NA	NA	NA	NA	NA	NA	NA	NA	NA	NA	NA	NA	NA	NA	NA	NA	NA	NA	NA
261	Liquidambar styraciflua	Jersey City	New Jersey	NA	naturally_occurring	Jerseycity	NA	NA	NA	NA	NA	NA	NA	NA	NA	NA	NA	NA	NA	NA	NA	NA	NA	NA	NA	NA	NA
475	Quercus bicolor	Jersey City	New Jersey	NA	naturally_occurring	Jerseycity	NA	NA	NA	NA	NA	NA	NA	NA	NA	NA	NA	NA	NA	NA	NA	NA	NA	NA	NA	NA	NA
421	Quercus rubra	Jersey City	New Jersey	NA	naturally_occurring	Jerseycity	NA	NA	NA	NA	NA	NA	NA	NA	NA	NA	NA	NA	NA	NA	NA	NA	NA	NA	NA	NA	NA
548	Quercus bicolor	Jersey City	New Jersey	NA	naturally_occurring	Jerseycity	NA	NA	NA	NA	NA	NA	NA	NA	NA	NA	NA	NA	NA	NA	NA	NA	NA	NA	NA	NA	NA
558	Quercus bicolor	Jersey City	New Jersey	NA	naturally_occurring	Jerseycity	NA	NA	NA	NA	NA	NA	NA	NA	NA	NA	NA	NA	NA	NA	NA	NA	NA	NA	NA	NA	NA
537	Quercus bicolor	Jersey City	New Jersey	NA	naturally_occurring	Jerseycity	NA	NA	NA	NA	NA	NA	NA	NA	NA	NA	NA	NA	NA	NA	NA	NA	NA	NA	NA	NA	NA
539	Quercus bicolor	Jersey City	New Jersey	NA	naturally_occurring	Jerseycity	NA	NA	NA	NA	NA	NA	NA	NA	NA	NA	NA	NA	NA	NA	NA	NA	NA	NA	NA	NA	NA
181	Cornus florida	Jersey City	New Jersey	NA	naturally_occurring	Jerseycity	NA	NA	NA	NA	NA	NA	NA	NA	NA	NA	NA	NA	NA	NA	NA	NA	NA	NA	NA	NA	NA
202	Gleditsia triacanthos	Jersey City	New Jersey	inermis	introduced	Jerseycity	NA	NA	NA	NA	NA	NA	NA	NA	NA	NA	NA	NA	NA	NA	NA	NA	NA	NA	NA	NA	NA
211	Juniperus virginiana	Jersey City	New Jersey	NA	naturally_occurring	Jerseycity	NA	NA	NA	NA	NA	NA	NA	NA	NA	NA	NA	NA	NA	NA	NA	NA	NA	NA	NA	NA	NA
139	Amelanchier laevis	Jersey City	New Jersey	NA	naturally_occurring	Jerseycity	NA	NA	NA	NA	NA	NA	NA	NA	NA	NA	NA	NA	NA	NA	NA	NA	NA	NA	NA	NA	NA
84	Acer rubrum	Jersey City	New Jersey	NA	naturally_occurring	Jerseycity	NA	NA	NA	NA	NA	NA	NA	NA	NA	NA	NA	NA	NA	NA	NA	NA	NA	NA	NA	NA	NA
88	Acer rubrum	Jersey City	New Jersey	NA	naturally_occurring	Jerseycity	NA	NA	NA	NA	NA	NA	NA	NA	NA	NA	NA	NA	NA	NA	NA	NA	NA	NA	NA	NA	NA
49	Acer saccharum	Jersey City	New Jersey	NA	naturally_occurring	Jerseycity	NA	NA	NA	NA	NA	NA	NA	NA	NA	NA	NA	NA	NA	NA	NA	NA	NA	NA	NA	NA	NA
322	Platanus occidentalis	Jersey City	New Jersey	NA	naturally_occurring	Jerseycity	NA	NA	NA	NA	NA	NA	NA	NA	NA	NA	NA	NA	NA	NA	NA	NA	NA	NA	NA	NA	NA
335	Platanus occidentalis	Jersey City	New Jersey	NA	naturally_occurring	Jerseycity	NA	NA	NA	NA	NA	NA	NA	NA	NA	NA	NA	NA	NA	NA	NA	NA	NA	NA	NA	NA	NA
380	Quercus rubra	Jersey City	New Jersey	NA	naturally_occurring	Jerseycity	NA	NA	NA	NA	NA	NA	NA	NA	NA	NA	NA	NA	NA	NA	NA	NA	NA	NA	NA	NA	NA
379	Quercus rubra	Jersey City	New Jersey	NA	naturally_occurring	Jerseycity	NA	NA	NA	NA	NA	NA	NA	NA	NA	NA	NA	NA	NA	NA	NA	NA	NA	NA	NA	NA	NA
608	Thuja occidentalis	Jersey City	New Jersey	NA	naturally_occurring	Jerseycity	NA	NA	NA	NA	NA	NA	NA	NA	NA	NA	NA	NA	NA	NA	NA	NA	NA	NA	NA	NA	NA
607	Thuja occidentalis	Jersey City	New Jersey	NA	naturally_occurring	Jerseycity	NA	NA	NA	NA	NA	NA	NA	NA	NA	NA	NA	NA	NA	NA	NA	NA	NA	NA	NA	NA	NA
766	Zelkova serrata	Jersey City	New Jersey	NA	introduced	Jerseycity	NA	NA	NA	NA	NA	NA	NA	NA	NA	NA	NA	NA	NA	NA	NA	NA	NA	NA	NA	NA	NA
716	Tilia cordata	Jersey City	New Jersey	NA	introduced	Jerseycity	NA	NA	NA	NA	NA	NA	NA	NA	NA	NA	NA	NA	NA	NA	NA	NA	NA	NA	NA	NA	NA
695	Tilia cordata	Jersey City	New Jersey	NA	introduced	Jerseycity	NA	NA	NA	NA	NA	NA	NA	NA	NA	NA	NA	NA	NA	NA	NA	NA	NA	NA	NA	NA	NA
681	Tilia cordata	Jersey City	New Jersey	NA	introduced	Jerseycity	NA	NA	NA	NA	NA	NA	NA	NA	NA	NA	NA	NA	NA	NA	NA	NA	NA	NA	NA	NA	NA
