# Supplementary material for: Species clustering, climate effects, and introduced species in 5 million city trees across 63 US cities
Source: eLife. 2022 Sep 27;11:e77891. doi: 10.7554/eLife.77891 (PMC9578703; doi:10.7554/eLife.77891)
Supplement: Figure 1—source data 1. — This zipped file includes all of the cleaned data used in the study (63 spreadsheets, one for each city, where each row is a tree). It is available on Dryad at https://doi.org/10.5061/dryad.2jm63xsrf. [file elife-77891-fig1-data1.zip › Providence_Final_2022-06-18.csv]

scientific_name	city	state	longitude_coordinate	latitude_coordinate	address	diameter_breast_height_CM	native	diameter_breast_height_binned_CM	greater_metro	city_ID	tree_ID	planted_date	most_recent_observation	retired_date	most_recent_observation_type	common_name	location_type	zipcode	neighborhood	location_name	ward	district	overhead_utility	condition	height_M	height_binned_M	percent_population
Fraxinus	Providence	Rhode Island	-71.397057	41.855221	11 11th St	15.24	no_info	0 to 15.24 cm	Providence	NA	NA	NA	NA	NA	NA	NA	NA	NA	NA	NA	NA	NA	NA	NA	NA	NA	NA
Ginkgo biloba	Providence	Rhode Island	-71.42287	41.804213	74 Daboll St	12.7	introduced	0 to 15.24 cm	Providence	NA	NA	NA	NA	NA	NA	NA	NA	NA	NA	NA	NA	NA	NA	NA	NA	NA	NA
Fraxinus	Providence	Rhode Island	-71.397057	41.855221	11 11th St	15.24	no_info	0 to 15.24 cm	Providence	NA	NA	NA	NA	NA	NA	NA	NA	NA	NA	NA	NA	NA	NA	NA	NA	NA	NA
Fraxinus pennsylvanica	Providence	Rhode Island	-71.396864	41.854416	83 10th St	15.24	naturally_occurring	0 to 15.24 cm	Providence	NA	NA	NA	NA	NA	NA	NA	NA	NA	NA	NA	NA	NA	NA	NA	NA	NA	NA
Gleditsia triacanthos	Providence	Rhode Island	-71.400009	41.855462	1 10th St	33.02	introduced	30.48 to 45.72 cm	Providence	NA	NA	NA	NA	NA	NA	NA	NA	NA	NA	NA	NA	NA	NA	NA	NA	NA	NA
Tilia americana	Providence	Rhode Island	-71.393307	41.854222	189 10th St	7.62	naturally_occurring	0 to 15.24 cm	Providence	NA	NA	NA	NA	NA	NA	NA	NA	NA	NA	NA	NA	NA	NA	NA	NA	NA	NA
Fraxinus pennsylvanica	Providence	Rhode Island	-71.39391	41.854162	175 10th St	20.32	naturally_occurring	15.24 to 30.48 cm	Providence	NA	NA	NA	NA	NA	NA	NA	NA	NA	NA	NA	NA	NA	NA	NA	NA	NA	NA
Quercus palustris	Providence	Rhode Island	-71.394656	41.854088	155 10th St	48.26	naturally_occurring	45.72 to 60.96 cm	Providence	NA	NA	NA	NA	NA	NA	NA	NA	NA	NA	NA	NA	NA	NA	NA	NA	NA	NA
Fraxinus pennsylvanica	Providence	Rhode Island	-71.395078	41.854045	143 10th St	25.4	naturally_occurring	15.24 to 30.48 cm	Providence	NA	NA	NA	NA	NA	NA	NA	NA	NA	NA	NA	NA	NA	NA	NA	NA	NA	NA
Acer platanoides	Providence	Rhode Island	-71.395271	41.854031	134 10th St	35.56	introduced	30.48 to 45.72 cm	Providence	NA	NA	NA	NA	NA	NA	NA	NA	NA	NA	NA	NA	NA	NA	NA	NA	NA	NA
Pyrus calleryana	Providence	Rhode Island	NA	NA	325 10th St	7.62	introduced	0 to 15.24 cm	Providence	NA	NA	NA	NA	NA	NA	NA	NA	NA	NA	NA	NA	NA	NA	NA	NA	NA	NA
Acer platanoides	Providence	Rhode Island	NA	NA	940 10th St	38.1	introduced	30.48 to 45.72 cm	Providence	NA	NA	NA	NA	NA	NA	NA	NA	NA	NA	NA	NA	NA	NA	NA	NA	NA	NA
Acer platanoides	Providence	Rhode Island	NA	NA	1008 10th St	33.02	introduced	30.48 to 45.72 cm	Providence	NA	NA	NA	NA	NA	NA	NA	NA	NA	NA	NA	NA	NA	NA	NA	NA	NA	NA
Ulmus americana	Providence	Rhode Island	NA	NA	1688 10th St	5.08	naturally_occurring	0 to 15.24 cm	Providence	NA	NA	NA	NA	NA	NA	NA	NA	NA	NA	NA	NA	NA	NA	NA	NA	NA	NA
Fraxinus pennsylvanica	Providence	Rhode Island	-71.397679	41.854688	59 10th St	20.32	naturally_occurring	15.24 to 30.48 cm	Providence	NA	NA	NA	NA	NA	NA	NA	NA	NA	NA	NA	NA	NA	NA	NA	NA	NA	NA
Prunus	Providence	Rhode Island	-71.399228	41.855211	20 10th St	5.08	no_info	0 to 15.24 cm	Providence	NA	NA	NA	NA	NA	NA	NA	NA	NA	NA	NA	NA	NA	NA	NA	NA	NA	NA
Acer platanoides	Providence	Rhode Island	-71.398132	41.854841	53 10th St	50.8	introduced	45.72 to 60.96 cm	Providence	NA	NA	NA	NA	NA	NA	NA	NA	NA	NA	NA	NA	NA	NA	NA	NA	NA	NA
Fraxinus pennsylvanica	Providence	Rhode Island	-71.394285	41.854125	165 10th St	17.78	naturally_occurring	15.24 to 30.48 cm	Providence	NA	NA	NA	NA	NA	NA	NA	NA	NA	NA	NA	NA	NA	NA	NA	NA	NA	NA
Gleditsia triacanthos	Providence	Rhode Island	-71.398415	41.854936	45 10th St	12.7	introduced	0 to 15.24 cm	Providence	NA	NA	NA	NA	NA	NA	NA	NA	NA	NA	NA	NA	NA	NA	NA	NA	NA	NA
Fraxinus pennsylvanica	Providence	Rhode Island	-71.397033	41.854472	77 10th St	15.24	naturally_occurring	0 to 15.24 cm	Providence	NA	NA	NA	NA	NA	NA	NA	NA	NA	NA	NA	NA	NA	NA	NA	NA	NA	NA
Fraxinus pennsylvanica	Providence	Rhode Island	-71.393453	41.854208	187 10th St	15.24	naturally_occurring	0 to 15.24 cm	Providence	NA	NA	NA	NA	NA	NA	NA	NA	NA	NA	NA	NA	NA	NA	NA	NA	NA	NA
Tilia americana	Providence	Rhode Island	-71.393767	41.854176	179 10th St	5.08	naturally_occurring	0 to 15.24 cm	Providence	NA	NA	NA	NA	NA	NA	NA	NA	NA	NA	NA	NA	NA	NA	NA	NA	NA	NA
Acer platanoides	Providence	Rhode Island	-71.396739	41.855109	18 11th St	30.48	introduced	15.24 to 30.48 cm	Providence	NA	NA	NA	NA	NA	NA	NA	NA	NA	NA	NA	NA	NA	NA	NA	NA	NA	NA
Acer saccharinum	Providence	Rhode Island	-71.399392	41.855267	18 10th St	50.8	naturally_occurring	45.72 to 60.96 cm	Providence	NA	NA	NA	NA	NA	NA	NA	NA	NA	NA	NA	NA	NA	NA	NA	NA	NA	NA
Acer rubrum	Providence	Rhode Island	-71.397051	41.854478	80 10th St	12.7	naturally_occurring	0 to 15.24 cm	Providence	NA	NA	NA	NA	NA	NA	NA	NA	NA	NA	NA	NA	NA	NA	NA	NA	NA	NA
Fraxinus pennsylvanica	Providence	Rhode Island	-71.394285	41.854125	165 10th St	12.7	naturally_occurring	0 to 15.24 cm	Providence	NA	NA	NA	NA	NA	NA	NA	NA	NA	NA	NA	NA	NA	NA	NA	NA	NA	NA
Pyrus calleryana	Providence	Rhode Island	-71.393605	41.854192	181 10th St	5.08	introduced	0 to 15.24 cm	Providence	NA	NA	NA	NA	NA	NA	NA	NA	NA	NA	NA	NA	NA	NA	NA	NA	NA	NA
Fraxinus	Providence	Rhode Island	-71.396496	41.855026	25 11th St	12.7	no_info	0 to 15.24 cm	Providence	NA	NA	NA	NA	NA	NA	NA	NA	NA	NA	NA	NA	NA	NA	NA	NA	NA	NA
Prunus	Providence	Rhode Island	-71.396739	41.855109	18 11th St	2.54	no_info	0 to 15.24 cm	Providence	NA	NA	NA	NA	NA	NA	NA	NA	NA	NA	NA	NA	NA	NA	NA	NA	NA	NA
Gleditsia triacanthos	Providence	Rhode Island	-71.396696	41.854359	85 10th St	25.4	introduced	15.24 to 30.48 cm	Providence	NA	NA	NA	NA	NA	NA	NA	NA	NA	NA	NA	NA	NA	NA	NA	NA	NA	NA
Prunus serrulata	Providence	Rhode Island	-71.439146	41.832465	958 Chalkstone Ave	5.08	introduced	0 to 15.24 cm	Providence	NA	NA	NA	NA	NA	NA	NA	NA	NA	NA	NA	NA	NA	NA	NA	NA	NA	NA
Cornus florida	Providence	Rhode Island	-71.460211	41.820235	39 Melissa St	17.78	naturally_occurring	15.24 to 30.48 cm	Providence	NA	NA	NA	NA	NA	NA	NA	NA	NA	NA	NA	NA	NA	NA	NA	NA	NA	NA
Acer	Providence	Rhode Island	-71.446965	41.844499	29 Enfield Ave	40.64	no_info	30.48 to 45.72 cm	Providence	NA	NA	NA	NA	NA	NA	NA	NA	NA	NA	NA	NA	NA	NA	NA	NA	NA	NA
Ginkgo biloba	Providence	Rhode Island	-71.393301	41.854836	112 11th St	20.32	introduced	15.24 to 30.48 cm	Providence	NA	NA	NA	NA	NA	NA	NA	NA	NA	NA	NA	NA	NA	NA	NA	NA	NA	NA
Pyrus calleryana	Providence	Rhode Island	-71.396132	41.854901	42 11th St	20.32	introduced	15.24 to 30.48 cm	Providence	NA	NA	NA	NA	NA	NA	NA	NA	NA	NA	NA	NA	NA	NA	NA	NA	NA	NA
Platanus acerifolia	Providence	Rhode Island	-71.395036	41.855229	9 12th St	2.54	introduced	0 to 15.24 cm	Providence	NA	NA	NA	NA	NA	NA	NA	NA	NA	NA	NA	NA	NA	NA	NA	NA	NA	NA
Gleditsia triacanthos	Providence	Rhode Island	-71.394286	41.854736	85 11th St	20.32	introduced	15.24 to 30.48 cm	Providence	NA	NA	NA	NA	NA	NA	NA	NA	NA	NA	NA	NA	NA	NA	NA	NA	NA	NA
Ginkgo biloba	Providence	Rhode Island	-71.393257	41.854841	113 11th St	20.32	introduced	15.24 to 30.48 cm	Providence	NA	NA	NA	NA	NA	NA	NA	NA	NA	NA	NA	NA	NA	NA	NA	NA	NA	NA
Tilia americana	Providence	Rhode Island	-71.396343	41.854973	29 11th St	5.08	naturally_occurring	0 to 15.24 cm	Providence	NA	NA	NA	NA	NA	NA	NA	NA	NA	NA	NA	NA	NA	NA	NA	NA	NA	NA
Pyrus calleryana	Providence	Rhode Island	-71.395315	41.855201	6 12th St	2.54	introduced	0 to 15.24 cm	Providence	NA	NA	NA	NA	NA	NA	NA	NA	NA	NA	NA	NA	NA	NA	NA	NA	NA	NA
Pyrus calleryana	Providence	Rhode Island	-71.393689	41.854796	100 11th St	22.86	introduced	15.24 to 30.48 cm	Providence	NA	NA	NA	NA	NA	NA	NA	NA	NA	NA	NA	NA	NA	NA	NA	NA	NA	NA
Fraxinus	Providence	Rhode Island	-71.396261	41.854945	36 11th St	20.32	no_info	15.24 to 30.48 cm	Providence	NA	NA	NA	NA	NA	NA	NA	NA	NA	NA	NA	NA	NA	NA	NA	NA	NA	NA
Pyrus calleryana	Providence	Rhode Island	-71.393842	41.85478	97 11th St	17.78	introduced	15.24 to 30.48 cm	Providence	NA	NA	NA	NA	NA	NA	NA	NA	NA	NA	NA	NA	NA	NA	NA	NA	NA	NA
Ulmus	Providence	Rhode Island	-71.394434	41.854721	81 11th St	5.08	no_info	0 to 15.24 cm	Providence	NA	NA	NA	NA	NA	NA	NA	NA	NA	NA	NA	NA	NA	NA	NA	NA	NA	NA
Pyrus calleryana	Providence	Rhode Island	-71.393112	41.854856	117 11th St	15.24	introduced	0 to 15.24 cm	Providence	NA	NA	NA	NA	NA	NA	NA	NA	NA	NA	NA	NA	NA	NA	NA	NA	NA	NA
Tilia americana	Providence	Rhode Island	-71.395342	41.855199	1 12th St	10.16	naturally_occurring	0 to 15.24 cm	Providence	NA	NA	NA	NA	NA	NA	NA	NA	NA	NA	NA	NA	NA	NA	NA	NA	NA	NA
Gleditsia triacanthos	Providence	Rhode Island	-71.394132	41.854751	89 11th St	40.64	introduced	30.48 to 45.72 cm	Providence	NA	NA	NA	NA	NA	NA	NA	NA	NA	NA	NA	NA	NA	NA	NA	NA	NA	NA
Prunus serrulata	Providence	Rhode Island	-71.392818	41.854886	125 11th St	7.62	introduced	0 to 15.24 cm	Providence	NA	NA	NA	NA	NA	NA	NA	NA	NA	NA	NA	NA	NA	NA	NA	NA	NA	NA
Ginkgo biloba	Providence	Rhode Island	-71.393412	41.854825	109 11th St	15.24	introduced	0 to 15.24 cm	Providence	NA	NA	NA	NA	NA	NA	NA	NA	NA	NA	NA	NA	NA	NA	NA	NA	NA	NA
Quercus	Providence	Rhode Island	-71.393706	41.854794	101 11th St	7.62	no_info	0 to 15.24 cm	Providence	NA	NA	NA	NA	NA	NA	NA	NA	NA	NA	NA	NA	NA	NA	NA	NA	NA	NA
Zelkova serrata	Providence	Rhode Island	-71.394995	41.855233	16 12th St	27.94	introduced	15.24 to 30.48 cm	Providence	NA	NA	NA	NA	NA	NA	NA	NA	NA	NA	NA	NA	NA	NA	NA	NA	NA	NA
Zelkova serrata	Providence	Rhode Island	-71.395342	41.855199	1 12th St	22.86	introduced	15.24 to 30.48 cm	Providence	NA	NA	NA	NA	NA	NA	NA	NA	NA	NA	NA	NA	NA	NA	NA	NA	NA	NA
Prunus serrulata	Providence	Rhode Island	-71.394726	41.854692	75 11th St	7.62	introduced	0 to 15.24 cm	Providence	NA	NA	NA	NA	NA	NA	NA	NA	NA	NA	NA	NA	NA	NA	NA	NA	NA	NA
Fraxinus pennsylvanica	Providence	Rhode Island	-71.392936	41.854874	120 11th St	15.24	naturally_occurring	0 to 15.24 cm	Providence	NA	NA	NA	NA	NA	NA	NA	NA	NA	NA	NA	NA	NA	NA	NA	NA	NA	NA
Pyrus calleryana	Providence	Rhode Island	-71.392797	41.854888	124 11th St	15.24	introduced	0 to 15.24 cm	Providence	NA	NA	NA	NA	NA	NA	NA	NA	NA	NA	NA	NA	NA	NA	NA	NA	NA	NA
Prunus	Providence	Rhode Island	-71.396343	41.854973	29 11th St	2.54	no_info	0 to 15.24 cm	Providence	NA	NA	NA	NA	NA	NA	NA	NA	NA	NA	NA	NA	NA	NA	NA	NA	NA	NA
Ulmus	Providence	Rhode Island	-71.394434	41.854721	81 11th St	5.08	no_info	0 to 15.24 cm	Providence	NA	NA	NA	NA	NA	NA	NA	NA	NA	NA	NA	NA	NA	NA	NA	NA	NA	NA
Pyrus calleryana	Providence	Rhode Island	-71.392936	41.854874	120 11th St	22.86	introduced	15.24 to 30.48 cm	Providence	NA	NA	NA	NA	NA	NA	NA	NA	NA	NA	NA	NA	NA	NA	NA	NA	NA	NA
Tilia americana	Providence	Rhode Island	-71.395315	41.855201	6 12th St	12.7	naturally_occurring	0 to 15.24 cm	Providence	NA	NA	NA	NA	NA	NA	NA	NA	NA	NA	NA	NA	NA	NA	NA	NA	NA	NA
Ginkgo biloba	Providence	Rhode Island	-71.393101	41.854857	118 11th St	17.78	introduced	15.24 to 30.48 cm	Providence	NA	NA	NA	NA	NA	NA	NA	NA	NA	NA	NA	NA	NA	NA	NA	NA	NA	NA
Fraxinus pennsylvanica	Providence	Rhode Island	-71.449291	41.832754	1229 Chalkstone Ave	17.78	naturally_occurring	15.24 to 30.48 cm	Providence	NA	NA	NA	NA	NA	NA	NA	NA	NA	NA	NA	NA	NA	NA	NA	NA	NA	NA
Acer platanoides	Providence	Rhode Island	-71.4006	41.850632	48 3rd St	45.72	introduced	30.48 to 45.72 cm	Providence	NA	NA	NA	NA	NA	NA	NA	NA	NA	NA	NA	NA	NA	NA	NA	NA	NA	NA
Zelkova serrata	Providence	Rhode Island	-71.392809	41.855457	75 12th St	5.08	introduced	0 to 15.24 cm	Providence	NA	NA	NA	NA	NA	NA	NA	NA	NA	NA	NA	NA	NA	NA	NA	NA	NA	NA
Prunus serrulata	Providence	Rhode Island	-71.392644	41.855475	78 12th St	5.08	introduced	0 to 15.24 cm	Providence	NA	NA	NA	NA	NA	NA	NA	NA	NA	NA	NA	NA	NA	NA	NA	NA	NA	NA
Acer rubrum	Providence	Rhode Island	-71.392958	41.855441	70 12th St	38.1	naturally_occurring	30.48 to 45.72 cm	Providence	NA	NA	NA	NA	NA	NA	NA	NA	NA	NA	NA	NA	NA	NA	NA	NA	NA	NA
Tilia cordata	Providence	Rhode Island	-71.401082	41.850787	34 3rd St	7.62	introduced	0 to 15.24 cm	Providence	NA	NA	NA	NA	NA	NA	NA	NA	NA	NA	NA	NA	NA	NA	NA	NA	NA	NA
Acer rubrum	Providence	Rhode Island	-71.39412	41.855319	39 12th St	20.32	naturally_occurring	15.24 to 30.48 cm	Providence	NA	NA	NA	NA	NA	NA	NA	NA	NA	NA	NA	NA	NA	NA	NA	NA	NA	NA
Zelkova serrata	Providence	Rhode Island	-71.392809	41.855457	75 12th St	5.08	introduced	0 to 15.24 cm	Providence	NA	NA	NA	NA	NA	NA	NA	NA	NA	NA	NA	NA	NA	NA	NA	NA	NA	NA
Pyrus calleryana	Providence	Rhode Island	-71.399933	41.850407	64 3rd St	15.24	introduced	0 to 15.24 cm	Providence	NA	NA	NA	NA	NA	NA	NA	NA	NA	NA	NA	NA	NA	NA	NA	NA	NA	NA
Pyrus calleryana	Providence	Rhode Island	-71.400274	41.850523	54 3rd St	20.32	introduced	15.24 to 30.48 cm	Providence	NA	NA	NA	NA	NA	NA	NA	NA	NA	NA	NA	NA	NA	NA	NA	NA	NA	NA
Platanus acerifolia	Providence	Rhode Island	NA	NA	148 12th St	5.08	introduced	0 to 15.24 cm	Providence	NA	NA	NA	NA	NA	NA	NA	NA	NA	NA	NA	NA	NA	NA	NA	NA	NA	NA
Acer rubrum	Providence	Rhode Island	NA	NA	199 12th St	15.24	naturally_occurring	0 to 15.24 cm	Providence	NA	NA	NA	NA	NA	NA	NA	NA	NA	NA	NA	NA	NA	NA	NA	NA	NA	NA
Acer rubrum	Providence	Rhode Island	NA	NA	830 12th St	5.08	naturally_occurring	0 to 15.24 cm	Providence	NA	NA	NA	NA	NA	NA	NA	NA	NA	NA	NA	NA	NA	NA	NA	NA	NA	NA
Acer freemanii	Providence	Rhode Island	NA	NA	884 12th St	5.08	introduced	0 to 15.24 cm	Providence	NA	NA	NA	NA	NA	NA	NA	NA	NA	NA	NA	NA	NA	NA	NA	NA	NA	NA
Pyrus calleryana	Providence	Rhode Island	NA	NA	1070 12th St	10.16	introduced	0 to 15.24 cm	Providence	NA	NA	NA	NA	NA	NA	NA	NA	NA	NA	NA	NA	NA	NA	NA	NA	NA	NA
NA	Providence	Rhode Island	NA	NA	3rd St	0	no_info	NA	Providence	NA	NA	NA	NA	NA	NA	NA	NA	NA	NA	NA	NA	NA	NA	NA	NA	NA	NA
Tilia	Providence	Rhode Island	-71.40092	41.850735	38 3rd St	10.16	no_info	0 to 15.24 cm	Providence	NA	NA	NA	NA	NA	NA	NA	NA	NA	NA	NA	NA	NA	NA	NA	NA	NA	NA
Cercis canadensis	Providence	Rhode Island	-71.393693	41.855362	52 12th St	2.54	introduced	0 to 15.24 cm	Providence	NA	NA	NA	NA	NA	NA	NA	NA	NA	NA	NA	NA	NA	NA	NA	NA	NA	NA
Prunus	Providence	Rhode Island	-71.39412	41.855319	39 12th St	20.32	no_info	15.24 to 30.48 cm	Providence	NA	NA	NA	NA	NA	NA	NA	NA	NA	NA	NA	NA	NA	NA	NA	NA	NA	NA
Acer platanoides	Providence	Rhode Island	-71.393343	41.855399	60 12th St	50.8	introduced	45.72 to 60.96 cm	Providence	NA	NA	NA	NA	NA	NA	NA	NA	NA	NA	NA	NA	NA	NA	NA	NA	NA	NA
Pyrus calleryana	Providence	Rhode Island	-71.400734	41.850675	44 3rd St	7.62	introduced	0 to 15.24 cm	Providence	NA	NA	NA	NA	NA	NA	NA	NA	NA	NA	NA	NA	NA	NA	NA	NA	NA	NA
Fraxinus pennsylvanica	Providence	Rhode Island	-71.392796	41.855458	74 12th St	35.56	naturally_occurring	30.48 to 45.72 cm	Providence	NA	NA	NA	NA	NA	NA	NA	NA	NA	NA	NA	NA	NA	NA	NA	NA	NA	NA
Pyrus calleryana	Providence	Rhode Island	-71.400274	41.850523	54 3rd St	12.7	introduced	0 to 15.24 cm	Providence	NA	NA	NA	NA	NA	NA	NA	NA	NA	NA	NA	NA	NA	NA	NA	NA	NA	NA
Zelkova serrata	Providence	Rhode Island	-71.400117	41.85047	57 3rd St	20.32	introduced	15.24 to 30.48 cm	Providence	NA	NA	NA	NA	NA	NA	NA	NA	NA	NA	NA	NA	NA	NA	NA	NA	NA	NA
Zelkova serrata	Providence	Rhode Island	-71.393232	41.855411	61 12th St	30.48	introduced	15.24 to 30.48 cm	Providence	NA	NA	NA	NA	NA	NA	NA	NA	NA	NA	NA	NA	NA	NA	NA	NA	NA	NA
Tilia americana	Providence	Rhode Island	-71.393857	41.855345	46 12th St	15.24	naturally_occurring	0 to 15.24 cm	Providence	NA	NA	NA	NA	NA	NA	NA	NA	NA	NA	NA	NA	NA	NA	NA	NA	NA	NA
Tilia cordata	Providence	Rhode Island	-71.394113	41.85532	37 12th St	5.08	introduced	0 to 15.24 cm	Providence	NA	NA	NA	NA	NA	NA	NA	NA	NA	NA	NA	NA	NA	NA	NA	NA	NA	NA
Cercis canadensis	Providence	Rhode Island	-71.393693	41.855362	52 12th St	2.54	introduced	0 to 15.24 cm	Providence	NA	NA	NA	NA	NA	NA	NA	NA	NA	NA	NA	NA	NA	NA	NA	NA	NA	NA
Tilia cordata	Providence	Rhode Island	-71.400274	41.850523	54 3rd St	20.32	introduced	15.24 to 30.48 cm	Providence	NA	NA	NA	NA	NA	NA	NA	NA	NA	NA	NA	NA	NA	NA	NA	NA	NA	NA
Prunus	Providence	Rhode Island	-71.40092	41.850735	38 3rd St	7.62	no_info	0 to 15.24 cm	Providence	NA	NA	NA	NA	NA	NA	NA	NA	NA	NA	NA	NA	NA	NA	NA	NA	NA	NA
Pyrus calleryana	Providence	Rhode Island	-71.442969	41.823689	138 Bowdoin St	15.24	introduced	0 to 15.24 cm	Providence	NA	NA	NA	NA	NA	NA	NA	NA	NA	NA	NA	NA	NA	NA	NA	NA	NA	NA
Pyrus calleryana	Providence	Rhode Island	-71.405424	41.8341	106 Halsey St	17.78	introduced	15.24 to 30.48 cm	Providence	NA	NA	NA	NA	NA	NA	NA	NA	NA	NA	NA	NA	NA	NA	NA	NA	NA	NA
Gleditsia triacanthos	Providence	Rhode Island	-71.457771	41.845741	39 Hooker St	22.86	introduced	15.24 to 30.48 cm	Providence	NA	NA	NA	NA	NA	NA	NA	NA	NA	NA	NA	NA	NA	NA	NA	NA	NA	NA
Prunus	Providence	Rhode Island	-71.401358	41.851584	11 4th St	7.62	no_info	0 to 15.24 cm	Providence	NA	NA	NA	NA	NA	NA	NA	NA	NA	NA	NA	NA	NA	NA	NA	NA	NA	NA
Fraxinus pennsylvanica	Providence	Rhode Island	-71.399145	41.850139	87 3rd St	27.94	naturally_occurring	15.24 to 30.48 cm	Providence	NA	NA	NA	NA	NA	NA	NA	NA	NA	NA	NA	NA	NA	NA	NA	NA	NA	NA
Malus	Providence	Rhode Island	-71.398862	41.849971	100 3rd St	5.08	no_info	0 to 15.24 cm	Providence	NA	NA	NA	NA	NA	NA	NA	NA	NA	NA	NA	NA	NA	NA	NA	NA	NA	NA
Acer palmatum	Providence	Rhode Island	-71.399604	41.850295	72 3rd St	5.08	introduced	0 to 15.24 cm	Providence	NA	NA	NA	NA	NA	NA	NA	NA	NA	NA	NA	NA	NA	NA	NA	NA	NA	NA
Zelkova serrata	Providence	Rhode Island	-71.40104	41.85148	24 4th St	5.08	introduced	0 to 15.24 cm	Providence	NA	NA	NA	NA	NA	NA	NA	NA	NA	NA	NA	NA	NA	NA	NA	NA	NA	NA
Ulmus	Providence	Rhode Island	NA	NA	201 3rd St	7.62	no_info	0 to 15.24 cm	Providence	NA	NA	NA	NA	NA	NA	NA	NA	NA	NA	NA	NA	NA	NA	NA	NA	NA	NA
Zelkova serrata	Providence	Rhode Island	NA	NA	806 3rd St	15.24	introduced	0 to 15.24 cm	Providence	NA	NA	NA	NA	NA	NA	NA	NA	NA	NA	NA	NA	NA	NA	NA	NA	NA	NA
Zelkova serrata	Providence	Rhode Island	NA	NA	1021 3rd St	12.7	introduced	0 to 15.24 cm	Providence	NA	NA	NA	NA	NA	NA	NA	NA	NA	NA	NA	NA	NA	NA	NA	NA	NA	NA
Acer truncatum	Providence	Rhode Island	NA	NA	1111 3rd St	5.08	introduced	0 to 15.24 cm	Providence	NA	NA	NA	NA	NA	NA	NA	NA	NA	NA	NA	NA	NA	NA	NA	NA	NA	NA
Tilia cordata	Providence	Rhode Island	-71.399118	41.850129	84 3rd St	15.24	introduced	0 to 15.24 cm	Providence	NA	NA	NA	NA	NA	NA	NA	NA	NA	NA	NA	NA	NA	NA	NA	NA	NA	NA
Fraxinus pennsylvanica	Providence	Rhode Island	-71.401239	41.851545	14 4th St	30.48	naturally_occurring	15.24 to 30.48 cm	Providence	NA	NA	NA	NA	NA	NA	NA	NA	NA	NA	NA	NA	NA	NA	NA	NA	NA	NA
Cercis canadensis	Providence	Rhode Island	-71.400406	41.851273	47 4th St	5.08	introduced	0 to 15.24 cm	Providence	NA	NA	NA	NA	NA	NA	NA	NA	NA	NA	NA	NA	NA	NA	NA	NA	NA	NA
Pyrus calleryana	Providence	Rhode Island	-71.399282	41.850185	85 3rd St	20.32	introduced	15.24 to 30.48 cm	Providence	NA	NA	NA	NA	NA	NA	NA	NA	NA	NA	NA	NA	NA	NA	NA	NA	NA	NA
Pyrus calleryana	Providence	Rhode Island	-71.400862	41.851422	26 4th St	15.24	introduced	0 to 15.24 cm	Providence	NA	NA	NA	NA	NA	NA	NA	NA	NA	NA	NA	NA	NA	NA	NA	NA	NA	NA
Pyrus calleryana	Providence	Rhode Island	-71.398862	41.849971	100 3rd St	10.16	introduced	0 to 15.24 cm	Providence	NA	NA	NA	NA	NA	NA	NA	NA	NA	NA	NA	NA	NA	NA	NA	NA	NA	NA
Acer platanoides	Providence	Rhode Island	-71.400315	41.851243	50 4th St	45.72	introduced	30.48 to 45.72 cm	Providence	NA	NA	NA	NA	NA	NA	NA	NA	NA	NA	NA	NA	NA	NA	NA	NA	NA	NA
Tilia	Providence	Rhode Island	-71.398862	41.849971	100 3rd St	10.16	no_info	0 to 15.24 cm	Providence	NA	NA	NA	NA	NA	NA	NA	NA	NA	NA	NA	NA	NA	NA	NA	NA	NA	NA
Malus	Providence	Rhode Island	-71.400315	41.851243	50 4th St	2.54	no_info	0 to 15.24 cm	Providence	NA	NA	NA	NA	NA	NA	NA	NA	NA	NA	NA	NA	NA	NA	NA	NA	NA	NA
Prunus	Providence	Rhode Island	-71.399612	41.850298	73 3rd St	7.62	no_info	0 to 15.24 cm	Providence	NA	NA	NA	NA	NA	NA	NA	NA	NA	NA	NA	NA	NA	NA	NA	NA	NA	NA
Acer rubrum	Providence	Rhode Island	-71.399896	41.851103	52 4th St	5.08	naturally_occurring	0 to 15.24 cm	Providence	NA	NA	NA	NA	NA	NA	NA	NA	NA	NA	NA	NA	NA	NA	NA	NA	NA	NA
Zelkova serrata	Providence	Rhode Island	-71.400315	41.851243	50 4th St	5.08	introduced	0 to 15.24 cm	Providence	NA	NA	NA	NA	NA	NA	NA	NA	NA	NA	NA	NA	NA	NA	NA	NA	NA	NA
Prunus	Providence	Rhode Island	-71.401358	41.851584	11 4th St	7.62	no_info	0 to 15.24 cm	Providence	NA	NA	NA	NA	NA	NA	NA	NA	NA	NA	NA	NA	NA	NA	NA	NA	NA	NA
Zelkova serrata	Providence	Rhode Island	-71.399831	41.851081	51 4th St	5.08	introduced	0 to 15.24 cm	Providence	NA	NA	NA	NA	NA	NA	NA	NA	NA	NA	NA	NA	NA	NA	NA	NA	NA	NA
Prunus	Providence	Rhode Island	-71.400694	41.851367	37 4th St	7.62	no_info	0 to 15.24 cm	Providence	NA	NA	NA	NA	NA	NA	NA	NA	NA	NA	NA	NA	NA	NA	NA	NA	NA	NA
Pyrus calleryana	Providence	Rhode Island	-71.400315	41.851243	50 4th St	7.62	introduced	0 to 15.24 cm	Providence	NA	NA	NA	NA	NA	NA	NA	NA	NA	NA	NA	NA	NA	NA	NA	NA	NA	NA
Tilia	Providence	Rhode Island	-71.398987	41.850069	86 3rd St	10.16	no_info	0 to 15.24 cm	Providence	NA	NA	NA	NA	NA	NA	NA	NA	NA	NA	NA	NA	NA	NA	NA	NA	NA	NA
Zelkova serrata	Providence	Rhode Island	-71.399928	41.850405	65 3rd St	17.78	introduced	15.24 to 30.48 cm	Providence	NA	NA	NA	NA	NA	NA	NA	NA	NA	NA	NA	NA	NA	NA	NA	NA	NA	NA
Tilia	Providence	Rhode Island	-71.399272	41.850182	82 3rd St	17.78	no_info	15.24 to 30.48 cm	Providence	NA	NA	NA	NA	NA	NA	NA	NA	NA	NA	NA	NA	NA	NA	NA	NA	NA	NA
Prunus serrulata	Providence	Rhode Island	-71.42827	41.814516	51 Hammond St	20.32	introduced	15.24 to 30.48 cm	Providence	NA	NA	NA	NA	NA	NA	NA	NA	NA	NA	NA	NA	NA	NA	NA	NA	NA	NA
Acer platanoides	Providence	Rhode Island	-71.38131	41.832165	60 Oriole Ave	40.64	introduced	30.48 to 45.72 cm	Providence	NA	NA	NA	NA	NA	NA	NA	NA	NA	NA	NA	NA	NA	NA	NA	NA	NA	NA
Pinus strobus	Providence	Rhode Island	-71.397605	41.850319	116 4th St	2.54	naturally_occurring	0 to 15.24 cm	Providence	NA	NA	NA	NA	NA	NA	NA	NA	NA	NA	NA	NA	NA	NA	NA	NA	NA	NA
Acer platanoides	Providence	Rhode Island	-71.399569	41.850992	60 4th St	45.72	introduced	30.48 to 45.72 cm	Providence	NA	NA	NA	NA	NA	NA	NA	NA	NA	NA	NA	NA	NA	NA	NA	NA	NA	NA
Prunus	Providence	Rhode Island	-71.399393	41.850932	67 4th St	10.16	no_info	0 to 15.24 cm	Providence	NA	NA	NA	NA	NA	NA	NA	NA	NA	NA	NA	NA	NA	NA	NA	NA	NA	NA
Prunus serrulata	Providence	Rhode Island	-71.397212	41.850176	128 4th St	7.62	introduced	0 to 15.24 cm	Providence	NA	NA	NA	NA	NA	NA	NA	NA	NA	NA	NA	NA	NA	NA	NA	NA	NA	NA
Pyrus calleryana	Providence	Rhode Island	-71.399896	41.851103	52 4th St	5.08	introduced	0 to 15.24 cm	Providence	NA	NA	NA	NA	NA	NA	NA	NA	NA	NA	NA	NA	NA	NA	NA	NA	NA	NA
Pyrus calleryana	Providence	Rhode Island	-71.395775	41.849626	166 4th St	20.32	introduced	15.24 to 30.48 cm	Providence	NA	NA	NA	NA	NA	NA	NA	NA	NA	NA	NA	NA	NA	NA	NA	NA	NA	NA
Pyrus calleryana	Providence	Rhode Island	-71.397148	41.850152	130 4th St	12.7	introduced	0 to 15.24 cm	Providence	NA	NA	NA	NA	NA	NA	NA	NA	NA	NA	NA	NA	NA	NA	NA	NA	NA	NA
Pyrus calleryana	Providence	Rhode Island	-71.399896	41.851103	52 4th St	7.62	introduced	0 to 15.24 cm	Providence	NA	NA	NA	NA	NA	NA	NA	NA	NA	NA	NA	NA	NA	NA	NA	NA	NA	NA
Pyrus calleryana	Providence	Rhode Island	-71.398906	41.850766	83 4th St	7.62	introduced	0 to 15.24 cm	Providence	NA	NA	NA	NA	NA	NA	NA	NA	NA	NA	NA	NA	NA	NA	NA	NA	NA	NA
Acer platanoides	Providence	Rhode Island	-71.398741	41.85071	87 4th St	55.88	introduced	45.72 to 60.96 cm	Providence	NA	NA	NA	NA	NA	NA	NA	NA	NA	NA	NA	NA	NA	NA	NA	NA	NA	NA
Prunus	Providence	Rhode Island	-71.39837	41.850584	99 4th St	15.24	no_info	0 to 15.24 cm	Providence	NA	NA	NA	NA	NA	NA	NA	NA	NA	NA	NA	NA	NA	NA	NA	NA	NA	NA
Pyrus calleryana	Providence	Rhode Island	-71.398906	41.850766	83 4th St	7.62	introduced	0 to 15.24 cm	Providence	NA	NA	NA	NA	NA	NA	NA	NA	NA	NA	NA	NA	NA	NA	NA	NA	NA	NA
Malus	Providence	Rhode Island	-71.39972	41.851043	56 4th St	5.08	no_info	0 to 15.24 cm	Providence	NA	NA	NA	NA	NA	NA	NA	NA	NA	NA	NA	NA	NA	NA	NA	NA	NA	NA
Prunus	Providence	Rhode Island	-71.397449	41.850262	120 4th St	10.16	no_info	0 to 15.24 cm	Providence	NA	NA	NA	NA	NA	NA	NA	NA	NA	NA	NA	NA	NA	NA	NA	NA	NA	NA
Platanus acerifolia	Providence	Rhode Island	-71.397193	41.850169	129 4th St	93.98	introduced	more than 76.2 cm	Providence	NA	NA	NA	NA	NA	NA	NA	NA	NA	NA	NA	NA	NA	NA	NA	NA	NA	NA
Malus	Providence	Rhode Island	-71.396716	41.849991	140 4th St	12.7	no_info	0 to 15.24 cm	Providence	NA	NA	NA	NA	NA	NA	NA	NA	NA	NA	NA	NA	NA	NA	NA	NA	NA	NA
Picea	Providence	Rhode Island	-71.397449	41.850262	120 4th St	2.54	no_info	0 to 15.24 cm	Providence	NA	NA	NA	NA	NA	NA	NA	NA	NA	NA	NA	NA	NA	NA	NA	NA	NA	NA
Acer platanoides	Providence	Rhode Island	-71.398741	41.85071	87 4th St	63.5	introduced	60.96 to 76.2 cm	Providence	NA	NA	NA	NA	NA	NA	NA	NA	NA	NA	NA	NA	NA	NA	NA	NA	NA	NA
Malus	Providence	Rhode Island	-71.396716	41.849991	140 4th St	15.24	no_info	0 to 15.24 cm	Providence	NA	NA	NA	NA	NA	NA	NA	NA	NA	NA	NA	NA	NA	NA	NA	NA	NA	NA
Prunus	Providence	Rhode Island	-71.39837	41.850584	99 4th St	5.08	no_info	0 to 15.24 cm	Providence	NA	NA	NA	NA	NA	NA	NA	NA	NA	NA	NA	NA	NA	NA	NA	NA	NA	NA
Zelkova serrata	Providence	Rhode Island	-71.399896	41.851103	52 4th St	7.62	introduced	0 to 15.24 cm	Providence	NA	NA	NA	NA	NA	NA	NA	NA	NA	NA	NA	NA	NA	NA	NA	NA	NA	NA
Pyrus calleryana	Providence	Rhode Island	-71.396202	41.849795	154 4th St	5.08	introduced	0 to 15.24 cm	Providence	NA	NA	NA	NA	NA	NA	NA	NA	NA	NA	NA	NA	NA	NA	NA	NA	NA	NA
Picea	Providence	Rhode Island	-71.397301	41.850208	124 4th St	2.54	no_info	0 to 15.24 cm	Providence	NA	NA	NA	NA	NA	NA	NA	NA	NA	NA	NA	NA	NA	NA	NA	NA	NA	NA
Pyrus calleryana	Providence	Rhode Island	-71.398989	41.850794	80 4th St	10.16	introduced	0 to 15.24 cm	Providence	NA	NA	NA	NA	NA	NA	NA	NA	NA	NA	NA	NA	NA	NA	NA	NA	NA	NA
Pinus strobus	Providence	Rhode Island	-71.397605	41.850319	116 4th St	2.54	naturally_occurring	0 to 15.24 cm	Providence	NA	NA	NA	NA	NA	NA	NA	NA	NA	NA	NA	NA	NA	NA	NA	NA	NA	NA
Prunus	Providence	Rhode Island	-71.397769	41.850377	111 4th St	12.7	no_info	0 to 15.24 cm	Providence	NA	NA	NA	NA	NA	NA	NA	NA	NA	NA	NA	NA	NA	NA	NA	NA	NA	NA
Acer platanoides	Providence	Rhode Island	-71.397193	41.850169	129 4th St	45.72	introduced	30.48 to 45.72 cm	Providence	NA	NA	NA	NA	NA	NA	NA	NA	NA	NA	NA	NA	NA	NA	NA	NA	NA	NA
Pyrus calleryana	Providence	Rhode Island	-71.397731	41.850365	112 4th St	7.62	introduced	0 to 15.24 cm	Providence	NA	NA	NA	NA	NA	NA	NA	NA	NA	NA	NA	NA	NA	NA	NA	NA	NA	NA
Acer rubrum	Providence	Rhode Island	-71.444856	41.859291	23 Lexington Ave	124.46	naturally_occurring	more than 76.2 cm	Providence	NA	NA	NA	NA	NA	NA	NA	NA	NA	NA	NA	NA	NA	NA	NA	NA	NA	NA
Fraxinus pennsylvanica	Providence	Rhode Island	-71.434317	41.812559	68 Wood St	30.48	naturally_occurring	15.24 to 30.48 cm	Providence	NA	NA	NA	NA	NA	NA	NA	NA	NA	NA	NA	NA	NA	NA	NA	NA	NA	NA
Prunus	Providence	Rhode Island	-71.391841	41.848462	274 4th St	55.88	no_info	45.72 to 60.96 cm	Providence	NA	NA	NA	NA	NA	NA	NA	NA	NA	NA	NA	NA	NA	NA	NA	NA	NA	NA
Gleditsia triacanthos	Providence	Rhode Island	-71.395074	41.849361	192 4th St	15.24	introduced	0 to 15.24 cm	Providence	NA	NA	NA	NA	NA	NA	NA	NA	NA	NA	NA	NA	NA	NA	NA	NA	NA	NA
NA	Providence	Rhode Island	-71.398571	41.851376	80 5th St	5.08	no_info	0 to 15.24 cm	Providence	NA	NA	NA	NA	NA	NA	NA	NA	NA	NA	NA	NA	NA	NA	NA	NA	NA	NA
Liquidambar styraciflua	Providence	Rhode Island	-71.39676	41.850738	130 5th St	30.48	introduced	15.24 to 30.48 cm	Providence	NA	NA	NA	NA	NA	NA	NA	NA	NA	NA	NA	NA	NA	NA	NA	NA	NA	NA
Prunus	Providence	Rhode Island	-71.392256	41.848576	260 4th St	7.62	no_info	0 to 15.24 cm	Providence	NA	NA	NA	NA	NA	NA	NA	NA	NA	NA	NA	NA	NA	NA	NA	NA	NA	NA
Gleditsia triacanthos	Providence	Rhode Island	-71.392152	41.848547	264 4th St	17.78	introduced	15.24 to 30.48 cm	Providence	NA	NA	NA	NA	NA	NA	NA	NA	NA	NA	NA	NA	NA	NA	NA	NA	NA	NA
Gleditsia triacanthos	Providence	Rhode Island	-71.397881	41.851148	100 5th St	20.32	introduced	15.24 to 30.48 cm	Providence	NA	NA	NA	NA	NA	NA	NA	NA	NA	NA	NA	NA	NA	NA	NA	NA	NA	NA
Fraxinus pennsylvanica	Providence	Rhode Island	-71.396502	41.850638	133 5th St	20.32	naturally_occurring	15.24 to 30.48 cm	Providence	NA	NA	NA	NA	NA	NA	NA	NA	NA	NA	NA	NA	NA	NA	NA	NA	NA	NA
Acer saccharum	Providence	Rhode Island	NA	NA	640 4th St	5.08	naturally_occurring	0 to 15.24 cm	Providence	NA	NA	NA	NA	NA	NA	NA	NA	NA	NA	NA	NA	NA	NA	NA	NA	NA	NA
Celtis	Providence	Rhode Island	NA	NA	825 4th St	7.62	no_info	0 to 15.24 cm	Providence	NA	NA	NA	NA	NA	NA	NA	NA	NA	NA	NA	NA	NA	NA	NA	NA	NA	NA
Ulmus americana	Providence	Rhode Island	NA	NA	864 4th St	68.58	naturally_occurring	60.96 to 76.2 cm	Providence	NA	NA	NA	NA	NA	NA	NA	NA	NA	NA	NA	NA	NA	NA	NA	NA	NA	NA
Prunus	Providence	Rhode Island	NA	NA	1125 4th St	7.62	no_info	0 to 15.24 cm	Providence	NA	NA	NA	NA	NA	NA	NA	NA	NA	NA	NA	NA	NA	NA	NA	NA	NA	NA
Acer platanoides	Providence	Rhode Island	-71.397389	41.850972	111 5th St	20.32	introduced	15.24 to 30.48 cm	Providence	NA	NA	NA	NA	NA	NA	NA	NA	NA	NA	NA	NA	NA	NA	NA	NA	NA	NA
Ginkgo biloba	Providence	Rhode Island	-71.396905	41.850792	126 5th St	15.24	introduced	0 to 15.24 cm	Providence	NA	NA	NA	NA	NA	NA	NA	NA	NA	NA	NA	NA	NA	NA	NA	NA	NA	NA
Acer platanoides	Providence	Rhode Island	-71.400174	41.851907	38 5th St	38.1	introduced	30.48 to 45.72 cm	Providence	NA	NA	NA	NA	NA	NA	NA	NA	NA	NA	NA	NA	NA	NA	NA	NA	NA	NA
Cornus kousa	Providence	Rhode Island	-71.3921	41.848533	268 4th St	27.94	introduced	15.24 to 30.48 cm	Providence	NA	NA	NA	NA	NA	NA	NA	NA	NA	NA	NA	NA	NA	NA	NA	NA	NA	NA
Acer platanoides	Providence	Rhode Island	-71.397716	41.851089	104 5th St	45.72	introduced	30.48 to 45.72 cm	Providence	NA	NA	NA	NA	NA	NA	NA	NA	NA	NA	NA	NA	NA	NA	NA	NA	NA	NA
Catalpa bignonioides	Providence	Rhode Island	-71.397389	41.850972	111 5th St	2.54	introduced	0 to 15.24 cm	Providence	NA	NA	NA	NA	NA	NA	NA	NA	NA	NA	NA	NA	NA	NA	NA	NA	NA	NA
Malus	Providence	Rhode Island	-71.392613	41.848672	254 4th St	25.4	no_info	15.24 to 30.48 cm	Providence	NA	NA	NA	NA	NA	NA	NA	NA	NA	NA	NA	NA	NA	NA	NA	NA	NA	NA
Malus	Providence	Rhode Island	-71.39293	41.848758	245 4th St	7.62	no_info	0 to 15.24 cm	Providence	NA	NA	NA	NA	NA	NA	NA	NA	NA	NA	NA	NA	NA	NA	NA	NA	NA	NA
Gleditsia triacanthos	Providence	Rhode Island	-71.398417	41.851326	84 5th St	20.32	introduced	15.24 to 30.48 cm	Providence	NA	NA	NA	NA	NA	NA	NA	NA	NA	NA	NA	NA	NA	NA	NA	NA	NA	NA
NA	Providence	Rhode Island	-71.400501	41.852016	30 5th St	38.1	no_info	30.48 to 45.72 cm	Providence	NA	NA	NA	NA	NA	NA	NA	NA	NA	NA	NA	NA	NA	NA	NA	NA	NA	NA
Acer platanoides	Providence	Rhode Island	-71.392256	41.848576	260 4th St	55.88	introduced	45.72 to 60.96 cm	Providence	NA	NA	NA	NA	NA	NA	NA	NA	NA	NA	NA	NA	NA	NA	NA	NA	NA	NA
Pyrus calleryana	Providence	Rhode Island	-71.39676	41.850738	130 5th St	22.86	introduced	15.24 to 30.48 cm	Providence	NA	NA	NA	NA	NA	NA	NA	NA	NA	NA	NA	NA	NA	NA	NA	NA	NA	NA
Acer platanoides	Providence	Rhode Island	-71.393566	41.848931	224 4th St	53.34	introduced	45.72 to 60.96 cm	Providence	NA	NA	NA	NA	NA	NA	NA	NA	NA	NA	NA	NA	NA	NA	NA	NA	NA	NA
Celtis	Providence	Rhode Island	-71.394113	41.849082	210 4th St	7.62	no_info	0 to 15.24 cm	Providence	NA	NA	NA	NA	NA	NA	NA	NA	NA	NA	NA	NA	NA	NA	NA	NA	NA	NA
Fraxinus pennsylvanica	Providence	Rhode Island	-71.392991	41.848774	244 4th St	20.32	naturally_occurring	15.24 to 30.48 cm	Providence	NA	NA	NA	NA	NA	NA	NA	NA	NA	NA	NA	NA	NA	NA	NA	NA	NA	NA
Acer platanoides	Providence	Rhode Island	-71.395433	41.849496	174 4th St	12.7	introduced	0 to 15.24 cm	Providence	NA	NA	NA	NA	NA	NA	NA	NA	NA	NA	NA	NA	NA	NA	NA	NA	NA	NA
Gleditsia triacanthos	Providence	Rhode Island	-71.391963	41.849238	255 5th St	20.32	introduced	15.24 to 30.48 cm	Providence	NA	NA	NA	NA	NA	NA	NA	NA	NA	NA	NA	NA	NA	NA	NA	NA	NA	NA
Prunus	Providence	Rhode Island	-71.446998	41.845359	61 Enfield Ave	5.08	no_info	0 to 15.24 cm	Providence	NA	NA	NA	NA	NA	NA	NA	NA	NA	NA	NA	NA	NA	NA	NA	NA	NA	NA
Cornus florida	Providence	Rhode Island	-71.393322	41.8496	219 5th St	7.62	naturally_occurring	0 to 15.24 cm	Providence	NA	NA	NA	NA	NA	NA	NA	NA	NA	NA	NA	NA	NA	NA	NA	NA	NA	NA
Pyrus calleryana	Providence	Rhode Island	-71.395204	41.850162	170 5th St	25.4	introduced	15.24 to 30.48 cm	Providence	NA	NA	NA	NA	NA	NA	NA	NA	NA	NA	NA	NA	NA	NA	NA	NA	NA	NA
NA	Providence	Rhode Island	-71.393152	41.849555	225 5th St	40.64	no_info	30.48 to 45.72 cm	Providence	NA	NA	NA	NA	NA	NA	NA	NA	NA	NA	NA	NA	NA	NA	NA	NA	NA	NA
Fraxinus pennsylvanica	Providence	Rhode Island	-71.396007	41.850454	149 5th St	15.24	naturally_occurring	0 to 15.24 cm	Providence	NA	NA	NA	NA	NA	NA	NA	NA	NA	NA	NA	NA	NA	NA	NA	NA	NA	NA
Cornus kousa	Providence	Rhode Island	-71.391776	41.849188	261 5th St	12.7	introduced	0 to 15.24 cm	Providence	NA	NA	NA	NA	NA	NA	NA	NA	NA	NA	NA	NA	NA	NA	NA	NA	NA	NA
Pyrus calleryana	Providence	Rhode Island	-71.396502	41.850638	133 5th St	25.4	introduced	15.24 to 30.48 cm	Providence	NA	NA	NA	NA	NA	NA	NA	NA	NA	NA	NA	NA	NA	NA	NA	NA	NA	NA
Acer rubrum	Providence	Rhode Island	NA	NA	630 5th St	20.32	naturally_occurring	15.24 to 30.48 cm	Providence	NA	NA	NA	NA	NA	NA	NA	NA	NA	NA	NA	NA	NA	NA	NA	NA	NA	NA
Ulmus parvifolia	Providence	Rhode Island	NA	NA	864 5th St	5.08	introduced	0 to 15.24 cm	Providence	NA	NA	NA	NA	NA	NA	NA	NA	NA	NA	NA	NA	NA	NA	NA	NA	NA	NA
Acer rubrum	Providence	Rhode Island	-71.392973	41.849507	229 5th St	17.78	naturally_occurring	15.24 to 30.48 cm	Providence	NA	NA	NA	NA	NA	NA	NA	NA	NA	NA	NA	NA	NA	NA	NA	NA	NA	NA
Fraxinus pennsylvanica	Providence	Rhode Island	-71.396007	41.850454	149 5th St	15.24	naturally_occurring	0 to 15.24 cm	Providence	NA	NA	NA	NA	NA	NA	NA	NA	NA	NA	NA	NA	NA	NA	NA	NA	NA	NA
Gleditsia triacanthos	Providence	Rhode Island	-71.391963	41.849238	255 5th St	5.08	introduced	0 to 15.24 cm	Providence	NA	NA	NA	NA	NA	NA	NA	NA	NA	NA	NA	NA	NA	NA	NA	NA	NA	NA
Zelkova serrata	Providence	Rhode Island	-71.392989	41.849511	228 5th St	22.86	introduced	15.24 to 30.48 cm	Providence	NA	NA	NA	NA	NA	NA	NA	NA	NA	NA	NA	NA	NA	NA	NA	NA	NA	NA
Acer platanoides	Providence	Rhode Island	-71.393939	41.849765	202 5th St	43.18	introduced	30.48 to 45.72 cm	Providence	NA	NA	NA	NA	NA	NA	NA	NA	NA	NA	NA	NA	NA	NA	NA	NA	NA	NA
Acer rubrum	Providence	Rhode Island	-71.393638	41.849685	209 5th St	12.7	naturally_occurring	0 to 15.24 cm	Providence	NA	NA	NA	NA	NA	NA	NA	NA	NA	NA	NA	NA	NA	NA	NA	NA	NA	NA
Gleditsia triacanthos	Providence	Rhode Island	-71.391963	41.849238	255 5th St	22.86	introduced	15.24 to 30.48 cm	Providence	NA	NA	NA	NA	NA	NA	NA	NA	NA	NA	NA	NA	NA	NA	NA	NA	NA	NA
Fraxinus pennsylvanica	Providence	Rhode Island	-71.39505	41.850106	175 5th St	20.32	naturally_occurring	15.24 to 30.48 cm	Providence	NA	NA	NA	NA	NA	NA	NA	NA	NA	NA	NA	NA	NA	NA	NA	NA	NA	NA
Pyrus calleryana	Providence	Rhode Island	-71.396475	41.850627	136 5th St	25.4	introduced	15.24 to 30.48 cm	Providence	NA	NA	NA	NA	NA	NA	NA	NA	NA	NA	NA	NA	NA	NA	NA	NA	NA	NA
Fraxinus pennsylvanica	Providence	Rhode Island	-71.395212	41.850165	169 5th St	20.32	naturally_occurring	15.24 to 30.48 cm	Providence	NA	NA	NA	NA	NA	NA	NA	NA	NA	NA	NA	NA	NA	NA	NA	NA	NA	NA
Zelkova serrata	Providence	Rhode Island	-71.39505	41.850106	175 5th St	7.62	introduced	0 to 15.24 cm	Providence	NA	NA	NA	NA	NA	NA	NA	NA	NA	NA	NA	NA	NA	NA	NA	NA	NA	NA
Pyrus calleryana	Providence	Rhode Island	-71.396302	41.850563	138 5th St	25.4	introduced	15.24 to 30.48 cm	Providence	NA	NA	NA	NA	NA	NA	NA	NA	NA	NA	NA	NA	NA	NA	NA	NA	NA	NA
Fraxinus pennsylvanica	Providence	Rhode Island	-71.396326	41.850572	139 5th St	20.32	naturally_occurring	15.24 to 30.48 cm	Providence	NA	NA	NA	NA	NA	NA	NA	NA	NA	NA	NA	NA	NA	NA	NA	NA	NA	NA
Acer platanoides	Providence	Rhode Island	-71.39316	41.849557	224 5th St	25.4	introduced	15.24 to 30.48 cm	Providence	NA	NA	NA	NA	NA	NA	NA	NA	NA	NA	NA	NA	NA	NA	NA	NA	NA	NA
Pyrus calleryana	Providence	Rhode Island	-71.396139	41.850503	142 5th St	22.86	introduced	15.24 to 30.48 cm	Providence	NA	NA	NA	NA	NA	NA	NA	NA	NA	NA	NA	NA	NA	NA	NA	NA	NA	NA
Fraxinus pennsylvanica	Providence	Rhode Island	-71.396161	41.850511	143 5th St	35.56	naturally_occurring	30.48 to 45.72 cm	Providence	NA	NA	NA	NA	NA	NA	NA	NA	NA	NA	NA	NA	NA	NA	NA	NA	NA	NA
Pyrus calleryana	Providence	Rhode Island	-71.395978	41.850443	152 5th St	20.32	introduced	15.24 to 30.48 cm	Providence	NA	NA	NA	NA	NA	NA	NA	NA	NA	NA	NA	NA	NA	NA	NA	NA	NA	NA
Acer platanoides	Providence	Rhode Island	-71.395025	41.850097	176 5th St	30.48	introduced	15.24 to 30.48 cm	Providence	NA	NA	NA	NA	NA	NA	NA	NA	NA	NA	NA	NA	NA	NA	NA	NA	NA	NA
Acer saccharum	Providence	Rhode Island	-71.395581	41.850298	160 5th St	50.8	naturally_occurring	45.72 to 60.96 cm	Providence	NA	NA	NA	NA	NA	NA	NA	NA	NA	NA	NA	NA	NA	NA	NA	NA	NA	NA
Catalpa bignonioides	Providence	Rhode Island	-71.39558	41.851053	151 6th St	2.54	introduced	0 to 15.24 cm	Providence	NA	NA	NA	NA	NA	NA	NA	NA	NA	NA	NA	NA	NA	NA	NA	NA	NA	NA
Platanus acerifolia	Providence	Rhode Island	-71.396048	41.851243	137 6th St	5.08	introduced	0 to 15.24 cm	Providence	NA	NA	NA	NA	NA	NA	NA	NA	NA	NA	NA	NA	NA	NA	NA	NA	NA	NA
Fraxinus pennsylvanica	Providence	Rhode Island	-71.396368	41.851365	130 6th St	20.32	naturally_occurring	15.24 to 30.48 cm	Providence	NA	NA	NA	NA	NA	NA	NA	NA	NA	NA	NA	NA	NA	NA	NA	NA	NA	NA
Ulmus americana	Providence	Rhode Island	-71.39558	41.851053	151 6th St	5.08	naturally_occurring	0 to 15.24 cm	Providence	NA	NA	NA	NA	NA	NA	NA	NA	NA	NA	NA	NA	NA	NA	NA	NA	NA	NA
Zelkova serrata	Providence	Rhode Island	-71.399676	41.852463	41 6th St	17.78	introduced	15.24 to 30.48 cm	Providence	NA	NA	NA	NA	NA	NA	NA	NA	NA	NA	NA	NA	NA	NA	NA	NA	NA	NA
Gleditsia triacanthos	Providence	Rhode Island	-71.399977	41.852567	67 6th St	10.16	introduced	0 to 15.24 cm	Providence	NA	NA	NA	NA	NA	NA	NA	NA	NA	NA	NA	NA	NA	NA	NA	NA	NA	NA
Prunus serrulata	Providence	Rhode Island	-71.393524	41.850386	199 6th St	2.54	introduced	0 to 15.24 cm	Providence	NA	NA	NA	NA	NA	NA	NA	NA	NA	NA	NA	NA	NA	NA	NA	NA	NA	NA
Aesculus hippocastanum	Providence	Rhode Island	-71.396425	41.851386	132 6th St	5.08	introduced	0 to 15.24 cm	Providence	NA	NA	NA	NA	NA	NA	NA	NA	NA	NA	NA	NA	NA	NA	NA	NA	NA	NA
Ulmus parvifolia	Providence	Rhode Island	-71.395307	41.850952	154 6th St	5.08	introduced	0 to 15.24 cm	Providence	NA	NA	NA	NA	NA	NA	NA	NA	NA	NA	NA	NA	NA	NA	NA	NA	NA	NA
Pyrus calleryana	Providence	Rhode Island	-71.39999	41.852572	66 6th St	12.7	introduced	0 to 15.24 cm	Providence	NA	NA	NA	NA	NA	NA	NA	NA	NA	NA	NA	NA	NA	NA	NA	NA	NA	NA
Ulmus parvifolia	Providence	Rhode Island	-71.396058	41.851247	138 6th St	5.08	introduced	0 to 15.24 cm	Providence	NA	NA	NA	NA	NA	NA	NA	NA	NA	NA	NA	NA	NA	NA	NA	NA	NA	NA
Zelkova serrata	Providence	Rhode Island	-71.400475	41.85274	17 6th St	22.86	introduced	15.24 to 30.48 cm	Providence	NA	NA	NA	NA	NA	NA	NA	NA	NA	NA	NA	NA	NA	NA	NA	NA	NA	NA
Acer platanoides	Providence	Rhode Island	-71.400064	41.852597	29 6th St	20.32	introduced	15.24 to 30.48 cm	Providence	NA	NA	NA	NA	NA	NA	NA	NA	NA	NA	NA	NA	NA	NA	NA	NA	NA	NA
Pyrus calleryana	Providence	Rhode Island	-71.400329	41.852689	21 6th St	12.7	introduced	0 to 15.24 cm	Providence	NA	NA	NA	NA	NA	NA	NA	NA	NA	NA	NA	NA	NA	NA	NA	NA	NA	NA
Gleditsia triacanthos	Providence	Rhode Island	-71.393305	41.850326	208 6th St	2.54	introduced	0 to 15.24 cm	Providence	NA	NA	NA	NA	NA	NA	NA	NA	NA	NA	NA	NA	NA	NA	NA	NA	NA	NA
Ulmus parvifolia	Providence	Rhode Island	-71.39352	41.850385	202 6th St	7.62	introduced	0 to 15.24 cm	Providence	NA	NA	NA	NA	NA	NA	NA	NA	NA	NA	NA	NA	NA	NA	NA	NA	NA	NA
Prunus	Providence	Rhode Island	-71.399796	41.852505	76 6th St	15.24	no_info	0 to 15.24 cm	Providence	NA	NA	NA	NA	NA	NA	NA	NA	NA	NA	NA	NA	NA	NA	NA	NA	NA	NA
Acer platanoides	Providence	Rhode Island	-71.395887	41.851178	143 6th St	7.62	introduced	0 to 15.24 cm	Providence	NA	NA	NA	NA	NA	NA	NA	NA	NA	NA	NA	NA	NA	NA	NA	NA	NA	NA
Zelkova serrata	Providence	Rhode Island	-71.40021	41.852648	25 6th St	27.94	introduced	15.24 to 30.48 cm	Providence	NA	NA	NA	NA	NA	NA	NA	NA	NA	NA	NA	NA	NA	NA	NA	NA	NA	NA
Platanus acerifolia	Providence	Rhode Island	-71.396058	41.851247	138 6th St	5.08	introduced	0 to 15.24 cm	Providence	NA	NA	NA	NA	NA	NA	NA	NA	NA	NA	NA	NA	NA	NA	NA	NA	NA	NA
Crataegus	Providence	Rhode Island	-71.395894	41.85118	142 6th St	5.08	no_info	0 to 15.24 cm	Providence	NA	NA	NA	NA	NA	NA	NA	NA	NA	NA	NA	NA	NA	NA	NA	NA	NA	NA
Zelkova serrata	Providence	Rhode Island	-71.399939	41.852554	33 6th St	25.4	introduced	15.24 to 30.48 cm	Providence	NA	NA	NA	NA	NA	NA	NA	NA	NA	NA	NA	NA	NA	NA	NA	NA	NA	NA
Aesculus hippocastanum	Providence	Rhode Island	-71.394264	41.850589	178 6th St	5.08	introduced	0 to 15.24 cm	Providence	NA	NA	NA	NA	NA	NA	NA	NA	NA	NA	NA	NA	NA	NA	NA	NA	NA	NA
Platanus acerifolia	Providence	Rhode Island	-71.396048	41.851243	137 6th St	5.08	introduced	0 to 15.24 cm	Providence	NA	NA	NA	NA	NA	NA	NA	NA	NA	NA	NA	NA	NA	NA	NA	NA	NA	NA
Acer platanoides	Providence	Rhode Island	-71.393682	41.850429	207 6th St	45.72	introduced	30.48 to 45.72 cm	Providence	NA	NA	NA	NA	NA	NA	NA	NA	NA	NA	NA	NA	NA	NA	NA	NA	NA	NA
Celtis	Providence	Rhode Island	-71.394222	41.850577	182 6th St	5.08	no_info	0 to 15.24 cm	Providence	NA	NA	NA	NA	NA	NA	NA	NA	NA	NA	NA	NA	NA	NA	NA	NA	NA	NA
Zelkova serrata	Providence	Rhode Island	-71.399814	41.852511	37 6th St	20.32	introduced	15.24 to 30.48 cm	Providence	NA	NA	NA	NA	NA	NA	NA	NA	NA	NA	NA	NA	NA	NA	NA	NA	NA	NA
Acer platanoides	Providence	Rhode Island	-71.395887	41.851178	143 6th St	48.26	introduced	45.72 to 60.96 cm	Providence	NA	NA	NA	NA	NA	NA	NA	NA	NA	NA	NA	NA	NA	NA	NA	NA	NA	NA
Ginkgo biloba	Providence	Rhode Island	-71.398284	41.853446	61 8th St	7.62	introduced	0 to 15.24 cm	Providence	NA	NA	NA	NA	NA	NA	NA	NA	NA	NA	NA	NA	NA	NA	NA	NA	NA	NA
Acer saccharinum	Providence	Rhode Island	-71.399791	41.853228	24 7th St	33.02	naturally_occurring	30.48 to 45.72 cm	Providence	NA	NA	NA	NA	NA	NA	NA	NA	NA	NA	NA	NA	NA	NA	NA	NA	NA	NA
Prunus serrulata	Providence	Rhode Island	-71.39685	41.852261	87 7th St	7.62	introduced	0 to 15.24 cm	Providence	NA	NA	NA	NA	NA	NA	NA	NA	NA	NA	NA	NA	NA	NA	NA	NA	NA	NA
Tilia	Providence	Rhode Island	-71.399561	41.853878	28 8th St	7.62	no_info	0 to 15.24 cm	Providence	NA	NA	NA	NA	NA	NA	NA	NA	NA	NA	NA	NA	NA	NA	NA	NA	NA	NA
Celtis	Providence	Rhode Island	-71.399754	41.853942	18 8th St	5.08	no_info	0 to 15.24 cm	Providence	NA	NA	NA	NA	NA	NA	NA	NA	NA	NA	NA	NA	NA	NA	NA	NA	NA	NA
Pyrus calleryana	Providence	Rhode Island	-71.40002	41.85403	9 8th St	5.08	introduced	0 to 15.24 cm	Providence	NA	NA	NA	NA	NA	NA	NA	NA	NA	NA	NA	NA	NA	NA	NA	NA	NA	NA
Pyrus calleryana	Providence	Rhode Island	NA	NA	799 6th St	7.62	introduced	0 to 15.24 cm	Providence	NA	NA	NA	NA	NA	NA	NA	NA	NA	NA	NA	NA	NA	NA	NA	NA	NA	NA
Zelkova serrata	Providence	Rhode Island	NA	NA	996 6th St	63.5	introduced	60.96 to 76.2 cm	Providence	NA	NA	NA	NA	NA	NA	NA	NA	NA	NA	NA	NA	NA	NA	NA	NA	NA	NA
Acer platanoides	Providence	Rhode Island	-71.397949	41.853327	70 8th St	38.1	introduced	30.48 to 45.72 cm	Providence	NA	NA	NA	NA	NA	NA	NA	NA	NA	NA	NA	NA	NA	NA	NA	NA	NA	NA
Gymnocladus dioicus	Providence	Rhode Island	NA	NA	216 7th St	7.62	introduced	0 to 15.24 cm	Providence	NA	NA	NA	NA	NA	NA	NA	NA	NA	NA	NA	NA	NA	NA	NA	NA	NA	NA
Tilia cordata	Providence	Rhode Island	NA	NA	260 7th St	7.62	introduced	0 to 15.24 cm	Providence	NA	NA	NA	NA	NA	NA	NA	NA	NA	NA	NA	NA	NA	NA	NA	NA	NA	NA
Tilia	Providence	Rhode Island	-71.399561	41.853878	28 8th St	7.62	no_info	0 to 15.24 cm	Providence	NA	NA	NA	NA	NA	NA	NA	NA	NA	NA	NA	NA	NA	NA	NA	NA	NA	NA
Acer platanoides	Providence	Rhode Island	-71.399141	41.853013	37 7th St	40.64	introduced	30.48 to 45.72 cm	Providence	NA	NA	NA	NA	NA	NA	NA	NA	NA	NA	NA	NA	NA	NA	NA	NA	NA	NA
NA	Providence	Rhode Island	-71.392958	41.850231	216 6th St	12.7	no_info	0 to 15.24 cm	Providence	NA	NA	NA	NA	NA	NA	NA	NA	NA	NA	NA	NA	NA	NA	NA	NA	NA	NA
Prunus serrulata	Providence	Rhode Island	-71.397606	41.853205	80 8th St	7.62	introduced	0 to 15.24 cm	Providence	NA	NA	NA	NA	NA	NA	NA	NA	NA	NA	NA	NA	NA	NA	NA	NA	NA	NA
Prunus sargentii	Providence	Rhode Island	-71.397943	41.853324	72 8th St	5.08	introduced	0 to 15.24 cm	Providence	NA	NA	NA	NA	NA	NA	NA	NA	NA	NA	NA	NA	NA	NA	NA	NA	NA	NA
Ulmus americana	Providence	Rhode Island	-71.397984	41.853339	71 8th St	5.08	naturally_occurring	0 to 15.24 cm	Providence	NA	NA	NA	NA	NA	NA	NA	NA	NA	NA	NA	NA	NA	NA	NA	NA	NA	NA
Zelkova serrata	Providence	Rhode Island	-71.392643	41.850144	224 6th St	22.86	introduced	15.24 to 30.48 cm	Providence	NA	NA	NA	NA	NA	NA	NA	NA	NA	NA	NA	NA	NA	NA	NA	NA	NA	NA
Cornus kousa	Providence	Rhode Island	-71.393175	41.85029	210 6th St	5.08	introduced	0 to 15.24 cm	Providence	NA	NA	NA	NA	NA	NA	NA	NA	NA	NA	NA	NA	NA	NA	NA	NA	NA	NA
Acer rubrum	Providence	Rhode Island	-71.393157	41.850285	212 6th St	27.94	naturally_occurring	15.24 to 30.48 cm	Providence	NA	NA	NA	NA	NA	NA	NA	NA	NA	NA	NA	NA	NA	NA	NA	NA	NA	NA
Acer platanoides	Providence	Rhode Island	-71.392666	41.85015	229 6th St	20.32	introduced	15.24 to 30.48 cm	Providence	NA	NA	NA	NA	NA	NA	NA	NA	NA	NA	NA	NA	NA	NA	NA	NA	NA	NA
Ulmus americana	Providence	Rhode Island	-71.397984	41.853339	71 8th St	5.08	naturally_occurring	0 to 15.24 cm	Providence	NA	NA	NA	NA	NA	NA	NA	NA	NA	NA	NA	NA	NA	NA	NA	NA	NA	NA
NA	Providence	Rhode Island	-71.392958	41.850231	216 6th St	10.16	no_info	0 to 15.24 cm	Providence	NA	NA	NA	NA	NA	NA	NA	NA	NA	NA	NA	NA	NA	NA	NA	NA	NA	NA
Nyssa sylvatica	Providence	Rhode Island	-71.397257	41.85309	88 8th St	7.62	naturally_occurring	0 to 15.24 cm	Providence	NA	NA	NA	NA	NA	NA	NA	NA	NA	NA	NA	NA	NA	NA	NA	NA	NA	NA
Acer platanoides	Providence	Rhode Island	-71.397458	41.853152	84 8th St	50.8	introduced	45.72 to 60.96 cm	Providence	NA	NA	NA	NA	NA	NA	NA	NA	NA	NA	NA	NA	NA	NA	NA	NA	NA	NA
Acer platanoides	Providence	Rhode Island	-71.392916	41.850219	221 6th St	20.32	introduced	15.24 to 30.48 cm	Providence	NA	NA	NA	NA	NA	NA	NA	NA	NA	NA	NA	NA	NA	NA	NA	NA	NA	NA
Quercus bicolor	Providence	Rhode Island	-71.397943	41.853324	72 8th St	7.62	naturally_occurring	0 to 15.24 cm	Providence	NA	NA	NA	NA	NA	NA	NA	NA	NA	NA	NA	NA	NA	NA	NA	NA	NA	NA
Acer platanoides	Providence	Rhode Island	-71.399887	41.853986	15 8th St	20.32	introduced	15.24 to 30.48 cm	Providence	NA	NA	NA	NA	NA	NA	NA	NA	NA	NA	NA	NA	NA	NA	NA	NA	NA	NA
Gleditsia triacanthos	Providence	Rhode Island	NA	NA	544 Adelaide Ave	7.62	introduced	0 to 15.24 cm	Providence	NA	NA	NA	NA	NA	NA	NA	NA	NA	NA	NA	NA	NA	NA	NA	NA	NA	NA
Quercus bicolor	Providence	Rhode Island	-71.397943	41.853324	72 8th St	7.62	naturally_occurring	0 to 15.24 cm	Providence	NA	NA	NA	NA	NA	NA	NA	NA	NA	NA	NA	NA	NA	NA	NA	NA	NA	NA
Pyrus calleryana	Providence	Rhode Island	-71.398407	41.853489	60 8th St	5.08	introduced	0 to 15.24 cm	Providence	NA	NA	NA	NA	NA	NA	NA	NA	NA	NA	NA	NA	NA	NA	NA	NA	NA	NA
Prunus serrulata	Providence	Rhode Island	-71.396282	41.852787	114 8th St	7.62	introduced	0 to 15.24 cm	Providence	NA	NA	NA	NA	NA	NA	NA	NA	NA	NA	NA	NA	NA	NA	NA	NA	NA	NA
Acer platanoides	Providence	Rhode Island	-71.394013	41.852852	177 8th St	43.18	introduced	30.48 to 45.72 cm	Providence	NA	NA	NA	NA	NA	NA	NA	NA	NA	NA	NA	NA	NA	NA	NA	NA	NA	NA
Gleditsia triacanthos	Providence	Rhode Island	-71.393553	41.852876	191 8th St	10.16	introduced	0 to 15.24 cm	Providence	NA	NA	NA	NA	NA	NA	NA	NA	NA	NA	NA	NA	NA	NA	NA	NA	NA	NA
Acer platanoides	Providence	Rhode Island	-71.392062	41.852635	228 8th St	45.72	introduced	30.48 to 45.72 cm	Providence	NA	NA	NA	NA	NA	NA	NA	NA	NA	NA	NA	NA	NA	NA	NA	NA	NA	NA
Acer truncatum	Providence	Rhode Island	-71.392075	41.852639	226 8th St	5.08	introduced	0 to 15.24 cm	Providence	NA	NA	NA	NA	NA	NA	NA	NA	NA	NA	NA	NA	NA	NA	NA	NA	NA	NA
Tilia cordata	Providence	Rhode Island	-71.3935	41.852878	190 8th St	17.78	introduced	15.24 to 30.48 cm	Providence	NA	NA	NA	NA	NA	NA	NA	NA	NA	NA	NA	NA	NA	NA	NA	NA	NA	NA
Ulmus americana	Providence	Rhode Island	-71.393047	41.852881	203 8th St	5.08	naturally_occurring	0 to 15.24 cm	Providence	NA	NA	NA	NA	NA	NA	NA	NA	NA	NA	NA	NA	NA	NA	NA	NA	NA	NA
Acer platanoides	Providence	Rhode Island	-71.394383	41.852833	167 8th St	35.56	introduced	30.48 to 45.72 cm	Providence	NA	NA	NA	NA	NA	NA	NA	NA	NA	NA	NA	NA	NA	NA	NA	NA	NA	NA
Ulmus americana	Providence	Rhode Island	-71.393047	41.852881	203 8th St	5.08	naturally_occurring	0 to 15.24 cm	Providence	NA	NA	NA	NA	NA	NA	NA	NA	NA	NA	NA	NA	NA	NA	NA	NA	NA	NA
Ulmus americana	Providence	Rhode Island	-71.393047	41.852881	203 8th St	5.08	naturally_occurring	0 to 15.24 cm	Providence	NA	NA	NA	NA	NA	NA	NA	NA	NA	NA	NA	NA	NA	NA	NA	NA	NA	NA
Acer truncatum	Providence	Rhode Island	-71.392075	41.852639	226 8th St	5.08	introduced	0 to 15.24 cm	Providence	NA	NA	NA	NA	NA	NA	NA	NA	NA	NA	NA	NA	NA	NA	NA	NA	NA	NA
Gleditsia triacanthos	Providence	Rhode Island	-71.393553	41.852876	191 8th St	7.62	introduced	0 to 15.24 cm	Providence	NA	NA	NA	NA	NA	NA	NA	NA	NA	NA	NA	NA	NA	NA	NA	NA	NA	NA
Tilia cordata	Providence	Rhode Island	-71.395104	41.852796	146 8th St	22.86	introduced	15.24 to 30.48 cm	Providence	NA	NA	NA	NA	NA	NA	NA	NA	NA	NA	NA	NA	NA	NA	NA	NA	NA	NA
Gleditsia triacanthos	Providence	Rhode Island	-71.394756	41.852814	155 8th St	12.7	introduced	0 to 15.24 cm	Providence	NA	NA	NA	NA	NA	NA	NA	NA	NA	NA	NA	NA	NA	NA	NA	NA	NA	NA
Tilia cordata	Providence	Rhode Island	-71.3955	41.852776	136 8th St	27.94	introduced	15.24 to 30.48 cm	Providence	NA	NA	NA	NA	NA	NA	NA	NA	NA	NA	NA	NA	NA	NA	NA	NA	NA	NA
Gleditsia triacanthos	Providence	Rhode Island	-71.393553	41.852876	191 8th St	22.86	introduced	15.24 to 30.48 cm	Providence	NA	NA	NA	NA	NA	NA	NA	NA	NA	NA	NA	NA	NA	NA	NA	NA	NA	NA
Acer platanoides	Providence	Rhode Island	-71.392645	41.852792	213 8th St	35.56	introduced	30.48 to 45.72 cm	Providence	NA	NA	NA	NA	NA	NA	NA	NA	NA	NA	NA	NA	NA	NA	NA	NA	NA	NA
Fraxinus pennsylvanica	Providence	Rhode Island	-71.392423	41.852732	216 8th St	20.32	naturally_occurring	15.24 to 30.48 cm	Providence	NA	NA	NA	NA	NA	NA	NA	NA	NA	NA	NA	NA	NA	NA	NA	NA	NA	NA
Acer rubrum	Providence	Rhode Island	-71.394001	41.852853	176 8th St	53.34	naturally_occurring	45.72 to 60.96 cm	Providence	NA	NA	NA	NA	NA	NA	NA	NA	NA	NA	NA	NA	NA	NA	NA	NA	NA	NA
Gleditsia triacanthos	Providence	Rhode Island	-71.394937	41.852805	151 8th St	15.24	introduced	0 to 15.24 cm	Providence	NA	NA	NA	NA	NA	NA	NA	NA	NA	NA	NA	NA	NA	NA	NA	NA	NA	NA
Gleditsia triacanthos	Providence	Rhode Island	-71.395101	41.852796	149 8th St	12.7	introduced	0 to 15.24 cm	Providence	NA	NA	NA	NA	NA	NA	NA	NA	NA	NA	NA	NA	NA	NA	NA	NA	NA	NA
Prunus serrulata	Providence	Rhode Island	-71.392332	41.852708	217 8th St	7.62	introduced	0 to 15.24 cm	Providence	NA	NA	NA	NA	NA	NA	NA	NA	NA	NA	NA	NA	NA	NA	NA	NA	NA	NA
Acer rubrum	Providence	Rhode Island	-71.396517	41.852862	106 8th St	5.08	naturally_occurring	0 to 15.24 cm	Providence	NA	NA	NA	NA	NA	NA	NA	NA	NA	NA	NA	NA	NA	NA	NA	NA	NA	NA
Prunus yedoensis	Providence	Rhode Island	-71.395399	41.852781	141 8th St	7.62	introduced	0 to 15.24 cm	Providence	NA	NA	NA	NA	NA	NA	NA	NA	NA	NA	NA	NA	NA	NA	NA	NA	NA	NA
Acer palmatum	Providence	Rhode Island	-71.394559	41.852824	163 8th St	5.08	introduced	0 to 15.24 cm	Providence	NA	NA	NA	NA	NA	NA	NA	NA	NA	NA	NA	NA	NA	NA	NA	NA	NA	NA
Tilia cordata	Providence	Rhode Island	-71.39452	41.852826	160 8th St	20.32	introduced	15.24 to 30.48 cm	Providence	NA	NA	NA	NA	NA	NA	NA	NA	NA	NA	NA	NA	NA	NA	NA	NA	NA	NA
Prunus serrulata	Providence	Rhode Island	-71.396517	41.852862	106 8th St	5.08	introduced	0 to 15.24 cm	Providence	NA	NA	NA	NA	NA	NA	NA	NA	NA	NA	NA	NA	NA	NA	NA	NA	NA	NA
Gleditsia triacanthos	Providence	Rhode Island	-71.415905	41.82144	97 Empire St	25.4	introduced	15.24 to 30.48 cm	Providence	NA	NA	NA	NA	NA	NA	NA	NA	NA	NA	NA	NA	NA	NA	NA	NA	NA	NA
Liquidambar styraciflua	Providence	Rhode Island	-71.434145	41.812573	63 Wood St	7.62	introduced	0 to 15.24 cm	Providence	NA	NA	NA	NA	NA	NA	NA	NA	NA	NA	NA	NA	NA	NA	NA	NA	NA	NA
Acer platanoides	Providence	Rhode Island	NA	NA	381 8th St	73.66	introduced	60.96 to 76.2 cm	Providence	NA	NA	NA	NA	NA	NA	NA	NA	NA	NA	NA	NA	NA	NA	NA	NA	NA	NA
Malus	Providence	Rhode Island	NA	NA	404 8th St	5.08	no_info	0 to 15.24 cm	Providence	NA	NA	NA	NA	NA	NA	NA	NA	NA	NA	NA	NA	NA	NA	NA	NA	NA	NA
Sophora	Providence	Rhode Island	NA	NA	888 8th St	5.08	no_info	0 to 15.24 cm	Providence	NA	NA	NA	NA	NA	NA	NA	NA	NA	NA	NA	NA	NA	NA	NA	NA	NA	NA
Acer platanoides	Providence	Rhode Island	NA	NA	947 8th St	48.26	introduced	45.72 to 60.96 cm	Providence	NA	NA	NA	NA	NA	NA	NA	NA	NA	NA	NA	NA	NA	NA	NA	NA	NA	NA
Acer platanoides	Providence	Rhode Island	NA	NA	966 8th St	40.64	introduced	30.48 to 45.72 cm	Providence	NA	NA	NA	NA	NA	NA	NA	NA	NA	NA	NA	NA	NA	NA	NA	NA	NA	NA
Aesculus hippocastanum	Providence	Rhode Island	-71.39565	41.853427	121 9th St	5.08	introduced	0 to 15.24 cm	Providence	NA	NA	NA	NA	NA	NA	NA	NA	NA	NA	NA	NA	NA	NA	NA	NA	NA	NA
Prunus serrulata	Providence	Rhode Island	-71.394946	41.853463	145 9th St	5.08	introduced	0 to 15.24 cm	Providence	NA	NA	NA	NA	NA	NA	NA	NA	NA	NA	NA	NA	NA	NA	NA	NA	NA	NA
Pyrus calleryana	Providence	Rhode Island	-71.397426	41.853883	77 9th St	10.16	introduced	0 to 15.24 cm	Providence	NA	NA	NA	NA	NA	NA	NA	NA	NA	NA	NA	NA	NA	NA	NA	NA	NA	NA
Fraxinus pennsylvanica	Providence	Rhode Island	-71.399136	41.85446	30 9th St	17.78	naturally_occurring	15.24 to 30.48 cm	Providence	NA	NA	NA	NA	NA	NA	NA	NA	NA	NA	NA	NA	NA	NA	NA	NA	NA	NA
Acer rubrum	Providence	Rhode Island	-71.399643	41.854629	17 9th St	5.08	naturally_occurring	0 to 15.24 cm	Providence	NA	NA	NA	NA	NA	NA	NA	NA	NA	NA	NA	NA	NA	NA	NA	NA	NA	NA
Tilia cordata	Providence	Rhode Island	-71.398222	41.854155	54 9th St	22.86	introduced	15.24 to 30.48 cm	Providence	NA	NA	NA	NA	NA	NA	NA	NA	NA	NA	NA	NA	NA	NA	NA	NA	NA	NA
Acer platanoides	Providence	Rhode Island	-71.399283	41.854509	28 9th St	5.08	introduced	0 to 15.24 cm	Providence	NA	NA	NA	NA	NA	NA	NA	NA	NA	NA	NA	NA	NA	NA	NA	NA	NA	NA
Fraxinus pennsylvanica	Providence	Rhode Island	-71.394976	41.853461	142 9th St	43.18	naturally_occurring	30.48 to 45.72 cm	Providence	NA	NA	NA	NA	NA	NA	NA	NA	NA	NA	NA	NA	NA	NA	NA	NA	NA	NA
Pyrus calleryana	Providence	Rhode Island	-71.397226	41.853815	83 9th St	10.16	introduced	0 to 15.24 cm	Providence	NA	NA	NA	NA	NA	NA	NA	NA	NA	NA	NA	NA	NA	NA	NA	NA	NA	NA
Pyrus calleryana	Providence	Rhode Island	-71.397259	41.853826	80 9th St	10.16	introduced	0 to 15.24 cm	Providence	NA	NA	NA	NA	NA	NA	NA	NA	NA	NA	NA	NA	NA	NA	NA	NA	NA	NA
Zelkova serrata	Providence	Rhode Island	-71.399418	41.854554	24 9th St	5.08	introduced	0 to 15.24 cm	Providence	NA	NA	NA	NA	NA	NA	NA	NA	NA	NA	NA	NA	NA	NA	NA	NA	NA	NA
Pyrus calleryana	Providence	Rhode Island	-71.397726	41.853986	70 9th St	10.16	introduced	0 to 15.24 cm	Providence	NA	NA	NA	NA	NA	NA	NA	NA	NA	NA	NA	NA	NA	NA	NA	NA	NA	NA
Malus	Providence	Rhode Island	-71.399671	41.854638	16 9th St	2.54	no_info	0 to 15.24 cm	Providence	NA	NA	NA	NA	NA	NA	NA	NA	NA	NA	NA	NA	NA	NA	NA	NA	NA	NA
Ginkgo biloba	Providence	Rhode Island	-71.39565	41.853427	122 9th St	5.08	introduced	0 to 15.24 cm	Providence	NA	NA	NA	NA	NA	NA	NA	NA	NA	NA	NA	NA	NA	NA	NA	NA	NA	NA
Nyssa sylvatica	Providence	Rhode Island	-71.399288	41.854511	26 9th St	5.08	naturally_occurring	0 to 15.24 cm	Providence	NA	NA	NA	NA	NA	NA	NA	NA	NA	NA	NA	NA	NA	NA	NA	NA	NA	NA
Tilia americana	Providence	Rhode Island	-71.397415	41.85388	76 9th St	17.78	naturally_occurring	15.24 to 30.48 cm	Providence	NA	NA	NA	NA	NA	NA	NA	NA	NA	NA	NA	NA	NA	NA	NA	NA	NA	NA
Acer platanoides	Providence	Rhode Island	-71.397996	41.854078	57 9th St	50.8	introduced	45.72 to 60.96 cm	Providence	NA	NA	NA	NA	NA	NA	NA	NA	NA	NA	NA	NA	NA	NA	NA	NA	NA	NA
Acer rubrum	Providence	Rhode Island	-71.399643	41.854629	17 9th St	5.08	naturally_occurring	0 to 15.24 cm	Providence	NA	NA	NA	NA	NA	NA	NA	NA	NA	NA	NA	NA	NA	NA	NA	NA	NA	NA
Platanus acerifolia	Providence	Rhode Island	-71.395233	41.853448	134 9th St	15.24	introduced	0 to 15.24 cm	Providence	NA	NA	NA	NA	NA	NA	NA	NA	NA	NA	NA	NA	NA	NA	NA	NA	NA	NA
Acer platanoides	Providence	Rhode Island	-71.395123	41.853454	139 9th St	63.5	introduced	60.96 to 76.2 cm	Providence	NA	NA	NA	NA	NA	NA	NA	NA	NA	NA	NA	NA	NA	NA	NA	NA	NA	NA
Platanus acerifolia	Providence	Rhode Island	-71.395233	41.853448	134 9th St	15.24	introduced	0 to 15.24 cm	Providence	NA	NA	NA	NA	NA	NA	NA	NA	NA	NA	NA	NA	NA	NA	NA	NA	NA	NA
Platanus acerifolia	Providence	Rhode Island	-71.391542	41.852479	240 8th St	7.62	introduced	0 to 15.24 cm	Providence	NA	NA	NA	NA	NA	NA	NA	NA	NA	NA	NA	NA	NA	NA	NA	NA	NA	NA
Pyrus calleryana	Providence	Rhode Island	-71.397996	41.854078	57 9th St	5.08	introduced	0 to 15.24 cm	Providence	NA	NA	NA	NA	NA	NA	NA	NA	NA	NA	NA	NA	NA	NA	NA	NA	NA	NA
Tilia cordata	Providence	Rhode Island	-71.392914	41.853549	260 9th St	7.62	introduced	0 to 15.24 cm	Providence	NA	NA	NA	NA	NA	NA	NA	NA	NA	NA	NA	NA	NA	NA	NA	NA	NA	NA
Acer saccharinum	Providence	Rhode Island	-71.393501	41.853535	182 9th St	15.24	naturally_occurring	0 to 15.24 cm	Providence	NA	NA	NA	NA	NA	NA	NA	NA	NA	NA	NA	NA	NA	NA	NA	NA	NA	NA
Acer platanoides	Providence	Rhode Island	-71.394206	41.8535	164 9th St	38.1	introduced	30.48 to 45.72 cm	Providence	NA	NA	NA	NA	NA	NA	NA	NA	NA	NA	NA	NA	NA	NA	NA	NA	NA	NA
Fraxinus pennsylvanica	Providence	Rhode Island	-71.394214	41.8535	165 9th St	27.94	naturally_occurring	15.24 to 30.48 cm	Providence	NA	NA	NA	NA	NA	NA	NA	NA	NA	NA	NA	NA	NA	NA	NA	NA	NA	NA
Prunus serrulata	Providence	Rhode Island	-71.405887	41.842762	56 Abbott St	5.08	introduced	0 to 15.24 cm	Providence	NA	NA	NA	NA	NA	NA	NA	NA	NA	NA	NA	NA	NA	NA	NA	NA	NA	NA
Gleditsia triacanthos	Providence	Rhode Island	-71.393094	41.853556	194 9th St	22.86	introduced	15.24 to 30.48 cm	Providence	NA	NA	NA	NA	NA	NA	NA	NA	NA	NA	NA	NA	NA	NA	NA	NA	NA	NA
Celtis	Providence	Rhode Island	-71.394206	41.8535	164 9th St	5.08	no_info	0 to 15.24 cm	Providence	NA	NA	NA	NA	NA	NA	NA	NA	NA	NA	NA	NA	NA	NA	NA	NA	NA	NA
Pyrus calleryana	Providence	Rhode Island	-71.393083	41.853556	200 9th St	12.7	introduced	0 to 15.24 cm	Providence	NA	NA	NA	NA	NA	NA	NA	NA	NA	NA	NA	NA	NA	NA	NA	NA	NA	NA
Zelkova serrata	Providence	Rhode Island	NA	NA	976 9th St	50.8	introduced	45.72 to 60.96 cm	Providence	NA	NA	NA	NA	NA	NA	NA	NA	NA	NA	NA	NA	NA	NA	NA	NA	NA	NA
Ginkgo biloba	Providence	Rhode Island	NA	NA	1008 9th St	17.78	introduced	15.24 to 30.48 cm	Providence	NA	NA	NA	NA	NA	NA	NA	NA	NA	NA	NA	NA	NA	NA	NA	NA	NA	NA
Prunus yedoensis	Providence	Rhode Island	NA	NA	1253 9th St	5.08	introduced	0 to 15.24 cm	Providence	NA	NA	NA	NA	NA	NA	NA	NA	NA	NA	NA	NA	NA	NA	NA	NA	NA	NA
Crataegus	Providence	Rhode Island	-71.394393	41.853491	161 9th St	5.08	no_info	0 to 15.24 cm	Providence	NA	NA	NA	NA	NA	NA	NA	NA	NA	NA	NA	NA	NA	NA	NA	NA	NA	NA
Acer platanoides	Providence	Rhode Island	-71.392936	41.853551	253 9th St	27.94	introduced	15.24 to 30.48 cm	Providence	NA	NA	NA	NA	NA	NA	NA	NA	NA	NA	NA	NA	NA	NA	NA	NA	NA	NA
Acer saccharinum	Providence	Rhode Island	-71.406428	41.842723	42 Abbott St	12.7	naturally_occurring	0 to 15.24 cm	Providence	NA	NA	NA	NA	NA	NA	NA	NA	NA	NA	NA	NA	NA	NA	NA	NA	NA	NA
Fraxinus pennsylvanica	Providence	Rhode Island	-71.393868	41.853517	174 9th St	27.94	naturally_occurring	15.24 to 30.48 cm	Providence	NA	NA	NA	NA	NA	NA	NA	NA	NA	NA	NA	NA	NA	NA	NA	NA	NA	NA
Fraxinus pennsylvanica	Providence	Rhode Island	-71.392931	41.853551	255 9th St	27.94	naturally_occurring	15.24 to 30.48 cm	Providence	NA	NA	NA	NA	NA	NA	NA	NA	NA	NA	NA	NA	NA	NA	NA	NA	NA	NA
Prunus	Providence	Rhode Island	-71.407198	41.842694	7 Abbott St	12.7	no_info	0 to 15.24 cm	Providence	NA	NA	NA	NA	NA	NA	NA	NA	NA	NA	NA	NA	NA	NA	NA	NA	NA	NA
Malus	Providence	Rhode Island	-71.405567	41.842787	61 Abbott St	15.24	no_info	0 to 15.24 cm	Providence	NA	NA	NA	NA	NA	NA	NA	NA	NA	NA	NA	NA	NA	NA	NA	NA	NA	NA
Ulmus americana	Providence	Rhode Island	-71.406654	41.84271	25 Abbott St	5.08	naturally_occurring	0 to 15.24 cm	Providence	NA	NA	NA	NA	NA	NA	NA	NA	NA	NA	NA	NA	NA	NA	NA	NA	NA	NA
Ulmus parvifolia	Providence	Rhode Island	-71.392959	41.853553	245 9th St	5.08	introduced	0 to 15.24 cm	Providence	NA	NA	NA	NA	NA	NA	NA	NA	NA	NA	NA	NA	NA	NA	NA	NA	NA	NA
Pyrus calleryana	Providence	Rhode Island	-71.394571	41.853482	150 9th St	10.16	introduced	0 to 15.24 cm	Providence	NA	NA	NA	NA	NA	NA	NA	NA	NA	NA	NA	NA	NA	NA	NA	NA	NA	NA
Amelanchier canadensis	Providence	Rhode Island	-71.405677	41.842778	63 Abbott St	5.08	naturally_occurring	0 to 15.24 cm	Providence	NA	NA	NA	NA	NA	NA	NA	NA	NA	NA	NA	NA	NA	NA	NA	NA	NA	NA
Pyrus calleryana	Providence	Rhode Island	-71.394591	41.853481	152 9th St	15.24	introduced	0 to 15.24 cm	Providence	NA	NA	NA	NA	NA	NA	NA	NA	NA	NA	NA	NA	NA	NA	NA	NA	NA	NA
Zelkova serrata	Providence	Rhode Island	-71.394407	41.85349	158 9th St	20.32	introduced	15.24 to 30.48 cm	Providence	NA	NA	NA	NA	NA	NA	NA	NA	NA	NA	NA	NA	NA	NA	NA	NA	NA	NA
Acer platanoides	Providence	Rhode Island	-71.392959	41.853553	244 9th St	30.48	introduced	15.24 to 30.48 cm	Providence	NA	NA	NA	NA	NA	NA	NA	NA	NA	NA	NA	NA	NA	NA	NA	NA	NA	NA
Amelanchier canadensis	Providence	Rhode Island	-71.405677	41.842778	63 Abbott St	5.08	naturally_occurring	0 to 15.24 cm	Providence	NA	NA	NA	NA	NA	NA	NA	NA	NA	NA	NA	NA	NA	NA	NA	NA	NA	NA
Amelanchier canadensis	Providence	Rhode Island	-71.405486	41.842793	69 Abbott St	5.08	naturally_occurring	0 to 15.24 cm	Providence	NA	NA	NA	NA	NA	NA	NA	NA	NA	NA	NA	NA	NA	NA	NA	NA	NA	NA
Acer platanoides	Providence	Rhode Island	-71.394092	41.853506	166 9th St	40.64	introduced	30.48 to 45.72 cm	Providence	NA	NA	NA	NA	NA	NA	NA	NA	NA	NA	NA	NA	NA	NA	NA	NA	NA	NA
Prunus virginiana	Providence	Rhode Island	-71.406101	41.842745	50 Abbott St	5.08	naturally_occurring	0 to 15.24 cm	Providence	NA	NA	NA	NA	NA	NA	NA	NA	NA	NA	NA	NA	NA	NA	NA	NA	NA	NA
Acer platanoides	Providence	Rhode Island	-71.39697	41.837531	50 Abbottsford Ct	45.72	introduced	30.48 to 45.72 cm	Providence	NA	NA	NA	NA	NA	NA	NA	NA	NA	NA	NA	NA	NA	NA	NA	NA	NA	NA
Pyrus calleryana	Providence	Rhode Island	-71.41491	41.82145	35 Aborn St	7.62	introduced	0 to 15.24 cm	Providence	NA	NA	NA	NA	NA	NA	NA	NA	NA	NA	NA	NA	NA	NA	NA	NA	NA	NA
Prunus serrulata	Providence	Rhode Island	-71.397008	41.83785	30 Abbottsford Ct	17.78	introduced	15.24 to 30.48 cm	Providence	NA	NA	NA	NA	NA	NA	NA	NA	NA	NA	NA	NA	NA	NA	NA	NA	NA	NA
Prunus serrulata	Providence	Rhode Island	-71.397008	41.83785	30 Abbottsford Ct	45.72	introduced	30.48 to 45.72 cm	Providence	NA	NA	NA	NA	NA	NA	NA	NA	NA	NA	NA	NA	NA	NA	NA	NA	NA	NA
Acer rubrum	Providence	Rhode Island	-71.404558	41.842866	91 Abbott St	5.08	naturally_occurring	0 to 15.24 cm	Providence	NA	NA	NA	NA	NA	NA	NA	NA	NA	NA	NA	NA	NA	NA	NA	NA	NA	NA
Pyrus calleryana	Providence	Rhode Island	-71.404824	41.842844	88 Abbott St	5.08	introduced	0 to 15.24 cm	Providence	NA	NA	NA	NA	NA	NA	NA	NA	NA	NA	NA	NA	NA	NA	NA	NA	NA	NA
Acer platanoides	Providence	Rhode Island	-71.415311	41.821764	54 Aborn St	17.78	introduced	15.24 to 30.48 cm	Providence	NA	NA	NA	NA	NA	NA	NA	NA	NA	NA	NA	NA	NA	NA	NA	NA	NA	NA
Gleditsia triacanthos	Providence	Rhode Island	-71.405347	41.842804	75 Abbott St	2.54	introduced	0 to 15.24 cm	Providence	NA	NA	NA	NA	NA	NA	NA	NA	NA	NA	NA	NA	NA	NA	NA	NA	NA	NA
Acer platanoides	Providence	Rhode Island	-71.396981	41.837621	20 Abbottsford Ct	55.88	introduced	45.72 to 60.96 cm	Providence	NA	NA	NA	NA	NA	NA	NA	NA	NA	NA	NA	NA	NA	NA	NA	NA	NA	NA
Pyrus calleryana	Providence	Rhode Island	-71.40287	41.843015	166 Abbott St	15.24	introduced	0 to 15.24 cm	Providence	NA	NA	NA	NA	NA	NA	NA	NA	NA	NA	NA	NA	NA	NA	NA	NA	NA	NA
Acer freemanii	Providence	Rhode Island	NA	NA	203 Abbott St	7.62	introduced	0 to 15.24 cm	Providence	NA	NA	NA	NA	NA	NA	NA	NA	NA	NA	NA	NA	NA	NA	NA	NA	NA	NA
Quercus	Providence	Rhode Island	NA	NA	275 Abbott St	22.86	no_info	15.24 to 30.48 cm	Providence	NA	NA	NA	NA	NA	NA	NA	NA	NA	NA	NA	NA	NA	NA	NA	NA	NA	NA
Amelanchier canadensis	Providence	Rhode Island	-71.403767	41.842934	118 Abbott St	5.08	naturally_occurring	0 to 15.24 cm	Providence	NA	NA	NA	NA	NA	NA	NA	NA	NA	NA	NA	NA	NA	NA	NA	NA	NA	NA
Pyrus calleryana	Providence	Rhode Island	-71.41491	41.82145	35 Aborn St	40.64	introduced	30.48 to 45.72 cm	Providence	NA	NA	NA	NA	NA	NA	NA	NA	NA	NA	NA	NA	NA	NA	NA	NA	NA	NA
Gleditsia triacanthos	Providence	Rhode Island	-71.397007	41.837834	15 Abbottsford Ct	12.7	introduced	0 to 15.24 cm	Providence	NA	NA	NA	NA	NA	NA	NA	NA	NA	NA	NA	NA	NA	NA	NA	NA	NA	NA
Gleditsia triacanthos	Providence	Rhode Island	-71.405057	41.842826	85 Abbott St	2.54	introduced	0 to 15.24 cm	Providence	NA	NA	NA	NA	NA	NA	NA	NA	NA	NA	NA	NA	NA	NA	NA	NA	NA	NA
Pyrus calleryana	Providence	Rhode Island	-71.404891	41.842839	87 Abbott St	5.08	introduced	0 to 15.24 cm	Providence	NA	NA	NA	NA	NA	NA	NA	NA	NA	NA	NA	NA	NA	NA	NA	NA	NA	NA
Acer platanoides	Providence	Rhode Island	-71.430827	41.853776	34 Abram St	25.4	introduced	15.24 to 30.48 cm	Providence	NA	NA	NA	NA	NA	NA	NA	NA	NA	NA	NA	NA	NA	NA	NA	NA	NA	NA
Malus	Providence	Rhode Island	-71.443389	41.824796	1 Academy Ave	12.7	no_info	0 to 15.24 cm	Providence	NA	NA	NA	NA	NA	NA	NA	NA	NA	NA	NA	NA	NA	NA	NA	NA	NA	NA
Pyrus calleryana	Providence	Rhode Island	-71.40509	41.842824	82 Abbott St	5.08	introduced	0 to 15.24 cm	Providence	NA	NA	NA	NA	NA	NA	NA	NA	NA	NA	NA	NA	NA	NA	NA	NA	NA	NA
Gleditsia triacanthos	Providence	Rhode Island	-71.402815	41.84302	144 Abbott St	5.08	introduced	0 to 15.24 cm	Providence	NA	NA	NA	NA	NA	NA	NA	NA	NA	NA	NA	NA	NA	NA	NA	NA	NA	NA
Malus	Providence	Rhode Island	-71.404525	41.842869	92 Abbott St	5.08	no_info	0 to 15.24 cm	Providence	NA	NA	NA	NA	NA	NA	NA	NA	NA	NA	NA	NA	NA	NA	NA	NA	NA	NA
Gleditsia triacanthos	Providence	Rhode Island	-71.397007	41.837834	15 Abbottsford Ct	17.78	introduced	15.24 to 30.48 cm	Providence	NA	NA	NA	NA	NA	NA	NA	NA	NA	NA	NA	NA	NA	NA	NA	NA	NA	NA
Malus	Providence	Rhode Island	-71.402797	41.843022	172 Abbott St	20.32	no_info	15.24 to 30.48 cm	Providence	NA	NA	NA	NA	NA	NA	NA	NA	NA	NA	NA	NA	NA	NA	NA	NA	NA	NA
Quercus coccinea	Providence	Rhode Island	-71.402773	41.843024	174 Abbott St	5.08	naturally_occurring	0 to 15.24 cm	Providence	NA	NA	NA	NA	NA	NA	NA	NA	NA	NA	NA	NA	NA	NA	NA	NA	NA	NA
Pyrus calleryana	Providence	Rhode Island	-71.404824	41.842844	88 Abbott St	5.08	introduced	0 to 15.24 cm	Providence	NA	NA	NA	NA	NA	NA	NA	NA	NA	NA	NA	NA	NA	NA	NA	NA	NA	NA
Gleditsia triacanthos	Providence	Rhode Island	-71.41491	41.82145	35 Aborn St	10.16	introduced	0 to 15.24 cm	Providence	NA	NA	NA	NA	NA	NA	NA	NA	NA	NA	NA	NA	NA	NA	NA	NA	NA	NA
Cornus mas	Providence	Rhode Island	-71.396939	41.837332	31 Abbottsford Ct	5.08	introduced	0 to 15.24 cm	Providence	NA	NA	NA	NA	NA	NA	NA	NA	NA	NA	NA	NA	NA	NA	NA	NA	NA	NA
Pyrus calleryana	Providence	Rhode Island	-71.414362	41.817939	277 Pine St	7.62	introduced	0 to 15.24 cm	Providence	NA	NA	NA	NA	NA	NA	NA	NA	NA	NA	NA	NA	NA	NA	NA	NA	NA	NA
Tilia americana	Providence	Rhode Island	-71.395702	41.854757	45 11th St	7.62	naturally_occurring	0 to 15.24 cm	Providence	NA	NA	NA	NA	NA	NA	NA	NA	NA	NA	NA	NA	NA	NA	NA	NA	NA	NA
Pyrus calleryana	Providence	Rhode Island	-71.443549	41.826208	56 Academy Ave	5.08	introduced	0 to 15.24 cm	Providence	NA	NA	NA	NA	NA	NA	NA	NA	NA	NA	NA	NA	NA	NA	NA	NA	NA	NA
Fraxinus	Providence	Rhode Island	-71.443531	41.826101	47 Academy Ave	38.1	no_info	30.48 to 45.72 cm	Providence	NA	NA	NA	NA	NA	NA	NA	NA	NA	NA	NA	NA	NA	NA	NA	NA	NA	NA
Fraxinus pennsylvanica	Providence	Rhode Island	-71.443549	41.826208	56 Academy Ave	10.16	naturally_occurring	0 to 15.24 cm	Providence	NA	NA	NA	NA	NA	NA	NA	NA	NA	NA	NA	NA	NA	NA	NA	NA	NA	NA
Acer platanoides	Providence	Rhode Island	-71.443371	41.825065	11 Academy Ave	40.64	introduced	30.48 to 45.72 cm	Providence	NA	NA	NA	NA	NA	NA	NA	NA	NA	NA	NA	NA	NA	NA	NA	NA	NA	NA
Fraxinus pennsylvanica	Providence	Rhode Island	-71.443374	41.825119	13 Academy Ave	12.7	naturally_occurring	0 to 15.24 cm	Providence	NA	NA	NA	NA	NA	NA	NA	NA	NA	NA	NA	NA	NA	NA	NA	NA	NA	NA
Eucommia ulmoides	Providence	Rhode Island	-71.443577	41.82636	60 Academy Ave	5.08	introduced	0 to 15.24 cm	Providence	NA	NA	NA	NA	NA	NA	NA	NA	NA	NA	NA	NA	NA	NA	NA	NA	NA	NA
Acer rubrum	Providence	Rhode Island	-71.443377	41.824957	7 Academy Ave	27.94	naturally_occurring	15.24 to 30.48 cm	Providence	NA	NA	NA	NA	NA	NA	NA	NA	NA	NA	NA	NA	NA	NA	NA	NA	NA	NA
Ginkgo biloba	Providence	Rhode Island	-71.44349	41.82586	38 Academy Ave	17.78	introduced	15.24 to 30.48 cm	Providence	NA	NA	NA	NA	NA	NA	NA	NA	NA	NA	NA	NA	NA	NA	NA	NA	NA	NA
Pyrus calleryana	Providence	Rhode Island	-71.443592	41.826439	61 Academy Ave	17.78	introduced	15.24 to 30.48 cm	Providence	NA	NA	NA	NA	NA	NA	NA	NA	NA	NA	NA	NA	NA	NA	NA	NA	NA	NA
Acer platanoides	Providence	Rhode Island	-71.443582	41.826384	55 Academy Ave	58.42	introduced	45.72 to 60.96 cm	Providence	NA	NA	NA	NA	NA	NA	NA	NA	NA	NA	NA	NA	NA	NA	NA	NA	NA	NA
Acer platanoides	Providence	Rhode Island	-71.443508	41.825965	45 Academy Ave	27.94	introduced	15.24 to 30.48 cm	Providence	NA	NA	NA	NA	NA	NA	NA	NA	NA	NA	NA	NA	NA	NA	NA	NA	NA	NA
Acer platanoides	Providence	Rhode Island	-71.443415	41.825412	28 Academy Ave	48.26	introduced	45.72 to 60.96 cm	Providence	NA	NA	NA	NA	NA	NA	NA	NA	NA	NA	NA	NA	NA	NA	NA	NA	NA	NA
Gleditsia triacanthos	Providence	Rhode Island	-71.443577	41.82636	60 Academy Ave	5.08	introduced	0 to 15.24 cm	Providence	NA	NA	NA	NA	NA	NA	NA	NA	NA	NA	NA	NA	NA	NA	NA	NA	NA	NA
Acer saccharum	Providence	Rhode Island	-71.44349	41.82586	38 Academy Ave	12.7	naturally_occurring	0 to 15.24 cm	Providence	NA	NA	NA	NA	NA	NA	NA	NA	NA	NA	NA	NA	NA	NA	NA	NA	NA	NA
Tilia cordata	Providence	Rhode Island	-71.443445	41.825595	29 Academy Ave	5.08	introduced	0 to 15.24 cm	Providence	NA	NA	NA	NA	NA	NA	NA	NA	NA	NA	NA	NA	NA	NA	NA	NA	NA	NA
Quercus palustris	Providence	Rhode Island	-71.443377	41.824957	7 Academy Ave	38.1	naturally_occurring	30.48 to 45.72 cm	Providence	NA	NA	NA	NA	NA	NA	NA	NA	NA	NA	NA	NA	NA	NA	NA	NA	NA	NA
Fraxinus pennsylvanica	Providence	Rhode Island	-71.44349	41.82586	38 Academy Ave	12.7	naturally_occurring	0 to 15.24 cm	Providence	NA	NA	NA	NA	NA	NA	NA	NA	NA	NA	NA	NA	NA	NA	NA	NA	NA	NA
Amelanchier canadensis	Providence	Rhode Island	-71.443485	41.825834	37 Academy Ave	5.08	naturally_occurring	0 to 15.24 cm	Providence	NA	NA	NA	NA	NA	NA	NA	NA	NA	NA	NA	NA	NA	NA	NA	NA	NA	NA
Zelkova serrata	Providence	Rhode Island	-71.443419	41.825439	25 Academy Ave	7.62	introduced	0 to 15.24 cm	Providence	NA	NA	NA	NA	NA	NA	NA	NA	NA	NA	NA	NA	NA	NA	NA	NA	NA	NA
Prunus serrulata	Providence	Rhode Island	-71.44349	41.82586	38 Academy Ave	7.62	introduced	0 to 15.24 cm	Providence	NA	NA	NA	NA	NA	NA	NA	NA	NA	NA	NA	NA	NA	NA	NA	NA	NA	NA
Gleditsia triacanthos	Providence	Rhode Island	-71.443481	41.825806	42 Academy Ave	10.16	introduced	0 to 15.24 cm	Providence	NA	NA	NA	NA	NA	NA	NA	NA	NA	NA	NA	NA	NA	NA	NA	NA	NA	NA
Amelanchier canadensis	Providence	Rhode Island	-71.443438	41.825559	31 Academy Ave	5.08	naturally_occurring	0 to 15.24 cm	Providence	NA	NA	NA	NA	NA	NA	NA	NA	NA	NA	NA	NA	NA	NA	NA	NA	NA	NA
Ulmus parvifolia	Providence	Rhode Island	-71.443371	41.825097	10 Academy Ave	7.62	introduced	0 to 15.24 cm	Providence	NA	NA	NA	NA	NA	NA	NA	NA	NA	NA	NA	NA	NA	NA	NA	NA	NA	NA
Fraxinus pennsylvanica	Providence	Rhode Island	-71.443388	41.825225	17 Academy Ave	25.4	naturally_occurring	15.24 to 30.48 cm	Providence	NA	NA	NA	NA	NA	NA	NA	NA	NA	NA	NA	NA	NA	NA	NA	NA	NA	NA
Quercus palustris	Providence	Rhode Island	-71.443508	41.825965	45 Academy Ave	5.08	naturally_occurring	0 to 15.24 cm	Providence	NA	NA	NA	NA	NA	NA	NA	NA	NA	NA	NA	NA	NA	NA	NA	NA	NA	NA
Prunus virginiana	Providence	Rhode Island	-71.443371	41.825097	10 Academy Ave	5.08	naturally_occurring	0 to 15.24 cm	Providence	NA	NA	NA	NA	NA	NA	NA	NA	NA	NA	NA	NA	NA	NA	NA	NA	NA	NA
Pyrus calleryana	Providence	Rhode Island	-71.44365	41.826855	76 Academy Ave	7.62	introduced	0 to 15.24 cm	Providence	NA	NA	NA	NA	NA	NA	NA	NA	NA	NA	NA	NA	NA	NA	NA	NA	NA	NA
Acer platanoides	Providence	Rhode Island	-71.443636	41.826753	72 Academy Ave	60.96	introduced	45.72 to 60.96 cm	Providence	NA	NA	NA	NA	NA	NA	NA	NA	NA	NA	NA	NA	NA	NA	NA	NA	NA	NA
Platanus acerifolia	Providence	Rhode Island	-71.443605	41.826533	64 Academy Ave	88.9	introduced	more than 76.2 cm	Providence	NA	NA	NA	NA	NA	NA	NA	NA	NA	NA	NA	NA	NA	NA	NA	NA	NA	NA
Pyrus calleryana	Providence	Rhode Island	-71.443745	41.827439	101 Academy Ave	12.7	introduced	0 to 15.24 cm	Providence	NA	NA	NA	NA	NA	NA	NA	NA	NA	NA	NA	NA	NA	NA	NA	NA	NA	NA
Fraxinus pennsylvanica	Providence	Rhode Island	-71.443793	41.827758	114 Academy Ave	20.32	naturally_occurring	15.24 to 30.48 cm	Providence	NA	NA	NA	NA	NA	NA	NA	NA	NA	NA	NA	NA	NA	NA	NA	NA	NA	NA
Ginkgo biloba	Providence	Rhode Island	-71.443712	41.827225	94 Academy Ave	10.16	introduced	0 to 15.24 cm	Providence	NA	NA	NA	NA	NA	NA	NA	NA	NA	NA	NA	NA	NA	NA	NA	NA	NA	NA
Quercus coccinea	Providence	Rhode Island	-71.443677	41.827015	85 Academy Ave	5.08	naturally_occurring	0 to 15.24 cm	Providence	NA	NA	NA	NA	NA	NA	NA	NA	NA	NA	NA	NA	NA	NA	NA	NA	NA	NA
Quercus acutissima	Providence	Rhode Island	-71.443697	41.827136	90 Academy Ave	5.08	introduced	0 to 15.24 cm	Providence	NA	NA	NA	NA	NA	NA	NA	NA	NA	NA	NA	NA	NA	NA	NA	NA	NA	NA
Acer saccharum	Providence	Rhode Island	-71.443633	41.826735	67 Academy Ave	10.16	naturally_occurring	0 to 15.24 cm	Providence	NA	NA	NA	NA	NA	NA	NA	NA	NA	NA	NA	NA	NA	NA	NA	NA	NA	NA
Quercus acutissima	Providence	Rhode Island	-71.44368	41.827035	84 Academy Ave	5.08	introduced	0 to 15.24 cm	Providence	NA	NA	NA	NA	NA	NA	NA	NA	NA	NA	NA	NA	NA	NA	NA	NA	NA	NA
Acer saccharum	Providence	Rhode Island	-71.443741	41.827414	100 Academy Ave	10.16	naturally_occurring	0 to 15.24 cm	Providence	NA	NA	NA	NA	NA	NA	NA	NA	NA	NA	NA	NA	NA	NA	NA	NA	NA	NA
Platanus acerifolia	Providence	Rhode Island	-71.443679	41.827029	86 Academy Ave	5.08	introduced	0 to 15.24 cm	Providence	NA	NA	NA	NA	NA	NA	NA	NA	NA	NA	NA	NA	NA	NA	NA	NA	NA	NA
Acer platanoides	Providence	Rhode Island	-71.443751	41.827482	96 Academy Ave	25.4	introduced	15.24 to 30.48 cm	Providence	NA	NA	NA	NA	NA	NA	NA	NA	NA	NA	NA	NA	NA	NA	NA	NA	NA	NA
Zelkova serrata	Providence	Rhode Island	-71.44368	41.827035	84 Academy Ave	17.78	introduced	15.24 to 30.48 cm	Providence	NA	NA	NA	NA	NA	NA	NA	NA	NA	NA	NA	NA	NA	NA	NA	NA	NA	NA
Eucommia ulmoides	Providence	Rhode Island	-71.443605	41.826533	64 Academy Ave	5.08	introduced	0 to 15.24 cm	Providence	NA	NA	NA	NA	NA	NA	NA	NA	NA	NA	NA	NA	NA	NA	NA	NA	NA	NA
Acer platanoides	Providence	Rhode Island	-71.443724	41.827299	91 Academy Ave	53.34	introduced	45.72 to 60.96 cm	Providence	NA	NA	NA	NA	NA	NA	NA	NA	NA	NA	NA	NA	NA	NA	NA	NA	NA	NA
Fraxinus pennsylvanica	Providence	Rhode Island	-71.443807	41.827843	113 Academy Ave	12.7	naturally_occurring	0 to 15.24 cm	Providence	NA	NA	NA	NA	NA	NA	NA	NA	NA	NA	NA	NA	NA	NA	NA	NA	NA	NA
Ulmus	Providence	Rhode Island	-71.443807	41.827843	113 Academy Ave	5.08	no_info	0 to 15.24 cm	Providence	NA	NA	NA	NA	NA	NA	NA	NA	NA	NA	NA	NA	NA	NA	NA	NA	NA	NA
Quercus coccinea	Providence	Rhode Island	-71.443601	41.826508	63 Academy Ave	5.08	naturally_occurring	0 to 15.24 cm	Providence	NA	NA	NA	NA	NA	NA	NA	NA	NA	NA	NA	NA	NA	NA	NA	NA	NA	NA
Malus	Providence	Rhode Island	-71.443817	41.827902	115 Academy Ave	5.08	no_info	0 to 15.24 cm	Providence	NA	NA	NA	NA	NA	NA	NA	NA	NA	NA	NA	NA	NA	NA	NA	NA	NA	NA
Acer freemanii	Providence	Rhode Island	-71.443696	41.827131	92 Academy Ave	5.08	introduced	0 to 15.24 cm	Providence	NA	NA	NA	NA	NA	NA	NA	NA	NA	NA	NA	NA	NA	NA	NA	NA	NA	NA
Acer rubrum	Providence	Rhode Island	-71.443807	41.827843	116 Academy Ave	5.08	naturally_occurring	0 to 15.24 cm	Providence	NA	NA	NA	NA	NA	NA	NA	NA	NA	NA	NA	NA	NA	NA	NA	NA	NA	NA
Tilia cordata	Providence	Rhode Island	-71.443712	41.827225	94 Academy Ave	2.54	introduced	0 to 15.24 cm	Providence	NA	NA	NA	NA	NA	NA	NA	NA	NA	NA	NA	NA	NA	NA	NA	NA	NA	NA
Pyrus calleryana	Providence	Rhode Island	-71.443839	41.828037	121 Academy Ave	5.08	introduced	0 to 15.24 cm	Providence	NA	NA	NA	NA	NA	NA	NA	NA	NA	NA	NA	NA	NA	NA	NA	NA	NA	NA
Fraxinus pennsylvanica	Providence	Rhode Island	-71.44377	41.827607	108 Academy Ave	15.24	naturally_occurring	0 to 15.24 cm	Providence	NA	NA	NA	NA	NA	NA	NA	NA	NA	NA	NA	NA	NA	NA	NA	NA	NA	NA
Tilia cordata	Providence	Rhode Island	-71.443677	41.827015	85 Academy Ave	48.26	introduced	45.72 to 60.96 cm	Providence	NA	NA	NA	NA	NA	NA	NA	NA	NA	NA	NA	NA	NA	NA	NA	NA	NA	NA
Fraxinus pennsylvanica	Providence	Rhode Island	-71.443786	41.82771	109 Academy Ave	22.86	naturally_occurring	15.24 to 30.48 cm	Providence	NA	NA	NA	NA	NA	NA	NA	NA	NA	NA	NA	NA	NA	NA	NA	NA	NA	NA
Pyrus calleryana	Providence	Rhode Island	-71.44386	41.828167	125 Academy Ave	5.08	introduced	0 to 15.24 cm	Providence	NA	NA	NA	NA	NA	NA	NA	NA	NA	NA	NA	NA	NA	NA	NA	NA	NA	NA
Pyrus calleryana	Providence	Rhode Island	-71.444464	41.832961	295 Academy Ave	20.32	introduced	15.24 to 30.48 cm	Providence	NA	NA	NA	NA	NA	NA	NA	NA	NA	NA	NA	NA	NA	NA	NA	NA	NA	NA
Acer platanoides	Providence	Rhode Island	-71.442011	41.835649	17 Jastram St	40.64	introduced	30.48 to 45.72 cm	Providence	NA	NA	NA	NA	NA	NA	NA	NA	NA	NA	NA	NA	NA	NA	NA	NA	NA	NA
Amelanchier canadensis	Providence	Rhode Island	-71.434408	41.805814	121 Waldo St	7.62	naturally_occurring	0 to 15.24 cm	Providence	NA	NA	NA	NA	NA	NA	NA	NA	NA	NA	NA	NA	NA	NA	NA	NA	NA	NA
Pyrus calleryana	Providence	Rhode Island	-71.443993	41.828998	156 Academy Ave	5.08	introduced	0 to 15.24 cm	Providence	NA	NA	NA	NA	NA	NA	NA	NA	NA	NA	NA	NA	NA	NA	NA	NA	NA	NA
Pyrus calleryana	Providence	Rhode Island	-71.443915	41.828515	137 Academy Ave	5.08	introduced	0 to 15.24 cm	Providence	NA	NA	NA	NA	NA	NA	NA	NA	NA	NA	NA	NA	NA	NA	NA	NA	NA	NA
Ginkgo biloba	Providence	Rhode Island	-71.444341	41.831195	236 Academy Ave	10.16	introduced	0 to 15.24 cm	Providence	NA	NA	NA	NA	NA	NA	NA	NA	NA	NA	NA	NA	NA	NA	NA	NA	NA	NA
Platanus acerifolia	Providence	Rhode Island	-71.444458	41.831899	262 Academy Ave	5.08	introduced	0 to 15.24 cm	Providence	NA	NA	NA	NA	NA	NA	NA	NA	NA	NA	NA	NA	NA	NA	NA	NA	NA	NA
Amelanchier canadensis	Providence	Rhode Island	-71.443884	41.828313	132 Academy Ave	5.08	naturally_occurring	0 to 15.24 cm	Providence	NA	NA	NA	NA	NA	NA	NA	NA	NA	NA	NA	NA	NA	NA	NA	NA	NA	NA
Pyrus calleryana	Providence	Rhode Island	-71.44388	41.828287	131 Academy Ave	5.08	introduced	0 to 15.24 cm	Providence	NA	NA	NA	NA	NA	NA	NA	NA	NA	NA	NA	NA	NA	NA	NA	NA	NA	NA
Pyrus calleryana	Providence	Rhode Island	-71.444273	41.830788	226 Academy Ave	5.08	introduced	0 to 15.24 cm	Providence	NA	NA	NA	NA	NA	NA	NA	NA	NA	NA	NA	NA	NA	NA	NA	NA	NA	NA
Pyrus calleryana	Providence	Rhode Island	-71.44441	41.834249	343 Academy Ave	20.32	introduced	15.24 to 30.48 cm	Providence	NA	NA	NA	NA	NA	NA	NA	NA	NA	NA	NA	NA	NA	NA	NA	NA	NA	NA
Platanus acerifolia	Providence	Rhode Island	-71.444262	41.830715	220 Academy Ave	5.08	introduced	0 to 15.24 cm	Providence	NA	NA	NA	NA	NA	NA	NA	NA	NA	NA	NA	NA	NA	NA	NA	NA	NA	NA
Pyrus calleryana	Providence	Rhode Island	-71.444464	41.832961	295 Academy Ave	22.86	introduced	15.24 to 30.48 cm	Providence	NA	NA	NA	NA	NA	NA	NA	NA	NA	NA	NA	NA	NA	NA	NA	NA	NA	NA
Acer rubrum	Providence	Rhode Island	-71.444464	41.832961	295 Academy Ave	20.32	naturally_occurring	15.24 to 30.48 cm	Providence	NA	NA	NA	NA	NA	NA	NA	NA	NA	NA	NA	NA	NA	NA	NA	NA	NA	NA
Quercus palustris	Providence	Rhode Island	-71.444435	41.834641	357 Academy Ave	81.28	naturally_occurring	more than 76.2 cm	Providence	NA	NA	NA	NA	NA	NA	NA	NA	NA	NA	NA	NA	NA	NA	NA	NA	NA	NA
Pyrus calleryana	Providence	Rhode Island	-71.444464	41.832961	295 Academy Ave	17.78	introduced	15.24 to 30.48 cm	Providence	NA	NA	NA	NA	NA	NA	NA	NA	NA	NA	NA	NA	NA	NA	NA	NA	NA	NA
Malus	Providence	Rhode Island	-71.4444	41.834086	339 Academy Ave	12.7	no_info	0 to 15.24 cm	Providence	NA	NA	NA	NA	NA	NA	NA	NA	NA	NA	NA	NA	NA	NA	NA	NA	NA	NA
Tilia cordata	Providence	Rhode Island	-71.444015	41.829128	164 Academy Ave	2.54	introduced	0 to 15.24 cm	Providence	NA	NA	NA	NA	NA	NA	NA	NA	NA	NA	NA	NA	NA	NA	NA	NA	NA	NA
Gleditsia triacanthos	Providence	Rhode Island	-71.444437	41.834671	360 Academy Ave	5.08	introduced	0 to 15.24 cm	Providence	NA	NA	NA	NA	NA	NA	NA	NA	NA	NA	NA	NA	NA	NA	NA	NA	NA	NA
Fraxinus pennsylvanica	Providence	Rhode Island	-71.444377	41.83368	319 Academy Ave	17.78	naturally_occurring	15.24 to 30.48 cm	Providence	NA	NA	NA	NA	NA	NA	NA	NA	NA	NA	NA	NA	NA	NA	NA	NA	NA	NA
Tilia tomentosa	Providence	Rhode Island	-71.444131	41.829868	188 Academy Ave	5.08	introduced	0 to 15.24 cm	Providence	NA	NA	NA	NA	NA	NA	NA	NA	NA	NA	NA	NA	NA	NA	NA	NA	NA	NA
Platanus acerifolia	Providence	Rhode Island	-71.444405	41.831569	245 Academy Ave	5.08	introduced	0 to 15.24 cm	Providence	NA	NA	NA	NA	NA	NA	NA	NA	NA	NA	NA	NA	NA	NA	NA	NA	NA	NA
Pyrus calleryana	Providence	Rhode Island	-71.444524	41.832415	278 Academy Ave	12.7	introduced	0 to 15.24 cm	Providence	NA	NA	NA	NA	NA	NA	NA	NA	NA	NA	NA	NA	NA	NA	NA	NA	NA	NA
Pyrus calleryana	Providence	Rhode Island	-71.444273	41.830788	226 Academy Ave	5.08	introduced	0 to 15.24 cm	Providence	NA	NA	NA	NA	NA	NA	NA	NA	NA	NA	NA	NA	NA	NA	NA	NA	NA	NA
Acer rubrum	Providence	Rhode Island	-71.444464	41.832961	295 Academy Ave	25.4	naturally_occurring	15.24 to 30.48 cm	Providence	NA	NA	NA	NA	NA	NA	NA	NA	NA	NA	NA	NA	NA	NA	NA	NA	NA	NA
Malus	Providence	Rhode Island	-71.444019	41.829151	159 Academy Ave	12.7	no_info	0 to 15.24 cm	Providence	NA	NA	NA	NA	NA	NA	NA	NA	NA	NA	NA	NA	NA	NA	NA	NA	NA	NA
Prunus	Providence	Rhode Island	-71.44394	41.828675	144 Academy Ave	5.08	no_info	0 to 15.24 cm	Providence	NA	NA	NA	NA	NA	NA	NA	NA	NA	NA	NA	NA	NA	NA	NA	NA	NA	NA
Fraxinus pennsylvanica	Providence	Rhode Island	-71.443922	41.828567	140 Academy Ave	22.86	naturally_occurring	15.24 to 30.48 cm	Providence	NA	NA	NA	NA	NA	NA	NA	NA	NA	NA	NA	NA	NA	NA	NA	NA	NA	NA
Acer rubrum	Providence	Rhode Island	-71.394687	41.820318	42 East St	38.1	naturally_occurring	30.48 to 45.72 cm	Providence	NA	NA	NA	NA	NA	NA	NA	NA	NA	NA	NA	NA	NA	NA	NA	NA	NA	NA
Pyrus calleryana	Providence	Rhode Island	-71.419033	41.799983	37 Ontario St	22.86	introduced	15.24 to 30.48 cm	Providence	NA	NA	NA	NA	NA	NA	NA	NA	NA	NA	NA	NA	NA	NA	NA	NA	NA	NA
Prunus	Providence	Rhode Island	-71.409805	41.833324	30 Benefit St	40.64	no_info	30.48 to 45.72 cm	Providence	NA	NA	NA	NA	NA	NA	NA	NA	NA	NA	NA	NA	NA	NA	NA	NA	NA	NA
Tilia americana	Providence	Rhode Island	-71.399505	41.853859	24 8th St	7.62	naturally_occurring	0 to 15.24 cm	Providence	NA	NA	NA	NA	NA	NA	NA	NA	NA	NA	NA	NA	NA	NA	NA	NA	NA	NA
Acer platanoides	Providence	Rhode Island	-71.444592	41.836386	419 Academy Ave	30.48	introduced	15.24 to 30.48 cm	Providence	NA	NA	NA	NA	NA	NA	NA	NA	NA	NA	NA	NA	NA	NA	NA	NA	NA	NA
Acer rubrum	Providence	Rhode Island	-71.444634	41.836797	441 Academy Ave	22.86	naturally_occurring	15.24 to 30.48 cm	Providence	NA	NA	NA	NA	NA	NA	NA	NA	NA	NA	NA	NA	NA	NA	NA	NA	NA	NA
Acer rubrum	Providence	Rhode Island	-71.444612	41.836588	429 Academy Ave	40.64	naturally_occurring	30.48 to 45.72 cm	Providence	NA	NA	NA	NA	NA	NA	NA	NA	NA	NA	NA	NA	NA	NA	NA	NA	NA	NA
Acer rubrum	Providence	Rhode Island	-71.444621	41.836676	432 Academy Ave	45.72	naturally_occurring	30.48 to 45.72 cm	Providence	NA	NA	NA	NA	NA	NA	NA	NA	NA	NA	NA	NA	NA	NA	NA	NA	NA	NA
Acer saccharum	Providence	Rhode Island	-71.444548	41.835924	404 Academy Ave	12.7	naturally_occurring	0 to 15.24 cm	Providence	NA	NA	NA	NA	NA	NA	NA	NA	NA	NA	NA	NA	NA	NA	NA	NA	NA	NA
Liquidambar styraciflua	Providence	Rhode Island	-71.44448	41.8352	380 Academy Ave	43.18	introduced	30.48 to 45.72 cm	Providence	NA	NA	NA	NA	NA	NA	NA	NA	NA	NA	NA	NA	NA	NA	NA	NA	NA	NA
Crataegus	Providence	Rhode Island	-71.444548	41.835924	404 Academy Ave	5.08	no_info	0 to 15.24 cm	Providence	NA	NA	NA	NA	NA	NA	NA	NA	NA	NA	NA	NA	NA	NA	NA	NA	NA	NA
Acer rubrum	Providence	Rhode Island	-71.444592	41.836386	419 Academy Ave	25.4	naturally_occurring	15.24 to 30.48 cm	Providence	NA	NA	NA	NA	NA	NA	NA	NA	NA	NA	NA	NA	NA	NA	NA	NA	NA	NA
Liquidambar styraciflua	Providence	Rhode Island	-71.444469	41.835083	376 Academy Ave	27.94	introduced	15.24 to 30.48 cm	Providence	NA	NA	NA	NA	NA	NA	NA	NA	NA	NA	NA	NA	NA	NA	NA	NA	NA	NA
Acer rubrum	Providence	Rhode Island	-71.444621	41.836676	432 Academy Ave	27.94	naturally_occurring	15.24 to 30.48 cm	Providence	NA	NA	NA	NA	NA	NA	NA	NA	NA	NA	NA	NA	NA	NA	NA	NA	NA	NA
Acer rubrum	Providence	Rhode Island	-71.444592	41.836386	419 Academy Ave	27.94	naturally_occurring	15.24 to 30.48 cm	Providence	NA	NA	NA	NA	NA	NA	NA	NA	NA	NA	NA	NA	NA	NA	NA	NA	NA	NA
Acer saccharum	Providence	Rhode Island	-71.444536	41.835795	401 Academy Ave	15.24	naturally_occurring	0 to 15.24 cm	Providence	NA	NA	NA	NA	NA	NA	NA	NA	NA	NA	NA	NA	NA	NA	NA	NA	NA	NA
Ulmus americana	Providence	Rhode Island	-71.444535	41.835782	400 Academy Ave	5.08	naturally_occurring	0 to 15.24 cm	Providence	NA	NA	NA	NA	NA	NA	NA	NA	NA	NA	NA	NA	NA	NA	NA	NA	NA	NA
Acer platanoides	Providence	Rhode Island	-71.444592	41.836386	419 Academy Ave	25.4	introduced	15.24 to 30.48 cm	Providence	NA	NA	NA	NA	NA	NA	NA	NA	NA	NA	NA	NA	NA	NA	NA	NA	NA	NA
Ulmus americana	Providence	Rhode Island	-71.444562	41.836072	410 Academy Ave	5.08	naturally_occurring	0 to 15.24 cm	Providence	NA	NA	NA	NA	NA	NA	NA	NA	NA	NA	NA	NA	NA	NA	NA	NA	NA	NA
Acer rubrum	Providence	Rhode Island	-71.444634	41.836797	441 Academy Ave	35.56	naturally_occurring	30.48 to 45.72 cm	Providence	NA	NA	NA	NA	NA	NA	NA	NA	NA	NA	NA	NA	NA	NA	NA	NA	NA	NA
Acer saccharum	Providence	Rhode Island	-71.44463	41.83676	436 Academy Ave	10.16	naturally_occurring	0 to 15.24 cm	Providence	NA	NA	NA	NA	NA	NA	NA	NA	NA	NA	NA	NA	NA	NA	NA	NA	NA	NA
Acer rubrum	Providence	Rhode Island	-71.444634	41.836797	441 Academy Ave	35.56	naturally_occurring	30.48 to 45.72 cm	Providence	NA	NA	NA	NA	NA	NA	NA	NA	NA	NA	NA	NA	NA	NA	NA	NA	NA	NA
Ulmus	Providence	Rhode Island	-71.444641	41.836867	440 Academy Ave	12.7	no_info	0 to 15.24 cm	Providence	NA	NA	NA	NA	NA	NA	NA	NA	NA	NA	NA	NA	NA	NA	NA	NA	NA	NA
Fraxinus pennsylvanica	Providence	Rhode Island	-71.444469	41.83509	375 Academy Ave	33.02	naturally_occurring	30.48 to 45.72 cm	Providence	NA	NA	NA	NA	NA	NA	NA	NA	NA	NA	NA	NA	NA	NA	NA	NA	NA	NA
Fraxinus pennsylvanica	Providence	Rhode Island	-71.444469	41.83509	375 Academy Ave	27.94	naturally_occurring	15.24 to 30.48 cm	Providence	NA	NA	NA	NA	NA	NA	NA	NA	NA	NA	NA	NA	NA	NA	NA	NA	NA	NA
Acer platanoides	Providence	Rhode Island	-71.444469	41.835083	376 Academy Ave	25.4	introduced	15.24 to 30.48 cm	Providence	NA	NA	NA	NA	NA	NA	NA	NA	NA	NA	NA	NA	NA	NA	NA	NA	NA	NA
Acer rubrum	Providence	Rhode Island	-71.444592	41.836386	419 Academy Ave	43.18	naturally_occurring	30.48 to 45.72 cm	Providence	NA	NA	NA	NA	NA	NA	NA	NA	NA	NA	NA	NA	NA	NA	NA	NA	NA	NA
Liquidambar styraciflua	Providence	Rhode Island	-71.44448	41.835203	381 Academy Ave	33.02	introduced	30.48 to 45.72 cm	Providence	NA	NA	NA	NA	NA	NA	NA	NA	NA	NA	NA	NA	NA	NA	NA	NA	NA	NA
Fraxinus pennsylvanica	Providence	Rhode Island	-71.444722	41.837648	471 Academy Ave	25.4	naturally_occurring	15.24 to 30.48 cm	Providence	NA	NA	NA	NA	NA	NA	NA	NA	NA	NA	NA	NA	NA	NA	NA	NA	NA	NA
Prunus	Providence	Rhode Island	-71.444739	41.837827	474 Academy Ave	12.7	no_info	0 to 15.24 cm	Providence	NA	NA	NA	NA	NA	NA	NA	NA	NA	NA	NA	NA	NA	NA	NA	NA	NA	NA
Betula nigra	Providence	Rhode Island	-71.444923	41.839594	554 Academy Ave	5.08	introduced	0 to 15.24 cm	Providence	NA	NA	NA	NA	NA	NA	NA	NA	NA	NA	NA	NA	NA	NA	NA	NA	NA	NA
Fraxinus pennsylvanica	Providence	Rhode Island	-71.444749	41.837922	481 Academy Ave	10.16	naturally_occurring	0 to 15.24 cm	Providence	NA	NA	NA	NA	NA	NA	NA	NA	NA	NA	NA	NA	NA	NA	NA	NA	NA	NA
Prunus serrulata	Providence	Rhode Island	-71.444811	41.838551	501 Academy Ave	5.08	introduced	0 to 15.24 cm	Providence	NA	NA	NA	NA	NA	NA	NA	NA	NA	NA	NA	NA	NA	NA	NA	NA	NA	NA
Ulmus	Providence	Rhode Island	-71.444658	41.837021	447 Academy Ave	12.7	no_info	0 to 15.24 cm	Providence	NA	NA	NA	NA	NA	NA	NA	NA	NA	NA	NA	NA	NA	NA	NA	NA	NA	NA
Fraxinus pennsylvanica	Providence	Rhode Island	-71.444936	41.839704	560 Academy Ave	12.7	naturally_occurring	0 to 15.24 cm	Providence	NA	NA	NA	NA	NA	NA	NA	NA	NA	NA	NA	NA	NA	NA	NA	NA	NA	NA
Liquidambar styraciflua	Providence	Rhode Island	NA	NA	666 Academy Ave	5.08	introduced	0 to 15.24 cm	Providence	NA	NA	NA	NA	NA	NA	NA	NA	NA	NA	NA	NA	NA	NA	NA	NA	NA	NA
Liriodendron tulipifera	Providence	Rhode Island	-71.445167	41.843098	665 Academy Ave	60.96	naturally_occurring	45.72 to 60.96 cm	Providence	NA	NA	NA	NA	NA	NA	NA	NA	NA	NA	NA	NA	NA	NA	NA	NA	NA	NA
Acer saccharinum	Providence	Rhode Island	-71.444838	41.83882	518 Academy Ave	2.54	naturally_occurring	0 to 15.24 cm	Providence	NA	NA	NA	NA	NA	NA	NA	NA	NA	NA	NA	NA	NA	NA	NA	NA	NA	NA
Fraxinus pennsylvanica	Providence	Rhode Island	-71.444792	41.838356	503 Academy Ave	27.94	naturally_occurring	15.24 to 30.48 cm	Providence	NA	NA	NA	NA	NA	NA	NA	NA	NA	NA	NA	NA	NA	NA	NA	NA	NA	NA
Acer saccharum	Providence	Rhode Island	-71.444709	41.837522	465 Academy Ave	25.4	naturally_occurring	15.24 to 30.48 cm	Providence	NA	NA	NA	NA	NA	NA	NA	NA	NA	NA	NA	NA	NA	NA	NA	NA	NA	NA
Fraxinus pennsylvanica	Providence	Rhode Island	-71.445003	41.840257	565 Academy Ave	15.24	naturally_occurring	0 to 15.24 cm	Providence	NA	NA	NA	NA	NA	NA	NA	NA	NA	NA	NA	NA	NA	NA	NA	NA	NA	NA
Acer platanoides	Providence	Rhode Island	-71.444725	41.837686	470 Academy Ave	40.64	introduced	30.48 to 45.72 cm	Providence	NA	NA	NA	NA	NA	NA	NA	NA	NA	NA	NA	NA	NA	NA	NA	NA	NA	NA
Sophora	Providence	Rhode Island	-71.44465	41.836944	445 Academy Ave	5.08	no_info	0 to 15.24 cm	Providence	NA	NA	NA	NA	NA	NA	NA	NA	NA	NA	NA	NA	NA	NA	NA	NA	NA	NA
Fraxinus	Providence	Rhode Island	-71.445136	41.842447	648 Academy Ave	7.62	no_info	0 to 15.24 cm	Providence	NA	NA	NA	NA	NA	NA	NA	NA	NA	NA	NA	NA	NA	NA	NA	NA	NA	NA
Pyrus calleryana	Providence	Rhode Island	-71.444968	41.83997	557 Academy Ave	7.62	introduced	0 to 15.24 cm	Providence	NA	NA	NA	NA	NA	NA	NA	NA	NA	NA	NA	NA	NA	NA	NA	NA	NA	NA
Acer saccharum	Providence	Rhode Island	-71.444816	41.838604	500 Academy Ave	20.32	naturally_occurring	15.24 to 30.48 cm	Providence	NA	NA	NA	NA	NA	NA	NA	NA	NA	NA	NA	NA	NA	NA	NA	NA	NA	NA
Fraxinus pennsylvanica	Providence	Rhode Island	-71.444736	41.837795	477 Academy Ave	25.4	naturally_occurring	15.24 to 30.48 cm	Providence	NA	NA	NA	NA	NA	NA	NA	NA	NA	NA	NA	NA	NA	NA	NA	NA	NA	NA
Pyrus calleryana	Providence	Rhode Island	-71.44516	41.842915	657 Academy Ave	22.86	introduced	15.24 to 30.48 cm	Providence	NA	NA	NA	NA	NA	NA	NA	NA	NA	NA	NA	NA	NA	NA	NA	NA	NA	NA
Ulmus	Providence	Rhode Island	-71.444675	41.83719	455 Academy Ave	10.16	no_info	0 to 15.24 cm	Providence	NA	NA	NA	NA	NA	NA	NA	NA	NA	NA	NA	NA	NA	NA	NA	NA	NA	NA
Fraxinus pennsylvanica	Providence	Rhode Island	-71.444795	41.838389	494 Academy Ave	40.64	naturally_occurring	30.48 to 45.72 cm	Providence	NA	NA	NA	NA	NA	NA	NA	NA	NA	NA	NA	NA	NA	NA	NA	NA	NA	NA
Acer platanoides	Providence	Rhode Island	-71.444645	41.836904	443 Academy Ave	15.24	introduced	0 to 15.24 cm	Providence	NA	NA	NA	NA	NA	NA	NA	NA	NA	NA	NA	NA	NA	NA	NA	NA	NA	NA
Ulmus	Providence	Rhode Island	-71.444656	41.837007	444 Academy Ave	17.78	no_info	15.24 to 30.48 cm	Providence	NA	NA	NA	NA	NA	NA	NA	NA	NA	NA	NA	NA	NA	NA	NA	NA	NA	NA
Fraxinus pennsylvanica	Providence	Rhode Island	-71.444841	41.83885	516 Academy Ave	10.16	naturally_occurring	0 to 15.24 cm	Providence	NA	NA	NA	NA	NA	NA	NA	NA	NA	NA	NA	NA	NA	NA	NA	NA	NA	NA
Acer rubrum	Providence	Rhode Island	-71.444634	41.836797	441 Academy Ave	40.64	naturally_occurring	30.48 to 45.72 cm	Providence	NA	NA	NA	NA	NA	NA	NA	NA	NA	NA	NA	NA	NA	NA	NA	NA	NA	NA
Liriodendron tulipifera	Providence	Rhode Island	-71.445167	41.843098	665 Academy Ave	50.8	naturally_occurring	45.72 to 60.96 cm	Providence	NA	NA	NA	NA	NA	NA	NA	NA	NA	NA	NA	NA	NA	NA	NA	NA	NA	NA
Acer saccharum	Providence	Rhode Island	-71.445118	41.842051	623 Academy Ave	5.08	naturally_occurring	0 to 15.24 cm	Providence	NA	NA	NA	NA	NA	NA	NA	NA	NA	NA	NA	NA	NA	NA	NA	NA	NA	NA
Pyrus calleryana	Providence	Rhode Island	NA	NA	666 Academy Ave	5.08	introduced	0 to 15.24 cm	Providence	NA	NA	NA	NA	NA	NA	NA	NA	NA	NA	NA	NA	NA	NA	NA	NA	NA	NA
Ulmus	Providence	Rhode Island	-71.445504	41.846789	785 Academy Ave	5.08	no_info	0 to 15.24 cm	Providence	NA	NA	NA	NA	NA	NA	NA	NA	NA	NA	NA	NA	NA	NA	NA	NA	NA	NA
Tilia	Providence	Rhode Island	-71.44528	41.844559	716 Academy Ave	40.64	no_info	30.48 to 45.72 cm	Providence	NA	NA	NA	NA	NA	NA	NA	NA	NA	NA	NA	NA	NA	NA	NA	NA	NA	NA
Fraxinus	Providence	Rhode Island	-71.44524	41.844129	700 Academy Ave	25.4	no_info	15.24 to 30.48 cm	Providence	NA	NA	NA	NA	NA	NA	NA	NA	NA	NA	NA	NA	NA	NA	NA	NA	NA	NA
Quercus palustris	Providence	Rhode Island	-71.445315	41.844938	729 Academy Ave	68.58	naturally_occurring	60.96 to 76.2 cm	Providence	NA	NA	NA	NA	NA	NA	NA	NA	NA	NA	NA	NA	NA	NA	NA	NA	NA	NA
Acer platanoides	Providence	Rhode Island	-71.41601	41.798698	15 Adelaide Ave	27.94	introduced	15.24 to 30.48 cm	Providence	NA	NA	NA	NA	NA	NA	NA	NA	NA	NA	NA	NA	NA	NA	NA	NA	NA	NA
Quercus acutissima	Providence	Rhode Island	-71.445504	41.846789	785 Academy Ave	5.08	introduced	0 to 15.24 cm	Providence	NA	NA	NA	NA	NA	NA	NA	NA	NA	NA	NA	NA	NA	NA	NA	NA	NA	NA
Acer ginnala	Providence	Rhode Island	NA	NA	852 Academy Ave	5.08	introduced	0 to 15.24 cm	Providence	NA	NA	NA	NA	NA	NA	NA	NA	NA	NA	NA	NA	NA	NA	NA	NA	NA	NA
Acer platanoides	Providence	Rhode Island	NA	NA	877 Academy Ave	68.58	introduced	60.96 to 76.2 cm	Providence	NA	NA	NA	NA	NA	NA	NA	NA	NA	NA	NA	NA	NA	NA	NA	NA	NA	NA
Platanus acerifolia	Providence	Rhode Island	NA	NA	911 Academy Ave	48.26	introduced	45.72 to 60.96 cm	Providence	NA	NA	NA	NA	NA	NA	NA	NA	NA	NA	NA	NA	NA	NA	NA	NA	NA	NA
Betula nigra	Providence	Rhode Island	NA	NA	919 Academy Ave	2.54	introduced	0 to 15.24 cm	Providence	NA	NA	NA	NA	NA	NA	NA	NA	NA	NA	NA	NA	NA	NA	NA	NA	NA	NA
Pyrus calleryana	Providence	Rhode Island	NA	NA	971 Academy Ave	12.7	introduced	0 to 15.24 cm	Providence	NA	NA	NA	NA	NA	NA	NA	NA	NA	NA	NA	NA	NA	NA	NA	NA	NA	NA
Platanus acerifolia	Providence	Rhode Island	NA	NA	1007 Academy Ave	48.26	introduced	45.72 to 60.96 cm	Providence	NA	NA	NA	NA	NA	NA	NA	NA	NA	NA	NA	NA	NA	NA	NA	NA	NA	NA
Prunus virginiana	Providence	Rhode Island	NA	NA	1092 Academy Ave	5.08	naturally_occurring	0 to 15.24 cm	Providence	NA	NA	NA	NA	NA	NA	NA	NA	NA	NA	NA	NA	NA	NA	NA	NA	NA	NA
Platanus acerifolia	Providence	Rhode Island	NA	NA	1173 Academy Ave	7.62	introduced	0 to 15.24 cm	Providence	NA	NA	NA	NA	NA	NA	NA	NA	NA	NA	NA	NA	NA	NA	NA	NA	NA	NA
Platanus acerifolia	Providence	Rhode Island	NA	NA	674 Ada St	25.4	introduced	15.24 to 30.48 cm	Providence	NA	NA	NA	NA	NA	NA	NA	NA	NA	NA	NA	NA	NA	NA	NA	NA	NA	NA
Pyrus calleryana	Providence	Rhode Island	-71.416534	41.798535	27 Adelaide Ave	5.08	introduced	0 to 15.24 cm	Providence	NA	NA	NA	NA	NA	NA	NA	NA	NA	NA	NA	NA	NA	NA	NA	NA	NA	NA
Prunus cerasifera	Providence	Rhode Island	-71.445504	41.846796	789 Academy Ave	7.62	introduced	0 to 15.24 cm	Providence	NA	NA	NA	NA	NA	NA	NA	NA	NA	NA	NA	NA	NA	NA	NA	NA	NA	NA
Pyrus calleryana	Providence	Rhode Island	-71.445453	41.846279	777 Academy Ave	12.7	introduced	0 to 15.24 cm	Providence	NA	NA	NA	NA	NA	NA	NA	NA	NA	NA	NA	NA	NA	NA	NA	NA	NA	NA
Fraxinus	Providence	Rhode Island	-71.445219	41.843898	691 Academy Ave	17.78	no_info	15.24 to 30.48 cm	Providence	NA	NA	NA	NA	NA	NA	NA	NA	NA	NA	NA	NA	NA	NA	NA	NA	NA	NA
Pyrus calleryana	Providence	Rhode Island	-71.414576	41.787409	4 Adelaide Ave	10.16	introduced	0 to 15.24 cm	Providence	NA	NA	NA	NA	NA	NA	NA	NA	NA	NA	NA	NA	NA	NA	NA	NA	NA	NA
Platanus acerifolia	Providence	Rhode Island	-71.414631	41.786595	6 Adelaide Ave	17.78	introduced	15.24 to 30.48 cm	Providence	NA	NA	NA	NA	NA	NA	NA	NA	NA	NA	NA	NA	NA	NA	NA	NA	NA	NA
Gleditsia triacanthos	Providence	Rhode Island	-71.416357	41.798592	24 Adelaide Ave	5.08	introduced	0 to 15.24 cm	Providence	NA	NA	NA	NA	NA	NA	NA	NA	NA	NA	NA	NA	NA	NA	NA	NA	NA	NA
Ulmus	Providence	Rhode Island	-71.416587	41.798519	30 Adelaide Ave	5.08	no_info	0 to 15.24 cm	Providence	NA	NA	NA	NA	NA	NA	NA	NA	NA	NA	NA	NA	NA	NA	NA	NA	NA	NA
Quercus acutissima	Providence	Rhode Island	-71.445504	41.846789	785 Academy Ave	5.08	introduced	0 to 15.24 cm	Providence	NA	NA	NA	NA	NA	NA	NA	NA	NA	NA	NA	NA	NA	NA	NA	NA	NA	NA
Acer platanoides	Providence	Rhode Island	-71.445351	41.845294	739 Academy Ave	30.48	introduced	15.24 to 30.48 cm	Providence	NA	NA	NA	NA	NA	NA	NA	NA	NA	NA	NA	NA	NA	NA	NA	NA	NA	NA
Cladrastis kentukea	Providence	Rhode Island	-71.416342	41.798596	21 Adelaide Ave	30.48	introduced	15.24 to 30.48 cm	Providence	NA	NA	NA	NA	NA	NA	NA	NA	NA	NA	NA	NA	NA	NA	NA	NA	NA	NA
Malus	Providence	Rhode Island	-71.445328	41.845071	731 Academy Ave	2.54	no_info	0 to 15.24 cm	Providence	NA	NA	NA	NA	NA	NA	NA	NA	NA	NA	NA	NA	NA	NA	NA	NA	NA	NA
Tilia	Providence	Rhode Island	-71.445278	41.844542	715 Academy Ave	33.02	no_info	30.48 to 45.72 cm	Providence	NA	NA	NA	NA	NA	NA	NA	NA	NA	NA	NA	NA	NA	NA	NA	NA	NA	NA
Acer	Providence	Rhode Island	-71.44525	41.844232	706 Academy Ave	38.1	no_info	30.48 to 45.72 cm	Providence	NA	NA	NA	NA	NA	NA	NA	NA	NA	NA	NA	NA	NA	NA	NA	NA	NA	NA
Zelkova serrata	Providence	Rhode Island	-71.427631	41.805921	193 Whitmarsh St	5.08	introduced	0 to 15.24 cm	Providence	NA	NA	NA	NA	NA	NA	NA	NA	NA	NA	NA	NA	NA	NA	NA	NA	NA	NA
Ginkgo biloba	Providence	Rhode Island	-71.416674	41.822012	150 Empire St	7.62	introduced	0 to 15.24 cm	Providence	NA	NA	NA	NA	NA	NA	NA	NA	NA	NA	NA	NA	NA	NA	NA	NA	NA	NA
Gleditsia triacanthos	Providence	Rhode Island	-71.427112	41.840042	176 Camden Ave	33.02	introduced	30.48 to 45.72 cm	Providence	NA	NA	NA	NA	NA	NA	NA	NA	NA	NA	NA	NA	NA	NA	NA	NA	NA	NA
Zelkova serrata	Providence	Rhode Island	-71.395289	41.848489	787 Hope St	38.1	introduced	30.48 to 45.72 cm	Providence	NA	NA	NA	NA	NA	NA	NA	NA	NA	NA	NA	NA	NA	NA	NA	NA	NA	NA
Fraxinus	Providence	Rhode Island	-71.417631	41.798189	64 Adelaide Ave	17.78	no_info	15.24 to 30.48 cm	Providence	NA	NA	NA	NA	NA	NA	NA	NA	NA	NA	NA	NA	NA	NA	NA	NA	NA	NA
Zelkova serrata	Providence	Rhode Island	-71.417112	41.798351	43 Adelaide Ave	17.78	introduced	15.24 to 30.48 cm	Providence	NA	NA	NA	NA	NA	NA	NA	NA	NA	NA	NA	NA	NA	NA	NA	NA	NA	NA
Platanus acerifolia	Providence	Rhode Island	-71.416587	41.798519	30 Adelaide Ave	5.08	introduced	0 to 15.24 cm	Providence	NA	NA	NA	NA	NA	NA	NA	NA	NA	NA	NA	NA	NA	NA	NA	NA	NA	NA
Tilia cordata	Providence	Rhode Island	-71.418061	41.798055	76 Adelaide Ave	22.86	introduced	15.24 to 30.48 cm	Providence	NA	NA	NA	NA	NA	NA	NA	NA	NA	NA	NA	NA	NA	NA	NA	NA	NA	NA
Fraxinus	Providence	Rhode Island	-71.416635	41.798503	32 Adelaide Ave	20.32	no_info	15.24 to 30.48 cm	Providence	NA	NA	NA	NA	NA	NA	NA	NA	NA	NA	NA	NA	NA	NA	NA	NA	NA	NA
Zelkova serrata	Providence	Rhode Island	-71.418846	41.797813	93 Adelaide Ave	22.86	introduced	15.24 to 30.48 cm	Providence	NA	NA	NA	NA	NA	NA	NA	NA	NA	NA	NA	NA	NA	NA	NA	NA	NA	NA
Gleditsia triacanthos	Providence	Rhode Island	NA	NA	582 Adelaide Ave	5.08	introduced	0 to 15.24 cm	Providence	NA	NA	NA	NA	NA	NA	NA	NA	NA	NA	NA	NA	NA	NA	NA	NA	NA	NA
Fraxinus	Providence	Rhode Island	-71.417448	41.798246	54 Adelaide Ave	10.16	no_info	0 to 15.24 cm	Providence	NA	NA	NA	NA	NA	NA	NA	NA	NA	NA	NA	NA	NA	NA	NA	NA	NA	NA
Quercus palustris	Providence	Rhode Island	-71.417808	41.798134	70 Adelaide Ave	66.04	naturally_occurring	60.96 to 76.2 cm	Providence	NA	NA	NA	NA	NA	NA	NA	NA	NA	NA	NA	NA	NA	NA	NA	NA	NA	NA
Celtis	Providence	Rhode Island	-71.41772	41.798162	65 Adelaide Ave	5.08	no_info	0 to 15.24 cm	Providence	NA	NA	NA	NA	NA	NA	NA	NA	NA	NA	NA	NA	NA	NA	NA	NA	NA	NA
Quercus palustris	Providence	Rhode Island	-71.41858	41.797895	82 Adelaide Ave	45.72	naturally_occurring	30.48 to 45.72 cm	Providence	NA	NA	NA	NA	NA	NA	NA	NA	NA	NA	NA	NA	NA	NA	NA	NA	NA	NA
Pinus sylvestris	Providence	Rhode Island	-71.41882	41.797821	92 Adelaide Ave	5.08	introduced	0 to 15.24 cm	Providence	NA	NA	NA	NA	NA	NA	NA	NA	NA	NA	NA	NA	NA	NA	NA	NA	NA	NA
Prunus serrulata	Providence	Rhode Island	-71.417939	41.798093	69 Adelaide Ave	10.16	introduced	0 to 15.24 cm	Providence	NA	NA	NA	NA	NA	NA	NA	NA	NA	NA	NA	NA	NA	NA	NA	NA	NA	NA
Zelkova serrata	Providence	Rhode Island	-71.418974	41.797774	95 Adelaide Ave	20.32	introduced	15.24 to 30.48 cm	Providence	NA	NA	NA	NA	NA	NA	NA	NA	NA	NA	NA	NA	NA	NA	NA	NA	NA	NA
Acer platanoides	Providence	Rhode Island	-71.428426	41.794819	77 Adelaide Ave	35.56	introduced	30.48 to 45.72 cm	Providence	NA	NA	NA	NA	NA	NA	NA	NA	NA	NA	NA	NA	NA	NA	NA	NA	NA	NA
Acer saccharinum	Providence	Rhode Island	-71.418792	41.79783	89 Adelaide Ave	33.02	naturally_occurring	30.48 to 45.72 cm	Providence	NA	NA	NA	NA	NA	NA	NA	NA	NA	NA	NA	NA	NA	NA	NA	NA	NA	NA
Tilia cordata	Providence	Rhode Island	-71.417089	41.798358	44 Adelaide Ave	22.86	introduced	15.24 to 30.48 cm	Providence	NA	NA	NA	NA	NA	NA	NA	NA	NA	NA	NA	NA	NA	NA	NA	NA	NA	NA
Acer saccharum	Providence	Rhode Island	-71.418571	41.797898	85 Adelaide Ave	33.02	naturally_occurring	30.48 to 45.72 cm	Providence	NA	NA	NA	NA	NA	NA	NA	NA	NA	NA	NA	NA	NA	NA	NA	NA	NA	NA
Gleditsia triacanthos	Providence	Rhode Island	-71.416587	41.798519	30 Adelaide Ave	5.08	introduced	0 to 15.24 cm	Providence	NA	NA	NA	NA	NA	NA	NA	NA	NA	NA	NA	NA	NA	NA	NA	NA	NA	NA
Acer platanoides	Providence	Rhode Island	-71.416635	41.798503	32 Adelaide Ave	76.2	introduced	60.96 to 76.2 cm	Providence	NA	NA	NA	NA	NA	NA	NA	NA	NA	NA	NA	NA	NA	NA	NA	NA	NA	NA
Acer saccharinum	Providence	Rhode Island	-71.41858	41.797895	82 Adelaide Ave	27.94	naturally_occurring	15.24 to 30.48 cm	Providence	NA	NA	NA	NA	NA	NA	NA	NA	NA	NA	NA	NA	NA	NA	NA	NA	NA	NA
Zelkova serrata	Providence	Rhode Island	-71.418974	41.797774	95 Adelaide Ave	25.4	introduced	15.24 to 30.48 cm	Providence	NA	NA	NA	NA	NA	NA	NA	NA	NA	NA	NA	NA	NA	NA	NA	NA	NA	NA
Gleditsia triacanthos	Providence	Rhode Island	-71.416587	41.798519	30 Adelaide Ave	5.08	introduced	0 to 15.24 cm	Providence	NA	NA	NA	NA	NA	NA	NA	NA	NA	NA	NA	NA	NA	NA	NA	NA	NA	NA
Gleditsia triacanthos	Providence	Rhode Island	-71.418745	41.797844	90 Adelaide Ave	22.86	introduced	15.24 to 30.48 cm	Providence	NA	NA	NA	NA	NA	NA	NA	NA	NA	NA	NA	NA	NA	NA	NA	NA	NA	NA
Catalpa bignonioides	Providence	Rhode Island	-71.421449	41.797	166 Adelaide Ave	53.34	introduced	45.72 to 60.96 cm	Providence	NA	NA	NA	NA	NA	NA	NA	NA	NA	NA	NA	NA	NA	NA	NA	NA	NA	NA
Fraxinus pennsylvanica	Providence	Rhode Island	-71.403082	41.847301	147 Colonial Rd	15.24	naturally_occurring	0 to 15.24 cm	Providence	NA	NA	NA	NA	NA	NA	NA	NA	NA	NA	NA	NA	NA	NA	NA	NA	NA	NA
Gleditsia triacanthos	Providence	Rhode Island	-71.397504	41.84169	138 Larch St	17.78	introduced	15.24 to 30.48 cm	Providence	NA	NA	NA	NA	NA	NA	NA	NA	NA	NA	NA	NA	NA	NA	NA	NA	NA	NA
Pyrus calleryana	Providence	Rhode Island	-71.396795	41.791429	845 Allens Ave	7.62	introduced	0 to 15.24 cm	Providence	NA	NA	NA	NA	NA	NA	NA	NA	NA	NA	NA	NA	NA	NA	NA	NA	NA	NA
Liquidambar styraciflua	Providence	Rhode Island	-71.420572	41.780803	67 Hamlin St	27.94	introduced	15.24 to 30.48 cm	Providence	NA	NA	NA	NA	NA	NA	NA	NA	NA	NA	NA	NA	NA	NA	NA	NA	NA	NA
Ginkgo biloba	Providence	Rhode Island	-71.419978	41.797466	125 Adelaide Ave	7.62	introduced	0 to 15.24 cm	Providence	NA	NA	NA	NA	NA	NA	NA	NA	NA	NA	NA	NA	NA	NA	NA	NA	NA	NA
Catalpa bignonioides	Providence	Rhode Island	-71.421449	41.797	166 Adelaide Ave	45.72	introduced	30.48 to 45.72 cm	Providence	NA	NA	NA	NA	NA	NA	NA	NA	NA	NA	NA	NA	NA	NA	NA	NA	NA	NA
Platanus acerifolia	Providence	Rhode Island	-71.419813	41.797517	119 Adelaide Ave	50.8	introduced	45.72 to 60.96 cm	Providence	NA	NA	NA	NA	NA	NA	NA	NA	NA	NA	NA	NA	NA	NA	NA	NA	NA	NA
Ulmus	Providence	Rhode Island	-71.43268	41.817556	20 Almy St	20.32	no_info	15.24 to 30.48 cm	Providence	NA	NA	NA	NA	NA	NA	NA	NA	NA	NA	NA	NA	NA	NA	NA	NA	NA	NA
Acer platanoides	Providence	Rhode Island	-71.420714	41.797234	141 Adelaide Ave	30.48	introduced	15.24 to 30.48 cm	Providence	NA	NA	NA	NA	NA	NA	NA	NA	NA	NA	NA	NA	NA	NA	NA	NA	NA	NA
Prunus cerasifera	Providence	Rhode Island	-71.420548	41.797287	135 Adelaide Ave	7.62	introduced	0 to 15.24 cm	Providence	NA	NA	NA	NA	NA	NA	NA	NA	NA	NA	NA	NA	NA	NA	NA	NA	NA	NA
Tilia cordata	Providence	Rhode Island	-71.419735	41.797541	126 Adelaide Ave	15.24	introduced	0 to 15.24 cm	Providence	NA	NA	NA	NA	NA	NA	NA	NA	NA	NA	NA	NA	NA	NA	NA	NA	NA	NA
Acer rubrum	Providence	Rhode Island	-71.42038	41.79734	134 Adelaide Ave	5.08	naturally_occurring	0 to 15.24 cm	Providence	NA	NA	NA	NA	NA	NA	NA	NA	NA	NA	NA	NA	NA	NA	NA	NA	NA	NA
Pyrus calleryana	Providence	Rhode Island	-71.419024	41.797759	98 Adelaide Ave	12.7	introduced	0 to 15.24 cm	Providence	NA	NA	NA	NA	NA	NA	NA	NA	NA	NA	NA	NA	NA	NA	NA	NA	NA	NA
Acer saccharinum	Providence	Rhode Island	-71.419312	41.79767	108 Adelaide Ave	40.64	naturally_occurring	30.48 to 45.72 cm	Providence	NA	NA	NA	NA	NA	NA	NA	NA	NA	NA	NA	NA	NA	NA	NA	NA	NA	NA
Gleditsia triacanthos	Providence	Rhode Island	-71.419735	41.797541	126 Adelaide Ave	35.56	introduced	30.48 to 45.72 cm	Providence	NA	NA	NA	NA	NA	NA	NA	NA	NA	NA	NA	NA	NA	NA	NA	NA	NA	NA
Acer rubrum	Providence	Rhode Island	-71.419648	41.797567	115 Adelaide Ave	7.62	naturally_occurring	0 to 15.24 cm	Providence	NA	NA	NA	NA	NA	NA	NA	NA	NA	NA	NA	NA	NA	NA	NA	NA	NA	NA
Acer rubrum	Providence	Rhode Island	-71.421758	41.796902	172 Adelaide Ave	5.08	naturally_occurring	0 to 15.24 cm	Providence	NA	NA	NA	NA	NA	NA	NA	NA	NA	NA	NA	NA	NA	NA	NA	NA	NA	NA
Acer ginnala	Providence	Rhode Island	-71.419992	41.797462	122 Adelaide Ave	12.7	introduced	0 to 15.24 cm	Providence	NA	NA	NA	NA	NA	NA	NA	NA	NA	NA	NA	NA	NA	NA	NA	NA	NA	NA
Acer platanoides	Providence	Rhode Island	-71.46724	41.848968	103 Adelaide Ave	35.56	introduced	30.48 to 45.72 cm	Providence	NA	NA	NA	NA	NA	NA	NA	NA	NA	NA	NA	NA	NA	NA	NA	NA	NA	NA
Pinus sylvestris	Providence	Rhode Island	-71.419136	41.797724	102 Adelaide Ave	5.08	introduced	0 to 15.24 cm	Providence	NA	NA	NA	NA	NA	NA	NA	NA	NA	NA	NA	NA	NA	NA	NA	NA	NA	NA
Betula nigra	Providence	Rhode Island	-71.41968	41.797558	114 Adelaide Ave	5.08	introduced	0 to 15.24 cm	Providence	NA	NA	NA	NA	NA	NA	NA	NA	NA	NA	NA	NA	NA	NA	NA	NA	NA	NA
Quercus palustris	Providence	Rhode Island	-71.42128	41.797054	155 Adelaide Ave	7.62	naturally_occurring	0 to 15.24 cm	Providence	NA	NA	NA	NA	NA	NA	NA	NA	NA	NA	NA	NA	NA	NA	NA	NA	NA	NA
Acer platanoides	Providence	Rhode Island	-71.420714	41.797234	141 Adelaide Ave	48.26	introduced	45.72 to 60.96 cm	Providence	NA	NA	NA	NA	NA	NA	NA	NA	NA	NA	NA	NA	NA	NA	NA	NA	NA	NA
Celtis	Providence	Rhode Island	-71.46724	41.848968	103 Adelaide Ave	5.08	no_info	0 to 15.24 cm	Providence	NA	NA	NA	NA	NA	NA	NA	NA	NA	NA	NA	NA	NA	NA	NA	NA	NA	NA
Malus	Providence	Rhode Island	-71.419474	41.797621	109 Adelaide Ave	5.08	no_info	0 to 15.24 cm	Providence	NA	NA	NA	NA	NA	NA	NA	NA	NA	NA	NA	NA	NA	NA	NA	NA	NA	NA
Gleditsia triacanthos	Providence	Rhode Island	-71.420324	41.797358	129 Adelaide Ave	38.1	introduced	30.48 to 45.72 cm	Providence	NA	NA	NA	NA	NA	NA	NA	NA	NA	NA	NA	NA	NA	NA	NA	NA	NA	NA
Acer saccharinum	Providence	Rhode Island	-71.419823	41.797514	117 Adelaide Ave	38.1	naturally_occurring	30.48 to 45.72 cm	Providence	NA	NA	NA	NA	NA	NA	NA	NA	NA	NA	NA	NA	NA	NA	NA	NA	NA	NA
Acer rubrum	Providence	Rhode Island	-71.422962	41.796533	203 Adelaide Ave	5.08	naturally_occurring	0 to 15.24 cm	Providence	NA	NA	NA	NA	NA	NA	NA	NA	NA	NA	NA	NA	NA	NA	NA	NA	NA	NA
Quercus palustris	Providence	Rhode Island	-71.421758	41.796902	172 Adelaide Ave	66.04	naturally_occurring	60.96 to 76.2 cm	Providence	NA	NA	NA	NA	NA	NA	NA	NA	NA	NA	NA	NA	NA	NA	NA	NA	NA	NA
Acer rubrum	Providence	Rhode Island	-71.422224	41.796757	181 Adelaide Ave	12.7	naturally_occurring	0 to 15.24 cm	Providence	NA	NA	NA	NA	NA	NA	NA	NA	NA	NA	NA	NA	NA	NA	NA	NA	NA	NA
Pyrus calleryana	Providence	Rhode Island	-71.389939	41.836755	425 Wayland Ave	25.4	introduced	15.24 to 30.48 cm	Providence	NA	NA	NA	NA	NA	NA	NA	NA	NA	NA	NA	NA	NA	NA	NA	NA	NA	NA
Malus	Providence	Rhode Island	-71.423343	41.796417	211 Adelaide Ave	5.08	no_info	0 to 15.24 cm	Providence	NA	NA	NA	NA	NA	NA	NA	NA	NA	NA	NA	NA	NA	NA	NA	NA	NA	NA
Zelkova serrata	Providence	Rhode Island	-71.422521	41.796667	194 Adelaide Ave	17.78	introduced	15.24 to 30.48 cm	Providence	NA	NA	NA	NA	NA	NA	NA	NA	NA	NA	NA	NA	NA	NA	NA	NA	NA	NA
Malus	Providence	Rhode Island	-71.423343	41.796417	211 Adelaide Ave	5.08	no_info	0 to 15.24 cm	Providence	NA	NA	NA	NA	NA	NA	NA	NA	NA	NA	NA	NA	NA	NA	NA	NA	NA	NA
Zelkova serrata	Providence	Rhode Island	-71.422207	41.796762	182 Adelaide Ave	17.78	introduced	15.24 to 30.48 cm	Providence	NA	NA	NA	NA	NA	NA	NA	NA	NA	NA	NA	NA	NA	NA	NA	NA	NA	NA
Acer rubrum	Providence	Rhode Island	-71.42318	41.796466	210 Adelaide Ave	43.18	naturally_occurring	30.48 to 45.72 cm	Providence	NA	NA	NA	NA	NA	NA	NA	NA	NA	NA	NA	NA	NA	NA	NA	NA	NA	NA
Acer platanoides	Providence	Rhode Island	-71.423343	41.796417	211 Adelaide Ave	40.64	introduced	30.48 to 45.72 cm	Providence	NA	NA	NA	NA	NA	NA	NA	NA	NA	NA	NA	NA	NA	NA	NA	NA	NA	NA
Zelkova serrata	Providence	Rhode Island	-71.422367	41.796714	188 Adelaide Ave	12.7	introduced	0 to 15.24 cm	Providence	NA	NA	NA	NA	NA	NA	NA	NA	NA	NA	NA	NA	NA	NA	NA	NA	NA	NA
Acer rubrum	Providence	Rhode Island	-71.422224	41.796757	181 Adelaide Ave	12.7	naturally_occurring	0 to 15.24 cm	Providence	NA	NA	NA	NA	NA	NA	NA	NA	NA	NA	NA	NA	NA	NA	NA	NA	NA	NA
Acer rubrum	Providence	Rhode Island	-71.422224	41.796757	181 Adelaide Ave	15.24	naturally_occurring	0 to 15.24 cm	Providence	NA	NA	NA	NA	NA	NA	NA	NA	NA	NA	NA	NA	NA	NA	NA	NA	NA	NA
Acer ginnala	Providence	Rhode Island	-71.423343	41.796417	211 Adelaide Ave	5.08	introduced	0 to 15.24 cm	Providence	NA	NA	NA	NA	NA	NA	NA	NA	NA	NA	NA	NA	NA	NA	NA	NA	NA	NA
Platanus acerifolia	Providence	Rhode Island	-71.422224	41.796757	181 Adelaide Ave	40.64	introduced	30.48 to 45.72 cm	Providence	NA	NA	NA	NA	NA	NA	NA	NA	NA	NA	NA	NA	NA	NA	NA	NA	NA	NA
Tilia euchlora	Providence	Rhode Island	-71.422224	41.796757	181 Adelaide Ave	10.16	no_info	0 to 15.24 cm	Providence	NA	NA	NA	NA	NA	NA	NA	NA	NA	NA	NA	NA	NA	NA	NA	NA	NA	NA
Acer rubrum	Providence	Rhode Island	-71.422835	41.796571	200 Adelaide Ave	5.08	naturally_occurring	0 to 15.24 cm	Providence	NA	NA	NA	NA	NA	NA	NA	NA	NA	NA	NA	NA	NA	NA	NA	NA	NA	NA
Acer ginnala	Providence	Rhode Island	-71.423343	41.796417	211 Adelaide Ave	5.08	introduced	0 to 15.24 cm	Providence	NA	NA	NA	NA	NA	NA	NA	NA	NA	NA	NA	NA	NA	NA	NA	NA	NA	NA
Ulmus	Providence	Rhode Island	-71.422446	41.796689	185 Adelaide Ave	5.08	no_info	0 to 15.24 cm	Providence	NA	NA	NA	NA	NA	NA	NA	NA	NA	NA	NA	NA	NA	NA	NA	NA	NA	NA
Tilia euchlora	Providence	Rhode Island	-71.421758	41.796902	172 Adelaide Ave	7.62	no_info	0 to 15.24 cm	Providence	NA	NA	NA	NA	NA	NA	NA	NA	NA	NA	NA	NA	NA	NA	NA	NA	NA	NA
Acer rubrum	Providence	Rhode Island	-71.422485	41.796678	183 Adelaide Ave	45.72	naturally_occurring	30.48 to 45.72 cm	Providence	NA	NA	NA	NA	NA	NA	NA	NA	NA	NA	NA	NA	NA	NA	NA	NA	NA	NA
Ginkgo biloba	Providence	Rhode Island	-71.422633	41.796633	193 Adelaide Ave	5.08	introduced	0 to 15.24 cm	Providence	NA	NA	NA	NA	NA	NA	NA	NA	NA	NA	NA	NA	NA	NA	NA	NA	NA	NA
Crataegus	Providence	Rhode Island	-71.423343	41.796417	211 Adelaide Ave	5.08	no_info	0 to 15.24 cm	Providence	NA	NA	NA	NA	NA	NA	NA	NA	NA	NA	NA	NA	NA	NA	NA	NA	NA	NA
Zelkova serrata	Providence	Rhode Island	-71.422207	41.796762	182 Adelaide Ave	17.78	introduced	15.24 to 30.48 cm	Providence	NA	NA	NA	NA	NA	NA	NA	NA	NA	NA	NA	NA	NA	NA	NA	NA	NA	NA
Tilia cordata	Providence	Rhode Island	-71.422207	41.796762	182 Adelaide Ave	7.62	introduced	0 to 15.24 cm	Providence	NA	NA	NA	NA	NA	NA	NA	NA	NA	NA	NA	NA	NA	NA	NA	NA	NA	NA
Koelreuteria paniculata	Providence	Rhode Island	-71.422226	41.796756	184 Adelaide Ave	5.08	introduced	0 to 15.24 cm	Providence	NA	NA	NA	NA	NA	NA	NA	NA	NA	NA	NA	NA	NA	NA	NA	NA	NA	NA
Zelkova serrata	Providence	Rhode Island	-71.422835	41.796571	200 Adelaide Ave	22.86	introduced	15.24 to 30.48 cm	Providence	NA	NA	NA	NA	NA	NA	NA	NA	NA	NA	NA	NA	NA	NA	NA	NA	NA	NA
Acer rubrum	Providence	Rhode Island	-71.422629	41.796634	196 Adelaide Ave	5.08	naturally_occurring	0 to 15.24 cm	Providence	NA	NA	NA	NA	NA	NA	NA	NA	NA	NA	NA	NA	NA	NA	NA	NA	NA	NA
Amelanchier canadensis	Providence	Rhode Island	-71.422077	41.796802	177 Adelaide Ave	7.62	naturally_occurring	0 to 15.24 cm	Providence	NA	NA	NA	NA	NA	NA	NA	NA	NA	NA	NA	NA	NA	NA	NA	NA	NA	NA
Acer platanoides	Providence	Rhode Island	-71.425396	41.795777	270 Adelaide Ave	60.96	introduced	45.72 to 60.96 cm	Providence	NA	NA	NA	NA	NA	NA	NA	NA	NA	NA	NA	NA	NA	NA	NA	NA	NA	NA
Celtis	Providence	Rhode Island	-71.417528	41.798221	57 Adelaide Ave	7.62	no_info	0 to 15.24 cm	Providence	NA	NA	NA	NA	NA	NA	NA	NA	NA	NA	NA	NA	NA	NA	NA	NA	NA	NA
Acer rubrum	Providence	Rhode Island	-71.424557	41.796042	252 Adelaide Ave	33.02	naturally_occurring	30.48 to 45.72 cm	Providence	NA	NA	NA	NA	NA	NA	NA	NA	NA	NA	NA	NA	NA	NA	NA	NA	NA	NA
Fraxinus	Providence	Rhode Island	-71.427244	41.795303	329 Adelaide Ave	7.62	no_info	0 to 15.24 cm	Providence	NA	NA	NA	NA	NA	NA	NA	NA	NA	NA	NA	NA	NA	NA	NA	NA	NA	NA
Fraxinus	Providence	Rhode Island	-71.427244	41.795303	329 Adelaide Ave	10.16	no_info	0 to 15.24 cm	Providence	NA	NA	NA	NA	NA	NA	NA	NA	NA	NA	NA	NA	NA	NA	NA	NA	NA	NA
Prunus virginiana	Providence	Rhode Island	-71.423769	41.796287	225 Adelaide Ave	5.08	naturally_occurring	0 to 15.24 cm	Providence	NA	NA	NA	NA	NA	NA	NA	NA	NA	NA	NA	NA	NA	NA	NA	NA	NA	NA
Fraxinus	Providence	Rhode Island	-71.427244	41.795303	329 Adelaide Ave	12.7	no_info	0 to 15.24 cm	Providence	NA	NA	NA	NA	NA	NA	NA	NA	NA	NA	NA	NA	NA	NA	NA	NA	NA	NA
Acer rubrum	Providence	Rhode Island	-71.424	41.796215	238 Adelaide Ave	5.08	naturally_occurring	0 to 15.24 cm	Providence	NA	NA	NA	NA	NA	NA	NA	NA	NA	NA	NA	NA	NA	NA	NA	NA	NA	NA
Ulmus americana	Providence	Rhode Island	NA	NA	520 Adelaide Ave	63.5	naturally_occurring	60.96 to 76.2 cm	Providence	NA	NA	NA	NA	NA	NA	NA	NA	NA	NA	NA	NA	NA	NA	NA	NA	NA	NA
Gleditsia triacanthos	Providence	Rhode Island	NA	NA	582 Adelaide Ave	7.62	introduced	0 to 15.24 cm	Providence	NA	NA	NA	NA	NA	NA	NA	NA	NA	NA	NA	NA	NA	NA	NA	NA	NA	NA
Prunus serrulata	Providence	Rhode Island	NA	NA	591 Adelaide Ave	7.62	introduced	0 to 15.24 cm	Providence	NA	NA	NA	NA	NA	NA	NA	NA	NA	NA	NA	NA	NA	NA	NA	NA	NA	NA
Ulmus americana	Providence	Rhode Island	NA	NA	676 Adelaide Ave	63.5	naturally_occurring	60.96 to 76.2 cm	Providence	NA	NA	NA	NA	NA	NA	NA	NA	NA	NA	NA	NA	NA	NA	NA	NA	NA	NA
Ulmus	Providence	Rhode Island	NA	NA	933 Adelaide Ave	15.24	no_info	0 to 15.24 cm	Providence	NA	NA	NA	NA	NA	NA	NA	NA	NA	NA	NA	NA	NA	NA	NA	NA	NA	NA
Acer platanoides	Providence	Rhode Island	-71.425473	41.795753	273 Adelaide Ave	50.8	introduced	45.72 to 60.96 cm	Providence	NA	NA	NA	NA	NA	NA	NA	NA	NA	NA	NA	NA	NA	NA	NA	NA	NA	NA
Acer rubrum	Providence	Rhode Island	-71.42383	41.796268	232 Adelaide Ave	53.34	naturally_occurring	45.72 to 60.96 cm	Providence	NA	NA	NA	NA	NA	NA	NA	NA	NA	NA	NA	NA	NA	NA	NA	NA	NA	NA
Fraxinus	Providence	Rhode Island	-71.427244	41.795303	329 Adelaide Ave	7.62	no_info	0 to 15.24 cm	Providence	NA	NA	NA	NA	NA	NA	NA	NA	NA	NA	NA	NA	NA	NA	NA	NA	NA	NA
Fraxinus	Providence	Rhode Island	-71.427244	41.795303	329 Adelaide Ave	7.62	no_info	0 to 15.24 cm	Providence	NA	NA	NA	NA	NA	NA	NA	NA	NA	NA	NA	NA	NA	NA	NA	NA	NA	NA
Zelkova serrata	Providence	Rhode Island	-71.423675	41.796315	224 Adelaide Ave	15.24	introduced	0 to 15.24 cm	Providence	NA	NA	NA	NA	NA	NA	NA	NA	NA	NA	NA	NA	NA	NA	NA	NA	NA	NA
Acer saccharum	Providence	Rhode Island	-71.425473	41.795753	272 Adelaide Ave	7.62	naturally_occurring	0 to 15.24 cm	Providence	NA	NA	NA	NA	NA	NA	NA	NA	NA	NA	NA	NA	NA	NA	NA	NA	NA	NA
Acer platanoides	Providence	Rhode Island	-71.427244	41.795303	329 Adelaide Ave	12.7	introduced	0 to 15.24 cm	Providence	NA	NA	NA	NA	NA	NA	NA	NA	NA	NA	NA	NA	NA	NA	NA	NA	NA	NA
Quercus alba	Providence	Rhode Island	-71.426886	41.794748	299 Adelaide Ave	5.08	naturally_occurring	0 to 15.24 cm	Providence	NA	NA	NA	NA	NA	NA	NA	NA	NA	NA	NA	NA	NA	NA	NA	NA	NA	NA
Pyrus calleryana	Providence	Rhode Island	-71.423529	41.79636	222 Adelaide Ave	15.24	introduced	0 to 15.24 cm	Providence	NA	NA	NA	NA	NA	NA	NA	NA	NA	NA	NA	NA	NA	NA	NA	NA	NA	NA
Zelkova serrata	Providence	Rhode Island	-71.424051	41.7962	239 Adelaide Ave	27.94	introduced	15.24 to 30.48 cm	Providence	NA	NA	NA	NA	NA	NA	NA	NA	NA	NA	NA	NA	NA	NA	NA	NA	NA	NA
Acer rubrum	Providence	Rhode Island	-71.426928	41.794764	301 Adelaide Ave	58.42	naturally_occurring	45.72 to 60.96 cm	Providence	NA	NA	NA	NA	NA	NA	NA	NA	NA	NA	NA	NA	NA	NA	NA	NA	NA	NA
Acer platanoides	Providence	Rhode Island	-71.429467	41.794491	378 Adelaide Ave	22.86	introduced	15.24 to 30.48 cm	Providence	NA	NA	NA	NA	NA	NA	NA	NA	NA	NA	NA	NA	NA	NA	NA	NA	NA	NA
Zelkova serrata	Providence	Rhode Island	-71.423675	41.796315	224 Adelaide Ave	17.78	introduced	15.24 to 30.48 cm	Providence	NA	NA	NA	NA	NA	NA	NA	NA	NA	NA	NA	NA	NA	NA	NA	NA	NA	NA
Acer platanoides	Providence	Rhode Island	-71.419109	41.840688	49 Admiral St	45.72	introduced	30.48 to 45.72 cm	Providence	NA	NA	NA	NA	NA	NA	NA	NA	NA	NA	NA	NA	NA	NA	NA	NA	NA	NA
Acer platanoides	Providence	Rhode Island	-71.420788	41.841656	91 Admiral St	71.12	introduced	60.96 to 76.2 cm	Providence	NA	NA	NA	NA	NA	NA	NA	NA	NA	NA	NA	NA	NA	NA	NA	NA	NA	NA
Prunus virginiana	Providence	Rhode Island	-71.390579	41.830665	15 Adelphi Ave	5.08	naturally_occurring	0 to 15.24 cm	Providence	NA	NA	NA	NA	NA	NA	NA	NA	NA	NA	NA	NA	NA	NA	NA	NA	NA	NA
Prunus serrulata	Providence	Rhode Island	NA	NA	126 Adelphi Ave	5.08	introduced	0 to 15.24 cm	Providence	NA	NA	NA	NA	NA	NA	NA	NA	NA	NA	NA	NA	NA	NA	NA	NA	NA	NA
Pyrus calleryana	Providence	Rhode Island	NA	NA	254 Adelphi Ave	12.7	introduced	0 to 15.24 cm	Providence	NA	NA	NA	NA	NA	NA	NA	NA	NA	NA	NA	NA	NA	NA	NA	NA	NA	NA
Quercus rubra	Providence	Rhode Island	-71.420695	41.841575	97 Admiral St	53.34	naturally_occurring	45.72 to 60.96 cm	Providence	NA	NA	NA	NA	NA	NA	NA	NA	NA	NA	NA	NA	NA	NA	NA	NA	NA	NA
Platanus acerifolia	Providence	Rhode Island	NA	NA	15 Admiral St	5.08	introduced	0 to 15.24 cm	Providence	NA	NA	NA	NA	NA	NA	NA	NA	NA	NA	NA	NA	NA	NA	NA	NA	NA	NA
Quercus palustris	Providence	Rhode Island	NA	NA	23 Admiral St	58.42	naturally_occurring	45.72 to 60.96 cm	Providence	NA	NA	NA	NA	NA	NA	NA	NA	NA	NA	NA	NA	NA	NA	NA	NA	NA	NA
Prunus	Providence	Rhode Island	-71.389762	41.83083	30 Adelphi Ave	7.62	no_info	0 to 15.24 cm	Providence	NA	NA	NA	NA	NA	NA	NA	NA	NA	NA	NA	NA	NA	NA	NA	NA	NA	NA
Quercus palustris	Providence	Rhode Island	-71.42053	41.841433	75 Admiral St	73.66	naturally_occurring	60.96 to 76.2 cm	Providence	NA	NA	NA	NA	NA	NA	NA	NA	NA	NA	NA	NA	NA	NA	NA	NA	NA	NA
Celtis	Providence	Rhode Island	NA	NA	27 Admiral St	7.62	no_info	0 to 15.24 cm	Providence	NA	NA	NA	NA	NA	NA	NA	NA	NA	NA	NA	NA	NA	NA	NA	NA	NA	NA
Acer rubrum	Providence	Rhode Island	NA	NA	35 Admiral St	68.58	naturally_occurring	60.96 to 76.2 cm	Providence	NA	NA	NA	NA	NA	NA	NA	NA	NA	NA	NA	NA	NA	NA	NA	NA	NA	NA
Tilia cordata	Providence	Rhode Island	NA	NA	47 Admiral St	10.16	introduced	0 to 15.24 cm	Providence	NA	NA	NA	NA	NA	NA	NA	NA	NA	NA	NA	NA	NA	NA	NA	NA	NA	NA
Gleditsia triacanthos	Providence	Rhode Island	-71.420515	41.84142	94 Admiral St	7.62	introduced	0 to 15.24 cm	Providence	NA	NA	NA	NA	NA	NA	NA	NA	NA	NA	NA	NA	NA	NA	NA	NA	NA	NA
Quercus palustris	Providence	Rhode Island	-71.419973	41.840955	74 Admiral St	53.34	naturally_occurring	45.72 to 60.96 cm	Providence	NA	NA	NA	NA	NA	NA	NA	NA	NA	NA	NA	NA	NA	NA	NA	NA	NA	NA
Acer rubrum	Providence	Rhode Island	-71.419866	41.840869	60 Admiral St	27.94	naturally_occurring	15.24 to 30.48 cm	Providence	NA	NA	NA	NA	NA	NA	NA	NA	NA	NA	NA	NA	NA	NA	NA	NA	NA	NA
Acer platanoides	Providence	Rhode Island	-71.420179	41.841131	61 Admiral St	12.7	introduced	0 to 15.24 cm	Providence	NA	NA	NA	NA	NA	NA	NA	NA	NA	NA	NA	NA	NA	NA	NA	NA	NA	NA
Fraxinus pennsylvanica	Providence	Rhode Island	-71.420691	41.841572	85 Admiral St	30.48	naturally_occurring	15.24 to 30.48 cm	Providence	NA	NA	NA	NA	NA	NA	NA	NA	NA	NA	NA	NA	NA	NA	NA	NA	NA	NA
Liquidambar styraciflua	Providence	Rhode Island	-71.420968	41.841816	110 Admiral St	22.86	introduced	15.24 to 30.48 cm	Providence	NA	NA	NA	NA	NA	NA	NA	NA	NA	NA	NA	NA	NA	NA	NA	NA	NA	NA
Fraxinus pennsylvanica	Providence	Rhode Island	-71.419817	41.840836	54 Admiral St	17.78	naturally_occurring	15.24 to 30.48 cm	Providence	NA	NA	NA	NA	NA	NA	NA	NA	NA	NA	NA	NA	NA	NA	NA	NA	NA	NA
Platanus acerifolia	Providence	Rhode Island	-71.389651	41.830846	32 Adelphi Ave	12.7	introduced	0 to 15.24 cm	Providence	NA	NA	NA	NA	NA	NA	NA	NA	NA	NA	NA	NA	NA	NA	NA	NA	NA	NA
Acer platanoides	Providence	Rhode Island	-71.389651	41.830846	35 Adelphi Ave	5.08	introduced	0 to 15.24 cm	Providence	NA	NA	NA	NA	NA	NA	NA	NA	NA	NA	NA	NA	NA	NA	NA	NA	NA	NA
Acer rubrum	Providence	Rhode Island	-71.420916	41.841769	99 Admiral St	20.32	naturally_occurring	15.24 to 30.48 cm	Providence	NA	NA	NA	NA	NA	NA	NA	NA	NA	NA	NA	NA	NA	NA	NA	NA	NA	NA
Quercus rubra	Providence	Rhode Island	-71.418899	41.840689	26 Admiral St	63.5	naturally_occurring	60.96 to 76.2 cm	Providence	NA	NA	NA	NA	NA	NA	NA	NA	NA	NA	NA	NA	NA	NA	NA	NA	NA	NA
Fraxinus pennsylvanica	Providence	Rhode Island	-71.41756	41.840722	2 Admiral St	15.24	naturally_occurring	0 to 15.24 cm	Providence	NA	NA	NA	NA	NA	NA	NA	NA	NA	NA	NA	NA	NA	NA	NA	NA	NA	NA
Acer platanoides	Providence	Rhode Island	-71.419801	41.840825	53 Admiral St	76.2	introduced	60.96 to 76.2 cm	Providence	NA	NA	NA	NA	NA	NA	NA	NA	NA	NA	NA	NA	NA	NA	NA	NA	NA	NA
Gleditsia triacanthos	Providence	Rhode Island	-71.420968	41.841816	110 Admiral St	20.32	introduced	15.24 to 30.48 cm	Providence	NA	NA	NA	NA	NA	NA	NA	NA	NA	NA	NA	NA	NA	NA	NA	NA	NA	NA
Celtis	Providence	Rhode Island	-71.420756	41.841628	89 Admiral St	5.08	no_info	0 to 15.24 cm	Providence	NA	NA	NA	NA	NA	NA	NA	NA	NA	NA	NA	NA	NA	NA	NA	NA	NA	NA
Syringa reticulata	Providence	Rhode Island	-71.389858	41.830812	29 Adelphi Ave	5.08	introduced	0 to 15.24 cm	Providence	NA	NA	NA	NA	NA	NA	NA	NA	NA	NA	NA	NA	NA	NA	NA	NA	NA	NA
Acer platanoides	Providence	Rhode Island	-71.420912	41.841766	108 Admiral St	43.18	introduced	30.48 to 45.72 cm	Providence	NA	NA	NA	NA	NA	NA	NA	NA	NA	NA	NA	NA	NA	NA	NA	NA	NA	NA
Acer saccharum	Providence	Rhode Island	-71.458227	41.811066	67 Daniel Ave	33.02	naturally_occurring	30.48 to 45.72 cm	Providence	NA	NA	NA	NA	NA	NA	NA	NA	NA	NA	NA	NA	NA	NA	NA	NA	NA	NA
Malus	Providence	Rhode Island	-71.437726	41.806287	181 Wadsworth St	7.62	no_info	0 to 15.24 cm	Providence	NA	NA	NA	NA	NA	NA	NA	NA	NA	NA	NA	NA	NA	NA	NA	NA	NA	NA
Prunus	Providence	Rhode Island	-71.435311	41.847722	557 Admiral St	5.08	no_info	0 to 15.24 cm	Providence	NA	NA	NA	NA	NA	NA	NA	NA	NA	NA	NA	NA	NA	NA	NA	NA	NA	NA
Gleditsia triacanthos	Providence	Rhode Island	-71.435311	41.847722	557 Admiral St	5.08	introduced	0 to 15.24 cm	Providence	NA	NA	NA	NA	NA	NA	NA	NA	NA	NA	NA	NA	NA	NA	NA	NA	NA	NA
Acer platanoides	Providence	Rhode Island	-71.425893	41.845344	300 Admiral St	63.5	introduced	60.96 to 76.2 cm	Providence	NA	NA	NA	NA	NA	NA	NA	NA	NA	NA	NA	NA	NA	NA	NA	NA	NA	NA
Platanus acerifolia	Providence	Rhode Island	-71.43554	41.847811	570 Admiral St	35.56	introduced	30.48 to 45.72 cm	Providence	NA	NA	NA	NA	NA	NA	NA	NA	NA	NA	NA	NA	NA	NA	NA	NA	NA	NA
Gleditsia triacanthos	Providence	Rhode Island	-71.435311	41.847722	557 Admiral St	5.08	introduced	0 to 15.24 cm	Providence	NA	NA	NA	NA	NA	NA	NA	NA	NA	NA	NA	NA	NA	NA	NA	NA	NA	NA
Fraxinus pennsylvanica	Providence	Rhode Island	-71.422781	41.843395	181 Admiral St	27.94	naturally_occurring	15.24 to 30.48 cm	Providence	NA	NA	NA	NA	NA	NA	NA	NA	NA	NA	NA	NA	NA	NA	NA	NA	NA	NA
Gleditsia triacanthos	Providence	Rhode Island	-71.434295	41.847225	536 Admiral St	7.62	introduced	0 to 15.24 cm	Providence	NA	NA	NA	NA	NA	NA	NA	NA	NA	NA	NA	NA	NA	NA	NA	NA	NA	NA
Gleditsia triacanthos	Providence	Rhode Island	-71.436293	41.848128	593 Admiral St	43.18	introduced	30.48 to 45.72 cm	Providence	NA	NA	NA	NA	NA	NA	NA	NA	NA	NA	NA	NA	NA	NA	NA	NA	NA	NA
Prunus	Providence	Rhode Island	-71.436645	41.848275	595 Admiral St	5.08	no_info	0 to 15.24 cm	Providence	NA	NA	NA	NA	NA	NA	NA	NA	NA	NA	NA	NA	NA	NA	NA	NA	NA	NA
Acer platanoides	Providence	Rhode Island	-71.425482	41.845247	286 Admiral St	33.02	introduced	30.48 to 45.72 cm	Providence	NA	NA	NA	NA	NA	NA	NA	NA	NA	NA	NA	NA	NA	NA	NA	NA	NA	NA
Ulmus americana	Providence	Rhode Island	-71.423981	41.844443	233 Admiral St	48.26	naturally_occurring	45.72 to 60.96 cm	Providence	NA	NA	NA	NA	NA	NA	NA	NA	NA	NA	NA	NA	NA	NA	NA	NA	NA	NA
Prunus	Providence	Rhode Island	-71.436645	41.848275	595 Admiral St	5.08	no_info	0 to 15.24 cm	Providence	NA	NA	NA	NA	NA	NA	NA	NA	NA	NA	NA	NA	NA	NA	NA	NA	NA	NA
Platanus acerifolia	Providence	Rhode Island	-71.436901	41.848382	597 Admiral St	5.08	introduced	0 to 15.24 cm	Providence	NA	NA	NA	NA	NA	NA	NA	NA	NA	NA	NA	NA	NA	NA	NA	NA	NA	NA
Platanus acerifolia	Providence	Rhode Island	-71.434882	41.847533	552 Admiral St	5.08	introduced	0 to 15.24 cm	Providence	NA	NA	NA	NA	NA	NA	NA	NA	NA	NA	NA	NA	NA	NA	NA	NA	NA	NA
Gleditsia triacanthos	Providence	Rhode Island	-71.434295	41.847225	536 Admiral St	7.62	introduced	0 to 15.24 cm	Providence	NA	NA	NA	NA	NA	NA	NA	NA	NA	NA	NA	NA	NA	NA	NA	NA	NA	NA
Pyrus calleryana	Providence	Rhode Island	-71.426508	41.845492	317 Admiral St	20.32	introduced	15.24 to 30.48 cm	Providence	NA	NA	NA	NA	NA	NA	NA	NA	NA	NA	NA	NA	NA	NA	NA	NA	NA	NA
Platanus acerifolia	Providence	Rhode Island	-71.435315	41.847723	566 Admiral St	5.08	introduced	0 to 15.24 cm	Providence	NA	NA	NA	NA	NA	NA	NA	NA	NA	NA	NA	NA	NA	NA	NA	NA	NA	NA
Tilia americana	Providence	Rhode Island	-71.425722	41.845303	293 Admiral St	63.5	naturally_occurring	60.96 to 76.2 cm	Providence	NA	NA	NA	NA	NA	NA	NA	NA	NA	NA	NA	NA	NA	NA	NA	NA	NA	NA
Quercus palustris	Providence	Rhode Island	-71.434882	41.847533	552 Admiral St	55.88	naturally_occurring	45.72 to 60.96 cm	Providence	NA	NA	NA	NA	NA	NA	NA	NA	NA	NA	NA	NA	NA	NA	NA	NA	NA	NA
Pyrus calleryana	Providence	Rhode Island	-71.422366	41.843034	168 Admiral St	10.16	introduced	0 to 15.24 cm	Providence	NA	NA	NA	NA	NA	NA	NA	NA	NA	NA	NA	NA	NA	NA	NA	NA	NA	NA
Acer platanoides	Providence	Rhode Island	-71.423833	41.844314	224 Admiral St	25.4	introduced	15.24 to 30.48 cm	Providence	NA	NA	NA	NA	NA	NA	NA	NA	NA	NA	NA	NA	NA	NA	NA	NA	NA	NA
Cornus kousa	Providence	Rhode Island	-71.421165	41.841995	117 Admiral St	12.7	introduced	0 to 15.24 cm	Providence	NA	NA	NA	NA	NA	NA	NA	NA	NA	NA	NA	NA	NA	NA	NA	NA	NA	NA
Gleditsia triacanthos	Providence	Rhode Island	-71.421247	41.842069	120 Admiral St	5.08	introduced	0 to 15.24 cm	Providence	NA	NA	NA	NA	NA	NA	NA	NA	NA	NA	NA	NA	NA	NA	NA	NA	NA	NA
Pyrus calleryana	Providence	Rhode Island	-71.424559	41.844931	260 Admiral St	15.24	introduced	0 to 15.24 cm	Providence	NA	NA	NA	NA	NA	NA	NA	NA	NA	NA	NA	NA	NA	NA	NA	NA	NA	NA
Platanus acerifolia	Providence	Rhode Island	-71.428969	41.846068	389 Admiral St	27.94	introduced	15.24 to 30.48 cm	Providence	NA	NA	NA	NA	NA	NA	NA	NA	NA	NA	NA	NA	NA	NA	NA	NA	NA	NA
Acer platanoides	Providence	Rhode Island	-71.421106	41.841941	111 Admiral St	60.96	introduced	45.72 to 60.96 cm	Providence	NA	NA	NA	NA	NA	NA	NA	NA	NA	NA	NA	NA	NA	NA	NA	NA	NA	NA
Prunus	Providence	Rhode Island	-71.427408	41.822777	70 Africa St	12.7	no_info	0 to 15.24 cm	Providence	NA	NA	NA	NA	NA	NA	NA	NA	NA	NA	NA	NA	NA	NA	NA	NA	NA	NA
Fraxinus pennsylvanica	Providence	Rhode Island	-71.395271	41.854031	134 10th St	33.02	naturally_occurring	30.48 to 45.72 cm	Providence	NA	NA	NA	NA	NA	NA	NA	NA	NA	NA	NA	NA	NA	NA	NA	NA	NA	NA
Acer platanoides	Providence	Rhode Island	-71.39942	41.850232	78 3rd St	22.86	introduced	15.24 to 30.48 cm	Providence	NA	NA	NA	NA	NA	NA	NA	NA	NA	NA	NA	NA	NA	NA	NA	NA	NA	NA
Sophora	Providence	Rhode Island	-71.394929	41.787097	151 Alabama Ave	12.7	no_info	0 to 15.24 cm	Providence	NA	NA	NA	NA	NA	NA	NA	NA	NA	NA	NA	NA	NA	NA	NA	NA	NA	NA
Prunus	Providence	Rhode Island	-71.427503	41.822743	78 Africa St	12.7	no_info	0 to 15.24 cm	Providence	NA	NA	NA	NA	NA	NA	NA	NA	NA	NA	NA	NA	NA	NA	NA	NA	NA	NA
Pyrus calleryana	Providence	Rhode Island	-71.441582	41.850229	749 Admiral St	7.62	introduced	0 to 15.24 cm	Providence	NA	NA	NA	NA	NA	NA	NA	NA	NA	NA	NA	NA	NA	NA	NA	NA	NA	NA
Malus	Providence	Rhode Island	-71.446586	41.853932	955 Admiral St	7.62	no_info	0 to 15.24 cm	Providence	NA	NA	NA	NA	NA	NA	NA	NA	NA	NA	NA	NA	NA	NA	NA	NA	NA	NA
Juglans cinerea	Providence	Rhode Island	NA	NA	1055 Admiral St	5.08	naturally_occurring	0 to 15.24 cm	Providence	NA	NA	NA	NA	NA	NA	NA	NA	NA	NA	NA	NA	NA	NA	NA	NA	NA	NA
Prunus virginiana	Providence	Rhode Island	-71.441917	41.850348	764 Admiral St	5.08	naturally_occurring	0 to 15.24 cm	Providence	NA	NA	NA	NA	NA	NA	NA	NA	NA	NA	NA	NA	NA	NA	NA	NA	NA	NA
Gleditsia triacanthos	Providence	Rhode Island	-71.394455	41.78718	135 Alabama Ave	5.08	introduced	0 to 15.24 cm	Providence	NA	NA	NA	NA	NA	NA	NA	NA	NA	NA	NA	NA	NA	NA	NA	NA	NA	NA
Pyrus calleryana	Providence	Rhode Island	-71.393552	41.787345	114 Alabama Ave	10.16	introduced	0 to 15.24 cm	Providence	NA	NA	NA	NA	NA	NA	NA	NA	NA	NA	NA	NA	NA	NA	NA	NA	NA	NA
Pyrus calleryana	Providence	Rhode Island	-71.427408	41.822777	24 Africa St	5.08	introduced	0 to 15.24 cm	Providence	NA	NA	NA	NA	NA	NA	NA	NA	NA	NA	NA	NA	NA	NA	NA	NA	NA	NA
Acer rubrum	Providence	Rhode Island	-71.394234	41.787218	127 Alabama Ave	5.08	naturally_occurring	0 to 15.24 cm	Providence	NA	NA	NA	NA	NA	NA	NA	NA	NA	NA	NA	NA	NA	NA	NA	NA	NA	NA
Pyrus calleryana	Providence	Rhode Island	-71.437716	41.84872	646 Admiral St	35.56	introduced	30.48 to 45.72 cm	Providence	NA	NA	NA	NA	NA	NA	NA	NA	NA	NA	NA	NA	NA	NA	NA	NA	NA	NA
Acer platanoides	Providence	Rhode Island	-71.392635	41.78752	1 Alabama Ave	43.18	introduced	30.48 to 45.72 cm	Providence	NA	NA	NA	NA	NA	NA	NA	NA	NA	NA	NA	NA	NA	NA	NA	NA	NA	NA
Tilia americana	Providence	Rhode Island	-71.437316	41.848553	609 Admiral St	43.18	naturally_occurring	30.48 to 45.72 cm	Providence	NA	NA	NA	NA	NA	NA	NA	NA	NA	NA	NA	NA	NA	NA	NA	NA	NA	NA
Gleditsia triacanthos	Providence	Rhode Island	-71.394455	41.78718	135 Alabama Ave	5.08	introduced	0 to 15.24 cm	Providence	NA	NA	NA	NA	NA	NA	NA	NA	NA	NA	NA	NA	NA	NA	NA	NA	NA	NA
Pyrus calleryana	Providence	Rhode Island	-71.441582	41.850229	749 Admiral St	25.4	introduced	15.24 to 30.48 cm	Providence	NA	NA	NA	NA	NA	NA	NA	NA	NA	NA	NA	NA	NA	NA	NA	NA	NA	NA
Gleditsia triacanthos	Providence	Rhode Island	-71.441842	41.850322	757 Admiral St	22.86	introduced	15.24 to 30.48 cm	Providence	NA	NA	NA	NA	NA	NA	NA	NA	NA	NA	NA	NA	NA	NA	NA	NA	NA	NA
Acer rubrum	Providence	Rhode Island	-71.393155	41.787421	103 Alabama Ave	12.7	naturally_occurring	0 to 15.24 cm	Providence	NA	NA	NA	NA	NA	NA	NA	NA	NA	NA	NA	NA	NA	NA	NA	NA	NA	NA
Acer negundo	Providence	Rhode Island	-71.436931	41.848395	614 Admiral St	5.08	naturally_occurring	0 to 15.24 cm	Providence	NA	NA	NA	NA	NA	NA	NA	NA	NA	NA	NA	NA	NA	NA	NA	NA	NA	NA
Liriodendron tulipifera	Providence	Rhode Island	-71.394929	41.787097	151 Alabama Ave	35.56	naturally_occurring	30.48 to 45.72 cm	Providence	NA	NA	NA	NA	NA	NA	NA	NA	NA	NA	NA	NA	NA	NA	NA	NA	NA	NA
Quercus palustris	Providence	Rhode Island	-71.437822	41.848762	648 Admiral St	58.42	naturally_occurring	45.72 to 60.96 cm	Providence	NA	NA	NA	NA	NA	NA	NA	NA	NA	NA	NA	NA	NA	NA	NA	NA	NA	NA
Prunus serrulata	Providence	Rhode Island	-71.441286	41.850117	743 Admiral St	5.08	introduced	0 to 15.24 cm	Providence	NA	NA	NA	NA	NA	NA	NA	NA	NA	NA	NA	NA	NA	NA	NA	NA	NA	NA
Gleditsia triacanthos	Providence	Rhode Island	-71.393878	41.787282	118 Alabama Ave	5.08	introduced	0 to 15.24 cm	Providence	NA	NA	NA	NA	NA	NA	NA	NA	NA	NA	NA	NA	NA	NA	NA	NA	NA	NA
Gleditsia triacanthos	Providence	Rhode Island	-71.393473	41.78736	110 Alabama Ave	7.62	introduced	0 to 15.24 cm	Providence	NA	NA	NA	NA	NA	NA	NA	NA	NA	NA	NA	NA	NA	NA	NA	NA	NA	NA
Acer rubrum	Providence	Rhode Island	-71.394292	41.787208	131 Alabama Ave	5.08	naturally_occurring	0 to 15.24 cm	Providence	NA	NA	NA	NA	NA	NA	NA	NA	NA	NA	NA	NA	NA	NA	NA	NA	NA	NA
Betula	Providence	Rhode Island	-71.392927	41.787464	89 Alabama Ave	7.62	no_info	0 to 15.24 cm	Providence	NA	NA	NA	NA	NA	NA	NA	NA	NA	NA	NA	NA	NA	NA	NA	NA	NA	NA
NA	Providence	Rhode Island	-71.409447	41.825171	26 Westminster St	25.4	no_info	15.24 to 30.48 cm	Providence	NA	NA	NA	NA	NA	NA	NA	NA	NA	NA	NA	NA	NA	NA	NA	NA	NA	NA
Zelkova serrata	Providence	Rhode Island	-71.394951	41.849183	810 Hope St	50.8	introduced	45.72 to 60.96 cm	Providence	NA	NA	NA	NA	NA	NA	NA	NA	NA	NA	NA	NA	NA	NA	NA	NA	NA	NA
Ulmus americana	Providence	Rhode Island	-71.419679	41.831321	57 West Park St	5.08	naturally_occurring	0 to 15.24 cm	Providence	NA	NA	NA	NA	NA	NA	NA	NA	NA	NA	NA	NA	NA	NA	NA	NA	NA	NA
Tilia cordata	Providence	Rhode Island	-71.420015	41.799676	63 Ontario St	2.54	introduced	0 to 15.24 cm	Providence	NA	NA	NA	NA	NA	NA	NA	NA	NA	NA	NA	NA	NA	NA	NA	NA	NA	NA
Acer saccharum	Providence	Rhode Island	-71.398299	41.786455	233 Alabama Ave	7.62	naturally_occurring	0 to 15.24 cm	Providence	NA	NA	NA	NA	NA	NA	NA	NA	NA	NA	NA	NA	NA	NA	NA	NA	NA	NA
Platanus acerifolia	Providence	Rhode Island	-71.399969	41.786144	274 Alabama Ave	45.72	introduced	30.48 to 45.72 cm	Providence	NA	NA	NA	NA	NA	NA	NA	NA	NA	NA	NA	NA	NA	NA	NA	NA	NA	NA
Platanus acerifolia	Providence	Rhode Island	-71.399779	41.786179	268 Alabama Ave	43.18	introduced	30.48 to 45.72 cm	Providence	NA	NA	NA	NA	NA	NA	NA	NA	NA	NA	NA	NA	NA	NA	NA	NA	NA	NA
Platanus acerifolia	Providence	Rhode Island	-71.399969	41.786144	274 Alabama Ave	48.26	introduced	45.72 to 60.96 cm	Providence	NA	NA	NA	NA	NA	NA	NA	NA	NA	NA	NA	NA	NA	NA	NA	NA	NA	NA
Acer rubrum	Providence	Rhode Island	-71.400528	41.786038	287 Alabama Ave	10.16	naturally_occurring	0 to 15.24 cm	Providence	NA	NA	NA	NA	NA	NA	NA	NA	NA	NA	NA	NA	NA	NA	NA	NA	NA	NA
Platanus acerifolia	Providence	Rhode Island	-71.398164	41.786481	231 Alabama Ave	53.34	introduced	45.72 to 60.96 cm	Providence	NA	NA	NA	NA	NA	NA	NA	NA	NA	NA	NA	NA	NA	NA	NA	NA	NA	NA
Acer saccharum	Providence	Rhode Island	NA	NA	458 Alabama Ave	5.08	naturally_occurring	0 to 15.24 cm	Providence	NA	NA	NA	NA	NA	NA	NA	NA	NA	NA	NA	NA	NA	NA	NA	NA	NA	NA
Cercis canadensis	Providence	Rhode Island	NA	NA	520 Alabama Ave	7.62	introduced	0 to 15.24 cm	Providence	NA	NA	NA	NA	NA	NA	NA	NA	NA	NA	NA	NA	NA	NA	NA	NA	NA	NA
Ulmus	Providence	Rhode Island	NA	NA	520 Alabama Ave	7.62	no_info	0 to 15.24 cm	Providence	NA	NA	NA	NA	NA	NA	NA	NA	NA	NA	NA	NA	NA	NA	NA	NA	NA	NA
Quercus rubra	Providence	Rhode Island	NA	NA	962 Alabama Ave	111.76	naturally_occurring	more than 76.2 cm	Providence	NA	NA	NA	NA	NA	NA	NA	NA	NA	NA	NA	NA	NA	NA	NA	NA	NA	NA
Pyrus calleryana	Providence	Rhode Island	-71.40083	41.785981	322 Alabama Ave	15.24	introduced	0 to 15.24 cm	Providence	NA	NA	NA	NA	NA	NA	NA	NA	NA	NA	NA	NA	NA	NA	NA	NA	NA	NA
Acer freemanii	Providence	Rhode Island	-71.397314	41.786644	207 Alabama Ave	33.02	introduced	30.48 to 45.72 cm	Providence	NA	NA	NA	NA	NA	NA	NA	NA	NA	NA	NA	NA	NA	NA	NA	NA	NA	NA
Tilia tomentosa	Providence	Rhode Island	-71.399828	41.78617	271 Alabama Ave	7.62	introduced	0 to 15.24 cm	Providence	NA	NA	NA	NA	NA	NA	NA	NA	NA	NA	NA	NA	NA	NA	NA	NA	NA	NA
Acer rubrum	Providence	Rhode Island	-71.399664	41.786201	267 Alabama Ave	5.08	naturally_occurring	0 to 15.24 cm	Providence	NA	NA	NA	NA	NA	NA	NA	NA	NA	NA	NA	NA	NA	NA	NA	NA	NA	NA
Acer rubrum	Providence	Rhode Island	-71.400013	41.786135	275 Alabama Ave	7.62	naturally_occurring	0 to 15.24 cm	Providence	NA	NA	NA	NA	NA	NA	NA	NA	NA	NA	NA	NA	NA	NA	NA	NA	NA	NA
Platanus acerifolia	Providence	Rhode Island	-71.39787	41.786537	225 Alabama Ave	45.72	introduced	30.48 to 45.72 cm	Providence	NA	NA	NA	NA	NA	NA	NA	NA	NA	NA	NA	NA	NA	NA	NA	NA	NA	NA
Platanus acerifolia	Providence	Rhode Island	-71.398791	41.786363	243 Alabama Ave	48.26	introduced	45.72 to 60.96 cm	Providence	NA	NA	NA	NA	NA	NA	NA	NA	NA	NA	NA	NA	NA	NA	NA	NA	NA	NA
Tilia cordata	Providence	Rhode Island	-71.399152	41.786296	255 Alabama Ave	58.42	introduced	45.72 to 60.96 cm	Providence	NA	NA	NA	NA	NA	NA	NA	NA	NA	NA	NA	NA	NA	NA	NA	NA	NA	NA
Acer saccharinum	Providence	Rhode Island	-71.398649	41.78639	240 Alabama Ave	53.34	naturally_occurring	45.72 to 60.96 cm	Providence	NA	NA	NA	NA	NA	NA	NA	NA	NA	NA	NA	NA	NA	NA	NA	NA	NA	NA
Tilia cordata	Providence	Rhode Island	-71.399152	41.786296	255 Alabama Ave	40.64	introduced	30.48 to 45.72 cm	Providence	NA	NA	NA	NA	NA	NA	NA	NA	NA	NA	NA	NA	NA	NA	NA	NA	NA	NA
Platanus acerifolia	Providence	Rhode Island	-71.396899	41.786723	192 Alabama Ave	38.1	introduced	30.48 to 45.72 cm	Providence	NA	NA	NA	NA	NA	NA	NA	NA	NA	NA	NA	NA	NA	NA	NA	NA	NA	NA
Zelkova serrata	Providence	Rhode Island	-71.398299	41.786455	236 Alabama Ave	7.62	introduced	0 to 15.24 cm	Providence	NA	NA	NA	NA	NA	NA	NA	NA	NA	NA	NA	NA	NA	NA	NA	NA	NA	NA
Acer freemanii	Providence	Rhode Island	-71.397462	41.786615	211 Alabama Ave	38.1	introduced	30.48 to 45.72 cm	Providence	NA	NA	NA	NA	NA	NA	NA	NA	NA	NA	NA	NA	NA	NA	NA	NA	NA	NA
Gleditsia triacanthos	Providence	Rhode Island	-71.452951	41.82669	51 Gray St	60.96	introduced	45.72 to 60.96 cm	Providence	NA	NA	NA	NA	NA	NA	NA	NA	NA	NA	NA	NA	NA	NA	NA	NA	NA	NA
Zelkova serrata	Providence	Rhode Island	NA	NA	176 Aldine St	58.42	introduced	45.72 to 60.96 cm	Providence	NA	NA	NA	NA	NA	NA	NA	NA	NA	NA	NA	NA	NA	NA	NA	NA	NA	NA
Gleditsia triacanthos	Providence	Rhode Island	NA	NA	225 Aldine St	10.16	introduced	0 to 15.24 cm	Providence	NA	NA	NA	NA	NA	NA	NA	NA	NA	NA	NA	NA	NA	NA	NA	NA	NA	NA
Quercus rubra	Providence	Rhode Island	NA	NA	250 Aldine St	109.22	naturally_occurring	more than 76.2 cm	Providence	NA	NA	NA	NA	NA	NA	NA	NA	NA	NA	NA	NA	NA	NA	NA	NA	NA	NA
Fraxinus	Providence	Rhode Island	-71.396819	41.847814	31 Glendale Ave	27.94	no_info	15.24 to 30.48 cm	Providence	NA	NA	NA	NA	NA	NA	NA	NA	NA	NA	NA	NA	NA	NA	NA	NA	NA	NA
NA	Providence	Rhode Island	-71.449692	41.862365	23 Alexander St	2.54	no_info	0 to 15.24 cm	Providence	NA	NA	NA	NA	NA	NA	NA	NA	NA	NA	NA	NA	NA	NA	NA	NA	NA	NA
Acer platanoides	Providence	Rhode Island	-71.408688	41.79377	121 Aldrich St	27.94	introduced	15.24 to 30.48 cm	Providence	NA	NA	NA	NA	NA	NA	NA	NA	NA	NA	NA	NA	NA	NA	NA	NA	NA	NA
Acer rubrum	Providence	Rhode Island	-71.426201	41.788354	34 Alexander St	7.62	naturally_occurring	0 to 15.24 cm	Providence	NA	NA	NA	NA	NA	NA	NA	NA	NA	NA	NA	NA	NA	NA	NA	NA	NA	NA
Acer platanoides	Providence	Rhode Island	-71.406628	41.794822	81 Aldrich St	48.26	introduced	45.72 to 60.96 cm	Providence	NA	NA	NA	NA	NA	NA	NA	NA	NA	NA	NA	NA	NA	NA	NA	NA	NA	NA
Syringa reticulata	Providence	Rhode Island	-71.448216	41.862741	40 Alexander St	7.62	introduced	0 to 15.24 cm	Providence	NA	NA	NA	NA	NA	NA	NA	NA	NA	NA	NA	NA	NA	NA	NA	NA	NA	NA
Celtis	Providence	Rhode Island	-71.448707	41.862614	35 Alexander St	7.62	no_info	0 to 15.24 cm	Providence	NA	NA	NA	NA	NA	NA	NA	NA	NA	NA	NA	NA	NA	NA	NA	NA	NA	NA
Platanus acerifolia	Providence	Rhode Island	-71.405925	41.795188	46 Aldrich St	55.88	introduced	45.72 to 60.96 cm	Providence	NA	NA	NA	NA	NA	NA	NA	NA	NA	NA	NA	NA	NA	NA	NA	NA	NA	NA
Acer truncatum	Providence	Rhode Island	-71.449022	41.820196	60 Aleppo St	5.08	introduced	0 to 15.24 cm	Providence	NA	NA	NA	NA	NA	NA	NA	NA	NA	NA	NA	NA	NA	NA	NA	NA	NA	NA
Prunus yedoensis	Providence	Rhode Island	-71.426201	41.788354	34 Alexander St	7.62	introduced	0 to 15.24 cm	Providence	NA	NA	NA	NA	NA	NA	NA	NA	NA	NA	NA	NA	NA	NA	NA	NA	NA	NA
Acer platanoides	Providence	Rhode Island	-71.448871	41.862573	33 Alexander St	25.4	introduced	15.24 to 30.48 cm	Providence	NA	NA	NA	NA	NA	NA	NA	NA	NA	NA	NA	NA	NA	NA	NA	NA	NA	NA
Quercus palustris	Providence	Rhode Island	-71.426166	41.789116	20 Alexander St	71.12	naturally_occurring	60.96 to 76.2 cm	Providence	NA	NA	NA	NA	NA	NA	NA	NA	NA	NA	NA	NA	NA	NA	NA	NA	NA	NA
Acer saccharum	Providence	Rhode Island	-71.453714	41.831217	29 Aldine St	12.7	naturally_occurring	0 to 15.24 cm	Providence	NA	NA	NA	NA	NA	NA	NA	NA	NA	NA	NA	NA	NA	NA	NA	NA	NA	NA
Platanus acerifolia	Providence	Rhode Island	-71.405747	41.795286	25 Aldrich St	73.66	introduced	60.96 to 76.2 cm	Providence	NA	NA	NA	NA	NA	NA	NA	NA	NA	NA	NA	NA	NA	NA	NA	NA	NA	NA
Ulmus	Providence	Rhode Island	-71.448871	41.862573	33 Alexander St	7.62	no_info	0 to 15.24 cm	Providence	NA	NA	NA	NA	NA	NA	NA	NA	NA	NA	NA	NA	NA	NA	NA	NA	NA	NA
Fraxinus	Providence	Rhode Island	-71.408688	41.79377	121 Aldrich St	50.8	no_info	45.72 to 60.96 cm	Providence	NA	NA	NA	NA	NA	NA	NA	NA	NA	NA	NA	NA	NA	NA	NA	NA	NA	NA
Syringa reticulata	Providence	Rhode Island	-71.448216	41.862741	40 Alexander St	7.62	introduced	0 to 15.24 cm	Providence	NA	NA	NA	NA	NA	NA	NA	NA	NA	NA	NA	NA	NA	NA	NA	NA	NA	NA
Platanus acerifolia	Providence	Rhode Island	-71.405925	41.795188	46 Aldrich St	55.88	introduced	45.72 to 60.96 cm	Providence	NA	NA	NA	NA	NA	NA	NA	NA	NA	NA	NA	NA	NA	NA	NA	NA	NA	NA
Ulmus parvifolia	Providence	Rhode Island	-71.448871	41.862573	33 Alexander St	7.62	introduced	0 to 15.24 cm	Providence	NA	NA	NA	NA	NA	NA	NA	NA	NA	NA	NA	NA	NA	NA	NA	NA	NA	NA
Acer platanoides	Providence	Rhode Island	-71.453726	41.831443	40 Aldine St	55.88	introduced	45.72 to 60.96 cm	Providence	NA	NA	NA	NA	NA	NA	NA	NA	NA	NA	NA	NA	NA	NA	NA	NA	NA	NA
Fraxinus pennsylvanica	Providence	Rhode Island	-71.426177	41.788855	26 Alexander St	22.86	naturally_occurring	15.24 to 30.48 cm	Providence	NA	NA	NA	NA	NA	NA	NA	NA	NA	NA	NA	NA	NA	NA	NA	NA	NA	NA
Acer rubrum	Providence	Rhode Island	-71.448871	41.862573	33 Alexander St	5.08	naturally_occurring	0 to 15.24 cm	Providence	NA	NA	NA	NA	NA	NA	NA	NA	NA	NA	NA	NA	NA	NA	NA	NA	NA	NA
Acer platanoides	Providence	Rhode Island	-71.407698	41.794275	85 Aldrich St	45.72	introduced	30.48 to 45.72 cm	Providence	NA	NA	NA	NA	NA	NA	NA	NA	NA	NA	NA	NA	NA	NA	NA	NA	NA	NA
Ulmus	Providence	Rhode Island	-71.448871	41.862573	33 Alexander St	7.62	no_info	0 to 15.24 cm	Providence	NA	NA	NA	NA	NA	NA	NA	NA	NA	NA	NA	NA	NA	NA	NA	NA	NA	NA
Platanus acerifolia	Providence	Rhode Island	-71.405361	41.795507	23 Aldrich St	53.34	introduced	45.72 to 60.96 cm	Providence	NA	NA	NA	NA	NA	NA	NA	NA	NA	NA	NA	NA	NA	NA	NA	NA	NA	NA
Acer platanoides	Providence	Rhode Island	-71.432096	41.806042	195 Linwood Ave	33.02	introduced	30.48 to 45.72 cm	Providence	NA	NA	NA	NA	NA	NA	NA	NA	NA	NA	NA	NA	NA	NA	NA	NA	NA	NA
Acer saccharum	Providence	Rhode Island	-71.457898	41.810843	77 Daniel Ave	25.4	naturally_occurring	15.24 to 30.48 cm	Providence	NA	NA	NA	NA	NA	NA	NA	NA	NA	NA	NA	NA	NA	NA	NA	NA	NA	NA
Acer platanoides	Providence	Rhode Island	-71.451473	41.827674	81 Leah St	30.48	introduced	15.24 to 30.48 cm	Providence	NA	NA	NA	NA	NA	NA	NA	NA	NA	NA	NA	NA	NA	NA	NA	NA	NA	NA
Quercus palustris	Providence	Rhode Island	-71.420626	41.78416	39 Alger Ave	63.5	naturally_occurring	60.96 to 76.2 cm	Providence	NA	NA	NA	NA	NA	NA	NA	NA	NA	NA	NA	NA	NA	NA	NA	NA	NA	NA
Quercus palustris	Providence	Rhode Island	-71.447997	41.862799	41 Alexander St	27.94	naturally_occurring	15.24 to 30.48 cm	Providence	NA	NA	NA	NA	NA	NA	NA	NA	NA	NA	NA	NA	NA	NA	NA	NA	NA	NA
Acer platanoides	Providence	Rhode Island	-71.426308	41.784189	137 Alexander St	35.56	introduced	30.48 to 45.72 cm	Providence	NA	NA	NA	NA	NA	NA	NA	NA	NA	NA	NA	NA	NA	NA	NA	NA	NA	NA
Syringa reticulata	Providence	Rhode Island	-71.42086	41.783508	65 Alger Ave	5.08	introduced	0 to 15.24 cm	Providence	NA	NA	NA	NA	NA	NA	NA	NA	NA	NA	NA	NA	NA	NA	NA	NA	NA	NA
Prunus	Providence	Rhode Island	-71.44368	41.863822	109 Alexander St	7.62	no_info	0 to 15.24 cm	Providence	NA	NA	NA	NA	NA	NA	NA	NA	NA	NA	NA	NA	NA	NA	NA	NA	NA	NA
Fraxinus pennsylvanica	Providence	Rhode Island	-71.44566	41.863332	75 Alexander St	5.08	naturally_occurring	0 to 15.24 cm	Providence	NA	NA	NA	NA	NA	NA	NA	NA	NA	NA	NA	NA	NA	NA	NA	NA	NA	NA
Ulmus americana	Providence	Rhode Island	NA	NA	654 Alexander St	45.72	naturally_occurring	30.48 to 45.72 cm	Providence	NA	NA	NA	NA	NA	NA	NA	NA	NA	NA	NA	NA	NA	NA	NA	NA	NA	NA
Amelanchier canadensis	Providence	Rhode Island	NA	NA	381 Alger Ave	5.08	naturally_occurring	0 to 15.24 cm	Providence	NA	NA	NA	NA	NA	NA	NA	NA	NA	NA	NA	NA	NA	NA	NA	NA	NA	NA
Gleditsia triacanthos	Providence	Rhode Island	NA	NA	444 Alger Ave	45.72	introduced	30.48 to 45.72 cm	Providence	NA	NA	NA	NA	NA	NA	NA	NA	NA	NA	NA	NA	NA	NA	NA	NA	NA	NA
Acer platanoides	Providence	Rhode Island	-71.447086	41.863	72 Alexander St	55.88	introduced	45.72 to 60.96 cm	Providence	NA	NA	NA	NA	NA	NA	NA	NA	NA	NA	NA	NA	NA	NA	NA	NA	NA	NA
Acer rubrum	Providence	Rhode Island	-71.426222	41.787961	47 Alexander St	7.62	naturally_occurring	0 to 15.24 cm	Providence	NA	NA	NA	NA	NA	NA	NA	NA	NA	NA	NA	NA	NA	NA	NA	NA	NA	NA
Quercus bicolor	Providence	Rhode Island	-71.421098	41.782856	91 Alger Ave	5.08	naturally_occurring	0 to 15.24 cm	Providence	NA	NA	NA	NA	NA	NA	NA	NA	NA	NA	NA	NA	NA	NA	NA	NA	NA	NA
Malus	Providence	Rhode Island	-71.44368	41.863822	109 Alexander St	2.54	no_info	0 to 15.24 cm	Providence	NA	NA	NA	NA	NA	NA	NA	NA	NA	NA	NA	NA	NA	NA	NA	NA	NA	NA
Pyrus calleryana	Providence	Rhode Island	-71.420974	41.783196	79 Alger Ave	5.08	introduced	0 to 15.24 cm	Providence	NA	NA	NA	NA	NA	NA	NA	NA	NA	NA	NA	NA	NA	NA	NA	NA	NA	NA
Zelkova serrata	Providence	Rhode Island	-71.420899	41.7834	71 Alger Ave	22.86	introduced	15.24 to 30.48 cm	Providence	NA	NA	NA	NA	NA	NA	NA	NA	NA	NA	NA	NA	NA	NA	NA	NA	NA	NA
Ulmus parvifolia	Providence	Rhode Island	-71.421858	41.780873	178 Alger Ave	7.62	introduced	0 to 15.24 cm	Providence	NA	NA	NA	NA	NA	NA	NA	NA	NA	NA	NA	NA	NA	NA	NA	NA	NA	NA
Prunus serrulata	Providence	Rhode Island	-71.421101	41.782851	90 Alger Ave	5.08	introduced	0 to 15.24 cm	Providence	NA	NA	NA	NA	NA	NA	NA	NA	NA	NA	NA	NA	NA	NA	NA	NA	NA	NA
Acer platanoides	Providence	Rhode Island	-71.447438	41.86292	53 Alexander St	17.78	introduced	15.24 to 30.48 cm	Providence	NA	NA	NA	NA	NA	NA	NA	NA	NA	NA	NA	NA	NA	NA	NA	NA	NA	NA
Gleditsia triacanthos	Providence	Rhode Island	-71.420825	41.783607	63 Alger Ave	17.78	introduced	15.24 to 30.48 cm	Providence	NA	NA	NA	NA	NA	NA	NA	NA	NA	NA	NA	NA	NA	NA	NA	NA	NA	NA
Prunus serrulata	Providence	Rhode Island	-71.421101	41.782851	90 Alger Ave	5.08	introduced	0 to 15.24 cm	Providence	NA	NA	NA	NA	NA	NA	NA	NA	NA	NA	NA	NA	NA	NA	NA	NA	NA	NA
Gleditsia triacanthos	Providence	Rhode Island	-71.420647	41.784102	41 Alger Ave	17.78	introduced	15.24 to 30.48 cm	Providence	NA	NA	NA	NA	NA	NA	NA	NA	NA	NA	NA	NA	NA	NA	NA	NA	NA	NA
Quercus palustris	Providence	Rhode Island	-71.443712	41.863814	103 Alexander St	81.28	naturally_occurring	more than 76.2 cm	Providence	NA	NA	NA	NA	NA	NA	NA	NA	NA	NA	NA	NA	NA	NA	NA	NA	NA	NA
Acer platanoides	Providence	Rhode Island	-71.388378	41.856784	64 Alfred Stone Rd	20.32	introduced	15.24 to 30.48 cm	Providence	NA	NA	NA	NA	NA	NA	NA	NA	NA	NA	NA	NA	NA	NA	NA	NA	NA	NA
Quercus bicolor	Providence	Rhode Island	-71.421098	41.782856	91 Alger Ave	5.08	naturally_occurring	0 to 15.24 cm	Providence	NA	NA	NA	NA	NA	NA	NA	NA	NA	NA	NA	NA	NA	NA	NA	NA	NA	NA
Celtis	Providence	Rhode Island	-71.446714	41.863087	84 Alexander St	7.62	no_info	0 to 15.24 cm	Providence	NA	NA	NA	NA	NA	NA	NA	NA	NA	NA	NA	NA	NA	NA	NA	NA	NA	NA
Robinia pseudoacacia	Providence	Rhode Island	-71.420208	41.785321	1 Alger Ave	38.1	introduced	30.48 to 45.72 cm	Providence	NA	NA	NA	NA	NA	NA	NA	NA	NA	NA	NA	NA	NA	NA	NA	NA	NA	NA
Crataegus	Providence	Rhode Island	-71.390312	41.856312	15 Alfred Stone Rd	5.08	no_info	0 to 15.24 cm	Providence	NA	NA	NA	NA	NA	NA	NA	NA	NA	NA	NA	NA	NA	NA	NA	NA	NA	NA
Ulmus americana	Providence	Rhode Island	NA	NA	507 Alger Ave	53.34	naturally_occurring	45.72 to 60.96 cm	Providence	NA	NA	NA	NA	NA	NA	NA	NA	NA	NA	NA	NA	NA	NA	NA	NA	NA	NA
Ulmus americana	Providence	Rhode Island	NA	NA	675 Alger Ave	53.34	naturally_occurring	45.72 to 60.96 cm	Providence	NA	NA	NA	NA	NA	NA	NA	NA	NA	NA	NA	NA	NA	NA	NA	NA	NA	NA
Ulmus americana	Providence	Rhode Island	NA	NA	1195 Alger Ave	17.78	naturally_occurring	15.24 to 30.48 cm	Providence	NA	NA	NA	NA	NA	NA	NA	NA	NA	NA	NA	NA	NA	NA	NA	NA	NA	NA
Ulmus pumila	Providence	Rhode Island	-71.441678	41.831956	39 Berlin St	33.02	introduced	30.48 to 45.72 cm	Providence	NA	NA	NA	NA	NA	NA	NA	NA	NA	NA	NA	NA	NA	NA	NA	NA	NA	NA
Zelkova serrata	Providence	Rhode Island	-71.436056	41.818245	529 Broadway	15.24	introduced	0 to 15.24 cm	Providence	NA	NA	NA	NA	NA	NA	NA	NA	NA	NA	NA	NA	NA	NA	NA	NA	NA	NA
Pyrus calleryana	Providence	Rhode Island	-71.405594	41.81256	63 Allens Ave	12.7	introduced	0 to 15.24 cm	Providence	NA	NA	NA	NA	NA	NA	NA	NA	NA	NA	NA	NA	NA	NA	NA	NA	NA	NA
Ulmus americana	Providence	Rhode Island	-71.42856	41.793155	37 Algonquin St	2.54	naturally_occurring	0 to 15.24 cm	Providence	NA	NA	NA	NA	NA	NA	NA	NA	NA	NA	NA	NA	NA	NA	NA	NA	NA	NA
Acer platanoides	Providence	Rhode Island	-71.406013	41.813538	38 Allens Ave	40.64	introduced	30.48 to 45.72 cm	Providence	NA	NA	NA	NA	NA	NA	NA	NA	NA	NA	NA	NA	NA	NA	NA	NA	NA	NA
Prunus serrulata	Providence	Rhode Island	-71.405745	41.812918	49 Allens Ave	7.62	introduced	0 to 15.24 cm	Providence	NA	NA	NA	NA	NA	NA	NA	NA	NA	NA	NA	NA	NA	NA	NA	NA	NA	NA
Zelkova serrata	Providence	Rhode Island	-71.404322	41.809636	155 Allens Ave	25.4	introduced	15.24 to 30.48 cm	Providence	NA	NA	NA	NA	NA	NA	NA	NA	NA	NA	NA	NA	NA	NA	NA	NA	NA	NA
NA	Providence	Rhode Island	-71.403704	41.808219	211 Allens Ave	38.1	no_info	30.48 to 45.72 cm	Providence	NA	NA	NA	NA	NA	NA	NA	NA	NA	NA	NA	NA	NA	NA	NA	NA	NA	NA
Acer saccharinum	Providence	Rhode Island	-71.429062	41.793008	52 Algonquin St	48.26	naturally_occurring	45.72 to 60.96 cm	Providence	NA	NA	NA	NA	NA	NA	NA	NA	NA	NA	NA	NA	NA	NA	NA	NA	NA	NA
Prunus	Providence	Rhode Island	-71.429558	41.792861	108 Algonquin St	2.54	no_info	0 to 15.24 cm	Providence	NA	NA	NA	NA	NA	NA	NA	NA	NA	NA	NA	NA	NA	NA	NA	NA	NA	NA
Quercus rubra	Providence	Rhode Island	-71.405507	41.812356	71 Allens Ave	22.86	naturally_occurring	15.24 to 30.48 cm	Providence	NA	NA	NA	NA	NA	NA	NA	NA	NA	NA	NA	NA	NA	NA	NA	NA	NA	NA
Acer platanoides	Providence	Rhode Island	-71.404554	41.810155	136 Allens Ave	43.18	introduced	30.48 to 45.72 cm	Providence	NA	NA	NA	NA	NA	NA	NA	NA	NA	NA	NA	NA	NA	NA	NA	NA	NA	NA
Prunus cerasifera	Providence	Rhode Island	-71.405832	41.813123	50 Allens Ave	7.62	introduced	0 to 15.24 cm	Providence	NA	NA	NA	NA	NA	NA	NA	NA	NA	NA	NA	NA	NA	NA	NA	NA	NA	NA
Amelanchier canadensis	Providence	Rhode Island	-71.405528	41.812407	69 Allens Ave	5.08	naturally_occurring	0 to 15.24 cm	Providence	NA	NA	NA	NA	NA	NA	NA	NA	NA	NA	NA	NA	NA	NA	NA	NA	NA	NA
Malus	Providence	Rhode Island	-71.430218	41.792665	82 Algonquin St	2.54	no_info	0 to 15.24 cm	Providence	NA	NA	NA	NA	NA	NA	NA	NA	NA	NA	NA	NA	NA	NA	NA	NA	NA	NA
Gleditsia triacanthos	Providence	Rhode Island	-71.429901	41.792759	147 Algonquin St	22.86	introduced	15.24 to 30.48 cm	Providence	NA	NA	NA	NA	NA	NA	NA	NA	NA	NA	NA	NA	NA	NA	NA	NA	NA	NA
Prunus cerasifera	Providence	Rhode Island	-71.405832	41.813123	50 Allens Ave	7.62	introduced	0 to 15.24 cm	Providence	NA	NA	NA	NA	NA	NA	NA	NA	NA	NA	NA	NA	NA	NA	NA	NA	NA	NA
Acer platanoides	Providence	Rhode Island	-71.428537	41.793162	36 Algonquin St	63.5	introduced	60.96 to 76.2 cm	Providence	NA	NA	NA	NA	NA	NA	NA	NA	NA	NA	NA	NA	NA	NA	NA	NA	NA	NA
Gleditsia triacanthos	Providence	Rhode Island	-71.405659	41.812714	57 Allens Ave	7.62	introduced	0 to 15.24 cm	Providence	NA	NA	NA	NA	NA	NA	NA	NA	NA	NA	NA	NA	NA	NA	NA	NA	NA	NA
Acer platanoides	Providence	Rhode Island	-71.428644	41.79313	39 Algonquin St	30.48	introduced	15.24 to 30.48 cm	Providence	NA	NA	NA	NA	NA	NA	NA	NA	NA	NA	NA	NA	NA	NA	NA	NA	NA	NA
Prunus	Providence	Rhode Island	-71.430218	41.792665	82 Algonquin St	5.08	no_info	0 to 15.24 cm	Providence	NA	NA	NA	NA	NA	NA	NA	NA	NA	NA	NA	NA	NA	NA	NA	NA	NA	NA
Acer platanoides	Providence	Rhode Island	-71.404811	41.810745	116 Allens Ave	43.18	introduced	30.48 to 45.72 cm	Providence	NA	NA	NA	NA	NA	NA	NA	NA	NA	NA	NA	NA	NA	NA	NA	NA	NA	NA
Pinus strobus	Providence	Rhode Island	-71.405898	41.813276	35 Allens Ave	50.8	naturally_occurring	45.72 to 60.96 cm	Providence	NA	NA	NA	NA	NA	NA	NA	NA	NA	NA	NA	NA	NA	NA	NA	NA	NA	NA
Acer platanoides	Providence	Rhode Island	-71.429594	41.79285	112 Algonquin St	40.64	introduced	30.48 to 45.72 cm	Providence	NA	NA	NA	NA	NA	NA	NA	NA	NA	NA	NA	NA	NA	NA	NA	NA	NA	NA
Ulmus americana	Providence	Rhode Island	-71.430073	41.792708	80 Algonquin St	5.08	naturally_occurring	0 to 15.24 cm	Providence	NA	NA	NA	NA	NA	NA	NA	NA	NA	NA	NA	NA	NA	NA	NA	NA	NA	NA
Ulmus americana	Providence	Rhode Island	-71.429954	41.792743	74 Algonquin St	5.08	naturally_occurring	0 to 15.24 cm	Providence	NA	NA	NA	NA	NA	NA	NA	NA	NA	NA	NA	NA	NA	NA	NA	NA	NA	NA
Fraxinus pennsylvanica	Providence	Rhode Island	-71.402048	41.80453	288 Allens Ave	12.7	naturally_occurring	0 to 15.24 cm	Providence	NA	NA	NA	NA	NA	NA	NA	NA	NA	NA	NA	NA	NA	NA	NA	NA	NA	NA
Fraxinus pennsylvanica	Providence	Rhode Island	-71.39999	41.799831	500 Allens Ave	10.16	naturally_occurring	0 to 15.24 cm	Providence	NA	NA	NA	NA	NA	NA	NA	NA	NA	NA	NA	NA	NA	NA	NA	NA	NA	NA
Fraxinus pennsylvanica	Providence	Rhode Island	-71.401892	41.804155	300 Allens Ave	12.7	naturally_occurring	0 to 15.24 cm	Providence	NA	NA	NA	NA	NA	NA	NA	NA	NA	NA	NA	NA	NA	NA	NA	NA	NA	NA
Acer	Providence	Rhode Island	-71.401687	41.803689	335 Allens Ave	5.08	no_info	0 to 15.24 cm	Providence	NA	NA	NA	NA	NA	NA	NA	NA	NA	NA	NA	NA	NA	NA	NA	NA	NA	NA
Acer rubrum	Providence	Rhode Island	-71.39999	41.799831	500 Allens Ave	40.64	naturally_occurring	30.48 to 45.72 cm	Providence	NA	NA	NA	NA	NA	NA	NA	NA	NA	NA	NA	NA	NA	NA	NA	NA	NA	NA
Pyrus calleryana	Providence	Rhode Island	-71.4036	41.807986	223 Allens Ave	12.7	introduced	0 to 15.24 cm	Providence	NA	NA	NA	NA	NA	NA	NA	NA	NA	NA	NA	NA	NA	NA	NA	NA	NA	NA
Fraxinus pennsylvanica	Providence	Rhode Island	-71.40135	41.80292	375 Allens Ave	40.64	naturally_occurring	30.48 to 45.72 cm	Providence	NA	NA	NA	NA	NA	NA	NA	NA	NA	NA	NA	NA	NA	NA	NA	NA	NA	NA
Fraxinus pennsylvanica	Providence	Rhode Island	-71.403054	41.806775	232 Allens Ave	10.16	naturally_occurring	0 to 15.24 cm	Providence	NA	NA	NA	NA	NA	NA	NA	NA	NA	NA	NA	NA	NA	NA	NA	NA	NA	NA
Pyrus calleryana	Providence	Rhode Island	-71.402821	41.806247	265 Allens Ave	12.7	introduced	0 to 15.24 cm	Providence	NA	NA	NA	NA	NA	NA	NA	NA	NA	NA	NA	NA	NA	NA	NA	NA	NA	NA
Fraxinus pennsylvanica	Providence	Rhode Island	-71.402048	41.80453	288 Allens Ave	10.16	naturally_occurring	0 to 15.24 cm	Providence	NA	NA	NA	NA	NA	NA	NA	NA	NA	NA	NA	NA	NA	NA	NA	NA	NA	NA
Fraxinus pennsylvanica	Providence	Rhode Island	-71.401892	41.804155	300 Allens Ave	10.16	naturally_occurring	0 to 15.24 cm	Providence	NA	NA	NA	NA	NA	NA	NA	NA	NA	NA	NA	NA	NA	NA	NA	NA	NA	NA
Pyrus calleryana	Providence	Rhode Island	-71.40348	41.807713	235 Allens Ave	15.24	introduced	0 to 15.24 cm	Providence	NA	NA	NA	NA	NA	NA	NA	NA	NA	NA	NA	NA	NA	NA	NA	NA	NA	NA
Acer saccharum	Providence	Rhode Island	-71.401498	41.803257	355 Allens Ave	17.78	naturally_occurring	15.24 to 30.48 cm	Providence	NA	NA	NA	NA	NA	NA	NA	NA	NA	NA	NA	NA	NA	NA	NA	NA	NA	NA
Platanus acerifolia	Providence	Rhode Island	-71.402206	41.80489	299 Allens Ave	38.1	introduced	30.48 to 45.72 cm	Providence	NA	NA	NA	NA	NA	NA	NA	NA	NA	NA	NA	NA	NA	NA	NA	NA	NA	NA
Fraxinus pennsylvanica	Providence	Rhode Island	-71.40135	41.80292	375 Allens Ave	30.48	naturally_occurring	15.24 to 30.48 cm	Providence	NA	NA	NA	NA	NA	NA	NA	NA	NA	NA	NA	NA	NA	NA	NA	NA	NA	NA
Fraxinus pennsylvanica	Providence	Rhode Island	-71.40135	41.80292	375 Allens Ave	25.4	naturally_occurring	15.24 to 30.48 cm	Providence	NA	NA	NA	NA	NA	NA	NA	NA	NA	NA	NA	NA	NA	NA	NA	NA	NA	NA
Fraxinus pennsylvanica	Providence	Rhode Island	-71.401892	41.804155	300 Allens Ave	12.7	naturally_occurring	0 to 15.24 cm	Providence	NA	NA	NA	NA	NA	NA	NA	NA	NA	NA	NA	NA	NA	NA	NA	NA	NA	NA
Pyrus calleryana	Providence	Rhode Island	-71.4036	41.807986	223 Allens Ave	12.7	introduced	0 to 15.24 cm	Providence	NA	NA	NA	NA	NA	NA	NA	NA	NA	NA	NA	NA	NA	NA	NA	NA	NA	NA
Pyrus calleryana	Providence	Rhode Island	-71.40348	41.807713	235 Allens Ave	12.7	introduced	0 to 15.24 cm	Providence	NA	NA	NA	NA	NA	NA	NA	NA	NA	NA	NA	NA	NA	NA	NA	NA	NA	NA
Pyrus calleryana	Providence	Rhode Island	-71.403035	41.806734	257 Allens Ave	15.24	introduced	0 to 15.24 cm	Providence	NA	NA	NA	NA	NA	NA	NA	NA	NA	NA	NA	NA	NA	NA	NA	NA	NA	NA
Fraxinus pennsylvanica	Providence	Rhode Island	-71.402821	41.806247	265 Allens Ave	10.16	naturally_occurring	0 to 15.24 cm	Providence	NA	NA	NA	NA	NA	NA	NA	NA	NA	NA	NA	NA	NA	NA	NA	NA	NA	NA
Platanus acerifolia	Providence	Rhode Island	-71.402728	41.806038	271 Allens Ave	109.22	introduced	more than 76.2 cm	Providence	NA	NA	NA	NA	NA	NA	NA	NA	NA	NA	NA	NA	NA	NA	NA	NA	NA	NA
Fraxinus pennsylvanica	Providence	Rhode Island	-71.402406	41.805327	287 Allens Ave	10.16	naturally_occurring	0 to 15.24 cm	Providence	NA	NA	NA	NA	NA	NA	NA	NA	NA	NA	NA	NA	NA	NA	NA	NA	NA	NA
Pyrus calleryana	Providence	Rhode Island	-71.403035	41.806734	257 Allens Ave	10.16	introduced	0 to 15.24 cm	Providence	NA	NA	NA	NA	NA	NA	NA	NA	NA	NA	NA	NA	NA	NA	NA	NA	NA	NA
Fraxinus pennsylvanica	Providence	Rhode Island	-71.402815	41.806233	252 Allens Ave	12.7	naturally_occurring	0 to 15.24 cm	Providence	NA	NA	NA	NA	NA	NA	NA	NA	NA	NA	NA	NA	NA	NA	NA	NA	NA	NA
Fraxinus pennsylvanica	Providence	Rhode Island	-71.402048	41.80453	288 Allens Ave	10.16	naturally_occurring	0 to 15.24 cm	Providence	NA	NA	NA	NA	NA	NA	NA	NA	NA	NA	NA	NA	NA	NA	NA	NA	NA	NA
Pyrus calleryana	Providence	Rhode Island	-71.402821	41.806247	265 Allens Ave	12.7	introduced	0 to 15.24 cm	Providence	NA	NA	NA	NA	NA	NA	NA	NA	NA	NA	NA	NA	NA	NA	NA	NA	NA	NA
Fraxinus pennsylvanica	Providence	Rhode Island	-71.402406	41.805327	287 Allens Ave	10.16	naturally_occurring	0 to 15.24 cm	Providence	NA	NA	NA	NA	NA	NA	NA	NA	NA	NA	NA	NA	NA	NA	NA	NA	NA	NA
Zelkova serrata	Providence	Rhode Island	-71.435305	41.833786	825 Chalkstone Ave	5.08	introduced	0 to 15.24 cm	Providence	NA	NA	NA	NA	NA	NA	NA	NA	NA	NA	NA	NA	NA	NA	NA	NA	NA	NA
Prunus	Providence	Rhode Island	-71.403694	41.844312	93 Grand View St	7.62	no_info	0 to 15.24 cm	Providence	NA	NA	NA	NA	NA	NA	NA	NA	NA	NA	NA	NA	NA	NA	NA	NA	NA	NA
Pyrus calleryana	Providence	Rhode Island	-71.399081	41.797789	601 Allens Ave	20.32	introduced	15.24 to 30.48 cm	Providence	NA	NA	NA	NA	NA	NA	NA	NA	NA	NA	NA	NA	NA	NA	NA	NA	NA	NA
Platanus acerifolia	Providence	Rhode Island	-71.397498	41.793555	717 Allens Ave	7.62	introduced	0 to 15.24 cm	Providence	NA	NA	NA	NA	NA	NA	NA	NA	NA	NA	NA	NA	NA	NA	NA	NA	NA	NA
Platanus acerifolia	Providence	Rhode Island	-71.397113	41.792388	765 Allens Ave	20.32	introduced	15.24 to 30.48 cm	Providence	NA	NA	NA	NA	NA	NA	NA	NA	NA	NA	NA	NA	NA	NA	NA	NA	NA	NA
Pyrus calleryana	Providence	Rhode Island	-71.399733	41.799271	520 Allens Ave	25.4	introduced	15.24 to 30.48 cm	Providence	NA	NA	NA	NA	NA	NA	NA	NA	NA	NA	NA	NA	NA	NA	NA	NA	NA	NA
Gleditsia triacanthos	Providence	Rhode Island	-71.397498	41.793555	717 Allens Ave	7.62	introduced	0 to 15.24 cm	Providence	NA	NA	NA	NA	NA	NA	NA	NA	NA	NA	NA	NA	NA	NA	NA	NA	NA	NA
Platanus acerifolia	Providence	Rhode Island	-71.397498	41.793555	717 Allens Ave	7.62	introduced	0 to 15.24 cm	Providence	NA	NA	NA	NA	NA	NA	NA	NA	NA	NA	NA	NA	NA	NA	NA	NA	NA	NA
Prunus serrulata	Providence	Rhode Island	-71.397344	41.793083	800 Allens Ave	7.62	introduced	0 to 15.24 cm	Providence	NA	NA	NA	NA	NA	NA	NA	NA	NA	NA	NA	NA	NA	NA	NA	NA	NA	NA
Platanus acerifolia	Providence	Rhode Island	-71.397113	41.792388	765 Allens Ave	25.4	introduced	15.24 to 30.48 cm	Providence	NA	NA	NA	NA	NA	NA	NA	NA	NA	NA	NA	NA	NA	NA	NA	NA	NA	NA
Fraxinus pennsylvanica	Providence	Rhode Island	-71.398684	41.796898	642 Allens Ave	10.16	naturally_occurring	0 to 15.24 cm	Providence	NA	NA	NA	NA	NA	NA	NA	NA	NA	NA	NA	NA	NA	NA	NA	NA	NA	NA
Pyrus calleryana	Providence	Rhode Island	-71.399733	41.799271	520 Allens Ave	25.4	introduced	15.24 to 30.48 cm	Providence	NA	NA	NA	NA	NA	NA	NA	NA	NA	NA	NA	NA	NA	NA	NA	NA	NA	NA
Fraxinus pennsylvanica	Providence	Rhode Island	-71.39999	41.799831	500 Allens Ave	10.16	naturally_occurring	0 to 15.24 cm	Providence	NA	NA	NA	NA	NA	NA	NA	NA	NA	NA	NA	NA	NA	NA	NA	NA	NA	NA
Pyrus calleryana	Providence	Rhode Island	-71.39804	41.795179	700 Allens Ave	12.7	introduced	0 to 15.24 cm	Providence	NA	NA	NA	NA	NA	NA	NA	NA	NA	NA	NA	NA	NA	NA	NA	NA	NA	NA
Acer rubrum	Providence	Rhode Island	-71.397498	41.793555	717 Allens Ave	7.62	naturally_occurring	0 to 15.24 cm	Providence	NA	NA	NA	NA	NA	NA	NA	NA	NA	NA	NA	NA	NA	NA	NA	NA	NA	NA
Ulmus	Providence	Rhode Island	-71.39804	41.795179	700 Allens Ave	10.16	no_info	0 to 15.24 cm	Providence	NA	NA	NA	NA	NA	NA	NA	NA	NA	NA	NA	NA	NA	NA	NA	NA	NA	NA
Morus	Providence	Rhode Island	-71.39999	41.799831	500 Allens Ave	55.88	no_info	45.72 to 60.96 cm	Providence	NA	NA	NA	NA	NA	NA	NA	NA	NA	NA	NA	NA	NA	NA	NA	NA	NA	NA
Ulmus	Providence	Rhode Island	-71.39804	41.795179	700 Allens Ave	12.7	no_info	0 to 15.24 cm	Providence	NA	NA	NA	NA	NA	NA	NA	NA	NA	NA	NA	NA	NA	NA	NA	NA	NA	NA
Pyrus calleryana	Providence	Rhode Island	-71.399733	41.799271	520 Allens Ave	15.24	introduced	0 to 15.24 cm	Providence	NA	NA	NA	NA	NA	NA	NA	NA	NA	NA	NA	NA	NA	NA	NA	NA	NA	NA
Platanus acerifolia	Providence	Rhode Island	-71.397113	41.792388	765 Allens Ave	10.16	introduced	0 to 15.24 cm	Providence	NA	NA	NA	NA	NA	NA	NA	NA	NA	NA	NA	NA	NA	NA	NA	NA	NA	NA
Acer rubrum	Providence	Rhode Island	-71.397498	41.793555	717 Allens Ave	7.62	naturally_occurring	0 to 15.24 cm	Providence	NA	NA	NA	NA	NA	NA	NA	NA	NA	NA	NA	NA	NA	NA	NA	NA	NA	NA
Acer rubrum	Providence	Rhode Island	-71.397498	41.793555	717 Allens Ave	7.62	naturally_occurring	0 to 15.24 cm	Providence	NA	NA	NA	NA	NA	NA	NA	NA	NA	NA	NA	NA	NA	NA	NA	NA	NA	NA
Platanus acerifolia	Providence	Rhode Island	-71.397498	41.793555	717 Allens Ave	7.62	introduced	0 to 15.24 cm	Providence	NA	NA	NA	NA	NA	NA	NA	NA	NA	NA	NA	NA	NA	NA	NA	NA	NA	NA
Gleditsia triacanthos	Providence	Rhode Island	-71.397498	41.793555	717 Allens Ave	7.62	introduced	0 to 15.24 cm	Providence	NA	NA	NA	NA	NA	NA	NA	NA	NA	NA	NA	NA	NA	NA	NA	NA	NA	NA
Acer campestre	Providence	Rhode Island	-71.397344	41.793083	800 Allens Ave	7.62	introduced	0 to 15.24 cm	Providence	NA	NA	NA	NA	NA	NA	NA	NA	NA	NA	NA	NA	NA	NA	NA	NA	NA	NA
Fraxinus pennsylvanica	Providence	Rhode Island	-71.398684	41.796898	642 Allens Ave	20.32	naturally_occurring	15.24 to 30.48 cm	Providence	NA	NA	NA	NA	NA	NA	NA	NA	NA	NA	NA	NA	NA	NA	NA	NA	NA	NA
Prunus serrulata	Providence	Rhode Island	-71.397721	41.794233	722 Allens Ave	20.32	introduced	15.24 to 30.48 cm	Providence	NA	NA	NA	NA	NA	NA	NA	NA	NA	NA	NA	NA	NA	NA	NA	NA	NA	NA
Gleditsia triacanthos	Providence	Rhode Island	-71.397498	41.793555	717 Allens Ave	7.62	introduced	0 to 15.24 cm	Providence	NA	NA	NA	NA	NA	NA	NA	NA	NA	NA	NA	NA	NA	NA	NA	NA	NA	NA
Ulmus	Providence	Rhode Island	-71.432619	41.817238	15 Almy St	17.78	no_info	15.24 to 30.48 cm	Providence	NA	NA	NA	NA	NA	NA	NA	NA	NA	NA	NA	NA	NA	NA	NA	NA	NA	NA
Catalpa bignonioides	Providence	Rhode Island	NA	NA	2 Allston St	7.62	introduced	0 to 15.24 cm	Providence	NA	NA	NA	NA	NA	NA	NA	NA	NA	NA	NA	NA	NA	NA	NA	NA	NA	NA
Catalpa bignonioides	Providence	Rhode Island	NA	NA	2 Allston St	10.16	introduced	0 to 15.24 cm	Providence	NA	NA	NA	NA	NA	NA	NA	NA	NA	NA	NA	NA	NA	NA	NA	NA	NA	NA
Pyrus calleryana	Providence	Rhode Island	NA	NA	10 Allston St	5.08	introduced	0 to 15.24 cm	Providence	NA	NA	NA	NA	NA	NA	NA	NA	NA	NA	NA	NA	NA	NA	NA	NA	NA	NA
Catalpa bignonioides	Providence	Rhode Island	NA	NA	20 Allston St	12.7	introduced	0 to 15.24 cm	Providence	NA	NA	NA	NA	NA	NA	NA	NA	NA	NA	NA	NA	NA	NA	NA	NA	NA	NA
Prunus virginiana	Providence	Rhode Island	-71.397344	41.793083	800 Allens Ave	7.62	naturally_occurring	0 to 15.24 cm	Providence	NA	NA	NA	NA	NA	NA	NA	NA	NA	NA	NA	NA	NA	NA	NA	NA	NA	NA
Ulmus	Providence	Rhode Island	-71.432573	41.817026	9 Almy St	27.94	no_info	15.24 to 30.48 cm	Providence	NA	NA	NA	NA	NA	NA	NA	NA	NA	NA	NA	NA	NA	NA	NA	NA	NA	NA
Pyrus calleryana	Providence	Rhode Island	-71.396795	41.791429	845 Allens Ave	7.62	introduced	0 to 15.24 cm	Providence	NA	NA	NA	NA	NA	NA	NA	NA	NA	NA	NA	NA	NA	NA	NA	NA	NA	NA
Sophora	Providence	Rhode Island	NA	NA	261 Allston St	5.08	no_info	0 to 15.24 cm	Providence	NA	NA	NA	NA	NA	NA	NA	NA	NA	NA	NA	NA	NA	NA	NA	NA	NA	NA
Acer tataricum	Providence	Rhode Island	NA	NA	598 Allston St	5.08	introduced	0 to 15.24 cm	Providence	NA	NA	NA	NA	NA	NA	NA	NA	NA	NA	NA	NA	NA	NA	NA	NA	NA	NA
Pyrus calleryana	Providence	Rhode Island	NA	NA	954 Allston St	5.08	introduced	0 to 15.24 cm	Providence	NA	NA	NA	NA	NA	NA	NA	NA	NA	NA	NA	NA	NA	NA	NA	NA	NA	NA
Zelkova serrata	Providence	Rhode Island	-71.432573	41.817026	9 Almy St	22.86	introduced	15.24 to 30.48 cm	Providence	NA	NA	NA	NA	NA	NA	NA	NA	NA	NA	NA	NA	NA	NA	NA	NA	NA	NA
Syringa reticulata	Providence	Rhode Island	-71.396942	41.791878	840 Allens Ave	7.62	introduced	0 to 15.24 cm	Providence	NA	NA	NA	NA	NA	NA	NA	NA	NA	NA	NA	NA	NA	NA	NA	NA	NA	NA
Platanus acerifolia	Providence	Rhode Island	NA	NA	115 Alma St	33.02	introduced	30.48 to 45.72 cm	Providence	NA	NA	NA	NA	NA	NA	NA	NA	NA	NA	NA	NA	NA	NA	NA	NA	NA	NA
Platanus acerifolia	Providence	Rhode Island	NA	NA	115 Alma St	35.56	introduced	30.48 to 45.72 cm	Providence	NA	NA	NA	NA	NA	NA	NA	NA	NA	NA	NA	NA	NA	NA	NA	NA	NA	NA
Fraxinus pennsylvanica	Providence	Rhode Island	NA	NA	207 Almira Ave	40.64	naturally_occurring	30.48 to 45.72 cm	Providence	NA	NA	NA	NA	NA	NA	NA	NA	NA	NA	NA	NA	NA	NA	NA	NA	NA	NA
Tilia	Providence	Rhode Island	-71.455188	41.830279	37 Almira Ave	15.24	no_info	0 to 15.24 cm	Providence	NA	NA	NA	NA	NA	NA	NA	NA	NA	NA	NA	NA	NA	NA	NA	NA	NA	NA
Pyrus calleryana	Providence	Rhode Island	-71.432549	41.816919	7 Almy St	15.24	introduced	0 to 15.24 cm	Providence	NA	NA	NA	NA	NA	NA	NA	NA	NA	NA	NA	NA	NA	NA	NA	NA	NA	NA
Syringa reticulata	Providence	Rhode Island	-71.396942	41.791878	840 Allens Ave	7.62	introduced	0 to 15.24 cm	Providence	NA	NA	NA	NA	NA	NA	NA	NA	NA	NA	NA	NA	NA	NA	NA	NA	NA	NA
Acer pseudoplatanus	Providence	Rhode Island	-71.432523	41.8168	5 Almy St	12.7	introduced	0 to 15.24 cm	Providence	NA	NA	NA	NA	NA	NA	NA	NA	NA	NA	NA	NA	NA	NA	NA	NA	NA	NA
Pyrus calleryana	Providence	Rhode Island	-71.432573	41.817026	9 Almy St	20.32	introduced	15.24 to 30.48 cm	Providence	NA	NA	NA	NA	NA	NA	NA	NA	NA	NA	NA	NA	NA	NA	NA	NA	NA	NA
Ulmus	Providence	Rhode Island	-71.432588	41.817094	12 Almy St	5.08	no_info	0 to 15.24 cm	Providence	NA	NA	NA	NA	NA	NA	NA	NA	NA	NA	NA	NA	NA	NA	NA	NA	NA	NA
Zelkova serrata	Providence	Rhode Island	-71.43255	41.816923	8 Almy St	33.02	introduced	30.48 to 45.72 cm	Providence	NA	NA	NA	NA	NA	NA	NA	NA	NA	NA	NA	NA	NA	NA	NA	NA	NA	NA
Pyrus calleryana	Providence	Rhode Island	-71.432588	41.817094	12 Almy St	22.86	introduced	15.24 to 30.48 cm	Providence	NA	NA	NA	NA	NA	NA	NA	NA	NA	NA	NA	NA	NA	NA	NA	NA	NA	NA
Pyrus calleryana	Providence	Rhode Island	-71.423937	41.83638	23 Alma St	48.26	introduced	45.72 to 60.96 cm	Providence	NA	NA	NA	NA	NA	NA	NA	NA	NA	NA	NA	NA	NA	NA	NA	NA	NA	NA
Acer saccharinum	Providence	Rhode Island	-71.439532	41.828612	71 Allston St	63.5	naturally_occurring	60.96 to 76.2 cm	Providence	NA	NA	NA	NA	NA	NA	NA	NA	NA	NA	NA	NA	NA	NA	NA	NA	NA	NA
Acer platanoides	Providence	Rhode Island	-71.432615	41.817217	14 Almy St	60.96	introduced	45.72 to 60.96 cm	Providence	NA	NA	NA	NA	NA	NA	NA	NA	NA	NA	NA	NA	NA	NA	NA	NA	NA	NA
Fraxinus pennsylvanica	Providence	Rhode Island	-71.43268	41.817556	20 Almy St	17.78	naturally_occurring	15.24 to 30.48 cm	Providence	NA	NA	NA	NA	NA	NA	NA	NA	NA	NA	NA	NA	NA	NA	NA	NA	NA	NA
Pyrus calleryana	Providence	Rhode Island	-71.423812	41.836408	21 Alma St	50.8	introduced	45.72 to 60.96 cm	Providence	NA	NA	NA	NA	NA	NA	NA	NA	NA	NA	NA	NA	NA	NA	NA	NA	NA	NA
Acer platanoides	Providence	Rhode Island	-71.432865	41.818548	46 Almy St	25.4	introduced	15.24 to 30.48 cm	Providence	NA	NA	NA	NA	NA	NA	NA	NA	NA	NA	NA	NA	NA	NA	NA	NA	NA	NA
Gleditsia triacanthos	Providence	Rhode Island	-71.434903	41.814892	40 Sycamore St	7.62	introduced	0 to 15.24 cm	Providence	NA	NA	NA	NA	NA	NA	NA	NA	NA	NA	NA	NA	NA	NA	NA	NA	NA	NA
Acer	Providence	Rhode Island	-72.57544	40.93553	67 Front	30.48	no_info	15.24 to 30.48 cm	Providence	NA	NA	NA	NA	NA	NA	NA	NA	NA	NA	NA	NA	NA	NA	NA	NA	NA	NA
Tilia cordata	Providence	Rhode Island	-71.441166	41.850702	18 Hazael St	43.18	introduced	30.48 to 45.72 cm	Providence	NA	NA	NA	NA	NA	NA	NA	NA	NA	NA	NA	NA	NA	NA	NA	NA	NA	NA
Prunus serrulata	Providence	Rhode Island	-71.426157	41.789331	11 Alexander St	7.62	introduced	0 to 15.24 cm	Providence	NA	NA	NA	NA	NA	NA	NA	NA	NA	NA	NA	NA	NA	NA	NA	NA	NA	NA
Acer platanoides	Providence	Rhode Island	-71.433205	41.819657	107 Almy St	12.7	introduced	0 to 15.24 cm	Providence	NA	NA	NA	NA	NA	NA	NA	NA	NA	NA	NA	NA	NA	NA	NA	NA	NA	NA
Acer saccharum	Providence	Rhode Island	-71.432784	41.818104	33 Almy St	38.1	naturally_occurring	30.48 to 45.72 cm	Providence	NA	NA	NA	NA	NA	NA	NA	NA	NA	NA	NA	NA	NA	NA	NA	NA	NA	NA
Acer platanoides	Providence	Rhode Island	-71.432743	41.817886	25 Almy St	17.78	introduced	15.24 to 30.48 cm	Providence	NA	NA	NA	NA	NA	NA	NA	NA	NA	NA	NA	NA	NA	NA	NA	NA	NA	NA
Pyrus calleryana	Providence	Rhode Island	-71.432749	41.817915	27 Almy St	17.78	introduced	15.24 to 30.48 cm	Providence	NA	NA	NA	NA	NA	NA	NA	NA	NA	NA	NA	NA	NA	NA	NA	NA	NA	NA
Pyrus calleryana	Providence	Rhode Island	-71.432931	41.818917	61 Almy St	30.48	introduced	15.24 to 30.48 cm	Providence	NA	NA	NA	NA	NA	NA	NA	NA	NA	NA	NA	NA	NA	NA	NA	NA	NA	NA
Liquidambar styraciflua	Providence	Rhode Island	-71.433643	41.820704	146 Almy St	17.78	introduced	15.24 to 30.48 cm	Providence	NA	NA	NA	NA	NA	NA	NA	NA	NA	NA	NA	NA	NA	NA	NA	NA	NA	NA
Acer saccharum	Providence	Rhode Island	-71.432805	41.818213	36 Almy St	45.72	naturally_occurring	30.48 to 45.72 cm	Providence	NA	NA	NA	NA	NA	NA	NA	NA	NA	NA	NA	NA	NA	NA	NA	NA	NA	NA
Pyrus calleryana	Providence	Rhode Island	-71.432743	41.817886	25 Almy St	17.78	introduced	15.24 to 30.48 cm	Providence	NA	NA	NA	NA	NA	NA	NA	NA	NA	NA	NA	NA	NA	NA	NA	NA	NA	NA
Tilia cordata	Providence	Rhode Island	-71.433487	41.820336	127 Almy St	5.08	introduced	0 to 15.24 cm	Providence	NA	NA	NA	NA	NA	NA	NA	NA	NA	NA	NA	NA	NA	NA	NA	NA	NA	NA
Fraxinus pennsylvanica	Providence	Rhode Island	-71.432862	41.818528	47 Almy St	17.78	naturally_occurring	15.24 to 30.48 cm	Providence	NA	NA	NA	NA	NA	NA	NA	NA	NA	NA	NA	NA	NA	NA	NA	NA	NA	NA
Gleditsia triacanthos	Providence	Rhode Island	-71.433123	41.819445	97 Almy St	15.24	introduced	0 to 15.24 cm	Providence	NA	NA	NA	NA	NA	NA	NA	NA	NA	NA	NA	NA	NA	NA	NA	NA	NA	NA
Fraxinus pennsylvanica	Providence	Rhode Island	-71.433512	41.820393	130 Almy St	22.86	naturally_occurring	15.24 to 30.48 cm	Providence	NA	NA	NA	NA	NA	NA	NA	NA	NA	NA	NA	NA	NA	NA	NA	NA	NA	NA
Fraxinus pennsylvanica	Providence	Rhode Island	-71.434065	41.821714	169 Almy St	20.32	naturally_occurring	15.24 to 30.48 cm	Providence	NA	NA	NA	NA	NA	NA	NA	NA	NA	NA	NA	NA	NA	NA	NA	NA	NA	NA
Acer platanoides	Providence	Rhode Island	-71.432833	41.818366	40 Almy St	15.24	introduced	0 to 15.24 cm	Providence	NA	NA	NA	NA	NA	NA	NA	NA	NA	NA	NA	NA	NA	NA	NA	NA	NA	NA
Fraxinus pennsylvanica	Providence	Rhode Island	-71.433423	41.820181	123 Almy St	25.4	naturally_occurring	15.24 to 30.48 cm	Providence	NA	NA	NA	NA	NA	NA	NA	NA	NA	NA	NA	NA	NA	NA	NA	NA	NA	NA
Gleditsia triacanthos	Providence	Rhode Island	-71.432808	41.81823	35 Almy St	25.4	introduced	15.24 to 30.48 cm	Providence	NA	NA	NA	NA	NA	NA	NA	NA	NA	NA	NA	NA	NA	NA	NA	NA	NA	NA
Platanus acerifolia	Providence	Rhode Island	-71.433295	41.819873	115 Almy St	45.72	introduced	30.48 to 45.72 cm	Providence	NA	NA	NA	NA	NA	NA	NA	NA	NA	NA	NA	NA	NA	NA	NA	NA	NA	NA
Pyrus calleryana	Providence	Rhode Island	-71.433423	41.820181	123 Almy St	33.02	introduced	30.48 to 45.72 cm	Providence	NA	NA	NA	NA	NA	NA	NA	NA	NA	NA	NA	NA	NA	NA	NA	NA	NA	NA
Fraxinus pennsylvanica	Providence	Rhode Island	-71.43342	41.820174	124 Almy St	33.02	naturally_occurring	30.48 to 45.72 cm	Providence	NA	NA	NA	NA	NA	NA	NA	NA	NA	NA	NA	NA	NA	NA	NA	NA	NA	NA
Pyrus calleryana	Providence	Rhode Island	-71.433102	41.819389	90 Almy St	12.7	introduced	0 to 15.24 cm	Providence	NA	NA	NA	NA	NA	NA	NA	NA	NA	NA	NA	NA	NA	NA	NA	NA	NA	NA
Fraxinus pennsylvanica	Providence	Rhode Island	-71.433917	41.821368	162 Almy St	15.24	naturally_occurring	0 to 15.24 cm	Providence	NA	NA	NA	NA	NA	NA	NA	NA	NA	NA	NA	NA	NA	NA	NA	NA	NA	NA
Zelkova serrata	Providence	Rhode Island	-71.433237	41.819735	109 Almy St	22.86	introduced	15.24 to 30.48 cm	Providence	NA	NA	NA	NA	NA	NA	NA	NA	NA	NA	NA	NA	NA	NA	NA	NA	NA	NA
Acer platanoides	Providence	Rhode Island	-71.432865	41.818548	46 Almy St	22.86	introduced	15.24 to 30.48 cm	Providence	NA	NA	NA	NA	NA	NA	NA	NA	NA	NA	NA	NA	NA	NA	NA	NA	NA	NA
Acer platanoides	Providence	Rhode Island	-71.433809	41.821117	152 Almy St	12.7	introduced	0 to 15.24 cm	Providence	NA	NA	NA	NA	NA	NA	NA	NA	NA	NA	NA	NA	NA	NA	NA	NA	NA	NA
Gleditsia triacanthos	Providence	Rhode Island	-71.44451	41.866018	32 Spicer St	2.54	introduced	0 to 15.24 cm	Providence	NA	NA	NA	NA	NA	NA	NA	NA	NA	NA	NA	NA	NA	NA	NA	NA	NA	NA
Pyrus calleryana	Providence	Rhode Island	NA	NA	454 Almy St	10.16	introduced	0 to 15.24 cm	Providence	NA	NA	NA	NA	NA	NA	NA	NA	NA	NA	NA	NA	NA	NA	NA	NA	NA	NA
Acer platanoides	Providence	Rhode Island	NA	NA	462 Almy St	27.94	introduced	15.24 to 30.48 cm	Providence	NA	NA	NA	NA	NA	NA	NA	NA	NA	NA	NA	NA	NA	NA	NA	NA	NA	NA
Gleditsia triacanthos	Providence	Rhode Island	NA	NA	1327 Almy St	40.64	introduced	30.48 to 45.72 cm	Providence	NA	NA	NA	NA	NA	NA	NA	NA	NA	NA	NA	NA	NA	NA	NA	NA	NA	NA
Fraxinus pennsylvanica	Providence	Rhode Island	NA	NA	1395 Almy St	15.24	naturally_occurring	0 to 15.24 cm	Providence	NA	NA	NA	NA	NA	NA	NA	NA	NA	NA	NA	NA	NA	NA	NA	NA	NA	NA
Acer platanoides	Providence	Rhode Island	-71.432816	41.807146	104 Althea St	43.18	introduced	30.48 to 45.72 cm	Providence	NA	NA	NA	NA	NA	NA	NA	NA	NA	NA	NA	NA	NA	NA	NA	NA	NA	NA
Pyrus calleryana	Providence	Rhode Island	-71.430271	41.806436	27 Althea St	5.08	introduced	0 to 15.24 cm	Providence	NA	NA	NA	NA	NA	NA	NA	NA	NA	NA	NA	NA	NA	NA	NA	NA	NA	NA
Acer platanoides	Providence	Rhode Island	-71.38982	41.839568	15 Alton Rd	50.8	introduced	45.72 to 60.96 cm	Providence	NA	NA	NA	NA	NA	NA	NA	NA	NA	NA	NA	NA	NA	NA	NA	NA	NA	NA
Acer saccharinum	Providence	Rhode Island	-71.434932	41.807709	161 Althea St	93.98	naturally_occurring	more than 76.2 cm	Providence	NA	NA	NA	NA	NA	NA	NA	NA	NA	NA	NA	NA	NA	NA	NA	NA	NA	NA
Zelkova serrata	Providence	Rhode Island	-71.439783	41.809386	293 Althea St	7.62	introduced	0 to 15.24 cm	Providence	NA	NA	NA	NA	NA	NA	NA	NA	NA	NA	NA	NA	NA	NA	NA	NA	NA	NA
Pyrus calleryana	Providence	Rhode Island	-71.398945	41.835008	56 Alumni Ave	30.48	introduced	15.24 to 30.48 cm	Providence	NA	NA	NA	NA	NA	NA	NA	NA	NA	NA	NA	NA	NA	NA	NA	NA	NA	NA
Zelkova serrata	Providence	Rhode Island	-71.439636	41.809379	288 Althea St	5.08	introduced	0 to 15.24 cm	Providence	NA	NA	NA	NA	NA	NA	NA	NA	NA	NA	NA	NA	NA	NA	NA	NA	NA	NA
Acer platanoides	Providence	Rhode Island	-71.434121	41.821847	183 Almy St	35.56	introduced	30.48 to 45.72 cm	Providence	NA	NA	NA	NA	NA	NA	NA	NA	NA	NA	NA	NA	NA	NA	NA	NA	NA	NA
Acer rubrum	Providence	Rhode Island	-71.401115	41.83486	9 Alumni Ave	10.16	naturally_occurring	0 to 15.24 cm	Providence	NA	NA	NA	NA	NA	NA	NA	NA	NA	NA	NA	NA	NA	NA	NA	NA	NA	NA
Syringa reticulata	Providence	Rhode Island	-71.43707	41.808742	223 Althea St	5.08	introduced	0 to 15.24 cm	Providence	NA	NA	NA	NA	NA	NA	NA	NA	NA	NA	NA	NA	NA	NA	NA	NA	NA	NA
Fraxinus pennsylvanica	Providence	Rhode Island	-71.440494	41.830096	44 Alton St	27.94	naturally_occurring	15.24 to 30.48 cm	Providence	NA	NA	NA	NA	NA	NA	NA	NA	NA	NA	NA	NA	NA	NA	NA	NA	NA	NA
Acer platanoides	Providence	Rhode Island	-71.399624	41.83496	43 Alumni Ave	48.26	introduced	45.72 to 60.96 cm	Providence	NA	NA	NA	NA	NA	NA	NA	NA	NA	NA	NA	NA	NA	NA	NA	NA	NA	NA
Prunus serrulata	Providence	Rhode Island	-71.399236	41.834987	52 Alumni Ave	5.08	introduced	0 to 15.24 cm	Providence	NA	NA	NA	NA	NA	NA	NA	NA	NA	NA	NA	NA	NA	NA	NA	NA	NA	NA
Prunus serrulata	Providence	Rhode Island	-71.399507	41.834968	44 Alumni Ave	7.62	introduced	0 to 15.24 cm	Providence	NA	NA	NA	NA	NA	NA	NA	NA	NA	NA	NA	NA	NA	NA	NA	NA	NA	NA
Prunus serrulata	Providence	Rhode Island	-71.399507	41.834968	44 Alumni Ave	7.62	introduced	0 to 15.24 cm	Providence	NA	NA	NA	NA	NA	NA	NA	NA	NA	NA	NA	NA	NA	NA	NA	NA	NA	NA
Pyrus calleryana	Providence	Rhode Island	-71.398945	41.835008	56 Alumni Ave	30.48	introduced	15.24 to 30.48 cm	Providence	NA	NA	NA	NA	NA	NA	NA	NA	NA	NA	NA	NA	NA	NA	NA	NA	NA	NA
Pyrus calleryana	Providence	Rhode Island	-71.432264	41.806996	87 Althea St	5.08	introduced	0 to 15.24 cm	Providence	NA	NA	NA	NA	NA	NA	NA	NA	NA	NA	NA	NA	NA	NA	NA	NA	NA	NA
Acer platanoides	Providence	Rhode Island	-71.38982	41.839568	15 Alton Rd	43.18	introduced	30.48 to 45.72 cm	Providence	NA	NA	NA	NA	NA	NA	NA	NA	NA	NA	NA	NA	NA	NA	NA	NA	NA	NA
Prunus serrulata	Providence	Rhode Island	-71.399236	41.834987	52 Alumni Ave	5.08	introduced	0 to 15.24 cm	Providence	NA	NA	NA	NA	NA	NA	NA	NA	NA	NA	NA	NA	NA	NA	NA	NA	NA	NA
Cornus kousa	Providence	Rhode Island	-71.389686	41.839031	2 Alton Rd	12.7	introduced	0 to 15.24 cm	Providence	NA	NA	NA	NA	NA	NA	NA	NA	NA	NA	NA	NA	NA	NA	NA	NA	NA	NA
Cornus florida	Providence	Rhode Island	-71.389919	41.839966	25 Alton Rd	12.7	naturally_occurring	0 to 15.24 cm	Providence	NA	NA	NA	NA	NA	NA	NA	NA	NA	NA	NA	NA	NA	NA	NA	NA	NA	NA
Acer platanoides	Providence	Rhode Island	-71.400207	41.83492	28 Alumni Ave	33.02	introduced	30.48 to 45.72 cm	Providence	NA	NA	NA	NA	NA	NA	NA	NA	NA	NA	NA	NA	NA	NA	NA	NA	NA	NA
Quercus laurifolia	Providence	Rhode Island	-71.401378	41.834843	3 Alumni Ave	7.62	introduced	0 to 15.24 cm	Providence	NA	NA	NA	NA	NA	NA	NA	NA	NA	NA	NA	NA	NA	NA	NA	NA	NA	NA
Ulmus	Providence	Rhode Island	-71.419735	41.797541	126 Adelaide Ave	7.62	no_info	0 to 15.24 cm	Providence	NA	NA	NA	NA	NA	NA	NA	NA	NA	NA	NA	NA	NA	NA	NA	NA	NA	NA
Acer rubrum	Providence	Rhode Island	-71.433613	41.804838	92 Wadsworth St	5.08	naturally_occurring	0 to 15.24 cm	Providence	NA	NA	NA	NA	NA	NA	NA	NA	NA	NA	NA	NA	NA	NA	NA	NA	NA	NA
Acer campestre	Providence	Rhode Island	-71.458436	41.814061	31 Alverson Ave	7.62	introduced	0 to 15.24 cm	Providence	NA	NA	NA	NA	NA	NA	NA	NA	NA	NA	NA	NA	NA	NA	NA	NA	NA	NA
Platanus acerifolia	Providence	Rhode Island	-71.396094	41.835183	110 Alumni Ave	5.08	introduced	0 to 15.24 cm	Providence	NA	NA	NA	NA	NA	NA	NA	NA	NA	NA	NA	NA	NA	NA	NA	NA	NA	NA
Acer platanoides	Providence	Rhode Island	-71.459081	41.815921	90 Alverson Ave	55.88	introduced	45.72 to 60.96 cm	Providence	NA	NA	NA	NA	NA	NA	NA	NA	NA	NA	NA	NA	NA	NA	NA	NA	NA	NA
Fraxinus pennsylvanica	Providence	Rhode Island	-71.458273	41.813599	18 Alverson Ave	22.86	naturally_occurring	15.24 to 30.48 cm	Providence	NA	NA	NA	NA	NA	NA	NA	NA	NA	NA	NA	NA	NA	NA	NA	NA	NA	NA
Acer platanoides	Providence	Rhode Island	NA	NA	308 Alumni Ave	27.94	introduced	15.24 to 30.48 cm	Providence	NA	NA	NA	NA	NA	NA	NA	NA	NA	NA	NA	NA	NA	NA	NA	NA	NA	NA
Acer platanoides	Providence	Rhode Island	NA	NA	335 Alumni Ave	45.72	introduced	30.48 to 45.72 cm	Providence	NA	NA	NA	NA	NA	NA	NA	NA	NA	NA	NA	NA	NA	NA	NA	NA	NA	NA
Quercus rubra	Providence	Rhode Island	NA	NA	423 Alumni Ave	93.98	naturally_occurring	more than 76.2 cm	Providence	NA	NA	NA	NA	NA	NA	NA	NA	NA	NA	NA	NA	NA	NA	NA	NA	NA	NA
Ulmus	Providence	Rhode Island	NA	NA	935 Alumni Ave	12.7	no_info	0 to 15.24 cm	Providence	NA	NA	NA	NA	NA	NA	NA	NA	NA	NA	NA	NA	NA	NA	NA	NA	NA	NA
Koelreuteria paniculata	Providence	Rhode Island	-71.427917	41.794155	40 Alvin St	5.08	introduced	0 to 15.24 cm	Providence	NA	NA	NA	NA	NA	NA	NA	NA	NA	NA	NA	NA	NA	NA	NA	NA	NA	NA
Koelreuteria paniculata	Providence	Rhode Island	-71.429083	41.793787	76 Alvin St	5.08	introduced	0 to 15.24 cm	Providence	NA	NA	NA	NA	NA	NA	NA	NA	NA	NA	NA	NA	NA	NA	NA	NA	NA	NA
Platanus acerifolia	Providence	Rhode Island	-71.395679	41.835207	100 Alumni Ave	10.16	introduced	0 to 15.24 cm	Providence	NA	NA	NA	NA	NA	NA	NA	NA	NA	NA	NA	NA	NA	NA	NA	NA	NA	NA
Fraxinus pennsylvanica	Providence	Rhode Island	-71.459469	41.817055	121 Alverson Ave	33.02	naturally_occurring	30.48 to 45.72 cm	Providence	NA	NA	NA	NA	NA	NA	NA	NA	NA	NA	NA	NA	NA	NA	NA	NA	NA	NA
Populus	Providence	Rhode Island	-71.395605	41.835212	165 Alumni Ave	38.1	no_info	30.48 to 45.72 cm	Providence	NA	NA	NA	NA	NA	NA	NA	NA	NA	NA	NA	NA	NA	NA	NA	NA	NA	NA
Acer platanoides	Providence	Rhode Island	-71.395605	41.835212	165 Alumni Ave	55.88	introduced	45.72 to 60.96 cm	Providence	NA	NA	NA	NA	NA	NA	NA	NA	NA	NA	NA	NA	NA	NA	NA	NA	NA	NA
Acer platanoides	Providence	Rhode Island	-71.395505	41.835217	103 Alumni Ave	40.64	introduced	30.48 to 45.72 cm	Providence	NA	NA	NA	NA	NA	NA	NA	NA	NA	NA	NA	NA	NA	NA	NA	NA	NA	NA
Sophora	Providence	Rhode Island	-71.459692	41.817698	145 Alverson Ave	17.78	no_info	15.24 to 30.48 cm	Providence	NA	NA	NA	NA	NA	NA	NA	NA	NA	NA	NA	NA	NA	NA	NA	NA	NA	NA
Platanus occidentalis	Providence	Rhode Island	-71.428202	41.794062	51 Alvin St	5.08	naturally_occurring	0 to 15.24 cm	Providence	NA	NA	NA	NA	NA	NA	NA	NA	NA	NA	NA	NA	NA	NA	NA	NA	NA	NA
Fraxinus pennsylvanica	Providence	Rhode Island	-71.458013	41.812838	2 Alverson Ave	38.1	naturally_occurring	30.48 to 45.72 cm	Providence	NA	NA	NA	NA	NA	NA	NA	NA	NA	NA	NA	NA	NA	NA	NA	NA	NA	NA
Fraxinus	Providence	Rhode Island	-71.427917	41.794155	40 Alvin St	43.18	no_info	30.48 to 45.72 cm	Providence	NA	NA	NA	NA	NA	NA	NA	NA	NA	NA	NA	NA	NA	NA	NA	NA	NA	NA
Fraxinus pennsylvanica	Providence	Rhode Island	-71.458013	41.812838	1 Alverson Ave	30.48	naturally_occurring	15.24 to 30.48 cm	Providence	NA	NA	NA	NA	NA	NA	NA	NA	NA	NA	NA	NA	NA	NA	NA	NA	NA	NA
Acer platanoides	Providence	Rhode Island	-71.395505	41.835217	103 Alumni Ave	45.72	introduced	30.48 to 45.72 cm	Providence	NA	NA	NA	NA	NA	NA	NA	NA	NA	NA	NA	NA	NA	NA	NA	NA	NA	NA
Fraxinus pennsylvanica	Providence	Rhode Island	-71.458982	41.815634	83 Alverson Ave	43.18	naturally_occurring	30.48 to 45.72 cm	Providence	NA	NA	NA	NA	NA	NA	NA	NA	NA	NA	NA	NA	NA	NA	NA	NA	NA	NA
Pyrus calleryana	Providence	Rhode Island	-71.428119	41.794088	47 Alvin St	12.7	introduced	0 to 15.24 cm	Providence	NA	NA	NA	NA	NA	NA	NA	NA	NA	NA	NA	NA	NA	NA	NA	NA	NA	NA
Acer platanoides	Providence	Rhode Island	-71.395679	41.835207	100 Alumni Ave	27.94	introduced	15.24 to 30.48 cm	Providence	NA	NA	NA	NA	NA	NA	NA	NA	NA	NA	NA	NA	NA	NA	NA	NA	NA	NA
Quercus rubra	Providence	Rhode Island	-71.396089	41.835184	95 Alumni Ave	45.72	naturally_occurring	30.48 to 45.72 cm	Providence	NA	NA	NA	NA	NA	NA	NA	NA	NA	NA	NA	NA	NA	NA	NA	NA	NA	NA
Fraxinus pennsylvanica	Providence	Rhode Island	-71.459213	41.816307	101 Alverson Ave	22.86	naturally_occurring	15.24 to 30.48 cm	Providence	NA	NA	NA	NA	NA	NA	NA	NA	NA	NA	NA	NA	NA	NA	NA	NA	NA	NA
Prunus	Providence	Rhode Island	-71.426978	41.821262	89 America St	5.08	no_info	0 to 15.24 cm	Providence	NA	NA	NA	NA	NA	NA	NA	NA	NA	NA	NA	NA	NA	NA	NA	NA	NA	NA
Syringa reticulata	Providence	Rhode Island	-71.443206	41.778446	36 Melrose St	10.16	introduced	0 to 15.24 cm	Providence	NA	NA	NA	NA	NA	NA	NA	NA	NA	NA	NA	NA	NA	NA	NA	NA	NA	NA
Prunus serrulata	Providence	Rhode Island	-71.401683	41.846543	89 Rochambeau Ave	5.08	introduced	0 to 15.24 cm	Providence	NA	NA	NA	NA	NA	NA	NA	NA	NA	NA	NA	NA	NA	NA	NA	NA	NA	NA
Zelkova serrata	Providence	Rhode Island	-71.394703	41.849689	831 Hope St	38.1	introduced	30.48 to 45.72 cm	Providence	NA	NA	NA	NA	NA	NA	NA	NA	NA	NA	NA	NA	NA	NA	NA	NA	NA	NA
Acer platanoides	Providence	Rhode Island	-71.429409	41.793685	87 Alvin St	35.56	introduced	30.48 to 45.72 cm	Providence	NA	NA	NA	NA	NA	NA	NA	NA	NA	NA	NA	NA	NA	NA	NA	NA	NA	NA
Acer	Providence	Rhode Island	-71.427523	41.822258	53 America St	15.24	no_info	0 to 15.24 cm	Providence	NA	NA	NA	NA	NA	NA	NA	NA	NA	NA	NA	NA	NA	NA	NA	NA	NA	NA
Platanus occidentalis	Providence	Rhode Island	-71.429719	41.793588	95 Alvin St	5.08	naturally_occurring	0 to 15.24 cm	Providence	NA	NA	NA	NA	NA	NA	NA	NA	NA	NA	NA	NA	NA	NA	NA	NA	NA	NA
Prunus	Providence	Rhode Island	-71.430251	41.793422	108 Alvin St	2.54	no_info	0 to 15.24 cm	Providence	NA	NA	NA	NA	NA	NA	NA	NA	NA	NA	NA	NA	NA	NA	NA	NA	NA	NA
Prunus	Providence	Rhode Island	-71.430014	41.793496	105 Alvin St	2.54	no_info	0 to 15.24 cm	Providence	NA	NA	NA	NA	NA	NA	NA	NA	NA	NA	NA	NA	NA	NA	NA	NA	NA	NA
NA	Providence	Rhode Island	NA	NA	388 Alvin St	5.08	no_info	0 to 15.24 cm	Providence	NA	NA	NA	NA	NA	NA	NA	NA	NA	NA	NA	NA	NA	NA	NA	NA	NA	NA
Platanus acerifolia	Providence	Rhode Island	NA	NA	444 Alvin St	17.78	introduced	15.24 to 30.48 cm	Providence	NA	NA	NA	NA	NA	NA	NA	NA	NA	NA	NA	NA	NA	NA	NA	NA	NA	NA
Fraxinus	Providence	Rhode Island	-71.429439	41.793676	81 Alvin St	17.78	no_info	15.24 to 30.48 cm	Providence	NA	NA	NA	NA	NA	NA	NA	NA	NA	NA	NA	NA	NA	NA	NA	NA	NA	NA
Acer platanoides	Providence	Rhode Island	-71.42747	41.822162	57 America St	30.48	introduced	15.24 to 30.48 cm	Providence	NA	NA	NA	NA	NA	NA	NA	NA	NA	NA	NA	NA	NA	NA	NA	NA	NA	NA
Amelanchier canadensis	Providence	Rhode Island	-71.427957	41.82306	24 America St	5.08	naturally_occurring	0 to 15.24 cm	Providence	NA	NA	NA	NA	NA	NA	NA	NA	NA	NA	NA	NA	NA	NA	NA	NA	NA	NA
Prunus	Providence	Rhode Island	-71.427201	41.821664	74 America St	12.7	no_info	0 to 15.24 cm	Providence	NA	NA	NA	NA	NA	NA	NA	NA	NA	NA	NA	NA	NA	NA	NA	NA	NA	NA
Acer freemanii	Providence	Rhode Island	NA	NA	272 America St	5.08	introduced	0 to 15.24 cm	Providence	NA	NA	NA	NA	NA	NA	NA	NA	NA	NA	NA	NA	NA	NA	NA	NA	NA	NA
Prunus	Providence	Rhode Island	-71.426723	41.820829	104 America St	7.62	no_info	0 to 15.24 cm	Providence	NA	NA	NA	NA	NA	NA	NA	NA	NA	NA	NA	NA	NA	NA	NA	NA	NA	NA
Prunus	Providence	Rhode Island	-71.429557	41.793639	91 Alvin St	2.54	no_info	0 to 15.24 cm	Providence	NA	NA	NA	NA	NA	NA	NA	NA	NA	NA	NA	NA	NA	NA	NA	NA	NA	NA
Acer rubrum	Providence	Rhode Island	-71.427896	41.822946	25 America St	17.78	naturally_occurring	15.24 to 30.48 cm	Providence	NA	NA	NA	NA	NA	NA	NA	NA	NA	NA	NA	NA	NA	NA	NA	NA	NA	NA
Platanus acerifolia	Providence	Rhode Island	-71.428228	41.823703	2 America St	55.88	introduced	45.72 to 60.96 cm	Providence	NA	NA	NA	NA	NA	NA	NA	NA	NA	NA	NA	NA	NA	NA	NA	NA	NA	NA
NA	Providence	Rhode Island	-71.427997	41.823134	19 America St	22.86	no_info	15.24 to 30.48 cm	Providence	NA	NA	NA	NA	NA	NA	NA	NA	NA	NA	NA	NA	NA	NA	NA	NA	NA	NA
Pyrus calleryana	Providence	Rhode Island	-71.433131	41.858802	28 Amanda Way	7.62	introduced	0 to 15.24 cm	Providence	NA	NA	NA	NA	NA	NA	NA	NA	NA	NA	NA	NA	NA	NA	NA	NA	NA	NA
Acer rubrum	Providence	Rhode Island	-71.43045	41.793359	119 Alvin St	5.08	naturally_occurring	0 to 15.24 cm	Providence	NA	NA	NA	NA	NA	NA	NA	NA	NA	NA	NA	NA	NA	NA	NA	NA	NA	NA
Acer platanoides	Providence	Rhode Island	-71.427145	41.82156	77 America St	35.56	introduced	30.48 to 45.72 cm	Providence	NA	NA	NA	NA	NA	NA	NA	NA	NA	NA	NA	NA	NA	NA	NA	NA	NA	NA
Platanus occidentalis	Providence	Rhode Island	-71.430163	41.793449	111 Alvin St	5.08	naturally_occurring	0 to 15.24 cm	Providence	NA	NA	NA	NA	NA	NA	NA	NA	NA	NA	NA	NA	NA	NA	NA	NA	NA	NA
NA	Providence	Rhode Island	-71.427997	41.823134	19 America St	22.86	no_info	15.24 to 30.48 cm	Providence	NA	NA	NA	NA	NA	NA	NA	NA	NA	NA	NA	NA	NA	NA	NA	NA	NA	NA
Prunus	Providence	Rhode Island	-71.430251	41.793422	108 Alvin St	2.54	no_info	0 to 15.24 cm	Providence	NA	NA	NA	NA	NA	NA	NA	NA	NA	NA	NA	NA	NA	NA	NA	NA	NA	NA
Acer platanoides	Providence	Rhode Island	-71.433339	41.858479	9 Amanda Way	20.32	introduced	15.24 to 30.48 cm	Providence	NA	NA	NA	NA	NA	NA	NA	NA	NA	NA	NA	NA	NA	NA	NA	NA	NA	NA
Catalpa bignonioides	Providence	Rhode Island	-71.429641	41.793612	92 Alvin St	2.54	introduced	0 to 15.24 cm	Providence	NA	NA	NA	NA	NA	NA	NA	NA	NA	NA	NA	NA	NA	NA	NA	NA	NA	NA
Zelkova serrata	Providence	Rhode Island	NA	NA	273 America St	20.32	introduced	15.24 to 30.48 cm	Providence	NA	NA	NA	NA	NA	NA	NA	NA	NA	NA	NA	NA	NA	NA	NA	NA	NA	NA
Pyrus calleryana	Providence	Rhode Island	NA	NA	352 America St	7.62	introduced	0 to 15.24 cm	Providence	NA	NA	NA	NA	NA	NA	NA	NA	NA	NA	NA	NA	NA	NA	NA	NA	NA	NA
Pyrus calleryana	Providence	Rhode Island	NA	NA	356 America St	7.62	introduced	0 to 15.24 cm	Providence	NA	NA	NA	NA	NA	NA	NA	NA	NA	NA	NA	NA	NA	NA	NA	NA	NA	NA
Quercus coccinea	Providence	Rhode Island	NA	NA	1655 America St	5.08	naturally_occurring	0 to 15.24 cm	Providence	NA	NA	NA	NA	NA	NA	NA	NA	NA	NA	NA	NA	NA	NA	NA	NA	NA	NA
Gleditsia triacanthos	Providence	Rhode Island	-71.422544	41.80175	45 Hamilton St	22.86	introduced	15.24 to 30.48 cm	Providence	NA	NA	NA	NA	NA	NA	NA	NA	NA	NA	NA	NA	NA	NA	NA	NA	NA	NA
Acer platanoides	Providence	Rhode Island	-71.393114	41.848807	242 4th St	43.18	introduced	30.48 to 45.72 cm	Providence	NA	NA	NA	NA	NA	NA	NA	NA	NA	NA	NA	NA	NA	NA	NA	NA	NA	NA
Gleditsia triacanthos	Providence	Rhode Island	-71.446221	41.823254	200 Amherst St	5.08	introduced	0 to 15.24 cm	Providence	NA	NA	NA	NA	NA	NA	NA	NA	NA	NA	NA	NA	NA	NA	NA	NA	NA	NA
Gleditsia triacanthos	Providence	Rhode Island	-71.443275	41.82343	127 Amherst St	55.88	introduced	45.72 to 60.96 cm	Providence	NA	NA	NA	NA	NA	NA	NA	NA	NA	NA	NA	NA	NA	NA	NA	NA	NA	NA
Acer rubrum	Providence	Rhode Island	-71.44756	41.824483	53 Amsterdam St	27.94	naturally_occurring	15.24 to 30.48 cm	Providence	NA	NA	NA	NA	NA	NA	NA	NA	NA	NA	NA	NA	NA	NA	NA	NA	NA	NA
Acer rubrum	Providence	Rhode Island	-71.439461	41.823241	73 Amherst St	10.16	naturally_occurring	0 to 15.24 cm	Providence	NA	NA	NA	NA	NA	NA	NA	NA	NA	NA	NA	NA	NA	NA	NA	NA	NA	NA
Cornus kousa	Providence	Rhode Island	-71.443456	41.82342	122 Amherst St	48.26	introduced	45.72 to 60.96 cm	Providence	NA	NA	NA	NA	NA	NA	NA	NA	NA	NA	NA	NA	NA	NA	NA	NA	NA	NA
Acer rubrum	Providence	Rhode Island	-71.438226	41.823087	3 Amherst St	10.16	naturally_occurring	0 to 15.24 cm	Providence	NA	NA	NA	NA	NA	NA	NA	NA	NA	NA	NA	NA	NA	NA	NA	NA	NA	NA
Ulmus	Providence	Rhode Island	-71.449438	41.823252	279 Amherst St	12.7	no_info	0 to 15.24 cm	Providence	NA	NA	NA	NA	NA	NA	NA	NA	NA	NA	NA	NA	NA	NA	NA	NA	NA	NA
Liquidambar styraciflua	Providence	Rhode Island	-71.443564	41.823413	129 Amherst St	20.32	introduced	15.24 to 30.48 cm	Providence	NA	NA	NA	NA	NA	NA	NA	NA	NA	NA	NA	NA	NA	NA	NA	NA	NA	NA
Gleditsia triacanthos	Providence	Rhode Island	-71.445982	41.823266	196 Amherst St	12.7	introduced	0 to 15.24 cm	Providence	NA	NA	NA	NA	NA	NA	NA	NA	NA	NA	NA	NA	NA	NA	NA	NA	NA	NA
Acer platanoides	Providence	Rhode Island	-71.439361	41.823228	65 Amherst St	40.64	introduced	30.48 to 45.72 cm	Providence	NA	NA	NA	NA	NA	NA	NA	NA	NA	NA	NA	NA	NA	NA	NA	NA	NA	NA
Sophora	Providence	Rhode Island	-71.446603	41.823232	206 Amherst St	5.08	no_info	0 to 15.24 cm	Providence	NA	NA	NA	NA	NA	NA	NA	NA	NA	NA	NA	NA	NA	NA	NA	NA	NA	NA
Pyrus calleryana	Providence	Rhode Island	-71.443276	41.82343	113 Amherst St	12.7	introduced	0 to 15.24 cm	Providence	NA	NA	NA	NA	NA	NA	NA	NA	NA	NA	NA	NA	NA	NA	NA	NA	NA	NA
Acer campestre	Providence	Rhode Island	-71.438567	41.82313	15 Amherst St	7.62	introduced	0 to 15.24 cm	Providence	NA	NA	NA	NA	NA	NA	NA	NA	NA	NA	NA	NA	NA	NA	NA	NA	NA	NA
Pyrus calleryana	Providence	Rhode Island	-71.43864	41.823138	16 Amherst St	15.24	introduced	0 to 15.24 cm	Providence	NA	NA	NA	NA	NA	NA	NA	NA	NA	NA	NA	NA	NA	NA	NA	NA	NA	NA
Acer platanoides	Providence	Rhode Island	-71.446372	41.823245	202 Amherst St	60.96	introduced	45.72 to 60.96 cm	Providence	NA	NA	NA	NA	NA	NA	NA	NA	NA	NA	NA	NA	NA	NA	NA	NA	NA	NA
Gleditsia triacanthos	Providence	Rhode Island	-71.439737	41.823278	95 Amherst St	12.7	introduced	0 to 15.24 cm	Providence	NA	NA	NA	NA	NA	NA	NA	NA	NA	NA	NA	NA	NA	NA	NA	NA	NA	NA
Pyrus calleryana	Providence	Rhode Island	-71.43851	41.823123	13 Amherst St	7.62	introduced	0 to 15.24 cm	Providence	NA	NA	NA	NA	NA	NA	NA	NA	NA	NA	NA	NA	NA	NA	NA	NA	NA	NA
Gleditsia triacanthos	Providence	Rhode Island	-71.445982	41.823266	196 Amherst St	10.16	introduced	0 to 15.24 cm	Providence	NA	NA	NA	NA	NA	NA	NA	NA	NA	NA	NA	NA	NA	NA	NA	NA	NA	NA
Acer rubrum	Providence	Rhode Island	-71.450059	41.823324	293 Amherst St	7.62	naturally_occurring	0 to 15.24 cm	Providence	NA	NA	NA	NA	NA	NA	NA	NA	NA	NA	NA	NA	NA	NA	NA	NA	NA	NA
Pyrus calleryana	Providence	Rhode Island	-71.438933	41.823171	28 Amherst St	30.48	introduced	15.24 to 30.48 cm	Providence	NA	NA	NA	NA	NA	NA	NA	NA	NA	NA	NA	NA	NA	NA	NA	NA	NA	NA
Quercus velutina	Providence	Rhode Island	-71.439591	41.823258	82 Amherst St	106.68	naturally_occurring	more than 76.2 cm	Providence	NA	NA	NA	NA	NA	NA	NA	NA	NA	NA	NA	NA	NA	NA	NA	NA	NA	NA
Pyrus calleryana	Providence	Rhode Island	-71.43906	41.823188	41 Amherst St	20.32	introduced	15.24 to 30.48 cm	Providence	NA	NA	NA	NA	NA	NA	NA	NA	NA	NA	NA	NA	NA	NA	NA	NA	NA	NA
Gleditsia triacanthos	Providence	Rhode Island	-71.39224	41.825017	4 Amy St	2.54	introduced	0 to 15.24 cm	Providence	NA	NA	NA	NA	NA	NA	NA	NA	NA	NA	NA	NA	NA	NA	NA	NA	NA	NA
Pyrus calleryana	Providence	Rhode Island	-71.391301	41.825102	21 Amy St	7.62	introduced	0 to 15.24 cm	Providence	NA	NA	NA	NA	NA	NA	NA	NA	NA	NA	NA	NA	NA	NA	NA	NA	NA	NA
Acer saccharinum	Providence	Rhode Island	-71.39097	41.825132	30 Amy St	5.08	naturally_occurring	0 to 15.24 cm	Providence	NA	NA	NA	NA	NA	NA	NA	NA	NA	NA	NA	NA	NA	NA	NA	NA	NA	NA
Acer saccharinum	Providence	Rhode Island	-71.394812	41.820575	36 East St	15.24	naturally_occurring	0 to 15.24 cm	Providence	NA	NA	NA	NA	NA	NA	NA	NA	NA	NA	NA	NA	NA	NA	NA	NA	NA	NA
Quercus palustris	Providence	Rhode Island	-71.442875	41.830539	75 Andem St	43.18	naturally_occurring	30.48 to 45.72 cm	Providence	NA	NA	NA	NA	NA	NA	NA	NA	NA	NA	NA	NA	NA	NA	NA	NA	NA	NA
Acer saccharinum	Providence	Rhode Island	-71.391495	41.825085	18 Amy St	7.62	naturally_occurring	0 to 15.24 cm	Providence	NA	NA	NA	NA	NA	NA	NA	NA	NA	NA	NA	NA	NA	NA	NA	NA	NA	NA
Acer saccharum	Providence	Rhode Island	-71.441302	41.830681	42 Andem St	35.56	naturally_occurring	30.48 to 45.72 cm	Providence	NA	NA	NA	NA	NA	NA	NA	NA	NA	NA	NA	NA	NA	NA	NA	NA	NA	NA
Ulmus	Providence	Rhode Island	-71.427323	41.848015	36 Anchor St	50.8	no_info	45.72 to 60.96 cm	Providence	NA	NA	NA	NA	NA	NA	NA	NA	NA	NA	NA	NA	NA	NA	NA	NA	NA	NA
Amelanchier canadensis	Providence	Rhode Island	NA	NA	123 Amy St	5.08	naturally_occurring	0 to 15.24 cm	Providence	NA	NA	NA	NA	NA	NA	NA	NA	NA	NA	NA	NA	NA	NA	NA	NA	NA	NA
Acer rubrum	Providence	Rhode Island	-71.391684	41.825067	14 Amy St	7.62	naturally_occurring	0 to 15.24 cm	Providence	NA	NA	NA	NA	NA	NA	NA	NA	NA	NA	NA	NA	NA	NA	NA	NA	NA	NA
Acer saccharum	Providence	Rhode Island	-71.39059	41.825167	39 Amy St	17.78	naturally_occurring	15.24 to 30.48 cm	Providence	NA	NA	NA	NA	NA	NA	NA	NA	NA	NA	NA	NA	NA	NA	NA	NA	NA	NA
Acer saccharinum	Providence	Rhode Island	-71.392056	41.825034	8 Amy St	5.08	naturally_occurring	0 to 15.24 cm	Providence	NA	NA	NA	NA	NA	NA	NA	NA	NA	NA	NA	NA	NA	NA	NA	NA	NA	NA
Pyrus calleryana	Providence	Rhode Island	-71.391843	41.825053	9 Amy St	5.08	introduced	0 to 15.24 cm	Providence	NA	NA	NA	NA	NA	NA	NA	NA	NA	NA	NA	NA	NA	NA	NA	NA	NA	NA
Pyrus calleryana	Providence	Rhode Island	-71.39093	41.825136	31 Amy St	5.08	introduced	0 to 15.24 cm	Providence	NA	NA	NA	NA	NA	NA	NA	NA	NA	NA	NA	NA	NA	NA	NA	NA	NA	NA
Acer rubrum	Providence	Rhode Island	NA	NA	175 Andem St	5.08	naturally_occurring	0 to 15.24 cm	Providence	NA	NA	NA	NA	NA	NA	NA	NA	NA	NA	NA	NA	NA	NA	NA	NA	NA	NA
Fraxinus pennsylvanica	Providence	Rhode Island	NA	NA	211 Andem St	27.94	naturally_occurring	15.24 to 30.48 cm	Providence	NA	NA	NA	NA	NA	NA	NA	NA	NA	NA	NA	NA	NA	NA	NA	NA	NA	NA
Fraxinus pennsylvanica	Providence	Rhode Island	-71.441596	41.830656	48 Andem St	27.94	naturally_occurring	15.24 to 30.48 cm	Providence	NA	NA	NA	NA	NA	NA	NA	NA	NA	NA	NA	NA	NA	NA	NA	NA	NA	NA
Acer platanoides	Providence	Rhode Island	-71.441247	41.830685	38 Andem St	43.18	introduced	30.48 to 45.72 cm	Providence	NA	NA	NA	NA	NA	NA	NA	NA	NA	NA	NA	NA	NA	NA	NA	NA	NA	NA
Fraxinus pennsylvanica	Providence	Rhode Island	-71.443708	41.830464	98 Andem St	27.94	naturally_occurring	15.24 to 30.48 cm	Providence	NA	NA	NA	NA	NA	NA	NA	NA	NA	NA	NA	NA	NA	NA	NA	NA	NA	NA
Fraxinus pennsylvanica	Providence	Rhode Island	-71.440722	41.830727	24 Andem St	38.1	naturally_occurring	30.48 to 45.72 cm	Providence	NA	NA	NA	NA	NA	NA	NA	NA	NA	NA	NA	NA	NA	NA	NA	NA	NA	NA
Malus	Providence	Rhode Island	-71.391325	41.8251	23 Amy St	20.32	no_info	15.24 to 30.48 cm	Providence	NA	NA	NA	NA	NA	NA	NA	NA	NA	NA	NA	NA	NA	NA	NA	NA	NA	NA
Acer saccharinum	Providence	Rhode Island	-71.391684	41.825067	14 Amy St	7.62	naturally_occurring	0 to 15.24 cm	Providence	NA	NA	NA	NA	NA	NA	NA	NA	NA	NA	NA	NA	NA	NA	NA	NA	NA	NA
Morus	Providence	Rhode Island	-71.39224	41.825017	4 Amy St	5.08	no_info	0 to 15.24 cm	Providence	NA	NA	NA	NA	NA	NA	NA	NA	NA	NA	NA	NA	NA	NA	NA	NA	NA	NA
Fraxinus americana	Providence	Rhode Island	-71.441104	41.830697	29 Andem St	73.66	naturally_occurring	60.96 to 76.2 cm	Providence	NA	NA	NA	NA	NA	NA	NA	NA	NA	NA	NA	NA	NA	NA	NA	NA	NA	NA
Acer saccharinum	Providence	Rhode Island	-71.391874	41.82505	10 Amy St	7.62	naturally_occurring	0 to 15.24 cm	Providence	NA	NA	NA	NA	NA	NA	NA	NA	NA	NA	NA	NA	NA	NA	NA	NA	NA	NA
Fraxinus pennsylvanica	Providence	Rhode Island	-71.441886	41.830628	54 Andem St	33.02	naturally_occurring	30.48 to 45.72 cm	Providence	NA	NA	NA	NA	NA	NA	NA	NA	NA	NA	NA	NA	NA	NA	NA	NA	NA	NA
Pyrus calleryana	Providence	Rhode Island	-71.391113	41.825119	27 Amy St	5.08	introduced	0 to 15.24 cm	Providence	NA	NA	NA	NA	NA	NA	NA	NA	NA	NA	NA	NA	NA	NA	NA	NA	NA	NA
Fraxinus pennsylvanica	Providence	Rhode Island	-71.443708	41.830464	98 Andem St	25.4	naturally_occurring	15.24 to 30.48 cm	Providence	NA	NA	NA	NA	NA	NA	NA	NA	NA	NA	NA	NA	NA	NA	NA	NA	NA	NA
Quercus palustris	Providence	Rhode Island	-71.391588	41.825076	20 Amy St	5.08	naturally_occurring	0 to 15.24 cm	Providence	NA	NA	NA	NA	NA	NA	NA	NA	NA	NA	NA	NA	NA	NA	NA	NA	NA	NA
Fraxinus pennsylvanica	Providence	Rhode Island	-71.440993	41.830705	30 Andem St	20.32	naturally_occurring	15.24 to 30.48 cm	Providence	NA	NA	NA	NA	NA	NA	NA	NA	NA	NA	NA	NA	NA	NA	NA	NA	NA	NA
Fraxinus pennsylvanica	Providence	Rhode Island	-71.440993	41.830705	30 Andem St	20.32	naturally_occurring	15.24 to 30.48 cm	Providence	NA	NA	NA	NA	NA	NA	NA	NA	NA	NA	NA	NA	NA	NA	NA	NA	NA	NA
Quercus bicolor	Providence	Rhode Island	NA	NA	828 Andem St	5.08	naturally_occurring	0 to 15.24 cm	Providence	NA	NA	NA	NA	NA	NA	NA	NA	NA	NA	NA	NA	NA	NA	NA	NA	NA	NA
Acer platanoides	Providence	Rhode Island	-71.384098	41.833873	32 Blackstone Blvd	71.12	introduced	60.96 to 76.2 cm	Providence	NA	NA	NA	NA	NA	NA	NA	NA	NA	NA	NA	NA	NA	NA	NA	NA	NA	NA
Gleditsia triacanthos	Providence	Rhode Island	-71.405785	41.827658	50 Angell St	45.72	introduced	30.48 to 45.72 cm	Providence	NA	NA	NA	NA	NA	NA	NA	NA	NA	NA	NA	NA	NA	NA	NA	NA	NA	NA
Gleditsia triacanthos	Providence	Rhode Island	-71.406185	41.827628	40 Angell St	40.64	introduced	30.48 to 45.72 cm	Providence	NA	NA	NA	NA	NA	NA	NA	NA	NA	NA	NA	NA	NA	NA	NA	NA	NA	NA
Prunus	Providence	Rhode Island	-71.494008	41.864638	19 Angell St	5.08	no_info	0 to 15.24 cm	Providence	NA	NA	NA	NA	NA	NA	NA	NA	NA	NA	NA	NA	NA	NA	NA	NA	NA	NA
Platanus acerifolia	Providence	Rhode Island	-71.494692	41.864287	9 Angell St	30.48	introduced	15.24 to 30.48 cm	Providence	NA	NA	NA	NA	NA	NA	NA	NA	NA	NA	NA	NA	NA	NA	NA	NA	NA	NA
Platanus acerifolia	Providence	Rhode Island	-71.430507	41.819899	48 Andrews St	10.16	introduced	0 to 15.24 cm	Providence	NA	NA	NA	NA	NA	NA	NA	NA	NA	NA	NA	NA	NA	NA	NA	NA	NA	NA
Cercidiphyllum japonicum	Providence	Rhode Island	-71.405763	41.82766	52 Angell St	5.08	introduced	0 to 15.24 cm	Providence	NA	NA	NA	NA	NA	NA	NA	NA	NA	NA	NA	NA	NA	NA	NA	NA	NA	NA
Amelanchier canadensis	Providence	Rhode Island	-71.407099	41.827561	16 Angell St	5.08	naturally_occurring	0 to 15.24 cm	Providence	NA	NA	NA	NA	NA	NA	NA	NA	NA	NA	NA	NA	NA	NA	NA	NA	NA	NA
Gleditsia triacanthos	Providence	Rhode Island	-71.494312	41.864483	15 Angell St	30.48	introduced	15.24 to 30.48 cm	Providence	NA	NA	NA	NA	NA	NA	NA	NA	NA	NA	NA	NA	NA	NA	NA	NA	NA	NA
Tilia cordata	Providence	Rhode Island	-71.495204	41.864014	3 Angell St	35.56	introduced	30.48 to 45.72 cm	Providence	NA	NA	NA	NA	NA	NA	NA	NA	NA	NA	NA	NA	NA	NA	NA	NA	NA	NA
Fraxinus	Providence	Rhode Island	-71.405763	41.82766	52 Angell St	17.78	no_info	15.24 to 30.48 cm	Providence	NA	NA	NA	NA	NA	NA	NA	NA	NA	NA	NA	NA	NA	NA	NA	NA	NA	NA
Tilia cordata	Providence	Rhode Island	-71.405445	41.827684	59 Angell St	15.24	introduced	0 to 15.24 cm	Providence	NA	NA	NA	NA	NA	NA	NA	NA	NA	NA	NA	NA	NA	NA	NA	NA	NA	NA
Fraxinus pennsylvanica	Providence	Rhode Island	-71.405712	41.827664	51 Angell St	12.7	naturally_occurring	0 to 15.24 cm	Providence	NA	NA	NA	NA	NA	NA	NA	NA	NA	NA	NA	NA	NA	NA	NA	NA	NA	NA
Gleditsia triacanthos	Providence	Rhode Island	-71.494008	41.864638	19 Angell St	38.1	introduced	30.48 to 45.72 cm	Providence	NA	NA	NA	NA	NA	NA	NA	NA	NA	NA	NA	NA	NA	NA	NA	NA	NA	NA
Acer pseudoplatanus	Providence	Rhode Island	-71.405763	41.82766	52 Angell St	104.14	introduced	more than 76.2 cm	Providence	NA	NA	NA	NA	NA	NA	NA	NA	NA	NA	NA	NA	NA	NA	NA	NA	NA	NA
Gleditsia triacanthos	Providence	Rhode Island	-71.494008	41.864638	19 Angell St	45.72	introduced	30.48 to 45.72 cm	Providence	NA	NA	NA	NA	NA	NA	NA	NA	NA	NA	NA	NA	NA	NA	NA	NA	NA	NA
Ulmus parvifolia	Providence	Rhode Island	-71.406185	41.827628	40 Angell St	5.08	introduced	0 to 15.24 cm	Providence	NA	NA	NA	NA	NA	NA	NA	NA	NA	NA	NA	NA	NA	NA	NA	NA	NA	NA
NA	Providence	Rhode Island	-71.494079	41.864602	20 Angell St	5.08	no_info	0 to 15.24 cm	Providence	NA	NA	NA	NA	NA	NA	NA	NA	NA	NA	NA	NA	NA	NA	NA	NA	NA	NA
Ulmus parvifolia	Providence	Rhode Island	-71.407398	41.82754	2 Angell St	5.08	introduced	0 to 15.24 cm	Providence	NA	NA	NA	NA	NA	NA	NA	NA	NA	NA	NA	NA	NA	NA	NA	NA	NA	NA
Acer platanoides	Providence	Rhode Island	-71.430603	41.820127	18 Andrews St	30.48	introduced	15.24 to 30.48 cm	Providence	NA	NA	NA	NA	NA	NA	NA	NA	NA	NA	NA	NA	NA	NA	NA	NA	NA	NA
Gleditsia triacanthos	Providence	Rhode Island	-71.405763	41.82766	52 Angell St	30.48	introduced	15.24 to 30.48 cm	Providence	NA	NA	NA	NA	NA	NA	NA	NA	NA	NA	NA	NA	NA	NA	NA	NA	NA	NA
Quercus rubra	Providence	Rhode Island	-71.407541	41.827537	1 Angell St	63.5	naturally_occurring	60.96 to 76.2 cm	Providence	NA	NA	NA	NA	NA	NA	NA	NA	NA	NA	NA	NA	NA	NA	NA	NA	NA	NA
Gleditsia triacanthos	Providence	Rhode Island	-71.405905	41.827649	48 Angell St	10.16	introduced	0 to 15.24 cm	Providence	NA	NA	NA	NA	NA	NA	NA	NA	NA	NA	NA	NA	NA	NA	NA	NA	NA	NA
Tilia cordata	Providence	Rhode Island	-71.406185	41.827628	40 Angell St	22.86	introduced	15.24 to 30.48 cm	Providence	NA	NA	NA	NA	NA	NA	NA	NA	NA	NA	NA	NA	NA	NA	NA	NA	NA	NA
Acer rubrum	Providence	Rhode Island	-71.404981	41.827721	71 Angell St	22.86	naturally_occurring	15.24 to 30.48 cm	Providence	NA	NA	NA	NA	NA	NA	NA	NA	NA	NA	NA	NA	NA	NA	NA	NA	NA	NA
Prunus	Providence	Rhode Island	-71.407099	41.827561	16 Angell St	45.72	no_info	30.48 to 45.72 cm	Providence	NA	NA	NA	NA	NA	NA	NA	NA	NA	NA	NA	NA	NA	NA	NA	NA	NA	NA
Ulmus parvifolia	Providence	Rhode Island	-71.406185	41.827628	40 Angell St	5.08	introduced	0 to 15.24 cm	Providence	NA	NA	NA	NA	NA	NA	NA	NA	NA	NA	NA	NA	NA	NA	NA	NA	NA	NA
Gleditsia triacanthos	Providence	Rhode Island	-71.403473	41.82784	107 Angell St	5.08	introduced	0 to 15.24 cm	Providence	NA	NA	NA	NA	NA	NA	NA	NA	NA	NA	NA	NA	NA	NA	NA	NA	NA	NA
Gleditsia triacanthos	Providence	Rhode Island	-71.401841	41.827994	147 Angell St	33.02	introduced	30.48 to 45.72 cm	Providence	NA	NA	NA	NA	NA	NA	NA	NA	NA	NA	NA	NA	NA	NA	NA	NA	NA	NA
Gleditsia triacanthos	Providence	Rhode Island	-71.40154	41.828023	155 Angell St	7.62	introduced	0 to 15.24 cm	Providence	NA	NA	NA	NA	NA	NA	NA	NA	NA	NA	NA	NA	NA	NA	NA	NA	NA	NA
Quercus rubra	Providence	Rhode Island	-71.403473	41.82784	107 Angell St	5.08	naturally_occurring	0 to 15.24 cm	Providence	NA	NA	NA	NA	NA	NA	NA	NA	NA	NA	NA	NA	NA	NA	NA	NA	NA	NA
Ulmus	Providence	Rhode Island	-71.403988	41.827797	94 Angell St	12.7	no_info	0 to 15.24 cm	Providence	NA	NA	NA	NA	NA	NA	NA	NA	NA	NA	NA	NA	NA	NA	NA	NA	NA	NA
Gleditsia triacanthos	Providence	Rhode Island	-71.403473	41.82784	107 Angell St	5.08	introduced	0 to 15.24 cm	Providence	NA	NA	NA	NA	NA	NA	NA	NA	NA	NA	NA	NA	NA	NA	NA	NA	NA	NA
Gleditsia triacanthos	Providence	Rhode Island	-71.404981	41.827721	71 Angell St	38.1	introduced	30.48 to 45.72 cm	Providence	NA	NA	NA	NA	NA	NA	NA	NA	NA	NA	NA	NA	NA	NA	NA	NA	NA	NA
Gleditsia triacanthos	Providence	Rhode Island	-71.401141	41.82806	164 Angell St	27.94	introduced	15.24 to 30.48 cm	Providence	NA	NA	NA	NA	NA	NA	NA	NA	NA	NA	NA	NA	NA	NA	NA	NA	NA	NA
Tilia cordata	Providence	Rhode Island	NA	NA	155 Coggeshall St	7.62	introduced	0 to 15.24 cm	Providence	NA	NA	NA	NA	NA	NA	NA	NA	NA	NA	NA	NA	NA	NA	NA	NA	NA	NA
Gleditsia triacanthos	Providence	Rhode Island	-71.40038	41.828132	183 Angell St	15.24	introduced	0 to 15.24 cm	Providence	NA	NA	NA	NA	NA	NA	NA	NA	NA	NA	NA	NA	NA	NA	NA	NA	NA	NA
Gleditsia triacanthos	Providence	Rhode Island	-71.399967	41.82817	193 Angell St	40.64	introduced	30.48 to 45.72 cm	Providence	NA	NA	NA	NA	NA	NA	NA	NA	NA	NA	NA	NA	NA	NA	NA	NA	NA	NA
Gleditsia triacanthos	Providence	Rhode Island	-71.401141	41.82806	164 Angell St	22.86	introduced	15.24 to 30.48 cm	Providence	NA	NA	NA	NA	NA	NA	NA	NA	NA	NA	NA	NA	NA	NA	NA	NA	NA	NA
Gleditsia triacanthos	Providence	Rhode Island	-71.403172	41.827869	118 Angell St	17.78	introduced	15.24 to 30.48 cm	Providence	NA	NA	NA	NA	NA	NA	NA	NA	NA	NA	NA	NA	NA	NA	NA	NA	NA	NA
Prunus serrulata	Providence	Rhode Island	-71.403172	41.827869	118 Angell St	5.08	introduced	0 to 15.24 cm	Providence	NA	NA	NA	NA	NA	NA	NA	NA	NA	NA	NA	NA	NA	NA	NA	NA	NA	NA
Acer platanoides	Providence	Rhode Island	-71.400485	41.828122	181 Angell St	15.24	introduced	0 to 15.24 cm	Providence	NA	NA	NA	NA	NA	NA	NA	NA	NA	NA	NA	NA	NA	NA	NA	NA	NA	NA
Gleditsia triacanthos	Providence	Rhode Island	-71.403988	41.827797	94 Angell St	20.32	introduced	15.24 to 30.48 cm	Providence	NA	NA	NA	NA	NA	NA	NA	NA	NA	NA	NA	NA	NA	NA	NA	NA	NA	NA
Gleditsia triacanthos	Providence	Rhode Island	-71.402451	41.827937	130 Angell St	27.94	introduced	15.24 to 30.48 cm	Providence	NA	NA	NA	NA	NA	NA	NA	NA	NA	NA	NA	NA	NA	NA	NA	NA	NA	NA
Acer platanoides	Providence	Rhode Island	-71.404217	41.827779	90 Angell St	22.86	introduced	15.24 to 30.48 cm	Providence	NA	NA	NA	NA	NA	NA	NA	NA	NA	NA	NA	NA	NA	NA	NA	NA	NA	NA
Prunus cerasifera	Providence	Rhode Island	-71.404061	41.827791	89 Angell St	10.16	introduced	0 to 15.24 cm	Providence	NA	NA	NA	NA	NA	NA	NA	NA	NA	NA	NA	NA	NA	NA	NA	NA	NA	NA
Gleditsia triacanthos	Providence	Rhode Island	-71.399936	41.828173	192 Angell St	30.48	introduced	15.24 to 30.48 cm	Providence	NA	NA	NA	NA	NA	NA	NA	NA	NA	NA	NA	NA	NA	NA	NA	NA	NA	NA
Gleditsia triacanthos	Providence	Rhode Island	-71.400459	41.828124	178 Angell St	15.24	introduced	0 to 15.24 cm	Providence	NA	NA	NA	NA	NA	NA	NA	NA	NA	NA	NA	NA	NA	NA	NA	NA	NA	NA
Gleditsia triacanthos	Providence	Rhode Island	-71.403473	41.82784	107 Angell St	5.08	introduced	0 to 15.24 cm	Providence	NA	NA	NA	NA	NA	NA	NA	NA	NA	NA	NA	NA	NA	NA	NA	NA	NA	NA
Platanus acerifolia	Providence	Rhode Island	-71.404981	41.827721	71 Angell St	45.72	introduced	30.48 to 45.72 cm	Providence	NA	NA	NA	NA	NA	NA	NA	NA	NA	NA	NA	NA	NA	NA	NA	NA	NA	NA
Gleditsia triacanthos	Providence	Rhode Island	-71.401606	41.828017	154 Angell St	27.94	introduced	15.24 to 30.48 cm	Providence	NA	NA	NA	NA	NA	NA	NA	NA	NA	NA	NA	NA	NA	NA	NA	NA	NA	NA
Tilia cordata	Providence	Rhode Island	-71.402165	41.827964	139 Angell St	71.12	introduced	60.96 to 76.2 cm	Providence	NA	NA	NA	NA	NA	NA	NA	NA	NA	NA	NA	NA	NA	NA	NA	NA	NA	NA
Ulmus parvifolia	Providence	Rhode Island	-71.404591	41.827751	80 Angell St	7.62	introduced	0 to 15.24 cm	Providence	NA	NA	NA	NA	NA	NA	NA	NA	NA	NA	NA	NA	NA	NA	NA	NA	NA	NA
Liriodendron tulipifera	Providence	Rhode Island	-71.403844	41.827808	101 Angell St	48.26	naturally_occurring	45.72 to 60.96 cm	Providence	NA	NA	NA	NA	NA	NA	NA	NA	NA	NA	NA	NA	NA	NA	NA	NA	NA	NA
Gleditsia triacanthos	Providence	Rhode Island	-71.399967	41.82817	193 Angell St	7.62	introduced	0 to 15.24 cm	Providence	NA	NA	NA	NA	NA	NA	NA	NA	NA	NA	NA	NA	NA	NA	NA	NA	NA	NA
Gleditsia triacanthos	Providence	Rhode Island	-71.401974	41.827982	143 Angell St	45.72	introduced	30.48 to 45.72 cm	Providence	NA	NA	NA	NA	NA	NA	NA	NA	NA	NA	NA	NA	NA	NA	NA	NA	NA	NA
Acer saccharum	Providence	Rhode Island	-71.402409	41.827941	129 Angell St	40.64	naturally_occurring	30.48 to 45.72 cm	Providence	NA	NA	NA	NA	NA	NA	NA	NA	NA	NA	NA	NA	NA	NA	NA	NA	NA	NA
Gleditsia triacanthos	Providence	Rhode Island	-71.395954	41.828676	296 Angell St	33.02	introduced	30.48 to 45.72 cm	Providence	NA	NA	NA	NA	NA	NA	NA	NA	NA	NA	NA	NA	NA	NA	NA	NA	NA	NA
Gleditsia triacanthos	Providence	Rhode Island	-71.398235	41.828339	231 Angell St	15.24	introduced	0 to 15.24 cm	Providence	NA	NA	NA	NA	NA	NA	NA	NA	NA	NA	NA	NA	NA	NA	NA	NA	NA	NA
Gleditsia triacanthos	Providence	Rhode Island	-71.397898	41.828374	240 Angell St	40.64	introduced	30.48 to 45.72 cm	Providence	NA	NA	NA	NA	NA	NA	NA	NA	NA	NA	NA	NA	NA	NA	NA	NA	NA	NA
Zelkova serrata	Providence	Rhode Island	-71.394511	41.828923	325 Angell St	7.62	introduced	0 to 15.24 cm	Providence	NA	NA	NA	NA	NA	NA	NA	NA	NA	NA	NA	NA	NA	NA	NA	NA	NA	NA
Fraxinus	Providence	Rhode Island	-71.39928	41.828234	209 Angell St	40.64	no_info	30.48 to 45.72 cm	Providence	NA	NA	NA	NA	NA	NA	NA	NA	NA	NA	NA	NA	NA	NA	NA	NA	NA	NA
Acer saccharum	Providence	Rhode Island	-71.39534	41.828776	300 Angell St	48.26	naturally_occurring	45.72 to 60.96 cm	Providence	NA	NA	NA	NA	NA	NA	NA	NA	NA	NA	NA	NA	NA	NA	NA	NA	NA	NA
Gleditsia triacanthos	Providence	Rhode Island	-71.399449	41.828218	205 Angell St	45.72	introduced	30.48 to 45.72 cm	Providence	NA	NA	NA	NA	NA	NA	NA	NA	NA	NA	NA	NA	NA	NA	NA	NA	NA	NA
Gleditsia triacanthos	Providence	Rhode Island	-71.395954	41.828676	296 Angell St	33.02	introduced	30.48 to 45.72 cm	Providence	NA	NA	NA	NA	NA	NA	NA	NA	NA	NA	NA	NA	NA	NA	NA	NA	NA	NA
Gleditsia triacanthos	Providence	Rhode Island	-71.393147	41.829186	357 Angell St	50.8	introduced	45.72 to 60.96 cm	Providence	NA	NA	NA	NA	NA	NA	NA	NA	NA	NA	NA	NA	NA	NA	NA	NA	NA	NA
Zelkova serrata	Providence	Rhode Island	-71.395828	41.828696	295 Angell St	10.16	introduced	0 to 15.24 cm	Providence	NA	NA	NA	NA	NA	NA	NA	NA	NA	NA	NA	NA	NA	NA	NA	NA	NA	NA
Gleditsia triacanthos	Providence	Rhode Island	-71.395141	41.82881	311 Angell St	53.34	introduced	45.72 to 60.96 cm	Providence	NA	NA	NA	NA	NA	NA	NA	NA	NA	NA	NA	NA	NA	NA	NA	NA	NA	NA
Fraxinus	Providence	Rhode Island	-71.399338	41.828229	210 Angell St	38.1	no_info	30.48 to 45.72 cm	Providence	NA	NA	NA	NA	NA	NA	NA	NA	NA	NA	NA	NA	NA	NA	NA	NA	NA	NA
Gleditsia triacanthos	Providence	Rhode Island	-71.399613	41.828203	203 Angell St	33.02	introduced	30.48 to 45.72 cm	Providence	NA	NA	NA	NA	NA	NA	NA	NA	NA	NA	NA	NA	NA	NA	NA	NA	NA	NA
Tilia	Providence	Rhode Island	-71.394601	41.828906	326 Angell St	10.16	no_info	0 to 15.24 cm	Providence	NA	NA	NA	NA	NA	NA	NA	NA	NA	NA	NA	NA	NA	NA	NA	NA	NA	NA
Fraxinus pennsylvanica	Providence	Rhode Island	-71.39676	41.828543	269 Angell St	12.7	naturally_occurring	0 to 15.24 cm	Providence	NA	NA	NA	NA	NA	NA	NA	NA	NA	NA	NA	NA	NA	NA	NA	NA	NA	NA
Fraxinus	Providence	Rhode Island	-71.399338	41.828229	210 Angell St	38.1	no_info	30.48 to 45.72 cm	Providence	NA	NA	NA	NA	NA	NA	NA	NA	NA	NA	NA	NA	NA	NA	NA	NA	NA	NA
NA	Providence	Rhode Island	-71.398856	41.828276	217 Angell St	60.96	no_info	45.72 to 60.96 cm	Providence	NA	NA	NA	NA	NA	NA	NA	NA	NA	NA	NA	NA	NA	NA	NA	NA	NA	NA
Zelkova serrata	Providence	Rhode Island	-71.396104	41.828651	289 Angell St	5.08	introduced	0 to 15.24 cm	Providence	NA	NA	NA	NA	NA	NA	NA	NA	NA	NA	NA	NA	NA	NA	NA	NA	NA	NA
Fraxinus pennsylvanica	Providence	Rhode Island	-71.394662	41.828894	324 Angell St	20.32	naturally_occurring	15.24 to 30.48 cm	Providence	NA	NA	NA	NA	NA	NA	NA	NA	NA	NA	NA	NA	NA	NA	NA	NA	NA	NA
Zelkova serrata	Providence	Rhode Island	-71.394902	41.82885	315 Angell St	7.62	introduced	0 to 15.24 cm	Providence	NA	NA	NA	NA	NA	NA	NA	NA	NA	NA	NA	NA	NA	NA	NA	NA	NA	NA
Pyrus calleryana	Providence	Rhode Island	-71.39534	41.828776	300 Angell St	27.94	introduced	15.24 to 30.48 cm	Providence	NA	NA	NA	NA	NA	NA	NA	NA	NA	NA	NA	NA	NA	NA	NA	NA	NA	NA
Zelkova serrata	Providence	Rhode Island	-71.395828	41.828696	295 Angell St	7.62	introduced	0 to 15.24 cm	Providence	NA	NA	NA	NA	NA	NA	NA	NA	NA	NA	NA	NA	NA	NA	NA	NA	NA	NA
Gleditsia triacanthos	Providence	Rhode Island	-71.394976	41.828838	314 Angell St	35.56	introduced	30.48 to 45.72 cm	Providence	NA	NA	NA	NA	NA	NA	NA	NA	NA	NA	NA	NA	NA	NA	NA	NA	NA	NA
Gleditsia triacanthos	Providence	Rhode Island	-71.396692	41.828554	268 Angell St	20.32	introduced	15.24 to 30.48 cm	Providence	NA	NA	NA	NA	NA	NA	NA	NA	NA	NA	NA	NA	NA	NA	NA	NA	NA	NA
Ulmus	Providence	Rhode Island	-71.397799	41.828383	242 Angell St	7.62	no_info	0 to 15.24 cm	Providence	NA	NA	NA	NA	NA	NA	NA	NA	NA	NA	NA	NA	NA	NA	NA	NA	NA	NA
Tilia	Providence	Rhode Island	-71.398367	41.828326	227 Angell St	15.24	no_info	0 to 15.24 cm	Providence	NA	NA	NA	NA	NA	NA	NA	NA	NA	NA	NA	NA	NA	NA	NA	NA	NA	NA
Gleditsia triacanthos	Providence	Rhode Island	-71.394976	41.828838	314 Angell St	33.02	introduced	30.48 to 45.72 cm	Providence	NA	NA	NA	NA	NA	NA	NA	NA	NA	NA	NA	NA	NA	NA	NA	NA	NA	NA
Zelkova serrata	Providence	Rhode Island	-71.399738	41.828191	199 Angell St	7.62	introduced	0 to 15.24 cm	Providence	NA	NA	NA	NA	NA	NA	NA	NA	NA	NA	NA	NA	NA	NA	NA	NA	NA	NA
Quercus palustris	Providence	Rhode Island	-71.388356	41.830096	489 Angell St	48.26	naturally_occurring	45.72 to 60.96 cm	Providence	NA	NA	NA	NA	NA	NA	NA	NA	NA	NA	NA	NA	NA	NA	NA	NA	NA	NA
Acer platanoides	Providence	Rhode Island	-71.392961	41.829221	365 Angell St	33.02	introduced	30.48 to 45.72 cm	Providence	NA	NA	NA	NA	NA	NA	NA	NA	NA	NA	NA	NA	NA	NA	NA	NA	NA	NA
Gleditsia triacanthos	Providence	Rhode Island	-71.390596	41.829662	425 Angell St	27.94	introduced	15.24 to 30.48 cm	Providence	NA	NA	NA	NA	NA	NA	NA	NA	NA	NA	NA	NA	NA	NA	NA	NA	NA	NA
Quercus palustris	Providence	Rhode Island	-71.389021	41.829963	469 Angell St	38.1	naturally_occurring	30.48 to 45.72 cm	Providence	NA	NA	NA	NA	NA	NA	NA	NA	NA	NA	NA	NA	NA	NA	NA	NA	NA	NA
Quercus palustris	Providence	Rhode Island	-71.388781	41.830012	481 Angell St	43.18	naturally_occurring	30.48 to 45.72 cm	Providence	NA	NA	NA	NA	NA	NA	NA	NA	NA	NA	NA	NA	NA	NA	NA	NA	NA	NA
Gleditsia triacanthos	Providence	Rhode Island	-71.390298	41.829717	434 Angell St	25.4	introduced	15.24 to 30.48 cm	Providence	NA	NA	NA	NA	NA	NA	NA	NA	NA	NA	NA	NA	NA	NA	NA	NA	NA	NA
Gleditsia triacanthos	Providence	Rhode Island	-71.389933	41.829786	441 Angell St	33.02	introduced	30.48 to 45.72 cm	Providence	NA	NA	NA	NA	NA	NA	NA	NA	NA	NA	NA	NA	NA	NA	NA	NA	NA	NA
Gleditsia triacanthos	Providence	Rhode Island	-71.389598	41.829849	453 Angell St	33.02	introduced	30.48 to 45.72 cm	Providence	NA	NA	NA	NA	NA	NA	NA	NA	NA	NA	NA	NA	NA	NA	NA	NA	NA	NA
Fraxinus pennsylvanica	Providence	Rhode Island	-71.391723	41.829454	391 Angell St	10.16	naturally_occurring	0 to 15.24 cm	Providence	NA	NA	NA	NA	NA	NA	NA	NA	NA	NA	NA	NA	NA	NA	NA	NA	NA	NA
Prunus serrulata	Providence	Rhode Island	-71.38668	41.830411	525 Angell St	12.7	introduced	0 to 15.24 cm	Providence	NA	NA	NA	NA	NA	NA	NA	NA	NA	NA	NA	NA	NA	NA	NA	NA	NA	NA
Gleditsia triacanthos	Providence	Rhode Island	-71.391701	41.829458	400 Angell St	43.18	introduced	30.48 to 45.72 cm	Providence	NA	NA	NA	NA	NA	NA	NA	NA	NA	NA	NA	NA	NA	NA	NA	NA	NA	NA
Ulmus	Providence	Rhode Island	-71.385479	41.83065	560 Angell St	5.08	no_info	0 to 15.24 cm	Providence	NA	NA	NA	NA	NA	NA	NA	NA	NA	NA	NA	NA	NA	NA	NA	NA	NA	NA
Gleditsia triacanthos	Providence	Rhode Island	-71.392015	41.829401	394 Angell St	50.8	introduced	45.72 to 60.96 cm	Providence	NA	NA	NA	NA	NA	NA	NA	NA	NA	NA	NA	NA	NA	NA	NA	NA	NA	NA
Acer saccharum	Providence	Rhode Island	-71.386007	41.830544	545 Angell St	68.58	naturally_occurring	60.96 to 76.2 cm	Providence	NA	NA	NA	NA	NA	NA	NA	NA	NA	NA	NA	NA	NA	NA	NA	NA	NA	NA
Gleditsia triacanthos	Providence	Rhode Island	-71.39286	41.829241	367 Angell St	43.18	introduced	30.48 to 45.72 cm	Providence	NA	NA	NA	NA	NA	NA	NA	NA	NA	NA	NA	NA	NA	NA	NA	NA	NA	NA
Prunus serrulata	Providence	Rhode Island	-71.38589	41.830568	552 Angell St	15.24	introduced	0 to 15.24 cm	Providence	NA	NA	NA	NA	NA	NA	NA	NA	NA	NA	NA	NA	NA	NA	NA	NA	NA	NA
Acer platanoides	Providence	Rhode Island	-71.38613	41.83052	546 Angell St	10.16	introduced	0 to 15.24 cm	Providence	NA	NA	NA	NA	NA	NA	NA	NA	NA	NA	NA	NA	NA	NA	NA	NA	NA	NA
Gleditsia triacanthos	Providence	Rhode Island	-71.390745	41.829634	420 Angell St	43.18	introduced	30.48 to 45.72 cm	Providence	NA	NA	NA	NA	NA	NA	NA	NA	NA	NA	NA	NA	NA	NA	NA	NA	NA	NA
Pyrus calleryana	Providence	Rhode Island	-71.391262	41.829539	414 Angell St	10.16	introduced	0 to 15.24 cm	Providence	NA	NA	NA	NA	NA	NA	NA	NA	NA	NA	NA	NA	NA	NA	NA	NA	NA	NA
Acer platanoides	Providence	Rhode Island	-71.38613	41.83052	546 Angell St	20.32	introduced	15.24 to 30.48 cm	Providence	NA	NA	NA	NA	NA	NA	NA	NA	NA	NA	NA	NA	NA	NA	NA	NA	NA	NA
Gleditsia triacanthos	Providence	Rhode Island	-71.39286	41.829241	367 Angell St	22.86	introduced	15.24 to 30.48 cm	Providence	NA	NA	NA	NA	NA	NA	NA	NA	NA	NA	NA	NA	NA	NA	NA	NA	NA	NA
Zelkova serrata	Providence	Rhode Island	-71.390596	41.829662	425 Angell St	12.7	introduced	0 to 15.24 cm	Providence	NA	NA	NA	NA	NA	NA	NA	NA	NA	NA	NA	NA	NA	NA	NA	NA	NA	NA
Tilia cordata	Providence	Rhode Island	-71.390804	41.829623	417 Angell St	7.62	introduced	0 to 15.24 cm	Providence	NA	NA	NA	NA	NA	NA	NA	NA	NA	NA	NA	NA	NA	NA	NA	NA	NA	NA
Zelkova serrata	Providence	Rhode Island	-71.38627	41.830492	538 Angell St	5.08	introduced	0 to 15.24 cm	Providence	NA	NA	NA	NA	NA	NA	NA	NA	NA	NA	NA	NA	NA	NA	NA	NA	NA	NA
Platanus acerifolia	Providence	Rhode Island	-71.388329	41.8301	490 Angell St	7.62	introduced	0 to 15.24 cm	Providence	NA	NA	NA	NA	NA	NA	NA	NA	NA	NA	NA	NA	NA	NA	NA	NA	NA	NA
Platanus acerifolia	Providence	Rhode Island	-71.390745	41.829634	420 Angell St	38.1	introduced	30.48 to 45.72 cm	Providence	NA	NA	NA	NA	NA	NA	NA	NA	NA	NA	NA	NA	NA	NA	NA	NA	NA	NA
Tilia cordata	Providence	Rhode Island	-71.391723	41.829454	391 Angell St	45.72	introduced	30.48 to 45.72 cm	Providence	NA	NA	NA	NA	NA	NA	NA	NA	NA	NA	NA	NA	NA	NA	NA	NA	NA	NA
Gleditsia triacanthos	Providence	Rhode Island	-71.390596	41.829662	425 Angell St	22.86	introduced	15.24 to 30.48 cm	Providence	NA	NA	NA	NA	NA	NA	NA	NA	NA	NA	NA	NA	NA	NA	NA	NA	NA	NA
Acer platanoides	Providence	Rhode Island	-71.383552	41.831026	613 Angell St	30.48	introduced	15.24 to 30.48 cm	Providence	NA	NA	NA	NA	NA	NA	NA	NA	NA	NA	NA	NA	NA	NA	NA	NA	NA	NA
Fraxinus	Providence	Rhode Island	-71.384345	41.830875	590 Angell St	30.48	no_info	15.24 to 30.48 cm	Providence	NA	NA	NA	NA	NA	NA	NA	NA	NA	NA	NA	NA	NA	NA	NA	NA	NA	NA
Acer platanoides	Providence	Rhode Island	-71.398014	41.821827	59 John St	20.32	introduced	15.24 to 30.48 cm	Providence	NA	NA	NA	NA	NA	NA	NA	NA	NA	NA	NA	NA	NA	NA	NA	NA	NA	NA
Acer platanoides	Providence	Rhode Island	-71.381102	41.831495	670 Angell St	40.64	introduced	30.48 to 45.72 cm	Providence	NA	NA	NA	NA	NA	NA	NA	NA	NA	NA	NA	NA	NA	NA	NA	NA	NA	NA
Acer saccharinum	Providence	Rhode Island	-71.38147	41.831424	662 Angell St	55.88	naturally_occurring	45.72 to 60.96 cm	Providence	NA	NA	NA	NA	NA	NA	NA	NA	NA	NA	NA	NA	NA	NA	NA	NA	NA	NA
Prunus serrulata	Providence	Rhode Island	-71.385414	41.830663	565 Angell St	10.16	introduced	0 to 15.24 cm	Providence	NA	NA	NA	NA	NA	NA	NA	NA	NA	NA	NA	NA	NA	NA	NA	NA	NA	NA
Pyrus calleryana	Providence	Rhode Island	-71.383246	41.831084	621 Angell St	30.48	introduced	15.24 to 30.48 cm	Providence	NA	NA	NA	NA	NA	NA	NA	NA	NA	NA	NA	NA	NA	NA	NA	NA	NA	NA
Acer platanoides	Providence	Rhode Island	-71.384036	41.830934	597 Angell St	55.88	introduced	45.72 to 60.96 cm	Providence	NA	NA	NA	NA	NA	NA	NA	NA	NA	NA	NA	NA	NA	NA	NA	NA	NA	NA
Acer platanoides	Providence	Rhode Island	-71.382455	41.831234	636 Angell St	40.64	introduced	30.48 to 45.72 cm	Providence	NA	NA	NA	NA	NA	NA	NA	NA	NA	NA	NA	NA	NA	NA	NA	NA	NA	NA
Acer rubrum	Providence	Rhode Island	-71.381102	41.831495	670 Angell St	30.48	naturally_occurring	15.24 to 30.48 cm	Providence	NA	NA	NA	NA	NA	NA	NA	NA	NA	NA	NA	NA	NA	NA	NA	NA	NA	NA
Acer platanoides	Providence	Rhode Island	-71.385023	41.830741	573 Angell St	43.18	introduced	30.48 to 45.72 cm	Providence	NA	NA	NA	NA	NA	NA	NA	NA	NA	NA	NA	NA	NA	NA	NA	NA	NA	NA
Acer platanoides	Providence	Rhode Island	-71.380321	41.831646	690 Angell St	30.48	introduced	15.24 to 30.48 cm	Providence	NA	NA	NA	NA	NA	NA	NA	NA	NA	NA	NA	NA	NA	NA	NA	NA	NA	NA
Acer saccharinum	Providence	Rhode Island	-71.38147	41.831424	662 Angell St	55.88	naturally_occurring	45.72 to 60.96 cm	Providence	NA	NA	NA	NA	NA	NA	NA	NA	NA	NA	NA	NA	NA	NA	NA	NA	NA	NA
Acer platanoides	Providence	Rhode Island	-71.382057	41.831311	646 Angell St	33.02	introduced	30.48 to 45.72 cm	Providence	NA	NA	NA	NA	NA	NA	NA	NA	NA	NA	NA	NA	NA	NA	NA	NA	NA	NA
Quercus alba	Providence	Rhode Island	-71.382784	41.831172	628 Angell St	2.54	naturally_occurring	0 to 15.24 cm	Providence	NA	NA	NA	NA	NA	NA	NA	NA	NA	NA	NA	NA	NA	NA	NA	NA	NA	NA
Gleditsia triacanthos	Providence	Rhode Island	-71.381892	41.831343	652 Angell St	33.02	introduced	30.48 to 45.72 cm	Providence	NA	NA	NA	NA	NA	NA	NA	NA	NA	NA	NA	NA	NA	NA	NA	NA	NA	NA
Acer platanoides	Providence	Rhode Island	-71.383552	41.831026	613 Angell St	40.64	introduced	30.48 to 45.72 cm	Providence	NA	NA	NA	NA	NA	NA	NA	NA	NA	NA	NA	NA	NA	NA	NA	NA	NA	NA
Acer saccharinum	Providence	Rhode Island	-71.383681	41.831001	610 Angell St	12.7	naturally_occurring	0 to 15.24 cm	Providence	NA	NA	NA	NA	NA	NA	NA	NA	NA	NA	NA	NA	NA	NA	NA	NA	NA	NA
Acer rubrum	Providence	Rhode Island	-71.383246	41.831084	621 Angell St	7.62	naturally_occurring	0 to 15.24 cm	Providence	NA	NA	NA	NA	NA	NA	NA	NA	NA	NA	NA	NA	NA	NA	NA	NA	NA	NA
Acer platanoides	Providence	Rhode Island	-71.385414	41.830663	565 Angell St	38.1	introduced	30.48 to 45.72 cm	Providence	NA	NA	NA	NA	NA	NA	NA	NA	NA	NA	NA	NA	NA	NA	NA	NA	NA	NA
Acer platanoides	Providence	Rhode Island	-71.383853	41.830969	602 Angell St	25.4	introduced	15.24 to 30.48 cm	Providence	NA	NA	NA	NA	NA	NA	NA	NA	NA	NA	NA	NA	NA	NA	NA	NA	NA	NA
Acer platanoides	Providence	Rhode Island	-71.385134	41.830719	574 Angell St	40.64	introduced	30.48 to 45.72 cm	Providence	NA	NA	NA	NA	NA	NA	NA	NA	NA	NA	NA	NA	NA	NA	NA	NA	NA	NA
Acer rubrum	Providence	Rhode Island	-71.381102	41.831495	670 Angell St	30.48	naturally_occurring	15.24 to 30.48 cm	Providence	NA	NA	NA	NA	NA	NA	NA	NA	NA	NA	NA	NA	NA	NA	NA	NA	NA	NA
Pyrus calleryana	Providence	Rhode Island	-71.381892	41.831343	652 Angell St	10.16	introduced	0 to 15.24 cm	Providence	NA	NA	NA	NA	NA	NA	NA	NA	NA	NA	NA	NA	NA	NA	NA	NA	NA	NA
Acer platanoides	Providence	Rhode Island	-71.382235	41.831277	642 Angell St	33.02	introduced	30.48 to 45.72 cm	Providence	NA	NA	NA	NA	NA	NA	NA	NA	NA	NA	NA	NA	NA	NA	NA	NA	NA	NA
Acer platanoides	Providence	Rhode Island	-71.380271	41.831656	693 Angell St	45.72	introduced	30.48 to 45.72 cm	Providence	NA	NA	NA	NA	NA	NA	NA	NA	NA	NA	NA	NA	NA	NA	NA	NA	NA	NA
Cercidiphyllum japonicum	Providence	Rhode Island	-71.382784	41.831172	628 Angell St	5.08	introduced	0 to 15.24 cm	Providence	NA	NA	NA	NA	NA	NA	NA	NA	NA	NA	NA	NA	NA	NA	NA	NA	NA	NA
Acer saccharinum	Providence	Rhode Island	-71.380321	41.831646	690 Angell St	33.02	naturally_occurring	30.48 to 45.72 cm	Providence	NA	NA	NA	NA	NA	NA	NA	NA	NA	NA	NA	NA	NA	NA	NA	NA	NA	NA
Acer platanoides	Providence	Rhode Island	-71.380271	41.831656	693 Angell St	50.8	introduced	45.72 to 60.96 cm	Providence	NA	NA	NA	NA	NA	NA	NA	NA	NA	NA	NA	NA	NA	NA	NA	NA	NA	NA
Koelreuteria paniculata	Providence	Rhode Island	-71.429715	41.793589	94 Alvin St	5.08	introduced	0 to 15.24 cm	Providence	NA	NA	NA	NA	NA	NA	NA	NA	NA	NA	NA	NA	NA	NA	NA	NA	NA	NA
Amelanchier canadensis	Providence	Rhode Island	-71.43618	41.8294	52 River Ave	5.08	naturally_occurring	0 to 15.24 cm	Providence	NA	NA	NA	NA	NA	NA	NA	NA	NA	NA	NA	NA	NA	NA	NA	NA	NA	NA
Quercus rubra	Providence	Rhode Island	-71.396145	41.832963	250 Lloyd Ave	88.9	naturally_occurring	more than 76.2 cm	Providence	NA	NA	NA	NA	NA	NA	NA	NA	NA	NA	NA	NA	NA	NA	NA	NA	NA	NA
Platanus acerifolia	Providence	Rhode Island	NA	NA	436 Ann St	33.02	introduced	30.48 to 45.72 cm	Providence	NA	NA	NA	NA	NA	NA	NA	NA	NA	NA	NA	NA	NA	NA	NA	NA	NA	NA
Koelreuteria paniculata	Providence	Rhode Island	NA	NA	595 Annie St	7.62	introduced	0 to 15.24 cm	Providence	NA	NA	NA	NA	NA	NA	NA	NA	NA	NA	NA	NA	NA	NA	NA	NA	NA	NA
Acer tataricum	Providence	Rhode Island	-71.43501	41.8153	27 Sycamore St	5.08	introduced	0 to 15.24 cm	Providence	NA	NA	NA	NA	NA	NA	NA	NA	NA	NA	NA	NA	NA	NA	NA	NA	NA	NA
Gleditsia triacanthos	Providence	Rhode Island	-71.443709	41.820148	48 Appleton St	10.16	introduced	0 to 15.24 cm	Providence	NA	NA	NA	NA	NA	NA	NA	NA	NA	NA	NA	NA	NA	NA	NA	NA	NA	NA
Acer pseudoplatanus	Providence	Rhode Island	-71.435757	41.803281	12 Anthony Ave	15.24	introduced	0 to 15.24 cm	Providence	NA	NA	NA	NA	NA	NA	NA	NA	NA	NA	NA	NA	NA	NA	NA	NA	NA	NA
Acer pseudoplatanus	Providence	Rhode Island	-71.44402	41.820301	59 Appleton St	25.4	introduced	15.24 to 30.48 cm	Providence	NA	NA	NA	NA	NA	NA	NA	NA	NA	NA	NA	NA	NA	NA	NA	NA	NA	NA
Acer platanoides	Providence	Rhode Island	NA	NA	239 Ansel Ave	50.8	introduced	45.72 to 60.96 cm	Providence	NA	NA	NA	NA	NA	NA	NA	NA	NA	NA	NA	NA	NA	NA	NA	NA	NA	NA
Acer platanoides	Providence	Rhode Island	NA	NA	245 Ansel Ave	43.18	introduced	30.48 to 45.72 cm	Providence	NA	NA	NA	NA	NA	NA	NA	NA	NA	NA	NA	NA	NA	NA	NA	NA	NA	NA
Acer platanoides	Providence	Rhode Island	NA	NA	135 Applegate Ln	68.58	introduced	60.96 to 76.2 cm	Providence	NA	NA	NA	NA	NA	NA	NA	NA	NA	NA	NA	NA	NA	NA	NA	NA	NA	NA
Acer platanoides	Providence	Rhode Island	NA	NA	1090 Applegate Ln	38.1	introduced	30.48 to 45.72 cm	Providence	NA	NA	NA	NA	NA	NA	NA	NA	NA	NA	NA	NA	NA	NA	NA	NA	NA	NA
Pyrus calleryana	Providence	Rhode Island	NA	NA	235 Appleton St	10.16	introduced	0 to 15.24 cm	Providence	NA	NA	NA	NA	NA	NA	NA	NA	NA	NA	NA	NA	NA	NA	NA	NA	NA	NA
Acer pseudoplatanus	Providence	Rhode Island	-71.440108	41.807927	39 Anthony Ave	27.94	introduced	15.24 to 30.48 cm	Providence	NA	NA	NA	NA	NA	NA	NA	NA	NA	NA	NA	NA	NA	NA	NA	NA	NA	NA
Platanus acerifolia	Providence	Rhode Island	-71.428391	41.789603	40 Ansel Ave	30.48	introduced	15.24 to 30.48 cm	Providence	NA	NA	NA	NA	NA	NA	NA	NA	NA	NA	NA	NA	NA	NA	NA	NA	NA	NA
Acer platanoides	Providence	Rhode Island	-71.427156	41.789198	1 Ansel Ave	48.26	introduced	45.72 to 60.96 cm	Providence	NA	NA	NA	NA	NA	NA	NA	NA	NA	NA	NA	NA	NA	NA	NA	NA	NA	NA
Cornus florida	Providence	Rhode Island	-71.42731	41.789249	7 Ansel Ave	10.16	naturally_occurring	0 to 15.24 cm	Providence	NA	NA	NA	NA	NA	NA	NA	NA	NA	NA	NA	NA	NA	NA	NA	NA	NA	NA
Quercus	Providence	Rhode Island	-71.428587	41.847381	31 Appian St	48.26	no_info	45.72 to 60.96 cm	Providence	NA	NA	NA	NA	NA	NA	NA	NA	NA	NA	NA	NA	NA	NA	NA	NA	NA	NA
Acer platanoides	Providence	Rhode Island	-71.396136	41.819295	48 Ann St	63.5	introduced	60.96 to 76.2 cm	Providence	NA	NA	NA	NA	NA	NA	NA	NA	NA	NA	NA	NA	NA	NA	NA	NA	NA	NA
Acer platanoides	Providence	Rhode Island	-71.428197	41.789539	34 Ansel Ave	35.56	introduced	30.48 to 45.72 cm	Providence	NA	NA	NA	NA	NA	NA	NA	NA	NA	NA	NA	NA	NA	NA	NA	NA	NA	NA
Acer pseudoplatanus	Providence	Rhode Island	-71.450028	41.788745	70 Appleton St	33.02	introduced	30.48 to 45.72 cm	Providence	NA	NA	NA	NA	NA	NA	NA	NA	NA	NA	NA	NA	NA	NA	NA	NA	NA	NA
Acer platanoides	Providence	Rhode Island	-71.428788	41.789733	50 Ansel Ave	43.18	introduced	30.48 to 45.72 cm	Providence	NA	NA	NA	NA	NA	NA	NA	NA	NA	NA	NA	NA	NA	NA	NA	NA	NA	NA
Acer rubrum	Providence	Rhode Island	-71.380271	41.831656	693 Angell St	30.48	naturally_occurring	15.24 to 30.48 cm	Providence	NA	NA	NA	NA	NA	NA	NA	NA	NA	NA	NA	NA	NA	NA	NA	NA	NA	NA
Acer platanoides	Providence	Rhode Island	-71.427156	41.789198	4 Ansel Ave	50.8	introduced	45.72 to 60.96 cm	Providence	NA	NA	NA	NA	NA	NA	NA	NA	NA	NA	NA	NA	NA	NA	NA	NA	NA	NA
Gleditsia triacanthos	Providence	Rhode Island	-71.396173	41.819427	38 Ann St	10.16	introduced	0 to 15.24 cm	Providence	NA	NA	NA	NA	NA	NA	NA	NA	NA	NA	NA	NA	NA	NA	NA	NA	NA	NA
Acer platanoides	Providence	Rhode Island	-71.427583	41.789338	18 Ansel Ave	48.26	introduced	45.72 to 60.96 cm	Providence	NA	NA	NA	NA	NA	NA	NA	NA	NA	NA	NA	NA	NA	NA	NA	NA	NA	NA
Syringa reticulata	Providence	Rhode Island	-71.444695	41.820643	82 Appleton St	5.08	introduced	0 to 15.24 cm	Providence	NA	NA	NA	NA	NA	NA	NA	NA	NA	NA	NA	NA	NA	NA	NA	NA	NA	NA
Prunus cerasifera	Providence	Rhode Island	-71.436564	41.803556	28 Anthony Ave	7.62	introduced	0 to 15.24 cm	Providence	NA	NA	NA	NA	NA	NA	NA	NA	NA	NA	NA	NA	NA	NA	NA	NA	NA	NA
Acer pseudoplatanus	Providence	Rhode Island	-71.437101	41.803748	34 Anthony Ave	20.32	introduced	15.24 to 30.48 cm	Providence	NA	NA	NA	NA	NA	NA	NA	NA	NA	NA	NA	NA	NA	NA	NA	NA	NA	NA
Fraxinus pennsylvanica	Providence	Rhode Island	-71.437358	41.83896	9 Arbor Dr	38.1	naturally_occurring	30.48 to 45.72 cm	Providence	NA	NA	NA	NA	NA	NA	NA	NA	NA	NA	NA	NA	NA	NA	NA	NA	NA	NA
Ginkgo biloba	Providence	Rhode Island	-71.444201	41.830317	200 Academy Ave	7.62	introduced	0 to 15.24 cm	Providence	NA	NA	NA	NA	NA	NA	NA	NA	NA	NA	NA	NA	NA	NA	NA	NA	NA	NA
Acer saccharum	Providence	Rhode Island	-71.443427	41.825492	27 Academy Ave	5.08	naturally_occurring	0 to 15.24 cm	Providence	NA	NA	NA	NA	NA	NA	NA	NA	NA	NA	NA	NA	NA	NA	NA	NA	NA	NA
Fraxinus pennsylvanica	Providence	Rhode Island	-71.437395	41.837687	54 Arbor Dr	45.72	naturally_occurring	30.48 to 45.72 cm	Providence	NA	NA	NA	NA	NA	NA	NA	NA	NA	NA	NA	NA	NA	NA	NA	NA	NA	NA
Fraxinus pennsylvanica	Providence	Rhode Island	-71.437641	41.838135	34 Arbor Dr	25.4	naturally_occurring	15.24 to 30.48 cm	Providence	NA	NA	NA	NA	NA	NA	NA	NA	NA	NA	NA	NA	NA	NA	NA	NA	NA	NA
Platanus acerifolia	Providence	Rhode Island	NA	NA	920 April Ct	50.8	introduced	45.72 to 60.96 cm	Providence	NA	NA	NA	NA	NA	NA	NA	NA	NA	NA	NA	NA	NA	NA	NA	NA	NA	NA
Acer platanoides	Providence	Rhode Island	-71.492203	41.80709	71 April Ct	53.34	introduced	45.72 to 60.96 cm	Providence	NA	NA	NA	NA	NA	NA	NA	NA	NA	NA	NA	NA	NA	NA	NA	NA	NA	NA
Fraxinus pennsylvanica	Providence	Rhode Island	-71.437615	41.838234	31 Arbor Dr	38.1	naturally_occurring	30.48 to 45.72 cm	Providence	NA	NA	NA	NA	NA	NA	NA	NA	NA	NA	NA	NA	NA	NA	NA	NA	NA	NA
Acer platanoides	Providence	Rhode Island	-71.437659	41.838061	37 Arbor Dr	33.02	introduced	30.48 to 45.72 cm	Providence	NA	NA	NA	NA	NA	NA	NA	NA	NA	NA	NA	NA	NA	NA	NA	NA	NA	NA
Acer platanoides	Providence	Rhode Island	-71.437456	41.83879	18 Arbor Dr	15.24	introduced	0 to 15.24 cm	Providence	NA	NA	NA	NA	NA	NA	NA	NA	NA	NA	NA	NA	NA	NA	NA	NA	NA	NA
Fraxinus pennsylvanica	Providence	Rhode Island	-71.437641	41.838135	32 Arbor Dr	45.72	naturally_occurring	30.48 to 45.72 cm	Providence	NA	NA	NA	NA	NA	NA	NA	NA	NA	NA	NA	NA	NA	NA	NA	NA	NA	NA
Fraxinus pennsylvanica	Providence	Rhode Island	-71.437696	41.837891	41 Arbor Dr	35.56	naturally_occurring	30.48 to 45.72 cm	Providence	NA	NA	NA	NA	NA	NA	NA	NA	NA	NA	NA	NA	NA	NA	NA	NA	NA	NA
Fraxinus pennsylvanica	Providence	Rhode Island	-71.437395	41.837687	54 Arbor Dr	38.1	naturally_occurring	30.48 to 45.72 cm	Providence	NA	NA	NA	NA	NA	NA	NA	NA	NA	NA	NA	NA	NA	NA	NA	NA	NA	NA
Quercus palustris	Providence	Rhode Island	-71.491928	41.807182	30 April Ct	81.28	naturally_occurring	more than 76.2 cm	Providence	NA	NA	NA	NA	NA	NA	NA	NA	NA	NA	NA	NA	NA	NA	NA	NA	NA	NA
Fraxinus pennsylvanica	Providence	Rhode Island	-71.437558	41.838448	20 Arbor Dr	30.48	naturally_occurring	15.24 to 30.48 cm	Providence	NA	NA	NA	NA	NA	NA	NA	NA	NA	NA	NA	NA	NA	NA	NA	NA	NA	NA
Pyrus calleryana	Providence	Rhode Island	-71.441706	41.842568	10 April Ct	5.08	introduced	0 to 15.24 cm	Providence	NA	NA	NA	NA	NA	NA	NA	NA	NA	NA	NA	NA	NA	NA	NA	NA	NA	NA
Koelreuteria paniculata	Providence	Rhode Island	-71.437466	41.838762	15 Arbor Dr	5.08	introduced	0 to 15.24 cm	Providence	NA	NA	NA	NA	NA	NA	NA	NA	NA	NA	NA	NA	NA	NA	NA	NA	NA	NA
Fraxinus pennsylvanica	Providence	Rhode Island	-71.437516	41.838604	19 Arbor Dr	33.02	naturally_occurring	30.48 to 45.72 cm	Providence	NA	NA	NA	NA	NA	NA	NA	NA	NA	NA	NA	NA	NA	NA	NA	NA	NA	NA
Fraxinus pennsylvanica	Providence	Rhode Island	-71.437431	41.838847	10 Arbor Dr	38.1	naturally_occurring	30.48 to 45.72 cm	Providence	NA	NA	NA	NA	NA	NA	NA	NA	NA	NA	NA	NA	NA	NA	NA	NA	NA	NA
Fraxinus pennsylvanica	Providence	Rhode Island	-71.437413	41.837691	59 Arbor Dr	40.64	naturally_occurring	30.48 to 45.72 cm	Providence	NA	NA	NA	NA	NA	NA	NA	NA	NA	NA	NA	NA	NA	NA	NA	NA	NA	NA
Fraxinus pennsylvanica	Providence	Rhode Island	-71.437245	41.839099	3 Arbor Dr	25.4	naturally_occurring	15.24 to 30.48 cm	Providence	NA	NA	NA	NA	NA	NA	NA	NA	NA	NA	NA	NA	NA	NA	NA	NA	NA	NA
Fraxinus pennsylvanica	Providence	Rhode Island	-71.437667	41.837749	47 Arbor Dr	43.18	naturally_occurring	30.48 to 45.72 cm	Providence	NA	NA	NA	NA	NA	NA	NA	NA	NA	NA	NA	NA	NA	NA	NA	NA	NA	NA
Fraxinus pennsylvanica	Providence	Rhode Island	-71.437413	41.837691	61 Arbor Dr	48.26	naturally_occurring	45.72 to 60.96 cm	Providence	NA	NA	NA	NA	NA	NA	NA	NA	NA	NA	NA	NA	NA	NA	NA	NA	NA	NA
Tilia	Providence	Rhode Island	-71.442295	41.842537	14 April Ct	55.88	no_info	45.72 to 60.96 cm	Providence	NA	NA	NA	NA	NA	NA	NA	NA	NA	NA	NA	NA	NA	NA	NA	NA	NA	NA
Tilia	Providence	Rhode Island	-71.441561	41.842544	8 April Ct	81.28	no_info	more than 76.2 cm	Providence	NA	NA	NA	NA	NA	NA	NA	NA	NA	NA	NA	NA	NA	NA	NA	NA	NA	NA
Fraxinus pennsylvanica	Providence	Rhode Island	-71.437395	41.837687	54 Arbor Dr	40.64	naturally_occurring	30.48 to 45.72 cm	Providence	NA	NA	NA	NA	NA	NA	NA	NA	NA	NA	NA	NA	NA	NA	NA	NA	NA	NA
Fraxinus pennsylvanica	Providence	Rhode Island	-71.437395	41.837687	54 Arbor Dr	40.64	naturally_occurring	30.48 to 45.72 cm	Providence	NA	NA	NA	NA	NA	NA	NA	NA	NA	NA	NA	NA	NA	NA	NA	NA	NA	NA
Fraxinus pennsylvanica	Providence	Rhode Island	-71.437696	41.837891	43 Arbor Dr	48.26	naturally_occurring	45.72 to 60.96 cm	Providence	NA	NA	NA	NA	NA	NA	NA	NA	NA	NA	NA	NA	NA	NA	NA	NA	NA	NA
Gleditsia triacanthos	Providence	Rhode Island	-71.427094	41.829951	15 Pleasant Valley Pkwy	5.08	introduced	0 to 15.24 cm	Providence	NA	NA	NA	NA	NA	NA	NA	NA	NA	NA	NA	NA	NA	NA	NA	NA	NA	NA
Platanus occidentalis	Providence	Rhode Island	-71.404822	41.836431	21 Camp St	30.48	naturally_occurring	15.24 to 30.48 cm	Providence	NA	NA	NA	NA	NA	NA	NA	NA	NA	NA	NA	NA	NA	NA	NA	NA	NA	NA
Zelkova serrata	Providence	Rhode Island	-71.398791	41.849881	157 3rd St	5.08	introduced	0 to 15.24 cm	Providence	NA	NA	NA	NA	NA	NA	NA	NA	NA	NA	NA	NA	NA	NA	NA	NA	NA	NA
Fraxinus pennsylvanica	Providence	Rhode Island	-71.437416	41.836952	83 Arbor Dr	38.1	naturally_occurring	30.48 to 45.72 cm	Providence	NA	NA	NA	NA	NA	NA	NA	NA	NA	NA	NA	NA	NA	NA	NA	NA	NA	NA
Fraxinus pennsylvanica	Providence	Rhode Island	-71.437416	41.836952	85 Arbor Dr	43.18	naturally_occurring	30.48 to 45.72 cm	Providence	NA	NA	NA	NA	NA	NA	NA	NA	NA	NA	NA	NA	NA	NA	NA	NA	NA	NA
Fraxinus pennsylvanica	Providence	Rhode Island	-71.437569	41.836942	112 Arbor Dr	43.18	naturally_occurring	30.48 to 45.72 cm	Providence	NA	NA	NA	NA	NA	NA	NA	NA	NA	NA	NA	NA	NA	NA	NA	NA	NA	NA
Fraxinus pennsylvanica	Providence	Rhode Island	-71.437244	41.837658	69 Arbor Dr	38.1	naturally_occurring	30.48 to 45.72 cm	Providence	NA	NA	NA	NA	NA	NA	NA	NA	NA	NA	NA	NA	NA	NA	NA	NA	NA	NA
Fraxinus pennsylvanica	Providence	Rhode Island	-71.437815	41.83693	103 Arbor Dr	43.18	naturally_occurring	30.48 to 45.72 cm	Providence	NA	NA	NA	NA	NA	NA	NA	NA	NA	NA	NA	NA	NA	NA	NA	NA	NA	NA
Fraxinus pennsylvanica	Providence	Rhode Island	-71.438195	41.836912	130 Arbor Dr	45.72	naturally_occurring	30.48 to 45.72 cm	Providence	NA	NA	NA	NA	NA	NA	NA	NA	NA	NA	NA	NA	NA	NA	NA	NA	NA	NA
Fraxinus pennsylvanica	Providence	Rhode Island	-71.436985	41.837481	76 Arbor Dr	40.64	naturally_occurring	30.48 to 45.72 cm	Providence	NA	NA	NA	NA	NA	NA	NA	NA	NA	NA	NA	NA	NA	NA	NA	NA	NA	NA
Zelkova serrata	Providence	Rhode Island	NA	NA	246 Arbor Dr	17.78	introduced	15.24 to 30.48 cm	Providence	NA	NA	NA	NA	NA	NA	NA	NA	NA	NA	NA	NA	NA	NA	NA	NA	NA	NA
Acer platanoides	Providence	Rhode Island	NA	NA	481 Arbor Dr	27.94	introduced	15.24 to 30.48 cm	Providence	NA	NA	NA	NA	NA	NA	NA	NA	NA	NA	NA	NA	NA	NA	NA	NA	NA	NA
Gleditsia triacanthos	Providence	Rhode Island	NA	NA	617 Arbor Dr	5.08	introduced	0 to 15.24 cm	Providence	NA	NA	NA	NA	NA	NA	NA	NA	NA	NA	NA	NA	NA	NA	NA	NA	NA	NA
Ginkgo biloba	Providence	Rhode Island	NA	NA	1008 Arbor Dr	15.24	introduced	0 to 15.24 cm	Providence	NA	NA	NA	NA	NA	NA	NA	NA	NA	NA	NA	NA	NA	NA	NA	NA	NA	NA
Fraxinus pennsylvanica	Providence	Rhode Island	-71.43715	41.837637	64 Arbor Dr	30.48	naturally_occurring	15.24 to 30.48 cm	Providence	NA	NA	NA	NA	NA	NA	NA	NA	NA	NA	NA	NA	NA	NA	NA	NA	NA	NA
Zelkova serrata	Providence	Rhode Island	-71.424295	41.81206	25 Arch St	12.7	introduced	0 to 15.24 cm	Providence	NA	NA	NA	NA	NA	NA	NA	NA	NA	NA	NA	NA	NA	NA	NA	NA	NA	NA
Acer	Providence	Rhode Island	-71.423595	41.812078	17 Arch St	17.78	no_info	15.24 to 30.48 cm	Providence	NA	NA	NA	NA	NA	NA	NA	NA	NA	NA	NA	NA	NA	NA	NA	NA	NA	NA
Pyrus calleryana	Providence	Rhode Island	-71.423999	41.812067	21 Arch St	12.7	introduced	0 to 15.24 cm	Providence	NA	NA	NA	NA	NA	NA	NA	NA	NA	NA	NA	NA	NA	NA	NA	NA	NA	NA
Fraxinus pennsylvanica	Providence	Rhode Island	-71.437761	41.836933	118 Arbor Dr	40.64	naturally_occurring	30.48 to 45.72 cm	Providence	NA	NA	NA	NA	NA	NA	NA	NA	NA	NA	NA	NA	NA	NA	NA	NA	NA	NA
Gleditsia triacanthos	Providence	Rhode Island	-71.422582	41.812072	1 Arch St	5.08	introduced	0 to 15.24 cm	Providence	NA	NA	NA	NA	NA	NA	NA	NA	NA	NA	NA	NA	NA	NA	NA	NA	NA	NA
Fraxinus pennsylvanica	Providence	Rhode Island	-71.437184	41.836976	100 Arbor Dr	48.26	naturally_occurring	45.72 to 60.96 cm	Providence	NA	NA	NA	NA	NA	NA	NA	NA	NA	NA	NA	NA	NA	NA	NA	NA	NA	NA
Prunus	Providence	Rhode Island	-71.437517	41.836944	131 Arbor Dr	33.02	no_info	30.48 to 45.72 cm	Providence	NA	NA	NA	NA	NA	NA	NA	NA	NA	NA	NA	NA	NA	NA	NA	NA	NA	NA
Fraxinus pennsylvanica	Providence	Rhode Island	-71.437244	41.837658	69 Arbor Dr	30.48	naturally_occurring	15.24 to 30.48 cm	Providence	NA	NA	NA	NA	NA	NA	NA	NA	NA	NA	NA	NA	NA	NA	NA	NA	NA	NA
Fraxinus pennsylvanica	Providence	Rhode Island	-71.437244	41.837658	69 Arbor Dr	35.56	naturally_occurring	30.48 to 45.72 cm	Providence	NA	NA	NA	NA	NA	NA	NA	NA	NA	NA	NA	NA	NA	NA	NA	NA	NA	NA
Fraxinus pennsylvanica	Providence	Rhode Island	-71.436985	41.837481	74 Arbor Dr	45.72	naturally_occurring	30.48 to 45.72 cm	Providence	NA	NA	NA	NA	NA	NA	NA	NA	NA	NA	NA	NA	NA	NA	NA	NA	NA	NA
Pyrus calleryana	Providence	Rhode Island	-71.423383	41.812084	10 Arch St	7.62	introduced	0 to 15.24 cm	Providence	NA	NA	NA	NA	NA	NA	NA	NA	NA	NA	NA	NA	NA	NA	NA	NA	NA	NA
Fraxinus pennsylvanica	Providence	Rhode Island	-71.438232	41.836911	119 Arbor Dr	43.18	naturally_occurring	30.48 to 45.72 cm	Providence	NA	NA	NA	NA	NA	NA	NA	NA	NA	NA	NA	NA	NA	NA	NA	NA	NA	NA
Fraxinus pennsylvanica	Providence	Rhode Island	-71.437416	41.836952	83 Arbor Dr	43.18	naturally_occurring	30.48 to 45.72 cm	Providence	NA	NA	NA	NA	NA	NA	NA	NA	NA	NA	NA	NA	NA	NA	NA	NA	NA	NA
Pyrus calleryana	Providence	Rhode Island	-71.42352	41.81208	12 Arch St	10.16	introduced	0 to 15.24 cm	Providence	NA	NA	NA	NA	NA	NA	NA	NA	NA	NA	NA	NA	NA	NA	NA	NA	NA	NA
Gleditsia triacanthos	Providence	Rhode Island	-71.449618	41.847427	95 Ardmore Ave	22.86	introduced	15.24 to 30.48 cm	Providence	NA	NA	NA	NA	NA	NA	NA	NA	NA	NA	NA	NA	NA	NA	NA	NA	NA	NA
Platanus acerifolia	Providence	Rhode Island	-71.412066	41.823315	202 Westminster St	5.08	introduced	0 to 15.24 cm	Providence	NA	NA	NA	NA	NA	NA	NA	NA	NA	NA	NA	NA	NA	NA	NA	NA	NA	NA
Tilia americana	Providence	Rhode Island	-71.423577	41.805999	77 Whitmarsh St	55.88	naturally_occurring	45.72 to 60.96 cm	Providence	NA	NA	NA	NA	NA	NA	NA	NA	NA	NA	NA	NA	NA	NA	NA	NA	NA	NA
Prunus	Providence	Rhode Island	-71.425557	41.81202	42 Arch St	33.02	no_info	30.48 to 45.72 cm	Providence	NA	NA	NA	NA	NA	NA	NA	NA	NA	NA	NA	NA	NA	NA	NA	NA	NA	NA
Gleditsia triacanthos	Providence	Rhode Island	-71.449568	41.847267	89 Ardmore Ave	22.86	introduced	15.24 to 30.48 cm	Providence	NA	NA	NA	NA	NA	NA	NA	NA	NA	NA	NA	NA	NA	NA	NA	NA	NA	NA
NA	Providence	Rhode Island	-71.425341	41.812031	39 Arch St	5.08	no_info	0 to 15.24 cm	Providence	NA	NA	NA	NA	NA	NA	NA	NA	NA	NA	NA	NA	NA	NA	NA	NA	NA	NA
Acer platanoides	Providence	Rhode Island	-71.449314	41.846455	60 Ardmore Ave	55.88	introduced	45.72 to 60.96 cm	Providence	NA	NA	NA	NA	NA	NA	NA	NA	NA	NA	NA	NA	NA	NA	NA	NA	NA	NA
Gleditsia triacanthos	Providence	Rhode Island	-71.4257	41.812019	44 Arch St	22.86	introduced	15.24 to 30.48 cm	Providence	NA	NA	NA	NA	NA	NA	NA	NA	NA	NA	NA	NA	NA	NA	NA	NA	NA	NA
Quercus alba	Providence	Rhode Island	NA	NA	109 Arch St	66.04	naturally_occurring	60.96 to 76.2 cm	Providence	NA	NA	NA	NA	NA	NA	NA	NA	NA	NA	NA	NA	NA	NA	NA	NA	NA	NA
Ulmus parvifolia	Providence	Rhode Island	NA	NA	230 Arch St	5.08	introduced	0 to 15.24 cm	Providence	NA	NA	NA	NA	NA	NA	NA	NA	NA	NA	NA	NA	NA	NA	NA	NA	NA	NA
Fraxinus pennsylvanica	Providence	Rhode Island	NA	NA	763 Arch St	33.02	naturally_occurring	30.48 to 45.72 cm	Providence	NA	NA	NA	NA	NA	NA	NA	NA	NA	NA	NA	NA	NA	NA	NA	NA	NA	NA
Acer platanoides	Providence	Rhode Island	-71.449529	41.847142	85 Ardmore Ave	45.72	introduced	30.48 to 45.72 cm	Providence	NA	NA	NA	NA	NA	NA	NA	NA	NA	NA	NA	NA	NA	NA	NA	NA	NA	NA
Ulmus americana	Providence	Rhode Island	-71.449576	41.847294	92 Ardmore Ave	5.08	naturally_occurring	0 to 15.24 cm	Providence	NA	NA	NA	NA	NA	NA	NA	NA	NA	NA	NA	NA	NA	NA	NA	NA	NA	NA
Fraxinus pennsylvanica	Providence	Rhode Island	-71.42593	41.812021	75 Arch St	12.7	naturally_occurring	0 to 15.24 cm	Providence	NA	NA	NA	NA	NA	NA	NA	NA	NA	NA	NA	NA	NA	NA	NA	NA	NA	NA
Gleditsia triacanthos	Providence	Rhode Island	-71.42581	41.81202	46 Arch St	20.32	introduced	15.24 to 30.48 cm	Providence	NA	NA	NA	NA	NA	NA	NA	NA	NA	NA	NA	NA	NA	NA	NA	NA	NA	NA
Pyrus calleryana	Providence	Rhode Island	-71.449045	41.845257	16 Ardmore Ave	33.02	introduced	30.48 to 45.72 cm	Providence	NA	NA	NA	NA	NA	NA	NA	NA	NA	NA	NA	NA	NA	NA	NA	NA	NA	NA
Acer platanoides	Providence	Rhode Island	-71.449277	41.846334	61 Ardmore Ave	25.4	introduced	15.24 to 30.48 cm	Providence	NA	NA	NA	NA	NA	NA	NA	NA	NA	NA	NA	NA	NA	NA	NA	NA	NA	NA
Prunus sargentii	Providence	Rhode Island	-71.449386	41.846687	70 Ardmore Ave	5.08	introduced	0 to 15.24 cm	Providence	NA	NA	NA	NA	NA	NA	NA	NA	NA	NA	NA	NA	NA	NA	NA	NA	NA	NA
Pyrus calleryana	Providence	Rhode Island	-71.449645	41.844742	2 Ardmore Ave	25.4	introduced	15.24 to 30.48 cm	Providence	NA	NA	NA	NA	NA	NA	NA	NA	NA	NA	NA	NA	NA	NA	NA	NA	NA	NA
Acer platanoides	Providence	Rhode Island	-71.449368	41.846629	69 Ardmore Ave	38.1	introduced	30.48 to 45.72 cm	Providence	NA	NA	NA	NA	NA	NA	NA	NA	NA	NA	NA	NA	NA	NA	NA	NA	NA	NA
Malus	Providence	Rhode Island	-71.449368	41.846629	69 Ardmore Ave	7.62	no_info	0 to 15.24 cm	Providence	NA	NA	NA	NA	NA	NA	NA	NA	NA	NA	NA	NA	NA	NA	NA	NA	NA	NA
Acer rubrum	Providence	Rhode Island	-71.449088	41.845718	34 Ardmore Ave	22.86	naturally_occurring	15.24 to 30.48 cm	Providence	NA	NA	NA	NA	NA	NA	NA	NA	NA	NA	NA	NA	NA	NA	NA	NA	NA	NA
Fraxinus pennsylvanica	Providence	Rhode Island	-71.426312	41.812024	52 Arch St	15.24	naturally_occurring	0 to 15.24 cm	Providence	NA	NA	NA	NA	NA	NA	NA	NA	NA	NA	NA	NA	NA	NA	NA	NA	NA	NA
Fraxinus pennsylvanica	Providence	Rhode Island	-71.449226	41.846169	54 Ardmore Ave	20.32	naturally_occurring	15.24 to 30.48 cm	Providence	NA	NA	NA	NA	NA	NA	NA	NA	NA	NA	NA	NA	NA	NA	NA	NA	NA	NA
Prunus	Providence	Rhode Island	-71.425557	41.81202	42 Arch St	27.94	no_info	15.24 to 30.48 cm	Providence	NA	NA	NA	NA	NA	NA	NA	NA	NA	NA	NA	NA	NA	NA	NA	NA	NA	NA
Acer saccharum	Providence	Rhode Island	-71.4494	41.84673	71 Ardmore Ave	7.62	naturally_occurring	0 to 15.24 cm	Providence	NA	NA	NA	NA	NA	NA	NA	NA	NA	NA	NA	NA	NA	NA	NA	NA	NA	NA
Gleditsia triacanthos	Providence	Rhode Island	-71.426037	41.812022	49 Arch St	27.94	introduced	15.24 to 30.48 cm	Providence	NA	NA	NA	NA	NA	NA	NA	NA	NA	NA	NA	NA	NA	NA	NA	NA	NA	NA
Gleditsia triacanthos	Providence	Rhode Island	-71.426002	41.812021	48 Arch St	17.78	introduced	15.24 to 30.48 cm	Providence	NA	NA	NA	NA	NA	NA	NA	NA	NA	NA	NA	NA	NA	NA	NA	NA	NA	NA
Quercus palustris	Providence	Rhode Island	-71.449567	41.847266	91 Ardmore Ave	55.88	naturally_occurring	45.72 to 60.96 cm	Providence	NA	NA	NA	NA	NA	NA	NA	NA	NA	NA	NA	NA	NA	NA	NA	NA	NA	NA
Gleditsia triacanthos	Providence	Rhode Island	-71.449367	41.844956	9 Ardmore Ave	5.08	introduced	0 to 15.24 cm	Providence	NA	NA	NA	NA	NA	NA	NA	NA	NA	NA	NA	NA	NA	NA	NA	NA	NA	NA
Quercus palustris	Providence	Rhode Island	-71.414118	41.856273	35 Argol St	48.26	naturally_occurring	45.72 to 60.96 cm	Providence	NA	NA	NA	NA	NA	NA	NA	NA	NA	NA	NA	NA	NA	NA	NA	NA	NA	NA
Gleditsia triacanthos	Providence	Rhode Island	-71.449694	41.84767	105 Ardmore Ave	22.86	introduced	15.24 to 30.48 cm	Providence	NA	NA	NA	NA	NA	NA	NA	NA	NA	NA	NA	NA	NA	NA	NA	NA	NA	NA
Fraxinus pennsylvanica	Providence	Rhode Island	-71.449741	41.847819	112 Ardmore Ave	38.1	naturally_occurring	30.48 to 45.72 cm	Providence	NA	NA	NA	NA	NA	NA	NA	NA	NA	NA	NA	NA	NA	NA	NA	NA	NA	NA
Fraxinus pennsylvanica	Providence	Rhode Island	-71.449741	41.847819	112 Ardmore Ave	15.24	naturally_occurring	0 to 15.24 cm	Providence	NA	NA	NA	NA	NA	NA	NA	NA	NA	NA	NA	NA	NA	NA	NA	NA	NA	NA
Fraxinus pennsylvanica	Providence	Rhode Island	-71.426299	41.790912	48 Ardoene St	27.94	naturally_occurring	15.24 to 30.48 cm	Providence	NA	NA	NA	NA	NA	NA	NA	NA	NA	NA	NA	NA	NA	NA	NA	NA	NA	NA
Acer pseudoplatanus	Providence	Rhode Island	-71.44993	41.848538	148 Ardmore Ave	66.04	introduced	60.96 to 76.2 cm	Providence	NA	NA	NA	NA	NA	NA	NA	NA	NA	NA	NA	NA	NA	NA	NA	NA	NA	NA
Prunus serrulata	Providence	Rhode Island	-71.468837	41.837427	68 Ardwick St	5.08	introduced	0 to 15.24 cm	Providence	NA	NA	NA	NA	NA	NA	NA	NA	NA	NA	NA	NA	NA	NA	NA	NA	NA	NA
Robinia pseudoacacia	Providence	Rhode Island	-71.468438	41.837502	12 Ardwick St	22.86	introduced	15.24 to 30.48 cm	Providence	NA	NA	NA	NA	NA	NA	NA	NA	NA	NA	NA	NA	NA	NA	NA	NA	NA	NA
Koelreuteria paniculata	Providence	Rhode Island	NA	NA	685 Ardmore Ave	5.08	introduced	0 to 15.24 cm	Providence	NA	NA	NA	NA	NA	NA	NA	NA	NA	NA	NA	NA	NA	NA	NA	NA	NA	NA
Prunus cerasifera	Providence	Rhode Island	-71.428139	41.791524	170 Ardoene St	5.08	introduced	0 to 15.24 cm	Providence	NA	NA	NA	NA	NA	NA	NA	NA	NA	NA	NA	NA	NA	NA	NA	NA	NA	NA
Gleditsia triacanthos	Providence	Rhode Island	-71.425792	41.790744	11 Ardoene St	10.16	introduced	0 to 15.24 cm	Providence	NA	NA	NA	NA	NA	NA	NA	NA	NA	NA	NA	NA	NA	NA	NA	NA	NA	NA
Gleditsia triacanthos	Providence	Rhode Island	-71.449828	41.848125	119 Ardmore Ave	22.86	introduced	15.24 to 30.48 cm	Providence	NA	NA	NA	NA	NA	NA	NA	NA	NA	NA	NA	NA	NA	NA	NA	NA	NA	NA
Quercus palustris	Providence	Rhode Island	-71.427384	41.791273	77 Ardoene St	45.72	naturally_occurring	30.48 to 45.72 cm	Providence	NA	NA	NA	NA	NA	NA	NA	NA	NA	NA	NA	NA	NA	NA	NA	NA	NA	NA
Platanus acerifolia	Providence	Rhode Island	-71.449781	41.847949	116 Ardmore Ave	7.62	introduced	0 to 15.24 cm	Providence	NA	NA	NA	NA	NA	NA	NA	NA	NA	NA	NA	NA	NA	NA	NA	NA	NA	NA
Fraxinus pennsylvanica	Providence	Rhode Island	-71.449781	41.847949	116 Ardmore Ave	10.16	naturally_occurring	0 to 15.24 cm	Providence	NA	NA	NA	NA	NA	NA	NA	NA	NA	NA	NA	NA	NA	NA	NA	NA	NA	NA
Quercus palustris	Providence	Rhode Island	-71.413849	41.857152	68 Argol St	86.36	naturally_occurring	more than 76.2 cm	Providence	NA	NA	NA	NA	NA	NA	NA	NA	NA	NA	NA	NA	NA	NA	NA	NA	NA	NA
Quercus palustris	Providence	Rhode Island	-71.449658	41.847555	100 Ardmore Ave	109.22	naturally_occurring	more than 76.2 cm	Providence	NA	NA	NA	NA	NA	NA	NA	NA	NA	NA	NA	NA	NA	NA	NA	NA	NA	NA
Pyrus calleryana	Providence	Rhode Island	-71.426265	41.7909	43 Ardoene St	27.94	introduced	15.24 to 30.48 cm	Providence	NA	NA	NA	NA	NA	NA	NA	NA	NA	NA	NA	NA	NA	NA	NA	NA	NA	NA
Fraxinus pennsylvanica	Providence	Rhode Island	-71.449817	41.848082	120 Ardmore Ave	15.24	naturally_occurring	0 to 15.24 cm	Providence	NA	NA	NA	NA	NA	NA	NA	NA	NA	NA	NA	NA	NA	NA	NA	NA	NA	NA
Platanus acerifolia	Providence	Rhode Island	-71.426978	41.791138	70 Ardoene St	45.72	introduced	30.48 to 45.72 cm	Providence	NA	NA	NA	NA	NA	NA	NA	NA	NA	NA	NA	NA	NA	NA	NA	NA	NA	NA
Acer platanoides	Providence	Rhode Island	-71.449785	41.847961	115 Ardmore Ave	5.08	introduced	0 to 15.24 cm	Providence	NA	NA	NA	NA	NA	NA	NA	NA	NA	NA	NA	NA	NA	NA	NA	NA	NA	NA
Acer platanoides	Providence	Rhode Island	-71.449946	41.8486	166 Ardmore Ave	83.82	introduced	more than 76.2 cm	Providence	NA	NA	NA	NA	NA	NA	NA	NA	NA	NA	NA	NA	NA	NA	NA	NA	NA	NA
Acer platanoides	Providence	Rhode Island	-71.449852	41.848222	126 Ardmore Ave	71.12	introduced	60.96 to 76.2 cm	Providence	NA	NA	NA	NA	NA	NA	NA	NA	NA	NA	NA	NA	NA	NA	NA	NA	NA	NA
Robinia pseudoacacia	Providence	Rhode Island	-71.468438	41.837502	12 Ardwick St	22.86	introduced	15.24 to 30.48 cm	Providence	NA	NA	NA	NA	NA	NA	NA	NA	NA	NA	NA	NA	NA	NA	NA	NA	NA	NA
NA	Providence	Rhode Island	-71.425977	41.790805	24 Ardoene St	5.08	no_info	0 to 15.24 cm	Providence	NA	NA	NA	NA	NA	NA	NA	NA	NA	NA	NA	NA	NA	NA	NA	NA	NA	NA
Gleditsia triacanthos	Providence	Rhode Island	-71.449694	41.84767	105 Ardmore Ave	22.86	introduced	15.24 to 30.48 cm	Providence	NA	NA	NA	NA	NA	NA	NA	NA	NA	NA	NA	NA	NA	NA	NA	NA	NA	NA
Gleditsia triacanthos	Providence	Rhode Island	-71.449789	41.847975	113 Ardmore Ave	25.4	introduced	15.24 to 30.48 cm	Providence	NA	NA	NA	NA	NA	NA	NA	NA	NA	NA	NA	NA	NA	NA	NA	NA	NA	NA
Prunus cerasifera	Providence	Rhode Island	-71.428139	41.791524	170 Ardoene St	5.08	introduced	0 to 15.24 cm	Providence	NA	NA	NA	NA	NA	NA	NA	NA	NA	NA	NA	NA	NA	NA	NA	NA	NA	NA
Acer platanoides	Providence	Rhode Island	-71.392609	41.830537	37 Arlington Ave	68.58	introduced	60.96 to 76.2 cm	Providence	NA	NA	NA	NA	NA	NA	NA	NA	NA	NA	NA	NA	NA	NA	NA	NA	NA	NA
Acer platanoides	Providence	Rhode Island	-71.392296	41.829821	11 Arlington Ave	22.86	introduced	15.24 to 30.48 cm	Providence	NA	NA	NA	NA	NA	NA	NA	NA	NA	NA	NA	NA	NA	NA	NA	NA	NA	NA
Tilia tomentosa	Providence	Rhode Island	NA	NA	299 Argol St	5.08	introduced	0 to 15.24 cm	Providence	NA	NA	NA	NA	NA	NA	NA	NA	NA	NA	NA	NA	NA	NA	NA	NA	NA	NA
Gleditsia triacanthos	Providence	Rhode Island	NA	NA	476 Argol St	43.18	introduced	30.48 to 45.72 cm	Providence	NA	NA	NA	NA	NA	NA	NA	NA	NA	NA	NA	NA	NA	NA	NA	NA	NA	NA
Zelkova serrata	Providence	Rhode Island	NA	NA	1115 Argol St	5.08	introduced	0 to 15.24 cm	Providence	NA	NA	NA	NA	NA	NA	NA	NA	NA	NA	NA	NA	NA	NA	NA	NA	NA	NA
Cornus kousa	Providence	Rhode Island	-71.392923	41.831098	47 Arlington Ave	12.7	introduced	0 to 15.24 cm	Providence	NA	NA	NA	NA	NA	NA	NA	NA	NA	NA	NA	NA	NA	NA	NA	NA	NA	NA
Acer rubrum	Providence	Rhode Island	-71.41376	41.857449	78 Argol St	50.8	naturally_occurring	45.72 to 60.96 cm	Providence	NA	NA	NA	NA	NA	NA	NA	NA	NA	NA	NA	NA	NA	NA	NA	NA	NA	NA
Acer platanoides	Providence	Rhode Island	-71.392144	41.829377	1 Arlington Ave	22.86	introduced	15.24 to 30.48 cm	Providence	NA	NA	NA	NA	NA	NA	NA	NA	NA	NA	NA	NA	NA	NA	NA	NA	NA	NA
Pyrus calleryana	Providence	Rhode Island	-71.392962	41.83117	48 Arlington Ave	40.64	introduced	30.48 to 45.72 cm	Providence	NA	NA	NA	NA	NA	NA	NA	NA	NA	NA	NA	NA	NA	NA	NA	NA	NA	NA
Pyrus calleryana	Providence	Rhode Island	-71.392962	41.83117	48 Arlington Ave	17.78	introduced	15.24 to 30.48 cm	Providence	NA	NA	NA	NA	NA	NA	NA	NA	NA	NA	NA	NA	NA	NA	NA	NA	NA	NA
Prunus	Providence	Rhode Island	-71.435104	41.849316	61 Durham St	5.08	no_info	0 to 15.24 cm	Providence	NA	NA	NA	NA	NA	NA	NA	NA	NA	NA	NA	NA	NA	NA	NA	NA	NA	NA
Quercus palustris	Providence	Rhode Island	-71.434317	41.820778	131 Penn St	5.08	naturally_occurring	0 to 15.24 cm	Providence	NA	NA	NA	NA	NA	NA	NA	NA	NA	NA	NA	NA	NA	NA	NA	NA	NA	NA
Acer palmatum	Providence	Rhode Island	-71.426143	41.805349	161 Princeton Ave	2.54	introduced	0 to 15.24 cm	Providence	NA	NA	NA	NA	NA	NA	NA	NA	NA	NA	NA	NA	NA	NA	NA	NA	NA	NA
Nyssa sylvatica	Providence	Rhode Island	-71.392197	41.829532	4 Arlington Ave	71.12	naturally_occurring	60.96 to 76.2 cm	Providence	NA	NA	NA	NA	NA	NA	NA	NA	NA	NA	NA	NA	NA	NA	NA	NA	NA	NA
Pyrus calleryana	Providence	Rhode Island	-71.393898	41.832824	96 Arlington Ave	22.86	introduced	15.24 to 30.48 cm	Providence	NA	NA	NA	NA	NA	NA	NA	NA	NA	NA	NA	NA	NA	NA	NA	NA	NA	NA
Platanus acerifolia	Providence	Rhode Island	-71.392257	41.829708	9 Arlington Ave	33.02	introduced	30.48 to 45.72 cm	Providence	NA	NA	NA	NA	NA	NA	NA	NA	NA	NA	NA	NA	NA	NA	NA	NA	NA	NA
Acer saccharum	Providence	Rhode Island	-71.393476	41.832099	75 Arlington Ave	25.4	naturally_occurring	15.24 to 30.48 cm	Providence	NA	NA	NA	NA	NA	NA	NA	NA	NA	NA	NA	NA	NA	NA	NA	NA	NA	NA
Sophora	Providence	Rhode Island	-71.413375	41.85875	126 Argol St	7.62	no_info	0 to 15.24 cm	Providence	NA	NA	NA	NA	NA	NA	NA	NA	NA	NA	NA	NA	NA	NA	NA	NA	NA	NA
Prunus	Providence	Rhode Island	-71.392617	41.830551	29 Arlington Ave	5.08	no_info	0 to 15.24 cm	Providence	NA	NA	NA	NA	NA	NA	NA	NA	NA	NA	NA	NA	NA	NA	NA	NA	NA	NA
Ailanthus altissima	Providence	Rhode Island	-71.413459	41.858467	129 Argol St	17.78	introduced	15.24 to 30.48 cm	Providence	NA	NA	NA	NA	NA	NA	NA	NA	NA	NA	NA	NA	NA	NA	NA	NA	NA	NA
Zelkova serrata	Providence	Rhode Island	-71.394192	41.833312	109 Arlington Ave	5.08	introduced	0 to 15.24 cm	Providence	NA	NA	NA	NA	NA	NA	NA	NA	NA	NA	NA	NA	NA	NA	NA	NA	NA	NA
Acer platanoides	Providence	Rhode Island	-71.392468	41.830287	21 Arlington Ave	40.64	introduced	30.48 to 45.72 cm	Providence	NA	NA	NA	NA	NA	NA	NA	NA	NA	NA	NA	NA	NA	NA	NA	NA	NA	NA
NA	Providence	Rhode Island	-71.393476	41.832099	75 Arlington Ave	35.56	no_info	30.48 to 45.72 cm	Providence	NA	NA	NA	NA	NA	NA	NA	NA	NA	NA	NA	NA	NA	NA	NA	NA	NA	NA
Fraxinus pennsylvanica	Providence	Rhode Island	-71.392729	41.830751	34 Arlington Ave	22.86	naturally_occurring	15.24 to 30.48 cm	Providence	NA	NA	NA	NA	NA	NA	NA	NA	NA	NA	NA	NA	NA	NA	NA	NA	NA	NA
Acer saccharum	Providence	Rhode Island	-71.392272	41.82975	7 Arlington Ave	25.4	naturally_occurring	15.24 to 30.48 cm	Providence	NA	NA	NA	NA	NA	NA	NA	NA	NA	NA	NA	NA	NA	NA	NA	NA	NA	NA
Pyrus calleryana	Providence	Rhode Island	-71.392357	41.829999	12 Arlington Ave	20.32	introduced	15.24 to 30.48 cm	Providence	NA	NA	NA	NA	NA	NA	NA	NA	NA	NA	NA	NA	NA	NA	NA	NA	NA	NA
Acer platanoides	Providence	Rhode Island	-71.393898	41.832824	96 Arlington Ave	58.42	introduced	45.72 to 60.96 cm	Providence	NA	NA	NA	NA	NA	NA	NA	NA	NA	NA	NA	NA	NA	NA	NA	NA	NA	NA
Fraxinus pennsylvanica	Providence	Rhode Island	-71.392923	41.831098	46 Arlington Ave	12.7	naturally_occurring	0 to 15.24 cm	Providence	NA	NA	NA	NA	NA	NA	NA	NA	NA	NA	NA	NA	NA	NA	NA	NA	NA	NA
Gleditsia triacanthos	Providence	Rhode Island	-71.393841	41.832729	93 Arlington Ave	12.7	introduced	0 to 15.24 cm	Providence	NA	NA	NA	NA	NA	NA	NA	NA	NA	NA	NA	NA	NA	NA	NA	NA	NA	NA
Platanus acerifolia	Providence	Rhode Island	-71.3932	41.831598	63 Arlington Ave	40.64	introduced	30.48 to 45.72 cm	Providence	NA	NA	NA	NA	NA	NA	NA	NA	NA	NA	NA	NA	NA	NA	NA	NA	NA	NA
NA	Providence	Rhode Island	-71.394429	41.8337	120 Arlington Ave	17.78	no_info	15.24 to 30.48 cm	Providence	NA	NA	NA	NA	NA	NA	NA	NA	NA	NA	NA	NA	NA	NA	NA	NA	NA	NA
Amelanchier canadensis	Providence	Rhode Island	-71.395385	41.835365	181 Arlington Ave	5.08	naturally_occurring	0 to 15.24 cm	Providence	NA	NA	NA	NA	NA	NA	NA	NA	NA	NA	NA	NA	NA	NA	NA	NA	NA	NA
Ginkgo biloba	Providence	Rhode Island	-71.396192	41.836813	238 Arlington Ave	25.4	introduced	15.24 to 30.48 cm	Providence	NA	NA	NA	NA	NA	NA	NA	NA	NA	NA	NA	NA	NA	NA	NA	NA	NA	NA
Prunus	Providence	Rhode Island	-71.394335	41.833547	115 Arlington Ave	7.62	no_info	0 to 15.24 cm	Providence	NA	NA	NA	NA	NA	NA	NA	NA	NA	NA	NA	NA	NA	NA	NA	NA	NA	NA
Zelkova serrata	Providence	Rhode Island	-71.39466	41.834076	134 Arlington Ave	20.32	introduced	15.24 to 30.48 cm	Providence	NA	NA	NA	NA	NA	NA	NA	NA	NA	NA	NA	NA	NA	NA	NA	NA	NA	NA
Pyrus calleryana	Providence	Rhode Island	-71.445549	41.827094	53 Armington Ave	15.24	introduced	0 to 15.24 cm	Providence	NA	NA	NA	NA	NA	NA	NA	NA	NA	NA	NA	NA	NA	NA	NA	NA	NA	NA
Zelkova serrata	Providence	Rhode Island	-71.394854	41.834424	150 Arlington Ave	12.7	introduced	0 to 15.24 cm	Providence	NA	NA	NA	NA	NA	NA	NA	NA	NA	NA	NA	NA	NA	NA	NA	NA	NA	NA
Acer saccharum	Providence	Rhode Island	-71.395297	41.835214	175 Arlington Ave	71.12	naturally_occurring	60.96 to 76.2 cm	Providence	NA	NA	NA	NA	NA	NA	NA	NA	NA	NA	NA	NA	NA	NA	NA	NA	NA	NA
Prunus	Providence	Rhode Island	-71.396196	41.83687	231 Arlington Ave	60.96	no_info	45.72 to 60.96 cm	Providence	NA	NA	NA	NA	NA	NA	NA	NA	NA	NA	NA	NA	NA	NA	NA	NA	NA	NA
Cercidiphyllum japonicum	Providence	Rhode Island	-71.39494	41.834579	154 Arlington Ave	5.08	introduced	0 to 15.24 cm	Providence	NA	NA	NA	NA	NA	NA	NA	NA	NA	NA	NA	NA	NA	NA	NA	NA	NA	NA
Tilia cordata	Providence	Rhode Island	NA	NA	341 Arlington Ave	5.08	introduced	0 to 15.24 cm	Providence	NA	NA	NA	NA	NA	NA	NA	NA	NA	NA	NA	NA	NA	NA	NA	NA	NA	NA
Malus	Providence	Rhode Island	NA	NA	412 Arlington Ave	5.08	no_info	0 to 15.24 cm	Providence	NA	NA	NA	NA	NA	NA	NA	NA	NA	NA	NA	NA	NA	NA	NA	NA	NA	NA
Acer platanoides	Providence	Rhode Island	NA	NA	117 Armington Ave	40.64	introduced	30.48 to 45.72 cm	Providence	NA	NA	NA	NA	NA	NA	NA	NA	NA	NA	NA	NA	NA	NA	NA	NA	NA	NA
Prunus	Providence	Rhode Island	-71.394335	41.833547	115 Arlington Ave	45.72	no_info	30.48 to 45.72 cm	Providence	NA	NA	NA	NA	NA	NA	NA	NA	NA	NA	NA	NA	NA	NA	NA	NA	NA	NA
Quercus palustris	Providence	Rhode Island	-71.39502	41.834722	158 Arlington Ave	5.08	naturally_occurring	0 to 15.24 cm	Providence	NA	NA	NA	NA	NA	NA	NA	NA	NA	NA	NA	NA	NA	NA	NA	NA	NA	NA
Acer saccharum	Providence	Rhode Island	-71.395472	41.835515	185 Arlington Ave	43.18	naturally_occurring	30.48 to 45.72 cm	Providence	NA	NA	NA	NA	NA	NA	NA	NA	NA	NA	NA	NA	NA	NA	NA	NA	NA	NA
Acer griseum	Providence	Rhode Island	-71.395472	41.835515	185 Arlington Ave	5.08	introduced	0 to 15.24 cm	Providence	NA	NA	NA	NA	NA	NA	NA	NA	NA	NA	NA	NA	NA	NA	NA	NA	NA	NA
Acer platanoides	Providence	Rhode Island	-71.395297	41.835214	175 Arlington Ave	35.56	introduced	30.48 to 45.72 cm	Providence	NA	NA	NA	NA	NA	NA	NA	NA	NA	NA	NA	NA	NA	NA	NA	NA	NA	NA
Acer platanoides	Providence	Rhode Island	-71.395139	41.834935	164 Arlington Ave	45.72	introduced	30.48 to 45.72 cm	Providence	NA	NA	NA	NA	NA	NA	NA	NA	NA	NA	NA	NA	NA	NA	NA	NA	NA	NA
Pyrus calleryana	Providence	Rhode Island	-71.394172	41.833279	111 Arlington Ave	7.62	introduced	0 to 15.24 cm	Providence	NA	NA	NA	NA	NA	NA	NA	NA	NA	NA	NA	NA	NA	NA	NA	NA	NA	NA
Acer platanoides	Providence	Rhode Island	-71.395525	41.835606	190 Arlington Ave	55.88	introduced	45.72 to 60.96 cm	Providence	NA	NA	NA	NA	NA	NA	NA	NA	NA	NA	NA	NA	NA	NA	NA	NA	NA	NA
Prunus	Providence	Rhode Island	-71.394335	41.833547	115 Arlington Ave	17.78	no_info	15.24 to 30.48 cm	Providence	NA	NA	NA	NA	NA	NA	NA	NA	NA	NA	NA	NA	NA	NA	NA	NA	NA	NA
Pyrus calleryana	Providence	Rhode Island	-71.445069	41.827139	37 Armington Ave	17.78	introduced	15.24 to 30.48 cm	Providence	NA	NA	NA	NA	NA	NA	NA	NA	NA	NA	NA	NA	NA	NA	NA	NA	NA	NA
Prunus serrulata	Providence	Rhode Island	-71.395873	41.836183	215 Arlington Ave	58.42	introduced	45.72 to 60.96 cm	Providence	NA	NA	NA	NA	NA	NA	NA	NA	NA	NA	NA	NA	NA	NA	NA	NA	NA	NA
NA	Providence	Rhode Island	-71.394615	41.834002	133 Arlington Ave	22.86	no_info	15.24 to 30.48 cm	Providence	NA	NA	NA	NA	NA	NA	NA	NA	NA	NA	NA	NA	NA	NA	NA	NA	NA	NA
Platanus acerifolia	Providence	Rhode Island	-71.395053	41.834781	161 Arlington Ave	5.08	introduced	0 to 15.24 cm	Providence	NA	NA	NA	NA	NA	NA	NA	NA	NA	NA	NA	NA	NA	NA	NA	NA	NA	NA
Zelkova serrata	Providence	Rhode Island	-71.394854	41.834424	150 Arlington Ave	15.24	introduced	0 to 15.24 cm	Providence	NA	NA	NA	NA	NA	NA	NA	NA	NA	NA	NA	NA	NA	NA	NA	NA	NA	NA
Quercus palustris	Providence	Rhode Island	-71.39502	41.834722	158 Arlington Ave	5.08	naturally_occurring	0 to 15.24 cm	Providence	NA	NA	NA	NA	NA	NA	NA	NA	NA	NA	NA	NA	NA	NA	NA	NA	NA	NA
Amelanchier canadensis	Providence	Rhode Island	NA	NA	792 Armington Ave	5.08	naturally_occurring	0 to 15.24 cm	Providence	NA	NA	NA	NA	NA	NA	NA	NA	NA	NA	NA	NA	NA	NA	NA	NA	NA	NA
Liquidambar styraciflua	Providence	Rhode Island	-71.397079	41.819049	24 Armstrong Ave	33.02	introduced	30.48 to 45.72 cm	Providence	NA	NA	NA	NA	NA	NA	NA	NA	NA	NA	NA	NA	NA	NA	NA	NA	NA	NA
Acer platanoides	Providence	Rhode Island	-71.395686	41.819268	51 Armstrong Ave	12.7	introduced	0 to 15.24 cm	Providence	NA	NA	NA	NA	NA	NA	NA	NA	NA	NA	NA	NA	NA	NA	NA	NA	NA	NA
Gleditsia triacanthos	Providence	Rhode Island	-71.396581	41.819118	36 Armstrong Ave	12.7	introduced	0 to 15.24 cm	Providence	NA	NA	NA	NA	NA	NA	NA	NA	NA	NA	NA	NA	NA	NA	NA	NA	NA	NA
Quercus alba	Providence	Rhode Island	-71.402093	41.820873	2 Arnold St	88.9	naturally_occurring	more than 76.2 cm	Providence	NA	NA	NA	NA	NA	NA	NA	NA	NA	NA	NA	NA	NA	NA	NA	NA	NA	NA
Acer platanoides	Providence	Rhode Island	-71.397012	41.819056	27 Armstrong Ave	12.7	introduced	0 to 15.24 cm	Providence	NA	NA	NA	NA	NA	NA	NA	NA	NA	NA	NA	NA	NA	NA	NA	NA	NA	NA
Acer platanoides	Providence	Rhode Island	-71.395762	41.819254	52 Armstrong Ave	53.34	introduced	45.72 to 60.96 cm	Providence	NA	NA	NA	NA	NA	NA	NA	NA	NA	NA	NA	NA	NA	NA	NA	NA	NA	NA
Pyrus calleryana	Providence	Rhode Island	-71.395058	41.819394	65 Armstrong Ave	5.08	introduced	0 to 15.24 cm	Providence	NA	NA	NA	NA	NA	NA	NA	NA	NA	NA	NA	NA	NA	NA	NA	NA	NA	NA
Acer platanoides	Providence	Rhode Island	NA	NA	256 Armstrong Ave	33.02	introduced	30.48 to 45.72 cm	Providence	NA	NA	NA	NA	NA	NA	NA	NA	NA	NA	NA	NA	NA	NA	NA	NA	NA	NA
Tilia	Providence	Rhode Island	-71.401716	41.820939	6 Arnold St	58.42	no_info	45.72 to 60.96 cm	Providence	NA	NA	NA	NA	NA	NA	NA	NA	NA	NA	NA	NA	NA	NA	NA	NA	NA	NA
Pyrus calleryana	Providence	Rhode Island	-71.397723	41.818862	8 Armstrong Ave	12.7	introduced	0 to 15.24 cm	Providence	NA	NA	NA	NA	NA	NA	NA	NA	NA	NA	NA	NA	NA	NA	NA	NA	NA	NA
Fraxinus	Providence	Rhode Island	-71.394653	41.819516	76 Armstrong Ave	25.4	no_info	15.24 to 30.48 cm	Providence	NA	NA	NA	NA	NA	NA	NA	NA	NA	NA	NA	NA	NA	NA	NA	NA	NA	NA
Fraxinus	Providence	Rhode Island	-71.397723	41.818862	8 Armstrong Ave	20.32	no_info	15.24 to 30.48 cm	Providence	NA	NA	NA	NA	NA	NA	NA	NA	NA	NA	NA	NA	NA	NA	NA	NA	NA	NA
Gleditsia triacanthos	Providence	Rhode Island	-71.396007	41.819209	46 Armstrong Ave	15.24	introduced	0 to 15.24 cm	Providence	NA	NA	NA	NA	NA	NA	NA	NA	NA	NA	NA	NA	NA	NA	NA	NA	NA	NA
Pyrus calleryana	Providence	Rhode Island	-71.397079	41.819049	24 Armstrong Ave	12.7	introduced	0 to 15.24 cm	Providence	NA	NA	NA	NA	NA	NA	NA	NA	NA	NA	NA	NA	NA	NA	NA	NA	NA	NA
Ulmus parvifolia	Providence	Rhode Island	-71.394993	41.819413	66 Armstrong Ave	7.62	introduced	0 to 15.24 cm	Providence	NA	NA	NA	NA	NA	NA	NA	NA	NA	NA	NA	NA	NA	NA	NA	NA	NA	NA
Pyrus calleryana	Providence	Rhode Island	-71.395762	41.819254	52 Armstrong Ave	7.62	introduced	0 to 15.24 cm	Providence	NA	NA	NA	NA	NA	NA	NA	NA	NA	NA	NA	NA	NA	NA	NA	NA	NA	NA
Pyrus calleryana	Providence	Rhode Island	-71.396721	41.819096	32 Armstrong Ave	7.62	introduced	0 to 15.24 cm	Providence	NA	NA	NA	NA	NA	NA	NA	NA	NA	NA	NA	NA	NA	NA	NA	NA	NA	NA
Carpinus caroliniana	Providence	Rhode Island	-71.394993	41.819413	66 Armstrong Ave	7.62	naturally_occurring	0 to 15.24 cm	Providence	NA	NA	NA	NA	NA	NA	NA	NA	NA	NA	NA	NA	NA	NA	NA	NA	NA	NA
Acer platanoides	Providence	Rhode Island	-71.396708	41.819098	33 Armstrong Ave	7.62	introduced	0 to 15.24 cm	Providence	NA	NA	NA	NA	NA	NA	NA	NA	NA	NA	NA	NA	NA	NA	NA	NA	NA	NA
Fraxinus pennsylvanica	Providence	Rhode Island	-71.397414	41.818992	18 Armstrong Ave	30.48	naturally_occurring	15.24 to 30.48 cm	Providence	NA	NA	NA	NA	NA	NA	NA	NA	NA	NA	NA	NA	NA	NA	NA	NA	NA	NA
Gleditsia triacanthos	Providence	Rhode Island	-71.396303	41.819161	44 Armstrong Ave	12.7	introduced	0 to 15.24 cm	Providence	NA	NA	NA	NA	NA	NA	NA	NA	NA	NA	NA	NA	NA	NA	NA	NA	NA	NA
Gleditsia triacanthos	Providence	Rhode Island	-71.396721	41.819096	32 Armstrong Ave	7.62	introduced	0 to 15.24 cm	Providence	NA	NA	NA	NA	NA	NA	NA	NA	NA	NA	NA	NA	NA	NA	NA	NA	NA	NA
Acer platanoides	Providence	Rhode Island	-71.394819	41.819466	74 Armstrong Ave	5.08	introduced	0 to 15.24 cm	Providence	NA	NA	NA	NA	NA	NA	NA	NA	NA	NA	NA	NA	NA	NA	NA	NA	NA	NA
Pyrus calleryana	Providence	Rhode Island	-71.395058	41.819394	65 Armstrong Ave	5.08	introduced	0 to 15.24 cm	Providence	NA	NA	NA	NA	NA	NA	NA	NA	NA	NA	NA	NA	NA	NA	NA	NA	NA	NA
Fraxinus pennsylvanica	Providence	Rhode Island	-71.401367	41.820958	10 Arnold St	25.4	naturally_occurring	15.24 to 30.48 cm	Providence	NA	NA	NA	NA	NA	NA	NA	NA	NA	NA	NA	NA	NA	NA	NA	NA	NA	NA
Pyrus calleryana	Providence	Rhode Island	-71.401761	41.820935	5 Arnold St	27.94	introduced	15.24 to 30.48 cm	Providence	NA	NA	NA	NA	NA	NA	NA	NA	NA	NA	NA	NA	NA	NA	NA	NA	NA	NA
NA	Providence	Rhode Island	-71.396707	41.819099	34 Armstrong Ave	-2.54	no_info	NA	Providence	NA	NA	NA	NA	NA	NA	NA	NA	NA	NA	NA	NA	NA	NA	NA	NA	NA	NA
Pyrus calleryana	Providence	Rhode Island	-71.397579	41.821178	63 Arnold St	15.24	introduced	0 to 15.24 cm	Providence	NA	NA	NA	NA	NA	NA	NA	NA	NA	NA	NA	NA	NA	NA	NA	NA	NA	NA
Acer platanoides	Providence	Rhode Island	-71.401354	41.820959	11 Arnold St	40.64	introduced	30.48 to 45.72 cm	Providence	NA	NA	NA	NA	NA	NA	NA	NA	NA	NA	NA	NA	NA	NA	NA	NA	NA	NA
NA	Providence	Rhode Island	NA	NA	549 Coggeshall St	43.18	no_info	30.48 to 45.72 cm	Providence	NA	NA	NA	NA	NA	NA	NA	NA	NA	NA	NA	NA	NA	NA	NA	NA	NA	NA
Fraxinus pennsylvanica	Providence	Rhode Island	-71.400182	41.821018	24 Arnold St	12.7	naturally_occurring	0 to 15.24 cm	Providence	NA	NA	NA	NA	NA	NA	NA	NA	NA	NA	NA	NA	NA	NA	NA	NA	NA	NA
Pyrus calleryana	Providence	Rhode Island	-71.40047	41.821006	25 Arnold St	20.32	introduced	15.24 to 30.48 cm	Providence	NA	NA	NA	NA	NA	NA	NA	NA	NA	NA	NA	NA	NA	NA	NA	NA	NA	NA
Pyrus calleryana	Providence	Rhode Island	-71.397089	41.821203	71 Arnold St	17.78	introduced	15.24 to 30.48 cm	Providence	NA	NA	NA	NA	NA	NA	NA	NA	NA	NA	NA	NA	NA	NA	NA	NA	NA	NA
Gleditsia triacanthos	Providence	Rhode Island	-71.397877	41.821163	57 Arnold St	33.02	introduced	30.48 to 45.72 cm	Providence	NA	NA	NA	NA	NA	NA	NA	NA	NA	NA	NA	NA	NA	NA	NA	NA	NA	NA
Fraxinus	Providence	Rhode Island	-71.40092	41.820983	19 Arnold St	48.26	no_info	45.72 to 60.96 cm	Providence	NA	NA	NA	NA	NA	NA	NA	NA	NA	NA	NA	NA	NA	NA	NA	NA	NA	NA
Pyrus calleryana	Providence	Rhode Island	-71.401065	41.820975	14 Arnold St	7.62	introduced	0 to 15.24 cm	Providence	NA	NA	NA	NA	NA	NA	NA	NA	NA	NA	NA	NA	NA	NA	NA	NA	NA	NA
Gleditsia triacanthos	Providence	Rhode Island	-71.397053	41.821204	68 Arnold St	12.7	introduced	0 to 15.24 cm	Providence	NA	NA	NA	NA	NA	NA	NA	NA	NA	NA	NA	NA	NA	NA	NA	NA	NA	NA
Prunus	Providence	Rhode Island	-71.398603	41.821124	45 Arnold St	5.08	no_info	0 to 15.24 cm	Providence	NA	NA	NA	NA	NA	NA	NA	NA	NA	NA	NA	NA	NA	NA	NA	NA	NA	NA
Quercus rubra	Providence	Rhode Island	-71.400512	41.821004	20 Arnold St	71.12	naturally_occurring	60.96 to 76.2 cm	Providence	NA	NA	NA	NA	NA	NA	NA	NA	NA	NA	NA	NA	NA	NA	NA	NA	NA	NA
Prunus serrulata	Providence	Rhode Island	-71.397994	41.821157	55 Arnold St	5.08	introduced	0 to 15.24 cm	Providence	NA	NA	NA	NA	NA	NA	NA	NA	NA	NA	NA	NA	NA	NA	NA	NA	NA	NA
Fraxinus pennsylvanica	Providence	Rhode Island	-71.400182	41.821018	24 Arnold St	35.56	naturally_occurring	30.48 to 45.72 cm	Providence	NA	NA	NA	NA	NA	NA	NA	NA	NA	NA	NA	NA	NA	NA	NA	NA	NA	NA
Pyrus calleryana	Providence	Rhode Island	-71.400925	41.820983	17 Arnold St	12.7	introduced	0 to 15.24 cm	Providence	NA	NA	NA	NA	NA	NA	NA	NA	NA	NA	NA	NA	NA	NA	NA	NA	NA	NA
Platanus occidentalis	Providence	Rhode Island	-71.396478	41.821233	75 Arnold St	17.78	naturally_occurring	15.24 to 30.48 cm	Providence	NA	NA	NA	NA	NA	NA	NA	NA	NA	NA	NA	NA	NA	NA	NA	NA	NA	NA
Tilia americana	Providence	Rhode Island	-71.396478	41.821233	75 Arnold St	25.4	naturally_occurring	15.24 to 30.48 cm	Providence	NA	NA	NA	NA	NA	NA	NA	NA	NA	NA	NA	NA	NA	NA	NA	NA	NA	NA
Fraxinus pennsylvanica	Providence	Rhode Island	-71.401253	41.820964	13 Arnold St	17.78	naturally_occurring	15.24 to 30.48 cm	Providence	NA	NA	NA	NA	NA	NA	NA	NA	NA	NA	NA	NA	NA	NA	NA	NA	NA	NA
Prunus sargentii	Providence	Rhode Island	-71.398806	41.82111	44 Arnold St	5.08	introduced	0 to 15.24 cm	Providence	NA	NA	NA	NA	NA	NA	NA	NA	NA	NA	NA	NA	NA	NA	NA	NA	NA	NA
Quercus rubra	Providence	Rhode Island	-71.399603	41.821056	33 Arnold St	48.26	naturally_occurring	45.72 to 60.96 cm	Providence	NA	NA	NA	NA	NA	NA	NA	NA	NA	NA	NA	NA	NA	NA	NA	NA	NA	NA
Tilia	Providence	Rhode Island	-71.398603	41.821124	45 Arnold St	12.7	no_info	0 to 15.24 cm	Providence	NA	NA	NA	NA	NA	NA	NA	NA	NA	NA	NA	NA	NA	NA	NA	NA	NA	NA
Pyrus calleryana	Providence	Rhode Island	-71.398603	41.821124	45 Arnold St	20.32	introduced	15.24 to 30.48 cm	Providence	NA	NA	NA	NA	NA	NA	NA	NA	NA	NA	NA	NA	NA	NA	NA	NA	NA	NA
Pyrus calleryana	Providence	Rhode Island	-71.401253	41.820964	13 Arnold St	10.16	introduced	0 to 15.24 cm	Providence	NA	NA	NA	NA	NA	NA	NA	NA	NA	NA	NA	NA	NA	NA	NA	NA	NA	NA
Pyrus calleryana	Providence	Rhode Island	-71.397422	41.821186	64 Arnold St	10.16	introduced	0 to 15.24 cm	Providence	NA	NA	NA	NA	NA	NA	NA	NA	NA	NA	NA	NA	NA	NA	NA	NA	NA	NA
Tilia americana	Providence	Rhode Island	-71.400853	41.820987	16 Arnold St	78.74	naturally_occurring	more than 76.2 cm	Providence	NA	NA	NA	NA	NA	NA	NA	NA	NA	NA	NA	NA	NA	NA	NA	NA	NA	NA
Pyrus calleryana	Providence	Rhode Island	-71.400571	41.821001	23 Arnold St	10.16	introduced	0 to 15.24 cm	Providence	NA	NA	NA	NA	NA	NA	NA	NA	NA	NA	NA	NA	NA	NA	NA	NA	NA	NA
Pyrus calleryana	Providence	Rhode Island	-71.401065	41.820975	14 Arnold St	10.16	introduced	0 to 15.24 cm	Providence	NA	NA	NA	NA	NA	NA	NA	NA	NA	NA	NA	NA	NA	NA	NA	NA	NA	NA
Pyrus calleryana	Providence	Rhode Island	-71.397414	41.821186	65 Arnold St	17.78	introduced	15.24 to 30.48 cm	Providence	NA	NA	NA	NA	NA	NA	NA	NA	NA	NA	NA	NA	NA	NA	NA	NA	NA	NA
Pyrus calleryana	Providence	Rhode Island	-71.401354	41.820959	11 Arnold St	5.08	introduced	0 to 15.24 cm	Providence	NA	NA	NA	NA	NA	NA	NA	NA	NA	NA	NA	NA	NA	NA	NA	NA	NA	NA
Acer platanoides	Providence	Rhode Island	-71.401065	41.820975	14 Arnold St	48.26	introduced	45.72 to 60.96 cm	Providence	NA	NA	NA	NA	NA	NA	NA	NA	NA	NA	NA	NA	NA	NA	NA	NA	NA	NA
Tilia cordata	Providence	Rhode Island	-71.396478	41.821233	75 Arnold St	78.74	introduced	more than 76.2 cm	Providence	NA	NA	NA	NA	NA	NA	NA	NA	NA	NA	NA	NA	NA	NA	NA	NA	NA	NA
Acer saccharum	Providence	Rhode Island	-71.419293	41.85081	55 Ascham St	20.32	naturally_occurring	15.24 to 30.48 cm	Providence	NA	NA	NA	NA	NA	NA	NA	NA	NA	NA	NA	NA	NA	NA	NA	NA	NA	NA
Pyrus calleryana	Providence	Rhode Island	-71.394172	41.82172	162 Arnold St	15.24	introduced	0 to 15.24 cm	Providence	NA	NA	NA	NA	NA	NA	NA	NA	NA	NA	NA	NA	NA	NA	NA	NA	NA	NA
Quercus rubra	Providence	Rhode Island	-71.394285	41.821699	151 Arnold St	10.16	naturally_occurring	0 to 15.24 cm	Providence	NA	NA	NA	NA	NA	NA	NA	NA	NA	NA	NA	NA	NA	NA	NA	NA	NA	NA
Tilia tomentosa	Providence	Rhode Island	-71.396478	41.821233	75 Arnold St	30.48	introduced	15.24 to 30.48 cm	Providence	NA	NA	NA	NA	NA	NA	NA	NA	NA	NA	NA	NA	NA	NA	NA	NA	NA	NA
Tilia tomentosa	Providence	Rhode Island	-71.396478	41.821233	75 Arnold St	48.26	introduced	45.72 to 60.96 cm	Providence	NA	NA	NA	NA	NA	NA	NA	NA	NA	NA	NA	NA	NA	NA	NA	NA	NA	NA
Acer saccharum	Providence	Rhode Island	-71.419293	41.85081	55 Ascham St	17.78	naturally_occurring	15.24 to 30.48 cm	Providence	NA	NA	NA	NA	NA	NA	NA	NA	NA	NA	NA	NA	NA	NA	NA	NA	NA	NA
Gleditsia triacanthos	Providence	Rhode Island	NA	NA	251 Arnold St	20.32	introduced	15.24 to 30.48 cm	Providence	NA	NA	NA	NA	NA	NA	NA	NA	NA	NA	NA	NA	NA	NA	NA	NA	NA	NA
Tilia cordata	Providence	Rhode Island	NA	NA	376 Arnold St	5.08	introduced	0 to 15.24 cm	Providence	NA	NA	NA	NA	NA	NA	NA	NA	NA	NA	NA	NA	NA	NA	NA	NA	NA	NA
Tilia	Providence	Rhode Island	NA	NA	388 Arnold St	30.48	no_info	15.24 to 30.48 cm	Providence	NA	NA	NA	NA	NA	NA	NA	NA	NA	NA	NA	NA	NA	NA	NA	NA	NA	NA
NA	Providence	Rhode Island	NA	NA	682 Arnold St	25.4	no_info	15.24 to 30.48 cm	Providence	NA	NA	NA	NA	NA	NA	NA	NA	NA	NA	NA	NA	NA	NA	NA	NA	NA	NA
Prunus sargentii	Providence	Rhode Island	NA	NA	708 Arnold St	7.62	introduced	0 to 15.24 cm	Providence	NA	NA	NA	NA	NA	NA	NA	NA	NA	NA	NA	NA	NA	NA	NA	NA	NA	NA
Prunus sargentii	Providence	Rhode Island	NA	NA	708 Arnold St	7.62	introduced	0 to 15.24 cm	Providence	NA	NA	NA	NA	NA	NA	NA	NA	NA	NA	NA	NA	NA	NA	NA	NA	NA	NA
Sophora	Providence	Rhode Island	NA	NA	708 Arnold St	7.62	no_info	0 to 15.24 cm	Providence	NA	NA	NA	NA	NA	NA	NA	NA	NA	NA	NA	NA	NA	NA	NA	NA	NA	NA
Quercus bicolor	Providence	Rhode Island	NA	NA	720 Arnold St	15.24	naturally_occurring	0 to 15.24 cm	Providence	NA	NA	NA	NA	NA	NA	NA	NA	NA	NA	NA	NA	NA	NA	NA	NA	NA	NA
Tilia cordata	Providence	Rhode Island	-71.395723	41.821368	83 Arnold St	7.62	introduced	0 to 15.24 cm	Providence	NA	NA	NA	NA	NA	NA	NA	NA	NA	NA	NA	NA	NA	NA	NA	NA	NA	NA
Tilia euchlora	Providence	Rhode Island	-71.419293	41.85081	55 Ascham St	7.62	no_info	0 to 15.24 cm	Providence	NA	NA	NA	NA	NA	NA	NA	NA	NA	NA	NA	NA	NA	NA	NA	NA	NA	NA
Acer campestre	Providence	Rhode Island	-71.394191	41.821717	160 Arnold St	5.08	introduced	0 to 15.24 cm	Providence	NA	NA	NA	NA	NA	NA	NA	NA	NA	NA	NA	NA	NA	NA	NA	NA	NA	NA
Tilia americana	Providence	Rhode Island	-71.396478	41.821233	75 Arnold St	27.94	naturally_occurring	15.24 to 30.48 cm	Providence	NA	NA	NA	NA	NA	NA	NA	NA	NA	NA	NA	NA	NA	NA	NA	NA	NA	NA
Fraxinus	Providence	Rhode Island	-71.394212	41.821713	109 Arnold St	25.4	no_info	15.24 to 30.48 cm	Providence	NA	NA	NA	NA	NA	NA	NA	NA	NA	NA	NA	NA	NA	NA	NA	NA	NA	NA
Tilia euchlora	Providence	Rhode Island	-71.419293	41.85081	55 Ascham St	7.62	no_info	0 to 15.24 cm	Providence	NA	NA	NA	NA	NA	NA	NA	NA	NA	NA	NA	NA	NA	NA	NA	NA	NA	NA
Tilia tomentosa	Providence	Rhode Island	-71.394548	41.821649	99 Arnold St	68.58	introduced	60.96 to 76.2 cm	Providence	NA	NA	NA	NA	NA	NA	NA	NA	NA	NA	NA	NA	NA	NA	NA	NA	NA	NA
Fraxinus	Providence	Rhode Island	-71.395005	41.821563	93 Arnold St	38.1	no_info	30.48 to 45.72 cm	Providence	NA	NA	NA	NA	NA	NA	NA	NA	NA	NA	NA	NA	NA	NA	NA	NA	NA	NA
Acer rubrum	Providence	Rhode Island	-71.395129	41.82154	91 Arnold St	7.62	naturally_occurring	0 to 15.24 cm	Providence	NA	NA	NA	NA	NA	NA	NA	NA	NA	NA	NA	NA	NA	NA	NA	NA	NA	NA
Ulmus parvifolia	Providence	Rhode Island	-71.393967	41.821759	115 Arnold St	5.08	introduced	0 to 15.24 cm	Providence	NA	NA	NA	NA	NA	NA	NA	NA	NA	NA	NA	NA	NA	NA	NA	NA	NA	NA
Acer saccharinum	Providence	Rhode Island	-71.395129	41.82154	91 Arnold St	15.24	naturally_occurring	0 to 15.24 cm	Providence	NA	NA	NA	NA	NA	NA	NA	NA	NA	NA	NA	NA	NA	NA	NA	NA	NA	NA
Fraxinus	Providence	Rhode Island	-71.394541	41.821651	98 Arnold St	38.1	no_info	30.48 to 45.72 cm	Providence	NA	NA	NA	NA	NA	NA	NA	NA	NA	NA	NA	NA	NA	NA	NA	NA	NA	NA
Acer saccharum	Providence	Rhode Island	-71.419293	41.85081	55 Ascham St	15.24	naturally_occurring	0 to 15.24 cm	Providence	NA	NA	NA	NA	NA	NA	NA	NA	NA	NA	NA	NA	NA	NA	NA	NA	NA	NA
Tilia tomentosa	Providence	Rhode Island	-71.396478	41.821233	75 Arnold St	30.48	introduced	15.24 to 30.48 cm	Providence	NA	NA	NA	NA	NA	NA	NA	NA	NA	NA	NA	NA	NA	NA	NA	NA	NA	NA
Acer rubrum	Providence	Rhode Island	-71.409391	41.801867	75 Ashmont St	30.48	naturally_occurring	15.24 to 30.48 cm	Providence	NA	NA	NA	NA	NA	NA	NA	NA	NA	NA	NA	NA	NA	NA	NA	NA	NA	NA
Platanus acerifolia	Providence	Rhode Island	-71.399009	41.786323	250 Alabama Ave	40.64	introduced	30.48 to 45.72 cm	Providence	NA	NA	NA	NA	NA	NA	NA	NA	NA	NA	NA	NA	NA	NA	NA	NA	NA	NA
Pyrus calleryana	Providence	Rhode Island	NA	NA	529 Ascham St	17.78	introduced	15.24 to 30.48 cm	Providence	NA	NA	NA	NA	NA	NA	NA	NA	NA	NA	NA	NA	NA	NA	NA	NA	NA	NA
Quercus	Providence	Rhode Island	NA	NA	575 Ascham St	5.08	no_info	0 to 15.24 cm	Providence	NA	NA	NA	NA	NA	NA	NA	NA	NA	NA	NA	NA	NA	NA	NA	NA	NA	NA
Acer saccharum	Providence	Rhode Island	-71.419293	41.85081	55 Ascham St	17.78	naturally_occurring	15.24 to 30.48 cm	Providence	NA	NA	NA	NA	NA	NA	NA	NA	NA	NA	NA	NA	NA	NA	NA	NA	NA	NA
Acer rubrum	Providence	Rhode Island	NA	NA	148 Ashmont St	43.18	naturally_occurring	30.48 to 45.72 cm	Providence	NA	NA	NA	NA	NA	NA	NA	NA	NA	NA	NA	NA	NA	NA	NA	NA	NA	NA
Pyrus calleryana	Providence	Rhode Island	NA	NA	370 Ashmont St	7.62	introduced	0 to 15.24 cm	Providence	NA	NA	NA	NA	NA	NA	NA	NA	NA	NA	NA	NA	NA	NA	NA	NA	NA	NA
Acer rubrum	Providence	Rhode Island	NA	NA	745 Ashmont St	5.08	naturally_occurring	0 to 15.24 cm	Providence	NA	NA	NA	NA	NA	NA	NA	NA	NA	NA	NA	NA	NA	NA	NA	NA	NA	NA
Zelkova serrata	Providence	Rhode Island	-71.409118	41.801932	70 Ashmont St	5.08	introduced	0 to 15.24 cm	Providence	NA	NA	NA	NA	NA	NA	NA	NA	NA	NA	NA	NA	NA	NA	NA	NA	NA	NA
Pyrus calleryana	Providence	Rhode Island	-71.417046	41.849829	86 Ashton St	15.24	introduced	0 to 15.24 cm	Providence	NA	NA	NA	NA	NA	NA	NA	NA	NA	NA	NA	NA	NA	NA	NA	NA	NA	NA
Fraxinus pennsylvanica	Providence	Rhode Island	-71.390361	41.842332	32 Astral Ave	43.18	naturally_occurring	30.48 to 45.72 cm	Providence	NA	NA	NA	NA	NA	NA	NA	NA	NA	NA	NA	NA	NA	NA	NA	NA	NA	NA
Prunus	Providence	Rhode Island	-71.390344	41.841908	18 Astral Ave	10.16	no_info	0 to 15.24 cm	Providence	NA	NA	NA	NA	NA	NA	NA	NA	NA	NA	NA	NA	NA	NA	NA	NA	NA	NA
Pyrus calleryana	Providence	Rhode Island	NA	NA	614 Ashton St	20.32	introduced	15.24 to 30.48 cm	Providence	NA	NA	NA	NA	NA	NA	NA	NA	NA	NA	NA	NA	NA	NA	NA	NA	NA	NA
Zelkova serrata	Providence	Rhode Island	NA	NA	149 Astral Ave	7.62	introduced	0 to 15.24 cm	Providence	NA	NA	NA	NA	NA	NA	NA	NA	NA	NA	NA	NA	NA	NA	NA	NA	NA	NA
Liquidambar styraciflua	Providence	Rhode Island	NA	NA	192 Astral Ave	33.02	introduced	30.48 to 45.72 cm	Providence	NA	NA	NA	NA	NA	NA	NA	NA	NA	NA	NA	NA	NA	NA	NA	NA	NA	NA
Fraxinus pennsylvanica	Providence	Rhode Island	-71.390357	41.842166	25 Astral Ave	45.72	naturally_occurring	30.48 to 45.72 cm	Providence	NA	NA	NA	NA	NA	NA	NA	NA	NA	NA	NA	NA	NA	NA	NA	NA	NA	NA
Zelkova serrata	Providence	Rhode Island	-71.435584	41.874552	16 Atlantic Ave	15.24	introduced	0 to 15.24 cm	Providence	NA	NA	NA	NA	NA	NA	NA	NA	NA	NA	NA	NA	NA	NA	NA	NA	NA	NA
Acer	Providence	Rhode Island	-71.390344	41.841901	15 Astral Ave	27.94	no_info	15.24 to 30.48 cm	Providence	NA	NA	NA	NA	NA	NA	NA	NA	NA	NA	NA	NA	NA	NA	NA	NA	NA	NA
Pyrus calleryana	Providence	Rhode Island	-71.43536	41.874504	8 Atlantic Ave	20.32	introduced	15.24 to 30.48 cm	Providence	NA	NA	NA	NA	NA	NA	NA	NA	NA	NA	NA	NA	NA	NA	NA	NA	NA	NA
Fraxinus pennsylvanica	Providence	Rhode Island	-71.414977	41.849119	29 Ashton St	12.7	naturally_occurring	0 to 15.24 cm	Providence	NA	NA	NA	NA	NA	NA	NA	NA	NA	NA	NA	NA	NA	NA	NA	NA	NA	NA
Acer saccharum	Providence	Rhode Island	-71.437437	41.874948	15 Atlantic Ave	22.86	naturally_occurring	15.24 to 30.48 cm	Providence	NA	NA	NA	NA	NA	NA	NA	NA	NA	NA	NA	NA	NA	NA	NA	NA	NA	NA
Pyrus calleryana	Providence	Rhode Island	-71.414977	41.849119	29 Ashton St	15.24	introduced	0 to 15.24 cm	Providence	NA	NA	NA	NA	NA	NA	NA	NA	NA	NA	NA	NA	NA	NA	NA	NA	NA	NA
Nyssa sylvatica	Providence	Rhode Island	-71.390362	41.842306	42 Astral Ave	5.08	naturally_occurring	0 to 15.24 cm	Providence	NA	NA	NA	NA	NA	NA	NA	NA	NA	NA	NA	NA	NA	NA	NA	NA	NA	NA
Acer platanoides	Providence	Rhode Island	-71.419293	41.85081	55 Ascham St	27.94	introduced	15.24 to 30.48 cm	Providence	NA	NA	NA	NA	NA	NA	NA	NA	NA	NA	NA	NA	NA	NA	NA	NA	NA	NA
Acer platanoides	Providence	Rhode Island	-71.41432	41.848895	11 Ashton St	20.32	introduced	15.24 to 30.48 cm	Providence	NA	NA	NA	NA	NA	NA	NA	NA	NA	NA	NA	NA	NA	NA	NA	NA	NA	NA
Acer platanoides	Providence	Rhode Island	-71.415902	41.849426	51 Ashton St	43.18	introduced	30.48 to 45.72 cm	Providence	NA	NA	NA	NA	NA	NA	NA	NA	NA	NA	NA	NA	NA	NA	NA	NA	NA	NA
Pyrus calleryana	Providence	Rhode Island	-71.416862	41.799179	20 Atlantic Ave	5.08	introduced	0 to 15.24 cm	Providence	NA	NA	NA	NA	NA	NA	NA	NA	NA	NA	NA	NA	NA	NA	NA	NA	NA	NA
Fraxinus pennsylvanica	Providence	Rhode Island	-71.390333	41.841761	11 Astral Ave	50.8	naturally_occurring	45.72 to 60.96 cm	Providence	NA	NA	NA	NA	NA	NA	NA	NA	NA	NA	NA	NA	NA	NA	NA	NA	NA	NA
Fraxinus	Providence	Rhode Island	-71.390361	41.842418	35 Astral Ave	7.62	no_info	0 to 15.24 cm	Providence	NA	NA	NA	NA	NA	NA	NA	NA	NA	NA	NA	NA	NA	NA	NA	NA	NA	NA
Zelkova serrata	Providence	Rhode Island	-71.419823	41.798256	103 Atlantic Ave	25.4	introduced	15.24 to 30.48 cm	Providence	NA	NA	NA	NA	NA	NA	NA	NA	NA	NA	NA	NA	NA	NA	NA	NA	NA	NA
Fraxinus pennsylvanica	Providence	Rhode Island	-71.438232	41.836911	117 Arbor Dr	27.94	naturally_occurring	15.24 to 30.48 cm	Providence	NA	NA	NA	NA	NA	NA	NA	NA	NA	NA	NA	NA	NA	NA	NA	NA	NA	NA
Platanus acerifolia	Providence	Rhode Island	-71.407245	41.79451	82 Aldrich St	30.48	introduced	15.24 to 30.48 cm	Providence	NA	NA	NA	NA	NA	NA	NA	NA	NA	NA	NA	NA	NA	NA	NA	NA	NA	NA
Nyssa sylvatica	Providence	Rhode Island	-71.386957	41.829112	157 Medway St	5.08	naturally_occurring	0 to 15.24 cm	Providence	NA	NA	NA	NA	NA	NA	NA	NA	NA	NA	NA	NA	NA	NA	NA	NA	NA	NA
Zelkova serrata	Providence	Rhode Island	-71.419172	41.79846	82 Atlantic Ave	10.16	introduced	0 to 15.24 cm	Providence	NA	NA	NA	NA	NA	NA	NA	NA	NA	NA	NA	NA	NA	NA	NA	NA	NA	NA
Malus	Providence	Rhode Island	-71.421035	41.797873	136 Atlantic Ave	7.62	no_info	0 to 15.24 cm	Providence	NA	NA	NA	NA	NA	NA	NA	NA	NA	NA	NA	NA	NA	NA	NA	NA	NA	NA
Zelkova serrata	Providence	Rhode Island	-71.420113	41.798165	110 Atlantic Ave	12.7	introduced	0 to 15.24 cm	Providence	NA	NA	NA	NA	NA	NA	NA	NA	NA	NA	NA	NA	NA	NA	NA	NA	NA	NA
Pyrus calleryana	Providence	Rhode Island	-71.42042	41.798069	118 Atlantic Ave	10.16	introduced	0 to 15.24 cm	Providence	NA	NA	NA	NA	NA	NA	NA	NA	NA	NA	NA	NA	NA	NA	NA	NA	NA	NA
Acer platanoides	Providence	Rhode Island	-71.41839	41.798704	64 Atlantic Ave	43.18	introduced	30.48 to 45.72 cm	Providence	NA	NA	NA	NA	NA	NA	NA	NA	NA	NA	NA	NA	NA	NA	NA	NA	NA	NA
Fraxinus pennsylvanica	Providence	Rhode Island	-71.421329	41.797779	143 Atlantic Ave	15.24	naturally_occurring	0 to 15.24 cm	Providence	NA	NA	NA	NA	NA	NA	NA	NA	NA	NA	NA	NA	NA	NA	NA	NA	NA	NA
Zelkova serrata	Providence	Rhode Island	-71.419373	41.798397	88 Atlantic Ave	10.16	introduced	0 to 15.24 cm	Providence	NA	NA	NA	NA	NA	NA	NA	NA	NA	NA	NA	NA	NA	NA	NA	NA	NA	NA
Gleditsia triacanthos	Providence	Rhode Island	-71.41839	41.798704	64 Atlantic Ave	7.62	introduced	0 to 15.24 cm	Providence	NA	NA	NA	NA	NA	NA	NA	NA	NA	NA	NA	NA	NA	NA	NA	NA	NA	NA
Zelkova serrata	Providence	Rhode Island	-71.420017	41.798195	108 Atlantic Ave	7.62	introduced	0 to 15.24 cm	Providence	NA	NA	NA	NA	NA	NA	NA	NA	NA	NA	NA	NA	NA	NA	NA	NA	NA	NA
Zelkova serrata	Providence	Rhode Island	-71.417453	41.798995	36 Atlantic Ave	15.24	introduced	0 to 15.24 cm	Providence	NA	NA	NA	NA	NA	NA	NA	NA	NA	NA	NA	NA	NA	NA	NA	NA	NA	NA
Zelkova serrata	Providence	Rhode Island	-71.420049	41.798185	107 Atlantic Ave	20.32	introduced	15.24 to 30.48 cm	Providence	NA	NA	NA	NA	NA	NA	NA	NA	NA	NA	NA	NA	NA	NA	NA	NA	NA	NA
Liquidambar styraciflua	Providence	Rhode Island	-71.420199	41.798138	112 Atlantic Ave	5.08	introduced	0 to 15.24 cm	Providence	NA	NA	NA	NA	NA	NA	NA	NA	NA	NA	NA	NA	NA	NA	NA	NA	NA	NA
Zelkova serrata	Providence	Rhode Island	-71.419617	41.79832	95 Atlantic Ave	27.94	introduced	15.24 to 30.48 cm	Providence	NA	NA	NA	NA	NA	NA	NA	NA	NA	NA	NA	NA	NA	NA	NA	NA	NA	NA
Fraxinus pennsylvanica	Providence	Rhode Island	-71.421329	41.797779	143 Atlantic Ave	17.78	naturally_occurring	15.24 to 30.48 cm	Providence	NA	NA	NA	NA	NA	NA	NA	NA	NA	NA	NA	NA	NA	NA	NA	NA	NA	NA
Pyrus calleryana	Providence	Rhode Island	-71.420494	41.798046	120 Atlantic Ave	58.42	introduced	45.72 to 60.96 cm	Providence	NA	NA	NA	NA	NA	NA	NA	NA	NA	NA	NA	NA	NA	NA	NA	NA	NA	NA
Prunus yedoensis	Providence	Rhode Island	-71.420867	41.797927	126 Atlantic Ave	7.62	introduced	0 to 15.24 cm	Providence	NA	NA	NA	NA	NA	NA	NA	NA	NA	NA	NA	NA	NA	NA	NA	NA	NA	NA
Pyrus calleryana	Providence	Rhode Island	-71.416862	41.799179	20 Atlantic Ave	17.78	introduced	15.24 to 30.48 cm	Providence	NA	NA	NA	NA	NA	NA	NA	NA	NA	NA	NA	NA	NA	NA	NA	NA	NA	NA
Ginkgo biloba	Providence	Rhode Island	-71.420766	41.797959	125 Atlantic Ave	7.62	introduced	0 to 15.24 cm	Providence	NA	NA	NA	NA	NA	NA	NA	NA	NA	NA	NA	NA	NA	NA	NA	NA	NA	NA
Acer platanoides	Providence	Rhode Island	-71.419654	41.798309	97 Atlantic Ave	38.1	introduced	30.48 to 45.72 cm	Providence	NA	NA	NA	NA	NA	NA	NA	NA	NA	NA	NA	NA	NA	NA	NA	NA	NA	NA
Acer saccharum	Providence	Rhode Island	-71.41839	41.798704	64 Atlantic Ave	17.78	naturally_occurring	15.24 to 30.48 cm	Providence	NA	NA	NA	NA	NA	NA	NA	NA	NA	NA	NA	NA	NA	NA	NA	NA	NA	NA
Acer platanoides	Providence	Rhode Island	-71.42042	41.798069	118 Atlantic Ave	48.26	introduced	45.72 to 60.96 cm	Providence	NA	NA	NA	NA	NA	NA	NA	NA	NA	NA	NA	NA	NA	NA	NA	NA	NA	NA
Pyrus calleryana	Providence	Rhode Island	-71.435996	41.874641	33 Atlantic Ave	15.24	introduced	0 to 15.24 cm	Providence	NA	NA	NA	NA	NA	NA	NA	NA	NA	NA	NA	NA	NA	NA	NA	NA	NA	NA
Ulmus	Providence	Rhode Island	-71.420867	41.797927	126 Atlantic Ave	7.62	no_info	0 to 15.24 cm	Providence	NA	NA	NA	NA	NA	NA	NA	NA	NA	NA	NA	NA	NA	NA	NA	NA	NA	NA
Zelkova serrata	Providence	Rhode Island	-71.420764	41.79796	123 Atlantic Ave	20.32	introduced	15.24 to 30.48 cm	Providence	NA	NA	NA	NA	NA	NA	NA	NA	NA	NA	NA	NA	NA	NA	NA	NA	NA	NA
Acer saccharum	Providence	Rhode Island	-71.423009	41.797272	193 Atlantic Ave	5.08	naturally_occurring	0 to 15.24 cm	Providence	NA	NA	NA	NA	NA	NA	NA	NA	NA	NA	NA	NA	NA	NA	NA	NA	NA	NA
Crataegus	Providence	Rhode Island	-71.423881	41.797001	211 Atlantic Ave	5.08	no_info	0 to 15.24 cm	Providence	NA	NA	NA	NA	NA	NA	NA	NA	NA	NA	NA	NA	NA	NA	NA	NA	NA	NA
Zelkova serrata	Providence	Rhode Island	-71.391243	41.839808	160 Emeline St	20.32	introduced	15.24 to 30.48 cm	Providence	NA	NA	NA	NA	NA	NA	NA	NA	NA	NA	NA	NA	NA	NA	NA	NA	NA	NA
Acer saccharum	Providence	Rhode Island	-71.423009	41.797272	193 Atlantic Ave	5.08	naturally_occurring	0 to 15.24 cm	Providence	NA	NA	NA	NA	NA	NA	NA	NA	NA	NA	NA	NA	NA	NA	NA	NA	NA	NA
Sophora	Providence	Rhode Island	-71.423009	41.797272	193 Atlantic Ave	5.08	no_info	0 to 15.24 cm	Providence	NA	NA	NA	NA	NA	NA	NA	NA	NA	NA	NA	NA	NA	NA	NA	NA	NA	NA
Zelkova serrata	Providence	Rhode Island	-71.421904	41.797608	159 Atlantic Ave	12.7	introduced	0 to 15.24 cm	Providence	NA	NA	NA	NA	NA	NA	NA	NA	NA	NA	NA	NA	NA	NA	NA	NA	NA	NA
Acer platanoides	Providence	Rhode Island	-71.423009	41.797272	193 Atlantic Ave	40.64	introduced	30.48 to 45.72 cm	Providence	NA	NA	NA	NA	NA	NA	NA	NA	NA	NA	NA	NA	NA	NA	NA	NA	NA	NA
Prunus serrulata	Providence	Rhode Island	-71.422357	41.797475	172 Atlantic Ave	7.62	introduced	0 to 15.24 cm	Providence	NA	NA	NA	NA	NA	NA	NA	NA	NA	NA	NA	NA	NA	NA	NA	NA	NA	NA
Acer tataricum	Providence	Rhode Island	NA	NA	393 Atlantic Ave	5.08	introduced	0 to 15.24 cm	Providence	NA	NA	NA	NA	NA	NA	NA	NA	NA	NA	NA	NA	NA	NA	NA	NA	NA	NA
Prunus sargentii	Providence	Rhode Island	NA	NA	708 Atlantic Ave	7.62	introduced	0 to 15.24 cm	Providence	NA	NA	NA	NA	NA	NA	NA	NA	NA	NA	NA	NA	NA	NA	NA	NA	NA	NA
Quercus bicolor	Providence	Rhode Island	NA	NA	720 Atlantic Ave	101.6	naturally_occurring	more than 76.2 cm	Providence	NA	NA	NA	NA	NA	NA	NA	NA	NA	NA	NA	NA	NA	NA	NA	NA	NA	NA
Koelreuteria paniculata	Providence	Rhode Island	-71.423097	41.797245	184 Atlantic Ave	5.08	introduced	0 to 15.24 cm	Providence	NA	NA	NA	NA	NA	NA	NA	NA	NA	NA	NA	NA	NA	NA	NA	NA	NA	NA
Zelkova serrata	Providence	Rhode Island	-71.421904	41.797608	159 Atlantic Ave	12.7	introduced	0 to 15.24 cm	Providence	NA	NA	NA	NA	NA	NA	NA	NA	NA	NA	NA	NA	NA	NA	NA	NA	NA	NA
Cedrus atlantica	Providence	Rhode Island	-71.487997	41.834684	7 Atwells Ave	30.48	introduced	15.24 to 30.48 cm	Providence	NA	NA	NA	NA	NA	NA	NA	NA	NA	NA	NA	NA	NA	NA	NA	NA	NA	NA
Acer platanoides	Providence	Rhode Island	-71.424116	41.796927	227 Atlantic Ave	17.78	introduced	15.24 to 30.48 cm	Providence	NA	NA	NA	NA	NA	NA	NA	NA	NA	NA	NA	NA	NA	NA	NA	NA	NA	NA
Pyrus calleryana	Providence	Rhode Island	-71.418648	41.82264	19 Atwells Ave	30.48	introduced	15.24 to 30.48 cm	Providence	NA	NA	NA	NA	NA	NA	NA	NA	NA	NA	NA	NA	NA	NA	NA	NA	NA	NA
Platanus acerifolia	Providence	Rhode Island	-71.418949	41.822861	1 Atwells Ave	33.02	introduced	30.48 to 45.72 cm	Providence	NA	NA	NA	NA	NA	NA	NA	NA	NA	NA	NA	NA	NA	NA	NA	NA	NA	NA
Acer platanoides	Providence	Rhode Island	-71.423881	41.797001	211 Atlantic Ave	33.02	introduced	30.48 to 45.72 cm	Providence	NA	NA	NA	NA	NA	NA	NA	NA	NA	NA	NA	NA	NA	NA	NA	NA	NA	NA
Liquidambar styraciflua	Providence	Rhode Island	-71.424269	41.79688	225 Atlantic Ave	5.08	introduced	0 to 15.24 cm	Providence	NA	NA	NA	NA	NA	NA	NA	NA	NA	NA	NA	NA	NA	NA	NA	NA	NA	NA
Acer platanoides	Providence	Rhode Island	-71.424454	41.796822	229 Atlantic Ave	35.56	introduced	30.48 to 45.72 cm	Providence	NA	NA	NA	NA	NA	NA	NA	NA	NA	NA	NA	NA	NA	NA	NA	NA	NA	NA
Sophora	Providence	Rhode Island	-71.423009	41.797272	193 Atlantic Ave	5.08	no_info	0 to 15.24 cm	Providence	NA	NA	NA	NA	NA	NA	NA	NA	NA	NA	NA	NA	NA	NA	NA	NA	NA	NA
Quercus acutissima	Providence	Rhode Island	-71.422058	41.797563	163 Atlantic Ave	7.62	introduced	0 to 15.24 cm	Providence	NA	NA	NA	NA	NA	NA	NA	NA	NA	NA	NA	NA	NA	NA	NA	NA	NA	NA
Acer platanoides	Providence	Rhode Island	-71.424207	41.796899	228 Atlantic Ave	55.88	introduced	45.72 to 60.96 cm	Providence	NA	NA	NA	NA	NA	NA	NA	NA	NA	NA	NA	NA	NA	NA	NA	NA	NA	NA
Platanus acerifolia	Providence	Rhode Island	-71.418623	41.822622	2 Atwells Ave	22.86	introduced	15.24 to 30.48 cm	Providence	NA	NA	NA	NA	NA	NA	NA	NA	NA	NA	NA	NA	NA	NA	NA	NA	NA	NA
Zelkova serrata	Providence	Rhode Island	-71.422618	41.797394	181 Atlantic Ave	12.7	introduced	0 to 15.24 cm	Providence	NA	NA	NA	NA	NA	NA	NA	NA	NA	NA	NA	NA	NA	NA	NA	NA	NA	NA
Quercus bicolor	Providence	Rhode Island	-71.422133	41.797541	165 Atlantic Ave	5.08	naturally_occurring	0 to 15.24 cm	Providence	NA	NA	NA	NA	NA	NA	NA	NA	NA	NA	NA	NA	NA	NA	NA	NA	NA	NA
Pyrus calleryana	Providence	Rhode Island	-71.421687	41.797672	151 Atlantic Ave	7.62	introduced	0 to 15.24 cm	Providence	NA	NA	NA	NA	NA	NA	NA	NA	NA	NA	NA	NA	NA	NA	NA	NA	NA	NA
Pyrus calleryana	Providence	Rhode Island	-71.422943	41.797292	191 Atlantic Ave	38.1	introduced	30.48 to 45.72 cm	Providence	NA	NA	NA	NA	NA	NA	NA	NA	NA	NA	NA	NA	NA	NA	NA	NA	NA	NA
Tilia americana	Providence	Rhode Island	-71.42259	41.823299	139 Atwells Ave	17.78	naturally_occurring	15.24 to 30.48 cm	Providence	NA	NA	NA	NA	NA	NA	NA	NA	NA	NA	NA	NA	NA	NA	NA	NA	NA	NA
Fraxinus pennsylvanica	Providence	Rhode Island	-71.420896	41.823177	94 Atwells Ave	12.7	naturally_occurring	0 to 15.24 cm	Providence	NA	NA	NA	NA	NA	NA	NA	NA	NA	NA	NA	NA	NA	NA	NA	NA	NA	NA
Gleditsia triacanthos	Providence	Rhode Island	-71.427075	41.839941	172 Camden Ave	33.02	introduced	30.48 to 45.72 cm	Providence	NA	NA	NA	NA	NA	NA	NA	NA	NA	NA	NA	NA	NA	NA	NA	NA	NA	NA
Pyrus calleryana	Providence	Rhode Island	-71.487311	41.831946	35 Atwells Ave	43.18	introduced	30.48 to 45.72 cm	Providence	NA	NA	NA	NA	NA	NA	NA	NA	NA	NA	NA	NA	NA	NA	NA	NA	NA	NA
Zelkova serrata	Providence	Rhode Island	-71.422815	41.823314	141 Atwells Ave	7.62	introduced	0 to 15.24 cm	Providence	NA	NA	NA	NA	NA	NA	NA	NA	NA	NA	NA	NA	NA	NA	NA	NA	NA	NA
Zelkova serrata	Providence	Rhode Island	-71.422784	41.823312	146 Atwells Ave	7.62	introduced	0 to 15.24 cm	Providence	NA	NA	NA	NA	NA	NA	NA	NA	NA	NA	NA	NA	NA	NA	NA	NA	NA	NA
Zelkova serrata	Providence	Rhode Island	-71.422363	41.823282	133 Atwells Ave	7.62	introduced	0 to 15.24 cm	Providence	NA	NA	NA	NA	NA	NA	NA	NA	NA	NA	NA	NA	NA	NA	NA	NA	NA	NA
Acer	Providence	Rhode Island	-71.423292	41.823346	158 Atwells Ave	83.82	no_info	more than 76.2 cm	Providence	NA	NA	NA	NA	NA	NA	NA	NA	NA	NA	NA	NA	NA	NA	NA	NA	NA	NA
Acer tataricum	Providence	Rhode Island	-71.487634	41.833236	21 Atwells Ave	5.08	introduced	0 to 15.24 cm	Providence	NA	NA	NA	NA	NA	NA	NA	NA	NA	NA	NA	NA	NA	NA	NA	NA	NA	NA
Acer platanoides	Providence	Rhode Island	-71.419019	41.822902	54 Atwells Ave	27.94	introduced	15.24 to 30.48 cm	Providence	NA	NA	NA	NA	NA	NA	NA	NA	NA	NA	NA	NA	NA	NA	NA	NA	NA	NA
Pyrus calleryana	Providence	Rhode Island	-71.421647	41.82323	114 Atwells Ave	5.08	introduced	0 to 15.24 cm	Providence	NA	NA	NA	NA	NA	NA	NA	NA	NA	NA	NA	NA	NA	NA	NA	NA	NA	NA
Tilia americana	Providence	Rhode Island	-71.421782	41.823241	118 Atwells Ave	7.62	naturally_occurring	0 to 15.24 cm	Providence	NA	NA	NA	NA	NA	NA	NA	NA	NA	NA	NA	NA	NA	NA	NA	NA	NA	NA
Zelkova serrata	Providence	Rhode Island	-71.423336	41.823349	160 Atwells Ave	7.62	introduced	0 to 15.24 cm	Providence	NA	NA	NA	NA	NA	NA	NA	NA	NA	NA	NA	NA	NA	NA	NA	NA	NA	NA
Acer platanoides	Providence	Rhode Island	-71.418911	41.822835	27 Atwells Ave	15.24	introduced	0 to 15.24 cm	Providence	NA	NA	NA	NA	NA	NA	NA	NA	NA	NA	NA	NA	NA	NA	NA	NA	NA	NA
Gleditsia triacanthos	Providence	Rhode Island	-71.419445	41.823066	84 Atwells Ave	20.32	introduced	15.24 to 30.48 cm	Providence	NA	NA	NA	NA	NA	NA	NA	NA	NA	NA	NA	NA	NA	NA	NA	NA	NA	NA
Acer platanoides	Providence	Rhode Island	-71.487472	41.832591	28 Atwells Ave	10.16	introduced	0 to 15.24 cm	Providence	NA	NA	NA	NA	NA	NA	NA	NA	NA	NA	NA	NA	NA	NA	NA	NA	NA	NA
Zelkova serrata	Providence	Rhode Island	-71.423336	41.823349	160 Atwells Ave	7.62	introduced	0 to 15.24 cm	Providence	NA	NA	NA	NA	NA	NA	NA	NA	NA	NA	NA	NA	NA	NA	NA	NA	NA	NA
Fraxinus pennsylvanica	Providence	Rhode Island	-71.420553	41.823152	90 Atwells Ave	2.54	naturally_occurring	0 to 15.24 cm	Providence	NA	NA	NA	NA	NA	NA	NA	NA	NA	NA	NA	NA	NA	NA	NA	NA	NA	NA
Ulmus americana	Providence	Rhode Island	-71.423733	41.823376	171 Atwells Ave	5.08	naturally_occurring	0 to 15.24 cm	Providence	NA	NA	NA	NA	NA	NA	NA	NA	NA	NA	NA	NA	NA	NA	NA	NA	NA	NA
Zelkova serrata	Providence	Rhode Island	-71.423364	41.823351	159 Atwells Ave	7.62	introduced	0 to 15.24 cm	Providence	NA	NA	NA	NA	NA	NA	NA	NA	NA	NA	NA	NA	NA	NA	NA	NA	NA	NA
Zelkova serrata	Providence	Rhode Island	-71.423036	41.823329	150 Atwells Ave	7.62	introduced	0 to 15.24 cm	Providence	NA	NA	NA	NA	NA	NA	NA	NA	NA	NA	NA	NA	NA	NA	NA	NA	NA	NA
Zelkova serrata	Providence	Rhode Island	-71.42248	41.82329	136 Atwells Ave	7.62	introduced	0 to 15.24 cm	Providence	NA	NA	NA	NA	NA	NA	NA	NA	NA	NA	NA	NA	NA	NA	NA	NA	NA	NA
Acer platanoides	Providence	Rhode Island	-71.487688	41.833452	20 Atwells Ave	30.48	introduced	15.24 to 30.48 cm	Providence	NA	NA	NA	NA	NA	NA	NA	NA	NA	NA	NA	NA	NA	NA	NA	NA	NA	NA
Carpinus caroliniana	Providence	Rhode Island	-71.419415	41.823062	81 Atwells Ave	7.62	naturally_occurring	0 to 15.24 cm	Providence	NA	NA	NA	NA	NA	NA	NA	NA	NA	NA	NA	NA	NA	NA	NA	NA	NA	NA
Zelkova serrata	Providence	Rhode Island	-71.430023	41.823826	372 Atwells Ave	7.62	introduced	0 to 15.24 cm	Providence	NA	NA	NA	NA	NA	NA	NA	NA	NA	NA	NA	NA	NA	NA	NA	NA	NA	NA
Gleditsia triacanthos	Providence	Rhode Island	-71.410261	41.824624	100 Westminster St	10.16	introduced	0 to 15.24 cm	Providence	NA	NA	NA	NA	NA	NA	NA	NA	NA	NA	NA	NA	NA	NA	NA	NA	NA	NA
Zelkova serrata	Providence	Rhode Island	-71.426164	41.823558	246 Atwells Ave	7.62	introduced	0 to 15.24 cm	Providence	NA	NA	NA	NA	NA	NA	NA	NA	NA	NA	NA	NA	NA	NA	NA	NA	NA	NA
Platanus acerifolia	Providence	Rhode Island	-71.42589	41.823539	239 Atwells Ave	30.48	introduced	15.24 to 30.48 cm	Providence	NA	NA	NA	NA	NA	NA	NA	NA	NA	NA	NA	NA	NA	NA	NA	NA	NA	NA
Zelkova serrata	Providence	Rhode Island	-71.428895	41.823742	333 Atwells Ave	7.62	introduced	0 to 15.24 cm	Providence	NA	NA	NA	NA	NA	NA	NA	NA	NA	NA	NA	NA	NA	NA	NA	NA	NA	NA
Pyrus calleryana	Providence	Rhode Island	-71.425298	41.823495	220 Atwells Ave	7.62	introduced	0 to 15.24 cm	Providence	NA	NA	NA	NA	NA	NA	NA	NA	NA	NA	NA	NA	NA	NA	NA	NA	NA	NA
Acer saccharinum	Providence	Rhode Island	NA	NA	150 Concord St	50.8	naturally_occurring	45.72 to 60.96 cm	Providence	NA	NA	NA	NA	NA	NA	NA	NA	NA	NA	NA	NA	NA	NA	NA	NA	NA	NA
Zelkova serrata	Providence	Rhode Island	-71.428091	41.823694	308 Atwells Ave	7.62	introduced	0 to 15.24 cm	Providence	NA	NA	NA	NA	NA	NA	NA	NA	NA	NA	NA	NA	NA	NA	NA	NA	NA	NA
Zelkova serrata	Providence	Rhode Island	-71.42611	41.823554	248 Atwells Ave	7.62	introduced	0 to 15.24 cm	Providence	NA	NA	NA	NA	NA	NA	NA	NA	NA	NA	NA	NA	NA	NA	NA	NA	NA	NA
Zelkova serrata	Providence	Rhode Island	-71.426339	41.823569	254 Atwells Ave	7.62	introduced	0 to 15.24 cm	Providence	NA	NA	NA	NA	NA	NA	NA	NA	NA	NA	NA	NA	NA	NA	NA	NA	NA	NA
Ginkgo biloba	Providence	Rhode Island	-71.430186	41.82384	381 Atwells Ave	7.62	introduced	0 to 15.24 cm	Providence	NA	NA	NA	NA	NA	NA	NA	NA	NA	NA	NA	NA	NA	NA	NA	NA	NA	NA
Zelkova serrata	Providence	Rhode Island	-71.428895	41.823742	333 Atwells Ave	7.62	introduced	0 to 15.24 cm	Providence	NA	NA	NA	NA	NA	NA	NA	NA	NA	NA	NA	NA	NA	NA	NA	NA	NA	NA
Platanus acerifolia	Providence	Rhode Island	-71.430372	41.823851	387 Atwells Ave	30.48	introduced	15.24 to 30.48 cm	Providence	NA	NA	NA	NA	NA	NA	NA	NA	NA	NA	NA	NA	NA	NA	NA	NA	NA	NA
Ginkgo biloba	Providence	Rhode Island	-71.430295	41.823847	386 Atwells Ave	7.62	introduced	0 to 15.24 cm	Providence	NA	NA	NA	NA	NA	NA	NA	NA	NA	NA	NA	NA	NA	NA	NA	NA	NA	NA
Platanus acerifolia	Providence	Rhode Island	-71.424729	41.823451	206 Atwells Ave	5.08	introduced	0 to 15.24 cm	Providence	NA	NA	NA	NA	NA	NA	NA	NA	NA	NA	NA	NA	NA	NA	NA	NA	NA	NA
Zelkova serrata	Providence	Rhode Island	-71.427304	41.823632	280 Atwells Ave	7.62	introduced	0 to 15.24 cm	Providence	NA	NA	NA	NA	NA	NA	NA	NA	NA	NA	NA	NA	NA	NA	NA	NA	NA	NA
Zelkova serrata	Providence	Rhode Island	-71.427802	41.823671	294 Atwells Ave	7.62	introduced	0 to 15.24 cm	Providence	NA	NA	NA	NA	NA	NA	NA	NA	NA	NA	NA	NA	NA	NA	NA	NA	NA	NA
Platanus acerifolia	Providence	Rhode Island	-71.431454	41.823929	423 Atwells Ave	43.18	introduced	30.48 to 45.72 cm	Providence	NA	NA	NA	NA	NA	NA	NA	NA	NA	NA	NA	NA	NA	NA	NA	NA	NA	NA
Ginkgo biloba	Providence	Rhode Island	-71.431186	41.823912	409 Atwells Ave	7.62	introduced	0 to 15.24 cm	Providence	NA	NA	NA	NA	NA	NA	NA	NA	NA	NA	NA	NA	NA	NA	NA	NA	NA	NA
Gleditsia triacanthos	Providence	Rhode Island	-71.430757	41.823882	400 Atwells Ave	2.54	introduced	0 to 15.24 cm	Providence	NA	NA	NA	NA	NA	NA	NA	NA	NA	NA	NA	NA	NA	NA	NA	NA	NA	NA
Zelkova serrata	Providence	Rhode Island	-71.428895	41.823742	333 Atwells Ave	7.62	introduced	0 to 15.24 cm	Providence	NA	NA	NA	NA	NA	NA	NA	NA	NA	NA	NA	NA	NA	NA	NA	NA	NA	NA
Gleditsia triacanthos	Providence	Rhode Island	-71.430969	41.8239	408 Atwells Ave	7.62	introduced	0 to 15.24 cm	Providence	NA	NA	NA	NA	NA	NA	NA	NA	NA	NA	NA	NA	NA	NA	NA	NA	NA	NA
Platanus acerifolia	Providence	Rhode Island	-71.426338	41.823569	249 Atwells Ave	10.16	introduced	0 to 15.24 cm	Providence	NA	NA	NA	NA	NA	NA	NA	NA	NA	NA	NA	NA	NA	NA	NA	NA	NA	NA
Acer rubrum	Providence	Rhode Island	-71.431412	41.823926	421 Atwells Ave	15.24	naturally_occurring	0 to 15.24 cm	Providence	NA	NA	NA	NA	NA	NA	NA	NA	NA	NA	NA	NA	NA	NA	NA	NA	NA	NA
Zelkova serrata	Providence	Rhode Island	-71.428091	41.823694	308 Atwells Ave	7.62	introduced	0 to 15.24 cm	Providence	NA	NA	NA	NA	NA	NA	NA	NA	NA	NA	NA	NA	NA	NA	NA	NA	NA	NA
Zelkova serrata	Providence	Rhode Island	-71.428895	41.823742	333 Atwells Ave	7.62	introduced	0 to 15.24 cm	Providence	NA	NA	NA	NA	NA	NA	NA	NA	NA	NA	NA	NA	NA	NA	NA	NA	NA	NA
Zelkova serrata	Providence	Rhode Island	-71.426432	41.823575	258 Atwells Ave	7.62	introduced	0 to 15.24 cm	Providence	NA	NA	NA	NA	NA	NA	NA	NA	NA	NA	NA	NA	NA	NA	NA	NA	NA	NA
Gleditsia triacanthos	Providence	Rhode Island	-71.44035	41.824632	703 Atwells Ave	12.7	introduced	0 to 15.24 cm	Providence	NA	NA	NA	NA	NA	NA	NA	NA	NA	NA	NA	NA	NA	NA	NA	NA	NA	NA
Pyrus calleryana	Providence	Rhode Island	-71.437771	41.824506	623 Atwells Ave	7.62	introduced	0 to 15.24 cm	Providence	NA	NA	NA	NA	NA	NA	NA	NA	NA	NA	NA	NA	NA	NA	NA	NA	NA	NA
Gleditsia triacanthos	Providence	Rhode Island	-71.442776	41.824762	777 Atwells Ave	33.02	introduced	30.48 to 45.72 cm	Providence	NA	NA	NA	NA	NA	NA	NA	NA	NA	NA	NA	NA	NA	NA	NA	NA	NA	NA
Pyrus calleryana	Providence	Rhode Island	-71.4346	41.824378	524 Atwells Ave	27.94	introduced	15.24 to 30.48 cm	Providence	NA	NA	NA	NA	NA	NA	NA	NA	NA	NA	NA	NA	NA	NA	NA	NA	NA	NA
Gleditsia triacanthos	Providence	Rhode Island	-71.441059	41.824667	733 Atwells Ave	30.48	introduced	15.24 to 30.48 cm	Providence	NA	NA	NA	NA	NA	NA	NA	NA	NA	NA	NA	NA	NA	NA	NA	NA	NA	NA
Gleditsia triacanthos	Providence	Rhode Island	-71.440807	41.824654	723 Atwells Ave	30.48	introduced	15.24 to 30.48 cm	Providence	NA	NA	NA	NA	NA	NA	NA	NA	NA	NA	NA	NA	NA	NA	NA	NA	NA	NA
Pyrus calleryana	Providence	Rhode Island	-71.433439	41.824183	498 Atwells Ave	30.48	introduced	15.24 to 30.48 cm	Providence	NA	NA	NA	NA	NA	NA	NA	NA	NA	NA	NA	NA	NA	NA	NA	NA	NA	NA
Pyrus calleryana	Providence	Rhode Island	-71.436972	41.824492	589 Atwells Ave	7.62	introduced	0 to 15.24 cm	Providence	NA	NA	NA	NA	NA	NA	NA	NA	NA	NA	NA	NA	NA	NA	NA	NA	NA	NA
Liquidambar styraciflua	Providence	Rhode Island	-71.432335	41.823998	447 Atwells Ave	25.4	introduced	15.24 to 30.48 cm	Providence	NA	NA	NA	NA	NA	NA	NA	NA	NA	NA	NA	NA	NA	NA	NA	NA	NA	NA
Gleditsia triacanthos	Providence	Rhode Island	-71.442025	41.82472	755 Atwells Ave	33.02	introduced	30.48 to 45.72 cm	Providence	NA	NA	NA	NA	NA	NA	NA	NA	NA	NA	NA	NA	NA	NA	NA	NA	NA	NA
Gleditsia triacanthos	Providence	Rhode Island	-71.441233	41.824675	736 Atwells Ave	30.48	introduced	15.24 to 30.48 cm	Providence	NA	NA	NA	NA	NA	NA	NA	NA	NA	NA	NA	NA	NA	NA	NA	NA	NA	NA
Gleditsia triacanthos	Providence	Rhode Island	-71.439991	41.824614	692 Atwells Ave	25.4	introduced	15.24 to 30.48 cm	Providence	NA	NA	NA	NA	NA	NA	NA	NA	NA	NA	NA	NA	NA	NA	NA	NA	NA	NA
Pyrus calleryana	Providence	Rhode Island	-71.438676	41.824539	661 Atwells Ave	7.62	introduced	0 to 15.24 cm	Providence	NA	NA	NA	NA	NA	NA	NA	NA	NA	NA	NA	NA	NA	NA	NA	NA	NA	NA
Gleditsia triacanthos	Providence	Rhode Island	-71.440055	41.824617	697 Atwells Ave	20.32	introduced	15.24 to 30.48 cm	Providence	NA	NA	NA	NA	NA	NA	NA	NA	NA	NA	NA	NA	NA	NA	NA	NA	NA	NA
NA	Providence	Rhode Island	-71.43677	41.824489	583 Atwells Ave	5.08	no_info	0 to 15.24 cm	Providence	NA	NA	NA	NA	NA	NA	NA	NA	NA	NA	NA	NA	NA	NA	NA	NA	NA	NA
Pyrus calleryana	Providence	Rhode Island	-71.437771	41.824506	623 Atwells Ave	7.62	introduced	0 to 15.24 cm	Providence	NA	NA	NA	NA	NA	NA	NA	NA	NA	NA	NA	NA	NA	NA	NA	NA	NA	NA
Liquidambar styraciflua	Providence	Rhode Island	-71.432335	41.823998	447 Atwells Ave	27.94	introduced	15.24 to 30.48 cm	Providence	NA	NA	NA	NA	NA	NA	NA	NA	NA	NA	NA	NA	NA	NA	NA	NA	NA	NA
Pyrus calleryana	Providence	Rhode Island	-71.437771	41.824506	623 Atwells Ave	7.62	introduced	0 to 15.24 cm	Providence	NA	NA	NA	NA	NA	NA	NA	NA	NA	NA	NA	NA	NA	NA	NA	NA	NA	NA
Gleditsia triacanthos	Providence	Rhode Island	-71.440647	41.824646	717 Atwells Ave	30.48	introduced	15.24 to 30.48 cm	Providence	NA	NA	NA	NA	NA	NA	NA	NA	NA	NA	NA	NA	NA	NA	NA	NA	NA	NA
Pyrus calleryana	Providence	Rhode Island	-71.438676	41.824539	661 Atwells Ave	7.62	introduced	0 to 15.24 cm	Providence	NA	NA	NA	NA	NA	NA	NA	NA	NA	NA	NA	NA	NA	NA	NA	NA	NA	NA
Pyrus calleryana	Providence	Rhode Island	-71.437771	41.824506	623 Atwells Ave	10.16	introduced	0 to 15.24 cm	Providence	NA	NA	NA	NA	NA	NA	NA	NA	NA	NA	NA	NA	NA	NA	NA	NA	NA	NA
Pyrus calleryana	Providence	Rhode Island	-71.437771	41.824506	623 Atwells Ave	10.16	introduced	0 to 15.24 cm	Providence	NA	NA	NA	NA	NA	NA	NA	NA	NA	NA	NA	NA	NA	NA	NA	NA	NA	NA
Gleditsia triacanthos	Providence	Rhode Island	-71.441787	41.824705	749 Atwells Ave	33.02	introduced	30.48 to 45.72 cm	Providence	NA	NA	NA	NA	NA	NA	NA	NA	NA	NA	NA	NA	NA	NA	NA	NA	NA	NA
Prunus	Providence	Rhode Island	-71.441786	41.824705	750 Atwells Ave	30.48	no_info	15.24 to 30.48 cm	Providence	NA	NA	NA	NA	NA	NA	NA	NA	NA	NA	NA	NA	NA	NA	NA	NA	NA	NA
Gleditsia triacanthos	Providence	Rhode Island	-71.44131	41.824679	737 Atwells Ave	30.48	introduced	15.24 to 30.48 cm	Providence	NA	NA	NA	NA	NA	NA	NA	NA	NA	NA	NA	NA	NA	NA	NA	NA	NA	NA
Gleditsia triacanthos	Providence	Rhode Island	-71.44026	41.824627	700 Atwells Ave	20.32	introduced	15.24 to 30.48 cm	Providence	NA	NA	NA	NA	NA	NA	NA	NA	NA	NA	NA	NA	NA	NA	NA	NA	NA	NA
Pyrus calleryana	Providence	Rhode Island	-71.436972	41.824492	589 Atwells Ave	7.62	introduced	0 to 15.24 cm	Providence	NA	NA	NA	NA	NA	NA	NA	NA	NA	NA	NA	NA	NA	NA	NA	NA	NA	NA
Gleditsia triacanthos	Providence	Rhode Island	-71.440692	41.824649	716 Atwells Ave	27.94	introduced	15.24 to 30.48 cm	Providence	NA	NA	NA	NA	NA	NA	NA	NA	NA	NA	NA	NA	NA	NA	NA	NA	NA	NA
Gleditsia triacanthos	Providence	Rhode Island	-71.444353	41.824851	821 Atwells Ave	33.02	introduced	30.48 to 45.72 cm	Providence	NA	NA	NA	NA	NA	NA	NA	NA	NA	NA	NA	NA	NA	NA	NA	NA	NA	NA
Pyrus calleryana	Providence	Rhode Island	-71.447076	41.824997	889 Atwells Ave	7.62	introduced	0 to 15.24 cm	Providence	NA	NA	NA	NA	NA	NA	NA	NA	NA	NA	NA	NA	NA	NA	NA	NA	NA	NA
Gleditsia triacanthos	Providence	Rhode Island	-71.44288	41.824767	781 Atwells Ave	20.32	introduced	15.24 to 30.48 cm	Providence	NA	NA	NA	NA	NA	NA	NA	NA	NA	NA	NA	NA	NA	NA	NA	NA	NA	NA
Gleditsia triacanthos	Providence	Rhode Island	-71.444096	41.824836	820 Atwells Ave	7.62	introduced	0 to 15.24 cm	Providence	NA	NA	NA	NA	NA	NA	NA	NA	NA	NA	NA	NA	NA	NA	NA	NA	NA	NA
Pyrus calleryana	Providence	Rhode Island	-71.445274	41.824905	850 Atwells Ave	12.7	introduced	0 to 15.24 cm	Providence	NA	NA	NA	NA	NA	NA	NA	NA	NA	NA	NA	NA	NA	NA	NA	NA	NA	NA
Gleditsia triacanthos	Providence	Rhode Island	-71.447428	41.825014	901 Atwells Ave	20.32	introduced	15.24 to 30.48 cm	Providence	NA	NA	NA	NA	NA	NA	NA	NA	NA	NA	NA	NA	NA	NA	NA	NA	NA	NA
Gleditsia triacanthos	Providence	Rhode Island	-71.444196	41.824842	817 Atwells Ave	20.32	introduced	15.24 to 30.48 cm	Providence	NA	NA	NA	NA	NA	NA	NA	NA	NA	NA	NA	NA	NA	NA	NA	NA	NA	NA
Gleditsia triacanthos	Providence	Rhode Island	-71.448226	41.825055	925 Atwells Ave	22.86	introduced	15.24 to 30.48 cm	Providence	NA	NA	NA	NA	NA	NA	NA	NA	NA	NA	NA	NA	NA	NA	NA	NA	NA	NA
Gleditsia triacanthos	Providence	Rhode Island	-71.446872	41.824987	892 Atwells Ave	5.08	introduced	0 to 15.24 cm	Providence	NA	NA	NA	NA	NA	NA	NA	NA	NA	NA	NA	NA	NA	NA	NA	NA	NA	NA
Gleditsia triacanthos	Providence	Rhode Island	-71.444662	41.824869	831 Atwells Ave	20.32	introduced	15.24 to 30.48 cm	Providence	NA	NA	NA	NA	NA	NA	NA	NA	NA	NA	NA	NA	NA	NA	NA	NA	NA	NA
Gleditsia triacanthos	Providence	Rhode Island	-71.447774	41.825032	916 Atwells Ave	25.4	introduced	15.24 to 30.48 cm	Providence	NA	NA	NA	NA	NA	NA	NA	NA	NA	NA	NA	NA	NA	NA	NA	NA	NA	NA
Gleditsia triacanthos	Providence	Rhode Island	-71.443042	41.824776	787 Atwells Ave	27.94	introduced	15.24 to 30.48 cm	Providence	NA	NA	NA	NA	NA	NA	NA	NA	NA	NA	NA	NA	NA	NA	NA	NA	NA	NA
Fraxinus pennsylvanica	Providence	Rhode Island	-71.447774	41.825032	916 Atwells Ave	15.24	naturally_occurring	0 to 15.24 cm	Providence	NA	NA	NA	NA	NA	NA	NA	NA	NA	NA	NA	NA	NA	NA	NA	NA	NA	NA
Pyrus calleryana	Providence	Rhode Island	-71.445098	41.824895	841 Atwells Ave	7.62	introduced	0 to 15.24 cm	Providence	NA	NA	NA	NA	NA	NA	NA	NA	NA	NA	NA	NA	NA	NA	NA	NA	NA	NA
Gleditsia triacanthos	Providence	Rhode Island	-71.447428	41.825014	901 Atwells Ave	22.86	introduced	15.24 to 30.48 cm	Providence	NA	NA	NA	NA	NA	NA	NA	NA	NA	NA	NA	NA	NA	NA	NA	NA	NA	NA
Gleditsia triacanthos	Providence	Rhode Island	-71.447228	41.825004	900 Atwells Ave	7.62	introduced	0 to 15.24 cm	Providence	NA	NA	NA	NA	NA	NA	NA	NA	NA	NA	NA	NA	NA	NA	NA	NA	NA	NA
Gleditsia triacanthos	Providence	Rhode Island	-71.444096	41.824836	820 Atwells Ave	7.62	introduced	0 to 15.24 cm	Providence	NA	NA	NA	NA	NA	NA	NA	NA	NA	NA	NA	NA	NA	NA	NA	NA	NA	NA
Fraxinus pennsylvanica	Providence	Rhode Island	-71.448092	41.825048	924 Atwells Ave	10.16	naturally_occurring	0 to 15.24 cm	Providence	NA	NA	NA	NA	NA	NA	NA	NA	NA	NA	NA	NA	NA	NA	NA	NA	NA	NA
Gleditsia triacanthos	Providence	Rhode Island	-71.445809	41.824933	860 Atwells Ave	7.62	introduced	0 to 15.24 cm	Providence	NA	NA	NA	NA	NA	NA	NA	NA	NA	NA	NA	NA	NA	NA	NA	NA	NA	NA
Gleditsia triacanthos	Providence	Rhode Island	-71.444786	41.824876	836 Atwells Ave	27.94	introduced	15.24 to 30.48 cm	Providence	NA	NA	NA	NA	NA	NA	NA	NA	NA	NA	NA	NA	NA	NA	NA	NA	NA	NA
Gleditsia triacanthos	Providence	Rhode Island	-71.444096	41.824836	820 Atwells Ave	7.62	introduced	0 to 15.24 cm	Providence	NA	NA	NA	NA	NA	NA	NA	NA	NA	NA	NA	NA	NA	NA	NA	NA	NA	NA
Gleditsia triacanthos	Providence	Rhode Island	-71.444096	41.824836	820 Atwells Ave	25.4	introduced	15.24 to 30.48 cm	Providence	NA	NA	NA	NA	NA	NA	NA	NA	NA	NA	NA	NA	NA	NA	NA	NA	NA	NA
Gleditsia triacanthos	Providence	Rhode Island	-71.447228	41.825004	900 Atwells Ave	7.62	introduced	0 to 15.24 cm	Providence	NA	NA	NA	NA	NA	NA	NA	NA	NA	NA	NA	NA	NA	NA	NA	NA	NA	NA
Gleditsia triacanthos	Providence	Rhode Island	-71.445981	41.824942	869 Atwells Ave	10.16	introduced	0 to 15.24 cm	Providence	NA	NA	NA	NA	NA	NA	NA	NA	NA	NA	NA	NA	NA	NA	NA	NA	NA	NA
Acer platanoides	Providence	Rhode Island	-71.448094	41.825049	919 Atwells Ave	50.8	introduced	45.72 to 60.96 cm	Providence	NA	NA	NA	NA	NA	NA	NA	NA	NA	NA	NA	NA	NA	NA	NA	NA	NA	NA
Gleditsia triacanthos	Providence	Rhode Island	-71.445536	41.82492	855 Atwells Ave	20.32	introduced	15.24 to 30.48 cm	Providence	NA	NA	NA	NA	NA	NA	NA	NA	NA	NA	NA	NA	NA	NA	NA	NA	NA	NA
Pyrus calleryana	Providence	Rhode Island	-71.449829	41.825132	973 Atwells Ave	7.62	introduced	0 to 15.24 cm	Providence	NA	NA	NA	NA	NA	NA	NA	NA	NA	NA	NA	NA	NA	NA	NA	NA	NA	NA
Ulmus americana	Providence	Rhode Island	-71.449464	41.825113	960 Atwells Ave	7.62	naturally_occurring	0 to 15.24 cm	Providence	NA	NA	NA	NA	NA	NA	NA	NA	NA	NA	NA	NA	NA	NA	NA	NA	NA	NA
Tilia americana	Providence	Rhode Island	-71.435726	41.811925	134 Messer St	5.08	naturally_occurring	0 to 15.24 cm	Providence	NA	NA	NA	NA	NA	NA	NA	NA	NA	NA	NA	NA	NA	NA	NA	NA	NA	NA
Quercus bicolor	Providence	Rhode Island	-71.452162	41.825244	1032 Atwells Ave	7.62	naturally_occurring	0 to 15.24 cm	Providence	NA	NA	NA	NA	NA	NA	NA	NA	NA	NA	NA	NA	NA	NA	NA	NA	NA	NA
Pyrus calleryana	Providence	Rhode Island	-71.450085	41.825145	981 Atwells Ave	7.62	introduced	0 to 15.24 cm	Providence	NA	NA	NA	NA	NA	NA	NA	NA	NA	NA	NA	NA	NA	NA	NA	NA	NA	NA
Pyrus calleryana	Providence	Rhode Island	-71.44889	41.825087	948 Atwells Ave	7.62	introduced	0 to 15.24 cm	Providence	NA	NA	NA	NA	NA	NA	NA	NA	NA	NA	NA	NA	NA	NA	NA	NA	NA	NA
Gleditsia triacanthos	Providence	Rhode Island	-71.449542	41.825117	964 Atwells Ave	7.62	introduced	0 to 15.24 cm	Providence	NA	NA	NA	NA	NA	NA	NA	NA	NA	NA	NA	NA	NA	NA	NA	NA	NA	NA
Pyrus calleryana	Providence	Rhode Island	-71.451409	41.825209	1015 Atwells Ave	7.62	introduced	0 to 15.24 cm	Providence	NA	NA	NA	NA	NA	NA	NA	NA	NA	NA	NA	NA	NA	NA	NA	NA	NA	NA
Pyrus calleryana	Providence	Rhode Island	-71.451107	41.825194	1011 Atwells Ave	7.62	introduced	0 to 15.24 cm	Providence	NA	NA	NA	NA	NA	NA	NA	NA	NA	NA	NA	NA	NA	NA	NA	NA	NA	NA
Gleditsia triacanthos	Providence	Rhode Island	-71.451782	41.825226	1024 Atwells Ave	5.08	introduced	0 to 15.24 cm	Providence	NA	NA	NA	NA	NA	NA	NA	NA	NA	NA	NA	NA	NA	NA	NA	NA	NA	NA
Pyrus calleryana	Providence	Rhode Island	-71.449411	41.82511	961 Atwells Ave	5.08	introduced	0 to 15.24 cm	Providence	NA	NA	NA	NA	NA	NA	NA	NA	NA	NA	NA	NA	NA	NA	NA	NA	NA	NA
Fraxinus pennsylvanica	Providence	Rhode Island	-71.448667	41.825078	939 Atwells Ave	15.24	naturally_occurring	0 to 15.24 cm	Providence	NA	NA	NA	NA	NA	NA	NA	NA	NA	NA	NA	NA	NA	NA	NA	NA	NA	NA
Gleditsia triacanthos	Providence	Rhode Island	-71.449034	41.825094	950 Atwells Ave	7.62	introduced	0 to 15.24 cm	Providence	NA	NA	NA	NA	NA	NA	NA	NA	NA	NA	NA	NA	NA	NA	NA	NA	NA	NA
Fraxinus pennsylvanica	Providence	Rhode Island	-71.451409	41.825209	1016 Atwells Ave	15.24	naturally_occurring	0 to 15.24 cm	Providence	NA	NA	NA	NA	NA	NA	NA	NA	NA	NA	NA	NA	NA	NA	NA	NA	NA	NA
Gleditsia triacanthos	Providence	Rhode Island	-71.450166	41.825149	982 Atwells Ave	5.08	introduced	0 to 15.24 cm	Providence	NA	NA	NA	NA	NA	NA	NA	NA	NA	NA	NA	NA	NA	NA	NA	NA	NA	NA
Gleditsia triacanthos	Providence	Rhode Island	-71.450519	41.825165	991 Atwells Ave	33.02	introduced	30.48 to 45.72 cm	Providence	NA	NA	NA	NA	NA	NA	NA	NA	NA	NA	NA	NA	NA	NA	NA	NA	NA	NA
Pyrus calleryana	Providence	Rhode Island	-71.449961	41.825139	975 Atwells Ave	7.62	introduced	0 to 15.24 cm	Providence	NA	NA	NA	NA	NA	NA	NA	NA	NA	NA	NA	NA	NA	NA	NA	NA	NA	NA
Pyrus calleryana	Providence	Rhode Island	-71.449551	41.825118	963 Atwells Ave	7.62	introduced	0 to 15.24 cm	Providence	NA	NA	NA	NA	NA	NA	NA	NA	NA	NA	NA	NA	NA	NA	NA	NA	NA	NA
Gleditsia triacanthos	Providence	Rhode Island	-71.448265	41.825057	929 Atwells Ave	25.4	introduced	15.24 to 30.48 cm	Providence	NA	NA	NA	NA	NA	NA	NA	NA	NA	NA	NA	NA	NA	NA	NA	NA	NA	NA
Pyrus calleryana	Providence	Rhode Island	-71.451866	41.82523	1029 Atwells Ave	5.08	introduced	0 to 15.24 cm	Providence	NA	NA	NA	NA	NA	NA	NA	NA	NA	NA	NA	NA	NA	NA	NA	NA	NA	NA
Gleditsia triacanthos	Providence	Rhode Island	-71.449884	41.825135	976 Atwells Ave	30.48	introduced	15.24 to 30.48 cm	Providence	NA	NA	NA	NA	NA	NA	NA	NA	NA	NA	NA	NA	NA	NA	NA	NA	NA	NA
Pyrus calleryana	Providence	Rhode Island	-71.449686	41.825125	967 Atwells Ave	5.08	introduced	0 to 15.24 cm	Providence	NA	NA	NA	NA	NA	NA	NA	NA	NA	NA	NA	NA	NA	NA	NA	NA	NA	NA
Gleditsia triacanthos	Providence	Rhode Island	-71.450403	41.82516	987 Atwells Ave	22.86	introduced	15.24 to 30.48 cm	Providence	NA	NA	NA	NA	NA	NA	NA	NA	NA	NA	NA	NA	NA	NA	NA	NA	NA	NA
Pyrus calleryana	Providence	Rhode Island	-71.451107	41.825194	1011 Atwells Ave	10.16	introduced	0 to 15.24 cm	Providence	NA	NA	NA	NA	NA	NA	NA	NA	NA	NA	NA	NA	NA	NA	NA	NA	NA	NA
Pyrus calleryana	Providence	Rhode Island	-71.451667	41.825221	1021 Atwells Ave	7.62	introduced	0 to 15.24 cm	Providence	NA	NA	NA	NA	NA	NA	NA	NA	NA	NA	NA	NA	NA	NA	NA	NA	NA	NA
Ulmus americana	Providence	Rhode Island	-71.449464	41.825113	960 Atwells Ave	7.62	naturally_occurring	0 to 15.24 cm	Providence	NA	NA	NA	NA	NA	NA	NA	NA	NA	NA	NA	NA	NA	NA	NA	NA	NA	NA
Gleditsia triacanthos	Providence	Rhode Island	-71.450481	41.825164	988 Atwells Ave	15.24	introduced	0 to 15.24 cm	Providence	NA	NA	NA	NA	NA	NA	NA	NA	NA	NA	NA	NA	NA	NA	NA	NA	NA	NA
Pyrus calleryana	Providence	Rhode Island	-71.452024	41.825238	1035 Atwells Ave	10.16	introduced	0 to 15.24 cm	Providence	NA	NA	NA	NA	NA	NA	NA	NA	NA	NA	NA	NA	NA	NA	NA	NA	NA	NA
Prunus sargentii	Providence	Rhode Island	-71.443003	41.810532	73 Atwood St	5.08	introduced	0 to 15.24 cm	Providence	NA	NA	NA	NA	NA	NA	NA	NA	NA	NA	NA	NA	NA	NA	NA	NA	NA	NA
Platanus acerifolia	Providence	Rhode Island	-71.460211	41.820235	39 Melissa St	27.94	introduced	15.24 to 30.48 cm	Providence	NA	NA	NA	NA	NA	NA	NA	NA	NA	NA	NA	NA	NA	NA	NA	NA	NA	NA
Pyrus calleryana	Providence	Rhode Island	-71.452599	41.825269	1049 Atwells Ave	7.62	introduced	0 to 15.24 cm	Providence	NA	NA	NA	NA	NA	NA	NA	NA	NA	NA	NA	NA	NA	NA	NA	NA	NA	NA
Gleditsia triacanthos	Providence	Rhode Island	-71.452912	41.825286	1058 Atwells Ave	5.08	introduced	0 to 15.24 cm	Providence	NA	NA	NA	NA	NA	NA	NA	NA	NA	NA	NA	NA	NA	NA	NA	NA	NA	NA
Tilia cordata	Providence	Rhode Island	-71.454524	41.848404	32 Audubon Ave	5.08	introduced	0 to 15.24 cm	Providence	NA	NA	NA	NA	NA	NA	NA	NA	NA	NA	NA	NA	NA	NA	NA	NA	NA	NA
Pyrus calleryana	Providence	Rhode Island	NA	NA	722 Atwood St	7.62	introduced	0 to 15.24 cm	Providence	NA	NA	NA	NA	NA	NA	NA	NA	NA	NA	NA	NA	NA	NA	NA	NA	NA	NA
Zelkova serrata	Providence	Rhode Island	-71.429101	41.833914	87 Ayrault St	22.86	introduced	15.24 to 30.48 cm	Providence	NA	NA	NA	NA	NA	NA	NA	NA	NA	NA	NA	NA	NA	NA	NA	NA	NA	NA
Syringa reticulata	Providence	Rhode Island	-71.454383	41.850568	84 Audubon Ave	5.08	introduced	0 to 15.24 cm	Providence	NA	NA	NA	NA	NA	NA	NA	NA	NA	NA	NA	NA	NA	NA	NA	NA	NA	NA
Fraxinus	Providence	Rhode Island	-71.454606	41.847946	15 Audubon Ave	10.16	no_info	0 to 15.24 cm	Providence	NA	NA	NA	NA	NA	NA	NA	NA	NA	NA	NA	NA	NA	NA	NA	NA	NA	NA
Ostrya virginiana	Providence	Rhode Island	NA	NA	183 Audubon Ave	5.08	naturally_occurring	0 to 15.24 cm	Providence	NA	NA	NA	NA	NA	NA	NA	NA	NA	NA	NA	NA	NA	NA	NA	NA	NA	NA
Ostrya virginiana	Providence	Rhode Island	NA	NA	183 Audubon Ave	5.08	naturally_occurring	0 to 15.24 cm	Providence	NA	NA	NA	NA	NA	NA	NA	NA	NA	NA	NA	NA	NA	NA	NA	NA	NA	NA
Pyrus calleryana	Providence	Rhode Island	NA	NA	662 Audubon Ave	40.64	introduced	30.48 to 45.72 cm	Providence	NA	NA	NA	NA	NA	NA	NA	NA	NA	NA	NA	NA	NA	NA	NA	NA	NA	NA
NA	Providence	Rhode Island	-71.429101	41.833914	87 Ayrault St	10.16	no_info	0 to 15.24 cm	Providence	NA	NA	NA	NA	NA	NA	NA	NA	NA	NA	NA	NA	NA	NA	NA	NA	NA	NA
Malus	Providence	Rhode Island	-71.428683	41.832399	31 Ayrault St	22.86	no_info	15.24 to 30.48 cm	Providence	NA	NA	NA	NA	NA	NA	NA	NA	NA	NA	NA	NA	NA	NA	NA	NA	NA	NA
Carpinus caroliniana	Providence	Rhode Island	-71.443226	41.820427	81 Audrey St	12.7	naturally_occurring	0 to 15.24 cm	Providence	NA	NA	NA	NA	NA	NA	NA	NA	NA	NA	NA	NA	NA	NA	NA	NA	NA	NA
Acer	Providence	Rhode Island	NA	NA	138 Ayrault St	50.8	no_info	45.72 to 60.96 cm	Providence	NA	NA	NA	NA	NA	NA	NA	NA	NA	NA	NA	NA	NA	NA	NA	NA	NA	NA
Pyrus calleryana	Providence	Rhode Island	NA	NA	667 Ayrault St	12.7	introduced	0 to 15.24 cm	Providence	NA	NA	NA	NA	NA	NA	NA	NA	NA	NA	NA	NA	NA	NA	NA	NA	NA	NA
Prunus serrulata	Providence	Rhode Island	-71.443139	41.811097	45 Atwood St	38.1	introduced	30.48 to 45.72 cm	Providence	NA	NA	NA	NA	NA	NA	NA	NA	NA	NA	NA	NA	NA	NA	NA	NA	NA	NA
Zelkova serrata	Providence	Rhode Island	-71.429011	41.833586	74 Ayrault St	10.16	introduced	0 to 15.24 cm	Providence	NA	NA	NA	NA	NA	NA	NA	NA	NA	NA	NA	NA	NA	NA	NA	NA	NA	NA
Syringa reticulata	Providence	Rhode Island	-71.454383	41.850568	84 Audubon Ave	5.08	introduced	0 to 15.24 cm	Providence	NA	NA	NA	NA	NA	NA	NA	NA	NA	NA	NA	NA	NA	NA	NA	NA	NA	NA
Betula nigra	Providence	Rhode Island	-71.454524	41.848404	32 Audubon Ave	5.08	introduced	0 to 15.24 cm	Providence	NA	NA	NA	NA	NA	NA	NA	NA	NA	NA	NA	NA	NA	NA	NA	NA	NA	NA
Zelkova serrata	Providence	Rhode Island	-71.435917	41.818232	3 Bainbridge Ave	17.78	introduced	15.24 to 30.48 cm	Providence	NA	NA	NA	NA	NA	NA	NA	NA	NA	NA	NA	NA	NA	NA	NA	NA	NA	NA
Fraxinus pennsylvanica	Providence	Rhode Island	-71.454532	41.84828	31 Audubon Ave	12.7	naturally_occurring	0 to 15.24 cm	Providence	NA	NA	NA	NA	NA	NA	NA	NA	NA	NA	NA	NA	NA	NA	NA	NA	NA	NA
Zelkova serrata	Providence	Rhode Island	-71.429065	41.833785	82 Ayrault St	20.32	introduced	15.24 to 30.48 cm	Providence	NA	NA	NA	NA	NA	NA	NA	NA	NA	NA	NA	NA	NA	NA	NA	NA	NA	NA
Malus	Providence	Rhode Island	-71.428657	41.832306	25 Ayrault St	38.1	no_info	30.48 to 45.72 cm	Providence	NA	NA	NA	NA	NA	NA	NA	NA	NA	NA	NA	NA	NA	NA	NA	NA	NA	NA
Platanus acerifolia	Providence	Rhode Island	-71.406078	41.789941	20 Babcock St	48.26	introduced	45.72 to 60.96 cm	Providence	NA	NA	NA	NA	NA	NA	NA	NA	NA	NA	NA	NA	NA	NA	NA	NA	NA	NA
Gleditsia triacanthos	Providence	Rhode Island	-71.45271	41.825275	1054 Atwells Ave	30.48	introduced	15.24 to 30.48 cm	Providence	NA	NA	NA	NA	NA	NA	NA	NA	NA	NA	NA	NA	NA	NA	NA	NA	NA	NA
Zelkova serrata	Providence	Rhode Island	-71.429167	41.834128	94 Ayrault St	7.62	introduced	0 to 15.24 cm	Providence	NA	NA	NA	NA	NA	NA	NA	NA	NA	NA	NA	NA	NA	NA	NA	NA	NA	NA
Gleditsia triacanthos	Providence	Rhode Island	-71.45227	41.82525	1041 Atwells Ave	5.08	introduced	0 to 15.24 cm	Providence	NA	NA	NA	NA	NA	NA	NA	NA	NA	NA	NA	NA	NA	NA	NA	NA	NA	NA
Platanus acerifolia	Providence	Rhode Island	-71.428994	41.843089	76 August St	43.18	introduced	30.48 to 45.72 cm	Providence	NA	NA	NA	NA	NA	NA	NA	NA	NA	NA	NA	NA	NA	NA	NA	NA	NA	NA
Platanus acerifolia	Providence	Rhode Island	-71.406719	41.789708	42 Babcock St	5.08	introduced	0 to 15.24 cm	Providence	NA	NA	NA	NA	NA	NA	NA	NA	NA	NA	NA	NA	NA	NA	NA	NA	NA	NA
Acer platanoides	Providence	Rhode Island	-71.406464	41.789801	36 Babcock St	22.86	introduced	15.24 to 30.48 cm	Providence	NA	NA	NA	NA	NA	NA	NA	NA	NA	NA	NA	NA	NA	NA	NA	NA	NA	NA
Quercus palustris	Providence	Rhode Island	-71.410069	41.788463	134 Babcock St	71.12	naturally_occurring	60.96 to 76.2 cm	Providence	NA	NA	NA	NA	NA	NA	NA	NA	NA	NA	NA	NA	NA	NA	NA	NA	NA	NA
Gleditsia triacanthos	Providence	Rhode Island	-71.409669	41.788604	125 Babcock St	12.7	introduced	0 to 15.24 cm	Providence	NA	NA	NA	NA	NA	NA	NA	NA	NA	NA	NA	NA	NA	NA	NA	NA	NA	NA
Ulmus parvifolia	Providence	Rhode Island	-71.409736	41.78858	128 Babcock St	5.08	introduced	0 to 15.24 cm	Providence	NA	NA	NA	NA	NA	NA	NA	NA	NA	NA	NA	NA	NA	NA	NA	NA	NA	NA
Zelkova serrata	Providence	Rhode Island	-71.408802	41.788909	98 Babcock St	15.24	introduced	0 to 15.24 cm	Providence	NA	NA	NA	NA	NA	NA	NA	NA	NA	NA	NA	NA	NA	NA	NA	NA	NA	NA
Platanus acerifolia	Providence	Rhode Island	-71.408165	41.78914	84 Babcock St	66.04	introduced	60.96 to 76.2 cm	Providence	NA	NA	NA	NA	NA	NA	NA	NA	NA	NA	NA	NA	NA	NA	NA	NA	NA	NA
Tilia cordata	Providence	Rhode Island	-71.408421	41.789047	89 Babcock St	40.64	introduced	30.48 to 45.72 cm	Providence	NA	NA	NA	NA	NA	NA	NA	NA	NA	NA	NA	NA	NA	NA	NA	NA	NA	NA
Syringa reticulata	Providence	Rhode Island	-71.406995	41.789605	48 Babcock St	5.08	introduced	0 to 15.24 cm	Providence	NA	NA	NA	NA	NA	NA	NA	NA	NA	NA	NA	NA	NA	NA	NA	NA	NA	NA
Gleditsia triacanthos	Providence	Rhode Island	-71.406464	41.789801	36 Babcock St	15.24	introduced	0 to 15.24 cm	Providence	NA	NA	NA	NA	NA	NA	NA	NA	NA	NA	NA	NA	NA	NA	NA	NA	NA	NA
Quercus palustris	Providence	Rhode Island	-71.409615	41.788623	122 Babcock St	5.08	naturally_occurring	0 to 15.24 cm	Providence	NA	NA	NA	NA	NA	NA	NA	NA	NA	NA	NA	NA	NA	NA	NA	NA	NA	NA
Zelkova serrata	Providence	Rhode Island	-71.408407	41.789053	90 Babcock St	22.86	introduced	15.24 to 30.48 cm	Providence	NA	NA	NA	NA	NA	NA	NA	NA	NA	NA	NA	NA	NA	NA	NA	NA	NA	NA
Gleditsia triacanthos	Providence	Rhode Island	-71.409902	41.788522	133 Babcock St	22.86	introduced	15.24 to 30.48 cm	Providence	NA	NA	NA	NA	NA	NA	NA	NA	NA	NA	NA	NA	NA	NA	NA	NA	NA	NA
Platanus acerifolia	Providence	Rhode Island	-71.408165	41.78914	84 Babcock St	38.1	introduced	30.48 to 45.72 cm	Providence	NA	NA	NA	NA	NA	NA	NA	NA	NA	NA	NA	NA	NA	NA	NA	NA	NA	NA
Platanus acerifolia	Providence	Rhode Island	-71.408009	41.789197	80 Babcock St	55.88	introduced	45.72 to 60.96 cm	Providence	NA	NA	NA	NA	NA	NA	NA	NA	NA	NA	NA	NA	NA	NA	NA	NA	NA	NA
Acer freemanii	Providence	Rhode Island	-71.410259	41.788396	142 Babcock St	17.78	introduced	15.24 to 30.48 cm	Providence	NA	NA	NA	NA	NA	NA	NA	NA	NA	NA	NA	NA	NA	NA	NA	NA	NA	NA
Acer platanoides	Providence	Rhode Island	-71.409288	41.788738	111 Babcock St	58.42	introduced	45.72 to 60.96 cm	Providence	NA	NA	NA	NA	NA	NA	NA	NA	NA	NA	NA	NA	NA	NA	NA	NA	NA	NA
Platanus acerifolia	Providence	Rhode Island	-71.406862	41.789655	44 Babcock St	5.08	introduced	0 to 15.24 cm	Providence	NA	NA	NA	NA	NA	NA	NA	NA	NA	NA	NA	NA	NA	NA	NA	NA	NA	NA
Ulmus parvifolia	Providence	Rhode Island	-71.409996	41.788489	136 Babcock St	5.08	introduced	0 to 15.24 cm	Providence	NA	NA	NA	NA	NA	NA	NA	NA	NA	NA	NA	NA	NA	NA	NA	NA	NA	NA
Zelkova serrata	Providence	Rhode Island	-71.408407	41.789053	90 Babcock St	22.86	introduced	15.24 to 30.48 cm	Providence	NA	NA	NA	NA	NA	NA	NA	NA	NA	NA	NA	NA	NA	NA	NA	NA	NA	NA
Gleditsia triacanthos	Providence	Rhode Island	-71.407627	41.789341	71 Babcock St	5.08	introduced	0 to 15.24 cm	Providence	NA	NA	NA	NA	NA	NA	NA	NA	NA	NA	NA	NA	NA	NA	NA	NA	NA	NA
Acer platanoides	Providence	Rhode Island	-71.40659	41.789755	40 Babcock St	33.02	introduced	30.48 to 45.72 cm	Providence	NA	NA	NA	NA	NA	NA	NA	NA	NA	NA	NA	NA	NA	NA	NA	NA	NA	NA
Gleditsia triacanthos	Providence	Rhode Island	-71.406423	41.789816	29 Babcock St	2.54	introduced	0 to 15.24 cm	Providence	NA	NA	NA	NA	NA	NA	NA	NA	NA	NA	NA	NA	NA	NA	NA	NA	NA	NA
Quercus palustris	Providence	Rhode Island	-71.409615	41.788623	122 Babcock St	5.08	naturally_occurring	0 to 15.24 cm	Providence	NA	NA	NA	NA	NA	NA	NA	NA	NA	NA	NA	NA	NA	NA	NA	NA	NA	NA
Platanus acerifolia	Providence	Rhode Island	-71.4061	41.789933	23 Babcock St	43.18	introduced	30.48 to 45.72 cm	Providence	NA	NA	NA	NA	NA	NA	NA	NA	NA	NA	NA	NA	NA	NA	NA	NA	NA	NA
Tilia cordata	Providence	Rhode Island	-71.409142	41.788789	107 Babcock St	33.02	introduced	30.48 to 45.72 cm	Providence	NA	NA	NA	NA	NA	NA	NA	NA	NA	NA	NA	NA	NA	NA	NA	NA	NA	NA
Fraxinus pennsylvanica	Providence	Rhode Island	-71.407779	41.789283	69 Babcock St	33.02	naturally_occurring	30.48 to 45.72 cm	Providence	NA	NA	NA	NA	NA	NA	NA	NA	NA	NA	NA	NA	NA	NA	NA	NA	NA	NA
Platanus acerifolia	Providence	Rhode Island	-71.408162	41.789141	83 Babcock St	53.34	introduced	45.72 to 60.96 cm	Providence	NA	NA	NA	NA	NA	NA	NA	NA	NA	NA	NA	NA	NA	NA	NA	NA	NA	NA
Prunus yedoensis	Providence	Rhode Island	-71.443497	41.85493	15 Bagalia Rd	5.08	introduced	0 to 15.24 cm	Providence	NA	NA	NA	NA	NA	NA	NA	NA	NA	NA	NA	NA	NA	NA	NA	NA	NA	NA
Quercus palustris	Providence	Rhode Island	-71.441726	41.849606	12 Badger Rd	40.64	naturally_occurring	30.48 to 45.72 cm	Providence	NA	NA	NA	NA	NA	NA	NA	NA	NA	NA	NA	NA	NA	NA	NA	NA	NA	NA
Platanus occidentalis	Providence	Rhode Island	-71.442744	41.850058	73 Badger Rd	91.44	naturally_occurring	more than 76.2 cm	Providence	NA	NA	NA	NA	NA	NA	NA	NA	NA	NA	NA	NA	NA	NA	NA	NA	NA	NA
Ulmus parvifolia	Providence	Rhode Island	-71.410393	41.788349	148 Babcock St	5.08	introduced	0 to 15.24 cm	Providence	NA	NA	NA	NA	NA	NA	NA	NA	NA	NA	NA	NA	NA	NA	NA	NA	NA	NA
Quercus palustris	Providence	Rhode Island	-71.442178	41.849822	39 Badger Rd	45.72	naturally_occurring	30.48 to 45.72 cm	Providence	NA	NA	NA	NA	NA	NA	NA	NA	NA	NA	NA	NA	NA	NA	NA	NA	NA	NA
Quercus palustris	Providence	Rhode Island	-71.442942	41.850147	85 Badger Rd	88.9	naturally_occurring	more than 76.2 cm	Providence	NA	NA	NA	NA	NA	NA	NA	NA	NA	NA	NA	NA	NA	NA	NA	NA	NA	NA
Quercus palustris	Providence	Rhode Island	-71.442178	41.849822	39 Badger Rd	45.72	naturally_occurring	30.48 to 45.72 cm	Providence	NA	NA	NA	NA	NA	NA	NA	NA	NA	NA	NA	NA	NA	NA	NA	NA	NA	NA
Quercus macrocarpa	Providence	Rhode Island	NA	NA	583 Babcock St	5.08	naturally_occurring	0 to 15.24 cm	Providence	NA	NA	NA	NA	NA	NA	NA	NA	NA	NA	NA	NA	NA	NA	NA	NA	NA	NA
Platanus acerifolia	Providence	Rhode Island	NA	NA	693 Babcock St	5.08	introduced	0 to 15.24 cm	Providence	NA	NA	NA	NA	NA	NA	NA	NA	NA	NA	NA	NA	NA	NA	NA	NA	NA	NA
Fraxinus pennsylvanica	Providence	Rhode Island	NA	NA	707 Badger Rd	30.48	naturally_occurring	15.24 to 30.48 cm	Providence	NA	NA	NA	NA	NA	NA	NA	NA	NA	NA	NA	NA	NA	NA	NA	NA	NA	NA
Platanus acerifolia	Providence	Rhode Island	-71.412043	41.787758	190 Babcock St	33.02	introduced	30.48 to 45.72 cm	Providence	NA	NA	NA	NA	NA	NA	NA	NA	NA	NA	NA	NA	NA	NA	NA	NA	NA	NA
Quercus palustris	Providence	Rhode Island	-71.442552	41.849977	35 Badger Rd	63.5	naturally_occurring	60.96 to 76.2 cm	Providence	NA	NA	NA	NA	NA	NA	NA	NA	NA	NA	NA	NA	NA	NA	NA	NA	NA	NA
Quercus palustris	Providence	Rhode Island	-71.442178	41.849822	39 Badger Rd	38.1	naturally_occurring	30.48 to 45.72 cm	Providence	NA	NA	NA	NA	NA	NA	NA	NA	NA	NA	NA	NA	NA	NA	NA	NA	NA	NA
Tilia cordata	Providence	Rhode Island	-71.411073	41.788107	164 Babcock St	43.18	introduced	30.48 to 45.72 cm	Providence	NA	NA	NA	NA	NA	NA	NA	NA	NA	NA	NA	NA	NA	NA	NA	NA	NA	NA
Tilia cordata	Providence	Rhode Island	-71.411534	41.787941	175 Babcock St	45.72	introduced	30.48 to 45.72 cm	Providence	NA	NA	NA	NA	NA	NA	NA	NA	NA	NA	NA	NA	NA	NA	NA	NA	NA	NA
Fraxinus pennsylvanica	Providence	Rhode Island	-71.410664	41.788253	152 Babcock St	20.32	naturally_occurring	15.24 to 30.48 cm	Providence	NA	NA	NA	NA	NA	NA	NA	NA	NA	NA	NA	NA	NA	NA	NA	NA	NA	NA
Zelkova serrata	Providence	Rhode Island	-71.442089	41.849785	34 Badger Rd	5.08	introduced	0 to 15.24 cm	Providence	NA	NA	NA	NA	NA	NA	NA	NA	NA	NA	NA	NA	NA	NA	NA	NA	NA	NA
Acer freemanii	Providence	Rhode Island	-71.411544	41.787937	180 Babcock St	15.24	introduced	0 to 15.24 cm	Providence	NA	NA	NA	NA	NA	NA	NA	NA	NA	NA	NA	NA	NA	NA	NA	NA	NA	NA
Gleditsia triacanthos	Providence	Rhode Island	-71.442003	41.849749	20 Badger Rd	66.04	introduced	60.96 to 76.2 cm	Providence	NA	NA	NA	NA	NA	NA	NA	NA	NA	NA	NA	NA	NA	NA	NA	NA	NA	NA
Platanus acerifolia	Providence	Rhode Island	-71.412043	41.787758	190 Babcock St	40.64	introduced	30.48 to 45.72 cm	Providence	NA	NA	NA	NA	NA	NA	NA	NA	NA	NA	NA	NA	NA	NA	NA	NA	NA	NA
Acer saccharum	Providence	Rhode Island	-71.435486	41.816523	59 Bainbridge Ave	12.7	naturally_occurring	0 to 15.24 cm	Providence	NA	NA	NA	NA	NA	NA	NA	NA	NA	NA	NA	NA	NA	NA	NA	NA	NA	NA
Fraxinus pennsylvanica	Providence	Rhode Island	-71.410664	41.788253	152 Babcock St	15.24	naturally_occurring	0 to 15.24 cm	Providence	NA	NA	NA	NA	NA	NA	NA	NA	NA	NA	NA	NA	NA	NA	NA	NA	NA	NA
Prunus	Providence	Rhode Island	-71.412146	41.787726	209 Babcock St	7.62	no_info	0 to 15.24 cm	Providence	NA	NA	NA	NA	NA	NA	NA	NA	NA	NA	NA	NA	NA	NA	NA	NA	NA	NA
Zelkova serrata	Providence	Rhode Island	-71.435634	41.817099	54 Bainbridge Ave	17.78	introduced	15.24 to 30.48 cm	Providence	NA	NA	NA	NA	NA	NA	NA	NA	NA	NA	NA	NA	NA	NA	NA	NA	NA	NA
Pyrus calleryana	Providence	Rhode Island	-71.411534	41.787941	175 Babcock St	7.62	introduced	0 to 15.24 cm	Providence	NA	NA	NA	NA	NA	NA	NA	NA	NA	NA	NA	NA	NA	NA	NA	NA	NA	NA
Tilia cordata	Providence	Rhode Island	-71.435905	41.818185	6 Bainbridge Ave	22.86	introduced	15.24 to 30.48 cm	Providence	NA	NA	NA	NA	NA	NA	NA	NA	NA	NA	NA	NA	NA	NA	NA	NA	NA	NA
Platanus acerifolia	Providence	Rhode Island	-71.441947	41.849721	25 Badger Rd	58.42	introduced	45.72 to 60.96 cm	Providence	NA	NA	NA	NA	NA	NA	NA	NA	NA	NA	NA	NA	NA	NA	NA	NA	NA	NA
Platanus acerifolia	Providence	Rhode Island	-71.40606	41.792682	213 Baker St	22.86	introduced	15.24 to 30.48 cm	Providence	NA	NA	NA	NA	NA	NA	NA	NA	NA	NA	NA	NA	NA	NA	NA	NA	NA	NA
Quercus imbricaria	Providence	Rhode Island	-71.402393	41.7929	126 Baker St	5.08	introduced	0 to 15.24 cm	Providence	NA	NA	NA	NA	NA	NA	NA	NA	NA	NA	NA	NA	NA	NA	NA	NA	NA	NA
Acer platanoides	Providence	Rhode Island	-71.398014	41.821827	59 John St	10.16	introduced	0 to 15.24 cm	Providence	NA	NA	NA	NA	NA	NA	NA	NA	NA	NA	NA	NA	NA	NA	NA	NA	NA	NA
Ailanthus altissima	Providence	Rhode Island	-71.406523	41.792701	230 Baker St	10.16	introduced	0 to 15.24 cm	Providence	NA	NA	NA	NA	NA	NA	NA	NA	NA	NA	NA	NA	NA	NA	NA	NA	NA	NA
Prunus	Providence	Rhode Island	-71.390128	41.847109	22 Balton Rd	35.56	no_info	30.48 to 45.72 cm	Providence	NA	NA	NA	NA	NA	NA	NA	NA	NA	NA	NA	NA	NA	NA	NA	NA	NA	NA
Acer saccharum	Providence	Rhode Island	-71.435595	41.816946	61 Bainbridge Ave	20.32	naturally_occurring	15.24 to 30.48 cm	Providence	NA	NA	NA	NA	NA	NA	NA	NA	NA	NA	NA	NA	NA	NA	NA	NA	NA	NA
Fraxinus	Providence	Rhode Island	-71.406235	41.792689	217 Baker St	2.54	no_info	0 to 15.24 cm	Providence	NA	NA	NA	NA	NA	NA	NA	NA	NA	NA	NA	NA	NA	NA	NA	NA	NA	NA
Gleditsia triacanthos	Providence	Rhode Island	-71.405149	41.792652	195 Baker St	12.7	introduced	0 to 15.24 cm	Providence	NA	NA	NA	NA	NA	NA	NA	NA	NA	NA	NA	NA	NA	NA	NA	NA	NA	NA
Pyrus calleryana	Providence	Rhode Island	-71.407663	41.792742	265 Baker St	30.48	introduced	15.24 to 30.48 cm	Providence	NA	NA	NA	NA	NA	NA	NA	NA	NA	NA	NA	NA	NA	NA	NA	NA	NA	NA
Prunus	Providence	Rhode Island	-71.390126	41.847008	25 Balton Rd	10.16	no_info	0 to 15.24 cm	Providence	NA	NA	NA	NA	NA	NA	NA	NA	NA	NA	NA	NA	NA	NA	NA	NA	NA	NA
Acer rubrum	Providence	Rhode Island	-71.407611	41.792742	257 Baker St	5.08	naturally_occurring	0 to 15.24 cm	Providence	NA	NA	NA	NA	NA	NA	NA	NA	NA	NA	NA	NA	NA	NA	NA	NA	NA	NA
Prunus	Providence	Rhode Island	-71.390126	41.847008	25 Balton Rd	22.86	no_info	15.24 to 30.48 cm	Providence	NA	NA	NA	NA	NA	NA	NA	NA	NA	NA	NA	NA	NA	NA	NA	NA	NA	NA
Zelkova serrata	Providence	Rhode Island	-71.403408	41.792647	155 Baker St	20.32	introduced	15.24 to 30.48 cm	Providence	NA	NA	NA	NA	NA	NA	NA	NA	NA	NA	NA	NA	NA	NA	NA	NA	NA	NA
Acer negundo	Providence	Rhode Island	-71.398267	41.793694	21 Baker St	2.54	naturally_occurring	0 to 15.24 cm	Providence	NA	NA	NA	NA	NA	NA	NA	NA	NA	NA	NA	NA	NA	NA	NA	NA	NA	NA
NA	Providence	Rhode Island	NA	NA	1266 Baker St	43.18	no_info	30.48 to 45.72 cm	Providence	NA	NA	NA	NA	NA	NA	NA	NA	NA	NA	NA	NA	NA	NA	NA	NA	NA	NA
Acer platanoides	Providence	Rhode Island	-71.403408	41.792647	155 Baker St	17.78	introduced	15.24 to 30.48 cm	Providence	NA	NA	NA	NA	NA	NA	NA	NA	NA	NA	NA	NA	NA	NA	NA	NA	NA	NA
Prunus	Providence	Rhode Island	-71.390126	41.847008	25 Balton Rd	12.7	no_info	0 to 15.24 cm	Providence	NA	NA	NA	NA	NA	NA	NA	NA	NA	NA	NA	NA	NA	NA	NA	NA	NA	NA
Ailanthus altissima	Providence	Rhode Island	-71.405283	41.792659	198 Baker St	20.32	introduced	15.24 to 30.48 cm	Providence	NA	NA	NA	NA	NA	NA	NA	NA	NA	NA	NA	NA	NA	NA	NA	NA	NA	NA
Ailanthus altissima	Providence	Rhode Island	-71.406686	41.792708	229 Baker St	10.16	introduced	0 to 15.24 cm	Providence	NA	NA	NA	NA	NA	NA	NA	NA	NA	NA	NA	NA	NA	NA	NA	NA	NA	NA
Prunus	Providence	Rhode Island	-71.390128	41.847109	22 Balton Rd	25.4	no_info	15.24 to 30.48 cm	Providence	NA	NA	NA	NA	NA	NA	NA	NA	NA	NA	NA	NA	NA	NA	NA	NA	NA	NA
Platanus acerifolia	Providence	Rhode Island	-71.404477	41.792617	176 Baker St	48.26	introduced	45.72 to 60.96 cm	Providence	NA	NA	NA	NA	NA	NA	NA	NA	NA	NA	NA	NA	NA	NA	NA	NA	NA	NA
Malus	Providence	Rhode Island	-71.401461	41.793083	108 Baker St	20.32	no_info	15.24 to 30.48 cm	Providence	NA	NA	NA	NA	NA	NA	NA	NA	NA	NA	NA	NA	NA	NA	NA	NA	NA	NA
Pyrus calleryana	Providence	Rhode Island	-71.406543	41.792702	225 Baker St	35.56	introduced	30.48 to 45.72 cm	Providence	NA	NA	NA	NA	NA	NA	NA	NA	NA	NA	NA	NA	NA	NA	NA	NA	NA	NA
Gleditsia triacanthos	Providence	Rhode Island	-71.40606	41.792682	213 Baker St	20.32	introduced	15.24 to 30.48 cm	Providence	NA	NA	NA	NA	NA	NA	NA	NA	NA	NA	NA	NA	NA	NA	NA	NA	NA	NA
Platanus acerifolia	Providence	Rhode Island	-71.405436	41.792664	201 Baker St	53.34	introduced	45.72 to 60.96 cm	Providence	NA	NA	NA	NA	NA	NA	NA	NA	NA	NA	NA	NA	NA	NA	NA	NA	NA	NA
Prunus	Providence	Rhode Island	-71.390126	41.847008	25 Balton Rd	10.16	no_info	0 to 15.24 cm	Providence	NA	NA	NA	NA	NA	NA	NA	NA	NA	NA	NA	NA	NA	NA	NA	NA	NA	NA
Acer platanoides	Providence	Rhode Island	-71.397925	41.793759	11 Baker St	17.78	introduced	15.24 to 30.48 cm	Providence	NA	NA	NA	NA	NA	NA	NA	NA	NA	NA	NA	NA	NA	NA	NA	NA	NA	NA
Platanus acerifolia	Providence	Rhode Island	-71.40571	41.792669	205 Baker St	45.72	introduced	30.48 to 45.72 cm	Providence	NA	NA	NA	NA	NA	NA	NA	NA	NA	NA	NA	NA	NA	NA	NA	NA	NA	NA
Gleditsia triacanthos	Providence	Rhode Island	-71.405149	41.792652	195 Baker St	15.24	introduced	0 to 15.24 cm	Providence	NA	NA	NA	NA	NA	NA	NA	NA	NA	NA	NA	NA	NA	NA	NA	NA	NA	NA
Acer platanoides	Providence	Rhode Island	-71.458989	41.820502	20 Barbara St	73.66	introduced	60.96 to 76.2 cm	Providence	NA	NA	NA	NA	NA	NA	NA	NA	NA	NA	NA	NA	NA	NA	NA	NA	NA	NA
Platanus acerifolia	Providence	Rhode Island	-71.433868	41.815277	28 Oak St	40.64	introduced	30.48 to 45.72 cm	Providence	NA	NA	NA	NA	NA	NA	NA	NA	NA	NA	NA	NA	NA	NA	NA	NA	NA	NA
Acer saccharum	Providence	Rhode Island	-71.398839	41.837143	46 Boylston Ave	15.24	naturally_occurring	0 to 15.24 cm	Providence	NA	NA	NA	NA	NA	NA	NA	NA	NA	NA	NA	NA	NA	NA	NA	NA	NA	NA
Acer platanoides	Providence	Rhode Island	NA	NA	392 Balton Rd	5.08	introduced	0 to 15.24 cm	Providence	NA	NA	NA	NA	NA	NA	NA	NA	NA	NA	NA	NA	NA	NA	NA	NA	NA	NA
Platanus acerifolia	Providence	Rhode Island	NA	NA	800 Balton Rd	7.62	introduced	0 to 15.24 cm	Providence	NA	NA	NA	NA	NA	NA	NA	NA	NA	NA	NA	NA	NA	NA	NA	NA	NA	NA
Acer campestre	Providence	Rhode Island	NA	NA	800 Balton Rd	7.62	introduced	0 to 15.24 cm	Providence	NA	NA	NA	NA	NA	NA	NA	NA	NA	NA	NA	NA	NA	NA	NA	NA	NA	NA
Prunus serrulata	Providence	Rhode Island	NA	NA	800 Balton Rd	7.62	introduced	0 to 15.24 cm	Providence	NA	NA	NA	NA	NA	NA	NA	NA	NA	NA	NA	NA	NA	NA	NA	NA	NA	NA
Prunus virginiana	Providence	Rhode Island	NA	NA	800 Balton Rd	7.62	naturally_occurring	0 to 15.24 cm	Providence	NA	NA	NA	NA	NA	NA	NA	NA	NA	NA	NA	NA	NA	NA	NA	NA	NA	NA
Ulmus	Providence	Rhode Island	-71.459105	41.820527	24 Barbara St	10.16	no_info	0 to 15.24 cm	Providence	NA	NA	NA	NA	NA	NA	NA	NA	NA	NA	NA	NA	NA	NA	NA	NA	NA	NA
Acer platanoides	Providence	Rhode Island	-71.44676	41.811854	56 Bancroft St	20.32	introduced	15.24 to 30.48 cm	Providence	NA	NA	NA	NA	NA	NA	NA	NA	NA	NA	NA	NA	NA	NA	NA	NA	NA	NA
Acer platanoides	Providence	Rhode Island	-71.447204	41.812278	40 Bancroft St	30.48	introduced	15.24 to 30.48 cm	Providence	NA	NA	NA	NA	NA	NA	NA	NA	NA	NA	NA	NA	NA	NA	NA	NA	NA	NA
Prunus	Providence	Rhode Island	-71.390126	41.847008	25 Balton Rd	22.86	no_info	15.24 to 30.48 cm	Providence	NA	NA	NA	NA	NA	NA	NA	NA	NA	NA	NA	NA	NA	NA	NA	NA	NA	NA
Prunus	Providence	Rhode Island	-71.39014	41.84775	45 Balton Rd	40.64	no_info	30.48 to 45.72 cm	Providence	NA	NA	NA	NA	NA	NA	NA	NA	NA	NA	NA	NA	NA	NA	NA	NA	NA	NA
Cornus florida	Providence	Rhode Island	-71.395065	41.836664	25 Barberry Hill Rd	15.24	naturally_occurring	0 to 15.24 cm	Providence	NA	NA	NA	NA	NA	NA	NA	NA	NA	NA	NA	NA	NA	NA	NA	NA	NA	NA
Fraxinus pennsylvanica	Providence	Rhode Island	-71.458885	41.82048	29 Barbara St	15.24	naturally_occurring	0 to 15.24 cm	Providence	NA	NA	NA	NA	NA	NA	NA	NA	NA	NA	NA	NA	NA	NA	NA	NA	NA	NA
Tilia cordata	Providence	Rhode Island	-71.396027	41.836414	1 Barberry Hill Rd	25.4	introduced	15.24 to 30.48 cm	Providence	NA	NA	NA	NA	NA	NA	NA	NA	NA	NA	NA	NA	NA	NA	NA	NA	NA	NA
NA	Providence	Rhode Island	-71.39014	41.84775	45 Balton Rd	20.32	no_info	15.24 to 30.48 cm	Providence	NA	NA	NA	NA	NA	NA	NA	NA	NA	NA	NA	NA	NA	NA	NA	NA	NA	NA
Tilia cordata	Providence	Rhode Island	-71.447226	41.812299	41 Bancroft St	27.94	introduced	15.24 to 30.48 cm	Providence	NA	NA	NA	NA	NA	NA	NA	NA	NA	NA	NA	NA	NA	NA	NA	NA	NA	NA
Fraxinus pennsylvanica	Providence	Rhode Island	-71.465012	41.821453	166 Barbara St	25.4	naturally_occurring	15.24 to 30.48 cm	Providence	NA	NA	NA	NA	NA	NA	NA	NA	NA	NA	NA	NA	NA	NA	NA	NA	NA	NA
NA	Providence	Rhode Island	-71.39014	41.84775	45 Balton Rd	25.4	no_info	15.24 to 30.48 cm	Providence	NA	NA	NA	NA	NA	NA	NA	NA	NA	NA	NA	NA	NA	NA	NA	NA	NA	NA
NA	Providence	Rhode Island	-71.39014	41.84775	45 Balton Rd	20.32	no_info	15.24 to 30.48 cm	Providence	NA	NA	NA	NA	NA	NA	NA	NA	NA	NA	NA	NA	NA	NA	NA	NA	NA	NA
Pyrus calleryana	Providence	Rhode Island	-71.395664	41.836505	20 Barberry Hill Rd	15.24	introduced	0 to 15.24 cm	Providence	NA	NA	NA	NA	NA	NA	NA	NA	NA	NA	NA	NA	NA	NA	NA	NA	NA	NA
Malus	Providence	Rhode Island	-71.42325	41.834919	118 Bernon St	7.62	no_info	0 to 15.24 cm	Providence	NA	NA	NA	NA	NA	NA	NA	NA	NA	NA	NA	NA	NA	NA	NA	NA	NA	NA
Fraxinus pennsylvanica	Providence	Rhode Island	-71.466629	41.821672	196 Barbara St	22.86	naturally_occurring	15.24 to 30.48 cm	Providence	NA	NA	NA	NA	NA	NA	NA	NA	NA	NA	NA	NA	NA	NA	NA	NA	NA	NA
Quercus palustris	Providence	Rhode Island	-71.463631	41.821265	121 Barbara St	50.8	naturally_occurring	45.72 to 60.96 cm	Providence	NA	NA	NA	NA	NA	NA	NA	NA	NA	NA	NA	NA	NA	NA	NA	NA	NA	NA
NA	Providence	Rhode Island	-71.39014	41.84775	45 Balton Rd	17.78	no_info	15.24 to 30.48 cm	Providence	NA	NA	NA	NA	NA	NA	NA	NA	NA	NA	NA	NA	NA	NA	NA	NA	NA	NA
Quercus palustris	Providence	Rhode Island	-71.461495	41.820953	83 Barbara St	78.74	naturally_occurring	more than 76.2 cm	Providence	NA	NA	NA	NA	NA	NA	NA	NA	NA	NA	NA	NA	NA	NA	NA	NA	NA	NA
Acer saccharinum	Providence	Rhode Island	-71.390126	41.846998	41 Balton Rd	20.32	naturally_occurring	15.24 to 30.48 cm	Providence	NA	NA	NA	NA	NA	NA	NA	NA	NA	NA	NA	NA	NA	NA	NA	NA	NA	NA
Gleditsia triacanthos	Providence	Rhode Island	-71.387037	41.837089	66 Lorraine Ave	7.62	introduced	0 to 15.24 cm	Providence	NA	NA	NA	NA	NA	NA	NA	NA	NA	NA	NA	NA	NA	NA	NA	NA	NA	NA
Cornus florida	Providence	Rhode Island	NA	NA	215 Barberry Hill Rd	10.16	naturally_occurring	0 to 15.24 cm	Providence	NA	NA	NA	NA	NA	NA	NA	NA	NA	NA	NA	NA	NA	NA	NA	NA	NA	NA
Acer rubrum	Providence	Rhode Island	NA	NA	292 Barberry Hill Rd	20.32	naturally_occurring	15.24 to 30.48 cm	Providence	NA	NA	NA	NA	NA	NA	NA	NA	NA	NA	NA	NA	NA	NA	NA	NA	NA	NA
Acer platanoides	Providence	Rhode Island	NA	NA	674 Barberry Hill Rd	25.4	introduced	15.24 to 30.48 cm	Providence	NA	NA	NA	NA	NA	NA	NA	NA	NA	NA	NA	NA	NA	NA	NA	NA	NA	NA
Acer saccharum	Providence	Rhode Island	-71.398352	41.819471	244 Wickenden St	10.16	naturally_occurring	0 to 15.24 cm	Providence	NA	NA	NA	NA	NA	NA	NA	NA	NA	NA	NA	NA	NA	NA	NA	NA	NA	NA
Acer saccharinum	Providence	Rhode Island	-71.426166	41.789116	20 Alexander St	78.74	naturally_occurring	more than 76.2 cm	Providence	NA	NA	NA	NA	NA	NA	NA	NA	NA	NA	NA	NA	NA	NA	NA	NA	NA	NA
Zelkova serrata	Providence	Rhode Island	-71.396098	41.846839	735 Hope St	25.4	introduced	15.24 to 30.48 cm	Providence	NA	NA	NA	NA	NA	NA	NA	NA	NA	NA	NA	NA	NA	NA	NA	NA	NA	NA
Tilia cordata	Providence	Rhode Island	-71.403763	41.832855	34 Barnes St	66.04	introduced	60.96 to 76.2 cm	Providence	NA	NA	NA	NA	NA	NA	NA	NA	NA	NA	NA	NA	NA	NA	NA	NA	NA	NA
Zelkova serrata	Providence	Rhode Island	NA	NA	369 Bath St	5.08	introduced	0 to 15.24 cm	Providence	NA	NA	NA	NA	NA	NA	NA	NA	NA	NA	NA	NA	NA	NA	NA	NA	NA	NA
Gleditsia triacanthos	Providence	Rhode Island	-71.405665	41.832748	6 Barnes St	35.56	introduced	30.48 to 45.72 cm	Providence	NA	NA	NA	NA	NA	NA	NA	NA	NA	NA	NA	NA	NA	NA	NA	NA	NA	NA
Quercus bicolor	Providence	Rhode Island	-71.40554	41.832756	7 Barnes St	5.08	naturally_occurring	0 to 15.24 cm	Providence	NA	NA	NA	NA	NA	NA	NA	NA	NA	NA	NA	NA	NA	NA	NA	NA	NA	NA
Crataegus	Providence	Rhode Island	-71.405115	41.83278	14 Barnes St	5.08	no_info	0 to 15.24 cm	Providence	NA	NA	NA	NA	NA	NA	NA	NA	NA	NA	NA	NA	NA	NA	NA	NA	NA	NA
Syringa reticulata	Providence	Rhode Island	-71.405526	41.832757	8 Barnes St	5.08	introduced	0 to 15.24 cm	Providence	NA	NA	NA	NA	NA	NA	NA	NA	NA	NA	NA	NA	NA	NA	NA	NA	NA	NA
Malus	Providence	Rhode Island	-71.403514	41.83287	38 Barnes St	7.62	no_info	0 to 15.24 cm	Providence	NA	NA	NA	NA	NA	NA	NA	NA	NA	NA	NA	NA	NA	NA	NA	NA	NA	NA
Zelkova serrata	Providence	Rhode Island	-71.394556	41.837275	95 Barberry Hill Rd	7.62	introduced	0 to 15.24 cm	Providence	NA	NA	NA	NA	NA	NA	NA	NA	NA	NA	NA	NA	NA	NA	NA	NA	NA	NA
Acer platanoides	Providence	Rhode Island	-71.394617	41.836863	48 Barberry Hill Rd	20.32	introduced	15.24 to 30.48 cm	Providence	NA	NA	NA	NA	NA	NA	NA	NA	NA	NA	NA	NA	NA	NA	NA	NA	NA	NA
Quercus imbricaria	Providence	Rhode Island	-71.403622	41.832863	37 Barnes St	5.08	introduced	0 to 15.24 cm	Providence	NA	NA	NA	NA	NA	NA	NA	NA	NA	NA	NA	NA	NA	NA	NA	NA	NA	NA
Acer saccharum	Providence	Rhode Island	-71.404537	41.832812	21 Barnes St	5.08	naturally_occurring	0 to 15.24 cm	Providence	NA	NA	NA	NA	NA	NA	NA	NA	NA	NA	NA	NA	NA	NA	NA	NA	NA	NA
Pyrus calleryana	Providence	Rhode Island	-71.404577	41.83281	22 Barnes St	25.4	introduced	15.24 to 30.48 cm	Providence	NA	NA	NA	NA	NA	NA	NA	NA	NA	NA	NA	NA	NA	NA	NA	NA	NA	NA
Koelreuteria paniculata	Providence	Rhode Island	-71.405682	41.832747	27 Barnes St	5.08	introduced	0 to 15.24 cm	Providence	NA	NA	NA	NA	NA	NA	NA	NA	NA	NA	NA	NA	NA	NA	NA	NA	NA	NA
Prunus	Providence	Rhode Island	-71.39021	41.843433	22 Barbour Dr	48.26	no_info	45.72 to 60.96 cm	Providence	NA	NA	NA	NA	NA	NA	NA	NA	NA	NA	NA	NA	NA	NA	NA	NA	NA	NA
Platanus acerifolia	Providence	Rhode Island	-71.460194	41.819468	85 Barden St	35.56	introduced	30.48 to 45.72 cm	Providence	NA	NA	NA	NA	NA	NA	NA	NA	NA	NA	NA	NA	NA	NA	NA	NA	NA	NA
Celtis	Providence	Rhode Island	-71.404379	41.832821	24 Barnes St	5.08	no_info	0 to 15.24 cm	Providence	NA	NA	NA	NA	NA	NA	NA	NA	NA	NA	NA	NA	NA	NA	NA	NA	NA	NA
Tilia	Providence	Rhode Island	-71.390207	41.843556	25 Barbour Dr	30.48	no_info	15.24 to 30.48 cm	Providence	NA	NA	NA	NA	NA	NA	NA	NA	NA	NA	NA	NA	NA	NA	NA	NA	NA	NA
Gleditsia triacanthos	Providence	Rhode Island	-71.390178	41.844119	44 Barbour Dr	40.64	introduced	30.48 to 45.72 cm	Providence	NA	NA	NA	NA	NA	NA	NA	NA	NA	NA	NA	NA	NA	NA	NA	NA	NA	NA
Prunus cerasifera	Providence	Rhode Island	-71.390217	41.843192	12 Barbour Dr	30.48	introduced	15.24 to 30.48 cm	Providence	NA	NA	NA	NA	NA	NA	NA	NA	NA	NA	NA	NA	NA	NA	NA	NA	NA	NA
Gleditsia triacanthos	Providence	Rhode Island	-71.405115	41.83278	14 Barnes St	5.08	introduced	0 to 15.24 cm	Providence	NA	NA	NA	NA	NA	NA	NA	NA	NA	NA	NA	NA	NA	NA	NA	NA	NA	NA
Pinus strobus	Providence	Rhode Island	-71.390199	41.843864	35 Barbour Dr	50.8	naturally_occurring	45.72 to 60.96 cm	Providence	NA	NA	NA	NA	NA	NA	NA	NA	NA	NA	NA	NA	NA	NA	NA	NA	NA	NA
Prunus cerasifera	Providence	Rhode Island	-71.390198	41.843904	50 Barbour Dr	7.62	introduced	0 to 15.24 cm	Providence	NA	NA	NA	NA	NA	NA	NA	NA	NA	NA	NA	NA	NA	NA	NA	NA	NA	NA
Prunus yedoensis	Providence	Rhode Island	-71.404379	41.832821	24 Barnes St	5.08	introduced	0 to 15.24 cm	Providence	NA	NA	NA	NA	NA	NA	NA	NA	NA	NA	NA	NA	NA	NA	NA	NA	NA	NA
Acer platanoides	Providence	Rhode Island	-71.455682	41.811231	71 Barrows St	40.64	introduced	30.48 to 45.72 cm	Providence	NA	NA	NA	NA	NA	NA	NA	NA	NA	NA	NA	NA	NA	NA	NA	NA	NA	NA
Fraxinus pennsylvanica	Providence	Rhode Island	-71.455809	41.811314	68 Barrows St	22.86	naturally_occurring	15.24 to 30.48 cm	Providence	NA	NA	NA	NA	NA	NA	NA	NA	NA	NA	NA	NA	NA	NA	NA	NA	NA	NA
Prunus virginiana	Providence	Rhode Island	-71.403127	41.832892	48 Barnes St	5.08	naturally_occurring	0 to 15.24 cm	Providence	NA	NA	NA	NA	NA	NA	NA	NA	NA	NA	NA	NA	NA	NA	NA	NA	NA	NA
Acer rubrum	Providence	Rhode Island	-71.454592	41.810516	171 Barrows St	25.4	naturally_occurring	15.24 to 30.48 cm	Providence	NA	NA	NA	NA	NA	NA	NA	NA	NA	NA	NA	NA	NA	NA	NA	NA	NA	NA
Fraxinus pennsylvanica	Providence	Rhode Island	-71.402665	41.832918	57 Barnes St	7.62	naturally_occurring	0 to 15.24 cm	Providence	NA	NA	NA	NA	NA	NA	NA	NA	NA	NA	NA	NA	NA	NA	NA	NA	NA	NA
Zelkova serrata	Providence	Rhode Island	NA	NA	121 Barnes St	7.62	introduced	0 to 15.24 cm	Providence	NA	NA	NA	NA	NA	NA	NA	NA	NA	NA	NA	NA	NA	NA	NA	NA	NA	NA
Acer platanoides	Providence	Rhode Island	NA	NA	141 Barnes St	20.32	introduced	15.24 to 30.48 cm	Providence	NA	NA	NA	NA	NA	NA	NA	NA	NA	NA	NA	NA	NA	NA	NA	NA	NA	NA
Acer saccharum	Providence	Rhode Island	NA	NA	238 Barnes St	40.64	naturally_occurring	30.48 to 45.72 cm	Providence	NA	NA	NA	NA	NA	NA	NA	NA	NA	NA	NA	NA	NA	NA	NA	NA	NA	NA
Pyrus calleryana	Providence	Rhode Island	NA	NA	268 Barnes St	5.08	introduced	0 to 15.24 cm	Providence	NA	NA	NA	NA	NA	NA	NA	NA	NA	NA	NA	NA	NA	NA	NA	NA	NA	NA
Amelanchier canadensis	Providence	Rhode Island	NA	NA	291 Barnes St	5.08	naturally_occurring	0 to 15.24 cm	Providence	NA	NA	NA	NA	NA	NA	NA	NA	NA	NA	NA	NA	NA	NA	NA	NA	NA	NA
Platanus acerifolia	Providence	Rhode Island	NA	NA	343 Barnes St	5.08	introduced	0 to 15.24 cm	Providence	NA	NA	NA	NA	NA	NA	NA	NA	NA	NA	NA	NA	NA	NA	NA	NA	NA	NA
Ulmus	Providence	Rhode Island	NA	NA	349 Barnes St	5.08	no_info	0 to 15.24 cm	Providence	NA	NA	NA	NA	NA	NA	NA	NA	NA	NA	NA	NA	NA	NA	NA	NA	NA	NA
Pyrus calleryana	Providence	Rhode Island	NA	NA	382 Barnes St	7.62	introduced	0 to 15.24 cm	Providence	NA	NA	NA	NA	NA	NA	NA	NA	NA	NA	NA	NA	NA	NA	NA	NA	NA	NA
Zelkova serrata	Providence	Rhode Island	NA	NA	495 Barnes St	27.94	introduced	15.24 to 30.48 cm	Providence	NA	NA	NA	NA	NA	NA	NA	NA	NA	NA	NA	NA	NA	NA	NA	NA	NA	NA
Zelkova serrata	Providence	Rhode Island	NA	NA	721 Barnes St	7.62	introduced	0 to 15.24 cm	Providence	NA	NA	NA	NA	NA	NA	NA	NA	NA	NA	NA	NA	NA	NA	NA	NA	NA	NA
Gleditsia triacanthos	Providence	Rhode Island	NA	NA	1290 Barnes St	5.08	introduced	0 to 15.24 cm	Providence	NA	NA	NA	NA	NA	NA	NA	NA	NA	NA	NA	NA	NA	NA	NA	NA	NA	NA
Tilia cordata	Providence	Rhode Island	-71.436725	41.81673	46 Barton St	40.64	introduced	30.48 to 45.72 cm	Providence	NA	NA	NA	NA	NA	NA	NA	NA	NA	NA	NA	NA	NA	NA	NA	NA	NA	NA
Gleditsia triacanthos	Providence	Rhode Island	-71.403164	41.832889	47 Barnes St	7.62	introduced	0 to 15.24 cm	Providence	NA	NA	NA	NA	NA	NA	NA	NA	NA	NA	NA	NA	NA	NA	NA	NA	NA	NA
Tilia cordata	Providence	Rhode Island	-71.436902	41.81745	6 Barton St	22.86	introduced	15.24 to 30.48 cm	Providence	NA	NA	NA	NA	NA	NA	NA	NA	NA	NA	NA	NA	NA	NA	NA	NA	NA	NA
Acer rubrum	Providence	Rhode Island	-71.454592	41.810516	171 Barrows St	27.94	naturally_occurring	15.24 to 30.48 cm	Providence	NA	NA	NA	NA	NA	NA	NA	NA	NA	NA	NA	NA	NA	NA	NA	NA	NA	NA
Platanus acerifolia	Providence	Rhode Island	-71.402398	41.832933	60 Barnes St	55.88	introduced	45.72 to 60.96 cm	Providence	NA	NA	NA	NA	NA	NA	NA	NA	NA	NA	NA	NA	NA	NA	NA	NA	NA	NA
Tilia cordata	Providence	Rhode Island	-71.436794	41.817018	30 Barton St	20.32	introduced	15.24 to 30.48 cm	Providence	NA	NA	NA	NA	NA	NA	NA	NA	NA	NA	NA	NA	NA	NA	NA	NA	NA	NA
Pyrus calleryana	Providence	Rhode Island	-71.402007	41.832955	70 Barnes St	12.7	introduced	0 to 15.24 cm	Providence	NA	NA	NA	NA	NA	NA	NA	NA	NA	NA	NA	NA	NA	NA	NA	NA	NA	NA
Prunus virginiana	Providence	Rhode Island	NA	NA	800 Burlington St	5.08	naturally_occurring	0 to 15.24 cm	Providence	NA	NA	NA	NA	NA	NA	NA	NA	NA	NA	NA	NA	NA	NA	NA	NA	NA	NA
Gleditsia triacanthos	Providence	Rhode Island	-71.401858	41.832964	72 Barnes St	5.08	introduced	0 to 15.24 cm	Providence	NA	NA	NA	NA	NA	NA	NA	NA	NA	NA	NA	NA	NA	NA	NA	NA	NA	NA
Fraxinus pennsylvanica	Providence	Rhode Island	-71.402061	41.832952	71 Barnes St	12.7	naturally_occurring	0 to 15.24 cm	Providence	NA	NA	NA	NA	NA	NA	NA	NA	NA	NA	NA	NA	NA	NA	NA	NA	NA	NA
Tilia cordata	Providence	Rhode Island	-71.436794	41.817018	30 Barton St	33.02	introduced	30.48 to 45.72 cm	Providence	NA	NA	NA	NA	NA	NA	NA	NA	NA	NA	NA	NA	NA	NA	NA	NA	NA	NA
Fraxinus pennsylvanica	Providence	Rhode Island	-71.401706	41.832972	79 Barnes St	12.7	naturally_occurring	0 to 15.24 cm	Providence	NA	NA	NA	NA	NA	NA	NA	NA	NA	NA	NA	NA	NA	NA	NA	NA	NA	NA
Pyrus calleryana	Providence	Rhode Island	-71.402543	41.832925	58 Barnes St	5.08	introduced	0 to 15.24 cm	Providence	NA	NA	NA	NA	NA	NA	NA	NA	NA	NA	NA	NA	NA	NA	NA	NA	NA	NA
Fraxinus pennsylvanica	Providence	Rhode Island	-71.403301	41.832882	46 Barnes St	35.56	naturally_occurring	30.48 to 45.72 cm	Providence	NA	NA	NA	NA	NA	NA	NA	NA	NA	NA	NA	NA	NA	NA	NA	NA	NA	NA
Tilia cordata	Providence	Rhode Island	-71.436902	41.81745	6 Barton St	22.86	introduced	15.24 to 30.48 cm	Providence	NA	NA	NA	NA	NA	NA	NA	NA	NA	NA	NA	NA	NA	NA	NA	NA	NA	NA
Pyrus calleryana	Providence	Rhode Island	-71.410778	41.818217	12 Bassett St	25.4	introduced	15.24 to 30.48 cm	Providence	NA	NA	NA	NA	NA	NA	NA	NA	NA	NA	NA	NA	NA	NA	NA	NA	NA	NA
Fraxinus pennsylvanica	Providence	Rhode Island	-71.412235	41.816759	51 Bassett St	7.62	naturally_occurring	0 to 15.24 cm	Providence	NA	NA	NA	NA	NA	NA	NA	NA	NA	NA	NA	NA	NA	NA	NA	NA	NA	NA
Tilia	Providence	Rhode Island	NA	NA	557 Barton St	5.08	no_info	0 to 15.24 cm	Providence	NA	NA	NA	NA	NA	NA	NA	NA	NA	NA	NA	NA	NA	NA	NA	NA	NA	NA
Zelkova serrata	Providence	Rhode Island	NA	NA	569 Barton St	12.7	introduced	0 to 15.24 cm	Providence	NA	NA	NA	NA	NA	NA	NA	NA	NA	NA	NA	NA	NA	NA	NA	NA	NA	NA
Tilia cordata	Providence	Rhode Island	NA	NA	1655 Barton St	17.78	introduced	15.24 to 30.48 cm	Providence	NA	NA	NA	NA	NA	NA	NA	NA	NA	NA	NA	NA	NA	NA	NA	NA	NA	NA
Acer rubrum	Providence	Rhode Island	-71.410778	41.818217	12 Bassett St	7.62	naturally_occurring	0 to 15.24 cm	Providence	NA	NA	NA	NA	NA	NA	NA	NA	NA	NA	NA	NA	NA	NA	NA	NA	NA	NA
Acer rubrum	Providence	Rhode Island	-71.411926	41.817082	41 Bassett St	20.32	naturally_occurring	15.24 to 30.48 cm	Providence	NA	NA	NA	NA	NA	NA	NA	NA	NA	NA	NA	NA	NA	NA	NA	NA	NA	NA
Acer rubrum	Providence	Rhode Island	-71.426255	41.87035	2 Bassett St	15.24	naturally_occurring	0 to 15.24 cm	Providence	NA	NA	NA	NA	NA	NA	NA	NA	NA	NA	NA	NA	NA	NA	NA	NA	NA	NA
Acer rubrum	Providence	Rhode Island	-71.426255	41.87035	2 Bassett St	17.78	naturally_occurring	15.24 to 30.48 cm	Providence	NA	NA	NA	NA	NA	NA	NA	NA	NA	NA	NA	NA	NA	NA	NA	NA	NA	NA
Pyrus calleryana	Providence	Rhode Island	-71.410778	41.818217	12 Bassett St	15.24	introduced	0 to 15.24 cm	Providence	NA	NA	NA	NA	NA	NA	NA	NA	NA	NA	NA	NA	NA	NA	NA	NA	NA	NA
Platanus acerifolia	Providence	Rhode Island	-71.412667	41.816338	75 Bassett St	22.86	introduced	15.24 to 30.48 cm	Providence	NA	NA	NA	NA	NA	NA	NA	NA	NA	NA	NA	NA	NA	NA	NA	NA	NA	NA
Pinus sylvestris	Providence	Rhode Island	-71.453997	41.846198	1 Basswood Ave	45.72	introduced	30.48 to 45.72 cm	Providence	NA	NA	NA	NA	NA	NA	NA	NA	NA	NA	NA	NA	NA	NA	NA	NA	NA	NA
Tilia americana	Providence	Rhode Island	NA	NA	163 Bassett St	5.08	naturally_occurring	0 to 15.24 cm	Providence	NA	NA	NA	NA	NA	NA	NA	NA	NA	NA	NA	NA	NA	NA	NA	NA	NA	NA
Tilia cordata	Providence	Rhode Island	NA	NA	271 Bassett St	5.08	introduced	0 to 15.24 cm	Providence	NA	NA	NA	NA	NA	NA	NA	NA	NA	NA	NA	NA	NA	NA	NA	NA	NA	NA
Acer platanoides	Providence	Rhode Island	NA	NA	507 Bassett St	60.96	introduced	45.72 to 60.96 cm	Providence	NA	NA	NA	NA	NA	NA	NA	NA	NA	NA	NA	NA	NA	NA	NA	NA	NA	NA
Platanus acerifolia	Providence	Rhode Island	-71.410961	41.817988	16 Bassett St	22.86	introduced	15.24 to 30.48 cm	Providence	NA	NA	NA	NA	NA	NA	NA	NA	NA	NA	NA	NA	NA	NA	NA	NA	NA	NA
Tsuga canadensis	Providence	Rhode Island	-71.453997	41.846198	1 Basswood Ave	33.02	naturally_occurring	30.48 to 45.72 cm	Providence	NA	NA	NA	NA	NA	NA	NA	NA	NA	NA	NA	NA	NA	NA	NA	NA	NA	NA
Tilia cordata	Providence	Rhode Island	-71.436698	41.816618	50 Barton St	33.02	introduced	30.48 to 45.72 cm	Providence	NA	NA	NA	NA	NA	NA	NA	NA	NA	NA	NA	NA	NA	NA	NA	NA	NA	NA
Zelkova serrata	Providence	Rhode Island	-71.412667	41.816338	75 Bassett St	15.24	introduced	0 to 15.24 cm	Providence	NA	NA	NA	NA	NA	NA	NA	NA	NA	NA	NA	NA	NA	NA	NA	NA	NA	NA
Pyrus calleryana	Providence	Rhode Island	-71.455408	41.846034	40 Basswood Ave	5.08	introduced	0 to 15.24 cm	Providence	NA	NA	NA	NA	NA	NA	NA	NA	NA	NA	NA	NA	NA	NA	NA	NA	NA	NA
Fraxinus pennsylvanica	Providence	Rhode Island	-71.412235	41.816759	51 Bassett St	5.08	naturally_occurring	0 to 15.24 cm	Providence	NA	NA	NA	NA	NA	NA	NA	NA	NA	NA	NA	NA	NA	NA	NA	NA	NA	NA
Platanus acerifolia	Providence	Rhode Island	-71.411926	41.817082	41 Bassett St	7.62	introduced	0 to 15.24 cm	Providence	NA	NA	NA	NA	NA	NA	NA	NA	NA	NA	NA	NA	NA	NA	NA	NA	NA	NA
[truncated: 22,526 more rows]
