# Supplementary material for: Species clustering, climate effects, and introduced species in 5 million city trees across 63 US cities
Source: eLife. 2022 Sep 27;11:e77891. doi: 10.7554/eLife.77891 (PMC9578703; doi:10.7554/eLife.77891)
Supplement: Figure 1—source data 1. — This zipped file includes all of the cleaned data used in the study (63 spreadsheets, one for each city, where each row is a tree). It is available on Dryad at https://doi.org/10.5061/dryad.2jm63xsrf. [file elife-77891-fig1-data1.zip › Stockton_Final_2022-06-18.csv]

city_ID	common_name	scientific_name	city	state	longitude_coordinate	latitude_coordinate	address	native	diameter_breast_height_binned_CM	greater_metro	tree_ID	planted_date	most_recent_observation	retired_date	most_recent_observation_type	location_type	zipcode	neighborhood	location_name	ward	district	overhead_utility	diameter_breast_height_CM	condition	height_M	height_binned_M	percent_population
1	Red maple	Acer rubrum	Stockton	California	-117.994548	35.101521	2606 William Moss Bl	introduced	0 to 15.24 cm	Stockton	NA	NA	NA	NA	NA	NA	NA	NA	NA	NA	NA	NA	NA	NA	NA	NA	NA
2	Red maple	Acer rubrum	Stockton	California	-117.994548	35.101521	2606 William Moss Bl	introduced	0 to 15.24 cm	Stockton	NA	NA	NA	NA	NA	NA	NA	NA	NA	NA	NA	NA	NA	NA	NA	NA	NA
3	Coast redwood	Sequoia sempervirens	Stockton	California	-117.994548	35.101521	2606 William Moss Bl	naturally_occurring	0 to 15.24 cm	Stockton	NA	NA	NA	NA	NA	NA	NA	NA	NA	NA	NA	NA	NA	NA	NA	NA	NA
4	Coast redwood	Sequoia sempervirens	Stockton	California	-117.994548	35.101521	2606 William Moss Bl	naturally_occurring	15.24 to 30.48 cm	Stockton	NA	NA	NA	NA	NA	NA	NA	NA	NA	NA	NA	NA	NA	NA	NA	NA	NA
5	Coast redwood	Sequoia sempervirens	Stockton	California	-117.994548	35.101521	2606 William Moss Bl	naturally_occurring	15.24 to 30.48 cm	Stockton	NA	NA	NA	NA	NA	NA	NA	NA	NA	NA	NA	NA	NA	NA	NA	NA	NA
6	Leaf linden little	Tilia cordata	Stockton	California	-117.994548	35.101521	2606 William Moss Bl	introduced	0 to 15.24 cm	Stockton	NA	NA	NA	NA	NA	NA	NA	NA	NA	NA	NA	NA	NA	NA	NA	NA	NA
7	Crape myrtle	Lagerstroemia indica	Stockton	California	-117.994548	35.101521	2606 William Moss Bl	introduced	0 to 15.24 cm	Stockton	NA	NA	NA	NA	NA	NA	NA	NA	NA	NA	NA	NA	NA	NA	NA	NA	NA
8	Crape myrtle	Lagerstroemia indica	Stockton	California	-117.994548	35.101521	2606 William Moss Bl	introduced	0 to 15.24 cm	Stockton	NA	NA	NA	NA	NA	NA	NA	NA	NA	NA	NA	NA	NA	NA	NA	NA	NA
9	Crape myrtle	Lagerstroemia indica	Stockton	California	-117.994548	35.101521	2606 William Moss Bl	introduced	0 to 15.24 cm	Stockton	NA	NA	NA	NA	NA	NA	NA	NA	NA	NA	NA	NA	NA	NA	NA	NA	NA
10	Crape myrtle	Lagerstroemia indica	Stockton	California	-117.994548	35.101521	2606 William Moss Bl	introduced	0 to 15.24 cm	Stockton	NA	NA	NA	NA	NA	NA	NA	NA	NA	NA	NA	NA	NA	NA	NA	NA	NA
11	Leaf linden little	Tilia cordata	Stockton	California	-117.994548	35.101521	2606 William Moss Bl	introduced	0 to 15.24 cm	Stockton	NA	NA	NA	NA	NA	NA	NA	NA	NA	NA	NA	NA	NA	NA	NA	NA	NA
12	Red maple	Acer rubrum	Stockton	California	-117.994548	35.101521	2606 William Moss Bl	introduced	0 to 15.24 cm	Stockton	NA	NA	NA	NA	NA	NA	NA	NA	NA	NA	NA	NA	NA	NA	NA	NA	NA
13	Crape myrtle	Lagerstroemia indica	Stockton	California	-117.994548	35.101521	2606 William Moss Bl	introduced	0 to 15.24 cm	Stockton	NA	NA	NA	NA	NA	NA	NA	NA	NA	NA	NA	NA	NA	NA	NA	NA	NA
14	Crape myrtle	Lagerstroemia indica	Stockton	California	-117.994548	35.101521	2606 William Moss Bl	introduced	0 to 15.24 cm	Stockton	NA	NA	NA	NA	NA	NA	NA	NA	NA	NA	NA	NA	NA	NA	NA	NA	NA
15	Crape myrtle	Lagerstroemia indica	Stockton	California	-117.994548	35.101521	2606 William Moss Bl	introduced	0 to 15.24 cm	Stockton	NA	NA	NA	NA	NA	NA	NA	NA	NA	NA	NA	NA	NA	NA	NA	NA	NA
16	Crape myrtle	Lagerstroemia indica	Stockton	California	-117.994548	35.101521	2606 William Moss Bl	introduced	0 to 15.24 cm	Stockton	NA	NA	NA	NA	NA	NA	NA	NA	NA	NA	NA	NA	NA	NA	NA	NA	NA
17	Crape myrtle	Lagerstroemia indica	Stockton	California	-117.994548	35.101521	2606 William Moss Bl	introduced	0 to 15.24 cm	Stockton	NA	NA	NA	NA	NA	NA	NA	NA	NA	NA	NA	NA	NA	NA	NA	NA	NA
18	Crape myrtle	Lagerstroemia indica	Stockton	California	-117.994548	35.101521	2606 William Moss Bl	introduced	0 to 15.24 cm	Stockton	NA	NA	NA	NA	NA	NA	NA	NA	NA	NA	NA	NA	NA	NA	NA	NA	NA
19	Crape myrtle	Lagerstroemia indica	Stockton	California	-117.994548	35.101521	2606 William Moss Bl	introduced	0 to 15.24 cm	Stockton	NA	NA	NA	NA	NA	NA	NA	NA	NA	NA	NA	NA	NA	NA	NA	NA	NA
20	Crape myrtle	Lagerstroemia indica	Stockton	California	-117.994548	35.101521	2606 William Moss Bl	introduced	0 to 15.24 cm	Stockton	NA	NA	NA	NA	NA	NA	NA	NA	NA	NA	NA	NA	NA	NA	NA	NA	NA
21	Crape myrtle	Lagerstroemia indica	Stockton	California	-117.994548	35.101521	2606 William Moss Bl	introduced	0 to 15.24 cm	Stockton	NA	NA	NA	NA	NA	NA	NA	NA	NA	NA	NA	NA	NA	NA	NA	NA	NA
22	Coast redwood	Sequoia sempervirens	Stockton	California	-117.994548	35.101521	2606 William Moss Bl	naturally_occurring	15.24 to 30.48 cm	Stockton	NA	NA	NA	NA	NA	NA	NA	NA	NA	NA	NA	NA	NA	NA	NA	NA	NA
23	Coast redwood	Sequoia sempervirens	Stockton	California	-117.994548	35.101521	2606 William Moss Bl	naturally_occurring	0 to 15.24 cm	Stockton	NA	NA	NA	NA	NA	NA	NA	NA	NA	NA	NA	NA	NA	NA	NA	NA	NA
24	Coast redwood	Sequoia sempervirens	Stockton	California	-117.994548	35.101521	2606 William Moss Bl	naturally_occurring	15.24 to 30.48 cm	Stockton	NA	NA	NA	NA	NA	NA	NA	NA	NA	NA	NA	NA	NA	NA	NA	NA	NA
25	Eastern redbud	Cercis canadensis	Stockton	California	-117.994548	35.101521	2606 William Moss Bl	introduced	0 to 15.24 cm	Stockton	NA	NA	NA	NA	NA	NA	NA	NA	NA	NA	NA	NA	NA	NA	NA	NA	NA
26	Eastern redbud	Cercis canadensis	Stockton	California	-117.994548	35.101521	2606 William Moss Bl	introduced	0 to 15.24 cm	Stockton	NA	NA	NA	NA	NA	NA	NA	NA	NA	NA	NA	NA	NA	NA	NA	NA	NA
27	Eastern redbud	Cercis canadensis	Stockton	California	-117.994548	35.101521	2606 William Moss Bl	introduced	0 to 15.24 cm	Stockton	NA	NA	NA	NA	NA	NA	NA	NA	NA	NA	NA	NA	NA	NA	NA	NA	NA
28	Eastern redbud	Cercis canadensis	Stockton	California	-117.994548	35.101521	2606 William Moss Bl	introduced	0 to 15.24 cm	Stockton	NA	NA	NA	NA	NA	NA	NA	NA	NA	NA	NA	NA	NA	NA	NA	NA	NA
29	Valley oak	Quercus lobata	Stockton	California	-117.994548	35.101521	2606 William Moss Bl	naturally_occurring	0 to 15.24 cm	Stockton	NA	NA	NA	NA	NA	NA	NA	NA	NA	NA	NA	NA	NA	NA	NA	NA	NA
30	Valley oak	Quercus lobata	Stockton	California	-117.994548	35.101521	2606 William Moss Bl	naturally_occurring	0 to 15.24 cm	Stockton	NA	NA	NA	NA	NA	NA	NA	NA	NA	NA	NA	NA	NA	NA	NA	NA	NA
31	Valley oak	Quercus lobata	Stockton	California	-117.994548	35.101521	2606 William Moss Bl	naturally_occurring	0 to 15.24 cm	Stockton	NA	NA	NA	NA	NA	NA	NA	NA	NA	NA	NA	NA	NA	NA	NA	NA	NA
32	Valley oak	Quercus lobata	Stockton	California	-117.994548	35.101521	2606 William Moss Bl	naturally_occurring	15.24 to 30.48 cm	Stockton	NA	NA	NA	NA	NA	NA	NA	NA	NA	NA	NA	NA	NA	NA	NA	NA	NA
33	Eastern redbud	Cercis canadensis	Stockton	California	-117.994548	35.101521	2606 William Moss Bl	introduced	0 to 15.24 cm	Stockton	NA	NA	NA	NA	NA	NA	NA	NA	NA	NA	NA	NA	NA	NA	NA	NA	NA
34	Eastern redbud	Cercis canadensis	Stockton	California	-117.994548	35.101521	2606 William Moss Bl	introduced	0 to 15.24 cm	Stockton	NA	NA	NA	NA	NA	NA	NA	NA	NA	NA	NA	NA	NA	NA	NA	NA	NA
35	Eastern redbud	Cercis canadensis	Stockton	California	-117.994548	35.101521	2606 William Moss Bl	introduced	0 to 15.24 cm	Stockton	NA	NA	NA	NA	NA	NA	NA	NA	NA	NA	NA	NA	NA	NA	NA	NA	NA
36	Eastern redbud	Cercis canadensis	Stockton	California	-117.994548	35.101521	2606 William Moss Bl	introduced	0 to 15.24 cm	Stockton	NA	NA	NA	NA	NA	NA	NA	NA	NA	NA	NA	NA	NA	NA	NA	NA	NA
37	Eastern redbud	Cercis canadensis	Stockton	California	-117.994548	35.101521	2606 William Moss Bl	introduced	0 to 15.24 cm	Stockton	NA	NA	NA	NA	NA	NA	NA	NA	NA	NA	NA	NA	NA	NA	NA	NA	NA
38	Valley oak	Quercus lobata	Stockton	California	-117.994548	35.101521	2606 William Moss Bl	naturally_occurring	0 to 15.24 cm	Stockton	NA	NA	NA	NA	NA	NA	NA	NA	NA	NA	NA	NA	NA	NA	NA	NA	NA
39	Valley oak	Quercus lobata	Stockton	California	-117.994548	35.101521	2606 William Moss Bl	naturally_occurring	15.24 to 30.48 cm	Stockton	NA	NA	NA	NA	NA	NA	NA	NA	NA	NA	NA	NA	NA	NA	NA	NA	NA
40	Valley oak	Quercus lobata	Stockton	California	-117.994548	35.101521	2606 William Moss Bl	naturally_occurring	0 to 15.24 cm	Stockton	NA	NA	NA	NA	NA	NA	NA	NA	NA	NA	NA	NA	NA	NA	NA	NA	NA
41	Valley oak	Quercus lobata	Stockton	California	-117.994548	35.101521	2606 William Moss Bl	naturally_occurring	0 to 15.24 cm	Stockton	NA	NA	NA	NA	NA	NA	NA	NA	NA	NA	NA	NA	NA	NA	NA	NA	NA
42	Valley oak	Quercus lobata	Stockton	California	-117.994548	35.101521	2606 William Moss Bl	naturally_occurring	0 to 15.24 cm	Stockton	NA	NA	NA	NA	NA	NA	NA	NA	NA	NA	NA	NA	NA	NA	NA	NA	NA
43	Valley oak	Quercus lobata	Stockton	California	-117.994548	35.101521	2606 William Moss Bl	naturally_occurring	0 to 15.24 cm	Stockton	NA	NA	NA	NA	NA	NA	NA	NA	NA	NA	NA	NA	NA	NA	NA	NA	NA
44	Eastern redbud	Cercis canadensis	Stockton	California	-117.994548	35.101521	2606 William Moss Bl	introduced	0 to 15.24 cm	Stockton	NA	NA	NA	NA	NA	NA	NA	NA	NA	NA	NA	NA	NA	NA	NA	NA	NA
45	Eastern redbud	Cercis canadensis	Stockton	California	-117.994548	35.101521	2606 William Moss Bl	introduced	0 to 15.24 cm	Stockton	NA	NA	NA	NA	NA	NA	NA	NA	NA	NA	NA	NA	NA	NA	NA	NA	NA
46	Eastern redbud	Cercis canadensis	Stockton	California	-117.994548	35.101521	2606 William Moss Bl	introduced	0 to 15.24 cm	Stockton	NA	NA	NA	NA	NA	NA	NA	NA	NA	NA	NA	NA	NA	NA	NA	NA	NA
47	Eastern redbud	Cercis canadensis	Stockton	California	-117.994548	35.101521	2606 William Moss Bl	introduced	0 to 15.24 cm	Stockton	NA	NA	NA	NA	NA	NA	NA	NA	NA	NA	NA	NA	NA	NA	NA	NA	NA
48	London plane tree	Platanus acerifolia	Stockton	California	-117.994548	35.101521	2606 William Moss Bl	introduced	0 to 15.24 cm	Stockton	NA	NA	NA	NA	NA	NA	NA	NA	NA	NA	NA	NA	NA	NA	NA	NA	NA
49	London plane tree	Platanus acerifolia	Stockton	California	-117.994548	35.101521	2606 William Moss Bl	introduced	15.24 to 30.48 cm	Stockton	NA	NA	NA	NA	NA	NA	NA	NA	NA	NA	NA	NA	NA	NA	NA	NA	NA
50	London plane tree	Platanus acerifolia	Stockton	California	-117.994548	35.101521	2606 William Moss Bl	introduced	0 to 15.24 cm	Stockton	NA	NA	NA	NA	NA	NA	NA	NA	NA	NA	NA	NA	NA	NA	NA	NA	NA
51	Eastern redbud	Cercis canadensis	Stockton	California	-117.994548	35.101521	2606 William Moss Bl	introduced	0 to 15.24 cm	Stockton	NA	NA	NA	NA	NA	NA	NA	NA	NA	NA	NA	NA	NA	NA	NA	NA	NA
52	Eastern redbud	Cercis canadensis	Stockton	California	-117.994548	35.101521	2606 William Moss Bl	introduced	0 to 15.24 cm	Stockton	NA	NA	NA	NA	NA	NA	NA	NA	NA	NA	NA	NA	NA	NA	NA	NA	NA
53	Valley oak	Quercus lobata	Stockton	California	-117.994548	35.101521	2606 William Moss Bl	naturally_occurring	15.24 to 30.48 cm	Stockton	NA	NA	NA	NA	NA	NA	NA	NA	NA	NA	NA	NA	NA	NA	NA	NA	NA
54	Valley oak	Quercus lobata	Stockton	California	-117.994548	35.101521	2606 William Moss Bl	naturally_occurring	0 to 15.24 cm	Stockton	NA	NA	NA	NA	NA	NA	NA	NA	NA	NA	NA	NA	NA	NA	NA	NA	NA
55	Eastern redbud	Cercis canadensis	Stockton	California	-117.994548	35.101521	2606 William Moss Bl	introduced	0 to 15.24 cm	Stockton	NA	NA	NA	NA	NA	NA	NA	NA	NA	NA	NA	NA	NA	NA	NA	NA	NA
56	Eastern redbud	Cercis canadensis	Stockton	California	-117.994548	35.101521	2606 William Moss Bl	introduced	0 to 15.24 cm	Stockton	NA	NA	NA	NA	NA	NA	NA	NA	NA	NA	NA	NA	NA	NA	NA	NA	NA
57	Valley oak	Quercus lobata	Stockton	California	-117.994548	35.101521	2606 William Moss Bl	naturally_occurring	15.24 to 30.48 cm	Stockton	NA	NA	NA	NA	NA	NA	NA	NA	NA	NA	NA	NA	NA	NA	NA	NA	NA
58	Valley oak	Quercus lobata	Stockton	California	-117.994548	35.101521	2606 William Moss Bl	naturally_occurring	15.24 to 30.48 cm	Stockton	NA	NA	NA	NA	NA	NA	NA	NA	NA	NA	NA	NA	NA	NA	NA	NA	NA
59	Valley oak	Quercus lobata	Stockton	California	-117.994548	35.101521	2606 William Moss Bl	naturally_occurring	15.24 to 30.48 cm	Stockton	NA	NA	NA	NA	NA	NA	NA	NA	NA	NA	NA	NA	NA	NA	NA	NA	NA
60	Eastern redbud	Cercis canadensis	Stockton	California	-117.994548	35.101521	2606 William Moss Bl	introduced	0 to 15.24 cm	Stockton	NA	NA	NA	NA	NA	NA	NA	NA	NA	NA	NA	NA	NA	NA	NA	NA	NA
61	Valley oak	Quercus lobata	Stockton	California	-117.994548	35.101521	2606 William Moss Bl	naturally_occurring	0 to 15.24 cm	Stockton	NA	NA	NA	NA	NA	NA	NA	NA	NA	NA	NA	NA	NA	NA	NA	NA	NA
62	Valley oak	Quercus lobata	Stockton	California	-117.994548	35.101521	2606 William Moss Bl	naturally_occurring	15.24 to 30.48 cm	Stockton	NA	NA	NA	NA	NA	NA	NA	NA	NA	NA	NA	NA	NA	NA	NA	NA	NA
63	Valley oak	Quercus lobata	Stockton	California	-117.994548	35.101521	2606 William Moss Bl	naturally_occurring	0 to 15.24 cm	Stockton	NA	NA	NA	NA	NA	NA	NA	NA	NA	NA	NA	NA	NA	NA	NA	NA	NA
64	Valley oak	Quercus lobata	Stockton	California	-117.994548	35.101521	2606 William Moss Bl	naturally_occurring	15.24 to 30.48 cm	Stockton	NA	NA	NA	NA	NA	NA	NA	NA	NA	NA	NA	NA	NA	NA	NA	NA	NA
65	Valley oak	Quercus lobata	Stockton	California	-117.994548	35.101521	2606 William Moss Bl	naturally_occurring	0 to 15.24 cm	Stockton	NA	NA	NA	NA	NA	NA	NA	NA	NA	NA	NA	NA	NA	NA	NA	NA	NA
66	Valley oak	Quercus lobata	Stockton	California	-117.994548	35.101521	2606 William Moss Bl	naturally_occurring	0 to 15.24 cm	Stockton	NA	NA	NA	NA	NA	NA	NA	NA	NA	NA	NA	NA	NA	NA	NA	NA	NA
67	Valley oak	Quercus lobata	Stockton	California	-117.994548	35.101521	2606 William Moss Bl	naturally_occurring	0 to 15.24 cm	Stockton	NA	NA	NA	NA	NA	NA	NA	NA	NA	NA	NA	NA	NA	NA	NA	NA	NA
68	Valley oak	Quercus lobata	Stockton	California	-117.994548	35.101521	2606 William Moss Bl	naturally_occurring	15.24 to 30.48 cm	Stockton	NA	NA	NA	NA	NA	NA	NA	NA	NA	NA	NA	NA	NA	NA	NA	NA	NA
69	Eastern redbud	Cercis canadensis	Stockton	California	-117.994548	35.101521	2606 William Moss Bl	introduced	0 to 15.24 cm	Stockton	NA	NA	NA	NA	NA	NA	NA	NA	NA	NA	NA	NA	NA	NA	NA	NA	NA
70	Eastern redbud	Cercis canadensis	Stockton	California	-117.994548	35.101521	2606 William Moss Bl	introduced	0 to 15.24 cm	Stockton	NA	NA	NA	NA	NA	NA	NA	NA	NA	NA	NA	NA	NA	NA	NA	NA	NA
71	Coast live oak	Quercus agrifolia	Stockton	California	-117.994548	35.101521	2606 William Moss Bl	naturally_occurring	15.24 to 30.48 cm	Stockton	NA	NA	NA	NA	NA	NA	NA	NA	NA	NA	NA	NA	NA	NA	NA	NA	NA
72	Eastern redbud	Cercis canadensis	Stockton	California	-117.994548	35.101521	2606 William Moss Bl	introduced	0 to 15.24 cm	Stockton	NA	NA	NA	NA	NA	NA	NA	NA	NA	NA	NA	NA	NA	NA	NA	NA	NA
73	Eastern redbud	Cercis canadensis	Stockton	California	-117.994548	35.101521	2606 William Moss Bl	introduced	0 to 15.24 cm	Stockton	NA	NA	NA	NA	NA	NA	NA	NA	NA	NA	NA	NA	NA	NA	NA	NA	NA
74	Eastern redbud	Cercis canadensis	Stockton	California	-117.994548	35.101521	2606 William Moss Bl	introduced	0 to 15.24 cm	Stockton	NA	NA	NA	NA	NA	NA	NA	NA	NA	NA	NA	NA	NA	NA	NA	NA	NA
75	Eastern redbud	Cercis canadensis	Stockton	California	-117.994548	35.101521	2606 William Moss Bl	introduced	0 to 15.24 cm	Stockton	NA	NA	NA	NA	NA	NA	NA	NA	NA	NA	NA	NA	NA	NA	NA	NA	NA
76	Valley oak	Quercus lobata	Stockton	California	-117.994548	35.101521	2606 William Moss Bl	naturally_occurring	0 to 15.24 cm	Stockton	NA	NA	NA	NA	NA	NA	NA	NA	NA	NA	NA	NA	NA	NA	NA	NA	NA
77	Valley oak	Quercus lobata	Stockton	California	-117.994548	35.101521	2606 William Moss Bl	naturally_occurring	0 to 15.24 cm	Stockton	NA	NA	NA	NA	NA	NA	NA	NA	NA	NA	NA	NA	NA	NA	NA	NA	NA
78	Eastern redbud	Cercis canadensis	Stockton	California	-117.994548	35.101521	2606 William Moss Bl	introduced	0 to 15.24 cm	Stockton	NA	NA	NA	NA	NA	NA	NA	NA	NA	NA	NA	NA	NA	NA	NA	NA	NA
79	Eastern redbud	Cercis canadensis	Stockton	California	-117.994548	35.101521	2606 William Moss Bl	introduced	0 to 15.24 cm	Stockton	NA	NA	NA	NA	NA	NA	NA	NA	NA	NA	NA	NA	NA	NA	NA	NA	NA
80	Valley oak	Quercus lobata	Stockton	California	-117.994548	35.101521	2606 William Moss Bl	naturally_occurring	0 to 15.24 cm	Stockton	NA	NA	NA	NA	NA	NA	NA	NA	NA	NA	NA	NA	NA	NA	NA	NA	NA
81	Eastern redbud	Cercis canadensis	Stockton	California	-117.994548	35.101521	2606 William Moss Bl	introduced	0 to 15.24 cm	Stockton	NA	NA	NA	NA	NA	NA	NA	NA	NA	NA	NA	NA	NA	NA	NA	NA	NA
82	Eastern redbud	Cercis canadensis	Stockton	California	-117.994548	35.101521	2606 William Moss Bl	introduced	0 to 15.24 cm	Stockton	NA	NA	NA	NA	NA	NA	NA	NA	NA	NA	NA	NA	NA	NA	NA	NA	NA
83	Eastern redbud	Cercis canadensis	Stockton	California	-117.994548	35.101521	2606 William Moss Bl	introduced	0 to 15.24 cm	Stockton	NA	NA	NA	NA	NA	NA	NA	NA	NA	NA	NA	NA	NA	NA	NA	NA	NA
84	London plane tree	Platanus acerifolia	Stockton	California	-117.994548	35.101521	2606 William Moss Bl	introduced	0 to 15.24 cm	Stockton	NA	NA	NA	NA	NA	NA	NA	NA	NA	NA	NA	NA	NA	NA	NA	NA	NA
85	London plane tree	Platanus acerifolia	Stockton	California	-117.994548	35.101521	2606 William Moss Bl	introduced	0 to 15.24 cm	Stockton	NA	NA	NA	NA	NA	NA	NA	NA	NA	NA	NA	NA	NA	NA	NA	NA	NA
86	London plane tree	Platanus acerifolia	Stockton	California	-117.994548	35.101521	2606 William Moss Bl	introduced	0 to 15.24 cm	Stockton	NA	NA	NA	NA	NA	NA	NA	NA	NA	NA	NA	NA	NA	NA	NA	NA	NA
87	London plane tree	Platanus acerifolia	Stockton	California	-117.994548	35.101521	2606 William Moss Bl	introduced	0 to 15.24 cm	Stockton	NA	NA	NA	NA	NA	NA	NA	NA	NA	NA	NA	NA	NA	NA	NA	NA	NA
88	London plane tree	Platanus acerifolia	Stockton	California	-117.994548	35.101521	2606 William Moss Bl	introduced	0 to 15.24 cm	Stockton	NA	NA	NA	NA	NA	NA	NA	NA	NA	NA	NA	NA	NA	NA	NA	NA	NA
89	Crape myrtle	Lagerstroemia indica	Stockton	California	-117.994548	35.101521	2606 William Moss Bl	introduced	0 to 15.24 cm	Stockton	NA	NA	NA	NA	NA	NA	NA	NA	NA	NA	NA	NA	NA	NA	NA	NA	NA
90	Crape myrtle	Lagerstroemia indica	Stockton	California	-117.994548	35.101521	2606 William Moss Bl	introduced	0 to 15.24 cm	Stockton	NA	NA	NA	NA	NA	NA	NA	NA	NA	NA	NA	NA	NA	NA	NA	NA	NA
91	London plane tree	Platanus acerifolia	Stockton	California	-117.994548	35.101521	2606 William Moss Bl	introduced	0 to 15.24 cm	Stockton	NA	NA	NA	NA	NA	NA	NA	NA	NA	NA	NA	NA	NA	NA	NA	NA	NA
92	London plane tree	Platanus acerifolia	Stockton	California	-117.994548	35.101521	2606 William Moss Bl	introduced	0 to 15.24 cm	Stockton	NA	NA	NA	NA	NA	NA	NA	NA	NA	NA	NA	NA	NA	NA	NA	NA	NA
93	Chinese pistache	Pistacia chinensis	Stockton	California	-117.994548	35.101521	2606 William Moss Bl	introduced	0 to 15.24 cm	Stockton	NA	NA	NA	NA	NA	NA	NA	NA	NA	NA	NA	NA	NA	NA	NA	NA	NA
94	Coast redwood	Sequoia sempervirens	Stockton	California	-117.994548	35.101521	2606 William Moss Bl	naturally_occurring	15.24 to 30.48 cm	Stockton	NA	NA	NA	NA	NA	NA	NA	NA	NA	NA	NA	NA	NA	NA	NA	NA	NA
95	Coast redwood	Sequoia sempervirens	Stockton	California	-117.994548	35.101521	2606 William Moss Bl	naturally_occurring	15.24 to 30.48 cm	Stockton	NA	NA	NA	NA	NA	NA	NA	NA	NA	NA	NA	NA	NA	NA	NA	NA	NA
96	Coast redwood	Sequoia sempervirens	Stockton	California	-117.994548	35.101521	2606 William Moss Bl	naturally_occurring	15.24 to 30.48 cm	Stockton	NA	NA	NA	NA	NA	NA	NA	NA	NA	NA	NA	NA	NA	NA	NA	NA	NA
97	London plane tree	Platanus acerifolia	Stockton	California	-117.994548	35.101521	2606 William Moss Bl	introduced	0 to 15.24 cm	Stockton	NA	NA	NA	NA	NA	NA	NA	NA	NA	NA	NA	NA	NA	NA	NA	NA	NA
98	London plane tree	Platanus acerifolia	Stockton	California	-117.994548	35.101521	2606 William Moss Bl	introduced	0 to 15.24 cm	Stockton	NA	NA	NA	NA	NA	NA	NA	NA	NA	NA	NA	NA	NA	NA	NA	NA	NA
99	London plane tree	Platanus acerifolia	Stockton	California	-117.994548	35.101521	2606 William Moss Bl	introduced	0 to 15.24 cm	Stockton	NA	NA	NA	NA	NA	NA	NA	NA	NA	NA	NA	NA	NA	NA	NA	NA	NA
100	Chinese pistache	Pistacia chinensis	Stockton	California	-117.994548	35.101521	2606 William Moss Bl	introduced	0 to 15.24 cm	Stockton	NA	NA	NA	NA	NA	NA	NA	NA	NA	NA	NA	NA	NA	NA	NA	NA	NA
101	Red maple	Acer rubrum	Stockton	California	-117.994548	35.101521	2606 William Moss Bl	introduced	0 to 15.24 cm	Stockton	NA	NA	NA	NA	NA	NA	NA	NA	NA	NA	NA	NA	NA	NA	NA	NA	NA
102	Red maple	Acer rubrum	Stockton	California	-117.994548	35.101521	2606 William Moss Bl	introduced	0 to 15.24 cm	Stockton	NA	NA	NA	NA	NA	NA	NA	NA	NA	NA	NA	NA	NA	NA	NA	NA	NA
103	Red maple	Acer rubrum	Stockton	California	-117.994548	35.101521	2606 William Moss Bl	introduced	0 to 15.24 cm	Stockton	NA	NA	NA	NA	NA	NA	NA	NA	NA	NA	NA	NA	NA	NA	NA	NA	NA
104	Chinese pistache	Pistacia chinensis	Stockton	California	-117.994548	35.101521	2606 William Moss Bl	introduced	0 to 15.24 cm	Stockton	NA	NA	NA	NA	NA	NA	NA	NA	NA	NA	NA	NA	NA	NA	NA	NA	NA
105	Red maple	Acer rubrum	Stockton	California	-117.994548	35.101521	2606 William Moss Bl	introduced	0 to 15.24 cm	Stockton	NA	NA	NA	NA	NA	NA	NA	NA	NA	NA	NA	NA	NA	NA	NA	NA	NA
106	Coast redwood	Sequoia sempervirens	Stockton	California	-117.994548	35.101521	2606 William Moss Bl	naturally_occurring	15.24 to 30.48 cm	Stockton	NA	NA	NA	NA	NA	NA	NA	NA	NA	NA	NA	NA	NA	NA	NA	NA	NA
107	Coast redwood	Sequoia sempervirens	Stockton	California	-117.994548	35.101521	2606 William Moss Bl	naturally_occurring	15.24 to 30.48 cm	Stockton	NA	NA	NA	NA	NA	NA	NA	NA	NA	NA	NA	NA	NA	NA	NA	NA	NA
108	Coast redwood	Sequoia sempervirens	Stockton	California	-117.994548	35.101521	2606 William Moss Bl	naturally_occurring	15.24 to 30.48 cm	Stockton	NA	NA	NA	NA	NA	NA	NA	NA	NA	NA	NA	NA	NA	NA	NA	NA	NA
109	Leaf linden little	Tilia cordata	Stockton	California	-117.994548	35.101521	2606 William Moss Bl	introduced	0 to 15.24 cm	Stockton	NA	NA	NA	NA	NA	NA	NA	NA	NA	NA	NA	NA	NA	NA	NA	NA	NA
110	Crape myrtle	Lagerstroemia indica	Stockton	California	-117.994548	35.101521	2606 William Moss Bl	introduced	0 to 15.24 cm	Stockton	NA	NA	NA	NA	NA	NA	NA	NA	NA	NA	NA	NA	NA	NA	NA	NA	NA
111	Crape myrtle	Lagerstroemia indica	Stockton	California	-117.994548	35.101521	2606 William Moss Bl	introduced	0 to 15.24 cm	Stockton	NA	NA	NA	NA	NA	NA	NA	NA	NA	NA	NA	NA	NA	NA	NA	NA	NA
112	Crape myrtle	Lagerstroemia indica	Stockton	California	-117.994548	35.101521	2606 William Moss Bl	introduced	0 to 15.24 cm	Stockton	NA	NA	NA	NA	NA	NA	NA	NA	NA	NA	NA	NA	NA	NA	NA	NA	NA
113	Leaf linden little	Tilia cordata	Stockton	California	-117.994548	35.101521	2606 William Moss Bl	introduced	0 to 15.24 cm	Stockton	NA	NA	NA	NA	NA	NA	NA	NA	NA	NA	NA	NA	NA	NA	NA	NA	NA
114	Crape myrtle	Lagerstroemia indica	Stockton	California	-117.994548	35.101521	2606 William Moss Bl	introduced	0 to 15.24 cm	Stockton	NA	NA	NA	NA	NA	NA	NA	NA	NA	NA	NA	NA	NA	NA	NA	NA	NA
115	Crape myrtle	Lagerstroemia indica	Stockton	California	-117.994548	35.101521	2606 William Moss Bl	introduced	0 to 15.24 cm	Stockton	NA	NA	NA	NA	NA	NA	NA	NA	NA	NA	NA	NA	NA	NA	NA	NA	NA
116	Crape myrtle	Lagerstroemia indica	Stockton	California	-117.994548	35.101521	2606 William Moss Bl	introduced	0 to 15.24 cm	Stockton	NA	NA	NA	NA	NA	NA	NA	NA	NA	NA	NA	NA	NA	NA	NA	NA	NA
117	Leaf linden little	Tilia cordata	Stockton	California	-117.994548	35.101521	2606 William Moss Bl	introduced	0 to 15.24 cm	Stockton	NA	NA	NA	NA	NA	NA	NA	NA	NA	NA	NA	NA	NA	NA	NA	NA	NA
118	Leaf linden little	Tilia cordata	Stockton	California	-117.994548	35.101521	2606 William Moss Bl	introduced	0 to 15.24 cm	Stockton	NA	NA	NA	NA	NA	NA	NA	NA	NA	NA	NA	NA	NA	NA	NA	NA	NA
119	Coast redwood	Sequoia sempervirens	Stockton	California	-117.994548	35.101521	2606 William Moss Bl	naturally_occurring	15.24 to 30.48 cm	Stockton	NA	NA	NA	NA	NA	NA	NA	NA	NA	NA	NA	NA	NA	NA	NA	NA	NA
120	Leaf linden little	Tilia cordata	Stockton	California	-117.994548	35.101521	2606 William Moss Bl	introduced	0 to 15.24 cm	Stockton	NA	NA	NA	NA	NA	NA	NA	NA	NA	NA	NA	NA	NA	NA	NA	NA	NA
121	Leaf linden little	Tilia cordata	Stockton	California	-117.994548	35.101521	2606 William Moss Bl	introduced	0 to 15.24 cm	Stockton	NA	NA	NA	NA	NA	NA	NA	NA	NA	NA	NA	NA	NA	NA	NA	NA	NA
122	Leaf linden little	Tilia cordata	Stockton	California	-117.994548	35.101521	2606 William Moss Bl	introduced	0 to 15.24 cm	Stockton	NA	NA	NA	NA	NA	NA	NA	NA	NA	NA	NA	NA	NA	NA	NA	NA	NA
123	Chinese pistache	Pistacia chinensis	Stockton	California	-117.994548	35.101521	2606 William Moss Bl	introduced	0 to 15.24 cm	Stockton	NA	NA	NA	NA	NA	NA	NA	NA	NA	NA	NA	NA	NA	NA	NA	NA	NA
124	Chinese pistache	Pistacia chinensis	Stockton	California	-117.994548	35.101521	2606 William Moss Bl	introduced	0 to 15.24 cm	Stockton	NA	NA	NA	NA	NA	NA	NA	NA	NA	NA	NA	NA	NA	NA	NA	NA	NA
125	Coast redwood	Sequoia sempervirens	Stockton	California	-117.994548	35.101521	2606 William Moss Bl	naturally_occurring	15.24 to 30.48 cm	Stockton	NA	NA	NA	NA	NA	NA	NA	NA	NA	NA	NA	NA	NA	NA	NA	NA	NA
126	Coast redwood	Sequoia sempervirens	Stockton	California	-117.994548	35.101521	2606 William Moss Bl	naturally_occurring	15.24 to 30.48 cm	Stockton	NA	NA	NA	NA	NA	NA	NA	NA	NA	NA	NA	NA	NA	NA	NA	NA	NA
127	Red maple	Acer rubrum	Stockton	California	-117.994548	35.101521	2606 William Moss Bl	introduced	0 to 15.24 cm	Stockton	NA	NA	NA	NA	NA	NA	NA	NA	NA	NA	NA	NA	NA	NA	NA	NA	NA
128	Chinese pistache	Pistacia chinensis	Stockton	California	-117.994548	35.101521	2606 William Moss Bl	introduced	0 to 15.24 cm	Stockton	NA	NA	NA	NA	NA	NA	NA	NA	NA	NA	NA	NA	NA	NA	NA	NA	NA
129	Chinese pistache	Pistacia chinensis	Stockton	California	-117.994548	35.101521	2606 William Moss Bl	introduced	0 to 15.24 cm	Stockton	NA	NA	NA	NA	NA	NA	NA	NA	NA	NA	NA	NA	NA	NA	NA	NA	NA
130	Red maple	Acer rubrum	Stockton	California	-117.994548	35.101521	2606 William Moss Bl	introduced	0 to 15.24 cm	Stockton	NA	NA	NA	NA	NA	NA	NA	NA	NA	NA	NA	NA	NA	NA	NA	NA	NA
131	Fruitless mulberry	Morus alba	Stockton	California	-121.3098255	37.9578312	1235 W Flora St	introduced	15.24 to 30.48 cm	Stockton	NA	NA	NA	NA	NA	NA	NA	NA	NA	NA	NA	NA	NA	NA	NA	NA	NA
131	Eastern redbud	Cercis canadensis	Stockton	California	-117.994548	35.101521	2606 William Moss Bl	introduced	0 to 15.24 cm	Stockton	NA	NA	NA	NA	NA	NA	NA	NA	NA	NA	NA	NA	NA	NA	NA	NA	NA
132	London plane tree	Platanus acerifolia	Stockton	California	-117.994548	35.101521	2606 William Moss Bl	introduced	0 to 15.24 cm	Stockton	NA	NA	NA	NA	NA	NA	NA	NA	NA	NA	NA	NA	NA	NA	NA	NA	NA
133	Crape myrtle	Lagerstroemia indica	Stockton	California	-117.994548	35.101521	2606 William Moss Bl	introduced	0 to 15.24 cm	Stockton	NA	NA	NA	NA	NA	NA	NA	NA	NA	NA	NA	NA	NA	NA	NA	NA	NA
134	London plane tree	Platanus acerifolia	Stockton	California	-117.994548	35.101521	2606 William Moss Bl	introduced	0 to 15.24 cm	Stockton	NA	NA	NA	NA	NA	NA	NA	NA	NA	NA	NA	NA	NA	NA	NA	NA	NA
135	London plane tree	Platanus acerifolia	Stockton	California	-117.994548	35.101521	2606 William Moss Bl	introduced	0 to 15.24 cm	Stockton	NA	NA	NA	NA	NA	NA	NA	NA	NA	NA	NA	NA	NA	NA	NA	NA	NA
136	London plane tree	Platanus acerifolia	Stockton	California	-117.994548	35.101521	2606 William Moss Bl	introduced	0 to 15.24 cm	Stockton	NA	NA	NA	NA	NA	NA	NA	NA	NA	NA	NA	NA	NA	NA	NA	NA	NA
137	Crape myrtle	Lagerstroemia indica	Stockton	California	-117.994548	35.101521	2606 William Moss Bl	introduced	0 to 15.24 cm	Stockton	NA	NA	NA	NA	NA	NA	NA	NA	NA	NA	NA	NA	NA	NA	NA	NA	NA
138	Crape myrtle	Lagerstroemia indica	Stockton	California	-117.994548	35.101521	2606 William Moss Bl	introduced	0 to 15.24 cm	Stockton	NA	NA	NA	NA	NA	NA	NA	NA	NA	NA	NA	NA	NA	NA	NA	NA	NA
139	Crape myrtle	Lagerstroemia indica	Stockton	California	-117.994548	35.101521	2606 William Moss Bl	introduced	0 to 15.24 cm	Stockton	NA	NA	NA	NA	NA	NA	NA	NA	NA	NA	NA	NA	NA	NA	NA	NA	NA
140	Crape myrtle	Lagerstroemia indica	Stockton	California	-117.994548	35.101521	2606 William Moss Bl	introduced	0 to 15.24 cm	Stockton	NA	NA	NA	NA	NA	NA	NA	NA	NA	NA	NA	NA	NA	NA	NA	NA	NA
141	Crape myrtle	Lagerstroemia indica	Stockton	California	-117.994548	35.101521	2606 William Moss Bl	introduced	0 to 15.24 cm	Stockton	NA	NA	NA	NA	NA	NA	NA	NA	NA	NA	NA	NA	NA	NA	NA	NA	NA
142	Crape myrtle	Lagerstroemia indica	Stockton	California	-117.994548	35.101521	2606 William Moss Bl	introduced	0 to 15.24 cm	Stockton	NA	NA	NA	NA	NA	NA	NA	NA	NA	NA	NA	NA	NA	NA	NA	NA	NA
143	Crape myrtle	Lagerstroemia indica	Stockton	California	-117.994548	35.101521	2606 William Moss Bl	introduced	0 to 15.24 cm	Stockton	NA	NA	NA	NA	NA	NA	NA	NA	NA	NA	NA	NA	NA	NA	NA	NA	NA
144	Chinese pistache	Pistacia chinensis	Stockton	California	-121.300466	37.9798029	27 E Alpine Av	introduced	30.48 to 45.72 cm	Stockton	NA	NA	NA	NA	NA	NA	NA	NA	NA	NA	NA	NA	NA	NA	NA	NA	NA
144	Crape myrtle	Lagerstroemia indica	Stockton	California	-117.994548	35.101521	2606 William Moss Bl	introduced	0 to 15.24 cm	Stockton	NA	NA	NA	NA	NA	NA	NA	NA	NA	NA	NA	NA	NA	NA	NA	NA	NA
145	Crape myrtle	Lagerstroemia indica	Stockton	California	-117.994548	35.101521	2606 William Moss Bl	introduced	0 to 15.24 cm	Stockton	NA	NA	NA	NA	NA	NA	NA	NA	NA	NA	NA	NA	NA	NA	NA	NA	NA
146	Crape myrtle	Lagerstroemia indica	Stockton	California	-117.994548	35.101521	2606 William Moss Bl	introduced	0 to 15.24 cm	Stockton	NA	NA	NA	NA	NA	NA	NA	NA	NA	NA	NA	NA	NA	NA	NA	NA	NA
147	Tuliptree	Liriodendron tulipifera	Stockton	California	-121.2930548	37.9596902	3314 N Center St	introduced	60.96 to 76.2 cm	Stockton	NA	NA	NA	NA	NA	NA	NA	NA	NA	NA	NA	NA	NA	NA	NA	NA	NA
147	Crape myrtle	Lagerstroemia indica	Stockton	California	-117.994548	35.101521	2606 William Moss Bl	introduced	0 to 15.24 cm	Stockton	NA	NA	NA	NA	NA	NA	NA	NA	NA	NA	NA	NA	NA	NA	NA	NA	NA
148	Crape myrtle	Lagerstroemia indica	Stockton	California	-117.994548	35.101521	2606 William Moss Bl	introduced	0 to 15.24 cm	Stockton	NA	NA	NA	NA	NA	NA	NA	NA	NA	NA	NA	NA	NA	NA	NA	NA	NA
149	Canary island pine	Pinus canariensis	Stockton	California	-121.3425173	37.9550219	3121 Monte Diablo Av	introduced	30.48 to 45.72 cm	Stockton	NA	NA	NA	NA	NA	NA	NA	NA	NA	NA	NA	NA	NA	NA	NA	NA	NA
150	Chinese pistache	Pistacia chinensis	Stockton	California	-121.3425173	37.9550219	3121 Monte Diablo Av	introduced	30.48 to 45.72 cm	Stockton	NA	NA	NA	NA	NA	NA	NA	NA	NA	NA	NA	NA	NA	NA	NA	NA	NA
151	Raywood ash	Fraxinus oxycarpa	Stockton	California	-121.3425173	37.9550219	3121 Monte Diablo Av	no_info	30.48 to 45.72 cm	Stockton	NA	NA	NA	NA	NA	NA	NA	NA	NA	NA	NA	NA	NA	NA	NA	NA	NA
152	Chinese pistache	Pistacia chinensis	Stockton	California	-121.3425173	37.9550219	3121 Monte Diablo Av	introduced	30.48 to 45.72 cm	Stockton	NA	NA	NA	NA	NA	NA	NA	NA	NA	NA	NA	NA	NA	NA	NA	NA	NA
153	London plane tree	Platanus acerifolia	Stockton	California	-121.3425173	37.9550219	3121 Monte Diablo Av	introduced	30.48 to 45.72 cm	Stockton	NA	NA	NA	NA	NA	NA	NA	NA	NA	NA	NA	NA	NA	NA	NA	NA	NA
154	Raywood ash	Fraxinus oxycarpa	Stockton	California	-121.3425173	37.9550219	3121 Monte Diablo Av	no_info	30.48 to 45.72 cm	Stockton	NA	NA	NA	NA	NA	NA	NA	NA	NA	NA	NA	NA	NA	NA	NA	NA	NA
155	Chinese pistache	Pistacia chinensis	Stockton	California	-121.3425173	37.9550219	3121 Monte Diablo Av	introduced	30.48 to 45.72 cm	Stockton	NA	NA	NA	NA	NA	NA	NA	NA	NA	NA	NA	NA	NA	NA	NA	NA	NA
156	Raywood ash	Fraxinus oxycarpa	Stockton	California	-121.3425173	37.9550219	3121 Monte Diablo Av	no_info	15.24 to 30.48 cm	Stockton	NA	NA	NA	NA	NA	NA	NA	NA	NA	NA	NA	NA	NA	NA	NA	NA	NA
157	London plane tree	Platanus acerifolia	Stockton	California	-121.3425173	37.9550219	3121 Monte Diablo Av	introduced	30.48 to 45.72 cm	Stockton	NA	NA	NA	NA	NA	NA	NA	NA	NA	NA	NA	NA	NA	NA	NA	NA	NA
158	London plane tree	Platanus acerifolia	Stockton	California	-121.3425173	37.9550219	3121 Monte Diablo Av	introduced	45.72 to 60.96 cm	Stockton	NA	NA	NA	NA	NA	NA	NA	NA	NA	NA	NA	NA	NA	NA	NA	NA	NA
160	Leaf zelkova saw	Zelkova serrata	Stockton	California	-121.3425173	37.9550219	3121 Monte Diablo Av	introduced	15.24 to 30.48 cm	Stockton	NA	NA	NA	NA	NA	NA	NA	NA	NA	NA	NA	NA	NA	NA	NA	NA	NA
161	London plane tree	Platanus acerifolia	Stockton	California	-121.3425173	37.9550219	3121 Monte Diablo Av	introduced	15.24 to 30.48 cm	Stockton	NA	NA	NA	NA	NA	NA	NA	NA	NA	NA	NA	NA	NA	NA	NA	NA	NA
162	London plane tree	Platanus acerifolia	Stockton	California	-121.3425173	37.9550219	3121 Monte Diablo Av	introduced	15.24 to 30.48 cm	Stockton	NA	NA	NA	NA	NA	NA	NA	NA	NA	NA	NA	NA	NA	NA	NA	NA	NA
163	London plane tree	Platanus acerifolia	Stockton	California	-121.3425173	37.9550219	3121 Monte Diablo Av	introduced	15.24 to 30.48 cm	Stockton	NA	NA	NA	NA	NA	NA	NA	NA	NA	NA	NA	NA	NA	NA	NA	NA	NA
164	Leaf zelkova saw	Zelkova serrata	Stockton	California	-121.3425173	37.9550219	3121 Monte Diablo Av	introduced	15.24 to 30.48 cm	Stockton	NA	NA	NA	NA	NA	NA	NA	NA	NA	NA	NA	NA	NA	NA	NA	NA	NA
165	London plane tree	Platanus acerifolia	Stockton	California	-121.3425173	37.9550219	3121 Monte Diablo Av	introduced	15.24 to 30.48 cm	Stockton	NA	NA	NA	NA	NA	NA	NA	NA	NA	NA	NA	NA	NA	NA	NA	NA	NA
166	Leaf zelkova saw	Zelkova serrata	Stockton	California	-121.3425173	37.9550219	3121 Monte Diablo Av	introduced	0 to 15.24 cm	Stockton	NA	NA	NA	NA	NA	NA	NA	NA	NA	NA	NA	NA	NA	NA	NA	NA	NA
167	Canary island pine	Pinus canariensis	Stockton	California	-121.3425173	37.9550219	3121 Monte Diablo Av	introduced	45.72 to 60.96 cm	Stockton	NA	NA	NA	NA	NA	NA	NA	NA	NA	NA	NA	NA	NA	NA	NA	NA	NA
168	Canary island pine	Pinus canariensis	Stockton	California	-121.3425173	37.9550219	3121 Monte Diablo Av	introduced	45.72 to 60.96 cm	Stockton	NA	NA	NA	NA	NA	NA	NA	NA	NA	NA	NA	NA	NA	NA	NA	NA	NA
169	Canary island pine	Pinus canariensis	Stockton	California	-121.3425173	37.9550219	3121 Monte Diablo Av	introduced	45.72 to 60.96 cm	Stockton	NA	NA	NA	NA	NA	NA	NA	NA	NA	NA	NA	NA	NA	NA	NA	NA	NA
170	Chinese pistache	Pistacia chinensis	Stockton	California	-121.3425173	37.9550219	3121 Monte Diablo Av	introduced	15.24 to 30.48 cm	Stockton	NA	NA	NA	NA	NA	NA	NA	NA	NA	NA	NA	NA	NA	NA	NA	NA	NA
171	Fruitless mulberry	Morus alba	Stockton	California	-121.3113373	37.9582032	1340 W Poplar St	introduced	0 to 15.24 cm	Stockton	NA	NA	NA	NA	NA	NA	NA	NA	NA	NA	NA	NA	NA	NA	NA	NA	NA
171	Canary island pine	Pinus canariensis	Stockton	California	-121.3425173	37.9550219	3121 Monte Diablo Av	introduced	45.72 to 60.96 cm	Stockton	NA	NA	NA	NA	NA	NA	NA	NA	NA	NA	NA	NA	NA	NA	NA	NA	NA
172	Holly oak	Quercus ilex	Stockton	California	-121.3425173	37.9550219	3121 Monte Diablo Av	introduced	60.96 to 76.2 cm	Stockton	NA	NA	NA	NA	NA	NA	NA	NA	NA	NA	NA	NA	NA	NA	NA	NA	NA
173	Canary island pine	Pinus canariensis	Stockton	California	-121.3425173	37.9550219	3121 Monte Diablo Av	introduced	45.72 to 60.96 cm	Stockton	NA	NA	NA	NA	NA	NA	NA	NA	NA	NA	NA	NA	NA	NA	NA	NA	NA
174	Canary island pine	Pinus canariensis	Stockton	California	-121.3425173	37.9550219	3121 Monte Diablo Av	introduced	60.96 to 76.2 cm	Stockton	NA	NA	NA	NA	NA	NA	NA	NA	NA	NA	NA	NA	NA	NA	NA	NA	NA
175	White alder	Alnus rhombifolia	Stockton	California	-121.3425173	37.9550219	3121 Monte Diablo Av	naturally_occurring	45.72 to 60.96 cm	Stockton	NA	NA	NA	NA	NA	NA	NA	NA	NA	NA	NA	NA	NA	NA	NA	NA	NA
176	White alder	Alnus rhombifolia	Stockton	California	-121.3425173	37.9550219	3121 Monte Diablo Av	naturally_occurring	30.48 to 45.72 cm	Stockton	NA	NA	NA	NA	NA	NA	NA	NA	NA	NA	NA	NA	NA	NA	NA	NA	NA
177	Coast redwood	Sequoia sempervirens	Stockton	California	-121.3425173	37.9550219	3121 Monte Diablo Av	naturally_occurring	45.72 to 60.96 cm	Stockton	NA	NA	NA	NA	NA	NA	NA	NA	NA	NA	NA	NA	NA	NA	NA	NA	NA
178	Coast redwood	Sequoia sempervirens	Stockton	California	-121.3425173	37.9550219	3121 Monte Diablo Av	naturally_occurring	45.72 to 60.96 cm	Stockton	NA	NA	NA	NA	NA	NA	NA	NA	NA	NA	NA	NA	NA	NA	NA	NA	NA
179	Coast redwood	Sequoia sempervirens	Stockton	California	-121.3425173	37.9550219	3121 Monte Diablo Av	naturally_occurring	45.72 to 60.96 cm	Stockton	NA	NA	NA	NA	NA	NA	NA	NA	NA	NA	NA	NA	NA	NA	NA	NA	NA
180	Coast redwood	Sequoia sempervirens	Stockton	California	-121.3425173	37.9550219	3121 Monte Diablo Av	naturally_occurring	45.72 to 60.96 cm	Stockton	NA	NA	NA	NA	NA	NA	NA	NA	NA	NA	NA	NA	NA	NA	NA	NA	NA
181	Chinese pistache	Pistacia chinensis	Stockton	California	-121.3425173	37.9550219	3121 Monte Diablo Av	introduced	30.48 to 45.72 cm	Stockton	NA	NA	NA	NA	NA	NA	NA	NA	NA	NA	NA	NA	NA	NA	NA	NA	NA
182	Coast redwood	Sequoia sempervirens	Stockton	California	-121.3425173	37.9550219	3121 Monte Diablo Av	naturally_occurring	30.48 to 45.72 cm	Stockton	NA	NA	NA	NA	NA	NA	NA	NA	NA	NA	NA	NA	NA	NA	NA	NA	NA
183	Coast redwood	Sequoia sempervirens	Stockton	California	-121.3425173	37.9550219	3121 Monte Diablo Av	naturally_occurring	45.72 to 60.96 cm	Stockton	NA	NA	NA	NA	NA	NA	NA	NA	NA	NA	NA	NA	NA	NA	NA	NA	NA
184	Coast redwood	Sequoia sempervirens	Stockton	California	-121.3425173	37.9550219	3121 Monte Diablo Av	naturally_occurring	30.48 to 45.72 cm	Stockton	NA	NA	NA	NA	NA	NA	NA	NA	NA	NA	NA	NA	NA	NA	NA	NA	NA
185	Chinese pistache	Pistacia chinensis	Stockton	California	-121.3425173	37.9550219	3121 Monte Diablo Av	introduced	30.48 to 45.72 cm	Stockton	NA	NA	NA	NA	NA	NA	NA	NA	NA	NA	NA	NA	NA	NA	NA	NA	NA
186	White alder	Alnus rhombifolia	Stockton	California	-121.3425173	37.9550219	3121 Monte Diablo Av	naturally_occurring	60.96 to 76.2 cm	Stockton	NA	NA	NA	NA	NA	NA	NA	NA	NA	NA	NA	NA	NA	NA	NA	NA	NA
187	White alder	Alnus rhombifolia	Stockton	California	-121.3425173	37.9550219	3121 Monte Diablo Av	naturally_occurring	45.72 to 60.96 cm	Stockton	NA	NA	NA	NA	NA	NA	NA	NA	NA	NA	NA	NA	NA	NA	NA	NA	NA
188	Coast redwood	Sequoia sempervirens	Stockton	California	-121.3425173	37.9550219	3121 Monte Diablo Av	naturally_occurring	60.96 to 76.2 cm	Stockton	NA	NA	NA	NA	NA	NA	NA	NA	NA	NA	NA	NA	NA	NA	NA	NA	NA
189	Canary island pine	Pinus canariensis	Stockton	California	-121.3425173	37.9550219	3121 Monte Diablo Av	introduced	30.48 to 45.72 cm	Stockton	NA	NA	NA	NA	NA	NA	NA	NA	NA	NA	NA	NA	NA	NA	NA	NA	NA
190	Canary island pine	Pinus canariensis	Stockton	California	-121.3425173	37.9550219	3121 Monte Diablo Av	introduced	60.96 to 76.2 cm	Stockton	NA	NA	NA	NA	NA	NA	NA	NA	NA	NA	NA	NA	NA	NA	NA	NA	NA
191	Yoshino flowering cherry	Prunus yedoensis	Stockton	California	-121.3425173	37.9550219	3121 Monte Diablo Av	introduced	0 to 15.24 cm	Stockton	NA	NA	NA	NA	NA	NA	NA	NA	NA	NA	NA	NA	NA	NA	NA	NA	NA
192	Fruitless mulberry	Morus alba	Stockton	California	-121.3107089	37.956659	1331 W Park St	introduced	15.24 to 30.48 cm	Stockton	NA	NA	NA	NA	NA	NA	NA	NA	NA	NA	NA	NA	NA	NA	NA	NA	NA
192	Yoshino flowering cherry	Prunus yedoensis	Stockton	California	-121.3425173	37.9550219	3121 Monte Diablo Av	introduced	0 to 15.24 cm	Stockton	NA	NA	NA	NA	NA	NA	NA	NA	NA	NA	NA	NA	NA	NA	NA	NA	NA
193	Yoshino flowering cherry	Prunus yedoensis	Stockton	California	-121.3425173	37.9550219	3121 Monte Diablo Av	introduced	0 to 15.24 cm	Stockton	NA	NA	NA	NA	NA	NA	NA	NA	NA	NA	NA	NA	NA	NA	NA	NA	NA
194	Coast redwood	Sequoia sempervirens	Stockton	California	-121.3425173	37.9550219	3121 Monte Diablo Av	naturally_occurring	more than 76.2 cm	Stockton	NA	NA	NA	NA	NA	NA	NA	NA	NA	NA	NA	NA	NA	NA	NA	NA	NA
195	American sweetgum	Liquidambar styraciflua	Stockton	California	-121.3425173	37.9550219	3121 Monte Diablo Av	introduced	60.96 to 76.2 cm	Stockton	NA	NA	NA	NA	NA	NA	NA	NA	NA	NA	NA	NA	NA	NA	NA	NA	NA
196	American sweetgum	Liquidambar styraciflua	Stockton	California	-121.3425173	37.9550219	3121 Monte Diablo Av	introduced	45.72 to 60.96 cm	Stockton	NA	NA	NA	NA	NA	NA	NA	NA	NA	NA	NA	NA	NA	NA	NA	NA	NA
197	Cork oak	Quercus suber	Stockton	California	-121.3425173	37.9550219	3121 Monte Diablo Av	introduced	more than 76.2 cm	Stockton	NA	NA	NA	NA	NA	NA	NA	NA	NA	NA	NA	NA	NA	NA	NA	NA	NA
198	Chinese pistache	Pistacia chinensis	Stockton	California	-121.296208	37.9808574	3226 E Alpine Av	introduced	45.72 to 60.96 cm	Stockton	NA	NA	NA	NA	NA	NA	NA	NA	NA	NA	NA	NA	NA	NA	NA	NA	NA
198	Yoshino flowering cherry	Prunus yedoensis	Stockton	California	-121.3425173	37.9550219	3121 Monte Diablo Av	introduced	0 to 15.24 cm	Stockton	NA	NA	NA	NA	NA	NA	NA	NA	NA	NA	NA	NA	NA	NA	NA	NA	NA
199	Chinese pistache	Pistacia chinensis	Stockton	California	-121.300485	37.9794657	12 E Alpine Av	introduced	45.72 to 60.96 cm	Stockton	NA	NA	NA	NA	NA	NA	NA	NA	NA	NA	NA	NA	NA	NA	NA	NA	NA
199	Yoshino flowering cherry	Prunus yedoensis	Stockton	California	-121.3425173	37.9550219	3121 Monte Diablo Av	introduced	0 to 15.24 cm	Stockton	NA	NA	NA	NA	NA	NA	NA	NA	NA	NA	NA	NA	NA	NA	NA	NA	NA
200	Chinese pistache	Pistacia chinensis	Stockton	California	-121.300485	37.9794657	12 E Alpine Av	introduced	45.72 to 60.96 cm	Stockton	NA	NA	NA	NA	NA	NA	NA	NA	NA	NA	NA	NA	NA	NA	NA	NA	NA
200	Yoshino flowering cherry	Prunus yedoensis	Stockton	California	-121.3425173	37.9550219	3121 Monte Diablo Av	introduced	0 to 15.24 cm	Stockton	NA	NA	NA	NA	NA	NA	NA	NA	NA	NA	NA	NA	NA	NA	NA	NA	NA
201	Chinese pistache	Pistacia chinensis	Stockton	California	-121.3003033	37.9795116	20 E Alpine Av	introduced	45.72 to 60.96 cm	Stockton	NA	NA	NA	NA	NA	NA	NA	NA	NA	NA	NA	NA	NA	NA	NA	NA	NA
201	Coast redwood	Sequoia sempervirens	Stockton	California	-121.3425173	37.9550219	3121 Monte Diablo Av	naturally_occurring	45.72 to 60.96 cm	Stockton	NA	NA	NA	NA	NA	NA	NA	NA	NA	NA	NA	NA	NA	NA	NA	NA	NA
202	Chinese pistache	Pistacia chinensis	Stockton	California	-121.3001381	37.9795538	26 E Alpine Av	introduced	15.24 to 30.48 cm	Stockton	NA	NA	NA	NA	NA	NA	NA	NA	NA	NA	NA	NA	NA	NA	NA	NA	NA
202	Coast redwood	Sequoia sempervirens	Stockton	California	-121.3425173	37.9550219	3121 Monte Diablo Av	naturally_occurring	60.96 to 76.2 cm	Stockton	NA	NA	NA	NA	NA	NA	NA	NA	NA	NA	NA	NA	NA	NA	NA	NA	NA
203	Chinese pistache	Pistacia chinensis	Stockton	California	-121.3017289	37.9791507	34 E Alpine Av	introduced	45.72 to 60.96 cm	Stockton	NA	NA	NA	NA	NA	NA	NA	NA	NA	NA	NA	NA	NA	NA	NA	NA	NA
203	Yoshino flowering cherry	Prunus yedoensis	Stockton	California	-121.3425173	37.9550219	3121 Monte Diablo Av	introduced	0 to 15.24 cm	Stockton	NA	NA	NA	NA	NA	NA	NA	NA	NA	NA	NA	NA	NA	NA	NA	NA	NA
204	Chinese pistache	Pistacia chinensis	Stockton	California	-121.3017289	37.9791507	34 E Alpine Av	introduced	45.72 to 60.96 cm	Stockton	NA	NA	NA	NA	NA	NA	NA	NA	NA	NA	NA	NA	NA	NA	NA	NA	NA
204	Yoshino flowering cherry	Prunus yedoensis	Stockton	California	-121.3425173	37.9550219	3121 Monte Diablo Av	introduced	0 to 15.24 cm	Stockton	NA	NA	NA	NA	NA	NA	NA	NA	NA	NA	NA	NA	NA	NA	NA	NA	NA
205	Chinese pistache	Pistacia chinensis	Stockton	California	-121.2997921	37.9796409	42 E Alpine Av	introduced	30.48 to 45.72 cm	Stockton	NA	NA	NA	NA	NA	NA	NA	NA	NA	NA	NA	NA	NA	NA	NA	NA	NA
205	Yoshino flowering cherry	Prunus yedoensis	Stockton	California	-121.3425173	37.9550219	3121 Monte Diablo Av	introduced	0 to 15.24 cm	Stockton	NA	NA	NA	NA	NA	NA	NA	NA	NA	NA	NA	NA	NA	NA	NA	NA	NA
206	Chinese pistache	Pistacia chinensis	Stockton	California	-121.2996156	37.9796856	50 E Alpine Av	introduced	45.72 to 60.96 cm	Stockton	NA	NA	NA	NA	NA	NA	NA	NA	NA	NA	NA	NA	NA	NA	NA	NA	NA
206	Yoshino flowering cherry	Prunus yedoensis	Stockton	California	-121.3425173	37.9550219	3121 Monte Diablo Av	introduced	0 to 15.24 cm	Stockton	NA	NA	NA	NA	NA	NA	NA	NA	NA	NA	NA	NA	NA	NA	NA	NA	NA
207	Chinese pistache	Pistacia chinensis	Stockton	California	-121.296208	37.9808574	3227 E Alpine Av	introduced	45.72 to 60.96 cm	Stockton	NA	NA	NA	NA	NA	NA	NA	NA	NA	NA	NA	NA	NA	NA	NA	NA	NA
207	Yoshino flowering cherry	Prunus yedoensis	Stockton	California	-121.3425173	37.9550219	3121 Monte Diablo Av	introduced	0 to 15.24 cm	Stockton	NA	NA	NA	NA	NA	NA	NA	NA	NA	NA	NA	NA	NA	NA	NA	NA	NA
208	Coast redwood	Sequoia sempervirens	Stockton	California	-121.3425173	37.9550219	3121 Monte Diablo Av	naturally_occurring	60.96 to 76.2 cm	Stockton	NA	NA	NA	NA	NA	NA	NA	NA	NA	NA	NA	NA	NA	NA	NA	NA	NA
209	Coast redwood	Sequoia sempervirens	Stockton	California	-121.3425173	37.9550219	3121 Monte Diablo Av	naturally_occurring	more than 76.2 cm	Stockton	NA	NA	NA	NA	NA	NA	NA	NA	NA	NA	NA	NA	NA	NA	NA	NA	NA
210	Yoshino flowering cherry	Prunus yedoensis	Stockton	California	-121.3425173	37.9550219	3121 Monte Diablo Av	introduced	0 to 15.24 cm	Stockton	NA	NA	NA	NA	NA	NA	NA	NA	NA	NA	NA	NA	NA	NA	NA	NA	NA
211	Cork oak	Quercus suber	Stockton	California	-121.3425173	37.9550219	3121 Monte Diablo Av	introduced	30.48 to 45.72 cm	Stockton	NA	NA	NA	NA	NA	NA	NA	NA	NA	NA	NA	NA	NA	NA	NA	NA	NA
212	Chinese hackberry	Celtis sinensis	Stockton	California	-121.3042356	37.9779461	3205 Bonnie Ln	introduced	45.72 to 60.96 cm	Stockton	NA	NA	NA	NA	NA	NA	NA	NA	NA	NA	NA	NA	NA	NA	NA	NA	NA
212	Coast redwood	Sequoia sempervirens	Stockton	California	-121.3425173	37.9550219	3121 Monte Diablo Av	naturally_occurring	60.96 to 76.2 cm	Stockton	NA	NA	NA	NA	NA	NA	NA	NA	NA	NA	NA	NA	NA	NA	NA	NA	NA
213	Coast redwood	Sequoia sempervirens	Stockton	California	-121.3425173	37.9550219	3121 Monte Diablo Av	naturally_occurring	60.96 to 76.2 cm	Stockton	NA	NA	NA	NA	NA	NA	NA	NA	NA	NA	NA	NA	NA	NA	NA	NA	NA
214	Yoshino flowering cherry	Prunus yedoensis	Stockton	California	-121.3425173	37.9550219	3121 Monte Diablo Av	introduced	0 to 15.24 cm	Stockton	NA	NA	NA	NA	NA	NA	NA	NA	NA	NA	NA	NA	NA	NA	NA	NA	NA
215	Yoshino flowering cherry	Prunus yedoensis	Stockton	California	-121.3425173	37.9550219	3121 Monte Diablo Av	introduced	0 to 15.24 cm	Stockton	NA	NA	NA	NA	NA	NA	NA	NA	NA	NA	NA	NA	NA	NA	NA	NA	NA
216	Yoshino flowering cherry	Prunus yedoensis	Stockton	California	-121.3425173	37.9550219	3121 Monte Diablo Av	introduced	0 to 15.24 cm	Stockton	NA	NA	NA	NA	NA	NA	NA	NA	NA	NA	NA	NA	NA	NA	NA	NA	NA
217	Yoshino flowering cherry	Prunus yedoensis	Stockton	California	-121.3425173	37.9550219	3121 Monte Diablo Av	introduced	0 to 15.24 cm	Stockton	NA	NA	NA	NA	NA	NA	NA	NA	NA	NA	NA	NA	NA	NA	NA	NA	NA
218	Deodar cedar	Cedrus deodara	Stockton	California	-121.3425173	37.9550219	3121 Monte Diablo Av	introduced	45.72 to 60.96 cm	Stockton	NA	NA	NA	NA	NA	NA	NA	NA	NA	NA	NA	NA	NA	NA	NA	NA	NA
219	Yoshino flowering cherry	Prunus yedoensis	Stockton	California	-121.3425173	37.9550219	3121 Monte Diablo Av	introduced	0 to 15.24 cm	Stockton	NA	NA	NA	NA	NA	NA	NA	NA	NA	NA	NA	NA	NA	NA	NA	NA	NA
220	Leaf zelkova saw	Zelkova serrata	Stockton	California	-121.3425173	37.9550219	3121 Monte Diablo Av	introduced	0 to 15.24 cm	Stockton	NA	NA	NA	NA	NA	NA	NA	NA	NA	NA	NA	NA	NA	NA	NA	NA	NA
221	Yoshino flowering cherry	Prunus yedoensis	Stockton	California	-121.3425173	37.9550219	3121 Monte Diablo Av	introduced	0 to 15.24 cm	Stockton	NA	NA	NA	NA	NA	NA	NA	NA	NA	NA	NA	NA	NA	NA	NA	NA	NA
222	Yoshino flowering cherry	Prunus yedoensis	Stockton	California	-121.3425173	37.9550219	3121 Monte Diablo Av	introduced	0 to 15.24 cm	Stockton	NA	NA	NA	NA	NA	NA	NA	NA	NA	NA	NA	NA	NA	NA	NA	NA	NA
223	Yoshino flowering cherry	Prunus yedoensis	Stockton	California	-121.3425173	37.9550219	3121 Monte Diablo Av	introduced	0 to 15.24 cm	Stockton	NA	NA	NA	NA	NA	NA	NA	NA	NA	NA	NA	NA	NA	NA	NA	NA	NA
224	Deodar cedar	Cedrus deodara	Stockton	California	-121.3425173	37.9550219	3121 Monte Diablo Av	introduced	30.48 to 45.72 cm	Stockton	NA	NA	NA	NA	NA	NA	NA	NA	NA	NA	NA	NA	NA	NA	NA	NA	NA
225	Deodar cedar	Cedrus deodara	Stockton	California	-121.3425173	37.9550219	3121 Monte Diablo Av	introduced	45.72 to 60.96 cm	Stockton	NA	NA	NA	NA	NA	NA	NA	NA	NA	NA	NA	NA	NA	NA	NA	NA	NA
226	Yoshino flowering cherry	Prunus yedoensis	Stockton	California	-121.3425173	37.9550219	3121 Monte Diablo Av	introduced	0 to 15.24 cm	Stockton	NA	NA	NA	NA	NA	NA	NA	NA	NA	NA	NA	NA	NA	NA	NA	NA	NA
227	Leaf zelkova saw	Zelkova serrata	Stockton	California	-121.3425173	37.9550219	3121 Monte Diablo Av	introduced	more than 76.2 cm	Stockton	NA	NA	NA	NA	NA	NA	NA	NA	NA	NA	NA	NA	NA	NA	NA	NA	NA
228	Leaf zelkova saw	Zelkova serrata	Stockton	California	-121.3425173	37.9550219	3121 Monte Diablo Av	introduced	45.72 to 60.96 cm	Stockton	NA	NA	NA	NA	NA	NA	NA	NA	NA	NA	NA	NA	NA	NA	NA	NA	NA
229	Leaf zelkova saw	Zelkova serrata	Stockton	California	-121.3425173	37.9550219	3121 Monte Diablo Av	introduced	60.96 to 76.2 cm	Stockton	NA	NA	NA	NA	NA	NA	NA	NA	NA	NA	NA	NA	NA	NA	NA	NA	NA
230	Leaf zelkova saw	Zelkova serrata	Stockton	California	-121.3425173	37.9550219	3121 Monte Diablo Av	introduced	60.96 to 76.2 cm	Stockton	NA	NA	NA	NA	NA	NA	NA	NA	NA	NA	NA	NA	NA	NA	NA	NA	NA
231	Yoshino flowering cherry	Prunus yedoensis	Stockton	California	-121.3425173	37.9550219	3121 Monte Diablo Av	introduced	0 to 15.24 cm	Stockton	NA	NA	NA	NA	NA	NA	NA	NA	NA	NA	NA	NA	NA	NA	NA	NA	NA
232	Yoshino flowering cherry	Prunus yedoensis	Stockton	California	-121.3425173	37.9550219	3121 Monte Diablo Av	introduced	0 to 15.24 cm	Stockton	NA	NA	NA	NA	NA	NA	NA	NA	NA	NA	NA	NA	NA	NA	NA	NA	NA
233	Yoshino flowering cherry	Prunus yedoensis	Stockton	California	-121.3425173	37.9550219	3121 Monte Diablo Av	introduced	0 to 15.24 cm	Stockton	NA	NA	NA	NA	NA	NA	NA	NA	NA	NA	NA	NA	NA	NA	NA	NA	NA
234	Yoshino flowering cherry	Prunus yedoensis	Stockton	California	-121.3425173	37.9550219	3121 Monte Diablo Av	introduced	0 to 15.24 cm	Stockton	NA	NA	NA	NA	NA	NA	NA	NA	NA	NA	NA	NA	NA	NA	NA	NA	NA
235	Leaf zelkova saw	Zelkova serrata	Stockton	California	-121.3425173	37.9550219	3121 Monte Diablo Av	introduced	45.72 to 60.96 cm	Stockton	NA	NA	NA	NA	NA	NA	NA	NA	NA	NA	NA	NA	NA	NA	NA	NA	NA
236	Leaf zelkova saw	Zelkova serrata	Stockton	California	-121.3425173	37.9550219	3121 Monte Diablo Av	introduced	60.96 to 76.2 cm	Stockton	NA	NA	NA	NA	NA	NA	NA	NA	NA	NA	NA	NA	NA	NA	NA	NA	NA
237	Leaf zelkova saw	Zelkova serrata	Stockton	California	-121.3425173	37.9550219	3121 Monte Diablo Av	introduced	60.96 to 76.2 cm	Stockton	NA	NA	NA	NA	NA	NA	NA	NA	NA	NA	NA	NA	NA	NA	NA	NA	NA
238	Leaf zelkova saw	Zelkova serrata	Stockton	California	-121.3425173	37.9550219	3121 Monte Diablo Av	introduced	60.96 to 76.2 cm	Stockton	NA	NA	NA	NA	NA	NA	NA	NA	NA	NA	NA	NA	NA	NA	NA	NA	NA
239	Yoshino flowering cherry	Prunus yedoensis	Stockton	California	-121.3425173	37.9550219	3121 Monte Diablo Av	introduced	0 to 15.24 cm	Stockton	NA	NA	NA	NA	NA	NA	NA	NA	NA	NA	NA	NA	NA	NA	NA	NA	NA
240	Yoshino flowering cherry	Prunus yedoensis	Stockton	California	-121.3425173	37.9550219	3121 Monte Diablo Av	introduced	0 to 15.24 cm	Stockton	NA	NA	NA	NA	NA	NA	NA	NA	NA	NA	NA	NA	NA	NA	NA	NA	NA
241	Yoshino flowering cherry	Prunus yedoensis	Stockton	California	-121.3425173	37.9550219	3121 Monte Diablo Av	introduced	0 to 15.24 cm	Stockton	NA	NA	NA	NA	NA	NA	NA	NA	NA	NA	NA	NA	NA	NA	NA	NA	NA
242	Yoshino flowering cherry	Prunus yedoensis	Stockton	California	-121.3425173	37.9550219	3121 Monte Diablo Av	introduced	0 to 15.24 cm	Stockton	NA	NA	NA	NA	NA	NA	NA	NA	NA	NA	NA	NA	NA	NA	NA	NA	NA
243	Canary island pine	Pinus canariensis	Stockton	California	-121.3425173	37.9550219	3121 Monte Diablo Av	introduced	30.48 to 45.72 cm	Stockton	NA	NA	NA	NA	NA	NA	NA	NA	NA	NA	NA	NA	NA	NA	NA	NA	NA
244	Canary island pine	Pinus canariensis	Stockton	California	-121.3425173	37.9550219	3121 Monte Diablo Av	introduced	60.96 to 76.2 cm	Stockton	NA	NA	NA	NA	NA	NA	NA	NA	NA	NA	NA	NA	NA	NA	NA	NA	NA
245	Canary island pine	Pinus canariensis	Stockton	California	-121.3425173	37.9550219	3121 Monte Diablo Av	introduced	45.72 to 60.96 cm	Stockton	NA	NA	NA	NA	NA	NA	NA	NA	NA	NA	NA	NA	NA	NA	NA	NA	NA
246	Canary island pine	Pinus canariensis	Stockton	California	-121.3425173	37.9550219	3121 Monte Diablo Av	introduced	60.96 to 76.2 cm	Stockton	NA	NA	NA	NA	NA	NA	NA	NA	NA	NA	NA	NA	NA	NA	NA	NA	NA
247	Canary island pine	Pinus canariensis	Stockton	California	-121.3425173	37.9550219	3121 Monte Diablo Av	introduced	30.48 to 45.72 cm	Stockton	NA	NA	NA	NA	NA	NA	NA	NA	NA	NA	NA	NA	NA	NA	NA	NA	NA
248	Yoshino flowering cherry	Prunus yedoensis	Stockton	California	-121.3425173	37.9550219	3121 Monte Diablo Av	introduced	0 to 15.24 cm	Stockton	NA	NA	NA	NA	NA	NA	NA	NA	NA	NA	NA	NA	NA	NA	NA	NA	NA
249	Yoshino flowering cherry	Prunus yedoensis	Stockton	California	-121.3425173	37.9550219	3121 Monte Diablo Av	introduced	0 to 15.24 cm	Stockton	NA	NA	NA	NA	NA	NA	NA	NA	NA	NA	NA	NA	NA	NA	NA	NA	NA
250	Yoshino flowering cherry	Prunus yedoensis	Stockton	California	-121.3425173	37.9550219	3121 Monte Diablo Av	introduced	0 to 15.24 cm	Stockton	NA	NA	NA	NA	NA	NA	NA	NA	NA	NA	NA	NA	NA	NA	NA	NA	NA
251	Yoshino flowering cherry	Prunus yedoensis	Stockton	California	-121.3425173	37.9550219	3121 Monte Diablo Av	introduced	0 to 15.24 cm	Stockton	NA	NA	NA	NA	NA	NA	NA	NA	NA	NA	NA	NA	NA	NA	NA	NA	NA
252	Yoshino flowering cherry	Prunus yedoensis	Stockton	California	-121.3425173	37.9550219	3121 Monte Diablo Av	introduced	0 to 15.24 cm	Stockton	NA	NA	NA	NA	NA	NA	NA	NA	NA	NA	NA	NA	NA	NA	NA	NA	NA
253	Yoshino flowering cherry	Prunus yedoensis	Stockton	California	-121.3425173	37.9550219	3121 Monte Diablo Av	introduced	0 to 15.24 cm	Stockton	NA	NA	NA	NA	NA	NA	NA	NA	NA	NA	NA	NA	NA	NA	NA	NA	NA
254	Yoshino flowering cherry	Prunus yedoensis	Stockton	California	-121.3425173	37.9550219	3121 Monte Diablo Av	introduced	0 to 15.24 cm	Stockton	NA	NA	NA	NA	NA	NA	NA	NA	NA	NA	NA	NA	NA	NA	NA	NA	NA
255	Yoshino flowering cherry	Prunus yedoensis	Stockton	California	-121.3425173	37.9550219	3121 Monte Diablo Av	introduced	0 to 15.24 cm	Stockton	NA	NA	NA	NA	NA	NA	NA	NA	NA	NA	NA	NA	NA	NA	NA	NA	NA
256	Yoshino flowering cherry	Prunus yedoensis	Stockton	California	-121.3425173	37.9550219	3121 Monte Diablo Av	introduced	0 to 15.24 cm	Stockton	NA	NA	NA	NA	NA	NA	NA	NA	NA	NA	NA	NA	NA	NA	NA	NA	NA
257	Yoshino flowering cherry	Prunus yedoensis	Stockton	California	-121.3425173	37.9550219	3121 Monte Diablo Av	introduced	0 to 15.24 cm	Stockton	NA	NA	NA	NA	NA	NA	NA	NA	NA	NA	NA	NA	NA	NA	NA	NA	NA
258	Yoshino flowering cherry	Prunus yedoensis	Stockton	California	-121.3425173	37.9550219	3121 Monte Diablo Av	introduced	0 to 15.24 cm	Stockton	NA	NA	NA	NA	NA	NA	NA	NA	NA	NA	NA	NA	NA	NA	NA	NA	NA
259	Yoshino flowering cherry	Prunus yedoensis	Stockton	California	-121.3425173	37.9550219	3121 Monte Diablo Av	introduced	0 to 15.24 cm	Stockton	NA	NA	NA	NA	NA	NA	NA	NA	NA	NA	NA	NA	NA	NA	NA	NA	NA
260	Deodar cedar	Cedrus deodara	Stockton	California	-121.3425173	37.9550219	3121 Monte Diablo Av	introduced	45.72 to 60.96 cm	Stockton	NA	NA	NA	NA	NA	NA	NA	NA	NA	NA	NA	NA	NA	NA	NA	NA	NA
261	Deodar cedar	Cedrus deodara	Stockton	California	-121.3425173	37.9550219	3121 Monte Diablo Av	introduced	45.72 to 60.96 cm	Stockton	NA	NA	NA	NA	NA	NA	NA	NA	NA	NA	NA	NA	NA	NA	NA	NA	NA
262	Deodar cedar	Cedrus deodara	Stockton	California	-121.3425173	37.9550219	3121 Monte Diablo Av	introduced	30.48 to 45.72 cm	Stockton	NA	NA	NA	NA	NA	NA	NA	NA	NA	NA	NA	NA	NA	NA	NA	NA	NA
34994	Acacia	Acacia	Stockton	California	-121.25056	37.954773	813 Sullivan Av	no_info	15.24 to 30.48 cm	Stockton	NA	NA	NA	NA	NA	NA	NA	NA	NA	NA	NA	NA	NA	NA	NA	NA	NA
264	Yoshino flowering cherry	Prunus yedoensis	Stockton	California	-121.3425173	37.9550219	3121 Monte Diablo Av	introduced	0 to 15.24 cm	Stockton	NA	NA	NA	NA	NA	NA	NA	NA	NA	NA	NA	NA	NA	NA	NA	NA	NA
265	Yoshino flowering cherry	Prunus yedoensis	Stockton	California	-121.3425173	37.9550219	3121 Monte Diablo Av	introduced	0 to 15.24 cm	Stockton	NA	NA	NA	NA	NA	NA	NA	NA	NA	NA	NA	NA	NA	NA	NA	NA	NA
266	Yoshino flowering cherry	Prunus yedoensis	Stockton	California	-121.3425173	37.9550219	3121 Monte Diablo Av	introduced	0 to 15.24 cm	Stockton	NA	NA	NA	NA	NA	NA	NA	NA	NA	NA	NA	NA	NA	NA	NA	NA	NA
267	London plane tree	Platanus acerifolia	Stockton	California	-121.3425173	37.9550219	3121 Monte Diablo Av	introduced	45.72 to 60.96 cm	Stockton	NA	NA	NA	NA	NA	NA	NA	NA	NA	NA	NA	NA	NA	NA	NA	NA	NA
268	London plane tree	Platanus acerifolia	Stockton	California	-121.3425173	37.9550219	3121 Monte Diablo Av	introduced	45.72 to 60.96 cm	Stockton	NA	NA	NA	NA	NA	NA	NA	NA	NA	NA	NA	NA	NA	NA	NA	NA	NA
269	London plane tree	Platanus acerifolia	Stockton	California	-121.3425173	37.9550219	3121 Monte Diablo Av	introduced	60.96 to 76.2 cm	Stockton	NA	NA	NA	NA	NA	NA	NA	NA	NA	NA	NA	NA	NA	NA	NA	NA	NA
270	London plane tree	Platanus acerifolia	Stockton	California	-121.3425173	37.9550219	3121 Monte Diablo Av	introduced	more than 76.2 cm	Stockton	NA	NA	NA	NA	NA	NA	NA	NA	NA	NA	NA	NA	NA	NA	NA	NA	NA
271	London plane tree	Platanus acerifolia	Stockton	California	-121.3425173	37.9550219	3121 Monte Diablo Av	introduced	more than 76.2 cm	Stockton	NA	NA	NA	NA	NA	NA	NA	NA	NA	NA	NA	NA	NA	NA	NA	NA	NA
1144	Trident maple	Acer buergerianum	Stockton	California	-121.3588229	37.9876082	3614 Shadowbrook Dr	introduced	0 to 15.24 cm	Stockton	NA	NA	NA	NA	NA	NA	NA	NA	NA	NA	NA	NA	NA	NA	NA	NA	NA
1145	Trident maple	Acer buergerianum	Stockton	California	-121.3588229	37.9876082	3614 Shadowbrook Dr	introduced	0 to 15.24 cm	Stockton	NA	NA	NA	NA	NA	NA	NA	NA	NA	NA	NA	NA	NA	NA	NA	NA	NA
274	Acacia	Acacia	Stockton	California	-121.2529525	37.9712419	948 N Golden Gate Av	no_info	0 to 15.24 cm	Stockton	NA	NA	NA	NA	NA	NA	NA	NA	NA	NA	NA	NA	NA	NA	NA	NA	NA
275	Aleppo pine	Pinus halepensis	Stockton	California	-121.3425173	37.9550219	3121 Monte Diablo Av	introduced	60.96 to 76.2 cm	Stockton	NA	NA	NA	NA	NA	NA	NA	NA	NA	NA	NA	NA	NA	NA	NA	NA	NA
276	London plane tree	Platanus acerifolia	Stockton	California	-121.3425173	37.9550219	3121 Monte Diablo Av	introduced	45.72 to 60.96 cm	Stockton	NA	NA	NA	NA	NA	NA	NA	NA	NA	NA	NA	NA	NA	NA	NA	NA	NA
277	London plane tree	Platanus acerifolia	Stockton	California	-121.3425173	37.9550219	3121 Monte Diablo Av	introduced	60.96 to 76.2 cm	Stockton	NA	NA	NA	NA	NA	NA	NA	NA	NA	NA	NA	NA	NA	NA	NA	NA	NA
278	London plane tree	Platanus acerifolia	Stockton	California	-121.3425173	37.9550219	3121 Monte Diablo Av	introduced	45.72 to 60.96 cm	Stockton	NA	NA	NA	NA	NA	NA	NA	NA	NA	NA	NA	NA	NA	NA	NA	NA	NA
279	Chinese pistache	Pistacia chinensis	Stockton	California	-121.3425173	37.9550219	3121 Monte Diablo Av	introduced	15.24 to 30.48 cm	Stockton	NA	NA	NA	NA	NA	NA	NA	NA	NA	NA	NA	NA	NA	NA	NA	NA	NA
280	Chinese pistache	Pistacia chinensis	Stockton	California	-121.3425173	37.9550219	3121 Monte Diablo Av	introduced	15.24 to 30.48 cm	Stockton	NA	NA	NA	NA	NA	NA	NA	NA	NA	NA	NA	NA	NA	NA	NA	NA	NA
281	Chinese pistache	Pistacia chinensis	Stockton	California	-121.3425173	37.9550219	3121 Monte Diablo Av	introduced	45.72 to 60.96 cm	Stockton	NA	NA	NA	NA	NA	NA	NA	NA	NA	NA	NA	NA	NA	NA	NA	NA	NA
282	Leaf zelkova saw	Zelkova serrata	Stockton	California	-121.3425173	37.9550219	3121 Monte Diablo Av	introduced	60.96 to 76.2 cm	Stockton	NA	NA	NA	NA	NA	NA	NA	NA	NA	NA	NA	NA	NA	NA	NA	NA	NA
283	Leaf zelkova saw	Zelkova serrata	Stockton	California	-121.3425173	37.9550219	3121 Monte Diablo Av	introduced	60.96 to 76.2 cm	Stockton	NA	NA	NA	NA	NA	NA	NA	NA	NA	NA	NA	NA	NA	NA	NA	NA	NA
284	Leaf zelkova saw	Zelkova serrata	Stockton	California	-121.3425173	37.9550219	3121 Monte Diablo Av	introduced	45.72 to 60.96 cm	Stockton	NA	NA	NA	NA	NA	NA	NA	NA	NA	NA	NA	NA	NA	NA	NA	NA	NA
285	Leaf zelkova saw	Zelkova serrata	Stockton	California	-121.3425173	37.9550219	3121 Monte Diablo Av	introduced	60.96 to 76.2 cm	Stockton	NA	NA	NA	NA	NA	NA	NA	NA	NA	NA	NA	NA	NA	NA	NA	NA	NA
286	Leaf zelkova saw	Zelkova serrata	Stockton	California	-121.3425173	37.9550219	3121 Monte Diablo Av	introduced	45.72 to 60.96 cm	Stockton	NA	NA	NA	NA	NA	NA	NA	NA	NA	NA	NA	NA	NA	NA	NA	NA	NA
287	Leaf zelkova saw	Zelkova serrata	Stockton	California	-121.3425173	37.9550219	3121 Monte Diablo Av	introduced	more than 76.2 cm	Stockton	NA	NA	NA	NA	NA	NA	NA	NA	NA	NA	NA	NA	NA	NA	NA	NA	NA
288	Chinese hackberry	Celtis sinensis	Stockton	California	-121.3425173	37.9550219	3121 Monte Diablo Av	introduced	30.48 to 45.72 cm	Stockton	NA	NA	NA	NA	NA	NA	NA	NA	NA	NA	NA	NA	NA	NA	NA	NA	NA
289	Holly oak	Quercus ilex	Stockton	California	-121.3425173	37.9550219	3121 Monte Diablo Av	introduced	45.72 to 60.96 cm	Stockton	NA	NA	NA	NA	NA	NA	NA	NA	NA	NA	NA	NA	NA	NA	NA	NA	NA
290	Leaf zelkova saw	Zelkova serrata	Stockton	California	-121.3425173	37.9550219	3121 Monte Diablo Av	introduced	45.72 to 60.96 cm	Stockton	NA	NA	NA	NA	NA	NA	NA	NA	NA	NA	NA	NA	NA	NA	NA	NA	NA
291	Leaf zelkova saw	Zelkova serrata	Stockton	California	-121.3425173	37.9550219	3121 Monte Diablo Av	introduced	45.72 to 60.96 cm	Stockton	NA	NA	NA	NA	NA	NA	NA	NA	NA	NA	NA	NA	NA	NA	NA	NA	NA
292	Leaf zelkova saw	Zelkova serrata	Stockton	California	-121.3425173	37.9550219	3121 Monte Diablo Av	introduced	60.96 to 76.2 cm	Stockton	NA	NA	NA	NA	NA	NA	NA	NA	NA	NA	NA	NA	NA	NA	NA	NA	NA
293	Leaf zelkova saw	Zelkova serrata	Stockton	California	-121.3425173	37.9550219	3121 Monte Diablo Av	introduced	45.72 to 60.96 cm	Stockton	NA	NA	NA	NA	NA	NA	NA	NA	NA	NA	NA	NA	NA	NA	NA	NA	NA
294	Chinese hackberry	Celtis sinensis	Stockton	California	-121.3425173	37.9550219	3121 Monte Diablo Av	introduced	30.48 to 45.72 cm	Stockton	NA	NA	NA	NA	NA	NA	NA	NA	NA	NA	NA	NA	NA	NA	NA	NA	NA
295	Western hackberry	Celtis reticulata	Stockton	California	-121.3425173	37.9550219	3121 Monte Diablo Av	naturally_occurring	30.48 to 45.72 cm	Stockton	NA	NA	NA	NA	NA	NA	NA	NA	NA	NA	NA	NA	NA	NA	NA	NA	NA
296	Shamel ash	Fraxinus uhdei	Stockton	California	-121.3425173	37.9550219	3121 Monte Diablo Av	introduced	more than 76.2 cm	Stockton	NA	NA	NA	NA	NA	NA	NA	NA	NA	NA	NA	NA	NA	NA	NA	NA	NA
297	Shamel ash	Fraxinus uhdei	Stockton	California	-121.3425173	37.9550219	3121 Monte Diablo Av	introduced	60.96 to 76.2 cm	Stockton	NA	NA	NA	NA	NA	NA	NA	NA	NA	NA	NA	NA	NA	NA	NA	NA	NA
298	Chinese hackberry	Celtis sinensis	Stockton	California	-121.3425173	37.9550219	3121 Monte Diablo Av	introduced	30.48 to 45.72 cm	Stockton	NA	NA	NA	NA	NA	NA	NA	NA	NA	NA	NA	NA	NA	NA	NA	NA	NA
299	Shamel ash	Fraxinus uhdei	Stockton	California	-121.3425173	37.9550219	3121 Monte Diablo Av	introduced	45.72 to 60.96 cm	Stockton	NA	NA	NA	NA	NA	NA	NA	NA	NA	NA	NA	NA	NA	NA	NA	NA	NA
300	Shamel ash	Fraxinus uhdei	Stockton	California	-121.3425173	37.9550219	3121 Monte Diablo Av	introduced	45.72 to 60.96 cm	Stockton	NA	NA	NA	NA	NA	NA	NA	NA	NA	NA	NA	NA	NA	NA	NA	NA	NA
1146	Trident maple	Acer buergerianum	Stockton	California	-121.3588229	37.9876082	3614 Shadowbrook Dr	introduced	0 to 15.24 cm	Stockton	NA	NA	NA	NA	NA	NA	NA	NA	NA	NA	NA	NA	NA	NA	NA	NA	NA
302	Valley oak	Quercus lobata	Stockton	California	-121.3425173	37.9550219	3121 Monte Diablo Av	naturally_occurring	60.96 to 76.2 cm	Stockton	NA	NA	NA	NA	NA	NA	NA	NA	NA	NA	NA	NA	NA	NA	NA	NA	NA
303	Valley oak	Quercus lobata	Stockton	California	-121.3425173	37.9550219	3121 Monte Diablo Av	naturally_occurring	60.96 to 76.2 cm	Stockton	NA	NA	NA	NA	NA	NA	NA	NA	NA	NA	NA	NA	NA	NA	NA	NA	NA
304	Coast redwood	Sequoia sempervirens	Stockton	California	-121.3425173	37.9550219	3121 Monte Diablo Av	naturally_occurring	more than 76.2 cm	Stockton	NA	NA	NA	NA	NA	NA	NA	NA	NA	NA	NA	NA	NA	NA	NA	NA	NA
305	Coast redwood	Sequoia sempervirens	Stockton	California	-121.3425173	37.9550219	3121 Monte Diablo Av	naturally_occurring	60.96 to 76.2 cm	Stockton	NA	NA	NA	NA	NA	NA	NA	NA	NA	NA	NA	NA	NA	NA	NA	NA	NA
306	Coast redwood	Sequoia sempervirens	Stockton	California	-121.3425173	37.9550219	3121 Monte Diablo Av	naturally_occurring	60.96 to 76.2 cm	Stockton	NA	NA	NA	NA	NA	NA	NA	NA	NA	NA	NA	NA	NA	NA	NA	NA	NA
1147	Trident maple	Acer buergerianum	Stockton	California	-121.3588229	37.9876082	3614 Shadowbrook Dr	introduced	0 to 15.24 cm	Stockton	NA	NA	NA	NA	NA	NA	NA	NA	NA	NA	NA	NA	NA	NA	NA	NA	NA
308	Coast redwood	Sequoia sempervirens	Stockton	California	-121.3425173	37.9550219	3121 Monte Diablo Av	naturally_occurring	45.72 to 60.96 cm	Stockton	NA	NA	NA	NA	NA	NA	NA	NA	NA	NA	NA	NA	NA	NA	NA	NA	NA
309	Coast redwood	Sequoia sempervirens	Stockton	California	-121.3425173	37.9550219	3121 Monte Diablo Av	naturally_occurring	30.48 to 45.72 cm	Stockton	NA	NA	NA	NA	NA	NA	NA	NA	NA	NA	NA	NA	NA	NA	NA	NA	NA
310	Valley oak	Quercus lobata	Stockton	California	-121.3425173	37.9550219	3121 Monte Diablo Av	naturally_occurring	15.24 to 30.48 cm	Stockton	NA	NA	NA	NA	NA	NA	NA	NA	NA	NA	NA	NA	NA	NA	NA	NA	NA
311	Valley oak	Quercus lobata	Stockton	California	-121.3425173	37.9550219	3121 Monte Diablo Av	naturally_occurring	45.72 to 60.96 cm	Stockton	NA	NA	NA	NA	NA	NA	NA	NA	NA	NA	NA	NA	NA	NA	NA	NA	NA
312	Chinese hackberry	Celtis sinensis	Stockton	California	-121.3425173	37.9550219	3121 Monte Diablo Av	introduced	15.24 to 30.48 cm	Stockton	NA	NA	NA	NA	NA	NA	NA	NA	NA	NA	NA	NA	NA	NA	NA	NA	NA
313	Western hackberry	Celtis reticulata	Stockton	California	-121.3425173	37.9550219	3121 Monte Diablo Av	naturally_occurring	45.72 to 60.96 cm	Stockton	NA	NA	NA	NA	NA	NA	NA	NA	NA	NA	NA	NA	NA	NA	NA	NA	NA
314	Leaf zelkova saw	Zelkova serrata	Stockton	California	-121.3425173	37.9550219	3121 Monte Diablo Av	introduced	0 to 15.24 cm	Stockton	NA	NA	NA	NA	NA	NA	NA	NA	NA	NA	NA	NA	NA	NA	NA	NA	NA
315	Leaf zelkova saw	Zelkova serrata	Stockton	California	-121.3425173	37.9550219	3121 Monte Diablo Av	introduced	15.24 to 30.48 cm	Stockton	NA	NA	NA	NA	NA	NA	NA	NA	NA	NA	NA	NA	NA	NA	NA	NA	NA
316	Chinese hackberry	Celtis sinensis	Stockton	California	-121.3425173	37.9550219	3121 Monte Diablo Av	introduced	30.48 to 45.72 cm	Stockton	NA	NA	NA	NA	NA	NA	NA	NA	NA	NA	NA	NA	NA	NA	NA	NA	NA
317	Leaf zelkova saw	Zelkova serrata	Stockton	California	-121.3425173	37.9550219	3121 Monte Diablo Av	introduced	60.96 to 76.2 cm	Stockton	NA	NA	NA	NA	NA	NA	NA	NA	NA	NA	NA	NA	NA	NA	NA	NA	NA
318	Chinese pistache	Pistacia chinensis	Stockton	California	-121.3425173	37.9550219	3121 Monte Diablo Av	introduced	15.24 to 30.48 cm	Stockton	NA	NA	NA	NA	NA	NA	NA	NA	NA	NA	NA	NA	NA	NA	NA	NA	NA
319	Chinese hackberry	Celtis sinensis	Stockton	California	-121.3425173	37.9550219	3121 Monte Diablo Av	introduced	30.48 to 45.72 cm	Stockton	NA	NA	NA	NA	NA	NA	NA	NA	NA	NA	NA	NA	NA	NA	NA	NA	NA
320	Leaf zelkova saw	Zelkova serrata	Stockton	California	-121.3425173	37.9550219	3121 Monte Diablo Av	introduced	45.72 to 60.96 cm	Stockton	NA	NA	NA	NA	NA	NA	NA	NA	NA	NA	NA	NA	NA	NA	NA	NA	NA
321	Leaf zelkova saw	Zelkova serrata	Stockton	California	-121.3425173	37.9550219	3121 Monte Diablo Av	introduced	45.72 to 60.96 cm	Stockton	NA	NA	NA	NA	NA	NA	NA	NA	NA	NA	NA	NA	NA	NA	NA	NA	NA
322	Leaf zelkova saw	Zelkova serrata	Stockton	California	-121.3425173	37.9550219	3121 Monte Diablo Av	introduced	30.48 to 45.72 cm	Stockton	NA	NA	NA	NA	NA	NA	NA	NA	NA	NA	NA	NA	NA	NA	NA	NA	NA
323	Leaf zelkova saw	Zelkova serrata	Stockton	California	-121.3425173	37.9550219	3121 Monte Diablo Av	introduced	45.72 to 60.96 cm	Stockton	NA	NA	NA	NA	NA	NA	NA	NA	NA	NA	NA	NA	NA	NA	NA	NA	NA
324	Chinese hackberry	Celtis sinensis	Stockton	California	-121.3425173	37.9550219	3121 Monte Diablo Av	introduced	30.48 to 45.72 cm	Stockton	NA	NA	NA	NA	NA	NA	NA	NA	NA	NA	NA	NA	NA	NA	NA	NA	NA
325	Chinese hackberry	Celtis sinensis	Stockton	California	-121.3425173	37.9550219	3121 Monte Diablo Av	introduced	30.48 to 45.72 cm	Stockton	NA	NA	NA	NA	NA	NA	NA	NA	NA	NA	NA	NA	NA	NA	NA	NA	NA
326	Chinese hackberry	Celtis sinensis	Stockton	California	-121.3425173	37.9550219	3121 Monte Diablo Av	introduced	30.48 to 45.72 cm	Stockton	NA	NA	NA	NA	NA	NA	NA	NA	NA	NA	NA	NA	NA	NA	NA	NA	NA
327	Chinese hackberry	Celtis sinensis	Stockton	California	-121.3425173	37.9550219	3121 Monte Diablo Av	introduced	30.48 to 45.72 cm	Stockton	NA	NA	NA	NA	NA	NA	NA	NA	NA	NA	NA	NA	NA	NA	NA	NA	NA
328	Coast redwood	Sequoia sempervirens	Stockton	California	-121.3425173	37.9550219	3121 Monte Diablo Av	naturally_occurring	45.72 to 60.96 cm	Stockton	NA	NA	NA	NA	NA	NA	NA	NA	NA	NA	NA	NA	NA	NA	NA	NA	NA
329	Chinese pistache	Pistacia chinensis	Stockton	California	-121.3425173	37.9550219	3121 Monte Diablo Av	introduced	30.48 to 45.72 cm	Stockton	NA	NA	NA	NA	NA	NA	NA	NA	NA	NA	NA	NA	NA	NA	NA	NA	NA
330	Chinese hackberry	Celtis sinensis	Stockton	California	-121.3425173	37.9550219	3121 Monte Diablo Av	introduced	0 to 15.24 cm	Stockton	NA	NA	NA	NA	NA	NA	NA	NA	NA	NA	NA	NA	NA	NA	NA	NA	NA
331	Chinese pistache	Pistacia chinensis	Stockton	California	-121.3425173	37.9550219	3121 Monte Diablo Av	introduced	0 to 15.24 cm	Stockton	NA	NA	NA	NA	NA	NA	NA	NA	NA	NA	NA	NA	NA	NA	NA	NA	NA
332	Chinese pistache	Pistacia chinensis	Stockton	California	-121.3425173	37.9550219	3121 Monte Diablo Av	introduced	30.48 to 45.72 cm	Stockton	NA	NA	NA	NA	NA	NA	NA	NA	NA	NA	NA	NA	NA	NA	NA	NA	NA
333	Chinese pistache	Pistacia chinensis	Stockton	California	-121.3425173	37.9550219	3121 Monte Diablo Av	introduced	30.48 to 45.72 cm	Stockton	NA	NA	NA	NA	NA	NA	NA	NA	NA	NA	NA	NA	NA	NA	NA	NA	NA
334	Chinese pistache	Pistacia chinensis	Stockton	California	-121.3425173	37.9550219	3121 Monte Diablo Av	introduced	30.48 to 45.72 cm	Stockton	NA	NA	NA	NA	NA	NA	NA	NA	NA	NA	NA	NA	NA	NA	NA	NA	NA
335	Chinese pistache	Pistacia chinensis	Stockton	California	-121.3425173	37.9550219	3121 Monte Diablo Av	introduced	30.48 to 45.72 cm	Stockton	NA	NA	NA	NA	NA	NA	NA	NA	NA	NA	NA	NA	NA	NA	NA	NA	NA
336	Arizona ash	Fraxinus velutina	Stockton	California	-121.3039616	37.9576729	839 W Park St	naturally_occurring	45.72 to 60.96 cm	Stockton	NA	NA	NA	NA	NA	NA	NA	NA	NA	NA	NA	NA	NA	NA	NA	NA	NA
336	Valley oak	Quercus lobata	Stockton	California	-121.3425173	37.9550219	3121 Monte Diablo Av	naturally_occurring	45.72 to 60.96 cm	Stockton	NA	NA	NA	NA	NA	NA	NA	NA	NA	NA	NA	NA	NA	NA	NA	NA	NA
337	Arizona ash	Fraxinus velutina	Stockton	California	-121.3039616	37.9576729	839 W Park St	naturally_occurring	45.72 to 60.96 cm	Stockton	NA	NA	NA	NA	NA	NA	NA	NA	NA	NA	NA	NA	NA	NA	NA	NA	NA
337	Valley oak	Quercus lobata	Stockton	California	-121.3425173	37.9550219	3121 Monte Diablo Av	naturally_occurring	more than 76.2 cm	Stockton	NA	NA	NA	NA	NA	NA	NA	NA	NA	NA	NA	NA	NA	NA	NA	NA	NA
338	Arizona ash	Fraxinus velutina	Stockton	California	-121.3039616	37.9576729	839 W Park St	naturally_occurring	45.72 to 60.96 cm	Stockton	NA	NA	NA	NA	NA	NA	NA	NA	NA	NA	NA	NA	NA	NA	NA	NA	NA
338	Valley oak	Quercus lobata	Stockton	California	-121.3425173	37.9550219	3121 Monte Diablo Av	naturally_occurring	45.72 to 60.96 cm	Stockton	NA	NA	NA	NA	NA	NA	NA	NA	NA	NA	NA	NA	NA	NA	NA	NA	NA
339	Valley oak	Quercus lobata	Stockton	California	-121.3425173	37.9550219	3121 Monte Diablo Av	naturally_occurring	60.96 to 76.2 cm	Stockton	NA	NA	NA	NA	NA	NA	NA	NA	NA	NA	NA	NA	NA	NA	NA	NA	NA
340	Fremont cottonwood	Populus fremontii	Stockton	California	-121.3425173	37.9550219	3121 Monte Diablo Av	introduced	45.72 to 60.96 cm	Stockton	NA	NA	NA	NA	NA	NA	NA	NA	NA	NA	NA	NA	NA	NA	NA	NA	NA
341	Fremont cottonwood	Populus fremontii	Stockton	California	-121.3425173	37.9550219	3121 Monte Diablo Av	introduced	more than 76.2 cm	Stockton	NA	NA	NA	NA	NA	NA	NA	NA	NA	NA	NA	NA	NA	NA	NA	NA	NA
342	Valley oak	Quercus lobata	Stockton	California	-121.3425173	37.9550219	3121 Monte Diablo Av	naturally_occurring	30.48 to 45.72 cm	Stockton	NA	NA	NA	NA	NA	NA	NA	NA	NA	NA	NA	NA	NA	NA	NA	NA	NA
343	Valley oak	Quercus lobata	Stockton	California	-121.3425173	37.9550219	3121 Monte Diablo Av	naturally_occurring	30.48 to 45.72 cm	Stockton	NA	NA	NA	NA	NA	NA	NA	NA	NA	NA	NA	NA	NA	NA	NA	NA	NA
344	Chinese hackberry	Celtis sinensis	Stockton	California	-121.3425173	37.9550219	3121 Monte Diablo Av	introduced	45.72 to 60.96 cm	Stockton	NA	NA	NA	NA	NA	NA	NA	NA	NA	NA	NA	NA	NA	NA	NA	NA	NA
345	Chinese hackberry	Celtis sinensis	Stockton	California	-121.3425173	37.9550219	3121 Monte Diablo Av	introduced	30.48 to 45.72 cm	Stockton	NA	NA	NA	NA	NA	NA	NA	NA	NA	NA	NA	NA	NA	NA	NA	NA	NA
346	Chinese hackberry	Celtis sinensis	Stockton	California	-121.3425173	37.9550219	3121 Monte Diablo Av	introduced	45.72 to 60.96 cm	Stockton	NA	NA	NA	NA	NA	NA	NA	NA	NA	NA	NA	NA	NA	NA	NA	NA	NA
347	Fremont cottonwood	Populus fremontii	Stockton	California	-121.3425173	37.9550219	3121 Monte Diablo Av	introduced	more than 76.2 cm	Stockton	NA	NA	NA	NA	NA	NA	NA	NA	NA	NA	NA	NA	NA	NA	NA	NA	NA
348	Acacia	Acacia	Stockton	California	-121.2440775	37.9345214	2529 Maribess St	no_info	30.48 to 45.72 cm	Stockton	NA	NA	NA	NA	NA	NA	NA	NA	NA	NA	NA	NA	NA	NA	NA	NA	NA
349	Chinese hackberry	Celtis sinensis	Stockton	California	-121.3425173	37.9550219	3121 Monte Diablo Av	introduced	30.48 to 45.72 cm	Stockton	NA	NA	NA	NA	NA	NA	NA	NA	NA	NA	NA	NA	NA	NA	NA	NA	NA
350	Chinese hackberry	Celtis sinensis	Stockton	California	-121.3425173	37.9550219	3121 Monte Diablo Av	introduced	30.48 to 45.72 cm	Stockton	NA	NA	NA	NA	NA	NA	NA	NA	NA	NA	NA	NA	NA	NA	NA	NA	NA
351	Fremont cottonwood	Populus fremontii	Stockton	California	-121.3425173	37.9550219	3121 Monte Diablo Av	introduced	more than 76.2 cm	Stockton	NA	NA	NA	NA	NA	NA	NA	NA	NA	NA	NA	NA	NA	NA	NA	NA	NA
352	Fremont cottonwood	Populus fremontii	Stockton	California	-121.3425173	37.9550219	3121 Monte Diablo Av	introduced	60.96 to 76.2 cm	Stockton	NA	NA	NA	NA	NA	NA	NA	NA	NA	NA	NA	NA	NA	NA	NA	NA	NA
353	Chinese hackberry	Celtis sinensis	Stockton	California	-121.3425173	37.9550219	3121 Monte Diablo Av	introduced	30.48 to 45.72 cm	Stockton	NA	NA	NA	NA	NA	NA	NA	NA	NA	NA	NA	NA	NA	NA	NA	NA	NA
354	Chinese hackberry	Celtis sinensis	Stockton	California	-121.3425173	37.9550219	3121 Monte Diablo Av	introduced	30.48 to 45.72 cm	Stockton	NA	NA	NA	NA	NA	NA	NA	NA	NA	NA	NA	NA	NA	NA	NA	NA	NA
355	Cork oak	Quercus suber	Stockton	California	-121.3425173	37.9550219	3121 Monte Diablo Av	introduced	30.48 to 45.72 cm	Stockton	NA	NA	NA	NA	NA	NA	NA	NA	NA	NA	NA	NA	NA	NA	NA	NA	NA
356	Italian stone pine	Pinus pinea	Stockton	California	-121.3425173	37.9550219	3121 Monte Diablo Av	introduced	more than 76.2 cm	Stockton	NA	NA	NA	NA	NA	NA	NA	NA	NA	NA	NA	NA	NA	NA	NA	NA	NA
357	Valley oak	Quercus lobata	Stockton	California	-121.3425173	37.9550219	3121 Monte Diablo Av	naturally_occurring	15.24 to 30.48 cm	Stockton	NA	NA	NA	NA	NA	NA	NA	NA	NA	NA	NA	NA	NA	NA	NA	NA	NA
358	Valley oak	Quercus lobata	Stockton	California	-121.3425173	37.9550219	3121 Monte Diablo Av	naturally_occurring	30.48 to 45.72 cm	Stockton	NA	NA	NA	NA	NA	NA	NA	NA	NA	NA	NA	NA	NA	NA	NA	NA	NA
359	Valley oak	Quercus lobata	Stockton	California	-121.3425173	37.9550219	3121 Monte Diablo Av	naturally_occurring	30.48 to 45.72 cm	Stockton	NA	NA	NA	NA	NA	NA	NA	NA	NA	NA	NA	NA	NA	NA	NA	NA	NA
360	Fremont cottonwood	Populus fremontii	Stockton	California	-121.3425173	37.9550219	3121 Monte Diablo Av	introduced	more than 76.2 cm	Stockton	NA	NA	NA	NA	NA	NA	NA	NA	NA	NA	NA	NA	NA	NA	NA	NA	NA
361	Valley oak	Quercus lobata	Stockton	California	-121.3425173	37.9550219	3121 Monte Diablo Av	naturally_occurring	0 to 15.24 cm	Stockton	NA	NA	NA	NA	NA	NA	NA	NA	NA	NA	NA	NA	NA	NA	NA	NA	NA
362	Cork oak	Quercus suber	Stockton	California	-121.3425173	37.9550219	3121 Monte Diablo Av	introduced	0 to 15.24 cm	Stockton	NA	NA	NA	NA	NA	NA	NA	NA	NA	NA	NA	NA	NA	NA	NA	NA	NA
363	Fremont cottonwood	Populus fremontii	Stockton	California	-121.3425173	37.9550219	3121 Monte Diablo Av	introduced	60.96 to 76.2 cm	Stockton	NA	NA	NA	NA	NA	NA	NA	NA	NA	NA	NA	NA	NA	NA	NA	NA	NA
364	Chinese hackberry	Celtis sinensis	Stockton	California	-121.3425173	37.9550219	3121 Monte Diablo Av	introduced	45.72 to 60.96 cm	Stockton	NA	NA	NA	NA	NA	NA	NA	NA	NA	NA	NA	NA	NA	NA	NA	NA	NA
365	Fremont cottonwood	Populus fremontii	Stockton	California	-121.3425173	37.9550219	3121 Monte Diablo Av	introduced	60.96 to 76.2 cm	Stockton	NA	NA	NA	NA	NA	NA	NA	NA	NA	NA	NA	NA	NA	NA	NA	NA	NA
366	Fremont cottonwood	Populus fremontii	Stockton	California	-121.3425173	37.9550219	3121 Monte Diablo Av	introduced	more than 76.2 cm	Stockton	NA	NA	NA	NA	NA	NA	NA	NA	NA	NA	NA	NA	NA	NA	NA	NA	NA
367	Chinese hackberry	Celtis sinensis	Stockton	California	-121.3425173	37.9550219	3121 Monte Diablo Av	introduced	30.48 to 45.72 cm	Stockton	NA	NA	NA	NA	NA	NA	NA	NA	NA	NA	NA	NA	NA	NA	NA	NA	NA
368	Fremont cottonwood	Populus fremontii	Stockton	California	-121.3425173	37.9550219	3121 Monte Diablo Av	introduced	60.96 to 76.2 cm	Stockton	NA	NA	NA	NA	NA	NA	NA	NA	NA	NA	NA	NA	NA	NA	NA	NA	NA
1148	Trident maple	Acer buergerianum	Stockton	California	-121.3588229	37.9876082	3614 Shadowbrook Dr	introduced	0 to 15.24 cm	Stockton	NA	NA	NA	NA	NA	NA	NA	NA	NA	NA	NA	NA	NA	NA	NA	NA	NA
370	Coast redwood	Sequoia sempervirens	Stockton	California	-121.3425173	37.9550219	3121 Monte Diablo Av	naturally_occurring	60.96 to 76.2 cm	Stockton	NA	NA	NA	NA	NA	NA	NA	NA	NA	NA	NA	NA	NA	NA	NA	NA	NA
371	Coast redwood	Sequoia sempervirens	Stockton	California	-121.3425173	37.9550219	3121 Monte Diablo Av	naturally_occurring	more than 76.2 cm	Stockton	NA	NA	NA	NA	NA	NA	NA	NA	NA	NA	NA	NA	NA	NA	NA	NA	NA
372	Coast redwood	Sequoia sempervirens	Stockton	California	-121.3425173	37.9550219	3121 Monte Diablo Av	naturally_occurring	45.72 to 60.96 cm	Stockton	NA	NA	NA	NA	NA	NA	NA	NA	NA	NA	NA	NA	NA	NA	NA	NA	NA
373	Coast redwood	Sequoia sempervirens	Stockton	California	-121.3425173	37.9550219	3121 Monte Diablo Av	naturally_occurring	60.96 to 76.2 cm	Stockton	NA	NA	NA	NA	NA	NA	NA	NA	NA	NA	NA	NA	NA	NA	NA	NA	NA
374	Coast redwood	Sequoia sempervirens	Stockton	California	-121.3425173	37.9550219	3121 Monte Diablo Av	naturally_occurring	30.48 to 45.72 cm	Stockton	NA	NA	NA	NA	NA	NA	NA	NA	NA	NA	NA	NA	NA	NA	NA	NA	NA
375	Coast redwood	Sequoia sempervirens	Stockton	California	-121.3425173	37.9550219	3121 Monte Diablo Av	naturally_occurring	30.48 to 45.72 cm	Stockton	NA	NA	NA	NA	NA	NA	NA	NA	NA	NA	NA	NA	NA	NA	NA	NA	NA
376	Fremont cottonwood	Populus fremontii	Stockton	California	-121.3425173	37.9550219	3121 Monte Diablo Av	introduced	more than 76.2 cm	Stockton	NA	NA	NA	NA	NA	NA	NA	NA	NA	NA	NA	NA	NA	NA	NA	NA	NA
377	Coast redwood	Sequoia sempervirens	Stockton	California	-121.3425173	37.9550219	3121 Monte Diablo Av	naturally_occurring	30.48 to 45.72 cm	Stockton	NA	NA	NA	NA	NA	NA	NA	NA	NA	NA	NA	NA	NA	NA	NA	NA	NA
378	Valley oak	Quercus lobata	Stockton	California	-121.3425173	37.9550219	3121 Monte Diablo Av	naturally_occurring	0 to 15.24 cm	Stockton	NA	NA	NA	NA	NA	NA	NA	NA	NA	NA	NA	NA	NA	NA	NA	NA	NA
379	Siberian elm	Ulmus pumila	Stockton	California	-121.3425173	37.9550219	3121 Monte Diablo Av	introduced	more than 76.2 cm	Stockton	NA	NA	NA	NA	NA	NA	NA	NA	NA	NA	NA	NA	NA	NA	NA	NA	NA
380	Holly oak	Quercus ilex	Stockton	California	-121.3425173	37.9550219	3121 Monte Diablo Av	introduced	15.24 to 30.48 cm	Stockton	NA	NA	NA	NA	NA	NA	NA	NA	NA	NA	NA	NA	NA	NA	NA	NA	NA
381	Siberian elm	Ulmus pumila	Stockton	California	-121.3425173	37.9550219	3121 Monte Diablo Av	introduced	more than 76.2 cm	Stockton	NA	NA	NA	NA	NA	NA	NA	NA	NA	NA	NA	NA	NA	NA	NA	NA	NA
382	Valley oak	Quercus lobata	Stockton	California	-121.3425173	37.9550219	3121 Monte Diablo Av	naturally_occurring	0 to 15.24 cm	Stockton	NA	NA	NA	NA	NA	NA	NA	NA	NA	NA	NA	NA	NA	NA	NA	NA	NA
383	Chinese hackberry	Celtis sinensis	Stockton	California	-121.3425173	37.9550219	3121 Monte Diablo Av	introduced	45.72 to 60.96 cm	Stockton	NA	NA	NA	NA	NA	NA	NA	NA	NA	NA	NA	NA	NA	NA	NA	NA	NA
384	Chinese hackberry	Celtis sinensis	Stockton	California	-121.3425173	37.9550219	3121 Monte Diablo Av	introduced	30.48 to 45.72 cm	Stockton	NA	NA	NA	NA	NA	NA	NA	NA	NA	NA	NA	NA	NA	NA	NA	NA	NA
385	Fremont cottonwood	Populus fremontii	Stockton	California	-121.3425173	37.9550219	3121 Monte Diablo Av	introduced	more than 76.2 cm	Stockton	NA	NA	NA	NA	NA	NA	NA	NA	NA	NA	NA	NA	NA	NA	NA	NA	NA
386	Fremont cottonwood	Populus fremontii	Stockton	California	-121.3425173	37.9550219	3121 Monte Diablo Av	introduced	more than 76.2 cm	Stockton	NA	NA	NA	NA	NA	NA	NA	NA	NA	NA	NA	NA	NA	NA	NA	NA	NA
387	Chinese hackberry	Celtis sinensis	Stockton	California	-121.3425173	37.9550219	3121 Monte Diablo Av	introduced	30.48 to 45.72 cm	Stockton	NA	NA	NA	NA	NA	NA	NA	NA	NA	NA	NA	NA	NA	NA	NA	NA	NA
388	Fremont cottonwood	Populus fremontii	Stockton	California	-121.3425173	37.9550219	3121 Monte Diablo Av	introduced	more than 76.2 cm	Stockton	NA	NA	NA	NA	NA	NA	NA	NA	NA	NA	NA	NA	NA	NA	NA	NA	NA
389	Chinese hackberry	Celtis sinensis	Stockton	California	-121.3425173	37.9550219	3121 Monte Diablo Av	introduced	30.48 to 45.72 cm	Stockton	NA	NA	NA	NA	NA	NA	NA	NA	NA	NA	NA	NA	NA	NA	NA	NA	NA
390	Valley oak	Quercus lobata	Stockton	California	-121.3425173	37.9550219	3121 Monte Diablo Av	naturally_occurring	0 to 15.24 cm	Stockton	NA	NA	NA	NA	NA	NA	NA	NA	NA	NA	NA	NA	NA	NA	NA	NA	NA
391	Valley oak	Quercus lobata	Stockton	California	-121.3425173	37.9550219	3121 Monte Diablo Av	naturally_occurring	0 to 15.24 cm	Stockton	NA	NA	NA	NA	NA	NA	NA	NA	NA	NA	NA	NA	NA	NA	NA	NA	NA
392	Fremont cottonwood	Populus fremontii	Stockton	California	-121.3425173	37.9550219	3121 Monte Diablo Av	introduced	more than 76.2 cm	Stockton	NA	NA	NA	NA	NA	NA	NA	NA	NA	NA	NA	NA	NA	NA	NA	NA	NA
393	Fremont cottonwood	Populus fremontii	Stockton	California	-121.3425173	37.9550219	3121 Monte Diablo Av	introduced	more than 76.2 cm	Stockton	NA	NA	NA	NA	NA	NA	NA	NA	NA	NA	NA	NA	NA	NA	NA	NA	NA
394	Valley oak	Quercus lobata	Stockton	California	-121.3425173	37.9550219	3121 Monte Diablo Av	naturally_occurring	45.72 to 60.96 cm	Stockton	NA	NA	NA	NA	NA	NA	NA	NA	NA	NA	NA	NA	NA	NA	NA	NA	NA
395	Fruitless mulberry	Morus alba	Stockton	California	-121.300461	37.957285	600 N Harrison St	introduced	60.96 to 76.2 cm	Stockton	NA	NA	NA	NA	NA	NA	NA	NA	NA	NA	NA	NA	NA	NA	NA	NA	NA
395	Coast redwood	Sequoia sempervirens	Stockton	California	-120.473441	35.431291	949 Henry Long Bl	naturally_occurring	45.72 to 60.96 cm	Stockton	NA	NA	NA	NA	NA	NA	NA	NA	NA	NA	NA	NA	NA	NA	NA	NA	NA
396	Fruitless mulberry	Morus alba	Stockton	California	-121.300461	37.957285	600 N Harrison St	introduced	45.72 to 60.96 cm	Stockton	NA	NA	NA	NA	NA	NA	NA	NA	NA	NA	NA	NA	NA	NA	NA	NA	NA
396	Coast redwood	Sequoia sempervirens	Stockton	California	-120.473441	35.431291	949 Henry Long Bl	naturally_occurring	45.72 to 60.96 cm	Stockton	NA	NA	NA	NA	NA	NA	NA	NA	NA	NA	NA	NA	NA	NA	NA	NA	NA
397	Coast redwood	Sequoia sempervirens	Stockton	California	-120.473441	35.431291	949 Henry Long Bl	naturally_occurring	45.72 to 60.96 cm	Stockton	NA	NA	NA	NA	NA	NA	NA	NA	NA	NA	NA	NA	NA	NA	NA	NA	NA
398	Fern pine	Podocarpus gracilior	Stockton	California	-120.406027	34.869057	5300 Ridgeview Ci	no_info	0 to 15.24 cm	Stockton	NA	NA	NA	NA	NA	NA	NA	NA	NA	NA	NA	NA	NA	NA	NA	NA	NA
398	Ornamental pear	Pyrus calleryana	Stockton	California	-120.473441	35.431291	949 Henry Long Bl	introduced	30.48 to 45.72 cm	Stockton	NA	NA	NA	NA	NA	NA	NA	NA	NA	NA	NA	NA	NA	NA	NA	NA	NA
399	Fern pine	Podocarpus gracilior	Stockton	California	-120.406027	34.869057	5300 Ridgeview Ci	no_info	0 to 15.24 cm	Stockton	NA	NA	NA	NA	NA	NA	NA	NA	NA	NA	NA	NA	NA	NA	NA	NA	NA
399	Ornamental pear	Pyrus calleryana	Stockton	California	-120.473441	35.431291	949 Henry Long Bl	introduced	30.48 to 45.72 cm	Stockton	NA	NA	NA	NA	NA	NA	NA	NA	NA	NA	NA	NA	NA	NA	NA	NA	NA
400	Fern pine	Podocarpus gracilior	Stockton	California	-120.406027	34.869057	5300 Ridgeview Ci	no_info	0 to 15.24 cm	Stockton	NA	NA	NA	NA	NA	NA	NA	NA	NA	NA	NA	NA	NA	NA	NA	NA	NA
400	Ornamental pear	Pyrus calleryana	Stockton	California	-120.473441	35.431291	949 Henry Long Bl	introduced	30.48 to 45.72 cm	Stockton	NA	NA	NA	NA	NA	NA	NA	NA	NA	NA	NA	NA	NA	NA	NA	NA	NA
401	Fern pine	Podocarpus gracilior	Stockton	California	-120.406027	34.869057	5300 Ridgeview Ci	no_info	0 to 15.24 cm	Stockton	NA	NA	NA	NA	NA	NA	NA	NA	NA	NA	NA	NA	NA	NA	NA	NA	NA
401	Ornamental pear	Pyrus calleryana	Stockton	California	-120.473441	35.431291	949 Henry Long Bl	introduced	30.48 to 45.72 cm	Stockton	NA	NA	NA	NA	NA	NA	NA	NA	NA	NA	NA	NA	NA	NA	NA	NA	NA
402	Fern pine	Podocarpus gracilior	Stockton	California	-120.406027	34.869057	5300 Ridgeview Ci	no_info	0 to 15.24 cm	Stockton	NA	NA	NA	NA	NA	NA	NA	NA	NA	NA	NA	NA	NA	NA	NA	NA	NA
402	Bronze loquat	Eriobotrya deflexa	Stockton	California	-121.3007652	37.9571917	607 W Oak St	introduced	0 to 15.24 cm	Stockton	NA	NA	NA	NA	NA	NA	NA	NA	NA	NA	NA	NA	NA	NA	NA	NA	NA
402	Ornamental pear	Pyrus calleryana	Stockton	California	-120.473441	35.431291	949 Henry Long Bl	introduced	30.48 to 45.72 cm	Stockton	NA	NA	NA	NA	NA	NA	NA	NA	NA	NA	NA	NA	NA	NA	NA	NA	NA
403	Fern pine	Podocarpus gracilior	Stockton	California	-120.406027	34.869057	5300 Ridgeview Ci	no_info	15.24 to 30.48 cm	Stockton	NA	NA	NA	NA	NA	NA	NA	NA	NA	NA	NA	NA	NA	NA	NA	NA	NA
403	Chinese hackberry	Celtis sinensis	Stockton	California	-121.3007652	37.9571917	607 W Oak St	introduced	30.48 to 45.72 cm	Stockton	NA	NA	NA	NA	NA	NA	NA	NA	NA	NA	NA	NA	NA	NA	NA	NA	NA
403	Coast redwood	Sequoia sempervirens	Stockton	California	-120.473441	35.431291	949 Henry Long Bl	naturally_occurring	30.48 to 45.72 cm	Stockton	NA	NA	NA	NA	NA	NA	NA	NA	NA	NA	NA	NA	NA	NA	NA	NA	NA
404	Fern pine	Podocarpus gracilior	Stockton	California	-120.406027	34.869057	5300 Ridgeview Ci	no_info	0 to 15.24 cm	Stockton	NA	NA	NA	NA	NA	NA	NA	NA	NA	NA	NA	NA	NA	NA	NA	NA	NA
404	European beech	Fagus sylvatica	Stockton	California	-121.3008467	37.9571779	615 W Oak St	introduced	30.48 to 45.72 cm	Stockton	NA	NA	NA	NA	NA	NA	NA	NA	NA	NA	NA	NA	NA	NA	NA	NA	NA
404	Coast redwood	Sequoia sempervirens	Stockton	California	-120.473441	35.431291	949 Henry Long Bl	naturally_occurring	45.72 to 60.96 cm	Stockton	NA	NA	NA	NA	NA	NA	NA	NA	NA	NA	NA	NA	NA	NA	NA	NA	NA
405	Fern pine	Podocarpus gracilior	Stockton	California	-120.406027	34.869057	5300 Ridgeview Ci	no_info	0 to 15.24 cm	Stockton	NA	NA	NA	NA	NA	NA	NA	NA	NA	NA	NA	NA	NA	NA	NA	NA	NA
405	European beech	Fagus sylvatica	Stockton	California	-121.3008467	37.9571779	615 W Oak St	introduced	30.48 to 45.72 cm	Stockton	NA	NA	NA	NA	NA	NA	NA	NA	NA	NA	NA	NA	NA	NA	NA	NA	NA
405	Coast redwood	Sequoia sempervirens	Stockton	California	-120.473441	35.431291	949 Henry Long Bl	naturally_occurring	45.72 to 60.96 cm	Stockton	NA	NA	NA	NA	NA	NA	NA	NA	NA	NA	NA	NA	NA	NA	NA	NA	NA
406	Fern pine	Podocarpus gracilior	Stockton	California	-120.406027	34.869057	5301 Ridgeview Ci	no_info	0 to 15.24 cm	Stockton	NA	NA	NA	NA	NA	NA	NA	NA	NA	NA	NA	NA	NA	NA	NA	NA	NA
406	European beech	Fagus sylvatica	Stockton	California	-121.3016741	37.957141	645 W Oak St	introduced	30.48 to 45.72 cm	Stockton	NA	NA	NA	NA	NA	NA	NA	NA	NA	NA	NA	NA	NA	NA	NA	NA	NA
406	Coast redwood	Sequoia sempervirens	Stockton	California	-120.473441	35.431291	949 Henry Long Bl	naturally_occurring	15.24 to 30.48 cm	Stockton	NA	NA	NA	NA	NA	NA	NA	NA	NA	NA	NA	NA	NA	NA	NA	NA	NA
407	European beech	Fagus sylvatica	Stockton	California	-121.3016741	37.957141	645 W Oak St	introduced	0 to 15.24 cm	Stockton	NA	NA	NA	NA	NA	NA	NA	NA	NA	NA	NA	NA	NA	NA	NA	NA	NA
407	Fern pine	Podocarpus gracilior	Stockton	California	-120.406027	34.869057	5301 Ridgeview Ci	no_info	0 to 15.24 cm	Stockton	NA	NA	NA	NA	NA	NA	NA	NA	NA	NA	NA	NA	NA	NA	NA	NA	NA
407	Coast redwood	Sequoia sempervirens	Stockton	California	-120.473441	35.431291	949 Henry Long Bl	naturally_occurring	15.24 to 30.48 cm	Stockton	NA	NA	NA	NA	NA	NA	NA	NA	NA	NA	NA	NA	NA	NA	NA	NA	NA
408	Fern pine	Podocarpus gracilior	Stockton	California	-120.406027	34.869057	5301 Ridgeview Ci	no_info	0 to 15.24 cm	Stockton	NA	NA	NA	NA	NA	NA	NA	NA	NA	NA	NA	NA	NA	NA	NA	NA	NA
408	Coast redwood	Sequoia sempervirens	Stockton	California	-120.473441	35.431291	949 Henry Long Bl	naturally_occurring	15.24 to 30.48 cm	Stockton	NA	NA	NA	NA	NA	NA	NA	NA	NA	NA	NA	NA	NA	NA	NA	NA	NA
409	Fern pine	Podocarpus gracilior	Stockton	California	-120.406027	34.869057	5301 Ridgeview Ci	no_info	15.24 to 30.48 cm	Stockton	NA	NA	NA	NA	NA	NA	NA	NA	NA	NA	NA	NA	NA	NA	NA	NA	NA
409	Valley oak	Quercus lobata	Stockton	California	-120.473441	35.431291	949 Henry Long Bl	naturally_occurring	15.24 to 30.48 cm	Stockton	NA	NA	NA	NA	NA	NA	NA	NA	NA	NA	NA	NA	NA	NA	NA	NA	NA
410	Valley oak	Quercus lobata	Stockton	California	-120.473441	35.431291	949 Henry Long Bl	naturally_occurring	30.48 to 45.72 cm	Stockton	NA	NA	NA	NA	NA	NA	NA	NA	NA	NA	NA	NA	NA	NA	NA	NA	NA
411	Valley oak	Quercus lobata	Stockton	California	-120.473441	35.431291	949 Henry Long Bl	naturally_occurring	15.24 to 30.48 cm	Stockton	NA	NA	NA	NA	NA	NA	NA	NA	NA	NA	NA	NA	NA	NA	NA	NA	NA
412	Valley oak	Quercus lobata	Stockton	California	-120.473441	35.431291	949 Henry Long Bl	naturally_occurring	30.48 to 45.72 cm	Stockton	NA	NA	NA	NA	NA	NA	NA	NA	NA	NA	NA	NA	NA	NA	NA	NA	NA
413	Ornamental pear	Pyrus calleryana	Stockton	California	-120.473441	35.431291	949 Henry Long Bl	introduced	0 to 15.24 cm	Stockton	NA	NA	NA	NA	NA	NA	NA	NA	NA	NA	NA	NA	NA	NA	NA	NA	NA
414	Raywood ash	Fraxinus oxycarpa	Stockton	California	-121.3082983	37.9567018	644 W Park St	no_info	30.48 to 45.72 cm	Stockton	NA	NA	NA	NA	NA	NA	NA	NA	NA	NA	NA	NA	NA	NA	NA	NA	NA
414	Ornamental pear	Pyrus calleryana	Stockton	California	-120.473441	35.431291	949 Henry Long Bl	introduced	15.24 to 30.48 cm	Stockton	NA	NA	NA	NA	NA	NA	NA	NA	NA	NA	NA	NA	NA	NA	NA	NA	NA
415	Raywood ash	Fraxinus oxycarpa	Stockton	California	-121.3082983	37.9567018	644 W Park St	no_info	30.48 to 45.72 cm	Stockton	NA	NA	NA	NA	NA	NA	NA	NA	NA	NA	NA	NA	NA	NA	NA	NA	NA
415	Valley oak	Quercus lobata	Stockton	California	-120.473441	35.431291	949 Henry Long Bl	naturally_occurring	15.24 to 30.48 cm	Stockton	NA	NA	NA	NA	NA	NA	NA	NA	NA	NA	NA	NA	NA	NA	NA	NA	NA
416	Chinese pistache	Pistacia chinensis	Stockton	California	-121.3011303	37.9579825	620 W Park St	introduced	30.48 to 45.72 cm	Stockton	NA	NA	NA	NA	NA	NA	NA	NA	NA	NA	NA	NA	NA	NA	NA	NA	NA
416	Valley oak	Quercus lobata	Stockton	California	-120.473441	35.431291	949 Henry Long Bl	naturally_occurring	15.24 to 30.48 cm	Stockton	NA	NA	NA	NA	NA	NA	NA	NA	NA	NA	NA	NA	NA	NA	NA	NA	NA
417	Southern magnolia	Magnolia grandiflora	Stockton	California	-121.300927	37.958017	600 W Park St	introduced	0 to 15.24 cm	Stockton	NA	NA	NA	NA	NA	NA	NA	NA	NA	NA	NA	NA	NA	NA	NA	NA	NA
417	Coast redwood	Sequoia sempervirens	Stockton	California	-120.473441	35.431291	949 Henry Long Bl	naturally_occurring	15.24 to 30.48 cm	Stockton	NA	NA	NA	NA	NA	NA	NA	NA	NA	NA	NA	NA	NA	NA	NA	NA	NA
418	Coast redwood	Sequoia sempervirens	Stockton	California	-120.473441	35.431291	949 Henry Long Bl	naturally_occurring	15.24 to 30.48 cm	Stockton	NA	NA	NA	NA	NA	NA	NA	NA	NA	NA	NA	NA	NA	NA	NA	NA	NA
419	Ornamental pear	Pyrus calleryana	Stockton	California	-121.3638979	38.057766	5000 W Eight Mile Rd	introduced	15.24 to 30.48 cm	Stockton	NA	NA	NA	NA	NA	NA	NA	NA	NA	NA	NA	NA	NA	NA	NA	NA	NA
419	Coast redwood	Sequoia sempervirens	Stockton	California	-120.473441	35.431291	949 Henry Long Bl	naturally_occurring	15.24 to 30.48 cm	Stockton	NA	NA	NA	NA	NA	NA	NA	NA	NA	NA	NA	NA	NA	NA	NA	NA	NA
420	Ornamental pear	Pyrus calleryana	Stockton	California	-121.3638979	38.057766	5000 W Eight Mile Rd	introduced	15.24 to 30.48 cm	Stockton	NA	NA	NA	NA	NA	NA	NA	NA	NA	NA	NA	NA	NA	NA	NA	NA	NA
420	Valley oak	Quercus lobata	Stockton	California	-120.473441	35.431291	949 Henry Long Bl	naturally_occurring	15.24 to 30.48 cm	Stockton	NA	NA	NA	NA	NA	NA	NA	NA	NA	NA	NA	NA	NA	NA	NA	NA	NA
421	Ornamental pear	Pyrus calleryana	Stockton	California	-121.3638979	38.057766	5000 W Eight Mile Rd	introduced	15.24 to 30.48 cm	Stockton	NA	NA	NA	NA	NA	NA	NA	NA	NA	NA	NA	NA	NA	NA	NA	NA	NA
421	Chinese pistache	Pistacia chinensis	Stockton	California	-120.473441	35.431291	949 Henry Long Bl	introduced	15.24 to 30.48 cm	Stockton	NA	NA	NA	NA	NA	NA	NA	NA	NA	NA	NA	NA	NA	NA	NA	NA	NA
422	Ornamental pear	Pyrus calleryana	Stockton	California	-121.3638979	38.057766	5000 W Eight Mile Rd	introduced	15.24 to 30.48 cm	Stockton	NA	NA	NA	NA	NA	NA	NA	NA	NA	NA	NA	NA	NA	NA	NA	NA	NA
422	Coast redwood	Sequoia sempervirens	Stockton	California	-120.473441	35.431291	949 Henry Long Bl	naturally_occurring	45.72 to 60.96 cm	Stockton	NA	NA	NA	NA	NA	NA	NA	NA	NA	NA	NA	NA	NA	NA	NA	NA	NA
423	Coast redwood	Sequoia sempervirens	Stockton	California	-120.473441	35.431291	949 Henry Long Bl	naturally_occurring	45.72 to 60.96 cm	Stockton	NA	NA	NA	NA	NA	NA	NA	NA	NA	NA	NA	NA	NA	NA	NA	NA	NA
424	Ornamental pear	Pyrus calleryana	Stockton	California	-121.3638979	38.057766	5000 W Eight Mile Rd	introduced	15.24 to 30.48 cm	Stockton	NA	NA	NA	NA	NA	NA	NA	NA	NA	NA	NA	NA	NA	NA	NA	NA	NA
424	Coast redwood	Sequoia sempervirens	Stockton	California	-120.473441	35.431291	949 Henry Long Bl	naturally_occurring	45.72 to 60.96 cm	Stockton	NA	NA	NA	NA	NA	NA	NA	NA	NA	NA	NA	NA	NA	NA	NA	NA	NA
425	Coast redwood	Sequoia sempervirens	Stockton	California	-120.473441	35.431291	949 Henry Long Bl	naturally_occurring	30.48 to 45.72 cm	Stockton	NA	NA	NA	NA	NA	NA	NA	NA	NA	NA	NA	NA	NA	NA	NA	NA	NA
426	London plane tree	Platanus acerifolia	Stockton	California	-120.473441	35.431291	949 Henry Long Bl	introduced	15.24 to 30.48 cm	Stockton	NA	NA	NA	NA	NA	NA	NA	NA	NA	NA	NA	NA	NA	NA	NA	NA	NA
427	Ornamental pear	Pyrus calleryana	Stockton	California	-121.3638979	38.057766	5000 W Eight Mile Rd	introduced	15.24 to 30.48 cm	Stockton	NA	NA	NA	NA	NA	NA	NA	NA	NA	NA	NA	NA	NA	NA	NA	NA	NA
427	Ornamental pear	Pyrus calleryana	Stockton	California	-120.473441	35.431291	949 Henry Long Bl	introduced	30.48 to 45.72 cm	Stockton	NA	NA	NA	NA	NA	NA	NA	NA	NA	NA	NA	NA	NA	NA	NA	NA	NA
428	Ornamental pear	Pyrus calleryana	Stockton	California	-120.473441	35.431291	949 Henry Long Bl	introduced	15.24 to 30.48 cm	Stockton	NA	NA	NA	NA	NA	NA	NA	NA	NA	NA	NA	NA	NA	NA	NA	NA	NA
429	Valley oak	Quercus lobata	Stockton	California	-121.3021271	37.957047	603 W Oak St	naturally_occurring	60.96 to 76.2 cm	Stockton	NA	NA	NA	NA	NA	NA	NA	NA	NA	NA	NA	NA	NA	NA	NA	NA	NA
429	Ornamental pear	Pyrus calleryana	Stockton	California	-120.473441	35.431291	949 Henry Long Bl	introduced	30.48 to 45.72 cm	Stockton	NA	NA	NA	NA	NA	NA	NA	NA	NA	NA	NA	NA	NA	NA	NA	NA	NA
430	Valley oak	Quercus lobata	Stockton	California	-121.3021271	37.957047	603 W Oak St	naturally_occurring	60.96 to 76.2 cm	Stockton	NA	NA	NA	NA	NA	NA	NA	NA	NA	NA	NA	NA	NA	NA	NA	NA	NA
430	Ornamental pear	Pyrus calleryana	Stockton	California	-120.473441	35.431291	949 Henry Long Bl	introduced	30.48 to 45.72 cm	Stockton	NA	NA	NA	NA	NA	NA	NA	NA	NA	NA	NA	NA	NA	NA	NA	NA	NA
431	Chinese hackberry	Celtis sinensis	Stockton	California	-121.3021271	37.957047	603 W Oak St	introduced	0 to 15.24 cm	Stockton	NA	NA	NA	NA	NA	NA	NA	NA	NA	NA	NA	NA	NA	NA	NA	NA	NA
431	Chinese hackberry	Celtis sinensis	Stockton	California	-120.473441	35.431291	949 Henry Long Bl	introduced	0 to 15.24 cm	Stockton	NA	NA	NA	NA	NA	NA	NA	NA	NA	NA	NA	NA	NA	NA	NA	NA	NA
432	Chinese hackberry	Celtis sinensis	Stockton	California	-121.3024565	37.9570317	719 W Oak St	introduced	30.48 to 45.72 cm	Stockton	NA	NA	NA	NA	NA	NA	NA	NA	NA	NA	NA	NA	NA	NA	NA	NA	NA
432	Southern magnolia	Magnolia grandiflora	Stockton	California	-121.2932068	37.9662352	1340 N El Dorado St	introduced	15.24 to 30.48 cm	Stockton	NA	NA	NA	NA	NA	NA	NA	NA	NA	NA	NA	NA	NA	NA	NA	NA	NA
432	London plane tree	Platanus acerifolia	Stockton	California	-120.473441	35.431291	949 Henry Long Bl	introduced	15.24 to 30.48 cm	Stockton	NA	NA	NA	NA	NA	NA	NA	NA	NA	NA	NA	NA	NA	NA	NA	NA	NA
433	Chinese hackberry	Celtis sinensis	Stockton	California	-121.3026366	37.9570296	729 W Oak St	introduced	30.48 to 45.72 cm	Stockton	NA	NA	NA	NA	NA	NA	NA	NA	NA	NA	NA	NA	NA	NA	NA	NA	NA
433	Chinese pistache	Pistacia chinensis	Stockton	California	-120.473441	35.431291	949 Henry Long Bl	introduced	0 to 15.24 cm	Stockton	NA	NA	NA	NA	NA	NA	NA	NA	NA	NA	NA	NA	NA	NA	NA	NA	NA
434	London plane tree	Platanus acerifolia	Stockton	California	-121.3028353	37.9569753	735 W Oak St	introduced	60.96 to 76.2 cm	Stockton	NA	NA	NA	NA	NA	NA	NA	NA	NA	NA	NA	NA	NA	NA	NA	NA	NA
434	London plane tree	Platanus acerifolia	Stockton	California	-120.473441	35.431291	949 Henry Long Bl	introduced	15.24 to 30.48 cm	Stockton	NA	NA	NA	NA	NA	NA	NA	NA	NA	NA	NA	NA	NA	NA	NA	NA	NA
435	Chinese hackberry	Celtis sinensis	Stockton	California	-121.3029637	37.9569478	743 W Oak St	introduced	15.24 to 30.48 cm	Stockton	NA	NA	NA	NA	NA	NA	NA	NA	NA	NA	NA	NA	NA	NA	NA	NA	NA
435	Leaf zelkova saw	Zelkova serrata	Stockton	California	-120.473441	35.431291	949 Henry Long Bl	introduced	0 to 15.24 cm	Stockton	NA	NA	NA	NA	NA	NA	NA	NA	NA	NA	NA	NA	NA	NA	NA	NA	NA
436	Ornamental pear	Pyrus calleryana	Stockton	California	-120.473441	35.431291	949 Henry Long Bl	introduced	15.24 to 30.48 cm	Stockton	NA	NA	NA	NA	NA	NA	NA	NA	NA	NA	NA	NA	NA	NA	NA	NA	NA
437	Raywood ash	Fraxinus oxycarpa	Stockton	California	-121.303414	37.9581214	740 N Baker St	no_info	15.24 to 30.48 cm	Stockton	NA	NA	NA	NA	NA	NA	NA	NA	NA	NA	NA	NA	NA	NA	NA	NA	NA
437	Coast redwood	Sequoia sempervirens	Stockton	California	-120.473441	35.431291	949 Henry Long Bl	naturally_occurring	45.72 to 60.96 cm	Stockton	NA	NA	NA	NA	NA	NA	NA	NA	NA	NA	NA	NA	NA	NA	NA	NA	NA
438	Raywood ash	Fraxinus oxycarpa	Stockton	California	-121.303414	37.9581214	740 N Baker St	no_info	15.24 to 30.48 cm	Stockton	NA	NA	NA	NA	NA	NA	NA	NA	NA	NA	NA	NA	NA	NA	NA	NA	NA
438	Coast redwood	Sequoia sempervirens	Stockton	California	-120.473441	35.431291	949 Henry Long Bl	naturally_occurring	45.72 to 60.96 cm	Stockton	NA	NA	NA	NA	NA	NA	NA	NA	NA	NA	NA	NA	NA	NA	NA	NA	NA
439	Crape myrtle	Lagerstroemia indica	Stockton	California	-121.3026437	37.9576472	720 W Park St	introduced	15.24 to 30.48 cm	Stockton	NA	NA	NA	NA	NA	NA	NA	NA	NA	NA	NA	NA	NA	NA	NA	NA	NA
439	Ornamental pear	Pyrus calleryana	Stockton	California	-120.473441	35.431291	949 Henry Long Bl	introduced	30.48 to 45.72 cm	Stockton	NA	NA	NA	NA	NA	NA	NA	NA	NA	NA	NA	NA	NA	NA	NA	NA	NA
440	Crape myrtle	Lagerstroemia indica	Stockton	California	-121.3026437	37.9576472	720 W Park St	introduced	30.48 to 45.72 cm	Stockton	NA	NA	NA	NA	NA	NA	NA	NA	NA	NA	NA	NA	NA	NA	NA	NA	NA
440	Coast redwood	Sequoia sempervirens	Stockton	California	-120.473441	35.431291	949 Henry Long Bl	naturally_occurring	15.24 to 30.48 cm	Stockton	NA	NA	NA	NA	NA	NA	NA	NA	NA	NA	NA	NA	NA	NA	NA	NA	NA
441	Ornamental pear	Pyrus calleryana	Stockton	California	-120.473441	35.431291	949 Henry Long Bl	introduced	30.48 to 45.72 cm	Stockton	NA	NA	NA	NA	NA	NA	NA	NA	NA	NA	NA	NA	NA	NA	NA	NA	NA
1149	Trident maple	Acer buergerianum	Stockton	California	-121.3588229	37.9876082	3614 Shadowbrook Dr	introduced	0 to 15.24 cm	Stockton	NA	NA	NA	NA	NA	NA	NA	NA	NA	NA	NA	NA	NA	NA	NA	NA	NA
442	Ornamental pear	Pyrus calleryana	Stockton	California	-120.473441	35.431291	949 Henry Long Bl	introduced	15.24 to 30.48 cm	Stockton	NA	NA	NA	NA	NA	NA	NA	NA	NA	NA	NA	NA	NA	NA	NA	NA	NA
443	Coast redwood	Sequoia sempervirens	Stockton	California	-120.473441	35.431291	949 Henry Long Bl	naturally_occurring	45.72 to 60.96 cm	Stockton	NA	NA	NA	NA	NA	NA	NA	NA	NA	NA	NA	NA	NA	NA	NA	NA	NA
444	Coast redwood	Sequoia sempervirens	Stockton	California	-120.473441	35.431291	949 Henry Long Bl	naturally_occurring	45.72 to 60.96 cm	Stockton	NA	NA	NA	NA	NA	NA	NA	NA	NA	NA	NA	NA	NA	NA	NA	NA	NA
445	Chinese hackberry	Celtis sinensis	Stockton	California	-120.473441	35.431291	949 Henry Long Bl	introduced	15.24 to 30.48 cm	Stockton	NA	NA	NA	NA	NA	NA	NA	NA	NA	NA	NA	NA	NA	NA	NA	NA	NA
446	Chinese pistache	Pistacia chinensis	Stockton	California	-120.473441	35.431291	949 Henry Long Bl	introduced	0 to 15.24 cm	Stockton	NA	NA	NA	NA	NA	NA	NA	NA	NA	NA	NA	NA	NA	NA	NA	NA	NA
447	Chinese pistache	Pistacia chinensis	Stockton	California	-120.473441	35.431291	949 Henry Long Bl	introduced	0 to 15.24 cm	Stockton	NA	NA	NA	NA	NA	NA	NA	NA	NA	NA	NA	NA	NA	NA	NA	NA	NA
448	Chinese pistache	Pistacia chinensis	Stockton	California	-120.473441	35.431291	949 Henry Long Bl	introduced	0 to 15.24 cm	Stockton	NA	NA	NA	NA	NA	NA	NA	NA	NA	NA	NA	NA	NA	NA	NA	NA	NA
449	Chinese pistache	Pistacia chinensis	Stockton	California	-120.473441	35.431291	949 Henry Long Bl	introduced	15.24 to 30.48 cm	Stockton	NA	NA	NA	NA	NA	NA	NA	NA	NA	NA	NA	NA	NA	NA	NA	NA	NA
450	Chinese pistache	Pistacia chinensis	Stockton	California	-120.473441	35.431291	949 Henry Long Bl	introduced	0 to 15.24 cm	Stockton	NA	NA	NA	NA	NA	NA	NA	NA	NA	NA	NA	NA	NA	NA	NA	NA	NA
451	Coast redwood	Sequoia sempervirens	Stockton	California	-120.473441	35.431291	949 Henry Long Bl	naturally_occurring	30.48 to 45.72 cm	Stockton	NA	NA	NA	NA	NA	NA	NA	NA	NA	NA	NA	NA	NA	NA	NA	NA	NA
452	Chinese hackberry	Celtis sinensis	Stockton	California	-121.3034235	37.9568915	803 W Oak St	introduced	45.72 to 60.96 cm	Stockton	NA	NA	NA	NA	NA	NA	NA	NA	NA	NA	NA	NA	NA	NA	NA	NA	NA
452	Coast redwood	Sequoia sempervirens	Stockton	California	-120.473441	35.431291	949 Henry Long Bl	naturally_occurring	30.48 to 45.72 cm	Stockton	NA	NA	NA	NA	NA	NA	NA	NA	NA	NA	NA	NA	NA	NA	NA	NA	NA
453	Southern magnolia	Magnolia grandiflora	Stockton	California	-121.3035949	37.9568624	811 W Oak St	introduced	30.48 to 45.72 cm	Stockton	NA	NA	NA	NA	NA	NA	NA	NA	NA	NA	NA	NA	NA	NA	NA	NA	NA
453	Chinese pistache	Pistacia chinensis	Stockton	California	-120.473441	35.431291	949 Henry Long Bl	introduced	0 to 15.24 cm	Stockton	NA	NA	NA	NA	NA	NA	NA	NA	NA	NA	NA	NA	NA	NA	NA	NA	NA
1150	Trident maple	Acer buergerianum	Stockton	California	-121.3588229	37.9876082	3614 Shadowbrook Dr	introduced	0 to 15.24 cm	Stockton	NA	NA	NA	NA	NA	NA	NA	NA	NA	NA	NA	NA	NA	NA	NA	NA	NA
454	Chinese pistache	Pistacia chinensis	Stockton	California	-120.473441	35.431291	949 Henry Long Bl	introduced	0 to 15.24 cm	Stockton	NA	NA	NA	NA	NA	NA	NA	NA	NA	NA	NA	NA	NA	NA	NA	NA	NA
455	Crape myrtle	Lagerstroemia indica	Stockton	California	-121.3037637	37.9568331	815 W Oak St	introduced	0 to 15.24 cm	Stockton	NA	NA	NA	NA	NA	NA	NA	NA	NA	NA	NA	NA	NA	NA	NA	NA	NA
455	Chinese pistache	Pistacia chinensis	Stockton	California	-120.473441	35.431291	949 Henry Long Bl	introduced	0 to 15.24 cm	Stockton	NA	NA	NA	NA	NA	NA	NA	NA	NA	NA	NA	NA	NA	NA	NA	NA	NA
456	Chinese pistache	Pistacia chinensis	Stockton	California	-121.3037637	37.9568331	815 W Oak St	introduced	15.24 to 30.48 cm	Stockton	NA	NA	NA	NA	NA	NA	NA	NA	NA	NA	NA	NA	NA	NA	NA	NA	NA
456	Leaf zelkova saw	Zelkova serrata	Stockton	California	-120.473441	35.431291	949 Henry Long Bl	introduced	0 to 15.24 cm	Stockton	NA	NA	NA	NA	NA	NA	NA	NA	NA	NA	NA	NA	NA	NA	NA	NA	NA
457	Chinese hackberry	Celtis sinensis	Stockton	California	-121.303951	37.9567796	821 W Oak St	introduced	45.72 to 60.96 cm	Stockton	NA	NA	NA	NA	NA	NA	NA	NA	NA	NA	NA	NA	NA	NA	NA	NA	NA
457	Leaf zelkova saw	Zelkova serrata	Stockton	California	-120.473441	35.431291	949 Henry Long Bl	introduced	0 to 15.24 cm	Stockton	NA	NA	NA	NA	NA	NA	NA	NA	NA	NA	NA	NA	NA	NA	NA	NA	NA
458	Chinese hackberry	Celtis sinensis	Stockton	California	-121.303951	37.9567796	821 W Oak St	introduced	30.48 to 45.72 cm	Stockton	NA	NA	NA	NA	NA	NA	NA	NA	NA	NA	NA	NA	NA	NA	NA	NA	NA
458	Leaf zelkova saw	Zelkova serrata	Stockton	California	-120.473441	35.431291	949 Henry Long Bl	introduced	0 to 15.24 cm	Stockton	NA	NA	NA	NA	NA	NA	NA	NA	NA	NA	NA	NA	NA	NA	NA	NA	NA
459	Southern magnolia	Magnolia grandiflora	Stockton	California	-121.3041056	37.9567751	835 W Oak St	introduced	30.48 to 45.72 cm	Stockton	NA	NA	NA	NA	NA	NA	NA	NA	NA	NA	NA	NA	NA	NA	NA	NA	NA
459	Leaf zelkova saw	Zelkova serrata	Stockton	California	-120.473441	35.431291	949 Henry Long Bl	introduced	0 to 15.24 cm	Stockton	NA	NA	NA	NA	NA	NA	NA	NA	NA	NA	NA	NA	NA	NA	NA	NA	NA
460	Chinese hackberry	Celtis sinensis	Stockton	California	-121.3041056	37.9567751	835 W Oak St	introduced	15.24 to 30.48 cm	Stockton	NA	NA	NA	NA	NA	NA	NA	NA	NA	NA	NA	NA	NA	NA	NA	NA	NA
460	Leaf zelkova saw	Zelkova serrata	Stockton	California	-120.473441	35.431291	949 Henry Long Bl	introduced	0 to 15.24 cm	Stockton	NA	NA	NA	NA	NA	NA	NA	NA	NA	NA	NA	NA	NA	NA	NA	NA	NA
461	Chinese hackberry	Celtis sinensis	Stockton	California	-121.3042713	37.9567207	845 W Oak St	introduced	15.24 to 30.48 cm	Stockton	NA	NA	NA	NA	NA	NA	NA	NA	NA	NA	NA	NA	NA	NA	NA	NA	NA
461	Strawberry tree	Arbutus unedo	Stockton	California	-120.473441	35.431291	949 Henry Long Bl	introduced	0 to 15.24 cm	Stockton	NA	NA	NA	NA	NA	NA	NA	NA	NA	NA	NA	NA	NA	NA	NA	NA	NA
462	Coast redwood	Sequoia sempervirens	Stockton	California	-120.473441	35.431291	949 Henry Long Bl	naturally_occurring	15.24 to 30.48 cm	Stockton	NA	NA	NA	NA	NA	NA	NA	NA	NA	NA	NA	NA	NA	NA	NA	NA	NA
463	Coast redwood	Sequoia sempervirens	Stockton	California	-120.473441	35.431291	949 Henry Long Bl	naturally_occurring	15.24 to 30.48 cm	Stockton	NA	NA	NA	NA	NA	NA	NA	NA	NA	NA	NA	NA	NA	NA	NA	NA	NA
464	Coast redwood	Sequoia sempervirens	Stockton	California	-120.473441	35.431291	949 Henry Long Bl	naturally_occurring	15.24 to 30.48 cm	Stockton	NA	NA	NA	NA	NA	NA	NA	NA	NA	NA	NA	NA	NA	NA	NA	NA	NA
465	Coast redwood	Sequoia sempervirens	Stockton	California	-120.473441	35.431291	949 Henry Long Bl	naturally_occurring	15.24 to 30.48 cm	Stockton	NA	NA	NA	NA	NA	NA	NA	NA	NA	NA	NA	NA	NA	NA	NA	NA	NA
466	Coast redwood	Sequoia sempervirens	Stockton	California	-120.473441	35.431291	949 Henry Long Bl	naturally_occurring	15.24 to 30.48 cm	Stockton	NA	NA	NA	NA	NA	NA	NA	NA	NA	NA	NA	NA	NA	NA	NA	NA	NA
467	Coast redwood	Sequoia sempervirens	Stockton	California	-120.473441	35.431291	949 Henry Long Bl	naturally_occurring	15.24 to 30.48 cm	Stockton	NA	NA	NA	NA	NA	NA	NA	NA	NA	NA	NA	NA	NA	NA	NA	NA	NA
468	London plane tree	Platanus acerifolia	Stockton	California	-121.304426	37.9572919	844 W Park St	introduced	45.72 to 60.96 cm	Stockton	NA	NA	NA	NA	NA	NA	NA	NA	NA	NA	NA	NA	NA	NA	NA	NA	NA
468	Chinese pistache	Pistacia chinensis	Stockton	California	-120.473441	35.431291	949 Henry Long Bl	introduced	15.24 to 30.48 cm	Stockton	NA	NA	NA	NA	NA	NA	NA	NA	NA	NA	NA	NA	NA	NA	NA	NA	NA
469	Chinese pistache	Pistacia chinensis	Stockton	California	-121.3040724	37.9573159	830 W Park St	introduced	15.24 to 30.48 cm	Stockton	NA	NA	NA	NA	NA	NA	NA	NA	NA	NA	NA	NA	NA	NA	NA	NA	NA
469	Chinese pistache	Pistacia chinensis	Stockton	California	-120.473441	35.431291	949 Henry Long Bl	introduced	0 to 15.24 cm	Stockton	NA	NA	NA	NA	NA	NA	NA	NA	NA	NA	NA	NA	NA	NA	NA	NA	NA
470	White alder	Alnus rhombifolia	Stockton	California	-121.3050137	37.9572138	635 N Stockton St	naturally_occurring	15.24 to 30.48 cm	Stockton	NA	NA	NA	NA	NA	NA	NA	NA	NA	NA	NA	NA	NA	NA	NA	NA	NA
470	Chinese pistache	Pistacia chinensis	Stockton	California	-120.473441	35.431291	949 Henry Long Bl	introduced	15.24 to 30.48 cm	Stockton	NA	NA	NA	NA	NA	NA	NA	NA	NA	NA	NA	NA	NA	NA	NA	NA	NA
471	Strawberry tree	Arbutus unedo	Stockton	California	-120.473441	35.431291	949 Henry Long Bl	introduced	0 to 15.24 cm	Stockton	NA	NA	NA	NA	NA	NA	NA	NA	NA	NA	NA	NA	NA	NA	NA	NA	NA
472	Coast redwood	Sequoia sempervirens	Stockton	California	-120.473441	35.431291	949 Henry Long Bl	naturally_occurring	15.24 to 30.48 cm	Stockton	NA	NA	NA	NA	NA	NA	NA	NA	NA	NA	NA	NA	NA	NA	NA	NA	NA
473	Coast redwood	Sequoia sempervirens	Stockton	California	-120.473441	35.431291	949 Henry Long Bl	naturally_occurring	15.24 to 30.48 cm	Stockton	NA	NA	NA	NA	NA	NA	NA	NA	NA	NA	NA	NA	NA	NA	NA	NA	NA
474	Coast redwood	Sequoia sempervirens	Stockton	California	-120.473441	35.431291	949 Henry Long Bl	naturally_occurring	15.24 to 30.48 cm	Stockton	NA	NA	NA	NA	NA	NA	NA	NA	NA	NA	NA	NA	NA	NA	NA	NA	NA
475	Chinese hackberry	Celtis sinensis	Stockton	California	-121.3047208	37.9565719	905 W Oak St	introduced	45.72 to 60.96 cm	Stockton	NA	NA	NA	NA	NA	NA	NA	NA	NA	NA	NA	NA	NA	NA	NA	NA	NA
475	Southern magnolia	Magnolia grandiflora	Stockton	California	-120.473441	35.431291	949 Henry Long Bl	introduced	0 to 15.24 cm	Stockton	NA	NA	NA	NA	NA	NA	NA	NA	NA	NA	NA	NA	NA	NA	NA	NA	NA
476	Chinese hackberry	Celtis sinensis	Stockton	California	-121.3049192	37.956637	915 W Oak St	introduced	30.48 to 45.72 cm	Stockton	NA	NA	NA	NA	NA	NA	NA	NA	NA	NA	NA	NA	NA	NA	NA	NA	NA
476	Southern magnolia	Magnolia grandiflora	Stockton	California	-120.473441	35.431291	949 Henry Long Bl	introduced	0 to 15.24 cm	Stockton	NA	NA	NA	NA	NA	NA	NA	NA	NA	NA	NA	NA	NA	NA	NA	NA	NA
477	London plane tree	Platanus acerifolia	Stockton	California	-121.3050672	37.9566116	925 W Oak St	introduced	30.48 to 45.72 cm	Stockton	NA	NA	NA	NA	NA	NA	NA	NA	NA	NA	NA	NA	NA	NA	NA	NA	NA
477	Southern magnolia	Magnolia grandiflora	Stockton	California	-120.473441	35.431291	949 Henry Long Bl	introduced	0 to 15.24 cm	Stockton	NA	NA	NA	NA	NA	NA	NA	NA	NA	NA	NA	NA	NA	NA	NA	NA	NA
478	London plane tree	Platanus acerifolia	Stockton	California	-121.3052377	37.9565824	935 W Oak St	introduced	45.72 to 60.96 cm	Stockton	NA	NA	NA	NA	NA	NA	NA	NA	NA	NA	NA	NA	NA	NA	NA	NA	NA
478	Southern magnolia	Magnolia grandiflora	Stockton	California	-120.473441	35.431291	949 Henry Long Bl	introduced	0 to 15.24 cm	Stockton	NA	NA	NA	NA	NA	NA	NA	NA	NA	NA	NA	NA	NA	NA	NA	NA	NA
479	London plane tree	Platanus acerifolia	Stockton	California	-121.3054082	37.9565536	943 W Oak St	introduced	45.72 to 60.96 cm	Stockton	NA	NA	NA	NA	NA	NA	NA	NA	NA	NA	NA	NA	NA	NA	NA	NA	NA
479	Southern magnolia	Magnolia grandiflora	Stockton	California	-120.473441	35.431291	949 Henry Long Bl	introduced	0 to 15.24 cm	Stockton	NA	NA	NA	NA	NA	NA	NA	NA	NA	NA	NA	NA	NA	NA	NA	NA	NA
480	Leaf zelkova saw	Zelkova serrata	Stockton	California	-121.3055805	37.9565242	945 W Oak St	introduced	0 to 15.24 cm	Stockton	NA	NA	NA	NA	NA	NA	NA	NA	NA	NA	NA	NA	NA	NA	NA	NA	NA
480	Valley oak	Quercus lobata	Stockton	California	-120.473441	35.431291	949 Henry Long Bl	naturally_occurring	0 to 15.24 cm	Stockton	NA	NA	NA	NA	NA	NA	NA	NA	NA	NA	NA	NA	NA	NA	NA	NA	NA
481	Acacia	Acacia	Stockton	California	-121.2818336	37.9446261	514 E Worth St	no_info	0 to 15.24 cm	Stockton	NA	NA	NA	NA	NA	NA	NA	NA	NA	NA	NA	NA	NA	NA	NA	NA	NA
482	Red maple	Acer rubrum	Stockton	California	-121.3067618	37.9596259	945 N Yosemite St	introduced	0 to 15.24 cm	Stockton	NA	NA	NA	NA	NA	NA	NA	NA	NA	NA	NA	NA	NA	NA	NA	NA	NA
482	Acacia	Acacia	Stockton	California	-118.339146	35.328967	7232 Oakcreek Dr	no_info	45.72 to 60.96 cm	Stockton	NA	NA	NA	NA	NA	NA	NA	NA	NA	NA	NA	NA	NA	NA	NA	NA	NA
483	Acacia	Acacia	Stockton	California	-120.40942	34.869023	616 Du Pont Dr	no_info	0 to 15.24 cm	Stockton	NA	NA	NA	NA	NA	NA	NA	NA	NA	NA	NA	NA	NA	NA	NA	NA	NA
484	Chinese pistache	Pistacia chinensis	Stockton	California	-120.473441	35.431291	949 Henry Long Bl	introduced	15.24 to 30.48 cm	Stockton	NA	NA	NA	NA	NA	NA	NA	NA	NA	NA	NA	NA	NA	NA	NA	NA	NA
486	Crape myrtle	Lagerstroemia indica	Stockton	California	-121.305735	37.9570597	946 W Park St	introduced	15.24 to 30.48 cm	Stockton	NA	NA	NA	NA	NA	NA	NA	NA	NA	NA	NA	NA	NA	NA	NA	NA	NA
486	Chinese pistache	Pistacia chinensis	Stockton	California	-120.473441	35.431291	949 Henry Long Bl	introduced	0 to 15.24 cm	Stockton	NA	NA	NA	NA	NA	NA	NA	NA	NA	NA	NA	NA	NA	NA	NA	NA	NA
487	London plane tree	Platanus acerifolia	Stockton	California	-121.3052589	37.9572827	942 W Park St	introduced	15.24 to 30.48 cm	Stockton	NA	NA	NA	NA	NA	NA	NA	NA	NA	NA	NA	NA	NA	NA	NA	NA	NA
488	Chinese pistache	Pistacia chinensis	Stockton	California	-121.305217	37.9571556	920 W Park St	introduced	60.96 to 76.2 cm	Stockton	NA	NA	NA	NA	NA	NA	NA	NA	NA	NA	NA	NA	NA	NA	NA	NA	NA
489	Chinese pistache	Pistacia chinensis	Stockton	California	-121.3048715	37.9573479	904 W Park St	introduced	45.72 to 60.96 cm	Stockton	NA	NA	NA	NA	NA	NA	NA	NA	NA	NA	NA	NA	NA	NA	NA	NA	NA
489	Chinese pistache	Pistacia chinensis	Stockton	California	-120.473441	35.431291	949 Henry Long Bl	introduced	0 to 15.24 cm	Stockton	NA	NA	NA	NA	NA	NA	NA	NA	NA	NA	NA	NA	NA	NA	NA	NA	NA
490	Chinese pistache	Pistacia chinensis	Stockton	California	-120.473441	35.431291	949 Henry Long Bl	introduced	15.24 to 30.48 cm	Stockton	NA	NA	NA	NA	NA	NA	NA	NA	NA	NA	NA	NA	NA	NA	NA	NA	NA
492	Chinese pistache	Pistacia chinensis	Stockton	California	-120.473441	35.431291	949 Henry Long Bl	introduced	0 to 15.24 cm	Stockton	NA	NA	NA	NA	NA	NA	NA	NA	NA	NA	NA	NA	NA	NA	NA	NA	NA
493	Coast live oak	Quercus agrifolia	Stockton	California	-120.473441	35.431291	949 Henry Long Bl	naturally_occurring	15.24 to 30.48 cm	Stockton	NA	NA	NA	NA	NA	NA	NA	NA	NA	NA	NA	NA	NA	NA	NA	NA	NA
494	Coast live oak	Quercus agrifolia	Stockton	California	-120.473441	35.431291	949 Henry Long Bl	naturally_occurring	15.24 to 30.48 cm	Stockton	NA	NA	NA	NA	NA	NA	NA	NA	NA	NA	NA	NA	NA	NA	NA	NA	NA
495	Coast live oak	Quercus agrifolia	Stockton	California	-120.473441	35.431291	949 Henry Long Bl	naturally_occurring	15.24 to 30.48 cm	Stockton	NA	NA	NA	NA	NA	NA	NA	NA	NA	NA	NA	NA	NA	NA	NA	NA	NA
496	Coast live oak	Quercus agrifolia	Stockton	California	-120.473441	35.431291	949 Henry Long Bl	naturally_occurring	15.24 to 30.48 cm	Stockton	NA	NA	NA	NA	NA	NA	NA	NA	NA	NA	NA	NA	NA	NA	NA	NA	NA
497	Coast live oak	Quercus agrifolia	Stockton	California	-120.473441	35.431291	949 Henry Long Bl	naturally_occurring	15.24 to 30.48 cm	Stockton	NA	NA	NA	NA	NA	NA	NA	NA	NA	NA	NA	NA	NA	NA	NA	NA	NA
498	Crape myrtle	Lagerstroemia indica	Stockton	California	-120.473441	35.431291	949 Henry Long Bl	introduced	0 to 15.24 cm	Stockton	NA	NA	NA	NA	NA	NA	NA	NA	NA	NA	NA	NA	NA	NA	NA	NA	NA
499	Crape myrtle	Lagerstroemia indica	Stockton	California	-120.473441	35.431291	949 Henry Long Bl	introduced	0 to 15.24 cm	Stockton	NA	NA	NA	NA	NA	NA	NA	NA	NA	NA	NA	NA	NA	NA	NA	NA	NA
500	Crape myrtle	Lagerstroemia indica	Stockton	California	-120.473441	35.431291	949 Henry Long Bl	introduced	0 to 15.24 cm	Stockton	NA	NA	NA	NA	NA	NA	NA	NA	NA	NA	NA	NA	NA	NA	NA	NA	NA
501	London plane tree	Platanus acerifolia	Stockton	California	-121.3060325	37.9564472	1001 W Oak St	introduced	45.72 to 60.96 cm	Stockton	NA	NA	NA	NA	NA	NA	NA	NA	NA	NA	NA	NA	NA	NA	NA	NA	NA
501	Crape myrtle	Lagerstroemia indica	Stockton	California	-120.473441	35.431291	949 Henry Long Bl	introduced	0 to 15.24 cm	Stockton	NA	NA	NA	NA	NA	NA	NA	NA	NA	NA	NA	NA	NA	NA	NA	NA	NA
502	Chinese hackberry	Celtis sinensis	Stockton	California	-121.3060325	37.9564472	1001 W Oak St	introduced	15.24 to 30.48 cm	Stockton	NA	NA	NA	NA	NA	NA	NA	NA	NA	NA	NA	NA	NA	NA	NA	NA	NA
502	Crape myrtle	Lagerstroemia indica	Stockton	California	-120.473441	35.431291	949 Henry Long Bl	introduced	0 to 15.24 cm	Stockton	NA	NA	NA	NA	NA	NA	NA	NA	NA	NA	NA	NA	NA	NA	NA	NA	NA
1151	Trident maple	Acer buergerianum	Stockton	California	-121.3588229	37.9876082	3614 Shadowbrook Dr	introduced	0 to 15.24 cm	Stockton	NA	NA	NA	NA	NA	NA	NA	NA	NA	NA	NA	NA	NA	NA	NA	NA	NA
503	Crape myrtle	Lagerstroemia indica	Stockton	California	-120.473441	35.431291	949 Henry Long Bl	introduced	0 to 15.24 cm	Stockton	NA	NA	NA	NA	NA	NA	NA	NA	NA	NA	NA	NA	NA	NA	NA	NA	NA
504	Chinese hackberry	Celtis sinensis	Stockton	California	-121.3060351	37.9563002	1013 W Oak St	introduced	30.48 to 45.72 cm	Stockton	NA	NA	NA	NA	NA	NA	NA	NA	NA	NA	NA	NA	NA	NA	NA	NA	NA
504	Valley oak	Quercus lobata	Stockton	California	-120.473441	35.431291	949 Henry Long Bl	naturally_occurring	15.24 to 30.48 cm	Stockton	NA	NA	NA	NA	NA	NA	NA	NA	NA	NA	NA	NA	NA	NA	NA	NA	NA
505	Chinese hackberry	Celtis sinensis	Stockton	California	-121.3061165	37.9562863	1021 W Oak St	introduced	30.48 to 45.72 cm	Stockton	NA	NA	NA	NA	NA	NA	NA	NA	NA	NA	NA	NA	NA	NA	NA	NA	NA
505	Valley oak	Quercus lobata	Stockton	California	-120.473441	35.431291	949 Henry Long Bl	naturally_occurring	15.24 to 30.48 cm	Stockton	NA	NA	NA	NA	NA	NA	NA	NA	NA	NA	NA	NA	NA	NA	NA	NA	NA
506	Crape myrtle	Lagerstroemia indica	Stockton	California	-121.3061979	37.9562724	1029 W Oak St	introduced	0 to 15.24 cm	Stockton	NA	NA	NA	NA	NA	NA	NA	NA	NA	NA	NA	NA	NA	NA	NA	NA	NA
506	Coast redwood	Sequoia sempervirens	Stockton	California	-120.473441	35.431291	949 Henry Long Bl	naturally_occurring	15.24 to 30.48 cm	Stockton	NA	NA	NA	NA	NA	NA	NA	NA	NA	NA	NA	NA	NA	NA	NA	NA	NA
507	Leaf plum purple	Prunus cerasifera	Stockton	California	-121.3061979	37.9562724	1029 W Oak St	introduced	0 to 15.24 cm	Stockton	NA	NA	NA	NA	NA	NA	NA	NA	NA	NA	NA	NA	NA	NA	NA	NA	NA
507	Coast redwood	Sequoia sempervirens	Stockton	California	-120.473441	35.431291	949 Henry Long Bl	naturally_occurring	15.24 to 30.48 cm	Stockton	NA	NA	NA	NA	NA	NA	NA	NA	NA	NA	NA	NA	NA	NA	NA	NA	NA
508	Chinese hackberry	Celtis sinensis	Stockton	California	-121.3062792	37.9562586	1037 W Oak St	introduced	30.48 to 45.72 cm	Stockton	NA	NA	NA	NA	NA	NA	NA	NA	NA	NA	NA	NA	NA	NA	NA	NA	NA
508	Coast redwood	Sequoia sempervirens	Stockton	California	-120.473441	35.431291	949 Henry Long Bl	naturally_occurring	15.24 to 30.48 cm	Stockton	NA	NA	NA	NA	NA	NA	NA	NA	NA	NA	NA	NA	NA	NA	NA	NA	NA
509	Chinese pistache	Pistacia chinensis	Stockton	California	-121.3062792	37.9562586	1037 W Oak St	introduced	30.48 to 45.72 cm	Stockton	NA	NA	NA	NA	NA	NA	NA	NA	NA	NA	NA	NA	NA	NA	NA	NA	NA
509	Coast redwood	Sequoia sempervirens	Stockton	California	-120.473441	35.431291	949 Henry Long Bl	naturally_occurring	15.24 to 30.48 cm	Stockton	NA	NA	NA	NA	NA	NA	NA	NA	NA	NA	NA	NA	NA	NA	NA	NA	NA
510	Chinese hackberry	Celtis sinensis	Stockton	California	-121.306883	37.9563005	1045 W Oak St	introduced	15.24 to 30.48 cm	Stockton	NA	NA	NA	NA	NA	NA	NA	NA	NA	NA	NA	NA	NA	NA	NA	NA	NA
510	Valley oak	Quercus lobata	Stockton	California	-120.473441	35.431291	949 Henry Long Bl	naturally_occurring	15.24 to 30.48 cm	Stockton	NA	NA	NA	NA	NA	NA	NA	NA	NA	NA	NA	NA	NA	NA	NA	NA	NA
511	Chinese hackberry	Celtis sinensis	Stockton	California	-121.306883	37.9563005	1045 W Oak St	introduced	30.48 to 45.72 cm	Stockton	NA	NA	NA	NA	NA	NA	NA	NA	NA	NA	NA	NA	NA	NA	NA	NA	NA
511	Valley oak	Quercus lobata	Stockton	California	-120.473441	35.431291	949 Henry Long Bl	naturally_occurring	15.24 to 30.48 cm	Stockton	NA	NA	NA	NA	NA	NA	NA	NA	NA	NA	NA	NA	NA	NA	NA	NA	NA
512	Coast redwood	Sequoia sempervirens	Stockton	California	-120.473441	35.431291	949 Henry Long Bl	naturally_occurring	15.24 to 30.48 cm	Stockton	NA	NA	NA	NA	NA	NA	NA	NA	NA	NA	NA	NA	NA	NA	NA	NA	NA
513	Coast redwood	Sequoia sempervirens	Stockton	California	-120.473441	35.431291	949 Henry Long Bl	naturally_occurring	15.24 to 30.48 cm	Stockton	NA	NA	NA	NA	NA	NA	NA	NA	NA	NA	NA	NA	NA	NA	NA	NA	NA
514	Coast redwood	Sequoia sempervirens	Stockton	California	-120.473441	35.431291	949 Henry Long Bl	naturally_occurring	0 to 15.24 cm	Stockton	NA	NA	NA	NA	NA	NA	NA	NA	NA	NA	NA	NA	NA	NA	NA	NA	NA
515	Coast redwood	Sequoia sempervirens	Stockton	California	-120.473441	35.431291	949 Henry Long Bl	naturally_occurring	15.24 to 30.48 cm	Stockton	NA	NA	NA	NA	NA	NA	NA	NA	NA	NA	NA	NA	NA	NA	NA	NA	NA
516	Valley oak	Quercus lobata	Stockton	California	-120.473441	35.431291	949 Henry Long Bl	naturally_occurring	15.24 to 30.48 cm	Stockton	NA	NA	NA	NA	NA	NA	NA	NA	NA	NA	NA	NA	NA	NA	NA	NA	NA
517	Valley oak	Quercus lobata	Stockton	California	-120.473441	35.431291	949 Henry Long Bl	naturally_occurring	15.24 to 30.48 cm	Stockton	NA	NA	NA	NA	NA	NA	NA	NA	NA	NA	NA	NA	NA	NA	NA	NA	NA
518	Valley oak	Quercus lobata	Stockton	California	-120.473441	35.431291	949 Henry Long Bl	naturally_occurring	15.24 to 30.48 cm	Stockton	NA	NA	NA	NA	NA	NA	NA	NA	NA	NA	NA	NA	NA	NA	NA	NA	NA
519	Valley oak	Quercus lobata	Stockton	California	-120.473441	35.431291	949 Henry Long Bl	naturally_occurring	0 to 15.24 cm	Stockton	NA	NA	NA	NA	NA	NA	NA	NA	NA	NA	NA	NA	NA	NA	NA	NA	NA
520	Chinese pistache	Pistacia chinensis	Stockton	California	-121.3016356	37.9577618	640 W Park St	introduced	0 to 15.24 cm	Stockton	NA	NA	NA	NA	NA	NA	NA	NA	NA	NA	NA	NA	NA	NA	NA	NA	NA
520	Valley oak	Quercus lobata	Stockton	California	-120.473441	35.431291	949 Henry Long Bl	naturally_occurring	0 to 15.24 cm	Stockton	NA	NA	NA	NA	NA	NA	NA	NA	NA	NA	NA	NA	NA	NA	NA	NA	NA
521	Chinese pistache	Pistacia chinensis	Stockton	California	-121.3016356	37.9577618	640 W Park St	introduced	30.48 to 45.72 cm	Stockton	NA	NA	NA	NA	NA	NA	NA	NA	NA	NA	NA	NA	NA	NA	NA	NA	NA
521	Valley oak	Quercus lobata	Stockton	California	-120.473441	35.431291	949 Henry Long Bl	naturally_occurring	15.24 to 30.48 cm	Stockton	NA	NA	NA	NA	NA	NA	NA	NA	NA	NA	NA	NA	NA	NA	NA	NA	NA
522	Chinese hackberry	Celtis sinensis	Stockton	California	-121.3065005	37.9570746	1036 W Park St	introduced	0 to 15.24 cm	Stockton	NA	NA	NA	NA	NA	NA	NA	NA	NA	NA	NA	NA	NA	NA	NA	NA	NA
522	Valley oak	Quercus lobata	Stockton	California	-120.473441	35.431291	949 Henry Long Bl	naturally_occurring	30.48 to 45.72 cm	Stockton	NA	NA	NA	NA	NA	NA	NA	NA	NA	NA	NA	NA	NA	NA	NA	NA	NA
523	Chinese hackberry	Celtis sinensis	Stockton	California	-121.3064193	37.9570884	1028 W Park St	introduced	15.24 to 30.48 cm	Stockton	NA	NA	NA	NA	NA	NA	NA	NA	NA	NA	NA	NA	NA	NA	NA	NA	NA
523	Valley oak	Quercus lobata	Stockton	California	-120.473441	35.431291	949 Henry Long Bl	naturally_occurring	30.48 to 45.72 cm	Stockton	NA	NA	NA	NA	NA	NA	NA	NA	NA	NA	NA	NA	NA	NA	NA	NA	NA
524	Tuliptree	Liriodendron tulipifera	Stockton	California	-121.3063381	37.9571023	1020 W Park St	introduced	45.72 to 60.96 cm	Stockton	NA	NA	NA	NA	NA	NA	NA	NA	NA	NA	NA	NA	NA	NA	NA	NA	NA
524	Valley oak	Quercus lobata	Stockton	California	-120.473441	35.431291	949 Henry Long Bl	naturally_occurring	15.24 to 30.48 cm	Stockton	NA	NA	NA	NA	NA	NA	NA	NA	NA	NA	NA	NA	NA	NA	NA	NA	NA
525	Southern magnolia	Magnolia grandiflora	Stockton	California	-121.3062568	37.9571162	1012 W Park St	introduced	30.48 to 45.72 cm	Stockton	NA	NA	NA	NA	NA	NA	NA	NA	NA	NA	NA	NA	NA	NA	NA	NA	NA
525	Valley oak	Quercus lobata	Stockton	California	-120.473441	35.431291	949 Henry Long Bl	naturally_occurring	30.48 to 45.72 cm	Stockton	NA	NA	NA	NA	NA	NA	NA	NA	NA	NA	NA	NA	NA	NA	NA	NA	NA
526	London plane tree	Platanus acerifolia	Stockton	California	-121.3061756	37.9571301	1004 W Park St	introduced	60.96 to 76.2 cm	Stockton	NA	NA	NA	NA	NA	NA	NA	NA	NA	NA	NA	NA	NA	NA	NA	NA	NA
526	Chinese pistache	Pistacia chinensis	Stockton	California	-120.473441	35.431291	949 Henry Long Bl	introduced	15.24 to 30.48 cm	Stockton	NA	NA	NA	NA	NA	NA	NA	NA	NA	NA	NA	NA	NA	NA	NA	NA	NA
527	London plane tree	Platanus acerifolia	Stockton	California	-121.3061756	37.9571301	1004 W Park St	introduced	15.24 to 30.48 cm	Stockton	NA	NA	NA	NA	NA	NA	NA	NA	NA	NA	NA	NA	NA	NA	NA	NA	NA
527	Coast redwood	Sequoia sempervirens	Stockton	California	-120.473441	35.431291	949 Henry Long Bl	naturally_occurring	45.72 to 60.96 cm	Stockton	NA	NA	NA	NA	NA	NA	NA	NA	NA	NA	NA	NA	NA	NA	NA	NA	NA
528	Coast redwood	Sequoia sempervirens	Stockton	California	-120.473441	35.431291	949 Henry Long Bl	naturally_occurring	45.72 to 60.96 cm	Stockton	NA	NA	NA	NA	NA	NA	NA	NA	NA	NA	NA	NA	NA	NA	NA	NA	NA
529	Ornamental pear	Pyrus calleryana	Stockton	California	-120.473441	35.431291	949 Henry Long Bl	introduced	30.48 to 45.72 cm	Stockton	NA	NA	NA	NA	NA	NA	NA	NA	NA	NA	NA	NA	NA	NA	NA	NA	NA
530	Ornamental pear	Pyrus calleryana	Stockton	California	-120.473441	35.431291	949 Henry Long Bl	introduced	30.48 to 45.72 cm	Stockton	NA	NA	NA	NA	NA	NA	NA	NA	NA	NA	NA	NA	NA	NA	NA	NA	NA
531	Ornamental pear	Pyrus calleryana	Stockton	California	-120.473441	35.431291	949 Henry Long Bl	introduced	15.24 to 30.48 cm	Stockton	NA	NA	NA	NA	NA	NA	NA	NA	NA	NA	NA	NA	NA	NA	NA	NA	NA
532	Ornamental pear	Pyrus calleryana	Stockton	California	-120.473441	35.431291	949 Henry Long Bl	introduced	15.24 to 30.48 cm	Stockton	NA	NA	NA	NA	NA	NA	NA	NA	NA	NA	NA	NA	NA	NA	NA	NA	NA
533	Ornamental pear	Pyrus calleryana	Stockton	California	-120.473441	35.431291	949 Henry Long Bl	introduced	15.24 to 30.48 cm	Stockton	NA	NA	NA	NA	NA	NA	NA	NA	NA	NA	NA	NA	NA	NA	NA	NA	NA
534	Ornamental pear	Pyrus calleryana	Stockton	California	-120.473441	35.431291	949 Henry Long Bl	introduced	30.48 to 45.72 cm	Stockton	NA	NA	NA	NA	NA	NA	NA	NA	NA	NA	NA	NA	NA	NA	NA	NA	NA
535	Boxelder	Acer negundo	Stockton	California	-120.406027	34.869057	1543 Capitola Ci	naturally_occurring	0 to 15.24 cm	Stockton	NA	NA	NA	NA	NA	NA	NA	NA	NA	NA	NA	NA	NA	NA	NA	NA	NA
535	Valley oak	Quercus lobata	Stockton	California	-120.473441	35.431291	949 Henry Long Bl	naturally_occurring	15.24 to 30.48 cm	Stockton	NA	NA	NA	NA	NA	NA	NA	NA	NA	NA	NA	NA	NA	NA	NA	NA	NA
536	Valley oak	Quercus lobata	Stockton	California	-120.473441	35.431291	949 Henry Long Bl	naturally_occurring	30.48 to 45.72 cm	Stockton	NA	NA	NA	NA	NA	NA	NA	NA	NA	NA	NA	NA	NA	NA	NA	NA	NA
537	Coast redwood	Sequoia sempervirens	Stockton	California	-120.473441	35.431291	949 Henry Long Bl	naturally_occurring	45.72 to 60.96 cm	Stockton	NA	NA	NA	NA	NA	NA	NA	NA	NA	NA	NA	NA	NA	NA	NA	NA	NA
538	Chinese hackberry	Celtis sinensis	Stockton	California	-121.3021271	37.957047	603 W Oak St	introduced	15.24 to 30.48 cm	Stockton	NA	NA	NA	NA	NA	NA	NA	NA	NA	NA	NA	NA	NA	NA	NA	NA	NA
538	Coast redwood	Sequoia sempervirens	Stockton	California	-120.473441	35.431291	949 Henry Long Bl	naturally_occurring	45.72 to 60.96 cm	Stockton	NA	NA	NA	NA	NA	NA	NA	NA	NA	NA	NA	NA	NA	NA	NA	NA	NA
539	American sweetgum	Liquidambar styraciflua	Stockton	California	-121.3021271	37.957047	603 W Oak St	introduced	15.24 to 30.48 cm	Stockton	NA	NA	NA	NA	NA	NA	NA	NA	NA	NA	NA	NA	NA	NA	NA	NA	NA
539	Coast redwood	Sequoia sempervirens	Stockton	California	-120.473441	35.431291	949 Henry Long Bl	naturally_occurring	15.24 to 30.48 cm	Stockton	NA	NA	NA	NA	NA	NA	NA	NA	NA	NA	NA	NA	NA	NA	NA	NA	NA
540	American sweetgum	Liquidambar styraciflua	Stockton	California	-121.3021271	37.957047	603 W Oak St	introduced	0 to 15.24 cm	Stockton	NA	NA	NA	NA	NA	NA	NA	NA	NA	NA	NA	NA	NA	NA	NA	NA	NA
540	Coast redwood	Sequoia sempervirens	Stockton	California	-120.473441	35.431291	949 Henry Long Bl	naturally_occurring	15.24 to 30.48 cm	Stockton	NA	NA	NA	NA	NA	NA	NA	NA	NA	NA	NA	NA	NA	NA	NA	NA	NA
541	Silver maple	Acer saccharinum	Stockton	California	-121.3076577	37.9561692	1119 W Oak St	introduced	60.96 to 76.2 cm	Stockton	NA	NA	NA	NA	NA	NA	NA	NA	NA	NA	NA	NA	NA	NA	NA	NA	NA
541	Coast redwood	Sequoia sempervirens	Stockton	California	-120.473441	35.431291	949 Henry Long Bl	naturally_occurring	15.24 to 30.48 cm	Stockton	NA	NA	NA	NA	NA	NA	NA	NA	NA	NA	NA	NA	NA	NA	NA	NA	NA
542	London plane tree	Platanus acerifolia	Stockton	California	-121.3078308	37.9561401	1127 W Oak St	introduced	30.48 to 45.72 cm	Stockton	NA	NA	NA	NA	NA	NA	NA	NA	NA	NA	NA	NA	NA	NA	NA	NA	NA
542	Coast redwood	Sequoia sempervirens	Stockton	California	-120.473441	35.431291	949 Henry Long Bl	naturally_occurring	15.24 to 30.48 cm	Stockton	NA	NA	NA	NA	NA	NA	NA	NA	NA	NA	NA	NA	NA	NA	NA	NA	NA
543	Chinese hackberry	Celtis sinensis	Stockton	California	-121.3080039	37.9561109	1137 W Oak St	introduced	0 to 15.24 cm	Stockton	NA	NA	NA	NA	NA	NA	NA	NA	NA	NA	NA	NA	NA	NA	NA	NA	NA
543	Coast redwood	Sequoia sempervirens	Stockton	California	-120.473441	35.431291	949 Henry Long Bl	naturally_occurring	15.24 to 30.48 cm	Stockton	NA	NA	NA	NA	NA	NA	NA	NA	NA	NA	NA	NA	NA	NA	NA	NA	NA
1152	Trident maple	Acer buergerianum	Stockton	California	-121.3588229	37.9876082	3614 Shadowbrook Dr	introduced	0 to 15.24 cm	Stockton	NA	NA	NA	NA	NA	NA	NA	NA	NA	NA	NA	NA	NA	NA	NA	NA	NA
544	Coast redwood	Sequoia sempervirens	Stockton	California	-120.473441	35.431291	949 Henry Long Bl	naturally_occurring	15.24 to 30.48 cm	Stockton	NA	NA	NA	NA	NA	NA	NA	NA	NA	NA	NA	NA	NA	NA	NA	NA	NA
545	Raywood ash	Fraxinus oxycarpa	Stockton	California	-121.3081564	37.9560148	604 W Oak St	no_info	30.48 to 45.72 cm	Stockton	NA	NA	NA	NA	NA	NA	NA	NA	NA	NA	NA	NA	NA	NA	NA	NA	NA
545	Coast redwood	Sequoia sempervirens	Stockton	California	-120.473441	35.431291	949 Henry Long Bl	naturally_occurring	15.24 to 30.48 cm	Stockton	NA	NA	NA	NA	NA	NA	NA	NA	NA	NA	NA	NA	NA	NA	NA	NA	NA
546	Fremont cottonwood	Populus fremontii	Stockton	California	-121.3081564	37.9560148	604 W Oak St	introduced	30.48 to 45.72 cm	Stockton	NA	NA	NA	NA	NA	NA	NA	NA	NA	NA	NA	NA	NA	NA	NA	NA	NA
546	Coast redwood	Sequoia sempervirens	Stockton	California	-120.473441	35.431291	949 Henry Long Bl	naturally_occurring	15.24 to 30.48 cm	Stockton	NA	NA	NA	NA	NA	NA	NA	NA	NA	NA	NA	NA	NA	NA	NA	NA	NA
547	Raywood ash	Fraxinus oxycarpa	Stockton	California	-121.3081564	37.9560148	604 W Oak St	no_info	0 to 15.24 cm	Stockton	NA	NA	NA	NA	NA	NA	NA	NA	NA	NA	NA	NA	NA	NA	NA	NA	NA
547	Coast redwood	Sequoia sempervirens	Stockton	California	-120.473441	35.431291	949 Henry Long Bl	naturally_occurring	15.24 to 30.48 cm	Stockton	NA	NA	NA	NA	NA	NA	NA	NA	NA	NA	NA	NA	NA	NA	NA	NA	NA
548	Fremont cottonwood	Populus fremontii	Stockton	California	-121.3081564	37.9560148	604 W Oak St	introduced	45.72 to 60.96 cm	Stockton	NA	NA	NA	NA	NA	NA	NA	NA	NA	NA	NA	NA	NA	NA	NA	NA	NA
548	Coast redwood	Sequoia sempervirens	Stockton	California	-120.473441	35.431291	949 Henry Long Bl	naturally_occurring	15.24 to 30.48 cm	Stockton	NA	NA	NA	NA	NA	NA	NA	NA	NA	NA	NA	NA	NA	NA	NA	NA	NA
549	Raywood ash	Fraxinus oxycarpa	Stockton	California	-121.3081564	37.9560148	604 W Oak St	no_info	15.24 to 30.48 cm	Stockton	NA	NA	NA	NA	NA	NA	NA	NA	NA	NA	NA	NA	NA	NA	NA	NA	NA
549	Ornamental pear	Pyrus calleryana	Stockton	California	-120.473441	35.431291	949 Henry Long Bl	introduced	0 to 15.24 cm	Stockton	NA	NA	NA	NA	NA	NA	NA	NA	NA	NA	NA	NA	NA	NA	NA	NA	NA
550	Ornamental pear	Pyrus calleryana	Stockton	California	-120.473441	35.431291	949 Henry Long Bl	introduced	0 to 15.24 cm	Stockton	NA	NA	NA	NA	NA	NA	NA	NA	NA	NA	NA	NA	NA	NA	NA	NA	NA
551	Coast redwood	Sequoia sempervirens	Stockton	California	-120.473441	35.431291	949 Henry Long Bl	naturally_occurring	30.48 to 45.72 cm	Stockton	NA	NA	NA	NA	NA	NA	NA	NA	NA	NA	NA	NA	NA	NA	NA	NA	NA
552	Coast redwood	Sequoia sempervirens	Stockton	California	-120.473441	35.431291	949 Henry Long Bl	naturally_occurring	30.48 to 45.72 cm	Stockton	NA	NA	NA	NA	NA	NA	NA	NA	NA	NA	NA	NA	NA	NA	NA	NA	NA
553	Coast redwood	Sequoia sempervirens	Stockton	California	-120.473441	35.431291	949 Henry Long Bl	naturally_occurring	45.72 to 60.96 cm	Stockton	NA	NA	NA	NA	NA	NA	NA	NA	NA	NA	NA	NA	NA	NA	NA	NA	NA
554	Valley oak	Quercus lobata	Stockton	California	-120.473441	35.431291	949 Henry Long Bl	naturally_occurring	15.24 to 30.48 cm	Stockton	NA	NA	NA	NA	NA	NA	NA	NA	NA	NA	NA	NA	NA	NA	NA	NA	NA
555	Valley oak	Quercus lobata	Stockton	California	-120.473441	35.431291	949 Henry Long Bl	naturally_occurring	30.48 to 45.72 cm	Stockton	NA	NA	NA	NA	NA	NA	NA	NA	NA	NA	NA	NA	NA	NA	NA	NA	NA
556	Chinese pistache	Pistacia chinensis	Stockton	California	-121.3082983	37.9567018	644 W Park St	introduced	45.72 to 60.96 cm	Stockton	NA	NA	NA	NA	NA	NA	NA	NA	NA	NA	NA	NA	NA	NA	NA	NA	NA
556	Chinese pistache	Pistacia chinensis	Stockton	California	-120.473441	35.431291	949 Henry Long Bl	introduced	15.24 to 30.48 cm	Stockton	NA	NA	NA	NA	NA	NA	NA	NA	NA	NA	NA	NA	NA	NA	NA	NA	NA
557	London plane tree	Platanus acerifolia	Stockton	California	-121.3082983	37.9567018	644 W Park St	introduced	45.72 to 60.96 cm	Stockton	NA	NA	NA	NA	NA	NA	NA	NA	NA	NA	NA	NA	NA	NA	NA	NA	NA
557	Valley oak	Quercus lobata	Stockton	California	-120.473441	35.431291	949 Henry Long Bl	naturally_occurring	15.24 to 30.48 cm	Stockton	NA	NA	NA	NA	NA	NA	NA	NA	NA	NA	NA	NA	NA	NA	NA	NA	NA
558	Chinese pistache	Pistacia chinensis	Stockton	California	-121.3080655	37.9566683	1136 W Park St	introduced	30.48 to 45.72 cm	Stockton	NA	NA	NA	NA	NA	NA	NA	NA	NA	NA	NA	NA	NA	NA	NA	NA	NA
558	Ornamental pear	Pyrus calleryana	Stockton	California	-120.473441	35.431291	949 Henry Long Bl	introduced	30.48 to 45.72 cm	Stockton	NA	NA	NA	NA	NA	NA	NA	NA	NA	NA	NA	NA	NA	NA	NA	NA	NA
559	Chinese pistache	Pistacia chinensis	Stockton	California	-121.3080655	37.9566683	1136 W Park St	introduced	45.72 to 60.96 cm	Stockton	NA	NA	NA	NA	NA	NA	NA	NA	NA	NA	NA	NA	NA	NA	NA	NA	NA
559	Ornamental pear	Pyrus calleryana	Stockton	California	-120.473441	35.431291	949 Henry Long Bl	introduced	30.48 to 45.72 cm	Stockton	NA	NA	NA	NA	NA	NA	NA	NA	NA	NA	NA	NA	NA	NA	NA	NA	NA
560	London plane tree	Platanus acerifolia	Stockton	California	-121.3077626	37.9567194	1116 W Park St	introduced	45.72 to 60.96 cm	Stockton	NA	NA	NA	NA	NA	NA	NA	NA	NA	NA	NA	NA	NA	NA	NA	NA	NA
560	Ornamental pear	Pyrus calleryana	Stockton	California	-120.473441	35.431291	949 Henry Long Bl	introduced	30.48 to 45.72 cm	Stockton	NA	NA	NA	NA	NA	NA	NA	NA	NA	NA	NA	NA	NA	NA	NA	NA	NA
561	Chinese pistache	Pistacia chinensis	Stockton	California	-121.307625	37.956743	1112 W Park St	introduced	15.24 to 30.48 cm	Stockton	NA	NA	NA	NA	NA	NA	NA	NA	NA	NA	NA	NA	NA	NA	NA	NA	NA
561	Ornamental pear	Pyrus calleryana	Stockton	California	-120.473441	35.431291	949 Henry Long Bl	introduced	30.48 to 45.72 cm	Stockton	NA	NA	NA	NA	NA	NA	NA	NA	NA	NA	NA	NA	NA	NA	NA	NA	NA
562	Chinese pistache	Pistacia chinensis	Stockton	California	-121.307625	37.956743	1112 W Park St	introduced	0 to 15.24 cm	Stockton	NA	NA	NA	NA	NA	NA	NA	NA	NA	NA	NA	NA	NA	NA	NA	NA	NA
562	American sweetgum	Liquidambar styraciflua	Stockton	California	-121.354928	37.998369	6000 Land View Dr	introduced	30.48 to 45.72 cm	Stockton	NA	NA	NA	NA	NA	NA	NA	NA	NA	NA	NA	NA	NA	NA	NA	NA	NA
562	Ornamental pear	Pyrus calleryana	Stockton	California	-120.473441	35.431291	949 Henry Long Bl	introduced	30.48 to 45.72 cm	Stockton	NA	NA	NA	NA	NA	NA	NA	NA	NA	NA	NA	NA	NA	NA	NA	NA	NA
563	Chinese hackberry	Celtis sinensis	Stockton	California	-121.3014172	37.9581021	645 W Park St	introduced	45.72 to 60.96 cm	Stockton	NA	NA	NA	NA	NA	NA	NA	NA	NA	NA	NA	NA	NA	NA	NA	NA	NA
563	American sweetgum	Liquidambar styraciflua	Stockton	California	-121.354928	37.998369	6000 Land View Dr	introduced	30.48 to 45.72 cm	Stockton	NA	NA	NA	NA	NA	NA	NA	NA	NA	NA	NA	NA	NA	NA	NA	NA	NA
563	Chinese pistache	Pistacia chinensis	Stockton	California	-120.473441	35.431291	949 Henry Long Bl	introduced	15.24 to 30.48 cm	Stockton	NA	NA	NA	NA	NA	NA	NA	NA	NA	NA	NA	NA	NA	NA	NA	NA	NA
564	American sweetgum	Liquidambar styraciflua	Stockton	California	-121.354928	37.998369	6000 Land View Dr	introduced	30.48 to 45.72 cm	Stockton	NA	NA	NA	NA	NA	NA	NA	NA	NA	NA	NA	NA	NA	NA	NA	NA	NA
564	Purple robe locust	Robinia ambigua	Stockton	California	-121.3085673	37.9562586	645 N Argonaut St	introduced	45.72 to 60.96 cm	Stockton	NA	NA	NA	NA	NA	NA	NA	NA	NA	NA	NA	NA	NA	NA	NA	NA	NA
564	Chinese pistache	Pistacia chinensis	Stockton	California	-120.473441	35.431291	949 Henry Long Bl	introduced	15.24 to 30.48 cm	Stockton	NA	NA	NA	NA	NA	NA	NA	NA	NA	NA	NA	NA	NA	NA	NA	NA	NA
565	American sweetgum	Liquidambar styraciflua	Stockton	California	-121.354928	37.998369	6000 Land View Dr	introduced	30.48 to 45.72 cm	Stockton	NA	NA	NA	NA	NA	NA	NA	NA	NA	NA	NA	NA	NA	NA	NA	NA	NA
565	Purple robe locust	Robinia ambigua	Stockton	California	-121.3085673	37.9562586	645 N Argonaut St	introduced	45.72 to 60.96 cm	Stockton	NA	NA	NA	NA	NA	NA	NA	NA	NA	NA	NA	NA	NA	NA	NA	NA	NA
565	Valley oak	Quercus lobata	Stockton	California	-120.473441	35.431291	949 Henry Long Bl	naturally_occurring	15.24 to 30.48 cm	Stockton	NA	NA	NA	NA	NA	NA	NA	NA	NA	NA	NA	NA	NA	NA	NA	NA	NA
566	Valley oak	Quercus lobata	Stockton	California	-120.473441	35.431291	949 Henry Long Bl	naturally_occurring	15.24 to 30.48 cm	Stockton	NA	NA	NA	NA	NA	NA	NA	NA	NA	NA	NA	NA	NA	NA	NA	NA	NA
567	Ornamental pear	Pyrus calleryana	Stockton	California	-120.473441	35.431291	949 Henry Long Bl	introduced	30.48 to 45.72 cm	Stockton	NA	NA	NA	NA	NA	NA	NA	NA	NA	NA	NA	NA	NA	NA	NA	NA	NA
568	Chinese pistache	Pistacia chinensis	Stockton	California	-120.473441	35.431291	949 Henry Long Bl	introduced	15.24 to 30.48 cm	Stockton	NA	NA	NA	NA	NA	NA	NA	NA	NA	NA	NA	NA	NA	NA	NA	NA	NA
569	Coast redwood	Sequoia sempervirens	Stockton	California	-120.473441	35.431291	949 Henry Long Bl	naturally_occurring	45.72 to 60.96 cm	Stockton	NA	NA	NA	NA	NA	NA	NA	NA	NA	NA	NA	NA	NA	NA	NA	NA	NA
570	Ornamental pear	Pyrus calleryana	Stockton	California	-120.473441	35.431291	949 Henry Long Bl	introduced	30.48 to 45.72 cm	Stockton	NA	NA	NA	NA	NA	NA	NA	NA	NA	NA	NA	NA	NA	NA	NA	NA	NA
571	Ornamental pear	Pyrus calleryana	Stockton	California	-120.473441	35.431291	949 Henry Long Bl	introduced	30.48 to 45.72 cm	Stockton	NA	NA	NA	NA	NA	NA	NA	NA	NA	NA	NA	NA	NA	NA	NA	NA	NA
572	Chinese pistache	Pistacia chinensis	Stockton	California	-121.3086433	37.9560275	611 W Oak St	introduced	30.48 to 45.72 cm	Stockton	NA	NA	NA	NA	NA	NA	NA	NA	NA	NA	NA	NA	NA	NA	NA	NA	NA
572	Valley oak	Quercus lobata	Stockton	California	-120.473441	35.431291	949 Henry Long Bl	naturally_occurring	15.24 to 30.48 cm	Stockton	NA	NA	NA	NA	NA	NA	NA	NA	NA	NA	NA	NA	NA	NA	NA	NA	NA
573	Chinese hackberry	Celtis sinensis	Stockton	California	-121.3086433	37.9560275	611 W Oak St	introduced	30.48 to 45.72 cm	Stockton	NA	NA	NA	NA	NA	NA	NA	NA	NA	NA	NA	NA	NA	NA	NA	NA	NA
573	Ornamental pear	Pyrus calleryana	Stockton	California	-120.473441	35.431291	949 Henry Long Bl	introduced	15.24 to 30.48 cm	Stockton	NA	NA	NA	NA	NA	NA	NA	NA	NA	NA	NA	NA	NA	NA	NA	NA	NA
574	Chinese hackberry	Celtis sinensis	Stockton	California	-121.30864	37.9558594	1213 W Oak St	introduced	45.72 to 60.96 cm	Stockton	NA	NA	NA	NA	NA	NA	NA	NA	NA	NA	NA	NA	NA	NA	NA	NA	NA
574	Valley oak	Quercus lobata	Stockton	California	-120.473441	35.431291	949 Henry Long Bl	naturally_occurring	15.24 to 30.48 cm	Stockton	NA	NA	NA	NA	NA	NA	NA	NA	NA	NA	NA	NA	NA	NA	NA	NA	NA
575	Chinese hackberry	Celtis sinensis	Stockton	California	-121.3087214	37.9558457	1221 W Oak St	introduced	45.72 to 60.96 cm	Stockton	NA	NA	NA	NA	NA	NA	NA	NA	NA	NA	NA	NA	NA	NA	NA	NA	NA
575	Valley oak	Quercus lobata	Stockton	California	-120.473441	35.431291	949 Henry Long Bl	naturally_occurring	15.24 to 30.48 cm	Stockton	NA	NA	NA	NA	NA	NA	NA	NA	NA	NA	NA	NA	NA	NA	NA	NA	NA
576	Chinese hackberry	Celtis sinensis	Stockton	California	-121.3088028	37.9558319	1229 W Oak St	introduced	30.48 to 45.72 cm	Stockton	NA	NA	NA	NA	NA	NA	NA	NA	NA	NA	NA	NA	NA	NA	NA	NA	NA
576	Valley oak	Quercus lobata	Stockton	California	-120.473441	35.431291	949 Henry Long Bl	naturally_occurring	15.24 to 30.48 cm	Stockton	NA	NA	NA	NA	NA	NA	NA	NA	NA	NA	NA	NA	NA	NA	NA	NA	NA
577	Chinese hackberry	Celtis sinensis	Stockton	California	-121.3088028	37.9558319	1229 W Oak St	introduced	30.48 to 45.72 cm	Stockton	NA	NA	NA	NA	NA	NA	NA	NA	NA	NA	NA	NA	NA	NA	NA	NA	NA
577	Coast redwood	Sequoia sempervirens	Stockton	California	-120.473441	35.431291	949 Henry Long Bl	naturally_occurring	30.48 to 45.72 cm	Stockton	NA	NA	NA	NA	NA	NA	NA	NA	NA	NA	NA	NA	NA	NA	NA	NA	NA
1153	Trident maple	Acer buergerianum	Stockton	California	-121.3588229	37.9876082	3614 Shadowbrook Dr	introduced	0 to 15.24 cm	Stockton	NA	NA	NA	NA	NA	NA	NA	NA	NA	NA	NA	NA	NA	NA	NA	NA	NA
578	Coast redwood	Sequoia sempervirens	Stockton	California	-120.473441	35.431291	949 Henry Long Bl	naturally_occurring	45.72 to 60.96 cm	Stockton	NA	NA	NA	NA	NA	NA	NA	NA	NA	NA	NA	NA	NA	NA	NA	NA	NA
579	Chinese hackberry	Celtis sinensis	Stockton	California	-121.3089045	37.9558148	1239 W Oak St	introduced	15.24 to 30.48 cm	Stockton	NA	NA	NA	NA	NA	NA	NA	NA	NA	NA	NA	NA	NA	NA	NA	NA	NA
579	Coast redwood	Sequoia sempervirens	Stockton	California	-120.473441	35.431291	949 Henry Long Bl	naturally_occurring	45.72 to 60.96 cm	Stockton	NA	NA	NA	NA	NA	NA	NA	NA	NA	NA	NA	NA	NA	NA	NA	NA	NA
580	Chinese hackberry	Celtis sinensis	Stockton	California	-121.3089858	37.955801	1247 W Oak St	introduced	15.24 to 30.48 cm	Stockton	NA	NA	NA	NA	NA	NA	NA	NA	NA	NA	NA	NA	NA	NA	NA	NA	NA
580	Coast redwood	Sequoia sempervirens	Stockton	California	-120.473441	35.431291	949 Henry Long Bl	naturally_occurring	45.72 to 60.96 cm	Stockton	NA	NA	NA	NA	NA	NA	NA	NA	NA	NA	NA	NA	NA	NA	NA	NA	NA
581	Coast redwood	Sequoia sempervirens	Stockton	California	-120.473441	35.431291	949 Henry Long Bl	naturally_occurring	45.72 to 60.96 cm	Stockton	NA	NA	NA	NA	NA	NA	NA	NA	NA	NA	NA	NA	NA	NA	NA	NA	NA
582	Fruitless mulberry	Morus alba	Stockton	California	-121.310979	37.9616955	1247 N Orange St	introduced	45.72 to 60.96 cm	Stockton	NA	NA	NA	NA	NA	NA	NA	NA	NA	NA	NA	NA	NA	NA	NA	NA	NA
582	Valley oak	Quercus lobata	Stockton	California	-120.473441	35.431291	949 Henry Long Bl	naturally_occurring	30.48 to 45.72 cm	Stockton	NA	NA	NA	NA	NA	NA	NA	NA	NA	NA	NA	NA	NA	NA	NA	NA	NA
583	Fruitless mulberry	Morus alba	Stockton	California	-121.3096266	37.9559346	626 N Orange St	introduced	30.48 to 45.72 cm	Stockton	NA	NA	NA	NA	NA	NA	NA	NA	NA	NA	NA	NA	NA	NA	NA	NA	NA
583	Red maple	Acer rubrum	Stockton	California	-120.473441	35.431291	949 Henry Long Bl	introduced	0 to 15.24 cm	Stockton	NA	NA	NA	NA	NA	NA	NA	NA	NA	NA	NA	NA	NA	NA	NA	NA	NA
584	Fruitless mulberry	Morus alba	Stockton	California	-121.3096266	37.9559346	626 N Orange St	introduced	30.48 to 45.72 cm	Stockton	NA	NA	NA	NA	NA	NA	NA	NA	NA	NA	NA	NA	NA	NA	NA	NA	NA
584	Red maple	Acer rubrum	Stockton	California	-120.473441	35.431291	949 Henry Long Bl	introduced	0 to 15.24 cm	Stockton	NA	NA	NA	NA	NA	NA	NA	NA	NA	NA	NA	NA	NA	NA	NA	NA	NA
585	Fruitless mulberry	Morus alba	Stockton	California	-121.3096307	37.9559497	628 N Orange St	introduced	15.24 to 30.48 cm	Stockton	NA	NA	NA	NA	NA	NA	NA	NA	NA	NA	NA	NA	NA	NA	NA	NA	NA
585	Coast redwood	Sequoia sempervirens	Stockton	California	-120.473441	35.431291	949 Henry Long Bl	naturally_occurring	30.48 to 45.72 cm	Stockton	NA	NA	NA	NA	NA	NA	NA	NA	NA	NA	NA	NA	NA	NA	NA	NA	NA
586	Fruitless mulberry	Morus alba	Stockton	California	-121.3096307	37.9559497	628 N Orange St	introduced	15.24 to 30.48 cm	Stockton	NA	NA	NA	NA	NA	NA	NA	NA	NA	NA	NA	NA	NA	NA	NA	NA	NA
586	Valley oak	Quercus lobata	Stockton	California	-120.473441	35.431291	949 Henry Long Bl	naturally_occurring	15.24 to 30.48 cm	Stockton	NA	NA	NA	NA	NA	NA	NA	NA	NA	NA	NA	NA	NA	NA	NA	NA	NA
587	Fruitless mulberry	Morus alba	Stockton	California	-121.3096307	37.9559497	628 N Orange St	introduced	45.72 to 60.96 cm	Stockton	NA	NA	NA	NA	NA	NA	NA	NA	NA	NA	NA	NA	NA	NA	NA	NA	NA
587	Coast redwood	Sequoia sempervirens	Stockton	California	-120.473441	35.431291	949 Henry Long Bl	naturally_occurring	15.24 to 30.48 cm	Stockton	NA	NA	NA	NA	NA	NA	NA	NA	NA	NA	NA	NA	NA	NA	NA	NA	NA
588	Coast redwood	Sequoia sempervirens	Stockton	California	-120.473441	35.431291	949 Henry Long Bl	naturally_occurring	15.24 to 30.48 cm	Stockton	NA	NA	NA	NA	NA	NA	NA	NA	NA	NA	NA	NA	NA	NA	NA	NA	NA
589	Coast redwood	Sequoia sempervirens	Stockton	California	-120.473441	35.431291	949 Henry Long Bl	naturally_occurring	15.24 to 30.48 cm	Stockton	NA	NA	NA	NA	NA	NA	NA	NA	NA	NA	NA	NA	NA	NA	NA	NA	NA
590	Coast redwood	Sequoia sempervirens	Stockton	California	-120.473441	35.431291	949 Henry Long Bl	naturally_occurring	15.24 to 30.48 cm	Stockton	NA	NA	NA	NA	NA	NA	NA	NA	NA	NA	NA	NA	NA	NA	NA	NA	NA
591	Chinese hackberry	Celtis sinensis	Stockton	California	-121.3092273	37.9566127	1248 W Park St	introduced	15.24 to 30.48 cm	Stockton	NA	NA	NA	NA	NA	NA	NA	NA	NA	NA	NA	NA	NA	NA	NA	NA	NA
591	Coast redwood	Sequoia sempervirens	Stockton	California	-120.473441	35.431291	949 Henry Long Bl	naturally_occurring	15.24 to 30.48 cm	Stockton	NA	NA	NA	NA	NA	NA	NA	NA	NA	NA	NA	NA	NA	NA	NA	NA	NA
592	Valley oak	Quercus lobata	Stockton	California	-120.473441	35.431291	949 Henry Long Bl	naturally_occurring	15.24 to 30.48 cm	Stockton	NA	NA	NA	NA	NA	NA	NA	NA	NA	NA	NA	NA	NA	NA	NA	NA	NA
593	London plane tree	Platanus acerifolia	Stockton	California	-121.3089425	37.9566607	1220 W Park St	introduced	30.48 to 45.72 cm	Stockton	NA	NA	NA	NA	NA	NA	NA	NA	NA	NA	NA	NA	NA	NA	NA	NA	NA
593	Chinese pistache	Pistacia chinensis	Stockton	California	-120.473441	35.431291	949 Henry Long Bl	introduced	15.24 to 30.48 cm	Stockton	NA	NA	NA	NA	NA	NA	NA	NA	NA	NA	NA	NA	NA	NA	NA	NA	NA
594	London plane tree	Platanus acerifolia	Stockton	California	-121.3014172	37.9581021	645 W Park St	introduced	45.72 to 60.96 cm	Stockton	NA	NA	NA	NA	NA	NA	NA	NA	NA	NA	NA	NA	NA	NA	NA	NA	NA
594	Chinese pistache	Pistacia chinensis	Stockton	California	-120.473441	35.431291	949 Henry Long Bl	introduced	15.24 to 30.48 cm	Stockton	NA	NA	NA	NA	NA	NA	NA	NA	NA	NA	NA	NA	NA	NA	NA	NA	NA
595	Chinese pistache	Pistacia chinensis	Stockton	California	-120.473441	35.431291	949 Henry Long Bl	introduced	15.24 to 30.48 cm	Stockton	NA	NA	NA	NA	NA	NA	NA	NA	NA	NA	NA	NA	NA	NA	NA	NA	NA
596	Valley oak	Quercus lobata	Stockton	California	-120.473441	35.431291	949 Henry Long Bl	naturally_occurring	15.24 to 30.48 cm	Stockton	NA	NA	NA	NA	NA	NA	NA	NA	NA	NA	NA	NA	NA	NA	NA	NA	NA
597	Valley oak	Quercus lobata	Stockton	California	-120.473441	35.431291	949 Henry Long Bl	naturally_occurring	15.24 to 30.48 cm	Stockton	NA	NA	NA	NA	NA	NA	NA	NA	NA	NA	NA	NA	NA	NA	NA	NA	NA
598	Chinese pistache	Pistacia chinensis	Stockton	California	-120.473441	35.431291	949 Henry Long Bl	introduced	0 to 15.24 cm	Stockton	NA	NA	NA	NA	NA	NA	NA	NA	NA	NA	NA	NA	NA	NA	NA	NA	NA
599	Chinese hackberry	Celtis sinensis	Stockton	California	-121.3425173	37.9550219	3121 Monte Diablo Av	introduced	60.96 to 76.2 cm	Stockton	NA	NA	NA	NA	NA	NA	NA	NA	NA	NA	NA	NA	NA	NA	NA	NA	NA
600	Chinese hackberry	Celtis sinensis	Stockton	California	-121.3425173	37.9550219	3121 Monte Diablo Av	introduced	30.48 to 45.72 cm	Stockton	NA	NA	NA	NA	NA	NA	NA	NA	NA	NA	NA	NA	NA	NA	NA	NA	NA
601	Leaf zelkova saw	Zelkova serrata	Stockton	California	-121.3099459	37.9557318	601 N Orange St	introduced	45.72 to 60.96 cm	Stockton	NA	NA	NA	NA	NA	NA	NA	NA	NA	NA	NA	NA	NA	NA	NA	NA	NA
601	Fremont cottonwood	Populus fremontii	Stockton	California	-121.3425173	37.9550219	3121 Monte Diablo Av	introduced	30.48 to 45.72 cm	Stockton	NA	NA	NA	NA	NA	NA	NA	NA	NA	NA	NA	NA	NA	NA	NA	NA	NA
602	Crape myrtle	Lagerstroemia indica	Stockton	California	-121.300704	37.957202	601 W Oak St	introduced	0 to 15.24 cm	Stockton	NA	NA	NA	NA	NA	NA	NA	NA	NA	NA	NA	NA	NA	NA	NA	NA	NA
602	Chinese hackberry	Celtis sinensis	Stockton	California	-121.3425173	37.9550219	3121 Monte Diablo Av	introduced	30.48 to 45.72 cm	Stockton	NA	NA	NA	NA	NA	NA	NA	NA	NA	NA	NA	NA	NA	NA	NA	NA	NA
603	Crape myrtle	Lagerstroemia indica	Stockton	California	-121.300704	37.957202	601 W Oak St	introduced	0 to 15.24 cm	Stockton	NA	NA	NA	NA	NA	NA	NA	NA	NA	NA	NA	NA	NA	NA	NA	NA	NA
603	Fremont cottonwood	Populus fremontii	Stockton	California	-121.3425173	37.9550219	3121 Monte Diablo Av	introduced	more than 76.2 cm	Stockton	NA	NA	NA	NA	NA	NA	NA	NA	NA	NA	NA	NA	NA	NA	NA	NA	NA
604	Crape myrtle	Lagerstroemia indica	Stockton	California	-121.300704	37.957202	601 W Oak St	introduced	0 to 15.24 cm	Stockton	NA	NA	NA	NA	NA	NA	NA	NA	NA	NA	NA	NA	NA	NA	NA	NA	NA
604	Fremont cottonwood	Populus fremontii	Stockton	California	-121.3425173	37.9550219	3121 Monte Diablo Av	introduced	more than 76.2 cm	Stockton	NA	NA	NA	NA	NA	NA	NA	NA	NA	NA	NA	NA	NA	NA	NA	NA	NA
605	London plane tree	Platanus acerifolia	Stockton	California	-121.3109419	37.9562073	1340 W Park St	introduced	30.48 to 45.72 cm	Stockton	NA	NA	NA	NA	NA	NA	NA	NA	NA	NA	NA	NA	NA	NA	NA	NA	NA
606	Chinese pistache	Pistacia chinensis	Stockton	California	-121.3107796	37.9562275	1336 W Park St	introduced	15.24 to 30.48 cm	Stockton	NA	NA	NA	NA	NA	NA	NA	NA	NA	NA	NA	NA	NA	NA	NA	NA	NA
606	Chinese hackberry	Celtis sinensis	Stockton	California	-121.3425173	37.9550219	3121 Monte Diablo Av	introduced	45.72 to 60.96 cm	Stockton	NA	NA	NA	NA	NA	NA	NA	NA	NA	NA	NA	NA	NA	NA	NA	NA	NA
607	Leaf zelkova saw	Zelkova serrata	Stockton	California	-121.3107796	37.9562275	1336 W Park St	introduced	0 to 15.24 cm	Stockton	NA	NA	NA	NA	NA	NA	NA	NA	NA	NA	NA	NA	NA	NA	NA	NA	NA
607	Chinese hackberry	Celtis sinensis	Stockton	California	-121.3425173	37.9550219	3121 Monte Diablo Av	introduced	30.48 to 45.72 cm	Stockton	NA	NA	NA	NA	NA	NA	NA	NA	NA	NA	NA	NA	NA	NA	NA	NA	NA
608	London plane tree	Platanus acerifolia	Stockton	California	-121.3106061	37.9562777	1330 W Park St	introduced	30.48 to 45.72 cm	Stockton	NA	NA	NA	NA	NA	NA	NA	NA	NA	NA	NA	NA	NA	NA	NA	NA	NA
608	Chinese hackberry	Celtis sinensis	Stockton	California	-121.3425173	37.9550219	3121 Monte Diablo Av	introduced	45.72 to 60.96 cm	Stockton	NA	NA	NA	NA	NA	NA	NA	NA	NA	NA	NA	NA	NA	NA	NA	NA	NA
609	Chinese hackberry	Celtis sinensis	Stockton	California	-121.3104285	37.9562959	1320 W Park St	introduced	30.48 to 45.72 cm	Stockton	NA	NA	NA	NA	NA	NA	NA	NA	NA	NA	NA	NA	NA	NA	NA	NA	NA
609	Chinese hackberry	Celtis sinensis	Stockton	California	-121.3425173	37.9550219	3121 Monte Diablo Av	introduced	45.72 to 60.96 cm	Stockton	NA	NA	NA	NA	NA	NA	NA	NA	NA	NA	NA	NA	NA	NA	NA	NA	NA
610	Chinese hackberry	Celtis sinensis	Stockton	California	-121.3104285	37.9562959	1320 W Park St	introduced	15.24 to 30.48 cm	Stockton	NA	NA	NA	NA	NA	NA	NA	NA	NA	NA	NA	NA	NA	NA	NA	NA	NA
610	Fremont cottonwood	Populus fremontii	Stockton	California	-121.3425173	37.9550219	3121 Monte Diablo Av	introduced	60.96 to 76.2 cm	Stockton	NA	NA	NA	NA	NA	NA	NA	NA	NA	NA	NA	NA	NA	NA	NA	NA	NA
611	Chinese pistache	Pistacia chinensis	Stockton	California	-121.3102793	37.9563342	1304 W Park St	introduced	15.24 to 30.48 cm	Stockton	NA	NA	NA	NA	NA	NA	NA	NA	NA	NA	NA	NA	NA	NA	NA	NA	NA
611	Fremont cottonwood	Populus fremontii	Stockton	California	-121.3425173	37.9550219	3121 Monte Diablo Av	introduced	more than 76.2 cm	Stockton	NA	NA	NA	NA	NA	NA	NA	NA	NA	NA	NA	NA	NA	NA	NA	NA	NA
612	Chinese pistache	Pistacia chinensis	Stockton	California	-121.3100609	37.9564726	1302 W Park St	introduced	0 to 15.24 cm	Stockton	NA	NA	NA	NA	NA	NA	NA	NA	NA	NA	NA	NA	NA	NA	NA	NA	NA
612	Chinese hackberry	Celtis sinensis	Stockton	California	-121.3425173	37.9550219	3121 Monte Diablo Av	introduced	45.72 to 60.96 cm	Stockton	NA	NA	NA	NA	NA	NA	NA	NA	NA	NA	NA	NA	NA	NA	NA	NA	NA
613	Chinese hackberry	Celtis sinensis	Stockton	California	-121.3425173	37.9550219	3121 Monte Diablo Av	introduced	30.48 to 45.72 cm	Stockton	NA	NA	NA	NA	NA	NA	NA	NA	NA	NA	NA	NA	NA	NA	NA	NA	NA
614	Valley oak	Quercus lobata	Stockton	California	-121.3425173	37.9550219	3121 Monte Diablo Av	naturally_occurring	0 to 15.24 cm	Stockton	NA	NA	NA	NA	NA	NA	NA	NA	NA	NA	NA	NA	NA	NA	NA	NA	NA
615	Valley oak	Quercus lobata	Stockton	California	-121.3425173	37.9550219	3121 Monte Diablo Av	naturally_occurring	0 to 15.24 cm	Stockton	NA	NA	NA	NA	NA	NA	NA	NA	NA	NA	NA	NA	NA	NA	NA	NA	NA
616	Chinese hackberry	Celtis sinensis	Stockton	California	-121.3425173	37.9550219	3121 Monte Diablo Av	introduced	45.72 to 60.96 cm	Stockton	NA	NA	NA	NA	NA	NA	NA	NA	NA	NA	NA	NA	NA	NA	NA	NA	NA
617	Fremont cottonwood	Populus fremontii	Stockton	California	-121.3425173	37.9550219	3121 Monte Diablo Av	introduced	more than 76.2 cm	Stockton	NA	NA	NA	NA	NA	NA	NA	NA	NA	NA	NA	NA	NA	NA	NA	NA	NA
618	Cork oak	Quercus suber	Stockton	California	-121.3425173	37.9550219	3121 Monte Diablo Av	introduced	15.24 to 30.48 cm	Stockton	NA	NA	NA	NA	NA	NA	NA	NA	NA	NA	NA	NA	NA	NA	NA	NA	NA
619	Italian stone pine	Pinus pinea	Stockton	California	-121.3425173	37.9550219	3121 Monte Diablo Av	introduced	more than 76.2 cm	Stockton	NA	NA	NA	NA	NA	NA	NA	NA	NA	NA	NA	NA	NA	NA	NA	NA	NA
620	Italian stone pine	Pinus pinea	Stockton	California	-121.3425173	37.9550219	3121 Monte Diablo Av	introduced	more than 76.2 cm	Stockton	NA	NA	NA	NA	NA	NA	NA	NA	NA	NA	NA	NA	NA	NA	NA	NA	NA
621	Chinese hackberry	Celtis sinensis	Stockton	California	-121.3102597	37.9554185	1348 W Oak St	introduced	30.48 to 45.72 cm	Stockton	NA	NA	NA	NA	NA	NA	NA	NA	NA	NA	NA	NA	NA	NA	NA	NA	NA
621	Coast redwood	Sequoia sempervirens	Stockton	California	-121.3425173	37.9550219	3121 Monte Diablo Av	naturally_occurring	45.72 to 60.96 cm	Stockton	NA	NA	NA	NA	NA	NA	NA	NA	NA	NA	NA	NA	NA	NA	NA	NA	NA
622	American sweetgum	Liquidambar styraciflua	Stockton	California	-121.3102597	37.9554185	1348 W Oak St	introduced	30.48 to 45.72 cm	Stockton	NA	NA	NA	NA	NA	NA	NA	NA	NA	NA	NA	NA	NA	NA	NA	NA	NA
622	Leaf zelkova saw	Zelkova serrata	Stockton	California	-121.3425173	37.9550219	3121 Monte Diablo Av	introduced	60.96 to 76.2 cm	Stockton	NA	NA	NA	NA	NA	NA	NA	NA	NA	NA	NA	NA	NA	NA	NA	NA	NA
623	Chinese hackberry	Celtis sinensis	Stockton	California	-121.3102597	37.9554185	1348 W Oak St	introduced	15.24 to 30.48 cm	Stockton	NA	NA	NA	NA	NA	NA	NA	NA	NA	NA	NA	NA	NA	NA	NA	NA	NA
623	Chinese hackberry	Celtis sinensis	Stockton	California	-121.3425173	37.9550219	3121 Monte Diablo Av	introduced	45.72 to 60.96 cm	Stockton	NA	NA	NA	NA	NA	NA	NA	NA	NA	NA	NA	NA	NA	NA	NA	NA	NA
624	Chinese hackberry	Celtis sinensis	Stockton	California	-121.3425173	37.9550219	3121 Monte Diablo Av	introduced	45.72 to 60.96 cm	Stockton	NA	NA	NA	NA	NA	NA	NA	NA	NA	NA	NA	NA	NA	NA	NA	NA	NA
625	Valley oak	Quercus lobata	Stockton	California	-121.3425173	37.9550219	3121 Monte Diablo Av	naturally_occurring	15.24 to 30.48 cm	Stockton	NA	NA	NA	NA	NA	NA	NA	NA	NA	NA	NA	NA	NA	NA	NA	NA	NA
626	Fremont cottonwood	Populus fremontii	Stockton	California	-121.3425173	37.9550219	3121 Monte Diablo Av	introduced	60.96 to 76.2 cm	Stockton	NA	NA	NA	NA	NA	NA	NA	NA	NA	NA	NA	NA	NA	NA	NA	NA	NA
627	Valley oak	Quercus lobata	Stockton	California	-121.3425173	37.9550219	3121 Monte Diablo Av	naturally_occurring	30.48 to 45.72 cm	Stockton	NA	NA	NA	NA	NA	NA	NA	NA	NA	NA	NA	NA	NA	NA	NA	NA	NA
194028	Norway maple	Acer platanoides	Stockton	California	-121.260461	38.021253	4301 E Hammer Ln	introduced	0 to 15.24 cm	Stockton	NA	NA	NA	NA	NA	NA	NA	NA	NA	NA	NA	NA	NA	NA	NA	NA	NA
629	Valley oak	Quercus lobata	Stockton	California	-121.3425173	37.9550219	3121 Monte Diablo Av	naturally_occurring	15.24 to 30.48 cm	Stockton	NA	NA	NA	NA	NA	NA	NA	NA	NA	NA	NA	NA	NA	NA	NA	NA	NA
630	Fremont cottonwood	Populus fremontii	Stockton	California	-121.3425173	37.9550219	3121 Monte Diablo Av	introduced	60.96 to 76.2 cm	Stockton	NA	NA	NA	NA	NA	NA	NA	NA	NA	NA	NA	NA	NA	NA	NA	NA	NA
631	Fremont cottonwood	Populus fremontii	Stockton	California	-121.3425173	37.9550219	3121 Monte Diablo Av	introduced	more than 76.2 cm	Stockton	NA	NA	NA	NA	NA	NA	NA	NA	NA	NA	NA	NA	NA	NA	NA	NA	NA
632	Maple	Acer	Stockton	California	-121.287222	37.943878	101 E Worth St	no_info	45.72 to 60.96 cm	Stockton	NA	NA	NA	NA	NA	NA	NA	NA	NA	NA	NA	NA	NA	NA	NA	NA	NA
633	Canary island pine	Pinus canariensis	Stockton	California	-121.3425173	37.9550219	3121 Monte Diablo Av	introduced	60.96 to 76.2 cm	Stockton	NA	NA	NA	NA	NA	NA	NA	NA	NA	NA	NA	NA	NA	NA	NA	NA	NA
634	Coast redwood	Sequoia sempervirens	Stockton	California	-121.3425173	37.9550219	3121 Monte Diablo Av	naturally_occurring	45.72 to 60.96 cm	Stockton	NA	NA	NA	NA	NA	NA	NA	NA	NA	NA	NA	NA	NA	NA	NA	NA	NA
635	Chinese hackberry	Celtis sinensis	Stockton	California	-121.3425173	37.9550219	3121 Monte Diablo Av	introduced	15.24 to 30.48 cm	Stockton	NA	NA	NA	NA	NA	NA	NA	NA	NA	NA	NA	NA	NA	NA	NA	NA	NA
636	Fremont cottonwood	Populus fremontii	Stockton	California	-121.3425173	37.9550219	3121 Monte Diablo Av	introduced	more than 76.2 cm	Stockton	NA	NA	NA	NA	NA	NA	NA	NA	NA	NA	NA	NA	NA	NA	NA	NA	NA
637	Chinese hackberry	Celtis sinensis	Stockton	California	-121.3425173	37.9550219	3121 Monte Diablo Av	introduced	45.72 to 60.96 cm	Stockton	NA	NA	NA	NA	NA	NA	NA	NA	NA	NA	NA	NA	NA	NA	NA	NA	NA
638	Chinese hackberry	Celtis sinensis	Stockton	California	-121.3425173	37.9550219	3121 Monte Diablo Av	introduced	45.72 to 60.96 cm	Stockton	NA	NA	NA	NA	NA	NA	NA	NA	NA	NA	NA	NA	NA	NA	NA	NA	NA
640	Coast redwood	Sequoia sempervirens	Stockton	California	-121.3425173	37.9550219	3121 Monte Diablo Av	naturally_occurring	more than 76.2 cm	Stockton	NA	NA	NA	NA	NA	NA	NA	NA	NA	NA	NA	NA	NA	NA	NA	NA	NA
641	Leaf zelkova saw	Zelkova serrata	Stockton	California	-121.3080698	37.9556886	544 W Oak St	introduced	0 to 15.24 cm	Stockton	NA	NA	NA	NA	NA	NA	NA	NA	NA	NA	NA	NA	NA	NA	NA	NA	NA
641	Fremont cottonwood	Populus fremontii	Stockton	California	-121.3425173	37.9550219	3121 Monte Diablo Av	introduced	more than 76.2 cm	Stockton	NA	NA	NA	NA	NA	NA	NA	NA	NA	NA	NA	NA	NA	NA	NA	NA	NA
642	Chinese hackberry	Celtis sinensis	Stockton	California	-121.3425173	37.9550219	3121 Monte Diablo Av	introduced	more than 76.2 cm	Stockton	NA	NA	NA	NA	NA	NA	NA	NA	NA	NA	NA	NA	NA	NA	NA	NA	NA
643	Leaf zelkova saw	Zelkova serrata	Stockton	California	-121.3075386	37.9558773	1136 W Oak St	introduced	0 to 15.24 cm	Stockton	NA	NA	NA	NA	NA	NA	NA	NA	NA	NA	NA	NA	NA	NA	NA	NA	NA
643	Freeman maple	Acer freemanii	Stockton	California	-121.3425173	37.9550219	3121 Monte Diablo Av	introduced	45.72 to 60.96 cm	Stockton	NA	NA	NA	NA	NA	NA	NA	NA	NA	NA	NA	NA	NA	NA	NA	NA	NA
644	Chinese hackberry	Celtis sinensis	Stockton	California	-121.3425173	37.9550219	3121 Monte Diablo Av	introduced	30.48 to 45.72 cm	Stockton	NA	NA	NA	NA	NA	NA	NA	NA	NA	NA	NA	NA	NA	NA	NA	NA	NA
645	Chinese hackberry	Celtis sinensis	Stockton	California	-121.3425173	37.9550219	3121 Monte Diablo Av	introduced	45.72 to 60.96 cm	Stockton	NA	NA	NA	NA	NA	NA	NA	NA	NA	NA	NA	NA	NA	NA	NA	NA	NA
646	Valley oak	Quercus lobata	Stockton	California	-121.3425173	37.9550219	3121 Monte Diablo Av	naturally_occurring	15.24 to 30.48 cm	Stockton	NA	NA	NA	NA	NA	NA	NA	NA	NA	NA	NA	NA	NA	NA	NA	NA	NA
647	Valley oak	Quercus lobata	Stockton	California	-121.3425173	37.9550219	3121 Monte Diablo Av	naturally_occurring	0 to 15.24 cm	Stockton	NA	NA	NA	NA	NA	NA	NA	NA	NA	NA	NA	NA	NA	NA	NA	NA	NA
648	Valley oak	Quercus lobata	Stockton	California	-121.3425173	37.9550219	3121 Monte Diablo Av	naturally_occurring	60.96 to 76.2 cm	Stockton	NA	NA	NA	NA	NA	NA	NA	NA	NA	NA	NA	NA	NA	NA	NA	NA	NA
649	Valley oak	Quercus lobata	Stockton	California	-121.3425173	37.9550219	3121 Monte Diablo Av	naturally_occurring	15.24 to 30.48 cm	Stockton	NA	NA	NA	NA	NA	NA	NA	NA	NA	NA	NA	NA	NA	NA	NA	NA	NA
650	Valley oak	Quercus lobata	Stockton	California	-121.3425173	37.9550219	3121 Monte Diablo Av	naturally_occurring	0 to 15.24 cm	Stockton	NA	NA	NA	NA	NA	NA	NA	NA	NA	NA	NA	NA	NA	NA	NA	NA	NA
651	Valley oak	Quercus lobata	Stockton	California	-121.3425173	37.9550219	3121 Monte Diablo Av	naturally_occurring	0 to 15.24 cm	Stockton	NA	NA	NA	NA	NA	NA	NA	NA	NA	NA	NA	NA	NA	NA	NA	NA	NA
652	Valley oak	Quercus lobata	Stockton	California	-121.3425173	37.9550219	3121 Monte Diablo Av	naturally_occurring	15.24 to 30.48 cm	Stockton	NA	NA	NA	NA	NA	NA	NA	NA	NA	NA	NA	NA	NA	NA	NA	NA	NA
653	Chinese hackberry	Celtis sinensis	Stockton	California	-121.3425173	37.9550219	3121 Monte Diablo Av	introduced	60.96 to 76.2 cm	Stockton	NA	NA	NA	NA	NA	NA	NA	NA	NA	NA	NA	NA	NA	NA	NA	NA	NA
654	Chinese hackberry	Celtis sinensis	Stockton	California	-121.3425173	37.9550219	3121 Monte Diablo Av	introduced	30.48 to 45.72 cm	Stockton	NA	NA	NA	NA	NA	NA	NA	NA	NA	NA	NA	NA	NA	NA	NA	NA	NA
655	Chinese hackberry	Celtis sinensis	Stockton	California	-121.3425173	37.9550219	3121 Monte Diablo Av	introduced	45.72 to 60.96 cm	Stockton	NA	NA	NA	NA	NA	NA	NA	NA	NA	NA	NA	NA	NA	NA	NA	NA	NA
656	Chinese hackberry	Celtis sinensis	Stockton	California	-121.3425173	37.9550219	3121 Monte Diablo Av	introduced	0 to 15.24 cm	Stockton	NA	NA	NA	NA	NA	NA	NA	NA	NA	NA	NA	NA	NA	NA	NA	NA	NA
657	Valley oak	Quercus lobata	Stockton	California	-121.3425173	37.9550219	3121 Monte Diablo Av	naturally_occurring	0 to 15.24 cm	Stockton	NA	NA	NA	NA	NA	NA	NA	NA	NA	NA	NA	NA	NA	NA	NA	NA	NA
658	Chinese hackberry	Celtis sinensis	Stockton	California	-121.3425173	37.9550219	3121 Monte Diablo Av	introduced	15.24 to 30.48 cm	Stockton	NA	NA	NA	NA	NA	NA	NA	NA	NA	NA	NA	NA	NA	NA	NA	NA	NA
659	Giant sequoia	Sequoiadendron giganteum	Stockton	California	-121.3425173	37.9550219	3121 Monte Diablo Av	naturally_occurring	60.96 to 76.2 cm	Stockton	NA	NA	NA	NA	NA	NA	NA	NA	NA	NA	NA	NA	NA	NA	NA	NA	NA
660	Chinese hackberry	Celtis sinensis	Stockton	California	-121.3425173	37.9550219	3121 Monte Diablo Av	introduced	0 to 15.24 cm	Stockton	NA	NA	NA	NA	NA	NA	NA	NA	NA	NA	NA	NA	NA	NA	NA	NA	NA
661	Valley oak	Quercus lobata	Stockton	California	-121.3425173	37.9550219	3121 Monte Diablo Av	naturally_occurring	0 to 15.24 cm	Stockton	NA	NA	NA	NA	NA	NA	NA	NA	NA	NA	NA	NA	NA	NA	NA	NA	NA
662	Cork oak	Quercus suber	Stockton	California	-121.3425173	37.9550219	3121 Monte Diablo Av	introduced	more than 76.2 cm	Stockton	NA	NA	NA	NA	NA	NA	NA	NA	NA	NA	NA	NA	NA	NA	NA	NA	NA
663	Holly oak	Quercus ilex	Stockton	California	-121.3425173	37.9550219	3121 Monte Diablo Av	introduced	60.96 to 76.2 cm	Stockton	NA	NA	NA	NA	NA	NA	NA	NA	NA	NA	NA	NA	NA	NA	NA	NA	NA
664	Leaf zelkova saw	Zelkova serrata	Stockton	California	-121.3060735	37.9561253	1020 W Oak St	introduced	15.24 to 30.48 cm	Stockton	NA	NA	NA	NA	NA	NA	NA	NA	NA	NA	NA	NA	NA	NA	NA	NA	NA
664	Valley oak	Quercus lobata	Stockton	California	-121.3425173	37.9550219	3121 Monte Diablo Av	naturally_occurring	0 to 15.24 cm	Stockton	NA	NA	NA	NA	NA	NA	NA	NA	NA	NA	NA	NA	NA	NA	NA	NA	NA
665	Maple	Acer	Stockton	California	-117.777059	35.213462	424 E Ninth St	no_info	15.24 to 30.48 cm	Stockton	NA	NA	NA	NA	NA	NA	NA	NA	NA	NA	NA	NA	NA	NA	NA	NA	NA
666	Valley oak	Quercus lobata	Stockton	California	-121.3425173	37.9550219	3121 Monte Diablo Av	naturally_occurring	more than 76.2 cm	Stockton	NA	NA	NA	NA	NA	NA	NA	NA	NA	NA	NA	NA	NA	NA	NA	NA	NA
667	Valley oak	Quercus lobata	Stockton	California	-121.3425173	37.9550219	3121 Monte Diablo Av	naturally_occurring	60.96 to 76.2 cm	Stockton	NA	NA	NA	NA	NA	NA	NA	NA	NA	NA	NA	NA	NA	NA	NA	NA	NA
668	Coast redwood	Sequoia sempervirens	Stockton	California	-121.3425173	37.9550219	3121 Monte Diablo Av	naturally_occurring	60.96 to 76.2 cm	Stockton	NA	NA	NA	NA	NA	NA	NA	NA	NA	NA	NA	NA	NA	NA	NA	NA	NA
669	Fremont cottonwood	Populus fremontii	Stockton	California	-121.3425173	37.9550219	3121 Monte Diablo Av	introduced	more than 76.2 cm	Stockton	NA	NA	NA	NA	NA	NA	NA	NA	NA	NA	NA	NA	NA	NA	NA	NA	NA
670	Fremont cottonwood	Populus fremontii	Stockton	California	-121.3425173	37.9550219	3121 Monte Diablo Av	introduced	more than 76.2 cm	Stockton	NA	NA	NA	NA	NA	NA	NA	NA	NA	NA	NA	NA	NA	NA	NA	NA	NA
671	Valley oak	Quercus lobata	Stockton	California	-121.3425173	37.9550219	3121 Monte Diablo Av	naturally_occurring	0 to 15.24 cm	Stockton	NA	NA	NA	NA	NA	NA	NA	NA	NA	NA	NA	NA	NA	NA	NA	NA	NA
672	European hackberry	Celtis australis	Stockton	California	-121.3069421	37.960288	1003 N Yosemite St	introduced	30.48 to 45.72 cm	Stockton	NA	NA	NA	NA	NA	NA	NA	NA	NA	NA	NA	NA	NA	NA	NA	NA	NA
672	Chinese hackberry	Celtis sinensis	Stockton	California	-121.3425173	37.9550219	3121 Monte Diablo Av	introduced	0 to 15.24 cm	Stockton	NA	NA	NA	NA	NA	NA	NA	NA	NA	NA	NA	NA	NA	NA	NA	NA	NA
673	Chinese hackberry	Celtis sinensis	Stockton	California	-121.3425173	37.9550219	3121 Monte Diablo Av	introduced	60.96 to 76.2 cm	Stockton	NA	NA	NA	NA	NA	NA	NA	NA	NA	NA	NA	NA	NA	NA	NA	NA	NA
674	Chinese hackberry	Celtis sinensis	Stockton	California	-121.3425173	37.9550219	3121 Monte Diablo Av	introduced	45.72 to 60.96 cm	Stockton	NA	NA	NA	NA	NA	NA	NA	NA	NA	NA	NA	NA	NA	NA	NA	NA	NA
675	Valley oak	Quercus lobata	Stockton	California	-121.3425173	37.9550219	3121 Monte Diablo Av	naturally_occurring	60.96 to 76.2 cm	Stockton	NA	NA	NA	NA	NA	NA	NA	NA	NA	NA	NA	NA	NA	NA	NA	NA	NA
676	Heaven of tree	Ailanthus altissima	Stockton	California	-121.3067618	37.9596259	945 N Yosemite St	introduced	more than 76.2 cm	Stockton	NA	NA	NA	NA	NA	NA	NA	NA	NA	NA	NA	NA	NA	NA	NA	NA	NA
676	Valley oak	Quercus lobata	Stockton	California	-121.3425173	37.9550219	3121 Monte Diablo Av	naturally_occurring	0 to 15.24 cm	Stockton	NA	NA	NA	NA	NA	NA	NA	NA	NA	NA	NA	NA	NA	NA	NA	NA	NA
677	Coast redwood	Sequoia sempervirens	Stockton	California	-121.3425173	37.9550219	3121 Monte Diablo Av	naturally_occurring	45.72 to 60.96 cm	Stockton	NA	NA	NA	NA	NA	NA	NA	NA	NA	NA	NA	NA	NA	NA	NA	NA	NA
678	Maple	Acer	Stockton	California	-121.294037	37.942721	401 W Worth St	no_info	0 to 15.24 cm	Stockton	NA	NA	NA	NA	NA	NA	NA	NA	NA	NA	NA	NA	NA	NA	NA	NA	NA
679	Fremont cottonwood	Populus fremontii	Stockton	California	-121.3425173	37.9550219	3121 Monte Diablo Av	introduced	more than 76.2 cm	Stockton	NA	NA	NA	NA	NA	NA	NA	NA	NA	NA	NA	NA	NA	NA	NA	NA	NA
680	Fremont cottonwood	Populus fremontii	Stockton	California	-121.3425173	37.9550219	3121 Monte Diablo Av	introduced	more than 76.2 cm	Stockton	NA	NA	NA	NA	NA	NA	NA	NA	NA	NA	NA	NA	NA	NA	NA	NA	NA
681	Coast redwood	Sequoia sempervirens	Stockton	California	-121.3425173	37.9550219	3121 Monte Diablo Av	naturally_occurring	0 to 15.24 cm	Stockton	NA	NA	NA	NA	NA	NA	NA	NA	NA	NA	NA	NA	NA	NA	NA	NA	NA
682	California black walnut	Juglans hindsii	Stockton	California	-121.3425173	37.9550219	3121 Monte Diablo Av	naturally_occurring	more than 76.2 cm	Stockton	NA	NA	NA	NA	NA	NA	NA	NA	NA	NA	NA	NA	NA	NA	NA	NA	NA
683	Black locust	Robinia pseudoacacia	Stockton	California	-121.3425173	37.9550219	3121 Monte Diablo Av	introduced	45.72 to 60.96 cm	Stockton	NA	NA	NA	NA	NA	NA	NA	NA	NA	NA	NA	NA	NA	NA	NA	NA	NA
684	Valley oak	Quercus lobata	Stockton	California	-121.3425173	37.9550219	3121 Monte Diablo Av	naturally_occurring	0 to 15.24 cm	Stockton	NA	NA	NA	NA	NA	NA	NA	NA	NA	NA	NA	NA	NA	NA	NA	NA	NA
685	Valley oak	Quercus lobata	Stockton	California	-121.3425173	37.9550219	3121 Monte Diablo Av	naturally_occurring	0 to 15.24 cm	Stockton	NA	NA	NA	NA	NA	NA	NA	NA	NA	NA	NA	NA	NA	NA	NA	NA	NA
686	Silver maple	Acer saccharinum	Stockton	California	-121.3425173	37.9550219	3121 Monte Diablo Av	introduced	45.72 to 60.96 cm	Stockton	NA	NA	NA	NA	NA	NA	NA	NA	NA	NA	NA	NA	NA	NA	NA	NA	NA
687	Black locust	Robinia pseudoacacia	Stockton	California	-121.3425173	37.9550219	3121 Monte Diablo Av	introduced	30.48 to 45.72 cm	Stockton	NA	NA	NA	NA	NA	NA	NA	NA	NA	NA	NA	NA	NA	NA	NA	NA	NA
688	Black locust	Robinia pseudoacacia	Stockton	California	-121.3425173	37.9550219	3121 Monte Diablo Av	introduced	45.72 to 60.96 cm	Stockton	NA	NA	NA	NA	NA	NA	NA	NA	NA	NA	NA	NA	NA	NA	NA	NA	NA
689	Valley oak	Quercus lobata	Stockton	California	-121.3425173	37.9550219	3121 Monte Diablo Av	naturally_occurring	45.72 to 60.96 cm	Stockton	NA	NA	NA	NA	NA	NA	NA	NA	NA	NA	NA	NA	NA	NA	NA	NA	NA
690	Valley oak	Quercus lobata	Stockton	California	-121.3425173	37.9550219	3121 Monte Diablo Av	naturally_occurring	15.24 to 30.48 cm	Stockton	NA	NA	NA	NA	NA	NA	NA	NA	NA	NA	NA	NA	NA	NA	NA	NA	NA
691	Interior live oak	Quercus wislizeni	Stockton	California	-121.3425173	37.9550219	3121 Monte Diablo Av	naturally_occurring	15.24 to 30.48 cm	Stockton	NA	NA	NA	NA	NA	NA	NA	NA	NA	NA	NA	NA	NA	NA	NA	NA	NA
692	Interior live oak	Quercus wislizeni	Stockton	California	-121.3425173	37.9550219	3121 Monte Diablo Av	naturally_occurring	15.24 to 30.48 cm	Stockton	NA	NA	NA	NA	NA	NA	NA	NA	NA	NA	NA	NA	NA	NA	NA	NA	NA
693	Coast redwood	Sequoia sempervirens	Stockton	California	-121.3425173	37.9550219	3121 Monte Diablo Av	naturally_occurring	60.96 to 76.2 cm	Stockton	NA	NA	NA	NA	NA	NA	NA	NA	NA	NA	NA	NA	NA	NA	NA	NA	NA
694	Interior live oak	Quercus wislizeni	Stockton	California	-121.3425173	37.9550219	3121 Monte Diablo Av	naturally_occurring	15.24 to 30.48 cm	Stockton	NA	NA	NA	NA	NA	NA	NA	NA	NA	NA	NA	NA	NA	NA	NA	NA	NA
695	Fremont cottonwood	Populus fremontii	Stockton	California	-121.3425173	37.9550219	3121 Monte Diablo Av	introduced	more than 76.2 cm	Stockton	NA	NA	NA	NA	NA	NA	NA	NA	NA	NA	NA	NA	NA	NA	NA	NA	NA
696	Fruitless mulberry	Morus alba	Stockton	California	-121.3425173	37.9550219	3121 Monte Diablo Av	introduced	45.72 to 60.96 cm	Stockton	NA	NA	NA	NA	NA	NA	NA	NA	NA	NA	NA	NA	NA	NA	NA	NA	NA
697	Silver maple	Acer saccharinum	Stockton	California	-121.3425173	37.9550219	3121 Monte Diablo Av	introduced	45.72 to 60.96 cm	Stockton	NA	NA	NA	NA	NA	NA	NA	NA	NA	NA	NA	NA	NA	NA	NA	NA	NA
698	Italian stone pine	Pinus pinea	Stockton	California	-121.3425173	37.9550219	3121 Monte Diablo Av	introduced	more than 76.2 cm	Stockton	NA	NA	NA	NA	NA	NA	NA	NA	NA	NA	NA	NA	NA	NA	NA	NA	NA
699	Fremont cottonwood	Populus fremontii	Stockton	California	-121.3425173	37.9550219	3121 Monte Diablo Av	introduced	more than 76.2 cm	Stockton	NA	NA	NA	NA	NA	NA	NA	NA	NA	NA	NA	NA	NA	NA	NA	NA	NA
700	Coast redwood	Sequoia sempervirens	Stockton	California	-121.3425173	37.9550219	3121 Monte Diablo Av	naturally_occurring	more than 76.2 cm	Stockton	NA	NA	NA	NA	NA	NA	NA	NA	NA	NA	NA	NA	NA	NA	NA	NA	NA
701	Chinese hackberry	Celtis sinensis	Stockton	California	-121.3425173	37.9550219	3121 Monte Diablo Av	introduced	0 to 15.24 cm	Stockton	NA	NA	NA	NA	NA	NA	NA	NA	NA	NA	NA	NA	NA	NA	NA	NA	NA
702	Coast redwood	Sequoia sempervirens	Stockton	California	-121.3425173	37.9550219	3121 Monte Diablo Av	naturally_occurring	more than 76.2 cm	Stockton	NA	NA	NA	NA	NA	NA	NA	NA	NA	NA	NA	NA	NA	NA	NA	NA	NA
703	Chinese hackberry	Celtis sinensis	Stockton	California	-121.3425173	37.9550219	3121 Monte Diablo Av	introduced	0 to 15.24 cm	Stockton	NA	NA	NA	NA	NA	NA	NA	NA	NA	NA	NA	NA	NA	NA	NA	NA	NA
704	Italian stone pine	Pinus pinea	Stockton	California	-121.3425173	37.9550219	3121 Monte Diablo Av	introduced	more than 76.2 cm	Stockton	NA	NA	NA	NA	NA	NA	NA	NA	NA	NA	NA	NA	NA	NA	NA	NA	NA
705	Japanese pagoda tree	Sophora japonica	Stockton	California	-121.3425173	37.9550219	3121 Monte Diablo Av	no_info	30.48 to 45.72 cm	Stockton	NA	NA	NA	NA	NA	NA	NA	NA	NA	NA	NA	NA	NA	NA	NA	NA	NA
706	Japanese pagoda tree	Sophora japonica	Stockton	California	-121.3425173	37.9550219	3121 Monte Diablo Av	no_info	45.72 to 60.96 cm	Stockton	NA	NA	NA	NA	NA	NA	NA	NA	NA	NA	NA	NA	NA	NA	NA	NA	NA
707	Japanese pagoda tree	Sophora japonica	Stockton	California	-121.3425173	37.9550219	3121 Monte Diablo Av	no_info	30.48 to 45.72 cm	Stockton	NA	NA	NA	NA	NA	NA	NA	NA	NA	NA	NA	NA	NA	NA	NA	NA	NA
708	Maidenhair tree	Ginkgo biloba	Stockton	California	-121.3425173	37.9550219	3121 Monte Diablo Av	introduced	30.48 to 45.72 cm	Stockton	NA	NA	NA	NA	NA	NA	NA	NA	NA	NA	NA	NA	NA	NA	NA	NA	NA
709	Crape myrtle	Lagerstroemia indica	Stockton	California	-121.3034687	37.9565663	820 W Oak St	introduced	60.96 to 76.2 cm	Stockton	NA	NA	NA	NA	NA	NA	NA	NA	NA	NA	NA	NA	NA	NA	NA	NA	NA
709	Maidenhair tree	Ginkgo biloba	Stockton	California	-121.3425173	37.9550219	3121 Monte Diablo Av	introduced	30.48 to 45.72 cm	Stockton	NA	NA	NA	NA	NA	NA	NA	NA	NA	NA	NA	NA	NA	NA	NA	NA	NA
710	Valley oak	Quercus lobata	Stockton	California	-121.3425173	37.9550219	3121 Monte Diablo Av	naturally_occurring	0 to 15.24 cm	Stockton	NA	NA	NA	NA	NA	NA	NA	NA	NA	NA	NA	NA	NA	NA	NA	NA	NA
711	Chinese hackberry	Celtis sinensis	Stockton	California	-121.3425173	37.9550219	3121 Monte Diablo Av	introduced	0 to 15.24 cm	Stockton	NA	NA	NA	NA	NA	NA	NA	NA	NA	NA	NA	NA	NA	NA	NA	NA	NA
712	Valley oak	Quercus lobata	Stockton	California	-121.3425173	37.9550219	3121 Monte Diablo Av	naturally_occurring	0 to 15.24 cm	Stockton	NA	NA	NA	NA	NA	NA	NA	NA	NA	NA	NA	NA	NA	NA	NA	NA	NA
713	Chinese pistache	Pistacia chinensis	Stockton	California	-121.3425173	37.9550219	3121 Monte Diablo Av	introduced	45.72 to 60.96 cm	Stockton	NA	NA	NA	NA	NA	NA	NA	NA	NA	NA	NA	NA	NA	NA	NA	NA	NA
714	Coast redwood	Sequoia sempervirens	Stockton	California	-121.3425173	37.9550219	3121 Monte Diablo Av	naturally_occurring	more than 76.2 cm	Stockton	NA	NA	NA	NA	NA	NA	NA	NA	NA	NA	NA	NA	NA	NA	NA	NA	NA
715	Valley oak	Quercus lobata	Stockton	California	-121.3425173	37.9550219	3121 Monte Diablo Av	naturally_occurring	0 to 15.24 cm	Stockton	NA	NA	NA	NA	NA	NA	NA	NA	NA	NA	NA	NA	NA	NA	NA	NA	NA
716	Valley oak	Quercus lobata	Stockton	California	-121.3425173	37.9550219	3121 Monte Diablo Av	naturally_occurring	45.72 to 60.96 cm	Stockton	NA	NA	NA	NA	NA	NA	NA	NA	NA	NA	NA	NA	NA	NA	NA	NA	NA
717	Valley oak	Quercus lobata	Stockton	California	-121.3425173	37.9550219	3121 Monte Diablo Av	naturally_occurring	15.24 to 30.48 cm	Stockton	NA	NA	NA	NA	NA	NA	NA	NA	NA	NA	NA	NA	NA	NA	NA	NA	NA
718	Ornamental pear	Pyrus calleryana	Stockton	California	-121.303003	37.955835	501 N Baker St	introduced	30.48 to 45.72 cm	Stockton	NA	NA	NA	NA	NA	NA	NA	NA	NA	NA	NA	NA	NA	NA	NA	NA	NA
718	Glossy privet	Ligustrum lucidum	Stockton	California	-121.3425173	37.9550219	3121 Monte Diablo Av	introduced	0 to 15.24 cm	Stockton	NA	NA	NA	NA	NA	NA	NA	NA	NA	NA	NA	NA	NA	NA	NA	NA	NA
719	Siberian elm	Ulmus pumila	Stockton	California	-121.3425173	37.9550219	3121 Monte Diablo Av	introduced	30.48 to 45.72 cm	Stockton	NA	NA	NA	NA	NA	NA	NA	NA	NA	NA	NA	NA	NA	NA	NA	NA	NA
720	Siberian elm	Ulmus pumila	Stockton	California	-121.3425173	37.9550219	3121 Monte Diablo Av	introduced	30.48 to 45.72 cm	Stockton	NA	NA	NA	NA	NA	NA	NA	NA	NA	NA	NA	NA	NA	NA	NA	NA	NA
721	Valley oak	Quercus lobata	Stockton	California	-121.3425173	37.9550219	3121 Monte Diablo Av	naturally_occurring	60.96 to 76.2 cm	Stockton	NA	NA	NA	NA	NA	NA	NA	NA	NA	NA	NA	NA	NA	NA	NA	NA	NA
722	Valley oak	Quercus lobata	Stockton	California	-121.3425173	37.9550219	3121 Monte Diablo Av	naturally_occurring	more than 76.2 cm	Stockton	NA	NA	NA	NA	NA	NA	NA	NA	NA	NA	NA	NA	NA	NA	NA	NA	NA
723	Cork oak	Quercus suber	Stockton	California	-121.3425173	37.9550219	3121 Monte Diablo Av	introduced	30.48 to 45.72 cm	Stockton	NA	NA	NA	NA	NA	NA	NA	NA	NA	NA	NA	NA	NA	NA	NA	NA	NA
724	Valley oak	Quercus lobata	Stockton	California	-121.3425173	37.9550219	3121 Monte Diablo Av	naturally_occurring	more than 76.2 cm	Stockton	NA	NA	NA	NA	NA	NA	NA	NA	NA	NA	NA	NA	NA	NA	NA	NA	NA
725	Glossy privet	Ligustrum lucidum	Stockton	California	-121.3425173	37.9550219	3121 Monte Diablo Av	introduced	0 to 15.24 cm	Stockton	NA	NA	NA	NA	NA	NA	NA	NA	NA	NA	NA	NA	NA	NA	NA	NA	NA
726	Black locust	Robinia pseudoacacia	Stockton	California	-121.3425173	37.9550219	3121 Monte Diablo Av	introduced	45.72 to 60.96 cm	Stockton	NA	NA	NA	NA	NA	NA	NA	NA	NA	NA	NA	NA	NA	NA	NA	NA	NA
727	Glossy privet	Ligustrum lucidum	Stockton	California	-121.3425173	37.9550219	3121 Monte Diablo Av	introduced	0 to 15.24 cm	Stockton	NA	NA	NA	NA	NA	NA	NA	NA	NA	NA	NA	NA	NA	NA	NA	NA	NA
728	Holly oak	Quercus ilex	Stockton	California	-121.3425173	37.9550219	3121 Monte Diablo Av	introduced	60.96 to 76.2 cm	Stockton	NA	NA	NA	NA	NA	NA	NA	NA	NA	NA	NA	NA	NA	NA	NA	NA	NA
729	Holly oak	Quercus ilex	Stockton	California	-121.3425173	37.9550219	3121 Monte Diablo Av	introduced	0 to 15.24 cm	Stockton	NA	NA	NA	NA	NA	NA	NA	NA	NA	NA	NA	NA	NA	NA	NA	NA	NA
730	Holly oak	Quercus ilex	Stockton	California	-121.3425173	37.9550219	3121 Monte Diablo Av	introduced	30.48 to 45.72 cm	Stockton	NA	NA	NA	NA	NA	NA	NA	NA	NA	NA	NA	NA	NA	NA	NA	NA	NA
731	Holly oak	Quercus ilex	Stockton	California	-121.3425173	37.9550219	3121 Monte Diablo Av	introduced	0 to 15.24 cm	Stockton	NA	NA	NA	NA	NA	NA	NA	NA	NA	NA	NA	NA	NA	NA	NA	NA	NA
732	Maple	Acer	Stockton	California	-121.294037	37.942721	401 W Worth St	no_info	0 to 15.24 cm	Stockton	NA	NA	NA	NA	NA	NA	NA	NA	NA	NA	NA	NA	NA	NA	NA	NA	NA
733	Holly oak	Quercus ilex	Stockton	California	-121.3425173	37.9550219	3121 Monte Diablo Av	introduced	0 to 15.24 cm	Stockton	NA	NA	NA	NA	NA	NA	NA	NA	NA	NA	NA	NA	NA	NA	NA	NA	NA
734	Glossy privet	Ligustrum lucidum	Stockton	California	-121.3425173	37.9550219	3121 Monte Diablo Av	introduced	0 to 15.24 cm	Stockton	NA	NA	NA	NA	NA	NA	NA	NA	NA	NA	NA	NA	NA	NA	NA	NA	NA
735	Glossy privet	Ligustrum lucidum	Stockton	California	-121.3425173	37.9550219	3121 Monte Diablo Av	introduced	0 to 15.24 cm	Stockton	NA	NA	NA	NA	NA	NA	NA	NA	NA	NA	NA	NA	NA	NA	NA	NA	NA
736	Holly oak	Quercus ilex	Stockton	California	-121.3425173	37.9550219	3121 Monte Diablo Av	introduced	60.96 to 76.2 cm	Stockton	NA	NA	NA	NA	NA	NA	NA	NA	NA	NA	NA	NA	NA	NA	NA	NA	NA
737	Glossy privet	Ligustrum lucidum	Stockton	California	-121.3425173	37.9550219	3121 Monte Diablo Av	introduced	15.24 to 30.48 cm	Stockton	NA	NA	NA	NA	NA	NA	NA	NA	NA	NA	NA	NA	NA	NA	NA	NA	NA
738	Glossy privet	Ligustrum lucidum	Stockton	California	-121.3425173	37.9550219	3121 Monte Diablo Av	introduced	30.48 to 45.72 cm	Stockton	NA	NA	NA	NA	NA	NA	NA	NA	NA	NA	NA	NA	NA	NA	NA	NA	NA
739	Glossy privet	Ligustrum lucidum	Stockton	California	-121.3425173	37.9550219	3121 Monte Diablo Av	introduced	15.24 to 30.48 cm	Stockton	NA	NA	NA	NA	NA	NA	NA	NA	NA	NA	NA	NA	NA	NA	NA	NA	NA
740	Glossy privet	Ligustrum lucidum	Stockton	California	-121.3425173	37.9550219	3121 Monte Diablo Av	introduced	0 to 15.24 cm	Stockton	NA	NA	NA	NA	NA	NA	NA	NA	NA	NA	NA	NA	NA	NA	NA	NA	NA
741	Glossy privet	Ligustrum lucidum	Stockton	California	-121.3425173	37.9550219	3121 Monte Diablo Av	introduced	0 to 15.24 cm	Stockton	NA	NA	NA	NA	NA	NA	NA	NA	NA	NA	NA	NA	NA	NA	NA	NA	NA
742	Holly oak	Quercus ilex	Stockton	California	-121.3425173	37.9550219	3121 Monte Diablo Av	introduced	45.72 to 60.96 cm	Stockton	NA	NA	NA	NA	NA	NA	NA	NA	NA	NA	NA	NA	NA	NA	NA	NA	NA
743	Glossy privet	Ligustrum lucidum	Stockton	California	-121.3425173	37.9550219	3121 Monte Diablo Av	introduced	0 to 15.24 cm	Stockton	NA	NA	NA	NA	NA	NA	NA	NA	NA	NA	NA	NA	NA	NA	NA	NA	NA
744	Holly oak	Quercus ilex	Stockton	California	-121.3425173	37.9550219	3121 Monte Diablo Av	introduced	0 to 15.24 cm	Stockton	NA	NA	NA	NA	NA	NA	NA	NA	NA	NA	NA	NA	NA	NA	NA	NA	NA
745	Holly oak	Quercus ilex	Stockton	California	-121.3425173	37.9550219	3121 Monte Diablo Av	introduced	30.48 to 45.72 cm	Stockton	NA	NA	NA	NA	NA	NA	NA	NA	NA	NA	NA	NA	NA	NA	NA	NA	NA
746	Holly oak	Quercus ilex	Stockton	California	-121.3425173	37.9550219	3121 Monte Diablo Av	introduced	15.24 to 30.48 cm	Stockton	NA	NA	NA	NA	NA	NA	NA	NA	NA	NA	NA	NA	NA	NA	NA	NA	NA
747	Holly oak	Quercus ilex	Stockton	California	-121.3425173	37.9550219	3121 Monte Diablo Av	introduced	0 to 15.24 cm	Stockton	NA	NA	NA	NA	NA	NA	NA	NA	NA	NA	NA	NA	NA	NA	NA	NA	NA
748	Holly oak	Quercus ilex	Stockton	California	-121.3425173	37.9550219	3121 Monte Diablo Av	introduced	15.24 to 30.48 cm	Stockton	NA	NA	NA	NA	NA	NA	NA	NA	NA	NA	NA	NA	NA	NA	NA	NA	NA
749	Holly oak	Quercus ilex	Stockton	California	-121.3425173	37.9550219	3121 Monte Diablo Av	introduced	30.48 to 45.72 cm	Stockton	NA	NA	NA	NA	NA	NA	NA	NA	NA	NA	NA	NA	NA	NA	NA	NA	NA
750	Glossy privet	Ligustrum lucidum	Stockton	California	-121.3425173	37.9550219	3121 Monte Diablo Av	introduced	15.24 to 30.48 cm	Stockton	NA	NA	NA	NA	NA	NA	NA	NA	NA	NA	NA	NA	NA	NA	NA	NA	NA
751	Holly oak	Quercus ilex	Stockton	California	-121.3425173	37.9550219	3121 Monte Diablo Av	introduced	60.96 to 76.2 cm	Stockton	NA	NA	NA	NA	NA	NA	NA	NA	NA	NA	NA	NA	NA	NA	NA	NA	NA
752	Pecan	Carya illinoinensis	Stockton	California	-121.3425173	37.9550219	3121 Monte Diablo Av	introduced	15.24 to 30.48 cm	Stockton	NA	NA	NA	NA	NA	NA	NA	NA	NA	NA	NA	NA	NA	NA	NA	NA	NA
753	Holly oak	Quercus ilex	Stockton	California	-121.3425173	37.9550219	3121 Monte Diablo Av	introduced	15.24 to 30.48 cm	Stockton	NA	NA	NA	NA	NA	NA	NA	NA	NA	NA	NA	NA	NA	NA	NA	NA	NA
754	Holly oak	Quercus ilex	Stockton	California	-121.3425173	37.9550219	3121 Monte Diablo Av	introduced	more than 76.2 cm	Stockton	NA	NA	NA	NA	NA	NA	NA	NA	NA	NA	NA	NA	NA	NA	NA	NA	NA
755	Glossy privet	Ligustrum lucidum	Stockton	California	-121.3425173	37.9550219	3121 Monte Diablo Av	introduced	0 to 15.24 cm	Stockton	NA	NA	NA	NA	NA	NA	NA	NA	NA	NA	NA	NA	NA	NA	NA	NA	NA
756	Pecan	Carya illinoinensis	Stockton	California	-121.3425173	37.9550219	3121 Monte Diablo Av	introduced	0 to 15.24 cm	Stockton	NA	NA	NA	NA	NA	NA	NA	NA	NA	NA	NA	NA	NA	NA	NA	NA	NA
757	Holly oak	Quercus ilex	Stockton	California	-121.3425173	37.9550219	3121 Monte Diablo Av	introduced	0 to 15.24 cm	Stockton	NA	NA	NA	NA	NA	NA	NA	NA	NA	NA	NA	NA	NA	NA	NA	NA	NA
758	Holly oak	Quercus ilex	Stockton	California	-121.3425173	37.9550219	3121 Monte Diablo Av	introduced	30.48 to 45.72 cm	Stockton	NA	NA	NA	NA	NA	NA	NA	NA	NA	NA	NA	NA	NA	NA	NA	NA	NA
759	Glossy privet	Ligustrum lucidum	Stockton	California	-121.3425173	37.9550219	3121 Monte Diablo Av	introduced	15.24 to 30.48 cm	Stockton	NA	NA	NA	NA	NA	NA	NA	NA	NA	NA	NA	NA	NA	NA	NA	NA	NA
760	Japanese pagoda tree	Sophora japonica	Stockton	California	-121.3425173	37.9550219	3121 Monte Diablo Av	no_info	30.48 to 45.72 cm	Stockton	NA	NA	NA	NA	NA	NA	NA	NA	NA	NA	NA	NA	NA	NA	NA	NA	NA
761	Japanese pagoda tree	Sophora japonica	Stockton	California	-121.3425173	37.9550219	3121 Monte Diablo Av	no_info	45.72 to 60.96 cm	Stockton	NA	NA	NA	NA	NA	NA	NA	NA	NA	NA	NA	NA	NA	NA	NA	NA	NA
762	Camphor tree	Cinnamomum camphora	Stockton	California	-121.3425173	37.9550219	3121 Monte Diablo Av	introduced	more than 76.2 cm	Stockton	NA	NA	NA	NA	NA	NA	NA	NA	NA	NA	NA	NA	NA	NA	NA	NA	NA
763	Pecan	Carya illinoinensis	Stockton	California	-121.3425173	37.9550219	3121 Monte Diablo Av	introduced	15.24 to 30.48 cm	Stockton	NA	NA	NA	NA	NA	NA	NA	NA	NA	NA	NA	NA	NA	NA	NA	NA	NA
764	Holly oak	Quercus ilex	Stockton	California	-121.3425173	37.9550219	3121 Monte Diablo Av	introduced	15.24 to 30.48 cm	Stockton	NA	NA	NA	NA	NA	NA	NA	NA	NA	NA	NA	NA	NA	NA	NA	NA	NA
1154	Trident maple	Acer buergerianum	Stockton	California	-121.3588229	37.9876082	3614 Shadowbrook Dr	introduced	0 to 15.24 cm	Stockton	NA	NA	NA	NA	NA	NA	NA	NA	NA	NA	NA	NA	NA	NA	NA	NA	NA
765	Camphor tree	Cinnamomum camphora	Stockton	California	-121.3425173	37.9550219	3121 Monte Diablo Av	introduced	15.24 to 30.48 cm	Stockton	NA	NA	NA	NA	NA	NA	NA	NA	NA	NA	NA	NA	NA	NA	NA	NA	NA
1155	Trident maple	Acer buergerianum	Stockton	California	-121.3588229	37.9876082	3614 Shadowbrook Dr	introduced	0 to 15.24 cm	Stockton	NA	NA	NA	NA	NA	NA	NA	NA	NA	NA	NA	NA	NA	NA	NA	NA	NA
766	Holly oak	Quercus ilex	Stockton	California	-121.3425173	37.9550219	3121 Monte Diablo Av	introduced	0 to 15.24 cm	Stockton	NA	NA	NA	NA	NA	NA	NA	NA	NA	NA	NA	NA	NA	NA	NA	NA	NA
767	Glossy privet	Ligustrum lucidum	Stockton	California	-121.3425173	37.9550219	3121 Monte Diablo Av	introduced	15.24 to 30.48 cm	Stockton	NA	NA	NA	NA	NA	NA	NA	NA	NA	NA	NA	NA	NA	NA	NA	NA	NA
768	Pecan	Carya illinoinensis	Stockton	California	-121.3425173	37.9550219	3121 Monte Diablo Av	introduced	15.24 to 30.48 cm	Stockton	NA	NA	NA	NA	NA	NA	NA	NA	NA	NA	NA	NA	NA	NA	NA	NA	NA
769	Holly oak	Quercus ilex	Stockton	California	-121.3425173	37.9550219	3121 Monte Diablo Av	introduced	0 to 15.24 cm	Stockton	NA	NA	NA	NA	NA	NA	NA	NA	NA	NA	NA	NA	NA	NA	NA	NA	NA
770	Holly oak	Quercus ilex	Stockton	California	-121.3425173	37.9550219	3121 Monte Diablo Av	introduced	0 to 15.24 cm	Stockton	NA	NA	NA	NA	NA	NA	NA	NA	NA	NA	NA	NA	NA	NA	NA	NA	NA
771	Glossy privet	Ligustrum lucidum	Stockton	California	-121.3425173	37.9550219	3121 Monte Diablo Av	introduced	0 to 15.24 cm	Stockton	NA	NA	NA	NA	NA	NA	NA	NA	NA	NA	NA	NA	NA	NA	NA	NA	NA
772	Holly oak	Quercus ilex	Stockton	California	-121.3425173	37.9550219	3121 Monte Diablo Av	introduced	0 to 15.24 cm	Stockton	NA	NA	NA	NA	NA	NA	NA	NA	NA	NA	NA	NA	NA	NA	NA	NA	NA
773	Holly oak	Quercus ilex	Stockton	California	-121.3425173	37.9550219	3121 Monte Diablo Av	introduced	0 to 15.24 cm	Stockton	NA	NA	NA	NA	NA	NA	NA	NA	NA	NA	NA	NA	NA	NA	NA	NA	NA
774	Holly oak	Quercus ilex	Stockton	California	-121.3425173	37.9550219	3121 Monte Diablo Av	introduced	0 to 15.24 cm	Stockton	NA	NA	NA	NA	NA	NA	NA	NA	NA	NA	NA	NA	NA	NA	NA	NA	NA
775	Holly oak	Quercus ilex	Stockton	California	-121.3425173	37.9550219	3121 Monte Diablo Av	introduced	15.24 to 30.48 cm	Stockton	NA	NA	NA	NA	NA	NA	NA	NA	NA	NA	NA	NA	NA	NA	NA	NA	NA
776	Fremont cottonwood	Populus fremontii	Stockton	California	-121.3425173	37.9550219	3121 Monte Diablo Av	introduced	30.48 to 45.72 cm	Stockton	NA	NA	NA	NA	NA	NA	NA	NA	NA	NA	NA	NA	NA	NA	NA	NA	NA
777	Honey locust	Gleditsia triacanthos	Stockton	California	-121.3425173	37.9550219	3121 Monte Diablo Av	introduced	30.48 to 45.72 cm	Stockton	NA	NA	NA	NA	NA	NA	NA	NA	NA	NA	NA	NA	NA	NA	NA	NA	NA
778	Honey locust	Gleditsia triacanthos	Stockton	California	-121.3425173	37.9550219	3121 Monte Diablo Av	introduced	15.24 to 30.48 cm	Stockton	NA	NA	NA	NA	NA	NA	NA	NA	NA	NA	NA	NA	NA	NA	NA	NA	NA
779	Holly oak	Quercus ilex	Stockton	California	-121.3425173	37.9550219	3121 Monte Diablo Av	introduced	60.96 to 76.2 cm	Stockton	NA	NA	NA	NA	NA	NA	NA	NA	NA	NA	NA	NA	NA	NA	NA	NA	NA
780	Holly oak	Quercus ilex	Stockton	California	-121.3425173	37.9550219	3121 Monte Diablo Av	introduced	60.96 to 76.2 cm	Stockton	NA	NA	NA	NA	NA	NA	NA	NA	NA	NA	NA	NA	NA	NA	NA	NA	NA
781	Pecan	Carya illinoinensis	Stockton	California	-121.3425173	37.9550219	3121 Monte Diablo Av	introduced	15.24 to 30.48 cm	Stockton	NA	NA	NA	NA	NA	NA	NA	NA	NA	NA	NA	NA	NA	NA	NA	NA	NA
782	Holly oak	Quercus ilex	Stockton	California	-121.3425173	37.9550219	3121 Monte Diablo Av	introduced	15.24 to 30.48 cm	Stockton	NA	NA	NA	NA	NA	NA	NA	NA	NA	NA	NA	NA	NA	NA	NA	NA	NA
783	Fremont cottonwood	Populus fremontii	Stockton	California	-121.3425173	37.9550219	3121 Monte Diablo Av	introduced	60.96 to 76.2 cm	Stockton	NA	NA	NA	NA	NA	NA	NA	NA	NA	NA	NA	NA	NA	NA	NA	NA	NA
784	Holly oak	Quercus ilex	Stockton	California	-121.3425173	37.9550219	3121 Monte Diablo Av	introduced	0 to 15.24 cm	Stockton	NA	NA	NA	NA	NA	NA	NA	NA	NA	NA	NA	NA	NA	NA	NA	NA	NA
785	Glossy privet	Ligustrum lucidum	Stockton	California	-121.3425173	37.9550219	3121 Monte Diablo Av	introduced	0 to 15.24 cm	Stockton	NA	NA	NA	NA	NA	NA	NA	NA	NA	NA	NA	NA	NA	NA	NA	NA	NA
786	Fremont cottonwood	Populus fremontii	Stockton	California	-121.3425173	37.9550219	3121 Monte Diablo Av	introduced	0 to 15.24 cm	Stockton	NA	NA	NA	NA	NA	NA	NA	NA	NA	NA	NA	NA	NA	NA	NA	NA	NA
787	Carolina laurel cherry	Prunus caroliniana	Stockton	California	-121.3425173	37.9550219	3121 Monte Diablo Av	introduced	0 to 15.24 cm	Stockton	NA	NA	NA	NA	NA	NA	NA	NA	NA	NA	NA	NA	NA	NA	NA	NA	NA
788	Valley oak	Quercus lobata	Stockton	California	-121.3425173	37.9550219	3121 Monte Diablo Av	naturally_occurring	15.24 to 30.48 cm	Stockton	NA	NA	NA	NA	NA	NA	NA	NA	NA	NA	NA	NA	NA	NA	NA	NA	NA
789	Silver maple	Acer saccharinum	Stockton	California	-121.3425173	37.9550219	3121 Monte Diablo Av	introduced	45.72 to 60.96 cm	Stockton	NA	NA	NA	NA	NA	NA	NA	NA	NA	NA	NA	NA	NA	NA	NA	NA	NA
790	Coast redwood	Sequoia sempervirens	Stockton	California	-121.3425173	37.9550219	3121 Monte Diablo Av	naturally_occurring	60.96 to 76.2 cm	Stockton	NA	NA	NA	NA	NA	NA	NA	NA	NA	NA	NA	NA	NA	NA	NA	NA	NA
791	Coast redwood	Sequoia sempervirens	Stockton	California	-121.3425173	37.9550219	3121 Monte Diablo Av	naturally_occurring	0 to 15.24 cm	Stockton	NA	NA	NA	NA	NA	NA	NA	NA	NA	NA	NA	NA	NA	NA	NA	NA	NA
792	Coast redwood	Sequoia sempervirens	Stockton	California	-121.3425173	37.9550219	3121 Monte Diablo Av	naturally_occurring	45.72 to 60.96 cm	Stockton	NA	NA	NA	NA	NA	NA	NA	NA	NA	NA	NA	NA	NA	NA	NA	NA	NA
793	Valley oak	Quercus lobata	Stockton	California	-121.3425173	37.9550219	3121 Monte Diablo Av	naturally_occurring	60.96 to 76.2 cm	Stockton	NA	NA	NA	NA	NA	NA	NA	NA	NA	NA	NA	NA	NA	NA	NA	NA	NA
794	Valley oak	Quercus lobata	Stockton	California	-121.3425173	37.9550219	3121 Monte Diablo Av	naturally_occurring	60.96 to 76.2 cm	Stockton	NA	NA	NA	NA	NA	NA	NA	NA	NA	NA	NA	NA	NA	NA	NA	NA	NA
795	Coast redwood	Sequoia sempervirens	Stockton	California	-121.3425173	37.9550219	3121 Monte Diablo Av	naturally_occurring	45.72 to 60.96 cm	Stockton	NA	NA	NA	NA	NA	NA	NA	NA	NA	NA	NA	NA	NA	NA	NA	NA	NA
796	Valley oak	Quercus lobata	Stockton	California	-121.3425173	37.9550219	3121 Monte Diablo Av	naturally_occurring	60.96 to 76.2 cm	Stockton	NA	NA	NA	NA	NA	NA	NA	NA	NA	NA	NA	NA	NA	NA	NA	NA	NA
1156	Trident maple	Acer buergerianum	Stockton	California	-121.3588229	37.9876082	3614 Shadowbrook Dr	introduced	0 to 15.24 cm	Stockton	NA	NA	NA	NA	NA	NA	NA	NA	NA	NA	NA	NA	NA	NA	NA	NA	NA
797	Coast redwood	Sequoia sempervirens	Stockton	California	-121.3425173	37.9550219	3121 Monte Diablo Av	naturally_occurring	more than 76.2 cm	Stockton	NA	NA	NA	NA	NA	NA	NA	NA	NA	NA	NA	NA	NA	NA	NA	NA	NA
1157	Trident maple	Acer buergerianum	Stockton	California	-121.3588229	37.9876082	3614 Shadowbrook Dr	introduced	0 to 15.24 cm	Stockton	NA	NA	NA	NA	NA	NA	NA	NA	NA	NA	NA	NA	NA	NA	NA	NA	NA
798	Coast redwood	Sequoia sempervirens	Stockton	California	-121.3425173	37.9550219	3121 Monte Diablo Av	naturally_occurring	more than 76.2 cm	Stockton	NA	NA	NA	NA	NA	NA	NA	NA	NA	NA	NA	NA	NA	NA	NA	NA	NA
800	Coast redwood	Sequoia sempervirens	Stockton	California	-121.3425173	37.9550219	3121 Monte Diablo Av	naturally_occurring	more than 76.2 cm	Stockton	NA	NA	NA	NA	NA	NA	NA	NA	NA	NA	NA	NA	NA	NA	NA	NA	NA
801	Coast redwood	Sequoia sempervirens	Stockton	California	-121.3425173	37.9550219	3121 Monte Diablo Av	naturally_occurring	more than 76.2 cm	Stockton	NA	NA	NA	NA	NA	NA	NA	NA	NA	NA	NA	NA	NA	NA	NA	NA	NA
802	Coast redwood	Sequoia sempervirens	Stockton	California	-121.3425173	37.9550219	3121 Monte Diablo Av	naturally_occurring	45.72 to 60.96 cm	Stockton	NA	NA	NA	NA	NA	NA	NA	NA	NA	NA	NA	NA	NA	NA	NA	NA	NA
803	Coast redwood	Sequoia sempervirens	Stockton	California	-121.3425173	37.9550219	3121 Monte Diablo Av	naturally_occurring	60.96 to 76.2 cm	Stockton	NA	NA	NA	NA	NA	NA	NA	NA	NA	NA	NA	NA	NA	NA	NA	NA	NA
804	Maple	Acer	Stockton	California	-121.294037	37.942721	401 W Worth St	no_info	0 to 15.24 cm	Stockton	NA	NA	NA	NA	NA	NA	NA	NA	NA	NA	NA	NA	NA	NA	NA	NA	NA
805	Coast redwood	Sequoia sempervirens	Stockton	California	-121.3425173	37.9550219	3121 Monte Diablo Av	naturally_occurring	15.24 to 30.48 cm	Stockton	NA	NA	NA	NA	NA	NA	NA	NA	NA	NA	NA	NA	NA	NA	NA	NA	NA
806	Coast redwood	Sequoia sempervirens	Stockton	California	-121.3425173	37.9550219	3121 Monte Diablo Av	naturally_occurring	more than 76.2 cm	Stockton	NA	NA	NA	NA	NA	NA	NA	NA	NA	NA	NA	NA	NA	NA	NA	NA	NA
1158	Trident maple	Acer buergerianum	Stockton	California	-121.3588229	37.9876082	3614 Shadowbrook Dr	introduced	0 to 15.24 cm	Stockton	NA	NA	NA	NA	NA	NA	NA	NA	NA	NA	NA	NA	NA	NA	NA	NA	NA
807	Coast redwood	Sequoia sempervirens	Stockton	California	-121.3425173	37.9550219	3121 Monte Diablo Av	naturally_occurring	15.24 to 30.48 cm	Stockton	NA	NA	NA	NA	NA	NA	NA	NA	NA	NA	NA	NA	NA	NA	NA	NA	NA
808	Coast redwood	Sequoia sempervirens	Stockton	California	-121.3425173	37.9550219	3121 Monte Diablo Av	naturally_occurring	more than 76.2 cm	Stockton	NA	NA	NA	NA	NA	NA	NA	NA	NA	NA	NA	NA	NA	NA	NA	NA	NA
809	Valley oak	Quercus lobata	Stockton	California	-121.3425173	37.9550219	3121 Monte Diablo Av	naturally_occurring	more than 76.2 cm	Stockton	NA	NA	NA	NA	NA	NA	NA	NA	NA	NA	NA	NA	NA	NA	NA	NA	NA
810	Coast redwood	Sequoia sempervirens	Stockton	California	-121.3425173	37.9550219	3121 Monte Diablo Av	naturally_occurring	60.96 to 76.2 cm	Stockton	NA	NA	NA	NA	NA	NA	NA	NA	NA	NA	NA	NA	NA	NA	NA	NA	NA
811	Coast redwood	Sequoia sempervirens	Stockton	California	-121.3425173	37.9550219	3121 Monte Diablo Av	naturally_occurring	more than 76.2 cm	Stockton	NA	NA	NA	NA	NA	NA	NA	NA	NA	NA	NA	NA	NA	NA	NA	NA	NA
812	Coast redwood	Sequoia sempervirens	Stockton	California	-121.3425173	37.9550219	3121 Monte Diablo Av	naturally_occurring	more than 76.2 cm	Stockton	NA	NA	NA	NA	NA	NA	NA	NA	NA	NA	NA	NA	NA	NA	NA	NA	NA
813	Coast redwood	Sequoia sempervirens	Stockton	California	-121.3425173	37.9550219	3121 Monte Diablo Av	naturally_occurring	more than 76.2 cm	Stockton	NA	NA	NA	NA	NA	NA	NA	NA	NA	NA	NA	NA	NA	NA	NA	NA	NA
814	Coast redwood	Sequoia sempervirens	Stockton	California	-121.3425173	37.9550219	3121 Monte Diablo Av	naturally_occurring	more than 76.2 cm	Stockton	NA	NA	NA	NA	NA	NA	NA	NA	NA	NA	NA	NA	NA	NA	NA	NA	NA
815	Coast redwood	Sequoia sempervirens	Stockton	California	-121.3425173	37.9550219	3121 Monte Diablo Av	naturally_occurring	60.96 to 76.2 cm	Stockton	NA	NA	NA	NA	NA	NA	NA	NA	NA	NA	NA	NA	NA	NA	NA	NA	NA
816	Coast redwood	Sequoia sempervirens	Stockton	California	-121.3425173	37.9550219	3121 Monte Diablo Av	naturally_occurring	60.96 to 76.2 cm	Stockton	NA	NA	NA	NA	NA	NA	NA	NA	NA	NA	NA	NA	NA	NA	NA	NA	NA
817	English elm	Ulmus procera	Stockton	California	-121.3425173	37.9550219	3121 Monte Diablo Av	introduced	more than 76.2 cm	Stockton	NA	NA	NA	NA	NA	NA	NA	NA	NA	NA	NA	NA	NA	NA	NA	NA	NA
818	Valley oak	Quercus lobata	Stockton	California	-121.3425173	37.9550219	3121 Monte Diablo Av	naturally_occurring	15.24 to 30.48 cm	Stockton	NA	NA	NA	NA	NA	NA	NA	NA	NA	NA	NA	NA	NA	NA	NA	NA	NA
819	Honey locust	Gleditsia triacanthos	Stockton	California	-121.3425173	37.9550219	3121 Monte Diablo Av	introduced	45.72 to 60.96 cm	Stockton	NA	NA	NA	NA	NA	NA	NA	NA	NA	NA	NA	NA	NA	NA	NA	NA	NA
820	Honey locust	Gleditsia triacanthos	Stockton	California	-121.3425173	37.9550219	3121 Monte Diablo Av	introduced	45.72 to 60.96 cm	Stockton	NA	NA	NA	NA	NA	NA	NA	NA	NA	NA	NA	NA	NA	NA	NA	NA	NA
821	Honey locust	Gleditsia triacanthos	Stockton	California	-121.3425173	37.9550219	3121 Monte Diablo Av	introduced	60.96 to 76.2 cm	Stockton	NA	NA	NA	NA	NA	NA	NA	NA	NA	NA	NA	NA	NA	NA	NA	NA	NA
822	Coast redwood	Sequoia sempervirens	Stockton	California	-121.3425173	37.9550219	3121 Monte Diablo Av	naturally_occurring	more than 76.2 cm	Stockton	NA	NA	NA	NA	NA	NA	NA	NA	NA	NA	NA	NA	NA	NA	NA	NA	NA
823	Coast redwood	Sequoia sempervirens	Stockton	California	-121.3425173	37.9550219	3121 Monte Diablo Av	naturally_occurring	0 to 15.24 cm	Stockton	NA	NA	NA	NA	NA	NA	NA	NA	NA	NA	NA	NA	NA	NA	NA	NA	NA
824	Coast redwood	Sequoia sempervirens	Stockton	California	-121.3425173	37.9550219	3121 Monte Diablo Av	naturally_occurring	more than 76.2 cm	Stockton	NA	NA	NA	NA	NA	NA	NA	NA	NA	NA	NA	NA	NA	NA	NA	NA	NA
825	Coast redwood	Sequoia sempervirens	Stockton	California	-121.3425173	37.9550219	3121 Monte Diablo Av	naturally_occurring	45.72 to 60.96 cm	Stockton	NA	NA	NA	NA	NA	NA	NA	NA	NA	NA	NA	NA	NA	NA	NA	NA	NA
826	Valley oak	Quercus lobata	Stockton	California	-121.3425173	37.9550219	3121 Monte Diablo Av	naturally_occurring	more than 76.2 cm	Stockton	NA	NA	NA	NA	NA	NA	NA	NA	NA	NA	NA	NA	NA	NA	NA	NA	NA
827	Deodar cedar	Cedrus deodara	Stockton	California	-121.3425173	37.9550219	3121 Monte Diablo Av	introduced	more than 76.2 cm	Stockton	NA	NA	NA	NA	NA	NA	NA	NA	NA	NA	NA	NA	NA	NA	NA	NA	NA
828	Coast redwood	Sequoia sempervirens	Stockton	California	-121.3425173	37.9550219	3121 Monte Diablo Av	naturally_occurring	15.24 to 30.48 cm	Stockton	NA	NA	NA	NA	NA	NA	NA	NA	NA	NA	NA	NA	NA	NA	NA	NA	NA
829	Honey locust	Gleditsia triacanthos	Stockton	California	-121.3425173	37.9550219	3121 Monte Diablo Av	introduced	45.72 to 60.96 cm	Stockton	NA	NA	NA	NA	NA	NA	NA	NA	NA	NA	NA	NA	NA	NA	NA	NA	NA
830	Honey locust	Gleditsia triacanthos	Stockton	California	-121.3425173	37.9550219	3121 Monte Diablo Av	introduced	30.48 to 45.72 cm	Stockton	NA	NA	NA	NA	NA	NA	NA	NA	NA	NA	NA	NA	NA	NA	NA	NA	NA
831	Honey locust	Gleditsia triacanthos	Stockton	California	-121.3425173	37.9550219	3121 Monte Diablo Av	introduced	30.48 to 45.72 cm	Stockton	NA	NA	NA	NA	NA	NA	NA	NA	NA	NA	NA	NA	NA	NA	NA	NA	NA
832	Deodar cedar	Cedrus deodara	Stockton	California	-121.3425173	37.9550219	3121 Monte Diablo Av	introduced	60.96 to 76.2 cm	Stockton	NA	NA	NA	NA	NA	NA	NA	NA	NA	NA	NA	NA	NA	NA	NA	NA	NA
833	Honey locust	Gleditsia triacanthos	Stockton	California	-121.3425173	37.9550219	3121 Monte Diablo Av	introduced	45.72 to 60.96 cm	Stockton	NA	NA	NA	NA	NA	NA	NA	NA	NA	NA	NA	NA	NA	NA	NA	NA	NA
834	Honey locust	Gleditsia triacanthos	Stockton	California	-121.3425173	37.9550219	3121 Monte Diablo Av	introduced	30.48 to 45.72 cm	Stockton	NA	NA	NA	NA	NA	NA	NA	NA	NA	NA	NA	NA	NA	NA	NA	NA	NA
835	Deodar cedar	Cedrus deodara	Stockton	California	-121.3425173	37.9550219	3121 Monte Diablo Av	introduced	more than 76.2 cm	Stockton	NA	NA	NA	NA	NA	NA	NA	NA	NA	NA	NA	NA	NA	NA	NA	NA	NA
836	Coast live oak	Quercus agrifolia	Stockton	California	-121.3425173	37.9550219	3121 Monte Diablo Av	naturally_occurring	15.24 to 30.48 cm	Stockton	NA	NA	NA	NA	NA	NA	NA	NA	NA	NA	NA	NA	NA	NA	NA	NA	NA
837	Canary island palm	Phoenix canariensis	Stockton	California	-121.3425173	37.9550219	3121 Monte Diablo Av	introduced	more than 76.2 cm	Stockton	NA	NA	NA	NA	NA	NA	NA	NA	NA	NA	NA	NA	NA	NA	NA	NA	NA
838	Valley oak	Quercus lobata	Stockton	California	-121.3425173	37.9550219	3121 Monte Diablo Av	naturally_occurring	0 to 15.24 cm	Stockton	NA	NA	NA	NA	NA	NA	NA	NA	NA	NA	NA	NA	NA	NA	NA	NA	NA
839	Coast redwood	Sequoia sempervirens	Stockton	California	-121.3425173	37.9550219	3121 Monte Diablo Av	naturally_occurring	more than 76.2 cm	Stockton	NA	NA	NA	NA	NA	NA	NA	NA	NA	NA	NA	NA	NA	NA	NA	NA	NA
840	Colorado blue spruce	Picea pungens	Stockton	California	-121.3425173	37.9550219	3121 Monte Diablo Av	introduced	15.24 to 30.48 cm	Stockton	NA	NA	NA	NA	NA	NA	NA	NA	NA	NA	NA	NA	NA	NA	NA	NA	NA
841	Valley oak	Quercus lobata	Stockton	California	-121.3425173	37.9550219	3121 Monte Diablo Av	naturally_occurring	30.48 to 45.72 cm	Stockton	NA	NA	NA	NA	NA	NA	NA	NA	NA	NA	NA	NA	NA	NA	NA	NA	NA
842	Italian stone pine	Pinus pinea	Stockton	California	-121.3425173	37.9550219	3121 Monte Diablo Av	introduced	more than 76.2 cm	Stockton	NA	NA	NA	NA	NA	NA	NA	NA	NA	NA	NA	NA	NA	NA	NA	NA	NA
843	Deodar cedar	Cedrus deodara	Stockton	California	-121.3425173	37.9550219	3121 Monte Diablo Av	introduced	more than 76.2 cm	Stockton	NA	NA	NA	NA	NA	NA	NA	NA	NA	NA	NA	NA	NA	NA	NA	NA	NA
844	Holly oak	Quercus ilex	Stockton	California	-121.3425173	37.9550219	3121 Monte Diablo Av	introduced	45.72 to 60.96 cm	Stockton	NA	NA	NA	NA	NA	NA	NA	NA	NA	NA	NA	NA	NA	NA	NA	NA	NA
845	Blue oak	Quercus douglasii	Stockton	California	-121.3425173	37.9550219	3121 Monte Diablo Av	naturally_occurring	60.96 to 76.2 cm	Stockton	NA	NA	NA	NA	NA	NA	NA	NA	NA	NA	NA	NA	NA	NA	NA	NA	NA
846	Cork oak	Quercus suber	Stockton	California	-121.3425173	37.9550219	3121 Monte Diablo Av	introduced	60.96 to 76.2 cm	Stockton	NA	NA	NA	NA	NA	NA	NA	NA	NA	NA	NA	NA	NA	NA	NA	NA	NA
847	Cork oak	Quercus suber	Stockton	California	-121.3425173	37.9550219	3121 Monte Diablo Av	introduced	45.72 to 60.96 cm	Stockton	NA	NA	NA	NA	NA	NA	NA	NA	NA	NA	NA	NA	NA	NA	NA	NA	NA
848	Honey locust	Gleditsia triacanthos	Stockton	California	-121.3425173	37.9550219	3121 Monte Diablo Av	introduced	45.72 to 60.96 cm	Stockton	NA	NA	NA	NA	NA	NA	NA	NA	NA	NA	NA	NA	NA	NA	NA	NA	NA
849	Holly oak	Quercus ilex	Stockton	California	-121.3425173	37.9550219	3121 Monte Diablo Av	introduced	more than 76.2 cm	Stockton	NA	NA	NA	NA	NA	NA	NA	NA	NA	NA	NA	NA	NA	NA	NA	NA	NA
850	Maple	Acer	Stockton	California	-121.294037	37.942721	401 W Worth St	no_info	0 to 15.24 cm	Stockton	NA	NA	NA	NA	NA	NA	NA	NA	NA	NA	NA	NA	NA	NA	NA	NA	NA
851	Canary island palm	Phoenix canariensis	Stockton	California	-121.3425173	37.9550219	3121 Monte Diablo Av	introduced	45.72 to 60.96 cm	Stockton	NA	NA	NA	NA	NA	NA	NA	NA	NA	NA	NA	NA	NA	NA	NA	NA	NA
852	Canary island palm	Phoenix canariensis	Stockton	California	-121.3425173	37.9550219	3121 Monte Diablo Av	introduced	60.96 to 76.2 cm	Stockton	NA	NA	NA	NA	NA	NA	NA	NA	NA	NA	NA	NA	NA	NA	NA	NA	NA
853	Canary island palm	Phoenix canariensis	Stockton	California	-121.3425173	37.9550219	3121 Monte Diablo Av	introduced	60.96 to 76.2 cm	Stockton	NA	NA	NA	NA	NA	NA	NA	NA	NA	NA	NA	NA	NA	NA	NA	NA	NA
854	Japanese pagoda tree	Sophora japonica	Stockton	California	-121.3425173	37.9550219	3121 Monte Diablo Av	no_info	45.72 to 60.96 cm	Stockton	NA	NA	NA	NA	NA	NA	NA	NA	NA	NA	NA	NA	NA	NA	NA	NA	NA
855	Chinese pistache	Pistacia chinensis	Stockton	California	-121.3425173	37.9550219	3121 Monte Diablo Av	introduced	30.48 to 45.72 cm	Stockton	NA	NA	NA	NA	NA	NA	NA	NA	NA	NA	NA	NA	NA	NA	NA	NA	NA
856	Valley oak	Quercus lobata	Stockton	California	-121.3425173	37.9550219	3121 Monte Diablo Av	naturally_occurring	0 to 15.24 cm	Stockton	NA	NA	NA	NA	NA	NA	NA	NA	NA	NA	NA	NA	NA	NA	NA	NA	NA
857	Valley oak	Quercus lobata	Stockton	California	-121.3425173	37.9550219	3121 Monte Diablo Av	naturally_occurring	0 to 15.24 cm	Stockton	NA	NA	NA	NA	NA	NA	NA	NA	NA	NA	NA	NA	NA	NA	NA	NA	NA
858	Coast redwood	Sequoia sempervirens	Stockton	California	-121.3425173	37.9550219	3121 Monte Diablo Av	naturally_occurring	45.72 to 60.96 cm	Stockton	NA	NA	NA	NA	NA	NA	NA	NA	NA	NA	NA	NA	NA	NA	NA	NA	NA
859	Chinese pistache	Pistacia chinensis	Stockton	California	-121.2930548	37.9596902	425 N Center St	introduced	30.48 to 45.72 cm	Stockton	NA	NA	NA	NA	NA	NA	NA	NA	NA	NA	NA	NA	NA	NA	NA	NA	NA
859	Chinese pistache	Pistacia chinensis	Stockton	California	-121.3425173	37.9550219	3121 Monte Diablo Av	introduced	45.72 to 60.96 cm	Stockton	NA	NA	NA	NA	NA	NA	NA	NA	NA	NA	NA	NA	NA	NA	NA	NA	NA
860	Chinese pistache	Pistacia chinensis	Stockton	California	-121.2930548	37.9596902	425 N Center St	introduced	45.72 to 60.96 cm	Stockton	NA	NA	NA	NA	NA	NA	NA	NA	NA	NA	NA	NA	NA	NA	NA	NA	NA
860	Chinese pistache	Pistacia chinensis	Stockton	California	-121.3425173	37.9550219	3121 Monte Diablo Av	introduced	more than 76.2 cm	Stockton	NA	NA	NA	NA	NA	NA	NA	NA	NA	NA	NA	NA	NA	NA	NA	NA	NA
861	Chinese pistache	Pistacia chinensis	Stockton	California	-121.2930548	37.9596902	425 N Center St	introduced	30.48 to 45.72 cm	Stockton	NA	NA	NA	NA	NA	NA	NA	NA	NA	NA	NA	NA	NA	NA	NA	NA	NA
1159	Trident maple	Acer buergerianum	Stockton	California	-121.3588229	37.9876082	3614 Shadowbrook Dr	introduced	0 to 15.24 cm	Stockton	NA	NA	NA	NA	NA	NA	NA	NA	NA	NA	NA	NA	NA	NA	NA	NA	NA
1160	Trident maple	Acer buergerianum	Stockton	California	-121.3588229	37.9876082	3614 Shadowbrook Dr	introduced	0 to 15.24 cm	Stockton	NA	NA	NA	NA	NA	NA	NA	NA	NA	NA	NA	NA	NA	NA	NA	NA	NA
863	Chinese pistache	Pistacia chinensis	Stockton	California	-121.2930548	37.9596902	425 N Center St	introduced	30.48 to 45.72 cm	Stockton	NA	NA	NA	NA	NA	NA	NA	NA	NA	NA	NA	NA	NA	NA	NA	NA	NA
1161	Trident maple	Acer buergerianum	Stockton	California	-121.3588229	37.9876082	3614 Shadowbrook Dr	introduced	0 to 15.24 cm	Stockton	NA	NA	NA	NA	NA	NA	NA	NA	NA	NA	NA	NA	NA	NA	NA	NA	NA
864	Chinese pistache	Pistacia chinensis	Stockton	California	-121.2930548	37.9596902	425 N Center St	introduced	45.72 to 60.96 cm	Stockton	NA	NA	NA	NA	NA	NA	NA	NA	NA	NA	NA	NA	NA	NA	NA	NA	NA
864	Siberian elm	Ulmus pumila	Stockton	California	-121.3425173	37.9550219	3121 Monte Diablo Av	introduced	60.96 to 76.2 cm	Stockton	NA	NA	NA	NA	NA	NA	NA	NA	NA	NA	NA	NA	NA	NA	NA	NA	NA
865	Siberian elm	Ulmus pumila	Stockton	California	-121.3425173	37.9550219	3121 Monte Diablo Av	introduced	more than 76.2 cm	Stockton	NA	NA	NA	NA	NA	NA	NA	NA	NA	NA	NA	NA	NA	NA	NA	NA	NA
866	Mexican fan palm	Washingtonia robusta	Stockton	California	-121.3425173	37.9550219	3121 Monte Diablo Av	introduced	30.48 to 45.72 cm	Stockton	NA	NA	NA	NA	NA	NA	NA	NA	NA	NA	NA	NA	NA	NA	NA	NA	NA
867	Cork oak	Quercus suber	Stockton	California	-121.3425173	37.9550219	3121 Monte Diablo Av	introduced	30.48 to 45.72 cm	Stockton	NA	NA	NA	NA	NA	NA	NA	NA	NA	NA	NA	NA	NA	NA	NA	NA	NA
868	Coast redwood	Sequoia sempervirens	Stockton	California	-121.3425173	37.9550219	3121 Monte Diablo Av	naturally_occurring	60.96 to 76.2 cm	Stockton	NA	NA	NA	NA	NA	NA	NA	NA	NA	NA	NA	NA	NA	NA	NA	NA	NA
869	Coast redwood	Sequoia sempervirens	Stockton	California	-121.3425173	37.9550219	3121 Monte Diablo Av	naturally_occurring	60.96 to 76.2 cm	Stockton	NA	NA	NA	NA	NA	NA	NA	NA	NA	NA	NA	NA	NA	NA	NA	NA	NA
870	Crape myrtle	Lagerstroemia indica	Stockton	California	-121.2908351	37.9561601	345 N El Dorado St	introduced	15.24 to 30.48 cm	Stockton	NA	NA	NA	NA	NA	NA	NA	NA	NA	NA	NA	NA	NA	NA	NA	NA	NA
870	Mimosa	Albizia julibrissin	Stockton	California	-121.3425173	37.9550219	3121 Monte Diablo Av	introduced	30.48 to 45.72 cm	Stockton	NA	NA	NA	NA	NA	NA	NA	NA	NA	NA	NA	NA	NA	NA	NA	NA	NA
871	Crape myrtle	Lagerstroemia indica	Stockton	California	-121.2908351	37.9561601	345 N El Dorado St	introduced	15.24 to 30.48 cm	Stockton	NA	NA	NA	NA	NA	NA	NA	NA	NA	NA	NA	NA	NA	NA	NA	NA	NA
871	Mimosa	Albizia julibrissin	Stockton	California	-121.3425173	37.9550219	3121 Monte Diablo Av	introduced	30.48 to 45.72 cm	Stockton	NA	NA	NA	NA	NA	NA	NA	NA	NA	NA	NA	NA	NA	NA	NA	NA	NA
872	Crape myrtle	Lagerstroemia indica	Stockton	California	-121.2908351	37.9561601	345 N El Dorado St	introduced	15.24 to 30.48 cm	Stockton	NA	NA	NA	NA	NA	NA	NA	NA	NA	NA	NA	NA	NA	NA	NA	NA	NA
872	Coast redwood	Sequoia sempervirens	Stockton	California	-121.3425173	37.9550219	3121 Monte Diablo Av	naturally_occurring	15.24 to 30.48 cm	Stockton	NA	NA	NA	NA	NA	NA	NA	NA	NA	NA	NA	NA	NA	NA	NA	NA	NA
873	Crape myrtle	Lagerstroemia indica	Stockton	California	-121.2910542	37.9558899	303 N El Dorado St	introduced	0 to 15.24 cm	Stockton	NA	NA	NA	NA	NA	NA	NA	NA	NA	NA	NA	NA	NA	NA	NA	NA	NA
873	Coast redwood	Sequoia sempervirens	Stockton	California	-121.3425173	37.9550219	3121 Monte Diablo Av	naturally_occurring	15.24 to 30.48 cm	Stockton	NA	NA	NA	NA	NA	NA	NA	NA	NA	NA	NA	NA	NA	NA	NA	NA	NA
874	Japanese privet	Ligustrum japonicum	Stockton	California	-121.2910542	37.9558899	303 N El Dorado St	introduced	15.24 to 30.48 cm	Stockton	NA	NA	NA	NA	NA	NA	NA	NA	NA	NA	NA	NA	NA	NA	NA	NA	NA
874	Coast redwood	Sequoia sempervirens	Stockton	California	-121.3425173	37.9550219	3121 Monte Diablo Av	naturally_occurring	30.48 to 45.72 cm	Stockton	NA	NA	NA	NA	NA	NA	NA	NA	NA	NA	NA	NA	NA	NA	NA	NA	NA
875	Glossy privet	Ligustrum lucidum	Stockton	California	-121.2910542	37.9558899	303 N El Dorado St	introduced	15.24 to 30.48 cm	Stockton	NA	NA	NA	NA	NA	NA	NA	NA	NA	NA	NA	NA	NA	NA	NA	NA	NA
875	Coast redwood	Sequoia sempervirens	Stockton	California	-121.3425173	37.9550219	3121 Monte Diablo Av	naturally_occurring	30.48 to 45.72 cm	Stockton	NA	NA	NA	NA	NA	NA	NA	NA	NA	NA	NA	NA	NA	NA	NA	NA	NA
876	Japanese privet	Ligustrum japonicum	Stockton	California	-121.2910542	37.9558899	303 N El Dorado St	introduced	15.24 to 30.48 cm	Stockton	NA	NA	NA	NA	NA	NA	NA	NA	NA	NA	NA	NA	NA	NA	NA	NA	NA
876	Coast redwood	Sequoia sempervirens	Stockton	California	-121.3425173	37.9550219	3121 Monte Diablo Av	naturally_occurring	15.24 to 30.48 cm	Stockton	NA	NA	NA	NA	NA	NA	NA	NA	NA	NA	NA	NA	NA	NA	NA	NA	NA
877	Coast redwood	Sequoia sempervirens	Stockton	California	-121.3425173	37.9550219	3121 Monte Diablo Av	naturally_occurring	15.24 to 30.48 cm	Stockton	NA	NA	NA	NA	NA	NA	NA	NA	NA	NA	NA	NA	NA	NA	NA	NA	NA
878	Atlas cedar	Cedrus atlantica	Stockton	California	-121.3425173	37.9550219	3121 Monte Diablo Av	introduced	30.48 to 45.72 cm	Stockton	NA	NA	NA	NA	NA	NA	NA	NA	NA	NA	NA	NA	NA	NA	NA	NA	NA
879	Cork oak	Quercus suber	Stockton	California	-121.3425173	37.9550219	3121 Monte Diablo Av	introduced	45.72 to 60.96 cm	Stockton	NA	NA	NA	NA	NA	NA	NA	NA	NA	NA	NA	NA	NA	NA	NA	NA	NA
880	Cork oak	Quercus suber	Stockton	California	-121.3425173	37.9550219	3121 Monte Diablo Av	introduced	30.48 to 45.72 cm	Stockton	NA	NA	NA	NA	NA	NA	NA	NA	NA	NA	NA	NA	NA	NA	NA	NA	NA
881	Cork oak	Quercus suber	Stockton	California	-121.3425173	37.9550219	3121 Monte Diablo Av	introduced	30.48 to 45.72 cm	Stockton	NA	NA	NA	NA	NA	NA	NA	NA	NA	NA	NA	NA	NA	NA	NA	NA	NA
882	Cork oak	Quercus suber	Stockton	California	-121.3425173	37.9550219	3121 Monte Diablo Av	introduced	45.72 to 60.96 cm	Stockton	NA	NA	NA	NA	NA	NA	NA	NA	NA	NA	NA	NA	NA	NA	NA	NA	NA
883	Deodar cedar	Cedrus deodara	Stockton	California	-121.3425173	37.9550219	3121 Monte Diablo Av	introduced	60.96 to 76.2 cm	Stockton	NA	NA	NA	NA	NA	NA	NA	NA	NA	NA	NA	NA	NA	NA	NA	NA	NA
884	Tuliptree	Liriodendron tulipifera	Stockton	California	-121.3425173	37.9550219	3121 Monte Diablo Av	introduced	30.48 to 45.72 cm	Stockton	NA	NA	NA	NA	NA	NA	NA	NA	NA	NA	NA	NA	NA	NA	NA	NA	NA
885	Glossy privet	Ligustrum lucidum	Stockton	California	-121.2917614	37.9548938	303 N Center St	introduced	15.24 to 30.48 cm	Stockton	NA	NA	NA	NA	NA	NA	NA	NA	NA	NA	NA	NA	NA	NA	NA	NA	NA
885	Tuliptree	Liriodendron tulipifera	Stockton	California	-121.3425173	37.9550219	3121 Monte Diablo Av	introduced	30.48 to 45.72 cm	Stockton	NA	NA	NA	NA	NA	NA	NA	NA	NA	NA	NA	NA	NA	NA	NA	NA	NA
886	Glossy privet	Ligustrum lucidum	Stockton	California	-121.2917614	37.9548938	303 N Center St	introduced	15.24 to 30.48 cm	Stockton	NA	NA	NA	NA	NA	NA	NA	NA	NA	NA	NA	NA	NA	NA	NA	NA	NA
886	Tuliptree	Liriodendron tulipifera	Stockton	California	-121.3425173	37.9550219	3121 Monte Diablo Av	introduced	45.72 to 60.96 cm	Stockton	NA	NA	NA	NA	NA	NA	NA	NA	NA	NA	NA	NA	NA	NA	NA	NA	NA
887	Glossy privet	Ligustrum lucidum	Stockton	California	-121.2917614	37.9548938	303 N Center St	introduced	15.24 to 30.48 cm	Stockton	NA	NA	NA	NA	NA	NA	NA	NA	NA	NA	NA	NA	NA	NA	NA	NA	NA
887	Coast live oak	Quercus agrifolia	Stockton	California	-121.3425173	37.9550219	3121 Monte Diablo Av	naturally_occurring	45.72 to 60.96 cm	Stockton	NA	NA	NA	NA	NA	NA	NA	NA	NA	NA	NA	NA	NA	NA	NA	NA	NA
888	Glossy privet	Ligustrum lucidum	Stockton	California	-121.2917614	37.9548938	303 N Center St	introduced	15.24 to 30.48 cm	Stockton	NA	NA	NA	NA	NA	NA	NA	NA	NA	NA	NA	NA	NA	NA	NA	NA	NA
888	Siberian elm	Ulmus pumila	Stockton	California	-121.3425173	37.9550219	3121 Monte Diablo Av	introduced	more than 76.2 cm	Stockton	NA	NA	NA	NA	NA	NA	NA	NA	NA	NA	NA	NA	NA	NA	NA	NA	NA
889	Glossy privet	Ligustrum lucidum	Stockton	California	-121.2917614	37.9548938	303 N Center St	introduced	0 to 15.24 cm	Stockton	NA	NA	NA	NA	NA	NA	NA	NA	NA	NA	NA	NA	NA	NA	NA	NA	NA
889	Cork oak	Quercus suber	Stockton	California	-121.3425173	37.9550219	3121 Monte Diablo Av	introduced	30.48 to 45.72 cm	Stockton	NA	NA	NA	NA	NA	NA	NA	NA	NA	NA	NA	NA	NA	NA	NA	NA	NA
890	Cork oak	Quercus suber	Stockton	California	-121.3425173	37.9550219	3121 Monte Diablo Av	introduced	45.72 to 60.96 cm	Stockton	NA	NA	NA	NA	NA	NA	NA	NA	NA	NA	NA	NA	NA	NA	NA	NA	NA
891	Crape myrtle	Lagerstroemia indica	Stockton	California	-121.2954898	37.9688274	6 N Center St	introduced	0 to 15.24 cm	Stockton	NA	NA	NA	NA	NA	NA	NA	NA	NA	NA	NA	NA	NA	NA	NA	NA	NA
891	Interior live oak	Quercus wislizeni	Stockton	California	-121.3425173	37.9550219	3121 Monte Diablo Av	naturally_occurring	15.24 to 30.48 cm	Stockton	NA	NA	NA	NA	NA	NA	NA	NA	NA	NA	NA	NA	NA	NA	NA	NA	NA
892	Crape myrtle	Lagerstroemia indica	Stockton	California	-121.2954898	37.9688274	6 N Center St	introduced	0 to 15.24 cm	Stockton	NA	NA	NA	NA	NA	NA	NA	NA	NA	NA	NA	NA	NA	NA	NA	NA	NA
892	Coast live oak	Quercus agrifolia	Stockton	California	-121.3425173	37.9550219	3121 Monte Diablo Av	naturally_occurring	0 to 15.24 cm	Stockton	NA	NA	NA	NA	NA	NA	NA	NA	NA	NA	NA	NA	NA	NA	NA	NA	NA
893	Crape myrtle	Lagerstroemia indica	Stockton	California	-121.2954898	37.9688274	6 N Center St	introduced	0 to 15.24 cm	Stockton	NA	NA	NA	NA	NA	NA	NA	NA	NA	NA	NA	NA	NA	NA	NA	NA	NA
893	Siberian elm	Ulmus pumila	Stockton	California	-121.3425173	37.9550219	3121 Monte Diablo Av	introduced	more than 76.2 cm	Stockton	NA	NA	NA	NA	NA	NA	NA	NA	NA	NA	NA	NA	NA	NA	NA	NA	NA
894	Siberian elm	Ulmus pumila	Stockton	California	-121.3425173	37.9550219	3121 Monte Diablo Av	introduced	0 to 15.24 cm	Stockton	NA	NA	NA	NA	NA	NA	NA	NA	NA	NA	NA	NA	NA	NA	NA	NA	NA
895	Siberian elm	Ulmus pumila	Stockton	California	-121.3425173	37.9550219	3121 Monte Diablo Av	introduced	more than 76.2 cm	Stockton	NA	NA	NA	NA	NA	NA	NA	NA	NA	NA	NA	NA	NA	NA	NA	NA	NA
896	Siberian elm	Ulmus pumila	Stockton	California	-121.3425173	37.9550219	3121 Monte Diablo Av	introduced	more than 76.2 cm	Stockton	NA	NA	NA	NA	NA	NA	NA	NA	NA	NA	NA	NA	NA	NA	NA	NA	NA
897	Chinese hackberry	Celtis sinensis	Stockton	California	-121.3425173	37.9550219	3121 Monte Diablo Av	introduced	0 to 15.24 cm	Stockton	NA	NA	NA	NA	NA	NA	NA	NA	NA	NA	NA	NA	NA	NA	NA	NA	NA
898	White birch	Betula pendula	Stockton	California	-121.3425173	37.9550219	3121 Monte Diablo Av	introduced	30.48 to 45.72 cm	Stockton	NA	NA	NA	NA	NA	NA	NA	NA	NA	NA	NA	NA	NA	NA	NA	NA	NA
899	White birch	Betula pendula	Stockton	California	-121.3425173	37.9550219	3121 Monte Diablo Av	introduced	15.24 to 30.48 cm	Stockton	NA	NA	NA	NA	NA	NA	NA	NA	NA	NA	NA	NA	NA	NA	NA	NA	NA
900	Leaf zelkova saw	Zelkova serrata	Stockton	California	-121.3425173	37.9550219	3121 Monte Diablo Av	introduced	45.72 to 60.96 cm	Stockton	NA	NA	NA	NA	NA	NA	NA	NA	NA	NA	NA	NA	NA	NA	NA	NA	NA
901	Chinese hackberry	Celtis sinensis	Stockton	California	-121.3425173	37.9550219	3121 Monte Diablo Av	introduced	15.24 to 30.48 cm	Stockton	NA	NA	NA	NA	NA	NA	NA	NA	NA	NA	NA	NA	NA	NA	NA	NA	NA
902	White birch	Betula pendula	Stockton	California	-121.3425173	37.9550219	3121 Monte Diablo Av	introduced	30.48 to 45.72 cm	Stockton	NA	NA	NA	NA	NA	NA	NA	NA	NA	NA	NA	NA	NA	NA	NA	NA	NA
903	Coast live oak	Quercus agrifolia	Stockton	California	-121.3425173	37.9550219	3121 Monte Diablo Av	naturally_occurring	0 to 15.24 cm	Stockton	NA	NA	NA	NA	NA	NA	NA	NA	NA	NA	NA	NA	NA	NA	NA	NA	NA
904	Leaf zelkova saw	Zelkova serrata	Stockton	California	-121.3425173	37.9550219	3121 Monte Diablo Av	introduced	15.24 to 30.48 cm	Stockton	NA	NA	NA	NA	NA	NA	NA	NA	NA	NA	NA	NA	NA	NA	NA	NA	NA
1162	Trident maple	Acer buergerianum	Stockton	California	-121.3588229	37.9876082	3614 Shadowbrook Dr	introduced	0 to 15.24 cm	Stockton	NA	NA	NA	NA	NA	NA	NA	NA	NA	NA	NA	NA	NA	NA	NA	NA	NA
906	Siberian elm	Ulmus pumila	Stockton	California	-121.3425173	37.9550219	3121 Monte Diablo Av	introduced	more than 76.2 cm	Stockton	NA	NA	NA	NA	NA	NA	NA	NA	NA	NA	NA	NA	NA	NA	NA	NA	NA
907	Siberian elm	Ulmus pumila	Stockton	California	-121.3425173	37.9550219	3121 Monte Diablo Av	introduced	more than 76.2 cm	Stockton	NA	NA	NA	NA	NA	NA	NA	NA	NA	NA	NA	NA	NA	NA	NA	NA	NA
908	Siberian elm	Ulmus pumila	Stockton	California	-121.3425173	37.9550219	3121 Monte Diablo Av	introduced	more than 76.2 cm	Stockton	NA	NA	NA	NA	NA	NA	NA	NA	NA	NA	NA	NA	NA	NA	NA	NA	NA
909	Siberian elm	Ulmus pumila	Stockton	California	-121.3425173	37.9550219	3121 Monte Diablo Av	introduced	more than 76.2 cm	Stockton	NA	NA	NA	NA	NA	NA	NA	NA	NA	NA	NA	NA	NA	NA	NA	NA	NA
910	Coast live oak	Quercus agrifolia	Stockton	California	-121.3425173	37.9550219	3121 Monte Diablo Av	naturally_occurring	0 to 15.24 cm	Stockton	NA	NA	NA	NA	NA	NA	NA	NA	NA	NA	NA	NA	NA	NA	NA	NA	NA
911	Coast live oak	Quercus agrifolia	Stockton	California	-121.3425173	37.9550219	3121 Monte Diablo Av	naturally_occurring	15.24 to 30.48 cm	Stockton	NA	NA	NA	NA	NA	NA	NA	NA	NA	NA	NA	NA	NA	NA	NA	NA	NA
912	Coast live oak	Quercus agrifolia	Stockton	California	-121.3425173	37.9550219	3121 Monte Diablo Av	naturally_occurring	15.24 to 30.48 cm	Stockton	NA	NA	NA	NA	NA	NA	NA	NA	NA	NA	NA	NA	NA	NA	NA	NA	NA
913	American sweetgum	Liquidambar styraciflua	Stockton	California	-121.2930548	37.9596902	209 N Center St	introduced	30.48 to 45.72 cm	Stockton	NA	NA	NA	NA	NA	NA	NA	NA	NA	NA	NA	NA	NA	NA	NA	NA	NA
913	Coast live oak	Quercus agrifolia	Stockton	California	-121.3425173	37.9550219	3121 Monte Diablo Av	naturally_occurring	15.24 to 30.48 cm	Stockton	NA	NA	NA	NA	NA	NA	NA	NA	NA	NA	NA	NA	NA	NA	NA	NA	NA
914	American sweetgum	Liquidambar styraciflua	Stockton	California	-121.2930548	37.9596902	209 N Center St	introduced	15.24 to 30.48 cm	Stockton	NA	NA	NA	NA	NA	NA	NA	NA	NA	NA	NA	NA	NA	NA	NA	NA	NA
914	Coast redwood	Sequoia sempervirens	Stockton	California	-121.3425173	37.9550219	3121 Monte Diablo Av	naturally_occurring	60.96 to 76.2 cm	Stockton	NA	NA	NA	NA	NA	NA	NA	NA	NA	NA	NA	NA	NA	NA	NA	NA	NA
915	American sweetgum	Liquidambar styraciflua	Stockton	California	-121.2930548	37.9596902	209 N Center St	introduced	15.24 to 30.48 cm	Stockton	NA	NA	NA	NA	NA	NA	NA	NA	NA	NA	NA	NA	NA	NA	NA	NA	NA
915	Coast redwood	Sequoia sempervirens	Stockton	California	-121.3425173	37.9550219	3121 Monte Diablo Av	naturally_occurring	60.96 to 76.2 cm	Stockton	NA	NA	NA	NA	NA	NA	NA	NA	NA	NA	NA	NA	NA	NA	NA	NA	NA
916	American sweetgum	Liquidambar styraciflua	Stockton	California	-121.2930548	37.9596902	209 N Center St	introduced	0 to 15.24 cm	Stockton	NA	NA	NA	NA	NA	NA	NA	NA	NA	NA	NA	NA	NA	NA	NA	NA	NA
916	Coast redwood	Sequoia sempervirens	Stockton	California	-121.3425173	37.9550219	3121 Monte Diablo Av	naturally_occurring	60.96 to 76.2 cm	Stockton	NA	NA	NA	NA	NA	NA	NA	NA	NA	NA	NA	NA	NA	NA	NA	NA	NA
917	American sweetgum	Liquidambar styraciflua	Stockton	California	-121.2930548	37.9596902	209 N Center St	introduced	15.24 to 30.48 cm	Stockton	NA	NA	NA	NA	NA	NA	NA	NA	NA	NA	NA	NA	NA	NA	NA	NA	NA
917	Coast redwood	Sequoia sempervirens	Stockton	California	-121.3425173	37.9550219	3121 Monte Diablo Av	naturally_occurring	60.96 to 76.2 cm	Stockton	NA	NA	NA	NA	NA	NA	NA	NA	NA	NA	NA	NA	NA	NA	NA	NA	NA
918	London plane tree	Platanus acerifolia	Stockton	California	-121.2911606	37.9576341	209 N El Dorado St	introduced	15.24 to 30.48 cm	Stockton	NA	NA	NA	NA	NA	NA	NA	NA	NA	NA	NA	NA	NA	NA	NA	NA	NA
918	Coast redwood	Sequoia sempervirens	Stockton	California	-121.3425173	37.9550219	3121 Monte Diablo Av	naturally_occurring	60.96 to 76.2 cm	Stockton	NA	NA	NA	NA	NA	NA	NA	NA	NA	NA	NA	NA	NA	NA	NA	NA	NA
919	London plane tree	Platanus acerifolia	Stockton	California	-121.2911606	37.9576341	209 N El Dorado St	introduced	15.24 to 30.48 cm	Stockton	NA	NA	NA	NA	NA	NA	NA	NA	NA	NA	NA	NA	NA	NA	NA	NA	NA
919	Coast redwood	Sequoia sempervirens	Stockton	California	-121.3425173	37.9550219	3121 Monte Diablo Av	naturally_occurring	more than 76.2 cm	Stockton	NA	NA	NA	NA	NA	NA	NA	NA	NA	NA	NA	NA	NA	NA	NA	NA	NA
920	London plane tree	Platanus acerifolia	Stockton	California	-121.2911606	37.9576341	209 N El Dorado St	introduced	15.24 to 30.48 cm	Stockton	NA	NA	NA	NA	NA	NA	NA	NA	NA	NA	NA	NA	NA	NA	NA	NA	NA
920	Coast redwood	Sequoia sempervirens	Stockton	California	-121.3425173	37.9550219	3121 Monte Diablo Av	naturally_occurring	60.96 to 76.2 cm	Stockton	NA	NA	NA	NA	NA	NA	NA	NA	NA	NA	NA	NA	NA	NA	NA	NA	NA
921	Valley oak	Quercus lobata	Stockton	California	-121.3425173	37.9550219	3121 Monte Diablo Av	naturally_occurring	45.72 to 60.96 cm	Stockton	NA	NA	NA	NA	NA	NA	NA	NA	NA	NA	NA	NA	NA	NA	NA	NA	NA
922	American sweetgum	Liquidambar styraciflua	Stockton	California	-121.3425173	37.9550219	3121 Monte Diablo Av	introduced	60.96 to 76.2 cm	Stockton	NA	NA	NA	NA	NA	NA	NA	NA	NA	NA	NA	NA	NA	NA	NA	NA	NA
923	Deodar cedar	Cedrus deodara	Stockton	California	-121.3425173	37.9550219	3121 Monte Diablo Av	introduced	60.96 to 76.2 cm	Stockton	NA	NA	NA	NA	NA	NA	NA	NA	NA	NA	NA	NA	NA	NA	NA	NA	NA
924	Deodar cedar	Cedrus deodara	Stockton	California	-121.3425173	37.9550219	3121 Monte Diablo Av	introduced	60.96 to 76.2 cm	Stockton	NA	NA	NA	NA	NA	NA	NA	NA	NA	NA	NA	NA	NA	NA	NA	NA	NA
925	Coast redwood	Sequoia sempervirens	Stockton	California	-121.3425173	37.9550219	3121 Monte Diablo Av	naturally_occurring	45.72 to 60.96 cm	Stockton	NA	NA	NA	NA	NA	NA	NA	NA	NA	NA	NA	NA	NA	NA	NA	NA	NA
926	Coast redwood	Sequoia sempervirens	Stockton	California	-121.3425173	37.9550219	3121 Monte Diablo Av	naturally_occurring	60.96 to 76.2 cm	Stockton	NA	NA	NA	NA	NA	NA	NA	NA	NA	NA	NA	NA	NA	NA	NA	NA	NA
927	Coast redwood	Sequoia sempervirens	Stockton	California	-121.3425173	37.9550219	3121 Monte Diablo Av	naturally_occurring	45.72 to 60.96 cm	Stockton	NA	NA	NA	NA	NA	NA	NA	NA	NA	NA	NA	NA	NA	NA	NA	NA	NA
928	Coast redwood	Sequoia sempervirens	Stockton	California	-121.3425173	37.9550219	3121 Monte Diablo Av	naturally_occurring	45.72 to 60.96 cm	Stockton	NA	NA	NA	NA	NA	NA	NA	NA	NA	NA	NA	NA	NA	NA	NA	NA	NA
929	Mimosa	Albizia julibrissin	Stockton	California	-121.3425173	37.9550219	3121 Monte Diablo Av	introduced	30.48 to 45.72 cm	Stockton	NA	NA	NA	NA	NA	NA	NA	NA	NA	NA	NA	NA	NA	NA	NA	NA	NA
930	Mimosa	Albizia julibrissin	Stockton	California	-121.3425173	37.9550219	3121 Monte Diablo Av	introduced	30.48 to 45.72 cm	Stockton	NA	NA	NA	NA	NA	NA	NA	NA	NA	NA	NA	NA	NA	NA	NA	NA	NA
931	Japanese flowering cherry	Prunus serrulata	Stockton	California	-121.3425173	37.9550219	3121 Monte Diablo Av	introduced	30.48 to 45.72 cm	Stockton	NA	NA	NA	NA	NA	NA	NA	NA	NA	NA	NA	NA	NA	NA	NA	NA	NA
932	Deodar cedar	Cedrus deodara	Stockton	California	-121.3425173	37.9550219	3121 Monte Diablo Av	introduced	30.48 to 45.72 cm	Stockton	NA	NA	NA	NA	NA	NA	NA	NA	NA	NA	NA	NA	NA	NA	NA	NA	NA
933	Deodar cedar	Cedrus deodara	Stockton	California	-121.3425173	37.9550219	3121 Monte Diablo Av	introduced	30.48 to 45.72 cm	Stockton	NA	NA	NA	NA	NA	NA	NA	NA	NA	NA	NA	NA	NA	NA	NA	NA	NA
934	Mexican fan palm	Washingtonia robusta	Stockton	California	-121.3425173	37.9550219	3121 Monte Diablo Av	introduced	60.96 to 76.2 cm	Stockton	NA	NA	NA	NA	NA	NA	NA	NA	NA	NA	NA	NA	NA	NA	NA	NA	NA
935	Mexican fan palm	Washingtonia robusta	Stockton	California	-121.3425173	37.9550219	3121 Monte Diablo Av	introduced	60.96 to 76.2 cm	Stockton	NA	NA	NA	NA	NA	NA	NA	NA	NA	NA	NA	NA	NA	NA	NA	NA	NA
936	Mexican fan palm	Washingtonia robusta	Stockton	California	-121.3425173	37.9550219	3121 Monte Diablo Av	introduced	60.96 to 76.2 cm	Stockton	NA	NA	NA	NA	NA	NA	NA	NA	NA	NA	NA	NA	NA	NA	NA	NA	NA
937	Japanese flowering cherry	Prunus serrulata	Stockton	California	-121.3425173	37.9550219	3121 Monte Diablo Av	introduced	30.48 to 45.72 cm	Stockton	NA	NA	NA	NA	NA	NA	NA	NA	NA	NA	NA	NA	NA	NA	NA	NA	NA
938	Japanese flowering cherry	Prunus serrulata	Stockton	California	-121.3425173	37.9550219	3121 Monte Diablo Av	introduced	15.24 to 30.48 cm	Stockton	NA	NA	NA	NA	NA	NA	NA	NA	NA	NA	NA	NA	NA	NA	NA	NA	NA
939	Leaf plum purple	Prunus cerasifera	Stockton	California	-121.3425173	37.9550219	3121 Monte Diablo Av	introduced	0 to 15.24 cm	Stockton	NA	NA	NA	NA	NA	NA	NA	NA	NA	NA	NA	NA	NA	NA	NA	NA	NA
940	Japanese flowering cherry	Prunus serrulata	Stockton	California	-121.3425173	37.9550219	3121 Monte Diablo Av	introduced	45.72 to 60.96 cm	Stockton	NA	NA	NA	NA	NA	NA	NA	NA	NA	NA	NA	NA	NA	NA	NA	NA	NA
941	Leaf plum purple	Prunus cerasifera	Stockton	California	-121.3425173	37.9550219	3121 Monte Diablo Av	introduced	0 to 15.24 cm	Stockton	NA	NA	NA	NA	NA	NA	NA	NA	NA	NA	NA	NA	NA	NA	NA	NA	NA
942	Leaf plum purple	Prunus cerasifera	Stockton	California	-121.3425173	37.9550219	3121 Monte Diablo Av	introduced	0 to 15.24 cm	Stockton	NA	NA	NA	NA	NA	NA	NA	NA	NA	NA	NA	NA	NA	NA	NA	NA	NA
943	Japanese flowering cherry	Prunus serrulata	Stockton	California	-121.3425173	37.9550219	3121 Monte Diablo Av	introduced	15.24 to 30.48 cm	Stockton	NA	NA	NA	NA	NA	NA	NA	NA	NA	NA	NA	NA	NA	NA	NA	NA	NA
944	Leaf plum purple	Prunus cerasifera	Stockton	California	-121.3425173	37.9550219	3121 Monte Diablo Av	introduced	0 to 15.24 cm	Stockton	NA	NA	NA	NA	NA	NA	NA	NA	NA	NA	NA	NA	NA	NA	NA	NA	NA
945	Leaf plum purple	Prunus cerasifera	Stockton	California	-121.3425173	37.9550219	3121 Monte Diablo Av	introduced	30.48 to 45.72 cm	Stockton	NA	NA	NA	NA	NA	NA	NA	NA	NA	NA	NA	NA	NA	NA	NA	NA	NA
946	Leaf plum purple	Prunus cerasifera	Stockton	California	-121.3425173	37.9550219	3121 Monte Diablo Av	introduced	15.24 to 30.48 cm	Stockton	NA	NA	NA	NA	NA	NA	NA	NA	NA	NA	NA	NA	NA	NA	NA	NA	NA
947	Leaf plum purple	Prunus cerasifera	Stockton	California	-121.3425173	37.9550219	3121 Monte Diablo Av	introduced	0 to 15.24 cm	Stockton	NA	NA	NA	NA	NA	NA	NA	NA	NA	NA	NA	NA	NA	NA	NA	NA	NA
948	Japanese flowering cherry	Prunus serrulata	Stockton	California	-121.3425173	37.9550219	3121 Monte Diablo Av	introduced	30.48 to 45.72 cm	Stockton	NA	NA	NA	NA	NA	NA	NA	NA	NA	NA	NA	NA	NA	NA	NA	NA	NA
949	Maple	Acer	Stockton	California	-121.294037	37.942721	401 W Worth St	no_info	0 to 15.24 cm	Stockton	NA	NA	NA	NA	NA	NA	NA	NA	NA	NA	NA	NA	NA	NA	NA	NA	NA
950	Red oak	Quercus rubra	Stockton	California	-121.3425173	37.9550219	3121 Monte Diablo Av	introduced	0 to 15.24 cm	Stockton	NA	NA	NA	NA	NA	NA	NA	NA	NA	NA	NA	NA	NA	NA	NA	NA	NA
951	Coast redwood	Sequoia sempervirens	Stockton	California	-121.3425173	37.9550219	3121 Monte Diablo Av	naturally_occurring	15.24 to 30.48 cm	Stockton	NA	NA	NA	NA	NA	NA	NA	NA	NA	NA	NA	NA	NA	NA	NA	NA	NA
952	Cork oak	Quercus suber	Stockton	California	-121.3425173	37.9550219	3121 Monte Diablo Av	introduced	15.24 to 30.48 cm	Stockton	NA	NA	NA	NA	NA	NA	NA	NA	NA	NA	NA	NA	NA	NA	NA	NA	NA
953	Deodar cedar	Cedrus deodara	Stockton	California	-121.3425173	37.9550219	3121 Monte Diablo Av	introduced	15.24 to 30.48 cm	Stockton	NA	NA	NA	NA	NA	NA	NA	NA	NA	NA	NA	NA	NA	NA	NA	NA	NA
954	Siberian elm	Ulmus pumila	Stockton	California	-121.3425173	37.9550219	3121 Monte Diablo Av	introduced	45.72 to 60.96 cm	Stockton	NA	NA	NA	NA	NA	NA	NA	NA	NA	NA	NA	NA	NA	NA	NA	NA	NA
955	Deodar cedar	Cedrus deodara	Stockton	California	-121.3425173	37.9550219	3121 Monte Diablo Av	introduced	30.48 to 45.72 cm	Stockton	NA	NA	NA	NA	NA	NA	NA	NA	NA	NA	NA	NA	NA	NA	NA	NA	NA
956	Deodar cedar	Cedrus deodara	Stockton	California	-121.3425173	37.9550219	3121 Monte Diablo Av	introduced	30.48 to 45.72 cm	Stockton	NA	NA	NA	NA	NA	NA	NA	NA	NA	NA	NA	NA	NA	NA	NA	NA	NA
957	Coast redwood	Sequoia sempervirens	Stockton	California	-121.3425173	37.9550219	3121 Monte Diablo Av	naturally_occurring	60.96 to 76.2 cm	Stockton	NA	NA	NA	NA	NA	NA	NA	NA	NA	NA	NA	NA	NA	NA	NA	NA	NA
958	Coast redwood	Sequoia sempervirens	Stockton	California	-121.3425173	37.9550219	3121 Monte Diablo Av	naturally_occurring	45.72 to 60.96 cm	Stockton	NA	NA	NA	NA	NA	NA	NA	NA	NA	NA	NA	NA	NA	NA	NA	NA	NA
959	Coast redwood	Sequoia sempervirens	Stockton	California	-121.3425173	37.9550219	3121 Monte Diablo Av	naturally_occurring	45.72 to 60.96 cm	Stockton	NA	NA	NA	NA	NA	NA	NA	NA	NA	NA	NA	NA	NA	NA	NA	NA	NA
960	Valley oak	Quercus lobata	Stockton	California	-121.3425173	37.9550219	3121 Monte Diablo Av	naturally_occurring	30.48 to 45.72 cm	Stockton	NA	NA	NA	NA	NA	NA	NA	NA	NA	NA	NA	NA	NA	NA	NA	NA	NA
961	Holly oak	Quercus ilex	Stockton	California	-121.3425173	37.9550219	3121 Monte Diablo Av	introduced	0 to 15.24 cm	Stockton	NA	NA	NA	NA	NA	NA	NA	NA	NA	NA	NA	NA	NA	NA	NA	NA	NA
1181	Trident maple	Acer buergerianum	Stockton	California	-121.3588229	37.9876082	3614 Shadowbrook Dr	introduced	15.24 to 30.48 cm	Stockton	NA	NA	NA	NA	NA	NA	NA	NA	NA	NA	NA	NA	NA	NA	NA	NA	NA
1182	Trident maple	Acer buergerianum	Stockton	California	-121.3588229	37.9876082	3614 Shadowbrook Dr	introduced	0 to 15.24 cm	Stockton	NA	NA	NA	NA	NA	NA	NA	NA	NA	NA	NA	NA	NA	NA	NA	NA	NA
1183	Trident maple	Acer buergerianum	Stockton	California	-121.3588229	37.9876082	3614 Shadowbrook Dr	introduced	15.24 to 30.48 cm	Stockton	NA	NA	NA	NA	NA	NA	NA	NA	NA	NA	NA	NA	NA	NA	NA	NA	NA
1184	Trident maple	Acer buergerianum	Stockton	California	-121.3588229	37.9876082	3614 Shadowbrook Dr	introduced	0 to 15.24 cm	Stockton	NA	NA	NA	NA	NA	NA	NA	NA	NA	NA	NA	NA	NA	NA	NA	NA	NA
1185	Trident maple	Acer buergerianum	Stockton	California	-121.3588229	37.9876082	3614 Shadowbrook Dr	introduced	0 to 15.24 cm	Stockton	NA	NA	NA	NA	NA	NA	NA	NA	NA	NA	NA	NA	NA	NA	NA	NA	NA
967	Scarlet oak	Quercus coccinea	Stockton	California	-121.3425173	37.9550219	3121 Monte Diablo Av	introduced	30.48 to 45.72 cm	Stockton	NA	NA	NA	NA	NA	NA	NA	NA	NA	NA	NA	NA	NA	NA	NA	NA	NA
968	Siberian elm	Ulmus pumila	Stockton	California	-121.3425173	37.9550219	3121 Monte Diablo Av	introduced	more than 76.2 cm	Stockton	NA	NA	NA	NA	NA	NA	NA	NA	NA	NA	NA	NA	NA	NA	NA	NA	NA
969	Siberian elm	Ulmus pumila	Stockton	California	-121.3425173	37.9550219	3121 Monte Diablo Av	introduced	more than 76.2 cm	Stockton	NA	NA	NA	NA	NA	NA	NA	NA	NA	NA	NA	NA	NA	NA	NA	NA	NA
970	Coast redwood	Sequoia sempervirens	Stockton	California	-121.3425173	37.9550219	3121 Monte Diablo Av	naturally_occurring	30.48 to 45.72 cm	Stockton	NA	NA	NA	NA	NA	NA	NA	NA	NA	NA	NA	NA	NA	NA	NA	NA	NA
971	Coast redwood	Sequoia sempervirens	Stockton	California	-121.3425173	37.9550219	3121 Monte Diablo Av	naturally_occurring	more than 76.2 cm	Stockton	NA	NA	NA	NA	NA	NA	NA	NA	NA	NA	NA	NA	NA	NA	NA	NA	NA
972	Coast redwood	Sequoia sempervirens	Stockton	California	-121.3425173	37.9550219	3121 Monte Diablo Av	naturally_occurring	45.72 to 60.96 cm	Stockton	NA	NA	NA	NA	NA	NA	NA	NA	NA	NA	NA	NA	NA	NA	NA	NA	NA
973	Coast redwood	Sequoia sempervirens	Stockton	California	-121.3425173	37.9550219	3121 Monte Diablo Av	naturally_occurring	45.72 to 60.96 cm	Stockton	NA	NA	NA	NA	NA	NA	NA	NA	NA	NA	NA	NA	NA	NA	NA	NA	NA
974	Coast redwood	Sequoia sempervirens	Stockton	California	-121.3425173	37.9550219	3121 Monte Diablo Av	naturally_occurring	more than 76.2 cm	Stockton	NA	NA	NA	NA	NA	NA	NA	NA	NA	NA	NA	NA	NA	NA	NA	NA	NA
975	Coast redwood	Sequoia sempervirens	Stockton	California	-121.3425173	37.9550219	3121 Monte Diablo Av	naturally_occurring	60.96 to 76.2 cm	Stockton	NA	NA	NA	NA	NA	NA	NA	NA	NA	NA	NA	NA	NA	NA	NA	NA	NA
976	Coast redwood	Sequoia sempervirens	Stockton	California	-121.3425173	37.9550219	3121 Monte Diablo Av	naturally_occurring	60.96 to 76.2 cm	Stockton	NA	NA	NA	NA	NA	NA	NA	NA	NA	NA	NA	NA	NA	NA	NA	NA	NA
1186	Trident maple	Acer buergerianum	Stockton	California	-121.3588229	37.9876082	3614 Shadowbrook Dr	introduced	0 to 15.24 cm	Stockton	NA	NA	NA	NA	NA	NA	NA	NA	NA	NA	NA	NA	NA	NA	NA	NA	NA
1187	Trident maple	Acer buergerianum	Stockton	California	-121.3588229	37.9876082	3614 Shadowbrook Dr	introduced	0 to 15.24 cm	Stockton	NA	NA	NA	NA	NA	NA	NA	NA	NA	NA	NA	NA	NA	NA	NA	NA	NA
1188	Trident maple	Acer buergerianum	Stockton	California	-121.3588229	37.9876082	3614 Shadowbrook Dr	introduced	0 to 15.24 cm	Stockton	NA	NA	NA	NA	NA	NA	NA	NA	NA	NA	NA	NA	NA	NA	NA	NA	NA
981	Leaf zelkova saw	Zelkova serrata	Stockton	California	-121.3425173	37.9550219	3121 Monte Diablo Av	introduced	15.24 to 30.48 cm	Stockton	NA	NA	NA	NA	NA	NA	NA	NA	NA	NA	NA	NA	NA	NA	NA	NA	NA
982	Siberian elm	Ulmus pumila	Stockton	California	-121.3425173	37.9550219	3121 Monte Diablo Av	introduced	more than 76.2 cm	Stockton	NA	NA	NA	NA	NA	NA	NA	NA	NA	NA	NA	NA	NA	NA	NA	NA	NA
983	Coast redwood	Sequoia sempervirens	Stockton	California	-121.3425173	37.9550219	3121 Monte Diablo Av	naturally_occurring	30.48 to 45.72 cm	Stockton	NA	NA	NA	NA	NA	NA	NA	NA	NA	NA	NA	NA	NA	NA	NA	NA	NA
984	Coast redwood	Sequoia sempervirens	Stockton	California	-121.3425173	37.9550219	3121 Monte Diablo Av	naturally_occurring	30.48 to 45.72 cm	Stockton	NA	NA	NA	NA	NA	NA	NA	NA	NA	NA	NA	NA	NA	NA	NA	NA	NA
985	Coast redwood	Sequoia sempervirens	Stockton	California	-121.3425173	37.9550219	3121 Monte Diablo Av	naturally_occurring	15.24 to 30.48 cm	Stockton	NA	NA	NA	NA	NA	NA	NA	NA	NA	NA	NA	NA	NA	NA	NA	NA	NA
986	Coast redwood	Sequoia sempervirens	Stockton	California	-121.3425173	37.9550219	3121 Monte Diablo Av	naturally_occurring	30.48 to 45.72 cm	Stockton	NA	NA	NA	NA	NA	NA	NA	NA	NA	NA	NA	NA	NA	NA	NA	NA	NA
987	Red oak	Quercus rubra	Stockton	California	-121.3425173	37.9550219	3121 Monte Diablo Av	introduced	15.24 to 30.48 cm	Stockton	NA	NA	NA	NA	NA	NA	NA	NA	NA	NA	NA	NA	NA	NA	NA	NA	NA
988	Siberian elm	Ulmus pumila	Stockton	California	-121.3425173	37.9550219	3121 Monte Diablo Av	introduced	more than 76.2 cm	Stockton	NA	NA	NA	NA	NA	NA	NA	NA	NA	NA	NA	NA	NA	NA	NA	NA	NA
989	Siberian elm	Ulmus pumila	Stockton	California	-121.3425173	37.9550219	3121 Monte Diablo Av	introduced	more than 76.2 cm	Stockton	NA	NA	NA	NA	NA	NA	NA	NA	NA	NA	NA	NA	NA	NA	NA	NA	NA
990	Siberian elm	Ulmus pumila	Stockton	California	-121.3425173	37.9550219	3121 Monte Diablo Av	introduced	more than 76.2 cm	Stockton	NA	NA	NA	NA	NA	NA	NA	NA	NA	NA	NA	NA	NA	NA	NA	NA	NA
1189	Trident maple	Acer buergerianum	Stockton	California	-121.3588229	37.9876082	3614 Shadowbrook Dr	introduced	0 to 15.24 cm	Stockton	NA	NA	NA	NA	NA	NA	NA	NA	NA	NA	NA	NA	NA	NA	NA	NA	NA
992	Coast redwood	Sequoia sempervirens	Stockton	California	-121.3425173	37.9550219	3121 Monte Diablo Av	naturally_occurring	15.24 to 30.48 cm	Stockton	NA	NA	NA	NA	NA	NA	NA	NA	NA	NA	NA	NA	NA	NA	NA	NA	NA
993	Coast redwood	Sequoia sempervirens	Stockton	California	-121.3425173	37.9550219	3121 Monte Diablo Av	naturally_occurring	45.72 to 60.96 cm	Stockton	NA	NA	NA	NA	NA	NA	NA	NA	NA	NA	NA	NA	NA	NA	NA	NA	NA
994	Coast redwood	Sequoia sempervirens	Stockton	California	-121.3425173	37.9550219	3121 Monte Diablo Av	naturally_occurring	more than 76.2 cm	Stockton	NA	NA	NA	NA	NA	NA	NA	NA	NA	NA	NA	NA	NA	NA	NA	NA	NA
995	Coast redwood	Sequoia sempervirens	Stockton	California	-121.3425173	37.9550219	3121 Monte Diablo Av	naturally_occurring	45.72 to 60.96 cm	Stockton	NA	NA	NA	NA	NA	NA	NA	NA	NA	NA	NA	NA	NA	NA	NA	NA	NA
996	Coast redwood	Sequoia sempervirens	Stockton	California	-121.3425173	37.9550219	3121 Monte Diablo Av	naturally_occurring	45.72 to 60.96 cm	Stockton	NA	NA	NA	NA	NA	NA	NA	NA	NA	NA	NA	NA	NA	NA	NA	NA	NA
997	Coast redwood	Sequoia sempervirens	Stockton	California	-121.3425173	37.9550219	3121 Monte Diablo Av	naturally_occurring	45.72 to 60.96 cm	Stockton	NA	NA	NA	NA	NA	NA	NA	NA	NA	NA	NA	NA	NA	NA	NA	NA	NA
998	Coast redwood	Sequoia sempervirens	Stockton	California	-121.3425173	37.9550219	3121 Monte Diablo Av	naturally_occurring	45.72 to 60.96 cm	Stockton	NA	NA	NA	NA	NA	NA	NA	NA	NA	NA	NA	NA	NA	NA	NA	NA	NA
999	Coast redwood	Sequoia sempervirens	Stockton	California	-121.3425173	37.9550219	3121 Monte Diablo Av	naturally_occurring	45.72 to 60.96 cm	Stockton	NA	NA	NA	NA	NA	NA	NA	NA	NA	NA	NA	NA	NA	NA	NA	NA	NA
1000	Japanese flowering cherry	Prunus serrulata	Stockton	California	-121.3425173	37.9550219	3121 Monte Diablo Av	introduced	30.48 to 45.72 cm	Stockton	NA	NA	NA	NA	NA	NA	NA	NA	NA	NA	NA	NA	NA	NA	NA	NA	NA
1001	Crape myrtle	Lagerstroemia indica	Stockton	California	-121.3425173	37.9550219	3121 Monte Diablo Av	introduced	15.24 to 30.48 cm	Stockton	NA	NA	NA	NA	NA	NA	NA	NA	NA	NA	NA	NA	NA	NA	NA	NA	NA
1002	Crape myrtle	Lagerstroemia indica	Stockton	California	-121.3425173	37.9550219	3121 Monte Diablo Av	introduced	0 to 15.24 cm	Stockton	NA	NA	NA	NA	NA	NA	NA	NA	NA	NA	NA	NA	NA	NA	NA	NA	NA
1003	Leaf linden little	Tilia cordata	Stockton	California	-121.3588229	37.9876082	3614 Shadowbrook Dr	introduced	15.24 to 30.48 cm	Stockton	NA	NA	NA	NA	NA	NA	NA	NA	NA	NA	NA	NA	NA	NA	NA	NA	NA
1004	Leaf linden little	Tilia cordata	Stockton	California	-121.3588229	37.9876082	3614 Shadowbrook Dr	introduced	15.24 to 30.48 cm	Stockton	NA	NA	NA	NA	NA	NA	NA	NA	NA	NA	NA	NA	NA	NA	NA	NA	NA
1005	Crape myrtle	Lagerstroemia indica	Stockton	California	-121.3588229	37.9876082	3614 Shadowbrook Dr	introduced	0 to 15.24 cm	Stockton	NA	NA	NA	NA	NA	NA	NA	NA	NA	NA	NA	NA	NA	NA	NA	NA	NA
1006	Crape myrtle	Lagerstroemia indica	Stockton	California	-121.3588229	37.9876082	3614 Shadowbrook Dr	introduced	0 to 15.24 cm	Stockton	NA	NA	NA	NA	NA	NA	NA	NA	NA	NA	NA	NA	NA	NA	NA	NA	NA
1007	Saucer magnolia	Magnolia soulangiana	Stockton	California	-121.3588229	37.9876082	3614 Shadowbrook Dr	introduced	0 to 15.24 cm	Stockton	NA	NA	NA	NA	NA	NA	NA	NA	NA	NA	NA	NA	NA	NA	NA	NA	NA
1008	English hawthorn	Crataegus laevigata	Stockton	California	-121.3588229	37.9876082	3614 Shadowbrook Dr	introduced	0 to 15.24 cm	Stockton	NA	NA	NA	NA	NA	NA	NA	NA	NA	NA	NA	NA	NA	NA	NA	NA	NA
1009	English hawthorn	Crataegus laevigata	Stockton	California	-121.3588229	37.9876082	3614 Shadowbrook Dr	introduced	0 to 15.24 cm	Stockton	NA	NA	NA	NA	NA	NA	NA	NA	NA	NA	NA	NA	NA	NA	NA	NA	NA
1010	English hawthorn	Crataegus laevigata	Stockton	California	-121.3588229	37.9876082	3614 Shadowbrook Dr	introduced	0 to 15.24 cm	Stockton	NA	NA	NA	NA	NA	NA	NA	NA	NA	NA	NA	NA	NA	NA	NA	NA	NA
1011	Saucer magnolia	Magnolia soulangiana	Stockton	California	-121.3588229	37.9876082	3614 Shadowbrook Dr	introduced	0 to 15.24 cm	Stockton	NA	NA	NA	NA	NA	NA	NA	NA	NA	NA	NA	NA	NA	NA	NA	NA	NA
1012	English hawthorn	Crataegus laevigata	Stockton	California	-121.3588229	37.9876082	3614 Shadowbrook Dr	introduced	0 to 15.24 cm	Stockton	NA	NA	NA	NA	NA	NA	NA	NA	NA	NA	NA	NA	NA	NA	NA	NA	NA
1013	English hawthorn	Crataegus laevigata	Stockton	California	-121.3588229	37.9876082	3614 Shadowbrook Dr	introduced	0 to 15.24 cm	Stockton	NA	NA	NA	NA	NA	NA	NA	NA	NA	NA	NA	NA	NA	NA	NA	NA	NA
1014	English hawthorn	Crataegus laevigata	Stockton	California	-121.3588229	37.9876082	3614 Shadowbrook Dr	introduced	0 to 15.24 cm	Stockton	NA	NA	NA	NA	NA	NA	NA	NA	NA	NA	NA	NA	NA	NA	NA	NA	NA
1015	Saucer magnolia	Magnolia soulangiana	Stockton	California	-121.3588229	37.9876082	3614 Shadowbrook Dr	introduced	0 to 15.24 cm	Stockton	NA	NA	NA	NA	NA	NA	NA	NA	NA	NA	NA	NA	NA	NA	NA	NA	NA
1016	Saucer magnolia	Magnolia soulangiana	Stockton	California	-121.3588229	37.9876082	3614 Shadowbrook Dr	introduced	0 to 15.24 cm	Stockton	NA	NA	NA	NA	NA	NA	NA	NA	NA	NA	NA	NA	NA	NA	NA	NA	NA
1017	English hawthorn	Crataegus laevigata	Stockton	California	-121.3588229	37.9876082	3614 Shadowbrook Dr	introduced	0 to 15.24 cm	Stockton	NA	NA	NA	NA	NA	NA	NA	NA	NA	NA	NA	NA	NA	NA	NA	NA	NA
1018	English hawthorn	Crataegus laevigata	Stockton	California	-121.3588229	37.9876082	3614 Shadowbrook Dr	introduced	0 to 15.24 cm	Stockton	NA	NA	NA	NA	NA	NA	NA	NA	NA	NA	NA	NA	NA	NA	NA	NA	NA
1019	English hawthorn	Crataegus laevigata	Stockton	California	-121.3588229	37.9876082	3614 Shadowbrook Dr	introduced	0 to 15.24 cm	Stockton	NA	NA	NA	NA	NA	NA	NA	NA	NA	NA	NA	NA	NA	NA	NA	NA	NA
1020	English hawthorn	Crataegus laevigata	Stockton	California	-121.3588229	37.9876082	3614 Shadowbrook Dr	introduced	0 to 15.24 cm	Stockton	NA	NA	NA	NA	NA	NA	NA	NA	NA	NA	NA	NA	NA	NA	NA	NA	NA
1021	Saucer magnolia	Magnolia soulangiana	Stockton	California	-121.3588229	37.9876082	3614 Shadowbrook Dr	introduced	0 to 15.24 cm	Stockton	NA	NA	NA	NA	NA	NA	NA	NA	NA	NA	NA	NA	NA	NA	NA	NA	NA
1022	Crape myrtle	Lagerstroemia indica	Stockton	California	-121.3588229	37.9876082	3614 Shadowbrook Dr	introduced	15.24 to 30.48 cm	Stockton	NA	NA	NA	NA	NA	NA	NA	NA	NA	NA	NA	NA	NA	NA	NA	NA	NA
1023	Crape myrtle	Lagerstroemia indica	Stockton	California	-121.3588229	37.9876082	3614 Shadowbrook Dr	introduced	15.24 to 30.48 cm	Stockton	NA	NA	NA	NA	NA	NA	NA	NA	NA	NA	NA	NA	NA	NA	NA	NA	NA
1024	London plane tree	Platanus acerifolia	Stockton	California	-121.3588229	37.9876082	3614 Shadowbrook Dr	introduced	15.24 to 30.48 cm	Stockton	NA	NA	NA	NA	NA	NA	NA	NA	NA	NA	NA	NA	NA	NA	NA	NA	NA
1025	London plane tree	Platanus acerifolia	Stockton	California	-121.3588229	37.9876082	3614 Shadowbrook Dr	introduced	15.24 to 30.48 cm	Stockton	NA	NA	NA	NA	NA	NA	NA	NA	NA	NA	NA	NA	NA	NA	NA	NA	NA
1026	London plane tree	Platanus acerifolia	Stockton	California	-121.3588229	37.9876082	3614 Shadowbrook Dr	introduced	0 to 15.24 cm	Stockton	NA	NA	NA	NA	NA	NA	NA	NA	NA	NA	NA	NA	NA	NA	NA	NA	NA
1027	London plane tree	Platanus acerifolia	Stockton	California	-121.3588229	37.9876082	3614 Shadowbrook Dr	introduced	0 to 15.24 cm	Stockton	NA	NA	NA	NA	NA	NA	NA	NA	NA	NA	NA	NA	NA	NA	NA	NA	NA
1028	London plane tree	Platanus acerifolia	Stockton	California	-121.3588229	37.9876082	3614 Shadowbrook Dr	introduced	0 to 15.24 cm	Stockton	NA	NA	NA	NA	NA	NA	NA	NA	NA	NA	NA	NA	NA	NA	NA	NA	NA
1029	Coast live oak	Quercus agrifolia	Stockton	California	-121.3588229	37.9876082	3614 Shadowbrook Dr	naturally_occurring	0 to 15.24 cm	Stockton	NA	NA	NA	NA	NA	NA	NA	NA	NA	NA	NA	NA	NA	NA	NA	NA	NA
1030	London plane tree	Platanus acerifolia	Stockton	California	-121.3588229	37.9876082	3614 Shadowbrook Dr	introduced	0 to 15.24 cm	Stockton	NA	NA	NA	NA	NA	NA	NA	NA	NA	NA	NA	NA	NA	NA	NA	NA	NA
1031	London plane tree	Platanus acerifolia	Stockton	California	-121.3588229	37.9876082	3614 Shadowbrook Dr	introduced	0 to 15.24 cm	Stockton	NA	NA	NA	NA	NA	NA	NA	NA	NA	NA	NA	NA	NA	NA	NA	NA	NA
1032	London plane tree	Platanus acerifolia	Stockton	California	-121.3588229	37.9876082	3614 Shadowbrook Dr	introduced	0 to 15.24 cm	Stockton	NA	NA	NA	NA	NA	NA	NA	NA	NA	NA	NA	NA	NA	NA	NA	NA	NA
1033	Crape myrtle	Lagerstroemia indica	Stockton	California	-121.3588229	37.9876082	3614 Shadowbrook Dr	introduced	0 to 15.24 cm	Stockton	NA	NA	NA	NA	NA	NA	NA	NA	NA	NA	NA	NA	NA	NA	NA	NA	NA
1034	Leaf linden little	Tilia cordata	Stockton	California	-121.3588229	37.9876082	3614 Shadowbrook Dr	introduced	15.24 to 30.48 cm	Stockton	NA	NA	NA	NA	NA	NA	NA	NA	NA	NA	NA	NA	NA	NA	NA	NA	NA
1035	Leaf linden little	Tilia cordata	Stockton	California	-121.3588229	37.9876082	3614 Shadowbrook Dr	introduced	15.24 to 30.48 cm	Stockton	NA	NA	NA	NA	NA	NA	NA	NA	NA	NA	NA	NA	NA	NA	NA	NA	NA
1036	Leaf linden little	Tilia cordata	Stockton	California	-121.3588229	37.9876082	3614 Shadowbrook Dr	introduced	15.24 to 30.48 cm	Stockton	NA	NA	NA	NA	NA	NA	NA	NA	NA	NA	NA	NA	NA	NA	NA	NA	NA
1037	Leaf linden little	Tilia cordata	Stockton	California	-121.3588229	37.9876082	3614 Shadowbrook Dr	introduced	15.24 to 30.48 cm	Stockton	NA	NA	NA	NA	NA	NA	NA	NA	NA	NA	NA	NA	NA	NA	NA	NA	NA
1038	Leaf linden little	Tilia cordata	Stockton	California	-121.3588229	37.9876082	3614 Shadowbrook Dr	introduced	15.24 to 30.48 cm	Stockton	NA	NA	NA	NA	NA	NA	NA	NA	NA	NA	NA	NA	NA	NA	NA	NA	NA
1039	Leaf linden little	Tilia cordata	Stockton	California	-121.3588229	37.9876082	3614 Shadowbrook Dr	introduced	30.48 to 45.72 cm	Stockton	NA	NA	NA	NA	NA	NA	NA	NA	NA	NA	NA	NA	NA	NA	NA	NA	NA
1040	Leaf linden little	Tilia cordata	Stockton	California	-121.3588229	37.9876082	3614 Shadowbrook Dr	introduced	0 to 15.24 cm	Stockton	NA	NA	NA	NA	NA	NA	NA	NA	NA	NA	NA	NA	NA	NA	NA	NA	NA
1041	London plane tree	Platanus acerifolia	Stockton	California	-121.3588229	37.9876082	3614 Shadowbrook Dr	introduced	0 to 15.24 cm	Stockton	NA	NA	NA	NA	NA	NA	NA	NA	NA	NA	NA	NA	NA	NA	NA	NA	NA
1042	London plane tree	Platanus acerifolia	Stockton	California	-121.3588229	37.9876082	3614 Shadowbrook Dr	introduced	0 to 15.24 cm	Stockton	NA	NA	NA	NA	NA	NA	NA	NA	NA	NA	NA	NA	NA	NA	NA	NA	NA
1043	London plane tree	Platanus acerifolia	Stockton	California	-121.3588229	37.9876082	3614 Shadowbrook Dr	introduced	15.24 to 30.48 cm	Stockton	NA	NA	NA	NA	NA	NA	NA	NA	NA	NA	NA	NA	NA	NA	NA	NA	NA
1044	Leaf linden little	Tilia cordata	Stockton	California	-121.3588229	37.9876082	3614 Shadowbrook Dr	introduced	15.24 to 30.48 cm	Stockton	NA	NA	NA	NA	NA	NA	NA	NA	NA	NA	NA	NA	NA	NA	NA	NA	NA
1045	Leaf linden little	Tilia cordata	Stockton	California	-121.3588229	37.9876082	3614 Shadowbrook Dr	introduced	15.24 to 30.48 cm	Stockton	NA	NA	NA	NA	NA	NA	NA	NA	NA	NA	NA	NA	NA	NA	NA	NA	NA
1046	Leaf linden little	Tilia cordata	Stockton	California	-121.3588229	37.9876082	3614 Shadowbrook Dr	introduced	15.24 to 30.48 cm	Stockton	NA	NA	NA	NA	NA	NA	NA	NA	NA	NA	NA	NA	NA	NA	NA	NA	NA
1047	Leaf linden little	Tilia cordata	Stockton	California	-121.3588229	37.9876082	3614 Shadowbrook Dr	introduced	15.24 to 30.48 cm	Stockton	NA	NA	NA	NA	NA	NA	NA	NA	NA	NA	NA	NA	NA	NA	NA	NA	NA
1048	Chinese pistache	Pistacia chinensis	Stockton	California	-121.3588229	37.9876082	3614 Shadowbrook Dr	introduced	15.24 to 30.48 cm	Stockton	NA	NA	NA	NA	NA	NA	NA	NA	NA	NA	NA	NA	NA	NA	NA	NA	NA
1049	Chinese pistache	Pistacia chinensis	Stockton	California	-121.3588229	37.9876082	3614 Shadowbrook Dr	introduced	15.24 to 30.48 cm	Stockton	NA	NA	NA	NA	NA	NA	NA	NA	NA	NA	NA	NA	NA	NA	NA	NA	NA
1050	Leaf linden little	Tilia cordata	Stockton	California	-121.3588229	37.9876082	3614 Shadowbrook Dr	introduced	15.24 to 30.48 cm	Stockton	NA	NA	NA	NA	NA	NA	NA	NA	NA	NA	NA	NA	NA	NA	NA	NA	NA
1051	Leaf linden little	Tilia cordata	Stockton	California	-121.3588229	37.9876082	3614 Shadowbrook Dr	introduced	15.24 to 30.48 cm	Stockton	NA	NA	NA	NA	NA	NA	NA	NA	NA	NA	NA	NA	NA	NA	NA	NA	NA
1052	Leaf linden little	Tilia cordata	Stockton	California	-121.3588229	37.9876082	3614 Shadowbrook Dr	introduced	30.48 to 45.72 cm	Stockton	NA	NA	NA	NA	NA	NA	NA	NA	NA	NA	NA	NA	NA	NA	NA	NA	NA
1053	Leaf linden little	Tilia cordata	Stockton	California	-121.3588229	37.9876082	3614 Shadowbrook Dr	introduced	15.24 to 30.48 cm	Stockton	NA	NA	NA	NA	NA	NA	NA	NA	NA	NA	NA	NA	NA	NA	NA	NA	NA
1054	Leaf linden little	Tilia cordata	Stockton	California	-121.3588229	37.9876082	3614 Shadowbrook Dr	introduced	15.24 to 30.48 cm	Stockton	NA	NA	NA	NA	NA	NA	NA	NA	NA	NA	NA	NA	NA	NA	NA	NA	NA
1055	Chinese pistache	Pistacia chinensis	Stockton	California	-121.3588229	37.9876082	3614 Shadowbrook Dr	introduced	15.24 to 30.48 cm	Stockton	NA	NA	NA	NA	NA	NA	NA	NA	NA	NA	NA	NA	NA	NA	NA	NA	NA
1056	Chinese pistache	Pistacia chinensis	Stockton	California	-121.3588229	37.9876082	3614 Shadowbrook Dr	introduced	0 to 15.24 cm	Stockton	NA	NA	NA	NA	NA	NA	NA	NA	NA	NA	NA	NA	NA	NA	NA	NA	NA
1057	Chinese pistache	Pistacia chinensis	Stockton	California	-121.3588229	37.9876082	3614 Shadowbrook Dr	introduced	15.24 to 30.48 cm	Stockton	NA	NA	NA	NA	NA	NA	NA	NA	NA	NA	NA	NA	NA	NA	NA	NA	NA
1058	Leaf linden little	Tilia cordata	Stockton	California	-121.3588229	37.9876082	3614 Shadowbrook Dr	introduced	0 to 15.24 cm	Stockton	NA	NA	NA	NA	NA	NA	NA	NA	NA	NA	NA	NA	NA	NA	NA	NA	NA
1059	Ornamental pear	Pyrus calleryana	Stockton	California	-121.2879632	37.9529196	222 E Main St	introduced	30.48 to 45.72 cm	Stockton	NA	NA	NA	NA	NA	NA	NA	NA	NA	NA	NA	NA	NA	NA	NA	NA	NA
1059	Leaf linden little	Tilia cordata	Stockton	California	-121.3588229	37.9876082	3614 Shadowbrook Dr	introduced	15.24 to 30.48 cm	Stockton	NA	NA	NA	NA	NA	NA	NA	NA	NA	NA	NA	NA	NA	NA	NA	NA	NA
1060	Ornamental pear	Pyrus calleryana	Stockton	California	-121.2879632	37.9529196	222 E Main St	introduced	15.24 to 30.48 cm	Stockton	NA	NA	NA	NA	NA	NA	NA	NA	NA	NA	NA	NA	NA	NA	NA	NA	NA
1060	Leaf linden little	Tilia cordata	Stockton	California	-121.3588229	37.9876082	3614 Shadowbrook Dr	introduced	0 to 15.24 cm	Stockton	NA	NA	NA	NA	NA	NA	NA	NA	NA	NA	NA	NA	NA	NA	NA	NA	NA
1061	Ornamental pear	Pyrus calleryana	Stockton	California	-121.2879632	37.9529196	222 E Main St	introduced	15.24 to 30.48 cm	Stockton	NA	NA	NA	NA	NA	NA	NA	NA	NA	NA	NA	NA	NA	NA	NA	NA	NA
1061	Leaf linden little	Tilia cordata	Stockton	California	-121.3588229	37.9876082	3614 Shadowbrook Dr	introduced	15.24 to 30.48 cm	Stockton	NA	NA	NA	NA	NA	NA	NA	NA	NA	NA	NA	NA	NA	NA	NA	NA	NA
1062	Ornamental pear	Pyrus calleryana	Stockton	California	-121.2879632	37.9529196	222 E Main St	introduced	15.24 to 30.48 cm	Stockton	NA	NA	NA	NA	NA	NA	NA	NA	NA	NA	NA	NA	NA	NA	NA	NA	NA
1062	Leaf linden little	Tilia cordata	Stockton	California	-121.3588229	37.9876082	3614 Shadowbrook Dr	introduced	15.24 to 30.48 cm	Stockton	NA	NA	NA	NA	NA	NA	NA	NA	NA	NA	NA	NA	NA	NA	NA	NA	NA
1063	Ornamental pear	Pyrus calleryana	Stockton	California	-121.2879632	37.9529196	222 E Main St	introduced	45.72 to 60.96 cm	Stockton	NA	NA	NA	NA	NA	NA	NA	NA	NA	NA	NA	NA	NA	NA	NA	NA	NA
1063	Crape myrtle	Lagerstroemia indica	Stockton	California	-121.3588229	37.9876082	3614 Shadowbrook Dr	introduced	0 to 15.24 cm	Stockton	NA	NA	NA	NA	NA	NA	NA	NA	NA	NA	NA	NA	NA	NA	NA	NA	NA
1064	Ornamental pear	Pyrus calleryana	Stockton	California	-121.2879632	37.9529196	222 E Main St	introduced	45.72 to 60.96 cm	Stockton	NA	NA	NA	NA	NA	NA	NA	NA	NA	NA	NA	NA	NA	NA	NA	NA	NA
1064	Ornamental pear	Pyrus calleryana	Stockton	California	-121.3588229	37.9876082	3614 Shadowbrook Dr	introduced	15.24 to 30.48 cm	Stockton	NA	NA	NA	NA	NA	NA	NA	NA	NA	NA	NA	NA	NA	NA	NA	NA	NA
1065	Crape myrtle	Lagerstroemia indica	Stockton	California	-121.2879632	37.9529196	222 E Main St	introduced	0 to 15.24 cm	Stockton	NA	NA	NA	NA	NA	NA	NA	NA	NA	NA	NA	NA	NA	NA	NA	NA	NA
1065	Ornamental pear	Pyrus calleryana	Stockton	California	-121.3588229	37.9876082	3614 Shadowbrook Dr	introduced	15.24 to 30.48 cm	Stockton	NA	NA	NA	NA	NA	NA	NA	NA	NA	NA	NA	NA	NA	NA	NA	NA	NA
1066	Ornamental pear	Pyrus calleryana	Stockton	California	-121.3588229	37.9876082	3614 Shadowbrook Dr	introduced	15.24 to 30.48 cm	Stockton	NA	NA	NA	NA	NA	NA	NA	NA	NA	NA	NA	NA	NA	NA	NA	NA	NA
1067	Chinese pistache	Pistacia chinensis	Stockton	California	-121.3588229	37.9876082	3614 Shadowbrook Dr	introduced	0 to 15.24 cm	Stockton	NA	NA	NA	NA	NA	NA	NA	NA	NA	NA	NA	NA	NA	NA	NA	NA	NA
1068	Chinese pistache	Pistacia chinensis	Stockton	California	-121.3588229	37.9876082	3614 Shadowbrook Dr	introduced	0 to 15.24 cm	Stockton	NA	NA	NA	NA	NA	NA	NA	NA	NA	NA	NA	NA	NA	NA	NA	NA	NA
1069	Chinese pistache	Pistacia chinensis	Stockton	California	-121.3588229	37.9876082	3614 Shadowbrook Dr	introduced	0 to 15.24 cm	Stockton	NA	NA	NA	NA	NA	NA	NA	NA	NA	NA	NA	NA	NA	NA	NA	NA	NA
1070	Ornamental pear	Pyrus calleryana	Stockton	California	-121.3588229	37.9876082	3614 Shadowbrook Dr	introduced	15.24 to 30.48 cm	Stockton	NA	NA	NA	NA	NA	NA	NA	NA	NA	NA	NA	NA	NA	NA	NA	NA	NA
1071	Leaf linden little	Tilia cordata	Stockton	California	-121.3588229	37.9876082	3614 Shadowbrook Dr	introduced	30.48 to 45.72 cm	Stockton	NA	NA	NA	NA	NA	NA	NA	NA	NA	NA	NA	NA	NA	NA	NA	NA	NA
1072	Ornamental pear	Pyrus calleryana	Stockton	California	-121.286937	38.0194954	2201 Gillimer Dr	introduced	30.48 to 45.72 cm	Stockton	NA	NA	NA	NA	NA	NA	NA	NA	NA	NA	NA	NA	NA	NA	NA	NA	NA
1072	Leaf linden little	Tilia cordata	Stockton	California	-121.3588229	37.9876082	3614 Shadowbrook Dr	introduced	15.24 to 30.48 cm	Stockton	NA	NA	NA	NA	NA	NA	NA	NA	NA	NA	NA	NA	NA	NA	NA	NA	NA
1073	Leaf linden little	Tilia cordata	Stockton	California	-121.3588229	37.9876082	3614 Shadowbrook Dr	introduced	15.24 to 30.48 cm	Stockton	NA	NA	NA	NA	NA	NA	NA	NA	NA	NA	NA	NA	NA	NA	NA	NA	NA
1074	Leaf linden little	Tilia cordata	Stockton	California	-121.3588229	37.9876082	3614 Shadowbrook Dr	introduced	30.48 to 45.72 cm	Stockton	NA	NA	NA	NA	NA	NA	NA	NA	NA	NA	NA	NA	NA	NA	NA	NA	NA
1075	Leaf linden little	Tilia cordata	Stockton	California	-121.3588229	37.9876082	3614 Shadowbrook Dr	introduced	15.24 to 30.48 cm	Stockton	NA	NA	NA	NA	NA	NA	NA	NA	NA	NA	NA	NA	NA	NA	NA	NA	NA
1076	Leaf linden little	Tilia cordata	Stockton	California	-121.3588229	37.9876082	3614 Shadowbrook Dr	introduced	30.48 to 45.72 cm	Stockton	NA	NA	NA	NA	NA	NA	NA	NA	NA	NA	NA	NA	NA	NA	NA	NA	NA
1077	Leaf linden little	Tilia cordata	Stockton	California	-121.3588229	37.9876082	3614 Shadowbrook Dr	introduced	30.48 to 45.72 cm	Stockton	NA	NA	NA	NA	NA	NA	NA	NA	NA	NA	NA	NA	NA	NA	NA	NA	NA
1078	Leaf linden little	Tilia cordata	Stockton	California	-121.3588229	37.9876082	3614 Shadowbrook Dr	introduced	30.48 to 45.72 cm	Stockton	NA	NA	NA	NA	NA	NA	NA	NA	NA	NA	NA	NA	NA	NA	NA	NA	NA
1079	Ornamental pear	Pyrus calleryana	Stockton	California	-121.2876892	37.9554117	222 N San Joaquin St	introduced	15.24 to 30.48 cm	Stockton	NA	NA	NA	NA	NA	NA	NA	NA	NA	NA	NA	NA	NA	NA	NA	NA	NA
1079	Ornamental pear	Pyrus calleryana	Stockton	California	-121.286937	38.0194954	2201 Gillimer Dr	introduced	15.24 to 30.48 cm	Stockton	NA	NA	NA	NA	NA	NA	NA	NA	NA	NA	NA	NA	NA	NA	NA	NA	NA
1079	Leaf linden little	Tilia cordata	Stockton	California	-121.3588229	37.9876082	3614 Shadowbrook Dr	introduced	30.48 to 45.72 cm	Stockton	NA	NA	NA	NA	NA	NA	NA	NA	NA	NA	NA	NA	NA	NA	NA	NA	NA
1080	Ornamental pear	Pyrus calleryana	Stockton	California	-121.2876892	37.9554117	222 N San Joaquin St	introduced	15.24 to 30.48 cm	Stockton	NA	NA	NA	NA	NA	NA	NA	NA	NA	NA	NA	NA	NA	NA	NA	NA	NA
1080	Ornamental pear	Pyrus calleryana	Stockton	California	-121.3588229	37.9876082	3614 Shadowbrook Dr	introduced	15.24 to 30.48 cm	Stockton	NA	NA	NA	NA	NA	NA	NA	NA	NA	NA	NA	NA	NA	NA	NA	NA	NA
1081	Ornamental pear	Pyrus calleryana	Stockton	California	-121.2876892	37.9554117	222 N San Joaquin St	introduced	15.24 to 30.48 cm	Stockton	NA	NA	NA	NA	NA	NA	NA	NA	NA	NA	NA	NA	NA	NA	NA	NA	NA
1081	Ornamental pear	Pyrus calleryana	Stockton	California	-121.3588229	37.9876082	3614 Shadowbrook Dr	introduced	15.24 to 30.48 cm	Stockton	NA	NA	NA	NA	NA	NA	NA	NA	NA	NA	NA	NA	NA	NA	NA	NA	NA
1082	Ornamental pear	Pyrus calleryana	Stockton	California	-121.286937	38.0194954	2201 Gillimer Dr	introduced	15.24 to 30.48 cm	Stockton	NA	NA	NA	NA	NA	NA	NA	NA	NA	NA	NA	NA	NA	NA	NA	NA	NA
1082	Ornamental pear	Pyrus calleryana	Stockton	California	-121.3588229	37.9876082	3614 Shadowbrook Dr	introduced	15.24 to 30.48 cm	Stockton	NA	NA	NA	NA	NA	NA	NA	NA	NA	NA	NA	NA	NA	NA	NA	NA	NA
1083	Ornamental pear	Pyrus calleryana	Stockton	California	-121.3588229	37.9876082	3614 Shadowbrook Dr	introduced	15.24 to 30.48 cm	Stockton	NA	NA	NA	NA	NA	NA	NA	NA	NA	NA	NA	NA	NA	NA	NA	NA	NA
1084	Ornamental pear	Pyrus calleryana	Stockton	California	-121.286937	38.0194954	2201 Gillimer Dr	introduced	30.48 to 45.72 cm	Stockton	NA	NA	NA	NA	NA	NA	NA	NA	NA	NA	NA	NA	NA	NA	NA	NA	NA
1084	Ornamental pear	Pyrus calleryana	Stockton	California	-121.3588229	37.9876082	3614 Shadowbrook Dr	introduced	15.24 to 30.48 cm	Stockton	NA	NA	NA	NA	NA	NA	NA	NA	NA	NA	NA	NA	NA	NA	NA	NA	NA
1085	Ornamental pear	Pyrus calleryana	Stockton	California	-121.3588229	37.9876082	3614 Shadowbrook Dr	introduced	0 to 15.24 cm	Stockton	NA	NA	NA	NA	NA	NA	NA	NA	NA	NA	NA	NA	NA	NA	NA	NA	NA
1086	Ornamental pear	Pyrus calleryana	Stockton	California	-121.286937	38.0194954	2201 Gillimer Dr	introduced	30.48 to 45.72 cm	Stockton	NA	NA	NA	NA	NA	NA	NA	NA	NA	NA	NA	NA	NA	NA	NA	NA	NA
1086	Ornamental pear	Pyrus calleryana	Stockton	California	-121.3588229	37.9876082	3614 Shadowbrook Dr	introduced	15.24 to 30.48 cm	Stockton	NA	NA	NA	NA	NA	NA	NA	NA	NA	NA	NA	NA	NA	NA	NA	NA	NA
1087	Ornamental pear	Pyrus calleryana	Stockton	California	-121.286937	38.0194954	2201 Gillimer Dr	introduced	30.48 to 45.72 cm	Stockton	NA	NA	NA	NA	NA	NA	NA	NA	NA	NA	NA	NA	NA	NA	NA	NA	NA
1087	Chinese pistache	Pistacia chinensis	Stockton	California	-121.3588229	37.9876082	3614 Shadowbrook Dr	introduced	0 to 15.24 cm	Stockton	NA	NA	NA	NA	NA	NA	NA	NA	NA	NA	NA	NA	NA	NA	NA	NA	NA
1088	Ornamental pear	Pyrus calleryana	Stockton	California	-121.286937	38.0194954	2201 Gillimer Dr	introduced	15.24 to 30.48 cm	Stockton	NA	NA	NA	NA	NA	NA	NA	NA	NA	NA	NA	NA	NA	NA	NA	NA	NA
1088	Chinese pistache	Pistacia chinensis	Stockton	California	-121.3588229	37.9876082	3614 Shadowbrook Dr	introduced	0 to 15.24 cm	Stockton	NA	NA	NA	NA	NA	NA	NA	NA	NA	NA	NA	NA	NA	NA	NA	NA	NA
1089	Crape myrtle	Lagerstroemia indica	Stockton	California	-121.3588229	37.9876082	3614 Shadowbrook Dr	introduced	0 to 15.24 cm	Stockton	NA	NA	NA	NA	NA	NA	NA	NA	NA	NA	NA	NA	NA	NA	NA	NA	NA
1090	Crape myrtle	Lagerstroemia indica	Stockton	California	-121.3588229	37.9876082	3614 Shadowbrook Dr	introduced	0 to 15.24 cm	Stockton	NA	NA	NA	NA	NA	NA	NA	NA	NA	NA	NA	NA	NA	NA	NA	NA	NA
1190	Trident maple	Acer buergerianum	Stockton	California	-121.3588229	37.9876082	3614 Shadowbrook Dr	introduced	0 to 15.24 cm	Stockton	NA	NA	NA	NA	NA	NA	NA	NA	NA	NA	NA	NA	NA	NA	NA	NA	NA
1091	Crape myrtle	Lagerstroemia indica	Stockton	California	-121.3588229	37.9876082	3614 Shadowbrook Dr	introduced	0 to 15.24 cm	Stockton	NA	NA	NA	NA	NA	NA	NA	NA	NA	NA	NA	NA	NA	NA	NA	NA	NA
1376	Trident maple	Acer buergerianum	Stockton	California	-121.3588229	37.9876082	3614 Shadowbrook Dr	introduced	0 to 15.24 cm	Stockton	NA	NA	NA	NA	NA	NA	NA	NA	NA	NA	NA	NA	NA	NA	NA	NA	NA
1092	London plane tree	Platanus acerifolia	Stockton	California	-121.3588229	37.9876082	3614 Shadowbrook Dr	introduced	0 to 15.24 cm	Stockton	NA	NA	NA	NA	NA	NA	NA	NA	NA	NA	NA	NA	NA	NA	NA	NA	NA
1959	Trident maple	Acer buergerianum	Stockton	California	-121.345652	38.05025	10410 Muir Woods Av	introduced	0 to 15.24 cm	Stockton	NA	NA	NA	NA	NA	NA	NA	NA	NA	NA	NA	NA	NA	NA	NA	NA	NA
1093	London plane tree	Platanus acerifolia	Stockton	California	-121.3588229	37.9876082	3614 Shadowbrook Dr	introduced	0 to 15.24 cm	Stockton	NA	NA	NA	NA	NA	NA	NA	NA	NA	NA	NA	NA	NA	NA	NA	NA	NA
1094	London plane tree	Platanus acerifolia	Stockton	California	-121.3588229	37.9876082	3614 Shadowbrook Dr	introduced	0 to 15.24 cm	Stockton	NA	NA	NA	NA	NA	NA	NA	NA	NA	NA	NA	NA	NA	NA	NA	NA	NA
1095	London plane tree	Platanus acerifolia	Stockton	California	-121.3588229	37.9876082	3614 Shadowbrook Dr	introduced	0 to 15.24 cm	Stockton	NA	NA	NA	NA	NA	NA	NA	NA	NA	NA	NA	NA	NA	NA	NA	NA	NA
1096	London plane tree	Platanus acerifolia	Stockton	California	-121.3588229	37.9876082	3614 Shadowbrook Dr	introduced	0 to 15.24 cm	Stockton	NA	NA	NA	NA	NA	NA	NA	NA	NA	NA	NA	NA	NA	NA	NA	NA	NA
1097	London plane tree	Platanus acerifolia	Stockton	California	-121.3588229	37.9876082	3614 Shadowbrook Dr	introduced	0 to 15.24 cm	Stockton	NA	NA	NA	NA	NA	NA	NA	NA	NA	NA	NA	NA	NA	NA	NA	NA	NA
1098	Crape myrtle	Lagerstroemia indica	Stockton	California	-121.3588229	37.9876082	3614 Shadowbrook Dr	introduced	0 to 15.24 cm	Stockton	NA	NA	NA	NA	NA	NA	NA	NA	NA	NA	NA	NA	NA	NA	NA	NA	NA
194029	Norway maple	Acer platanoides	Stockton	California	-121.260461	38.021253	4301 E Hammer Ln	introduced	0 to 15.24 cm	Stockton	NA	NA	NA	NA	NA	NA	NA	NA	NA	NA	NA	NA	NA	NA	NA	NA	NA
1100	London plane tree	Platanus acerifolia	Stockton	California	-121.3588229	37.9876082	3614 Shadowbrook Dr	introduced	0 to 15.24 cm	Stockton	NA	NA	NA	NA	NA	NA	NA	NA	NA	NA	NA	NA	NA	NA	NA	NA	NA
1101	London plane tree	Platanus acerifolia	Stockton	California	-121.3588229	37.9876082	3614 Shadowbrook Dr	introduced	0 to 15.24 cm	Stockton	NA	NA	NA	NA	NA	NA	NA	NA	NA	NA	NA	NA	NA	NA	NA	NA	NA
1102	London plane tree	Platanus acerifolia	Stockton	California	-121.3588229	37.9876082	3614 Shadowbrook Dr	introduced	0 to 15.24 cm	Stockton	NA	NA	NA	NA	NA	NA	NA	NA	NA	NA	NA	NA	NA	NA	NA	NA	NA
1103	London plane tree	Platanus acerifolia	Stockton	California	-121.3588229	37.9876082	3614 Shadowbrook Dr	introduced	0 to 15.24 cm	Stockton	NA	NA	NA	NA	NA	NA	NA	NA	NA	NA	NA	NA	NA	NA	NA	NA	NA
1104	London plane tree	Platanus acerifolia	Stockton	California	-121.3588229	37.9876082	3614 Shadowbrook Dr	introduced	0 to 15.24 cm	Stockton	NA	NA	NA	NA	NA	NA	NA	NA	NA	NA	NA	NA	NA	NA	NA	NA	NA
1105	London plane tree	Platanus acerifolia	Stockton	California	-121.3588229	37.9876082	3614 Shadowbrook Dr	introduced	0 to 15.24 cm	Stockton	NA	NA	NA	NA	NA	NA	NA	NA	NA	NA	NA	NA	NA	NA	NA	NA	NA
1106	Holly oak	Quercus ilex	Stockton	California	-121.2901997	37.9516868	49 E Market St	introduced	15.24 to 30.48 cm	Stockton	NA	NA	NA	NA	NA	NA	NA	NA	NA	NA	NA	NA	NA	NA	NA	NA	NA
1106	London plane tree	Platanus acerifolia	Stockton	California	-121.3588229	37.9876082	3614 Shadowbrook Dr	introduced	0 to 15.24 cm	Stockton	NA	NA	NA	NA	NA	NA	NA	NA	NA	NA	NA	NA	NA	NA	NA	NA	NA
1107	Heaven of tree	Ailanthus altissima	Stockton	California	-121.2901997	37.9516868	49 E Market St	introduced	30.48 to 45.72 cm	Stockton	NA	NA	NA	NA	NA	NA	NA	NA	NA	NA	NA	NA	NA	NA	NA	NA	NA
1107	Red oak	Quercus rubra	Stockton	California	-121.3588229	37.9876082	3614 Shadowbrook Dr	introduced	0 to 15.24 cm	Stockton	NA	NA	NA	NA	NA	NA	NA	NA	NA	NA	NA	NA	NA	NA	NA	NA	NA
1108	Holly oak	Quercus ilex	Stockton	California	-121.2901997	37.9516868	49 E Market St	introduced	60.96 to 76.2 cm	Stockton	NA	NA	NA	NA	NA	NA	NA	NA	NA	NA	NA	NA	NA	NA	NA	NA	NA
1108	London plane tree	Platanus acerifolia	Stockton	California	-121.3588229	37.9876082	3614 Shadowbrook Dr	introduced	0 to 15.24 cm	Stockton	NA	NA	NA	NA	NA	NA	NA	NA	NA	NA	NA	NA	NA	NA	NA	NA	NA
1109	Holly oak	Quercus ilex	Stockton	California	-121.2901997	37.9516868	49 E Market St	introduced	45.72 to 60.96 cm	Stockton	NA	NA	NA	NA	NA	NA	NA	NA	NA	NA	NA	NA	NA	NA	NA	NA	NA
1109	London plane tree	Platanus acerifolia	Stockton	California	-121.3588229	37.9876082	3614 Shadowbrook Dr	introduced	0 to 15.24 cm	Stockton	NA	NA	NA	NA	NA	NA	NA	NA	NA	NA	NA	NA	NA	NA	NA	NA	NA
1110	Holly oak	Quercus ilex	Stockton	California	-121.2893706	37.9518254	105 E Market St	introduced	30.48 to 45.72 cm	Stockton	NA	NA	NA	NA	NA	NA	NA	NA	NA	NA	NA	NA	NA	NA	NA	NA	NA
1110	Maple	Acer	Stockton	California	-121.294037	37.942721	401 W Worth St	no_info	0 to 15.24 cm	Stockton	NA	NA	NA	NA	NA	NA	NA	NA	NA	NA	NA	NA	NA	NA	NA	NA	NA
1110	London plane tree	Platanus acerifolia	Stockton	California	-121.3588229	37.9876082	3614 Shadowbrook Dr	introduced	0 to 15.24 cm	Stockton	NA	NA	NA	NA	NA	NA	NA	NA	NA	NA	NA	NA	NA	NA	NA	NA	NA
1966	Trident maple	Acer buergerianum	Stockton	California	-121.345652	38.05025	10410 Muir Woods Av	introduced	0 to 15.24 cm	Stockton	NA	NA	NA	NA	NA	NA	NA	NA	NA	NA	NA	NA	NA	NA	NA	NA	NA
1111	London plane tree	Platanus acerifolia	Stockton	California	-121.3588229	37.9876082	3614 Shadowbrook Dr	introduced	0 to 15.24 cm	Stockton	NA	NA	NA	NA	NA	NA	NA	NA	NA	NA	NA	NA	NA	NA	NA	NA	NA
1967	Trident maple	Acer buergerianum	Stockton	California	-121.345652	38.05025	10410 Muir Woods Av	introduced	0 to 15.24 cm	Stockton	NA	NA	NA	NA	NA	NA	NA	NA	NA	NA	NA	NA	NA	NA	NA	NA	NA
1112	London plane tree	Platanus acerifolia	Stockton	California	-121.3588229	37.9876082	3614 Shadowbrook Dr	introduced	0 to 15.24 cm	Stockton	NA	NA	NA	NA	NA	NA	NA	NA	NA	NA	NA	NA	NA	NA	NA	NA	NA
1113	Red oak	Quercus rubra	Stockton	California	-121.3588229	37.9876082	3614 Shadowbrook Dr	introduced	0 to 15.24 cm	Stockton	NA	NA	NA	NA	NA	NA	NA	NA	NA	NA	NA	NA	NA	NA	NA	NA	NA
1968	Trident maple	Acer buergerianum	Stockton	California	-121.345652	38.05025	10410 Muir Woods Av	introduced	0 to 15.24 cm	Stockton	NA	NA	NA	NA	NA	NA	NA	NA	NA	NA	NA	NA	NA	NA	NA	NA	NA
1114	Red oak	Quercus rubra	Stockton	California	-121.3588229	37.9876082	3614 Shadowbrook Dr	introduced	0 to 15.24 cm	Stockton	NA	NA	NA	NA	NA	NA	NA	NA	NA	NA	NA	NA	NA	NA	NA	NA	NA
1969	Trident maple	Acer buergerianum	Stockton	California	-121.345652	38.05025	10410 Muir Woods Av	introduced	0 to 15.24 cm	Stockton	NA	NA	NA	NA	NA	NA	NA	NA	NA	NA	NA	NA	NA	NA	NA	NA	NA
1115	London plane tree	Platanus acerifolia	Stockton	California	-121.3588229	37.9876082	3614 Shadowbrook Dr	introduced	0 to 15.24 cm	Stockton	NA	NA	NA	NA	NA	NA	NA	NA	NA	NA	NA	NA	NA	NA	NA	NA	NA
1970	Trident maple	Acer buergerianum	Stockton	California	-121.345652	38.05025	10410 Muir Woods Av	introduced	0 to 15.24 cm	Stockton	NA	NA	NA	NA	NA	NA	NA	NA	NA	NA	NA	NA	NA	NA	NA	NA	NA
1116	London plane tree	Platanus acerifolia	Stockton	California	-121.3588229	37.9876082	3614 Shadowbrook Dr	introduced	0 to 15.24 cm	Stockton	NA	NA	NA	NA	NA	NA	NA	NA	NA	NA	NA	NA	NA	NA	NA	NA	NA
1117	London plane tree	Platanus acerifolia	Stockton	California	-121.3588229	37.9876082	3614 Shadowbrook Dr	introduced	0 to 15.24 cm	Stockton	NA	NA	NA	NA	NA	NA	NA	NA	NA	NA	NA	NA	NA	NA	NA	NA	NA
1971	Trident maple	Acer buergerianum	Stockton	California	-121.345652	38.05025	10410 Muir Woods Av	introduced	0 to 15.24 cm	Stockton	NA	NA	NA	NA	NA	NA	NA	NA	NA	NA	NA	NA	NA	NA	NA	NA	NA
1118	London plane tree	Platanus acerifolia	Stockton	California	-121.3588229	37.9876082	3614 Shadowbrook Dr	introduced	0 to 15.24 cm	Stockton	NA	NA	NA	NA	NA	NA	NA	NA	NA	NA	NA	NA	NA	NA	NA	NA	NA
1119	Crape myrtle	Lagerstroemia indica	Stockton	California	-121.3588229	37.9876082	3614 Shadowbrook Dr	introduced	0 to 15.24 cm	Stockton	NA	NA	NA	NA	NA	NA	NA	NA	NA	NA	NA	NA	NA	NA	NA	NA	NA
1120	Crape myrtle	Lagerstroemia indica	Stockton	California	-121.3588229	37.9876082	3614 Shadowbrook Dr	introduced	0 to 15.24 cm	Stockton	NA	NA	NA	NA	NA	NA	NA	NA	NA	NA	NA	NA	NA	NA	NA	NA	NA
1121	Ornamental pear	Pyrus calleryana	Stockton	California	-121.3588229	37.9876082	3614 Shadowbrook Dr	introduced	15.24 to 30.48 cm	Stockton	NA	NA	NA	NA	NA	NA	NA	NA	NA	NA	NA	NA	NA	NA	NA	NA	NA
1122	Ornamental pear	Pyrus calleryana	Stockton	California	-121.3588229	37.9876082	3614 Shadowbrook Dr	introduced	15.24 to 30.48 cm	Stockton	NA	NA	NA	NA	NA	NA	NA	NA	NA	NA	NA	NA	NA	NA	NA	NA	NA
1123	Ornamental pear	Pyrus calleryana	Stockton	California	-121.3588229	37.9876082	3614 Shadowbrook Dr	introduced	15.24 to 30.48 cm	Stockton	NA	NA	NA	NA	NA	NA	NA	NA	NA	NA	NA	NA	NA	NA	NA	NA	NA
1124	Ornamental pear	Pyrus calleryana	Stockton	California	-121.3588229	37.9876082	3614 Shadowbrook Dr	introduced	15.24 to 30.48 cm	Stockton	NA	NA	NA	NA	NA	NA	NA	NA	NA	NA	NA	NA	NA	NA	NA	NA	NA
1125	Ornamental pear	Pyrus calleryana	Stockton	California	-121.3588229	37.9876082	3614 Shadowbrook Dr	introduced	15.24 to 30.48 cm	Stockton	NA	NA	NA	NA	NA	NA	NA	NA	NA	NA	NA	NA	NA	NA	NA	NA	NA
1126	Ornamental pear	Pyrus calleryana	Stockton	California	-121.3588229	37.9876082	3614 Shadowbrook Dr	introduced	15.24 to 30.48 cm	Stockton	NA	NA	NA	NA	NA	NA	NA	NA	NA	NA	NA	NA	NA	NA	NA	NA	NA
1127	Ornamental pear	Pyrus calleryana	Stockton	California	-121.3588229	37.9876082	3614 Shadowbrook Dr	introduced	15.24 to 30.48 cm	Stockton	NA	NA	NA	NA	NA	NA	NA	NA	NA	NA	NA	NA	NA	NA	NA	NA	NA
1128	Ornamental pear	Pyrus calleryana	Stockton	California	-121.3588229	37.9876082	3614 Shadowbrook Dr	introduced	15.24 to 30.48 cm	Stockton	NA	NA	NA	NA	NA	NA	NA	NA	NA	NA	NA	NA	NA	NA	NA	NA	NA
1129	Ornamental pear	Pyrus calleryana	Stockton	California	-121.3588229	37.9876082	3614 Shadowbrook Dr	introduced	15.24 to 30.48 cm	Stockton	NA	NA	NA	NA	NA	NA	NA	NA	NA	NA	NA	NA	NA	NA	NA	NA	NA
1130	Valley oak	Quercus lobata	Stockton	California	-121.3588229	37.9876082	3614 Shadowbrook Dr	naturally_occurring	15.24 to 30.48 cm	Stockton	NA	NA	NA	NA	NA	NA	NA	NA	NA	NA	NA	NA	NA	NA	NA	NA	NA
1131	Red oak	Quercus rubra	Stockton	California	-121.3588229	37.9876082	3614 Shadowbrook Dr	introduced	0 to 15.24 cm	Stockton	NA	NA	NA	NA	NA	NA	NA	NA	NA	NA	NA	NA	NA	NA	NA	NA	NA
1132	Crape myrtle	Lagerstroemia indica	Stockton	California	-121.3588229	37.9876082	3614 Shadowbrook Dr	introduced	0 to 15.24 cm	Stockton	NA	NA	NA	NA	NA	NA	NA	NA	NA	NA	NA	NA	NA	NA	NA	NA	NA
1133	Scarlet oak	Quercus coccinea	Stockton	California	-121.3588229	37.9876082	3614 Shadowbrook Dr	introduced	0 to 15.24 cm	Stockton	NA	NA	NA	NA	NA	NA	NA	NA	NA	NA	NA	NA	NA	NA	NA	NA	NA
1134	Scarlet oak	Quercus coccinea	Stockton	California	-121.3588229	37.9876082	3614 Shadowbrook Dr	introduced	0 to 15.24 cm	Stockton	NA	NA	NA	NA	NA	NA	NA	NA	NA	NA	NA	NA	NA	NA	NA	NA	NA
1135	Red oak	Quercus rubra	Stockton	California	-121.3588229	37.9876082	3614 Shadowbrook Dr	introduced	15.24 to 30.48 cm	Stockton	NA	NA	NA	NA	NA	NA	NA	NA	NA	NA	NA	NA	NA	NA	NA	NA	NA
1136	Red oak	Quercus rubra	Stockton	California	-121.3588229	37.9876082	3614 Shadowbrook Dr	introduced	0 to 15.24 cm	Stockton	NA	NA	NA	NA	NA	NA	NA	NA	NA	NA	NA	NA	NA	NA	NA	NA	NA
1137	London plane tree	Platanus acerifolia	Stockton	California	-121.3588229	37.9876082	3614 Shadowbrook Dr	introduced	15.24 to 30.48 cm	Stockton	NA	NA	NA	NA	NA	NA	NA	NA	NA	NA	NA	NA	NA	NA	NA	NA	NA
1138	London plane tree	Platanus acerifolia	Stockton	California	-121.3588229	37.9876082	3614 Shadowbrook Dr	introduced	0 to 15.24 cm	Stockton	NA	NA	NA	NA	NA	NA	NA	NA	NA	NA	NA	NA	NA	NA	NA	NA	NA
1139	London plane tree	Platanus acerifolia	Stockton	California	-121.3588229	37.9876082	3614 Shadowbrook Dr	introduced	0 to 15.24 cm	Stockton	NA	NA	NA	NA	NA	NA	NA	NA	NA	NA	NA	NA	NA	NA	NA	NA	NA
1140	English hawthorn	Crataegus laevigata	Stockton	California	-121.3588229	37.9876082	3614 Shadowbrook Dr	introduced	0 to 15.24 cm	Stockton	NA	NA	NA	NA	NA	NA	NA	NA	NA	NA	NA	NA	NA	NA	NA	NA	NA
1141	English hawthorn	Crataegus laevigata	Stockton	California	-121.3588229	37.9876082	3614 Shadowbrook Dr	introduced	0 to 15.24 cm	Stockton	NA	NA	NA	NA	NA	NA	NA	NA	NA	NA	NA	NA	NA	NA	NA	NA	NA
1142	English hawthorn	Crataegus laevigata	Stockton	California	-121.3588229	37.9876082	3614 Shadowbrook Dr	introduced	0 to 15.24 cm	Stockton	NA	NA	NA	NA	NA	NA	NA	NA	NA	NA	NA	NA	NA	NA	NA	NA	NA
1143	English hawthorn	Crataegus laevigata	Stockton	California	-121.3588229	37.9876082	3614 Shadowbrook Dr	introduced	0 to 15.24 cm	Stockton	NA	NA	NA	NA	NA	NA	NA	NA	NA	NA	NA	NA	NA	NA	NA	NA	NA
1972	Trident maple	Acer buergerianum	Stockton	California	-121.345652	38.05025	10410 Muir Woods Av	introduced	0 to 15.24 cm	Stockton	NA	NA	NA	NA	NA	NA	NA	NA	NA	NA	NA	NA	NA	NA	NA	NA	NA
1975	Trident maple	Acer buergerianum	Stockton	California	-121.345652	38.05025	10410 Muir Woods Av	introduced	0 to 15.24 cm	Stockton	NA	NA	NA	NA	NA	NA	NA	NA	NA	NA	NA	NA	NA	NA	NA	NA	NA
1984	Trident maple	Acer buergerianum	Stockton	California	-121.345652	38.05025	10410 Muir Woods Av	introduced	0 to 15.24 cm	Stockton	NA	NA	NA	NA	NA	NA	NA	NA	NA	NA	NA	NA	NA	NA	NA	NA	NA
1985	Trident maple	Acer buergerianum	Stockton	California	-121.345652	38.05025	10410 Muir Woods Av	introduced	0 to 15.24 cm	Stockton	NA	NA	NA	NA	NA	NA	NA	NA	NA	NA	NA	NA	NA	NA	NA	NA	NA
1986	Trident maple	Acer buergerianum	Stockton	California	-121.345652	38.05025	10410 Muir Woods Av	introduced	0 to 15.24 cm	Stockton	NA	NA	NA	NA	NA	NA	NA	NA	NA	NA	NA	NA	NA	NA	NA	NA	NA
1987	Trident maple	Acer buergerianum	Stockton	California	-121.345652	38.05025	10410 Muir Woods Av	introduced	0 to 15.24 cm	Stockton	NA	NA	NA	NA	NA	NA	NA	NA	NA	NA	NA	NA	NA	NA	NA	NA	NA
1150	Crape myrtle	Lagerstroemia indica	Stockton	California	-121.2905682	37.9530501	15 N El Dorado St	introduced	0 to 15.24 cm	Stockton	NA	NA	NA	NA	NA	NA	NA	NA	NA	NA	NA	NA	NA	NA	NA	NA	NA
1988	Trident maple	Acer buergerianum	Stockton	California	-121.345652	38.05025	10410 Muir Woods Av	introduced	0 to 15.24 cm	Stockton	NA	NA	NA	NA	NA	NA	NA	NA	NA	NA	NA	NA	NA	NA	NA	NA	NA
1151	Crape myrtle	Lagerstroemia indica	Stockton	California	-121.2905682	37.9530501	15 N El Dorado St	introduced	0 to 15.24 cm	Stockton	NA	NA	NA	NA	NA	NA	NA	NA	NA	NA	NA	NA	NA	NA	NA	NA	NA
2953	Trident maple	Acer buergerianum	Stockton	California	-120.406027	34.869057	5491 Governor Ci	introduced	30.48 to 45.72 cm	Stockton	NA	NA	NA	NA	NA	NA	NA	NA	NA	NA	NA	NA	NA	NA	NA	NA	NA
1152	Crape myrtle	Lagerstroemia indica	Stockton	California	-121.2905682	37.9530501	15 N El Dorado St	introduced	15.24 to 30.48 cm	Stockton	NA	NA	NA	NA	NA	NA	NA	NA	NA	NA	NA	NA	NA	NA	NA	NA	NA
4278	Trident maple	Acer buergerianum	Stockton	California	-121.3567717	37.995268	5818 Cumberland Pl	introduced	0 to 15.24 cm	Stockton	NA	NA	NA	NA	NA	NA	NA	NA	NA	NA	NA	NA	NA	NA	NA	NA	NA
1153	Crape myrtle	Lagerstroemia indica	Stockton	California	-121.2905682	37.9530501	15 N El Dorado St	introduced	0 to 15.24 cm	Stockton	NA	NA	NA	NA	NA	NA	NA	NA	NA	NA	NA	NA	NA	NA	NA	NA	NA
4423	Trident maple	Acer buergerianum	Stockton	California	-121.3567717	37.995268	5818 Cumberland Pl	introduced	0 to 15.24 cm	Stockton	NA	NA	NA	NA	NA	NA	NA	NA	NA	NA	NA	NA	NA	NA	NA	NA	NA
1154	Chinese pistache	Pistacia chinensis	Stockton	California	-121.289905	37.9527587	3 N El Dorado St	introduced	45.72 to 60.96 cm	Stockton	NA	NA	NA	NA	NA	NA	NA	NA	NA	NA	NA	NA	NA	NA	NA	NA	NA
4424	Trident maple	Acer buergerianum	Stockton	California	-121.3567717	37.995268	5818 Cumberland Pl	introduced	0 to 15.24 cm	Stockton	NA	NA	NA	NA	NA	NA	NA	NA	NA	NA	NA	NA	NA	NA	NA	NA	NA
1155	Southern magnolia	Magnolia grandiflora	Stockton	California	-121.2900022	37.952418	9 S El Dorado St	introduced	15.24 to 30.48 cm	Stockton	NA	NA	NA	NA	NA	NA	NA	NA	NA	NA	NA	NA	NA	NA	NA	NA	NA
4425	Trident maple	Acer buergerianum	Stockton	California	-121.3567717	37.995268	5818 Cumberland Pl	introduced	0 to 15.24 cm	Stockton	NA	NA	NA	NA	NA	NA	NA	NA	NA	NA	NA	NA	NA	NA	NA	NA	NA
1156	Southern magnolia	Magnolia grandiflora	Stockton	California	-121.2900022	37.952418	9 S El Dorado St	introduced	30.48 to 45.72 cm	Stockton	NA	NA	NA	NA	NA	NA	NA	NA	NA	NA	NA	NA	NA	NA	NA	NA	NA
4470	Trident maple	Acer buergerianum	Stockton	California	-121.3567717	37.995268	5818 Cumberland Pl	introduced	0 to 15.24 cm	Stockton	NA	NA	NA	NA	NA	NA	NA	NA	NA	NA	NA	NA	NA	NA	NA	NA	NA
4476	Trident maple	Acer buergerianum	Stockton	California	-121.3567717	37.995268	5818 Cumberland Pl	introduced	0 to 15.24 cm	Stockton	NA	NA	NA	NA	NA	NA	NA	NA	NA	NA	NA	NA	NA	NA	NA	NA	NA
1157	Southern magnolia	Magnolia grandiflora	Stockton	California	-121.2900022	37.952418	9 S El Dorado St	introduced	30.48 to 45.72 cm	Stockton	NA	NA	NA	NA	NA	NA	NA	NA	NA	NA	NA	NA	NA	NA	NA	NA	NA
4477	Trident maple	Acer buergerianum	Stockton	California	-121.3567717	37.995268	5818 Cumberland Pl	introduced	0 to 15.24 cm	Stockton	NA	NA	NA	NA	NA	NA	NA	NA	NA	NA	NA	NA	NA	NA	NA	NA	NA
4525	Trident maple	Acer buergerianum	Stockton	California	-121.3567717	37.995268	5818 Cumberland Pl	introduced	0 to 15.24 cm	Stockton	NA	NA	NA	NA	NA	NA	NA	NA	NA	NA	NA	NA	NA	NA	NA	NA	NA
1158	Southern magnolia	Magnolia grandiflora	Stockton	California	-121.2900022	37.952418	9 S El Dorado St	introduced	30.48 to 45.72 cm	Stockton	NA	NA	NA	NA	NA	NA	NA	NA	NA	NA	NA	NA	NA	NA	NA	NA	NA
6076	Trident maple	Acer buergerianum	Stockton	California	-121.3567717	37.995268	5818 Cumberland Pl	introduced	0 to 15.24 cm	Stockton	NA	NA	NA	NA	NA	NA	NA	NA	NA	NA	NA	NA	NA	NA	NA	NA	NA
1159	Southern magnolia	Magnolia grandiflora	Stockton	California	-121.2899519	37.9518908	35 S El Dorado St	introduced	30.48 to 45.72 cm	Stockton	NA	NA	NA	NA	NA	NA	NA	NA	NA	NA	NA	NA	NA	NA	NA	NA	NA
6077	Trident maple	Acer buergerianum	Stockton	California	-121.3567717	37.995268	5818 Cumberland Pl	introduced	0 to 15.24 cm	Stockton	NA	NA	NA	NA	NA	NA	NA	NA	NA	NA	NA	NA	NA	NA	NA	NA	NA
1160	Southern magnolia	Magnolia grandiflora	Stockton	California	-121.2899519	37.9518908	35 S El Dorado St	introduced	15.24 to 30.48 cm	Stockton	NA	NA	NA	NA	NA	NA	NA	NA	NA	NA	NA	NA	NA	NA	NA	NA	NA
6083	Trident maple	Acer buergerianum	Stockton	California	-121.3567717	37.995268	5818 Cumberland Pl	introduced	0 to 15.24 cm	Stockton	NA	NA	NA	NA	NA	NA	NA	NA	NA	NA	NA	NA	NA	NA	NA	NA	NA
1161	Southern magnolia	Magnolia grandiflora	Stockton	California	-121.2899519	37.9518908	35 S El Dorado St	introduced	15.24 to 30.48 cm	Stockton	NA	NA	NA	NA	NA	NA	NA	NA	NA	NA	NA	NA	NA	NA	NA	NA	NA
6101	Trident maple	Acer buergerianum	Stockton	California	-121.3567717	37.995268	5818 Cumberland Pl	introduced	0 to 15.24 cm	Stockton	NA	NA	NA	NA	NA	NA	NA	NA	NA	NA	NA	NA	NA	NA	NA	NA	NA
1162	Southern magnolia	Magnolia grandiflora	Stockton	California	-121.2899519	37.9518908	35 S El Dorado St	introduced	15.24 to 30.48 cm	Stockton	NA	NA	NA	NA	NA	NA	NA	NA	NA	NA	NA	NA	NA	NA	NA	NA	NA
6178	Trident maple	Acer buergerianum	Stockton	California	-121.3567717	37.995268	5818 Cumberland Pl	introduced	0 to 15.24 cm	Stockton	NA	NA	NA	NA	NA	NA	NA	NA	NA	NA	NA	NA	NA	NA	NA	NA	NA
1163	Southern magnolia	Magnolia grandiflora	Stockton	California	-121.2903418	37.9516626	35 E Market St	introduced	30.48 to 45.72 cm	Stockton	NA	NA	NA	NA	NA	NA	NA	NA	NA	NA	NA	NA	NA	NA	NA	NA	NA
1163	Eastern redbud	Cercis canadensis	Stockton	California	-121.3588229	37.9876082	3614 Shadowbrook Dr	introduced	0 to 15.24 cm	Stockton	NA	NA	NA	NA	NA	NA	NA	NA	NA	NA	NA	NA	NA	NA	NA	NA	NA
1164	Southern magnolia	Magnolia grandiflora	Stockton	California	-121.2903418	37.9516626	35 E Market St	introduced	15.24 to 30.48 cm	Stockton	NA	NA	NA	NA	NA	NA	NA	NA	NA	NA	NA	NA	NA	NA	NA	NA	NA
1164	Eastern redbud	Cercis canadensis	Stockton	California	-121.3588229	37.9876082	3614 Shadowbrook Dr	introduced	15.24 to 30.48 cm	Stockton	NA	NA	NA	NA	NA	NA	NA	NA	NA	NA	NA	NA	NA	NA	NA	NA	NA
1165	Southern magnolia	Magnolia grandiflora	Stockton	California	-121.2903418	37.9516626	35 E Market St	introduced	15.24 to 30.48 cm	Stockton	NA	NA	NA	NA	NA	NA	NA	NA	NA	NA	NA	NA	NA	NA	NA	NA	NA
1165	Eastern redbud	Cercis canadensis	Stockton	California	-121.3588229	37.9876082	3614 Shadowbrook Dr	introduced	0 to 15.24 cm	Stockton	NA	NA	NA	NA	NA	NA	NA	NA	NA	NA	NA	NA	NA	NA	NA	NA	NA
1166	Southern magnolia	Magnolia grandiflora	Stockton	California	-121.2903418	37.9516626	35 E Market St	introduced	30.48 to 45.72 cm	Stockton	NA	NA	NA	NA	NA	NA	NA	NA	NA	NA	NA	NA	NA	NA	NA	NA	NA
1166	Eastern redbud	Cercis canadensis	Stockton	California	-121.3588229	37.9876082	3614 Shadowbrook Dr	introduced	0 to 15.24 cm	Stockton	NA	NA	NA	NA	NA	NA	NA	NA	NA	NA	NA	NA	NA	NA	NA	NA	NA
1167	Southern magnolia	Magnolia grandiflora	Stockton	California	-121.2903418	37.9516626	35 E Market St	introduced	15.24 to 30.48 cm	Stockton	NA	NA	NA	NA	NA	NA	NA	NA	NA	NA	NA	NA	NA	NA	NA	NA	NA
1167	Eastern redbud	Cercis canadensis	Stockton	California	-121.3588229	37.9876082	3614 Shadowbrook Dr	introduced	0 to 15.24 cm	Stockton	NA	NA	NA	NA	NA	NA	NA	NA	NA	NA	NA	NA	NA	NA	NA	NA	NA
1168	Southern magnolia	Magnolia grandiflora	Stockton	California	-121.2903418	37.9516626	35 E Market St	introduced	30.48 to 45.72 cm	Stockton	NA	NA	NA	NA	NA	NA	NA	NA	NA	NA	NA	NA	NA	NA	NA	NA	NA
1168	Eastern redbud	Cercis canadensis	Stockton	California	-121.3588229	37.9876082	3614 Shadowbrook Dr	introduced	0 to 15.24 cm	Stockton	NA	NA	NA	NA	NA	NA	NA	NA	NA	NA	NA	NA	NA	NA	NA	NA	NA
1169	Southern magnolia	Magnolia grandiflora	Stockton	California	-121.2905812	37.9518295	40 S Center St	introduced	15.24 to 30.48 cm	Stockton	NA	NA	NA	NA	NA	NA	NA	NA	NA	NA	NA	NA	NA	NA	NA	NA	NA
1169	Eastern redbud	Cercis canadensis	Stockton	California	-121.3588229	37.9876082	3614 Shadowbrook Dr	introduced	0 to 15.24 cm	Stockton	NA	NA	NA	NA	NA	NA	NA	NA	NA	NA	NA	NA	NA	NA	NA	NA	NA
1170	Southern magnolia	Magnolia grandiflora	Stockton	California	-121.2905812	37.9518295	40 S Center St	introduced	15.24 to 30.48 cm	Stockton	NA	NA	NA	NA	NA	NA	NA	NA	NA	NA	NA	NA	NA	NA	NA	NA	NA
1170	Eastern redbud	Cercis canadensis	Stockton	California	-121.3588229	37.9876082	3614 Shadowbrook Dr	introduced	0 to 15.24 cm	Stockton	NA	NA	NA	NA	NA	NA	NA	NA	NA	NA	NA	NA	NA	NA	NA	NA	NA
1171	Southern magnolia	Magnolia grandiflora	Stockton	California	-121.2905812	37.9518295	40 S Center St	introduced	30.48 to 45.72 cm	Stockton	NA	NA	NA	NA	NA	NA	NA	NA	NA	NA	NA	NA	NA	NA	NA	NA	NA
1171	Eastern redbud	Cercis canadensis	Stockton	California	-121.3588229	37.9876082	3614 Shadowbrook Dr	introduced	0 to 15.24 cm	Stockton	NA	NA	NA	NA	NA	NA	NA	NA	NA	NA	NA	NA	NA	NA	NA	NA	NA
1172	Southern magnolia	Magnolia grandiflora	Stockton	California	-121.2905812	37.9518295	40 S Center St	introduced	15.24 to 30.48 cm	Stockton	NA	NA	NA	NA	NA	NA	NA	NA	NA	NA	NA	NA	NA	NA	NA	NA	NA
1172	Eastern redbud	Cercis canadensis	Stockton	California	-121.3588229	37.9876082	3614 Shadowbrook Dr	introduced	0 to 15.24 cm	Stockton	NA	NA	NA	NA	NA	NA	NA	NA	NA	NA	NA	NA	NA	NA	NA	NA	NA
1173	Southern magnolia	Magnolia grandiflora	Stockton	California	-121.2905812	37.9518295	40 S Center St	introduced	15.24 to 30.48 cm	Stockton	NA	NA	NA	NA	NA	NA	NA	NA	NA	NA	NA	NA	NA	NA	NA	NA	NA
1173	Eastern redbud	Cercis canadensis	Stockton	California	-121.3588229	37.9876082	3614 Shadowbrook Dr	introduced	0 to 15.24 cm	Stockton	NA	NA	NA	NA	NA	NA	NA	NA	NA	NA	NA	NA	NA	NA	NA	NA	NA
1174	Southern magnolia	Magnolia grandiflora	Stockton	California	-121.2907261	37.9523167	18 S Center St	introduced	15.24 to 30.48 cm	Stockton	NA	NA	NA	NA	NA	NA	NA	NA	NA	NA	NA	NA	NA	NA	NA	NA	NA
1174	Eastern redbud	Cercis canadensis	Stockton	California	-121.3588229	37.9876082	3614 Shadowbrook Dr	introduced	15.24 to 30.48 cm	Stockton	NA	NA	NA	NA	NA	NA	NA	NA	NA	NA	NA	NA	NA	NA	NA	NA	NA
1175	Southern magnolia	Magnolia grandiflora	Stockton	California	-121.2907261	37.9523167	18 S Center St	introduced	30.48 to 45.72 cm	Stockton	NA	NA	NA	NA	NA	NA	NA	NA	NA	NA	NA	NA	NA	NA	NA	NA	NA
1175	Eastern redbud	Cercis canadensis	Stockton	California	-121.3588229	37.9876082	3614 Shadowbrook Dr	introduced	0 to 15.24 cm	Stockton	NA	NA	NA	NA	NA	NA	NA	NA	NA	NA	NA	NA	NA	NA	NA	NA	NA
1176	Southern magnolia	Magnolia grandiflora	Stockton	California	-121.2907261	37.9523167	18 S Center St	introduced	30.48 to 45.72 cm	Stockton	NA	NA	NA	NA	NA	NA	NA	NA	NA	NA	NA	NA	NA	NA	NA	NA	NA
6179	Trident maple	Acer buergerianum	Stockton	California	-121.3567717	37.995268	5818 Cumberland Pl	introduced	0 to 15.24 cm	Stockton	NA	NA	NA	NA	NA	NA	NA	NA	NA	NA	NA	NA	NA	NA	NA	NA	NA
1176	Eastern redbud	Cercis canadensis	Stockton	California	-121.3588229	37.9876082	3614 Shadowbrook Dr	introduced	0 to 15.24 cm	Stockton	NA	NA	NA	NA	NA	NA	NA	NA	NA	NA	NA	NA	NA	NA	NA	NA	NA
1177	Southern magnolia	Magnolia grandiflora	Stockton	California	-121.2907261	37.9523167	18 S Center St	introduced	15.24 to 30.48 cm	Stockton	NA	NA	NA	NA	NA	NA	NA	NA	NA	NA	NA	NA	NA	NA	NA	NA	NA
1177	Eastern redbud	Cercis canadensis	Stockton	California	-121.3588229	37.9876082	3614 Shadowbrook Dr	introduced	0 to 15.24 cm	Stockton	NA	NA	NA	NA	NA	NA	NA	NA	NA	NA	NA	NA	NA	NA	NA	NA	NA
1178	Ornamental pear	Pyrus calleryana	Stockton	California	-121.2953661	37.9685311	5 N Center St	introduced	15.24 to 30.48 cm	Stockton	NA	NA	NA	NA	NA	NA	NA	NA	NA	NA	NA	NA	NA	NA	NA	NA	NA
1178	Eastern redbud	Cercis canadensis	Stockton	California	-121.3588229	37.9876082	3614 Shadowbrook Dr	introduced	0 to 15.24 cm	Stockton	NA	NA	NA	NA	NA	NA	NA	NA	NA	NA	NA	NA	NA	NA	NA	NA	NA
1179	Crape myrtle	Lagerstroemia indica	Stockton	California	-121.2953661	37.9685311	5 N Center St	introduced	15.24 to 30.48 cm	Stockton	NA	NA	NA	NA	NA	NA	NA	NA	NA	NA	NA	NA	NA	NA	NA	NA	NA
1179	Eastern redbud	Cercis canadensis	Stockton	California	-121.3588229	37.9876082	3614 Shadowbrook Dr	introduced	0 to 15.24 cm	Stockton	NA	NA	NA	NA	NA	NA	NA	NA	NA	NA	NA	NA	NA	NA	NA	NA	NA
1180	Crape myrtle	Lagerstroemia indica	Stockton	California	-121.2911806	37.9532287	22 N Center St	introduced	0 to 15.24 cm	Stockton	NA	NA	NA	NA	NA	NA	NA	NA	NA	NA	NA	NA	NA	NA	NA	NA	NA
1180	Eastern redbud	Cercis canadensis	Stockton	California	-121.3588229	37.9876082	3614 Shadowbrook Dr	introduced	0 to 15.24 cm	Stockton	NA	NA	NA	NA	NA	NA	NA	NA	NA	NA	NA	NA	NA	NA	NA	NA	NA
1181	Crape myrtle	Lagerstroemia indica	Stockton	California	-121.2911806	37.9532287	22 N Center St	introduced	15.24 to 30.48 cm	Stockton	NA	NA	NA	NA	NA	NA	NA	NA	NA	NA	NA	NA	NA	NA	NA	NA	NA
6186	Trident maple	Acer buergerianum	Stockton	California	-121.3567717	37.995268	5818 Cumberland Pl	introduced	0 to 15.24 cm	Stockton	NA	NA	NA	NA	NA	NA	NA	NA	NA	NA	NA	NA	NA	NA	NA	NA	NA
6474	Trident maple	Acer buergerianum	Stockton	California	-121.290791	37.9563505	6201 N El Dorado St	introduced	0 to 15.24 cm	Stockton	NA	NA	NA	NA	NA	NA	NA	NA	NA	NA	NA	NA	NA	NA	NA	NA	NA
6475	Trident maple	Acer buergerianum	Stockton	California	-121.290791	37.9563505	6201 N El Dorado St	introduced	0 to 15.24 cm	Stockton	NA	NA	NA	NA	NA	NA	NA	NA	NA	NA	NA	NA	NA	NA	NA	NA	NA
6476	Trident maple	Acer buergerianum	Stockton	California	-121.290791	37.9563505	6201 N El Dorado St	introduced	0 to 15.24 cm	Stockton	NA	NA	NA	NA	NA	NA	NA	NA	NA	NA	NA	NA	NA	NA	NA	NA	NA
12239	Trident maple	Acer buergerianum	Stockton	California	-121.298321	37.958458	400 W Park St	introduced	0 to 15.24 cm	Stockton	NA	NA	NA	NA	NA	NA	NA	NA	NA	NA	NA	NA	NA	NA	NA	NA	NA
12240	Trident maple	Acer buergerianum	Stockton	California	-121.298321	37.958458	400 W Park St	introduced	0 to 15.24 cm	Stockton	NA	NA	NA	NA	NA	NA	NA	NA	NA	NA	NA	NA	NA	NA	NA	NA	NA
12241	Trident maple	Acer buergerianum	Stockton	California	-121.298321	37.958458	400 W Park St	introduced	0 to 15.24 cm	Stockton	NA	NA	NA	NA	NA	NA	NA	NA	NA	NA	NA	NA	NA	NA	NA	NA	NA
14078	Trident maple	Acer buergerianum	Stockton	California	-121.2967833	37.9464935	535 E Church St	introduced	0 to 15.24 cm	Stockton	NA	NA	NA	NA	NA	NA	NA	NA	NA	NA	NA	NA	NA	NA	NA	NA	NA
14079	Trident maple	Acer buergerianum	Stockton	California	-121.2967833	37.9464935	535 E Church St	introduced	0 to 15.24 cm	Stockton	NA	NA	NA	NA	NA	NA	NA	NA	NA	NA	NA	NA	NA	NA	NA	NA	NA
14080	Trident maple	Acer buergerianum	Stockton	California	-121.2967833	37.9464935	535 E Church St	introduced	0 to 15.24 cm	Stockton	NA	NA	NA	NA	NA	NA	NA	NA	NA	NA	NA	NA	NA	NA	NA	NA	NA
1191	London plane tree	Platanus acerifolia	Stockton	California	-121.3588229	37.9876082	3614 Shadowbrook Dr	introduced	0 to 15.24 cm	Stockton	NA	NA	NA	NA	NA	NA	NA	NA	NA	NA	NA	NA	NA	NA	NA	NA	NA
1192	London plane tree	Platanus acerifolia	Stockton	California	-121.3588229	37.9876082	3614 Shadowbrook Dr	introduced	0 to 15.24 cm	Stockton	NA	NA	NA	NA	NA	NA	NA	NA	NA	NA	NA	NA	NA	NA	NA	NA	NA
1193	London plane tree	Platanus acerifolia	Stockton	California	-121.3588229	37.9876082	3614 Shadowbrook Dr	introduced	0 to 15.24 cm	Stockton	NA	NA	NA	NA	NA	NA	NA	NA	NA	NA	NA	NA	NA	NA	NA	NA	NA
1194	London plane tree	Platanus acerifolia	Stockton	California	-121.3588229	37.9876082	3614 Shadowbrook Dr	introduced	0 to 15.24 cm	Stockton	NA	NA	NA	NA	NA	NA	NA	NA	NA	NA	NA	NA	NA	NA	NA	NA	NA
1195	Saucer magnolia	Magnolia soulangiana	Stockton	California	-121.3588229	37.9876082	3614 Shadowbrook Dr	introduced	0 to 15.24 cm	Stockton	NA	NA	NA	NA	NA	NA	NA	NA	NA	NA	NA	NA	NA	NA	NA	NA	NA
1196	English hawthorn	Crataegus laevigata	Stockton	California	-121.3588229	37.9876082	3614 Shadowbrook Dr	introduced	0 to 15.24 cm	Stockton	NA	NA	NA	NA	NA	NA	NA	NA	NA	NA	NA	NA	NA	NA	NA	NA	NA
1197	English hawthorn	Crataegus laevigata	Stockton	California	-121.3588229	37.9876082	3614 Shadowbrook Dr	introduced	0 to 15.24 cm	Stockton	NA	NA	NA	NA	NA	NA	NA	NA	NA	NA	NA	NA	NA	NA	NA	NA	NA
1198	English hawthorn	Crataegus laevigata	Stockton	California	-121.3588229	37.9876082	3614 Shadowbrook Dr	introduced	0 to 15.24 cm	Stockton	NA	NA	NA	NA	NA	NA	NA	NA	NA	NA	NA	NA	NA	NA	NA	NA	NA
1199	Saucer magnolia	Magnolia soulangiana	Stockton	California	-121.3588229	37.9876082	3614 Shadowbrook Dr	introduced	0 to 15.24 cm	Stockton	NA	NA	NA	NA	NA	NA	NA	NA	NA	NA	NA	NA	NA	NA	NA	NA	NA
1200	Saucer magnolia	Magnolia soulangiana	Stockton	California	-121.3588229	37.9876082	3614 Shadowbrook Dr	introduced	0 to 15.24 cm	Stockton	NA	NA	NA	NA	NA	NA	NA	NA	NA	NA	NA	NA	NA	NA	NA	NA	NA
1201	English hawthorn	Crataegus laevigata	Stockton	California	-121.3588229	37.9876082	3614 Shadowbrook Dr	introduced	0 to 15.24 cm	Stockton	NA	NA	NA	NA	NA	NA	NA	NA	NA	NA	NA	NA	NA	NA	NA	NA	NA
1202	English hawthorn	Crataegus laevigata	Stockton	California	-121.3588229	37.9876082	3614 Shadowbrook Dr	introduced	0 to 15.24 cm	Stockton	NA	NA	NA	NA	NA	NA	NA	NA	NA	NA	NA	NA	NA	NA	NA	NA	NA
1203	English hawthorn	Crataegus laevigata	Stockton	California	-121.3588229	37.9876082	3614 Shadowbrook Dr	introduced	0 to 15.24 cm	Stockton	NA	NA	NA	NA	NA	NA	NA	NA	NA	NA	NA	NA	NA	NA	NA	NA	NA
1204	Ornamental pear	Pyrus calleryana	Stockton	California	-121.3588229	37.9876082	3614 Shadowbrook Dr	introduced	15.24 to 30.48 cm	Stockton	NA	NA	NA	NA	NA	NA	NA	NA	NA	NA	NA	NA	NA	NA	NA	NA	NA
1205	Saucer magnolia	Magnolia soulangiana	Stockton	California	-121.3588229	37.9876082	3614 Shadowbrook Dr	introduced	0 to 15.24 cm	Stockton	NA	NA	NA	NA	NA	NA	NA	NA	NA	NA	NA	NA	NA	NA	NA	NA	NA
1206	London plane tree	Platanus acerifolia	Stockton	California	-121.3588229	37.9876082	3614 Shadowbrook Dr	introduced	0 to 15.24 cm	Stockton	NA	NA	NA	NA	NA	NA	NA	NA	NA	NA	NA	NA	NA	NA	NA	NA	NA
1207	London plane tree	Platanus acerifolia	Stockton	California	-121.3588229	37.9876082	3614 Shadowbrook Dr	introduced	15.24 to 30.48 cm	Stockton	NA	NA	NA	NA	NA	NA	NA	NA	NA	NA	NA	NA	NA	NA	NA	NA	NA
1208	London plane tree	Platanus acerifolia	Stockton	California	-121.3588229	37.9876082	3614 Shadowbrook Dr	introduced	0 to 15.24 cm	Stockton	NA	NA	NA	NA	NA	NA	NA	NA	NA	NA	NA	NA	NA	NA	NA	NA	NA
1209	London plane tree	Platanus acerifolia	Stockton	California	-121.3588229	37.9876082	3614 Shadowbrook Dr	introduced	15.24 to 30.48 cm	Stockton	NA	NA	NA	NA	NA	NA	NA	NA	NA	NA	NA	NA	NA	NA	NA	NA	NA
1210	Eastern redbud	Cercis canadensis	Stockton	California	-121.3588229	37.9876082	3614 Shadowbrook Dr	introduced	15.24 to 30.48 cm	Stockton	NA	NA	NA	NA	NA	NA	NA	NA	NA	NA	NA	NA	NA	NA	NA	NA	NA
1211	Eastern redbud	Cercis canadensis	Stockton	California	-121.3588229	37.9876082	3614 Shadowbrook Dr	introduced	0 to 15.24 cm	Stockton	NA	NA	NA	NA	NA	NA	NA	NA	NA	NA	NA	NA	NA	NA	NA	NA	NA
1212	Eastern redbud	Cercis canadensis	Stockton	California	-121.3588229	37.9876082	3614 Shadowbrook Dr	introduced	0 to 15.24 cm	Stockton	NA	NA	NA	NA	NA	NA	NA	NA	NA	NA	NA	NA	NA	NA	NA	NA	NA
1213	London plane tree	Platanus acerifolia	Stockton	California	-121.3588229	37.9876082	3614 Shadowbrook Dr	introduced	0 to 15.24 cm	Stockton	NA	NA	NA	NA	NA	NA	NA	NA	NA	NA	NA	NA	NA	NA	NA	NA	NA
1214	London plane tree	Platanus acerifolia	Stockton	California	-121.3588229	37.9876082	3614 Shadowbrook Dr	introduced	0 to 15.24 cm	Stockton	NA	NA	NA	NA	NA	NA	NA	NA	NA	NA	NA	NA	NA	NA	NA	NA	NA
1215	Southern magnolia	Magnolia grandiflora	Stockton	California	-121.291772	37.9517378	31 W Market St	introduced	15.24 to 30.48 cm	Stockton	NA	NA	NA	NA	NA	NA	NA	NA	NA	NA	NA	NA	NA	NA	NA	NA	NA
1215	London plane tree	Platanus acerifolia	Stockton	California	-121.3588229	37.9876082	3614 Shadowbrook Dr	introduced	15.24 to 30.48 cm	Stockton	NA	NA	NA	NA	NA	NA	NA	NA	NA	NA	NA	NA	NA	NA	NA	NA	NA
1216	Southern magnolia	Magnolia grandiflora	Stockton	California	-121.291772	37.9517378	31 W Market St	introduced	15.24 to 30.48 cm	Stockton	NA	NA	NA	NA	NA	NA	NA	NA	NA	NA	NA	NA	NA	NA	NA	NA	NA
1216	Ornamental pear	Pyrus calleryana	Stockton	California	-121.3588229	37.9876082	3614 Shadowbrook Dr	introduced	15.24 to 30.48 cm	Stockton	NA	NA	NA	NA	NA	NA	NA	NA	NA	NA	NA	NA	NA	NA	NA	NA	NA
1217	Southern magnolia	Magnolia grandiflora	Stockton	California	-121.291772	37.9517378	31 W Market St	introduced	15.24 to 30.48 cm	Stockton	NA	NA	NA	NA	NA	NA	NA	NA	NA	NA	NA	NA	NA	NA	NA	NA	NA
1217	Red oak	Quercus rubra	Stockton	California	-121.3588229	37.9876082	3614 Shadowbrook Dr	introduced	0 to 15.24 cm	Stockton	NA	NA	NA	NA	NA	NA	NA	NA	NA	NA	NA	NA	NA	NA	NA	NA	NA
1218	Southern magnolia	Magnolia grandiflora	Stockton	California	-121.291772	37.9517378	31 W Market St	introduced	15.24 to 30.48 cm	Stockton	NA	NA	NA	NA	NA	NA	NA	NA	NA	NA	NA	NA	NA	NA	NA	NA	NA
1218	Red oak	Quercus rubra	Stockton	California	-121.3588229	37.9876082	3614 Shadowbrook Dr	introduced	15.24 to 30.48 cm	Stockton	NA	NA	NA	NA	NA	NA	NA	NA	NA	NA	NA	NA	NA	NA	NA	NA	NA
1219	Southern magnolia	Magnolia grandiflora	Stockton	California	-121.291772	37.9517378	31 W Market St	introduced	0 to 15.24 cm	Stockton	NA	NA	NA	NA	NA	NA	NA	NA	NA	NA	NA	NA	NA	NA	NA	NA	NA
1219	Red oak	Quercus rubra	Stockton	California	-121.3588229	37.9876082	3614 Shadowbrook Dr	introduced	15.24 to 30.48 cm	Stockton	NA	NA	NA	NA	NA	NA	NA	NA	NA	NA	NA	NA	NA	NA	NA	NA	NA
1220	Southern magnolia	Magnolia grandiflora	Stockton	California	-121.291772	37.9517378	31 W Market St	introduced	0 to 15.24 cm	Stockton	NA	NA	NA	NA	NA	NA	NA	NA	NA	NA	NA	NA	NA	NA	NA	NA	NA
1220	Ornamental pear	Pyrus calleryana	Stockton	California	-121.3588229	37.9876082	3614 Shadowbrook Dr	introduced	15.24 to 30.48 cm	Stockton	NA	NA	NA	NA	NA	NA	NA	NA	NA	NA	NA	NA	NA	NA	NA	NA	NA
1221	Southern magnolia	Magnolia grandiflora	Stockton	California	-121.291772	37.9517378	31 W Market St	introduced	0 to 15.24 cm	Stockton	NA	NA	NA	NA	NA	NA	NA	NA	NA	NA	NA	NA	NA	NA	NA	NA	NA
1221	Ornamental pear	Pyrus calleryana	Stockton	California	-121.3588229	37.9876082	3614 Shadowbrook Dr	introduced	15.24 to 30.48 cm	Stockton	NA	NA	NA	NA	NA	NA	NA	NA	NA	NA	NA	NA	NA	NA	NA	NA	NA
1222	Ornamental pear	Pyrus calleryana	Stockton	California	-121.3588229	37.9876082	3614 Shadowbrook Dr	introduced	15.24 to 30.48 cm	Stockton	NA	NA	NA	NA	NA	NA	NA	NA	NA	NA	NA	NA	NA	NA	NA	NA	NA
1223	Ornamental pear	Pyrus calleryana	Stockton	California	-121.3588229	37.9876082	3614 Shadowbrook Dr	introduced	15.24 to 30.48 cm	Stockton	NA	NA	NA	NA	NA	NA	NA	NA	NA	NA	NA	NA	NA	NA	NA	NA	NA
1224	Ornamental pear	Pyrus calleryana	Stockton	California	-121.3588229	37.9876082	3614 Shadowbrook Dr	introduced	15.24 to 30.48 cm	Stockton	NA	NA	NA	NA	NA	NA	NA	NA	NA	NA	NA	NA	NA	NA	NA	NA	NA
1225	Ornamental pear	Pyrus calleryana	Stockton	California	-121.3588229	37.9876082	3614 Shadowbrook Dr	introduced	15.24 to 30.48 cm	Stockton	NA	NA	NA	NA	NA	NA	NA	NA	NA	NA	NA	NA	NA	NA	NA	NA	NA
1226	Ornamental pear	Pyrus calleryana	Stockton	California	-121.3588229	37.9876082	3614 Shadowbrook Dr	introduced	15.24 to 30.48 cm	Stockton	NA	NA	NA	NA	NA	NA	NA	NA	NA	NA	NA	NA	NA	NA	NA	NA	NA
1227	Ornamental pear	Pyrus calleryana	Stockton	California	-121.3588229	37.9876082	3614 Shadowbrook Dr	introduced	15.24 to 30.48 cm	Stockton	NA	NA	NA	NA	NA	NA	NA	NA	NA	NA	NA	NA	NA	NA	NA	NA	NA
1228	Ornamental pear	Pyrus calleryana	Stockton	California	-121.3588229	37.9876082	3614 Shadowbrook Dr	introduced	15.24 to 30.48 cm	Stockton	NA	NA	NA	NA	NA	NA	NA	NA	NA	NA	NA	NA	NA	NA	NA	NA	NA
1229	Ornamental pear	Pyrus calleryana	Stockton	California	-121.3588229	37.9876082	3614 Shadowbrook Dr	introduced	15.24 to 30.48 cm	Stockton	NA	NA	NA	NA	NA	NA	NA	NA	NA	NA	NA	NA	NA	NA	NA	NA	NA
1230	Ornamental pear	Pyrus calleryana	Stockton	California	-121.3588229	37.9876082	3614 Shadowbrook Dr	introduced	15.24 to 30.48 cm	Stockton	NA	NA	NA	NA	NA	NA	NA	NA	NA	NA	NA	NA	NA	NA	NA	NA	NA
1231	Ornamental pear	Pyrus calleryana	Stockton	California	-121.3588229	37.9876082	3614 Shadowbrook Dr	introduced	0 to 15.24 cm	Stockton	NA	NA	NA	NA	NA	NA	NA	NA	NA	NA	NA	NA	NA	NA	NA	NA	NA
1232	Ornamental pear	Pyrus calleryana	Stockton	California	-121.3588229	37.9876082	3614 Shadowbrook Dr	introduced	0 to 15.24 cm	Stockton	NA	NA	NA	NA	NA	NA	NA	NA	NA	NA	NA	NA	NA	NA	NA	NA	NA
1233	Ornamental pear	Pyrus calleryana	Stockton	California	-121.3588229	37.9876082	3614 Shadowbrook Dr	introduced	15.24 to 30.48 cm	Stockton	NA	NA	NA	NA	NA	NA	NA	NA	NA	NA	NA	NA	NA	NA	NA	NA	NA
1234	Ornamental pear	Pyrus calleryana	Stockton	California	-121.3588229	37.9876082	3614 Shadowbrook Dr	introduced	15.24 to 30.48 cm	Stockton	NA	NA	NA	NA	NA	NA	NA	NA	NA	NA	NA	NA	NA	NA	NA	NA	NA
1235	Ornamental pear	Pyrus calleryana	Stockton	California	-121.3588229	37.9876082	3614 Shadowbrook Dr	introduced	15.24 to 30.48 cm	Stockton	NA	NA	NA	NA	NA	NA	NA	NA	NA	NA	NA	NA	NA	NA	NA	NA	NA
1236	Ornamental pear	Pyrus calleryana	Stockton	California	-121.3588229	37.9876082	3614 Shadowbrook Dr	introduced	15.24 to 30.48 cm	Stockton	NA	NA	NA	NA	NA	NA	NA	NA	NA	NA	NA	NA	NA	NA	NA	NA	NA
1237	Ornamental pear	Pyrus calleryana	Stockton	California	-121.3588229	37.9876082	3614 Shadowbrook Dr	introduced	15.24 to 30.48 cm	Stockton	NA	NA	NA	NA	NA	NA	NA	NA	NA	NA	NA	NA	NA	NA	NA	NA	NA
1238	Ornamental pear	Pyrus calleryana	Stockton	California	-121.3588229	37.9876082	3614 Shadowbrook Dr	introduced	15.24 to 30.48 cm	Stockton	NA	NA	NA	NA	NA	NA	NA	NA	NA	NA	NA	NA	NA	NA	NA	NA	NA
1239	Ornamental pear	Pyrus calleryana	Stockton	California	-121.3588229	37.9876082	3614 Shadowbrook Dr	introduced	0 to 15.24 cm	Stockton	NA	NA	NA	NA	NA	NA	NA	NA	NA	NA	NA	NA	NA	NA	NA	NA	NA
1241	Ornamental pear	Pyrus calleryana	Stockton	California	-121.3588229	37.9876082	3614 Shadowbrook Dr	introduced	15.24 to 30.48 cm	Stockton	NA	NA	NA	NA	NA	NA	NA	NA	NA	NA	NA	NA	NA	NA	NA	NA	NA
1242	Ornamental pear	Pyrus calleryana	Stockton	California	-121.3588229	37.9876082	3614 Shadowbrook Dr	introduced	15.24 to 30.48 cm	Stockton	NA	NA	NA	NA	NA	NA	NA	NA	NA	NA	NA	NA	NA	NA	NA	NA	NA
1243	Ornamental pear	Pyrus calleryana	Stockton	California	-121.3588229	37.9876082	3614 Shadowbrook Dr	introduced	15.24 to 30.48 cm	Stockton	NA	NA	NA	NA	NA	NA	NA	NA	NA	NA	NA	NA	NA	NA	NA	NA	NA
1244	Ornamental pear	Pyrus calleryana	Stockton	California	-121.3588229	37.9876082	3614 Shadowbrook Dr	introduced	15.24 to 30.48 cm	Stockton	NA	NA	NA	NA	NA	NA	NA	NA	NA	NA	NA	NA	NA	NA	NA	NA	NA
1245	Ornamental pear	Pyrus calleryana	Stockton	California	-121.3588229	37.9876082	3614 Shadowbrook Dr	introduced	15.24 to 30.48 cm	Stockton	NA	NA	NA	NA	NA	NA	NA	NA	NA	NA	NA	NA	NA	NA	NA	NA	NA
1246	Ornamental pear	Pyrus calleryana	Stockton	California	-121.3588229	37.9876082	3614 Shadowbrook Dr	introduced	15.24 to 30.48 cm	Stockton	NA	NA	NA	NA	NA	NA	NA	NA	NA	NA	NA	NA	NA	NA	NA	NA	NA
1247	Ornamental pear	Pyrus calleryana	Stockton	California	-121.3588229	37.9876082	3614 Shadowbrook Dr	introduced	0 to 15.24 cm	Stockton	NA	NA	NA	NA	NA	NA	NA	NA	NA	NA	NA	NA	NA	NA	NA	NA	NA
1248	Ornamental pear	Pyrus calleryana	Stockton	California	-121.3588229	37.9876082	3614 Shadowbrook Dr	introduced	15.24 to 30.48 cm	Stockton	NA	NA	NA	NA	NA	NA	NA	NA	NA	NA	NA	NA	NA	NA	NA	NA	NA
1249	Ornamental pear	Pyrus calleryana	Stockton	California	-121.3588229	37.9876082	3614 Shadowbrook Dr	introduced	15.24 to 30.48 cm	Stockton	NA	NA	NA	NA	NA	NA	NA	NA	NA	NA	NA	NA	NA	NA	NA	NA	NA
1250	Ornamental pear	Pyrus calleryana	Stockton	California	-121.3588229	37.9876082	3614 Shadowbrook Dr	introduced	15.24 to 30.48 cm	Stockton	NA	NA	NA	NA	NA	NA	NA	NA	NA	NA	NA	NA	NA	NA	NA	NA	NA
1251	Ornamental pear	Pyrus calleryana	Stockton	California	-121.3588229	37.9876082	3614 Shadowbrook Dr	introduced	15.24 to 30.48 cm	Stockton	NA	NA	NA	NA	NA	NA	NA	NA	NA	NA	NA	NA	NA	NA	NA	NA	NA
1252	Ornamental pear	Pyrus calleryana	Stockton	California	-121.3588229	37.9876082	3614 Shadowbrook Dr	introduced	0 to 15.24 cm	Stockton	NA	NA	NA	NA	NA	NA	NA	NA	NA	NA	NA	NA	NA	NA	NA	NA	NA
1253	Ornamental pear	Pyrus calleryana	Stockton	California	-121.3588229	37.9876082	3614 Shadowbrook Dr	introduced	15.24 to 30.48 cm	Stockton	NA	NA	NA	NA	NA	NA	NA	NA	NA	NA	NA	NA	NA	NA	NA	NA	NA
1254	Ornamental pear	Pyrus calleryana	Stockton	California	-121.3588229	37.9876082	3614 Shadowbrook Dr	introduced	15.24 to 30.48 cm	Stockton	NA	NA	NA	NA	NA	NA	NA	NA	NA	NA	NA	NA	NA	NA	NA	NA	NA
1255	Queen palm	Syagrus romanzoffiana	Stockton	California	-121.3588229	37.9876082	3614 Shadowbrook Dr	introduced	15.24 to 30.48 cm	Stockton	NA	NA	NA	NA	NA	NA	NA	NA	NA	NA	NA	NA	NA	NA	NA	NA	NA
1256	Queen palm	Syagrus romanzoffiana	Stockton	California	-121.3588229	37.9876082	3614 Shadowbrook Dr	introduced	30.48 to 45.72 cm	Stockton	NA	NA	NA	NA	NA	NA	NA	NA	NA	NA	NA	NA	NA	NA	NA	NA	NA
1257	Queen palm	Syagrus romanzoffiana	Stockton	California	-121.3588229	37.9876082	3614 Shadowbrook Dr	introduced	15.24 to 30.48 cm	Stockton	NA	NA	NA	NA	NA	NA	NA	NA	NA	NA	NA	NA	NA	NA	NA	NA	NA
1258	Ornamental pear	Pyrus calleryana	Stockton	California	-121.3588229	37.9876082	3614 Shadowbrook Dr	introduced	15.24 to 30.48 cm	Stockton	NA	NA	NA	NA	NA	NA	NA	NA	NA	NA	NA	NA	NA	NA	NA	NA	NA
1259	Ornamental pear	Pyrus calleryana	Stockton	California	-121.3588229	37.9876082	3614 Shadowbrook Dr	introduced	15.24 to 30.48 cm	Stockton	NA	NA	NA	NA	NA	NA	NA	NA	NA	NA	NA	NA	NA	NA	NA	NA	NA
1260	Ornamental pear	Pyrus calleryana	Stockton	California	-121.3588229	37.9876082	3614 Shadowbrook Dr	introduced	15.24 to 30.48 cm	Stockton	NA	NA	NA	NA	NA	NA	NA	NA	NA	NA	NA	NA	NA	NA	NA	NA	NA
1261	Ornamental pear	Pyrus calleryana	Stockton	California	-121.3588229	37.9876082	3614 Shadowbrook Dr	introduced	15.24 to 30.48 cm	Stockton	NA	NA	NA	NA	NA	NA	NA	NA	NA	NA	NA	NA	NA	NA	NA	NA	NA
1262	Ornamental pear	Pyrus calleryana	Stockton	California	-121.3588229	37.9876082	3614 Shadowbrook Dr	introduced	15.24 to 30.48 cm	Stockton	NA	NA	NA	NA	NA	NA	NA	NA	NA	NA	NA	NA	NA	NA	NA	NA	NA
1263	Ornamental pear	Pyrus calleryana	Stockton	California	-121.3588229	37.9876082	3614 Shadowbrook Dr	introduced	15.24 to 30.48 cm	Stockton	NA	NA	NA	NA	NA	NA	NA	NA	NA	NA	NA	NA	NA	NA	NA	NA	NA
1264	Chinese pistache	Pistacia chinensis	Stockton	California	-121.2948783	37.9507275	302 W Market St	introduced	15.24 to 30.48 cm	Stockton	NA	NA	NA	NA	NA	NA	NA	NA	NA	NA	NA	NA	NA	NA	NA	NA	NA
1264	Red oak	Quercus rubra	Stockton	California	-121.3588229	37.9876082	3614 Shadowbrook Dr	introduced	15.24 to 30.48 cm	Stockton	NA	NA	NA	NA	NA	NA	NA	NA	NA	NA	NA	NA	NA	NA	NA	NA	NA
1265	Chinese pistache	Pistacia chinensis	Stockton	California	-121.2948783	37.9507275	302 W Market St	introduced	30.48 to 45.72 cm	Stockton	NA	NA	NA	NA	NA	NA	NA	NA	NA	NA	NA	NA	NA	NA	NA	NA	NA
1265	Ornamental pear	Pyrus calleryana	Stockton	California	-121.3588229	37.9876082	3614 Shadowbrook Dr	introduced	15.24 to 30.48 cm	Stockton	NA	NA	NA	NA	NA	NA	NA	NA	NA	NA	NA	NA	NA	NA	NA	NA	NA
1266	Chinese pistache	Pistacia chinensis	Stockton	California	-121.2948783	37.9507275	302 W Market St	introduced	15.24 to 30.48 cm	Stockton	NA	NA	NA	NA	NA	NA	NA	NA	NA	NA	NA	NA	NA	NA	NA	NA	NA
1266	Ornamental pear	Pyrus calleryana	Stockton	California	-121.3588229	37.9876082	3614 Shadowbrook Dr	introduced	15.24 to 30.48 cm	Stockton	NA	NA	NA	NA	NA	NA	NA	NA	NA	NA	NA	NA	NA	NA	NA	NA	NA
1267	Maidenhair tree	Ginkgo biloba	Stockton	California	-121.2948783	37.9507275	302 W Market St	introduced	15.24 to 30.48 cm	Stockton	NA	NA	NA	NA	NA	NA	NA	NA	NA	NA	NA	NA	NA	NA	NA	NA	NA
1267	Ornamental pear	Pyrus calleryana	Stockton	California	-121.3588229	37.9876082	3614 Shadowbrook Dr	introduced	15.24 to 30.48 cm	Stockton	NA	NA	NA	NA	NA	NA	NA	NA	NA	NA	NA	NA	NA	NA	NA	NA	NA
1268	Maidenhair tree	Ginkgo biloba	Stockton	California	-121.2948783	37.9507275	302 W Market St	introduced	15.24 to 30.48 cm	Stockton	NA	NA	NA	NA	NA	NA	NA	NA	NA	NA	NA	NA	NA	NA	NA	NA	NA
1268	Ornamental pear	Pyrus calleryana	Stockton	California	-121.3588229	37.9876082	3614 Shadowbrook Dr	introduced	15.24 to 30.48 cm	Stockton	NA	NA	NA	NA	NA	NA	NA	NA	NA	NA	NA	NA	NA	NA	NA	NA	NA
1269	Chinese pistache	Pistacia chinensis	Stockton	California	-121.2948783	37.9507275	302 W Market St	introduced	15.24 to 30.48 cm	Stockton	NA	NA	NA	NA	NA	NA	NA	NA	NA	NA	NA	NA	NA	NA	NA	NA	NA
1269	Ornamental pear	Pyrus calleryana	Stockton	California	-121.3588229	37.9876082	3614 Shadowbrook Dr	introduced	15.24 to 30.48 cm	Stockton	NA	NA	NA	NA	NA	NA	NA	NA	NA	NA	NA	NA	NA	NA	NA	NA	NA
1270	Maidenhair tree	Ginkgo biloba	Stockton	California	-121.2948783	37.9507275	302 W Market St	introduced	15.24 to 30.48 cm	Stockton	NA	NA	NA	NA	NA	NA	NA	NA	NA	NA	NA	NA	NA	NA	NA	NA	NA
1270	Ornamental pear	Pyrus calleryana	Stockton	California	-121.3588229	37.9876082	3614 Shadowbrook Dr	introduced	15.24 to 30.48 cm	Stockton	NA	NA	NA	NA	NA	NA	NA	NA	NA	NA	NA	NA	NA	NA	NA	NA	NA
1271	Chinese pistache	Pistacia chinensis	Stockton	California	-121.2948783	37.9507275	302 W Market St	introduced	15.24 to 30.48 cm	Stockton	NA	NA	NA	NA	NA	NA	NA	NA	NA	NA	NA	NA	NA	NA	NA	NA	NA
1271	Pin oak	Quercus palustris	Stockton	California	-105.84162	41.195479	2769 Winslow Wy	introduced	30.48 to 45.72 cm	Stockton	NA	NA	NA	NA	NA	NA	NA	NA	NA	NA	NA	NA	NA	NA	NA	NA	NA
1271	Ornamental pear	Pyrus calleryana	Stockton	California	-121.3588229	37.9876082	3614 Shadowbrook Dr	introduced	15.24 to 30.48 cm	Stockton	NA	NA	NA	NA	NA	NA	NA	NA	NA	NA	NA	NA	NA	NA	NA	NA	NA
1272	Chinese pistache	Pistacia chinensis	Stockton	California	-121.2953274	37.9508181	343 W Market St	introduced	15.24 to 30.48 cm	Stockton	NA	NA	NA	NA	NA	NA	NA	NA	NA	NA	NA	NA	NA	NA	NA	NA	NA
1272	Pin oak	Quercus palustris	Stockton	California	-105.84162	41.195479	2745 Winslow Wy	introduced	30.48 to 45.72 cm	Stockton	NA	NA	NA	NA	NA	NA	NA	NA	NA	NA	NA	NA	NA	NA	NA	NA	NA
1272	Ornamental pear	Pyrus calleryana	Stockton	California	-121.3588229	37.9876082	3614 Shadowbrook Dr	introduced	15.24 to 30.48 cm	Stockton	NA	NA	NA	NA	NA	NA	NA	NA	NA	NA	NA	NA	NA	NA	NA	NA	NA
1273	Chinese pistache	Pistacia chinensis	Stockton	California	-121.2953274	37.9508181	343 W Market St	introduced	15.24 to 30.48 cm	Stockton	NA	NA	NA	NA	NA	NA	NA	NA	NA	NA	NA	NA	NA	NA	NA	NA	NA
1273	Pin oak	Quercus palustris	Stockton	California	-105.84162	41.195479	2745 Winslow Wy	introduced	30.48 to 45.72 cm	Stockton	NA	NA	NA	NA	NA	NA	NA	NA	NA	NA	NA	NA	NA	NA	NA	NA	NA
1273	Ornamental pear	Pyrus calleryana	Stockton	California	-121.3588229	37.9876082	3614 Shadowbrook Dr	introduced	15.24 to 30.48 cm	Stockton	NA	NA	NA	NA	NA	NA	NA	NA	NA	NA	NA	NA	NA	NA	NA	NA	NA
1274	Chinese pistache	Pistacia chinensis	Stockton	California	-121.2953274	37.9508181	343 W Market St	introduced	15.24 to 30.48 cm	Stockton	NA	NA	NA	NA	NA	NA	NA	NA	NA	NA	NA	NA	NA	NA	NA	NA	NA
1274	Pin oak	Quercus palustris	Stockton	California	-105.84162	41.195479	2721 Winslow Wy	introduced	30.48 to 45.72 cm	Stockton	NA	NA	NA	NA	NA	NA	NA	NA	NA	NA	NA	NA	NA	NA	NA	NA	NA
1274	Crape myrtle	Lagerstroemia indica	Stockton	California	-121.3588229	37.9876082	3614 Shadowbrook Dr	introduced	0 to 15.24 cm	Stockton	NA	NA	NA	NA	NA	NA	NA	NA	NA	NA	NA	NA	NA	NA	NA	NA	NA
1275	Arizona ash	Fraxinus velutina	Stockton	California	-121.2953274	37.9508181	343 W Market St	naturally_occurring	45.72 to 60.96 cm	Stockton	NA	NA	NA	NA	NA	NA	NA	NA	NA	NA	NA	NA	NA	NA	NA	NA	NA
1275	Pin oak	Quercus palustris	Stockton	California	-105.84162	41.195479	2691 Winslow Wy	introduced	30.48 to 45.72 cm	Stockton	NA	NA	NA	NA	NA	NA	NA	NA	NA	NA	NA	NA	NA	NA	NA	NA	NA
1275	Crape myrtle	Lagerstroemia indica	Stockton	California	-121.3588229	37.9876082	3614 Shadowbrook Dr	introduced	0 to 15.24 cm	Stockton	NA	NA	NA	NA	NA	NA	NA	NA	NA	NA	NA	NA	NA	NA	NA	NA	NA
1276	Arizona ash	Fraxinus velutina	Stockton	California	-121.2953274	37.9508181	343 W Market St	naturally_occurring	30.48 to 45.72 cm	Stockton	NA	NA	NA	NA	NA	NA	NA	NA	NA	NA	NA	NA	NA	NA	NA	NA	NA
1276	Scarlet oak	Quercus coccinea	Stockton	California	-105.84162	41.195479	2667 Winslow Wy	introduced	15.24 to 30.48 cm	Stockton	NA	NA	NA	NA	NA	NA	NA	NA	NA	NA	NA	NA	NA	NA	NA	NA	NA
1276	Coast redwood	Sequoia sempervirens	Stockton	California	-121.3588229	37.9876082	3614 Shadowbrook Dr	naturally_occurring	30.48 to 45.72 cm	Stockton	NA	NA	NA	NA	NA	NA	NA	NA	NA	NA	NA	NA	NA	NA	NA	NA	NA
1277	Maidenhair tree	Ginkgo biloba	Stockton	California	-121.2953274	37.9508181	343 W Market St	introduced	30.48 to 45.72 cm	Stockton	NA	NA	NA	NA	NA	NA	NA	NA	NA	NA	NA	NA	NA	NA	NA	NA	NA
1277	Scarlet oak	Quercus coccinea	Stockton	California	-105.84162	41.195479	2643 Winslow Wy	introduced	15.24 to 30.48 cm	Stockton	NA	NA	NA	NA	NA	NA	NA	NA	NA	NA	NA	NA	NA	NA	NA	NA	NA
1277	Coast redwood	Sequoia sempervirens	Stockton	California	-121.3588229	37.9876082	3614 Shadowbrook Dr	naturally_occurring	30.48 to 45.72 cm	Stockton	NA	NA	NA	NA	NA	NA	NA	NA	NA	NA	NA	NA	NA	NA	NA	NA	NA
1278	Chinese pistache	Pistacia chinensis	Stockton	California	-121.2953274	37.9508181	343 W Market St	introduced	15.24 to 30.48 cm	Stockton	NA	NA	NA	NA	NA	NA	NA	NA	NA	NA	NA	NA	NA	NA	NA	NA	NA
1278	Pin oak	Quercus palustris	Stockton	California	-105.84162	41.195479	2619 Winslow Wy	introduced	45.72 to 60.96 cm	Stockton	NA	NA	NA	NA	NA	NA	NA	NA	NA	NA	NA	NA	NA	NA	NA	NA	NA
1278	Coast redwood	Sequoia sempervirens	Stockton	California	-121.3588229	37.9876082	3614 Shadowbrook Dr	naturally_occurring	30.48 to 45.72 cm	Stockton	NA	NA	NA	NA	NA	NA	NA	NA	NA	NA	NA	NA	NA	NA	NA	NA	NA
1279	Chinese pistache	Pistacia chinensis	Stockton	California	-121.2953274	37.9508181	343 W Market St	introduced	30.48 to 45.72 cm	Stockton	NA	NA	NA	NA	NA	NA	NA	NA	NA	NA	NA	NA	NA	NA	NA	NA	NA
1279	Coast redwood	Sequoia sempervirens	Stockton	California	-121.3588229	37.9876082	3614 Shadowbrook Dr	naturally_occurring	30.48 to 45.72 cm	Stockton	NA	NA	NA	NA	NA	NA	NA	NA	NA	NA	NA	NA	NA	NA	NA	NA	NA
1280	Pin oak	Quercus palustris	Stockton	California	-105.84162	41.195479	2565 Winslow Wy	introduced	15.24 to 30.48 cm	Stockton	NA	NA	NA	NA	NA	NA	NA	NA	NA	NA	NA	NA	NA	NA	NA	NA	NA
1280	Coast redwood	Sequoia sempervirens	Stockton	California	-121.3588229	37.9876082	3614 Shadowbrook Dr	naturally_occurring	30.48 to 45.72 cm	Stockton	NA	NA	NA	NA	NA	NA	NA	NA	NA	NA	NA	NA	NA	NA	NA	NA	NA
1281	Pin oak	Quercus palustris	Stockton	California	-105.84162	41.195479	2487 Winslow Wy	introduced	45.72 to 60.96 cm	Stockton	NA	NA	NA	NA	NA	NA	NA	NA	NA	NA	NA	NA	NA	NA	NA	NA	NA
1281	Coast redwood	Sequoia sempervirens	Stockton	California	-121.3588229	37.9876082	3614 Shadowbrook Dr	naturally_occurring	30.48 to 45.72 cm	Stockton	NA	NA	NA	NA	NA	NA	NA	NA	NA	NA	NA	NA	NA	NA	NA	NA	NA
1282	Pin oak	Quercus palustris	Stockton	California	-105.84162	41.195479	2463 Winslow Wy	introduced	30.48 to 45.72 cm	Stockton	NA	NA	NA	NA	NA	NA	NA	NA	NA	NA	NA	NA	NA	NA	NA	NA	NA
1282	Coast redwood	Sequoia sempervirens	Stockton	California	-121.3588229	37.9876082	3614 Shadowbrook Dr	naturally_occurring	30.48 to 45.72 cm	Stockton	NA	NA	NA	NA	NA	NA	NA	NA	NA	NA	NA	NA	NA	NA	NA	NA	NA
1283	Pin oak	Quercus palustris	Stockton	California	-105.84162	41.195479	2415 Winslow Wy	introduced	30.48 to 45.72 cm	Stockton	NA	NA	NA	NA	NA	NA	NA	NA	NA	NA	NA	NA	NA	NA	NA	NA	NA
1283	Coast redwood	Sequoia sempervirens	Stockton	California	-121.3588229	37.9876082	3614 Shadowbrook Dr	naturally_occurring	30.48 to 45.72 cm	Stockton	NA	NA	NA	NA	NA	NA	NA	NA	NA	NA	NA	NA	NA	NA	NA	NA	NA
1284	Pin oak	Quercus palustris	Stockton	California	-105.84162	41.195479	2415 Winslow Wy	introduced	15.24 to 30.48 cm	Stockton	NA	NA	NA	NA	NA	NA	NA	NA	NA	NA	NA	NA	NA	NA	NA	NA	NA
1284	Coast redwood	Sequoia sempervirens	Stockton	California	-121.3588229	37.9876082	3614 Shadowbrook Dr	naturally_occurring	30.48 to 45.72 cm	Stockton	NA	NA	NA	NA	NA	NA	NA	NA	NA	NA	NA	NA	NA	NA	NA	NA	NA
1285	Coast redwood	Sequoia sempervirens	Stockton	California	-121.3588229	37.9876082	3614 Shadowbrook Dr	naturally_occurring	30.48 to 45.72 cm	Stockton	NA	NA	NA	NA	NA	NA	NA	NA	NA	NA	NA	NA	NA	NA	NA	NA	NA
1286	Coast redwood	Sequoia sempervirens	Stockton	California	-121.3588229	37.9876082	3614 Shadowbrook Dr	naturally_occurring	30.48 to 45.72 cm	Stockton	NA	NA	NA	NA	NA	NA	NA	NA	NA	NA	NA	NA	NA	NA	NA	NA	NA
1287	Coast redwood	Sequoia sempervirens	Stockton	California	-121.3588229	37.9876082	3614 Shadowbrook Dr	naturally_occurring	30.48 to 45.72 cm	Stockton	NA	NA	NA	NA	NA	NA	NA	NA	NA	NA	NA	NA	NA	NA	NA	NA	NA
1288	Coast redwood	Sequoia sempervirens	Stockton	California	-121.3588229	37.9876082	3614 Shadowbrook Dr	naturally_occurring	30.48 to 45.72 cm	Stockton	NA	NA	NA	NA	NA	NA	NA	NA	NA	NA	NA	NA	NA	NA	NA	NA	NA
1289	Coast redwood	Sequoia sempervirens	Stockton	California	-121.3588229	37.9876082	3614 Shadowbrook Dr	naturally_occurring	30.48 to 45.72 cm	Stockton	NA	NA	NA	NA	NA	NA	NA	NA	NA	NA	NA	NA	NA	NA	NA	NA	NA
1290	Coast redwood	Sequoia sempervirens	Stockton	California	-121.3588229	37.9876082	3614 Shadowbrook Dr	naturally_occurring	30.48 to 45.72 cm	Stockton	NA	NA	NA	NA	NA	NA	NA	NA	NA	NA	NA	NA	NA	NA	NA	NA	NA
1291	Chinese hackberry	Celtis sinensis	Stockton	California	-121.2835207	38.0135894	2517 E Swain Rd	introduced	30.48 to 45.72 cm	Stockton	NA	NA	NA	NA	NA	NA	NA	NA	NA	NA	NA	NA	NA	NA	NA	NA	NA
1291	Coast redwood	Sequoia sempervirens	Stockton	California	-121.3588229	37.9876082	3614 Shadowbrook Dr	naturally_occurring	30.48 to 45.72 cm	Stockton	NA	NA	NA	NA	NA	NA	NA	NA	NA	NA	NA	NA	NA	NA	NA	NA	NA
1292	Coast redwood	Sequoia sempervirens	Stockton	California	-121.3588229	37.9876082	3614 Shadowbrook Dr	naturally_occurring	30.48 to 45.72 cm	Stockton	NA	NA	NA	NA	NA	NA	NA	NA	NA	NA	NA	NA	NA	NA	NA	NA	NA
1293	Coast redwood	Sequoia sempervirens	Stockton	California	-121.3588229	37.9876082	3614 Shadowbrook Dr	naturally_occurring	30.48 to 45.72 cm	Stockton	NA	NA	NA	NA	NA	NA	NA	NA	NA	NA	NA	NA	NA	NA	NA	NA	NA
1294	Chinese hackberry	Celtis sinensis	Stockton	California	-121.302574	38.008768	6003 E Swain Rd	introduced	45.72 to 60.96 cm	Stockton	NA	NA	NA	NA	NA	NA	NA	NA	NA	NA	NA	NA	NA	NA	NA	NA	NA
1294	Coast redwood	Sequoia sempervirens	Stockton	California	-121.3588229	37.9876082	3614 Shadowbrook Dr	naturally_occurring	30.48 to 45.72 cm	Stockton	NA	NA	NA	NA	NA	NA	NA	NA	NA	NA	NA	NA	NA	NA	NA	NA	NA
1295	Coast redwood	Sequoia sempervirens	Stockton	California	-121.3588229	37.9876082	3614 Shadowbrook Dr	naturally_occurring	30.48 to 45.72 cm	Stockton	NA	NA	NA	NA	NA	NA	NA	NA	NA	NA	NA	NA	NA	NA	NA	NA	NA
1296	Coast redwood	Sequoia sempervirens	Stockton	California	-121.3588229	37.9876082	3614 Shadowbrook Dr	naturally_occurring	30.48 to 45.72 cm	Stockton	NA	NA	NA	NA	NA	NA	NA	NA	NA	NA	NA	NA	NA	NA	NA	NA	NA
1297	Coast redwood	Sequoia sempervirens	Stockton	California	-121.3588229	37.9876082	3614 Shadowbrook Dr	naturally_occurring	30.48 to 45.72 cm	Stockton	NA	NA	NA	NA	NA	NA	NA	NA	NA	NA	NA	NA	NA	NA	NA	NA	NA
1298	Coast redwood	Sequoia sempervirens	Stockton	California	-121.3588229	37.9876082	3614 Shadowbrook Dr	naturally_occurring	30.48 to 45.72 cm	Stockton	NA	NA	NA	NA	NA	NA	NA	NA	NA	NA	NA	NA	NA	NA	NA	NA	NA
1299	Chinese hackberry	Celtis sinensis	Stockton	California	-121.2844691	38.0130337	2410 E Swain Rd	introduced	45.72 to 60.96 cm	Stockton	NA	NA	NA	NA	NA	NA	NA	NA	NA	NA	NA	NA	NA	NA	NA	NA	NA
1299	Coast redwood	Sequoia sempervirens	Stockton	California	-121.3588229	37.9876082	3614 Shadowbrook Dr	naturally_occurring	30.48 to 45.72 cm	Stockton	NA	NA	NA	NA	NA	NA	NA	NA	NA	NA	NA	NA	NA	NA	NA	NA	NA
1300	Coast redwood	Sequoia sempervirens	Stockton	California	-121.3588229	37.9876082	3614 Shadowbrook Dr	naturally_occurring	30.48 to 45.72 cm	Stockton	NA	NA	NA	NA	NA	NA	NA	NA	NA	NA	NA	NA	NA	NA	NA	NA	NA
1301	Coast redwood	Sequoia sempervirens	Stockton	California	-121.3588229	37.9876082	3614 Shadowbrook Dr	naturally_occurring	30.48 to 45.72 cm	Stockton	NA	NA	NA	NA	NA	NA	NA	NA	NA	NA	NA	NA	NA	NA	NA	NA	NA
1302	Coast redwood	Sequoia sempervirens	Stockton	California	-121.3588229	37.9876082	3614 Shadowbrook Dr	naturally_occurring	30.48 to 45.72 cm	Stockton	NA	NA	NA	NA	NA	NA	NA	NA	NA	NA	NA	NA	NA	NA	NA	NA	NA
1303	Coast redwood	Sequoia sempervirens	Stockton	California	-121.3588229	37.9876082	3614 Shadowbrook Dr	naturally_occurring	30.48 to 45.72 cm	Stockton	NA	NA	NA	NA	NA	NA	NA	NA	NA	NA	NA	NA	NA	NA	NA	NA	NA
1304	Coast redwood	Sequoia sempervirens	Stockton	California	-121.3588229	37.9876082	3614 Shadowbrook Dr	naturally_occurring	30.48 to 45.72 cm	Stockton	NA	NA	NA	NA	NA	NA	NA	NA	NA	NA	NA	NA	NA	NA	NA	NA	NA
1305	Coast redwood	Sequoia sempervirens	Stockton	California	-121.3588229	37.9876082	3614 Shadowbrook Dr	naturally_occurring	30.48 to 45.72 cm	Stockton	NA	NA	NA	NA	NA	NA	NA	NA	NA	NA	NA	NA	NA	NA	NA	NA	NA
1306	Chinese hackberry	Celtis sinensis	Stockton	California	-121.2828479	38.0134374	2614 E Swain Rd	introduced	45.72 to 60.96 cm	Stockton	NA	NA	NA	NA	NA	NA	NA	NA	NA	NA	NA	NA	NA	NA	NA	NA	NA
1306	Coast redwood	Sequoia sempervirens	Stockton	California	-121.3588229	37.9876082	3614 Shadowbrook Dr	naturally_occurring	30.48 to 45.72 cm	Stockton	NA	NA	NA	NA	NA	NA	NA	NA	NA	NA	NA	NA	NA	NA	NA	NA	NA
1307	Coast redwood	Sequoia sempervirens	Stockton	California	-121.3588229	37.9876082	3614 Shadowbrook Dr	naturally_occurring	30.48 to 45.72 cm	Stockton	NA	NA	NA	NA	NA	NA	NA	NA	NA	NA	NA	NA	NA	NA	NA	NA	NA
1308	Coast redwood	Sequoia sempervirens	Stockton	California	-121.3588229	37.9876082	3614 Shadowbrook Dr	naturally_occurring	30.48 to 45.72 cm	Stockton	NA	NA	NA	NA	NA	NA	NA	NA	NA	NA	NA	NA	NA	NA	NA	NA	NA
1309	Chinese pistache	Pistacia chinensis	Stockton	California	-121.3588229	37.9876082	3614 Shadowbrook Dr	introduced	15.24 to 30.48 cm	Stockton	NA	NA	NA	NA	NA	NA	NA	NA	NA	NA	NA	NA	NA	NA	NA	NA	NA
1310	Chinese pistache	Pistacia chinensis	Stockton	California	-121.3588229	37.9876082	3614 Shadowbrook Dr	introduced	15.24 to 30.48 cm	Stockton	NA	NA	NA	NA	NA	NA	NA	NA	NA	NA	NA	NA	NA	NA	NA	NA	NA
1311	Chinese hackberry	Celtis sinensis	Stockton	California	-121.2824305	38.0136883	2710 E Swain Rd	introduced	45.72 to 60.96 cm	Stockton	NA	NA	NA	NA	NA	NA	NA	NA	NA	NA	NA	NA	NA	NA	NA	NA	NA
1311	Chinese pistache	Pistacia chinensis	Stockton	California	-121.3588229	37.9876082	3614 Shadowbrook Dr	introduced	0 to 15.24 cm	Stockton	NA	NA	NA	NA	NA	NA	NA	NA	NA	NA	NA	NA	NA	NA	NA	NA	NA
1312	Coast redwood	Sequoia sempervirens	Stockton	California	-121.3588229	37.9876082	3614 Shadowbrook Dr	naturally_occurring	30.48 to 45.72 cm	Stockton	NA	NA	NA	NA	NA	NA	NA	NA	NA	NA	NA	NA	NA	NA	NA	NA	NA
1313	Coast redwood	Sequoia sempervirens	Stockton	California	-121.3588229	37.9876082	3614 Shadowbrook Dr	naturally_occurring	30.48 to 45.72 cm	Stockton	NA	NA	NA	NA	NA	NA	NA	NA	NA	NA	NA	NA	NA	NA	NA	NA	NA
1314	Coast redwood	Sequoia sempervirens	Stockton	California	-121.3588229	37.9876082	3614 Shadowbrook Dr	naturally_occurring	30.48 to 45.72 cm	Stockton	NA	NA	NA	NA	NA	NA	NA	NA	NA	NA	NA	NA	NA	NA	NA	NA	NA
1315	Coast redwood	Sequoia sempervirens	Stockton	California	-121.3588229	37.9876082	3614 Shadowbrook Dr	naturally_occurring	30.48 to 45.72 cm	Stockton	NA	NA	NA	NA	NA	NA	NA	NA	NA	NA	NA	NA	NA	NA	NA	NA	NA
1316	Coast redwood	Sequoia sempervirens	Stockton	California	-121.3588229	37.9876082	3614 Shadowbrook Dr	naturally_occurring	30.48 to 45.72 cm	Stockton	NA	NA	NA	NA	NA	NA	NA	NA	NA	NA	NA	NA	NA	NA	NA	NA	NA
1317	Coast redwood	Sequoia sempervirens	Stockton	California	-121.3588229	37.9876082	3614 Shadowbrook Dr	naturally_occurring	30.48 to 45.72 cm	Stockton	NA	NA	NA	NA	NA	NA	NA	NA	NA	NA	NA	NA	NA	NA	NA	NA	NA
1318	Coast redwood	Sequoia sempervirens	Stockton	California	-121.3588229	37.9876082	3614 Shadowbrook Dr	naturally_occurring	30.48 to 45.72 cm	Stockton	NA	NA	NA	NA	NA	NA	NA	NA	NA	NA	NA	NA	NA	NA	NA	NA	NA
1319	Coast redwood	Sequoia sempervirens	Stockton	California	-121.3588229	37.9876082	3614 Shadowbrook Dr	naturally_occurring	15.24 to 30.48 cm	Stockton	NA	NA	NA	NA	NA	NA	NA	NA	NA	NA	NA	NA	NA	NA	NA	NA	NA
1320	Coast redwood	Sequoia sempervirens	Stockton	California	-121.3588229	37.9876082	3614 Shadowbrook Dr	naturally_occurring	30.48 to 45.72 cm	Stockton	NA	NA	NA	NA	NA	NA	NA	NA	NA	NA	NA	NA	NA	NA	NA	NA	NA
1321	Coast redwood	Sequoia sempervirens	Stockton	California	-121.3588229	37.9876082	3614 Shadowbrook Dr	naturally_occurring	30.48 to 45.72 cm	Stockton	NA	NA	NA	NA	NA	NA	NA	NA	NA	NA	NA	NA	NA	NA	NA	NA	NA
1322	Chinese pistache	Pistacia chinensis	Stockton	California	-121.3588229	37.9876082	3614 Shadowbrook Dr	introduced	15.24 to 30.48 cm	Stockton	NA	NA	NA	NA	NA	NA	NA	NA	NA	NA	NA	NA	NA	NA	NA	NA	NA
1323	Chinese pistache	Pistacia chinensis	Stockton	California	-121.3588229	37.9876082	3614 Shadowbrook Dr	introduced	15.24 to 30.48 cm	Stockton	NA	NA	NA	NA	NA	NA	NA	NA	NA	NA	NA	NA	NA	NA	NA	NA	NA
1324	Coast redwood	Sequoia sempervirens	Stockton	California	-121.3588229	37.9876082	3614 Shadowbrook Dr	naturally_occurring	30.48 to 45.72 cm	Stockton	NA	NA	NA	NA	NA	NA	NA	NA	NA	NA	NA	NA	NA	NA	NA	NA	NA
1325	Coast redwood	Sequoia sempervirens	Stockton	California	-121.3588229	37.9876082	3614 Shadowbrook Dr	naturally_occurring	30.48 to 45.72 cm	Stockton	NA	NA	NA	NA	NA	NA	NA	NA	NA	NA	NA	NA	NA	NA	NA	NA	NA
1326	Coast redwood	Sequoia sempervirens	Stockton	California	-121.3588229	37.9876082	3614 Shadowbrook Dr	naturally_occurring	30.48 to 45.72 cm	Stockton	NA	NA	NA	NA	NA	NA	NA	NA	NA	NA	NA	NA	NA	NA	NA	NA	NA
1327	Coast redwood	Sequoia sempervirens	Stockton	California	-121.3588229	37.9876082	3614 Shadowbrook Dr	naturally_occurring	30.48 to 45.72 cm	Stockton	NA	NA	NA	NA	NA	NA	NA	NA	NA	NA	NA	NA	NA	NA	NA	NA	NA
1328	Ornamental pear	Pyrus calleryana	Stockton	California	-121.3588229	37.9876082	3614 Shadowbrook Dr	introduced	15.24 to 30.48 cm	Stockton	NA	NA	NA	NA	NA	NA	NA	NA	NA	NA	NA	NA	NA	NA	NA	NA	NA
1329	Chinese pistache	Pistacia chinensis	Stockton	California	-121.3588229	37.9876082	3614 Shadowbrook Dr	introduced	15.24 to 30.48 cm	Stockton	NA	NA	NA	NA	NA	NA	NA	NA	NA	NA	NA	NA	NA	NA	NA	NA	NA
1330	Coast redwood	Sequoia sempervirens	Stockton	California	-121.3588229	37.9876082	3614 Shadowbrook Dr	naturally_occurring	30.48 to 45.72 cm	Stockton	NA	NA	NA	NA	NA	NA	NA	NA	NA	NA	NA	NA	NA	NA	NA	NA	NA
1331	Coast redwood	Sequoia sempervirens	Stockton	California	-121.3588229	37.9876082	3614 Shadowbrook Dr	naturally_occurring	15.24 to 30.48 cm	Stockton	NA	NA	NA	NA	NA	NA	NA	NA	NA	NA	NA	NA	NA	NA	NA	NA	NA
1332	Coast redwood	Sequoia sempervirens	Stockton	California	-121.3588229	37.9876082	3614 Shadowbrook Dr	naturally_occurring	30.48 to 45.72 cm	Stockton	NA	NA	NA	NA	NA	NA	NA	NA	NA	NA	NA	NA	NA	NA	NA	NA	NA
1333	Coast redwood	Sequoia sempervirens	Stockton	California	-121.3588229	37.9876082	3614 Shadowbrook Dr	naturally_occurring	30.48 to 45.72 cm	Stockton	NA	NA	NA	NA	NA	NA	NA	NA	NA	NA	NA	NA	NA	NA	NA	NA	NA
1334	Coast redwood	Sequoia sempervirens	Stockton	California	-121.3588229	37.9876082	3614 Shadowbrook Dr	naturally_occurring	30.48 to 45.72 cm	Stockton	NA	NA	NA	NA	NA	NA	NA	NA	NA	NA	NA	NA	NA	NA	NA	NA	NA
1335	Coast redwood	Sequoia sempervirens	Stockton	California	-121.3588229	37.9876082	3614 Shadowbrook Dr	naturally_occurring	30.48 to 45.72 cm	Stockton	NA	NA	NA	NA	NA	NA	NA	NA	NA	NA	NA	NA	NA	NA	NA	NA	NA
1336	English hawthorn	Crataegus laevigata	Stockton	California	-121.3588229	37.9876082	3614 Shadowbrook Dr	introduced	0 to 15.24 cm	Stockton	NA	NA	NA	NA	NA	NA	NA	NA	NA	NA	NA	NA	NA	NA	NA	NA	NA
1337	English hawthorn	Crataegus laevigata	Stockton	California	-121.3588229	37.9876082	3614 Shadowbrook Dr	introduced	0 to 15.24 cm	Stockton	NA	NA	NA	NA	NA	NA	NA	NA	NA	NA	NA	NA	NA	NA	NA	NA	NA
1338	English hawthorn	Crataegus laevigata	Stockton	California	-121.3588229	37.9876082	3614 Shadowbrook Dr	introduced	15.24 to 30.48 cm	Stockton	NA	NA	NA	NA	NA	NA	NA	NA	NA	NA	NA	NA	NA	NA	NA	NA	NA
1339	English hawthorn	Crataegus laevigata	Stockton	California	-121.3588229	37.9876082	3614 Shadowbrook Dr	introduced	15.24 to 30.48 cm	Stockton	NA	NA	NA	NA	NA	NA	NA	NA	NA	NA	NA	NA	NA	NA	NA	NA	NA
1340	English hawthorn	Crataegus laevigata	Stockton	California	-121.3588229	37.9876082	3614 Shadowbrook Dr	introduced	0 to 15.24 cm	Stockton	NA	NA	NA	NA	NA	NA	NA	NA	NA	NA	NA	NA	NA	NA	NA	NA	NA
14081	Trident maple	Acer buergerianum	Stockton	California	-121.2967833	37.9464935	535 E Church St	introduced	0 to 15.24 cm	Stockton	NA	NA	NA	NA	NA	NA	NA	NA	NA	NA	NA	NA	NA	NA	NA	NA	NA
1342	Ornamental pear	Pyrus calleryana	Stockton	California	-121.3588229	37.9876082	3614 Shadowbrook Dr	introduced	15.24 to 30.48 cm	Stockton	NA	NA	NA	NA	NA	NA	NA	NA	NA	NA	NA	NA	NA	NA	NA	NA	NA
1343	Ornamental pear	Pyrus calleryana	Stockton	California	-121.3588229	37.9876082	3614 Shadowbrook Dr	introduced	15.24 to 30.48 cm	Stockton	NA	NA	NA	NA	NA	NA	NA	NA	NA	NA	NA	NA	NA	NA	NA	NA	NA
1344	Ornamental pear	Pyrus calleryana	Stockton	California	-121.3588229	37.9876082	3614 Shadowbrook Dr	introduced	15.24 to 30.48 cm	Stockton	NA	NA	NA	NA	NA	NA	NA	NA	NA	NA	NA	NA	NA	NA	NA	NA	NA
1345	Ornamental pear	Pyrus calleryana	Stockton	California	-121.3588229	37.9876082	3614 Shadowbrook Dr	introduced	0 to 15.24 cm	Stockton	NA	NA	NA	NA	NA	NA	NA	NA	NA	NA	NA	NA	NA	NA	NA	NA	NA
1346	Ornamental pear	Pyrus calleryana	Stockton	California	-121.3588229	37.9876082	3614 Shadowbrook Dr	introduced	15.24 to 30.48 cm	Stockton	NA	NA	NA	NA	NA	NA	NA	NA	NA	NA	NA	NA	NA	NA	NA	NA	NA
1347	Southern magnolia	Magnolia grandiflora	Stockton	California	-121.2897021	37.9520184	22 S El Dorado St	introduced	15.24 to 30.48 cm	Stockton	NA	NA	NA	NA	NA	NA	NA	NA	NA	NA	NA	NA	NA	NA	NA	NA	NA
1347	Ornamental pear	Pyrus calleryana	Stockton	California	-121.3588229	37.9876082	3614 Shadowbrook Dr	introduced	15.24 to 30.48 cm	Stockton	NA	NA	NA	NA	NA	NA	NA	NA	NA	NA	NA	NA	NA	NA	NA	NA	NA
1348	Southern magnolia	Magnolia grandiflora	Stockton	California	-121.2897021	37.9520184	22 S El Dorado St	introduced	15.24 to 30.48 cm	Stockton	NA	NA	NA	NA	NA	NA	NA	NA	NA	NA	NA	NA	NA	NA	NA	NA	NA
1348	Ornamental pear	Pyrus calleryana	Stockton	California	-121.3588229	37.9876082	3614 Shadowbrook Dr	introduced	0 to 15.24 cm	Stockton	NA	NA	NA	NA	NA	NA	NA	NA	NA	NA	NA	NA	NA	NA	NA	NA	NA
1349	Southern magnolia	Magnolia grandiflora	Stockton	California	-121.2897021	37.9520184	22 S El Dorado St	introduced	15.24 to 30.48 cm	Stockton	NA	NA	NA	NA	NA	NA	NA	NA	NA	NA	NA	NA	NA	NA	NA	NA	NA
1349	Ornamental pear	Pyrus calleryana	Stockton	California	-121.3588229	37.9876082	3614 Shadowbrook Dr	introduced	15.24 to 30.48 cm	Stockton	NA	NA	NA	NA	NA	NA	NA	NA	NA	NA	NA	NA	NA	NA	NA	NA	NA
1350	Southern magnolia	Magnolia grandiflora	Stockton	California	-121.2897021	37.9520184	22 S El Dorado St	introduced	15.24 to 30.48 cm	Stockton	NA	NA	NA	NA	NA	NA	NA	NA	NA	NA	NA	NA	NA	NA	NA	NA	NA
1350	Ornamental pear	Pyrus calleryana	Stockton	California	-121.3588229	37.9876082	3614 Shadowbrook Dr	introduced	15.24 to 30.48 cm	Stockton	NA	NA	NA	NA	NA	NA	NA	NA	NA	NA	NA	NA	NA	NA	NA	NA	NA
1351	Southern magnolia	Magnolia grandiflora	Stockton	California	-121.2897021	37.9520184	22 S El Dorado St	introduced	15.24 to 30.48 cm	Stockton	NA	NA	NA	NA	NA	NA	NA	NA	NA	NA	NA	NA	NA	NA	NA	NA	NA
1351	Ornamental pear	Pyrus calleryana	Stockton	California	-121.3588229	37.9876082	3614 Shadowbrook Dr	introduced	15.24 to 30.48 cm	Stockton	NA	NA	NA	NA	NA	NA	NA	NA	NA	NA	NA	NA	NA	NA	NA	NA	NA
1352	Southern magnolia	Magnolia grandiflora	Stockton	California	-121.2897021	37.9520184	22 S El Dorado St	introduced	15.24 to 30.48 cm	Stockton	NA	NA	NA	NA	NA	NA	NA	NA	NA	NA	NA	NA	NA	NA	NA	NA	NA
1352	Ornamental pear	Pyrus calleryana	Stockton	California	-121.3588229	37.9876082	3614 Shadowbrook Dr	introduced	15.24 to 30.48 cm	Stockton	NA	NA	NA	NA	NA	NA	NA	NA	NA	NA	NA	NA	NA	NA	NA	NA	NA
1353	Southern magnolia	Magnolia grandiflora	Stockton	California	-121.2897021	37.9520184	22 S El Dorado St	introduced	0 to 15.24 cm	Stockton	NA	NA	NA	NA	NA	NA	NA	NA	NA	NA	NA	NA	NA	NA	NA	NA	NA
1353	Ornamental pear	Pyrus calleryana	Stockton	California	-121.3588229	37.9876082	3614 Shadowbrook Dr	introduced	15.24 to 30.48 cm	Stockton	NA	NA	NA	NA	NA	NA	NA	NA	NA	NA	NA	NA	NA	NA	NA	NA	NA
1354	Southern magnolia	Magnolia grandiflora	Stockton	California	-121.2897021	37.9520184	22 S El Dorado St	introduced	15.24 to 30.48 cm	Stockton	NA	NA	NA	NA	NA	NA	NA	NA	NA	NA	NA	NA	NA	NA	NA	NA	NA
1354	Ornamental pear	Pyrus calleryana	Stockton	California	-121.3588229	37.9876082	3614 Shadowbrook Dr	introduced	15.24 to 30.48 cm	Stockton	NA	NA	NA	NA	NA	NA	NA	NA	NA	NA	NA	NA	NA	NA	NA	NA	NA
1355	Southern magnolia	Magnolia grandiflora	Stockton	California	-121.2897021	37.9520184	22 S El Dorado St	introduced	0 to 15.24 cm	Stockton	NA	NA	NA	NA	NA	NA	NA	NA	NA	NA	NA	NA	NA	NA	NA	NA	NA
1355	Ornamental pear	Pyrus calleryana	Stockton	California	-121.3588229	37.9876082	3614 Shadowbrook Dr	introduced	0 to 15.24 cm	Stockton	NA	NA	NA	NA	NA	NA	NA	NA	NA	NA	NA	NA	NA	NA	NA	NA	NA
1356	Ornamental pear	Pyrus calleryana	Stockton	California	-121.3588229	37.9876082	3614 Shadowbrook Dr	introduced	15.24 to 30.48 cm	Stockton	NA	NA	NA	NA	NA	NA	NA	NA	NA	NA	NA	NA	NA	NA	NA	NA	NA
1357	Ornamental pear	Pyrus calleryana	Stockton	California	-121.3588229	37.9876082	3614 Shadowbrook Dr	introduced	0 to 15.24 cm	Stockton	NA	NA	NA	NA	NA	NA	NA	NA	NA	NA	NA	NA	NA	NA	NA	NA	NA
1358	Ornamental pear	Pyrus calleryana	Stockton	California	-121.3588229	37.9876082	3614 Shadowbrook Dr	introduced	15.24 to 30.48 cm	Stockton	NA	NA	NA	NA	NA	NA	NA	NA	NA	NA	NA	NA	NA	NA	NA	NA	NA
1359	Ornamental pear	Pyrus calleryana	Stockton	California	-121.3588229	37.9876082	3614 Shadowbrook Dr	introduced	0 to 15.24 cm	Stockton	NA	NA	NA	NA	NA	NA	NA	NA	NA	NA	NA	NA	NA	NA	NA	NA	NA
1360	Ornamental pear	Pyrus calleryana	Stockton	California	-121.3588229	37.9876082	3614 Shadowbrook Dr	introduced	15.24 to 30.48 cm	Stockton	NA	NA	NA	NA	NA	NA	NA	NA	NA	NA	NA	NA	NA	NA	NA	NA	NA
1361	Ornamental pear	Pyrus calleryana	Stockton	California	-121.3588229	37.9876082	3614 Shadowbrook Dr	introduced	15.24 to 30.48 cm	Stockton	NA	NA	NA	NA	NA	NA	NA	NA	NA	NA	NA	NA	NA	NA	NA	NA	NA
1362	Ornamental pear	Pyrus calleryana	Stockton	California	-121.3588229	37.9876082	3614 Shadowbrook Dr	introduced	0 to 15.24 cm	Stockton	NA	NA	NA	NA	NA	NA	NA	NA	NA	NA	NA	NA	NA	NA	NA	NA	NA
1363	Ornamental pear	Pyrus calleryana	Stockton	California	-121.3588229	37.9876082	3614 Shadowbrook Dr	introduced	15.24 to 30.48 cm	Stockton	NA	NA	NA	NA	NA	NA	NA	NA	NA	NA	NA	NA	NA	NA	NA	NA	NA
1364	Red oak	Quercus rubra	Stockton	California	-121.3588229	37.9876082	3614 Shadowbrook Dr	introduced	0 to 15.24 cm	Stockton	NA	NA	NA	NA	NA	NA	NA	NA	NA	NA	NA	NA	NA	NA	NA	NA	NA
1365	Ornamental pear	Pyrus calleryana	Stockton	California	-121.3588229	37.9876082	3614 Shadowbrook Dr	introduced	0 to 15.24 cm	Stockton	NA	NA	NA	NA	NA	NA	NA	NA	NA	NA	NA	NA	NA	NA	NA	NA	NA
1366	Ornamental pear	Pyrus calleryana	Stockton	California	-121.3588229	37.9876082	3614 Shadowbrook Dr	introduced	15.24 to 30.48 cm	Stockton	NA	NA	NA	NA	NA	NA	NA	NA	NA	NA	NA	NA	NA	NA	NA	NA	NA
1367	Red oak	Quercus rubra	Stockton	California	-121.3588229	37.9876082	3614 Shadowbrook Dr	introduced	15.24 to 30.48 cm	Stockton	NA	NA	NA	NA	NA	NA	NA	NA	NA	NA	NA	NA	NA	NA	NA	NA	NA
1368	Southern magnolia	Magnolia grandiflora	Stockton	California	-121.288082	37.941437	22 S Center St	introduced	15.24 to 30.48 cm	Stockton	NA	NA	NA	NA	NA	NA	NA	NA	NA	NA	NA	NA	NA	NA	NA	NA	NA
1368	Red oak	Quercus rubra	Stockton	California	-121.3588229	37.9876082	3614 Shadowbrook Dr	introduced	15.24 to 30.48 cm	Stockton	NA	NA	NA	NA	NA	NA	NA	NA	NA	NA	NA	NA	NA	NA	NA	NA	NA
1369	Southern magnolia	Magnolia grandiflora	Stockton	California	-121.288082	37.941437	22 S Center St	introduced	15.24 to 30.48 cm	Stockton	NA	NA	NA	NA	NA	NA	NA	NA	NA	NA	NA	NA	NA	NA	NA	NA	NA
1369	Red oak	Quercus rubra	Stockton	California	-121.3588229	37.9876082	3614 Shadowbrook Dr	introduced	0 to 15.24 cm	Stockton	NA	NA	NA	NA	NA	NA	NA	NA	NA	NA	NA	NA	NA	NA	NA	NA	NA
1370	Southern magnolia	Magnolia grandiflora	Stockton	California	-121.288082	37.941437	22 S Center St	introduced	15.24 to 30.48 cm	Stockton	NA	NA	NA	NA	NA	NA	NA	NA	NA	NA	NA	NA	NA	NA	NA	NA	NA
1370	Ornamental pear	Pyrus calleryana	Stockton	California	-121.3588229	37.9876082	3614 Shadowbrook Dr	introduced	15.24 to 30.48 cm	Stockton	NA	NA	NA	NA	NA	NA	NA	NA	NA	NA	NA	NA	NA	NA	NA	NA	NA
1371	Southern magnolia	Magnolia grandiflora	Stockton	California	-121.288082	37.941437	22 S Center St	introduced	30.48 to 45.72 cm	Stockton	NA	NA	NA	NA	NA	NA	NA	NA	NA	NA	NA	NA	NA	NA	NA	NA	NA
1371	Ornamental pear	Pyrus calleryana	Stockton	California	-121.3588229	37.9876082	3614 Shadowbrook Dr	introduced	15.24 to 30.48 cm	Stockton	NA	NA	NA	NA	NA	NA	NA	NA	NA	NA	NA	NA	NA	NA	NA	NA	NA
1372	Southern magnolia	Magnolia grandiflora	Stockton	California	-121.288082	37.941437	22 S Center St	introduced	30.48 to 45.72 cm	Stockton	NA	NA	NA	NA	NA	NA	NA	NA	NA	NA	NA	NA	NA	NA	NA	NA	NA
1372	Ornamental pear	Pyrus calleryana	Stockton	California	-121.3588229	37.9876082	3614 Shadowbrook Dr	introduced	15.24 to 30.48 cm	Stockton	NA	NA	NA	NA	NA	NA	NA	NA	NA	NA	NA	NA	NA	NA	NA	NA	NA
1373	Southern magnolia	Magnolia grandiflora	Stockton	California	-121.288082	37.941437	22 S Center St	introduced	30.48 to 45.72 cm	Stockton	NA	NA	NA	NA	NA	NA	NA	NA	NA	NA	NA	NA	NA	NA	NA	NA	NA
1373	Ornamental pear	Pyrus calleryana	Stockton	California	-121.3588229	37.9876082	3614 Shadowbrook Dr	introduced	15.24 to 30.48 cm	Stockton	NA	NA	NA	NA	NA	NA	NA	NA	NA	NA	NA	NA	NA	NA	NA	NA	NA
1374	Southern magnolia	Magnolia grandiflora	Stockton	California	-121.288082	37.941437	22 S Center St	introduced	15.24 to 30.48 cm	Stockton	NA	NA	NA	NA	NA	NA	NA	NA	NA	NA	NA	NA	NA	NA	NA	NA	NA
1374	Ornamental pear	Pyrus calleryana	Stockton	California	-121.3588229	37.9876082	3614 Shadowbrook Dr	introduced	15.24 to 30.48 cm	Stockton	NA	NA	NA	NA	NA	NA	NA	NA	NA	NA	NA	NA	NA	NA	NA	NA	NA
1375	Southern magnolia	Magnolia grandiflora	Stockton	California	-121.288082	37.941437	22 S Center St	introduced	15.24 to 30.48 cm	Stockton	NA	NA	NA	NA	NA	NA	NA	NA	NA	NA	NA	NA	NA	NA	NA	NA	NA
1375	Ornamental pear	Pyrus calleryana	Stockton	California	-121.3588229	37.9876082	3614 Shadowbrook Dr	introduced	15.24 to 30.48 cm	Stockton	NA	NA	NA	NA	NA	NA	NA	NA	NA	NA	NA	NA	NA	NA	NA	NA	NA
1376	Southern magnolia	Magnolia grandiflora	Stockton	California	-121.288082	37.941437	22 S Center St	introduced	15.24 to 30.48 cm	Stockton	NA	NA	NA	NA	NA	NA	NA	NA	NA	NA	NA	NA	NA	NA	NA	NA	NA
14082	Trident maple	Acer buergerianum	Stockton	California	-121.2967833	37.9464935	535 E Church St	introduced	0 to 15.24 cm	Stockton	NA	NA	NA	NA	NA	NA	NA	NA	NA	NA	NA	NA	NA	NA	NA	NA	NA
1377	Red oak	Quercus rubra	Stockton	California	-121.3588229	37.9876082	3614 Shadowbrook Dr	introduced	0 to 15.24 cm	Stockton	NA	NA	NA	NA	NA	NA	NA	NA	NA	NA	NA	NA	NA	NA	NA	NA	NA
1378	Ornamental pear	Pyrus calleryana	Stockton	California	-121.3588229	37.9876082	3614 Shadowbrook Dr	introduced	15.24 to 30.48 cm	Stockton	NA	NA	NA	NA	NA	NA	NA	NA	NA	NA	NA	NA	NA	NA	NA	NA	NA
1379	Ornamental pear	Pyrus calleryana	Stockton	California	-121.3588229	37.9876082	3614 Shadowbrook Dr	introduced	15.24 to 30.48 cm	Stockton	NA	NA	NA	NA	NA	NA	NA	NA	NA	NA	NA	NA	NA	NA	NA	NA	NA
1380	Red oak	Quercus rubra	Stockton	California	-121.3588229	37.9876082	3614 Shadowbrook Dr	introduced	0 to 15.24 cm	Stockton	NA	NA	NA	NA	NA	NA	NA	NA	NA	NA	NA	NA	NA	NA	NA	NA	NA
1381	Ornamental pear	Pyrus calleryana	Stockton	California	-121.3588229	37.9876082	3614 Shadowbrook Dr	introduced	15.24 to 30.48 cm	Stockton	NA	NA	NA	NA	NA	NA	NA	NA	NA	NA	NA	NA	NA	NA	NA	NA	NA
1382	Ornamental pear	Pyrus calleryana	Stockton	California	-121.3588229	37.9876082	3614 Shadowbrook Dr	introduced	0 to 15.24 cm	Stockton	NA	NA	NA	NA	NA	NA	NA	NA	NA	NA	NA	NA	NA	NA	NA	NA	NA
1383	Red oak	Quercus rubra	Stockton	California	-121.3588229	37.9876082	3614 Shadowbrook Dr	introduced	0 to 15.24 cm	Stockton	NA	NA	NA	NA	NA	NA	NA	NA	NA	NA	NA	NA	NA	NA	NA	NA	NA
1384	Ornamental pear	Pyrus calleryana	Stockton	California	-121.3588229	37.9876082	3614 Shadowbrook Dr	introduced	0 to 15.24 cm	Stockton	NA	NA	NA	NA	NA	NA	NA	NA	NA	NA	NA	NA	NA	NA	NA	NA	NA
194030	Norway maple	Acer platanoides	Stockton	California	-121.260461	38.021253	4301 E Hammer Ln	introduced	0 to 15.24 cm	Stockton	NA	NA	NA	NA	NA	NA	NA	NA	NA	NA	NA	NA	NA	NA	NA	NA	NA
1386	Ornamental pear	Pyrus calleryana	Stockton	California	-121.3588229	37.9876082	3614 Shadowbrook Dr	introduced	0 to 15.24 cm	Stockton	NA	NA	NA	NA	NA	NA	NA	NA	NA	NA	NA	NA	NA	NA	NA	NA	NA
1387	Ornamental pear	Pyrus calleryana	Stockton	California	-121.3588229	37.9876082	3614 Shadowbrook Dr	introduced	0 to 15.24 cm	Stockton	NA	NA	NA	NA	NA	NA	NA	NA	NA	NA	NA	NA	NA	NA	NA	NA	NA
1388	Crape myrtle	Lagerstroemia indica	Stockton	California	-121.3588229	37.9876082	3614 Shadowbrook Dr	introduced	0 to 15.24 cm	Stockton	NA	NA	NA	NA	NA	NA	NA	NA	NA	NA	NA	NA	NA	NA	NA	NA	NA
1389	Crape myrtle	Lagerstroemia indica	Stockton	California	-121.3588229	37.9876082	3614 Shadowbrook Dr	introduced	0 to 15.24 cm	Stockton	NA	NA	NA	NA	NA	NA	NA	NA	NA	NA	NA	NA	NA	NA	NA	NA	NA
1390	Red maple	Acer rubrum	Stockton	California	-121.2882525	37.9527652	24 S Hunter St	introduced	0 to 15.24 cm	Stockton	NA	NA	NA	NA	NA	NA	NA	NA	NA	NA	NA	NA	NA	NA	NA	NA	NA
1390	English hawthorn	Crataegus laevigata	Stockton	California	-121.3588229	37.9876082	3614 Shadowbrook Dr	introduced	0 to 15.24 cm	Stockton	NA	NA	NA	NA	NA	NA	NA	NA	NA	NA	NA	NA	NA	NA	NA	NA	NA
1391	Red maple	Acer rubrum	Stockton	California	-121.2882525	37.9527652	24 S Hunter St	introduced	0 to 15.24 cm	Stockton	NA	NA	NA	NA	NA	NA	NA	NA	NA	NA	NA	NA	NA	NA	NA	NA	NA
1391	Crape myrtle	Lagerstroemia indica	Stockton	California	-121.3588229	37.9876082	3614 Shadowbrook Dr	introduced	0 to 15.24 cm	Stockton	NA	NA	NA	NA	NA	NA	NA	NA	NA	NA	NA	NA	NA	NA	NA	NA	NA
1392	Red maple	Acer rubrum	Stockton	California	-121.2882525	37.9527652	24 S Hunter St	introduced	0 to 15.24 cm	Stockton	NA	NA	NA	NA	NA	NA	NA	NA	NA	NA	NA	NA	NA	NA	NA	NA	NA
1392	Crape myrtle	Lagerstroemia indica	Stockton	California	-121.3588229	37.9876082	3614 Shadowbrook Dr	introduced	0 to 15.24 cm	Stockton	NA	NA	NA	NA	NA	NA	NA	NA	NA	NA	NA	NA	NA	NA	NA	NA	NA
1393	American sweetgum	Liquidambar styraciflua	Stockton	California	-121.2882525	37.9527652	24 S Hunter St	introduced	0 to 15.24 cm	Stockton	NA	NA	NA	NA	NA	NA	NA	NA	NA	NA	NA	NA	NA	NA	NA	NA	NA
1393	Crape myrtle	Lagerstroemia indica	Stockton	California	-121.3588229	37.9876082	3614 Shadowbrook Dr	introduced	0 to 15.24 cm	Stockton	NA	NA	NA	NA	NA	NA	NA	NA	NA	NA	NA	NA	NA	NA	NA	NA	NA
1394	American sweetgum	Liquidambar styraciflua	Stockton	California	-121.2882525	37.9527652	24 S Hunter St	introduced	15.24 to 30.48 cm	Stockton	NA	NA	NA	NA	NA	NA	NA	NA	NA	NA	NA	NA	NA	NA	NA	NA	NA
1394	Crape myrtle	Lagerstroemia indica	Stockton	California	-121.3588229	37.9876082	3614 Shadowbrook Dr	introduced	0 to 15.24 cm	Stockton	NA	NA	NA	NA	NA	NA	NA	NA	NA	NA	NA	NA	NA	NA	NA	NA	NA
1395	American sweetgum	Liquidambar styraciflua	Stockton	California	-121.2882525	37.9527652	24 S Hunter St	introduced	15.24 to 30.48 cm	Stockton	NA	NA	NA	NA	NA	NA	NA	NA	NA	NA	NA	NA	NA	NA	NA	NA	NA
1395	Crape myrtle	Lagerstroemia indica	Stockton	California	-121.3588229	37.9876082	3614 Shadowbrook Dr	introduced	0 to 15.24 cm	Stockton	NA	NA	NA	NA	NA	NA	NA	NA	NA	NA	NA	NA	NA	NA	NA	NA	NA
1396	American sweetgum	Liquidambar styraciflua	Stockton	California	-121.2882525	37.9527652	24 S Hunter St	introduced	30.48 to 45.72 cm	Stockton	NA	NA	NA	NA	NA	NA	NA	NA	NA	NA	NA	NA	NA	NA	NA	NA	NA
1396	Crape myrtle	Lagerstroemia indica	Stockton	California	-121.3588229	37.9876082	3614 Shadowbrook Dr	introduced	0 to 15.24 cm	Stockton	NA	NA	NA	NA	NA	NA	NA	NA	NA	NA	NA	NA	NA	NA	NA	NA	NA
1397	American sweetgum	Liquidambar styraciflua	Stockton	California	-121.2882525	37.9527652	24 S Hunter St	introduced	15.24 to 30.48 cm	Stockton	NA	NA	NA	NA	NA	NA	NA	NA	NA	NA	NA	NA	NA	NA	NA	NA	NA
1397	Crape myrtle	Lagerstroemia indica	Stockton	California	-121.3588229	37.9876082	3614 Shadowbrook Dr	introduced	0 to 15.24 cm	Stockton	NA	NA	NA	NA	NA	NA	NA	NA	NA	NA	NA	NA	NA	NA	NA	NA	NA
1398	Red maple	Acer rubrum	Stockton	California	-121.2882525	37.9527652	24 S Hunter St	introduced	0 to 15.24 cm	Stockton	NA	NA	NA	NA	NA	NA	NA	NA	NA	NA	NA	NA	NA	NA	NA	NA	NA
1398	Crape myrtle	Lagerstroemia indica	Stockton	California	-121.3588229	37.9876082	3614 Shadowbrook Dr	introduced	0 to 15.24 cm	Stockton	NA	NA	NA	NA	NA	NA	NA	NA	NA	NA	NA	NA	NA	NA	NA	NA	NA
1399	Red maple	Acer rubrum	Stockton	California	-121.2433678	37.9544216	24 E Main St	introduced	0 to 15.24 cm	Stockton	NA	NA	NA	NA	NA	NA	NA	NA	NA	NA	NA	NA	NA	NA	NA	NA	NA
1399	Crape myrtle	Lagerstroemia indica	Stockton	California	-121.3588229	37.9876082	3614 Shadowbrook Dr	introduced	0 to 15.24 cm	Stockton	NA	NA	NA	NA	NA	NA	NA	NA	NA	NA	NA	NA	NA	NA	NA	NA	NA
1400	Red maple	Acer rubrum	Stockton	California	-121.2433678	37.9544216	24 E Main St	introduced	0 to 15.24 cm	Stockton	NA	NA	NA	NA	NA	NA	NA	NA	NA	NA	NA	NA	NA	NA	NA	NA	NA
1400	Crape myrtle	Lagerstroemia indica	Stockton	California	-121.3588229	37.9876082	3614 Shadowbrook Dr	introduced	0 to 15.24 cm	Stockton	NA	NA	NA	NA	NA	NA	NA	NA	NA	NA	NA	NA	NA	NA	NA	NA	NA
1401	Red maple	Acer rubrum	Stockton	California	-121.2433678	37.9544216	24 E Main St	introduced	0 to 15.24 cm	Stockton	NA	NA	NA	NA	NA	NA	NA	NA	NA	NA	NA	NA	NA	NA	NA	NA	NA
1401	Crape myrtle	Lagerstroemia indica	Stockton	California	-121.3588229	37.9876082	3614 Shadowbrook Dr	introduced	0 to 15.24 cm	Stockton	NA	NA	NA	NA	NA	NA	NA	NA	NA	NA	NA	NA	NA	NA	NA	NA	NA
1402	Red maple	Acer rubrum	Stockton	California	-121.2433678	37.9544216	24 E Main St	introduced	0 to 15.24 cm	Stockton	NA	NA	NA	NA	NA	NA	NA	NA	NA	NA	NA	NA	NA	NA	NA	NA	NA
1402	Crape myrtle	Lagerstroemia indica	Stockton	California	-121.3588229	37.9876082	3614 Shadowbrook Dr	introduced	0 to 15.24 cm	Stockton	NA	NA	NA	NA	NA	NA	NA	NA	NA	NA	NA	NA	NA	NA	NA	NA	NA
1403	Red maple	Acer rubrum	Stockton	California	-121.2433678	37.9544216	24 E Main St	introduced	0 to 15.24 cm	Stockton	NA	NA	NA	NA	NA	NA	NA	NA	NA	NA	NA	NA	NA	NA	NA	NA	NA
1403	Crape myrtle	Lagerstroemia indica	Stockton	California	-121.3588229	37.9876082	3614 Shadowbrook Dr	introduced	15.24 to 30.48 cm	Stockton	NA	NA	NA	NA	NA	NA	NA	NA	NA	NA	NA	NA	NA	NA	NA	NA	NA
1404	Red maple	Acer rubrum	Stockton	California	-121.290416	37.9514817	24 E Market St	introduced	0 to 15.24 cm	Stockton	NA	NA	NA	NA	NA	NA	NA	NA	NA	NA	NA	NA	NA	NA	NA	NA	NA
1404	Crape myrtle	Lagerstroemia indica	Stockton	California	-121.3588229	37.9876082	3614 Shadowbrook Dr	introduced	0 to 15.24 cm	Stockton	NA	NA	NA	NA	NA	NA	NA	NA	NA	NA	NA	NA	NA	NA	NA	NA	NA
1405	Ornamental pear	Pyrus calleryana	Stockton	California	-121.2860931	37.9523797	369 E Market St	introduced	15.24 to 30.48 cm	Stockton	NA	NA	NA	NA	NA	NA	NA	NA	NA	NA	NA	NA	NA	NA	NA	NA	NA
1405	Crape myrtle	Lagerstroemia indica	Stockton	California	-121.3588229	37.9876082	3614 Shadowbrook Dr	introduced	0 to 15.24 cm	Stockton	NA	NA	NA	NA	NA	NA	NA	NA	NA	NA	NA	NA	NA	NA	NA	NA	NA
1406	Ornamental pear	Pyrus calleryana	Stockton	California	-121.2860931	37.9523797	369 E Market St	introduced	30.48 to 45.72 cm	Stockton	NA	NA	NA	NA	NA	NA	NA	NA	NA	NA	NA	NA	NA	NA	NA	NA	NA
1406	Crape myrtle	Lagerstroemia indica	Stockton	California	-121.3588229	37.9876082	3614 Shadowbrook Dr	introduced	0 to 15.24 cm	Stockton	NA	NA	NA	NA	NA	NA	NA	NA	NA	NA	NA	NA	NA	NA	NA	NA	NA
1407	Ornamental pear	Pyrus calleryana	Stockton	California	-121.2865564	37.9523041	323 E Market St	introduced	30.48 to 45.72 cm	Stockton	NA	NA	NA	NA	NA	NA	NA	NA	NA	NA	NA	NA	NA	NA	NA	NA	NA
1407	Crape myrtle	Lagerstroemia indica	Stockton	California	-121.3588229	37.9876082	3614 Shadowbrook Dr	introduced	0 to 15.24 cm	Stockton	NA	NA	NA	NA	NA	NA	NA	NA	NA	NA	NA	NA	NA	NA	NA	NA	NA
1408	Ornamental pear	Pyrus calleryana	Stockton	California	-121.2866773	37.9522844	311 E Market St	introduced	45.72 to 60.96 cm	Stockton	NA	NA	NA	NA	NA	NA	NA	NA	NA	NA	NA	NA	NA	NA	NA	NA	NA
1408	Crape myrtle	Lagerstroemia indica	Stockton	California	-121.3588229	37.9876082	3614 Shadowbrook Dr	introduced	0 to 15.24 cm	Stockton	NA	NA	NA	NA	NA	NA	NA	NA	NA	NA	NA	NA	NA	NA	NA	NA	NA
1409	Crape myrtle	Lagerstroemia indica	Stockton	California	-121.3588229	37.9876082	3614 Shadowbrook Dr	introduced	0 to 15.24 cm	Stockton	NA	NA	NA	NA	NA	NA	NA	NA	NA	NA	NA	NA	NA	NA	NA	NA	NA
1410	Crape myrtle	Lagerstroemia indica	Stockton	California	-121.3588229	37.9876082	3614 Shadowbrook Dr	introduced	0 to 15.24 cm	Stockton	NA	NA	NA	NA	NA	NA	NA	NA	NA	NA	NA	NA	NA	NA	NA	NA	NA
1411	Canary island palm	Phoenix canariensis	Stockton	California	-121.285076	37.9528782	400 E Main St	introduced	60.96 to 76.2 cm	Stockton	NA	NA	NA	NA	NA	NA	NA	NA	NA	NA	NA	NA	NA	NA	NA	NA	NA
1411	Crape myrtle	Lagerstroemia indica	Stockton	California	-121.3588229	37.9876082	3614 Shadowbrook Dr	introduced	15.24 to 30.48 cm	Stockton	NA	NA	NA	NA	NA	NA	NA	NA	NA	NA	NA	NA	NA	NA	NA	NA	NA
1412	Canary island palm	Phoenix canariensis	Stockton	California	-121.285076	37.9528782	400 E Main St	introduced	60.96 to 76.2 cm	Stockton	NA	NA	NA	NA	NA	NA	NA	NA	NA	NA	NA	NA	NA	NA	NA	NA	NA
1412	Crape myrtle	Lagerstroemia indica	Stockton	California	-121.3588229	37.9876082	3614 Shadowbrook Dr	introduced	15.24 to 30.48 cm	Stockton	NA	NA	NA	NA	NA	NA	NA	NA	NA	NA	NA	NA	NA	NA	NA	NA	NA
1413	Canary island palm	Phoenix canariensis	Stockton	California	-121.285076	37.9528782	400 E Main St	introduced	60.96 to 76.2 cm	Stockton	NA	NA	NA	NA	NA	NA	NA	NA	NA	NA	NA	NA	NA	NA	NA	NA	NA
1413	Crape myrtle	Lagerstroemia indica	Stockton	California	-121.3588229	37.9876082	3614 Shadowbrook Dr	introduced	0 to 15.24 cm	Stockton	NA	NA	NA	NA	NA	NA	NA	NA	NA	NA	NA	NA	NA	NA	NA	NA	NA
1414	Canary island palm	Phoenix canariensis	Stockton	California	-121.285076	37.9528782	400 E Main St	introduced	60.96 to 76.2 cm	Stockton	NA	NA	NA	NA	NA	NA	NA	NA	NA	NA	NA	NA	NA	NA	NA	NA	NA
1414	Crape myrtle	Lagerstroemia indica	Stockton	California	-121.3588229	37.9876082	3614 Shadowbrook Dr	introduced	15.24 to 30.48 cm	Stockton	NA	NA	NA	NA	NA	NA	NA	NA	NA	NA	NA	NA	NA	NA	NA	NA	NA
1415	Canary island palm	Phoenix canariensis	Stockton	California	-121.285076	37.9528782	400 E Main St	introduced	60.96 to 76.2 cm	Stockton	NA	NA	NA	NA	NA	NA	NA	NA	NA	NA	NA	NA	NA	NA	NA	NA	NA
1415	Crape myrtle	Lagerstroemia indica	Stockton	California	-121.3588229	37.9876082	3614 Shadowbrook Dr	introduced	15.24 to 30.48 cm	Stockton	NA	NA	NA	NA	NA	NA	NA	NA	NA	NA	NA	NA	NA	NA	NA	NA	NA
1416	Crape myrtle	Lagerstroemia indica	Stockton	California	-121.3588229	37.9876082	3614 Shadowbrook Dr	introduced	15.24 to 30.48 cm	Stockton	NA	NA	NA	NA	NA	NA	NA	NA	NA	NA	NA	NA	NA	NA	NA	NA	NA
1417	Crape myrtle	Lagerstroemia indica	Stockton	California	-121.3588229	37.9876082	3614 Shadowbrook Dr	introduced	15.24 to 30.48 cm	Stockton	NA	NA	NA	NA	NA	NA	NA	NA	NA	NA	NA	NA	NA	NA	NA	NA	NA
1418	Crape myrtle	Lagerstroemia indica	Stockton	California	-121.3588229	37.9876082	3614 Shadowbrook Dr	introduced	0 to 15.24 cm	Stockton	NA	NA	NA	NA	NA	NA	NA	NA	NA	NA	NA	NA	NA	NA	NA	NA	NA
1419	Crape myrtle	Lagerstroemia indica	Stockton	California	-121.3588229	37.9876082	3614 Shadowbrook Dr	introduced	15.24 to 30.48 cm	Stockton	NA	NA	NA	NA	NA	NA	NA	NA	NA	NA	NA	NA	NA	NA	NA	NA	NA
1420	Crape myrtle	Lagerstroemia indica	Stockton	California	-121.3588229	37.9876082	3614 Shadowbrook Dr	introduced	15.24 to 30.48 cm	Stockton	NA	NA	NA	NA	NA	NA	NA	NA	NA	NA	NA	NA	NA	NA	NA	NA	NA
1421	Crape myrtle	Lagerstroemia indica	Stockton	California	-121.3588229	37.9876082	3614 Shadowbrook Dr	introduced	0 to 15.24 cm	Stockton	NA	NA	NA	NA	NA	NA	NA	NA	NA	NA	NA	NA	NA	NA	NA	NA	NA
1422	Crape myrtle	Lagerstroemia indica	Stockton	California	-121.3588229	37.9876082	3614 Shadowbrook Dr	introduced	15.24 to 30.48 cm	Stockton	NA	NA	NA	NA	NA	NA	NA	NA	NA	NA	NA	NA	NA	NA	NA	NA	NA
1423	Crape myrtle	Lagerstroemia indica	Stockton	California	-121.3588229	37.9876082	3614 Shadowbrook Dr	introduced	15.24 to 30.48 cm	Stockton	NA	NA	NA	NA	NA	NA	NA	NA	NA	NA	NA	NA	NA	NA	NA	NA	NA
1424	Crape myrtle	Lagerstroemia indica	Stockton	California	-121.3588229	37.9876082	3614 Shadowbrook Dr	introduced	15.24 to 30.48 cm	Stockton	NA	NA	NA	NA	NA	NA	NA	NA	NA	NA	NA	NA	NA	NA	NA	NA	NA
1425	Crape myrtle	Lagerstroemia indica	Stockton	California	-121.3588229	37.9876082	3614 Shadowbrook Dr	introduced	15.24 to 30.48 cm	Stockton	NA	NA	NA	NA	NA	NA	NA	NA	NA	NA	NA	NA	NA	NA	NA	NA	NA
1426	Crape myrtle	Lagerstroemia indica	Stockton	California	-121.3588229	37.9876082	3614 Shadowbrook Dr	introduced	0 to 15.24 cm	Stockton	NA	NA	NA	NA	NA	NA	NA	NA	NA	NA	NA	NA	NA	NA	NA	NA	NA
1427	Crape myrtle	Lagerstroemia indica	Stockton	California	-121.3588229	37.9876082	3614 Shadowbrook Dr	introduced	15.24 to 30.48 cm	Stockton	NA	NA	NA	NA	NA	NA	NA	NA	NA	NA	NA	NA	NA	NA	NA	NA	NA
1428	Crape myrtle	Lagerstroemia indica	Stockton	California	-121.3588229	37.9876082	3614 Shadowbrook Dr	introduced	15.24 to 30.48 cm	Stockton	NA	NA	NA	NA	NA	NA	NA	NA	NA	NA	NA	NA	NA	NA	NA	NA	NA
1429	Crape myrtle	Lagerstroemia indica	Stockton	California	-121.3588229	37.9876082	3614 Shadowbrook Dr	introduced	15.24 to 30.48 cm	Stockton	NA	NA	NA	NA	NA	NA	NA	NA	NA	NA	NA	NA	NA	NA	NA	NA	NA
1430	Crape myrtle	Lagerstroemia indica	Stockton	California	-121.3588229	37.9876082	3614 Shadowbrook Dr	introduced	15.24 to 30.48 cm	Stockton	NA	NA	NA	NA	NA	NA	NA	NA	NA	NA	NA	NA	NA	NA	NA	NA	NA
1431	Ornamental pear	Pyrus calleryana	Stockton	California	-121.2812063	38.005141	5116 Lyle Av	introduced	15.24 to 30.48 cm	Stockton	NA	NA	NA	NA	NA	NA	NA	NA	NA	NA	NA	NA	NA	NA	NA	NA	NA
1431	Crape myrtle	Lagerstroemia indica	Stockton	California	-121.3588229	37.9876082	3614 Shadowbrook Dr	introduced	15.24 to 30.48 cm	Stockton	NA	NA	NA	NA	NA	NA	NA	NA	NA	NA	NA	NA	NA	NA	NA	NA	NA
1432	Crape myrtle	Lagerstroemia indica	Stockton	California	-121.3588229	37.9876082	3614 Shadowbrook Dr	introduced	0 to 15.24 cm	Stockton	NA	NA	NA	NA	NA	NA	NA	NA	NA	NA	NA	NA	NA	NA	NA	NA	NA
1433	Crape myrtle	Lagerstroemia indica	Stockton	California	-121.3588229	37.9876082	3614 Shadowbrook Dr	introduced	0 to 15.24 cm	Stockton	NA	NA	NA	NA	NA	NA	NA	NA	NA	NA	NA	NA	NA	NA	NA	NA	NA
1434	Crape myrtle	Lagerstroemia indica	Stockton	California	-121.3588229	37.9876082	3614 Shadowbrook Dr	introduced	15.24 to 30.48 cm	Stockton	NA	NA	NA	NA	NA	NA	NA	NA	NA	NA	NA	NA	NA	NA	NA	NA	NA
1435	Crape myrtle	Lagerstroemia indica	Stockton	California	-121.3588229	37.9876082	3614 Shadowbrook Dr	introduced	15.24 to 30.48 cm	Stockton	NA	NA	NA	NA	NA	NA	NA	NA	NA	NA	NA	NA	NA	NA	NA	NA	NA
1436	Crape myrtle	Lagerstroemia indica	Stockton	California	-121.3588229	37.9876082	3614 Shadowbrook Dr	introduced	15.24 to 30.48 cm	Stockton	NA	NA	NA	NA	NA	NA	NA	NA	NA	NA	NA	NA	NA	NA	NA	NA	NA
1437	Honey locust	Gleditsia triacanthos	Stockton	California	-105.864412	41.302259	4545 Buckley Cove Wy	introduced	30.48 to 45.72 cm	Stockton	NA	NA	NA	NA	NA	NA	NA	NA	NA	NA	NA	NA	NA	NA	NA	NA	NA
1438	Chinese pistache	Pistacia chinensis	Stockton	California	-105.864412	41.302259	4545 Buckley Cove Wy	introduced	0 to 15.24 cm	Stockton	NA	NA	NA	NA	NA	NA	NA	NA	NA	NA	NA	NA	NA	NA	NA	NA	NA
1439	Honey locust	Gleditsia triacanthos	Stockton	California	-105.864412	41.302259	4545 Buckley Cove Wy	introduced	0 to 15.24 cm	Stockton	NA	NA	NA	NA	NA	NA	NA	NA	NA	NA	NA	NA	NA	NA	NA	NA	NA
1440	Southern magnolia	Magnolia grandiflora	Stockton	California	-121.2875792	37.9511114	224 E Washington St	introduced	15.24 to 30.48 cm	Stockton	NA	NA	NA	NA	NA	NA	NA	NA	NA	NA	NA	NA	NA	NA	NA	NA	NA
1440	Western sycamore	Platanus racemosa	Stockton	California	-105.864412	41.302259	4545 Buckley Cove Wy	naturally_occurring	30.48 to 45.72 cm	Stockton	NA	NA	NA	NA	NA	NA	NA	NA	NA	NA	NA	NA	NA	NA	NA	NA	NA
1441	Southern magnolia	Magnolia grandiflora	Stockton	California	-121.2875792	37.9511114	224 E Washington St	introduced	15.24 to 30.48 cm	Stockton	NA	NA	NA	NA	NA	NA	NA	NA	NA	NA	NA	NA	NA	NA	NA	NA	NA
1441	Western sycamore	Platanus racemosa	Stockton	California	-105.864412	41.302259	4545 Buckley Cove Wy	naturally_occurring	30.48 to 45.72 cm	Stockton	NA	NA	NA	NA	NA	NA	NA	NA	NA	NA	NA	NA	NA	NA	NA	NA	NA
1442	Southern magnolia	Magnolia grandiflora	Stockton	California	-121.2875792	37.9511114	224 E Washington St	introduced	15.24 to 30.48 cm	Stockton	NA	NA	NA	NA	NA	NA	NA	NA	NA	NA	NA	NA	NA	NA	NA	NA	NA
1442	Aleppo pine	Pinus halepensis	Stockton	California	-105.864412	41.302259	4545 Buckley Cove Wy	introduced	30.48 to 45.72 cm	Stockton	NA	NA	NA	NA	NA	NA	NA	NA	NA	NA	NA	NA	NA	NA	NA	NA	NA
1443	Southern magnolia	Magnolia grandiflora	Stockton	California	-121.2875792	37.9511114	224 E Washington St	introduced	15.24 to 30.48 cm	Stockton	NA	NA	NA	NA	NA	NA	NA	NA	NA	NA	NA	NA	NA	NA	NA	NA	NA
1443	Chinese elm	Ulmus parvifolia	Stockton	California	-105.864412	41.302259	4545 Buckley Cove Wy	introduced	0 to 15.24 cm	Stockton	NA	NA	NA	NA	NA	NA	NA	NA	NA	NA	NA	NA	NA	NA	NA	NA	NA
1444	Southern magnolia	Magnolia grandiflora	Stockton	California	-121.2875792	37.9511114	224 E Washington St	introduced	15.24 to 30.48 cm	Stockton	NA	NA	NA	NA	NA	NA	NA	NA	NA	NA	NA	NA	NA	NA	NA	NA	NA
1444	Chinese elm	Ulmus parvifolia	Stockton	California	-105.864412	41.302259	4545 Buckley Cove Wy	introduced	15.24 to 30.48 cm	Stockton	NA	NA	NA	NA	NA	NA	NA	NA	NA	NA	NA	NA	NA	NA	NA	NA	NA
1445	Southern magnolia	Magnolia grandiflora	Stockton	California	-121.2875792	37.9511114	224 E Washington St	introduced	0 to 15.24 cm	Stockton	NA	NA	NA	NA	NA	NA	NA	NA	NA	NA	NA	NA	NA	NA	NA	NA	NA
1445	Western sycamore	Platanus racemosa	Stockton	California	-105.864412	41.302259	4545 Buckley Cove Wy	naturally_occurring	30.48 to 45.72 cm	Stockton	NA	NA	NA	NA	NA	NA	NA	NA	NA	NA	NA	NA	NA	NA	NA	NA	NA
1446	Western sycamore	Platanus racemosa	Stockton	California	-105.864412	41.302259	4545 Buckley Cove Wy	naturally_occurring	15.24 to 30.48 cm	Stockton	NA	NA	NA	NA	NA	NA	NA	NA	NA	NA	NA	NA	NA	NA	NA	NA	NA
1447	Southern magnolia	Magnolia grandiflora	Stockton	California	-121.2875792	37.9511114	224 E Washington St	introduced	0 to 15.24 cm	Stockton	NA	NA	NA	NA	NA	NA	NA	NA	NA	NA	NA	NA	NA	NA	NA	NA	NA
1447	Canary island pine	Pinus canariensis	Stockton	California	-105.864412	41.302259	4545 Buckley Cove Wy	introduced	30.48 to 45.72 cm	Stockton	NA	NA	NA	NA	NA	NA	NA	NA	NA	NA	NA	NA	NA	NA	NA	NA	NA
1448	Southern magnolia	Magnolia grandiflora	Stockton	California	-121.2875792	37.9511114	224 E Washington St	introduced	15.24 to 30.48 cm	Stockton	NA	NA	NA	NA	NA	NA	NA	NA	NA	NA	NA	NA	NA	NA	NA	NA	NA
1448	London plane tree	Platanus acerifolia	Stockton	California	-105.864412	41.302259	4545 Buckley Cove Wy	introduced	30.48 to 45.72 cm	Stockton	NA	NA	NA	NA	NA	NA	NA	NA	NA	NA	NA	NA	NA	NA	NA	NA	NA
1449	Canary island pine	Pinus canariensis	Stockton	California	-105.864412	41.302259	4545 Buckley Cove Wy	introduced	30.48 to 45.72 cm	Stockton	NA	NA	NA	NA	NA	NA	NA	NA	NA	NA	NA	NA	NA	NA	NA	NA	NA
1450	London plane tree	Platanus acerifolia	Stockton	California	-105.864412	41.302259	4545 Buckley Cove Wy	introduced	30.48 to 45.72 cm	Stockton	NA	NA	NA	NA	NA	NA	NA	NA	NA	NA	NA	NA	NA	NA	NA	NA	NA
1451	Western sycamore	Platanus racemosa	Stockton	California	-105.864412	41.302259	4545 Buckley Cove Wy	naturally_occurring	15.24 to 30.48 cm	Stockton	NA	NA	NA	NA	NA	NA	NA	NA	NA	NA	NA	NA	NA	NA	NA	NA	NA
1452	Valley oak	Quercus lobata	Stockton	California	-105.864412	41.302259	4545 Buckley Cove Wy	naturally_occurring	0 to 15.24 cm	Stockton	NA	NA	NA	NA	NA	NA	NA	NA	NA	NA	NA	NA	NA	NA	NA	NA	NA
1453	Canary island pine	Pinus canariensis	Stockton	California	-105.864412	41.302259	4545 Buckley Cove Wy	introduced	30.48 to 45.72 cm	Stockton	NA	NA	NA	NA	NA	NA	NA	NA	NA	NA	NA	NA	NA	NA	NA	NA	NA
1454	London plane tree	Platanus acerifolia	Stockton	California	-105.864412	41.302259	4545 Buckley Cove Wy	introduced	0 to 15.24 cm	Stockton	NA	NA	NA	NA	NA	NA	NA	NA	NA	NA	NA	NA	NA	NA	NA	NA	NA
1455	Western sycamore	Platanus racemosa	Stockton	California	-105.864412	41.302259	4545 Buckley Cove Wy	naturally_occurring	45.72 to 60.96 cm	Stockton	NA	NA	NA	NA	NA	NA	NA	NA	NA	NA	NA	NA	NA	NA	NA	NA	NA
1456	Canary island pine	Pinus canariensis	Stockton	California	-105.864412	41.302259	4545 Buckley Cove Wy	introduced	30.48 to 45.72 cm	Stockton	NA	NA	NA	NA	NA	NA	NA	NA	NA	NA	NA	NA	NA	NA	NA	NA	NA
1457	Valley oak	Quercus lobata	Stockton	California	-105.864412	41.302259	4545 Buckley Cove Wy	naturally_occurring	0 to 15.24 cm	Stockton	NA	NA	NA	NA	NA	NA	NA	NA	NA	NA	NA	NA	NA	NA	NA	NA	NA
1458	Valley oak	Quercus lobata	Stockton	California	-105.864412	41.302259	4545 Buckley Cove Wy	naturally_occurring	0 to 15.24 cm	Stockton	NA	NA	NA	NA	NA	NA	NA	NA	NA	NA	NA	NA	NA	NA	NA	NA	NA
1459	Valley oak	Quercus lobata	Stockton	California	-105.864412	41.302259	4545 Buckley Cove Wy	naturally_occurring	0 to 15.24 cm	Stockton	NA	NA	NA	NA	NA	NA	NA	NA	NA	NA	NA	NA	NA	NA	NA	NA	NA
1460	Shamel ash	Fraxinus uhdei	Stockton	California	-105.864412	41.302259	4545 Buckley Cove Wy	introduced	30.48 to 45.72 cm	Stockton	NA	NA	NA	NA	NA	NA	NA	NA	NA	NA	NA	NA	NA	NA	NA	NA	NA
1461	Maple	Acer	Stockton	California	-121.342738	37.9549848	3131 Monte Diablo Av	no_info	15.24 to 30.48 cm	Stockton	NA	NA	NA	NA	NA	NA	NA	NA	NA	NA	NA	NA	NA	NA	NA	NA	NA
1462	Shamel ash	Fraxinus uhdei	Stockton	California	-105.864412	41.302259	4545 Buckley Cove Wy	introduced	30.48 to 45.72 cm	Stockton	NA	NA	NA	NA	NA	NA	NA	NA	NA	NA	NA	NA	NA	NA	NA	NA	NA
1463	Shamel ash	Fraxinus uhdei	Stockton	California	-105.864412	41.302259	4545 Buckley Cove Wy	introduced	30.48 to 45.72 cm	Stockton	NA	NA	NA	NA	NA	NA	NA	NA	NA	NA	NA	NA	NA	NA	NA	NA	NA
1464	Raywood ash	Fraxinus oxycarpa	Stockton	California	-121.345581	38.030046	8801 Don Av	no_info	45.72 to 60.96 cm	Stockton	NA	NA	NA	NA	NA	NA	NA	NA	NA	NA	NA	NA	NA	NA	NA	NA	NA
1465	Raywood ash	Fraxinus oxycarpa	Stockton	California	-121.345581	38.030046	8801 Don Av	no_info	45.72 to 60.96 cm	Stockton	NA	NA	NA	NA	NA	NA	NA	NA	NA	NA	NA	NA	NA	NA	NA	NA	NA
1466	Raywood ash	Fraxinus oxycarpa	Stockton	California	-121.345581	38.030046	8801 Don Av	no_info	45.72 to 60.96 cm	Stockton	NA	NA	NA	NA	NA	NA	NA	NA	NA	NA	NA	NA	NA	NA	NA	NA	NA
1467	Italian stone pine	Pinus pinea	Stockton	California	-121.345581	38.030046	8801 Don Av	introduced	more than 76.2 cm	Stockton	NA	NA	NA	NA	NA	NA	NA	NA	NA	NA	NA	NA	NA	NA	NA	NA	NA
1468	Chinese elm	Ulmus parvifolia	Stockton	California	-121.345581	38.030046	8801 Don Av	introduced	30.48 to 45.72 cm	Stockton	NA	NA	NA	NA	NA	NA	NA	NA	NA	NA	NA	NA	NA	NA	NA	NA	NA
1469	Coast redwood	Sequoia sempervirens	Stockton	California	-121.345581	38.030046	8801 Don Av	naturally_occurring	45.72 to 60.96 cm	Stockton	NA	NA	NA	NA	NA	NA	NA	NA	NA	NA	NA	NA	NA	NA	NA	NA	NA
1470	Coast redwood	Sequoia sempervirens	Stockton	California	-121.345581	38.030046	8801 Don Av	naturally_occurring	60.96 to 76.2 cm	Stockton	NA	NA	NA	NA	NA	NA	NA	NA	NA	NA	NA	NA	NA	NA	NA	NA	NA
1471	Chinese elm	Ulmus parvifolia	Stockton	California	-121.345581	38.030046	8801 Don Av	introduced	45.72 to 60.96 cm	Stockton	NA	NA	NA	NA	NA	NA	NA	NA	NA	NA	NA	NA	NA	NA	NA	NA	NA
1472	Coast redwood	Sequoia sempervirens	Stockton	California	-121.345581	38.030046	8801 Don Av	naturally_occurring	60.96 to 76.2 cm	Stockton	NA	NA	NA	NA	NA	NA	NA	NA	NA	NA	NA	NA	NA	NA	NA	NA	NA
1473	Coast redwood	Sequoia sempervirens	Stockton	California	-121.345581	38.030046	8801 Don Av	naturally_occurring	60.96 to 76.2 cm	Stockton	NA	NA	NA	NA	NA	NA	NA	NA	NA	NA	NA	NA	NA	NA	NA	NA	NA
1474	Coast redwood	Sequoia sempervirens	Stockton	California	-121.345581	38.030046	8801 Don Av	naturally_occurring	60.96 to 76.2 cm	Stockton	NA	NA	NA	NA	NA	NA	NA	NA	NA	NA	NA	NA	NA	NA	NA	NA	NA
1475	Holly oak	Quercus ilex	Stockton	California	-121.2876986	37.9510909	212 E Washington St	introduced	15.24 to 30.48 cm	Stockton	NA	NA	NA	NA	NA	NA	NA	NA	NA	NA	NA	NA	NA	NA	NA	NA	NA
1475	Chinese elm	Ulmus parvifolia	Stockton	California	-121.345581	38.030046	8801 Don Av	introduced	45.72 to 60.96 cm	Stockton	NA	NA	NA	NA	NA	NA	NA	NA	NA	NA	NA	NA	NA	NA	NA	NA	NA
1476	Holly oak	Quercus ilex	Stockton	California	-121.2876986	37.9510909	212 E Washington St	introduced	15.24 to 30.48 cm	Stockton	NA	NA	NA	NA	NA	NA	NA	NA	NA	NA	NA	NA	NA	NA	NA	NA	NA
1476	Chinese elm	Ulmus parvifolia	Stockton	California	-121.345581	38.030046	8801 Don Av	introduced	60.96 to 76.2 cm	Stockton	NA	NA	NA	NA	NA	NA	NA	NA	NA	NA	NA	NA	NA	NA	NA	NA	NA
1477	Holly oak	Quercus ilex	Stockton	California	-121.2876986	37.9510909	212 E Washington St	introduced	30.48 to 45.72 cm	Stockton	NA	NA	NA	NA	NA	NA	NA	NA	NA	NA	NA	NA	NA	NA	NA	NA	NA
1477	Chinese elm	Ulmus parvifolia	Stockton	California	-121.345581	38.030046	8801 Don Av	introduced	30.48 to 45.72 cm	Stockton	NA	NA	NA	NA	NA	NA	NA	NA	NA	NA	NA	NA	NA	NA	NA	NA	NA
1478	Holly oak	Quercus ilex	Stockton	California	-121.2876986	37.9510909	212 E Washington St	introduced	15.24 to 30.48 cm	Stockton	NA	NA	NA	NA	NA	NA	NA	NA	NA	NA	NA	NA	NA	NA	NA	NA	NA
1478	London plane tree	Platanus acerifolia	Stockton	California	-121.345581	38.030046	8801 Don Av	introduced	45.72 to 60.96 cm	Stockton	NA	NA	NA	NA	NA	NA	NA	NA	NA	NA	NA	NA	NA	NA	NA	NA	NA
1479	Holly oak	Quercus ilex	Stockton	California	-121.2876986	37.9510909	212 E Washington St	introduced	15.24 to 30.48 cm	Stockton	NA	NA	NA	NA	NA	NA	NA	NA	NA	NA	NA	NA	NA	NA	NA	NA	NA
1479	London plane tree	Platanus acerifolia	Stockton	California	-121.345581	38.030046	8801 Don Av	introduced	30.48 to 45.72 cm	Stockton	NA	NA	NA	NA	NA	NA	NA	NA	NA	NA	NA	NA	NA	NA	NA	NA	NA
1480	Holly oak	Quercus ilex	Stockton	California	-121.2876986	37.9510909	212 E Washington St	introduced	45.72 to 60.96 cm	Stockton	NA	NA	NA	NA	NA	NA	NA	NA	NA	NA	NA	NA	NA	NA	NA	NA	NA
1480	Coast redwood	Sequoia sempervirens	Stockton	California	-121.345581	38.030046	8801 Don Av	naturally_occurring	60.96 to 76.2 cm	Stockton	NA	NA	NA	NA	NA	NA	NA	NA	NA	NA	NA	NA	NA	NA	NA	NA	NA
1481	Holly oak	Quercus ilex	Stockton	California	-121.2876986	37.9510909	212 E Washington St	introduced	30.48 to 45.72 cm	Stockton	NA	NA	NA	NA	NA	NA	NA	NA	NA	NA	NA	NA	NA	NA	NA	NA	NA
1481	Camphor tree	Cinnamomum camphora	Stockton	California	-121.345581	38.030046	8801 Don Av	introduced	0 to 15.24 cm	Stockton	NA	NA	NA	NA	NA	NA	NA	NA	NA	NA	NA	NA	NA	NA	NA	NA	NA
14083	Trident maple	Acer buergerianum	Stockton	California	-121.2967833	37.9464935	535 E Church St	introduced	0 to 15.24 cm	Stockton	NA	NA	NA	NA	NA	NA	NA	NA	NA	NA	NA	NA	NA	NA	NA	NA	NA
1483	Southern magnolia	Magnolia grandiflora	Stockton	California	-121.2876986	37.9510909	212 E Washington St	introduced	0 to 15.24 cm	Stockton	NA	NA	NA	NA	NA	NA	NA	NA	NA	NA	NA	NA	NA	NA	NA	NA	NA
1483	Valley oak	Quercus lobata	Stockton	California	-121.345581	38.030046	8801 Don Av	naturally_occurring	15.24 to 30.48 cm	Stockton	NA	NA	NA	NA	NA	NA	NA	NA	NA	NA	NA	NA	NA	NA	NA	NA	NA
1484	Valley oak	Quercus lobata	Stockton	California	-121.345581	38.030046	8801 Don Av	naturally_occurring	15.24 to 30.48 cm	Stockton	NA	NA	NA	NA	NA	NA	NA	NA	NA	NA	NA	NA	NA	NA	NA	NA	NA
1485	Coast redwood	Sequoia sempervirens	Stockton	California	-121.345581	38.030046	8801 Don Av	naturally_occurring	45.72 to 60.96 cm	Stockton	NA	NA	NA	NA	NA	NA	NA	NA	NA	NA	NA	NA	NA	NA	NA	NA	NA
1486	Coast redwood	Sequoia sempervirens	Stockton	California	-121.345581	38.030046	8801 Don Av	naturally_occurring	60.96 to 76.2 cm	Stockton	NA	NA	NA	NA	NA	NA	NA	NA	NA	NA	NA	NA	NA	NA	NA	NA	NA
1487	Coast redwood	Sequoia sempervirens	Stockton	California	-121.345581	38.030046	8801 Don Av	naturally_occurring	45.72 to 60.96 cm	Stockton	NA	NA	NA	NA	NA	NA	NA	NA	NA	NA	NA	NA	NA	NA	NA	NA	NA
1488	Valley oak	Quercus lobata	Stockton	California	-121.345581	38.030046	8801 Don Av	naturally_occurring	30.48 to 45.72 cm	Stockton	NA	NA	NA	NA	NA	NA	NA	NA	NA	NA	NA	NA	NA	NA	NA	NA	NA
1489	Valley oak	Quercus lobata	Stockton	California	-121.345581	38.030046	8801 Don Av	naturally_occurring	45.72 to 60.96 cm	Stockton	NA	NA	NA	NA	NA	NA	NA	NA	NA	NA	NA	NA	NA	NA	NA	NA	NA
1490	Valley oak	Quercus lobata	Stockton	California	-121.345581	38.030046	8801 Don Av	naturally_occurring	45.72 to 60.96 cm	Stockton	NA	NA	NA	NA	NA	NA	NA	NA	NA	NA	NA	NA	NA	NA	NA	NA	NA
1491	Valley oak	Quercus lobata	Stockton	California	-121.345581	38.030046	8801 Don Av	naturally_occurring	15.24 to 30.48 cm	Stockton	NA	NA	NA	NA	NA	NA	NA	NA	NA	NA	NA	NA	NA	NA	NA	NA	NA
1492	Valley oak	Quercus lobata	Stockton	California	-121.345581	38.030046	8801 Don Av	naturally_occurring	0 to 15.24 cm	Stockton	NA	NA	NA	NA	NA	NA	NA	NA	NA	NA	NA	NA	NA	NA	NA	NA	NA
1493	Valley oak	Quercus lobata	Stockton	California	-121.345581	38.030046	8801 Don Av	naturally_occurring	0 to 15.24 cm	Stockton	NA	NA	NA	NA	NA	NA	NA	NA	NA	NA	NA	NA	NA	NA	NA	NA	NA
1494	Valley oak	Quercus lobata	Stockton	California	-121.345581	38.030046	8801 Don Av	naturally_occurring	15.24 to 30.48 cm	Stockton	NA	NA	NA	NA	NA	NA	NA	NA	NA	NA	NA	NA	NA	NA	NA	NA	NA
1495	London plane tree	Platanus acerifolia	Stockton	California	-121.345581	38.030046	8801 Don Av	introduced	30.48 to 45.72 cm	Stockton	NA	NA	NA	NA	NA	NA	NA	NA	NA	NA	NA	NA	NA	NA	NA	NA	NA
1496	Valley oak	Quercus lobata	Stockton	California	-121.345581	38.030046	8801 Don Av	naturally_occurring	30.48 to 45.72 cm	Stockton	NA	NA	NA	NA	NA	NA	NA	NA	NA	NA	NA	NA	NA	NA	NA	NA	NA
1497	Coast redwood	Sequoia sempervirens	Stockton	California	-121.345581	38.030046	8801 Don Av	naturally_occurring	45.72 to 60.96 cm	Stockton	NA	NA	NA	NA	NA	NA	NA	NA	NA	NA	NA	NA	NA	NA	NA	NA	NA
1498	Valley oak	Quercus lobata	Stockton	California	-121.345581	38.030046	8801 Don Av	naturally_occurring	45.72 to 60.96 cm	Stockton	NA	NA	NA	NA	NA	NA	NA	NA	NA	NA	NA	NA	NA	NA	NA	NA	NA
1499	Valley oak	Quercus lobata	Stockton	California	-121.345581	38.030046	8801 Don Av	naturally_occurring	45.72 to 60.96 cm	Stockton	NA	NA	NA	NA	NA	NA	NA	NA	NA	NA	NA	NA	NA	NA	NA	NA	NA
1500	Coast redwood	Sequoia sempervirens	Stockton	California	-121.345581	38.030046	8801 Don Av	naturally_occurring	45.72 to 60.96 cm	Stockton	NA	NA	NA	NA	NA	NA	NA	NA	NA	NA	NA	NA	NA	NA	NA	NA	NA
1501	Coast redwood	Sequoia sempervirens	Stockton	California	-121.345581	38.030046	8801 Don Av	naturally_occurring	60.96 to 76.2 cm	Stockton	NA	NA	NA	NA	NA	NA	NA	NA	NA	NA	NA	NA	NA	NA	NA	NA	NA
1502	Coast redwood	Sequoia sempervirens	Stockton	California	-121.345581	38.030046	8801 Don Av	naturally_occurring	more than 76.2 cm	Stockton	NA	NA	NA	NA	NA	NA	NA	NA	NA	NA	NA	NA	NA	NA	NA	NA	NA
1503	Valley oak	Quercus lobata	Stockton	California	-121.345581	38.030046	8801 Don Av	naturally_occurring	45.72 to 60.96 cm	Stockton	NA	NA	NA	NA	NA	NA	NA	NA	NA	NA	NA	NA	NA	NA	NA	NA	NA
1504	Coast redwood	Sequoia sempervirens	Stockton	California	-121.345581	38.030046	8801 Don Av	naturally_occurring	45.72 to 60.96 cm	Stockton	NA	NA	NA	NA	NA	NA	NA	NA	NA	NA	NA	NA	NA	NA	NA	NA	NA
1505	Holly oak	Quercus ilex	Stockton	California	-121.2877981	37.9510737	202 E Washington St	introduced	15.24 to 30.48 cm	Stockton	NA	NA	NA	NA	NA	NA	NA	NA	NA	NA	NA	NA	NA	NA	NA	NA	NA
1505	Coast redwood	Sequoia sempervirens	Stockton	California	-121.345581	38.030046	8801 Don Av	naturally_occurring	60.96 to 76.2 cm	Stockton	NA	NA	NA	NA	NA	NA	NA	NA	NA	NA	NA	NA	NA	NA	NA	NA	NA
1506	Holly oak	Quercus ilex	Stockton	California	-121.2877981	37.9510737	202 E Washington St	introduced	30.48 to 45.72 cm	Stockton	NA	NA	NA	NA	NA	NA	NA	NA	NA	NA	NA	NA	NA	NA	NA	NA	NA
1506	Coast redwood	Sequoia sempervirens	Stockton	California	-121.345581	38.030046	8801 Don Av	naturally_occurring	60.96 to 76.2 cm	Stockton	NA	NA	NA	NA	NA	NA	NA	NA	NA	NA	NA	NA	NA	NA	NA	NA	NA
1507	Holly oak	Quercus ilex	Stockton	California	-121.2877981	37.9510737	202 E Washington St	introduced	15.24 to 30.48 cm	Stockton	NA	NA	NA	NA	NA	NA	NA	NA	NA	NA	NA	NA	NA	NA	NA	NA	NA
1507	London plane tree	Platanus acerifolia	Stockton	California	-121.345581	38.030046	8801 Don Av	introduced	30.48 to 45.72 cm	Stockton	NA	NA	NA	NA	NA	NA	NA	NA	NA	NA	NA	NA	NA	NA	NA	NA	NA
1508	Holly oak	Quercus ilex	Stockton	California	-121.2877981	37.9510737	202 E Washington St	introduced	0 to 15.24 cm	Stockton	NA	NA	NA	NA	NA	NA	NA	NA	NA	NA	NA	NA	NA	NA	NA	NA	NA
1508	London plane tree	Platanus acerifolia	Stockton	California	-121.345581	38.030046	8801 Don Av	introduced	45.72 to 60.96 cm	Stockton	NA	NA	NA	NA	NA	NA	NA	NA	NA	NA	NA	NA	NA	NA	NA	NA	NA
1509	Holly oak	Quercus ilex	Stockton	California	-121.2877981	37.9510737	202 E Washington St	introduced	15.24 to 30.48 cm	Stockton	NA	NA	NA	NA	NA	NA	NA	NA	NA	NA	NA	NA	NA	NA	NA	NA	NA
1509	Coast redwood	Sequoia sempervirens	Stockton	California	-121.345581	38.030046	8801 Don Av	naturally_occurring	15.24 to 30.48 cm	Stockton	NA	NA	NA	NA	NA	NA	NA	NA	NA	NA	NA	NA	NA	NA	NA	NA	NA
1510	Holly oak	Quercus ilex	Stockton	California	-121.2877981	37.9510737	202 E Washington St	introduced	15.24 to 30.48 cm	Stockton	NA	NA	NA	NA	NA	NA	NA	NA	NA	NA	NA	NA	NA	NA	NA	NA	NA
1510	Coast redwood	Sequoia sempervirens	Stockton	California	-121.345581	38.030046	8801 Don Av	naturally_occurring	60.96 to 76.2 cm	Stockton	NA	NA	NA	NA	NA	NA	NA	NA	NA	NA	NA	NA	NA	NA	NA	NA	NA
1511	Coast redwood	Sequoia sempervirens	Stockton	California	-121.345581	38.030046	8801 Don Av	naturally_occurring	60.96 to 76.2 cm	Stockton	NA	NA	NA	NA	NA	NA	NA	NA	NA	NA	NA	NA	NA	NA	NA	NA	NA
1512	Valley oak	Quercus lobata	Stockton	California	-121.345581	38.030046	8801 Don Av	naturally_occurring	30.48 to 45.72 cm	Stockton	NA	NA	NA	NA	NA	NA	NA	NA	NA	NA	NA	NA	NA	NA	NA	NA	NA
1513	Holly oak	Quercus ilex	Stockton	California	-121.2877981	37.9510737	202 E Washington St	introduced	15.24 to 30.48 cm	Stockton	NA	NA	NA	NA	NA	NA	NA	NA	NA	NA	NA	NA	NA	NA	NA	NA	NA
1513	Valley oak	Quercus lobata	Stockton	California	-121.345581	38.030046	8801 Don Av	naturally_occurring	30.48 to 45.72 cm	Stockton	NA	NA	NA	NA	NA	NA	NA	NA	NA	NA	NA	NA	NA	NA	NA	NA	NA
14105	Trident maple	Acer buergerianum	Stockton	California	-121.2967833	37.9464935	535 E Church St	introduced	0 to 15.24 cm	Stockton	NA	NA	NA	NA	NA	NA	NA	NA	NA	NA	NA	NA	NA	NA	NA	NA	NA
1514	Coast redwood	Sequoia sempervirens	Stockton	California	-121.345581	38.030046	8801 Don Av	naturally_occurring	30.48 to 45.72 cm	Stockton	NA	NA	NA	NA	NA	NA	NA	NA	NA	NA	NA	NA	NA	NA	NA	NA	NA
1515	Chinese hackberry	Celtis sinensis	Stockton	California	-121.3086875	37.9886906	4408 Amador Pl	introduced	15.24 to 30.48 cm	Stockton	NA	NA	NA	NA	NA	NA	NA	NA	NA	NA	NA	NA	NA	NA	NA	NA	NA
1515	Coast redwood	Sequoia sempervirens	Stockton	California	-121.345581	38.030046	8801 Don Av	naturally_occurring	30.48 to 45.72 cm	Stockton	NA	NA	NA	NA	NA	NA	NA	NA	NA	NA	NA	NA	NA	NA	NA	NA	NA
1516	Silver maple	Acer saccharinum	Stockton	California	-121.3087273	37.988795	4420 Amador Pl	introduced	45.72 to 60.96 cm	Stockton	NA	NA	NA	NA	NA	NA	NA	NA	NA	NA	NA	NA	NA	NA	NA	NA	NA
1516	Raywood ash	Fraxinus oxycarpa	Stockton	California	-121.345581	38.030046	8801 Don Av	no_info	60.96 to 76.2 cm	Stockton	NA	NA	NA	NA	NA	NA	NA	NA	NA	NA	NA	NA	NA	NA	NA	NA	NA
1517	Silver maple	Acer saccharinum	Stockton	California	-121.3087273	37.988795	4420 Amador Pl	introduced	45.72 to 60.96 cm	Stockton	NA	NA	NA	NA	NA	NA	NA	NA	NA	NA	NA	NA	NA	NA	NA	NA	NA
1517	Coast redwood	Sequoia sempervirens	Stockton	California	-121.345581	38.030046	8801 Don Av	naturally_occurring	more than 76.2 cm	Stockton	NA	NA	NA	NA	NA	NA	NA	NA	NA	NA	NA	NA	NA	NA	NA	NA	NA
1518	American sweetgum	Liquidambar styraciflua	Stockton	California	-121.3087472	37.9888472	4426 Amador Pl	introduced	30.48 to 45.72 cm	Stockton	NA	NA	NA	NA	NA	NA	NA	NA	NA	NA	NA	NA	NA	NA	NA	NA	NA
1518	Maple	Acer	Stockton	California	-121.3059092	37.967831	1859 N Baker St	no_info	45.72 to 60.96 cm	Stockton	NA	NA	NA	NA	NA	NA	NA	NA	NA	NA	NA	NA	NA	NA	NA	NA	NA
14106	Trident maple	Acer buergerianum	Stockton	California	-121.2967833	37.9464935	535 E Church St	introduced	0 to 15.24 cm	Stockton	NA	NA	NA	NA	NA	NA	NA	NA	NA	NA	NA	NA	NA	NA	NA	NA	NA
1518	Coast redwood	Sequoia sempervirens	Stockton	California	-121.345581	38.030046	8801 Don Av	naturally_occurring	45.72 to 60.96 cm	Stockton	NA	NA	NA	NA	NA	NA	NA	NA	NA	NA	NA	NA	NA	NA	NA	NA	NA
1519	Olive	Olea europaea	Stockton	California	-121.3087472	37.9888472	4426 Amador Pl	introduced	15.24 to 30.48 cm	Stockton	NA	NA	NA	NA	NA	NA	NA	NA	NA	NA	NA	NA	NA	NA	NA	NA	NA
1519	Valley oak	Quercus lobata	Stockton	California	-121.345581	38.030046	8801 Don Av	naturally_occurring	30.48 to 45.72 cm	Stockton	NA	NA	NA	NA	NA	NA	NA	NA	NA	NA	NA	NA	NA	NA	NA	NA	NA
1520	Chinese hackberry	Celtis sinensis	Stockton	California	-121.3087671	37.9888994	4432 Amador Pl	introduced	45.72 to 60.96 cm	Stockton	NA	NA	NA	NA	NA	NA	NA	NA	NA	NA	NA	NA	NA	NA	NA	NA	NA
1520	Raywood ash	Fraxinus oxycarpa	Stockton	California	-121.345581	38.030046	8801 Don Av	no_info	45.72 to 60.96 cm	Stockton	NA	NA	NA	NA	NA	NA	NA	NA	NA	NA	NA	NA	NA	NA	NA	NA	NA
1521	Chinese hackberry	Celtis sinensis	Stockton	California	-121.308787	37.9889516	4438 Amador Pl	introduced	60.96 to 76.2 cm	Stockton	NA	NA	NA	NA	NA	NA	NA	NA	NA	NA	NA	NA	NA	NA	NA	NA	NA
1521	Raywood ash	Fraxinus oxycarpa	Stockton	California	-121.345581	38.030046	8801 Don Av	no_info	60.96 to 76.2 cm	Stockton	NA	NA	NA	NA	NA	NA	NA	NA	NA	NA	NA	NA	NA	NA	NA	NA	NA
1522	Chinese hackberry	Celtis sinensis	Stockton	California	-121.3090258	37.989007	4447 Amador Pl	introduced	60.96 to 76.2 cm	Stockton	NA	NA	NA	NA	NA	NA	NA	NA	NA	NA	NA	NA	NA	NA	NA	NA	NA
1522	Coast redwood	Sequoia sempervirens	Stockton	California	-121.345581	38.030046	8801 Don Av	naturally_occurring	45.72 to 60.96 cm	Stockton	NA	NA	NA	NA	NA	NA	NA	NA	NA	NA	NA	NA	NA	NA	NA	NA	NA
1523	Chinese hackberry	Celtis sinensis	Stockton	California	-121.3089828	37.9888938	4435 Amador Pl	introduced	60.96 to 76.2 cm	Stockton	NA	NA	NA	NA	NA	NA	NA	NA	NA	NA	NA	NA	NA	NA	NA	NA	NA
1523	Coast redwood	Sequoia sempervirens	Stockton	California	-121.345581	38.030046	8801 Don Av	naturally_occurring	60.96 to 76.2 cm	Stockton	NA	NA	NA	NA	NA	NA	NA	NA	NA	NA	NA	NA	NA	NA	NA	NA	NA
1524	Pin oak	Quercus palustris	Stockton	California	-121.3089398	37.9887806	4423 Amador Pl	introduced	0 to 15.24 cm	Stockton	NA	NA	NA	NA	NA	NA	NA	NA	NA	NA	NA	NA	NA	NA	NA	NA	NA
1524	Valley oak	Quercus lobata	Stockton	California	-121.345581	38.030046	8801 Don Av	naturally_occurring	30.48 to 45.72 cm	Stockton	NA	NA	NA	NA	NA	NA	NA	NA	NA	NA	NA	NA	NA	NA	NA	NA	NA
1525	Red oak	Quercus rubra	Stockton	California	-121.3089398	37.9887806	4423 Amador Pl	introduced	15.24 to 30.48 cm	Stockton	NA	NA	NA	NA	NA	NA	NA	NA	NA	NA	NA	NA	NA	NA	NA	NA	NA
1525	Valley oak	Quercus lobata	Stockton	California	-121.345581	38.030046	8801 Don Av	naturally_occurring	15.24 to 30.48 cm	Stockton	NA	NA	NA	NA	NA	NA	NA	NA	NA	NA	NA	NA	NA	NA	NA	NA	NA
1526	Maple	Acer	Stockton	California	-121.2738301	37.9487635	635 S Pilgrim St	no_info	30.48 to 45.72 cm	Stockton	NA	NA	NA	NA	NA	NA	NA	NA	NA	NA	NA	NA	NA	NA	NA	NA	NA
1526	London plane tree	Platanus acerifolia	Stockton	California	-121.345581	38.030046	8801 Don Av	introduced	0 to 15.24 cm	Stockton	NA	NA	NA	NA	NA	NA	NA	NA	NA	NA	NA	NA	NA	NA	NA	NA	NA
1527	American sweetgum	Liquidambar styraciflua	Stockton	California	-121.3088753	37.9886107	4405 Amador Pl	introduced	45.72 to 60.96 cm	Stockton	NA	NA	NA	NA	NA	NA	NA	NA	NA	NA	NA	NA	NA	NA	NA	NA	NA
1527	Camphor tree	Cinnamomum camphora	Stockton	California	-121.345581	38.030046	8801 Don Av	introduced	15.24 to 30.48 cm	Stockton	NA	NA	NA	NA	NA	NA	NA	NA	NA	NA	NA	NA	NA	NA	NA	NA	NA
1528	American sweetgum	Liquidambar styraciflua	Stockton	California	-121.3089598	37.9885029	407 W Bianchi Rd	introduced	30.48 to 45.72 cm	Stockton	NA	NA	NA	NA	NA	NA	NA	NA	NA	NA	NA	NA	NA	NA	NA	NA	NA
1528	Coast redwood	Sequoia sempervirens	Stockton	California	-121.345581	38.030046	8801 Don Av	naturally_occurring	15.24 to 30.48 cm	Stockton	NA	NA	NA	NA	NA	NA	NA	NA	NA	NA	NA	NA	NA	NA	NA	NA	NA
1529	Honey locust	Gleditsia triacanthos	Stockton	California	-105.84162	41.195479	903 Greensboro Wy	introduced	30.48 to 45.72 cm	Stockton	NA	NA	NA	NA	NA	NA	NA	NA	NA	NA	NA	NA	NA	NA	NA	NA	NA
1529	American sweetgum	Liquidambar styraciflua	Stockton	California	-121.3090017	37.9884921	411 W Bianchi Rd	introduced	45.72 to 60.96 cm	Stockton	NA	NA	NA	NA	NA	NA	NA	NA	NA	NA	NA	NA	NA	NA	NA	NA	NA
1529	London plane tree	Platanus acerifolia	Stockton	California	-121.345581	38.030046	8801 Don Av	introduced	30.48 to 45.72 cm	Stockton	NA	NA	NA	NA	NA	NA	NA	NA	NA	NA	NA	NA	NA	NA	NA	NA	NA
1530	American sweetgum	Liquidambar styraciflua	Stockton	California	-121.3090436	37.9884813	415 W Bianchi Rd	introduced	45.72 to 60.96 cm	Stockton	NA	NA	NA	NA	NA	NA	NA	NA	NA	NA	NA	NA	NA	NA	NA	NA	NA
1530	Western sycamore	Platanus racemosa	Stockton	California	-121.345581	38.030046	8801 Don Av	naturally_occurring	45.72 to 60.96 cm	Stockton	NA	NA	NA	NA	NA	NA	NA	NA	NA	NA	NA	NA	NA	NA	NA	NA	NA
14107	Trident maple	Acer buergerianum	Stockton	California	-121.2967833	37.9464935	535 E Church St	introduced	0 to 15.24 cm	Stockton	NA	NA	NA	NA	NA	NA	NA	NA	NA	NA	NA	NA	NA	NA	NA	NA	NA
1531	Raywood ash	Fraxinus oxycarpa	Stockton	California	-121.345581	38.030046	8801 Don Av	no_info	45.72 to 60.96 cm	Stockton	NA	NA	NA	NA	NA	NA	NA	NA	NA	NA	NA	NA	NA	NA	NA	NA	NA
1532	Coast redwood	Sequoia sempervirens	Stockton	California	-121.345581	38.030046	8801 Don Av	naturally_occurring	60.96 to 76.2 cm	Stockton	NA	NA	NA	NA	NA	NA	NA	NA	NA	NA	NA	NA	NA	NA	NA	NA	NA
1533	American sweetgum	Liquidambar styraciflua	Stockton	California	-121.310705	37.9881585	517 W Bianchi Rd	introduced	45.72 to 60.96 cm	Stockton	NA	NA	NA	NA	NA	NA	NA	NA	NA	NA	NA	NA	NA	NA	NA	NA	NA
1533	Coast redwood	Sequoia sempervirens	Stockton	California	-121.345581	38.030046	8801 Don Av	naturally_occurring	60.96 to 76.2 cm	Stockton	NA	NA	NA	NA	NA	NA	NA	NA	NA	NA	NA	NA	NA	NA	NA	NA	NA
1534	Fruitless mulberry	Morus alba	Stockton	California	-121.3109553	37.9881355	521 W Bianchi Rd	introduced	45.72 to 60.96 cm	Stockton	NA	NA	NA	NA	NA	NA	NA	NA	NA	NA	NA	NA	NA	NA	NA	NA	NA
1534	London plane tree	Platanus acerifolia	Stockton	California	-121.345581	38.030046	8801 Don Av	introduced	30.48 to 45.72 cm	Stockton	NA	NA	NA	NA	NA	NA	NA	NA	NA	NA	NA	NA	NA	NA	NA	NA	NA
1535	London plane tree	Platanus acerifolia	Stockton	California	-121.345581	38.030046	8801 Don Av	introduced	30.48 to 45.72 cm	Stockton	NA	NA	NA	NA	NA	NA	NA	NA	NA	NA	NA	NA	NA	NA	NA	NA	NA
1536	Chinese elm	Ulmus parvifolia	Stockton	California	-121.345581	38.030046	8801 Don Av	introduced	30.48 to 45.72 cm	Stockton	NA	NA	NA	NA	NA	NA	NA	NA	NA	NA	NA	NA	NA	NA	NA	NA	NA
1537	Chinese hackberry	Celtis sinensis	Stockton	California	-121.3078381	37.9888847	4412 Bidwell Pl	introduced	60.96 to 76.2 cm	Stockton	NA	NA	NA	NA	NA	NA	NA	NA	NA	NA	NA	NA	NA	NA	NA	NA	NA
1537	Chinese elm	Ulmus parvifolia	Stockton	California	-121.345581	38.030046	8801 Don Av	introduced	30.48 to 45.72 cm	Stockton	NA	NA	NA	NA	NA	NA	NA	NA	NA	NA	NA	NA	NA	NA	NA	NA	NA
1538	Chinese hackberry	Celtis sinensis	Stockton	California	-121.3078552	37.9889334	4424 Bidwell Pl	introduced	45.72 to 60.96 cm	Stockton	NA	NA	NA	NA	NA	NA	NA	NA	NA	NA	NA	NA	NA	NA	NA	NA	NA
1538	Chinese elm	Ulmus parvifolia	Stockton	California	-121.345581	38.030046	8801 Don Av	introduced	30.48 to 45.72 cm	Stockton	NA	NA	NA	NA	NA	NA	NA	NA	NA	NA	NA	NA	NA	NA	NA	NA	NA
1539	Leaf zelkova saw	Zelkova serrata	Stockton	California	-121.3078638	37.9889577	4430 Bidwell Pl	introduced	0 to 15.24 cm	Stockton	NA	NA	NA	NA	NA	NA	NA	NA	NA	NA	NA	NA	NA	NA	NA	NA	NA
1539	Chinese elm	Ulmus parvifolia	Stockton	California	-121.345581	38.030046	8801 Don Av	introduced	45.72 to 60.96 cm	Stockton	NA	NA	NA	NA	NA	NA	NA	NA	NA	NA	NA	NA	NA	NA	NA	NA	NA
1540	Chinese elm	Ulmus parvifolia	Stockton	California	-121.345581	38.030046	8801 Don Av	introduced	30.48 to 45.72 cm	Stockton	NA	NA	NA	NA	NA	NA	NA	NA	NA	NA	NA	NA	NA	NA	NA	NA	NA
1541	Chinese elm	Ulmus parvifolia	Stockton	California	-121.345581	38.030046	8801 Don Av	introduced	45.72 to 60.96 cm	Stockton	NA	NA	NA	NA	NA	NA	NA	NA	NA	NA	NA	NA	NA	NA	NA	NA	NA
1542	Valley oak	Quercus lobata	Stockton	California	-121.345581	38.030046	8801 Don Av	naturally_occurring	30.48 to 45.72 cm	Stockton	NA	NA	NA	NA	NA	NA	NA	NA	NA	NA	NA	NA	NA	NA	NA	NA	NA
1543	Valley oak	Quercus lobata	Stockton	California	-121.345581	38.030046	8801 Don Av	naturally_occurring	30.48 to 45.72 cm	Stockton	NA	NA	NA	NA	NA	NA	NA	NA	NA	NA	NA	NA	NA	NA	NA	NA	NA
1544	Coast redwood	Sequoia sempervirens	Stockton	California	-121.345581	38.030046	8801 Don Av	naturally_occurring	60.96 to 76.2 cm	Stockton	NA	NA	NA	NA	NA	NA	NA	NA	NA	NA	NA	NA	NA	NA	NA	NA	NA
1545	Coast redwood	Sequoia sempervirens	Stockton	California	-121.345581	38.030046	8801 Don Av	naturally_occurring	45.72 to 60.96 cm	Stockton	NA	NA	NA	NA	NA	NA	NA	NA	NA	NA	NA	NA	NA	NA	NA	NA	NA
1546	Chinese elm	Ulmus parvifolia	Stockton	California	-121.345581	38.030046	8801 Don Av	introduced	45.72 to 60.96 cm	Stockton	NA	NA	NA	NA	NA	NA	NA	NA	NA	NA	NA	NA	NA	NA	NA	NA	NA
1547	Chinese elm	Ulmus parvifolia	Stockton	California	-121.345581	38.030046	8801 Don Av	introduced	30.48 to 45.72 cm	Stockton	NA	NA	NA	NA	NA	NA	NA	NA	NA	NA	NA	NA	NA	NA	NA	NA	NA
1548	Coast redwood	Sequoia sempervirens	Stockton	California	-121.345581	38.030046	8801 Don Av	naturally_occurring	45.72 to 60.96 cm	Stockton	NA	NA	NA	NA	NA	NA	NA	NA	NA	NA	NA	NA	NA	NA	NA	NA	NA
1549	Coast redwood	Sequoia sempervirens	Stockton	California	-121.345581	38.030046	8801 Don Av	naturally_occurring	60.96 to 76.2 cm	Stockton	NA	NA	NA	NA	NA	NA	NA	NA	NA	NA	NA	NA	NA	NA	NA	NA	NA
30633	Trident maple	Acer buergerianum	Stockton	California	-121.292565	37.942887	845 W Worth St	introduced	0 to 15.24 cm	Stockton	NA	NA	NA	NA	NA	NA	NA	NA	NA	NA	NA	NA	NA	NA	NA	NA	NA
1550	Valley oak	Quercus lobata	Stockton	California	-121.345581	38.030046	8801 Don Av	naturally_occurring	30.48 to 45.72 cm	Stockton	NA	NA	NA	NA	NA	NA	NA	NA	NA	NA	NA	NA	NA	NA	NA	NA	NA
1551	Raywood ash	Fraxinus oxycarpa	Stockton	California	-121.345581	38.030046	8801 Don Av	no_info	30.48 to 45.72 cm	Stockton	NA	NA	NA	NA	NA	NA	NA	NA	NA	NA	NA	NA	NA	NA	NA	NA	NA
1552	Valley oak	Quercus lobata	Stockton	California	-121.345581	38.030046	8801 Don Av	naturally_occurring	15.24 to 30.48 cm	Stockton	NA	NA	NA	NA	NA	NA	NA	NA	NA	NA	NA	NA	NA	NA	NA	NA	NA
1553	Fruitless mulberry	Morus alba	Stockton	California	-121.3070822	37.9900077	211 Carson Pl	introduced	30.48 to 45.72 cm	Stockton	NA	NA	NA	NA	NA	NA	NA	NA	NA	NA	NA	NA	NA	NA	NA	NA	NA
1553	Valley oak	Quercus lobata	Stockton	California	-121.345581	38.030046	8801 Don Av	naturally_occurring	30.48 to 45.72 cm	Stockton	NA	NA	NA	NA	NA	NA	NA	NA	NA	NA	NA	NA	NA	NA	NA	NA	NA
1554	Valley oak	Quercus lobata	Stockton	California	-121.345581	38.030046	8801 Don Av	naturally_occurring	30.48 to 45.72 cm	Stockton	NA	NA	NA	NA	NA	NA	NA	NA	NA	NA	NA	NA	NA	NA	NA	NA	NA
1555	Valley oak	Quercus lobata	Stockton	California	-121.345581	38.030046	8801 Don Av	naturally_occurring	15.24 to 30.48 cm	Stockton	NA	NA	NA	NA	NA	NA	NA	NA	NA	NA	NA	NA	NA	NA	NA	NA	NA
1556	Valley oak	Quercus lobata	Stockton	California	-121.345581	38.030046	8801 Don Av	naturally_occurring	15.24 to 30.48 cm	Stockton	NA	NA	NA	NA	NA	NA	NA	NA	NA	NA	NA	NA	NA	NA	NA	NA	NA
1557	Coast redwood	Sequoia sempervirens	Stockton	California	-121.345581	38.030046	8801 Don Av	naturally_occurring	15.24 to 30.48 cm	Stockton	NA	NA	NA	NA	NA	NA	NA	NA	NA	NA	NA	NA	NA	NA	NA	NA	NA
1558	Raywood ash	Fraxinus oxycarpa	Stockton	California	-121.3338401	38.041428	9811 Hickock Dr	no_info	45.72 to 60.96 cm	Stockton	NA	NA	NA	NA	NA	NA	NA	NA	NA	NA	NA	NA	NA	NA	NA	NA	NA
1558	Valley oak	Quercus lobata	Stockton	California	-121.345581	38.030046	8801 Don Av	naturally_occurring	30.48 to 45.72 cm	Stockton	NA	NA	NA	NA	NA	NA	NA	NA	NA	NA	NA	NA	NA	NA	NA	NA	NA
1559	Raywood ash	Fraxinus oxycarpa	Stockton	California	-121.345581	38.030046	8801 Don Av	no_info	45.72 to 60.96 cm	Stockton	NA	NA	NA	NA	NA	NA	NA	NA	NA	NA	NA	NA	NA	NA	NA	NA	NA
1560	Raywood ash	Fraxinus oxycarpa	Stockton	California	-105.597723	41.263133	1715 Chaparral Wy	no_info	45.72 to 60.96 cm	Stockton	NA	NA	NA	NA	NA	NA	NA	NA	NA	NA	NA	NA	NA	NA	NA	NA	NA
1560	Raywood ash	Fraxinus oxycarpa	Stockton	California	-121.345581	38.030046	8801 Don Av	no_info	30.48 to 45.72 cm	Stockton	NA	NA	NA	NA	NA	NA	NA	NA	NA	NA	NA	NA	NA	NA	NA	NA	NA
1561	Valley oak	Quercus lobata	Stockton	California	-121.345581	38.030046	8801 Don Av	naturally_occurring	15.24 to 30.48 cm	Stockton	NA	NA	NA	NA	NA	NA	NA	NA	NA	NA	NA	NA	NA	NA	NA	NA	NA
1562	Valley oak	Quercus lobata	Stockton	California	-121.345581	38.030046	8801 Don Av	naturally_occurring	30.48 to 45.72 cm	Stockton	NA	NA	NA	NA	NA	NA	NA	NA	NA	NA	NA	NA	NA	NA	NA	NA	NA
1563	London plane tree	Platanus acerifolia	Stockton	California	-121.345581	38.030046	8801 Don Av	introduced	15.24 to 30.48 cm	Stockton	NA	NA	NA	NA	NA	NA	NA	NA	NA	NA	NA	NA	NA	NA	NA	NA	NA
1564	Raywood ash	Fraxinus oxycarpa	Stockton	California	-121.345581	38.030046	8801 Don Av	no_info	60.96 to 76.2 cm	Stockton	NA	NA	NA	NA	NA	NA	NA	NA	NA	NA	NA	NA	NA	NA	NA	NA	NA
1565	Coast redwood	Sequoia sempervirens	Stockton	California	-121.345581	38.030046	8801 Don Av	naturally_occurring	45.72 to 60.96 cm	Stockton	NA	NA	NA	NA	NA	NA	NA	NA	NA	NA	NA	NA	NA	NA	NA	NA	NA
1566	Coast redwood	Sequoia sempervirens	Stockton	California	-121.345581	38.030046	8801 Don Av	naturally_occurring	45.72 to 60.96 cm	Stockton	NA	NA	NA	NA	NA	NA	NA	NA	NA	NA	NA	NA	NA	NA	NA	NA	NA
1567	London plane tree	Platanus acerifolia	Stockton	California	-121.345581	38.030046	8801 Don Av	introduced	45.72 to 60.96 cm	Stockton	NA	NA	NA	NA	NA	NA	NA	NA	NA	NA	NA	NA	NA	NA	NA	NA	NA
1568	Valley oak	Quercus lobata	Stockton	California	-121.345581	38.030046	8801 Don Av	naturally_occurring	15.24 to 30.48 cm	Stockton	NA	NA	NA	NA	NA	NA	NA	NA	NA	NA	NA	NA	NA	NA	NA	NA	NA
1569	Valley oak	Quercus lobata	Stockton	California	-121.345581	38.030046	8801 Don Av	naturally_occurring	30.48 to 45.72 cm	Stockton	NA	NA	NA	NA	NA	NA	NA	NA	NA	NA	NA	NA	NA	NA	NA	NA	NA
1570	Coast redwood	Sequoia sempervirens	Stockton	California	-121.345581	38.030046	8801 Don Av	naturally_occurring	more than 76.2 cm	Stockton	NA	NA	NA	NA	NA	NA	NA	NA	NA	NA	NA	NA	NA	NA	NA	NA	NA
1571	Coast redwood	Sequoia sempervirens	Stockton	California	-121.345581	38.030046	8801 Don Av	naturally_occurring	30.48 to 45.72 cm	Stockton	NA	NA	NA	NA	NA	NA	NA	NA	NA	NA	NA	NA	NA	NA	NA	NA	NA
1572	London plane tree	Platanus acerifolia	Stockton	California	-121.345581	38.030046	8801 Don Av	introduced	30.48 to 45.72 cm	Stockton	NA	NA	NA	NA	NA	NA	NA	NA	NA	NA	NA	NA	NA	NA	NA	NA	NA
1573	London plane tree	Platanus acerifolia	Stockton	California	-121.345581	38.030046	8801 Don Av	introduced	30.48 to 45.72 cm	Stockton	NA	NA	NA	NA	NA	NA	NA	NA	NA	NA	NA	NA	NA	NA	NA	NA	NA
1574	London plane tree	Platanus acerifolia	Stockton	California	-121.345581	38.030046	8801 Don Av	introduced	30.48 to 45.72 cm	Stockton	NA	NA	NA	NA	NA	NA	NA	NA	NA	NA	NA	NA	NA	NA	NA	NA	NA
1575	Coast redwood	Sequoia sempervirens	Stockton	California	-121.345581	38.030046	8801 Don Av	naturally_occurring	45.72 to 60.96 cm	Stockton	NA	NA	NA	NA	NA	NA	NA	NA	NA	NA	NA	NA	NA	NA	NA	NA	NA
1576	Coast redwood	Sequoia sempervirens	Stockton	California	-121.345581	38.030046	8801 Don Av	naturally_occurring	45.72 to 60.96 cm	Stockton	NA	NA	NA	NA	NA	NA	NA	NA	NA	NA	NA	NA	NA	NA	NA	NA	NA
1577	Raywood ash	Fraxinus oxycarpa	Stockton	California	-121.345581	38.030046	8801 Don Av	no_info	30.48 to 45.72 cm	Stockton	NA	NA	NA	NA	NA	NA	NA	NA	NA	NA	NA	NA	NA	NA	NA	NA	NA
1578	Chinese elm	Ulmus parvifolia	Stockton	California	-121.345581	38.030046	8801 Don Av	introduced	45.72 to 60.96 cm	Stockton	NA	NA	NA	NA	NA	NA	NA	NA	NA	NA	NA	NA	NA	NA	NA	NA	NA
1579	Chinese elm	Ulmus parvifolia	Stockton	California	-121.345581	38.030046	8801 Don Av	introduced	45.72 to 60.96 cm	Stockton	NA	NA	NA	NA	NA	NA	NA	NA	NA	NA	NA	NA	NA	NA	NA	NA	NA
1580	Chinese elm	Ulmus parvifolia	Stockton	California	-121.345581	38.030046	8801 Don Av	introduced	0 to 15.24 cm	Stockton	NA	NA	NA	NA	NA	NA	NA	NA	NA	NA	NA	NA	NA	NA	NA	NA	NA
1581	Coast redwood	Sequoia sempervirens	Stockton	California	-121.345581	38.030046	8801 Don Av	naturally_occurring	30.48 to 45.72 cm	Stockton	NA	NA	NA	NA	NA	NA	NA	NA	NA	NA	NA	NA	NA	NA	NA	NA	NA
1582	London plane tree	Platanus acerifolia	Stockton	California	-121.345581	38.030046	8801 Don Av	introduced	30.48 to 45.72 cm	Stockton	NA	NA	NA	NA	NA	NA	NA	NA	NA	NA	NA	NA	NA	NA	NA	NA	NA
1583	Valley oak	Quercus lobata	Stockton	California	-121.345581	38.030046	8801 Don Av	naturally_occurring	0 to 15.24 cm	Stockton	NA	NA	NA	NA	NA	NA	NA	NA	NA	NA	NA	NA	NA	NA	NA	NA	NA
1584	Coast redwood	Sequoia sempervirens	Stockton	California	-121.345581	38.030046	8801 Don Av	naturally_occurring	60.96 to 76.2 cm	Stockton	NA	NA	NA	NA	NA	NA	NA	NA	NA	NA	NA	NA	NA	NA	NA	NA	NA
1585	Raywood ash	Fraxinus oxycarpa	Stockton	California	-121.345581	38.030046	8801 Don Av	no_info	60.96 to 76.2 cm	Stockton	NA	NA	NA	NA	NA	NA	NA	NA	NA	NA	NA	NA	NA	NA	NA	NA	NA
1586	Ornamental pear	Pyrus calleryana	Stockton	California	-121.307788	37.990862	62 Dardanelle Pl	introduced	15.24 to 30.48 cm	Stockton	NA	NA	NA	NA	NA	NA	NA	NA	NA	NA	NA	NA	NA	NA	NA	NA	NA
1586	Coast redwood	Sequoia sempervirens	Stockton	California	-121.345581	38.030046	8801 Don Av	naturally_occurring	60.96 to 76.2 cm	Stockton	NA	NA	NA	NA	NA	NA	NA	NA	NA	NA	NA	NA	NA	NA	NA	NA	NA
1587	Valley oak	Quercus lobata	Stockton	California	-121.345581	38.030046	8801 Don Av	naturally_occurring	0 to 15.24 cm	Stockton	NA	NA	NA	NA	NA	NA	NA	NA	NA	NA	NA	NA	NA	NA	NA	NA	NA
1588	Coast redwood	Sequoia sempervirens	Stockton	California	-121.345581	38.030046	8801 Don Av	naturally_occurring	60.96 to 76.2 cm	Stockton	NA	NA	NA	NA	NA	NA	NA	NA	NA	NA	NA	NA	NA	NA	NA	NA	NA
1589	Coast redwood	Sequoia sempervirens	Stockton	California	-121.345581	38.030046	8801 Don Av	naturally_occurring	45.72 to 60.96 cm	Stockton	NA	NA	NA	NA	NA	NA	NA	NA	NA	NA	NA	NA	NA	NA	NA	NA	NA
1590	Coast redwood	Sequoia sempervirens	Stockton	California	-121.345581	38.030046	8801 Don Av	naturally_occurring	60.96 to 76.2 cm	Stockton	NA	NA	NA	NA	NA	NA	NA	NA	NA	NA	NA	NA	NA	NA	NA	NA	NA
1591	Chinese elm	Ulmus parvifolia	Stockton	California	-121.345581	38.030046	8801 Don Av	introduced	45.72 to 60.96 cm	Stockton	NA	NA	NA	NA	NA	NA	NA	NA	NA	NA	NA	NA	NA	NA	NA	NA	NA
1592	Coast redwood	Sequoia sempervirens	Stockton	California	-121.345581	38.030046	8801 Don Av	naturally_occurring	more than 76.2 cm	Stockton	NA	NA	NA	NA	NA	NA	NA	NA	NA	NA	NA	NA	NA	NA	NA	NA	NA
1593	Coast redwood	Sequoia sempervirens	Stockton	California	-121.345581	38.030046	8801 Don Av	naturally_occurring	30.48 to 45.72 cm	Stockton	NA	NA	NA	NA	NA	NA	NA	NA	NA	NA	NA	NA	NA	NA	NA	NA	NA
39084	Trident maple	Acer buergerianum	Stockton	California	-121.3149451	37.9053238	1905 Germain Ln	introduced	0 to 15.24 cm	Stockton	NA	NA	NA	NA	NA	NA	NA	NA	NA	NA	NA	NA	NA	NA	NA	NA	NA
46392	Trident maple	Acer buergerianum	Stockton	California	-121.3132083	37.9589726	1454 Picardy Dr	introduced	30.48 to 45.72 cm	Stockton	NA	NA	NA	NA	NA	NA	NA	NA	NA	NA	NA	NA	NA	NA	NA	NA	NA
1594	Coast redwood	Sequoia sempervirens	Stockton	California	-121.345581	38.030046	8801 Don Av	naturally_occurring	45.72 to 60.96 cm	Stockton	NA	NA	NA	NA	NA	NA	NA	NA	NA	NA	NA	NA	NA	NA	NA	NA	NA
46471	Trident maple	Acer buergerianum	Stockton	California	-121.318714	37.9579444	1803 Buena Vista Av	introduced	0 to 15.24 cm	Stockton	NA	NA	NA	NA	NA	NA	NA	NA	NA	NA	NA	NA	NA	NA	NA	NA	NA
1595	Valley oak	Quercus lobata	Stockton	California	-121.345581	38.030046	8801 Don Av	naturally_occurring	0 to 15.24 cm	Stockton	NA	NA	NA	NA	NA	NA	NA	NA	NA	NA	NA	NA	NA	NA	NA	NA	NA
51158	Trident maple	Acer buergerianum	Stockton	California	-121.3112698	37.9713482	1054 Elmwood Av	introduced	15.24 to 30.48 cm	Stockton	NA	NA	NA	NA	NA	NA	NA	NA	NA	NA	NA	NA	NA	NA	NA	NA	NA
[truncated: 96,301 more rows]
