# Supplementary material for: Species clustering, climate effects, and introduced species in 5 million city trees across 63 US cities
Source: eLife. 2022 Sep 27;11:e77891. doi: 10.7554/eLife.77891 (PMC9578703; doi:10.7554/eLife.77891)
Supplement: Figure 1—source data 1. — This zipped file includes all of the cleaned data used in the study (63 spreadsheets, one for each city, where each row is a tree). It is available on Dryad at https://doi.org/10.5061/dryad.2jm63xsrf. [file elife-77891-fig1-data1.zip › Miami_Final_2022-06-18.csv]

common_name	scientific_name	city	state	diameter_breast_height_CM	condition	native	diameter_breast_height_binned_CM	greater_metro	city_ID	tree_ID	planted_date	most_recent_observation	retired_date	most_recent_observation_type	longitude_coordinate	latitude_coordinate	location_type	zipcode	address	neighborhood	location_name	ward	district	overhead_utility	height_M	height_binned_M	percent_population
Norfolk island pine	Araucaria heterophylla	Miami	Florida	82.042	excellent	introduced	more than 76.2 cm	Miami	NA	NA	NA	NA	NA	NA	NA	NA	NA	NA	NA	NA	NA	NA	NA	NA	NA	NA	NA
Slash pine	Pinus elliottii	Miami	Florida	85.344	good	naturally_occurring	more than 76.2 cm	Miami	NA	NA	NA	NA	NA	NA	NA	NA	NA	NA	NA	NA	NA	NA	NA	NA	NA	NA	NA
Brazilian pepper	Schinus terebinthifolia	Miami	Florida	31.496	excellent	introduced	30.48 to 45.72 cm	Miami	NA	NA	NA	NA	NA	NA	NA	NA	NA	NA	NA	NA	NA	NA	NA	NA	NA	NA	NA
Slash pine	Pinus elliottii	Miami	Florida	45.974	poor	naturally_occurring	45.72 to 60.96 cm	Miami	NA	NA	NA	NA	NA	NA	NA	NA	NA	NA	NA	NA	NA	NA	NA	NA	NA	NA	NA
Benjamin fig	Ficus benjamina	Miami	Florida	32.512	fair	introduced	30.48 to 45.72 cm	Miami	NA	NA	NA	NA	NA	NA	NA	NA	NA	NA	NA	NA	NA	NA	NA	NA	NA	NA	NA
Benjamin fig	Ficus benjamina	Miami	Florida	39.116	fair	introduced	30.48 to 45.72 cm	Miami	NA	NA	NA	NA	NA	NA	NA	NA	NA	NA	NA	NA	NA	NA	NA	NA	NA	NA	NA
Slash pine	Pinus elliottii	Miami	Florida	84.582	fair	naturally_occurring	more than 76.2 cm	Miami	NA	NA	NA	NA	NA	NA	NA	NA	NA	NA	NA	NA	NA	NA	NA	NA	NA	NA	NA
Slash pine	Pinus elliottii	Miami	Florida	82.55	good	naturally_occurring	more than 76.2 cm	Miami	NA	NA	NA	NA	NA	NA	NA	NA	NA	NA	NA	NA	NA	NA	NA	NA	NA	NA	NA
Slash pine	Pinus elliottii	Miami	Florida	52.324	fair	naturally_occurring	45.72 to 60.96 cm	Miami	NA	NA	NA	NA	NA	NA	NA	NA	NA	NA	NA	NA	NA	NA	NA	NA	NA	NA	NA
Slash pine	Pinus elliottii	Miami	Florida	66.294	good	naturally_occurring	60.96 to 76.2 cm	Miami	NA	NA	NA	NA	NA	NA	NA	NA	NA	NA	NA	NA	NA	NA	NA	NA	NA	NA	NA
Slash pine	Pinus elliottii	Miami	Florida	28.448	excellent	naturally_occurring	15.24 to 30.48 cm	Miami	NA	NA	NA	NA	NA	NA	NA	NA	NA	NA	NA	NA	NA	NA	NA	NA	NA	NA	NA
Slash pine	Pinus elliottii	Miami	Florida	83.82	good	naturally_occurring	more than 76.2 cm	Miami	NA	NA	NA	NA	NA	NA	NA	NA	NA	NA	NA	NA	NA	NA	NA	NA	NA	NA	NA
Brazilian pepper	Schinus terebinthifolia	Miami	Florida	20.066	good	introduced	15.24 to 30.48 cm	Miami	NA	NA	NA	NA	NA	NA	NA	NA	NA	NA	NA	NA	NA	NA	NA	NA	NA	NA	NA
Brazilian pepper	Schinus terebinthifolia	Miami	Florida	22.352	excellent	introduced	15.24 to 30.48 cm	Miami	NA	NA	NA	NA	NA	NA	NA	NA	NA	NA	NA	NA	NA	NA	NA	NA	NA	NA	NA
Baldcypress	Taxodium distichum	Miami	Florida	21.844	excellent	naturally_occurring	15.24 to 30.48 cm	Miami	NA	NA	NA	NA	NA	NA	NA	NA	NA	NA	NA	NA	NA	NA	NA	NA	NA	NA	NA
Coconut palm	Cocos nucifera	Miami	Florida	34.036	good	introduced	30.48 to 45.72 cm	Miami	NA	NA	NA	NA	NA	NA	NA	NA	NA	NA	NA	NA	NA	NA	NA	NA	NA	NA	NA
Rubber plant	Ficus elastica	Miami	Florida	57.912	excellent	introduced	45.72 to 60.96 cm	Miami	NA	NA	NA	NA	NA	NA	NA	NA	NA	NA	NA	NA	NA	NA	NA	NA	NA	NA	NA
Oak	Quercus	Miami	Florida	35.052	good	no_info	30.48 to 45.72 cm	Miami	NA	NA	NA	NA	NA	NA	NA	NA	NA	NA	NA	NA	NA	NA	NA	NA	NA	NA	NA
Brazilian pepper	Schinus terebinthifolia	Miami	Florida	27.686	good	introduced	15.24 to 30.48 cm	Miami	NA	NA	NA	NA	NA	NA	NA	NA	NA	NA	NA	NA	NA	NA	NA	NA	NA	NA	NA
Punk tree	Melaleuca quinquenervia	Miami	Florida	72.898	fair	introduced	60.96 to 76.2 cm	Miami	NA	NA	NA	NA	NA	NA	NA	NA	NA	NA	NA	NA	NA	NA	NA	NA	NA	NA	NA
Paradise tree	Simarouba amara	Miami	Florida	35.56	good	introduced	30.48 to 45.72 cm	Miami	NA	NA	NA	NA	NA	NA	NA	NA	NA	NA	NA	NA	NA	NA	NA	NA	NA	NA	NA
Butterbough	Exothea paniculata	Miami	Florida	32.766	excellent	naturally_occurring	30.48 to 45.72 cm	Miami	NA	NA	NA	NA	NA	NA	NA	NA	NA	NA	NA	NA	NA	NA	NA	NA	NA	NA	NA
Florida strangler fig	Ficus aurea	Miami	Florida	165.354	good	naturally_occurring	more than 76.2 cm	Miami	NA	NA	NA	NA	NA	NA	NA	NA	NA	NA	NA	NA	NA	NA	NA	NA	NA	NA	NA
Royal palm	Roystonea regia	Miami	Florida	100.076	excellent	naturally_occurring	more than 76.2 cm	Miami	NA	NA	NA	NA	NA	NA	NA	NA	NA	NA	NA	NA	NA	NA	NA	NA	NA	NA	NA
Coconut palm	Cocos nucifera	Miami	Florida	57.15	excellent	introduced	45.72 to 60.96 cm	Miami	NA	NA	NA	NA	NA	NA	NA	NA	NA	NA	NA	NA	NA	NA	NA	NA	NA	NA	NA
Coconut palm	Cocos nucifera	Miami	Florida	65.024	excellent	introduced	60.96 to 76.2 cm	Miami	NA	NA	NA	NA	NA	NA	NA	NA	NA	NA	NA	NA	NA	NA	NA	NA	NA	NA	NA
Mango	Mangifera indica	Miami	Florida	71.628	good	introduced	60.96 to 76.2 cm	Miami	NA	NA	NA	NA	NA	NA	NA	NA	NA	NA	NA	NA	NA	NA	NA	NA	NA	NA	NA
Spanish lime	Melicoccus bijugatus	Miami	Florida	15.24	good	introduced	0 to 15.24 cm	Miami	NA	NA	NA	NA	NA	NA	NA	NA	NA	NA	NA	NA	NA	NA	NA	NA	NA	NA	NA
Avocado	Persea americana	Miami	Florida	76.962	good	introduced	more than 76.2 cm	Miami	NA	NA	NA	NA	NA	NA	NA	NA	NA	NA	NA	NA	NA	NA	NA	NA	NA	NA	NA
Edible banana	Musa acuminata	Miami	Florida	22.352	excellent	introduced	15.24 to 30.48 cm	Miami	NA	NA	NA	NA	NA	NA	NA	NA	NA	NA	NA	NA	NA	NA	NA	NA	NA	NA	NA
Edible banana	Musa acuminata	Miami	Florida	25.146	excellent	introduced	15.24 to 30.48 cm	Miami	NA	NA	NA	NA	NA	NA	NA	NA	NA	NA	NA	NA	NA	NA	NA	NA	NA	NA	NA
Edible banana	Musa acuminata	Miami	Florida	24.384	excellent	introduced	15.24 to 30.48 cm	Miami	NA	NA	NA	NA	NA	NA	NA	NA	NA	NA	NA	NA	NA	NA	NA	NA	NA	NA	NA
Edible banana	Musa acuminata	Miami	Florida	22.098	excellent	introduced	15.24 to 30.48 cm	Miami	NA	NA	NA	NA	NA	NA	NA	NA	NA	NA	NA	NA	NA	NA	NA	NA	NA	NA	NA
Edible banana	Musa acuminata	Miami	Florida	37.084	excellent	introduced	30.48 to 45.72 cm	Miami	NA	NA	NA	NA	NA	NA	NA	NA	NA	NA	NA	NA	NA	NA	NA	NA	NA	NA	NA
Edible banana	Musa acuminata	Miami	Florida	17.78	excellent	introduced	15.24 to 30.48 cm	Miami	NA	NA	NA	NA	NA	NA	NA	NA	NA	NA	NA	NA	NA	NA	NA	NA	NA	NA	NA
Benjamin fig	Ficus benjamina	Miami	Florida	40.64	excellent	introduced	30.48 to 45.72 cm	Miami	NA	NA	NA	NA	NA	NA	NA	NA	NA	NA	NA	NA	NA	NA	NA	NA	NA	NA	NA
Edible banana	Musa acuminata	Miami	Florida	22.86	excellent	introduced	15.24 to 30.48 cm	Miami	NA	NA	NA	NA	NA	NA	NA	NA	NA	NA	NA	NA	NA	NA	NA	NA	NA	NA	NA
Edible banana	Musa acuminata	Miami	Florida	17.78	excellent	introduced	15.24 to 30.48 cm	Miami	NA	NA	NA	NA	NA	NA	NA	NA	NA	NA	NA	NA	NA	NA	NA	NA	NA	NA	NA
Edible banana	Musa acuminata	Miami	Florida	19.558	excellent	introduced	15.24 to 30.48 cm	Miami	NA	NA	NA	NA	NA	NA	NA	NA	NA	NA	NA	NA	NA	NA	NA	NA	NA	NA	NA
Edible banana	Musa acuminata	Miami	Florida	24.13	excellent	introduced	15.24 to 30.48 cm	Miami	NA	NA	NA	NA	NA	NA	NA	NA	NA	NA	NA	NA	NA	NA	NA	NA	NA	NA	NA
Quercus virginiana	Quercus virginiana	Miami	Florida	185.674	excellent	naturally_occurring	more than 76.2 cm	Miami	NA	NA	NA	NA	NA	NA	NA	NA	NA	NA	NA	NA	NA	NA	NA	NA	NA	NA	NA
Quercus virginiana	Quercus virginiana	Miami	Florida	205.232	excellent	naturally_occurring	more than 76.2 cm	Miami	NA	NA	NA	NA	NA	NA	NA	NA	NA	NA	NA	NA	NA	NA	NA	NA	NA	NA	NA
Syagrus	Syagrus	Miami	Florida	46.482	excellent	no_info	45.72 to 60.96 cm	Miami	NA	NA	NA	NA	NA	NA	NA	NA	NA	NA	NA	NA	NA	NA	NA	NA	NA	NA	NA
Fiddle leaf fig	Ficus lyrata	Miami	Florida	12.7	good	introduced	0 to 15.24 cm	Miami	NA	NA	NA	NA	NA	NA	NA	NA	NA	NA	NA	NA	NA	NA	NA	NA	NA	NA	NA
Weeping bottlebrush	Callistemon viminalis	Miami	Florida	98.044	good	no_info	more than 76.2 cm	Miami	NA	NA	NA	NA	NA	NA	NA	NA	NA	NA	NA	NA	NA	NA	NA	NA	NA	NA	NA
Bald cypress	Taxodium distichum	Miami	Florida	104.14	excellent	naturally_occurring	more than 76.2 cm	Miami	NA	NA	NA	NA	NA	NA	NA	NA	NA	NA	NA	NA	NA	NA	NA	NA	NA	NA	NA
Canafistula	Cassia fistula	Miami	Florida	58.674	poor	introduced	45.72 to 60.96 cm	Miami	NA	NA	NA	NA	NA	NA	NA	NA	NA	NA	NA	NA	NA	NA	NA	NA	NA	NA	NA
Toog	Petersianthus quadrialatus	Miami	Florida	214.122	excellent	introduced	more than 76.2 cm	Miami	NA	NA	NA	NA	NA	NA	NA	NA	NA	NA	NA	NA	NA	NA	NA	NA	NA	NA	NA
Malabar plum	Syzygium cumini	Miami	Florida	106.426	good	introduced	more than 76.2 cm	Miami	NA	NA	NA	NA	NA	NA	NA	NA	NA	NA	NA	NA	NA	NA	NA	NA	NA	NA	NA
Areca palm	Dypsis lutescens	Miami	Florida	43.18	excellent	introduced	30.48 to 45.72 cm	Miami	NA	NA	NA	NA	NA	NA	NA	NA	NA	NA	NA	NA	NA	NA	NA	NA	NA	NA	NA
Sweetgale	Myrica	Miami	Florida	9.652	good	no_info	0 to 15.24 cm	Miami	NA	NA	NA	NA	NA	NA	NA	NA	NA	NA	NA	NA	NA	NA	NA	NA	NA	NA	NA
Surinam cherry	Eugenia uniflora	Miami	Florida	10.16	excellent	introduced	0 to 15.24 cm	Miami	NA	NA	NA	NA	NA	NA	NA	NA	NA	NA	NA	NA	NA	NA	NA	NA	NA	NA	NA
Manilla palm	Adonidia merrillii	Miami	Florida	31.496	fair	introduced	30.48 to 45.72 cm	Miami	NA	NA	NA	NA	NA	NA	NA	NA	NA	NA	NA	NA	NA	NA	NA	NA	NA	NA	NA
Murraya	Murraya	Miami	Florida	37.592	good	no_info	30.48 to 45.72 cm	Miami	NA	NA	NA	NA	NA	NA	NA	NA	NA	NA	NA	NA	NA	NA	NA	NA	NA	NA	NA
Tangerine	Citrus reticulata	Miami	Florida	35.052	poor	introduced	30.48 to 45.72 cm	Miami	NA	NA	NA	NA	NA	NA	NA	NA	NA	NA	NA	NA	NA	NA	NA	NA	NA	NA	NA
Pygmy date palm	Phoenix roebelenii	Miami	Florida	78.74	excellent	no_info	more than 76.2 cm	Miami	NA	NA	NA	NA	NA	NA	NA	NA	NA	NA	NA	NA	NA	NA	NA	NA	NA	NA	NA
Shooting star	Dodecatheon	Miami	Florida	36.576	excellent	no_info	30.48 to 45.72 cm	Miami	NA	NA	NA	NA	NA	NA	NA	NA	NA	NA	NA	NA	NA	NA	NA	NA	NA	NA	NA
Mango	Mangifera indica	Miami	Florida	40.132	excellent	introduced	30.48 to 45.72 cm	Miami	NA	NA	NA	NA	NA	NA	NA	NA	NA	NA	NA	NA	NA	NA	NA	NA	NA	NA	NA
Fiddle leaf fig	Ficus lyrata	Miami	Florida	12.192	good	introduced	0 to 15.24 cm	Miami	NA	NA	NA	NA	NA	NA	NA	NA	NA	NA	NA	NA	NA	NA	NA	NA	NA	NA	NA
Bougainvillea	Bougainvillea	Miami	Florida	43.942	excellent	no_info	30.48 to 45.72 cm	Miami	NA	NA	NA	NA	NA	NA	NA	NA	NA	NA	NA	NA	NA	NA	NA	NA	NA	NA	NA
Areca palm	Dypsis lutescens	Miami	Florida	40.64	good	introduced	30.48 to 45.72 cm	Miami	NA	NA	NA	NA	NA	NA	NA	NA	NA	NA	NA	NA	NA	NA	NA	NA	NA	NA	NA
Bougainvillea	Bougainvillea	Miami	Florida	29.21	excellent	no_info	15.24 to 30.48 cm	Miami	NA	NA	NA	NA	NA	NA	NA	NA	NA	NA	NA	NA	NA	NA	NA	NA	NA	NA	NA
Quercus virginiana	Quercus virginiana	Miami	Florida	189.484	excellent	naturally_occurring	more than 76.2 cm	Miami	NA	NA	NA	NA	NA	NA	NA	NA	NA	NA	NA	NA	NA	NA	NA	NA	NA	NA	NA
Macadamia nut	Macadamia tetraphylla	Miami	Florida	50.038	good	introduced	45.72 to 60.96 cm	Miami	NA	NA	NA	NA	NA	NA	NA	NA	NA	NA	NA	NA	NA	NA	NA	NA	NA	NA	NA
Areca palm	Dypsis lutescens	Miami	Florida	30.48	good	introduced	15.24 to 30.48 cm	Miami	NA	NA	NA	NA	NA	NA	NA	NA	NA	NA	NA	NA	NA	NA	NA	NA	NA	NA	NA
Queens crapemyrtle	Lagerstroemia speciosa	Miami	Florida	22.86	excellent	introduced	15.24 to 30.48 cm	Miami	NA	NA	NA	NA	NA	NA	NA	NA	NA	NA	NA	NA	NA	NA	NA	NA	NA	NA	NA
Queens crapemyrtle	Lagerstroemia speciosa	Miami	Florida	17.78	excellent	introduced	15.24 to 30.48 cm	Miami	NA	NA	NA	NA	NA	NA	NA	NA	NA	NA	NA	NA	NA	NA	NA	NA	NA	NA	NA
Red maple	Acer rubrum	Miami	Florida	96.52	excellent	naturally_occurring	more than 76.2 cm	Miami	NA	NA	NA	NA	NA	NA	NA	NA	NA	NA	NA	NA	NA	NA	NA	NA	NA	NA	NA
Travelers tree	Ravenala madagascariensis	Miami	Florida	79.502	good	introduced	more than 76.2 cm	Miami	NA	NA	NA	NA	NA	NA	NA	NA	NA	NA	NA	NA	NA	NA	NA	NA	NA	NA	NA
Travelers tree	Ravenala madagascariensis	Miami	Florida	76.2	fair	introduced	60.96 to 76.2 cm	Miami	NA	NA	NA	NA	NA	NA	NA	NA	NA	NA	NA	NA	NA	NA	NA	NA	NA	NA	NA
Surinam cherry	Eugenia uniflora	Miami	Florida	6.858	excellent	introduced	0 to 15.24 cm	Miami	NA	NA	NA	NA	NA	NA	NA	NA	NA	NA	NA	NA	NA	NA	NA	NA	NA	NA	NA
Dwarf umbrella tree	Schefflera arboricola	Miami	Florida	14.986	excellent	introduced	0 to 15.24 cm	Miami	NA	NA	NA	NA	NA	NA	NA	NA	NA	NA	NA	NA	NA	NA	NA	NA	NA	NA	NA
Edible banana	Musa acuminata	Miami	Florida	27.178	fair	introduced	15.24 to 30.48 cm	Miami	NA	NA	NA	NA	NA	NA	NA	NA	NA	NA	NA	NA	NA	NA	NA	NA	NA	NA	NA
Frangipani	Plumeria	Miami	Florida	17.526	excellent	no_info	15.24 to 30.48 cm	Miami	NA	NA	NA	NA	NA	NA	NA	NA	NA	NA	NA	NA	NA	NA	NA	NA	NA	NA	NA
Edible banana	Musa acuminata	Miami	Florida	20.32	good	introduced	15.24 to 30.48 cm	Miami	NA	NA	NA	NA	NA	NA	NA	NA	NA	NA	NA	NA	NA	NA	NA	NA	NA	NA	NA
Edible banana	Musa acuminata	Miami	Florida	20.32	fair	introduced	15.24 to 30.48 cm	Miami	NA	NA	NA	NA	NA	NA	NA	NA	NA	NA	NA	NA	NA	NA	NA	NA	NA	NA	NA
Frangipani	Plumeria	Miami	Florida	12.7	excellent	no_info	0 to 15.24 cm	Miami	NA	NA	NA	NA	NA	NA	NA	NA	NA	NA	NA	NA	NA	NA	NA	NA	NA	NA	NA
Queens crapemyrtle	Lagerstroemia speciosa	Miami	Florida	29.718	excellent	introduced	15.24 to 30.48 cm	Miami	NA	NA	NA	NA	NA	NA	NA	NA	NA	NA	NA	NA	NA	NA	NA	NA	NA	NA	NA
Pygmy date palm	Phoenix roebelenii	Miami	Florida	17.526	excellent	no_info	15.24 to 30.48 cm	Miami	NA	NA	NA	NA	NA	NA	NA	NA	NA	NA	NA	NA	NA	NA	NA	NA	NA	NA	NA
Areca palm	Dypsis lutescens	Miami	Florida	18.034	excellent	introduced	15.24 to 30.48 cm	Miami	NA	NA	NA	NA	NA	NA	NA	NA	NA	NA	NA	NA	NA	NA	NA	NA	NA	NA	NA
Syagrus	Syagrus	Miami	Florida	64.516	excellent	no_info	60.96 to 76.2 cm	Miami	NA	NA	NA	NA	NA	NA	NA	NA	NA	NA	NA	NA	NA	NA	NA	NA	NA	NA	NA
Bauhinia	Bauhinia	Miami	Florida	49.53	excellent	no_info	45.72 to 60.96 cm	Miami	NA	NA	NA	NA	NA	NA	NA	NA	NA	NA	NA	NA	NA	NA	NA	NA	NA	NA	NA
Syagrus	Syagrus	Miami	Florida	56.134	excellent	no_info	45.72 to 60.96 cm	Miami	NA	NA	NA	NA	NA	NA	NA	NA	NA	NA	NA	NA	NA	NA	NA	NA	NA	NA	NA
West indian mahogany	Swietenia mahagoni	Miami	Florida	75.184	poor	naturally_occurring	60.96 to 76.2 cm	Miami	NA	NA	NA	NA	NA	NA	NA	NA	NA	NA	NA	NA	NA	NA	NA	NA	NA	NA	NA
West indian mahogany	Swietenia mahagoni	Miami	Florida	67.056	fair	naturally_occurring	60.96 to 76.2 cm	Miami	NA	NA	NA	NA	NA	NA	NA	NA	NA	NA	NA	NA	NA	NA	NA	NA	NA	NA	NA
Schefflera	Schefflera	Miami	Florida	22.098	good	no_info	15.24 to 30.48 cm	Miami	NA	NA	NA	NA	NA	NA	NA	NA	NA	NA	NA	NA	NA	NA	NA	NA	NA	NA	NA
Royal poinciana	Delonix regia	Miami	Florida	84.074	good	introduced	more than 76.2 cm	Miami	NA	NA	NA	NA	NA	NA	NA	NA	NA	NA	NA	NA	NA	NA	NA	NA	NA	NA	NA
Mango	Mangifera indica	Miami	Florida	69.596	excellent	introduced	60.96 to 76.2 cm	Miami	NA	NA	NA	NA	NA	NA	NA	NA	NA	NA	NA	NA	NA	NA	NA	NA	NA	NA	NA
Bougainvillea	Bougainvillea	Miami	Florida	29.21	good	no_info	15.24 to 30.48 cm	Miami	NA	NA	NA	NA	NA	NA	NA	NA	NA	NA	NA	NA	NA	NA	NA	NA	NA	NA	NA
Sea grape	Coccoloba uvifera	Miami	Florida	32.512	excellent	naturally_occurring	30.48 to 45.72 cm	Miami	NA	NA	NA	NA	NA	NA	NA	NA	NA	NA	NA	NA	NA	NA	NA	NA	NA	NA	NA
Dracaena	Dracaena	Miami	Florida	34.036	excellent	no_info	30.48 to 45.72 cm	Miami	NA	NA	NA	NA	NA	NA	NA	NA	NA	NA	NA	NA	NA	NA	NA	NA	NA	NA	NA
Ming aralia	Polyscias fruticosa	Miami	Florida	6.35	good	introduced	0 to 15.24 cm	Miami	NA	NA	NA	NA	NA	NA	NA	NA	NA	NA	NA	NA	NA	NA	NA	NA	NA	NA	NA
Garden croton	Codiaeum	Miami	Florida	15.748	excellent	no_info	15.24 to 30.48 cm	Miami	NA	NA	NA	NA	NA	NA	NA	NA	NA	NA	NA	NA	NA	NA	NA	NA	NA	NA	NA
Rosemallow	Hibiscus	Miami	Florida	28.194	excellent	no_info	15.24 to 30.48 cm	Miami	NA	NA	NA	NA	NA	NA	NA	NA	NA	NA	NA	NA	NA	NA	NA	NA	NA	NA	NA
Marlberry	Morus	Miami	Florida	10.922	excellent	no_info	0 to 15.24 cm	Miami	NA	NA	NA	NA	NA	NA	NA	NA	NA	NA	NA	NA	NA	NA	NA	NA	NA	NA	NA
Dracaena	Dracaena	Miami	Florida	48.768	good	no_info	45.72 to 60.96 cm	Miami	NA	NA	NA	NA	NA	NA	NA	NA	NA	NA	NA	NA	NA	NA	NA	NA	NA	NA	NA
Ponytail palm	Beaucarnea recurvata	Miami	Florida	26.416	excellent	introduced	15.24 to 30.48 cm	Miami	NA	NA	NA	NA	NA	NA	NA	NA	NA	NA	NA	NA	NA	NA	NA	NA	NA	NA	NA
Avocado	Persea americana	Miami	Florida	26.416	excellent	introduced	15.24 to 30.48 cm	Miami	NA	NA	NA	NA	NA	NA	NA	NA	NA	NA	NA	NA	NA	NA	NA	NA	NA	NA	NA
Dracaena	Dracaena	Miami	Florida	15.24	good	no_info	0 to 15.24 cm	Miami	NA	NA	NA	NA	NA	NA	NA	NA	NA	NA	NA	NA	NA	NA	NA	NA	NA	NA	NA
Mango	Mangifera indica	Miami	Florida	9.144	good	introduced	0 to 15.24 cm	Miami	NA	NA	NA	NA	NA	NA	NA	NA	NA	NA	NA	NA	NA	NA	NA	NA	NA	NA	NA
Coconut palm	Cocos nucifera	Miami	Florida	67.564	good	introduced	60.96 to 76.2 cm	Miami	NA	NA	NA	NA	NA	NA	NA	NA	NA	NA	NA	NA	NA	NA	NA	NA	NA	NA	NA
Coconut palm	Cocos nucifera	Miami	Florida	66.294	good	introduced	60.96 to 76.2 cm	Miami	NA	NA	NA	NA	NA	NA	NA	NA	NA	NA	NA	NA	NA	NA	NA	NA	NA	NA	NA
Mango	Mangifera indica	Miami	Florida	6.604	excellent	introduced	0 to 15.24 cm	Miami	NA	NA	NA	NA	NA	NA	NA	NA	NA	NA	NA	NA	NA	NA	NA	NA	NA	NA	NA
Manilla palm	Adonidia merrillii	Miami	Florida	37.846	excellent	introduced	30.48 to 45.72 cm	Miami	NA	NA	NA	NA	NA	NA	NA	NA	NA	NA	NA	NA	NA	NA	NA	NA	NA	NA	NA
Chinese fan palm	Livistona chinensis	Miami	Florida	129.794	good	introduced	more than 76.2 cm	Miami	NA	NA	NA	NA	NA	NA	NA	NA	NA	NA	NA	NA	NA	NA	NA	NA	NA	NA	NA
Mango	Mangifera indica	Miami	Florida	34.29	excellent	introduced	30.48 to 45.72 cm	Miami	NA	NA	NA	NA	NA	NA	NA	NA	NA	NA	NA	NA	NA	NA	NA	NA	NA	NA	NA
Baldcypress	Taxodium distichum	Miami	Florida	33.528	good	naturally_occurring	30.48 to 45.72 cm	Miami	NA	NA	NA	NA	NA	NA	NA	NA	NA	NA	NA	NA	NA	NA	NA	NA	NA	NA	NA
Baldcypress	Taxodium distichum	Miami	Florida	35.306	fair	naturally_occurring	30.48 to 45.72 cm	Miami	NA	NA	NA	NA	NA	NA	NA	NA	NA	NA	NA	NA	NA	NA	NA	NA	NA	NA	NA
Geranium aralia	Polyscias guilfoylei	Miami	Florida	19.05	excellent	introduced	15.24 to 30.48 cm	Miami	NA	NA	NA	NA	NA	NA	NA	NA	NA	NA	NA	NA	NA	NA	NA	NA	NA	NA	NA
Dracaena	Dracaena	Miami	Florida	38.354	excellent	no_info	30.48 to 45.72 cm	Miami	NA	NA	NA	NA	NA	NA	NA	NA	NA	NA	NA	NA	NA	NA	NA	NA	NA	NA	NA
Dracaena	Dracaena	Miami	Florida	23.622	excellent	no_info	15.24 to 30.48 cm	Miami	NA	NA	NA	NA	NA	NA	NA	NA	NA	NA	NA	NA	NA	NA	NA	NA	NA	NA	NA
Schefflera	Schefflera	Miami	Florida	17.78	excellent	no_info	15.24 to 30.48 cm	Miami	NA	NA	NA	NA	NA	NA	NA	NA	NA	NA	NA	NA	NA	NA	NA	NA	NA	NA	NA
Surinam cherry	Eugenia uniflora	Miami	Florida	36.576	good	introduced	30.48 to 45.72 cm	Miami	NA	NA	NA	NA	NA	NA	NA	NA	NA	NA	NA	NA	NA	NA	NA	NA	NA	NA	NA
Surinam cherry	Eugenia uniflora	Miami	Florida	29.718	good	introduced	15.24 to 30.48 cm	Miami	NA	NA	NA	NA	NA	NA	NA	NA	NA	NA	NA	NA	NA	NA	NA	NA	NA	NA	NA
Surinam cherry	Eugenia uniflora	Miami	Florida	16.764	excellent	introduced	15.24 to 30.48 cm	Miami	NA	NA	NA	NA	NA	NA	NA	NA	NA	NA	NA	NA	NA	NA	NA	NA	NA	NA	NA
Coconut palm	Cocos nucifera	Miami	Florida	53.34	excellent	introduced	45.72 to 60.96 cm	Miami	NA	NA	NA	NA	NA	NA	NA	NA	NA	NA	NA	NA	NA	NA	NA	NA	NA	NA	NA
Citrus	Citrus	Miami	Florida	22.86	good	no_info	15.24 to 30.48 cm	Miami	NA	NA	NA	NA	NA	NA	NA	NA	NA	NA	NA	NA	NA	NA	NA	NA	NA	NA	NA
Bottle palm	Hyophorbe lagenicaulis	Miami	Florida	23.622	excellent	introduced	15.24 to 30.48 cm	Miami	NA	NA	NA	NA	NA	NA	NA	NA	NA	NA	NA	NA	NA	NA	NA	NA	NA	NA	NA
Bottle palm	Hyophorbe lagenicaulis	Miami	Florida	21.082	excellent	introduced	15.24 to 30.48 cm	Miami	NA	NA	NA	NA	NA	NA	NA	NA	NA	NA	NA	NA	NA	NA	NA	NA	NA	NA	NA
Bottle palm	Hyophorbe lagenicaulis	Miami	Florida	22.352	excellent	introduced	15.24 to 30.48 cm	Miami	NA	NA	NA	NA	NA	NA	NA	NA	NA	NA	NA	NA	NA	NA	NA	NA	NA	NA	NA
Citrus	Citrus	Miami	Florida	8.636	good	no_info	0 to 15.24 cm	Miami	NA	NA	NA	NA	NA	NA	NA	NA	NA	NA	NA	NA	NA	NA	NA	NA	NA	NA	NA
Carrotwood	Cupaniopsis anacardioides	Miami	Florida	17.78	excellent	introduced	15.24 to 30.48 cm	Miami	NA	NA	NA	NA	NA	NA	NA	NA	NA	NA	NA	NA	NA	NA	NA	NA	NA	NA	NA
Travelers tree	Ravenala madagascariensis	Miami	Florida	40.64	good	introduced	30.48 to 45.72 cm	Miami	NA	NA	NA	NA	NA	NA	NA	NA	NA	NA	NA	NA	NA	NA	NA	NA	NA	NA	NA
Travelers tree	Ravenala madagascariensis	Miami	Florida	3.302	excellent	introduced	0 to 15.24 cm	Miami	NA	NA	NA	NA	NA	NA	NA	NA	NA	NA	NA	NA	NA	NA	NA	NA	NA	NA	NA
Travelers tree	Ravenala madagascariensis	Miami	Florida	54.61	good	introduced	45.72 to 60.96 cm	Miami	NA	NA	NA	NA	NA	NA	NA	NA	NA	NA	NA	NA	NA	NA	NA	NA	NA	NA	NA
Frangipani	Plumeria	Miami	Florida	26.162	excellent	no_info	15.24 to 30.48 cm	Miami	NA	NA	NA	NA	NA	NA	NA	NA	NA	NA	NA	NA	NA	NA	NA	NA	NA	NA	NA
Travelers tree	Ravenala madagascariensis	Miami	Florida	36.83	excellent	introduced	30.48 to 45.72 cm	Miami	NA	NA	NA	NA	NA	NA	NA	NA	NA	NA	NA	NA	NA	NA	NA	NA	NA	NA	NA
Travelers tree	Ravenala madagascariensis	Miami	Florida	30.48	poor	introduced	15.24 to 30.48 cm	Miami	NA	NA	NA	NA	NA	NA	NA	NA	NA	NA	NA	NA	NA	NA	NA	NA	NA	NA	NA
Travelers tree	Ravenala madagascariensis	Miami	Florida	26.67	fair	introduced	15.24 to 30.48 cm	Miami	NA	NA	NA	NA	NA	NA	NA	NA	NA	NA	NA	NA	NA	NA	NA	NA	NA	NA	NA
Dracaena	Dracaena	Miami	Florida	26.162	good	no_info	15.24 to 30.48 cm	Miami	NA	NA	NA	NA	NA	NA	NA	NA	NA	NA	NA	NA	NA	NA	NA	NA	NA	NA	NA
Sweetpotato cactus	Cereus	Miami	Florida	15.24	excellent	no_info	0 to 15.24 cm	Miami	NA	NA	NA	NA	NA	NA	NA	NA	NA	NA	NA	NA	NA	NA	NA	NA	NA	NA	NA
Bougainvillea	Bougainvillea	Miami	Florida	21.59	excellent	no_info	15.24 to 30.48 cm	Miami	NA	NA	NA	NA	NA	NA	NA	NA	NA	NA	NA	NA	NA	NA	NA	NA	NA	NA	NA
Dracaena	Dracaena	Miami	Florida	14.478	excellent	no_info	0 to 15.24 cm	Miami	NA	NA	NA	NA	NA	NA	NA	NA	NA	NA	NA	NA	NA	NA	NA	NA	NA	NA	NA
Sea grape	Coccoloba uvifera	Miami	Florida	29.718	excellent	naturally_occurring	15.24 to 30.48 cm	Miami	NA	NA	NA	NA	NA	NA	NA	NA	NA	NA	NA	NA	NA	NA	NA	NA	NA	NA	NA
Black olive	Bucida buceras	Miami	Florida	148.336	excellent	introduced	more than 76.2 cm	Miami	NA	NA	NA	NA	NA	NA	NA	NA	NA	NA	NA	NA	NA	NA	NA	NA	NA	NA	NA
Black olive	Bucida buceras	Miami	Florida	102.362	excellent	introduced	more than 76.2 cm	Miami	NA	NA	NA	NA	NA	NA	NA	NA	NA	NA	NA	NA	NA	NA	NA	NA	NA	NA	NA
Cabbage palmetto	Sabal palmetto	Miami	Florida	93.472	excellent	naturally_occurring	more than 76.2 cm	Miami	NA	NA	NA	NA	NA	NA	NA	NA	NA	NA	NA	NA	NA	NA	NA	NA	NA	NA	NA
Cabbage palmetto	Sabal palmetto	Miami	Florida	92.456	excellent	naturally_occurring	more than 76.2 cm	Miami	NA	NA	NA	NA	NA	NA	NA	NA	NA	NA	NA	NA	NA	NA	NA	NA	NA	NA	NA
Barbados of pride	Caesalpinia pulcherrima	Miami	Florida	24.638	excellent	introduced	15.24 to 30.48 cm	Miami	NA	NA	NA	NA	NA	NA	NA	NA	NA	NA	NA	NA	NA	NA	NA	NA	NA	NA	NA
Cabbage palmetto	Sabal palmetto	Miami	Florida	49.276	excellent	naturally_occurring	45.72 to 60.96 cm	Miami	NA	NA	NA	NA	NA	NA	NA	NA	NA	NA	NA	NA	NA	NA	NA	NA	NA	NA	NA
Travelers tree	Ravenala madagascariensis	Miami	Florida	41.656	excellent	introduced	30.48 to 45.72 cm	Miami	NA	NA	NA	NA	NA	NA	NA	NA	NA	NA	NA	NA	NA	NA	NA	NA	NA	NA	NA
Shooting star	Dodecatheon	Miami	Florida	8.382	excellent	no_info	0 to 15.24 cm	Miami	NA	NA	NA	NA	NA	NA	NA	NA	NA	NA	NA	NA	NA	NA	NA	NA	NA	NA	NA
Benjamin fig	Ficus benjamina	Miami	Florida	46.482	excellent	introduced	45.72 to 60.96 cm	Miami	NA	NA	NA	NA	NA	NA	NA	NA	NA	NA	NA	NA	NA	NA	NA	NA	NA	NA	NA
Aloe yucca	Aloe	Miami	Florida	13.97	excellent	no_info	0 to 15.24 cm	Miami	NA	NA	NA	NA	NA	NA	NA	NA	NA	NA	NA	NA	NA	NA	NA	NA	NA	NA	NA
Aloe yucca	Aloe	Miami	Florida	14.478	excellent	no_info	0 to 15.24 cm	Miami	NA	NA	NA	NA	NA	NA	NA	NA	NA	NA	NA	NA	NA	NA	NA	NA	NA	NA	NA
Mango	Mangifera indica	Miami	Florida	41.148	excellent	introduced	30.48 to 45.72 cm	Miami	NA	NA	NA	NA	NA	NA	NA	NA	NA	NA	NA	NA	NA	NA	NA	NA	NA	NA	NA
Mango	Mangifera indica	Miami	Florida	90.678	excellent	introduced	more than 76.2 cm	Miami	NA	NA	NA	NA	NA	NA	NA	NA	NA	NA	NA	NA	NA	NA	NA	NA	NA	NA	NA
Edible banana	Musa acuminata	Miami	Florida	12.192	excellent	introduced	0 to 15.24 cm	Miami	NA	NA	NA	NA	NA	NA	NA	NA	NA	NA	NA	NA	NA	NA	NA	NA	NA	NA	NA
Edible banana	Musa acuminata	Miami	Florida	16.002	excellent	introduced	15.24 to 30.48 cm	Miami	NA	NA	NA	NA	NA	NA	NA	NA	NA	NA	NA	NA	NA	NA	NA	NA	NA	NA	NA
Edible banana	Musa acuminata	Miami	Florida	9.144	excellent	introduced	0 to 15.24 cm	Miami	NA	NA	NA	NA	NA	NA	NA	NA	NA	NA	NA	NA	NA	NA	NA	NA	NA	NA	NA
Edible banana	Musa acuminata	Miami	Florida	7.62	excellent	introduced	0 to 15.24 cm	Miami	NA	NA	NA	NA	NA	NA	NA	NA	NA	NA	NA	NA	NA	NA	NA	NA	NA	NA	NA
Edible banana	Musa acuminata	Miami	Florida	13.97	excellent	introduced	0 to 15.24 cm	Miami	NA	NA	NA	NA	NA	NA	NA	NA	NA	NA	NA	NA	NA	NA	NA	NA	NA	NA	NA
Edible banana	Musa acuminata	Miami	Florida	20.32	good	introduced	15.24 to 30.48 cm	Miami	NA	NA	NA	NA	NA	NA	NA	NA	NA	NA	NA	NA	NA	NA	NA	NA	NA	NA	NA
Edible banana	Musa acuminata	Miami	Florida	18.034	good	introduced	15.24 to 30.48 cm	Miami	NA	NA	NA	NA	NA	NA	NA	NA	NA	NA	NA	NA	NA	NA	NA	NA	NA	NA	NA
Dracaena	Dracaena	Miami	Florida	27.94	good	no_info	15.24 to 30.48 cm	Miami	NA	NA	NA	NA	NA	NA	NA	NA	NA	NA	NA	NA	NA	NA	NA	NA	NA	NA	NA
West indian mahogany	Swietenia mahagoni	Miami	Florida	58.674	excellent	naturally_occurring	45.72 to 60.96 cm	Miami	NA	NA	NA	NA	NA	NA	NA	NA	NA	NA	NA	NA	NA	NA	NA	NA	NA	NA	NA
Coconut palm	Cocos nucifera	Miami	Florida	34.29	excellent	introduced	30.48 to 45.72 cm	Miami	NA	NA	NA	NA	NA	NA	NA	NA	NA	NA	NA	NA	NA	NA	NA	NA	NA	NA	NA
Syagrus	Syagrus	Miami	Florida	70.104	excellent	no_info	60.96 to 76.2 cm	Miami	NA	NA	NA	NA	NA	NA	NA	NA	NA	NA	NA	NA	NA	NA	NA	NA	NA	NA	NA
Syagrus	Syagrus	Miami	Florida	48.514	excellent	no_info	45.72 to 60.96 cm	Miami	NA	NA	NA	NA	NA	NA	NA	NA	NA	NA	NA	NA	NA	NA	NA	NA	NA	NA	NA
Syagrus	Syagrus	Miami	Florida	54.356	excellent	no_info	45.72 to 60.96 cm	Miami	NA	NA	NA	NA	NA	NA	NA	NA	NA	NA	NA	NA	NA	NA	NA	NA	NA	NA	NA
Pygmy date palm	Phoenix roebelenii	Miami	Florida	89.662	excellent	no_info	more than 76.2 cm	Miami	NA	NA	NA	NA	NA	NA	NA	NA	NA	NA	NA	NA	NA	NA	NA	NA	NA	NA	NA
Coconut palm	Cocos nucifera	Miami	Florida	68.58	good	introduced	60.96 to 76.2 cm	Miami	NA	NA	NA	NA	NA	NA	NA	NA	NA	NA	NA	NA	NA	NA	NA	NA	NA	NA	NA
Mango	Mangifera indica	Miami	Florida	115.062	excellent	introduced	more than 76.2 cm	Miami	NA	NA	NA	NA	NA	NA	NA	NA	NA	NA	NA	NA	NA	NA	NA	NA	NA	NA	NA
Mango	Mangifera indica	Miami	Florida	24.384	excellent	introduced	15.24 to 30.48 cm	Miami	NA	NA	NA	NA	NA	NA	NA	NA	NA	NA	NA	NA	NA	NA	NA	NA	NA	NA	NA
Papaya	Carica papaya	Miami	Florida	7.62	excellent	introduced	0 to 15.24 cm	Miami	NA	NA	NA	NA	NA	NA	NA	NA	NA	NA	NA	NA	NA	NA	NA	NA	NA	NA	NA
Papaya	Carica papaya	Miami	Florida	10.414	excellent	introduced	0 to 15.24 cm	Miami	NA	NA	NA	NA	NA	NA	NA	NA	NA	NA	NA	NA	NA	NA	NA	NA	NA	NA	NA
Edible banana	Musa acuminata	Miami	Florida	28.448	good	introduced	15.24 to 30.48 cm	Miami	NA	NA	NA	NA	NA	NA	NA	NA	NA	NA	NA	NA	NA	NA	NA	NA	NA	NA	NA
Edible banana	Musa acuminata	Miami	Florida	36.068	good	introduced	30.48 to 45.72 cm	Miami	NA	NA	NA	NA	NA	NA	NA	NA	NA	NA	NA	NA	NA	NA	NA	NA	NA	NA	NA
Edible banana	Musa acuminata	Miami	Florida	33.782	good	introduced	30.48 to 45.72 cm	Miami	NA	NA	NA	NA	NA	NA	NA	NA	NA	NA	NA	NA	NA	NA	NA	NA	NA	NA	NA
Edible banana	Musa acuminata	Miami	Florida	15.24	excellent	introduced	0 to 15.24 cm	Miami	NA	NA	NA	NA	NA	NA	NA	NA	NA	NA	NA	NA	NA	NA	NA	NA	NA	NA	NA
Edible banana	Musa acuminata	Miami	Florida	15.494	good	introduced	15.24 to 30.48 cm	Miami	NA	NA	NA	NA	NA	NA	NA	NA	NA	NA	NA	NA	NA	NA	NA	NA	NA	NA	NA
Edible banana	Musa acuminata	Miami	Florida	28.702	good	introduced	15.24 to 30.48 cm	Miami	NA	NA	NA	NA	NA	NA	NA	NA	NA	NA	NA	NA	NA	NA	NA	NA	NA	NA	NA
Edible banana	Musa acuminata	Miami	Florida	26.67	fair	introduced	15.24 to 30.48 cm	Miami	NA	NA	NA	NA	NA	NA	NA	NA	NA	NA	NA	NA	NA	NA	NA	NA	NA	NA	NA
Edible banana	Musa acuminata	Miami	Florida	14.986	fair	introduced	0 to 15.24 cm	Miami	NA	NA	NA	NA	NA	NA	NA	NA	NA	NA	NA	NA	NA	NA	NA	NA	NA	NA	NA
Edible banana	Musa acuminata	Miami	Florida	12.192	good	introduced	0 to 15.24 cm	Miami	NA	NA	NA	NA	NA	NA	NA	NA	NA	NA	NA	NA	NA	NA	NA	NA	NA	NA	NA
Edible banana	Musa acuminata	Miami	Florida	26.67	good	introduced	15.24 to 30.48 cm	Miami	NA	NA	NA	NA	NA	NA	NA	NA	NA	NA	NA	NA	NA	NA	NA	NA	NA	NA	NA
Mango	Mangifera indica	Miami	Florida	8.89	excellent	introduced	0 to 15.24 cm	Miami	NA	NA	NA	NA	NA	NA	NA	NA	NA	NA	NA	NA	NA	NA	NA	NA	NA	NA	NA
Shooting star	Dodecatheon	Miami	Florida	24.13	excellent	no_info	15.24 to 30.48 cm	Miami	NA	NA	NA	NA	NA	NA	NA	NA	NA	NA	NA	NA	NA	NA	NA	NA	NA	NA	NA
Bougainvillea	Bougainvillea	Miami	Florida	7.62	excellent	no_info	0 to 15.24 cm	Miami	NA	NA	NA	NA	NA	NA	NA	NA	NA	NA	NA	NA	NA	NA	NA	NA	NA	NA	NA
Bougainvillea	Bougainvillea	Miami	Florida	7.62	excellent	no_info	0 to 15.24 cm	Miami	NA	NA	NA	NA	NA	NA	NA	NA	NA	NA	NA	NA	NA	NA	NA	NA	NA	NA	NA
Bougainvillea	Bougainvillea	Miami	Florida	7.62	excellent	no_info	0 to 15.24 cm	Miami	NA	NA	NA	NA	NA	NA	NA	NA	NA	NA	NA	NA	NA	NA	NA	NA	NA	NA	NA
Bougainvillea	Bougainvillea	Miami	Florida	7.62	excellent	no_info	0 to 15.24 cm	Miami	NA	NA	NA	NA	NA	NA	NA	NA	NA	NA	NA	NA	NA	NA	NA	NA	NA	NA	NA
Pygmy date palm	Phoenix roebelenii	Miami	Florida	27.432	excellent	no_info	15.24 to 30.48 cm	Miami	NA	NA	NA	NA	NA	NA	NA	NA	NA	NA	NA	NA	NA	NA	NA	NA	NA	NA	NA
Pygmy date palm	Phoenix roebelenii	Miami	Florida	24.892	excellent	no_info	15.24 to 30.48 cm	Miami	NA	NA	NA	NA	NA	NA	NA	NA	NA	NA	NA	NA	NA	NA	NA	NA	NA	NA	NA
Edible banana	Musa acuminata	Miami	Florida	21.844	excellent	introduced	15.24 to 30.48 cm	Miami	NA	NA	NA	NA	NA	NA	NA	NA	NA	NA	NA	NA	NA	NA	NA	NA	NA	NA	NA
Sugar apple	Annona squamosa	Miami	Florida	44.45	good	introduced	30.48 to 45.72 cm	Miami	NA	NA	NA	NA	NA	NA	NA	NA	NA	NA	NA	NA	NA	NA	NA	NA	NA	NA	NA
Sugar apple	Annona squamosa	Miami	Florida	18.288	excellent	introduced	15.24 to 30.48 cm	Miami	NA	NA	NA	NA	NA	NA	NA	NA	NA	NA	NA	NA	NA	NA	NA	NA	NA	NA	NA
Edible banana	Musa acuminata	Miami	Florida	12.192	excellent	introduced	0 to 15.24 cm	Miami	NA	NA	NA	NA	NA	NA	NA	NA	NA	NA	NA	NA	NA	NA	NA	NA	NA	NA	NA
Shooting star	Dodecatheon	Miami	Florida	19.05	excellent	no_info	15.24 to 30.48 cm	Miami	NA	NA	NA	NA	NA	NA	NA	NA	NA	NA	NA	NA	NA	NA	NA	NA	NA	NA	NA
Naseberry	Manilkara zapota	Miami	Florida	46.99	excellent	introduced	45.72 to 60.96 cm	Miami	NA	NA	NA	NA	NA	NA	NA	NA	NA	NA	NA	NA	NA	NA	NA	NA	NA	NA	NA
Avocado	Persea americana	Miami	Florida	61.722	excellent	introduced	60.96 to 76.2 cm	Miami	NA	NA	NA	NA	NA	NA	NA	NA	NA	NA	NA	NA	NA	NA	NA	NA	NA	NA	NA
Papaya	Carica papaya	Miami	Florida	19.05	excellent	introduced	15.24 to 30.48 cm	Miami	NA	NA	NA	NA	NA	NA	NA	NA	NA	NA	NA	NA	NA	NA	NA	NA	NA	NA	NA
Papaya	Carica papaya	Miami	Florida	8.382	excellent	introduced	0 to 15.24 cm	Miami	NA	NA	NA	NA	NA	NA	NA	NA	NA	NA	NA	NA	NA	NA	NA	NA	NA	NA	NA
Papaya	Carica papaya	Miami	Florida	6.35	excellent	introduced	0 to 15.24 cm	Miami	NA	NA	NA	NA	NA	NA	NA	NA	NA	NA	NA	NA	NA	NA	NA	NA	NA	NA	NA
Citrus	Citrus	Miami	Florida	16.764	excellent	no_info	15.24 to 30.48 cm	Miami	NA	NA	NA	NA	NA	NA	NA	NA	NA	NA	NA	NA	NA	NA	NA	NA	NA	NA	NA
Shooting star	Dodecatheon	Miami	Florida	28.448	good	no_info	15.24 to 30.48 cm	Miami	NA	NA	NA	NA	NA	NA	NA	NA	NA	NA	NA	NA	NA	NA	NA	NA	NA	NA	NA
Mango	Mangifera indica	Miami	Florida	64.008	excellent	introduced	60.96 to 76.2 cm	Miami	NA	NA	NA	NA	NA	NA	NA	NA	NA	NA	NA	NA	NA	NA	NA	NA	NA	NA	NA
Sapodilla	Manilkara zapota	Miami	Florida	40.64	excellent	introduced	30.48 to 45.72 cm	Miami	NA	NA	NA	NA	NA	NA	NA	NA	NA	NA	NA	NA	NA	NA	NA	NA	NA	NA	NA
Mango	Mangifera indica	Miami	Florida	44.45	excellent	introduced	30.48 to 45.72 cm	Miami	NA	NA	NA	NA	NA	NA	NA	NA	NA	NA	NA	NA	NA	NA	NA	NA	NA	NA	NA
Mango	Mangifera indica	Miami	Florida	18.034	excellent	introduced	15.24 to 30.48 cm	Miami	NA	NA	NA	NA	NA	NA	NA	NA	NA	NA	NA	NA	NA	NA	NA	NA	NA	NA	NA
Rosemallow	Hibiscus	Miami	Florida	19.05	good	no_info	15.24 to 30.48 cm	Miami	NA	NA	NA	NA	NA	NA	NA	NA	NA	NA	NA	NA	NA	NA	NA	NA	NA	NA	NA
Tree trumpet	Tabebuia	Miami	Florida	29.464	excellent	no_info	15.24 to 30.48 cm	Miami	NA	NA	NA	NA	NA	NA	NA	NA	NA	NA	NA	NA	NA	NA	NA	NA	NA	NA	NA
Pygmy date palm	Phoenix roebelenii	Miami	Florida	31.496	excellent	no_info	30.48 to 45.72 cm	Miami	NA	NA	NA	NA	NA	NA	NA	NA	NA	NA	NA	NA	NA	NA	NA	NA	NA	NA	NA
Pygmy date palm	Phoenix roebelenii	Miami	Florida	34.036	excellent	no_info	30.48 to 45.72 cm	Miami	NA	NA	NA	NA	NA	NA	NA	NA	NA	NA	NA	NA	NA	NA	NA	NA	NA	NA	NA
Benjamin fig	Ficus benjamina	Miami	Florida	21.082	excellent	introduced	15.24 to 30.48 cm	Miami	NA	NA	NA	NA	NA	NA	NA	NA	NA	NA	NA	NA	NA	NA	NA	NA	NA	NA	NA
Bougainvillea	Bougainvillea	Miami	Florida	17.78	excellent	no_info	15.24 to 30.48 cm	Miami	NA	NA	NA	NA	NA	NA	NA	NA	NA	NA	NA	NA	NA	NA	NA	NA	NA	NA	NA
Benjamin fig	Ficus benjamina	Miami	Florida	171.704	excellent	introduced	more than 76.2 cm	Miami	NA	NA	NA	NA	NA	NA	NA	NA	NA	NA	NA	NA	NA	NA	NA	NA	NA	NA	NA
Benjamin fig	Ficus benjamina	Miami	Florida	22.86	excellent	introduced	15.24 to 30.48 cm	Miami	NA	NA	NA	NA	NA	NA	NA	NA	NA	NA	NA	NA	NA	NA	NA	NA	NA	NA	NA
Pygmy date palm	Phoenix roebelenii	Miami	Florida	40.132	excellent	no_info	30.48 to 45.72 cm	Miami	NA	NA	NA	NA	NA	NA	NA	NA	NA	NA	NA	NA	NA	NA	NA	NA	NA	NA	NA
Benjamin fig	Ficus benjamina	Miami	Florida	18.288	excellent	introduced	15.24 to 30.48 cm	Miami	NA	NA	NA	NA	NA	NA	NA	NA	NA	NA	NA	NA	NA	NA	NA	NA	NA	NA	NA
Cabbage palmetto	Sabal palmetto	Miami	Florida	11.43	excellent	naturally_occurring	0 to 15.24 cm	Miami	NA	NA	NA	NA	NA	NA	NA	NA	NA	NA	NA	NA	NA	NA	NA	NA	NA	NA	NA
Cabbage palmetto	Sabal palmetto	Miami	Florida	78.74	excellent	naturally_occurring	more than 76.2 cm	Miami	NA	NA	NA	NA	NA	NA	NA	NA	NA	NA	NA	NA	NA	NA	NA	NA	NA	NA	NA
Cabbage palmetto	Sabal palmetto	Miami	Florida	72.136	excellent	naturally_occurring	60.96 to 76.2 cm	Miami	NA	NA	NA	NA	NA	NA	NA	NA	NA	NA	NA	NA	NA	NA	NA	NA	NA	NA	NA
Syzygium	Syzygium	Miami	Florida	13.462	excellent	no_info	0 to 15.24 cm	Miami	NA	NA	NA	NA	NA	NA	NA	NA	NA	NA	NA	NA	NA	NA	NA	NA	NA	NA	NA
Pygmy date palm	Phoenix roebelenii	Miami	Florida	52.578	excellent	no_info	45.72 to 60.96 cm	Miami	NA	NA	NA	NA	NA	NA	NA	NA	NA	NA	NA	NA	NA	NA	NA	NA	NA	NA	NA
Dracaena	Dracaena	Miami	Florida	34.544	excellent	no_info	30.48 to 45.72 cm	Miami	NA	NA	NA	NA	NA	NA	NA	NA	NA	NA	NA	NA	NA	NA	NA	NA	NA	NA	NA
Pygmy date palm	Phoenix roebelenii	Miami	Florida	50.038	excellent	no_info	45.72 to 60.96 cm	Miami	NA	NA	NA	NA	NA	NA	NA	NA	NA	NA	NA	NA	NA	NA	NA	NA	NA	NA	NA
Dracaena	Dracaena	Miami	Florida	27.94	excellent	no_info	15.24 to 30.48 cm	Miami	NA	NA	NA	NA	NA	NA	NA	NA	NA	NA	NA	NA	NA	NA	NA	NA	NA	NA	NA
Tears angels	Brugmansia suaveolens	Miami	Florida	6.604	fair	introduced	0 to 15.24 cm	Miami	NA	NA	NA	NA	NA	NA	NA	NA	NA	NA	NA	NA	NA	NA	NA	NA	NA	NA	NA
Areca palm	Dypsis lutescens	Miami	Florida	21.082	excellent	introduced	15.24 to 30.48 cm	Miami	NA	NA	NA	NA	NA	NA	NA	NA	NA	NA	NA	NA	NA	NA	NA	NA	NA	NA	NA
Areca palm	Dypsis lutescens	Miami	Florida	28.956	excellent	introduced	15.24 to 30.48 cm	Miami	NA	NA	NA	NA	NA	NA	NA	NA	NA	NA	NA	NA	NA	NA	NA	NA	NA	NA	NA
Burmese fishtail palm	Caryota mitis	Miami	Florida	44.45	good	introduced	30.48 to 45.72 cm	Miami	NA	NA	NA	NA	NA	NA	NA	NA	NA	NA	NA	NA	NA	NA	NA	NA	NA	NA	NA
Cassia	Cassia	Miami	Florida	48.26	fair	no_info	45.72 to 60.96 cm	Miami	NA	NA	NA	NA	NA	NA	NA	NA	NA	NA	NA	NA	NA	NA	NA	NA	NA	NA	NA
Chinese fan palm	Livistona chinensis	Miami	Florida	82.804	excellent	introduced	more than 76.2 cm	Miami	NA	NA	NA	NA	NA	NA	NA	NA	NA	NA	NA	NA	NA	NA	NA	NA	NA	NA	NA
Coconut palm	Cocos nucifera	Miami	Florida	69.088	excellent	introduced	60.96 to 76.2 cm	Miami	NA	NA	NA	NA	NA	NA	NA	NA	NA	NA	NA	NA	NA	NA	NA	NA	NA	NA	NA
Common screwpine	Pandanus amaryllifolius	Miami	Florida	83.566	excellent	introduced	more than 76.2 cm	Miami	NA	NA	NA	NA	NA	NA	NA	NA	NA	NA	NA	NA	NA	NA	NA	NA	NA	NA	NA
Dracaena	Dracaena	Miami	Florida	16.51	excellent	no_info	15.24 to 30.48 cm	Miami	NA	NA	NA	NA	NA	NA	NA	NA	NA	NA	NA	NA	NA	NA	NA	NA	NA	NA	NA
Dracaena	Dracaena	Miami	Florida	11.43	excellent	no_info	0 to 15.24 cm	Miami	NA	NA	NA	NA	NA	NA	NA	NA	NA	NA	NA	NA	NA	NA	NA	NA	NA	NA	NA
Foxtail palm	Wodyetia bifurcata	Miami	Florida	34.544	excellent	introduced	30.48 to 45.72 cm	Miami	NA	NA	NA	NA	NA	NA	NA	NA	NA	NA	NA	NA	NA	NA	NA	NA	NA	NA	NA
Foxtail palm	Wodyetia bifurcata	Miami	Florida	35.814	excellent	introduced	30.48 to 45.72 cm	Miami	NA	NA	NA	NA	NA	NA	NA	NA	NA	NA	NA	NA	NA	NA	NA	NA	NA	NA	NA
Foxtail palm	Wodyetia bifurcata	Miami	Florida	35.052	excellent	introduced	30.48 to 45.72 cm	Miami	NA	NA	NA	NA	NA	NA	NA	NA	NA	NA	NA	NA	NA	NA	NA	NA	NA	NA	NA
Manilla palm	Adonidia merrillii	Miami	Florida	33.274	excellent	introduced	30.48 to 45.72 cm	Miami	NA	NA	NA	NA	NA	NA	NA	NA	NA	NA	NA	NA	NA	NA	NA	NA	NA	NA	NA
Manilla palm	Adonidia merrillii	Miami	Florida	34.798	excellent	introduced	30.48 to 45.72 cm	Miami	NA	NA	NA	NA	NA	NA	NA	NA	NA	NA	NA	NA	NA	NA	NA	NA	NA	NA	NA
Manilla palm	Adonidia merrillii	Miami	Florida	19.812	excellent	introduced	15.24 to 30.48 cm	Miami	NA	NA	NA	NA	NA	NA	NA	NA	NA	NA	NA	NA	NA	NA	NA	NA	NA	NA	NA
Manilla palm	Adonidia merrillii	Miami	Florida	17.018	excellent	introduced	15.24 to 30.48 cm	Miami	NA	NA	NA	NA	NA	NA	NA	NA	NA	NA	NA	NA	NA	NA	NA	NA	NA	NA	NA
Manilla palm	Adonidia merrillii	Miami	Florida	28.448	excellent	introduced	15.24 to 30.48 cm	Miami	NA	NA	NA	NA	NA	NA	NA	NA	NA	NA	NA	NA	NA	NA	NA	NA	NA	NA	NA
Manilla palm	Adonidia merrillii	Miami	Florida	24.384	excellent	introduced	15.24 to 30.48 cm	Miami	NA	NA	NA	NA	NA	NA	NA	NA	NA	NA	NA	NA	NA	NA	NA	NA	NA	NA	NA
Manilla palm	Adonidia merrillii	Miami	Florida	20.32	excellent	introduced	15.24 to 30.48 cm	Miami	NA	NA	NA	NA	NA	NA	NA	NA	NA	NA	NA	NA	NA	NA	NA	NA	NA	NA	NA
Manilla palm	Adonidia merrillii	Miami	Florida	29.718	excellent	introduced	15.24 to 30.48 cm	Miami	NA	NA	NA	NA	NA	NA	NA	NA	NA	NA	NA	NA	NA	NA	NA	NA	NA	NA	NA
Manilla palm	Adonidia merrillii	Miami	Florida	37.338	excellent	introduced	30.48 to 45.72 cm	Miami	NA	NA	NA	NA	NA	NA	NA	NA	NA	NA	NA	NA	NA	NA	NA	NA	NA	NA	NA
Manilla palm	Adonidia merrillii	Miami	Florida	39.624	excellent	introduced	30.48 to 45.72 cm	Miami	NA	NA	NA	NA	NA	NA	NA	NA	NA	NA	NA	NA	NA	NA	NA	NA	NA	NA	NA
Manilla palm	Adonidia merrillii	Miami	Florida	44.196	excellent	introduced	30.48 to 45.72 cm	Miami	NA	NA	NA	NA	NA	NA	NA	NA	NA	NA	NA	NA	NA	NA	NA	NA	NA	NA	NA
Manilla palm	Adonidia merrillii	Miami	Florida	44.958	excellent	introduced	30.48 to 45.72 cm	Miami	NA	NA	NA	NA	NA	NA	NA	NA	NA	NA	NA	NA	NA	NA	NA	NA	NA	NA	NA
Manilla palm	Adonidia merrillii	Miami	Florida	44.958	excellent	introduced	30.48 to 45.72 cm	Miami	NA	NA	NA	NA	NA	NA	NA	NA	NA	NA	NA	NA	NA	NA	NA	NA	NA	NA	NA
Manilla palm	Adonidia merrillii	Miami	Florida	40.894	excellent	introduced	30.48 to 45.72 cm	Miami	NA	NA	NA	NA	NA	NA	NA	NA	NA	NA	NA	NA	NA	NA	NA	NA	NA	NA	NA
Manilla palm	Adonidia merrillii	Miami	Florida	25.654	excellent	introduced	15.24 to 30.48 cm	Miami	NA	NA	NA	NA	NA	NA	NA	NA	NA	NA	NA	NA	NA	NA	NA	NA	NA	NA	NA
Manilla palm	Adonidia merrillii	Miami	Florida	36.322	excellent	introduced	30.48 to 45.72 cm	Miami	NA	NA	NA	NA	NA	NA	NA	NA	NA	NA	NA	NA	NA	NA	NA	NA	NA	NA	NA
Manilla palm	Adonidia merrillii	Miami	Florida	19.05	excellent	introduced	15.24 to 30.48 cm	Miami	NA	NA	NA	NA	NA	NA	NA	NA	NA	NA	NA	NA	NA	NA	NA	NA	NA	NA	NA
Manilla palm	Adonidia merrillii	Miami	Florida	13.208	excellent	introduced	0 to 15.24 cm	Miami	NA	NA	NA	NA	NA	NA	NA	NA	NA	NA	NA	NA	NA	NA	NA	NA	NA	NA	NA
Queens crapemyrtle	Lagerstroemia speciosa	Miami	Florida	30.734	excellent	introduced	30.48 to 45.72 cm	Miami	NA	NA	NA	NA	NA	NA	NA	NA	NA	NA	NA	NA	NA	NA	NA	NA	NA	NA	NA
Queens crapemyrtle	Lagerstroemia speciosa	Miami	Florida	24.384	excellent	introduced	15.24 to 30.48 cm	Miami	NA	NA	NA	NA	NA	NA	NA	NA	NA	NA	NA	NA	NA	NA	NA	NA	NA	NA	NA
Queens crapemyrtle	Lagerstroemia speciosa	Miami	Florida	17.78	fair	introduced	15.24 to 30.48 cm	Miami	NA	NA	NA	NA	NA	NA	NA	NA	NA	NA	NA	NA	NA	NA	NA	NA	NA	NA	NA
Quercus virginiana	Quercus virginiana	Miami	Florida	139.446	excellent	naturally_occurring	more than 76.2 cm	Miami	NA	NA	NA	NA	NA	NA	NA	NA	NA	NA	NA	NA	NA	NA	NA	NA	NA	NA	NA
Rosemallow	Hibiscus	Miami	Florida	9.398	good	no_info	0 to 15.24 cm	Miami	NA	NA	NA	NA	NA	NA	NA	NA	NA	NA	NA	NA	NA	NA	NA	NA	NA	NA	NA
Royal poinciana	Delonix regia	Miami	Florida	101.6	excellent	introduced	more than 76.2 cm	Miami	NA	NA	NA	NA	NA	NA	NA	NA	NA	NA	NA	NA	NA	NA	NA	NA	NA	NA	NA
Shooting star	Dodecatheon	Miami	Florida	37.592	excellent	no_info	30.48 to 45.72 cm	Miami	NA	NA	NA	NA	NA	NA	NA	NA	NA	NA	NA	NA	NA	NA	NA	NA	NA	NA	NA
Syagrus	Syagrus	Miami	Florida	26.416	good	no_info	15.24 to 30.48 cm	Miami	NA	NA	NA	NA	NA	NA	NA	NA	NA	NA	NA	NA	NA	NA	NA	NA	NA	NA	NA
Syagrus	Syagrus	Miami	Florida	91.44	excellent	no_info	more than 76.2 cm	Miami	NA	NA	NA	NA	NA	NA	NA	NA	NA	NA	NA	NA	NA	NA	NA	NA	NA	NA	NA
Syagrus	Syagrus	Miami	Florida	62.738	excellent	no_info	60.96 to 76.2 cm	Miami	NA	NA	NA	NA	NA	NA	NA	NA	NA	NA	NA	NA	NA	NA	NA	NA	NA	NA	NA
Thunbergia	Thunbergia	Miami	Florida	11.43	excellent	no_info	0 to 15.24 cm	Miami	NA	NA	NA	NA	NA	NA	NA	NA	NA	NA	NA	NA	NA	NA	NA	NA	NA	NA	NA
Travelers tree	Ravenala madagascariensis	Miami	Florida	22.352	good	introduced	15.24 to 30.48 cm	Miami	NA	NA	NA	NA	NA	NA	NA	NA	NA	NA	NA	NA	NA	NA	NA	NA	NA	NA	NA
Scarlet jungleflame	Ixora coccinea	Miami	Florida	15.24	excellent	introduced	0 to 15.24 cm	Miami	NA	NA	NA	NA	NA	NA	NA	NA	NA	NA	NA	NA	NA	NA	NA	NA	NA	NA	NA
Toog	Petersianthus quadrialatus	Miami	Florida	8.89	excellent	introduced	0 to 15.24 cm	Miami	NA	NA	NA	NA	NA	NA	NA	NA	NA	NA	NA	NA	NA	NA	NA	NA	NA	NA	NA
Dwarf umbrella tree	Schefflera arboricola	Miami	Florida	18.542	excellent	introduced	15.24 to 30.48 cm	Miami	NA	NA	NA	NA	NA	NA	NA	NA	NA	NA	NA	NA	NA	NA	NA	NA	NA	NA	NA
Dwarf umbrella tree	Schefflera arboricola	Miami	Florida	20.32	good	introduced	15.24 to 30.48 cm	Miami	NA	NA	NA	NA	NA	NA	NA	NA	NA	NA	NA	NA	NA	NA	NA	NA	NA	NA	NA
Areca palm	Dypsis lutescens	Miami	Florida	14.732	good	introduced	0 to 15.24 cm	Miami	NA	NA	NA	NA	NA	NA	NA	NA	NA	NA	NA	NA	NA	NA	NA	NA	NA	NA	NA
Pygmy date palm	Phoenix roebelenii	Miami	Florida	25.146	excellent	no_info	15.24 to 30.48 cm	Miami	NA	NA	NA	NA	NA	NA	NA	NA	NA	NA	NA	NA	NA	NA	NA	NA	NA	NA	NA
Pygmy date palm	Phoenix roebelenii	Miami	Florida	17.526	good	no_info	15.24 to 30.48 cm	Miami	NA	NA	NA	NA	NA	NA	NA	NA	NA	NA	NA	NA	NA	NA	NA	NA	NA	NA	NA
Pygmy date palm	Phoenix roebelenii	Miami	Florida	19.304	good	no_info	15.24 to 30.48 cm	Miami	NA	NA	NA	NA	NA	NA	NA	NA	NA	NA	NA	NA	NA	NA	NA	NA	NA	NA	NA
Areca palm	Dypsis lutescens	Miami	Florida	13.462	good	introduced	0 to 15.24 cm	Miami	NA	NA	NA	NA	NA	NA	NA	NA	NA	NA	NA	NA	NA	NA	NA	NA	NA	NA	NA
Australian pine	Casuarina equisetifolia	Miami	Florida	117.602	excellent	introduced	more than 76.2 cm	Miami	NA	NA	NA	NA	NA	NA	NA	NA	NA	NA	NA	NA	NA	NA	NA	NA	NA	NA	NA
Toog	Petersianthus quadrialatus	Miami	Florida	176.276	excellent	introduced	more than 76.2 cm	Miami	NA	NA	NA	NA	NA	NA	NA	NA	NA	NA	NA	NA	NA	NA	NA	NA	NA	NA	NA
Seifrizs chamaedorea	Chamaedorea cataractarum	Miami	Florida	9.906	excellent	no_info	0 to 15.24 cm	Miami	NA	NA	NA	NA	NA	NA	NA	NA	NA	NA	NA	NA	NA	NA	NA	NA	NA	NA	NA
Rosemallow	Hibiscus	Miami	Florida	14.732	good	no_info	0 to 15.24 cm	Miami	NA	NA	NA	NA	NA	NA	NA	NA	NA	NA	NA	NA	NA	NA	NA	NA	NA	NA	NA
Areca palm	Dypsis lutescens	Miami	Florida	12.446	excellent	introduced	0 to 15.24 cm	Miami	NA	NA	NA	NA	NA	NA	NA	NA	NA	NA	NA	NA	NA	NA	NA	NA	NA	NA	NA
Areca palm	Dypsis lutescens	Miami	Florida	8.89	good	introduced	0 to 15.24 cm	Miami	NA	NA	NA	NA	NA	NA	NA	NA	NA	NA	NA	NA	NA	NA	NA	NA	NA	NA	NA
Dwarf umbrella tree	Schefflera arboricola	Miami	Florida	11.43	excellent	introduced	0 to 15.24 cm	Miami	NA	NA	NA	NA	NA	NA	NA	NA	NA	NA	NA	NA	NA	NA	NA	NA	NA	NA	NA
Rubber plant	Ficus elastica	Miami	Florida	16.764	excellent	introduced	15.24 to 30.48 cm	Miami	NA	NA	NA	NA	NA	NA	NA	NA	NA	NA	NA	NA	NA	NA	NA	NA	NA	NA	NA
Coconut palm	Cocos nucifera	Miami	Florida	80.518	excellent	introduced	more than 76.2 cm	Miami	NA	NA	NA	NA	NA	NA	NA	NA	NA	NA	NA	NA	NA	NA	NA	NA	NA	NA	NA
Rubber plant	Ficus elastica	Miami	Florida	39.624	excellent	introduced	30.48 to 45.72 cm	Miami	NA	NA	NA	NA	NA	NA	NA	NA	NA	NA	NA	NA	NA	NA	NA	NA	NA	NA	NA
Frangipani	Plumeria	Miami	Florida	26.162	excellent	no_info	15.24 to 30.48 cm	Miami	NA	NA	NA	NA	NA	NA	NA	NA	NA	NA	NA	NA	NA	NA	NA	NA	NA	NA	NA
Pygmy date palm	Phoenix roebelenii	Miami	Florida	163.068	excellent	no_info	more than 76.2 cm	Miami	NA	NA	NA	NA	NA	NA	NA	NA	NA	NA	NA	NA	NA	NA	NA	NA	NA	NA	NA
Screwpine	Pandanus	Miami	Florida	65.278	excellent	no_info	60.96 to 76.2 cm	Miami	NA	NA	NA	NA	NA	NA	NA	NA	NA	NA	NA	NA	NA	NA	NA	NA	NA	NA	NA
Manilla palm	Adonidia merrillii	Miami	Florida	71.12	excellent	introduced	60.96 to 76.2 cm	Miami	NA	NA	NA	NA	NA	NA	NA	NA	NA	NA	NA	NA	NA	NA	NA	NA	NA	NA	NA
Manilla palm	Adonidia merrillii	Miami	Florida	38.354	excellent	introduced	30.48 to 45.72 cm	Miami	NA	NA	NA	NA	NA	NA	NA	NA	NA	NA	NA	NA	NA	NA	NA	NA	NA	NA	NA
Manilla palm	Adonidia merrillii	Miami	Florida	55.88	excellent	introduced	45.72 to 60.96 cm	Miami	NA	NA	NA	NA	NA	NA	NA	NA	NA	NA	NA	NA	NA	NA	NA	NA	NA	NA	NA
Manilla palm	Adonidia merrillii	Miami	Florida	56.896	excellent	introduced	45.72 to 60.96 cm	Miami	NA	NA	NA	NA	NA	NA	NA	NA	NA	NA	NA	NA	NA	NA	NA	NA	NA	NA	NA
Manilla palm	Adonidia merrillii	Miami	Florida	33.02	excellent	introduced	30.48 to 45.72 cm	Miami	NA	NA	NA	NA	NA	NA	NA	NA	NA	NA	NA	NA	NA	NA	NA	NA	NA	NA	NA
Coconut palm	Cocos nucifera	Miami	Florida	61.468	excellent	introduced	60.96 to 76.2 cm	Miami	NA	NA	NA	NA	NA	NA	NA	NA	NA	NA	NA	NA	NA	NA	NA	NA	NA	NA	NA
Coconut palm	Cocos nucifera	Miami	Florida	66.04	excellent	introduced	60.96 to 76.2 cm	Miami	NA	NA	NA	NA	NA	NA	NA	NA	NA	NA	NA	NA	NA	NA	NA	NA	NA	NA	NA
Plumeria	Plumeria	Miami	Florida	12.7	excellent	no_info	0 to 15.24 cm	Miami	NA	NA	NA	NA	NA	NA	NA	NA	NA	NA	NA	NA	NA	NA	NA	NA	NA	NA	NA
Benjamin fig	Ficus benjamina	Miami	Florida	39.624	good	introduced	30.48 to 45.72 cm	Miami	NA	NA	NA	NA	NA	NA	NA	NA	NA	NA	NA	NA	NA	NA	NA	NA	NA	NA	NA
Autograph tree	Clusia rosea	Miami	Florida	15.24	excellent	naturally_occurring	0 to 15.24 cm	Miami	NA	NA	NA	NA	NA	NA	NA	NA	NA	NA	NA	NA	NA	NA	NA	NA	NA	NA	NA
Autograph tree	Clusia rosea	Miami	Florida	13.462	excellent	naturally_occurring	0 to 15.24 cm	Miami	NA	NA	NA	NA	NA	NA	NA	NA	NA	NA	NA	NA	NA	NA	NA	NA	NA	NA	NA
Autograph tree	Clusia rosea	Miami	Florida	19.304	excellent	naturally_occurring	15.24 to 30.48 cm	Miami	NA	NA	NA	NA	NA	NA	NA	NA	NA	NA	NA	NA	NA	NA	NA	NA	NA	NA	NA
Travelers tree	Ravenala madagascariensis	Miami	Florida	210.566	excellent	introduced	more than 76.2 cm	Miami	NA	NA	NA	NA	NA	NA	NA	NA	NA	NA	NA	NA	NA	NA	NA	NA	NA	NA	NA
Travelers tree	Ravenala madagascariensis	Miami	Florida	143.256	excellent	introduced	more than 76.2 cm	Miami	NA	NA	NA	NA	NA	NA	NA	NA	NA	NA	NA	NA	NA	NA	NA	NA	NA	NA	NA
Travelers tree	Ravenala madagascariensis	Miami	Florida	96.774	excellent	introduced	more than 76.2 cm	Miami	NA	NA	NA	NA	NA	NA	NA	NA	NA	NA	NA	NA	NA	NA	NA	NA	NA	NA	NA
Syagrus	Syagrus	Miami	Florida	13.462	excellent	no_info	0 to 15.24 cm	Miami	NA	NA	NA	NA	NA	NA	NA	NA	NA	NA	NA	NA	NA	NA	NA	NA	NA	NA	NA
Coconut palm	Cocos nucifera	Miami	Florida	84.328	excellent	introduced	more than 76.2 cm	Miami	NA	NA	NA	NA	NA	NA	NA	NA	NA	NA	NA	NA	NA	NA	NA	NA	NA	NA	NA
Coconut palm	Cocos nucifera	Miami	Florida	68.58	excellent	introduced	60.96 to 76.2 cm	Miami	NA	NA	NA	NA	NA	NA	NA	NA	NA	NA	NA	NA	NA	NA	NA	NA	NA	NA	NA
Coconut palm	Cocos nucifera	Miami	Florida	92.964	excellent	introduced	more than 76.2 cm	Miami	NA	NA	NA	NA	NA	NA	NA	NA	NA	NA	NA	NA	NA	NA	NA	NA	NA	NA	NA
Coconut palm	Cocos nucifera	Miami	Florida	81.28	excellent	introduced	more than 76.2 cm	Miami	NA	NA	NA	NA	NA	NA	NA	NA	NA	NA	NA	NA	NA	NA	NA	NA	NA	NA	NA
Coconut palm	Cocos nucifera	Miami	Florida	81.788	good	introduced	more than 76.2 cm	Miami	NA	NA	NA	NA	NA	NA	NA	NA	NA	NA	NA	NA	NA	NA	NA	NA	NA	NA	NA
Coconut palm	Cocos nucifera	Miami	Florida	64.77	excellent	introduced	60.96 to 76.2 cm	Miami	NA	NA	NA	NA	NA	NA	NA	NA	NA	NA	NA	NA	NA	NA	NA	NA	NA	NA	NA
Coconut palm	Cocos nucifera	Miami	Florida	55.88	excellent	introduced	45.72 to 60.96 cm	Miami	NA	NA	NA	NA	NA	NA	NA	NA	NA	NA	NA	NA	NA	NA	NA	NA	NA	NA	NA
Royal palm	Roystonea regia	Miami	Florida	86.36	excellent	naturally_occurring	more than 76.2 cm	Miami	NA	NA	NA	NA	NA	NA	NA	NA	NA	NA	NA	NA	NA	NA	NA	NA	NA	NA	NA
Sea grape	Coccoloba uvifera	Miami	Florida	10.414	excellent	naturally_occurring	0 to 15.24 cm	Miami	NA	NA	NA	NA	NA	NA	NA	NA	NA	NA	NA	NA	NA	NA	NA	NA	NA	NA	NA
Manilla palm	Adonidia merrillii	Miami	Florida	57.404	excellent	introduced	45.72 to 60.96 cm	Miami	NA	NA	NA	NA	NA	NA	NA	NA	NA	NA	NA	NA	NA	NA	NA	NA	NA	NA	NA
Syagrus	Syagrus	Miami	Florida	68.326	excellent	no_info	60.96 to 76.2 cm	Miami	NA	NA	NA	NA	NA	NA	NA	NA	NA	NA	NA	NA	NA	NA	NA	NA	NA	NA	NA
Chinese fan palm	Livistona chinensis	Miami	Florida	89.916	excellent	introduced	more than 76.2 cm	Miami	NA	NA	NA	NA	NA	NA	NA	NA	NA	NA	NA	NA	NA	NA	NA	NA	NA	NA	NA
Dracaena	Dracaena	Miami	Florida	33.782	excellent	no_info	30.48 to 45.72 cm	Miami	NA	NA	NA	NA	NA	NA	NA	NA	NA	NA	NA	NA	NA	NA	NA	NA	NA	NA	NA
Travelers tree	Ravenala madagascariensis	Miami	Florida	55.118	excellent	introduced	45.72 to 60.96 cm	Miami	NA	NA	NA	NA	NA	NA	NA	NA	NA	NA	NA	NA	NA	NA	NA	NA	NA	NA	NA
Button mangrove	Conocarpus erectus	Miami	Florida	43.434	fair	naturally_occurring	30.48 to 45.72 cm	Miami	NA	NA	NA	NA	NA	NA	NA	NA	NA	NA	NA	NA	NA	NA	NA	NA	NA	NA	NA
Travelers tree	Ravenala madagascariensis	Miami	Florida	62.992	excellent	introduced	60.96 to 76.2 cm	Miami	NA	NA	NA	NA	NA	NA	NA	NA	NA	NA	NA	NA	NA	NA	NA	NA	NA	NA	NA
Travelers tree	Ravenala madagascariensis	Miami	Florida	59.182	excellent	introduced	45.72 to 60.96 cm	Miami	NA	NA	NA	NA	NA	NA	NA	NA	NA	NA	NA	NA	NA	NA	NA	NA	NA	NA	NA
Travelers tree	Ravenala madagascariensis	Miami	Florida	54.102	excellent	introduced	45.72 to 60.96 cm	Miami	NA	NA	NA	NA	NA	NA	NA	NA	NA	NA	NA	NA	NA	NA	NA	NA	NA	NA	NA
Syagrus	Syagrus	Miami	Florida	68.072	excellent	no_info	60.96 to 76.2 cm	Miami	NA	NA	NA	NA	NA	NA	NA	NA	NA	NA	NA	NA	NA	NA	NA	NA	NA	NA	NA
Syagrus	Syagrus	Miami	Florida	36.068	excellent	no_info	30.48 to 45.72 cm	Miami	NA	NA	NA	NA	NA	NA	NA	NA	NA	NA	NA	NA	NA	NA	NA	NA	NA	NA	NA
Fig	Ficus	Miami	Florida	18.796	excellent	no_info	15.24 to 30.48 cm	Miami	NA	NA	NA	NA	NA	NA	NA	NA	NA	NA	NA	NA	NA	NA	NA	NA	NA	NA	NA
Areca palm	Dypsis lutescens	Miami	Florida	34.29	excellent	introduced	30.48 to 45.72 cm	Miami	NA	NA	NA	NA	NA	NA	NA	NA	NA	NA	NA	NA	NA	NA	NA	NA	NA	NA	NA
Fishtail palm	Caryota	Miami	Florida	79.248	excellent	no_info	more than 76.2 cm	Miami	NA	NA	NA	NA	NA	NA	NA	NA	NA	NA	NA	NA	NA	NA	NA	NA	NA	NA	NA
Dracaena	Dracaena	Miami	Florida	28.956	excellent	no_info	15.24 to 30.48 cm	Miami	NA	NA	NA	NA	NA	NA	NA	NA	NA	NA	NA	NA	NA	NA	NA	NA	NA	NA	NA
Travelers tree	Ravenala madagascariensis	Miami	Florida	54.102	excellent	introduced	45.72 to 60.96 cm	Miami	NA	NA	NA	NA	NA	NA	NA	NA	NA	NA	NA	NA	NA	NA	NA	NA	NA	NA	NA
Travelers tree	Ravenala madagascariensis	Miami	Florida	67.818	excellent	introduced	60.96 to 76.2 cm	Miami	NA	NA	NA	NA	NA	NA	NA	NA	NA	NA	NA	NA	NA	NA	NA	NA	NA	NA	NA
Travelers tree	Ravenala madagascariensis	Miami	Florida	42.418	excellent	introduced	30.48 to 45.72 cm	Miami	NA	NA	NA	NA	NA	NA	NA	NA	NA	NA	NA	NA	NA	NA	NA	NA	NA	NA	NA
Areca palm	Dypsis lutescens	Miami	Florida	9.652	excellent	introduced	0 to 15.24 cm	Miami	NA	NA	NA	NA	NA	NA	NA	NA	NA	NA	NA	NA	NA	NA	NA	NA	NA	NA	NA
Areca palm	Dypsis lutescens	Miami	Florida	10.922	excellent	introduced	0 to 15.24 cm	Miami	NA	NA	NA	NA	NA	NA	NA	NA	NA	NA	NA	NA	NA	NA	NA	NA	NA	NA	NA
Orchid tree	Bauhinia blakeana	Miami	Florida	50.8	good	introduced	45.72 to 60.96 cm	Miami	NA	NA	NA	NA	NA	NA	NA	NA	NA	NA	NA	NA	NA	NA	NA	NA	NA	NA	NA
Council tree	Paulownia tomentosa	Miami	Florida	92.456	excellent	introduced	more than 76.2 cm	Miami	NA	NA	NA	NA	NA	NA	NA	NA	NA	NA	NA	NA	NA	NA	NA	NA	NA	NA	NA
Fragrant dracaena	Dracaena fragrans	Miami	Florida	22.098	excellent	introduced	15.24 to 30.48 cm	Miami	NA	NA	NA	NA	NA	NA	NA	NA	NA	NA	NA	NA	NA	NA	NA	NA	NA	NA	NA
Punk tree	Melaleuca quinquenervia	Miami	Florida	109.22	excellent	introduced	more than 76.2 cm	Miami	NA	NA	NA	NA	NA	NA	NA	NA	NA	NA	NA	NA	NA	NA	NA	NA	NA	NA	NA
Australian pine	Casuarina equisetifolia	Miami	Florida	55.88	excellent	introduced	45.72 to 60.96 cm	Miami	NA	NA	NA	NA	NA	NA	NA	NA	NA	NA	NA	NA	NA	NA	NA	NA	NA	NA	NA
Australian pine	Casuarina equisetifolia	Miami	Florida	124.206	good	introduced	more than 76.2 cm	Miami	NA	NA	NA	NA	NA	NA	NA	NA	NA	NA	NA	NA	NA	NA	NA	NA	NA	NA	NA
Australian pine	Casuarina equisetifolia	Miami	Florida	121.92	excellent	introduced	more than 76.2 cm	Miami	NA	NA	NA	NA	NA	NA	NA	NA	NA	NA	NA	NA	NA	NA	NA	NA	NA	NA	NA
Australian pine	Casuarina equisetifolia	Miami	Florida	151.13	excellent	introduced	more than 76.2 cm	Miami	NA	NA	NA	NA	NA	NA	NA	NA	NA	NA	NA	NA	NA	NA	NA	NA	NA	NA	NA
Australian pine	Casuarina equisetifolia	Miami	Florida	187.96	excellent	introduced	more than 76.2 cm	Miami	NA	NA	NA	NA	NA	NA	NA	NA	NA	NA	NA	NA	NA	NA	NA	NA	NA	NA	NA
Coconut palm	Cocos nucifera	Miami	Florida	62.738	excellent	introduced	60.96 to 76.2 cm	Miami	NA	NA	NA	NA	NA	NA	NA	NA	NA	NA	NA	NA	NA	NA	NA	NA	NA	NA	NA
Coconut palm	Cocos nucifera	Miami	Florida	55.88	excellent	introduced	45.72 to 60.96 cm	Miami	NA	NA	NA	NA	NA	NA	NA	NA	NA	NA	NA	NA	NA	NA	NA	NA	NA	NA	NA
Punk tree	Melaleuca quinquenervia	Miami	Florida	78.232	good	introduced	more than 76.2 cm	Miami	NA	NA	NA	NA	NA	NA	NA	NA	NA	NA	NA	NA	NA	NA	NA	NA	NA	NA	NA
Brazilian pepper	Schinus terebinthifolia	Miami	Florida	53.34	good	introduced	45.72 to 60.96 cm	Miami	NA	NA	NA	NA	NA	NA	NA	NA	NA	NA	NA	NA	NA	NA	NA	NA	NA	NA	NA
Punk tree	Melaleuca quinquenervia	Miami	Florida	26.162	excellent	introduced	15.24 to 30.48 cm	Miami	NA	NA	NA	NA	NA	NA	NA	NA	NA	NA	NA	NA	NA	NA	NA	NA	NA	NA	NA
Dracaena	Dracaena	Miami	Florida	32.004	excellent	no_info	30.48 to 45.72 cm	Miami	NA	NA	NA	NA	NA	NA	NA	NA	NA	NA	NA	NA	NA	NA	NA	NA	NA	NA	NA
Manilla palm	Adonidia merrillii	Miami	Florida	17.272	excellent	introduced	15.24 to 30.48 cm	Miami	NA	NA	NA	NA	NA	NA	NA	NA	NA	NA	NA	NA	NA	NA	NA	NA	NA	NA	NA
Schefflera	Schefflera	Miami	Florida	124.968	excellent	no_info	more than 76.2 cm	Miami	NA	NA	NA	NA	NA	NA	NA	NA	NA	NA	NA	NA	NA	NA	NA	NA	NA	NA	NA
Schefflera	Schefflera	Miami	Florida	38.1	fair	no_info	30.48 to 45.72 cm	Miami	NA	NA	NA	NA	NA	NA	NA	NA	NA	NA	NA	NA	NA	NA	NA	NA	NA	NA	NA
Schefflera	Schefflera	Miami	Florida	123.444	excellent	no_info	more than 76.2 cm	Miami	NA	NA	NA	NA	NA	NA	NA	NA	NA	NA	NA	NA	NA	NA	NA	NA	NA	NA	NA
Ceiba	Ceiba	Miami	Florida	11.176	excellent	no_info	0 to 15.24 cm	Miami	NA	NA	NA	NA	NA	NA	NA	NA	NA	NA	NA	NA	NA	NA	NA	NA	NA	NA	NA
Frangipani	Plumeria	Miami	Florida	8.382	excellent	no_info	0 to 15.24 cm	Miami	NA	NA	NA	NA	NA	NA	NA	NA	NA	NA	NA	NA	NA	NA	NA	NA	NA	NA	NA
Dwarf umbrella tree	Schefflera arboricola	Miami	Florida	11.938	good	introduced	0 to 15.24 cm	Miami	NA	NA	NA	NA	NA	NA	NA	NA	NA	NA	NA	NA	NA	NA	NA	NA	NA	NA	NA
Schefflera	Schefflera	Miami	Florida	83.058	good	no_info	more than 76.2 cm	Miami	NA	NA	NA	NA	NA	NA	NA	NA	NA	NA	NA	NA	NA	NA	NA	NA	NA	NA	NA
Custard apple	Annona reticulata	Miami	Florida	30.48	fair	introduced	15.24 to 30.48 cm	Miami	NA	NA	NA	NA	NA	NA	NA	NA	NA	NA	NA	NA	NA	NA	NA	NA	NA	NA	NA
Sapodilla	Manilkara zapota	Miami	Florida	44.45	excellent	introduced	30.48 to 45.72 cm	Miami	NA	NA	NA	NA	NA	NA	NA	NA	NA	NA	NA	NA	NA	NA	NA	NA	NA	NA	NA
Mango	Mangifera indica	Miami	Florida	66.294	excellent	introduced	60.96 to 76.2 cm	Miami	NA	NA	NA	NA	NA	NA	NA	NA	NA	NA	NA	NA	NA	NA	NA	NA	NA	NA	NA
Coconut palm	Cocos nucifera	Miami	Florida	69.85	excellent	introduced	60.96 to 76.2 cm	Miami	NA	NA	NA	NA	NA	NA	NA	NA	NA	NA	NA	NA	NA	NA	NA	NA	NA	NA	NA
Papaya	Carica papaya	Miami	Florida	20.828	excellent	introduced	15.24 to 30.48 cm	Miami	NA	NA	NA	NA	NA	NA	NA	NA	NA	NA	NA	NA	NA	NA	NA	NA	NA	NA	NA
Mombin	Spondias mombin	Miami	Florida	37.084	good	introduced	30.48 to 45.72 cm	Miami	NA	NA	NA	NA	NA	NA	NA	NA	NA	NA	NA	NA	NA	NA	NA	NA	NA	NA	NA
Mombin	Spondias mombin	Miami	Florida	27.94	excellent	introduced	15.24 to 30.48 cm	Miami	NA	NA	NA	NA	NA	NA	NA	NA	NA	NA	NA	NA	NA	NA	NA	NA	NA	NA	NA
Cure for all	NA	Miami	Florida	22.606	poor	no_info	15.24 to 30.48 cm	Miami	NA	NA	NA	NA	NA	NA	NA	NA	NA	NA	NA	NA	NA	NA	NA	NA	NA	NA	NA
Cherimoya	Annona cherimola	Miami	Florida	8.128	excellent	introduced	0 to 15.24 cm	Miami	NA	NA	NA	NA	NA	NA	NA	NA	NA	NA	NA	NA	NA	NA	NA	NA	NA	NA	NA
Coconut palm	Cocos nucifera	Miami	Florida	61.468	excellent	introduced	60.96 to 76.2 cm	Miami	NA	NA	NA	NA	NA	NA	NA	NA	NA	NA	NA	NA	NA	NA	NA	NA	NA	NA	NA
Coconut palm	Cocos nucifera	Miami	Florida	51.816	excellent	introduced	45.72 to 60.96 cm	Miami	NA	NA	NA	NA	NA	NA	NA	NA	NA	NA	NA	NA	NA	NA	NA	NA	NA	NA	NA
Coconut palm	Cocos nucifera	Miami	Florida	65.024	excellent	introduced	60.96 to 76.2 cm	Miami	NA	NA	NA	NA	NA	NA	NA	NA	NA	NA	NA	NA	NA	NA	NA	NA	NA	NA	NA
Tuna cactus	Opuntia ficus-indica	Miami	Florida	39.624	excellent	introduced	30.48 to 45.72 cm	Miami	NA	NA	NA	NA	NA	NA	NA	NA	NA	NA	NA	NA	NA	NA	NA	NA	NA	NA	NA
Sweetpotato cactus	Cereus	Miami	Florida	74.676	excellent	no_info	60.96 to 76.2 cm	Miami	NA	NA	NA	NA	NA	NA	NA	NA	NA	NA	NA	NA	NA	NA	NA	NA	NA	NA	NA
Sweetpotato cactus	Cereus	Miami	Florida	93.472	excellent	no_info	more than 76.2 cm	Miami	NA	NA	NA	NA	NA	NA	NA	NA	NA	NA	NA	NA	NA	NA	NA	NA	NA	NA	NA
Syagrus	Syagrus	Miami	Florida	80.01	excellent	no_info	more than 76.2 cm	Miami	NA	NA	NA	NA	NA	NA	NA	NA	NA	NA	NA	NA	NA	NA	NA	NA	NA	NA	NA
Syagrus	Syagrus	Miami	Florida	59.182	excellent	no_info	45.72 to 60.96 cm	Miami	NA	NA	NA	NA	NA	NA	NA	NA	NA	NA	NA	NA	NA	NA	NA	NA	NA	NA	NA
Bismarckia palm	Bismarckia	Miami	Florida	136.652	excellent	no_info	more than 76.2 cm	Miami	NA	NA	NA	NA	NA	NA	NA	NA	NA	NA	NA	NA	NA	NA	NA	NA	NA	NA	NA
Bismarckia palm	Bismarckia	Miami	Florida	129.54	excellent	no_info	more than 76.2 cm	Miami	NA	NA	NA	NA	NA	NA	NA	NA	NA	NA	NA	NA	NA	NA	NA	NA	NA	NA	NA
Manilla palm	Adonidia merrillii	Miami	Florida	52.07	excellent	introduced	45.72 to 60.96 cm	Miami	NA	NA	NA	NA	NA	NA	NA	NA	NA	NA	NA	NA	NA	NA	NA	NA	NA	NA	NA
Pygmy date palm	Phoenix roebelenii	Miami	Florida	78.486	excellent	no_info	more than 76.2 cm	Miami	NA	NA	NA	NA	NA	NA	NA	NA	NA	NA	NA	NA	NA	NA	NA	NA	NA	NA	NA
Bottle palm	Hyophorbe lagenicaulis	Miami	Florida	77.724	excellent	introduced	more than 76.2 cm	Miami	NA	NA	NA	NA	NA	NA	NA	NA	NA	NA	NA	NA	NA	NA	NA	NA	NA	NA	NA
Grapefruit	Citrus paradisi	Miami	Florida	14.478	poor	introduced	0 to 15.24 cm	Miami	NA	NA	NA	NA	NA	NA	NA	NA	NA	NA	NA	NA	NA	NA	NA	NA	NA	NA	NA
Lemon	Citrus limon	Miami	Florida	8.89	good	introduced	0 to 15.24 cm	Miami	NA	NA	NA	NA	NA	NA	NA	NA	NA	NA	NA	NA	NA	NA	NA	NA	NA	NA	NA
Southern magnolia	Magnolia grandiflora	Miami	Florida	8.128	good	naturally_occurring	0 to 15.24 cm	Miami	NA	NA	NA	NA	NA	NA	NA	NA	NA	NA	NA	NA	NA	NA	NA	NA	NA	NA	NA
Rosemallow	Hibiscus	Miami	Florida	18.542	fair	no_info	15.24 to 30.48 cm	Miami	NA	NA	NA	NA	NA	NA	NA	NA	NA	NA	NA	NA	NA	NA	NA	NA	NA	NA	NA
Ficus macrocarpa	Ficus punctata	Miami	Florida	28.702	excellent	no_info	15.24 to 30.48 cm	Miami	NA	NA	NA	NA	NA	NA	NA	NA	NA	NA	NA	NA	NA	NA	NA	NA	NA	NA	NA
Quercus virginiana	Quercus virginiana	Miami	Florida	59.436	good	naturally_occurring	45.72 to 60.96 cm	Miami	NA	NA	NA	NA	NA	NA	NA	NA	NA	NA	NA	NA	NA	NA	NA	NA	NA	NA	NA
Calophyllum	Calophyllum	Miami	Florida	33.274	excellent	no_info	30.48 to 45.72 cm	Miami	NA	NA	NA	NA	NA	NA	NA	NA	NA	NA	NA	NA	NA	NA	NA	NA	NA	NA	NA
Manilla palm	Adonidia merrillii	Miami	Florida	39.116	excellent	introduced	30.48 to 45.72 cm	Miami	NA	NA	NA	NA	NA	NA	NA	NA	NA	NA	NA	NA	NA	NA	NA	NA	NA	NA	NA
Rourea	Rourea	Miami	Florida	133.35	excellent	no_info	more than 76.2 cm	Miami	NA	NA	NA	NA	NA	NA	NA	NA	NA	NA	NA	NA	NA	NA	NA	NA	NA	NA	NA
Avocado	Persea americana	Miami	Florida	88.646	fair	introduced	more than 76.2 cm	Miami	NA	NA	NA	NA	NA	NA	NA	NA	NA	NA	NA	NA	NA	NA	NA	NA	NA	NA	NA
Mango	Mangifera indica	Miami	Florida	17.526	good	introduced	15.24 to 30.48 cm	Miami	NA	NA	NA	NA	NA	NA	NA	NA	NA	NA	NA	NA	NA	NA	NA	NA	NA	NA	NA
Geranium aralia	Polyscias guilfoylei	Miami	Florida	23.368	good	introduced	15.24 to 30.48 cm	Miami	NA	NA	NA	NA	NA	NA	NA	NA	NA	NA	NA	NA	NA	NA	NA	NA	NA	NA	NA
Geranium aralia	Polyscias guilfoylei	Miami	Florida	24.892	excellent	introduced	15.24 to 30.48 cm	Miami	NA	NA	NA	NA	NA	NA	NA	NA	NA	NA	NA	NA	NA	NA	NA	NA	NA	NA	NA
Geranium aralia	Polyscias guilfoylei	Miami	Florida	17.018	excellent	introduced	15.24 to 30.48 cm	Miami	NA	NA	NA	NA	NA	NA	NA	NA	NA	NA	NA	NA	NA	NA	NA	NA	NA	NA	NA
Geranium aralia	Polyscias guilfoylei	Miami	Florida	16.764	excellent	introduced	15.24 to 30.48 cm	Miami	NA	NA	NA	NA	NA	NA	NA	NA	NA	NA	NA	NA	NA	NA	NA	NA	NA	NA	NA
Tangerine	Citrus reticulata	Miami	Florida	33.274	excellent	introduced	30.48 to 45.72 cm	Miami	NA	NA	NA	NA	NA	NA	NA	NA	NA	NA	NA	NA	NA	NA	NA	NA	NA	NA	NA
Garden croton	Codiaeum	Miami	Florida	15.24	excellent	no_info	0 to 15.24 cm	Miami	NA	NA	NA	NA	NA	NA	NA	NA	NA	NA	NA	NA	NA	NA	NA	NA	NA	NA	NA
Garden croton	Codiaeum	Miami	Florida	7.874	excellent	no_info	0 to 15.24 cm	Miami	NA	NA	NA	NA	NA	NA	NA	NA	NA	NA	NA	NA	NA	NA	NA	NA	NA	NA	NA
Benjamin fig	Ficus benjamina	Miami	Florida	19.304	good	introduced	15.24 to 30.48 cm	Miami	NA	NA	NA	NA	NA	NA	NA	NA	NA	NA	NA	NA	NA	NA	NA	NA	NA	NA	NA
Peregrina	Jatropha integerrima	Miami	Florida	17.78	good	introduced	15.24 to 30.48 cm	Miami	NA	NA	NA	NA	NA	NA	NA	NA	NA	NA	NA	NA	NA	NA	NA	NA	NA	NA	NA
Garden croton	Codiaeum	Miami	Florida	13.208	excellent	no_info	0 to 15.24 cm	Miami	NA	NA	NA	NA	NA	NA	NA	NA	NA	NA	NA	NA	NA	NA	NA	NA	NA	NA	NA
Benjamin fig	Ficus benjamina	Miami	Florida	50.546	excellent	introduced	45.72 to 60.96 cm	Miami	NA	NA	NA	NA	NA	NA	NA	NA	NA	NA	NA	NA	NA	NA	NA	NA	NA	NA	NA
Dypsis	Dypsis	Miami	Florida	22.352	excellent	no_info	15.24 to 30.48 cm	Miami	NA	NA	NA	NA	NA	NA	NA	NA	NA	NA	NA	NA	NA	NA	NA	NA	NA	NA	NA
Fragrant dracaena	Dracaena fragrans	Miami	Florida	15.748	excellent	introduced	15.24 to 30.48 cm	Miami	NA	NA	NA	NA	NA	NA	NA	NA	NA	NA	NA	NA	NA	NA	NA	NA	NA	NA	NA
Lime	Citrus aurantiifolia	Miami	Florida	6.096	excellent	introduced	0 to 15.24 cm	Miami	NA	NA	NA	NA	NA	NA	NA	NA	NA	NA	NA	NA	NA	NA	NA	NA	NA	NA	NA
Common guava	Psidium guajava	Miami	Florida	19.304	excellent	introduced	15.24 to 30.48 cm	Miami	NA	NA	NA	NA	NA	NA	NA	NA	NA	NA	NA	NA	NA	NA	NA	NA	NA	NA	NA
Sugar apple	Annona squamosa	Miami	Florida	30.734	excellent	introduced	30.48 to 45.72 cm	Miami	NA	NA	NA	NA	NA	NA	NA	NA	NA	NA	NA	NA	NA	NA	NA	NA	NA	NA	NA
Mango	Mangifera indica	Miami	Florida	39.116	excellent	introduced	30.48 to 45.72 cm	Miami	NA	NA	NA	NA	NA	NA	NA	NA	NA	NA	NA	NA	NA	NA	NA	NA	NA	NA	NA
Mango	Mangifera indica	Miami	Florida	36.576	excellent	introduced	30.48 to 45.72 cm	Miami	NA	NA	NA	NA	NA	NA	NA	NA	NA	NA	NA	NA	NA	NA	NA	NA	NA	NA	NA
Avocado	Persea americana	Miami	Florida	62.992	good	introduced	60.96 to 76.2 cm	Miami	NA	NA	NA	NA	NA	NA	NA	NA	NA	NA	NA	NA	NA	NA	NA	NA	NA	NA	NA
Sea grape	Coccoloba uvifera	Miami	Florida	57.15	excellent	naturally_occurring	45.72 to 60.96 cm	Miami	NA	NA	NA	NA	NA	NA	NA	NA	NA	NA	NA	NA	NA	NA	NA	NA	NA	NA	NA
Sea grape	Coccoloba uvifera	Miami	Florida	45.72	excellent	naturally_occurring	30.48 to 45.72 cm	Miami	NA	NA	NA	NA	NA	NA	NA	NA	NA	NA	NA	NA	NA	NA	NA	NA	NA	NA	NA
Schefflera	Schefflera	Miami	Florida	50.038	excellent	no_info	45.72 to 60.96 cm	Miami	NA	NA	NA	NA	NA	NA	NA	NA	NA	NA	NA	NA	NA	NA	NA	NA	NA	NA	NA
Quercus virginiana	Quercus virginiana	Miami	Florida	151.13	excellent	naturally_occurring	more than 76.2 cm	Miami	NA	NA	NA	NA	NA	NA	NA	NA	NA	NA	NA	NA	NA	NA	NA	NA	NA	NA	NA
Coconut palm	Cocos nucifera	Miami	Florida	54.102	excellent	introduced	45.72 to 60.96 cm	Miami	NA	NA	NA	NA	NA	NA	NA	NA	NA	NA	NA	NA	NA	NA	NA	NA	NA	NA	NA
Coconut palm	Cocos nucifera	Miami	Florida	84.328	excellent	introduced	more than 76.2 cm	Miami	NA	NA	NA	NA	NA	NA	NA	NA	NA	NA	NA	NA	NA	NA	NA	NA	NA	NA	NA
Royal palm	Roystonea regia	Miami	Florida	122.682	excellent	naturally_occurring	more than 76.2 cm	Miami	NA	NA	NA	NA	NA	NA	NA	NA	NA	NA	NA	NA	NA	NA	NA	NA	NA	NA	NA
Royal palm	Roystonea regia	Miami	Florida	150.876	excellent	naturally_occurring	more than 76.2 cm	Miami	NA	NA	NA	NA	NA	NA	NA	NA	NA	NA	NA	NA	NA	NA	NA	NA	NA	NA	NA
Royal palm	Roystonea regia	Miami	Florida	114.554	excellent	naturally_occurring	more than 76.2 cm	Miami	NA	NA	NA	NA	NA	NA	NA	NA	NA	NA	NA	NA	NA	NA	NA	NA	NA	NA	NA
Royal palm	Roystonea regia	Miami	Florida	116.586	excellent	naturally_occurring	more than 76.2 cm	Miami	NA	NA	NA	NA	NA	NA	NA	NA	NA	NA	NA	NA	NA	NA	NA	NA	NA	NA	NA
Royal palm	Roystonea regia	Miami	Florida	128.016	excellent	naturally_occurring	more than 76.2 cm	Miami	NA	NA	NA	NA	NA	NA	NA	NA	NA	NA	NA	NA	NA	NA	NA	NA	NA	NA	NA
Royal palm	Roystonea regia	Miami	Florida	106.934	excellent	naturally_occurring	more than 76.2 cm	Miami	NA	NA	NA	NA	NA	NA	NA	NA	NA	NA	NA	NA	NA	NA	NA	NA	NA	NA	NA
Mango	Mangifera indica	Miami	Florida	19.05	excellent	introduced	15.24 to 30.48 cm	Miami	NA	NA	NA	NA	NA	NA	NA	NA	NA	NA	NA	NA	NA	NA	NA	NA	NA	NA	NA
Mango	Mangifera indica	Miami	Florida	20.066	excellent	introduced	15.24 to 30.48 cm	Miami	NA	NA	NA	NA	NA	NA	NA	NA	NA	NA	NA	NA	NA	NA	NA	NA	NA	NA	NA
Mango	Mangifera indica	Miami	Florida	64.516	good	introduced	60.96 to 76.2 cm	Miami	NA	NA	NA	NA	NA	NA	NA	NA	NA	NA	NA	NA	NA	NA	NA	NA	NA	NA	NA
Mango	Mangifera indica	Miami	Florida	78.994	excellent	introduced	more than 76.2 cm	Miami	NA	NA	NA	NA	NA	NA	NA	NA	NA	NA	NA	NA	NA	NA	NA	NA	NA	NA	NA
Coconut palm	Cocos nucifera	Miami	Florida	57.404	excellent	introduced	45.72 to 60.96 cm	Miami	NA	NA	NA	NA	NA	NA	NA	NA	NA	NA	NA	NA	NA	NA	NA	NA	NA	NA	NA
Royal palm	Roystonea regia	Miami	Florida	131.826	excellent	naturally_occurring	more than 76.2 cm	Miami	NA	NA	NA	NA	NA	NA	NA	NA	NA	NA	NA	NA	NA	NA	NA	NA	NA	NA	NA
Royal palm	Roystonea regia	Miami	Florida	123.952	excellent	naturally_occurring	more than 76.2 cm	Miami	NA	NA	NA	NA	NA	NA	NA	NA	NA	NA	NA	NA	NA	NA	NA	NA	NA	NA	NA
Royal palm	Roystonea regia	Miami	Florida	115.316	excellent	naturally_occurring	more than 76.2 cm	Miami	NA	NA	NA	NA	NA	NA	NA	NA	NA	NA	NA	NA	NA	NA	NA	NA	NA	NA	NA
Royal palm	Roystonea regia	Miami	Florida	135.128	excellent	naturally_occurring	more than 76.2 cm	Miami	NA	NA	NA	NA	NA	NA	NA	NA	NA	NA	NA	NA	NA	NA	NA	NA	NA	NA	NA
Royal palm	Roystonea regia	Miami	Florida	155.194	excellent	naturally_occurring	more than 76.2 cm	Miami	NA	NA	NA	NA	NA	NA	NA	NA	NA	NA	NA	NA	NA	NA	NA	NA	NA	NA	NA
Bismarckia palm	Bismarckia	Miami	Florida	86.36	excellent	no_info	more than 76.2 cm	Miami	NA	NA	NA	NA	NA	NA	NA	NA	NA	NA	NA	NA	NA	NA	NA	NA	NA	NA	NA
Bismarckia palm	Bismarckia	Miami	Florida	107.696	excellent	no_info	more than 76.2 cm	Miami	NA	NA	NA	NA	NA	NA	NA	NA	NA	NA	NA	NA	NA	NA	NA	NA	NA	NA	NA
Royal palm	Roystonea regia	Miami	Florida	138.684	excellent	naturally_occurring	more than 76.2 cm	Miami	NA	NA	NA	NA	NA	NA	NA	NA	NA	NA	NA	NA	NA	NA	NA	NA	NA	NA	NA
Royal palm	Roystonea regia	Miami	Florida	128.27	excellent	naturally_occurring	more than 76.2 cm	Miami	NA	NA	NA	NA	NA	NA	NA	NA	NA	NA	NA	NA	NA	NA	NA	NA	NA	NA	NA
Royal palm	Roystonea regia	Miami	Florida	110.998	excellent	naturally_occurring	more than 76.2 cm	Miami	NA	NA	NA	NA	NA	NA	NA	NA	NA	NA	NA	NA	NA	NA	NA	NA	NA	NA	NA
Royal palm	Roystonea regia	Miami	Florida	118.872	excellent	naturally_occurring	more than 76.2 cm	Miami	NA	NA	NA	NA	NA	NA	NA	NA	NA	NA	NA	NA	NA	NA	NA	NA	NA	NA	NA
Royal palm	Roystonea regia	Miami	Florida	126.238	excellent	naturally_occurring	more than 76.2 cm	Miami	NA	NA	NA	NA	NA	NA	NA	NA	NA	NA	NA	NA	NA	NA	NA	NA	NA	NA	NA
Royal palm	Roystonea regia	Miami	Florida	140.208	excellent	naturally_occurring	more than 76.2 cm	Miami	NA	NA	NA	NA	NA	NA	NA	NA	NA	NA	NA	NA	NA	NA	NA	NA	NA	NA	NA
Black olive	Bucida buceras	Miami	Florida	168.656	excellent	introduced	more than 76.2 cm	Miami	NA	NA	NA	NA	NA	NA	NA	NA	NA	NA	NA	NA	NA	NA	NA	NA	NA	NA	NA
Manilla palm	Adonidia merrillii	Miami	Florida	40.386	excellent	introduced	30.48 to 45.72 cm	Miami	NA	NA	NA	NA	NA	NA	NA	NA	NA	NA	NA	NA	NA	NA	NA	NA	NA	NA	NA
Manilla palm	Adonidia merrillii	Miami	Florida	35.814	excellent	introduced	30.48 to 45.72 cm	Miami	NA	NA	NA	NA	NA	NA	NA	NA	NA	NA	NA	NA	NA	NA	NA	NA	NA	NA	NA
Manilla palm	Adonidia merrillii	Miami	Florida	71.374	excellent	introduced	60.96 to 76.2 cm	Miami	NA	NA	NA	NA	NA	NA	NA	NA	NA	NA	NA	NA	NA	NA	NA	NA	NA	NA	NA
Mango	Mangifera indica	Miami	Florida	30.734	excellent	introduced	30.48 to 45.72 cm	Miami	NA	NA	NA	NA	NA	NA	NA	NA	NA	NA	NA	NA	NA	NA	NA	NA	NA	NA	NA
Black olive	Bucida buceras	Miami	Florida	79.248	excellent	introduced	more than 76.2 cm	Miami	NA	NA	NA	NA	NA	NA	NA	NA	NA	NA	NA	NA	NA	NA	NA	NA	NA	NA	NA
Manilla palm	Adonidia merrillii	Miami	Florida	25.654	excellent	introduced	15.24 to 30.48 cm	Miami	NA	NA	NA	NA	NA	NA	NA	NA	NA	NA	NA	NA	NA	NA	NA	NA	NA	NA	NA
Plum pine	Podocarpus elatus	Miami	Florida	45.974	excellent	introduced	45.72 to 60.96 cm	Miami	NA	NA	NA	NA	NA	NA	NA	NA	NA	NA	NA	NA	NA	NA	NA	NA	NA	NA	NA
Pygmy date palm	Phoenix roebelenii	Miami	Florida	70.358	excellent	no_info	60.96 to 76.2 cm	Miami	NA	NA	NA	NA	NA	NA	NA	NA	NA	NA	NA	NA	NA	NA	NA	NA	NA	NA	NA
Pygmy date palm	Phoenix roebelenii	Miami	Florida	63.5	excellent	no_info	60.96 to 76.2 cm	Miami	NA	NA	NA	NA	NA	NA	NA	NA	NA	NA	NA	NA	NA	NA	NA	NA	NA	NA	NA
Button mangrove	Conocarpus erectus	Miami	Florida	25.908	excellent	naturally_occurring	15.24 to 30.48 cm	Miami	NA	NA	NA	NA	NA	NA	NA	NA	NA	NA	NA	NA	NA	NA	NA	NA	NA	NA	NA
Benjamin fig	Ficus benjamina	Miami	Florida	40.894	fair	introduced	30.48 to 45.72 cm	Miami	NA	NA	NA	NA	NA	NA	NA	NA	NA	NA	NA	NA	NA	NA	NA	NA	NA	NA	NA
Orange	Citrus reticulata	Miami	Florida	20.066	excellent	introduced	15.24 to 30.48 cm	Miami	NA	NA	NA	NA	NA	NA	NA	NA	NA	NA	NA	NA	NA	NA	NA	NA	NA	NA	NA
Edible banana	Musa acuminata	Miami	Florida	49.53	excellent	introduced	45.72 to 60.96 cm	Miami	NA	NA	NA	NA	NA	NA	NA	NA	NA	NA	NA	NA	NA	NA	NA	NA	NA	NA	NA
Papaya	Carica papaya	Miami	Florida	13.462	excellent	introduced	0 to 15.24 cm	Miami	NA	NA	NA	NA	NA	NA	NA	NA	NA	NA	NA	NA	NA	NA	NA	NA	NA	NA	NA
Papaya	Carica papaya	Miami	Florida	10.414	excellent	introduced	0 to 15.24 cm	Miami	NA	NA	NA	NA	NA	NA	NA	NA	NA	NA	NA	NA	NA	NA	NA	NA	NA	NA	NA
Papaya	Carica papaya	Miami	Florida	33.782	excellent	introduced	30.48 to 45.72 cm	Miami	NA	NA	NA	NA	NA	NA	NA	NA	NA	NA	NA	NA	NA	NA	NA	NA	NA	NA	NA
Dracaena	Dracaena	Miami	Florida	13.97	excellent	no_info	0 to 15.24 cm	Miami	NA	NA	NA	NA	NA	NA	NA	NA	NA	NA	NA	NA	NA	NA	NA	NA	NA	NA	NA
Dracaena	Dracaena	Miami	Florida	8.382	excellent	no_info	0 to 15.24 cm	Miami	NA	NA	NA	NA	NA	NA	NA	NA	NA	NA	NA	NA	NA	NA	NA	NA	NA	NA	NA
Dracaena	Dracaena	Miami	Florida	9.652	excellent	no_info	0 to 15.24 cm	Miami	NA	NA	NA	NA	NA	NA	NA	NA	NA	NA	NA	NA	NA	NA	NA	NA	NA	NA	NA
Christmas palm	Adonidia merrillii	Miami	Florida	45.72	excellent	introduced	30.48 to 45.72 cm	Miami	NA	NA	NA	NA	NA	NA	NA	NA	NA	NA	NA	NA	NA	NA	NA	NA	NA	NA	NA
Scarlet jungleflame	Ixora coccinea	Miami	Florida	10.414	excellent	introduced	0 to 15.24 cm	Miami	NA	NA	NA	NA	NA	NA	NA	NA	NA	NA	NA	NA	NA	NA	NA	NA	NA	NA	NA
Scarlet jungleflame	Ixora coccinea	Miami	Florida	6.604	excellent	introduced	0 to 15.24 cm	Miami	NA	NA	NA	NA	NA	NA	NA	NA	NA	NA	NA	NA	NA	NA	NA	NA	NA	NA	NA
Christmas palm	Adonidia merrillii	Miami	Florida	62.484	excellent	introduced	60.96 to 76.2 cm	Miami	NA	NA	NA	NA	NA	NA	NA	NA	NA	NA	NA	NA	NA	NA	NA	NA	NA	NA	NA
Scarlet jungleflame	Ixora coccinea	Miami	Florida	5.08	excellent	introduced	0 to 15.24 cm	Miami	NA	NA	NA	NA	NA	NA	NA	NA	NA	NA	NA	NA	NA	NA	NA	NA	NA	NA	NA
Manilla palm	Adonidia merrillii	Miami	Florida	25.654	excellent	introduced	15.24 to 30.48 cm	Miami	NA	NA	NA	NA	NA	NA	NA	NA	NA	NA	NA	NA	NA	NA	NA	NA	NA	NA	NA
Lagerstroemia	Lagerstroemia	Miami	Florida	29.718	good	no_info	15.24 to 30.48 cm	Miami	NA	NA	NA	NA	NA	NA	NA	NA	NA	NA	NA	NA	NA	NA	NA	NA	NA	NA	NA
Travelers tree	Ravenala madagascariensis	Miami	Florida	148.082	excellent	introduced	more than 76.2 cm	Miami	NA	NA	NA	NA	NA	NA	NA	NA	NA	NA	NA	NA	NA	NA	NA	NA	NA	NA	NA
Lagerstroemia	Lagerstroemia	Miami	Florida	29.972	good	no_info	15.24 to 30.48 cm	Miami	NA	NA	NA	NA	NA	NA	NA	NA	NA	NA	NA	NA	NA	NA	NA	NA	NA	NA	NA
Areca palm	Dypsis lutescens	Miami	Florida	35.814	excellent	introduced	30.48 to 45.72 cm	Miami	NA	NA	NA	NA	NA	NA	NA	NA	NA	NA	NA	NA	NA	NA	NA	NA	NA	NA	NA
Tree trumpet	Tabebuia	Miami	Florida	28.448	excellent	no_info	15.24 to 30.48 cm	Miami	NA	NA	NA	NA	NA	NA	NA	NA	NA	NA	NA	NA	NA	NA	NA	NA	NA	NA	NA
Benjamin fig	Ficus benjamina	Miami	Florida	17.272	excellent	introduced	15.24 to 30.48 cm	Miami	NA	NA	NA	NA	NA	NA	NA	NA	NA	NA	NA	NA	NA	NA	NA	NA	NA	NA	NA
Travelers tree	Ravenala madagascariensis	Miami	Florida	33.02	good	introduced	30.48 to 45.72 cm	Miami	NA	NA	NA	NA	NA	NA	NA	NA	NA	NA	NA	NA	NA	NA	NA	NA	NA	NA	NA
Syagrus	Syagrus	Miami	Florida	13.462	excellent	no_info	0 to 15.24 cm	Miami	NA	NA	NA	NA	NA	NA	NA	NA	NA	NA	NA	NA	NA	NA	NA	NA	NA	NA	NA
Quercus virginiana	Quercus virginiana	Miami	Florida	23.368	excellent	naturally_occurring	15.24 to 30.48 cm	Miami	NA	NA	NA	NA	NA	NA	NA	NA	NA	NA	NA	NA	NA	NA	NA	NA	NA	NA	NA
Jessamine orange	Murraya paniculata	Miami	Florida	24.384	excellent	introduced	15.24 to 30.48 cm	Miami	NA	NA	NA	NA	NA	NA	NA	NA	NA	NA	NA	NA	NA	NA	NA	NA	NA	NA	NA
Quercus virginiana	Quercus virginiana	Miami	Florida	27.686	excellent	naturally_occurring	15.24 to 30.48 cm	Miami	NA	NA	NA	NA	NA	NA	NA	NA	NA	NA	NA	NA	NA	NA	NA	NA	NA	NA	NA
Cabbage palmetto	Sabal palmetto	Miami	Florida	86.36	excellent	naturally_occurring	more than 76.2 cm	Miami	NA	NA	NA	NA	NA	NA	NA	NA	NA	NA	NA	NA	NA	NA	NA	NA	NA	NA	NA
Cabbage palmetto	Sabal palmetto	Miami	Florida	84.836	excellent	naturally_occurring	more than 76.2 cm	Miami	NA	NA	NA	NA	NA	NA	NA	NA	NA	NA	NA	NA	NA	NA	NA	NA	NA	NA	NA
Cabbage palmetto	Sabal palmetto	Miami	Florida	82.296	excellent	naturally_occurring	more than 76.2 cm	Miami	NA	NA	NA	NA	NA	NA	NA	NA	NA	NA	NA	NA	NA	NA	NA	NA	NA	NA	NA
Dracaena	Dracaena	Miami	Florida	19.812	excellent	no_info	15.24 to 30.48 cm	Miami	NA	NA	NA	NA	NA	NA	NA	NA	NA	NA	NA	NA	NA	NA	NA	NA	NA	NA	NA
Rosemallow	Hibiscus	Miami	Florida	18.796	excellent	no_info	15.24 to 30.48 cm	Miami	NA	NA	NA	NA	NA	NA	NA	NA	NA	NA	NA	NA	NA	NA	NA	NA	NA	NA	NA
Rosemallow	Hibiscus	Miami	Florida	18.796	excellent	no_info	15.24 to 30.48 cm	Miami	NA	NA	NA	NA	NA	NA	NA	NA	NA	NA	NA	NA	NA	NA	NA	NA	NA	NA	NA
Rosemallow	Hibiscus	Miami	Florida	14.224	excellent	no_info	0 to 15.24 cm	Miami	NA	NA	NA	NA	NA	NA	NA	NA	NA	NA	NA	NA	NA	NA	NA	NA	NA	NA	NA
Cabbage palmetto	Sabal palmetto	Miami	Florida	97.028	excellent	naturally_occurring	more than 76.2 cm	Miami	NA	NA	NA	NA	NA	NA	NA	NA	NA	NA	NA	NA	NA	NA	NA	NA	NA	NA	NA
Cabbage palmetto	Sabal palmetto	Miami	Florida	80.01	excellent	naturally_occurring	more than 76.2 cm	Miami	NA	NA	NA	NA	NA	NA	NA	NA	NA	NA	NA	NA	NA	NA	NA	NA	NA	NA	NA
Cabbage palmetto	Sabal palmetto	Miami	Florida	106.68	excellent	naturally_occurring	more than 76.2 cm	Miami	NA	NA	NA	NA	NA	NA	NA	NA	NA	NA	NA	NA	NA	NA	NA	NA	NA	NA	NA
Cabbage palmetto	Sabal palmetto	Miami	Florida	73.406	excellent	naturally_occurring	60.96 to 76.2 cm	Miami	NA	NA	NA	NA	NA	NA	NA	NA	NA	NA	NA	NA	NA	NA	NA	NA	NA	NA	NA
Cabbage palmetto	Sabal palmetto	Miami	Florida	94.488	excellent	naturally_occurring	more than 76.2 cm	Miami	NA	NA	NA	NA	NA	NA	NA	NA	NA	NA	NA	NA	NA	NA	NA	NA	NA	NA	NA
Cabbage palmetto	Sabal palmetto	Miami	Florida	81.534	excellent	naturally_occurring	more than 76.2 cm	Miami	NA	NA	NA	NA	NA	NA	NA	NA	NA	NA	NA	NA	NA	NA	NA	NA	NA	NA	NA
Cabbage palmetto	Sabal palmetto	Miami	Florida	93.218	excellent	naturally_occurring	more than 76.2 cm	Miami	NA	NA	NA	NA	NA	NA	NA	NA	NA	NA	NA	NA	NA	NA	NA	NA	NA	NA	NA
Quercus virginiana	Quercus virginiana	Miami	Florida	201.676	excellent	naturally_occurring	more than 76.2 cm	Miami	NA	NA	NA	NA	NA	NA	NA	NA	NA	NA	NA	NA	NA	NA	NA	NA	NA	NA	NA
Dwarf umbrella tree	Schefflera arboricola	Miami	Florida	20.066	excellent	introduced	15.24 to 30.48 cm	Miami	NA	NA	NA	NA	NA	NA	NA	NA	NA	NA	NA	NA	NA	NA	NA	NA	NA	NA	NA
Florida strangler fig	Ficus aurea	Miami	Florida	15.748	excellent	naturally_occurring	15.24 to 30.48 cm	Miami	NA	NA	NA	NA	NA	NA	NA	NA	NA	NA	NA	NA	NA	NA	NA	NA	NA	NA	NA
Rosemallow	Hibiscus	Miami	Florida	11.176	good	no_info	0 to 15.24 cm	Miami	NA	NA	NA	NA	NA	NA	NA	NA	NA	NA	NA	NA	NA	NA	NA	NA	NA	NA	NA
Chinese hibiscus	Hibiscus rosa-sinensis	Miami	Florida	10.414	good	introduced	0 to 15.24 cm	Miami	NA	NA	NA	NA	NA	NA	NA	NA	NA	NA	NA	NA	NA	NA	NA	NA	NA	NA	NA
Chinese hibiscus	Hibiscus rosa-sinensis	Miami	Florida	9.144	good	introduced	0 to 15.24 cm	Miami	NA	NA	NA	NA	NA	NA	NA	NA	NA	NA	NA	NA	NA	NA	NA	NA	NA	NA	NA
Quercus virginiana	Quercus virginiana	Miami	Florida	241.046	excellent	naturally_occurring	more than 76.2 cm	Miami	NA	NA	NA	NA	NA	NA	NA	NA	NA	NA	NA	NA	NA	NA	NA	NA	NA	NA	NA
Quercus virginiana	Quercus virginiana	Miami	Florida	206.756	excellent	naturally_occurring	more than 76.2 cm	Miami	NA	NA	NA	NA	NA	NA	NA	NA	NA	NA	NA	NA	NA	NA	NA	NA	NA	NA	NA
Baldcypress	Taxodium distichum	Miami	Florida	198.374	excellent	naturally_occurring	more than 76.2 cm	Miami	NA	NA	NA	NA	NA	NA	NA	NA	NA	NA	NA	NA	NA	NA	NA	NA	NA	NA	NA
Cabbage palmetto	Sabal palmetto	Miami	Florida	77.724	excellent	naturally_occurring	more than 76.2 cm	Miami	NA	NA	NA	NA	NA	NA	NA	NA	NA	NA	NA	NA	NA	NA	NA	NA	NA	NA	NA
Quercus virginiana	Quercus virginiana	Miami	Florida	193.04	excellent	naturally_occurring	more than 76.2 cm	Miami	NA	NA	NA	NA	NA	NA	NA	NA	NA	NA	NA	NA	NA	NA	NA	NA	NA	NA	NA
Cabbage palmetto	Sabal palmetto	Miami	Florida	104.14	excellent	naturally_occurring	more than 76.2 cm	Miami	NA	NA	NA	NA	NA	NA	NA	NA	NA	NA	NA	NA	NA	NA	NA	NA	NA	NA	NA
Cabbage palmetto	Sabal palmetto	Miami	Florida	91.694	excellent	naturally_occurring	more than 76.2 cm	Miami	NA	NA	NA	NA	NA	NA	NA	NA	NA	NA	NA	NA	NA	NA	NA	NA	NA	NA	NA
Quercus virginiana	Quercus virginiana	Miami	Florida	115.062	good	naturally_occurring	more than 76.2 cm	Miami	NA	NA	NA	NA	NA	NA	NA	NA	NA	NA	NA	NA	NA	NA	NA	NA	NA	NA	NA
Quercus virginiana	Quercus virginiana	Miami	Florida	111.76	good	naturally_occurring	more than 76.2 cm	Miami	NA	NA	NA	NA	NA	NA	NA	NA	NA	NA	NA	NA	NA	NA	NA	NA	NA	NA	NA
Cabbage palmetto	Sabal palmetto	Miami	Florida	80.264	excellent	naturally_occurring	more than 76.2 cm	Miami	NA	NA	NA	NA	NA	NA	NA	NA	NA	NA	NA	NA	NA	NA	NA	NA	NA	NA	NA
Quercus virginiana	Quercus virginiana	Miami	Florida	179.07	good	naturally_occurring	more than 76.2 cm	Miami	NA	NA	NA	NA	NA	NA	NA	NA	NA	NA	NA	NA	NA	NA	NA	NA	NA	NA	NA
Quercus virginiana	Quercus virginiana	Miami	Florida	195.58	good	naturally_occurring	more than 76.2 cm	Miami	NA	NA	NA	NA	NA	NA	NA	NA	NA	NA	NA	NA	NA	NA	NA	NA	NA	NA	NA
Cabbage palmetto	Sabal palmetto	Miami	Florida	83.566	excellent	naturally_occurring	more than 76.2 cm	Miami	NA	NA	NA	NA	NA	NA	NA	NA	NA	NA	NA	NA	NA	NA	NA	NA	NA	NA	NA
Cabbage palmetto	Sabal palmetto	Miami	Florida	81.28	excellent	naturally_occurring	more than 76.2 cm	Miami	NA	NA	NA	NA	NA	NA	NA	NA	NA	NA	NA	NA	NA	NA	NA	NA	NA	NA	NA
Cabbage palmetto	Sabal palmetto	Miami	Florida	46.736	excellent	naturally_occurring	45.72 to 60.96 cm	Miami	NA	NA	NA	NA	NA	NA	NA	NA	NA	NA	NA	NA	NA	NA	NA	NA	NA	NA	NA
Cabbage palmetto	Sabal palmetto	Miami	Florida	70.612	excellent	naturally_occurring	60.96 to 76.2 cm	Miami	NA	NA	NA	NA	NA	NA	NA	NA	NA	NA	NA	NA	NA	NA	NA	NA	NA	NA	NA
Cabbage palmetto	Sabal palmetto	Miami	Florida	67.056	excellent	naturally_occurring	60.96 to 76.2 cm	Miami	NA	NA	NA	NA	NA	NA	NA	NA	NA	NA	NA	NA	NA	NA	NA	NA	NA	NA	NA
Cabbage palmetto	Sabal palmetto	Miami	Florida	71.374	excellent	naturally_occurring	60.96 to 76.2 cm	Miami	NA	NA	NA	NA	NA	NA	NA	NA	NA	NA	NA	NA	NA	NA	NA	NA	NA	NA	NA
Cabbage palmetto	Sabal palmetto	Miami	Florida	74.93	excellent	naturally_occurring	60.96 to 76.2 cm	Miami	NA	NA	NA	NA	NA	NA	NA	NA	NA	NA	NA	NA	NA	NA	NA	NA	NA	NA	NA
Cabbage palmetto	Sabal palmetto	Miami	Florida	94.996	excellent	naturally_occurring	more than 76.2 cm	Miami	NA	NA	NA	NA	NA	NA	NA	NA	NA	NA	NA	NA	NA	NA	NA	NA	NA	NA	NA
Cabbage palmetto	Sabal palmetto	Miami	Florida	51.816	excellent	naturally_occurring	45.72 to 60.96 cm	Miami	NA	NA	NA	NA	NA	NA	NA	NA	NA	NA	NA	NA	NA	NA	NA	NA	NA	NA	NA
Cabbage palmetto	Sabal palmetto	Miami	Florida	46.228	excellent	naturally_occurring	45.72 to 60.96 cm	Miami	NA	NA	NA	NA	NA	NA	NA	NA	NA	NA	NA	NA	NA	NA	NA	NA	NA	NA	NA
Cabbage palmetto	Sabal palmetto	Miami	Florida	77.978	excellent	naturally_occurring	more than 76.2 cm	Miami	NA	NA	NA	NA	NA	NA	NA	NA	NA	NA	NA	NA	NA	NA	NA	NA	NA	NA	NA
Quercus virginiana	Quercus virginiana	Miami	Florida	123.444	good	naturally_occurring	more than 76.2 cm	Miami	NA	NA	NA	NA	NA	NA	NA	NA	NA	NA	NA	NA	NA	NA	NA	NA	NA	NA	NA
Slash pine	Pinus elliottii	Miami	Florida	132.842	fair	naturally_occurring	more than 76.2 cm	Miami	NA	NA	NA	NA	NA	NA	NA	NA	NA	NA	NA	NA	NA	NA	NA	NA	NA	NA	NA
Slash pine	Pinus elliottii	Miami	Florida	81.788	good	naturally_occurring	more than 76.2 cm	Miami	NA	NA	NA	NA	NA	NA	NA	NA	NA	NA	NA	NA	NA	NA	NA	NA	NA	NA	NA
Slash pine	Pinus elliottii	Miami	Florida	75.184	good	naturally_occurring	60.96 to 76.2 cm	Miami	NA	NA	NA	NA	NA	NA	NA	NA	NA	NA	NA	NA	NA	NA	NA	NA	NA	NA	NA
Slash pine	Pinus elliottii	Miami	Florida	82.042	fair	naturally_occurring	more than 76.2 cm	Miami	NA	NA	NA	NA	NA	NA	NA	NA	NA	NA	NA	NA	NA	NA	NA	NA	NA	NA	NA
Slash pine	Pinus elliottii	Miami	Florida	24.384	fair	naturally_occurring	15.24 to 30.48 cm	Miami	NA	NA	NA	NA	NA	NA	NA	NA	NA	NA	NA	NA	NA	NA	NA	NA	NA	NA	NA
Slash pine	Pinus elliottii	Miami	Florida	27.178	fair	naturally_occurring	15.24 to 30.48 cm	Miami	NA	NA	NA	NA	NA	NA	NA	NA	NA	NA	NA	NA	NA	NA	NA	NA	NA	NA	NA
Slash pine	Pinus elliottii	Miami	Florida	16.51	poor	naturally_occurring	15.24 to 30.48 cm	Miami	NA	NA	NA	NA	NA	NA	NA	NA	NA	NA	NA	NA	NA	NA	NA	NA	NA	NA	NA
Slash pine	Pinus elliottii	Miami	Florida	40.894	good	naturally_occurring	30.48 to 45.72 cm	Miami	NA	NA	NA	NA	NA	NA	NA	NA	NA	NA	NA	NA	NA	NA	NA	NA	NA	NA	NA
Slash pine	Pinus elliottii	Miami	Florida	15.24	poor	naturally_occurring	0 to 15.24 cm	Miami	NA	NA	NA	NA	NA	NA	NA	NA	NA	NA	NA	NA	NA	NA	NA	NA	NA	NA	NA
Slash pine	Pinus elliottii	Miami	Florida	20.574	poor	naturally_occurring	15.24 to 30.48 cm	Miami	NA	NA	NA	NA	NA	NA	NA	NA	NA	NA	NA	NA	NA	NA	NA	NA	NA	NA	NA
Slash pine	Pinus elliottii	Miami	Florida	15.24	poor	naturally_occurring	0 to 15.24 cm	Miami	NA	NA	NA	NA	NA	NA	NA	NA	NA	NA	NA	NA	NA	NA	NA	NA	NA	NA	NA
Slash pine	Pinus elliottii	Miami	Florida	133.858	good	naturally_occurring	more than 76.2 cm	Miami	NA	NA	NA	NA	NA	NA	NA	NA	NA	NA	NA	NA	NA	NA	NA	NA	NA	NA	NA
Paradise tree	Simarouba amara	Miami	Florida	35.052	excellent	introduced	30.48 to 45.72 cm	Miami	NA	NA	NA	NA	NA	NA	NA	NA	NA	NA	NA	NA	NA	NA	NA	NA	NA	NA	NA
Lancewood	Pseudopanax crassifolius	Miami	Florida	20.066	fair	introduced	15.24 to 30.48 cm	Miami	NA	NA	NA	NA	NA	NA	NA	NA	NA	NA	NA	NA	NA	NA	NA	NA	NA	NA	NA
Sideroxylon foetidissimum	Sideroxylon foetidissimum	Miami	Florida	24.384	good	naturally_occurring	15.24 to 30.48 cm	Miami	NA	NA	NA	NA	NA	NA	NA	NA	NA	NA	NA	NA	NA	NA	NA	NA	NA	NA	NA
Lancewood	Pseudopanax crassifolius	Miami	Florida	24.638	poor	introduced	15.24 to 30.48 cm	Miami	NA	NA	NA	NA	NA	NA	NA	NA	NA	NA	NA	NA	NA	NA	NA	NA	NA	NA	NA
Gumbo limbo	Bursera simaruba	Miami	Florida	17.526	excellent	naturally_occurring	15.24 to 30.48 cm	Miami	NA	NA	NA	NA	NA	NA	NA	NA	NA	NA	NA	NA	NA	NA	NA	NA	NA	NA	NA
Lancewood	Pseudopanax crassifolius	Miami	Florida	70.358	poor	introduced	60.96 to 76.2 cm	Miami	NA	NA	NA	NA	NA	NA	NA	NA	NA	NA	NA	NA	NA	NA	NA	NA	NA	NA	NA
Gumbo limbo	Bursera simaruba	Miami	Florida	25.908	good	naturally_occurring	15.24 to 30.48 cm	Miami	NA	NA	NA	NA	NA	NA	NA	NA	NA	NA	NA	NA	NA	NA	NA	NA	NA	NA	NA
Lancewood	Pseudopanax crassifolius	Miami	Florida	16.51	poor	introduced	15.24 to 30.48 cm	Miami	NA	NA	NA	NA	NA	NA	NA	NA	NA	NA	NA	NA	NA	NA	NA	NA	NA	NA	NA
Lancewood	Pseudopanax crassifolius	Miami	Florida	17.018	poor	introduced	15.24 to 30.48 cm	Miami	NA	NA	NA	NA	NA	NA	NA	NA	NA	NA	NA	NA	NA	NA	NA	NA	NA	NA	NA
Lancewood	Pseudopanax crassifolius	Miami	Florida	17.272	good	introduced	15.24 to 30.48 cm	Miami	NA	NA	NA	NA	NA	NA	NA	NA	NA	NA	NA	NA	NA	NA	NA	NA	NA	NA	NA
Gumbo limbo	Bursera simaruba	Miami	Florida	16.002	good	naturally_occurring	15.24 to 30.48 cm	Miami	NA	NA	NA	NA	NA	NA	NA	NA	NA	NA	NA	NA	NA	NA	NA	NA	NA	NA	NA
Gumbo limbo	Bursera simaruba	Miami	Florida	20.574	excellent	naturally_occurring	15.24 to 30.48 cm	Miami	NA	NA	NA	NA	NA	NA	NA	NA	NA	NA	NA	NA	NA	NA	NA	NA	NA	NA	NA
Sideroxylon foetidissimum	Sideroxylon foetidissimum	Miami	Florida	9.144	poor	naturally_occurring	0 to 15.24 cm	Miami	NA	NA	NA	NA	NA	NA	NA	NA	NA	NA	NA	NA	NA	NA	NA	NA	NA	NA	NA
Lancewood	Pseudopanax crassifolius	Miami	Florida	147.574	good	introduced	more than 76.2 cm	Miami	NA	NA	NA	NA	NA	NA	NA	NA	NA	NA	NA	NA	NA	NA	NA	NA	NA	NA	NA
White stopper	Eugenia axillaris	Miami	Florida	13.97	good	naturally_occurring	0 to 15.24 cm	Miami	NA	NA	NA	NA	NA	NA	NA	NA	NA	NA	NA	NA	NA	NA	NA	NA	NA	NA	NA
Paradise tree	Simarouba amara	Miami	Florida	12.954	excellent	introduced	0 to 15.24 cm	Miami	NA	NA	NA	NA	NA	NA	NA	NA	NA	NA	NA	NA	NA	NA	NA	NA	NA	NA	NA
Gumbo limbo	Bursera simaruba	Miami	Florida	13.97	excellent	naturally_occurring	0 to 15.24 cm	Miami	NA	NA	NA	NA	NA	NA	NA	NA	NA	NA	NA	NA	NA	NA	NA	NA	NA	NA	NA
White lead tree	Leucaena leucocephala	Miami	Florida	9.144	good	naturally_occurring	0 to 15.24 cm	Miami	NA	NA	NA	NA	NA	NA	NA	NA	NA	NA	NA	NA	NA	NA	NA	NA	NA	NA	NA
Lancewood	Pseudopanax crassifolius	Miami	Florida	11.43	fair	introduced	0 to 15.24 cm	Miami	NA	NA	NA	NA	NA	NA	NA	NA	NA	NA	NA	NA	NA	NA	NA	NA	NA	NA	NA
Lancewood	Pseudopanax crassifolius	Miami	Florida	42.418	poor	introduced	30.48 to 45.72 cm	Miami	NA	NA	NA	NA	NA	NA	NA	NA	NA	NA	NA	NA	NA	NA	NA	NA	NA	NA	NA
Florida poisontree	Piscidia piscipula	Miami	Florida	7.874	poor	naturally_occurring	0 to 15.24 cm	Miami	NA	NA	NA	NA	NA	NA	NA	NA	NA	NA	NA	NA	NA	NA	NA	NA	NA	NA	NA
Paradise tree	Simarouba amara	Miami	Florida	23.876	fair	introduced	15.24 to 30.48 cm	Miami	NA	NA	NA	NA	NA	NA	NA	NA	NA	NA	NA	NA	NA	NA	NA	NA	NA	NA	NA
Lancewood	Pseudopanax crassifolius	Miami	Florida	12.7	poor	introduced	0 to 15.24 cm	Miami	NA	NA	NA	NA	NA	NA	NA	NA	NA	NA	NA	NA	NA	NA	NA	NA	NA	NA	NA
Lancewood	Pseudopanax crassifolius	Miami	Florida	11.938	poor	introduced	0 to 15.24 cm	Miami	NA	NA	NA	NA	NA	NA	NA	NA	NA	NA	NA	NA	NA	NA	NA	NA	NA	NA	NA
Lancewood	Pseudopanax crassifolius	Miami	Florida	9.906	fair	introduced	0 to 15.24 cm	Miami	NA	NA	NA	NA	NA	NA	NA	NA	NA	NA	NA	NA	NA	NA	NA	NA	NA	NA	NA
Paradise tree	Simarouba amara	Miami	Florida	9.144	fair	introduced	0 to 15.24 cm	Miami	NA	NA	NA	NA	NA	NA	NA	NA	NA	NA	NA	NA	NA	NA	NA	NA	NA	NA	NA
Lancewood	Pseudopanax crassifolius	Miami	Florida	19.812	poor	introduced	15.24 to 30.48 cm	Miami	NA	NA	NA	NA	NA	NA	NA	NA	NA	NA	NA	NA	NA	NA	NA	NA	NA	NA	NA
Gumbo limbo	Bursera simaruba	Miami	Florida	9.906	excellent	naturally_occurring	0 to 15.24 cm	Miami	NA	NA	NA	NA	NA	NA	NA	NA	NA	NA	NA	NA	NA	NA	NA	NA	NA	NA	NA
Gumbo limbo	Bursera simaruba	Miami	Florida	20.066	good	naturally_occurring	15.24 to 30.48 cm	Miami	NA	NA	NA	NA	NA	NA	NA	NA	NA	NA	NA	NA	NA	NA	NA	NA	NA	NA	NA
Florida fishpoision tree	Piscidia piscipula	Miami	Florida	82.042	good	naturally_occurring	more than 76.2 cm	Miami	NA	NA	NA	NA	NA	NA	NA	NA	NA	NA	NA	NA	NA	NA	NA	NA	NA	NA	NA
Florida fishpoision tree	Piscidia piscipula	Miami	Florida	75.946	fair	naturally_occurring	60.96 to 76.2 cm	Miami	NA	NA	NA	NA	NA	NA	NA	NA	NA	NA	NA	NA	NA	NA	NA	NA	NA	NA	NA
Doveplum	Coccoloba diversifolia	Miami	Florida	27.432	good	naturally_occurring	15.24 to 30.48 cm	Miami	NA	NA	NA	NA	NA	NA	NA	NA	NA	NA	NA	NA	NA	NA	NA	NA	NA	NA	NA
Lancewood	Pseudopanax crassifolius	Miami	Florida	15.494	fair	introduced	15.24 to 30.48 cm	Miami	NA	NA	NA	NA	NA	NA	NA	NA	NA	NA	NA	NA	NA	NA	NA	NA	NA	NA	NA
Florida poisontree	Piscidia piscipula	Miami	Florida	22.606	good	naturally_occurring	15.24 to 30.48 cm	Miami	NA	NA	NA	NA	NA	NA	NA	NA	NA	NA	NA	NA	NA	NA	NA	NA	NA	NA	NA
Paradise tree	Simarouba amara	Miami	Florida	7.62	good	introduced	0 to 15.24 cm	Miami	NA	NA	NA	NA	NA	NA	NA	NA	NA	NA	NA	NA	NA	NA	NA	NA	NA	NA	NA
Lancewood	Pseudopanax crassifolius	Miami	Florida	31.242	poor	introduced	30.48 to 45.72 cm	Miami	NA	NA	NA	NA	NA	NA	NA	NA	NA	NA	NA	NA	NA	NA	NA	NA	NA	NA	NA
Lancewood	Pseudopanax crassifolius	Miami	Florida	25.146	good	introduced	15.24 to 30.48 cm	Miami	NA	NA	NA	NA	NA	NA	NA	NA	NA	NA	NA	NA	NA	NA	NA	NA	NA	NA	NA
Lancewood	Pseudopanax crassifolius	Miami	Florida	37.338	poor	introduced	30.48 to 45.72 cm	Miami	NA	NA	NA	NA	NA	NA	NA	NA	NA	NA	NA	NA	NA	NA	NA	NA	NA	NA	NA
Lancewood	Pseudopanax crassifolius	Miami	Florida	26.162	excellent	introduced	15.24 to 30.48 cm	Miami	NA	NA	NA	NA	NA	NA	NA	NA	NA	NA	NA	NA	NA	NA	NA	NA	NA	NA	NA
Lancewood	Pseudopanax crassifolius	Miami	Florida	20.066	poor	introduced	15.24 to 30.48 cm	Miami	NA	NA	NA	NA	NA	NA	NA	NA	NA	NA	NA	NA	NA	NA	NA	NA	NA	NA	NA
Lancewood	Pseudopanax crassifolius	Miami	Florida	12.954	poor	introduced	0 to 15.24 cm	Miami	NA	NA	NA	NA	NA	NA	NA	NA	NA	NA	NA	NA	NA	NA	NA	NA	NA	NA	NA
Lancewood	Pseudopanax crassifolius	Miami	Florida	35.052	poor	introduced	30.48 to 45.72 cm	Miami	NA	NA	NA	NA	NA	NA	NA	NA	NA	NA	NA	NA	NA	NA	NA	NA	NA	NA	NA
White stopper	Eugenia axillaris	Miami	Florida	13.97	excellent	naturally_occurring	0 to 15.24 cm	Miami	NA	NA	NA	NA	NA	NA	NA	NA	NA	NA	NA	NA	NA	NA	NA	NA	NA	NA	NA
Gumbo limbo	Bursera simaruba	Miami	Florida	29.464	good	naturally_occurring	15.24 to 30.48 cm	Miami	NA	NA	NA	NA	NA	NA	NA	NA	NA	NA	NA	NA	NA	NA	NA	NA	NA	NA	NA
Lancewood	Pseudopanax crassifolius	Miami	Florida	14.224	excellent	introduced	0 to 15.24 cm	Miami	NA	NA	NA	NA	NA	NA	NA	NA	NA	NA	NA	NA	NA	NA	NA	NA	NA	NA	NA
Gumbo limbo	Bursera simaruba	Miami	Florida	67.056	good	naturally_occurring	60.96 to 76.2 cm	Miami	NA	NA	NA	NA	NA	NA	NA	NA	NA	NA	NA	NA	NA	NA	NA	NA	NA	NA	NA
Willow bustic	Sideroxylon salicifolium	Miami	Florida	13.716	excellent	naturally_occurring	0 to 15.24 cm	Miami	NA	NA	NA	NA	NA	NA	NA	NA	NA	NA	NA	NA	NA	NA	NA	NA	NA	NA	NA
Lancewood	Pseudopanax crassifolius	Miami	Florida	24.638	poor	introduced	15.24 to 30.48 cm	Miami	NA	NA	NA	NA	NA	NA	NA	NA	NA	NA	NA	NA	NA	NA	NA	NA	NA	NA	NA
Gumbo limbo	Bursera simaruba	Miami	Florida	31.75	good	naturally_occurring	30.48 to 45.72 cm	Miami	NA	NA	NA	NA	NA	NA	NA	NA	NA	NA	NA	NA	NA	NA	NA	NA	NA	NA	NA
Quercus virginiana	Quercus virginiana	Miami	Florida	87.376	fair	naturally_occurring	more than 76.2 cm	Miami	NA	NA	NA	NA	NA	NA	NA	NA	NA	NA	NA	NA	NA	NA	NA	NA	NA	NA	NA
Gumbo limbo	Bursera simaruba	Miami	Florida	19.304	good	naturally_occurring	15.24 to 30.48 cm	Miami	NA	NA	NA	NA	NA	NA	NA	NA	NA	NA	NA	NA	NA	NA	NA	NA	NA	NA	NA
Willow bustic	Sideroxylon salicifolium	Miami	Florida	13.97	fair	naturally_occurring	0 to 15.24 cm	Miami	NA	NA	NA	NA	NA	NA	NA	NA	NA	NA	NA	NA	NA	NA	NA	NA	NA	NA	NA
Doveplum	Coccoloba diversifolia	Miami	Florida	13.97	fair	naturally_occurring	0 to 15.24 cm	Miami	NA	NA	NA	NA	NA	NA	NA	NA	NA	NA	NA	NA	NA	NA	NA	NA	NA	NA	NA
Doveplum	Coccoloba diversifolia	Miami	Florida	17.272	good	naturally_occurring	15.24 to 30.48 cm	Miami	NA	NA	NA	NA	NA	NA	NA	NA	NA	NA	NA	NA	NA	NA	NA	NA	NA	NA	NA
Doveplum	Coccoloba diversifolia	Miami	Florida	7.874	fair	naturally_occurring	0 to 15.24 cm	Miami	NA	NA	NA	NA	NA	NA	NA	NA	NA	NA	NA	NA	NA	NA	NA	NA	NA	NA	NA
Doveplum	Coccoloba diversifolia	Miami	Florida	18.288	excellent	naturally_occurring	15.24 to 30.48 cm	Miami	NA	NA	NA	NA	NA	NA	NA	NA	NA	NA	NA	NA	NA	NA	NA	NA	NA	NA	NA
White stopper	Eugenia axillaris	Miami	Florida	10.668	excellent	naturally_occurring	0 to 15.24 cm	Miami	NA	NA	NA	NA	NA	NA	NA	NA	NA	NA	NA	NA	NA	NA	NA	NA	NA	NA	NA
Paradise tree	Simarouba amara	Miami	Florida	67.564	good	introduced	60.96 to 76.2 cm	Miami	NA	NA	NA	NA	NA	NA	NA	NA	NA	NA	NA	NA	NA	NA	NA	NA	NA	NA	NA
Lancewood	Pseudopanax crassifolius	Miami	Florida	16.764	good	introduced	15.24 to 30.48 cm	Miami	NA	NA	NA	NA	NA	NA	NA	NA	NA	NA	NA	NA	NA	NA	NA	NA	NA	NA	NA
Lancewood	Pseudopanax crassifolius	Miami	Florida	16.256	good	introduced	15.24 to 30.48 cm	Miami	NA	NA	NA	NA	NA	NA	NA	NA	NA	NA	NA	NA	NA	NA	NA	NA	NA	NA	NA
Doveplum	Coccoloba diversifolia	Miami	Florida	16.51	good	naturally_occurring	15.24 to 30.48 cm	Miami	NA	NA	NA	NA	NA	NA	NA	NA	NA	NA	NA	NA	NA	NA	NA	NA	NA	NA	NA
White stopper	Eugenia axillaris	Miami	Florida	10.922	fair	naturally_occurring	0 to 15.24 cm	Miami	NA	NA	NA	NA	NA	NA	NA	NA	NA	NA	NA	NA	NA	NA	NA	NA	NA	NA	NA
Sideroxylon foetidissimum	Sideroxylon foetidissimum	Miami	Florida	18.796	fair	naturally_occurring	15.24 to 30.48 cm	Miami	NA	NA	NA	NA	NA	NA	NA	NA	NA	NA	NA	NA	NA	NA	NA	NA	NA	NA	NA
Florida fishpoision tree	Piscidia piscipula	Miami	Florida	22.86	fair	naturally_occurring	15.24 to 30.48 cm	Miami	NA	NA	NA	NA	NA	NA	NA	NA	NA	NA	NA	NA	NA	NA	NA	NA	NA	NA	NA
Florida fishpoision tree	Piscidia piscipula	Miami	Florida	22.86	good	naturally_occurring	15.24 to 30.48 cm	Miami	NA	NA	NA	NA	NA	NA	NA	NA	NA	NA	NA	NA	NA	NA	NA	NA	NA	NA	NA
Lancewood	Pseudopanax crassifolius	Miami	Florida	20.32	poor	introduced	15.24 to 30.48 cm	Miami	NA	NA	NA	NA	NA	NA	NA	NA	NA	NA	NA	NA	NA	NA	NA	NA	NA	NA	NA
Lancewood	Pseudopanax crassifolius	Miami	Florida	13.97	fair	introduced	0 to 15.24 cm	Miami	NA	NA	NA	NA	NA	NA	NA	NA	NA	NA	NA	NA	NA	NA	NA	NA	NA	NA	NA
Lancewood	Pseudopanax crassifolius	Miami	Florida	27.94	poor	introduced	15.24 to 30.48 cm	Miami	NA	NA	NA	NA	NA	NA	NA	NA	NA	NA	NA	NA	NA	NA	NA	NA	NA	NA	NA
Sideroxylon foetidissimum	Sideroxylon foetidissimum	Miami	Florida	10.16	poor	naturally_occurring	0 to 15.24 cm	Miami	NA	NA	NA	NA	NA	NA	NA	NA	NA	NA	NA	NA	NA	NA	NA	NA	NA	NA	NA
Doveplum	Coccoloba diversifolia	Miami	Florida	10.16	good	naturally_occurring	0 to 15.24 cm	Miami	NA	NA	NA	NA	NA	NA	NA	NA	NA	NA	NA	NA	NA	NA	NA	NA	NA	NA	NA
White stopper	Eugenia axillaris	Miami	Florida	10.16	excellent	naturally_occurring	0 to 15.24 cm	Miami	NA	NA	NA	NA	NA	NA	NA	NA	NA	NA	NA	NA	NA	NA	NA	NA	NA	NA	NA
Doveplum	Coccoloba diversifolia	Miami	Florida	16.51	good	naturally_occurring	15.24 to 30.48 cm	Miami	NA	NA	NA	NA	NA	NA	NA	NA	NA	NA	NA	NA	NA	NA	NA	NA	NA	NA	NA
Doveplum	Coccoloba diversifolia	Miami	Florida	30.48	good	naturally_occurring	15.24 to 30.48 cm	Miami	NA	NA	NA	NA	NA	NA	NA	NA	NA	NA	NA	NA	NA	NA	NA	NA	NA	NA	NA
Quercus virginiana	Quercus virginiana	Miami	Florida	128.27	fair	naturally_occurring	more than 76.2 cm	Miami	NA	NA	NA	NA	NA	NA	NA	NA	NA	NA	NA	NA	NA	NA	NA	NA	NA	NA	NA
Quercus virginiana	Quercus virginiana	Miami	Florida	100.584	good	naturally_occurring	more than 76.2 cm	Miami	NA	NA	NA	NA	NA	NA	NA	NA	NA	NA	NA	NA	NA	NA	NA	NA	NA	NA	NA
Sideroxylon foetidissimum	Sideroxylon foetidissimum	Miami	Florida	64.262	good	naturally_occurring	60.96 to 76.2 cm	Miami	NA	NA	NA	NA	NA	NA	NA	NA	NA	NA	NA	NA	NA	NA	NA	NA	NA	NA	NA
Lancewood	Pseudopanax crassifolius	Miami	Florida	21.59	fair	introduced	15.24 to 30.48 cm	Miami	NA	NA	NA	NA	NA	NA	NA	NA	NA	NA	NA	NA	NA	NA	NA	NA	NA	NA	NA
Lancewood	Pseudopanax crassifolius	Miami	Florida	19.304	poor	introduced	15.24 to 30.48 cm	Miami	NA	NA	NA	NA	NA	NA	NA	NA	NA	NA	NA	NA	NA	NA	NA	NA	NA	NA	NA
Lancewood	Pseudopanax crassifolius	Miami	Florida	18.542	poor	introduced	15.24 to 30.48 cm	Miami	NA	NA	NA	NA	NA	NA	NA	NA	NA	NA	NA	NA	NA	NA	NA	NA	NA	NA	NA
Slash pine	Pinus elliottii	Miami	Florida	50.292	excellent	naturally_occurring	45.72 to 60.96 cm	Miami	NA	NA	NA	NA	NA	NA	NA	NA	NA	NA	NA	NA	NA	NA	NA	NA	NA	NA	NA
Slash pine	Pinus elliottii	Miami	Florida	69.088	good	naturally_occurring	60.96 to 76.2 cm	Miami	NA	NA	NA	NA	NA	NA	NA	NA	NA	NA	NA	NA	NA	NA	NA	NA	NA	NA	NA
Slash pine	Pinus elliottii	Miami	Florida	29.21	good	naturally_occurring	15.24 to 30.48 cm	Miami	NA	NA	NA	NA	NA	NA	NA	NA	NA	NA	NA	NA	NA	NA	NA	NA	NA	NA	NA
Slash pine	Pinus elliottii	Miami	Florida	94.234	good	naturally_occurring	more than 76.2 cm	Miami	NA	NA	NA	NA	NA	NA	NA	NA	NA	NA	NA	NA	NA	NA	NA	NA	NA	NA	NA
Slash pine	Pinus elliottii	Miami	Florida	74.168	excellent	naturally_occurring	60.96 to 76.2 cm	Miami	NA	NA	NA	NA	NA	NA	NA	NA	NA	NA	NA	NA	NA	NA	NA	NA	NA	NA	NA
Slash pine	Pinus elliottii	Miami	Florida	57.912	good	naturally_occurring	45.72 to 60.96 cm	Miami	NA	NA	NA	NA	NA	NA	NA	NA	NA	NA	NA	NA	NA	NA	NA	NA	NA	NA	NA
Slash pine	Pinus elliottii	Miami	Florida	25.654	good	naturally_occurring	15.24 to 30.48 cm	Miami	NA	NA	NA	NA	NA	NA	NA	NA	NA	NA	NA	NA	NA	NA	NA	NA	NA	NA	NA
Slash pine	Pinus elliottii	Miami	Florida	57.658	good	naturally_occurring	45.72 to 60.96 cm	Miami	NA	NA	NA	NA	NA	NA	NA	NA	NA	NA	NA	NA	NA	NA	NA	NA	NA	NA	NA
Cabbage palmetto	Sabal palmetto	Miami	Florida	108.966	fair	naturally_occurring	more than 76.2 cm	Miami	NA	NA	NA	NA	NA	NA	NA	NA	NA	NA	NA	NA	NA	NA	NA	NA	NA	NA	NA
Saw palmetto	Serenoa repens	Miami	Florida	42.164	excellent	naturally_occurring	30.48 to 45.72 cm	Miami	NA	NA	NA	NA	NA	NA	NA	NA	NA	NA	NA	NA	NA	NA	NA	NA	NA	NA	NA
Cabbage palmetto	Sabal palmetto	Miami	Florida	34.036	excellent	naturally_occurring	30.48 to 45.72 cm	Miami	NA	NA	NA	NA	NA	NA	NA	NA	NA	NA	NA	NA	NA	NA	NA	NA	NA	NA	NA
Cabbage palmetto	Sabal palmetto	Miami	Florida	63.754	excellent	naturally_occurring	60.96 to 76.2 cm	Miami	NA	NA	NA	NA	NA	NA	NA	NA	NA	NA	NA	NA	NA	NA	NA	NA	NA	NA	NA
Slash pine	Pinus elliottii	Miami	Florida	120.396	good	naturally_occurring	more than 76.2 cm	Miami	NA	NA	NA	NA	NA	NA	NA	NA	NA	NA	NA	NA	NA	NA	NA	NA	NA	NA	NA
Slash pine	Pinus elliottii	Miami	Florida	33.274	good	naturally_occurring	30.48 to 45.72 cm	Miami	NA	NA	NA	NA	NA	NA	NA	NA	NA	NA	NA	NA	NA	NA	NA	NA	NA	NA	NA
Slash pine	Pinus elliottii	Miami	Florida	26.67	excellent	naturally_occurring	15.24 to 30.48 cm	Miami	NA	NA	NA	NA	NA	NA	NA	NA	NA	NA	NA	NA	NA	NA	NA	NA	NA	NA	NA
Slash pine	Pinus elliottii	Miami	Florida	65.786	good	naturally_occurring	60.96 to 76.2 cm	Miami	NA	NA	NA	NA	NA	NA	NA	NA	NA	NA	NA	NA	NA	NA	NA	NA	NA	NA	NA
Slash pine	Pinus elliottii	Miami	Florida	27.94	excellent	naturally_occurring	15.24 to 30.48 cm	Miami	NA	NA	NA	NA	NA	NA	NA	NA	NA	NA	NA	NA	NA	NA	NA	NA	NA	NA	NA
Slash pine	Pinus elliottii	Miami	Florida	18.288	fair	naturally_occurring	15.24 to 30.48 cm	Miami	NA	NA	NA	NA	NA	NA	NA	NA	NA	NA	NA	NA	NA	NA	NA	NA	NA	NA	NA
Slash pine	Pinus elliottii	Miami	Florida	26.416	excellent	naturally_occurring	15.24 to 30.48 cm	Miami	NA	NA	NA	NA	NA	NA	NA	NA	NA	NA	NA	NA	NA	NA	NA	NA	NA	NA	NA
Slash pine	Pinus elliottii	Miami	Florida	49.276	excellent	naturally_occurring	45.72 to 60.96 cm	Miami	NA	NA	NA	NA	NA	NA	NA	NA	NA	NA	NA	NA	NA	NA	NA	NA	NA	NA	NA
Slash pine	Pinus elliottii	Miami	Florida	19.812	good	naturally_occurring	15.24 to 30.48 cm	Miami	NA	NA	NA	NA	NA	NA	NA	NA	NA	NA	NA	NA	NA	NA	NA	NA	NA	NA	NA
Slash pine	Pinus elliottii	Miami	Florida	20.32	excellent	naturally_occurring	15.24 to 30.48 cm	Miami	NA	NA	NA	NA	NA	NA	NA	NA	NA	NA	NA	NA	NA	NA	NA	NA	NA	NA	NA
Cabbage palmetto	Sabal palmetto	Miami	Florida	76.454	excellent	naturally_occurring	more than 76.2 cm	Miami	NA	NA	NA	NA	NA	NA	NA	NA	NA	NA	NA	NA	NA	NA	NA	NA	NA	NA	NA
Cabbage palmetto	Sabal palmetto	Miami	Florida	57.404	excellent	naturally_occurring	45.72 to 60.96 cm	Miami	NA	NA	NA	NA	NA	NA	NA	NA	NA	NA	NA	NA	NA	NA	NA	NA	NA	NA	NA
Cabbage palmetto	Sabal palmetto	Miami	Florida	113.03	excellent	naturally_occurring	more than 76.2 cm	Miami	NA	NA	NA	NA	NA	NA	NA	NA	NA	NA	NA	NA	NA	NA	NA	NA	NA	NA	NA
Saw palmetto	Serenoa repens	Miami	Florida	31.75	excellent	naturally_occurring	30.48 to 45.72 cm	Miami	NA	NA	NA	NA	NA	NA	NA	NA	NA	NA	NA	NA	NA	NA	NA	NA	NA	NA	NA
Saw palmetto	Serenoa repens	Miami	Florida	28.448	excellent	naturally_occurring	15.24 to 30.48 cm	Miami	NA	NA	NA	NA	NA	NA	NA	NA	NA	NA	NA	NA	NA	NA	NA	NA	NA	NA	NA
Saw palmetto	Serenoa repens	Miami	Florida	16.002	excellent	naturally_occurring	15.24 to 30.48 cm	Miami	NA	NA	NA	NA	NA	NA	NA	NA	NA	NA	NA	NA	NA	NA	NA	NA	NA	NA	NA
Laurel oak	Quercus laurifolia	Miami	Florida	129.794	good	naturally_occurring	more than 76.2 cm	Miami	NA	NA	NA	NA	NA	NA	NA	NA	NA	NA	NA	NA	NA	NA	NA	NA	NA	NA	NA
Slash pine	Pinus elliottii	Miami	Florida	79.502	excellent	naturally_occurring	more than 76.2 cm	Miami	NA	NA	NA	NA	NA	NA	NA	NA	NA	NA	NA	NA	NA	NA	NA	NA	NA	NA	NA
Darlington oak	Quercus hemisphaerica	Miami	Florida	53.594	good	naturally_occurring	45.72 to 60.96 cm	Miami	NA	NA	NA	NA	NA	NA	NA	NA	NA	NA	NA	NA	NA	NA	NA	NA	NA	NA	NA
Slash pine	Pinus elliottii	Miami	Florida	68.834	good	naturally_occurring	60.96 to 76.2 cm	Miami	NA	NA	NA	NA	NA	NA	NA	NA	NA	NA	NA	NA	NA	NA	NA	NA	NA	NA	NA
Cabbage palmetto	Sabal palmetto	Miami	Florida	77.216	excellent	naturally_occurring	more than 76.2 cm	Miami	NA	NA	NA	NA	NA	NA	NA	NA	NA	NA	NA	NA	NA	NA	NA	NA	NA	NA	NA
Slash pine	Pinus elliottii	Miami	Florida	53.086	good	naturally_occurring	45.72 to 60.96 cm	Miami	NA	NA	NA	NA	NA	NA	NA	NA	NA	NA	NA	NA	NA	NA	NA	NA	NA	NA	NA
Slash pine	Pinus elliottii	Miami	Florida	55.118	excellent	naturally_occurring	45.72 to 60.96 cm	Miami	NA	NA	NA	NA	NA	NA	NA	NA	NA	NA	NA	NA	NA	NA	NA	NA	NA	NA	NA
Slash pine	Pinus elliottii	Miami	Florida	60.706	excellent	naturally_occurring	45.72 to 60.96 cm	Miami	NA	NA	NA	NA	NA	NA	NA	NA	NA	NA	NA	NA	NA	NA	NA	NA	NA	NA	NA
Slash pine	Pinus elliottii	Miami	Florida	54.102	excellent	naturally_occurring	45.72 to 60.96 cm	Miami	NA	NA	NA	NA	NA	NA	NA	NA	NA	NA	NA	NA	NA	NA	NA	NA	NA	NA	NA
Cabbage palmetto	Sabal palmetto	Miami	Florida	68.072	excellent	naturally_occurring	60.96 to 76.2 cm	Miami	NA	NA	NA	NA	NA	NA	NA	NA	NA	NA	NA	NA	NA	NA	NA	NA	NA	NA	NA
Slash pine	Pinus elliottii	Miami	Florida	68.072	excellent	naturally_occurring	60.96 to 76.2 cm	Miami	NA	NA	NA	NA	NA	NA	NA	NA	NA	NA	NA	NA	NA	NA	NA	NA	NA	NA	NA
Slash pine	Pinus elliottii	Miami	Florida	53.848	good	naturally_occurring	45.72 to 60.96 cm	Miami	NA	NA	NA	NA	NA	NA	NA	NA	NA	NA	NA	NA	NA	NA	NA	NA	NA	NA	NA
Cabbage palmetto	Sabal palmetto	Miami	Florida	92.964	excellent	naturally_occurring	more than 76.2 cm	Miami	NA	NA	NA	NA	NA	NA	NA	NA	NA	NA	NA	NA	NA	NA	NA	NA	NA	NA	NA
Cabbage palmetto	Sabal palmetto	Miami	Florida	92.964	excellent	naturally_occurring	more than 76.2 cm	Miami	NA	NA	NA	NA	NA	NA	NA	NA	NA	NA	NA	NA	NA	NA	NA	NA	NA	NA	NA
Darlington oak	Quercus hemisphaerica	Miami	Florida	39.878	excellent	naturally_occurring	30.48 to 45.72 cm	Miami	NA	NA	NA	NA	NA	NA	NA	NA	NA	NA	NA	NA	NA	NA	NA	NA	NA	NA	NA
Saw palmetto	Serenoa repens	Miami	Florida	13.208	excellent	naturally_occurring	0 to 15.24 cm	Miami	NA	NA	NA	NA	NA	NA	NA	NA	NA	NA	NA	NA	NA	NA	NA	NA	NA	NA	NA
Saw palmetto	Serenoa repens	Miami	Florida	49.53	excellent	naturally_occurring	45.72 to 60.96 cm	Miami	NA	NA	NA	NA	NA	NA	NA	NA	NA	NA	NA	NA	NA	NA	NA	NA	NA	NA	NA
Saw palmetto	Serenoa repens	Miami	Florida	18.796	excellent	naturally_occurring	15.24 to 30.48 cm	Miami	NA	NA	NA	NA	NA	NA	NA	NA	NA	NA	NA	NA	NA	NA	NA	NA	NA	NA	NA
Florida fishpoision tree	Piscidia piscipula	Miami	Florida	48.26	poor	naturally_occurring	45.72 to 60.96 cm	Miami	NA	NA	NA	NA	NA	NA	NA	NA	NA	NA	NA	NA	NA	NA	NA	NA	NA	NA	NA
Redberry stopper	Eugenia	Miami	Florida	10.414	good	no_info	0 to 15.24 cm	Miami	NA	NA	NA	NA	NA	NA	NA	NA	NA	NA	NA	NA	NA	NA	NA	NA	NA	NA	NA
Doveplum	Coccoloba diversifolia	Miami	Florida	10.668	excellent	naturally_occurring	0 to 15.24 cm	Miami	NA	NA	NA	NA	NA	NA	NA	NA	NA	NA	NA	NA	NA	NA	NA	NA	NA	NA	NA
Redberry stopper	Eugenia	Miami	Florida	11.176	good	no_info	0 to 15.24 cm	Miami	NA	NA	NA	NA	NA	NA	NA	NA	NA	NA	NA	NA	NA	NA	NA	NA	NA	NA	NA
Redberry stopper	Eugenia	Miami	Florida	12.954	good	no_info	0 to 15.24 cm	Miami	NA	NA	NA	NA	NA	NA	NA	NA	NA	NA	NA	NA	NA	NA	NA	NA	NA	NA	NA
White stopper	Eugenia axillaris	Miami	Florida	13.208	good	naturally_occurring	0 to 15.24 cm	Miami	NA	NA	NA	NA	NA	NA	NA	NA	NA	NA	NA	NA	NA	NA	NA	NA	NA	NA	NA
Doveplum	Coccoloba diversifolia	Miami	Florida	38.608	good	naturally_occurring	30.48 to 45.72 cm	Miami	NA	NA	NA	NA	NA	NA	NA	NA	NA	NA	NA	NA	NA	NA	NA	NA	NA	NA	NA
Redberry stopper	Eugenia	Miami	Florida	10.16	good	no_info	0 to 15.24 cm	Miami	NA	NA	NA	NA	NA	NA	NA	NA	NA	NA	NA	NA	NA	NA	NA	NA	NA	NA	NA
Doveplum	Coccoloba diversifolia	Miami	Florida	24.13	good	naturally_occurring	15.24 to 30.48 cm	Miami	NA	NA	NA	NA	NA	NA	NA	NA	NA	NA	NA	NA	NA	NA	NA	NA	NA	NA	NA
Doveplum	Coccoloba diversifolia	Miami	Florida	17.78	fair	naturally_occurring	15.24 to 30.48 cm	Miami	NA	NA	NA	NA	NA	NA	NA	NA	NA	NA	NA	NA	NA	NA	NA	NA	NA	NA	NA
Doveplum	Coccoloba diversifolia	Miami	Florida	35.306	fair	naturally_occurring	30.48 to 45.72 cm	Miami	NA	NA	NA	NA	NA	NA	NA	NA	NA	NA	NA	NA	NA	NA	NA	NA	NA	NA	NA
Doveplum	Coccoloba diversifolia	Miami	Florida	25.654	good	naturally_occurring	15.24 to 30.48 cm	Miami	NA	NA	NA	NA	NA	NA	NA	NA	NA	NA	NA	NA	NA	NA	NA	NA	NA	NA	NA
Redberry stopper	Eugenia	Miami	Florida	13.97	good	no_info	0 to 15.24 cm	Miami	NA	NA	NA	NA	NA	NA	NA	NA	NA	NA	NA	NA	NA	NA	NA	NA	NA	NA	NA
Redberry stopper	Eugenia	Miami	Florida	10.922	excellent	no_info	0 to 15.24 cm	Miami	NA	NA	NA	NA	NA	NA	NA	NA	NA	NA	NA	NA	NA	NA	NA	NA	NA	NA	NA
Redberry stopper	Eugenia	Miami	Florida	20.828	good	no_info	15.24 to 30.48 cm	Miami	NA	NA	NA	NA	NA	NA	NA	NA	NA	NA	NA	NA	NA	NA	NA	NA	NA	NA	NA
Redberry stopper	Eugenia	Miami	Florida	13.208	good	no_info	0 to 15.24 cm	Miami	NA	NA	NA	NA	NA	NA	NA	NA	NA	NA	NA	NA	NA	NA	NA	NA	NA	NA	NA
Redberry stopper	Eugenia	Miami	Florida	13.462	good	no_info	0 to 15.24 cm	Miami	NA	NA	NA	NA	NA	NA	NA	NA	NA	NA	NA	NA	NA	NA	NA	NA	NA	NA	NA
Pale lidflower	Calyptranthes pallens	Miami	Florida	46.228	fair	naturally_occurring	45.72 to 60.96 cm	Miami	NA	NA	NA	NA	NA	NA	NA	NA	NA	NA	NA	NA	NA	NA	NA	NA	NA	NA	NA
Gumbo limbo	Bursera simaruba	Miami	Florida	84.836	poor	naturally_occurring	more than 76.2 cm	Miami	NA	NA	NA	NA	NA	NA	NA	NA	NA	NA	NA	NA	NA	NA	NA	NA	NA	NA	NA
Doveplum	Coccoloba diversifolia	Miami	Florida	18.288	fair	naturally_occurring	15.24 to 30.48 cm	Miami	NA	NA	NA	NA	NA	NA	NA	NA	NA	NA	NA	NA	NA	NA	NA	NA	NA	NA	NA
Redberry stopper	Eugenia	Miami	Florida	13.716	good	no_info	0 to 15.24 cm	Miami	NA	NA	NA	NA	NA	NA	NA	NA	NA	NA	NA	NA	NA	NA	NA	NA	NA	NA	NA
Pale lidflower	Calyptranthes pallens	Miami	Florida	17.78	fair	naturally_occurring	15.24 to 30.48 cm	Miami	NA	NA	NA	NA	NA	NA	NA	NA	NA	NA	NA	NA	NA	NA	NA	NA	NA	NA	NA
Pale lidflower	Calyptranthes pallens	Miami	Florida	13.462	fair	naturally_occurring	0 to 15.24 cm	Miami	NA	NA	NA	NA	NA	NA	NA	NA	NA	NA	NA	NA	NA	NA	NA	NA	NA	NA	NA
Sideroxylon foetidissimum	Sideroxylon foetidissimum	Miami	Florida	64.008	poor	naturally_occurring	60.96 to 76.2 cm	Miami	NA	NA	NA	NA	NA	NA	NA	NA	NA	NA	NA	NA	NA	NA	NA	NA	NA	NA	NA
Redberry stopper	Eugenia	Miami	Florida	28.956	fair	no_info	15.24 to 30.48 cm	Miami	NA	NA	NA	NA	NA	NA	NA	NA	NA	NA	NA	NA	NA	NA	NA	NA	NA	NA	NA
Redberry stopper	Eugenia	Miami	Florida	27.94	good	no_info	15.24 to 30.48 cm	Miami	NA	NA	NA	NA	NA	NA	NA	NA	NA	NA	NA	NA	NA	NA	NA	NA	NA	NA	NA
Redberry stopper	Eugenia	Miami	Florida	26.67	good	no_info	15.24 to 30.48 cm	Miami	NA	NA	NA	NA	NA	NA	NA	NA	NA	NA	NA	NA	NA	NA	NA	NA	NA	NA	NA
Doveplum	Coccoloba diversifolia	Miami	Florida	26.67	good	naturally_occurring	15.24 to 30.48 cm	Miami	NA	NA	NA	NA	NA	NA	NA	NA	NA	NA	NA	NA	NA	NA	NA	NA	NA	NA	NA
Doveplum	Coccoloba diversifolia	Miami	Florida	18.796	good	naturally_occurring	15.24 to 30.48 cm	Miami	NA	NA	NA	NA	NA	NA	NA	NA	NA	NA	NA	NA	NA	NA	NA	NA	NA	NA	NA
Pale lidflower	Calyptranthes pallens	Miami	Florida	13.716	poor	naturally_occurring	0 to 15.24 cm	Miami	NA	NA	NA	NA	NA	NA	NA	NA	NA	NA	NA	NA	NA	NA	NA	NA	NA	NA	NA
Redberry stopper	Eugenia	Miami	Florida	11.176	good	no_info	0 to 15.24 cm	Miami	NA	NA	NA	NA	NA	NA	NA	NA	NA	NA	NA	NA	NA	NA	NA	NA	NA	NA	NA
Sideroxylon foetidissimum	Sideroxylon foetidissimum	Miami	Florida	69.85	fair	naturally_occurring	60.96 to 76.2 cm	Miami	NA	NA	NA	NA	NA	NA	NA	NA	NA	NA	NA	NA	NA	NA	NA	NA	NA	NA	NA
Redberry stopper	Eugenia	Miami	Florida	10.414	excellent	no_info	0 to 15.24 cm	Miami	NA	NA	NA	NA	NA	NA	NA	NA	NA	NA	NA	NA	NA	NA	NA	NA	NA	NA	NA
Doveplum	Coccoloba diversifolia	Miami	Florida	11.43	excellent	naturally_occurring	0 to 15.24 cm	Miami	NA	NA	NA	NA	NA	NA	NA	NA	NA	NA	NA	NA	NA	NA	NA	NA	NA	NA	NA
Redberry stopper	Eugenia	Miami	Florida	16.256	good	no_info	15.24 to 30.48 cm	Miami	NA	NA	NA	NA	NA	NA	NA	NA	NA	NA	NA	NA	NA	NA	NA	NA	NA	NA	NA
Sideroxylon foetidissimum	Sideroxylon foetidissimum	Miami	Florida	92.202	fair	naturally_occurring	more than 76.2 cm	Miami	NA	NA	NA	NA	NA	NA	NA	NA	NA	NA	NA	NA	NA	NA	NA	NA	NA	NA	NA
Oysterwood	Gymnanthes lucida	Miami	Florida	11.938	poor	naturally_occurring	0 to 15.24 cm	Miami	NA	NA	NA	NA	NA	NA	NA	NA	NA	NA	NA	NA	NA	NA	NA	NA	NA	NA	NA
Sideroxylon foetidissimum	Sideroxylon foetidissimum	Miami	Florida	114.3	fair	naturally_occurring	more than 76.2 cm	Miami	NA	NA	NA	NA	NA	NA	NA	NA	NA	NA	NA	NA	NA	NA	NA	NA	NA	NA	NA
Redberry stopper	Eugenia	Miami	Florida	12.954	good	no_info	0 to 15.24 cm	Miami	NA	NA	NA	NA	NA	NA	NA	NA	NA	NA	NA	NA	NA	NA	NA	NA	NA	NA	NA
White stopper	Eugenia axillaris	Miami	Florida	9.398	fair	naturally_occurring	0 to 15.24 cm	Miami	NA	NA	NA	NA	NA	NA	NA	NA	NA	NA	NA	NA	NA	NA	NA	NA	NA	NA	NA
Redberry stopper	Eugenia	Miami	Florida	13.97	excellent	no_info	0 to 15.24 cm	Miami	NA	NA	NA	NA	NA	NA	NA	NA	NA	NA	NA	NA	NA	NA	NA	NA	NA	NA	NA
Redberry stopper	Eugenia	Miami	Florida	7.874	good	no_info	0 to 15.24 cm	Miami	NA	NA	NA	NA	NA	NA	NA	NA	NA	NA	NA	NA	NA	NA	NA	NA	NA	NA	NA
Redberry stopper	Eugenia	Miami	Florida	18.288	excellent	no_info	15.24 to 30.48 cm	Miami	NA	NA	NA	NA	NA	NA	NA	NA	NA	NA	NA	NA	NA	NA	NA	NA	NA	NA	NA
Redberry stopper	Eugenia	Miami	Florida	28.702	good	no_info	15.24 to 30.48 cm	Miami	NA	NA	NA	NA	NA	NA	NA	NA	NA	NA	NA	NA	NA	NA	NA	NA	NA	NA	NA
Red beadtree	Adenanthera pavonina	Miami	Florida	9.906	excellent	introduced	0 to 15.24 cm	Miami	NA	NA	NA	NA	NA	NA	NA	NA	NA	NA	NA	NA	NA	NA	NA	NA	NA	NA	NA
Redberry stopper	Eugenia	Miami	Florida	15.24	excellent	no_info	0 to 15.24 cm	Miami	NA	NA	NA	NA	NA	NA	NA	NA	NA	NA	NA	NA	NA	NA	NA	NA	NA	NA	NA
Redberry stopper	Eugenia	Miami	Florida	11.684	excellent	no_info	0 to 15.24 cm	Miami	NA	NA	NA	NA	NA	NA	NA	NA	NA	NA	NA	NA	NA	NA	NA	NA	NA	NA	NA
Redberry stopper	Eugenia	Miami	Florida	13.208	fair	no_info	0 to 15.24 cm	Miami	NA	NA	NA	NA	NA	NA	NA	NA	NA	NA	NA	NA	NA	NA	NA	NA	NA	NA	NA
Redberry stopper	Eugenia	Miami	Florida	11.684	good	no_info	0 to 15.24 cm	Miami	NA	NA	NA	NA	NA	NA	NA	NA	NA	NA	NA	NA	NA	NA	NA	NA	NA	NA	NA
Redberry stopper	Eugenia	Miami	Florida	19.05	good	no_info	15.24 to 30.48 cm	Miami	NA	NA	NA	NA	NA	NA	NA	NA	NA	NA	NA	NA	NA	NA	NA	NA	NA	NA	NA
White stopper	Eugenia axillaris	Miami	Florida	20.574	good	naturally_occurring	15.24 to 30.48 cm	Miami	NA	NA	NA	NA	NA	NA	NA	NA	NA	NA	NA	NA	NA	NA	NA	NA	NA	NA	NA
White stopper	Eugenia axillaris	Miami	Florida	21.59	good	naturally_occurring	15.24 to 30.48 cm	Miami	NA	NA	NA	NA	NA	NA	NA	NA	NA	NA	NA	NA	NA	NA	NA	NA	NA	NA	NA
Redberry stopper	Eugenia	Miami	Florida	49.53	good	no_info	45.72 to 60.96 cm	Miami	NA	NA	NA	NA	NA	NA	NA	NA	NA	NA	NA	NA	NA	NA	NA	NA	NA	NA	NA
Redberry stopper	Eugenia	Miami	Florida	16.256	fair	no_info	15.24 to 30.48 cm	Miami	NA	NA	NA	NA	NA	NA	NA	NA	NA	NA	NA	NA	NA	NA	NA	NA	NA	NA	NA
Sideroxylon foetidissimum	Sideroxylon foetidissimum	Miami	Florida	51.054	fair	naturally_occurring	45.72 to 60.96 cm	Miami	NA	NA	NA	NA	NA	NA	NA	NA	NA	NA	NA	NA	NA	NA	NA	NA	NA	NA	NA
Redberry stopper	Eugenia	Miami	Florida	35.814	good	no_info	30.48 to 45.72 cm	Miami	NA	NA	NA	NA	NA	NA	NA	NA	NA	NA	NA	NA	NA	NA	NA	NA	NA	NA	NA
Sideroxylon foetidissimum	Sideroxylon foetidissimum	Miami	Florida	88.392	good	naturally_occurring	more than 76.2 cm	Miami	NA	NA	NA	NA	NA	NA	NA	NA	NA	NA	NA	NA	NA	NA	NA	NA	NA	NA	NA
Redberry stopper	Eugenia	Miami	Florida	66.294	good	no_info	60.96 to 76.2 cm	Miami	NA	NA	NA	NA	NA	NA	NA	NA	NA	NA	NA	NA	NA	NA	NA	NA	NA	NA	NA
White stopper	Eugenia axillaris	Miami	Florida	12.446	good	naturally_occurring	0 to 15.24 cm	Miami	NA	NA	NA	NA	NA	NA	NA	NA	NA	NA	NA	NA	NA	NA	NA	NA	NA	NA	NA
Red beadtree	Adenanthera pavonina	Miami	Florida	10.414	excellent	introduced	0 to 15.24 cm	Miami	NA	NA	NA	NA	NA	NA	NA	NA	NA	NA	NA	NA	NA	NA	NA	NA	NA	NA	NA
Paradise tree	Simarouba amara	Miami	Florida	124.46	excellent	introduced	more than 76.2 cm	Miami	NA	NA	NA	NA	NA	NA	NA	NA	NA	NA	NA	NA	NA	NA	NA	NA	NA	NA	NA
Boxleaf stopper	Eugenia foetida	Miami	Florida	25.4	fair	naturally_occurring	15.24 to 30.48 cm	Miami	NA	NA	NA	NA	NA	NA	NA	NA	NA	NA	NA	NA	NA	NA	NA	NA	NA	NA	NA
Leadwood	Combretum imberbe	Miami	Florida	53.086	fair	introduced	45.72 to 60.96 cm	Miami	NA	NA	NA	NA	NA	NA	NA	NA	NA	NA	NA	NA	NA	NA	NA	NA	NA	NA	NA
Gumbo limbo	Bursera simaruba	Miami	Florida	90.17	fair	naturally_occurring	more than 76.2 cm	Miami	NA	NA	NA	NA	NA	NA	NA	NA	NA	NA	NA	NA	NA	NA	NA	NA	NA	NA	NA
Sandbox tree	Hura crepitans	Miami	Florida	13.208	excellent	introduced	0 to 15.24 cm	Miami	NA	NA	NA	NA	NA	NA	NA	NA	NA	NA	NA	NA	NA	NA	NA	NA	NA	NA	NA
Bitterbush	Adriana quadripartita	Miami	Florida	9.144	good	no_info	0 to 15.24 cm	Miami	NA	NA	NA	NA	NA	NA	NA	NA	NA	NA	NA	NA	NA	NA	NA	NA	NA	NA	NA
Lancewood	Pseudopanax crassifolius	Miami	Florida	23.114	fair	introduced	15.24 to 30.48 cm	Miami	NA	NA	NA	NA	NA	NA	NA	NA	NA	NA	NA	NA	NA	NA	NA	NA	NA	NA	NA
Bitterbush	Adriana quadripartita	Miami	Florida	10.668	excellent	no_info	0 to 15.24 cm	Miami	NA	NA	NA	NA	NA	NA	NA	NA	NA	NA	NA	NA	NA	NA	NA	NA	NA	NA	NA
Bitterbush	Adriana quadripartita	Miami	Florida	11.684	excellent	no_info	0 to 15.24 cm	Miami	NA	NA	NA	NA	NA	NA	NA	NA	NA	NA	NA	NA	NA	NA	NA	NA	NA	NA	NA
Bitterbush	Adriana quadripartita	Miami	Florida	9.398	poor	no_info	0 to 15.24 cm	Miami	NA	NA	NA	NA	NA	NA	NA	NA	NA	NA	NA	NA	NA	NA	NA	NA	NA	NA	NA
Doveplum	Coccoloba diversifolia	Miami	Florida	80.01	poor	naturally_occurring	more than 76.2 cm	Miami	NA	NA	NA	NA	NA	NA	NA	NA	NA	NA	NA	NA	NA	NA	NA	NA	NA	NA	NA
Bitterbush	Adriana quadripartita	Miami	Florida	10.922	fair	no_info	0 to 15.24 cm	Miami	NA	NA	NA	NA	NA	NA	NA	NA	NA	NA	NA	NA	NA	NA	NA	NA	NA	NA	NA
Bitterbush	Adriana quadripartita	Miami	Florida	8.636	fair	no_info	0 to 15.24 cm	Miami	NA	NA	NA	NA	NA	NA	NA	NA	NA	NA	NA	NA	NA	NA	NA	NA	NA	NA	NA
Doveplum	Coccoloba diversifolia	Miami	Florida	15.494	excellent	naturally_occurring	15.24 to 30.48 cm	Miami	NA	NA	NA	NA	NA	NA	NA	NA	NA	NA	NA	NA	NA	NA	NA	NA	NA	NA	NA
Redberry stopper	Eugenia	Miami	Florida	13.462	good	no_info	0 to 15.24 cm	Miami	NA	NA	NA	NA	NA	NA	NA	NA	NA	NA	NA	NA	NA	NA	NA	NA	NA	NA	NA
Doveplum	Coccoloba diversifolia	Miami	Florida	36.322	excellent	naturally_occurring	30.48 to 45.72 cm	Miami	NA	NA	NA	NA	NA	NA	NA	NA	NA	NA	NA	NA	NA	NA	NA	NA	NA	NA	NA
Paradise tree	Simarouba amara	Miami	Florida	35.306	good	introduced	30.48 to 45.72 cm	Miami	NA	NA	NA	NA	NA	NA	NA	NA	NA	NA	NA	NA	NA	NA	NA	NA	NA	NA	NA
Florida fishpoision tree	Piscidia piscipula	Miami	Florida	150.876	excellent	naturally_occurring	more than 76.2 cm	Miami	NA	NA	NA	NA	NA	NA	NA	NA	NA	NA	NA	NA	NA	NA	NA	NA	NA	NA	NA
Redberry stopper	Eugenia	Miami	Florida	16.764	excellent	no_info	15.24 to 30.48 cm	Miami	NA	NA	NA	NA	NA	NA	NA	NA	NA	NA	NA	NA	NA	NA	NA	NA	NA	NA	NA
Redberry stopper	Eugenia	Miami	Florida	13.208	excellent	no_info	0 to 15.24 cm	Miami	NA	NA	NA	NA	NA	NA	NA	NA	NA	NA	NA	NA	NA	NA	NA	NA	NA	NA	NA
Redberry stopper	Eugenia	Miami	Florida	11.684	good	no_info	0 to 15.24 cm	Miami	NA	NA	NA	NA	NA	NA	NA	NA	NA	NA	NA	NA	NA	NA	NA	NA	NA	NA	NA
