# Supplementary material for: Species clustering, climate effects, and introduced species in 5 million city trees across 63 US cities
Source: eLife. 2022 Sep 27;11:e77891. doi: 10.7554/eLife.77891 (PMC9578703; doi:10.7554/eLife.77891)
Supplement: Figure 1—source data 1. — This zipped file includes all of the cleaned data used in the study (63 spreadsheets, one for each city, where each row is a tree). It is available on Dryad at https://doi.org/10.5061/dryad.2jm63xsrf. [file elife-77891-fig1-data1.zip › Atlanta_Final_2022-06-18.csv]

city_ID	most_recent_observation	most_recent_observation_type	scientific_name	city	state	longitude_coordinate	latitude_coordinate	address	native	greater_metro	tree_ID	planted_date	retired_date	common_name	location_type	zipcode	neighborhood	location_name	ward	district	overhead_utility	diameter_breast_height_CM	condition	height_M	height_binned_M	diameter_breast_height_binned_CM	percent_population
56	1995	inventory_date	Cercis canadensis	Atlanta	Georgia	-84.364212	33.781598	Virginia Ave	naturally_occurring	Atlanta	NA	NA	NA	NA	NA	NA	NA	NA	NA	NA	NA	NA	NA	NA	NA	NA	NA
57	1995	inventory_date	Cornus florida	Atlanta	Georgia	-84.364123	33.781604	Virginia Ave	naturally_occurring	Atlanta	NA	NA	NA	NA	NA	NA	NA	NA	NA	NA	NA	NA	NA	NA	NA	NA	NA
58	1995	inventory_date	Cornus florida	Atlanta	Georgia	-84.364015	33.781615	Virginia Ave	naturally_occurring	Atlanta	NA	NA	NA	NA	NA	NA	NA	NA	NA	NA	NA	NA	NA	NA	NA	NA	NA
59	1995	inventory_date	Cercis canadensis	Atlanta	Georgia	-84.363899	33.781627	Virginia Ave	naturally_occurring	Atlanta	NA	NA	NA	NA	NA	NA	NA	NA	NA	NA	NA	NA	NA	NA	NA	NA	NA
60	1995	inventory_date	Cornus florida	Atlanta	Georgia	-84.36377	33.781638	Virginia Ave	naturally_occurring	Atlanta	NA	NA	NA	NA	NA	NA	NA	NA	NA	NA	NA	NA	NA	NA	NA	NA	NA
61	1995	inventory_date	Lagerstroemia	Atlanta	Georgia	-84.360974	33.781847	Virginia Ave	no_info	Atlanta	NA	NA	NA	NA	NA	NA	NA	NA	NA	NA	NA	NA	NA	NA	NA	NA	NA
62	1995	inventory_date	Lagerstroemia	Atlanta	Georgia	-84.360906	33.781853	Virginia Ave	no_info	Atlanta	NA	NA	NA	NA	NA	NA	NA	NA	NA	NA	NA	NA	NA	NA	NA	NA	NA
63	1995	inventory_date	Lagerstroemia	Atlanta	Georgia	-84.360836	33.781854	Virginia Ave	no_info	Atlanta	NA	NA	NA	NA	NA	NA	NA	NA	NA	NA	NA	NA	NA	NA	NA	NA	NA
64	1995	inventory_date	Lagerstroemia	Atlanta	Georgia	-84.360772	33.781864	Virginia Ave	no_info	Atlanta	NA	NA	NA	NA	NA	NA	NA	NA	NA	NA	NA	NA	NA	NA	NA	NA	NA
65	1995	inventory_date	Lagerstroemia	Atlanta	Georgia	-84.360701	33.781868	Virginia Ave	no_info	Atlanta	NA	NA	NA	NA	NA	NA	NA	NA	NA	NA	NA	NA	NA	NA	NA	NA	NA
66	1995	inventory_date	Lagerstroemia	Atlanta	Georgia	-84.360607	33.781878	Virginia Ave	no_info	Atlanta	NA	NA	NA	NA	NA	NA	NA	NA	NA	NA	NA	NA	NA	NA	NA	NA	NA
67	1995	inventory_date	Lagerstroemia	Atlanta	Georgia	-84.360524	33.78188	Virginia Ave	no_info	Atlanta	NA	NA	NA	NA	NA	NA	NA	NA	NA	NA	NA	NA	NA	NA	NA	NA	NA
68	1995	inventory_date	Lagerstroemia	Atlanta	Georgia	-84.360447	33.781886	Virginia Ave	no_info	Atlanta	NA	NA	NA	NA	NA	NA	NA	NA	NA	NA	NA	NA	NA	NA	NA	NA	NA
69	1995	inventory_date	Lagerstroemia	Atlanta	Georgia	-84.360386	33.781893	Virginia Ave	no_info	Atlanta	NA	NA	NA	NA	NA	NA	NA	NA	NA	NA	NA	NA	NA	NA	NA	NA	NA
71	1995	inventory_date	Lagerstroemia	Atlanta	Georgia	-84.36033	33.781894	Virginia Ave	no_info	Atlanta	NA	NA	NA	NA	NA	NA	NA	NA	NA	NA	NA	NA	NA	NA	NA	NA	NA
72	1995	inventory_date	Lagerstroemia	Atlanta	Georgia	-84.360071	33.781917	Virginia Ave	no_info	Atlanta	NA	NA	NA	NA	NA	NA	NA	NA	NA	NA	NA	NA	NA	NA	NA	NA	NA
74	1995	inventory_date	Lagerstroemia	Atlanta	Georgia	-84.361232	33.781829	Virginia Ave	no_info	Atlanta	NA	NA	NA	NA	NA	NA	NA	NA	NA	NA	NA	NA	NA	NA	NA	NA	NA
75	1995	inventory_date	Lagerstroemia	Atlanta	Georgia	-84.361182	33.781836	Virginia Ave	no_info	Atlanta	NA	NA	NA	NA	NA	NA	NA	NA	NA	NA	NA	NA	NA	NA	NA	NA	NA
76	1995	inventory_date	Lagerstroemia	Atlanta	Georgia	-84.361129	33.78184	Virginia Ave	no_info	Atlanta	NA	NA	NA	NA	NA	NA	NA	NA	NA	NA	NA	NA	NA	NA	NA	NA	NA
77	1995	inventory_date	Lagerstroemia	Atlanta	Georgia	-84.361088	33.781841	Virginia Ave	no_info	Atlanta	NA	NA	NA	NA	NA	NA	NA	NA	NA	NA	NA	NA	NA	NA	NA	NA	NA
78	1995	inventory_date	Lagerstroemia	Atlanta	Georgia	-84.361038	33.781844	Virginia Ave	no_info	Atlanta	NA	NA	NA	NA	NA	NA	NA	NA	NA	NA	NA	NA	NA	NA	NA	NA	NA
79	1995	inventory_date	Lagerstroemia	Atlanta	Georgia	-84.360034	33.781922	Virginia Ave	no_info	Atlanta	NA	NA	NA	NA	NA	NA	NA	NA	NA	NA	NA	NA	NA	NA	NA	NA	NA
80	1995	inventory_date	Lagerstroemia	Atlanta	Georgia	-84.359999	33.781923	Virginia Ave	no_info	Atlanta	NA	NA	NA	NA	NA	NA	NA	NA	NA	NA	NA	NA	NA	NA	NA	NA	NA
81	1995	inventory_date	Lagerstroemia	Atlanta	Georgia	-84.359959	33.781928	Virginia Ave	no_info	Atlanta	NA	NA	NA	NA	NA	NA	NA	NA	NA	NA	NA	NA	NA	NA	NA	NA	NA
82	1995	inventory_date	Lagerstroemia	Atlanta	Georgia	-84.359919	33.78193	Virginia Ave	no_info	Atlanta	NA	NA	NA	NA	NA	NA	NA	NA	NA	NA	NA	NA	NA	NA	NA	NA	NA
83	1995	inventory_date	Lagerstroemia	Atlanta	Georgia	-84.359875	33.781931	Virginia Ave	no_info	Atlanta	NA	NA	NA	NA	NA	NA	NA	NA	NA	NA	NA	NA	NA	NA	NA	NA	NA
84	1995	inventory_date	Lagerstroemia	Atlanta	Georgia	-84.359822	33.781936	Virginia Ave	no_info	Atlanta	NA	NA	NA	NA	NA	NA	NA	NA	NA	NA	NA	NA	NA	NA	NA	NA	NA
85	1995	inventory_date	Lagerstroemia	Atlanta	Georgia	-84.359775	33.781937	Virginia Ave	no_info	Atlanta	NA	NA	NA	NA	NA	NA	NA	NA	NA	NA	NA	NA	NA	NA	NA	NA	NA
86	1995	inventory_date	Lagerstroemia	Atlanta	Georgia	-84.35972	33.781939	Virginia Ave	no_info	Atlanta	NA	NA	NA	NA	NA	NA	NA	NA	NA	NA	NA	NA	NA	NA	NA	NA	NA
87	1995	inventory_date	Lagerstroemia	Atlanta	Georgia	-84.359664	33.781944	Virginia Ave	no_info	Atlanta	NA	NA	NA	NA	NA	NA	NA	NA	NA	NA	NA	NA	NA	NA	NA	NA	NA
88	1995	inventory_date	Lagerstroemia	Atlanta	Georgia	-84.359608	33.781945	Virginia Ave	no_info	Atlanta	NA	NA	NA	NA	NA	NA	NA	NA	NA	NA	NA	NA	NA	NA	NA	NA	NA
89	1995	inventory_date	Lagerstroemia	Atlanta	Georgia	-84.359558	33.78195	Virginia Ave	no_info	Atlanta	NA	NA	NA	NA	NA	NA	NA	NA	NA	NA	NA	NA	NA	NA	NA	NA	NA
90	1995	inventory_date	Lagerstroemia	Atlanta	Georgia	-84.359504	33.781954	Virginia Ave	no_info	Atlanta	NA	NA	NA	NA	NA	NA	NA	NA	NA	NA	NA	NA	NA	NA	NA	NA	NA
91	1995	inventory_date	Quercus palustris	Atlanta	Georgia	-84.359378	33.782041	Virginia Ave	introduced	Atlanta	NA	NA	NA	NA	NA	NA	NA	NA	NA	NA	NA	NA	NA	NA	NA	NA	NA
92	1995	inventory_date	Quercus palustris	Atlanta	Georgia	-84.35931	33.782037	Virginia Ave	introduced	Atlanta	NA	NA	NA	NA	NA	NA	NA	NA	NA	NA	NA	NA	NA	NA	NA	NA	NA
93	1995	inventory_date	Quercus palustris	Atlanta	Georgia	-84.359247	33.782042	Virginia Ave	introduced	Atlanta	NA	NA	NA	NA	NA	NA	NA	NA	NA	NA	NA	NA	NA	NA	NA	NA	NA
94	1995	inventory_date	Quercus palustris	Atlanta	Georgia	-84.361852	33.781917	Virginia Ave	introduced	Atlanta	NA	NA	NA	NA	NA	NA	NA	NA	NA	NA	NA	NA	NA	NA	NA	NA	NA
95	1995	inventory_date	Quercus palustris	Atlanta	Georgia	-84.361658	33.781939	Virginia Ave	introduced	Atlanta	NA	NA	NA	NA	NA	NA	NA	NA	NA	NA	NA	NA	NA	NA	NA	NA	NA
96	1995	inventory_date	Quercus palustris	Atlanta	Georgia	-84.360954	33.781987	Virginia Ave	introduced	Atlanta	NA	NA	NA	NA	NA	NA	NA	NA	NA	NA	NA	NA	NA	NA	NA	NA	NA
97	1995	inventory_date	Quercus palustris	Atlanta	Georgia	-84.361321	33.78197	Virginia Ave	introduced	Atlanta	NA	NA	NA	NA	NA	NA	NA	NA	NA	NA	NA	NA	NA	NA	NA	NA	NA
98	1995	inventory_date	Quercus palustris	Atlanta	Georgia	-84.360761	33.782007	Virginia Ave	introduced	Atlanta	NA	NA	NA	NA	NA	NA	NA	NA	NA	NA	NA	NA	NA	NA	NA	NA	NA
99	1995	inventory_date	Quercus palustris	Atlanta	Georgia	-84.36042	33.782027	Virginia Ave	introduced	Atlanta	NA	NA	NA	NA	NA	NA	NA	NA	NA	NA	NA	NA	NA	NA	NA	NA	NA
100	1995	inventory_date	Quercus palustris	Atlanta	Georgia	-84.360026	33.782057	Virginia Ave	introduced	Atlanta	NA	NA	NA	NA	NA	NA	NA	NA	NA	NA	NA	NA	NA	NA	NA	NA	NA
101	1995	inventory_date	Quercus palustris	Atlanta	Georgia	-84.359669	33.782086	Virginia Ave	introduced	Atlanta	NA	NA	NA	NA	NA	NA	NA	NA	NA	NA	NA	NA	NA	NA	NA	NA	NA
102	1995	inventory_date	Acer rubrum	Atlanta	Georgia	-84.364232	33.781521	Virginia Ave	naturally_occurring	Atlanta	NA	NA	NA	NA	NA	NA	NA	NA	NA	NA	NA	NA	NA	NA	NA	NA	NA
103	1995	inventory_date	Acer rubrum	Atlanta	Georgia	-84.364141	33.781525	Virginia Ave	naturally_occurring	Atlanta	NA	NA	NA	NA	NA	NA	NA	NA	NA	NA	NA	NA	NA	NA	NA	NA	NA
104	1995	inventory_date	Acer rubrum	Atlanta	Georgia	-84.364039	33.78154	Virginia Ave	naturally_occurring	Atlanta	NA	NA	NA	NA	NA	NA	NA	NA	NA	NA	NA	NA	NA	NA	NA	NA	NA
105	1995	inventory_date	Acer rubrum	Atlanta	Georgia	-84.363942	33.781548	Virginia Ave	naturally_occurring	Atlanta	NA	NA	NA	NA	NA	NA	NA	NA	NA	NA	NA	NA	NA	NA	NA	NA	NA
106	1995	inventory_date	Acer rubrum	Atlanta	Georgia	-84.363841	33.78156	Virginia Ave	naturally_occurring	Atlanta	NA	NA	NA	NA	NA	NA	NA	NA	NA	NA	NA	NA	NA	NA	NA	NA	NA
107	1995	inventory_date	Acer rubrum	Atlanta	Georgia	-84.363744	33.781575	Virginia Ave	naturally_occurring	Atlanta	NA	NA	NA	NA	NA	NA	NA	NA	NA	NA	NA	NA	NA	NA	NA	NA	NA
145	1996	inventory_date	Acer saccharinum	Atlanta	Georgia	-84.346986	33.769079	Moreland Ave	naturally_occurring	Atlanta	NA	NA	NA	NA	NA	NA	NA	NA	NA	NA	NA	NA	NA	NA	NA	NA	NA
146	1996	inventory_date	Quercus palustris	Atlanta	Georgia	-84.347654	33.77	Moreland Ave	introduced	Atlanta	NA	NA	NA	NA	NA	NA	NA	NA	NA	NA	NA	NA	NA	NA	NA	NA	NA
147	1996	inventory_date	Acer rubrum	Atlanta	Georgia	-84.348443	33.770363	Moreland Ave	naturally_occurring	Atlanta	NA	NA	NA	NA	NA	NA	NA	NA	NA	NA	NA	NA	NA	NA	NA	NA	NA
148	1996	inventory_date	Quercus shumardii	Atlanta	Georgia	-84.348886	33.770407	Moreland Ave	naturally_occurring	Atlanta	NA	NA	NA	NA	NA	NA	NA	NA	NA	NA	NA	NA	NA	NA	NA	NA	NA
149	1996	inventory_date	Acer rubrum	Atlanta	Georgia	-84.348918	33.770521	Moreland Ave	naturally_occurring	Atlanta	NA	NA	NA	NA	NA	NA	NA	NA	NA	NA	NA	NA	NA	NA	NA	NA	NA
150	1996	inventory_date	Quercus palustris	Atlanta	Georgia	-84.34875	33.770515	Moreland Ave	introduced	Atlanta	NA	NA	NA	NA	NA	NA	NA	NA	NA	NA	NA	NA	NA	NA	NA	NA	NA
151	1996	inventory_date	Quercus palustris	Atlanta	Georgia	-84.348953	33.7707	Moreland Ave	introduced	Atlanta	NA	NA	NA	NA	NA	NA	NA	NA	NA	NA	NA	NA	NA	NA	NA	NA	NA
152	1996	inventory_date	Quercus palustris	Atlanta	Georgia	-84.348817	33.770593	Moreland Ave	introduced	Atlanta	NA	NA	NA	NA	NA	NA	NA	NA	NA	NA	NA	NA	NA	NA	NA	NA	NA
153	1996	inventory_date	Cercis canadensis	Atlanta	Georgia	-84.348821	33.770657	Moreland Ave	naturally_occurring	Atlanta	NA	NA	NA	NA	NA	NA	NA	NA	NA	NA	NA	NA	NA	NA	NA	NA	NA
154	1996	inventory_date	Cercis canadensis	Atlanta	Georgia	-84.348821	33.770719	Moreland Ave	naturally_occurring	Atlanta	NA	NA	NA	NA	NA	NA	NA	NA	NA	NA	NA	NA	NA	NA	NA	NA	NA
155	1996	inventory_date	Quercus falcata	Atlanta	Georgia	-84.348829	33.770791	Moreland Ave	naturally_occurring	Atlanta	NA	NA	NA	NA	NA	NA	NA	NA	NA	NA	NA	NA	NA	NA	NA	NA	NA
156	1996	inventory_date	Amelanchier arborea	Atlanta	Georgia	-84.348739	33.770625	Moreland Ave	naturally_occurring	Atlanta	NA	NA	NA	NA	NA	NA	NA	NA	NA	NA	NA	NA	NA	NA	NA	NA	NA
157	1996	inventory_date	Quercus palustris	Atlanta	Georgia	-84.348704	33.770658	Moreland Ave	introduced	Atlanta	NA	NA	NA	NA	NA	NA	NA	NA	NA	NA	NA	NA	NA	NA	NA	NA	NA
158	1996	inventory_date	Cercis canadensis	Atlanta	Georgia	-84.348731	33.770749	Moreland Ave	naturally_occurring	Atlanta	NA	NA	NA	NA	NA	NA	NA	NA	NA	NA	NA	NA	NA	NA	NA	NA	NA
159	1996	inventory_date	Quercus shumardii	Atlanta	Georgia	-84.348914	33.770885	Moreland Ave	naturally_occurring	Atlanta	NA	NA	NA	NA	NA	NA	NA	NA	NA	NA	NA	NA	NA	NA	NA	NA	NA
160	1996	inventory_date	Quercus palustris	Atlanta	Georgia	-84.348701	33.770924	Moreland Ave	introduced	Atlanta	NA	NA	NA	NA	NA	NA	NA	NA	NA	NA	NA	NA	NA	NA	NA	NA	NA
161	1996	inventory_date	Acer rubrum	Atlanta	Georgia	-84.348241	33.770486	Moreland Ave	naturally_occurring	Atlanta	NA	NA	NA	NA	NA	NA	NA	NA	NA	NA	NA	NA	NA	NA	NA	NA	NA
162	1996	inventory_date	Acer rubrum	Atlanta	Georgia	-84.348923	33.771047	Moreland Ave	naturally_occurring	Atlanta	NA	NA	NA	NA	NA	NA	NA	NA	NA	NA	NA	NA	NA	NA	NA	NA	NA
163	1996	inventory_date	Quercus stellata	Atlanta	Georgia	-84.348284	33.770548	Moreland Ave	naturally_occurring	Atlanta	NA	NA	NA	NA	NA	NA	NA	NA	NA	NA	NA	NA	NA	NA	NA	NA	NA
164	1996	inventory_date	Quercus stellata	Atlanta	Georgia	-84.348319	33.770506	Moreland Ave	naturally_occurring	Atlanta	NA	NA	NA	NA	NA	NA	NA	NA	NA	NA	NA	NA	NA	NA	NA	NA	NA
165	1996	inventory_date	Liriodendron tulipifera	Atlanta	Georgia	-84.348557	33.770927	Moreland Ave	naturally_occurring	Atlanta	NA	NA	NA	NA	NA	NA	NA	NA	NA	NA	NA	NA	NA	NA	NA	NA	NA
166	1996	inventory_date	Quercus stellata	Atlanta	Georgia	-84.347748	33.771016	Moreland Ave	naturally_occurring	Atlanta	NA	NA	NA	NA	NA	NA	NA	NA	NA	NA	NA	NA	NA	NA	NA	NA	NA
167	1996	inventory_date	Quercus shumardii	Atlanta	Georgia	-84.347671	33.771059	Moreland Ave	naturally_occurring	Atlanta	NA	NA	NA	NA	NA	NA	NA	NA	NA	NA	NA	NA	NA	NA	NA	NA	NA
210	1996	inventory_date	Acer rubrum	Atlanta	Georgia	-84.346499	33.770298	Moreland Ave	naturally_occurring	Atlanta	NA	NA	NA	NA	NA	NA	NA	NA	NA	NA	NA	NA	NA	NA	NA	NA	NA
211	1996	inventory_date	Quercus lyrata	Atlanta	Georgia	-84.346419	33.77036	Moreland Ave	naturally_occurring	Atlanta	NA	NA	NA	NA	NA	NA	NA	NA	NA	NA	NA	NA	NA	NA	NA	NA	NA
212	1996	inventory_date	Quercus lyrata	Atlanta	Georgia	-84.346407	33.770829	Moreland Ave	naturally_occurring	Atlanta	NA	NA	NA	NA	NA	NA	NA	NA	NA	NA	NA	NA	NA	NA	NA	NA	NA
213	1996	inventory_date	Quercus lyrata	Atlanta	Georgia	-84.34637	33.770751	Moreland Ave	naturally_occurring	Atlanta	NA	NA	NA	NA	NA	NA	NA	NA	NA	NA	NA	NA	NA	NA	NA	NA	NA
214	1996	inventory_date	Quercus lyrata	Atlanta	Georgia	-84.346327	33.770901	Moreland Ave	naturally_occurring	Atlanta	NA	NA	NA	NA	NA	NA	NA	NA	NA	NA	NA	NA	NA	NA	NA	NA	NA
215	1996	inventory_date	Pinus taeda	Atlanta	Georgia	-84.346278	33.770813	Moreland Ave	naturally_occurring	Atlanta	NA	NA	NA	NA	NA	NA	NA	NA	NA	NA	NA	NA	NA	NA	NA	NA	NA
216	1996	inventory_date	Quercus muehlenbergii	Atlanta	Georgia	-84.346957	33.770926	Moreland Ave	naturally_occurring	Atlanta	NA	NA	NA	NA	NA	NA	NA	NA	NA	NA	NA	NA	NA	NA	NA	NA	NA
217	1996	inventory_date	Quercus muehlenbergii	Atlanta	Georgia	-84.346877	33.770998	Moreland Ave	naturally_occurring	Atlanta	NA	NA	NA	NA	NA	NA	NA	NA	NA	NA	NA	NA	NA	NA	NA	NA	NA
218	1996	inventory_date	Liriodendron tulipifera	Atlanta	Georgia	-84.346784	33.771045	Moreland Ave	naturally_occurring	Atlanta	NA	NA	NA	NA	NA	NA	NA	NA	NA	NA	NA	NA	NA	NA	NA	NA	NA
219	1996	inventory_date	Liriodendron tulipifera	Atlanta	Georgia	-84.346766	33.770957	Moreland Ave	naturally_occurring	Atlanta	NA	NA	NA	NA	NA	NA	NA	NA	NA	NA	NA	NA	NA	NA	NA	NA	NA
220	1996	inventory_date	Quercus shumardii	Atlanta	Georgia	-84.346673	33.770885	Moreland Ave	naturally_occurring	Atlanta	NA	NA	NA	NA	NA	NA	NA	NA	NA	NA	NA	NA	NA	NA	NA	NA	NA
221	1996	inventory_date	Quercus shumardii	Atlanta	Georgia	-84.346586	33.770839	Moreland Ave	naturally_occurring	Atlanta	NA	NA	NA	NA	NA	NA	NA	NA	NA	NA	NA	NA	NA	NA	NA	NA	NA
222	1996	inventory_date	Acer rubrum	Atlanta	Georgia	-84.346198	33.77104	Moreland Ave	naturally_occurring	Atlanta	NA	NA	NA	NA	NA	NA	NA	NA	NA	NA	NA	NA	NA	NA	NA	NA	NA
223	1996	inventory_date	Acer rubrum	Atlanta	Georgia	-84.346197	33.770793	Moreland Ave	naturally_occurring	Atlanta	NA	NA	NA	NA	NA	NA	NA	NA	NA	NA	NA	NA	NA	NA	NA	NA	NA
224	1996	inventory_date	Liriodendron tulipifera	Atlanta	Georgia	-84.346179	33.770705	Moreland Ave	naturally_occurring	Atlanta	NA	NA	NA	NA	NA	NA	NA	NA	NA	NA	NA	NA	NA	NA	NA	NA	NA
225	1996	inventory_date	Fraxinus pennsylvanica	Atlanta	Georgia	-84.346369	33.770282	Moreland Ave	naturally_occurring	Atlanta	NA	NA	NA	NA	NA	NA	NA	NA	NA	NA	NA	NA	NA	NA	NA	NA	NA
226	1996	inventory_date	Quercus shumardii	Atlanta	Georgia	-84.346314	33.770561	Moreland Ave	naturally_occurring	Atlanta	NA	NA	NA	NA	NA	NA	NA	NA	NA	NA	NA	NA	NA	NA	NA	NA	NA
227	1996	inventory_date	Quercus coccinea	Atlanta	Georgia	-84.346289	33.770452	Moreland Ave	naturally_occurring	Atlanta	NA	NA	NA	NA	NA	NA	NA	NA	NA	NA	NA	NA	NA	NA	NA	NA	NA
228	1996	inventory_date	Quercus lyrata	Atlanta	Georgia	-84.3465	33.770839	Moreland Ave	naturally_occurring	Atlanta	NA	NA	NA	NA	NA	NA	NA	NA	NA	NA	NA	NA	NA	NA	NA	NA	NA
229	1996	inventory_date	Acer rubrum	Atlanta	Georgia	-84.346777	33.770478	Moreland Ave	naturally_occurring	Atlanta	NA	NA	NA	NA	NA	NA	NA	NA	NA	NA	NA	NA	NA	NA	NA	NA	NA
230	1996	inventory_date	Acer rubrum	Atlanta	Georgia	-84.346783	33.770369	Moreland Ave	naturally_occurring	Atlanta	NA	NA	NA	NA	NA	NA	NA	NA	NA	NA	NA	NA	NA	NA	NA	NA	NA
231	1996	inventory_date	Quercus shumardii	Atlanta	Georgia	-84.346586	33.77054	Moreland Ave	naturally_occurring	Atlanta	NA	NA	NA	NA	NA	NA	NA	NA	NA	NA	NA	NA	NA	NA	NA	NA	NA
232	1996	inventory_date	Cornus florida	Atlanta	Georgia	-84.346684	33.770287	Moreland Ave	naturally_occurring	Atlanta	NA	NA	NA	NA	NA	NA	NA	NA	NA	NA	NA	NA	NA	NA	NA	NA	NA
233	1996	inventory_date	Acer rubrum	Atlanta	Georgia	-84.346598	33.770359	Moreland Ave	naturally_occurring	Atlanta	NA	NA	NA	NA	NA	NA	NA	NA	NA	NA	NA	NA	NA	NA	NA	NA	NA
234	1996	inventory_date	Quercus shumardii	Atlanta	Georgia	-84.346215	33.770509	Moreland Ave	naturally_occurring	Atlanta	NA	NA	NA	NA	NA	NA	NA	NA	NA	NA	NA	NA	NA	NA	NA	NA	NA
235	1996	inventory_date	Quercus coccinea	Atlanta	Georgia	-84.346227	33.770386	Moreland Ave	naturally_occurring	Atlanta	NA	NA	NA	NA	NA	NA	NA	NA	NA	NA	NA	NA	NA	NA	NA	NA	NA
236	1996	inventory_date	Fraxinus pennsylvanica	Atlanta	Georgia	-84.346233	33.770282	Moreland Ave	naturally_occurring	Atlanta	NA	NA	NA	NA	NA	NA	NA	NA	NA	NA	NA	NA	NA	NA	NA	NA	NA
237	1996	inventory_date	Acer rubrum	Atlanta	Georgia	-84.346129	33.770484	Moreland Ave	naturally_occurring	Atlanta	NA	NA	NA	NA	NA	NA	NA	NA	NA	NA	NA	NA	NA	NA	NA	NA	NA
238	1996	inventory_date	Carpinus caroliniana	Atlanta	Georgia	-84.346153	33.770303	Moreland Ave	naturally_occurring	Atlanta	NA	NA	NA	NA	NA	NA	NA	NA	NA	NA	NA	NA	NA	NA	NA	NA	NA
239	1996	inventory_date	Quercus lyrata	Atlanta	Georgia	-84.346067	33.770252	Moreland Ave	naturally_occurring	Atlanta	NA	NA	NA	NA	NA	NA	NA	NA	NA	NA	NA	NA	NA	NA	NA	NA	NA
240	1996	inventory_date	Quercus alba	Atlanta	Georgia	-84.346025	33.770891	Moreland Ave	naturally_occurring	Atlanta	NA	NA	NA	NA	NA	NA	NA	NA	NA	NA	NA	NA	NA	NA	NA	NA	NA
241	1996	inventory_date	Pseudocydonia sinensis	Atlanta	Georgia	-84.345994	33.770793	Moreland Ave	introduced	Atlanta	NA	NA	NA	NA	NA	NA	NA	NA	NA	NA	NA	NA	NA	NA	NA	NA	NA
242	1996	inventory_date	Quercus shumardii	Atlanta	Georgia	-84.345987	33.770731	Moreland Ave	naturally_occurring	Atlanta	NA	NA	NA	NA	NA	NA	NA	NA	NA	NA	NA	NA	NA	NA	NA	NA	NA
243	1996	inventory_date	Quercus shumardii	Atlanta	Georgia	-84.34597	33.77103	Moreland Ave	naturally_occurring	Atlanta	NA	NA	NA	NA	NA	NA	NA	NA	NA	NA	NA	NA	NA	NA	NA	NA	NA
244	1996	inventory_date	Fraxinus pennsylvanica	Atlanta	Georgia	-84.345914	33.770974	Moreland Ave	naturally_occurring	Atlanta	NA	NA	NA	NA	NA	NA	NA	NA	NA	NA	NA	NA	NA	NA	NA	NA	NA
245	1996	inventory_date	Acer rubrum	Atlanta	Georgia	-84.34584	33.770953	Moreland Ave	naturally_occurring	Atlanta	NA	NA	NA	NA	NA	NA	NA	NA	NA	NA	NA	NA	NA	NA	NA	NA	NA
246	1996	inventory_date	Liriodendron tulipifera	Atlanta	Georgia	-84.345778	33.770995	Moreland Ave	naturally_occurring	Atlanta	NA	NA	NA	NA	NA	NA	NA	NA	NA	NA	NA	NA	NA	NA	NA	NA	NA
247	1996	inventory_date	Acer rubrum	Atlanta	Georgia	-84.345741	33.770928	Moreland Ave	naturally_occurring	Atlanta	NA	NA	NA	NA	NA	NA	NA	NA	NA	NA	NA	NA	NA	NA	NA	NA	NA
248	1996	inventory_date	Acer rubrum	Atlanta	Georgia	-84.345808	33.770685	Moreland Ave	naturally_occurring	Atlanta	NA	NA	NA	NA	NA	NA	NA	NA	NA	NA	NA	NA	NA	NA	NA	NA	NA
249	1996	inventory_date	Taxodium distichum	Atlanta	Georgia	-84.345802	33.770737	Moreland Ave	naturally_occurring	Atlanta	NA	NA	NA	NA	NA	NA	NA	NA	NA	NA	NA	NA	NA	NA	NA	NA	NA
250	1996	inventory_date	Chamaecyparis thyoides	Atlanta	Georgia	-84.345741	33.770773	Moreland Ave	naturally_occurring	Atlanta	NA	NA	NA	NA	NA	NA	NA	NA	NA	NA	NA	NA	NA	NA	NA	NA	NA
251	1996	inventory_date	Taxodium distichum	Atlanta	Georgia	-84.345703	33.770737	Moreland Ave	naturally_occurring	Atlanta	NA	NA	NA	NA	NA	NA	NA	NA	NA	NA	NA	NA	NA	NA	NA	NA	NA
252	1996	inventory_date	Betula nigra	Atlanta	Georgia	-84.34574	33.770706	Moreland Ave	naturally_occurring	Atlanta	NA	NA	NA	NA	NA	NA	NA	NA	NA	NA	NA	NA	NA	NA	NA	NA	NA
253	1996	inventory_date	Betula nigra	Atlanta	Georgia	-84.345709	33.770665	Moreland Ave	naturally_occurring	Atlanta	NA	NA	NA	NA	NA	NA	NA	NA	NA	NA	NA	NA	NA	NA	NA	NA	NA
254	1996	inventory_date	Nyssa sylvatica	Atlanta	Georgia	-84.345642	33.770706	Moreland Ave	naturally_occurring	Atlanta	NA	NA	NA	NA	NA	NA	NA	NA	NA	NA	NA	NA	NA	NA	NA	NA	NA
255	1996	inventory_date	Acer rubrum	Atlanta	Georgia	-84.345611	33.770773	Moreland Ave	naturally_occurring	Atlanta	NA	NA	NA	NA	NA	NA	NA	NA	NA	NA	NA	NA	NA	NA	NA	NA	NA
256	1996	inventory_date	Taxodium distichum	Atlanta	Georgia	-84.345598	33.770665	Moreland Ave	naturally_occurring	Atlanta	NA	NA	NA	NA	NA	NA	NA	NA	NA	NA	NA	NA	NA	NA	NA	NA	NA
257	1996	inventory_date	Betula nigra	Atlanta	Georgia	-84.345537	33.770711	Moreland Ave	naturally_occurring	Atlanta	NA	NA	NA	NA	NA	NA	NA	NA	NA	NA	NA	NA	NA	NA	NA	NA	NA
258	1996	inventory_date	Quercus coccinea	Atlanta	Georgia	-84.348736	33.771103	Moreland Ave	naturally_occurring	Atlanta	NA	NA	NA	NA	NA	NA	NA	NA	NA	NA	NA	NA	NA	NA	NA	NA	NA
259	1996	inventory_date	Aesculus xcarnea	Atlanta	Georgia	-84.348736	33.771335	Moreland Ave	no_info	Atlanta	NA	NA	NA	NA	NA	NA	NA	NA	NA	NA	NA	NA	NA	NA	NA	NA	NA
260	1996	inventory_date	Quercus alba	Atlanta	Georgia	-84.348736	33.771228	Moreland Ave	naturally_occurring	Atlanta	NA	NA	NA	NA	NA	NA	NA	NA	NA	NA	NA	NA	NA	NA	NA	NA	NA
261	1996	inventory_date	Liriodendron tulipifera	Atlanta	Georgia	-84.348693	33.771228	Moreland Ave	naturally_occurring	Atlanta	NA	NA	NA	NA	NA	NA	NA	NA	NA	NA	NA	NA	NA	NA	NA	NA	NA
262	1996	inventory_date	Quercus coccinea	Atlanta	Georgia	-84.348607	33.77105	Moreland Ave	naturally_occurring	Atlanta	NA	NA	NA	NA	NA	NA	NA	NA	NA	NA	NA	NA	NA	NA	NA	NA	NA
263	1996	inventory_date	Liriodendron tulipifera	Atlanta	Georgia	-84.348607	33.771264	Moreland Ave	naturally_occurring	Atlanta	NA	NA	NA	NA	NA	NA	NA	NA	NA	NA	NA	NA	NA	NA	NA	NA	NA
264	1996	inventory_date	Quercus phellos	Atlanta	Georgia	-84.348811	33.770782	Moreland Ave	naturally_occurring	Atlanta	NA	NA	NA	NA	NA	NA	NA	NA	NA	NA	NA	NA	NA	NA	NA	NA	NA
265	1996	inventory_date	Quercus phellos	Atlanta	Georgia	-84.348789	33.770675	Moreland Ave	naturally_occurring	Atlanta	NA	NA	NA	NA	NA	NA	NA	NA	NA	NA	NA	NA	NA	NA	NA	NA	NA
266	1996	inventory_date	Quercus phellos	Atlanta	Georgia	-84.348822	33.7708	Moreland Ave	naturally_occurring	Atlanta	NA	NA	NA	NA	NA	NA	NA	NA	NA	NA	NA	NA	NA	NA	NA	NA	NA
267	1996	inventory_date	Quercus phellos	Atlanta	Georgia	-84.3488	33.770425	Moreland Ave	naturally_occurring	Atlanta	NA	NA	NA	NA	NA	NA	NA	NA	NA	NA	NA	NA	NA	NA	NA	NA	NA
268	1996	inventory_date	Quercus phellos	Atlanta	Georgia	-84.348736	33.770479	Moreland Ave	naturally_occurring	Atlanta	NA	NA	NA	NA	NA	NA	NA	NA	NA	NA	NA	NA	NA	NA	NA	NA	NA
269	1996	inventory_date	Quercus shumardii	Atlanta	Georgia	-84.348811	33.770577	Moreland Ave	naturally_occurring	Atlanta	NA	NA	NA	NA	NA	NA	NA	NA	NA	NA	NA	NA	NA	NA	NA	NA	NA
270	1996	inventory_date	Quercus phellos	Atlanta	Georgia	-84.348779	33.770586	Moreland Ave	naturally_occurring	Atlanta	NA	NA	NA	NA	NA	NA	NA	NA	NA	NA	NA	NA	NA	NA	NA	NA	NA
271	1996	inventory_date	Quercus phellos	Atlanta	Georgia	-84.348822	33.770729	Moreland Ave	naturally_occurring	Atlanta	NA	NA	NA	NA	NA	NA	NA	NA	NA	NA	NA	NA	NA	NA	NA	NA	NA
272	1996	inventory_date	Quercus phellos	Atlanta	Georgia	-84.348564	33.770372	Moreland Ave	naturally_occurring	Atlanta	NA	NA	NA	NA	NA	NA	NA	NA	NA	NA	NA	NA	NA	NA	NA	NA	NA
273	1996	inventory_date	Quercus phellos	Atlanta	Georgia	-84.347878	33.770871	Moreland Ave	naturally_occurring	Atlanta	NA	NA	NA	NA	NA	NA	NA	NA	NA	NA	NA	NA	NA	NA	NA	NA	NA
274	1996	inventory_date	Acer rubrum	Atlanta	Georgia	-84.347534	33.770301	Moreland Ave	naturally_occurring	Atlanta	NA	NA	NA	NA	NA	NA	NA	NA	NA	NA	NA	NA	NA	NA	NA	NA	NA
275	1996	inventory_date	Quercus lyrata	Atlanta	Georgia	-84.348221	33.770301	Moreland Ave	naturally_occurring	Atlanta	NA	NA	NA	NA	NA	NA	NA	NA	NA	NA	NA	NA	NA	NA	NA	NA	NA
276	1996	inventory_date	Liriodendron tulipifera	Atlanta	Georgia	-84.348221	33.770586	Moreland Ave	naturally_occurring	Atlanta	NA	NA	NA	NA	NA	NA	NA	NA	NA	NA	NA	NA	NA	NA	NA	NA	NA
277	1996	inventory_date	Liriodendron tulipifera	Atlanta	Georgia	-84.348221	33.771157	Moreland Ave	naturally_occurring	Atlanta	NA	NA	NA	NA	NA	NA	NA	NA	NA	NA	NA	NA	NA	NA	NA	NA	NA
278	1996	inventory_date	Acer rubrum	Atlanta	Georgia	-84.347878	33.770586	Moreland Ave	naturally_occurring	Atlanta	NA	NA	NA	NA	NA	NA	NA	NA	NA	NA	NA	NA	NA	NA	NA	NA	NA
279	1996	inventory_date	Quercus lyrata	Atlanta	Georgia	-84.347534	33.76973	Moreland Ave	naturally_occurring	Atlanta	NA	NA	NA	NA	NA	NA	NA	NA	NA	NA	NA	NA	NA	NA	NA	NA	NA
280	1996	inventory_date	Quercus shumardii	Atlanta	Georgia	-84.347534	33.771157	Moreland Ave	naturally_occurring	Atlanta	NA	NA	NA	NA	NA	NA	NA	NA	NA	NA	NA	NA	NA	NA	NA	NA	NA
281	1996	inventory_date	Pinus taeda	Atlanta	Georgia	-84.347878	33.770301	Moreland Ave	naturally_occurring	Atlanta	NA	NA	NA	NA	NA	NA	NA	NA	NA	NA	NA	NA	NA	NA	NA	NA	NA
282	1996	inventory_date	Fraxinus pennsylvanica	Atlanta	Georgia	-84.347878	33.770015	Moreland Ave	naturally_occurring	Atlanta	NA	NA	NA	NA	NA	NA	NA	NA	NA	NA	NA	NA	NA	NA	NA	NA	NA
283	1996	inventory_date	Quercus lyrata	Atlanta	Georgia	-84.347191	33.771157	Moreland Ave	naturally_occurring	Atlanta	NA	NA	NA	NA	NA	NA	NA	NA	NA	NA	NA	NA	NA	NA	NA	NA	NA
284	1996	inventory_date	Quercus muehlenbergii	Atlanta	Georgia	-84.347534	33.770586	Moreland Ave	naturally_occurring	Atlanta	NA	NA	NA	NA	NA	NA	NA	NA	NA	NA	NA	NA	NA	NA	NA	NA	NA
285	1996	inventory_date	Quercus phellos	Atlanta	Georgia	-84.347878	33.76973	Moreland Ave	naturally_occurring	Atlanta	NA	NA	NA	NA	NA	NA	NA	NA	NA	NA	NA	NA	NA	NA	NA	NA	NA
286	1996	inventory_date	Quercus phellos	Atlanta	Georgia	-84.347534	33.770015	Moreland Ave	naturally_occurring	Atlanta	NA	NA	NA	NA	NA	NA	NA	NA	NA	NA	NA	NA	NA	NA	NA	NA	NA
287	1996	inventory_date	Quercus phellos	Atlanta	Georgia	-84.347878	33.771442	Moreland Ave	naturally_occurring	Atlanta	NA	NA	NA	NA	NA	NA	NA	NA	NA	NA	NA	NA	NA	NA	NA	NA	NA
288	1996	inventory_date	Quercus shumardii	Atlanta	Georgia	-84.348221	33.76973	Moreland Ave	naturally_occurring	Atlanta	NA	NA	NA	NA	NA	NA	NA	NA	NA	NA	NA	NA	NA	NA	NA	NA	NA
289	1996	inventory_date	Quercus shumardii	Atlanta	Georgia	-84.348221	33.770871	Moreland Ave	naturally_occurring	Atlanta	NA	NA	NA	NA	NA	NA	NA	NA	NA	NA	NA	NA	NA	NA	NA	NA	NA
299	1996	inventory_date	Betula nigra	Atlanta	Georgia	-84.34574	33.770706	Moreland Ave	naturally_occurring	Atlanta	NA	NA	NA	NA	NA	NA	NA	NA	NA	NA	NA	NA	NA	NA	NA	NA	NA
300	1996	inventory_date	Betula nigra	Atlanta	Georgia	-84.345709	33.770665	Moreland Ave	naturally_occurring	Atlanta	NA	NA	NA	NA	NA	NA	NA	NA	NA	NA	NA	NA	NA	NA	NA	NA	NA
301	1996	inventory_date	Nyssa sylvatica	Atlanta	Georgia	-84.345642	33.770706	Moreland Ave	naturally_occurring	Atlanta	NA	NA	NA	NA	NA	NA	NA	NA	NA	NA	NA	NA	NA	NA	NA	NA	NA
302	1996	inventory_date	Acer rubrum	Atlanta	Georgia	-84.345611	33.770773	Moreland Ave	naturally_occurring	Atlanta	NA	NA	NA	NA	NA	NA	NA	NA	NA	NA	NA	NA	NA	NA	NA	NA	NA
303	1996	inventory_date	Taxodium distichum	Atlanta	Georgia	-84.345598	33.770665	Moreland Ave	naturally_occurring	Atlanta	NA	NA	NA	NA	NA	NA	NA	NA	NA	NA	NA	NA	NA	NA	NA	NA	NA
304	1996	inventory_date	Betula nigra	Atlanta	Georgia	-84.345537	33.770711	Moreland Ave	naturally_occurring	Atlanta	NA	NA	NA	NA	NA	NA	NA	NA	NA	NA	NA	NA	NA	NA	NA	NA	NA
305	1996	inventory_date	Quercus coccinea	Atlanta	Georgia	-84.348736	33.771103	Moreland Ave	naturally_occurring	Atlanta	NA	NA	NA	NA	NA	NA	NA	NA	NA	NA	NA	NA	NA	NA	NA	NA	NA
306	1996	inventory_date	Aesculus xcarnea	Atlanta	Georgia	-84.348736	33.771335	Moreland Ave	no_info	Atlanta	NA	NA	NA	NA	NA	NA	NA	NA	NA	NA	NA	NA	NA	NA	NA	NA	NA
307	1996	inventory_date	Quercus alba	Atlanta	Georgia	-84.348736	33.771228	Moreland Ave	naturally_occurring	Atlanta	NA	NA	NA	NA	NA	NA	NA	NA	NA	NA	NA	NA	NA	NA	NA	NA	NA
308	1996	inventory_date	Liriodendron tulipifera	Atlanta	Georgia	-84.348693	33.771228	Moreland Ave	naturally_occurring	Atlanta	NA	NA	NA	NA	NA	NA	NA	NA	NA	NA	NA	NA	NA	NA	NA	NA	NA
309	1996	inventory_date	Quercus coccinea	Atlanta	Georgia	-84.348607	33.77105	Moreland Ave	naturally_occurring	Atlanta	NA	NA	NA	NA	NA	NA	NA	NA	NA	NA	NA	NA	NA	NA	NA	NA	NA
310	1996	inventory_date	Liriodendron tulipifera	Atlanta	Georgia	-84.348607	33.771264	Moreland Ave	naturally_occurring	Atlanta	NA	NA	NA	NA	NA	NA	NA	NA	NA	NA	NA	NA	NA	NA	NA	NA	NA
311	1996	inventory_date	Quercus phellos	Atlanta	Georgia	-84.348811	33.770782	Moreland Ave	naturally_occurring	Atlanta	NA	NA	NA	NA	NA	NA	NA	NA	NA	NA	NA	NA	NA	NA	NA	NA	NA
312	1996	inventory_date	Quercus phellos	Atlanta	Georgia	-84.348789	33.770675	Moreland Ave	naturally_occurring	Atlanta	NA	NA	NA	NA	NA	NA	NA	NA	NA	NA	NA	NA	NA	NA	NA	NA	NA
313	1996	inventory_date	Quercus phellos	Atlanta	Georgia	-84.348822	33.7708	Moreland Ave	naturally_occurring	Atlanta	NA	NA	NA	NA	NA	NA	NA	NA	NA	NA	NA	NA	NA	NA	NA	NA	NA
314	1996	inventory_date	Quercus phellos	Atlanta	Georgia	-84.3488	33.770425	Moreland Ave	naturally_occurring	Atlanta	NA	NA	NA	NA	NA	NA	NA	NA	NA	NA	NA	NA	NA	NA	NA	NA	NA
315	1996	inventory_date	Quercus phellos	Atlanta	Georgia	-84.348736	33.770479	Moreland Ave	naturally_occurring	Atlanta	NA	NA	NA	NA	NA	NA	NA	NA	NA	NA	NA	NA	NA	NA	NA	NA	NA
316	1996	inventory_date	Quercus shumardii	Atlanta	Georgia	-84.348811	33.770577	Moreland Ave	naturally_occurring	Atlanta	NA	NA	NA	NA	NA	NA	NA	NA	NA	NA	NA	NA	NA	NA	NA	NA	NA
317	1996	inventory_date	Quercus phellos	Atlanta	Georgia	-84.348779	33.770586	Moreland Ave	naturally_occurring	Atlanta	NA	NA	NA	NA	NA	NA	NA	NA	NA	NA	NA	NA	NA	NA	NA	NA	NA
318	1996	inventory_date	Quercus phellos	Atlanta	Georgia	-84.348822	33.770729	Moreland Ave	naturally_occurring	Atlanta	NA	NA	NA	NA	NA	NA	NA	NA	NA	NA	NA	NA	NA	NA	NA	NA	NA
319	1996	inventory_date	Quercus phellos	Atlanta	Georgia	-84.348564	33.770372	Moreland Ave	naturally_occurring	Atlanta	NA	NA	NA	NA	NA	NA	NA	NA	NA	NA	NA	NA	NA	NA	NA	NA	NA
320	1996	inventory_date	Quercus phellos	Atlanta	Georgia	-84.347878	33.770871	Moreland Ave	naturally_occurring	Atlanta	NA	NA	NA	NA	NA	NA	NA	NA	NA	NA	NA	NA	NA	NA	NA	NA	NA
321	1996	inventory_date	Acer rubrum	Atlanta	Georgia	-84.347534	33.770301	Moreland Ave	naturally_occurring	Atlanta	NA	NA	NA	NA	NA	NA	NA	NA	NA	NA	NA	NA	NA	NA	NA	NA	NA
322	1996	inventory_date	Quercus lyrata	Atlanta	Georgia	-84.348221	33.770301	Moreland Ave	naturally_occurring	Atlanta	NA	NA	NA	NA	NA	NA	NA	NA	NA	NA	NA	NA	NA	NA	NA	NA	NA
323	1996	inventory_date	Liriodendron tulipifera	Atlanta	Georgia	-84.348221	33.770586	Moreland Ave	naturally_occurring	Atlanta	NA	NA	NA	NA	NA	NA	NA	NA	NA	NA	NA	NA	NA	NA	NA	NA	NA
324	1996	inventory_date	Liriodendron tulipifera	Atlanta	Georgia	-84.348221	33.771157	Moreland Ave	naturally_occurring	Atlanta	NA	NA	NA	NA	NA	NA	NA	NA	NA	NA	NA	NA	NA	NA	NA	NA	NA
325	1996	inventory_date	Acer rubrum	Atlanta	Georgia	-84.347878	33.770586	Moreland Ave	naturally_occurring	Atlanta	NA	NA	NA	NA	NA	NA	NA	NA	NA	NA	NA	NA	NA	NA	NA	NA	NA
326	1996	inventory_date	Quercus lyrata	Atlanta	Georgia	-84.347534	33.76973	Moreland Ave	naturally_occurring	Atlanta	NA	NA	NA	NA	NA	NA	NA	NA	NA	NA	NA	NA	NA	NA	NA	NA	NA
327	1996	inventory_date	Quercus shumardii	Atlanta	Georgia	-84.347534	33.771157	Moreland Ave	naturally_occurring	Atlanta	NA	NA	NA	NA	NA	NA	NA	NA	NA	NA	NA	NA	NA	NA	NA	NA	NA
328	1996	inventory_date	Pinus taeda	Atlanta	Georgia	-84.347878	33.770301	Moreland Ave	naturally_occurring	Atlanta	NA	NA	NA	NA	NA	NA	NA	NA	NA	NA	NA	NA	NA	NA	NA	NA	NA
329	1996	inventory_date	Fraxinus pennsylvanica	Atlanta	Georgia	-84.347878	33.770015	Moreland Ave	naturally_occurring	Atlanta	NA	NA	NA	NA	NA	NA	NA	NA	NA	NA	NA	NA	NA	NA	NA	NA	NA
330	1996	inventory_date	Quercus lyrata	Atlanta	Georgia	-84.347191	33.771157	Moreland Ave	naturally_occurring	Atlanta	NA	NA	NA	NA	NA	NA	NA	NA	NA	NA	NA	NA	NA	NA	NA	NA	NA
331	1996	inventory_date	Quercus muehlenbergii	Atlanta	Georgia	-84.347534	33.770586	Moreland Ave	naturally_occurring	Atlanta	NA	NA	NA	NA	NA	NA	NA	NA	NA	NA	NA	NA	NA	NA	NA	NA	NA
332	1996	inventory_date	Quercus phellos	Atlanta	Georgia	-84.347878	33.76973	Moreland Ave	naturally_occurring	Atlanta	NA	NA	NA	NA	NA	NA	NA	NA	NA	NA	NA	NA	NA	NA	NA	NA	NA
333	1996	inventory_date	Quercus phellos	Atlanta	Georgia	-84.347534	33.770015	Moreland Ave	naturally_occurring	Atlanta	NA	NA	NA	NA	NA	NA	NA	NA	NA	NA	NA	NA	NA	NA	NA	NA	NA
334	1996	inventory_date	Quercus phellos	Atlanta	Georgia	-84.347878	33.771442	Moreland Ave	naturally_occurring	Atlanta	NA	NA	NA	NA	NA	NA	NA	NA	NA	NA	NA	NA	NA	NA	NA	NA	NA
335	1996	inventory_date	Quercus shumardii	Atlanta	Georgia	-84.348221	33.76973	Moreland Ave	naturally_occurring	Atlanta	NA	NA	NA	NA	NA	NA	NA	NA	NA	NA	NA	NA	NA	NA	NA	NA	NA
336	1996	inventory_date	Quercus shumardii	Atlanta	Georgia	-84.348221	33.770871	Moreland Ave	naturally_occurring	Atlanta	NA	NA	NA	NA	NA	NA	NA	NA	NA	NA	NA	NA	NA	NA	NA	NA	NA
432	1997	inventory_date	Quercus acutissima	Decatur	Georgia	-84.311015	33.763521	Lake Dr E	introduced	Atlanta	NA	NA	NA	NA	NA	NA	NA	NA	NA	NA	NA	NA	NA	NA	NA	NA	NA
433	1997	inventory_date	Quercus acutissima	Decatur	Georgia	-84.311024	33.763611	Lake Dr E	introduced	Atlanta	NA	NA	NA	NA	NA	NA	NA	NA	NA	NA	NA	NA	NA	NA	NA	NA	NA
434	1997	inventory_date	Quercus acutissima	Decatur	Georgia	-84.311042	33.763737	Lake Dr E	introduced	Atlanta	NA	NA	NA	NA	NA	NA	NA	NA	NA	NA	NA	NA	NA	NA	NA	NA	NA
435	1997	inventory_date	Quercus muehlenbergii	Decatur	Georgia	-84.31106	33.763864	Lake Dr E	naturally_occurring	Atlanta	NA	NA	NA	NA	NA	NA	NA	NA	NA	NA	NA	NA	NA	NA	NA	NA	NA
625	1997	inventory_date	Cercis canadensis	Decatur	Georgia	-84.303339	33.759848	Mead Rd	naturally_occurring	Atlanta	NA	NA	NA	NA	NA	NA	NA	NA	NA	NA	NA	NA	NA	NA	NA	NA	NA
626	1997	inventory_date	Quercus palustris	Decatur	Georgia	-84.303379	33.75994	Mead Rd	introduced	Atlanta	NA	NA	NA	NA	NA	NA	NA	NA	NA	NA	NA	NA	NA	NA	NA	NA	NA
723	1998	inventory_date	Acer buergerianum	Atlanta	Georgia	-84.359532	33.752601	Wylie St	introduced	Atlanta	NA	NA	NA	NA	NA	NA	NA	NA	NA	NA	NA	NA	NA	NA	NA	NA	NA
724	1998	inventory_date	Acer buergerianum	Atlanta	Georgia	-84.359615	33.75261	Wylie St	introduced	Atlanta	NA	NA	NA	NA	NA	NA	NA	NA	NA	NA	NA	NA	NA	NA	NA	NA	NA
725	1998	inventory_date	Acer buergerianum	Atlanta	Georgia	-84.359691	33.752605	Wylie St	introduced	Atlanta	NA	NA	NA	NA	NA	NA	NA	NA	NA	NA	NA	NA	NA	NA	NA	NA	NA
726	1998	inventory_date	Amelanchier arborea	Atlanta	Georgia	-84.359752	33.75261	Wylie St	naturally_occurring	Atlanta	NA	NA	NA	NA	NA	NA	NA	NA	NA	NA	NA	NA	NA	NA	NA	NA	NA
727	1998	inventory_date	Amelanchier arborea	Atlanta	Georgia	-84.359834	33.752609	Wylie St	naturally_occurring	Atlanta	NA	NA	NA	NA	NA	NA	NA	NA	NA	NA	NA	NA	NA	NA	NA	NA	NA
728	1998	inventory_date	Prunus serrulata	Atlanta	Georgia	-84.362544	33.752413	Wylie St	introduced	Atlanta	NA	NA	NA	NA	NA	NA	NA	NA	NA	NA	NA	NA	NA	NA	NA	NA	NA
729	1998	inventory_date	Lagerstroemia	Atlanta	Georgia	-84.362594	33.752404	Wylie St	no_info	Atlanta	NA	NA	NA	NA	NA	NA	NA	NA	NA	NA	NA	NA	NA	NA	NA	NA	NA
730	1998	inventory_date	Lagerstroemia	Atlanta	Georgia	-84.362655	33.752392	Wylie St	no_info	Atlanta	NA	NA	NA	NA	NA	NA	NA	NA	NA	NA	NA	NA	NA	NA	NA	NA	NA
731	1998	inventory_date	Lagerstroemia	Atlanta	Georgia	-84.3627	33.752375	Wylie St	no_info	Atlanta	NA	NA	NA	NA	NA	NA	NA	NA	NA	NA	NA	NA	NA	NA	NA	NA	NA
732	1998	inventory_date	Lagerstroemia	Atlanta	Georgia	-84.362755	33.752354	Wylie St	no_info	Atlanta	NA	NA	NA	NA	NA	NA	NA	NA	NA	NA	NA	NA	NA	NA	NA	NA	NA
733	1998	inventory_date	Lagerstroemia	Atlanta	Georgia	-84.362811	33.752349	Wylie St	no_info	Atlanta	NA	NA	NA	NA	NA	NA	NA	NA	NA	NA	NA	NA	NA	NA	NA	NA	NA
734	1998	inventory_date	Amelanchier arborea	Atlanta	Georgia	-84.3599	33.752609	Wylie St	naturally_occurring	Atlanta	NA	NA	NA	NA	NA	NA	NA	NA	NA	NA	NA	NA	NA	NA	NA	NA	NA
735	1998	inventory_date	Magnolia	Atlanta	Georgia	-84.359971	33.752618	Arthur Langford Pl	no_info	Atlanta	NA	NA	NA	NA	NA	NA	NA	NA	NA	NA	NA	NA	NA	NA	NA	NA	NA
736	1998	inventory_date	Magnolia	Atlanta	Georgia	-84.360032	33.752618	Arthur Langford Pl	no_info	Atlanta	NA	NA	NA	NA	NA	NA	NA	NA	NA	NA	NA	NA	NA	NA	NA	NA	NA
737	1998	inventory_date	Acer buergerianum	Atlanta	Georgia	-84.360103	33.752623	Wylie St	introduced	Atlanta	NA	NA	NA	NA	NA	NA	NA	NA	NA	NA	NA	NA	NA	NA	NA	NA	NA
738	1998	inventory_date	Acer buergerianum	Atlanta	Georgia	-84.360164	33.752623	Wylie St	introduced	Atlanta	NA	NA	NA	NA	NA	NA	NA	NA	NA	NA	NA	NA	NA	NA	NA	NA	NA
739	1998	inventory_date	Acer buergerianum	Atlanta	Georgia	-84.360224	33.752623	Wylie St	introduced	Atlanta	NA	NA	NA	NA	NA	NA	NA	NA	NA	NA	NA	NA	NA	NA	NA	NA	NA
740	1998	inventory_date	Amelanchier arborea	Atlanta	Georgia	-84.362871	33.752337	Wylie St	naturally_occurring	Atlanta	NA	NA	NA	NA	NA	NA	NA	NA	NA	NA	NA	NA	NA	NA	NA	NA	NA
741	1998	inventory_date	Amelanchier arborea	Atlanta	Georgia	-84.362957	33.752316	Wylie St	naturally_occurring	Atlanta	NA	NA	NA	NA	NA	NA	NA	NA	NA	NA	NA	NA	NA	NA	NA	NA	NA
742	1998	inventory_date	Amelanchier arborea	Atlanta	Georgia	-84.363057	33.752303	Wylie St	naturally_occurring	Atlanta	NA	NA	NA	NA	NA	NA	NA	NA	NA	NA	NA	NA	NA	NA	NA	NA	NA
743	1998	inventory_date	Chionanthus retusus	Atlanta	Georgia	-84.363113	33.752288	Wylie St	introduced	Atlanta	NA	NA	NA	NA	NA	NA	NA	NA	NA	NA	NA	NA	NA	NA	NA	NA	NA
744	1998	inventory_date	Acer buergerianum	Atlanta	Georgia	-84.360284	33.752622	Wylie St	introduced	Atlanta	NA	NA	NA	NA	NA	NA	NA	NA	NA	NA	NA	NA	NA	NA	NA	NA	NA
745	1998	inventory_date	Acer buergerianum	Atlanta	Georgia	-84.36035	33.752627	Wylie St	introduced	Atlanta	NA	NA	NA	NA	NA	NA	NA	NA	NA	NA	NA	NA	NA	NA	NA	NA	NA
746	1998	inventory_date	Lagerstroemia	Atlanta	Georgia	-84.360438	33.752636	Wylie St	no_info	Atlanta	NA	NA	NA	NA	NA	NA	NA	NA	NA	NA	NA	NA	NA	NA	NA	NA	NA
747	1998	inventory_date	Lagerstroemia	Atlanta	Georgia	-84.360526	33.75264	Wylie St	no_info	Atlanta	NA	NA	NA	NA	NA	NA	NA	NA	NA	NA	NA	NA	NA	NA	NA	NA	NA
748	1998	inventory_date	Acer buergerianum	Atlanta	Georgia	-84.360603	33.75265	Wylie St	introduced	Atlanta	NA	NA	NA	NA	NA	NA	NA	NA	NA	NA	NA	NA	NA	NA	NA	NA	NA
749	1998	inventory_date	Acer buergerianum	Atlanta	Georgia	-84.360696	33.752654	Wylie St	introduced	Atlanta	NA	NA	NA	NA	NA	NA	NA	NA	NA	NA	NA	NA	NA	NA	NA	NA	NA
750	1998	inventory_date	Lagerstroemia	Atlanta	Georgia	-84.360773	33.752658	Wylie St	no_info	Atlanta	NA	NA	NA	NA	NA	NA	NA	NA	NA	NA	NA	NA	NA	NA	NA	NA	NA
751	1998	inventory_date	Lagerstroemia	Atlanta	Georgia	-84.360872	33.752658	Wylie St	no_info	Atlanta	NA	NA	NA	NA	NA	NA	NA	NA	NA	NA	NA	NA	NA	NA	NA	NA	NA
752	1998	inventory_date	Lagerstroemia	Atlanta	Georgia	-84.360954	33.752663	Wylie St	no_info	Atlanta	NA	NA	NA	NA	NA	NA	NA	NA	NA	NA	NA	NA	NA	NA	NA	NA	NA
753	1998	inventory_date	Magnolia	Atlanta	Georgia	-84.361031	33.752672	Arthur Langford Pl	no_info	Atlanta	NA	NA	NA	NA	NA	NA	NA	NA	NA	NA	NA	NA	NA	NA	NA	NA	NA
754	1998	inventory_date	Magnolia	Atlanta	Georgia	-84.361136	33.752676	Arthur Langford Pl	no_info	Atlanta	NA	NA	NA	NA	NA	NA	NA	NA	NA	NA	NA	NA	NA	NA	NA	NA	NA
755	1998	inventory_date	Magnolia	Atlanta	Georgia	-84.361206	33.752684	Arthur Langford Pl	no_info	Atlanta	NA	NA	NA	NA	NA	NA	NA	NA	NA	NA	NA	NA	NA	NA	NA	NA	NA
756	1998	inventory_date	Acer buergerianum	Atlanta	Georgia	-84.361276	33.75268	Wylie St	introduced	Atlanta	NA	NA	NA	NA	NA	NA	NA	NA	NA	NA	NA	NA	NA	NA	NA	NA	NA
757	1998	inventory_date	Acer buergerianum	Atlanta	Georgia	-84.361336	33.752676	Wylie St	introduced	Atlanta	NA	NA	NA	NA	NA	NA	NA	NA	NA	NA	NA	NA	NA	NA	NA	NA	NA
758	1998	inventory_date	Acer buergerianum	Atlanta	Georgia	-84.361407	33.752671	Wylie St	introduced	Atlanta	NA	NA	NA	NA	NA	NA	NA	NA	NA	NA	NA	NA	NA	NA	NA	NA	NA
759	1998	inventory_date	Acer buergerianum	Atlanta	Georgia	-84.361472	33.752663	Wylie St	introduced	Atlanta	NA	NA	NA	NA	NA	NA	NA	NA	NA	NA	NA	NA	NA	NA	NA	NA	NA
760	1998	inventory_date	Amelanchier arborea	Atlanta	Georgia	-84.361533	33.752654	Wylie St	naturally_occurring	Atlanta	NA	NA	NA	NA	NA	NA	NA	NA	NA	NA	NA	NA	NA	NA	NA	NA	NA
761	1998	inventory_date	Prunus serrulata	Atlanta	Georgia	-84.361583	33.752642	Wylie St	introduced	Atlanta	NA	NA	NA	NA	NA	NA	NA	NA	NA	NA	NA	NA	NA	NA	NA	NA	NA
762	1998	inventory_date	Ilex opaca	Atlanta	Georgia	-84.363534	33.752192	Wylie St	naturally_occurring	Atlanta	NA	NA	NA	NA	NA	NA	NA	NA	NA	NA	NA	NA	NA	NA	NA	NA	NA
763	1998	inventory_date	Quercus michauxii	Atlanta	Georgia	-84.363581	33.752165	Wylie St	naturally_occurring	Atlanta	NA	NA	NA	NA	NA	NA	NA	NA	NA	NA	NA	NA	NA	NA	NA	NA	NA
764	1998	inventory_date	Quercus michauxii	Atlanta	Georgia	-84.363687	33.752134	Wylie St	naturally_occurring	Atlanta	NA	NA	NA	NA	NA	NA	NA	NA	NA	NA	NA	NA	NA	NA	NA	NA	NA
765	1998	inventory_date	Acer leucoderme	Atlanta	Georgia	-84.363814	33.752107	Wylie St	naturally_occurring	Atlanta	NA	NA	NA	NA	NA	NA	NA	NA	NA	NA	NA	NA	NA	NA	NA	NA	NA
766	1998	inventory_date	Quercus muehlenbergii	Atlanta	Georgia	-84.363942	33.75208	Wylie St	naturally_occurring	Atlanta	NA	NA	NA	NA	NA	NA	NA	NA	NA	NA	NA	NA	NA	NA	NA	NA	NA
767	1998	inventory_date	Quercus muehlenbergii	Atlanta	Georgia	-84.364063	33.752054	Wylie St	naturally_occurring	Atlanta	NA	NA	NA	NA	NA	NA	NA	NA	NA	NA	NA	NA	NA	NA	NA	NA	NA
768	1998	inventory_date	Amelanchier arborea	Atlanta	Georgia	-84.361643	33.752633	Wylie St	naturally_occurring	Atlanta	NA	NA	NA	NA	NA	NA	NA	NA	NA	NA	NA	NA	NA	NA	NA	NA	NA
769	1998	inventory_date	Acer buergerianum	Atlanta	Georgia	-84.361689	33.752616	Wylie St	introduced	Atlanta	NA	NA	NA	NA	NA	NA	NA	NA	NA	NA	NA	NA	NA	NA	NA	NA	NA
770	1998	inventory_date	Acer buergerianum	Atlanta	Georgia	-84.361744	33.752603	Wylie St	introduced	Atlanta	NA	NA	NA	NA	NA	NA	NA	NA	NA	NA	NA	NA	NA	NA	NA	NA	NA
771	1998	inventory_date	Acer buergerianum	Atlanta	Georgia	-84.361804	33.752591	Wylie St	introduced	Atlanta	NA	NA	NA	NA	NA	NA	NA	NA	NA	NA	NA	NA	NA	NA	NA	NA	NA
772	1998	inventory_date	Acer buergerianum	Atlanta	Georgia	-84.361855	33.752578	Wylie St	introduced	Atlanta	NA	NA	NA	NA	NA	NA	NA	NA	NA	NA	NA	NA	NA	NA	NA	NA	NA
773	1998	inventory_date	Lagerstroemia	Atlanta	Georgia	-84.36191	33.75257	Wylie St	no_info	Atlanta	NA	NA	NA	NA	NA	NA	NA	NA	NA	NA	NA	NA	NA	NA	NA	NA	NA
774	1998	inventory_date	Quercus muehlenbergii	Atlanta	Georgia	-84.36418	33.752027	Wylie St	naturally_occurring	Atlanta	NA	NA	NA	NA	NA	NA	NA	NA	NA	NA	NA	NA	NA	NA	NA	NA	NA
775	1998	inventory_date	Quercus muehlenbergii	Atlanta	Georgia	-84.364281	33.752	Wylie St	naturally_occurring	Atlanta	NA	NA	NA	NA	NA	NA	NA	NA	NA	NA	NA	NA	NA	NA	NA	NA	NA
776	1998	inventory_date	Quercus stellata	Atlanta	Georgia	-84.364371	33.751982	Wylie St	naturally_occurring	Atlanta	NA	NA	NA	NA	NA	NA	NA	NA	NA	NA	NA	NA	NA	NA	NA	NA	NA
777	1998	inventory_date	Quercus stellata	Atlanta	Georgia	-84.364461	33.751956	Wylie St	naturally_occurring	Atlanta	NA	NA	NA	NA	NA	NA	NA	NA	NA	NA	NA	NA	NA	NA	NA	NA	NA
778	1998	inventory_date	Quercus stellata	Atlanta	Georgia	-84.364604	33.75192	Wylie St	naturally_occurring	Atlanta	NA	NA	NA	NA	NA	NA	NA	NA	NA	NA	NA	NA	NA	NA	NA	NA	NA
779	1998	inventory_date	Acer leucoderme	Atlanta	Georgia	-84.364705	33.751902	Wylie St	naturally_occurring	Atlanta	NA	NA	NA	NA	NA	NA	NA	NA	NA	NA	NA	NA	NA	NA	NA	NA	NA
780	1998	inventory_date	Lagerstroemia	Atlanta	Georgia	-84.361971	33.752553	Wylie St	no_info	Atlanta	NA	NA	NA	NA	NA	NA	NA	NA	NA	NA	NA	NA	NA	NA	NA	NA	NA
781	1998	inventory_date	Lagerstroemia	Atlanta	Georgia	-84.362021	33.75254	Wylie St	no_info	Atlanta	NA	NA	NA	NA	NA	NA	NA	NA	NA	NA	NA	NA	NA	NA	NA	NA	NA
782	1998	inventory_date	Amelanchier arborea	Atlanta	Georgia	-84.362066	33.752523	Wylie St	naturally_occurring	Atlanta	NA	NA	NA	NA	NA	NA	NA	NA	NA	NA	NA	NA	NA	NA	NA	NA	NA
783	1998	inventory_date	Amelanchier arborea	Atlanta	Georgia	-84.362122	33.752519	Wylie St	naturally_occurring	Atlanta	NA	NA	NA	NA	NA	NA	NA	NA	NA	NA	NA	NA	NA	NA	NA	NA	NA
784	1998	inventory_date	Amelanchier arborea	Atlanta	Georgia	-84.362187	33.752506	Wylie St	naturally_occurring	Atlanta	NA	NA	NA	NA	NA	NA	NA	NA	NA	NA	NA	NA	NA	NA	NA	NA	NA
785	1998	inventory_date	Acer buergerianum	Atlanta	Georgia	-84.362242	33.752493	Wylie St	introduced	Atlanta	NA	NA	NA	NA	NA	NA	NA	NA	NA	NA	NA	NA	NA	NA	NA	NA	NA
786	1998	inventory_date	Acer leucoderme	Atlanta	Georgia	-84.364784	33.75188	Wylie St	naturally_occurring	Atlanta	NA	NA	NA	NA	NA	NA	NA	NA	NA	NA	NA	NA	NA	NA	NA	NA	NA
787	1998	inventory_date	Acer leucoderme	Atlanta	Georgia	-84.364864	33.751862	Wylie St	naturally_occurring	Atlanta	NA	NA	NA	NA	NA	NA	NA	NA	NA	NA	NA	NA	NA	NA	NA	NA	NA
788	1998	inventory_date	Acer leucoderme	Atlanta	Georgia	-84.364943	33.751853	Wylie St	naturally_occurring	Atlanta	NA	NA	NA	NA	NA	NA	NA	NA	NA	NA	NA	NA	NA	NA	NA	NA	NA
789	1998	inventory_date	Quercus stellata	Atlanta	Georgia	-84.365017	33.751831	Wylie St	naturally_occurring	Atlanta	NA	NA	NA	NA	NA	NA	NA	NA	NA	NA	NA	NA	NA	NA	NA	NA	NA
790	1998	inventory_date	Quercus stellata	Atlanta	Georgia	-84.365081	33.751813	Wylie St	naturally_occurring	Atlanta	NA	NA	NA	NA	NA	NA	NA	NA	NA	NA	NA	NA	NA	NA	NA	NA	NA
791	1998	inventory_date	Quercus stellata	Atlanta	Georgia	-84.365145	33.751795	Wylie St	naturally_occurring	Atlanta	NA	NA	NA	NA	NA	NA	NA	NA	NA	NA	NA	NA	NA	NA	NA	NA	NA
792	1998	inventory_date	Acer buergerianum	Atlanta	Georgia	-84.362303	33.752476	Wylie St	introduced	Atlanta	NA	NA	NA	NA	NA	NA	NA	NA	NA	NA	NA	NA	NA	NA	NA	NA	NA
793	1998	inventory_date	Acer buergerianum	Atlanta	Georgia	-84.362353	33.752464	Wylie St	introduced	Atlanta	NA	NA	NA	NA	NA	NA	NA	NA	NA	NA	NA	NA	NA	NA	NA	NA	NA
794	1998	inventory_date	Lagerstroemia	Atlanta	Georgia	-84.362398	33.752451	Wylie St	no_info	Atlanta	NA	NA	NA	NA	NA	NA	NA	NA	NA	NA	NA	NA	NA	NA	NA	NA	NA
795	1998	inventory_date	Acer buergerianum	Atlanta	Georgia	-84.362449	33.752442	Wylie St	introduced	Atlanta	NA	NA	NA	NA	NA	NA	NA	NA	NA	NA	NA	NA	NA	NA	NA	NA	NA
796	1998	inventory_date	Amelanchier arborea	Atlanta	Georgia	-84.362494	33.75243	Wylie St	naturally_occurring	Atlanta	NA	NA	NA	NA	NA	NA	NA	NA	NA	NA	NA	NA	NA	NA	NA	NA	NA
797	1998	inventory_date	Quercus stellata	Atlanta	Georgia	-84.365214	33.751786	Wylie St	naturally_occurring	Atlanta	NA	NA	NA	NA	NA	NA	NA	NA	NA	NA	NA	NA	NA	NA	NA	NA	NA
798	1998	inventory_date	Acer leucoderme	Atlanta	Georgia	-84.365277	33.751768	Wylie St	naturally_occurring	Atlanta	NA	NA	NA	NA	NA	NA	NA	NA	NA	NA	NA	NA	NA	NA	NA	NA	NA
799	1998	inventory_date	Fraxinus pennsylvanica	Atlanta	Georgia	-84.365351	33.751755	Wylie St	naturally_occurring	Atlanta	NA	NA	NA	NA	NA	NA	NA	NA	NA	NA	NA	NA	NA	NA	NA	NA	NA
800	1998	inventory_date	Acer barbatum	Atlanta	Georgia	-84.365415	33.751737	Wylie St	no_info	Atlanta	NA	NA	NA	NA	NA	NA	NA	NA	NA	NA	NA	NA	NA	NA	NA	NA	NA
801	1998	inventory_date	Quercus stellata	Atlanta	Georgia	-84.365479	33.751719	Wylie St	naturally_occurring	Atlanta	NA	NA	NA	NA	NA	NA	NA	NA	NA	NA	NA	NA	NA	NA	NA	NA	NA
802	1998	inventory_date	Quercus stellata	Atlanta	Georgia	-84.365569	33.751697	Wylie St	naturally_occurring	Atlanta	NA	NA	NA	NA	NA	NA	NA	NA	NA	NA	NA	NA	NA	NA	NA	NA	NA
803	1998	inventory_date	Quercus stellata	Atlanta	Georgia	-84.365653	33.751675	Wylie St	naturally_occurring	Atlanta	NA	NA	NA	NA	NA	NA	NA	NA	NA	NA	NA	NA	NA	NA	NA	NA	NA
804	1998	inventory_date	Acer buergerianum	Atlanta	Georgia	-84.359203	33.752597	Wylie St	introduced	Atlanta	NA	NA	NA	NA	NA	NA	NA	NA	NA	NA	NA	NA	NA	NA	NA	NA	NA
805	1998	inventory_date	Lagerstroemia	Atlanta	Georgia	-84.35928	33.752597	Wylie St	no_info	Atlanta	NA	NA	NA	NA	NA	NA	NA	NA	NA	NA	NA	NA	NA	NA	NA	NA	NA
806	1998	inventory_date	Lagerstroemia	Atlanta	Georgia	-84.359367	33.752596	Wylie St	no_info	Atlanta	NA	NA	NA	NA	NA	NA	NA	NA	NA	NA	NA	NA	NA	NA	NA	NA	NA
807	1998	inventory_date	Lagerstroemia	Atlanta	Georgia	-84.359444	33.752596	Wylie St	no_info	Atlanta	NA	NA	NA	NA	NA	NA	NA	NA	NA	NA	NA	NA	NA	NA	NA	NA	NA
838	1998	inventory_date	Lagerstroemia	Atlanta	Georgia	-84.317208	33.763951	College Ave	no_info	Atlanta	NA	NA	NA	NA	NA	NA	NA	NA	NA	NA	NA	NA	NA	NA	NA	NA	NA
839	1998	inventory_date	Lagerstroemia	Atlanta	Georgia	-84.317131	33.764004	College Ave	no_info	Atlanta	NA	NA	NA	NA	NA	NA	NA	NA	NA	NA	NA	NA	NA	NA	NA	NA	NA
840	1998	inventory_date	Lagerstroemia	Atlanta	Georgia	-84.317054	33.764045	College Ave	no_info	Atlanta	NA	NA	NA	NA	NA	NA	NA	NA	NA	NA	NA	NA	NA	NA	NA	NA	NA
841	1998	inventory_date	Lagerstroemia	Atlanta	Georgia	-84.316963	33.764086	College Ave	no_info	Atlanta	NA	NA	NA	NA	NA	NA	NA	NA	NA	NA	NA	NA	NA	NA	NA	NA	NA
842	1998	inventory_date	Lagerstroemia	Atlanta	Georgia	-84.316893	33.764133	College Ave	no_info	Atlanta	NA	NA	NA	NA	NA	NA	NA	NA	NA	NA	NA	NA	NA	NA	NA	NA	NA
843	1998	inventory_date	Lagerstroemia	Atlanta	Georgia	-84.316816	33.764168	College Ave	no_info	Atlanta	NA	NA	NA	NA	NA	NA	NA	NA	NA	NA	NA	NA	NA	NA	NA	NA	NA
844	1998	inventory_date	Lagerstroemia fauriei	Atlanta	Georgia	-84.316739	33.764215	College Ave	no_info	Atlanta	NA	NA	NA	NA	NA	NA	NA	NA	NA	NA	NA	NA	NA	NA	NA	NA	NA
919	1998	inventory_date	Nyssa sylvatica	Decatur	Georgia	-84.300688	33.768266	College Ave	naturally_occurring	Atlanta	NA	NA	NA	NA	NA	NA	NA	NA	NA	NA	NA	NA	NA	NA	NA	NA	NA
920	1998	inventory_date	Nyssa sylvatica	Decatur	Georgia	-84.300595	33.768296	College Ave	naturally_occurring	Atlanta	NA	NA	NA	NA	NA	NA	NA	NA	NA	NA	NA	NA	NA	NA	NA	NA	NA
921	1998	inventory_date	Nyssa sylvatica	Decatur	Georgia	-84.300502	33.768325	College Ave	naturally_occurring	Atlanta	NA	NA	NA	NA	NA	NA	NA	NA	NA	NA	NA	NA	NA	NA	NA	NA	NA
922	1998	inventory_date	Chionanthus virginicus	Decatur	Georgia	-84.300356	33.768379	College Ave	naturally_occurring	Atlanta	NA	NA	NA	NA	NA	NA	NA	NA	NA	NA	NA	NA	NA	NA	NA	NA	NA
923	1998	inventory_date	Quercus lyrata	Decatur	Georgia	-84.30017	33.768452	College Ave	naturally_occurring	Atlanta	NA	NA	NA	NA	NA	NA	NA	NA	NA	NA	NA	NA	NA	NA	NA	NA	NA
962	1998	inventory_date	Crataegus viridis	Atlanta	Georgia	-84.351578	33.758615	Dekalb Ave	naturally_occurring	Atlanta	NA	NA	NA	NA	NA	NA	NA	NA	NA	NA	NA	NA	NA	NA	NA	NA	NA
963	1998	inventory_date	Crataegus viridis	Atlanta	Georgia	-84.351524	33.758655	Dekalb Ave	naturally_occurring	Atlanta	NA	NA	NA	NA	NA	NA	NA	NA	NA	NA	NA	NA	NA	NA	NA	NA	NA
964	1998	inventory_date	Ilex vomitoria	Atlanta	Georgia	-84.351389	33.75874	Dekalb Ave	naturally_occurring	Atlanta	NA	NA	NA	NA	NA	NA	NA	NA	NA	NA	NA	NA	NA	NA	NA	NA	NA
965	1998	inventory_date	Ilex vomitoria	Atlanta	Georgia	-84.351348	33.758768	Dekalb Ave	naturally_occurring	Atlanta	NA	NA	NA	NA	NA	NA	NA	NA	NA	NA	NA	NA	NA	NA	NA	NA	NA
966	1998	inventory_date	Ilex vomitoria	Atlanta	Georgia	-84.351308	33.758802	Dekalb Ave	naturally_occurring	Atlanta	NA	NA	NA	NA	NA	NA	NA	NA	NA	NA	NA	NA	NA	NA	NA	NA	NA
967	1998	inventory_date	Acer buergerianum	Atlanta	Georgia	-84.351261	33.758836	Dekalb Ave	introduced	Atlanta	NA	NA	NA	NA	NA	NA	NA	NA	NA	NA	NA	NA	NA	NA	NA	NA	NA
968	1998	inventory_date	Ilex verticillata	Atlanta	Georgia	-84.350936	33.759062	Dekalb Ave	naturally_occurring	Atlanta	NA	NA	NA	NA	NA	NA	NA	NA	NA	NA	NA	NA	NA	NA	NA	NA	NA
969	1998	inventory_date	Ilex verticillata	Atlanta	Georgia	-84.350889	33.759102	Dekalb Ave	naturally_occurring	Atlanta	NA	NA	NA	NA	NA	NA	NA	NA	NA	NA	NA	NA	NA	NA	NA	NA	NA
970	1998	inventory_date	Ilex verticillata	Atlanta	Georgia	-84.350828	33.759136	Dekalb Ave	naturally_occurring	Atlanta	NA	NA	NA	NA	NA	NA	NA	NA	NA	NA	NA	NA	NA	NA	NA	NA	NA
971	1998	inventory_date	Ilex verticillata	Atlanta	Georgia	-84.350774	33.759176	Dekalb Ave	naturally_occurring	Atlanta	NA	NA	NA	NA	NA	NA	NA	NA	NA	NA	NA	NA	NA	NA	NA	NA	NA
972	1998	inventory_date	Ilex verticillata	Atlanta	Georgia	-84.350727	33.75921	Dekalb Ave	naturally_occurring	Atlanta	NA	NA	NA	NA	NA	NA	NA	NA	NA	NA	NA	NA	NA	NA	NA	NA	NA
973	1998	inventory_date	Cedrus deodara	Atlanta	Georgia	-84.350673	33.759244	Dekalb Ave	introduced	Atlanta	NA	NA	NA	NA	NA	NA	NA	NA	NA	NA	NA	NA	NA	NA	NA	NA	NA
974	1998	inventory_date	Cedrus deodara	Atlanta	Georgia	-84.350626	33.759272	Dekalb Ave	introduced	Atlanta	NA	NA	NA	NA	NA	NA	NA	NA	NA	NA	NA	NA	NA	NA	NA	NA	NA
975	1998	inventory_date	Cedrus deodara	Atlanta	Georgia	-84.350578	33.7593	Dekalb Ave	introduced	Atlanta	NA	NA	NA	NA	NA	NA	NA	NA	NA	NA	NA	NA	NA	NA	NA	NA	NA
976	1998	inventory_date	Cedrus deodara	Atlanta	Georgia	-84.350524	33.759346	Dekalb Ave	introduced	Atlanta	NA	NA	NA	NA	NA	NA	NA	NA	NA	NA	NA	NA	NA	NA	NA	NA	NA
977	1998	inventory_date	Ilex verticillata	Atlanta	Georgia	-84.35047	33.75938	Dekalb Ave	naturally_occurring	Atlanta	NA	NA	NA	NA	NA	NA	NA	NA	NA	NA	NA	NA	NA	NA	NA	NA	NA
978	1998	inventory_date	Ilex verticillata	Atlanta	Georgia	-84.350423	33.759408	Dekalb Ave	naturally_occurring	Atlanta	NA	NA	NA	NA	NA	NA	NA	NA	NA	NA	NA	NA	NA	NA	NA	NA	NA
979	1998	inventory_date	Ilex verticillata	Atlanta	Georgia	-84.350376	33.759442	Dekalb Ave	naturally_occurring	Atlanta	NA	NA	NA	NA	NA	NA	NA	NA	NA	NA	NA	NA	NA	NA	NA	NA	NA
980	1998	inventory_date	Ilex opaca	Atlanta	Georgia	-84.350018	33.759663	Dekalb Ave	naturally_occurring	Atlanta	NA	NA	NA	NA	NA	NA	NA	NA	NA	NA	NA	NA	NA	NA	NA	NA	NA
981	1998	inventory_date	Ilex opaca	Atlanta	Georgia	-84.349977	33.759691	Dekalb Ave	naturally_occurring	Atlanta	NA	NA	NA	NA	NA	NA	NA	NA	NA	NA	NA	NA	NA	NA	NA	NA	NA
982	1998	inventory_date	Acer buergerianum	Atlanta	Georgia	-84.349923	33.759719	Dekalb Ave	introduced	Atlanta	NA	NA	NA	NA	NA	NA	NA	NA	NA	NA	NA	NA	NA	NA	NA	NA	NA
983	1998	inventory_date	Acer buergerianum	Atlanta	Georgia	-84.349869	33.759736	Dekalb Ave	introduced	Atlanta	NA	NA	NA	NA	NA	NA	NA	NA	NA	NA	NA	NA	NA	NA	NA	NA	NA
984	1998	inventory_date	Acer buergerianum	Atlanta	Georgia	-84.349835	33.75977	Dekalb Ave	introduced	Atlanta	NA	NA	NA	NA	NA	NA	NA	NA	NA	NA	NA	NA	NA	NA	NA	NA	NA
985	1998	inventory_date	Ilex vomitoria	Atlanta	Georgia	-84.349788	33.759793	Dekalb Ave	naturally_occurring	Atlanta	NA	NA	NA	NA	NA	NA	NA	NA	NA	NA	NA	NA	NA	NA	NA	NA	NA
986	1998	inventory_date	Viburnum L.	Atlanta	Georgia	-84.34974	33.759827	Dekalb Ave	no_info	Atlanta	NA	NA	NA	NA	NA	NA	NA	NA	NA	NA	NA	NA	NA	NA	NA	NA	NA
987	1998	inventory_date	Viburnum L.	Atlanta	Georgia	-84.349686	33.759855	Dekalb Ave	no_info	Atlanta	NA	NA	NA	NA	NA	NA	NA	NA	NA	NA	NA	NA	NA	NA	NA	NA	NA
988	1998	inventory_date	Viburnum L.	Atlanta	Georgia	-84.349639	33.759889	Dekalb Ave	no_info	Atlanta	NA	NA	NA	NA	NA	NA	NA	NA	NA	NA	NA	NA	NA	NA	NA	NA	NA
989	1998	inventory_date	Viburnum L.	Atlanta	Georgia	-84.349592	33.759906	Dekalb Ave	no_info	Atlanta	NA	NA	NA	NA	NA	NA	NA	NA	NA	NA	NA	NA	NA	NA	NA	NA	NA
990	1998	inventory_date	Viburnum L.	Atlanta	Georgia	-84.349544	33.759935	Dekalb Ave	no_info	Atlanta	NA	NA	NA	NA	NA	NA	NA	NA	NA	NA	NA	NA	NA	NA	NA	NA	NA
991	1998	inventory_date	Viburnum L.	Atlanta	Georgia	-84.349497	33.759963	Dekalb Ave	no_info	Atlanta	NA	NA	NA	NA	NA	NA	NA	NA	NA	NA	NA	NA	NA	NA	NA	NA	NA
992	1998	inventory_date	Acer buergerianum	Atlanta	Georgia	-84.35122	33.75887	Dekalb Ave	introduced	Atlanta	NA	NA	NA	NA	NA	NA	NA	NA	NA	NA	NA	NA	NA	NA	NA	NA	NA
993	1998	inventory_date	Acer buergerianum	Atlanta	Georgia	-84.351173	33.758898	Dekalb Ave	introduced	Atlanta	NA	NA	NA	NA	NA	NA	NA	NA	NA	NA	NA	NA	NA	NA	NA	NA	NA
994	1998	inventory_date	Ilex vomitoria	Atlanta	Georgia	-84.351126	33.758927	Dekalb Ave	naturally_occurring	Atlanta	NA	NA	NA	NA	NA	NA	NA	NA	NA	NA	NA	NA	NA	NA	NA	NA	NA
995	1998	inventory_date	Ilex verticillata	Atlanta	Georgia	-84.351078	33.75896	Dekalb Ave	naturally_occurring	Atlanta	NA	NA	NA	NA	NA	NA	NA	NA	NA	NA	NA	NA	NA	NA	NA	NA	NA
996	1998	inventory_date	Ilex verticillata	Atlanta	Georgia	-84.351038	33.758989	Dekalb Ave	naturally_occurring	Atlanta	NA	NA	NA	NA	NA	NA	NA	NA	NA	NA	NA	NA	NA	NA	NA	NA	NA
997	1998	inventory_date	Ilex verticillata	Atlanta	Georgia	-84.35099	33.759017	Dekalb Ave	naturally_occurring	Atlanta	NA	NA	NA	NA	NA	NA	NA	NA	NA	NA	NA	NA	NA	NA	NA	NA	NA
998	1998	inventory_date	Cedrus deodara	Atlanta	Georgia	-84.350315	33.759476	Dekalb Ave	introduced	Atlanta	NA	NA	NA	NA	NA	NA	NA	NA	NA	NA	NA	NA	NA	NA	NA	NA	NA
999	1998	inventory_date	Cedrus deodara	Atlanta	Georgia	-84.350261	33.759516	Dekalb Ave	introduced	Atlanta	NA	NA	NA	NA	NA	NA	NA	NA	NA	NA	NA	NA	NA	NA	NA	NA	NA
1000	1998	inventory_date	Cercis canadensis	Atlanta	Georgia	-84.35022	33.759555	Dekalb Ave	naturally_occurring	Atlanta	NA	NA	NA	NA	NA	NA	NA	NA	NA	NA	NA	NA	NA	NA	NA	NA	NA
1001	1998	inventory_date	Ilex verticillata	Atlanta	Georgia	-84.350159	33.759583	Dekalb Ave	naturally_occurring	Atlanta	NA	NA	NA	NA	NA	NA	NA	NA	NA	NA	NA	NA	NA	NA	NA	NA	NA
1002	1998	inventory_date	Acer buergerianum	Atlanta	Georgia	-84.350105	33.759606	Dekalb Ave	introduced	Atlanta	NA	NA	NA	NA	NA	NA	NA	NA	NA	NA	NA	NA	NA	NA	NA	NA	NA
1003	1998	inventory_date	Acer buergerianum	Atlanta	Georgia	-84.350058	33.759634	Dekalb Ave	introduced	Atlanta	NA	NA	NA	NA	NA	NA	NA	NA	NA	NA	NA	NA	NA	NA	NA	NA	NA
1004	1998	inventory_date	Viburnum L.	Atlanta	Georgia	-84.349457	33.759997	Dekalb Ave	no_info	Atlanta	NA	NA	NA	NA	NA	NA	NA	NA	NA	NA	NA	NA	NA	NA	NA	NA	NA
1005	1998	inventory_date	Cercis canadensis	Decatur	Georgia	-84.310498	33.763373	3rd Ave	naturally_occurring	Atlanta	NA	NA	NA	NA	NA	NA	NA	NA	NA	NA	NA	NA	NA	NA	NA	NA	NA
1006	1998	inventory_date	Halesia carolina	Decatur	Georgia	-84.311352	33.763376	3rd Ave	naturally_occurring	Atlanta	NA	NA	NA	NA	NA	NA	NA	NA	NA	NA	NA	NA	NA	NA	NA	NA	NA
1024	1998	inventory_date	Magnolia virginiana	Atlanta	Georgia	-84.301589	33.768439	Arthur Langford Pl	naturally_occurring	Atlanta	NA	NA	NA	NA	NA	NA	NA	NA	NA	NA	NA	NA	NA	NA	NA	NA	NA
1031	1998	inventory_date	Quercus alba	Decatur	Georgia	-84.314752	33.765312	Howard Ave W	naturally_occurring	Atlanta	NA	NA	NA	NA	NA	NA	NA	NA	NA	NA	NA	NA	NA	NA	NA	NA	NA
1032	1998	inventory_date	Carya glabra	Decatur	Georgia	-84.315155	33.765252	Howard Ave W	naturally_occurring	Atlanta	NA	NA	NA	NA	NA	NA	NA	NA	NA	NA	NA	NA	NA	NA	NA	NA	NA
1423	1999	inventory_date	Amelanchier arborea	Atlanta	Georgia	-84.348606	33.769228	Moreland Ave	naturally_occurring	Atlanta	NA	NA	NA	NA	NA	NA	NA	NA	NA	NA	NA	NA	NA	NA	NA	NA	NA
1424	1999	inventory_date	Acer rubrum	Atlanta	Georgia	-84.3481	33.769099	Moreland Ave	naturally_occurring	Atlanta	NA	NA	NA	NA	NA	NA	NA	NA	NA	NA	NA	NA	NA	NA	NA	NA	NA
1425	1999	inventory_date	Acer rubrum	Atlanta	Georgia	-84.348029	33.769153	Moreland Ave	naturally_occurring	Atlanta	NA	NA	NA	NA	NA	NA	NA	NA	NA	NA	NA	NA	NA	NA	NA	NA	NA
1426	1999	inventory_date	Acer rubrum	Atlanta	Georgia	-84.347958	33.769159	Moreland Ave	naturally_occurring	Atlanta	NA	NA	NA	NA	NA	NA	NA	NA	NA	NA	NA	NA	NA	NA	NA	NA	NA
1427	1999	inventory_date	Cladrastis kentukea	Atlanta	Georgia	-84.347556	33.769062	Moreland Ave	naturally_occurring	Atlanta	NA	NA	NA	NA	NA	NA	NA	NA	NA	NA	NA	NA	NA	NA	NA	NA	NA
1428	1999	inventory_date	Acer saccharinum	Atlanta	Georgia	-84.347491	33.769105	Moreland Ave	naturally_occurring	Atlanta	NA	NA	NA	NA	NA	NA	NA	NA	NA	NA	NA	NA	NA	NA	NA	NA	NA
1431	1999	inventory_date	Acer rubrum	Atlanta	Georgia	-84.348781	33.769098	Moreland Ave	naturally_occurring	Atlanta	NA	NA	NA	NA	NA	NA	NA	NA	NA	NA	NA	NA	NA	NA	NA	NA	NA
1432	1999	inventory_date	Quercus shumardii	Atlanta	Georgia	-84.348787	33.769179	Moreland Ave	naturally_occurring	Atlanta	NA	NA	NA	NA	NA	NA	NA	NA	NA	NA	NA	NA	NA	NA	NA	NA	NA
1433	1999	inventory_date	Quercus phellos	Atlanta	Georgia	-84.348645	33.769087	Moreland Ave	naturally_occurring	Atlanta	NA	NA	NA	NA	NA	NA	NA	NA	NA	NA	NA	NA	NA	NA	NA	NA	NA
1434	1999	inventory_date	Quercus palustris	Atlanta	Georgia	-84.34871	33.769158	Moreland Ave	introduced	Atlanta	NA	NA	NA	NA	NA	NA	NA	NA	NA	NA	NA	NA	NA	NA	NA	NA	NA
1435	1999	inventory_date	Quercus lyrata	Atlanta	Georgia	-84.347817	33.769818	Moreland Ave	naturally_occurring	Atlanta	NA	NA	NA	NA	NA	NA	NA	NA	NA	NA	NA	NA	NA	NA	NA	NA	NA
1436	1999	inventory_date	Quercus lyrata	Atlanta	Georgia	-84.347715	33.769807	Moreland Ave	naturally_occurring	Atlanta	NA	NA	NA	NA	NA	NA	NA	NA	NA	NA	NA	NA	NA	NA	NA	NA	NA
1437	1999	inventory_date	Quercus alba	Atlanta	Georgia	-84.348273	33.77001	Moreland Ave	naturally_occurring	Atlanta	NA	NA	NA	NA	NA	NA	NA	NA	NA	NA	NA	NA	NA	NA	NA	NA	NA
1438	1999	inventory_date	Quercus lyrata	Atlanta	Georgia	-84.348886	33.770326	Moreland Ave	naturally_occurring	Atlanta	NA	NA	NA	NA	NA	NA	NA	NA	NA	NA	NA	NA	NA	NA	NA	NA	NA
1439	1999	inventory_date	Acer rubrum	Atlanta	Georgia	-84.347105	33.771013	Moreland Ave	naturally_occurring	Atlanta	NA	NA	NA	NA	NA	NA	NA	NA	NA	NA	NA	NA	NA	NA	NA	NA	NA
1493	1999	inventory_date	Cercis canadensis	Atlanta	Georgia	-84.349812	33.761888	Austin Ave	naturally_occurring	Atlanta	NA	NA	NA	NA	NA	NA	NA	NA	NA	NA	NA	NA	NA	NA	NA	NA	NA
1494	1999	inventory_date	Ilex vomitoria	Atlanta	Georgia	-84.349953	33.761917	Austin Ave	naturally_occurring	Atlanta	NA	NA	NA	NA	NA	NA	NA	NA	NA	NA	NA	NA	NA	NA	NA	NA	NA
1495	1999	inventory_date	Ilex vomitoria	Atlanta	Georgia	-84.35003	33.761917	Austin Ave	naturally_occurring	Atlanta	NA	NA	NA	NA	NA	NA	NA	NA	NA	NA	NA	NA	NA	NA	NA	NA	NA
1496	1999	inventory_date	Ilex vomitoria	Atlanta	Georgia	-84.350093	33.761917	Austin Ave	naturally_occurring	Atlanta	NA	NA	NA	NA	NA	NA	NA	NA	NA	NA	NA	NA	NA	NA	NA	NA	NA
1497	1999	inventory_date	Cercis canadensis	Atlanta	Georgia	-84.349813	33.761976	Austin Ave	naturally_occurring	Atlanta	NA	NA	NA	NA	NA	NA	NA	NA	NA	NA	NA	NA	NA	NA	NA	NA	NA
1498	1999	inventory_date	Cercis canadensis	Atlanta	Georgia	-84.349897	33.761923	Austin Ave	naturally_occurring	Atlanta	NA	NA	NA	NA	NA	NA	NA	NA	NA	NA	NA	NA	NA	NA	NA	NA	NA
1572	2000	inventory_date	Acer rubrum	Atlanta	Georgia	-84.410382	33.724789	Mayland Ave	naturally_occurring	Atlanta	NA	NA	NA	NA	NA	NA	NA	NA	NA	NA	NA	NA	NA	NA	NA	NA	NA
1573	2000	inventory_date	Quercus nuttallii	Atlanta	Georgia	-84.410633	33.724821	Mayland Ave	no_info	Atlanta	NA	NA	NA	NA	NA	NA	NA	NA	NA	NA	NA	NA	NA	NA	NA	NA	NA
1574	2000	inventory_date	Acer rubrum	Atlanta	Georgia	-84.410744	33.724946	Mayland Ave	naturally_occurring	Atlanta	NA	NA	NA	NA	NA	NA	NA	NA	NA	NA	NA	NA	NA	NA	NA	NA	NA
1575	2000	inventory_date	Acer rubrum	Atlanta	Georgia	-84.410845	33.725074	Mayland Ave	naturally_occurring	Atlanta	NA	NA	NA	NA	NA	NA	NA	NA	NA	NA	NA	NA	NA	NA	NA	NA	NA
1576	2000	inventory_date	Quercus rubra	Atlanta	Georgia	-84.411796	33.725736	Catherine St	naturally_occurring	Atlanta	NA	NA	NA	NA	NA	NA	NA	NA	NA	NA	NA	NA	NA	NA	NA	NA	NA
1577	2000	inventory_date	Acer rubrum	Atlanta	Georgia	-84.412379	33.725711	Catherine St	naturally_occurring	Atlanta	NA	NA	NA	NA	NA	NA	NA	NA	NA	NA	NA	NA	NA	NA	NA	NA	NA
1578	2000	inventory_date	Acer rubrum	Atlanta	Georgia	-84.412277	33.725438	Lexington Ave	naturally_occurring	Atlanta	NA	NA	NA	NA	NA	NA	NA	NA	NA	NA	NA	NA	NA	NA	NA	NA	NA
1579	2000	inventory_date	Acer rubrum	Atlanta	Georgia	-84.412088	33.72514	Lexington Ave	naturally_occurring	Atlanta	NA	NA	NA	NA	NA	NA	NA	NA	NA	NA	NA	NA	NA	NA	NA	NA	NA
1580	2000	inventory_date	Acer rubrum	Atlanta	Georgia	-84.411986	33.724766	Lexington Ave	naturally_occurring	Atlanta	NA	NA	NA	NA	NA	NA	NA	NA	NA	NA	NA	NA	NA	NA	NA	NA	NA
1581	2000	inventory_date	Acer rubrum	Atlanta	Georgia	-84.411774	33.724835	Lexington Ave	naturally_occurring	Atlanta	NA	NA	NA	NA	NA	NA	NA	NA	NA	NA	NA	NA	NA	NA	NA	NA	NA
1588	2000	inventory_date	Acer rubrum	Atlanta	Georgia	-84.411019	33.725154	Mayland Ave	naturally_occurring	Atlanta	NA	NA	NA	NA	NA	NA	NA	NA	NA	NA	NA	NA	NA	NA	NA	NA	NA
1589	2000	inventory_date	Acer rubrum	Atlanta	Georgia	-84.411203	33.725347	Mayland Ave	naturally_occurring	Atlanta	NA	NA	NA	NA	NA	NA	NA	NA	NA	NA	NA	NA	NA	NA	NA	NA	NA
1590	2000	inventory_date	Acer rubrum	Atlanta	Georgia	-84.411319	33.725524	Mayland Ave	naturally_occurring	Atlanta	NA	NA	NA	NA	NA	NA	NA	NA	NA	NA	NA	NA	NA	NA	NA	NA	NA
1591	2000	inventory_date	Acer rubrum	Atlanta	Georgia	-84.411483	33.725576	Mayland Ave	naturally_occurring	Atlanta	NA	NA	NA	NA	NA	NA	NA	NA	NA	NA	NA	NA	NA	NA	NA	NA	NA
1592	2000	inventory_date	Quercus nuttallii	Atlanta	Georgia	-84.411392	33.725725	Mayland Ave	no_info	Atlanta	NA	NA	NA	NA	NA	NA	NA	NA	NA	NA	NA	NA	NA	NA	NA	NA	NA
1593	2000	inventory_date	Quercus nuttallii	Atlanta	Georgia	-84.411661	33.725745	Catherine St	no_info	Atlanta	NA	NA	NA	NA	NA	NA	NA	NA	NA	NA	NA	NA	NA	NA	NA	NA	NA
1600	2000	inventory_date	Quercus nuttallii	Atlanta	Georgia	-84.411389	33.724723	Lexington Ave	no_info	Atlanta	NA	NA	NA	NA	NA	NA	NA	NA	NA	NA	NA	NA	NA	NA	NA	NA	NA
1665	2000	inventory_date	Ginkgo biloba	Atlanta	Georgia	-84.345787	33.796663	Beech Valley Rd	introduced	Atlanta	NA	NA	NA	NA	NA	NA	NA	NA	NA	NA	NA	NA	NA	NA	NA	NA	NA
1666	2000	inventory_date	Acer buergerianum	Atlanta	Georgia	-84.345675	33.796699	Beech Valley Rd	introduced	Atlanta	NA	NA	NA	NA	NA	NA	NA	NA	NA	NA	NA	NA	NA	NA	NA	NA	NA
1667	2000	inventory_date	Acer buergerianum	Atlanta	Georgia	-84.345615	33.796717	Beech Valley Rd	introduced	Atlanta	NA	NA	NA	NA	NA	NA	NA	NA	NA	NA	NA	NA	NA	NA	NA	NA	NA
1668	2000	inventory_date	Acer buergerianum	Atlanta	Georgia	-84.345556	33.79673	Beech Valley Rd	introduced	Atlanta	NA	NA	NA	NA	NA	NA	NA	NA	NA	NA	NA	NA	NA	NA	NA	NA	NA
1669	2000	inventory_date	Acer buergerianum	Atlanta	Georgia	-84.345503	33.796753	Beech Valley Rd	introduced	Atlanta	NA	NA	NA	NA	NA	NA	NA	NA	NA	NA	NA	NA	NA	NA	NA	NA	NA
1670	2000	inventory_date	Quercus acutissima	Atlanta	Georgia	-84.345223	33.796798	Beech Valley Rd	introduced	Atlanta	NA	NA	NA	NA	NA	NA	NA	NA	NA	NA	NA	NA	NA	NA	NA	NA	NA
1671	2000	inventory_date	Platanus occidentalis	Atlanta	Georgia	-84.345164	33.796852	Beech Valley Rd	naturally_occurring	Atlanta	NA	NA	NA	NA	NA	NA	NA	NA	NA	NA	NA	NA	NA	NA	NA	NA	NA
1672	2000	inventory_date	Fagus grandiflora	Atlanta	Georgia	-84.345062	33.796825	Beech Valley Rd	no_info	Atlanta	NA	NA	NA	NA	NA	NA	NA	NA	NA	NA	NA	NA	NA	NA	NA	NA	NA
1673	2000	inventory_date	Ulmus parvifolia	Atlanta	Georgia	-84.345019	33.796695	Beech Valley Rd	introduced	Atlanta	NA	NA	NA	NA	NA	NA	NA	NA	NA	NA	NA	NA	NA	NA	NA	NA	NA
1674	2000	inventory_date	Fagus grandiflora	Atlanta	Georgia	-84.344987	33.796632	Beech Valley Rd	no_info	Atlanta	NA	NA	NA	NA	NA	NA	NA	NA	NA	NA	NA	NA	NA	NA	NA	NA	NA
1675	2000	inventory_date	Fagus grandiflora	Atlanta	Georgia	-84.344986	33.796579	Beech Valley Rd	no_info	Atlanta	NA	NA	NA	NA	NA	NA	NA	NA	NA	NA	NA	NA	NA	NA	NA	NA	NA
1676	2000	inventory_date	Platanus occidentalis	Atlanta	Georgia	-84.345142	33.796587	Beech Valley Rd	naturally_occurring	Atlanta	NA	NA	NA	NA	NA	NA	NA	NA	NA	NA	NA	NA	NA	NA	NA	NA	NA
1677	2000	inventory_date	Quercus falcata	Atlanta	Georgia	-84.345551	33.796667	Beech Valley Rd	naturally_occurring	Atlanta	NA	NA	NA	NA	NA	NA	NA	NA	NA	NA	NA	NA	NA	NA	NA	NA	NA
1686	2000	inventory_date	Malus angustifolia	EastPoint	Georgia	-84.433597	33.687864	Harold Sheats Conn	naturally_occurring	Atlanta	NA	NA	NA	NA	NA	NA	NA	NA	NA	NA	NA	NA	NA	NA	NA	NA	NA
1687	2000	inventory_date	Malus angustifolia	EastPoint	Georgia	-84.433511	33.687907	Harold Sheats Conn	naturally_occurring	Atlanta	NA	NA	NA	NA	NA	NA	NA	NA	NA	NA	NA	NA	NA	NA	NA	NA	NA
1688	2000	inventory_date	Malus angustifolia	EastPoint	Georgia	-84.433435	33.687943	Harold Sheats Conn	naturally_occurring	Atlanta	NA	NA	NA	NA	NA	NA	NA	NA	NA	NA	NA	NA	NA	NA	NA	NA	NA
1689	2000	inventory_date	Malus angustifolia	EastPoint	Georgia	-84.433358	33.687979	Harold Sheats Conn	naturally_occurring	Atlanta	NA	NA	NA	NA	NA	NA	NA	NA	NA	NA	NA	NA	NA	NA	NA	NA	NA
1690	2000	inventory_date	Malus angustifolia	EastPoint	Georgia	-84.433272	33.688022	Harold Sheats Conn	naturally_occurring	Atlanta	NA	NA	NA	NA	NA	NA	NA	NA	NA	NA	NA	NA	NA	NA	NA	NA	NA
1691	2000	inventory_date	Quercus nuttallii	EastPoint	Georgia	-84.433204	33.688058	Harold Sheats Conn	no_info	Atlanta	NA	NA	NA	NA	NA	NA	NA	NA	NA	NA	NA	NA	NA	NA	NA	NA	NA
1692	2000	inventory_date	Crataegus viridis	EastPoint	Georgia	-84.433127	33.688094	Harold Sheats Conn	naturally_occurring	Atlanta	NA	NA	NA	NA	NA	NA	NA	NA	NA	NA	NA	NA	NA	NA	NA	NA	NA
1693	2000	inventory_date	Crataegus viridis	EastPoint	Georgia	-84.433059	33.688137	Harold Sheats Conn	naturally_occurring	Atlanta	NA	NA	NA	NA	NA	NA	NA	NA	NA	NA	NA	NA	NA	NA	NA	NA	NA
1694	2000	inventory_date	Crataegus viridis	EastPoint	Georgia	-84.432974	33.68818	Harold Sheats Conn	naturally_occurring	Atlanta	NA	NA	NA	NA	NA	NA	NA	NA	NA	NA	NA	NA	NA	NA	NA	NA	NA
1695	2000	inventory_date	Cedrus deodara	EastPoint	Georgia	-84.43288	33.688209	Harold Sheats Conn	introduced	Atlanta	NA	NA	NA	NA	NA	NA	NA	NA	NA	NA	NA	NA	NA	NA	NA	NA	NA
1696	2000	inventory_date	Cedrus deodara	EastPoint	Georgia	-84.432811	33.688245	Harold Sheats Conn	introduced	Atlanta	NA	NA	NA	NA	NA	NA	NA	NA	NA	NA	NA	NA	NA	NA	NA	NA	NA
1701	2000	inventory_date	Malus angustifolia	EastPoint	Georgia	-84.434289	33.68782	Roosevelt Hwy	naturally_occurring	Atlanta	NA	NA	NA	NA	NA	NA	NA	NA	NA	NA	NA	NA	NA	NA	NA	NA	NA
1702	2000	inventory_date	Malus angustifolia	EastPoint	Georgia	-84.434178	33.68782	Roosevelt Hwy	naturally_occurring	Atlanta	NA	NA	NA	NA	NA	NA	NA	NA	NA	NA	NA	NA	NA	NA	NA	NA	NA
1703	2000	inventory_date	Malus angustifolia	EastPoint	Georgia	-84.434075	33.68782	Roosevelt Hwy	naturally_occurring	Atlanta	NA	NA	NA	NA	NA	NA	NA	NA	NA	NA	NA	NA	NA	NA	NA	NA	NA
1704	2000	inventory_date	Malus angustifolia	EastPoint	Georgia	-84.433964	33.687828	Roosevelt Hwy	naturally_occurring	Atlanta	NA	NA	NA	NA	NA	NA	NA	NA	NA	NA	NA	NA	NA	NA	NA	NA	NA
1705	2000	inventory_date	Magnolia virginiana	Atlanta	Georgia	-84.433691	33.687828	Arthur Langford Pl	naturally_occurring	Atlanta	NA	NA	NA	NA	NA	NA	NA	NA	NA	NA	NA	NA	NA	NA	NA	NA	NA
1706	2000	inventory_date	Cedrus deodara	EastPoint	Georgia	-84.43274	33.688283	Harold Sheats Conn	introduced	Atlanta	NA	NA	NA	NA	NA	NA	NA	NA	NA	NA	NA	NA	NA	NA	NA	NA	NA
1707	2000	inventory_date	Cedrus deodara	EastPoint	Georgia	-84.432661	33.688327	Harold Sheats Conn	introduced	Atlanta	NA	NA	NA	NA	NA	NA	NA	NA	NA	NA	NA	NA	NA	NA	NA	NA	NA
1708	2000	inventory_date	Cedrus deodara	EastPoint	Georgia	-84.432583	33.688371	Harold Sheats Conn	introduced	Atlanta	NA	NA	NA	NA	NA	NA	NA	NA	NA	NA	NA	NA	NA	NA	NA	NA	NA
1709	2000	inventory_date	Cedrus deodara	EastPoint	Georgia	-84.432487	33.6884	Harold Sheats Conn	introduced	Atlanta	NA	NA	NA	NA	NA	NA	NA	NA	NA	NA	NA	NA	NA	NA	NA	NA	NA
1710	2000	inventory_date	Cedrus deodara	EastPoint	Georgia	-84.432391	33.688444	Harold Sheats Conn	introduced	Atlanta	NA	NA	NA	NA	NA	NA	NA	NA	NA	NA	NA	NA	NA	NA	NA	NA	NA
1711	2000	inventory_date	Cedrus deodara	EastPoint	Georgia	-84.432304	33.688481	Harold Sheats Conn	introduced	Atlanta	NA	NA	NA	NA	NA	NA	NA	NA	NA	NA	NA	NA	NA	NA	NA	NA	NA
1712	2000	inventory_date	Cedrus deodara	EastPoint	Georgia	-84.432217	33.688525	Harold Sheats Conn	introduced	Atlanta	NA	NA	NA	NA	NA	NA	NA	NA	NA	NA	NA	NA	NA	NA	NA	NA	NA
1747	2000	inventory_date	Cladrastis kentukea	Atlanta	Georgia	-84.347083	33.769079	Moreland Ave	naturally_occurring	Atlanta	NA	NA	NA	NA	NA	NA	NA	NA	NA	NA	NA	NA	NA	NA	NA	NA	NA
1748	2000	inventory_date	Quercus alba	Atlanta	Georgia	-84.346752	33.769074	Moreland Ave	naturally_occurring	Atlanta	NA	NA	NA	NA	NA	NA	NA	NA	NA	NA	NA	NA	NA	NA	NA	NA	NA
1749	2000	inventory_date	Acer rubrum	Atlanta	Georgia	-84.348859	33.769276	Moreland Ave	naturally_occurring	Atlanta	NA	NA	NA	NA	NA	NA	NA	NA	NA	NA	NA	NA	NA	NA	NA	NA	NA
1750	2000	inventory_date	Quercus rubra	Atlanta	Georgia	-84.348873	33.769839	Moreland Ave	naturally_occurring	Atlanta	NA	NA	NA	NA	NA	NA	NA	NA	NA	NA	NA	NA	NA	NA	NA	NA	NA
1751	2000	inventory_date	Quercus shumardii	Atlanta	Georgia	-84.348755	33.769325	Moreland Ave	naturally_occurring	Atlanta	NA	NA	NA	NA	NA	NA	NA	NA	NA	NA	NA	NA	NA	NA	NA	NA	NA
1752	2000	inventory_date	Quercus palustris	Atlanta	Georgia	-84.348698	33.769986	Moreland Ave	introduced	Atlanta	NA	NA	NA	NA	NA	NA	NA	NA	NA	NA	NA	NA	NA	NA	NA	NA	NA
1753	2000	inventory_date	Quercus alba	Atlanta	Georgia	-84.348595	33.770035	Moreland Ave	naturally_occurring	Atlanta	NA	NA	NA	NA	NA	NA	NA	NA	NA	NA	NA	NA	NA	NA	NA	NA	NA
1754	2000	inventory_date	Amelanchier arborea	Atlanta	Georgia	-84.348328	33.769721	Moreland Ave	naturally_occurring	Atlanta	NA	NA	NA	NA	NA	NA	NA	NA	NA	NA	NA	NA	NA	NA	NA	NA	NA
1755	2000	inventory_date	Acer rubrum	Atlanta	Georgia	-84.348691	33.769558	Moreland Ave	naturally_occurring	Atlanta	NA	NA	NA	NA	NA	NA	NA	NA	NA	NA	NA	NA	NA	NA	NA	NA	NA
1756	2000	inventory_date	Platanus occidentalis	Atlanta	Georgia	-84.348529	33.769439	Moreland Ave	naturally_occurring	Atlanta	NA	NA	NA	NA	NA	NA	NA	NA	NA	NA	NA	NA	NA	NA	NA	NA	NA
1757	2000	inventory_date	Quercus alba	Atlanta	Georgia	-84.348218	33.769402	Moreland Ave	naturally_occurring	Atlanta	NA	NA	NA	NA	NA	NA	NA	NA	NA	NA	NA	NA	NA	NA	NA	NA	NA
1758	2000	inventory_date	Carya aquatica	Atlanta	Georgia	-84.34801	33.769429	Moreland Ave	naturally_occurring	Atlanta	NA	NA	NA	NA	NA	NA	NA	NA	NA	NA	NA	NA	NA	NA	NA	NA	NA
1759	2000	inventory_date	Quercus pagodifolia	Atlanta	Georgia	-84.347848	33.769451	Moreland Ave	no_info	Atlanta	NA	NA	NA	NA	NA	NA	NA	NA	NA	NA	NA	NA	NA	NA	NA	NA	NA
1760	2000	inventory_date	Acer saccharinum	Atlanta	Georgia	-84.347693	33.769468	Moreland Ave	naturally_occurring	Atlanta	NA	NA	NA	NA	NA	NA	NA	NA	NA	NA	NA	NA	NA	NA	NA	NA	NA
1761	2000	inventory_date	Quercus lyrata	Atlanta	Georgia	-84.347589	33.769565	Moreland Ave	naturally_occurring	Atlanta	NA	NA	NA	NA	NA	NA	NA	NA	NA	NA	NA	NA	NA	NA	NA	NA	NA
1762	2000	inventory_date	Acer saccharinum	Atlanta	Georgia	-84.34718	33.769328	Moreland Ave	naturally_occurring	Atlanta	NA	NA	NA	NA	NA	NA	NA	NA	NA	NA	NA	NA	NA	NA	NA	NA	NA
1763	2000	inventory_date	Malus angustifolia	Atlanta	Georgia	-84.347057	33.769382	Moreland Ave	naturally_occurring	Atlanta	NA	NA	NA	NA	NA	NA	NA	NA	NA	NA	NA	NA	NA	NA	NA	NA	NA
1764	2000	inventory_date	Liriodendron tulipifera	Atlanta	Georgia	-84.346915	33.769393	Moreland Ave	naturally_occurring	Atlanta	NA	NA	NA	NA	NA	NA	NA	NA	NA	NA	NA	NA	NA	NA	NA	NA	NA
1765	2000	inventory_date	Quercus pagodifolia	Atlanta	Georgia	-84.346675	33.769361	Moreland Ave	no_info	Atlanta	NA	NA	NA	NA	NA	NA	NA	NA	NA	NA	NA	NA	NA	NA	NA	NA	NA
1766	2000	inventory_date	Quercus palustris	Atlanta	Georgia	-84.348692	33.769926	Moreland Ave	introduced	Atlanta	NA	NA	NA	NA	NA	NA	NA	NA	NA	NA	NA	NA	NA	NA	NA	NA	NA
1767	2000	inventory_date	Quercus alba	Atlanta	Georgia	-84.347585	33.769784	Moreland Ave	naturally_occurring	Atlanta	NA	NA	NA	NA	NA	NA	NA	NA	NA	NA	NA	NA	NA	NA	NA	NA	NA
1768	2000	inventory_date	Carya glabra	Atlanta	Georgia	-84.347299	33.769694	Moreland Ave	naturally_occurring	Atlanta	NA	NA	NA	NA	NA	NA	NA	NA	NA	NA	NA	NA	NA	NA	NA	NA	NA
1769	2000	inventory_date	Platanus occidentalis	Atlanta	Georgia	-84.347143	33.769666	Moreland Ave	naturally_occurring	Atlanta	NA	NA	NA	NA	NA	NA	NA	NA	NA	NA	NA	NA	NA	NA	NA	NA	NA
1770	2000	inventory_date	Fagus grandiflora	Atlanta	Georgia	-84.347103	33.769825	Moreland Ave	no_info	Atlanta	NA	NA	NA	NA	NA	NA	NA	NA	NA	NA	NA	NA	NA	NA	NA	NA	NA
1771	2000	inventory_date	Quercus palustris	Atlanta	Georgia	-84.348007	33.769892	Moreland Ave	introduced	Atlanta	NA	NA	NA	NA	NA	NA	NA	NA	NA	NA	NA	NA	NA	NA	NA	NA	NA
1772	2000	inventory_date	Chionanthus virginicus	Atlanta	Georgia	-84.347898	33.76988	Moreland Ave	naturally_occurring	Atlanta	NA	NA	NA	NA	NA	NA	NA	NA	NA	NA	NA	NA	NA	NA	NA	NA	NA
1773	2000	inventory_date	Chionanthus virginicus	Atlanta	Georgia	-84.34796	33.770011	Moreland Ave	naturally_occurring	Atlanta	NA	NA	NA	NA	NA	NA	NA	NA	NA	NA	NA	NA	NA	NA	NA	NA	NA
1774	2000	inventory_date	Chionanthus virginicus	Atlanta	Georgia	-84.347844	33.770017	Moreland Ave	naturally_occurring	Atlanta	NA	NA	NA	NA	NA	NA	NA	NA	NA	NA	NA	NA	NA	NA	NA	NA	NA
1775	2000	inventory_date	Quercus falcata	Atlanta	Georgia	-84.348867	33.770644	Moreland Ave	naturally_occurring	Atlanta	NA	NA	NA	NA	NA	NA	NA	NA	NA	NA	NA	NA	NA	NA	NA	NA	NA
1776	2000	inventory_date	Acer rubrum	Atlanta	Georgia	-84.348608	33.771051	Moreland Ave	naturally_occurring	Atlanta	NA	NA	NA	NA	NA	NA	NA	NA	NA	NA	NA	NA	NA	NA	NA	NA	NA
1777	2000	inventory_date	Quercus pagodifolia	Atlanta	Georgia	-84.348036	33.771026	Moreland Ave	no_info	Atlanta	NA	NA	NA	NA	NA	NA	NA	NA	NA	NA	NA	NA	NA	NA	NA	NA	NA
1778	2000	inventory_date	Acer rubrum	Atlanta	Georgia	-84.347966	33.771052	Moreland Ave	naturally_occurring	Atlanta	NA	NA	NA	NA	NA	NA	NA	NA	NA	NA	NA	NA	NA	NA	NA	NA	NA
1779	2000	inventory_date	Quercus falcata	Atlanta	Georgia	-84.347838	33.770984	Moreland Ave	naturally_occurring	Atlanta	NA	NA	NA	NA	NA	NA	NA	NA	NA	NA	NA	NA	NA	NA	NA	NA	NA
1780	2000	inventory_date	Acer rubrum	Atlanta	Georgia	-84.347612	33.770981	Moreland Ave	naturally_occurring	Atlanta	NA	NA	NA	NA	NA	NA	NA	NA	NA	NA	NA	NA	NA	NA	NA	NA	NA
1792	2000	inventory_date	Acer rubrum	Atlanta	Georgia	-84.347501	33.771023	Moreland Ave	naturally_occurring	Atlanta	NA	NA	NA	NA	NA	NA	NA	NA	NA	NA	NA	NA	NA	NA	NA	NA	NA
1793	2000	inventory_date	Acer rubrum	Atlanta	Georgia	-84.347445	33.770977	Moreland Ave	naturally_occurring	Atlanta	NA	NA	NA	NA	NA	NA	NA	NA	NA	NA	NA	NA	NA	NA	NA	NA	NA
1794	2000	inventory_date	Acer rubrum	Atlanta	Georgia	-84.347377	33.77093	Moreland Ave	naturally_occurring	Atlanta	NA	NA	NA	NA	NA	NA	NA	NA	NA	NA	NA	NA	NA	NA	NA	NA	NA
1795	2000	inventory_date	Acer rubrum	Atlanta	Georgia	-84.347198	33.770967	Moreland Ave	naturally_occurring	Atlanta	NA	NA	NA	NA	NA	NA	NA	NA	NA	NA	NA	NA	NA	NA	NA	NA	NA
2871	2002	inventory_date	Taxodium distichum	Atlanta	Georgia	-84.354559	33.79752	Rock Springs rd E	naturally_occurring	Atlanta	NA	NA	NA	NA	NA	NA	NA	NA	NA	NA	NA	NA	NA	NA	NA	NA	NA
2872	2002	inventory_date	Taxodium distichum	Atlanta	Georgia	-84.354629	33.797524	Rock Springs rd E	naturally_occurring	Atlanta	NA	NA	NA	NA	NA	NA	NA	NA	NA	NA	NA	NA	NA	NA	NA	NA	NA
2873	2002	inventory_date	Quercus falcata	Atlanta	Georgia	-84.3547	33.797677	Rock Springs rd E	naturally_occurring	Atlanta	NA	NA	NA	NA	NA	NA	NA	NA	NA	NA	NA	NA	NA	NA	NA	NA	NA
2874	2002	inventory_date	Quercus alba	Atlanta	Georgia	-84.354646	33.797834	Rock Springs rd E	naturally_occurring	Atlanta	NA	NA	NA	NA	NA	NA	NA	NA	NA	NA	NA	NA	NA	NA	NA	NA	NA
2875	2002	inventory_date	Quercus falcata	Atlanta	Georgia	-84.354674	33.798157	Rock Springs rd E	naturally_occurring	Atlanta	NA	NA	NA	NA	NA	NA	NA	NA	NA	NA	NA	NA	NA	NA	NA	NA	NA
2876	2002	inventory_date	Quercus falcata	Atlanta	Georgia	-84.354604	33.798206	Rock Springs rd E	naturally_occurring	Atlanta	NA	NA	NA	NA	NA	NA	NA	NA	NA	NA	NA	NA	NA	NA	NA	NA	NA
2877	2002	inventory_date	Quercus falcata	Atlanta	Georgia	-84.354523	33.798166	Rock Springs rd E	naturally_occurring	Atlanta	NA	NA	NA	NA	NA	NA	NA	NA	NA	NA	NA	NA	NA	NA	NA	NA	NA
2878	2002	inventory_date	Quercus falcata	Atlanta	Georgia	-84.354491	33.798103	Rock Springs rd E	naturally_occurring	Atlanta	NA	NA	NA	NA	NA	NA	NA	NA	NA	NA	NA	NA	NA	NA	NA	NA	NA
2879	2002	inventory_date	Quercus falcata	Atlanta	Georgia	-84.354421	33.798009	Rock Springs rd E	naturally_occurring	Atlanta	NA	NA	NA	NA	NA	NA	NA	NA	NA	NA	NA	NA	NA	NA	NA	NA	NA
2880	2002	inventory_date	Quercus alba	Atlanta	Georgia	-84.35448	33.797969	Rock Springs rd E	naturally_occurring	Atlanta	NA	NA	NA	NA	NA	NA	NA	NA	NA	NA	NA	NA	NA	NA	NA	NA	NA
2881	2002	inventory_date	Quercus falcata	Atlanta	Georgia	-84.354426	33.797915	Rock Springs rd E	naturally_occurring	Atlanta	NA	NA	NA	NA	NA	NA	NA	NA	NA	NA	NA	NA	NA	NA	NA	NA	NA
2882	2002	inventory_date	Quercus falcata	Atlanta	Georgia	-84.35448	33.797839	Rock Springs rd E	naturally_occurring	Atlanta	NA	NA	NA	NA	NA	NA	NA	NA	NA	NA	NA	NA	NA	NA	NA	NA	NA
2883	2002	inventory_date	Quercus falcata	Atlanta	Georgia	-84.35442	33.797771	Rock Springs rd E	naturally_occurring	Atlanta	NA	NA	NA	NA	NA	NA	NA	NA	NA	NA	NA	NA	NA	NA	NA	NA	NA
2884	2002	inventory_date	Quercus falcata	Atlanta	Georgia	-84.354485	33.797686	Rock Springs rd E	naturally_occurring	Atlanta	NA	NA	NA	NA	NA	NA	NA	NA	NA	NA	NA	NA	NA	NA	NA	NA	NA
2885	2002	inventory_date	Taxodium distichum	Atlanta	Georgia	-84.354474	33.797569	Rock Springs rd E	naturally_occurring	Atlanta	NA	NA	NA	NA	NA	NA	NA	NA	NA	NA	NA	NA	NA	NA	NA	NA	NA
2886	2002	inventory_date	Cornus florida	Atlanta	Georgia	-84.354484	33.797444	Rock Springs rd E	naturally_occurring	Atlanta	NA	NA	NA	NA	NA	NA	NA	NA	NA	NA	NA	NA	NA	NA	NA	NA	NA
2887	2002	inventory_date	Cornus florida	Atlanta	Georgia	-84.354554	33.797444	Rock Springs rd E	naturally_occurring	Atlanta	NA	NA	NA	NA	NA	NA	NA	NA	NA	NA	NA	NA	NA	NA	NA	NA	NA
2888	2002	inventory_date	Cornus florida	Atlanta	Georgia	-84.354635	33.797448	Rock Springs rd E	naturally_occurring	Atlanta	NA	NA	NA	NA	NA	NA	NA	NA	NA	NA	NA	NA	NA	NA	NA	NA	NA
2889	2002	inventory_date	Cornus florida	Atlanta	Georgia	-84.354704	33.797448	Rock Springs rd E	naturally_occurring	Atlanta	NA	NA	NA	NA	NA	NA	NA	NA	NA	NA	NA	NA	NA	NA	NA	NA	NA
3057	2002	inventory_date	Parrotia persica	Decatur	Georgia	-84.310361	33.753886	Oakview Rd	introduced	Atlanta	NA	NA	NA	NA	NA	NA	NA	NA	NA	NA	NA	NA	NA	NA	NA	NA	NA
3058	2002	inventory_date	Parrotia persica	Decatur	Georgia	-84.310272	33.753952	Oakview Rd	introduced	Atlanta	NA	NA	NA	NA	NA	NA	NA	NA	NA	NA	NA	NA	NA	NA	NA	NA	NA
3137	2003	inventory_date	Sassafras albidum	Atlanta	Georgia	-84.354964	33.755872	Dekalb Ave	naturally_occurring	Atlanta	NA	NA	NA	NA	NA	NA	NA	NA	NA	NA	NA	NA	NA	NA	NA	NA	NA
3138	2003	inventory_date	Magnolia	Atlanta	Georgia	-84.355779	33.755389	Dekalb Ave	no_info	Atlanta	NA	NA	NA	NA	NA	NA	NA	NA	NA	NA	NA	NA	NA	NA	NA	NA	NA
3139	2003	inventory_date	Chionanthus virginicus	Atlanta	Georgia	-84.356155	33.755198	Dekalb Ave	naturally_occurring	Atlanta	NA	NA	NA	NA	NA	NA	NA	NA	NA	NA	NA	NA	NA	NA	NA	NA	NA
3140	2003	inventory_date	Acer leucoderme	Atlanta	Georgia	-84.356356	33.755098	Dekalb Ave	naturally_occurring	Atlanta	NA	NA	NA	NA	NA	NA	NA	NA	NA	NA	NA	NA	NA	NA	NA	NA	NA
3141	2003	inventory_date	Acer leucoderme	Atlanta	Georgia	-84.356322	33.755117	Dekalb Ave	naturally_occurring	Atlanta	NA	NA	NA	NA	NA	NA	NA	NA	NA	NA	NA	NA	NA	NA	NA	NA	NA
3142	2003	inventory_date	Acer leucoderme	Atlanta	Georgia	-84.356285	33.755136	Dekalb Ave	naturally_occurring	Atlanta	NA	NA	NA	NA	NA	NA	NA	NA	NA	NA	NA	NA	NA	NA	NA	NA	NA
3143	2003	inventory_date	Acer leucoderme	Atlanta	Georgia	-84.35624	33.755158	Dekalb Ave	naturally_occurring	Atlanta	NA	NA	NA	NA	NA	NA	NA	NA	NA	NA	NA	NA	NA	NA	NA	NA	NA
3144	2003	inventory_date	Chionanthus virginicus	Atlanta	Georgia	-84.356453	33.755058	Dekalb Ave	naturally_occurring	Atlanta	NA	NA	NA	NA	NA	NA	NA	NA	NA	NA	NA	NA	NA	NA	NA	NA	NA
3145	2003	inventory_date	Sassafras albidum	Decatur	Georgia	-84.291297	33.781997	Nantahalla Ct	naturally_occurring	Atlanta	NA	NA	NA	NA	NA	NA	NA	NA	NA	NA	NA	NA	NA	NA	NA	NA	NA
3146	2003	inventory_date	Sassafras albidum	Decatur	Georgia	-84.291227	33.781939	Nantahalla Ct	naturally_occurring	Atlanta	NA	NA	NA	NA	NA	NA	NA	NA	NA	NA	NA	NA	NA	NA	NA	NA	NA
3226	2003	inventory_date	Crataegus viridis	Decatur	Georgia	-84.326763	33.821086	Nantahalla Ct	naturally_occurring	Atlanta	NA	NA	NA	NA	NA	NA	NA	NA	NA	NA	NA	NA	NA	NA	NA	NA	NA
3227	2003	inventory_date	Crataegus viridis	Decatur	Georgia	-84.326591	33.820943	Nantahalla Ct	naturally_occurring	Atlanta	NA	NA	NA	NA	NA	NA	NA	NA	NA	NA	NA	NA	NA	NA	NA	NA	NA
3228	2003	inventory_date	Crataegus viridis	Decatur	Georgia	-84.326549	33.821014	Nantahalla Ct	naturally_occurring	Atlanta	NA	NA	NA	NA	NA	NA	NA	NA	NA	NA	NA	NA	NA	NA	NA	NA	NA
3229	2003	inventory_date	Crataegus viridis	Decatur	Georgia	-84.326463	33.820908	Nantahalla Ct	naturally_occurring	Atlanta	NA	NA	NA	NA	NA	NA	NA	NA	NA	NA	NA	NA	NA	NA	NA	NA	NA
3230	2003	inventory_date	Crataegus viridis	Decatur	Georgia	-84.326763	33.820908	Nantahalla Ct	naturally_occurring	Atlanta	NA	NA	NA	NA	NA	NA	NA	NA	NA	NA	NA	NA	NA	NA	NA	NA	NA
3231	2003	inventory_date	Crataegus viridis	Decatur	Georgia	-84.327621	33.820515	Nantahalla Ct	naturally_occurring	Atlanta	NA	NA	NA	NA	NA	NA	NA	NA	NA	NA	NA	NA	NA	NA	NA	NA	NA
3232	2003	inventory_date	Cercis canadensis	Decatur	Georgia	-84.326935	33.820908	Nantahalla Ct	naturally_occurring	Atlanta	NA	NA	NA	NA	NA	NA	NA	NA	NA	NA	NA	NA	NA	NA	NA	NA	NA
3233	2003	inventory_date	Quercus alba	Decatur	Georgia	-84.326162	33.820801	Nantahalla Ct	naturally_occurring	Atlanta	NA	NA	NA	NA	NA	NA	NA	NA	NA	NA	NA	NA	NA	NA	NA	NA	NA
3234	2003	inventory_date	Sassafras albidum	Decatur	Georgia	-84.326591	33.820515	Nantahalla Ct	naturally_occurring	Atlanta	NA	NA	NA	NA	NA	NA	NA	NA	NA	NA	NA	NA	NA	NA	NA	NA	NA
3235	2003	inventory_date	Sassafras albidum	Decatur	Georgia	-84.326935	33.820801	Nantahalla Ct	naturally_occurring	Atlanta	NA	NA	NA	NA	NA	NA	NA	NA	NA	NA	NA	NA	NA	NA	NA	NA	NA
3236	2003	inventory_date	Sassafras albidum	Decatur	Georgia	-84.32642	33.820908	Nantahalla Ct	naturally_occurring	Atlanta	NA	NA	NA	NA	NA	NA	NA	NA	NA	NA	NA	NA	NA	NA	NA	NA	NA
3237	2003	inventory_date	Acer leucoderme	Decatur	Georgia	-84.326591	33.820801	Nantahalla Ct	naturally_occurring	Atlanta	NA	NA	NA	NA	NA	NA	NA	NA	NA	NA	NA	NA	NA	NA	NA	NA	NA
3238	2003	inventory_date	Crataegus viridis	Decatur	Georgia	-84.326248	33.820801	Nantahalla Ct	naturally_occurring	Atlanta	NA	NA	NA	NA	NA	NA	NA	NA	NA	NA	NA	NA	NA	NA	NA	NA	NA
3239	2003	inventory_date	Crataegus viridis	Decatur	Georgia	-84.326699	33.820854	Nantahalla Ct	naturally_occurring	Atlanta	NA	NA	NA	NA	NA	NA	NA	NA	NA	NA	NA	NA	NA	NA	NA	NA	NA
3240	2003	inventory_date	Crataegus viridis	Decatur	Georgia	-84.32642	33.820943	Nantahalla Ct	naturally_occurring	Atlanta	NA	NA	NA	NA	NA	NA	NA	NA	NA	NA	NA	NA	NA	NA	NA	NA	NA
3241	2003	inventory_date	Crataegus viridis	Decatur	Georgia	-84.326892	33.820872	Nantahalla Ct	naturally_occurring	Atlanta	NA	NA	NA	NA	NA	NA	NA	NA	NA	NA	NA	NA	NA	NA	NA	NA	NA
3242	2003	inventory_date	Crataegus viridis	Decatur	Georgia	-84.32672	33.820801	Nantahalla Ct	naturally_occurring	Atlanta	NA	NA	NA	NA	NA	NA	NA	NA	NA	NA	NA	NA	NA	NA	NA	NA	NA
3243	2003	inventory_date	Crataegus viridis	Decatur	Georgia	-84.326806	33.820908	Nantahalla Ct	naturally_occurring	Atlanta	NA	NA	NA	NA	NA	NA	NA	NA	NA	NA	NA	NA	NA	NA	NA	NA	NA
3244	2003	inventory_date	Acer leucoderme	Decatur	Georgia	-84.326484	33.820961	Nantahalla Ct	naturally_occurring	Atlanta	NA	NA	NA	NA	NA	NA	NA	NA	NA	NA	NA	NA	NA	NA	NA	NA	NA
3245	2003	inventory_date	Acer leucoderme	Decatur	Georgia	-84.32672	33.820872	Nantahalla Ct	naturally_occurring	Atlanta	NA	NA	NA	NA	NA	NA	NA	NA	NA	NA	NA	NA	NA	NA	NA	NA	NA
3246	2003	inventory_date	Magnolia	Atlanta	Georgia	-84.35582	33.755364	Dekalb Ave	no_info	Atlanta	NA	NA	NA	NA	NA	NA	NA	NA	NA	NA	NA	NA	NA	NA	NA	NA	NA
3247	2003	inventory_date	Acer leucoderme	Atlanta	Georgia	-84.355738	33.755411	Dekalb Ave	naturally_occurring	Atlanta	NA	NA	NA	NA	NA	NA	NA	NA	NA	NA	NA	NA	NA	NA	NA	NA	NA
3248	2003	inventory_date	Acer leucoderme	Atlanta	Georgia	-84.355693	33.755432	Dekalb Ave	naturally_occurring	Atlanta	NA	NA	NA	NA	NA	NA	NA	NA	NA	NA	NA	NA	NA	NA	NA	NA	NA
3249	2003	inventory_date	Acer leucoderme	Atlanta	Georgia	-84.355652	33.755454	Dekalb Ave	naturally_occurring	Atlanta	NA	NA	NA	NA	NA	NA	NA	NA	NA	NA	NA	NA	NA	NA	NA	NA	NA
3250	2003	inventory_date	Magnolia	Atlanta	Georgia	-84.355612	33.755482	Dekalb Ave	no_info	Atlanta	NA	NA	NA	NA	NA	NA	NA	NA	NA	NA	NA	NA	NA	NA	NA	NA	NA
3251	2003	inventory_date	Magnolia	Atlanta	Georgia	-84.355526	33.755529	Dekalb Ave	no_info	Atlanta	NA	NA	NA	NA	NA	NA	NA	NA	NA	NA	NA	NA	NA	NA	NA	NA	NA
3252	2003	inventory_date	Magnolia	Atlanta	Georgia	-84.355481	33.755551	Dekalb Ave	no_info	Atlanta	NA	NA	NA	NA	NA	NA	NA	NA	NA	NA	NA	NA	NA	NA	NA	NA	NA
3253	2003	inventory_date	Betula nigra	Atlanta	Georgia	-84.355444	33.755576	Dekalb Ave	naturally_occurring	Atlanta	NA	NA	NA	NA	NA	NA	NA	NA	NA	NA	NA	NA	NA	NA	NA	NA	NA
3254	2003	inventory_date	Betula nigra	Atlanta	Georgia	-84.355399	33.755601	Dekalb Ave	naturally_occurring	Atlanta	NA	NA	NA	NA	NA	NA	NA	NA	NA	NA	NA	NA	NA	NA	NA	NA	NA
3255	2003	inventory_date	Magnolia	Atlanta	Georgia	-84.355314	33.755648	Dekalb Ave	no_info	Atlanta	NA	NA	NA	NA	NA	NA	NA	NA	NA	NA	NA	NA	NA	NA	NA	NA	NA
3256	2003	inventory_date	Magnolia	Atlanta	Georgia	-84.35528	33.755679	Dekalb Ave	no_info	Atlanta	NA	NA	NA	NA	NA	NA	NA	NA	NA	NA	NA	NA	NA	NA	NA	NA	NA
3257	2003	inventory_date	Magnolia	Atlanta	Georgia	-84.355239	33.755704	Dekalb Ave	no_info	Atlanta	NA	NA	NA	NA	NA	NA	NA	NA	NA	NA	NA	NA	NA	NA	NA	NA	NA
3258	2003	inventory_date	Betula nigra	Atlanta	Georgia	-84.355195	33.755726	Dekalb Ave	naturally_occurring	Atlanta	NA	NA	NA	NA	NA	NA	NA	NA	NA	NA	NA	NA	NA	NA	NA	NA	NA
3259	2003	inventory_date	Betula nigra	Atlanta	Georgia	-84.355113	33.755776	Dekalb Ave	naturally_occurring	Atlanta	NA	NA	NA	NA	NA	NA	NA	NA	NA	NA	NA	NA	NA	NA	NA	NA	NA
3260	2003	inventory_date	Betula nigra	Atlanta	Georgia	-84.355079	33.755801	Dekalb Ave	naturally_occurring	Atlanta	NA	NA	NA	NA	NA	NA	NA	NA	NA	NA	NA	NA	NA	NA	NA	NA	NA
3261	2003	inventory_date	Sassafras albidum	Atlanta	Georgia	-84.355039	33.755822	Dekalb Ave	naturally_occurring	Atlanta	NA	NA	NA	NA	NA	NA	NA	NA	NA	NA	NA	NA	NA	NA	NA	NA	NA
3262	2003	inventory_date	Sassafras albidum	Atlanta	Georgia	-84.354927	33.7559	Dekalb Ave	naturally_occurring	Atlanta	NA	NA	NA	NA	NA	NA	NA	NA	NA	NA	NA	NA	NA	NA	NA	NA	NA
3263	2003	inventory_date	Sassafras albidum	Atlanta	Georgia	-84.354936	33.756004	Dekalb Ave	naturally_occurring	Atlanta	NA	NA	NA	NA	NA	NA	NA	NA	NA	NA	NA	NA	NA	NA	NA	NA	NA
3264	2003	inventory_date	Betula nigra	Atlanta	Georgia	-84.35486	33.755947	Dekalb Ave	naturally_occurring	Atlanta	NA	NA	NA	NA	NA	NA	NA	NA	NA	NA	NA	NA	NA	NA	NA	NA	NA
3265	2003	inventory_date	Betula nigra	Atlanta	Georgia	-84.354826	33.755969	Dekalb Ave	naturally_occurring	Atlanta	NA	NA	NA	NA	NA	NA	NA	NA	NA	NA	NA	NA	NA	NA	NA	NA	NA
3266	2003	inventory_date	Sassafras albidum	Atlanta	Georgia	-84.354822	33.756084	Dekalb Ave	naturally_occurring	Atlanta	NA	NA	NA	NA	NA	NA	NA	NA	NA	NA	NA	NA	NA	NA	NA	NA	NA
3267	2003	inventory_date	Sassafras albidum	Atlanta	Georgia	-84.354791	33.75611	Dekalb Ave	naturally_occurring	Atlanta	NA	NA	NA	NA	NA	NA	NA	NA	NA	NA	NA	NA	NA	NA	NA	NA	NA
3268	2003	inventory_date	Sassafras albidum	Atlanta	Georgia	-84.354772	33.756126	Dekalb Ave	naturally_occurring	Atlanta	NA	NA	NA	NA	NA	NA	NA	NA	NA	NA	NA	NA	NA	NA	NA	NA	NA
3269	2003	inventory_date	Sassafras albidum	Atlanta	Georgia	-84.354117	33.756584	Dekalb Ave	naturally_occurring	Atlanta	NA	NA	NA	NA	NA	NA	NA	NA	NA	NA	NA	NA	NA	NA	NA	NA	NA
3270	2003	inventory_date	Sassafras albidum	Decatur	Georgia	-84.291234	33.782245	Nantahalla Ct	naturally_occurring	Atlanta	NA	NA	NA	NA	NA	NA	NA	NA	NA	NA	NA	NA	NA	NA	NA	NA	NA
3271	2003	inventory_date	Sassafras albidum	Decatur	Georgia	-84.291151	33.782187	Nantahalla Ct	naturally_occurring	Atlanta	NA	NA	NA	NA	NA	NA	NA	NA	NA	NA	NA	NA	NA	NA	NA	NA	NA
3272	2003	inventory_date	Sassafras albidum	Decatur	Georgia	-84.291094	33.782113	Nantahalla Ct	naturally_occurring	Atlanta	NA	NA	NA	NA	NA	NA	NA	NA	NA	NA	NA	NA	NA	NA	NA	NA	NA
3273	2003	inventory_date	Sassafras albidum	Decatur	Georgia	-84.291031	33.782055	Nantahalla Ct	naturally_occurring	Atlanta	NA	NA	NA	NA	NA	NA	NA	NA	NA	NA	NA	NA	NA	NA	NA	NA	NA
3274	2003	inventory_date	Acer leucoderme	Decatur	Georgia	-84.292335	33.782592	Nantahalla Ct	naturally_occurring	Atlanta	NA	NA	NA	NA	NA	NA	NA	NA	NA	NA	NA	NA	NA	NA	NA	NA	NA
3275	2003	inventory_date	Acer leucoderme	Decatur	Georgia	-84.292249	33.782565	Nantahalla Ct	naturally_occurring	Atlanta	NA	NA	NA	NA	NA	NA	NA	NA	NA	NA	NA	NA	NA	NA	NA	NA	NA
3276	2003	inventory_date	Acer leucoderme	Decatur	Georgia	-84.29215	33.782537	Nantahalla Ct	naturally_occurring	Atlanta	NA	NA	NA	NA	NA	NA	NA	NA	NA	NA	NA	NA	NA	NA	NA	NA	NA
3277	2003	inventory_date	Acer leucoderme	Decatur	Georgia	-84.292065	33.782504	Nantahalla Ct	naturally_occurring	Atlanta	NA	NA	NA	NA	NA	NA	NA	NA	NA	NA	NA	NA	NA	NA	NA	NA	NA
3278	2003	inventory_date	Acer leucoderme	Decatur	Georgia	-84.291966	33.782483	Nantahalla Ct	naturally_occurring	Atlanta	NA	NA	NA	NA	NA	NA	NA	NA	NA	NA	NA	NA	NA	NA	NA	NA	NA
3279	2003	inventory_date	Acer leucoderme	Decatur	Georgia	-84.291887	33.782444	Nantahalla Ct	naturally_occurring	Atlanta	NA	NA	NA	NA	NA	NA	NA	NA	NA	NA	NA	NA	NA	NA	NA	NA	NA
3280	2003	inventory_date	Cercis canadensis	Decatur	Georgia	-84.290967	33.781986	Nantahalla Ct	naturally_occurring	Atlanta	NA	NA	NA	NA	NA	NA	NA	NA	NA	NA	NA	NA	NA	NA	NA	NA	NA
3281	2003	inventory_date	Cercis canadensis	Decatur	Georgia	-84.290904	33.781912	Nantahalla Ct	naturally_occurring	Atlanta	NA	NA	NA	NA	NA	NA	NA	NA	NA	NA	NA	NA	NA	NA	NA	NA	NA
3282	2003	inventory_date	Cercis canadensis	Decatur	Georgia	-84.29086	33.781828	Nantahalla Ct	naturally_occurring	Atlanta	NA	NA	NA	NA	NA	NA	NA	NA	NA	NA	NA	NA	NA	NA	NA	NA	NA
3283	2003	inventory_date	Cercis canadensis	Decatur	Georgia	-84.290815	33.781743	Nantahalla Ct	naturally_occurring	Atlanta	NA	NA	NA	NA	NA	NA	NA	NA	NA	NA	NA	NA	NA	NA	NA	NA	NA
3284	2003	inventory_date	Cercis canadensis	Decatur	Georgia	-84.290777	33.781659	Nantahalla Ct	naturally_occurring	Atlanta	NA	NA	NA	NA	NA	NA	NA	NA	NA	NA	NA	NA	NA	NA	NA	NA	NA
3285	2003	inventory_date	Chionanthus virginicus	Atlanta	Georgia	-84.356594	33.754995	Dekalb Ave	naturally_occurring	Atlanta	NA	NA	NA	NA	NA	NA	NA	NA	NA	NA	NA	NA	NA	NA	NA	NA	NA
3286	2003	inventory_date	Cercis canadensis	Decatur	Georgia	-84.291801	33.782395	Nantahalla Ct	naturally_occurring	Atlanta	NA	NA	NA	NA	NA	NA	NA	NA	NA	NA	NA	NA	NA	NA	NA	NA	NA
3287	2003	inventory_date	Cercis canadensis	Decatur	Georgia	-84.291637	33.78228	Nantahalla Ct	naturally_occurring	Atlanta	NA	NA	NA	NA	NA	NA	NA	NA	NA	NA	NA	NA	NA	NA	NA	NA	NA
3288	2003	inventory_date	Cercis canadensis	Decatur	Georgia	-84.291558	33.78223	Nantahalla Ct	naturally_occurring	Atlanta	NA	NA	NA	NA	NA	NA	NA	NA	NA	NA	NA	NA	NA	NA	NA	NA	NA
3289	2003	inventory_date	Cercis canadensis	Decatur	Georgia	-84.291479	33.782181	Nantahalla Ct	naturally_occurring	Atlanta	NA	NA	NA	NA	NA	NA	NA	NA	NA	NA	NA	NA	NA	NA	NA	NA	NA
3290	2003	inventory_date	Sassafras albidum	Decatur	Georgia	-84.291413	33.782109	Nantahalla Ct	naturally_occurring	Atlanta	NA	NA	NA	NA	NA	NA	NA	NA	NA	NA	NA	NA	NA	NA	NA	NA	NA
3291	2003	inventory_date	Sassafras albidum	Decatur	Georgia	-84.291354	33.782049	Nantahalla Ct	naturally_occurring	Atlanta	NA	NA	NA	NA	NA	NA	NA	NA	NA	NA	NA	NA	NA	NA	NA	NA	NA
3292	2003	inventory_date	Chionanthus virginicus	Atlanta	Georgia	-84.356404	33.75508	Dekalb Ave	naturally_occurring	Atlanta	NA	NA	NA	NA	NA	NA	NA	NA	NA	NA	NA	NA	NA	NA	NA	NA	NA
3293	2003	inventory_date	Magnolia	Atlanta	Georgia	-84.355567	33.755504	Dekalb Ave	no_info	Atlanta	NA	NA	NA	NA	NA	NA	NA	NA	NA	NA	NA	NA	NA	NA	NA	NA	NA
3294	2003	inventory_date	Sassafras albidum	Atlanta	Georgia	-84.354035	33.756648	Dekalb Ave	naturally_occurring	Atlanta	NA	NA	NA	NA	NA	NA	NA	NA	NA	NA	NA	NA	NA	NA	NA	NA	NA
3295	2003	inventory_date	Chionanthus virginicus	Atlanta	Georgia	-84.3562	33.755177	Dekalb Ave	naturally_occurring	Atlanta	NA	NA	NA	NA	NA	NA	NA	NA	NA	NA	NA	NA	NA	NA	NA	NA	NA
3296	2003	inventory_date	Sassafras albidum	Decatur	Georgia	-84.291195	33.781875	Nantahalla Ct	naturally_occurring	Atlanta	NA	NA	NA	NA	NA	NA	NA	NA	NA	NA	NA	NA	NA	NA	NA	NA	NA
3297	2003	inventory_date	Quercus alba	Decatur	Georgia	-84.291151	33.781812	Nantahalla Ct	naturally_occurring	Atlanta	NA	NA	NA	NA	NA	NA	NA	NA	NA	NA	NA	NA	NA	NA	NA	NA	NA
3298	2003	inventory_date	Cercis canadensis	Decatur	Georgia	-84.291106	33.781738	Nantahalla Ct	naturally_occurring	Atlanta	NA	NA	NA	NA	NA	NA	NA	NA	NA	NA	NA	NA	NA	NA	NA	NA	NA
3299	2003	inventory_date	Cercis canadensis	Decatur	Georgia	-84.291056	33.78168	Nantahalla Ct	naturally_occurring	Atlanta	NA	NA	NA	NA	NA	NA	NA	NA	NA	NA	NA	NA	NA	NA	NA	NA	NA
3300	2003	inventory_date	Betula nigra	Atlanta	Georgia	-84.355362	33.755623	Dekalb Ave	naturally_occurring	Atlanta	NA	NA	NA	NA	NA	NA	NA	NA	NA	NA	NA	NA	NA	NA	NA	NA	NA
3301	2003	inventory_date	Acer leucoderme	Atlanta	Georgia	-84.355991	33.75528	Dekalb Ave	naturally_occurring	Atlanta	NA	NA	NA	NA	NA	NA	NA	NA	NA	NA	NA	NA	NA	NA	NA	NA	NA
3302	2003	inventory_date	Betula nigra	Atlanta	Georgia	-84.35515	33.755754	Dekalb Ave	naturally_occurring	Atlanta	NA	NA	NA	NA	NA	NA	NA	NA	NA	NA	NA	NA	NA	NA	NA	NA	NA
3303	2003	inventory_date	Betula nigra	Atlanta	Georgia	-84.354793	33.755988	Dekalb Ave	naturally_occurring	Atlanta	NA	NA	NA	NA	NA	NA	NA	NA	NA	NA	NA	NA	NA	NA	NA	NA	NA
4021	2003	inventory_date	Quercus georgiana	Decatur	Georgia	-84.311568	33.763729	Park Pl	naturally_occurring	Atlanta	NA	NA	NA	NA	NA	NA	NA	NA	NA	NA	NA	NA	NA	NA	NA	NA	NA
4022	2003	inventory_date	Quercus georgiana	Decatur	Georgia	-84.3118	33.763751	Park Pl	naturally_occurring	Atlanta	NA	NA	NA	NA	NA	NA	NA	NA	NA	NA	NA	NA	NA	NA	NA	NA	NA
4143	2003	inventory_date	Quercus georgiana	Decatur	Georgia	-84.306682	33.755644	Oakview Rd	naturally_occurring	Atlanta	NA	NA	NA	NA	NA	NA	NA	NA	NA	NA	NA	NA	NA	NA	NA	NA	NA
4144	2003	inventory_date	Quercus georgiana	Decatur	Georgia	-84.306594	33.755677	Oakview Rd	naturally_occurring	Atlanta	NA	NA	NA	NA	NA	NA	NA	NA	NA	NA	NA	NA	NA	NA	NA	NA	NA
4145	2003	inventory_date	Cornus florida	Decatur	Georgia	-84.306502	33.755711	Oakview Rd	naturally_occurring	Atlanta	NA	NA	NA	NA	NA	NA	NA	NA	NA	NA	NA	NA	NA	NA	NA	NA	NA
4147	2003	inventory_date	Acer buergerianum	Atlanta	Georgia	-84.31574	33.749703	Oakview Rd	introduced	Atlanta	NA	NA	NA	NA	NA	NA	NA	NA	NA	NA	NA	NA	NA	NA	NA	NA	NA
4148	2003	inventory_date	Pistacia chinensis	Atlanta	Georgia	-84.315559	33.749743	Oakview Rd	introduced	Atlanta	NA	NA	NA	NA	NA	NA	NA	NA	NA	NA	NA	NA	NA	NA	NA	NA	NA
4516	2004	inventory_date	Quercus alba	Atlanta	Georgia	-84.359446	33.770885	State Route10	naturally_occurring	Atlanta	NA	NA	NA	NA	NA	NA	NA	NA	NA	NA	NA	NA	NA	NA	NA	NA	NA
4517	2004	inventory_date	Quercus alba	Atlanta	Georgia	-84.359436	33.770775	State Route10	naturally_occurring	Atlanta	NA	NA	NA	NA	NA	NA	NA	NA	NA	NA	NA	NA	NA	NA	NA	NA	NA
4518	2004	inventory_date	Quercus alba	Atlanta	Georgia	-84.35999	33.773664	State Route10	naturally_occurring	Atlanta	NA	NA	NA	NA	NA	NA	NA	NA	NA	NA	NA	NA	NA	NA	NA	NA	NA
4519	2004	inventory_date	Quercus alba	Atlanta	Georgia	-84.36001	33.773545	State Route10	naturally_occurring	Atlanta	NA	NA	NA	NA	NA	NA	NA	NA	NA	NA	NA	NA	NA	NA	NA	NA	NA
4520	2004	inventory_date	Quercus alba	Atlanta	Georgia	-84.360041	33.773452	State Route10	naturally_occurring	Atlanta	NA	NA	NA	NA	NA	NA	NA	NA	NA	NA	NA	NA	NA	NA	NA	NA	NA
4521	2004	inventory_date	Quercus alba	Atlanta	Georgia	-84.359468	33.771343	State Route10	naturally_occurring	Atlanta	NA	NA	NA	NA	NA	NA	NA	NA	NA	NA	NA	NA	NA	NA	NA	NA	NA
4522	2004	inventory_date	Quercus alba	Atlanta	Georgia	-84.359478	33.771444	State Route10	naturally_occurring	Atlanta	NA	NA	NA	NA	NA	NA	NA	NA	NA	NA	NA	NA	NA	NA	NA	NA	NA
4523	2004	inventory_date	Quercus alba	Atlanta	Georgia	-84.359488	33.771554	State Route10	naturally_occurring	Atlanta	NA	NA	NA	NA	NA	NA	NA	NA	NA	NA	NA	NA	NA	NA	NA	NA	NA
4524	2004	inventory_date	Quercus alba	Atlanta	Georgia	-84.359499	33.771656	State Route10	naturally_occurring	Atlanta	NA	NA	NA	NA	NA	NA	NA	NA	NA	NA	NA	NA	NA	NA	NA	NA	NA
4525	2004	inventory_date	Quercus alba	Atlanta	Georgia	-84.359529	33.771766	State Route10	naturally_occurring	Atlanta	NA	NA	NA	NA	NA	NA	NA	NA	NA	NA	NA	NA	NA	NA	NA	NA	NA
4526	2004	inventory_date	Quercus alba	Atlanta	Georgia	-84.35957	33.771876	State Route10	naturally_occurring	Atlanta	NA	NA	NA	NA	NA	NA	NA	NA	NA	NA	NA	NA	NA	NA	NA	NA	NA
4527	2004	inventory_date	Quercus alba	Atlanta	Georgia	-84.359426	33.770656	State Route10	naturally_occurring	Atlanta	NA	NA	NA	NA	NA	NA	NA	NA	NA	NA	NA	NA	NA	NA	NA	NA	NA
4528	2004	inventory_date	Quercus alba	Atlanta	Georgia	-84.359435	33.770554	State Route10	naturally_occurring	Atlanta	NA	NA	NA	NA	NA	NA	NA	NA	NA	NA	NA	NA	NA	NA	NA	NA	NA
4529	2004	inventory_date	Quercus alba	Atlanta	Georgia	-84.359425	33.770453	State Route10	naturally_occurring	Atlanta	NA	NA	NA	NA	NA	NA	NA	NA	NA	NA	NA	NA	NA	NA	NA	NA	NA
4530	2004	inventory_date	Quercus alba	Atlanta	Georgia	-84.359415	33.770351	State Route10	naturally_occurring	Atlanta	NA	NA	NA	NA	NA	NA	NA	NA	NA	NA	NA	NA	NA	NA	NA	NA	NA
4531	2004	inventory_date	Quercus alba	Atlanta	Georgia	-84.359404	33.770249	State Route10	naturally_occurring	Atlanta	NA	NA	NA	NA	NA	NA	NA	NA	NA	NA	NA	NA	NA	NA	NA	NA	NA
4532	2004	inventory_date	Quercus alba	Atlanta	Georgia	-84.359384	33.770148	State Route10	naturally_occurring	Atlanta	NA	NA	NA	NA	NA	NA	NA	NA	NA	NA	NA	NA	NA	NA	NA	NA	NA
4533	2004	inventory_date	Quercus alba	Atlanta	Georgia	-84.359363	33.770054	State Route10	naturally_occurring	Atlanta	NA	NA	NA	NA	NA	NA	NA	NA	NA	NA	NA	NA	NA	NA	NA	NA	NA
4534	2004	inventory_date	Quercus alba	Atlanta	Georgia	-84.359333	33.76997	State Route10	naturally_occurring	Atlanta	NA	NA	NA	NA	NA	NA	NA	NA	NA	NA	NA	NA	NA	NA	NA	NA	NA
4535	2004	inventory_date	Quercus alba	Atlanta	Georgia	-84.358578	33.768445	State Route10	naturally_occurring	Atlanta	NA	NA	NA	NA	NA	NA	NA	NA	NA	NA	NA	NA	NA	NA	NA	NA	NA
4536	2004	inventory_date	Quercus alba	Atlanta	Georgia	-84.358589	33.768547	State Route10	naturally_occurring	Atlanta	NA	NA	NA	NA	NA	NA	NA	NA	NA	NA	NA	NA	NA	NA	NA	NA	NA
4537	2004	inventory_date	Quercus alba	Atlanta	Georgia	-84.358599	33.768649	State Route10	naturally_occurring	Atlanta	NA	NA	NA	NA	NA	NA	NA	NA	NA	NA	NA	NA	NA	NA	NA	NA	NA
4538	2004	inventory_date	Quercus alba	Atlanta	Georgia	-84.35862	33.768776	State Route10	naturally_occurring	Atlanta	NA	NA	NA	NA	NA	NA	NA	NA	NA	NA	NA	NA	NA	NA	NA	NA	NA
4539	2004	inventory_date	Quercus alba	Atlanta	Georgia	-84.358671	33.768886	State Route10	naturally_occurring	Atlanta	NA	NA	NA	NA	NA	NA	NA	NA	NA	NA	NA	NA	NA	NA	NA	NA	NA
4540	2004	inventory_date	Quercus alba	Atlanta	Georgia	-84.358732	33.768988	State Route10	naturally_occurring	Atlanta	NA	NA	NA	NA	NA	NA	NA	NA	NA	NA	NA	NA	NA	NA	NA	NA	NA
4541	2004	inventory_date	Quercus alba	Atlanta	Georgia	-84.358793	33.769089	State Route10	naturally_occurring	Atlanta	NA	NA	NA	NA	NA	NA	NA	NA	NA	NA	NA	NA	NA	NA	NA	NA	NA
4542	2004	inventory_date	Quercus alba	Atlanta	Georgia	-84.358864	33.769191	State Route10	naturally_occurring	Atlanta	NA	NA	NA	NA	NA	NA	NA	NA	NA	NA	NA	NA	NA	NA	NA	NA	NA
4543	2004	inventory_date	Quercus alba	Atlanta	Georgia	-84.358925	33.769284	State Route10	naturally_occurring	Atlanta	NA	NA	NA	NA	NA	NA	NA	NA	NA	NA	NA	NA	NA	NA	NA	NA	NA
4544	2004	inventory_date	Quercus alba	Atlanta	Georgia	-84.358976	33.769386	State Route10	naturally_occurring	Atlanta	NA	NA	NA	NA	NA	NA	NA	NA	NA	NA	NA	NA	NA	NA	NA	NA	NA
4545	2004	inventory_date	Quercus alba	Atlanta	Georgia	-84.359058	33.769487	State Route10	naturally_occurring	Atlanta	NA	NA	NA	NA	NA	NA	NA	NA	NA	NA	NA	NA	NA	NA	NA	NA	NA
4546	2004	inventory_date	Quercus alba	Atlanta	Georgia	-84.358517	33.768128	State Route10	naturally_occurring	Atlanta	NA	NA	NA	NA	NA	NA	NA	NA	NA	NA	NA	NA	NA	NA	NA	NA	NA
4547	2004	inventory_date	Quercus alba	Atlanta	Georgia	-84.358527	33.768018	State Route10	naturally_occurring	Atlanta	NA	NA	NA	NA	NA	NA	NA	NA	NA	NA	NA	NA	NA	NA	NA	NA	NA
4548	2004	inventory_date	Quercus alba	Atlanta	Georgia	-84.358516	33.767907	State Route10	naturally_occurring	Atlanta	NA	NA	NA	NA	NA	NA	NA	NA	NA	NA	NA	NA	NA	NA	NA	NA	NA
4549	2004	inventory_date	Quercus alba	Atlanta	Georgia	-84.358506	33.767772	State Route10	naturally_occurring	Atlanta	NA	NA	NA	NA	NA	NA	NA	NA	NA	NA	NA	NA	NA	NA	NA	NA	NA
4550	2004	inventory_date	Quercus alba	Atlanta	Georgia	-84.358453	33.767009	State Route10	naturally_occurring	Atlanta	NA	NA	NA	NA	NA	NA	NA	NA	NA	NA	NA	NA	NA	NA	NA	NA	NA
4551	2004	inventory_date	Quercus alba	Atlanta	Georgia	-84.358433	33.766907	State Route10	naturally_occurring	Atlanta	NA	NA	NA	NA	NA	NA	NA	NA	NA	NA	NA	NA	NA	NA	NA	NA	NA
4552	2004	inventory_date	Quercus alba	Atlanta	Georgia	-84.358433	33.766823	State Route10	naturally_occurring	Atlanta	NA	NA	NA	NA	NA	NA	NA	NA	NA	NA	NA	NA	NA	NA	NA	NA	NA
4553	2004	inventory_date	Quercus alba	Atlanta	Georgia	-84.358443	33.766704	State Route10	naturally_occurring	Atlanta	NA	NA	NA	NA	NA	NA	NA	NA	NA	NA	NA	NA	NA	NA	NA	NA	NA
4554	2004	inventory_date	Quercus alba	Atlanta	Georgia	-84.358452	33.766611	State Route10	naturally_occurring	Atlanta	NA	NA	NA	NA	NA	NA	NA	NA	NA	NA	NA	NA	NA	NA	NA	NA	NA
4555	2004	inventory_date	Quercus alba	Atlanta	Georgia	-84.358452	33.766492	State Route10	naturally_occurring	Atlanta	NA	NA	NA	NA	NA	NA	NA	NA	NA	NA	NA	NA	NA	NA	NA	NA	NA
4556	2004	inventory_date	Tilia cordata	Atlanta	Georgia	-84.359967	33.772109	State Route10	introduced	Atlanta	NA	NA	NA	NA	NA	NA	NA	NA	NA	NA	NA	NA	NA	NA	NA	NA	NA
4557	2004	inventory_date	Tilia cordata	Atlanta	Georgia	-84.360028	33.772244	State Route10	introduced	Atlanta	NA	NA	NA	NA	NA	NA	NA	NA	NA	NA	NA	NA	NA	NA	NA	NA	NA
4558	2004	inventory_date	Ilex opaca	Atlanta	Georgia	-84.359786	33.773211	State Route10	naturally_occurring	Atlanta	NA	NA	NA	NA	NA	NA	NA	NA	NA	NA	NA	NA	NA	NA	NA	NA	NA
4559	2004	inventory_date	Ilex opaca	Atlanta	Georgia	-84.360274	33.773379	State Route10	naturally_occurring	Atlanta	NA	NA	NA	NA	NA	NA	NA	NA	NA	NA	NA	NA	NA	NA	NA	NA	NA
4560	2004	inventory_date	Ilex opaca	Atlanta	Georgia	-84.360284	33.773269	State Route10	naturally_occurring	Atlanta	NA	NA	NA	NA	NA	NA	NA	NA	NA	NA	NA	NA	NA	NA	NA	NA	NA
4561	2004	inventory_date	Ilex opaca	Atlanta	Georgia	-84.359767	33.773448	State Route10	naturally_occurring	Atlanta	NA	NA	NA	NA	NA	NA	NA	NA	NA	NA	NA	NA	NA	NA	NA	NA	NA
4562	2004	inventory_date	Pinus glabra	Atlanta	Georgia	-84.358565	33.766882	State Route10	naturally_occurring	Atlanta	NA	NA	NA	NA	NA	NA	NA	NA	NA	NA	NA	NA	NA	NA	NA	NA	NA
4563	2004	inventory_date	Carya glabra	Atlanta	Georgia	-84.35875	33.768017	State Route10	naturally_occurring	Atlanta	NA	NA	NA	NA	NA	NA	NA	NA	NA	NA	NA	NA	NA	NA	NA	NA	NA
4564	2004	inventory_date	Fagus grandiflora	Atlanta	Georgia	-84.359975	33.771261	State Route10	no_info	Atlanta	NA	NA	NA	NA	NA	NA	NA	NA	NA	NA	NA	NA	NA	NA	NA	NA	NA
4615	2004	inventory_date	Quercus shumardii	Unincorporated	Georgia	-84.279329	33.745681	Line Cir	naturally_occurring	Atlanta	NA	NA	NA	NA	NA	NA	NA	NA	NA	NA	NA	NA	NA	NA	NA	NA	NA
4618	2004	inventory_date	Lagerstroemia	Atlanta	Georgia	-84.425792	33.715104	Lee St	no_info	Atlanta	NA	NA	NA	NA	NA	NA	NA	NA	NA	NA	NA	NA	NA	NA	NA	NA	NA
4619	2004	inventory_date	Lagerstroemia	Atlanta	Georgia	-84.425814	33.715039	Lee St	no_info	Atlanta	NA	NA	NA	NA	NA	NA	NA	NA	NA	NA	NA	NA	NA	NA	NA	NA	NA
4620	2004	inventory_date	Lagerstroemia	Atlanta	Georgia	-84.425834	33.714971	Lee St	no_info	Atlanta	NA	NA	NA	NA	NA	NA	NA	NA	NA	NA	NA	NA	NA	NA	NA	NA	NA
4621	2004	inventory_date	Lagerstroemia	Atlanta	Georgia	-84.425861	33.714897	Lee St	no_info	Atlanta	NA	NA	NA	NA	NA	NA	NA	NA	NA	NA	NA	NA	NA	NA	NA	NA	NA
4622	2004	inventory_date	Lagerstroemia	Atlanta	Georgia	-84.425888	33.714823	Lee St	no_info	Atlanta	NA	NA	NA	NA	NA	NA	NA	NA	NA	NA	NA	NA	NA	NA	NA	NA	NA
4623	2004	inventory_date	Lagerstroemia	Atlanta	Georgia	-84.425915	33.714755	Lee St	no_info	Atlanta	NA	NA	NA	NA	NA	NA	NA	NA	NA	NA	NA	NA	NA	NA	NA	NA	NA
4624	2004	inventory_date	Betula nigra	Atlanta	Georgia	-84.425942	33.714669	Lee St	naturally_occurring	Atlanta	NA	NA	NA	NA	NA	NA	NA	NA	NA	NA	NA	NA	NA	NA	NA	NA	NA
4625	2004	inventory_date	Betula nigra	Atlanta	Georgia	-84.425966	33.714608	Lee St	naturally_occurring	Atlanta	NA	NA	NA	NA	NA	NA	NA	NA	NA	NA	NA	NA	NA	NA	NA	NA	NA
4626	2004	inventory_date	Betula nigra	Atlanta	Georgia	-84.425986	33.714539	Lee St	naturally_occurring	Atlanta	NA	NA	NA	NA	NA	NA	NA	NA	NA	NA	NA	NA	NA	NA	NA	NA	NA
4627	2004	inventory_date	Betula nigra	Atlanta	Georgia	-84.426006	33.714471	Lee St	naturally_occurring	Atlanta	NA	NA	NA	NA	NA	NA	NA	NA	NA	NA	NA	NA	NA	NA	NA	NA	NA
4628	2004	inventory_date	Betula nigra	Atlanta	Georgia	-84.426027	33.714396	Lee St	naturally_occurring	Atlanta	NA	NA	NA	NA	NA	NA	NA	NA	NA	NA	NA	NA	NA	NA	NA	NA	NA
4629	2004	inventory_date	Betula nigra	Atlanta	Georgia	-84.426054	33.714334	Lee St	naturally_occurring	Atlanta	NA	NA	NA	NA	NA	NA	NA	NA	NA	NA	NA	NA	NA	NA	NA	NA	NA
4630	2004	inventory_date	Betula nigra	Atlanta	Georgia	-84.426081	33.714271	Lee St	naturally_occurring	Atlanta	NA	NA	NA	NA	NA	NA	NA	NA	NA	NA	NA	NA	NA	NA	NA	NA	NA
4631	2004	inventory_date	Betula nigra	Atlanta	Georgia	-84.426142	33.714065	Lee St	naturally_occurring	Atlanta	NA	NA	NA	NA	NA	NA	NA	NA	NA	NA	NA	NA	NA	NA	NA	NA	NA
4632	2004	inventory_date	Betula nigra	Atlanta	Georgia	-84.426094	33.714202	Lee St	naturally_occurring	Atlanta	NA	NA	NA	NA	NA	NA	NA	NA	NA	NA	NA	NA	NA	NA	NA	NA	NA
4633	2004	inventory_date	Betula nigra	Atlanta	Georgia	-84.426115	33.714128	Lee St	naturally_occurring	Atlanta	NA	NA	NA	NA	NA	NA	NA	NA	NA	NA	NA	NA	NA	NA	NA	NA	NA
4634	2004	inventory_date	Betula nigra	Atlanta	Georgia	-84.426169	33.71399	Lee St	naturally_occurring	Atlanta	NA	NA	NA	NA	NA	NA	NA	NA	NA	NA	NA	NA	NA	NA	NA	NA	NA
4635	2004	inventory_date	Betula nigra	Atlanta	Georgia	-84.426189	33.713916	Lee St	naturally_occurring	Atlanta	NA	NA	NA	NA	NA	NA	NA	NA	NA	NA	NA	NA	NA	NA	NA	NA	NA
4636	2004	inventory_date	Betula nigra	Atlanta	Georgia	-84.42621	33.713842	Lee St	naturally_occurring	Atlanta	NA	NA	NA	NA	NA	NA	NA	NA	NA	NA	NA	NA	NA	NA	NA	NA	NA
4637	2004	inventory_date	Betula nigra	Atlanta	Georgia	-84.426237	33.713767	Lee St	naturally_occurring	Atlanta	NA	NA	NA	NA	NA	NA	NA	NA	NA	NA	NA	NA	NA	NA	NA	NA	NA
4638	2004	inventory_date	Magnolia	Atlanta	Georgia	-84.426271	33.71367	Lee St	no_info	Atlanta	NA	NA	NA	NA	NA	NA	NA	NA	NA	NA	NA	NA	NA	NA	NA	NA	NA
4639	2004	inventory_date	Magnolia	Atlanta	Georgia	-84.426291	33.713596	Lee St	no_info	Atlanta	NA	NA	NA	NA	NA	NA	NA	NA	NA	NA	NA	NA	NA	NA	NA	NA	NA
4640	2004	inventory_date	Betula nigra	Atlanta	Georgia	-84.426576	33.712744	Lee St	naturally_occurring	Atlanta	NA	NA	NA	NA	NA	NA	NA	NA	NA	NA	NA	NA	NA	NA	NA	NA	NA
4641	2004	inventory_date	Betula nigra	Atlanta	Georgia	-84.426603	33.712669	Lee St	naturally_occurring	Atlanta	NA	NA	NA	NA	NA	NA	NA	NA	NA	NA	NA	NA	NA	NA	NA	NA	NA
4642	2004	inventory_date	Betula nigra	Atlanta	Georgia	-84.42663	33.712601	Lee St	naturally_occurring	Atlanta	NA	NA	NA	NA	NA	NA	NA	NA	NA	NA	NA	NA	NA	NA	NA	NA	NA
4643	2004	inventory_date	Betula nigra	Atlanta	Georgia	-84.426657	33.712526	Lee St	naturally_occurring	Atlanta	NA	NA	NA	NA	NA	NA	NA	NA	NA	NA	NA	NA	NA	NA	NA	NA	NA
4644	2004	inventory_date	Betula nigra	Atlanta	Georgia	-84.426677	33.712446	Lee St	naturally_occurring	Atlanta	NA	NA	NA	NA	NA	NA	NA	NA	NA	NA	NA	NA	NA	NA	NA	NA	NA
4645	2004	inventory_date	Betula nigra	Atlanta	Georgia	-84.426711	33.712372	Lee St	naturally_occurring	Atlanta	NA	NA	NA	NA	NA	NA	NA	NA	NA	NA	NA	NA	NA	NA	NA	NA	NA
4646	2004	inventory_date	Magnolia	Atlanta	Georgia	-84.426311	33.713539	Lee St	no_info	Atlanta	NA	NA	NA	NA	NA	NA	NA	NA	NA	NA	NA	NA	NA	NA	NA	NA	NA
4647	2004	inventory_date	Magnolia	Atlanta	Georgia	-84.426338	33.713481	Lee St	no_info	Atlanta	NA	NA	NA	NA	NA	NA	NA	NA	NA	NA	NA	NA	NA	NA	NA	NA	NA
4648	2004	inventory_date	Magnolia	Atlanta	Georgia	-84.426366	33.713401	Lee St	no_info	Atlanta	NA	NA	NA	NA	NA	NA	NA	NA	NA	NA	NA	NA	NA	NA	NA	NA	NA
4649	2004	inventory_date	Magnolia	Atlanta	Georgia	-84.426386	33.713333	Lee St	no_info	Atlanta	NA	NA	NA	NA	NA	NA	NA	NA	NA	NA	NA	NA	NA	NA	NA	NA	NA
4650	2004	inventory_date	Magnolia	Atlanta	Georgia	-84.426406	33.713264	Lee St	no_info	Atlanta	NA	NA	NA	NA	NA	NA	NA	NA	NA	NA	NA	NA	NA	NA	NA	NA	NA
4651	2004	inventory_date	Magnolia	Atlanta	Georgia	-84.426433	33.71319	Lee St	no_info	Atlanta	NA	NA	NA	NA	NA	NA	NA	NA	NA	NA	NA	NA	NA	NA	NA	NA	NA
4652	2004	inventory_date	Betula nigra	Atlanta	Georgia	-84.426738	33.712292	Lee St	naturally_occurring	Atlanta	NA	NA	NA	NA	NA	NA	NA	NA	NA	NA	NA	NA	NA	NA	NA	NA	NA
4653	2004	inventory_date	Betula nigra	Atlanta	Georgia	-84.426765	33.712218	Lee St	naturally_occurring	Atlanta	NA	NA	NA	NA	NA	NA	NA	NA	NA	NA	NA	NA	NA	NA	NA	NA	NA
4654	2004	inventory_date	Betula nigra	Atlanta	Georgia	-84.426786	33.712143	Lee St	naturally_occurring	Atlanta	NA	NA	NA	NA	NA	NA	NA	NA	NA	NA	NA	NA	NA	NA	NA	NA	NA
4655	2004	inventory_date	Betula nigra	Atlanta	Georgia	-84.426813	33.712069	Lee St	naturally_occurring	Atlanta	NA	NA	NA	NA	NA	NA	NA	NA	NA	NA	NA	NA	NA	NA	NA	NA	NA
4656	2004	inventory_date	Magnolia	Atlanta	Georgia	-84.426847	33.711966	Lee St	no_info	Atlanta	NA	NA	NA	NA	NA	NA	NA	NA	NA	NA	NA	NA	NA	NA	NA	NA	NA
4657	2004	inventory_date	Magnolia	Atlanta	Georgia	-84.426881	33.711875	Lee St	no_info	Atlanta	NA	NA	NA	NA	NA	NA	NA	NA	NA	NA	NA	NA	NA	NA	NA	NA	NA
4658	2004	inventory_date	Magnolia	Atlanta	Georgia	-84.426901	33.7118	Lee St	no_info	Atlanta	NA	NA	NA	NA	NA	NA	NA	NA	NA	NA	NA	NA	NA	NA	NA	NA	NA
4659	2004	inventory_date	Magnolia	Atlanta	Georgia	-84.426921	33.711726	Lee St	no_info	Atlanta	NA	NA	NA	NA	NA	NA	NA	NA	NA	NA	NA	NA	NA	NA	NA	NA	NA
4660	2004	inventory_date	Magnolia	Atlanta	Georgia	-84.426948	33.711646	Lee St	no_info	Atlanta	NA	NA	NA	NA	NA	NA	NA	NA	NA	NA	NA	NA	NA	NA	NA	NA	NA
4661	2004	inventory_date	Magnolia	Atlanta	Georgia	-84.426921	33.71156	Lee St	no_info	Atlanta	NA	NA	NA	NA	NA	NA	NA	NA	NA	NA	NA	NA	NA	NA	NA	NA	NA
4662	2004	inventory_date	Magnolia	Atlanta	Georgia	-84.426948	33.711492	Lee St	no_info	Atlanta	NA	NA	NA	NA	NA	NA	NA	NA	NA	NA	NA	NA	NA	NA	NA	NA	NA
4663	2004	inventory_date	Magnolia	Atlanta	Georgia	-84.426968	33.711411	Lee St	no_info	Atlanta	NA	NA	NA	NA	NA	NA	NA	NA	NA	NA	NA	NA	NA	NA	NA	NA	NA
4664	2004	inventory_date	Magnolia	Atlanta	Georgia	-84.426454	33.713121	Lee St	no_info	Atlanta	NA	NA	NA	NA	NA	NA	NA	NA	NA	NA	NA	NA	NA	NA	NA	NA	NA
4665	2004	inventory_date	Magnolia	Atlanta	Georgia	-84.426474	33.713047	Lee St	no_info	Atlanta	NA	NA	NA	NA	NA	NA	NA	NA	NA	NA	NA	NA	NA	NA	NA	NA	NA
4666	2004	inventory_date	Magnolia	Atlanta	Georgia	-84.426487	33.712995	Lee St	no_info	Atlanta	NA	NA	NA	NA	NA	NA	NA	NA	NA	NA	NA	NA	NA	NA	NA	NA	NA
4667	2004	inventory_date	Magnolia	Atlanta	Georgia	-84.426508	33.712927	Lee St	no_info	Atlanta	NA	NA	NA	NA	NA	NA	NA	NA	NA	NA	NA	NA	NA	NA	NA	NA	NA
4668	2004	inventory_date	Magnolia	Atlanta	Georgia	-84.426535	33.712858	Lee St	no_info	Atlanta	NA	NA	NA	NA	NA	NA	NA	NA	NA	NA	NA	NA	NA	NA	NA	NA	NA
4669	2004	inventory_date	Magnolia	Atlanta	Georgia	-84.426555	33.712801	Lee St	no_info	Atlanta	NA	NA	NA	NA	NA	NA	NA	NA	NA	NA	NA	NA	NA	NA	NA	NA	NA
4670	2004	inventory_date	Magnolia	Atlanta	Georgia	-84.426988	33.711326	Lee St	no_info	Atlanta	NA	NA	NA	NA	NA	NA	NA	NA	NA	NA	NA	NA	NA	NA	NA	NA	NA
4671	2004	inventory_date	Magnolia	Atlanta	Georgia	-84.427009	33.711269	Lee St	no_info	Atlanta	NA	NA	NA	NA	NA	NA	NA	NA	NA	NA	NA	NA	NA	NA	NA	NA	NA
4672	2004	inventory_date	Magnolia	Atlanta	Georgia	-84.427036	33.711188	Lee St	no_info	Atlanta	NA	NA	NA	NA	NA	NA	NA	NA	NA	NA	NA	NA	NA	NA	NA	NA	NA
4734	2004	inventory_date	Nyssa sylvatica	Atlanta	Georgia	-84.385221	33.823633	Parkside Dr	naturally_occurring	Atlanta	NA	NA	NA	NA	NA	NA	NA	NA	NA	NA	NA	NA	NA	NA	NA	NA	NA
4735	2004	inventory_date	Acer rubrum	Atlanta	Georgia	-84.385024	33.824026	Parkside Dr	naturally_occurring	Atlanta	NA	NA	NA	NA	NA	NA	NA	NA	NA	NA	NA	NA	NA	NA	NA	NA	NA
4736	2004	inventory_date	Quercus lyrata	Atlanta	Georgia	-84.385081	33.824191	Parkside Dr	naturally_occurring	Atlanta	NA	NA	NA	NA	NA	NA	NA	NA	NA	NA	NA	NA	NA	NA	NA	NA	NA
4737	2004	inventory_date	Nyssa sylvatica	Atlanta	Georgia	-84.384959	33.824278	Parkside Dr	naturally_occurring	Atlanta	NA	NA	NA	NA	NA	NA	NA	NA	NA	NA	NA	NA	NA	NA	NA	NA	NA
4738	2004	inventory_date	Cornus	Atlanta	Georgia	-84.385252	33.824733	Parkside Dr	no_info	Atlanta	NA	NA	NA	NA	NA	NA	NA	NA	NA	NA	NA	NA	NA	NA	NA	NA	NA
4739	2004	inventory_date	Ulmus parvifolia	Atlanta	Georgia	-84.383854	33.826731	Parkside Dr	introduced	Atlanta	NA	NA	NA	NA	NA	NA	NA	NA	NA	NA	NA	NA	NA	NA	NA	NA	NA
4740	2004	inventory_date	Ulmus parvifolia	Atlanta	Georgia	-84.383882	33.826621	Parkside Dr	introduced	Atlanta	NA	NA	NA	NA	NA	NA	NA	NA	NA	NA	NA	NA	NA	NA	NA	NA	NA
4741	2004	inventory_date	Ulmus parvifolia	Atlanta	Georgia	-84.38391	33.826487	Parkside Dr	introduced	Atlanta	NA	NA	NA	NA	NA	NA	NA	NA	NA	NA	NA	NA	NA	NA	NA	NA	NA
4742	2004	inventory_date	Ginkgo biloba	Atlanta	Georgia	-84.384042	33.826699	Parkside Dr	introduced	Atlanta	NA	NA	NA	NA	NA	NA	NA	NA	NA	NA	NA	NA	NA	NA	NA	NA	NA
4743	2004	inventory_date	Ginkgo biloba	Atlanta	Georgia	-84.384183	33.826487	Parkside Dr	introduced	Atlanta	NA	NA	NA	NA	NA	NA	NA	NA	NA	NA	NA	NA	NA	NA	NA	NA	NA
4744	2004	inventory_date	Quercus alba	Atlanta	Georgia	-84.358516	33.767662	State Route10	naturally_occurring	Atlanta	NA	NA	NA	NA	NA	NA	NA	NA	NA	NA	NA	NA	NA	NA	NA	NA	NA
4745	2004	inventory_date	Quercus alba	Atlanta	Georgia	-84.358495	33.767526	State Route10	naturally_occurring	Atlanta	NA	NA	NA	NA	NA	NA	NA	NA	NA	NA	NA	NA	NA	NA	NA	NA	NA
4746	2004	inventory_date	Quercus alba	Atlanta	Georgia	-84.358485	33.767424	State Route10	naturally_occurring	Atlanta	NA	NA	NA	NA	NA	NA	NA	NA	NA	NA	NA	NA	NA	NA	NA	NA	NA
4747	2004	inventory_date	Quercus alba	Atlanta	Georgia	-84.358485	33.767331	State Route10	naturally_occurring	Atlanta	NA	NA	NA	NA	NA	NA	NA	NA	NA	NA	NA	NA	NA	NA	NA	NA	NA
4748	2004	inventory_date	Quercus alba	Atlanta	Georgia	-84.385569	33.823569	State Route10	naturally_occurring	Atlanta	NA	NA	NA	NA	NA	NA	NA	NA	NA	NA	NA	NA	NA	NA	NA	NA	NA
4749	2004	inventory_date	Quercus alba	Atlanta	Georgia	-84.385531	33.823672	State Route10	naturally_occurring	Atlanta	NA	NA	NA	NA	NA	NA	NA	NA	NA	NA	NA	NA	NA	NA	NA	NA	NA
4750	2004	inventory_date	Ilex opaca	Atlanta	Georgia	-84.359695	33.77333	State Route10	naturally_occurring	Atlanta	NA	NA	NA	NA	NA	NA	NA	NA	NA	NA	NA	NA	NA	NA	NA	NA	NA
4751	2004	inventory_date	Quercus alba	Atlanta	Georgia	-84.385262	33.824969	State Route10	naturally_occurring	Atlanta	NA	NA	NA	NA	NA	NA	NA	NA	NA	NA	NA	NA	NA	NA	NA	NA	NA
4752	2004	inventory_date	Quercus alba	Atlanta	Georgia	-84.385271	33.824866	State Route10	naturally_occurring	Atlanta	NA	NA	NA	NA	NA	NA	NA	NA	NA	NA	NA	NA	NA	NA	NA	NA	NA
4753	2004	inventory_date	Quercus alba	Atlanta	Georgia	-84.358484	33.767331	State Route10	naturally_occurring	Atlanta	NA	NA	NA	NA	NA	NA	NA	NA	NA	NA	NA	NA	NA	NA	NA	NA	NA
4754	2004	inventory_date	Fagus grandiflora	Atlanta	Georgia	-84.358474	33.767221	State Route10	no_info	Atlanta	NA	NA	NA	NA	NA	NA	NA	NA	NA	NA	NA	NA	NA	NA	NA	NA	NA
4755	2004	inventory_date	Fagus grandiflora	Atlanta	Georgia	-84.359701	33.771465	State Route10	no_info	Atlanta	NA	NA	NA	NA	NA	NA	NA	NA	NA	NA	NA	NA	NA	NA	NA	NA	NA
4756	2004	inventory_date	Tilia cordata	Atlanta	Georgia	-84.360109	33.772388	State Route10	introduced	Atlanta	NA	NA	NA	NA	NA	NA	NA	NA	NA	NA	NA	NA	NA	NA	NA	NA	NA
4757	2004	inventory_date	Ilex opaca	Atlanta	Georgia	-84.360101	33.773265	State Route10	naturally_occurring	Atlanta	NA	NA	NA	NA	NA	NA	NA	NA	NA	NA	NA	NA	NA	NA	NA	NA	NA
4762	2004	inventory_date	Acer rubrum	Atlanta	Georgia	-84.4229	33.78434	Herndon St	naturally_occurring	Atlanta	NA	NA	NA	NA	NA	NA	NA	NA	NA	NA	NA	NA	NA	NA	NA	NA	NA
4763	2004	inventory_date	Acer rubrum	Atlanta	Georgia	-84.42297	33.784361	Herndon St	naturally_occurring	Atlanta	NA	NA	NA	NA	NA	NA	NA	NA	NA	NA	NA	NA	NA	NA	NA	NA	NA
4764	2004	inventory_date	Acer rubrum	Atlanta	Georgia	-84.42304	33.78434	Herndon St	naturally_occurring	Atlanta	NA	NA	NA	NA	NA	NA	NA	NA	NA	NA	NA	NA	NA	NA	NA	NA	NA
4765	2004	inventory_date	Acer rubrum	Atlanta	Georgia	-84.423116	33.784355	Herndon St	naturally_occurring	Atlanta	NA	NA	NA	NA	NA	NA	NA	NA	NA	NA	NA	NA	NA	NA	NA	NA	NA
4766	2004	inventory_date	Magnolia	Atlanta	Georgia	-84.42223	33.785084	Herndon St	no_info	Atlanta	NA	NA	NA	NA	NA	NA	NA	NA	NA	NA	NA	NA	NA	NA	NA	NA	NA
4767	2004	inventory_date	Magnolia	Atlanta	Georgia	-84.422299	33.785083	Herndon St	no_info	Atlanta	NA	NA	NA	NA	NA	NA	NA	NA	NA	NA	NA	NA	NA	NA	NA	NA	NA
4768	2004	inventory_date	Magnolia	Atlanta	Georgia	-84.422363	33.78511	Herndon St	no_info	Atlanta	NA	NA	NA	NA	NA	NA	NA	NA	NA	NA	NA	NA	NA	NA	NA	NA	NA
4769	2004	inventory_date	Magnolia	Atlanta	Georgia	-84.422389	33.785163	Herndon St	no_info	Atlanta	NA	NA	NA	NA	NA	NA	NA	NA	NA	NA	NA	NA	NA	NA	NA	NA	NA
4770	2004	inventory_date	Quercus shumardii	Atlanta	Georgia	-84.422573	33.785205	Herndon St	naturally_occurring	Atlanta	NA	NA	NA	NA	NA	NA	NA	NA	NA	NA	NA	NA	NA	NA	NA	NA	NA
4771	2004	inventory_date	Quercus shumardii	Atlanta	Georgia	-84.422687	33.785231	Herndon St	naturally_occurring	Atlanta	NA	NA	NA	NA	NA	NA	NA	NA	NA	NA	NA	NA	NA	NA	NA	NA	NA
4772	2004	inventory_date	Quercus shumardii	Atlanta	Georgia	-84.422344	33.785052	Herndon St	naturally_occurring	Atlanta	NA	NA	NA	NA	NA	NA	NA	NA	NA	NA	NA	NA	NA	NA	NA	NA	NA
4773	2004	inventory_date	Quercus shumardii	Atlanta	Georgia	-84.422382	33.785004	Herndon St	naturally_occurring	Atlanta	NA	NA	NA	NA	NA	NA	NA	NA	NA	NA	NA	NA	NA	NA	NA	NA	NA
4774	2004	inventory_date	Quercus shumardii	Atlanta	Georgia	-84.422439	33.78494	Herndon St	naturally_occurring	Atlanta	NA	NA	NA	NA	NA	NA	NA	NA	NA	NA	NA	NA	NA	NA	NA	NA	NA
4775	2004	inventory_date	Quercus shumardii	Atlanta	Georgia	-84.422489	33.784876	Herndon St	naturally_occurring	Atlanta	NA	NA	NA	NA	NA	NA	NA	NA	NA	NA	NA	NA	NA	NA	NA	NA	NA
4776	2004	inventory_date	Quercus shumardii	Atlanta	Georgia	-84.42254	33.784813	Herndon St	naturally_occurring	Atlanta	NA	NA	NA	NA	NA	NA	NA	NA	NA	NA	NA	NA	NA	NA	NA	NA	NA
4799	2004	inventory_date	Quercus shumardii	Atlanta	Georgia	-84.422609	33.784728	Herndon St	naturally_occurring	Atlanta	NA	NA	NA	NA	NA	NA	NA	NA	NA	NA	NA	NA	NA	NA	NA	NA	NA
4800	2004	inventory_date	Quercus shumardii	Atlanta	Georgia	-84.422711	33.784627	Herndon St	naturally_occurring	Atlanta	NA	NA	NA	NA	NA	NA	NA	NA	NA	NA	NA	NA	NA	NA	NA	NA	NA
4801	2004	inventory_date	Quercus shumardii	Atlanta	Georgia	-84.422761	33.784574	Herndon St	naturally_occurring	Atlanta	NA	NA	NA	NA	NA	NA	NA	NA	NA	NA	NA	NA	NA	NA	NA	NA	NA
4802	2004	inventory_date	Quercus shumardii	Atlanta	Georgia	-84.422825	33.784505	Herndon St	naturally_occurring	Atlanta	NA	NA	NA	NA	NA	NA	NA	NA	NA	NA	NA	NA	NA	NA	NA	NA	NA
4803	2004	inventory_date	Quercus shumardii	Atlanta	Georgia	-84.422888	33.78443	Herndon St	naturally_occurring	Atlanta	NA	NA	NA	NA	NA	NA	NA	NA	NA	NA	NA	NA	NA	NA	NA	NA	NA
4816	2004	inventory_date	Ilex attenuata	Atlanta	Georgia	-84.428187	33.779675	Hall Pl	naturally_occurring	Atlanta	NA	NA	NA	NA	NA	NA	NA	NA	NA	NA	NA	NA	NA	NA	NA	NA	NA
4817	2004	inventory_date	Ilex attenuata	Atlanta	Georgia	-84.428117	33.779675	Hall Pl	naturally_occurring	Atlanta	NA	NA	NA	NA	NA	NA	NA	NA	NA	NA	NA	NA	NA	NA	NA	NA	NA
4818	2004	inventory_date	Ilex attenuata	Atlanta	Georgia	-84.428035	33.779675	Hall Pl	naturally_occurring	Atlanta	NA	NA	NA	NA	NA	NA	NA	NA	NA	NA	NA	NA	NA	NA	NA	NA	NA
4819	2004	inventory_date	Ilex attenuata	Atlanta	Georgia	-84.427965	33.779675	Hall Pl	naturally_occurring	Atlanta	NA	NA	NA	NA	NA	NA	NA	NA	NA	NA	NA	NA	NA	NA	NA	NA	NA
4820	2004	inventory_date	Ilex attenuata	Atlanta	Georgia	-84.427882	33.779675	Hall Pl	naturally_occurring	Atlanta	NA	NA	NA	NA	NA	NA	NA	NA	NA	NA	NA	NA	NA	NA	NA	NA	NA
4821	2004	inventory_date	Ilex attenuata	Atlanta	Georgia	-84.427806	33.77967	Hall Pl	naturally_occurring	Atlanta	NA	NA	NA	NA	NA	NA	NA	NA	NA	NA	NA	NA	NA	NA	NA	NA	NA
4822	2004	inventory_date	Ilex attenuata	Atlanta	Georgia	-84.427736	33.779676	Hall Pl	naturally_occurring	Atlanta	NA	NA	NA	NA	NA	NA	NA	NA	NA	NA	NA	NA	NA	NA	NA	NA	NA
4823	2004	inventory_date	Ilex attenuata	Atlanta	Georgia	-84.427654	33.779676	Hall Pl	naturally_occurring	Atlanta	NA	NA	NA	NA	NA	NA	NA	NA	NA	NA	NA	NA	NA	NA	NA	NA	NA
4832	2004	inventory_date	Magnolia	Atlanta	Georgia	-84.422306	33.785004	Herndon St	no_info	Atlanta	NA	NA	NA	NA	NA	NA	NA	NA	NA	NA	NA	NA	NA	NA	NA	NA	NA
4833	2004	inventory_date	Malus angustifolia	Atlanta	Georgia	-84.422362	33.784935	Herndon St	naturally_occurring	Atlanta	NA	NA	NA	NA	NA	NA	NA	NA	NA	NA	NA	NA	NA	NA	NA	NA	NA
4834	2004	inventory_date	Malus angustifolia	Atlanta	Georgia	-84.422413	33.784871	Herndon St	naturally_occurring	Atlanta	NA	NA	NA	NA	NA	NA	NA	NA	NA	NA	NA	NA	NA	NA	NA	NA	NA
4835	2004	inventory_date	Malus angustifolia	Atlanta	Georgia	-84.422464	33.784813	Herndon St	naturally_occurring	Atlanta	NA	NA	NA	NA	NA	NA	NA	NA	NA	NA	NA	NA	NA	NA	NA	NA	NA
4836	2004	inventory_date	Magnolia	Atlanta	Georgia	-84.422527	33.784738	Herndon St	no_info	Atlanta	NA	NA	NA	NA	NA	NA	NA	NA	NA	NA	NA	NA	NA	NA	NA	NA	NA
4837	2004	inventory_date	Malus angustifolia	Atlanta	Georgia	-84.422628	33.784627	Herndon St	naturally_occurring	Atlanta	NA	NA	NA	NA	NA	NA	NA	NA	NA	NA	NA	NA	NA	NA	NA	NA	NA
4838	2004	inventory_date	Malus angustifolia	Atlanta	Georgia	-84.422685	33.784568	Herndon St	naturally_occurring	Atlanta	NA	NA	NA	NA	NA	NA	NA	NA	NA	NA	NA	NA	NA	NA	NA	NA	NA
5176	2004	inventory_date	Ulmus alata	Atlanta	Georgia	-84.386525	33.766313	Pine St	naturally_occurring	Atlanta	NA	NA	NA	NA	NA	NA	NA	NA	NA	NA	NA	NA	NA	NA	NA	NA	NA
5177	2004	inventory_date	Ulmus alata	Atlanta	Georgia	-84.386473	33.766454	Pine St	naturally_occurring	Atlanta	NA	NA	NA	NA	NA	NA	NA	NA	NA	NA	NA	NA	NA	NA	NA	NA	NA
5178	2004	inventory_date	Ulmus alata	Atlanta	Georgia	-84.386681	33.766519	Pine St	naturally_occurring	Atlanta	NA	NA	NA	NA	NA	NA	NA	NA	NA	NA	NA	NA	NA	NA	NA	NA	NA
5179	2004	inventory_date	Ulmus alata	Atlanta	Georgia	-84.386617	33.76667	Pine St	naturally_occurring	Atlanta	NA	NA	NA	NA	NA	NA	NA	NA	NA	NA	NA	NA	NA	NA	NA	NA	NA
5260	2004	inventory_date	Taxodium distichum	Atlanta	Georgia	-84.397909	33.746331	Freedom Pkwy	naturally_occurring	Atlanta	NA	NA	NA	NA	NA	NA	NA	NA	NA	NA	NA	NA	NA	NA	NA	NA	NA
5261	2004	inventory_date	Taxodium distichum	Atlanta	Georgia	-84.39791	33.746422	Freedom Pkwy	naturally_occurring	Atlanta	NA	NA	NA	NA	NA	NA	NA	NA	NA	NA	NA	NA	NA	NA	NA	NA	NA
5262	2004	inventory_date	Taxodium distichum	Atlanta	Georgia	-84.381218	33.758515	Freedom Pkwy	naturally_occurring	Atlanta	NA	NA	NA	NA	NA	NA	NA	NA	NA	NA	NA	NA	NA	NA	NA	NA	NA
5263	2004	inventory_date	Taxodium distichum	Atlanta	Georgia	-84.381144	33.758464	Freedom Pkwy	naturally_occurring	Atlanta	NA	NA	NA	NA	NA	NA	NA	NA	NA	NA	NA	NA	NA	NA	NA	NA	NA
5264	2004	inventory_date	Taxodium distichum	Atlanta	Georgia	-84.381147	33.758521	Freedom Pkwy	naturally_occurring	Atlanta	NA	NA	NA	NA	NA	NA	NA	NA	NA	NA	NA	NA	NA	NA	NA	NA	NA
5265	2004	inventory_date	Taxodium distichum	Atlanta	Georgia	-84.381083	33.758472	Freedom Pkwy	naturally_occurring	Atlanta	NA	NA	NA	NA	NA	NA	NA	NA	NA	NA	NA	NA	NA	NA	NA	NA	NA
5289	2004	inventory_date	Taxodium distichum	Atlanta	Georgia	-84.397869	33.746618	Freedom Pkwy	naturally_occurring	Atlanta	NA	NA	NA	NA	NA	NA	NA	NA	NA	NA	NA	NA	NA	NA	NA	NA	NA
5290	2004	inventory_date	Taxodium distichum	Atlanta	Georgia	-84.397869	33.74672	Freedom Pkwy	naturally_occurring	Atlanta	NA	NA	NA	NA	NA	NA	NA	NA	NA	NA	NA	NA	NA	NA	NA	NA	NA
5291	2004	inventory_date	Taxodium distichum	Atlanta	Georgia	-84.367971	33.747396	Freedom Pkwy	naturally_occurring	Atlanta	NA	NA	NA	NA	NA	NA	NA	NA	NA	NA	NA	NA	NA	NA	NA	NA	NA
5292	2004	inventory_date	Taxodium distichum	Atlanta	Georgia	-84.367974	33.747376	Freedom Pkwy	naturally_occurring	Atlanta	NA	NA	NA	NA	NA	NA	NA	NA	NA	NA	NA	NA	NA	NA	NA	NA	NA
5293	2004	inventory_date	Taxodium distichum	Atlanta	Georgia	-84.38493	33.770425	Freedom Pkwy	naturally_occurring	Atlanta	NA	NA	NA	NA	NA	NA	NA	NA	NA	NA	NA	NA	NA	NA	NA	NA	NA
5665	2004	inventory_date	Amelanchier arborea	Atlanta	Georgia	-84.358891	33.754345	Dekalb Ave	naturally_occurring	Atlanta	NA	NA	NA	NA	NA	NA	NA	NA	NA	NA	NA	NA	NA	NA	NA	NA	NA
5666	2004	inventory_date	Amelanchier arborea	Atlanta	Georgia	-84.358847	33.754354	Dekalb Ave	naturally_occurring	Atlanta	NA	NA	NA	NA	NA	NA	NA	NA	NA	NA	NA	NA	NA	NA	NA	NA	NA
5667	2004	inventory_date	Amelanchier arborea	Atlanta	Georgia	-84.358806	33.75436	Dekalb Ave	naturally_occurring	Atlanta	NA	NA	NA	NA	NA	NA	NA	NA	NA	NA	NA	NA	NA	NA	NA	NA	NA
5668	2004	inventory_date	Amelanchier arborea	Atlanta	Georgia	-84.358761	33.75437	Dekalb Ave	naturally_occurring	Atlanta	NA	NA	NA	NA	NA	NA	NA	NA	NA	NA	NA	NA	NA	NA	NA	NA	NA
5669	2004	inventory_date	Amelanchier arborea	Atlanta	Georgia	-84.358716	33.754376	Dekalb Ave	naturally_occurring	Atlanta	NA	NA	NA	NA	NA	NA	NA	NA	NA	NA	NA	NA	NA	NA	NA	NA	NA
5670	2004	inventory_date	Amelanchier arborea	Atlanta	Georgia	-84.358679	33.754385	Dekalb Ave	naturally_occurring	Atlanta	NA	NA	NA	NA	NA	NA	NA	NA	NA	NA	NA	NA	NA	NA	NA	NA	NA
5671	2004	inventory_date	Amelanchier arborea	Atlanta	Georgia	-84.358638	33.754398	Dekalb Ave	naturally_occurring	Atlanta	NA	NA	NA	NA	NA	NA	NA	NA	NA	NA	NA	NA	NA	NA	NA	NA	NA
5672	2004	inventory_date	Amelanchier arborea	Atlanta	Georgia	-84.358593	33.754404	Dekalb Ave	naturally_occurring	Atlanta	NA	NA	NA	NA	NA	NA	NA	NA	NA	NA	NA	NA	NA	NA	NA	NA	NA
5673	2004	inventory_date	Parrotia persica	Atlanta	Georgia	-84.358541	33.754417	Dekalb Ave	introduced	Atlanta	NA	NA	NA	NA	NA	NA	NA	NA	NA	NA	NA	NA	NA	NA	NA	NA	NA
5674	2004	inventory_date	Parrotia persica	Atlanta	Georgia	-84.358504	33.754423	Dekalb Ave	introduced	Atlanta	NA	NA	NA	NA	NA	NA	NA	NA	NA	NA	NA	NA	NA	NA	NA	NA	NA
5675	2004	inventory_date	Parrotia persica	Atlanta	Georgia	-84.358467	33.754429	Dekalb Ave	introduced	Atlanta	NA	NA	NA	NA	NA	NA	NA	NA	NA	NA	NA	NA	NA	NA	NA	NA	NA
5676	2004	inventory_date	Parrotia persica	Atlanta	Georgia	-84.358426	33.754439	Dekalb Ave	introduced	Atlanta	NA	NA	NA	NA	NA	NA	NA	NA	NA	NA	NA	NA	NA	NA	NA	NA	NA
5677	2004	inventory_date	Parrotia persica	Atlanta	Georgia	-84.358385	33.754451	Dekalb Ave	introduced	Atlanta	NA	NA	NA	NA	NA	NA	NA	NA	NA	NA	NA	NA	NA	NA	NA	NA	NA
5678	2004	inventory_date	Cotinus obovatus	Atlanta	Georgia	-84.35834	33.754461	Dekalb Ave	naturally_occurring	Atlanta	NA	NA	NA	NA	NA	NA	NA	NA	NA	NA	NA	NA	NA	NA	NA	NA	NA
5679	2004	inventory_date	Cotinus obovatus	Atlanta	Georgia	-84.358288	33.75447	Dekalb Ave	naturally_occurring	Atlanta	NA	NA	NA	NA	NA	NA	NA	NA	NA	NA	NA	NA	NA	NA	NA	NA	NA
5680	2004	inventory_date	Cotinus obovatus	Atlanta	Georgia	-84.358243	33.754479	Dekalb Ave	naturally_occurring	Atlanta	NA	NA	NA	NA	NA	NA	NA	NA	NA	NA	NA	NA	NA	NA	NA	NA	NA
5681	2004	inventory_date	Cotinus obovatus	Atlanta	Georgia	-84.358199	33.754489	Dekalb Ave	naturally_occurring	Atlanta	NA	NA	NA	NA	NA	NA	NA	NA	NA	NA	NA	NA	NA	NA	NA	NA	NA
5682	2004	inventory_date	Cotinus obovatus	Atlanta	Georgia	-84.358139	33.754498	Dekalb Ave	naturally_occurring	Atlanta	NA	NA	NA	NA	NA	NA	NA	NA	NA	NA	NA	NA	NA	NA	NA	NA	NA
5683	2004	inventory_date	Parrotia persica	Atlanta	Georgia	-84.358094	33.754508	Dekalb Ave	introduced	Atlanta	NA	NA	NA	NA	NA	NA	NA	NA	NA	NA	NA	NA	NA	NA	NA	NA	NA
5684	2004	inventory_date	Parrotia persica	Atlanta	Georgia	-84.35805	33.754523	Dekalb Ave	introduced	Atlanta	NA	NA	NA	NA	NA	NA	NA	NA	NA	NA	NA	NA	NA	NA	NA	NA	NA
5685	2004	inventory_date	Parrotia persica	Atlanta	Georgia	-84.358005	33.75453	Dekalb Ave	introduced	Atlanta	NA	NA	NA	NA	NA	NA	NA	NA	NA	NA	NA	NA	NA	NA	NA	NA	NA
5686	2004	inventory_date	Parrotia persica	Atlanta	Georgia	-84.357971	33.754542	Dekalb Ave	introduced	Atlanta	NA	NA	NA	NA	NA	NA	NA	NA	NA	NA	NA	NA	NA	NA	NA	NA	NA
5687	2004	inventory_date	Parrotia persica	Atlanta	Georgia	-84.357931	33.754551	Dekalb Ave	introduced	Atlanta	NA	NA	NA	NA	NA	NA	NA	NA	NA	NA	NA	NA	NA	NA	NA	NA	NA
5688	2004	inventory_date	Magnolia	Atlanta	Georgia	-84.357893	33.754564	Dekalb Ave	no_info	Atlanta	NA	NA	NA	NA	NA	NA	NA	NA	NA	NA	NA	NA	NA	NA	NA	NA	NA
5689	2004	inventory_date	Magnolia	Atlanta	Georgia	-84.357852	33.754576	Dekalb Ave	no_info	Atlanta	NA	NA	NA	NA	NA	NA	NA	NA	NA	NA	NA	NA	NA	NA	NA	NA	NA
5690	2004	inventory_date	Magnolia	Atlanta	Georgia	-84.357808	33.754589	Dekalb Ave	no_info	Atlanta	NA	NA	NA	NA	NA	NA	NA	NA	NA	NA	NA	NA	NA	NA	NA	NA	NA
5691	2004	inventory_date	Magnolia	Atlanta	Georgia	-84.357767	33.754598	Dekalb Ave	no_info	Atlanta	NA	NA	NA	NA	NA	NA	NA	NA	NA	NA	NA	NA	NA	NA	NA	NA	NA
5692	2004	inventory_date	Magnolia	Atlanta	Georgia	-84.357718	33.754611	Dekalb Ave	no_info	Atlanta	NA	NA	NA	NA	NA	NA	NA	NA	NA	NA	NA	NA	NA	NA	NA	NA	NA
5693	2004	inventory_date	Chionanthus virginicus	Atlanta	Georgia	-84.357424	33.754702	Dekalb Ave	naturally_occurring	Atlanta	NA	NA	NA	NA	NA	NA	NA	NA	NA	NA	NA	NA	NA	NA	NA	NA	NA
5694	2004	inventory_date	Magnolia	Atlanta	Georgia	-84.357368	33.754717	Dekalb Ave	no_info	Atlanta	NA	NA	NA	NA	NA	NA	NA	NA	NA	NA	NA	NA	NA	NA	NA	NA	NA
5695	2004	inventory_date	Magnolia	Atlanta	Georgia	-84.357305	33.754736	Dekalb Ave	no_info	Atlanta	NA	NA	NA	NA	NA	NA	NA	NA	NA	NA	NA	NA	NA	NA	NA	NA	NA
5696	2004	inventory_date	Magnolia	Atlanta	Georgia	-84.357245	33.754755	Dekalb Ave	no_info	Atlanta	NA	NA	NA	NA	NA	NA	NA	NA	NA	NA	NA	NA	NA	NA	NA	NA	NA
5697	2004	inventory_date	Chionanthus virginicus	Atlanta	Georgia	-84.357171	33.754783	Dekalb Ave	naturally_occurring	Atlanta	NA	NA	NA	NA	NA	NA	NA	NA	NA	NA	NA	NA	NA	NA	NA	NA	NA
5698	2004	inventory_date	Chionanthus virginicus	Atlanta	Georgia	-84.357093	33.754808	Dekalb Ave	naturally_occurring	Atlanta	NA	NA	NA	NA	NA	NA	NA	NA	NA	NA	NA	NA	NA	NA	NA	NA	NA
5699	2004	inventory_date	Chionanthus virginicus	Atlanta	Georgia	-84.35703	33.75483	Dekalb Ave	naturally_occurring	Atlanta	NA	NA	NA	NA	NA	NA	NA	NA	NA	NA	NA	NA	NA	NA	NA	NA	NA
5700	2004	inventory_date	Chionanthus virginicus	Atlanta	Georgia	-84.356963	33.754855	Dekalb Ave	naturally_occurring	Atlanta	NA	NA	NA	NA	NA	NA	NA	NA	NA	NA	NA	NA	NA	NA	NA	NA	NA
5701	2004	inventory_date	Chionanthus virginicus	Atlanta	Georgia	-84.356888	33.75488	Dekalb Ave	naturally_occurring	Atlanta	NA	NA	NA	NA	NA	NA	NA	NA	NA	NA	NA	NA	NA	NA	NA	NA	NA
5702	2004	inventory_date	Chionanthus virginicus	Atlanta	Georgia	-84.35681	33.754917	Dekalb Ave	naturally_occurring	Atlanta	NA	NA	NA	NA	NA	NA	NA	NA	NA	NA	NA	NA	NA	NA	NA	NA	NA
6016	2004	inventory_date	Halesia carolina	Decatur	Georgia	-84.310339	33.76333	3rd Ave	naturally_occurring	Atlanta	NA	NA	NA	NA	NA	NA	NA	NA	NA	NA	NA	NA	NA	NA	NA	NA	NA
6029	2004	inventory_date	Aesculus xcarnea	Decatur	Georgia	-84.308241	33.760309	3rd Ave	no_info	Atlanta	NA	NA	NA	NA	NA	NA	NA	NA	NA	NA	NA	NA	NA	NA	NA	NA	NA
6030	2004	inventory_date	Sinojackia rehderiana	Decatur	Georgia	-84.308169	33.760363	3rd Ave	introduced	Atlanta	NA	NA	NA	NA	NA	NA	NA	NA	NA	NA	NA	NA	NA	NA	NA	NA	NA
6031	2004	inventory_date	Sinojackia rehderiana	Decatur	Georgia	-84.308119	33.760405	3rd Ave	introduced	Atlanta	NA	NA	NA	NA	NA	NA	NA	NA	NA	NA	NA	NA	NA	NA	NA	NA	NA
6032	2004	inventory_date	Aesculus flava	Decatur	Georgia	-84.308191	33.760512	3rd Ave	naturally_occurring	Atlanta	NA	NA	NA	NA	NA	NA	NA	NA	NA	NA	NA	NA	NA	NA	NA	NA	NA
6033	2004	inventory_date	Aesculus flava	Decatur	Georgia	-84.30812	33.76059	3rd Ave	naturally_occurring	Atlanta	NA	NA	NA	NA	NA	NA	NA	NA	NA	NA	NA	NA	NA	NA	NA	NA	NA
6034	2004	inventory_date	Aesculus flava	Decatur	Georgia	-84.308426	33.760553	3rd Ave	naturally_occurring	Atlanta	NA	NA	NA	NA	NA	NA	NA	NA	NA	NA	NA	NA	NA	NA	NA	NA	NA
6036	2004	inventory_date	Ulmus parvifolia	Atlanta	Georgia	-84.348541	33.77069	Moreland Ave	introduced	Atlanta	NA	NA	NA	NA	NA	NA	NA	NA	NA	NA	NA	NA	NA	NA	NA	NA	NA
6421	2005	inventory_date	Cercis canadensis	Atlanta	Georgia	-84.398381	33.752423	Chapel St	naturally_occurring	Atlanta	NA	NA	NA	NA	NA	NA	NA	NA	NA	NA	NA	NA	NA	NA	NA	NA	NA
6422	2005	inventory_date	Cercis canadensis	Atlanta	Georgia	-84.398617	33.752422	Chapel St	naturally_occurring	Atlanta	NA	NA	NA	NA	NA	NA	NA	NA	NA	NA	NA	NA	NA	NA	NA	NA	NA
6424	2005	inventory_date	Acer rubrum	Atlanta	Georgia	-84.397917	33.752429	Chapel St	naturally_occurring	Atlanta	NA	NA	NA	NA	NA	NA	NA	NA	NA	NA	NA	NA	NA	NA	NA	NA	NA
6425	2005	inventory_date	Lagerstroemia	Atlanta	Georgia	-84.398212	33.752423	Chapel St	no_info	Atlanta	NA	NA	NA	NA	NA	NA	NA	NA	NA	NA	NA	NA	NA	NA	NA	NA	NA
6426	2005	inventory_date	Lagerstroemia	Atlanta	Georgia	-84.398823	33.752422	Chapel St	no_info	Atlanta	NA	NA	NA	NA	NA	NA	NA	NA	NA	NA	NA	NA	NA	NA	NA	NA	NA
6720	2005	inventory_date	Ilex	EastPoint	Georgia	-84.437494	33.688201	Milledge St	no_info	Atlanta	NA	NA	NA	NA	NA	NA	NA	NA	NA	NA	NA	NA	NA	NA	NA	NA	NA
6733	2005	inventory_date	Ilex	EastPoint	Georgia	-84.437453	33.688254	Milledge St	no_info	Atlanta	NA	NA	NA	NA	NA	NA	NA	NA	NA	NA	NA	NA	NA	NA	NA	NA	NA
6734	2005	inventory_date	Ilex	EastPoint	Georgia	-84.437397	33.68831	Milledge St	no_info	Atlanta	NA	NA	NA	NA	NA	NA	NA	NA	NA	NA	NA	NA	NA	NA	NA	NA	NA
6735	2005	inventory_date	Ilex	EastPoint	Georgia	-84.437338	33.688387	Milledge St	no_info	Atlanta	NA	NA	NA	NA	NA	NA	NA	NA	NA	NA	NA	NA	NA	NA	NA	NA	NA
6736	2005	inventory_date	Ilex	EastPoint	Georgia	-84.437275	33.688462	Milledge St	no_info	Atlanta	NA	NA	NA	NA	NA	NA	NA	NA	NA	NA	NA	NA	NA	NA	NA	NA	NA
6737	2005	inventory_date	Parrotia persica	EastPoint	Georgia	-84.437434	33.688207	Milledge St	introduced	Atlanta	NA	NA	NA	NA	NA	NA	NA	NA	NA	NA	NA	NA	NA	NA	NA	NA	NA
6738	2005	inventory_date	Parrotia persica	EastPoint	Georgia	-84.437394	33.688263	Milledge St	introduced	Atlanta	NA	NA	NA	NA	NA	NA	NA	NA	NA	NA	NA	NA	NA	NA	NA	NA	NA
6751	2005	inventory_date	Parrotia persica	EastPoint	Georgia	-84.437338	33.688328	Milledge St	introduced	Atlanta	NA	NA	NA	NA	NA	NA	NA	NA	NA	NA	NA	NA	NA	NA	NA	NA	NA
6752	2005	inventory_date	Parrotia persica	EastPoint	Georgia	-84.437282	33.688403	Milledge St	introduced	Atlanta	NA	NA	NA	NA	NA	NA	NA	NA	NA	NA	NA	NA	NA	NA	NA	NA	NA
6753	2005	inventory_date	Ilex	EastPoint	Georgia	-84.437253	33.688521	Milledge St	no_info	Atlanta	NA	NA	NA	NA	NA	NA	NA	NA	NA	NA	NA	NA	NA	NA	NA	NA	NA
6754	2005	inventory_date	Ilex	EastPoint	Georgia	-84.43722	33.688552	Milledge St	no_info	Atlanta	NA	NA	NA	NA	NA	NA	NA	NA	NA	NA	NA	NA	NA	NA	NA	NA	NA
6755	2005	inventory_date	Magnolia	EastPoint	Georgia	-84.437183	33.68859	Milledge St	no_info	Atlanta	NA	NA	NA	NA	NA	NA	NA	NA	NA	NA	NA	NA	NA	NA	NA	NA	NA
6756	2005	inventory_date	Magnolia	EastPoint	Georgia	-84.437153	33.688627	Milledge St	no_info	Atlanta	NA	NA	NA	NA	NA	NA	NA	NA	NA	NA	NA	NA	NA	NA	NA	NA	NA
6763	2005	inventory_date	Magnolia	EastPoint	Georgia	-84.437123	33.688674	Milledge St	no_info	Atlanta	NA	NA	NA	NA	NA	NA	NA	NA	NA	NA	NA	NA	NA	NA	NA	NA	NA
6764	2005	inventory_date	Magnolia	EastPoint	Georgia	-84.437075	33.688724	Milledge St	no_info	Atlanta	NA	NA	NA	NA	NA	NA	NA	NA	NA	NA	NA	NA	NA	NA	NA	NA	NA
6765	2005	inventory_date	Magnolia	EastPoint	Georgia	-84.437038	33.688771	Milledge St	no_info	Atlanta	NA	NA	NA	NA	NA	NA	NA	NA	NA	NA	NA	NA	NA	NA	NA	NA	NA
6766	2005	inventory_date	Magnolia	EastPoint	Georgia	-84.437005	33.688808	Milledge St	no_info	Atlanta	NA	NA	NA	NA	NA	NA	NA	NA	NA	NA	NA	NA	NA	NA	NA	NA	NA
6767	2005	inventory_date	Magnolia	EastPoint	Georgia	-84.436964	33.68887	Milledge St	no_info	Atlanta	NA	NA	NA	NA	NA	NA	NA	NA	NA	NA	NA	NA	NA	NA	NA	NA	NA
6768	2005	inventory_date	Ilex vomitoria	EastPoint	Georgia	-84.436912	33.688942	Milledge St	naturally_occurring	Atlanta	NA	NA	NA	NA	NA	NA	NA	NA	NA	NA	NA	NA	NA	NA	NA	NA	NA
6775	2005	inventory_date	Ilex vomitoria	EastPoint	Georgia	-84.436853	33.689001	Milledge St	naturally_occurring	Atlanta	NA	NA	NA	NA	NA	NA	NA	NA	NA	NA	NA	NA	NA	NA	NA	NA	NA
6955	2005	inventory_date	Amelanchier arborea	Atlanta	Georgia	-84.357264	33.764161	State Route10	naturally_occurring	Atlanta	NA	NA	NA	NA	NA	NA	NA	NA	NA	NA	NA	NA	NA	NA	NA	NA	NA
6956	2005	inventory_date	Amelanchier arborea	Atlanta	Georgia	-84.357231	33.764251	State Route10	naturally_occurring	Atlanta	NA	NA	NA	NA	NA	NA	NA	NA	NA	NA	NA	NA	NA	NA	NA	NA	NA
6957	2005	inventory_date	Amelanchier arborea	Atlanta	Georgia	-84.357178	33.764341	State Route10	naturally_occurring	Atlanta	NA	NA	NA	NA	NA	NA	NA	NA	NA	NA	NA	NA	NA	NA	NA	NA	NA
6958	2005	inventory_date	Amelanchier arborea	Atlanta	Georgia	-84.357081	33.764395	State Route10	naturally_occurring	Atlanta	NA	NA	NA	NA	NA	NA	NA	NA	NA	NA	NA	NA	NA	NA	NA	NA	NA
6959	2005	inventory_date	Amelanchier arborea	Atlanta	Georgia	-84.357081	33.764287	State Route10	naturally_occurring	Atlanta	NA	NA	NA	NA	NA	NA	NA	NA	NA	NA	NA	NA	NA	NA	NA	NA	NA
6960	2005	inventory_date	Amelanchier arborea	Atlanta	Georgia	-84.356984	33.764431	State Route10	naturally_occurring	Atlanta	NA	NA	NA	NA	NA	NA	NA	NA	NA	NA	NA	NA	NA	NA	NA	NA	NA
6961	2005	inventory_date	Quercus shumardii	Atlanta	Georgia	-84.356908	33.764333	State Route10	naturally_occurring	Atlanta	NA	NA	NA	NA	NA	NA	NA	NA	NA	NA	NA	NA	NA	NA	NA	NA	NA
6962	2005	inventory_date	Quercus alba	Atlanta	Georgia	-84.356521	33.764513	State Route10	naturally_occurring	Atlanta	NA	NA	NA	NA	NA	NA	NA	NA	NA	NA	NA	NA	NA	NA	NA	NA	NA
6963	2005	inventory_date	Ulmus alata	Atlanta	Georgia	-84.356435	33.764558	State Route10	naturally_occurring	Atlanta	NA	NA	NA	NA	NA	NA	NA	NA	NA	NA	NA	NA	NA	NA	NA	NA	NA
6964	2005	inventory_date	Ulmus alata	Atlanta	Georgia	-84.356359	33.764594	State Route10	naturally_occurring	Atlanta	NA	NA	NA	NA	NA	NA	NA	NA	NA	NA	NA	NA	NA	NA	NA	NA	NA
6965	2005	inventory_date	Amelanchier arborea	Atlanta	Georgia	-84.356757	33.764279	State Route10	naturally_occurring	Atlanta	NA	NA	NA	NA	NA	NA	NA	NA	NA	NA	NA	NA	NA	NA	NA	NA	NA
6966	2005	inventory_date	Amelanchier arborea	Atlanta	Georgia	-84.356725	33.76436	State Route10	naturally_occurring	Atlanta	NA	NA	NA	NA	NA	NA	NA	NA	NA	NA	NA	NA	NA	NA	NA	NA	NA
6967	2005	inventory_date	Amelanchier arborea	Atlanta	Georgia	-84.356671	33.764297	State Route10	naturally_occurring	Atlanta	NA	NA	NA	NA	NA	NA	NA	NA	NA	NA	NA	NA	NA	NA	NA	NA	NA
6968	2005	inventory_date	Quercus alba	Atlanta	Georgia	-84.35652	33.764378	State Route10	naturally_occurring	Atlanta	NA	NA	NA	NA	NA	NA	NA	NA	NA	NA	NA	NA	NA	NA	NA	NA	NA
6969	2005	inventory_date	Malus angustifolia	Atlanta	Georgia	-84.356305	33.764342	State Route10	naturally_occurring	Atlanta	NA	NA	NA	NA	NA	NA	NA	NA	NA	NA	NA	NA	NA	NA	NA	NA	NA
6970	2005	inventory_date	Malus angustifolia	Atlanta	Georgia	-84.356219	33.764424	State Route10	naturally_occurring	Atlanta	NA	NA	NA	NA	NA	NA	NA	NA	NA	NA	NA	NA	NA	NA	NA	NA	NA
6971	2005	inventory_date	Quercus alba	Atlanta	Georgia	-84.356014	33.764523	State Route10	naturally_occurring	Atlanta	NA	NA	NA	NA	NA	NA	NA	NA	NA	NA	NA	NA	NA	NA	NA	NA	NA
6972	2005	inventory_date	Ulmus alata	Atlanta	Georgia	-84.356112	33.764739	State Route10	naturally_occurring	Atlanta	NA	NA	NA	NA	NA	NA	NA	NA	NA	NA	NA	NA	NA	NA	NA	NA	NA
6973	2005	inventory_date	Ulmus alata	Atlanta	Georgia	-84.356026	33.764748	State Route10	naturally_occurring	Atlanta	NA	NA	NA	NA	NA	NA	NA	NA	NA	NA	NA	NA	NA	NA	NA	NA	NA
6974	2005	inventory_date	Ulmus alata	Atlanta	Georgia	-84.356047	33.764829	State Route10	naturally_occurring	Atlanta	NA	NA	NA	NA	NA	NA	NA	NA	NA	NA	NA	NA	NA	NA	NA	NA	NA
6975	2005	inventory_date	Ulmus alata	Atlanta	Georgia	-84.355961	33.764883	State Route10	naturally_occurring	Atlanta	NA	NA	NA	NA	NA	NA	NA	NA	NA	NA	NA	NA	NA	NA	NA	NA	NA
6976	2005	inventory_date	Ulmus alata	Atlanta	Georgia	-84.355918	33.764964	State Route10	naturally_occurring	Atlanta	NA	NA	NA	NA	NA	NA	NA	NA	NA	NA	NA	NA	NA	NA	NA	NA	NA
6977	2005	inventory_date	Ulmus alata	Atlanta	Georgia	-84.355875	33.765054	State Route10	naturally_occurring	Atlanta	NA	NA	NA	NA	NA	NA	NA	NA	NA	NA	NA	NA	NA	NA	NA	NA	NA
6978	2005	inventory_date	Ulmus alata	Atlanta	Georgia	-84.355811	33.765144	State Route10	naturally_occurring	Atlanta	NA	NA	NA	NA	NA	NA	NA	NA	NA	NA	NA	NA	NA	NA	NA	NA	NA
6979	2005	inventory_date	Ulmus alata	Atlanta	Georgia	-84.355714	33.765261	State Route10	naturally_occurring	Atlanta	NA	NA	NA	NA	NA	NA	NA	NA	NA	NA	NA	NA	NA	NA	NA	NA	NA
6980	2005	inventory_date	Quercus shumardii	Atlanta	Georgia	-84.355649	33.765172	State Route10	naturally_occurring	Atlanta	NA	NA	NA	NA	NA	NA	NA	NA	NA	NA	NA	NA	NA	NA	NA	NA	NA
6981	2005	inventory_date	Quercus shumardii	Atlanta	Georgia	-84.355595	33.765091	State Route10	naturally_occurring	Atlanta	NA	NA	NA	NA	NA	NA	NA	NA	NA	NA	NA	NA	NA	NA	NA	NA	NA
6982	2005	inventory_date	Quercus alba	Atlanta	Georgia	-84.355557	33.765708	State Route10	naturally_occurring	Atlanta	NA	NA	NA	NA	NA	NA	NA	NA	NA	NA	NA	NA	NA	NA	NA	NA	NA
6983	2005	inventory_date	Liriodendron tulipifera	Atlanta	Georgia	-84.355395	33.765875	State Route10	naturally_occurring	Atlanta	NA	NA	NA	NA	NA	NA	NA	NA	NA	NA	NA	NA	NA	NA	NA	NA	NA
6984	2005	inventory_date	Acer rubrum	Atlanta	Georgia	-84.355353	33.765976	State Route10	naturally_occurring	Atlanta	NA	NA	NA	NA	NA	NA	NA	NA	NA	NA	NA	NA	NA	NA	NA	NA	NA
6985	2005	inventory_date	Acer rubrum	Atlanta	Georgia	-84.355347	33.766026	State Route10	naturally_occurring	Atlanta	NA	NA	NA	NA	NA	NA	NA	NA	NA	NA	NA	NA	NA	NA	NA	NA	NA
6986	2005	inventory_date	Acer rubrum	Atlanta	Georgia	-84.355178	33.766268	State Route10	naturally_occurring	Atlanta	NA	NA	NA	NA	NA	NA	NA	NA	NA	NA	NA	NA	NA	NA	NA	NA	NA
6987	2005	inventory_date	Diospyros virginiana	Atlanta	Georgia	-84.354944	33.766626	State Route10	naturally_occurring	Atlanta	NA	NA	NA	NA	NA	NA	NA	NA	NA	NA	NA	NA	NA	NA	NA	NA	NA
6988	2005	inventory_date	Diospyros virginiana	Atlanta	Georgia	-84.35492	33.766687	State Route10	naturally_occurring	Atlanta	NA	NA	NA	NA	NA	NA	NA	NA	NA	NA	NA	NA	NA	NA	NA	NA	NA
6989	2005	inventory_date	Betula nigra	Atlanta	Georgia	-84.353559	33.76815	State Route10	naturally_occurring	Atlanta	NA	NA	NA	NA	NA	NA	NA	NA	NA	NA	NA	NA	NA	NA	NA	NA	NA
6990	2005	inventory_date	Betula nigra	Atlanta	Georgia	-84.353547	33.768246	State Route10	naturally_occurring	Atlanta	NA	NA	NA	NA	NA	NA	NA	NA	NA	NA	NA	NA	NA	NA	NA	NA	NA
6991	2005	inventory_date	Betula nigra	Atlanta	Georgia	-84.353493	33.768226	State Route10	naturally_occurring	Atlanta	NA	NA	NA	NA	NA	NA	NA	NA	NA	NA	NA	NA	NA	NA	NA	NA	NA
6992	2005	inventory_date	Betula nigra	Atlanta	Georgia	-84.353487	33.768327	State Route10	naturally_occurring	Atlanta	NA	NA	NA	NA	NA	NA	NA	NA	NA	NA	NA	NA	NA	NA	NA	NA	NA
6993	2005	inventory_date	Betula nigra	Atlanta	Georgia	-84.353433	33.768282	State Route10	naturally_occurring	Atlanta	NA	NA	NA	NA	NA	NA	NA	NA	NA	NA	NA	NA	NA	NA	NA	NA	NA
6994	2005	inventory_date	Betula nigra	Atlanta	Georgia	-84.353403	33.768372	State Route10	naturally_occurring	Atlanta	NA	NA	NA	NA	NA	NA	NA	NA	NA	NA	NA	NA	NA	NA	NA	NA	NA
6995	2005	inventory_date	Diospyros virginiana	Atlanta	Georgia	-84.354853	33.766697	State Route10	naturally_occurring	Atlanta	NA	NA	NA	NA	NA	NA	NA	NA	NA	NA	NA	NA	NA	NA	NA	NA	NA
6996	2005	inventory_date	Quercus alba	Atlanta	Georgia	-84.353957	33.767812	State Route10	naturally_occurring	Atlanta	NA	NA	NA	NA	NA	NA	NA	NA	NA	NA	NA	NA	NA	NA	NA	NA	NA
6997	2005	inventory_date	Carya aquatica	Atlanta	Georgia	-84.353963	33.767938	State Route10	naturally_occurring	Atlanta	NA	NA	NA	NA	NA	NA	NA	NA	NA	NA	NA	NA	NA	NA	NA	NA	NA
6998	2005	inventory_date	Betula nigra	Atlanta	Georgia	-84.353674	33.7681	State Route10	naturally_occurring	Atlanta	NA	NA	NA	NA	NA	NA	NA	NA	NA	NA	NA	NA	NA	NA	NA	NA	NA
6999	2005	inventory_date	Ulmus alata	Atlanta	Georgia	-84.353704	33.768226	State Route10	naturally_occurring	Atlanta	NA	NA	NA	NA	NA	NA	NA	NA	NA	NA	NA	NA	NA	NA	NA	NA	NA
7000	2005	inventory_date	Betula nigra	Atlanta	Georgia	-84.353632	33.768196	State Route10	naturally_occurring	Atlanta	NA	NA	NA	NA	NA	NA	NA	NA	NA	NA	NA	NA	NA	NA	NA	NA	NA
7001	2005	inventory_date	Betula nigra	Atlanta	Georgia	-84.353318	33.768337	State Route10	naturally_occurring	Atlanta	NA	NA	NA	NA	NA	NA	NA	NA	NA	NA	NA	NA	NA	NA	NA	NA	NA
7002	2005	inventory_date	Carya aquatica	Atlanta	Georgia	-84.353126	33.76865	State Route10	naturally_occurring	Atlanta	NA	NA	NA	NA	NA	NA	NA	NA	NA	NA	NA	NA	NA	NA	NA	NA	NA
7003	2005	inventory_date	Amelanchier arborea	Atlanta	Georgia	-84.352733	33.76852	State Route10	naturally_occurring	Atlanta	NA	NA	NA	NA	NA	NA	NA	NA	NA	NA	NA	NA	NA	NA	NA	NA	NA
7004	2005	inventory_date	Amelanchier arborea	Atlanta	Georgia	-84.352709	33.768464	State Route10	naturally_occurring	Atlanta	NA	NA	NA	NA	NA	NA	NA	NA	NA	NA	NA	NA	NA	NA	NA	NA	NA
7005	2005	inventory_date	Carya aquatica	Atlanta	Georgia	-84.352986	33.768348	State Route10	naturally_occurring	Atlanta	NA	NA	NA	NA	NA	NA	NA	NA	NA	NA	NA	NA	NA	NA	NA	NA	NA
7006	2005	inventory_date	Liriodendron tulipifera	Atlanta	Georgia	-84.355425	33.765734	North Highland Ave	naturally_occurring	Atlanta	NA	NA	NA	NA	NA	NA	NA	NA	NA	NA	NA	NA	NA	NA	NA	NA	NA
7007	2005	inventory_date	Liriodendron tulipifera	Atlanta	Georgia	-84.355479	33.765623	North Highland Ave	naturally_occurring	Atlanta	NA	NA	NA	NA	NA	NA	NA	NA	NA	NA	NA	NA	NA	NA	NA	NA	NA
7008	2005	inventory_date	Carya aquatica	Atlanta	Georgia	-84.353301	33.768529	State Route10	naturally_occurring	Atlanta	NA	NA	NA	NA	NA	NA	NA	NA	NA	NA	NA	NA	NA	NA	NA	NA	NA
7009	2005	inventory_date	Betula nigra	Atlanta	Georgia	-84.353228	33.768494	State Route10	naturally_occurring	Atlanta	NA	NA	NA	NA	NA	NA	NA	NA	NA	NA	NA	NA	NA	NA	NA	NA	NA
7010	2005	inventory_date	Betula nigra	Atlanta	Georgia	-84.353168	33.768468	State Route10	naturally_occurring	Atlanta	NA	NA	NA	NA	NA	NA	NA	NA	NA	NA	NA	NA	NA	NA	NA	NA	NA
7011	2005	inventory_date	Betula nigra	Atlanta	Georgia	-84.353174	33.768529	State Route10	naturally_occurring	Atlanta	NA	NA	NA	NA	NA	NA	NA	NA	NA	NA	NA	NA	NA	NA	NA	NA	NA
7012	2005	inventory_date	Carya aquatica	Atlanta	Georgia	-84.353132	33.768705	State Route10	naturally_occurring	Atlanta	NA	NA	NA	NA	NA	NA	NA	NA	NA	NA	NA	NA	NA	NA	NA	NA	NA
7013	2005	inventory_date	Malus angustifolia	Atlanta	Georgia	-84.355423	33.765225	North Highland Ave	naturally_occurring	Atlanta	NA	NA	NA	NA	NA	NA	NA	NA	NA	NA	NA	NA	NA	NA	NA	NA	NA
7014	2005	inventory_date	Malus angustifolia	Atlanta	Georgia	-84.355459	33.765139	North Highland Ave	naturally_occurring	Atlanta	NA	NA	NA	NA	NA	NA	NA	NA	NA	NA	NA	NA	NA	NA	NA	NA	NA
7015	2005	inventory_date	Quercus shumardii	Atlanta	Georgia	-84.355037	33.765286	North Highland Ave	naturally_occurring	Atlanta	NA	NA	NA	NA	NA	NA	NA	NA	NA	NA	NA	NA	NA	NA	NA	NA	NA
7016	2005	inventory_date	Quercus shumardii	Atlanta	Georgia	-84.354965	33.765256	North Highland Ave	naturally_occurring	Atlanta	NA	NA	NA	NA	NA	NA	NA	NA	NA	NA	NA	NA	NA	NA	NA	NA	NA
7017	2005	inventory_date	Quercus alba	Atlanta	Georgia	-84.354862	33.765059	North Highland Ave	naturally_occurring	Atlanta	NA	NA	NA	NA	NA	NA	NA	NA	NA	NA	NA	NA	NA	NA	NA	NA	NA
7018	2005	inventory_date	Cornus florida	Atlanta	Georgia	-84.355512	33.764549	North Highland Ave	naturally_occurring	Atlanta	NA	NA	NA	NA	NA	NA	NA	NA	NA	NA	NA	NA	NA	NA	NA	NA	NA
7019	2005	inventory_date	Cornus florida	Atlanta	Georgia	-84.355518	33.764474	North Highland Ave	naturally_occurring	Atlanta	NA	NA	NA	NA	NA	NA	NA	NA	NA	NA	NA	NA	NA	NA	NA	NA	NA
7020	2005	inventory_date	Cornus florida	Atlanta	Georgia	-84.355585	33.764433	North Highland Ave	naturally_occurring	Atlanta	NA	NA	NA	NA	NA	NA	NA	NA	NA	NA	NA	NA	NA	NA	NA	NA	NA
7021	2005	inventory_date	Cornus florida	Atlanta	Georgia	-84.355651	33.764393	North Highland Ave	naturally_occurring	Atlanta	NA	NA	NA	NA	NA	NA	NA	NA	NA	NA	NA	NA	NA	NA	NA	NA	NA
7022	2005	inventory_date	Cornus florida	Atlanta	Georgia	-84.355699	33.764347	North Highland Ave	naturally_occurring	Atlanta	NA	NA	NA	NA	NA	NA	NA	NA	NA	NA	NA	NA	NA	NA	NA	NA	NA
7023	2005	inventory_date	Cornus florida	Atlanta	Georgia	-84.35579	33.764388	North Highland Ave	naturally_occurring	Atlanta	NA	NA	NA	NA	NA	NA	NA	NA	NA	NA	NA	NA	NA	NA	NA	NA	NA
7024	2005	inventory_date	Cornus florida	Atlanta	Georgia	-84.355742	33.764468	North Highland Ave	naturally_occurring	Atlanta	NA	NA	NA	NA	NA	NA	NA	NA	NA	NA	NA	NA	NA	NA	NA	NA	NA
7181	2005	inventory_date	Diospyros virginiana	Atlanta	Georgia	-84.428084	33.77963	Willis St	naturally_occurring	Atlanta	NA	NA	NA	NA	NA	NA	NA	NA	NA	NA	NA	NA	NA	NA	NA	NA	NA
7182	2005	inventory_date	Diospyros virginiana	Atlanta	Georgia	-84.428022	33.77963	Willis St	naturally_occurring	Atlanta	NA	NA	NA	NA	NA	NA	NA	NA	NA	NA	NA	NA	NA	NA	NA	NA	NA
7201	2005	inventory_date	Diospyros virginiana	Atlanta	Georgia	-84.427955	33.77963	Willis St	naturally_occurring	Atlanta	NA	NA	NA	NA	NA	NA	NA	NA	NA	NA	NA	NA	NA	NA	NA	NA	NA
7202	2005	inventory_date	Diospyros virginiana	Atlanta	Georgia	-84.427899	33.779631	Willis St	naturally_occurring	Atlanta	NA	NA	NA	NA	NA	NA	NA	NA	NA	NA	NA	NA	NA	NA	NA	NA	NA
7203	2005	inventory_date	Prunus	Atlanta	Georgia	-84.426867	33.778447	Marietta Blvd	no_info	Atlanta	NA	NA	NA	NA	NA	NA	NA	NA	NA	NA	NA	NA	NA	NA	NA	NA	NA
7204	2005	inventory_date	Prunus	Atlanta	Georgia	-84.426896	33.778486	Marietta Blvd	no_info	Atlanta	NA	NA	NA	NA	NA	NA	NA	NA	NA	NA	NA	NA	NA	NA	NA	NA	NA
7211	2005	inventory_date	Prunus	Atlanta	Georgia	-84.42693	33.778523	Marietta Blvd	no_info	Atlanta	NA	NA	NA	NA	NA	NA	NA	NA	NA	NA	NA	NA	NA	NA	NA	NA	NA
7212	2005	inventory_date	Prunus	Atlanta	Georgia	-84.426972	33.778573	Marietta Blvd	no_info	Atlanta	NA	NA	NA	NA	NA	NA	NA	NA	NA	NA	NA	NA	NA	NA	NA	NA	NA
7213	2005	inventory_date	Prunus	Atlanta	Georgia	-84.427012	33.778621	Marietta Blvd	no_info	Atlanta	NA	NA	NA	NA	NA	NA	NA	NA	NA	NA	NA	NA	NA	NA	NA	NA	NA
7214	2005	inventory_date	Magnolia	Atlanta	Georgia	-84.427054	33.778672	Marietta Blvd	no_info	Atlanta	NA	NA	NA	NA	NA	NA	NA	NA	NA	NA	NA	NA	NA	NA	NA	NA	NA
7215	2005	inventory_date	Magnolia	Atlanta	Georgia	-84.427007	33.778674	Marietta Blvd	no_info	Atlanta	NA	NA	NA	NA	NA	NA	NA	NA	NA	NA	NA	NA	NA	NA	NA	NA	NA
7216	2005	inventory_date	Magnolia	Atlanta	Georgia	-84.427043	33.778739	Marietta Blvd	no_info	Atlanta	NA	NA	NA	NA	NA	NA	NA	NA	NA	NA	NA	NA	NA	NA	NA	NA	NA
7217	2005	inventory_date	Magnolia	Atlanta	Georgia	-84.427105	33.778733	Marietta Blvd	no_info	Atlanta	NA	NA	NA	NA	NA	NA	NA	NA	NA	NA	NA	NA	NA	NA	NA	NA	NA
7218	2005	inventory_date	Magnolia	Atlanta	Georgia	-84.427056	33.778709	Marietta Blvd	no_info	Atlanta	NA	NA	NA	NA	NA	NA	NA	NA	NA	NA	NA	NA	NA	NA	NA	NA	NA
7219	2005	inventory_date	Acer rubrum	Atlanta	Georgia	-84.427154	33.778787	Marietta Blvd	naturally_occurring	Atlanta	NA	NA	NA	NA	NA	NA	NA	NA	NA	NA	NA	NA	NA	NA	NA	NA	NA
7220	2005	inventory_date	Acer rubrum	Atlanta	Georgia	-84.427194	33.778826	Marietta Blvd	naturally_occurring	Atlanta	NA	NA	NA	NA	NA	NA	NA	NA	NA	NA	NA	NA	NA	NA	NA	NA	NA
7221	2005	inventory_date	Acer rubrum	Atlanta	Georgia	-84.427234	33.77887	Marietta Blvd	naturally_occurring	Atlanta	NA	NA	NA	NA	NA	NA	NA	NA	NA	NA	NA	NA	NA	NA	NA	NA	NA
7222	2005	inventory_date	Acer rubrum	Atlanta	Georgia	-84.427274	33.778909	Marietta Blvd	naturally_occurring	Atlanta	NA	NA	NA	NA	NA	NA	NA	NA	NA	NA	NA	NA	NA	NA	NA	NA	NA
7223	2005	inventory_date	Acer rubrum	Atlanta	Georgia	-84.42731	33.778953	Marietta Blvd	naturally_occurring	Atlanta	NA	NA	NA	NA	NA	NA	NA	NA	NA	NA	NA	NA	NA	NA	NA	NA	NA
7224	2005	inventory_date	Acer rubrum	Atlanta	Georgia	-84.427357	33.778989	Marietta Blvd	naturally_occurring	Atlanta	NA	NA	NA	NA	NA	NA	NA	NA	NA	NA	NA	NA	NA	NA	NA	NA	NA
7225	2005	inventory_date	Acer rubrum	Atlanta	Georgia	-84.427403	33.779039	Marietta Blvd	naturally_occurring	Atlanta	NA	NA	NA	NA	NA	NA	NA	NA	NA	NA	NA	NA	NA	NA	NA	NA	NA
7226	2005	inventory_date	Acer rubrum	Atlanta	Georgia	-84.427453	33.779083	Marietta Blvd	naturally_occurring	Atlanta	NA	NA	NA	NA	NA	NA	NA	NA	NA	NA	NA	NA	NA	NA	NA	NA	NA
7227	2005	inventory_date	Acer rubrum	Atlanta	Georgia	-84.427503	33.77913	Marietta Blvd	naturally_occurring	Atlanta	NA	NA	NA	NA	NA	NA	NA	NA	NA	NA	NA	NA	NA	NA	NA	NA	NA
7228	2005	inventory_date	Acer rubrum	Atlanta	Georgia	-84.42756	33.779177	Marietta Blvd	naturally_occurring	Atlanta	NA	NA	NA	NA	NA	NA	NA	NA	NA	NA	NA	NA	NA	NA	NA	NA	NA
7229	2005	inventory_date	Acer rubrum	Atlanta	Georgia	-84.427616	33.779213	Marietta Blvd	naturally_occurring	Atlanta	NA	NA	NA	NA	NA	NA	NA	NA	NA	NA	NA	NA	NA	NA	NA	NA	NA
7230	2005	inventory_date	Acer rubrum	Atlanta	Georgia	-84.427673	33.77926	Marietta Blvd	naturally_occurring	Atlanta	NA	NA	NA	NA	NA	NA	NA	NA	NA	NA	NA	NA	NA	NA	NA	NA	NA
7231	2005	inventory_date	Acer rubrum	Atlanta	Georgia	-84.427729	33.779304	Marietta Blvd	naturally_occurring	Atlanta	NA	NA	NA	NA	NA	NA	NA	NA	NA	NA	NA	NA	NA	NA	NA	NA	NA
7232	2005	inventory_date	Acer rubrum	Atlanta	Georgia	-84.427789	33.779346	Marietta Blvd	naturally_occurring	Atlanta	NA	NA	NA	NA	NA	NA	NA	NA	NA	NA	NA	NA	NA	NA	NA	NA	NA
7233	2005	inventory_date	Acer rubrum	Atlanta	Georgia	-84.427832	33.779384	Marietta Blvd	naturally_occurring	Atlanta	NA	NA	NA	NA	NA	NA	NA	NA	NA	NA	NA	NA	NA	NA	NA	NA	NA
7234	2005	inventory_date	Acer rubrum	Atlanta	Georgia	-84.427886	33.779431	Marietta Blvd	naturally_occurring	Atlanta	NA	NA	NA	NA	NA	NA	NA	NA	NA	NA	NA	NA	NA	NA	NA	NA	NA
7235	2005	inventory_date	Acer rubrum	Atlanta	Georgia	-84.427939	33.779467	Marietta Blvd	naturally_occurring	Atlanta	NA	NA	NA	NA	NA	NA	NA	NA	NA	NA	NA	NA	NA	NA	NA	NA	NA
7236	2005	inventory_date	Acer rubrum	Atlanta	Georgia	-84.427992	33.779506	Marietta Blvd	naturally_occurring	Atlanta	NA	NA	NA	NA	NA	NA	NA	NA	NA	NA	NA	NA	NA	NA	NA	NA	NA
7237	2005	inventory_date	Acer rubrum	Atlanta	Georgia	-84.428052	33.779547	Marietta Blvd	naturally_occurring	Atlanta	NA	NA	NA	NA	NA	NA	NA	NA	NA	NA	NA	NA	NA	NA	NA	NA	NA
7238	2005	inventory_date	Acer rubrum	Atlanta	Georgia	-84.428102	33.779583	Marietta Blvd	naturally_occurring	Atlanta	NA	NA	NA	NA	NA	NA	NA	NA	NA	NA	NA	NA	NA	NA	NA	NA	NA
7239	2005	inventory_date	Lagerstroemia	Atlanta	Georgia	-84.427259	33.779652	Rice St	no_info	Atlanta	NA	NA	NA	NA	NA	NA	NA	NA	NA	NA	NA	NA	NA	NA	NA	NA	NA
7240	2005	inventory_date	Lagerstroemia	Atlanta	Georgia	-84.427219	33.779559	Rice St	no_info	Atlanta	NA	NA	NA	NA	NA	NA	NA	NA	NA	NA	NA	NA	NA	NA	NA	NA	NA
7241	2005	inventory_date	Lagerstroemia	Atlanta	Georgia	-84.427202	33.779508	Rice St	no_info	Atlanta	NA	NA	NA	NA	NA	NA	NA	NA	NA	NA	NA	NA	NA	NA	NA	NA	NA
7242	2005	inventory_date	Lagerstroemia	Atlanta	Georgia	-84.427188	33.779457	Rice St	no_info	Atlanta	NA	NA	NA	NA	NA	NA	NA	NA	NA	NA	NA	NA	NA	NA	NA	NA	NA
7243	2005	inventory_date	Lagerstroemia	Atlanta	Georgia	-84.427171	33.77941	Rice St	no_info	Atlanta	NA	NA	NA	NA	NA	NA	NA	NA	NA	NA	NA	NA	NA	NA	NA	NA	NA
7244	2005	inventory_date	Lagerstroemia	Atlanta	Georgia	-84.427157	33.779359	Rice St	no_info	Atlanta	NA	NA	NA	NA	NA	NA	NA	NA	NA	NA	NA	NA	NA	NA	NA	NA	NA
7245	2005	inventory_date	Lagerstroemia	Atlanta	Georgia	-84.42714	33.779311	Rice St	no_info	Atlanta	NA	NA	NA	NA	NA	NA	NA	NA	NA	NA	NA	NA	NA	NA	NA	NA	NA
7250	2005	inventory_date	Lagerstroemia	Atlanta	Georgia	-84.427241	33.77961	Rice St	no_info	Atlanta	NA	NA	NA	NA	NA	NA	NA	NA	NA	NA	NA	NA	NA	NA	NA	NA	NA
7251	2005	inventory_date	Lagerstroemia	Atlanta	Georgia	-84.427118	33.779264	Rice St	no_info	Atlanta	NA	NA	NA	NA	NA	NA	NA	NA	NA	NA	NA	NA	NA	NA	NA	NA	NA
7252	2005	inventory_date	Lagerstroemia	Atlanta	Georgia	-84.4271	33.779216	Rice St	no_info	Atlanta	NA	NA	NA	NA	NA	NA	NA	NA	NA	NA	NA	NA	NA	NA	NA	NA	NA
7253	2005	inventory_date	Prunus	Atlanta	Georgia	-84.427074	33.779118	Rice St	no_info	Atlanta	NA	NA	NA	NA	NA	NA	NA	NA	NA	NA	NA	NA	NA	NA	NA	NA	NA
7254	2005	inventory_date	Prunus	Atlanta	Georgia	-84.427056	33.77907	Rice St	no_info	Atlanta	NA	NA	NA	NA	NA	NA	NA	NA	NA	NA	NA	NA	NA	NA	NA	NA	NA
7255	2005	inventory_date	Prunus	Atlanta	Georgia	-84.427034	33.779019	Rice St	no_info	Atlanta	NA	NA	NA	NA	NA	NA	NA	NA	NA	NA	NA	NA	NA	NA	NA	NA	NA
7256	2005	inventory_date	Prunus	Atlanta	Georgia	-84.427021	33.778972	Rice St	no_info	Atlanta	NA	NA	NA	NA	NA	NA	NA	NA	NA	NA	NA	NA	NA	NA	NA	NA	NA
7257	2005	inventory_date	Prunus	Atlanta	Georgia	-84.427007	33.778928	Rice St	no_info	Atlanta	NA	NA	NA	NA	NA	NA	NA	NA	NA	NA	NA	NA	NA	NA	NA	NA	NA
7258	2005	inventory_date	Prunus	Atlanta	Georgia	-84.42699	33.778884	Rice St	no_info	Atlanta	NA	NA	NA	NA	NA	NA	NA	NA	NA	NA	NA	NA	NA	NA	NA	NA	NA
7259	2005	inventory_date	Prunus	Atlanta	Georgia	-84.426977	33.778833	Rice St	no_info	Atlanta	NA	NA	NA	NA	NA	NA	NA	NA	NA	NA	NA	NA	NA	NA	NA	NA	NA
7260	2005	inventory_date	Prunus	Atlanta	Georgia	-84.426959	33.778782	Rice St	no_info	Atlanta	NA	NA	NA	NA	NA	NA	NA	NA	NA	NA	NA	NA	NA	NA	NA	NA	NA
7261	2005	inventory_date	Prunus	Atlanta	Georgia	-84.426946	33.778739	Rice St	no_info	Atlanta	NA	NA	NA	NA	NA	NA	NA	NA	NA	NA	NA	NA	NA	NA	NA	NA	NA
7262	2005	inventory_date	Prunus	Atlanta	Georgia	-84.426928	33.778684	Rice St	no_info	Atlanta	NA	NA	NA	NA	NA	NA	NA	NA	NA	NA	NA	NA	NA	NA	NA	NA	NA
7311	2005	inventory_date	Amelanchier arborea	Atlanta	Georgia	-84.348747	33.770973	Moreland Ave	naturally_occurring	Atlanta	NA	NA	NA	NA	NA	NA	NA	NA	NA	NA	NA	NA	NA	NA	NA	NA	NA
7312	2005	inventory_date	Carya aquatica	Atlanta	Georgia	-84.34825	33.770986	Moreland Ave	naturally_occurring	Atlanta	NA	NA	NA	NA	NA	NA	NA	NA	NA	NA	NA	NA	NA	NA	NA	NA	NA
7313	2005	inventory_date	Fagus grandiflora	Atlanta	Georgia	-84.348141	33.771058	Moreland Ave	no_info	Atlanta	NA	NA	NA	NA	NA	NA	NA	NA	NA	NA	NA	NA	NA	NA	NA	NA	NA
7583	2005	inventory_date	Taxodium distichum	Hapeville	Georgia	-84.412881	33.66082	Central Ave	naturally_occurring	Atlanta	NA	NA	NA	NA	NA	NA	NA	NA	NA	NA	NA	NA	NA	NA	NA	NA	NA
7631	2005	inventory_date	Taxodium distichum	Hapeville	Georgia	-84.412929	33.660857	Central Ave	naturally_occurring	Atlanta	NA	NA	NA	NA	NA	NA	NA	NA	NA	NA	NA	NA	NA	NA	NA	NA	NA
7632	2005	inventory_date	Taxodium distichum	Hapeville	Georgia	-84.412985	33.660891	Central Ave	naturally_occurring	Atlanta	NA	NA	NA	NA	NA	NA	NA	NA	NA	NA	NA	NA	NA	NA	NA	NA	NA
7633	2005	inventory_date	Taxodium distichum	Hapeville	Georgia	-84.41305	33.660921	Central Ave	naturally_occurring	Atlanta	NA	NA	NA	NA	NA	NA	NA	NA	NA	NA	NA	NA	NA	NA	NA	NA	NA
7634	2005	inventory_date	Taxodium distichum	Hapeville	Georgia	-84.413114	33.660954	Central Ave	naturally_occurring	Atlanta	NA	NA	NA	NA	NA	NA	NA	NA	NA	NA	NA	NA	NA	NA	NA	NA	NA
7635	2005	inventory_date	Taxodium distichum	Hapeville	Georgia	-84.41319	33.661011	Central Ave	naturally_occurring	Atlanta	NA	NA	NA	NA	NA	NA	NA	NA	NA	NA	NA	NA	NA	NA	NA	NA	NA
7636	2005	inventory_date	Taxodium distichum	Hapeville	Georgia	-84.413279	33.661068	Central Ave	naturally_occurring	Atlanta	NA	NA	NA	NA	NA	NA	NA	NA	NA	NA	NA	NA	NA	NA	NA	NA	NA
7637	2005	inventory_date	Taxodium distichum	Hapeville	Georgia	-84.413376	33.661129	Central Ave	naturally_occurring	Atlanta	NA	NA	NA	NA	NA	NA	NA	NA	NA	NA	NA	NA	NA	NA	NA	NA	NA
7638	2005	inventory_date	Taxodium distichum	Hapeville	Georgia	-84.413444	33.661169	Central Ave	naturally_occurring	Atlanta	NA	NA	NA	NA	NA	NA	NA	NA	NA	NA	NA	NA	NA	NA	NA	NA	NA
7639	2005	inventory_date	Taxodium distichum	Hapeville	Georgia	-84.413524	33.661196	Central Ave	naturally_occurring	Atlanta	NA	NA	NA	NA	NA	NA	NA	NA	NA	NA	NA	NA	NA	NA	NA	NA	NA
7640	2005	inventory_date	Taxodium distichum	Hapeville	Georgia	-84.413589	33.661249	Central Ave	naturally_occurring	Atlanta	NA	NA	NA	NA	NA	NA	NA	NA	NA	NA	NA	NA	NA	NA	NA	NA	NA
7641	2005	inventory_date	Taxodium distichum	Hapeville	Georgia	-84.413653	33.661286	Central Ave	naturally_occurring	Atlanta	NA	NA	NA	NA	NA	NA	NA	NA	NA	NA	NA	NA	NA	NA	NA	NA	NA
7642	2005	inventory_date	Taxodium distichum	Hapeville	Georgia	-84.413718	33.661326	Central Ave	naturally_occurring	Atlanta	NA	NA	NA	NA	NA	NA	NA	NA	NA	NA	NA	NA	NA	NA	NA	NA	NA
7643	2005	inventory_date	Taxodium distichum	Hapeville	Georgia	-84.413786	33.66142	Central Ave	naturally_occurring	Atlanta	NA	NA	NA	NA	NA	NA	NA	NA	NA	NA	NA	NA	NA	NA	NA	NA	NA
7644	2005	inventory_date	Acer buergerianum	Hapeville	Georgia	-84.413923	33.661393	Central Ave	introduced	Atlanta	NA	NA	NA	NA	NA	NA	NA	NA	NA	NA	NA	NA	NA	NA	NA	NA	NA
7645	2005	inventory_date	Acer buergerianum	Hapeville	Georgia	-84.413878	33.661366	Central Ave	introduced	Atlanta	NA	NA	NA	NA	NA	NA	NA	NA	NA	NA	NA	NA	NA	NA	NA	NA	NA
7646	2005	inventory_date	Acer buergerianum	Hapeville	Georgia	-84.413842	33.661346	Central Ave	introduced	Atlanta	NA	NA	NA	NA	NA	NA	NA	NA	NA	NA	NA	NA	NA	NA	NA	NA	NA
7647	2005	inventory_date	Acer buergerianum	Hapeville	Georgia	-84.413967	33.661418	Central Ave	introduced	Atlanta	NA	NA	NA	NA	NA	NA	NA	NA	NA	NA	NA	NA	NA	NA	NA	NA	NA
7648	2005	inventory_date	Acer buergerianum	Hapeville	Georgia	-84.413973	33.661468	Central Ave	introduced	Atlanta	NA	NA	NA	NA	NA	NA	NA	NA	NA	NA	NA	NA	NA	NA	NA	NA	NA
7649	2005	inventory_date	Acer buergerianum	Hapeville	Georgia	-84.414027	33.661519	Central Ave	introduced	Atlanta	NA	NA	NA	NA	NA	NA	NA	NA	NA	NA	NA	NA	NA	NA	NA	NA	NA
7650	2005	inventory_date	Acer buergerianum	Hapeville	Georgia	-84.414085	33.661551	Central Ave	introduced	Atlanta	NA	NA	NA	NA	NA	NA	NA	NA	NA	NA	NA	NA	NA	NA	NA	NA	NA
7651	2005	inventory_date	Acer buergerianum	Hapeville	Georgia	-84.414137	33.66159	Central Ave	introduced	Atlanta	NA	NA	NA	NA	NA	NA	NA	NA	NA	NA	NA	NA	NA	NA	NA	NA	NA
7652	2005	inventory_date	Acer buergerianum	Hapeville	Georgia	-84.414192	33.661625	Central Ave	introduced	Atlanta	NA	NA	NA	NA	NA	NA	NA	NA	NA	NA	NA	NA	NA	NA	NA	NA	NA
7653	2005	inventory_date	Acer buergerianum	Hapeville	Georgia	-84.414256	33.661658	Central Ave	introduced	Atlanta	NA	NA	NA	NA	NA	NA	NA	NA	NA	NA	NA	NA	NA	NA	NA	NA	NA
7654	2005	inventory_date	Acer buergerianum	Hapeville	Georgia	-84.414321	33.661693	Central Ave	introduced	Atlanta	NA	NA	NA	NA	NA	NA	NA	NA	NA	NA	NA	NA	NA	NA	NA	NA	NA
7655	2005	inventory_date	Acer buergerianum	Hapeville	Georgia	-84.414378	33.66173	Central Ave	introduced	Atlanta	NA	NA	NA	NA	NA	NA	NA	NA	NA	NA	NA	NA	NA	NA	NA	NA	NA
7656	2005	inventory_date	Acer buergerianum	Hapeville	Georgia	-84.41449	33.661789	Central Ave	introduced	Atlanta	NA	NA	NA	NA	NA	NA	NA	NA	NA	NA	NA	NA	NA	NA	NA	NA	NA
7657	2005	inventory_date	Acer buergerianum	Hapeville	Georgia	-84.414524	33.661809	Central Ave	introduced	Atlanta	NA	NA	NA	NA	NA	NA	NA	NA	NA	NA	NA	NA	NA	NA	NA	NA	NA
7658	2005	inventory_date	Acer buergerianum	Hapeville	Georgia	-84.414572	33.661839	Central Ave	introduced	Atlanta	NA	NA	NA	NA	NA	NA	NA	NA	NA	NA	NA	NA	NA	NA	NA	NA	NA
7659	2005	inventory_date	Acer buergerianum	Hapeville	Georgia	-84.41463	33.661877	Central Ave	introduced	Atlanta	NA	NA	NA	NA	NA	NA	NA	NA	NA	NA	NA	NA	NA	NA	NA	NA	NA
7660	2005	inventory_date	Acer buergerianum	Hapeville	Georgia	-84.414692	33.661906	Central Ave	introduced	Atlanta	NA	NA	NA	NA	NA	NA	NA	NA	NA	NA	NA	NA	NA	NA	NA	NA	NA
7661	2005	inventory_date	Acer buergerianum	Hapeville	Georgia	-84.414754	33.661939	Central Ave	introduced	Atlanta	NA	NA	NA	NA	NA	NA	NA	NA	NA	NA	NA	NA	NA	NA	NA	NA	NA
7662	2005	inventory_date	Acer buergerianum	Hapeville	Georgia	-84.414811	33.661964	Central Ave	introduced	Atlanta	NA	NA	NA	NA	NA	NA	NA	NA	NA	NA	NA	NA	NA	NA	NA	NA	NA
7766	2005	inventory_date	Acer buergerianum	Hapeville	Georgia	-84.414866	33.661988	Central Ave	introduced	Atlanta	NA	NA	NA	NA	NA	NA	NA	NA	NA	NA	NA	NA	NA	NA	NA	NA	NA
7767	2005	inventory_date	Acer buergerianum	Hapeville	Georgia	-84.414911	33.662022	Central Ave	introduced	Atlanta	NA	NA	NA	NA	NA	NA	NA	NA	NA	NA	NA	NA	NA	NA	NA	NA	NA
7768	2005	inventory_date	Acer buergerianum	Hapeville	Georgia	-84.414958	33.662052	Central Ave	introduced	Atlanta	NA	NA	NA	NA	NA	NA	NA	NA	NA	NA	NA	NA	NA	NA	NA	NA	NA
7769	2005	inventory_date	Acer buergerianum	Hapeville	Georgia	-84.41501	33.662085	Central Ave	introduced	Atlanta	NA	NA	NA	NA	NA	NA	NA	NA	NA	NA	NA	NA	NA	NA	NA	NA	NA
7770	2005	inventory_date	Acer buergerianum	Hapeville	Georgia	-84.415065	33.662131	Central Ave	introduced	Atlanta	NA	NA	NA	NA	NA	NA	NA	NA	NA	NA	NA	NA	NA	NA	NA	NA	NA
7771	2005	inventory_date	Acer buergerianum	Hapeville	Georgia	-84.415124	33.66214	Central Ave	introduced	Atlanta	NA	NA	NA	NA	NA	NA	NA	NA	NA	NA	NA	NA	NA	NA	NA	NA	NA
7772	2005	inventory_date	Acer buergerianum	Hapeville	Georgia	-84.415171	33.66219	Central Ave	introduced	Atlanta	NA	NA	NA	NA	NA	NA	NA	NA	NA	NA	NA	NA	NA	NA	NA	NA	NA
7773	2005	inventory_date	Acer buergerianum	Hapeville	Georgia	-84.415234	33.662229	Central Ave	introduced	Atlanta	NA	NA	NA	NA	NA	NA	NA	NA	NA	NA	NA	NA	NA	NA	NA	NA	NA
7774	2005	inventory_date	Acer buergerianum	Hapeville	Georgia	-84.414454	33.66177	Central Ave	introduced	Atlanta	NA	NA	NA	NA	NA	NA	NA	NA	NA	NA	NA	NA	NA	NA	NA	NA	NA
7775	2005	inventory_date	Acer buergerianum	Hapeville	Georgia	-84.415305	33.662255	Central Ave	introduced	Atlanta	NA	NA	NA	NA	NA	NA	NA	NA	NA	NA	NA	NA	NA	NA	NA	NA	NA
7776	2005	inventory_date	Acer buergerianum	Hapeville	Georgia	-84.415354	33.662289	Central Ave	introduced	Atlanta	NA	NA	NA	NA	NA	NA	NA	NA	NA	NA	NA	NA	NA	NA	NA	NA	NA
7777	2005	inventory_date	Taxodium distichum	Hapeville	Georgia	-84.415408	33.662271	Central Ave	naturally_occurring	Atlanta	NA	NA	NA	NA	NA	NA	NA	NA	NA	NA	NA	NA	NA	NA	NA	NA	NA
7778	2005	inventory_date	Taxodium distichum	Hapeville	Georgia	-84.415408	33.662311	Central Ave	naturally_occurring	Atlanta	NA	NA	NA	NA	NA	NA	NA	NA	NA	NA	NA	NA	NA	NA	NA	NA	NA
7779	2005	inventory_date	Taxodium distichum	Hapeville	Georgia	-84.415446	33.662301	Central Ave	naturally_occurring	Atlanta	NA	NA	NA	NA	NA	NA	NA	NA	NA	NA	NA	NA	NA	NA	NA	NA	NA
7780	2005	inventory_date	Ulmus americana	Hapeville	Georgia	-84.4155	33.66236	Central Ave	naturally_occurring	Atlanta	NA	NA	NA	NA	NA	NA	NA	NA	NA	NA	NA	NA	NA	NA	NA	NA	NA
7781	2005	inventory_date	Ulmus americana	Hapeville	Georgia	-84.415578	33.662414	Central Ave	naturally_occurring	Atlanta	NA	NA	NA	NA	NA	NA	NA	NA	NA	NA	NA	NA	NA	NA	NA	NA	NA
7782	2005	inventory_date	Ulmus americana	Hapeville	Georgia	-84.415662	33.662462	Central Ave	naturally_occurring	Atlanta	NA	NA	NA	NA	NA	NA	NA	NA	NA	NA	NA	NA	NA	NA	NA	NA	NA
7783	2005	inventory_date	Ulmus americana	Hapeville	Georgia	-84.415753	33.662506	Central Ave	naturally_occurring	Atlanta	NA	NA	NA	NA	NA	NA	NA	NA	NA	NA	NA	NA	NA	NA	NA	NA	NA
7784	2005	inventory_date	Ulmus americana	Hapeville	Georgia	-84.415837	33.662565	Central Ave	naturally_occurring	Atlanta	NA	NA	NA	NA	NA	NA	NA	NA	NA	NA	NA	NA	NA	NA	NA	NA	NA
7785	2005	inventory_date	Ulmus americana	Hapeville	Georgia	-84.415927	33.662613	Central Ave	naturally_occurring	Atlanta	NA	NA	NA	NA	NA	NA	NA	NA	NA	NA	NA	NA	NA	NA	NA	NA	NA
7786	2005	inventory_date	Ulmus americana	Hapeville	Georgia	-84.416005	33.662667	Central Ave	naturally_occurring	Atlanta	NA	NA	NA	NA	NA	NA	NA	NA	NA	NA	NA	NA	NA	NA	NA	NA	NA
7787	2005	inventory_date	Ulmus americana	Hapeville	Georgia	-84.416083	33.662705	Central Ave	naturally_occurring	Atlanta	NA	NA	NA	NA	NA	NA	NA	NA	NA	NA	NA	NA	NA	NA	NA	NA	NA
7788	2005	inventory_date	Ulmus americana	Hapeville	Georgia	-84.416167	33.662748	Central Ave	naturally_occurring	Atlanta	NA	NA	NA	NA	NA	NA	NA	NA	NA	NA	NA	NA	NA	NA	NA	NA	NA
7789	2005	inventory_date	Ulmus americana	Hapeville	Georgia	-84.416238	33.662807	Central Ave	naturally_occurring	Atlanta	NA	NA	NA	NA	NA	NA	NA	NA	NA	NA	NA	NA	NA	NA	NA	NA	NA
7790	2005	inventory_date	Ulmus americana	Hapeville	Georgia	-84.416335	33.66285	Central Ave	naturally_occurring	Atlanta	NA	NA	NA	NA	NA	NA	NA	NA	NA	NA	NA	NA	NA	NA	NA	NA	NA
7791	2005	inventory_date	Ulmus americana	Hapeville	Georgia	-84.41642	33.66291	Central Ave	naturally_occurring	Atlanta	NA	NA	NA	NA	NA	NA	NA	NA	NA	NA	NA	NA	NA	NA	NA	NA	NA
7792	2005	inventory_date	Ulmus americana	Hapeville	Georgia	-84.416517	33.662953	Central Ave	naturally_occurring	Atlanta	NA	NA	NA	NA	NA	NA	NA	NA	NA	NA	NA	NA	NA	NA	NA	NA	NA
7793	2005	inventory_date	Ulmus americana	Hapeville	Georgia	-84.416594	33.663012	Central Ave	naturally_occurring	Atlanta	NA	NA	NA	NA	NA	NA	NA	NA	NA	NA	NA	NA	NA	NA	NA	NA	NA
7794	2005	inventory_date	Ulmus americana	Hapeville	Georgia	-84.416672	33.663077	Central Ave	naturally_occurring	Atlanta	NA	NA	NA	NA	NA	NA	NA	NA	NA	NA	NA	NA	NA	NA	NA	NA	NA
7795	2005	inventory_date	Ulmus americana	Hapeville	Georgia	-84.416769	33.663125	Central Ave	naturally_occurring	Atlanta	NA	NA	NA	NA	NA	NA	NA	NA	NA	NA	NA	NA	NA	NA	NA	NA	NA
7796	2005	inventory_date	Acer buergerianum	Hapeville	Georgia	-84.416866	33.663168	Central Ave	introduced	Atlanta	NA	NA	NA	NA	NA	NA	NA	NA	NA	NA	NA	NA	NA	NA	NA	NA	NA
7797	2005	inventory_date	Acer buergerianum	Hapeville	Georgia	-84.414422	33.661751	Central Ave	introduced	Atlanta	NA	NA	NA	NA	NA	NA	NA	NA	NA	NA	NA	NA	NA	NA	NA	NA	NA
7987	2005	inventory_date	Amelanchier arborea	Atlanta	Georgia	-84.354071	33.756549	Dekalb Ave	naturally_occurring	Atlanta	NA	NA	NA	NA	NA	NA	NA	NA	NA	NA	NA	NA	NA	NA	NA	NA	NA
7988	2005	inventory_date	Amelanchier arborea	Atlanta	Georgia	-84.354696	33.756063	Dekalb Ave	naturally_occurring	Atlanta	NA	NA	NA	NA	NA	NA	NA	NA	NA	NA	NA	NA	NA	NA	NA	NA	NA
7989	2005	inventory_date	Amelanchier arborea	Atlanta	Georgia	-84.354727	33.756042	Dekalb Ave	naturally_occurring	Atlanta	NA	NA	NA	NA	NA	NA	NA	NA	NA	NA	NA	NA	NA	NA	NA	NA	NA
7990	2005	inventory_date	Amelanchier arborea	Atlanta	Georgia	-84.354765	33.756026	Dekalb Ave	naturally_occurring	Atlanta	NA	NA	NA	NA	NA	NA	NA	NA	NA	NA	NA	NA	NA	NA	NA	NA	NA
7991	2005	inventory_date	Amelanchier arborea	Atlanta	Georgia	-84.354898	33.75592	Dekalb Ave	naturally_occurring	Atlanta	NA	NA	NA	NA	NA	NA	NA	NA	NA	NA	NA	NA	NA	NA	NA	NA	NA
8035	2005	inventory_date	Acer leucoderme	Atlanta	Georgia	-84.36476	33.751923	Wylie St	naturally_occurring	Atlanta	NA	NA	NA	NA	NA	NA	NA	NA	NA	NA	NA	NA	NA	NA	NA	NA	NA
8036	2005	inventory_date	Ginkgo biloba	Atlanta	Georgia	-84.363438	33.752229	Wylie St	introduced	Atlanta	NA	NA	NA	NA	NA	NA	NA	NA	NA	NA	NA	NA	NA	NA	NA	NA	NA
8037	2005	inventory_date	Ilex opaca	Atlanta	Georgia	-84.363409	33.75224	Wylie St	naturally_occurring	Atlanta	NA	NA	NA	NA	NA	NA	NA	NA	NA	NA	NA	NA	NA	NA	NA	NA	NA
8038	2005	inventory_date	Quercus coccinea	Atlanta	Georgia	-84.366346	33.751547	Wylie St	naturally_occurring	Atlanta	NA	NA	NA	NA	NA	NA	NA	NA	NA	NA	NA	NA	NA	NA	NA	NA	NA
8523	2005	inventory_date	Cornus florida	Atlanta	Georgia	-84.384827	33.754365	Edgewood Ave	naturally_occurring	Atlanta	NA	NA	NA	NA	NA	NA	NA	NA	NA	NA	NA	NA	NA	NA	NA	NA	NA
8524	2005	inventory_date	Cornus florida	Atlanta	Georgia	-84.386129	33.754376	Edgewood Ave	naturally_occurring	Atlanta	NA	NA	NA	NA	NA	NA	NA	NA	NA	NA	NA	NA	NA	NA	NA	NA	NA
8525	2005	inventory_date	Cornus florida	Atlanta	Georgia	-84.386215	33.754369	Edgewood Ave	naturally_occurring	Atlanta	NA	NA	NA	NA	NA	NA	NA	NA	NA	NA	NA	NA	NA	NA	NA	NA	NA
8526	2005	inventory_date	Cornus florida	Atlanta	Georgia	-84.386163	33.754333	Edgewood Ave	naturally_occurring	Atlanta	NA	NA	NA	NA	NA	NA	NA	NA	NA	NA	NA	NA	NA	NA	NA	NA	NA
8527	2005	inventory_date	Nyssa sylvatica	Atlanta	Georgia	-84.385862	33.754111	Edgewood Ave	naturally_occurring	Atlanta	NA	NA	NA	NA	NA	NA	NA	NA	NA	NA	NA	NA	NA	NA	NA	NA	NA
8528	2005	inventory_date	Fraxinus pennsylvanica	Atlanta	Georgia	-84.385788	33.754073	Edgewood Ave	naturally_occurring	Atlanta	NA	NA	NA	NA	NA	NA	NA	NA	NA	NA	NA	NA	NA	NA	NA	NA	NA
8600	2006	inventory_date	Halesia carolina	Decatur	Georgia	-84.310613	33.763388	3rd Ave	naturally_occurring	Atlanta	NA	NA	NA	NA	NA	NA	NA	NA	NA	NA	NA	NA	NA	NA	NA	NA	NA
8608	2006	inventory_date	Zelkova serrata	Hapeville	Georgia	-84.413758	33.661366	Central Ave	introduced	Atlanta	NA	NA	NA	NA	NA	NA	NA	NA	NA	NA	NA	NA	NA	NA	NA	NA	NA
8609	2006	inventory_date	Zelkova serrata	Hapeville	Georgia	-84.412832	33.660798	Central Ave	introduced	Atlanta	NA	NA	NA	NA	NA	NA	NA	NA	NA	NA	NA	NA	NA	NA	NA	NA	NA
8840	2006	inventory_date	Quercus georgiana	Atlanta	Georgia	-84.416548	33.804795	Harper Way	naturally_occurring	Atlanta	NA	NA	NA	NA	NA	NA	NA	NA	NA	NA	NA	NA	NA	NA	NA	NA	NA
8841	2006	inventory_date	Quercus alba	Atlanta	Georgia	-84.417128	33.806144	Harper Way	naturally_occurring	Atlanta	NA	NA	NA	NA	NA	NA	NA	NA	NA	NA	NA	NA	NA	NA	NA	NA	NA
8842	2006	inventory_date	Quercus lyrata	Atlanta	Georgia	-84.417072	33.806112	Harper Way	naturally_occurring	Atlanta	NA	NA	NA	NA	NA	NA	NA	NA	NA	NA	NA	NA	NA	NA	NA	NA	NA
8843	2006	inventory_date	Quercus coccinea	Atlanta	Georgia	-84.417023	33.80613	Harper Way	naturally_occurring	Atlanta	NA	NA	NA	NA	NA	NA	NA	NA	NA	NA	NA	NA	NA	NA	NA	NA	NA
8844	2006	inventory_date	Quercus muehlenbergii	Atlanta	Georgia	-84.416973	33.806172	Harper Way	naturally_occurring	Atlanta	NA	NA	NA	NA	NA	NA	NA	NA	NA	NA	NA	NA	NA	NA	NA	NA	NA
8845	2006	inventory_date	Quercus muehlenbergii	Atlanta	Georgia	-84.416956	33.806228	Harper Way	naturally_occurring	Atlanta	NA	NA	NA	NA	NA	NA	NA	NA	NA	NA	NA	NA	NA	NA	NA	NA	NA
8846	2006	inventory_date	Quercus muehlenbergii	Atlanta	Georgia	-84.41689	33.806237	Harper Way	naturally_occurring	Atlanta	NA	NA	NA	NA	NA	NA	NA	NA	NA	NA	NA	NA	NA	NA	NA	NA	NA
8847	2006	inventory_date	Liriodendron tulipifera	Atlanta	Georgia	-84.416824	33.806307	Harper Way	naturally_occurring	Atlanta	NA	NA	NA	NA	NA	NA	NA	NA	NA	NA	NA	NA	NA	NA	NA	NA	NA
8848	2006	inventory_date	Quercus lyrata	Atlanta	Georgia	-84.416881	33.806894	Harper Way	naturally_occurring	Atlanta	NA	NA	NA	NA	NA	NA	NA	NA	NA	NA	NA	NA	NA	NA	NA	NA	NA
8849	2006	inventory_date	Quercus lyrata	Atlanta	Georgia	-84.416737	33.806839	Harper Way	naturally_occurring	Atlanta	NA	NA	NA	NA	NA	NA	NA	NA	NA	NA	NA	NA	NA	NA	NA	NA	NA
8850	2006	inventory_date	Betula nigra	Atlanta	Georgia	-84.416715	33.806922	Harper Way	naturally_occurring	Atlanta	NA	NA	NA	NA	NA	NA	NA	NA	NA	NA	NA	NA	NA	NA	NA	NA	NA
8851	2006	inventory_date	Betula nigra	Atlanta	Georgia	-84.416765	33.806968	Harper Way	naturally_occurring	Atlanta	NA	NA	NA	NA	NA	NA	NA	NA	NA	NA	NA	NA	NA	NA	NA	NA	NA
8852	2006	inventory_date	Betula nigra	Atlanta	Georgia	-84.416831	33.807024	Harper Way	naturally_occurring	Atlanta	NA	NA	NA	NA	NA	NA	NA	NA	NA	NA	NA	NA	NA	NA	NA	NA	NA
9010	2006	inventory_date	Quercus lyrata	Atlanta	Georgia	-84.412165	33.725372	Catherine St	naturally_occurring	Atlanta	NA	NA	NA	NA	NA	NA	NA	NA	NA	NA	NA	NA	NA	NA	NA	NA	NA
9011	2006	inventory_date	Quercus shumardii	Atlanta	Georgia	-84.412194	33.725316	Catherine St	naturally_occurring	Atlanta	NA	NA	NA	NA	NA	NA	NA	NA	NA	NA	NA	NA	NA	NA	NA	NA	NA
9012	2006	inventory_date	Carya aquatica	Atlanta	Georgia	-84.412099	33.725335	Catherine St	naturally_occurring	Atlanta	NA	NA	NA	NA	NA	NA	NA	NA	NA	NA	NA	NA	NA	NA	NA	NA	NA
9013	2006	inventory_date	Quercus rubra	Atlanta	Georgia	-84.411959	33.725108	Catherine St	naturally_occurring	Atlanta	NA	NA	NA	NA	NA	NA	NA	NA	NA	NA	NA	NA	NA	NA	NA	NA	NA
9014	2006	inventory_date	Quercus alba	Atlanta	Georgia	-84.411995	33.72504	Catherine St	naturally_occurring	Atlanta	NA	NA	NA	NA	NA	NA	NA	NA	NA	NA	NA	NA	NA	NA	NA	NA	NA
9015	2006	inventory_date	Quercus lyrata	Atlanta	Georgia	-84.411892	33.725016	Catherine St	naturally_occurring	Atlanta	NA	NA	NA	NA	NA	NA	NA	NA	NA	NA	NA	NA	NA	NA	NA	NA	NA
9016	2006	inventory_date	Liriodendron tulipifera	Atlanta	Georgia	-84.410642	33.724417	Catherine St	naturally_occurring	Atlanta	NA	NA	NA	NA	NA	NA	NA	NA	NA	NA	NA	NA	NA	NA	NA	NA	NA
9017	2006	inventory_date	Taxodium distichum	Atlanta	Georgia	-84.41073	33.72427	Catherine St	naturally_occurring	Atlanta	NA	NA	NA	NA	NA	NA	NA	NA	NA	NA	NA	NA	NA	NA	NA	NA	NA
9018	2006	inventory_date	Taxodium distichum	Atlanta	Georgia	-84.410796	33.724214	Catherine St	naturally_occurring	Atlanta	NA	NA	NA	NA	NA	NA	NA	NA	NA	NA	NA	NA	NA	NA	NA	NA	NA
9019	2006	inventory_date	Nyssa sylvatica	Atlanta	Georgia	-84.410884	33.724183	Catherine St	naturally_occurring	Atlanta	NA	NA	NA	NA	NA	NA	NA	NA	NA	NA	NA	NA	NA	NA	NA	NA	NA
9020	2006	inventory_date	Quercus rubra	Atlanta	Georgia	-84.410847	33.724134	Catherine St	naturally_occurring	Atlanta	NA	NA	NA	NA	NA	NA	NA	NA	NA	NA	NA	NA	NA	NA	NA	NA	NA
9021	2006	inventory_date	Quercus shumardii	Atlanta	Georgia	-84.410759	33.724135	Catherine St	naturally_occurring	Atlanta	NA	NA	NA	NA	NA	NA	NA	NA	NA	NA	NA	NA	NA	NA	NA	NA	NA
9022	2006	inventory_date	Carya aquatica	Atlanta	Georgia	-84.410715	33.724202	Catherine St	naturally_occurring	Atlanta	NA	NA	NA	NA	NA	NA	NA	NA	NA	NA	NA	NA	NA	NA	NA	NA	NA
9066	2006	inventory_date	Cornus florida	Atlanta	Georgia	-84.384806	33.754348	Edgewood Ave	naturally_occurring	Atlanta	NA	NA	NA	NA	NA	NA	NA	NA	NA	NA	NA	NA	NA	NA	NA	NA	NA
9067	2006	inventory_date	Cornus florida	Atlanta	Georgia	-84.384811	33.754323	Edgewood Ave	naturally_occurring	Atlanta	NA	NA	NA	NA	NA	NA	NA	NA	NA	NA	NA	NA	NA	NA	NA	NA	NA
9068	2006	inventory_date	Cornus florida	Atlanta	Georgia	-84.384875	33.754354	Edgewood Ave	naturally_occurring	Atlanta	NA	NA	NA	NA	NA	NA	NA	NA	NA	NA	NA	NA	NA	NA	NA	NA	NA
9069	2006	inventory_date	Cornus florida	Atlanta	Georgia	-84.384884	33.754329	Edgewood Ave	naturally_occurring	Atlanta	NA	NA	NA	NA	NA	NA	NA	NA	NA	NA	NA	NA	NA	NA	NA	NA	NA
9070	2006	inventory_date	Cornus florida	Atlanta	Georgia	-84.384857	33.754312	Edgewood Ave	naturally_occurring	Atlanta	NA	NA	NA	NA	NA	NA	NA	NA	NA	NA	NA	NA	NA	NA	NA	NA	NA
9071	2006	inventory_date	Cornus florida	Atlanta	Georgia	-84.384925	33.754331	Edgewood Ave	naturally_occurring	Atlanta	NA	NA	NA	NA	NA	NA	NA	NA	NA	NA	NA	NA	NA	NA	NA	NA	NA
9072	2006	inventory_date	Quercus rubra	Atlanta	Georgia	-84.384818	33.754249	Edgewood Ave	naturally_occurring	Atlanta	NA	NA	NA	NA	NA	NA	NA	NA	NA	NA	NA	NA	NA	NA	NA	NA	NA
9073	2006	inventory_date	Quercus rubra	Atlanta	Georgia	-84.384765	33.754208	Edgewood Ave	naturally_occurring	Atlanta	NA	NA	NA	NA	NA	NA	NA	NA	NA	NA	NA	NA	NA	NA	NA	NA	NA
9074	2006	inventory_date	Quercus rubra	Atlanta	Georgia	-84.384815	33.754163	Edgewood Ave	naturally_occurring	Atlanta	NA	NA	NA	NA	NA	NA	NA	NA	NA	NA	NA	NA	NA	NA	NA	NA	NA
9075	2006	inventory_date	Quercus alba	Atlanta	Georgia	-84.385902	33.754376	Edgewood Ave	naturally_occurring	Atlanta	NA	NA	NA	NA	NA	NA	NA	NA	NA	NA	NA	NA	NA	NA	NA	NA	NA
9076	2006	inventory_date	Quercus alba	Atlanta	Georgia	-84.38591	33.754308	Edgewood Ave	naturally_occurring	Atlanta	NA	NA	NA	NA	NA	NA	NA	NA	NA	NA	NA	NA	NA	NA	NA	NA	NA
9077	2006	inventory_date	Quercus alba	Atlanta	Georgia	-84.385953	33.754237	Edgewood Ave	naturally_occurring	Atlanta	NA	NA	NA	NA	NA	NA	NA	NA	NA	NA	NA	NA	NA	NA	NA	NA	NA
9078	2006	inventory_date	Quercus alba	Atlanta	Georgia	-84.438879	33.753768	Edgewood Ave	naturally_occurring	Atlanta	NA	NA	NA	NA	NA	NA	NA	NA	NA	NA	NA	NA	NA	NA	NA	NA	NA
9225	2006	inventory_date	Quercus alba	Atlanta	Georgia	-84.408535	33.747933	Larkin St	naturally_occurring	Atlanta	NA	NA	NA	NA	NA	NA	NA	NA	NA	NA	NA	NA	NA	NA	NA	NA	NA
9226	2006	inventory_date	Quercus alba	Atlanta	Georgia	-84.408226	33.747927	Larkin St	naturally_occurring	Atlanta	NA	NA	NA	NA	NA	NA	NA	NA	NA	NA	NA	NA	NA	NA	NA	NA	NA
9227	2006	inventory_date	Quercus alba	Atlanta	Georgia	-84.407989	33.74794	Larkin St	naturally_occurring	Atlanta	NA	NA	NA	NA	NA	NA	NA	NA	NA	NA	NA	NA	NA	NA	NA	NA	NA
9228	2006	inventory_date	Quercus alba	Atlanta	Georgia	-84.407593	33.747929	Larkin St	naturally_occurring	Atlanta	NA	NA	NA	NA	NA	NA	NA	NA	NA	NA	NA	NA	NA	NA	NA	NA	NA
9229	2006	inventory_date	Quercus alba	Atlanta	Georgia	-84.40696	33.747924	Larkin St	naturally_occurring	Atlanta	NA	NA	NA	NA	NA	NA	NA	NA	NA	NA	NA	NA	NA	NA	NA	NA	NA
9230	2006	inventory_date	Quercus alba	Atlanta	Georgia	-84.405644	33.747884	Larkin St	naturally_occurring	Atlanta	NA	NA	NA	NA	NA	NA	NA	NA	NA	NA	NA	NA	NA	NA	NA	NA	NA
9231	2006	inventory_date	Liriodendron tulipifera	Atlanta	Georgia	-84.405565	33.747818	Larkin St	naturally_occurring	Atlanta	NA	NA	NA	NA	NA	NA	NA	NA	NA	NA	NA	NA	NA	NA	NA	NA	NA
9233	2006	inventory_date	Magnolia virginiana	Atlanta	Georgia	-84.416821	33.807067	Harper Way	naturally_occurring	Atlanta	NA	NA	NA	NA	NA	NA	NA	NA	NA	NA	NA	NA	NA	NA	NA	NA	NA
9234	2006	inventory_date	Magnolia virginiana	Atlanta	Georgia	-84.416766	33.80706	Harper Way	naturally_occurring	Atlanta	NA	NA	NA	NA	NA	NA	NA	NA	NA	NA	NA	NA	NA	NA	NA	NA	NA
9235	2006	inventory_date	Magnolia virginiana	Atlanta	Georgia	-84.416717	33.807011	Harper Way	naturally_occurring	Atlanta	NA	NA	NA	NA	NA	NA	NA	NA	NA	NA	NA	NA	NA	NA	NA	NA	NA
9236	2006	inventory_date	Magnolia virginiana	Atlanta	Georgia	-84.416648	33.807012	Harper Way	naturally_occurring	Atlanta	NA	NA	NA	NA	NA	NA	NA	NA	NA	NA	NA	NA	NA	NA	NA	NA	NA
9342	2006	inventory_date	Chionanthus retusus	Atlanta	Georgia	-84.365951	33.721274	City Park Dr	introduced	Atlanta	NA	NA	NA	NA	NA	NA	NA	NA	NA	NA	NA	NA	NA	NA	NA	NA	NA
10565	2006	inventory_date	Prunus serrulata	Atlanta	Georgia	-84.493751	33.767957	Harwell Rd	introduced	Atlanta	NA	NA	NA	NA	NA	NA	NA	NA	NA	NA	NA	NA	NA	NA	NA	NA	NA
10566	2006	inventory_date	Acer buergerianum	Atlanta	Georgia	-84.493777	33.768005	Harwell Rd	introduced	Atlanta	NA	NA	NA	NA	NA	NA	NA	NA	NA	NA	NA	NA	NA	NA	NA	NA	NA
10567	2006	inventory_date	Acer buergerianum	Atlanta	Georgia	-84.493808	33.768059	Harwell Rd	introduced	Atlanta	NA	NA	NA	NA	NA	NA	NA	NA	NA	NA	NA	NA	NA	NA	NA	NA	NA
10568	2006	inventory_date	Acer buergerianum	Atlanta	Georgia	-84.493835	33.76811	Harwell Rd	introduced	Atlanta	NA	NA	NA	NA	NA	NA	NA	NA	NA	NA	NA	NA	NA	NA	NA	NA	NA
10569	2006	inventory_date	Acer buergerianum	Atlanta	Georgia	-84.49387	33.768163	Harwell Rd	introduced	Atlanta	NA	NA	NA	NA	NA	NA	NA	NA	NA	NA	NA	NA	NA	NA	NA	NA	NA
10570	2006	inventory_date	Acer buergerianum	Atlanta	Georgia	-84.493898	33.768215	Harwell Rd	introduced	Atlanta	NA	NA	NA	NA	NA	NA	NA	NA	NA	NA	NA	NA	NA	NA	NA	NA	NA
10571	2006	inventory_date	Acer buergerianum	Atlanta	Georgia	-84.493927	33.768264	Harwell Rd	introduced	Atlanta	NA	NA	NA	NA	NA	NA	NA	NA	NA	NA	NA	NA	NA	NA	NA	NA	NA
10572	2006	inventory_date	Acer buergerianum	Atlanta	Georgia	-84.493953	33.768308	Harwell Rd	introduced	Atlanta	NA	NA	NA	NA	NA	NA	NA	NA	NA	NA	NA	NA	NA	NA	NA	NA	NA
10573	2006	inventory_date	Acer buergerianum	Atlanta	Georgia	-84.493979	33.768355	Harwell Rd	introduced	Atlanta	NA	NA	NA	NA	NA	NA	NA	NA	NA	NA	NA	NA	NA	NA	NA	NA	NA
10574	2006	inventory_date	Acer buergerianum	Atlanta	Georgia	-84.494006	33.768402	Harwell Rd	introduced	Atlanta	NA	NA	NA	NA	NA	NA	NA	NA	NA	NA	NA	NA	NA	NA	NA	NA	NA
10575	2006	inventory_date	Acer buergerianum	Atlanta	Georgia	-84.494037	33.768451	Harwell Rd	introduced	Atlanta	NA	NA	NA	NA	NA	NA	NA	NA	NA	NA	NA	NA	NA	NA	NA	NA	NA
10576	2006	inventory_date	Acer buergerianum	Atlanta	Georgia	-84.494063	33.768502	Harwell Rd	introduced	Atlanta	NA	NA	NA	NA	NA	NA	NA	NA	NA	NA	NA	NA	NA	NA	NA	NA	NA
10577	2006	inventory_date	Prunus serrulata	Atlanta	Georgia	-84.494264	33.768851	Harwell Rd	introduced	Atlanta	NA	NA	NA	NA	NA	NA	NA	NA	NA	NA	NA	NA	NA	NA	NA	NA	NA
10578	2006	inventory_date	Prunus serrulata	Atlanta	Georgia	-84.494293	33.768897	Harwell Rd	introduced	Atlanta	NA	NA	NA	NA	NA	NA	NA	NA	NA	NA	NA	NA	NA	NA	NA	NA	NA
10579	2006	inventory_date	Prunus serrulata	Atlanta	Georgia	-84.494319	33.76894	Harwell Rd	introduced	Atlanta	NA	NA	NA	NA	NA	NA	NA	NA	NA	NA	NA	NA	NA	NA	NA	NA	NA
10580	2006	inventory_date	Prunus serrulata	Atlanta	Georgia	-84.494345	33.768986	Harwell Rd	introduced	Atlanta	NA	NA	NA	NA	NA	NA	NA	NA	NA	NA	NA	NA	NA	NA	NA	NA	NA
10581	2006	inventory_date	Prunus serrulata	Atlanta	Georgia	-84.494374	33.769035	Harwell Rd	introduced	Atlanta	NA	NA	NA	NA	NA	NA	NA	NA	NA	NA	NA	NA	NA	NA	NA	NA	NA
10582	2006	inventory_date	Prunus serrulata	Atlanta	Georgia	-84.494403	33.76909	Harwell Rd	introduced	Atlanta	NA	NA	NA	NA	NA	NA	NA	NA	NA	NA	NA	NA	NA	NA	NA	NA	NA
10583	2006	inventory_date	Acer buergerianum	Atlanta	Georgia	-84.494098	33.768557	Harwell Rd	introduced	Atlanta	NA	NA	NA	NA	NA	NA	NA	NA	NA	NA	NA	NA	NA	NA	NA	NA	NA
10584	2006	inventory_date	Acer buergerianum	Atlanta	Georgia	-84.494127	33.768608	Harwell Rd	introduced	Atlanta	NA	NA	NA	NA	NA	NA	NA	NA	NA	NA	NA	NA	NA	NA	NA	NA	NA
10585	2006	inventory_date	Acer buergerianum	Atlanta	Georgia	-84.494151	33.768653	Harwell Rd	introduced	Atlanta	NA	NA	NA	NA	NA	NA	NA	NA	NA	NA	NA	NA	NA	NA	NA	NA	NA
10586	2006	inventory_date	Acer buergerianum	Atlanta	Georgia	-84.49418	33.768701	Harwell Rd	introduced	Atlanta	NA	NA	NA	NA	NA	NA	NA	NA	NA	NA	NA	NA	NA	NA	NA	NA	NA
10587	2006	inventory_date	Acer buergerianum	Atlanta	Georgia	-84.494209	33.768751	Harwell Rd	introduced	Atlanta	NA	NA	NA	NA	NA	NA	NA	NA	NA	NA	NA	NA	NA	NA	NA	NA	NA
10588	2006	inventory_date	Prunus serrulata	Atlanta	Georgia	-84.494237	33.768801	Harwell Rd	introduced	Atlanta	NA	NA	NA	NA	NA	NA	NA	NA	NA	NA	NA	NA	NA	NA	NA	NA	NA
10699	2006	inventory_date	Quercus alba	Atlanta	Georgia	-84.3635	33.752307	Wylie St	naturally_occurring	Atlanta	NA	NA	NA	NA	NA	NA	NA	NA	NA	NA	NA	NA	NA	NA	NA	NA	NA
10837	2006	inventory_date	Quercus rubra	Atlanta	Georgia	-84.392977	33.745814	Interstate20 W B	naturally_occurring	Atlanta	NA	NA	NA	NA	NA	NA	NA	NA	NA	NA	NA	NA	NA	NA	NA	NA	NA
10838	2006	inventory_date	Quercus rubra	Atlanta	Georgia	-84.39297	33.745719	Interstate20 W B	naturally_occurring	Atlanta	NA	NA	NA	NA	NA	NA	NA	NA	NA	NA	NA	NA	NA	NA	NA	NA	NA
10839	2006	inventory_date	Quercus rubra	Atlanta	Georgia	-84.392822	33.745826	Interstate20 W B	naturally_occurring	Atlanta	NA	NA	NA	NA	NA	NA	NA	NA	NA	NA	NA	NA	NA	NA	NA	NA	NA
10840	2006	inventory_date	Quercus rubra	Atlanta	Georgia	-84.392815	33.74573	Interstate20 W B	naturally_occurring	Atlanta	NA	NA	NA	NA	NA	NA	NA	NA	NA	NA	NA	NA	NA	NA	NA	NA	NA
10841	2006	inventory_date	Quercus rubra	Atlanta	Georgia	-84.393231	33.74519	Interstate20 E B	naturally_occurring	Atlanta	NA	NA	NA	NA	NA	NA	NA	NA	NA	NA	NA	NA	NA	NA	NA	NA	NA
10842	2006	inventory_date	Quercus rubra	Atlanta	Georgia	-84.39323	33.745128	Interstate20 E B	naturally_occurring	Atlanta	NA	NA	NA	NA	NA	NA	NA	NA	NA	NA	NA	NA	NA	NA	NA	NA	NA
10843	2006	inventory_date	Quercus rubra	Atlanta	Georgia	-84.39323	33.745072	Interstate20 E B	naturally_occurring	Atlanta	NA	NA	NA	NA	NA	NA	NA	NA	NA	NA	NA	NA	NA	NA	NA	NA	NA
10844	2006	inventory_date	Crataegus phaenopyrum	Atlanta	Georgia	-84.39325	33.744752	Interstate20 E B	naturally_occurring	Atlanta	NA	NA	NA	NA	NA	NA	NA	NA	NA	NA	NA	NA	NA	NA	NA	NA	NA
10845	2006	inventory_date	Crataegus phaenopyrum	Atlanta	Georgia	-84.393182	33.744729	Interstate20 E B	naturally_occurring	Atlanta	NA	NA	NA	NA	NA	NA	NA	NA	NA	NA	NA	NA	NA	NA	NA	NA	NA
10846	2006	inventory_date	Crataegus phaenopyrum	Atlanta	Georgia	-84.393122	33.744696	Interstate20 E B	naturally_occurring	Atlanta	NA	NA	NA	NA	NA	NA	NA	NA	NA	NA	NA	NA	NA	NA	NA	NA	NA
10847	2006	inventory_date	Crataegus phaenopyrum	Atlanta	Georgia	-84.393526	33.744824	Interstate20 E B	naturally_occurring	Atlanta	NA	NA	NA	NA	NA	NA	NA	NA	NA	NA	NA	NA	NA	NA	NA	NA	NA
10848	2006	inventory_date	Crataegus phaenopyrum	Atlanta	Georgia	-84.393525	33.744762	Interstate20 E B	naturally_occurring	Atlanta	NA	NA	NA	NA	NA	NA	NA	NA	NA	NA	NA	NA	NA	NA	NA	NA	NA
10849	2006	inventory_date	Crataegus phaenopyrum	Atlanta	Georgia	-84.393599	33.744627	Interstate20 E B	naturally_occurring	Atlanta	NA	NA	NA	NA	NA	NA	NA	NA	NA	NA	NA	NA	NA	NA	NA	NA	NA
10850	2006	inventory_date	Crataegus phaenopyrum	Atlanta	Georgia	-84.394333	33.744834	Interstate20 E B	naturally_occurring	Atlanta	NA	NA	NA	NA	NA	NA	NA	NA	NA	NA	NA	NA	NA	NA	NA	NA	NA
10851	2006	inventory_date	Crataegus phaenopyrum	Atlanta	Georgia	-84.394266	33.744828	Interstate20 E B	naturally_occurring	Atlanta	NA	NA	NA	NA	NA	NA	NA	NA	NA	NA	NA	NA	NA	NA	NA	NA	NA
10852	2006	inventory_date	Crataegus phaenopyrum	Atlanta	Georgia	-84.394198	33.744812	Interstate20 E B	naturally_occurring	Atlanta	NA	NA	NA	NA	NA	NA	NA	NA	NA	NA	NA	NA	NA	NA	NA	NA	NA
10853	2006	inventory_date	Crataegus phaenopyrum	Atlanta	Georgia	-84.394131	33.744801	Interstate20 E B	naturally_occurring	Atlanta	NA	NA	NA	NA	NA	NA	NA	NA	NA	NA	NA	NA	NA	NA	NA	NA	NA
10854	2006	inventory_date	Crataegus phaenopyrum	Atlanta	Georgia	-84.394332	33.744626	Rawson St	naturally_occurring	Atlanta	NA	NA	NA	NA	NA	NA	NA	NA	NA	NA	NA	NA	NA	NA	NA	NA	NA
10855	2006	inventory_date	Crataegus phaenopyrum	Atlanta	Georgia	-84.394265	33.744626	Rawson St	naturally_occurring	Atlanta	NA	NA	NA	NA	NA	NA	NA	NA	NA	NA	NA	NA	NA	NA	NA	NA	NA
10856	2006	inventory_date	Crataegus phaenopyrum	Atlanta	Georgia	-84.394191	33.744621	Rawson St	naturally_occurring	Atlanta	NA	NA	NA	NA	NA	NA	NA	NA	NA	NA	NA	NA	NA	NA	NA	NA	NA
10857	2006	inventory_date	Ulmus americana	Atlanta	Georgia	-84.388995	33.744403	Interstate20 E B	naturally_occurring	Atlanta	NA	NA	NA	NA	NA	NA	NA	NA	NA	NA	NA	NA	NA	NA	NA	NA	NA
10858	2006	inventory_date	Ulmus americana	Atlanta	Georgia	-84.389037	33.744357	Interstate20 E B	naturally_occurring	Atlanta	NA	NA	NA	NA	NA	NA	NA	NA	NA	NA	NA	NA	NA	NA	NA	NA	NA
10859	2006	inventory_date	Ulmus americana	Atlanta	Georgia	-84.389088	33.744308	Interstate20 E B	naturally_occurring	Atlanta	NA	NA	NA	NA	NA	NA	NA	NA	NA	NA	NA	NA	NA	NA	NA	NA	NA
10860	2006	inventory_date	Ulmus americana	Atlanta	Georgia	-84.38913	33.744262	Interstate20 E B	naturally_occurring	Atlanta	NA	NA	NA	NA	NA	NA	NA	NA	NA	NA	NA	NA	NA	NA	NA	NA	NA
10861	2006	inventory_date	Quercus rubra	Atlanta	Georgia	-84.394159	33.745958	Interstate20 W B	naturally_occurring	Atlanta	NA	NA	NA	NA	NA	NA	NA	NA	NA	NA	NA	NA	NA	NA	NA	NA	NA
10862	2006	inventory_date	Quercus rubra	Atlanta	Georgia	-84.394159	33.745847	Interstate20 W B	naturally_occurring	Atlanta	NA	NA	NA	NA	NA	NA	NA	NA	NA	NA	NA	NA	NA	NA	NA	NA	NA
10863	2006	inventory_date	Quercus rubra	Atlanta	Georgia	-84.395047	33.745944	Interstate20 W B	naturally_occurring	Atlanta	NA	NA	NA	NA	NA	NA	NA	NA	NA	NA	NA	NA	NA	NA	NA	NA	NA
10864	2006	inventory_date	Quercus rubra	Atlanta	Georgia	-84.395046	33.745808	Interstate20 W B	naturally_occurring	Atlanta	NA	NA	NA	NA	NA	NA	NA	NA	NA	NA	NA	NA	NA	NA	NA	NA	NA
10865	2006	inventory_date	Quercus rubra	Atlanta	Georgia	-84.395194	33.745882	Interstate20 W B	naturally_occurring	Atlanta	NA	NA	NA	NA	NA	NA	NA	NA	NA	NA	NA	NA	NA	NA	NA	NA	NA
10866	2006	inventory_date	Crataegus phaenopyrum	Atlanta	Georgia	-84.394647	33.746032	Interstate20 W B	naturally_occurring	Atlanta	NA	NA	NA	NA	NA	NA	NA	NA	NA	NA	NA	NA	NA	NA	NA	NA	NA
10867	2006	inventory_date	Crataegus phaenopyrum	Atlanta	Georgia	-84.394647	33.745896	Interstate20 W B	naturally_occurring	Atlanta	NA	NA	NA	NA	NA	NA	NA	NA	NA	NA	NA	NA	NA	NA	NA	NA	NA
10868	2006	inventory_date	Crataegus phaenopyrum	Atlanta	Georgia	-84.394766	33.74597	Interstate20 W B	naturally_occurring	Atlanta	NA	NA	NA	NA	NA	NA	NA	NA	NA	NA	NA	NA	NA	NA	NA	NA	NA
10869	2006	inventory_date	Quercus rubra	Atlanta	Georgia	-84.394174	33.74607	Interstate20 W B	naturally_occurring	Atlanta	NA	NA	NA	NA	NA	NA	NA	NA	NA	NA	NA	NA	NA	NA	NA	NA	NA
10870	2006	inventory_date	Quercus rubra	Atlanta	Georgia	-84.393488	33.745808	Interstate20 W B	naturally_occurring	Atlanta	NA	NA	NA	NA	NA	NA	NA	NA	NA	NA	NA	NA	NA	NA	NA	NA	NA
10871	2006	inventory_date	Quercus rubra	Atlanta	Georgia	-84.393494	33.745751	Interstate20 W B	naturally_occurring	Atlanta	NA	NA	NA	NA	NA	NA	NA	NA	NA	NA	NA	NA	NA	NA	NA	NA	NA
10872	2006	inventory_date	Quercus rubra	Atlanta	Georgia	-84.393494	33.745684	Interstate20 W B	naturally_occurring	Atlanta	NA	NA	NA	NA	NA	NA	NA	NA	NA	NA	NA	NA	NA	NA	NA	NA	NA
10873	2006	inventory_date	Crataegus phaenopyrum	Atlanta	Georgia	-84.393575	33.745779	Interstate20 W B	naturally_occurring	Atlanta	NA	NA	NA	NA	NA	NA	NA	NA	NA	NA	NA	NA	NA	NA	NA	NA	NA
10874	2006	inventory_date	Crataegus phaenopyrum	Atlanta	Georgia	-84.393575	33.745701	Interstate20 W B	naturally_occurring	Atlanta	NA	NA	NA	NA	NA	NA	NA	NA	NA	NA	NA	NA	NA	NA	NA	NA	NA
10875	2006	inventory_date	Crataegus phaenopyrum	Atlanta	Georgia	-84.393663	33.745745	Interstate20 W B	naturally_occurring	Atlanta	NA	NA	NA	NA	NA	NA	NA	NA	NA	NA	NA	NA	NA	NA	NA	NA	NA
10876	2006	inventory_date	Ulmus americana	Atlanta	Georgia	-84.389172	33.744219	Interstate20 E B	naturally_occurring	Atlanta	NA	NA	NA	NA	NA	NA	NA	NA	NA	NA	NA	NA	NA	NA	NA	NA	NA
10877	2006	inventory_date	Ulmus americana	Atlanta	Georgia	-84.38921	33.744184	Interstate20 E B	naturally_occurring	Atlanta	NA	NA	NA	NA	NA	NA	NA	NA	NA	NA	NA	NA	NA	NA	NA	NA	NA
10878	2006	inventory_date	Ulmus americana	Atlanta	Georgia	-84.389256	33.744152	Interstate20 E B	naturally_occurring	Atlanta	NA	NA	NA	NA	NA	NA	NA	NA	NA	NA	NA	NA	NA	NA	NA	NA	NA
10879	2006	inventory_date	Ulmus americana	Atlanta	Georgia	-84.389298	33.744116	Interstate20 E B	naturally_occurring	Atlanta	NA	NA	NA	NA	NA	NA	NA	NA	NA	NA	NA	NA	NA	NA	NA	NA	NA
10880	2006	inventory_date	Ulmus americana	Atlanta	Georgia	-84.38934	33.744081	Interstate20 E B	naturally_occurring	Atlanta	NA	NA	NA	NA	NA	NA	NA	NA	NA	NA	NA	NA	NA	NA	NA	NA	NA
10881	2006	inventory_date	Ulmus americana	Atlanta	Georgia	-84.388948	33.744347	Interstate20 E B	naturally_occurring	Atlanta	NA	NA	NA	NA	NA	NA	NA	NA	NA	NA	NA	NA	NA	NA	NA	NA	NA
10882	2006	inventory_date	Ulmus americana	Atlanta	Georgia	-84.389011	33.744297	Interstate20 E B	naturally_occurring	Atlanta	NA	NA	NA	NA	NA	NA	NA	NA	NA	NA	NA	NA	NA	NA	NA	NA	NA
10883	2006	inventory_date	Ulmus americana	Atlanta	Georgia	-84.389058	33.744251	Interstate20 E B	naturally_occurring	Atlanta	NA	NA	NA	NA	NA	NA	NA	NA	NA	NA	NA	NA	NA	NA	NA	NA	NA
10884	2006	inventory_date	Ulmus americana	Atlanta	Georgia	-84.389104	33.744212	Interstate20 E B	naturally_occurring	Atlanta	NA	NA	NA	NA	NA	NA	NA	NA	NA	NA	NA	NA	NA	NA	NA	NA	NA
10885	2006	inventory_date	Ulmus americana	Atlanta	Georgia	-84.389151	33.74417	Interstate20 E B	naturally_occurring	Atlanta	NA	NA	NA	NA	NA	NA	NA	NA	NA	NA	NA	NA	NA	NA	NA	NA	NA
10886	2006	inventory_date	Ulmus americana	Atlanta	Georgia	-84.389201	33.744134	Interstate20 E B	naturally_occurring	Atlanta	NA	NA	NA	NA	NA	NA	NA	NA	NA	NA	NA	NA	NA	NA	NA	NA	NA
10887	2006	inventory_date	Ulmus americana	Atlanta	Georgia	-84.389243	33.744099	Interstate20 E B	naturally_occurring	Atlanta	NA	NA	NA	NA	NA	NA	NA	NA	NA	NA	NA	NA	NA	NA	NA	NA	NA
10888	2006	inventory_date	Ulmus americana	Atlanta	Georgia	-84.389298	33.744064	Interstate20 E B	naturally_occurring	Atlanta	NA	NA	NA	NA	NA	NA	NA	NA	NA	NA	NA	NA	NA	NA	NA	NA	NA
10889	2006	inventory_date	Quercus rubra	Atlanta	Georgia	-84.38868	33.743526	Interstate20	naturally_occurring	Atlanta	NA	NA	NA	NA	NA	NA	NA	NA	NA	NA	NA	NA	NA	NA	NA	NA	NA
10890	2006	inventory_date	Quercus rubra	Atlanta	Georgia	-84.388591	33.743532	Interstate20	naturally_occurring	Atlanta	NA	NA	NA	NA	NA	NA	NA	NA	NA	NA	NA	NA	NA	NA	NA	NA	NA
10891	2006	inventory_date	Quercus rubra	Atlanta	Georgia	-84.388496	33.743527	Interstate20	naturally_occurring	Atlanta	NA	NA	NA	NA	NA	NA	NA	NA	NA	NA	NA	NA	NA	NA	NA	NA	NA
10892	2006	inventory_date	Quercus rubra	Atlanta	Georgia	-84.388686	33.743431	Interstate20	naturally_occurring	Atlanta	NA	NA	NA	NA	NA	NA	NA	NA	NA	NA	NA	NA	NA	NA	NA	NA	NA
10893	2006	inventory_date	Quercus rubra	Atlanta	Georgia	-84.388578	33.743431	Interstate20	naturally_occurring	Atlanta	NA	NA	NA	NA	NA	NA	NA	NA	NA	NA	NA	NA	NA	NA	NA	NA	NA
10894	2006	inventory_date	Quercus rubra	Atlanta	Georgia	-84.388496	33.743437	Interstate20	naturally_occurring	Atlanta	NA	NA	NA	NA	NA	NA	NA	NA	NA	NA	NA	NA	NA	NA	NA	NA	NA
11003	2006	inventory_date	Pinus palustris	Atlanta	Georgia	-84.354841	33.763426	Carmel Ave	naturally_occurring	Atlanta	NA	NA	NA	NA	NA	NA	NA	NA	NA	NA	NA	NA	NA	NA	NA	NA	NA
11004	2006	inventory_date	Fraxinus pennsylvanica	Atlanta	Georgia	-84.354816	33.763399	Carmel Ave	naturally_occurring	Atlanta	NA	NA	NA	NA	NA	NA	NA	NA	NA	NA	NA	NA	NA	NA	NA	NA	NA
11005	2006	inventory_date	Liriodendron tulipifera	Atlanta	Georgia	-84.354677	33.763302	Carmel Ave	naturally_occurring	Atlanta	NA	NA	NA	NA	NA	NA	NA	NA	NA	NA	NA	NA	NA	NA	NA	NA	NA
11006	2006	inventory_date	Liriodendron tulipifera	Atlanta	Georgia	-84.354684	33.763222	Carmel Ave	naturally_occurring	Atlanta	NA	NA	NA	NA	NA	NA	NA	NA	NA	NA	NA	NA	NA	NA	NA	NA	NA
11007	2006	inventory_date	Quercus stellata	Atlanta	Georgia	-84.354573	33.763239	Carmel Ave	naturally_occurring	Atlanta	NA	NA	NA	NA	NA	NA	NA	NA	NA	NA	NA	NA	NA	NA	NA	NA	NA
11008	2006	inventory_date	Carya glabra	Atlanta	Georgia	-84.355181	33.763779	Carmel Ave	naturally_occurring	Atlanta	NA	NA	NA	NA	NA	NA	NA	NA	NA	NA	NA	NA	NA	NA	NA	NA	NA
11009	2006	inventory_date	Carya glabra	Atlanta	Georgia	-84.355047	33.763602	Carmel Ave	naturally_occurring	Atlanta	NA	NA	NA	NA	NA	NA	NA	NA	NA	NA	NA	NA	NA	NA	NA	NA	NA
11010	2006	inventory_date	Carya tomentosa	Atlanta	Georgia	-84.354649	33.763176	Carmel Ave	naturally_occurring	Atlanta	NA	NA	NA	NA	NA	NA	NA	NA	NA	NA	NA	NA	NA	NA	NA	NA	NA
11011	2006	inventory_date	Carya tomentosa	Atlanta	Georgia	-84.354725	33.763124	Carmel Ave	naturally_occurring	Atlanta	NA	NA	NA	NA	NA	NA	NA	NA	NA	NA	NA	NA	NA	NA	NA	NA	NA
11012	2006	inventory_date	Carya tomentosa	Atlanta	Georgia	-84.354807	33.763077	Carmel Ave	naturally_occurring	Atlanta	NA	NA	NA	NA	NA	NA	NA	NA	NA	NA	NA	NA	NA	NA	NA	NA	NA
11013	2006	inventory_date	Tilia americana	Atlanta	Georgia	-84.355359	33.76318	Carmel Ave	naturally_occurring	Atlanta	NA	NA	NA	NA	NA	NA	NA	NA	NA	NA	NA	NA	NA	NA	NA	NA	NA
11014	2006	inventory_date	Liriodendron tulipifera	Atlanta	Georgia	-84.355235	33.763284	Carmel Ave	naturally_occurring	Atlanta	NA	NA	NA	NA	NA	NA	NA	NA	NA	NA	NA	NA	NA	NA	NA	NA	NA
11021	2006	inventory_date	Liriodendron tulipifera	Atlanta	Georgia	-84.355263	33.76337	Carmel Ave	naturally_occurring	Atlanta	NA	NA	NA	NA	NA	NA	NA	NA	NA	NA	NA	NA	NA	NA	NA	NA	NA
11107	2006	inventory_date	Cornus florida	Atlanta	Georgia	-84.397654	33.821742	Peachtree Battle Ave	naturally_occurring	Atlanta	NA	NA	NA	NA	NA	NA	NA	NA	NA	NA	NA	NA	NA	NA	NA	NA	NA
11108	2006	inventory_date	Cornus florida	Atlanta	Georgia	-84.397641	33.821781	Peachtree Battle Ave	naturally_occurring	Atlanta	NA	NA	NA	NA	NA	NA	NA	NA	NA	NA	NA	NA	NA	NA	NA	NA	NA
11109	2006	inventory_date	Cornus florida	Atlanta	Georgia	-84.397604	33.821735	Peachtree Battle Ave	naturally_occurring	Atlanta	NA	NA	NA	NA	NA	NA	NA	NA	NA	NA	NA	NA	NA	NA	NA	NA	NA
11110	2006	inventory_date	Ulmus americana	Atlanta	Georgia	-84.397457	33.821792	Peachtree Battle Ave	naturally_occurring	Atlanta	NA	NA	NA	NA	NA	NA	NA	NA	NA	NA	NA	NA	NA	NA	NA	NA	NA
11111	2006	inventory_date	Ulmus americana	Atlanta	Georgia	-84.397452	33.821704	Peachtree Battle Ave	naturally_occurring	Atlanta	NA	NA	NA	NA	NA	NA	NA	NA	NA	NA	NA	NA	NA	NA	NA	NA	NA
11112	2006	inventory_date	Nyssa sylvatica	Atlanta	Georgia	-84.397135	33.821701	Peachtree Battle Ave	naturally_occurring	Atlanta	NA	NA	NA	NA	NA	NA	NA	NA	NA	NA	NA	NA	NA	NA	NA	NA	NA
11113	2006	inventory_date	Crataegus viridis	Atlanta	Georgia	-84.396997	33.821728	Peachtree Battle Ave	naturally_occurring	Atlanta	NA	NA	NA	NA	NA	NA	NA	NA	NA	NA	NA	NA	NA	NA	NA	NA	NA
11114	2006	inventory_date	Crataegus viridis	Atlanta	Georgia	-84.396992	33.821686	Peachtree Battle Ave	naturally_occurring	Atlanta	NA	NA	NA	NA	NA	NA	NA	NA	NA	NA	NA	NA	NA	NA	NA	NA	NA
11115	2006	inventory_date	Crataegus viridis	Atlanta	Georgia	-84.397007	33.821835	Peachtree Battle Ave	naturally_occurring	Atlanta	NA	NA	NA	NA	NA	NA	NA	NA	NA	NA	NA	NA	NA	NA	NA	NA	NA
11116	2006	inventory_date	Crataegus viridis	Atlanta	Georgia	-84.397011	33.821797	Peachtree Battle Ave	naturally_occurring	Atlanta	NA	NA	NA	NA	NA	NA	NA	NA	NA	NA	NA	NA	NA	NA	NA	NA	NA
11117	2006	inventory_date	Quercus alba	Atlanta	Georgia	-84.396611	33.821744	Peachtree Battle Ave	naturally_occurring	Atlanta	NA	NA	NA	NA	NA	NA	NA	NA	NA	NA	NA	NA	NA	NA	NA	NA	NA
11118	2006	inventory_date	Quercus alba	Atlanta	Georgia	-84.396744	33.821732	Peachtree Battle Ave	naturally_occurring	Atlanta	NA	NA	NA	NA	NA	NA	NA	NA	NA	NA	NA	NA	NA	NA	NA	NA	NA
11119	2006	inventory_date	Ginkgo biloba	Atlanta	Georgia	-84.39624	33.821933	Peachtree Battle Ave	introduced	Atlanta	NA	NA	NA	NA	NA	NA	NA	NA	NA	NA	NA	NA	NA	NA	NA	NA	NA
11120	2006	inventory_date	Cercis canadensis	Atlanta	Georgia	-84.395936	33.821834	Peachtree Battle Ave	naturally_occurring	Atlanta	NA	NA	NA	NA	NA	NA	NA	NA	NA	NA	NA	NA	NA	NA	NA	NA	NA
11121	2006	inventory_date	Cercis canadensis	Atlanta	Georgia	-84.395964	33.821868	Peachtree Battle Ave	naturally_occurring	Atlanta	NA	NA	NA	NA	NA	NA	NA	NA	NA	NA	NA	NA	NA	NA	NA	NA	NA
11122	2006	inventory_date	Cercis canadensis	Atlanta	Georgia	-84.395941	33.821995	Peachtree Battle Ave	naturally_occurring	Atlanta	NA	NA	NA	NA	NA	NA	NA	NA	NA	NA	NA	NA	NA	NA	NA	NA	NA
11123	2006	inventory_date	Cercis canadensis	Atlanta	Georgia	-84.395698	33.821987	Peachtree Battle Ave	naturally_occurring	Atlanta	NA	NA	NA	NA	NA	NA	NA	NA	NA	NA	NA	NA	NA	NA	NA	NA	NA
11124	2006	inventory_date	Cercis canadensis	Atlanta	Georgia	-84.395656	33.82201	Peachtree Battle Ave	naturally_occurring	Atlanta	NA	NA	NA	NA	NA	NA	NA	NA	NA	NA	NA	NA	NA	NA	NA	NA	NA
11125	2006	inventory_date	Cercis canadensis	Atlanta	Georgia	-84.395601	33.822041	Peachtree Battle Ave	naturally_occurring	Atlanta	NA	NA	NA	NA	NA	NA	NA	NA	NA	NA	NA	NA	NA	NA	NA	NA	NA
11126	2006	inventory_date	Fraxinus americana	Atlanta	Georgia	-84.395601	33.821945	Peachtree Battle Ave	naturally_occurring	Atlanta	NA	NA	NA	NA	NA	NA	NA	NA	NA	NA	NA	NA	NA	NA	NA	NA	NA
11127	2006	inventory_date	Magnolia macrophylla	Atlanta	Georgia	-84.395633	33.82198	Peachtree Battle Ave	naturally_occurring	Atlanta	NA	NA	NA	NA	NA	NA	NA	NA	NA	NA	NA	NA	NA	NA	NA	NA	NA
11128	2006	inventory_date	Quercus alba	Atlanta	Georgia	-84.395504	33.821861	Peachtree Battle Ave	naturally_occurring	Atlanta	NA	NA	NA	NA	NA	NA	NA	NA	NA	NA	NA	NA	NA	NA	NA	NA	NA
11129	2006	inventory_date	Fraxinus americana	Atlanta	Georgia	-84.395445	33.8219	Peachtree Battle Ave	naturally_occurring	Atlanta	NA	NA	NA	NA	NA	NA	NA	NA	NA	NA	NA	NA	NA	NA	NA	NA	NA
11130	2006	inventory_date	Cercis canadensis	Atlanta	Georgia	-84.395109	33.821977	Peachtree Battle Ave	naturally_occurring	Atlanta	NA	NA	NA	NA	NA	NA	NA	NA	NA	NA	NA	NA	NA	NA	NA	NA	NA
11131	2006	inventory_date	Cercis canadensis	Atlanta	Georgia	-84.395041	33.821969	Peachtree Battle Ave	naturally_occurring	Atlanta	NA	NA	NA	NA	NA	NA	NA	NA	NA	NA	NA	NA	NA	NA	NA	NA	NA
11132	2006	inventory_date	Cercis canadensis	Atlanta	Georgia	-84.394985	33.821954	Peachtree Battle Ave	naturally_occurring	Atlanta	NA	NA	NA	NA	NA	NA	NA	NA	NA	NA	NA	NA	NA	NA	NA	NA	NA
11133	2006	inventory_date	Cercis canadensis	Atlanta	Georgia	-84.394659	33.82184	Peachtree Battle Ave	naturally_occurring	Atlanta	NA	NA	NA	NA	NA	NA	NA	NA	NA	NA	NA	NA	NA	NA	NA	NA	NA
11134	2006	inventory_date	Cercis canadensis	Atlanta	Georgia	-84.394608	33.821851	Peachtree Battle Ave	naturally_occurring	Atlanta	NA	NA	NA	NA	NA	NA	NA	NA	NA	NA	NA	NA	NA	NA	NA	NA	NA
11135	2006	inventory_date	Cercis canadensis	Atlanta	Georgia	-84.394544	33.821871	Peachtree Battle Ave	naturally_occurring	Atlanta	NA	NA	NA	NA	NA	NA	NA	NA	NA	NA	NA	NA	NA	NA	NA	NA	NA
11136	2006	inventory_date	Pinus palustris	Atlanta	Georgia	-84.393284	33.821409	Peachtree Battle Ave	naturally_occurring	Atlanta	NA	NA	NA	NA	NA	NA	NA	NA	NA	NA	NA	NA	NA	NA	NA	NA	NA
11137	2006	inventory_date	Quercus lyrata	Atlanta	Georgia	-84.391772	33.821087	Peachtree Battle Ave	naturally_occurring	Atlanta	NA	NA	NA	NA	NA	NA	NA	NA	NA	NA	NA	NA	NA	NA	NA	NA	NA
11138	2006	inventory_date	Pinus palustris	Atlanta	Georgia	-84.391655	33.8209	Peachtree Battle Ave	naturally_occurring	Atlanta	NA	NA	NA	NA	NA	NA	NA	NA	NA	NA	NA	NA	NA	NA	NA	NA	NA
11139	2006	inventory_date	Pinus taeda	Atlanta	Georgia	-84.391538	33.820848	Peachtree Battle Ave	naturally_occurring	Atlanta	NA	NA	NA	NA	NA	NA	NA	NA	NA	NA	NA	NA	NA	NA	NA	NA	NA
11140	2006	inventory_date	Pinus taeda	Atlanta	Georgia	-84.391268	33.820735	Peachtree Battle Ave	naturally_occurring	Atlanta	NA	NA	NA	NA	NA	NA	NA	NA	NA	NA	NA	NA	NA	NA	NA	NA	NA
11141	2006	inventory_date	Carya tomentosa	Atlanta	Georgia	-84.390719	33.820639	Peachtree Battle Ave	naturally_occurring	Atlanta	NA	NA	NA	NA	NA	NA	NA	NA	NA	NA	NA	NA	NA	NA	NA	NA	NA
11142	2006	inventory_date	Quercus rubra	Atlanta	Georgia	-84.390529	33.820414	Peachtree Battle Ave	naturally_occurring	Atlanta	NA	NA	NA	NA	NA	NA	NA	NA	NA	NA	NA	NA	NA	NA	NA	NA	NA
11143	2006	inventory_date	Quercus phellos	Atlanta	Georgia	-84.390024	33.819964	Peachtree Battle Ave	naturally_occurring	Atlanta	NA	NA	NA	NA	NA	NA	NA	NA	NA	NA	NA	NA	NA	NA	NA	NA	NA
11180	2006	inventory_date	Quercus nuttallii	Atlanta	Georgia	-84.392365	33.821298	Peachtree Battle Ave	no_info	Atlanta	NA	NA	NA	NA	NA	NA	NA	NA	NA	NA	NA	NA	NA	NA	NA	NA	NA
11181	2006	inventory_date	Acer leucoderme	Atlanta	Georgia	-84.392286	33.821304	Peachtree Battle Ave	naturally_occurring	Atlanta	NA	NA	NA	NA	NA	NA	NA	NA	NA	NA	NA	NA	NA	NA	NA	NA	NA
11182	2006	inventory_date	Crataegus viridis	Atlanta	Georgia	-84.392246	33.821159	Peachtree Battle Ave	naturally_occurring	Atlanta	NA	NA	NA	NA	NA	NA	NA	NA	NA	NA	NA	NA	NA	NA	NA	NA	NA
11183	2006	inventory_date	Quercus lyrata	Atlanta	Georgia	-84.392373	33.821178	Peachtree Battle Ave	naturally_occurring	Atlanta	NA	NA	NA	NA	NA	NA	NA	NA	NA	NA	NA	NA	NA	NA	NA	NA	NA
11184	2006	inventory_date	Nyssa sylvatica	Atlanta	Georgia	-84.392421	33.821245	Peachtree Battle Ave	naturally_occurring	Atlanta	NA	NA	NA	NA	NA	NA	NA	NA	NA	NA	NA	NA	NA	NA	NA	NA	NA
11261	2006	inventory_date	Cliftonia monophylla	Decatur	Georgia	-84.304907	33.756279	Oakview Rd	naturally_occurring	Atlanta	NA	NA	NA	NA	NA	NA	NA	NA	NA	NA	NA	NA	NA	NA	NA	NA	NA
11262	2006	inventory_date	Carpinus caroliniana	Decatur	Georgia	-84.304852	33.756318	Oakview Rd	naturally_occurring	Atlanta	NA	NA	NA	NA	NA	NA	NA	NA	NA	NA	NA	NA	NA	NA	NA	NA	NA
11263	2006	inventory_date	Carpinus caroliniana	Decatur	Georgia	-84.304789	33.756345	Oakview Rd	naturally_occurring	Atlanta	NA	NA	NA	NA	NA	NA	NA	NA	NA	NA	NA	NA	NA	NA	NA	NA	NA
11264	2006	inventory_date	Carpinus caroliniana	Decatur	Georgia	-84.304718	33.756371	Oakview Rd	naturally_occurring	Atlanta	NA	NA	NA	NA	NA	NA	NA	NA	NA	NA	NA	NA	NA	NA	NA	NA	NA
11267	2006	inventory_date	Cliftonia monophylla	Decatur	Georgia	-84.304663	33.75641	Oakview Rd	naturally_occurring	Atlanta	NA	NA	NA	NA	NA	NA	NA	NA	NA	NA	NA	NA	NA	NA	NA	NA	NA
11300	2006	inventory_date	Zelkova serrata	Hapeville	Georgia	-84.413746	33.661407	South Central Avenue	introduced	Atlanta	NA	NA	NA	NA	NA	NA	NA	NA	NA	NA	NA	NA	NA	NA	NA	NA	NA
11309	2006	inventory_date	Ulmus americana	Atlanta	Georgia	-84.386296	33.754377	Edgewood Ave	naturally_occurring	Atlanta	NA	NA	NA	NA	NA	NA	NA	NA	NA	NA	NA	NA	NA	NA	NA	NA	NA
11310	2006	inventory_date	Magnolia	Hapeville	Georgia	-84.410432	33.659406	Central Ave	no_info	Atlanta	NA	NA	NA	NA	NA	NA	NA	NA	NA	NA	NA	NA	NA	NA	NA	NA	NA
11311	2006	inventory_date	Nyssa sylvatica	Hapeville	Georgia	-84.410274	33.659416	Central Ave	naturally_occurring	Atlanta	NA	NA	NA	NA	NA	NA	NA	NA	NA	NA	NA	NA	NA	NA	NA	NA	NA
11312	2006	inventory_date	Nyssa sylvatica	Hapeville	Georgia	-84.410188	33.659355	Central Ave	naturally_occurring	Atlanta	NA	NA	NA	NA	NA	NA	NA	NA	NA	NA	NA	NA	NA	NA	NA	NA	NA
11313	2006	inventory_date	Nyssa sylvatica	Hapeville	Georgia	-84.410115	33.659294	Central Ave	naturally_occurring	Atlanta	NA	NA	NA	NA	NA	NA	NA	NA	NA	NA	NA	NA	NA	NA	NA	NA	NA
11314	2006	inventory_date	Nyssa sylvatica	Hapeville	Georgia	-84.410017	33.659243	Central Ave	naturally_occurring	Atlanta	NA	NA	NA	NA	NA	NA	NA	NA	NA	NA	NA	NA	NA	NA	NA	NA	NA
11315	2006	inventory_date	Nyssa sylvatica	Hapeville	Georgia	-84.409931	33.659182	Central Ave	naturally_occurring	Atlanta	NA	NA	NA	NA	NA	NA	NA	NA	NA	NA	NA	NA	NA	NA	NA	NA	NA
11316	2006	inventory_date	Nyssa sylvatica	Hapeville	Georgia	-84.409833	33.659121	Central Ave	naturally_occurring	Atlanta	NA	NA	NA	NA	NA	NA	NA	NA	NA	NA	NA	NA	NA	NA	NA	NA	NA
11317	2006	inventory_date	Nyssa sylvatica	Hapeville	Georgia	-84.409723	33.65905	Central Ave	naturally_occurring	Atlanta	NA	NA	NA	NA	NA	NA	NA	NA	NA	NA	NA	NA	NA	NA	NA	NA	NA
11318	2006	inventory_date	Acer buergerianum	Hapeville	Georgia	-84.410739	33.659824	Central Ave	introduced	Atlanta	NA	NA	NA	NA	NA	NA	NA	NA	NA	NA	NA	NA	NA	NA	NA	NA	NA
11319	2006	inventory_date	Acer buergerianum	Hapeville	Georgia	-84.410837	33.659905	Central Ave	introduced	Atlanta	NA	NA	NA	NA	NA	NA	NA	NA	NA	NA	NA	NA	NA	NA	NA	NA	NA
11320	2006	inventory_date	Acer buergerianum	Hapeville	Georgia	-84.410947	33.659956	Central Ave	introduced	Atlanta	NA	NA	NA	NA	NA	NA	NA	NA	NA	NA	NA	NA	NA	NA	NA	NA	NA
11321	2006	inventory_date	Acer buergerianum	Hapeville	Georgia	-84.411069	33.660048	Central Ave	introduced	Atlanta	NA	NA	NA	NA	NA	NA	NA	NA	NA	NA	NA	NA	NA	NA	NA	NA	NA
11322	2006	inventory_date	Acer buergerianum	Hapeville	Georgia	-84.411191	33.660129	Central Ave	introduced	Atlanta	NA	NA	NA	NA	NA	NA	NA	NA	NA	NA	NA	NA	NA	NA	NA	NA	NA
11323	2006	inventory_date	Acer buergerianum	Hapeville	Georgia	-84.411326	33.66018	Central Ave	introduced	Atlanta	NA	NA	NA	NA	NA	NA	NA	NA	NA	NA	NA	NA	NA	NA	NA	NA	NA
11324	2006	inventory_date	Acer buergerianum	Hapeville	Georgia	-84.411448	33.660231	Central Ave	introduced	Atlanta	NA	NA	NA	NA	NA	NA	NA	NA	NA	NA	NA	NA	NA	NA	NA	NA	NA
11325	2006	inventory_date	Acer buergerianum	Hapeville	Georgia	-84.411558	33.660312	Central Ave	introduced	Atlanta	NA	NA	NA	NA	NA	NA	NA	NA	NA	NA	NA	NA	NA	NA	NA	NA	NA
11326	2006	inventory_date	Acer buergerianum	Hapeville	Georgia	-84.411668	33.660373	Central Ave	introduced	Atlanta	NA	NA	NA	NA	NA	NA	NA	NA	NA	NA	NA	NA	NA	NA	NA	NA	NA
11327	2006	inventory_date	Acer buergerianum	Hapeville	Georgia	-84.411754	33.660434	Central Ave	introduced	Atlanta	NA	NA	NA	NA	NA	NA	NA	NA	NA	NA	NA	NA	NA	NA	NA	NA	NA
11328	2006	inventory_date	Acer buergerianum	Hapeville	Georgia	-84.411876	33.660485	Central Ave	introduced	Atlanta	NA	NA	NA	NA	NA	NA	NA	NA	NA	NA	NA	NA	NA	NA	NA	NA	NA
11329	2006	inventory_date	Quercus alba	Hapeville	Georgia	-84.412157	33.660566	Central Ave	naturally_occurring	Atlanta	NA	NA	NA	NA	NA	NA	NA	NA	NA	NA	NA	NA	NA	NA	NA	NA	NA
11330	2006	inventory_date	Quercus alba	Hapeville	Georgia	-84.413087	33.661197	Central Ave	naturally_occurring	Atlanta	NA	NA	NA	NA	NA	NA	NA	NA	NA	NA	NA	NA	NA	NA	NA	NA	NA
11331	2006	inventory_date	Quercus alba	Hapeville	Georgia	-84.413209	33.661269	Central Ave	naturally_occurring	Atlanta	NA	NA	NA	NA	NA	NA	NA	NA	NA	NA	NA	NA	NA	NA	NA	NA	NA
11332	2006	inventory_date	Quercus alba	Hapeville	Georgia	-84.413356	33.66134	Central Ave	naturally_occurring	Atlanta	NA	NA	NA	NA	NA	NA	NA	NA	NA	NA	NA	NA	NA	NA	NA	NA	NA
11333	2006	inventory_date	Quercus alba	Hapeville	Georgia	-84.413918	33.661686	Central Ave	naturally_occurring	Atlanta	NA	NA	NA	NA	NA	NA	NA	NA	NA	NA	NA	NA	NA	NA	NA	NA	NA
11334	2006	inventory_date	Quercus alba	Hapeville	Georgia	-84.414261	33.661889	Central Ave	naturally_occurring	Atlanta	NA	NA	NA	NA	NA	NA	NA	NA	NA	NA	NA	NA	NA	NA	NA	NA	NA
11335	2006	inventory_date	Quercus alba	Hapeville	Georgia	-84.41464	33.662103	Central Ave	naturally_occurring	Atlanta	NA	NA	NA	NA	NA	NA	NA	NA	NA	NA	NA	NA	NA	NA	NA	NA	NA
11336	2006	inventory_date	Quercus alba	Hapeville	Georgia	-84.414787	33.662174	Central Ave	naturally_occurring	Atlanta	NA	NA	NA	NA	NA	NA	NA	NA	NA	NA	NA	NA	NA	NA	NA	NA	NA
11337	2006	inventory_date	Quercus alba	Hapeville	Georgia	-84.415508	33.662571	Central Ave	naturally_occurring	Atlanta	NA	NA	NA	NA	NA	NA	NA	NA	NA	NA	NA	NA	NA	NA	NA	NA	NA
11338	2006	inventory_date	Quercus alba	Hapeville	Georgia	-84.416095	33.662937	Central Ave	naturally_occurring	Atlanta	NA	NA	NA	NA	NA	NA	NA	NA	NA	NA	NA	NA	NA	NA	NA	NA	NA
11339	2006	inventory_date	Quercus alba	Hapeville	Georgia	-84.416315	33.66308	Central Ave	naturally_occurring	Atlanta	NA	NA	NA	NA	NA	NA	NA	NA	NA	NA	NA	NA	NA	NA	NA	NA	NA
11340	2006	inventory_date	Quercus alba	Hapeville	Georgia	-84.416792	33.663354	Central Ave	naturally_occurring	Atlanta	NA	NA	NA	NA	NA	NA	NA	NA	NA	NA	NA	NA	NA	NA	NA	NA	NA
11341	2006	inventory_date	Quercus alba	Hapeville	Georgia	-84.417306	33.663608	Central Ave	naturally_occurring	Atlanta	NA	NA	NA	NA	NA	NA	NA	NA	NA	NA	NA	NA	NA	NA	NA	NA	NA
11342	2006	inventory_date	Quercus nuttallii	Hapeville	Georgia	-84.416951	33.663252	Central Ave	no_info	Atlanta	NA	NA	NA	NA	NA	NA	NA	NA	NA	NA	NA	NA	NA	NA	NA	NA	NA
11343	2006	inventory_date	Quercus nuttallii	Hapeville	Georgia	-84.417036	33.663211	Central Ave	no_info	Atlanta	NA	NA	NA	NA	NA	NA	NA	NA	NA	NA	NA	NA	NA	NA	NA	NA	NA
11344	2006	inventory_date	Quercus nuttallii	Hapeville	Georgia	-84.417061	33.663313	Central Ave	no_info	Atlanta	NA	NA	NA	NA	NA	NA	NA	NA	NA	NA	NA	NA	NA	NA	NA	NA	NA
11345	2006	inventory_date	Quercus nuttallii	Hapeville	Georgia	-84.417146	33.663252	Central Ave	no_info	Atlanta	NA	NA	NA	NA	NA	NA	NA	NA	NA	NA	NA	NA	NA	NA	NA	NA	NA
11346	2006	inventory_date	Quercus nuttallii	Hapeville	Georgia	-84.417171	33.663364	Central Ave	no_info	Atlanta	NA	NA	NA	NA	NA	NA	NA	NA	NA	NA	NA	NA	NA	NA	NA	NA	NA
11347	2006	inventory_date	Quercus nuttallii	Hapeville	Georgia	-84.417256	33.663313	Central Ave	no_info	Atlanta	NA	NA	NA	NA	NA	NA	NA	NA	NA	NA	NA	NA	NA	NA	NA	NA	NA
11348	2006	inventory_date	Quercus nuttallii	Hapeville	Georgia	-84.417281	33.663435	Central Ave	no_info	Atlanta	NA	NA	NA	NA	NA	NA	NA	NA	NA	NA	NA	NA	NA	NA	NA	NA	NA
11349	2006	inventory_date	Quercus nuttallii	Hapeville	Georgia	-84.417378	33.663384	Central Ave	no_info	Atlanta	NA	NA	NA	NA	NA	NA	NA	NA	NA	NA	NA	NA	NA	NA	NA	NA	NA
11350	2006	inventory_date	Quercus nuttallii	Hapeville	Georgia	-84.417391	33.663486	Central Ave	no_info	Atlanta	NA	NA	NA	NA	NA	NA	NA	NA	NA	NA	NA	NA	NA	NA	NA	NA	NA
11489	2007	inventory_date	Quercus alba	Scottdale	Georgia	-84.264141	33.789777	Church St	naturally_occurring	Atlanta	NA	NA	NA	NA	NA	NA	NA	NA	NA	NA	NA	NA	NA	NA	NA	NA	NA
11490	2007	inventory_date	Quercus alba	Scottdale	Georgia	-84.264249	33.78979	Church St	naturally_occurring	Atlanta	NA	NA	NA	NA	NA	NA	NA	NA	NA	NA	NA	NA	NA	NA	NA	NA	NA
11491	2007	inventory_date	Quercus alba	Scottdale	Georgia	-84.264226	33.789854	Church St	naturally_occurring	Atlanta	NA	NA	NA	NA	NA	NA	NA	NA	NA	NA	NA	NA	NA	NA	NA	NA	NA
11492	2007	inventory_date	Quercus alba	Scottdale	Georgia	-84.264195	33.789926	Church St	naturally_occurring	Atlanta	NA	NA	NA	NA	NA	NA	NA	NA	NA	NA	NA	NA	NA	NA	NA	NA	NA
11493	2007	inventory_date	Crataegus viridis	Scottdale	Georgia	-84.264026	33.790501	Church St	naturally_occurring	Atlanta	NA	NA	NA	NA	NA	NA	NA	NA	NA	NA	NA	NA	NA	NA	NA	NA	NA
11494	2007	inventory_date	Crataegus viridis	Scottdale	Georgia	-84.263979	33.790521	Church St	naturally_occurring	Atlanta	NA	NA	NA	NA	NA	NA	NA	NA	NA	NA	NA	NA	NA	NA	NA	NA	NA
11495	2007	inventory_date	Crataegus viridis	Scottdale	Georgia	-84.26384	33.790495	Church St	naturally_occurring	Atlanta	NA	NA	NA	NA	NA	NA	NA	NA	NA	NA	NA	NA	NA	NA	NA	NA	NA
11778	2007	inventory_date	Quercus nuttallii	Atlanta	Georgia	-84.359244	33.770831	State Route10	no_info	Atlanta	NA	NA	NA	NA	NA	NA	NA	NA	NA	NA	NA	NA	NA	NA	NA	NA	NA
11779	2007	inventory_date	Ulmus alata	Atlanta	Georgia	-84.358787	33.770592	State Route10	naturally_occurring	Atlanta	NA	NA	NA	NA	NA	NA	NA	NA	NA	NA	NA	NA	NA	NA	NA	NA	NA
11780	2007	inventory_date	Tilia americana	Atlanta	Georgia	-84.358092	33.770477	State Route10	naturally_occurring	Atlanta	NA	NA	NA	NA	NA	NA	NA	NA	NA	NA	NA	NA	NA	NA	NA	NA	NA
11781	2007	inventory_date	Aesculus pavia	Atlanta	Georgia	-84.358119	33.770369	State Route10	naturally_occurring	Atlanta	NA	NA	NA	NA	NA	NA	NA	NA	NA	NA	NA	NA	NA	NA	NA	NA	NA
11782	2007	inventory_date	Magnolia	Atlanta	Georgia	-84.357099	33.769799	State Route10	no_info	Atlanta	NA	NA	NA	NA	NA	NA	NA	NA	NA	NA	NA	NA	NA	NA	NA	NA	NA
11783	2007	inventory_date	Quercus nuttallii	Atlanta	Georgia	-84.356809	33.769664	State Route10	no_info	Atlanta	NA	NA	NA	NA	NA	NA	NA	NA	NA	NA	NA	NA	NA	NA	NA	NA	NA
11784	2007	inventory_date	Quercus lyrata	Atlanta	Georgia	-84.357432	33.76967	State Route10	naturally_occurring	Atlanta	NA	NA	NA	NA	NA	NA	NA	NA	NA	NA	NA	NA	NA	NA	NA	NA	NA
11807	2007	inventory_date	Ulmus alata	Atlanta	Georgia	-84.358974	33.770987	State Route10	naturally_occurring	Atlanta	NA	NA	NA	NA	NA	NA	NA	NA	NA	NA	NA	NA	NA	NA	NA	NA	NA
11808	2007	inventory_date	Liriodendron tulipifera	Atlanta	Georgia	-84.358652	33.770761	State Route10	naturally_occurring	Atlanta	NA	NA	NA	NA	NA	NA	NA	NA	NA	NA	NA	NA	NA	NA	NA	NA	NA
11809	2007	inventory_date	Quercus coccinea	Atlanta	Georgia	-84.35904	33.770769	State Route10	naturally_occurring	Atlanta	NA	NA	NA	NA	NA	NA	NA	NA	NA	NA	NA	NA	NA	NA	NA	NA	NA
11810	2007	inventory_date	Quercus coccinea	Atlanta	Georgia	-84.359158	33.770624	State Route10	naturally_occurring	Atlanta	NA	NA	NA	NA	NA	NA	NA	NA	NA	NA	NA	NA	NA	NA	NA	NA	NA
11811	2007	inventory_date	Aesculus pavia	Atlanta	Georgia	-84.358017	33.77029	State Route10	naturally_occurring	Atlanta	NA	NA	NA	NA	NA	NA	NA	NA	NA	NA	NA	NA	NA	NA	NA	NA	NA
11812	2007	inventory_date	Ulmus alata	Atlanta	Georgia	-84.358694	33.770295	State Route10	naturally_occurring	Atlanta	NA	NA	NA	NA	NA	NA	NA	NA	NA	NA	NA	NA	NA	NA	NA	NA	NA
11813	2007	inventory_date	Ulmus alata	Atlanta	Georgia	-84.358904	33.770142	State Route10	naturally_occurring	Atlanta	NA	NA	NA	NA	NA	NA	NA	NA	NA	NA	NA	NA	NA	NA	NA	NA	NA
11814	2007	inventory_date	Quercus lyrata	Atlanta	Georgia	-84.357509	33.769649	State Route10	naturally_occurring	Atlanta	NA	NA	NA	NA	NA	NA	NA	NA	NA	NA	NA	NA	NA	NA	NA	NA	NA
11815	2007	inventory_date	Quercus lyrata	Atlanta	Georgia	-84.35756	33.769578	State Route10	naturally_occurring	Atlanta	NA	NA	NA	NA	NA	NA	NA	NA	NA	NA	NA	NA	NA	NA	NA	NA	NA
11816	2007	inventory_date	Liriodendron tulipifera	Atlanta	Georgia	-84.357654	33.769656	State Route10	naturally_occurring	Atlanta	NA	NA	NA	NA	NA	NA	NA	NA	NA	NA	NA	NA	NA	NA	NA	NA	NA
11817	2007	inventory_date	Liriodendron tulipifera	Atlanta	Georgia	-84.357278	33.769214	State Route10	naturally_occurring	Atlanta	NA	NA	NA	NA	NA	NA	NA	NA	NA	NA	NA	NA	NA	NA	NA	NA	NA
11818	2007	inventory_date	Liriodendron tulipifera	Atlanta	Georgia	-84.357397	33.769178	State Route10	naturally_occurring	Atlanta	NA	NA	NA	NA	NA	NA	NA	NA	NA	NA	NA	NA	NA	NA	NA	NA	NA
11838	2007	inventory_date	Liriodendron tulipifera	Atlanta	Georgia	-84.357448	33.769071	State Route10	naturally_occurring	Atlanta	NA	NA	NA	NA	NA	NA	NA	NA	NA	NA	NA	NA	NA	NA	NA	NA	NA
11839	2007	inventory_date	Liriodendron tulipifera	Atlanta	Georgia	-84.356909	33.768894	State Route10	naturally_occurring	Atlanta	NA	NA	NA	NA	NA	NA	NA	NA	NA	NA	NA	NA	NA	NA	NA	NA	NA
11840	2007	inventory_date	Nyssa sylvatica	Atlanta	Georgia	-84.357012	33.768815	State Route10	naturally_occurring	Atlanta	NA	NA	NA	NA	NA	NA	NA	NA	NA	NA	NA	NA	NA	NA	NA	NA	NA
11841	2007	inventory_date	Liriodendron tulipifera	Atlanta	Georgia	-84.357273	33.768803	State Route10	naturally_occurring	Atlanta	NA	NA	NA	NA	NA	NA	NA	NA	NA	NA	NA	NA	NA	NA	NA	NA	NA
11842	2007	inventory_date	Nyssa sylvatica	Atlanta	Georgia	-84.357285	33.768715	State Route10	naturally_occurring	Atlanta	NA	NA	NA	NA	NA	NA	NA	NA	NA	NA	NA	NA	NA	NA	NA	NA	NA
11873	2007	inventory_date	Nyssa sylvatica	Atlanta	Georgia	-84.357353	33.768793	State Route10	naturally_occurring	Atlanta	NA	NA	NA	NA	NA	NA	NA	NA	NA	NA	NA	NA	NA	NA	NA	NA	NA
11874	2007	inventory_date	Ulmus alata	Atlanta	Georgia	-84.358347	33.768776	State Route10	naturally_occurring	Atlanta	NA	NA	NA	NA	NA	NA	NA	NA	NA	NA	NA	NA	NA	NA	NA	NA	NA
11881	2007	inventory_date	Cornus	Atlanta	Georgia	-84.462347	33.718694	Boulevard Granada	no_info	Atlanta	NA	NA	NA	NA	NA	NA	NA	NA	NA	NA	NA	NA	NA	NA	NA	NA	NA
11882	2007	inventory_date	Cornus	Atlanta	Georgia	-84.46229	33.718668	Boulevard Granada	no_info	Atlanta	NA	NA	NA	NA	NA	NA	NA	NA	NA	NA	NA	NA	NA	NA	NA	NA	NA
11887	2007	inventory_date	Liriodendron tulipifera	Atlanta	Georgia	-84.343605	33.769178	Eu Clarkstonid Ave	naturally_occurring	Atlanta	NA	NA	NA	NA	NA	NA	NA	NA	NA	NA	NA	NA	NA	NA	NA	NA	NA
11888	2007	inventory_date	Liriodendron tulipifera	Atlanta	Georgia	-84.343566	33.769211	Eu Clarkstonid Ave	naturally_occurring	Atlanta	NA	NA	NA	NA	NA	NA	NA	NA	NA	NA	NA	NA	NA	NA	NA	NA	NA
11889	2007	inventory_date	Liriodendron tulipifera	Atlanta	Georgia	-84.34352	33.769249	Eu Clarkstonid Ave	naturally_occurring	Atlanta	NA	NA	NA	NA	NA	NA	NA	NA	NA	NA	NA	NA	NA	NA	NA	NA	NA
11890	2007	inventory_date	Liriodendron tulipifera	Atlanta	Georgia	-84.343685	33.76926	Eu Clarkstonid Ave	naturally_occurring	Atlanta	NA	NA	NA	NA	NA	NA	NA	NA	NA	NA	NA	NA	NA	NA	NA	NA	NA
11891	2007	inventory_date	Liriodendron tulipifera	Atlanta	Georgia	-84.343645	33.769304	Eu Clarkstonid Ave	naturally_occurring	Atlanta	NA	NA	NA	NA	NA	NA	NA	NA	NA	NA	NA	NA	NA	NA	NA	NA	NA
11892	2007	inventory_date	Nyssa sylvatica	Atlanta	Georgia	-84.343277	33.769501	Eu Clarkstonid Ave	naturally_occurring	Atlanta	NA	NA	NA	NA	NA	NA	NA	NA	NA	NA	NA	NA	NA	NA	NA	NA	NA
11893	2007	inventory_date	Quercus alba	Atlanta	Georgia	-84.359487	33.797849	Morningside Dr E	naturally_occurring	Atlanta	NA	NA	NA	NA	NA	NA	NA	NA	NA	NA	NA	NA	NA	NA	NA	NA	NA
11907	2007	inventory_date	Ulmus alata	Atlanta	Georgia	-84.358228	33.768708	State Route10	naturally_occurring	Atlanta	NA	NA	NA	NA	NA	NA	NA	NA	NA	NA	NA	NA	NA	NA	NA	NA	NA
11926	2007	inventory_date	Nyssa sylvatica	Atlanta	Georgia	-84.343213	33.769568	Eu Clarkstonid Ave	naturally_occurring	Atlanta	NA	NA	NA	NA	NA	NA	NA	NA	NA	NA	NA	NA	NA	NA	NA	NA	NA
11927	2007	inventory_date	Diospyros virginiana	Atlanta	Georgia	-84.343148	33.769659	Eu Clarkstonid Ave	naturally_occurring	Atlanta	NA	NA	NA	NA	NA	NA	NA	NA	NA	NA	NA	NA	NA	NA	NA	NA	NA
11928	2007	inventory_date	Nyssa sylvatica	Atlanta	Georgia	-84.343087	33.769742	Eu Clarkstonid Ave	naturally_occurring	Atlanta	NA	NA	NA	NA	NA	NA	NA	NA	NA	NA	NA	NA	NA	NA	NA	NA	NA
11929	2007	inventory_date	Nyssa sylvatica	Atlanta	Georgia	-84.343044	33.769811	Eu Clarkstonid Ave	naturally_occurring	Atlanta	NA	NA	NA	NA	NA	NA	NA	NA	NA	NA	NA	NA	NA	NA	NA	NA	NA
11930	2007	inventory_date	Nyssa sylvatica	Atlanta	Georgia	-84.342999	33.76989	Eu Clarkstonid Ave	naturally_occurring	Atlanta	NA	NA	NA	NA	NA	NA	NA	NA	NA	NA	NA	NA	NA	NA	NA	NA	NA
11931	2007	inventory_date	Nyssa sylvatica	Atlanta	Georgia	-84.342964	33.769962	Eu Clarkstonid Ave	naturally_occurring	Atlanta	NA	NA	NA	NA	NA	NA	NA	NA	NA	NA	NA	NA	NA	NA	NA	NA	NA
11936	2007	inventory_date	Quercus pagodifolia	Atlanta	Georgia	-84.34039	33.770721	North Ave	no_info	Atlanta	NA	NA	NA	NA	NA	NA	NA	NA	NA	NA	NA	NA	NA	NA	NA	NA	NA
11937	2007	inventory_date	Quercus stellata	Atlanta	Georgia	-84.340488	33.770762	North Ave	naturally_occurring	Atlanta	NA	NA	NA	NA	NA	NA	NA	NA	NA	NA	NA	NA	NA	NA	NA	NA	NA
11938	2007	inventory_date	Quercus stellata	Atlanta	Georgia	-84.340439	33.770649	North Ave	naturally_occurring	Atlanta	NA	NA	NA	NA	NA	NA	NA	NA	NA	NA	NA	NA	NA	NA	NA	NA	NA
11939	2007	inventory_date	Liriodendron tulipifera	Atlanta	Georgia	-84.339801	33.770876	North Ave	naturally_occurring	Atlanta	NA	NA	NA	NA	NA	NA	NA	NA	NA	NA	NA	NA	NA	NA	NA	NA	NA
11940	2007	inventory_date	Sassafras albidum	Atlanta	Georgia	-84.341472	33.77112	North Ave	naturally_occurring	Atlanta	NA	NA	NA	NA	NA	NA	NA	NA	NA	NA	NA	NA	NA	NA	NA	NA	NA
11944	2007	inventory_date	Liriodendron tulipifera	Atlanta	Georgia	-84.347231	33.769033	Druid Pl	naturally_occurring	Atlanta	NA	NA	NA	NA	NA	NA	NA	NA	NA	NA	NA	NA	NA	NA	NA	NA	NA
11946	2007	inventory_date	Quercus coccinea	Atlanta	Georgia	-84.339567	33.770671	North Ave	naturally_occurring	Atlanta	NA	NA	NA	NA	NA	NA	NA	NA	NA	NA	NA	NA	NA	NA	NA	NA	NA
11947	2007	inventory_date	Quercus coccinea	Atlanta	Georgia	-84.339665	33.770671	North Ave	naturally_occurring	Atlanta	NA	NA	NA	NA	NA	NA	NA	NA	NA	NA	NA	NA	NA	NA	NA	NA	NA
11948	2007	inventory_date	Quercus coccinea	Atlanta	Georgia	-84.339751	33.77065	North Ave	naturally_occurring	Atlanta	NA	NA	NA	NA	NA	NA	NA	NA	NA	NA	NA	NA	NA	NA	NA	NA	NA
11949	2007	inventory_date	Quercus pagodifolia	Atlanta	Georgia	-84.339874	33.77065	North Ave	no_info	Atlanta	NA	NA	NA	NA	NA	NA	NA	NA	NA	NA	NA	NA	NA	NA	NA	NA	NA
11950	2007	inventory_date	Quercus pagodifolia	Atlanta	Georgia	-84.340292	33.770701	North Ave	no_info	Atlanta	NA	NA	NA	NA	NA	NA	NA	NA	NA	NA	NA	NA	NA	NA	NA	NA	NA
11976	2007	inventory_date	Nyssa sylvatica	Atlanta	Georgia	-84.342943	33.770064	Eu Clarkstonid Ave	naturally_occurring	Atlanta	NA	NA	NA	NA	NA	NA	NA	NA	NA	NA	NA	NA	NA	NA	NA	NA	NA
11980	2007	inventory_date	Liriodendron tulipifera	Atlanta	Georgia	-84.341324	33.77113	North Ave	naturally_occurring	Atlanta	NA	NA	NA	NA	NA	NA	NA	NA	NA	NA	NA	NA	NA	NA	NA	NA	NA
11981	2007	inventory_date	Liriodendron tulipifera	Atlanta	Georgia	-84.341214	33.77113	North Ave	naturally_occurring	Atlanta	NA	NA	NA	NA	NA	NA	NA	NA	NA	NA	NA	NA	NA	NA	NA	NA	NA
11982	2007	inventory_date	Carya glabra	Atlanta	Georgia	-84.341152	33.771048	North Ave	naturally_occurring	Atlanta	NA	NA	NA	NA	NA	NA	NA	NA	NA	NA	NA	NA	NA	NA	NA	NA	NA
11983	2007	inventory_date	Carya glabra	Atlanta	Georgia	-84.341079	33.77112	North Ave	naturally_occurring	Atlanta	NA	NA	NA	NA	NA	NA	NA	NA	NA	NA	NA	NA	NA	NA	NA	NA	NA
11984	2007	inventory_date	Magnolia	Atlanta	Georgia	-84.340944	33.7711	North Ave	no_info	Atlanta	NA	NA	NA	NA	NA	NA	NA	NA	NA	NA	NA	NA	NA	NA	NA	NA	NA
11985	2007	inventory_date	Magnolia	Atlanta	Georgia	-84.340882	33.771141	North Ave	no_info	Atlanta	NA	NA	NA	NA	NA	NA	NA	NA	NA	NA	NA	NA	NA	NA	NA	NA	NA
11986	2007	inventory_date	Diospyros virginiana	Atlanta	Georgia	-84.347268	33.769094	Druid Pl	naturally_occurring	Atlanta	NA	NA	NA	NA	NA	NA	NA	NA	NA	NA	NA	NA	NA	NA	NA	NA	NA
11987	2007	inventory_date	Liriodendron tulipifera	Atlanta	Georgia	-84.347038	33.769033	Druid Pl	naturally_occurring	Atlanta	NA	NA	NA	NA	NA	NA	NA	NA	NA	NA	NA	NA	NA	NA	NA	NA	NA
11988	2007	inventory_date	Liriodendron tulipifera	Atlanta	Georgia	-84.347038	33.769094	Druid Pl	naturally_occurring	Atlanta	NA	NA	NA	NA	NA	NA	NA	NA	NA	NA	NA	NA	NA	NA	NA	NA	NA
11989	2007	inventory_date	Quercus lyrata	Atlanta	Georgia	-84.347159	33.769114	Druid Pl	naturally_occurring	Atlanta	NA	NA	NA	NA	NA	NA	NA	NA	NA	NA	NA	NA	NA	NA	NA	NA	NA
11990	2007	inventory_date	Quercus michauxii	Atlanta	Georgia	-84.34774	33.769093	Druid Pl	naturally_occurring	Atlanta	NA	NA	NA	NA	NA	NA	NA	NA	NA	NA	NA	NA	NA	NA	NA	NA	NA
11991	2007	inventory_date	Carya illinoinensis	Atlanta	Georgia	-84.348031	33.769092	Druid Pl	introduced	Atlanta	NA	NA	NA	NA	NA	NA	NA	NA	NA	NA	NA	NA	NA	NA	NA	NA	NA
12006	2007	inventory_date	Catalpa bignonioides	Atlanta	Georgia	-84.340882	33.770977	North Ave	naturally_occurring	Atlanta	NA	NA	NA	NA	NA	NA	NA	NA	NA	NA	NA	NA	NA	NA	NA	NA	NA
12007	2007	inventory_date	Quercus pagodifolia	Atlanta	Georgia	-84.340808	33.77109	North Ave	no_info	Atlanta	NA	NA	NA	NA	NA	NA	NA	NA	NA	NA	NA	NA	NA	NA	NA	NA	NA
12008	2007	inventory_date	Quercus lyrata	Atlanta	Georgia	-84.340612	33.771111	North Ave	naturally_occurring	Atlanta	NA	NA	NA	NA	NA	NA	NA	NA	NA	NA	NA	NA	NA	NA	NA	NA	NA
12009	2007	inventory_date	Aesculus pavia	Atlanta	Georgia	-84.340477	33.771049	North Ave	naturally_occurring	Atlanta	NA	NA	NA	NA	NA	NA	NA	NA	NA	NA	NA	NA	NA	NA	NA	NA	NA
12010	2007	inventory_date	Aesculus pavia	Atlanta	Georgia	-84.340403	33.771018	North Ave	naturally_occurring	Atlanta	NA	NA	NA	NA	NA	NA	NA	NA	NA	NA	NA	NA	NA	NA	NA	NA	NA
12011	2007	inventory_date	Aesculus pavia	Atlanta	Georgia	-84.340305	33.77108	North Ave	naturally_occurring	Atlanta	NA	NA	NA	NA	NA	NA	NA	NA	NA	NA	NA	NA	NA	NA	NA	NA	NA
12029	2007	inventory_date	Ilex attenuata	Atlanta	Georgia	-84.412707	33.809654	Howell Mill Rd	naturally_occurring	Atlanta	NA	NA	NA	NA	NA	NA	NA	NA	NA	NA	NA	NA	NA	NA	NA	NA	NA
12030	2007	inventory_date	Ilex attenuata	Atlanta	Georgia	-84.412695	33.809712	Howell Mill Rd	naturally_occurring	Atlanta	NA	NA	NA	NA	NA	NA	NA	NA	NA	NA	NA	NA	NA	NA	NA	NA	NA
12031	2007	inventory_date	Ilex opaca	Atlanta	Georgia	-84.412658	33.809838	Howell Mill Rd	naturally_occurring	Atlanta	NA	NA	NA	NA	NA	NA	NA	NA	NA	NA	NA	NA	NA	NA	NA	NA	NA
12032	2007	inventory_date	Ilex opaca	Atlanta	Georgia	-84.412631	33.809974	Howell Mill Rd	naturally_occurring	Atlanta	NA	NA	NA	NA	NA	NA	NA	NA	NA	NA	NA	NA	NA	NA	NA	NA	NA
12035	2007	inventory_date	Tilia americana	Atlanta	Georgia	-84.340071	33.771091	North Ave	naturally_occurring	Atlanta	NA	NA	NA	NA	NA	NA	NA	NA	NA	NA	NA	NA	NA	NA	NA	NA	NA
12036	2007	inventory_date	Quercus stellata	Atlanta	Georgia	-84.341471	33.770853	North Ave	naturally_occurring	Atlanta	NA	NA	NA	NA	NA	NA	NA	NA	NA	NA	NA	NA	NA	NA	NA	NA	NA
12037	2007	inventory_date	Quercus pagodifolia	Atlanta	Georgia	-84.341422	33.770771	North Ave	no_info	Atlanta	NA	NA	NA	NA	NA	NA	NA	NA	NA	NA	NA	NA	NA	NA	NA	NA	NA
12038	2007	inventory_date	Quercus nuttallii	Atlanta	Georgia	-84.342295	33.771139	North Ave	no_info	Atlanta	NA	NA	NA	NA	NA	NA	NA	NA	NA	NA	NA	NA	NA	NA	NA	NA	NA
12039	2007	inventory_date	Quercus nuttallii	Atlanta	Georgia	-84.342246	33.771108	North Ave	no_info	Atlanta	NA	NA	NA	NA	NA	NA	NA	NA	NA	NA	NA	NA	NA	NA	NA	NA	NA
12050	2007	inventory_date	Cercis canadensis	Atlanta	Georgia	-84.384331	33.800398	Pembroke Pl	naturally_occurring	Atlanta	NA	NA	NA	NA	NA	NA	NA	NA	NA	NA	NA	NA	NA	NA	NA	NA	NA
12051	2007	inventory_date	Cercis canadensis	Atlanta	Georgia	-84.384413	33.800481	Pembroke Pl	naturally_occurring	Atlanta	NA	NA	NA	NA	NA	NA	NA	NA	NA	NA	NA	NA	NA	NA	NA	NA	NA
12061	2007	inventory_date	Nyssa sylvatica	Atlanta	Georgia	-84.464041	33.712838	Logan Ln	naturally_occurring	Atlanta	NA	NA	NA	NA	NA	NA	NA	NA	NA	NA	NA	NA	NA	NA	NA	NA	NA
12062	2007	inventory_date	Quercus lyrata	Atlanta	Georgia	-84.46394	33.713053	Logan Ln	naturally_occurring	Atlanta	NA	NA	NA	NA	NA	NA	NA	NA	NA	NA	NA	NA	NA	NA	NA	NA	NA
12063	2007	inventory_date	Quercus nuttallii	Atlanta	Georgia	-84.342197	33.771149	North Ave	no_info	Atlanta	NA	NA	NA	NA	NA	NA	NA	NA	NA	NA	NA	NA	NA	NA	NA	NA	NA
12064	2007	inventory_date	Quercus shumardii	Atlanta	Georgia	-84.342134	33.770554	North Ave	naturally_occurring	Atlanta	NA	NA	NA	NA	NA	NA	NA	NA	NA	NA	NA	NA	NA	NA	NA	NA	NA
12065	2007	inventory_date	Quercus shumardii	Atlanta	Georgia	-84.34195	33.770503	North Ave	naturally_occurring	Atlanta	NA	NA	NA	NA	NA	NA	NA	NA	NA	NA	NA	NA	NA	NA	NA	NA	NA
12066	2007	inventory_date	Quercus shumardii	Atlanta	Georgia	-84.341778	33.770524	North Ave	naturally_occurring	Atlanta	NA	NA	NA	NA	NA	NA	NA	NA	NA	NA	NA	NA	NA	NA	NA	NA	NA
12091	2007	inventory_date	Ilex attenuata	Atlanta	Georgia	-84.412634	33.80955	Howell Mill Rd	naturally_occurring	Atlanta	NA	NA	NA	NA	NA	NA	NA	NA	NA	NA	NA	NA	NA	NA	NA	NA	NA
12092	2007	inventory_date	Ilex attenuata	Atlanta	Georgia	-84.412707	33.809584	Howell Mill Rd	naturally_occurring	Atlanta	NA	NA	NA	NA	NA	NA	NA	NA	NA	NA	NA	NA	NA	NA	NA	NA	NA
12312	2007	inventory_date	Lagerstroemia	Atlanta	Georgia	-84.39707	33.747061	Forsyth St	no_info	Atlanta	NA	NA	NA	NA	NA	NA	NA	NA	NA	NA	NA	NA	NA	NA	NA	NA	NA
12313	2007	inventory_date	Lagerstroemia	Atlanta	Georgia	-84.397042	33.747076	Forsyth St	no_info	Atlanta	NA	NA	NA	NA	NA	NA	NA	NA	NA	NA	NA	NA	NA	NA	NA	NA	NA
12314	2007	inventory_date	Zelkova serrata	Atlanta	Georgia	-84.398461	33.746391	Whitehall St	introduced	Atlanta	NA	NA	NA	NA	NA	NA	NA	NA	NA	NA	NA	NA	NA	NA	NA	NA	NA
12315	2007	inventory_date	Zelkova serrata	Atlanta	Georgia	-84.398439	33.746415	Whitehall St	introduced	Atlanta	NA	NA	NA	NA	NA	NA	NA	NA	NA	NA	NA	NA	NA	NA	NA	NA	NA
12316	2007	inventory_date	Juniperus virginiana	Atlanta	Georgia	-84.374299	33.759917	Freedom Pkwy	naturally_occurring	Atlanta	NA	NA	NA	NA	NA	NA	NA	NA	NA	NA	NA	NA	NA	NA	NA	NA	NA
12317	2007	inventory_date	Juniperus virginiana	Atlanta	Georgia	-84.374277	33.759892	Freedom Pkwy	naturally_occurring	Atlanta	NA	NA	NA	NA	NA	NA	NA	NA	NA	NA	NA	NA	NA	NA	NA	NA	NA
12318	2007	inventory_date	Juniperus virginiana	Atlanta	Georgia	-84.374241	33.759917	Freedom Pkwy	naturally_occurring	Atlanta	NA	NA	NA	NA	NA	NA	NA	NA	NA	NA	NA	NA	NA	NA	NA	NA	NA
12319	2007	inventory_date	Juniperus virginiana	Atlanta	Georgia	-84.374212	33.759893	Freedom Pkwy	naturally_occurring	Atlanta	NA	NA	NA	NA	NA	NA	NA	NA	NA	NA	NA	NA	NA	NA	NA	NA	NA
12320	2007	inventory_date	Juniperus virginiana	Atlanta	Georgia	-84.374184	33.759917	Freedom Pkwy	naturally_occurring	Atlanta	NA	NA	NA	NA	NA	NA	NA	NA	NA	NA	NA	NA	NA	NA	NA	NA	NA
12321	2007	inventory_date	Juniperus virginiana	Atlanta	Georgia	-84.374155	33.759899	Freedom Pkwy	naturally_occurring	Atlanta	NA	NA	NA	NA	NA	NA	NA	NA	NA	NA	NA	NA	NA	NA	NA	NA	NA
12322	2007	inventory_date	Juniperus virginiana	Atlanta	Georgia	-84.374129	33.759921	Freedom Pkwy	naturally_occurring	Atlanta	NA	NA	NA	NA	NA	NA	NA	NA	NA	NA	NA	NA	NA	NA	NA	NA	NA
12323	2007	inventory_date	Juniperus virginiana	Atlanta	Georgia	-84.374096	33.7599	Freedom Pkwy	naturally_occurring	Atlanta	NA	NA	NA	NA	NA	NA	NA	NA	NA	NA	NA	NA	NA	NA	NA	NA	NA
12324	2007	inventory_date	Juniperus virginiana	Atlanta	Georgia	-84.374077	33.759921	Freedom Pkwy	naturally_occurring	Atlanta	NA	NA	NA	NA	NA	NA	NA	NA	NA	NA	NA	NA	NA	NA	NA	NA	NA
12325	2007	inventory_date	Juniperus virginiana	Atlanta	Georgia	-84.374043	33.759904	Freedom Pkwy	naturally_occurring	Atlanta	NA	NA	NA	NA	NA	NA	NA	NA	NA	NA	NA	NA	NA	NA	NA	NA	NA
12326	2007	inventory_date	Juniperus virginiana	Atlanta	Georgia	-84.374025	33.759926	Freedom Pkwy	naturally_occurring	Atlanta	NA	NA	NA	NA	NA	NA	NA	NA	NA	NA	NA	NA	NA	NA	NA	NA	NA
12327	2007	inventory_date	Juniperus virginiana	Atlanta	Georgia	-84.373997	33.759908	Freedom Pkwy	naturally_occurring	Atlanta	NA	NA	NA	NA	NA	NA	NA	NA	NA	NA	NA	NA	NA	NA	NA	NA	NA
12328	2007	inventory_date	Juniperus virginiana	Atlanta	Georgia	-84.373967	33.759933	Freedom Pkwy	naturally_occurring	Atlanta	NA	NA	NA	NA	NA	NA	NA	NA	NA	NA	NA	NA	NA	NA	NA	NA	NA
12329	2007	inventory_date	Juniperus virginiana	Atlanta	Georgia	-84.373945	33.759911	Freedom Pkwy	naturally_occurring	Atlanta	NA	NA	NA	NA	NA	NA	NA	NA	NA	NA	NA	NA	NA	NA	NA	NA	NA
12330	2007	inventory_date	Juniperus virginiana	Atlanta	Georgia	-84.373917	33.759932	Freedom Pkwy	naturally_occurring	Atlanta	NA	NA	NA	NA	NA	NA	NA	NA	NA	NA	NA	NA	NA	NA	NA	NA	NA
12331	2007	inventory_date	Juniperus virginiana	Atlanta	Georgia	-84.373884	33.759913	Freedom Pkwy	naturally_occurring	Atlanta	NA	NA	NA	NA	NA	NA	NA	NA	NA	NA	NA	NA	NA	NA	NA	NA	NA
12332	2007	inventory_date	Juniperus virginiana	Atlanta	Georgia	-84.373859	33.759936	Freedom Pkwy	naturally_occurring	Atlanta	NA	NA	NA	NA	NA	NA	NA	NA	NA	NA	NA	NA	NA	NA	NA	NA	NA
12333	2007	inventory_date	Juniperus virginiana	Atlanta	Georgia	-84.373837	33.759914	Freedom Pkwy	naturally_occurring	Atlanta	NA	NA	NA	NA	NA	NA	NA	NA	NA	NA	NA	NA	NA	NA	NA	NA	NA
12334	2007	inventory_date	Juniperus virginiana	Atlanta	Georgia	-84.373807	33.759931	Freedom Pkwy	naturally_occurring	Atlanta	NA	NA	NA	NA	NA	NA	NA	NA	NA	NA	NA	NA	NA	NA	NA	NA	NA
12335	2007	inventory_date	Juniperus virginiana	Atlanta	Georgia	-84.373772	33.759913	Freedom Pkwy	naturally_occurring	Atlanta	NA	NA	NA	NA	NA	NA	NA	NA	NA	NA	NA	NA	NA	NA	NA	NA	NA
12336	2007	inventory_date	Juniperus virginiana	Atlanta	Georgia	-84.373736	33.759934	Freedom Pkwy	naturally_occurring	Atlanta	NA	NA	NA	NA	NA	NA	NA	NA	NA	NA	NA	NA	NA	NA	NA	NA	NA
12337	2007	inventory_date	Juniperus virginiana	Atlanta	Georgia	-84.373721	33.759912	Freedom Pkwy	naturally_occurring	Atlanta	NA	NA	NA	NA	NA	NA	NA	NA	NA	NA	NA	NA	NA	NA	NA	NA	NA
12338	2007	inventory_date	Juniperus virginiana	Atlanta	Georgia	-84.373698	33.759929	Freedom Pkwy	naturally_occurring	Atlanta	NA	NA	NA	NA	NA	NA	NA	NA	NA	NA	NA	NA	NA	NA	NA	NA	NA
12339	2007	inventory_date	Juniperus virginiana	Atlanta	Georgia	-84.373674	33.759928	Freedom Pkwy	naturally_occurring	Atlanta	NA	NA	NA	NA	NA	NA	NA	NA	NA	NA	NA	NA	NA	NA	NA	NA	NA
12340	2007	inventory_date	Juniperus virginiana	Atlanta	Georgia	-84.373692	33.759912	Freedom Pkwy	naturally_occurring	Atlanta	NA	NA	NA	NA	NA	NA	NA	NA	NA	NA	NA	NA	NA	NA	NA	NA	NA
12417	2007	inventory_date	Juniperus virginiana	Atlanta	Georgia	-84.373273	33.759918	Freedom Pkwy	naturally_occurring	Atlanta	NA	NA	NA	NA	NA	NA	NA	NA	NA	NA	NA	NA	NA	NA	NA	NA	NA
12418	2007	inventory_date	Juniperus virginiana	Atlanta	Georgia	-84.373241	33.759906	Freedom Pkwy	naturally_occurring	Atlanta	NA	NA	NA	NA	NA	NA	NA	NA	NA	NA	NA	NA	NA	NA	NA	NA	NA
12419	2007	inventory_date	Juniperus virginiana	Atlanta	Georgia	-84.373202	33.759918	Freedom Pkwy	naturally_occurring	Atlanta	NA	NA	NA	NA	NA	NA	NA	NA	NA	NA	NA	NA	NA	NA	NA	NA	NA
12420	2007	inventory_date	Juniperus virginiana	Atlanta	Georgia	-84.373173	33.7599	Freedom Pkwy	naturally_occurring	Atlanta	NA	NA	NA	NA	NA	NA	NA	NA	NA	NA	NA	NA	NA	NA	NA	NA	NA
12421	2007	inventory_date	Juniperus virginiana	Atlanta	Georgia	-84.373144	33.759917	Freedom Pkwy	naturally_occurring	Atlanta	NA	NA	NA	NA	NA	NA	NA	NA	NA	NA	NA	NA	NA	NA	NA	NA	NA
12422	2007	inventory_date	Juniperus virginiana	Atlanta	Georgia	-84.37312	33.759901	Freedom Pkwy	naturally_occurring	Atlanta	NA	NA	NA	NA	NA	NA	NA	NA	NA	NA	NA	NA	NA	NA	NA	NA	NA
12423	2007	inventory_date	Juniperus virginiana	Atlanta	Georgia	-84.373085	33.759914	Freedom Pkwy	naturally_occurring	Atlanta	NA	NA	NA	NA	NA	NA	NA	NA	NA	NA	NA	NA	NA	NA	NA	NA	NA
12424	2007	inventory_date	Juniperus virginiana	Atlanta	Georgia	-84.373057	33.759898	Freedom Pkwy	naturally_occurring	Atlanta	NA	NA	NA	NA	NA	NA	NA	NA	NA	NA	NA	NA	NA	NA	NA	NA	NA
12425	2007	inventory_date	Juniperus virginiana	Atlanta	Georgia	-84.373022	33.759914	Freedom Pkwy	naturally_occurring	Atlanta	NA	NA	NA	NA	NA	NA	NA	NA	NA	NA	NA	NA	NA	NA	NA	NA	NA
12426	2007	inventory_date	Fraxinus pennsylvanica	Atlanta	Georgia	-84.372477	33.759791	Freedom Pkwy	naturally_occurring	Atlanta	NA	NA	NA	NA	NA	NA	NA	NA	NA	NA	NA	NA	NA	NA	NA	NA	NA
12427	2007	inventory_date	Fraxinus pennsylvanica	Atlanta	Georgia	-84.372296	33.759724	Freedom Pkwy	naturally_occurring	Atlanta	NA	NA	NA	NA	NA	NA	NA	NA	NA	NA	NA	NA	NA	NA	NA	NA	NA
12428	2007	inventory_date	Fraxinus pennsylvanica	Atlanta	Georgia	-84.37228	33.759686	Freedom Pkwy	naturally_occurring	Atlanta	NA	NA	NA	NA	NA	NA	NA	NA	NA	NA	NA	NA	NA	NA	NA	NA	NA
12429	2007	inventory_date	Fraxinus pennsylvanica	Atlanta	Georgia	-84.372231	33.759684	Freedom Pkwy	naturally_occurring	Atlanta	NA	NA	NA	NA	NA	NA	NA	NA	NA	NA	NA	NA	NA	NA	NA	NA	NA
12430	2007	inventory_date	Fraxinus pennsylvanica	Atlanta	Georgia	-84.37218	33.759625	Freedom Pkwy	naturally_occurring	Atlanta	NA	NA	NA	NA	NA	NA	NA	NA	NA	NA	NA	NA	NA	NA	NA	NA	NA
12431	2007	inventory_date	Cercis canadensis	Atlanta	Georgia	-84.372335	33.759713	Freedom Pkwy	naturally_occurring	Atlanta	NA	NA	NA	NA	NA	NA	NA	NA	NA	NA	NA	NA	NA	NA	NA	NA	NA
12432	2007	inventory_date	Cercis canadensis	Atlanta	Georgia	-84.372312	33.759743	Freedom Pkwy	naturally_occurring	Atlanta	NA	NA	NA	NA	NA	NA	NA	NA	NA	NA	NA	NA	NA	NA	NA	NA	NA
12433	2007	inventory_date	Cercis canadensis	Atlanta	Georgia	-84.37228	33.759708	Freedom Pkwy	naturally_occurring	Atlanta	NA	NA	NA	NA	NA	NA	NA	NA	NA	NA	NA	NA	NA	NA	NA	NA	NA
12434	2007	inventory_date	Cercis canadensis	Atlanta	Georgia	-84.372248	33.759724	Freedom Pkwy	naturally_occurring	Atlanta	NA	NA	NA	NA	NA	NA	NA	NA	NA	NA	NA	NA	NA	NA	NA	NA	NA
12435	2007	inventory_date	Cercis canadensis	Atlanta	Georgia	-84.372199	33.759692	Freedom Pkwy	naturally_occurring	Atlanta	NA	NA	NA	NA	NA	NA	NA	NA	NA	NA	NA	NA	NA	NA	NA	NA	NA
12436	2007	inventory_date	Chionanthus virginicus	Atlanta	Georgia	-84.374047	33.759702	Freedom Pkwy	naturally_occurring	Atlanta	NA	NA	NA	NA	NA	NA	NA	NA	NA	NA	NA	NA	NA	NA	NA	NA	NA
12437	2007	inventory_date	Quercus alba	Atlanta	Georgia	-84.37376	33.759676	Freedom Pkwy	naturally_occurring	Atlanta	NA	NA	NA	NA	NA	NA	NA	NA	NA	NA	NA	NA	NA	NA	NA	NA	NA
12438	2007	inventory_date	Quercus alba	Atlanta	Georgia	-84.373721	33.759671	Freedom Pkwy	naturally_occurring	Atlanta	NA	NA	NA	NA	NA	NA	NA	NA	NA	NA	NA	NA	NA	NA	NA	NA	NA
12439	2007	inventory_date	Quercus alba	Atlanta	Georgia	-84.373682	33.759663	Freedom Pkwy	naturally_occurring	Atlanta	NA	NA	NA	NA	NA	NA	NA	NA	NA	NA	NA	NA	NA	NA	NA	NA	NA
12440	2007	inventory_date	Quercus alba	Atlanta	Georgia	-84.373631	33.759652	Freedom Pkwy	naturally_occurring	Atlanta	NA	NA	NA	NA	NA	NA	NA	NA	NA	NA	NA	NA	NA	NA	NA	NA	NA
12441	2007	inventory_date	Quercus alba	Atlanta	Georgia	-84.373408	33.759698	Freedom Pkwy	naturally_occurring	Atlanta	NA	NA	NA	NA	NA	NA	NA	NA	NA	NA	NA	NA	NA	NA	NA	NA	NA
12442	2007	inventory_date	Quercus alba	Atlanta	Georgia	-84.373341	33.759709	Freedom Pkwy	naturally_occurring	Atlanta	NA	NA	NA	NA	NA	NA	NA	NA	NA	NA	NA	NA	NA	NA	NA	NA	NA
12443	2007	inventory_date	Quercus alba	Atlanta	Georgia	-84.373283	33.75972	Freedom Pkwy	naturally_occurring	Atlanta	NA	NA	NA	NA	NA	NA	NA	NA	NA	NA	NA	NA	NA	NA	NA	NA	NA
12444	2007	inventory_date	Fraxinus pennsylvanica	Atlanta	Georgia	-84.37365	33.759622	Freedom Pkwy	naturally_occurring	Atlanta	NA	NA	NA	NA	NA	NA	NA	NA	NA	NA	NA	NA	NA	NA	NA	NA	NA
12445	2007	inventory_date	Fraxinus pennsylvanica	Atlanta	Georgia	-84.373592	33.759577	Freedom Pkwy	naturally_occurring	Atlanta	NA	NA	NA	NA	NA	NA	NA	NA	NA	NA	NA	NA	NA	NA	NA	NA	NA
12446	2007	inventory_date	Fraxinus pennsylvanica	Atlanta	Georgia	-84.37354	33.759606	Freedom Pkwy	naturally_occurring	Atlanta	NA	NA	NA	NA	NA	NA	NA	NA	NA	NA	NA	NA	NA	NA	NA	NA	NA
12447	2007	inventory_date	Quercus alba	Atlanta	Georgia	-84.37405	33.7596	Freedom Pkwy	naturally_occurring	Atlanta	NA	NA	NA	NA	NA	NA	NA	NA	NA	NA	NA	NA	NA	NA	NA	NA	NA
12448	2007	inventory_date	Quercus alba	Atlanta	Georgia	-84.373988	33.7596	Freedom Pkwy	naturally_occurring	Atlanta	NA	NA	NA	NA	NA	NA	NA	NA	NA	NA	NA	NA	NA	NA	NA	NA	NA
12449	2007	inventory_date	Quercus alba	Atlanta	Georgia	-84.373776	33.759595	Freedom Pkwy	naturally_occurring	Atlanta	NA	NA	NA	NA	NA	NA	NA	NA	NA	NA	NA	NA	NA	NA	NA	NA	NA
12450	2007	inventory_date	Quercus alba	Atlanta	Georgia	-84.373747	33.759595	Freedom Pkwy	naturally_occurring	Atlanta	NA	NA	NA	NA	NA	NA	NA	NA	NA	NA	NA	NA	NA	NA	NA	NA	NA
12451	2007	inventory_date	Quercus alba	Atlanta	Georgia	-84.373718	33.759595	Freedom Pkwy	naturally_occurring	Atlanta	NA	NA	NA	NA	NA	NA	NA	NA	NA	NA	NA	NA	NA	NA	NA	NA	NA
12452	2007	inventory_date	Quercus alba	Atlanta	Georgia	-84.373763	33.759609	Freedom Pkwy	naturally_occurring	Atlanta	NA	NA	NA	NA	NA	NA	NA	NA	NA	NA	NA	NA	NA	NA	NA	NA	NA
12453	2007	inventory_date	Quercus alba	Atlanta	Georgia	-84.37373	33.759603	Freedom Pkwy	naturally_occurring	Atlanta	NA	NA	NA	NA	NA	NA	NA	NA	NA	NA	NA	NA	NA	NA	NA	NA	NA
12537	2007	inventory_date	Quercus coccinea	Atlanta	Georgia	-84.329449	33.754929	Wade Ave	naturally_occurring	Atlanta	NA	NA	NA	NA	NA	NA	NA	NA	NA	NA	NA	NA	NA	NA	NA	NA	NA
12538	2007	inventory_date	Quercus pagodifolia	Atlanta	Georgia	-84.329898	33.755148	Wade Ave	no_info	Atlanta	NA	NA	NA	NA	NA	NA	NA	NA	NA	NA	NA	NA	NA	NA	NA	NA	NA
12539	2007	inventory_date	Quercus falcata	Atlanta	Georgia	-84.330073	33.755237	Wade Ave	naturally_occurring	Atlanta	NA	NA	NA	NA	NA	NA	NA	NA	NA	NA	NA	NA	NA	NA	NA	NA	NA
12540	2007	inventory_date	Quercus falcata	Atlanta	Georgia	-84.330259	33.755335	Wade Ave	naturally_occurring	Atlanta	NA	NA	NA	NA	NA	NA	NA	NA	NA	NA	NA	NA	NA	NA	NA	NA	NA
12541	2007	inventory_date	Liriodendron tulipifera	Atlanta	Georgia	-84.330378	33.755389	Wade Ave	naturally_occurring	Atlanta	NA	NA	NA	NA	NA	NA	NA	NA	NA	NA	NA	NA	NA	NA	NA	NA	NA
12542	2007	inventory_date	Liriodendron tulipifera	Atlanta	Georgia	-84.330486	33.755452	Woodbine Ave	naturally_occurring	Atlanta	NA	NA	NA	NA	NA	NA	NA	NA	NA	NA	NA	NA	NA	NA	NA	NA	NA
12543	2007	inventory_date	Liriodendron tulipifera	Atlanta	Georgia	-84.330553	33.755485	Woodbine Ave	naturally_occurring	Atlanta	NA	NA	NA	NA	NA	NA	NA	NA	NA	NA	NA	NA	NA	NA	NA	NA	NA
12544	2007	inventory_date	Liriodendron tulipifera	Atlanta	Georgia	-84.330641	33.755544	Woodbine Ave	naturally_occurring	Atlanta	NA	NA	NA	NA	NA	NA	NA	NA	NA	NA	NA	NA	NA	NA	NA	NA	NA
12545	2007	inventory_date	Pinus taeda	Atlanta	Georgia	-84.330626	33.755433	Woodbine Ave	naturally_occurring	Atlanta	NA	NA	NA	NA	NA	NA	NA	NA	NA	NA	NA	NA	NA	NA	NA	NA	NA
12546	2007	inventory_date	Quercus pagodifolia	Atlanta	Georgia	-84.33073	33.755574	Woodbine Ave	no_info	Atlanta	NA	NA	NA	NA	NA	NA	NA	NA	NA	NA	NA	NA	NA	NA	NA	NA	NA
12547	2007	inventory_date	Quercus alba	Atlanta	Georgia	-84.330862	33.755623	Woodbine Ave	naturally_occurring	Atlanta	NA	NA	NA	NA	NA	NA	NA	NA	NA	NA	NA	NA	NA	NA	NA	NA	NA
12548	2007	inventory_date	Cercis canadensis	Atlanta	Georgia	-84.330951	33.755549	Woodbine Ave	naturally_occurring	Atlanta	NA	NA	NA	NA	NA	NA	NA	NA	NA	NA	NA	NA	NA	NA	NA	NA	NA
12549	2007	inventory_date	Diospyros virginiana	Atlanta	Georgia	-84.331002	33.755623	Woodbine Ave	naturally_occurring	Atlanta	NA	NA	NA	NA	NA	NA	NA	NA	NA	NA	NA	NA	NA	NA	NA	NA	NA
12550	2007	inventory_date	Platanus occidentalis	Atlanta	Georgia	-84.331732	33.755678	Woodbine Ave	naturally_occurring	Atlanta	NA	NA	NA	NA	NA	NA	NA	NA	NA	NA	NA	NA	NA	NA	NA	NA	NA
12551	2007	inventory_date	Platanus occidentalis	Atlanta	Georgia	-84.331872	33.755634	Woodbine Ave	naturally_occurring	Atlanta	NA	NA	NA	NA	NA	NA	NA	NA	NA	NA	NA	NA	NA	NA	NA	NA	NA
12552	2007	inventory_date	Platanus occidentalis	Atlanta	Georgia	-84.331917	33.755874	Woodbine Ave	naturally_occurring	Atlanta	NA	NA	NA	NA	NA	NA	NA	NA	NA	NA	NA	NA	NA	NA	NA	NA	NA
12553	2007	inventory_date	Quercus pagodifolia	Atlanta	Georgia	-84.331121	33.755949	Woodbine Ave	no_info	Atlanta	NA	NA	NA	NA	NA	NA	NA	NA	NA	NA	NA	NA	NA	NA	NA	NA	NA
12554	2007	inventory_date	Quercus lyrata	Atlanta	Georgia	-84.331003	33.755906	Woodbine Ave	naturally_occurring	Atlanta	NA	NA	NA	NA	NA	NA	NA	NA	NA	NA	NA	NA	NA	NA	NA	NA	NA
12555	2007	inventory_date	Quercus michauxii	Atlanta	Georgia	-84.330907	33.755869	Woodbine Ave	naturally_occurring	Atlanta	NA	NA	NA	NA	NA	NA	NA	NA	NA	NA	NA	NA	NA	NA	NA	NA	NA
12556	2007	inventory_date	Liriodendron tulipifera	Atlanta	Georgia	-84.330804	33.755833	Woodbine Ave	naturally_occurring	Atlanta	NA	NA	NA	NA	NA	NA	NA	NA	NA	NA	NA	NA	NA	NA	NA	NA	NA
12557	2007	inventory_date	Ulmus americana	Atlanta	Georgia	-84.330656	33.755857	Woodbine Ave	naturally_occurring	Atlanta	NA	NA	NA	NA	NA	NA	NA	NA	NA	NA	NA	NA	NA	NA	NA	NA	NA
12558	2007	inventory_date	Liriodendron tulipifera	Atlanta	Georgia	-84.3307	33.75579	Woodbine Ave	naturally_occurring	Atlanta	NA	NA	NA	NA	NA	NA	NA	NA	NA	NA	NA	NA	NA	NA	NA	NA	NA
12559	2007	inventory_date	Liriodendron tulipifera	Atlanta	Georgia	-84.330612	33.755741	Woodbine Ave	naturally_occurring	Atlanta	NA	NA	NA	NA	NA	NA	NA	NA	NA	NA	NA	NA	NA	NA	NA	NA	NA
12560	2007	inventory_date	Diospyros virginiana	Atlanta	Georgia	-84.330531	33.755698	Woodbine Ave	naturally_occurring	Atlanta	NA	NA	NA	NA	NA	NA	NA	NA	NA	NA	NA	NA	NA	NA	NA	NA	NA
12561	2007	inventory_date	Quercus alba	Atlanta	Georgia	-84.330442	33.755655	Woodbine Ave	naturally_occurring	Atlanta	NA	NA	NA	NA	NA	NA	NA	NA	NA	NA	NA	NA	NA	NA	NA	NA	NA
12658	2007	inventory_date	Cercis canadensis	Atlanta	Georgia	-84.355761	33.859186	Vermont Rd	naturally_occurring	Atlanta	NA	NA	NA	NA	NA	NA	NA	NA	NA	NA	NA	NA	NA	NA	NA	NA	NA
12659	2007	inventory_date	Cercis canadensis	Atlanta	Georgia	-84.355787	33.85923	Vermont Rd	naturally_occurring	Atlanta	NA	NA	NA	NA	NA	NA	NA	NA	NA	NA	NA	NA	NA	NA	NA	NA	NA
12660	2007	inventory_date	Cercis canadensis	Atlanta	Georgia	-84.355773	33.85921	Vermont Rd	naturally_occurring	Atlanta	NA	NA	NA	NA	NA	NA	NA	NA	NA	NA	NA	NA	NA	NA	NA	NA	NA
12661	2007	inventory_date	Acer rubrum	Atlanta	Georgia	-84.355782	33.859245	Vermont Rd	naturally_occurring	Atlanta	NA	NA	NA	NA	NA	NA	NA	NA	NA	NA	NA	NA	NA	NA	NA	NA	NA
12662	2007	inventory_date	Quercus alba	Atlanta	Georgia	-84.355734	33.859216	Vermont Rd	naturally_occurring	Atlanta	NA	NA	NA	NA	NA	NA	NA	NA	NA	NA	NA	NA	NA	NA	NA	NA	NA
12663	2007	inventory_date	Quercus nuttallii	Atlanta	Georgia	-84.355678	33.859182	Vermont Rd	no_info	Atlanta	NA	NA	NA	NA	NA	NA	NA	NA	NA	NA	NA	NA	NA	NA	NA	NA	NA
12664	2007	inventory_date	Liriodendron tulipifera	Atlanta	Georgia	-84.355612	33.859147	Vermont Rd	naturally_occurring	Atlanta	NA	NA	NA	NA	NA	NA	NA	NA	NA	NA	NA	NA	NA	NA	NA	NA	NA
12665	2007	inventory_date	Diospyros virginiana	Atlanta	Georgia	-84.355597	33.859067	Vermont Rd	naturally_occurring	Atlanta	NA	NA	NA	NA	NA	NA	NA	NA	NA	NA	NA	NA	NA	NA	NA	NA	NA
12666	2007	inventory_date	Acer rubrum	Atlanta	Georgia	-84.355527	33.859008	Vermont Rd	naturally_occurring	Atlanta	NA	NA	NA	NA	NA	NA	NA	NA	NA	NA	NA	NA	NA	NA	NA	NA	NA
12667	2007	inventory_date	Acer rubrum	Atlanta	Georgia	-84.355437	33.85896	Vermont Rd	naturally_occurring	Atlanta	NA	NA	NA	NA	NA	NA	NA	NA	NA	NA	NA	NA	NA	NA	NA	NA	NA
12668	2007	inventory_date	Quercus nuttallii	Atlanta	Georgia	-84.35545	33.859035	Vermont Rd	no_info	Atlanta	NA	NA	NA	NA	NA	NA	NA	NA	NA	NA	NA	NA	NA	NA	NA	NA	NA
12669	2007	inventory_date	Halesia Ellis	Atlanta	Georgia	-84.355086	33.858849	Vermont Rd	no_info	Atlanta	NA	NA	NA	NA	NA	NA	NA	NA	NA	NA	NA	NA	NA	NA	NA	NA	NA
12670	2007	inventory_date	Halesia Ellis	Atlanta	Georgia	-84.355009	33.858812	Vermont Rd	no_info	Atlanta	NA	NA	NA	NA	NA	NA	NA	NA	NA	NA	NA	NA	NA	NA	NA	NA	NA
12671	2007	inventory_date	Carpinus caroliniana	Atlanta	Georgia	-84.354734	33.858722	Vermont Rd	naturally_occurring	Atlanta	NA	NA	NA	NA	NA	NA	NA	NA	NA	NA	NA	NA	NA	NA	NA	NA	NA
12672	2007	inventory_date	Carpinus caroliniana	Atlanta	Georgia	-84.354664	33.858674	Vermont Rd	naturally_occurring	Atlanta	NA	NA	NA	NA	NA	NA	NA	NA	NA	NA	NA	NA	NA	NA	NA	NA	NA
12673	2007	inventory_date	Quercus nuttallii	Atlanta	Georgia	-84.354585	33.858591	Vermont Rd	no_info	Atlanta	NA	NA	NA	NA	NA	NA	NA	NA	NA	NA	NA	NA	NA	NA	NA	NA	NA
12674	2007	inventory_date	Quercus nuttallii	Atlanta	Georgia	-84.354561	33.858527	Vermont Rd	no_info	Atlanta	NA	NA	NA	NA	NA	NA	NA	NA	NA	NA	NA	NA	NA	NA	NA	NA	NA
12675	2007	inventory_date	Carpinus caroliniana	Atlanta	Georgia	-84.354413	33.858512	Vermont Rd	naturally_occurring	Atlanta	NA	NA	NA	NA	NA	NA	NA	NA	NA	NA	NA	NA	NA	NA	NA	NA	NA
12676	2007	inventory_date	Carpinus caroliniana	Atlanta	Georgia	-84.35436	33.858463	Vermont Rd	naturally_occurring	Atlanta	NA	NA	NA	NA	NA	NA	NA	NA	NA	NA	NA	NA	NA	NA	NA	NA	NA
12677	2007	inventory_date	Diospyros virginiana	Atlanta	Georgia	-84.354289	33.858379	Vermont Rd	naturally_occurring	Atlanta	NA	NA	NA	NA	NA	NA	NA	NA	NA	NA	NA	NA	NA	NA	NA	NA	NA
12678	2007	inventory_date	Liriodendron tulipifera	Atlanta	Georgia	-84.354206	33.858296	Vermont Rd	naturally_occurring	Atlanta	NA	NA	NA	NA	NA	NA	NA	NA	NA	NA	NA	NA	NA	NA	NA	NA	NA
12679	2007	inventory_date	Quercus nuttallii	Atlanta	Georgia	-84.354105	33.858197	Vermont Rd	no_info	Atlanta	NA	NA	NA	NA	NA	NA	NA	NA	NA	NA	NA	NA	NA	NA	NA	NA	NA
12680	2007	inventory_date	Halesia Ellis	Atlanta	Georgia	-84.353992	33.858059	Vermont Rd	no_info	Atlanta	NA	NA	NA	NA	NA	NA	NA	NA	NA	NA	NA	NA	NA	NA	NA	NA	NA
12681	2007	inventory_date	Halesia Ellis	Atlanta	Georgia	-84.353939	33.858005	Vermont Rd	no_info	Atlanta	NA	NA	NA	NA	NA	NA	NA	NA	NA	NA	NA	NA	NA	NA	NA	NA	NA
12682	2007	inventory_date	Halesia Ellis	Atlanta	Georgia	-84.353862	33.857956	Vermont Rd	no_info	Atlanta	NA	NA	NA	NA	NA	NA	NA	NA	NA	NA	NA	NA	NA	NA	NA	NA	NA
12683	2007	inventory_date	Quercus alba	Atlanta	Georgia	-84.354016	33.858118	Vermont Rd	naturally_occurring	Atlanta	NA	NA	NA	NA	NA	NA	NA	NA	NA	NA	NA	NA	NA	NA	NA	NA	NA
12684	2007	inventory_date	Quercus alba	Atlanta	Georgia	-84.353903	33.858059	Vermont Rd	naturally_occurring	Atlanta	NA	NA	NA	NA	NA	NA	NA	NA	NA	NA	NA	NA	NA	NA	NA	NA	NA
12685	2007	inventory_date	Taxodium distichum	Atlanta	Georgia	-84.353737	33.857803	Vermont Rd	naturally_occurring	Atlanta	NA	NA	NA	NA	NA	NA	NA	NA	NA	NA	NA	NA	NA	NA	NA	NA	NA
12729	2007	inventory_date	Ilex opaca	Atlanta	Georgia	-84.412009	33.809524	Howell Mill Rd	naturally_occurring	Atlanta	NA	NA	NA	NA	NA	NA	NA	NA	NA	NA	NA	NA	NA	NA	NA	NA	NA
12730	2007	inventory_date	Liriodendron tulipifera	Atlanta	Georgia	-84.412001	33.809584	Howell Mill Rd	naturally_occurring	Atlanta	NA	NA	NA	NA	NA	NA	NA	NA	NA	NA	NA	NA	NA	NA	NA	NA	NA
12731	2007	inventory_date	Liriodendron tulipifera	Atlanta	Georgia	-84.412077	33.809619	Howell Mill Rd	naturally_occurring	Atlanta	NA	NA	NA	NA	NA	NA	NA	NA	NA	NA	NA	NA	NA	NA	NA	NA	NA
12732	2007	inventory_date	Liriodendron tulipifera	Atlanta	Georgia	-84.412156	33.809654	Howell Mill Rd	naturally_occurring	Atlanta	NA	NA	NA	NA	NA	NA	NA	NA	NA	NA	NA	NA	NA	NA	NA	NA	NA
12733	2007	inventory_date	Liriodendron tulipifera	Atlanta	Georgia	-84.412225	33.809701	Howell Mill Rd	naturally_occurring	Atlanta	NA	NA	NA	NA	NA	NA	NA	NA	NA	NA	NA	NA	NA	NA	NA	NA	NA
12734	2007	inventory_date	Cercis canadensis	Atlanta	Georgia	-84.412145	33.80959	Howell Mill Rd	naturally_occurring	Atlanta	NA	NA	NA	NA	NA	NA	NA	NA	NA	NA	NA	NA	NA	NA	NA	NA	NA
12735	2007	inventory_date	Quercus alba	Atlanta	Georgia	-84.41233	33.809581	Howell Mill Rd	naturally_occurring	Atlanta	NA	NA	NA	NA	NA	NA	NA	NA	NA	NA	NA	NA	NA	NA	NA	NA	NA
12954	2008	inventory_date	Ulmus parvifolia	Atlanta	Georgia	-84.347154	33.770833	Moreland Ave	introduced	Atlanta	NA	NA	NA	NA	NA	NA	NA	NA	NA	NA	NA	NA	NA	NA	NA	NA	NA
14050	2008	inventory_date	Magnolia	Atlanta	Georgia	-84.412897	33.822776	Peachtree Battle Ave	no_info	Atlanta	NA	NA	NA	NA	NA	NA	NA	NA	NA	NA	NA	NA	NA	NA	NA	NA	NA
14051	2008	inventory_date	Magnolia	Atlanta	Georgia	-84.409037	33.81903	Peachtree Battle Ave	no_info	Atlanta	NA	NA	NA	NA	NA	NA	NA	NA	NA	NA	NA	NA	NA	NA	NA	NA	NA
14052	2008	inventory_date	Ulmus americana	Atlanta	Georgia	-84.40917	33.818941	Peachtree Battle Ave	naturally_occurring	Atlanta	NA	NA	NA	NA	NA	NA	NA	NA	NA	NA	NA	NA	NA	NA	NA	NA	NA
14053	2008	inventory_date	NA	Atlanta	Georgia	-84.409291	33.818846	Peachtree Battle Ave	no_info	Atlanta	NA	NA	NA	NA	NA	NA	NA	NA	NA	NA	NA	NA	NA	NA	NA	NA	NA
14054	2008	inventory_date	Liriodendron tulipifera	Atlanta	Georgia	-84.409398	33.818789	Peachtree Battle Ave	naturally_occurring	Atlanta	NA	NA	NA	NA	NA	NA	NA	NA	NA	NA	NA	NA	NA	NA	NA	NA	NA
14055	2008	inventory_date	Liriodendron tulipifera	Atlanta	Georgia	-84.4095	33.818707	Peachtree Battle Ave	naturally_occurring	Atlanta	NA	NA	NA	NA	NA	NA	NA	NA	NA	NA	NA	NA	NA	NA	NA	NA	NA
14056	2008	inventory_date	Metasequoia glyptostroboides	Atlanta	Georgia	-84.409588	33.818637	Peachtree Battle Ave	introduced	Atlanta	NA	NA	NA	NA	NA	NA	NA	NA	NA	NA	NA	NA	NA	NA	NA	NA	NA
14057	2008	inventory_date	Metasequoia glyptostroboides	Atlanta	Georgia	-84.409696	33.818561	Peachtree Battle Ave	introduced	Atlanta	NA	NA	NA	NA	NA	NA	NA	NA	NA	NA	NA	NA	NA	NA	NA	NA	NA
14058	2008	inventory_date	Liriodendron tulipifera	Atlanta	Georgia	-84.410634	33.818193	Peachtree Battle Ave	naturally_occurring	Atlanta	NA	NA	NA	NA	NA	NA	NA	NA	NA	NA	NA	NA	NA	NA	NA	NA	NA
14593	2008	inventory_date	Carya ovata	Atlanta	Georgia	-84.355673	33.762398	Austin Ave	naturally_occurring	Atlanta	NA	NA	NA	NA	NA	NA	NA	NA	NA	NA	NA	NA	NA	NA	NA	NA	NA
14594	2008	inventory_date	Ulmus americana	Atlanta	Georgia	-84.355576	33.762404	Austin Ave	naturally_occurring	Atlanta	NA	NA	NA	NA	NA	NA	NA	NA	NA	NA	NA	NA	NA	NA	NA	NA	NA
14595	2008	inventory_date	Ulmus americana	Atlanta	Georgia	-84.355032	33.762418	Austin Ave	naturally_occurring	Atlanta	NA	NA	NA	NA	NA	NA	NA	NA	NA	NA	NA	NA	NA	NA	NA	NA	NA
14596	2008	inventory_date	Ulmus americana	Atlanta	Georgia	-84.355731	33.762511	Sin Clarkstonair Ave	naturally_occurring	Atlanta	NA	NA	NA	NA	NA	NA	NA	NA	NA	NA	NA	NA	NA	NA	NA	NA	NA
14597	2008	inventory_date	Ulmus americana	Atlanta	Georgia	-84.355644	33.762516	Sin Clarkstonair Ave	naturally_occurring	Atlanta	NA	NA	NA	NA	NA	NA	NA	NA	NA	NA	NA	NA	NA	NA	NA	NA	NA
17376	2010	inventory_date	Quercus alba	Atlanta	Georgia	-84.374146	33.759603	Freedom Pkwy	naturally_occurring	Atlanta	NA	NA	NA	NA	NA	NA	NA	NA	NA	NA	NA	NA	NA	NA	NA	NA	NA
17377	2010	inventory_date	Quercus alba	Atlanta	Georgia	-84.374095	33.759603	Freedom Pkwy	naturally_occurring	Atlanta	NA	NA	NA	NA	NA	NA	NA	NA	NA	NA	NA	NA	NA	NA	NA	NA	NA
18408	2010	inventory_date	Quercus nuttallii	Atlanta	Georgia	-84.385835	33.700976	Lakewood Ave	no_info	Atlanta	NA	NA	NA	NA	NA	NA	NA	NA	NA	NA	NA	NA	NA	NA	NA	NA	NA
18409	2010	inventory_date	Quercus nuttallii	Atlanta	Georgia	-84.385918	33.70095	Lakewood Ave	no_info	Atlanta	NA	NA	NA	NA	NA	NA	NA	NA	NA	NA	NA	NA	NA	NA	NA	NA	NA
18410	2010	inventory_date	Fraxinus pennsylvanica	Atlanta	Georgia	-84.385658	33.700776	Lakewood Ave	naturally_occurring	Atlanta	NA	NA	NA	NA	NA	NA	NA	NA	NA	NA	NA	NA	NA	NA	NA	NA	NA
18521	2010	inventory_date	Quercus nuttallii	Atlanta	Georgia	-84.488296	33.72488	Magnum Ln	no_info	Atlanta	NA	NA	NA	NA	NA	NA	NA	NA	NA	NA	NA	NA	NA	NA	NA	NA	NA
18522	2010	inventory_date	Quercus nuttallii	Atlanta	Georgia	-84.48822	33.724887	Magnum Ln	no_info	Atlanta	NA	NA	NA	NA	NA	NA	NA	NA	NA	NA	NA	NA	NA	NA	NA	NA	NA
18523	2010	inventory_date	Quercus nuttallii	Atlanta	Georgia	-84.488	33.724947	Magnum Ln	no_info	Atlanta	NA	NA	NA	NA	NA	NA	NA	NA	NA	NA	NA	NA	NA	NA	NA	NA	NA
18524	2010	inventory_date	Quercus nuttallii	Atlanta	Georgia	-84.487991	33.724893	Magnum Ln	no_info	Atlanta	NA	NA	NA	NA	NA	NA	NA	NA	NA	NA	NA	NA	NA	NA	NA	NA	NA
18581	2010	inventory_date	Ulmus americana	Atlanta	Georgia	-84.3929	33.767778	Pine St	naturally_occurring	Atlanta	NA	NA	NA	NA	NA	NA	NA	NA	NA	NA	NA	NA	NA	NA	NA	NA	NA
18582	2010	inventory_date	Ulmus americana	Atlanta	Georgia	-84.392871	33.767863	Pine St	naturally_occurring	Atlanta	NA	NA	NA	NA	NA	NA	NA	NA	NA	NA	NA	NA	NA	NA	NA	NA	NA
18583	2010	inventory_date	Ulmus americana	Atlanta	Georgia	-84.39291	33.767863	Pine St	naturally_occurring	Atlanta	NA	NA	NA	NA	NA	NA	NA	NA	NA	NA	NA	NA	NA	NA	NA	NA	NA
18584	2010	inventory_date	Ulmus americana	Atlanta	Georgia	-84.395242	33.767927	Pine St	naturally_occurring	Atlanta	NA	NA	NA	NA	NA	NA	NA	NA	NA	NA	NA	NA	NA	NA	NA	NA	NA
18585	2010	inventory_date	Ulmus americana	Atlanta	Georgia	-84.394428	33.767769	Pine St	naturally_occurring	Atlanta	NA	NA	NA	NA	NA	NA	NA	NA	NA	NA	NA	NA	NA	NA	NA	NA	NA
18586	2010	inventory_date	Ulmus americana	Atlanta	Georgia	-84.393307	33.767862	Pine St	naturally_occurring	Atlanta	NA	NA	NA	NA	NA	NA	NA	NA	NA	NA	NA	NA	NA	NA	NA	NA	NA
18587	2010	inventory_date	Ulmus americana	Atlanta	Georgia	-84.393586	33.767868	Pine St	naturally_occurring	Atlanta	NA	NA	NA	NA	NA	NA	NA	NA	NA	NA	NA	NA	NA	NA	NA	NA	NA
18588	2010	inventory_date	Ulmus americana	Atlanta	Georgia	-84.393645	33.767865	Pine St	naturally_occurring	Atlanta	NA	NA	NA	NA	NA	NA	NA	NA	NA	NA	NA	NA	NA	NA	NA	NA	NA
18589	2010	inventory_date	Cercis canadensis	Atlanta	Georgia	-84.39327	33.767898	Pine St	naturally_occurring	Atlanta	NA	NA	NA	NA	NA	NA	NA	NA	NA	NA	NA	NA	NA	NA	NA	NA	NA
18590	2010	inventory_date	Cercis canadensis	Atlanta	Georgia	-84.393288	33.767897	Pine St	naturally_occurring	Atlanta	NA	NA	NA	NA	NA	NA	NA	NA	NA	NA	NA	NA	NA	NA	NA	NA	NA
18591	2010	inventory_date	Cercis canadensis	Atlanta	Georgia	-84.393304	33.767897	Pine St	naturally_occurring	Atlanta	NA	NA	NA	NA	NA	NA	NA	NA	NA	NA	NA	NA	NA	NA	NA	NA	NA
18619	2010	inventory_date	Halesia Ellis	Atlanta	Georgia	-84.392945	33.766672	Lovejoy St	no_info	Atlanta	NA	NA	NA	NA	NA	NA	NA	NA	NA	NA	NA	NA	NA	NA	NA	NA	NA
18620	2010	inventory_date	Halesia Ellis	Atlanta	Georgia	-84.393031	33.765881	Lovejoy St	no_info	Atlanta	NA	NA	NA	NA	NA	NA	NA	NA	NA	NA	NA	NA	NA	NA	NA	NA	NA
18621	2010	inventory_date	Quercus alba	Atlanta	Georgia	-84.393025	33.766085	Lovejoy St	naturally_occurring	Atlanta	NA	NA	NA	NA	NA	NA	NA	NA	NA	NA	NA	NA	NA	NA	NA	NA	NA
18622	2010	inventory_date	Quercus alba	Atlanta	Georgia	-84.393035	33.765733	Lovejoy St	naturally_occurring	Atlanta	NA	NA	NA	NA	NA	NA	NA	NA	NA	NA	NA	NA	NA	NA	NA	NA	NA
18623	2010	inventory_date	Quercus alba	Atlanta	Georgia	-84.39314	33.765728	Lovejoy St	naturally_occurring	Atlanta	NA	NA	NA	NA	NA	NA	NA	NA	NA	NA	NA	NA	NA	NA	NA	NA	NA
18624	2010	inventory_date	Quercus alba	Atlanta	Georgia	-84.39314	33.765478	Lovejoy St	naturally_occurring	Atlanta	NA	NA	NA	NA	NA	NA	NA	NA	NA	NA	NA	NA	NA	NA	NA	NA	NA
18625	2010	inventory_date	Acer buergerianum	Atlanta	Georgia	-84.394396	33.766676	Mc Afee St	introduced	Atlanta	NA	NA	NA	NA	NA	NA	NA	NA	NA	NA	NA	NA	NA	NA	NA	NA	NA
18626	2010	inventory_date	Acer griseum	Atlanta	Georgia	-84.394512	33.766743	Mc Afee St	introduced	Atlanta	NA	NA	NA	NA	NA	NA	NA	NA	NA	NA	NA	NA	NA	NA	NA	NA	NA
18627	2010	inventory_date	Quercus nuttallii	Atlanta	Georgia	-84.393112	33.767333	Lovejoy St	no_info	Atlanta	NA	NA	NA	NA	NA	NA	NA	NA	NA	NA	NA	NA	NA	NA	NA	NA	NA
18628	2010	inventory_date	Nyssa sylvatica	Atlanta	Georgia	-84.392288	33.76903	Centenial Park Dr	naturally_occurring	Atlanta	NA	NA	NA	NA	NA	NA	NA	NA	NA	NA	NA	NA	NA	NA	NA	NA	NA
18629	2010	inventory_date	Quercus nuttallii	Atlanta	Georgia	-84.391966	33.767752	Centenial Park Dr	no_info	Atlanta	NA	NA	NA	NA	NA	NA	NA	NA	NA	NA	NA	NA	NA	NA	NA	NA	NA
18654	2010	inventory_date	Liriodendron tulipifera	CollegePark	Georgia	-84.454896	33.663076	Rugby Ave	naturally_occurring	Atlanta	NA	NA	NA	NA	NA	NA	NA	NA	NA	NA	NA	NA	NA	NA	NA	NA	NA
18655	2010	inventory_date	Quercus lyrata	CollegePark	Georgia	-84.454988	33.662787	Rugby Ave	naturally_occurring	Atlanta	NA	NA	NA	NA	NA	NA	NA	NA	NA	NA	NA	NA	NA	NA	NA	NA	NA
18656	2010	inventory_date	Quercus alba	CollegePark	Georgia	-84.455635	33.662863	Rugby Ave	naturally_occurring	Atlanta	NA	NA	NA	NA	NA	NA	NA	NA	NA	NA	NA	NA	NA	NA	NA	NA	NA
18657	2010	inventory_date	Quercus alba	CollegePark	Georgia	-84.455509	33.662858	Rugby Ave	naturally_occurring	Atlanta	NA	NA	NA	NA	NA	NA	NA	NA	NA	NA	NA	NA	NA	NA	NA	NA	NA
18658	2010	inventory_date	Quercus shumardii	CollegePark	Georgia	-84.455376	33.662941	Rugby Ave	naturally_occurring	Atlanta	NA	NA	NA	NA	NA	NA	NA	NA	NA	NA	NA	NA	NA	NA	NA	NA	NA
18659	2010	inventory_date	Taxodium distichum	CollegePark	Georgia	-84.454624	33.663074	Rugby Ave	naturally_occurring	Atlanta	NA	NA	NA	NA	NA	NA	NA	NA	NA	NA	NA	NA	NA	NA	NA	NA	NA
18660	2010	inventory_date	Quercus falcata	CollegePark	Georgia	-84.455224	33.662875	Rugby Ave	naturally_occurring	Atlanta	NA	NA	NA	NA	NA	NA	NA	NA	NA	NA	NA	NA	NA	NA	NA	NA	NA
18809	2010	inventory_date	Cedrus deodara	Atlanta	Georgia	-84.42231	33.741978	Lucile Ave	introduced	Atlanta	NA	NA	NA	NA	NA	NA	NA	NA	NA	NA	NA	NA	NA	NA	NA	NA	NA
18810	2010	inventory_date	Cedrus deodara	Atlanta	Georgia	-84.422005	33.741863	Lucile Ave	introduced	Atlanta	NA	NA	NA	NA	NA	NA	NA	NA	NA	NA	NA	NA	NA	NA	NA	NA	NA
18811	2010	inventory_date	Quercus macrocarpa	Atlanta	Georgia	-84.422461	33.742253	Lucile Ave	introduced	Atlanta	NA	NA	NA	NA	NA	NA	NA	NA	NA	NA	NA	NA	NA	NA	NA	NA	NA
18812	2010	inventory_date	Magnolia loebneri	Atlanta	Georgia	-84.422274	33.742172	Lucile Ave	no_info	Atlanta	NA	NA	NA	NA	NA	NA	NA	NA	NA	NA	NA	NA	NA	NA	NA	NA	NA
18813	2010	inventory_date	Magnolia loebneri	Atlanta	Georgia	-84.422241	33.74216	Lucile Ave	no_info	Atlanta	NA	NA	NA	NA	NA	NA	NA	NA	NA	NA	NA	NA	NA	NA	NA	NA	NA
18814	2010	inventory_date	Magnolia loebneri	Atlanta	Georgia	-84.422214	33.742148	Lucile Ave	no_info	Atlanta	NA	NA	NA	NA	NA	NA	NA	NA	NA	NA	NA	NA	NA	NA	NA	NA	NA
18815	2010	inventory_date	Magnolia loebneri	Atlanta	Georgia	-84.422184	33.74214	Lucile Ave	no_info	Atlanta	NA	NA	NA	NA	NA	NA	NA	NA	NA	NA	NA	NA	NA	NA	NA	NA	NA
18816	2010	inventory_date	Magnolia loebneri	Atlanta	Georgia	-84.422161	33.742131	Lucile Ave	no_info	Atlanta	NA	NA	NA	NA	NA	NA	NA	NA	NA	NA	NA	NA	NA	NA	NA	NA	NA
18817	2010	inventory_date	Magnolia virginiana	Atlanta	Georgia	-84.420553	33.741584	Lucile Ave	naturally_occurring	Atlanta	NA	NA	NA	NA	NA	NA	NA	NA	NA	NA	NA	NA	NA	NA	NA	NA	NA
18818	2010	inventory_date	Magnolia virginiana	Atlanta	Georgia	-84.420501	33.741561	Lucile Ave	naturally_occurring	Atlanta	NA	NA	NA	NA	NA	NA	NA	NA	NA	NA	NA	NA	NA	NA	NA	NA	NA
18819	2010	inventory_date	Magnolia virginiana	Atlanta	Georgia	-84.420449	33.741551	Lucile Ave	naturally_occurring	Atlanta	NA	NA	NA	NA	NA	NA	NA	NA	NA	NA	NA	NA	NA	NA	NA	NA	NA
18820	2010	inventory_date	Magnolia virginiana	Atlanta	Georgia	-84.420307	33.741506	Lucile Ave	naturally_occurring	Atlanta	NA	NA	NA	NA	NA	NA	NA	NA	NA	NA	NA	NA	NA	NA	NA	NA	NA
18821	2010	inventory_date	Magnolia virginiana	Atlanta	Georgia	-84.420252	33.741486	Lucile Ave	naturally_occurring	Atlanta	NA	NA	NA	NA	NA	NA	NA	NA	NA	NA	NA	NA	NA	NA	NA	NA	NA
18822	2010	inventory_date	Magnolia virginiana	Atlanta	Georgia	-84.420193	33.741475	Lucile Ave	naturally_occurring	Atlanta	NA	NA	NA	NA	NA	NA	NA	NA	NA	NA	NA	NA	NA	NA	NA	NA	NA
18823	2010	inventory_date	Magnolia virginiana	Atlanta	Georgia	-84.420141	33.741453	Lucile Ave	naturally_occurring	Atlanta	NA	NA	NA	NA	NA	NA	NA	NA	NA	NA	NA	NA	NA	NA	NA	NA	NA
18824	2010	inventory_date	Magnolia virginiana	Atlanta	Georgia	-84.420079	33.741436	Lucile Ave	naturally_occurring	Atlanta	NA	NA	NA	NA	NA	NA	NA	NA	NA	NA	NA	NA	NA	NA	NA	NA	NA
18825	2010	inventory_date	Magnolia virginiana	Atlanta	Georgia	-84.420024	33.741417	Lucile Ave	naturally_occurring	Atlanta	NA	NA	NA	NA	NA	NA	NA	NA	NA	NA	NA	NA	NA	NA	NA	NA	NA
18826	2010	inventory_date	Magnolia virginiana	Atlanta	Georgia	-84.419969	33.741396	Lucile Ave	naturally_occurring	Atlanta	NA	NA	NA	NA	NA	NA	NA	NA	NA	NA	NA	NA	NA	NA	NA	NA	NA
18827	2010	inventory_date	Magnolia virginiana	Atlanta	Georgia	-84.419914	33.741375	Lucile Ave	naturally_occurring	Atlanta	NA	NA	NA	NA	NA	NA	NA	NA	NA	NA	NA	NA	NA	NA	NA	NA	NA
18828	2010	inventory_date	Magnolia virginiana	Atlanta	Georgia	-84.41986	33.741344	Lucile Ave	naturally_occurring	Atlanta	NA	NA	NA	NA	NA	NA	NA	NA	NA	NA	NA	NA	NA	NA	NA	NA	NA
18829	2010	inventory_date	Magnolia virginiana	Atlanta	Georgia	-84.4198	33.741313	Lucile Ave	naturally_occurring	Atlanta	NA	NA	NA	NA	NA	NA	NA	NA	NA	NA	NA	NA	NA	NA	NA	NA	NA
18830	2010	inventory_date	Magnolia virginiana	Atlanta	Georgia	-84.41975	33.741287	Lucile Ave	naturally_occurring	Atlanta	NA	NA	NA	NA	NA	NA	NA	NA	NA	NA	NA	NA	NA	NA	NA	NA	NA
18831	2010	inventory_date	Magnolia virginiana	Atlanta	Georgia	-84.419705	33.74126	Lucile Ave	naturally_occurring	Atlanta	NA	NA	NA	NA	NA	NA	NA	NA	NA	NA	NA	NA	NA	NA	NA	NA	NA
18832	2010	inventory_date	Magnolia virginiana	Atlanta	Georgia	-84.419657	33.741227	Lucile Ave	naturally_occurring	Atlanta	NA	NA	NA	NA	NA	NA	NA	NA	NA	NA	NA	NA	NA	NA	NA	NA	NA
18833	2010	inventory_date	Magnolia virginiana	Atlanta	Georgia	-84.419612	33.741199	Lucile Ave	naturally_occurring	Atlanta	NA	NA	NA	NA	NA	NA	NA	NA	NA	NA	NA	NA	NA	NA	NA	NA	NA
18834	2010	inventory_date	Magnolia virginiana	Atlanta	Georgia	-84.419567	33.74117	Lucile Ave	naturally_occurring	Atlanta	NA	NA	NA	NA	NA	NA	NA	NA	NA	NA	NA	NA	NA	NA	NA	NA	NA
18835	2010	inventory_date	Cedrus deodara	Atlanta	Georgia	-84.419517	33.741134	Lucile Ave	introduced	Atlanta	NA	NA	NA	NA	NA	NA	NA	NA	NA	NA	NA	NA	NA	NA	NA	NA	NA
18836	2010	inventory_date	Cedrus deodara	Atlanta	Georgia	-84.419472	33.741096	Lucile Ave	introduced	Atlanta	NA	NA	NA	NA	NA	NA	NA	NA	NA	NA	NA	NA	NA	NA	NA	NA	NA
18837	2010	inventory_date	Cedrus deodara	Atlanta	Georgia	-84.419412	33.741051	Lucile Ave	introduced	Atlanta	NA	NA	NA	NA	NA	NA	NA	NA	NA	NA	NA	NA	NA	NA	NA	NA	NA
18838	2010	inventory_date	Cedrus deodara	Atlanta	Georgia	-84.41936	33.741011	Lucile Ave	introduced	Atlanta	NA	NA	NA	NA	NA	NA	NA	NA	NA	NA	NA	NA	NA	NA	NA	NA	NA
18839	2010	inventory_date	Cedrus deodara	Atlanta	Georgia	-84.419298	33.740967	Lucile Ave	introduced	Atlanta	NA	NA	NA	NA	NA	NA	NA	NA	NA	NA	NA	NA	NA	NA	NA	NA	NA
18840	2010	inventory_date	Cedrus deodara	Atlanta	Georgia	-84.41924	33.740927	Lucile Ave	introduced	Atlanta	NA	NA	NA	NA	NA	NA	NA	NA	NA	NA	NA	NA	NA	NA	NA	NA	NA
18841	2010	inventory_date	Cedrus deodara	Atlanta	Georgia	-84.419186	33.740886	Lucile Ave	introduced	Atlanta	NA	NA	NA	NA	NA	NA	NA	NA	NA	NA	NA	NA	NA	NA	NA	NA	NA
18842	2010	inventory_date	Cedrus deodara	Atlanta	Georgia	-84.419114	33.740843	Lucile Ave	introduced	Atlanta	NA	NA	NA	NA	NA	NA	NA	NA	NA	NA	NA	NA	NA	NA	NA	NA	NA
18843	2010	inventory_date	Cedrus deodara	Atlanta	Georgia	-84.419047	33.740812	Lucile Ave	introduced	Atlanta	NA	NA	NA	NA	NA	NA	NA	NA	NA	NA	NA	NA	NA	NA	NA	NA	NA
18844	2010	inventory_date	Cedrus deodara	Atlanta	Georgia	-84.418965	33.740784	Lucile Ave	introduced	Atlanta	NA	NA	NA	NA	NA	NA	NA	NA	NA	NA	NA	NA	NA	NA	NA	NA	NA
18845	2010	inventory_date	Cedrus deodara	Atlanta	Georgia	-84.418881	33.740771	Lucile Ave	introduced	Atlanta	NA	NA	NA	NA	NA	NA	NA	NA	NA	NA	NA	NA	NA	NA	NA	NA	NA
18846	2010	inventory_date	Cedrus deodara	Atlanta	Georgia	-84.418795	33.740756	Lucile Ave	introduced	Atlanta	NA	NA	NA	NA	NA	NA	NA	NA	NA	NA	NA	NA	NA	NA	NA	NA	NA
18847	2010	inventory_date	Liquidambar styraciflua	Atlanta	Georgia	-84.419095	33.741092	Lucile Ave	naturally_occurring	Atlanta	NA	NA	NA	NA	NA	NA	NA	NA	NA	NA	NA	NA	NA	NA	NA	NA	NA
18848	2010	inventory_date	Liquidambar styraciflua	Atlanta	Georgia	-84.419056	33.741084	Lucile Ave	naturally_occurring	Atlanta	NA	NA	NA	NA	NA	NA	NA	NA	NA	NA	NA	NA	NA	NA	NA	NA	NA
18849	2010	inventory_date	Liquidambar styraciflua	Atlanta	Georgia	-84.419024	33.741084	Lucile Ave	naturally_occurring	Atlanta	NA	NA	NA	NA	NA	NA	NA	NA	NA	NA	NA	NA	NA	NA	NA	NA	NA
18850	2010	inventory_date	Quercus falcata	Atlanta	Georgia	-84.419092	33.741065	Lucile Ave	naturally_occurring	Atlanta	NA	NA	NA	NA	NA	NA	NA	NA	NA	NA	NA	NA	NA	NA	NA	NA	NA
18851	2010	inventory_date	Quercus falcata	Atlanta	Georgia	-84.419053	33.741057	Lucile Ave	naturally_occurring	Atlanta	NA	NA	NA	NA	NA	NA	NA	NA	NA	NA	NA	NA	NA	NA	NA	NA	NA
18852	2010	inventory_date	Quercus michauxii	Atlanta	Georgia	-84.419019	33.741055	Lucile Ave	naturally_occurring	Atlanta	NA	NA	NA	NA	NA	NA	NA	NA	NA	NA	NA	NA	NA	NA	NA	NA	NA
18853	2010	inventory_date	Quercus nuttallii	Atlanta	Georgia	-84.418588	33.740741	Lucile Ave	no_info	Atlanta	NA	NA	NA	NA	NA	NA	NA	NA	NA	NA	NA	NA	NA	NA	NA	NA	NA
18854	2010	inventory_date	Quercus nuttallii	Atlanta	Georgia	-84.418649	33.740743	Lucile Ave	no_info	Atlanta	NA	NA	NA	NA	NA	NA	NA	NA	NA	NA	NA	NA	NA	NA	NA	NA	NA
18855	2010	inventory_date	Quercus nuttallii	Atlanta	Georgia	-84.418715	33.740748	Lucile Ave	no_info	Atlanta	NA	NA	NA	NA	NA	NA	NA	NA	NA	NA	NA	NA	NA	NA	NA	NA	NA
18877	2010	inventory_date	Diospyros virginiana	Atlanta	Georgia	-84.421846	33.74065	Oak St	naturally_occurring	Atlanta	NA	NA	NA	NA	NA	NA	NA	NA	NA	NA	NA	NA	NA	NA	NA	NA	NA
18878	2010	inventory_date	Diospyros virginiana	Atlanta	Georgia	-84.421792	33.74065	Oak St	naturally_occurring	Atlanta	NA	NA	NA	NA	NA	NA	NA	NA	NA	NA	NA	NA	NA	NA	NA	NA	NA
18879	2010	inventory_date	Diospyros virginiana	Atlanta	Georgia	-84.421748	33.740648	Oak St	naturally_occurring	Atlanta	NA	NA	NA	NA	NA	NA	NA	NA	NA	NA	NA	NA	NA	NA	NA	NA	NA
18880	2010	inventory_date	Diospyros virginiana	Atlanta	Georgia	-84.421695	33.74065	Oak St	naturally_occurring	Atlanta	NA	NA	NA	NA	NA	NA	NA	NA	NA	NA	NA	NA	NA	NA	NA	NA	NA
18881	2010	inventory_date	Diospyros virginiana	Atlanta	Georgia	-84.421804	33.740609	Oak St	naturally_occurring	Atlanta	NA	NA	NA	NA	NA	NA	NA	NA	NA	NA	NA	NA	NA	NA	NA	NA	NA
18882	2010	inventory_date	Diospyros virginiana	Atlanta	Georgia	-84.421768	33.740609	Oak St	naturally_occurring	Atlanta	NA	NA	NA	NA	NA	NA	NA	NA	NA	NA	NA	NA	NA	NA	NA	NA	NA
18883	2010	inventory_date	Pyrus communis	Atlanta	Georgia	-84.421997	33.74046	Culberson St	introduced	Atlanta	NA	NA	NA	NA	NA	NA	NA	NA	NA	NA	NA	NA	NA	NA	NA	NA	NA
18884	2010	inventory_date	Pyrus communis	Atlanta	Georgia	-84.421941	33.740458	Culberson St	introduced	Atlanta	NA	NA	NA	NA	NA	NA	NA	NA	NA	NA	NA	NA	NA	NA	NA	NA	NA
18885	2010	inventory_date	Pyrus communis	Atlanta	Georgia	-84.421885	33.740458	Culberson St	introduced	Atlanta	NA	NA	NA	NA	NA	NA	NA	NA	NA	NA	NA	NA	NA	NA	NA	NA	NA
18886	2010	inventory_date	Pyrus communis	Atlanta	Georgia	-84.421834	33.740453	Culberson St	introduced	Atlanta	NA	NA	NA	NA	NA	NA	NA	NA	NA	NA	NA	NA	NA	NA	NA	NA	NA
18887	2010	inventory_date	Malus domestica	Atlanta	Georgia	-84.42179	33.740455	Culberson St	introduced	Atlanta	NA	NA	NA	NA	NA	NA	NA	NA	NA	NA	NA	NA	NA	NA	NA	NA	NA
18888	2010	inventory_date	Malus domestica	Atlanta	Georgia	-84.421753	33.740455	Culberson St	introduced	Atlanta	NA	NA	NA	NA	NA	NA	NA	NA	NA	NA	NA	NA	NA	NA	NA	NA	NA
18889	2010	inventory_date	Malus domestica	Atlanta	Georgia	-84.421929	33.740424	Culberson St	introduced	Atlanta	NA	NA	NA	NA	NA	NA	NA	NA	NA	NA	NA	NA	NA	NA	NA	NA	NA
18890	2010	inventory_date	Malus domestica	Atlanta	Georgia	-84.42188	33.740421	Culberson St	introduced	Atlanta	NA	NA	NA	NA	NA	NA	NA	NA	NA	NA	NA	NA	NA	NA	NA	NA	NA
18891	2010	inventory_date	Malus domestica	Atlanta	Georgia	-84.421831	33.740416	Culberson St	introduced	Atlanta	NA	NA	NA	NA	NA	NA	NA	NA	NA	NA	NA	NA	NA	NA	NA	NA	NA
18896	2010	inventory_date	Parrotia persica	Atlanta	Georgia	-84.368349	33.769962	Boulevard Pl	introduced	Atlanta	NA	NA	NA	NA	NA	NA	NA	NA	NA	NA	NA	NA	NA	NA	NA	NA	NA
18897	2010	inventory_date	Parrotia persica	Atlanta	Georgia	-84.368282	33.769959	Boulevard Pl	introduced	Atlanta	NA	NA	NA	NA	NA	NA	NA	NA	NA	NA	NA	NA	NA	NA	NA	NA	NA
18898	2010	inventory_date	Parrotia persica	Atlanta	Georgia	-84.368226	33.769957	Boulevard Pl	introduced	Atlanta	NA	NA	NA	NA	NA	NA	NA	NA	NA	NA	NA	NA	NA	NA	NA	NA	NA
18899	2010	inventory_date	Parrotia persica	Atlanta	Georgia	-84.368163	33.769957	Boulevard Pl	introduced	Atlanta	NA	NA	NA	NA	NA	NA	NA	NA	NA	NA	NA	NA	NA	NA	NA	NA	NA
18949	2010	inventory_date	Ulmus alata	Atlanta	Georgia	-84.370609	33.761454	Mackenzie Dr	naturally_occurring	Atlanta	NA	NA	NA	NA	NA	NA	NA	NA	NA	NA	NA	NA	NA	NA	NA	NA	NA
18950	2010	inventory_date	Ulmus alata	Atlanta	Georgia	-84.37061	33.761537	Mackenzie Dr	naturally_occurring	Atlanta	NA	NA	NA	NA	NA	NA	NA	NA	NA	NA	NA	NA	NA	NA	NA	NA	NA
18951	2010	inventory_date	Ulmus alata	Atlanta	Georgia	-84.370604	33.761628	Mackenzie Dr	naturally_occurring	Atlanta	NA	NA	NA	NA	NA	NA	NA	NA	NA	NA	NA	NA	NA	NA	NA	NA	NA
18952	2010	inventory_date	Ulmus alata	Atlanta	Georgia	-84.370601	33.761736	Mackenzie Dr	naturally_occurring	Atlanta	NA	NA	NA	NA	NA	NA	NA	NA	NA	NA	NA	NA	NA	NA	NA	NA	NA
19061	2010	inventory_date	Acer truncatum	Atlanta	Georgia	-84.377974	33.769776	Central Park Pl	introduced	Atlanta	NA	NA	NA	NA	NA	NA	NA	NA	NA	NA	NA	NA	NA	NA	NA	NA	NA
19062	2010	inventory_date	Acer truncatum	Atlanta	Georgia	-84.377978	33.76972	Central Park Pl	introduced	Atlanta	NA	NA	NA	NA	NA	NA	NA	NA	NA	NA	NA	NA	NA	NA	NA	NA	NA
19102	2010	inventory_date	Nyssa sylvatica	Atlanta	Georgia	-84.419515	33.732146	White St	naturally_occurring	Atlanta	NA	NA	NA	NA	NA	NA	NA	NA	NA	NA	NA	NA	NA	NA	NA	NA	NA
19103	2010	inventory_date	Nyssa sylvatica	Atlanta	Georgia	-84.419615	33.732146	White St	naturally_occurring	Atlanta	NA	NA	NA	NA	NA	NA	NA	NA	NA	NA	NA	NA	NA	NA	NA	NA	NA
19104	2010	inventory_date	Nyssa sylvatica	Atlanta	Georgia	-84.419706	33.732139	White St	naturally_occurring	Atlanta	NA	NA	NA	NA	NA	NA	NA	NA	NA	NA	NA	NA	NA	NA	NA	NA	NA
19105	2010	inventory_date	Nyssa sylvatica	Atlanta	Georgia	-84.419799	33.732142	White St	naturally_occurring	Atlanta	NA	NA	NA	NA	NA	NA	NA	NA	NA	NA	NA	NA	NA	NA	NA	NA	NA
19106	2010	inventory_date	Nyssa sylvatica	Atlanta	Georgia	-84.419867	33.732147	White St	naturally_occurring	Atlanta	NA	NA	NA	NA	NA	NA	NA	NA	NA	NA	NA	NA	NA	NA	NA	NA	NA
19107	2010	inventory_date	Nyssa sylvatica	Atlanta	Georgia	-84.417639	33.733008	Joseph E Lowery Blvd	naturally_occurring	Atlanta	NA	NA	NA	NA	NA	NA	NA	NA	NA	NA	NA	NA	NA	NA	NA	NA	NA
19108	2010	inventory_date	Nyssa sylvatica	Atlanta	Georgia	-84.417642	33.733749	Beecher St	naturally_occurring	Atlanta	NA	NA	NA	NA	NA	NA	NA	NA	NA	NA	NA	NA	NA	NA	NA	NA	NA
19109	2010	inventory_date	Nyssa sylvatica	Atlanta	Georgia	-84.417642	33.73368	Beecher St	naturally_occurring	Atlanta	NA	NA	NA	NA	NA	NA	NA	NA	NA	NA	NA	NA	NA	NA	NA	NA	NA
19110	2010	inventory_date	Taxodium distichum	Atlanta	Georgia	-84.420597	33.73228	White St	naturally_occurring	Atlanta	NA	NA	NA	NA	NA	NA	NA	NA	NA	NA	NA	NA	NA	NA	NA	NA	NA
19111	2010	inventory_date	Ginkgo biloba	Atlanta	Georgia	-84.420741	33.732084	White St	introduced	Atlanta	NA	NA	NA	NA	NA	NA	NA	NA	NA	NA	NA	NA	NA	NA	NA	NA	NA
19112	2010	inventory_date	Ginkgo biloba	Atlanta	Georgia	-84.420477	33.732148	White St	introduced	Atlanta	NA	NA	NA	NA	NA	NA	NA	NA	NA	NA	NA	NA	NA	NA	NA	NA	NA
19113	2010	inventory_date	Ginkgo biloba	Atlanta	Georgia	-84.420369	33.732144	White St	introduced	Atlanta	NA	NA	NA	NA	NA	NA	NA	NA	NA	NA	NA	NA	NA	NA	NA	NA	NA
19114	2010	inventory_date	Ginkgo biloba	Atlanta	Georgia	-84.420249	33.732144	White St	introduced	Atlanta	NA	NA	NA	NA	NA	NA	NA	NA	NA	NA	NA	NA	NA	NA	NA	NA	NA
19126	2010	inventory_date	Acer buergerianum	Atlanta	Georgia	-84.377753	33.764608	Bedford Pl	introduced	Atlanta	NA	NA	NA	NA	NA	NA	NA	NA	NA	NA	NA	NA	NA	NA	NA	NA	NA
19127	2010	inventory_date	Acer buergerianum	Atlanta	Georgia	-84.377765	33.764497	Bedford Pl	introduced	Atlanta	NA	NA	NA	NA	NA	NA	NA	NA	NA	NA	NA	NA	NA	NA	NA	NA	NA
19128	2010	inventory_date	Acer buergerianum	Atlanta	Georgia	-84.377767	33.764404	Bedford Pl	introduced	Atlanta	NA	NA	NA	NA	NA	NA	NA	NA	NA	NA	NA	NA	NA	NA	NA	NA	NA
19129	2010	inventory_date	Acer buergerianum	Atlanta	Georgia	-84.377768	33.764324	Bedford Pl	introduced	Atlanta	NA	NA	NA	NA	NA	NA	NA	NA	NA	NA	NA	NA	NA	NA	NA	NA	NA
19130	2010	inventory_date	Acer buergerianum	Atlanta	Georgia	-84.377769	33.764244	Bedford Pl	introduced	Atlanta	NA	NA	NA	NA	NA	NA	NA	NA	NA	NA	NA	NA	NA	NA	NA	NA	NA
19131	2010	inventory_date	Lagerstroemia	Atlanta	Georgia	-84.377795	33.762294	Bedford Pl	no_info	Atlanta	NA	NA	NA	NA	NA	NA	NA	NA	NA	NA	NA	NA	NA	NA	NA	NA	NA
19132	2010	inventory_date	Lagerstroemia	Atlanta	Georgia	-84.377796	33.762232	Bedford Pl	no_info	Atlanta	NA	NA	NA	NA	NA	NA	NA	NA	NA	NA	NA	NA	NA	NA	NA	NA	NA
19133	2010	inventory_date	Lagerstroemia	Atlanta	Georgia	-84.377802	33.762173	Bedford Pl	no_info	Atlanta	NA	NA	NA	NA	NA	NA	NA	NA	NA	NA	NA	NA	NA	NA	NA	NA	NA
19134	2010	inventory_date	Lagerstroemia	Atlanta	Georgia	-84.377797	33.762129	Bedford Pl	no_info	Atlanta	NA	NA	NA	NA	NA	NA	NA	NA	NA	NA	NA	NA	NA	NA	NA	NA	NA
19135	2010	inventory_date	Lagerstroemia	Atlanta	Georgia	-84.377798	33.762073	Bedford Pl	no_info	Atlanta	NA	NA	NA	NA	NA	NA	NA	NA	NA	NA	NA	NA	NA	NA	NA	NA	NA
19136	2010	inventory_date	Lagerstroemia	Atlanta	Georgia	-84.377799	33.762017	Bedford Pl	no_info	Atlanta	NA	NA	NA	NA	NA	NA	NA	NA	NA	NA	NA	NA	NA	NA	NA	NA	NA
19137	2010	inventory_date	Lagerstroemia	Atlanta	Georgia	-84.3778	33.761964	Bedford Pl	no_info	Atlanta	NA	NA	NA	NA	NA	NA	NA	NA	NA	NA	NA	NA	NA	NA	NA	NA	NA
19138	2010	inventory_date	Lagerstroemia	Atlanta	Georgia	-84.377801	33.761919	Bedford Pl	no_info	Atlanta	NA	NA	NA	NA	NA	NA	NA	NA	NA	NA	NA	NA	NA	NA	NA	NA	NA
19139	2010	inventory_date	Lagerstroemia	Atlanta	Georgia	-84.377805	33.761863	Bedford Pl	no_info	Atlanta	NA	NA	NA	NA	NA	NA	NA	NA	NA	NA	NA	NA	NA	NA	NA	NA	NA
19140	2010	inventory_date	Lagerstroemia	Atlanta	Georgia	-84.377802	33.761816	Bedford Pl	no_info	Atlanta	NA	NA	NA	NA	NA	NA	NA	NA	NA	NA	NA	NA	NA	NA	NA	NA	NA
19141	2010	inventory_date	Lagerstroemia	Atlanta	Georgia	-84.377803	33.761754	Bedford Pl	no_info	Atlanta	NA	NA	NA	NA	NA	NA	NA	NA	NA	NA	NA	NA	NA	NA	NA	NA	NA
19142	2010	inventory_date	Lagerstroemia	Atlanta	Georgia	-84.377808	33.761707	Bedford Pl	no_info	Atlanta	NA	NA	NA	NA	NA	NA	NA	NA	NA	NA	NA	NA	NA	NA	NA	NA	NA
19143	2010	inventory_date	Lagerstroemia	Atlanta	Georgia	-84.377803	33.761647	Bedford Pl	no_info	Atlanta	NA	NA	NA	NA	NA	NA	NA	NA	NA	NA	NA	NA	NA	NA	NA	NA	NA
19144	2010	inventory_date	Lagerstroemia	Atlanta	Georgia	-84.378048	33.762663	Bedford Pl	no_info	Atlanta	NA	NA	NA	NA	NA	NA	NA	NA	NA	NA	NA	NA	NA	NA	NA	NA	NA
19145	2010	inventory_date	Lagerstroemia	Atlanta	Georgia	-84.378048	33.762619	Bedford Pl	no_info	Atlanta	NA	NA	NA	NA	NA	NA	NA	NA	NA	NA	NA	NA	NA	NA	NA	NA	NA
19146	2010	inventory_date	Lagerstroemia	Atlanta	Georgia	-84.378049	33.762571	Bedford Pl	no_info	Atlanta	NA	NA	NA	NA	NA	NA	NA	NA	NA	NA	NA	NA	NA	NA	NA	NA	NA
19147	2010	inventory_date	Lagerstroemia	Atlanta	Georgia	-84.37805	33.762498	Bedford Pl	no_info	Atlanta	NA	NA	NA	NA	NA	NA	NA	NA	NA	NA	NA	NA	NA	NA	NA	NA	NA
19148	2010	inventory_date	Lagerstroemia	Atlanta	Georgia	-84.378051	33.762442	Bedford Pl	no_info	Atlanta	NA	NA	NA	NA	NA	NA	NA	NA	NA	NA	NA	NA	NA	NA	NA	NA	NA
19149	2010	inventory_date	Lagerstroemia	Atlanta	Georgia	-84.378052	33.762356	Bedford Pl	no_info	Atlanta	NA	NA	NA	NA	NA	NA	NA	NA	NA	NA	NA	NA	NA	NA	NA	NA	NA
19150	2010	inventory_date	Lagerstroemia	Atlanta	Georgia	-84.378053	33.762291	Bedford Pl	no_info	Atlanta	NA	NA	NA	NA	NA	NA	NA	NA	NA	NA	NA	NA	NA	NA	NA	NA	NA
19151	2010	inventory_date	Lagerstroemia	Atlanta	Georgia	-84.378055	33.762217	Bedford Pl	no_info	Atlanta	NA	NA	NA	NA	NA	NA	NA	NA	NA	NA	NA	NA	NA	NA	NA	NA	NA
19152	2010	inventory_date	Lagerstroemia	Atlanta	Georgia	-84.378055	33.762161	Bedford Pl	no_info	Atlanta	NA	NA	NA	NA	NA	NA	NA	NA	NA	NA	NA	NA	NA	NA	NA	NA	NA
19153	2010	inventory_date	Lagerstroemia	Atlanta	Georgia	-84.378056	33.762114	Bedford Pl	no_info	Atlanta	NA	NA	NA	NA	NA	NA	NA	NA	NA	NA	NA	NA	NA	NA	NA	NA	NA
19154	2010	inventory_date	Lagerstroemia	Atlanta	Georgia	-84.378057	33.762043	Bedford Pl	no_info	Atlanta	NA	NA	NA	NA	NA	NA	NA	NA	NA	NA	NA	NA	NA	NA	NA	NA	NA
19155	2010	inventory_date	Lagerstroemia	Atlanta	Georgia	-84.378061	33.761984	Bedford Pl	no_info	Atlanta	NA	NA	NA	NA	NA	NA	NA	NA	NA	NA	NA	NA	NA	NA	NA	NA	NA
19156	2010	inventory_date	Lagerstroemia	Atlanta	Georgia	-84.378059	33.761931	Bedford Pl	no_info	Atlanta	NA	NA	NA	NA	NA	NA	NA	NA	NA	NA	NA	NA	NA	NA	NA	NA	NA
19157	2010	inventory_date	Lagerstroemia	Atlanta	Georgia	-84.378064	33.761858	Bedford Pl	no_info	Atlanta	NA	NA	NA	NA	NA	NA	NA	NA	NA	NA	NA	NA	NA	NA	NA	NA	NA
19158	2010	inventory_date	Lagerstroemia	Atlanta	Georgia	-84.377781	33.762913	Bedford Pl	no_info	Atlanta	NA	NA	NA	NA	NA	NA	NA	NA	NA	NA	NA	NA	NA	NA	NA	NA	NA
19159	2010	inventory_date	Lagerstroemia	Atlanta	Georgia	-84.377786	33.76284	Bedford Pl	no_info	Atlanta	NA	NA	NA	NA	NA	NA	NA	NA	NA	NA	NA	NA	NA	NA	NA	NA	NA
19160	2010	inventory_date	Lagerstroemia	Atlanta	Georgia	-84.377787	33.762766	Bedford Pl	no_info	Atlanta	NA	NA	NA	NA	NA	NA	NA	NA	NA	NA	NA	NA	NA	NA	NA	NA	NA
19161	2010	inventory_date	Lagerstroemia	Atlanta	Georgia	-84.377789	33.762689	Bedford Pl	no_info	Atlanta	NA	NA	NA	NA	NA	NA	NA	NA	NA	NA	NA	NA	NA	NA	NA	NA	NA
19162	2010	inventory_date	Lagerstroemia	Atlanta	Georgia	-84.377932	33.761879	Bedford Pl	no_info	Atlanta	NA	NA	NA	NA	NA	NA	NA	NA	NA	NA	NA	NA	NA	NA	NA	NA	NA
19163	2010	inventory_date	Lagerstroemia	Atlanta	Georgia	-84.377934	33.761899	Bedford Pl	no_info	Atlanta	NA	NA	NA	NA	NA	NA	NA	NA	NA	NA	NA	NA	NA	NA	NA	NA	NA
19164	2010	inventory_date	Lagerstroemia	Atlanta	Georgia	-84.37794	33.761917	Bedford Pl	no_info	Atlanta	NA	NA	NA	NA	NA	NA	NA	NA	NA	NA	NA	NA	NA	NA	NA	NA	NA
19166	2010	inventory_date	Lagerstroemia indica	Atlanta	Georgia	-84.417805	33.737156	Joseph E Lowery Blvd	introduced	Atlanta	NA	NA	NA	NA	NA	NA	NA	NA	NA	NA	NA	NA	NA	NA	NA	NA	NA
19167	2010	inventory_date	Lagerstroemia indica	Atlanta	Georgia	-84.41781	33.7371	Joseph E Lowery Blvd	introduced	Atlanta	NA	NA	NA	NA	NA	NA	NA	NA	NA	NA	NA	NA	NA	NA	NA	NA	NA
19168	2010	inventory_date	Lagerstroemia indica	Atlanta	Georgia	-84.41781	33.737045	Joseph E Lowery Blvd	introduced	Atlanta	NA	NA	NA	NA	NA	NA	NA	NA	NA	NA	NA	NA	NA	NA	NA	NA	NA
19169	2010	inventory_date	Lagerstroemia indica	Atlanta	Georgia	-84.417805	33.736977	Joseph E Lowery Blvd	introduced	Atlanta	NA	NA	NA	NA	NA	NA	NA	NA	NA	NA	NA	NA	NA	NA	NA	NA	NA
19170	2010	inventory_date	Lagerstroemia indica	Atlanta	Georgia	-84.417804	33.736909	Joseph E Lowery Blvd	introduced	Atlanta	NA	NA	NA	NA	NA	NA	NA	NA	NA	NA	NA	NA	NA	NA	NA	NA	NA
19195	2010	inventory_date	Lagerstroemia	Atlanta	Georgia	-84.354636	33.775318	Joseph E Lowery Blvd	no_info	Atlanta	NA	NA	NA	NA	NA	NA	NA	NA	NA	NA	NA	NA	NA	NA	NA	NA	NA
19261	2010	inventory_date	Nyssa sylvatica	Atlanta	Georgia	-84.377978	33.769897	Angier Ave	naturally_occurring	Atlanta	NA	NA	NA	NA	NA	NA	NA	NA	NA	NA	NA	NA	NA	NA	NA	NA	NA
19262	2010	inventory_date	Nyssa sylvatica	Atlanta	Georgia	-84.377978	33.769833	Angier Ave	naturally_occurring	Atlanta	NA	NA	NA	NA	NA	NA	NA	NA	NA	NA	NA	NA	NA	NA	NA	NA	NA
19263	2010	inventory_date	Nyssa sylvatica	Atlanta	Georgia	-84.37847	33.767329	Central Park Pl	naturally_occurring	Atlanta	NA	NA	NA	NA	NA	NA	NA	NA	NA	NA	NA	NA	NA	NA	NA	NA	NA
19264	2010	inventory_date	Nyssa sylvatica	Atlanta	Georgia	-84.378392	33.767286	Central Park Pl	naturally_occurring	Atlanta	NA	NA	NA	NA	NA	NA	NA	NA	NA	NA	NA	NA	NA	NA	NA	NA	NA
19265	2010	inventory_date	Nyssa sylvatica	Atlanta	Georgia	-84.378327	33.767247	Central Park Pl	naturally_occurring	Atlanta	NA	NA	NA	NA	NA	NA	NA	NA	NA	NA	NA	NA	NA	NA	NA	NA	NA
19266	2010	inventory_date	Nyssa sylvatica	Atlanta	Georgia	-84.378267	33.7672	Central Park Pl	naturally_occurring	Atlanta	NA	NA	NA	NA	NA	NA	NA	NA	NA	NA	NA	NA	NA	NA	NA	NA	NA
19267	2010	inventory_date	Nyssa sylvatica	Atlanta	Georgia	-84.378194	33.767135	Central Park Pl	naturally_occurring	Atlanta	NA	NA	NA	NA	NA	NA	NA	NA	NA	NA	NA	NA	NA	NA	NA	NA	NA
19268	2010	inventory_date	Nyssa sylvatica	Atlanta	Georgia	-84.378004	33.766772	Central Park Pl	naturally_occurring	Atlanta	NA	NA	NA	NA	NA	NA	NA	NA	NA	NA	NA	NA	NA	NA	NA	NA	NA
19269	2010	inventory_date	Nyssa sylvatica	Atlanta	Georgia	-84.377999	33.766669	Central Park Pl	naturally_occurring	Atlanta	NA	NA	NA	NA	NA	NA	NA	NA	NA	NA	NA	NA	NA	NA	NA	NA	NA
19270	2010	inventory_date	Nyssa sylvatica	Atlanta	Georgia	-84.378004	33.766591	Central Park Pl	naturally_occurring	Atlanta	NA	NA	NA	NA	NA	NA	NA	NA	NA	NA	NA	NA	NA	NA	NA	NA	NA
19271	2010	inventory_date	Nyssa sylvatica	Atlanta	Georgia	-84.378004	33.766509	Central Park Pl	naturally_occurring	Atlanta	NA	NA	NA	NA	NA	NA	NA	NA	NA	NA	NA	NA	NA	NA	NA	NA	NA
19272	2010	inventory_date	Nyssa sylvatica	Atlanta	Georgia	-84.378034	33.765711	Central Park Pl	naturally_occurring	Atlanta	NA	NA	NA	NA	NA	NA	NA	NA	NA	NA	NA	NA	NA	NA	NA	NA	NA
19277	2010	inventory_date	Lagerstroemia indica	Atlanta	Georgia	-84.373518	33.765944	Parkway Dr	introduced	Atlanta	NA	NA	NA	NA	NA	NA	NA	NA	NA	NA	NA	NA	NA	NA	NA	NA	NA
19281	2010	inventory_date	Acer buergerianum	Atlanta	Georgia	-84.373369	33.765495	Parkway Dr	introduced	Atlanta	NA	NA	NA	NA	NA	NA	NA	NA	NA	NA	NA	NA	NA	NA	NA	NA	NA
19283	2010	inventory_date	Lagerstroemia indica	Atlanta	Georgia	-84.373444	33.766583	Parkway Dr	introduced	Atlanta	NA	NA	NA	NA	NA	NA	NA	NA	NA	NA	NA	NA	NA	NA	NA	NA	NA
19299	2010	inventory_date	Koelreuteria paniculata	Atlanta	Georgia	-84.373989	33.766383	Angier Ave	introduced	Atlanta	NA	NA	NA	NA	NA	NA	NA	NA	NA	NA	NA	NA	NA	NA	NA	NA	NA
19301	2010	inventory_date	Magnolia virginiana	Atlanta	Georgia	-84.305193	33.752494	Pine St	naturally_occurring	Atlanta	NA	NA	NA	NA	NA	NA	NA	NA	NA	NA	NA	NA	NA	NA	NA	NA	NA
19302	2010	inventory_date	Taxodium distichum	Atlanta	Georgia	-84.377846	33.767366	Central Park Pl	naturally_occurring	Atlanta	NA	NA	NA	NA	NA	NA	NA	NA	NA	NA	NA	NA	NA	NA	NA	NA	NA
19303	2010	inventory_date	Taxodium distichum	Atlanta	Georgia	-84.377832	33.767547	Central Park Pl	naturally_occurring	Atlanta	NA	NA	NA	NA	NA	NA	NA	NA	NA	NA	NA	NA	NA	NA	NA	NA	NA
19304	2010	inventory_date	Taxodium distichum	Atlanta	Georgia	-84.377843	33.76742	Central Park Pl	naturally_occurring	Atlanta	NA	NA	NA	NA	NA	NA	NA	NA	NA	NA	NA	NA	NA	NA	NA	NA	NA
19306	2010	inventory_date	Acer buergerianum	Atlanta	Georgia	-84.340049	33.774566	Parkway Dr	introduced	Atlanta	NA	NA	NA	NA	NA	NA	NA	NA	NA	NA	NA	NA	NA	NA	NA	NA	NA
19486	2010	inventory_date	Quercus coccinea	Atlanta	Georgia	-84.311819	33.763909	Belt Line	naturally_occurring	Atlanta	NA	NA	NA	NA	NA	NA	NA	NA	NA	NA	NA	NA	NA	NA	NA	NA	NA
19487	2010	inventory_date	Nyssa sylvatica	AvondaleEstates	Georgia	-84.268699	33.76313	Devon Ln	naturally_occurring	Atlanta	NA	NA	NA	NA	NA	NA	NA	NA	NA	NA	NA	NA	NA	NA	NA	NA	NA
19488	2010	inventory_date	Nyssa sylvatica	AvondaleEstates	Georgia	-84.268591	33.763041	Devon Ln	naturally_occurring	Atlanta	NA	NA	NA	NA	NA	NA	NA	NA	NA	NA	NA	NA	NA	NA	NA	NA	NA
20075	2011	inventory_date	Amelanchier arborea	Atlanta	Georgia	-84.358929	33.754332	Dekalb Ave	naturally_occurring	Atlanta	NA	NA	NA	NA	NA	NA	NA	NA	NA	NA	NA	NA	NA	NA	NA	NA	NA
20105	2011	inventory_date	Juniperus virginiana	Atlanta	Georgia	-84.422094	33.742106	Lucile Ave	naturally_occurring	Atlanta	NA	NA	NA	NA	NA	NA	NA	NA	NA	NA	NA	NA	NA	NA	NA	NA	NA
20106	2011	inventory_date	Juniperus virginiana	Atlanta	Georgia	-84.42204	33.742092	Lucile Ave	naturally_occurring	Atlanta	NA	NA	NA	NA	NA	NA	NA	NA	NA	NA	NA	NA	NA	NA	NA	NA	NA
20107	2011	inventory_date	Juniperus virginiana	Atlanta	Georgia	-84.421439	33.741877	Lucile Ave	naturally_occurring	Atlanta	NA	NA	NA	NA	NA	NA	NA	NA	NA	NA	NA	NA	NA	NA	NA	NA	NA
20108	2011	inventory_date	Juniperus virginiana	Atlanta	Georgia	-84.421385	33.741858	Lucile Ave	naturally_occurring	Atlanta	NA	NA	NA	NA	NA	NA	NA	NA	NA	NA	NA	NA	NA	NA	NA	NA	NA
20109	2011	inventory_date	Juniperus virginiana	Atlanta	Georgia	-84.421325	33.741835	Lucile Ave	naturally_occurring	Atlanta	NA	NA	NA	NA	NA	NA	NA	NA	NA	NA	NA	NA	NA	NA	NA	NA	NA
20110	2011	inventory_date	Juniperus virginiana	Atlanta	Georgia	-84.421231	33.741805	Lucile Ave	naturally_occurring	Atlanta	NA	NA	NA	NA	NA	NA	NA	NA	NA	NA	NA	NA	NA	NA	NA	NA	NA
20111	2011	inventory_date	Juniperus virginiana	Atlanta	Georgia	-84.421168	33.741785	Lucile Ave	naturally_occurring	Atlanta	NA	NA	NA	NA	NA	NA	NA	NA	NA	NA	NA	NA	NA	NA	NA	NA	NA
20112	2011	inventory_date	Juniperus virginiana	Atlanta	Georgia	-84.421096	33.741762	Lucile Ave	naturally_occurring	Atlanta	NA	NA	NA	NA	NA	NA	NA	NA	NA	NA	NA	NA	NA	NA	NA	NA	NA
20113	2011	inventory_date	Juniperus virginiana	Atlanta	Georgia	-84.421021	33.741734	Lucile Ave	naturally_occurring	Atlanta	NA	NA	NA	NA	NA	NA	NA	NA	NA	NA	NA	NA	NA	NA	NA	NA	NA
20114	2011	inventory_date	Juniperus virginiana	Atlanta	Georgia	-84.42094	33.741708	Lucile Ave	naturally_occurring	Atlanta	NA	NA	NA	NA	NA	NA	NA	NA	NA	NA	NA	NA	NA	NA	NA	NA	NA
20115	2011	inventory_date	Juniperus virginiana	Atlanta	Georgia	-84.420851	33.741682	Lucile Ave	naturally_occurring	Atlanta	NA	NA	NA	NA	NA	NA	NA	NA	NA	NA	NA	NA	NA	NA	NA	NA	NA
20116	2011	inventory_date	Juniperus virginiana	Atlanta	Georgia	-84.420766	33.741652	Lucile Ave	naturally_occurring	Atlanta	NA	NA	NA	NA	NA	NA	NA	NA	NA	NA	NA	NA	NA	NA	NA	NA	NA
20117	2011	inventory_date	Juniperus virginiana	Atlanta	Georgia	-84.420682	33.741622	Lucile Ave	naturally_occurring	Atlanta	NA	NA	NA	NA	NA	NA	NA	NA	NA	NA	NA	NA	NA	NA	NA	NA	NA
20118	2011	inventory_date	Juniperus virginiana	Atlanta	Georgia	-84.4206	33.741597	Lucile Ave	naturally_occurring	Atlanta	NA	NA	NA	NA	NA	NA	NA	NA	NA	NA	NA	NA	NA	NA	NA	NA	NA
20205	2011	inventory_date	Parrotia persica	Atlanta	Georgia	-84.433409	33.847641	West Paces Ferry Rd	introduced	Atlanta	NA	NA	NA	NA	NA	NA	NA	NA	NA	NA	NA	NA	NA	NA	NA	NA	NA
20206	2011	inventory_date	Parrotia persica	Atlanta	Georgia	-84.433277	33.847737	West Paces Ferry Rd	introduced	Atlanta	NA	NA	NA	NA	NA	NA	NA	NA	NA	NA	NA	NA	NA	NA	NA	NA	NA
21959	2012	inventory_date	Quercus rubra	Atlanta	Georgia	-84.366348	33.761595	Freedom Pkwy	naturally_occurring	Atlanta	NA	NA	NA	NA	NA	NA	NA	NA	NA	NA	NA	NA	NA	NA	NA	NA	NA
21960	2012	inventory_date	Quercus rubra	Atlanta	Georgia	-84.366251	33.76164	Freedom Pkwy	naturally_occurring	Atlanta	NA	NA	NA	NA	NA	NA	NA	NA	NA	NA	NA	NA	NA	NA	NA	NA	NA
21961	2012	inventory_date	Quercus rubra	Atlanta	Georgia	-84.366122	33.761713	Freedom Pkwy	naturally_occurring	Atlanta	NA	NA	NA	NA	NA	NA	NA	NA	NA	NA	NA	NA	NA	NA	NA	NA	NA
21962	2012	inventory_date	Quercus rubra	Atlanta	Georgia	-84.366013	33.761763	Freedom Pkwy	naturally_occurring	Atlanta	NA	NA	NA	NA	NA	NA	NA	NA	NA	NA	NA	NA	NA	NA	NA	NA	NA
21963	2012	inventory_date	Quercus rubra	Atlanta	Georgia	-84.365916	33.761823	Freedom Pkwy	naturally_occurring	Atlanta	NA	NA	NA	NA	NA	NA	NA	NA	NA	NA	NA	NA	NA	NA	NA	NA	NA
21964	2012	inventory_date	Quercus rubra	Atlanta	Georgia	-84.365814	33.761876	Freedom Pkwy	naturally_occurring	Atlanta	NA	NA	NA	NA	NA	NA	NA	NA	NA	NA	NA	NA	NA	NA	NA	NA	NA
21965	2012	inventory_date	Quercus rubra	Atlanta	Georgia	-84.365705	33.761936	Freedom Pkwy	naturally_occurring	Atlanta	NA	NA	NA	NA	NA	NA	NA	NA	NA	NA	NA	NA	NA	NA	NA	NA	NA
21966	2012	inventory_date	Quercus rubra	Atlanta	Georgia	-84.365606	33.761988	Freedom Pkwy	naturally_occurring	Atlanta	NA	NA	NA	NA	NA	NA	NA	NA	NA	NA	NA	NA	NA	NA	NA	NA	NA
21967	2012	inventory_date	Quercus rubra	Atlanta	Georgia	-84.365494	33.762046	Freedom Pkwy	naturally_occurring	Atlanta	NA	NA	NA	NA	NA	NA	NA	NA	NA	NA	NA	NA	NA	NA	NA	NA	NA
21968	2012	inventory_date	Quercus rubra	Atlanta	Georgia	-84.36528	33.762159	Freedom Pkwy	naturally_occurring	Atlanta	NA	NA	NA	NA	NA	NA	NA	NA	NA	NA	NA	NA	NA	NA	NA	NA	NA
21969	2012	inventory_date	Quercus rubra	Atlanta	Georgia	-84.36518	33.762215	Freedom Pkwy	naturally_occurring	Atlanta	NA	NA	NA	NA	NA	NA	NA	NA	NA	NA	NA	NA	NA	NA	NA	NA	NA
21970	2012	inventory_date	Quercus rubra	Atlanta	Georgia	-84.364915	33.762348	Freedom Pkwy	naturally_occurring	Atlanta	NA	NA	NA	NA	NA	NA	NA	NA	NA	NA	NA	NA	NA	NA	NA	NA	NA
21971	2012	inventory_date	Quercus rubra	Atlanta	Georgia	-84.364795	33.762409	Freedom Pkwy	naturally_occurring	Atlanta	NA	NA	NA	NA	NA	NA	NA	NA	NA	NA	NA	NA	NA	NA	NA	NA	NA
21972	2012	inventory_date	Quercus rubra	Atlanta	Georgia	-84.364797	33.762407	Freedom Pkwy	naturally_occurring	Atlanta	NA	NA	NA	NA	NA	NA	NA	NA	NA	NA	NA	NA	NA	NA	NA	NA	NA
21973	2012	inventory_date	Quercus rubra	Atlanta	Georgia	-84.364675	33.76246	Freedom Pkwy	naturally_occurring	Atlanta	NA	NA	NA	NA	NA	NA	NA	NA	NA	NA	NA	NA	NA	NA	NA	NA	NA
21974	2012	inventory_date	Quercus rubra	Atlanta	Georgia	-84.364567	33.762505	Freedom Pkwy	naturally_occurring	Atlanta	NA	NA	NA	NA	NA	NA	NA	NA	NA	NA	NA	NA	NA	NA	NA	NA	NA
21975	2012	inventory_date	Quercus alba	Atlanta	Georgia	-84.374089	33.759608	Cain	naturally_occurring	Atlanta	NA	NA	NA	NA	NA	NA	NA	NA	NA	NA	NA	NA	NA	NA	NA	NA	NA
21976	2012	inventory_date	Quercus alba	Atlanta	Georgia	-84.373687	33.759594	Cain	naturally_occurring	Atlanta	NA	NA	NA	NA	NA	NA	NA	NA	NA	NA	NA	NA	NA	NA	NA	NA	NA
23475	2013	inventory_date	Ginkgo biloba	Atlanta	Georgia	-84.401312	33.773356	Tech Pwky	introduced	Atlanta	NA	NA	NA	NA	NA	NA	NA	NA	NA	NA	NA	NA	NA	NA	NA	NA	NA
23476	2013	inventory_date	Ginkgo biloba	Atlanta	Georgia	-84.40094	33.773296	Tech Pwky	introduced	Atlanta	NA	NA	NA	NA	NA	NA	NA	NA	NA	NA	NA	NA	NA	NA	NA	NA	NA
23477	2013	inventory_date	Ginkgo biloba	Atlanta	Georgia	-84.400465	33.773218	Tech Pwky	introduced	Atlanta	NA	NA	NA	NA	NA	NA	NA	NA	NA	NA	NA	NA	NA	NA	NA	NA	NA
23478	2013	inventory_date	Ginkgo biloba	Atlanta	Georgia	-84.4001	33.77316	Tech Pwky	introduced	Atlanta	NA	NA	NA	NA	NA	NA	NA	NA	NA	NA	NA	NA	NA	NA	NA	NA	NA
23479	2013	inventory_date	Ginkgo biloba	Atlanta	Georgia	-84.399723	33.773099	Tech Pwky	introduced	Atlanta	NA	NA	NA	NA	NA	NA	NA	NA	NA	NA	NA	NA	NA	NA	NA	NA	NA
23480	2013	inventory_date	Ginkgo biloba	Atlanta	Georgia	-84.399376	33.773041	Tech Pwky	introduced	Atlanta	NA	NA	NA	NA	NA	NA	NA	NA	NA	NA	NA	NA	NA	NA	NA	NA	NA
23481	2013	inventory_date	Quercus rubra	Atlanta	Georgia	-84.404276	33.774879	Tech Pwky	naturally_occurring	Atlanta	NA	NA	NA	NA	NA	NA	NA	NA	NA	NA	NA	NA	NA	NA	NA	NA	NA
23482	2013	inventory_date	Quercus rubra	Atlanta	Georgia	-84.404206	33.774826	Tech Pwky	naturally_occurring	Atlanta	NA	NA	NA	NA	NA	NA	NA	NA	NA	NA	NA	NA	NA	NA	NA	NA	NA
23483	2013	inventory_date	Quercus rubra	Atlanta	Georgia	-84.404137	33.774758	Tech Pwky	naturally_occurring	Atlanta	NA	NA	NA	NA	NA	NA	NA	NA	NA	NA	NA	NA	NA	NA	NA	NA	NA
23484	2013	inventory_date	Quercus rubra	Atlanta	Georgia	-84.403912	33.774575	Tech Pwky	naturally_occurring	Atlanta	NA	NA	NA	NA	NA	NA	NA	NA	NA	NA	NA	NA	NA	NA	NA	NA	NA
23485	2013	inventory_date	Quercus rubra	Atlanta	Georgia	-84.403863	33.774534	Tech Pwky	naturally_occurring	Atlanta	NA	NA	NA	NA	NA	NA	NA	NA	NA	NA	NA	NA	NA	NA	NA	NA	NA
23486	2013	inventory_date	Quercus rubra	Atlanta	Georgia	-84.403793	33.774473	Tech Pwky	naturally_occurring	Atlanta	NA	NA	NA	NA	NA	NA	NA	NA	NA	NA	NA	NA	NA	NA	NA	NA	NA
23487	2013	inventory_date	Quercus rubra	Atlanta	Georgia	-84.403754	33.77444	Tech Pwky	naturally_occurring	Atlanta	NA	NA	NA	NA	NA	NA	NA	NA	NA	NA	NA	NA	NA	NA	NA	NA	NA
23488	2013	inventory_date	Quercus rubra	Atlanta	Georgia	-84.403691	33.774388	Tech Pwky	naturally_occurring	Atlanta	NA	NA	NA	NA	NA	NA	NA	NA	NA	NA	NA	NA	NA	NA	NA	NA	NA
23489	2013	inventory_date	Taxodium distichum	Atlanta	Georgia	-84.405239	33.775466	Tech Pwky	naturally_occurring	Atlanta	NA	NA	NA	NA	NA	NA	NA	NA	NA	NA	NA	NA	NA	NA	NA	NA	NA
23490	2013	inventory_date	Taxodium distichum	Atlanta	Georgia	-84.405196	33.775436	Tech Pwky	naturally_occurring	Atlanta	NA	NA	NA	NA	NA	NA	NA	NA	NA	NA	NA	NA	NA	NA	NA	NA	NA
23491	2013	inventory_date	Taxodium distichum	Atlanta	Georgia	-84.405145	33.77539	Tech Pwky	naturally_occurring	Atlanta	NA	NA	NA	NA	NA	NA	NA	NA	NA	NA	NA	NA	NA	NA	NA	NA	NA
23492	2013	inventory_date	Taxodium distichum	Atlanta	Georgia	-84.405105	33.775351	Tech Pwky	naturally_occurring	Atlanta	NA	NA	NA	NA	NA	NA	NA	NA	NA	NA	NA	NA	NA	NA	NA	NA	NA
23493	2013	inventory_date	Taxodium distichum	Atlanta	Georgia	-84.405045	33.775306	Tech Pwky	naturally_occurring	Atlanta	NA	NA	NA	NA	NA	NA	NA	NA	NA	NA	NA	NA	NA	NA	NA	NA	NA
23494	2013	inventory_date	Taxodium distichum	Atlanta	Georgia	-84.40494	33.775222	Tech Pwky	naturally_occurring	Atlanta	NA	NA	NA	NA	NA	NA	NA	NA	NA	NA	NA	NA	NA	NA	NA	NA	NA
23495	2013	inventory_date	Taxodium distichum	Atlanta	Georgia	-84.40494	33.77522	Tech Pwky	naturally_occurring	Atlanta	NA	NA	NA	NA	NA	NA	NA	NA	NA	NA	NA	NA	NA	NA	NA	NA	NA
23496	2013	inventory_date	Taxodium distichum	Atlanta	Georgia	-84.404884	33.775179	Tech Pwky	naturally_occurring	Atlanta	NA	NA	NA	NA	NA	NA	NA	NA	NA	NA	NA	NA	NA	NA	NA	NA	NA
23497	2013	inventory_date	Taxodium distichum	Atlanta	Georgia	-84.404832	33.775129	Tech Pwky	naturally_occurring	Atlanta	NA	NA	NA	NA	NA	NA	NA	NA	NA	NA	NA	NA	NA	NA	NA	NA	NA
23498	2013	inventory_date	Magnolia grandiflora	Atlanta	Georgia	-84.405596	33.775684	Tech Pwky	naturally_occurring	Atlanta	NA	NA	NA	NA	NA	NA	NA	NA	NA	NA	NA	NA	NA	NA	NA	NA	NA
23499	2013	inventory_date	Magnolia grandiflora	Atlanta	Georgia	-84.405644	33.77571	Tech Pwky	naturally_occurring	Atlanta	NA	NA	NA	NA	NA	NA	NA	NA	NA	NA	NA	NA	NA	NA	NA	NA	NA
23500	2013	inventory_date	Magnolia grandiflora	Atlanta	Georgia	-84.40568	33.775703	Tech Pwky	naturally_occurring	Atlanta	NA	NA	NA	NA	NA	NA	NA	NA	NA	NA	NA	NA	NA	NA	NA	NA	NA
23501	2013	inventory_date	Magnolia grandiflora	Atlanta	Georgia	-84.406337	33.776306	Tech Pwky	naturally_occurring	Atlanta	NA	NA	NA	NA	NA	NA	NA	NA	NA	NA	NA	NA	NA	NA	NA	NA	NA
23502	2013	inventory_date	Magnolia grandiflora	Atlanta	Georgia	-84.406349	33.776273	Tech Pwky	naturally_occurring	Atlanta	NA	NA	NA	NA	NA	NA	NA	NA	NA	NA	NA	NA	NA	NA	NA	NA	NA
23503	2013	inventory_date	Magnolia grandiflora	Atlanta	Georgia	-84.406403	33.77626	Tech Pwky	naturally_occurring	Atlanta	NA	NA	NA	NA	NA	NA	NA	NA	NA	NA	NA	NA	NA	NA	NA	NA	NA
23504	2013	inventory_date	Magnolia grandiflora	Atlanta	Georgia	-84.406325	33.776279	Tech Pwky	naturally_occurring	Atlanta	NA	NA	NA	NA	NA	NA	NA	NA	NA	NA	NA	NA	NA	NA	NA	NA	NA
23505	2013	inventory_date	Magnolia grandiflora	Atlanta	Georgia	-84.406366	33.776244	Tech Pwky	naturally_occurring	Atlanta	NA	NA	NA	NA	NA	NA	NA	NA	NA	NA	NA	NA	NA	NA	NA	NA	NA
23506	2013	inventory_date	Quercus shumardii	Atlanta	Georgia	-84.406244	33.776189	Tech Pwky	naturally_occurring	Atlanta	NA	NA	NA	NA	NA	NA	NA	NA	NA	NA	NA	NA	NA	NA	NA	NA	NA
23507	2013	inventory_date	Quercus shumardii	Atlanta	Georgia	-84.406277	33.776144	Tech Pwky	naturally_occurring	Atlanta	NA	NA	NA	NA	NA	NA	NA	NA	NA	NA	NA	NA	NA	NA	NA	NA	NA
23508	2013	inventory_date	Quercus shumardii	Atlanta	Georgia	-84.405995	33.77602	Tech Pwky	naturally_occurring	Atlanta	NA	NA	NA	NA	NA	NA	NA	NA	NA	NA	NA	NA	NA	NA	NA	NA	NA
23509	2013	inventory_date	Quercus shumardii	Atlanta	Georgia	-84.406091	33.776026	Tech Pwky	naturally_occurring	Atlanta	NA	NA	NA	NA	NA	NA	NA	NA	NA	NA	NA	NA	NA	NA	NA	NA	NA
23510	2013	inventory_date	Quercus shumardii	Atlanta	Georgia	-84.406325	33.776166	Tech Pwky	naturally_occurring	Atlanta	NA	NA	NA	NA	NA	NA	NA	NA	NA	NA	NA	NA	NA	NA	NA	NA	NA
23511	2013	inventory_date	Quercus michauxii	Atlanta	Georgia	-84.405762	33.775745	Tech Pwky	naturally_occurring	Atlanta	NA	NA	NA	NA	NA	NA	NA	NA	NA	NA	NA	NA	NA	NA	NA	NA	NA
23512	2013	inventory_date	Quercus bicolor	Atlanta	Georgia	-84.405707	33.775769	Tech Pwky	introduced	Atlanta	NA	NA	NA	NA	NA	NA	NA	NA	NA	NA	NA	NA	NA	NA	NA	NA	NA
23513	2013	inventory_date	Quercus bicolor	Atlanta	Georgia	-84.405763	33.775798	Tech Pwky	introduced	Atlanta	NA	NA	NA	NA	NA	NA	NA	NA	NA	NA	NA	NA	NA	NA	NA	NA	NA
23514	2013	inventory_date	Quercus bicolor	Atlanta	Georgia	-84.405671	33.775746	Tech Pwky	introduced	Atlanta	NA	NA	NA	NA	NA	NA	NA	NA	NA	NA	NA	NA	NA	NA	NA	NA	NA
23515	2013	inventory_date	Ulmus americana	Atlanta	Georgia	-84.40677	33.777153	Tech Pwky	naturally_occurring	Atlanta	NA	NA	NA	NA	NA	NA	NA	NA	NA	NA	NA	NA	NA	NA	NA	NA	NA
23516	2013	inventory_date	Ulmus americana	Atlanta	Georgia	-84.406871	33.777172	Tech Pwky	naturally_occurring	Atlanta	NA	NA	NA	NA	NA	NA	NA	NA	NA	NA	NA	NA	NA	NA	NA	NA	NA
23517	2013	inventory_date	Ulmus americana	Atlanta	Georgia	-84.406849	33.777263	Tech Pwky	naturally_occurring	Atlanta	NA	NA	NA	NA	NA	NA	NA	NA	NA	NA	NA	NA	NA	NA	NA	NA	NA
23518	2013	inventory_date	Ulmus americana	Atlanta	Georgia	-84.406942	33.777271	Tech Pwky	naturally_occurring	Atlanta	NA	NA	NA	NA	NA	NA	NA	NA	NA	NA	NA	NA	NA	NA	NA	NA	NA
23519	2013	inventory_date	Ulmus americana	Atlanta	Georgia	-84.40691	33.777348	Tech Pwky	naturally_occurring	Atlanta	NA	NA	NA	NA	NA	NA	NA	NA	NA	NA	NA	NA	NA	NA	NA	NA	NA
23520	2013	inventory_date	Ulmus americana	Atlanta	Georgia	-84.407005	33.77737	Tech Pwky	naturally_occurring	Atlanta	NA	NA	NA	NA	NA	NA	NA	NA	NA	NA	NA	NA	NA	NA	NA	NA	NA
23521	2013	inventory_date	Ulmus americana	Atlanta	Georgia	-84.406966	33.777431	Tech Pwky	naturally_occurring	Atlanta	NA	NA	NA	NA	NA	NA	NA	NA	NA	NA	NA	NA	NA	NA	NA	NA	NA
23522	2013	inventory_date	Ulmus americana	Atlanta	Georgia	-84.407061	33.777462	Tech Pwky	naturally_occurring	Atlanta	NA	NA	NA	NA	NA	NA	NA	NA	NA	NA	NA	NA	NA	NA	NA	NA	NA
23523	2013	inventory_date	Ulmus americana	Atlanta	Georgia	-84.407022	33.777532	Tech Pwky	naturally_occurring	Atlanta	NA	NA	NA	NA	NA	NA	NA	NA	NA	NA	NA	NA	NA	NA	NA	NA	NA
23524	2013	inventory_date	Ulmus americana	Atlanta	Georgia	-84.407107	33.777553	Tech Pwky	naturally_occurring	Atlanta	NA	NA	NA	NA	NA	NA	NA	NA	NA	NA	NA	NA	NA	NA	NA	NA	NA
23525	2013	inventory_date	Ulmus americana	Atlanta	Georgia	-84.407079	33.777623	Tech Pwky	naturally_occurring	Atlanta	NA	NA	NA	NA	NA	NA	NA	NA	NA	NA	NA	NA	NA	NA	NA	NA	NA
23526	2013	inventory_date	Ulmus americana	Atlanta	Georgia	-84.407158	33.777645	Tech Pwky	naturally_occurring	Atlanta	NA	NA	NA	NA	NA	NA	NA	NA	NA	NA	NA	NA	NA	NA	NA	NA	NA
23527	2013	inventory_date	Ulmus americana	Atlanta	Georgia	-84.407129	33.777718	Tech Pwky	naturally_occurring	Atlanta	NA	NA	NA	NA	NA	NA	NA	NA	NA	NA	NA	NA	NA	NA	NA	NA	NA
23528	2013	inventory_date	Ulmus americana	Atlanta	Georgia	-84.407209	33.777761	Tech Pwky	naturally_occurring	Atlanta	NA	NA	NA	NA	NA	NA	NA	NA	NA	NA	NA	NA	NA	NA	NA	NA	NA
23529	2013	inventory_date	Ulmus americana	Atlanta	Georgia	-84.407183	33.777821	Tech Pwky	naturally_occurring	Atlanta	NA	NA	NA	NA	NA	NA	NA	NA	NA	NA	NA	NA	NA	NA	NA	NA	NA
23530	2013	inventory_date	Ulmus americana	Atlanta	Georgia	-84.407246	33.777848	Tech Pwky	naturally_occurring	Atlanta	NA	NA	NA	NA	NA	NA	NA	NA	NA	NA	NA	NA	NA	NA	NA	NA	NA
23531	2013	inventory_date	Ulmus americana	Atlanta	Georgia	-84.407221	33.777901	Tech Pwky	naturally_occurring	Atlanta	NA	NA	NA	NA	NA	NA	NA	NA	NA	NA	NA	NA	NA	NA	NA	NA	NA
23532	2013	inventory_date	Ulmus americana	Atlanta	Georgia	-84.407281	33.777933	Tech Pwky	naturally_occurring	Atlanta	NA	NA	NA	NA	NA	NA	NA	NA	NA	NA	NA	NA	NA	NA	NA	NA	NA
23533	2013	inventory_date	Ulmus americana	Atlanta	Georgia	-84.407256	33.777979	Tech Pwky	naturally_occurring	Atlanta	NA	NA	NA	NA	NA	NA	NA	NA	NA	NA	NA	NA	NA	NA	NA	NA	NA
23534	2013	inventory_date	Ulmus americana	Atlanta	Georgia	-84.407308	33.778004	Tech Pwky	naturally_occurring	Atlanta	NA	NA	NA	NA	NA	NA	NA	NA	NA	NA	NA	NA	NA	NA	NA	NA	NA
23535	2013	inventory_date	Ulmus americana	Atlanta	Georgia	-84.407282	33.778044	Tech Pwky	naturally_occurring	Atlanta	NA	NA	NA	NA	NA	NA	NA	NA	NA	NA	NA	NA	NA	NA	NA	NA	NA
23536	2013	inventory_date	Ulmus americana	Atlanta	Georgia	-84.407329	33.77807	Tech Pwky	naturally_occurring	Atlanta	NA	NA	NA	NA	NA	NA	NA	NA	NA	NA	NA	NA	NA	NA	NA	NA	NA
23537	2013	inventory_date	Ulmus americana	Atlanta	Georgia	-84.407305	33.778112	Tech Pwky	naturally_occurring	Atlanta	NA	NA	NA	NA	NA	NA	NA	NA	NA	NA	NA	NA	NA	NA	NA	NA	NA
23538	2013	inventory_date	Ulmus americana	Atlanta	Georgia	-84.407352	33.778128	Tech Pwky	naturally_occurring	Atlanta	NA	NA	NA	NA	NA	NA	NA	NA	NA	NA	NA	NA	NA	NA	NA	NA	NA
23539	2013	inventory_date	Ulmus americana	Atlanta	Georgia	-84.407323	33.778161	Tech Pwky	naturally_occurring	Atlanta	NA	NA	NA	NA	NA	NA	NA	NA	NA	NA	NA	NA	NA	NA	NA	NA	NA
23540	2013	inventory_date	Ulmus americana	Atlanta	Georgia	-84.407403	33.778385	Tech Pwky	naturally_occurring	Atlanta	NA	NA	NA	NA	NA	NA	NA	NA	NA	NA	NA	NA	NA	NA	NA	NA	NA
23541	2013	inventory_date	Ulmus americana	Atlanta	Georgia	-84.407388	33.778306	Tech Pwky	naturally_occurring	Atlanta	NA	NA	NA	NA	NA	NA	NA	NA	NA	NA	NA	NA	NA	NA	NA	NA	NA
23542	2013	inventory_date	Ulmus americana	Atlanta	Georgia	-84.407364	33.778239	Tech Pwky	naturally_occurring	Atlanta	NA	NA	NA	NA	NA	NA	NA	NA	NA	NA	NA	NA	NA	NA	NA	NA	NA
23543	2013	inventory_date	Quercus michauxii	Atlanta	Georgia	-84.35393	33.76053	Tech Pwky	naturally_occurring	Atlanta	NA	NA	NA	NA	NA	NA	NA	NA	NA	NA	NA	NA	NA	NA	NA	NA	NA
23809	2013	inventory_date	Cornus florida	Atlanta	Georgia	-84.411261	33.728356	Elbert St	naturally_occurring	Atlanta	NA	NA	NA	NA	NA	NA	NA	NA	NA	NA	NA	NA	NA	NA	NA	NA	NA
23832	2013	inventory_date	Cercis canadensis	Atlanta	Georgia	-84.411205	33.725887	Catherine St	naturally_occurring	Atlanta	NA	NA	NA	NA	NA	NA	NA	NA	NA	NA	NA	NA	NA	NA	NA	NA	NA
23913	2013	inventory_date	Styrax japonicus	Atlanta	Georgia	-84.372326	33.71756	Gault St	introduced	Atlanta	NA	NA	NA	NA	NA	NA	NA	NA	NA	NA	NA	NA	NA	NA	NA	NA	NA
23928	2013	inventory_date	Ulmus americana	Atlanta	Georgia	-84.379395	33.714916	Miller Reed Ave S E	naturally_occurring	Atlanta	NA	NA	NA	NA	NA	NA	NA	NA	NA	NA	NA	NA	NA	NA	NA	NA	NA
24098	2013	inventory_date	Amelanchier grandiflora	Atlanta	Georgia	-84.439027	33.739804	West Ontario Ave	no_info	Atlanta	NA	NA	NA	NA	NA	NA	NA	NA	NA	NA	NA	NA	NA	NA	NA	NA	NA
25397	2014	inventory_date	Carpinus caroliniana	Atlanta	Georgia	-84.357959	33.757658	Eu Clarkstonid Ave	naturally_occurring	Atlanta	NA	NA	NA	NA	NA	NA	NA	NA	NA	NA	NA	NA	NA	NA	NA	NA	NA
25398	2014	inventory_date	Carpinus caroliniana	Atlanta	Georgia	-84.357959	33.758166	Eu Clarkstonid Ave	naturally_occurring	Atlanta	NA	NA	NA	NA	NA	NA	NA	NA	NA	NA	NA	NA	NA	NA	NA	NA	NA
25399	2014	inventory_date	Carpinus caroliniana	Atlanta	Georgia	-84.357959	33.75826	Eu Clarkstonid Ave	naturally_occurring	Atlanta	NA	NA	NA	NA	NA	NA	NA	NA	NA	NA	NA	NA	NA	NA	NA	NA	NA
25400	2014	inventory_date	Ostrya virginiana	Atlanta	Georgia	-84.357959	33.757495	Eu Clarkstonid Ave	naturally_occurring	Atlanta	NA	NA	NA	NA	NA	NA	NA	NA	NA	NA	NA	NA	NA	NA	NA	NA	NA
25401	2014	inventory_date	Ostrya virginiana	Atlanta	Georgia	-84.357959	33.757597	Eu Clarkstonid Ave	naturally_occurring	Atlanta	NA	NA	NA	NA	NA	NA	NA	NA	NA	NA	NA	NA	NA	NA	NA	NA	NA
26067	2014	inventory_date	Lagerstroemia indica	Hapeville	Georgia	-84.39669	33.64936	Old Dixie Hwy	introduced	Atlanta	NA	NA	NA	NA	NA	NA	NA	NA	NA	NA	NA	NA	NA	NA	NA	NA	NA
26068	2014	inventory_date	Lagerstroemia indica	Hapeville	Georgia	-84.396652	33.649377	Old Dixie Hwy	introduced	Atlanta	NA	NA	NA	NA	NA	NA	NA	NA	NA	NA	NA	NA	NA	NA	NA	NA	NA
26069	2014	inventory_date	Lagerstroemia indica	Hapeville	Georgia	-84.396693	33.649401	Old Dixie Hwy	introduced	Atlanta	NA	NA	NA	NA	NA	NA	NA	NA	NA	NA	NA	NA	NA	NA	NA	NA	NA
26070	2014	inventory_date	Lagerstroemia indica	Hapeville	Georgia	-84.39668	33.649455	Old Dixie Hwy	introduced	Atlanta	NA	NA	NA	NA	NA	NA	NA	NA	NA	NA	NA	NA	NA	NA	NA	NA	NA
26071	2014	inventory_date	Lagerstroemia indica	Hapeville	Georgia	-84.396644	33.649442	Old Dixie Hwy	introduced	Atlanta	NA	NA	NA	NA	NA	NA	NA	NA	NA	NA	NA	NA	NA	NA	NA	NA	NA
26072	2014	inventory_date	Lagerstroemia indica	Hapeville	Georgia	-84.396605	33.649419	Old Dixie Hwy	introduced	Atlanta	NA	NA	NA	NA	NA	NA	NA	NA	NA	NA	NA	NA	NA	NA	NA	NA	NA
26073	2014	inventory_date	Lagerstroemia indica	Hapeville	Georgia	-84.396434	33.650052	Old Dixie Hwy	introduced	Atlanta	NA	NA	NA	NA	NA	NA	NA	NA	NA	NA	NA	NA	NA	NA	NA	NA	NA
26074	2014	inventory_date	Lagerstroemia indica	Hapeville	Georgia	-84.39639	33.650037	Old Dixie Hwy	introduced	Atlanta	NA	NA	NA	NA	NA	NA	NA	NA	NA	NA	NA	NA	NA	NA	NA	NA	NA
26075	2014	inventory_date	Lagerstroemia indica	Hapeville	Georgia	-84.39634	33.65001	Old Dixie Hwy	introduced	Atlanta	NA	NA	NA	NA	NA	NA	NA	NA	NA	NA	NA	NA	NA	NA	NA	NA	NA
26076	2014	inventory_date	Lagerstroemia indica	Hapeville	Georgia	-84.396301	33.649984	Old Dixie Hwy	introduced	Atlanta	NA	NA	NA	NA	NA	NA	NA	NA	NA	NA	NA	NA	NA	NA	NA	NA	NA
26077	2014	inventory_date	Lagerstroemia indica	Hapeville	Georgia	-84.396251	33.649967	Old Dixie Hwy	introduced	Atlanta	NA	NA	NA	NA	NA	NA	NA	NA	NA	NA	NA	NA	NA	NA	NA	NA	NA
26078	2014	inventory_date	Lagerstroemia indica	Hapeville	Georgia	-84.396195	33.649935	Old Dixie Hwy	introduced	Atlanta	NA	NA	NA	NA	NA	NA	NA	NA	NA	NA	NA	NA	NA	NA	NA	NA	NA
26079	2014	inventory_date	Lagerstroemia indica	Hapeville	Georgia	-84.396141	33.649903	Old Dixie Hwy	introduced	Atlanta	NA	NA	NA	NA	NA	NA	NA	NA	NA	NA	NA	NA	NA	NA	NA	NA	NA
26080	2014	inventory_date	Lagerstroemia indica	Hapeville	Georgia	-84.39608	33.649874	Old Dixie Hwy	introduced	Atlanta	NA	NA	NA	NA	NA	NA	NA	NA	NA	NA	NA	NA	NA	NA	NA	NA	NA
26081	2014	inventory_date	Lagerstroemia indica	Hapeville	Georgia	-84.396027	33.649852	Old Dixie Hwy	introduced	Atlanta	NA	NA	NA	NA	NA	NA	NA	NA	NA	NA	NA	NA	NA	NA	NA	NA	NA
26082	2014	inventory_date	Lagerstroemia indica	Hapeville	Georgia	-84.396047	33.649908	Old Dixie Hwy	introduced	Atlanta	NA	NA	NA	NA	NA	NA	NA	NA	NA	NA	NA	NA	NA	NA	NA	NA	NA
26083	2014	inventory_date	Lagerstroemia indica	Hapeville	Georgia	-84.396104	33.649943	Old Dixie Hwy	introduced	Atlanta	NA	NA	NA	NA	NA	NA	NA	NA	NA	NA	NA	NA	NA	NA	NA	NA	NA
26084	2014	inventory_date	Lagerstroemia indica	Hapeville	Georgia	-84.396173	33.649984	Old Dixie Hwy	introduced	Atlanta	NA	NA	NA	NA	NA	NA	NA	NA	NA	NA	NA	NA	NA	NA	NA	NA	NA
26085	2014	inventory_date	Lagerstroemia indica	Hapeville	Georgia	-84.39622	33.650022	Old Dixie Hwy	introduced	Atlanta	NA	NA	NA	NA	NA	NA	NA	NA	NA	NA	NA	NA	NA	NA	NA	NA	NA
26086	2014	inventory_date	Lagerstroemia indica	Hapeville	Georgia	-84.396272	33.650064	Old Dixie Hwy	introduced	Atlanta	NA	NA	NA	NA	NA	NA	NA	NA	NA	NA	NA	NA	NA	NA	NA	NA	NA
26087	2014	inventory_date	Lagerstroemia indica	Hapeville	Georgia	-84.396327	33.650113	Old Dixie Hwy	introduced	Atlanta	NA	NA	NA	NA	NA	NA	NA	NA	NA	NA	NA	NA	NA	NA	NA	NA	NA
26088	2014	inventory_date	Lagerstroemia indica	Hapeville	Georgia	-84.39638	33.650163	Old Dixie Hwy	introduced	Atlanta	NA	NA	NA	NA	NA	NA	NA	NA	NA	NA	NA	NA	NA	NA	NA	NA	NA
26089	2014	inventory_date	Lagerstroemia indica	Hapeville	Georgia	-84.396335	33.650183	Old Dixie Hwy	introduced	Atlanta	NA	NA	NA	NA	NA	NA	NA	NA	NA	NA	NA	NA	NA	NA	NA	NA	NA
26090	2014	inventory_date	Lagerstroemia indica	Hapeville	Georgia	-84.396297	33.650151	Old Dixie Hwy	introduced	Atlanta	NA	NA	NA	NA	NA	NA	NA	NA	NA	NA	NA	NA	NA	NA	NA	NA	NA
26091	2014	inventory_date	Lagerstroemia indica	Hapeville	Georgia	-84.396247	33.650098	Old Dixie Hwy	introduced	Atlanta	NA	NA	NA	NA	NA	NA	NA	NA	NA	NA	NA	NA	NA	NA	NA	NA	NA
26092	2014	inventory_date	Lagerstroemia indica	Hapeville	Georgia	-84.3962	33.650067	Old Dixie Hwy	introduced	Atlanta	NA	NA	NA	NA	NA	NA	NA	NA	NA	NA	NA	NA	NA	NA	NA	NA	NA
26093	2014	inventory_date	Lagerstroemia indica	Hapeville	Georgia	-84.396151	33.65003	Old Dixie Hwy	introduced	Atlanta	NA	NA	NA	NA	NA	NA	NA	NA	NA	NA	NA	NA	NA	NA	NA	NA	NA
26094	2014	inventory_date	Lagerstroemia indica	Hapeville	Georgia	-84.396087	33.649994	Old Dixie Hwy	introduced	Atlanta	NA	NA	NA	NA	NA	NA	NA	NA	NA	NA	NA	NA	NA	NA	NA	NA	NA
26095	2014	inventory_date	Lagerstroemia indica	Hapeville	Georgia	-84.39603	33.649969	Old Dixie Hwy	introduced	Atlanta	NA	NA	NA	NA	NA	NA	NA	NA	NA	NA	NA	NA	NA	NA	NA	NA	NA
26096	2014	inventory_date	Lagerstroemia indica	Hapeville	Georgia	-84.395956	33.649939	Old Dixie Hwy	introduced	Atlanta	NA	NA	NA	NA	NA	NA	NA	NA	NA	NA	NA	NA	NA	NA	NA	NA	NA
26097	2014	inventory_date	Quercus shumardii	Hapeville	Georgia	-84.396448	33.649566	Old Dixie Hwy	naturally_occurring	Atlanta	NA	NA	NA	NA	NA	NA	NA	NA	NA	NA	NA	NA	NA	NA	NA	NA	NA
26098	2014	inventory_date	Quercus shumardii	Hapeville	Georgia	-84.396511	33.649611	Old Dixie Hwy	naturally_occurring	Atlanta	NA	NA	NA	NA	NA	NA	NA	NA	NA	NA	NA	NA	NA	NA	NA	NA	NA
26099	2014	inventory_date	Quercus shumardii	Hapeville	Georgia	-84.396557	33.64968	Old Dixie Hwy	naturally_occurring	Atlanta	NA	NA	NA	NA	NA	NA	NA	NA	NA	NA	NA	NA	NA	NA	NA	NA	NA
26100	2014	inventory_date	Quercus shumardii	Hapeville	Georgia	-84.396497	33.649711	Old Dixie Hwy	naturally_occurring	Atlanta	NA	NA	NA	NA	NA	NA	NA	NA	NA	NA	NA	NA	NA	NA	NA	NA	NA
26101	2014	inventory_date	Quercus shumardii	Hapeville	Georgia	-84.396434	33.649699	Old Dixie Hwy	naturally_occurring	Atlanta	NA	NA	NA	NA	NA	NA	NA	NA	NA	NA	NA	NA	NA	NA	NA	NA	NA
26102	2014	inventory_date	Quercus shumardii	Hapeville	Georgia	-84.396377	33.649659	Old Dixie Hwy	naturally_occurring	Atlanta	NA	NA	NA	NA	NA	NA	NA	NA	NA	NA	NA	NA	NA	NA	NA	NA	NA
26103	2014	inventory_date	Quercus shumardii	Hapeville	Georgia	-84.396312	33.649679	Old Dixie Hwy	naturally_occurring	Atlanta	NA	NA	NA	NA	NA	NA	NA	NA	NA	NA	NA	NA	NA	NA	NA	NA	NA
26104	2014	inventory_date	Quercus shumardii	Hapeville	Georgia	-84.396382	33.649718	Old Dixie Hwy	naturally_occurring	Atlanta	NA	NA	NA	NA	NA	NA	NA	NA	NA	NA	NA	NA	NA	NA	NA	NA	NA
26105	2014	inventory_date	Quercus shumardii	Hapeville	Georgia	-84.396459	33.649773	Old Dixie Hwy	naturally_occurring	Atlanta	NA	NA	NA	NA	NA	NA	NA	NA	NA	NA	NA	NA	NA	NA	NA	NA	NA
26106	2014	inventory_date	Quercus shumardii	Hapeville	Georgia	-84.396375	33.649792	Old Dixie Hwy	naturally_occurring	Atlanta	NA	NA	NA	NA	NA	NA	NA	NA	NA	NA	NA	NA	NA	NA	NA	NA	NA
26107	2014	inventory_date	Quercus shumardii	Hapeville	Georgia	-84.396464	33.64986	Old Dixie Hwy	naturally_occurring	Atlanta	NA	NA	NA	NA	NA	NA	NA	NA	NA	NA	NA	NA	NA	NA	NA	NA	NA
26108	2014	inventory_date	Quercus shumardii	Hapeville	Georgia	-84.396289	33.649822	Old Dixie Hwy	naturally_occurring	Atlanta	NA	NA	NA	NA	NA	NA	NA	NA	NA	NA	NA	NA	NA	NA	NA	NA	NA
26109	2014	inventory_date	Quercus shumardii	Hapeville	Georgia	-84.396249	33.649787	Old Dixie Hwy	naturally_occurring	Atlanta	NA	NA	NA	NA	NA	NA	NA	NA	NA	NA	NA	NA	NA	NA	NA	NA	NA
26110	2014	inventory_date	Quercus shumardii	Hapeville	Georgia	-84.3962	33.649738	Old Dixie Hwy	naturally_occurring	Atlanta	NA	NA	NA	NA	NA	NA	NA	NA	NA	NA	NA	NA	NA	NA	NA	NA	NA
26111	2014	inventory_date	Quercus shumardii	Hapeville	Georgia	-84.396125	33.64979	Old Dixie Hwy	naturally_occurring	Atlanta	NA	NA	NA	NA	NA	NA	NA	NA	NA	NA	NA	NA	NA	NA	NA	NA	NA
26112	2014	inventory_date	Quercus shumardii	Hapeville	Georgia	-84.39646	33.650004	Old Dixie Hwy	naturally_occurring	Atlanta	NA	NA	NA	NA	NA	NA	NA	NA	NA	NA	NA	NA	NA	NA	NA	NA	NA
26113	2014	inventory_date	Magnolia grandiflora	Hapeville	Georgia	-84.396576	33.649454	Old Dixie Hwy	naturally_occurring	Atlanta	NA	NA	NA	NA	NA	NA	NA	NA	NA	NA	NA	NA	NA	NA	NA	NA	NA
26114	2014	inventory_date	Magnolia grandiflora	Hapeville	Georgia	-84.396619	33.649485	Old Dixie Hwy	naturally_occurring	Atlanta	NA	NA	NA	NA	NA	NA	NA	NA	NA	NA	NA	NA	NA	NA	NA	NA	NA
26115	2014	inventory_date	Magnolia grandiflora	Hapeville	Georgia	-84.396574	33.649509	Old Dixie Hwy	naturally_occurring	Atlanta	NA	NA	NA	NA	NA	NA	NA	NA	NA	NA	NA	NA	NA	NA	NA	NA	NA
26116	2014	inventory_date	Magnolia grandiflora	Hapeville	Georgia	-84.396525	33.649515	Old Dixie Hwy	naturally_occurring	Atlanta	NA	NA	NA	NA	NA	NA	NA	NA	NA	NA	NA	NA	NA	NA	NA	NA	NA
26117	2014	inventory_date	Magnolia grandiflora	Hapeville	Georgia	-84.39656	33.64954	Old Dixie Hwy	naturally_occurring	Atlanta	NA	NA	NA	NA	NA	NA	NA	NA	NA	NA	NA	NA	NA	NA	NA	NA	NA
26118	2014	inventory_date	Magnolia grandiflora	Hapeville	Georgia	-84.396606	33.649575	Old Dixie Hwy	naturally_occurring	Atlanta	NA	NA	NA	NA	NA	NA	NA	NA	NA	NA	NA	NA	NA	NA	NA	NA	NA
26119	2014	inventory_date	Magnolia grandiflora	Hapeville	Georgia	-84.396564	33.649563	Old Dixie Hwy	naturally_occurring	Atlanta	NA	NA	NA	NA	NA	NA	NA	NA	NA	NA	NA	NA	NA	NA	NA	NA	NA
26120	2014	inventory_date	Magnolia grandiflora	Hapeville	Georgia	-84.396527	33.649544	Old Dixie Hwy	naturally_occurring	Atlanta	NA	NA	NA	NA	NA	NA	NA	NA	NA	NA	NA	NA	NA	NA	NA	NA	NA
26121	2014	inventory_date	Magnolia grandiflora	Hapeville	Georgia	-84.396492	33.649529	Old Dixie Hwy	naturally_occurring	Atlanta	NA	NA	NA	NA	NA	NA	NA	NA	NA	NA	NA	NA	NA	NA	NA	NA	NA
26977	2014	inventory_date	Lagerstroemia indica	Atlanta	Georgia	-84.379155	33.786696	1 14th Place	introduced	Atlanta	NA	NA	NA	NA	NA	NA	NA	NA	NA	NA	NA	NA	NA	NA	NA	NA	NA
26978	2014	inventory_date	Lagerstroemia indica	Atlanta	Georgia	-84.37916	33.786755	1 14th Place	introduced	Atlanta	NA	NA	NA	NA	NA	NA	NA	NA	NA	NA	NA	NA	NA	NA	NA	NA	NA
26979	2014	inventory_date	Lagerstroemia indica	Atlanta	Georgia	-84.379158	33.786805	1 14th Place	introduced	Atlanta	NA	NA	NA	NA	NA	NA	NA	NA	NA	NA	NA	NA	NA	NA	NA	NA	NA
26980	2014	inventory_date	Lagerstroemia indica	Atlanta	Georgia	-84.379157	33.786861	1 14th Place	introduced	Atlanta	NA	NA	NA	NA	NA	NA	NA	NA	NA	NA	NA	NA	NA	NA	NA	NA	NA
26981	2014	inventory_date	Lagerstroemia indica	Atlanta	Georgia	-84.379161	33.786915	1 14th Place	introduced	Atlanta	NA	NA	NA	NA	NA	NA	NA	NA	NA	NA	NA	NA	NA	NA	NA	NA	NA
26982	2014	inventory_date	Lagerstroemia indica	Atlanta	Georgia	-84.37916	33.786971	1 14th Place	introduced	Atlanta	NA	NA	NA	NA	NA	NA	NA	NA	NA	NA	NA	NA	NA	NA	NA	NA	NA
26983	2014	inventory_date	Lagerstroemia indica	Atlanta	Georgia	-84.379164	33.787028	1 14th Place	introduced	Atlanta	NA	NA	NA	NA	NA	NA	NA	NA	NA	NA	NA	NA	NA	NA	NA	NA	NA
26984	2014	inventory_date	Lagerstroemia indica	Atlanta	Georgia	-84.379079	33.78664	1 14th Place	introduced	Atlanta	NA	NA	NA	NA	NA	NA	NA	NA	NA	NA	NA	NA	NA	NA	NA	NA	NA
26985	2014	inventory_date	Lagerstroemia indica	Atlanta	Georgia	-84.379079	33.786699	1 14th Place	introduced	Atlanta	NA	NA	NA	NA	NA	NA	NA	NA	NA	NA	NA	NA	NA	NA	NA	NA	NA
26986	2014	inventory_date	Lagerstroemia indica	Atlanta	Georgia	-84.379079	33.786753	1 14th Place	introduced	Atlanta	NA	NA	NA	NA	NA	NA	NA	NA	NA	NA	NA	NA	NA	NA	NA	NA	NA
26987	2014	inventory_date	Lagerstroemia indica	Atlanta	Georgia	-84.379081	33.786803	1 14th Place	introduced	Atlanta	NA	NA	NA	NA	NA	NA	NA	NA	NA	NA	NA	NA	NA	NA	NA	NA	NA
26903	2014	inventory_date	Acer buergerianum	Atlanta	Georgia	-84.373696	33.766369	1 Angier Ave	introduced	Atlanta	NA	NA	NA	NA	NA	NA	NA	NA	NA	NA	NA	NA	NA	NA	NA	NA	NA
38540	2017	inventory_date	Quercus alba	Atlanta	Georgia	-84.443954	33.787396	1 Argule Ln	naturally_occurring	Atlanta	NA	NA	NA	NA	NA	NA	NA	NA	NA	NA	NA	NA	NA	NA	NA	NA	NA
32906	2016	inventory_date	Chionanthus retusus	Atlanta	Georgia	-84.348452	33.748355	1 Arkwright Pl	introduced	Atlanta	NA	NA	NA	NA	NA	NA	NA	NA	NA	NA	NA	NA	NA	NA	NA	NA	NA
32907	2016	inventory_date	Chionanthus retusus	Atlanta	Georgia	-84.348383	33.748377	1 Arkwright Pl	introduced	Atlanta	NA	NA	NA	NA	NA	NA	NA	NA	NA	NA	NA	NA	NA	NA	NA	NA	NA
35363	2017	inventory_date	Quercus shumardii	Atlanta	Georgia	-84.360944	33.758028	1 Ashland Ave	naturally_occurring	Atlanta	NA	NA	NA	NA	NA	NA	NA	NA	NA	NA	NA	NA	NA	NA	NA	NA	NA
28739	2015	inventory_date	Ulmus parvifolia	Atlanta	Georgia	-84.38622	33.755439	1 Auburn Ave	introduced	Atlanta	NA	NA	NA	NA	NA	NA	NA	NA	NA	NA	NA	NA	NA	NA	NA	NA	NA
27007	2014	inventory_date	Quercus pagoda	Atlanta	Georgia	-84.350749	33.762511	1 Austin Ave	naturally_occurring	Atlanta	NA	NA	NA	NA	NA	NA	NA	NA	NA	NA	NA	NA	NA	NA	NA	NA	NA
27008	2014	inventory_date	Quercus pagoda	Atlanta	Georgia	-84.351197	33.762931	1 Austin Ave	naturally_occurring	Atlanta	NA	NA	NA	NA	NA	NA	NA	NA	NA	NA	NA	NA	NA	NA	NA	NA	NA
27009	2014	inventory_date	Quercus pagoda	Atlanta	Georgia	-84.351121	33.763002	1 Austin Ave	naturally_occurring	Atlanta	NA	NA	NA	NA	NA	NA	NA	NA	NA	NA	NA	NA	NA	NA	NA	NA	NA
27010	2014	inventory_date	Quercus pagoda	Atlanta	Georgia	-84.351032	33.763062	1 Austin Ave	naturally_occurring	Atlanta	NA	NA	NA	NA	NA	NA	NA	NA	NA	NA	NA	NA	NA	NA	NA	NA	NA
27011	2014	inventory_date	Quercus pagoda	Atlanta	Georgia	-84.350868	33.763161	1 Austin Ave	naturally_occurring	Atlanta	NA	NA	NA	NA	NA	NA	NA	NA	NA	NA	NA	NA	NA	NA	NA	NA	NA
27012	2014	inventory_date	Quercus pagoda	Atlanta	Georgia	-84.350782	33.763223	1 Austin Ave	naturally_occurring	Atlanta	NA	NA	NA	NA	NA	NA	NA	NA	NA	NA	NA	NA	NA	NA	NA	NA	NA
27013	2014	inventory_date	Quercus pagoda	Atlanta	Georgia	-84.350699	33.763274	1 Austin Ave	naturally_occurring	Atlanta	NA	NA	NA	NA	NA	NA	NA	NA	NA	NA	NA	NA	NA	NA	NA	NA	NA
27014	2014	inventory_date	Quercus pagoda	Atlanta	Georgia	-84.350605	33.76332	1 Austin Ave	naturally_occurring	Atlanta	NA	NA	NA	NA	NA	NA	NA	NA	NA	NA	NA	NA	NA	NA	NA	NA	NA
27015	2014	inventory_date	Quercus pagoda	Atlanta	Georgia	-84.350521	33.763345	1 Austin Ave	naturally_occurring	Atlanta	NA	NA	NA	NA	NA	NA	NA	NA	NA	NA	NA	NA	NA	NA	NA	NA	NA
27016	2014	inventory_date	Quercus pagoda	Atlanta	Georgia	-84.350391	33.763343	1 Austin Ave	naturally_occurring	Atlanta	NA	NA	NA	NA	NA	NA	NA	NA	NA	NA	NA	NA	NA	NA	NA	NA	NA
27017	2014	inventory_date	Quercus pagoda	Atlanta	Georgia	-84.350211	33.76336	1 Austin Ave	naturally_occurring	Atlanta	NA	NA	NA	NA	NA	NA	NA	NA	NA	NA	NA	NA	NA	NA	NA	NA	NA
27018	2014	inventory_date	Carya tomentosa	Atlanta	Georgia	-84.350663	33.762407	1 Austin Ave	naturally_occurring	Atlanta	NA	NA	NA	NA	NA	NA	NA	NA	NA	NA	NA	NA	NA	NA	NA	NA	NA
27019	2014	inventory_date	Carya tomentosa	Atlanta	Georgia	-84.350496	33.762418	1 Austin Ave	naturally_occurring	Atlanta	NA	NA	NA	NA	NA	NA	NA	NA	NA	NA	NA	NA	NA	NA	NA	NA	NA
27020	2014	inventory_date	Carya tomentosa	Atlanta	Georgia	-84.350617	33.762332	1 Austin Ave	naturally_occurring	Atlanta	NA	NA	NA	NA	NA	NA	NA	NA	NA	NA	NA	NA	NA	NA	NA	NA	NA
27021	2014	inventory_date	Carya tomentosa	Atlanta	Georgia	-84.350494	33.762312	1 Austin Ave	naturally_occurring	Atlanta	NA	NA	NA	NA	NA	NA	NA	NA	NA	NA	NA	NA	NA	NA	NA	NA	NA
27022	2014	inventory_date	Carya tomentosa	Atlanta	Georgia	-84.350613	33.762229	1 Austin Ave	naturally_occurring	Atlanta	NA	NA	NA	NA	NA	NA	NA	NA	NA	NA	NA	NA	NA	NA	NA	NA	NA
27023	2014	inventory_date	Carya tomentosa	Atlanta	Georgia	-84.350503	33.762221	1 Austin Ave	naturally_occurring	Atlanta	NA	NA	NA	NA	NA	NA	NA	NA	NA	NA	NA	NA	NA	NA	NA	NA	NA
27024	2014	inventory_date	Carya tomentosa	Atlanta	Georgia	-84.350598	33.762143	1 Austin Ave	naturally_occurring	Atlanta	NA	NA	NA	NA	NA	NA	NA	NA	NA	NA	NA	NA	NA	NA	NA	NA	NA
27025	2014	inventory_date	Carya tomentosa	Atlanta	Georgia	-84.350519	33.762145	1 Austin Ave	naturally_occurring	Atlanta	NA	NA	NA	NA	NA	NA	NA	NA	NA	NA	NA	NA	NA	NA	NA	NA	NA
37953	2017	inventory_date	Quercus shumardii	Atlanta	Georgia	-84.37957704	33.76168827	1 Baker Highland Con	naturally_occurring	Atlanta	NA	NA	NA	NA	NA	NA	NA	NA	NA	NA	NA	NA	NA	NA	NA	NA	NA
37954	2017	inventory_date	Quercus shumardii	Atlanta	Georgia	-84.37965925	33.76174362	1 Baker Highland Con	naturally_occurring	Atlanta	NA	NA	NA	NA	NA	NA	NA	NA	NA	NA	NA	NA	NA	NA	NA	NA	NA
37955	2017	inventory_date	Quercus shumardii	Atlanta	Georgia	-84.38112276	33.76222815	1 Baker Highland Con	naturally_occurring	Atlanta	NA	NA	NA	NA	NA	NA	NA	NA	NA	NA	NA	NA	NA	NA	NA	NA	NA
37956	2017	inventory_date	Quercus shumardii	Atlanta	Georgia	-84.3809979	33.76222329	1 Baker Highland Con	naturally_occurring	Atlanta	NA	NA	NA	NA	NA	NA	NA	NA	NA	NA	NA	NA	NA	NA	NA	NA	NA
37957	2017	inventory_date	Quercus shumardii	Atlanta	Georgia	-84.38045711	33.76212434	1 Baker Highland Con	naturally_occurring	Atlanta	NA	NA	NA	NA	NA	NA	NA	NA	NA	NA	NA	NA	NA	NA	NA	NA	NA
37958	2017	inventory_date	Quercus shumardii	Atlanta	Georgia	-84.38033831	33.76209484	1 Baker Highland Con	naturally_occurring	Atlanta	NA	NA	NA	NA	NA	NA	NA	NA	NA	NA	NA	NA	NA	NA	NA	NA	NA
37959	2017	inventory_date	Quercus shumardii	Atlanta	Georgia	-84.38024331	33.76206515	1 Baker Highland Con	naturally_occurring	Atlanta	NA	NA	NA	NA	NA	NA	NA	NA	NA	NA	NA	NA	NA	NA	NA	NA	NA
37960	2017	inventory_date	Quercus shumardii	Atlanta	Georgia	-84.38014163	33.76201426	1 Baker Highland Con	naturally_occurring	Atlanta	NA	NA	NA	NA	NA	NA	NA	NA	NA	NA	NA	NA	NA	NA	NA	NA	NA
37961	2017	inventory_date	Quercus shumardii	Atlanta	Georgia	-84.38005247	33.76196982	1 Baker Highland Con	naturally_occurring	Atlanta	NA	NA	NA	NA	NA	NA	NA	NA	NA	NA	NA	NA	NA	NA	NA	NA	NA
37962	2017	inventory_date	Quercus shumardii	Atlanta	Georgia	-84.37994557	33.76191045	1 Baker Highland Con	naturally_occurring	Atlanta	NA	NA	NA	NA	NA	NA	NA	NA	NA	NA	NA	NA	NA	NA	NA	NA	NA
37963	2017	inventory_date	Quercus shumardii	Atlanta	Georgia	-84.37983845	33.76185127	1 Baker Highland Con	naturally_occurring	Atlanta	NA	NA	NA	NA	NA	NA	NA	NA	NA	NA	NA	NA	NA	NA	NA	NA	NA
37964	2017	inventory_date	Quercus shumardii	Atlanta	Georgia	-84.37974345	33.76180179	1 Baker Highland Con	naturally_occurring	Atlanta	NA	NA	NA	NA	NA	NA	NA	NA	NA	NA	NA	NA	NA	NA	NA	NA	NA
37965	2017	inventory_date	Acer buergerianum	Atlanta	Georgia	-84.37948985	33.76152966	1 Baker Highland Con	introduced	Atlanta	NA	NA	NA	NA	NA	NA	NA	NA	NA	NA	NA	NA	NA	NA	NA	NA	NA
37966	2017	inventory_date	Acer buergerianum	Atlanta	Georgia	-84.3793746	33.76147259	1 Baker Highland Con	introduced	Atlanta	NA	NA	NA	NA	NA	NA	NA	NA	NA	NA	NA	NA	NA	NA	NA	NA	NA
37967	2017	inventory_date	Acer buergerianum	Atlanta	Georgia	-84.37917791	33.76142221	1 Baker Highland Con	introduced	Atlanta	NA	NA	NA	NA	NA	NA	NA	NA	NA	NA	NA	NA	NA	NA	NA	NA	NA
37968	2017	inventory_date	Acer buergerianum	Atlanta	Georgia	-84.37928188	33.76144732	1 Baker Highland Con	introduced	Atlanta	NA	NA	NA	NA	NA	NA	NA	NA	NA	NA	NA	NA	NA	NA	NA	NA	NA
37969	2017	inventory_date	Quercus shumardii	Atlanta	Georgia	-84.38080299	33.76210616	1 Baker Highland Con	naturally_occurring	Atlanta	NA	NA	NA	NA	NA	NA	NA	NA	NA	NA	NA	NA	NA	NA	NA	NA	NA
37970	2017	inventory_date	Quercus shumardii	Atlanta	Georgia	-84.38073432	33.76209542	1 Baker Highland Con	naturally_occurring	Atlanta	NA	NA	NA	NA	NA	NA	NA	NA	NA	NA	NA	NA	NA	NA	NA	NA	NA
37971	2017	inventory_date	Quercus shumardii	Atlanta	Georgia	-84.38065414	33.76208057	1 Baker Highland Con	naturally_occurring	Atlanta	NA	NA	NA	NA	NA	NA	NA	NA	NA	NA	NA	NA	NA	NA	NA	NA	NA
37972	2017	inventory_date	Quercus shumardii	Atlanta	Georgia	-84.38057986	33.76206204	1 Baker Highland Con	naturally_occurring	Atlanta	NA	NA	NA	NA	NA	NA	NA	NA	NA	NA	NA	NA	NA	NA	NA	NA	NA
37973	2017	inventory_date	Quercus nuttallii	Atlanta	Georgia	-84.38008923	33.76185178	1 Baker Highland Con	no_info	Atlanta	NA	NA	NA	NA	NA	NA	NA	NA	NA	NA	NA	NA	NA	NA	NA	NA	NA
37974	2017	inventory_date	Quercus nuttallii	Atlanta	Georgia	-84.37999401	33.7618023	1 Baker Highland Con	no_info	Atlanta	NA	NA	NA	NA	NA	NA	NA	NA	NA	NA	NA	NA	NA	NA	NA	NA	NA
39889	2018	inventory_date	Cercis canadensis	Dunwoody	Georgia	-84.29663	33.93338	1 Barclay Dr	naturally_occurring	Atlanta	NA	NA	NA	NA	NA	NA	NA	NA	NA	NA	NA	NA	NA	NA	NA	NA	NA
39890	2018	inventory_date	Cercis canadensis	Dunwoody	Georgia	-84.29658	33.93336	1 Barclay Dr	naturally_occurring	Atlanta	NA	NA	NA	NA	NA	NA	NA	NA	NA	NA	NA	NA	NA	NA	NA	NA	NA
39891	2018	inventory_date	Cercis canadensis	Dunwoody	Georgia	-84.29654	33.93337	1 Barclay Dr	naturally_occurring	Atlanta	NA	NA	NA	NA	NA	NA	NA	NA	NA	NA	NA	NA	NA	NA	NA	NA	NA
39892	2018	inventory_date	Cercis canadensis	Dunwoody	Georgia	-84.29656	33.93331	1 Barclay Dr	naturally_occurring	Atlanta	NA	NA	NA	NA	NA	NA	NA	NA	NA	NA	NA	NA	NA	NA	NA	NA	NA
39893	2018	inventory_date	Cercis canadensis	Dunwoody	Georgia	-84.29662	33.93329	1 Barclay Dr	naturally_occurring	Atlanta	NA	NA	NA	NA	NA	NA	NA	NA	NA	NA	NA	NA	NA	NA	NA	NA	NA
39894	2018	inventory_date	Cercis canadensis	Dunwoody	Georgia	-84.29669	33.93327	1 Barclay Dr	naturally_occurring	Atlanta	NA	NA	NA	NA	NA	NA	NA	NA	NA	NA	NA	NA	NA	NA	NA	NA	NA
39895	2018	inventory_date	Cercis canadensis	Dunwoody	Georgia	-84.29675	33.93325	1 Barclay Dr	naturally_occurring	Atlanta	NA	NA	NA	NA	NA	NA	NA	NA	NA	NA	NA	NA	NA	NA	NA	NA	NA
39896	2018	inventory_date	Cercis canadensis	Dunwoody	Georgia	-84.29682	33.93324	1 Barclay Dr	naturally_occurring	Atlanta	NA	NA	NA	NA	NA	NA	NA	NA	NA	NA	NA	NA	NA	NA	NA	NA	NA
39897	2018	inventory_date	Cercis canadensis	Dunwoody	Georgia	-84.29688	33.93322	1 Barclay Dr	naturally_occurring	Atlanta	NA	NA	NA	NA	NA	NA	NA	NA	NA	NA	NA	NA	NA	NA	NA	NA	NA
39898	2018	inventory_date	Cercis canadensis	Dunwoody	Georgia	-84.29694	33.93321	1 Barclay Dr	naturally_occurring	Atlanta	NA	NA	NA	NA	NA	NA	NA	NA	NA	NA	NA	NA	NA	NA	NA	NA	NA
39899	2018	inventory_date	Cercis canadensis	Dunwoody	Georgia	-84.29699	33.93319	1 Barclay Dr	naturally_occurring	Atlanta	NA	NA	NA	NA	NA	NA	NA	NA	NA	NA	NA	NA	NA	NA	NA	NA	NA
39900	2018	inventory_date	Cercis canadensis	Dunwoody	Georgia	-84.29704	33.93317	1 Barclay Dr	naturally_occurring	Atlanta	NA	NA	NA	NA	NA	NA	NA	NA	NA	NA	NA	NA	NA	NA	NA	NA	NA
39901	2018	inventory_date	Cercis canadensis	Dunwoody	Georgia	-84.2971	33.93316	1 Barclay Dr	naturally_occurring	Atlanta	NA	NA	NA	NA	NA	NA	NA	NA	NA	NA	NA	NA	NA	NA	NA	NA	NA
39902	2018	inventory_date	Cercis canadensis	Dunwoody	Georgia	-84.29714	33.93314	1 Barclay Dr	naturally_occurring	Atlanta	NA	NA	NA	NA	NA	NA	NA	NA	NA	NA	NA	NA	NA	NA	NA	NA	NA
39903	2018	inventory_date	Cercis canadensis	Dunwoody	Georgia	-84.29719	33.93313	1 Barclay Dr	naturally_occurring	Atlanta	NA	NA	NA	NA	NA	NA	NA	NA	NA	NA	NA	NA	NA	NA	NA	NA	NA
39904	2018	inventory_date	Cercis canadensis	Dunwoody	Georgia	-84.29725	33.93311	1 Barclay Dr	naturally_occurring	Atlanta	NA	NA	NA	NA	NA	NA	NA	NA	NA	NA	NA	NA	NA	NA	NA	NA	NA
39905	2018	inventory_date	Cercis canadensis	Dunwoody	Georgia	-84.2973	33.9331	1 Barclay Dr	naturally_occurring	Atlanta	NA	NA	NA	NA	NA	NA	NA	NA	NA	NA	NA	NA	NA	NA	NA	NA	NA
39906	2018	inventory_date	Cercis canadensis	Dunwoody	Georgia	-84.29735	33.93309	1 Barclay Dr	naturally_occurring	Atlanta	NA	NA	NA	NA	NA	NA	NA	NA	NA	NA	NA	NA	NA	NA	NA	NA	NA
39907	2018	inventory_date	Cercis canadensis	Dunwoody	Georgia	-84.29741	33.93307	1 Barclay Dr	naturally_occurring	Atlanta	NA	NA	NA	NA	NA	NA	NA	NA	NA	NA	NA	NA	NA	NA	NA	NA	NA
39908	2018	inventory_date	Cercis canadensis	Dunwoody	Georgia	-84.29747	33.93305	1 Barclay Dr	naturally_occurring	Atlanta	NA	NA	NA	NA	NA	NA	NA	NA	NA	NA	NA	NA	NA	NA	NA	NA	NA
39909	2018	inventory_date	Cercis canadensis	Dunwoody	Georgia	-84.29752	33.93303	1 Barclay Dr	naturally_occurring	Atlanta	NA	NA	NA	NA	NA	NA	NA	NA	NA	NA	NA	NA	NA	NA	NA	NA	NA
39910	2018	inventory_date	Cercis canadensis	Dunwoody	Georgia	-84.29758	33.93302	1 Barclay Dr	naturally_occurring	Atlanta	NA	NA	NA	NA	NA	NA	NA	NA	NA	NA	NA	NA	NA	NA	NA	NA	NA
39911	2018	inventory_date	Cercis canadensis	Dunwoody	Georgia	-84.29764	33.933	1 Barclay Dr	naturally_occurring	Atlanta	NA	NA	NA	NA	NA	NA	NA	NA	NA	NA	NA	NA	NA	NA	NA	NA	NA
39912	2018	inventory_date	Cercis canadensis	Dunwoody	Georgia	-84.2977	33.93298	1 Barclay Dr	naturally_occurring	Atlanta	NA	NA	NA	NA	NA	NA	NA	NA	NA	NA	NA	NA	NA	NA	NA	NA	NA
39913	2018	inventory_date	Cercis canadensis	Dunwoody	Georgia	-84.29777	33.93296	1 Barclay Dr	naturally_occurring	Atlanta	NA	NA	NA	NA	NA	NA	NA	NA	NA	NA	NA	NA	NA	NA	NA	NA	NA
39914	2018	inventory_date	Cercis canadensis	Dunwoody	Georgia	-84.29785	33.93294	1 Barclay Dr	naturally_occurring	Atlanta	NA	NA	NA	NA	NA	NA	NA	NA	NA	NA	NA	NA	NA	NA	NA	NA	NA
39915	2018	inventory_date	Cercis canadensis	Dunwoody	Georgia	-84.29795	33.93291	1 Barclay Dr	naturally_occurring	Atlanta	NA	NA	NA	NA	NA	NA	NA	NA	NA	NA	NA	NA	NA	NA	NA	NA	NA
39916	2018	inventory_date	Cercis canadensis	Dunwoody	Georgia	-84.29803	33.93288	1 Barclay Dr	naturally_occurring	Atlanta	NA	NA	NA	NA	NA	NA	NA	NA	NA	NA	NA	NA	NA	NA	NA	NA	NA
39917	2018	inventory_date	Cercis canadensis	Dunwoody	Georgia	-84.2981	33.93286	1 Barclay Dr	naturally_occurring	Atlanta	NA	NA	NA	NA	NA	NA	NA	NA	NA	NA	NA	NA	NA	NA	NA	NA	NA
39918	2018	inventory_date	Cercis canadensis	Dunwoody	Georgia	-84.29818	33.93284	1 Barclay Dr	naturally_occurring	Atlanta	NA	NA	NA	NA	NA	NA	NA	NA	NA	NA	NA	NA	NA	NA	NA	NA	NA
39919	2018	inventory_date	Amelanchier arborea	Dunwoody	Georgia	-84.2981	33.93297	1 Barclay Dr	naturally_occurring	Atlanta	NA	NA	NA	NA	NA	NA	NA	NA	NA	NA	NA	NA	NA	NA	NA	NA	NA
39920	2018	inventory_date	Amelanchier arborea	Dunwoody	Georgia	-84.29806	33.93295	1 Barclay Dr	naturally_occurring	Atlanta	NA	NA	NA	NA	NA	NA	NA	NA	NA	NA	NA	NA	NA	NA	NA	NA	NA
39921	2018	inventory_date	Amelanchier arborea	Dunwoody	Georgia	-84.29805	33.93299	1 Barclay Dr	naturally_occurring	Atlanta	NA	NA	NA	NA	NA	NA	NA	NA	NA	NA	NA	NA	NA	NA	NA	NA	NA
39922	2018	inventory_date	Amelanchier arborea	Dunwoody	Georgia	-84.29798	33.93301	1 Barclay Dr	naturally_occurring	Atlanta	NA	NA	NA	NA	NA	NA	NA	NA	NA	NA	NA	NA	NA	NA	NA	NA	NA
39923	2018	inventory_date	Amelanchier arborea	Dunwoody	Georgia	-84.29795	33.93299	1 Barclay Dr	naturally_occurring	Atlanta	NA	NA	NA	NA	NA	NA	NA	NA	NA	NA	NA	NA	NA	NA	NA	NA	NA
39924	2018	inventory_date	Amelanchier arborea	Dunwoody	Georgia	-84.29792	33.93302	1 Barclay Dr	naturally_occurring	Atlanta	NA	NA	NA	NA	NA	NA	NA	NA	NA	NA	NA	NA	NA	NA	NA	NA	NA
39925	2018	inventory_date	Ostrya virginiana	Dunwoody	Georgia	-84.29784	33.93305	1 Barclay Dr	naturally_occurring	Atlanta	NA	NA	NA	NA	NA	NA	NA	NA	NA	NA	NA	NA	NA	NA	NA	NA	NA
39926	2018	inventory_date	Ostrya virginiana	Dunwoody	Georgia	-84.29775	33.93308	1 Barclay Dr	naturally_occurring	Atlanta	NA	NA	NA	NA	NA	NA	NA	NA	NA	NA	NA	NA	NA	NA	NA	NA	NA
39927	2018	inventory_date	Ostrya virginiana	Dunwoody	Georgia	-84.29765	33.93311	1 Barclay Dr	naturally_occurring	Atlanta	NA	NA	NA	NA	NA	NA	NA	NA	NA	NA	NA	NA	NA	NA	NA	NA	NA
39928	2018	inventory_date	Ostrya virginiana	Dunwoody	Georgia	-84.29759	33.93315	1 Barclay Dr	naturally_occurring	Atlanta	NA	NA	NA	NA	NA	NA	NA	NA	NA	NA	NA	NA	NA	NA	NA	NA	NA
39929	2018	inventory_date	Ostrya virginiana	Dunwoody	Georgia	-84.29753	33.93314	1 Barclay Dr	naturally_occurring	Atlanta	NA	NA	NA	NA	NA	NA	NA	NA	NA	NA	NA	NA	NA	NA	NA	NA	NA
39930	2018	inventory_date	Ostrya virginiana	Dunwoody	Georgia	-84.29752	33.93318	1 Barclay Dr	naturally_occurring	Atlanta	NA	NA	NA	NA	NA	NA	NA	NA	NA	NA	NA	NA	NA	NA	NA	NA	NA
39931	2018	inventory_date	Acer rubrum	Dunwoody	Georgia	-84.29787	33.933	1 Barclay Dr	naturally_occurring	Atlanta	NA	NA	NA	NA	NA	NA	NA	NA	NA	NA	NA	NA	NA	NA	NA	NA	NA
39932	2018	inventory_date	Acer rubrum	Dunwoody	Georgia	-84.29778	33.93304	1 Barclay Dr	naturally_occurring	Atlanta	NA	NA	NA	NA	NA	NA	NA	NA	NA	NA	NA	NA	NA	NA	NA	NA	NA
39933	2018	inventory_date	Acer rubrum	Dunwoody	Georgia	-84.2977	33.93307	1 Barclay Dr	naturally_occurring	Atlanta	NA	NA	NA	NA	NA	NA	NA	NA	NA	NA	NA	NA	NA	NA	NA	NA	NA
39934	2018	inventory_date	Acer rubrum	Dunwoody	Georgia	-84.2976	33.93311	1 Barclay Dr	naturally_occurring	Atlanta	NA	NA	NA	NA	NA	NA	NA	NA	NA	NA	NA	NA	NA	NA	NA	NA	NA
39935	2018	inventory_date	Acer rubrum	Dunwoody	Georgia	-84.29752	33.93309	1 Barclay Dr	naturally_occurring	Atlanta	NA	NA	NA	NA	NA	NA	NA	NA	NA	NA	NA	NA	NA	NA	NA	NA	NA
39936	2018	inventory_date	Cercis canadensis	Dunwoody	Georgia	-84.29748	33.9332	1 Barclay Dr	naturally_occurring	Atlanta	NA	NA	NA	NA	NA	NA	NA	NA	NA	NA	NA	NA	NA	NA	NA	NA	NA
39937	2018	inventory_date	Cercis canadensis	Dunwoody	Georgia	-84.29744	33.93322	1 Barclay Dr	naturally_occurring	Atlanta	NA	NA	NA	NA	NA	NA	NA	NA	NA	NA	NA	NA	NA	NA	NA	NA	NA
39938	2018	inventory_date	Cercis canadensis	Dunwoody	Georgia	-84.29743	33.93317	1 Barclay Dr	naturally_occurring	Atlanta	NA	NA	NA	NA	NA	NA	NA	NA	NA	NA	NA	NA	NA	NA	NA	NA	NA
39939	2018	inventory_date	Cercis canadensis	Dunwoody	Georgia	-84.2974	33.93323	1 Barclay Dr	naturally_occurring	Atlanta	NA	NA	NA	NA	NA	NA	NA	NA	NA	NA	NA	NA	NA	NA	NA	NA	NA
39940	2018	inventory_date	Cercis canadensis	Dunwoody	Georgia	-84.29735	33.9332	1 Barclay Dr	naturally_occurring	Atlanta	NA	NA	NA	NA	NA	NA	NA	NA	NA	NA	NA	NA	NA	NA	NA	NA	NA
39941	2018	inventory_date	Cercis canadensis	Dunwoody	Georgia	-84.29735	33.93325	1 Barclay Dr	naturally_occurring	Atlanta	NA	NA	NA	NA	NA	NA	NA	NA	NA	NA	NA	NA	NA	NA	NA	NA	NA
39942	2018	inventory_date	Chionanthus virginicus	Dunwoody	Georgia	-84.2973	33.93326	1 Barclay Dr	naturally_occurring	Atlanta	NA	NA	NA	NA	NA	NA	NA	NA	NA	NA	NA	NA	NA	NA	NA	NA	NA
39943	2018	inventory_date	Chionanthus virginicus	Dunwoody	Georgia	-84.29726	33.93326	1 Barclay Dr	naturally_occurring	Atlanta	NA	NA	NA	NA	NA	NA	NA	NA	NA	NA	NA	NA	NA	NA	NA	NA	NA
39944	2018	inventory_date	Chionanthus virginicus	Dunwoody	Georgia	-84.29722	33.93326	1 Barclay Dr	naturally_occurring	Atlanta	NA	NA	NA	NA	NA	NA	NA	NA	NA	NA	NA	NA	NA	NA	NA	NA	NA
39945	2018	inventory_date	Chionanthus virginicus	Dunwoody	Georgia	-84.29718	33.93326	1 Barclay Dr	naturally_occurring	Atlanta	NA	NA	NA	NA	NA	NA	NA	NA	NA	NA	NA	NA	NA	NA	NA	NA	NA
39946	2018	inventory_date	Chionanthus virginicus	Dunwoody	Georgia	-84.29728	33.93322	1 Barclay Dr	naturally_occurring	Atlanta	NA	NA	NA	NA	NA	NA	NA	NA	NA	NA	NA	NA	NA	NA	NA	NA	NA
39947	2018	inventory_date	Chionanthus virginicus	Dunwoody	Georgia	-84.29719	33.93322	1 Barclay Dr	naturally_occurring	Atlanta	NA	NA	NA	NA	NA	NA	NA	NA	NA	NA	NA	NA	NA	NA	NA	NA	NA
39948	2018	inventory_date	Ostrya virginiana	Dunwoody	Georgia	-84.29713	33.93327	1 Barclay Dr	naturally_occurring	Atlanta	NA	NA	NA	NA	NA	NA	NA	NA	NA	NA	NA	NA	NA	NA	NA	NA	NA
39949	2018	inventory_date	Ostrya virginiana	Dunwoody	Georgia	-84.2971	33.93327	1 Barclay Dr	naturally_occurring	Atlanta	NA	NA	NA	NA	NA	NA	NA	NA	NA	NA	NA	NA	NA	NA	NA	NA	NA
39950	2018	inventory_date	Ostrya virginiana	Dunwoody	Georgia	-84.29705	33.93328	1 Barclay Dr	naturally_occurring	Atlanta	NA	NA	NA	NA	NA	NA	NA	NA	NA	NA	NA	NA	NA	NA	NA	NA	NA
39951	2018	inventory_date	Ostrya virginiana	Dunwoody	Georgia	-84.29702	33.9333	1 Barclay Dr	naturally_occurring	Atlanta	NA	NA	NA	NA	NA	NA	NA	NA	NA	NA	NA	NA	NA	NA	NA	NA	NA
39952	2018	inventory_date	Ostrya virginiana	Dunwoody	Georgia	-84.29711	33.93323	1 Barclay Dr	naturally_occurring	Atlanta	NA	NA	NA	NA	NA	NA	NA	NA	NA	NA	NA	NA	NA	NA	NA	NA	NA
39953	2018	inventory_date	Ostrya virginiana	Dunwoody	Georgia	-84.29702	33.93326	1 Barclay Dr	naturally_occurring	Atlanta	NA	NA	NA	NA	NA	NA	NA	NA	NA	NA	NA	NA	NA	NA	NA	NA	NA
39954	2018	inventory_date	Cercis canadensis	Dunwoody	Georgia	-84.29697	33.93331	1 Barclay Dr	naturally_occurring	Atlanta	NA	NA	NA	NA	NA	NA	NA	NA	NA	NA	NA	NA	NA	NA	NA	NA	NA
39955	2018	inventory_date	Cercis canadensis	Dunwoody	Georgia	-84.29693	33.93333	1 Barclay Dr	naturally_occurring	Atlanta	NA	NA	NA	NA	NA	NA	NA	NA	NA	NA	NA	NA	NA	NA	NA	NA	NA
39956	2018	inventory_date	Cercis canadensis	Dunwoody	Georgia	-84.2969	33.93334	1 Barclay Dr	naturally_occurring	Atlanta	NA	NA	NA	NA	NA	NA	NA	NA	NA	NA	NA	NA	NA	NA	NA	NA	NA
39957	2018	inventory_date	Cercis canadensis	Dunwoody	Georgia	-84.29686	33.93336	1 Barclay Dr	naturally_occurring	Atlanta	NA	NA	NA	NA	NA	NA	NA	NA	NA	NA	NA	NA	NA	NA	NA	NA	NA
39958	2018	inventory_date	Cercis canadensis	Dunwoody	Georgia	-84.29694	33.93328	1 Barclay Dr	naturally_occurring	Atlanta	NA	NA	NA	NA	NA	NA	NA	NA	NA	NA	NA	NA	NA	NA	NA	NA	NA
39959	2018	inventory_date	Cercis canadensis	Dunwoody	Georgia	-84.29687	33.93331	1 Barclay Dr	naturally_occurring	Atlanta	NA	NA	NA	NA	NA	NA	NA	NA	NA	NA	NA	NA	NA	NA	NA	NA	NA
39960	2018	inventory_date	Amelanchier arborea	Dunwoody	Georgia	-84.29682	33.93336	1 Barclay Dr	naturally_occurring	Atlanta	NA	NA	NA	NA	NA	NA	NA	NA	NA	NA	NA	NA	NA	NA	NA	NA	NA
39961	2018	inventory_date	Amelanchier arborea	Dunwoody	Georgia	-84.29677	33.93338	1 Barclay Dr	naturally_occurring	Atlanta	NA	NA	NA	NA	NA	NA	NA	NA	NA	NA	NA	NA	NA	NA	NA	NA	NA
39962	2018	inventory_date	Amelanchier arborea	Dunwoody	Georgia	-84.29672	33.93338	1 Barclay Dr	naturally_occurring	Atlanta	NA	NA	NA	NA	NA	NA	NA	NA	NA	NA	NA	NA	NA	NA	NA	NA	NA
[truncated: 39,308 more rows]
