# Supplementary material for: Species clustering, climate effects, and introduced species in 5 million city trees across 63 US cities
Source: eLife. 2022 Sep 27;11:e77891. doi: 10.7554/eLife.77891 (PMC9578703; doi:10.7554/eLife.77891)
Supplement: Figure 1—source data 1. — This zipped file includes all of the cleaned data used in the study (63 spreadsheets, one for each city, where each row is a tree). It is available on Dryad at https://doi.org/10.5061/dryad.2jm63xsrf. [file elife-77891-fig1-data1.zip › Arlington_Final_2022-06-18.csv]

planted_date	retired_date	scientific_name	city	state	longitude_coordinate	latitude_coordinate	native	greater_metro	city_ID	tree_ID	most_recent_observation	most_recent_observation_type	common_name	location_type	zipcode	address	neighborhood	location_name	ward	district	overhead_utility	diameter_breast_height_CM	condition	height_M	height_binned_M	diameter_breast_height_binned_CM	percent_population
1/1/1983	1/1/2010	NA	Arlington	Texas	-97.103115	32.76356333	no_info	Arlington	NA	NA	NA	NA	NA	NA	NA	NA	NA	NA	NA	NA	NA	NA	NA	NA	NA	NA	NA
1/1/2002	NA	Cercis canadensis	Arlington	Texas	-97.11181424	32.69065377	naturally_occurring	Arlington	NA	NA	NA	NA	NA	NA	NA	NA	NA	NA	NA	NA	NA	NA	NA	NA	NA	NA	NA
9/1/2008	NA	Ulmus crassifolia	Arlington	Texas	-97.12918486	32.65758365	naturally_occurring	Arlington	NA	NA	NA	NA	NA	NA	NA	NA	NA	NA	NA	NA	NA	NA	NA	NA	NA	NA	NA
9/1/2008	NA	Ulmus crassifolia	Arlington	Texas	-97.12915615	32.65763388	naturally_occurring	Arlington	NA	NA	NA	NA	NA	NA	NA	NA	NA	NA	NA	NA	NA	NA	NA	NA	NA	NA	NA
9/1/2008	NA	Ulmus crassifolia	Arlington	Texas	-97.1291836	32.65768356	naturally_occurring	Arlington	NA	NA	NA	NA	NA	NA	NA	NA	NA	NA	NA	NA	NA	NA	NA	NA	NA	NA	NA
9/1/2008	NA	Ulmus crassifolia	Arlington	Texas	-97.12915955	32.65774634	naturally_occurring	Arlington	NA	NA	NA	NA	NA	NA	NA	NA	NA	NA	NA	NA	NA	NA	NA	NA	NA	NA	NA
9/1/2008	NA	Ulmus crassifolia	Arlington	Texas	-97.12917763	32.65779559	naturally_occurring	Arlington	NA	NA	NA	NA	NA	NA	NA	NA	NA	NA	NA	NA	NA	NA	NA	NA	NA	NA	NA
9/1/2008	NA	Ulmus crassifolia	Arlington	Texas	-97.1290028	32.65780693	naturally_occurring	Arlington	NA	NA	NA	NA	NA	NA	NA	NA	NA	NA	NA	NA	NA	NA	NA	NA	NA	NA	NA
9/1/2008	NA	Ulmus crassifolia	Arlington	Texas	-97.12896217	32.65774785	naturally_occurring	Arlington	NA	NA	NA	NA	NA	NA	NA	NA	NA	NA	NA	NA	NA	NA	NA	NA	NA	NA	NA
9/1/2008	NA	Ulmus crassifolia	Arlington	Texas	-97.12889292	32.65775339	naturally_occurring	Arlington	NA	NA	NA	NA	NA	NA	NA	NA	NA	NA	NA	NA	NA	NA	NA	NA	NA	NA	NA
9/1/2008	NA	Ulmus crassifolia	Arlington	Texas	-97.12856442	32.65774376	naturally_occurring	Arlington	NA	NA	NA	NA	NA	NA	NA	NA	NA	NA	NA	NA	NA	NA	NA	NA	NA	NA	NA
9/1/2008	NA	Ulmus crassifolia	Arlington	Texas	-97.12852649	32.65778139	naturally_occurring	Arlington	NA	NA	NA	NA	NA	NA	NA	NA	NA	NA	NA	NA	NA	NA	NA	NA	NA	NA	NA
9/1/2008	NA	Ulmus crassifolia	Arlington	Texas	-97.12848475	32.65774585	naturally_occurring	Arlington	NA	NA	NA	NA	NA	NA	NA	NA	NA	NA	NA	NA	NA	NA	NA	NA	NA	NA	NA
9/1/2008	NA	Ulmus crassifolia	Arlington	Texas	-97.12819407	32.6577371	naturally_occurring	Arlington	NA	NA	NA	NA	NA	NA	NA	NA	NA	NA	NA	NA	NA	NA	NA	NA	NA	NA	NA
9/1/2008	NA	Ulmus crassifolia	Arlington	Texas	-97.12813821	32.65775381	naturally_occurring	Arlington	NA	NA	NA	NA	NA	NA	NA	NA	NA	NA	NA	NA	NA	NA	NA	NA	NA	NA	NA
9/1/2008	NA	Ulmus crassifolia	Arlington	Texas	-97.1281677	32.65780322	naturally_occurring	Arlington	NA	NA	NA	NA	NA	NA	NA	NA	NA	NA	NA	NA	NA	NA	NA	NA	NA	NA	NA
9/1/2008	NA	Ulmus crassifolia	Arlington	Texas	-97.12810905	32.65777839	naturally_occurring	Arlington	NA	NA	NA	NA	NA	NA	NA	NA	NA	NA	NA	NA	NA	NA	NA	NA	NA	NA	NA
9/1/2008	NA	Ulmus crassifolia	Arlington	Texas	-97.12807967	32.65781811	naturally_occurring	Arlington	NA	NA	NA	NA	NA	NA	NA	NA	NA	NA	NA	NA	NA	NA	NA	NA	NA	NA	NA
9/1/2008	NA	Juniperus virginiana	Arlington	Texas	-97.12801408	32.65788118	naturally_occurring	Arlington	NA	NA	NA	NA	NA	NA	NA	NA	NA	NA	NA	NA	NA	NA	NA	NA	NA	NA	NA
9/1/2008	NA	Juniperus virginiana	Arlington	Texas	-97.12801162	32.65792172	naturally_occurring	Arlington	NA	NA	NA	NA	NA	NA	NA	NA	NA	NA	NA	NA	NA	NA	NA	NA	NA	NA	NA
9/1/2008	NA	Juniperus virginiana	Arlington	Texas	-97.12801067	32.65796102	naturally_occurring	Arlington	NA	NA	NA	NA	NA	NA	NA	NA	NA	NA	NA	NA	NA	NA	NA	NA	NA	NA	NA
9/1/2008	NA	Juniperus virginiana	Arlington	Texas	-97.12800886	32.65799812	naturally_occurring	Arlington	NA	NA	NA	NA	NA	NA	NA	NA	NA	NA	NA	NA	NA	NA	NA	NA	NA	NA	NA
9/1/2008	NA	Ulmus crassifolia	Arlington	Texas	-97.128076	32.65788884	naturally_occurring	Arlington	NA	NA	NA	NA	NA	NA	NA	NA	NA	NA	NA	NA	NA	NA	NA	NA	NA	NA	NA
9/1/2008	NA	Ulmus crassifolia	Arlington	Texas	-97.12807664	32.65796914	naturally_occurring	Arlington	NA	NA	NA	NA	NA	NA	NA	NA	NA	NA	NA	NA	NA	NA	NA	NA	NA	NA	NA
9/1/2008	NA	Ulmus crassifolia	Arlington	Texas	-97.12808917	32.65804195	naturally_occurring	Arlington	NA	NA	NA	NA	NA	NA	NA	NA	NA	NA	NA	NA	NA	NA	NA	NA	NA	NA	NA
9/1/2008	NA	Juniperus virginiana	Arlington	Texas	-97.12801719	32.65810237	naturally_occurring	Arlington	NA	NA	NA	NA	NA	NA	NA	NA	NA	NA	NA	NA	NA	NA	NA	NA	NA	NA	NA
9/1/2008	NA	Ulmus crassifolia	Arlington	Texas	-97.12808088	32.65811942	naturally_occurring	Arlington	NA	NA	NA	NA	NA	NA	NA	NA	NA	NA	NA	NA	NA	NA	NA	NA	NA	NA	NA
9/1/2008	NA	Juniperus virginiana	Arlington	Texas	-97.12803855	32.65813984	naturally_occurring	Arlington	NA	NA	NA	NA	NA	NA	NA	NA	NA	NA	NA	NA	NA	NA	NA	NA	NA	NA	NA
9/1/2008	NA	Juniperus virginiana	Arlington	Texas	-97.12801621	32.65816688	naturally_occurring	Arlington	NA	NA	NA	NA	NA	NA	NA	NA	NA	NA	NA	NA	NA	NA	NA	NA	NA	NA	NA
9/1/2008	NA	Juniperus virginiana	Arlington	Texas	-97.12807207	32.65821769	naturally_occurring	Arlington	NA	NA	NA	NA	NA	NA	NA	NA	NA	NA	NA	NA	NA	NA	NA	NA	NA	NA	NA
9/1/2008	NA	Juniperus virginiana	Arlington	Texas	-97.12800752	32.65820678	naturally_occurring	Arlington	NA	NA	NA	NA	NA	NA	NA	NA	NA	NA	NA	NA	NA	NA	NA	NA	NA	NA	NA
9/1/2008	NA	Juniperus virginiana	Arlington	Texas	-97.12803432	32.65826102	naturally_occurring	Arlington	NA	NA	NA	NA	NA	NA	NA	NA	NA	NA	NA	NA	NA	NA	NA	NA	NA	NA	NA
9/1/2008	NA	Juniperus virginiana	Arlington	Texas	-97.12799478	32.65825779	naturally_occurring	Arlington	NA	NA	NA	NA	NA	NA	NA	NA	NA	NA	NA	NA	NA	NA	NA	NA	NA	NA	NA
9/1/2008	NA	Ulmus crassifolia	Arlington	Texas	-97.12801298	32.65830994	naturally_occurring	Arlington	NA	NA	NA	NA	NA	NA	NA	NA	NA	NA	NA	NA	NA	NA	NA	NA	NA	NA	NA
9/1/2008	NA	Juniperus virginiana	Arlington	Texas	-97.12795329	32.65832113	naturally_occurring	Arlington	NA	NA	NA	NA	NA	NA	NA	NA	NA	NA	NA	NA	NA	NA	NA	NA	NA	NA	NA
9/1/2008	NA	Juniperus virginiana	Arlington	Texas	-97.12793002	32.65835634	naturally_occurring	Arlington	NA	NA	NA	NA	NA	NA	NA	NA	NA	NA	NA	NA	NA	NA	NA	NA	NA	NA	NA
9/1/2008	NA	Juniperus virginiana	Arlington	Texas	-97.12791235	32.65838527	naturally_occurring	Arlington	NA	NA	NA	NA	NA	NA	NA	NA	NA	NA	NA	NA	NA	NA	NA	NA	NA	NA	NA
9/1/2008	NA	Juniperus virginiana	Arlington	Texas	-97.12787316	32.65845624	naturally_occurring	Arlington	NA	NA	NA	NA	NA	NA	NA	NA	NA	NA	NA	NA	NA	NA	NA	NA	NA	NA	NA
9/1/2008	NA	Ulmus crassifolia	Arlington	Texas	-97.12799376	32.65838134	naturally_occurring	Arlington	NA	NA	NA	NA	NA	NA	NA	NA	NA	NA	NA	NA	NA	NA	NA	NA	NA	NA	NA
9/1/2008	NA	Ulmus crassifolia	Arlington	Texas	-97.1279339	32.65843835	naturally_occurring	Arlington	NA	NA	NA	NA	NA	NA	NA	NA	NA	NA	NA	NA	NA	NA	NA	NA	NA	NA	NA
9/1/2008	NA	Quercus virginiana	Arlington	Texas	-97.12791082	32.65851037	naturally_occurring	Arlington	NA	NA	NA	NA	NA	NA	NA	NA	NA	NA	NA	NA	NA	NA	NA	NA	NA	NA	NA
9/1/2008	NA	Juniperus virginiana	Arlington	Texas	-97.12783248	32.65851914	naturally_occurring	Arlington	NA	NA	NA	NA	NA	NA	NA	NA	NA	NA	NA	NA	NA	NA	NA	NA	NA	NA	NA
9/1/2008	NA	Quercus virginiana	Arlington	Texas	-97.12786679	32.65855704	naturally_occurring	Arlington	NA	NA	NA	NA	NA	NA	NA	NA	NA	NA	NA	NA	NA	NA	NA	NA	NA	NA	NA
9/1/2008	NA	Juniperus virginiana	Arlington	Texas	-97.12781458	32.65855511	naturally_occurring	Arlington	NA	NA	NA	NA	NA	NA	NA	NA	NA	NA	NA	NA	NA	NA	NA	NA	NA	NA	NA
9/1/2008	NA	Juniperus virginiana	Arlington	Texas	-97.12783757	32.65861376	naturally_occurring	Arlington	NA	NA	NA	NA	NA	NA	NA	NA	NA	NA	NA	NA	NA	NA	NA	NA	NA	NA	NA
9/1/2008	NA	Juniperus virginiana	Arlington	Texas	-97.12779614	32.65859065	naturally_occurring	Arlington	NA	NA	NA	NA	NA	NA	NA	NA	NA	NA	NA	NA	NA	NA	NA	NA	NA	NA	NA
9/1/2008	NA	Juniperus virginiana	Arlington	Texas	-97.12783399	32.65866005	naturally_occurring	Arlington	NA	NA	NA	NA	NA	NA	NA	NA	NA	NA	NA	NA	NA	NA	NA	NA	NA	NA	NA
9/1/2008	NA	Juniperus virginiana	Arlington	Texas	-97.12780141	32.65868899	naturally_occurring	Arlington	NA	NA	NA	NA	NA	NA	NA	NA	NA	NA	NA	NA	NA	NA	NA	NA	NA	NA	NA
9/1/2008	NA	Juniperus virginiana	Arlington	Texas	-97.12779798	32.65872742	naturally_occurring	Arlington	NA	NA	NA	NA	NA	NA	NA	NA	NA	NA	NA	NA	NA	NA	NA	NA	NA	NA	NA
9/1/2008	NA	Juniperus virginiana	Arlington	Texas	-97.12779695	32.65877194	naturally_occurring	Arlington	NA	NA	NA	NA	NA	NA	NA	NA	NA	NA	NA	NA	NA	NA	NA	NA	NA	NA	NA
9/1/2008	NA	Ulmus crassifolia	Arlington	Texas	-97.12792286	32.65877855	naturally_occurring	Arlington	NA	NA	NA	NA	NA	NA	NA	NA	NA	NA	NA	NA	NA	NA	NA	NA	NA	NA	NA
9/1/2008	NA	Quercus virginiana	Arlington	Texas	-97.12792439	32.65862162	naturally_occurring	Arlington	NA	NA	NA	NA	NA	NA	NA	NA	NA	NA	NA	NA	NA	NA	NA	NA	NA	NA	NA
9/1/2008	NA	Ulmus crassifolia	Arlington	Texas	-97.1280501	32.6586255	naturally_occurring	Arlington	NA	NA	NA	NA	NA	NA	NA	NA	NA	NA	NA	NA	NA	NA	NA	NA	NA	NA	NA
9/1/2008	NA	Ulmus crassifolia	Arlington	Texas	-97.12823886	32.65857097	naturally_occurring	Arlington	NA	NA	NA	NA	NA	NA	NA	NA	NA	NA	NA	NA	NA	NA	NA	NA	NA	NA	NA
9/1/2008	5/21/2020	Ulmus crassifolia	Arlington	Texas	-97.12825736	32.65841607	naturally_occurring	Arlington	NA	NA	NA	NA	NA	NA	NA	NA	NA	NA	NA	NA	NA	NA	NA	NA	NA	NA	NA
9/1/2008	NA	Ulmus crassifolia	Arlington	Texas	-97.12825015	32.65828591	naturally_occurring	Arlington	NA	NA	NA	NA	NA	NA	NA	NA	NA	NA	NA	NA	NA	NA	NA	NA	NA	NA	NA
9/1/2008	NA	Ulmus crassifolia	Arlington	Texas	-97.12830496	32.65825908	naturally_occurring	Arlington	NA	NA	NA	NA	NA	NA	NA	NA	NA	NA	NA	NA	NA	NA	NA	NA	NA	NA	NA
9/1/2008	NA	Ulmus crassifolia	Arlington	Texas	-97.12830481	32.65814904	naturally_occurring	Arlington	NA	NA	NA	NA	NA	NA	NA	NA	NA	NA	NA	NA	NA	NA	NA	NA	NA	NA	NA
9/1/2008	NA	Ulmus crassifolia	Arlington	Texas	-97.1282715	32.65812016	naturally_occurring	Arlington	NA	NA	NA	NA	NA	NA	NA	NA	NA	NA	NA	NA	NA	NA	NA	NA	NA	NA	NA
9/1/2008	NA	Ulmus crassifolia	Arlington	Texas	-97.12830784	32.65808327	naturally_occurring	Arlington	NA	NA	NA	NA	NA	NA	NA	NA	NA	NA	NA	NA	NA	NA	NA	NA	NA	NA	NA
9/1/2008	NA	Ulmus crassifolia	Arlington	Texas	-97.12831273	32.65797452	naturally_occurring	Arlington	NA	NA	NA	NA	NA	NA	NA	NA	NA	NA	NA	NA	NA	NA	NA	NA	NA	NA	NA
9/1/2008	NA	Ulmus crassifolia	Arlington	Texas	-97.12827359	32.65794522	naturally_occurring	Arlington	NA	NA	NA	NA	NA	NA	NA	NA	NA	NA	NA	NA	NA	NA	NA	NA	NA	NA	NA
9/1/2008	NA	Ulmus crassifolia	Arlington	Texas	-97.12831347	32.65790575	naturally_occurring	Arlington	NA	NA	NA	NA	NA	NA	NA	NA	NA	NA	NA	NA	NA	NA	NA	NA	NA	NA	NA
9/1/2008	NA	Ulmus crassifolia	Arlington	Texas	-97.12899268	32.65792242	naturally_occurring	Arlington	NA	NA	NA	NA	NA	NA	NA	NA	NA	NA	NA	NA	NA	NA	NA	NA	NA	NA	NA
9/1/2008	NA	Ulmus crassifolia	Arlington	Texas	-97.12901715	32.65795295	naturally_occurring	Arlington	NA	NA	NA	NA	NA	NA	NA	NA	NA	NA	NA	NA	NA	NA	NA	NA	NA	NA	NA
9/1/2008	NA	Ulmus crassifolia	Arlington	Texas	-97.12899278	32.65798309	naturally_occurring	Arlington	NA	NA	NA	NA	NA	NA	NA	NA	NA	NA	NA	NA	NA	NA	NA	NA	NA	NA	NA
9/1/2008	NA	Ulmus crassifolia	Arlington	Texas	-97.12898805	32.65809591	naturally_occurring	Arlington	NA	NA	NA	NA	NA	NA	NA	NA	NA	NA	NA	NA	NA	NA	NA	NA	NA	NA	NA
9/1/2008	NA	Ulmus crassifolia	Arlington	Texas	-97.12901362	32.65812577	naturally_occurring	Arlington	NA	NA	NA	NA	NA	NA	NA	NA	NA	NA	NA	NA	NA	NA	NA	NA	NA	NA	NA
9/1/2008	NA	Ulmus crassifolia	Arlington	Texas	-97.12898475	32.65816033	naturally_occurring	Arlington	NA	NA	NA	NA	NA	NA	NA	NA	NA	NA	NA	NA	NA	NA	NA	NA	NA	NA	NA
9/1/2008	NA	Ulmus crassifolia	Arlington	Texas	-97.12899602	32.65831365	naturally_occurring	Arlington	NA	NA	NA	NA	NA	NA	NA	NA	NA	NA	NA	NA	NA	NA	NA	NA	NA	NA	NA
9/1/2008	NA	Ulmus crassifolia	Arlington	Texas	-97.12915532	32.65831067	naturally_occurring	Arlington	NA	NA	NA	NA	NA	NA	NA	NA	NA	NA	NA	NA	NA	NA	NA	NA	NA	NA	NA
9/1/2008	NA	Ulmus crassifolia	Arlington	Texas	-97.12914559	32.65826215	naturally_occurring	Arlington	NA	NA	NA	NA	NA	NA	NA	NA	NA	NA	NA	NA	NA	NA	NA	NA	NA	NA	NA
9/1/2008	1/1/2012	Acer barbatum	Arlington	Texas	-97.12875505	32.65869543	no_info	Arlington	NA	NA	NA	NA	NA	NA	NA	NA	NA	NA	NA	NA	NA	NA	NA	NA	NA	NA	NA
9/1/2008	1/1/2012	Acer barbatum	Arlington	Texas	-97.12872659	32.65862236	no_info	Arlington	NA	NA	NA	NA	NA	NA	NA	NA	NA	NA	NA	NA	NA	NA	NA	NA	NA	NA	NA
1/1/2002	NA	Taxodium distichum	Arlington	Texas	-97.11278439	32.68874315	naturally_occurring	Arlington	NA	NA	NA	NA	NA	NA	NA	NA	NA	NA	NA	NA	NA	NA	NA	NA	NA	NA	NA
1/1/2002	NA	Taxodium distichum	Arlington	Texas	-97.1128924	32.68876096	naturally_occurring	Arlington	NA	NA	NA	NA	NA	NA	NA	NA	NA	NA	NA	NA	NA	NA	NA	NA	NA	NA	NA
1/1/2002	NA	Taxodium distichum	Arlington	Texas	-97.1129924	32.68875262	naturally_occurring	Arlington	NA	NA	NA	NA	NA	NA	NA	NA	NA	NA	NA	NA	NA	NA	NA	NA	NA	NA	NA
1/1/2002	NA	Taxodium distichum	Arlington	Texas	-97.11308073	32.68877762	naturally_occurring	Arlington	NA	NA	NA	NA	NA	NA	NA	NA	NA	NA	NA	NA	NA	NA	NA	NA	NA	NA	NA
1/1/2000	12/1/2014	Lagerstroemia indica	Arlington	Texas	-97.11306	32.690675	introduced	Arlington	NA	NA	NA	NA	NA	NA	NA	NA	NA	NA	NA	NA	NA	NA	NA	NA	NA	NA	NA
1/1/2000	12/1/2014	Lagerstroemia indica	Arlington	Texas	-97.11301167	32.69067	introduced	Arlington	NA	NA	NA	NA	NA	NA	NA	NA	NA	NA	NA	NA	NA	NA	NA	NA	NA	NA	NA
1/1/2000	12/1/2014	Lagerstroemia indica	Arlington	Texas	-97.112945	32.69067333	introduced	Arlington	NA	NA	NA	NA	NA	NA	NA	NA	NA	NA	NA	NA	NA	NA	NA	NA	NA	NA	NA
1/1/2000	12/1/2014	Lagerstroemia indica	Arlington	Texas	-97.112895	32.69066167	introduced	Arlington	NA	NA	NA	NA	NA	NA	NA	NA	NA	NA	NA	NA	NA	NA	NA	NA	NA	NA	NA
1/1/2000	12/1/2014	Lagerstroemia indica	Arlington	Texas	-97.11283833	32.69064667	introduced	Arlington	NA	NA	NA	NA	NA	NA	NA	NA	NA	NA	NA	NA	NA	NA	NA	NA	NA	NA	NA
1/1/2000	12/1/2014	Lagerstroemia indica	Arlington	Texas	-97.11271167	32.69065833	introduced	Arlington	NA	NA	NA	NA	NA	NA	NA	NA	NA	NA	NA	NA	NA	NA	NA	NA	NA	NA	NA
1/1/2000	12/1/2014	Lagerstroemia indica	Arlington	Texas	-97.112655	32.69066667	introduced	Arlington	NA	NA	NA	NA	NA	NA	NA	NA	NA	NA	NA	NA	NA	NA	NA	NA	NA	NA	NA
1/1/2000	12/1/2014	Lagerstroemia indica	Arlington	Texas	-97.11261167	32.69067167	introduced	Arlington	NA	NA	NA	NA	NA	NA	NA	NA	NA	NA	NA	NA	NA	NA	NA	NA	NA	NA	NA
1/1/2000	12/1/2014	Lagerstroemia indica	Arlington	Texas	-97.11256333	32.69064333	introduced	Arlington	NA	NA	NA	NA	NA	NA	NA	NA	NA	NA	NA	NA	NA	NA	NA	NA	NA	NA	NA
1/1/2000	12/1/2014	Lagerstroemia indica	Arlington	Texas	-97.11241667	32.69068833	introduced	Arlington	NA	NA	NA	NA	NA	NA	NA	NA	NA	NA	NA	NA	NA	NA	NA	NA	NA	NA	NA
1/1/2000	12/1/2014	Lagerstroemia indica	Arlington	Texas	-97.11234	32.690635	introduced	Arlington	NA	NA	NA	NA	NA	NA	NA	NA	NA	NA	NA	NA	NA	NA	NA	NA	NA	NA	NA
1/1/2000	12/1/2014	Lagerstroemia indica	Arlington	Texas	-97.11230667	32.69063667	introduced	Arlington	NA	NA	NA	NA	NA	NA	NA	NA	NA	NA	NA	NA	NA	NA	NA	NA	NA	NA	NA
1/1/2000	12/1/2014	Lagerstroemia indica	Arlington	Texas	-97.11226667	32.69065167	introduced	Arlington	NA	NA	NA	NA	NA	NA	NA	NA	NA	NA	NA	NA	NA	NA	NA	NA	NA	NA	NA
1/1/2000	12/1/2014	Lagerstroemia indica	Arlington	Texas	-97.112225	32.690685	introduced	Arlington	NA	NA	NA	NA	NA	NA	NA	NA	NA	NA	NA	NA	NA	NA	NA	NA	NA	NA	NA
1/1/2000	12/1/2014	Lagerstroemia indica	Arlington	Texas	-97.11216333	32.69064667	introduced	Arlington	NA	NA	NA	NA	NA	NA	NA	NA	NA	NA	NA	NA	NA	NA	NA	NA	NA	NA	NA
1/1/2000	12/1/2014	Lagerstroemia indica	Arlington	Texas	-97.11210167	32.69062333	introduced	Arlington	NA	NA	NA	NA	NA	NA	NA	NA	NA	NA	NA	NA	NA	NA	NA	NA	NA	NA	NA
1/1/1985	6/1/2013	Fraxinus pennsylvanica	Arlington	Texas	-97.10720667	32.70004667	naturally_occurring	Arlington	NA	NA	NA	NA	NA	NA	NA	NA	NA	NA	NA	NA	NA	NA	NA	NA	NA	NA	NA
NA	NA	Fraxinus pennsylvanica	Arlington	Texas	-97.1070778	32.69991493	naturally_occurring	Arlington	NA	NA	NA	NA	NA	NA	NA	NA	NA	NA	NA	NA	NA	NA	NA	NA	NA	NA	NA
NA	NA	Quercus shumardii	Arlington	Texas	-97.10704037	32.69977025	naturally_occurring	Arlington	NA	NA	NA	NA	NA	NA	NA	NA	NA	NA	NA	NA	NA	NA	NA	NA	NA	NA	NA
1/1/1994	12/1/2016	Quercus shumardii	Arlington	Texas	-97.107215	32.69963667	naturally_occurring	Arlington	NA	NA	NA	NA	NA	NA	NA	NA	NA	NA	NA	NA	NA	NA	NA	NA	NA	NA	NA
NA	NA	Quercus shumardii	Arlington	Texas	-97.1072624	32.69944762	naturally_occurring	Arlington	NA	NA	NA	NA	NA	NA	NA	NA	NA	NA	NA	NA	NA	NA	NA	NA	NA	NA	NA
1/1/1980	NA	Quercus shumardii	Arlington	Texas	-97.10748516	32.69894841	naturally_occurring	Arlington	NA	NA	NA	NA	NA	NA	NA	NA	NA	NA	NA	NA	NA	NA	NA	NA	NA	NA	NA
1/1/1982	NA	Fraxinus pennsylvanica	Arlington	Texas	-97.10760407	32.69862429	naturally_occurring	Arlington	NA	NA	NA	NA	NA	NA	NA	NA	NA	NA	NA	NA	NA	NA	NA	NA	NA	NA	NA
1/1/1982	NA	Fraxinus pennsylvanica	Arlington	Texas	-97.10795465	32.69894362	naturally_occurring	Arlington	NA	NA	NA	NA	NA	NA	NA	NA	NA	NA	NA	NA	NA	NA	NA	NA	NA	NA	NA
1/1/1982	NA	Fraxinus pennsylvanica	Arlington	Texas	-97.1079074	32.69871929	naturally_occurring	Arlington	NA	NA	NA	NA	NA	NA	NA	NA	NA	NA	NA	NA	NA	NA	NA	NA	NA	NA	NA
1/1/1982	NA	Fraxinus pennsylvanica	Arlington	Texas	-97.10793573	32.69856096	naturally_occurring	Arlington	NA	NA	NA	NA	NA	NA	NA	NA	NA	NA	NA	NA	NA	NA	NA	NA	NA	NA	NA
NA	NA	Quercus shumardii	Arlington	Texas	-97.1078024	32.69823596	naturally_occurring	Arlington	NA	NA	NA	NA	NA	NA	NA	NA	NA	NA	NA	NA	NA	NA	NA	NA	NA	NA	NA
NA	NA	Lagerstroemia indica	Arlington	Texas	-97.10778573	32.69819429	introduced	Arlington	NA	NA	NA	NA	NA	NA	NA	NA	NA	NA	NA	NA	NA	NA	NA	NA	NA	NA	NA
NA	NA	Lagerstroemia indica	Arlington	Texas	-97.10770073	32.69816929	introduced	Arlington	NA	NA	NA	NA	NA	NA	NA	NA	NA	NA	NA	NA	NA	NA	NA	NA	NA	NA	NA
NA	NA	Quercus virginiana	Arlington	Texas	-97.10774907	32.69802596	naturally_occurring	Arlington	NA	NA	NA	NA	NA	NA	NA	NA	NA	NA	NA	NA	NA	NA	NA	NA	NA	NA	NA
NA	NA	Quercus virginiana	Arlington	Texas	-97.1078819	32.69807922	naturally_occurring	Arlington	NA	NA	NA	NA	NA	NA	NA	NA	NA	NA	NA	NA	NA	NA	NA	NA	NA	NA	NA
NA	NA	Quercus shumardii	Arlington	Texas	-97.10795407	32.69823596	naturally_occurring	Arlington	NA	NA	NA	NA	NA	NA	NA	NA	NA	NA	NA	NA	NA	NA	NA	NA	NA	NA	NA
NA	NA	Quercus virginiana	Arlington	Texas	-97.10815424	32.69856313	naturally_occurring	Arlington	NA	NA	NA	NA	NA	NA	NA	NA	NA	NA	NA	NA	NA	NA	NA	NA	NA	NA	NA
NA	NA	Quercus virginiana	Arlington	Texas	-97.10829325	32.69868889	naturally_occurring	Arlington	NA	NA	NA	NA	NA	NA	NA	NA	NA	NA	NA	NA	NA	NA	NA	NA	NA	NA	NA
NA	NA	Quercus virginiana	Arlington	Texas	-97.10852073	32.69894096	naturally_occurring	Arlington	NA	NA	NA	NA	NA	NA	NA	NA	NA	NA	NA	NA	NA	NA	NA	NA	NA	NA	NA
NA	NA	Quercus virginiana	Arlington	Texas	-97.10865675	32.69902735	naturally_occurring	Arlington	NA	NA	NA	NA	NA	NA	NA	NA	NA	NA	NA	NA	NA	NA	NA	NA	NA	NA	NA
NA	NA	Quercus virginiana	Arlington	Texas	-97.10899749	32.69918377	naturally_occurring	Arlington	NA	NA	NA	NA	NA	NA	NA	NA	NA	NA	NA	NA	NA	NA	NA	NA	NA	NA	NA
NA	NA	Quercus virginiana	Arlington	Texas	-97.10913573	32.69920429	naturally_occurring	Arlington	NA	NA	NA	NA	NA	NA	NA	NA	NA	NA	NA	NA	NA	NA	NA	NA	NA	NA	NA
NA	NA	Quercus virginiana	Arlington	Texas	-97.1093274	32.69927262	naturally_occurring	Arlington	NA	NA	NA	NA	NA	NA	NA	NA	NA	NA	NA	NA	NA	NA	NA	NA	NA	NA	NA
NA	NA	Quercus virginiana	Arlington	Texas	-97.1094574	32.69927929	naturally_occurring	Arlington	NA	NA	NA	NA	NA	NA	NA	NA	NA	NA	NA	NA	NA	NA	NA	NA	NA	NA	NA
NA	NA	Quercus virginiana	Arlington	Texas	-97.10962073	32.69928929	naturally_occurring	Arlington	NA	NA	NA	NA	NA	NA	NA	NA	NA	NA	NA	NA	NA	NA	NA	NA	NA	NA	NA
NA	NA	Quercus virginiana	Arlington	Texas	-97.10984573	32.69928429	naturally_occurring	Arlington	NA	NA	NA	NA	NA	NA	NA	NA	NA	NA	NA	NA	NA	NA	NA	NA	NA	NA	NA
NA	NA	Acacia auriculiformis	Arlington	Texas	-97.11012073	32.69973429	introduced	Arlington	NA	NA	NA	NA	NA	NA	NA	NA	NA	NA	NA	NA	NA	NA	NA	NA	NA	NA	NA
NA	NA	Quercus virginiana	Arlington	Texas	-97.10999073	32.69924262	naturally_occurring	Arlington	NA	NA	NA	NA	NA	NA	NA	NA	NA	NA	NA	NA	NA	NA	NA	NA	NA	NA	NA
NA	NA	Quercus virginiana	Arlington	Texas	-97.11017573	32.69919096	naturally_occurring	Arlington	NA	NA	NA	NA	NA	NA	NA	NA	NA	NA	NA	NA	NA	NA	NA	NA	NA	NA	NA
NA	NA	Quercus virginiana	Arlington	Texas	-97.11031073	32.69910429	naturally_occurring	Arlington	NA	NA	NA	NA	NA	NA	NA	NA	NA	NA	NA	NA	NA	NA	NA	NA	NA	NA	NA
NA	NA	Quercus virginiana	Arlington	Texas	-97.11044407	32.69901429	naturally_occurring	Arlington	NA	NA	NA	NA	NA	NA	NA	NA	NA	NA	NA	NA	NA	NA	NA	NA	NA	NA	NA
NA	NA	Quercus virginiana	Arlington	Texas	-97.11054907	32.69889762	naturally_occurring	Arlington	NA	NA	NA	NA	NA	NA	NA	NA	NA	NA	NA	NA	NA	NA	NA	NA	NA	NA	NA
NA	NA	Magnolia virginiana	Arlington	Texas	-97.11081629	32.69863993	naturally_occurring	Arlington	NA	NA	NA	NA	NA	NA	NA	NA	NA	NA	NA	NA	NA	NA	NA	NA	NA	NA	NA
NA	NA	Magnolia virginiana	Arlington	Texas	-97.1107924	32.69842429	naturally_occurring	Arlington	NA	NA	NA	NA	NA	NA	NA	NA	NA	NA	NA	NA	NA	NA	NA	NA	NA	NA	NA
NA	NA	Liquidambar styraciflua	Arlington	Texas	-97.11081617	32.6983211	naturally_occurring	Arlington	NA	NA	NA	NA	NA	NA	NA	NA	NA	NA	NA	NA	NA	NA	NA	NA	NA	NA	NA
NA	NA	Liquidambar styraciflua	Arlington	Texas	-97.11080934	32.69820526	naturally_occurring	Arlington	NA	NA	NA	NA	NA	NA	NA	NA	NA	NA	NA	NA	NA	NA	NA	NA	NA	NA	NA
NA	NA	Liquidambar styraciflua	Arlington	Texas	-97.11093497	32.69824939	naturally_occurring	Arlington	NA	NA	NA	NA	NA	NA	NA	NA	NA	NA	NA	NA	NA	NA	NA	NA	NA	NA	NA
NA	NA	Liquidambar styraciflua	Arlington	Texas	-97.11093826	32.69830019	naturally_occurring	Arlington	NA	NA	NA	NA	NA	NA	NA	NA	NA	NA	NA	NA	NA	NA	NA	NA	NA	NA	NA
NA	NA	Liquidambar styraciflua	Arlington	Texas	-97.11091029	32.6983767	naturally_occurring	Arlington	NA	NA	NA	NA	NA	NA	NA	NA	NA	NA	NA	NA	NA	NA	NA	NA	NA	NA	NA
NA	NA	Liquidambar styraciflua	Arlington	Texas	-97.11101169	32.69834286	naturally_occurring	Arlington	NA	NA	NA	NA	NA	NA	NA	NA	NA	NA	NA	NA	NA	NA	NA	NA	NA	NA	NA
NA	NA	Liquidambar styraciflua	Arlington	Texas	-97.11105407	32.69827762	naturally_occurring	Arlington	NA	NA	NA	NA	NA	NA	NA	NA	NA	NA	NA	NA	NA	NA	NA	NA	NA	NA	NA
NA	NA	Liquidambar styraciflua	Arlington	Texas	-97.1112374	32.69827596	naturally_occurring	Arlington	NA	NA	NA	NA	NA	NA	NA	NA	NA	NA	NA	NA	NA	NA	NA	NA	NA	NA	NA
NA	NA	Liquidambar styraciflua	Arlington	Texas	-97.11129907	32.69832096	naturally_occurring	Arlington	NA	NA	NA	NA	NA	NA	NA	NA	NA	NA	NA	NA	NA	NA	NA	NA	NA	NA	NA
NA	NA	Liquidambar styraciflua	Arlington	Texas	-97.11140508	32.69835589	naturally_occurring	Arlington	NA	NA	NA	NA	NA	NA	NA	NA	NA	NA	NA	NA	NA	NA	NA	NA	NA	NA	NA
NA	NA	Liquidambar styraciflua	Arlington	Texas	-97.11148797	32.69832334	naturally_occurring	Arlington	NA	NA	NA	NA	NA	NA	NA	NA	NA	NA	NA	NA	NA	NA	NA	NA	NA	NA	NA
NA	NA	Liquidambar styraciflua	Arlington	Texas	-97.11157073	32.69828429	naturally_occurring	Arlington	NA	NA	NA	NA	NA	NA	NA	NA	NA	NA	NA	NA	NA	NA	NA	NA	NA	NA	NA
NA	NA	Liquidambar styraciflua	Arlington	Texas	-97.11147537	32.698238	naturally_occurring	Arlington	NA	NA	NA	NA	NA	NA	NA	NA	NA	NA	NA	NA	NA	NA	NA	NA	NA	NA	NA
NA	NA	Liquidambar styraciflua	Arlington	Texas	-97.11133962	32.69825032	naturally_occurring	Arlington	NA	NA	NA	NA	NA	NA	NA	NA	NA	NA	NA	NA	NA	NA	NA	NA	NA	NA	NA
NA	NA	Liquidambar styraciflua	Arlington	Texas	-97.11063907	32.69793262	naturally_occurring	Arlington	NA	NA	NA	NA	NA	NA	NA	NA	NA	NA	NA	NA	NA	NA	NA	NA	NA	NA	NA
NA	NA	Liquidambar styraciflua	Arlington	Texas	-97.11060073	32.69779429	naturally_occurring	Arlington	NA	NA	NA	NA	NA	NA	NA	NA	NA	NA	NA	NA	NA	NA	NA	NA	NA	NA	NA
NA	NA	Liquidambar styraciflua	Arlington	Texas	-97.11054573	32.69769262	naturally_occurring	Arlington	NA	NA	NA	NA	NA	NA	NA	NA	NA	NA	NA	NA	NA	NA	NA	NA	NA	NA	NA
NA	NA	Quercus virginiana	Arlington	Texas	-97.11027573	32.69750096	naturally_occurring	Arlington	NA	NA	NA	NA	NA	NA	NA	NA	NA	NA	NA	NA	NA	NA	NA	NA	NA	NA	NA
NA	NA	Quercus virginiana	Arlington	Texas	-97.10967303	32.6973153	naturally_occurring	Arlington	NA	NA	NA	NA	NA	NA	NA	NA	NA	NA	NA	NA	NA	NA	NA	NA	NA	NA	NA
NA	NA	Quercus virginiana	Arlington	Texas	-97.10949361	32.69732038	naturally_occurring	Arlington	NA	NA	NA	NA	NA	NA	NA	NA	NA	NA	NA	NA	NA	NA	NA	NA	NA	NA	NA
NA	NA	Quercus virginiana	Arlington	Texas	-97.10933051	32.69734075	naturally_occurring	Arlington	NA	NA	NA	NA	NA	NA	NA	NA	NA	NA	NA	NA	NA	NA	NA	NA	NA	NA	NA
NA	NA	Quercus virginiana	Arlington	Texas	-97.1089974	32.69743429	naturally_occurring	Arlington	NA	NA	NA	NA	NA	NA	NA	NA	NA	NA	NA	NA	NA	NA	NA	NA	NA	NA	NA
NA	NA	Quercus virginiana	Arlington	Texas	-97.1087324	32.69776429	naturally_occurring	Arlington	NA	NA	NA	NA	NA	NA	NA	NA	NA	NA	NA	NA	NA	NA	NA	NA	NA	NA	NA
NA	NA	Quercus virginiana	Arlington	Texas	-97.10893407	32.69761262	naturally_occurring	Arlington	NA	NA	NA	NA	NA	NA	NA	NA	NA	NA	NA	NA	NA	NA	NA	NA	NA	NA	NA
NA	NA	Quercus virginiana	Arlington	Texas	-97.10920571	32.69751385	naturally_occurring	Arlington	NA	NA	NA	NA	NA	NA	NA	NA	NA	NA	NA	NA	NA	NA	NA	NA	NA	NA	NA
NA	NA	Pinus eldarica	Arlington	Texas	-97.10960073	32.69749262	no_info	Arlington	NA	NA	NA	NA	NA	NA	NA	NA	NA	NA	NA	NA	NA	NA	NA	NA	NA	NA	NA
NA	NA	Pinus eldarica	Arlington	Texas	-97.10965044	32.69756891	no_info	Arlington	NA	NA	NA	NA	NA	NA	NA	NA	NA	NA	NA	NA	NA	NA	NA	NA	NA	NA	NA
NA	NA	Pyrus calleryana	Arlington	Texas	-97.10969371	32.69745859	introduced	Arlington	NA	NA	NA	NA	NA	NA	NA	NA	NA	NA	NA	NA	NA	NA	NA	NA	NA	NA	NA
NA	NA	Pinus eldarica	Arlington	Texas	-97.10977621	32.69752681	no_info	Arlington	NA	NA	NA	NA	NA	NA	NA	NA	NA	NA	NA	NA	NA	NA	NA	NA	NA	NA	NA
NA	NA	Pyrus calleryana	Arlington	Texas	-97.10991723	32.69749853	introduced	Arlington	NA	NA	NA	NA	NA	NA	NA	NA	NA	NA	NA	NA	NA	NA	NA	NA	NA	NA	NA
NA	NA	Pyrus calleryana	Arlington	Texas	-97.11003132	32.69754503	introduced	Arlington	NA	NA	NA	NA	NA	NA	NA	NA	NA	NA	NA	NA	NA	NA	NA	NA	NA	NA	NA
NA	NA	Quercus shumardii	Arlington	Texas	-97.1100624	32.69764762	naturally_occurring	Arlington	NA	NA	NA	NA	NA	NA	NA	NA	NA	NA	NA	NA	NA	NA	NA	NA	NA	NA	NA
NA	NA	Pyrus calleryana	Arlington	Texas	-97.11013573	32.69759596	introduced	Arlington	NA	NA	NA	NA	NA	NA	NA	NA	NA	NA	NA	NA	NA	NA	NA	NA	NA	NA	NA
NA	NA	Pyrus calleryana	Arlington	Texas	-97.1102349	32.69764192	introduced	Arlington	NA	NA	NA	NA	NA	NA	NA	NA	NA	NA	NA	NA	NA	NA	NA	NA	NA	NA	NA
NA	NA	Quercus shumardii	Arlington	Texas	-97.1102224	32.69776762	naturally_occurring	Arlington	NA	NA	NA	NA	NA	NA	NA	NA	NA	NA	NA	NA	NA	NA	NA	NA	NA	NA	NA
1/1/1987	7/6/2017	Pyrus calleryana	Arlington	Texas	-97.110335	32.69772667	introduced	Arlington	NA	NA	NA	NA	NA	NA	NA	NA	NA	NA	NA	NA	NA	NA	NA	NA	NA	NA	NA
NA	NA	Quercus shumardii	Arlington	Texas	-97.11035907	32.69777262	naturally_occurring	Arlington	NA	NA	NA	NA	NA	NA	NA	NA	NA	NA	NA	NA	NA	NA	NA	NA	NA	NA	NA
NA	NA	Pyrus calleryana	Arlington	Texas	-97.1104324	32.69779429	introduced	Arlington	NA	NA	NA	NA	NA	NA	NA	NA	NA	NA	NA	NA	NA	NA	NA	NA	NA	NA	NA
NA	NA	Pinus eldarica	Arlington	Texas	-97.11039573	32.69783096	no_info	Arlington	NA	NA	NA	NA	NA	NA	NA	NA	NA	NA	NA	NA	NA	NA	NA	NA	NA	NA	NA
NA	NA	Pyrus calleryana	Arlington	Texas	-97.11049073	32.69785929	introduced	Arlington	NA	NA	NA	NA	NA	NA	NA	NA	NA	NA	NA	NA	NA	NA	NA	NA	NA	NA	NA
NA	NA	Pinus eldarica	Arlington	Texas	-97.11052573	32.69790762	no_info	Arlington	NA	NA	NA	NA	NA	NA	NA	NA	NA	NA	NA	NA	NA	NA	NA	NA	NA	NA	NA
NA	NA	Pyrus calleryana	Arlington	Texas	-97.11057407	32.69798929	introduced	Arlington	NA	NA	NA	NA	NA	NA	NA	NA	NA	NA	NA	NA	NA	NA	NA	NA	NA	NA	NA
NA	NA	Pinus eldarica	Arlington	Texas	-97.11050573	32.69805929	no_info	Arlington	NA	NA	NA	NA	NA	NA	NA	NA	NA	NA	NA	NA	NA	NA	NA	NA	NA	NA	NA
NA	NA	Pyrus calleryana	Arlington	Texas	-97.1105924	32.69804596	introduced	Arlington	NA	NA	NA	NA	NA	NA	NA	NA	NA	NA	NA	NA	NA	NA	NA	NA	NA	NA	NA
NA	NA	Pinus eldarica	Arlington	Texas	-97.11060407	32.69814596	no_info	Arlington	NA	NA	NA	NA	NA	NA	NA	NA	NA	NA	NA	NA	NA	NA	NA	NA	NA	NA	NA
NA	NA	Pyrus calleryana	Arlington	Texas	-97.11064573	32.69822596	introduced	Arlington	NA	NA	NA	NA	NA	NA	NA	NA	NA	NA	NA	NA	NA	NA	NA	NA	NA	NA	NA
NA	NA	Pinus eldarica	Arlington	Texas	-97.1106224	32.69842596	no_info	Arlington	NA	NA	NA	NA	NA	NA	NA	NA	NA	NA	NA	NA	NA	NA	NA	NA	NA	NA	NA
NA	NA	Pyrus calleryana	Arlington	Texas	-97.11062073	32.69849262	introduced	Arlington	NA	NA	NA	NA	NA	NA	NA	NA	NA	NA	NA	NA	NA	NA	NA	NA	NA	NA	NA
NA	NA	Pinus eldarica	Arlington	Texas	-97.1105674	32.69854429	no_info	Arlington	NA	NA	NA	NA	NA	NA	NA	NA	NA	NA	NA	NA	NA	NA	NA	NA	NA	NA	NA
NA	NA	Quercus shumardii	Arlington	Texas	-97.11039407	32.69855596	naturally_occurring	Arlington	NA	NA	NA	NA	NA	NA	NA	NA	NA	NA	NA	NA	NA	NA	NA	NA	NA	NA	NA
NA	NA	Pyrus calleryana	Arlington	Texas	-97.1105774	32.69859929	introduced	Arlington	NA	NA	NA	NA	NA	NA	NA	NA	NA	NA	NA	NA	NA	NA	NA	NA	NA	NA	NA
NA	NA	Pyrus calleryana	Arlington	Texas	-97.11052573	32.69870429	introduced	Arlington	NA	NA	NA	NA	NA	NA	NA	NA	NA	NA	NA	NA	NA	NA	NA	NA	NA	NA	NA
NA	NA	Pinus eldarica	Arlington	Texas	-97.1104674	32.69877429	no_info	Arlington	NA	NA	NA	NA	NA	NA	NA	NA	NA	NA	NA	NA	NA	NA	NA	NA	NA	NA	NA
NA	NA	Pyrus calleryana	Arlington	Texas	-97.11044573	32.69881262	introduced	Arlington	NA	NA	NA	NA	NA	NA	NA	NA	NA	NA	NA	NA	NA	NA	NA	NA	NA	NA	NA
NA	NA	Pinus eldarica	Arlington	Texas	-97.11036907	32.69882429	no_info	Arlington	NA	NA	NA	NA	NA	NA	NA	NA	NA	NA	NA	NA	NA	NA	NA	NA	NA	NA	NA
NA	NA	Pinus eldarica	Arlington	Texas	-97.11031091	32.69887951	no_info	Arlington	NA	NA	NA	NA	NA	NA	NA	NA	NA	NA	NA	NA	NA	NA	NA	NA	NA	NA	NA
NA	NA	Pyrus calleryana	Arlington	Texas	-97.11030907	32.69892429	introduced	Arlington	NA	NA	NA	NA	NA	NA	NA	NA	NA	NA	NA	NA	NA	NA	NA	NA	NA	NA	NA
NA	NA	Pinus eldarica	Arlington	Texas	-97.11023573	32.69896262	no_info	Arlington	NA	NA	NA	NA	NA	NA	NA	NA	NA	NA	NA	NA	NA	NA	NA	NA	NA	NA	NA
NA	NA	Pyrus calleryana	Arlington	Texas	-97.11020907	32.69900596	introduced	Arlington	NA	NA	NA	NA	NA	NA	NA	NA	NA	NA	NA	NA	NA	NA	NA	NA	NA	NA	NA
NA	NA	Pyrus calleryana	Arlington	Texas	-97.11009041	32.69906944	introduced	Arlington	NA	NA	NA	NA	NA	NA	NA	NA	NA	NA	NA	NA	NA	NA	NA	NA	NA	NA	NA
NA	NA	Pyrus calleryana	Arlington	Texas	-97.1097874	32.69912596	introduced	Arlington	NA	NA	NA	NA	NA	NA	NA	NA	NA	NA	NA	NA	NA	NA	NA	NA	NA	NA	NA
NA	NA	Quercus virginiana	Arlington	Texas	-97.10924573	32.69913596	naturally_occurring	Arlington	NA	NA	NA	NA	NA	NA	NA	NA	NA	NA	NA	NA	NA	NA	NA	NA	NA	NA	NA
NA	NA	Quercus virginiana	Arlington	Texas	-97.10914641	32.69911879	naturally_occurring	Arlington	NA	NA	NA	NA	NA	NA	NA	NA	NA	NA	NA	NA	NA	NA	NA	NA	NA	NA	NA
1/1/2002	NA	Taxodium distichum	Arlington	Texas	-97.1124624	32.68875596	naturally_occurring	Arlington	NA	NA	NA	NA	NA	NA	NA	NA	NA	NA	NA	NA	NA	NA	NA	NA	NA	NA	NA
1/1/2002	NA	Taxodium distichum	Arlington	Texas	-97.11256573	32.68875262	naturally_occurring	Arlington	NA	NA	NA	NA	NA	NA	NA	NA	NA	NA	NA	NA	NA	NA	NA	NA	NA	NA	NA
1/1/2002	NA	Taxodium distichum	Arlington	Texas	-97.11267907	32.68875596	naturally_occurring	Arlington	NA	NA	NA	NA	NA	NA	NA	NA	NA	NA	NA	NA	NA	NA	NA	NA	NA	NA	NA
NA	NA	Quercus virginiana	Arlington	Texas	-97.10904073	32.69907992	naturally_occurring	Arlington	NA	NA	NA	NA	NA	NA	NA	NA	NA	NA	NA	NA	NA	NA	NA	NA	NA	NA	NA
NA	NA	Quercus virginiana	Arlington	Texas	-97.10891589	32.69901306	naturally_occurring	Arlington	NA	NA	NA	NA	NA	NA	NA	NA	NA	NA	NA	NA	NA	NA	NA	NA	NA	NA	NA
NA	NA	Quercus virginiana	Arlington	Texas	-97.10877407	32.69895429	naturally_occurring	Arlington	NA	NA	NA	NA	NA	NA	NA	NA	NA	NA	NA	NA	NA	NA	NA	NA	NA	NA	NA
NA	NA	Quercus virginiana	Arlington	Texas	-97.1086466	32.69888273	naturally_occurring	Arlington	NA	NA	NA	NA	NA	NA	NA	NA	NA	NA	NA	NA	NA	NA	NA	NA	NA	NA	NA
NA	NA	Taxodium distichum	Arlington	Texas	-97.10880573	32.69862929	naturally_occurring	Arlington	NA	NA	NA	NA	NA	NA	NA	NA	NA	NA	NA	NA	NA	NA	NA	NA	NA	NA	NA
NA	NA	Quercus virginiana	Arlington	Texas	-97.10891573	32.69867929	naturally_occurring	Arlington	NA	NA	NA	NA	NA	NA	NA	NA	NA	NA	NA	NA	NA	NA	NA	NA	NA	NA	NA
NA	NA	Quercus virginiana	Arlington	Texas	-97.10908573	32.69875262	naturally_occurring	Arlington	NA	NA	NA	NA	NA	NA	NA	NA	NA	NA	NA	NA	NA	NA	NA	NA	NA	NA	NA
NA	NA	Quercus shumardii	Arlington	Texas	-97.1095074	32.69881429	naturally_occurring	Arlington	NA	NA	NA	NA	NA	NA	NA	NA	NA	NA	NA	NA	NA	NA	NA	NA	NA	NA	NA
NA	NA	Quercus shumardii	Arlington	Texas	-97.10947407	32.69867762	naturally_occurring	Arlington	NA	NA	NA	NA	NA	NA	NA	NA	NA	NA	NA	NA	NA	NA	NA	NA	NA	NA	NA
NA	NA	Lagerstroemia indica	Arlington	Texas	-97.10915073	32.69862762	introduced	Arlington	NA	NA	NA	NA	NA	NA	NA	NA	NA	NA	NA	NA	NA	NA	NA	NA	NA	NA	NA
NA	NA	Lagerstroemia indica	Arlington	Texas	-97.10916573	32.69859762	introduced	Arlington	NA	NA	NA	NA	NA	NA	NA	NA	NA	NA	NA	NA	NA	NA	NA	NA	NA	NA	NA
NA	NA	Acacia auriculiformis	Arlington	Texas	-97.10915573	32.69858096	introduced	Arlington	NA	NA	NA	NA	NA	NA	NA	NA	NA	NA	NA	NA	NA	NA	NA	NA	NA	NA	NA
NA	NA	Acacia auriculiformis	Arlington	Texas	-97.10917907	32.69859762	introduced	Arlington	NA	NA	NA	NA	NA	NA	NA	NA	NA	NA	NA	NA	NA	NA	NA	NA	NA	NA	NA
NA	NA	Acacia auriculiformis	Arlington	Texas	-97.10919907	32.69860096	introduced	Arlington	NA	NA	NA	NA	NA	NA	NA	NA	NA	NA	NA	NA	NA	NA	NA	NA	NA	NA	NA
NA	NA	Ilex vomitoria	Arlington	Texas	-97.10916907	32.69854596	naturally_occurring	Arlington	NA	NA	NA	NA	NA	NA	NA	NA	NA	NA	NA	NA	NA	NA	NA	NA	NA	NA	NA
NA	NA	Ilex vomitoria	Arlington	Texas	-97.10916907	32.69849096	naturally_occurring	Arlington	NA	NA	NA	NA	NA	NA	NA	NA	NA	NA	NA	NA	NA	NA	NA	NA	NA	NA	NA
NA	NA	Ilex vomitoria	Arlington	Texas	-97.10918907	32.69850596	naturally_occurring	Arlington	NA	NA	NA	NA	NA	NA	NA	NA	NA	NA	NA	NA	NA	NA	NA	NA	NA	NA	NA
NA	NA	Quercus shumardii	Arlington	Texas	-97.1092724	32.69853262	naturally_occurring	Arlington	NA	NA	NA	NA	NA	NA	NA	NA	NA	NA	NA	NA	NA	NA	NA	NA	NA	NA	NA
NA	NA	Quercus shumardii	Arlington	Texas	-97.10932407	32.69844096	naturally_occurring	Arlington	NA	NA	NA	NA	NA	NA	NA	NA	NA	NA	NA	NA	NA	NA	NA	NA	NA	NA	NA
NA	NA	Quercus shumardii	Arlington	Texas	-97.10939073	32.69846262	naturally_occurring	Arlington	NA	NA	NA	NA	NA	NA	NA	NA	NA	NA	NA	NA	NA	NA	NA	NA	NA	NA	NA
NA	NA	Quercus shumardii	Arlington	Texas	-97.10943073	32.69844929	naturally_occurring	Arlington	NA	NA	NA	NA	NA	NA	NA	NA	NA	NA	NA	NA	NA	NA	NA	NA	NA	NA	NA
NA	NA	Ilex vomitoria	Arlington	Texas	-97.10932073	32.69840596	naturally_occurring	Arlington	NA	NA	NA	NA	NA	NA	NA	NA	NA	NA	NA	NA	NA	NA	NA	NA	NA	NA	NA
NA	NA	Ilex vomitoria	Arlington	Texas	-97.10931407	32.69827096	naturally_occurring	Arlington	NA	NA	NA	NA	NA	NA	NA	NA	NA	NA	NA	NA	NA	NA	NA	NA	NA	NA	NA
NA	NA	Ilex vomitoria	Arlington	Texas	-97.10935073	32.69826929	naturally_occurring	Arlington	NA	NA	NA	NA	NA	NA	NA	NA	NA	NA	NA	NA	NA	NA	NA	NA	NA	NA	NA
NA	NA	Quercus shumardii	Arlington	Texas	-97.10942073	32.69821596	naturally_occurring	Arlington	NA	NA	NA	NA	NA	NA	NA	NA	NA	NA	NA	NA	NA	NA	NA	NA	NA	NA	NA
NA	NA	Quercus shumardii	Arlington	Texas	-97.1093574	32.69819262	naturally_occurring	Arlington	NA	NA	NA	NA	NA	NA	NA	NA	NA	NA	NA	NA	NA	NA	NA	NA	NA	NA	NA
NA	NA	Quercus shumardii	Arlington	Texas	-97.1092674	32.69811429	naturally_occurring	Arlington	NA	NA	NA	NA	NA	NA	NA	NA	NA	NA	NA	NA	NA	NA	NA	NA	NA	NA	NA
NA	NA	Lagerstroemia indica	Arlington	Texas	-97.10918573	32.69804596	introduced	Arlington	NA	NA	NA	NA	NA	NA	NA	NA	NA	NA	NA	NA	NA	NA	NA	NA	NA	NA	NA
NA	NA	Lagerstroemia indica	Arlington	Texas	-97.10919573	32.69808596	introduced	Arlington	NA	NA	NA	NA	NA	NA	NA	NA	NA	NA	NA	NA	NA	NA	NA	NA	NA	NA	NA
NA	NA	Quercus virginiana	Arlington	Texas	-97.10926073	32.69793596	naturally_occurring	Arlington	NA	NA	NA	NA	NA	NA	NA	NA	NA	NA	NA	NA	NA	NA	NA	NA	NA	NA	NA
NA	NA	Quercus shumardii	Arlington	Texas	-97.10946907	32.69789762	naturally_occurring	Arlington	NA	NA	NA	NA	NA	NA	NA	NA	NA	NA	NA	NA	NA	NA	NA	NA	NA	NA	NA
NA	NA	Quercus virginiana	Arlington	Texas	-97.10935907	32.69773596	naturally_occurring	Arlington	NA	NA	NA	NA	NA	NA	NA	NA	NA	NA	NA	NA	NA	NA	NA	NA	NA	NA	NA
NA	NA	Quercus virginiana	Arlington	Texas	-97.10917573	32.69786762	naturally_occurring	Arlington	NA	NA	NA	NA	NA	NA	NA	NA	NA	NA	NA	NA	NA	NA	NA	NA	NA	NA	NA
NA	NA	Quercus virginiana	Arlington	Texas	-97.10910407	32.69795929	naturally_occurring	Arlington	NA	NA	NA	NA	NA	NA	NA	NA	NA	NA	NA	NA	NA	NA	NA	NA	NA	NA	NA
NA	NA	Quercus virginiana	Arlington	Texas	-97.1089774	32.69790762	naturally_occurring	Arlington	NA	NA	NA	NA	NA	NA	NA	NA	NA	NA	NA	NA	NA	NA	NA	NA	NA	NA	NA
NA	NA	Taxodium distichum	Arlington	Texas	-97.10879407	32.69798929	naturally_occurring	Arlington	NA	NA	NA	NA	NA	NA	NA	NA	NA	NA	NA	NA	NA	NA	NA	NA	NA	NA	NA
NA	NA	Taxodium distichum	Arlington	Texas	-97.10870073	32.69798596	naturally_occurring	Arlington	NA	NA	NA	NA	NA	NA	NA	NA	NA	NA	NA	NA	NA	NA	NA	NA	NA	NA	NA
NA	NA	Taxodium distichum	Arlington	Texas	-97.10870407	32.69801762	naturally_occurring	Arlington	NA	NA	NA	NA	NA	NA	NA	NA	NA	NA	NA	NA	NA	NA	NA	NA	NA	NA	NA
NA	NA	Taxodium distichum	Arlington	Texas	-97.10892907	32.69805096	naturally_occurring	Arlington	NA	NA	NA	NA	NA	NA	NA	NA	NA	NA	NA	NA	NA	NA	NA	NA	NA	NA	NA
NA	NA	Quercus virginiana	Arlington	Texas	-97.1090174	32.69794429	naturally_occurring	Arlington	NA	NA	NA	NA	NA	NA	NA	NA	NA	NA	NA	NA	NA	NA	NA	NA	NA	NA	NA
NA	NA	Ilex vomitoria	Arlington	Texas	-97.10906407	32.69810096	naturally_occurring	Arlington	NA	NA	NA	NA	NA	NA	NA	NA	NA	NA	NA	NA	NA	NA	NA	NA	NA	NA	NA
NA	NA	Taxodium distichum	Arlington	Texas	-97.10898073	32.69858929	naturally_occurring	Arlington	NA	NA	NA	NA	NA	NA	NA	NA	NA	NA	NA	NA	NA	NA	NA	NA	NA	NA	NA
NA	NA	Taxodium distichum	Arlington	Texas	-97.1089324	32.69866096	naturally_occurring	Arlington	NA	NA	NA	NA	NA	NA	NA	NA	NA	NA	NA	NA	NA	NA	NA	NA	NA	NA	NA
NA	NA	Taxodium distichum	Arlington	Texas	-97.1088224	32.69864596	naturally_occurring	Arlington	NA	NA	NA	NA	NA	NA	NA	NA	NA	NA	NA	NA	NA	NA	NA	NA	NA	NA	NA
NA	NA	Taxodium distichum	Arlington	Texas	-97.10886073	32.69861096	naturally_occurring	Arlington	NA	NA	NA	NA	NA	NA	NA	NA	NA	NA	NA	NA	NA	NA	NA	NA	NA	NA	NA
NA	NA	Lagerstroemia indica	Arlington	Texas	-97.10862907	32.69861929	introduced	Arlington	NA	NA	NA	NA	NA	NA	NA	NA	NA	NA	NA	NA	NA	NA	NA	NA	NA	NA	NA
NA	NA	Quercus stellata	Arlington	Texas	-97.10856407	32.69868096	naturally_occurring	Arlington	NA	NA	NA	NA	NA	NA	NA	NA	NA	NA	NA	NA	NA	NA	NA	NA	NA	NA	NA
NA	NA	Quercus shumardii	Arlington	Texas	-97.1085374	32.69855596	naturally_occurring	Arlington	NA	NA	NA	NA	NA	NA	NA	NA	NA	NA	NA	NA	NA	NA	NA	NA	NA	NA	NA
NA	NA	Quercus shumardii	Arlington	Texas	-97.10845073	32.69847929	naturally_occurring	Arlington	NA	NA	NA	NA	NA	NA	NA	NA	NA	NA	NA	NA	NA	NA	NA	NA	NA	NA	NA
NA	NA	Quercus shumardii	Arlington	Texas	-97.1083924	32.69843596	naturally_occurring	Arlington	NA	NA	NA	NA	NA	NA	NA	NA	NA	NA	NA	NA	NA	NA	NA	NA	NA	NA	NA
NA	NA	Quercus shumardii	Arlington	Texas	-97.1084924	32.69842929	naturally_occurring	Arlington	NA	NA	NA	NA	NA	NA	NA	NA	NA	NA	NA	NA	NA	NA	NA	NA	NA	NA	NA
NA	NA	Lagerstroemia indica	Arlington	Texas	-97.1085374	32.69845596	introduced	Arlington	NA	NA	NA	NA	NA	NA	NA	NA	NA	NA	NA	NA	NA	NA	NA	NA	NA	NA	NA
NA	NA	Lagerstroemia indica	Arlington	Texas	-97.10859073	32.69848596	introduced	Arlington	NA	NA	NA	NA	NA	NA	NA	NA	NA	NA	NA	NA	NA	NA	NA	NA	NA	NA	NA
NA	NA	Lagerstroemia indica	Arlington	Texas	-97.10860407	32.69852096	introduced	Arlington	NA	NA	NA	NA	NA	NA	NA	NA	NA	NA	NA	NA	NA	NA	NA	NA	NA	NA	NA
NA	NA	Lagerstroemia indica	Arlington	Texas	-97.1086224	32.69849929	introduced	Arlington	NA	NA	NA	NA	NA	NA	NA	NA	NA	NA	NA	NA	NA	NA	NA	NA	NA	NA	NA
NA	NA	Lagerstroemia indica	Arlington	Texas	-97.10854907	32.69841929	introduced	Arlington	NA	NA	NA	NA	NA	NA	NA	NA	NA	NA	NA	NA	NA	NA	NA	NA	NA	NA	NA
NA	NA	Lagerstroemia indica	Arlington	Texas	-97.1084924	32.69839929	introduced	Arlington	NA	NA	NA	NA	NA	NA	NA	NA	NA	NA	NA	NA	NA	NA	NA	NA	NA	NA	NA
NA	NA	Lagerstroemia indica	Arlington	Texas	-97.10846573	32.69836429	introduced	Arlington	NA	NA	NA	NA	NA	NA	NA	NA	NA	NA	NA	NA	NA	NA	NA	NA	NA	NA	NA
NA	NA	Lagerstroemia indica	Arlington	Texas	-97.10843073	32.69830096	introduced	Arlington	NA	NA	NA	NA	NA	NA	NA	NA	NA	NA	NA	NA	NA	NA	NA	NA	NA	NA	NA
NA	NA	Lagerstroemia indica	Arlington	Texas	-97.1085124	32.69827262	introduced	Arlington	NA	NA	NA	NA	NA	NA	NA	NA	NA	NA	NA	NA	NA	NA	NA	NA	NA	NA	NA
NA	NA	Lagerstroemia indica	Arlington	Texas	-97.10848907	32.69822596	introduced	Arlington	NA	NA	NA	NA	NA	NA	NA	NA	NA	NA	NA	NA	NA	NA	NA	NA	NA	NA	NA
NA	NA	Lagerstroemia indica	Arlington	Texas	-97.1085174	32.69822762	introduced	Arlington	NA	NA	NA	NA	NA	NA	NA	NA	NA	NA	NA	NA	NA	NA	NA	NA	NA	NA	NA
NA	NA	Cercis canadensis	Arlington	Texas	-97.10826407	32.69827429	naturally_occurring	Arlington	NA	NA	NA	NA	NA	NA	NA	NA	NA	NA	NA	NA	NA	NA	NA	NA	NA	NA	NA
NA	NA	Cercis canadensis	Arlington	Texas	-97.10827907	32.69816096	naturally_occurring	Arlington	NA	NA	NA	NA	NA	NA	NA	NA	NA	NA	NA	NA	NA	NA	NA	NA	NA	NA	NA
NA	NA	Quercus shumardii	Arlington	Texas	-97.10843073	32.69817596	naturally_occurring	Arlington	NA	NA	NA	NA	NA	NA	NA	NA	NA	NA	NA	NA	NA	NA	NA	NA	NA	NA	NA
NA	NA	Quercus shumardii	Arlington	Texas	-97.1084274	32.69812929	naturally_occurring	Arlington	NA	NA	NA	NA	NA	NA	NA	NA	NA	NA	NA	NA	NA	NA	NA	NA	NA	NA	NA
NA	NA	Quercus shumardii	Arlington	Texas	-97.10850407	32.69816762	naturally_occurring	Arlington	NA	NA	NA	NA	NA	NA	NA	NA	NA	NA	NA	NA	NA	NA	NA	NA	NA	NA	NA
NA	NA	Lagerstroemia indica	Arlington	Texas	-97.10855407	32.69828429	introduced	Arlington	NA	NA	NA	NA	NA	NA	NA	NA	NA	NA	NA	NA	NA	NA	NA	NA	NA	NA	NA
NA	NA	Lagerstroemia indica	Arlington	Texas	-97.10858073	32.69819762	introduced	Arlington	NA	NA	NA	NA	NA	NA	NA	NA	NA	NA	NA	NA	NA	NA	NA	NA	NA	NA	NA
NA	NA	Lagerstroemia indica	Arlington	Texas	-97.10852573	32.69821262	introduced	Arlington	NA	NA	NA	NA	NA	NA	NA	NA	NA	NA	NA	NA	NA	NA	NA	NA	NA	NA	NA
NA	NA	Lagerstroemia indica	Arlington	Texas	-97.10861573	32.69807262	introduced	Arlington	NA	NA	NA	NA	NA	NA	NA	NA	NA	NA	NA	NA	NA	NA	NA	NA	NA	NA	NA
NA	NA	Lagerstroemia indica	Arlington	Texas	-97.10860407	32.69808262	introduced	Arlington	NA	NA	NA	NA	NA	NA	NA	NA	NA	NA	NA	NA	NA	NA	NA	NA	NA	NA	NA
NA	NA	Lagerstroemia indica	Arlington	Texas	-97.1085924	32.69805262	introduced	Arlington	NA	NA	NA	NA	NA	NA	NA	NA	NA	NA	NA	NA	NA	NA	NA	NA	NA	NA	NA
NA	NA	Lagerstroemia indica	Arlington	Texas	-97.10862573	32.69803762	introduced	Arlington	NA	NA	NA	NA	NA	NA	NA	NA	NA	NA	NA	NA	NA	NA	NA	NA	NA	NA	NA
NA	NA	Lagerstroemia indica	Arlington	Texas	-97.1085924	32.69803929	introduced	Arlington	NA	NA	NA	NA	NA	NA	NA	NA	NA	NA	NA	NA	NA	NA	NA	NA	NA	NA	NA
NA	NA	Lagerstroemia indica	Arlington	Texas	-97.10867573	32.69796929	introduced	Arlington	NA	NA	NA	NA	NA	NA	NA	NA	NA	NA	NA	NA	NA	NA	NA	NA	NA	NA	NA
NA	NA	Lagerstroemia indica	Arlington	Texas	-97.1086124	32.69800429	introduced	Arlington	NA	NA	NA	NA	NA	NA	NA	NA	NA	NA	NA	NA	NA	NA	NA	NA	NA	NA	NA
NA	NA	Quercus virginiana	Arlington	Texas	-97.1087074	32.69762762	naturally_occurring	Arlington	NA	NA	NA	NA	NA	NA	NA	NA	NA	NA	NA	NA	NA	NA	NA	NA	NA	NA	NA
NA	NA	Quercus virginiana	Arlington	Texas	-97.10874407	32.69743929	naturally_occurring	Arlington	NA	NA	NA	NA	NA	NA	NA	NA	NA	NA	NA	NA	NA	NA	NA	NA	NA	NA	NA
NA	NA	Carya illinoinensis	Arlington	Texas	-97.10852407	32.69758096	naturally_occurring	Arlington	NA	NA	NA	NA	NA	NA	NA	NA	NA	NA	NA	NA	NA	NA	NA	NA	NA	NA	NA
NA	NA	Quercus macrocarpa	Arlington	Texas	-97.10840573	32.69745762	naturally_occurring	Arlington	NA	NA	NA	NA	NA	NA	NA	NA	NA	NA	NA	NA	NA	NA	NA	NA	NA	NA	NA
NA	NA	Quercus shumardii	Arlington	Texas	-97.10829407	32.69740262	naturally_occurring	Arlington	NA	NA	NA	NA	NA	NA	NA	NA	NA	NA	NA	NA	NA	NA	NA	NA	NA	NA	NA
NA	NA	Quercus macrocarpa	Arlington	Texas	-97.1083124	32.69750596	naturally_occurring	Arlington	NA	NA	NA	NA	NA	NA	NA	NA	NA	NA	NA	NA	NA	NA	NA	NA	NA	NA	NA
NA	NA	Quercus virginiana	Arlington	Texas	-97.10836907	32.69760929	naturally_occurring	Arlington	NA	NA	NA	NA	NA	NA	NA	NA	NA	NA	NA	NA	NA	NA	NA	NA	NA	NA	NA
NA	NA	Quercus virginiana	Arlington	Texas	-97.10851907	32.69769096	naturally_occurring	Arlington	NA	NA	NA	NA	NA	NA	NA	NA	NA	NA	NA	NA	NA	NA	NA	NA	NA	NA	NA
NA	NA	Fraxinus pennsylvanica	Arlington	Texas	-97.10839907	32.69769762	naturally_occurring	Arlington	NA	NA	NA	NA	NA	NA	NA	NA	NA	NA	NA	NA	NA	NA	NA	NA	NA	NA	NA
NA	NA	Quercus shumardii	Arlington	Texas	-97.10825407	32.69771096	naturally_occurring	Arlington	NA	NA	NA	NA	NA	NA	NA	NA	NA	NA	NA	NA	NA	NA	NA	NA	NA	NA	NA
NA	NA	Ulmus crassifolia	Arlington	Texas	-97.10888056	32.69730929	naturally_occurring	Arlington	NA	NA	NA	NA	NA	NA	NA	NA	NA	NA	NA	NA	NA	NA	NA	NA	NA	NA	NA
NA	NA	Ulmus crassifolia	Arlington	Texas	-97.1088574	32.69726596	naturally_occurring	Arlington	NA	NA	NA	NA	NA	NA	NA	NA	NA	NA	NA	NA	NA	NA	NA	NA	NA	NA	NA
NA	NA	Ulmus crassifolia	Arlington	Texas	-97.10878841	32.69716193	naturally_occurring	Arlington	NA	NA	NA	NA	NA	NA	NA	NA	NA	NA	NA	NA	NA	NA	NA	NA	NA	NA	NA
1/1/2004	1/1/2016	Ulmus crassifolia	Arlington	Texas	-97.10876128	32.69712104	naturally_occurring	Arlington	NA	NA	NA	NA	NA	NA	NA	NA	NA	NA	NA	NA	NA	NA	NA	NA	NA	NA	NA
1/1/2008	1/1/2016	Quercus shumardii	Arlington	Texas	-97.10924407	32.69697429	naturally_occurring	Arlington	NA	NA	NA	NA	NA	NA	NA	NA	NA	NA	NA	NA	NA	NA	NA	NA	NA	NA	NA
NA	NA	Quercus shumardii	Arlington	Texas	-97.1092646	32.69701168	naturally_occurring	Arlington	NA	NA	NA	NA	NA	NA	NA	NA	NA	NA	NA	NA	NA	NA	NA	NA	NA	NA	NA
NA	NA	Quercus shumardii	Arlington	Texas	-97.10941133	32.69710121	naturally_occurring	Arlington	NA	NA	NA	NA	NA	NA	NA	NA	NA	NA	NA	NA	NA	NA	NA	NA	NA	NA	NA
NA	NA	Quercus shumardii	Arlington	Texas	-97.1093074	32.69716929	naturally_occurring	Arlington	NA	NA	NA	NA	NA	NA	NA	NA	NA	NA	NA	NA	NA	NA	NA	NA	NA	NA	NA
1/1/1979	1/1/2016	Taxodium distichum	Arlington	Texas	-97.10929325	32.69713093	naturally_occurring	Arlington	NA	NA	NA	NA	NA	NA	NA	NA	NA	NA	NA	NA	NA	NA	NA	NA	NA	NA	NA
NA	NA	Quercus shumardii	Arlington	Texas	-97.1094	32.69699028	naturally_occurring	Arlington	NA	NA	NA	NA	NA	NA	NA	NA	NA	NA	NA	NA	NA	NA	NA	NA	NA	NA	NA
1/1/2009	1/1/2016	Quercus shumardii	Arlington	Texas	-97.10941907	32.69694262	naturally_occurring	Arlington	NA	NA	NA	NA	NA	NA	NA	NA	NA	NA	NA	NA	NA	NA	NA	NA	NA	NA	NA
NA	NA	Quercus shumardii	Arlington	Texas	-97.10999365	32.69696402	naturally_occurring	Arlington	NA	NA	NA	NA	NA	NA	NA	NA	NA	NA	NA	NA	NA	NA	NA	NA	NA	NA	NA
NA	NA	Taxodium distichum	Arlington	Texas	-97.10998602	32.6970034	naturally_occurring	Arlington	NA	NA	NA	NA	NA	NA	NA	NA	NA	NA	NA	NA	NA	NA	NA	NA	NA	NA	NA
1/1/2009	1/1/2016	Quercus shumardii	Arlington	Texas	-97.10995407	32.69711596	naturally_occurring	Arlington	NA	NA	NA	NA	NA	NA	NA	NA	NA	NA	NA	NA	NA	NA	NA	NA	NA	NA	NA
NA	NA	Taxodium distichum	Arlington	Texas	-97.10993907	32.69714929	naturally_occurring	Arlington	NA	NA	NA	NA	NA	NA	NA	NA	NA	NA	NA	NA	NA	NA	NA	NA	NA	NA	NA
1/1/2009	1/1/2016	Quercus shumardii	Arlington	Texas	-97.1100274	32.69717596	naturally_occurring	Arlington	NA	NA	NA	NA	NA	NA	NA	NA	NA	NA	NA	NA	NA	NA	NA	NA	NA	NA	NA
1/1/2009	1/1/2016	Quercus shumardii	Arlington	Texas	-97.11004907	32.69713929	naturally_occurring	Arlington	NA	NA	NA	NA	NA	NA	NA	NA	NA	NA	NA	NA	NA	NA	NA	NA	NA	NA	NA
1/1/2009	1/1/2016	Quercus shumardii	Arlington	Texas	-97.11008663	32.69701802	naturally_occurring	Arlington	NA	NA	NA	NA	NA	NA	NA	NA	NA	NA	NA	NA	NA	NA	NA	NA	NA	NA	NA
NA	NA	Quercus shumardii	Arlington	Texas	-97.11008899	32.69698719	naturally_occurring	Arlington	NA	NA	NA	NA	NA	NA	NA	NA	NA	NA	NA	NA	NA	NA	NA	NA	NA	NA	NA
NA	NA	Ulmus crassifolia	Arlington	Texas	-97.11037228	32.69707474	naturally_occurring	Arlington	NA	NA	NA	NA	NA	NA	NA	NA	NA	NA	NA	NA	NA	NA	NA	NA	NA	NA	NA
NA	NA	Ulmus crassifolia	Arlington	Texas	-97.11038425	32.69714116	naturally_occurring	Arlington	NA	NA	NA	NA	NA	NA	NA	NA	NA	NA	NA	NA	NA	NA	NA	NA	NA	NA	NA
1/1/2004	1/1/2016	Ulmus crassifolia	Arlington	Texas	-97.11031407	32.69722762	naturally_occurring	Arlington	NA	NA	NA	NA	NA	NA	NA	NA	NA	NA	NA	NA	NA	NA	NA	NA	NA	NA	NA
NA	NA	Ulmus crassifolia	Arlington	Texas	-97.11028717	32.69727885	naturally_occurring	Arlington	NA	NA	NA	NA	NA	NA	NA	NA	NA	NA	NA	NA	NA	NA	NA	NA	NA	NA	NA
NA	NA	Taxodium distichum	Arlington	Texas	-97.1106224	32.69724429	naturally_occurring	Arlington	NA	NA	NA	NA	NA	NA	NA	NA	NA	NA	NA	NA	NA	NA	NA	NA	NA	NA	NA
NA	NA	Quercus shumardii	Arlington	Texas	-97.11096073	32.69727429	naturally_occurring	Arlington	NA	NA	NA	NA	NA	NA	NA	NA	NA	NA	NA	NA	NA	NA	NA	NA	NA	NA	NA
NA	NA	Quercus virginiana	Arlington	Texas	-97.1107024	32.69694429	naturally_occurring	Arlington	NA	NA	NA	NA	NA	NA	NA	NA	NA	NA	NA	NA	NA	NA	NA	NA	NA	NA	NA
NA	NA	Quercus virginiana	Arlington	Texas	-97.11079907	32.69690929	naturally_occurring	Arlington	NA	NA	NA	NA	NA	NA	NA	NA	NA	NA	NA	NA	NA	NA	NA	NA	NA	NA	NA
NA	NA	Quercus virginiana	Arlington	Texas	-97.11083907	32.69679429	naturally_occurring	Arlington	NA	NA	NA	NA	NA	NA	NA	NA	NA	NA	NA	NA	NA	NA	NA	NA	NA	NA	NA
NA	NA	Ulmus crassifolia	Arlington	Texas	-97.11094573	32.69666762	naturally_occurring	Arlington	NA	NA	NA	NA	NA	NA	NA	NA	NA	NA	NA	NA	NA	NA	NA	NA	NA	NA	NA
NA	NA	Ulmus crassifolia	Arlington	Texas	-97.11109407	32.69655096	naturally_occurring	Arlington	NA	NA	NA	NA	NA	NA	NA	NA	NA	NA	NA	NA	NA	NA	NA	NA	NA	NA	NA
NA	NA	Ulmus crassifolia	Arlington	Texas	-97.11103573	32.69644096	naturally_occurring	Arlington	NA	NA	NA	NA	NA	NA	NA	NA	NA	NA	NA	NA	NA	NA	NA	NA	NA	NA	NA
NA	NA	Ulmus crassifolia	Arlington	Texas	-97.11112407	32.69640929	naturally_occurring	Arlington	NA	NA	NA	NA	NA	NA	NA	NA	NA	NA	NA	NA	NA	NA	NA	NA	NA	NA	NA
NA	NA	Ulmus crassifolia	Arlington	Texas	-97.1111124	32.69631762	naturally_occurring	Arlington	NA	NA	NA	NA	NA	NA	NA	NA	NA	NA	NA	NA	NA	NA	NA	NA	NA	NA	NA
NA	NA	Ulmus crassifolia	Arlington	Texas	-97.11102907	32.69628262	naturally_occurring	Arlington	NA	NA	NA	NA	NA	NA	NA	NA	NA	NA	NA	NA	NA	NA	NA	NA	NA	NA	NA
NA	NA	Carya illinoinensis	Arlington	Texas	-97.11094073	32.69627596	naturally_occurring	Arlington	NA	NA	NA	NA	NA	NA	NA	NA	NA	NA	NA	NA	NA	NA	NA	NA	NA	NA	NA
NA	NA	Carya illinoinensis	Arlington	Texas	-97.1108724	32.69619096	naturally_occurring	Arlington	NA	NA	NA	NA	NA	NA	NA	NA	NA	NA	NA	NA	NA	NA	NA	NA	NA	NA	NA
NA	NA	Quercus macrocarpa	Arlington	Texas	-97.11085573	32.69627262	naturally_occurring	Arlington	NA	NA	NA	NA	NA	NA	NA	NA	NA	NA	NA	NA	NA	NA	NA	NA	NA	NA	NA
NA	NA	Carya illinoinensis	Arlington	Texas	-97.11099073	32.69637596	naturally_occurring	Arlington	NA	NA	NA	NA	NA	NA	NA	NA	NA	NA	NA	NA	NA	NA	NA	NA	NA	NA	NA
NA	NA	Quercus macrocarpa	Arlington	Texas	-97.11093407	32.69650096	naturally_occurring	Arlington	NA	NA	NA	NA	NA	NA	NA	NA	NA	NA	NA	NA	NA	NA	NA	NA	NA	NA	NA
NA	NA	Quercus virginiana	Arlington	Texas	-97.11082907	32.69659762	naturally_occurring	Arlington	NA	NA	NA	NA	NA	NA	NA	NA	NA	NA	NA	NA	NA	NA	NA	NA	NA	NA	NA
NA	NA	Quercus macrocarpa	Arlington	Texas	-97.11049907	32.69661929	naturally_occurring	Arlington	NA	NA	NA	NA	NA	NA	NA	NA	NA	NA	NA	NA	NA	NA	NA	NA	NA	NA	NA
NA	NA	Quercus macrocarpa	Arlington	Texas	-97.1105024	32.69671096	naturally_occurring	Arlington	NA	NA	NA	NA	NA	NA	NA	NA	NA	NA	NA	NA	NA	NA	NA	NA	NA	NA	NA
NA	NA	Ulmus crassifolia	Arlington	Texas	-97.11031907	32.69665762	naturally_occurring	Arlington	NA	NA	NA	NA	NA	NA	NA	NA	NA	NA	NA	NA	NA	NA	NA	NA	NA	NA	NA
NA	NA	Ulmus crassifolia	Arlington	Texas	-97.11011401	32.69664165	naturally_occurring	Arlington	NA	NA	NA	NA	NA	NA	NA	NA	NA	NA	NA	NA	NA	NA	NA	NA	NA	NA	NA
NA	NA	Ulmus crassifolia	Arlington	Texas	-97.1099974	32.69671262	naturally_occurring	Arlington	NA	NA	NA	NA	NA	NA	NA	NA	NA	NA	NA	NA	NA	NA	NA	NA	NA	NA	NA
NA	NA	Ulmus crassifolia	Arlington	Texas	-97.10986907	32.69673262	naturally_occurring	Arlington	NA	NA	NA	NA	NA	NA	NA	NA	NA	NA	NA	NA	NA	NA	NA	NA	NA	NA	NA
NA	NA	Ulmus crassifolia	Arlington	Texas	-97.10988594	32.69661036	naturally_occurring	Arlington	NA	NA	NA	NA	NA	NA	NA	NA	NA	NA	NA	NA	NA	NA	NA	NA	NA	NA	NA
NA	NA	Quercus shumardii	Arlington	Texas	-97.1096024	32.69669762	naturally_occurring	Arlington	NA	NA	NA	NA	NA	NA	NA	NA	NA	NA	NA	NA	NA	NA	NA	NA	NA	NA	NA
NA	NA	Ulmus crassifolia	Arlington	Texas	-97.10949407	32.69659096	naturally_occurring	Arlington	NA	NA	NA	NA	NA	NA	NA	NA	NA	NA	NA	NA	NA	NA	NA	NA	NA	NA	NA
NA	NA	Quercus macrocarpa	Arlington	Texas	-97.10934781	32.69671489	naturally_occurring	Arlington	NA	NA	NA	NA	NA	NA	NA	NA	NA	NA	NA	NA	NA	NA	NA	NA	NA	NA	NA
NA	NA	Ulmus crassifolia	Arlington	Texas	-97.1093224	32.69655762	naturally_occurring	Arlington	NA	NA	NA	NA	NA	NA	NA	NA	NA	NA	NA	NA	NA	NA	NA	NA	NA	NA	NA
NA	NA	Carya illinoinensis	Arlington	Texas	-97.1092274	32.69662096	naturally_occurring	Arlington	NA	NA	NA	NA	NA	NA	NA	NA	NA	NA	NA	NA	NA	NA	NA	NA	NA	NA	NA
NA	NA	Carya illinoinensis	Arlington	Texas	-97.1091974	32.69670596	naturally_occurring	Arlington	NA	NA	NA	NA	NA	NA	NA	NA	NA	NA	NA	NA	NA	NA	NA	NA	NA	NA	NA
NA	NA	Quercus macrocarpa	Arlington	Texas	-97.10903073	32.69642596	naturally_occurring	Arlington	NA	NA	NA	NA	NA	NA	NA	NA	NA	NA	NA	NA	NA	NA	NA	NA	NA	NA	NA
NA	NA	Carya illinoinensis	Arlington	Texas	-97.10882907	32.69642429	naturally_occurring	Arlington	NA	NA	NA	NA	NA	NA	NA	NA	NA	NA	NA	NA	NA	NA	NA	NA	NA	NA	NA
NA	NA	Quercus macrocarpa	Arlington	Texas	-97.1086674	32.69631429	naturally_occurring	Arlington	NA	NA	NA	NA	NA	NA	NA	NA	NA	NA	NA	NA	NA	NA	NA	NA	NA	NA	NA
NA	NA	Quercus macrocarpa	Arlington	Texas	-97.10884073	32.69627929	naturally_occurring	Arlington	NA	NA	NA	NA	NA	NA	NA	NA	NA	NA	NA	NA	NA	NA	NA	NA	NA	NA	NA
NA	NA	Quercus macrocarpa	Arlington	Texas	-97.10875957	32.69613603	naturally_occurring	Arlington	NA	NA	NA	NA	NA	NA	NA	NA	NA	NA	NA	NA	NA	NA	NA	NA	NA	NA	NA
NA	NA	Quercus macrocarpa	Arlington	Texas	-97.10895737	32.69622621	naturally_occurring	Arlington	NA	NA	NA	NA	NA	NA	NA	NA	NA	NA	NA	NA	NA	NA	NA	NA	NA	NA	NA
NA	NA	Carya illinoinensis	Arlington	Texas	-97.10909723	32.69627599	naturally_occurring	Arlington	NA	NA	NA	NA	NA	NA	NA	NA	NA	NA	NA	NA	NA	NA	NA	NA	NA	NA	NA
NA	NA	Carya illinoinensis	Arlington	Texas	-97.10903573	32.69600762	naturally_occurring	Arlington	NA	NA	NA	NA	NA	NA	NA	NA	NA	NA	NA	NA	NA	NA	NA	NA	NA	NA	NA
NA	NA	Quercus macrocarpa	Arlington	Texas	-97.10901573	32.69590262	naturally_occurring	Arlington	NA	NA	NA	NA	NA	NA	NA	NA	NA	NA	NA	NA	NA	NA	NA	NA	NA	NA	NA
NA	NA	Quercus virginiana	Arlington	Texas	-97.10875407	32.69581762	naturally_occurring	Arlington	NA	NA	NA	NA	NA	NA	NA	NA	NA	NA	NA	NA	NA	NA	NA	NA	NA	NA	NA
NA	NA	Quercus macrocarpa	Arlington	Texas	-97.1088874	32.69576262	naturally_occurring	Arlington	NA	NA	NA	NA	NA	NA	NA	NA	NA	NA	NA	NA	NA	NA	NA	NA	NA	NA	NA
NA	NA	Fraxinus pennsylvanica	Arlington	Texas	-97.1089774	32.69580929	naturally_occurring	Arlington	NA	NA	NA	NA	NA	NA	NA	NA	NA	NA	NA	NA	NA	NA	NA	NA	NA	NA	NA
NA	NA	Quercus macrocarpa	Arlington	Texas	-97.1091424	32.69584762	naturally_occurring	Arlington	NA	NA	NA	NA	NA	NA	NA	NA	NA	NA	NA	NA	NA	NA	NA	NA	NA	NA	NA
NA	NA	Ulmus americana	Arlington	Texas	-97.10924219	32.69594509	naturally_occurring	Arlington	NA	NA	NA	NA	NA	NA	NA	NA	NA	NA	NA	NA	NA	NA	NA	NA	NA	NA	NA
NA	NA	Quercus macrocarpa	Arlington	Texas	-97.1092674	32.69601096	naturally_occurring	Arlington	NA	NA	NA	NA	NA	NA	NA	NA	NA	NA	NA	NA	NA	NA	NA	NA	NA	NA	NA
NA	NA	Morus rubra	Arlington	Texas	-97.10934907	32.69596762	naturally_occurring	Arlington	NA	NA	NA	NA	NA	NA	NA	NA	NA	NA	NA	NA	NA	NA	NA	NA	NA	NA	NA
NA	NA	Fraxinus pennsylvanica	Arlington	Texas	-97.10924389	32.69581693	naturally_occurring	Arlington	NA	NA	NA	NA	NA	NA	NA	NA	NA	NA	NA	NA	NA	NA	NA	NA	NA	NA	NA
NA	NA	Quercus macrocarpa	Arlington	Texas	-97.10910507	32.69571503	naturally_occurring	Arlington	NA	NA	NA	NA	NA	NA	NA	NA	NA	NA	NA	NA	NA	NA	NA	NA	NA	NA	NA
NA	NA	Fraxinus pennsylvanica	Arlington	Texas	-97.1089524	32.69565596	naturally_occurring	Arlington	NA	NA	NA	NA	NA	NA	NA	NA	NA	NA	NA	NA	NA	NA	NA	NA	NA	NA	NA
NA	NA	Quercus macrocarpa	Arlington	Texas	-97.10899629	32.69556567	naturally_occurring	Arlington	NA	NA	NA	NA	NA	NA	NA	NA	NA	NA	NA	NA	NA	NA	NA	NA	NA	NA	NA
NA	NA	Quercus macrocarpa	Arlington	Texas	-97.10927188	32.69564455	naturally_occurring	Arlington	NA	NA	NA	NA	NA	NA	NA	NA	NA	NA	NA	NA	NA	NA	NA	NA	NA	NA	NA
NA	NA	Carya illinoinensis	Arlington	Texas	-97.10942298	32.69566009	naturally_occurring	Arlington	NA	NA	NA	NA	NA	NA	NA	NA	NA	NA	NA	NA	NA	NA	NA	NA	NA	NA	NA
NA	NA	Ulmus americana	Arlington	Texas	-97.10941073	32.69576096	naturally_occurring	Arlington	NA	NA	NA	NA	NA	NA	NA	NA	NA	NA	NA	NA	NA	NA	NA	NA	NA	NA	NA
NA	NA	Quercus macrocarpa	Arlington	Texas	-97.10959213	32.69581035	naturally_occurring	Arlington	NA	NA	NA	NA	NA	NA	NA	NA	NA	NA	NA	NA	NA	NA	NA	NA	NA	NA	NA
NA	NA	Ulmus americana	Arlington	Texas	-97.10976464	32.69581933	naturally_occurring	Arlington	NA	NA	NA	NA	NA	NA	NA	NA	NA	NA	NA	NA	NA	NA	NA	NA	NA	NA	NA
NA	NA	Morus rubra	Arlington	Texas	-97.10979081	32.69566396	naturally_occurring	Arlington	NA	NA	NA	NA	NA	NA	NA	NA	NA	NA	NA	NA	NA	NA	NA	NA	NA	NA	NA
NA	NA	Platanus occidentalis	Arlington	Texas	-97.1100639	32.69589219	naturally_occurring	Arlington	NA	NA	NA	NA	NA	NA	NA	NA	NA	NA	NA	NA	NA	NA	NA	NA	NA	NA	NA
NA	NA	NA	Arlington	Texas	-97.11016124	32.69575633	no_info	Arlington	NA	NA	NA	NA	NA	NA	NA	NA	NA	NA	NA	NA	NA	NA	NA	NA	NA	NA	NA
NA	NA	Quercus buckleyi	Arlington	Texas	-97.11046907	32.69589929	naturally_occurring	Arlington	NA	NA	NA	NA	NA	NA	NA	NA	NA	NA	NA	NA	NA	NA	NA	NA	NA	NA	NA
NA	NA	Quercus macrocarpa	Arlington	Texas	-97.11055325	32.69584699	naturally_occurring	Arlington	NA	NA	NA	NA	NA	NA	NA	NA	NA	NA	NA	NA	NA	NA	NA	NA	NA	NA	NA
NA	NA	Platanus occidentalis	Arlington	Texas	-97.11034073	32.69570429	naturally_occurring	Arlington	NA	NA	NA	NA	NA	NA	NA	NA	NA	NA	NA	NA	NA	NA	NA	NA	NA	NA	NA
NA	NA	Quercus shumardii	Arlington	Texas	-97.11013573	32.69560262	naturally_occurring	Arlington	NA	NA	NA	NA	NA	NA	NA	NA	NA	NA	NA	NA	NA	NA	NA	NA	NA	NA	NA
NA	NA	Quercus shumardii	Arlington	Texas	-97.11009907	32.69555929	naturally_occurring	Arlington	NA	NA	NA	NA	NA	NA	NA	NA	NA	NA	NA	NA	NA	NA	NA	NA	NA	NA	NA
NA	NA	Ulmus parvifolia	Arlington	Texas	-97.11021407	32.69553096	introduced	Arlington	NA	NA	NA	NA	NA	NA	NA	NA	NA	NA	NA	NA	NA	NA	NA	NA	NA	NA	NA
NA	NA	Pinus taeda	Arlington	Texas	-97.11031073	32.69549429	naturally_occurring	Arlington	NA	NA	NA	NA	NA	NA	NA	NA	NA	NA	NA	NA	NA	NA	NA	NA	NA	NA	NA
NA	NA	Quercus shumardii	Arlington	Texas	-97.11040073	32.69548096	naturally_occurring	Arlington	NA	NA	NA	NA	NA	NA	NA	NA	NA	NA	NA	NA	NA	NA	NA	NA	NA	NA	NA
NA	NA	Ulmus parvifolia	Arlington	Texas	-97.1104524	32.69548762	introduced	Arlington	NA	NA	NA	NA	NA	NA	NA	NA	NA	NA	NA	NA	NA	NA	NA	NA	NA	NA	NA
NA	NA	Ulmus parvifolia	Arlington	Texas	-97.1105574	32.69549929	introduced	Arlington	NA	NA	NA	NA	NA	NA	NA	NA	NA	NA	NA	NA	NA	NA	NA	NA	NA	NA	NA
NA	NA	Pinus taeda	Arlington	Texas	-97.11066573	32.69548429	naturally_occurring	Arlington	NA	NA	NA	NA	NA	NA	NA	NA	NA	NA	NA	NA	NA	NA	NA	NA	NA	NA	NA
NA	NA	Quercus shumardii	Arlington	Texas	-97.11075073	32.69545762	naturally_occurring	Arlington	NA	NA	NA	NA	NA	NA	NA	NA	NA	NA	NA	NA	NA	NA	NA	NA	NA	NA	NA
NA	NA	Pinus taeda	Arlington	Texas	-97.11083407	32.69547096	naturally_occurring	Arlington	NA	NA	NA	NA	NA	NA	NA	NA	NA	NA	NA	NA	NA	NA	NA	NA	NA	NA	NA
NA	NA	Pinus taeda	Arlington	Texas	-97.11094407	32.69550929	naturally_occurring	Arlington	NA	NA	NA	NA	NA	NA	NA	NA	NA	NA	NA	NA	NA	NA	NA	NA	NA	NA	NA
NA	NA	Pinus taeda	Arlington	Texas	-97.1110324	32.69549096	naturally_occurring	Arlington	NA	NA	NA	NA	NA	NA	NA	NA	NA	NA	NA	NA	NA	NA	NA	NA	NA	NA	NA
NA	NA	Pinus taeda	Arlington	Texas	-97.1110824	32.69553596	naturally_occurring	Arlington	NA	NA	NA	NA	NA	NA	NA	NA	NA	NA	NA	NA	NA	NA	NA	NA	NA	NA	NA
NA	NA	Quercus macrocarpa	Arlington	Texas	-97.11100907	32.69561596	naturally_occurring	Arlington	NA	NA	NA	NA	NA	NA	NA	NA	NA	NA	NA	NA	NA	NA	NA	NA	NA	NA	NA
NA	NA	Ulmus americana	Arlington	Texas	-97.1109074	32.69564929	naturally_occurring	Arlington	NA	NA	NA	NA	NA	NA	NA	NA	NA	NA	NA	NA	NA	NA	NA	NA	NA	NA	NA
NA	NA	Carya illinoinensis	Arlington	Texas	-97.1109024	32.69577429	naturally_occurring	Arlington	NA	NA	NA	NA	NA	NA	NA	NA	NA	NA	NA	NA	NA	NA	NA	NA	NA	NA	NA
NA	NA	Carya illinoinensis	Arlington	Texas	-97.11089573	32.69591096	naturally_occurring	Arlington	NA	NA	NA	NA	NA	NA	NA	NA	NA	NA	NA	NA	NA	NA	NA	NA	NA	NA	NA
NA	NA	Quercus shumardii	Arlington	Texas	-97.11142083	32.69568955	naturally_occurring	Arlington	NA	NA	NA	NA	NA	NA	NA	NA	NA	NA	NA	NA	NA	NA	NA	NA	NA	NA	NA
NA	NA	Fraxinus pennsylvanica	Arlington	Texas	-97.11177073	32.69582929	naturally_occurring	Arlington	NA	NA	NA	NA	NA	NA	NA	NA	NA	NA	NA	NA	NA	NA	NA	NA	NA	NA	NA
NA	NA	Carya illinoinensis	Arlington	Texas	-97.11198573	32.69596262	naturally_occurring	Arlington	NA	NA	NA	NA	NA	NA	NA	NA	NA	NA	NA	NA	NA	NA	NA	NA	NA	NA	NA
NA	NA	Morus rubra	Arlington	Texas	-97.11221407	32.69588429	naturally_occurring	Arlington	NA	NA	NA	NA	NA	NA	NA	NA	NA	NA	NA	NA	NA	NA	NA	NA	NA	NA	NA
NA	NA	Morus rubra	Arlington	Texas	-97.11227407	32.69581262	naturally_occurring	Arlington	NA	NA	NA	NA	NA	NA	NA	NA	NA	NA	NA	NA	NA	NA	NA	NA	NA	NA	NA
NA	NA	Ulmus americana	Arlington	Texas	-97.11229073	32.69570929	naturally_occurring	Arlington	NA	NA	NA	NA	NA	NA	NA	NA	NA	NA	NA	NA	NA	NA	NA	NA	NA	NA	NA
NA	NA	Morus rubra	Arlington	Texas	-97.1123274	32.69588429	naturally_occurring	Arlington	NA	NA	NA	NA	NA	NA	NA	NA	NA	NA	NA	NA	NA	NA	NA	NA	NA	NA	NA
NA	NA	Carya illinoinensis	Arlington	Texas	-97.1123974	32.69596096	naturally_occurring	Arlington	NA	NA	NA	NA	NA	NA	NA	NA	NA	NA	NA	NA	NA	NA	NA	NA	NA	NA	NA
NA	NA	Morus rubra	Arlington	Texas	-97.11226907	32.69596596	naturally_occurring	Arlington	NA	NA	NA	NA	NA	NA	NA	NA	NA	NA	NA	NA	NA	NA	NA	NA	NA	NA	NA
NA	NA	Quercus shumardii	Arlington	Texas	-97.1123324	32.69607262	naturally_occurring	Arlington	NA	NA	NA	NA	NA	NA	NA	NA	NA	NA	NA	NA	NA	NA	NA	NA	NA	NA	NA
NA	NA	Quercus shumardii	Arlington	Texas	-97.11245936	32.69628832	naturally_occurring	Arlington	NA	NA	NA	NA	NA	NA	NA	NA	NA	NA	NA	NA	NA	NA	NA	NA	NA	NA	NA
NA	NA	Quercus shumardii	Arlington	Texas	-97.11234907	32.69627762	naturally_occurring	Arlington	NA	NA	NA	NA	NA	NA	NA	NA	NA	NA	NA	NA	NA	NA	NA	NA	NA	NA	NA
NA	NA	Carya illinoinensis	Arlington	Texas	-97.11225073	32.69626429	naturally_occurring	Arlington	NA	NA	NA	NA	NA	NA	NA	NA	NA	NA	NA	NA	NA	NA	NA	NA	NA	NA	NA
NA	NA	Carya illinoinensis	Arlington	Texas	-97.11229073	32.69634262	naturally_occurring	Arlington	NA	NA	NA	NA	NA	NA	NA	NA	NA	NA	NA	NA	NA	NA	NA	NA	NA	NA	NA
NA	NA	Ulmus americana	Arlington	Texas	-97.11238529	32.69643696	naturally_occurring	Arlington	NA	NA	NA	NA	NA	NA	NA	NA	NA	NA	NA	NA	NA	NA	NA	NA	NA	NA	NA
NA	NA	Quercus shumardii	Arlington	Texas	-97.11253608	32.69646298	naturally_occurring	Arlington	NA	NA	NA	NA	NA	NA	NA	NA	NA	NA	NA	NA	NA	NA	NA	NA	NA	NA	NA
NA	NA	Quercus macrocarpa	Arlington	Texas	-97.11264943	32.69643788	naturally_occurring	Arlington	NA	NA	NA	NA	NA	NA	NA	NA	NA	NA	NA	NA	NA	NA	NA	NA	NA	NA	NA
NA	NA	Carya illinoinensis	Arlington	Texas	-97.1126824	32.69654096	naturally_occurring	Arlington	NA	NA	NA	NA	NA	NA	NA	NA	NA	NA	NA	NA	NA	NA	NA	NA	NA	NA	NA
NA	NA	Platanus occidentalis	Arlington	Texas	-97.11249573	32.69653429	naturally_occurring	Arlington	NA	NA	NA	NA	NA	NA	NA	NA	NA	NA	NA	NA	NA	NA	NA	NA	NA	NA	NA
NA	NA	Quercus macrocarpa	Arlington	Texas	-97.11254907	32.69668762	naturally_occurring	Arlington	NA	NA	NA	NA	NA	NA	NA	NA	NA	NA	NA	NA	NA	NA	NA	NA	NA	NA	NA
NA	NA	Quercus macrocarpa	Arlington	Texas	-97.11249407	32.69705596	naturally_occurring	Arlington	NA	NA	NA	NA	NA	NA	NA	NA	NA	NA	NA	NA	NA	NA	NA	NA	NA	NA	NA
NA	NA	Morus rubra	Arlington	Texas	-97.11258407	32.69714429	naturally_occurring	Arlington	NA	NA	NA	NA	NA	NA	NA	NA	NA	NA	NA	NA	NA	NA	NA	NA	NA	NA	NA
NA	NA	Carya illinoinensis	Arlington	Texas	-97.1120324	32.69721596	naturally_occurring	Arlington	NA	NA	NA	NA	NA	NA	NA	NA	NA	NA	NA	NA	NA	NA	NA	NA	NA	NA	NA
NA	NA	Carya illinoinensis	Arlington	Texas	-97.1120224	32.69736429	naturally_occurring	Arlington	NA	NA	NA	NA	NA	NA	NA	NA	NA	NA	NA	NA	NA	NA	NA	NA	NA	NA	NA
NA	NA	Quercus macrocarpa	Arlington	Texas	-97.1118774	32.69725762	naturally_occurring	Arlington	NA	NA	NA	NA	NA	NA	NA	NA	NA	NA	NA	NA	NA	NA	NA	NA	NA	NA	NA
NA	NA	Quercus macrocarpa	Arlington	Texas	-97.1117224	32.69743929	naturally_occurring	Arlington	NA	NA	NA	NA	NA	NA	NA	NA	NA	NA	NA	NA	NA	NA	NA	NA	NA	NA	NA
NA	NA	Morus rubra	Arlington	Texas	-97.11165182	32.69733856	naturally_occurring	Arlington	NA	NA	NA	NA	NA	NA	NA	NA	NA	NA	NA	NA	NA	NA	NA	NA	NA	NA	NA
NA	NA	Quercus shumardii	Arlington	Texas	-97.11140907	32.69726096	naturally_occurring	Arlington	NA	NA	NA	NA	NA	NA	NA	NA	NA	NA	NA	NA	NA	NA	NA	NA	NA	NA	NA
NA	NA	Carya illinoinensis	Arlington	Texas	-97.11137573	32.69719596	naturally_occurring	Arlington	NA	NA	NA	NA	NA	NA	NA	NA	NA	NA	NA	NA	NA	NA	NA	NA	NA	NA	NA
NA	NA	Quercus virginiana	Arlington	Texas	-97.11303407	32.69679762	naturally_occurring	Arlington	NA	NA	NA	NA	NA	NA	NA	NA	NA	NA	NA	NA	NA	NA	NA	NA	NA	NA	NA
NA	NA	Quercus virginiana	Arlington	Texas	-97.11295573	32.69672596	naturally_occurring	Arlington	NA	NA	NA	NA	NA	NA	NA	NA	NA	NA	NA	NA	NA	NA	NA	NA	NA	NA	NA
NA	NA	Quercus virginiana	Arlington	Texas	-97.11288407	32.69660929	naturally_occurring	Arlington	NA	NA	NA	NA	NA	NA	NA	NA	NA	NA	NA	NA	NA	NA	NA	NA	NA	NA	NA
NA	NA	Carya illinoinensis	Arlington	Texas	-97.11289573	32.69607429	naturally_occurring	Arlington	NA	NA	NA	NA	NA	NA	NA	NA	NA	NA	NA	NA	NA	NA	NA	NA	NA	NA	NA
NA	NA	Quercus shumardii	Arlington	Texas	-97.11312573	32.69601762	naturally_occurring	Arlington	NA	NA	NA	NA	NA	NA	NA	NA	NA	NA	NA	NA	NA	NA	NA	NA	NA	NA	NA
NA	NA	Prosopis glandulosa	Arlington	Texas	-97.11323407	32.69610429	naturally_occurring	Arlington	NA	NA	NA	NA	NA	NA	NA	NA	NA	NA	NA	NA	NA	NA	NA	NA	NA	NA	NA
NA	NA	Liquidambar styraciflua	Arlington	Texas	-97.1136524	32.69557096	naturally_occurring	Arlington	NA	NA	NA	NA	NA	NA	NA	NA	NA	NA	NA	NA	NA	NA	NA	NA	NA	NA	NA
NA	NA	Liquidambar styraciflua	Arlington	Texas	-97.11379073	32.69559596	naturally_occurring	Arlington	NA	NA	NA	NA	NA	NA	NA	NA	NA	NA	NA	NA	NA	NA	NA	NA	NA	NA	NA
NA	NA	Liquidambar styraciflua	Arlington	Texas	-97.1139324	32.69556096	naturally_occurring	Arlington	NA	NA	NA	NA	NA	NA	NA	NA	NA	NA	NA	NA	NA	NA	NA	NA	NA	NA	NA
NA	NA	Quercus shumardii	Arlington	Texas	-97.1140849	32.69572169	naturally_occurring	Arlington	NA	NA	NA	NA	NA	NA	NA	NA	NA	NA	NA	NA	NA	NA	NA	NA	NA	NA	NA
NA	NA	Quercus shumardii	Arlington	Texas	-97.11418907	32.69580596	naturally_occurring	Arlington	NA	NA	NA	NA	NA	NA	NA	NA	NA	NA	NA	NA	NA	NA	NA	NA	NA	NA	NA
NA	NA	Prosopis glandulosa	Arlington	Texas	-97.11440093	32.69568627	naturally_occurring	Arlington	NA	NA	NA	NA	NA	NA	NA	NA	NA	NA	NA	NA	NA	NA	NA	NA	NA	NA	NA
NA	NA	Prosopis glandulosa	Arlington	Texas	-97.11464723	32.69570359	naturally_occurring	Arlington	NA	NA	NA	NA	NA	NA	NA	NA	NA	NA	NA	NA	NA	NA	NA	NA	NA	NA	NA
NA	NA	Morus rubra	Arlington	Texas	-97.11449426	32.69579301	naturally_occurring	Arlington	NA	NA	NA	NA	NA	NA	NA	NA	NA	NA	NA	NA	NA	NA	NA	NA	NA	NA	NA
NA	NA	Morus rubra	Arlington	Texas	-97.11436638	32.69590245	naturally_occurring	Arlington	NA	NA	NA	NA	NA	NA	NA	NA	NA	NA	NA	NA	NA	NA	NA	NA	NA	NA	NA
NA	NA	Maclura pomifera	Arlington	Texas	-97.11420073	32.69600262	naturally_occurring	Arlington	NA	NA	NA	NA	NA	NA	NA	NA	NA	NA	NA	NA	NA	NA	NA	NA	NA	NA	NA
NA	NA	Maclura pomifera	Arlington	Texas	-97.11432573	32.69605262	naturally_occurring	Arlington	NA	NA	NA	NA	NA	NA	NA	NA	NA	NA	NA	NA	NA	NA	NA	NA	NA	NA	NA
NA	NA	Quercus macrocarpa	Arlington	Texas	-97.1143924	32.69620096	naturally_occurring	Arlington	NA	NA	NA	NA	NA	NA	NA	NA	NA	NA	NA	NA	NA	NA	NA	NA	NA	NA	NA
NA	NA	Quercus shumardii	Arlington	Texas	-97.1142474	32.69615929	naturally_occurring	Arlington	NA	NA	NA	NA	NA	NA	NA	NA	NA	NA	NA	NA	NA	NA	NA	NA	NA	NA	NA
NA	NA	Ulmus crassifolia	Arlington	Texas	-97.1141224	32.69624596	naturally_occurring	Arlington	NA	NA	NA	NA	NA	NA	NA	NA	NA	NA	NA	NA	NA	NA	NA	NA	NA	NA	NA
NA	NA	Quercus macrocarpa	Arlington	Texas	-97.1138974	32.69644429	naturally_occurring	Arlington	NA	NA	NA	NA	NA	NA	NA	NA	NA	NA	NA	NA	NA	NA	NA	NA	NA	NA	NA
NA	NA	Maclura pomifera	Arlington	Texas	-97.1137824	32.69659429	naturally_occurring	Arlington	NA	NA	NA	NA	NA	NA	NA	NA	NA	NA	NA	NA	NA	NA	NA	NA	NA	NA	NA
NA	NA	Prosopis glandulosa	Arlington	Texas	-97.1134674	32.69668096	naturally_occurring	Arlington	NA	NA	NA	NA	NA	NA	NA	NA	NA	NA	NA	NA	NA	NA	NA	NA	NA	NA	NA
NA	NA	Prosopis glandulosa	Arlington	Texas	-97.1133824	32.69666096	naturally_occurring	Arlington	NA	NA	NA	NA	NA	NA	NA	NA	NA	NA	NA	NA	NA	NA	NA	NA	NA	NA	NA
NA	NA	Prosopis glandulosa	Arlington	Texas	-97.1132924	32.69677929	naturally_occurring	Arlington	NA	NA	NA	NA	NA	NA	NA	NA	NA	NA	NA	NA	NA	NA	NA	NA	NA	NA	NA
NA	NA	Quercus macrocarpa	Arlington	Texas	-97.11446907	32.69647429	naturally_occurring	Arlington	NA	NA	NA	NA	NA	NA	NA	NA	NA	NA	NA	NA	NA	NA	NA	NA	NA	NA	NA
NA	NA	Liquidambar styraciflua	Arlington	Texas	-97.11443907	32.69664762	naturally_occurring	Arlington	NA	NA	NA	NA	NA	NA	NA	NA	NA	NA	NA	NA	NA	NA	NA	NA	NA	NA	NA
NA	NA	Prosopis glandulosa	Arlington	Texas	-97.11433573	32.69675762	naturally_occurring	Arlington	NA	NA	NA	NA	NA	NA	NA	NA	NA	NA	NA	NA	NA	NA	NA	NA	NA	NA	NA
NA	NA	Maclura pomifera	Arlington	Texas	-97.1144224	32.69684096	naturally_occurring	Arlington	NA	NA	NA	NA	NA	NA	NA	NA	NA	NA	NA	NA	NA	NA	NA	NA	NA	NA	NA
NA	NA	Fraxinus pennsylvanica	Arlington	Texas	-97.1145174	32.69688262	naturally_occurring	Arlington	NA	NA	NA	NA	NA	NA	NA	NA	NA	NA	NA	NA	NA	NA	NA	NA	NA	NA	NA
NA	NA	Liquidambar styraciflua	Arlington	Texas	-97.11452573	32.69706096	naturally_occurring	Arlington	NA	NA	NA	NA	NA	NA	NA	NA	NA	NA	NA	NA	NA	NA	NA	NA	NA	NA	NA
NA	NA	Maclura pomifera	Arlington	Texas	-97.11443907	32.69717429	naturally_occurring	Arlington	NA	NA	NA	NA	NA	NA	NA	NA	NA	NA	NA	NA	NA	NA	NA	NA	NA	NA	NA
NA	NA	Sapindus saponaria	Arlington	Texas	-97.1141924	32.69713929	naturally_occurring	Arlington	NA	NA	NA	NA	NA	NA	NA	NA	NA	NA	NA	NA	NA	NA	NA	NA	NA	NA	NA
NA	NA	Sapindus saponaria	Arlington	Texas	-97.11415907	32.69711262	naturally_occurring	Arlington	NA	NA	NA	NA	NA	NA	NA	NA	NA	NA	NA	NA	NA	NA	NA	NA	NA	NA	NA
NA	NA	Maclura pomifera	Arlington	Texas	-97.11390314	32.69703929	naturally_occurring	Arlington	NA	NA	NA	NA	NA	NA	NA	NA	NA	NA	NA	NA	NA	NA	NA	NA	NA	NA	NA
NA	NA	Maclura pomifera	Arlington	Texas	-97.11395313	32.69715958	naturally_occurring	Arlington	NA	NA	NA	NA	NA	NA	NA	NA	NA	NA	NA	NA	NA	NA	NA	NA	NA	NA	NA
NA	NA	Prosopis glandulosa	Arlington	Texas	-97.1141924	32.69731596	naturally_occurring	Arlington	NA	NA	NA	NA	NA	NA	NA	NA	NA	NA	NA	NA	NA	NA	NA	NA	NA	NA	NA
NA	NA	Prosopis glandulosa	Arlington	Texas	-97.11429907	32.69732929	naturally_occurring	Arlington	NA	NA	NA	NA	NA	NA	NA	NA	NA	NA	NA	NA	NA	NA	NA	NA	NA	NA	NA
NA	NA	Prosopis glandulosa	Arlington	Texas	-97.1143574	32.69732096	naturally_occurring	Arlington	NA	NA	NA	NA	NA	NA	NA	NA	NA	NA	NA	NA	NA	NA	NA	NA	NA	NA	NA
NA	NA	Prosopis glandulosa	Arlington	Texas	-97.1144174	32.69734429	naturally_occurring	Arlington	NA	NA	NA	NA	NA	NA	NA	NA	NA	NA	NA	NA	NA	NA	NA	NA	NA	NA	NA
NA	NA	Prosopis glandulosa	Arlington	Texas	-97.11464573	32.69838929	naturally_occurring	Arlington	NA	NA	NA	NA	NA	NA	NA	NA	NA	NA	NA	NA	NA	NA	NA	NA	NA	NA	NA
NA	NA	Quercus macrocarpa	Arlington	Texas	-97.11433407	32.69830262	naturally_occurring	Arlington	NA	NA	NA	NA	NA	NA	NA	NA	NA	NA	NA	NA	NA	NA	NA	NA	NA	NA	NA
NA	NA	Maclura pomifera	Arlington	Texas	-97.11418311	32.69833992	naturally_occurring	Arlington	NA	NA	NA	NA	NA	NA	NA	NA	NA	NA	NA	NA	NA	NA	NA	NA	NA	NA	NA
NA	NA	Maclura pomifera	Arlington	Texas	-97.11414407	32.69825929	naturally_occurring	Arlington	NA	NA	NA	NA	NA	NA	NA	NA	NA	NA	NA	NA	NA	NA	NA	NA	NA	NA	NA
NA	NA	Maclura pomifera	Arlington	Texas	-97.11401778	32.69842577	naturally_occurring	Arlington	NA	NA	NA	NA	NA	NA	NA	NA	NA	NA	NA	NA	NA	NA	NA	NA	NA	NA	NA
NA	NA	Maclura pomifera	Arlington	Texas	-97.1139056	32.69841019	naturally_occurring	Arlington	NA	NA	NA	NA	NA	NA	NA	NA	NA	NA	NA	NA	NA	NA	NA	NA	NA	NA	NA
NA	NA	Maclura pomifera	Arlington	Texas	-97.11374435	32.69850105	naturally_occurring	Arlington	NA	NA	NA	NA	NA	NA	NA	NA	NA	NA	NA	NA	NA	NA	NA	NA	NA	NA	NA
NA	NA	Prosopis glandulosa	Arlington	Texas	-97.11340573	32.69862762	naturally_occurring	Arlington	NA	NA	NA	NA	NA	NA	NA	NA	NA	NA	NA	NA	NA	NA	NA	NA	NA	NA	NA
NA	NA	Prosopis glandulosa	Arlington	Texas	-97.1133924	32.69865096	naturally_occurring	Arlington	NA	NA	NA	NA	NA	NA	NA	NA	NA	NA	NA	NA	NA	NA	NA	NA	NA	NA	NA
NA	NA	Quercus shumardii	Arlington	Texas	-97.11345073	32.69843596	naturally_occurring	Arlington	NA	NA	NA	NA	NA	NA	NA	NA	NA	NA	NA	NA	NA	NA	NA	NA	NA	NA	NA
NA	NA	Quercus shumardii	Arlington	Texas	-97.11360907	32.69826096	naturally_occurring	Arlington	NA	NA	NA	NA	NA	NA	NA	NA	NA	NA	NA	NA	NA	NA	NA	NA	NA	NA	NA
NA	NA	Prosopis glandulosa	Arlington	Texas	-97.1135674	32.69819762	naturally_occurring	Arlington	NA	NA	NA	NA	NA	NA	NA	NA	NA	NA	NA	NA	NA	NA	NA	NA	NA	NA	NA
NA	NA	Quercus macrocarpa	Arlington	Texas	-97.11373974	32.69825391	naturally_occurring	Arlington	NA	NA	NA	NA	NA	NA	NA	NA	NA	NA	NA	NA	NA	NA	NA	NA	NA	NA	NA
NA	NA	Quercus virginiana	Arlington	Texas	-97.11334073	32.69813596	naturally_occurring	Arlington	NA	NA	NA	NA	NA	NA	NA	NA	NA	NA	NA	NA	NA	NA	NA	NA	NA	NA	NA
NA	NA	Quercus virginiana	Arlington	Texas	-97.11328573	32.69821096	naturally_occurring	Arlington	NA	NA	NA	NA	NA	NA	NA	NA	NA	NA	NA	NA	NA	NA	NA	NA	NA	NA	NA
NA	NA	Quercus virginiana	Arlington	Texas	-97.1131224	32.69818596	naturally_occurring	Arlington	NA	NA	NA	NA	NA	NA	NA	NA	NA	NA	NA	NA	NA	NA	NA	NA	NA	NA	NA
NA	NA	Quercus shumardii	Arlington	Texas	-97.11310573	32.69821596	naturally_occurring	Arlington	NA	NA	NA	NA	NA	NA	NA	NA	NA	NA	NA	NA	NA	NA	NA	NA	NA	NA	NA
NA	NA	Quercus shumardii	Arlington	Texas	-97.11291345	32.69850094	naturally_occurring	Arlington	NA	NA	NA	NA	NA	NA	NA	NA	NA	NA	NA	NA	NA	NA	NA	NA	NA	NA	NA
NA	NA	Quercus virginiana	Arlington	Texas	-97.1131374	32.69790262	naturally_occurring	Arlington	NA	NA	NA	NA	NA	NA	NA	NA	NA	NA	NA	NA	NA	NA	NA	NA	NA	NA	NA
NA	NA	Quercus virginiana	Arlington	Texas	-97.1132924	32.69789762	naturally_occurring	Arlington	NA	NA	NA	NA	NA	NA	NA	NA	NA	NA	NA	NA	NA	NA	NA	NA	NA	NA	NA
1/1/1979	NA	Fraxinus pennsylvanica	Arlington	Texas	-97.11338056	32.69773483	naturally_occurring	Arlington	NA	NA	NA	NA	NA	NA	NA	NA	NA	NA	NA	NA	NA	NA	NA	NA	NA	NA	NA
NA	NA	Fraxinus pennsylvanica	Arlington	Texas	-97.11335907	32.69763596	naturally_occurring	Arlington	NA	NA	NA	NA	NA	NA	NA	NA	NA	NA	NA	NA	NA	NA	NA	NA	NA	NA	NA
NA	NA	Taxodium distichum	Arlington	Texas	-97.11350358	32.69758835	naturally_occurring	Arlington	NA	NA	NA	NA	NA	NA	NA	NA	NA	NA	NA	NA	NA	NA	NA	NA	NA	NA	NA
NA	NA	Carya illinoinensis	Arlington	Texas	-97.11357345	32.69752123	naturally_occurring	Arlington	NA	NA	NA	NA	NA	NA	NA	NA	NA	NA	NA	NA	NA	NA	NA	NA	NA	NA	NA
NA	NA	Quercus macrocarpa	Arlington	Texas	-97.11354407	32.69766762	naturally_occurring	Arlington	NA	NA	NA	NA	NA	NA	NA	NA	NA	NA	NA	NA	NA	NA	NA	NA	NA	NA	NA
1/1/1955	12/1/2016	Prosopis glandulosa	Arlington	Texas	-97.11376667	32.69780167	naturally_occurring	Arlington	NA	NA	NA	NA	NA	NA	NA	NA	NA	NA	NA	NA	NA	NA	NA	NA	NA	NA	NA
NA	NA	Quercus macrocarpa	Arlington	Texas	-97.11413073	32.69764762	naturally_occurring	Arlington	NA	NA	NA	NA	NA	NA	NA	NA	NA	NA	NA	NA	NA	NA	NA	NA	NA	NA	NA
NA	NA	Quercus shumardii	Arlington	Texas	-97.11379407	32.69737596	naturally_occurring	Arlington	NA	NA	NA	NA	NA	NA	NA	NA	NA	NA	NA	NA	NA	NA	NA	NA	NA	NA	NA
NA	NA	Quercus virginiana	Arlington	Texas	-97.11317566	32.69739202	naturally_occurring	Arlington	NA	NA	NA	NA	NA	NA	NA	NA	NA	NA	NA	NA	NA	NA	NA	NA	NA	NA	NA
NA	NA	Quercus buckleyi	Arlington	Texas	-97.1120574	32.69771096	naturally_occurring	Arlington	NA	NA	NA	NA	NA	NA	NA	NA	NA	NA	NA	NA	NA	NA	NA	NA	NA	NA	NA
NA	NA	Quercus buckleyi	Arlington	Texas	-97.11204073	32.69775596	naturally_occurring	Arlington	NA	NA	NA	NA	NA	NA	NA	NA	NA	NA	NA	NA	NA	NA	NA	NA	NA	NA	NA
NA	NA	Quercus buckleyi	Arlington	Texas	-97.11206407	32.69793429	naturally_occurring	Arlington	NA	NA	NA	NA	NA	NA	NA	NA	NA	NA	NA	NA	NA	NA	NA	NA	NA	NA	NA
NA	NA	Lagerstroemia indica	Arlington	Texas	-97.11202573	32.69798762	introduced	Arlington	NA	NA	NA	NA	NA	NA	NA	NA	NA	NA	NA	NA	NA	NA	NA	NA	NA	NA	NA
NA	NA	Lagerstroemia indica	Arlington	Texas	-97.11198407	32.69796762	introduced	Arlington	NA	NA	NA	NA	NA	NA	NA	NA	NA	NA	NA	NA	NA	NA	NA	NA	NA	NA	NA
NA	NA	Lagerstroemia indica	Arlington	Texas	-97.11199573	32.69799096	introduced	Arlington	NA	NA	NA	NA	NA	NA	NA	NA	NA	NA	NA	NA	NA	NA	NA	NA	NA	NA	NA
NA	NA	Lagerstroemia indica	Arlington	Texas	-97.1119724	32.69800429	introduced	Arlington	NA	NA	NA	NA	NA	NA	NA	NA	NA	NA	NA	NA	NA	NA	NA	NA	NA	NA	NA
NA	NA	Lagerstroemia indica	Arlington	Texas	-97.11197407	32.69800929	introduced	Arlington	NA	NA	NA	NA	NA	NA	NA	NA	NA	NA	NA	NA	NA	NA	NA	NA	NA	NA	NA
NA	NA	Quercus buckleyi	Arlington	Texas	-97.1119324	32.69797429	naturally_occurring	Arlington	NA	NA	NA	NA	NA	NA	NA	NA	NA	NA	NA	NA	NA	NA	NA	NA	NA	NA	NA
NA	NA	Lagerstroemia indica	Arlington	Texas	-97.11199073	32.69801262	introduced	Arlington	NA	NA	NA	NA	NA	NA	NA	NA	NA	NA	NA	NA	NA	NA	NA	NA	NA	NA	NA
NA	NA	Lagerstroemia indica	Arlington	Texas	-97.1119924	32.69809262	introduced	Arlington	NA	NA	NA	NA	NA	NA	NA	NA	NA	NA	NA	NA	NA	NA	NA	NA	NA	NA	NA
NA	NA	Lagerstroemia indica	Arlington	Texas	-97.11200073	32.69808762	introduced	Arlington	NA	NA	NA	NA	NA	NA	NA	NA	NA	NA	NA	NA	NA	NA	NA	NA	NA	NA	NA
NA	NA	Quercus shumardii	Arlington	Texas	-97.11200073	32.69812429	naturally_occurring	Arlington	NA	NA	NA	NA	NA	NA	NA	NA	NA	NA	NA	NA	NA	NA	NA	NA	NA	NA	NA
NA	NA	Taxodium distichum	Arlington	Texas	-97.11188407	32.69817596	naturally_occurring	Arlington	NA	NA	NA	NA	NA	NA	NA	NA	NA	NA	NA	NA	NA	NA	NA	NA	NA	NA	NA
NA	NA	Taxodium distichum	Arlington	Texas	-97.11186907	32.69821262	naturally_occurring	Arlington	NA	NA	NA	NA	NA	NA	NA	NA	NA	NA	NA	NA	NA	NA	NA	NA	NA	NA	NA
NA	NA	Pinus taeda	Arlington	Texas	-97.11190573	32.69818429	naturally_occurring	Arlington	NA	NA	NA	NA	NA	NA	NA	NA	NA	NA	NA	NA	NA	NA	NA	NA	NA	NA	NA
NA	NA	Lagerstroemia indica	Arlington	Texas	-97.11204907	32.69818429	introduced	Arlington	NA	NA	NA	NA	NA	NA	NA	NA	NA	NA	NA	NA	NA	NA	NA	NA	NA	NA	NA
NA	NA	Lagerstroemia indica	Arlington	Texas	-97.1120824	32.69821262	introduced	Arlington	NA	NA	NA	NA	NA	NA	NA	NA	NA	NA	NA	NA	NA	NA	NA	NA	NA	NA	NA
NA	NA	Lagerstroemia indica	Arlington	Texas	-97.11205907	32.69822762	introduced	Arlington	NA	NA	NA	NA	NA	NA	NA	NA	NA	NA	NA	NA	NA	NA	NA	NA	NA	NA	NA
NA	NA	Lagerstroemia indica	Arlington	Texas	-97.1120624	32.69828096	introduced	Arlington	NA	NA	NA	NA	NA	NA	NA	NA	NA	NA	NA	NA	NA	NA	NA	NA	NA	NA	NA
NA	NA	Lagerstroemia indica	Arlington	Texas	-97.11200573	32.69833596	introduced	Arlington	NA	NA	NA	NA	NA	NA	NA	NA	NA	NA	NA	NA	NA	NA	NA	NA	NA	NA	NA
NA	NA	Lagerstroemia indica	Arlington	Texas	-97.11199573	32.69831596	introduced	Arlington	NA	NA	NA	NA	NA	NA	NA	NA	NA	NA	NA	NA	NA	NA	NA	NA	NA	NA	NA
NA	NA	Quercus shumardii	Arlington	Texas	-97.11197407	32.69832929	naturally_occurring	Arlington	NA	NA	NA	NA	NA	NA	NA	NA	NA	NA	NA	NA	NA	NA	NA	NA	NA	NA	NA
NA	NA	Lagerstroemia indica	Arlington	Texas	-97.1120074	32.69834096	introduced	Arlington	NA	NA	NA	NA	NA	NA	NA	NA	NA	NA	NA	NA	NA	NA	NA	NA	NA	NA	NA
NA	NA	Pyrus calleryana	Arlington	Texas	-97.11204407	32.69837429	introduced	Arlington	NA	NA	NA	NA	NA	NA	NA	NA	NA	NA	NA	NA	NA	NA	NA	NA	NA	NA	NA
NA	NA	Pyrus calleryana	Arlington	Texas	-97.1120424	32.69842429	introduced	Arlington	NA	NA	NA	NA	NA	NA	NA	NA	NA	NA	NA	NA	NA	NA	NA	NA	NA	NA	NA
NA	NA	Lagerstroemia indica	Arlington	Texas	-97.11212907	32.69834096	introduced	Arlington	NA	NA	NA	NA	NA	NA	NA	NA	NA	NA	NA	NA	NA	NA	NA	NA	NA	NA	NA
NA	NA	Lagerstroemia indica	Arlington	Texas	-97.1121574	32.69836429	introduced	Arlington	NA	NA	NA	NA	NA	NA	NA	NA	NA	NA	NA	NA	NA	NA	NA	NA	NA	NA	NA
NA	NA	Lagerstroemia indica	Arlington	Texas	-97.1121524	32.69837596	introduced	Arlington	NA	NA	NA	NA	NA	NA	NA	NA	NA	NA	NA	NA	NA	NA	NA	NA	NA	NA	NA
NA	NA	Lagerstroemia indica	Arlington	Texas	-97.1121524	32.69838429	introduced	Arlington	NA	NA	NA	NA	NA	NA	NA	NA	NA	NA	NA	NA	NA	NA	NA	NA	NA	NA	NA
NA	NA	Lagerstroemia indica	Arlington	Texas	-97.11209573	32.69842096	introduced	Arlington	NA	NA	NA	NA	NA	NA	NA	NA	NA	NA	NA	NA	NA	NA	NA	NA	NA	NA	NA
NA	NA	Lagerstroemia indica	Arlington	Texas	-97.1120924	32.69854262	introduced	Arlington	NA	NA	NA	NA	NA	NA	NA	NA	NA	NA	NA	NA	NA	NA	NA	NA	NA	NA	NA
NA	NA	Lagerstroemia indica	Arlington	Texas	-97.1120774	32.69860429	introduced	Arlington	NA	NA	NA	NA	NA	NA	NA	NA	NA	NA	NA	NA	NA	NA	NA	NA	NA	NA	NA
NA	NA	Lagerstroemia indica	Arlington	Texas	-97.1120824	32.69868762	introduced	Arlington	NA	NA	NA	NA	NA	NA	NA	NA	NA	NA	NA	NA	NA	NA	NA	NA	NA	NA	NA
NA	NA	Taxodium distichum	Arlington	Texas	-97.1119874	32.69861929	naturally_occurring	Arlington	NA	NA	NA	NA	NA	NA	NA	NA	NA	NA	NA	NA	NA	NA	NA	NA	NA	NA	NA
NA	NA	Taxodium distichum	Arlington	Texas	-97.11198073	32.69857262	naturally_occurring	Arlington	NA	NA	NA	NA	NA	NA	NA	NA	NA	NA	NA	NA	NA	NA	NA	NA	NA	NA	NA
NA	NA	Taxodium distichum	Arlington	Texas	-97.11196073	32.69857929	naturally_occurring	Arlington	NA	NA	NA	NA	NA	NA	NA	NA	NA	NA	NA	NA	NA	NA	NA	NA	NA	NA	NA
NA	NA	Taxodium distichum	Arlington	Texas	-97.11192907	32.69853262	naturally_occurring	Arlington	NA	NA	NA	NA	NA	NA	NA	NA	NA	NA	NA	NA	NA	NA	NA	NA	NA	NA	NA
NA	NA	Taxodium distichum	Arlington	Texas	-97.11191407	32.69853096	naturally_occurring	Arlington	NA	NA	NA	NA	NA	NA	NA	NA	NA	NA	NA	NA	NA	NA	NA	NA	NA	NA	NA
NA	NA	Taxodium distichum	Arlington	Texas	-97.1118724	32.69848096	naturally_occurring	Arlington	NA	NA	NA	NA	NA	NA	NA	NA	NA	NA	NA	NA	NA	NA	NA	NA	NA	NA	NA
NA	NA	Quercus virginiana	Arlington	Texas	-97.11213073	32.69863762	naturally_occurring	Arlington	NA	NA	NA	NA	NA	NA	NA	NA	NA	NA	NA	NA	NA	NA	NA	NA	NA	NA	NA
NA	NA	Quercus virginiana	Arlington	Texas	-97.1121974	32.69854596	naturally_occurring	Arlington	NA	NA	NA	NA	NA	NA	NA	NA	NA	NA	NA	NA	NA	NA	NA	NA	NA	NA	NA
NA	NA	Quercus virginiana	Arlington	Texas	-97.1121874	32.69847762	naturally_occurring	Arlington	NA	NA	NA	NA	NA	NA	NA	NA	NA	NA	NA	NA	NA	NA	NA	NA	NA	NA	NA
NA	NA	Quercus virginiana	Arlington	Texas	-97.11222907	32.69841929	naturally_occurring	Arlington	NA	NA	NA	NA	NA	NA	NA	NA	NA	NA	NA	NA	NA	NA	NA	NA	NA	NA	NA
NA	NA	Quercus virginiana	Arlington	Texas	-97.1123098	32.69837225	naturally_occurring	Arlington	NA	NA	NA	NA	NA	NA	NA	NA	NA	NA	NA	NA	NA	NA	NA	NA	NA	NA	NA
NA	NA	Taxodium distichum	Arlington	Texas	-97.11244073	32.69823429	naturally_occurring	Arlington	NA	NA	NA	NA	NA	NA	NA	NA	NA	NA	NA	NA	NA	NA	NA	NA	NA	NA	NA
NA	NA	Quercus virginiana	Arlington	Texas	-97.11256907	32.69840762	naturally_occurring	Arlington	NA	NA	NA	NA	NA	NA	NA	NA	NA	NA	NA	NA	NA	NA	NA	NA	NA	NA	NA
NA	NA	Quercus virginiana	Arlington	Texas	-97.11263407	32.69841262	naturally_occurring	Arlington	NA	NA	NA	NA	NA	NA	NA	NA	NA	NA	NA	NA	NA	NA	NA	NA	NA	NA	NA
NA	NA	Quercus virginiana	Arlington	Texas	-97.1127474	32.69842429	naturally_occurring	Arlington	NA	NA	NA	NA	NA	NA	NA	NA	NA	NA	NA	NA	NA	NA	NA	NA	NA	NA	NA
NA	NA	Quercus virginiana	Arlington	Texas	-97.11291073	32.69819929	naturally_occurring	Arlington	NA	NA	NA	NA	NA	NA	NA	NA	NA	NA	NA	NA	NA	NA	NA	NA	NA	NA	NA
NA	NA	Quercus shumardii	Arlington	Texas	-97.11300907	32.69826762	naturally_occurring	Arlington	NA	NA	NA	NA	NA	NA	NA	NA	NA	NA	NA	NA	NA	NA	NA	NA	NA	NA	NA
NA	NA	Quercus shumardii	Arlington	Texas	-97.11301907	32.69817596	naturally_occurring	Arlington	NA	NA	NA	NA	NA	NA	NA	NA	NA	NA	NA	NA	NA	NA	NA	NA	NA	NA	NA
NA	NA	Quercus virginiana	Arlington	Texas	-97.11220573	32.69791429	naturally_occurring	Arlington	NA	NA	NA	NA	NA	NA	NA	NA	NA	NA	NA	NA	NA	NA	NA	NA	NA	NA	NA
NA	NA	Quercus virginiana	Arlington	Texas	-97.11240073	32.69911096	naturally_occurring	Arlington	NA	NA	NA	NA	NA	NA	NA	NA	NA	NA	NA	NA	NA	NA	NA	NA	NA	NA	NA
NA	NA	Quercus shumardii	Arlington	Texas	-97.11233407	32.69895762	naturally_occurring	Arlington	NA	NA	NA	NA	NA	NA	NA	NA	NA	NA	NA	NA	NA	NA	NA	NA	NA	NA	NA
NA	NA	Quercus shumardii	Arlington	Texas	-97.11215073	32.69889429	naturally_occurring	Arlington	NA	NA	NA	NA	NA	NA	NA	NA	NA	NA	NA	NA	NA	NA	NA	NA	NA	NA	NA
NA	NA	Quercus shumardii	Arlington	Texas	-97.11200907	32.69885262	naturally_occurring	Arlington	NA	NA	NA	NA	NA	NA	NA	NA	NA	NA	NA	NA	NA	NA	NA	NA	NA	NA	NA
NA	NA	Quercus shumardii	Arlington	Texas	-97.1118974	32.69877429	naturally_occurring	Arlington	NA	NA	NA	NA	NA	NA	NA	NA	NA	NA	NA	NA	NA	NA	NA	NA	NA	NA	NA
NA	NA	Quercus virginiana	Arlington	Texas	-97.1116824	32.69886262	naturally_occurring	Arlington	NA	NA	NA	NA	NA	NA	NA	NA	NA	NA	NA	NA	NA	NA	NA	NA	NA	NA	NA
NA	NA	Quercus virginiana	Arlington	Texas	-97.11155573	32.69896762	naturally_occurring	Arlington	NA	NA	NA	NA	NA	NA	NA	NA	NA	NA	NA	NA	NA	NA	NA	NA	NA	NA	NA
NA	NA	Quercus virginiana	Arlington	Texas	-97.1119774	32.69919096	naturally_occurring	Arlington	NA	NA	NA	NA	NA	NA	NA	NA	NA	NA	NA	NA	NA	NA	NA	NA	NA	NA	NA
NA	NA	Prosopis glandulosa	Arlington	Texas	-97.11121073	32.69934429	naturally_occurring	Arlington	NA	NA	NA	NA	NA	NA	NA	NA	NA	NA	NA	NA	NA	NA	NA	NA	NA	NA	NA
NA	NA	Maclura pomifera	Arlington	Texas	-97.11145907	32.70013262	naturally_occurring	Arlington	NA	NA	NA	NA	NA	NA	NA	NA	NA	NA	NA	NA	NA	NA	NA	NA	NA	NA	NA
NA	NA	Prosopis glandulosa	Arlington	Texas	-97.1124424	32.69957596	naturally_occurring	Arlington	NA	NA	NA	NA	NA	NA	NA	NA	NA	NA	NA	NA	NA	NA	NA	NA	NA	NA	NA
NA	NA	Prosopis glandulosa	Arlington	Texas	-97.1124974	32.69955596	naturally_occurring	Arlington	NA	NA	NA	NA	NA	NA	NA	NA	NA	NA	NA	NA	NA	NA	NA	NA	NA	NA	NA
NA	NA	Prosopis glandulosa	Arlington	Texas	-97.1125724	32.69961262	naturally_occurring	Arlington	NA	NA	NA	NA	NA	NA	NA	NA	NA	NA	NA	NA	NA	NA	NA	NA	NA	NA	NA
NA	NA	Prosopis glandulosa	Arlington	Texas	-97.11255073	32.69961096	naturally_occurring	Arlington	NA	NA	NA	NA	NA	NA	NA	NA	NA	NA	NA	NA	NA	NA	NA	NA	NA	NA	NA
NA	NA	Prosopis glandulosa	Arlington	Texas	-97.11263907	32.69942096	naturally_occurring	Arlington	NA	NA	NA	NA	NA	NA	NA	NA	NA	NA	NA	NA	NA	NA	NA	NA	NA	NA	NA
NA	NA	Prosopis glandulosa	Arlington	Texas	-97.11264407	32.69938262	naturally_occurring	Arlington	NA	NA	NA	NA	NA	NA	NA	NA	NA	NA	NA	NA	NA	NA	NA	NA	NA	NA	NA
NA	NA	Prosopis glandulosa	Arlington	Texas	-97.11296532	32.69935268	naturally_occurring	Arlington	NA	NA	NA	NA	NA	NA	NA	NA	NA	NA	NA	NA	NA	NA	NA	NA	NA	NA	NA
NA	NA	Quercus muehlenbergii	Arlington	Texas	-97.09264573	32.73530095	naturally_occurring	Arlington	NA	NA	NA	NA	NA	NA	NA	NA	NA	NA	NA	NA	NA	NA	NA	NA	NA	NA	NA
NA	NA	Pinus elliottii	Arlington	Texas	-97.09256907	32.73533261	naturally_occurring	Arlington	NA	NA	NA	NA	NA	NA	NA	NA	NA	NA	NA	NA	NA	NA	NA	NA	NA	NA	NA
NA	NA	Pinus elliottii	Arlington	Texas	-97.09252907	32.73529761	naturally_occurring	Arlington	NA	NA	NA	NA	NA	NA	NA	NA	NA	NA	NA	NA	NA	NA	NA	NA	NA	NA	NA
NA	NA	Pinus elliottii	Arlington	Texas	-97.09245073	32.73533095	naturally_occurring	Arlington	NA	NA	NA	NA	NA	NA	NA	NA	NA	NA	NA	NA	NA	NA	NA	NA	NA	NA	NA
NA	NA	Pinus elliottii	Arlington	Texas	-97.0921324	32.73534595	naturally_occurring	Arlington	NA	NA	NA	NA	NA	NA	NA	NA	NA	NA	NA	NA	NA	NA	NA	NA	NA	NA	NA
1/1/1948	1/1/2016	Quercus shumardii	Arlington	Texas	-97.09177907	32.73536261	naturally_occurring	Arlington	NA	NA	NA	NA	NA	NA	NA	NA	NA	NA	NA	NA	NA	NA	NA	NA	NA	NA	NA
1/1/1972	1/1/2016	Quercus shumardii	Arlington	Texas	-97.09160907	32.73537595	naturally_occurring	Arlington	NA	NA	NA	NA	NA	NA	NA	NA	NA	NA	NA	NA	NA	NA	NA	NA	NA	NA	NA
1/1/1929	1/1/2016	Quercus shumardii	Arlington	Texas	-97.0914824	32.73537095	naturally_occurring	Arlington	NA	NA	NA	NA	NA	NA	NA	NA	NA	NA	NA	NA	NA	NA	NA	NA	NA	NA	NA
NA	NA	Quercus stellata	Arlington	Texas	-97.09128907	32.73527095	naturally_occurring	Arlington	NA	NA	NA	NA	NA	NA	NA	NA	NA	NA	NA	NA	NA	NA	NA	NA	NA	NA	NA
1/1/1851	1/1/2016	Quercus stellata	Arlington	Texas	-97.0910124	32.73531595	naturally_occurring	Arlington	NA	NA	NA	NA	NA	NA	NA	NA	NA	NA	NA	NA	NA	NA	NA	NA	NA	NA	NA
NA	NA	Quercus marilandica	Arlington	Texas	-97.09136407	32.73515095	naturally_occurring	Arlington	NA	NA	NA	NA	NA	NA	NA	NA	NA	NA	NA	NA	NA	NA	NA	NA	NA	NA	NA
NA	NA	Quercus stellata	Arlington	Texas	-97.0913424	32.73513261	naturally_occurring	Arlington	NA	NA	NA	NA	NA	NA	NA	NA	NA	NA	NA	NA	NA	NA	NA	NA	NA	NA	NA
NA	NA	Quercus stellata	Arlington	Texas	-97.0913424	32.73507928	naturally_occurring	Arlington	NA	NA	NA	NA	NA	NA	NA	NA	NA	NA	NA	NA	NA	NA	NA	NA	NA	NA	NA
NA	NA	Quercus stellata	Arlington	Texas	-97.09136907	32.73508595	naturally_occurring	Arlington	NA	NA	NA	NA	NA	NA	NA	NA	NA	NA	NA	NA	NA	NA	NA	NA	NA	NA	NA
NA	NA	Quercus stellata	Arlington	Texas	-97.09142907	32.73511095	naturally_occurring	Arlington	NA	NA	NA	NA	NA	NA	NA	NA	NA	NA	NA	NA	NA	NA	NA	NA	NA	NA	NA
NA	NA	Quercus stellata	Arlington	Texas	-97.09147407	32.73512261	naturally_occurring	Arlington	NA	NA	NA	NA	NA	NA	NA	NA	NA	NA	NA	NA	NA	NA	NA	NA	NA	NA	NA
NA	NA	Quercus stellata	Arlington	Texas	-97.0914674	32.73507095	naturally_occurring	Arlington	NA	NA	NA	NA	NA	NA	NA	NA	NA	NA	NA	NA	NA	NA	NA	NA	NA	NA	NA
NA	NA	Quercus stellata	Arlington	Texas	-97.0914924	32.73515261	naturally_occurring	Arlington	NA	NA	NA	NA	NA	NA	NA	NA	NA	NA	NA	NA	NA	NA	NA	NA	NA	NA	NA
NA	NA	Quercus stellata	Arlington	Texas	-97.0915424	32.73511761	naturally_occurring	Arlington	NA	NA	NA	NA	NA	NA	NA	NA	NA	NA	NA	NA	NA	NA	NA	NA	NA	NA	NA
NA	NA	Quercus stellata	Arlington	Texas	-97.0915324	32.73510261	naturally_occurring	Arlington	NA	NA	NA	NA	NA	NA	NA	NA	NA	NA	NA	NA	NA	NA	NA	NA	NA	NA	NA
NA	NA	Quercus stellata	Arlington	Texas	-97.09154573	32.73513595	naturally_occurring	Arlington	NA	NA	NA	NA	NA	NA	NA	NA	NA	NA	NA	NA	NA	NA	NA	NA	NA	NA	NA
NA	NA	Quercus stellata	Arlington	Texas	-97.09153407	32.73511761	naturally_occurring	Arlington	NA	NA	NA	NA	NA	NA	NA	NA	NA	NA	NA	NA	NA	NA	NA	NA	NA	NA	NA
NA	NA	Quercus stellata	Arlington	Texas	-97.09158907	32.73512095	naturally_occurring	Arlington	NA	NA	NA	NA	NA	NA	NA	NA	NA	NA	NA	NA	NA	NA	NA	NA	NA	NA	NA
NA	NA	Quercus stellata	Arlington	Texas	-97.0916074	32.73513595	naturally_occurring	Arlington	NA	NA	NA	NA	NA	NA	NA	NA	NA	NA	NA	NA	NA	NA	NA	NA	NA	NA	NA
NA	NA	Quercus stellata	Arlington	Texas	-97.09165407	32.73513761	naturally_occurring	Arlington	NA	NA	NA	NA	NA	NA	NA	NA	NA	NA	NA	NA	NA	NA	NA	NA	NA	NA	NA
NA	NA	Quercus stellata	Arlington	Texas	-97.0916174	32.73512761	naturally_occurring	Arlington	NA	NA	NA	NA	NA	NA	NA	NA	NA	NA	NA	NA	NA	NA	NA	NA	NA	NA	NA
NA	NA	Quercus stellata	Arlington	Texas	-97.0916774	32.73513261	naturally_occurring	Arlington	NA	NA	NA	NA	NA	NA	NA	NA	NA	NA	NA	NA	NA	NA	NA	NA	NA	NA	NA
NA	NA	Quercus stellata	Arlington	Texas	-97.09165573	32.73514928	naturally_occurring	Arlington	NA	NA	NA	NA	NA	NA	NA	NA	NA	NA	NA	NA	NA	NA	NA	NA	NA	NA	NA
NA	NA	Quercus stellata	Arlington	Texas	-97.09186073	32.73525595	naturally_occurring	Arlington	NA	NA	NA	NA	NA	NA	NA	NA	NA	NA	NA	NA	NA	NA	NA	NA	NA	NA	NA
NA	NA	Quercus stellata	Arlington	Texas	-97.09173407	32.73516428	naturally_occurring	Arlington	NA	NA	NA	NA	NA	NA	NA	NA	NA	NA	NA	NA	NA	NA	NA	NA	NA	NA	NA
NA	NA	Quercus stellata	Arlington	Texas	-97.09176073	32.73509261	naturally_occurring	Arlington	NA	NA	NA	NA	NA	NA	NA	NA	NA	NA	NA	NA	NA	NA	NA	NA	NA	NA	NA
NA	NA	Quercus stellata	Arlington	Texas	-97.09180573	32.73522761	naturally_occurring	Arlington	NA	NA	NA	NA	NA	NA	NA	NA	NA	NA	NA	NA	NA	NA	NA	NA	NA	NA	NA
NA	NA	Quercus stellata	Arlington	Texas	-97.0918174	32.73525595	naturally_occurring	Arlington	NA	NA	NA	NA	NA	NA	NA	NA	NA	NA	NA	NA	NA	NA	NA	NA	NA	NA	NA
NA	NA	Quercus stellata	Arlington	Texas	-97.0918324	32.73519761	naturally_occurring	Arlington	NA	NA	NA	NA	NA	NA	NA	NA	NA	NA	NA	NA	NA	NA	NA	NA	NA	NA	NA
NA	NA	Quercus stellata	Arlington	Texas	-97.0918774	32.73518928	naturally_occurring	Arlington	NA	NA	NA	NA	NA	NA	NA	NA	NA	NA	NA	NA	NA	NA	NA	NA	NA	NA	NA
NA	NA	Quercus stellata	Arlington	Texas	-97.09191407	32.73511261	naturally_occurring	Arlington	NA	NA	NA	NA	NA	NA	NA	NA	NA	NA	NA	NA	NA	NA	NA	NA	NA	NA	NA
NA	NA	Quercus stellata	Arlington	Texas	-97.0921124	32.73512928	naturally_occurring	Arlington	NA	NA	NA	NA	NA	NA	NA	NA	NA	NA	NA	NA	NA	NA	NA	NA	NA	NA	NA
NA	NA	Quercus stellata	Arlington	Texas	-97.0921274	32.73511761	naturally_occurring	Arlington	NA	NA	NA	NA	NA	NA	NA	NA	NA	NA	NA	NA	NA	NA	NA	NA	NA	NA	NA
NA	NA	Quercus stellata	Arlington	Texas	-97.09215907	32.73514928	naturally_occurring	Arlington	NA	NA	NA	NA	NA	NA	NA	NA	NA	NA	NA	NA	NA	NA	NA	NA	NA	NA	NA
NA	NA	Quercus stellata	Arlington	Texas	-97.09215907	32.73514095	naturally_occurring	Arlington	NA	NA	NA	NA	NA	NA	NA	NA	NA	NA	NA	NA	NA	NA	NA	NA	NA	NA	NA
NA	NA	Quercus stellata	Arlington	Texas	-97.09220907	32.73516261	naturally_occurring	Arlington	NA	NA	NA	NA	NA	NA	NA	NA	NA	NA	NA	NA	NA	NA	NA	NA	NA	NA	NA
NA	NA	Quercus stellata	Arlington	Texas	-97.09220073	32.73513928	naturally_occurring	Arlington	NA	NA	NA	NA	NA	NA	NA	NA	NA	NA	NA	NA	NA	NA	NA	NA	NA	NA	NA
NA	NA	Quercus stellata	Arlington	Texas	-97.09223907	32.73511428	naturally_occurring	Arlington	NA	NA	NA	NA	NA	NA	NA	NA	NA	NA	NA	NA	NA	NA	NA	NA	NA	NA	NA
NA	NA	Pinus elliottii	Arlington	Texas	-97.09243573	32.73512595	naturally_occurring	Arlington	NA	NA	NA	NA	NA	NA	NA	NA	NA	NA	NA	NA	NA	NA	NA	NA	NA	NA	NA
NA	NA	Pinus elliottii	Arlington	Texas	-97.0924224	32.73507928	naturally_occurring	Arlington	NA	NA	NA	NA	NA	NA	NA	NA	NA	NA	NA	NA	NA	NA	NA	NA	NA	NA	NA
NA	NA	Quercus stellata	Arlington	Texas	-97.09245907	32.73493261	naturally_occurring	Arlington	NA	NA	NA	NA	NA	NA	NA	NA	NA	NA	NA	NA	NA	NA	NA	NA	NA	NA	NA
NA	NA	Quercus stellata	Arlington	Texas	-97.09251573	32.73496428	naturally_occurring	Arlington	NA	NA	NA	NA	NA	NA	NA	NA	NA	NA	NA	NA	NA	NA	NA	NA	NA	NA	NA
NA	NA	Carya illinoinensis	Arlington	Texas	-97.0920774	32.73493428	naturally_occurring	Arlington	NA	NA	NA	NA	NA	NA	NA	NA	NA	NA	NA	NA	NA	NA	NA	NA	NA	NA	NA
NA	NA	Ulmus crassifolia	Arlington	Texas	-97.09220407	32.73476595	naturally_occurring	Arlington	NA	NA	NA	NA	NA	NA	NA	NA	NA	NA	NA	NA	NA	NA	NA	NA	NA	NA	NA
NA	NA	Ulmus crassifolia	Arlington	Texas	-97.09219573	32.73476761	naturally_occurring	Arlington	NA	NA	NA	NA	NA	NA	NA	NA	NA	NA	NA	NA	NA	NA	NA	NA	NA	NA	NA
NA	NA	Ulmus crassifolia	Arlington	Texas	-97.0921874	32.73468928	naturally_occurring	Arlington	NA	NA	NA	NA	NA	NA	NA	NA	NA	NA	NA	NA	NA	NA	NA	NA	NA	NA	NA
NA	NA	Ulmus crassifolia	Arlington	Texas	-97.09217907	32.73470428	naturally_occurring	Arlington	NA	NA	NA	NA	NA	NA	NA	NA	NA	NA	NA	NA	NA	NA	NA	NA	NA	NA	NA
NA	NA	Quercus stellata	Arlington	Texas	-97.09206407	32.73466095	naturally_occurring	Arlington	NA	NA	NA	NA	NA	NA	NA	NA	NA	NA	NA	NA	NA	NA	NA	NA	NA	NA	NA
NA	NA	Carya illinoinensis	Arlington	Texas	-97.0923524	32.73431928	naturally_occurring	Arlington	NA	NA	NA	NA	NA	NA	NA	NA	NA	NA	NA	NA	NA	NA	NA	NA	NA	NA	NA
NA	NA	Quercus stellata	Arlington	Texas	-97.09241573	32.73435595	naturally_occurring	Arlington	NA	NA	NA	NA	NA	NA	NA	NA	NA	NA	NA	NA	NA	NA	NA	NA	NA	NA	NA
NA	NA	Ulmus crassifolia	Arlington	Texas	-97.09246407	32.73427595	naturally_occurring	Arlington	NA	NA	NA	NA	NA	NA	NA	NA	NA	NA	NA	NA	NA	NA	NA	NA	NA	NA	NA
NA	NA	Magnolia grandiflora	Arlington	Texas	-97.0926274	32.73447761	naturally_occurring	Arlington	NA	NA	NA	NA	NA	NA	NA	NA	NA	NA	NA	NA	NA	NA	NA	NA	NA	NA	NA
NA	NA	Magnolia grandiflora	Arlington	Texas	-97.0925624	32.73454928	naturally_occurring	Arlington	NA	NA	NA	NA	NA	NA	NA	NA	NA	NA	NA	NA	NA	NA	NA	NA	NA	NA	NA
NA	NA	Magnolia grandiflora	Arlington	Texas	-97.0926274	32.73460261	naturally_occurring	Arlington	NA	NA	NA	NA	NA	NA	NA	NA	NA	NA	NA	NA	NA	NA	NA	NA	NA	NA	NA
NA	NA	Ulmus crassifolia	Arlington	Texas	-97.0920424	32.73401095	naturally_occurring	Arlington	NA	NA	NA	NA	NA	NA	NA	NA	NA	NA	NA	NA	NA	NA	NA	NA	NA	NA	NA
NA	NA	Ulmus crassifolia	Arlington	Texas	-97.09211073	32.73400261	naturally_occurring	Arlington	NA	NA	NA	NA	NA	NA	NA	NA	NA	NA	NA	NA	NA	NA	NA	NA	NA	NA	NA
NA	NA	Taxodium distichum	Arlington	Texas	-97.0922024	32.73406761	naturally_occurring	Arlington	NA	NA	NA	NA	NA	NA	NA	NA	NA	NA	NA	NA	NA	NA	NA	NA	NA	NA	NA
NA	NA	Taxodium distichum	Arlington	Texas	-97.09214573	32.73420761	naturally_occurring	Arlington	NA	NA	NA	NA	NA	NA	NA	NA	NA	NA	NA	NA	NA	NA	NA	NA	NA	NA	NA
NA	NA	Ulmus crassifolia	Arlington	Texas	-97.09194573	32.73427428	naturally_occurring	Arlington	NA	NA	NA	NA	NA	NA	NA	NA	NA	NA	NA	NA	NA	NA	NA	NA	NA	NA	NA
NA	NA	Taxodium distichum	Arlington	Texas	-97.09193573	32.73433595	naturally_occurring	Arlington	NA	NA	NA	NA	NA	NA	NA	NA	NA	NA	NA	NA	NA	NA	NA	NA	NA	NA	NA
NA	NA	Ulmus crassifolia	Arlington	Texas	-97.09186073	32.73432761	naturally_occurring	Arlington	NA	NA	NA	NA	NA	NA	NA	NA	NA	NA	NA	NA	NA	NA	NA	NA	NA	NA	NA
NA	NA	Taxodium distichum	Arlington	Texas	-97.09178073	32.73421095	naturally_occurring	Arlington	NA	NA	NA	NA	NA	NA	NA	NA	NA	NA	NA	NA	NA	NA	NA	NA	NA	NA	NA
NA	NA	Ulmus crassifolia	Arlington	Texas	-97.0917324	32.73416928	naturally_occurring	Arlington	NA	NA	NA	NA	NA	NA	NA	NA	NA	NA	NA	NA	NA	NA	NA	NA	NA	NA	NA
NA	NA	Ulmus crassifolia	Arlington	Texas	-97.0919224	32.73405761	naturally_occurring	Arlington	NA	NA	NA	NA	NA	NA	NA	NA	NA	NA	NA	NA	NA	NA	NA	NA	NA	NA	NA
NA	NA	Ulmus crassifolia	Arlington	Texas	-97.09188907	32.73404261	naturally_occurring	Arlington	NA	NA	NA	NA	NA	NA	NA	NA	NA	NA	NA	NA	NA	NA	NA	NA	NA	NA	NA
NA	NA	Ulmus crassifolia	Arlington	Texas	-97.0918224	32.73388929	naturally_occurring	Arlington	NA	NA	NA	NA	NA	NA	NA	NA	NA	NA	NA	NA	NA	NA	NA	NA	NA	NA	NA
NA	NA	Ulmus crassifolia	Arlington	Texas	-97.09180573	32.73393761	naturally_occurring	Arlington	NA	NA	NA	NA	NA	NA	NA	NA	NA	NA	NA	NA	NA	NA	NA	NA	NA	NA	NA
NA	NA	Carya illinoinensis	Arlington	Texas	-97.09180407	32.73394928	naturally_occurring	Arlington	NA	NA	NA	NA	NA	NA	NA	NA	NA	NA	NA	NA	NA	NA	NA	NA	NA	NA	NA
NA	NA	Ulmus crassifolia	Arlington	Texas	-97.0918074	32.73404428	naturally_occurring	Arlington	NA	NA	NA	NA	NA	NA	NA	NA	NA	NA	NA	NA	NA	NA	NA	NA	NA	NA	NA
NA	NA	Taxodium distichum	Arlington	Texas	-97.09170073	32.73418595	naturally_occurring	Arlington	NA	NA	NA	NA	NA	NA	NA	NA	NA	NA	NA	NA	NA	NA	NA	NA	NA	NA	NA
NA	NA	Taxodium distichum	Arlington	Texas	-97.09175573	32.73420928	naturally_occurring	Arlington	NA	NA	NA	NA	NA	NA	NA	NA	NA	NA	NA	NA	NA	NA	NA	NA	NA	NA	NA
NA	NA	Taxodium distichum	Arlington	Texas	-97.09163073	32.73425428	naturally_occurring	Arlington	NA	NA	NA	NA	NA	NA	NA	NA	NA	NA	NA	NA	NA	NA	NA	NA	NA	NA	NA
NA	NA	Quercus buckleyi	Arlington	Texas	-97.09150073	32.73428095	naturally_occurring	Arlington	NA	NA	NA	NA	NA	NA	NA	NA	NA	NA	NA	NA	NA	NA	NA	NA	NA	NA	NA
NA	NA	Taxodium distichum	Arlington	Texas	-97.0916424	32.73432095	naturally_occurring	Arlington	NA	NA	NA	NA	NA	NA	NA	NA	NA	NA	NA	NA	NA	NA	NA	NA	NA	NA	NA
NA	NA	Taxodium distichum	Arlington	Texas	-97.09170073	32.73441261	naturally_occurring	Arlington	NA	NA	NA	NA	NA	NA	NA	NA	NA	NA	NA	NA	NA	NA	NA	NA	NA	NA	NA
NA	NA	Juniperus virginiana	Arlington	Texas	-97.09147073	32.73441428	naturally_occurring	Arlington	NA	NA	NA	NA	NA	NA	NA	NA	NA	NA	NA	NA	NA	NA	NA	NA	NA	NA	NA
NA	NA	Taxodium distichum	Arlington	Texas	-97.09155073	32.73454761	naturally_occurring	Arlington	NA	NA	NA	NA	NA	NA	NA	NA	NA	NA	NA	NA	NA	NA	NA	NA	NA	NA	NA
NA	NA	Pistacia chinensis	Arlington	Texas	-97.0913374	32.73467595	introduced	Arlington	NA	NA	NA	NA	NA	NA	NA	NA	NA	NA	NA	NA	NA	NA	NA	NA	NA	NA	NA
NA	NA	Pistacia chinensis	Arlington	Texas	-97.0913374	32.73473595	introduced	Arlington	NA	NA	NA	NA	NA	NA	NA	NA	NA	NA	NA	NA	NA	NA	NA	NA	NA	NA	NA
NA	NA	Ulmus crassifolia	Arlington	Texas	-97.09113907	32.73453595	naturally_occurring	Arlington	NA	NA	NA	NA	NA	NA	NA	NA	NA	NA	NA	NA	NA	NA	NA	NA	NA	NA	NA
NA	NA	Ulmus americana	Arlington	Texas	-97.09098073	32.73444095	naturally_occurring	Arlington	NA	NA	NA	NA	NA	NA	NA	NA	NA	NA	NA	NA	NA	NA	NA	NA	NA	NA	NA
NA	NA	Ulmus crassifolia	Arlington	Texas	-97.09093407	32.73448261	naturally_occurring	Arlington	NA	NA	NA	NA	NA	NA	NA	NA	NA	NA	NA	NA	NA	NA	NA	NA	NA	NA	NA
NA	NA	Quercus shumardii	Arlington	Texas	-97.09092573	32.73454428	naturally_occurring	Arlington	NA	NA	NA	NA	NA	NA	NA	NA	NA	NA	NA	NA	NA	NA	NA	NA	NA	NA	NA
NA	NA	Quercus virginiana	Arlington	Texas	-97.09105573	32.73471261	naturally_occurring	Arlington	NA	NA	NA	NA	NA	NA	NA	NA	NA	NA	NA	NA	NA	NA	NA	NA	NA	NA	NA
NA	NA	Quercus shumardii	Arlington	Texas	-97.09104407	32.73477761	naturally_occurring	Arlington	NA	NA	NA	NA	NA	NA	NA	NA	NA	NA	NA	NA	NA	NA	NA	NA	NA	NA	NA
NA	NA	Quercus virginiana	Arlington	Texas	-97.0907774	32.73451095	naturally_occurring	Arlington	NA	NA	NA	NA	NA	NA	NA	NA	NA	NA	NA	NA	NA	NA	NA	NA	NA	NA	NA
NA	NA	Ulmus crassifolia	Arlington	Texas	-97.09062907	32.73451428	naturally_occurring	Arlington	NA	NA	NA	NA	NA	NA	NA	NA	NA	NA	NA	NA	NA	NA	NA	NA	NA	NA	NA
NA	NA	Ulmus crassifolia	Arlington	Texas	-97.09046573	32.73450261	naturally_occurring	Arlington	NA	NA	NA	NA	NA	NA	NA	NA	NA	NA	NA	NA	NA	NA	NA	NA	NA	NA	NA
NA	NA	Quercus stellata	Arlington	Texas	-97.0905974	32.73477928	naturally_occurring	Arlington	NA	NA	NA	NA	NA	NA	NA	NA	NA	NA	NA	NA	NA	NA	NA	NA	NA	NA	NA
NA	NA	Ulmus crassifolia	Arlington	Texas	-97.0902874	32.73457595	naturally_occurring	Arlington	NA	NA	NA	NA	NA	NA	NA	NA	NA	NA	NA	NA	NA	NA	NA	NA	NA	NA	NA
NA	NA	Ulmus crassifolia	Arlington	Texas	-97.0902324	32.73465428	naturally_occurring	Arlington	NA	NA	NA	NA	NA	NA	NA	NA	NA	NA	NA	NA	NA	NA	NA	NA	NA	NA	NA
NA	NA	Ulmus crassifolia	Arlington	Texas	-97.09012073	32.73477428	naturally_occurring	Arlington	NA	NA	NA	NA	NA	NA	NA	NA	NA	NA	NA	NA	NA	NA	NA	NA	NA	NA	NA
NA	NA	Carya illinoinensis	Arlington	Texas	-97.0900324	32.73485261	naturally_occurring	Arlington	NA	NA	NA	NA	NA	NA	NA	NA	NA	NA	NA	NA	NA	NA	NA	NA	NA	NA	NA
NA	NA	Lagerstroemia indica	Arlington	Texas	-97.08999907	32.73470928	introduced	Arlington	NA	NA	NA	NA	NA	NA	NA	NA	NA	NA	NA	NA	NA	NA	NA	NA	NA	NA	NA
NA	NA	Lagerstroemia indica	Arlington	Texas	-97.0899674	32.73462261	introduced	Arlington	NA	NA	NA	NA	NA	NA	NA	NA	NA	NA	NA	NA	NA	NA	NA	NA	NA	NA	NA
NA	NA	Quercus virginiana	Arlington	Texas	-97.0901274	32.73420095	naturally_occurring	Arlington	NA	NA	NA	NA	NA	NA	NA	NA	NA	NA	NA	NA	NA	NA	NA	NA	NA	NA	NA
NA	NA	Carya illinoinensis	Arlington	Texas	-97.08993407	32.73424261	naturally_occurring	Arlington	NA	NA	NA	NA	NA	NA	NA	NA	NA	NA	NA	NA	NA	NA	NA	NA	NA	NA	NA
NA	NA	Carya illinoinensis	Arlington	Texas	-97.08994073	32.73421428	naturally_occurring	Arlington	NA	NA	NA	NA	NA	NA	NA	NA	NA	NA	NA	NA	NA	NA	NA	NA	NA	NA	NA
NA	NA	Quercus virginiana	Arlington	Texas	-97.0899074	32.73372261	naturally_occurring	Arlington	NA	NA	NA	NA	NA	NA	NA	NA	NA	NA	NA	NA	NA	NA	NA	NA	NA	NA	NA
NA	8/10/2018	Quercus buckleyi	Arlington	Texas	-97.0899324	32.73356761	naturally_occurring	Arlington	NA	NA	NA	NA	NA	NA	NA	NA	NA	NA	NA	NA	NA	NA	NA	NA	NA	NA	NA
NA	NA	Quercus buckleyi	Arlington	Texas	-97.0899624	32.73339929	naturally_occurring	Arlington	NA	NA	NA	NA	NA	NA	NA	NA	NA	NA	NA	NA	NA	NA	NA	NA	NA	NA	NA
NA	NA	Quercus virginiana	Arlington	Texas	-97.0900674	32.73335429	naturally_occurring	Arlington	NA	NA	NA	NA	NA	NA	NA	NA	NA	NA	NA	NA	NA	NA	NA	NA	NA	NA	NA
NA	NA	Quercus virginiana	Arlington	Texas	-97.09018573	32.73335428	naturally_occurring	Arlington	NA	NA	NA	NA	NA	NA	NA	NA	NA	NA	NA	NA	NA	NA	NA	NA	NA	NA	NA
NA	NA	Quercus virginiana	Arlington	Texas	-97.0902374	32.73335929	naturally_occurring	Arlington	NA	NA	NA	NA	NA	NA	NA	NA	NA	NA	NA	NA	NA	NA	NA	NA	NA	NA	NA
NA	NA	Quercus virginiana	Arlington	Texas	-97.0903724	32.73338095	naturally_occurring	Arlington	NA	NA	NA	NA	NA	NA	NA	NA	NA	NA	NA	NA	NA	NA	NA	NA	NA	NA	NA
NA	NA	Quercus virginiana	Arlington	Texas	-97.09046907	32.73338761	naturally_occurring	Arlington	NA	NA	NA	NA	NA	NA	NA	NA	NA	NA	NA	NA	NA	NA	NA	NA	NA	NA	NA
NA	NA	Quercus virginiana	Arlington	Texas	-97.09056407	32.73337095	naturally_occurring	Arlington	NA	NA	NA	NA	NA	NA	NA	NA	NA	NA	NA	NA	NA	NA	NA	NA	NA	NA	NA
NA	NA	Quercus virginiana	Arlington	Texas	-97.09065907	32.73336761	naturally_occurring	Arlington	NA	NA	NA	NA	NA	NA	NA	NA	NA	NA	NA	NA	NA	NA	NA	NA	NA	NA	NA
NA	NA	Quercus virginiana	Arlington	Texas	-97.09074073	32.73338095	naturally_occurring	Arlington	NA	NA	NA	NA	NA	NA	NA	NA	NA	NA	NA	NA	NA	NA	NA	NA	NA	NA	NA
NA	NA	Quercus virginiana	Arlington	Texas	-97.09083073	32.73343928	naturally_occurring	Arlington	NA	NA	NA	NA	NA	NA	NA	NA	NA	NA	NA	NA	NA	NA	NA	NA	NA	NA	NA
NA	NA	Quercus virginiana	Arlington	Texas	-97.0908374	32.73351929	naturally_occurring	Arlington	NA	NA	NA	NA	NA	NA	NA	NA	NA	NA	NA	NA	NA	NA	NA	NA	NA	NA	NA
NA	NA	Quercus virginiana	Arlington	Texas	-97.09090573	32.73354595	naturally_occurring	Arlington	NA	NA	NA	NA	NA	NA	NA	NA	NA	NA	NA	NA	NA	NA	NA	NA	NA	NA	NA
NA	NA	Quercus shumardii	Arlington	Texas	-97.09049573	32.73363595	naturally_occurring	Arlington	NA	NA	NA	NA	NA	NA	NA	NA	NA	NA	NA	NA	NA	NA	NA	NA	NA	NA	NA
NA	NA	Quercus shumardii	Arlington	Texas	-97.09029073	32.73360261	naturally_occurring	Arlington	NA	NA	NA	NA	NA	NA	NA	NA	NA	NA	NA	NA	NA	NA	NA	NA	NA	NA	NA
NA	NA	Quercus virginiana	Arlington	Texas	-97.0908974	32.73378428	naturally_occurring	Arlington	NA	NA	NA	NA	NA	NA	NA	NA	NA	NA	NA	NA	NA	NA	NA	NA	NA	NA	NA
NA	NA	Quercus virginiana	Arlington	Texas	-97.0910324	32.73378261	naturally_occurring	Arlington	NA	NA	NA	NA	NA	NA	NA	NA	NA	NA	NA	NA	NA	NA	NA	NA	NA	NA	NA
NA	NA	Lagerstroemia indica	Arlington	Texas	-97.09089573	32.73391261	introduced	Arlington	NA	NA	NA	NA	NA	NA	NA	NA	NA	NA	NA	NA	NA	NA	NA	NA	NA	NA	NA
NA	NA	Lagerstroemia indica	Arlington	Texas	-97.09090573	32.73390095	introduced	Arlington	NA	NA	NA	NA	NA	NA	NA	NA	NA	NA	NA	NA	NA	NA	NA	NA	NA	NA	NA
NA	NA	Lagerstroemia indica	Arlington	Texas	-97.09093573	32.73385595	introduced	Arlington	NA	NA	NA	NA	NA	NA	NA	NA	NA	NA	NA	NA	NA	NA	NA	NA	NA	NA	NA
NA	NA	Lagerstroemia indica	Arlington	Texas	-97.0908724	32.73389261	introduced	Arlington	NA	NA	NA	NA	NA	NA	NA	NA	NA	NA	NA	NA	NA	NA	NA	NA	NA	NA	NA
NA	NA	Lagerstroemia indica	Arlington	Texas	-97.09090073	32.73387428	introduced	Arlington	NA	NA	NA	NA	NA	NA	NA	NA	NA	NA	NA	NA	NA	NA	NA	NA	NA	NA	NA
NA	NA	Lagerstroemia indica	Arlington	Texas	-97.0909074	32.73386595	introduced	Arlington	NA	NA	NA	NA	NA	NA	NA	NA	NA	NA	NA	NA	NA	NA	NA	NA	NA	NA	NA
NA	NA	Lagerstroemia indica	Arlington	Texas	-97.0908974	32.73386595	introduced	Arlington	NA	NA	NA	NA	NA	NA	NA	NA	NA	NA	NA	NA	NA	NA	NA	NA	NA	NA	NA
NA	NA	Lagerstroemia indica	Arlington	Texas	-97.09087573	32.73387261	introduced	Arlington	NA	NA	NA	NA	NA	NA	NA	NA	NA	NA	NA	NA	NA	NA	NA	NA	NA	NA	NA
NA	NA	Quercus virginiana	Arlington	Texas	-97.09094073	32.73397595	naturally_occurring	Arlington	NA	NA	NA	NA	NA	NA	NA	NA	NA	NA	NA	NA	NA	NA	NA	NA	NA	NA	NA
NA	NA	Quercus virginiana	Arlington	Texas	-97.09092907	32.73405928	naturally_occurring	Arlington	NA	NA	NA	NA	NA	NA	NA	NA	NA	NA	NA	NA	NA	NA	NA	NA	NA	NA	NA
NA	NA	Quercus virginiana	Arlington	Texas	-97.09106407	32.73408428	naturally_occurring	Arlington	NA	NA	NA	NA	NA	NA	NA	NA	NA	NA	NA	NA	NA	NA	NA	NA	NA	NA	NA
NA	NA	Quercus shumardii	Arlington	Texas	-97.0910874	32.73416761	naturally_occurring	Arlington	NA	NA	NA	NA	NA	NA	NA	NA	NA	NA	NA	NA	NA	NA	NA	NA	NA	NA	NA
NA	NA	Quercus shumardii	Arlington	Texas	-97.0913574	32.73421928	naturally_occurring	Arlington	NA	NA	NA	NA	NA	NA	NA	NA	NA	NA	NA	NA	NA	NA	NA	NA	NA	NA	NA
NA	NA	Quercus shumardii	Arlington	Texas	-97.0914074	32.73420761	naturally_occurring	Arlington	NA	NA	NA	NA	NA	NA	NA	NA	NA	NA	NA	NA	NA	NA	NA	NA	NA	NA	NA
NA	NA	Cercis canadensis	Arlington	Texas	-97.09147573	32.73413428	naturally_occurring	Arlington	NA	NA	NA	NA	NA	NA	NA	NA	NA	NA	NA	NA	NA	NA	NA	NA	NA	NA	NA
NA	NA	Lagerstroemia indica	Arlington	Texas	-97.09150573	32.73407428	introduced	Arlington	NA	NA	NA	NA	NA	NA	NA	NA	NA	NA	NA	NA	NA	NA	NA	NA	NA	NA	NA
NA	NA	Lagerstroemia indica	Arlington	Texas	-97.0915224	32.73396261	introduced	Arlington	NA	NA	NA	NA	NA	NA	NA	NA	NA	NA	NA	NA	NA	NA	NA	NA	NA	NA	NA
NA	NA	Quercus shumardii	Arlington	Texas	-97.09153907	32.73391761	naturally_occurring	Arlington	NA	NA	NA	NA	NA	NA	NA	NA	NA	NA	NA	NA	NA	NA	NA	NA	NA	NA	NA
NA	NA	Quercus shumardii	Arlington	Texas	-97.09164907	32.73377428	naturally_occurring	Arlington	NA	NA	NA	NA	NA	NA	NA	NA	NA	NA	NA	NA	NA	NA	NA	NA	NA	NA	NA
NA	NA	Quercus shumardii	Arlington	Texas	-97.0916424	32.73373761	naturally_occurring	Arlington	NA	NA	NA	NA	NA	NA	NA	NA	NA	NA	NA	NA	NA	NA	NA	NA	NA	NA	NA
NA	NA	Ulmus crassifolia	Arlington	Texas	-97.09176073	32.73373761	naturally_occurring	Arlington	NA	NA	NA	NA	NA	NA	NA	NA	NA	NA	NA	NA	NA	NA	NA	NA	NA	NA	NA
NA	NA	Quercus shumardii	Arlington	Texas	-97.09152573	32.73369261	naturally_occurring	Arlington	NA	NA	NA	NA	NA	NA	NA	NA	NA	NA	NA	NA	NA	NA	NA	NA	NA	NA	NA
NA	NA	Quercus shumardii	Arlington	Texas	-97.0913274	32.73379595	naturally_occurring	Arlington	NA	NA	NA	NA	NA	NA	NA	NA	NA	NA	NA	NA	NA	NA	NA	NA	NA	NA	NA
NA	NA	Quercus shumardii	Arlington	Texas	-97.0912374	32.73382095	naturally_occurring	Arlington	NA	NA	NA	NA	NA	NA	NA	NA	NA	NA	NA	NA	NA	NA	NA	NA	NA	NA	NA
NA	NA	Quercus virginiana	Arlington	Texas	-97.09121907	32.73370261	naturally_occurring	Arlington	NA	NA	NA	NA	NA	NA	NA	NA	NA	NA	NA	NA	NA	NA	NA	NA	NA	NA	NA
NA	NA	Quercus virginiana	Arlington	Texas	-97.09123407	32.73367428	naturally_occurring	Arlington	NA	NA	NA	NA	NA	NA	NA	NA	NA	NA	NA	NA	NA	NA	NA	NA	NA	NA	NA
NA	NA	Quercus virginiana	Arlington	Texas	-97.09116073	32.73363595	naturally_occurring	Arlington	NA	NA	NA	NA	NA	NA	NA	NA	NA	NA	NA	NA	NA	NA	NA	NA	NA	NA	NA
NA	NA	Quercus shumardii	Arlington	Texas	-97.09119573	32.73354428	naturally_occurring	Arlington	NA	NA	NA	NA	NA	NA	NA	NA	NA	NA	NA	NA	NA	NA	NA	NA	NA	NA	NA
NA	NA	Quercus stellata	Arlington	Texas	-97.09117907	32.73342261	naturally_occurring	Arlington	NA	NA	NA	NA	NA	NA	NA	NA	NA	NA	NA	NA	NA	NA	NA	NA	NA	NA	NA
NA	NA	Lagerstroemia indica	Arlington	Texas	-97.09129907	32.73350761	introduced	Arlington	NA	NA	NA	NA	NA	NA	NA	NA	NA	NA	NA	NA	NA	NA	NA	NA	NA	NA	NA
NA	NA	Lagerstroemia indica	Arlington	Texas	-97.0913374	32.73350761	introduced	Arlington	NA	NA	NA	NA	NA	NA	NA	NA	NA	NA	NA	NA	NA	NA	NA	NA	NA	NA	NA
NA	NA	Lagerstroemia indica	Arlington	Texas	-97.0913124	32.73353095	introduced	Arlington	NA	NA	NA	NA	NA	NA	NA	NA	NA	NA	NA	NA	NA	NA	NA	NA	NA	NA	NA
NA	NA	Quercus shumardii	Arlington	Texas	-97.09132073	32.73355595	naturally_occurring	Arlington	NA	NA	NA	NA	NA	NA	NA	NA	NA	NA	NA	NA	NA	NA	NA	NA	NA	NA	NA
NA	NA	Quercus shumardii	Arlington	Texas	-97.0913024	32.73361261	naturally_occurring	Arlington	NA	NA	NA	NA	NA	NA	NA	NA	NA	NA	NA	NA	NA	NA	NA	NA	NA	NA	NA
NA	NA	Quercus virginiana	Arlington	Texas	-97.09128407	32.73349761	naturally_occurring	Arlington	NA	NA	NA	NA	NA	NA	NA	NA	NA	NA	NA	NA	NA	NA	NA	NA	NA	NA	NA
NA	NA	Sideroxylon lanuginosum	Arlington	Texas	-97.09141073	32.73352928	naturally_occurring	Arlington	NA	NA	NA	NA	NA	NA	NA	NA	NA	NA	NA	NA	NA	NA	NA	NA	NA	NA	NA
NA	NA	Ulmus crassifolia	Arlington	Texas	-97.09142407	32.73354761	naturally_occurring	Arlington	NA	NA	NA	NA	NA	NA	NA	NA	NA	NA	NA	NA	NA	NA	NA	NA	NA	NA	NA
NA	NA	Ulmus crassifolia	Arlington	Texas	-97.0915474	32.73354595	naturally_occurring	Arlington	NA	NA	NA	NA	NA	NA	NA	NA	NA	NA	NA	NA	NA	NA	NA	NA	NA	NA	NA
NA	NA	Ulmus crassifolia	Arlington	Texas	-97.0915624	32.73355761	naturally_occurring	Arlington	NA	NA	NA	NA	NA	NA	NA	NA	NA	NA	NA	NA	NA	NA	NA	NA	NA	NA	NA
NA	NA	Ulmus crassifolia	Arlington	Texas	-97.09163573	32.73358761	naturally_occurring	Arlington	NA	NA	NA	NA	NA	NA	NA	NA	NA	NA	NA	NA	NA	NA	NA	NA	NA	NA	NA
NA	NA	Ulmus crassifolia	Arlington	Texas	-97.09175073	32.73357095	naturally_occurring	Arlington	NA	NA	NA	NA	NA	NA	NA	NA	NA	NA	NA	NA	NA	NA	NA	NA	NA	NA	NA
NA	NA	Ulmus crassifolia	Arlington	Texas	-97.09180907	32.73354428	naturally_occurring	Arlington	NA	NA	NA	NA	NA	NA	NA	NA	NA	NA	NA	NA	NA	NA	NA	NA	NA	NA	NA
NA	NA	Ulmus crassifolia	Arlington	Texas	-97.0918424	32.73348595	naturally_occurring	Arlington	NA	NA	NA	NA	NA	NA	NA	NA	NA	NA	NA	NA	NA	NA	NA	NA	NA	NA	NA
NA	NA	Quercus stellata	Arlington	Texas	-97.09165907	32.73344761	naturally_occurring	Arlington	NA	NA	NA	NA	NA	NA	NA	NA	NA	NA	NA	NA	NA	NA	NA	NA	NA	NA	NA
NA	NA	Ulmus crassifolia	Arlington	Texas	-97.09145573	32.73343095	naturally_occurring	Arlington	NA	NA	NA	NA	NA	NA	NA	NA	NA	NA	NA	NA	NA	NA	NA	NA	NA	NA	NA
NA	NA	Ulmus crassifolia	Arlington	Texas	-97.0913624	32.73333429	naturally_occurring	Arlington	NA	NA	NA	NA	NA	NA	NA	NA	NA	NA	NA	NA	NA	NA	NA	NA	NA	NA	NA
NA	NA	Ulmus crassifolia	Arlington	Texas	-97.09144907	32.73330261	naturally_occurring	Arlington	NA	NA	NA	NA	NA	NA	NA	NA	NA	NA	NA	NA	NA	NA	NA	NA	NA	NA	NA
NA	NA	Ulmus crassifolia	Arlington	Texas	-97.09143073	32.73323261	naturally_occurring	Arlington	NA	NA	NA	NA	NA	NA	NA	NA	NA	NA	NA	NA	NA	NA	NA	NA	NA	NA	NA
NA	NA	Lagerstroemia indica	Arlington	Texas	-97.09135073	32.73324761	introduced	Arlington	NA	NA	NA	NA	NA	NA	NA	NA	NA	NA	NA	NA	NA	NA	NA	NA	NA	NA	NA
NA	NA	Lagerstroemia indica	Arlington	Texas	-97.09133907	32.73326928	introduced	Arlington	NA	NA	NA	NA	NA	NA	NA	NA	NA	NA	NA	NA	NA	NA	NA	NA	NA	NA	NA
NA	NA	Lagerstroemia indica	Arlington	Texas	-97.09133073	32.73327928	introduced	Arlington	NA	NA	NA	NA	NA	NA	NA	NA	NA	NA	NA	NA	NA	NA	NA	NA	NA	NA	NA
NA	NA	Lagerstroemia indica	Arlington	Texas	-97.09127407	32.73322928	introduced	Arlington	NA	NA	NA	NA	NA	NA	NA	NA	NA	NA	NA	NA	NA	NA	NA	NA	NA	NA	NA
NA	NA	Lagerstroemia indica	Arlington	Texas	-97.0913024	32.73320095	introduced	Arlington	NA	NA	NA	NA	NA	NA	NA	NA	NA	NA	NA	NA	NA	NA	NA	NA	NA	NA	NA
NA	NA	Ulmus crassifolia	Arlington	Texas	-97.09146907	32.73323261	naturally_occurring	Arlington	NA	NA	NA	NA	NA	NA	NA	NA	NA	NA	NA	NA	NA	NA	NA	NA	NA	NA	NA
NA	NA	Quercus stellata	Arlington	Texas	-97.09155907	32.73321261	naturally_occurring	Arlington	NA	NA	NA	NA	NA	NA	NA	NA	NA	NA	NA	NA	NA	NA	NA	NA	NA	NA	NA
NA	NA	Ulmus crassifolia	Arlington	Texas	-97.09150407	32.73317761	naturally_occurring	Arlington	NA	NA	NA	NA	NA	NA	NA	NA	NA	NA	NA	NA	NA	NA	NA	NA	NA	NA	NA
NA	NA	Ulmus crassifolia	Arlington	Texas	-97.0914974	32.73315929	naturally_occurring	Arlington	NA	NA	NA	NA	NA	NA	NA	NA	NA	NA	NA	NA	NA	NA	NA	NA	NA	NA	NA
NA	NA	Quercus stellata	Arlington	Texas	-97.09149073	32.73312261	naturally_occurring	Arlington	NA	NA	NA	NA	NA	NA	NA	NA	NA	NA	NA	NA	NA	NA	NA	NA	NA	NA	NA
NA	NA	Ulmus crassifolia	Arlington	Texas	-97.0915074	32.73309761	naturally_occurring	Arlington	NA	NA	NA	NA	NA	NA	NA	NA	NA	NA	NA	NA	NA	NA	NA	NA	NA	NA	NA
NA	NA	Ulmus crassifolia	Arlington	Texas	-97.09160573	32.73311261	naturally_occurring	Arlington	NA	NA	NA	NA	NA	NA	NA	NA	NA	NA	NA	NA	NA	NA	NA	NA	NA	NA	NA
NA	NA	Quercus stellata	Arlington	Texas	-97.0916874	32.73311095	naturally_occurring	Arlington	NA	NA	NA	NA	NA	NA	NA	NA	NA	NA	NA	NA	NA	NA	NA	NA	NA	NA	NA
NA	NA	Quercus stellata	Arlington	Texas	-97.09182073	32.73306428	naturally_occurring	Arlington	NA	NA	NA	NA	NA	NA	NA	NA	NA	NA	NA	NA	NA	NA	NA	NA	NA	NA	NA
NA	NA	Quercus stellata	Arlington	Texas	-97.09192073	32.73310761	naturally_occurring	Arlington	NA	NA	NA	NA	NA	NA	NA	NA	NA	NA	NA	NA	NA	NA	NA	NA	NA	NA	NA
NA	NA	Quercus shumardii	Arlington	Texas	-97.09212573	32.73315261	naturally_occurring	Arlington	NA	NA	NA	NA	NA	NA	NA	NA	NA	NA	NA	NA	NA	NA	NA	NA	NA	NA	NA
NA	NA	Quercus stellata	Arlington	Texas	-97.09225907	32.73311095	naturally_occurring	Arlington	NA	NA	NA	NA	NA	NA	NA	NA	NA	NA	NA	NA	NA	NA	NA	NA	NA	NA	NA
NA	NA	Ulmus crassifolia	Arlington	Texas	-97.09230407	32.73312261	naturally_occurring	Arlington	NA	NA	NA	NA	NA	NA	NA	NA	NA	NA	NA	NA	NA	NA	NA	NA	NA	NA	NA
NA	NA	Ulmus crassifolia	Arlington	Texas	-97.09241407	32.73313761	naturally_occurring	Arlington	NA	NA	NA	NA	NA	NA	NA	NA	NA	NA	NA	NA	NA	NA	NA	NA	NA	NA	NA
NA	NA	Ulmus crassifolia	Arlington	Texas	-97.09236407	32.73308095	naturally_occurring	Arlington	NA	NA	NA	NA	NA	NA	NA	NA	NA	NA	NA	NA	NA	NA	NA	NA	NA	NA	NA
NA	NA	Ulmus crassifolia	Arlington	Texas	-97.09236907	32.73304261	naturally_occurring	Arlington	NA	NA	NA	NA	NA	NA	NA	NA	NA	NA	NA	NA	NA	NA	NA	NA	NA	NA	NA
NA	NA	Quercus stellata	Arlington	Texas	-97.0923224	32.73300261	naturally_occurring	Arlington	NA	NA	NA	NA	NA	NA	NA	NA	NA	NA	NA	NA	NA	NA	NA	NA	NA	NA	NA
NA	NA	Quercus stellata	Arlington	Texas	-97.09230907	32.73303595	naturally_occurring	Arlington	NA	NA	NA	NA	NA	NA	NA	NA	NA	NA	NA	NA	NA	NA	NA	NA	NA	NA	NA
NA	NA	Quercus stellata	Arlington	Texas	-97.09228407	32.73301261	naturally_occurring	Arlington	NA	NA	NA	NA	NA	NA	NA	NA	NA	NA	NA	NA	NA	NA	NA	NA	NA	NA	NA
NA	NA	Quercus stellata	Arlington	Texas	-97.0923474	32.73298761	naturally_occurring	Arlington	NA	NA	NA	NA	NA	NA	NA	NA	NA	NA	NA	NA	NA	NA	NA	NA	NA	NA	NA
NA	NA	Ulmus crassifolia	Arlington	Texas	-97.09237573	32.73296595	naturally_occurring	Arlington	NA	NA	NA	NA	NA	NA	NA	NA	NA	NA	NA	NA	NA	NA	NA	NA	NA	NA	NA
NA	NA	Quercus stellata	Arlington	Texas	-97.09207407	32.73284761	naturally_occurring	Arlington	NA	NA	NA	NA	NA	NA	NA	NA	NA	NA	NA	NA	NA	NA	NA	NA	NA	NA	NA
NA	NA	Quercus stellata	Arlington	Texas	-97.0924124	32.73284761	naturally_occurring	Arlington	NA	NA	NA	NA	NA	NA	NA	NA	NA	NA	NA	NA	NA	NA	NA	NA	NA	NA	NA
NA	NA	Quercus stellata	Arlington	Texas	-97.0923474	32.73281261	naturally_occurring	Arlington	NA	NA	NA	NA	NA	NA	NA	NA	NA	NA	NA	NA	NA	NA	NA	NA	NA	NA	NA
NA	NA	Ulmus crassifolia	Arlington	Texas	-97.09228073	32.73286928	naturally_occurring	Arlington	NA	NA	NA	NA	NA	NA	NA	NA	NA	NA	NA	NA	NA	NA	NA	NA	NA	NA	NA
NA	NA	Ulmus crassifolia	Arlington	Texas	-97.09226407	32.73287761	naturally_occurring	Arlington	NA	NA	NA	NA	NA	NA	NA	NA	NA	NA	NA	NA	NA	NA	NA	NA	NA	NA	NA
NA	NA	Ulmus crassifolia	Arlington	Texas	-97.09232407	32.73290761	naturally_occurring	Arlington	NA	NA	NA	NA	NA	NA	NA	NA	NA	NA	NA	NA	NA	NA	NA	NA	NA	NA	NA
NA	NA	Quercus stellata	Arlington	Texas	-97.09224407	32.73292261	naturally_occurring	Arlington	NA	NA	NA	NA	NA	NA	NA	NA	NA	NA	NA	NA	NA	NA	NA	NA	NA	NA	NA
NA	NA	Quercus stellata	Arlington	Texas	-97.0922024	32.73296095	naturally_occurring	Arlington	NA	NA	NA	NA	NA	NA	NA	NA	NA	NA	NA	NA	NA	NA	NA	NA	NA	NA	NA
NA	NA	Quercus stellata	Arlington	Texas	-97.09215073	32.73301928	naturally_occurring	Arlington	NA	NA	NA	NA	NA	NA	NA	NA	NA	NA	NA	NA	NA	NA	NA	NA	NA	NA	NA
NA	NA	Quercus stellata	Arlington	Texas	-97.09220907	32.73291595	naturally_occurring	Arlington	NA	NA	NA	NA	NA	NA	NA	NA	NA	NA	NA	NA	NA	NA	NA	NA	NA	NA	NA
NA	NA	Ulmus crassifolia	Arlington	Texas	-97.0920824	32.73293429	naturally_occurring	Arlington	NA	NA	NA	NA	NA	NA	NA	NA	NA	NA	NA	NA	NA	NA	NA	NA	NA	NA	NA
NA	NA	Ulmus crassifolia	Arlington	Texas	-97.09219907	32.73281428	naturally_occurring	Arlington	NA	NA	NA	NA	NA	NA	NA	NA	NA	NA	NA	NA	NA	NA	NA	NA	NA	NA	NA
NA	NA	Ulmus crassifolia	Arlington	Texas	-97.09218573	32.73283261	naturally_occurring	Arlington	NA	NA	NA	NA	NA	NA	NA	NA	NA	NA	NA	NA	NA	NA	NA	NA	NA	NA	NA
NA	NA	Ulmus crassifolia	Arlington	Texas	-97.09224573	32.73270095	naturally_occurring	Arlington	NA	NA	NA	NA	NA	NA	NA	NA	NA	NA	NA	NA	NA	NA	NA	NA	NA	NA	NA
NA	NA	Lagerstroemia indica	Arlington	Texas	-97.09233573	32.73269095	introduced	Arlington	NA	NA	NA	NA	NA	NA	NA	NA	NA	NA	NA	NA	NA	NA	NA	NA	NA	NA	NA
NA	NA	Lagerstroemia indica	Arlington	Texas	-97.09230573	32.73259761	introduced	Arlington	NA	NA	NA	NA	NA	NA	NA	NA	NA	NA	NA	NA	NA	NA	NA	NA	NA	NA	NA
NA	NA	Quercus stellata	Arlington	Texas	-97.09230573	32.73257595	naturally_occurring	Arlington	NA	NA	NA	NA	NA	NA	NA	NA	NA	NA	NA	NA	NA	NA	NA	NA	NA	NA	NA
NA	NA	Ulmus crassifolia	Arlington	Texas	-97.09226073	32.73261761	naturally_occurring	Arlington	NA	NA	NA	NA	NA	NA	NA	NA	NA	NA	NA	NA	NA	NA	NA	NA	NA	NA	NA
NA	NA	Ulmus crassifolia	Arlington	Texas	-97.09226573	32.73261595	naturally_occurring	Arlington	NA	NA	NA	NA	NA	NA	NA	NA	NA	NA	NA	NA	NA	NA	NA	NA	NA	NA	NA
NA	NA	Quercus stellata	Arlington	Texas	-97.09214907	32.73264428	naturally_occurring	Arlington	NA	NA	NA	NA	NA	NA	NA	NA	NA	NA	NA	NA	NA	NA	NA	NA	NA	NA	NA
NA	NA	Quercus stellata	Arlington	Texas	-97.09213407	32.73266595	naturally_occurring	Arlington	NA	NA	NA	NA	NA	NA	NA	NA	NA	NA	NA	NA	NA	NA	NA	NA	NA	NA	NA
NA	NA	Ulmus crassifolia	Arlington	Texas	-97.0920774	32.73278929	naturally_occurring	Arlington	NA	NA	NA	NA	NA	NA	NA	NA	NA	NA	NA	NA	NA	NA	NA	NA	NA	NA	NA
NA	NA	Ulmus crassifolia	Arlington	Texas	-97.09194907	32.73289928	naturally_occurring	Arlington	NA	NA	NA	NA	NA	NA	NA	NA	NA	NA	NA	NA	NA	NA	NA	NA	NA	NA	NA
NA	NA	Ulmus crassifolia	Arlington	Texas	-97.09189073	32.73290928	naturally_occurring	Arlington	NA	NA	NA	NA	NA	NA	NA	NA	NA	NA	NA	NA	NA	NA	NA	NA	NA	NA	NA
NA	NA	Ulmus crassifolia	Arlington	Texas	-97.09185073	32.73298428	naturally_occurring	Arlington	NA	NA	NA	NA	NA	NA	NA	NA	NA	NA	NA	NA	NA	NA	NA	NA	NA	NA	NA
NA	NA	Ulmus crassifolia	Arlington	Texas	-97.09172573	32.73301595	naturally_occurring	Arlington	NA	NA	NA	NA	NA	NA	NA	NA	NA	NA	NA	NA	NA	NA	NA	NA	NA	NA	NA
NA	NA	Ulmus crassifolia	Arlington	Texas	-97.09170907	32.73296095	naturally_occurring	Arlington	NA	NA	NA	NA	NA	NA	NA	NA	NA	NA	NA	NA	NA	NA	NA	NA	NA	NA	NA
NA	NA	Ulmus crassifolia	Arlington	Texas	-97.09166407	32.73293761	naturally_occurring	Arlington	NA	NA	NA	NA	NA	NA	NA	NA	NA	NA	NA	NA	NA	NA	NA	NA	NA	NA	NA
NA	NA	Ulmus crassifolia	Arlington	Texas	-97.09159407	32.73297595	naturally_occurring	Arlington	NA	NA	NA	NA	NA	NA	NA	NA	NA	NA	NA	NA	NA	NA	NA	NA	NA	NA	NA
NA	NA	Ulmus crassifolia	Arlington	Texas	-97.0914074	32.73289595	naturally_occurring	Arlington	NA	NA	NA	NA	NA	NA	NA	NA	NA	NA	NA	NA	NA	NA	NA	NA	NA	NA	NA
NA	NA	Ulmus crassifolia	Arlington	Texas	-97.0913574	32.73303261	naturally_occurring	Arlington	NA	NA	NA	NA	NA	NA	NA	NA	NA	NA	NA	NA	NA	NA	NA	NA	NA	NA	NA
NA	NA	Pinus thunbergii	Arlington	Texas	-97.0910874	32.73302429	introduced	Arlington	NA	NA	NA	NA	NA	NA	NA	NA	NA	NA	NA	NA	NA	NA	NA	NA	NA	NA	NA
NA	NA	Pinus thunbergii	Arlington	Texas	-97.09107407	32.73300261	introduced	Arlington	NA	NA	NA	NA	NA	NA	NA	NA	NA	NA	NA	NA	NA	NA	NA	NA	NA	NA	NA
NA	NA	Pinus thunbergii	Arlington	Texas	-97.09105073	32.73295428	introduced	Arlington	NA	NA	NA	NA	NA	NA	NA	NA	NA	NA	NA	NA	NA	NA	NA	NA	NA	NA	NA
NA	NA	Pinus thunbergii	Arlington	Texas	-97.09104907	32.73292428	introduced	Arlington	NA	NA	NA	NA	NA	NA	NA	NA	NA	NA	NA	NA	NA	NA	NA	NA	NA	NA	NA
NA	NA	Pinus thunbergii	Arlington	Texas	-97.0910624	32.73290095	introduced	Arlington	NA	NA	NA	NA	NA	NA	NA	NA	NA	NA	NA	NA	NA	NA	NA	NA	NA	NA	NA
NA	NA	Pinus thunbergii	Arlington	Texas	-97.09104073	32.73284261	introduced	Arlington	NA	NA	NA	NA	NA	NA	NA	NA	NA	NA	NA	NA	NA	NA	NA	NA	NA	NA	NA
NA	NA	Quercus shumardii	Arlington	Texas	-97.0910424	32.73277095	naturally_occurring	Arlington	NA	NA	NA	NA	NA	NA	NA	NA	NA	NA	NA	NA	NA	NA	NA	NA	NA	NA	NA
NA	NA	Quercus shumardii	Arlington	Texas	-97.09114907	32.73278095	naturally_occurring	Arlington	NA	NA	NA	NA	NA	NA	NA	NA	NA	NA	NA	NA	NA	NA	NA	NA	NA	NA	NA
NA	NA	Quercus shumardii	Arlington	Texas	-97.0911774	32.73280429	naturally_occurring	Arlington	NA	NA	NA	NA	NA	NA	NA	NA	NA	NA	NA	NA	NA	NA	NA	NA	NA	NA	NA
NA	NA	Lagerstroemia indica	Arlington	Texas	-97.09126073	32.73276761	introduced	Arlington	NA	NA	NA	NA	NA	NA	NA	NA	NA	NA	NA	NA	NA	NA	NA	NA	NA	NA	NA
NA	NA	Lagerstroemia indica	Arlington	Texas	-97.0912274	32.73266429	introduced	Arlington	NA	NA	NA	NA	NA	NA	NA	NA	NA	NA	NA	NA	NA	NA	NA	NA	NA	NA	NA
NA	NA	Lagerstroemia indica	Arlington	Texas	-97.0911724	32.73263595	introduced	Arlington	NA	NA	NA	NA	NA	NA	NA	NA	NA	NA	NA	NA	NA	NA	NA	NA	NA	NA	NA
NA	NA	Lagerstroemia indica	Arlington	Texas	-97.09125073	32.73265928	introduced	Arlington	NA	NA	NA	NA	NA	NA	NA	NA	NA	NA	NA	NA	NA	NA	NA	NA	NA	NA	NA
NA	NA	Ulmus crassifolia	Arlington	Texas	-97.0913724	32.73270095	naturally_occurring	Arlington	NA	NA	NA	NA	NA	NA	NA	NA	NA	NA	NA	NA	NA	NA	NA	NA	NA	NA	NA
NA	NA	Ulmus crassifolia	Arlington	Texas	-97.0913674	32.73271761	naturally_occurring	Arlington	NA	NA	NA	NA	NA	NA	NA	NA	NA	NA	NA	NA	NA	NA	NA	NA	NA	NA	NA
NA	NA	Quercus stellata	Arlington	Texas	-97.09135073	32.73276095	naturally_occurring	Arlington	NA	NA	NA	NA	NA	NA	NA	NA	NA	NA	NA	NA	NA	NA	NA	NA	NA	NA	NA
NA	NA	Quercus stellata	Arlington	Texas	-97.09136073	32.73281928	naturally_occurring	Arlington	NA	NA	NA	NA	NA	NA	NA	NA	NA	NA	NA	NA	NA	NA	NA	NA	NA	NA	NA
NA	NA	Quercus stellata	Arlington	Texas	-97.09143073	32.73278928	naturally_occurring	Arlington	NA	NA	NA	NA	NA	NA	NA	NA	NA	NA	NA	NA	NA	NA	NA	NA	NA	NA	NA
NA	NA	Ulmus crassifolia	Arlington	Texas	-97.09145907	32.73284595	naturally_occurring	Arlington	NA	NA	NA	NA	NA	NA	NA	NA	NA	NA	NA	NA	NA	NA	NA	NA	NA	NA	NA
NA	NA	Ulmus crassifolia	Arlington	Texas	-97.09154573	32.73285261	naturally_occurring	Arlington	NA	NA	NA	NA	NA	NA	NA	NA	NA	NA	NA	NA	NA	NA	NA	NA	NA	NA	NA
NA	NA	Quercus stellata	Arlington	Texas	-97.09151907	32.73276095	naturally_occurring	Arlington	NA	NA	NA	NA	NA	NA	NA	NA	NA	NA	NA	NA	NA	NA	NA	NA	NA	NA	NA
NA	NA	Ulmus crassifolia	Arlington	Texas	-97.09152407	32.73274428	naturally_occurring	Arlington	NA	NA	NA	NA	NA	NA	NA	NA	NA	NA	NA	NA	NA	NA	NA	NA	NA	NA	NA
NA	NA	Quercus stellata	Arlington	Texas	-97.0916024	32.73284929	naturally_occurring	Arlington	NA	NA	NA	NA	NA	NA	NA	NA	NA	NA	NA	NA	NA	NA	NA	NA	NA	NA	NA
NA	NA	Quercus stellata	Arlington	Texas	-97.09162407	32.73283095	naturally_occurring	Arlington	NA	NA	NA	NA	NA	NA	NA	NA	NA	NA	NA	NA	NA	NA	NA	NA	NA	NA	NA
NA	NA	Ulmus crassifolia	Arlington	Texas	-97.09167907	32.73281761	naturally_occurring	Arlington	NA	NA	NA	NA	NA	NA	NA	NA	NA	NA	NA	NA	NA	NA	NA	NA	NA	NA	NA
NA	NA	Quercus stellata	Arlington	Texas	-97.09159907	32.73269261	naturally_occurring	Arlington	NA	NA	NA	NA	NA	NA	NA	NA	NA	NA	NA	NA	NA	NA	NA	NA	NA	NA	NA
NA	NA	Quercus stellata	Arlington	Texas	-97.0916324	32.73266929	naturally_occurring	Arlington	NA	NA	NA	NA	NA	NA	NA	NA	NA	NA	NA	NA	NA	NA	NA	NA	NA	NA	NA
NA	NA	Quercus stellata	Arlington	Texas	-97.09152407	32.73258428	naturally_occurring	Arlington	NA	NA	NA	NA	NA	NA	NA	NA	NA	NA	NA	NA	NA	NA	NA	NA	NA	NA	NA
NA	NA	Quercus stellata	Arlington	Texas	-97.09148573	32.73258095	naturally_occurring	Arlington	NA	NA	NA	NA	NA	NA	NA	NA	NA	NA	NA	NA	NA	NA	NA	NA	NA	NA	NA
NA	NA	Quercus stellata	Arlington	Texas	-97.09149907	32.73259928	naturally_occurring	Arlington	NA	NA	NA	NA	NA	NA	NA	NA	NA	NA	NA	NA	NA	NA	NA	NA	NA	NA	NA
NA	NA	Ulmus crassifolia	Arlington	Texas	-97.09143073	32.73263095	naturally_occurring	Arlington	NA	NA	NA	NA	NA	NA	NA	NA	NA	NA	NA	NA	NA	NA	NA	NA	NA	NA	NA
NA	NA	Pistacia chinensis	Arlington	Texas	-97.09126907	32.73251595	introduced	Arlington	NA	NA	NA	NA	NA	NA	NA	NA	NA	NA	NA	NA	NA	NA	NA	NA	NA	NA	NA
NA	NA	Quercus stellata	Arlington	Texas	-97.09148073	32.73252261	naturally_occurring	Arlington	NA	NA	NA	NA	NA	NA	NA	NA	NA	NA	NA	NA	NA	NA	NA	NA	NA	NA	NA
NA	NA	Quercus stellata	Arlington	Texas	-97.0915474	32.73253429	naturally_occurring	Arlington	NA	NA	NA	NA	NA	NA	NA	NA	NA	NA	NA	NA	NA	NA	NA	NA	NA	NA	NA
NA	NA	Quercus stellata	Arlington	Texas	-97.0915724	32.73253595	naturally_occurring	Arlington	NA	NA	NA	NA	NA	NA	NA	NA	NA	NA	NA	NA	NA	NA	NA	NA	NA	NA	NA
NA	NA	Ulmus crassifolia	Arlington	Texas	-97.0915524	32.73253095	naturally_occurring	Arlington	NA	NA	NA	NA	NA	NA	NA	NA	NA	NA	NA	NA	NA	NA	NA	NA	NA	NA	NA
NA	NA	Quercus stellata	Arlington	Texas	-97.09157573	32.73246928	naturally_occurring	Arlington	NA	NA	NA	NA	NA	NA	NA	NA	NA	NA	NA	NA	NA	NA	NA	NA	NA	NA	NA
NA	NA	Quercus stellata	Arlington	Texas	-97.09179573	32.73250761	naturally_occurring	Arlington	NA	NA	NA	NA	NA	NA	NA	NA	NA	NA	NA	NA	NA	NA	NA	NA	NA	NA	NA
NA	NA	Quercus stellata	Arlington	Texas	-97.09164907	32.73258261	naturally_occurring	Arlington	NA	NA	NA	NA	NA	NA	NA	NA	NA	NA	NA	NA	NA	NA	NA	NA	NA	NA	NA
NA	NA	Quercus stellata	Arlington	Texas	-97.09173407	32.73267095	naturally_occurring	Arlington	NA	NA	NA	NA	NA	NA	NA	NA	NA	NA	NA	NA	NA	NA	NA	NA	NA	NA	NA
NA	NA	Quercus stellata	Arlington	Texas	-97.0917424	32.73265095	naturally_occurring	Arlington	NA	NA	NA	NA	NA	NA	NA	NA	NA	NA	NA	NA	NA	NA	NA	NA	NA	NA	NA
NA	NA	Quercus stellata	Arlington	Texas	-97.0918424	32.73265095	naturally_occurring	Arlington	NA	NA	NA	NA	NA	NA	NA	NA	NA	NA	NA	NA	NA	NA	NA	NA	NA	NA	NA
NA	NA	Quercus stellata	Arlington	Texas	-97.0919574	32.73269429	naturally_occurring	Arlington	NA	NA	NA	NA	NA	NA	NA	NA	NA	NA	NA	NA	NA	NA	NA	NA	NA	NA	NA
NA	NA	Quercus stellata	Arlington	Texas	-97.0919874	32.73277429	naturally_occurring	Arlington	NA	NA	NA	NA	NA	NA	NA	NA	NA	NA	NA	NA	NA	NA	NA	NA	NA	NA	NA
NA	NA	Quercus stellata	Arlington	Texas	-97.0919124	32.73281429	naturally_occurring	Arlington	NA	NA	NA	NA	NA	NA	NA	NA	NA	NA	NA	NA	NA	NA	NA	NA	NA	NA	NA
NA	NA	Ulmus crassifolia	Arlington	Texas	-97.09189073	32.73283095	naturally_occurring	Arlington	NA	NA	NA	NA	NA	NA	NA	NA	NA	NA	NA	NA	NA	NA	NA	NA	NA	NA	NA
NA	NA	Ulmus crassifolia	Arlington	Texas	-97.09184907	32.73285595	naturally_occurring	Arlington	NA	NA	NA	NA	NA	NA	NA	NA	NA	NA	NA	NA	NA	NA	NA	NA	NA	NA	NA
NA	NA	Quercus stellata	Arlington	Texas	-97.09203907	32.73267928	naturally_occurring	Arlington	NA	NA	NA	NA	NA	NA	NA	NA	NA	NA	NA	NA	NA	NA	NA	NA	NA	NA	NA
NA	NA	Ulmus crassifolia	Arlington	Texas	-97.0920824	32.73265595	naturally_occurring	Arlington	NA	NA	NA	NA	NA	NA	NA	NA	NA	NA	NA	NA	NA	NA	NA	NA	NA	NA	NA
NA	NA	Quercus stellata	Arlington	Texas	-97.0920974	32.73261095	naturally_occurring	Arlington	NA	NA	NA	NA	NA	NA	NA	NA	NA	NA	NA	NA	NA	NA	NA	NA	NA	NA	NA
NA	NA	Quercus stellata	Arlington	Texas	-97.09202907	32.73265261	naturally_occurring	Arlington	NA	NA	NA	NA	NA	NA	NA	NA	NA	NA	NA	NA	NA	NA	NA	NA	NA	NA	NA
NA	NA	Quercus stellata	Arlington	Texas	-97.09202073	32.73269095	naturally_occurring	Arlington	NA	NA	NA	NA	NA	NA	NA	NA	NA	NA	NA	NA	NA	NA	NA	NA	NA	NA	NA
NA	NA	Quercus stellata	Arlington	Texas	-97.09199573	32.73257761	naturally_occurring	Arlington	NA	NA	NA	NA	NA	NA	NA	NA	NA	NA	NA	NA	NA	NA	NA	NA	NA	NA	NA
NA	NA	Quercus stellata	Arlington	Texas	-97.0919124	32.73259595	naturally_occurring	Arlington	NA	NA	NA	NA	NA	NA	NA	NA	NA	NA	NA	NA	NA	NA	NA	NA	NA	NA	NA
NA	NA	Ulmus crassifolia	Arlington	Texas	-97.0919674	32.73254761	naturally_occurring	Arlington	NA	NA	NA	NA	NA	NA	NA	NA	NA	NA	NA	NA	NA	NA	NA	NA	NA	NA	NA
NA	NA	Ulmus crassifolia	Arlington	Texas	-97.09205407	32.73251761	naturally_occurring	Arlington	NA	NA	NA	NA	NA	NA	NA	NA	NA	NA	NA	NA	NA	NA	NA	NA	NA	NA	NA
NA	NA	Ulmus crassifolia	Arlington	Texas	-97.09214073	32.73253595	naturally_occurring	Arlington	NA	NA	NA	NA	NA	NA	NA	NA	NA	NA	NA	NA	NA	NA	NA	NA	NA	NA	NA
NA	NA	Ulmus crassifolia	Arlington	Texas	-97.09222573	32.73237761	naturally_occurring	Arlington	NA	NA	NA	NA	NA	NA	NA	NA	NA	NA	NA	NA	NA	NA	NA	NA	NA	NA	NA
NA	NA	Quercus stellata	Arlington	Texas	-97.09208073	32.73238261	naturally_occurring	Arlington	NA	NA	NA	NA	NA	NA	NA	NA	NA	NA	NA	NA	NA	NA	NA	NA	NA	NA	NA
NA	NA	Quercus stellata	Arlington	Texas	-97.09204073	32.73242595	naturally_occurring	Arlington	NA	NA	NA	NA	NA	NA	NA	NA	NA	NA	NA	NA	NA	NA	NA	NA	NA	NA	NA
NA	NA	Quercus stellata	Arlington	Texas	-97.09210073	32.73235428	naturally_occurring	Arlington	NA	NA	NA	NA	NA	NA	NA	NA	NA	NA	NA	NA	NA	NA	NA	NA	NA	NA	NA
NA	NA	Quercus stellata	Arlington	Texas	-97.0921124	32.73246761	naturally_occurring	Arlington	NA	NA	NA	NA	NA	NA	NA	NA	NA	NA	NA	NA	NA	NA	NA	NA	NA	NA	NA
NA	NA	Ulmus crassifolia	Arlington	Texas	-97.0919874	32.73235429	naturally_occurring	Arlington	NA	NA	NA	NA	NA	NA	NA	NA	NA	NA	NA	NA	NA	NA	NA	NA	NA	NA	NA
NA	NA	Ulmus crassifolia	Arlington	Texas	-97.09200407	32.73236595	naturally_occurring	Arlington	NA	NA	NA	NA	NA	NA	NA	NA	NA	NA	NA	NA	NA	NA	NA	NA	NA	NA	NA
NA	NA	Quercus stellata	Arlington	Texas	-97.0918824	32.73239095	naturally_occurring	Arlington	NA	NA	NA	NA	NA	NA	NA	NA	NA	NA	NA	NA	NA	NA	NA	NA	NA	NA	NA
NA	NA	Quercus stellata	Arlington	Texas	-97.0918074	32.73251095	naturally_occurring	Arlington	NA	NA	NA	NA	NA	NA	NA	NA	NA	NA	NA	NA	NA	NA	NA	NA	NA	NA	NA
NA	NA	Quercus stellata	Arlington	Texas	-97.09177073	32.73248261	naturally_occurring	Arlington	NA	NA	NA	NA	NA	NA	NA	NA	NA	NA	NA	NA	NA	NA	NA	NA	NA	NA	NA
NA	NA	Quercus stellata	Arlington	Texas	-97.0916874	32.73250929	naturally_occurring	Arlington	NA	NA	NA	NA	NA	NA	NA	NA	NA	NA	NA	NA	NA	NA	NA	NA	NA	NA	NA
NA	NA	Quercus stellata	Arlington	Texas	-97.09166407	32.73243928	naturally_occurring	Arlington	NA	NA	NA	NA	NA	NA	NA	NA	NA	NA	NA	NA	NA	NA	NA	NA	NA	NA	NA
NA	NA	Quercus stellata	Arlington	Texas	-97.0915774	32.73239595	naturally_occurring	Arlington	NA	NA	NA	NA	NA	NA	NA	NA	NA	NA	NA	NA	NA	NA	NA	NA	NA	NA	NA
NA	NA	Quercus stellata	Arlington	Texas	-97.09169407	32.73238261	naturally_occurring	Arlington	NA	NA	NA	NA	NA	NA	NA	NA	NA	NA	NA	NA	NA	NA	NA	NA	NA	NA	NA
NA	NA	Ulmus crassifolia	Arlington	Texas	-97.09178573	32.73235261	naturally_occurring	Arlington	NA	NA	NA	NA	NA	NA	NA	NA	NA	NA	NA	NA	NA	NA	NA	NA	NA	NA	NA
NA	NA	Quercus stellata	Arlington	Texas	-97.09185573	32.73233428	naturally_occurring	Arlington	NA	NA	NA	NA	NA	NA	NA	NA	NA	NA	NA	NA	NA	NA	NA	NA	NA	NA	NA
NA	NA	Quercus stellata	Arlington	Texas	-97.0918624	32.73229929	naturally_occurring	Arlington	NA	NA	NA	NA	NA	NA	NA	NA	NA	NA	NA	NA	NA	NA	NA	NA	NA	NA	NA
NA	NA	Ulmus crassifolia	Arlington	Texas	-97.09209073	32.73225928	naturally_occurring	Arlington	NA	NA	NA	NA	NA	NA	NA	NA	NA	NA	NA	NA	NA	NA	NA	NA	NA	NA	NA
NA	NA	Quercus stellata	Arlington	Texas	-97.0921024	32.73223261	naturally_occurring	Arlington	NA	NA	NA	NA	NA	NA	NA	NA	NA	NA	NA	NA	NA	NA	NA	NA	NA	NA	NA
NA	NA	Sideroxylon lanuginosum	Arlington	Texas	-97.0920524	32.73220761	naturally_occurring	Arlington	NA	NA	NA	NA	NA	NA	NA	NA	NA	NA	NA	NA	NA	NA	NA	NA	NA	NA	NA
NA	NA	Quercus stellata	Arlington	Texas	-97.0920824	32.73223595	naturally_occurring	Arlington	NA	NA	NA	NA	NA	NA	NA	NA	NA	NA	NA	NA	NA	NA	NA	NA	NA	NA	NA
NA	NA	Quercus stellata	Arlington	Texas	-97.09207407	32.73218928	naturally_occurring	Arlington	NA	NA	NA	NA	NA	NA	NA	NA	NA	NA	NA	NA	NA	NA	NA	NA	NA	NA	NA
NA	NA	Ulmus americana	Arlington	Texas	-97.09206407	32.73215095	naturally_occurring	Arlington	NA	NA	NA	NA	NA	NA	NA	NA	NA	NA	NA	NA	NA	NA	NA	NA	NA	NA	NA
NA	NA	Quercus stellata	Arlington	Texas	-97.0920474	32.73217429	naturally_occurring	Arlington	NA	NA	NA	NA	NA	NA	NA	NA	NA	NA	NA	NA	NA	NA	NA	NA	NA	NA	NA
NA	NA	Quercus stellata	Arlington	Texas	-97.09194407	32.73222761	naturally_occurring	Arlington	NA	NA	NA	NA	NA	NA	NA	NA	NA	NA	NA	NA	NA	NA	NA	NA	NA	NA	NA
NA	NA	Quercus stellata	Arlington	Texas	-97.09194073	32.73227928	naturally_occurring	Arlington	NA	NA	NA	NA	NA	NA	NA	NA	NA	NA	NA	NA	NA	NA	NA	NA	NA	NA	NA
NA	NA	Quercus stellata	Arlington	Texas	-97.09191407	32.73219095	naturally_occurring	Arlington	NA	NA	NA	NA	NA	NA	NA	NA	NA	NA	NA	NA	NA	NA	NA	NA	NA	NA	NA
NA	NA	Quercus stellata	Arlington	Texas	-97.09165573	32.73223428	naturally_occurring	Arlington	NA	NA	NA	NA	NA	NA	NA	NA	NA	NA	NA	NA	NA	NA	NA	NA	NA	NA	NA
NA	NA	Quercus stellata	Arlington	Texas	-97.0915324	32.73228095	naturally_occurring	Arlington	NA	NA	NA	NA	NA	NA	NA	NA	NA	NA	NA	NA	NA	NA	NA	NA	NA	NA	NA
NA	NA	Pistacia chinensis	Arlington	Texas	-97.0913474	32.73219595	introduced	Arlington	NA	NA	NA	NA	NA	NA	NA	NA	NA	NA	NA	NA	NA	NA	NA	NA	NA	NA	NA
NA	NA	Pistacia chinensis	Arlington	Texas	-97.09130907	32.73218261	introduced	Arlington	NA	NA	NA	NA	NA	NA	NA	NA	NA	NA	NA	NA	NA	NA	NA	NA	NA	NA	NA
NA	NA	Pistacia chinensis	Arlington	Texas	-97.09151407	32.73211761	introduced	Arlington	NA	NA	NA	NA	NA	NA	NA	NA	NA	NA	NA	NA	NA	NA	NA	NA	NA	NA	NA
NA	NA	Ulmus crassifolia	Arlington	Texas	-97.09178573	32.73204761	naturally_occurring	Arlington	NA	NA	NA	NA	NA	NA	NA	NA	NA	NA	NA	NA	NA	NA	NA	NA	NA	NA	NA
NA	NA	Quercus stellata	Arlington	Texas	-97.09174407	32.73203261	naturally_occurring	Arlington	NA	NA	NA	NA	NA	NA	NA	NA	NA	NA	NA	NA	NA	NA	NA	NA	NA	NA	NA
NA	NA	Quercus marilandica	Arlington	Texas	-97.0917924	32.73217095	naturally_occurring	Arlington	NA	NA	NA	NA	NA	NA	NA	NA	NA	NA	NA	NA	NA	NA	NA	NA	NA	NA	NA
NA	NA	Quercus stellata	Arlington	Texas	-97.09173573	32.73216095	naturally_occurring	Arlington	NA	NA	NA	NA	NA	NA	NA	NA	NA	NA	NA	NA	NA	NA	NA	NA	NA	NA	NA
NA	NA	Ulmus crassifolia	Arlington	Texas	-97.0918074	32.73210261	naturally_occurring	Arlington	NA	NA	NA	NA	NA	NA	NA	NA	NA	NA	NA	NA	NA	NA	NA	NA	NA	NA	NA
NA	NA	Ulmus crassifolia	Arlington	Texas	-97.09195073	32.73209261	naturally_occurring	Arlington	NA	NA	NA	NA	NA	NA	NA	NA	NA	NA	NA	NA	NA	NA	NA	NA	NA	NA	NA
NA	NA	Quercus stellata	Arlington	Texas	-97.09205407	32.73209095	naturally_occurring	Arlington	NA	NA	NA	NA	NA	NA	NA	NA	NA	NA	NA	NA	NA	NA	NA	NA	NA	NA	NA
NA	NA	Quercus stellata	Arlington	Texas	-97.09219907	32.73223095	naturally_occurring	Arlington	NA	NA	NA	NA	NA	NA	NA	NA	NA	NA	NA	NA	NA	NA	NA	NA	NA	NA	NA
NA	NA	Quercus stellata	Arlington	Texas	-97.0922524	32.73229595	naturally_occurring	Arlington	NA	NA	NA	NA	NA	NA	NA	NA	NA	NA	NA	NA	NA	NA	NA	NA	NA	NA	NA
NA	NA	Sideroxylon lanuginosum	Arlington	Texas	-97.0923074	32.73239929	naturally_occurring	Arlington	NA	NA	NA	NA	NA	NA	NA	NA	NA	NA	NA	NA	NA	NA	NA	NA	NA	NA	NA
NA	NA	Quercus stellata	Arlington	Texas	-97.09233573	32.73245261	naturally_occurring	Arlington	NA	NA	NA	NA	NA	NA	NA	NA	NA	NA	NA	NA	NA	NA	NA	NA	NA	NA	NA
NA	NA	Quercus stellata	Arlington	Texas	-97.09232407	32.73244595	naturally_occurring	Arlington	NA	NA	NA	NA	NA	NA	NA	NA	NA	NA	NA	NA	NA	NA	NA	NA	NA	NA	NA
NA	NA	Quercus virginiana	Arlington	Texas	-97.09172573	32.73191761	naturally_occurring	Arlington	NA	NA	NA	NA	NA	NA	NA	NA	NA	NA	NA	NA	NA	NA	NA	NA	NA	NA	NA
NA	NA	Quercus virginiana	Arlington	Texas	-97.09159073	32.73195928	naturally_occurring	Arlington	NA	NA	NA	NA	NA	NA	NA	NA	NA	NA	NA	NA	NA	NA	NA	NA	NA	NA	NA
NA	NA	Pistacia chinensis	Arlington	Texas	-97.09150073	32.73197428	introduced	Arlington	NA	NA	NA	NA	NA	NA	NA	NA	NA	NA	NA	NA	NA	NA	NA	NA	NA	NA	NA
NA	NA	Pistacia chinensis	Arlington	Texas	-97.09133573	32.73193595	introduced	Arlington	NA	NA	NA	NA	NA	NA	NA	NA	NA	NA	NA	NA	NA	NA	NA	NA	NA	NA	NA
NA	NA	Pistacia chinensis	Arlington	Texas	-97.0913074	32.73192761	introduced	Arlington	NA	NA	NA	NA	NA	NA	NA	NA	NA	NA	NA	NA	NA	NA	NA	NA	NA	NA	NA
NA	NA	Pistacia chinensis	Arlington	Texas	-97.09123073	32.73159595	introduced	Arlington	NA	NA	NA	NA	NA	NA	NA	NA	NA	NA	NA	NA	NA	NA	NA	NA	NA	NA	NA
NA	NA	Carya illinoinensis	Arlington	Texas	-97.0913324	32.73160595	naturally_occurring	Arlington	NA	NA	NA	NA	NA	NA	NA	NA	NA	NA	NA	NA	NA	NA	NA	NA	NA	NA	NA
NA	NA	Ulmus crassifolia	Arlington	Texas	-97.09296407	32.73324928	naturally_occurring	Arlington	NA	NA	NA	NA	NA	NA	NA	NA	NA	NA	NA	NA	NA	NA	NA	NA	NA	NA	NA
NA	NA	Ulmus crassifolia	Arlington	Texas	-97.09297573	32.73318595	naturally_occurring	Arlington	NA	NA	NA	NA	NA	NA	NA	NA	NA	NA	NA	NA	NA	NA	NA	NA	NA	NA	NA
NA	NA	Ulmus crassifolia	Arlington	Texas	-97.09316407	32.73288261	naturally_occurring	Arlington	NA	NA	NA	NA	NA	NA	NA	NA	NA	NA	NA	NA	NA	NA	NA	NA	NA	NA	NA
NA	NA	Ulmus crassifolia	Arlington	Texas	-97.09313907	32.73282928	naturally_occurring	Arlington	NA	NA	NA	NA	NA	NA	NA	NA	NA	NA	NA	NA	NA	NA	NA	NA	NA	NA	NA
NA	NA	Ulmus crassifolia	Arlington	Texas	-97.0931374	32.73281429	naturally_occurring	Arlington	NA	NA	NA	NA	NA	NA	NA	NA	NA	NA	NA	NA	NA	NA	NA	NA	NA	NA	NA
NA	NA	Ulmus crassifolia	Arlington	Texas	-97.09328073	32.73269428	naturally_occurring	Arlington	NA	NA	NA	NA	NA	NA	NA	NA	NA	NA	NA	NA	NA	NA	NA	NA	NA	NA	NA
NA	NA	Ulmus crassifolia	Arlington	Texas	-97.09324907	32.73266261	naturally_occurring	Arlington	NA	NA	NA	NA	NA	NA	NA	NA	NA	NA	NA	NA	NA	NA	NA	NA	NA	NA	NA
NA	NA	Ulmus crassifolia	Arlington	Texas	-97.09336407	32.73256095	naturally_occurring	Arlington	NA	NA	NA	NA	NA	NA	NA	NA	NA	NA	NA	NA	NA	NA	NA	NA	NA	NA	NA
NA	NA	Ulmus crassifolia	Arlington	Texas	-97.09339407	32.73249595	naturally_occurring	Arlington	NA	NA	NA	NA	NA	NA	NA	NA	NA	NA	NA	NA	NA	NA	NA	NA	NA	NA	NA
NA	NA	Carya illinoinensis	Arlington	Texas	-97.0934374	32.73249095	naturally_occurring	Arlington	NA	NA	NA	NA	NA	NA	NA	NA	NA	NA	NA	NA	NA	NA	NA	NA	NA	NA	NA
NA	NA	Carya illinoinensis	Arlington	Texas	-97.09340907	32.73244261	naturally_occurring	Arlington	NA	NA	NA	NA	NA	NA	NA	NA	NA	NA	NA	NA	NA	NA	NA	NA	NA	NA	NA
NA	NA	Ulmus crassifolia	Arlington	Texas	-97.09343573	32.73238761	naturally_occurring	Arlington	NA	NA	NA	NA	NA	NA	NA	NA	NA	NA	NA	NA	NA	NA	NA	NA	NA	NA	NA
NA	NA	Carya illinoinensis	Arlington	Texas	-97.09340907	32.73234428	naturally_occurring	Arlington	NA	NA	NA	NA	NA	NA	NA	NA	NA	NA	NA	NA	NA	NA	NA	NA	NA	NA	NA
1/1/1950	NA	Carya illinoinensis	Arlington	Texas	-97.142033	32.713121	naturally_occurring	Arlington	NA	NA	NA	NA	NA	NA	NA	NA	NA	NA	NA	NA	NA	NA	NA	NA	NA	NA	NA
1/1/1950	NA	Carya illinoinensis	Arlington	Texas	-97.141837	32.713282	naturally_occurring	Arlington	NA	NA	NA	NA	NA	NA	NA	NA	NA	NA	NA	NA	NA	NA	NA	NA	NA	NA	NA
NA	NA	Ulmus parvifolia	Arlington	Texas	-97.141641	32.713107	introduced	Arlington	NA	NA	NA	NA	NA	NA	NA	NA	NA	NA	NA	NA	NA	NA	NA	NA	NA	NA	NA
1/1/1990	NA	Ulmus parvifolia	Arlington	Texas	-97.141593	32.713187	introduced	Arlington	NA	NA	NA	NA	NA	NA	NA	NA	NA	NA	NA	NA	NA	NA	NA	NA	NA	NA	NA
NA	NA	Ulmus parvifolia	Arlington	Texas	-97.141552	32.713257	introduced	Arlington	NA	NA	NA	NA	NA	NA	NA	NA	NA	NA	NA	NA	NA	NA	NA	NA	NA	NA	NA
NA	NA	Ulmus parvifolia	Arlington	Texas	-97.141506	32.713323	introduced	Arlington	NA	NA	NA	NA	NA	NA	NA	NA	NA	NA	NA	NA	NA	NA	NA	NA	NA	NA	NA
NA	NA	Ulmus parvifolia	Arlington	Texas	-97.141528	32.71339	introduced	Arlington	NA	NA	NA	NA	NA	NA	NA	NA	NA	NA	NA	NA	NA	NA	NA	NA	NA	NA	NA
NA	NA	Ulmus parvifolia	Arlington	Texas	-97.141582	32.713471	introduced	Arlington	NA	NA	NA	NA	NA	NA	NA	NA	NA	NA	NA	NA	NA	NA	NA	NA	NA	NA	NA
NA	NA	Ulmus parvifolia	Arlington	Texas	-97.141644	32.713539	introduced	Arlington	NA	NA	NA	NA	NA	NA	NA	NA	NA	NA	NA	NA	NA	NA	NA	NA	NA	NA	NA
1/1/1990	1/1/2014	Ulmus parvifolia	Arlington	Texas	-97.141728	32.713507	introduced	Arlington	NA	NA	NA	NA	NA	NA	NA	NA	NA	NA	NA	NA	NA	NA	NA	NA	NA	NA	NA
NA	NA	Ulmus parvifolia	Arlington	Texas	-97.141796	32.713448	introduced	Arlington	NA	NA	NA	NA	NA	NA	NA	NA	NA	NA	NA	NA	NA	NA	NA	NA	NA	NA	NA
NA	NA	Carya illinoinensis	Arlington	Texas	-97.141844	32.713611	naturally_occurring	Arlington	NA	NA	NA	NA	NA	NA	NA	NA	NA	NA	NA	NA	NA	NA	NA	NA	NA	NA	NA
NA	NA	Carya illinoinensis	Arlington	Texas	-97.14184	32.713773	naturally_occurring	Arlington	NA	NA	NA	NA	NA	NA	NA	NA	NA	NA	NA	NA	NA	NA	NA	NA	NA	NA	NA
NA	NA	Carya illinoinensis	Arlington	Texas	-97.141836	32.713928	naturally_occurring	Arlington	NA	NA	NA	NA	NA	NA	NA	NA	NA	NA	NA	NA	NA	NA	NA	NA	NA	NA	NA
NA	NA	Carya illinoinensis	Arlington	Texas	-97.14168	32.713909	naturally_occurring	Arlington	NA	NA	NA	NA	NA	NA	NA	NA	NA	NA	NA	NA	NA	NA	NA	NA	NA	NA	NA
NA	NA	Quercus macrocarpa	Arlington	Texas	-97.141531	32.713822	naturally_occurring	Arlington	NA	NA	NA	NA	NA	NA	NA	NA	NA	NA	NA	NA	NA	NA	NA	NA	NA	NA	NA
NA	NA	Carya illinoinensis	Arlington	Texas	-97.141448	32.713902	naturally_occurring	Arlington	NA	NA	NA	NA	NA	NA	NA	NA	NA	NA	NA	NA	NA	NA	NA	NA	NA	NA	NA
NA	NA	Quercus macrocarpa	Arlington	Texas	-97.141332	32.713826	naturally_occurring	Arlington	NA	NA	NA	NA	NA	NA	NA	NA	NA	NA	NA	NA	NA	NA	NA	NA	NA	NA	NA
NA	NA	Carya illinoinensis	Arlington	Texas	-97.141319	32.713707	naturally_occurring	Arlington	NA	NA	NA	NA	NA	NA	NA	NA	NA	NA	NA	NA	NA	NA	NA	NA	NA	NA	NA
NA	NA	Quercus macrocarpa	Arlington	Texas	-97.141455	32.713715	naturally_occurring	Arlington	NA	NA	NA	NA	NA	NA	NA	NA	NA	NA	NA	NA	NA	NA	NA	NA	NA	NA	NA
NA	NA	Carya illinoinensis	Arlington	Texas	-97.141357	32.713483	naturally_occurring	Arlington	NA	NA	NA	NA	NA	NA	NA	NA	NA	NA	NA	NA	NA	NA	NA	NA	NA	NA	NA
NA	NA	Quercus stellata	Arlington	Texas	-97.141244	32.713133	naturally_occurring	Arlington	NA	NA	NA	NA	NA	NA	NA	NA	NA	NA	NA	NA	NA	NA	NA	NA	NA	NA	NA
NA	NA	Quercus stellata	Arlington	Texas	-97.141222	32.713089	naturally_occurring	Arlington	NA	NA	NA	NA	NA	NA	NA	NA	NA	NA	NA	NA	NA	NA	NA	NA	NA	NA	NA
NA	NA	Quercus stellata	Arlington	Texas	-97.141233	32.713046	naturally_occurring	Arlington	NA	NA	NA	NA	NA	NA	NA	NA	NA	NA	NA	NA	NA	NA	NA	NA	NA	NA	NA
NA	1/1/2014	Carya illinoinensis	Arlington	Texas	-97.141443	32.712603	naturally_occurring	Arlington	NA	NA	NA	NA	NA	NA	NA	NA	NA	NA	NA	NA	NA	NA	NA	NA	NA	NA	NA
NA	1/1/2014	Carya illinoinensis	Arlington	Texas	-97.141507	32.71237	naturally_occurring	Arlington	NA	NA	NA	NA	NA	NA	NA	NA	NA	NA	NA	NA	NA	NA	NA	NA	NA	NA	NA
NA	NA	Carya illinoinensis	Arlington	Texas	-97.142039	32.712792	naturally_occurring	Arlington	NA	NA	NA	NA	NA	NA	NA	NA	NA	NA	NA	NA	NA	NA	NA	NA	NA	NA	NA
NA	1/1/2014	Carya illinoinensis	Arlington	Texas	-97.142049	32.712293	naturally_occurring	Arlington	NA	NA	NA	NA	NA	NA	NA	NA	NA	NA	NA	NA	NA	NA	NA	NA	NA	NA	NA
NA	NA	Carya illinoinensis	Arlington	Texas	-97.141667	32.711804	naturally_occurring	Arlington	NA	NA	NA	NA	NA	NA	NA	NA	NA	NA	NA	NA	NA	NA	NA	NA	NA	NA	NA
NA	1/1/2014	Carya illinoinensis	Arlington	Texas	-97.142233	32.711968	naturally_occurring	Arlington	NA	NA	NA	NA	NA	NA	NA	NA	NA	NA	NA	NA	NA	NA	NA	NA	NA	NA	NA
NA	NA	Carya illinoinensis	Arlington	Texas	-97.142444	32.711798	naturally_occurring	Arlington	NA	NA	NA	NA	NA	NA	NA	NA	NA	NA	NA	NA	NA	NA	NA	NA	NA	NA	NA
NA	NA	Carya illinoinensis	Arlington	Texas	-97.142633	32.711962	naturally_occurring	Arlington	NA	NA	NA	NA	NA	NA	NA	NA	NA	NA	NA	NA	NA	NA	NA	NA	NA	NA	NA
NA	1/1/2014	Carya illinoinensis	Arlington	Texas	-97.14245	32.712293	naturally_occurring	Arlington	NA	NA	NA	NA	NA	NA	NA	NA	NA	NA	NA	NA	NA	NA	NA	NA	NA	NA	NA
NA	1/1/2014	Quercus muehlenbergii	Arlington	Texas	-97.142625	32.712596	naturally_occurring	Arlington	NA	NA	NA	NA	NA	NA	NA	NA	NA	NA	NA	NA	NA	NA	NA	NA	NA	NA	NA
NA	NA	Carya illinoinensis	Arlington	Texas	-97.142429	32.712782	naturally_occurring	Arlington	NA	NA	NA	NA	NA	NA	NA	NA	NA	NA	NA	NA	NA	NA	NA	NA	NA	NA	NA
NA	NA	Carya illinoinensis	Arlington	Texas	-97.142617	32.712779	naturally_occurring	Arlington	NA	NA	NA	NA	NA	NA	NA	NA	NA	NA	NA	NA	NA	NA	NA	NA	NA	NA	NA
NA	NA	Carya illinoinensis	Arlington	Texas	-97.142812	32.712783	naturally_occurring	Arlington	NA	NA	NA	NA	NA	NA	NA	NA	NA	NA	NA	NA	NA	NA	NA	NA	NA	NA	NA
NA	NA	Carya illinoinensis	Arlington	Texas	-97.142816	32.712959	naturally_occurring	Arlington	NA	NA	NA	NA	NA	NA	NA	NA	NA	NA	NA	NA	NA	NA	NA	NA	NA	NA	NA
NA	NA	Carya illinoinensis	Arlington	Texas	-97.142621	32.712951	naturally_occurring	Arlington	NA	NA	NA	NA	NA	NA	NA	NA	NA	NA	NA	NA	NA	NA	NA	NA	NA	NA	NA
1/1/1950	1/1/2014	Carya illinoinensis	Arlington	Texas	-97.14241419	32.71294959	naturally_occurring	Arlington	NA	NA	NA	NA	NA	NA	NA	NA	NA	NA	NA	NA	NA	NA	NA	NA	NA	NA	NA
1/1/1950	NA	Carya illinoinensis	Arlington	Texas	-97.142234	32.71312	naturally_occurring	Arlington	NA	NA	NA	NA	NA	NA	NA	NA	NA	NA	NA	NA	NA	NA	NA	NA	NA	NA	NA
1/1/1950	1/1/2014	Carya illinoinensis	Arlington	Texas	-97.14241934	32.71311674	naturally_occurring	Arlington	NA	NA	NA	NA	NA	NA	NA	NA	NA	NA	NA	NA	NA	NA	NA	NA	NA	NA	NA
NA	1/1/2014	Carya illinoinensis	Arlington	Texas	-97.142619	32.713113	naturally_occurring	Arlington	NA	NA	NA	NA	NA	NA	NA	NA	NA	NA	NA	NA	NA	NA	NA	NA	NA	NA	NA
NA	NA	Carya illinoinensis	Arlington	Texas	-97.14241722	32.71327628	naturally_occurring	Arlington	NA	NA	NA	NA	NA	NA	NA	NA	NA	NA	NA	NA	NA	NA	NA	NA	NA	NA	NA
NA	1/1/2014	Carya illinoinensis	Arlington	Texas	-97.142416	32.713431	naturally_occurring	Arlington	NA	NA	NA	NA	NA	NA	NA	NA	NA	NA	NA	NA	NA	NA	NA	NA	NA	NA	NA
NA	NA	Carya illinoinensis	Arlington	Texas	-97.142626	32.713451	naturally_occurring	Arlington	NA	NA	NA	NA	NA	NA	NA	NA	NA	NA	NA	NA	NA	NA	NA	NA	NA	NA	NA
NA	NA	Carya illinoinensis	Arlington	Texas	-97.14282	32.713462	naturally_occurring	Arlington	NA	NA	NA	NA	NA	NA	NA	NA	NA	NA	NA	NA	NA	NA	NA	NA	NA	NA	NA
NA	NA	Carya illinoinensis	Arlington	Texas	-97.142621	32.713776	naturally_occurring	Arlington	NA	NA	NA	NA	NA	NA	NA	NA	NA	NA	NA	NA	NA	NA	NA	NA	NA	NA	NA
NA	1/1/2014	Carya illinoinensis	Arlington	Texas	-97.142411	32.713629	naturally_occurring	Arlington	NA	NA	NA	NA	NA	NA	NA	NA	NA	NA	NA	NA	NA	NA	NA	NA	NA	NA	NA
NA	NA	Carya illinoinensis	Arlington	Texas	-97.142229	32.713779	naturally_occurring	Arlington	NA	NA	NA	NA	NA	NA	NA	NA	NA	NA	NA	NA	NA	NA	NA	NA	NA	NA	NA
NA	NA	Carya illinoinensis	Arlington	Texas	-97.142042	32.713774	naturally_occurring	Arlington	NA	NA	NA	NA	NA	NA	NA	NA	NA	NA	NA	NA	NA	NA	NA	NA	NA	NA	NA
NA	NA	Pistacia chinensis	Arlington	Texas	-97.09121907	32.73161928	introduced	Arlington	NA	NA	NA	NA	NA	NA	NA	NA	NA	NA	NA	NA	NA	NA	NA	NA	NA	NA	NA
NA	NA	Carya illinoinensis	Arlington	Texas	-97.09290907	32.73334428	naturally_occurring	Arlington	NA	NA	NA	NA	NA	NA	NA	NA	NA	NA	NA	NA	NA	NA	NA	NA	NA	NA	NA
NA	NA	Quercus stellata	Arlington	Texas	-97.0913374	32.73159761	naturally_occurring	Arlington	NA	NA	NA	NA	NA	NA	NA	NA	NA	NA	NA	NA	NA	NA	NA	NA	NA	NA	NA
NA	NA	Quercus stellata	Arlington	Texas	-97.09151407	32.73167928	naturally_occurring	Arlington	NA	NA	NA	NA	NA	NA	NA	NA	NA	NA	NA	NA	NA	NA	NA	NA	NA	NA	NA
NA	NA	Quercus stellata	Arlington	Texas	-97.0915374	32.73181929	naturally_occurring	Arlington	NA	NA	NA	NA	NA	NA	NA	NA	NA	NA	NA	NA	NA	NA	NA	NA	NA	NA	NA
NA	NA	Quercus stellata	Arlington	Texas	-97.09149073	32.73182595	naturally_occurring	Arlington	NA	NA	NA	NA	NA	NA	NA	NA	NA	NA	NA	NA	NA	NA	NA	NA	NA	NA	NA
NA	NA	Quercus virginiana	Arlington	Texas	-97.0916274	32.73183761	naturally_occurring	Arlington	NA	NA	NA	NA	NA	NA	NA	NA	NA	NA	NA	NA	NA	NA	NA	NA	NA	NA	NA
NA	NA	Quercus virginiana	Arlington	Texas	-97.09156907	32.73173595	naturally_occurring	Arlington	NA	NA	NA	NA	NA	NA	NA	NA	NA	NA	NA	NA	NA	NA	NA	NA	NA	NA	NA
NA	NA	Quercus stellata	Arlington	Texas	-97.0916524	32.73165929	naturally_occurring	Arlington	NA	NA	NA	NA	NA	NA	NA	NA	NA	NA	NA	NA	NA	NA	NA	NA	NA	NA	NA
NA	NA	Quercus stellata	Arlington	Texas	-97.0915924	32.73170261	naturally_occurring	Arlington	NA	NA	NA	NA	NA	NA	NA	NA	NA	NA	NA	NA	NA	NA	NA	NA	NA	NA	NA
NA	NA	Quercus stellata	Arlington	Texas	-97.09159573	32.73167095	naturally_occurring	Arlington	NA	NA	NA	NA	NA	NA	NA	NA	NA	NA	NA	NA	NA	NA	NA	NA	NA	NA	NA
NA	NA	Quercus stellata	Arlington	Texas	-97.09159573	32.73167261	naturally_occurring	Arlington	NA	NA	NA	NA	NA	NA	NA	NA	NA	NA	NA	NA	NA	NA	NA	NA	NA	NA	NA
NA	NA	Quercus stellata	Arlington	Texas	-97.09164073	32.73168928	naturally_occurring	Arlington	NA	NA	NA	NA	NA	NA	NA	NA	NA	NA	NA	NA	NA	NA	NA	NA	NA	NA	NA
NA	NA	Quercus stellata	Arlington	Texas	-97.09169073	32.73173428	naturally_occurring	Arlington	NA	NA	NA	NA	NA	NA	NA	NA	NA	NA	NA	NA	NA	NA	NA	NA	NA	NA	NA
NA	NA	Quercus stellata	Arlington	Texas	-97.09174907	32.73173928	naturally_occurring	Arlington	NA	NA	NA	NA	NA	NA	NA	NA	NA	NA	NA	NA	NA	NA	NA	NA	NA	NA	NA
NA	NA	Quercus stellata	Arlington	Texas	-97.09173407	32.73175761	naturally_occurring	Arlington	NA	NA	NA	NA	NA	NA	NA	NA	NA	NA	NA	NA	NA	NA	NA	NA	NA	NA	NA
NA	NA	Quercus stellata	Arlington	Texas	-97.09185073	32.73186761	naturally_occurring	Arlington	NA	NA	NA	NA	NA	NA	NA	NA	NA	NA	NA	NA	NA	NA	NA	NA	NA	NA	NA
NA	NA	Quercus stellata	Arlington	Texas	-97.0918274	32.73188929	naturally_occurring	Arlington	NA	NA	NA	NA	NA	NA	NA	NA	NA	NA	NA	NA	NA	NA	NA	NA	NA	NA	NA
NA	NA	Quercus stellata	Arlington	Texas	-97.09190073	32.73185928	naturally_occurring	Arlington	NA	NA	NA	NA	NA	NA	NA	NA	NA	NA	NA	NA	NA	NA	NA	NA	NA	NA	NA
NA	NA	Quercus stellata	Arlington	Texas	-97.0919224	32.73184429	naturally_occurring	Arlington	NA	NA	NA	NA	NA	NA	NA	NA	NA	NA	NA	NA	NA	NA	NA	NA	NA	NA	NA
NA	NA	Quercus stellata	Arlington	Texas	-97.09197407	32.73186428	naturally_occurring	Arlington	NA	NA	NA	NA	NA	NA	NA	NA	NA	NA	NA	NA	NA	NA	NA	NA	NA	NA	NA
NA	NA	Ulmus crassifolia	Arlington	Texas	-97.0919974	32.73186261	naturally_occurring	Arlington	NA	NA	NA	NA	NA	NA	NA	NA	NA	NA	NA	NA	NA	NA	NA	NA	NA	NA	NA
NA	NA	Ulmus americana	Arlington	Texas	-97.09204573	32.73193595	naturally_occurring	Arlington	NA	NA	NA	NA	NA	NA	NA	NA	NA	NA	NA	NA	NA	NA	NA	NA	NA	NA	NA
NA	NA	Quercus stellata	Arlington	Texas	-97.09205907	32.73198261	naturally_occurring	Arlington	NA	NA	NA	NA	NA	NA	NA	NA	NA	NA	NA	NA	NA	NA	NA	NA	NA	NA	NA
NA	NA	Quercus stellata	Arlington	Texas	-97.09213573	32.73197261	naturally_occurring	Arlington	NA	NA	NA	NA	NA	NA	NA	NA	NA	NA	NA	NA	NA	NA	NA	NA	NA	NA	NA
NA	NA	Quercus stellata	Arlington	Texas	-97.0921474	32.73198595	naturally_occurring	Arlington	NA	NA	NA	NA	NA	NA	NA	NA	NA	NA	NA	NA	NA	NA	NA	NA	NA	NA	NA
NA	NA	Quercus stellata	Arlington	Texas	-97.09223907	32.73208261	naturally_occurring	Arlington	NA	NA	NA	NA	NA	NA	NA	NA	NA	NA	NA	NA	NA	NA	NA	NA	NA	NA	NA
NA	NA	Ulmus crassifolia	Arlington	Texas	-97.0923124	32.73204095	naturally_occurring	Arlington	NA	NA	NA	NA	NA	NA	NA	NA	NA	NA	NA	NA	NA	NA	NA	NA	NA	NA	NA
NA	NA	Ulmus crassifolia	Arlington	Texas	-97.09233573	32.73210761	naturally_occurring	Arlington	NA	NA	NA	NA	NA	NA	NA	NA	NA	NA	NA	NA	NA	NA	NA	NA	NA	NA	NA
NA	NA	Ulmus crassifolia	Arlington	Texas	-97.0924124	32.73216929	naturally_occurring	Arlington	NA	NA	NA	NA	NA	NA	NA	NA	NA	NA	NA	NA	NA	NA	NA	NA	NA	NA	NA
NA	NA	Ulmus crassifolia	Arlington	Texas	-97.09246573	32.73221428	naturally_occurring	Arlington	NA	NA	NA	NA	NA	NA	NA	NA	NA	NA	NA	NA	NA	NA	NA	NA	NA	NA	NA
NA	NA	Ulmus crassifolia	Arlington	Texas	-97.0924274	32.73221595	naturally_occurring	Arlington	NA	NA	NA	NA	NA	NA	NA	NA	NA	NA	NA	NA	NA	NA	NA	NA	NA	NA	NA
NA	NA	Quercus stellata	Arlington	Texas	-97.09252407	32.73220261	naturally_occurring	Arlington	NA	NA	NA	NA	NA	NA	NA	NA	NA	NA	NA	NA	NA	NA	NA	NA	NA	NA	NA
NA	NA	Quercus stellata	Arlington	Texas	-97.0924674	32.73228261	naturally_occurring	Arlington	NA	NA	NA	NA	NA	NA	NA	NA	NA	NA	NA	NA	NA	NA	NA	NA	NA	NA	NA
NA	NA	Quercus stellata	Arlington	Texas	-97.09248907	32.73224595	naturally_occurring	Arlington	NA	NA	NA	NA	NA	NA	NA	NA	NA	NA	NA	NA	NA	NA	NA	NA	NA	NA	NA
NA	NA	Quercus stellata	Arlington	Texas	-97.09248073	32.73228761	naturally_occurring	Arlington	NA	NA	NA	NA	NA	NA	NA	NA	NA	NA	NA	NA	NA	NA	NA	NA	NA	NA	NA
NA	NA	Quercus stellata	Arlington	Texas	-97.09251573	32.73235095	naturally_occurring	Arlington	NA	NA	NA	NA	NA	NA	NA	NA	NA	NA	NA	NA	NA	NA	NA	NA	NA	NA	NA
NA	NA	Ulmus crassifolia	Arlington	Texas	-97.09256407	32.73227261	naturally_occurring	Arlington	NA	NA	NA	NA	NA	NA	NA	NA	NA	NA	NA	NA	NA	NA	NA	NA	NA	NA	NA
NA	NA	Quercus stellata	Arlington	Texas	-97.09261073	32.73228928	naturally_occurring	Arlington	NA	NA	NA	NA	NA	NA	NA	NA	NA	NA	NA	NA	NA	NA	NA	NA	NA	NA	NA
NA	NA	Quercus stellata	Arlington	Texas	-97.09255573	32.73225428	naturally_occurring	Arlington	NA	NA	NA	NA	NA	NA	NA	NA	NA	NA	NA	NA	NA	NA	NA	NA	NA	NA	NA
NA	NA	Quercus stellata	Arlington	Texas	-97.0925874	32.73228429	naturally_occurring	Arlington	NA	NA	NA	NA	NA	NA	NA	NA	NA	NA	NA	NA	NA	NA	NA	NA	NA	NA	NA
NA	NA	Ulmus crassifolia	Arlington	Texas	-97.0926824	32.73228429	naturally_occurring	Arlington	NA	NA	NA	NA	NA	NA	NA	NA	NA	NA	NA	NA	NA	NA	NA	NA	NA	NA	NA
NA	NA	Ulmus crassifolia	Arlington	Texas	-97.0927924	32.73221095	naturally_occurring	Arlington	NA	NA	NA	NA	NA	NA	NA	NA	NA	NA	NA	NA	NA	NA	NA	NA	NA	NA	NA
NA	NA	Quercus stellata	Arlington	Texas	-97.09262407	32.73239428	naturally_occurring	Arlington	NA	NA	NA	NA	NA	NA	NA	NA	NA	NA	NA	NA	NA	NA	NA	NA	NA	NA	NA
NA	NA	Quercus stellata	Arlington	Texas	-97.0927024	32.73236761	naturally_occurring	Arlington	NA	NA	NA	NA	NA	NA	NA	NA	NA	NA	NA	NA	NA	NA	NA	NA	NA	NA	NA
NA	NA	Ulmus crassifolia	Arlington	Texas	-97.0927274	32.73243095	naturally_occurring	Arlington	NA	NA	NA	NA	NA	NA	NA	NA	NA	NA	NA	NA	NA	NA	NA	NA	NA	NA	NA
NA	NA	Ulmus crassifolia	Arlington	Texas	-97.0927824	32.73234761	naturally_occurring	Arlington	NA	NA	NA	NA	NA	NA	NA	NA	NA	NA	NA	NA	NA	NA	NA	NA	NA	NA	NA
NA	NA	Ulmus crassifolia	Arlington	Texas	-97.09289573	32.73230761	naturally_occurring	Arlington	NA	NA	NA	NA	NA	NA	NA	NA	NA	NA	NA	NA	NA	NA	NA	NA	NA	NA	NA
NA	NA	Quercus stellata	Arlington	Texas	-97.0930124	32.73235429	naturally_occurring	Arlington	NA	NA	NA	NA	NA	NA	NA	NA	NA	NA	NA	NA	NA	NA	NA	NA	NA	NA	NA
NA	NA	Ulmus crassifolia	Arlington	Texas	-97.09280407	32.73242428	naturally_occurring	Arlington	NA	NA	NA	NA	NA	NA	NA	NA	NA	NA	NA	NA	NA	NA	NA	NA	NA	NA	NA
NA	NA	Ulmus crassifolia	Arlington	Texas	-97.09280073	32.73245928	naturally_occurring	Arlington	NA	NA	NA	NA	NA	NA	NA	NA	NA	NA	NA	NA	NA	NA	NA	NA	NA	NA	NA
NA	NA	Ulmus crassifolia	Arlington	Texas	-97.09270907	32.73247761	naturally_occurring	Arlington	NA	NA	NA	NA	NA	NA	NA	NA	NA	NA	NA	NA	NA	NA	NA	NA	NA	NA	NA
NA	NA	Quercus stellata	Arlington	Texas	-97.0926674	32.73247095	naturally_occurring	Arlington	NA	NA	NA	NA	NA	NA	NA	NA	NA	NA	NA	NA	NA	NA	NA	NA	NA	NA	NA
NA	NA	Ulmus crassifolia	Arlington	Texas	-97.09267573	32.73251095	naturally_occurring	Arlington	NA	NA	NA	NA	NA	NA	NA	NA	NA	NA	NA	NA	NA	NA	NA	NA	NA	NA	NA
NA	NA	Ulmus crassifolia	Arlington	Texas	-97.09269407	32.73255761	naturally_occurring	Arlington	NA	NA	NA	NA	NA	NA	NA	NA	NA	NA	NA	NA	NA	NA	NA	NA	NA	NA	NA
NA	NA	Ulmus crassifolia	Arlington	Texas	-97.09271073	32.73255928	naturally_occurring	Arlington	NA	NA	NA	NA	NA	NA	NA	NA	NA	NA	NA	NA	NA	NA	NA	NA	NA	NA	NA
NA	NA	Ulmus crassifolia	Arlington	Texas	-97.09268073	32.73256928	naturally_occurring	Arlington	NA	NA	NA	NA	NA	NA	NA	NA	NA	NA	NA	NA	NA	NA	NA	NA	NA	NA	NA
NA	NA	Ulmus crassifolia	Arlington	Texas	-97.09276907	32.73255761	naturally_occurring	Arlington	NA	NA	NA	NA	NA	NA	NA	NA	NA	NA	NA	NA	NA	NA	NA	NA	NA	NA	NA
NA	NA	Ulmus crassifolia	Arlington	Texas	-97.09271907	32.73263761	naturally_occurring	Arlington	NA	NA	NA	NA	NA	NA	NA	NA	NA	NA	NA	NA	NA	NA	NA	NA	NA	NA	NA
NA	NA	Ulmus crassifolia	Arlington	Texas	-97.0926524	32.73262429	naturally_occurring	Arlington	NA	NA	NA	NA	NA	NA	NA	NA	NA	NA	NA	NA	NA	NA	NA	NA	NA	NA	NA
NA	NA	Ulmus crassifolia	Arlington	Texas	-97.09261073	32.73272095	naturally_occurring	Arlington	NA	NA	NA	NA	NA	NA	NA	NA	NA	NA	NA	NA	NA	NA	NA	NA	NA	NA	NA
NA	NA	Ulmus crassifolia	Arlington	Texas	-97.0926974	32.73266429	naturally_occurring	Arlington	NA	NA	NA	NA	NA	NA	NA	NA	NA	NA	NA	NA	NA	NA	NA	NA	NA	NA	NA
NA	NA	Quercus stellata	Arlington	Texas	-97.09279407	32.73271095	naturally_occurring	Arlington	NA	NA	NA	NA	NA	NA	NA	NA	NA	NA	NA	NA	NA	NA	NA	NA	NA	NA	NA
NA	NA	Quercus stellata	Arlington	Texas	-97.09278073	32.73282428	naturally_occurring	Arlington	NA	NA	NA	NA	NA	NA	NA	NA	NA	NA	NA	NA	NA	NA	NA	NA	NA	NA	NA
NA	NA	Ulmus crassifolia	Arlington	Texas	-97.09273407	32.73282595	naturally_occurring	Arlington	NA	NA	NA	NA	NA	NA	NA	NA	NA	NA	NA	NA	NA	NA	NA	NA	NA	NA	NA
NA	NA	Ulmus crassifolia	Arlington	Texas	-97.0927474	32.73286261	naturally_occurring	Arlington	NA	NA	NA	NA	NA	NA	NA	NA	NA	NA	NA	NA	NA	NA	NA	NA	NA	NA	NA
NA	NA	Ulmus crassifolia	Arlington	Texas	-97.09274573	32.73292095	naturally_occurring	Arlington	NA	NA	NA	NA	NA	NA	NA	NA	NA	NA	NA	NA	NA	NA	NA	NA	NA	NA	NA
NA	NA	Ulmus crassifolia	Arlington	Texas	-97.0927174	32.73299429	naturally_occurring	Arlington	NA	NA	NA	NA	NA	NA	NA	NA	NA	NA	NA	NA	NA	NA	NA	NA	NA	NA	NA
NA	NA	Quercus stellata	Arlington	Texas	-97.0926624	32.73281095	naturally_occurring	Arlington	NA	NA	NA	NA	NA	NA	NA	NA	NA	NA	NA	NA	NA	NA	NA	NA	NA	NA	NA
NA	NA	Quercus stellata	Arlington	Texas	-97.09259407	32.73277261	naturally_occurring	Arlington	NA	NA	NA	NA	NA	NA	NA	NA	NA	NA	NA	NA	NA	NA	NA	NA	NA	NA	NA
NA	NA	Ulmus crassifolia	Arlington	Texas	-97.0926224	32.73285595	naturally_occurring	Arlington	NA	NA	NA	NA	NA	NA	NA	NA	NA	NA	NA	NA	NA	NA	NA	NA	NA	NA	NA
NA	NA	Ulmus crassifolia	Arlington	Texas	-97.09261573	32.73290928	naturally_occurring	Arlington	NA	NA	NA	NA	NA	NA	NA	NA	NA	NA	NA	NA	NA	NA	NA	NA	NA	NA	NA
NA	NA	Ulmus crassifolia	Arlington	Texas	-97.09260073	32.73299095	naturally_occurring	Arlington	NA	NA	NA	NA	NA	NA	NA	NA	NA	NA	NA	NA	NA	NA	NA	NA	NA	NA	NA
NA	NA	Ulmus crassifolia	Arlington	Texas	-97.09255573	32.73300928	naturally_occurring	Arlington	NA	NA	NA	NA	NA	NA	NA	NA	NA	NA	NA	NA	NA	NA	NA	NA	NA	NA	NA
NA	NA	Ulmus crassifolia	Arlington	Texas	-97.09256907	32.73304095	naturally_occurring	Arlington	NA	NA	NA	NA	NA	NA	NA	NA	NA	NA	NA	NA	NA	NA	NA	NA	NA	NA	NA
NA	NA	Ulmus crassifolia	Arlington	Texas	-97.09255407	32.73308095	naturally_occurring	Arlington	NA	NA	NA	NA	NA	NA	NA	NA	NA	NA	NA	NA	NA	NA	NA	NA	NA	NA	NA
NA	NA	Ulmus crassifolia	Arlington	Texas	-97.0925474	32.73309095	naturally_occurring	Arlington	NA	NA	NA	NA	NA	NA	NA	NA	NA	NA	NA	NA	NA	NA	NA	NA	NA	NA	NA
NA	NA	Quercus stellata	Arlington	Texas	-97.0925224	32.73313761	naturally_occurring	Arlington	NA	NA	NA	NA	NA	NA	NA	NA	NA	NA	NA	NA	NA	NA	NA	NA	NA	NA	NA
NA	NA	Ulmus crassifolia	Arlington	Texas	-97.09250907	32.73316761	naturally_occurring	Arlington	NA	NA	NA	NA	NA	NA	NA	NA	NA	NA	NA	NA	NA	NA	NA	NA	NA	NA	NA
NA	NA	Ulmus crassifolia	Arlington	Texas	-97.09252573	32.73325428	naturally_occurring	Arlington	NA	NA	NA	NA	NA	NA	NA	NA	NA	NA	NA	NA	NA	NA	NA	NA	NA	NA	NA
NA	NA	Sideroxylon lanuginosum	Arlington	Texas	-97.09240907	32.73341261	naturally_occurring	Arlington	NA	NA	NA	NA	NA	NA	NA	NA	NA	NA	NA	NA	NA	NA	NA	NA	NA	NA	NA
NA	NA	Ulmus crassifolia	Arlington	Texas	-97.09237407	32.73353595	naturally_occurring	Arlington	NA	NA	NA	NA	NA	NA	NA	NA	NA	NA	NA	NA	NA	NA	NA	NA	NA	NA	NA
NA	NA	Ulmus crassifolia	Arlington	Texas	-97.0924924	32.73362929	naturally_occurring	Arlington	NA	NA	NA	NA	NA	NA	NA	NA	NA	NA	NA	NA	NA	NA	NA	NA	NA	NA	NA
NA	NA	Ulmus crassifolia	Arlington	Texas	-97.09251907	32.73370595	naturally_occurring	Arlington	NA	NA	NA	NA	NA	NA	NA	NA	NA	NA	NA	NA	NA	NA	NA	NA	NA	NA	NA
NA	NA	Ulmus crassifolia	Arlington	Texas	-97.09221407	32.73366261	naturally_occurring	Arlington	NA	NA	NA	NA	NA	NA	NA	NA	NA	NA	NA	NA	NA	NA	NA	NA	NA	NA	NA
NA	NA	Ulmus crassifolia	Arlington	Texas	-97.09212407	32.73358261	naturally_occurring	Arlington	NA	NA	NA	NA	NA	NA	NA	NA	NA	NA	NA	NA	NA	NA	NA	NA	NA	NA	NA
NA	NA	Ulmus crassifolia	Arlington	Texas	-97.09212907	32.73352928	naturally_occurring	Arlington	NA	NA	NA	NA	NA	NA	NA	NA	NA	NA	NA	NA	NA	NA	NA	NA	NA	NA	NA
NA	NA	Ulmus crassifolia	Arlington	Texas	-97.09215907	32.73349928	naturally_occurring	Arlington	NA	NA	NA	NA	NA	NA	NA	NA	NA	NA	NA	NA	NA	NA	NA	NA	NA	NA	NA
NA	NA	Ulmus crassifolia	Arlington	Texas	-97.09212407	32.73362428	naturally_occurring	Arlington	NA	NA	NA	NA	NA	NA	NA	NA	NA	NA	NA	NA	NA	NA	NA	NA	NA	NA	NA
NA	NA	Ulmus crassifolia	Arlington	Texas	-97.09208907	32.73364095	naturally_occurring	Arlington	NA	NA	NA	NA	NA	NA	NA	NA	NA	NA	NA	NA	NA	NA	NA	NA	NA	NA	NA
NA	NA	Lagerstroemia indica	Arlington	Texas	-97.0921224	32.73375761	introduced	Arlington	NA	NA	NA	NA	NA	NA	NA	NA	NA	NA	NA	NA	NA	NA	NA	NA	NA	NA	NA
NA	NA	Lagerstroemia indica	Arlington	Texas	-97.09208573	32.73376095	introduced	Arlington	NA	NA	NA	NA	NA	NA	NA	NA	NA	NA	NA	NA	NA	NA	NA	NA	NA	NA	NA
NA	NA	Ulmus crassifolia	Arlington	Texas	-97.0919324	32.73380429	naturally_occurring	Arlington	NA	NA	NA	NA	NA	NA	NA	NA	NA	NA	NA	NA	NA	NA	NA	NA	NA	NA	NA
NA	NA	Ulmus crassifolia	Arlington	Texas	-97.0928274	32.73383595	naturally_occurring	Arlington	NA	NA	NA	NA	NA	NA	NA	NA	NA	NA	NA	NA	NA	NA	NA	NA	NA	NA	NA
NA	NA	Ailanthus altissima	Arlington	Texas	-97.0928874	32.73381261	introduced	Arlington	NA	NA	NA	NA	NA	NA	NA	NA	NA	NA	NA	NA	NA	NA	NA	NA	NA	NA	NA
NA	NA	Ulmus crassifolia	Arlington	Texas	-97.0927974	32.73365595	naturally_occurring	Arlington	NA	NA	NA	NA	NA	NA	NA	NA	NA	NA	NA	NA	NA	NA	NA	NA	NA	NA	NA
NA	NA	Ulmus crassifolia	Arlington	Texas	-97.09287073	32.73361595	naturally_occurring	Arlington	NA	NA	NA	NA	NA	NA	NA	NA	NA	NA	NA	NA	NA	NA	NA	NA	NA	NA	NA
NA	NA	Ulmus crassifolia	Arlington	Texas	-97.09282573	32.73354595	naturally_occurring	Arlington	NA	NA	NA	NA	NA	NA	NA	NA	NA	NA	NA	NA	NA	NA	NA	NA	NA	NA	NA
NA	NA	Carya illinoinensis	Arlington	Texas	-97.09275907	32.73350595	naturally_occurring	Arlington	NA	NA	NA	NA	NA	NA	NA	NA	NA	NA	NA	NA	NA	NA	NA	NA	NA	NA	NA
NA	NA	Sideroxylon lanuginosum	Arlington	Texas	-97.0929074	32.73349761	naturally_occurring	Arlington	NA	NA	NA	NA	NA	NA	NA	NA	NA	NA	NA	NA	NA	NA	NA	NA	NA	NA	NA
NA	NA	Ulmus crassifolia	Arlington	Texas	-97.09289573	32.73333928	naturally_occurring	Arlington	NA	NA	NA	NA	NA	NA	NA	NA	NA	NA	NA	NA	NA	NA	NA	NA	NA	NA	NA
NA	NA	NA	Arlington	Texas	-97.0928624	32.73328595	no_info	Arlington	NA	NA	NA	NA	NA	NA	NA	NA	NA	NA	NA	NA	NA	NA	NA	NA	NA	NA	NA
NA	1/1/2014	Fraxinus pennsylvanica	Arlington	Texas	-97.20025738	32.71203929	naturally_occurring	Arlington	NA	NA	NA	NA	NA	NA	NA	NA	NA	NA	NA	NA	NA	NA	NA	NA	NA	NA	NA
1/1/1953	NA	Fraxinus pennsylvanica	Arlington	Texas	-97.19996738	32.71191096	naturally_occurring	Arlington	NA	NA	NA	NA	NA	NA	NA	NA	NA	NA	NA	NA	NA	NA	NA	NA	NA	NA	NA
NA	1/1/2014	Ulmus americana	Arlington	Texas	-97.20000071	32.71217596	naturally_occurring	Arlington	NA	NA	NA	NA	NA	NA	NA	NA	NA	NA	NA	NA	NA	NA	NA	NA	NA	NA	NA
NA	1/1/2014	Fraxinus pennsylvanica	Arlington	Texas	-97.20047071	32.71216929	naturally_occurring	Arlington	NA	NA	NA	NA	NA	NA	NA	NA	NA	NA	NA	NA	NA	NA	NA	NA	NA	NA	NA
NA	NA	Ulmus americana	Arlington	Texas	-97.20108738	32.71248929	naturally_occurring	Arlington	NA	NA	NA	NA	NA	NA	NA	NA	NA	NA	NA	NA	NA	NA	NA	NA	NA	NA	NA
NA	NA	Quercus stellata	Arlington	Texas	-97.20107905	32.71250929	naturally_occurring	Arlington	NA	NA	NA	NA	NA	NA	NA	NA	NA	NA	NA	NA	NA	NA	NA	NA	NA	NA	NA
NA	NA	Quercus stellata	Arlington	Texas	-97.20116905	32.71253429	naturally_occurring	Arlington	NA	NA	NA	NA	NA	NA	NA	NA	NA	NA	NA	NA	NA	NA	NA	NA	NA	NA	NA
NA	NA	Quercus stellata	Arlington	Texas	-97.20117571	32.71256762	naturally_occurring	Arlington	NA	NA	NA	NA	NA	NA	NA	NA	NA	NA	NA	NA	NA	NA	NA	NA	NA	NA	NA
NA	NA	Quercus stellata	Arlington	Texas	-97.20129071	32.71270429	naturally_occurring	Arlington	NA	NA	NA	NA	NA	NA	NA	NA	NA	NA	NA	NA	NA	NA	NA	NA	NA	NA	NA
NA	NA	Quercus stellata	Arlington	Texas	-97.20145571	32.71249762	naturally_occurring	Arlington	NA	NA	NA	NA	NA	NA	NA	NA	NA	NA	NA	NA	NA	NA	NA	NA	NA	NA	NA
NA	NA	Quercus stellata	Arlington	Texas	-97.20143071	32.71241096	naturally_occurring	Arlington	NA	NA	NA	NA	NA	NA	NA	NA	NA	NA	NA	NA	NA	NA	NA	NA	NA	NA	NA
NA	NA	Quercus stellata	Arlington	Texas	-97.20126905	32.71238762	naturally_occurring	Arlington	NA	NA	NA	NA	NA	NA	NA	NA	NA	NA	NA	NA	NA	NA	NA	NA	NA	NA	NA
NA	NA	Quercus stellata	Arlington	Texas	-97.20125571	32.71232596	naturally_occurring	Arlington	NA	NA	NA	NA	NA	NA	NA	NA	NA	NA	NA	NA	NA	NA	NA	NA	NA	NA	NA
NA	NA	Quercus stellata	Arlington	Texas	-97.20134014	32.71228145	naturally_occurring	Arlington	NA	NA	NA	NA	NA	NA	NA	NA	NA	NA	NA	NA	NA	NA	NA	NA	NA	NA	NA
NA	NA	Quercus stellata	Arlington	Texas	-97.20128738	32.71221096	naturally_occurring	Arlington	NA	NA	NA	NA	NA	NA	NA	NA	NA	NA	NA	NA	NA	NA	NA	NA	NA	NA	NA
NA	NA	Quercus stellata	Arlington	Texas	-97.20132905	32.71214096	naturally_occurring	Arlington	NA	NA	NA	NA	NA	NA	NA	NA	NA	NA	NA	NA	NA	NA	NA	NA	NA	NA	NA
NA	NA	Quercus stellata	Arlington	Texas	-97.20136738	32.71210762	naturally_occurring	Arlington	NA	NA	NA	NA	NA	NA	NA	NA	NA	NA	NA	NA	NA	NA	NA	NA	NA	NA	NA
NA	NA	Quercus stellata	Arlington	Texas	-97.20137071	32.71204262	naturally_occurring	Arlington	NA	NA	NA	NA	NA	NA	NA	NA	NA	NA	NA	NA	NA	NA	NA	NA	NA	NA	NA
NA	NA	Quercus stellata	Arlington	Texas	-97.20147905	32.71206929	naturally_occurring	Arlington	NA	NA	NA	NA	NA	NA	NA	NA	NA	NA	NA	NA	NA	NA	NA	NA	NA	NA	NA
NA	NA	Quercus stellata	Arlington	Texas	-97.20155238	32.71209596	naturally_occurring	Arlington	NA	NA	NA	NA	NA	NA	NA	NA	NA	NA	NA	NA	NA	NA	NA	NA	NA	NA	NA
NA	NA	Quercus stellata	Arlington	Texas	-97.20143405	32.71217262	naturally_occurring	Arlington	NA	NA	NA	NA	NA	NA	NA	NA	NA	NA	NA	NA	NA	NA	NA	NA	NA	NA	NA
NA	NA	Quercus stellata	Arlington	Texas	-97.20153571	32.71215262	naturally_occurring	Arlington	NA	NA	NA	NA	NA	NA	NA	NA	NA	NA	NA	NA	NA	NA	NA	NA	NA	NA	NA
NA	NA	Quercus stellata	Arlington	Texas	-97.20161738	32.71210929	naturally_occurring	Arlington	NA	NA	NA	NA	NA	NA	NA	NA	NA	NA	NA	NA	NA	NA	NA	NA	NA	NA	NA
NA	NA	Quercus stellata	Arlington	Texas	-97.20163238	32.71216096	naturally_occurring	Arlington	NA	NA	NA	NA	NA	NA	NA	NA	NA	NA	NA	NA	NA	NA	NA	NA	NA	NA	NA
NA	NA	Quercus stellata	Arlington	Texas	-97.20165405	32.71216596	naturally_occurring	Arlington	NA	NA	NA	NA	NA	NA	NA	NA	NA	NA	NA	NA	NA	NA	NA	NA	NA	NA	NA
NA	NA	Quercus stellata	Arlington	Texas	-97.20164071	32.71220762	naturally_occurring	Arlington	NA	NA	NA	NA	NA	NA	NA	NA	NA	NA	NA	NA	NA	NA	NA	NA	NA	NA	NA
NA	NA	Quercus stellata	Arlington	Texas	-97.20166071	32.71214096	naturally_occurring	Arlington	NA	NA	NA	NA	NA	NA	NA	NA	NA	NA	NA	NA	NA	NA	NA	NA	NA	NA	NA
NA	NA	Quercus stellata	Arlington	Texas	-97.20174238	32.71215262	naturally_occurring	Arlington	NA	NA	NA	NA	NA	NA	NA	NA	NA	NA	NA	NA	NA	NA	NA	NA	NA	NA	NA
NA	NA	Quercus stellata	Arlington	Texas	-97.20167071	32.71222929	naturally_occurring	Arlington	NA	NA	NA	NA	NA	NA	NA	NA	NA	NA	NA	NA	NA	NA	NA	NA	NA	NA	NA
NA	NA	Quercus stellata	Arlington	Texas	-97.20161905	32.71231262	naturally_occurring	Arlington	NA	NA	NA	NA	NA	NA	NA	NA	NA	NA	NA	NA	NA	NA	NA	NA	NA	NA	NA
NA	NA	Quercus stellata	Arlington	Texas	-97.20160905	32.71233596	naturally_occurring	Arlington	NA	NA	NA	NA	NA	NA	NA	NA	NA	NA	NA	NA	NA	NA	NA	NA	NA	NA	NA
NA	NA	Quercus stellata	Arlington	Texas	-97.20165905	32.71228096	naturally_occurring	Arlington	NA	NA	NA	NA	NA	NA	NA	NA	NA	NA	NA	NA	NA	NA	NA	NA	NA	NA	NA
NA	NA	Quercus stellata	Arlington	Texas	-97.20153071	32.71233262	naturally_occurring	Arlington	NA	NA	NA	NA	NA	NA	NA	NA	NA	NA	NA	NA	NA	NA	NA	NA	NA	NA	NA
NA	NA	Quercus stellata	Arlington	Texas	-97.20195738	32.71204762	naturally_occurring	Arlington	NA	NA	NA	NA	NA	NA	NA	NA	NA	NA	NA	NA	NA	NA	NA	NA	NA	NA	NA
NA	NA	Ulmus crassifolia	Arlington	Texas	-97.20196071	32.71207596	naturally_occurring	Arlington	NA	NA	NA	NA	NA	NA	NA	NA	NA	NA	NA	NA	NA	NA	NA	NA	NA	NA	NA
NA	NA	Quercus stellata	Arlington	Texas	-97.20200238	32.71207429	naturally_occurring	Arlington	NA	NA	NA	NA	NA	NA	NA	NA	NA	NA	NA	NA	NA	NA	NA	NA	NA	NA	NA
NA	NA	Quercus stellata	Arlington	Texas	-97.20199405	32.71213262	naturally_occurring	Arlington	NA	NA	NA	NA	NA	NA	NA	NA	NA	NA	NA	NA	NA	NA	NA	NA	NA	NA	NA
NA	NA	Quercus stellata	Arlington	Texas	-97.20201405	32.71209596	naturally_occurring	Arlington	NA	NA	NA	NA	NA	NA	NA	NA	NA	NA	NA	NA	NA	NA	NA	NA	NA	NA	NA
NA	NA	Quercus stellata	Arlington	Texas	-97.20205738	32.71204929	naturally_occurring	Arlington	NA	NA	NA	NA	NA	NA	NA	NA	NA	NA	NA	NA	NA	NA	NA	NA	NA	NA	NA
NA	NA	Quercus stellata	Arlington	Texas	-97.20206738	32.71196929	naturally_occurring	Arlington	NA	NA	NA	NA	NA	NA	NA	NA	NA	NA	NA	NA	NA	NA	NA	NA	NA	NA	NA
NA	NA	Quercus stellata	Arlington	Texas	-97.20216071	32.71200762	naturally_occurring	Arlington	NA	NA	NA	NA	NA	NA	NA	NA	NA	NA	NA	NA	NA	NA	NA	NA	NA	NA	NA
NA	NA	Quercus stellata	Arlington	Texas	-97.20214905	32.71214262	naturally_occurring	Arlington	NA	NA	NA	NA	NA	NA	NA	NA	NA	NA	NA	NA	NA	NA	NA	NA	NA	NA	NA
NA	NA	Quercus stellata	Arlington	Texas	-97.20219738	32.71226262	naturally_occurring	Arlington	NA	NA	NA	NA	NA	NA	NA	NA	NA	NA	NA	NA	NA	NA	NA	NA	NA	NA	NA
NA	NA	Quercus stellata	Arlington	Texas	-97.20227571	32.71226262	naturally_occurring	Arlington	NA	NA	NA	NA	NA	NA	NA	NA	NA	NA	NA	NA	NA	NA	NA	NA	NA	NA	NA
NA	NA	Quercus stellata	Arlington	Texas	-97.20231738	32.71230429	naturally_occurring	Arlington	NA	NA	NA	NA	NA	NA	NA	NA	NA	NA	NA	NA	NA	NA	NA	NA	NA	NA	NA
NA	NA	Quercus stellata	Arlington	Texas	-97.20216571	32.71219596	naturally_occurring	Arlington	NA	NA	NA	NA	NA	NA	NA	NA	NA	NA	NA	NA	NA	NA	NA	NA	NA	NA	NA
NA	NA	Quercus stellata	Arlington	Texas	-97.20221238	32.71214762	naturally_occurring	Arlington	NA	NA	NA	NA	NA	NA	NA	NA	NA	NA	NA	NA	NA	NA	NA	NA	NA	NA	NA
NA	NA	Quercus stellata	Arlington	Texas	-97.20223238	32.71212929	naturally_occurring	Arlington	NA	NA	NA	NA	NA	NA	NA	NA	NA	NA	NA	NA	NA	NA	NA	NA	NA	NA	NA
NA	NA	Quercus stellata	Arlington	Texas	-97.20226071	32.71211096	naturally_occurring	Arlington	NA	NA	NA	NA	NA	NA	NA	NA	NA	NA	NA	NA	NA	NA	NA	NA	NA	NA	NA
NA	NA	Quercus stellata	Arlington	Texas	-97.20225071	32.71210762	naturally_occurring	Arlington	NA	NA	NA	NA	NA	NA	NA	NA	NA	NA	NA	NA	NA	NA	NA	NA	NA	NA	NA
NA	NA	Ulmus crassifolia	Arlington	Texas	-97.20238071	32.71211596	naturally_occurring	Arlington	NA	NA	NA	NA	NA	NA	NA	NA	NA	NA	NA	NA	NA	NA	NA	NA	NA	NA	NA
NA	NA	Quercus stellata	Arlington	Texas	-97.20222405	32.71210429	naturally_occurring	Arlington	NA	NA	NA	NA	NA	NA	NA	NA	NA	NA	NA	NA	NA	NA	NA	NA	NA	NA	NA
NA	NA	Quercus stellata	Arlington	Texas	-97.20224405	32.71200262	naturally_occurring	Arlington	NA	NA	NA	NA	NA	NA	NA	NA	NA	NA	NA	NA	NA	NA	NA	NA	NA	NA	NA
NA	NA	Quercus stellata	Arlington	Texas	-97.20249238	32.71205096	naturally_occurring	Arlington	NA	NA	NA	NA	NA	NA	NA	NA	NA	NA	NA	NA	NA	NA	NA	NA	NA	NA	NA
NA	NA	Quercus stellata	Arlington	Texas	-97.20254238	32.71207929	naturally_occurring	Arlington	NA	NA	NA	NA	NA	NA	NA	NA	NA	NA	NA	NA	NA	NA	NA	NA	NA	NA	NA
NA	NA	Quercus stellata	Arlington	Texas	-97.20249071	32.71199929	naturally_occurring	Arlington	NA	NA	NA	NA	NA	NA	NA	NA	NA	NA	NA	NA	NA	NA	NA	NA	NA	NA	NA
NA	NA	Quercus stellata	Arlington	Texas	-97.20242571	32.71198429	naturally_occurring	Arlington	NA	NA	NA	NA	NA	NA	NA	NA	NA	NA	NA	NA	NA	NA	NA	NA	NA	NA	NA
NA	NA	Ulmus crassifolia	Arlington	Texas	-97.20235905	32.71192596	naturally_occurring	Arlington	NA	NA	NA	NA	NA	NA	NA	NA	NA	NA	NA	NA	NA	NA	NA	NA	NA	NA	NA
NA	NA	Ulmus crassifolia	Arlington	Texas	-97.20237238	32.71190596	naturally_occurring	Arlington	NA	NA	NA	NA	NA	NA	NA	NA	NA	NA	NA	NA	NA	NA	NA	NA	NA	NA	NA
NA	NA	Ulmus crassifolia	Arlington	Texas	-97.20233905	32.71198596	naturally_occurring	Arlington	NA	NA	NA	NA	NA	NA	NA	NA	NA	NA	NA	NA	NA	NA	NA	NA	NA	NA	NA
NA	NA	Ulmus crassifolia	Arlington	Texas	-97.20238405	32.71187929	naturally_occurring	Arlington	NA	NA	NA	NA	NA	NA	NA	NA	NA	NA	NA	NA	NA	NA	NA	NA	NA	NA	NA
NA	NA	Ulmus crassifolia	Arlington	Texas	-97.20227738	32.71189596	naturally_occurring	Arlington	NA	NA	NA	NA	NA	NA	NA	NA	NA	NA	NA	NA	NA	NA	NA	NA	NA	NA	NA
NA	NA	Quercus stellata	Arlington	Texas	-97.20228905	32.71186096	naturally_occurring	Arlington	NA	NA	NA	NA	NA	NA	NA	NA	NA	NA	NA	NA	NA	NA	NA	NA	NA	NA	NA
NA	NA	Quercus stellata	Arlington	Texas	-97.20223071	32.71190596	naturally_occurring	Arlington	NA	NA	NA	NA	NA	NA	NA	NA	NA	NA	NA	NA	NA	NA	NA	NA	NA	NA	NA
NA	NA	Quercus stellata	Arlington	Texas	-97.20224738	32.71196262	naturally_occurring	Arlington	NA	NA	NA	NA	NA	NA	NA	NA	NA	NA	NA	NA	NA	NA	NA	NA	NA	NA	NA
NA	NA	Quercus stellata	Arlington	Texas	-97.20229738	32.71180929	naturally_occurring	Arlington	NA	NA	NA	NA	NA	NA	NA	NA	NA	NA	NA	NA	NA	NA	NA	NA	NA	NA	NA
NA	NA	Ulmus crassifolia	Arlington	Texas	-97.20229405	32.71177429	naturally_occurring	Arlington	NA	NA	NA	NA	NA	NA	NA	NA	NA	NA	NA	NA	NA	NA	NA	NA	NA	NA	NA
NA	NA	Quercus stellata	Arlington	Texas	-97.20226571	32.71175596	naturally_occurring	Arlington	NA	NA	NA	NA	NA	NA	NA	NA	NA	NA	NA	NA	NA	NA	NA	NA	NA	NA	NA
NA	NA	Quercus stellata	Arlington	Texas	-97.20251738	32.71169096	naturally_occurring	Arlington	NA	NA	NA	NA	NA	NA	NA	NA	NA	NA	NA	NA	NA	NA	NA	NA	NA	NA	NA
NA	NA	NA	Arlington	Texas	-97.20231738	32.71180929	no_info	Arlington	NA	NA	NA	NA	NA	NA	NA	NA	NA	NA	NA	NA	NA	NA	NA	NA	NA	NA	NA
NA	NA	Quercus stellata	Arlington	Texas	-97.20240905	32.71188096	naturally_occurring	Arlington	NA	NA	NA	NA	NA	NA	NA	NA	NA	NA	NA	NA	NA	NA	NA	NA	NA	NA	NA
NA	NA	Quercus stellata	Arlington	Texas	-97.20242738	32.71187096	naturally_occurring	Arlington	NA	NA	NA	NA	NA	NA	NA	NA	NA	NA	NA	NA	NA	NA	NA	NA	NA	NA	NA
NA	NA	Quercus stellata	Arlington	Texas	-97.20243738	32.71186096	naturally_occurring	Arlington	NA	NA	NA	NA	NA	NA	NA	NA	NA	NA	NA	NA	NA	NA	NA	NA	NA	NA	NA
NA	NA	Quercus stellata	Arlington	Texas	-97.20238738	32.71184596	naturally_occurring	Arlington	NA	NA	NA	NA	NA	NA	NA	NA	NA	NA	NA	NA	NA	NA	NA	NA	NA	NA	NA
NA	NA	Quercus stellata	Arlington	Texas	-97.20244071	32.71182762	naturally_occurring	Arlington	NA	NA	NA	NA	NA	NA	NA	NA	NA	NA	NA	NA	NA	NA	NA	NA	NA	NA	NA
NA	NA	Quercus stellata	Arlington	Texas	-97.20250405	32.71180429	naturally_occurring	Arlington	NA	NA	NA	NA	NA	NA	NA	NA	NA	NA	NA	NA	NA	NA	NA	NA	NA	NA	NA
NA	NA	Quercus stellata	Arlington	Texas	-97.20257571	32.71176262	naturally_occurring	Arlington	NA	NA	NA	NA	NA	NA	NA	NA	NA	NA	NA	NA	NA	NA	NA	NA	NA	NA	NA
NA	NA	Quercus stellata	Arlington	Texas	-97.20250738	32.71174429	naturally_occurring	Arlington	NA	NA	NA	NA	NA	NA	NA	NA	NA	NA	NA	NA	NA	NA	NA	NA	NA	NA	NA
NA	NA	Quercus stellata	Arlington	Texas	-97.20264571	32.71186429	naturally_occurring	Arlington	NA	NA	NA	NA	NA	NA	NA	NA	NA	NA	NA	NA	NA	NA	NA	NA	NA	NA	NA
NA	NA	Quercus stellata	Arlington	Texas	-97.20270238	32.71194429	naturally_occurring	Arlington	NA	NA	NA	NA	NA	NA	NA	NA	NA	NA	NA	NA	NA	NA	NA	NA	NA	NA	NA
NA	NA	Quercus stellata	Arlington	Texas	-97.20269238	32.71201929	naturally_occurring	Arlington	NA	NA	NA	NA	NA	NA	NA	NA	NA	NA	NA	NA	NA	NA	NA	NA	NA	NA	NA
NA	NA	Ulmus crassifolia	Arlington	Texas	-97.20282738	32.71200262	naturally_occurring	Arlington	NA	NA	NA	NA	NA	NA	NA	NA	NA	NA	NA	NA	NA	NA	NA	NA	NA	NA	NA
NA	NA	Quercus shumardii	Arlington	Texas	-97.2027503	32.71201763	naturally_occurring	Arlington	NA	NA	NA	NA	NA	NA	NA	NA	NA	NA	NA	NA	NA	NA	NA	NA	NA	NA	NA
NA	NA	Quercus stellata	Arlington	Texas	-97.20221905	32.71178429	naturally_occurring	Arlington	NA	NA	NA	NA	NA	NA	NA	NA	NA	NA	NA	NA	NA	NA	NA	NA	NA	NA	NA
NA	NA	Morus rubra	Arlington	Texas	-97.20165738	32.71154762	naturally_occurring	Arlington	NA	NA	NA	NA	NA	NA	NA	NA	NA	NA	NA	NA	NA	NA	NA	NA	NA	NA	NA
NA	NA	Pinus taeda	Arlington	Texas	-97.20175571	32.71150262	naturally_occurring	Arlington	NA	NA	NA	NA	NA	NA	NA	NA	NA	NA	NA	NA	NA	NA	NA	NA	NA	NA	NA
NA	NA	Pinus taeda	Arlington	Texas	-97.20185405	32.71152596	naturally_occurring	Arlington	NA	NA	NA	NA	NA	NA	NA	NA	NA	NA	NA	NA	NA	NA	NA	NA	NA	NA	NA
NA	NA	Carya illinoinensis	Arlington	Texas	-97.20186905	32.71154596	naturally_occurring	Arlington	NA	NA	NA	NA	NA	NA	NA	NA	NA	NA	NA	NA	NA	NA	NA	NA	NA	NA	NA
NA	NA	Morus rubra	Arlington	Texas	-97.20193071	32.71155929	naturally_occurring	Arlington	NA	NA	NA	NA	NA	NA	NA	NA	NA	NA	NA	NA	NA	NA	NA	NA	NA	NA	NA
NA	NA	Morus rubra	Arlington	Texas	-97.20193238	32.71159429	naturally_occurring	Arlington	NA	NA	NA	NA	NA	NA	NA	NA	NA	NA	NA	NA	NA	NA	NA	NA	NA	NA	NA
NA	NA	Carya illinoinensis	Arlington	Texas	-97.20189238	32.71147596	naturally_occurring	Arlington	NA	NA	NA	NA	NA	NA	NA	NA	NA	NA	NA	NA	NA	NA	NA	NA	NA	NA	NA
NA	NA	Morus rubra	Arlington	Texas	-97.20184238	32.71140762	naturally_occurring	Arlington	NA	NA	NA	NA	NA	NA	NA	NA	NA	NA	NA	NA	NA	NA	NA	NA	NA	NA	NA
NA	NA	Morus rubra	Arlington	Texas	-97.20180571	32.71128096	naturally_occurring	Arlington	NA	NA	NA	NA	NA	NA	NA	NA	NA	NA	NA	NA	NA	NA	NA	NA	NA	NA	NA
NA	NA	Sapindus saponaria	Arlington	Texas	-97.20159571	32.71118596	naturally_occurring	Arlington	NA	NA	NA	NA	NA	NA	NA	NA	NA	NA	NA	NA	NA	NA	NA	NA	NA	NA	NA
NA	NA	Carya illinoinensis	Arlington	Texas	-97.20156405	32.71118596	naturally_occurring	Arlington	NA	NA	NA	NA	NA	NA	NA	NA	NA	NA	NA	NA	NA	NA	NA	NA	NA	NA	NA
NA	NA	Populus deltoides	Arlington	Texas	-97.20165905	32.71186096	naturally_occurring	Arlington	NA	NA	NA	NA	NA	NA	NA	NA	NA	NA	NA	NA	NA	NA	NA	NA	NA	NA	NA
1/1/2016	NA	Ulmus crassifolia	Arlington	Texas	-97.15794176	32.6595848	naturally_occurring	Arlington	NA	NA	NA	NA	NA	NA	NA	NA	NA	NA	NA	NA	NA	NA	NA	NA	NA	NA	NA
1/1/2016	NA	Ulmus crassifolia	Arlington	Texas	-97.15784919	32.65954699	naturally_occurring	Arlington	NA	NA	NA	NA	NA	NA	NA	NA	NA	NA	NA	NA	NA	NA	NA	NA	NA	NA	NA
1/1/2016	NA	Ulmus crassifolia	Arlington	Texas	-97.15775344	32.65958298	naturally_occurring	Arlington	NA	NA	NA	NA	NA	NA	NA	NA	NA	NA	NA	NA	NA	NA	NA	NA	NA	NA	NA
1/1/2016	6/29/2018	Pinus eldarica	Arlington	Texas	-97.15753555	32.65955355	no_info	Arlington	NA	NA	NA	NA	NA	NA	NA	NA	NA	NA	NA	NA	NA	NA	NA	NA	NA	NA	NA
1/1/2016	NA	Pinus eldarica	Arlington	Texas	-97.15744172	32.65958652	no_info	Arlington	NA	NA	NA	NA	NA	NA	NA	NA	NA	NA	NA	NA	NA	NA	NA	NA	NA	NA	NA
1/1/2016	3/7/2018	Pinus eldarica	Arlington	Texas	-97.15734269	32.65955863	no_info	Arlington	NA	NA	NA	NA	NA	NA	NA	NA	NA	NA	NA	NA	NA	NA	NA	NA	NA	NA	NA
1/1/2016	3/17/2020	Pinus eldarica	Arlington	Texas	-97.15723636	32.65958512	no_info	Arlington	NA	NA	NA	NA	NA	NA	NA	NA	NA	NA	NA	NA	NA	NA	NA	NA	NA	NA	NA
1/1/2016	NA	Pinus eldarica	Arlington	Texas	-97.15714643	32.6595526	no_info	Arlington	NA	NA	NA	NA	NA	NA	NA	NA	NA	NA	NA	NA	NA	NA	NA	NA	NA	NA	NA
1/1/2016	NA	Pinus eldarica	Arlington	Texas	-97.1569214	32.65958871	no_info	Arlington	NA	NA	NA	NA	NA	NA	NA	NA	NA	NA	NA	NA	NA	NA	NA	NA	NA	NA	NA
1/1/2016	NA	Pinus eldarica	Arlington	Texas	-97.15682889	32.65954716	no_info	Arlington	NA	NA	NA	NA	NA	NA	NA	NA	NA	NA	NA	NA	NA	NA	NA	NA	NA	NA	NA
1/1/2016	NA	Pinus eldarica	Arlington	Texas	-97.15671798	32.65958695	no_info	Arlington	NA	NA	NA	NA	NA	NA	NA	NA	NA	NA	NA	NA	NA	NA	NA	NA	NA	NA	NA
1/1/2016	NA	Pinus eldarica	Arlington	Texas	-97.15653241	32.6595912	no_info	Arlington	NA	NA	NA	NA	NA	NA	NA	NA	NA	NA	NA	NA	NA	NA	NA	NA	NA	NA	NA
1/1/2016	NA	Pinus eldarica	Arlington	Texas	-97.1566339	32.65956002	no_info	Arlington	NA	NA	NA	NA	NA	NA	NA	NA	NA	NA	NA	NA	NA	NA	NA	NA	NA	NA	NA
1/1/2016	NA	Ulmus crassifolia	Arlington	Texas	-97.15630215	32.65956896	naturally_occurring	Arlington	NA	NA	NA	NA	NA	NA	NA	NA	NA	NA	NA	NA	NA	NA	NA	NA	NA	NA	NA
1/1/2016	NA	Ulmus crassifolia	Arlington	Texas	-97.15620418	32.65959497	naturally_occurring	Arlington	NA	NA	NA	NA	NA	NA	NA	NA	NA	NA	NA	NA	NA	NA	NA	NA	NA	NA	NA
1/1/2016	NA	Ulmus crassifolia	Arlington	Texas	-97.15609803	32.65956591	naturally_occurring	Arlington	NA	NA	NA	NA	NA	NA	NA	NA	NA	NA	NA	NA	NA	NA	NA	NA	NA	NA	NA
1/1/2016	NA	Ulmus crassifolia	Arlington	Texas	-97.15599926	32.65959038	naturally_occurring	Arlington	NA	NA	NA	NA	NA	NA	NA	NA	NA	NA	NA	NA	NA	NA	NA	NA	NA	NA	NA
1/1/2016	NA	Ulmus crassifolia	Arlington	Texas	-97.15590113	32.65956639	naturally_occurring	Arlington	NA	NA	NA	NA	NA	NA	NA	NA	NA	NA	NA	NA	NA	NA	NA	NA	NA	NA	NA
1/1/2016	NA	Quercus muehlenbergii	Arlington	Texas	-97.15568499	32.65959729	naturally_occurring	Arlington	NA	NA	NA	NA	NA	NA	NA	NA	NA	NA	NA	NA	NA	NA	NA	NA	NA	NA	NA
1/1/2016	NA	Quercus muehlenbergii	Arlington	Texas	-97.15559622	32.65956639	naturally_occurring	Arlington	NA	NA	NA	NA	NA	NA	NA	NA	NA	NA	NA	NA	NA	NA	NA	NA	NA	NA	NA
1/1/2016	NA	Quercus muehlenbergii	Arlington	Texas	-97.15549556	32.65958375	naturally_occurring	Arlington	NA	NA	NA	NA	NA	NA	NA	NA	NA	NA	NA	NA	NA	NA	NA	NA	NA	NA	NA
1/1/2016	NA	Quercus muehlenbergii	Arlington	Texas	-97.1553972	32.65956949	naturally_occurring	Arlington	NA	NA	NA	NA	NA	NA	NA	NA	NA	NA	NA	NA	NA	NA	NA	NA	NA	NA	NA
1/1/1890	NA	Carya illinoinensis	Arlington	Texas	-97.1118686	32.74238474	naturally_occurring	Arlington	NA	NA	NA	NA	NA	NA	NA	NA	NA	NA	NA	NA	NA	NA	NA	NA	NA	NA	NA
5/16/2016	NA	NA	Arlington	Texas	-97.12212972	32.74404279	no_info	Arlington	NA	NA	NA	NA	NA	NA	NA	NA	NA	NA	NA	NA	NA	NA	NA	NA	NA	NA	NA
1/1/2016	NA	Ulmus crassifolia	Arlington	Texas	-97.162993	32.65830522	naturally_occurring	Arlington	NA	NA	NA	NA	NA	NA	NA	NA	NA	NA	NA	NA	NA	NA	NA	NA	NA	NA	NA
1/1/2016	NA	Ulmus crassifolia	Arlington	Texas	-97.16309183	32.65832975	naturally_occurring	Arlington	NA	NA	NA	NA	NA	NA	NA	NA	NA	NA	NA	NA	NA	NA	NA	NA	NA	NA	NA
1/1/2016	NA	Quercus muehlenbergii	Arlington	Texas	-97.15529506	32.65959337	naturally_occurring	Arlington	NA	NA	NA	NA	NA	NA	NA	NA	NA	NA	NA	NA	NA	NA	NA	NA	NA	NA	NA
1/1/2016	NA	Pinus eldarica	Arlington	Texas	-97.16318025	32.65826096	no_info	Arlington	NA	NA	NA	NA	NA	NA	NA	NA	NA	NA	NA	NA	NA	NA	NA	NA	NA	NA	NA
1/1/2016	NA	Pinus eldarica	Arlington	Texas	-97.16328862	32.65830281	no_info	Arlington	NA	NA	NA	NA	NA	NA	NA	NA	NA	NA	NA	NA	NA	NA	NA	NA	NA	NA	NA
1/1/2016	6/12/2017	Pinus eldarica	Arlington	Texas	-97.16336262	32.65825288	no_info	Arlington	NA	NA	NA	NA	NA	NA	NA	NA	NA	NA	NA	NA	NA	NA	NA	NA	NA	NA	NA
1/1/2016	NA	Pinus eldarica	Arlington	Texas	-97.16356254	32.65825848	no_info	Arlington	NA	NA	NA	NA	NA	NA	NA	NA	NA	NA	NA	NA	NA	NA	NA	NA	NA	NA	NA
1/1/2016	NA	Pinus eldarica	Arlington	Texas	-97.1636545	32.65821076	no_info	Arlington	NA	NA	NA	NA	NA	NA	NA	NA	NA	NA	NA	NA	NA	NA	NA	NA	NA	NA	NA
1/1/2016	6/12/2017	Pinus eldarica	Arlington	Texas	-97.16375758	32.65827036	no_info	Arlington	NA	NA	NA	NA	NA	NA	NA	NA	NA	NA	NA	NA	NA	NA	NA	NA	NA	NA	NA
1/1/2016	NA	Ulmus crassifolia	Arlington	Texas	-97.16385843	32.65818279	naturally_occurring	Arlington	NA	NA	NA	NA	NA	NA	NA	NA	NA	NA	NA	NA	NA	NA	NA	NA	NA	NA	NA
1/1/2016	NA	Ulmus crassifolia	Arlington	Texas	-97.16395792	32.65824073	naturally_occurring	Arlington	NA	NA	NA	NA	NA	NA	NA	NA	NA	NA	NA	NA	NA	NA	NA	NA	NA	NA	NA
1/1/2016	NA	Ulmus crassifolia	Arlington	Texas	-97.16416096	32.65818708	naturally_occurring	Arlington	NA	NA	NA	NA	NA	NA	NA	NA	NA	NA	NA	NA	NA	NA	NA	NA	NA	NA	NA
1/1/2016	NA	Quercus muehlenbergii	Arlington	Texas	-97.16426059	32.65824135	naturally_occurring	Arlington	NA	NA	NA	NA	NA	NA	NA	NA	NA	NA	NA	NA	NA	NA	NA	NA	NA	NA	NA
1/1/2016	NA	Chitalpa tashkentensis	Arlington	Texas	-97.15479866	32.6595628	no_info	Arlington	NA	NA	NA	NA	NA	NA	NA	NA	NA	NA	NA	NA	NA	NA	NA	NA	NA	NA	NA
1/1/2016	NA	Quercus muehlenbergii	Arlington	Texas	-97.16435221	32.65818569	naturally_occurring	Arlington	NA	NA	NA	NA	NA	NA	NA	NA	NA	NA	NA	NA	NA	NA	NA	NA	NA	NA	NA
1/1/2016	NA	Quercus muehlenbergii	Arlington	Texas	-97.16445673	32.65824255	naturally_occurring	Arlington	NA	NA	NA	NA	NA	NA	NA	NA	NA	NA	NA	NA	NA	NA	NA	NA	NA	NA	NA
1/1/2016	10/27/2017	Quercus muehlenbergii	Arlington	Texas	-97.16451658	32.65819789	naturally_occurring	Arlington	NA	NA	NA	NA	NA	NA	NA	NA	NA	NA	NA	NA	NA	NA	NA	NA	NA	NA	NA
1/1/2016	NA	Chilopsis linearis	Arlington	Texas	-97.16470517	32.65823246	naturally_occurring	Arlington	NA	NA	NA	NA	NA	NA	NA	NA	NA	NA	NA	NA	NA	NA	NA	NA	NA	NA	NA
1/1/2016	NA	Chilopsis linearis	Arlington	Texas	-97.16505394	32.65822256	naturally_occurring	Arlington	NA	NA	NA	NA	NA	NA	NA	NA	NA	NA	NA	NA	NA	NA	NA	NA	NA	NA	NA
1/1/2016	NA	Chilopsis linearis	Arlington	Texas	-97.16498274	32.65825707	naturally_occurring	Arlington	NA	NA	NA	NA	NA	NA	NA	NA	NA	NA	NA	NA	NA	NA	NA	NA	NA	NA	NA
1/1/2016	NA	Quercus muehlenbergii	Arlington	Texas	-97.16513711	32.65824609	naturally_occurring	Arlington	NA	NA	NA	NA	NA	NA	NA	NA	NA	NA	NA	NA	NA	NA	NA	NA	NA	NA	NA
1/1/2016	NA	Quercus muehlenbergii	Arlington	Texas	-97.16531931	32.65823415	naturally_occurring	Arlington	NA	NA	NA	NA	NA	NA	NA	NA	NA	NA	NA	NA	NA	NA	NA	NA	NA	NA	NA
1/1/2016	NA	Quercus muehlenbergii	Arlington	Texas	-97.16541579	32.65824923	naturally_occurring	Arlington	NA	NA	NA	NA	NA	NA	NA	NA	NA	NA	NA	NA	NA	NA	NA	NA	NA	NA	NA
1/1/2016	NA	Ulmus crassifolia	Arlington	Texas	-97.16552358	32.65821721	naturally_occurring	Arlington	NA	NA	NA	NA	NA	NA	NA	NA	NA	NA	NA	NA	NA	NA	NA	NA	NA	NA	NA
1/1/2016	NA	Chitalpa tashkentensis	Arlington	Texas	-97.15469536	32.65956066	no_info	Arlington	NA	NA	NA	NA	NA	NA	NA	NA	NA	NA	NA	NA	NA	NA	NA	NA	NA	NA	NA
1/1/2016	NA	Ulmus crassifolia	Arlington	Texas	-97.16561586	32.6582494	naturally_occurring	Arlington	NA	NA	NA	NA	NA	NA	NA	NA	NA	NA	NA	NA	NA	NA	NA	NA	NA	NA	NA
1/1/2016	NA	Ulmus crassifolia	Arlington	Texas	-97.16572517	32.65820543	naturally_occurring	Arlington	NA	NA	NA	NA	NA	NA	NA	NA	NA	NA	NA	NA	NA	NA	NA	NA	NA	NA	NA
1/1/2016	NA	Ulmus crassifolia	Arlington	Texas	-97.1659379	32.65825081	naturally_occurring	Arlington	NA	NA	NA	NA	NA	NA	NA	NA	NA	NA	NA	NA	NA	NA	NA	NA	NA	NA	NA
1/1/2016	NA	Ulmus crassifolia	Arlington	Texas	-97.16603396	32.65819216	naturally_occurring	Arlington	NA	NA	NA	NA	NA	NA	NA	NA	NA	NA	NA	NA	NA	NA	NA	NA	NA	NA	NA
1/1/2016	NA	Quercus muehlenbergii	Arlington	Texas	-97.16613319	32.65824434	naturally_occurring	Arlington	NA	NA	NA	NA	NA	NA	NA	NA	NA	NA	NA	NA	NA	NA	NA	NA	NA	NA	NA
1/1/2016	NA	Quercus muehlenbergii	Arlington	Texas	-97.16623915	32.65819623	naturally_occurring	Arlington	NA	NA	NA	NA	NA	NA	NA	NA	NA	NA	NA	NA	NA	NA	NA	NA	NA	NA	NA
1/1/2016	NA	Quercus muehlenbergii	Arlington	Texas	-97.16638943	32.65819948	naturally_occurring	Arlington	NA	NA	NA	NA	NA	NA	NA	NA	NA	NA	NA	NA	NA	NA	NA	NA	NA	NA	NA
1/1/2016	NA	Chilopsis linearis	Arlington	Texas	-97.1663335	32.65823368	naturally_occurring	Arlington	NA	NA	NA	NA	NA	NA	NA	NA	NA	NA	NA	NA	NA	NA	NA	NA	NA	NA	NA
1/1/2016	NA	Chilopsis linearis	Arlington	Texas	-97.16649227	32.65820627	naturally_occurring	Arlington	NA	NA	NA	NA	NA	NA	NA	NA	NA	NA	NA	NA	NA	NA	NA	NA	NA	NA	NA
1/1/2016	NA	Chilopsis linearis	Arlington	Texas	-97.16731329	32.65825736	naturally_occurring	Arlington	NA	NA	NA	NA	NA	NA	NA	NA	NA	NA	NA	NA	NA	NA	NA	NA	NA	NA	NA
1/1/1930	NA	Quercus stellata	Arlington	Texas	-97.15459029	32.65955732	naturally_occurring	Arlington	NA	NA	NA	NA	NA	NA	NA	NA	NA	NA	NA	NA	NA	NA	NA	NA	NA	NA	NA
1/1/2016	NA	Chitalpa tashkentensis	Arlington	Texas	-97.1671293	32.65826292	no_info	Arlington	NA	NA	NA	NA	NA	NA	NA	NA	NA	NA	NA	NA	NA	NA	NA	NA	NA	NA	NA
1/1/2016	4/30/2019	Chitalpa tashkentensis	Arlington	Texas	-97.16721941	32.65823248	no_info	Arlington	NA	NA	NA	NA	NA	NA	NA	NA	NA	NA	NA	NA	NA	NA	NA	NA	NA	NA	NA
1/1/2016	NA	Quercus muehlenbergii	Arlington	Texas	-97.1674018	32.65823248	naturally_occurring	Arlington	NA	NA	NA	NA	NA	NA	NA	NA	NA	NA	NA	NA	NA	NA	NA	NA	NA	NA	NA
1/1/2016	NA	Quercus muehlenbergii	Arlington	Texas	-97.16759886	32.65825833	naturally_occurring	Arlington	NA	NA	NA	NA	NA	NA	NA	NA	NA	NA	NA	NA	NA	NA	NA	NA	NA	NA	NA
1/1/2016	NA	Quercus muehlenbergii	Arlington	Texas	-97.16768954	32.65822513	naturally_occurring	Arlington	NA	NA	NA	NA	NA	NA	NA	NA	NA	NA	NA	NA	NA	NA	NA	NA	NA	NA	NA
1/1/2016	NA	Quercus muehlenbergii	Arlington	Texas	-97.16798231	32.65824915	naturally_occurring	Arlington	NA	NA	NA	NA	NA	NA	NA	NA	NA	NA	NA	NA	NA	NA	NA	NA	NA	NA	NA
1/1/2016	NA	Ulmus crassifolia	Arlington	Texas	-97.16780245	32.65824613	naturally_occurring	Arlington	NA	NA	NA	NA	NA	NA	NA	NA	NA	NA	NA	NA	NA	NA	NA	NA	NA	NA	NA
1/1/2016	NA	Ulmus crassifolia	Arlington	Texas	-97.16788275	32.65821611	naturally_occurring	Arlington	NA	NA	NA	NA	NA	NA	NA	NA	NA	NA	NA	NA	NA	NA	NA	NA	NA	NA	NA
1/1/2016	NA	Ulmus crassifolia	Arlington	Texas	-97.16819581	32.65820238	naturally_occurring	Arlington	NA	NA	NA	NA	NA	NA	NA	NA	NA	NA	NA	NA	NA	NA	NA	NA	NA	NA	NA
1/1/2016	NA	Ulmus crassifolia	Arlington	Texas	-97.16828751	32.65825392	naturally_occurring	Arlington	NA	NA	NA	NA	NA	NA	NA	NA	NA	NA	NA	NA	NA	NA	NA	NA	NA	NA	NA
1/1/2016	NA	Chilopsis linearis	Arlington	Texas	-97.15443651	32.65955004	naturally_occurring	Arlington	NA	NA	NA	NA	NA	NA	NA	NA	NA	NA	NA	NA	NA	NA	NA	NA	NA	NA	NA
1/1/2016	NA	Ulmus crassifolia	Arlington	Texas	-97.16839279	32.65821672	naturally_occurring	Arlington	NA	NA	NA	NA	NA	NA	NA	NA	NA	NA	NA	NA	NA	NA	NA	NA	NA	NA	NA
1/1/2016	NA	Quercus muehlenbergii	Arlington	Texas	-97.16847904	32.6582597	naturally_occurring	Arlington	NA	NA	NA	NA	NA	NA	NA	NA	NA	NA	NA	NA	NA	NA	NA	NA	NA	NA	NA
1/1/2016	NA	Quercus muehlenbergii	Arlington	Texas	-97.16889371	32.65825346	naturally_occurring	Arlington	NA	NA	NA	NA	NA	NA	NA	NA	NA	NA	NA	NA	NA	NA	NA	NA	NA	NA	NA
1/1/2016	NA	Chilopsis linearis	Arlington	Texas	-97.16858406	32.65821785	naturally_occurring	Arlington	NA	NA	NA	NA	NA	NA	NA	NA	NA	NA	NA	NA	NA	NA	NA	NA	NA	NA	NA
1/1/2016	NA	Chilopsis linearis	Arlington	Texas	-97.16872471	32.65826542	naturally_occurring	Arlington	NA	NA	NA	NA	NA	NA	NA	NA	NA	NA	NA	NA	NA	NA	NA	NA	NA	NA	NA
1/1/2016	NA	Chilopsis linearis	Arlington	Texas	-97.16880525	32.65821902	naturally_occurring	Arlington	NA	NA	NA	NA	NA	NA	NA	NA	NA	NA	NA	NA	NA	NA	NA	NA	NA	NA	NA
1/1/2016	NA	Quercus muehlenbergii	Arlington	Texas	-97.16934615	32.65824316	naturally_occurring	Arlington	NA	NA	NA	NA	NA	NA	NA	NA	NA	NA	NA	NA	NA	NA	NA	NA	NA	NA	NA
1/1/2016	NA	Quercus muehlenbergii	Arlington	Texas	-97.16944539	32.65825896	naturally_occurring	Arlington	NA	NA	NA	NA	NA	NA	NA	NA	NA	NA	NA	NA	NA	NA	NA	NA	NA	NA	NA
1/1/2016	NA	Ulmus crassifolia	Arlington	Texas	-97.16952791	32.65823743	naturally_occurring	Arlington	NA	NA	NA	NA	NA	NA	NA	NA	NA	NA	NA	NA	NA	NA	NA	NA	NA	NA	NA
1/1/2016	NA	Ulmus crassifolia	Arlington	Texas	-97.16963875	32.65826278	naturally_occurring	Arlington	NA	NA	NA	NA	NA	NA	NA	NA	NA	NA	NA	NA	NA	NA	NA	NA	NA	NA	NA
1/1/2016	NA	Quercus muehlenbergii	Arlington	Texas	-97.15433626	32.65955158	naturally_occurring	Arlington	NA	NA	NA	NA	NA	NA	NA	NA	NA	NA	NA	NA	NA	NA	NA	NA	NA	NA	NA
1/1/2016	NA	Ulmus crassifolia	Arlington	Texas	-97.16969869	32.65822781	naturally_occurring	Arlington	NA	NA	NA	NA	NA	NA	NA	NA	NA	NA	NA	NA	NA	NA	NA	NA	NA	NA	NA
1/1/2016	NA	Ulmus crassifolia	Arlington	Texas	-97.16991109	32.6582257	naturally_occurring	Arlington	NA	NA	NA	NA	NA	NA	NA	NA	NA	NA	NA	NA	NA	NA	NA	NA	NA	NA	NA
1/1/2016	NA	Ulmus crassifolia	Arlington	Texas	-97.17001158	32.65825043	naturally_occurring	Arlington	NA	NA	NA	NA	NA	NA	NA	NA	NA	NA	NA	NA	NA	NA	NA	NA	NA	NA	NA
1/1/2016	NA	Quercus muehlenbergii	Arlington	Texas	-97.17010882	32.65822141	naturally_occurring	Arlington	NA	NA	NA	NA	NA	NA	NA	NA	NA	NA	NA	NA	NA	NA	NA	NA	NA	NA	NA
1/1/2016	NA	Quercus muehlenbergii	Arlington	Texas	-97.17020102	32.65825235	naturally_occurring	Arlington	NA	NA	NA	NA	NA	NA	NA	NA	NA	NA	NA	NA	NA	NA	NA	NA	NA	NA	NA
1/1/2016	NA	Quercus muehlenbergii	Arlington	Texas	-97.17030965	32.65823008	naturally_occurring	Arlington	NA	NA	NA	NA	NA	NA	NA	NA	NA	NA	NA	NA	NA	NA	NA	NA	NA	NA	NA
1/1/2016	12/1/2016	Quercus muehlenbergii	Arlington	Texas	-97.17080362	32.65820943	naturally_occurring	Arlington	NA	NA	NA	NA	NA	NA	NA	NA	NA	NA	NA	NA	NA	NA	NA	NA	NA	NA	NA
1/1/2016	NA	Quercus muehlenbergii	Arlington	Texas	-97.17083824	32.65826507	naturally_occurring	Arlington	NA	NA	NA	NA	NA	NA	NA	NA	NA	NA	NA	NA	NA	NA	NA	NA	NA	NA	NA
1/1/2016	NA	Quercus muehlenbergii	Arlington	Texas	-97.17093385	32.65824105	naturally_occurring	Arlington	NA	NA	NA	NA	NA	NA	NA	NA	NA	NA	NA	NA	NA	NA	NA	NA	NA	NA	NA
1/1/2016	NA	Chilopsis linearis	Arlington	Texas	-97.17147524	32.65825794	naturally_occurring	Arlington	NA	NA	NA	NA	NA	NA	NA	NA	NA	NA	NA	NA	NA	NA	NA	NA	NA	NA	NA
1/1/2016	NA	Quercus muehlenbergii	Arlington	Texas	-97.15424076	32.65957716	naturally_occurring	Arlington	NA	NA	NA	NA	NA	NA	NA	NA	NA	NA	NA	NA	NA	NA	NA	NA	NA	NA	NA
1/1/2016	NA	Chilopsis linearis	Arlington	Texas	-97.17136401	32.65829031	naturally_occurring	Arlington	NA	NA	NA	NA	NA	NA	NA	NA	NA	NA	NA	NA	NA	NA	NA	NA	NA	NA	NA
1/1/2016	NA	Chilopsis linearis	Arlington	Texas	-97.17157304	32.65828735	naturally_occurring	Arlington	NA	NA	NA	NA	NA	NA	NA	NA	NA	NA	NA	NA	NA	NA	NA	NA	NA	NA	NA
1/1/2016	NA	Quercus muehlenbergii	Arlington	Texas	-97.17178075	32.65826157	naturally_occurring	Arlington	NA	NA	NA	NA	NA	NA	NA	NA	NA	NA	NA	NA	NA	NA	NA	NA	NA	NA	NA
1/1/2016	NA	Quercus muehlenbergii	Arlington	Texas	-97.17187749	32.65829554	naturally_occurring	Arlington	NA	NA	NA	NA	NA	NA	NA	NA	NA	NA	NA	NA	NA	NA	NA	NA	NA	NA	NA
1/1/2016	NA	Quercus muehlenbergii	Arlington	Texas	-97.17198904	32.65825984	naturally_occurring	Arlington	NA	NA	NA	NA	NA	NA	NA	NA	NA	NA	NA	NA	NA	NA	NA	NA	NA	NA	NA
1/1/2016	NA	Ulmus crassifolia	Arlington	Texas	-97.17208195	32.65828663	naturally_occurring	Arlington	NA	NA	NA	NA	NA	NA	NA	NA	NA	NA	NA	NA	NA	NA	NA	NA	NA	NA	NA
1/1/2016	NA	Ulmus crassifolia	Arlington	Texas	-97.17218611	32.65825147	naturally_occurring	Arlington	NA	NA	NA	NA	NA	NA	NA	NA	NA	NA	NA	NA	NA	NA	NA	NA	NA	NA	NA
1/1/2016	NA	Ulmus crassifolia	Arlington	Texas	-97.17224796	32.65828532	naturally_occurring	Arlington	NA	NA	NA	NA	NA	NA	NA	NA	NA	NA	NA	NA	NA	NA	NA	NA	NA	NA	NA
1/1/2016	NA	Ulmus crassifolia	Arlington	Texas	-97.17241744	32.6582809	naturally_occurring	Arlington	NA	NA	NA	NA	NA	NA	NA	NA	NA	NA	NA	NA	NA	NA	NA	NA	NA	NA	NA
1/1/2016	NA	Ulmus crassifolia	Arlington	Texas	-97.17254701	32.65824619	naturally_occurring	Arlington	NA	NA	NA	NA	NA	NA	NA	NA	NA	NA	NA	NA	NA	NA	NA	NA	NA	NA	NA
1/1/2016	NA	Quercus muehlenbergii	Arlington	Texas	-97.15414339	32.65955625	naturally_occurring	Arlington	NA	NA	NA	NA	NA	NA	NA	NA	NA	NA	NA	NA	NA	NA	NA	NA	NA	NA	NA
1/1/2016	NA	Quercus muehlenbergii	Arlington	Texas	-97.17262674	32.65829037	naturally_occurring	Arlington	NA	NA	NA	NA	NA	NA	NA	NA	NA	NA	NA	NA	NA	NA	NA	NA	NA	NA	NA
1/1/2016	NA	Quercus muehlenbergii	Arlington	Texas	-97.17282577	32.65828097	naturally_occurring	Arlington	NA	NA	NA	NA	NA	NA	NA	NA	NA	NA	NA	NA	NA	NA	NA	NA	NA	NA	NA
1/1/2016	NA	Quercus muehlenbergii	Arlington	Texas	-97.17273444	32.6582471	naturally_occurring	Arlington	NA	NA	NA	NA	NA	NA	NA	NA	NA	NA	NA	NA	NA	NA	NA	NA	NA	NA	NA
1/1/2016	NA	Chilopsis linearis	Arlington	Texas	-97.17301001	32.65824573	naturally_occurring	Arlington	NA	NA	NA	NA	NA	NA	NA	NA	NA	NA	NA	NA	NA	NA	NA	NA	NA	NA	NA
1/1/2016	NA	Chilopsis linearis	Arlington	Texas	-97.17309227	32.65827918	naturally_occurring	Arlington	NA	NA	NA	NA	NA	NA	NA	NA	NA	NA	NA	NA	NA	NA	NA	NA	NA	NA	NA
1/1/2016	NA	Chilopsis linearis	Arlington	Texas	-97.17318632	32.65824274	naturally_occurring	Arlington	NA	NA	NA	NA	NA	NA	NA	NA	NA	NA	NA	NA	NA	NA	NA	NA	NA	NA	NA
1/1/2016	NA	Ulmus crassifolia	Arlington	Texas	-97.15804776	32.65954466	naturally_occurring	Arlington	NA	NA	NA	NA	NA	NA	NA	NA	NA	NA	NA	NA	NA	NA	NA	NA	NA	NA	NA
1/1/2016	NA	Quercus muehlenbergii	Arlington	Texas	-97.17368144	32.65834337	naturally_occurring	Arlington	NA	NA	NA	NA	NA	NA	NA	NA	NA	NA	NA	NA	NA	NA	NA	NA	NA	NA	NA
1/1/2016	NA	Quercus muehlenbergii	Arlington	Texas	-97.17379979	32.65831602	naturally_occurring	Arlington	NA	NA	NA	NA	NA	NA	NA	NA	NA	NA	NA	NA	NA	NA	NA	NA	NA	NA	NA
1/1/2016	NA	Quercus muehlenbergii	Arlington	Texas	-97.17387782	32.6583689	naturally_occurring	Arlington	NA	NA	NA	NA	NA	NA	NA	NA	NA	NA	NA	NA	NA	NA	NA	NA	NA	NA	NA
1/1/2016	NA	Quercus muehlenbergii	Arlington	Texas	-97.15405968	32.65958778	naturally_occurring	Arlington	NA	NA	NA	NA	NA	NA	NA	NA	NA	NA	NA	NA	NA	NA	NA	NA	NA	NA	NA
1/1/2016	NA	Quercus muehlenbergii	Arlington	Texas	-97.17396868	32.65835007	naturally_occurring	Arlington	NA	NA	NA	NA	NA	NA	NA	NA	NA	NA	NA	NA	NA	NA	NA	NA	NA	NA	NA
1/1/2016	NA	Quercus muehlenbergii	Arlington	Texas	-97.17406138	32.65839807	naturally_occurring	Arlington	NA	NA	NA	NA	NA	NA	NA	NA	NA	NA	NA	NA	NA	NA	NA	NA	NA	NA	NA
1/1/2016	NA	Ulmus crassifolia	Arlington	Texas	-97.1743208	32.65839903	naturally_occurring	Arlington	NA	NA	NA	NA	NA	NA	NA	NA	NA	NA	NA	NA	NA	NA	NA	NA	NA	NA	NA
1/1/2016	NA	Ulmus crassifolia	Arlington	Texas	-97.17440052	32.65844914	naturally_occurring	Arlington	NA	NA	NA	NA	NA	NA	NA	NA	NA	NA	NA	NA	NA	NA	NA	NA	NA	NA	NA
1/1/2016	NA	Ulmus crassifolia	Arlington	Texas	-97.17440052	32.65844914	naturally_occurring	Arlington	NA	NA	NA	NA	NA	NA	NA	NA	NA	NA	NA	NA	NA	NA	NA	NA	NA	NA	NA
1/1/2016	NA	Ulmus crassifolia	Arlington	Texas	-97.17456373	32.6584936	naturally_occurring	Arlington	NA	NA	NA	NA	NA	NA	NA	NA	NA	NA	NA	NA	NA	NA	NA	NA	NA	NA	NA
1/1/2016	NA	Ulmus crassifolia	Arlington	Texas	-97.17467109	32.65848238	naturally_occurring	Arlington	NA	NA	NA	NA	NA	NA	NA	NA	NA	NA	NA	NA	NA	NA	NA	NA	NA	NA	NA
1/1/2016	NA	Ulmus crassifolia	Arlington	Texas	-97.17482866	32.65854953	naturally_occurring	Arlington	NA	NA	NA	NA	NA	NA	NA	NA	NA	NA	NA	NA	NA	NA	NA	NA	NA	NA	NA
1/1/2016	NA	Ulmus crassifolia	Arlington	Texas	-97.17503034	32.65859835	naturally_occurring	Arlington	NA	NA	NA	NA	NA	NA	NA	NA	NA	NA	NA	NA	NA	NA	NA	NA	NA	NA	NA
1/1/2016	NA	Ulmus crassifolia	Arlington	Texas	-97.17508239	32.65864188	naturally_occurring	Arlington	NA	NA	NA	NA	NA	NA	NA	NA	NA	NA	NA	NA	NA	NA	NA	NA	NA	NA	NA
1/1/2016	NA	Ulmus crassifolia	Arlington	Texas	-97.15385002	32.65955562	naturally_occurring	Arlington	NA	NA	NA	NA	NA	NA	NA	NA	NA	NA	NA	NA	NA	NA	NA	NA	NA	NA	NA
1/1/2016	4/24/2020	Ulmus crassifolia	Arlington	Texas	-97.17515028	32.65865755	naturally_occurring	Arlington	NA	NA	NA	NA	NA	NA	NA	NA	NA	NA	NA	NA	NA	NA	NA	NA	NA	NA	NA
1/1/2016	NA	Quercus muehlenbergii	Arlington	Texas	-97.17524213	32.65869821	naturally_occurring	Arlington	NA	NA	NA	NA	NA	NA	NA	NA	NA	NA	NA	NA	NA	NA	NA	NA	NA	NA	NA
3/1/2016	NA	Ulmus crassifolia	Arlington	Texas	-97.15411221	32.64762823	naturally_occurring	Arlington	NA	NA	NA	NA	NA	NA	NA	NA	NA	NA	NA	NA	NA	NA	NA	NA	NA	NA	NA
3/1/2016	NA	Quercus shumardii	Arlington	Texas	-97.15402168	32.64766167	naturally_occurring	Arlington	NA	NA	NA	NA	NA	NA	NA	NA	NA	NA	NA	NA	NA	NA	NA	NA	NA	NA	NA
3/1/2016	NA	Quercus shumardii	Arlington	Texas	-97.15392806	32.64781456	naturally_occurring	Arlington	NA	NA	NA	NA	NA	NA	NA	NA	NA	NA	NA	NA	NA	NA	NA	NA	NA	NA	NA
3/1/2016	NA	Quercus shumardii	Arlington	Texas	-97.15388346	32.64790177	naturally_occurring	Arlington	NA	NA	NA	NA	NA	NA	NA	NA	NA	NA	NA	NA	NA	NA	NA	NA	NA	NA	NA
3/1/2016	NA	Ulmus crassifolia	Arlington	Texas	-97.15378414	32.64791653	naturally_occurring	Arlington	NA	NA	NA	NA	NA	NA	NA	NA	NA	NA	NA	NA	NA	NA	NA	NA	NA	NA	NA
3/1/2016	NA	Quercus virginiana	Arlington	Texas	-97.1537693	32.64783061	naturally_occurring	Arlington	NA	NA	NA	NA	NA	NA	NA	NA	NA	NA	NA	NA	NA	NA	NA	NA	NA	NA	NA
3/1/2016	NA	Quercus shumardii	Arlington	Texas	-97.15384834	32.64766825	naturally_occurring	Arlington	NA	NA	NA	NA	NA	NA	NA	NA	NA	NA	NA	NA	NA	NA	NA	NA	NA	NA	NA
3/1/2016	NA	Quercus virginiana	Arlington	Texas	-97.15393409	32.64761809	naturally_occurring	Arlington	NA	NA	NA	NA	NA	NA	NA	NA	NA	NA	NA	NA	NA	NA	NA	NA	NA	NA	NA
1/1/2016	NA	Ulmus crassifolia	Arlington	Texas	-97.15374987	32.65958303	naturally_occurring	Arlington	NA	NA	NA	NA	NA	NA	NA	NA	NA	NA	NA	NA	NA	NA	NA	NA	NA	NA	NA
3/1/2016	NA	Quercus virginiana	Arlington	Texas	-97.15385388	32.64759026	naturally_occurring	Arlington	NA	NA	NA	NA	NA	NA	NA	NA	NA	NA	NA	NA	NA	NA	NA	NA	NA	NA	NA
3/1/2016	NA	Quercus virginiana	Arlington	Texas	-97.15379319	32.64765761	naturally_occurring	Arlington	NA	NA	NA	NA	NA	NA	NA	NA	NA	NA	NA	NA	NA	NA	NA	NA	NA	NA	NA
3/1/2016	NA	Quercus virginiana	Arlington	Texas	-97.15371725	32.64781305	naturally_occurring	Arlington	NA	NA	NA	NA	NA	NA	NA	NA	NA	NA	NA	NA	NA	NA	NA	NA	NA	NA	NA
3/1/2016	NA	Quercus virginiana	Arlington	Texas	-97.15367794	32.64789352	naturally_occurring	Arlington	NA	NA	NA	NA	NA	NA	NA	NA	NA	NA	NA	NA	NA	NA	NA	NA	NA	NA	NA
3/1/2016	NA	Ulmus crassifolia	Arlington	Texas	-97.15366646	32.64755028	naturally_occurring	Arlington	NA	NA	NA	NA	NA	NA	NA	NA	NA	NA	NA	NA	NA	NA	NA	NA	NA	NA	NA
3/1/2016	NA	Ulmus crassifolia	Arlington	Texas	-97.15351885	32.64772818	naturally_occurring	Arlington	NA	NA	NA	NA	NA	NA	NA	NA	NA	NA	NA	NA	NA	NA	NA	NA	NA	NA	NA
3/1/2016	NA	Ulmus crassifolia	Arlington	Texas	-97.15350117	32.64781691	naturally_occurring	Arlington	NA	NA	NA	NA	NA	NA	NA	NA	NA	NA	NA	NA	NA	NA	NA	NA	NA	NA	NA
3/1/2016	NA	Quercus shumardii	Arlington	Texas	-97.15360292	32.64813848	naturally_occurring	Arlington	NA	NA	NA	NA	NA	NA	NA	NA	NA	NA	NA	NA	NA	NA	NA	NA	NA	NA	NA
3/1/2016	NA	Quercus virginiana	Arlington	Texas	-97.15360292	32.64813848	naturally_occurring	Arlington	NA	NA	NA	NA	NA	NA	NA	NA	NA	NA	NA	NA	NA	NA	NA	NA	NA	NA	NA
3/1/2016	NA	Quercus virginiana	Arlington	Texas	-97.15355506	32.64827812	naturally_occurring	Arlington	NA	NA	NA	NA	NA	NA	NA	NA	NA	NA	NA	NA	NA	NA	NA	NA	NA	NA	NA
1/1/2016	NA	Ulmus crassifolia	Arlington	Texas	-97.15361616	32.65956134	naturally_occurring	Arlington	NA	NA	NA	NA	NA	NA	NA	NA	NA	NA	NA	NA	NA	NA	NA	NA	NA	NA	NA
3/1/2016	NA	Ulmus crassifolia	Arlington	Texas	-97.15361348	32.64834685	naturally_occurring	Arlington	NA	NA	NA	NA	NA	NA	NA	NA	NA	NA	NA	NA	NA	NA	NA	NA	NA	NA	NA
3/1/2016	NA	Quercus virginiana	Arlington	Texas	-97.15390685	32.64813047	naturally_occurring	Arlington	NA	NA	NA	NA	NA	NA	NA	NA	NA	NA	NA	NA	NA	NA	NA	NA	NA	NA	NA
3/1/2016	NA	Quercus virginiana	Arlington	Texas	-97.15387609	32.64821798	naturally_occurring	Arlington	NA	NA	NA	NA	NA	NA	NA	NA	NA	NA	NA	NA	NA	NA	NA	NA	NA	NA	NA
3/1/2016	NA	Ulmus crassifolia	Arlington	Texas	-97.15387257	32.64839383	naturally_occurring	Arlington	NA	NA	NA	NA	NA	NA	NA	NA	NA	NA	NA	NA	NA	NA	NA	NA	NA	NA	NA
3/1/2016	NA	Ulmus crassifolia	Arlington	Texas	-97.15408228	32.64844526	naturally_occurring	Arlington	NA	NA	NA	NA	NA	NA	NA	NA	NA	NA	NA	NA	NA	NA	NA	NA	NA	NA	NA
3/1/2016	NA	Quercus shumardii	Arlington	Texas	-97.15430281	32.64832707	naturally_occurring	Arlington	NA	NA	NA	NA	NA	NA	NA	NA	NA	NA	NA	NA	NA	NA	NA	NA	NA	NA	NA
3/1/2016	NA	Quercus shumardii	Arlington	Texas	-97.15460163	32.64836542	naturally_occurring	Arlington	NA	NA	NA	NA	NA	NA	NA	NA	NA	NA	NA	NA	NA	NA	NA	NA	NA	NA	NA
3/1/2016	NA	Quercus virginiana	Arlington	Texas	-97.15470145	32.64836357	naturally_occurring	Arlington	NA	NA	NA	NA	NA	NA	NA	NA	NA	NA	NA	NA	NA	NA	NA	NA	NA	NA	NA
3/1/2016	NA	Quercus shumardii	Arlington	Texas	-97.15472937	32.64844622	naturally_occurring	Arlington	NA	NA	NA	NA	NA	NA	NA	NA	NA	NA	NA	NA	NA	NA	NA	NA	NA	NA	NA
3/1/2016	NA	Cercis canadensis	Arlington	Texas	-97.15497018	32.64815528	naturally_occurring	Arlington	NA	NA	NA	NA	NA	NA	NA	NA	NA	NA	NA	NA	NA	NA	NA	NA	NA	NA	NA
1/1/2016	NA	Ulmus crassifolia	Arlington	Texas	-97.15352598	32.65960371	naturally_occurring	Arlington	NA	NA	NA	NA	NA	NA	NA	NA	NA	NA	NA	NA	NA	NA	NA	NA	NA	NA	NA
3/1/2016	NA	Cercis canadensis	Arlington	Texas	-97.15500806	32.64798216	naturally_occurring	Arlington	NA	NA	NA	NA	NA	NA	NA	NA	NA	NA	NA	NA	NA	NA	NA	NA	NA	NA	NA
3/1/2016	NA	Cercis canadensis	Arlington	Texas	-97.15497831	32.64784964	naturally_occurring	Arlington	NA	NA	NA	NA	NA	NA	NA	NA	NA	NA	NA	NA	NA	NA	NA	NA	NA	NA	NA
3/1/2016	NA	Cercis canadensis	Arlington	Texas	-97.15494872	32.64777085	naturally_occurring	Arlington	NA	NA	NA	NA	NA	NA	NA	NA	NA	NA	NA	NA	NA	NA	NA	NA	NA	NA	NA
3/1/2016	NA	Cercis canadensis	Arlington	Texas	-97.15502592	32.64771368	naturally_occurring	Arlington	NA	NA	NA	NA	NA	NA	NA	NA	NA	NA	NA	NA	NA	NA	NA	NA	NA	NA	NA
3/1/2016	NA	Cercis canadensis	Arlington	Texas	-97.15497898	32.64763913	naturally_occurring	Arlington	NA	NA	NA	NA	NA	NA	NA	NA	NA	NA	NA	NA	NA	NA	NA	NA	NA	NA	NA
3/1/2016	NA	Pinus thunbergii	Arlington	Texas	-97.15482961	32.64756386	introduced	Arlington	NA	NA	NA	NA	NA	NA	NA	NA	NA	NA	NA	NA	NA	NA	NA	NA	NA	NA	NA
3/1/2016	NA	Pinus thunbergii	Arlington	Texas	-97.15483967	32.64747958	introduced	Arlington	NA	NA	NA	NA	NA	NA	NA	NA	NA	NA	NA	NA	NA	NA	NA	NA	NA	NA	NA
3/1/2016	NA	Pinus thunbergii	Arlington	Texas	-97.1547644	32.64745032	introduced	Arlington	NA	NA	NA	NA	NA	NA	NA	NA	NA	NA	NA	NA	NA	NA	NA	NA	NA	NA	NA
3/1/2016	NA	Pinus thunbergii	Arlington	Texas	-97.1547644	32.64745032	introduced	Arlington	NA	NA	NA	NA	NA	NA	NA	NA	NA	NA	NA	NA	NA	NA	NA	NA	NA	NA	NA
3/1/2016	NA	Ulmus crassifolia	Arlington	Texas	-97.15476834	32.64736215	naturally_occurring	Arlington	NA	NA	NA	NA	NA	NA	NA	NA	NA	NA	NA	NA	NA	NA	NA	NA	NA	NA	NA
1/1/2016	NA	Ulmus crassifolia	Arlington	Texas	-97.15342905	32.65956617	naturally_occurring	Arlington	NA	NA	NA	NA	NA	NA	NA	NA	NA	NA	NA	NA	NA	NA	NA	NA	NA	NA	NA
3/1/2016	NA	Pinus thunbergii	Arlington	Texas	-97.15476834	32.64736215	introduced	Arlington	NA	NA	NA	NA	NA	NA	NA	NA	NA	NA	NA	NA	NA	NA	NA	NA	NA	NA	NA
3/1/2016	NA	Cercis canadensis	Arlington	Texas	-97.15522423	32.64698999	naturally_occurring	Arlington	NA	NA	NA	NA	NA	NA	NA	NA	NA	NA	NA	NA	NA	NA	NA	NA	NA	NA	NA
3/1/2016	NA	Cercis canadensis	Arlington	Texas	-97.15533747	32.64706518	naturally_occurring	Arlington	NA	NA	NA	NA	NA	NA	NA	NA	NA	NA	NA	NA	NA	NA	NA	NA	NA	NA	NA
3/1/2016	NA	Cercis canadensis	Arlington	Texas	-97.15536463	32.64715251	naturally_occurring	Arlington	NA	NA	NA	NA	NA	NA	NA	NA	NA	NA	NA	NA	NA	NA	NA	NA	NA	NA	NA
3/1/2016	NA	Ulmus crassifolia	Arlington	Texas	-97.15567325	32.64703877	naturally_occurring	Arlington	NA	NA	NA	NA	NA	NA	NA	NA	NA	NA	NA	NA	NA	NA	NA	NA	NA	NA	NA
3/1/2016	NA	Quercus shumardii	Arlington	Texas	-97.15574425	32.64697168	naturally_occurring	Arlington	NA	NA	NA	NA	NA	NA	NA	NA	NA	NA	NA	NA	NA	NA	NA	NA	NA	NA	NA
3/1/2016	NA	Ulmus crassifolia	Arlington	Texas	-97.15574148	32.6468884	naturally_occurring	Arlington	NA	NA	NA	NA	NA	NA	NA	NA	NA	NA	NA	NA	NA	NA	NA	NA	NA	NA	NA
3/1/2016	NA	Quercus shumardii	Arlington	Texas	-97.15568608	32.64681715	naturally_occurring	Arlington	NA	NA	NA	NA	NA	NA	NA	NA	NA	NA	NA	NA	NA	NA	NA	NA	NA	NA	NA
3/1/2016	NA	Ulmus crassifolia	Arlington	Texas	-97.1554772	32.64765032	naturally_occurring	Arlington	NA	NA	NA	NA	NA	NA	NA	NA	NA	NA	NA	NA	NA	NA	NA	NA	NA	NA	NA
1/1/2015	NA	Cercis canadensis	Arlington	Texas	-97.14934106	32.74147544	naturally_occurring	Arlington	NA	NA	NA	NA	NA	NA	NA	NA	NA	NA	NA	NA	NA	NA	NA	NA	NA	NA	NA
1/1/2016	3/13/2019	Pinus eldarica	Arlington	Texas	-97.15322439	32.65959168	no_info	Arlington	NA	NA	NA	NA	NA	NA	NA	NA	NA	NA	NA	NA	NA	NA	NA	NA	NA	NA	NA
1/1/2015	NA	Cercis canadensis	Arlington	Texas	-97.14942538	32.74141547	naturally_occurring	Arlington	NA	NA	NA	NA	NA	NA	NA	NA	NA	NA	NA	NA	NA	NA	NA	NA	NA	NA	NA
1/1/2015	NA	Cercis canadensis	Arlington	Texas	-97.14946964	32.74138835	naturally_occurring	Arlington	NA	NA	NA	NA	NA	NA	NA	NA	NA	NA	NA	NA	NA	NA	NA	NA	NA	NA	NA
1/1/2015	NA	Quercus muehlenbergii	Arlington	Texas	-97.14951599	32.7413704	naturally_occurring	Arlington	NA	NA	NA	NA	NA	NA	NA	NA	NA	NA	NA	NA	NA	NA	NA	NA	NA	NA	NA
1/1/2015	NA	Quercus macrocarpa	Arlington	Texas	-97.14958422	32.74132692	naturally_occurring	Arlington	NA	NA	NA	NA	NA	NA	NA	NA	NA	NA	NA	NA	NA	NA	NA	NA	NA	NA	NA
1/1/2015	NA	Quercus macrocarpa	Arlington	Texas	-97.14964004	32.74128214	naturally_occurring	Arlington	NA	NA	NA	NA	NA	NA	NA	NA	NA	NA	NA	NA	NA	NA	NA	NA	NA	NA	NA
1/1/2015	NA	Quercus macrocarpa	Arlington	Texas	-97.14974834	32.74131304	naturally_occurring	Arlington	NA	NA	NA	NA	NA	NA	NA	NA	NA	NA	NA	NA	NA	NA	NA	NA	NA	NA	NA
1/1/2015	NA	Liquidambar styraciflua	Arlington	Texas	-97.14974834	32.74131304	naturally_occurring	Arlington	NA	NA	NA	NA	NA	NA	NA	NA	NA	NA	NA	NA	NA	NA	NA	NA	NA	NA	NA
1/1/2015	NA	Quercus muehlenbergii	Arlington	Texas	-97.14978631	32.74127011	naturally_occurring	Arlington	NA	NA	NA	NA	NA	NA	NA	NA	NA	NA	NA	NA	NA	NA	NA	NA	NA	NA	NA
1/1/2015	NA	Carya illinoinensis	Arlington	Texas	-97.14982109	32.74132335	naturally_occurring	Arlington	NA	NA	NA	NA	NA	NA	NA	NA	NA	NA	NA	NA	NA	NA	NA	NA	NA	NA	NA
1/1/2015	NA	Liquidambar styraciflua	Arlington	Texas	-97.14986049	32.74143155	naturally_occurring	Arlington	NA	NA	NA	NA	NA	NA	NA	NA	NA	NA	NA	NA	NA	NA	NA	NA	NA	NA	NA
1/1/2016	11/6/2019	Pinus eldarica	Arlington	Texas	-97.15309515	32.65956054	no_info	Arlington	NA	NA	NA	NA	NA	NA	NA	NA	NA	NA	NA	NA	NA	NA	NA	NA	NA	NA	NA
1/1/2015	NA	Quercus muehlenbergii	Arlington	Texas	-97.14990072	32.74133583	naturally_occurring	Arlington	NA	NA	NA	NA	NA	NA	NA	NA	NA	NA	NA	NA	NA	NA	NA	NA	NA	NA	NA
1/1/2015	NA	Quercus macrocarpa	Arlington	Texas	-97.14995906	32.74133987	naturally_occurring	Arlington	NA	NA	NA	NA	NA	NA	NA	NA	NA	NA	NA	NA	NA	NA	NA	NA	NA	NA	NA
1/1/2015	NA	Liquidambar styraciflua	Arlington	Texas	-97.14995906	32.74133987	naturally_occurring	Arlington	NA	NA	NA	NA	NA	NA	NA	NA	NA	NA	NA	NA	NA	NA	NA	NA	NA	NA	NA
1/1/2015	NA	Quercus macrocarpa	Arlington	Texas	-97.15005956	32.74134255	naturally_occurring	Arlington	NA	NA	NA	NA	NA	NA	NA	NA	NA	NA	NA	NA	NA	NA	NA	NA	NA	NA	NA
1/1/2015	NA	Quercus macrocarpa	Arlington	Texas	-97.15015435	32.74140355	naturally_occurring	Arlington	NA	NA	NA	NA	NA	NA	NA	NA	NA	NA	NA	NA	NA	NA	NA	NA	NA	NA	NA
1/1/2015	NA	Quercus muehlenbergii	Arlington	Texas	-97.15054311	32.74137298	naturally_occurring	Arlington	NA	NA	NA	NA	NA	NA	NA	NA	NA	NA	NA	NA	NA	NA	NA	NA	NA	NA	NA
1/1/2015	NA	Carya illinoinensis	Arlington	Texas	-97.15059315	32.74132947	naturally_occurring	Arlington	NA	NA	NA	NA	NA	NA	NA	NA	NA	NA	NA	NA	NA	NA	NA	NA	NA	NA	NA
1/1/2015	NA	Quercus macrocarpa	Arlington	Texas	-97.15068585	32.74133424	naturally_occurring	Arlington	NA	NA	NA	NA	NA	NA	NA	NA	NA	NA	NA	NA	NA	NA	NA	NA	NA	NA	NA
1/1/2015	NA	Liquidambar styraciflua	Arlington	Texas	-97.15079549	32.74138974	naturally_occurring	Arlington	NA	NA	NA	NA	NA	NA	NA	NA	NA	NA	NA	NA	NA	NA	NA	NA	NA	NA	NA
1/1/2015	NA	Quercus macrocarpa	Arlington	Texas	-97.15079943	32.7413068	naturally_occurring	Arlington	NA	NA	NA	NA	NA	NA	NA	NA	NA	NA	NA	NA	NA	NA	NA	NA	NA	NA	NA
1/1/2016	NA	Pinus eldarica	Arlington	Texas	-97.15302747	32.65959664	no_info	Arlington	NA	NA	NA	NA	NA	NA	NA	NA	NA	NA	NA	NA	NA	NA	NA	NA	NA	NA	NA
1/1/2015	NA	Quercus muehlenbergii	Arlington	Texas	-97.15086983	32.74124792	naturally_occurring	Arlington	NA	NA	NA	NA	NA	NA	NA	NA	NA	NA	NA	NA	NA	NA	NA	NA	NA	NA	NA
1/1/2015	NA	Cercis canadensis	Arlington	Texas	-97.15091116	32.74121381	naturally_occurring	Arlington	NA	NA	NA	NA	NA	NA	NA	NA	NA	NA	NA	NA	NA	NA	NA	NA	NA	NA	NA
1/1/2015	NA	Quercus macrocarpa	Arlington	Texas	-97.15096438	32.74126745	naturally_occurring	Arlington	NA	NA	NA	NA	NA	NA	NA	NA	NA	NA	NA	NA	NA	NA	NA	NA	NA	NA	NA
1/1/2015	NA	Liquidambar styraciflua	Arlington	Texas	-97.15096438	32.74126745	naturally_occurring	Arlington	NA	NA	NA	NA	NA	NA	NA	NA	NA	NA	NA	NA	NA	NA	NA	NA	NA	NA	NA
1/1/2015	NA	Liquidambar styraciflua	Arlington	Texas	-97.15091761	32.74134397	naturally_occurring	Arlington	NA	NA	NA	NA	NA	NA	NA	NA	NA	NA	NA	NA	NA	NA	NA	NA	NA	NA	NA
1/1/2015	NA	Carya illinoinensis	Arlington	Texas	-97.1510156	32.74137319	naturally_occurring	Arlington	NA	NA	NA	NA	NA	NA	NA	NA	NA	NA	NA	NA	NA	NA	NA	NA	NA	NA	NA
1/1/2015	NA	Platanus occidentalis	Arlington	Texas	-97.15098617	32.74128266	naturally_occurring	Arlington	NA	NA	NA	NA	NA	NA	NA	NA	NA	NA	NA	NA	NA	NA	NA	NA	NA	NA	NA
1/1/2015	NA	Cercis canadensis	Arlington	Texas	-97.15095424	32.74119461	naturally_occurring	Arlington	NA	NA	NA	NA	NA	NA	NA	NA	NA	NA	NA	NA	NA	NA	NA	NA	NA	NA	NA
1/1/2015	NA	Cercis canadensis	Arlington	Texas	-97.15095424	32.74119461	naturally_occurring	Arlington	NA	NA	NA	NA	NA	NA	NA	NA	NA	NA	NA	NA	NA	NA	NA	NA	NA	NA	NA
1/1/2015	NA	Quercus muehlenbergii	Arlington	Texas	-97.15104292	32.74124327	naturally_occurring	Arlington	NA	NA	NA	NA	NA	NA	NA	NA	NA	NA	NA	NA	NA	NA	NA	NA	NA	NA	NA
1/1/2016	NA	Pinus eldarica	Arlington	Texas	-97.15292129	32.65955061	no_info	Arlington	NA	NA	NA	NA	NA	NA	NA	NA	NA	NA	NA	NA	NA	NA	NA	NA	NA	NA	NA
1/1/2015	NA	Quercus macrocarpa	Arlington	Texas	-97.1510943	32.74131623	naturally_occurring	Arlington	NA	NA	NA	NA	NA	NA	NA	NA	NA	NA	NA	NA	NA	NA	NA	NA	NA	NA	NA
1/1/2015	NA	Liquidambar styraciflua	Arlington	Texas	-97.1510943	32.74131623	naturally_occurring	Arlington	NA	NA	NA	NA	NA	NA	NA	NA	NA	NA	NA	NA	NA	NA	NA	NA	NA	NA	NA
1/1/2015	NA	Carya illinoinensis	Arlington	Texas	-97.15114233	32.741391	naturally_occurring	Arlington	NA	NA	NA	NA	NA	NA	NA	NA	NA	NA	NA	NA	NA	NA	NA	NA	NA	NA	NA
1/1/2015	NA	Liquidambar styraciflua	Arlington	Texas	-97.15114233	32.741391	naturally_occurring	Arlington	NA	NA	NA	NA	NA	NA	NA	NA	NA	NA	NA	NA	NA	NA	NA	NA	NA	NA	NA
1/1/2015	NA	Quercus macrocarpa	Arlington	Texas	-97.1512466	32.74135973	naturally_occurring	Arlington	NA	NA	NA	NA	NA	NA	NA	NA	NA	NA	NA	NA	NA	NA	NA	NA	NA	NA	NA
1/1/2015	NA	Liquidambar styraciflua	Arlington	Texas	-97.1512466	32.74135973	naturally_occurring	Arlington	NA	NA	NA	NA	NA	NA	NA	NA	NA	NA	NA	NA	NA	NA	NA	NA	NA	NA	NA
1/1/2015	NA	Quercus muehlenbergii	Arlington	Texas	-97.15139924	32.74137993	naturally_occurring	Arlington	NA	NA	NA	NA	NA	NA	NA	NA	NA	NA	NA	NA	NA	NA	NA	NA	NA	NA	NA
1/1/2015	NA	Liquidambar styraciflua	Arlington	Texas	-97.15150426	32.74138718	naturally_occurring	Arlington	NA	NA	NA	NA	NA	NA	NA	NA	NA	NA	NA	NA	NA	NA	NA	NA	NA	NA	NA
1/1/2015	NA	Quercus macrocarpa	Arlington	Texas	-97.15144718	32.74142606	naturally_occurring	Arlington	NA	NA	NA	NA	NA	NA	NA	NA	NA	NA	NA	NA	NA	NA	NA	NA	NA	NA	NA
1/1/2015	NA	Liquidambar styraciflua	Arlington	Texas	-97.15146453	32.74133695	naturally_occurring	Arlington	NA	NA	NA	NA	NA	NA	NA	NA	NA	NA	NA	NA	NA	NA	NA	NA	NA	NA	NA
1/1/2016	NA	Pinus eldarica	Arlington	Texas	-97.15282011	32.65958537	no_info	Arlington	NA	NA	NA	NA	NA	NA	NA	NA	NA	NA	NA	NA	NA	NA	NA	NA	NA	NA	NA
1/1/2015	NA	Platanus occidentalis	Arlington	Texas	-97.15132807	32.74136525	naturally_occurring	Arlington	NA	NA	NA	NA	NA	NA	NA	NA	NA	NA	NA	NA	NA	NA	NA	NA	NA	NA	NA
1/1/2015	NA	Carya illinoinensis	Arlington	Texas	-97.15128625	32.7412581	naturally_occurring	Arlington	NA	NA	NA	NA	NA	NA	NA	NA	NA	NA	NA	NA	NA	NA	NA	NA	NA	NA	NA
1/1/2015	NA	Cercis canadensis	Arlington	Texas	-97.15112255	32.74115488	naturally_occurring	Arlington	NA	NA	NA	NA	NA	NA	NA	NA	NA	NA	NA	NA	NA	NA	NA	NA	NA	NA	NA
1/1/2015	NA	Carya illinoinensis	Arlington	Texas	-97.15112255	32.74115488	naturally_occurring	Arlington	NA	NA	NA	NA	NA	NA	NA	NA	NA	NA	NA	NA	NA	NA	NA	NA	NA	NA	NA
1/1/2015	NA	Cercis canadensis	Arlington	Texas	-97.15112255	32.74115488	naturally_occurring	Arlington	NA	NA	NA	NA	NA	NA	NA	NA	NA	NA	NA	NA	NA	NA	NA	NA	NA	NA	NA
1/1/2015	NA	Cercis canadensis	Arlington	Texas	-97.15118189	32.7410557	naturally_occurring	Arlington	NA	NA	NA	NA	NA	NA	NA	NA	NA	NA	NA	NA	NA	NA	NA	NA	NA	NA	NA
NA	NA	Quercus muehlenbergii	Arlington	Texas	-97.14993425	32.74140657	naturally_occurring	Arlington	NA	NA	NA	NA	NA	NA	NA	NA	NA	NA	NA	NA	NA	NA	NA	NA	NA	NA	NA
NA	NA	Quercus muehlenbergii	Arlington	Texas	-97.1498055	32.74097584	naturally_occurring	Arlington	NA	NA	NA	NA	NA	NA	NA	NA	NA	NA	NA	NA	NA	NA	NA	NA	NA	NA	NA
NA	NA	Quercus macrocarpa	Arlington	Texas	-97.1500526	32.74092832	naturally_occurring	Arlington	NA	NA	NA	NA	NA	NA	NA	NA	NA	NA	NA	NA	NA	NA	NA	NA	NA	NA	NA
NA	NA	Quercus muehlenbergii	Arlington	Texas	-97.1500526	32.74092832	naturally_occurring	Arlington	NA	NA	NA	NA	NA	NA	NA	NA	NA	NA	NA	NA	NA	NA	NA	NA	NA	NA	NA
1/1/2016	NA	Ulmus crassifolia	Arlington	Texas	-97.15261185	32.65954311	naturally_occurring	Arlington	NA	NA	NA	NA	NA	NA	NA	NA	NA	NA	NA	NA	NA	NA	NA	NA	NA	NA	NA
NA	NA	Liquidambar styraciflua	Arlington	Texas	-97.15010633	32.7409978	naturally_occurring	Arlington	NA	NA	NA	NA	NA	NA	NA	NA	NA	NA	NA	NA	NA	NA	NA	NA	NA	NA	NA
NA	NA	Quercus macrocarpa	Arlington	Texas	-97.15018151	32.7410773	naturally_occurring	Arlington	NA	NA	NA	NA	NA	NA	NA	NA	NA	NA	NA	NA	NA	NA	NA	NA	NA	NA	NA
NA	NA	Quercus macrocarpa	Arlington	Texas	-97.15020833	32.74099101	naturally_occurring	Arlington	NA	NA	NA	NA	NA	NA	NA	NA	NA	NA	NA	NA	NA	NA	NA	NA	NA	NA	NA
NA	NA	Liquidambar styraciflua	Arlington	Texas	-97.15021504	32.74090841	naturally_occurring	Arlington	NA	NA	NA	NA	NA	NA	NA	NA	NA	NA	NA	NA	NA	NA	NA	NA	NA	NA	NA
NA	NA	Quercus macrocarpa	Arlington	Texas	-97.15027866	32.74098276	naturally_occurring	Arlington	NA	NA	NA	NA	NA	NA	NA	NA	NA	NA	NA	NA	NA	NA	NA	NA	NA	NA	NA
NA	NA	Quercus muehlenbergii	Arlington	Texas	-97.15028134	32.74106624	naturally_occurring	Arlington	NA	NA	NA	NA	NA	NA	NA	NA	NA	NA	NA	NA	NA	NA	NA	NA	NA	NA	NA
NA	NA	Quercus muehlenbergii	Arlington	Texas	-97.15026198	32.74115308	naturally_occurring	Arlington	NA	NA	NA	NA	NA	NA	NA	NA	NA	NA	NA	NA	NA	NA	NA	NA	NA	NA	NA
NA	NA	Quercus muehlenbergii	Arlington	Texas	-97.15046055	32.74111544	naturally_occurring	Arlington	NA	NA	NA	NA	NA	NA	NA	NA	NA	NA	NA	NA	NA	NA	NA	NA	NA	NA	NA
NA	NA	Quercus muehlenbergii	Arlington	Texas	-97.1505193	32.74117076	naturally_occurring	Arlington	NA	NA	NA	NA	NA	NA	NA	NA	NA	NA	NA	NA	NA	NA	NA	NA	NA	NA	NA
NA	NA	Quercus macrocarpa	Arlington	Texas	-97.1505193	32.74117076	naturally_occurring	Arlington	NA	NA	NA	NA	NA	NA	NA	NA	NA	NA	NA	NA	NA	NA	NA	NA	NA	NA	NA
1/1/2016	NA	Ulmus crassifolia	Arlington	Texas	-97.15250993	32.6596005	naturally_occurring	Arlington	NA	NA	NA	NA	NA	NA	NA	NA	NA	NA	NA	NA	NA	NA	NA	NA	NA	NA	NA
NA	NA	Liquidambar styraciflua	Arlington	Texas	-97.15050036	32.74108543	naturally_occurring	Arlington	NA	NA	NA	NA	NA	NA	NA	NA	NA	NA	NA	NA	NA	NA	NA	NA	NA	NA	NA
NA	NA	Quercus macrocarpa	Arlington	Texas	-97.15055845	32.74101888	naturally_occurring	Arlington	NA	NA	NA	NA	NA	NA	NA	NA	NA	NA	NA	NA	NA	NA	NA	NA	NA	NA	NA
NA	NA	Quercus macrocarpa	Arlington	Texas	-97.15062936	32.74095225	naturally_occurring	Arlington	NA	NA	NA	NA	NA	NA	NA	NA	NA	NA	NA	NA	NA	NA	NA	NA	NA	NA	NA
NA	NA	Carya illinoinensis	Arlington	Texas	-97.15071485	32.74099701	naturally_occurring	Arlington	NA	NA	NA	NA	NA	NA	NA	NA	NA	NA	NA	NA	NA	NA	NA	NA	NA	NA	NA
NA	NA	Quercus macrocarpa	Arlington	Texas	-97.1507089	32.74102596	naturally_occurring	Arlington	NA	NA	NA	NA	NA	NA	NA	NA	NA	NA	NA	NA	NA	NA	NA	NA	NA	NA	NA
NA	NA	Quercus macrocarpa	Arlington	Texas	-97.1508006	32.74099344	naturally_occurring	Arlington	NA	NA	NA	NA	NA	NA	NA	NA	NA	NA	NA	NA	NA	NA	NA	NA	NA	NA	NA
NA	NA	Carya illinoinensis	Arlington	Texas	-97.1508006	32.74099344	naturally_occurring	Arlington	NA	NA	NA	NA	NA	NA	NA	NA	NA	NA	NA	NA	NA	NA	NA	NA	NA	NA	NA
NA	NA	Quercus macrocarpa	Arlington	Texas	-97.15082189	32.74090979	naturally_occurring	Arlington	NA	NA	NA	NA	NA	NA	NA	NA	NA	NA	NA	NA	NA	NA	NA	NA	NA	NA	NA
NA	NA	Quercus muehlenbergii	Arlington	Texas	-97.15088978	32.74085011	naturally_occurring	Arlington	NA	NA	NA	NA	NA	NA	NA	NA	NA	NA	NA	NA	NA	NA	NA	NA	NA	NA	NA
NA	NA	Quercus muehlenbergii	Arlington	Texas	-97.15096572	32.74078582	naturally_occurring	Arlington	NA	NA	NA	NA	NA	NA	NA	NA	NA	NA	NA	NA	NA	NA	NA	NA	NA	NA	NA
1/1/2016	NA	Ulmus crassifolia	Arlington	Texas	-97.15240193	32.65955955	naturally_occurring	Arlington	NA	NA	NA	NA	NA	NA	NA	NA	NA	NA	NA	NA	NA	NA	NA	NA	NA	NA	NA
NA	NA	Quercus muehlenbergii	Arlington	Texas	-97.15094158	32.74095836	naturally_occurring	Arlington	NA	NA	NA	NA	NA	NA	NA	NA	NA	NA	NA	NA	NA	NA	NA	NA	NA	NA	NA
NA	NA	Quercus macrocarpa	Arlington	Texas	-97.15176142	32.74077078	naturally_occurring	Arlington	NA	NA	NA	NA	NA	NA	NA	NA	NA	NA	NA	NA	NA	NA	NA	NA	NA	NA	NA
NA	NA	Quercus muehlenbergii	Arlington	Texas	-97.15186485	32.740759	naturally_occurring	Arlington	NA	NA	NA	NA	NA	NA	NA	NA	NA	NA	NA	NA	NA	NA	NA	NA	NA	NA	NA
NA	NA	Quercus macrocarpa	Arlington	Texas	-97.15193878	32.7407046	naturally_occurring	Arlington	NA	NA	NA	NA	NA	NA	NA	NA	NA	NA	NA	NA	NA	NA	NA	NA	NA	NA	NA
NA	NA	Quercus muehlenbergii	Arlington	Texas	-97.15203735	32.74068805	naturally_occurring	Arlington	NA	NA	NA	NA	NA	NA	NA	NA	NA	NA	NA	NA	NA	NA	NA	NA	NA	NA	NA
NA	NA	Quercus macrocarpa	Arlington	Texas	-97.15209795	32.74061965	naturally_occurring	Arlington	NA	NA	NA	NA	NA	NA	NA	NA	NA	NA	NA	NA	NA	NA	NA	NA	NA	NA	NA
NA	NA	Platanus occidentalis	Arlington	Texas	-97.15219183	32.74056504	naturally_occurring	Arlington	NA	NA	NA	NA	NA	NA	NA	NA	NA	NA	NA	NA	NA	NA	NA	NA	NA	NA	NA
NA	NA	Cercis canadensis	Arlington	Texas	-97.15220842	32.74046932	naturally_occurring	Arlington	NA	NA	NA	NA	NA	NA	NA	NA	NA	NA	NA	NA	NA	NA	NA	NA	NA	NA	NA
NA	NA	Liquidambar styraciflua	Arlington	Texas	-97.15229032	32.74053093	naturally_occurring	Arlington	NA	NA	NA	NA	NA	NA	NA	NA	NA	NA	NA	NA	NA	NA	NA	NA	NA	NA	NA
NA	NA	Liquidambar styraciflua	Arlington	Texas	-97.15239148	32.74050524	naturally_occurring	Arlington	NA	NA	NA	NA	NA	NA	NA	NA	NA	NA	NA	NA	NA	NA	NA	NA	NA	NA	NA
1/1/2016	NA	Ulmus crassifolia	Arlington	Texas	-97.15230304	32.65959586	naturally_occurring	Arlington	NA	NA	NA	NA	NA	NA	NA	NA	NA	NA	NA	NA	NA	NA	NA	NA	NA	NA	NA
NA	NA	Platanus occidentalis	Arlington	Texas	-97.1522914	32.74047972	naturally_occurring	Arlington	NA	NA	NA	NA	NA	NA	NA	NA	NA	NA	NA	NA	NA	NA	NA	NA	NA	NA	NA
NA	NA	Cercis canadensis	Arlington	Texas	-97.15225419	32.74039703	naturally_occurring	Arlington	NA	NA	NA	NA	NA	NA	NA	NA	NA	NA	NA	NA	NA	NA	NA	NA	NA	NA	NA
NA	NA	Liquidambar styraciflua	Arlington	Texas	-97.15235737	32.74041023	naturally_occurring	Arlington	NA	NA	NA	NA	NA	NA	NA	NA	NA	NA	NA	NA	NA	NA	NA	NA	NA	NA	NA
NA	NA	Cercis canadensis	Arlington	Texas	-97.15229476	32.7403438	naturally_occurring	Arlington	NA	NA	NA	NA	NA	NA	NA	NA	NA	NA	NA	NA	NA	NA	NA	NA	NA	NA	NA
NA	NA	Platanus occidentalis	Arlington	Texas	-97.15235712	32.74035202	naturally_occurring	Arlington	NA	NA	NA	NA	NA	NA	NA	NA	NA	NA	NA	NA	NA	NA	NA	NA	NA	NA	NA
NA	NA	Carya illinoinensis	Arlington	Texas	-97.15235712	32.74035202	naturally_occurring	Arlington	NA	NA	NA	NA	NA	NA	NA	NA	NA	NA	NA	NA	NA	NA	NA	NA	NA	NA	NA
NA	NA	Quercus muehlenbergii	Arlington	Texas	-97.15240138	32.74025856	naturally_occurring	Arlington	NA	NA	NA	NA	NA	NA	NA	NA	NA	NA	NA	NA	NA	NA	NA	NA	NA	NA	NA
NA	NA	Quercus muehlenbergii	Arlington	Texas	-97.15245108	32.74018199	naturally_occurring	Arlington	NA	NA	NA	NA	NA	NA	NA	NA	NA	NA	NA	NA	NA	NA	NA	NA	NA	NA	NA
NA	NA	Quercus muehlenbergii	Arlington	Texas	-97.1524261	32.74009499	naturally_occurring	Arlington	NA	NA	NA	NA	NA	NA	NA	NA	NA	NA	NA	NA	NA	NA	NA	NA	NA	NA	NA
NA	NA	Quercus macrocarpa	Arlington	Texas	-97.15243918	32.74000865	naturally_occurring	Arlington	NA	NA	NA	NA	NA	NA	NA	NA	NA	NA	NA	NA	NA	NA	NA	NA	NA	NA	NA
1/1/2016	NA	Quercus muehlenbergii	Arlington	Texas	-97.15219392	32.6595569	naturally_occurring	Arlington	NA	NA	NA	NA	NA	NA	NA	NA	NA	NA	NA	NA	NA	NA	NA	NA	NA	NA	NA
NA	NA	Quercus macrocarpa	Arlington	Texas	-97.15243918	32.74000865	naturally_occurring	Arlington	NA	NA	NA	NA	NA	NA	NA	NA	NA	NA	NA	NA	NA	NA	NA	NA	NA	NA	NA
NA	NA	Quercus macrocarpa	Arlington	Texas	-97.15243247	32.73992261	naturally_occurring	Arlington	NA	NA	NA	NA	NA	NA	NA	NA	NA	NA	NA	NA	NA	NA	NA	NA	NA	NA	NA
NA	NA	Cercis canadensis	Arlington	Texas	-97.15238193	32.7398823	naturally_occurring	Arlington	NA	NA	NA	NA	NA	NA	NA	NA	NA	NA	NA	NA	NA	NA	NA	NA	NA	NA	NA
NA	NA	Cercis canadensis	Arlington	Texas	-97.15238193	32.7398823	naturally_occurring	Arlington	NA	NA	NA	NA	NA	NA	NA	NA	NA	NA	NA	NA	NA	NA	NA	NA	NA	NA	NA
NA	NA	Cercis canadensis	Arlington	Texas	-97.15238193	32.7398823	naturally_occurring	Arlington	NA	NA	NA	NA	NA	NA	NA	NA	NA	NA	NA	NA	NA	NA	NA	NA	NA	NA	NA
NA	NA	Quercus nigra	Arlington	Texas	-97.15218252	32.73999394	naturally_occurring	Arlington	NA	NA	NA	NA	NA	NA	NA	NA	NA	NA	NA	NA	NA	NA	NA	NA	NA	NA	NA
NA	NA	Quercus virginiana	Arlington	Texas	-97.15216677	32.74020772	naturally_occurring	Arlington	NA	NA	NA	NA	NA	NA	NA	NA	NA	NA	NA	NA	NA	NA	NA	NA	NA	NA	NA
NA	NA	Pinus elliottii	Arlington	Texas	-97.15208295	32.74040399	naturally_occurring	Arlington	NA	NA	NA	NA	NA	NA	NA	NA	NA	NA	NA	NA	NA	NA	NA	NA	NA	NA	NA
NA	NA	Quercus virginiana	Arlington	Texas	-97.15183618	32.74063101	naturally_occurring	Arlington	NA	NA	NA	NA	NA	NA	NA	NA	NA	NA	NA	NA	NA	NA	NA	NA	NA	NA	NA
NA	NA	Pinus elliottii	Arlington	Texas	-97.15187239	32.74053055	naturally_occurring	Arlington	NA	NA	NA	NA	NA	NA	NA	NA	NA	NA	NA	NA	NA	NA	NA	NA	NA	NA	NA
1/1/2016	NA	Quercus muehlenbergii	Arlington	Texas	-97.15198296	32.65958378	naturally_occurring	Arlington	NA	NA	NA	NA	NA	NA	NA	NA	NA	NA	NA	NA	NA	NA	NA	NA	NA	NA	NA
NA	NA	Quercus virginiana	Arlington	Texas	-97.15173493	32.74038684	naturally_occurring	Arlington	NA	NA	NA	NA	NA	NA	NA	NA	NA	NA	NA	NA	NA	NA	NA	NA	NA	NA	NA
NA	NA	Quercus virginiana	Arlington	Texas	-97.15173728	32.74019171	naturally_occurring	Arlington	NA	NA	NA	NA	NA	NA	NA	NA	NA	NA	NA	NA	NA	NA	NA	NA	NA	NA	NA
NA	NA	Quercus virginiana	Arlington	Texas	-97.15150367	32.74020797	naturally_occurring	Arlington	NA	NA	NA	NA	NA	NA	NA	NA	NA	NA	NA	NA	NA	NA	NA	NA	NA	NA	NA
NA	NA	Quercus virginiana	Arlington	Texas	-97.15123763	32.74008246	naturally_occurring	Arlington	NA	NA	NA	NA	NA	NA	NA	NA	NA	NA	NA	NA	NA	NA	NA	NA	NA	NA	NA
NA	NA	Quercus virginiana	Arlington	Texas	-97.15146805	32.74018061	naturally_occurring	Arlington	NA	NA	NA	NA	NA	NA	NA	NA	NA	NA	NA	NA	NA	NA	NA	NA	NA	NA	NA
NA	NA	Quercus virginiana	Arlington	Texas	-97.15130284	32.74050972	naturally_occurring	Arlington	NA	NA	NA	NA	NA	NA	NA	NA	NA	NA	NA	NA	NA	NA	NA	NA	NA	NA	NA
NA	NA	Pinus elliottii	Arlington	Texas	-97.15134903	32.74069128	naturally_occurring	Arlington	NA	NA	NA	NA	NA	NA	NA	NA	NA	NA	NA	NA	NA	NA	NA	NA	NA	NA	NA
NA	NA	Quercus virginiana	Arlington	Texas	-97.15149739	32.74079274	naturally_occurring	Arlington	NA	NA	NA	NA	NA	NA	NA	NA	NA	NA	NA	NA	NA	NA	NA	NA	NA	NA	NA
NA	NA	Lagerstroemia indica	Arlington	Texas	-97.15130108	32.74084927	introduced	Arlington	NA	NA	NA	NA	NA	NA	NA	NA	NA	NA	NA	NA	NA	NA	NA	NA	NA	NA	NA
1/1/2016	NA	Quercus muehlenbergii	Arlington	Texas	-97.15188155	32.65955401	naturally_occurring	Arlington	NA	NA	NA	NA	NA	NA	NA	NA	NA	NA	NA	NA	NA	NA	NA	NA	NA	NA	NA
NA	NA	Lagerstroemia indica	Arlington	Texas	-97.15124224	32.74098799	introduced	Arlington	NA	NA	NA	NA	NA	NA	NA	NA	NA	NA	NA	NA	NA	NA	NA	NA	NA	NA	NA
NA	NA	Lagerstroemia indica	Arlington	Texas	-97.15124224	32.74098799	introduced	Arlington	NA	NA	NA	NA	NA	NA	NA	NA	NA	NA	NA	NA	NA	NA	NA	NA	NA	NA	NA
NA	NA	Lagerstroemia indica	Arlington	Texas	-97.151315	32.74117168	introduced	Arlington	NA	NA	NA	NA	NA	NA	NA	NA	NA	NA	NA	NA	NA	NA	NA	NA	NA	NA	NA
NA	NA	Lagerstroemia indica	Arlington	Texas	-97.15146461	32.74128077	introduced	Arlington	NA	NA	NA	NA	NA	NA	NA	NA	NA	NA	NA	NA	NA	NA	NA	NA	NA	NA	NA
NA	NA	Lagerstroemia indica	Arlington	Texas	-97.15155019	32.74132683	introduced	Arlington	NA	NA	NA	NA	NA	NA	NA	NA	NA	NA	NA	NA	NA	NA	NA	NA	NA	NA	NA
NA	NA	Triadica sebifera	Arlington	Texas	-97.15082365	32.74132985	introduced	Arlington	NA	NA	NA	NA	NA	NA	NA	NA	NA	NA	NA	NA	NA	NA	NA	NA	NA	NA	NA
NA	NA	Lagerstroemia indica	Arlington	Texas	-97.15080161	32.74122575	introduced	Arlington	NA	NA	NA	NA	NA	NA	NA	NA	NA	NA	NA	NA	NA	NA	NA	NA	NA	NA	NA
NA	NA	Taxodium distichum	Arlington	Texas	-97.15052433	32.74134573	naturally_occurring	Arlington	NA	NA	NA	NA	NA	NA	NA	NA	NA	NA	NA	NA	NA	NA	NA	NA	NA	NA	NA
NA	NA	Quercus stellata	Arlington	Texas	-97.15044244	32.74140292	naturally_occurring	Arlington	NA	NA	NA	NA	NA	NA	NA	NA	NA	NA	NA	NA	NA	NA	NA	NA	NA	NA	NA
NA	NA	Carya illinoinensis	Arlington	Texas	-97.15028176	32.74149866	naturally_occurring	Arlington	NA	NA	NA	NA	NA	NA	NA	NA	NA	NA	NA	NA	NA	NA	NA	NA	NA	NA	NA
1/1/2016	NA	Quercus muehlenbergii	Arlington	Texas	-97.15178307	32.65959127	naturally_occurring	Arlington	NA	NA	NA	NA	NA	NA	NA	NA	NA	NA	NA	NA	NA	NA	NA	NA	NA	NA	NA
NA	NA	Quercus stellata	Arlington	Texas	-97.15025946	32.74137365	naturally_occurring	Arlington	NA	NA	NA	NA	NA	NA	NA	NA	NA	NA	NA	NA	NA	NA	NA	NA	NA	NA	NA
NA	NA	Carya illinoinensis	Arlington	Texas	-97.15026139	32.74137796	naturally_occurring	Arlington	NA	NA	NA	NA	NA	NA	NA	NA	NA	NA	NA	NA	NA	NA	NA	NA	NA	NA	NA
NA	NA	Carya illinoinensis	Arlington	Texas	-97.15026139	32.74137796	naturally_occurring	Arlington	NA	NA	NA	NA	NA	NA	NA	NA	NA	NA	NA	NA	NA	NA	NA	NA	NA	NA	NA
NA	NA	Carya illinoinensis	Arlington	Texas	-97.15028184	32.74139795	naturally_occurring	Arlington	NA	NA	NA	NA	NA	NA	NA	NA	NA	NA	NA	NA	NA	NA	NA	NA	NA	NA	NA
NA	NA	Ulmus americana	Arlington	Texas	-97.15028184	32.74139795	naturally_occurring	Arlington	NA	NA	NA	NA	NA	NA	NA	NA	NA	NA	NA	NA	NA	NA	NA	NA	NA	NA	NA
NA	NA	Quercus stellata	Arlington	Texas	-97.14969301	32.74128652	naturally_occurring	Arlington	NA	NA	NA	NA	NA	NA	NA	NA	NA	NA	NA	NA	NA	NA	NA	NA	NA	NA	NA
NA	NA	Quercus stellata	Arlington	Texas	-97.14968455	32.74133723	naturally_occurring	Arlington	NA	NA	NA	NA	NA	NA	NA	NA	NA	NA	NA	NA	NA	NA	NA	NA	NA	NA	NA
NA	NA	Quercus stellata	Arlington	Texas	-97.14962772	32.74127482	naturally_occurring	Arlington	NA	NA	NA	NA	NA	NA	NA	NA	NA	NA	NA	NA	NA	NA	NA	NA	NA	NA	NA
NA	NA	Quercus shumardii	Arlington	Texas	-97.14959092	32.74138454	naturally_occurring	Arlington	NA	NA	NA	NA	NA	NA	NA	NA	NA	NA	NA	NA	NA	NA	NA	NA	NA	NA	NA
NA	NA	Quercus stellata	Arlington	Texas	-97.14952571	32.74131824	naturally_occurring	Arlington	NA	NA	NA	NA	NA	NA	NA	NA	NA	NA	NA	NA	NA	NA	NA	NA	NA	NA	NA
NA	NA	Ulmus americana	Arlington	Texas	-97.14942865	32.74139619	naturally_occurring	Arlington	NA	NA	NA	NA	NA	NA	NA	NA	NA	NA	NA	NA	NA	NA	NA	NA	NA	NA	NA
NA	NA	Quercus stellata	Arlington	Texas	-97.14939269	32.7415229	naturally_occurring	Arlington	NA	NA	NA	NA	NA	NA	NA	NA	NA	NA	NA	NA	NA	NA	NA	NA	NA	NA	NA
NA	NA	Quercus stellata	Arlington	Texas	-97.14931759	32.74150535	naturally_occurring	Arlington	NA	NA	NA	NA	NA	NA	NA	NA	NA	NA	NA	NA	NA	NA	NA	NA	NA	NA	NA
NA	NA	Juniperus virginiana	Arlington	Texas	-97.14935179	32.74154133	naturally_occurring	Arlington	NA	NA	NA	NA	NA	NA	NA	NA	NA	NA	NA	NA	NA	NA	NA	NA	NA	NA	NA
NA	NA	Quercus stellata	Arlington	Texas	-97.14928339	32.74149826	naturally_occurring	Arlington	NA	NA	NA	NA	NA	NA	NA	NA	NA	NA	NA	NA	NA	NA	NA	NA	NA	NA	NA
NA	NA	Lagerstroemia indica	Arlington	Texas	-97.14926344	32.74107483	introduced	Arlington	NA	NA	NA	NA	NA	NA	NA	NA	NA	NA	NA	NA	NA	NA	NA	NA	NA	NA	NA
NA	NA	Ulmus crassifolia	Arlington	Texas	-97.14927937	32.74135963	naturally_occurring	Arlington	NA	NA	NA	NA	NA	NA	NA	NA	NA	NA	NA	NA	NA	NA	NA	NA	NA	NA	NA
7/1/2015	NA	Ulmus crassifolia	Arlington	Texas	-97.18599906	32.62935614	naturally_occurring	Arlington	NA	NA	NA	NA	NA	NA	NA	NA	NA	NA	NA	NA	NA	NA	NA	NA	NA	NA	NA
NA	NA	NA	Arlington	Texas	-97.11925018	32.76835426	no_info	Arlington	NA	NA	NA	NA	NA	NA	NA	NA	NA	NA	NA	NA	NA	NA	NA	NA	NA	NA	NA
NA	NA	NA	Arlington	Texas	-97.11918013	32.76822011	no_info	Arlington	NA	NA	NA	NA	NA	NA	NA	NA	NA	NA	NA	NA	NA	NA	NA	NA	NA	NA	NA
1/1/2016	NA	Quercus muehlenbergii	Arlington	Texas	-97.15168209	32.65956833	naturally_occurring	Arlington	NA	NA	NA	NA	NA	NA	NA	NA	NA	NA	NA	NA	NA	NA	NA	NA	NA	NA	NA
11/1/2016	NA	Prunus mexicana	Arlington	Texas	-97.06932654	32.78210322	naturally_occurring	Arlington	NA	NA	NA	NA	NA	NA	NA	NA	NA	NA	NA	NA	NA	NA	NA	NA	NA	NA	NA
11/1/2016	NA	Prunus mexicana	Arlington	Texas	-97.06930061	32.78213103	naturally_occurring	Arlington	NA	NA	NA	NA	NA	NA	NA	NA	NA	NA	NA	NA	NA	NA	NA	NA	NA	NA	NA
11/1/2016	NA	Prunus mexicana	Arlington	Texas	-97.06882586	32.78249524	naturally_occurring	Arlington	NA	NA	NA	NA	NA	NA	NA	NA	NA	NA	NA	NA	NA	NA	NA	NA	NA	NA	NA
11/1/2016	NA	Prunus mexicana	Arlington	Texas	-97.06779371	32.7833669	naturally_occurring	Arlington	NA	NA	NA	NA	NA	NA	NA	NA	NA	NA	NA	NA	NA	NA	NA	NA	NA	NA	NA
11/1/2016	NA	Prunus mexicana	Arlington	Texas	-97.06786169	32.78332209	naturally_occurring	Arlington	NA	NA	NA	NA	NA	NA	NA	NA	NA	NA	NA	NA	NA	NA	NA	NA	NA	NA	NA
NA	NA	Quercus stellata	Arlington	Texas	-97.14948322	32.74110642	naturally_occurring	Arlington	NA	NA	NA	NA	NA	NA	NA	NA	NA	NA	NA	NA	NA	NA	NA	NA	NA	NA	NA
NA	NA	Quercus stellata	Arlington	Texas	-97.14939489	32.7410442	naturally_occurring	Arlington	NA	NA	NA	NA	NA	NA	NA	NA	NA	NA	NA	NA	NA	NA	NA	NA	NA	NA	NA
7/1/1980	NA	Quercus stellata	Arlington	Texas	-97.10592541	32.76553644	naturally_occurring	Arlington	NA	NA	NA	NA	NA	NA	NA	NA	NA	NA	NA	NA	NA	NA	NA	NA	NA	NA	NA
7/1/2016	NA	Prunus mexicana	Arlington	Texas	-97.10801214	32.64496989	naturally_occurring	Arlington	NA	NA	NA	NA	NA	NA	NA	NA	NA	NA	NA	NA	NA	NA	NA	NA	NA	NA	NA
1/1/2016	NA	Chitalpa tashkentensis	Arlington	Texas	-97.15132673	32.65958719	no_info	Arlington	NA	NA	NA	NA	NA	NA	NA	NA	NA	NA	NA	NA	NA	NA	NA	NA	NA	NA	NA
7/1/2016	7/1/2019	Prunus mexicana	Arlington	Texas	-97.10809882	32.64496424	naturally_occurring	Arlington	NA	NA	NA	NA	NA	NA	NA	NA	NA	NA	NA	NA	NA	NA	NA	NA	NA	NA	NA
7/1/2016	NA	Prunus mexicana	Arlington	Texas	-97.10819454	32.64496437	naturally_occurring	Arlington	NA	NA	NA	NA	NA	NA	NA	NA	NA	NA	NA	NA	NA	NA	NA	NA	NA	NA	NA
7/1/2016	NA	Prunus mexicana	Arlington	Texas	-97.10828389	32.64496533	naturally_occurring	Arlington	NA	NA	NA	NA	NA	NA	NA	NA	NA	NA	NA	NA	NA	NA	NA	NA	NA	NA	NA
7/1/2016	NA	Prunus mexicana	Arlington	Texas	-97.10839271	32.64496541	naturally_occurring	Arlington	NA	NA	NA	NA	NA	NA	NA	NA	NA	NA	NA	NA	NA	NA	NA	NA	NA	NA	NA
7/1/2016	NA	Prunus mexicana	Arlington	Texas	-97.10847963	32.64496386	naturally_occurring	Arlington	NA	NA	NA	NA	NA	NA	NA	NA	NA	NA	NA	NA	NA	NA	NA	NA	NA	NA	NA
7/1/2016	NA	Prunus mexicana	Arlington	Texas	-97.10858432	32.64496311	naturally_occurring	Arlington	NA	NA	NA	NA	NA	NA	NA	NA	NA	NA	NA	NA	NA	NA	NA	NA	NA	NA	NA
7/1/2016	NA	Prunus mexicana	Arlington	Texas	-97.10866898	32.64496461	naturally_occurring	Arlington	NA	NA	NA	NA	NA	NA	NA	NA	NA	NA	NA	NA	NA	NA	NA	NA	NA	NA	NA
7/1/2016	NA	Prunus mexicana	Arlington	Texas	-97.10875291	32.6449652	naturally_occurring	Arlington	NA	NA	NA	NA	NA	NA	NA	NA	NA	NA	NA	NA	NA	NA	NA	NA	NA	NA	NA
7/1/2016	NA	Prunus mexicana	Arlington	Texas	-97.10884802	32.64496623	naturally_occurring	Arlington	NA	NA	NA	NA	NA	NA	NA	NA	NA	NA	NA	NA	NA	NA	NA	NA	NA	NA	NA
7/1/2016	NA	Prunus mexicana	Arlington	Texas	-97.10894447	32.64496734	naturally_occurring	Arlington	NA	NA	NA	NA	NA	NA	NA	NA	NA	NA	NA	NA	NA	NA	NA	NA	NA	NA	NA
1/1/2016	NA	Chitalpa tashkentensis	Arlington	Texas	-97.15142463	32.6595706	no_info	Arlington	NA	NA	NA	NA	NA	NA	NA	NA	NA	NA	NA	NA	NA	NA	NA	NA	NA	NA	NA
7/1/2016	NA	Prunus mexicana	Arlington	Texas	-97.10904414	32.64496788	naturally_occurring	Arlington	NA	NA	NA	NA	NA	NA	NA	NA	NA	NA	NA	NA	NA	NA	NA	NA	NA	NA	NA
7/1/2016	NA	Prunus mexicana	Arlington	Texas	-97.10919194	32.64496639	naturally_occurring	Arlington	NA	NA	NA	NA	NA	NA	NA	NA	NA	NA	NA	NA	NA	NA	NA	NA	NA	NA	NA
7/1/2016	NA	Prunus mexicana	Arlington	Texas	-97.10929335	32.64496393	naturally_occurring	Arlington	NA	NA	NA	NA	NA	NA	NA	NA	NA	NA	NA	NA	NA	NA	NA	NA	NA	NA	NA
7/1/2016	NA	Prunus mexicana	Arlington	Texas	-97.10939317	32.64496536	naturally_occurring	Arlington	NA	NA	NA	NA	NA	NA	NA	NA	NA	NA	NA	NA	NA	NA	NA	NA	NA	NA	NA
7/1/2016	NA	Prunus mexicana	Arlington	Texas	-97.10948919	32.64496585	naturally_occurring	Arlington	NA	NA	NA	NA	NA	NA	NA	NA	NA	NA	NA	NA	NA	NA	NA	NA	NA	NA	NA
7/1/2016	NA	Prunus mexicana	Arlington	Texas	-97.10961393	32.64496779	naturally_occurring	Arlington	NA	NA	NA	NA	NA	NA	NA	NA	NA	NA	NA	NA	NA	NA	NA	NA	NA	NA	NA
7/1/2016	6/12/2017	Cercis canadensis	Arlington	Texas	-97.10971039	32.6449881	naturally_occurring	Arlington	NA	NA	NA	NA	NA	NA	NA	NA	NA	NA	NA	NA	NA	NA	NA	NA	NA	NA	NA
7/1/2016	7/1/2017	Chilopsis linearis	Arlington	Texas	-97.10974381	32.64499045	naturally_occurring	Arlington	NA	NA	NA	NA	NA	NA	NA	NA	NA	NA	NA	NA	NA	NA	NA	NA	NA	NA	NA
7/1/2016	NA	Chilopsis linearis	Arlington	Texas	-97.10982857	32.64498825	naturally_occurring	Arlington	NA	NA	NA	NA	NA	NA	NA	NA	NA	NA	NA	NA	NA	NA	NA	NA	NA	NA	NA
7/1/2016	NA	Cercis canadensis	Arlington	Texas	-97.10989996	32.64499346	naturally_occurring	Arlington	NA	NA	NA	NA	NA	NA	NA	NA	NA	NA	NA	NA	NA	NA	NA	NA	NA	NA	NA
1/1/2013	NA	Quercus virginiana	Arlington	Texas	-97.14510648	32.77103462	naturally_occurring	Arlington	NA	NA	NA	NA	NA	NA	NA	NA	NA	NA	NA	NA	NA	NA	NA	NA	NA	NA	NA
7/1/2016	NA	Cercis canadensis	Arlington	Texas	-97.10994855	32.64499675	naturally_occurring	Arlington	NA	NA	NA	NA	NA	NA	NA	NA	NA	NA	NA	NA	NA	NA	NA	NA	NA	NA	NA
7/1/2016	5/4/2020	Prunus mexicana	Arlington	Texas	-97.10772669	32.64496968	naturally_occurring	Arlington	NA	NA	NA	NA	NA	NA	NA	NA	NA	NA	NA	NA	NA	NA	NA	NA	NA	NA	NA
7/1/2016	NA	Prunus mexicana	Arlington	Texas	-97.10763055	32.6449679	naturally_occurring	Arlington	NA	NA	NA	NA	NA	NA	NA	NA	NA	NA	NA	NA	NA	NA	NA	NA	NA	NA	NA
7/1/2016	NA	Prunus mexicana	Arlington	Texas	-97.10753626	32.64496495	naturally_occurring	Arlington	NA	NA	NA	NA	NA	NA	NA	NA	NA	NA	NA	NA	NA	NA	NA	NA	NA	NA	NA
7/1/2016	NA	Prunus mexicana	Arlington	Texas	-97.10743885	32.64496552	naturally_occurring	Arlington	NA	NA	NA	NA	NA	NA	NA	NA	NA	NA	NA	NA	NA	NA	NA	NA	NA	NA	NA
7/1/2016	NA	Prunus mexicana	Arlington	Texas	-97.10734222	32.64496498	naturally_occurring	Arlington	NA	NA	NA	NA	NA	NA	NA	NA	NA	NA	NA	NA	NA	NA	NA	NA	NA	NA	NA
7/1/2016	NA	Prunus mexicana	Arlington	Texas	-97.10721887	32.64496364	naturally_occurring	Arlington	NA	NA	NA	NA	NA	NA	NA	NA	NA	NA	NA	NA	NA	NA	NA	NA	NA	NA	NA
7/1/2016	NA	Prunus mexicana	Arlington	Texas	-97.10709403	32.64496625	naturally_occurring	Arlington	NA	NA	NA	NA	NA	NA	NA	NA	NA	NA	NA	NA	NA	NA	NA	NA	NA	NA	NA
7/1/2016	NA	Prunus mexicana	Arlington	Texas	-97.11094826	32.64472377	naturally_occurring	Arlington	NA	NA	NA	NA	NA	NA	NA	NA	NA	NA	NA	NA	NA	NA	NA	NA	NA	NA	NA
7/1/2016	NA	Prunus mexicana	Arlington	Texas	-97.11104047	32.64473063	naturally_occurring	Arlington	NA	NA	NA	NA	NA	NA	NA	NA	NA	NA	NA	NA	NA	NA	NA	NA	NA	NA	NA
1/1/2013	NA	Quercus virginiana	Arlington	Texas	-97.14520166	32.77100112	naturally_occurring	Arlington	NA	NA	NA	NA	NA	NA	NA	NA	NA	NA	NA	NA	NA	NA	NA	NA	NA	NA	NA
7/1/2016	NA	Prunus mexicana	Arlington	Texas	-97.11113392	32.64473138	naturally_occurring	Arlington	NA	NA	NA	NA	NA	NA	NA	NA	NA	NA	NA	NA	NA	NA	NA	NA	NA	NA	NA
7/1/2016	NA	Prunus mexicana	Arlington	Texas	-97.11122453	32.64473491	naturally_occurring	Arlington	NA	NA	NA	NA	NA	NA	NA	NA	NA	NA	NA	NA	NA	NA	NA	NA	NA	NA	NA
7/1/2016	NA	Prunus mexicana	Arlington	Texas	-97.11131691	32.64473556	naturally_occurring	Arlington	NA	NA	NA	NA	NA	NA	NA	NA	NA	NA	NA	NA	NA	NA	NA	NA	NA	NA	NA
7/1/2016	NA	Prunus mexicana	Arlington	Texas	-97.11141347	32.64473461	naturally_occurring	Arlington	NA	NA	NA	NA	NA	NA	NA	NA	NA	NA	NA	NA	NA	NA	NA	NA	NA	NA	NA
7/1/2016	NA	Prunus mexicana	Arlington	Texas	-97.11152067	32.64473637	naturally_occurring	Arlington	NA	NA	NA	NA	NA	NA	NA	NA	NA	NA	NA	NA	NA	NA	NA	NA	NA	NA	NA
7/1/2016	NA	Prunus mexicana	Arlington	Texas	-97.1116232	32.64473644	naturally_occurring	Arlington	NA	NA	NA	NA	NA	NA	NA	NA	NA	NA	NA	NA	NA	NA	NA	NA	NA	NA	NA
7/1/2016	NA	Prunus mexicana	Arlington	Texas	-97.11179425	32.64473652	naturally_occurring	Arlington	NA	NA	NA	NA	NA	NA	NA	NA	NA	NA	NA	NA	NA	NA	NA	NA	NA	NA	NA
7/1/2016	NA	Prunus mexicana	Arlington	Texas	-97.11189793	32.6447335	naturally_occurring	Arlington	NA	NA	NA	NA	NA	NA	NA	NA	NA	NA	NA	NA	NA	NA	NA	NA	NA	NA	NA
7/1/2016	NA	Prunus mexicana	Arlington	Texas	-97.1120063	32.64473317	naturally_occurring	Arlington	NA	NA	NA	NA	NA	NA	NA	NA	NA	NA	NA	NA	NA	NA	NA	NA	NA	NA	NA
7/1/2016	NA	Prunus mexicana	Arlington	Texas	-97.11211294	32.64473236	naturally_occurring	Arlington	NA	NA	NA	NA	NA	NA	NA	NA	NA	NA	NA	NA	NA	NA	NA	NA	NA	NA	NA
1/1/2013	NA	Quercus virginiana	Arlington	Texas	-97.14530336	32.77098171	naturally_occurring	Arlington	NA	NA	NA	NA	NA	NA	NA	NA	NA	NA	NA	NA	NA	NA	NA	NA	NA	NA	NA
7/1/2016	NA	Prunus mexicana	Arlington	Texas	-97.1122053	32.64473281	naturally_occurring	Arlington	NA	NA	NA	NA	NA	NA	NA	NA	NA	NA	NA	NA	NA	NA	NA	NA	NA	NA	NA
7/1/2016	NA	Prunus mexicana	Arlington	Texas	-97.11230454	32.64473456	naturally_occurring	Arlington	NA	NA	NA	NA	NA	NA	NA	NA	NA	NA	NA	NA	NA	NA	NA	NA	NA	NA	NA
7/1/2016	NA	Prunus mexicana	Arlington	Texas	-97.11240881	32.64473739	naturally_occurring	Arlington	NA	NA	NA	NA	NA	NA	NA	NA	NA	NA	NA	NA	NA	NA	NA	NA	NA	NA	NA
7/1/2016	NA	Prunus mexicana	Arlington	Texas	-97.11279371	32.64473488	naturally_occurring	Arlington	NA	NA	NA	NA	NA	NA	NA	NA	NA	NA	NA	NA	NA	NA	NA	NA	NA	NA	NA
7/1/2008	NA	Pistacia chinensis	Arlington	Texas	-97.06726808	32.78052659	introduced	Arlington	NA	NA	NA	NA	NA	NA	NA	NA	NA	NA	NA	NA	NA	NA	NA	NA	NA	NA	NA
7/1/2016	NA	Prunus mexicana	Arlington	Texas	-97.10615972	32.64473149	naturally_occurring	Arlington	NA	NA	NA	NA	NA	NA	NA	NA	NA	NA	NA	NA	NA	NA	NA	NA	NA	NA	NA
7/1/2016	NA	Prunus mexicana	Arlington	Texas	-97.10642864	32.64473898	naturally_occurring	Arlington	NA	NA	NA	NA	NA	NA	NA	NA	NA	NA	NA	NA	NA	NA	NA	NA	NA	NA	NA
7/1/2016	NA	Prunus mexicana	Arlington	Texas	-97.10652549	32.64473648	naturally_occurring	Arlington	NA	NA	NA	NA	NA	NA	NA	NA	NA	NA	NA	NA	NA	NA	NA	NA	NA	NA	NA
7/1/2016	NA	Prunus mexicana	Arlington	Texas	-97.10657669	32.64473573	naturally_occurring	Arlington	NA	NA	NA	NA	NA	NA	NA	NA	NA	NA	NA	NA	NA	NA	NA	NA	NA	NA	NA
7/1/2016	NA	Prunus mexicana	Arlington	Texas	-97.10671049	32.64473361	naturally_occurring	Arlington	NA	NA	NA	NA	NA	NA	NA	NA	NA	NA	NA	NA	NA	NA	NA	NA	NA	NA	NA
1/1/2013	NA	Quercus virginiana	Arlington	Texas	-97.14539499	32.7709512	naturally_occurring	Arlington	NA	NA	NA	NA	NA	NA	NA	NA	NA	NA	NA	NA	NA	NA	NA	NA	NA	NA	NA
7/1/2016	NA	Prunus mexicana	Arlington	Texas	-97.1068015	32.64473779	naturally_occurring	Arlington	NA	NA	NA	NA	NA	NA	NA	NA	NA	NA	NA	NA	NA	NA	NA	NA	NA	NA	NA
7/1/2016	NA	Prunus mexicana	Arlington	Texas	-97.10690546	32.64473986	naturally_occurring	Arlington	NA	NA	NA	NA	NA	NA	NA	NA	NA	NA	NA	NA	NA	NA	NA	NA	NA	NA	NA
7/1/2016	NA	Prunus mexicana	Arlington	Texas	-97.10701942	32.64473881	naturally_occurring	Arlington	NA	NA	NA	NA	NA	NA	NA	NA	NA	NA	NA	NA	NA	NA	NA	NA	NA	NA	NA
7/1/2016	NA	Prunus mexicana	Arlington	Texas	-97.10711371	32.64473835	naturally_occurring	Arlington	NA	NA	NA	NA	NA	NA	NA	NA	NA	NA	NA	NA	NA	NA	NA	NA	NA	NA	NA
7/1/2016	NA	Prunus mexicana	Arlington	Texas	-97.1072083	32.64473716	naturally_occurring	Arlington	NA	NA	NA	NA	NA	NA	NA	NA	NA	NA	NA	NA	NA	NA	NA	NA	NA	NA	NA
7/1/2016	6/7/2017	Prunus mexicana	Arlington	Texas	-97.10729524	32.64473844	naturally_occurring	Arlington	NA	NA	NA	NA	NA	NA	NA	NA	NA	NA	NA	NA	NA	NA	NA	NA	NA	NA	NA
7/1/2016	7/1/2019	Prunus mexicana	Arlington	Texas	-97.10737775	32.64473984	naturally_occurring	Arlington	NA	NA	NA	NA	NA	NA	NA	NA	NA	NA	NA	NA	NA	NA	NA	NA	NA	NA	NA
7/1/2016	NA	Prunus mexicana	Arlington	Texas	-97.10749832	32.64473939	naturally_occurring	Arlington	NA	NA	NA	NA	NA	NA	NA	NA	NA	NA	NA	NA	NA	NA	NA	NA	NA	NA	NA
7/1/2016	NA	Prunus mexicana	Arlington	Texas	-97.10761647	32.6447373	naturally_occurring	Arlington	NA	NA	NA	NA	NA	NA	NA	NA	NA	NA	NA	NA	NA	NA	NA	NA	NA	NA	NA
7/1/2016	NA	Prunus mexicana	Arlington	Texas	-97.1077023	32.64473615	naturally_occurring	Arlington	NA	NA	NA	NA	NA	NA	NA	NA	NA	NA	NA	NA	NA	NA	NA	NA	NA	NA	NA
1/1/2013	NA	Quercus muehlenbergii	Arlington	Texas	-97.14549016	32.77091468	naturally_occurring	Arlington	NA	NA	NA	NA	NA	NA	NA	NA	NA	NA	NA	NA	NA	NA	NA	NA	NA	NA	NA
7/1/2016	NA	Prunus mexicana	Arlington	Texas	-97.10781097	32.64473584	naturally_occurring	Arlington	NA	NA	NA	NA	NA	NA	NA	NA	NA	NA	NA	NA	NA	NA	NA	NA	NA	NA	NA
7/1/2016	NA	Prunus mexicana	Arlington	Texas	-97.10790296	32.6447358	naturally_occurring	Arlington	NA	NA	NA	NA	NA	NA	NA	NA	NA	NA	NA	NA	NA	NA	NA	NA	NA	NA	NA
7/1/2016	NA	Prunus mexicana	Arlington	Texas	-97.10801773	32.64473814	naturally_occurring	Arlington	NA	NA	NA	NA	NA	NA	NA	NA	NA	NA	NA	NA	NA	NA	NA	NA	NA	NA	NA
7/1/2016	7/1/2019	Prunus mexicana	Arlington	Texas	-97.1081027	32.64473798	naturally_occurring	Arlington	NA	NA	NA	NA	NA	NA	NA	NA	NA	NA	NA	NA	NA	NA	NA	NA	NA	NA	NA
7/1/2016	NA	Prunus mexicana	Arlington	Texas	-97.10818722	32.64473569	naturally_occurring	Arlington	NA	NA	NA	NA	NA	NA	NA	NA	NA	NA	NA	NA	NA	NA	NA	NA	NA	NA	NA
7/1/2016	NA	Prunus mexicana	Arlington	Texas	-97.1082835	32.64473678	naturally_occurring	Arlington	NA	NA	NA	NA	NA	NA	NA	NA	NA	NA	NA	NA	NA	NA	NA	NA	NA	NA	NA
7/1/2016	NA	Prunus mexicana	Arlington	Texas	-97.10836569	32.64473685	naturally_occurring	Arlington	NA	NA	NA	NA	NA	NA	NA	NA	NA	NA	NA	NA	NA	NA	NA	NA	NA	NA	NA
7/1/2016	NA	Prunus mexicana	Arlington	Texas	-97.11052643	32.64473884	naturally_occurring	Arlington	NA	NA	NA	NA	NA	NA	NA	NA	NA	NA	NA	NA	NA	NA	NA	NA	NA	NA	NA
7/1/2016	NA	Prunus mexicana	Arlington	Texas	-97.11040879	32.64473345	naturally_occurring	Arlington	NA	NA	NA	NA	NA	NA	NA	NA	NA	NA	NA	NA	NA	NA	NA	NA	NA	NA	NA
7/1/2016	NA	Prunus mexicana	Arlington	Texas	-97.11035384	32.64473141	naturally_occurring	Arlington	NA	NA	NA	NA	NA	NA	NA	NA	NA	NA	NA	NA	NA	NA	NA	NA	NA	NA	NA
1/1/2013	NA	Quercus muehlenbergii	Arlington	Texas	-97.14568202	32.77085243	naturally_occurring	Arlington	NA	NA	NA	NA	NA	NA	NA	NA	NA	NA	NA	NA	NA	NA	NA	NA	NA	NA	NA
7/1/2016	NA	Prunus mexicana	Arlington	Texas	-97.11028502	32.64473354	naturally_occurring	Arlington	NA	NA	NA	NA	NA	NA	NA	NA	NA	NA	NA	NA	NA	NA	NA	NA	NA	NA	NA
7/1/2016	NA	Prunus mexicana	Arlington	Texas	-97.11018821	32.64473499	naturally_occurring	Arlington	NA	NA	NA	NA	NA	NA	NA	NA	NA	NA	NA	NA	NA	NA	NA	NA	NA	NA	NA
7/1/2016	NA	Prunus mexicana	Arlington	Texas	-97.11012019	32.6447325	naturally_occurring	Arlington	NA	NA	NA	NA	NA	NA	NA	NA	NA	NA	NA	NA	NA	NA	NA	NA	NA	NA	NA
7/1/2016	NA	Prunus mexicana	Arlington	Texas	-97.11004733	32.64473266	naturally_occurring	Arlington	NA	NA	NA	NA	NA	NA	NA	NA	NA	NA	NA	NA	NA	NA	NA	NA	NA	NA	NA
7/1/2016	NA	Prunus mexicana	Arlington	Texas	-97.10996387	32.64473427	naturally_occurring	Arlington	NA	NA	NA	NA	NA	NA	NA	NA	NA	NA	NA	NA	NA	NA	NA	NA	NA	NA	NA
7/1/2016	NA	Prunus mexicana	Arlington	Texas	-97.10986157	32.64473639	naturally_occurring	Arlington	NA	NA	NA	NA	NA	NA	NA	NA	NA	NA	NA	NA	NA	NA	NA	NA	NA	NA	NA
7/1/2016	NA	Prunus mexicana	Arlington	Texas	-97.10977906	32.64473513	naturally_occurring	Arlington	NA	NA	NA	NA	NA	NA	NA	NA	NA	NA	NA	NA	NA	NA	NA	NA	NA	NA	NA
7/1/2016	NA	Prunus mexicana	Arlington	Texas	-97.10970897	32.64473341	naturally_occurring	Arlington	NA	NA	NA	NA	NA	NA	NA	NA	NA	NA	NA	NA	NA	NA	NA	NA	NA	NA	NA
7/1/2016	NA	Prunus mexicana	Arlington	Texas	-97.10963315	32.64473334	naturally_occurring	Arlington	NA	NA	NA	NA	NA	NA	NA	NA	NA	NA	NA	NA	NA	NA	NA	NA	NA	NA	NA
7/1/2016	6/12/2017	Prunus mexicana	Arlington	Texas	-97.10951815	32.64473546	naturally_occurring	Arlington	NA	NA	NA	NA	NA	NA	NA	NA	NA	NA	NA	NA	NA	NA	NA	NA	NA	NA	NA
1/1/2013	NA	Quercus muehlenbergii	Arlington	Texas	-97.14577179	32.77082362	naturally_occurring	Arlington	NA	NA	NA	NA	NA	NA	NA	NA	NA	NA	NA	NA	NA	NA	NA	NA	NA	NA	NA
7/1/2016	NA	Prunus mexicana	Arlington	Texas	-97.10943237	32.64473275	naturally_occurring	Arlington	NA	NA	NA	NA	NA	NA	NA	NA	NA	NA	NA	NA	NA	NA	NA	NA	NA	NA	NA
7/1/2016	NA	Prunus mexicana	Arlington	Texas	-97.10935971	32.64473397	naturally_occurring	Arlington	NA	NA	NA	NA	NA	NA	NA	NA	NA	NA	NA	NA	NA	NA	NA	NA	NA	NA	NA
7/1/2016	NA	Prunus mexicana	Arlington	Texas	-97.10928823	32.64473395	naturally_occurring	Arlington	NA	NA	NA	NA	NA	NA	NA	NA	NA	NA	NA	NA	NA	NA	NA	NA	NA	NA	NA
7/1/2016	NA	Prunus mexicana	Arlington	Texas	-97.10921214	32.64473454	naturally_occurring	Arlington	NA	NA	NA	NA	NA	NA	NA	NA	NA	NA	NA	NA	NA	NA	NA	NA	NA	NA	NA
7/1/2016	NA	Prunus mexicana	Arlington	Texas	-97.1091253	32.644736	naturally_occurring	Arlington	NA	NA	NA	NA	NA	NA	NA	NA	NA	NA	NA	NA	NA	NA	NA	NA	NA	NA	NA
7/1/2016	NA	Prunus mexicana	Arlington	Texas	-97.10906031	32.64473778	naturally_occurring	Arlington	NA	NA	NA	NA	NA	NA	NA	NA	NA	NA	NA	NA	NA	NA	NA	NA	NA	NA	NA
7/1/2016	NA	Prunus mexicana	Arlington	Texas	-97.10897044	32.64473916	naturally_occurring	Arlington	NA	NA	NA	NA	NA	NA	NA	NA	NA	NA	NA	NA	NA	NA	NA	NA	NA	NA	NA
7/1/2016	NA	Prunus mexicana	Arlington	Texas	-97.10887157	32.64473639	naturally_occurring	Arlington	NA	NA	NA	NA	NA	NA	NA	NA	NA	NA	NA	NA	NA	NA	NA	NA	NA	NA	NA
7/1/2016	NA	Prunus mexicana	Arlington	Texas	-97.10875355	32.64473834	naturally_occurring	Arlington	NA	NA	NA	NA	NA	NA	NA	NA	NA	NA	NA	NA	NA	NA	NA	NA	NA	NA	NA
7/1/2016	NA	Prunus mexicana	Arlington	Texas	-97.10866595	32.64473538	naturally_occurring	Arlington	NA	NA	NA	NA	NA	NA	NA	NA	NA	NA	NA	NA	NA	NA	NA	NA	NA	NA	NA
1/1/2013	NA	Quercus muehlenbergii	Arlington	Texas	-97.14585514	32.77078283	naturally_occurring	Arlington	NA	NA	NA	NA	NA	NA	NA	NA	NA	NA	NA	NA	NA	NA	NA	NA	NA	NA	NA
7/1/2016	NA	Prunus mexicana	Arlington	Texas	-97.10857449	32.64473425	naturally_occurring	Arlington	NA	NA	NA	NA	NA	NA	NA	NA	NA	NA	NA	NA	NA	NA	NA	NA	NA	NA	NA
7/1/2016	4/30/2020	Prunus mexicana	Arlington	Texas	-97.10847958	32.64473646	naturally_occurring	Arlington	NA	NA	NA	NA	NA	NA	NA	NA	NA	NA	NA	NA	NA	NA	NA	NA	NA	NA	NA
7/1/2016	NA	Cercis canadensis	Arlington	Texas	-97.11023714	32.64500154	naturally_occurring	Arlington	NA	NA	NA	NA	NA	NA	NA	NA	NA	NA	NA	NA	NA	NA	NA	NA	NA	NA	NA
7/1/2016	NA	Cercis canadensis	Arlington	Texas	-97.11030952	32.64500243	naturally_occurring	Arlington	NA	NA	NA	NA	NA	NA	NA	NA	NA	NA	NA	NA	NA	NA	NA	NA	NA	NA	NA
7/1/2016	NA	Chilopsis linearis	Arlington	Texas	-97.11039571	32.6449972	naturally_occurring	Arlington	NA	NA	NA	NA	NA	NA	NA	NA	NA	NA	NA	NA	NA	NA	NA	NA	NA	NA	NA
7/1/2016	NA	Chilopsis linearis	Arlington	Texas	-97.11049224	32.64499455	naturally_occurring	Arlington	NA	NA	NA	NA	NA	NA	NA	NA	NA	NA	NA	NA	NA	NA	NA	NA	NA	NA	NA
7/1/2016	NA	Cercis canadensis	Arlington	Texas	-97.11056208	32.64499543	naturally_occurring	Arlington	NA	NA	NA	NA	NA	NA	NA	NA	NA	NA	NA	NA	NA	NA	NA	NA	NA	NA	NA
7/1/2016	NA	Cercis canadensis	Arlington	Texas	-97.11064376	32.64500094	naturally_occurring	Arlington	NA	NA	NA	NA	NA	NA	NA	NA	NA	NA	NA	NA	NA	NA	NA	NA	NA	NA	NA
7/1/2016	NA	Cercis canadensis	Arlington	Texas	-97.11072357	32.64499985	naturally_occurring	Arlington	NA	NA	NA	NA	NA	NA	NA	NA	NA	NA	NA	NA	NA	NA	NA	NA	NA	NA	NA
7/1/2016	NA	Cercis canadensis	Arlington	Texas	-97.11082242	32.64500346	naturally_occurring	Arlington	NA	NA	NA	NA	NA	NA	NA	NA	NA	NA	NA	NA	NA	NA	NA	NA	NA	NA	NA
1/1/2013	6/1/2016	Quercus muehlenbergii	Arlington	Texas	-97.14593925	32.77073696	naturally_occurring	Arlington	NA	NA	NA	NA	NA	NA	NA	NA	NA	NA	NA	NA	NA	NA	NA	NA	NA	NA	NA
7/1/2016	NA	Cercis canadensis	Arlington	Texas	-97.11094068	32.64500679	naturally_occurring	Arlington	NA	NA	NA	NA	NA	NA	NA	NA	NA	NA	NA	NA	NA	NA	NA	NA	NA	NA	NA
7/1/2016	NA	Cercis canadensis	Arlington	Texas	-97.11102677	32.64500489	naturally_occurring	Arlington	NA	NA	NA	NA	NA	NA	NA	NA	NA	NA	NA	NA	NA	NA	NA	NA	NA	NA	NA
7/1/2016	NA	Cercis canadensis	Arlington	Texas	-97.11111873	32.64500465	naturally_occurring	Arlington	NA	NA	NA	NA	NA	NA	NA	NA	NA	NA	NA	NA	NA	NA	NA	NA	NA	NA	NA
7/1/2016	NA	Cercis canadensis	Arlington	Texas	-97.11121456	32.64500662	naturally_occurring	Arlington	NA	NA	NA	NA	NA	NA	NA	NA	NA	NA	NA	NA	NA	NA	NA	NA	NA	NA	NA
7/1/2015	NA	Ulmus crassifolia	Arlington	Texas	-97.18619604	32.62921286	naturally_occurring	Arlington	NA	NA	NA	NA	NA	NA	NA	NA	NA	NA	NA	NA	NA	NA	NA	NA	NA	NA	NA
7/1/2015	NA	Ulmus crassifolia	Arlington	Texas	-97.18626108	32.62919863	naturally_occurring	Arlington	NA	NA	NA	NA	NA	NA	NA	NA	NA	NA	NA	NA	NA	NA	NA	NA	NA	NA	NA
7/1/2015	NA	Ulmus crassifolia	Arlington	Texas	-97.1864537	32.62936634	naturally_occurring	Arlington	NA	NA	NA	NA	NA	NA	NA	NA	NA	NA	NA	NA	NA	NA	NA	NA	NA	NA	NA
7/1/2015	NA	Ulmus crassifolia	Arlington	Texas	-97.18648872	32.62949831	naturally_occurring	Arlington	NA	NA	NA	NA	NA	NA	NA	NA	NA	NA	NA	NA	NA	NA	NA	NA	NA	NA	NA
7/1/2015	NA	Ulmus crassifolia	Arlington	Texas	-97.18634677	32.62951584	naturally_occurring	Arlington	NA	NA	NA	NA	NA	NA	NA	NA	NA	NA	NA	NA	NA	NA	NA	NA	NA	NA	NA
7/1/2015	NA	Ulmus crassifolia	Arlington	Texas	-97.18627506	32.6296127	naturally_occurring	Arlington	NA	NA	NA	NA	NA	NA	NA	NA	NA	NA	NA	NA	NA	NA	NA	NA	NA	NA	NA
1/1/2013	4/22/2017	Quercus muehlenbergii	Arlington	Texas	-97.14604306	32.77068975	naturally_occurring	Arlington	NA	NA	NA	NA	NA	NA	NA	NA	NA	NA	NA	NA	NA	NA	NA	NA	NA	NA	NA
7/1/2015	NA	Ulmus crassifolia	Arlington	Texas	-97.18615694	32.62962029	naturally_occurring	Arlington	NA	NA	NA	NA	NA	NA	NA	NA	NA	NA	NA	NA	NA	NA	NA	NA	NA	NA	NA
7/1/2015	NA	Ulmus crassifolia	Arlington	Texas	-97.18613707	32.6295185	naturally_occurring	Arlington	NA	NA	NA	NA	NA	NA	NA	NA	NA	NA	NA	NA	NA	NA	NA	NA	NA	NA	NA
7/1/2015	NA	Ulmus crassifolia	Arlington	Texas	-97.18596613	32.6294334	naturally_occurring	Arlington	NA	NA	NA	NA	NA	NA	NA	NA	NA	NA	NA	NA	NA	NA	NA	NA	NA	NA	NA
7/1/2015	NA	Ulmus crassifolia	Arlington	Texas	-97.18577819	32.62942846	naturally_occurring	Arlington	NA	NA	NA	NA	NA	NA	NA	NA	NA	NA	NA	NA	NA	NA	NA	NA	NA	NA	NA
7/1/2015	NA	Ulmus crassifolia	Arlington	Texas	-97.18575582	32.62934153	naturally_occurring	Arlington	NA	NA	NA	NA	NA	NA	NA	NA	NA	NA	NA	NA	NA	NA	NA	NA	NA	NA	NA
1/1/2010	NA	Cercis canadensis	Arlington	Texas	-97.19217331	32.68901689	naturally_occurring	Arlington	NA	NA	NA	NA	NA	NA	NA	NA	NA	NA	NA	NA	NA	NA	NA	NA	NA	NA	NA
1/1/2010	NA	Pistacia chinensis	Arlington	Texas	-97.19220918	32.6890134	introduced	Arlington	NA	NA	NA	NA	NA	NA	NA	NA	NA	NA	NA	NA	NA	NA	NA	NA	NA	NA	NA
NA	NA	Quercus stellata	Arlington	Texas	-97.19241725	32.68901298	naturally_occurring	Arlington	NA	NA	NA	NA	NA	NA	NA	NA	NA	NA	NA	NA	NA	NA	NA	NA	NA	NA	NA
1/1/2010	NA	Chilopsis linearis	Arlington	Texas	-97.19232415	32.68915703	naturally_occurring	Arlington	NA	NA	NA	NA	NA	NA	NA	NA	NA	NA	NA	NA	NA	NA	NA	NA	NA	NA	NA
1/1/2010	NA	Chilopsis linearis	Arlington	Texas	-97.19232038	32.68918471	naturally_occurring	Arlington	NA	NA	NA	NA	NA	NA	NA	NA	NA	NA	NA	NA	NA	NA	NA	NA	NA	NA	NA
1/1/2013	NA	Quercus shumardii	Arlington	Texas	-97.14622106	32.77059746	naturally_occurring	Arlington	NA	NA	NA	NA	NA	NA	NA	NA	NA	NA	NA	NA	NA	NA	NA	NA	NA	NA	NA
1/1/2010	NA	Vitex agnus-castus	Arlington	Texas	-97.19212399	32.68916579	introduced	Arlington	NA	NA	NA	NA	NA	NA	NA	NA	NA	NA	NA	NA	NA	NA	NA	NA	NA	NA	NA
1/1/2010	NA	Vitex agnus-castus	Arlington	Texas	-97.19211626	32.68919187	introduced	Arlington	NA	NA	NA	NA	NA	NA	NA	NA	NA	NA	NA	NA	NA	NA	NA	NA	NA	NA	NA
1/1/2010	NA	Fraxinus pennsylvanica	Arlington	Texas	-97.19208933	32.68934505	naturally_occurring	Arlington	NA	NA	NA	NA	NA	NA	NA	NA	NA	NA	NA	NA	NA	NA	NA	NA	NA	NA	NA
NA	NA	Quercus stellata	Arlington	Texas	-97.1921423	32.68942079	naturally_occurring	Arlington	NA	NA	NA	NA	NA	NA	NA	NA	NA	NA	NA	NA	NA	NA	NA	NA	NA	NA	NA
NA	NA	Quercus marilandica	Arlington	Texas	-97.19216359	32.68949144	naturally_occurring	Arlington	NA	NA	NA	NA	NA	NA	NA	NA	NA	NA	NA	NA	NA	NA	NA	NA	NA	NA	NA
NA	NA	Quercus stellata	Arlington	Texas	-97.19224948	32.68955918	naturally_occurring	Arlington	NA	NA	NA	NA	NA	NA	NA	NA	NA	NA	NA	NA	NA	NA	NA	NA	NA	NA	NA
NA	NA	Quercus stellata	Arlington	Texas	-97.19227707	32.6895348	naturally_occurring	Arlington	NA	NA	NA	NA	NA	NA	NA	NA	NA	NA	NA	NA	NA	NA	NA	NA	NA	NA	NA
NA	NA	Quercus stellata	Arlington	Texas	-97.19225656	32.68936535	naturally_occurring	Arlington	NA	NA	NA	NA	NA	NA	NA	NA	NA	NA	NA	NA	NA	NA	NA	NA	NA	NA	NA
NA	NA	Chilopsis linearis	Arlington	Texas	-97.19230209	32.68944197	naturally_occurring	Arlington	NA	NA	NA	NA	NA	NA	NA	NA	NA	NA	NA	NA	NA	NA	NA	NA	NA	NA	NA
NA	NA	Chilopsis linearis	Arlington	Texas	-97.19228553	32.68941875	naturally_occurring	Arlington	NA	NA	NA	NA	NA	NA	NA	NA	NA	NA	NA	NA	NA	NA	NA	NA	NA	NA	NA
1/1/2013	12/1/2016	Quercus shumardii	Arlington	Texas	-97.14631048	32.77055167	naturally_occurring	Arlington	NA	NA	NA	NA	NA	NA	NA	NA	NA	NA	NA	NA	NA	NA	NA	NA	NA	NA	NA
NA	NA	Chilopsis linearis	Arlington	Texas	-97.19229282	32.6893857	naturally_occurring	Arlington	NA	NA	NA	NA	NA	NA	NA	NA	NA	NA	NA	NA	NA	NA	NA	NA	NA	NA	NA
NA	NA	Chilopsis linearis	Arlington	Texas	-97.19229696	32.68936596	naturally_occurring	Arlington	NA	NA	NA	NA	NA	NA	NA	NA	NA	NA	NA	NA	NA	NA	NA	NA	NA	NA	NA
NA	NA	Juniperus virginiana	Arlington	Texas	-97.19237081	32.68943488	naturally_occurring	Arlington	NA	NA	NA	NA	NA	NA	NA	NA	NA	NA	NA	NA	NA	NA	NA	NA	NA	NA	NA
7/1/2016	NA	Quercus macrocarpa	Arlington	Texas	-97.17224994	32.68951519	naturally_occurring	Arlington	NA	NA	NA	NA	NA	NA	NA	NA	NA	NA	NA	NA	NA	NA	NA	NA	NA	NA	NA
1/1/2014	NA	Ulmus crassifolia	Arlington	Texas	-97.17213187	32.68951817	naturally_occurring	Arlington	NA	NA	NA	NA	NA	NA	NA	NA	NA	NA	NA	NA	NA	NA	NA	NA	NA	NA	NA
1/1/2016	NA	Quercus macrocarpa	Arlington	Texas	-97.17199928	32.68953015	naturally_occurring	Arlington	NA	NA	NA	NA	NA	NA	NA	NA	NA	NA	NA	NA	NA	NA	NA	NA	NA	NA	NA
1/1/1990	NA	Celtis laevigata	Arlington	Texas	-97.16766768	32.68015342	naturally_occurring	Arlington	NA	NA	NA	NA	NA	NA	NA	NA	NA	NA	NA	NA	NA	NA	NA	NA	NA	NA	NA
NA	NA	Ulmus crassifolia	Arlington	Texas	-97.14929754	32.74119738	naturally_occurring	Arlington	NA	NA	NA	NA	NA	NA	NA	NA	NA	NA	NA	NA	NA	NA	NA	NA	NA	NA	NA
NA	NA	Quercus stellata	Arlington	Texas	-97.14968915	32.74105638	naturally_occurring	Arlington	NA	NA	NA	NA	NA	NA	NA	NA	NA	NA	NA	NA	NA	NA	NA	NA	NA	NA	NA
NA	NA	NA	Arlington	Texas	-97.14987355	32.74088435	no_info	Arlington	NA	NA	NA	NA	NA	NA	NA	NA	NA	NA	NA	NA	NA	NA	NA	NA	NA	NA	NA
1/1/2013	NA	Quercus shumardii	Arlington	Texas	-97.14639163	32.77048865	naturally_occurring	Arlington	NA	NA	NA	NA	NA	NA	NA	NA	NA	NA	NA	NA	NA	NA	NA	NA	NA	NA	NA
NA	NA	Quercus stellata	Arlington	Texas	-97.14943434	32.74083246	naturally_occurring	Arlington	NA	NA	NA	NA	NA	NA	NA	NA	NA	NA	NA	NA	NA	NA	NA	NA	NA	NA	NA
1/1/1960	NA	Carya illinoinensis	Arlington	Texas	-97.12814587	32.70241145	naturally_occurring	Arlington	NA	NA	NA	NA	NA	NA	NA	NA	NA	NA	NA	NA	NA	NA	NA	NA	NA	NA	NA
NA	NA	Quercus stellata	Arlington	Texas	-97.1494008	32.7404106	naturally_occurring	Arlington	NA	NA	NA	NA	NA	NA	NA	NA	NA	NA	NA	NA	NA	NA	NA	NA	NA	NA	NA
NA	NA	Quercus stellata	Arlington	Texas	-97.14930491	32.74051099	naturally_occurring	Arlington	NA	NA	NA	NA	NA	NA	NA	NA	NA	NA	NA	NA	NA	NA	NA	NA	NA	NA	NA
NA	NA	Quercus stellata	Arlington	Texas	-97.14929686	32.74046023	naturally_occurring	Arlington	NA	NA	NA	NA	NA	NA	NA	NA	NA	NA	NA	NA	NA	NA	NA	NA	NA	NA	NA
NA	NA	Quercus stellata	Arlington	Texas	-97.14927943	32.74046136	naturally_occurring	Arlington	NA	NA	NA	NA	NA	NA	NA	NA	NA	NA	NA	NA	NA	NA	NA	NA	NA	NA	NA
NA	NA	Quercus stellata	Arlington	Texas	-97.14924322	32.74029667	naturally_occurring	Arlington	NA	NA	NA	NA	NA	NA	NA	NA	NA	NA	NA	NA	NA	NA	NA	NA	NA	NA	NA
NA	NA	Quercus stellata	Arlington	Texas	-97.14928479	32.74027749	naturally_occurring	Arlington	NA	NA	NA	NA	NA	NA	NA	NA	NA	NA	NA	NA	NA	NA	NA	NA	NA	NA	NA
NA	NA	Quercus marilandica	Arlington	Texas	-97.14931783	32.74032409	naturally_occurring	Arlington	NA	NA	NA	NA	NA	NA	NA	NA	NA	NA	NA	NA	NA	NA	NA	NA	NA	NA	NA
NA	NA	Celtis laevigata	Arlington	Texas	-97.14928345	32.74030456	naturally_occurring	Arlington	NA	NA	NA	NA	NA	NA	NA	NA	NA	NA	NA	NA	NA	NA	NA	NA	NA	NA	NA
1/1/2013	NA	Quercus shumardii	Arlington	Texas	-97.14647453	32.77043968	naturally_occurring	Arlington	NA	NA	NA	NA	NA	NA	NA	NA	NA	NA	NA	NA	NA	NA	NA	NA	NA	NA	NA
NA	NA	Celtis laevigata	Arlington	Texas	-97.14948797	32.74004737	naturally_occurring	Arlington	NA	NA	NA	NA	NA	NA	NA	NA	NA	NA	NA	NA	NA	NA	NA	NA	NA	NA	NA
NA	NA	Celtis laevigata	Arlington	Texas	-97.1495168	32.74006428	naturally_occurring	Arlington	NA	NA	NA	NA	NA	NA	NA	NA	NA	NA	NA	NA	NA	NA	NA	NA	NA	NA	NA
NA	NA	Quercus stellata	Arlington	Texas	-97.14940817	32.74015904	naturally_occurring	Arlington	NA	NA	NA	NA	NA	NA	NA	NA	NA	NA	NA	NA	NA	NA	NA	NA	NA	NA	NA
NA	NA	Quercus stellata	Arlington	Texas	-97.14953625	32.740119	naturally_occurring	Arlington	NA	NA	NA	NA	NA	NA	NA	NA	NA	NA	NA	NA	NA	NA	NA	NA	NA	NA	NA
NA	NA	Quercus stellata	Arlington	Texas	-97.14954027	32.74013592	naturally_occurring	Arlington	NA	NA	NA	NA	NA	NA	NA	NA	NA	NA	NA	NA	NA	NA	NA	NA	NA	NA	NA
NA	NA	Ulmus americana	Arlington	Texas	-97.14990773	32.74039086	naturally_occurring	Arlington	NA	NA	NA	NA	NA	NA	NA	NA	NA	NA	NA	NA	NA	NA	NA	NA	NA	NA	NA
NA	NA	Carya illinoinensis	Arlington	Texas	-97.14979508	32.7403604	naturally_occurring	Arlington	NA	NA	NA	NA	NA	NA	NA	NA	NA	NA	NA	NA	NA	NA	NA	NA	NA	NA	NA
NA	NA	Celtis laevigata	Arlington	Texas	-97.14961403	32.74032769	naturally_occurring	Arlington	NA	NA	NA	NA	NA	NA	NA	NA	NA	NA	NA	NA	NA	NA	NA	NA	NA	NA	NA
NA	10/21/2016	NA	Arlington	Texas	-97.1496954	32.74032889	no_info	Arlington	NA	NA	NA	NA	NA	NA	NA	NA	NA	NA	NA	NA	NA	NA	NA	NA	NA	NA	NA
NA	NA	Ulmus americana	Arlington	Texas	-97.14972266	32.74041567	naturally_occurring	Arlington	NA	NA	NA	NA	NA	NA	NA	NA	NA	NA	NA	NA	NA	NA	NA	NA	NA	NA	NA
1/1/2013	NA	Quercus shumardii	Arlington	Texas	-97.14655579	32.77038274	naturally_occurring	Arlington	NA	NA	NA	NA	NA	NA	NA	NA	NA	NA	NA	NA	NA	NA	NA	NA	NA	NA	NA
NA	NA	Carya illinoinensis	Arlington	Texas	-97.15011695	32.73975577	naturally_occurring	Arlington	NA	NA	NA	NA	NA	NA	NA	NA	NA	NA	NA	NA	NA	NA	NA	NA	NA	NA	NA
NA	NA	Carya illinoinensis	Arlington	Texas	-97.15003916	32.73995318	naturally_occurring	Arlington	NA	NA	NA	NA	NA	NA	NA	NA	NA	NA	NA	NA	NA	NA	NA	NA	NA	NA	NA
NA	NA	Carya illinoinensis	Arlington	Texas	-97.15044686	32.73979412	naturally_occurring	Arlington	NA	NA	NA	NA	NA	NA	NA	NA	NA	NA	NA	NA	NA	NA	NA	NA	NA	NA	NA
NA	NA	Quercus virginiana	Arlington	Texas	-97.15060779	32.7399058	naturally_occurring	Arlington	NA	NA	NA	NA	NA	NA	NA	NA	NA	NA	NA	NA	NA	NA	NA	NA	NA	NA	NA
NA	NA	Quercus stellata	Arlington	Texas	-97.15092161	32.73974449	naturally_occurring	Arlington	NA	NA	NA	NA	NA	NA	NA	NA	NA	NA	NA	NA	NA	NA	NA	NA	NA	NA	NA
NA	NA	Quercus stellata	Arlington	Texas	-97.1508398	32.73975013	naturally_occurring	Arlington	NA	NA	NA	NA	NA	NA	NA	NA	NA	NA	NA	NA	NA	NA	NA	NA	NA	NA	NA
NA	NA	Quercus stellata	Arlington	Texas	-97.1508331	32.73978961	naturally_occurring	Arlington	NA	NA	NA	NA	NA	NA	NA	NA	NA	NA	NA	NA	NA	NA	NA	NA	NA	NA	NA
NA	NA	Carya illinoinensis	Arlington	Texas	-97.14976584	32.73974435	naturally_occurring	Arlington	NA	NA	NA	NA	NA	NA	NA	NA	NA	NA	NA	NA	NA	NA	NA	NA	NA	NA	NA
NA	NA	Carya illinoinensis	Arlington	Texas	-97.14977159	32.73977097	naturally_occurring	Arlington	NA	NA	NA	NA	NA	NA	NA	NA	NA	NA	NA	NA	NA	NA	NA	NA	NA	NA	NA
NA	NA	Carya illinoinensis	Arlington	Texas	-97.14978338	32.73980582	naturally_occurring	Arlington	NA	NA	NA	NA	NA	NA	NA	NA	NA	NA	NA	NA	NA	NA	NA	NA	NA	NA	NA
1/1/2013	NA	Quercus macrocarpa	Arlington	Texas	-97.14675852	32.77024334	naturally_occurring	Arlington	NA	NA	NA	NA	NA	NA	NA	NA	NA	NA	NA	NA	NA	NA	NA	NA	NA	NA	NA
1/1/2015	NA	Fraxinus pennsylvanica	Arlington	Texas	-97.09227343	32.7644321	naturally_occurring	Arlington	NA	NA	NA	NA	NA	NA	NA	NA	NA	NA	NA	NA	NA	NA	NA	NA	NA	NA	NA
1/1/2015	NA	Fraxinus pennsylvanica	Arlington	Texas	-97.0922037	32.76443233	naturally_occurring	Arlington	NA	NA	NA	NA	NA	NA	NA	NA	NA	NA	NA	NA	NA	NA	NA	NA	NA	NA	NA
1/1/2015	NA	Fraxinus pennsylvanica	Arlington	Texas	-97.09291906	32.76443633	naturally_occurring	Arlington	NA	NA	NA	NA	NA	NA	NA	NA	NA	NA	NA	NA	NA	NA	NA	NA	NA	NA	NA
1/1/2015	NA	Fraxinus pennsylvanica	Arlington	Texas	-97.09311471	32.76443686	naturally_occurring	Arlington	NA	NA	NA	NA	NA	NA	NA	NA	NA	NA	NA	NA	NA	NA	NA	NA	NA	NA	NA
1/1/2015	NA	Fraxinus pennsylvanica	Arlington	Texas	-97.09324701	32.76443539	naturally_occurring	Arlington	NA	NA	NA	NA	NA	NA	NA	NA	NA	NA	NA	NA	NA	NA	NA	NA	NA	NA	NA
1/1/2015	NA	Fraxinus pennsylvanica	Arlington	Texas	-97.09337183	32.76443986	naturally_occurring	Arlington	NA	NA	NA	NA	NA	NA	NA	NA	NA	NA	NA	NA	NA	NA	NA	NA	NA	NA	NA
1/1/2015	NA	Fraxinus pennsylvanica	Arlington	Texas	-97.09373213	32.76444763	naturally_occurring	Arlington	NA	NA	NA	NA	NA	NA	NA	NA	NA	NA	NA	NA	NA	NA	NA	NA	NA	NA	NA
1/1/2015	NA	Fraxinus pennsylvanica	Arlington	Texas	-97.09179709	32.76443121	naturally_occurring	Arlington	NA	NA	NA	NA	NA	NA	NA	NA	NA	NA	NA	NA	NA	NA	NA	NA	NA	NA	NA
1/1/2015	NA	Fraxinus pennsylvanica	Arlington	Texas	-97.09128598	32.7644279	naturally_occurring	Arlington	NA	NA	NA	NA	NA	NA	NA	NA	NA	NA	NA	NA	NA	NA	NA	NA	NA	NA	NA
1/1/2015	NA	Fraxinus pennsylvanica	Arlington	Texas	-97.09097434	32.76442668	naturally_occurring	Arlington	NA	NA	NA	NA	NA	NA	NA	NA	NA	NA	NA	NA	NA	NA	NA	NA	NA	NA	NA
1/1/2013	NA	Quercus macrocarpa	Arlington	Texas	-97.14684191	32.77018736	naturally_occurring	Arlington	NA	NA	NA	NA	NA	NA	NA	NA	NA	NA	NA	NA	NA	NA	NA	NA	NA	NA	NA
1/1/2015	NA	Fraxinus pennsylvanica	Arlington	Texas	-97.09087738	32.76442568	naturally_occurring	Arlington	NA	NA	NA	NA	NA	NA	NA	NA	NA	NA	NA	NA	NA	NA	NA	NA	NA	NA	NA
1/1/2015	NA	Fraxinus pennsylvanica	Arlington	Texas	-97.09054435	32.76442093	naturally_occurring	Arlington	NA	NA	NA	NA	NA	NA	NA	NA	NA	NA	NA	NA	NA	NA	NA	NA	NA	NA	NA
1/1/2015	NA	Fraxinus pennsylvanica	Arlington	Texas	-97.09044709	32.764424	naturally_occurring	Arlington	NA	NA	NA	NA	NA	NA	NA	NA	NA	NA	NA	NA	NA	NA	NA	NA	NA	NA	NA
1/1/2015	NA	Fraxinus pennsylvanica	Arlington	Texas	-97.0902178	32.7644174	naturally_occurring	Arlington	NA	NA	NA	NA	NA	NA	NA	NA	NA	NA	NA	NA	NA	NA	NA	NA	NA	NA	NA
1/1/2015	NA	Fraxinus pennsylvanica	Arlington	Texas	-97.09012724	32.76442009	naturally_occurring	Arlington	NA	NA	NA	NA	NA	NA	NA	NA	NA	NA	NA	NA	NA	NA	NA	NA	NA	NA	NA
1/1/2015	NA	Fraxinus pennsylvanica	Arlington	Texas	-97.08998071	32.76442156	naturally_occurring	Arlington	NA	NA	NA	NA	NA	NA	NA	NA	NA	NA	NA	NA	NA	NA	NA	NA	NA	NA	NA
1/1/2015	NA	Fraxinus pennsylvanica	Arlington	Texas	-97.09442374	32.76457189	naturally_occurring	Arlington	NA	NA	NA	NA	NA	NA	NA	NA	NA	NA	NA	NA	NA	NA	NA	NA	NA	NA	NA
1/1/2015	NA	Fraxinus pennsylvanica	Arlington	Texas	-97.09451022	32.7645986	naturally_occurring	Arlington	NA	NA	NA	NA	NA	NA	NA	NA	NA	NA	NA	NA	NA	NA	NA	NA	NA	NA	NA
1/1/2015	NA	Fraxinus pennsylvanica	Arlington	Texas	-97.09460347	32.76462897	naturally_occurring	Arlington	NA	NA	NA	NA	NA	NA	NA	NA	NA	NA	NA	NA	NA	NA	NA	NA	NA	NA	NA
8/1/2016	5/17/2017	Fraxinus pennsylvanica	Arlington	Texas	-97.09478138	32.76470026	naturally_occurring	Arlington	NA	NA	NA	NA	NA	NA	NA	NA	NA	NA	NA	NA	NA	NA	NA	NA	NA	NA	NA
1/1/2013	NA	Quercus macrocarpa	Arlington	Texas	-97.14689823	32.77013217	naturally_occurring	Arlington	NA	NA	NA	NA	NA	NA	NA	NA	NA	NA	NA	NA	NA	NA	NA	NA	NA	NA	NA
1/1/2015	5/4/2017	Fraxinus pennsylvanica	Arlington	Texas	-97.09486554	32.76473882	naturally_occurring	Arlington	NA	NA	NA	NA	NA	NA	NA	NA	NA	NA	NA	NA	NA	NA	NA	NA	NA	NA	NA
1/1/2015	NA	Fraxinus pennsylvanica	Arlington	Texas	-97.09495685	32.76478501	naturally_occurring	Arlington	NA	NA	NA	NA	NA	NA	NA	NA	NA	NA	NA	NA	NA	NA	NA	NA	NA	NA	NA
1/1/2015	NA	Fraxinus pennsylvanica	Arlington	Texas	-97.09511746	32.7648755	naturally_occurring	Arlington	NA	NA	NA	NA	NA	NA	NA	NA	NA	NA	NA	NA	NA	NA	NA	NA	NA	NA	NA
1/1/2015	NA	Fraxinus pennsylvanica	Arlington	Texas	-97.095198	32.76492853	naturally_occurring	Arlington	NA	NA	NA	NA	NA	NA	NA	NA	NA	NA	NA	NA	NA	NA	NA	NA	NA	NA	NA
1/1/2015	NA	Fraxinus pennsylvanica	Arlington	Texas	-97.09527381	32.76497619	naturally_occurring	Arlington	NA	NA	NA	NA	NA	NA	NA	NA	NA	NA	NA	NA	NA	NA	NA	NA	NA	NA	NA
1/1/2015	NA	Fraxinus pennsylvanica	Arlington	Texas	-97.09580666	32.76527644	naturally_occurring	Arlington	NA	NA	NA	NA	NA	NA	NA	NA	NA	NA	NA	NA	NA	NA	NA	NA	NA	NA	NA
1/1/2015	NA	Fraxinus pennsylvanica	Arlington	Texas	-97.09588613	32.76530948	naturally_occurring	Arlington	NA	NA	NA	NA	NA	NA	NA	NA	NA	NA	NA	NA	NA	NA	NA	NA	NA	NA	NA
1/1/2015	NA	Fraxinus pennsylvanica	Arlington	Texas	-97.09596679	32.76533636	naturally_occurring	Arlington	NA	NA	NA	NA	NA	NA	NA	NA	NA	NA	NA	NA	NA	NA	NA	NA	NA	NA	NA
7/1/2016	NA	Quercus shumardii	Arlington	Texas	-97.14814623	32.62265205	naturally_occurring	Arlington	NA	NA	NA	NA	NA	NA	NA	NA	NA	NA	NA	NA	NA	NA	NA	NA	NA	NA	NA
1/1/2013	NA	Quercus macrocarpa	Arlington	Texas	-97.146978	32.77007084	naturally_occurring	Arlington	NA	NA	NA	NA	NA	NA	NA	NA	NA	NA	NA	NA	NA	NA	NA	NA	NA	NA	NA
7/1/2016	NA	Quercus virginiana	Arlington	Texas	-97.14825091	32.62270854	naturally_occurring	Arlington	NA	NA	NA	NA	NA	NA	NA	NA	NA	NA	NA	NA	NA	NA	NA	NA	NA	NA	NA
7/1/2016	NA	Quercus virginiana	Arlington	Texas	-97.14828261	32.62265165	naturally_occurring	Arlington	NA	NA	NA	NA	NA	NA	NA	NA	NA	NA	NA	NA	NA	NA	NA	NA	NA	NA	NA
7/1/2016	NA	Quercus virginiana	Arlington	Texas	-97.14828192	32.6225035	naturally_occurring	Arlington	NA	NA	NA	NA	NA	NA	NA	NA	NA	NA	NA	NA	NA	NA	NA	NA	NA	NA	NA
7/1/2016	NA	Lagerstroemia indica	Arlington	Texas	-97.14820452	32.62249203	introduced	Arlington	NA	NA	NA	NA	NA	NA	NA	NA	NA	NA	NA	NA	NA	NA	NA	NA	NA	NA	NA
7/1/2016	NA	Lagerstroemia indica	Arlington	Texas	-97.14823564	32.62244794	introduced	Arlington	NA	NA	NA	NA	NA	NA	NA	NA	NA	NA	NA	NA	NA	NA	NA	NA	NA	NA	NA
7/1/2016	NA	Lagerstroemia indica	Arlington	Texas	-97.14822194	32.62231881	introduced	Arlington	NA	NA	NA	NA	NA	NA	NA	NA	NA	NA	NA	NA	NA	NA	NA	NA	NA	NA	NA
7/1/2016	NA	Quercus virginiana	Arlington	Texas	-97.14820815	32.62225495	naturally_occurring	Arlington	NA	NA	NA	NA	NA	NA	NA	NA	NA	NA	NA	NA	NA	NA	NA	NA	NA	NA	NA
7/1/2016	NA	Quercus virginiana	Arlington	Texas	-97.14794482	32.62220586	naturally_occurring	Arlington	NA	NA	NA	NA	NA	NA	NA	NA	NA	NA	NA	NA	NA	NA	NA	NA	NA	NA	NA
7/1/2016	NA	Quercus shumardii	Arlington	Texas	-97.14786497	32.62231838	naturally_occurring	Arlington	NA	NA	NA	NA	NA	NA	NA	NA	NA	NA	NA	NA	NA	NA	NA	NA	NA	NA	NA
7/1/2016	NA	Quercus virginiana	Arlington	Texas	-97.14787818	32.62252953	naturally_occurring	Arlington	NA	NA	NA	NA	NA	NA	NA	NA	NA	NA	NA	NA	NA	NA	NA	NA	NA	NA	NA
1/1/2013	NA	Quercus macrocarpa	Arlington	Texas	-97.14705481	32.7700016	naturally_occurring	Arlington	NA	NA	NA	NA	NA	NA	NA	NA	NA	NA	NA	NA	NA	NA	NA	NA	NA	NA	NA
7/1/2016	NA	Lagerstroemia indica	Arlington	Texas	-97.14800947	32.62245704	introduced	Arlington	NA	NA	NA	NA	NA	NA	NA	NA	NA	NA	NA	NA	NA	NA	NA	NA	NA	NA	NA
7/1/2016	NA	Lagerstroemia indica	Arlington	Texas	-97.14811206	32.62239177	introduced	Arlington	NA	NA	NA	NA	NA	NA	NA	NA	NA	NA	NA	NA	NA	NA	NA	NA	NA	NA	NA
1/1/2015	NA	Ulmus crassifolia	Arlington	Texas	-97.08927066	32.76441766	naturally_occurring	Arlington	NA	NA	NA	NA	NA	NA	NA	NA	NA	NA	NA	NA	NA	NA	NA	NA	NA	NA	NA
1/1/2015	NA	Ulmus crassifolia	Arlington	Texas	-97.08900567	32.76442156	naturally_occurring	Arlington	NA	NA	NA	NA	NA	NA	NA	NA	NA	NA	NA	NA	NA	NA	NA	NA	NA	NA	NA
1/1/2015	NA	Ulmus crassifolia	Arlington	Texas	-97.08894493	32.76441576	naturally_occurring	Arlington	NA	NA	NA	NA	NA	NA	NA	NA	NA	NA	NA	NA	NA	NA	NA	NA	NA	NA	NA
1/1/2015	NA	Ulmus crassifolia	Arlington	Texas	-97.0888168	32.76441338	naturally_occurring	Arlington	NA	NA	NA	NA	NA	NA	NA	NA	NA	NA	NA	NA	NA	NA	NA	NA	NA	NA	NA
1/1/2015	NA	Ulmus crassifolia	Arlington	Texas	-97.08818474	32.76441511	naturally_occurring	Arlington	NA	NA	NA	NA	NA	NA	NA	NA	NA	NA	NA	NA	NA	NA	NA	NA	NA	NA	NA
1/1/2015	NA	Ulmus crassifolia	Arlington	Texas	-97.08789268	32.7644003	naturally_occurring	Arlington	NA	NA	NA	NA	NA	NA	NA	NA	NA	NA	NA	NA	NA	NA	NA	NA	NA	NA	NA
1/1/2015	NA	Ulmus crassifolia	Arlington	Texas	-97.08778964	32.76439726	naturally_occurring	Arlington	NA	NA	NA	NA	NA	NA	NA	NA	NA	NA	NA	NA	NA	NA	NA	NA	NA	NA	NA
1/1/2015	NA	Ulmus crassifolia	Arlington	Texas	-97.08766099	32.76437477	naturally_occurring	Arlington	NA	NA	NA	NA	NA	NA	NA	NA	NA	NA	NA	NA	NA	NA	NA	NA	NA	NA	NA
1/1/2013	NA	Pinus taeda	Arlington	Texas	-97.14719635	32.76988002	naturally_occurring	Arlington	NA	NA	NA	NA	NA	NA	NA	NA	NA	NA	NA	NA	NA	NA	NA	NA	NA	NA	NA
1/1/2015	NA	Ulmus crassifolia	Arlington	Texas	-97.08740321	32.76433127	naturally_occurring	Arlington	NA	NA	NA	NA	NA	NA	NA	NA	NA	NA	NA	NA	NA	NA	NA	NA	NA	NA	NA
1/1/2015	NA	Ulmus crassifolia	Arlington	Texas	-97.08729359	32.76429129	naturally_occurring	Arlington	NA	NA	NA	NA	NA	NA	NA	NA	NA	NA	NA	NA	NA	NA	NA	NA	NA	NA	NA
1/1/2015	NA	Ulmus crassifolia	Arlington	Texas	-97.08679392	32.76441773	naturally_occurring	Arlington	NA	NA	NA	NA	NA	NA	NA	NA	NA	NA	NA	NA	NA	NA	NA	NA	NA	NA	NA
1/1/2015	NA	Ulmus crassifolia	Arlington	Texas	-97.08724012	32.76455807	naturally_occurring	Arlington	NA	NA	NA	NA	NA	NA	NA	NA	NA	NA	NA	NA	NA	NA	NA	NA	NA	NA	NA
1/1/2015	NA	Ulmus crassifolia	Arlington	Texas	-97.08733586	32.76458436	naturally_occurring	Arlington	NA	NA	NA	NA	NA	NA	NA	NA	NA	NA	NA	NA	NA	NA	NA	NA	NA	NA	NA
1/1/2015	NA	Ulmus crassifolia	Arlington	Texas	-97.08748058	32.76461375	naturally_occurring	Arlington	NA	NA	NA	NA	NA	NA	NA	NA	NA	NA	NA	NA	NA	NA	NA	NA	NA	NA	NA
1/1/2015	NA	Ulmus crassifolia	Arlington	Texas	-97.08772822	32.76465326	naturally_occurring	Arlington	NA	NA	NA	NA	NA	NA	NA	NA	NA	NA	NA	NA	NA	NA	NA	NA	NA	NA	NA
1/1/2015	NA	Ulmus crassifolia	Arlington	Texas	-97.08783852	32.7646635	naturally_occurring	Arlington	NA	NA	NA	NA	NA	NA	NA	NA	NA	NA	NA	NA	NA	NA	NA	NA	NA	NA	NA
1/1/2015	NA	Ulmus crassifolia	Arlington	Texas	-97.08817688	32.76468572	naturally_occurring	Arlington	NA	NA	NA	NA	NA	NA	NA	NA	NA	NA	NA	NA	NA	NA	NA	NA	NA	NA	NA
1/1/2015	6/26/2017	Cercis canadensis	Arlington	Texas	-97.08794512	32.764553	naturally_occurring	Arlington	NA	NA	NA	NA	NA	NA	NA	NA	NA	NA	NA	NA	NA	NA	NA	NA	NA	NA	NA
1/1/2013	NA	Pinus taeda	Arlington	Texas	-97.14724013	32.76984104	naturally_occurring	Arlington	NA	NA	NA	NA	NA	NA	NA	NA	NA	NA	NA	NA	NA	NA	NA	NA	NA	NA	NA
1/1/2015	NA	Cercis canadensis	Arlington	Texas	-97.08789859	32.7645395	naturally_occurring	Arlington	NA	NA	NA	NA	NA	NA	NA	NA	NA	NA	NA	NA	NA	NA	NA	NA	NA	NA	NA
1/1/2015	NA	Cercis canadensis	Arlington	Texas	-97.08785187	32.7645456	naturally_occurring	Arlington	NA	NA	NA	NA	NA	NA	NA	NA	NA	NA	NA	NA	NA	NA	NA	NA	NA	NA	NA
NA	NA	Quercus shumardii	Arlington	Texas	-97.15127384	32.73974435	naturally_occurring	Arlington	NA	NA	NA	NA	NA	NA	NA	NA	NA	NA	NA	NA	NA	NA	NA	NA	NA	NA	NA
NA	NA	Quercus virginiana	Arlington	Texas	-97.15149373	32.73980627	naturally_occurring	Arlington	NA	NA	NA	NA	NA	NA	NA	NA	NA	NA	NA	NA	NA	NA	NA	NA	NA	NA	NA
NA	NA	Lagerstroemia indica	Arlington	Texas	-97.15154186	32.73981967	introduced	Arlington	NA	NA	NA	NA	NA	NA	NA	NA	NA	NA	NA	NA	NA	NA	NA	NA	NA	NA	NA
NA	NA	Pistacia chinensis	Arlington	Texas	-97.15157278	32.73975593	introduced	Arlington	NA	NA	NA	NA	NA	NA	NA	NA	NA	NA	NA	NA	NA	NA	NA	NA	NA	NA	NA
NA	NA	Quercus shumardii	Arlington	Texas	-97.151734	32.73975936	naturally_occurring	Arlington	NA	NA	NA	NA	NA	NA	NA	NA	NA	NA	NA	NA	NA	NA	NA	NA	NA	NA	NA
NA	NA	Pistacia chinensis	Arlington	Texas	-97.15201556	32.73975936	introduced	Arlington	NA	NA	NA	NA	NA	NA	NA	NA	NA	NA	NA	NA	NA	NA	NA	NA	NA	NA	NA
NA	NA	Pistacia chinensis	Arlington	Texas	-97.15236499	32.73975498	introduced	Arlington	NA	NA	NA	NA	NA	NA	NA	NA	NA	NA	NA	NA	NA	NA	NA	NA	NA	NA	NA
1/1/2015	NA	Ulmus crassifolia	Arlington	Texas	-97.08935179	32.76468987	naturally_occurring	Arlington	NA	NA	NA	NA	NA	NA	NA	NA	NA	NA	NA	NA	NA	NA	NA	NA	NA	NA	NA
1/1/2013	NA	Pinus taeda	Arlington	Texas	-97.1472766	32.76979243	naturally_occurring	Arlington	NA	NA	NA	NA	NA	NA	NA	NA	NA	NA	NA	NA	NA	NA	NA	NA	NA	NA	NA
1/1/2015	NA	Ulmus crassifolia	Arlington	Texas	-97.08925723	32.76468983	naturally_occurring	Arlington	NA	NA	NA	NA	NA	NA	NA	NA	NA	NA	NA	NA	NA	NA	NA	NA	NA	NA	NA
1/1/2015	NA	Ulmus crassifolia	Arlington	Texas	-97.0891744	32.76468867	naturally_occurring	Arlington	NA	NA	NA	NA	NA	NA	NA	NA	NA	NA	NA	NA	NA	NA	NA	NA	NA	NA	NA
1/1/2015	NA	Ulmus crassifolia	Arlington	Texas	-97.08906154	32.76468427	naturally_occurring	Arlington	NA	NA	NA	NA	NA	NA	NA	NA	NA	NA	NA	NA	NA	NA	NA	NA	NA	NA	NA
1/1/2015	NA	Ulmus crassifolia	Arlington	Texas	-97.08893492	32.76468795	naturally_occurring	Arlington	NA	NA	NA	NA	NA	NA	NA	NA	NA	NA	NA	NA	NA	NA	NA	NA	NA	NA	NA
1/1/2015	NA	Ulmus crassifolia	Arlington	Texas	-97.08881496	32.76468533	naturally_occurring	Arlington	NA	NA	NA	NA	NA	NA	NA	NA	NA	NA	NA	NA	NA	NA	NA	NA	NA	NA	NA
1/1/2015	NA	Ulmus crassifolia	Arlington	Texas	-97.08864204	32.7646854	naturally_occurring	Arlington	NA	NA	NA	NA	NA	NA	NA	NA	NA	NA	NA	NA	NA	NA	NA	NA	NA	NA	NA
1/1/2015	NA	Quercus shumardii	Arlington	Texas	-97.08827789	32.76454552	naturally_occurring	Arlington	NA	NA	NA	NA	NA	NA	NA	NA	NA	NA	NA	NA	NA	NA	NA	NA	NA	NA	NA
1/1/2015	NA	Quercus shumardii	Arlington	Texas	-97.0883773	32.76454531	naturally_occurring	Arlington	NA	NA	NA	NA	NA	NA	NA	NA	NA	NA	NA	NA	NA	NA	NA	NA	NA	NA	NA
1/1/2015	NA	Quercus shumardii	Arlington	Texas	-97.08847756	32.76454335	naturally_occurring	Arlington	NA	NA	NA	NA	NA	NA	NA	NA	NA	NA	NA	NA	NA	NA	NA	NA	NA	NA	NA
1/1/2015	NA	Cercis canadensis	Arlington	Texas	-97.08873197	32.76454005	naturally_occurring	Arlington	NA	NA	NA	NA	NA	NA	NA	NA	NA	NA	NA	NA	NA	NA	NA	NA	NA	NA	NA
1/1/2013	NA	Pinus taeda	Arlington	Texas	-97.14730766	32.76975376	naturally_occurring	Arlington	NA	NA	NA	NA	NA	NA	NA	NA	NA	NA	NA	NA	NA	NA	NA	NA	NA	NA	NA
1/1/2015	NA	Cercis canadensis	Arlington	Texas	-97.08880429	32.76453507	naturally_occurring	Arlington	NA	NA	NA	NA	NA	NA	NA	NA	NA	NA	NA	NA	NA	NA	NA	NA	NA	NA	NA
1/1/2015	NA	Cercis canadensis	Arlington	Texas	-97.0888717	32.76455284	naturally_occurring	Arlington	NA	NA	NA	NA	NA	NA	NA	NA	NA	NA	NA	NA	NA	NA	NA	NA	NA	NA	NA
1/1/2015	NA	Cercis canadensis	Arlington	Texas	-97.08896178	32.76454258	naturally_occurring	Arlington	NA	NA	NA	NA	NA	NA	NA	NA	NA	NA	NA	NA	NA	NA	NA	NA	NA	NA	NA
1/1/2015	NA	Chitalpa tashkentensis	Arlington	Texas	-97.09046416	32.76456354	no_info	Arlington	NA	NA	NA	NA	NA	NA	NA	NA	NA	NA	NA	NA	NA	NA	NA	NA	NA	NA	NA
1/1/2015	NA	Chitalpa tashkentensis	Arlington	Texas	-97.09050838	32.76456512	no_info	Arlington	NA	NA	NA	NA	NA	NA	NA	NA	NA	NA	NA	NA	NA	NA	NA	NA	NA	NA	NA
1/1/2015	NA	Chitalpa tashkentensis	Arlington	Texas	-97.09055546	32.76455751	no_info	Arlington	NA	NA	NA	NA	NA	NA	NA	NA	NA	NA	NA	NA	NA	NA	NA	NA	NA	NA	NA
1/1/2015	NA	Quercus shumardii	Arlington	Texas	-97.09083279	32.76456021	naturally_occurring	Arlington	NA	NA	NA	NA	NA	NA	NA	NA	NA	NA	NA	NA	NA	NA	NA	NA	NA	NA	NA
1/1/2015	NA	Quercus shumardii	Arlington	Texas	-97.09093336	32.76456044	naturally_occurring	Arlington	NA	NA	NA	NA	NA	NA	NA	NA	NA	NA	NA	NA	NA	NA	NA	NA	NA	NA	NA
1/1/2015	NA	Quercus shumardii	Arlington	Texas	-97.09102598	32.76456316	naturally_occurring	Arlington	NA	NA	NA	NA	NA	NA	NA	NA	NA	NA	NA	NA	NA	NA	NA	NA	NA	NA	NA
1/1/2015	NA	Quercus shumardii	Arlington	Texas	-97.09112254	32.76455754	naturally_occurring	Arlington	NA	NA	NA	NA	NA	NA	NA	NA	NA	NA	NA	NA	NA	NA	NA	NA	NA	NA	NA
1/1/2013	NA	Pinus taeda	Arlington	Texas	-97.14735976	32.76969802	naturally_occurring	Arlington	NA	NA	NA	NA	NA	NA	NA	NA	NA	NA	NA	NA	NA	NA	NA	NA	NA	NA	NA
1/1/2015	NA	Fraxinus pennsylvanica	Arlington	Texas	-97.09086535	32.76469146	naturally_occurring	Arlington	NA	NA	NA	NA	NA	NA	NA	NA	NA	NA	NA	NA	NA	NA	NA	NA	NA	NA	NA
1/1/2015	NA	Fraxinus pennsylvanica	Arlington	Texas	-97.09076563	32.76469349	naturally_occurring	Arlington	NA	NA	NA	NA	NA	NA	NA	NA	NA	NA	NA	NA	NA	NA	NA	NA	NA	NA	NA
1/1/2015	NA	Fraxinus pennsylvanica	Arlington	Texas	-97.09060359	32.76469269	naturally_occurring	Arlington	NA	NA	NA	NA	NA	NA	NA	NA	NA	NA	NA	NA	NA	NA	NA	NA	NA	NA	NA
1/1/2015	NA	Fraxinus pennsylvanica	Arlington	Texas	-97.09048135	32.76469051	naturally_occurring	Arlington	NA	NA	NA	NA	NA	NA	NA	NA	NA	NA	NA	NA	NA	NA	NA	NA	NA	NA	NA
1/1/2015	NA	Fraxinus pennsylvanica	Arlington	Texas	-97.0903864	32.76469008	naturally_occurring	Arlington	NA	NA	NA	NA	NA	NA	NA	NA	NA	NA	NA	NA	NA	NA	NA	NA	NA	NA	NA
1/1/2015	NA	Fraxinus pennsylvanica	Arlington	Texas	-97.09030022	32.76468998	naturally_occurring	Arlington	NA	NA	NA	NA	NA	NA	NA	NA	NA	NA	NA	NA	NA	NA	NA	NA	NA	NA	NA
1/1/2015	NA	Fraxinus pennsylvanica	Arlington	Texas	-97.09008769	32.76469102	naturally_occurring	Arlington	NA	NA	NA	NA	NA	NA	NA	NA	NA	NA	NA	NA	NA	NA	NA	NA	NA	NA	NA
1/1/2015	NA	Fraxinus pennsylvanica	Arlington	Texas	-97.08997264	32.76468835	naturally_occurring	Arlington	NA	NA	NA	NA	NA	NA	NA	NA	NA	NA	NA	NA	NA	NA	NA	NA	NA	NA	NA
1/1/2015	5/13/2019	Quercus shumardii	Arlington	Texas	-97.09609889	32.76551381	naturally_occurring	Arlington	NA	NA	NA	NA	NA	NA	NA	NA	NA	NA	NA	NA	NA	NA	NA	NA	NA	NA	NA
1/1/2015	NA	Quercus shumardii	Arlington	Texas	-97.09619431	32.76552751	naturally_occurring	Arlington	NA	NA	NA	NA	NA	NA	NA	NA	NA	NA	NA	NA	NA	NA	NA	NA	NA	NA	NA
1/1/2013	NA	Pinus taeda	Arlington	Texas	-97.14739898	32.76966014	naturally_occurring	Arlington	NA	NA	NA	NA	NA	NA	NA	NA	NA	NA	NA	NA	NA	NA	NA	NA	NA	NA	NA
1/1/2015	NA	Cercis canadensis	Arlington	Texas	-97.09488267	32.76489626	naturally_occurring	Arlington	NA	NA	NA	NA	NA	NA	NA	NA	NA	NA	NA	NA	NA	NA	NA	NA	NA	NA	NA
1/1/2015	NA	Cercis canadensis	Arlington	Texas	-97.09485534	32.7648756	naturally_occurring	Arlington	NA	NA	NA	NA	NA	NA	NA	NA	NA	NA	NA	NA	NA	NA	NA	NA	NA	NA	NA
1/1/2015	NA	Cercis canadensis	Arlington	Texas	-97.09481523	32.76487023	naturally_occurring	Arlington	NA	NA	NA	NA	NA	NA	NA	NA	NA	NA	NA	NA	NA	NA	NA	NA	NA	NA	NA
1/1/2015	6/26/2017	Cercis canadensis	Arlington	Texas	-97.09474784	32.76482326	naturally_occurring	Arlington	NA	NA	NA	NA	NA	NA	NA	NA	NA	NA	NA	NA	NA	NA	NA	NA	NA	NA	NA
1/1/2015	NA	Cercis canadensis	Arlington	Texas	-97.09471352	32.76482387	naturally_occurring	Arlington	NA	NA	NA	NA	NA	NA	NA	NA	NA	NA	NA	NA	NA	NA	NA	NA	NA	NA	NA
1/1/2015	6/23/2017	Cercis canadensis	Arlington	Texas	-97.09468366	32.76479819	naturally_occurring	Arlington	NA	NA	NA	NA	NA	NA	NA	NA	NA	NA	NA	NA	NA	NA	NA	NA	NA	NA	NA
1/1/2015	NA	Quercus shumardii	Arlington	Texas	-97.0944797	32.764731	naturally_occurring	Arlington	NA	NA	NA	NA	NA	NA	NA	NA	NA	NA	NA	NA	NA	NA	NA	NA	NA	NA	NA
1/1/2015	NA	Quercus shumardii	Arlington	Texas	-97.09439228	32.76470004	naturally_occurring	Arlington	NA	NA	NA	NA	NA	NA	NA	NA	NA	NA	NA	NA	NA	NA	NA	NA	NA	NA	NA
1/1/2015	NA	Quercus shumardii	Arlington	Texas	-97.09429319	32.76467782	naturally_occurring	Arlington	NA	NA	NA	NA	NA	NA	NA	NA	NA	NA	NA	NA	NA	NA	NA	NA	NA	NA	NA
1/1/2015	NA	Quercus shumardii	Arlington	Texas	-97.09420614	32.76465714	naturally_occurring	Arlington	NA	NA	NA	NA	NA	NA	NA	NA	NA	NA	NA	NA	NA	NA	NA	NA	NA	NA	NA
1/1/2013	NA	Pinus taeda	Arlington	Texas	-97.14743937	32.76960473	naturally_occurring	Arlington	NA	NA	NA	NA	NA	NA	NA	NA	NA	NA	NA	NA	NA	NA	NA	NA	NA	NA	NA
1/1/2015	NA	Cercis canadensis	Arlington	Texas	-97.09399025	32.76461934	naturally_occurring	Arlington	NA	NA	NA	NA	NA	NA	NA	NA	NA	NA	NA	NA	NA	NA	NA	NA	NA	NA	NA
1/1/2015	NA	Cercis canadensis	Arlington	Texas	-97.09394446	32.76461414	naturally_occurring	Arlington	NA	NA	NA	NA	NA	NA	NA	NA	NA	NA	NA	NA	NA	NA	NA	NA	NA	NA	NA
1/1/2015	NA	Cercis canadensis	Arlington	Texas	-97.0938957	32.76460642	naturally_occurring	Arlington	NA	NA	NA	NA	NA	NA	NA	NA	NA	NA	NA	NA	NA	NA	NA	NA	NA	NA	NA
1/1/2015	NA	Quercus shumardii	Arlington	Texas	-97.09138561	32.76456639	naturally_occurring	Arlington	NA	NA	NA	NA	NA	NA	NA	NA	NA	NA	NA	NA	NA	NA	NA	NA	NA	NA	NA
1/1/2015	4/11/2019	Quercus shumardii	Arlington	Texas	-97.09148128	32.76456926	naturally_occurring	Arlington	NA	NA	NA	NA	NA	NA	NA	NA	NA	NA	NA	NA	NA	NA	NA	NA	NA	NA	NA
1/1/2015	NA	Quercus shumardii	Arlington	Texas	-97.09157475	32.76456779	naturally_occurring	Arlington	NA	NA	NA	NA	NA	NA	NA	NA	NA	NA	NA	NA	NA	NA	NA	NA	NA	NA	NA
1/1/2015	NA	Quercus shumardii	Arlington	Texas	-97.09167151	32.76456921	naturally_occurring	Arlington	NA	NA	NA	NA	NA	NA	NA	NA	NA	NA	NA	NA	NA	NA	NA	NA	NA	NA	NA
1/1/2015	9/1/2018	Quercus shumardii	Arlington	Texas	-97.09192686	32.76456694	naturally_occurring	Arlington	NA	NA	NA	NA	NA	NA	NA	NA	NA	NA	NA	NA	NA	NA	NA	NA	NA	NA	NA
1/1/2015	4/3/2018	Quercus shumardii	Arlington	Texas	-97.09202035	32.76456993	naturally_occurring	Arlington	NA	NA	NA	NA	NA	NA	NA	NA	NA	NA	NA	NA	NA	NA	NA	NA	NA	NA	NA
1/1/2015	NA	Quercus shumardii	Arlington	Texas	-97.09212511	32.76456603	naturally_occurring	Arlington	NA	NA	NA	NA	NA	NA	NA	NA	NA	NA	NA	NA	NA	NA	NA	NA	NA	NA	NA
1/1/2013	NA	Quercus macrocarpa	Arlington	Texas	-97.14757368	32.76944005	naturally_occurring	Arlington	NA	NA	NA	NA	NA	NA	NA	NA	NA	NA	NA	NA	NA	NA	NA	NA	NA	NA	NA
1/1/2015	NA	Quercus shumardii	Arlington	Texas	-97.09221884	32.76456981	naturally_occurring	Arlington	NA	NA	NA	NA	NA	NA	NA	NA	NA	NA	NA	NA	NA	NA	NA	NA	NA	NA	NA
1/1/2015	NA	Quercus shumardii	Arlington	Texas	-97.09245117	32.76457157	naturally_occurring	Arlington	NA	NA	NA	NA	NA	NA	NA	NA	NA	NA	NA	NA	NA	NA	NA	NA	NA	NA	NA
1/1/2015	NA	Quercus shumardii	Arlington	Texas	-97.09254661	32.76457074	naturally_occurring	Arlington	NA	NA	NA	NA	NA	NA	NA	NA	NA	NA	NA	NA	NA	NA	NA	NA	NA	NA	NA
1/1/2015	NA	Quercus shumardii	Arlington	Texas	-97.09264905	32.76457609	naturally_occurring	Arlington	NA	NA	NA	NA	NA	NA	NA	NA	NA	NA	NA	NA	NA	NA	NA	NA	NA	NA	NA
1/1/2015	NA	Chitalpa tashkentensis	Arlington	Texas	-97.0927458	32.76458059	no_info	Arlington	NA	NA	NA	NA	NA	NA	NA	NA	NA	NA	NA	NA	NA	NA	NA	NA	NA	NA	NA
1/1/2015	NA	Chitalpa tashkentensis	Arlington	Texas	-97.09279928	32.76456883	no_info	Arlington	NA	NA	NA	NA	NA	NA	NA	NA	NA	NA	NA	NA	NA	NA	NA	NA	NA	NA	NA
1/1/2015	NA	Chitalpa tashkentensis	Arlington	Texas	-97.09287173	32.76457151	no_info	Arlington	NA	NA	NA	NA	NA	NA	NA	NA	NA	NA	NA	NA	NA	NA	NA	NA	NA	NA	NA
1/1/2013	NA	Taxodium distichum	Arlington	Texas	-97.11502302	32.76029071	naturally_occurring	Arlington	NA	NA	NA	NA	NA	NA	NA	NA	NA	NA	NA	NA	NA	NA	NA	NA	NA	NA	NA
1/1/2013	NA	Taxodium distichum	Arlington	Texas	-97.11508914	32.76029432	naturally_occurring	Arlington	NA	NA	NA	NA	NA	NA	NA	NA	NA	NA	NA	NA	NA	NA	NA	NA	NA	NA	NA
1/1/2013	NA	Taxodium distichum	Arlington	Texas	-97.11515975	32.76029601	naturally_occurring	Arlington	NA	NA	NA	NA	NA	NA	NA	NA	NA	NA	NA	NA	NA	NA	NA	NA	NA	NA	NA
1/1/2013	NA	Quercus macrocarpa	Arlington	Texas	-97.14762786	32.76936046	naturally_occurring	Arlington	NA	NA	NA	NA	NA	NA	NA	NA	NA	NA	NA	NA	NA	NA	NA	NA	NA	NA	NA
1/1/2013	NA	Taxodium distichum	Arlington	Texas	-97.11522862	32.76029827	naturally_occurring	Arlington	NA	NA	NA	NA	NA	NA	NA	NA	NA	NA	NA	NA	NA	NA	NA	NA	NA	NA	NA
1/1/2013	NA	Taxodium distichum	Arlington	Texas	-97.11529365	32.76029602	naturally_occurring	Arlington	NA	NA	NA	NA	NA	NA	NA	NA	NA	NA	NA	NA	NA	NA	NA	NA	NA	NA	NA
1/1/2013	NA	Taxodium distichum	Arlington	Texas	-97.11536139	32.76029432	naturally_occurring	Arlington	NA	NA	NA	NA	NA	NA	NA	NA	NA	NA	NA	NA	NA	NA	NA	NA	NA	NA	NA
1/1/2013	NA	Taxodium distichum	Arlington	Texas	-97.11545658	32.76029094	naturally_occurring	Arlington	NA	NA	NA	NA	NA	NA	NA	NA	NA	NA	NA	NA	NA	NA	NA	NA	NA	NA	NA
1/1/2013	NA	Taxodium distichum	Arlington	Texas	-97.11564637	32.76029602	naturally_occurring	Arlington	NA	NA	NA	NA	NA	NA	NA	NA	NA	NA	NA	NA	NA	NA	NA	NA	NA	NA	NA
1/1/2013	NA	Taxodium distichum	Arlington	Texas	-97.11574159	32.76030672	naturally_occurring	Arlington	NA	NA	NA	NA	NA	NA	NA	NA	NA	NA	NA	NA	NA	NA	NA	NA	NA	NA	NA
1/1/1940	NA	Quercus virginiana	Arlington	Texas	-97.1372774	32.752036	naturally_occurring	Arlington	NA	NA	NA	NA	NA	NA	NA	NA	NA	NA	NA	NA	NA	NA	NA	NA	NA	NA	NA
1/1/2012	1/1/2018	Quercus shumardii	Arlington	Texas	-97.09256148	32.62386173	naturally_occurring	Arlington	NA	NA	NA	NA	NA	NA	NA	NA	NA	NA	NA	NA	NA	NA	NA	NA	NA	NA	NA
1/1/2012	NA	Quercus shumardii	Arlington	Texas	-97.09250595	32.62388389	naturally_occurring	Arlington	NA	NA	NA	NA	NA	NA	NA	NA	NA	NA	NA	NA	NA	NA	NA	NA	NA	NA	NA
1/1/2012	NA	Pistacia chinensis	Arlington	Texas	-97.09248528	32.6238479	introduced	Arlington	NA	NA	NA	NA	NA	NA	NA	NA	NA	NA	NA	NA	NA	NA	NA	NA	NA	NA	NA
1/1/2013	NA	Quercus macrocarpa	Arlington	Texas	-97.14767874	32.76929564	naturally_occurring	Arlington	NA	NA	NA	NA	NA	NA	NA	NA	NA	NA	NA	NA	NA	NA	NA	NA	NA	NA	NA
1/1/2012	NA	Quercus shumardii	Arlington	Texas	-97.09249954	32.62369841	naturally_occurring	Arlington	NA	NA	NA	NA	NA	NA	NA	NA	NA	NA	NA	NA	NA	NA	NA	NA	NA	NA	NA
1/1/2012	NA	Quercus shumardii	Arlington	Texas	-97.09243475	32.62372046	naturally_occurring	Arlington	NA	NA	NA	NA	NA	NA	NA	NA	NA	NA	NA	NA	NA	NA	NA	NA	NA	NA	NA
1/1/2012	NA	Quercus shumardii	Arlington	Texas	-97.09230681	32.62378329	naturally_occurring	Arlington	NA	NA	NA	NA	NA	NA	NA	NA	NA	NA	NA	NA	NA	NA	NA	NA	NA	NA	NA
1/1/2012	NA	Quercus shumardii	Arlington	Texas	-97.09224053	32.62382727	naturally_occurring	Arlington	NA	NA	NA	NA	NA	NA	NA	NA	NA	NA	NA	NA	NA	NA	NA	NA	NA	NA	NA
1/1/2012	NA	Quercus shumardii	Arlington	Texas	-97.09221572	32.62373555	naturally_occurring	Arlington	NA	NA	NA	NA	NA	NA	NA	NA	NA	NA	NA	NA	NA	NA	NA	NA	NA	NA	NA
1/1/2012	NA	Quercus shumardii	Arlington	Texas	-97.09241241	32.62364059	naturally_occurring	Arlington	NA	NA	NA	NA	NA	NA	NA	NA	NA	NA	NA	NA	NA	NA	NA	NA	NA	NA	NA
1/1/2012	1/1/2018	Quercus shumardii	Arlington	Texas	-97.09234527	32.6235376	naturally_occurring	Arlington	NA	NA	NA	NA	NA	NA	NA	NA	NA	NA	NA	NA	NA	NA	NA	NA	NA	NA	NA
1/1/2012	NA	Quercus shumardii	Arlington	Texas	-97.09240179	32.62355269	naturally_occurring	Arlington	NA	NA	NA	NA	NA	NA	NA	NA	NA	NA	NA	NA	NA	NA	NA	NA	NA	NA	NA
1/1/2005	NA	Quercus macrocarpa	Arlington	Texas	-97.09255658	32.62358797	naturally_occurring	Arlington	NA	NA	NA	NA	NA	NA	NA	NA	NA	NA	NA	NA	NA	NA	NA	NA	NA	NA	NA
1/1/2005	NA	Quercus virginiana	Arlington	Texas	-97.09258341	32.62353389	naturally_occurring	Arlington	NA	NA	NA	NA	NA	NA	NA	NA	NA	NA	NA	NA	NA	NA	NA	NA	NA	NA	NA
1/1/2013	NA	Quercus macrocarpa	Arlington	Texas	-97.14771348	32.76922347	naturally_occurring	Arlington	NA	NA	NA	NA	NA	NA	NA	NA	NA	NA	NA	NA	NA	NA	NA	NA	NA	NA	NA
1/1/2005	NA	Quercus macrocarpa	Arlington	Texas	-97.09266785	32.62357042	naturally_occurring	Arlington	NA	NA	NA	NA	NA	NA	NA	NA	NA	NA	NA	NA	NA	NA	NA	NA	NA	NA	NA
1/1/2012	NA	Quercus muehlenbergii	Arlington	Texas	-97.09222793	32.62352832	naturally_occurring	Arlington	NA	NA	NA	NA	NA	NA	NA	NA	NA	NA	NA	NA	NA	NA	NA	NA	NA	NA	NA
11/16/2013	NA	Quercus macrocarpa	Arlington	Texas	-97.09236173	32.62251209	naturally_occurring	Arlington	NA	NA	NA	NA	NA	NA	NA	NA	NA	NA	NA	NA	NA	NA	NA	NA	NA	NA	NA
11/16/2013	NA	Quercus muehlenbergii	Arlington	Texas	-97.09230538	32.62246138	naturally_occurring	Arlington	NA	NA	NA	NA	NA	NA	NA	NA	NA	NA	NA	NA	NA	NA	NA	NA	NA	NA	NA
11/16/2013	NA	Quercus muehlenbergii	Arlington	Texas	-97.09229639	32.62239175	naturally_occurring	Arlington	NA	NA	NA	NA	NA	NA	NA	NA	NA	NA	NA	NA	NA	NA	NA	NA	NA	NA	NA
11/16/2013	NA	Quercus shumardii	Arlington	Texas	-97.09223849	32.62245677	naturally_occurring	Arlington	NA	NA	NA	NA	NA	NA	NA	NA	NA	NA	NA	NA	NA	NA	NA	NA	NA	NA	NA
11/16/2013	NA	Quercus shumardii	Arlington	Texas	-97.09228149	32.62252331	naturally_occurring	Arlington	NA	NA	NA	NA	NA	NA	NA	NA	NA	NA	NA	NA	NA	NA	NA	NA	NA	NA	NA
11/16/2013	NA	Quercus shumardii	Arlington	Texas	-97.09223157	32.62257645	naturally_occurring	Arlington	NA	NA	NA	NA	NA	NA	NA	NA	NA	NA	NA	NA	NA	NA	NA	NA	NA	NA	NA
11/16/2013	NA	Quercus macrocarpa	Arlington	Texas	-97.092153	32.62260431	naturally_occurring	Arlington	NA	NA	NA	NA	NA	NA	NA	NA	NA	NA	NA	NA	NA	NA	NA	NA	NA	NA	NA
11/16/2013	NA	Quercus macrocarpa	Arlington	Texas	-97.09207916	32.62259117	naturally_occurring	Arlington	NA	NA	NA	NA	NA	NA	NA	NA	NA	NA	NA	NA	NA	NA	NA	NA	NA	NA	NA
1/1/2013	NA	Quercus macrocarpa	Arlington	Texas	-97.14776459	32.76914417	naturally_occurring	Arlington	NA	NA	NA	NA	NA	NA	NA	NA	NA	NA	NA	NA	NA	NA	NA	NA	NA	NA	NA
11/16/2013	NA	Quercus muehlenbergii	Arlington	Texas	-97.09208505	32.6225169	naturally_occurring	Arlington	NA	NA	NA	NA	NA	NA	NA	NA	NA	NA	NA	NA	NA	NA	NA	NA	NA	NA	NA
11/16/2013	NA	Quercus muehlenbergii	Arlington	Texas	-97.09216776	32.62251225	naturally_occurring	Arlington	NA	NA	NA	NA	NA	NA	NA	NA	NA	NA	NA	NA	NA	NA	NA	NA	NA	NA	NA
11/16/2013	NA	Quercus muehlenbergii	Arlington	Texas	-97.09216068	32.62245886	naturally_occurring	Arlington	NA	NA	NA	NA	NA	NA	NA	NA	NA	NA	NA	NA	NA	NA	NA	NA	NA	NA	NA
NA	NA	Ulmus americana	Arlington	Texas	-97.14998444	32.74025495	naturally_occurring	Arlington	NA	NA	NA	NA	NA	NA	NA	NA	NA	NA	NA	NA	NA	NA	NA	NA	NA	NA	NA
NA	NA	Ulmus americana	Arlington	Texas	-97.15004771	32.7402298	naturally_occurring	Arlington	NA	NA	NA	NA	NA	NA	NA	NA	NA	NA	NA	NA	NA	NA	NA	NA	NA	NA	NA
NA	NA	Ulmus americana	Arlington	Texas	-97.15000523	32.74019507	naturally_occurring	Arlington	NA	NA	NA	NA	NA	NA	NA	NA	NA	NA	NA	NA	NA	NA	NA	NA	NA	NA	NA
NA	NA	Quercus stellata	Arlington	Texas	-97.14926862	32.74062388	naturally_occurring	Arlington	NA	NA	NA	NA	NA	NA	NA	NA	NA	NA	NA	NA	NA	NA	NA	NA	NA	NA	NA
1/1/2013	NA	Quercus macrocarpa	Arlington	Texas	-97.11632155	32.76040621	naturally_occurring	Arlington	NA	NA	NA	NA	NA	NA	NA	NA	NA	NA	NA	NA	NA	NA	NA	NA	NA	NA	NA
1/1/2013	NA	Quercus macrocarpa	Arlington	Texas	-97.1164124	32.76042338	naturally_occurring	Arlington	NA	NA	NA	NA	NA	NA	NA	NA	NA	NA	NA	NA	NA	NA	NA	NA	NA	NA	NA
1/1/2013	NA	Quercus macrocarpa	Arlington	Texas	-97.11649967	32.76044541	naturally_occurring	Arlington	NA	NA	NA	NA	NA	NA	NA	NA	NA	NA	NA	NA	NA	NA	NA	NA	NA	NA	NA
1/1/2013	NA	Quercus shumardii	Arlington	Texas	-97.14786606	32.76895975	naturally_occurring	Arlington	NA	NA	NA	NA	NA	NA	NA	NA	NA	NA	NA	NA	NA	NA	NA	NA	NA	NA	NA
1/1/2013	NA	Quercus macrocarpa	Arlington	Texas	-97.1165748	32.76046128	naturally_occurring	Arlington	NA	NA	NA	NA	NA	NA	NA	NA	NA	NA	NA	NA	NA	NA	NA	NA	NA	NA	NA
1/1/2013	NA	Quercus macrocarpa	Arlington	Texas	-97.11684905	32.76051314	naturally_occurring	Arlington	NA	NA	NA	NA	NA	NA	NA	NA	NA	NA	NA	NA	NA	NA	NA	NA	NA	NA	NA
1/1/2013	NA	Quercus macrocarpa	Arlington	Texas	-97.11695632	32.76052303	naturally_occurring	Arlington	NA	NA	NA	NA	NA	NA	NA	NA	NA	NA	NA	NA	NA	NA	NA	NA	NA	NA	NA
1/1/2013	NA	Quercus macrocarpa	Arlington	Texas	-97.11704513	32.76054988	naturally_occurring	Arlington	NA	NA	NA	NA	NA	NA	NA	NA	NA	NA	NA	NA	NA	NA	NA	NA	NA	NA	NA
1/1/2013	NA	Quercus macrocarpa	Arlington	Texas	-97.11713692	32.76058819	naturally_occurring	Arlington	NA	NA	NA	NA	NA	NA	NA	NA	NA	NA	NA	NA	NA	NA	NA	NA	NA	NA	NA
1/1/2013	NA	Quercus macrocarpa	Arlington	Texas	-97.11722728	32.76061932	naturally_occurring	Arlington	NA	NA	NA	NA	NA	NA	NA	NA	NA	NA	NA	NA	NA	NA	NA	NA	NA	NA	NA
1/1/2013	NA	Quercus macrocarpa	Arlington	Texas	-97.11731181	32.76065298	naturally_occurring	Arlington	NA	NA	NA	NA	NA	NA	NA	NA	NA	NA	NA	NA	NA	NA	NA	NA	NA	NA	NA
1/1/2013	NA	Quercus macrocarpa	Arlington	Texas	-97.11744021	32.76070515	naturally_occurring	Arlington	NA	NA	NA	NA	NA	NA	NA	NA	NA	NA	NA	NA	NA	NA	NA	NA	NA	NA	NA
1/1/2013	NA	Quercus macrocarpa	Arlington	Texas	-97.11753011	32.76074915	naturally_occurring	Arlington	NA	NA	NA	NA	NA	NA	NA	NA	NA	NA	NA	NA	NA	NA	NA	NA	NA	NA	NA
1/1/2013	NA	Quercus macrocarpa	Arlington	Texas	-97.11776051	32.7608528	naturally_occurring	Arlington	NA	NA	NA	NA	NA	NA	NA	NA	NA	NA	NA	NA	NA	NA	NA	NA	NA	NA	NA
1/1/2013	NA	Quercus shumardii	Arlington	Texas	-97.14790646	32.76888641	naturally_occurring	Arlington	NA	NA	NA	NA	NA	NA	NA	NA	NA	NA	NA	NA	NA	NA	NA	NA	NA	NA	NA
1/1/2013	NA	Quercus macrocarpa	Arlington	Texas	-97.11797449	32.76097029	naturally_occurring	Arlington	NA	NA	NA	NA	NA	NA	NA	NA	NA	NA	NA	NA	NA	NA	NA	NA	NA	NA	NA
1/1/2013	NA	Quercus macrocarpa	Arlington	Texas	-97.11805	32.76101944	naturally_occurring	Arlington	NA	NA	NA	NA	NA	NA	NA	NA	NA	NA	NA	NA	NA	NA	NA	NA	NA	NA	NA
1/1/2013	NA	Quercus macrocarpa	Arlington	Texas	-97.11813043	32.76105844	naturally_occurring	Arlington	NA	NA	NA	NA	NA	NA	NA	NA	NA	NA	NA	NA	NA	NA	NA	NA	NA	NA	NA
NA	NA	Quercus stellata	Arlington	Texas	-97.14929261	32.74076426	naturally_occurring	Arlington	NA	NA	NA	NA	NA	NA	NA	NA	NA	NA	NA	NA	NA	NA	NA	NA	NA	NA	NA
NA	NA	Quercus stellata	Arlington	Texas	-97.14936779	32.74072692	naturally_occurring	Arlington	NA	NA	NA	NA	NA	NA	NA	NA	NA	NA	NA	NA	NA	NA	NA	NA	NA	NA	NA
NA	NA	Quercus stellata	Arlington	Texas	-97.14938435	32.74068281	naturally_occurring	Arlington	NA	NA	NA	NA	NA	NA	NA	NA	NA	NA	NA	NA	NA	NA	NA	NA	NA	NA	NA
NA	NA	Quercus stellata	Arlington	Texas	-97.14930701	32.7408272	naturally_occurring	Arlington	NA	NA	NA	NA	NA	NA	NA	NA	NA	NA	NA	NA	NA	NA	NA	NA	NA	NA	NA
NA	NA	Ulmus crassifolia	Arlington	Texas	-97.14935204	32.74089151	naturally_occurring	Arlington	NA	NA	NA	NA	NA	NA	NA	NA	NA	NA	NA	NA	NA	NA	NA	NA	NA	NA	NA
1/1/2015	NA	Ulmus crassifolia	Arlington	Texas	-97.08164812	32.76278993	naturally_occurring	Arlington	NA	NA	NA	NA	NA	NA	NA	NA	NA	NA	NA	NA	NA	NA	NA	NA	NA	NA	NA
1/1/2015	NA	Ulmus crassifolia	Arlington	Texas	-97.08173676	32.76279386	naturally_occurring	Arlington	NA	NA	NA	NA	NA	NA	NA	NA	NA	NA	NA	NA	NA	NA	NA	NA	NA	NA	NA
1/1/2013	NA	Quercus shumardii	Arlington	Texas	-97.14794551	32.76880742	naturally_occurring	Arlington	NA	NA	NA	NA	NA	NA	NA	NA	NA	NA	NA	NA	NA	NA	NA	NA	NA	NA	NA
1/1/2015	NA	Ulmus crassifolia	Arlington	Texas	-97.0818339	32.76279439	naturally_occurring	Arlington	NA	NA	NA	NA	NA	NA	NA	NA	NA	NA	NA	NA	NA	NA	NA	NA	NA	NA	NA
1/1/2015	NA	Ulmus crassifolia	Arlington	Texas	-97.08207486	32.76279727	naturally_occurring	Arlington	NA	NA	NA	NA	NA	NA	NA	NA	NA	NA	NA	NA	NA	NA	NA	NA	NA	NA	NA
1/1/2015	NA	Ulmus crassifolia	Arlington	Texas	-97.0821474	32.76279893	naturally_occurring	Arlington	NA	NA	NA	NA	NA	NA	NA	NA	NA	NA	NA	NA	NA	NA	NA	NA	NA	NA	NA
1/1/2015	NA	Ulmus crassifolia	Arlington	Texas	-97.08224009	32.76279988	naturally_occurring	Arlington	NA	NA	NA	NA	NA	NA	NA	NA	NA	NA	NA	NA	NA	NA	NA	NA	NA	NA	NA
1/1/2015	NA	Ulmus crassifolia	Arlington	Texas	-97.08246379	32.76280054	naturally_occurring	Arlington	NA	NA	NA	NA	NA	NA	NA	NA	NA	NA	NA	NA	NA	NA	NA	NA	NA	NA	NA
1/1/2015	NA	Ulmus crassifolia	Arlington	Texas	-97.08255188	32.76280536	naturally_occurring	Arlington	NA	NA	NA	NA	NA	NA	NA	NA	NA	NA	NA	NA	NA	NA	NA	NA	NA	NA	NA
1/1/2015	NA	Ulmus crassifolia	Arlington	Texas	-97.08281922	32.76281281	naturally_occurring	Arlington	NA	NA	NA	NA	NA	NA	NA	NA	NA	NA	NA	NA	NA	NA	NA	NA	NA	NA	NA
1/1/2015	NA	Ulmus crassifolia	Arlington	Texas	-97.08291674	32.76281418	naturally_occurring	Arlington	NA	NA	NA	NA	NA	NA	NA	NA	NA	NA	NA	NA	NA	NA	NA	NA	NA	NA	NA
1/1/2015	NA	Ulmus crassifolia	Arlington	Texas	-97.08301646	32.76280998	naturally_occurring	Arlington	NA	NA	NA	NA	NA	NA	NA	NA	NA	NA	NA	NA	NA	NA	NA	NA	NA	NA	NA
1/1/2015	NA	Ulmus crassifolia	Arlington	Texas	-97.08319181	32.7628095	naturally_occurring	Arlington	NA	NA	NA	NA	NA	NA	NA	NA	NA	NA	NA	NA	NA	NA	NA	NA	NA	NA	NA
1/1/2013	NA	Quercus shumardii	Arlington	Texas	-97.14801283	32.76865347	naturally_occurring	Arlington	NA	NA	NA	NA	NA	NA	NA	NA	NA	NA	NA	NA	NA	NA	NA	NA	NA	NA	NA
1/1/2015	NA	Ulmus crassifolia	Arlington	Texas	-97.08329289	32.76281387	naturally_occurring	Arlington	NA	NA	NA	NA	NA	NA	NA	NA	NA	NA	NA	NA	NA	NA	NA	NA	NA	NA	NA
1/1/2015	NA	Ulmus crassifolia	Arlington	Texas	-97.0833703	32.76282189	naturally_occurring	Arlington	NA	NA	NA	NA	NA	NA	NA	NA	NA	NA	NA	NA	NA	NA	NA	NA	NA	NA	NA
1/1/2015	NA	Ulmus crassifolia	Arlington	Texas	-97.08350375	32.76281987	naturally_occurring	Arlington	NA	NA	NA	NA	NA	NA	NA	NA	NA	NA	NA	NA	NA	NA	NA	NA	NA	NA	NA
1/1/2015	NA	Ulmus crassifolia	Arlington	Texas	-97.08362857	32.7628309	naturally_occurring	Arlington	NA	NA	NA	NA	NA	NA	NA	NA	NA	NA	NA	NA	NA	NA	NA	NA	NA	NA	NA
1/1/2015	NA	Ulmus crassifolia	Arlington	Texas	-97.08376025	32.76285238	naturally_occurring	Arlington	NA	NA	NA	NA	NA	NA	NA	NA	NA	NA	NA	NA	NA	NA	NA	NA	NA	NA	NA
1/1/2015	NA	Ulmus crassifolia	Arlington	Texas	-97.0839545	32.76288349	naturally_occurring	Arlington	NA	NA	NA	NA	NA	NA	NA	NA	NA	NA	NA	NA	NA	NA	NA	NA	NA	NA	NA
1/1/2015	NA	Ulmus crassifolia	Arlington	Texas	-97.08404795	32.76290344	naturally_occurring	Arlington	NA	NA	NA	NA	NA	NA	NA	NA	NA	NA	NA	NA	NA	NA	NA	NA	NA	NA	NA
1/1/2015	NA	Ulmus crassifolia	Arlington	Texas	-97.0841493	32.76292479	naturally_occurring	Arlington	NA	NA	NA	NA	NA	NA	NA	NA	NA	NA	NA	NA	NA	NA	NA	NA	NA	NA	NA
1/1/2015	NA	Ulmus crassifolia	Arlington	Texas	-97.08433582	32.76297666	naturally_occurring	Arlington	NA	NA	NA	NA	NA	NA	NA	NA	NA	NA	NA	NA	NA	NA	NA	NA	NA	NA	NA
1/1/2015	NA	Ulmus crassifolia	Arlington	Texas	-97.08443307	32.76300461	naturally_occurring	Arlington	NA	NA	NA	NA	NA	NA	NA	NA	NA	NA	NA	NA	NA	NA	NA	NA	NA	NA	NA
1/1/2013	5/13/2019	Quercus shumardii	Arlington	Texas	-97.14797535	32.76873162	naturally_occurring	Arlington	NA	NA	NA	NA	NA	NA	NA	NA	NA	NA	NA	NA	NA	NA	NA	NA	NA	NA	NA
1/1/2015	NA	Ulmus crassifolia	Arlington	Texas	-97.08451984	32.7630334	naturally_occurring	Arlington	NA	NA	NA	NA	NA	NA	NA	NA	NA	NA	NA	NA	NA	NA	NA	NA	NA	NA	NA
1/1/2015	NA	Ulmus crassifolia	Arlington	Texas	-97.08470567	32.76309888	naturally_occurring	Arlington	NA	NA	NA	NA	NA	NA	NA	NA	NA	NA	NA	NA	NA	NA	NA	NA	NA	NA	NA
1/1/2015	NA	Ulmus crassifolia	Arlington	Texas	-97.08477649	32.76312913	naturally_occurring	Arlington	NA	NA	NA	NA	NA	NA	NA	NA	NA	NA	NA	NA	NA	NA	NA	NA	NA	NA	NA
11/16/2013	NA	Quercus shumardii	Arlington	Texas	-97.09235897	32.62241066	naturally_occurring	Arlington	NA	NA	NA	NA	NA	NA	NA	NA	NA	NA	NA	NA	NA	NA	NA	NA	NA	NA	NA
11/16/2013	NA	Quercus shumardii	Arlington	Texas	-97.09249297	32.62237927	naturally_occurring	Arlington	NA	NA	NA	NA	NA	NA	NA	NA	NA	NA	NA	NA	NA	NA	NA	NA	NA	NA	NA
11/16/2013	NA	Quercus macrocarpa	Arlington	Texas	-97.09263039	32.62230907	naturally_occurring	Arlington	NA	NA	NA	NA	NA	NA	NA	NA	NA	NA	NA	NA	NA	NA	NA	NA	NA	NA	NA
11/16/2013	NA	Quercus shumardii	Arlington	Texas	-97.09261314	32.62223971	naturally_occurring	Arlington	NA	NA	NA	NA	NA	NA	NA	NA	NA	NA	NA	NA	NA	NA	NA	NA	NA	NA	NA
11/16/2013	NA	Quercus macrocarpa	Arlington	Texas	-97.09269749	32.62226311	naturally_occurring	Arlington	NA	NA	NA	NA	NA	NA	NA	NA	NA	NA	NA	NA	NA	NA	NA	NA	NA	NA	NA
11/16/2013	NA	Quercus macrocarpa	Arlington	Texas	-97.0927491	32.62227818	naturally_occurring	Arlington	NA	NA	NA	NA	NA	NA	NA	NA	NA	NA	NA	NA	NA	NA	NA	NA	NA	NA	NA
11/16/2013	NA	Quercus shumardii	Arlington	Texas	-97.09273255	32.6223281	naturally_occurring	Arlington	NA	NA	NA	NA	NA	NA	NA	NA	NA	NA	NA	NA	NA	NA	NA	NA	NA	NA	NA
1/1/2013	NA	Quercus muehlenbergii	Arlington	Texas	-97.14808446	32.76843753	naturally_occurring	Arlington	NA	NA	NA	NA	NA	NA	NA	NA	NA	NA	NA	NA	NA	NA	NA	NA	NA	NA	NA
11/16/2013	NA	Quercus shumardii	Arlington	Texas	-97.09282353	32.62227586	naturally_occurring	Arlington	NA	NA	NA	NA	NA	NA	NA	NA	NA	NA	NA	NA	NA	NA	NA	NA	NA	NA	NA
11/16/2013	NA	Quercus macrocarpa	Arlington	Texas	-97.09288124	32.62223215	naturally_occurring	Arlington	NA	NA	NA	NA	NA	NA	NA	NA	NA	NA	NA	NA	NA	NA	NA	NA	NA	NA	NA
11/16/2013	NA	Quercus macrocarpa	Arlington	Texas	-97.09289877	32.6221818	naturally_occurring	Arlington	NA	NA	NA	NA	NA	NA	NA	NA	NA	NA	NA	NA	NA	NA	NA	NA	NA	NA	NA
11/16/2013	NA	Quercus shumardii	Arlington	Texas	-97.09296727	32.62217386	naturally_occurring	Arlington	NA	NA	NA	NA	NA	NA	NA	NA	NA	NA	NA	NA	NA	NA	NA	NA	NA	NA	NA
11/16/2013	NA	Quercus shumardii	Arlington	Texas	-97.09295441	32.62222477	naturally_occurring	Arlington	NA	NA	NA	NA	NA	NA	NA	NA	NA	NA	NA	NA	NA	NA	NA	NA	NA	NA	NA
11/16/2013	NA	Quercus shumardii	Arlington	Texas	-97.09308862	32.62212102	naturally_occurring	Arlington	NA	NA	NA	NA	NA	NA	NA	NA	NA	NA	NA	NA	NA	NA	NA	NA	NA	NA	NA
11/16/2013	NA	Quercus macrocarpa	Arlington	Texas	-97.09290211	32.62209731	naturally_occurring	Arlington	NA	NA	NA	NA	NA	NA	NA	NA	NA	NA	NA	NA	NA	NA	NA	NA	NA	NA	NA
11/16/2013	NA	Quercus macrocarpa	Arlington	Texas	-97.09299685	32.62208087	naturally_occurring	Arlington	NA	NA	NA	NA	NA	NA	NA	NA	NA	NA	NA	NA	NA	NA	NA	NA	NA	NA	NA
11/16/2013	NA	Quercus macrocarpa	Arlington	Texas	-97.09298642	32.62200793	naturally_occurring	Arlington	NA	NA	NA	NA	NA	NA	NA	NA	NA	NA	NA	NA	NA	NA	NA	NA	NA	NA	NA
11/16/2013	NA	Quercus macrocarpa	Arlington	Texas	-97.09311273	32.62203779	naturally_occurring	Arlington	NA	NA	NA	NA	NA	NA	NA	NA	NA	NA	NA	NA	NA	NA	NA	NA	NA	NA	NA
1/1/2013	NA	Quercus muehlenbergii	Arlington	Texas	-97.14810727	32.76836342	naturally_occurring	Arlington	NA	NA	NA	NA	NA	NA	NA	NA	NA	NA	NA	NA	NA	NA	NA	NA	NA	NA	NA
11/16/2013	NA	Quercus shumardii	Arlington	Texas	-97.09307275	32.62197974	naturally_occurring	Arlington	NA	NA	NA	NA	NA	NA	NA	NA	NA	NA	NA	NA	NA	NA	NA	NA	NA	NA	NA
11/16/2013	NA	Quercus macrocarpa	Arlington	Texas	-97.0930325	32.62190125	naturally_occurring	Arlington	NA	NA	NA	NA	NA	NA	NA	NA	NA	NA	NA	NA	NA	NA	NA	NA	NA	NA	NA
11/16/2013	NA	Quercus shumardii	Arlington	Texas	-97.09311911	32.62187913	naturally_occurring	Arlington	NA	NA	NA	NA	NA	NA	NA	NA	NA	NA	NA	NA	NA	NA	NA	NA	NA	NA	NA
11/16/2013	NA	Quercus shumardii	Arlington	Texas	-97.09319492	32.62189074	naturally_occurring	Arlington	NA	NA	NA	NA	NA	NA	NA	NA	NA	NA	NA	NA	NA	NA	NA	NA	NA	NA	NA
11/16/2013	NA	Quercus shumardii	Arlington	Texas	-97.09314085	32.62195011	naturally_occurring	Arlington	NA	NA	NA	NA	NA	NA	NA	NA	NA	NA	NA	NA	NA	NA	NA	NA	NA	NA	NA
11/16/2013	NA	Quercus muehlenbergii	Arlington	Texas	-97.09310416	32.62180213	naturally_occurring	Arlington	NA	NA	NA	NA	NA	NA	NA	NA	NA	NA	NA	NA	NA	NA	NA	NA	NA	NA	NA
11/16/2013	NA	Quercus muehlenbergii	Arlington	Texas	-97.09302483	32.6218349	naturally_occurring	Arlington	NA	NA	NA	NA	NA	NA	NA	NA	NA	NA	NA	NA	NA	NA	NA	NA	NA	NA	NA
11/16/2013	NA	Quercus muehlenbergii	Arlington	Texas	-97.09294149	32.62178993	naturally_occurring	Arlington	NA	NA	NA	NA	NA	NA	NA	NA	NA	NA	NA	NA	NA	NA	NA	NA	NA	NA	NA
11/16/2013	NA	Quercus muehlenbergii	Arlington	Texas	-97.09294233	32.62186669	naturally_occurring	Arlington	NA	NA	NA	NA	NA	NA	NA	NA	NA	NA	NA	NA	NA	NA	NA	NA	NA	NA	NA
11/16/2013	NA	Quercus shumardii	Arlington	Texas	-97.09295473	32.6219259	naturally_occurring	Arlington	NA	NA	NA	NA	NA	NA	NA	NA	NA	NA	NA	NA	NA	NA	NA	NA	NA	NA	NA
1/1/2013	NA	Quercus macrocarpa	Arlington	Texas	-97.14811389	32.76828363	naturally_occurring	Arlington	NA	NA	NA	NA	NA	NA	NA	NA	NA	NA	NA	NA	NA	NA	NA	NA	NA	NA	NA
11/16/2013	NA	Quercus muehlenbergii	Arlington	Texas	-97.0928803	32.62189572	naturally_occurring	Arlington	NA	NA	NA	NA	NA	NA	NA	NA	NA	NA	NA	NA	NA	NA	NA	NA	NA	NA	NA
11/16/2013	NA	Quercus macrocarpa	Arlington	Texas	-97.0928888	32.62195759	naturally_occurring	Arlington	NA	NA	NA	NA	NA	NA	NA	NA	NA	NA	NA	NA	NA	NA	NA	NA	NA	NA	NA
11/16/2013	NA	Quercus polymorpha	Arlington	Texas	-97.09290095	32.62201599	naturally_occurring	Arlington	NA	NA	NA	NA	NA	NA	NA	NA	NA	NA	NA	NA	NA	NA	NA	NA	NA	NA	NA
1/1/2015	NA	Ulmus crassifolia	Arlington	Texas	-97.08500756	32.76357791	naturally_occurring	Arlington	NA	NA	NA	NA	NA	NA	NA	NA	NA	NA	NA	NA	NA	NA	NA	NA	NA	NA	NA
1/1/2015	NA	Ulmus crassifolia	Arlington	Texas	-97.08492447	32.76353422	naturally_occurring	Arlington	NA	NA	NA	NA	NA	NA	NA	NA	NA	NA	NA	NA	NA	NA	NA	NA	NA	NA	NA
1/1/2015	NA	Ulmus crassifolia	Arlington	Texas	-97.08479461	32.76347028	naturally_occurring	Arlington	NA	NA	NA	NA	NA	NA	NA	NA	NA	NA	NA	NA	NA	NA	NA	NA	NA	NA	NA
1/1/2015	NA	Ulmus crassifolia	Arlington	Texas	-97.08467788	32.76341868	naturally_occurring	Arlington	NA	NA	NA	NA	NA	NA	NA	NA	NA	NA	NA	NA	NA	NA	NA	NA	NA	NA	NA
1/1/2015	NA	Ulmus crassifolia	Arlington	Texas	-97.08440081	32.7632918	naturally_occurring	Arlington	NA	NA	NA	NA	NA	NA	NA	NA	NA	NA	NA	NA	NA	NA	NA	NA	NA	NA	NA
1/1/2015	NA	Ulmus crassifolia	Arlington	Texas	-97.08431513	32.76326183	naturally_occurring	Arlington	NA	NA	NA	NA	NA	NA	NA	NA	NA	NA	NA	NA	NA	NA	NA	NA	NA	NA	NA
1/1/2015	3/21/2018	Chitalpa tashkentensis	Arlington	Texas	-97.08422173	32.76308981	no_info	Arlington	NA	NA	NA	NA	NA	NA	NA	NA	NA	NA	NA	NA	NA	NA	NA	NA	NA	NA	NA
1/1/2013	NA	Quercus muehlenbergii	Arlington	Texas	-97.14816301	32.76812202	naturally_occurring	Arlington	NA	NA	NA	NA	NA	NA	NA	NA	NA	NA	NA	NA	NA	NA	NA	NA	NA	NA	NA
1/1/2015	3/21/2018	Chitalpa tashkentensis	Arlington	Texas	-97.08417285	32.76308172	no_info	Arlington	NA	NA	NA	NA	NA	NA	NA	NA	NA	NA	NA	NA	NA	NA	NA	NA	NA	NA	NA
1/1/2015	3/21/2018	Chitalpa tashkentensis	Arlington	Texas	-97.08412295	32.76307122	no_info	Arlington	NA	NA	NA	NA	NA	NA	NA	NA	NA	NA	NA	NA	NA	NA	NA	NA	NA	NA	NA
1/1/2015	NA	Ulmus crassifolia	Arlington	Texas	-97.08378796	32.76313043	naturally_occurring	Arlington	NA	NA	NA	NA	NA	NA	NA	NA	NA	NA	NA	NA	NA	NA	NA	NA	NA	NA	NA
1/1/2015	NA	Ulmus crassifolia	Arlington	Texas	-97.08371003	32.76311759	naturally_occurring	Arlington	NA	NA	NA	NA	NA	NA	NA	NA	NA	NA	NA	NA	NA	NA	NA	NA	NA	NA	NA
1/1/2015	NA	Ulmus crassifolia	Arlington	Texas	-97.08220969	32.76306992	naturally_occurring	Arlington	NA	NA	NA	NA	NA	NA	NA	NA	NA	NA	NA	NA	NA	NA	NA	NA	NA	NA	NA
1/1/2015	NA	Ulmus crassifolia	Arlington	Texas	-97.08245377	32.76307305	naturally_occurring	Arlington	NA	NA	NA	NA	NA	NA	NA	NA	NA	NA	NA	NA	NA	NA	NA	NA	NA	NA	NA
1/1/2015	NA	Ulmus crassifolia	Arlington	Texas	-97.0828349	32.76307854	naturally_occurring	Arlington	NA	NA	NA	NA	NA	NA	NA	NA	NA	NA	NA	NA	NA	NA	NA	NA	NA	NA	NA
1/1/2015	NA	Ulmus crassifolia	Arlington	Texas	-97.08290239	32.76308057	naturally_occurring	Arlington	NA	NA	NA	NA	NA	NA	NA	NA	NA	NA	NA	NA	NA	NA	NA	NA	NA	NA	NA
1/1/2015	NA	Ulmus crassifolia	Arlington	Texas	-97.08302591	32.76308259	naturally_occurring	Arlington	NA	NA	NA	NA	NA	NA	NA	NA	NA	NA	NA	NA	NA	NA	NA	NA	NA	NA	NA
1/1/2015	NA	Ulmus crassifolia	Arlington	Texas	-97.08324114	32.76308222	naturally_occurring	Arlington	NA	NA	NA	NA	NA	NA	NA	NA	NA	NA	NA	NA	NA	NA	NA	NA	NA	NA	NA
1/1/2013	NA	Quercus muehlenbergii	Arlington	Texas	-97.14814899	32.76819451	naturally_occurring	Arlington	NA	NA	NA	NA	NA	NA	NA	NA	NA	NA	NA	NA	NA	NA	NA	NA	NA	NA	NA
1/1/2015	NA	Quercus shumardii	Arlington	Texas	-97.08304265	32.76294412	naturally_occurring	Arlington	NA	NA	NA	NA	NA	NA	NA	NA	NA	NA	NA	NA	NA	NA	NA	NA	NA	NA	NA
1/1/2015	NA	Quercus shumardii	Arlington	Texas	-97.08294502	32.76294351	naturally_occurring	Arlington	NA	NA	NA	NA	NA	NA	NA	NA	NA	NA	NA	NA	NA	NA	NA	NA	NA	NA	NA
1/1/2015	NA	Quercus shumardii	Arlington	Texas	-97.08284373	32.76294026	naturally_occurring	Arlington	NA	NA	NA	NA	NA	NA	NA	NA	NA	NA	NA	NA	NA	NA	NA	NA	NA	NA	NA
1/1/2015	NA	Quercus shumardii	Arlington	Texas	-97.08275362	32.76294029	naturally_occurring	Arlington	NA	NA	NA	NA	NA	NA	NA	NA	NA	NA	NA	NA	NA	NA	NA	NA	NA	NA	NA
1/1/2015	NA	Cercis canadensis	Arlington	Texas	-97.08250076	32.76295522	naturally_occurring	Arlington	NA	NA	NA	NA	NA	NA	NA	NA	NA	NA	NA	NA	NA	NA	NA	NA	NA	NA	NA
1/1/2015	6/23/2017	Cercis canadensis	Arlington	Texas	-97.08246161	32.76294618	naturally_occurring	Arlington	NA	NA	NA	NA	NA	NA	NA	NA	NA	NA	NA	NA	NA	NA	NA	NA	NA	NA	NA
1/1/2015	NA	Cercis canadensis	Arlington	Texas	-97.08243464	32.76295191	naturally_occurring	Arlington	NA	NA	NA	NA	NA	NA	NA	NA	NA	NA	NA	NA	NA	NA	NA	NA	NA	NA	NA
NA	NA	Quercus muehlenbergii	Arlington	Texas	-97.08563252	32.77278937	naturally_occurring	Arlington	NA	NA	NA	NA	NA	NA	NA	NA	NA	NA	NA	NA	NA	NA	NA	NA	NA	NA	NA
NA	NA	Cercis canadensis	Arlington	Texas	-97.08550381	32.77290616	naturally_occurring	Arlington	NA	NA	NA	NA	NA	NA	NA	NA	NA	NA	NA	NA	NA	NA	NA	NA	NA	NA	NA
NA	NA	Cercis canadensis	Arlington	Texas	-97.08551486	32.77282722	naturally_occurring	Arlington	NA	NA	NA	NA	NA	NA	NA	NA	NA	NA	NA	NA	NA	NA	NA	NA	NA	NA	NA
1/1/2013	NA	Quercus virginiana	Arlington	Texas	-97.14819558	32.76792879	naturally_occurring	Arlington	NA	NA	NA	NA	NA	NA	NA	NA	NA	NA	NA	NA	NA	NA	NA	NA	NA	NA	NA
NA	NA	Cercis canadensis	Arlington	Texas	-97.08552373	32.77272899	naturally_occurring	Arlington	NA	NA	NA	NA	NA	NA	NA	NA	NA	NA	NA	NA	NA	NA	NA	NA	NA	NA	NA
NA	NA	Cercis canadensis	Arlington	Texas	-97.08553592	32.77264014	naturally_occurring	Arlington	NA	NA	NA	NA	NA	NA	NA	NA	NA	NA	NA	NA	NA	NA	NA	NA	NA	NA	NA
NA	NA	Quercus muehlenbergii	Arlington	Texas	-97.08565769	32.77250302	naturally_occurring	Arlington	NA	NA	NA	NA	NA	NA	NA	NA	NA	NA	NA	NA	NA	NA	NA	NA	NA	NA	NA
NA	NA	Quercus shumardii	Arlington	Texas	-97.08580861	32.77234333	naturally_occurring	Arlington	NA	NA	NA	NA	NA	NA	NA	NA	NA	NA	NA	NA	NA	NA	NA	NA	NA	NA	NA
NA	NA	Cercis canadensis	Arlington	Texas	-97.08552694	32.77231215	naturally_occurring	Arlington	NA	NA	NA	NA	NA	NA	NA	NA	NA	NA	NA	NA	NA	NA	NA	NA	NA	NA	NA
NA	NA	Cercis canadensis	Arlington	Texas	-97.08552607	32.77223569	naturally_occurring	Arlington	NA	NA	NA	NA	NA	NA	NA	NA	NA	NA	NA	NA	NA	NA	NA	NA	NA	NA	NA
NA	NA	Cercis canadensis	Arlington	Texas	-97.08550093	32.7721184	naturally_occurring	Arlington	NA	NA	NA	NA	NA	NA	NA	NA	NA	NA	NA	NA	NA	NA	NA	NA	NA	NA	NA
NA	NA	Quercus virginiana	Arlington	Texas	-97.08625055	32.77207372	naturally_occurring	Arlington	NA	NA	NA	NA	NA	NA	NA	NA	NA	NA	NA	NA	NA	NA	NA	NA	NA	NA	NA
1/1/2015	NA	Fraxinus pennsylvanica	Arlington	Texas	-97.07830512	32.76295782	naturally_occurring	Arlington	NA	NA	NA	NA	NA	NA	NA	NA	NA	NA	NA	NA	NA	NA	NA	NA	NA	NA	NA
1/1/2015	NA	Fraxinus pennsylvanica	Arlington	Texas	-97.07837695	32.76296535	naturally_occurring	Arlington	NA	NA	NA	NA	NA	NA	NA	NA	NA	NA	NA	NA	NA	NA	NA	NA	NA	NA	NA
1/1/2013	NA	Quercus virginiana	Arlington	Texas	-97.14820671	32.76785391	naturally_occurring	Arlington	NA	NA	NA	NA	NA	NA	NA	NA	NA	NA	NA	NA	NA	NA	NA	NA	NA	NA	NA
1/1/2015	1/25/2017	Fraxinus pennsylvanica	Arlington	Texas	-97.07862843	32.76296737	naturally_occurring	Arlington	NA	NA	NA	NA	NA	NA	NA	NA	NA	NA	NA	NA	NA	NA	NA	NA	NA	NA	NA
1/1/2015	NA	Fraxinus pennsylvanica	Arlington	Texas	-97.07876329	32.7629614	naturally_occurring	Arlington	NA	NA	NA	NA	NA	NA	NA	NA	NA	NA	NA	NA	NA	NA	NA	NA	NA	NA	NA
1/1/2015	NA	Fraxinus pennsylvanica	Arlington	Texas	-97.08045792	32.7630545	naturally_occurring	Arlington	NA	NA	NA	NA	NA	NA	NA	NA	NA	NA	NA	NA	NA	NA	NA	NA	NA	NA	NA
1/1/2015	NA	Fraxinus pennsylvanica	Arlington	Texas	-97.0805537	32.76306111	naturally_occurring	Arlington	NA	NA	NA	NA	NA	NA	NA	NA	NA	NA	NA	NA	NA	NA	NA	NA	NA	NA	NA
1/1/2015	NA	Fraxinus pennsylvanica	Arlington	Texas	-97.08062751	32.7630653	naturally_occurring	Arlington	NA	NA	NA	NA	NA	NA	NA	NA	NA	NA	NA	NA	NA	NA	NA	NA	NA	NA	NA
1/1/2015	NA	Fraxinus pennsylvanica	Arlington	Texas	-97.08081128	32.763072	naturally_occurring	Arlington	NA	NA	NA	NA	NA	NA	NA	NA	NA	NA	NA	NA	NA	NA	NA	NA	NA	NA	NA
1/1/2015	NA	Quercus shumardii	Arlington	Texas	-97.0791779	32.76282448	naturally_occurring	Arlington	NA	NA	NA	NA	NA	NA	NA	NA	NA	NA	NA	NA	NA	NA	NA	NA	NA	NA	NA
1/1/2015	NA	Quercus shumardii	Arlington	Texas	-97.07908592	32.76282346	naturally_occurring	Arlington	NA	NA	NA	NA	NA	NA	NA	NA	NA	NA	NA	NA	NA	NA	NA	NA	NA	NA	NA
1/1/2015	NA	Quercus shumardii	Arlington	Texas	-97.07898125	32.76281642	naturally_occurring	Arlington	NA	NA	NA	NA	NA	NA	NA	NA	NA	NA	NA	NA	NA	NA	NA	NA	NA	NA	NA
1/1/2015	NA	Quercus shumardii	Arlington	Texas	-97.07888476	32.7628173	naturally_occurring	Arlington	NA	NA	NA	NA	NA	NA	NA	NA	NA	NA	NA	NA	NA	NA	NA	NA	NA	NA	NA
1/1/2013	NA	Quercus virginiana	Arlington	Texas	-97.14821311	32.76777148	naturally_occurring	Arlington	NA	NA	NA	NA	NA	NA	NA	NA	NA	NA	NA	NA	NA	NA	NA	NA	NA	NA	NA
1/1/2015	NA	Quercus shumardii	Arlington	Texas	-97.07865806	32.76281516	naturally_occurring	Arlington	NA	NA	NA	NA	NA	NA	NA	NA	NA	NA	NA	NA	NA	NA	NA	NA	NA	NA	NA
1/1/2015	NA	Quercus shumardii	Arlington	Texas	-97.07856287	32.76281436	naturally_occurring	Arlington	NA	NA	NA	NA	NA	NA	NA	NA	NA	NA	NA	NA	NA	NA	NA	NA	NA	NA	NA
1/1/2015	NA	Chitalpa tashkentensis	Arlington	Texas	-97.07849131	32.76283995	no_info	Arlington	NA	NA	NA	NA	NA	NA	NA	NA	NA	NA	NA	NA	NA	NA	NA	NA	NA	NA	NA
1/1/2015	NA	Chitalpa tashkentensis	Arlington	Texas	-97.07845191	32.76282977	no_info	Arlington	NA	NA	NA	NA	NA	NA	NA	NA	NA	NA	NA	NA	NA	NA	NA	NA	NA	NA	NA
1/1/2015	NA	Chitalpa tashkentensis	Arlington	Texas	-97.07839818	32.76282351	no_info	Arlington	NA	NA	NA	NA	NA	NA	NA	NA	NA	NA	NA	NA	NA	NA	NA	NA	NA	NA	NA
[truncated: 12,828 more rows]
