# Supplementary material for: Species clustering, climate effects, and introduced species in 5 million city trees across 63 US cities
Source: eLife. 2022 Sep 27;11:e77891. doi: 10.7554/eLife.77891 (PMC9578703; doi:10.7554/eLife.77891)
Supplement: Figure 1—source data 1. — This zipped file includes all of the cleaned data used in the study (63 spreadsheets, one for each city, where each row is a tree). It is available on Dryad at https://doi.org/10.5061/dryad.2jm63xsrf. [file elife-77891-fig1-data1.zip › Boston_Final_2022-06-18.csv]

common_name	scientific_name	city	state	diameter_breast_height_CM	condition	native	diameter_breast_height_binned_CM	greater_metro	city_ID	tree_ID	planted_date	most_recent_observation	retired_date	most_recent_observation_type	longitude_coordinate	latitude_coordinate	location_type	zipcode	address	neighborhood	location_name	ward	district	overhead_utility	height_M	height_binned_M	percent_population
Red maple	Acer rubrum	Boston	Massachusetts	27.9	good	naturally_occurring	15.24 to 30.48 cm	Boston	NA	NA	NA	NA	NA	NA	NA	NA	NA	NA	NA	NA	NA	NA	NA	NA	NA	NA	NA
Red maple	Acer rubrum	Boston	Massachusetts	10.7	good	naturally_occurring	0 to 15.24 cm	Boston	NA	NA	NA	NA	NA	NA	NA	NA	NA	NA	NA	NA	NA	NA	NA	NA	NA	NA	NA
Red maple	Acer rubrum	Boston	Massachusetts	6	excellent	naturally_occurring	0 to 15.24 cm	Boston	NA	NA	NA	NA	NA	NA	NA	NA	NA	NA	NA	NA	NA	NA	NA	NA	NA	NA	NA
Red maple	Acer rubrum	Boston	Massachusetts	4.6	excellent	naturally_occurring	0 to 15.24 cm	Boston	NA	NA	NA	NA	NA	NA	NA	NA	NA	NA	NA	NA	NA	NA	NA	NA	NA	NA	NA
Red maple	Acer rubrum	Boston	Massachusetts	13.5	fair	naturally_occurring	0 to 15.24 cm	Boston	NA	NA	NA	NA	NA	NA	NA	NA	NA	NA	NA	NA	NA	NA	NA	NA	NA	NA	NA
Red maple	Acer rubrum	Boston	Massachusetts	14.2	excellent	naturally_occurring	0 to 15.24 cm	Boston	NA	NA	NA	NA	NA	NA	NA	NA	NA	NA	NA	NA	NA	NA	NA	NA	NA	NA	NA
Red maple	Acer rubrum	Boston	Massachusetts	11.4	excellent	naturally_occurring	0 to 15.24 cm	Boston	NA	NA	NA	NA	NA	NA	NA	NA	NA	NA	NA	NA	NA	NA	NA	NA	NA	NA	NA
Red maple	Acer rubrum	Boston	Massachusetts	12.8	good	naturally_occurring	0 to 15.24 cm	Boston	NA	NA	NA	NA	NA	NA	NA	NA	NA	NA	NA	NA	NA	NA	NA	NA	NA	NA	NA
Red maple	Acer rubrum	Boston	Massachusetts	5.1	excellent	naturally_occurring	0 to 15.24 cm	Boston	NA	NA	NA	NA	NA	NA	NA	NA	NA	NA	NA	NA	NA	NA	NA	NA	NA	NA	NA
Red maple	Acer rubrum	Boston	Massachusetts	4.1	excellent	naturally_occurring	0 to 15.24 cm	Boston	NA	NA	NA	NA	NA	NA	NA	NA	NA	NA	NA	NA	NA	NA	NA	NA	NA	NA	NA
Red maple	Acer rubrum	Boston	Massachusetts	32	good	naturally_occurring	30.48 to 45.72 cm	Boston	NA	NA	NA	NA	NA	NA	NA	NA	NA	NA	NA	NA	NA	NA	NA	NA	NA	NA	NA
Eastern hemlock	Tsuga canadensis	Boston	Massachusetts	6.4	poor	naturally_occurring	0 to 15.24 cm	Boston	NA	NA	NA	NA	NA	NA	NA	NA	NA	NA	NA	NA	NA	NA	NA	NA	NA	NA	NA
Eastern hemlock	Tsuga canadensis	Boston	Massachusetts	4.3	good	naturally_occurring	0 to 15.24 cm	Boston	NA	NA	NA	NA	NA	NA	NA	NA	NA	NA	NA	NA	NA	NA	NA	NA	NA	NA	NA
Eastern hemlock	Tsuga canadensis	Boston	Massachusetts	8.2	fair	naturally_occurring	0 to 15.24 cm	Boston	NA	NA	NA	NA	NA	NA	NA	NA	NA	NA	NA	NA	NA	NA	NA	NA	NA	NA	NA
Eastern hemlock	Tsuga canadensis	Boston	Massachusetts	6.3	poor	naturally_occurring	0 to 15.24 cm	Boston	NA	NA	NA	NA	NA	NA	NA	NA	NA	NA	NA	NA	NA	NA	NA	NA	NA	NA	NA
Eastern hemlock	Tsuga canadensis	Boston	Massachusetts	9	poor	naturally_occurring	0 to 15.24 cm	Boston	NA	NA	NA	NA	NA	NA	NA	NA	NA	NA	NA	NA	NA	NA	NA	NA	NA	NA	NA
Eastern hemlock	Tsuga canadensis	Boston	Massachusetts	8.4	fair	naturally_occurring	0 to 15.24 cm	Boston	NA	NA	NA	NA	NA	NA	NA	NA	NA	NA	NA	NA	NA	NA	NA	NA	NA	NA	NA
Eastern hemlock	Tsuga canadensis	Boston	Massachusetts	9.6	good	naturally_occurring	0 to 15.24 cm	Boston	NA	NA	NA	NA	NA	NA	NA	NA	NA	NA	NA	NA	NA	NA	NA	NA	NA	NA	NA
Eastern hemlock	Tsuga canadensis	Boston	Massachusetts	8.8	fair	naturally_occurring	0 to 15.24 cm	Boston	NA	NA	NA	NA	NA	NA	NA	NA	NA	NA	NA	NA	NA	NA	NA	NA	NA	NA	NA
Eastern hemlock	Tsuga canadensis	Boston	Massachusetts	11.8	good	naturally_occurring	0 to 15.24 cm	Boston	NA	NA	NA	NA	NA	NA	NA	NA	NA	NA	NA	NA	NA	NA	NA	NA	NA	NA	NA
Eastern hemlock	Tsuga canadensis	Boston	Massachusetts	8.6	excellent	naturally_occurring	0 to 15.24 cm	Boston	NA	NA	NA	NA	NA	NA	NA	NA	NA	NA	NA	NA	NA	NA	NA	NA	NA	NA	NA
Eastern hemlock	Tsuga canadensis	Boston	Massachusetts	9.5	fair	naturally_occurring	0 to 15.24 cm	Boston	NA	NA	NA	NA	NA	NA	NA	NA	NA	NA	NA	NA	NA	NA	NA	NA	NA	NA	NA
White spruce	Picea glauca	Boston	Massachusetts	9.7	fair	introduced	0 to 15.24 cm	Boston	NA	NA	NA	NA	NA	NA	NA	NA	NA	NA	NA	NA	NA	NA	NA	NA	NA	NA	NA
Flowering dogwood	Cornus florida	Boston	Massachusetts	9	excellent	naturally_occurring	0 to 15.24 cm	Boston	NA	NA	NA	NA	NA	NA	NA	NA	NA	NA	NA	NA	NA	NA	NA	NA	NA	NA	NA
Cherry plum	Prunus cerasifera	Boston	Massachusetts	7.9	excellent	introduced	0 to 15.24 cm	Boston	NA	NA	NA	NA	NA	NA	NA	NA	NA	NA	NA	NA	NA	NA	NA	NA	NA	NA	NA
Flowering dogwood	Cornus florida	Boston	Massachusetts	11.7	good	naturally_occurring	0 to 15.24 cm	Boston	NA	NA	NA	NA	NA	NA	NA	NA	NA	NA	NA	NA	NA	NA	NA	NA	NA	NA	NA
Sycamore maple	Acer pseudoplatanus	Boston	Massachusetts	51.3	excellent	introduced	45.72 to 60.96 cm	Boston	NA	NA	NA	NA	NA	NA	NA	NA	NA	NA	NA	NA	NA	NA	NA	NA	NA	NA	NA
Norway maple	Acer platanoides	Boston	Massachusetts	10.4	excellent	introduced	0 to 15.24 cm	Boston	NA	NA	NA	NA	NA	NA	NA	NA	NA	NA	NA	NA	NA	NA	NA	NA	NA	NA	NA
Sycamore maple	Acer pseudoplatanus	Boston	Massachusetts	16.4	excellent	introduced	15.24 to 30.48 cm	Boston	NA	NA	NA	NA	NA	NA	NA	NA	NA	NA	NA	NA	NA	NA	NA	NA	NA	NA	NA
Sycamore maple	Acer pseudoplatanus	Boston	Massachusetts	18.6	excellent	introduced	15.24 to 30.48 cm	Boston	NA	NA	NA	NA	NA	NA	NA	NA	NA	NA	NA	NA	NA	NA	NA	NA	NA	NA	NA
Sycamore maple	Acer pseudoplatanus	Boston	Massachusetts	19.9	excellent	introduced	15.24 to 30.48 cm	Boston	NA	NA	NA	NA	NA	NA	NA	NA	NA	NA	NA	NA	NA	NA	NA	NA	NA	NA	NA
Sycamore maple	Acer pseudoplatanus	Boston	Massachusetts	2.9	excellent	introduced	0 to 15.24 cm	Boston	NA	NA	NA	NA	NA	NA	NA	NA	NA	NA	NA	NA	NA	NA	NA	NA	NA	NA	NA
Plum	Prunus	Boston	Massachusetts	4.1	excellent	no_info	0 to 15.24 cm	Boston	NA	NA	NA	NA	NA	NA	NA	NA	NA	NA	NA	NA	NA	NA	NA	NA	NA	NA	NA
Sycamore maple	Acer pseudoplatanus	Boston	Massachusetts	2.5	excellent	introduced	0 to 15.24 cm	Boston	NA	NA	NA	NA	NA	NA	NA	NA	NA	NA	NA	NA	NA	NA	NA	NA	NA	NA	NA
Sycamore maple	Acer pseudoplatanus	Boston	Massachusetts	18.5	excellent	introduced	15.24 to 30.48 cm	Boston	NA	NA	NA	NA	NA	NA	NA	NA	NA	NA	NA	NA	NA	NA	NA	NA	NA	NA	NA
Black cherry	Prunus serotina	Boston	Massachusetts	4.8	excellent	naturally_occurring	0 to 15.24 cm	Boston	NA	NA	NA	NA	NA	NA	NA	NA	NA	NA	NA	NA	NA	NA	NA	NA	NA	NA	NA
Norway maple	Acer platanoides	Boston	Massachusetts	20.3	excellent	introduced	15.24 to 30.48 cm	Boston	NA	NA	NA	NA	NA	NA	NA	NA	NA	NA	NA	NA	NA	NA	NA	NA	NA	NA	NA
Red maple	Acer rubrum	Boston	Massachusetts	3.4	excellent	naturally_occurring	0 to 15.24 cm	Boston	NA	NA	NA	NA	NA	NA	NA	NA	NA	NA	NA	NA	NA	NA	NA	NA	NA	NA	NA
Norway maple	Acer platanoides	Boston	Massachusetts	24.5	excellent	introduced	15.24 to 30.48 cm	Boston	NA	NA	NA	NA	NA	NA	NA	NA	NA	NA	NA	NA	NA	NA	NA	NA	NA	NA	NA
Sycamore maple	Acer pseudoplatanus	Boston	Massachusetts	8	excellent	introduced	0 to 15.24 cm	Boston	NA	NA	NA	NA	NA	NA	NA	NA	NA	NA	NA	NA	NA	NA	NA	NA	NA	NA	NA
Sycamore maple	Acer pseudoplatanus	Boston	Massachusetts	15.2	excellent	introduced	0 to 15.24 cm	Boston	NA	NA	NA	NA	NA	NA	NA	NA	NA	NA	NA	NA	NA	NA	NA	NA	NA	NA	NA
White mulberry	Morus alba	Boston	Massachusetts	32	excellent	introduced	30.48 to 45.72 cm	Boston	NA	NA	NA	NA	NA	NA	NA	NA	NA	NA	NA	NA	NA	NA	NA	NA	NA	NA	NA
Red maple	Acer rubrum	Boston	Massachusetts	86.7	fair	naturally_occurring	more than 76.2 cm	Boston	NA	NA	NA	NA	NA	NA	NA	NA	NA	NA	NA	NA	NA	NA	NA	NA	NA	NA	NA
Sycamore maple	Acer pseudoplatanus	Boston	Massachusetts	11.3	excellent	introduced	0 to 15.24 cm	Boston	NA	NA	NA	NA	NA	NA	NA	NA	NA	NA	NA	NA	NA	NA	NA	NA	NA	NA	NA
Sycamore maple	Acer pseudoplatanus	Boston	Massachusetts	44.9	excellent	introduced	30.48 to 45.72 cm	Boston	NA	NA	NA	NA	NA	NA	NA	NA	NA	NA	NA	NA	NA	NA	NA	NA	NA	NA	NA
Sycamore maple	Acer pseudoplatanus	Boston	Massachusetts	46.4	excellent	introduced	45.72 to 60.96 cm	Boston	NA	NA	NA	NA	NA	NA	NA	NA	NA	NA	NA	NA	NA	NA	NA	NA	NA	NA	NA
White mulberry	Morus alba	Boston	Massachusetts	7.4	excellent	introduced	0 to 15.24 cm	Boston	NA	NA	NA	NA	NA	NA	NA	NA	NA	NA	NA	NA	NA	NA	NA	NA	NA	NA	NA
Sycamore maple	Acer pseudoplatanus	Boston	Massachusetts	45.4	excellent	introduced	30.48 to 45.72 cm	Boston	NA	NA	NA	NA	NA	NA	NA	NA	NA	NA	NA	NA	NA	NA	NA	NA	NA	NA	NA
Sycamore maple	Acer pseudoplatanus	Boston	Massachusetts	53.7	excellent	introduced	45.72 to 60.96 cm	Boston	NA	NA	NA	NA	NA	NA	NA	NA	NA	NA	NA	NA	NA	NA	NA	NA	NA	NA	NA
Paradise apple	Malus pumila	Boston	Massachusetts	3.8	excellent	introduced	0 to 15.24 cm	Boston	NA	NA	NA	NA	NA	NA	NA	NA	NA	NA	NA	NA	NA	NA	NA	NA	NA	NA	NA
Sycamore maple	Acer pseudoplatanus	Boston	Massachusetts	4.1	excellent	introduced	0 to 15.24 cm	Boston	NA	NA	NA	NA	NA	NA	NA	NA	NA	NA	NA	NA	NA	NA	NA	NA	NA	NA	NA
Black locust	Robinia pseudoacacia	Boston	Massachusetts	4.2	excellent	naturally_occurring	0 to 15.24 cm	Boston	NA	NA	NA	NA	NA	NA	NA	NA	NA	NA	NA	NA	NA	NA	NA	NA	NA	NA	NA
Sycamore maple	Acer pseudoplatanus	Boston	Massachusetts	4.8	excellent	introduced	0 to 15.24 cm	Boston	NA	NA	NA	NA	NA	NA	NA	NA	NA	NA	NA	NA	NA	NA	NA	NA	NA	NA	NA
Eastern hemlock	Tsuga canadensis	Boston	Massachusetts	10.3	poor	naturally_occurring	0 to 15.24 cm	Boston	NA	NA	NA	NA	NA	NA	NA	NA	NA	NA	NA	NA	NA	NA	NA	NA	NA	NA	NA
Eastern hemlock	Tsuga canadensis	Boston	Massachusetts	12.5	poor	naturally_occurring	0 to 15.24 cm	Boston	NA	NA	NA	NA	NA	NA	NA	NA	NA	NA	NA	NA	NA	NA	NA	NA	NA	NA	NA
Tree hardwood	Tree	Boston	Massachusetts	34	poor	no_info	30.48 to 45.72 cm	Boston	NA	NA	NA	NA	NA	NA	NA	NA	NA	NA	NA	NA	NA	NA	NA	NA	NA	NA	NA
Norway maple	Acer platanoides	Boston	Massachusetts	28	good	introduced	15.24 to 30.48 cm	Boston	NA	NA	NA	NA	NA	NA	NA	NA	NA	NA	NA	NA	NA	NA	NA	NA	NA	NA	NA
Norway maple	Acer platanoides	Boston	Massachusetts	13.3	fair	introduced	0 to 15.24 cm	Boston	NA	NA	NA	NA	NA	NA	NA	NA	NA	NA	NA	NA	NA	NA	NA	NA	NA	NA	NA
Black cherry	Prunus serotina	Boston	Massachusetts	18.6	poor	naturally_occurring	15.24 to 30.48 cm	Boston	NA	NA	NA	NA	NA	NA	NA	NA	NA	NA	NA	NA	NA	NA	NA	NA	NA	NA	NA
Shagbark hickory	Carya ovata	Boston	Massachusetts	4	good	naturally_occurring	0 to 15.24 cm	Boston	NA	NA	NA	NA	NA	NA	NA	NA	NA	NA	NA	NA	NA	NA	NA	NA	NA	NA	NA
Shagbark hickory	Carya ovata	Boston	Massachusetts	4.5	fair	naturally_occurring	0 to 15.24 cm	Boston	NA	NA	NA	NA	NA	NA	NA	NA	NA	NA	NA	NA	NA	NA	NA	NA	NA	NA	NA
Tree hardwood	Tree	Boston	Massachusetts	22	dead	no_info	15.24 to 30.48 cm	Boston	NA	NA	NA	NA	NA	NA	NA	NA	NA	NA	NA	NA	NA	NA	NA	NA	NA	NA	NA
Black locust	Robinia pseudoacacia	Boston	Massachusetts	15	good	naturally_occurring	0 to 15.24 cm	Boston	NA	NA	NA	NA	NA	NA	NA	NA	NA	NA	NA	NA	NA	NA	NA	NA	NA	NA	NA
Red maple	Acer rubrum	Boston	Massachusetts	8.6	good	naturally_occurring	0 to 15.24 cm	Boston	NA	NA	NA	NA	NA	NA	NA	NA	NA	NA	NA	NA	NA	NA	NA	NA	NA	NA	NA
Tree hardwood	Tree	Boston	Massachusetts	15	poor	no_info	0 to 15.24 cm	Boston	NA	NA	NA	NA	NA	NA	NA	NA	NA	NA	NA	NA	NA	NA	NA	NA	NA	NA	NA
Shagbark hickory	Carya ovata	Boston	Massachusetts	14.1	excellent	naturally_occurring	0 to 15.24 cm	Boston	NA	NA	NA	NA	NA	NA	NA	NA	NA	NA	NA	NA	NA	NA	NA	NA	NA	NA	NA
Tree hardwood	Tree	Boston	Massachusetts	3.9	dead	no_info	0 to 15.24 cm	Boston	NA	NA	NA	NA	NA	NA	NA	NA	NA	NA	NA	NA	NA	NA	NA	NA	NA	NA	NA
Shagbark hickory	Carya ovata	Boston	Massachusetts	11.9	fair	naturally_occurring	0 to 15.24 cm	Boston	NA	NA	NA	NA	NA	NA	NA	NA	NA	NA	NA	NA	NA	NA	NA	NA	NA	NA	NA
Red maple	Acer rubrum	Boston	Massachusetts	2.3	fair	naturally_occurring	0 to 15.24 cm	Boston	NA	NA	NA	NA	NA	NA	NA	NA	NA	NA	NA	NA	NA	NA	NA	NA	NA	NA	NA
Northern red oak	Quercus rubra	Boston	Massachusetts	64.1	excellent	naturally_occurring	60.96 to 76.2 cm	Boston	NA	NA	NA	NA	NA	NA	NA	NA	NA	NA	NA	NA	NA	NA	NA	NA	NA	NA	NA
Shagbark hickory	Carya ovata	Boston	Massachusetts	13.7	good	naturally_occurring	0 to 15.24 cm	Boston	NA	NA	NA	NA	NA	NA	NA	NA	NA	NA	NA	NA	NA	NA	NA	NA	NA	NA	NA
Black cherry	Prunus serotina	Boston	Massachusetts	9.2	good	naturally_occurring	0 to 15.24 cm	Boston	NA	NA	NA	NA	NA	NA	NA	NA	NA	NA	NA	NA	NA	NA	NA	NA	NA	NA	NA
Shagbark hickory	Carya ovata	Boston	Massachusetts	9.6	excellent	naturally_occurring	0 to 15.24 cm	Boston	NA	NA	NA	NA	NA	NA	NA	NA	NA	NA	NA	NA	NA	NA	NA	NA	NA	NA	NA
Shagbark hickory	Carya ovata	Boston	Massachusetts	9	good	naturally_occurring	0 to 15.24 cm	Boston	NA	NA	NA	NA	NA	NA	NA	NA	NA	NA	NA	NA	NA	NA	NA	NA	NA	NA	NA
Black cherry	Prunus serotina	Boston	Massachusetts	7.3	good	naturally_occurring	0 to 15.24 cm	Boston	NA	NA	NA	NA	NA	NA	NA	NA	NA	NA	NA	NA	NA	NA	NA	NA	NA	NA	NA
Shagbark hickory	Carya ovata	Boston	Massachusetts	6.6	fair	naturally_occurring	0 to 15.24 cm	Boston	NA	NA	NA	NA	NA	NA	NA	NA	NA	NA	NA	NA	NA	NA	NA	NA	NA	NA	NA
Shagbark hickory	Carya ovata	Boston	Massachusetts	5.8	good	naturally_occurring	0 to 15.24 cm	Boston	NA	NA	NA	NA	NA	NA	NA	NA	NA	NA	NA	NA	NA	NA	NA	NA	NA	NA	NA
Shagbark hickory	Carya ovata	Boston	Massachusetts	2.5	excellent	naturally_occurring	0 to 15.24 cm	Boston	NA	NA	NA	NA	NA	NA	NA	NA	NA	NA	NA	NA	NA	NA	NA	NA	NA	NA	NA
Northern red oak	Quercus rubra	Boston	Massachusetts	45	good	naturally_occurring	30.48 to 45.72 cm	Boston	NA	NA	NA	NA	NA	NA	NA	NA	NA	NA	NA	NA	NA	NA	NA	NA	NA	NA	NA
Black cherry	Prunus serotina	Boston	Massachusetts	5.2	good	naturally_occurring	0 to 15.24 cm	Boston	NA	NA	NA	NA	NA	NA	NA	NA	NA	NA	NA	NA	NA	NA	NA	NA	NA	NA	NA
Black cherry	Prunus serotina	Boston	Massachusetts	20	excellent	naturally_occurring	15.24 to 30.48 cm	Boston	NA	NA	NA	NA	NA	NA	NA	NA	NA	NA	NA	NA	NA	NA	NA	NA	NA	NA	NA
Shagbark hickory	Carya ovata	Boston	Massachusetts	21.4	excellent	naturally_occurring	15.24 to 30.48 cm	Boston	NA	NA	NA	NA	NA	NA	NA	NA	NA	NA	NA	NA	NA	NA	NA	NA	NA	NA	NA
Black cherry	Prunus serotina	Boston	Massachusetts	3.8	good	naturally_occurring	0 to 15.24 cm	Boston	NA	NA	NA	NA	NA	NA	NA	NA	NA	NA	NA	NA	NA	NA	NA	NA	NA	NA	NA
Hickory	Carya	Boston	Massachusetts	4.2	excellent	no_info	0 to 15.24 cm	Boston	NA	NA	NA	NA	NA	NA	NA	NA	NA	NA	NA	NA	NA	NA	NA	NA	NA	NA	NA
Black cherry	Prunus serotina	Boston	Massachusetts	2.2	excellent	naturally_occurring	0 to 15.24 cm	Boston	NA	NA	NA	NA	NA	NA	NA	NA	NA	NA	NA	NA	NA	NA	NA	NA	NA	NA	NA
Black cherry	Prunus serotina	Boston	Massachusetts	16.5	excellent	naturally_occurring	15.24 to 30.48 cm	Boston	NA	NA	NA	NA	NA	NA	NA	NA	NA	NA	NA	NA	NA	NA	NA	NA	NA	NA	NA
Black locust	Robinia pseudoacacia	Boston	Massachusetts	2	excellent	naturally_occurring	0 to 15.24 cm	Boston	NA	NA	NA	NA	NA	NA	NA	NA	NA	NA	NA	NA	NA	NA	NA	NA	NA	NA	NA
Northern red oak	Quercus rubra	Boston	Massachusetts	2	excellent	naturally_occurring	0 to 15.24 cm	Boston	NA	NA	NA	NA	NA	NA	NA	NA	NA	NA	NA	NA	NA	NA	NA	NA	NA	NA	NA
Black cherry	Prunus serotina	Boston	Massachusetts	2.1	excellent	naturally_occurring	0 to 15.24 cm	Boston	NA	NA	NA	NA	NA	NA	NA	NA	NA	NA	NA	NA	NA	NA	NA	NA	NA	NA	NA
Black cherry	Prunus serotina	Boston	Massachusetts	11.4	excellent	naturally_occurring	0 to 15.24 cm	Boston	NA	NA	NA	NA	NA	NA	NA	NA	NA	NA	NA	NA	NA	NA	NA	NA	NA	NA	NA
Black cherry	Prunus serotina	Boston	Massachusetts	2.4	excellent	naturally_occurring	0 to 15.24 cm	Boston	NA	NA	NA	NA	NA	NA	NA	NA	NA	NA	NA	NA	NA	NA	NA	NA	NA	NA	NA
Black cherry	Prunus serotina	Boston	Massachusetts	3.3	excellent	naturally_occurring	0 to 15.24 cm	Boston	NA	NA	NA	NA	NA	NA	NA	NA	NA	NA	NA	NA	NA	NA	NA	NA	NA	NA	NA
European buckthorn	Rhamnus cathartica	Boston	Massachusetts	2.2	excellent	introduced	0 to 15.24 cm	Boston	NA	NA	NA	NA	NA	NA	NA	NA	NA	NA	NA	NA	NA	NA	NA	NA	NA	NA	NA
Tree hardwood	Tree	Boston	Massachusetts	16	dead	no_info	15.24 to 30.48 cm	Boston	NA	NA	NA	NA	NA	NA	NA	NA	NA	NA	NA	NA	NA	NA	NA	NA	NA	NA	NA
Black locust	Robinia pseudoacacia	Boston	Massachusetts	8.4	good	naturally_occurring	0 to 15.24 cm	Boston	NA	NA	NA	NA	NA	NA	NA	NA	NA	NA	NA	NA	NA	NA	NA	NA	NA	NA	NA
Red maple	Acer rubrum	Boston	Massachusetts	36	excellent	naturally_occurring	30.48 to 45.72 cm	Boston	NA	NA	NA	NA	NA	NA	NA	NA	NA	NA	NA	NA	NA	NA	NA	NA	NA	NA	NA
Red maple	Acer rubrum	Boston	Massachusetts	17.6	poor	naturally_occurring	15.24 to 30.48 cm	Boston	NA	NA	NA	NA	NA	NA	NA	NA	NA	NA	NA	NA	NA	NA	NA	NA	NA	NA	NA
Red maple	Acer rubrum	Boston	Massachusetts	34.1	excellent	naturally_occurring	30.48 to 45.72 cm	Boston	NA	NA	NA	NA	NA	NA	NA	NA	NA	NA	NA	NA	NA	NA	NA	NA	NA	NA	NA
Black cherry	Prunus serotina	Boston	Massachusetts	2.7	excellent	naturally_occurring	0 to 15.24 cm	Boston	NA	NA	NA	NA	NA	NA	NA	NA	NA	NA	NA	NA	NA	NA	NA	NA	NA	NA	NA
European buckthorn	Rhamnus cathartica	Boston	Massachusetts	6.1	excellent	introduced	0 to 15.24 cm	Boston	NA	NA	NA	NA	NA	NA	NA	NA	NA	NA	NA	NA	NA	NA	NA	NA	NA	NA	NA
Black locust	Robinia pseudoacacia	Boston	Massachusetts	18.5	excellent	naturally_occurring	15.24 to 30.48 cm	Boston	NA	NA	NA	NA	NA	NA	NA	NA	NA	NA	NA	NA	NA	NA	NA	NA	NA	NA	NA
Red maple	Acer rubrum	Boston	Massachusetts	7.5	fair	naturally_occurring	0 to 15.24 cm	Boston	NA	NA	NA	NA	NA	NA	NA	NA	NA	NA	NA	NA	NA	NA	NA	NA	NA	NA	NA
Red maple	Acer rubrum	Boston	Massachusetts	25.4	excellent	naturally_occurring	15.24 to 30.48 cm	Boston	NA	NA	NA	NA	NA	NA	NA	NA	NA	NA	NA	NA	NA	NA	NA	NA	NA	NA	NA
Black locust	Robinia pseudoacacia	Boston	Massachusetts	21.5	good	naturally_occurring	15.24 to 30.48 cm	Boston	NA	NA	NA	NA	NA	NA	NA	NA	NA	NA	NA	NA	NA	NA	NA	NA	NA	NA	NA
Red maple	Acer rubrum	Boston	Massachusetts	3.5	fair	naturally_occurring	0 to 15.24 cm	Boston	NA	NA	NA	NA	NA	NA	NA	NA	NA	NA	NA	NA	NA	NA	NA	NA	NA	NA	NA
Shagbark hickory	Carya ovata	Boston	Massachusetts	11.3	excellent	naturally_occurring	0 to 15.24 cm	Boston	NA	NA	NA	NA	NA	NA	NA	NA	NA	NA	NA	NA	NA	NA	NA	NA	NA	NA	NA
Red maple	Acer rubrum	Boston	Massachusetts	15.6	excellent	naturally_occurring	15.24 to 30.48 cm	Boston	NA	NA	NA	NA	NA	NA	NA	NA	NA	NA	NA	NA	NA	NA	NA	NA	NA	NA	NA
Red maple	Acer rubrum	Boston	Massachusetts	3.8	good	naturally_occurring	0 to 15.24 cm	Boston	NA	NA	NA	NA	NA	NA	NA	NA	NA	NA	NA	NA	NA	NA	NA	NA	NA	NA	NA
Black cherry	Prunus serotina	Boston	Massachusetts	8.9	excellent	naturally_occurring	0 to 15.24 cm	Boston	NA	NA	NA	NA	NA	NA	NA	NA	NA	NA	NA	NA	NA	NA	NA	NA	NA	NA	NA
Red maple	Acer rubrum	Boston	Massachusetts	8.2	excellent	naturally_occurring	0 to 15.24 cm	Boston	NA	NA	NA	NA	NA	NA	NA	NA	NA	NA	NA	NA	NA	NA	NA	NA	NA	NA	NA
Red maple	Acer rubrum	Boston	Massachusetts	4.8	fair	naturally_occurring	0 to 15.24 cm	Boston	NA	NA	NA	NA	NA	NA	NA	NA	NA	NA	NA	NA	NA	NA	NA	NA	NA	NA	NA
Black cherry	Prunus serotina	Boston	Massachusetts	2.1	excellent	naturally_occurring	0 to 15.24 cm	Boston	NA	NA	NA	NA	NA	NA	NA	NA	NA	NA	NA	NA	NA	NA	NA	NA	NA	NA	NA
Red maple	Acer rubrum	Boston	Massachusetts	16.5	excellent	naturally_occurring	15.24 to 30.48 cm	Boston	NA	NA	NA	NA	NA	NA	NA	NA	NA	NA	NA	NA	NA	NA	NA	NA	NA	NA	NA
European buckthorn	Rhamnus cathartica	Boston	Massachusetts	6.3	excellent	introduced	0 to 15.24 cm	Boston	NA	NA	NA	NA	NA	NA	NA	NA	NA	NA	NA	NA	NA	NA	NA	NA	NA	NA	NA
Black locust	Robinia pseudoacacia	Boston	Massachusetts	11.4	good	naturally_occurring	0 to 15.24 cm	Boston	NA	NA	NA	NA	NA	NA	NA	NA	NA	NA	NA	NA	NA	NA	NA	NA	NA	NA	NA
Red maple	Acer rubrum	Boston	Massachusetts	20	poor	naturally_occurring	15.24 to 30.48 cm	Boston	NA	NA	NA	NA	NA	NA	NA	NA	NA	NA	NA	NA	NA	NA	NA	NA	NA	NA	NA
Tree hardwood	Tree	Boston	Massachusetts	9.3	dead	no_info	0 to 15.24 cm	Boston	NA	NA	NA	NA	NA	NA	NA	NA	NA	NA	NA	NA	NA	NA	NA	NA	NA	NA	NA
Tree hardwood	Tree	Boston	Massachusetts	2.4	dead	no_info	0 to 15.24 cm	Boston	NA	NA	NA	NA	NA	NA	NA	NA	NA	NA	NA	NA	NA	NA	NA	NA	NA	NA	NA
Tree hardwood	Tree	Boston	Massachusetts	7.8	dead	no_info	0 to 15.24 cm	Boston	NA	NA	NA	NA	NA	NA	NA	NA	NA	NA	NA	NA	NA	NA	NA	NA	NA	NA	NA
Red maple	Acer rubrum	Boston	Massachusetts	4.3	excellent	naturally_occurring	0 to 15.24 cm	Boston	NA	NA	NA	NA	NA	NA	NA	NA	NA	NA	NA	NA	NA	NA	NA	NA	NA	NA	NA
Tree hardwood	Tree	Boston	Massachusetts	4.4	excellent	no_info	0 to 15.24 cm	Boston	NA	NA	NA	NA	NA	NA	NA	NA	NA	NA	NA	NA	NA	NA	NA	NA	NA	NA	NA
Black locust	Robinia pseudoacacia	Boston	Massachusetts	5.7	excellent	naturally_occurring	0 to 15.24 cm	Boston	NA	NA	NA	NA	NA	NA	NA	NA	NA	NA	NA	NA	NA	NA	NA	NA	NA	NA	NA
Tree hardwood	Tree	Boston	Massachusetts	3	dead	no_info	0 to 15.24 cm	Boston	NA	NA	NA	NA	NA	NA	NA	NA	NA	NA	NA	NA	NA	NA	NA	NA	NA	NA	NA
Tree hardwood	Tree	Boston	Massachusetts	11.8	excellent	no_info	0 to 15.24 cm	Boston	NA	NA	NA	NA	NA	NA	NA	NA	NA	NA	NA	NA	NA	NA	NA	NA	NA	NA	NA
Red maple	Acer rubrum	Boston	Massachusetts	13.8	excellent	naturally_occurring	0 to 15.24 cm	Boston	NA	NA	NA	NA	NA	NA	NA	NA	NA	NA	NA	NA	NA	NA	NA	NA	NA	NA	NA
Tree hardwood	Tree	Boston	Massachusetts	23	poor	no_info	15.24 to 30.48 cm	Boston	NA	NA	NA	NA	NA	NA	NA	NA	NA	NA	NA	NA	NA	NA	NA	NA	NA	NA	NA
Shagbark hickory	Carya ovata	Boston	Massachusetts	2.3	excellent	naturally_occurring	0 to 15.24 cm	Boston	NA	NA	NA	NA	NA	NA	NA	NA	NA	NA	NA	NA	NA	NA	NA	NA	NA	NA	NA
Hickory	Carya	Boston	Massachusetts	23.1	poor	no_info	15.24 to 30.48 cm	Boston	NA	NA	NA	NA	NA	NA	NA	NA	NA	NA	NA	NA	NA	NA	NA	NA	NA	NA	NA
Red maple	Acer rubrum	Boston	Massachusetts	23.6	excellent	naturally_occurring	15.24 to 30.48 cm	Boston	NA	NA	NA	NA	NA	NA	NA	NA	NA	NA	NA	NA	NA	NA	NA	NA	NA	NA	NA
Shagbark hickory	Carya ovata	Boston	Massachusetts	25	excellent	naturally_occurring	15.24 to 30.48 cm	Boston	NA	NA	NA	NA	NA	NA	NA	NA	NA	NA	NA	NA	NA	NA	NA	NA	NA	NA	NA
Red maple	Acer rubrum	Boston	Massachusetts	31.4	fair	naturally_occurring	30.48 to 45.72 cm	Boston	NA	NA	NA	NA	NA	NA	NA	NA	NA	NA	NA	NA	NA	NA	NA	NA	NA	NA	NA
Red maple	Acer rubrum	Boston	Massachusetts	25.1	poor	naturally_occurring	15.24 to 30.48 cm	Boston	NA	NA	NA	NA	NA	NA	NA	NA	NA	NA	NA	NA	NA	NA	NA	NA	NA	NA	NA
Higan cherry	Prunus subhirtella	Boston	Massachusetts	10.6	excellent	introduced	0 to 15.24 cm	Boston	NA	NA	NA	NA	NA	NA	NA	NA	NA	NA	NA	NA	NA	NA	NA	NA	NA	NA	NA
Plum	Prunus	Boston	Massachusetts	7.9	excellent	no_info	0 to 15.24 cm	Boston	NA	NA	NA	NA	NA	NA	NA	NA	NA	NA	NA	NA	NA	NA	NA	NA	NA	NA	NA
Eastern white pine	Pinus strobus	Boston	Massachusetts	15.1	good	naturally_occurring	0 to 15.24 cm	Boston	NA	NA	NA	NA	NA	NA	NA	NA	NA	NA	NA	NA	NA	NA	NA	NA	NA	NA	NA
Juniper	Juniperus	Boston	Massachusetts	6.1	good	no_info	0 to 15.24 cm	Boston	NA	NA	NA	NA	NA	NA	NA	NA	NA	NA	NA	NA	NA	NA	NA	NA	NA	NA	NA
Yew	Taxus baccata	Boston	Massachusetts	3.2	excellent	introduced	0 to 15.24 cm	Boston	NA	NA	NA	NA	NA	NA	NA	NA	NA	NA	NA	NA	NA	NA	NA	NA	NA	NA	NA
Yew	Taxus baccata	Boston	Massachusetts	9.2	excellent	introduced	0 to 15.24 cm	Boston	NA	NA	NA	NA	NA	NA	NA	NA	NA	NA	NA	NA	NA	NA	NA	NA	NA	NA	NA
Northern white cedar	Thuja occidentalis	Boston	Massachusetts	8.9	excellent	naturally_occurring	0 to 15.24 cm	Boston	NA	NA	NA	NA	NA	NA	NA	NA	NA	NA	NA	NA	NA	NA	NA	NA	NA	NA	NA
Black cherry	Prunus serotina	Boston	Massachusetts	5.8	good	naturally_occurring	0 to 15.24 cm	Boston	NA	NA	NA	NA	NA	NA	NA	NA	NA	NA	NA	NA	NA	NA	NA	NA	NA	NA	NA
Glossy buckthorn	Frangula alnus	Boston	Massachusetts	3.7	fair	introduced	0 to 15.24 cm	Boston	NA	NA	NA	NA	NA	NA	NA	NA	NA	NA	NA	NA	NA	NA	NA	NA	NA	NA	NA
Eastern white pine	Pinus strobus	Boston	Massachusetts	2.4	excellent	naturally_occurring	0 to 15.24 cm	Boston	NA	NA	NA	NA	NA	NA	NA	NA	NA	NA	NA	NA	NA	NA	NA	NA	NA	NA	NA
Black oak	Quercus velutina	Boston	Massachusetts	47.2	good	naturally_occurring	45.72 to 60.96 cm	Boston	NA	NA	NA	NA	NA	NA	NA	NA	NA	NA	NA	NA	NA	NA	NA	NA	NA	NA	NA
Eastern white pine	Pinus strobus	Boston	Massachusetts	72.6	good	naturally_occurring	60.96 to 76.2 cm	Boston	NA	NA	NA	NA	NA	NA	NA	NA	NA	NA	NA	NA	NA	NA	NA	NA	NA	NA	NA
Black oak	Quercus velutina	Boston	Massachusetts	36	fair	naturally_occurring	30.48 to 45.72 cm	Boston	NA	NA	NA	NA	NA	NA	NA	NA	NA	NA	NA	NA	NA	NA	NA	NA	NA	NA	NA
Black cherry	Prunus serotina	Boston	Massachusetts	4.5	excellent	naturally_occurring	0 to 15.24 cm	Boston	NA	NA	NA	NA	NA	NA	NA	NA	NA	NA	NA	NA	NA	NA	NA	NA	NA	NA	NA
Glossy buckthorn	Frangula alnus	Boston	Massachusetts	2	good	introduced	0 to 15.24 cm	Boston	NA	NA	NA	NA	NA	NA	NA	NA	NA	NA	NA	NA	NA	NA	NA	NA	NA	NA	NA
American beech	Fagus grandifolia	Boston	Massachusetts	3.2	excellent	naturally_occurring	0 to 15.24 cm	Boston	NA	NA	NA	NA	NA	NA	NA	NA	NA	NA	NA	NA	NA	NA	NA	NA	NA	NA	NA
Eastern white pine	Pinus strobus	Boston	Massachusetts	3	excellent	naturally_occurring	0 to 15.24 cm	Boston	NA	NA	NA	NA	NA	NA	NA	NA	NA	NA	NA	NA	NA	NA	NA	NA	NA	NA	NA
Eastern white pine	Pinus strobus	Boston	Massachusetts	3.8	excellent	naturally_occurring	0 to 15.24 cm	Boston	NA	NA	NA	NA	NA	NA	NA	NA	NA	NA	NA	NA	NA	NA	NA	NA	NA	NA	NA
American beech	Fagus grandifolia	Boston	Massachusetts	2.5	excellent	naturally_occurring	0 to 15.24 cm	Boston	NA	NA	NA	NA	NA	NA	NA	NA	NA	NA	NA	NA	NA	NA	NA	NA	NA	NA	NA
Eastern white pine	Pinus strobus	Boston	Massachusetts	2	excellent	naturally_occurring	0 to 15.24 cm	Boston	NA	NA	NA	NA	NA	NA	NA	NA	NA	NA	NA	NA	NA	NA	NA	NA	NA	NA	NA
Glossy buckthorn	Frangula alnus	Boston	Massachusetts	2.5	fair	introduced	0 to 15.24 cm	Boston	NA	NA	NA	NA	NA	NA	NA	NA	NA	NA	NA	NA	NA	NA	NA	NA	NA	NA	NA
Glossy buckthorn	Frangula alnus	Boston	Massachusetts	2	poor	introduced	0 to 15.24 cm	Boston	NA	NA	NA	NA	NA	NA	NA	NA	NA	NA	NA	NA	NA	NA	NA	NA	NA	NA	NA
Glossy buckthorn	Frangula alnus	Boston	Massachusetts	2	fair	introduced	0 to 15.24 cm	Boston	NA	NA	NA	NA	NA	NA	NA	NA	NA	NA	NA	NA	NA	NA	NA	NA	NA	NA	NA
Black cherry	Prunus serotina	Boston	Massachusetts	2.9	excellent	naturally_occurring	0 to 15.24 cm	Boston	NA	NA	NA	NA	NA	NA	NA	NA	NA	NA	NA	NA	NA	NA	NA	NA	NA	NA	NA
White oak	Quercus alba	Boston	Massachusetts	3	excellent	naturally_occurring	0 to 15.24 cm	Boston	NA	NA	NA	NA	NA	NA	NA	NA	NA	NA	NA	NA	NA	NA	NA	NA	NA	NA	NA
Black cherry	Prunus serotina	Boston	Massachusetts	5.1	dead	naturally_occurring	0 to 15.24 cm	Boston	NA	NA	NA	NA	NA	NA	NA	NA	NA	NA	NA	NA	NA	NA	NA	NA	NA	NA	NA
Glossy buckthorn	Frangula alnus	Boston	Massachusetts	4.3	excellent	introduced	0 to 15.24 cm	Boston	NA	NA	NA	NA	NA	NA	NA	NA	NA	NA	NA	NA	NA	NA	NA	NA	NA	NA	NA
Eastern white pine	Pinus strobus	Boston	Massachusetts	2.9	excellent	naturally_occurring	0 to 15.24 cm	Boston	NA	NA	NA	NA	NA	NA	NA	NA	NA	NA	NA	NA	NA	NA	NA	NA	NA	NA	NA
Eastern white pine	Pinus strobus	Boston	Massachusetts	48.5	excellent	naturally_occurring	45.72 to 60.96 cm	Boston	NA	NA	NA	NA	NA	NA	NA	NA	NA	NA	NA	NA	NA	NA	NA	NA	NA	NA	NA
Eastern white pine	Pinus strobus	Boston	Massachusetts	28.4	dead	naturally_occurring	15.24 to 30.48 cm	Boston	NA	NA	NA	NA	NA	NA	NA	NA	NA	NA	NA	NA	NA	NA	NA	NA	NA	NA	NA
Eastern white pine	Pinus strobus	Boston	Massachusetts	23.4	good	naturally_occurring	15.24 to 30.48 cm	Boston	NA	NA	NA	NA	NA	NA	NA	NA	NA	NA	NA	NA	NA	NA	NA	NA	NA	NA	NA
Eastern white pine	Pinus strobus	Boston	Massachusetts	39.5	good	naturally_occurring	30.48 to 45.72 cm	Boston	NA	NA	NA	NA	NA	NA	NA	NA	NA	NA	NA	NA	NA	NA	NA	NA	NA	NA	NA
Black cherry	Prunus serotina	Boston	Massachusetts	6	good	naturally_occurring	0 to 15.24 cm	Boston	NA	NA	NA	NA	NA	NA	NA	NA	NA	NA	NA	NA	NA	NA	NA	NA	NA	NA	NA
Black cherry	Prunus serotina	Boston	Massachusetts	7.8	excellent	naturally_occurring	0 to 15.24 cm	Boston	NA	NA	NA	NA	NA	NA	NA	NA	NA	NA	NA	NA	NA	NA	NA	NA	NA	NA	NA
Eastern white pine	Pinus strobus	Boston	Massachusetts	2.6	excellent	naturally_occurring	0 to 15.24 cm	Boston	NA	NA	NA	NA	NA	NA	NA	NA	NA	NA	NA	NA	NA	NA	NA	NA	NA	NA	NA
Black cherry	Prunus serotina	Boston	Massachusetts	3.5	good	naturally_occurring	0 to 15.24 cm	Boston	NA	NA	NA	NA	NA	NA	NA	NA	NA	NA	NA	NA	NA	NA	NA	NA	NA	NA	NA
Tree hardwood	Tree	Boston	Massachusetts	6.2	dead	no_info	0 to 15.24 cm	Boston	NA	NA	NA	NA	NA	NA	NA	NA	NA	NA	NA	NA	NA	NA	NA	NA	NA	NA	NA
Black cherry	Prunus serotina	Boston	Massachusetts	5	excellent	naturally_occurring	0 to 15.24 cm	Boston	NA	NA	NA	NA	NA	NA	NA	NA	NA	NA	NA	NA	NA	NA	NA	NA	NA	NA	NA
Eastern white pine	Pinus strobus	Boston	Massachusetts	50.8	excellent	naturally_occurring	45.72 to 60.96 cm	Boston	NA	NA	NA	NA	NA	NA	NA	NA	NA	NA	NA	NA	NA	NA	NA	NA	NA	NA	NA
Red maple	Acer rubrum	Boston	Massachusetts	3.3	excellent	naturally_occurring	0 to 15.24 cm	Boston	NA	NA	NA	NA	NA	NA	NA	NA	NA	NA	NA	NA	NA	NA	NA	NA	NA	NA	NA
Red maple	Acer rubrum	Boston	Massachusetts	4.5	excellent	naturally_occurring	0 to 15.24 cm	Boston	NA	NA	NA	NA	NA	NA	NA	NA	NA	NA	NA	NA	NA	NA	NA	NA	NA	NA	NA
Black cherry	Prunus serotina	Boston	Massachusetts	4	good	naturally_occurring	0 to 15.24 cm	Boston	NA	NA	NA	NA	NA	NA	NA	NA	NA	NA	NA	NA	NA	NA	NA	NA	NA	NA	NA
Black cherry	Prunus serotina	Boston	Massachusetts	2.1	fair	naturally_occurring	0 to 15.24 cm	Boston	NA	NA	NA	NA	NA	NA	NA	NA	NA	NA	NA	NA	NA	NA	NA	NA	NA	NA	NA
Black cherry	Prunus serotina	Boston	Massachusetts	2.8	excellent	naturally_occurring	0 to 15.24 cm	Boston	NA	NA	NA	NA	NA	NA	NA	NA	NA	NA	NA	NA	NA	NA	NA	NA	NA	NA	NA
Black cherry	Prunus serotina	Boston	Massachusetts	7.4	excellent	naturally_occurring	0 to 15.24 cm	Boston	NA	NA	NA	NA	NA	NA	NA	NA	NA	NA	NA	NA	NA	NA	NA	NA	NA	NA	NA
Black cherry	Prunus serotina	Boston	Massachusetts	6	excellent	naturally_occurring	0 to 15.24 cm	Boston	NA	NA	NA	NA	NA	NA	NA	NA	NA	NA	NA	NA	NA	NA	NA	NA	NA	NA	NA
Red maple	Acer rubrum	Boston	Massachusetts	4	good	naturally_occurring	0 to 15.24 cm	Boston	NA	NA	NA	NA	NA	NA	NA	NA	NA	NA	NA	NA	NA	NA	NA	NA	NA	NA	NA
Glossy buckthorn	Frangula alnus	Boston	Massachusetts	2	excellent	introduced	0 to 15.24 cm	Boston	NA	NA	NA	NA	NA	NA	NA	NA	NA	NA	NA	NA	NA	NA	NA	NA	NA	NA	NA
Glossy buckthorn	Frangula alnus	Boston	Massachusetts	2.6	excellent	introduced	0 to 15.24 cm	Boston	NA	NA	NA	NA	NA	NA	NA	NA	NA	NA	NA	NA	NA	NA	NA	NA	NA	NA	NA
Glossy buckthorn	Frangula alnus	Boston	Massachusetts	2.2	excellent	introduced	0 to 15.24 cm	Boston	NA	NA	NA	NA	NA	NA	NA	NA	NA	NA	NA	NA	NA	NA	NA	NA	NA	NA	NA
Glossy buckthorn	Frangula alnus	Boston	Massachusetts	2.1	excellent	introduced	0 to 15.24 cm	Boston	NA	NA	NA	NA	NA	NA	NA	NA	NA	NA	NA	NA	NA	NA	NA	NA	NA	NA	NA
Eastern white pine	Pinus strobus	Boston	Massachusetts	47.8	excellent	naturally_occurring	45.72 to 60.96 cm	Boston	NA	NA	NA	NA	NA	NA	NA	NA	NA	NA	NA	NA	NA	NA	NA	NA	NA	NA	NA
Glossy buckthorn	Frangula alnus	Boston	Massachusetts	2.9	excellent	introduced	0 to 15.24 cm	Boston	NA	NA	NA	NA	NA	NA	NA	NA	NA	NA	NA	NA	NA	NA	NA	NA	NA	NA	NA
Glossy buckthorn	Frangula alnus	Boston	Massachusetts	2.1	fair	introduced	0 to 15.24 cm	Boston	NA	NA	NA	NA	NA	NA	NA	NA	NA	NA	NA	NA	NA	NA	NA	NA	NA	NA	NA
Glossy buckthorn	Frangula alnus	Boston	Massachusetts	2.7	good	introduced	0 to 15.24 cm	Boston	NA	NA	NA	NA	NA	NA	NA	NA	NA	NA	NA	NA	NA	NA	NA	NA	NA	NA	NA
Glossy buckthorn	Frangula alnus	Boston	Massachusetts	3.5	fair	introduced	0 to 15.24 cm	Boston	NA	NA	NA	NA	NA	NA	NA	NA	NA	NA	NA	NA	NA	NA	NA	NA	NA	NA	NA
Black cherry	Prunus serotina	Boston	Massachusetts	6.6	fair	naturally_occurring	0 to 15.24 cm	Boston	NA	NA	NA	NA	NA	NA	NA	NA	NA	NA	NA	NA	NA	NA	NA	NA	NA	NA	NA
Red maple	Acer rubrum	Boston	Massachusetts	11.2	excellent	naturally_occurring	0 to 15.24 cm	Boston	NA	NA	NA	NA	NA	NA	NA	NA	NA	NA	NA	NA	NA	NA	NA	NA	NA	NA	NA
Eastern hemlock	Tsuga canadensis	Boston	Massachusetts	21.9	excellent	naturally_occurring	15.24 to 30.48 cm	Boston	NA	NA	NA	NA	NA	NA	NA	NA	NA	NA	NA	NA	NA	NA	NA	NA	NA	NA	NA
Quaking aspen	Populus tremuloides	Boston	Massachusetts	26.1	poor	naturally_occurring	15.24 to 30.48 cm	Boston	NA	NA	NA	NA	NA	NA	NA	NA	NA	NA	NA	NA	NA	NA	NA	NA	NA	NA	NA
Red maple	Acer rubrum	Boston	Massachusetts	17	excellent	naturally_occurring	15.24 to 30.48 cm	Boston	NA	NA	NA	NA	NA	NA	NA	NA	NA	NA	NA	NA	NA	NA	NA	NA	NA	NA	NA
Tree hardwood	Tree	Boston	Massachusetts	26.9	dead	no_info	15.24 to 30.48 cm	Boston	NA	NA	NA	NA	NA	NA	NA	NA	NA	NA	NA	NA	NA	NA	NA	NA	NA	NA	NA
Tree hardwood	Tree	Boston	Massachusetts	21.2	dead	no_info	15.24 to 30.48 cm	Boston	NA	NA	NA	NA	NA	NA	NA	NA	NA	NA	NA	NA	NA	NA	NA	NA	NA	NA	NA
Eastern hemlock	Tsuga canadensis	Boston	Massachusetts	35.2	excellent	naturally_occurring	30.48 to 45.72 cm	Boston	NA	NA	NA	NA	NA	NA	NA	NA	NA	NA	NA	NA	NA	NA	NA	NA	NA	NA	NA
Northern red oak	Quercus rubra	Boston	Massachusetts	3.9	excellent	naturally_occurring	0 to 15.24 cm	Boston	NA	NA	NA	NA	NA	NA	NA	NA	NA	NA	NA	NA	NA	NA	NA	NA	NA	NA	NA
Tree hardwood	Tree	Boston	Massachusetts	27.2	dead	no_info	15.24 to 30.48 cm	Boston	NA	NA	NA	NA	NA	NA	NA	NA	NA	NA	NA	NA	NA	NA	NA	NA	NA	NA	NA
Tree hardwood	Tree	Boston	Massachusetts	15.9	dead	no_info	15.24 to 30.48 cm	Boston	NA	NA	NA	NA	NA	NA	NA	NA	NA	NA	NA	NA	NA	NA	NA	NA	NA	NA	NA
White ash	Fraxinus americana	Boston	Massachusetts	2.7	excellent	naturally_occurring	0 to 15.24 cm	Boston	NA	NA	NA	NA	NA	NA	NA	NA	NA	NA	NA	NA	NA	NA	NA	NA	NA	NA	NA
Eastern hemlock	Tsuga canadensis	Boston	Massachusetts	43.5	excellent	naturally_occurring	30.48 to 45.72 cm	Boston	NA	NA	NA	NA	NA	NA	NA	NA	NA	NA	NA	NA	NA	NA	NA	NA	NA	NA	NA
Eastern white pine	Pinus strobus	Boston	Massachusetts	50.8	good	naturally_occurring	45.72 to 60.96 cm	Boston	NA	NA	NA	NA	NA	NA	NA	NA	NA	NA	NA	NA	NA	NA	NA	NA	NA	NA	NA
Quaking aspen	Populus tremuloides	Boston	Massachusetts	26.8	poor	naturally_occurring	15.24 to 30.48 cm	Boston	NA	NA	NA	NA	NA	NA	NA	NA	NA	NA	NA	NA	NA	NA	NA	NA	NA	NA	NA
Red maple	Acer rubrum	Boston	Massachusetts	16.7	excellent	naturally_occurring	15.24 to 30.48 cm	Boston	NA	NA	NA	NA	NA	NA	NA	NA	NA	NA	NA	NA	NA	NA	NA	NA	NA	NA	NA
Tree hardwood	Tree	Boston	Massachusetts	15.5	dead	no_info	15.24 to 30.48 cm	Boston	NA	NA	NA	NA	NA	NA	NA	NA	NA	NA	NA	NA	NA	NA	NA	NA	NA	NA	NA
Eastern hemlock	Tsuga canadensis	Boston	Massachusetts	8.4	poor	naturally_occurring	0 to 15.24 cm	Boston	NA	NA	NA	NA	NA	NA	NA	NA	NA	NA	NA	NA	NA	NA	NA	NA	NA	NA	NA
Northern red oak	Quercus rubra	Boston	Massachusetts	6.5	good	naturally_occurring	0 to 15.24 cm	Boston	NA	NA	NA	NA	NA	NA	NA	NA	NA	NA	NA	NA	NA	NA	NA	NA	NA	NA	NA
Red maple	Acer rubrum	Boston	Massachusetts	7.2	excellent	naturally_occurring	0 to 15.24 cm	Boston	NA	NA	NA	NA	NA	NA	NA	NA	NA	NA	NA	NA	NA	NA	NA	NA	NA	NA	NA
Tree hardwood	Tree	Boston	Massachusetts	12.3	dead	no_info	0 to 15.24 cm	Boston	NA	NA	NA	NA	NA	NA	NA	NA	NA	NA	NA	NA	NA	NA	NA	NA	NA	NA	NA
White ash	Fraxinus americana	Boston	Massachusetts	2.3	excellent	naturally_occurring	0 to 15.24 cm	Boston	NA	NA	NA	NA	NA	NA	NA	NA	NA	NA	NA	NA	NA	NA	NA	NA	NA	NA	NA
Eastern hemlock	Tsuga canadensis	Boston	Massachusetts	17.2	dead	naturally_occurring	15.24 to 30.48 cm	Boston	NA	NA	NA	NA	NA	NA	NA	NA	NA	NA	NA	NA	NA	NA	NA	NA	NA	NA	NA
Eastern white pine	Pinus strobus	Boston	Massachusetts	26.9	excellent	naturally_occurring	15.24 to 30.48 cm	Boston	NA	NA	NA	NA	NA	NA	NA	NA	NA	NA	NA	NA	NA	NA	NA	NA	NA	NA	NA
Quaking aspen	Populus tremuloides	Boston	Massachusetts	28.7	good	naturally_occurring	15.24 to 30.48 cm	Boston	NA	NA	NA	NA	NA	NA	NA	NA	NA	NA	NA	NA	NA	NA	NA	NA	NA	NA	NA
Sugar maple	Acer saccharum	Boston	Massachusetts	10.6	excellent	naturally_occurring	0 to 15.24 cm	Boston	NA	NA	NA	NA	NA	NA	NA	NA	NA	NA	NA	NA	NA	NA	NA	NA	NA	NA	NA
Tree hardwood	Tree	Boston	Massachusetts	2.5	dead	no_info	0 to 15.24 cm	Boston	NA	NA	NA	NA	NA	NA	NA	NA	NA	NA	NA	NA	NA	NA	NA	NA	NA	NA	NA
American beech	Fagus grandifolia	Boston	Massachusetts	2.1	excellent	naturally_occurring	0 to 15.24 cm	Boston	NA	NA	NA	NA	NA	NA	NA	NA	NA	NA	NA	NA	NA	NA	NA	NA	NA	NA	NA
Apple	Malus	Boston	Massachusetts	3.7	excellent	no_info	0 to 15.24 cm	Boston	NA	NA	NA	NA	NA	NA	NA	NA	NA	NA	NA	NA	NA	NA	NA	NA	NA	NA	NA
Eastern hemlock	Tsuga canadensis	Boston	Massachusetts	16	dead	naturally_occurring	15.24 to 30.48 cm	Boston	NA	NA	NA	NA	NA	NA	NA	NA	NA	NA	NA	NA	NA	NA	NA	NA	NA	NA	NA
Eastern white pine	Pinus strobus	Boston	Massachusetts	41.3	excellent	naturally_occurring	30.48 to 45.72 cm	Boston	NA	NA	NA	NA	NA	NA	NA	NA	NA	NA	NA	NA	NA	NA	NA	NA	NA	NA	NA
Red maple	Acer rubrum	Boston	Massachusetts	11	good	naturally_occurring	0 to 15.24 cm	Boston	NA	NA	NA	NA	NA	NA	NA	NA	NA	NA	NA	NA	NA	NA	NA	NA	NA	NA	NA
Apple	Malus	Boston	Massachusetts	3.2	poor	no_info	0 to 15.24 cm	Boston	NA	NA	NA	NA	NA	NA	NA	NA	NA	NA	NA	NA	NA	NA	NA	NA	NA	NA	NA
Eastern hemlock	Tsuga canadensis	Boston	Massachusetts	3.1	good	naturally_occurring	0 to 15.24 cm	Boston	NA	NA	NA	NA	NA	NA	NA	NA	NA	NA	NA	NA	NA	NA	NA	NA	NA	NA	NA
Northern red oak	Quercus rubra	Boston	Massachusetts	6.5	good	naturally_occurring	0 to 15.24 cm	Boston	NA	NA	NA	NA	NA	NA	NA	NA	NA	NA	NA	NA	NA	NA	NA	NA	NA	NA	NA
Tree hardwood	Tree	Boston	Massachusetts	12.4	dead	no_info	0 to 15.24 cm	Boston	NA	NA	NA	NA	NA	NA	NA	NA	NA	NA	NA	NA	NA	NA	NA	NA	NA	NA	NA
White ash	Fraxinus americana	Boston	Massachusetts	2.3	good	naturally_occurring	0 to 15.24 cm	Boston	NA	NA	NA	NA	NA	NA	NA	NA	NA	NA	NA	NA	NA	NA	NA	NA	NA	NA	NA
Buckthorn	Rhamnus	Boston	Massachusetts	2.2	excellent	no_info	0 to 15.24 cm	Boston	NA	NA	NA	NA	NA	NA	NA	NA	NA	NA	NA	NA	NA	NA	NA	NA	NA	NA	NA
Eastern hemlock	Tsuga canadensis	Boston	Massachusetts	5.6	good	naturally_occurring	0 to 15.24 cm	Boston	NA	NA	NA	NA	NA	NA	NA	NA	NA	NA	NA	NA	NA	NA	NA	NA	NA	NA	NA
Red maple	Acer rubrum	Boston	Massachusetts	25.3	excellent	naturally_occurring	15.24 to 30.48 cm	Boston	NA	NA	NA	NA	NA	NA	NA	NA	NA	NA	NA	NA	NA	NA	NA	NA	NA	NA	NA
Red maple	Acer rubrum	Boston	Massachusetts	15.6	fair	naturally_occurring	15.24 to 30.48 cm	Boston	NA	NA	NA	NA	NA	NA	NA	NA	NA	NA	NA	NA	NA	NA	NA	NA	NA	NA	NA
White ash	Fraxinus americana	Boston	Massachusetts	2.7	excellent	naturally_occurring	0 to 15.24 cm	Boston	NA	NA	NA	NA	NA	NA	NA	NA	NA	NA	NA	NA	NA	NA	NA	NA	NA	NA	NA
Eastern white pine	Pinus strobus	Boston	Massachusetts	38.4	excellent	naturally_occurring	30.48 to 45.72 cm	Boston	NA	NA	NA	NA	NA	NA	NA	NA	NA	NA	NA	NA	NA	NA	NA	NA	NA	NA	NA
Eastern white pine	Pinus strobus	Boston	Massachusetts	45.9	fair	naturally_occurring	45.72 to 60.96 cm	Boston	NA	NA	NA	NA	NA	NA	NA	NA	NA	NA	NA	NA	NA	NA	NA	NA	NA	NA	NA
Tree hardwood	Tree	Boston	Massachusetts	20.4	dead	no_info	15.24 to 30.48 cm	Boston	NA	NA	NA	NA	NA	NA	NA	NA	NA	NA	NA	NA	NA	NA	NA	NA	NA	NA	NA
Witch hazel	Hamamelis	Boston	Massachusetts	4.8	excellent	no_info	0 to 15.24 cm	Boston	NA	NA	NA	NA	NA	NA	NA	NA	NA	NA	NA	NA	NA	NA	NA	NA	NA	NA	NA
Eastern hemlock	Tsuga canadensis	Boston	Massachusetts	2.1	fair	naturally_occurring	0 to 15.24 cm	Boston	NA	NA	NA	NA	NA	NA	NA	NA	NA	NA	NA	NA	NA	NA	NA	NA	NA	NA	NA
Eastern white pine	Pinus strobus	Boston	Massachusetts	55.5	excellent	naturally_occurring	45.72 to 60.96 cm	Boston	NA	NA	NA	NA	NA	NA	NA	NA	NA	NA	NA	NA	NA	NA	NA	NA	NA	NA	NA
Red maple	Acer rubrum	Boston	Massachusetts	4.3	excellent	naturally_occurring	0 to 15.24 cm	Boston	NA	NA	NA	NA	NA	NA	NA	NA	NA	NA	NA	NA	NA	NA	NA	NA	NA	NA	NA
White ash	Fraxinus americana	Boston	Massachusetts	3.9	good	naturally_occurring	0 to 15.24 cm	Boston	NA	NA	NA	NA	NA	NA	NA	NA	NA	NA	NA	NA	NA	NA	NA	NA	NA	NA	NA
American beech	Fagus grandifolia	Boston	Massachusetts	3.6	excellent	naturally_occurring	0 to 15.24 cm	Boston	NA	NA	NA	NA	NA	NA	NA	NA	NA	NA	NA	NA	NA	NA	NA	NA	NA	NA	NA
Eastern hemlock	Tsuga canadensis	Boston	Massachusetts	7.1	good	naturally_occurring	0 to 15.24 cm	Boston	NA	NA	NA	NA	NA	NA	NA	NA	NA	NA	NA	NA	NA	NA	NA	NA	NA	NA	NA
Eastern white pine	Pinus strobus	Boston	Massachusetts	34.9	excellent	naturally_occurring	30.48 to 45.72 cm	Boston	NA	NA	NA	NA	NA	NA	NA	NA	NA	NA	NA	NA	NA	NA	NA	NA	NA	NA	NA
Red maple	Acer rubrum	Boston	Massachusetts	8.9	good	naturally_occurring	0 to 15.24 cm	Boston	NA	NA	NA	NA	NA	NA	NA	NA	NA	NA	NA	NA	NA	NA	NA	NA	NA	NA	NA
American beech	Fagus grandifolia	Boston	Massachusetts	8.1	fair	naturally_occurring	0 to 15.24 cm	Boston	NA	NA	NA	NA	NA	NA	NA	NA	NA	NA	NA	NA	NA	NA	NA	NA	NA	NA	NA
Red maple	Acer rubrum	Boston	Massachusetts	5.6	excellent	naturally_occurring	0 to 15.24 cm	Boston	NA	NA	NA	NA	NA	NA	NA	NA	NA	NA	NA	NA	NA	NA	NA	NA	NA	NA	NA
Red maple	Acer rubrum	Boston	Massachusetts	3.7	good	naturally_occurring	0 to 15.24 cm	Boston	NA	NA	NA	NA	NA	NA	NA	NA	NA	NA	NA	NA	NA	NA	NA	NA	NA	NA	NA
Tree hardwood	Tree	Boston	Massachusetts	6.1	dead	no_info	0 to 15.24 cm	Boston	NA	NA	NA	NA	NA	NA	NA	NA	NA	NA	NA	NA	NA	NA	NA	NA	NA	NA	NA
Chestnut oak	Quercus michauxii	Boston	Massachusetts	36.5	excellent	introduced	30.48 to 45.72 cm	Boston	NA	NA	NA	NA	NA	NA	NA	NA	NA	NA	NA	NA	NA	NA	NA	NA	NA	NA	NA
Eastern hemlock	Tsuga canadensis	Boston	Massachusetts	2.3	excellent	naturally_occurring	0 to 15.24 cm	Boston	NA	NA	NA	NA	NA	NA	NA	NA	NA	NA	NA	NA	NA	NA	NA	NA	NA	NA	NA
Eastern white pine	Pinus strobus	Boston	Massachusetts	32.3	excellent	naturally_occurring	30.48 to 45.72 cm	Boston	NA	NA	NA	NA	NA	NA	NA	NA	NA	NA	NA	NA	NA	NA	NA	NA	NA	NA	NA
Red maple	Acer rubrum	Boston	Massachusetts	4.5	excellent	naturally_occurring	0 to 15.24 cm	Boston	NA	NA	NA	NA	NA	NA	NA	NA	NA	NA	NA	NA	NA	NA	NA	NA	NA	NA	NA
Eastern white pine	Pinus strobus	Boston	Massachusetts	42.8	dead	naturally_occurring	30.48 to 45.72 cm	Boston	NA	NA	NA	NA	NA	NA	NA	NA	NA	NA	NA	NA	NA	NA	NA	NA	NA	NA	NA
Northern red oak	Quercus rubra	Boston	Massachusetts	27	good	naturally_occurring	15.24 to 30.48 cm	Boston	NA	NA	NA	NA	NA	NA	NA	NA	NA	NA	NA	NA	NA	NA	NA	NA	NA	NA	NA
Red maple	Acer rubrum	Boston	Massachusetts	3.1	good	naturally_occurring	0 to 15.24 cm	Boston	NA	NA	NA	NA	NA	NA	NA	NA	NA	NA	NA	NA	NA	NA	NA	NA	NA	NA	NA
White ash	Fraxinus americana	Boston	Massachusetts	3	excellent	naturally_occurring	0 to 15.24 cm	Boston	NA	NA	NA	NA	NA	NA	NA	NA	NA	NA	NA	NA	NA	NA	NA	NA	NA	NA	NA
Eastern hemlock	Tsuga canadensis	Boston	Massachusetts	40.9	excellent	naturally_occurring	30.48 to 45.72 cm	Boston	NA	NA	NA	NA	NA	NA	NA	NA	NA	NA	NA	NA	NA	NA	NA	NA	NA	NA	NA
Eastern white pine	Pinus strobus	Boston	Massachusetts	12.8	excellent	naturally_occurring	0 to 15.24 cm	Boston	NA	NA	NA	NA	NA	NA	NA	NA	NA	NA	NA	NA	NA	NA	NA	NA	NA	NA	NA
Tree hardwood	Tree	Boston	Massachusetts	4.7	dead	no_info	0 to 15.24 cm	Boston	NA	NA	NA	NA	NA	NA	NA	NA	NA	NA	NA	NA	NA	NA	NA	NA	NA	NA	NA
White ash	Fraxinus americana	Boston	Massachusetts	2.3	excellent	naturally_occurring	0 to 15.24 cm	Boston	NA	NA	NA	NA	NA	NA	NA	NA	NA	NA	NA	NA	NA	NA	NA	NA	NA	NA	NA
Eastern hemlock	Tsuga canadensis	Boston	Massachusetts	9.4	excellent	naturally_occurring	0 to 15.24 cm	Boston	NA	NA	NA	NA	NA	NA	NA	NA	NA	NA	NA	NA	NA	NA	NA	NA	NA	NA	NA
Eastern white pine	Pinus strobus	Boston	Massachusetts	32.3	excellent	naturally_occurring	30.48 to 45.72 cm	Boston	NA	NA	NA	NA	NA	NA	NA	NA	NA	NA	NA	NA	NA	NA	NA	NA	NA	NA	NA
Eastern white pine	Pinus strobus	Boston	Massachusetts	51.8	fair	naturally_occurring	45.72 to 60.96 cm	Boston	NA	NA	NA	NA	NA	NA	NA	NA	NA	NA	NA	NA	NA	NA	NA	NA	NA	NA	NA
Tree hardwood	Tree	Boston	Massachusetts	13.4	dead	no_info	0 to 15.24 cm	Boston	NA	NA	NA	NA	NA	NA	NA	NA	NA	NA	NA	NA	NA	NA	NA	NA	NA	NA	NA
Eastern hemlock	Tsuga canadensis	Boston	Massachusetts	19.7	good	naturally_occurring	15.24 to 30.48 cm	Boston	NA	NA	NA	NA	NA	NA	NA	NA	NA	NA	NA	NA	NA	NA	NA	NA	NA	NA	NA
Eastern hemlock	Tsuga canadensis	Boston	Massachusetts	8.7	excellent	naturally_occurring	0 to 15.24 cm	Boston	NA	NA	NA	NA	NA	NA	NA	NA	NA	NA	NA	NA	NA	NA	NA	NA	NA	NA	NA
Red maple	Acer rubrum	Boston	Massachusetts	5	excellent	naturally_occurring	0 to 15.24 cm	Boston	NA	NA	NA	NA	NA	NA	NA	NA	NA	NA	NA	NA	NA	NA	NA	NA	NA	NA	NA
White ash	Fraxinus americana	Boston	Massachusetts	2.8	excellent	naturally_occurring	0 to 15.24 cm	Boston	NA	NA	NA	NA	NA	NA	NA	NA	NA	NA	NA	NA	NA	NA	NA	NA	NA	NA	NA
Eastern hemlock	Tsuga canadensis	Boston	Massachusetts	24.1	good	naturally_occurring	15.24 to 30.48 cm	Boston	NA	NA	NA	NA	NA	NA	NA	NA	NA	NA	NA	NA	NA	NA	NA	NA	NA	NA	NA
Eastern white pine	Pinus strobus	Boston	Massachusetts	35.6	excellent	naturally_occurring	30.48 to 45.72 cm	Boston	NA	NA	NA	NA	NA	NA	NA	NA	NA	NA	NA	NA	NA	NA	NA	NA	NA	NA	NA
Eastern white pine	Pinus strobus	Boston	Massachusetts	29.9	good	naturally_occurring	15.24 to 30.48 cm	Boston	NA	NA	NA	NA	NA	NA	NA	NA	NA	NA	NA	NA	NA	NA	NA	NA	NA	NA	NA
European filbert	Corylus avellana	Boston	Massachusetts	4.2	good	introduced	0 to 15.24 cm	Boston	NA	NA	NA	NA	NA	NA	NA	NA	NA	NA	NA	NA	NA	NA	NA	NA	NA	NA	NA
American elm	Ulmus americana	Boston	Massachusetts	5.1	excellent	naturally_occurring	0 to 15.24 cm	Boston	NA	NA	NA	NA	NA	NA	NA	NA	NA	NA	NA	NA	NA	NA	NA	NA	NA	NA	NA
Eastern hemlock	Tsuga canadensis	Boston	Massachusetts	11.9	good	naturally_occurring	0 to 15.24 cm	Boston	NA	NA	NA	NA	NA	NA	NA	NA	NA	NA	NA	NA	NA	NA	NA	NA	NA	NA	NA
Eastern white pine	Pinus strobus	Boston	Massachusetts	20.8	excellent	naturally_occurring	15.24 to 30.48 cm	Boston	NA	NA	NA	NA	NA	NA	NA	NA	NA	NA	NA	NA	NA	NA	NA	NA	NA	NA	NA
White ash	Fraxinus americana	Boston	Massachusetts	3.8	excellent	naturally_occurring	0 to 15.24 cm	Boston	NA	NA	NA	NA	NA	NA	NA	NA	NA	NA	NA	NA	NA	NA	NA	NA	NA	NA	NA
American beech	Fagus grandifolia	Boston	Massachusetts	58.9	excellent	naturally_occurring	45.72 to 60.96 cm	Boston	NA	NA	NA	NA	NA	NA	NA	NA	NA	NA	NA	NA	NA	NA	NA	NA	NA	NA	NA
Apple	Malus	Boston	Massachusetts	3.1	good	no_info	0 to 15.24 cm	Boston	NA	NA	NA	NA	NA	NA	NA	NA	NA	NA	NA	NA	NA	NA	NA	NA	NA	NA	NA
White ash	Fraxinus americana	Boston	Massachusetts	3	excellent	naturally_occurring	0 to 15.24 cm	Boston	NA	NA	NA	NA	NA	NA	NA	NA	NA	NA	NA	NA	NA	NA	NA	NA	NA	NA	NA
Witch hazel	Hamamelis	Boston	Massachusetts	4.9	excellent	no_info	0 to 15.24 cm	Boston	NA	NA	NA	NA	NA	NA	NA	NA	NA	NA	NA	NA	NA	NA	NA	NA	NA	NA	NA
Eastern hemlock	Tsuga canadensis	Boston	Massachusetts	34.8	excellent	naturally_occurring	30.48 to 45.72 cm	Boston	NA	NA	NA	NA	NA	NA	NA	NA	NA	NA	NA	NA	NA	NA	NA	NA	NA	NA	NA
Red maple	Acer rubrum	Boston	Massachusetts	2.8	excellent	naturally_occurring	0 to 15.24 cm	Boston	NA	NA	NA	NA	NA	NA	NA	NA	NA	NA	NA	NA	NA	NA	NA	NA	NA	NA	NA
White ash	Fraxinus americana	Boston	Massachusetts	5.6	excellent	naturally_occurring	0 to 15.24 cm	Boston	NA	NA	NA	NA	NA	NA	NA	NA	NA	NA	NA	NA	NA	NA	NA	NA	NA	NA	NA
American beech	Fagus grandifolia	Boston	Massachusetts	4.4	excellent	naturally_occurring	0 to 15.24 cm	Boston	NA	NA	NA	NA	NA	NA	NA	NA	NA	NA	NA	NA	NA	NA	NA	NA	NA	NA	NA
Eastern hemlock	Tsuga canadensis	Boston	Massachusetts	49.9	excellent	naturally_occurring	45.72 to 60.96 cm	Boston	NA	NA	NA	NA	NA	NA	NA	NA	NA	NA	NA	NA	NA	NA	NA	NA	NA	NA	NA
White ash	Fraxinus americana	Boston	Massachusetts	3.6	excellent	naturally_occurring	0 to 15.24 cm	Boston	NA	NA	NA	NA	NA	NA	NA	NA	NA	NA	NA	NA	NA	NA	NA	NA	NA	NA	NA
Eastern hemlock	Tsuga canadensis	Boston	Massachusetts	47.3	excellent	naturally_occurring	45.72 to 60.96 cm	Boston	NA	NA	NA	NA	NA	NA	NA	NA	NA	NA	NA	NA	NA	NA	NA	NA	NA	NA	NA
Red maple	Acer rubrum	Boston	Massachusetts	4.1	excellent	naturally_occurring	0 to 15.24 cm	Boston	NA	NA	NA	NA	NA	NA	NA	NA	NA	NA	NA	NA	NA	NA	NA	NA	NA	NA	NA
Red maple	Acer rubrum	Boston	Massachusetts	17.1	excellent	naturally_occurring	15.24 to 30.48 cm	Boston	NA	NA	NA	NA	NA	NA	NA	NA	NA	NA	NA	NA	NA	NA	NA	NA	NA	NA	NA
Eastern hemlock	Tsuga canadensis	Boston	Massachusetts	3.8	good	naturally_occurring	0 to 15.24 cm	Boston	NA	NA	NA	NA	NA	NA	NA	NA	NA	NA	NA	NA	NA	NA	NA	NA	NA	NA	NA
Eastern white pine	Pinus strobus	Boston	Massachusetts	6.4	fair	naturally_occurring	0 to 15.24 cm	Boston	NA	NA	NA	NA	NA	NA	NA	NA	NA	NA	NA	NA	NA	NA	NA	NA	NA	NA	NA
Red maple	Acer rubrum	Boston	Massachusetts	4.3	excellent	naturally_occurring	0 to 15.24 cm	Boston	NA	NA	NA	NA	NA	NA	NA	NA	NA	NA	NA	NA	NA	NA	NA	NA	NA	NA	NA
Black cherry	Prunus serotina	Boston	Massachusetts	16.3	excellent	naturally_occurring	15.24 to 30.48 cm	Boston	NA	NA	NA	NA	NA	NA	NA	NA	NA	NA	NA	NA	NA	NA	NA	NA	NA	NA	NA
Eastern white pine	Pinus strobus	Boston	Massachusetts	30.5	excellent	naturally_occurring	30.48 to 45.72 cm	Boston	NA	NA	NA	NA	NA	NA	NA	NA	NA	NA	NA	NA	NA	NA	NA	NA	NA	NA	NA
Eastern white pine	Pinus strobus	Boston	Massachusetts	27.7	dead	naturally_occurring	15.24 to 30.48 cm	Boston	NA	NA	NA	NA	NA	NA	NA	NA	NA	NA	NA	NA	NA	NA	NA	NA	NA	NA	NA
Tree hardwood	Tree	Boston	Massachusetts	2.4	dead	no_info	0 to 15.24 cm	Boston	NA	NA	NA	NA	NA	NA	NA	NA	NA	NA	NA	NA	NA	NA	NA	NA	NA	NA	NA
Apple	Malus	Boston	Massachusetts	2.7	good	no_info	0 to 15.24 cm	Boston	NA	NA	NA	NA	NA	NA	NA	NA	NA	NA	NA	NA	NA	NA	NA	NA	NA	NA	NA
Eastern white pine	Pinus strobus	Boston	Massachusetts	72.9	excellent	naturally_occurring	60.96 to 76.2 cm	Boston	NA	NA	NA	NA	NA	NA	NA	NA	NA	NA	NA	NA	NA	NA	NA	NA	NA	NA	NA
Tree hardwood	Tree	Boston	Massachusetts	17.8	dead	no_info	15.24 to 30.48 cm	Boston	NA	NA	NA	NA	NA	NA	NA	NA	NA	NA	NA	NA	NA	NA	NA	NA	NA	NA	NA
Tree hardwood	Tree	Boston	Massachusetts	3.4	dead	no_info	0 to 15.24 cm	Boston	NA	NA	NA	NA	NA	NA	NA	NA	NA	NA	NA	NA	NA	NA	NA	NA	NA	NA	NA
Apple	Malus	Boston	Massachusetts	2.9	excellent	no_info	0 to 15.24 cm	Boston	NA	NA	NA	NA	NA	NA	NA	NA	NA	NA	NA	NA	NA	NA	NA	NA	NA	NA	NA
White ash	Fraxinus americana	Boston	Massachusetts	2.4	excellent	naturally_occurring	0 to 15.24 cm	Boston	NA	NA	NA	NA	NA	NA	NA	NA	NA	NA	NA	NA	NA	NA	NA	NA	NA	NA	NA
Eastern hemlock	Tsuga canadensis	Boston	Massachusetts	24.9	excellent	naturally_occurring	15.24 to 30.48 cm	Boston	NA	NA	NA	NA	NA	NA	NA	NA	NA	NA	NA	NA	NA	NA	NA	NA	NA	NA	NA
Red maple	Acer rubrum	Boston	Massachusetts	2.7	excellent	naturally_occurring	0 to 15.24 cm	Boston	NA	NA	NA	NA	NA	NA	NA	NA	NA	NA	NA	NA	NA	NA	NA	NA	NA	NA	NA
Eastern white pine	Pinus strobus	Boston	Massachusetts	35.2	good	naturally_occurring	30.48 to 45.72 cm	Boston	NA	NA	NA	NA	NA	NA	NA	NA	NA	NA	NA	NA	NA	NA	NA	NA	NA	NA	NA
Apple	Malus	Boston	Massachusetts	2.5	good	no_info	0 to 15.24 cm	Boston	NA	NA	NA	NA	NA	NA	NA	NA	NA	NA	NA	NA	NA	NA	NA	NA	NA	NA	NA
White ash	Fraxinus americana	Boston	Massachusetts	3.1	excellent	naturally_occurring	0 to 15.24 cm	Boston	NA	NA	NA	NA	NA	NA	NA	NA	NA	NA	NA	NA	NA	NA	NA	NA	NA	NA	NA
Black cherry	Prunus serotina	Boston	Massachusetts	32.4	fair	naturally_occurring	30.48 to 45.72 cm	Boston	NA	NA	NA	NA	NA	NA	NA	NA	NA	NA	NA	NA	NA	NA	NA	NA	NA	NA	NA
Eastern white pine	Pinus strobus	Boston	Massachusetts	62.1	excellent	naturally_occurring	60.96 to 76.2 cm	Boston	NA	NA	NA	NA	NA	NA	NA	NA	NA	NA	NA	NA	NA	NA	NA	NA	NA	NA	NA
Black cherry	Prunus serotina	Boston	Massachusetts	20	excellent	naturally_occurring	15.24 to 30.48 cm	Boston	NA	NA	NA	NA	NA	NA	NA	NA	NA	NA	NA	NA	NA	NA	NA	NA	NA	NA	NA
Black cherry	Prunus serotina	Boston	Massachusetts	28.1	good	naturally_occurring	15.24 to 30.48 cm	Boston	NA	NA	NA	NA	NA	NA	NA	NA	NA	NA	NA	NA	NA	NA	NA	NA	NA	NA	NA
Eastern red cedar	Juniperus virginiana	Boston	Massachusetts	11.9	good	naturally_occurring	0 to 15.24 cm	Boston	NA	NA	NA	NA	NA	NA	NA	NA	NA	NA	NA	NA	NA	NA	NA	NA	NA	NA	NA
Eastern red cedar	Juniperus virginiana	Boston	Massachusetts	5.2	dead	naturally_occurring	0 to 15.24 cm	Boston	NA	NA	NA	NA	NA	NA	NA	NA	NA	NA	NA	NA	NA	NA	NA	NA	NA	NA	NA
Eastern red cedar	Juniperus virginiana	Boston	Massachusetts	7.2	excellent	naturally_occurring	0 to 15.24 cm	Boston	NA	NA	NA	NA	NA	NA	NA	NA	NA	NA	NA	NA	NA	NA	NA	NA	NA	NA	NA
Northern red oak	Quercus rubra	Boston	Massachusetts	24.8	excellent	naturally_occurring	15.24 to 30.48 cm	Boston	NA	NA	NA	NA	NA	NA	NA	NA	NA	NA	NA	NA	NA	NA	NA	NA	NA	NA	NA
Black cherry	Prunus serotina	Boston	Massachusetts	49.7	excellent	naturally_occurring	45.72 to 60.96 cm	Boston	NA	NA	NA	NA	NA	NA	NA	NA	NA	NA	NA	NA	NA	NA	NA	NA	NA	NA	NA
Eastern red cedar	Juniperus virginiana	Boston	Massachusetts	12.4	good	naturally_occurring	0 to 15.24 cm	Boston	NA	NA	NA	NA	NA	NA	NA	NA	NA	NA	NA	NA	NA	NA	NA	NA	NA	NA	NA
Eastern hemlock	Tsuga canadensis	Boston	Massachusetts	11.6	excellent	naturally_occurring	0 to 15.24 cm	Boston	NA	NA	NA	NA	NA	NA	NA	NA	NA	NA	NA	NA	NA	NA	NA	NA	NA	NA	NA
Eastern hemlock	Tsuga canadensis	Boston	Massachusetts	8.8	excellent	naturally_occurring	0 to 15.24 cm	Boston	NA	NA	NA	NA	NA	NA	NA	NA	NA	NA	NA	NA	NA	NA	NA	NA	NA	NA	NA
Eastern hemlock	Tsuga canadensis	Boston	Massachusetts	12.7	excellent	naturally_occurring	0 to 15.24 cm	Boston	NA	NA	NA	NA	NA	NA	NA	NA	NA	NA	NA	NA	NA	NA	NA	NA	NA	NA	NA
Eastern hemlock	Tsuga canadensis	Boston	Massachusetts	9.7	excellent	naturally_occurring	0 to 15.24 cm	Boston	NA	NA	NA	NA	NA	NA	NA	NA	NA	NA	NA	NA	NA	NA	NA	NA	NA	NA	NA
Eastern hemlock	Tsuga canadensis	Boston	Massachusetts	18.5	excellent	naturally_occurring	15.24 to 30.48 cm	Boston	NA	NA	NA	NA	NA	NA	NA	NA	NA	NA	NA	NA	NA	NA	NA	NA	NA	NA	NA
Eastern red cedar	Juniperus virginiana	Boston	Massachusetts	7.3	excellent	naturally_occurring	0 to 15.24 cm	Boston	NA	NA	NA	NA	NA	NA	NA	NA	NA	NA	NA	NA	NA	NA	NA	NA	NA	NA	NA
Eastern red cedar	Juniperus virginiana	Boston	Massachusetts	7.6	excellent	naturally_occurring	0 to 15.24 cm	Boston	NA	NA	NA	NA	NA	NA	NA	NA	NA	NA	NA	NA	NA	NA	NA	NA	NA	NA	NA
Eastern red cedar	Juniperus virginiana	Boston	Massachusetts	8.1	excellent	naturally_occurring	0 to 15.24 cm	Boston	NA	NA	NA	NA	NA	NA	NA	NA	NA	NA	NA	NA	NA	NA	NA	NA	NA	NA	NA
Northern white cedar	Thuja occidentalis	Boston	Massachusetts	13.6	excellent	naturally_occurring	0 to 15.24 cm	Boston	NA	NA	NA	NA	NA	NA	NA	NA	NA	NA	NA	NA	NA	NA	NA	NA	NA	NA	NA
Northern white cedar	Thuja occidentalis	Boston	Massachusetts	16.4	excellent	naturally_occurring	15.24 to 30.48 cm	Boston	NA	NA	NA	NA	NA	NA	NA	NA	NA	NA	NA	NA	NA	NA	NA	NA	NA	NA	NA
Apple	Malus	Boston	Massachusetts	5.3	excellent	no_info	0 to 15.24 cm	Boston	NA	NA	NA	NA	NA	NA	NA	NA	NA	NA	NA	NA	NA	NA	NA	NA	NA	NA	NA
Sweet cherry	Prunus avium	Boston	Massachusetts	5.5	excellent	introduced	0 to 15.24 cm	Boston	NA	NA	NA	NA	NA	NA	NA	NA	NA	NA	NA	NA	NA	NA	NA	NA	NA	NA	NA
Northern white cedar	Thuja occidentalis	Boston	Massachusetts	4.8	excellent	naturally_occurring	0 to 15.24 cm	Boston	NA	NA	NA	NA	NA	NA	NA	NA	NA	NA	NA	NA	NA	NA	NA	NA	NA	NA	NA
Apple	Malus	Boston	Massachusetts	2.2	excellent	no_info	0 to 15.24 cm	Boston	NA	NA	NA	NA	NA	NA	NA	NA	NA	NA	NA	NA	NA	NA	NA	NA	NA	NA	NA
Balsam fir	Abies balsamea	Boston	Massachusetts	18.1	excellent	naturally_occurring	15.24 to 30.48 cm	Boston	NA	NA	NA	NA	NA	NA	NA	NA	NA	NA	NA	NA	NA	NA	NA	NA	NA	NA	NA
Northern white cedar	Thuja occidentalis	Boston	Massachusetts	14.9	excellent	naturally_occurring	0 to 15.24 cm	Boston	NA	NA	NA	NA	NA	NA	NA	NA	NA	NA	NA	NA	NA	NA	NA	NA	NA	NA	NA
Northern white cedar	Thuja occidentalis	Boston	Massachusetts	12.6	excellent	naturally_occurring	0 to 15.24 cm	Boston	NA	NA	NA	NA	NA	NA	NA	NA	NA	NA	NA	NA	NA	NA	NA	NA	NA	NA	NA
Northern white cedar	Thuja occidentalis	Boston	Massachusetts	10.2	excellent	naturally_occurring	0 to 15.24 cm	Boston	NA	NA	NA	NA	NA	NA	NA	NA	NA	NA	NA	NA	NA	NA	NA	NA	NA	NA	NA
Northern white cedar	Thuja occidentalis	Boston	Massachusetts	12.2	excellent	naturally_occurring	0 to 15.24 cm	Boston	NA	NA	NA	NA	NA	NA	NA	NA	NA	NA	NA	NA	NA	NA	NA	NA	NA	NA	NA
Northern white cedar	Thuja occidentalis	Boston	Massachusetts	10.6	excellent	naturally_occurring	0 to 15.24 cm	Boston	NA	NA	NA	NA	NA	NA	NA	NA	NA	NA	NA	NA	NA	NA	NA	NA	NA	NA	NA
Northern white cedar	Thuja occidentalis	Boston	Massachusetts	8.8	excellent	naturally_occurring	0 to 15.24 cm	Boston	NA	NA	NA	NA	NA	NA	NA	NA	NA	NA	NA	NA	NA	NA	NA	NA	NA	NA	NA
White mulberry	Morus alba	Boston	Massachusetts	4.4	excellent	introduced	0 to 15.24 cm	Boston	NA	NA	NA	NA	NA	NA	NA	NA	NA	NA	NA	NA	NA	NA	NA	NA	NA	NA	NA
Northern white cedar	Thuja occidentalis	Boston	Massachusetts	9	excellent	naturally_occurring	0 to 15.24 cm	Boston	NA	NA	NA	NA	NA	NA	NA	NA	NA	NA	NA	NA	NA	NA	NA	NA	NA	NA	NA
White mulberry	Morus alba	Boston	Massachusetts	7.5	excellent	introduced	0 to 15.24 cm	Boston	NA	NA	NA	NA	NA	NA	NA	NA	NA	NA	NA	NA	NA	NA	NA	NA	NA	NA	NA
Northern white cedar	Thuja occidentalis	Boston	Massachusetts	8.7	excellent	naturally_occurring	0 to 15.24 cm	Boston	NA	NA	NA	NA	NA	NA	NA	NA	NA	NA	NA	NA	NA	NA	NA	NA	NA	NA	NA
Northern white cedar	Thuja occidentalis	Boston	Massachusetts	16.5	excellent	naturally_occurring	15.24 to 30.48 cm	Boston	NA	NA	NA	NA	NA	NA	NA	NA	NA	NA	NA	NA	NA	NA	NA	NA	NA	NA	NA
Northern white cedar	Thuja occidentalis	Boston	Massachusetts	4.2	excellent	naturally_occurring	0 to 15.24 cm	Boston	NA	NA	NA	NA	NA	NA	NA	NA	NA	NA	NA	NA	NA	NA	NA	NA	NA	NA	NA
Northern white cedar	Thuja occidentalis	Boston	Massachusetts	7.6	excellent	naturally_occurring	0 to 15.24 cm	Boston	NA	NA	NA	NA	NA	NA	NA	NA	NA	NA	NA	NA	NA	NA	NA	NA	NA	NA	NA
Northern white cedar	Thuja occidentalis	Boston	Massachusetts	14.9	excellent	naturally_occurring	0 to 15.24 cm	Boston	NA	NA	NA	NA	NA	NA	NA	NA	NA	NA	NA	NA	NA	NA	NA	NA	NA	NA	NA
Northern white cedar	Thuja occidentalis	Boston	Massachusetts	12.6	excellent	naturally_occurring	0 to 15.24 cm	Boston	NA	NA	NA	NA	NA	NA	NA	NA	NA	NA	NA	NA	NA	NA	NA	NA	NA	NA	NA
Northern white cedar	Thuja occidentalis	Boston	Massachusetts	13.1	excellent	naturally_occurring	0 to 15.24 cm	Boston	NA	NA	NA	NA	NA	NA	NA	NA	NA	NA	NA	NA	NA	NA	NA	NA	NA	NA	NA
Northern white cedar	Thuja occidentalis	Boston	Massachusetts	15.2	excellent	naturally_occurring	0 to 15.24 cm	Boston	NA	NA	NA	NA	NA	NA	NA	NA	NA	NA	NA	NA	NA	NA	NA	NA	NA	NA	NA
Northern white cedar	Thuja occidentalis	Boston	Massachusetts	12.5	excellent	naturally_occurring	0 to 15.24 cm	Boston	NA	NA	NA	NA	NA	NA	NA	NA	NA	NA	NA	NA	NA	NA	NA	NA	NA	NA	NA
Northern white cedar	Thuja occidentalis	Boston	Massachusetts	15.4	excellent	naturally_occurring	15.24 to 30.48 cm	Boston	NA	NA	NA	NA	NA	NA	NA	NA	NA	NA	NA	NA	NA	NA	NA	NA	NA	NA	NA
Eastern red cedar	Juniperus virginiana	Boston	Massachusetts	12	excellent	naturally_occurring	0 to 15.24 cm	Boston	NA	NA	NA	NA	NA	NA	NA	NA	NA	NA	NA	NA	NA	NA	NA	NA	NA	NA	NA
Eastern red cedar	Juniperus virginiana	Boston	Massachusetts	45.2	excellent	naturally_occurring	30.48 to 45.72 cm	Boston	NA	NA	NA	NA	NA	NA	NA	NA	NA	NA	NA	NA	NA	NA	NA	NA	NA	NA	NA
Northern white cedar	Thuja occidentalis	Boston	Massachusetts	22.9	excellent	naturally_occurring	15.24 to 30.48 cm	Boston	NA	NA	NA	NA	NA	NA	NA	NA	NA	NA	NA	NA	NA	NA	NA	NA	NA	NA	NA
Eastern red cedar	Juniperus virginiana	Boston	Massachusetts	24.9	excellent	naturally_occurring	15.24 to 30.48 cm	Boston	NA	NA	NA	NA	NA	NA	NA	NA	NA	NA	NA	NA	NA	NA	NA	NA	NA	NA	NA
Northern white cedar	Thuja occidentalis	Boston	Massachusetts	31.2	excellent	naturally_occurring	30.48 to 45.72 cm	Boston	NA	NA	NA	NA	NA	NA	NA	NA	NA	NA	NA	NA	NA	NA	NA	NA	NA	NA	NA
Eastern red cedar	Juniperus virginiana	Boston	Massachusetts	30.1	excellent	naturally_occurring	15.24 to 30.48 cm	Boston	NA	NA	NA	NA	NA	NA	NA	NA	NA	NA	NA	NA	NA	NA	NA	NA	NA	NA	NA
Northern white cedar	Thuja occidentalis	Boston	Massachusetts	39.5	excellent	naturally_occurring	30.48 to 45.72 cm	Boston	NA	NA	NA	NA	NA	NA	NA	NA	NA	NA	NA	NA	NA	NA	NA	NA	NA	NA	NA
Eastern red cedar	Juniperus virginiana	Boston	Massachusetts	30.8	excellent	naturally_occurring	30.48 to 45.72 cm	Boston	NA	NA	NA	NA	NA	NA	NA	NA	NA	NA	NA	NA	NA	NA	NA	NA	NA	NA	NA
Eastern red cedar	Juniperus virginiana	Boston	Massachusetts	34.8	excellent	naturally_occurring	30.48 to 45.72 cm	Boston	NA	NA	NA	NA	NA	NA	NA	NA	NA	NA	NA	NA	NA	NA	NA	NA	NA	NA	NA
Eastern white pine	Pinus strobus	Boston	Massachusetts	35	fair	naturally_occurring	30.48 to 45.72 cm	Boston	NA	NA	NA	NA	NA	NA	NA	NA	NA	NA	NA	NA	NA	NA	NA	NA	NA	NA	NA
Higan cherry	Prunus subhirtella	Boston	Massachusetts	7.1	excellent	introduced	0 to 15.24 cm	Boston	NA	NA	NA	NA	NA	NA	NA	NA	NA	NA	NA	NA	NA	NA	NA	NA	NA	NA	NA
American holly	Ilex opaca	Boston	Massachusetts	2.5	excellent	naturally_occurring	0 to 15.24 cm	Boston	NA	NA	NA	NA	NA	NA	NA	NA	NA	NA	NA	NA	NA	NA	NA	NA	NA	NA	NA
Eastern white pine	Pinus strobus	Boston	Massachusetts	39.5	good	naturally_occurring	30.48 to 45.72 cm	Boston	NA	NA	NA	NA	NA	NA	NA	NA	NA	NA	NA	NA	NA	NA	NA	NA	NA	NA	NA
Eastern white pine	Pinus strobus	Boston	Massachusetts	42.6	poor	naturally_occurring	30.48 to 45.72 cm	Boston	NA	NA	NA	NA	NA	NA	NA	NA	NA	NA	NA	NA	NA	NA	NA	NA	NA	NA	NA
Eastern white pine	Pinus strobus	Boston	Massachusetts	60.7	excellent	naturally_occurring	45.72 to 60.96 cm	Boston	NA	NA	NA	NA	NA	NA	NA	NA	NA	NA	NA	NA	NA	NA	NA	NA	NA	NA	NA
Northern red oak	Quercus rubra	Boston	Massachusetts	38.8	good	naturally_occurring	30.48 to 45.72 cm	Boston	NA	NA	NA	NA	NA	NA	NA	NA	NA	NA	NA	NA	NA	NA	NA	NA	NA	NA	NA
White oak	Quercus alba	Boston	Massachusetts	4.9	excellent	naturally_occurring	0 to 15.24 cm	Boston	NA	NA	NA	NA	NA	NA	NA	NA	NA	NA	NA	NA	NA	NA	NA	NA	NA	NA	NA
Eastern white pine	Pinus strobus	Boston	Massachusetts	54.6	poor	naturally_occurring	45.72 to 60.96 cm	Boston	NA	NA	NA	NA	NA	NA	NA	NA	NA	NA	NA	NA	NA	NA	NA	NA	NA	NA	NA
Tree hardwood	Tree	Boston	Massachusetts	6.1	dead	no_info	0 to 15.24 cm	Boston	NA	NA	NA	NA	NA	NA	NA	NA	NA	NA	NA	NA	NA	NA	NA	NA	NA	NA	NA
Bigtooth aspen	Populus grandidentata	Boston	Massachusetts	15.4	excellent	naturally_occurring	15.24 to 30.48 cm	Boston	NA	NA	NA	NA	NA	NA	NA	NA	NA	NA	NA	NA	NA	NA	NA	NA	NA	NA	NA
Red maple	Acer rubrum	Boston	Massachusetts	3.2	excellent	naturally_occurring	0 to 15.24 cm	Boston	NA	NA	NA	NA	NA	NA	NA	NA	NA	NA	NA	NA	NA	NA	NA	NA	NA	NA	NA
Eastern white pine	Pinus strobus	Boston	Massachusetts	4	poor	naturally_occurring	0 to 15.24 cm	Boston	NA	NA	NA	NA	NA	NA	NA	NA	NA	NA	NA	NA	NA	NA	NA	NA	NA	NA	NA
Glossy buckthorn	Frangula alnus	Boston	Massachusetts	6.5	poor	introduced	0 to 15.24 cm	Boston	NA	NA	NA	NA	NA	NA	NA	NA	NA	NA	NA	NA	NA	NA	NA	NA	NA	NA	NA
Eastern white pine	Pinus strobus	Boston	Massachusetts	2.2	excellent	naturally_occurring	0 to 15.24 cm	Boston	NA	NA	NA	NA	NA	NA	NA	NA	NA	NA	NA	NA	NA	NA	NA	NA	NA	NA	NA
Black cottonwood	Populus trichocarpa	Boston	Massachusetts	20	excellent	no_info	15.24 to 30.48 cm	Boston	NA	NA	NA	NA	NA	NA	NA	NA	NA	NA	NA	NA	NA	NA	NA	NA	NA	NA	NA
Red maple	Acer rubrum	Boston	Massachusetts	3.2	excellent	naturally_occurring	0 to 15.24 cm	Boston	NA	NA	NA	NA	NA	NA	NA	NA	NA	NA	NA	NA	NA	NA	NA	NA	NA	NA	NA
Tree hardwood	Tree	Boston	Massachusetts	2.1	dead	no_info	0 to 15.24 cm	Boston	NA	NA	NA	NA	NA	NA	NA	NA	NA	NA	NA	NA	NA	NA	NA	NA	NA	NA	NA
Glossy buckthorn	Frangula alnus	Boston	Massachusetts	2.8	excellent	introduced	0 to 15.24 cm	Boston	NA	NA	NA	NA	NA	NA	NA	NA	NA	NA	NA	NA	NA	NA	NA	NA	NA	NA	NA
Glossy buckthorn	Frangula alnus	Boston	Massachusetts	3.3	good	introduced	0 to 15.24 cm	Boston	NA	NA	NA	NA	NA	NA	NA	NA	NA	NA	NA	NA	NA	NA	NA	NA	NA	NA	NA
Eastern white pine	Pinus strobus	Boston	Massachusetts	2	excellent	naturally_occurring	0 to 15.24 cm	Boston	NA	NA	NA	NA	NA	NA	NA	NA	NA	NA	NA	NA	NA	NA	NA	NA	NA	NA	NA
Eastern white pine	Pinus strobus	Boston	Massachusetts	4.8	excellent	naturally_occurring	0 to 15.24 cm	Boston	NA	NA	NA	NA	NA	NA	NA	NA	NA	NA	NA	NA	NA	NA	NA	NA	NA	NA	NA
Glossy buckthorn	Frangula alnus	Boston	Massachusetts	2.9	poor	introduced	0 to 15.24 cm	Boston	NA	NA	NA	NA	NA	NA	NA	NA	NA	NA	NA	NA	NA	NA	NA	NA	NA	NA	NA
Glossy buckthorn	Frangula alnus	Boston	Massachusetts	3.3	excellent	introduced	0 to 15.24 cm	Boston	NA	NA	NA	NA	NA	NA	NA	NA	NA	NA	NA	NA	NA	NA	NA	NA	NA	NA	NA
Glossy buckthorn	Frangula alnus	Boston	Massachusetts	2.4	good	introduced	0 to 15.24 cm	Boston	NA	NA	NA	NA	NA	NA	NA	NA	NA	NA	NA	NA	NA	NA	NA	NA	NA	NA	NA
Black cottonwood	Populus trichocarpa	Boston	Massachusetts	32.5	excellent	no_info	30.48 to 45.72 cm	Boston	NA	NA	NA	NA	NA	NA	NA	NA	NA	NA	NA	NA	NA	NA	NA	NA	NA	NA	NA
Paradise apple	Malus pumila	Boston	Massachusetts	25.8	excellent	introduced	15.24 to 30.48 cm	Boston	NA	NA	NA	NA	NA	NA	NA	NA	NA	NA	NA	NA	NA	NA	NA	NA	NA	NA	NA
Black cherry	Prunus serotina	Boston	Massachusetts	8.5	good	naturally_occurring	0 to 15.24 cm	Boston	NA	NA	NA	NA	NA	NA	NA	NA	NA	NA	NA	NA	NA	NA	NA	NA	NA	NA	NA
Black cherry	Prunus serotina	Boston	Massachusetts	8	excellent	naturally_occurring	0 to 15.24 cm	Boston	NA	NA	NA	NA	NA	NA	NA	NA	NA	NA	NA	NA	NA	NA	NA	NA	NA	NA	NA
Black cherry	Prunus serotina	Boston	Massachusetts	5.6	excellent	naturally_occurring	0 to 15.24 cm	Boston	NA	NA	NA	NA	NA	NA	NA	NA	NA	NA	NA	NA	NA	NA	NA	NA	NA	NA	NA
Black cherry	Prunus serotina	Boston	Massachusetts	11	excellent	naturally_occurring	0 to 15.24 cm	Boston	NA	NA	NA	NA	NA	NA	NA	NA	NA	NA	NA	NA	NA	NA	NA	NA	NA	NA	NA
Black cherry	Prunus serotina	Boston	Massachusetts	8.8	excellent	naturally_occurring	0 to 15.24 cm	Boston	NA	NA	NA	NA	NA	NA	NA	NA	NA	NA	NA	NA	NA	NA	NA	NA	NA	NA	NA
Tree of heaven	Ailanthus altissima	Boston	Massachusetts	58.6	good	introduced	45.72 to 60.96 cm	Boston	NA	NA	NA	NA	NA	NA	NA	NA	NA	NA	NA	NA	NA	NA	NA	NA	NA	NA	NA
Norway maple	Acer platanoides	Boston	Massachusetts	5.5	excellent	introduced	0 to 15.24 cm	Boston	NA	NA	NA	NA	NA	NA	NA	NA	NA	NA	NA	NA	NA	NA	NA	NA	NA	NA	NA
Silver maple	Acer saccharinum	Boston	Massachusetts	90.5	good	naturally_occurring	more than 76.2 cm	Boston	NA	NA	NA	NA	NA	NA	NA	NA	NA	NA	NA	NA	NA	NA	NA	NA	NA	NA	NA
Horsechestnut	Aesculus hippocastanum	Boston	Massachusetts	10.6	excellent	introduced	0 to 15.24 cm	Boston	NA	NA	NA	NA	NA	NA	NA	NA	NA	NA	NA	NA	NA	NA	NA	NA	NA	NA	NA
American elm	Ulmus americana	Boston	Massachusetts	43.7	dead	naturally_occurring	30.48 to 45.72 cm	Boston	NA	NA	NA	NA	NA	NA	NA	NA	NA	NA	NA	NA	NA	NA	NA	NA	NA	NA	NA
White mulberry	Morus alba	Boston	Massachusetts	2.7	excellent	introduced	0 to 15.24 cm	Boston	NA	NA	NA	NA	NA	NA	NA	NA	NA	NA	NA	NA	NA	NA	NA	NA	NA	NA	NA
Red maple	Acer rubrum	Boston	Massachusetts	40.3	fair	naturally_occurring	30.48 to 45.72 cm	Boston	NA	NA	NA	NA	NA	NA	NA	NA	NA	NA	NA	NA	NA	NA	NA	NA	NA	NA	NA
Shagbark hickory	Carya ovata	Boston	Massachusetts	4.2	excellent	naturally_occurring	0 to 15.24 cm	Boston	NA	NA	NA	NA	NA	NA	NA	NA	NA	NA	NA	NA	NA	NA	NA	NA	NA	NA	NA
Arrowwood	Viburnum dentatum	Boston	Massachusetts	2.4	excellent	introduced	0 to 15.24 cm	Boston	NA	NA	NA	NA	NA	NA	NA	NA	NA	NA	NA	NA	NA	NA	NA	NA	NA	NA	NA
Spicebush	Lindera benzoin	Boston	Massachusetts	4.2	excellent	naturally_occurring	0 to 15.24 cm	Boston	NA	NA	NA	NA	NA	NA	NA	NA	NA	NA	NA	NA	NA	NA	NA	NA	NA	NA	NA
European buckthorn	Rhamnus cathartica	Boston	Massachusetts	2.4	good	introduced	0 to 15.24 cm	Boston	NA	NA	NA	NA	NA	NA	NA	NA	NA	NA	NA	NA	NA	NA	NA	NA	NA	NA	NA
European buckthorn	Rhamnus cathartica	Boston	Massachusetts	4.3	excellent	introduced	0 to 15.24 cm	Boston	NA	NA	NA	NA	NA	NA	NA	NA	NA	NA	NA	NA	NA	NA	NA	NA	NA	NA	NA
Apple	Malus	Boston	Massachusetts	3.8	excellent	no_info	0 to 15.24 cm	Boston	NA	NA	NA	NA	NA	NA	NA	NA	NA	NA	NA	NA	NA	NA	NA	NA	NA	NA	NA
Apple	Malus	Boston	Massachusetts	5.3	excellent	no_info	0 to 15.24 cm	Boston	NA	NA	NA	NA	NA	NA	NA	NA	NA	NA	NA	NA	NA	NA	NA	NA	NA	NA	NA
Apple	Malus	Boston	Massachusetts	2.9	excellent	no_info	0 to 15.24 cm	Boston	NA	NA	NA	NA	NA	NA	NA	NA	NA	NA	NA	NA	NA	NA	NA	NA	NA	NA	NA
Red maple	Acer rubrum	Boston	Massachusetts	25.3	good	naturally_occurring	15.24 to 30.48 cm	Boston	NA	NA	NA	NA	NA	NA	NA	NA	NA	NA	NA	NA	NA	NA	NA	NA	NA	NA	NA
White ash	Fraxinus americana	Boston	Massachusetts	41.8	good	naturally_occurring	30.48 to 45.72 cm	Boston	NA	NA	NA	NA	NA	NA	NA	NA	NA	NA	NA	NA	NA	NA	NA	NA	NA	NA	NA
European buckthorn	Rhamnus cathartica	Boston	Massachusetts	2.1	excellent	introduced	0 to 15.24 cm	Boston	NA	NA	NA	NA	NA	NA	NA	NA	NA	NA	NA	NA	NA	NA	NA	NA	NA	NA	NA
European buckthorn	Rhamnus cathartica	Boston	Massachusetts	4.4	excellent	introduced	0 to 15.24 cm	Boston	NA	NA	NA	NA	NA	NA	NA	NA	NA	NA	NA	NA	NA	NA	NA	NA	NA	NA	NA
Red maple	Acer rubrum	Boston	Massachusetts	55.9	excellent	naturally_occurring	45.72 to 60.96 cm	Boston	NA	NA	NA	NA	NA	NA	NA	NA	NA	NA	NA	NA	NA	NA	NA	NA	NA	NA	NA
European buckthorn	Rhamnus cathartica	Boston	Massachusetts	3.4	excellent	introduced	0 to 15.24 cm	Boston	NA	NA	NA	NA	NA	NA	NA	NA	NA	NA	NA	NA	NA	NA	NA	NA	NA	NA	NA
Apple	Malus	Boston	Massachusetts	2.3	excellent	no_info	0 to 15.24 cm	Boston	NA	NA	NA	NA	NA	NA	NA	NA	NA	NA	NA	NA	NA	NA	NA	NA	NA	NA	NA
Red maple	Acer rubrum	Boston	Massachusetts	31.5	excellent	naturally_occurring	30.48 to 45.72 cm	Boston	NA	NA	NA	NA	NA	NA	NA	NA	NA	NA	NA	NA	NA	NA	NA	NA	NA	NA	NA
Apple	Malus	Boston	Massachusetts	3.1	excellent	no_info	0 to 15.24 cm	Boston	NA	NA	NA	NA	NA	NA	NA	NA	NA	NA	NA	NA	NA	NA	NA	NA	NA	NA	NA
European buckthorn	Rhamnus cathartica	Boston	Massachusetts	3.5	excellent	introduced	0 to 15.24 cm	Boston	NA	NA	NA	NA	NA	NA	NA	NA	NA	NA	NA	NA	NA	NA	NA	NA	NA	NA	NA
European buckthorn	Rhamnus cathartica	Boston	Massachusetts	2.5	excellent	introduced	0 to 15.24 cm	Boston	NA	NA	NA	NA	NA	NA	NA	NA	NA	NA	NA	NA	NA	NA	NA	NA	NA	NA	NA
European buckthorn	Rhamnus cathartica	Boston	Massachusetts	4.2	good	introduced	0 to 15.24 cm	Boston	NA	NA	NA	NA	NA	NA	NA	NA	NA	NA	NA	NA	NA	NA	NA	NA	NA	NA	NA
American elm	Ulmus americana	Boston	Massachusetts	2.2	excellent	naturally_occurring	0 to 15.24 cm	Boston	NA	NA	NA	NA	NA	NA	NA	NA	NA	NA	NA	NA	NA	NA	NA	NA	NA	NA	NA
Red maple	Acer rubrum	Boston	Massachusetts	4.5	excellent	naturally_occurring	0 to 15.24 cm	Boston	NA	NA	NA	NA	NA	NA	NA	NA	NA	NA	NA	NA	NA	NA	NA	NA	NA	NA	NA
European buckthorn	Rhamnus cathartica	Boston	Massachusetts	2	excellent	introduced	0 to 15.24 cm	Boston	NA	NA	NA	NA	NA	NA	NA	NA	NA	NA	NA	NA	NA	NA	NA	NA	NA	NA	NA
Northern red oak	Quercus rubra	Boston	Massachusetts	45.9	good	naturally_occurring	45.72 to 60.96 cm	Boston	NA	NA	NA	NA	NA	NA	NA	NA	NA	NA	NA	NA	NA	NA	NA	NA	NA	NA	NA
American elm	Ulmus americana	Boston	Massachusetts	30.9	good	naturally_occurring	30.48 to 45.72 cm	Boston	NA	NA	NA	NA	NA	NA	NA	NA	NA	NA	NA	NA	NA	NA	NA	NA	NA	NA	NA
European buckthorn	Rhamnus cathartica	Boston	Massachusetts	2.2	good	introduced	0 to 15.24 cm	Boston	NA	NA	NA	NA	NA	NA	NA	NA	NA	NA	NA	NA	NA	NA	NA	NA	NA	NA	NA
Black cherry	Prunus serotina	Boston	Massachusetts	2.3	excellent	naturally_occurring	0 to 15.24 cm	Boston	NA	NA	NA	NA	NA	NA	NA	NA	NA	NA	NA	NA	NA	NA	NA	NA	NA	NA	NA
European buckthorn	Rhamnus cathartica	Boston	Massachusetts	4.2	excellent	introduced	0 to 15.24 cm	Boston	NA	NA	NA	NA	NA	NA	NA	NA	NA	NA	NA	NA	NA	NA	NA	NA	NA	NA	NA
Red maple	Acer rubrum	Boston	Massachusetts	14.2	excellent	naturally_occurring	0 to 15.24 cm	Boston	NA	NA	NA	NA	NA	NA	NA	NA	NA	NA	NA	NA	NA	NA	NA	NA	NA	NA	NA
Eastern white pine	Pinus strobus	Boston	Massachusetts	17.8	poor	naturally_occurring	15.24 to 30.48 cm	Boston	NA	NA	NA	NA	NA	NA	NA	NA	NA	NA	NA	NA	NA	NA	NA	NA	NA	NA	NA
European buckthorn	Rhamnus cathartica	Boston	Massachusetts	2.5	excellent	introduced	0 to 15.24 cm	Boston	NA	NA	NA	NA	NA	NA	NA	NA	NA	NA	NA	NA	NA	NA	NA	NA	NA	NA	NA
European buckthorn	Rhamnus cathartica	Boston	Massachusetts	2.1	good	introduced	0 to 15.24 cm	Boston	NA	NA	NA	NA	NA	NA	NA	NA	NA	NA	NA	NA	NA	NA	NA	NA	NA	NA	NA
Tree hardwood	Tree	Boston	Massachusetts	7	dead	no_info	0 to 15.24 cm	Boston	NA	NA	NA	NA	NA	NA	NA	NA	NA	NA	NA	NA	NA	NA	NA	NA	NA	NA	NA
Japanese yew	Taxus cuspidata	Boston	Massachusetts	6.4	excellent	introduced	0 to 15.24 cm	Boston	NA	NA	NA	NA	NA	NA	NA	NA	NA	NA	NA	NA	NA	NA	NA	NA	NA	NA	NA
Spicebush	Lindera benzoin	Boston	Massachusetts	2.7	good	naturally_occurring	0 to 15.24 cm	Boston	NA	NA	NA	NA	NA	NA	NA	NA	NA	NA	NA	NA	NA	NA	NA	NA	NA	NA	NA
Littleleaf linden	Tilia cordata	Boston	Massachusetts	51.5	excellent	introduced	45.72 to 60.96 cm	Boston	NA	NA	NA	NA	NA	NA	NA	NA	NA	NA	NA	NA	NA	NA	NA	NA	NA	NA	NA
Apple	Malus	Boston	Massachusetts	7.2	excellent	no_info	0 to 15.24 cm	Boston	NA	NA	NA	NA	NA	NA	NA	NA	NA	NA	NA	NA	NA	NA	NA	NA	NA	NA	NA
Northern red oak	Quercus rubra	Boston	Massachusetts	46.5	excellent	naturally_occurring	45.72 to 60.96 cm	Boston	NA	NA	NA	NA	NA	NA	NA	NA	NA	NA	NA	NA	NA	NA	NA	NA	NA	NA	NA
Paradise apple	Malus pumila	Boston	Massachusetts	11.2	excellent	introduced	0 to 15.24 cm	Boston	NA	NA	NA	NA	NA	NA	NA	NA	NA	NA	NA	NA	NA	NA	NA	NA	NA	NA	NA
Paradise apple	Malus pumila	Boston	Massachusetts	10.6	excellent	introduced	0 to 15.24 cm	Boston	NA	NA	NA	NA	NA	NA	NA	NA	NA	NA	NA	NA	NA	NA	NA	NA	NA	NA	NA
Peach	Prunus persica	Boston	Massachusetts	12.6	excellent	introduced	0 to 15.24 cm	Boston	NA	NA	NA	NA	NA	NA	NA	NA	NA	NA	NA	NA	NA	NA	NA	NA	NA	NA	NA
Balsam fir	Abies balsamea	Boston	Massachusetts	10.5	excellent	naturally_occurring	0 to 15.24 cm	Boston	NA	NA	NA	NA	NA	NA	NA	NA	NA	NA	NA	NA	NA	NA	NA	NA	NA	NA	NA
Washington hawthorn	Crataegus phaenopyrum	Boston	Massachusetts	11.1	fair	introduced	0 to 15.24 cm	Boston	NA	NA	NA	NA	NA	NA	NA	NA	NA	NA	NA	NA	NA	NA	NA	NA	NA	NA	NA
White ash	Fraxinus americana	Boston	Massachusetts	25.6	fair	naturally_occurring	15.24 to 30.48 cm	Boston	NA	NA	NA	NA	NA	NA	NA	NA	NA	NA	NA	NA	NA	NA	NA	NA	NA	NA	NA
Japanese maple	Acer palmatum	Boston	Massachusetts	9.5	excellent	introduced	0 to 15.24 cm	Boston	NA	NA	NA	NA	NA	NA	NA	NA	NA	NA	NA	NA	NA	NA	NA	NA	NA	NA	NA
Eastern white pine	Pinus strobus	Boston	Massachusetts	99.5	excellent	naturally_occurring	more than 76.2 cm	Boston	NA	NA	NA	NA	NA	NA	NA	NA	NA	NA	NA	NA	NA	NA	NA	NA	NA	NA	NA
Blue spruce	Picea pungens	Boston	Massachusetts	41	fair	introduced	30.48 to 45.72 cm	Boston	NA	NA	NA	NA	NA	NA	NA	NA	NA	NA	NA	NA	NA	NA	NA	NA	NA	NA	NA
Diospyros	Diospyros	Boston	Massachusetts	54.2	good	no_info	45.72 to 60.96 cm	Boston	NA	NA	NA	NA	NA	NA	NA	NA	NA	NA	NA	NA	NA	NA	NA	NA	NA	NA	NA
Siberian elm	Ulmus pumila	Boston	Massachusetts	14.9	excellent	introduced	0 to 15.24 cm	Boston	NA	NA	NA	NA	NA	NA	NA	NA	NA	NA	NA	NA	NA	NA	NA	NA	NA	NA	NA
White ash	Fraxinus americana	Boston	Massachusetts	4.5	excellent	naturally_occurring	0 to 15.24 cm	Boston	NA	NA	NA	NA	NA	NA	NA	NA	NA	NA	NA	NA	NA	NA	NA	NA	NA	NA	NA
Plum	Prunus	Boston	Massachusetts	55.3	good	no_info	45.72 to 60.96 cm	Boston	NA	NA	NA	NA	NA	NA	NA	NA	NA	NA	NA	NA	NA	NA	NA	NA	NA	NA	NA
Plum	Prunus	Boston	Massachusetts	43.6	good	no_info	30.48 to 45.72 cm	Boston	NA	NA	NA	NA	NA	NA	NA	NA	NA	NA	NA	NA	NA	NA	NA	NA	NA	NA	NA
White ash	Fraxinus americana	Boston	Massachusetts	4	fair	naturally_occurring	0 to 15.24 cm	Boston	NA	NA	NA	NA	NA	NA	NA	NA	NA	NA	NA	NA	NA	NA	NA	NA	NA	NA	NA
Black cherry	Prunus serotina	Boston	Massachusetts	4.7	fair	naturally_occurring	0 to 15.24 cm	Boston	NA	NA	NA	NA	NA	NA	NA	NA	NA	NA	NA	NA	NA	NA	NA	NA	NA	NA	NA
Northern red oak	Quercus rubra	Boston	Massachusetts	28.2	good	naturally_occurring	15.24 to 30.48 cm	Boston	NA	NA	NA	NA	NA	NA	NA	NA	NA	NA	NA	NA	NA	NA	NA	NA	NA	NA	NA
Northern red oak	Quercus rubra	Boston	Massachusetts	23	excellent	naturally_occurring	15.24 to 30.48 cm	Boston	NA	NA	NA	NA	NA	NA	NA	NA	NA	NA	NA	NA	NA	NA	NA	NA	NA	NA	NA
Northern red oak	Quercus rubra	Boston	Massachusetts	16.5	excellent	naturally_occurring	15.24 to 30.48 cm	Boston	NA	NA	NA	NA	NA	NA	NA	NA	NA	NA	NA	NA	NA	NA	NA	NA	NA	NA	NA
Tree hardwood	Tree	Boston	Massachusetts	9.9	dead	no_info	0 to 15.24 cm	Boston	NA	NA	NA	NA	NA	NA	NA	NA	NA	NA	NA	NA	NA	NA	NA	NA	NA	NA	NA
White oak	Quercus alba	Boston	Massachusetts	22.3	good	naturally_occurring	15.24 to 30.48 cm	Boston	NA	NA	NA	NA	NA	NA	NA	NA	NA	NA	NA	NA	NA	NA	NA	NA	NA	NA	NA
Northern red oak	Quercus rubra	Boston	Massachusetts	13.3	good	naturally_occurring	0 to 15.24 cm	Boston	NA	NA	NA	NA	NA	NA	NA	NA	NA	NA	NA	NA	NA	NA	NA	NA	NA	NA	NA
Northern red oak	Quercus rubra	Boston	Massachusetts	22	good	naturally_occurring	15.24 to 30.48 cm	Boston	NA	NA	NA	NA	NA	NA	NA	NA	NA	NA	NA	NA	NA	NA	NA	NA	NA	NA	NA
Red maple	Acer rubrum	Boston	Massachusetts	11.1	fair	naturally_occurring	0 to 15.24 cm	Boston	NA	NA	NA	NA	NA	NA	NA	NA	NA	NA	NA	NA	NA	NA	NA	NA	NA	NA	NA
Red maple	Acer rubrum	Boston	Massachusetts	7.8	excellent	naturally_occurring	0 to 15.24 cm	Boston	NA	NA	NA	NA	NA	NA	NA	NA	NA	NA	NA	NA	NA	NA	NA	NA	NA	NA	NA
Red maple	Acer rubrum	Boston	Massachusetts	33.9	good	naturally_occurring	30.48 to 45.72 cm	Boston	NA	NA	NA	NA	NA	NA	NA	NA	NA	NA	NA	NA	NA	NA	NA	NA	NA	NA	NA
Tree hardwood	Tree	Boston	Massachusetts	15.7	dead	no_info	15.24 to 30.48 cm	Boston	NA	NA	NA	NA	NA	NA	NA	NA	NA	NA	NA	NA	NA	NA	NA	NA	NA	NA	NA
Huckleberry	Vaccinium	Boston	Massachusetts	5.9	excellent	no_info	0 to 15.24 cm	Boston	NA	NA	NA	NA	NA	NA	NA	NA	NA	NA	NA	NA	NA	NA	NA	NA	NA	NA	NA
Northern red oak	Quercus rubra	Boston	Massachusetts	23.6	poor	naturally_occurring	15.24 to 30.48 cm	Boston	NA	NA	NA	NA	NA	NA	NA	NA	NA	NA	NA	NA	NA	NA	NA	NA	NA	NA	NA
Northern red oak	Quercus rubra	Boston	Massachusetts	18.3	excellent	naturally_occurring	15.24 to 30.48 cm	Boston	NA	NA	NA	NA	NA	NA	NA	NA	NA	NA	NA	NA	NA	NA	NA	NA	NA	NA	NA
Northern red oak	Quercus rubra	Boston	Massachusetts	16.8	good	naturally_occurring	15.24 to 30.48 cm	Boston	NA	NA	NA	NA	NA	NA	NA	NA	NA	NA	NA	NA	NA	NA	NA	NA	NA	NA	NA
Red maple	Acer rubrum	Boston	Massachusetts	4.8	excellent	naturally_occurring	0 to 15.24 cm	Boston	NA	NA	NA	NA	NA	NA	NA	NA	NA	NA	NA	NA	NA	NA	NA	NA	NA	NA	NA
Sassafras	Sassafras albidum	Boston	Massachusetts	2.5	excellent	naturally_occurring	0 to 15.24 cm	Boston	NA	NA	NA	NA	NA	NA	NA	NA	NA	NA	NA	NA	NA	NA	NA	NA	NA	NA	NA
Northern red oak	Quercus rubra	Boston	Massachusetts	22	good	naturally_occurring	15.24 to 30.48 cm	Boston	NA	NA	NA	NA	NA	NA	NA	NA	NA	NA	NA	NA	NA	NA	NA	NA	NA	NA	NA
Northern red oak	Quercus rubra	Boston	Massachusetts	14.3	fair	naturally_occurring	0 to 15.24 cm	Boston	NA	NA	NA	NA	NA	NA	NA	NA	NA	NA	NA	NA	NA	NA	NA	NA	NA	NA	NA
Red maple	Acer rubrum	Boston	Massachusetts	12.5	good	naturally_occurring	0 to 15.24 cm	Boston	NA	NA	NA	NA	NA	NA	NA	NA	NA	NA	NA	NA	NA	NA	NA	NA	NA	NA	NA
Red pine	Pinus resinosa	Boston	Massachusetts	23.4	excellent	naturally_occurring	15.24 to 30.48 cm	Boston	NA	NA	NA	NA	NA	NA	NA	NA	NA	NA	NA	NA	NA	NA	NA	NA	NA	NA	NA
Sassafras	Sassafras albidum	Boston	Massachusetts	2.5	excellent	naturally_occurring	0 to 15.24 cm	Boston	NA	NA	NA	NA	NA	NA	NA	NA	NA	NA	NA	NA	NA	NA	NA	NA	NA	NA	NA
Tree hardwood	Tree	Boston	Massachusetts	12	dead	no_info	0 to 15.24 cm	Boston	NA	NA	NA	NA	NA	NA	NA	NA	NA	NA	NA	NA	NA	NA	NA	NA	NA	NA	NA
Eastern white pine	Pinus strobus	Boston	Massachusetts	14.4	excellent	naturally_occurring	0 to 15.24 cm	Boston	NA	NA	NA	NA	NA	NA	NA	NA	NA	NA	NA	NA	NA	NA	NA	NA	NA	NA	NA
Eastern white pine	Pinus strobus	Boston	Massachusetts	7.5	excellent	naturally_occurring	0 to 15.24 cm	Boston	NA	NA	NA	NA	NA	NA	NA	NA	NA	NA	NA	NA	NA	NA	NA	NA	NA	NA	NA
Red maple	Acer rubrum	Boston	Massachusetts	6	good	naturally_occurring	0 to 15.24 cm	Boston	NA	NA	NA	NA	NA	NA	NA	NA	NA	NA	NA	NA	NA	NA	NA	NA	NA	NA	NA
Red maple	Acer rubrum	Boston	Massachusetts	10.2	excellent	naturally_occurring	0 to 15.24 cm	Boston	NA	NA	NA	NA	NA	NA	NA	NA	NA	NA	NA	NA	NA	NA	NA	NA	NA	NA	NA
Red maple	Acer rubrum	Boston	Massachusetts	22.8	excellent	naturally_occurring	15.24 to 30.48 cm	Boston	NA	NA	NA	NA	NA	NA	NA	NA	NA	NA	NA	NA	NA	NA	NA	NA	NA	NA	NA
Tree hardwood	Tree	Boston	Massachusetts	4.9	dead	no_info	0 to 15.24 cm	Boston	NA	NA	NA	NA	NA	NA	NA	NA	NA	NA	NA	NA	NA	NA	NA	NA	NA	NA	NA
Eastern white pine	Pinus strobus	Boston	Massachusetts	18.9	excellent	naturally_occurring	15.24 to 30.48 cm	Boston	NA	NA	NA	NA	NA	NA	NA	NA	NA	NA	NA	NA	NA	NA	NA	NA	NA	NA	NA
Northern red oak	Quercus rubra	Boston	Massachusetts	18.5	good	naturally_occurring	15.24 to 30.48 cm	Boston	NA	NA	NA	NA	NA	NA	NA	NA	NA	NA	NA	NA	NA	NA	NA	NA	NA	NA	NA
Northern red oak	Quercus rubra	Boston	Massachusetts	2.1	excellent	naturally_occurring	0 to 15.24 cm	Boston	NA	NA	NA	NA	NA	NA	NA	NA	NA	NA	NA	NA	NA	NA	NA	NA	NA	NA	NA
Northern red oak	Quercus rubra	Boston	Massachusetts	18.9	good	naturally_occurring	15.24 to 30.48 cm	Boston	NA	NA	NA	NA	NA	NA	NA	NA	NA	NA	NA	NA	NA	NA	NA	NA	NA	NA	NA
Red maple	Acer rubrum	Boston	Massachusetts	4.6	excellent	naturally_occurring	0 to 15.24 cm	Boston	NA	NA	NA	NA	NA	NA	NA	NA	NA	NA	NA	NA	NA	NA	NA	NA	NA	NA	NA
White oak	Quercus alba	Boston	Massachusetts	26.4	good	naturally_occurring	15.24 to 30.48 cm	Boston	NA	NA	NA	NA	NA	NA	NA	NA	NA	NA	NA	NA	NA	NA	NA	NA	NA	NA	NA
Black tupelo	Nyssa sylvatica	Boston	Massachusetts	3.5	good	naturally_occurring	0 to 15.24 cm	Boston	NA	NA	NA	NA	NA	NA	NA	NA	NA	NA	NA	NA	NA	NA	NA	NA	NA	NA	NA
Northern red oak	Quercus rubra	Boston	Massachusetts	17.1	fair	naturally_occurring	15.24 to 30.48 cm	Boston	NA	NA	NA	NA	NA	NA	NA	NA	NA	NA	NA	NA	NA	NA	NA	NA	NA	NA	NA
Northern red oak	Quercus rubra	Boston	Massachusetts	19.5	excellent	naturally_occurring	15.24 to 30.48 cm	Boston	NA	NA	NA	NA	NA	NA	NA	NA	NA	NA	NA	NA	NA	NA	NA	NA	NA	NA	NA
Red maple	Acer rubrum	Boston	Massachusetts	4.7	fair	naturally_occurring	0 to 15.24 cm	Boston	NA	NA	NA	NA	NA	NA	NA	NA	NA	NA	NA	NA	NA	NA	NA	NA	NA	NA	NA
Red maple	Acer rubrum	Boston	Massachusetts	5.5	fair	naturally_occurring	0 to 15.24 cm	Boston	NA	NA	NA	NA	NA	NA	NA	NA	NA	NA	NA	NA	NA	NA	NA	NA	NA	NA	NA
White oak	Quercus alba	Boston	Massachusetts	15.2	good	naturally_occurring	0 to 15.24 cm	Boston	NA	NA	NA	NA	NA	NA	NA	NA	NA	NA	NA	NA	NA	NA	NA	NA	NA	NA	NA
Black tupelo	Nyssa sylvatica	Boston	Massachusetts	5.8	good	naturally_occurring	0 to 15.24 cm	Boston	NA	NA	NA	NA	NA	NA	NA	NA	NA	NA	NA	NA	NA	NA	NA	NA	NA	NA	NA
Black tupelo	Nyssa sylvatica	Boston	Massachusetts	3	excellent	naturally_occurring	0 to 15.24 cm	Boston	NA	NA	NA	NA	NA	NA	NA	NA	NA	NA	NA	NA	NA	NA	NA	NA	NA	NA	NA
Northern red oak	Quercus rubra	Boston	Massachusetts	14.6	fair	naturally_occurring	0 to 15.24 cm	Boston	NA	NA	NA	NA	NA	NA	NA	NA	NA	NA	NA	NA	NA	NA	NA	NA	NA	NA	NA
Red maple	Acer rubrum	Boston	Massachusetts	9.3	excellent	naturally_occurring	0 to 15.24 cm	Boston	NA	NA	NA	NA	NA	NA	NA	NA	NA	NA	NA	NA	NA	NA	NA	NA	NA	NA	NA
Sassafras	Sassafras albidum	Boston	Massachusetts	3.2	good	naturally_occurring	0 to 15.24 cm	Boston	NA	NA	NA	NA	NA	NA	NA	NA	NA	NA	NA	NA	NA	NA	NA	NA	NA	NA	NA
Tree hardwood	Tree	Boston	Massachusetts	7.3	dead	no_info	0 to 15.24 cm	Boston	NA	NA	NA	NA	NA	NA	NA	NA	NA	NA	NA	NA	NA	NA	NA	NA	NA	NA	NA
Black tupelo	Nyssa sylvatica	Boston	Massachusetts	10.9	excellent	naturally_occurring	0 to 15.24 cm	Boston	NA	NA	NA	NA	NA	NA	NA	NA	NA	NA	NA	NA	NA	NA	NA	NA	NA	NA	NA
Northern red oak	Quercus rubra	Boston	Massachusetts	8.2	dead	naturally_occurring	0 to 15.24 cm	Boston	NA	NA	NA	NA	NA	NA	NA	NA	NA	NA	NA	NA	NA	NA	NA	NA	NA	NA	NA
Northern red oak	Quercus rubra	Boston	Massachusetts	14	good	naturally_occurring	0 to 15.24 cm	Boston	NA	NA	NA	NA	NA	NA	NA	NA	NA	NA	NA	NA	NA	NA	NA	NA	NA	NA	NA
Northern red oak	Quercus rubra	Boston	Massachusetts	13.8	poor	naturally_occurring	0 to 15.24 cm	Boston	NA	NA	NA	NA	NA	NA	NA	NA	NA	NA	NA	NA	NA	NA	NA	NA	NA	NA	NA
Northern red oak	Quercus rubra	Boston	Massachusetts	21.2	excellent	naturally_occurring	15.24 to 30.48 cm	Boston	NA	NA	NA	NA	NA	NA	NA	NA	NA	NA	NA	NA	NA	NA	NA	NA	NA	NA	NA
Northern red oak	Quercus rubra	Boston	Massachusetts	17.5	fair	naturally_occurring	15.24 to 30.48 cm	Boston	NA	NA	NA	NA	NA	NA	NA	NA	NA	NA	NA	NA	NA	NA	NA	NA	NA	NA	NA
Black tupelo	Nyssa sylvatica	Boston	Massachusetts	7.6	excellent	naturally_occurring	0 to 15.24 cm	Boston	NA	NA	NA	NA	NA	NA	NA	NA	NA	NA	NA	NA	NA	NA	NA	NA	NA	NA	NA
Butterflybush	Buddleja davidii	Boston	Massachusetts	4	excellent	introduced	0 to 15.24 cm	Boston	NA	NA	NA	NA	NA	NA	NA	NA	NA	NA	NA	NA	NA	NA	NA	NA	NA	NA	NA
Northern red oak	Quercus rubra	Boston	Massachusetts	16.2	fair	naturally_occurring	15.24 to 30.48 cm	Boston	NA	NA	NA	NA	NA	NA	NA	NA	NA	NA	NA	NA	NA	NA	NA	NA	NA	NA	NA
Northern red oak	Quercus rubra	Boston	Massachusetts	14.7	good	naturally_occurring	0 to 15.24 cm	Boston	NA	NA	NA	NA	NA	NA	NA	NA	NA	NA	NA	NA	NA	NA	NA	NA	NA	NA	NA
Northern red oak	Quercus rubra	Boston	Massachusetts	20.1	excellent	naturally_occurring	15.24 to 30.48 cm	Boston	NA	NA	NA	NA	NA	NA	NA	NA	NA	NA	NA	NA	NA	NA	NA	NA	NA	NA	NA
Sassafras	Sassafras albidum	Boston	Massachusetts	3	good	naturally_occurring	0 to 15.24 cm	Boston	NA	NA	NA	NA	NA	NA	NA	NA	NA	NA	NA	NA	NA	NA	NA	NA	NA	NA	NA
Black oak	Quercus velutina	Boston	Massachusetts	19.6	fair	naturally_occurring	15.24 to 30.48 cm	Boston	NA	NA	NA	NA	NA	NA	NA	NA	NA	NA	NA	NA	NA	NA	NA	NA	NA	NA	NA
Northern red oak	Quercus rubra	Boston	Massachusetts	11.8	dead	naturally_occurring	0 to 15.24 cm	Boston	NA	NA	NA	NA	NA	NA	NA	NA	NA	NA	NA	NA	NA	NA	NA	NA	NA	NA	NA
Northern red oak	Quercus rubra	Boston	Massachusetts	21.7	fair	naturally_occurring	15.24 to 30.48 cm	Boston	NA	NA	NA	NA	NA	NA	NA	NA	NA	NA	NA	NA	NA	NA	NA	NA	NA	NA	NA
Northern red oak	Quercus rubra	Boston	Massachusetts	18.8	good	naturally_occurring	15.24 to 30.48 cm	Boston	NA	NA	NA	NA	NA	NA	NA	NA	NA	NA	NA	NA	NA	NA	NA	NA	NA	NA	NA
Red maple	Acer rubrum	Boston	Massachusetts	17.1	excellent	naturally_occurring	15.24 to 30.48 cm	Boston	NA	NA	NA	NA	NA	NA	NA	NA	NA	NA	NA	NA	NA	NA	NA	NA	NA	NA	NA
Tree hardwood	Tree	Boston	Massachusetts	13	dead	no_info	0 to 15.24 cm	Boston	NA	NA	NA	NA	NA	NA	NA	NA	NA	NA	NA	NA	NA	NA	NA	NA	NA	NA	NA
Black tupelo	Nyssa sylvatica	Boston	Massachusetts	9.6	good	naturally_occurring	0 to 15.24 cm	Boston	NA	NA	NA	NA	NA	NA	NA	NA	NA	NA	NA	NA	NA	NA	NA	NA	NA	NA	NA
Northern red oak	Quercus rubra	Boston	Massachusetts	19.8	good	naturally_occurring	15.24 to 30.48 cm	Boston	NA	NA	NA	NA	NA	NA	NA	NA	NA	NA	NA	NA	NA	NA	NA	NA	NA	NA	NA
Northern red oak	Quercus rubra	Boston	Massachusetts	27.9	good	naturally_occurring	15.24 to 30.48 cm	Boston	NA	NA	NA	NA	NA	NA	NA	NA	NA	NA	NA	NA	NA	NA	NA	NA	NA	NA	NA
Sassafras	Sassafras albidum	Boston	Massachusetts	7.8	excellent	naturally_occurring	0 to 15.24 cm	Boston	NA	NA	NA	NA	NA	NA	NA	NA	NA	NA	NA	NA	NA	NA	NA	NA	NA	NA	NA
White oak	Quercus alba	Boston	Massachusetts	9.2	good	naturally_occurring	0 to 15.24 cm	Boston	NA	NA	NA	NA	NA	NA	NA	NA	NA	NA	NA	NA	NA	NA	NA	NA	NA	NA	NA
Northern red oak	Quercus rubra	Boston	Massachusetts	12.4	dead	naturally_occurring	0 to 15.24 cm	Boston	NA	NA	NA	NA	NA	NA	NA	NA	NA	NA	NA	NA	NA	NA	NA	NA	NA	NA	NA
Northern red oak	Quercus rubra	Boston	Massachusetts	9.4	excellent	naturally_occurring	0 to 15.24 cm	Boston	NA	NA	NA	NA	NA	NA	NA	NA	NA	NA	NA	NA	NA	NA	NA	NA	NA	NA	NA
Northern red oak	Quercus rubra	Boston	Massachusetts	14	excellent	naturally_occurring	0 to 15.24 cm	Boston	NA	NA	NA	NA	NA	NA	NA	NA	NA	NA	NA	NA	NA	NA	NA	NA	NA	NA	NA
Red maple	Acer rubrum	Boston	Massachusetts	10	good	naturally_occurring	0 to 15.24 cm	Boston	NA	NA	NA	NA	NA	NA	NA	NA	NA	NA	NA	NA	NA	NA	NA	NA	NA	NA	NA
Sassafras	Sassafras albidum	Boston	Massachusetts	2	excellent	naturally_occurring	0 to 15.24 cm	Boston	NA	NA	NA	NA	NA	NA	NA	NA	NA	NA	NA	NA	NA	NA	NA	NA	NA	NA	NA
Eastern white pine	Pinus strobus	Boston	Massachusetts	2.5	excellent	naturally_occurring	0 to 15.24 cm	Boston	NA	NA	NA	NA	NA	NA	NA	NA	NA	NA	NA	NA	NA	NA	NA	NA	NA	NA	NA
Northern red oak	Quercus rubra	Boston	Massachusetts	11.7	dead	naturally_occurring	0 to 15.24 cm	Boston	NA	NA	NA	NA	NA	NA	NA	NA	NA	NA	NA	NA	NA	NA	NA	NA	NA	NA	NA
Northern red oak	Quercus rubra	Boston	Massachusetts	14.6	good	naturally_occurring	0 to 15.24 cm	Boston	NA	NA	NA	NA	NA	NA	NA	NA	NA	NA	NA	NA	NA	NA	NA	NA	NA	NA	NA
Red maple	Acer rubrum	Boston	Massachusetts	10	excellent	naturally_occurring	0 to 15.24 cm	Boston	NA	NA	NA	NA	NA	NA	NA	NA	NA	NA	NA	NA	NA	NA	NA	NA	NA	NA	NA
Sassafras	Sassafras albidum	Boston	Massachusetts	9.5	excellent	naturally_occurring	0 to 15.24 cm	Boston	NA	NA	NA	NA	NA	NA	NA	NA	NA	NA	NA	NA	NA	NA	NA	NA	NA	NA	NA
Black tupelo	Nyssa sylvatica	Boston	Massachusetts	2.2	fair	naturally_occurring	0 to 15.24 cm	Boston	NA	NA	NA	NA	NA	NA	NA	NA	NA	NA	NA	NA	NA	NA	NA	NA	NA	NA	NA
Northern red oak	Quercus rubra	Boston	Massachusetts	15.2	poor	naturally_occurring	0 to 15.24 cm	Boston	NA	NA	NA	NA	NA	NA	NA	NA	NA	NA	NA	NA	NA	NA	NA	NA	NA	NA	NA
Northern red oak	Quercus rubra	Boston	Massachusetts	17.4	good	naturally_occurring	15.24 to 30.48 cm	Boston	NA	NA	NA	NA	NA	NA	NA	NA	NA	NA	NA	NA	NA	NA	NA	NA	NA	NA	NA
Northern red oak	Quercus rubra	Boston	Massachusetts	15.4	good	naturally_occurring	15.24 to 30.48 cm	Boston	NA	NA	NA	NA	NA	NA	NA	NA	NA	NA	NA	NA	NA	NA	NA	NA	NA	NA	NA
Red maple	Acer rubrum	Boston	Massachusetts	3.7	excellent	naturally_occurring	0 to 15.24 cm	Boston	NA	NA	NA	NA	NA	NA	NA	NA	NA	NA	NA	NA	NA	NA	NA	NA	NA	NA	NA
Northern red oak	Quercus rubra	Boston	Massachusetts	23.2	good	naturally_occurring	15.24 to 30.48 cm	Boston	NA	NA	NA	NA	NA	NA	NA	NA	NA	NA	NA	NA	NA	NA	NA	NA	NA	NA	NA
Northern red oak	Quercus rubra	Boston	Massachusetts	19.4	good	naturally_occurring	15.24 to 30.48 cm	Boston	NA	NA	NA	NA	NA	NA	NA	NA	NA	NA	NA	NA	NA	NA	NA	NA	NA	NA	NA
Northern red oak	Quercus rubra	Boston	Massachusetts	20.6	good	naturally_occurring	15.24 to 30.48 cm	Boston	NA	NA	NA	NA	NA	NA	NA	NA	NA	NA	NA	NA	NA	NA	NA	NA	NA	NA	NA
Red maple	Acer rubrum	Boston	Massachusetts	4.3	good	naturally_occurring	0 to 15.24 cm	Boston	NA	NA	NA	NA	NA	NA	NA	NA	NA	NA	NA	NA	NA	NA	NA	NA	NA	NA	NA
Black tupelo	Nyssa sylvatica	Boston	Massachusetts	5.2	good	naturally_occurring	0 to 15.24 cm	Boston	NA	NA	NA	NA	NA	NA	NA	NA	NA	NA	NA	NA	NA	NA	NA	NA	NA	NA	NA
Northern red oak	Quercus rubra	Boston	Massachusetts	12.5	dead	naturally_occurring	0 to 15.24 cm	Boston	NA	NA	NA	NA	NA	NA	NA	NA	NA	NA	NA	NA	NA	NA	NA	NA	NA	NA	NA
Tree hardwood	Tree	Boston	Massachusetts	8	dead	no_info	0 to 15.24 cm	Boston	NA	NA	NA	NA	NA	NA	NA	NA	NA	NA	NA	NA	NA	NA	NA	NA	NA	NA	NA
White oak	Quercus alba	Boston	Massachusetts	5.2	dead	naturally_occurring	0 to 15.24 cm	Boston	NA	NA	NA	NA	NA	NA	NA	NA	NA	NA	NA	NA	NA	NA	NA	NA	NA	NA	NA
Eastern white pine	Pinus strobus	Boston	Massachusetts	7.7	excellent	naturally_occurring	0 to 15.24 cm	Boston	NA	NA	NA	NA	NA	NA	NA	NA	NA	NA	NA	NA	NA	NA	NA	NA	NA	NA	NA
Eastern white pine	Pinus strobus	Boston	Massachusetts	4	excellent	naturally_occurring	0 to 15.24 cm	Boston	NA	NA	NA	NA	NA	NA	NA	NA	NA	NA	NA	NA	NA	NA	NA	NA	NA	NA	NA
Eastern white pine	Pinus strobus	Boston	Massachusetts	13.3	excellent	naturally_occurring	0 to 15.24 cm	Boston	NA	NA	NA	NA	NA	NA	NA	NA	NA	NA	NA	NA	NA	NA	NA	NA	NA	NA	NA
Tree hardwood	Tree	Boston	Massachusetts	10.8	dead	no_info	0 to 15.24 cm	Boston	NA	NA	NA	NA	NA	NA	NA	NA	NA	NA	NA	NA	NA	NA	NA	NA	NA	NA	NA
Black tupelo	Nyssa sylvatica	Boston	Massachusetts	6.6	good	naturally_occurring	0 to 15.24 cm	Boston	NA	NA	NA	NA	NA	NA	NA	NA	NA	NA	NA	NA	NA	NA	NA	NA	NA	NA	NA
Northern red oak	Quercus rubra	Boston	Massachusetts	14.9	good	naturally_occurring	0 to 15.24 cm	Boston	NA	NA	NA	NA	NA	NA	NA	NA	NA	NA	NA	NA	NA	NA	NA	NA	NA	NA	NA
Northern red oak	Quercus rubra	Boston	Massachusetts	18.7	good	naturally_occurring	15.24 to 30.48 cm	Boston	NA	NA	NA	NA	NA	NA	NA	NA	NA	NA	NA	NA	NA	NA	NA	NA	NA	NA	NA
Northern red oak	Quercus rubra	Boston	Massachusetts	25.6	good	naturally_occurring	15.24 to 30.48 cm	Boston	NA	NA	NA	NA	NA	NA	NA	NA	NA	NA	NA	NA	NA	NA	NA	NA	NA	NA	NA
Northern red oak	Quercus rubra	Boston	Massachusetts	20.9	fair	naturally_occurring	15.24 to 30.48 cm	Boston	NA	NA	NA	NA	NA	NA	NA	NA	NA	NA	NA	NA	NA	NA	NA	NA	NA	NA	NA
Northern red oak	Quercus rubra	Boston	Massachusetts	23.4	good	naturally_occurring	15.24 to 30.48 cm	Boston	NA	NA	NA	NA	NA	NA	NA	NA	NA	NA	NA	NA	NA	NA	NA	NA	NA	NA	NA
Northern red oak	Quercus rubra	Boston	Massachusetts	23.7	good	naturally_occurring	15.24 to 30.48 cm	Boston	NA	NA	NA	NA	NA	NA	NA	NA	NA	NA	NA	NA	NA	NA	NA	NA	NA	NA	NA
Red maple	Acer rubrum	Boston	Massachusetts	8.7	excellent	naturally_occurring	0 to 15.24 cm	Boston	NA	NA	NA	NA	NA	NA	NA	NA	NA	NA	NA	NA	NA	NA	NA	NA	NA	NA	NA
Black tupelo	Nyssa sylvatica	Boston	Massachusetts	5.2	good	naturally_occurring	0 to 15.24 cm	Boston	NA	NA	NA	NA	NA	NA	NA	NA	NA	NA	NA	NA	NA	NA	NA	NA	NA	NA	NA
Eastern white pine	Pinus strobus	Boston	Massachusetts	9.1	excellent	naturally_occurring	0 to 15.24 cm	Boston	NA	NA	NA	NA	NA	NA	NA	NA	NA	NA	NA	NA	NA	NA	NA	NA	NA	NA	NA
Sassafras	Sassafras albidum	Boston	Massachusetts	2.5	excellent	naturally_occurring	0 to 15.24 cm	Boston	NA	NA	NA	NA	NA	NA	NA	NA	NA	NA	NA	NA	NA	NA	NA	NA	NA	NA	NA
White oak	Quercus alba	Boston	Massachusetts	17.6	good	naturally_occurring	15.24 to 30.48 cm	Boston	NA	NA	NA	NA	NA	NA	NA	NA	NA	NA	NA	NA	NA	NA	NA	NA	NA	NA	NA
Eastern white pine	Pinus strobus	Boston	Massachusetts	2.8	excellent	naturally_occurring	0 to 15.24 cm	Boston	NA	NA	NA	NA	NA	NA	NA	NA	NA	NA	NA	NA	NA	NA	NA	NA	NA	NA	NA
Northern red oak	Quercus rubra	Boston	Massachusetts	8.3	dead	naturally_occurring	0 to 15.24 cm	Boston	NA	NA	NA	NA	NA	NA	NA	NA	NA	NA	NA	NA	NA	NA	NA	NA	NA	NA	NA
Northern red oak	Quercus rubra	Boston	Massachusetts	24.3	good	naturally_occurring	15.24 to 30.48 cm	Boston	NA	NA	NA	NA	NA	NA	NA	NA	NA	NA	NA	NA	NA	NA	NA	NA	NA	NA	NA
Sassafras	Sassafras albidum	Boston	Massachusetts	2	excellent	naturally_occurring	0 to 15.24 cm	Boston	NA	NA	NA	NA	NA	NA	NA	NA	NA	NA	NA	NA	NA	NA	NA	NA	NA	NA	NA
Black tupelo	Nyssa sylvatica	Boston	Massachusetts	6.5	good	naturally_occurring	0 to 15.24 cm	Boston	NA	NA	NA	NA	NA	NA	NA	NA	NA	NA	NA	NA	NA	NA	NA	NA	NA	NA	NA
Red maple	Acer rubrum	Boston	Massachusetts	14	excellent	naturally_occurring	0 to 15.24 cm	Boston	NA	NA	NA	NA	NA	NA	NA	NA	NA	NA	NA	NA	NA	NA	NA	NA	NA	NA	NA
Red pine	Pinus resinosa	Boston	Massachusetts	26.1	good	naturally_occurring	15.24 to 30.48 cm	Boston	NA	NA	NA	NA	NA	NA	NA	NA	NA	NA	NA	NA	NA	NA	NA	NA	NA	NA	NA
Sassafras	Sassafras albidum	Boston	Massachusetts	2.8	excellent	naturally_occurring	0 to 15.24 cm	Boston	NA	NA	NA	NA	NA	NA	NA	NA	NA	NA	NA	NA	NA	NA	NA	NA	NA	NA	NA
Black tupelo	Nyssa sylvatica	Boston	Massachusetts	4.8	fair	naturally_occurring	0 to 15.24 cm	Boston	NA	NA	NA	NA	NA	NA	NA	NA	NA	NA	NA	NA	NA	NA	NA	NA	NA	NA	NA
Eastern white pine	Pinus strobus	Boston	Massachusetts	9.9	excellent	naturally_occurring	0 to 15.24 cm	Boston	NA	NA	NA	NA	NA	NA	NA	NA	NA	NA	NA	NA	NA	NA	NA	NA	NA	NA	NA
Red maple	Acer rubrum	Boston	Massachusetts	6.7	excellent	naturally_occurring	0 to 15.24 cm	Boston	NA	NA	NA	NA	NA	NA	NA	NA	NA	NA	NA	NA	NA	NA	NA	NA	NA	NA	NA
Sassafras	Sassafras albidum	Boston	Massachusetts	3.3	excellent	naturally_occurring	0 to 15.24 cm	Boston	NA	NA	NA	NA	NA	NA	NA	NA	NA	NA	NA	NA	NA	NA	NA	NA	NA	NA	NA
Northern red oak	Quercus rubra	Boston	Massachusetts	11.6	dead	naturally_occurring	0 to 15.24 cm	Boston	NA	NA	NA	NA	NA	NA	NA	NA	NA	NA	NA	NA	NA	NA	NA	NA	NA	NA	NA
Northern red oak	Quercus rubra	Boston	Massachusetts	17.4	good	naturally_occurring	15.24 to 30.48 cm	Boston	NA	NA	NA	NA	NA	NA	NA	NA	NA	NA	NA	NA	NA	NA	NA	NA	NA	NA	NA
Sassafras	Sassafras albidum	Boston	Massachusetts	3.2	excellent	naturally_occurring	0 to 15.24 cm	Boston	NA	NA	NA	NA	NA	NA	NA	NA	NA	NA	NA	NA	NA	NA	NA	NA	NA	NA	NA
White oak	Quercus alba	Boston	Massachusetts	10.7	poor	naturally_occurring	0 to 15.24 cm	Boston	NA	NA	NA	NA	NA	NA	NA	NA	NA	NA	NA	NA	NA	NA	NA	NA	NA	NA	NA
Northern red oak	Quercus rubra	Boston	Massachusetts	20.1	good	naturally_occurring	15.24 to 30.48 cm	Boston	NA	NA	NA	NA	NA	NA	NA	NA	NA	NA	NA	NA	NA	NA	NA	NA	NA	NA	NA
Northern red oak	Quercus rubra	Boston	Massachusetts	19.8	good	naturally_occurring	15.24 to 30.48 cm	Boston	NA	NA	NA	NA	NA	NA	NA	NA	NA	NA	NA	NA	NA	NA	NA	NA	NA	NA	NA
Red maple	Acer rubrum	Boston	Massachusetts	3.2	dead	naturally_occurring	0 to 15.24 cm	Boston	NA	NA	NA	NA	NA	NA	NA	NA	NA	NA	NA	NA	NA	NA	NA	NA	NA	NA	NA
Tree hardwood	Tree	Boston	Massachusetts	6.7	dead	no_info	0 to 15.24 cm	Boston	NA	NA	NA	NA	NA	NA	NA	NA	NA	NA	NA	NA	NA	NA	NA	NA	NA	NA	NA
Northern red oak	Quercus rubra	Boston	Massachusetts	21.2	good	naturally_occurring	15.24 to 30.48 cm	Boston	NA	NA	NA	NA	NA	NA	NA	NA	NA	NA	NA	NA	NA	NA	NA	NA	NA	NA	NA
Red maple	Acer rubrum	Boston	Massachusetts	4.1	dead	naturally_occurring	0 to 15.24 cm	Boston	NA	NA	NA	NA	NA	NA	NA	NA	NA	NA	NA	NA	NA	NA	NA	NA	NA	NA	NA
Red pine	Pinus resinosa	Boston	Massachusetts	26.5	fair	naturally_occurring	15.24 to 30.48 cm	Boston	NA	NA	NA	NA	NA	NA	NA	NA	NA	NA	NA	NA	NA	NA	NA	NA	NA	NA	NA
Sassafras	Sassafras albidum	Boston	Massachusetts	5	excellent	naturally_occurring	0 to 15.24 cm	Boston	NA	NA	NA	NA	NA	NA	NA	NA	NA	NA	NA	NA	NA	NA	NA	NA	NA	NA	NA
Black tupelo	Nyssa sylvatica	Boston	Massachusetts	13.1	good	naturally_occurring	0 to 15.24 cm	Boston	NA	NA	NA	NA	NA	NA	NA	NA	NA	NA	NA	NA	NA	NA	NA	NA	NA	NA	NA
Sassafras	Sassafras albidum	Boston	Massachusetts	3.8	excellent	naturally_occurring	0 to 15.24 cm	Boston	NA	NA	NA	NA	NA	NA	NA	NA	NA	NA	NA	NA	NA	NA	NA	NA	NA	NA	NA
White oak	Quercus alba	Boston	Massachusetts	11.1	dead	naturally_occurring	0 to 15.24 cm	Boston	NA	NA	NA	NA	NA	NA	NA	NA	NA	NA	NA	NA	NA	NA	NA	NA	NA	NA	NA
Northern red oak	Quercus rubra	Boston	Massachusetts	20.8	good	naturally_occurring	15.24 to 30.48 cm	Boston	NA	NA	NA	NA	NA	NA	NA	NA	NA	NA	NA	NA	NA	NA	NA	NA	NA	NA	NA
Northern red oak	Quercus rubra	Boston	Massachusetts	16.1	excellent	naturally_occurring	15.24 to 30.48 cm	Boston	NA	NA	NA	NA	NA	NA	NA	NA	NA	NA	NA	NA	NA	NA	NA	NA	NA	NA	NA
Northern red oak	Quercus rubra	Boston	Massachusetts	16.1	excellent	naturally_occurring	15.24 to 30.48 cm	Boston	NA	NA	NA	NA	NA	NA	NA	NA	NA	NA	NA	NA	NA	NA	NA	NA	NA	NA	NA
Black oak	Quercus velutina	Boston	Massachusetts	52.5	excellent	naturally_occurring	45.72 to 60.96 cm	Boston	NA	NA	NA	NA	NA	NA	NA	NA	NA	NA	NA	NA	NA	NA	NA	NA	NA	NA	NA
Black tupelo	Nyssa sylvatica	Boston	Massachusetts	2.2	excellent	naturally_occurring	0 to 15.24 cm	Boston	NA	NA	NA	NA	NA	NA	NA	NA	NA	NA	NA	NA	NA	NA	NA	NA	NA	NA	NA
Black cherry	Prunus serotina	Boston	Massachusetts	4.1	excellent	naturally_occurring	0 to 15.24 cm	Boston	NA	NA	NA	NA	NA	NA	NA	NA	NA	NA	NA	NA	NA	NA	NA	NA	NA	NA	NA
Eastern white pine	Pinus strobus	Boston	Massachusetts	84.3	excellent	naturally_occurring	more than 76.2 cm	Boston	NA	NA	NA	NA	NA	NA	NA	NA	NA	NA	NA	NA	NA	NA	NA	NA	NA	NA	NA
Black cherry	Prunus serotina	Boston	Massachusetts	2.5	excellent	naturally_occurring	0 to 15.24 cm	Boston	NA	NA	NA	NA	NA	NA	NA	NA	NA	NA	NA	NA	NA	NA	NA	NA	NA	NA	NA
Black cherry	Prunus serotina	Boston	Massachusetts	28.5	excellent	naturally_occurring	15.24 to 30.48 cm	Boston	NA	NA	NA	NA	NA	NA	NA	NA	NA	NA	NA	NA	NA	NA	NA	NA	NA	NA	NA
Black cherry	Prunus serotina	Boston	Massachusetts	3.1	excellent	naturally_occurring	0 to 15.24 cm	Boston	NA	NA	NA	NA	NA	NA	NA	NA	NA	NA	NA	NA	NA	NA	NA	NA	NA	NA	NA
Red maple	Acer rubrum	Boston	Massachusetts	38	excellent	naturally_occurring	30.48 to 45.72 cm	Boston	NA	NA	NA	NA	NA	NA	NA	NA	NA	NA	NA	NA	NA	NA	NA	NA	NA	NA	NA
Red maple	Acer rubrum	Boston	Massachusetts	10.4	excellent	naturally_occurring	0 to 15.24 cm	Boston	NA	NA	NA	NA	NA	NA	NA	NA	NA	NA	NA	NA	NA	NA	NA	NA	NA	NA	NA
Red maple	Acer rubrum	Boston	Massachusetts	19.1	excellent	naturally_occurring	15.24 to 30.48 cm	Boston	NA	NA	NA	NA	NA	NA	NA	NA	NA	NA	NA	NA	NA	NA	NA	NA	NA	NA	NA
Red maple	Acer rubrum	Boston	Massachusetts	21.7	excellent	naturally_occurring	15.24 to 30.48 cm	Boston	NA	NA	NA	NA	NA	NA	NA	NA	NA	NA	NA	NA	NA	NA	NA	NA	NA	NA	NA
Red maple	Acer rubrum	Boston	Massachusetts	6.2	excellent	naturally_occurring	0 to 15.24 cm	Boston	NA	NA	NA	NA	NA	NA	NA	NA	NA	NA	NA	NA	NA	NA	NA	NA	NA	NA	NA
Black cherry	Prunus serotina	Boston	Massachusetts	2.2	excellent	naturally_occurring	0 to 15.24 cm	Boston	NA	NA	NA	NA	NA	NA	NA	NA	NA	NA	NA	NA	NA	NA	NA	NA	NA	NA	NA
Black tupelo	Nyssa sylvatica	Boston	Massachusetts	21.1	excellent	naturally_occurring	15.24 to 30.48 cm	Boston	NA	NA	NA	NA	NA	NA	NA	NA	NA	NA	NA	NA	NA	NA	NA	NA	NA	NA	NA
Red maple	Acer rubrum	Boston	Massachusetts	19.8	excellent	naturally_occurring	15.24 to 30.48 cm	Boston	NA	NA	NA	NA	NA	NA	NA	NA	NA	NA	NA	NA	NA	NA	NA	NA	NA	NA	NA
Black cherry	Prunus serotina	Boston	Massachusetts	14.7	excellent	naturally_occurring	0 to 15.24 cm	Boston	NA	NA	NA	NA	NA	NA	NA	NA	NA	NA	NA	NA	NA	NA	NA	NA	NA	NA	NA
Red maple	Acer rubrum	Boston	Massachusetts	14.2	excellent	naturally_occurring	0 to 15.24 cm	Boston	NA	NA	NA	NA	NA	NA	NA	NA	NA	NA	NA	NA	NA	NA	NA	NA	NA	NA	NA
Red maple	Acer rubrum	Boston	Massachusetts	5.6	dead	naturally_occurring	0 to 15.24 cm	Boston	NA	NA	NA	NA	NA	NA	NA	NA	NA	NA	NA	NA	NA	NA	NA	NA	NA	NA	NA
Red maple	Acer rubrum	Boston	Massachusetts	27.3	excellent	naturally_occurring	15.24 to 30.48 cm	Boston	NA	NA	NA	NA	NA	NA	NA	NA	NA	NA	NA	NA	NA	NA	NA	NA	NA	NA	NA
Black cherry	Prunus serotina	Boston	Massachusetts	16.4	fair	naturally_occurring	15.24 to 30.48 cm	Boston	NA	NA	NA	NA	NA	NA	NA	NA	NA	NA	NA	NA	NA	NA	NA	NA	NA	NA	NA
Red maple	Acer rubrum	Boston	Massachusetts	5.2	dead	naturally_occurring	0 to 15.24 cm	Boston	NA	NA	NA	NA	NA	NA	NA	NA	NA	NA	NA	NA	NA	NA	NA	NA	NA	NA	NA
Black tupelo	Nyssa sylvatica	Boston	Massachusetts	4.9	excellent	naturally_occurring	0 to 15.24 cm	Boston	NA	NA	NA	NA	NA	NA	NA	NA	NA	NA	NA	NA	NA	NA	NA	NA	NA	NA	NA
Red maple	Acer rubrum	Boston	Massachusetts	31.6	excellent	naturally_occurring	30.48 to 45.72 cm	Boston	NA	NA	NA	NA	NA	NA	NA	NA	NA	NA	NA	NA	NA	NA	NA	NA	NA	NA	NA
Red maple	Acer rubrum	Boston	Massachusetts	5.8	dead	naturally_occurring	0 to 15.24 cm	Boston	NA	NA	NA	NA	NA	NA	NA	NA	NA	NA	NA	NA	NA	NA	NA	NA	NA	NA	NA
Red maple	Acer rubrum	Boston	Massachusetts	11.5	dead	naturally_occurring	0 to 15.24 cm	Boston	NA	NA	NA	NA	NA	NA	NA	NA	NA	NA	NA	NA	NA	NA	NA	NA	NA	NA	NA
Red maple	Acer rubrum	Boston	Massachusetts	5	dead	naturally_occurring	0 to 15.24 cm	Boston	NA	NA	NA	NA	NA	NA	NA	NA	NA	NA	NA	NA	NA	NA	NA	NA	NA	NA	NA
Red maple	Acer rubrum	Boston	Massachusetts	11.3	dead	naturally_occurring	0 to 15.24 cm	Boston	NA	NA	NA	NA	NA	NA	NA	NA	NA	NA	NA	NA	NA	NA	NA	NA	NA	NA	NA
Tree hardwood	Tree	Boston	Massachusetts	2.5	dead	no_info	0 to 15.24 cm	Boston	NA	NA	NA	NA	NA	NA	NA	NA	NA	NA	NA	NA	NA	NA	NA	NA	NA	NA	NA
Red maple	Acer rubrum	Boston	Massachusetts	9.9	excellent	naturally_occurring	0 to 15.24 cm	Boston	NA	NA	NA	NA	NA	NA	NA	NA	NA	NA	NA	NA	NA	NA	NA	NA	NA	NA	NA
Black tupelo	Nyssa sylvatica	Boston	Massachusetts	3.2	excellent	naturally_occurring	0 to 15.24 cm	Boston	NA	NA	NA	NA	NA	NA	NA	NA	NA	NA	NA	NA	NA	NA	NA	NA	NA	NA	NA
Red maple	Acer rubrum	Boston	Massachusetts	25.3	excellent	naturally_occurring	15.24 to 30.48 cm	Boston	NA	NA	NA	NA	NA	NA	NA	NA	NA	NA	NA	NA	NA	NA	NA	NA	NA	NA	NA
Red maple	Acer rubrum	Boston	Massachusetts	2.5	dead	naturally_occurring	0 to 15.24 cm	Boston	NA	NA	NA	NA	NA	NA	NA	NA	NA	NA	NA	NA	NA	NA	NA	NA	NA	NA	NA
Red maple	Acer rubrum	Boston	Massachusetts	37.2	excellent	naturally_occurring	30.48 to 45.72 cm	Boston	NA	NA	NA	NA	NA	NA	NA	NA	NA	NA	NA	NA	NA	NA	NA	NA	NA	NA	NA
Red maple	Acer rubrum	Boston	Massachusetts	5	dead	naturally_occurring	0 to 15.24 cm	Boston	NA	NA	NA	NA	NA	NA	NA	NA	NA	NA	NA	NA	NA	NA	NA	NA	NA	NA	NA
Red maple	Acer rubrum	Boston	Massachusetts	2.1	excellent	naturally_occurring	0 to 15.24 cm	Boston	NA	NA	NA	NA	NA	NA	NA	NA	NA	NA	NA	NA	NA	NA	NA	NA	NA	NA	NA
Tree hardwood	Tree	Boston	Massachusetts	3.9	dead	no_info	0 to 15.24 cm	Boston	NA	NA	NA	NA	NA	NA	NA	NA	NA	NA	NA	NA	NA	NA	NA	NA	NA	NA	NA
Northern red oak	Quercus rubra	Boston	Massachusetts	56.2	excellent	naturally_occurring	45.72 to 60.96 cm	Boston	NA	NA	NA	NA	NA	NA	NA	NA	NA	NA	NA	NA	NA	NA	NA	NA	NA	NA	NA
Eastern red cedar	Juniperus virginiana	Boston	Massachusetts	25.2	excellent	naturally_occurring	15.24 to 30.48 cm	Boston	NA	NA	NA	NA	NA	NA	NA	NA	NA	NA	NA	NA	NA	NA	NA	NA	NA	NA	NA
Black cherry	Prunus serotina	Boston	Massachusetts	2.5	excellent	naturally_occurring	0 to 15.24 cm	Boston	NA	NA	NA	NA	NA	NA	NA	NA	NA	NA	NA	NA	NA	NA	NA	NA	NA	NA	NA
Red maple	Acer rubrum	Boston	Massachusetts	2.2	excellent	naturally_occurring	0 to 15.24 cm	Boston	NA	NA	NA	NA	NA	NA	NA	NA	NA	NA	NA	NA	NA	NA	NA	NA	NA	NA	NA
Littleleaf linden	Tilia cordata	Boston	Massachusetts	40.7	excellent	introduced	30.48 to 45.72 cm	Boston	NA	NA	NA	NA	NA	NA	NA	NA	NA	NA	NA	NA	NA	NA	NA	NA	NA	NA	NA
Apple	Malus	Boston	Massachusetts	5.3	excellent	no_info	0 to 15.24 cm	Boston	NA	NA	NA	NA	NA	NA	NA	NA	NA	NA	NA	NA	NA	NA	NA	NA	NA	NA	NA
Purpleleaf sand cherry	Prunus cistena	Boston	Massachusetts	4.4	excellent	no_info	0 to 15.24 cm	Boston	NA	NA	NA	NA	NA	NA	NA	NA	NA	NA	NA	NA	NA	NA	NA	NA	NA	NA	NA
White spruce	Picea glauca	Boston	Massachusetts	3.3	excellent	introduced	0 to 15.24 cm	Boston	NA	NA	NA	NA	NA	NA	NA	NA	NA	NA	NA	NA	NA	NA	NA	NA	NA	NA	NA
White spruce	Picea glauca	Boston	Massachusetts	4.5	excellent	introduced	0 to 15.24 cm	Boston	NA	NA	NA	NA	NA	NA	NA	NA	NA	NA	NA	NA	NA	NA	NA	NA	NA	NA	NA
Eastern hemlock	Tsuga canadensis	Boston	Massachusetts	15.1	excellent	naturally_occurring	0 to 15.24 cm	Boston	NA	NA	NA	NA	NA	NA	NA	NA	NA	NA	NA	NA	NA	NA	NA	NA	NA	NA	NA
Eastern hemlock	Tsuga canadensis	Boston	Massachusetts	14.7	excellent	naturally_occurring	0 to 15.24 cm	Boston	NA	NA	NA	NA	NA	NA	NA	NA	NA	NA	NA	NA	NA	NA	NA	NA	NA	NA	NA
Eastern hemlock	Tsuga canadensis	Boston	Massachusetts	13.7	excellent	naturally_occurring	0 to 15.24 cm	Boston	NA	NA	NA	NA	NA	NA	NA	NA	NA	NA	NA	NA	NA	NA	NA	NA	NA	NA	NA
Norway maple	Acer platanoides	Boston	Massachusetts	113	excellent	introduced	more than 76.2 cm	Boston	NA	NA	NA	NA	NA	NA	NA	NA	NA	NA	NA	NA	NA	NA	NA	NA	NA	NA	NA
American beech	Fagus grandifolia	Boston	Massachusetts	3	excellent	naturally_occurring	0 to 15.24 cm	Boston	NA	NA	NA	NA	NA	NA	NA	NA	NA	NA	NA	NA	NA	NA	NA	NA	NA	NA	NA
Red maple	Acer rubrum	Boston	Massachusetts	10.3	excellent	naturally_occurring	0 to 15.24 cm	Boston	NA	NA	NA	NA	NA	NA	NA	NA	NA	NA	NA	NA	NA	NA	NA	NA	NA	NA	NA
American beech	Fagus grandifolia	Boston	Massachusetts	13	excellent	naturally_occurring	0 to 15.24 cm	Boston	NA	NA	NA	NA	NA	NA	NA	NA	NA	NA	NA	NA	NA	NA	NA	NA	NA	NA	NA
Blue spruce	Picea pungens	Boston	Massachusetts	5.7	excellent	introduced	0 to 15.24 cm	Boston	NA	NA	NA	NA	NA	NA	NA	NA	NA	NA	NA	NA	NA	NA	NA	NA	NA	NA	NA
Norway maple	Acer platanoides	Boston	Massachusetts	20.8	excellent	introduced	15.24 to 30.48 cm	Boston	NA	NA	NA	NA	NA	NA	NA	NA	NA	NA	NA	NA	NA	NA	NA	NA	NA	NA	NA
Sugar maple	Acer saccharum	Boston	Massachusetts	2.6	excellent	naturally_occurring	0 to 15.24 cm	Boston	NA	NA	NA	NA	NA	NA	NA	NA	NA	NA	NA	NA	NA	NA	NA	NA	NA	NA	NA
Tree hardwood	Tree	Boston	Massachusetts	3.5	dead	no_info	0 to 15.24 cm	Boston	NA	NA	NA	NA	NA	NA	NA	NA	NA	NA	NA	NA	NA	NA	NA	NA	NA	NA	NA
Sugar maple	Acer saccharum	Boston	Massachusetts	5	excellent	naturally_occurring	0 to 15.24 cm	Boston	NA	NA	NA	NA	NA	NA	NA	NA	NA	NA	NA	NA	NA	NA	NA	NA	NA	NA	NA
Eastern white pine	Pinus strobus	Boston	Massachusetts	3.9	good	naturally_occurring	0 to 15.24 cm	Boston	NA	NA	NA	NA	NA	NA	NA	NA	NA	NA	NA	NA	NA	NA	NA	NA	NA	NA	NA
American elm	Ulmus americana	Boston	Massachusetts	14.6	excellent	naturally_occurring	0 to 15.24 cm	Boston	NA	NA	NA	NA	NA	NA	NA	NA	NA	NA	NA	NA	NA	NA	NA	NA	NA	NA	NA
Sugar maple	Acer saccharum	Boston	Massachusetts	2.8	excellent	naturally_occurring	0 to 15.24 cm	Boston	NA	NA	NA	NA	NA	NA	NA	NA	NA	NA	NA	NA	NA	NA	NA	NA	NA	NA	NA
Norway maple	Acer platanoides	Boston	Massachusetts	42.4	good	introduced	30.48 to 45.72 cm	Boston	NA	NA	NA	NA	NA	NA	NA	NA	NA	NA	NA	NA	NA	NA	NA	NA	NA	NA	NA
Northern red oak	Quercus rubra	Boston	Massachusetts	120.4	good	naturally_occurring	more than 76.2 cm	Boston	NA	NA	NA	NA	NA	NA	NA	NA	NA	NA	NA	NA	NA	NA	NA	NA	NA	NA	NA
Norway maple	Acer platanoides	Boston	Massachusetts	30.2	good	introduced	15.24 to 30.48 cm	Boston	NA	NA	NA	NA	NA	NA	NA	NA	NA	NA	NA	NA	NA	NA	NA	NA	NA	NA	NA
Eastern red cedar	Juniperus virginiana	Boston	Massachusetts	6.3	excellent	naturally_occurring	0 to 15.24 cm	Boston	NA	NA	NA	NA	NA	NA	NA	NA	NA	NA	NA	NA	NA	NA	NA	NA	NA	NA	NA
Eastern red cedar	Juniperus virginiana	Boston	Massachusetts	4.2	excellent	naturally_occurring	0 to 15.24 cm	Boston	NA	NA	NA	NA	NA	NA	NA	NA	NA	NA	NA	NA	NA	NA	NA	NA	NA	NA	NA
Red maple	Acer rubrum	Boston	Massachusetts	43.8	good	naturally_occurring	30.48 to 45.72 cm	Boston	NA	NA	NA	NA	NA	NA	NA	NA	NA	NA	NA	NA	NA	NA	NA	NA	NA	NA	NA
White mulberry	Morus alba	Boston	Massachusetts	15	excellent	introduced	0 to 15.24 cm	Boston	NA	NA	NA	NA	NA	NA	NA	NA	NA	NA	NA	NA	NA	NA	NA	NA	NA	NA	NA
Blue spruce	Picea pungens	Boston	Massachusetts	3.8	excellent	introduced	0 to 15.24 cm	Boston	NA	NA	NA	NA	NA	NA	NA	NA	NA	NA	NA	NA	NA	NA	NA	NA	NA	NA	NA
Northern white cedar	Thuja occidentalis	Boston	Massachusetts	3.9	excellent	naturally_occurring	0 to 15.24 cm	Boston	NA	NA	NA	NA	NA	NA	NA	NA	NA	NA	NA	NA	NA	NA	NA	NA	NA	NA	NA
Northern white cedar	Thuja occidentalis	Boston	Massachusetts	7.8	excellent	naturally_occurring	0 to 15.24 cm	Boston	NA	NA	NA	NA	NA	NA	NA	NA	NA	NA	NA	NA	NA	NA	NA	NA	NA	NA	NA
Apple	Malus	Boston	Massachusetts	13	excellent	no_info	0 to 15.24 cm	Boston	NA	NA	NA	NA	NA	NA	NA	NA	NA	NA	NA	NA	NA	NA	NA	NA	NA	NA	NA
Higan cherry	Prunus subhirtella	Boston	Massachusetts	18.8	excellent	introduced	15.24 to 30.48 cm	Boston	NA	NA	NA	NA	NA	NA	NA	NA	NA	NA	NA	NA	NA	NA	NA	NA	NA	NA	NA
White spruce	Picea glauca	Boston	Massachusetts	12	excellent	introduced	0 to 15.24 cm	Boston	NA	NA	NA	NA	NA	NA	NA	NA	NA	NA	NA	NA	NA	NA	NA	NA	NA	NA	NA
White spruce	Picea glauca	Boston	Massachusetts	9	excellent	introduced	0 to 15.24 cm	Boston	NA	NA	NA	NA	NA	NA	NA	NA	NA	NA	NA	NA	NA	NA	NA	NA	NA	NA	NA
White spruce	Picea glauca	Boston	Massachusetts	9.1	excellent	introduced	0 to 15.24 cm	Boston	NA	NA	NA	NA	NA	NA	NA	NA	NA	NA	NA	NA	NA	NA	NA	NA	NA	NA	NA
White spruce	Picea glauca	Boston	Massachusetts	8	excellent	introduced	0 to 15.24 cm	Boston	NA	NA	NA	NA	NA	NA	NA	NA	NA	NA	NA	NA	NA	NA	NA	NA	NA	NA	NA
Blue spruce	Picea pungens	Boston	Massachusetts	11.3	excellent	introduced	0 to 15.24 cm	Boston	NA	NA	NA	NA	NA	NA	NA	NA	NA	NA	NA	NA	NA	NA	NA	NA	NA	NA	NA
Blue spruce	Picea pungens	Boston	Massachusetts	7.5	excellent	introduced	0 to 15.24 cm	Boston	NA	NA	NA	NA	NA	NA	NA	NA	NA	NA	NA	NA	NA	NA	NA	NA	NA	NA	NA
Sycamore maple	Acer pseudoplatanus	Boston	Massachusetts	11.5	excellent	introduced	0 to 15.24 cm	Boston	NA	NA	NA	NA	NA	NA	NA	NA	NA	NA	NA	NA	NA	NA	NA	NA	NA	NA	NA
Sycamore maple	Acer pseudoplatanus	Boston	Massachusetts	14.1	excellent	introduced	0 to 15.24 cm	Boston	NA	NA	NA	NA	NA	NA	NA	NA	NA	NA	NA	NA	NA	NA	NA	NA	NA	NA	NA
Sycamore maple	Acer pseudoplatanus	Boston	Massachusetts	12.3	excellent	introduced	0 to 15.24 cm	Boston	NA	NA	NA	NA	NA	NA	NA	NA	NA	NA	NA	NA	NA	NA	NA	NA	NA	NA	NA
Sycamore maple	Acer pseudoplatanus	Boston	Massachusetts	12.9	excellent	introduced	0 to 15.24 cm	Boston	NA	NA	NA	NA	NA	NA	NA	NA	NA	NA	NA	NA	NA	NA	NA	NA	NA	NA	NA
Sycamore maple	Acer pseudoplatanus	Boston	Massachusetts	4.5	excellent	introduced	0 to 15.24 cm	Boston	NA	NA	NA	NA	NA	NA	NA	NA	NA	NA	NA	NA	NA	NA	NA	NA	NA	NA	NA
Sycamore maple	Acer pseudoplatanus	Boston	Massachusetts	24.1	excellent	introduced	15.24 to 30.48 cm	Boston	NA	NA	NA	NA	NA	NA	NA	NA	NA	NA	NA	NA	NA	NA	NA	NA	NA	NA	NA
Sycamore maple	Acer pseudoplatanus	Boston	Massachusetts	12.4	good	introduced	0 to 15.24 cm	Boston	NA	NA	NA	NA	NA	NA	NA	NA	NA	NA	NA	NA	NA	NA	NA	NA	NA	NA	NA
Sycamore maple	Acer pseudoplatanus	Boston	Massachusetts	4.3	good	introduced	0 to 15.24 cm	Boston	NA	NA	NA	NA	NA	NA	NA	NA	NA	NA	NA	NA	NA	NA	NA	NA	NA	NA	NA
Sycamore maple	Acer pseudoplatanus	Boston	Massachusetts	17.3	excellent	introduced	15.24 to 30.48 cm	Boston	NA	NA	NA	NA	NA	NA	NA	NA	NA	NA	NA	NA	NA	NA	NA	NA	NA	NA	NA
Sycamore maple	Acer pseudoplatanus	Boston	Massachusetts	22	good	introduced	15.24 to 30.48 cm	Boston	NA	NA	NA	NA	NA	NA	NA	NA	NA	NA	NA	NA	NA	NA	NA	NA	NA	NA	NA
Sycamore maple	Acer pseudoplatanus	Boston	Massachusetts	6.4	good	introduced	0 to 15.24 cm	Boston	NA	NA	NA	NA	NA	NA	NA	NA	NA	NA	NA	NA	NA	NA	NA	NA	NA	NA	NA
Sycamore maple	Acer pseudoplatanus	Boston	Massachusetts	15.1	good	introduced	0 to 15.24 cm	Boston	NA	NA	NA	NA	NA	NA	NA	NA	NA	NA	NA	NA	NA	NA	NA	NA	NA	NA	NA
Norway maple	Acer platanoides	Boston	Massachusetts	10.3	excellent	introduced	0 to 15.24 cm	Boston	NA	NA	NA	NA	NA	NA	NA	NA	NA	NA	NA	NA	NA	NA	NA	NA	NA	NA	NA
Norway maple	Acer platanoides	Boston	Massachusetts	24.8	good	introduced	15.24 to 30.48 cm	Boston	NA	NA	NA	NA	NA	NA	NA	NA	NA	NA	NA	NA	NA	NA	NA	NA	NA	NA	NA
White mulberry	Morus alba	Boston	Massachusetts	3.6	good	introduced	0 to 15.24 cm	Boston	NA	NA	NA	NA	NA	NA	NA	NA	NA	NA	NA	NA	NA	NA	NA	NA	NA	NA	NA
Norway maple	Acer platanoides	Boston	Massachusetts	2.2	good	introduced	0 to 15.24 cm	Boston	NA	NA	NA	NA	NA	NA	NA	NA	NA	NA	NA	NA	NA	NA	NA	NA	NA	NA	NA
Northern hackberry	Celtis occidentalis	Boston	Massachusetts	9	excellent	naturally_occurring	0 to 15.24 cm	Boston	NA	NA	NA	NA	NA	NA	NA	NA	NA	NA	NA	NA	NA	NA	NA	NA	NA	NA	NA
Sycamore maple	Acer pseudoplatanus	Boston	Massachusetts	2.1	good	introduced	0 to 15.24 cm	Boston	NA	NA	NA	NA	NA	NA	NA	NA	NA	NA	NA	NA	NA	NA	NA	NA	NA	NA	NA
Sugar maple	Acer saccharum	Boston	Massachusetts	20.8	excellent	naturally_occurring	15.24 to 30.48 cm	Boston	NA	NA	NA	NA	NA	NA	NA	NA	NA	NA	NA	NA	NA	NA	NA	NA	NA	NA	NA
Sugar maple	Acer saccharum	Boston	Massachusetts	27.3	excellent	naturally_occurring	15.24 to 30.48 cm	Boston	NA	NA	NA	NA	NA	NA	NA	NA	NA	NA	NA	NA	NA	NA	NA	NA	NA	NA	NA
Sugar maple	Acer saccharum	Boston	Massachusetts	33.8	excellent	naturally_occurring	30.48 to 45.72 cm	Boston	NA	NA	NA	NA	NA	NA	NA	NA	NA	NA	NA	NA	NA	NA	NA	NA	NA	NA	NA
Sugar maple	Acer saccharum	Boston	Massachusetts	6.5	excellent	naturally_occurring	0 to 15.24 cm	Boston	NA	NA	NA	NA	NA	NA	NA	NA	NA	NA	NA	NA	NA	NA	NA	NA	NA	NA	NA
Sugar maple	Acer saccharum	Boston	Massachusetts	15.9	excellent	naturally_occurring	15.24 to 30.48 cm	Boston	NA	NA	NA	NA	NA	NA	NA	NA	NA	NA	NA	NA	NA	NA	NA	NA	NA	NA	NA
Sugar maple	Acer saccharum	Boston	Massachusetts	10.7	fair	naturally_occurring	0 to 15.24 cm	Boston	NA	NA	NA	NA	NA	NA	NA	NA	NA	NA	NA	NA	NA	NA	NA	NA	NA	NA	NA
Sugar maple	Acer saccharum	Boston	Massachusetts	3.3	fair	naturally_occurring	0 to 15.24 cm	Boston	NA	NA	NA	NA	NA	NA	NA	NA	NA	NA	NA	NA	NA	NA	NA	NA	NA	NA	NA
Sugar maple	Acer saccharum	Boston	Massachusetts	11	excellent	naturally_occurring	0 to 15.24 cm	Boston	NA	NA	NA	NA	NA	NA	NA	NA	NA	NA	NA	NA	NA	NA	NA	NA	NA	NA	NA
Sugar maple	Acer saccharum	Boston	Massachusetts	3.8	dead	naturally_occurring	0 to 15.24 cm	Boston	NA	NA	NA	NA	NA	NA	NA	NA	NA	NA	NA	NA	NA	NA	NA	NA	NA	NA	NA
Sugar maple	Acer saccharum	Boston	Massachusetts	5	excellent	naturally_occurring	0 to 15.24 cm	Boston	NA	NA	NA	NA	NA	NA	NA	NA	NA	NA	NA	NA	NA	NA	NA	NA	NA	NA	NA
Sugar maple	Acer saccharum	Boston	Massachusetts	5.3	good	naturally_occurring	0 to 15.24 cm	Boston	NA	NA	NA	NA	NA	NA	NA	NA	NA	NA	NA	NA	NA	NA	NA	NA	NA	NA	NA
Sugar maple	Acer saccharum	Boston	Massachusetts	35	excellent	naturally_occurring	30.48 to 45.72 cm	Boston	NA	NA	NA	NA	NA	NA	NA	NA	NA	NA	NA	NA	NA	NA	NA	NA	NA	NA	NA
Sugar maple	Acer saccharum	Boston	Massachusetts	6.8	excellent	naturally_occurring	0 to 15.24 cm	Boston	NA	NA	NA	NA	NA	NA	NA	NA	NA	NA	NA	NA	NA	NA	NA	NA	NA	NA	NA
Sugar maple	Acer saccharum	Boston	Massachusetts	7.5	excellent	naturally_occurring	0 to 15.24 cm	Boston	NA	NA	NA	NA	NA	NA	NA	NA	NA	NA	NA	NA	NA	NA	NA	NA	NA	NA	NA
Sugar maple	Acer saccharum	Boston	Massachusetts	11.2	good	naturally_occurring	0 to 15.24 cm	Boston	NA	NA	NA	NA	NA	NA	NA	NA	NA	NA	NA	NA	NA	NA	NA	NA	NA	NA	NA
Sugar maple	Acer saccharum	Boston	Massachusetts	6.2	good	naturally_occurring	0 to 15.24 cm	Boston	NA	NA	NA	NA	NA	NA	NA	NA	NA	NA	NA	NA	NA	NA	NA	NA	NA	NA	NA
Sugar maple	Acer saccharum	Boston	Massachusetts	13.8	excellent	naturally_occurring	0 to 15.24 cm	Boston	NA	NA	NA	NA	NA	NA	NA	NA	NA	NA	NA	NA	NA	NA	NA	NA	NA	NA	NA
Sugar maple	Acer saccharum	Boston	Massachusetts	17.1	excellent	naturally_occurring	15.24 to 30.48 cm	Boston	NA	NA	NA	NA	NA	NA	NA	NA	NA	NA	NA	NA	NA	NA	NA	NA	NA	NA	NA
Sugar maple	Acer saccharum	Boston	Massachusetts	13.7	good	naturally_occurring	0 to 15.24 cm	Boston	NA	NA	NA	NA	NA	NA	NA	NA	NA	NA	NA	NA	NA	NA	NA	NA	NA	NA	NA
Sugar maple	Acer saccharum	Boston	Massachusetts	4.4	excellent	naturally_occurring	0 to 15.24 cm	Boston	NA	NA	NA	NA	NA	NA	NA	NA	NA	NA	NA	NA	NA	NA	NA	NA	NA	NA	NA
Sugar maple	Acer saccharum	Boston	Massachusetts	2	excellent	naturally_occurring	0 to 15.24 cm	Boston	NA	NA	NA	NA	NA	NA	NA	NA	NA	NA	NA	NA	NA	NA	NA	NA	NA	NA	NA
Glossy buckthorn	Frangula alnus	Boston	Massachusetts	2.2	fair	introduced	0 to 15.24 cm	Boston	NA	NA	NA	NA	NA	NA	NA	NA	NA	NA	NA	NA	NA	NA	NA	NA	NA	NA	NA
Sugar maple	Acer saccharum	Boston	Massachusetts	6.8	excellent	naturally_occurring	0 to 15.24 cm	Boston	NA	NA	NA	NA	NA	NA	NA	NA	NA	NA	NA	NA	NA	NA	NA	NA	NA	NA	NA
Sugar maple	Acer saccharum	Boston	Massachusetts	53.4	good	naturally_occurring	45.72 to 60.96 cm	Boston	NA	NA	NA	NA	NA	NA	NA	NA	NA	NA	NA	NA	NA	NA	NA	NA	NA	NA	NA
Glossy buckthorn	Frangula alnus	Boston	Massachusetts	6.3	fair	introduced	0 to 15.24 cm	Boston	NA	NA	NA	NA	NA	NA	NA	NA	NA	NA	NA	NA	NA	NA	NA	NA	NA	NA	NA
Sugar maple	Acer saccharum	Boston	Massachusetts	16.2	excellent	naturally_occurring	15.24 to 30.48 cm	Boston	NA	NA	NA	NA	NA	NA	NA	NA	NA	NA	NA	NA	NA	NA	NA	NA	NA	NA	NA
Eastern white pine	Pinus strobus	Boston	Massachusetts	23.9	excellent	naturally_occurring	15.24 to 30.48 cm	Boston	NA	NA	NA	NA	NA	NA	NA	NA	NA	NA	NA	NA	NA	NA	NA	NA	NA	NA	NA
Sugar maple	Acer saccharum	Boston	Massachusetts	4.5	excellent	naturally_occurring	0 to 15.24 cm	Boston	NA	NA	NA	NA	NA	NA	NA	NA	NA	NA	NA	NA	NA	NA	NA	NA	NA	NA	NA
Glossy buckthorn	Frangula alnus	Boston	Massachusetts	5.1	poor	introduced	0 to 15.24 cm	Boston	NA	NA	NA	NA	NA	NA	NA	NA	NA	NA	NA	NA	NA	NA	NA	NA	NA	NA	NA
Sugar maple	Acer saccharum	Boston	Massachusetts	10.5	excellent	naturally_occurring	0 to 15.24 cm	Boston	NA	NA	NA	NA	NA	NA	NA	NA	NA	NA	NA	NA	NA	NA	NA	NA	NA	NA	NA
Sugar maple	Acer saccharum	Boston	Massachusetts	3.3	poor	naturally_occurring	0 to 15.24 cm	Boston	NA	NA	NA	NA	NA	NA	NA	NA	NA	NA	NA	NA	NA	NA	NA	NA	NA	NA	NA
Sugar maple	Acer saccharum	Boston	Massachusetts	12.2	poor	naturally_occurring	0 to 15.24 cm	Boston	NA	NA	NA	NA	NA	NA	NA	NA	NA	NA	NA	NA	NA	NA	NA	NA	NA	NA	NA
Sugar maple	Acer saccharum	Boston	Massachusetts	3	excellent	naturally_occurring	0 to 15.24 cm	Boston	NA	NA	NA	NA	NA	NA	NA	NA	NA	NA	NA	NA	NA	NA	NA	NA	NA	NA	NA
Sugar maple	Acer saccharum	Boston	Massachusetts	2.6	dead	naturally_occurring	0 to 15.24 cm	Boston	NA	NA	NA	NA	NA	NA	NA	NA	NA	NA	NA	NA	NA	NA	NA	NA	NA	NA	NA
Sugar maple	Acer saccharum	Boston	Massachusetts	4.1	excellent	naturally_occurring	0 to 15.24 cm	Boston	NA	NA	NA	NA	NA	NA	NA	NA	NA	NA	NA	NA	NA	NA	NA	NA	NA	NA	NA
Eastern white pine	Pinus strobus	Boston	Massachusetts	27.7	excellent	naturally_occurring	15.24 to 30.48 cm	Boston	NA	NA	NA	NA	NA	NA	NA	NA	NA	NA	NA	NA	NA	NA	NA	NA	NA	NA	NA
Sugar maple	Acer saccharum	Boston	Massachusetts	2.2	excellent	naturally_occurring	0 to 15.24 cm	Boston	NA	NA	NA	NA	NA	NA	NA	NA	NA	NA	NA	NA	NA	NA	NA	NA	NA	NA	NA
Callery pear bradford	Pyrus calleryana	Boston	Massachusetts	4.3	excellent	introduced	0 to 15.24 cm	Boston	NA	NA	NA	NA	NA	NA	NA	NA	NA	NA	NA	NA	NA	NA	NA	NA	NA	NA	NA
Sugar maple	Acer saccharum	Boston	Massachusetts	5	good	naturally_occurring	0 to 15.24 cm	Boston	NA	NA	NA	NA	NA	NA	NA	NA	NA	NA	NA	NA	NA	NA	NA	NA	NA	NA	NA
Blue spruce	Picea pungens	Boston	Massachusetts	3.9	excellent	introduced	0 to 15.24 cm	Boston	NA	NA	NA	NA	NA	NA	NA	NA	NA	NA	NA	NA	NA	NA	NA	NA	NA	NA	NA
Sugar maple	Acer saccharum	Boston	Massachusetts	27.6	excellent	naturally_occurring	15.24 to 30.48 cm	Boston	NA	NA	NA	NA	NA	NA	NA	NA	NA	NA	NA	NA	NA	NA	NA	NA	NA	NA	NA
Sugar maple	Acer saccharum	Boston	Massachusetts	2.5	excellent	naturally_occurring	0 to 15.24 cm	Boston	NA	NA	NA	NA	NA	NA	NA	NA	NA	NA	NA	NA	NA	NA	NA	NA	NA	NA	NA
Sugar maple	Acer saccharum	Boston	Massachusetts	18.3	excellent	naturally_occurring	15.24 to 30.48 cm	Boston	NA	NA	NA	NA	NA	NA	NA	NA	NA	NA	NA	NA	NA	NA	NA	NA	NA	NA	NA
Callery pear bradford	Pyrus calleryana	Boston	Massachusetts	2.6	excellent	introduced	0 to 15.24 cm	Boston	NA	NA	NA	NA	NA	NA	NA	NA	NA	NA	NA	NA	NA	NA	NA	NA	NA	NA	NA
Black cherry	Prunus serotina	Boston	Massachusetts	52.7	good	naturally_occurring	45.72 to 60.96 cm	Boston	NA	NA	NA	NA	NA	NA	NA	NA	NA	NA	NA	NA	NA	NA	NA	NA	NA	NA	NA
Sugar maple	Acer saccharum	Boston	Massachusetts	16.9	good	naturally_occurring	15.24 to 30.48 cm	Boston	NA	NA	NA	NA	NA	NA	NA	NA	NA	NA	NA	NA	NA	NA	NA	NA	NA	NA	NA
Sugar maple	Acer saccharum	Boston	Massachusetts	35.6	excellent	naturally_occurring	30.48 to 45.72 cm	Boston	NA	NA	NA	NA	NA	NA	NA	NA	NA	NA	NA	NA	NA	NA	NA	NA	NA	NA	NA
Sugar maple	Acer saccharum	Boston	Massachusetts	9.1	excellent	naturally_occurring	0 to 15.24 cm	Boston	NA	NA	NA	NA	NA	NA	NA	NA	NA	NA	NA	NA	NA	NA	NA	NA	NA	NA	NA
Sugar maple	Acer saccharum	Boston	Massachusetts	18.4	excellent	naturally_occurring	15.24 to 30.48 cm	Boston	NA	NA	NA	NA	NA	NA	NA	NA	NA	NA	NA	NA	NA	NA	NA	NA	NA	NA	NA
Sugar maple	Acer saccharum	Boston	Massachusetts	2.1	excellent	naturally_occurring	0 to 15.24 cm	Boston	NA	NA	NA	NA	NA	NA	NA	NA	NA	NA	NA	NA	NA	NA	NA	NA	NA	NA	NA
Glossy buckthorn	Frangula alnus	Boston	Massachusetts	4.7	fair	introduced	0 to 15.24 cm	Boston	NA	NA	NA	NA	NA	NA	NA	NA	NA	NA	NA	NA	NA	NA	NA	NA	NA	NA	NA
Black cherry	Prunus serotina	Boston	Massachusetts	24	poor	naturally_occurring	15.24 to 30.48 cm	Boston	NA	NA	NA	NA	NA	NA	NA	NA	NA	NA	NA	NA	NA	NA	NA	NA	NA	NA	NA
Sugar maple	Acer saccharum	Boston	Massachusetts	6.3	excellent	naturally_occurring	0 to 15.24 cm	Boston	NA	NA	NA	NA	NA	NA	NA	NA	NA	NA	NA	NA	NA	NA	NA	NA	NA	NA	NA
Sugar maple	Acer saccharum	Boston	Massachusetts	24	excellent	naturally_occurring	15.24 to 30.48 cm	Boston	NA	NA	NA	NA	NA	NA	NA	NA	NA	NA	NA	NA	NA	NA	NA	NA	NA	NA	NA
Sugar maple	Acer saccharum	Boston	Massachusetts	2	excellent	naturally_occurring	0 to 15.24 cm	Boston	NA	NA	NA	NA	NA	NA	NA	NA	NA	NA	NA	NA	NA	NA	NA	NA	NA	NA	NA
Sugar maple	Acer saccharum	Boston	Massachusetts	3	good	naturally_occurring	0 to 15.24 cm	Boston	NA	NA	NA	NA	NA	NA	NA	NA	NA	NA	NA	NA	NA	NA	NA	NA	NA	NA	NA
Sugar maple	Acer saccharum	Boston	Massachusetts	7.5	excellent	naturally_occurring	0 to 15.24 cm	Boston	NA	NA	NA	NA	NA	NA	NA	NA	NA	NA	NA	NA	NA	NA	NA	NA	NA	NA	NA
Sugar maple	Acer saccharum	Boston	Massachusetts	8.1	excellent	naturally_occurring	0 to 15.24 cm	Boston	NA	NA	NA	NA	NA	NA	NA	NA	NA	NA	NA	NA	NA	NA	NA	NA	NA	NA	NA
Glossy buckthorn	Frangula alnus	Boston	Massachusetts	13	poor	introduced	0 to 15.24 cm	Boston	NA	NA	NA	NA	NA	NA	NA	NA	NA	NA	NA	NA	NA	NA	NA	NA	NA	NA	NA
Sugar maple	Acer saccharum	Boston	Massachusetts	7	good	naturally_occurring	0 to 15.24 cm	Boston	NA	NA	NA	NA	NA	NA	NA	NA	NA	NA	NA	NA	NA	NA	NA	NA	NA	NA	NA
Eastern white pine	Pinus strobus	Boston	Massachusetts	29.4	excellent	naturally_occurring	15.24 to 30.48 cm	Boston	NA	NA	NA	NA	NA	NA	NA	NA	NA	NA	NA	NA	NA	NA	NA	NA	NA	NA	NA
Eastern white pine	Pinus strobus	Boston	Massachusetts	25	fair	naturally_occurring	15.24 to 30.48 cm	Boston	NA	NA	NA	NA	NA	NA	NA	NA	NA	NA	NA	NA	NA	NA	NA	NA	NA	NA	NA
Eastern white pine	Pinus strobus	Boston	Massachusetts	31.3	good	naturally_occurring	30.48 to 45.72 cm	Boston	NA	NA	NA	NA	NA	NA	NA	NA	NA	NA	NA	NA	NA	NA	NA	NA	NA	NA	NA
Sugar maple	Acer saccharum	Boston	Massachusetts	23.9	excellent	naturally_occurring	15.24 to 30.48 cm	Boston	NA	NA	NA	NA	NA	NA	NA	NA	NA	NA	NA	NA	NA	NA	NA	NA	NA	NA	NA
Sugar maple	Acer saccharum	Boston	Massachusetts	27.7	excellent	naturally_occurring	15.24 to 30.48 cm	Boston	NA	NA	NA	NA	NA	NA	NA	NA	NA	NA	NA	NA	NA	NA	NA	NA	NA	NA	NA
Eastern white pine	Pinus strobus	Boston	Massachusetts	29.3	excellent	naturally_occurring	15.24 to 30.48 cm	Boston	NA	NA	NA	NA	NA	NA	NA	NA	NA	NA	NA	NA	NA	NA	NA	NA	NA	NA	NA
Eastern white pine	Pinus strobus	Boston	Massachusetts	25	excellent	naturally_occurring	15.24 to 30.48 cm	Boston	NA	NA	NA	NA	NA	NA	NA	NA	NA	NA	NA	NA	NA	NA	NA	NA	NA	NA	NA
Eastern white pine	Pinus strobus	Boston	Massachusetts	30.7	excellent	naturally_occurring	30.48 to 45.72 cm	Boston	NA	NA	NA	NA	NA	NA	NA	NA	NA	NA	NA	NA	NA	NA	NA	NA	NA	NA	NA
Eastern white pine	Pinus strobus	Boston	Massachusetts	32.8	excellent	naturally_occurring	30.48 to 45.72 cm	Boston	NA	NA	NA	NA	NA	NA	NA	NA	NA	NA	NA	NA	NA	NA	NA	NA	NA	NA	NA
Eastern white pine	Pinus strobus	Boston	Massachusetts	28.6	excellent	naturally_occurring	15.24 to 30.48 cm	Boston	NA	NA	NA	NA	NA	NA	NA	NA	NA	NA	NA	NA	NA	NA	NA	NA	NA	NA	NA
Sugar maple	Acer saccharum	Boston	Massachusetts	3.9	good	naturally_occurring	0 to 15.24 cm	Boston	NA	NA	NA	NA	NA	NA	NA	NA	NA	NA	NA	NA	NA	NA	NA	NA	NA	NA	NA
Eastern white pine	Pinus strobus	Boston	Massachusetts	34.1	excellent	naturally_occurring	30.48 to 45.72 cm	Boston	NA	NA	NA	NA	NA	NA	NA	NA	NA	NA	NA	NA	NA	NA	NA	NA	NA	NA	NA
Norway spruce	Picea abies	Boston	Massachusetts	7.9	excellent	introduced	0 to 15.24 cm	Boston	NA	NA	NA	NA	NA	NA	NA	NA	NA	NA	NA	NA	NA	NA	NA	NA	NA	NA	NA
Norway spruce	Picea abies	Boston	Massachusetts	8.2	excellent	introduced	0 to 15.24 cm	Boston	NA	NA	NA	NA	NA	NA	NA	NA	NA	NA	NA	NA	NA	NA	NA	NA	NA	NA	NA
Norway spruce	Picea abies	Boston	Massachusetts	4.9	excellent	introduced	0 to 15.24 cm	Boston	NA	NA	NA	NA	NA	NA	NA	NA	NA	NA	NA	NA	NA	NA	NA	NA	NA	NA	NA
Norway spruce	Picea abies	Boston	Massachusetts	4.9	excellent	introduced	0 to 15.24 cm	Boston	NA	NA	NA	NA	NA	NA	NA	NA	NA	NA	NA	NA	NA	NA	NA	NA	NA	NA	NA
American elm	Ulmus americana	Boston	Massachusetts	42.9	excellent	naturally_occurring	30.48 to 45.72 cm	Boston	NA	NA	NA	NA	NA	NA	NA	NA	NA	NA	NA	NA	NA	NA	NA	NA	NA	NA	NA
Callery pear bradford	Pyrus calleryana	Boston	Massachusetts	2.3	excellent	introduced	0 to 15.24 cm	Boston	NA	NA	NA	NA	NA	NA	NA	NA	NA	NA	NA	NA	NA	NA	NA	NA	NA	NA	NA
Sugar maple	Acer saccharum	Boston	Massachusetts	4.3	good	naturally_occurring	0 to 15.24 cm	Boston	NA	NA	NA	NA	NA	NA	NA	NA	NA	NA	NA	NA	NA	NA	NA	NA	NA	NA	NA
Glossy buckthorn	Frangula alnus	Boston	Massachusetts	2.6	excellent	introduced	0 to 15.24 cm	Boston	NA	NA	NA	NA	NA	NA	NA	NA	NA	NA	NA	NA	NA	NA	NA	NA	NA	NA	NA
Sugar maple	Acer saccharum	Boston	Massachusetts	29.3	excellent	naturally_occurring	15.24 to 30.48 cm	Boston	NA	NA	NA	NA	NA	NA	NA	NA	NA	NA	NA	NA	NA	NA	NA	NA	NA	NA	NA
White ash	Fraxinus americana	Boston	Massachusetts	41.4	good	naturally_occurring	30.48 to 45.72 cm	Boston	NA	NA	NA	NA	NA	NA	NA	NA	NA	NA	NA	NA	NA	NA	NA	NA	NA	NA	NA
Pin oak	Quercus palustris	Boston	Massachusetts	52.5	fair	naturally_occurring	45.72 to 60.96 cm	Boston	NA	NA	NA	NA	NA	NA	NA	NA	NA	NA	NA	NA	NA	NA	NA	NA	NA	NA	NA
American elm	Ulmus americana	Boston	Massachusetts	36.7	excellent	naturally_occurring	30.48 to 45.72 cm	Boston	NA	NA	NA	NA	NA	NA	NA	NA	NA	NA	NA	NA	NA	NA	NA	NA	NA	NA	NA
American elm	Ulmus americana	Boston	Massachusetts	42.9	excellent	naturally_occurring	30.48 to 45.72 cm	Boston	NA	NA	NA	NA	NA	NA	NA	NA	NA	NA	NA	NA	NA	NA	NA	NA	NA	NA	NA
American elm	Ulmus americana	Boston	Massachusetts	37.2	good	naturally_occurring	30.48 to 45.72 cm	Boston	NA	NA	NA	NA	NA	NA	NA	NA	NA	NA	NA	NA	NA	NA	NA	NA	NA	NA	NA
American elm	Ulmus americana	Boston	Massachusetts	23.1	good	naturally_occurring	15.24 to 30.48 cm	Boston	NA	NA	NA	NA	NA	NA	NA	NA	NA	NA	NA	NA	NA	NA	NA	NA	NA	NA	NA
Red maple	Acer rubrum	Boston	Massachusetts	15.2	excellent	naturally_occurring	0 to 15.24 cm	Boston	NA	NA	NA	NA	NA	NA	NA	NA	NA	NA	NA	NA	NA	NA	NA	NA	NA	NA	NA
American elm	Ulmus americana	Boston	Massachusetts	26.7	excellent	naturally_occurring	15.24 to 30.48 cm	Boston	NA	NA	NA	NA	NA	NA	NA	NA	NA	NA	NA	NA	NA	NA	NA	NA	NA	NA	NA
Black cherry	Prunus serotina	Boston	Massachusetts	22	excellent	naturally_occurring	15.24 to 30.48 cm	Boston	NA	NA	NA	NA	NA	NA	NA	NA	NA	NA	NA	NA	NA	NA	NA	NA	NA	NA	NA
Black cherry	Prunus serotina	Boston	Massachusetts	66.5	excellent	naturally_occurring	60.96 to 76.2 cm	Boston	NA	NA	NA	NA	NA	NA	NA	NA	NA	NA	NA	NA	NA	NA	NA	NA	NA	NA	NA
Eastern red cedar	Juniperus virginiana	Boston	Massachusetts	8.8	good	naturally_occurring	0 to 15.24 cm	Boston	NA	NA	NA	NA	NA	NA	NA	NA	NA	NA	NA	NA	NA	NA	NA	NA	NA	NA	NA
Norway maple	Acer platanoides	Boston	Massachusetts	4.4	excellent	introduced	0 to 15.24 cm	Boston	NA	NA	NA	NA	NA	NA	NA	NA	NA	NA	NA	NA	NA	NA	NA	NA	NA	NA	NA
Black cherry	Prunus serotina	Boston	Massachusetts	28.3	excellent	naturally_occurring	15.24 to 30.48 cm	Boston	NA	NA	NA	NA	NA	NA	NA	NA	NA	NA	NA	NA	NA	NA	NA	NA	NA	NA	NA
Eastern red cedar	Juniperus virginiana	Boston	Massachusetts	9.6	good	naturally_occurring	0 to 15.24 cm	Boston	NA	NA	NA	NA	NA	NA	NA	NA	NA	NA	NA	NA	NA	NA	NA	NA	NA	NA	NA
Eastern red cedar	Juniperus virginiana	Boston	Massachusetts	6.4	excellent	naturally_occurring	0 to 15.24 cm	Boston	NA	NA	NA	NA	NA	NA	NA	NA	NA	NA	NA	NA	NA	NA	NA	NA	NA	NA	NA
Tree hardwood	Tree	Boston	Massachusetts	4.2	dead	no_info	0 to 15.24 cm	Boston	NA	NA	NA	NA	NA	NA	NA	NA	NA	NA	NA	NA	NA	NA	NA	NA	NA	NA	NA
Black cherry	Prunus serotina	Boston	Massachusetts	24.6	excellent	naturally_occurring	15.24 to 30.48 cm	Boston	NA	NA	NA	NA	NA	NA	NA	NA	NA	NA	NA	NA	NA	NA	NA	NA	NA	NA	NA
Black cherry	Prunus serotina	Boston	Massachusetts	58.8	excellent	naturally_occurring	45.72 to 60.96 cm	Boston	NA	NA	NA	NA	NA	NA	NA	NA	NA	NA	NA	NA	NA	NA	NA	NA	NA	NA	NA
Eastern red cedar	Juniperus virginiana	Boston	Massachusetts	7.8	fair	naturally_occurring	0 to 15.24 cm	Boston	NA	NA	NA	NA	NA	NA	NA	NA	NA	NA	NA	NA	NA	NA	NA	NA	NA	NA	NA
Norway maple	Acer platanoides	Boston	Massachusetts	12	good	introduced	0 to 15.24 cm	Boston	NA	NA	NA	NA	NA	NA	NA	NA	NA	NA	NA	NA	NA	NA	NA	NA	NA	NA	NA
Black cherry	Prunus serotina	Boston	Massachusetts	20	excellent	naturally_occurring	15.24 to 30.48 cm	Boston	NA	NA	NA	NA	NA	NA	NA	NA	NA	NA	NA	NA	NA	NA	NA	NA	NA	NA	NA
Eastern red cedar	Juniperus virginiana	Boston	Massachusetts	35.3	excellent	naturally_occurring	30.48 to 45.72 cm	Boston	NA	NA	NA	NA	NA	NA	NA	NA	NA	NA	NA	NA	NA	NA	NA	NA	NA	NA	NA
Eastern red cedar	Juniperus virginiana	Boston	Massachusetts	21.1	excellent	naturally_occurring	15.24 to 30.48 cm	Boston	NA	NA	NA	NA	NA	NA	NA	NA	NA	NA	NA	NA	NA	NA	NA	NA	NA	NA	NA
Pear	Pyrus	Boston	Massachusetts	15.7	fair	no_info	15.24 to 30.48 cm	Boston	NA	NA	NA	NA	NA	NA	NA	NA	NA	NA	NA	NA	NA	NA	NA	NA	NA	NA	NA
Arrowwood	Viburnum dentatum	Boston	Massachusetts	6.3	poor	introduced	0 to 15.24 cm	Boston	NA	NA	NA	NA	NA	NA	NA	NA	NA	NA	NA	NA	NA	NA	NA	NA	NA	NA	NA
Black cherry	Prunus serotina	Boston	Massachusetts	39.1	excellent	naturally_occurring	30.48 to 45.72 cm	Boston	NA	NA	NA	NA	NA	NA	NA	NA	NA	NA	NA	NA	NA	NA	NA	NA	NA	NA	NA
Black walnut	Juglans nigra	Boston	Massachusetts	16.4	excellent	introduced	15.24 to 30.48 cm	Boston	NA	NA	NA	NA	NA	NA	NA	NA	NA	NA	NA	NA	NA	NA	NA	NA	NA	NA	NA
Black cherry	Prunus serotina	Boston	Massachusetts	35	excellent	naturally_occurring	30.48 to 45.72 cm	Boston	NA	NA	NA	NA	NA	NA	NA	NA	NA	NA	NA	NA	NA	NA	NA	NA	NA	NA	NA
Eastern red cedar	Juniperus virginiana	Boston	Massachusetts	38.2	fair	naturally_occurring	30.48 to 45.72 cm	Boston	NA	NA	NA	NA	NA	NA	NA	NA	NA	NA	NA	NA	NA	NA	NA	NA	NA	NA	NA
Paradise apple	Malus pumila	Boston	Massachusetts	20	excellent	introduced	15.24 to 30.48 cm	Boston	NA	NA	NA	NA	NA	NA	NA	NA	NA	NA	NA	NA	NA	NA	NA	NA	NA	NA	NA
Red maple	Acer rubrum	Boston	Massachusetts	8.1	excellent	naturally_occurring	0 to 15.24 cm	Boston	NA	NA	NA	NA	NA	NA	NA	NA	NA	NA	NA	NA	NA	NA	NA	NA	NA	NA	NA
Eastern red cedar	Juniperus virginiana	Boston	Massachusetts	8	excellent	naturally_occurring	0 to 15.24 cm	Boston	NA	NA	NA	NA	NA	NA	NA	NA	NA	NA	NA	NA	NA	NA	NA	NA	NA	NA	NA
Eastern red cedar	Juniperus virginiana	Boston	Massachusetts	23.2	good	naturally_occurring	15.24 to 30.48 cm	Boston	NA	NA	NA	NA	NA	NA	NA	NA	NA	NA	NA	NA	NA	NA	NA	NA	NA	NA	NA
Norway maple	Acer platanoides	Boston	Massachusetts	15	excellent	introduced	0 to 15.24 cm	Boston	NA	NA	NA	NA	NA	NA	NA	NA	NA	NA	NA	NA	NA	NA	NA	NA	NA	NA	NA
Red maple	Acer rubrum	Boston	Massachusetts	7.7	excellent	naturally_occurring	0 to 15.24 cm	Boston	NA	NA	NA	NA	NA	NA	NA	NA	NA	NA	NA	NA	NA	NA	NA	NA	NA	NA	NA
Eastern red cedar	Juniperus virginiana	Boston	Massachusetts	5	excellent	naturally_occurring	0 to 15.24 cm	Boston	NA	NA	NA	NA	NA	NA	NA	NA	NA	NA	NA	NA	NA	NA	NA	NA	NA	NA	NA
Paradise apple	Malus pumila	Boston	Massachusetts	3.7	excellent	introduced	0 to 15.24 cm	Boston	NA	NA	NA	NA	NA	NA	NA	NA	NA	NA	NA	NA	NA	NA	NA	NA	NA	NA	NA
Eastern red cedar	Juniperus virginiana	Boston	Massachusetts	3	good	naturally_occurring	0 to 15.24 cm	Boston	NA	NA	NA	NA	NA	NA	NA	NA	NA	NA	NA	NA	NA	NA	NA	NA	NA	NA	NA
Eastern red cedar	Juniperus virginiana	Boston	Massachusetts	15.9	good	naturally_occurring	15.24 to 30.48 cm	Boston	NA	NA	NA	NA	NA	NA	NA	NA	NA	NA	NA	NA	NA	NA	NA	NA	NA	NA	NA
Black cherry	Prunus serotina	Boston	Massachusetts	8.1	excellent	naturally_occurring	0 to 15.24 cm	Boston	NA	NA	NA	NA	NA	NA	NA	NA	NA	NA	NA	NA	NA	NA	NA	NA	NA	NA	NA
Eastern red cedar	Juniperus virginiana	Boston	Massachusetts	3.5	poor	naturally_occurring	0 to 15.24 cm	Boston	NA	NA	NA	NA	NA	NA	NA	NA	NA	NA	NA	NA	NA	NA	NA	NA	NA	NA	NA
Black tupelo	Nyssa sylvatica	Boston	Massachusetts	5.5	excellent	naturally_occurring	0 to 15.24 cm	Boston	NA	NA	NA	NA	NA	NA	NA	NA	NA	NA	NA	NA	NA	NA	NA	NA	NA	NA	NA
Eastern red cedar	Juniperus virginiana	Boston	Massachusetts	3	good	naturally_occurring	0 to 15.24 cm	Boston	NA	NA	NA	NA	NA	NA	NA	NA	NA	NA	NA	NA	NA	NA	NA	NA	NA	NA	NA
Red maple	Acer rubrum	Boston	Massachusetts	2.9	excellent	naturally_occurring	0 to 15.24 cm	Boston	NA	NA	NA	NA	NA	NA	NA	NA	NA	NA	NA	NA	NA	NA	NA	NA	NA	NA	NA
Spruce	Picea	Boston	Massachusetts	15	excellent	no_info	0 to 15.24 cm	Boston	NA	NA	NA	NA	NA	NA	NA	NA	NA	NA	NA	NA	NA	NA	NA	NA	NA	NA	NA
Northern white cedar	Thuja occidentalis	Boston	Massachusetts	4.1	excellent	naturally_occurring	0 to 15.24 cm	Boston	NA	NA	NA	NA	NA	NA	NA	NA	NA	NA	NA	NA	NA	NA	NA	NA	NA	NA	NA
Tree hardwood	Tree	Boston	Massachusetts	2	dead	no_info	0 to 15.24 cm	Boston	NA	NA	NA	NA	NA	NA	NA	NA	NA	NA	NA	NA	NA	NA	NA	NA	NA	NA	NA
Arrowwood	Viburnum dentatum	Boston	Massachusetts	5.6	excellent	introduced	0 to 15.24 cm	Boston	NA	NA	NA	NA	NA	NA	NA	NA	NA	NA	NA	NA	NA	NA	NA	NA	NA	NA	NA
Norway maple	Acer platanoides	Boston	Massachusetts	15	excellent	introduced	0 to 15.24 cm	Boston	NA	NA	NA	NA	NA	NA	NA	NA	NA	NA	NA	NA	NA	NA	NA	NA	NA	NA	NA
Eastern red cedar	Juniperus virginiana	Boston	Massachusetts	20.8	fair	naturally_occurring	15.24 to 30.48 cm	Boston	NA	NA	NA	NA	NA	NA	NA	NA	NA	NA	NA	NA	NA	NA	NA	NA	NA	NA	NA
Eastern red cedar	Juniperus virginiana	Boston	Massachusetts	8.1	excellent	naturally_occurring	0 to 15.24 cm	Boston	NA	NA	NA	NA	NA	NA	NA	NA	NA	NA	NA	NA	NA	NA	NA	NA	NA	NA	NA
Eastern red cedar	Juniperus virginiana	Boston	Massachusetts	15.5	excellent	naturally_occurring	15.24 to 30.48 cm	Boston	NA	NA	NA	NA	NA	NA	NA	NA	NA	NA	NA	NA	NA	NA	NA	NA	NA	NA	NA
Eastern red cedar	Juniperus virginiana	Boston	Massachusetts	15.1	dead	naturally_occurring	0 to 15.24 cm	Boston	NA	NA	NA	NA	NA	NA	NA	NA	NA	NA	NA	NA	NA	NA	NA	NA	NA	NA	NA
Paradise apple	Malus pumila	Boston	Massachusetts	6.3	fair	introduced	0 to 15.24 cm	Boston	NA	NA	NA	NA	NA	NA	NA	NA	NA	NA	NA	NA	NA	NA	NA	NA	NA	NA	NA
Spruce	Picea	Boston	Massachusetts	24	good	no_info	15.24 to 30.48 cm	Boston	NA	NA	NA	NA	NA	NA	NA	NA	NA	NA	NA	NA	NA	NA	NA	NA	NA	NA	NA
Elaeagnus	Elaeagnus	Boston	Massachusetts	5.4	excellent	no_info	0 to 15.24 cm	Boston	NA	NA	NA	NA	NA	NA	NA	NA	NA	NA	NA	NA	NA	NA	NA	NA	NA	NA	NA
Tree hardwood	Tree	Boston	Massachusetts	7.6	dead	no_info	0 to 15.24 cm	Boston	NA	NA	NA	NA	NA	NA	NA	NA	NA	NA	NA	NA	NA	NA	NA	NA	NA	NA	NA
Tree hardwood	Tree	Boston	Massachusetts	7.6	dead	no_info	0 to 15.24 cm	Boston	NA	NA	NA	NA	NA	NA	NA	NA	NA	NA	NA	NA	NA	NA	NA	NA	NA	NA	NA
Red maple	Acer rubrum	Boston	Massachusetts	14.4	excellent	naturally_occurring	0 to 15.24 cm	Boston	NA	NA	NA	NA	NA	NA	NA	NA	NA	NA	NA	NA	NA	NA	NA	NA	NA	NA	NA
Red maple	Acer rubrum	Boston	Massachusetts	4.9	excellent	naturally_occurring	0 to 15.24 cm	Boston	NA	NA	NA	NA	NA	NA	NA	NA	NA	NA	NA	NA	NA	NA	NA	NA	NA	NA	NA
Black cherry	Prunus serotina	Boston	Massachusetts	14.4	excellent	naturally_occurring	0 to 15.24 cm	Boston	NA	NA	NA	NA	NA	NA	NA	NA	NA	NA	NA	NA	NA	NA	NA	NA	NA	NA	NA
Black cherry	Prunus serotina	Boston	Massachusetts	9.1	excellent	naturally_occurring	0 to 15.24 cm	Boston	NA	NA	NA	NA	NA	NA	NA	NA	NA	NA	NA	NA	NA	NA	NA	NA	NA	NA	NA
Black cherry	Prunus serotina	Boston	Massachusetts	5.3	excellent	naturally_occurring	0 to 15.24 cm	Boston	NA	NA	NA	NA	NA	NA	NA	NA	NA	NA	NA	NA	NA	NA	NA	NA	NA	NA	NA
Black cherry	Prunus serotina	Boston	Massachusetts	3.4	dead	naturally_occurring	0 to 15.24 cm	Boston	NA	NA	NA	NA	NA	NA	NA	NA	NA	NA	NA	NA	NA	NA	NA	NA	NA	NA	NA
Eastern red cedar	Juniperus virginiana	Boston	Massachusetts	13.5	good	naturally_occurring	0 to 15.24 cm	Boston	NA	NA	NA	NA	NA	NA	NA	NA	NA	NA	NA	NA	NA	NA	NA	NA	NA	NA	NA
Red maple	Acer rubrum	Boston	Massachusetts	5.7	excellent	naturally_occurring	0 to 15.24 cm	Boston	NA	NA	NA	NA	NA	NA	NA	NA	NA	NA	NA	NA	NA	NA	NA	NA	NA	NA	NA
Morrow honeysuckle	Lonicera tatarica	Boston	Massachusetts	2.4	fair	introduced	0 to 15.24 cm	Boston	NA	NA	NA	NA	NA	NA	NA	NA	NA	NA	NA	NA	NA	NA	NA	NA	NA	NA	NA
Eastern red cedar	Juniperus virginiana	Boston	Massachusetts	8.3	dead	naturally_occurring	0 to 15.24 cm	Boston	NA	NA	NA	NA	NA	NA	NA	NA	NA	NA	NA	NA	NA	NA	NA	NA	NA	NA	NA
Tree hardwood	Tree	Boston	Massachusetts	2.9	dead	no_info	0 to 15.24 cm	Boston	NA	NA	NA	NA	NA	NA	NA	NA	NA	NA	NA	NA	NA	NA	NA	NA	NA	NA	NA
Eastern red cedar	Juniperus virginiana	Boston	Massachusetts	30.2	excellent	naturally_occurring	15.24 to 30.48 cm	Boston	NA	NA	NA	NA	NA	NA	NA	NA	NA	NA	NA	NA	NA	NA	NA	NA	NA	NA	NA
Eastern red cedar	Juniperus virginiana	Boston	Massachusetts	44.6	excellent	naturally_occurring	30.48 to 45.72 cm	Boston	NA	NA	NA	NA	NA	NA	NA	NA	NA	NA	NA	NA	NA	NA	NA	NA	NA	NA	NA
Tree hardwood	Tree	Boston	Massachusetts	2.5	dead	no_info	0 to 15.24 cm	Boston	NA	NA	NA	NA	NA	NA	NA	NA	NA	NA	NA	NA	NA	NA	NA	NA	NA	NA	NA
Arrowwood	Viburnum dentatum	Boston	Massachusetts	5.6	good	introduced	0 to 15.24 cm	Boston	NA	NA	NA	NA	NA	NA	NA	NA	NA	NA	NA	NA	NA	NA	NA	NA	NA	NA	NA
Arrowwood	Viburnum dentatum	Boston	Massachusetts	2.2	excellent	introduced	0 to 15.24 cm	Boston	NA	NA	NA	NA	NA	NA	NA	NA	NA	NA	NA	NA	NA	NA	NA	NA	NA	NA	NA
Black cherry	Prunus serotina	Boston	Massachusetts	5	excellent	naturally_occurring	0 to 15.24 cm	Boston	NA	NA	NA	NA	NA	NA	NA	NA	NA	NA	NA	NA	NA	NA	NA	NA	NA	NA	NA
Black cherry	Prunus serotina	Boston	Massachusetts	3.4	excellent	naturally_occurring	0 to 15.24 cm	Boston	NA	NA	NA	NA	NA	NA	NA	NA	NA	NA	NA	NA	NA	NA	NA	NA	NA	NA	NA
Black cherry	Prunus serotina	Boston	Massachusetts	2.1	good	naturally_occurring	0 to 15.24 cm	Boston	NA	NA	NA	NA	NA	NA	NA	NA	NA	NA	NA	NA	NA	NA	NA	NA	NA	NA	NA
Black cherry	Prunus serotina	Boston	Massachusetts	2.2	excellent	naturally_occurring	0 to 15.24 cm	Boston	NA	NA	NA	NA	NA	NA	NA	NA	NA	NA	NA	NA	NA	NA	NA	NA	NA	NA	NA
Red maple	Acer rubrum	Boston	Massachusetts	35.1	excellent	naturally_occurring	30.48 to 45.72 cm	Boston	NA	NA	NA	NA	NA	NA	NA	NA	NA	NA	NA	NA	NA	NA	NA	NA	NA	NA	NA
Balsam fir	Abies balsamea	Boston	Massachusetts	18.9	good	naturally_occurring	15.24 to 30.48 cm	Boston	NA	NA	NA	NA	NA	NA	NA	NA	NA	NA	NA	NA	NA	NA	NA	NA	NA	NA	NA
Apple	Malus	Boston	Massachusetts	9.4	excellent	no_info	0 to 15.24 cm	Boston	NA	NA	NA	NA	NA	NA	NA	NA	NA	NA	NA	NA	NA	NA	NA	NA	NA	NA	NA
Alternateleaf dogwood	Cornus alternifolia	Boston	Massachusetts	4.4	excellent	naturally_occurring	0 to 15.24 cm	Boston	NA	NA	NA	NA	NA	NA	NA	NA	NA	NA	NA	NA	NA	NA	NA	NA	NA	NA	NA
White oak	Quercus alba	Boston	Massachusetts	24	fair	naturally_occurring	15.24 to 30.48 cm	Boston	NA	NA	NA	NA	NA	NA	NA	NA	NA	NA	NA	NA	NA	NA	NA	NA	NA	NA	NA
Red maple	Acer rubrum	Boston	Massachusetts	58.2	excellent	naturally_occurring	45.72 to 60.96 cm	Boston	NA	NA	NA	NA	NA	NA	NA	NA	NA	NA	NA	NA	NA	NA	NA	NA	NA	NA	NA
Apple	Malus	Boston	Massachusetts	3.3	excellent	no_info	0 to 15.24 cm	Boston	NA	NA	NA	NA	NA	NA	NA	NA	NA	NA	NA	NA	NA	NA	NA	NA	NA	NA	NA
Norway spruce	Picea abies	Boston	Massachusetts	31.8	good	introduced	30.48 to 45.72 cm	Boston	NA	NA	NA	NA	NA	NA	NA	NA	NA	NA	NA	NA	NA	NA	NA	NA	NA	NA	NA
Apple	Malus	Boston	Massachusetts	6.4	excellent	no_info	0 to 15.24 cm	Boston	NA	NA	NA	NA	NA	NA	NA	NA	NA	NA	NA	NA	NA	NA	NA	NA	NA	NA	NA
Canada yew	Taxus canadensis	Boston	Massachusetts	24	excellent	naturally_occurring	15.24 to 30.48 cm	Boston	NA	NA	NA	NA	NA	NA	NA	NA	NA	NA	NA	NA	NA	NA	NA	NA	NA	NA	NA
Norway maple	Acer platanoides	Boston	Massachusetts	10.2	excellent	introduced	0 to 15.24 cm	Boston	NA	NA	NA	NA	NA	NA	NA	NA	NA	NA	NA	NA	NA	NA	NA	NA	NA	NA	NA
Northern red oak	Quercus rubra	Boston	Massachusetts	59.7	fair	naturally_occurring	45.72 to 60.96 cm	Boston	NA	NA	NA	NA	NA	NA	NA	NA	NA	NA	NA	NA	NA	NA	NA	NA	NA	NA	NA
Northern red oak	Quercus rubra	Boston	Massachusetts	41.8	fair	naturally_occurring	30.48 to 45.72 cm	Boston	NA	NA	NA	NA	NA	NA	NA	NA	NA	NA	NA	NA	NA	NA	NA	NA	NA	NA	NA
Red maple	Acer rubrum	Boston	Massachusetts	24.6	good	naturally_occurring	15.24 to 30.48 cm	Boston	NA	NA	NA	NA	NA	NA	NA	NA	NA	NA	NA	NA	NA	NA	NA	NA	NA	NA	NA
Black walnut	Juglans nigra	Boston	Massachusetts	21.8	good	introduced	15.24 to 30.48 cm	Boston	NA	NA	NA	NA	NA	NA	NA	NA	NA	NA	NA	NA	NA	NA	NA	NA	NA	NA	NA
Red maple	Acer rubrum	Boston	Massachusetts	15	excellent	naturally_occurring	0 to 15.24 cm	Boston	NA	NA	NA	NA	NA	NA	NA	NA	NA	NA	NA	NA	NA	NA	NA	NA	NA	NA	NA
Eastern white pine	Pinus strobus	Boston	Massachusetts	25	excellent	naturally_occurring	15.24 to 30.48 cm	Boston	NA	NA	NA	NA	NA	NA	NA	NA	NA	NA	NA	NA	NA	NA	NA	NA	NA	NA	NA
Tree hardwood	Tree	Boston	Massachusetts	27	fair	no_info	15.24 to 30.48 cm	Boston	NA	NA	NA	NA	NA	NA	NA	NA	NA	NA	NA	NA	NA	NA	NA	NA	NA	NA	NA
Tree hardwood	Tree	Boston	Massachusetts	24	excellent	no_info	15.24 to 30.48 cm	Boston	NA	NA	NA	NA	NA	NA	NA	NA	NA	NA	NA	NA	NA	NA	NA	NA	NA	NA	NA
Northern red oak	Quercus rubra	Boston	Massachusetts	30.5	good	naturally_occurring	30.48 to 45.72 cm	Boston	NA	NA	NA	NA	NA	NA	NA	NA	NA	NA	NA	NA	NA	NA	NA	NA	NA	NA	NA
Northern red oak	Quercus rubra	Boston	Massachusetts	23.9	good	naturally_occurring	15.24 to 30.48 cm	Boston	NA	NA	NA	NA	NA	NA	NA	NA	NA	NA	NA	NA	NA	NA	NA	NA	NA	NA	NA
Norway maple	Acer platanoides	Boston	Massachusetts	11.7	excellent	introduced	0 to 15.24 cm	Boston	NA	NA	NA	NA	NA	NA	NA	NA	NA	NA	NA	NA	NA	NA	NA	NA	NA	NA	NA
Northern red oak	Quercus rubra	Boston	Massachusetts	17.5	fair	naturally_occurring	15.24 to 30.48 cm	Boston	NA	NA	NA	NA	NA	NA	NA	NA	NA	NA	NA	NA	NA	NA	NA	NA	NA	NA	NA
Northern red oak	Quercus rubra	Boston	Massachusetts	24.6	good	naturally_occurring	15.24 to 30.48 cm	Boston	NA	NA	NA	NA	NA	NA	NA	NA	NA	NA	NA	NA	NA	NA	NA	NA	NA	NA	NA
Black cherry	Prunus serotina	Boston	Massachusetts	8.3	excellent	naturally_occurring	0 to 15.24 cm	Boston	NA	NA	NA	NA	NA	NA	NA	NA	NA	NA	NA	NA	NA	NA	NA	NA	NA	NA	NA
Northern red oak	Quercus rubra	Boston	Massachusetts	23.8	excellent	naturally_occurring	15.24 to 30.48 cm	Boston	NA	NA	NA	NA	NA	NA	NA	NA	NA	NA	NA	NA	NA	NA	NA	NA	NA	NA	NA
Northern red oak	Quercus rubra	Boston	Massachusetts	27.8	good	naturally_occurring	15.24 to 30.48 cm	Boston	NA	NA	NA	NA	NA	NA	NA	NA	NA	NA	NA	NA	NA	NA	NA	NA	NA	NA	NA
Northern red oak	Quercus rubra	Boston	Massachusetts	17.8	good	naturally_occurring	15.24 to 30.48 cm	Boston	NA	NA	NA	NA	NA	NA	NA	NA	NA	NA	NA	NA	NA	NA	NA	NA	NA	NA	NA
Northern red oak	Quercus rubra	Boston	Massachusetts	45	good	naturally_occurring	30.48 to 45.72 cm	Boston	NA	NA	NA	NA	NA	NA	NA	NA	NA	NA	NA	NA	NA	NA	NA	NA	NA	NA	NA
Black cherry	Prunus serotina	Boston	Massachusetts	3.5	excellent	naturally_occurring	0 to 15.24 cm	Boston	NA	NA	NA	NA	NA	NA	NA	NA	NA	NA	NA	NA	NA	NA	NA	NA	NA	NA	NA
Black cherry	Prunus serotina	Boston	Massachusetts	4	excellent	naturally_occurring	0 to 15.24 cm	Boston	NA	NA	NA	NA	NA	NA	NA	NA	NA	NA	NA	NA	NA	NA	NA	NA	NA	NA	NA
Black cherry	Prunus serotina	Boston	Massachusetts	2.7	excellent	naturally_occurring	0 to 15.24 cm	Boston	NA	NA	NA	NA	NA	NA	NA	NA	NA	NA	NA	NA	NA	NA	NA	NA	NA	NA	NA
Black cherry	Prunus serotina	Boston	Massachusetts	2.2	excellent	naturally_occurring	0 to 15.24 cm	Boston	NA	NA	NA	NA	NA	NA	NA	NA	NA	NA	NA	NA	NA	NA	NA	NA	NA	NA	NA
Tree hardwood	Tree	Boston	Massachusetts	12.7	excellent	no_info	0 to 15.24 cm	Boston	NA	NA	NA	NA	NA	NA	NA	NA	NA	NA	NA	NA	NA	NA	NA	NA	NA	NA	NA
Black cherry	Prunus serotina	Boston	Massachusetts	12.9	good	naturally_occurring	0 to 15.24 cm	Boston	NA	NA	NA	NA	NA	NA	NA	NA	NA	NA	NA	NA	NA	NA	NA	NA	NA	NA	NA
Shagbark hickory	Carya ovata	Boston	Massachusetts	11.3	excellent	naturally_occurring	0 to 15.24 cm	Boston	NA	NA	NA	NA	NA	NA	NA	NA	NA	NA	NA	NA	NA	NA	NA	NA	NA	NA	NA
Red maple	Acer rubrum	Boston	Massachusetts	21	excellent	naturally_occurring	15.24 to 30.48 cm	Boston	NA	NA	NA	NA	NA	NA	NA	NA	NA	NA	NA	NA	NA	NA	NA	NA	NA	NA	NA
Northern red oak	Quercus rubra	Boston	Massachusetts	50	excellent	naturally_occurring	45.72 to 60.96 cm	Boston	NA	NA	NA	NA	NA	NA	NA	NA	NA	NA	NA	NA	NA	NA	NA	NA	NA	NA	NA
Northern red oak	Quercus rubra	Boston	Massachusetts	35.1	good	naturally_occurring	30.48 to 45.72 cm	Boston	NA	NA	NA	NA	NA	NA	NA	NA	NA	NA	NA	NA	NA	NA	NA	NA	NA	NA	NA
Red maple	Acer rubrum	Boston	Massachusetts	23	excellent	naturally_occurring	15.24 to 30.48 cm	Boston	NA	NA	NA	NA	NA	NA	NA	NA	NA	NA	NA	NA	NA	NA	NA	NA	NA	NA	NA
Northern red oak	Quercus rubra	Boston	Massachusetts	31	excellent	naturally_occurring	30.48 to 45.72 cm	Boston	NA	NA	NA	NA	NA	NA	NA	NA	NA	NA	NA	NA	NA	NA	NA	NA	NA	NA	NA
Northern red oak	Quercus rubra	Boston	Massachusetts	26.5	excellent	naturally_occurring	15.24 to 30.48 cm	Boston	NA	NA	NA	NA	NA	NA	NA	NA	NA	NA	NA	NA	NA	NA	NA	NA	NA	NA	NA
Northern red oak	Quercus rubra	Boston	Massachusetts	19.4	good	naturally_occurring	15.24 to 30.48 cm	Boston	NA	NA	NA	NA	NA	NA	NA	NA	NA	NA	NA	NA	NA	NA	NA	NA	NA	NA	NA
Northern red oak	Quercus rubra	Boston	Massachusetts	40.4	good	naturally_occurring	30.48 to 45.72 cm	Boston	NA	NA	NA	NA	NA	NA	NA	NA	NA	NA	NA	NA	NA	NA	NA	NA	NA	NA	NA
Black cherry	Prunus serotina	Boston	Massachusetts	9.5	good	naturally_occurring	0 to 15.24 cm	Boston	NA	NA	NA	NA	NA	NA	NA	NA	NA	NA	NA	NA	NA	NA	NA	NA	NA	NA	NA
Northern red oak	Quercus rubra	Boston	Massachusetts	33	good	naturally_occurring	30.48 to 45.72 cm	Boston	NA	NA	NA	NA	NA	NA	NA	NA	NA	NA	NA	NA	NA	NA	NA	NA	NA	NA	NA
Red maple	Acer rubrum	Boston	Massachusetts	9	good	naturally_occurring	0 to 15.24 cm	Boston	NA	NA	NA	NA	NA	NA	NA	NA	NA	NA	NA	NA	NA	NA	NA	NA	NA	NA	NA
Eastern white pine	Pinus strobus	Boston	Massachusetts	19.6	excellent	naturally_occurring	15.24 to 30.48 cm	Boston	NA	NA	NA	NA	NA	NA	NA	NA	NA	NA	NA	NA	NA	NA	NA	NA	NA	NA	NA
Northern red oak	Quercus rubra	Boston	Massachusetts	33.4	good	naturally_occurring	30.48 to 45.72 cm	Boston	NA	NA	NA	NA	NA	NA	NA	NA	NA	NA	NA	NA	NA	NA	NA	NA	NA	NA	NA
Black cherry	Prunus serotina	Boston	Massachusetts	6	excellent	naturally_occurring	0 to 15.24 cm	Boston	NA	NA	NA	NA	NA	NA	NA	NA	NA	NA	NA	NA	NA	NA	NA	NA	NA	NA	NA
Northern red oak	Quercus rubra	Boston	Massachusetts	31.9	excellent	naturally_occurring	30.48 to 45.72 cm	Boston	NA	NA	NA	NA	NA	NA	NA	NA	NA	NA	NA	NA	NA	NA	NA	NA	NA	NA	NA
Flowering dogwood	Cornus florida	Boston	Massachusetts	2	excellent	naturally_occurring	0 to 15.24 cm	Boston	NA	NA	NA	NA	NA	NA	NA	NA	NA	NA	NA	NA	NA	NA	NA	NA	NA	NA	NA
Red spruce	Picea rubens	Boston	Massachusetts	9.7	excellent	naturally_occurring	0 to 15.24 cm	Boston	NA	NA	NA	NA	NA	NA	NA	NA	NA	NA	NA	NA	NA	NA	NA	NA	NA	NA	NA
Tree hardwood	Tree	Boston	Massachusetts	9.7	excellent	no_info	0 to 15.24 cm	Boston	NA	NA	NA	NA	NA	NA	NA	NA	NA	NA	NA	NA	NA	NA	NA	NA	NA	NA	NA
Flowering dogwood	Cornus florida	Boston	Massachusetts	14	excellent	naturally_occurring	0 to 15.24 cm	Boston	NA	NA	NA	NA	NA	NA	NA	NA	NA	NA	NA	NA	NA	NA	NA	NA	NA	NA	NA
Red spruce	Picea rubens	Boston	Massachusetts	13.5	excellent	naturally_occurring	0 to 15.24 cm	Boston	NA	NA	NA	NA	NA	NA	NA	NA	NA	NA	NA	NA	NA	NA	NA	NA	NA	NA	NA
Red spruce	Picea rubens	Boston	Massachusetts	15.2	excellent	naturally_occurring	0 to 15.24 cm	Boston	NA	NA	NA	NA	NA	NA	NA	NA	NA	NA	NA	NA	NA	NA	NA	NA	NA	NA	NA
Eastern white pine	Pinus strobus	Boston	Massachusetts	18.1	excellent	naturally_occurring	15.24 to 30.48 cm	Boston	NA	NA	NA	NA	NA	NA	NA	NA	NA	NA	NA	NA	NA	NA	NA	NA	NA	NA	NA
Red maple	Acer rubrum	Boston	Massachusetts	25	good	naturally_occurring	15.24 to 30.48 cm	Boston	NA	NA	NA	NA	NA	NA	NA	NA	NA	NA	NA	NA	NA	NA	NA	NA	NA	NA	NA
Northern red oak	Quercus rubra	Boston	Massachusetts	19.6	good	naturally_occurring	15.24 to 30.48 cm	Boston	NA	NA	NA	NA	NA	NA	NA	NA	NA	NA	NA	NA	NA	NA	NA	NA	NA	NA	NA
Northern white cedar	Thuja occidentalis	Boston	Massachusetts	10.3	excellent	naturally_occurring	0 to 15.24 cm	Boston	NA	NA	NA	NA	NA	NA	NA	NA	NA	NA	NA	NA	NA	NA	NA	NA	NA	NA	NA
Higan cherry	Prunus subhirtella	Boston	Massachusetts	21.8	excellent	introduced	15.24 to 30.48 cm	Boston	NA	NA	NA	NA	NA	NA	NA	NA	NA	NA	NA	NA	NA	NA	NA	NA	NA	NA	NA
Higan cherry	Prunus subhirtella	Boston	Massachusetts	5.3	excellent	introduced	0 to 15.24 cm	Boston	NA	NA	NA	NA	NA	NA	NA	NA	NA	NA	NA	NA	NA	NA	NA	NA	NA	NA	NA
Higan cherry	Prunus subhirtella	Boston	Massachusetts	4.7	excellent	introduced	0 to 15.24 cm	Boston	NA	NA	NA	NA	NA	NA	NA	NA	NA	NA	NA	NA	NA	NA	NA	NA	NA	NA	NA
Higan cherry	Prunus subhirtella	Boston	Massachusetts	6.3	excellent	introduced	0 to 15.24 cm	Boston	NA	NA	NA	NA	NA	NA	NA	NA	NA	NA	NA	NA	NA	NA	NA	NA	NA	NA	NA
Magnolia	Magnolia	Boston	Massachusetts	15.3	excellent	no_info	15.24 to 30.48 cm	Boston	NA	NA	NA	NA	NA	NA	NA	NA	NA	NA	NA	NA	NA	NA	NA	NA	NA	NA	NA
Magnolia	Magnolia	Boston	Massachusetts	20.1	excellent	no_info	15.24 to 30.48 cm	Boston	NA	NA	NA	NA	NA	NA	NA	NA	NA	NA	NA	NA	NA	NA	NA	NA	NA	NA	NA
Yew	Taxus baccata	Boston	Massachusetts	5.9	excellent	introduced	0 to 15.24 cm	Boston	NA	NA	NA	NA	NA	NA	NA	NA	NA	NA	NA	NA	NA	NA	NA	NA	NA	NA	NA
Japanese maple	Acer palmatum	Boston	Massachusetts	34	poor	introduced	30.48 to 45.72 cm	Boston	NA	NA	NA	NA	NA	NA	NA	NA	NA	NA	NA	NA	NA	NA	NA	NA	NA	NA	NA
Norway maple	Acer platanoides	Boston	Massachusetts	83.1	excellent	introduced	more than 76.2 cm	Boston	NA	NA	NA	NA	NA	NA	NA	NA	NA	NA	NA	NA	NA	NA	NA	NA	NA	NA	NA
White oak	Quercus alba	Boston	Massachusetts	63	excellent	naturally_occurring	60.96 to 76.2 cm	Boston	NA	NA	NA	NA	NA	NA	NA	NA	NA	NA	NA	NA	NA	NA	NA	NA	NA	NA	NA
Eastern white pine	Pinus strobus	Boston	Massachusetts	65.8	excellent	naturally_occurring	60.96 to 76.2 cm	Boston	NA	NA	NA	NA	NA	NA	NA	NA	NA	NA	NA	NA	NA	NA	NA	NA	NA	NA	NA
Eastern white pine	Pinus strobus	Boston	Massachusetts	70	excellent	naturally_occurring	60.96 to 76.2 cm	Boston	NA	NA	NA	NA	NA	NA	NA	NA	NA	NA	NA	NA	NA	NA	NA	NA	NA	NA	NA
White oak	Quercus alba	Boston	Massachusetts	45.8	fair	naturally_occurring	45.72 to 60.96 cm	Boston	NA	NA	NA	NA	NA	NA	NA	NA	NA	NA	NA	NA	NA	NA	NA	NA	NA	NA	NA
Eastern white pine	Pinus strobus	Boston	Massachusetts	63	excellent	naturally_occurring	60.96 to 76.2 cm	Boston	NA	NA	NA	NA	NA	NA	NA	NA	NA	NA	NA	NA	NA	NA	NA	NA	NA	NA	NA
White oak	Quercus alba	Boston	Massachusetts	36.3	good	naturally_occurring	30.48 to 45.72 cm	Boston	NA	NA	NA	NA	NA	NA	NA	NA	NA	NA	NA	NA	NA	NA	NA	NA	NA	NA	NA
Japanese maple	Acer palmatum	Boston	Massachusetts	8.3	excellent	introduced	0 to 15.24 cm	Boston	NA	NA	NA	NA	NA	NA	NA	NA	NA	NA	NA	NA	NA	NA	NA	NA	NA	NA	NA
Black cherry	Prunus serotina	Boston	Massachusetts	18.5	excellent	naturally_occurring	15.24 to 30.48 cm	Boston	NA	NA	NA	NA	NA	NA	NA	NA	NA	NA	NA	NA	NA	NA	NA	NA	NA	NA	NA
Japanese maple	Acer palmatum	Boston	Massachusetts	3.8	excellent	introduced	0 to 15.24 cm	Boston	NA	NA	NA	NA	NA	NA	NA	NA	NA	NA	NA	NA	NA	NA	NA	NA	NA	NA	NA
Japanese maple	Acer palmatum	Boston	Massachusetts	4.6	excellent	introduced	0 to 15.24 cm	Boston	NA	NA	NA	NA	NA	NA	NA	NA	NA	NA	NA	NA	NA	NA	NA	NA	NA	NA	NA
Eastern white pine	Pinus strobus	Boston	Massachusetts	49	excellent	naturally_occurring	45.72 to 60.96 cm	Boston	NA	NA	NA	NA	NA	NA	NA	NA	NA	NA	NA	NA	NA	NA	NA	NA	NA	NA	NA
Eastern hemlock	Tsuga canadensis	Boston	Massachusetts	21.6	excellent	naturally_occurring	15.24 to 30.48 cm	Boston	NA	NA	NA	NA	NA	NA	NA	NA	NA	NA	NA	NA	NA	NA	NA	NA	NA	NA	NA
Eastern white pine	Pinus strobus	Boston	Massachusetts	42.3	excellent	naturally_occurring	30.48 to 45.72 cm	Boston	NA	NA	NA	NA	NA	NA	NA	NA	NA	NA	NA	NA	NA	NA	NA	NA	NA	NA	NA
Tree hardwood	Tree	Boston	Massachusetts	40.5	excellent	no_info	30.48 to 45.72 cm	Boston	NA	NA	NA	NA	NA	NA	NA	NA	NA	NA	NA	NA	NA	NA	NA	NA	NA	NA	NA
Black cherry	Prunus serotina	Boston	Massachusetts	17.1	excellent	naturally_occurring	15.24 to 30.48 cm	Boston	NA	NA	NA	NA	NA	NA	NA	NA	NA	NA	NA	NA	NA	NA	NA	NA	NA	NA	NA
Eastern white pine	Pinus strobus	Boston	Massachusetts	53.4	excellent	naturally_occurring	45.72 to 60.96 cm	Boston	NA	NA	NA	NA	NA	NA	NA	NA	NA	NA	NA	NA	NA	NA	NA	NA	NA	NA	NA
Japanese maple	Acer palmatum	Boston	Massachusetts	2.6	excellent	introduced	0 to 15.24 cm	Boston	NA	NA	NA	NA	NA	NA	NA	NA	NA	NA	NA	NA	NA	NA	NA	NA	NA	NA	NA
Black cherry	Prunus serotina	Boston	Massachusetts	2.5	good	naturally_occurring	0 to 15.24 cm	Boston	NA	NA	NA	NA	NA	NA	NA	NA	NA	NA	NA	NA	NA	NA	NA	NA	NA	NA	NA
White oak	Quercus alba	Boston	Massachusetts	38.7	fair	naturally_occurring	30.48 to 45.72 cm	Boston	NA	NA	NA	NA	NA	NA	NA	NA	NA	NA	NA	NA	NA	NA	NA	NA	NA	NA	NA
White oak	Quercus alba	Boston	Massachusetts	46.8	fair	naturally_occurring	45.72 to 60.96 cm	Boston	NA	NA	NA	NA	NA	NA	NA	NA	NA	NA	NA	NA	NA	NA	NA	NA	NA	NA	NA
White oak	Quercus alba	Boston	Massachusetts	61.1	fair	naturally_occurring	60.96 to 76.2 cm	Boston	NA	NA	NA	NA	NA	NA	NA	NA	NA	NA	NA	NA	NA	NA	NA	NA	NA	NA	NA
Red maple	Acer rubrum	Boston	Massachusetts	52.4	excellent	naturally_occurring	45.72 to 60.96 cm	Boston	NA	NA	NA	NA	NA	NA	NA	NA	NA	NA	NA	NA	NA	NA	NA	NA	NA	NA	NA
Tree hardwood	Tree	Boston	Massachusetts	25.1	dead	no_info	15.24 to 30.48 cm	Boston	NA	NA	NA	NA	NA	NA	NA	NA	NA	NA	NA	NA	NA	NA	NA	NA	NA	NA	NA
Red maple	Acer rubrum	Boston	Massachusetts	33.5	good	naturally_occurring	30.48 to 45.72 cm	Boston	NA	NA	NA	NA	NA	NA	NA	NA	NA	NA	NA	NA	NA	NA	NA	NA	NA	NA	NA
Black oak	Quercus velutina	Boston	Massachusetts	51.6	excellent	naturally_occurring	45.72 to 60.96 cm	Boston	NA	NA	NA	NA	NA	NA	NA	NA	NA	NA	NA	NA	NA	NA	NA	NA	NA	NA	NA
Red maple	Acer rubrum	Boston	Massachusetts	47.7	poor	naturally_occurring	45.72 to 60.96 cm	Boston	NA	NA	NA	NA	NA	NA	NA	NA	NA	NA	NA	NA	NA	NA	NA	NA	NA	NA	NA
Black oak	Quercus velutina	Boston	Massachusetts	34.9	excellent	naturally_occurring	30.48 to 45.72 cm	Boston	NA	NA	NA	NA	NA	NA	NA	NA	NA	NA	NA	NA	NA	NA	NA	NA	NA	NA	NA
Eastern white pine	Pinus strobus	Boston	Massachusetts	4.7	excellent	naturally_occurring	0 to 15.24 cm	Boston	NA	NA	NA	NA	NA	NA	NA	NA	NA	NA	NA	NA	NA	NA	NA	NA	NA	NA	NA
Eastern red cedar	Juniperus virginiana	Boston	Massachusetts	5.9	excellent	naturally_occurring	0 to 15.24 cm	Boston	NA	NA	NA	NA	NA	NA	NA	NA	NA	NA	NA	NA	NA	NA	NA	NA	NA	NA	NA
Plum	Prunus	Boston	Massachusetts	27.4	good	no_info	15.24 to 30.48 cm	Boston	NA	NA	NA	NA	NA	NA	NA	NA	NA	NA	NA	NA	NA	NA	NA	NA	NA	NA	NA
Chestnut oak	Quercus michauxii	Boston	Massachusetts	47.2	good	introduced	45.72 to 60.96 cm	Boston	NA	NA	NA	NA	NA	NA	NA	NA	NA	NA	NA	NA	NA	NA	NA	NA	NA	NA	NA
White oak	Quercus alba	Boston	Massachusetts	21	good	naturally_occurring	15.24 to 30.48 cm	Boston	NA	NA	NA	NA	NA	NA	NA	NA	NA	NA	NA	NA	NA	NA	NA	NA	NA	NA	NA
Northern red oak	Quercus rubra	Boston	Massachusetts	58.5	good	naturally_occurring	45.72 to 60.96 cm	Boston	NA	NA	NA	NA	NA	NA	NA	NA	NA	NA	NA	NA	NA	NA	NA	NA	NA	NA	NA
Tree hardwood	Tree	Boston	Massachusetts	2.1	dead	no_info	0 to 15.24 cm	Boston	NA	NA	NA	NA	NA	NA	NA	NA	NA	NA	NA	NA	NA	NA	NA	NA	NA	NA	NA
Black cherry	Prunus serotina	Boston	Massachusetts	8	excellent	naturally_occurring	0 to 15.24 cm	Boston	NA	NA	NA	NA	NA	NA	NA	NA	NA	NA	NA	NA	NA	NA	NA	NA	NA	NA	NA
Sugar maple	Acer saccharum	Boston	Massachusetts	8.6	excellent	naturally_occurring	0 to 15.24 cm	Boston	NA	NA	NA	NA	NA	NA	NA	NA	NA	NA	NA	NA	NA	NA	NA	NA	NA	NA	NA
American beech	Fagus grandifolia	Boston	Massachusetts	2.2	excellent	naturally_occurring	0 to 15.24 cm	Boston	NA	NA	NA	NA	NA	NA	NA	NA	NA	NA	NA	NA	NA	NA	NA	NA	NA	NA	NA
Chestnut oak	Quercus michauxii	Boston	Massachusetts	10.8	excellent	introduced	0 to 15.24 cm	Boston	NA	NA	NA	NA	NA	NA	NA	NA	NA	NA	NA	NA	NA	NA	NA	NA	NA	NA	NA
Chestnut oak	Quercus michauxii	Boston	Massachusetts	49.7	fair	introduced	45.72 to 60.96 cm	Boston	NA	NA	NA	NA	NA	NA	NA	NA	NA	NA	NA	NA	NA	NA	NA	NA	NA	NA	NA
Eastern white pine	Pinus strobus	Boston	Massachusetts	30.8	good	naturally_occurring	30.48 to 45.72 cm	Boston	NA	NA	NA	NA	NA	NA	NA	NA	NA	NA	NA	NA	NA	NA	NA	NA	NA	NA	NA
Eastern white pine	Pinus strobus	Boston	Massachusetts	17	fair	naturally_occurring	15.24 to 30.48 cm	Boston	NA	NA	NA	NA	NA	NA	NA	NA	NA	NA	NA	NA	NA	NA	NA	NA	NA	NA	NA
Eastern white pine	Pinus strobus	Boston	Massachusetts	8.5	poor	naturally_occurring	0 to 15.24 cm	Boston	NA	NA	NA	NA	NA	NA	NA	NA	NA	NA	NA	NA	NA	NA	NA	NA	NA	NA	NA
Eastern white pine	Pinus strobus	Boston	Massachusetts	23.5	fair	naturally_occurring	15.24 to 30.48 cm	Boston	NA	NA	NA	NA	NA	NA	NA	NA	NA	NA	NA	NA	NA	NA	NA	NA	NA	NA	NA
American beech	Fagus grandifolia	Boston	Massachusetts	7.7	fair	naturally_occurring	0 to 15.24 cm	Boston	NA	NA	NA	NA	NA	NA	NA	NA	NA	NA	NA	NA	NA	NA	NA	NA	NA	NA	NA
Red maple	Acer rubrum	Boston	Massachusetts	2.2	excellent	naturally_occurring	0 to 15.24 cm	Boston	NA	NA	NA	NA	NA	NA	NA	NA	NA	NA	NA	NA	NA	NA	NA	NA	NA	NA	NA
Eastern white pine	Pinus strobus	Boston	Massachusetts	15.7	dead	naturally_occurring	15.24 to 30.48 cm	Boston	NA	NA	NA	NA	NA	NA	NA	NA	NA	NA	NA	NA	NA	NA	NA	NA	NA	NA	NA
Eastern white pine	Pinus strobus	Boston	Massachusetts	14.8	dead	naturally_occurring	0 to 15.24 cm	Boston	NA	NA	NA	NA	NA	NA	NA	NA	NA	NA	NA	NA	NA	NA	NA	NA	NA	NA	NA
Black birch	Betula lenta	Boston	Massachusetts	4.3	excellent	naturally_occurring	0 to 15.24 cm	Boston	NA	NA	NA	NA	NA	NA	NA	NA	NA	NA	NA	NA	NA	NA	NA	NA	NA	NA	NA
Eastern white pine	Pinus strobus	Boston	Massachusetts	41.3	good	naturally_occurring	30.48 to 45.72 cm	Boston	NA	NA	NA	NA	NA	NA	NA	NA	NA	NA	NA	NA	NA	NA	NA	NA	NA	NA	NA
Sugar maple	Acer saccharum	Boston	Massachusetts	14.1	fair	naturally_occurring	0 to 15.24 cm	Boston	NA	NA	NA	NA	NA	NA	NA	NA	NA	NA	NA	NA	NA	NA	NA	NA	NA	NA	NA
American beech	Fagus grandifolia	Boston	Massachusetts	6.5	excellent	naturally_occurring	0 to 15.24 cm	Boston	NA	NA	NA	NA	NA	NA	NA	NA	NA	NA	NA	NA	NA	NA	NA	NA	NA	NA	NA
Eastern white pine	Pinus strobus	Boston	Massachusetts	29.5	good	naturally_occurring	15.24 to 30.48 cm	Boston	NA	NA	NA	NA	NA	NA	NA	NA	NA	NA	NA	NA	NA	NA	NA	NA	NA	NA	NA
Witch hazel	Hamamelis	Boston	Massachusetts	2	excellent	no_info	0 to 15.24 cm	Boston	NA	NA	NA	NA	NA	NA	NA	NA	NA	NA	NA	NA	NA	NA	NA	NA	NA	NA	NA
Eastern white pine	Pinus strobus	Boston	Massachusetts	34.1	fair	naturally_occurring	30.48 to 45.72 cm	Boston	NA	NA	NA	NA	NA	NA	NA	NA	NA	NA	NA	NA	NA	NA	NA	NA	NA	NA	NA
Eastern white pine	Pinus strobus	Boston	Massachusetts	25.5	good	naturally_occurring	15.24 to 30.48 cm	Boston	NA	NA	NA	NA	NA	NA	NA	NA	NA	NA	NA	NA	NA	NA	NA	NA	NA	NA	NA
Eastern white pine	Pinus strobus	Boston	Massachusetts	23.2	fair	naturally_occurring	15.24 to 30.48 cm	Boston	NA	NA	NA	NA	NA	NA	NA	NA	NA	NA	NA	NA	NA	NA	NA	NA	NA	NA	NA
Eastern white pine	Pinus strobus	Boston	Massachusetts	26.8	good	naturally_occurring	15.24 to 30.48 cm	Boston	NA	NA	NA	NA	NA	NA	NA	NA	NA	NA	NA	NA	NA	NA	NA	NA	NA	NA	NA
Tree hardwood	Tree	Boston	Massachusetts	2.2	dead	no_info	0 to 15.24 cm	Boston	NA	NA	NA	NA	NA	NA	NA	NA	NA	NA	NA	NA	NA	NA	NA	NA	NA	NA	NA
Eastern white pine	Pinus strobus	Boston	Massachusetts	43.3	fair	naturally_occurring	30.48 to 45.72 cm	Boston	NA	NA	NA	NA	NA	NA	NA	NA	NA	NA	NA	NA	NA	NA	NA	NA	NA	NA	NA
Tree hardwood	Tree	Boston	Massachusetts	4.3	dead	no_info	0 to 15.24 cm	Boston	NA	NA	NA	NA	NA	NA	NA	NA	NA	NA	NA	NA	NA	NA	NA	NA	NA	NA	NA
American beech	Fagus grandifolia	Boston	Massachusetts	3.8	fair	naturally_occurring	0 to 15.24 cm	Boston	NA	NA	NA	NA	NA	NA	NA	NA	NA	NA	NA	NA	NA	NA	NA	NA	NA	NA	NA
Eastern white pine	Pinus strobus	Boston	Massachusetts	57.5	good	naturally_occurring	45.72 to 60.96 cm	Boston	NA	NA	NA	NA	NA	NA	NA	NA	NA	NA	NA	NA	NA	NA	NA	NA	NA	NA	NA
American beech	Fagus grandifolia	Boston	Massachusetts	5.8	excellent	naturally_occurring	0 to 15.24 cm	Boston	NA	NA	NA	NA	NA	NA	NA	NA	NA	NA	NA	NA	NA	NA	NA	NA	NA	NA	NA
Tree hardwood	Tree	Boston	Massachusetts	12.7	dead	no_info	0 to 15.24 cm	Boston	NA	NA	NA	NA	NA	NA	NA	NA	NA	NA	NA	NA	NA	NA	NA	NA	NA	NA	NA
Chestnut oak	Quercus michauxii	Boston	Massachusetts	10.3	poor	introduced	0 to 15.24 cm	Boston	NA	NA	NA	NA	NA	NA	NA	NA	NA	NA	NA	NA	NA	NA	NA	NA	NA	NA	NA
Northern red oak	Quercus rubra	Boston	Massachusetts	15.4	excellent	naturally_occurring	15.24 to 30.48 cm	Boston	NA	NA	NA	NA	NA	NA	NA	NA	NA	NA	NA	NA	NA	NA	NA	NA	NA	NA	NA
Tree hardwood	Tree	Boston	Massachusetts	6.5	dead	no_info	0 to 15.24 cm	Boston	NA	NA	NA	NA	NA	NA	NA	NA	NA	NA	NA	NA	NA	NA	NA	NA	NA	NA	NA
American beech	Fagus grandifolia	Boston	Massachusetts	2.8	excellent	naturally_occurring	0 to 15.24 cm	Boston	NA	NA	NA	NA	NA	NA	NA	NA	NA	NA	NA	NA	NA	NA	NA	NA	NA	NA	NA
Black cherry	Prunus serotina	Boston	Massachusetts	9.1	good	naturally_occurring	0 to 15.24 cm	Boston	NA	NA	NA	NA	NA	NA	NA	NA	NA	NA	NA	NA	NA	NA	NA	NA	NA	NA	NA
Black cherry	Prunus serotina	Boston	Massachusetts	5.5	excellent	naturally_occurring	0 to 15.24 cm	Boston	NA	NA	NA	NA	NA	NA	NA	NA	NA	NA	NA	NA	NA	NA	NA	NA	NA	NA	NA
Red sunset red maple	Acer rubrum	Boston	Massachusetts	29.7	excellent	naturally_occurring	15.24 to 30.48 cm	Boston	NA	NA	NA	NA	NA	NA	NA	NA	NA	NA	NA	NA	NA	NA	NA	NA	NA	NA	NA
Tree hardwood	Tree	Boston	Massachusetts	6.7	dead	no_info	0 to 15.24 cm	Boston	NA	NA	NA	NA	NA	NA	NA	NA	NA	NA	NA	NA	NA	NA	NA	NA	NA	NA	NA
Black cherry	Prunus serotina	Boston	Massachusetts	3.4	excellent	naturally_occurring	0 to 15.24 cm	Boston	NA	NA	NA	NA	NA	NA	NA	NA	NA	NA	NA	NA	NA	NA	NA	NA	NA	NA	NA
Red maple	Acer rubrum	Boston	Massachusetts	19.6	good	naturally_occurring	15.24 to 30.48 cm	Boston	NA	NA	NA	NA	NA	NA	NA	NA	NA	NA	NA	NA	NA	NA	NA	NA	NA	NA	NA
Eastern white pine	Pinus strobus	Boston	Massachusetts	2.1	excellent	naturally_occurring	0 to 15.24 cm	Boston	NA	NA	NA	NA	NA	NA	NA	NA	NA	NA	NA	NA	NA	NA	NA	NA	NA	NA	NA
Tree hardwood	Tree	Boston	Massachusetts	3.9	dead	no_info	0 to 15.24 cm	Boston	NA	NA	NA	NA	NA	NA	NA	NA	NA	NA	NA	NA	NA	NA	NA	NA	NA	NA	NA
Eastern white pine	Pinus strobus	Boston	Massachusetts	2.3	excellent	naturally_occurring	0 to 15.24 cm	Boston	NA	NA	NA	NA	NA	NA	NA	NA	NA	NA	NA	NA	NA	NA	NA	NA	NA	NA	NA
Northern red oak	Quercus rubra	Boston	Massachusetts	3	good	naturally_occurring	0 to 15.24 cm	Boston	NA	NA	NA	NA	NA	NA	NA	NA	NA	NA	NA	NA	NA	NA	NA	NA	NA	NA	NA
Eastern white pine	Pinus strobus	Boston	Massachusetts	2	excellent	naturally_occurring	0 to 15.24 cm	Boston	NA	NA	NA	NA	NA	NA	NA	NA	NA	NA	NA	NA	NA	NA	NA	NA	NA	NA	NA
Red maple	Acer rubrum	Boston	Massachusetts	2.5	excellent	naturally_occurring	0 to 15.24 cm	Boston	NA	NA	NA	NA	NA	NA	NA	NA	NA	NA	NA	NA	NA	NA	NA	NA	NA	NA	NA
Eastern white pine	Pinus strobus	Boston	Massachusetts	2.1	excellent	naturally_occurring	0 to 15.24 cm	Boston	NA	NA	NA	NA	NA	NA	NA	NA	NA	NA	NA	NA	NA	NA	NA	NA	NA	NA	NA
Northern red oak	Quercus rubra	Boston	Massachusetts	12.2	excellent	naturally_occurring	0 to 15.24 cm	Boston	NA	NA	NA	NA	NA	NA	NA	NA	NA	NA	NA	NA	NA	NA	NA	NA	NA	NA	NA
Eastern white pine	Pinus strobus	Boston	Massachusetts	2	excellent	naturally_occurring	0 to 15.24 cm	Boston	NA	NA	NA	NA	NA	NA	NA	NA	NA	NA	NA	NA	NA	NA	NA	NA	NA	NA	NA
White oak	Quercus alba	Boston	Massachusetts	4.8	excellent	naturally_occurring	0 to 15.24 cm	Boston	NA	NA	NA	NA	NA	NA	NA	NA	NA	NA	NA	NA	NA	NA	NA	NA	NA	NA	NA
Eastern white pine	Pinus strobus	Boston	Massachusetts	5	excellent	naturally_occurring	0 to 15.24 cm	Boston	NA	NA	NA	NA	NA	NA	NA	NA	NA	NA	NA	NA	NA	NA	NA	NA	NA	NA	NA
White oak	Quercus alba	Boston	Massachusetts	3.5	excellent	naturally_occurring	0 to 15.24 cm	Boston	NA	NA	NA	NA	NA	NA	NA	NA	NA	NA	NA	NA	NA	NA	NA	NA	NA	NA	NA
Eastern white pine	Pinus strobus	Boston	Massachusetts	4	excellent	naturally_occurring	0 to 15.24 cm	Boston	NA	NA	NA	NA	NA	NA	NA	NA	NA	NA	NA	NA	NA	NA	NA	NA	NA	NA	NA
White oak	Quercus alba	Boston	Massachusetts	8	poor	naturally_occurring	0 to 15.24 cm	Boston	NA	NA	NA	NA	NA	NA	NA	NA	NA	NA	NA	NA	NA	NA	NA	NA	NA	NA	NA
Eastern white pine	Pinus strobus	Boston	Massachusetts	3.4	excellent	naturally_occurring	0 to 15.24 cm	Boston	NA	NA	NA	NA	NA	NA	NA	NA	NA	NA	NA	NA	NA	NA	NA	NA	NA	NA	NA
White oak	Quercus alba	Boston	Massachusetts	2.6	fair	naturally_occurring	0 to 15.24 cm	Boston	NA	NA	NA	NA	NA	NA	NA	NA	NA	NA	NA	NA	NA	NA	NA	NA	NA	NA	NA
Eastern white pine	Pinus strobus	Boston	Massachusetts	2.7	excellent	naturally_occurring	0 to 15.24 cm	Boston	NA	NA	NA	NA	NA	NA	NA	NA	NA	NA	NA	NA	NA	NA	NA	NA	NA	NA	NA
Northern red oak	Quercus rubra	Boston	Massachusetts	2.7	excellent	naturally_occurring	0 to 15.24 cm	Boston	NA	NA	NA	NA	NA	NA	NA	NA	NA	NA	NA	NA	NA	NA	NA	NA	NA	NA	NA
Black oak	Quercus velutina	Boston	Massachusetts	16.9	poor	naturally_occurring	15.24 to 30.48 cm	Boston	NA	NA	NA	NA	NA	NA	NA	NA	NA	NA	NA	NA	NA	NA	NA	NA	NA	NA	NA
Northern red oak	Quercus rubra	Boston	Massachusetts	11.2	fair	naturally_occurring	0 to 15.24 cm	Boston	NA	NA	NA	NA	NA	NA	NA	NA	NA	NA	NA	NA	NA	NA	NA	NA	NA	NA	NA
Eastern white pine	Pinus strobus	Boston	Massachusetts	3.5	excellent	naturally_occurring	0 to 15.24 cm	Boston	NA	NA	NA	NA	NA	NA	NA	NA	NA	NA	NA	NA	NA	NA	NA	NA	NA	NA	NA
White oak	Quercus alba	Boston	Massachusetts	11.8	excellent	naturally_occurring	0 to 15.24 cm	Boston	NA	NA	NA	NA	NA	NA	NA	NA	NA	NA	NA	NA	NA	NA	NA	NA	NA	NA	NA
Eastern white pine	Pinus strobus	Boston	Massachusetts	2.4	excellent	naturally_occurring	0 to 15.24 cm	Boston	NA	NA	NA	NA	NA	NA	NA	NA	NA	NA	NA	NA	NA	NA	NA	NA	NA	NA	NA
Northern red oak	Quercus rubra	Boston	Massachusetts	2.1	excellent	naturally_occurring	0 to 15.24 cm	Boston	NA	NA	NA	NA	NA	NA	NA	NA	NA	NA	NA	NA	NA	NA	NA	NA	NA	NA	NA
Red maple	Acer rubrum	Boston	Massachusetts	5	excellent	naturally_occurring	0 to 15.24 cm	Boston	NA	NA	NA	NA	NA	NA	NA	NA	NA	NA	NA	NA	NA	NA	NA	NA	NA	NA	NA
Tree hardwood	Tree	Boston	Massachusetts	2.2	dead	no_info	0 to 15.24 cm	Boston	NA	NA	NA	NA	NA	NA	NA	NA	NA	NA	NA	NA	NA	NA	NA	NA	NA	NA	NA
Tree softwood	Tree	Boston	Massachusetts	10.5	dead	no_info	0 to 15.24 cm	Boston	NA	NA	NA	NA	NA	NA	NA	NA	NA	NA	NA	NA	NA	NA	NA	NA	NA	NA	NA
White oak	Quercus alba	Boston	Massachusetts	2.2	excellent	naturally_occurring	0 to 15.24 cm	Boston	NA	NA	NA	NA	NA	NA	NA	NA	NA	NA	NA	NA	NA	NA	NA	NA	NA	NA	NA
Eastern white pine	Pinus strobus	Boston	Massachusetts	2	excellent	naturally_occurring	0 to 15.24 cm	Boston	NA	NA	NA	NA	NA	NA	NA	NA	NA	NA	NA	NA	NA	NA	NA	NA	NA	NA	NA
Northern red oak	Quercus rubra	Boston	Massachusetts	17.9	good	naturally_occurring	15.24 to 30.48 cm	Boston	NA	NA	NA	NA	NA	NA	NA	NA	NA	NA	NA	NA	NA	NA	NA	NA	NA	NA	NA
Red maple	Acer rubrum	Boston	Massachusetts	19.7	excellent	naturally_occurring	15.24 to 30.48 cm	Boston	NA	NA	NA	NA	NA	NA	NA	NA	NA	NA	NA	NA	NA	NA	NA	NA	NA	NA	NA
White oak	Quercus alba	Boston	Massachusetts	20.2	poor	naturally_occurring	15.24 to 30.48 cm	Boston	NA	NA	NA	NA	NA	NA	NA	NA	NA	NA	NA	NA	NA	NA	NA	NA	NA	NA	NA
Northern red oak	Quercus rubra	Boston	Massachusetts	28.7	good	naturally_occurring	15.24 to 30.48 cm	Boston	NA	NA	NA	NA	NA	NA	NA	NA	NA	NA	NA	NA	NA	NA	NA	NA	NA	NA	NA
Red maple	Acer rubrum	Boston	Massachusetts	18	excellent	naturally_occurring	15.24 to 30.48 cm	Boston	NA	NA	NA	NA	NA	NA	NA	NA	NA	NA	NA	NA	NA	NA	NA	NA	NA	NA	NA
Eastern white pine	Pinus strobus	Boston	Massachusetts	20.7	excellent	naturally_occurring	15.24 to 30.48 cm	Boston	NA	NA	NA	NA	NA	NA	NA	NA	NA	NA	NA	NA	NA	NA	NA	NA	NA	NA	NA
White oak	Quercus alba	Boston	Massachusetts	7.8	excellent	naturally_occurring	0 to 15.24 cm	Boston	NA	NA	NA	NA	NA	NA	NA	NA	NA	NA	NA	NA	NA	NA	NA	NA	NA	NA	NA
Tree hardwood	Tree	Boston	Massachusetts	8.4	dead	no_info	0 to 15.24 cm	Boston	NA	NA	NA	NA	NA	NA	NA	NA	NA	NA	NA	NA	NA	NA	NA	NA	NA	NA	NA
Tree hardwood	Tree	Boston	Massachusetts	9.1	dead	no_info	0 to 15.24 cm	Boston	NA	NA	NA	NA	NA	NA	NA	NA	NA	NA	NA	NA	NA	NA	NA	NA	NA	NA	NA
Northern red oak	Quercus rubra	Boston	Massachusetts	70	fair	naturally_occurring	60.96 to 76.2 cm	Boston	NA	NA	NA	NA	NA	NA	NA	NA	NA	NA	NA	NA	NA	NA	NA	NA	NA	NA	NA
Northern red oak	Quercus rubra	Boston	Massachusetts	6.9	fair	naturally_occurring	0 to 15.24 cm	Boston	NA	NA	NA	NA	NA	NA	NA	NA	NA	NA	NA	NA	NA	NA	NA	NA	NA	NA	NA
Eastern white pine	Pinus strobus	Boston	Massachusetts	28.9	excellent	naturally_occurring	15.24 to 30.48 cm	Boston	NA	NA	NA	NA	NA	NA	NA	NA	NA	NA	NA	NA	NA	NA	NA	NA	NA	NA	NA
Red maple	Acer rubrum	Boston	Massachusetts	2.1	good	naturally_occurring	0 to 15.24 cm	Boston	NA	NA	NA	NA	NA	NA	NA	NA	NA	NA	NA	NA	NA	NA	NA	NA	NA	NA	NA
Red maple	Acer rubrum	Boston	Massachusetts	11.9	good	naturally_occurring	0 to 15.24 cm	Boston	NA	NA	NA	NA	NA	NA	NA	NA	NA	NA	NA	NA	NA	NA	NA	NA	NA	NA	NA
Tree hardwood	Tree	Boston	Massachusetts	2.7	dead	no_info	0 to 15.24 cm	Boston	NA	NA	NA	NA	NA	NA	NA	NA	NA	NA	NA	NA	NA	NA	NA	NA	NA	NA	NA
Black cherry	Prunus serotina	Boston	Massachusetts	4.5	excellent	naturally_occurring	0 to 15.24 cm	Boston	NA	NA	NA	NA	NA	NA	NA	NA	NA	NA	NA	NA	NA	NA	NA	NA	NA	NA	NA
Eastern white pine	Pinus strobus	Boston	Massachusetts	2.3	excellent	naturally_occurring	0 to 15.24 cm	Boston	NA	NA	NA	NA	NA	NA	NA	NA	NA	NA	NA	NA	NA	NA	NA	NA	NA	NA	NA
Eastern white pine	Pinus strobus	Boston	Massachusetts	4.3	excellent	naturally_occurring	0 to 15.24 cm	Boston	NA	NA	NA	NA	NA	NA	NA	NA	NA	NA	NA	NA	NA	NA	NA	NA	NA	NA	NA
Northern red oak	Quercus rubra	Boston	Massachusetts	18.4	poor	naturally_occurring	15.24 to 30.48 cm	Boston	NA	NA	NA	NA	NA	NA	NA	NA	NA	NA	NA	NA	NA	NA	NA	NA	NA	NA	NA
Northern red oak	Quercus rubra	Boston	Massachusetts	14.9	excellent	naturally_occurring	0 to 15.24 cm	Boston	NA	NA	NA	NA	NA	NA	NA	NA	NA	NA	NA	NA	NA	NA	NA	NA	NA	NA	NA
Red maple	Acer rubrum	Boston	Massachusetts	14.7	excellent	naturally_occurring	0 to 15.24 cm	Boston	NA	NA	NA	NA	NA	NA	NA	NA	NA	NA	NA	NA	NA	NA	NA	NA	NA	NA	NA
Tree hardwood	Tree	Boston	Massachusetts	17	dead	no_info	15.24 to 30.48 cm	Boston	NA	NA	NA	NA	NA	NA	NA	NA	NA	NA	NA	NA	NA	NA	NA	NA	NA	NA	NA
White oak	Quercus alba	Boston	Massachusetts	23.5	good	naturally_occurring	15.24 to 30.48 cm	Boston	NA	NA	NA	NA	NA	NA	NA	NA	NA	NA	NA	NA	NA	NA	NA	NA	NA	NA	NA
White oak	Quercus alba	Boston	Massachusetts	2.5	poor	naturally_occurring	0 to 15.24 cm	Boston	NA	NA	NA	NA	NA	NA	NA	NA	NA	NA	NA	NA	NA	NA	NA	NA	NA	NA	NA
Eastern white pine	Pinus strobus	Boston	Massachusetts	2.3	excellent	naturally_occurring	0 to 15.24 cm	Boston	NA	NA	NA	NA	NA	NA	NA	NA	NA	NA	NA	NA	NA	NA	NA	NA	NA	NA	NA
Northern red oak	Quercus rubra	Boston	Massachusetts	23	excellent	naturally_occurring	15.24 to 30.48 cm	Boston	NA	NA	NA	NA	NA	NA	NA	NA	NA	NA	NA	NA	NA	NA	NA	NA	NA	NA	NA
Black birch	Betula lenta	Boston	Massachusetts	29.5	excellent	naturally_occurring	15.24 to 30.48 cm	Boston	NA	NA	NA	NA	NA	NA	NA	NA	NA	NA	NA	NA	NA	NA	NA	NA	NA	NA	NA
Black birch	Betula lenta	Boston	Massachusetts	13.4	dead	naturally_occurring	0 to 15.24 cm	Boston	NA	NA	NA	NA	NA	NA	NA	NA	NA	NA	NA	NA	NA	NA	NA	NA	NA	NA	NA
Eastern white pine	Pinus strobus	Boston	Massachusetts	2.3	excellent	naturally_occurring	0 to 15.24 cm	Boston	NA	NA	NA	NA	NA	NA	NA	NA	NA	NA	NA	NA	NA	NA	NA	NA	NA	NA	NA
Eastern white pine	Pinus strobus	Boston	Massachusetts	22.6	excellent	naturally_occurring	15.24 to 30.48 cm	Boston	NA	NA	NA	NA	NA	NA	NA	NA	NA	NA	NA	NA	NA	NA	NA	NA	NA	NA	NA
Eastern white pine	Pinus strobus	Boston	Massachusetts	20.9	poor	naturally_occurring	15.24 to 30.48 cm	Boston	NA	NA	NA	NA	NA	NA	NA	NA	NA	NA	NA	NA	NA	NA	NA	NA	NA	NA	NA
Red maple	Acer rubrum	Boston	Massachusetts	10.5	excellent	naturally_occurring	0 to 15.24 cm	Boston	NA	NA	NA	NA	NA	NA	NA	NA	NA	NA	NA	NA	NA	NA	NA	NA	NA	NA	NA
Black birch	Betula lenta	Boston	Massachusetts	3.3	excellent	naturally_occurring	0 to 15.24 cm	Boston	NA	NA	NA	NA	NA	NA	NA	NA	NA	NA	NA	NA	NA	NA	NA	NA	NA	NA	NA
Eastern white pine	Pinus strobus	Boston	Massachusetts	40.6	excellent	naturally_occurring	30.48 to 45.72 cm	Boston	NA	NA	NA	NA	NA	NA	NA	NA	NA	NA	NA	NA	NA	NA	NA	NA	NA	NA	NA
Red maple	Acer rubrum	Boston	Massachusetts	11.1	excellent	naturally_occurring	0 to 15.24 cm	Boston	NA	NA	NA	NA	NA	NA	NA	NA	NA	NA	NA	NA	NA	NA	NA	NA	NA	NA	NA
Black birch	Betula lenta	Boston	Massachusetts	3	excellent	naturally_occurring	0 to 15.24 cm	Boston	NA	NA	NA	NA	NA	NA	NA	NA	NA	NA	NA	NA	NA	NA	NA	NA	NA	NA	NA
Black birch	Betula lenta	Boston	Massachusetts	5.2	fair	naturally_occurring	0 to 15.24 cm	Boston	NA	NA	NA	NA	NA	NA	NA	NA	NA	NA	NA	NA	NA	NA	NA	NA	NA	NA	NA
Red maple	Acer rubrum	Boston	Massachusetts	3	excellent	naturally_occurring	0 to 15.24 cm	Boston	NA	NA	NA	NA	NA	NA	NA	NA	NA	NA	NA	NA	NA	NA	NA	NA	NA	NA	NA
Balsam fir	Abies balsamea	Boston	Massachusetts	4.1	poor	naturally_occurring	0 to 15.24 cm	Boston	NA	NA	NA	NA	NA	NA	NA	NA	NA	NA	NA	NA	NA	NA	NA	NA	NA	NA	NA
Black birch	Betula lenta	Boston	Massachusetts	3.9	excellent	naturally_occurring	0 to 15.24 cm	Boston	NA	NA	NA	NA	NA	NA	NA	NA	NA	NA	NA	NA	NA	NA	NA	NA	NA	NA	NA
Eastern white pine	Pinus strobus	Boston	Massachusetts	48.1	good	naturally_occurring	45.72 to 60.96 cm	Boston	NA	NA	NA	NA	NA	NA	NA	NA	NA	NA	NA	NA	NA	NA	NA	NA	NA	NA	NA
Black birch	Betula lenta	Boston	Massachusetts	9.2	excellent	naturally_occurring	0 to 15.24 cm	Boston	NA	NA	NA	NA	NA	NA	NA	NA	NA	NA	NA	NA	NA	NA	NA	NA	NA	NA	NA
Eastern white pine	Pinus strobus	Boston	Massachusetts	48.7	fair	naturally_occurring	45.72 to 60.96 cm	Boston	NA	NA	NA	NA	NA	NA	NA	NA	NA	NA	NA	NA	NA	NA	NA	NA	NA	NA	NA
Eastern white pine	Pinus strobus	Boston	Massachusetts	20.1	poor	naturally_occurring	15.24 to 30.48 cm	Boston	NA	NA	NA	NA	NA	NA	NA	NA	NA	NA	NA	NA	NA	NA	NA	NA	NA	NA	NA
Black birch	Betula lenta	Boston	Massachusetts	7.1	excellent	naturally_occurring	0 to 15.24 cm	Boston	NA	NA	NA	NA	NA	NA	NA	NA	NA	NA	NA	NA	NA	NA	NA	NA	NA	NA	NA
Eastern white pine	Pinus strobus	Boston	Massachusetts	33.9	excellent	naturally_occurring	30.48 to 45.72 cm	Boston	NA	NA	NA	NA	NA	NA	NA	NA	NA	NA	NA	NA	NA	NA	NA	NA	NA	NA	NA
Red maple	Acer rubrum	Boston	Massachusetts	14.2	excellent	naturally_occurring	0 to 15.24 cm	Boston	NA	NA	NA	NA	NA	NA	NA	NA	NA	NA	NA	NA	NA	NA	NA	NA	NA	NA	NA
Eastern white pine	Pinus strobus	Boston	Massachusetts	24	fair	naturally_occurring	15.24 to 30.48 cm	Boston	NA	NA	NA	NA	NA	NA	NA	NA	NA	NA	NA	NA	NA	NA	NA	NA	NA	NA	NA
Red maple	Acer rubrum	Boston	Massachusetts	18	good	naturally_occurring	15.24 to 30.48 cm	Boston	NA	NA	NA	NA	NA	NA	NA	NA	NA	NA	NA	NA	NA	NA	NA	NA	NA	NA	NA
Tree hardwood	Tree	Boston	Massachusetts	5.2	dead	no_info	0 to 15.24 cm	Boston	NA	NA	NA	NA	NA	NA	NA	NA	NA	NA	NA	NA	NA	NA	NA	NA	NA	NA	NA
American beech	Fagus grandifolia	Boston	Massachusetts	7	dead	naturally_occurring	0 to 15.24 cm	Boston	NA	NA	NA	NA	NA	NA	NA	NA	NA	NA	NA	NA	NA	NA	NA	NA	NA	NA	NA
Balsam fir	Abies balsamea	Boston	Massachusetts	5	dead	naturally_occurring	0 to 15.24 cm	Boston	NA	NA	NA	NA	NA	NA	NA	NA	NA	NA	NA	NA	NA	NA	NA	NA	NA	NA	NA
Eastern white pine	Pinus strobus	Boston	Massachusetts	30.4	excellent	naturally_occurring	15.24 to 30.48 cm	Boston	NA	NA	NA	NA	NA	NA	NA	NA	NA	NA	NA	NA	NA	NA	NA	NA	NA	NA	NA
American beech	Fagus grandifolia	Boston	Massachusetts	28.5	good	naturally_occurring	15.24 to 30.48 cm	Boston	NA	NA	NA	NA	NA	NA	NA	NA	NA	NA	NA	NA	NA	NA	NA	NA	NA	NA	NA
Eastern white pine	Pinus strobus	Boston	Massachusetts	31.1	good	naturally_occurring	30.48 to 45.72 cm	Boston	NA	NA	NA	NA	NA	NA	NA	NA	NA	NA	NA	NA	NA	NA	NA	NA	NA	NA	NA
Tree hardwood	Tree	Boston	Massachusetts	3	dead	no_info	0 to 15.24 cm	Boston	NA	NA	NA	NA	NA	NA	NA	NA	NA	NA	NA	NA	NA	NA	NA	NA	NA	NA	NA
Black birch	Betula lenta	Boston	Massachusetts	2.4	excellent	naturally_occurring	0 to 15.24 cm	Boston	NA	NA	NA	NA	NA	NA	NA	NA	NA	NA	NA	NA	NA	NA	NA	NA	NA	NA	NA
Black birch	Betula lenta	Boston	Massachusetts	7.8	dead	naturally_occurring	0 to 15.24 cm	Boston	NA	NA	NA	NA	NA	NA	NA	NA	NA	NA	NA	NA	NA	NA	NA	NA	NA	NA	NA
Eastern white pine	Pinus strobus	Boston	Massachusetts	22	fair	naturally_occurring	15.24 to 30.48 cm	Boston	NA	NA	NA	NA	NA	NA	NA	NA	NA	NA	NA	NA	NA	NA	NA	NA	NA	NA	NA
Chestnut oak	Quercus michauxii	Boston	Massachusetts	45.7	good	introduced	30.48 to 45.72 cm	Boston	NA	NA	NA	NA	NA	NA	NA	NA	NA	NA	NA	NA	NA	NA	NA	NA	NA	NA	NA
Eastern white pine	Pinus strobus	Boston	Massachusetts	34.2	excellent	naturally_occurring	30.48 to 45.72 cm	Boston	NA	NA	NA	NA	NA	NA	NA	NA	NA	NA	NA	NA	NA	NA	NA	NA	NA	NA	NA
Red maple	Acer rubrum	Boston	Massachusetts	18	good	naturally_occurring	15.24 to 30.48 cm	Boston	NA	NA	NA	NA	NA	NA	NA	NA	NA	NA	NA	NA	NA	NA	NA	NA	NA	NA	NA
Black birch	Betula lenta	Boston	Massachusetts	2	excellent	naturally_occurring	0 to 15.24 cm	Boston	NA	NA	NA	NA	NA	NA	NA	NA	NA	NA	NA	NA	NA	NA	NA	NA	NA	NA	NA
Black birch	Betula lenta	Boston	Massachusetts	19	good	naturally_occurring	15.24 to 30.48 cm	Boston	NA	NA	NA	NA	NA	NA	NA	NA	NA	NA	NA	NA	NA	NA	NA	NA	NA	NA	NA
Tree hardwood	Tree	Boston	Massachusetts	26.9	dead	no_info	15.24 to 30.48 cm	Boston	NA	NA	NA	NA	NA	NA	NA	NA	NA	NA	NA	NA	NA	NA	NA	NA	NA	NA	NA
Chestnut oak	Quercus michauxii	Boston	Massachusetts	32.3	good	introduced	30.48 to 45.72 cm	Boston	NA	NA	NA	NA	NA	NA	NA	NA	NA	NA	NA	NA	NA	NA	NA	NA	NA	NA	NA
Eastern white pine	Pinus strobus	Boston	Massachusetts	2.2	excellent	naturally_occurring	0 to 15.24 cm	Boston	NA	NA	NA	NA	NA	NA	NA	NA	NA	NA	NA	NA	NA	NA	NA	NA	NA	NA	NA
Eastern white pine	Pinus strobus	Boston	Massachusetts	19.4	excellent	naturally_occurring	15.24 to 30.48 cm	Boston	NA	NA	NA	NA	NA	NA	NA	NA	NA	NA	NA	NA	NA	NA	NA	NA	NA	NA	NA
Black birch	Betula lenta	Boston	Massachusetts	2.4	excellent	naturally_occurring	0 to 15.24 cm	Boston	NA	NA	NA	NA	NA	NA	NA	NA	NA	NA	NA	NA	NA	NA	NA	NA	NA	NA	NA
Eastern white pine	Pinus strobus	Boston	Massachusetts	45.3	excellent	naturally_occurring	30.48 to 45.72 cm	Boston	NA	NA	NA	NA	NA	NA	NA	NA	NA	NA	NA	NA	NA	NA	NA	NA	NA	NA	NA
Red maple	Acer rubrum	Boston	Massachusetts	14.2	good	naturally_occurring	0 to 15.24 cm	Boston	NA	NA	NA	NA	NA	NA	NA	NA	NA	NA	NA	NA	NA	NA	NA	NA	NA	NA	NA
Black birch	Betula lenta	Boston	Massachusetts	17	excellent	naturally_occurring	15.24 to 30.48 cm	Boston	NA	NA	NA	NA	NA	NA	NA	NA	NA	NA	NA	NA	NA	NA	NA	NA	NA	NA	NA
Eastern white pine	Pinus strobus	Boston	Massachusetts	17.5	fair	naturally_occurring	15.24 to 30.48 cm	Boston	NA	NA	NA	NA	NA	NA	NA	NA	NA	NA	NA	NA	NA	NA	NA	NA	NA	NA	NA
Eastern white pine	Pinus strobus	Boston	Massachusetts	15.7	good	naturally_occurring	15.24 to 30.48 cm	Boston	NA	NA	NA	NA	NA	NA	NA	NA	NA	NA	NA	NA	NA	NA	NA	NA	NA	NA	NA
Black birch	Betula lenta	Boston	Massachusetts	23.2	good	naturally_occurring	15.24 to 30.48 cm	Boston	NA	NA	NA	NA	NA	NA	NA	NA	NA	NA	NA	NA	NA	NA	NA	NA	NA	NA	NA
Eastern white pine	Pinus strobus	Boston	Massachusetts	14.9	poor	naturally_occurring	0 to 15.24 cm	Boston	NA	NA	NA	NA	NA	NA	NA	NA	NA	NA	NA	NA	NA	NA	NA	NA	NA	NA	NA
Red maple	Acer rubrum	Boston	Massachusetts	12.7	excellent	naturally_occurring	0 to 15.24 cm	Boston	NA	NA	NA	NA	NA	NA	NA	NA	NA	NA	NA	NA	NA	NA	NA	NA	NA	NA	NA
Black birch	Betula lenta	Boston	Massachusetts	32.7	dead	naturally_occurring	30.48 to 45.72 cm	Boston	NA	NA	NA	NA	NA	NA	NA	NA	NA	NA	NA	NA	NA	NA	NA	NA	NA	NA	NA
Eastern white pine	Pinus strobus	Boston	Massachusetts	14.7	poor	naturally_occurring	0 to 15.24 cm	Boston	NA	NA	NA	NA	NA	NA	NA	NA	NA	NA	NA	NA	NA	NA	NA	NA	NA	NA	NA
Eastern white pine	Pinus strobus	Boston	Massachusetts	32.3	excellent	naturally_occurring	30.48 to 45.72 cm	Boston	NA	NA	NA	NA	NA	NA	NA	NA	NA	NA	NA	NA	NA	NA	NA	NA	NA	NA	NA
Chestnut oak	Quercus michauxii	Boston	Massachusetts	24.5	good	introduced	15.24 to 30.48 cm	Boston	NA	NA	NA	NA	NA	NA	NA	NA	NA	NA	NA	NA	NA	NA	NA	NA	NA	NA	NA
Red maple	Acer rubrum	Boston	Massachusetts	30.4	excellent	naturally_occurring	15.24 to 30.48 cm	Boston	NA	NA	NA	NA	NA	NA	NA	NA	NA	NA	NA	NA	NA	NA	NA	NA	NA	NA	NA
Red maple	Acer rubrum	Boston	Massachusetts	29.3	excellent	naturally_occurring	15.24 to 30.48 cm	Boston	NA	NA	NA	NA	NA	NA	NA	NA	NA	NA	NA	NA	NA	NA	NA	NA	NA	NA	NA
American beech	Fagus grandifolia	Boston	Massachusetts	2.8	excellent	naturally_occurring	0 to 15.24 cm	Boston	NA	NA	NA	NA	NA	NA	NA	NA	NA	NA	NA	NA	NA	NA	NA	NA	NA	NA	NA
Red maple	Acer rubrum	Boston	Massachusetts	2	poor	naturally_occurring	0 to 15.24 cm	Boston	NA	NA	NA	NA	NA	NA	NA	NA	NA	NA	NA	NA	NA	NA	NA	NA	NA	NA	NA
Tree hardwood	Tree	Boston	Massachusetts	2.2	dead	no_info	0 to 15.24 cm	Boston	NA	NA	NA	NA	NA	NA	NA	NA	NA	NA	NA	NA	NA	NA	NA	NA	NA	NA	NA
Eastern white pine	Pinus strobus	Boston	Massachusetts	4.4	excellent	naturally_occurring	0 to 15.24 cm	Boston	NA	NA	NA	NA	NA	NA	NA	NA	NA	NA	NA	NA	NA	NA	NA	NA	NA	NA	NA
Eastern white pine	Pinus strobus	Boston	Massachusetts	37.3	fair	naturally_occurring	30.48 to 45.72 cm	Boston	NA	NA	NA	NA	NA	NA	NA	NA	NA	NA	NA	NA	NA	NA	NA	NA	NA	NA	NA
American beech	Fagus grandifolia	Boston	Massachusetts	5.9	excellent	naturally_occurring	0 to 15.24 cm	Boston	NA	NA	NA	NA	NA	NA	NA	NA	NA	NA	NA	NA	NA	NA	NA	NA	NA	NA	NA
Eastern white pine	Pinus strobus	Boston	Massachusetts	3.3	excellent	naturally_occurring	0 to 15.24 cm	Boston	NA	NA	NA	NA	NA	NA	NA	NA	NA	NA	NA	NA	NA	NA	NA	NA	NA	NA	NA
American beech	Fagus grandifolia	Boston	Massachusetts	6.7	excellent	naturally_occurring	0 to 15.24 cm	Boston	NA	NA	NA	NA	NA	NA	NA	NA	NA	NA	NA	NA	NA	NA	NA	NA	NA	NA	NA
Eastern white pine	Pinus strobus	Boston	Massachusetts	3.4	excellent	naturally_occurring	0 to 15.24 cm	Boston	NA	NA	NA	NA	NA	NA	NA	NA	NA	NA	NA	NA	NA	NA	NA	NA	NA	NA	NA
American beech	Fagus grandifolia	Boston	Massachusetts	3.5	excellent	naturally_occurring	0 to 15.24 cm	Boston	NA	NA	NA	NA	NA	NA	NA	NA	NA	NA	NA	NA	NA	NA	NA	NA	NA	NA	NA
Red maple	Acer rubrum	Boston	Massachusetts	5.4	fair	naturally_occurring	0 to 15.24 cm	Boston	NA	NA	NA	NA	NA	NA	NA	NA	NA	NA	NA	NA	NA	NA	NA	NA	NA	NA	NA
Black birch	Betula lenta	Boston	Massachusetts	5	dead	naturally_occurring	0 to 15.24 cm	Boston	NA	NA	NA	NA	NA	NA	NA	NA	NA	NA	NA	NA	NA	NA	NA	NA	NA	NA	NA
Northern red oak	Quercus rubra	Boston	Massachusetts	32	excellent	naturally_occurring	30.48 to 45.72 cm	Boston	NA	NA	NA	NA	NA	NA	NA	NA	NA	NA	NA	NA	NA	NA	NA	NA	NA	NA	NA
American beech	Fagus grandifolia	Boston	Massachusetts	5.2	excellent	naturally_occurring	0 to 15.24 cm	Boston	NA	NA	NA	NA	NA	NA	NA	NA	NA	NA	NA	NA	NA	NA	NA	NA	NA	NA	NA
Eastern white pine	Pinus strobus	Boston	Massachusetts	2	excellent	naturally_occurring	0 to 15.24 cm	Boston	NA	NA	NA	NA	NA	NA	NA	NA	NA	NA	NA	NA	NA	NA	NA	NA	NA	NA	NA
American beech	Fagus grandifolia	Boston	Massachusetts	3.2	good	naturally_occurring	0 to 15.24 cm	Boston	NA	NA	NA	NA	NA	NA	NA	NA	NA	NA	NA	NA	NA	NA	NA	NA	NA	NA	NA
Black birch	Betula lenta	Boston	Massachusetts	2.7	fair	naturally_occurring	0 to 15.24 cm	Boston	NA	NA	NA	NA	NA	NA	NA	NA	NA	NA	NA	NA	NA	NA	NA	NA	NA	NA	NA
Eastern white pine	Pinus strobus	Boston	Massachusetts	5	excellent	naturally_occurring	0 to 15.24 cm	Boston	NA	NA	NA	NA	NA	NA	NA	NA	NA	NA	NA	NA	NA	NA	NA	NA	NA	NA	NA
Black birch	Betula lenta	Boston	Massachusetts	3.9	excellent	naturally_occurring	0 to 15.24 cm	Boston	NA	NA	NA	NA	NA	NA	NA	NA	NA	NA	NA	NA	NA	NA	NA	NA	NA	NA	NA
Northern red oak	Quercus rubra	Boston	Massachusetts	17.7	excellent	naturally_occurring	15.24 to 30.48 cm	Boston	NA	NA	NA	NA	NA	NA	NA	NA	NA	NA	NA	NA	NA	NA	NA	NA	NA	NA	NA
Eastern white pine	Pinus strobus	Boston	Massachusetts	2.7	excellent	naturally_occurring	0 to 15.24 cm	Boston	NA	NA	NA	NA	NA	NA	NA	NA	NA	NA	NA	NA	NA	NA	NA	NA	NA	NA	NA
Pitch pine	Pinus rigida	Boston	Massachusetts	22.1	fair	naturally_occurring	15.24 to 30.48 cm	Boston	NA	NA	NA	NA	NA	NA	NA	NA	NA	NA	NA	NA	NA	NA	NA	NA	NA	NA	NA
Pitch pine	Pinus rigida	Boston	Massachusetts	12.3	good	naturally_occurring	0 to 15.24 cm	Boston	NA	NA	NA	NA	NA	NA	NA	NA	NA	NA	NA	NA	NA	NA	NA	NA	NA	NA	NA
Pitch pine	Pinus rigida	Boston	Massachusetts	14.8	fair	naturally_occurring	0 to 15.24 cm	Boston	NA	NA	NA	NA	NA	NA	NA	NA	NA	NA	NA	NA	NA	NA	NA	NA	NA	NA	NA
Pitch pine	Pinus rigida	Boston	Massachusetts	9.6	fair	naturally_occurring	0 to 15.24 cm	Boston	NA	NA	NA	NA	NA	NA	NA	NA	NA	NA	NA	NA	NA	NA	NA	NA	NA	NA	NA
Pitch pine	Pinus rigida	Boston	Massachusetts	17.5	fair	naturally_occurring	15.24 to 30.48 cm	Boston	NA	NA	NA	NA	NA	NA	NA	NA	NA	NA	NA	NA	NA	NA	NA	NA	NA	NA	NA
Red spruce	Picea rubens	Boston	Massachusetts	25.7	good	naturally_occurring	15.24 to 30.48 cm	Boston	NA	NA	NA	NA	NA	NA	NA	NA	NA	NA	NA	NA	NA	NA	NA	NA	NA	NA	NA
Pitch pine	Pinus rigida	Boston	Massachusetts	10.3	good	naturally_occurring	0 to 15.24 cm	Boston	NA	NA	NA	NA	NA	NA	NA	NA	NA	NA	NA	NA	NA	NA	NA	NA	NA	NA	NA
Pitch pine	Pinus rigida	Boston	Massachusetts	10.1	good	naturally_occurring	0 to 15.24 cm	Boston	NA	NA	NA	NA	NA	NA	NA	NA	NA	NA	NA	NA	NA	NA	NA	NA	NA	NA	NA
Scrub oak	Quercus berberidifolia	Boston	Massachusetts	3.8	poor	introduced	0 to 15.24 cm	Boston	NA	NA	NA	NA	NA	NA	NA	NA	NA	NA	NA	NA	NA	NA	NA	NA	NA	NA	NA
Black cherry	Prunus serotina	Boston	Massachusetts	3	excellent	naturally_occurring	0 to 15.24 cm	Boston	NA	NA	NA	NA	NA	NA	NA	NA	NA	NA	NA	NA	NA	NA	NA	NA	NA	NA	NA
Pitch pine	Pinus rigida	Boston	Massachusetts	19.6	good	naturally_occurring	15.24 to 30.48 cm	Boston	NA	NA	NA	NA	NA	NA	NA	NA	NA	NA	NA	NA	NA	NA	NA	NA	NA	NA	NA
Pitch pine	Pinus rigida	Boston	Massachusetts	6.2	fair	naturally_occurring	0 to 15.24 cm	Boston	NA	NA	NA	NA	NA	NA	NA	NA	NA	NA	NA	NA	NA	NA	NA	NA	NA	NA	NA
Pitch pine	Pinus rigida	Boston	Massachusetts	29.4	poor	naturally_occurring	15.24 to 30.48 cm	Boston	NA	NA	NA	NA	NA	NA	NA	NA	NA	NA	NA	NA	NA	NA	NA	NA	NA	NA	NA
Pitch pine	Pinus rigida	Boston	Massachusetts	5.4	dead	naturally_occurring	0 to 15.24 cm	Boston	NA	NA	NA	NA	NA	NA	NA	NA	NA	NA	NA	NA	NA	NA	NA	NA	NA	NA	NA
Red pine	Pinus resinosa	Boston	Massachusetts	17	fair	naturally_occurring	15.24 to 30.48 cm	Boston	NA	NA	NA	NA	NA	NA	NA	NA	NA	NA	NA	NA	NA	NA	NA	NA	NA	NA	NA
Pitch pine	Pinus rigida	Boston	Massachusetts	16.6	good	naturally_occurring	15.24 to 30.48 cm	Boston	NA	NA	NA	NA	NA	NA	NA	NA	NA	NA	NA	NA	NA	NA	NA	NA	NA	NA	NA
Pitch pine	Pinus rigida	Boston	Massachusetts	16	good	naturally_occurring	15.24 to 30.48 cm	Boston	NA	NA	NA	NA	NA	NA	NA	NA	NA	NA	NA	NA	NA	NA	NA	NA	NA	NA	NA
Red pine	Pinus resinosa	Boston	Massachusetts	31.3	fair	naturally_occurring	30.48 to 45.72 cm	Boston	NA	NA	NA	NA	NA	NA	NA	NA	NA	NA	NA	NA	NA	NA	NA	NA	NA	NA	NA
Pitch pine	Pinus rigida	Boston	Massachusetts	5.1	good	naturally_occurring	0 to 15.24 cm	Boston	NA	NA	NA	NA	NA	NA	NA	NA	NA	NA	NA	NA	NA	NA	NA	NA	NA	NA	NA
Pitch pine	Pinus rigida	Boston	Massachusetts	28.9	good	naturally_occurring	15.24 to 30.48 cm	Boston	NA	NA	NA	NA	NA	NA	NA	NA	NA	NA	NA	NA	NA	NA	NA	NA	NA	NA	NA
Red pine	Pinus resinosa	Boston	Massachusetts	31.9	poor	naturally_occurring	30.48 to 45.72 cm	Boston	NA	NA	NA	NA	NA	NA	NA	NA	NA	NA	NA	NA	NA	NA	NA	NA	NA	NA	NA
Pitch pine	Pinus rigida	Boston	Massachusetts	10.4	good	naturally_occurring	0 to 15.24 cm	Boston	NA	NA	NA	NA	NA	NA	NA	NA	NA	NA	NA	NA	NA	NA	NA	NA	NA	NA	NA
Pitch pine	Pinus rigida	Boston	Massachusetts	12.9	excellent	naturally_occurring	0 to 15.24 cm	Boston	NA	NA	NA	NA	NA	NA	NA	NA	NA	NA	NA	NA	NA	NA	NA	NA	NA	NA	NA
Red pine	Pinus resinosa	Boston	Massachusetts	23.5	dead	naturally_occurring	15.24 to 30.48 cm	Boston	NA	NA	NA	NA	NA	NA	NA	NA	NA	NA	NA	NA	NA	NA	NA	NA	NA	NA	NA
Pitch pine	Pinus rigida	Boston	Massachusetts	16.6	good	naturally_occurring	15.24 to 30.48 cm	Boston	NA	NA	NA	NA	NA	NA	NA	NA	NA	NA	NA	NA	NA	NA	NA	NA	NA	NA	NA
Pitch pine	Pinus rigida	Boston	Massachusetts	24.2	good	naturally_occurring	15.24 to 30.48 cm	Boston	NA	NA	NA	NA	NA	NA	NA	NA	NA	NA	NA	NA	NA	NA	NA	NA	NA	NA	NA
Red pine	Pinus resinosa	Boston	Massachusetts	24.4	poor	naturally_occurring	15.24 to 30.48 cm	Boston	NA	NA	NA	NA	NA	NA	NA	NA	NA	NA	NA	NA	NA	NA	NA	NA	NA	NA	NA
Pitch pine	Pinus rigida	Boston	Massachusetts	15.1	good	naturally_occurring	0 to 15.24 cm	Boston	NA	NA	NA	NA	NA	NA	NA	NA	NA	NA	NA	NA	NA	NA	NA	NA	NA	NA	NA
Pitch pine	Pinus rigida	Boston	Massachusetts	7.5	good	naturally_occurring	0 to 15.24 cm	Boston	NA	NA	NA	NA	NA	NA	NA	NA	NA	NA	NA	NA	NA	NA	NA	NA	NA	NA	NA
Red pine	Pinus resinosa	Boston	Massachusetts	30	fair	naturally_occurring	15.24 to 30.48 cm	Boston	NA	NA	NA	NA	NA	NA	NA	NA	NA	NA	NA	NA	NA	NA	NA	NA	NA	NA	NA
Pitch pine	Pinus rigida	Boston	Massachusetts	18	good	naturally_occurring	15.24 to 30.48 cm	Boston	NA	NA	NA	NA	NA	NA	NA	NA	NA	NA	NA	NA	NA	NA	NA	NA	NA	NA	NA
Red pine	Pinus resinosa	Boston	Massachusetts	31.1	fair	naturally_occurring	30.48 to 45.72 cm	Boston	NA	NA	NA	NA	NA	NA	NA	NA	NA	NA	NA	NA	NA	NA	NA	NA	NA	NA	NA
Red spruce	Picea rubens	Boston	Massachusetts	19.5	good	naturally_occurring	15.24 to 30.48 cm	Boston	NA	NA	NA	NA	NA	NA	NA	NA	NA	NA	NA	NA	NA	NA	NA	NA	NA	NA	NA
Pitch pine	Pinus rigida	Boston	Massachusetts	4.9	good	naturally_occurring	0 to 15.24 cm	Boston	NA	NA	NA	NA	NA	NA	NA	NA	NA	NA	NA	NA	NA	NA	NA	NA	NA	NA	NA
Pitch pine	Pinus rigida	Boston	Massachusetts	21.5	excellent	naturally_occurring	15.24 to 30.48 cm	Boston	NA	NA	NA	NA	NA	NA	NA	NA	NA	NA	NA	NA	NA	NA	NA	NA	NA	NA	NA
Red pine	Pinus resinosa	Boston	Massachusetts	26.7	fair	naturally_occurring	15.24 to 30.48 cm	Boston	NA	NA	NA	NA	NA	NA	NA	NA	NA	NA	NA	NA	NA	NA	NA	NA	NA	NA	NA
Pitch pine	Pinus rigida	Boston	Massachusetts	27.8	fair	naturally_occurring	15.24 to 30.48 cm	Boston	NA	NA	NA	NA	NA	NA	NA	NA	NA	NA	NA	NA	NA	NA	NA	NA	NA	NA	NA
Pitch pine	Pinus rigida	Boston	Massachusetts	27.1	good	naturally_occurring	15.24 to 30.48 cm	Boston	NA	NA	NA	NA	NA	NA	NA	NA	NA	NA	NA	NA	NA	NA	NA	NA	NA	NA	NA
Scrub oak	Quercus berberidifolia	Boston	Massachusetts	2.1	fair	introduced	0 to 15.24 cm	Boston	NA	NA	NA	NA	NA	NA	NA	NA	NA	NA	NA	NA	NA	NA	NA	NA	NA	NA	NA
Pitch pine	Pinus rigida	Boston	Massachusetts	13.5	good	naturally_occurring	0 to 15.24 cm	Boston	NA	NA	NA	NA	NA	NA	NA	NA	NA	NA	NA	NA	NA	NA	NA	NA	NA	NA	NA
Pitch pine	Pinus rigida	Boston	Massachusetts	19.5	fair	naturally_occurring	15.24 to 30.48 cm	Boston	NA	NA	NA	NA	NA	NA	NA	NA	NA	NA	NA	NA	NA	NA	NA	NA	NA	NA	NA
Pitch pine	Pinus rigida	Boston	Massachusetts	19.1	excellent	naturally_occurring	15.24 to 30.48 cm	Boston	NA	NA	NA	NA	NA	NA	NA	NA	NA	NA	NA	NA	NA	NA	NA	NA	NA	NA	NA
Eastern white pine	Pinus strobus	Boston	Massachusetts	3.8	excellent	naturally_occurring	0 to 15.24 cm	Boston	NA	NA	NA	NA	NA	NA	NA	NA	NA	NA	NA	NA	NA	NA	NA	NA	NA	NA	NA
Pitch pine	Pinus rigida	Boston	Massachusetts	10.8	good	naturally_occurring	0 to 15.24 cm	Boston	NA	NA	NA	NA	NA	NA	NA	NA	NA	NA	NA	NA	NA	NA	NA	NA	NA	NA	NA
Pitch pine	Pinus rigida	Boston	Massachusetts	20.9	good	naturally_occurring	15.24 to 30.48 cm	Boston	NA	NA	NA	NA	NA	NA	NA	NA	NA	NA	NA	NA	NA	NA	NA	NA	NA	NA	NA
Pitch pine	Pinus rigida	Boston	Massachusetts	10.1	good	naturally_occurring	0 to 15.24 cm	Boston	NA	NA	NA	NA	NA	NA	NA	NA	NA	NA	NA	NA	NA	NA	NA	NA	NA	NA	NA
Scrub oak	Quercus berberidifolia	Boston	Massachusetts	2.6	good	introduced	0 to 15.24 cm	Boston	NA	NA	NA	NA	NA	NA	NA	NA	NA	NA	NA	NA	NA	NA	NA	NA	NA	NA	NA
Tree softwood	Tree	Boston	Massachusetts	7.4	dead	no_info	0 to 15.24 cm	Boston	NA	NA	NA	NA	NA	NA	NA	NA	NA	NA	NA	NA	NA	NA	NA	NA	NA	NA	NA
Pitch pine	Pinus rigida	Boston	Massachusetts	14.3	excellent	naturally_occurring	0 to 15.24 cm	Boston	NA	NA	NA	NA	NA	NA	NA	NA	NA	NA	NA	NA	NA	NA	NA	NA	NA	NA	NA
Scrub oak	Quercus berberidifolia	Boston	Massachusetts	2.1	fair	introduced	0 to 15.24 cm	Boston	NA	NA	NA	NA	NA	NA	NA	NA	NA	NA	NA	NA	NA	NA	NA	NA	NA	NA	NA
Tree softwood	Tree	Boston	Massachusetts	8.6	dead	no_info	0 to 15.24 cm	Boston	NA	NA	NA	NA	NA	NA	NA	NA	NA	NA	NA	NA	NA	NA	NA	NA	NA	NA	NA
Bear oak	Quercus ilicifolia	Boston	Massachusetts	2.7	excellent	naturally_occurring	0 to 15.24 cm	Boston	NA	NA	NA	NA	NA	NA	NA	NA	NA	NA	NA	NA	NA	NA	NA	NA	NA	NA	NA
Pitch pine	Pinus rigida	Boston	Massachusetts	28	fair	naturally_occurring	15.24 to 30.48 cm	Boston	NA	NA	NA	NA	NA	NA	NA	NA	NA	NA	NA	NA	NA	NA	NA	NA	NA	NA	NA
Pitch pine	Pinus rigida	Boston	Massachusetts	5	excellent	naturally_occurring	0 to 15.24 cm	Boston	NA	NA	NA	NA	NA	NA	NA	NA	NA	NA	NA	NA	NA	NA	NA	NA	NA	NA	NA
Scrub oak	Quercus berberidifolia	Boston	Massachusetts	2	fair	introduced	0 to 15.24 cm	Boston	NA	NA	NA	NA	NA	NA	NA	NA	NA	NA	NA	NA	NA	NA	NA	NA	NA	NA	NA
Pitch pine	Pinus rigida	Boston	Massachusetts	8.4	dead	naturally_occurring	0 to 15.24 cm	Boston	NA	NA	NA	NA	NA	NA	NA	NA	NA	NA	NA	NA	NA	NA	NA	NA	NA	NA	NA
Pitch pine	Pinus rigida	Boston	Massachusetts	18.5	good	naturally_occurring	15.24 to 30.48 cm	Boston	NA	NA	NA	NA	NA	NA	NA	NA	NA	NA	NA	NA	NA	NA	NA	NA	NA	NA	NA
Pitch pine	Pinus rigida	Boston	Massachusetts	21.3	good	naturally_occurring	15.24 to 30.48 cm	Boston	NA	NA	NA	NA	NA	NA	NA	NA	NA	NA	NA	NA	NA	NA	NA	NA	NA	NA	NA
Scrub oak	Quercus berberidifolia	Boston	Massachusetts	2.5	excellent	introduced	0 to 15.24 cm	Boston	NA	NA	NA	NA	NA	NA	NA	NA	NA	NA	NA	NA	NA	NA	NA	NA	NA	NA	NA
Bear oak	Quercus ilicifolia	Boston	Massachusetts	2.4	poor	naturally_occurring	0 to 15.24 cm	Boston	NA	NA	NA	NA	NA	NA	NA	NA	NA	NA	NA	NA	NA	NA	NA	NA	NA	NA	NA
Scrub oak	Quercus berberidifolia	Boston	Massachusetts	2	excellent	introduced	0 to 15.24 cm	Boston	NA	NA	NA	NA	NA	NA	NA	NA	NA	NA	NA	NA	NA	NA	NA	NA	NA	NA	NA
Bear oak	Quercus ilicifolia	Boston	Massachusetts	2.4	good	naturally_occurring	0 to 15.24 cm	Boston	NA	NA	NA	NA	NA	NA	NA	NA	NA	NA	NA	NA	NA	NA	NA	NA	NA	NA	NA
Bigtooth aspen	Populus grandidentata	Boston	Massachusetts	3.1	good	naturally_occurring	0 to 15.24 cm	Boston	NA	NA	NA	NA	NA	NA	NA	NA	NA	NA	NA	NA	NA	NA	NA	NA	NA	NA	NA
Pitch pine	Pinus rigida	Boston	Massachusetts	19	good	naturally_occurring	15.24 to 30.48 cm	Boston	NA	NA	NA	NA	NA	NA	NA	NA	NA	NA	NA	NA	NA	NA	NA	NA	NA	NA	NA
Pitch pine	Pinus rigida	Boston	Massachusetts	7	good	naturally_occurring	0 to 15.24 cm	Boston	NA	NA	NA	NA	NA	NA	NA	NA	NA	NA	NA	NA	NA	NA	NA	NA	NA	NA	NA
Pitch pine	Pinus rigida	Boston	Massachusetts	13.6	fair	naturally_occurring	0 to 15.24 cm	Boston	NA	NA	NA	NA	NA	NA	NA	NA	NA	NA	NA	NA	NA	NA	NA	NA	NA	NA	NA
Pitch pine	Pinus rigida	Boston	Massachusetts	6.5	good	naturally_occurring	0 to 15.24 cm	Boston	NA	NA	NA	NA	NA	NA	NA	NA	NA	NA	NA	NA	NA	NA	NA	NA	NA	NA	NA
Eastern white pine	Pinus strobus	Boston	Massachusetts	5.9	excellent	naturally_occurring	0 to 15.24 cm	Boston	NA	NA	NA	NA	NA	NA	NA	NA	NA	NA	NA	NA	NA	NA	NA	NA	NA	NA	NA
Eastern white pine	Pinus strobus	Boston	Massachusetts	4.3	good	naturally_occurring	0 to 15.24 cm	Boston	NA	NA	NA	NA	NA	NA	NA	NA	NA	NA	NA	NA	NA	NA	NA	NA	NA	NA	NA
Northern red oak	Quercus rubra	Boston	Massachusetts	23.2	excellent	naturally_occurring	15.24 to 30.48 cm	Boston	NA	NA	NA	NA	NA	NA	NA	NA	NA	NA	NA	NA	NA	NA	NA	NA	NA	NA	NA
Eastern white pine	Pinus strobus	Boston	Massachusetts	3.4	excellent	naturally_occurring	0 to 15.24 cm	Boston	NA	NA	NA	NA	NA	NA	NA	NA	NA	NA	NA	NA	NA	NA	NA	NA	NA	NA	NA
Eastern white pine	Pinus strobus	Boston	Massachusetts	5.2	fair	naturally_occurring	0 to 15.24 cm	Boston	NA	NA	NA	NA	NA	NA	NA	NA	NA	NA	NA	NA	NA	NA	NA	NA	NA	NA	NA
Northern red oak	Quercus rubra	Boston	Massachusetts	36.4	excellent	naturally_occurring	30.48 to 45.72 cm	Boston	NA	NA	NA	NA	NA	NA	NA	NA	NA	NA	NA	NA	NA	NA	NA	NA	NA	NA	NA
Eastern white pine	Pinus strobus	Boston	Massachusetts	3.1	excellent	naturally_occurring	0 to 15.24 cm	Boston	NA	NA	NA	NA	NA	NA	NA	NA	NA	NA	NA	NA	NA	NA	NA	NA	NA	NA	NA
Eastern white pine	Pinus strobus	Boston	Massachusetts	3	excellent	naturally_occurring	0 to 15.24 cm	Boston	NA	NA	NA	NA	NA	NA	NA	NA	NA	NA	NA	NA	NA	NA	NA	NA	NA	NA	NA
Eastern white pine	Pinus strobus	Boston	Massachusetts	3.2	good	naturally_occurring	0 to 15.24 cm	Boston	NA	NA	NA	NA	NA	NA	NA	NA	NA	NA	NA	NA	NA	NA	NA	NA	NA	NA	NA
Eastern white pine	Pinus strobus	Boston	Massachusetts	4.2	excellent	naturally_occurring	0 to 15.24 cm	Boston	NA	NA	NA	NA	NA	NA	NA	NA	NA	NA	NA	NA	NA	NA	NA	NA	NA	NA	NA
Eastern white pine	Pinus strobus	Boston	Massachusetts	6	excellent	naturally_occurring	0 to 15.24 cm	Boston	NA	NA	NA	NA	NA	NA	NA	NA	NA	NA	NA	NA	NA	NA	NA	NA	NA	NA	NA
Eastern white pine	Pinus strobus	Boston	Massachusetts	5.5	good	naturally_occurring	0 to 15.24 cm	Boston	NA	NA	NA	NA	NA	NA	NA	NA	NA	NA	NA	NA	NA	NA	NA	NA	NA	NA	NA
Eastern white pine	Pinus strobus	Boston	Massachusetts	7.9	excellent	naturally_occurring	0 to 15.24 cm	Boston	NA	NA	NA	NA	NA	NA	NA	NA	NA	NA	NA	NA	NA	NA	NA	NA	NA	NA	NA
Eastern white pine	Pinus strobus	Boston	Massachusetts	4	fair	naturally_occurring	0 to 15.24 cm	Boston	NA	NA	NA	NA	NA	NA	NA	NA	NA	NA	NA	NA	NA	NA	NA	NA	NA	NA	NA
Northern red oak	Quercus rubra	Boston	Massachusetts	39.2	excellent	naturally_occurring	30.48 to 45.72 cm	Boston	NA	NA	NA	NA	NA	NA	NA	NA	NA	NA	NA	NA	NA	NA	NA	NA	NA	NA	NA
American beech	Fagus grandifolia	Boston	Massachusetts	6.2	excellent	naturally_occurring	0 to 15.24 cm	Boston	NA	NA	NA	NA	NA	NA	NA	NA	NA	NA	NA	NA	NA	NA	NA	NA	NA	NA	NA
Eastern white pine	Pinus strobus	Boston	Massachusetts	5.4	good	naturally_occurring	0 to 15.24 cm	Boston	NA	NA	NA	NA	NA	NA	NA	NA	NA	NA	NA	NA	NA	NA	NA	NA	NA	NA	NA
Eastern white pine	Pinus strobus	Boston	Massachusetts	8.4	excellent	naturally_occurring	0 to 15.24 cm	Boston	NA	NA	NA	NA	NA	NA	NA	NA	NA	NA	NA	NA	NA	NA	NA	NA	NA	NA	NA
Eastern white pine	Pinus strobus	Boston	Massachusetts	6.6	good	naturally_occurring	0 to 15.24 cm	Boston	NA	NA	NA	NA	NA	NA	NA	NA	NA	NA	NA	NA	NA	NA	NA	NA	NA	NA	NA
Eastern white pine	Pinus strobus	Boston	Massachusetts	4.1	fair	naturally_occurring	0 to 15.24 cm	Boston	NA	NA	NA	NA	NA	NA	NA	NA	NA	NA	NA	NA	NA	NA	NA	NA	NA	NA	NA
Eastern white pine	Pinus strobus	Boston	Massachusetts	6.1	fair	naturally_occurring	0 to 15.24 cm	Boston	NA	NA	NA	NA	NA	NA	NA	NA	NA	NA	NA	NA	NA	NA	NA	NA	NA	NA	NA
Eastern white pine	Pinus strobus	Boston	Massachusetts	3.3	excellent	naturally_occurring	0 to 15.24 cm	Boston	NA	NA	NA	NA	NA	NA	NA	NA	NA	NA	NA	NA	NA	NA	NA	NA	NA	NA	NA
Eastern white pine	Pinus strobus	Boston	Massachusetts	5.5	excellent	naturally_occurring	0 to 15.24 cm	Boston	NA	NA	NA	NA	NA	NA	NA	NA	NA	NA	NA	NA	NA	NA	NA	NA	NA	NA	NA
Northern red oak	Quercus rubra	Boston	Massachusetts	41.6	excellent	naturally_occurring	30.48 to 45.72 cm	Boston	NA	NA	NA	NA	NA	NA	NA	NA	NA	NA	NA	NA	NA	NA	NA	NA	NA	NA	NA
Eastern white pine	Pinus strobus	Boston	Massachusetts	5.2	fair	naturally_occurring	0 to 15.24 cm	Boston	NA	NA	NA	NA	NA	NA	NA	NA	NA	NA	NA	NA	NA	NA	NA	NA	NA	NA	NA
Northern red oak	Quercus rubra	Boston	Massachusetts	56	excellent	naturally_occurring	45.72 to 60.96 cm	Boston	NA	NA	NA	NA	NA	NA	NA	NA	NA	NA	NA	NA	NA	NA	NA	NA	NA	NA	NA
White oak	Quercus alba	Boston	Massachusetts	32.8	excellent	naturally_occurring	30.48 to 45.72 cm	Boston	NA	NA	NA	NA	NA	NA	NA	NA	NA	NA	NA	NA	NA	NA	NA	NA	NA	NA	NA
Eastern white pine	Pinus strobus	Boston	Massachusetts	3.2	excellent	naturally_occurring	0 to 15.24 cm	Boston	NA	NA	NA	NA	NA	NA	NA	NA	NA	NA	NA	NA	NA	NA	NA	NA	NA	NA	NA
Eastern white pine	Pinus strobus	Boston	Massachusetts	4.2	excellent	naturally_occurring	0 to 15.24 cm	Boston	NA	NA	NA	NA	NA	NA	NA	NA	NA	NA	NA	NA	NA	NA	NA	NA	NA	NA	NA
Eastern white pine	Pinus strobus	Boston	Massachusetts	10.6	excellent	naturally_occurring	0 to 15.24 cm	Boston	NA	NA	NA	NA	NA	NA	NA	NA	NA	NA	NA	NA	NA	NA	NA	NA	NA	NA	NA
Eastern white pine	Pinus strobus	Boston	Massachusetts	5.5	excellent	naturally_occurring	0 to 15.24 cm	Boston	NA	NA	NA	NA	NA	NA	NA	NA	NA	NA	NA	NA	NA	NA	NA	NA	NA	NA	NA
Eastern white pine	Pinus strobus	Boston	Massachusetts	30.4	excellent	naturally_occurring	15.24 to 30.48 cm	Boston	NA	NA	NA	NA	NA	NA	NA	NA	NA	NA	NA	NA	NA	NA	NA	NA	NA	NA	NA
Northern red oak	Quercus rubra	Boston	Massachusetts	52.1	excellent	naturally_occurring	45.72 to 60.96 cm	Boston	NA	NA	NA	NA	NA	NA	NA	NA	NA	NA	NA	NA	NA	NA	NA	NA	NA	NA	NA
Eastern white pine	Pinus strobus	Boston	Massachusetts	5.7	excellent	naturally_occurring	0 to 15.24 cm	Boston	NA	NA	NA	NA	NA	NA	NA	NA	NA	NA	NA	NA	NA	NA	NA	NA	NA	NA	NA
Eastern white pine	Pinus strobus	Boston	Massachusetts	5.3	excellent	naturally_occurring	0 to 15.24 cm	Boston	NA	NA	NA	NA	NA	NA	NA	NA	NA	NA	NA	NA	NA	NA	NA	NA	NA	NA	NA
Eastern white pine	Pinus strobus	Boston	Massachusetts	4.5	fair	naturally_occurring	0 to 15.24 cm	Boston	NA	NA	NA	NA	NA	NA	NA	NA	NA	NA	NA	NA	NA	NA	NA	NA	NA	NA	NA
Eastern white pine	Pinus strobus	Boston	Massachusetts	6.9	excellent	naturally_occurring	0 to 15.24 cm	Boston	NA	NA	NA	NA	NA	NA	NA	NA	NA	NA	NA	NA	NA	NA	NA	NA	NA	NA	NA
Eastern white pine	Pinus strobus	Boston	Massachusetts	3.3	excellent	naturally_occurring	0 to 15.24 cm	Boston	NA	NA	NA	NA	NA	NA	NA	NA	NA	NA	NA	NA	NA	NA	NA	NA	NA	NA	NA
Eastern white pine	Pinus strobus	Boston	Massachusetts	18.2	fair	naturally_occurring	15.24 to 30.48 cm	Boston	NA	NA	NA	NA	NA	NA	NA	NA	NA	NA	NA	NA	NA	NA	NA	NA	NA	NA	NA
Eastern white pine	Pinus strobus	Boston	Massachusetts	3	excellent	naturally_occurring	0 to 15.24 cm	Boston	NA	NA	NA	NA	NA	NA	NA	NA	NA	NA	NA	NA	NA	NA	NA	NA	NA	NA	NA
Eastern white pine	Pinus strobus	Boston	Massachusetts	10	dead	naturally_occurring	0 to 15.24 cm	Boston	NA	NA	NA	NA	NA	NA	NA	NA	NA	NA	NA	NA	NA	NA	NA	NA	NA	NA	NA
Eastern white pine	Pinus strobus	Boston	Massachusetts	3.4	good	naturally_occurring	0 to 15.24 cm	Boston	NA	NA	NA	NA	NA	NA	NA	NA	NA	NA	NA	NA	NA	NA	NA	NA	NA	NA	NA
Eastern white pine	Pinus strobus	Boston	Massachusetts	3.6	dead	naturally_occurring	0 to 15.24 cm	Boston	NA	NA	NA	NA	NA	NA	NA	NA	NA	NA	NA	NA	NA	NA	NA	NA	NA	NA	NA
Eastern white pine	Pinus strobus	Boston	Massachusetts	3.6	fair	naturally_occurring	0 to 15.24 cm	Boston	NA	NA	NA	NA	NA	NA	NA	NA	NA	NA	NA	NA	NA	NA	NA	NA	NA	NA	NA
Eastern white pine	Pinus strobus	Boston	Massachusetts	3.8	good	naturally_occurring	0 to 15.24 cm	Boston	NA	NA	NA	NA	NA	NA	NA	NA	NA	NA	NA	NA	NA	NA	NA	NA	NA	NA	NA
Eastern white pine	Pinus strobus	Boston	Massachusetts	30.4	good	naturally_occurring	15.24 to 30.48 cm	Boston	NA	NA	NA	NA	NA	NA	NA	NA	NA	NA	NA	NA	NA	NA	NA	NA	NA	NA	NA
Eastern white pine	Pinus strobus	Boston	Massachusetts	11.6	good	naturally_occurring	0 to 15.24 cm	Boston	NA	NA	NA	NA	NA	NA	NA	NA	NA	NA	NA	NA	NA	NA	NA	NA	NA	NA	NA
Eastern white pine	Pinus strobus	Boston	Massachusetts	3.3	good	naturally_occurring	0 to 15.24 cm	Boston	NA	NA	NA	NA	NA	NA	NA	NA	NA	NA	NA	NA	NA	NA	NA	NA	NA	NA	NA
Eastern white pine	Pinus strobus	Boston	Massachusetts	7.4	fair	naturally_occurring	0 to 15.24 cm	Boston	NA	NA	NA	NA	NA	NA	NA	NA	NA	NA	NA	NA	NA	NA	NA	NA	NA	NA	NA
Eastern white pine	Pinus strobus	Boston	Massachusetts	4.5	excellent	naturally_occurring	0 to 15.24 cm	Boston	NA	NA	NA	NA	NA	NA	NA	NA	NA	NA	NA	NA	NA	NA	NA	NA	NA	NA	NA
Northern red oak	Quercus rubra	Boston	Massachusetts	5.6	dead	naturally_occurring	0 to 15.24 cm	Boston	NA	NA	NA	NA	NA	NA	NA	NA	NA	NA	NA	NA	NA	NA	NA	NA	NA	NA	NA
Eastern white pine	Pinus strobus	Boston	Massachusetts	3.6	excellent	naturally_occurring	0 to 15.24 cm	Boston	NA	NA	NA	NA	NA	NA	NA	NA	NA	NA	NA	NA	NA	NA	NA	NA	NA	NA	NA
Eastern white pine	Pinus strobus	Boston	Massachusetts	7	fair	naturally_occurring	0 to 15.24 cm	Boston	NA	NA	NA	NA	NA	NA	NA	NA	NA	NA	NA	NA	NA	NA	NA	NA	NA	NA	NA
Eastern white pine	Pinus strobus	Boston	Massachusetts	5.2	excellent	naturally_occurring	0 to 15.24 cm	Boston	NA	NA	NA	NA	NA	NA	NA	NA	NA	NA	NA	NA	NA	NA	NA	NA	NA	NA	NA
Eastern white pine	Pinus strobus	Boston	Massachusetts	9.3	fair	naturally_occurring	0 to 15.24 cm	Boston	NA	NA	NA	NA	NA	NA	NA	NA	NA	NA	NA	NA	NA	NA	NA	NA	NA	NA	NA
Eastern white pine	Pinus strobus	Boston	Massachusetts	3.9	dead	naturally_occurring	0 to 15.24 cm	Boston	NA	NA	NA	NA	NA	NA	NA	NA	NA	NA	NA	NA	NA	NA	NA	NA	NA	NA	NA
Eastern white pine	Pinus strobus	Boston	Massachusetts	3.3	good	naturally_occurring	0 to 15.24 cm	Boston	NA	NA	NA	NA	NA	NA	NA	NA	NA	NA	NA	NA	NA	NA	NA	NA	NA	NA	NA
Eastern white pine	Pinus strobus	Boston	Massachusetts	3.7	excellent	naturally_occurring	0 to 15.24 cm	Boston	NA	NA	NA	NA	NA	NA	NA	NA	NA	NA	NA	NA	NA	NA	NA	NA	NA	NA	NA
Eastern white pine	Pinus strobus	Boston	Massachusetts	5	good	naturally_occurring	0 to 15.24 cm	Boston	NA	NA	NA	NA	NA	NA	NA	NA	NA	NA	NA	NA	NA	NA	NA	NA	NA	NA	NA
Eastern white pine	Pinus strobus	Boston	Massachusetts	3.3	excellent	naturally_occurring	0 to 15.24 cm	Boston	NA	NA	NA	NA	NA	NA	NA	NA	NA	NA	NA	NA	NA	NA	NA	NA	NA	NA	NA
Eastern white pine	Pinus strobus	Boston	Massachusetts	7.6	good	naturally_occurring	0 to 15.24 cm	Boston	NA	NA	NA	NA	NA	NA	NA	NA	NA	NA	NA	NA	NA	NA	NA	NA	NA	NA	NA
Eastern white pine	Pinus strobus	Boston	Massachusetts	6.4	excellent	naturally_occurring	0 to 15.24 cm	Boston	NA	NA	NA	NA	NA	NA	NA	NA	NA	NA	NA	NA	NA	NA	NA	NA	NA	NA	NA
Red maple	Acer rubrum	Boston	Massachusetts	3.1	fair	naturally_occurring	0 to 15.24 cm	Boston	NA	NA	NA	NA	NA	NA	NA	NA	NA	NA	NA	NA	NA	NA	NA	NA	NA	NA	NA
Eastern white pine	Pinus strobus	Boston	Massachusetts	4	fair	naturally_occurring	0 to 15.24 cm	Boston	NA	NA	NA	NA	NA	NA	NA	NA	NA	NA	NA	NA	NA	NA	NA	NA	NA	NA	NA
Eastern white pine	Pinus strobus	Boston	Massachusetts	6.2	excellent	naturally_occurring	0 to 15.24 cm	Boston	NA	NA	NA	NA	NA	NA	NA	NA	NA	NA	NA	NA	NA	NA	NA	NA	NA	NA	NA
Eastern white pine	Pinus strobus	Boston	Massachusetts	17.2	dead	naturally_occurring	15.24 to 30.48 cm	Boston	NA	NA	NA	NA	NA	NA	NA	NA	NA	NA	NA	NA	NA	NA	NA	NA	NA	NA	NA
Eastern white pine	Pinus strobus	Boston	Massachusetts	8.3	good	naturally_occurring	0 to 15.24 cm	Boston	NA	NA	NA	NA	NA	NA	NA	NA	NA	NA	NA	NA	NA	NA	NA	NA	NA	NA	NA
Eastern white pine	Pinus strobus	Boston	Massachusetts	9.5	good	naturally_occurring	0 to 15.24 cm	Boston	NA	NA	NA	NA	NA	NA	NA	NA	NA	NA	NA	NA	NA	NA	NA	NA	NA	NA	NA
Eastern white pine	Pinus strobus	Boston	Massachusetts	3	fair	naturally_occurring	0 to 15.24 cm	Boston	NA	NA	NA	NA	NA	NA	NA	NA	NA	NA	NA	NA	NA	NA	NA	NA	NA	NA	NA
Black cherry	Prunus serotina	Boston	Massachusetts	3.2	excellent	naturally_occurring	0 to 15.24 cm	Boston	NA	NA	NA	NA	NA	NA	NA	NA	NA	NA	NA	NA	NA	NA	NA	NA	NA	NA	NA
Eastern white pine	Pinus strobus	Boston	Massachusetts	6.4	good	naturally_occurring	0 to 15.24 cm	Boston	NA	NA	NA	NA	NA	NA	NA	NA	NA	NA	NA	NA	NA	NA	NA	NA	NA	NA	NA
Eastern white pine	Pinus strobus	Boston	Massachusetts	4	excellent	naturally_occurring	0 to 15.24 cm	Boston	NA	NA	NA	NA	NA	NA	NA	NA	NA	NA	NA	NA	NA	NA	NA	NA	NA	NA	NA
Eastern white pine	Pinus strobus	Boston	Massachusetts	10.8	good	naturally_occurring	0 to 15.24 cm	Boston	NA	NA	NA	NA	NA	NA	NA	NA	NA	NA	NA	NA	NA	NA	NA	NA	NA	NA	NA
Eastern white pine	Pinus strobus	Boston	Massachusetts	4.5	fair	naturally_occurring	0 to 15.24 cm	Boston	NA	NA	NA	NA	NA	NA	NA	NA	NA	NA	NA	NA	NA	NA	NA	NA	NA	NA	NA
Eastern white pine	Pinus strobus	Boston	Massachusetts	9.7	excellent	naturally_occurring	0 to 15.24 cm	Boston	NA	NA	NA	NA	NA	NA	NA	NA	NA	NA	NA	NA	NA	NA	NA	NA	NA	NA	NA
Eastern white pine	Pinus strobus	Boston	Massachusetts	7.2	fair	naturally_occurring	0 to 15.24 cm	Boston	NA	NA	NA	NA	NA	NA	NA	NA	NA	NA	NA	NA	NA	NA	NA	NA	NA	NA	NA
Eastern white pine	Pinus strobus	Boston	Massachusetts	5.1	good	naturally_occurring	0 to 15.24 cm	Boston	NA	NA	NA	NA	NA	NA	NA	NA	NA	NA	NA	NA	NA	NA	NA	NA	NA	NA	NA
Eastern white pine	Pinus strobus	Boston	Massachusetts	4.2	good	naturally_occurring	0 to 15.24 cm	Boston	NA	NA	NA	NA	NA	NA	NA	NA	NA	NA	NA	NA	NA	NA	NA	NA	NA	NA	NA
Eastern white pine	Pinus strobus	Boston	Massachusetts	4.6	fair	naturally_occurring	0 to 15.24 cm	Boston	NA	NA	NA	NA	NA	NA	NA	NA	NA	NA	NA	NA	NA	NA	NA	NA	NA	NA	NA
Eastern white pine	Pinus strobus	Boston	Massachusetts	4.4	excellent	naturally_occurring	0 to 15.24 cm	Boston	NA	NA	NA	NA	NA	NA	NA	NA	NA	NA	NA	NA	NA	NA	NA	NA	NA	NA	NA
Eastern white pine	Pinus strobus	Boston	Massachusetts	3.6	good	naturally_occurring	0 to 15.24 cm	Boston	NA	NA	NA	NA	NA	NA	NA	NA	NA	NA	NA	NA	NA	NA	NA	NA	NA	NA	NA
Eastern white pine	Pinus strobus	Boston	Massachusetts	3.9	excellent	naturally_occurring	0 to 15.24 cm	Boston	NA	NA	NA	NA	NA	NA	NA	NA	NA	NA	NA	NA	NA	NA	NA	NA	NA	NA	NA
White oak	Quercus alba	Boston	Massachusetts	32.7	excellent	naturally_occurring	30.48 to 45.72 cm	Boston	NA	NA	NA	NA	NA	NA	NA	NA	NA	NA	NA	NA	NA	NA	NA	NA	NA	NA	NA
Eastern white pine	Pinus strobus	Boston	Massachusetts	7	fair	naturally_occurring	0 to 15.24 cm	Boston	NA	NA	NA	NA	NA	NA	NA	NA	NA	NA	NA	NA	NA	NA	NA	NA	NA	NA	NA
Eastern white pine	Pinus strobus	Boston	Massachusetts	6.6	fair	naturally_occurring	0 to 15.24 cm	Boston	NA	NA	NA	NA	NA	NA	NA	NA	NA	NA	NA	NA	NA	NA	NA	NA	NA	NA	NA
Eastern white pine	Pinus strobus	Boston	Massachusetts	4.4	fair	naturally_occurring	0 to 15.24 cm	Boston	NA	NA	NA	NA	NA	NA	NA	NA	NA	NA	NA	NA	NA	NA	NA	NA	NA	NA	NA
Eastern white pine	Pinus strobus	Boston	Massachusetts	3.3	poor	naturally_occurring	0 to 15.24 cm	Boston	NA	NA	NA	NA	NA	NA	NA	NA	NA	NA	NA	NA	NA	NA	NA	NA	NA	NA	NA
Eastern white pine	Pinus strobus	Boston	Massachusetts	3.9	dead	naturally_occurring	0 to 15.24 cm	Boston	NA	NA	NA	NA	NA	NA	NA	NA	NA	NA	NA	NA	NA	NA	NA	NA	NA	NA	NA
Eastern white pine	Pinus strobus	Boston	Massachusetts	5.8	good	naturally_occurring	0 to 15.24 cm	Boston	NA	NA	NA	NA	NA	NA	NA	NA	NA	NA	NA	NA	NA	NA	NA	NA	NA	NA	NA
Eastern white pine	Pinus strobus	Boston	Massachusetts	6.2	excellent	naturally_occurring	0 to 15.24 cm	Boston	NA	NA	NA	NA	NA	NA	NA	NA	NA	NA	NA	NA	NA	NA	NA	NA	NA	NA	NA
Eastern white pine	Pinus strobus	Boston	Massachusetts	5.4	fair	naturally_occurring	0 to 15.24 cm	Boston	NA	NA	NA	NA	NA	NA	NA	NA	NA	NA	NA	NA	NA	NA	NA	NA	NA	NA	NA
Eastern white pine	Pinus strobus	Boston	Massachusetts	7.6	good	naturally_occurring	0 to 15.24 cm	Boston	NA	NA	NA	NA	NA	NA	NA	NA	NA	NA	NA	NA	NA	NA	NA	NA	NA	NA	NA
Eastern white pine	Pinus strobus	Boston	Massachusetts	5	good	naturally_occurring	0 to 15.24 cm	Boston	NA	NA	NA	NA	NA	NA	NA	NA	NA	NA	NA	NA	NA	NA	NA	NA	NA	NA	NA
Eastern white pine	Pinus strobus	Boston	Massachusetts	8.2	excellent	naturally_occurring	0 to 15.24 cm	Boston	NA	NA	NA	NA	NA	NA	NA	NA	NA	NA	NA	NA	NA	NA	NA	NA	NA	NA	NA
Eastern white pine	Pinus strobus	Boston	Massachusetts	6.6	good	naturally_occurring	0 to 15.24 cm	Boston	NA	NA	NA	NA	NA	NA	NA	NA	NA	NA	NA	NA	NA	NA	NA	NA	NA	NA	NA
Eastern white pine	Pinus strobus	Boston	Massachusetts	13.1	good	naturally_occurring	0 to 15.24 cm	Boston	NA	NA	NA	NA	NA	NA	NA	NA	NA	NA	NA	NA	NA	NA	NA	NA	NA	NA	NA
Eastern white pine	Pinus strobus	Boston	Massachusetts	4	good	naturally_occurring	0 to 15.24 cm	Boston	NA	NA	NA	NA	NA	NA	NA	NA	NA	NA	NA	NA	NA	NA	NA	NA	NA	NA	NA
Eastern white pine	Pinus strobus	Boston	Massachusetts	5.9	dead	naturally_occurring	0 to 15.24 cm	Boston	NA	NA	NA	NA	NA	NA	NA	NA	NA	NA	NA	NA	NA	NA	NA	NA	NA	NA	NA
Eastern white pine	Pinus strobus	Boston	Massachusetts	5.3	good	naturally_occurring	0 to 15.24 cm	Boston	NA	NA	NA	NA	NA	NA	NA	NA	NA	NA	NA	NA	NA	NA	NA	NA	NA	NA	NA
Eastern white pine	Pinus strobus	Boston	Massachusetts	6.8	excellent	naturally_occurring	0 to 15.24 cm	Boston	NA	NA	NA	NA	NA	NA	NA	NA	NA	NA	NA	NA	NA	NA	NA	NA	NA	NA	NA
Eastern white pine	Pinus strobus	Boston	Massachusetts	3.8	good	naturally_occurring	0 to 15.24 cm	Boston	NA	NA	NA	NA	NA	NA	NA	NA	NA	NA	NA	NA	NA	NA	NA	NA	NA	NA	NA
Eastern white pine	Pinus strobus	Boston	Massachusetts	6	good	naturally_occurring	0 to 15.24 cm	Boston	NA	NA	NA	NA	NA	NA	NA	NA	NA	NA	NA	NA	NA	NA	NA	NA	NA	NA	NA
Eastern white pine	Pinus strobus	Boston	Massachusetts	4.1	good	naturally_occurring	0 to 15.24 cm	Boston	NA	NA	NA	NA	NA	NA	NA	NA	NA	NA	NA	NA	NA	NA	NA	NA	NA	NA	NA
Eastern white pine	Pinus strobus	Boston	Massachusetts	4.6	excellent	naturally_occurring	0 to 15.24 cm	Boston	NA	NA	NA	NA	NA	NA	NA	NA	NA	NA	NA	NA	NA	NA	NA	NA	NA	NA	NA
Eastern white pine	Pinus strobus	Boston	Massachusetts	8.4	fair	naturally_occurring	0 to 15.24 cm	Boston	NA	NA	NA	NA	NA	NA	NA	NA	NA	NA	NA	NA	NA	NA	NA	NA	NA	NA	NA
Eastern white pine	Pinus strobus	Boston	Massachusetts	6.3	excellent	naturally_occurring	0 to 15.24 cm	Boston	NA	NA	NA	NA	NA	NA	NA	NA	NA	NA	NA	NA	NA	NA	NA	NA	NA	NA	NA
Eastern white pine	Pinus strobus	Boston	Massachusetts	6.4	fair	naturally_occurring	0 to 15.24 cm	Boston	NA	NA	NA	NA	NA	NA	NA	NA	NA	NA	NA	NA	NA	NA	NA	NA	NA	NA	NA
Eastern white pine	Pinus strobus	Boston	Massachusetts	5.6	fair	naturally_occurring	0 to 15.24 cm	Boston	NA	NA	NA	NA	NA	NA	NA	NA	NA	NA	NA	NA	NA	NA	NA	NA	NA	NA	NA
Eastern white pine	Pinus strobus	Boston	Massachusetts	7	good	naturally_occurring	0 to 15.24 cm	Boston	NA	NA	NA	NA	NA	NA	NA	NA	NA	NA	NA	NA	NA	NA	NA	NA	NA	NA	NA
Eastern white pine	Pinus strobus	Boston	Massachusetts	6.2	good	naturally_occurring	0 to 15.24 cm	Boston	NA	NA	NA	NA	NA	NA	NA	NA	NA	NA	NA	NA	NA	NA	NA	NA	NA	NA	NA
Eastern white pine	Pinus strobus	Boston	Massachusetts	4	excellent	naturally_occurring	0 to 15.24 cm	Boston	NA	NA	NA	NA	NA	NA	NA	NA	NA	NA	NA	NA	NA	NA	NA	NA	NA	NA	NA
Eastern white pine	Pinus strobus	Boston	Massachusetts	49.1	excellent	naturally_occurring	45.72 to 60.96 cm	Boston	NA	NA	NA	NA	NA	NA	NA	NA	NA	NA	NA	NA	NA	NA	NA	NA	NA	NA	NA
Eastern white pine	Pinus strobus	Boston	Massachusetts	5.2	good	naturally_occurring	0 to 15.24 cm	Boston	NA	NA	NA	NA	NA	NA	NA	NA	NA	NA	NA	NA	NA	NA	NA	NA	NA	NA	NA
Eastern white pine	Pinus strobus	Boston	Massachusetts	3	good	naturally_occurring	0 to 15.24 cm	Boston	NA	NA	NA	NA	NA	NA	NA	NA	NA	NA	NA	NA	NA	NA	NA	NA	NA	NA	NA
Northern red oak	Quercus rubra	Boston	Massachusetts	4.3	excellent	naturally_occurring	0 to 15.24 cm	Boston	NA	NA	NA	NA	NA	NA	NA	NA	NA	NA	NA	NA	NA	NA	NA	NA	NA	NA	NA
Eastern white pine	Pinus strobus	Boston	Massachusetts	7.6	good	naturally_occurring	0 to 15.24 cm	Boston	NA	NA	NA	NA	NA	NA	NA	NA	NA	NA	NA	NA	NA	NA	NA	NA	NA	NA	NA
Eastern white pine	Pinus strobus	Boston	Massachusetts	5.4	good	naturally_occurring	0 to 15.24 cm	Boston	NA	NA	NA	NA	NA	NA	NA	NA	NA	NA	NA	NA	NA	NA	NA	NA	NA	NA	NA
Eastern white pine	Pinus strobus	Boston	Massachusetts	5.5	good	naturally_occurring	0 to 15.24 cm	Boston	NA	NA	NA	NA	NA	NA	NA	NA	NA	NA	NA	NA	NA	NA	NA	NA	NA	NA	NA
Eastern white pine	Pinus strobus	Boston	Massachusetts	3	excellent	naturally_occurring	0 to 15.24 cm	Boston	NA	NA	NA	NA	NA	NA	NA	NA	NA	NA	NA	NA	NA	NA	NA	NA	NA	NA	NA
Eastern white pine	Pinus strobus	Boston	Massachusetts	7.1	fair	naturally_occurring	0 to 15.24 cm	Boston	NA	NA	NA	NA	NA	NA	NA	NA	NA	NA	NA	NA	NA	NA	NA	NA	NA	NA	NA
Eastern white pine	Pinus strobus	Boston	Massachusetts	4.8	good	naturally_occurring	0 to 15.24 cm	Boston	NA	NA	NA	NA	NA	NA	NA	NA	NA	NA	NA	NA	NA	NA	NA	NA	NA	NA	NA
Eastern white pine	Pinus strobus	Boston	Massachusetts	3.9	dead	naturally_occurring	0 to 15.24 cm	Boston	NA	NA	NA	NA	NA	NA	NA	NA	NA	NA	NA	NA	NA	NA	NA	NA	NA	NA	NA
Eastern white pine	Pinus strobus	Boston	Massachusetts	0.9	fair	naturally_occurring	0 to 15.24 cm	Boston	NA	NA	NA	NA	NA	NA	NA	NA	NA	NA	NA	NA	NA	NA	NA	NA	NA	NA	NA
Eastern white pine	Pinus strobus	Boston	Massachusetts	3.9	fair	naturally_occurring	0 to 15.24 cm	Boston	NA	NA	NA	NA	NA	NA	NA	NA	NA	NA	NA	NA	NA	NA	NA	NA	NA	NA	NA
Eastern white pine	Pinus strobus	Boston	Massachusetts	4.2	good	naturally_occurring	0 to 15.24 cm	Boston	NA	NA	NA	NA	NA	NA	NA	NA	NA	NA	NA	NA	NA	NA	NA	NA	NA	NA	NA
Eastern white pine	Pinus strobus	Boston	Massachusetts	5.5	dead	naturally_occurring	0 to 15.24 cm	Boston	NA	NA	NA	NA	NA	NA	NA	NA	NA	NA	NA	NA	NA	NA	NA	NA	NA	NA	NA
Red maple	Acer rubrum	Boston	Massachusetts	10	excellent	naturally_occurring	0 to 15.24 cm	Boston	NA	NA	NA	NA	NA	NA	NA	NA	NA	NA	NA	NA	NA	NA	NA	NA	NA	NA	NA
Eastern white pine	Pinus strobus	Boston	Massachusetts	4.4	fair	naturally_occurring	0 to 15.24 cm	Boston	NA	NA	NA	NA	NA	NA	NA	NA	NA	NA	NA	NA	NA	NA	NA	NA	NA	NA	NA
Eastern white pine	Pinus strobus	Boston	Massachusetts	3.1	good	naturally_occurring	0 to 15.24 cm	Boston	NA	NA	NA	NA	NA	NA	NA	NA	NA	NA	NA	NA	NA	NA	NA	NA	NA	NA	NA
Eastern white pine	Pinus strobus	Boston	Massachusetts	3.6	excellent	naturally_occurring	0 to 15.24 cm	Boston	NA	NA	NA	NA	NA	NA	NA	NA	NA	NA	NA	NA	NA	NA	NA	NA	NA	NA	NA
Eastern white pine	Pinus strobus	Boston	Massachusetts	4.7	excellent	naturally_occurring	0 to 15.24 cm	Boston	NA	NA	NA	NA	NA	NA	NA	NA	NA	NA	NA	NA	NA	NA	NA	NA	NA	NA	NA
Eastern white pine	Pinus strobus	Boston	Massachusetts	6.9	excellent	naturally_occurring	0 to 15.24 cm	Boston	NA	NA	NA	NA	NA	NA	NA	NA	NA	NA	NA	NA	NA	NA	NA	NA	NA	NA	NA
Eastern white pine	Pinus strobus	Boston	Massachusetts	6	good	naturally_occurring	0 to 15.24 cm	Boston	NA	NA	NA	NA	NA	NA	NA	NA	NA	NA	NA	NA	NA	NA	NA	NA	NA	NA	NA
Eastern white pine	Pinus strobus	Boston	Massachusetts	6.1	fair	naturally_occurring	0 to 15.24 cm	Boston	NA	NA	NA	NA	NA	NA	NA	NA	NA	NA	NA	NA	NA	NA	NA	NA	NA	NA	NA
Eastern white pine	Pinus strobus	Boston	Massachusetts	4.2	excellent	naturally_occurring	0 to 15.24 cm	Boston	NA	NA	NA	NA	NA	NA	NA	NA	NA	NA	NA	NA	NA	NA	NA	NA	NA	NA	NA
Eastern white pine	Pinus strobus	Boston	Massachusetts	6.8	fair	naturally_occurring	0 to 15.24 cm	Boston	NA	NA	NA	NA	NA	NA	NA	NA	NA	NA	NA	NA	NA	NA	NA	NA	NA	NA	NA
Northern red oak	Quercus rubra	Boston	Massachusetts	38.1	excellent	naturally_occurring	30.48 to 45.72 cm	Boston	NA	NA	NA	NA	NA	NA	NA	NA	NA	NA	NA	NA	NA	NA	NA	NA	NA	NA	NA
Eastern white pine	Pinus strobus	Boston	Massachusetts	3.2	excellent	naturally_occurring	0 to 15.24 cm	Boston	NA	NA	NA	NA	NA	NA	NA	NA	NA	NA	NA	NA	NA	NA	NA	NA	NA	NA	NA
Eastern white pine	Pinus strobus	Boston	Massachusetts	3.6	excellent	naturally_occurring	0 to 15.24 cm	Boston	NA	NA	NA	NA	NA	NA	NA	NA	NA	NA	NA	NA	NA	NA	NA	NA	NA	NA	NA
Eastern white pine	Pinus strobus	Boston	Massachusetts	3.6	excellent	naturally_occurring	0 to 15.24 cm	Boston	NA	NA	NA	NA	NA	NA	NA	NA	NA	NA	NA	NA	NA	NA	NA	NA	NA	NA	NA
Eastern white pine	Pinus strobus	Boston	Massachusetts	6.2	good	naturally_occurring	0 to 15.24 cm	Boston	NA	NA	NA	NA	NA	NA	NA	NA	NA	NA	NA	NA	NA	NA	NA	NA	NA	NA	NA
Eastern white pine	Pinus strobus	Boston	Massachusetts	5	excellent	naturally_occurring	0 to 15.24 cm	Boston	NA	NA	NA	NA	NA	NA	NA	NA	NA	NA	NA	NA	NA	NA	NA	NA	NA	NA	NA
Eastern white pine	Pinus strobus	Boston	Massachusetts	5.1	excellent	naturally_occurring	0 to 15.24 cm	Boston	NA	NA	NA	NA	NA	NA	NA	NA	NA	NA	NA	NA	NA	NA	NA	NA	NA	NA	NA
Red maple	Acer rubrum	Boston	Massachusetts	3.6	excellent	naturally_occurring	0 to 15.24 cm	Boston	NA	NA	NA	NA	NA	NA	NA	NA	NA	NA	NA	NA	NA	NA	NA	NA	NA	NA	NA
