# Supplementary material for: Species clustering, climate effects, and introduced species in 5 million city trees across 63 US cities
Source: eLife. 2022 Sep 27;11:e77891. doi: 10.7554/eLife.77891 (PMC9578703; doi:10.7554/eLife.77891)
Supplement: Figure 1—source data 1. — This zipped file includes all of the cleaned data used in the study (63 spreadsheets, one for each city, where each row is a tree). It is available on Dryad at https://doi.org/10.5061/dryad.2jm63xsrf. [file elife-77891-fig1-data1.zip › SiouxFalls_Final_2022-06-18.csv]

city_ID	most_recent_observation	common_name	scientific_name	city	state	longitude_coordinate	latitude_coordinate	location_type	address	location_name	diameter_breast_height_CM	condition	height_M	native	height_binned_M	diameter_breast_height_binned_CM	greater_metro	tree_ID	planted_date	retired_date	most_recent_observation_type	zipcode	neighborhood	ward	district	overhead_utility	percent_population
T1483	06/04/2020	Oakbur	Quercus macrocarpa	Sioux Falls	South Dakota	-96.75460129	43.50783569	green_space	2301 W 49th St	Park shop	2	good	29.52756	naturally_occurring	more than 18.29 m	0 to 15.24 cm	SiouxFalls	NA	NA	NA	NA	NA	NA	NA	NA	NA	NA
T1484	01/08/2020	Redbudeastern	Cercis canadensis	Sioux Falls	South Dakota	-96.73985939	43.56179432	green_space	1021 W Bailey St	Veterans memorial	2	good	22.96588	introduced	more than 18.29 m	0 to 15.24 cm	SiouxFalls	NA	NA	NA	NA	NA	NA	NA	NA	NA	NA
T1485	01/08/2020	999	NA	Sioux Falls	South Dakota	-96.73987222	43.56177513	green_space	1021 W Bailey St	Veterans memorial	0	NA	0	no_info	NA	NA	SiouxFalls	NA	NA	NA	NA	NA	NA	NA	NA	NA	NA
T1486	01/08/2020	Redbudeastern	Cercis canadensis	Sioux Falls	South Dakota	-96.73988587	43.5617949	green_space	1021 W Bailey St	Veterans memorial	2	good	22.96588	introduced	more than 18.29 m	0 to 15.24 cm	SiouxFalls	NA	NA	NA	NA	NA	NA	NA	NA	NA	NA
T1487	01/08/2020	999	NA	Sioux Falls	South Dakota	-96.7399296	43.56184514	green_space	1021 W Bailey St	Veterans memorial	0	NA	0	no_info	NA	NA	SiouxFalls	NA	NA	NA	NA	NA	NA	NA	NA	NA	NA
T1488	01/08/2020	999	NA	Sioux Falls	South Dakota	-96.73996026	43.56184063	green_space	1021 W Bailey St	Veterans memorial	0	NA	0	no_info	NA	NA	SiouxFalls	NA	NA	NA	NA	NA	NA	NA	NA	NA	NA
T1490	01/08/2020	999	NA	Sioux Falls	South Dakota	-96.73965053	43.5615656	green_space	901 W Bailey St	Veterans memorial	0	NA	0	no_info	NA	NA	SiouxFalls	NA	NA	NA	NA	NA	NA	NA	NA	NA	NA
T1491	01/08/2020	Redbudeastern	Cercis canadensis	Sioux Falls	South Dakota	-96.73966325	43.56154019	green_space	901 W Bailey St	Veterans memorial	2	good	22.96588	introduced	more than 18.29 m	0 to 15.24 cm	SiouxFalls	NA	NA	NA	NA	NA	NA	NA	NA	NA	NA
T1441	01/08/2020	Mybe st st maple	Acer miyabei	Sioux Falls	South Dakota	-96.7018042	43.53323936	green_space	1900 E 24th St	Riverdale	2	excellent	39.37008	introduced	more than 18.29 m	0 to 15.24 cm	SiouxFalls	NA	NA	NA	NA	NA	NA	NA	NA	NA	NA
T1442	01/08/2020	Corktramur hs mj	Phellodendron amurense	Sioux Falls	South Dakota	-96.70162678	43.53312799	green_space	2000 E 24th St	Riverdale	2	good	26.24672	introduced	more than 18.29 m	0 to 15.24 cm	SiouxFalls	NA	NA	NA	NA	NA	NA	NA	NA	NA	NA
T1443	01/08/2020	Corktramur hs mj	Phellodendron amurense	Sioux Falls	South Dakota	-96.65373071	43.51014902	green_space	5721 E 41St St	Harmodon	1	good	13.12336	introduced	9.14 to 13.71 m	0 to 15.24 cm	SiouxFalls	NA	NA	NA	NA	NA	NA	NA	NA	NA	NA
T1444	01/08/2020	Vanguard elm	Ulmus	Sioux Falls	South Dakota	-96.6547442	43.51007423	green_space	5721 E 41St St	Harmodon	2	good	36.08924	no_info	more than 18.29 m	0 to 15.24 cm	SiouxFalls	NA	NA	NA	NA	NA	NA	NA	NA	NA	NA
T1445	01/08/2020	Vanguard elm	Ulmus	Sioux Falls	South Dakota	-96.65484536	43.50996527	green_space	5721 E 41St St	Harmodon	2	good	32.8084	no_info	more than 18.29 m	0 to 15.24 cm	SiouxFalls	NA	NA	NA	NA	NA	NA	NA	NA	NA	NA
T1446	01/08/2020	999	NA	Sioux Falls	South Dakota	-96.65517747	43.51231938	green_space	5721 E 41St St	Harmodon	0	NA	0	no_info	NA	NA	SiouxFalls	NA	NA	NA	NA	NA	NA	NA	NA	NA	NA
T1447	01/08/2020	Aut sp bukeye	Aesculus arnoldiana	Sioux Falls	South Dakota	-96.65552895	43.51177268	green_space	5721 E 41St St	Harmodon	2	good	26.24672	no_info	more than 18.29 m	0 to 15.24 cm	SiouxFalls	NA	NA	NA	NA	NA	NA	NA	NA	NA	NA
T1448	01/08/2020	Corktramur hs mj	Phellodendron amurense	Sioux Falls	South Dakota	-96.65734061	43.51091931	green_space	5721 E 41St St	Harmodon	1	good	16.4042	introduced	13.71 to 18.29 m	0 to 15.24 cm	SiouxFalls	NA	NA	NA	NA	NA	NA	NA	NA	NA	NA
T1449	01/08/2020	999	NA	Sioux Falls	South Dakota	-96.65746329	43.51090284	green_space	5721 E 41St St	Harmodon	0	NA	0	no_info	NA	NA	SiouxFalls	NA	NA	NA	NA	NA	NA	NA	NA	NA	NA
T1450	01/08/2020	Corktramur hs mj	Phellodendron amurense	Sioux Falls	South Dakota	-96.65940017	43.51257269	green_space	5721 E 41St St	Harmodon	2	fair	19.68504	introduced	more than 18.29 m	0 to 15.24 cm	SiouxFalls	NA	NA	NA	NA	NA	NA	NA	NA	NA	NA
T1451	01/08/2020	Maackiaamur	Maackia amurensis	Sioux Falls	South Dakota	-96.80374349	43.49710382	green_space	6201 W 61St St	Bakker	4	good	49.2126	introduced	more than 18.29 m	0 to 15.24 cm	SiouxFalls	NA	NA	NA	NA	NA	NA	NA	NA	NA	NA
T1452	01/08/2020	999	NA	Sioux Falls	South Dakota	-96.80371499	43.49717081	green_space	6201 W 61St St	Bakker	0	NA	0	no_info	NA	NA	SiouxFalls	NA	NA	NA	NA	NA	NA	NA	NA	NA	NA
T1458	01/08/2020	Maackiaamur	Maackia amurensis	Sioux Falls	South Dakota	-96.76358634	43.53365055	green_space	1001 S Kiwanis Ave	Sherman south	3	good	39.37008	introduced	more than 18.29 m	0 to 15.24 cm	SiouxFalls	NA	NA	NA	NA	NA	NA	NA	NA	NA	NA
T1459	01/08/2020	Maackiaamur	Maackia amurensis	Sioux Falls	South Dakota	-96.72308595	43.53242133	green_space	400 E 26th St	Mckennan	5	fair	45.93176	introduced	more than 18.29 m	0 to 15.24 cm	SiouxFalls	NA	NA	NA	NA	NA	NA	NA	NA	NA	NA
T1460	01/08/2020	999	NA	Sioux Falls	South Dakota	-96.7400029	43.56124939	green_space	1021 W Bailey St	Veterans memorial	0	NA	0	no_info	NA	NA	SiouxFalls	NA	NA	NA	NA	NA	NA	NA	NA	NA	NA
T1461	01/08/2020	999	NA	Sioux Falls	South Dakota	-96.74027039	43.56117838	green_space	1021 W Bailey St	Veterans memorial	0	NA	0	no_info	NA	NA	SiouxFalls	NA	NA	NA	NA	NA	NA	NA	NA	NA	NA
T1463	01/08/2020	Maackiaamur	Maackia amurensis	Sioux Falls	South Dakota	-96.74116653	43.56121603	green_space	1021 W Bailey St	Veterans memorial	4	good	32.8084	introduced	more than 18.29 m	0 to 15.24 cm	SiouxFalls	NA	NA	NA	NA	NA	NA	NA	NA	NA	NA
T1465	01/08/2020	Heritage oak	Quercus robur	Sioux Falls	South Dakota	-96.76345375	43.56196431	green_space	2601 W Russell St	Elmwood	2	good	39.37008	introduced	more than 18.29 m	0 to 15.24 cm	SiouxFalls	NA	NA	NA	NA	NA	NA	NA	NA	NA	NA
T1466	01/08/2020	Heritage oak	Quercus robur	Sioux Falls	South Dakota	-96.76356599	43.56203258	green_space	2601 W Russell St	Elmwood	2	good	39.37008	introduced	more than 18.29 m	0 to 15.24 cm	SiouxFalls	NA	NA	NA	NA	NA	NA	NA	NA	NA	NA
T1467	01/08/2020	Heritage oak	Quercus robur	Sioux Falls	South Dakota	-96.76358695	43.56212067	green_space	2601 W Russell St	Elmwood	2	good	39.37008	introduced	more than 18.29 m	0 to 15.24 cm	SiouxFalls	NA	NA	NA	NA	NA	NA	NA	NA	NA	NA
T1468	01/08/2020	Dogwoodpagoda	Cornus alternifolia	Sioux Falls	South Dakota	-96.74014953	43.56167458	green_space	1021 W Bailey St	Veterans memorial	1	good	16.4042	introduced	13.71 to 18.29 m	0 to 15.24 cm	SiouxFalls	NA	NA	NA	NA	NA	NA	NA	NA	NA	NA
T1470	01/08/2020	999	NA	Sioux Falls	South Dakota	-96.74029994	43.56164969	green_space	1021 W Bailey St	Veterans memorial	0	NA	0	no_info	NA	NA	SiouxFalls	NA	NA	NA	NA	NA	NA	NA	NA	NA	NA
T1471	01/08/2020	Dogwoodpagoda	Cornus alternifolia	Sioux Falls	South Dakota	-96.74033834	43.56160415	green_space	1021 W Bailey St	Veterans memorial	1	good	16.4042	introduced	13.71 to 18.29 m	0 to 15.24 cm	SiouxFalls	NA	NA	NA	NA	NA	NA	NA	NA	NA	NA
T1472	01/08/2020	Dogwoodpagoda	Cornus alternifolia	Sioux Falls	South Dakota	-96.74029263	43.56155655	green_space	1021 W Bailey St	Veterans memorial	1	good	16.4042	introduced	13.71 to 18.29 m	0 to 15.24 cm	SiouxFalls	NA	NA	NA	NA	NA	NA	NA	NA	NA	NA
T1473	01/08/2020	Dogwoodpagoda	Cornus alternifolia	Sioux Falls	South Dakota	-96.74017788	43.56165238	green_space	1021 W Bailey St	Veterans memorial	1	good	16.4042	introduced	13.71 to 18.29 m	0 to 15.24 cm	SiouxFalls	NA	NA	NA	NA	NA	NA	NA	NA	NA	NA
T7686	01/08/2020	Aut bril serbry	Amelanchier grandiflora	Sioux Falls	South Dakota	-96.73983439	43.56155326	green_space	901 W Bailey St	Veterans memorial	2	good	49.2126	no_info	more than 18.29 m	0 to 15.24 cm	SiouxFalls	NA	NA	NA	NA	NA	NA	NA	NA	NA	NA
T1474	01/08/2020	Dogwoodpagoda	Cornus alternifolia	Sioux Falls	South Dakota	-96.74012656	43.56163959	green_space	1021 W Bailey St	Veterans memorial	1	good	16.4042	introduced	13.71 to 18.29 m	0 to 15.24 cm	SiouxFalls	NA	NA	NA	NA	NA	NA	NA	NA	NA	NA
T1475	01/08/2020	Bristlecone pine	Pinus aristata	Sioux Falls	South Dakota	-96.6606232	43.50775566	green_space	5721 E 41St St	Harmodon	1	fair	9.84252	introduced	9.14 to 13.71 m	0 to 15.24 cm	SiouxFalls	NA	NA	NA	NA	NA	NA	NA	NA	NA	NA
T1476	01/08/2020	Bristlecone pine	Pinus aristata	Sioux Falls	South Dakota	-96.66070036	43.50786679	green_space	5721 E 41St St	Harmodon	1	fair	9.84252	introduced	9.14 to 13.71 m	0 to 15.24 cm	SiouxFalls	NA	NA	NA	NA	NA	NA	NA	NA	NA	NA
T1477	01/08/2020	999	NA	Sioux Falls	South Dakota	-96.65719915	43.50943533	green_space	5721 E 41St St	Harmodon	0	NA	0	no_info	NA	NA	SiouxFalls	NA	NA	NA	NA	NA	NA	NA	NA	NA	NA
T1478	01/08/2020	999	NA	Sioux Falls	South Dakota	-96.6598841	43.5127691	green_space	5721 E 41St St	Harmodon	0	NA	0	no_info	NA	NA	SiouxFalls	NA	NA	NA	NA	NA	NA	NA	NA	NA	NA
T1479	01/08/2020	Corktramur hs mj	Phellodendron amurense	Sioux Falls	South Dakota	-96.65561001	43.50822594	green_space	5721 E 41St St	Harmodon	1	good	16.4042	introduced	13.71 to 18.29 m	0 to 15.24 cm	SiouxFalls	NA	NA	NA	NA	NA	NA	NA	NA	NA	NA
T1480	01/08/2020	Aut sp bukeye	Aesculus arnoldiana	Sioux Falls	South Dakota	-96.65554798	43.50813743	green_space	5721 E 41St St	Harmodon	2	good	26.24672	no_info	more than 18.29 m	0 to 15.24 cm	SiouxFalls	NA	NA	NA	NA	NA	NA	NA	NA	NA	NA
T1592	01/08/2020	Mybe st st maple	Acer miyabei	Sioux Falls	South Dakota	-96.74279304	43.50479597	green_space	3901 S Minnesota Ave	Yankton trail	2	good	32.8084	introduced	more than 18.29 m	0 to 15.24 cm	SiouxFalls	NA	NA	NA	NA	NA	NA	NA	NA	NA	NA
T1593	01/08/2020	Corktramur hs mj	Phellodendron amurense	Sioux Falls	South Dakota	-96.74259289	43.50448068	green_space	3901 S Minnesota Ave	Yankton trail	1	fair	13.12336	introduced	9.14 to 13.71 m	0 to 15.24 cm	SiouxFalls	NA	NA	NA	NA	NA	NA	NA	NA	NA	NA
T1594	01/08/2020	Corktramur hs mj	Phellodendron amurense	Sioux Falls	South Dakota	-96.74194884	43.50514996	green_space	3901 S Minnesota Ave	Yankton trail	1	fair	13.12336	introduced	9.14 to 13.71 m	0 to 15.24 cm	SiouxFalls	NA	NA	NA	NA	NA	NA	NA	NA	NA	NA
T1595	01/08/2020	Kntky coftree esp	Gymnocladus dioicus	Sioux Falls	South Dakota	-96.73628808	43.50728579	green_space	3901 S Minnesota Ave	Yankton trail	2	good	32.8084	naturally_occurring	more than 18.29 m	0 to 15.24 cm	SiouxFalls	NA	NA	NA	NA	NA	NA	NA	NA	NA	NA
T1597	01/08/2020	Mybe st st maple	Acer miyabei	Sioux Falls	South Dakota	-96.73601506	43.50695178	green_space	3901 S Minnesota Ave	Yankton trail	2	good	32.8084	introduced	more than 18.29 m	0 to 15.24 cm	SiouxFalls	NA	NA	NA	NA	NA	NA	NA	NA	NA	NA
T1599	01/08/2020	Mybe st st maple	Acer miyabei	Sioux Falls	South Dakota	-96.73574655	43.5065394	green_space	3901 S Minnesota Ave	Yankton trail	2	good	32.8084	introduced	more than 18.29 m	0 to 15.24 cm	SiouxFalls	NA	NA	NA	NA	NA	NA	NA	NA	NA	NA
T1601	01/08/2020	Mybe st st maple	Acer miyabei	Sioux Falls	South Dakota	-96.73546785	43.50616155	green_space	3901 S Minnesota Ave	Yankton trail	2	good	32.8084	introduced	more than 18.29 m	0 to 15.24 cm	SiouxFalls	NA	NA	NA	NA	NA	NA	NA	NA	NA	NA
T1602	01/08/2020	Hackberrycommon	Celtis occidentalis	Sioux Falls	South Dakota	-96.73534495	43.50596354	green_space	3901 S Minnesota Ave	Yankton trail	2	good	32.8084	naturally_occurring	more than 18.29 m	0 to 15.24 cm	SiouxFalls	NA	NA	NA	NA	NA	NA	NA	NA	NA	NA
T1603	01/08/2020	Mybe st st maple	Acer miyabei	Sioux Falls	South Dakota	-96.73519699	43.50577899	green_space	3901 S Minnesota Ave	Yankton trail	2	good	32.8084	introduced	more than 18.29 m	0 to 15.24 cm	SiouxFalls	NA	NA	NA	NA	NA	NA	NA	NA	NA	NA
T1604	01/09/2020	Kntky coftree esp	Gymnocladus dioicus	Sioux Falls	South Dakota	-96.73506819	43.50557746	green_space	3901 S Minnesota Ave	Yankton trail	2	good	36.08924	naturally_occurring	more than 18.29 m	0 to 15.24 cm	SiouxFalls	NA	NA	NA	NA	NA	NA	NA	NA	NA	NA
T1605	01/08/2020	999	NA	Sioux Falls	South Dakota	-96.73416329	43.50586112	green_space	3901 S Minnesota Ave	Yankton trail	0	NA	0	no_info	NA	NA	SiouxFalls	NA	NA	NA	NA	NA	NA	NA	NA	NA	NA
T3050	01/08/2020	Hackberrycommon	Celtis occidentalis	Sioux Falls	South Dakota	-96.73617261	43.50712165	green_space	3901 S Minnesota Ave	Yankton trail	2	good	32.8084	naturally_occurring	more than 18.29 m	0 to 15.24 cm	SiouxFalls	NA	NA	NA	NA	NA	NA	NA	NA	NA	NA
T3051	01/08/2020	Kntky coftree esp	Gymnocladus dioicus	Sioux Falls	South Dakota	-96.73548953	43.50768595	green_space	3901 S Minnesota Ave	Yankton trail	2	good	32.8084	naturally_occurring	more than 18.29 m	0 to 15.24 cm	SiouxFalls	NA	NA	NA	NA	NA	NA	NA	NA	NA	NA
T1607	01/09/2020	Mybe st st maple	Acer miyabei	Sioux Falls	South Dakota	-96.73443728	43.50626009	green_space	3901 S Minnesota Ave	Yankton trail	2	good	32.8084	introduced	more than 18.29 m	0 to 15.24 cm	SiouxFalls	NA	NA	NA	NA	NA	NA	NA	NA	NA	NA
T1609	01/08/2020	999	NA	Sioux Falls	South Dakota	-96.73473321	43.50662918	green_space	3901 S Minnesota Ave	Yankton trail	0	NA	0	no_info	NA	NA	SiouxFalls	NA	NA	NA	NA	NA	NA	NA	NA	NA	NA
T1611	01/08/2020	Mybe st st maple	Acer miyabei	Sioux Falls	South Dakota	-96.7350626	43.50709627	green_space	3901 S Minnesota Ave	Yankton trail	2	good	32.8084	introduced	more than 18.29 m	0 to 15.24 cm	SiouxFalls	NA	NA	NA	NA	NA	NA	NA	NA	NA	NA
T1613	01/08/2020	Mybe st st maple	Acer miyabei	Sioux Falls	South Dakota	-96.73535413	43.50749445	green_space	3901 S Minnesota Ave	Yankton trail	2	good	32.8084	introduced	more than 18.29 m	0 to 15.24 cm	SiouxFalls	NA	NA	NA	NA	NA	NA	NA	NA	NA	NA
T1615	01/08/2020	999	NA	Sioux Falls	South Dakota	-96.7345473	43.5078925	green_space	3901 S Minnesota Ave	Yankton trail	0	NA	0	no_info	NA	NA	SiouxFalls	NA	NA	NA	NA	NA	NA	NA	NA	NA	NA
T1616	01/08/2020	999	NA	Sioux Falls	South Dakota	-96.73441629	43.50771455	green_space	3901 S Minnesota Ave	Yankton trail	0	NA	0	no_info	NA	NA	SiouxFalls	NA	NA	NA	NA	NA	NA	NA	NA	NA	NA
T1617	01/08/2020	Kntky coftree esp	Gymnocladus dioicus	Sioux Falls	South Dakota	-96.73427763	43.5075114	green_space	3901 S Minnesota Ave	Yankton trail	2	good	32.8084	naturally_occurring	more than 18.29 m	0 to 15.24 cm	SiouxFalls	NA	NA	NA	NA	NA	NA	NA	NA	NA	NA
T1618	01/08/2020	Kntky coftree esp	Gymnocladus dioicus	Sioux Falls	South Dakota	-96.73352932	43.50799112	green_space	3901 S Minnesota Ave	Yankton trail	2	good	32.8084	naturally_occurring	more than 18.29 m	0 to 15.24 cm	SiouxFalls	NA	NA	NA	NA	NA	NA	NA	NA	NA	NA
T1619	01/08/2020	999	NA	Sioux Falls	South Dakota	-96.72769513	43.50901188	green_space	100 W Twin Oaks Rd	Tomar	0	NA	0	no_info	NA	NA	SiouxFalls	NA	NA	NA	NA	NA	NA	NA	NA	NA	NA
T1620	01/08/2020	999	NA	Sioux Falls	South Dakota	-96.72557045	43.5090055	green_space	3501 S Cliff Ave	Tomar	0	NA	0	no_info	NA	NA	SiouxFalls	NA	NA	NA	NA	NA	NA	NA	NA	NA	NA
T1621	01/08/2020	Mybe st st maple	Acer miyabei	Sioux Falls	South Dakota	-96.72530914	43.50880487	green_space	3501 S Cliff Ave	Tomar	5	good	59.05512	introduced	more than 18.29 m	0 to 15.24 cm	SiouxFalls	NA	NA	NA	NA	NA	NA	NA	NA	NA	NA
T1622	01/08/2020	Mybe st st maple	Acer miyabei	Sioux Falls	South Dakota	-96.72468257	43.50899279	green_space	3501 S Cliff Ave	Tomar	3	good	49.2126	introduced	more than 18.29 m	0 to 15.24 cm	SiouxFalls	NA	NA	NA	NA	NA	NA	NA	NA	NA	NA
T1624	01/08/2020	Corktramur hs mj	Phellodendron amurense	Sioux Falls	South Dakota	-96.71531597	43.51100665	green_space	3501 S Cliff Ave	Spencer	1	good	13.12336	introduced	9.14 to 13.71 m	0 to 15.24 cm	SiouxFalls	NA	NA	NA	NA	NA	NA	NA	NA	NA	NA
T1626	01/08/2020	Vanguard elm	Ulmus	Sioux Falls	South Dakota	-96.7154696	43.51091886	green_space	3501 S Cliff Ave	Spencer	1	good	39.37008	no_info	more than 18.29 m	0 to 15.24 cm	SiouxFalls	NA	NA	NA	NA	NA	NA	NA	NA	NA	NA
T1627	06/02/2020	Norway spruce	Picea abies	Sioux Falls	South Dakota	-96.70151462	43.50189279	green_space	1801 E 54th St	Lewis	2	good	13.12336	introduced	9.14 to 13.71 m	0 to 15.24 cm	SiouxFalls	NA	NA	NA	NA	NA	NA	NA	NA	NA	NA
T1628	06/02/2020	Norway spruce	Picea abies	Sioux Falls	South Dakota	-96.70151495	43.50197904	green_space	1801 E 54th St	Lewis	2	good	13.12336	introduced	9.14 to 13.71 m	0 to 15.24 cm	SiouxFalls	NA	NA	NA	NA	NA	NA	NA	NA	NA	NA
T1629	06/02/2020	Norway spruce	Picea abies	Sioux Falls	South Dakota	-96.70172304	43.50186391	green_space	1801 E 54th St	Lewis	2	good	13.12336	introduced	9.14 to 13.71 m	0 to 15.24 cm	SiouxFalls	NA	NA	NA	NA	NA	NA	NA	NA	NA	NA
T1630	06/02/2020	Dogwoodpagoda	Cornus alternifolia	Sioux Falls	South Dakota	-96.70291299	43.5018712	green_space	1801 E 54th St	Lewis	1	good	16.4042	introduced	13.71 to 18.29 m	0 to 15.24 cm	SiouxFalls	NA	NA	NA	NA	NA	NA	NA	NA	NA	NA
T1631	06/02/2020	Dogwoodpagoda	Cornus alternifolia	Sioux Falls	South Dakota	-96.70309557	43.50187201	green_space	1801 E 54th St	Lewis	1	good	16.4042	introduced	13.71 to 18.29 m	0 to 15.24 cm	SiouxFalls	NA	NA	NA	NA	NA	NA	NA	NA	NA	NA
T7390	01/08/2020	New horizon elm	Ulmus pumila	Sioux Falls	South Dakota	-96.65583229	43.5129046	green_space	5721 E 41St St	Harmodon	2	good	49.2126	introduced	more than 18.29 m	0 to 15.24 cm	SiouxFalls	NA	NA	NA	NA	NA	NA	NA	NA	NA	NA
T1633	01/08/2020	Lindenamer rdmnd	Tilia americana	Sioux Falls	South Dakota	-96.69727336	43.52352479	green_space	2521 S Southeastern Ave	Pasley	5	fair	45.93176	naturally_occurring	more than 18.29 m	0 to 15.24 cm	SiouxFalls	NA	NA	NA	NA	NA	NA	NA	NA	NA	NA
T3052	01/08/2020	Hackberrycommon	Celtis occidentalis	Sioux Falls	South Dakota	-96.73521192	43.50729692	green_space	3901 S Minnesota Ave	Yankton trail	2	good	32.8084	naturally_occurring	more than 18.29 m	0 to 15.24 cm	SiouxFalls	NA	NA	NA	NA	NA	NA	NA	NA	NA	NA
T3077	01/08/2020	Sprucecolorado	Picea pungens	Sioux Falls	South Dakota	-96.76291862	43.5351629	green_space	1001 S Kiwanis Ave	Sherman south	23	poor	134.51444	introduced	more than 18.29 m	15.24 to 30.48 cm	SiouxFalls	NA	NA	NA	NA	NA	NA	NA	NA	NA	NA
T1634	01/08/2020	Aut sp bukeye	Aesculus arnoldiana	Sioux Falls	South Dakota	-96.6969742	43.52349309	green_space	2521 S Southeastern Ave	Pasley	2	good	22.96588	no_info	more than 18.29 m	0 to 15.24 cm	SiouxFalls	NA	NA	NA	NA	NA	NA	NA	NA	NA	NA
T1635	01/08/2020	Vanguard elm	Ulmus	Sioux Falls	South Dakota	-96.69720781	43.52310171	green_space	2521 S Southeastern Ave	Pasley	4	good	49.2126	no_info	more than 18.29 m	0 to 15.24 cm	SiouxFalls	NA	NA	NA	NA	NA	NA	NA	NA	NA	NA
T1636	01/08/2020	Vanguard elm	Ulmus	Sioux Falls	South Dakota	-96.69698826	43.52312388	green_space	2521 S Southeastern Ave	Pasley	5	fair	65.6168	no_info	more than 18.29 m	0 to 15.24 cm	SiouxFalls	NA	NA	NA	NA	NA	NA	NA	NA	NA	NA
T1637	01/08/2020	Corktramur hs mj	Phellodendron amurense	Sioux Falls	South Dakota	-96.69695426	43.52299729	green_space	2521 S Southeastern Ave	Pasley	3	fair	22.96588	introduced	more than 18.29 m	0 to 15.24 cm	SiouxFalls	NA	NA	NA	NA	NA	NA	NA	NA	NA	NA
T1638	01/08/2020	Vanguard elm	Ulmus	Sioux Falls	South Dakota	-96.69698727	43.52267298	green_space	2521 S Southeastern Ave	Pasley	5	poor	65.6168	no_info	more than 18.29 m	0 to 15.24 cm	SiouxFalls	NA	NA	NA	NA	NA	NA	NA	NA	NA	NA
T1639	01/08/2020	Corktramur hs mj	Phellodendron amurense	Sioux Falls	South Dakota	-96.69699308	43.52255514	green_space	2521 S Southeastern Ave	Pasley	3	fair	26.24672	introduced	more than 18.29 m	0 to 15.24 cm	SiouxFalls	NA	NA	NA	NA	NA	NA	NA	NA	NA	NA
T1640	01/08/2020	Mybe st st maple	Acer miyabei	Sioux Falls	South Dakota	-96.6985645	43.52228813	green_space	2521 S Southeastern Ave	Pasley	3	good	45.93176	introduced	more than 18.29 m	0 to 15.24 cm	SiouxFalls	NA	NA	NA	NA	NA	NA	NA	NA	NA	NA
T1641	01/08/2020	Vanguard elm	Ulmus	Sioux Falls	South Dakota	-96.69871093	43.52224374	green_space	2521 S Southeastern Ave	Pasley	3	fair	52.49344	no_info	more than 18.29 m	0 to 15.24 cm	SiouxFalls	NA	NA	NA	NA	NA	NA	NA	NA	NA	NA
T1642	01/08/2020	Mybe st st maple	Acer miyabei	Sioux Falls	South Dakota	-96.69916349	43.52223155	green_space	2521 S Southeastern Ave	Pasley	4	good	55.77428	introduced	more than 18.29 m	0 to 15.24 cm	SiouxFalls	NA	NA	NA	NA	NA	NA	NA	NA	NA	NA
T1643	01/08/2020	Tuliptree	Liriodendron tulipifera	Sioux Falls	South Dakota	-96.69943591	43.52241985	green_space	2201 S Southeastern Ave	Pasley	3	fair	36.08924	introduced	more than 18.29 m	0 to 15.24 cm	SiouxFalls	NA	NA	NA	NA	NA	NA	NA	NA	NA	NA
T1644	01/08/2020	Vanguard elm	Ulmus	Sioux Falls	South Dakota	-96.69977787	43.52104278	green_space	2521 S Southeastern Ave	Pasley	4	good	45.93176	no_info	more than 18.29 m	0 to 15.24 cm	SiouxFalls	NA	NA	NA	NA	NA	NA	NA	NA	NA	NA
T1645	01/08/2020	Corktramur hs mj	Phellodendron amurense	Sioux Falls	South Dakota	-96.699132	43.5209943	green_space	2521 S Southeastern Ave	Pasley	1	fair	16.4042	introduced	13.71 to 18.29 m	0 to 15.24 cm	SiouxFalls	NA	NA	NA	NA	NA	NA	NA	NA	NA	NA
T1646	01/08/2020	Norway spruce	Picea abies	Sioux Falls	South Dakota	-96.68007847	43.52230427	green_space	2500 S Bahnson Ave	Morningside	2	good	13.12336	introduced	9.14 to 13.71 m	0 to 15.24 cm	SiouxFalls	NA	NA	NA	NA	NA	NA	NA	NA	NA	NA
T1647	01/08/2020	Norway spruce	Picea abies	Sioux Falls	South Dakota	-96.67996618	43.522306	green_space	2500 S Bahnson Ave	Morningside	2	good	13.12336	introduced	9.14 to 13.71 m	0 to 15.24 cm	SiouxFalls	NA	NA	NA	NA	NA	NA	NA	NA	NA	NA
T1649	01/08/2020	Corktramur hs mj	Phellodendron amurense	Sioux Falls	South Dakota	-96.71097258	43.56823414	green_space	2000 N Cliff Ave	Lien	1	fair	16.4042	introduced	13.71 to 18.29 m	0 to 15.24 cm	SiouxFalls	NA	NA	NA	NA	NA	NA	NA	NA	NA	NA
T1650	01/08/2020	Vanguard elm	Ulmus	Sioux Falls	South Dakota	-96.71100052	43.56814076	green_space	2000 N Cliff Ave	Lien	2	good	29.52756	no_info	more than 18.29 m	0 to 15.24 cm	SiouxFalls	NA	NA	NA	NA	NA	NA	NA	NA	NA	NA
T1651	01/08/2020	Corktramur hs mj	Phellodendron amurense	Sioux Falls	South Dakota	-96.71098639	43.56805907	green_space	2000 N Cliff Ave	Lien	1	fair	16.4042	introduced	13.71 to 18.29 m	0 to 15.24 cm	SiouxFalls	NA	NA	NA	NA	NA	NA	NA	NA	NA	NA
T1652	01/08/2020	Vanguard elm	Ulmus	Sioux Falls	South Dakota	-96.71101737	43.56794059	green_space	2000 N Cliff Ave	Lien	2	good	29.52756	no_info	more than 18.29 m	0 to 15.24 cm	SiouxFalls	NA	NA	NA	NA	NA	NA	NA	NA	NA	NA
T1654	01/08/2020	Vanguard elm	Ulmus	Sioux Falls	South Dakota	-96.70887235	43.58081943	green_space	3310 N Cliff Ave	Bryant	2	poor	26.24672	no_info	more than 18.29 m	0 to 15.24 cm	SiouxFalls	NA	NA	NA	NA	NA	NA	NA	NA	NA	NA
T1655	01/08/2020	Corktramur hs mj	Phellodendron amurense	Sioux Falls	South Dakota	-96.70886829	43.58092647	green_space	3310 N Cliff Ave	Bryant	1	fair	16.4042	introduced	13.71 to 18.29 m	0 to 15.24 cm	SiouxFalls	NA	NA	NA	NA	NA	NA	NA	NA	NA	NA
T1656	01/08/2020	Vanguard elm	Ulmus	Sioux Falls	South Dakota	-96.70886843	43.58103208	green_space	3310 N Cliff Ave	Bryant	3	good	45.93176	no_info	more than 18.29 m	0 to 15.24 cm	SiouxFalls	NA	NA	NA	NA	NA	NA	NA	NA	NA	NA
T1657	01/08/2020	Corktramur hs mj	Phellodendron amurense	Sioux Falls	South Dakota	-96.70900744	43.58113734	green_space	3310 N Cliff Ave	Bryant	2	fair	19.68504	introduced	more than 18.29 m	0 to 15.24 cm	SiouxFalls	NA	NA	NA	NA	NA	NA	NA	NA	NA	NA
T1658	01/08/2020	999	NA	Sioux Falls	South Dakota	-96.74011502	43.56166069	green_space	1021 W Bailey St	Veterans memorial	0	NA	0	no_info	NA	NA	SiouxFalls	NA	NA	NA	NA	NA	NA	NA	NA	NA	NA
T1680	01/08/2020	Honeylcst shdmstr	Gleditsia triacanthos	Sioux Falls	South Dakota	-96.81112542	43.54296649	green_space	7001 W 12th St	Legacy	2	excellent	42.65092	naturally_occurring	more than 18.29 m	0 to 15.24 cm	SiouxFalls	NA	NA	NA	NA	NA	NA	NA	NA	NA	NA
T1713	06/04/2020	Maplnorway	Acer platanoides	Sioux Falls	South Dakota	-96.73945071	43.53481362	green_space	1200 S Menlo Ave	Menlo	26	fair	157.48032	introduced	more than 18.29 m	15.24 to 30.48 cm	SiouxFalls	NA	NA	NA	NA	NA	NA	NA	NA	NA	NA
T1714	06/04/2020	Ashgr mrshl sdls	Fraxinus pennsylvanica	Sioux Falls	South Dakota	-96.73960454	43.53480376	green_space	1200 S Menlo Ave	Menlo	24	poor	170.60368	naturally_occurring	more than 18.29 m	15.24 to 30.48 cm	SiouxFalls	NA	NA	NA	NA	NA	NA	NA	NA	NA	NA
T1715	06/04/2020	Maplnorway	Acer platanoides	Sioux Falls	South Dakota	-96.73969953	43.53480447	green_space	1200 S Menlo Ave	Menlo	20	poor	160.76116	introduced	more than 18.29 m	15.24 to 30.48 cm	SiouxFalls	NA	NA	NA	NA	NA	NA	NA	NA	NA	NA
T1716	06/04/2020	Ashgr mrshl sdls	Fraxinus pennsylvanica	Sioux Falls	South Dakota	-96.73883355	43.53407779	green_space	1200 S Menlo Ave	Menlo	26	fair	193.56956	naturally_occurring	more than 18.29 m	15.24 to 30.48 cm	SiouxFalls	NA	NA	NA	NA	NA	NA	NA	NA	NA	NA
T1717	01/08/2020	Lindenamerican	Tilia americana	Sioux Falls	South Dakota	-96.73893209	43.53414743	green_space	1200 S Menlo Ave	Menlo	20	poor	141.07612	naturally_occurring	more than 18.29 m	15.24 to 30.48 cm	SiouxFalls	NA	NA	NA	NA	NA	NA	NA	NA	NA	NA
T1718	06/04/2020	Maplnorway	Acer platanoides	Sioux Falls	South Dakota	-96.73891966	43.53401371	green_space	1200 S Menlo Ave	Menlo	26	poor	157.48032	introduced	more than 18.29 m	15.24 to 30.48 cm	SiouxFalls	NA	NA	NA	NA	NA	NA	NA	NA	NA	NA
T1719	06/04/2020	Ashgr mrshl sdls	Fraxinus pennsylvanica	Sioux Falls	South Dakota	-96.73912895	43.53401419	green_space	1200 S Menlo Ave	Menlo	15	poor	157.48032	naturally_occurring	more than 18.29 m	0 to 15.24 cm	SiouxFalls	NA	NA	NA	NA	NA	NA	NA	NA	NA	NA
T1720	06/04/2020	Maplnorway	Acer platanoides	Sioux Falls	South Dakota	-96.73930487	43.53401158	green_space	1200 S Menlo Ave	Menlo	22	poor	147.6378	introduced	more than 18.29 m	15.24 to 30.48 cm	SiouxFalls	NA	NA	NA	NA	NA	NA	NA	NA	NA	NA
T1721	06/04/2020	999	NA	Sioux Falls	South Dakota	-96.73946894	43.53401239	green_space	1200 S Menlo Ave	Menlo	0	NA	0	no_info	NA	NA	SiouxFalls	NA	NA	NA	NA	NA	NA	NA	NA	NA	NA
T1722	06/04/2020	Maplnorway	Acer platanoides	Sioux Falls	South Dakota	-96.73962289	43.53400758	green_space	1200 S Menlo Ave	Menlo	26	poor	144.35696	introduced	more than 18.29 m	15.24 to 30.48 cm	SiouxFalls	NA	NA	NA	NA	NA	NA	NA	NA	NA	NA
T1723	06/04/2020	Ashgr mrshl sdls	Fraxinus pennsylvanica	Sioux Falls	South Dakota	-96.73979734	43.53400671	green_space	1200 S Menlo Ave	Menlo	21	poor	150.91864	naturally_occurring	more than 18.29 m	15.24 to 30.48 cm	SiouxFalls	NA	NA	NA	NA	NA	NA	NA	NA	NA	NA
T1724	06/04/2020	Maplnorway	Acer platanoides	Sioux Falls	South Dakota	-96.73992765	43.5341043	green_space	1200 S Menlo Ave	Menlo	25	fair	164.042	introduced	more than 18.29 m	15.24 to 30.48 cm	SiouxFalls	NA	NA	NA	NA	NA	NA	NA	NA	NA	NA
T1725	06/04/2020	Ashgr mrshl sdls	Fraxinus pennsylvanica	Sioux Falls	South Dakota	-96.73992659	43.53422245	green_space	1200 S Menlo Ave	Menlo	25	fair	157.48032	naturally_occurring	more than 18.29 m	15.24 to 30.48 cm	SiouxFalls	NA	NA	NA	NA	NA	NA	NA	NA	NA	NA
T1726	06/04/2020	Maplnorway	Acer platanoides	Sioux Falls	South Dakota	-96.73992638	43.53436254	green_space	1200 S Menlo Ave	Menlo	21	poor	144.35696	introduced	more than 18.29 m	15.24 to 30.48 cm	SiouxFalls	NA	NA	NA	NA	NA	NA	NA	NA	NA	NA
T1727	06/04/2020	Ashgr mrshl sdls	Fraxinus pennsylvanica	Sioux Falls	South Dakota	-96.73993237	43.53447108	green_space	1200 S Menlo Ave	Menlo	18	fair	164.042	naturally_occurring	more than 18.29 m	15.24 to 30.48 cm	SiouxFalls	NA	NA	NA	NA	NA	NA	NA	NA	NA	NA
T1728	06/04/2020	Maplnorway	Acer platanoides	Sioux Falls	South Dakota	-96.7399285	43.53457456	green_space	1200 S Menlo Ave	Menlo	20	poor	154.19948	introduced	more than 18.29 m	15.24 to 30.48 cm	SiouxFalls	NA	NA	NA	NA	NA	NA	NA	NA	NA	NA
T1729	06/04/2020	Ashgr mrshl sdls	Fraxinus pennsylvanica	Sioux Falls	South Dakota	-96.73992082	43.53473521	green_space	1200 S Menlo Ave	Menlo	17	poor	144.35696	naturally_occurring	more than 18.29 m	15.24 to 30.48 cm	SiouxFalls	NA	NA	NA	NA	NA	NA	NA	NA	NA	NA
T1730	01/08/2020	Walnutblack	Juglans nigra	Sioux Falls	South Dakota	-96.73980873	43.53466709	green_space	1200 S Menlo Ave	Menlo	6	good	82.021	naturally_occurring	more than 18.29 m	0 to 15.24 cm	SiouxFalls	NA	NA	NA	NA	NA	NA	NA	NA	NA	NA
T1731	01/08/2020	Walnutblack	Juglans nigra	Sioux Falls	South Dakota	-96.73970683	43.5345945	green_space	1200 S Menlo Ave	Menlo	5	good	68.89764	naturally_occurring	more than 18.29 m	0 to 15.24 cm	SiouxFalls	NA	NA	NA	NA	NA	NA	NA	NA	NA	NA
T1732	01/08/2020	Walnutblack	Juglans nigra	Sioux Falls	South Dakota	-96.73956926	43.53469118	green_space	1200 S Menlo Ave	Menlo	9	good	82.021	naturally_occurring	more than 18.29 m	0 to 15.24 cm	SiouxFalls	NA	NA	NA	NA	NA	NA	NA	NA	NA	NA
T1733	05/13/2020	Ashblack	Fraxinus nigra	Sioux Falls	South Dakota	-96.73976961	43.53424922	green_space	1200 S Menlo Ave	Menlo	5	excellent	65.6168	introduced	more than 18.29 m	0 to 15.24 cm	SiouxFalls	NA	NA	NA	NA	NA	NA	NA	NA	NA	NA
T1734	05/13/2020	Ashblack	Fraxinus nigra	Sioux Falls	South Dakota	-96.73950892	43.53425017	green_space	1200 S Menlo Ave	Menlo	8	fair	78.74016	introduced	more than 18.29 m	0 to 15.24 cm	SiouxFalls	NA	NA	NA	NA	NA	NA	NA	NA	NA	NA
T1735	01/08/2020	Spruceblk hills	Picea glauca	Sioux Falls	South Dakota	-96.73970492	43.53414985	green_space	1200 S Menlo Ave	Menlo	25	fair	187.00788	naturally_occurring	more than 18.29 m	15.24 to 30.48 cm	SiouxFalls	NA	NA	NA	NA	NA	NA	NA	NA	NA	NA
T1736	01/08/2020	Spruceblk hills	Picea glauca	Sioux Falls	South Dakota	-96.73979374	43.53414795	green_space	1200 S Menlo Ave	Menlo	14	good	150.91864	naturally_occurring	more than 18.29 m	0 to 15.24 cm	SiouxFalls	NA	NA	NA	NA	NA	NA	NA	NA	NA	NA
T1737	01/08/2020	New horizon elm	Ulmus pumila	Sioux Falls	South Dakota	-96.73945037	43.53408688	green_space	1200 S Menlo Ave	Menlo	10	fair	78.74016	introduced	more than 18.29 m	0 to 15.24 cm	SiouxFalls	NA	NA	NA	NA	NA	NA	NA	NA	NA	NA
T1738	01/08/2020	Ashgr mrshl sdls	Fraxinus pennsylvanica	Sioux Falls	South Dakota	-96.73911174	43.53434034	green_space	1200 S Menlo Ave	Menlo	24	fair	170.60368	naturally_occurring	more than 18.29 m	15.24 to 30.48 cm	SiouxFalls	NA	NA	NA	NA	NA	NA	NA	NA	NA	NA
T1739	01/08/2020	Ashgr mrshl sdls	Fraxinus pennsylvanica	Sioux Falls	South Dakota	-96.73896273	43.53433983	green_space	1200 S Menlo Ave	Menlo	21	fair	177.16536	naturally_occurring	more than 18.29 m	15.24 to 30.48 cm	SiouxFalls	NA	NA	NA	NA	NA	NA	NA	NA	NA	NA
T1740	01/08/2020	Buckeyeohio	Aesculus glabra	Sioux Falls	South Dakota	-96.7638352	43.53408955	green_space	1001 S Kiwanis Ave	Sherman south	24	fair	114.8294	introduced	more than 18.29 m	15.24 to 30.48 cm	SiouxFalls	NA	NA	NA	NA	NA	NA	NA	NA	NA	NA
T1741	01/08/2020	Buckeyeohio	Aesculus glabra	Sioux Falls	South Dakota	-96.76396528	43.53401245	green_space	1001 S Kiwanis Ave	Sherman south	23	poor	118.11024	introduced	more than 18.29 m	15.24 to 30.48 cm	SiouxFalls	NA	NA	NA	NA	NA	NA	NA	NA	NA	NA
T1742	01/08/2020	Buckeyeohio	Aesculus glabra	Sioux Falls	South Dakota	-96.76399293	43.53399602	green_space	1001 S Kiwanis Ave	Sherman south	36	poor	127.95276	introduced	more than 18.29 m	30.48 to 45.72 cm	SiouxFalls	NA	NA	NA	NA	NA	NA	NA	NA	NA	NA
T1935	06/01/2020	Honeylocust	Gleditsia triacanthos	Sioux Falls	South Dakota	-96.76385291	43.53310581	green_space	1001 S Kiwanis Ave	Sherman south	22	fair	150.91864	naturally_occurring	more than 18.29 m	15.24 to 30.48 cm	SiouxFalls	NA	NA	NA	NA	NA	NA	NA	NA	NA	NA
T1936	06/01/2020	Honeylocust	Gleditsia triacanthos	Sioux Falls	South Dakota	-96.76396481	43.53310703	green_space	1001 S Kiwanis Ave	Sherman south	22	poor	154.19948	naturally_occurring	more than 18.29 m	15.24 to 30.48 cm	SiouxFalls	NA	NA	NA	NA	NA	NA	NA	NA	NA	NA
T1937	06/01/2020	Honeylocust	Gleditsia triacanthos	Sioux Falls	South Dakota	-96.76408276	43.53310411	green_space	1001 S Kiwanis Ave	Sherman south	24	fair	154.19948	naturally_occurring	more than 18.29 m	15.24 to 30.48 cm	SiouxFalls	NA	NA	NA	NA	NA	NA	NA	NA	NA	NA
T1938	06/01/2020	Honeylocust	Gleditsia triacanthos	Sioux Falls	South Dakota	-96.76419698	43.53310337	green_space	1001 S Kiwanis Ave	Sherman south	20	poor	147.6378	naturally_occurring	more than 18.29 m	15.24 to 30.48 cm	SiouxFalls	NA	NA	NA	NA	NA	NA	NA	NA	NA	NA
T1939	06/01/2020	Honeylocust	Gleditsia triacanthos	Sioux Falls	South Dakota	-96.76431622	43.53310206	built_environment	1001 S Kiwanis Ave	Medians	20	poor	137.79528	naturally_occurring	more than 18.29 m	15.24 to 30.48 cm	SiouxFalls	NA	NA	NA	NA	NA	NA	NA	NA	NA	NA
T1940	06/01/2020	Honeylocust	Gleditsia triacanthos	Sioux Falls	South Dakota	-96.76442171	43.53310346	green_space	1001 S Kiwanis Ave	Sherman south	23	poor	144.35696	naturally_occurring	more than 18.29 m	15.24 to 30.48 cm	SiouxFalls	NA	NA	NA	NA	NA	NA	NA	NA	NA	NA
T1941	06/01/2020	Honeylocust	Gleditsia triacanthos	Sioux Falls	South Dakota	-96.76466882	43.53311326	green_space	1001 S Kiwanis Ave	Sherman south	33	poor	223.09712	naturally_occurring	more than 18.29 m	30.48 to 45.72 cm	SiouxFalls	NA	NA	NA	NA	NA	NA	NA	NA	NA	NA
T1942	06/01/2020	Honeylocust	Gleditsia triacanthos	Sioux Falls	South Dakota	-96.76479785	43.53311171	green_space	1001 S Kiwanis Ave	Sherman south	23	poor	223.09712	naturally_occurring	more than 18.29 m	15.24 to 30.48 cm	SiouxFalls	NA	NA	NA	NA	NA	NA	NA	NA	NA	NA
T1943	01/08/2020	Honeylocust	Gleditsia triacanthos	Sioux Falls	South Dakota	-96.7648922	43.53332636	green_space	1001 S Kiwanis Ave	Sherman south	27	poor	170.60368	naturally_occurring	more than 18.29 m	15.24 to 30.48 cm	SiouxFalls	NA	NA	NA	NA	NA	NA	NA	NA	NA	NA
T1944	01/08/2020	Honeylocust	Gleditsia triacanthos	Sioux Falls	South Dakota	-96.76493113	43.53324664	green_space	1001 S Kiwanis Ave	Sherman south	21	poor	187.00788	naturally_occurring	more than 18.29 m	15.24 to 30.48 cm	SiouxFalls	NA	NA	NA	NA	NA	NA	NA	NA	NA	NA
T1945	01/08/2020	Walnutblack	Juglans nigra	Sioux Falls	South Dakota	-96.76461291	43.53327203	green_space	1001 S Kiwanis Ave	Sherman south	18	fair	167.32284	naturally_occurring	more than 18.29 m	15.24 to 30.48 cm	SiouxFalls	NA	NA	NA	NA	NA	NA	NA	NA	NA	NA
T1946	01/08/2020	Walnutblack	Juglans nigra	Sioux Falls	South Dakota	-96.76452095	43.53328146	green_space	1001 S Kiwanis Ave	Sherman south	19	fair	183.72704	naturally_occurring	more than 18.29 m	15.24 to 30.48 cm	SiouxFalls	NA	NA	NA	NA	NA	NA	NA	NA	NA	NA
T1947	01/08/2020	Walnutblack	Juglans nigra	Sioux Falls	South Dakota	-96.76444991	43.5332864	green_space	1001 S Kiwanis Ave	Sherman south	17	fair	164.042	naturally_occurring	more than 18.29 m	15.24 to 30.48 cm	SiouxFalls	NA	NA	NA	NA	NA	NA	NA	NA	NA	NA
T1948	01/08/2020	Walnutblack	Juglans nigra	Sioux Falls	South Dakota	-96.76428608	43.53321221	green_space	1001 S Kiwanis Ave	Sherman south	19	poor	173.88452	naturally_occurring	more than 18.29 m	15.24 to 30.48 cm	SiouxFalls	NA	NA	NA	NA	NA	NA	NA	NA	NA	NA
T1949	01/08/2020	Lindenamerican	Tilia americana	Sioux Falls	South Dakota	-96.76406979	43.53322135	green_space	1001 S Kiwanis Ave	Sherman south	28	poor	173.88452	naturally_occurring	more than 18.29 m	15.24 to 30.48 cm	SiouxFalls	NA	NA	NA	NA	NA	NA	NA	NA	NA	NA
T1950	01/08/2020	Walnutblack	Juglans nigra	Sioux Falls	South Dakota	-96.76400135	43.53322663	green_space	1001 S Kiwanis Ave	Sherman south	17	fair	183.72704	naturally_occurring	more than 18.29 m	15.24 to 30.48 cm	SiouxFalls	NA	NA	NA	NA	NA	NA	NA	NA	NA	NA
T1951	01/08/2020	Walnutblack	Juglans nigra	Sioux Falls	South Dakota	-96.76386049	43.53318934	green_space	1001 S Kiwanis Ave	Sherman south	29	poor	200.13124	naturally_occurring	more than 18.29 m	15.24 to 30.48 cm	SiouxFalls	NA	NA	NA	NA	NA	NA	NA	NA	NA	NA
T1952	01/08/2020	Walnutblack	Juglans nigra	Sioux Falls	South Dakota	-96.76358513	43.53324794	green_space	1001 S Kiwanis Ave	Sherman south	21	fair	183.72704	naturally_occurring	more than 18.29 m	15.24 to 30.48 cm	SiouxFalls	NA	NA	NA	NA	NA	NA	NA	NA	NA	NA
T1953	01/08/2020	Ashgreen	Fraxinus pennsylvanica	Sioux Falls	South Dakota	-96.76322395	43.53323118	green_space	1001 S Kiwanis Ave	Sherman south	18	fair	157.48032	naturally_occurring	more than 18.29 m	15.24 to 30.48 cm	SiouxFalls	NA	NA	NA	NA	NA	NA	NA	NA	NA	NA
T1954	01/08/2020	Walnutblack	Juglans nigra	Sioux Falls	South Dakota	-96.76297811	43.53326012	green_space	1001 S Kiwanis Ave	Sherman south	30	poor	190.28872	naturally_occurring	more than 18.29 m	15.24 to 30.48 cm	SiouxFalls	NA	NA	NA	NA	NA	NA	NA	NA	NA	NA
T1955	01/08/2020	Walnutblack	Juglans nigra	Sioux Falls	South Dakota	-96.76297454	43.53333501	green_space	1001 S Kiwanis Ave	Sherman south	23	fair	183.72704	naturally_occurring	more than 18.29 m	15.24 to 30.48 cm	SiouxFalls	NA	NA	NA	NA	NA	NA	NA	NA	NA	NA
T1956	01/08/2020	Walnutblack	Juglans nigra	Sioux Falls	South Dakota	-96.76309155	43.53330097	green_space	1001 S Kiwanis Ave	Sherman south	20	poor	183.72704	naturally_occurring	more than 18.29 m	15.24 to 30.48 cm	SiouxFalls	NA	NA	NA	NA	NA	NA	NA	NA	NA	NA
T1957	01/08/2020	Walnutblack	Juglans nigra	Sioux Falls	South Dakota	-96.76317504	43.5333645	green_space	1001 S Kiwanis Ave	Sherman south	17	poor	164.042	naturally_occurring	more than 18.29 m	15.24 to 30.48 cm	SiouxFalls	NA	NA	NA	NA	NA	NA	NA	NA	NA	NA
T1958	01/08/2020	Walnutblack	Juglans nigra	Sioux Falls	South Dakota	-96.76328681	43.53336911	green_space	1001 S Kiwanis Ave	Sherman south	20	fair	187.00788	naturally_occurring	more than 18.29 m	15.24 to 30.48 cm	SiouxFalls	NA	NA	NA	NA	NA	NA	NA	NA	NA	NA
T1959	01/08/2020	Walnutblack	Juglans nigra	Sioux Falls	South Dakota	-96.7633969	43.5333931	green_space	1001 S Kiwanis Ave	Sherman south	18	fair	173.88452	naturally_occurring	more than 18.29 m	15.24 to 30.48 cm	SiouxFalls	NA	NA	NA	NA	NA	NA	NA	NA	NA	NA
T1960	01/08/2020	Walnutblack	Juglans nigra	Sioux Falls	South Dakota	-96.76340662	43.53331862	green_space	1001 S Kiwanis Ave	Sherman south	18	fair	180.4462	naturally_occurring	more than 18.29 m	15.24 to 30.48 cm	SiouxFalls	NA	NA	NA	NA	NA	NA	NA	NA	NA	NA
T1961	01/08/2020	Walnutblack	Juglans nigra	Sioux Falls	South Dakota	-96.76350246	43.53330353	green_space	1001 S Kiwanis Ave	Sherman south	22	good	180.4462	naturally_occurring	more than 18.29 m	15.24 to 30.48 cm	SiouxFalls	NA	NA	NA	NA	NA	NA	NA	NA	NA	NA
T1962	01/08/2020	Walnutblack	Juglans nigra	Sioux Falls	South Dakota	-96.76359305	43.53339307	green_space	1001 S Kiwanis Ave	Sherman south	19	poor	157.48032	naturally_occurring	more than 18.29 m	15.24 to 30.48 cm	SiouxFalls	NA	NA	NA	NA	NA	NA	NA	NA	NA	NA
T1963	01/08/2020	Walnutblack	Juglans nigra	Sioux Falls	South Dakota	-96.76379806	43.53336034	green_space	1001 S Kiwanis Ave	Sherman south	21	fair	196.8504	naturally_occurring	more than 18.29 m	15.24 to 30.48 cm	SiouxFalls	NA	NA	NA	NA	NA	NA	NA	NA	NA	NA
T1964	01/08/2020	Walnutblack	Juglans nigra	Sioux Falls	South Dakota	-96.76384003	43.53331013	green_space	1001 S Kiwanis Ave	Sherman south	22	poor	173.88452	naturally_occurring	more than 18.29 m	15.24 to 30.48 cm	SiouxFalls	NA	NA	NA	NA	NA	NA	NA	NA	NA	NA
T1965	01/08/2020	Walnutblack	Juglans nigra	Sioux Falls	South Dakota	-96.76389903	43.5332822	green_space	1001 S Kiwanis Ave	Sherman south	18	fair	157.48032	naturally_occurring	more than 18.29 m	15.24 to 30.48 cm	SiouxFalls	NA	NA	NA	NA	NA	NA	NA	NA	NA	NA
T1966	01/08/2020	Walnutblack	Juglans nigra	Sioux Falls	South Dakota	-96.76394707	43.53338121	green_space	1001 S Kiwanis Ave	Sherman south	15	fair	154.19948	naturally_occurring	more than 18.29 m	0 to 15.24 cm	SiouxFalls	NA	NA	NA	NA	NA	NA	NA	NA	NA	NA
T1967	01/08/2020	Walnutblack	Juglans nigra	Sioux Falls	South Dakota	-96.76400967	43.5334075	green_space	1001 S Kiwanis Ave	Sherman south	17	fair	177.16536	naturally_occurring	more than 18.29 m	15.24 to 30.48 cm	SiouxFalls	NA	NA	NA	NA	NA	NA	NA	NA	NA	NA
T388	01/08/2020	Kntky coftree esp	Gymnocladus dioicus	Sioux Falls	South Dakota	-96.71812272	43.51112231	green_space	3501 S Cliff Ave	Spencer	22	fair	49.2126	naturally_occurring	more than 18.29 m	15.24 to 30.48 cm	SiouxFalls	NA	NA	NA	NA	NA	NA	NA	NA	NA	NA
T401	01/08/2020	Ashgr mrshl sdls	Fraxinus pennsylvanica	Sioux Falls	South Dakota	-96.72778744	43.50921736	green_space	100 W Twin Oaks Rd	Tomar	5	fair	62.33596	naturally_occurring	more than 18.29 m	0 to 15.24 cm	SiouxFalls	NA	NA	NA	NA	NA	NA	NA	NA	NA	NA
T389	01/09/2020	Apple	Malus Mill.	Sioux Falls	South Dakota	-96.7181037	43.51130364	green_space	3501 S Cliff Ave	Spencer	16	poor	82.021	no_info	more than 18.29 m	15.24 to 30.48 cm	SiouxFalls	NA	NA	NA	NA	NA	NA	NA	NA	NA	NA
T390	01/08/2020	Kntky coftree esp	Gymnocladus dioicus	Sioux Falls	South Dakota	-96.71841521	43.51168643	green_space	3501 S Cliff Ave	Spencer	15	fair	164.042	naturally_occurring	more than 18.29 m	0 to 15.24 cm	SiouxFalls	NA	NA	NA	NA	NA	NA	NA	NA	NA	NA
T391	01/08/2020	Kntky coftree esp	Gymnocladus dioicus	Sioux Falls	South Dakota	-96.71817534	43.5119453	green_space	3501 S Cliff Ave	Spencer	15	fair	164.042	naturally_occurring	more than 18.29 m	0 to 15.24 cm	SiouxFalls	NA	NA	NA	NA	NA	NA	NA	NA	NA	NA
T392	01/09/2020	Kntky coftree esp	Gymnocladus dioicus	Sioux Falls	South Dakota	-96.71780919	43.51186455	green_space	3501 S Cliff Ave	Spencer	20	fair	164.042	naturally_occurring	more than 18.29 m	15.24 to 30.48 cm	SiouxFalls	NA	NA	NA	NA	NA	NA	NA	NA	NA	NA
T393	01/08/2020	Kntky coftree esp	Gymnocladus dioicus	Sioux Falls	South Dakota	-96.71741643	43.51192358	green_space	3501 S Cliff Ave	Spencer	22	fair	164.042	naturally_occurring	more than 18.29 m	15.24 to 30.48 cm	SiouxFalls	NA	NA	NA	NA	NA	NA	NA	NA	NA	NA
T394	01/08/2020	Kntky coftree esp	Gymnocladus dioicus	Sioux Falls	South Dakota	-96.71708584	43.51215179	green_space	3501 S Cliff Ave	Spencer	22	fair	164.042	naturally_occurring	more than 18.29 m	15.24 to 30.48 cm	SiouxFalls	NA	NA	NA	NA	NA	NA	NA	NA	NA	NA
T395	01/08/2020	Kntky coftree esp	Gymnocladus dioicus	Sioux Falls	South Dakota	-96.71683018	43.51223028	green_space	3501 S Cliff Ave	Spencer	18	fair	137.79528	naturally_occurring	more than 18.29 m	15.24 to 30.48 cm	SiouxFalls	NA	NA	NA	NA	NA	NA	NA	NA	NA	NA
T396	01/08/2020	Kntky coftree esp	Gymnocladus dioicus	Sioux Falls	South Dakota	-96.71703021	43.51179956	green_space	3501 S Cliff Ave	Spencer	23	fair	157.48032	naturally_occurring	more than 18.29 m	15.24 to 30.48 cm	SiouxFalls	NA	NA	NA	NA	NA	NA	NA	NA	NA	NA
T397	01/08/2020	Kntky coftree esp	Gymnocladus dioicus	Sioux Falls	South Dakota	-96.71752047	43.511592	green_space	3501 S Cliff Ave	Spencer	19	fair	147.6378	naturally_occurring	more than 18.29 m	15.24 to 30.48 cm	SiouxFalls	NA	NA	NA	NA	NA	NA	NA	NA	NA	NA
T398	01/08/2020	Kntky coftree esp	Gymnocladus dioicus	Sioux Falls	South Dakota	-96.71711187	43.51139869	green_space	3501 S Cliff Ave	Spencer	13	poor	88.58268	naturally_occurring	more than 18.29 m	0 to 15.24 cm	SiouxFalls	NA	NA	NA	NA	NA	NA	NA	NA	NA	NA
T399	01/09/2020	Kntky coftree esp	Gymnocladus dioicus	Sioux Falls	South Dakota	-96.7176367	43.51129893	green_space	3501 S Cliff Ave	Spencer	54	poor	183.72704	naturally_occurring	more than 18.29 m	45.72 to 60.96 cm	SiouxFalls	NA	NA	NA	NA	NA	NA	NA	NA	NA	NA
T400	01/09/2020	Apple	Malus Mill.	Sioux Falls	South Dakota	-96.7177378	43.51109266	green_space	3501 S Cliff Ave	Spencer	17	poor	49.2126	no_info	more than 18.29 m	15.24 to 30.48 cm	SiouxFalls	NA	NA	NA	NA	NA	NA	NA	NA	NA	NA
T402	01/08/2020	Maplnwy schewdlr	Acer platanoides	Sioux Falls	South Dakota	-96.72770622	43.50913855	green_space	100 W Twin Oaks Rd	Tomar	3	fair	59.05512	introduced	more than 18.29 m	0 to 15.24 cm	SiouxFalls	NA	NA	NA	NA	NA	NA	NA	NA	NA	NA
T403	01/08/2020	Maplnwy schewdlr	Acer platanoides	Sioux Falls	South Dakota	-96.72757572	43.50916169	green_space	100 W Twin Oaks Rd	Tomar	4	fair	62.33596	introduced	more than 18.29 m	0 to 15.24 cm	SiouxFalls	NA	NA	NA	NA	NA	NA	NA	NA	NA	NA
T404	01/08/2020	Maplnwy schewdlr	Acer platanoides	Sioux Falls	South Dakota	-96.72749339	43.50913494	green_space	100 W Twin Oaks Rd	Tomar	4	fair	55.77428	introduced	more than 18.29 m	0 to 15.24 cm	SiouxFalls	NA	NA	NA	NA	NA	NA	NA	NA	NA	NA
T405	01/08/2020	Kntky coftree esp	Gymnocladus dioicus	Sioux Falls	South Dakota	-96.72746076	43.50928684	green_space	100 W Twin Oaks Rd	Tomar	1	fair	39.37008	naturally_occurring	more than 18.29 m	0 to 15.24 cm	SiouxFalls	NA	NA	NA	NA	NA	NA	NA	NA	NA	NA
T406	01/08/2020	Ashgr summit	Fraxinus pennsylvanica	Sioux Falls	South Dakota	-96.72755965	43.50927278	green_space	100 W Twin Oaks Rd	Tomar	3	fair	68.89764	naturally_occurring	more than 18.29 m	0 to 15.24 cm	SiouxFalls	NA	NA	NA	NA	NA	NA	NA	NA	NA	NA
T407	01/08/2020	Ashgr mrshl sdls	Fraxinus pennsylvanica	Sioux Falls	South Dakota	-96.72766962	43.50926158	green_space	100 W Twin Oaks Rd	Tomar	3	fair	72.17848	naturally_occurring	more than 18.29 m	0 to 15.24 cm	SiouxFalls	NA	NA	NA	NA	NA	NA	NA	NA	NA	NA
T408	01/08/2020	Kntky coftree esp	Gymnocladus dioicus	Sioux Falls	South Dakota	-96.72769549	43.5093347	green_space	100 W Twin Oaks Rd	Tomar	2	fair	45.93176	naturally_occurring	more than 18.29 m	0 to 15.24 cm	SiouxFalls	NA	NA	NA	NA	NA	NA	NA	NA	NA	NA
T409	01/08/2020	Maplnwy schewdlr	Acer platanoides	Sioux Falls	South Dakota	-96.72760371	43.50935799	green_space	100 W Twin Oaks Rd	Tomar	3	fair	68.89764	introduced	more than 18.29 m	0 to 15.24 cm	SiouxFalls	NA	NA	NA	NA	NA	NA	NA	NA	NA	NA
T410	01/08/2020	Maplnwy schewdlr	Acer platanoides	Sioux Falls	South Dakota	-96.7275221	43.50935698	green_space	100 W Twin Oaks Rd	Tomar	4	fair	72.17848	introduced	more than 18.29 m	0 to 15.24 cm	SiouxFalls	NA	NA	NA	NA	NA	NA	NA	NA	NA	NA
T411	01/08/2020	Kntky coftree esp	Gymnocladus dioicus	Sioux Falls	South Dakota	-96.72743873	43.5096494	green_space	100 W Twin Oaks Rd	Tomar	2	fair	45.93176	naturally_occurring	more than 18.29 m	0 to 15.24 cm	SiouxFalls	NA	NA	NA	NA	NA	NA	NA	NA	NA	NA
T412	01/08/2020	Kntky coftree esp	Gymnocladus dioicus	Sioux Falls	South Dakota	-96.72745978	43.50953709	green_space	100 W Twin Oaks Rd	Tomar	2	fair	49.2126	naturally_occurring	more than 18.29 m	0 to 15.24 cm	SiouxFalls	NA	NA	NA	NA	NA	NA	NA	NA	NA	NA
T413	01/08/2020	Ashgr mrshl sdls	Fraxinus pennsylvanica	Sioux Falls	South Dakota	-96.72753395	43.50944483	green_space	100 W Twin Oaks Rd	Tomar	2	fair	59.05512	naturally_occurring	more than 18.29 m	0 to 15.24 cm	SiouxFalls	NA	NA	NA	NA	NA	NA	NA	NA	NA	NA
T414	01/08/2020	Maplnwy schewdlr	Acer platanoides	Sioux Falls	South Dakota	-96.72768124	43.50944531	green_space	100 W Twin Oaks Rd	Tomar	3	fair	55.77428	introduced	more than 18.29 m	0 to 15.24 cm	SiouxFalls	NA	NA	NA	NA	NA	NA	NA	NA	NA	NA
T415	01/08/2020	Kntky coftree esp	Gymnocladus dioicus	Sioux Falls	South Dakota	-96.72778285	43.50938998	green_space	100 W Twin Oaks Rd	Tomar	2	fair	45.93176	naturally_occurring	more than 18.29 m	0 to 15.24 cm	SiouxFalls	NA	NA	NA	NA	NA	NA	NA	NA	NA	NA
T1252	05/21/2020	Chokecherryamur	Prunus maackii	Sioux Falls	South Dakota	-96.71367755	43.49492936	green_space	5501 S Tomar Rd	Prairie trail	2	fair	32.8084	introduced	more than 18.29 m	0 to 15.24 cm	SiouxFalls	NA	NA	NA	NA	NA	NA	NA	NA	NA	NA
T1253	01/08/2020	Corktreeamur	Phellodendron amurense	Sioux Falls	South Dakota	-96.71384241	43.49484469	green_space	5501 S Tomar Rd	Prairie trail	6	fair	49.2126	introduced	more than 18.29 m	0 to 15.24 cm	SiouxFalls	NA	NA	NA	NA	NA	NA	NA	NA	NA	NA
T1254	05/21/2020	Ashgr mrshl sdls	Fraxinus pennsylvanica	Sioux Falls	South Dakota	-96.71414472	43.49483885	green_space	5501 S Tomar Rd	Prairie trail	6	fair	65.6168	naturally_occurring	more than 18.29 m	0 to 15.24 cm	SiouxFalls	NA	NA	NA	NA	NA	NA	NA	NA	NA	NA
T1255	05/21/2020	Ashgr mrshl sdls	Fraxinus pennsylvanica	Sioux Falls	South Dakota	-96.71458139	43.49495227	green_space	5401 S Tomar Rd	Prairie trail	5	NA	0	naturally_occurring	NA	0 to 15.24 cm	SiouxFalls	NA	NA	NA	NA	NA	NA	NA	NA	NA	NA
T1256	05/21/2020	Ashgr summit	Fraxinus pennsylvanica	Sioux Falls	South Dakota	-96.71473594	43.49500829	green_space	5401 S Tomar Rd	Prairie trail	4	NA	0	naturally_occurring	NA	0 to 15.24 cm	SiouxFalls	NA	NA	NA	NA	NA	NA	NA	NA	NA	NA
T1257	01/08/2020	Ashgr mrshl sdls	Fraxinus pennsylvanica	Sioux Falls	South Dakota	-96.71480847	43.49494923	green_space	5401 S Tomar Rd	Prairie trail	7	fair	91.86352	naturally_occurring	more than 18.29 m	0 to 15.24 cm	SiouxFalls	NA	NA	NA	NA	NA	NA	NA	NA	NA	NA
T1258	01/08/2020	Maplnorway	Acer platanoides	Sioux Falls	South Dakota	-96.71464786	43.49487387	green_space	5401 S Tomar Rd	Prairie trail	4	fair	55.77428	introduced	more than 18.29 m	0 to 15.24 cm	SiouxFalls	NA	NA	NA	NA	NA	NA	NA	NA	NA	NA
T1259	01/08/2020	Maplnorway	Acer platanoides	Sioux Falls	South Dakota	-96.71473298	43.49488961	green_space	5401 S Tomar Rd	Prairie trail	4	fair	42.65092	introduced	more than 18.29 m	0 to 15.24 cm	SiouxFalls	NA	NA	NA	NA	NA	NA	NA	NA	NA	NA
T1260	01/08/2020	Maplnorway	Acer platanoides	Sioux Falls	South Dakota	-96.71481281	43.49490789	green_space	5401 S Tomar Rd	Prairie trail	3	poor	39.37008	introduced	more than 18.29 m	0 to 15.24 cm	SiouxFalls	NA	NA	NA	NA	NA	NA	NA	NA	NA	NA
T1261	01/08/2020	Maplnorway	Acer platanoides	Sioux Falls	South Dakota	-96.71489892	43.49494346	green_space	5401 S Tomar Rd	Prairie trail	3	poor	32.8084	introduced	more than 18.29 m	0 to 15.24 cm	SiouxFalls	NA	NA	NA	NA	NA	NA	NA	NA	NA	NA
T1262	01/08/2020	Maplnorway	Acer platanoides	Sioux Falls	South Dakota	-96.71497341	43.49497426	green_space	5401 S Tomar Rd	Prairie trail	3	poor	39.37008	introduced	more than 18.29 m	0 to 15.24 cm	SiouxFalls	NA	NA	NA	NA	NA	NA	NA	NA	NA	NA
T1263	01/08/2020	Maplamur	Acer ginnala	Sioux Falls	South Dakota	-96.71451014	43.49500087	green_space	5401 S Tomar Rd	Prairie trail	2	fair	16.4042	introduced	13.71 to 18.29 m	0 to 15.24 cm	SiouxFalls	NA	NA	NA	NA	NA	NA	NA	NA	NA	NA
T1264	05/21/2020	Ashgreen	Fraxinus pennsylvanica	Sioux Falls	South Dakota	-96.71472776	43.49515682	green_space	5401 S Tomar Rd	Prairie trail	5	fair	91.86352	naturally_occurring	more than 18.29 m	0 to 15.24 cm	SiouxFalls	NA	NA	NA	NA	NA	NA	NA	NA	NA	NA
T917	01/08/2020	999	NA	Sioux Falls	South Dakota	-96.73702075	43.50718151	green_space	3901 S Minnesota Ave	Yankton trail	0	NA	0	no_info	NA	NA	SiouxFalls	NA	NA	NA	NA	NA	NA	NA	NA	NA	NA
T918	01/08/2020	999	NA	Sioux Falls	South Dakota	-96.7370907	43.50715251	green_space	3901 S Minnesota Ave	Yankton trail	0	NA	0	no_info	NA	NA	SiouxFalls	NA	NA	NA	NA	NA	NA	NA	NA	NA	NA
T919	01/08/2020	999	NA	Sioux Falls	South Dakota	-96.73715022	43.50712331	green_space	3901 S Minnesota Ave	Yankton trail	0	NA	0	no_info	NA	NA	SiouxFalls	NA	NA	NA	NA	NA	NA	NA	NA	NA	NA
T920	01/08/2020	999	NA	Sioux Falls	South Dakota	-96.73723257	43.5070976	green_space	3901 S Minnesota Ave	Yankton trail	0	NA	0	no_info	NA	NA	SiouxFalls	NA	NA	NA	NA	NA	NA	NA	NA	NA	NA
T921	01/08/2020	999	NA	Sioux Falls	South Dakota	-96.73731491	43.50707189	green_space	3901 S Minnesota Ave	Yankton trail	0	NA	0	no_info	NA	NA	SiouxFalls	NA	NA	NA	NA	NA	NA	NA	NA	NA	NA
T922	01/08/2020	999	NA	Sioux Falls	South Dakota	-96.73739946	43.50704319	green_space	3901 S Minnesota Ave	Yankton trail	0	NA	0	no_info	NA	NA	SiouxFalls	NA	NA	NA	NA	NA	NA	NA	NA	NA	NA
T923	01/08/2020	999	NA	Sioux Falls	South Dakota	-96.73747526	43.50702495	green_space	3901 S Minnesota Ave	Yankton trail	0	NA	0	no_info	NA	NA	SiouxFalls	NA	NA	NA	NA	NA	NA	NA	NA	NA	NA
T924	01/08/2020	999	NA	Sioux Falls	South Dakota	-96.73755586	43.50699009	green_space	3901 S Minnesota Ave	Yankton trail	0	NA	0	no_info	NA	NA	SiouxFalls	NA	NA	NA	NA	NA	NA	NA	NA	NA	NA
T925	01/09/2020	Maplnorway	Acer platanoides	Sioux Falls	South Dakota	-96.73714921	43.50694047	green_space	3901 S Minnesota Ave	Yankton trail	7	fair	111.54856	introduced	more than 18.29 m	0 to 15.24 cm	SiouxFalls	NA	NA	NA	NA	NA	NA	NA	NA	NA	NA
T926	01/08/2020	Maplnorway	Acer platanoides	Sioux Falls	South Dakota	-96.73707708	43.50684695	green_space	3901 S Minnesota Ave	Yankton trail	7	fair	111.54856	introduced	more than 18.29 m	0 to 15.24 cm	SiouxFalls	NA	NA	NA	NA	NA	NA	NA	NA	NA	NA
T927	01/08/2020	Maplnorway	Acer platanoides	Sioux Falls	South Dakota	-96.73700181	43.50673913	green_space	3901 S Minnesota Ave	Yankton trail	7	fair	111.54856	introduced	more than 18.29 m	0 to 15.24 cm	SiouxFalls	NA	NA	NA	NA	NA	NA	NA	NA	NA	NA
T928	01/08/2020	Maplnorway	Acer platanoides	Sioux Falls	South Dakota	-96.73693449	43.50664211	green_space	3901 S Minnesota Ave	Yankton trail	6	fair	111.54856	introduced	more than 18.29 m	0 to 15.24 cm	SiouxFalls	NA	NA	NA	NA	NA	NA	NA	NA	NA	NA
T929	01/08/2020	999	NA	Sioux Falls	South Dakota	-96.73686508	43.50654505	green_space	3901 S Minnesota Ave	Yankton trail	0	NA	0	no_info	NA	NA	SiouxFalls	NA	NA	NA	NA	NA	NA	NA	NA	NA	NA
T930	01/08/2020	Maplnorway	Acer platanoides	Sioux Falls	South Dakota	-96.73679381	43.50644187	green_space	3901 S Minnesota Ave	Yankton trail	7	fair	111.54856	introduced	more than 18.29 m	0 to 15.24 cm	SiouxFalls	NA	NA	NA	NA	NA	NA	NA	NA	NA	NA
T931	01/08/2020	Maplnorway	Acer platanoides	Sioux Falls	South Dakota	-96.73672841	43.50634944	green_space	3901 S Minnesota Ave	Yankton trail	8	fair	111.54856	introduced	more than 18.29 m	0 to 15.24 cm	SiouxFalls	NA	NA	NA	NA	NA	NA	NA	NA	NA	NA
T932	01/09/2020	Ashgr patmore	Fraxinus pennsylvanica	Sioux Falls	South Dakota	-96.73664796	43.5062448	green_space	3901 S Minnesota Ave	Yankton trail	8	fair	104.98688	naturally_occurring	more than 18.29 m	0 to 15.24 cm	SiouxFalls	NA	NA	NA	NA	NA	NA	NA	NA	NA	NA
T933	01/08/2020	999	NA	Sioux Falls	South Dakota	-96.73658361	43.50615679	green_space	3901 S Minnesota Ave	Yankton trail	0	NA	0	no_info	NA	NA	SiouxFalls	NA	NA	NA	NA	NA	NA	NA	NA	NA	NA
T935	01/09/2020	Ashgr patmore	Fraxinus pennsylvanica	Sioux Falls	South Dakota	-96.73639899	43.50589231	green_space	3901 S Minnesota Ave	Yankton trail	9	fair	108.26772	naturally_occurring	more than 18.29 m	0 to 15.24 cm	SiouxFalls	NA	NA	NA	NA	NA	NA	NA	NA	NA	NA
T936	01/09/2020	Ashgr patmore	Fraxinus pennsylvanica	Sioux Falls	South Dakota	-96.73633447	43.50580024	green_space	3901 S Minnesota Ave	Yankton trail	9	fair	108.26772	naturally_occurring	more than 18.29 m	0 to 15.24 cm	SiouxFalls	NA	NA	NA	NA	NA	NA	NA	NA	NA	NA
T937	01/09/2020	Ashgr patmore	Fraxinus pennsylvanica	Sioux Falls	South Dakota	-96.73626221	43.50570855	green_space	3901 S Minnesota Ave	Yankton trail	9	fair	108.26772	naturally_occurring	more than 18.29 m	0 to 15.24 cm	SiouxFalls	NA	NA	NA	NA	NA	NA	NA	NA	NA	NA
T938	01/09/2020	Ashgr patmore	Fraxinus pennsylvanica	Sioux Falls	South Dakota	-96.73619653	43.50561349	green_space	3901 S Minnesota Ave	Yankton trail	9	fair	108.26772	naturally_occurring	more than 18.29 m	0 to 15.24 cm	SiouxFalls	NA	NA	NA	NA	NA	NA	NA	NA	NA	NA
T939	01/09/2020	Ashgr patmore	Fraxinus pennsylvanica	Sioux Falls	South Dakota	-96.73611975	43.50551351	green_space	3901 S Minnesota Ave	Yankton trail	8	fair	108.26772	naturally_occurring	more than 18.29 m	0 to 15.24 cm	SiouxFalls	NA	NA	NA	NA	NA	NA	NA	NA	NA	NA
T940	01/09/2020	Ashgr summit	Fraxinus pennsylvanica	Sioux Falls	South Dakota	-96.73606676	43.50542338	green_space	3901 S Minnesota Ave	Yankton trail	9	fair	108.26772	naturally_occurring	more than 18.29 m	0 to 15.24 cm	SiouxFalls	NA	NA	NA	NA	NA	NA	NA	NA	NA	NA
T941	01/09/2020	Ashgr patmore	Fraxinus pennsylvanica	Sioux Falls	South Dakota	-96.73599303	43.50532816	green_space	3901 S Minnesota Ave	Yankton trail	8	fair	104.98688	naturally_occurring	more than 18.29 m	0 to 15.24 cm	SiouxFalls	NA	NA	NA	NA	NA	NA	NA	NA	NA	NA
T2987	01/08/2020	999	NA	Sioux Falls	South Dakota	-96.75143858	43.53125814	green_space	1601 S Western Ave	Spellerberg	0	NA	0	no_info	NA	NA	SiouxFalls	NA	NA	NA	NA	NA	NA	NA	NA	NA	NA
T942	01/09/2020	Ashgr patmore	Fraxinus pennsylvanica	Sioux Falls	South Dakota	-96.7359273	43.50523426	green_space	3901 S Minnesota Ave	Yankton trail	6	fair	95.14436	naturally_occurring	more than 18.29 m	0 to 15.24 cm	SiouxFalls	NA	NA	NA	NA	NA	NA	NA	NA	NA	NA
T943	01/09/2020	Ashgr patmore	Fraxinus pennsylvanica	Sioux Falls	South Dakota	-96.73585701	43.50513324	green_space	3901 S Minnesota Ave	Yankton trail	7	fair	108.26772	naturally_occurring	more than 18.29 m	0 to 15.24 cm	SiouxFalls	NA	NA	NA	NA	NA	NA	NA	NA	NA	NA
T944	01/09/2020	Ashgr summit	Fraxinus pennsylvanica	Sioux Falls	South Dakota	-96.73578971	43.50503814	green_space	3901 S Minnesota Ave	Yankton trail	8	fair	108.26772	naturally_occurring	more than 18.29 m	0 to 15.24 cm	SiouxFalls	NA	NA	NA	NA	NA	NA	NA	NA	NA	NA
T945	01/09/2020	Ashgr summit	Fraxinus pennsylvanica	Sioux Falls	South Dakota	-96.73571924	43.50494181	green_space	3901 S Minnesota Ave	Yankton trail	10	fair	114.8294	naturally_occurring	more than 18.29 m	0 to 15.24 cm	SiouxFalls	NA	NA	NA	NA	NA	NA	NA	NA	NA	NA
T1968	01/08/2020	Walnutblack	Juglans nigra	Sioux Falls	South Dakota	-96.76407189	43.53333094	green_space	1001 S Kiwanis Ave	Sherman south	19	fair	193.56956	naturally_occurring	more than 18.29 m	15.24 to 30.48 cm	SiouxFalls	NA	NA	NA	NA	NA	NA	NA	NA	NA	NA
T1969	01/08/2020	Walnutblack	Juglans nigra	Sioux Falls	South Dakota	-96.76413329	43.53336192	green_space	1001 S Kiwanis Ave	Sherman south	18	poor	177.16536	naturally_occurring	more than 18.29 m	15.24 to 30.48 cm	SiouxFalls	NA	NA	NA	NA	NA	NA	NA	NA	NA	NA
T1970	01/08/2020	Walnutblack	Juglans nigra	Sioux Falls	South Dakota	-96.76414008	43.53330437	green_space	1001 S Kiwanis Ave	Sherman south	21	poor	196.8504	naturally_occurring	more than 18.29 m	15.24 to 30.48 cm	SiouxFalls	NA	NA	NA	NA	NA	NA	NA	NA	NA	NA
T1971	01/08/2020	Walnutblack	Juglans nigra	Sioux Falls	South Dakota	-96.76428618	43.53333583	green_space	1001 S Kiwanis Ave	Sherman south	17	fair	144.35696	naturally_occurring	more than 18.29 m	15.24 to 30.48 cm	SiouxFalls	NA	NA	NA	NA	NA	NA	NA	NA	NA	NA
T1972	01/08/2020	Walnutblack	Juglans nigra	Sioux Falls	South Dakota	-96.7642891	43.53327481	green_space	1001 S Kiwanis Ave	Sherman south	18	fair	160.76116	naturally_occurring	more than 18.29 m	15.24 to 30.48 cm	SiouxFalls	NA	NA	NA	NA	NA	NA	NA	NA	NA	NA
T1973	01/08/2020	Spruceblk hills	Picea glauca	Sioux Falls	South Dakota	-96.76509603	43.53309377	green_space	1001 S Kiwanis Ave	Sherman south	17	fair	167.32284	naturally_occurring	more than 18.29 m	15.24 to 30.48 cm	SiouxFalls	NA	NA	NA	NA	NA	NA	NA	NA	NA	NA
T1974	01/08/2020	Spruceblk hills	Picea glauca	Sioux Falls	South Dakota	-96.76511391	43.53306067	green_space	1001 S Kiwanis Ave	Sherman south	11	poor	111.54856	naturally_occurring	more than 18.29 m	0 to 15.24 cm	SiouxFalls	NA	NA	NA	NA	NA	NA	NA	NA	NA	NA
T1975	01/08/2020	Redcedareastern	Juniperus virginiana	Sioux Falls	South Dakota	-96.76512971	43.53319187	green_space	1001 S Kiwanis Ave	Sherman south	20	poor	88.58268	naturally_occurring	more than 18.29 m	15.24 to 30.48 cm	SiouxFalls	NA	NA	NA	NA	NA	NA	NA	NA	NA	NA
T1976	01/08/2020	Spruceblk hills	Picea glauca	Sioux Falls	South Dakota	-96.7651225	43.53325356	green_space	1001 S Kiwanis Ave	Sherman south	8	fair	104.98688	naturally_occurring	more than 18.29 m	0 to 15.24 cm	SiouxFalls	NA	NA	NA	NA	NA	NA	NA	NA	NA	NA
T1977	01/08/2020	Ashgreen	Fraxinus pennsylvanica	Sioux Falls	South Dakota	-96.76391495	43.53599514	green_space	1001 S Kiwanis Ave	Sherman south	24	fair	167.32284	naturally_occurring	more than 18.29 m	15.24 to 30.48 cm	SiouxFalls	NA	NA	NA	NA	NA	NA	NA	NA	NA	NA
T1978	01/08/2020	Ashgreen	Fraxinus pennsylvanica	Sioux Falls	South Dakota	-96.76395677	43.53622637	green_space	1001 S Kiwanis Ave	Sherman south	14	fair	147.6378	naturally_occurring	more than 18.29 m	0 to 15.24 cm	SiouxFalls	NA	NA	NA	NA	NA	NA	NA	NA	NA	NA
T1979	01/08/2020	Maplnorway	Acer platanoides	Sioux Falls	South Dakota	-96.76401951	43.53643992	green_space	1001 S Kiwanis Ave	Sherman south	15	poor	141.07612	introduced	more than 18.29 m	0 to 15.24 cm	SiouxFalls	NA	NA	NA	NA	NA	NA	NA	NA	NA	NA
T1980	01/08/2020	Hackberrycommon	Celtis occidentalis	Sioux Falls	South Dakota	-96.76404788	43.53659172	green_space	1001 S Kiwanis Ave	Sherman south	31	poor	180.4462	naturally_occurring	more than 18.29 m	30.48 to 45.72 cm	SiouxFalls	NA	NA	NA	NA	NA	NA	NA	NA	NA	NA
T1981	01/08/2020	Hackberrycommon	Celtis occidentalis	Sioux Falls	South Dakota	-96.7639403	43.5365998	green_space	1001 S Kiwanis Ave	Sherman south	30	fair	180.4462	naturally_occurring	more than 18.29 m	15.24 to 30.48 cm	SiouxFalls	NA	NA	NA	NA	NA	NA	NA	NA	NA	NA
T1982	01/08/2020	Hackberrycommon	Celtis occidentalis	Sioux Falls	South Dakota	-96.76384449	43.53661392	green_space	1001 S Kiwanis Ave	Sherman south	23	fair	180.4462	naturally_occurring	more than 18.29 m	15.24 to 30.48 cm	SiouxFalls	NA	NA	NA	NA	NA	NA	NA	NA	NA	NA
T2288	01/08/2020	Ashgreen	Fraxinus pennsylvanica	Sioux Falls	South Dakota	-96.76504186	43.50244334	green_space	4300 S Oxbow Ave	Sertoma	20	poor	190.28872	naturally_occurring	more than 18.29 m	15.24 to 30.48 cm	SiouxFalls	NA	NA	NA	NA	NA	NA	NA	NA	NA	NA
T2289	01/08/2020	Ashgreen	Fraxinus pennsylvanica	Sioux Falls	South Dakota	-96.76512119	43.50246165	green_space	4300 S Oxbow Ave	Sertoma	9	poor	124.67192	naturally_occurring	more than 18.29 m	0 to 15.24 cm	SiouxFalls	NA	NA	NA	NA	NA	NA	NA	NA	NA	NA
T2290	01/08/2020	Ashgreen	Fraxinus pennsylvanica	Sioux Falls	South Dakota	-96.76515101	43.50246524	green_space	4300 S Oxbow Ave	Sertoma	16	fair	196.8504	naturally_occurring	more than 18.29 m	15.24 to 30.48 cm	SiouxFalls	NA	NA	NA	NA	NA	NA	NA	NA	NA	NA
T2291	01/09/2020	Ashgreen	Fraxinus pennsylvanica	Sioux Falls	South Dakota	-96.76518189	43.50244738	green_space	4300 S Oxbow Ave	Sertoma	12	fair	200.13124	naturally_occurring	more than 18.29 m	0 to 15.24 cm	SiouxFalls	NA	NA	NA	NA	NA	NA	NA	NA	NA	NA
T2292	01/08/2020	Ashgreen	Fraxinus pennsylvanica	Sioux Falls	South Dakota	-96.76519434	43.50243536	green_space	4300 S Oxbow Ave	Sertoma	17	poor	164.042	naturally_occurring	more than 18.29 m	15.24 to 30.48 cm	SiouxFalls	NA	NA	NA	NA	NA	NA	NA	NA	NA	NA
T2293	01/08/2020	Ashgreen	Fraxinus pennsylvanica	Sioux Falls	South Dakota	-96.76512061	43.50235828	green_space	4300 S Oxbow Ave	Sertoma	15	fair	180.4462	naturally_occurring	more than 18.29 m	0 to 15.24 cm	SiouxFalls	NA	NA	NA	NA	NA	NA	NA	NA	NA	NA
T2294	01/08/2020	Ashgreen	Fraxinus pennsylvanica	Sioux Falls	South Dakota	-96.76519742	43.50235182	green_space	4300 S Oxbow Ave	Sertoma	19	poor	196.8504	naturally_occurring	more than 18.29 m	15.24 to 30.48 cm	SiouxFalls	NA	NA	NA	NA	NA	NA	NA	NA	NA	NA
T2295	01/08/2020	Ashgreen	Fraxinus pennsylvanica	Sioux Falls	South Dakota	-96.76519395	43.50237165	green_space	4300 S Oxbow Ave	Sertoma	20	fair	193.56956	naturally_occurring	more than 18.29 m	15.24 to 30.48 cm	SiouxFalls	NA	NA	NA	NA	NA	NA	NA	NA	NA	NA
T2296	01/09/2020	Ashgreen	Fraxinus pennsylvanica	Sioux Falls	South Dakota	-96.76529919	43.50243437	green_space	4300 S Oxbow Ave	Sertoma	14	poor	150.91864	naturally_occurring	more than 18.29 m	0 to 15.24 cm	SiouxFalls	NA	NA	NA	NA	NA	NA	NA	NA	NA	NA
T2297	01/08/2020	Ashgreen	Fraxinus pennsylvanica	Sioux Falls	South Dakota	-96.76529728	43.50248609	green_space	4300 S Oxbow Ave	Sertoma	17	fair	187.00788	naturally_occurring	more than 18.29 m	15.24 to 30.48 cm	SiouxFalls	NA	NA	NA	NA	NA	NA	NA	NA	NA	NA
T2298	01/08/2020	Ashgreen	Fraxinus pennsylvanica	Sioux Falls	South Dakota	-96.76534167	43.50246904	green_space	4300 S Oxbow Ave	Sertoma	25	fair	180.4462	naturally_occurring	more than 18.29 m	15.24 to 30.48 cm	SiouxFalls	NA	NA	NA	NA	NA	NA	NA	NA	NA	NA
T2299	01/09/2020	Ashgreen	Fraxinus pennsylvanica	Sioux Falls	South Dakota	-96.76545387	43.5025409	green_space	4300 S Oxbow Ave	Sertoma	41	poor	154.19948	naturally_occurring	more than 18.29 m	30.48 to 45.72 cm	SiouxFalls	NA	NA	NA	NA	NA	NA	NA	NA	NA	NA
T2300	01/09/2020	999	NA	Sioux Falls	South Dakota	-96.76571587	43.50289453	green_space	4300 S Oxbow Ave	Sertoma	0	NA	0	no_info	NA	NA	SiouxFalls	NA	NA	NA	NA	NA	NA	NA	NA	NA	NA
T2301	01/09/2020	Ashgreen	Fraxinus pennsylvanica	Sioux Falls	South Dakota	-96.76573399	43.50288117	green_space	4300 S Oxbow Ave	Sertoma	21	fair	180.4462	naturally_occurring	more than 18.29 m	15.24 to 30.48 cm	SiouxFalls	NA	NA	NA	NA	NA	NA	NA	NA	NA	NA
T2302	01/08/2020	Spruceblk hills	Picea glauca	Sioux Falls	South Dakota	-96.76570684	43.50266568	green_space	4300 S Oxbow Ave	Sertoma	13	good	101.70604	naturally_occurring	more than 18.29 m	0 to 15.24 cm	SiouxFalls	NA	NA	NA	NA	NA	NA	NA	NA	NA	NA
T2303	01/08/2020	Spruceblk hills	Picea glauca	Sioux Falls	South Dakota	-96.76563766	43.50264287	green_space	4300 S Oxbow Ave	Sertoma	12	good	82.021	naturally_occurring	more than 18.29 m	0 to 15.24 cm	SiouxFalls	NA	NA	NA	NA	NA	NA	NA	NA	NA	NA
T2304	01/08/2020	Norway spruce	Picea abies	Sioux Falls	South Dakota	-96.76568582	43.50262119	green_space	4300 S Oxbow Ave	Sertoma	13	good	104.98688	introduced	more than 18.29 m	0 to 15.24 cm	SiouxFalls	NA	NA	NA	NA	NA	NA	NA	NA	NA	NA
T2305	01/08/2020	Norway spruce	Picea abies	Sioux Falls	South Dakota	-96.76553198	43.50240004	green_space	4300 S Oxbow Ave	Sertoma	9	fair	78.74016	introduced	more than 18.29 m	0 to 15.24 cm	SiouxFalls	NA	NA	NA	NA	NA	NA	NA	NA	NA	NA
T2306	01/08/2020	Spruceblk hills	Picea glauca	Sioux Falls	South Dakota	-96.76548447	43.50235617	green_space	4300 S Oxbow Ave	Sertoma	8	fair	75.45932	naturally_occurring	more than 18.29 m	0 to 15.24 cm	SiouxFalls	NA	NA	NA	NA	NA	NA	NA	NA	NA	NA
T2307	01/08/2020	Spruceblk hills	Picea glauca	Sioux Falls	South Dakota	-96.7655799	43.50234766	green_space	4300 S Oxbow Ave	Sertoma	17	poor	101.70604	naturally_occurring	more than 18.29 m	15.24 to 30.48 cm	SiouxFalls	NA	NA	NA	NA	NA	NA	NA	NA	NA	NA
T2308	01/08/2020	Spruceblk hills	Picea glauca	Sioux Falls	South Dakota	-96.76563437	43.50239066	green_space	4300 S Oxbow Ave	Sertoma	10	poor	78.74016	naturally_occurring	more than 18.29 m	0 to 15.24 cm	SiouxFalls	NA	NA	NA	NA	NA	NA	NA	NA	NA	NA
T2309	01/08/2020	Pinescotch	Pinus sylvestris	Sioux Falls	South Dakota	-96.76558874	43.5047608	green_space	4300 S Oxbow Ave	Sertoma	22	poor	114.8294	introduced	more than 18.29 m	15.24 to 30.48 cm	SiouxFalls	NA	NA	NA	NA	NA	NA	NA	NA	NA	NA
T2310	01/08/2020	Pinescotch	Pinus sylvestris	Sioux Falls	South Dakota	-96.76565781	43.50471832	green_space	4300 S Oxbow Ave	Sertoma	15	poor	131.2336	introduced	more than 18.29 m	0 to 15.24 cm	SiouxFalls	NA	NA	NA	NA	NA	NA	NA	NA	NA	NA
T2311	01/08/2020	Pineponderosa	Pinus ponderosa	Sioux Falls	South Dakota	-96.76564763	43.50460965	green_space	4300 S Oxbow Ave	Sertoma	15	good	108.26772	naturally_occurring	more than 18.29 m	0 to 15.24 cm	SiouxFalls	NA	NA	NA	NA	NA	NA	NA	NA	NA	NA
T2312	01/08/2020	999	NA	Sioux Falls	South Dakota	-96.765745	43.50466321	green_space	4300 S Oxbow Ave	Sertoma	0	NA	0	no_info	NA	NA	SiouxFalls	NA	NA	NA	NA	NA	NA	NA	NA	NA	NA
T2313	01/08/2020	Lindenamer rdmnd	Tilia americana	Sioux Falls	South Dakota	-96.76545964	43.50508098	green_space	4300 S Oxbow Ave	Sertoma	13	fair	131.2336	naturally_occurring	more than 18.29 m	0 to 15.24 cm	SiouxFalls	NA	NA	NA	NA	NA	NA	NA	NA	NA	NA
T2314	01/08/2020	Crabappl'hvst gld	Malus	Sioux Falls	South Dakota	-96.76561838	43.50505199	green_space	4300 S Oxbow Ave	Sertoma	5	good	52.49344	no_info	more than 18.29 m	0 to 15.24 cm	SiouxFalls	NA	NA	NA	NA	NA	NA	NA	NA	NA	NA
T2315	01/09/2020	Elm	Ulmus	Sioux Falls	South Dakota	-96.76376165	43.5018299	green_space	4300 S Oxbow Ave	Sertoma	8	poor	104.98688	no_info	more than 18.29 m	0 to 15.24 cm	SiouxFalls	NA	NA	NA	NA	NA	NA	NA	NA	NA	NA
T2316	01/09/2020	Ashgreen	Fraxinus pennsylvanica	Sioux Falls	South Dakota	-96.76381013	43.50182838	green_space	4300 S Oxbow Ave	Sertoma	12	fair	147.6378	naturally_occurring	more than 18.29 m	0 to 15.24 cm	SiouxFalls	NA	NA	NA	NA	NA	NA	NA	NA	NA	NA
T2317	01/09/2020	Ashgreen	Fraxinus pennsylvanica	Sioux Falls	South Dakota	-96.76397166	43.50186451	green_space	4300 S Oxbow Ave	Sertoma	10	fair	147.6378	naturally_occurring	more than 18.29 m	0 to 15.24 cm	SiouxFalls	NA	NA	NA	NA	NA	NA	NA	NA	NA	NA
T2318	01/08/2020	Ashgreen	Fraxinus pennsylvanica	Sioux Falls	South Dakota	-96.76403332	43.50190303	green_space	4300 S Oxbow Ave	Sertoma	8	fair	95.14436	naturally_occurring	more than 18.29 m	0 to 15.24 cm	SiouxFalls	NA	NA	NA	NA	NA	NA	NA	NA	NA	NA
T2319	01/08/2020	Ashgreen	Fraxinus pennsylvanica	Sioux Falls	South Dakota	-96.76399011	43.5020055	green_space	4300 S Oxbow Ave	Sertoma	8	good	114.8294	naturally_occurring	more than 18.29 m	0 to 15.24 cm	SiouxFalls	NA	NA	NA	NA	NA	NA	NA	NA	NA	NA
T2320	01/08/2020	Ashgreen	Fraxinus pennsylvanica	Sioux Falls	South Dakota	-96.76386875	43.50192649	green_space	4300 S Oxbow Ave	Sertoma	18	fair	164.042	naturally_occurring	more than 18.29 m	15.24 to 30.48 cm	SiouxFalls	NA	NA	NA	NA	NA	NA	NA	NA	NA	NA
T2531	01/08/2020	Laurl lef willow	Salix pentandra	Sioux Falls	South Dakota	-96.75821792	43.50290334	green_space	4300 S Oxbow Ave	Sertoma	2	good	49.2126	introduced	more than 18.29 m	0 to 15.24 cm	SiouxFalls	NA	NA	NA	NA	NA	NA	NA	NA	NA	NA
T2532	01/08/2020	Laurl lef willow	Salix pentandra	Sioux Falls	South Dakota	-96.75815782	43.50297071	green_space	4300 S Oxbow Ave	Sertoma	2	good	49.2126	introduced	more than 18.29 m	0 to 15.24 cm	SiouxFalls	NA	NA	NA	NA	NA	NA	NA	NA	NA	NA
T2533	01/08/2020	Honeylocust	Gleditsia triacanthos	Sioux Falls	South Dakota	-96.75815333	43.50304686	green_space	4300 S Oxbow Ave	Sertoma	3	good	55.77428	naturally_occurring	more than 18.29 m	0 to 15.24 cm	SiouxFalls	NA	NA	NA	NA	NA	NA	NA	NA	NA	NA
T2534	01/08/2020	Honeylocust	Gleditsia triacanthos	Sioux Falls	South Dakota	-96.75818016	43.50309925	green_space	4300 S Oxbow Ave	Sertoma	3	good	65.6168	naturally_occurring	more than 18.29 m	0 to 15.24 cm	SiouxFalls	NA	NA	NA	NA	NA	NA	NA	NA	NA	NA
T2535	01/08/2020	Honeylocust	Gleditsia triacanthos	Sioux Falls	South Dakota	-96.7582339	43.5030243	green_space	4300 S Oxbow Ave	Sertoma	3	good	65.6168	naturally_occurring	more than 18.29 m	0 to 15.24 cm	SiouxFalls	NA	NA	NA	NA	NA	NA	NA	NA	NA	NA
T2536	01/08/2020	Honeylocust	Gleditsia triacanthos	Sioux Falls	South Dakota	-96.75824669	43.50298178	green_space	4300 S Oxbow Ave	Sertoma	3	good	65.6168	naturally_occurring	more than 18.29 m	0 to 15.24 cm	SiouxFalls	NA	NA	NA	NA	NA	NA	NA	NA	NA	NA
T2537	01/08/2020	Siouxl poplar	Populus deltoides	Sioux Falls	South Dakota	-96.75831861	43.50290692	green_space	4300 S Oxbow Ave	Sertoma	3	good	52.49344	naturally_occurring	more than 18.29 m	0 to 15.24 cm	SiouxFalls	NA	NA	NA	NA	NA	NA	NA	NA	NA	NA
T2538	01/08/2020	Siouxl poplar	Populus deltoides	Sioux Falls	South Dakota	-96.75834852	43.502857	green_space	4300 S Oxbow Ave	Sertoma	3	good	59.05512	naturally_occurring	more than 18.29 m	0 to 15.24 cm	SiouxFalls	NA	NA	NA	NA	NA	NA	NA	NA	NA	NA
T2539	01/08/2020	Siouxl poplar	Populus deltoides	Sioux Falls	South Dakota	-96.75843088	43.50286428	green_space	4300 S Oxbow Ave	Sertoma	3	good	42.65092	naturally_occurring	more than 18.29 m	0 to 15.24 cm	SiouxFalls	NA	NA	NA	NA	NA	NA	NA	NA	NA	NA
T2540	01/08/2020	Siouxl poplar	Populus deltoides	Sioux Falls	South Dakota	-96.75838535	43.50291909	green_space	4300 S Oxbow Ave	Sertoma	3	good	49.2126	naturally_occurring	more than 18.29 m	0 to 15.24 cm	SiouxFalls	NA	NA	NA	NA	NA	NA	NA	NA	NA	NA
T2541	01/08/2020	Siouxl poplar	Populus deltoides	Sioux Falls	South Dakota	-96.75835447	43.50298629	green_space	4300 S Oxbow Ave	Sertoma	3	good	52.49344	naturally_occurring	more than 18.29 m	0 to 15.24 cm	SiouxFalls	NA	NA	NA	NA	NA	NA	NA	NA	NA	NA
T2542	01/08/2020	Maplboxelder	Acer negundo	Sioux Falls	South Dakota	-96.75834508	43.5030343	green_space	4300 S Oxbow Ave	Sertoma	2	good	29.52756	naturally_occurring	more than 18.29 m	0 to 15.24 cm	SiouxFalls	NA	NA	NA	NA	NA	NA	NA	NA	NA	NA
T2543	01/08/2020	Maplboxelder	Acer negundo	Sioux Falls	South Dakota	-96.75843573	43.50299898	green_space	4300 S Oxbow Ave	Sertoma	2	good	26.24672	naturally_occurring	more than 18.29 m	0 to 15.24 cm	SiouxFalls	NA	NA	NA	NA	NA	NA	NA	NA	NA	NA
T2544	01/08/2020	Siouxl poplar	Populus deltoides	Sioux Falls	South Dakota	-96.75845322	43.5029509	green_space	4300 S Oxbow Ave	Sertoma	3	good	45.93176	naturally_occurring	more than 18.29 m	0 to 15.24 cm	SiouxFalls	NA	NA	NA	NA	NA	NA	NA	NA	NA	NA
T2545	01/08/2020	Siouxl poplar	Populus deltoides	Sioux Falls	South Dakota	-96.75847604	43.50291111	green_space	4300 S Oxbow Ave	Sertoma	3	good	52.49344	naturally_occurring	more than 18.29 m	0 to 15.24 cm	SiouxFalls	NA	NA	NA	NA	NA	NA	NA	NA	NA	NA
T2546	01/08/2020	Maplboxelder	Acer negundo	Sioux Falls	South Dakota	-96.75854792	43.50289662	green_space	4300 S Oxbow Ave	Sertoma	2	good	26.24672	naturally_occurring	more than 18.29 m	0 to 15.24 cm	SiouxFalls	NA	NA	NA	NA	NA	NA	NA	NA	NA	NA
T2547	01/08/2020	Maplboxelder	Acer negundo	Sioux Falls	South Dakota	-96.75855376	43.50294746	green_space	4300 S Oxbow Ave	Sertoma	2	good	26.24672	naturally_occurring	more than 18.29 m	0 to 15.24 cm	SiouxFalls	NA	NA	NA	NA	NA	NA	NA	NA	NA	NA
T2548	01/08/2020	Maplboxelder	Acer negundo	Sioux Falls	South Dakota	-96.75850797	43.50299145	green_space	4300 S Oxbow Ave	Sertoma	2	good	26.24672	naturally_occurring	more than 18.29 m	0 to 15.24 cm	SiouxFalls	NA	NA	NA	NA	NA	NA	NA	NA	NA	NA
T2549	01/08/2020	Laurl lef willow	Salix pentandra	Sioux Falls	South Dakota	-96.75855081	43.50285949	green_space	4300 S Oxbow Ave	Sertoma	1	good	13.12336	introduced	9.14 to 13.71 m	0 to 15.24 cm	SiouxFalls	NA	NA	NA	NA	NA	NA	NA	NA	NA	NA
T2550	01/08/2020	Laurl lef willow	Salix pentandra	Sioux Falls	South Dakota	-96.75854786	43.50279701	green_space	4300 S Oxbow Ave	Sertoma	1	good	13.12336	introduced	9.14 to 13.71 m	0 to 15.24 cm	SiouxFalls	NA	NA	NA	NA	NA	NA	NA	NA	NA	NA
T2551	01/08/2020	Laurl lef willow	Salix pentandra	Sioux Falls	South Dakota	-96.75849122	43.50278813	green_space	4300 S Oxbow Ave	Sertoma	1	good	13.12336	introduced	9.14 to 13.71 m	0 to 15.24 cm	SiouxFalls	NA	NA	NA	NA	NA	NA	NA	NA	NA	NA
T2552	01/08/2020	Laurl lef willow	Salix pentandra	Sioux Falls	South Dakota	-96.7586304	43.50284101	green_space	4300 S Oxbow Ave	Sertoma	1	good	13.12336	introduced	9.14 to 13.71 m	0 to 15.24 cm	SiouxFalls	NA	NA	NA	NA	NA	NA	NA	NA	NA	NA
T2553	01/08/2020	Laurl lef willow	Salix pentandra	Sioux Falls	South Dakota	-96.75862623	43.5027949	green_space	4300 S Oxbow Ave	Sertoma	1	good	13.12336	introduced	9.14 to 13.71 m	0 to 15.24 cm	SiouxFalls	NA	NA	NA	NA	NA	NA	NA	NA	NA	NA
T2554	01/08/2020	Hackberrycommon	Celtis occidentalis	Sioux Falls	South Dakota	-96.75868446	43.50282475	green_space	4300 S Oxbow Ave	Sertoma	2	good	42.65092	naturally_occurring	more than 18.29 m	0 to 15.24 cm	SiouxFalls	NA	NA	NA	NA	NA	NA	NA	NA	NA	NA
T2555	01/08/2020	Hackberrycommon	Celtis occidentalis	Sioux Falls	South Dakota	-96.75871503	43.50277837	green_space	4300 S Oxbow Ave	Sertoma	2	good	42.65092	naturally_occurring	more than 18.29 m	0 to 15.24 cm	SiouxFalls	NA	NA	NA	NA	NA	NA	NA	NA	NA	NA
T2556	01/08/2020	Hackberrycommon	Celtis occidentalis	Sioux Falls	South Dakota	-96.75876351	43.50280751	green_space	4300 S Oxbow Ave	Sertoma	2	good	42.65092	naturally_occurring	more than 18.29 m	0 to 15.24 cm	SiouxFalls	NA	NA	NA	NA	NA	NA	NA	NA	NA	NA
T2557	01/08/2020	Hackberrycommon	Celtis occidentalis	Sioux Falls	South Dakota	-96.75880088	43.50281377	green_space	4300 S Oxbow Ave	Sertoma	2	fair	42.65092	naturally_occurring	more than 18.29 m	0 to 15.24 cm	SiouxFalls	NA	NA	NA	NA	NA	NA	NA	NA	NA	NA
T2558	01/08/2020	Hackberrycommon	Celtis occidentalis	Sioux Falls	South Dakota	-96.75882164	43.50276416	green_space	4300 S Oxbow Ave	Sertoma	2	fair	42.65092	naturally_occurring	more than 18.29 m	0 to 15.24 cm	SiouxFalls	NA	NA	NA	NA	NA	NA	NA	NA	NA	NA
T2559	01/08/2020	Hackberrycommon	Celtis occidentalis	Sioux Falls	South Dakota	-96.75886057	43.50277586	green_space	4300 S Oxbow Ave	Sertoma	2	poor	45.93176	naturally_occurring	more than 18.29 m	0 to 15.24 cm	SiouxFalls	NA	NA	NA	NA	NA	NA	NA	NA	NA	NA
T2560	01/08/2020	Maplsilver	Acer saccharinum	Sioux Falls	South Dakota	-96.75889906	43.50275251	green_space	4300 S Oxbow Ave	Sertoma	2	good	36.08924	naturally_occurring	more than 18.29 m	0 to 15.24 cm	SiouxFalls	NA	NA	NA	NA	NA	NA	NA	NA	NA	NA
T2561	01/08/2020	Maplsilver	Acer saccharinum	Sioux Falls	South Dakota	-96.75895551	43.50269266	green_space	4300 S Oxbow Ave	Sertoma	2	good	36.08924	naturally_occurring	more than 18.29 m	0 to 15.24 cm	SiouxFalls	NA	NA	NA	NA	NA	NA	NA	NA	NA	NA
T2562	01/08/2020	Maplsilver	Acer saccharinum	Sioux Falls	South Dakota	-96.75907457	43.50268839	green_space	4300 S Oxbow Ave	Sertoma	2	good	36.08924	naturally_occurring	more than 18.29 m	0 to 15.24 cm	SiouxFalls	NA	NA	NA	NA	NA	NA	NA	NA	NA	NA
T1	06/04/2020	Pineaustrian	Pinus nigra	Sioux Falls	South Dakota	-96.75483226	43.50826365	green_space	2301 W 49th St	Park shop	7	fair	49.2126	introduced	more than 18.29 m	0 to 15.24 cm	SiouxFalls	NA	NA	NA	NA	NA	NA	NA	NA	NA	NA
T2	06/04/2020	Spruceblk hills	Picea glauca	Sioux Falls	South Dakota	-96.75471147	43.50826803	green_space	2301 W 49th St	Park shop	6	fair	49.2126	naturally_occurring	more than 18.29 m	0 to 15.24 cm	SiouxFalls	NA	NA	NA	NA	NA	NA	NA	NA	NA	NA
T3	06/04/2020	Ashgr mrshl sdls	Fraxinus pennsylvanica	Sioux Falls	South Dakota	-96.75462306	43.50827473	green_space	2301 W 49th St	Park shop	5	fair	62.33596	naturally_occurring	more than 18.29 m	0 to 15.24 cm	SiouxFalls	NA	NA	NA	NA	NA	NA	NA	NA	NA	NA
T6	06/04/2020	Spruceblk hills	Picea glauca	Sioux Falls	South Dakota	-96.75464034	43.50819916	green_space	2301 W 49th St	Park shop	7	good	72.17848	naturally_occurring	more than 18.29 m	0 to 15.24 cm	SiouxFalls	NA	NA	NA	NA	NA	NA	NA	NA	NA	NA
T9	06/04/2020	Ginkgo	Gingko biloba	Sioux Falls	South Dakota	-96.75576127	43.50816961	green_space	2301 W 49th St	Park shop	2	good	19.68504	no_info	more than 18.29 m	0 to 15.24 cm	SiouxFalls	NA	NA	NA	NA	NA	NA	NA	NA	NA	NA
T10	06/04/2020	Ashgreen	Fraxinus pennsylvanica	Sioux Falls	South Dakota	-96.75580368	43.50807297	green_space	2301 W 49th St	Park shop	9	good	91.86352	naturally_occurring	more than 18.29 m	0 to 15.24 cm	SiouxFalls	NA	NA	NA	NA	NA	NA	NA	NA	NA	NA
T12	06/04/2020	Ashgreen	Fraxinus pennsylvanica	Sioux Falls	South Dakota	-96.75579286	43.50784106	green_space	2301 W 49th St	Park shop	7	good	65.6168	naturally_occurring	more than 18.29 m	0 to 15.24 cm	SiouxFalls	NA	NA	NA	NA	NA	NA	NA	NA	NA	NA
T14	06/04/2020	Ashgreen	Fraxinus pennsylvanica	Sioux Falls	South Dakota	-96.75579379	43.50760656	green_space	2301 W 49th St	Park shop	10	fair	65.6168	naturally_occurring	more than 18.29 m	0 to 15.24 cm	SiouxFalls	NA	NA	NA	NA	NA	NA	NA	NA	NA	NA
T16	06/04/2020	Ashgreen	Fraxinus pennsylvanica	Sioux Falls	South Dakota	-96.75579016	43.50739034	green_space	2301 W 49th St	Park shop	7	good	78.74016	naturally_occurring	more than 18.29 m	0 to 15.24 cm	SiouxFalls	NA	NA	NA	NA	NA	NA	NA	NA	NA	NA
T17	06/04/2020	Ashgr summit	Fraxinus pennsylvanica	Sioux Falls	South Dakota	-96.75552612	43.50739222	green_space	2301 W 49th St	Park shop	7	fair	88.58268	naturally_occurring	more than 18.29 m	0 to 15.24 cm	SiouxFalls	NA	NA	NA	NA	NA	NA	NA	NA	NA	NA
T18	06/04/2020	999	NA	Sioux Falls	South Dakota	-96.75530275	43.50739631	green_space	2301 W 49th St	Park shop	0	NA	0	no_info	NA	NA	SiouxFalls	NA	NA	NA	NA	NA	NA	NA	NA	NA	NA
T19	06/04/2020	Ashgreen	Fraxinus pennsylvanica	Sioux Falls	South Dakota	-96.75460539	43.50792328	green_space	2301 W 49th St	Park shop	5	good	72.17848	naturally_occurring	more than 18.29 m	0 to 15.24 cm	SiouxFalls	NA	NA	NA	NA	NA	NA	NA	NA	NA	NA
T4674	01/08/2020	Pineponderosa	Pinus ponderosa	Sioux Falls	South Dakota	-96.80210655	43.52055964	green_space	2501 S Kuehn Park Rd	Kuehn	6	good	49.2126	naturally_occurring	more than 18.29 m	0 to 15.24 cm	SiouxFalls	NA	NA	NA	NA	NA	NA	NA	NA	NA	NA
T206	05/22/2020	999	NA	Sioux Falls	South Dakota	-96.73366005	43.51794023	green_space	2830 S Duluth Ave	Dugan	0	NA	0	no_info	NA	NA	SiouxFalls	NA	NA	NA	NA	NA	NA	NA	NA	NA	NA
T207	05/22/2020	Maplsugar	Acer saccharum	Sioux Falls	South Dakota	-96.73365292	43.51777765	green_space	2830 S Duluth Ave	Dugan	15	poor	118.11024	naturally_occurring	more than 18.29 m	0 to 15.24 cm	SiouxFalls	NA	NA	NA	NA	NA	NA	NA	NA	NA	NA
T208	05/22/2020	Maplsugar	Acer saccharum	Sioux Falls	South Dakota	-96.73366015	43.51734088	green_space	2830 S Duluth Ave	Dugan	10	poor	144.35696	naturally_occurring	more than 18.29 m	0 to 15.24 cm	SiouxFalls	NA	NA	NA	NA	NA	NA	NA	NA	NA	NA
T209	05/22/2020	Maplsugar	Acer saccharum	Sioux Falls	South Dakota	-96.73366271	43.51709533	built_environment	2830 S Duluth Ave	Medians	9	poor	75.45932	naturally_occurring	more than 18.29 m	0 to 15.24 cm	SiouxFalls	NA	NA	NA	NA	NA	NA	NA	NA	NA	NA
T210	05/22/2020	Maplnorway	Acer platanoides	Sioux Falls	South Dakota	-96.73365859	43.51693156	green_space	2830 S Duluth Ave	Dugan	18	poor	98.4252	introduced	more than 18.29 m	15.24 to 30.48 cm	SiouxFalls	NA	NA	NA	NA	NA	NA	NA	NA	NA	NA
T211	01/08/2020	Tatarian maple	Acer tataricum	Sioux Falls	South Dakota	-96.7335999	43.51687202	green_space	2830 S Duluth Ave	Dugan	4	poor	45.93176	introduced	more than 18.29 m	0 to 15.24 cm	SiouxFalls	NA	NA	NA	NA	NA	NA	NA	NA	NA	NA
T212	01/08/2020	999	NA	Sioux Falls	South Dakota	-96.73353251	43.51685136	green_space	2830 S Duluth Ave	Dugan	0	NA	0	no_info	NA	NA	SiouxFalls	NA	NA	NA	NA	NA	NA	NA	NA	NA	NA
T213	01/08/2020	Tatarian maple	Acer tataricum	Sioux Falls	South Dakota	-96.73350573	43.51680957	green_space	2830 S Duluth Ave	Dugan	4	fair	45.93176	introduced	more than 18.29 m	0 to 15.24 cm	SiouxFalls	NA	NA	NA	NA	NA	NA	NA	NA	NA	NA
T214	01/08/2020	Maplfrman aut bl	Acer freemanii	Sioux Falls	South Dakota	-96.73342664	43.51681151	green_space	2830 S Duluth Ave	Dugan	2	fair	49.2126	introduced	more than 18.29 m	0 to 15.24 cm	SiouxFalls	NA	NA	NA	NA	NA	NA	NA	NA	NA	NA
T215	01/08/2020	Maplfrman aut bl	Acer freemanii	Sioux Falls	South Dakota	-96.73324186	43.5168137	green_space	2830 S Duluth Ave	Dugan	2	fair	49.2126	introduced	more than 18.29 m	0 to 15.24 cm	SiouxFalls	NA	NA	NA	NA	NA	NA	NA	NA	NA	NA
T216	01/08/2020	Maplfrman aut bl	Acer freemanii	Sioux Falls	South Dakota	-96.73301072	43.51681367	green_space	2830 S Duluth Ave	Dugan	2	fair	49.2126	introduced	more than 18.29 m	0 to 15.24 cm	SiouxFalls	NA	NA	NA	NA	NA	NA	NA	NA	NA	NA
T217	01/08/2020	Maplfrman aut bl	Acer freemanii	Sioux Falls	South Dakota	-96.73278159	43.51681132	green_space	2830 S Duluth Ave	Dugan	2	fair	49.2126	introduced	more than 18.29 m	0 to 15.24 cm	SiouxFalls	NA	NA	NA	NA	NA	NA	NA	NA	NA	NA
T218	01/08/2020	Maplfrman aut bl	Acer freemanii	Sioux Falls	South Dakota	-96.73264772	43.51681042	green_space	3015 S Minnesota Ave	Dugan	2	fair	49.2126	introduced	more than 18.29 m	0 to 15.24 cm	SiouxFalls	NA	NA	NA	NA	NA	NA	NA	NA	NA	NA
T219	05/21/2020	Maplfrman aut bl	Acer freemanii	Sioux Falls	South Dakota	-96.73256294	43.51693208	green_space	3015 S Minnesota Ave	Dugan	2	fair	49.2126	introduced	more than 18.29 m	0 to 15.24 cm	SiouxFalls	NA	NA	NA	NA	NA	NA	NA	NA	NA	NA
T1495	01/08/2020	Red pine	Pinus resinosa	Sioux Falls	South Dakota	-96.70649463	43.49702931	green_space	1401 E 57th St	Glenview	2	good	13.12336	introduced	9.14 to 13.71 m	0 to 15.24 cm	SiouxFalls	NA	NA	NA	NA	NA	NA	NA	NA	NA	NA
T1496	01/08/2020	Red pine	Pinus resinosa	Sioux Falls	South Dakota	-96.70649721	43.49697585	green_space	1401 E 57th St	Glenview	2	good	13.12336	introduced	9.14 to 13.71 m	0 to 15.24 cm	SiouxFalls	NA	NA	NA	NA	NA	NA	NA	NA	NA	NA
T220	01/08/2020	Oakswamp white	Quercus bicolor	Sioux Falls	South Dakota	-96.73293493	43.5170334	green_space	2830 S Duluth Ave	Dugan	3	poor	42.65092	introduced	more than 18.29 m	0 to 15.24 cm	SiouxFalls	NA	NA	NA	NA	NA	NA	NA	NA	NA	NA
T221	01/08/2020	Oakswamp white	Quercus bicolor	Sioux Falls	South Dakota	-96.7330615	43.51695558	green_space	2830 S Duluth Ave	Dugan	3	fair	42.65092	introduced	more than 18.29 m	0 to 15.24 cm	SiouxFalls	NA	NA	NA	NA	NA	NA	NA	NA	NA	NA
T238	01/08/2020	999	NA	Sioux Falls	South Dakota	-96.73259912	43.51768802	green_space	2901 S Minnesota Ave	Dugan	0	NA	0	no_info	NA	NA	SiouxFalls	NA	NA	NA	NA	NA	NA	NA	NA	NA	NA
T239	01/08/2020	999	NA	Sioux Falls	South Dakota	-96.7325946	43.51754973	green_space	3015 S Minnesota Ave	Dugan	0	NA	0	no_info	NA	NA	SiouxFalls	NA	NA	NA	NA	NA	NA	NA	NA	NA	NA
T240	01/08/2020	999	NA	Sioux Falls	South Dakota	-96.73258282	43.51743327	green_space	3015 S Minnesota Ave	Dugan	0	NA	0	no_info	NA	NA	SiouxFalls	NA	NA	NA	NA	NA	NA	NA	NA	NA	NA
T241	01/08/2020	999	NA	Sioux Falls	South Dakota	-96.73260145	43.51736681	green_space	3015 S Minnesota Ave	Dugan	0	NA	0	no_info	NA	NA	SiouxFalls	NA	NA	NA	NA	NA	NA	NA	NA	NA	NA
T242	01/08/2020	999	NA	Sioux Falls	South Dakota	-96.73260064	43.51728116	green_space	3015 S Minnesota Ave	Dugan	0	NA	0	no_info	NA	NA	SiouxFalls	NA	NA	NA	NA	NA	NA	NA	NA	NA	NA
T243	01/08/2020	999	NA	Sioux Falls	South Dakota	-96.73259077	43.5172224	green_space	3015 S Minnesota Ave	Dugan	0	NA	0	no_info	NA	NA	SiouxFalls	NA	NA	NA	NA	NA	NA	NA	NA	NA	NA
T244	01/08/2020	999	NA	Sioux Falls	South Dakota	-96.73259175	43.51711298	green_space	3015 S Minnesota Ave	Dugan	0	NA	0	no_info	NA	NA	SiouxFalls	NA	NA	NA	NA	NA	NA	NA	NA	NA	NA
T245	01/08/2020	Spruceblk hills	Picea glauca	Sioux Falls	South Dakota	-96.73263192	43.51733228	green_space	3015 S Minnesota Ave	Dugan	4	fair	32.8084	naturally_occurring	more than 18.29 m	0 to 15.24 cm	SiouxFalls	NA	NA	NA	NA	NA	NA	NA	NA	NA	NA
T246	01/08/2020	Maplsilver	Acer saccharinum	Sioux Falls	South Dakota	-96.73253351	43.51738164	green_space	3015 S Minnesota Ave	Dugan	31	poor	196.8504	naturally_occurring	more than 18.29 m	30.48 to 45.72 cm	SiouxFalls	NA	NA	NA	NA	NA	NA	NA	NA	NA	NA
T247	01/08/2020	Maplsilver	Acer saccharinum	Sioux Falls	South Dakota	-96.73253779	43.51767003	green_space	2901 S Minnesota Ave	Dugan	46	fair	196.8504	naturally_occurring	more than 18.29 m	45.72 to 60.96 cm	SiouxFalls	NA	NA	NA	NA	NA	NA	NA	NA	NA	NA
T248	06/24/2020	Accolade elm	Ulmus	Sioux Falls	South Dakota	-96.73271221	43.51776377	green_space	2830 S Duluth Ave	Dugan	4	fair	72.17848	no_info	more than 18.29 m	0 to 15.24 cm	SiouxFalls	NA	NA	NA	NA	NA	NA	NA	NA	NA	NA
T249	01/08/2020	Accolade elm	Ulmus	Sioux Falls	South Dakota	-96.73311614	43.5177571	green_space	2830 S Duluth Ave	Dugan	4	poor	68.89764	no_info	more than 18.29 m	0 to 15.24 cm	SiouxFalls	NA	NA	NA	NA	NA	NA	NA	NA	NA	NA
T250	01/08/2020	Accolade elm	Ulmus	Sioux Falls	South Dakota	-96.73324881	43.51778697	green_space	2830 S Duluth Ave	Dugan	4	poor	68.89764	no_info	more than 18.29 m	0 to 15.24 cm	SiouxFalls	NA	NA	NA	NA	NA	NA	NA	NA	NA	NA
T251	01/08/2020	Accolade elm	Ulmus	Sioux Falls	South Dakota	-96.73332456	43.5179587	green_space	2830 S Duluth Ave	Dugan	4	poor	68.89764	no_info	more than 18.29 m	0 to 15.24 cm	SiouxFalls	NA	NA	NA	NA	NA	NA	NA	NA	NA	NA
T252	01/08/2020	999	NA	Sioux Falls	South Dakota	-96.73310393	43.51802102	green_space	2830 S Duluth Ave	Dugan	0	NA	0	no_info	NA	NA	SiouxFalls	NA	NA	NA	NA	NA	NA	NA	NA	NA	NA
T253	01/08/2020	Accolade elm	Ulmus	Sioux Falls	South Dakota	-96.73301039	43.51804758	green_space	2830 S Duluth Ave	Dugan	4	poor	68.89764	no_info	more than 18.29 m	0 to 15.24 cm	SiouxFalls	NA	NA	NA	NA	NA	NA	NA	NA	NA	NA
T254	01/08/2020	Accolade elm	Ulmus	Sioux Falls	South Dakota	-96.73337918	43.51804575	green_space	2830 S Duluth Ave	Dugan	4	poor	68.89764	no_info	more than 18.29 m	0 to 15.24 cm	SiouxFalls	NA	NA	NA	NA	NA	NA	NA	NA	NA	NA
T255	01/08/2020	Honeylcst shdmstr	Gleditsia triacanthos	Sioux Falls	South Dakota	-96.7334447	43.51797206	green_space	2830 S Duluth Ave	Dugan	4	poor	39.37008	naturally_occurring	more than 18.29 m	0 to 15.24 cm	SiouxFalls	NA	NA	NA	NA	NA	NA	NA	NA	NA	NA
T256	01/08/2020	Honeylcst shdmstr	Gleditsia triacanthos	Sioux Falls	South Dakota	-96.73340634	43.51789731	green_space	2830 S Duluth Ave	Dugan	4	poor	39.37008	naturally_occurring	more than 18.29 m	0 to 15.24 cm	SiouxFalls	NA	NA	NA	NA	NA	NA	NA	NA	NA	NA
T257	01/08/2020	999	NA	Sioux Falls	South Dakota	-96.73353864	43.51780952	green_space	2830 S Duluth Ave	Dugan	0	NA	0	no_info	NA	NA	SiouxFalls	NA	NA	NA	NA	NA	NA	NA	NA	NA	NA
T258	01/08/2020	Honeylcst shdmstr	Gleditsia triacanthos	Sioux Falls	South Dakota	-96.73358958	43.51757175	built_environment	2830 S Duluth Ave	Medians	4	poor	39.37008	naturally_occurring	more than 18.29 m	0 to 15.24 cm	SiouxFalls	NA	NA	NA	NA	NA	NA	NA	NA	NA	NA
T259	01/08/2020	Honeylcst shdmstr	Gleditsia triacanthos	Sioux Falls	South Dakota	-96.73354199	43.51791912	green_space	2830 S Duluth Ave	Dugan	4	poor	39.37008	naturally_occurring	more than 18.29 m	0 to 15.24 cm	SiouxFalls	NA	NA	NA	NA	NA	NA	NA	NA	NA	NA
T260	01/08/2020	Tatarian maple	Acer tataricum	Sioux Falls	South Dakota	-96.73357134	43.51797281	green_space	2830 S Duluth Ave	Dugan	4	fair	52.49344	introduced	more than 18.29 m	0 to 15.24 cm	SiouxFalls	NA	NA	NA	NA	NA	NA	NA	NA	NA	NA
T261	01/08/2020	Tatarian maple	Acer tataricum	Sioux Falls	South Dakota	-96.73354623	43.51801512	green_space	2830 S Duluth Ave	Dugan	5	fair	52.49344	introduced	more than 18.29 m	0 to 15.24 cm	SiouxFalls	NA	NA	NA	NA	NA	NA	NA	NA	NA	NA
T262	01/08/2020	999	NA	Sioux Falls	South Dakota	-96.73358009	43.5180452	green_space	2830 S Duluth Ave	Dugan	0	NA	0	no_info	NA	NA	SiouxFalls	NA	NA	NA	NA	NA	NA	NA	NA	NA	NA
T263	01/08/2020	Maplnorway	Acer platanoides	Sioux Falls	South Dakota	-96.71320065	43.51368693	green_space	3501 S Cliff Ave	Spencer	7	poor	104.98688	introduced	more than 18.29 m	0 to 15.24 cm	SiouxFalls	NA	NA	NA	NA	NA	NA	NA	NA	NA	NA
T264	01/08/2020	999	NA	Sioux Falls	South Dakota	-96.71340856	43.51369404	green_space	3501 S Cliff Ave	Spencer	0	NA	0	no_info	NA	NA	SiouxFalls	NA	NA	NA	NA	NA	NA	NA	NA	NA	NA
T265	01/09/2020	Maplnorway	Acer platanoides	Sioux Falls	South Dakota	-96.71361966	43.51369826	green_space	3501 S Cliff Ave	Spencer	12	fair	137.79528	introduced	more than 18.29 m	0 to 15.24 cm	SiouxFalls	NA	NA	NA	NA	NA	NA	NA	NA	NA	NA
T266	01/08/2020	999	NA	Sioux Falls	South Dakota	-96.71381852	43.51369745	green_space	3501 S Cliff Ave	Spencer	0	NA	0	no_info	NA	NA	SiouxFalls	NA	NA	NA	NA	NA	NA	NA	NA	NA	NA
T267	01/08/2020	Maplnorway	Acer platanoides	Sioux Falls	South Dakota	-96.71400435	43.51369745	green_space	3501 S Cliff Ave	Spencer	9	poor	124.67192	introduced	more than 18.29 m	0 to 15.24 cm	SiouxFalls	NA	NA	NA	NA	NA	NA	NA	NA	NA	NA
T268	01/08/2020	999	NA	Sioux Falls	South Dakota	-96.71421918	43.51369962	green_space	3501 S Cliff Ave	Spencer	0	NA	0	no_info	NA	NA	SiouxFalls	NA	NA	NA	NA	NA	NA	NA	NA	NA	NA
T125	06/04/2020	Spruceblk hills	Picea glauca	Sioux Falls	South Dakota	-96.75504114	43.50827146	green_space	2301 W 49th St	Park shop	6	good	68.89764	naturally_occurring	more than 18.29 m	0 to 15.24 cm	SiouxFalls	NA	NA	NA	NA	NA	NA	NA	NA	NA	NA
T126	06/04/2020	999	NA	Sioux Falls	South Dakota	-96.7549986	43.50829711	green_space	2301 W 49th St	Park shop	0	NA	0	no_info	NA	NA	SiouxFalls	NA	NA	NA	NA	NA	NA	NA	NA	NA	NA
T127	06/04/2020	999	NA	Sioux Falls	South Dakota	-96.7550971	43.50826445	green_space	2301 W 49th St	Park shop	0	NA	0	no_info	NA	NA	SiouxFalls	NA	NA	NA	NA	NA	NA	NA	NA	NA	NA
T128	06/04/2020	Oakbur	Quercus macrocarpa	Sioux Falls	South Dakota	-96.75525371	43.50826698	green_space	2301 W 49th St	Park shop	5	fair	49.2126	naturally_occurring	more than 18.29 m	0 to 15.24 cm	SiouxFalls	NA	NA	NA	NA	NA	NA	NA	NA	NA	NA
T130	06/04/2020	Oakbur	Quercus macrocarpa	Sioux Falls	South Dakota	-96.75537915	43.50826447	green_space	2301 W 49th St	Park shop	3	good	59.05512	naturally_occurring	more than 18.29 m	0 to 15.24 cm	SiouxFalls	NA	NA	NA	NA	NA	NA	NA	NA	NA	NA
T131	06/04/2020	Ashgreen	Fraxinus pennsylvanica	Sioux Falls	South Dakota	-96.75550477	43.50826597	green_space	2301 W 49th St	Park shop	8	good	82.021	naturally_occurring	more than 18.29 m	0 to 15.24 cm	SiouxFalls	NA	NA	NA	NA	NA	NA	NA	NA	NA	NA
T132	06/04/2020	Hawthncockspur	Crataegus crus-galli	Sioux Falls	South Dakota	-96.75562696	43.5082554	green_space	2301 W 49th St	Park shop	2	fair	22.96588	introduced	more than 18.29 m	0 to 15.24 cm	SiouxFalls	NA	NA	NA	NA	NA	NA	NA	NA	NA	NA
T133	06/04/2020	Hawthncockspur	Crataegus crus-galli	Sioux Falls	South Dakota	-96.75567404	43.50826767	green_space	2301 W 49th St	Park shop	2	poor	19.68504	introduced	more than 18.29 m	0 to 15.24 cm	SiouxFalls	NA	NA	NA	NA	NA	NA	NA	NA	NA	NA
T136	06/04/2020	999	NA	Sioux Falls	South Dakota	-96.75554166	43.50796352	green_space	2301 W 49th St	Park shop	0	NA	0	no_info	NA	NA	SiouxFalls	NA	NA	NA	NA	NA	NA	NA	NA	NA	NA
T137	06/04/2020	Ashgr mrshl sdls	Fraxinus pennsylvanica	Sioux Falls	South Dakota	-96.75555633	43.50806849	green_space	2301 W 49th St	Park shop	7	fair	91.86352	naturally_occurring	more than 18.29 m	0 to 15.24 cm	SiouxFalls	NA	NA	NA	NA	NA	NA	NA	NA	NA	NA
T222	01/08/2020	Spruceblk hills	Picea glauca	Sioux Falls	South Dakota	-96.73288598	43.51681032	green_space	2830 S Duluth Ave	Dugan	4	good	26.24672	naturally_occurring	more than 18.29 m	0 to 15.24 cm	SiouxFalls	NA	NA	NA	NA	NA	NA	NA	NA	NA	NA
T223	01/08/2020	Spruceblk hills	Picea glauca	Sioux Falls	South Dakota	-96.73284556	43.51682663	green_space	2830 S Duluth Ave	Dugan	4	good	26.24672	naturally_occurring	more than 18.29 m	0 to 15.24 cm	SiouxFalls	NA	NA	NA	NA	NA	NA	NA	NA	NA	NA
T224	01/08/2020	Spruceblk hills	Picea glauca	Sioux Falls	South Dakota	-96.73259595	43.51685592	green_space	3015 S Minnesota Ave	Dugan	4	good	26.24672	naturally_occurring	more than 18.29 m	0 to 15.24 cm	SiouxFalls	NA	NA	NA	NA	NA	NA	NA	NA	NA	NA
T225	01/08/2020	Spruceblk hills	Picea glauca	Sioux Falls	South Dakota	-96.73258975	43.51689267	green_space	3015 S Minnesota Ave	Dugan	2	fair	49.2126	naturally_occurring	more than 18.29 m	0 to 15.24 cm	SiouxFalls	NA	NA	NA	NA	NA	NA	NA	NA	NA	NA
T226	01/08/2020	999	NA	Sioux Falls	South Dakota	-96.73257721	43.51698583	green_space	3015 S Minnesota Ave	Dugan	0	NA	0	no_info	NA	NA	SiouxFalls	NA	NA	NA	NA	NA	NA	NA	NA	NA	NA
T227	01/08/2020	999	NA	Sioux Falls	South Dakota	-96.7326378	43.51702698	green_space	2830 S Duluth Ave	Dugan	0	NA	0	no_info	NA	NA	SiouxFalls	NA	NA	NA	NA	NA	NA	NA	NA	NA	NA
T228	05/21/2020	Tatarian maple	Acer tataricum	Sioux Falls	South Dakota	-96.73268318	43.51703929	green_space	2830 S Duluth Ave	Dugan	4	fair	45.93176	introduced	more than 18.29 m	0 to 15.24 cm	SiouxFalls	NA	NA	NA	NA	NA	NA	NA	NA	NA	NA
T229	01/08/2020	Tatarian maple	Acer tataricum	Sioux Falls	South Dakota	-96.73267565	43.51699876	green_space	2830 S Duluth Ave	Dugan	4	fair	45.93176	introduced	more than 18.29 m	0 to 15.24 cm	SiouxFalls	NA	NA	NA	NA	NA	NA	NA	NA	NA	NA
T230	01/08/2020	999	NA	Sioux Falls	South Dakota	-96.73259106	43.51831535	green_space	2901 S Minnesota Ave	Dugan	0	NA	0	no_info	NA	NA	SiouxFalls	NA	NA	NA	NA	NA	NA	NA	NA	NA	NA
T231	01/08/2020	999	NA	Sioux Falls	South Dakota	-96.73258957	43.5182209	green_space	2901 S Minnesota Ave	Dugan	0	NA	0	no_info	NA	NA	SiouxFalls	NA	NA	NA	NA	NA	NA	NA	NA	NA	NA
T232	01/08/2020	999	NA	Sioux Falls	South Dakota	-96.73259091	43.51813162	green_space	2901 S Minnesota Ave	Dugan	0	NA	0	no_info	NA	NA	SiouxFalls	NA	NA	NA	NA	NA	NA	NA	NA	NA	NA
T233	01/08/2020	Spruceblk hills	Picea glauca	Sioux Falls	South Dakota	-96.73257867	43.51808234	green_space	2901 S Minnesota Ave	Dugan	4	good	36.08924	naturally_occurring	more than 18.29 m	0 to 15.24 cm	SiouxFalls	NA	NA	NA	NA	NA	NA	NA	NA	NA	NA
T234	01/08/2020	999	NA	Sioux Falls	South Dakota	-96.73259352	43.51803506	green_space	2901 S Minnesota Ave	Dugan	0	NA	0	no_info	NA	NA	SiouxFalls	NA	NA	NA	NA	NA	NA	NA	NA	NA	NA
T235	01/08/2020	999	NA	Sioux Falls	South Dakota	-96.73260032	43.51793411	green_space	2901 S Minnesota Ave	Dugan	0	NA	0	no_info	NA	NA	SiouxFalls	NA	NA	NA	NA	NA	NA	NA	NA	NA	NA
T236	01/08/2020	999	NA	Sioux Falls	South Dakota	-96.73259314	43.51785712	green_space	2901 S Minnesota Ave	Dugan	0	NA	0	no_info	NA	NA	SiouxFalls	NA	NA	NA	NA	NA	NA	NA	NA	NA	NA
T237	01/08/2020	999	NA	Sioux Falls	South Dakota	-96.73254612	43.51779682	green_space	2901 S Minnesota Ave	Dugan	0	NA	0	no_info	NA	NA	SiouxFalls	NA	NA	NA	NA	NA	NA	NA	NA	NA	NA
T269	01/08/2020	999	NA	Sioux Falls	South Dakota	-96.71438848	43.51369981	green_space	3501 S Cliff Ave	Spencer	0	NA	0	no_info	NA	NA	SiouxFalls	NA	NA	NA	NA	NA	NA	NA	NA	NA	NA
T270	01/08/2020	999	NA	Sioux Falls	South Dakota	-96.71462821	43.51370088	green_space	3501 S Cliff Ave	Spencer	0	NA	0	no_info	NA	NA	SiouxFalls	NA	NA	NA	NA	NA	NA	NA	NA	NA	NA
T271	01/08/2020	999	NA	Sioux Falls	South Dakota	-96.71479484	43.51370082	green_space	3501 S Cliff Ave	Spencer	0	NA	0	no_info	NA	NA	SiouxFalls	NA	NA	NA	NA	NA	NA	NA	NA	NA	NA
T272	01/08/2020	999	NA	Sioux Falls	South Dakota	-96.71494906	43.51370251	green_space	3501 S Cliff Ave	Spencer	0	NA	0	no_info	NA	NA	SiouxFalls	NA	NA	NA	NA	NA	NA	NA	NA	NA	NA
T273	01/08/2020	Maplnorway	Acer platanoides	Sioux Falls	South Dakota	-96.71508277	43.51370412	green_space	3501 S Cliff Ave	Spencer	15	poor	164.042	introduced	more than 18.29 m	0 to 15.24 cm	SiouxFalls	NA	NA	NA	NA	NA	NA	NA	NA	NA	NA
T274	01/08/2020	999	NA	Sioux Falls	South Dakota	-96.71521905	43.51369894	green_space	3501 S Cliff Ave	Spencer	0	NA	0	no_info	NA	NA	SiouxFalls	NA	NA	NA	NA	NA	NA	NA	NA	NA	NA
T277	01/08/2020	Honeylocust	Gleditsia triacanthos	Sioux Falls	South Dakota	-96.71498158	43.51329808	green_space	3501 S Cliff Ave	Spencer	21	poor	154.19948	naturally_occurring	more than 18.29 m	15.24 to 30.48 cm	SiouxFalls	NA	NA	NA	NA	NA	NA	NA	NA	NA	NA
T278	01/08/2020	999	NA	Sioux Falls	South Dakota	-96.71478133	43.51329674	green_space	3501 S Cliff Ave	Spencer	0	NA	0	no_info	NA	NA	SiouxFalls	NA	NA	NA	NA	NA	NA	NA	NA	NA	NA
T279	01/08/2020	Honeylocust	Gleditsia triacanthos	Sioux Falls	South Dakota	-96.71455185	43.51329534	green_space	3501 S Cliff Ave	Spencer	18	poor	154.19948	naturally_occurring	more than 18.29 m	15.24 to 30.48 cm	SiouxFalls	NA	NA	NA	NA	NA	NA	NA	NA	NA	NA
T280	01/08/2020	999	NA	Sioux Falls	South Dakota	-96.71434422	43.51329598	green_space	3501 S Cliff Ave	Spencer	0	NA	0	no_info	NA	NA	SiouxFalls	NA	NA	NA	NA	NA	NA	NA	NA	NA	NA
T281	01/08/2020	Honeylocust	Gleditsia triacanthos	Sioux Falls	South Dakota	-96.71413392	43.5132939	green_space	3501 S Cliff Ave	Spencer	16	poor	134.51444	naturally_occurring	more than 18.29 m	15.24 to 30.48 cm	SiouxFalls	NA	NA	NA	NA	NA	NA	NA	NA	NA	NA
T282	01/08/2020	999	NA	Sioux Falls	South Dakota	-96.71392996	43.51329407	green_space	3501 S Cliff Ave	Spencer	0	NA	0	no_info	NA	NA	SiouxFalls	NA	NA	NA	NA	NA	NA	NA	NA	NA	NA
T283	01/08/2020	Honeylocust	Gleditsia triacanthos	Sioux Falls	South Dakota	-96.71372823	43.51329323	green_space	3501 S Cliff Ave	Spencer	15	poor	124.67192	naturally_occurring	more than 18.29 m	0 to 15.24 cm	SiouxFalls	NA	NA	NA	NA	NA	NA	NA	NA	NA	NA
T22	06/04/2020	Ashgreen	Fraxinus pennsylvanica	Sioux Falls	South Dakota	-96.75460193	43.50775169	green_space	2301 W 49th St	Park shop	5	good	65.6168	naturally_occurring	more than 18.29 m	0 to 15.24 cm	SiouxFalls	NA	NA	NA	NA	NA	NA	NA	NA	NA	NA
T1497	01/08/2020	Red pine	Pinus resinosa	Sioux Falls	South Dakota	-96.7064966	43.49685582	green_space	1401 E 57th St	Glenview	2	good	13.12336	introduced	9.14 to 13.71 m	0 to 15.24 cm	SiouxFalls	NA	NA	NA	NA	NA	NA	NA	NA	NA	NA
T1498	01/08/2020	Red pine	Pinus resinosa	Sioux Falls	South Dakota	-96.7065079	43.49668068	green_space	1401 E 57th St	Glenview	2	good	13.12336	introduced	9.14 to 13.71 m	0 to 15.24 cm	SiouxFalls	NA	NA	NA	NA	NA	NA	NA	NA	NA	NA
T25	06/04/2020	Ashgreen	Fraxinus pennsylvanica	Sioux Falls	South Dakota	-96.75460802	43.50758743	green_space	2301 W 49th St	Park shop	6	good	82.021	naturally_occurring	more than 18.29 m	0 to 15.24 cm	SiouxFalls	NA	NA	NA	NA	NA	NA	NA	NA	NA	NA
T28	06/04/2020	Ashgreen	Fraxinus pennsylvanica	Sioux Falls	South Dakota	-96.75459483	43.50740967	green_space	2301 W 49th St	Park shop	6	good	75.45932	naturally_occurring	more than 18.29 m	0 to 15.24 cm	SiouxFalls	NA	NA	NA	NA	NA	NA	NA	NA	NA	NA
T30	06/04/2020	Spruceblk hills	Picea glauca	Sioux Falls	South Dakota	-96.75487819	43.50827637	green_space	2301 W 49th St	Park shop	7	fair	59.05512	naturally_occurring	more than 18.29 m	0 to 15.24 cm	SiouxFalls	NA	NA	NA	NA	NA	NA	NA	NA	NA	NA
T31	06/04/2020	Hawthncockspur	Crataegus crus-galli	Sioux Falls	South Dakota	-96.75569588	43.50823945	green_space	2301 W 49th St	Park shop	2	fair	22.96588	introduced	more than 18.29 m	0 to 15.24 cm	SiouxFalls	NA	NA	NA	NA	NA	NA	NA	NA	NA	NA
T32	06/02/2020	Catalpanorthern	Catalpa speciosa	Sioux Falls	South Dakota	-96.72666384	43.5396416	green_space	750 S Phillips Ave	Lyon	9	poor	131.2336	introduced	more than 18.29 m	0 to 15.24 cm	SiouxFalls	NA	NA	NA	NA	NA	NA	NA	NA	NA	NA
T33	06/02/2020	Walnutblack	Juglans nigra	Sioux Falls	South Dakota	-96.72667099	43.53970374	green_space	600 S Phillips Ave	Lyon	22	fair	193.56956	naturally_occurring	more than 18.29 m	15.24 to 30.48 cm	SiouxFalls	NA	NA	NA	NA	NA	NA	NA	NA	NA	NA
T34	06/02/2020	Catalpanorthern	Catalpa speciosa	Sioux Falls	South Dakota	-96.72667004	43.53973158	green_space	600 S Phillips Ave	Lyon	30	poor	170.60368	introduced	more than 18.29 m	15.24 to 30.48 cm	SiouxFalls	NA	NA	NA	NA	NA	NA	NA	NA	NA	NA
T36	06/02/2020	Catalpanorthern	Catalpa speciosa	Sioux Falls	South Dakota	-96.72665806	43.53989073	green_space	600 S Phillips Ave	Lyon	35	poor	183.72704	introduced	more than 18.29 m	30.48 to 45.72 cm	SiouxFalls	NA	NA	NA	NA	NA	NA	NA	NA	NA	NA
T284	01/08/2020	999	NA	Sioux Falls	South Dakota	-96.7135282	43.51329402	green_space	3501 S Cliff Ave	Spencer	0	NA	0	no_info	NA	NA	SiouxFalls	NA	NA	NA	NA	NA	NA	NA	NA	NA	NA
T285	01/08/2020	999	NA	Sioux Falls	South Dakota	-96.71332936	43.51329429	green_space	3501 S Cliff Ave	Spencer	0	NA	0	no_info	NA	NA	SiouxFalls	NA	NA	NA	NA	NA	NA	NA	NA	NA	NA
T1499	01/08/2020	Red pine	Pinus resinosa	Sioux Falls	South Dakota	-96.70650931	43.49664321	green_space	1401 E 57th St	Glenview	2	good	13.12336	introduced	9.14 to 13.71 m	0 to 15.24 cm	SiouxFalls	NA	NA	NA	NA	NA	NA	NA	NA	NA	NA
T1500	01/08/2020	Red pine	Pinus resinosa	Sioux Falls	South Dakota	-96.70650086	43.49659429	green_space	1401 E 57th St	Glenview	2	good	13.12336	introduced	9.14 to 13.71 m	0 to 15.24 cm	SiouxFalls	NA	NA	NA	NA	NA	NA	NA	NA	NA	NA
T1501	01/08/2020	Heritage oak	Quercus robur	Sioux Falls	South Dakota	-96.7470705	43.50200139	green_space	3901 S Minnesota Ave	Yankton trail	2	good	39.37008	introduced	more than 18.29 m	0 to 15.24 cm	SiouxFalls	NA	NA	NA	NA	NA	NA	NA	NA	NA	NA
T3053	01/08/2020	Hackberrycommon	Celtis occidentalis	Sioux Falls	South Dakota	-96.73493432	43.50690789	green_space	3901 S Minnesota Ave	Yankton trail	2	good	32.8084	naturally_occurring	more than 18.29 m	0 to 15.24 cm	SiouxFalls	NA	NA	NA	NA	NA	NA	NA	NA	NA	NA
T288	01/08/2020	999	NA	Sioux Falls	South Dakota	-96.71380491	43.51319847	green_space	3501 S Cliff Ave	Spencer	0	NA	0	no_info	NA	NA	SiouxFalls	NA	NA	NA	NA	NA	NA	NA	NA	NA	NA
T289	01/08/2020	Honeylocust	Gleditsia triacanthos	Sioux Falls	South Dakota	-96.71398688	43.51319949	green_space	3501 S Cliff Ave	Spencer	15	poor	131.2336	naturally_occurring	more than 18.29 m	0 to 15.24 cm	SiouxFalls	NA	NA	NA	NA	NA	NA	NA	NA	NA	NA
T290	01/08/2020	999	NA	Sioux Falls	South Dakota	-96.71420312	43.51319952	green_space	3501 S Cliff Ave	Spencer	0	NA	0	no_info	NA	NA	SiouxFalls	NA	NA	NA	NA	NA	NA	NA	NA	NA	NA
T291	01/08/2020	Honeylocust	Gleditsia triacanthos	Sioux Falls	South Dakota	-96.71437759	43.5132009	green_space	3501 S Cliff Ave	Spencer	24	poor	131.2336	naturally_occurring	more than 18.29 m	15.24 to 30.48 cm	SiouxFalls	NA	NA	NA	NA	NA	NA	NA	NA	NA	NA
T292	01/08/2020	999	NA	Sioux Falls	South Dakota	-96.71458276	43.51319985	green_space	3501 S Cliff Ave	Spencer	0	NA	0	no_info	NA	NA	SiouxFalls	NA	NA	NA	NA	NA	NA	NA	NA	NA	NA
T293	01/08/2020	Honeylocust	Gleditsia triacanthos	Sioux Falls	South Dakota	-96.71478323	43.51319977	green_space	3501 S Cliff Ave	Spencer	22	poor	131.2336	naturally_occurring	more than 18.29 m	15.24 to 30.48 cm	SiouxFalls	NA	NA	NA	NA	NA	NA	NA	NA	NA	NA
T294	01/08/2020	999	NA	Sioux Falls	South Dakota	-96.71499183	43.51320137	green_space	3501 S Cliff Ave	Spencer	0	NA	0	no_info	NA	NA	SiouxFalls	NA	NA	NA	NA	NA	NA	NA	NA	NA	NA
T300	01/08/2020	Maplnwy schewdlr	Acer platanoides	Sioux Falls	South Dakota	-96.71231274	43.5125674	green_space	3501 S Cliff Ave	Spencer	8	fair	78.74016	introduced	more than 18.29 m	0 to 15.24 cm	SiouxFalls	NA	NA	NA	NA	NA	NA	NA	NA	NA	NA
T301	01/08/2020	Maplfrman aut bl	Acer freemanii	Sioux Falls	South Dakota	-96.71233353	43.51269523	green_space	3501 S Cliff Ave	Spencer	16	fair	137.79528	introduced	more than 18.29 m	15.24 to 30.48 cm	SiouxFalls	NA	NA	NA	NA	NA	NA	NA	NA	NA	NA
T302	01/08/2020	Maplfrman aut bl	Acer freemanii	Sioux Falls	South Dakota	-96.71234444	43.51282131	green_space	3501 S Cliff Ave	Spencer	16	fair	131.2336	introduced	more than 18.29 m	15.24 to 30.48 cm	SiouxFalls	NA	NA	NA	NA	NA	NA	NA	NA	NA	NA
T303	01/08/2020	Maplfrman aut bl	Acer freemanii	Sioux Falls	South Dakota	-96.71233249	43.51294847	green_space	3501 S Cliff Ave	Spencer	12	good	131.2336	introduced	more than 18.29 m	0 to 15.24 cm	SiouxFalls	NA	NA	NA	NA	NA	NA	NA	NA	NA	NA
T304	01/08/2020	Ashgr patmore	Fraxinus pennsylvanica	Sioux Falls	South Dakota	-96.71238175	43.51313004	green_space	3501 S Cliff Ave	Spencer	6	good	59.05512	naturally_occurring	more than 18.29 m	0 to 15.24 cm	SiouxFalls	NA	NA	NA	NA	NA	NA	NA	NA	NA	NA
T305	01/08/2020	Ashgr cimmaron	Fraxinus pennsylvanica	Sioux Falls	South Dakota	-96.71252392	43.5131398	green_space	3501 S Cliff Ave	Spencer	10	poor	82.021	naturally_occurring	more than 18.29 m	0 to 15.24 cm	SiouxFalls	NA	NA	NA	NA	NA	NA	NA	NA	NA	NA
T306	01/08/2020	Ashgr cimmaron	Fraxinus pennsylvanica	Sioux Falls	South Dakota	-96.71267653	43.51314445	green_space	3501 S Cliff Ave	Spencer	11	poor	82.021	naturally_occurring	more than 18.29 m	0 to 15.24 cm	SiouxFalls	NA	NA	NA	NA	NA	NA	NA	NA	NA	NA
T307	01/08/2020	Ashgr cimmaron	Fraxinus pennsylvanica	Sioux Falls	South Dakota	-96.71281711	43.51314992	green_space	3501 S Cliff Ave	Spencer	7	poor	65.6168	naturally_occurring	more than 18.29 m	0 to 15.24 cm	SiouxFalls	NA	NA	NA	NA	NA	NA	NA	NA	NA	NA
T308	01/08/2020	Ashgr summit	Fraxinus pennsylvanica	Sioux Falls	South Dakota	-96.71357643	43.51309948	green_space	3501 S Cliff Ave	Spencer	12	fair	164.042	naturally_occurring	more than 18.29 m	0 to 15.24 cm	SiouxFalls	NA	NA	NA	NA	NA	NA	NA	NA	NA	NA
T309	01/08/2020	Ashgr summit	Fraxinus pennsylvanica	Sioux Falls	South Dakota	-96.71359574	43.51296521	green_space	3501 S Cliff Ave	Spencer	12	fair	164.042	naturally_occurring	more than 18.29 m	0 to 15.24 cm	SiouxFalls	NA	NA	NA	NA	NA	NA	NA	NA	NA	NA
T310	01/08/2020	Ashgr summit	Fraxinus pennsylvanica	Sioux Falls	South Dakota	-96.71358944	43.51283042	green_space	3501 S Cliff Ave	Spencer	12	fair	164.042	naturally_occurring	more than 18.29 m	0 to 15.24 cm	SiouxFalls	NA	NA	NA	NA	NA	NA	NA	NA	NA	NA
T311	01/08/2020	Honeylocust	Gleditsia triacanthos	Sioux Falls	South Dakota	-96.71386621	43.51281317	green_space	3501 S Cliff Ave	Spencer	13	fair	137.79528	naturally_occurring	more than 18.29 m	0 to 15.24 cm	SiouxFalls	NA	NA	NA	NA	NA	NA	NA	NA	NA	NA
T313	01/08/2020	Ashgr mrshl sdls	Fraxinus pennsylvanica	Sioux Falls	South Dakota	-96.71423906	43.51281441	green_space	3501 S Cliff Ave	Spencer	14	fair	170.60368	naturally_occurring	more than 18.29 m	0 to 15.24 cm	SiouxFalls	NA	NA	NA	NA	NA	NA	NA	NA	NA	NA
T314	01/08/2020	Honeylocust	Gleditsia triacanthos	Sioux Falls	South Dakota	-96.71444464	43.51279781	green_space	3501 S Cliff Ave	Spencer	22	poor	180.4462	naturally_occurring	more than 18.29 m	15.24 to 30.48 cm	SiouxFalls	NA	NA	NA	NA	NA	NA	NA	NA	NA	NA
T315	01/08/2020	Honeylocust	Gleditsia triacanthos	Sioux Falls	South Dakota	-96.71470072	43.51280086	green_space	3501 S Cliff Ave	Spencer	18	poor	187.00788	naturally_occurring	more than 18.29 m	15.24 to 30.48 cm	SiouxFalls	NA	NA	NA	NA	NA	NA	NA	NA	NA	NA
T316	01/08/2020	Honeylocust	Gleditsia triacanthos	Sioux Falls	South Dakota	-96.7149176	43.51278655	green_space	3501 S Cliff Ave	Spencer	19	fair	177.16536	naturally_occurring	more than 18.29 m	15.24 to 30.48 cm	SiouxFalls	NA	NA	NA	NA	NA	NA	NA	NA	NA	NA
T317	01/08/2020	Ashgr mrshl sdls	Fraxinus pennsylvanica	Sioux Falls	South Dakota	-96.71455192	43.51271859	green_space	3501 S Cliff Ave	Spencer	18	fair	196.8504	naturally_occurring	more than 18.29 m	15.24 to 30.48 cm	SiouxFalls	NA	NA	NA	NA	NA	NA	NA	NA	NA	NA
T318	01/08/2020	Ashgr mrshl sdls	Fraxinus pennsylvanica	Sioux Falls	South Dakota	-96.71460112	43.51260966	green_space	3501 S Cliff Ave	Spencer	21	good	196.8504	naturally_occurring	more than 18.29 m	15.24 to 30.48 cm	SiouxFalls	NA	NA	NA	NA	NA	NA	NA	NA	NA	NA
T319	01/08/2020	Ashgr mrshl sdls	Fraxinus pennsylvanica	Sioux Falls	South Dakota	-96.71448332	43.51257395	green_space	3501 S Cliff Ave	Spencer	16	fair	164.042	naturally_occurring	more than 18.29 m	15.24 to 30.48 cm	SiouxFalls	NA	NA	NA	NA	NA	NA	NA	NA	NA	NA
T320	01/08/2020	Maplnwy schewdlr	Acer platanoides	Sioux Falls	South Dakota	-96.71408876	43.51262768	green_space	3501 S Cliff Ave	Spencer	4	fair	88.58268	introduced	more than 18.29 m	0 to 15.24 cm	SiouxFalls	NA	NA	NA	NA	NA	NA	NA	NA	NA	NA
T7245	01/08/2020	Spruceblk hills	Picea glauca	Sioux Falls	South Dakota	-96.77263645	43.4800847	green_space	7301 S Hughes Ave	Platinum valley	1	fair	9.84252	naturally_occurring	9.14 to 13.71 m	0 to 15.24 cm	SiouxFalls	NA	NA	NA	NA	NA	NA	NA	NA	NA	NA
T321	01/09/2020	Ashgr summit	Fraxinus pennsylvanica	Sioux Falls	South Dakota	-96.7144412	43.51228017	green_space	3501 S Cliff Ave	Spencer	15	fair	216.53544	naturally_occurring	more than 18.29 m	0 to 15.24 cm	SiouxFalls	NA	NA	NA	NA	NA	NA	NA	NA	NA	NA
T322	01/08/2020	Ashgr summit	Fraxinus pennsylvanica	Sioux Falls	South Dakota	-96.71418439	43.51215761	green_space	3501 S Cliff Ave	Spencer	16	fair	164.042	naturally_occurring	more than 18.29 m	15.24 to 30.48 cm	SiouxFalls	NA	NA	NA	NA	NA	NA	NA	NA	NA	NA
T323	01/08/2020	999	NA	Sioux Falls	South Dakota	-96.71423322	43.51203703	green_space	3501 S Cliff Ave	Spencer	0	NA	0	no_info	NA	NA	SiouxFalls	NA	NA	NA	NA	NA	NA	NA	NA	NA	NA
T324	01/14/2020	Ashgr summit	Fraxinus pennsylvanica	Sioux Falls	South Dakota	-96.71399431	43.51216789	green_space	3501 S Cliff Ave	Spencer	17	fair	196.8504	naturally_occurring	more than 18.29 m	15.24 to 30.48 cm	SiouxFalls	NA	NA	NA	NA	NA	NA	NA	NA	NA	NA
T325	01/08/2020	Ashgr summit	Fraxinus pennsylvanica	Sioux Falls	South Dakota	-96.7140546	43.51205522	green_space	3501 S Cliff Ave	Spencer	14	fair	170.60368	naturally_occurring	more than 18.29 m	0 to 15.24 cm	SiouxFalls	NA	NA	NA	NA	NA	NA	NA	NA	NA	NA
T326	01/08/2020	Ashgr summit	Fraxinus pennsylvanica	Sioux Falls	South Dakota	-96.71390908	43.51206687	green_space	3501 S Cliff Ave	Spencer	12	fair	164.042	naturally_occurring	more than 18.29 m	0 to 15.24 cm	SiouxFalls	NA	NA	NA	NA	NA	NA	NA	NA	NA	NA
T327	01/08/2020	Ashgr summit	Fraxinus pennsylvanica	Sioux Falls	South Dakota	-96.71371573	43.51208695	green_space	3501 S Cliff Ave	Spencer	13	fair	164.042	naturally_occurring	more than 18.29 m	0 to 15.24 cm	SiouxFalls	NA	NA	NA	NA	NA	NA	NA	NA	NA	NA
T328	01/08/2020	Ashgr summit	Fraxinus pennsylvanica	Sioux Falls	South Dakota	-96.71379531	43.51218363	green_space	3501 S Cliff Ave	Spencer	17	fair	180.4462	naturally_occurring	more than 18.29 m	15.24 to 30.48 cm	SiouxFalls	NA	NA	NA	NA	NA	NA	NA	NA	NA	NA
T329	01/08/2020	Honeylocust	Gleditsia triacanthos	Sioux Falls	South Dakota	-96.71378347	43.51183082	green_space	3501 S Cliff Ave	Spencer	4	fair	78.74016	naturally_occurring	more than 18.29 m	0 to 15.24 cm	SiouxFalls	NA	NA	NA	NA	NA	NA	NA	NA	NA	NA
T331	01/08/2020	Maplnwy schewdlr	Acer platanoides	Sioux Falls	South Dakota	-96.71369268	43.51191199	green_space	3501 S Cliff Ave	Spencer	3	fair	65.6168	introduced	more than 18.29 m	0 to 15.24 cm	SiouxFalls	NA	NA	NA	NA	NA	NA	NA	NA	NA	NA
T2985	01/08/2020	999	NA	Sioux Falls	South Dakota	-96.75139726	43.53140538	green_space	1601 S Western Ave	Spellerberg	0	NA	0	no_info	NA	NA	SiouxFalls	NA	NA	NA	NA	NA	NA	NA	NA	NA	NA
T692	01/08/2020	999	NA	Sioux Falls	South Dakota	-96.72611472	43.50994491	green_space	3501 S Cliff Ave	Tomar	0	NA	0	no_info	NA	NA	SiouxFalls	NA	NA	NA	NA	NA	NA	NA	NA	NA	NA
T693	01/08/2020	999	NA	Sioux Falls	South Dakota	-96.72611702	43.50999631	green_space	3501 S Cliff Ave	Tomar	0	NA	0	no_info	NA	NA	SiouxFalls	NA	NA	NA	NA	NA	NA	NA	NA	NA	NA
T694	01/08/2020	Siouxl poplar	Populus deltoides	Sioux Falls	South Dakota	-96.72612639	43.51016031	green_space	3501 S Cliff Ave	Tomar	19	fair	164.042	naturally_occurring	more than 18.29 m	15.24 to 30.48 cm	SiouxFalls	NA	NA	NA	NA	NA	NA	NA	NA	NA	NA
T695	01/08/2020	Siouxl poplar	Populus deltoides	Sioux Falls	South Dakota	-96.7261292	43.51008539	green_space	3501 S Cliff Ave	Tomar	18	fair	164.042	naturally_occurring	more than 18.29 m	15.24 to 30.48 cm	SiouxFalls	NA	NA	NA	NA	NA	NA	NA	NA	NA	NA
T696	01/08/2020	Siouxl poplar	Populus deltoides	Sioux Falls	South Dakota	-96.72612149	43.51021568	green_space	3501 S Cliff Ave	Tomar	21	fair	164.042	naturally_occurring	more than 18.29 m	15.24 to 30.48 cm	SiouxFalls	NA	NA	NA	NA	NA	NA	NA	NA	NA	NA
T697	01/08/2020	Siouxl poplar	Populus deltoides	Sioux Falls	South Dakota	-96.72612849	43.51032982	green_space	3501 S Cliff Ave	Tomar	21	fair	164.042	naturally_occurring	more than 18.29 m	15.24 to 30.48 cm	SiouxFalls	NA	NA	NA	NA	NA	NA	NA	NA	NA	NA
T698	01/08/2020	Ashgr patmore	Fraxinus pennsylvanica	Sioux Falls	South Dakota	-96.72582551	43.50983028	green_space	3501 S Cliff Ave	Tomar	10	fair	82.021	naturally_occurring	more than 18.29 m	0 to 15.24 cm	SiouxFalls	NA	NA	NA	NA	NA	NA	NA	NA	NA	NA
T699	01/08/2020	Elm	Ulmus	Sioux Falls	South Dakota	-96.72567741	43.50982836	green_space	3501 S Cliff Ave	Tomar	9	fair	78.74016	no_info	more than 18.29 m	0 to 15.24 cm	SiouxFalls	NA	NA	NA	NA	NA	NA	NA	NA	NA	NA
T700	01/08/2020	Ashgr patmore	Fraxinus pennsylvanica	Sioux Falls	South Dakota	-96.72555035	43.50982994	green_space	3501 S Cliff Ave	Tomar	10	fair	108.26772	naturally_occurring	more than 18.29 m	0 to 15.24 cm	SiouxFalls	NA	NA	NA	NA	NA	NA	NA	NA	NA	NA
T701	01/08/2020	Ashgr patmore	Fraxinus pennsylvanica	Sioux Falls	South Dakota	-96.72541059	43.50983127	green_space	3501 S Cliff Ave	Tomar	10	fair	85.30184	naturally_occurring	more than 18.29 m	0 to 15.24 cm	SiouxFalls	NA	NA	NA	NA	NA	NA	NA	NA	NA	NA
T702	01/08/2020	Ashgr patmore	Fraxinus pennsylvanica	Sioux Falls	South Dakota	-96.72527934	43.50983174	green_space	3501 S Cliff Ave	Tomar	11	fair	88.58268	naturally_occurring	more than 18.29 m	0 to 15.24 cm	SiouxFalls	NA	NA	NA	NA	NA	NA	NA	NA	NA	NA
T703	01/08/2020	Ashgr patmore	Fraxinus pennsylvanica	Sioux Falls	South Dakota	-96.72506775	43.50982958	green_space	3501 S Cliff Ave	Tomar	11	fair	95.14436	naturally_occurring	more than 18.29 m	0 to 15.24 cm	SiouxFalls	NA	NA	NA	NA	NA	NA	NA	NA	NA	NA
T704	01/08/2020	Siouxl poplar	Populus deltoides	Sioux Falls	South Dakota	-96.72498463	43.50985479	green_space	3501 S Cliff Ave	Tomar	23	fair	170.60368	naturally_occurring	more than 18.29 m	15.24 to 30.48 cm	SiouxFalls	NA	NA	NA	NA	NA	NA	NA	NA	NA	NA
T705	01/08/2020	Ashgr patmore	Fraxinus pennsylvanica	Sioux Falls	South Dakota	-96.72485079	43.50982695	green_space	3501 S Cliff Ave	Tomar	8	fair	98.4252	naturally_occurring	more than 18.29 m	0 to 15.24 cm	SiouxFalls	NA	NA	NA	NA	NA	NA	NA	NA	NA	NA
T706	01/08/2020	Ashgr patmore	Fraxinus pennsylvanica	Sioux Falls	South Dakota	-96.72468876	43.50982812	green_space	3501 S Cliff Ave	Tomar	11	fair	95.14436	naturally_occurring	more than 18.29 m	0 to 15.24 cm	SiouxFalls	NA	NA	NA	NA	NA	NA	NA	NA	NA	NA
T707	01/08/2020	Ashgr patmore	Fraxinus pennsylvanica	Sioux Falls	South Dakota	-96.72432265	43.50982964	green_space	3501 S Cliff Ave	Tomar	11	fair	98.4252	naturally_occurring	more than 18.29 m	0 to 15.24 cm	SiouxFalls	NA	NA	NA	NA	NA	NA	NA	NA	NA	NA
T708	01/08/2020	Hackberrycommon	Celtis occidentalis	Sioux Falls	South Dakota	-96.72416974	43.50982601	green_space	3501 S Cliff Ave	Tomar	6	fair	68.89764	naturally_occurring	more than 18.29 m	0 to 15.24 cm	SiouxFalls	NA	NA	NA	NA	NA	NA	NA	NA	NA	NA
T709	01/08/2020	Ashgr patmore	Fraxinus pennsylvanica	Sioux Falls	South Dakota	-96.72403053	43.50982998	green_space	3501 S Cliff Ave	Tomar	5	fair	91.86352	naturally_occurring	more than 18.29 m	0 to 15.24 cm	SiouxFalls	NA	NA	NA	NA	NA	NA	NA	NA	NA	NA
T710	01/08/2020	Ashgr patmore	Fraxinus pennsylvanica	Sioux Falls	South Dakota	-96.72385823	43.50983374	green_space	3501 S Cliff Ave	Tomar	5	fair	95.14436	naturally_occurring	more than 18.29 m	0 to 15.24 cm	SiouxFalls	NA	NA	NA	NA	NA	NA	NA	NA	NA	NA
T711	01/08/2020	Hackberrycommon	Celtis occidentalis	Sioux Falls	South Dakota	-96.72370872	43.50983179	green_space	3501 S Cliff Ave	Tomar	6	fair	68.89764	naturally_occurring	more than 18.29 m	0 to 15.24 cm	SiouxFalls	NA	NA	NA	NA	NA	NA	NA	NA	NA	NA
T712	01/08/2020	999	NA	Sioux Falls	South Dakota	-96.72612435	43.50927524	green_space	3501 S Cliff Ave	Tomar	0	NA	0	no_info	NA	NA	SiouxFalls	NA	NA	NA	NA	NA	NA	NA	NA	NA	NA
T713	01/09/2020	Ashwhite	Fraxinus americana	Sioux Falls	South Dakota	-96.73199098	43.50840158	green_space	3901 S Minnesota Ave	Yankton trail	4	poor	65.6168	introduced	more than 18.29 m	0 to 15.24 cm	SiouxFalls	NA	NA	NA	NA	NA	NA	NA	NA	NA	NA
T714	01/08/2020	Oakswamp white	Quercus bicolor	Sioux Falls	South Dakota	-96.73185671	43.50834061	green_space	999	Yankton trail	4	good	49.2126	introduced	more than 18.29 m	0 to 15.24 cm	SiouxFalls	NA	NA	NA	NA	NA	NA	NA	NA	NA	NA
T715	01/09/2020	Maplnorway	Acer platanoides	Sioux Falls	South Dakota	-96.73182485	43.50817821	green_space	999	Yankton trail	8	poor	82.021	introduced	more than 18.29 m	0 to 15.24 cm	SiouxFalls	NA	NA	NA	NA	NA	NA	NA	NA	NA	NA
T716	01/08/2020	Maplnorway	Acer platanoides	Sioux Falls	South Dakota	-96.73198736	43.50818144	green_space	3901 S Minnesota Ave	Yankton trail	9	fair	98.4252	introduced	more than 18.29 m	0 to 15.24 cm	SiouxFalls	NA	NA	NA	NA	NA	NA	NA	NA	NA	NA
T717	01/08/2020	999	NA	Sioux Falls	South Dakota	-96.73198652	43.50805911	green_space	3901 S Minnesota Ave	Yankton trail	0	NA	0	no_info	NA	NA	SiouxFalls	NA	NA	NA	NA	NA	NA	NA	NA	NA	NA
T720	01/08/2020	999	NA	Sioux Falls	South Dakota	-96.73320044	43.50860075	green_space	3901 S Minnesota Ave	Yankton trail	0	NA	0	no_info	NA	NA	SiouxFalls	NA	NA	NA	NA	NA	NA	NA	NA	NA	NA
T721	01/08/2020	999	NA	Sioux Falls	South Dakota	-96.7333103	43.50858789	green_space	3901 S Minnesota Ave	Yankton trail	0	NA	0	no_info	NA	NA	SiouxFalls	NA	NA	NA	NA	NA	NA	NA	NA	NA	NA
T722	01/08/2020	999	NA	Sioux Falls	South Dakota	-96.73380749	43.50852571	green_space	3901 S Minnesota Ave	Yankton trail	0	NA	0	no_info	NA	NA	SiouxFalls	NA	NA	NA	NA	NA	NA	NA	NA	NA	NA
T7064	01/08/2020	Ashgreen	Fraxinus pennsylvanica	Sioux Falls	South Dakota	-96.7052925	43.55322663	green_space	1501 E 4th St	Winona	22	NA	0	naturally_occurring	NA	15.24 to 30.48 cm	SiouxFalls	NA	NA	NA	NA	NA	NA	NA	NA	NA	NA
T837	04/10/2020	Lindenamer fastg	Tilia americana	Sioux Falls	South Dakota	-96.74761694	43.50193445	green_space	3901 S Minnesota Ave	Yankton trail	1	fair	32.8084	naturally_occurring	more than 18.29 m	0 to 15.24 cm	SiouxFalls	NA	NA	NA	NA	NA	NA	NA	NA	NA	NA
T838	01/08/2020	Reg prin oak	Quercus warei	Sioux Falls	South Dakota	-96.74774308	43.50205453	green_space	3901 S Minnesota Ave	Yankton trail	2	good	36.08924	no_info	more than 18.29 m	0 to 15.24 cm	SiouxFalls	NA	NA	NA	NA	NA	NA	NA	NA	NA	NA
T839	01/08/2020	Reg prin oak	Quercus warei	Sioux Falls	South Dakota	-96.74738341	43.50198641	green_space	3901 S Minnesota Ave	Yankton trail	2	fair	36.08924	no_info	more than 18.29 m	0 to 15.24 cm	SiouxFalls	NA	NA	NA	NA	NA	NA	NA	NA	NA	NA
T840	01/08/2020	Reg prin oak	Quercus warei	Sioux Falls	South Dakota	-96.74750545	43.50201606	green_space	3901 S Minnesota Ave	Yankton trail	2	good	36.08924	no_info	more than 18.29 m	0 to 15.24 cm	SiouxFalls	NA	NA	NA	NA	NA	NA	NA	NA	NA	NA
T7283	01/08/2020	999	NA	Sioux Falls	South Dakota	-96.70512694	43.55320103	green_space	1501 E 4th St	Winona	0	NA	0	no_info	NA	NA	SiouxFalls	NA	NA	NA	NA	NA	NA	NA	NA	NA	NA
T842	01/08/2020	Reg prin oak	Quercus warei	Sioux Falls	South Dakota	-96.74725441	43.5018261	green_space	3901 S Minnesota Ave	Yankton trail	2	good	36.08924	no_info	more than 18.29 m	0 to 15.24 cm	SiouxFalls	NA	NA	NA	NA	NA	NA	NA	NA	NA	NA
T843	01/08/2020	Lindenamer fastg	Tilia americana	Sioux Falls	South Dakota	-96.74737118	43.50185458	green_space	3901 S Minnesota Ave	Yankton trail	1	fair	32.8084	naturally_occurring	more than 18.29 m	0 to 15.24 cm	SiouxFalls	NA	NA	NA	NA	NA	NA	NA	NA	NA	NA
T844	01/08/2020	999	NA	Sioux Falls	South Dakota	-96.74750056	43.50189584	green_space	3901 S Minnesota Ave	Yankton trail	0	NA	0	no_info	NA	NA	SiouxFalls	NA	NA	NA	NA	NA	NA	NA	NA	NA	NA
T845	01/08/2020	Reg prin oak	Quercus warei	Sioux Falls	South Dakota	-96.74488545	43.50145399	green_space	3901 S Minnesota Ave	Yankton trail	2	good	36.08924	no_info	more than 18.29 m	0 to 15.24 cm	SiouxFalls	NA	NA	NA	NA	NA	NA	NA	NA	NA	NA
T846	04/09/2020	Lindenamer fastg	Tilia americana	Sioux Falls	South Dakota	-96.74453821	43.50139282	green_space	3901 S Minnesota Ave	Yankton trail	1	fair	32.8084	naturally_occurring	more than 18.29 m	0 to 15.24 cm	SiouxFalls	NA	NA	NA	NA	NA	NA	NA	NA	NA	NA
T847	01/08/2020	Reg prin oak	Quercus warei	Sioux Falls	South Dakota	-96.74551547	43.50151502	green_space	3901 S Minnesota Ave	Yankton trail	2	good	36.08924	no_info	more than 18.29 m	0 to 15.24 cm	SiouxFalls	NA	NA	NA	NA	NA	NA	NA	NA	NA	NA
T848	04/09/2020	Lindenamer fastg	Tilia americana	Sioux Falls	South Dakota	-96.74450256	43.50145358	green_space	3901 S Minnesota Ave	Yankton trail	1	fair	32.8084	naturally_occurring	more than 18.29 m	0 to 15.24 cm	SiouxFalls	NA	NA	NA	NA	NA	NA	NA	NA	NA	NA
T849	01/08/2020	Reg prin oak	Quercus warei	Sioux Falls	South Dakota	-96.74501214	43.50147936	green_space	3901 S Minnesota Ave	Yankton trail	2	good	36.08924	no_info	more than 18.29 m	0 to 15.24 cm	SiouxFalls	NA	NA	NA	NA	NA	NA	NA	NA	NA	NA
T850	01/08/2020	Lindenamer fastg	Tilia americana	Sioux Falls	South Dakota	-96.74590753	43.50153276	green_space	3901 S Minnesota Ave	Yankton trail	1	fair	32.8084	naturally_occurring	more than 18.29 m	0 to 15.24 cm	SiouxFalls	NA	NA	NA	NA	NA	NA	NA	NA	NA	NA
T851	01/08/2020	Reg prin oak	Quercus warei	Sioux Falls	South Dakota	-96.74553094	43.50197844	green_space	3901 S Minnesota Ave	Yankton trail	2	good	36.08924	no_info	more than 18.29 m	0 to 15.24 cm	SiouxFalls	NA	NA	NA	NA	NA	NA	NA	NA	NA	NA
T853	01/08/2020	Reg prin oak	Quercus warei	Sioux Falls	South Dakota	-96.7454218	43.50183335	green_space	3901 S Minnesota Ave	Yankton trail	2	good	36.08924	no_info	more than 18.29 m	0 to 15.24 cm	SiouxFalls	NA	NA	NA	NA	NA	NA	NA	NA	NA	NA
T855	01/08/2020	Reg prin oak	Quercus warei	Sioux Falls	South Dakota	-96.74563691	43.50152313	green_space	3901 S Minnesota Ave	Yankton trail	2	good	36.08924	no_info	more than 18.29 m	0 to 15.24 cm	SiouxFalls	NA	NA	NA	NA	NA	NA	NA	NA	NA	NA
T856	01/08/2020	Reg prin oak	Quercus warei	Sioux Falls	South Dakota	-96.74576714	43.50152714	green_space	3901 S Minnesota Ave	Yankton trail	2	good	36.08924	no_info	more than 18.29 m	0 to 15.24 cm	SiouxFalls	NA	NA	NA	NA	NA	NA	NA	NA	NA	NA
T857	01/08/2020	999	NA	Sioux Falls	South Dakota	-96.74764563	43.50275316	green_space	3901 S Minnesota Ave	Yankton trail	0	NA	0	no_info	NA	NA	SiouxFalls	NA	NA	NA	NA	NA	NA	NA	NA	NA	NA
T858	01/08/2020	999	NA	Sioux Falls	South Dakota	-96.74778256	43.50261219	green_space	3901 S Minnesota Ave	Yankton trail	0	NA	0	no_info	NA	NA	SiouxFalls	NA	NA	NA	NA	NA	NA	NA	NA	NA	NA
T859	01/08/2020	999	NA	Sioux Falls	South Dakota	-96.74780765	43.50258633	green_space	3901 S Minnesota Ave	Yankton trail	0	NA	0	no_info	NA	NA	SiouxFalls	NA	NA	NA	NA	NA	NA	NA	NA	NA	NA
T860	01/08/2020	999	NA	Sioux Falls	South Dakota	-96.74808893	43.5022949	green_space	3901 S Minnesota Ave	Yankton trail	0	NA	0	no_info	NA	NA	SiouxFalls	NA	NA	NA	NA	NA	NA	NA	NA	NA	NA
T861	01/08/2020	Lindenlittleleaf	Tilia cordata	Sioux Falls	South Dakota	-96.74805763	43.50206623	green_space	3901 S Minnesota Ave	Yankton trail	15	poor	98.4252	introduced	more than 18.29 m	0 to 15.24 cm	SiouxFalls	NA	NA	NA	NA	NA	NA	NA	NA	NA	NA
T862	01/08/2020	Redcedareastern	Juniperus virginiana	Sioux Falls	South Dakota	-96.73332355	43.50849129	green_space	3901 S Minnesota Ave	Yankton trail	12	fair	104.98688	naturally_occurring	more than 18.29 m	0 to 15.24 cm	SiouxFalls	NA	NA	NA	NA	NA	NA	NA	NA	NA	NA
T863	01/08/2020	Redcedareastern	Juniperus virginiana	Sioux Falls	South Dakota	-96.73330916	43.50837741	green_space	3901 S Minnesota Ave	Yankton trail	14	fair	104.98688	naturally_occurring	more than 18.29 m	0 to 15.24 cm	SiouxFalls	NA	NA	NA	NA	NA	NA	NA	NA	NA	NA
T3078	01/08/2020	Sprucecolorado	Picea pungens	Sioux Falls	South Dakota	-96.7629722	43.53520763	green_space	1001 S Kiwanis Ave	Sherman south	24	poor	167.32284	introduced	more than 18.29 m	15.24 to 30.48 cm	SiouxFalls	NA	NA	NA	NA	NA	NA	NA	NA	NA	NA
T3079	01/08/2020	Sprucecolorado	Picea pungens	Sioux Falls	South Dakota	-96.76326885	43.53539425	green_space	1001 S Kiwanis Ave	Sherman south	13	good	157.48032	introduced	more than 18.29 m	0 to 15.24 cm	SiouxFalls	NA	NA	NA	NA	NA	NA	NA	NA	NA	NA
T1410	06/04/2020	Pineswiss stone	Pinus cembra	Sioux Falls	South Dakota	-96.75574626	43.50772412	green_space	2301 W 49th St	Park shop	3	fair	13.12336	introduced	9.14 to 13.71 m	0 to 15.24 cm	SiouxFalls	NA	NA	NA	NA	NA	NA	NA	NA	NA	NA
T1411	06/04/2020	Pineswiss stone	Pinus cembra	Sioux Falls	South Dakota	-96.75575092	43.50795074	green_space	2301 W 49th St	Park shop	3	fair	13.12336	introduced	9.14 to 13.71 m	0 to 15.24 cm	SiouxFalls	NA	NA	NA	NA	NA	NA	NA	NA	NA	NA
T1417	01/08/2020	Corktramur hs mj	Phellodendron amurense	Sioux Falls	South Dakota	-96.7655157	43.53721946	green_space	2705 W 12th St	Great plains zoo	1	good	13.12336	introduced	9.14 to 13.71 m	0 to 15.24 cm	SiouxFalls	NA	NA	NA	NA	NA	NA	NA	NA	NA	NA
T1418	01/08/2020	Aut sp bukeye	Aesculus arnoldiana	Sioux Falls	South Dakota	-96.76593686	43.53770579	green_space	2705 W 12th St	Great plains zoo	4	excellent	42.65092	no_info	more than 18.29 m	0 to 15.24 cm	SiouxFalls	NA	NA	NA	NA	NA	NA	NA	NA	NA	NA
T1419	01/08/2020	999	NA	Sioux Falls	South Dakota	-96.76617599	43.53776663	green_space	2705 W 12th St	Great plains zoo	0	NA	0	no_info	NA	NA	SiouxFalls	NA	NA	NA	NA	NA	NA	NA	NA	NA	NA
T1420	01/08/2020	Vanguard elm	Ulmus	Sioux Falls	South Dakota	-96.76647459	43.53773667	green_space	2705 W 12th St	Great plains zoo	6	good	65.6168	no_info	more than 18.29 m	0 to 15.24 cm	SiouxFalls	NA	NA	NA	NA	NA	NA	NA	NA	NA	NA
T1421	01/08/2020	Vanguard elm	Ulmus	Sioux Falls	South Dakota	-96.76624384	43.53755722	green_space	2705 W 12th St	Great plains zoo	7	good	91.86352	no_info	more than 18.29 m	0 to 15.24 cm	SiouxFalls	NA	NA	NA	NA	NA	NA	NA	NA	NA	NA
T1502	01/08/2020	Mybe st st maple	Acer miyabei	Sioux Falls	South Dakota	-96.74707697	43.50211152	green_space	3901 S Minnesota Ave	Yankton trail	2	good	32.8084	introduced	more than 18.29 m	0 to 15.24 cm	SiouxFalls	NA	NA	NA	NA	NA	NA	NA	NA	NA	NA
T1503	01/08/2020	Corktramur hs mj	Phellodendron amurense	Sioux Falls	South Dakota	-96.74708257	43.5024371	green_space	3901 S Minnesota Ave	Yankton trail	1	good	13.12336	introduced	9.14 to 13.71 m	0 to 15.24 cm	SiouxFalls	NA	NA	NA	NA	NA	NA	NA	NA	NA	NA
T1504	01/08/2020	Heritage oak	Quercus robur	Sioux Falls	South Dakota	-96.74708021	43.50265582	green_space	3901 S Minnesota Ave	Yankton trail	2	good	36.08924	introduced	more than 18.29 m	0 to 15.24 cm	SiouxFalls	NA	NA	NA	NA	NA	NA	NA	NA	NA	NA
T1681	01/08/2020	Maplfreeman	Acer freemanii	Sioux Falls	South Dakota	-96.81134134	43.54302169	green_space	7001 W 12th St	Legacy	3	good	49.2126	introduced	more than 18.29 m	0 to 15.24 cm	SiouxFalls	NA	NA	NA	NA	NA	NA	NA	NA	NA	NA
T1427	01/08/2020	Aut sp bukeye	Aesculus arnoldiana	Sioux Falls	South Dakota	-96.76435717	43.53343786	green_space	1001 S Kiwanis Ave	Sherman south	2	good	22.96588	no_info	more than 18.29 m	0 to 15.24 cm	SiouxFalls	NA	NA	NA	NA	NA	NA	NA	NA	NA	NA
T1428	01/08/2020	Vanguard elm	Ulmus	Sioux Falls	South Dakota	-96.76396404	43.53350622	green_space	1001 S Kiwanis Ave	Sherman south	2	good	39.37008	no_info	more than 18.29 m	0 to 15.24 cm	SiouxFalls	NA	NA	NA	NA	NA	NA	NA	NA	NA	NA
T1429	01/08/2020	Vanguard elm	Ulmus	Sioux Falls	South Dakota	-96.81202498	43.54217633	green_space	7001 W 12th St	Legacy	2	good	36.08924	no_info	more than 18.29 m	0 to 15.24 cm	SiouxFalls	NA	NA	NA	NA	NA	NA	NA	NA	NA	NA
T1430	01/08/2020	Aut sp bukeye	Aesculus arnoldiana	Sioux Falls	South Dakota	-96.81137049	43.54227825	green_space	7001 W 12th St	Legacy	2	good	22.96588	no_info	more than 18.29 m	0 to 15.24 cm	SiouxFalls	NA	NA	NA	NA	NA	NA	NA	NA	NA	NA
T1431	01/08/2020	Norway spruce	Picea abies	Sioux Falls	South Dakota	-96.72449998	43.55672196	no_info	131 E Falls Park Dr	Falls	2	good	13.12336	introduced	9.14 to 13.71 m	0 to 15.24 cm	SiouxFalls	NA	NA	NA	NA	NA	NA	NA	NA	NA	NA
T1432	01/08/2020	Vanguard elm	Ulmus	Sioux Falls	South Dakota	-96.723748	43.56075274	green_space	300 E Falls Park Dr	Falls	2	good	36.08924	no_info	more than 18.29 m	0 to 15.24 cm	SiouxFalls	NA	NA	NA	NA	NA	NA	NA	NA	NA	NA
T1433	01/08/2020	Vanguard elm	Ulmus	Sioux Falls	South Dakota	-96.72380264	43.56064481	green_space	300 E Falls Park Dr	Falls	2	good	36.08924	no_info	more than 18.29 m	0 to 15.24 cm	SiouxFalls	NA	NA	NA	NA	NA	NA	NA	NA	NA	NA
T1434	01/08/2020	999	NA	Sioux Falls	South Dakota	-96.7236918	43.56053134	green_space	1015 N 2Nd Ave	Falls	0	NA	0	no_info	NA	NA	SiouxFalls	NA	NA	NA	NA	NA	NA	NA	NA	NA	NA
T1435	01/08/2020	Vanguard elm	Ulmus	Sioux Falls	South Dakota	-96.72358697	43.56046528	green_space	1015 N 2Nd Ave	Falls	2	good	36.08924	no_info	more than 18.29 m	0 to 15.24 cm	SiouxFalls	NA	NA	NA	NA	NA	NA	NA	NA	NA	NA
T1436	01/08/2020	Heritage oak	Quercus robur	Sioux Falls	South Dakota	-96.72347064	43.56035512	green_space	300 E Falls Park Dr	Falls	2	excellent	42.65092	introduced	more than 18.29 m	0 to 15.24 cm	SiouxFalls	NA	NA	NA	NA	NA	NA	NA	NA	NA	NA
T1437	01/08/2020	Vanguard elm	Ulmus	Sioux Falls	South Dakota	-96.72337448	43.56044756	green_space	300 E Falls Park Dr	Falls	2	good	36.08924	no_info	more than 18.29 m	0 to 15.24 cm	SiouxFalls	NA	NA	NA	NA	NA	NA	NA	NA	NA	NA
T1438	01/08/2020	Vanguard elm	Ulmus	Sioux Falls	South Dakota	-96.72357492	43.56053917	green_space	1015 N 2Nd Ave	Falls	2	good	36.08924	no_info	more than 18.29 m	0 to 15.24 cm	SiouxFalls	NA	NA	NA	NA	NA	NA	NA	NA	NA	NA
T1439	01/08/2020	999	NA	Sioux Falls	South Dakota	-96.72359166	43.56058668	green_space	1015 N 2Nd Ave	Falls	0	NA	0	no_info	NA	NA	SiouxFalls	NA	NA	NA	NA	NA	NA	NA	NA	NA	NA
T1682	01/08/2020	Hackberrycommon	Celtis occidentalis	Sioux Falls	South Dakota	-96.81153478	43.54301514	green_space	7001 W 12th St	Legacy	10	good	49.2126	naturally_occurring	more than 18.29 m	0 to 15.24 cm	SiouxFalls	NA	NA	NA	NA	NA	NA	NA	NA	NA	NA
T332	01/08/2020	Maplfrman aut bl	Acer freemanii	Sioux Falls	South Dakota	-96.71359478	43.5119838	green_space	3501 S Cliff Ave	Spencer	7	fair	108.26772	introduced	more than 18.29 m	0 to 15.24 cm	SiouxFalls	NA	NA	NA	NA	NA	NA	NA	NA	NA	NA
T333	01/08/2020	Maplfrman aut bl	Acer freemanii	Sioux Falls	South Dakota	-96.71351284	43.5120519	green_space	3501 S Cliff Ave	Spencer	7	fair	108.26772	introduced	more than 18.29 m	0 to 15.24 cm	SiouxFalls	NA	NA	NA	NA	NA	NA	NA	NA	NA	NA
T334	01/08/2020	Ashgr mrshl sdls	Fraxinus pennsylvanica	Sioux Falls	South Dakota	-96.71495188	43.5113947	green_space	3501 S Cliff Ave	Spencer	5	fair	82.021	naturally_occurring	more than 18.29 m	0 to 15.24 cm	SiouxFalls	NA	NA	NA	NA	NA	NA	NA	NA	NA	NA
T335	01/08/2020	Ashgr summit	Fraxinus pennsylvanica	Sioux Falls	South Dakota	-96.71340614	43.51210964	green_space	3501 S Cliff Ave	Spencer	15	fair	177.16536	naturally_occurring	more than 18.29 m	0 to 15.24 cm	SiouxFalls	NA	NA	NA	NA	NA	NA	NA	NA	NA	NA
T336	01/08/2020	Ashgr summit	Fraxinus pennsylvanica	Sioux Falls	South Dakota	-96.7132472	43.51221775	green_space	3501 S Cliff Ave	Spencer	19	fair	177.16536	naturally_occurring	more than 18.29 m	15.24 to 30.48 cm	SiouxFalls	NA	NA	NA	NA	NA	NA	NA	NA	NA	NA
T337	01/09/2020	Ashgr summit	Fraxinus pennsylvanica	Sioux Falls	South Dakota	-96.71317531	43.51212263	green_space	3501 S Cliff Ave	Spencer	13	fair	164.042	naturally_occurring	more than 18.29 m	0 to 15.24 cm	SiouxFalls	NA	NA	NA	NA	NA	NA	NA	NA	NA	NA
T338	01/08/2020	Ashgr summit	Fraxinus pennsylvanica	Sioux Falls	South Dakota	-96.71305126	43.51223258	green_space	3501 S Cliff Ave	Spencer	31	fair	164.042	naturally_occurring	more than 18.29 m	30.48 to 45.72 cm	SiouxFalls	NA	NA	NA	NA	NA	NA	NA	NA	NA	NA
T339	01/09/2020	Ashgr mrshl sdls	Fraxinus pennsylvanica	Sioux Falls	South Dakota	-96.71268435	43.51224336	green_space	3501 S Cliff Ave	Spencer	7	fair	88.58268	naturally_occurring	more than 18.29 m	0 to 15.24 cm	SiouxFalls	NA	NA	NA	NA	NA	NA	NA	NA	NA	NA
T340	01/08/2020	Ashgr summit	Fraxinus pennsylvanica	Sioux Falls	South Dakota	-96.71248754	43.51224597	green_space	3501 S Cliff Ave	Spencer	18	poor	164.042	naturally_occurring	more than 18.29 m	15.24 to 30.48 cm	SiouxFalls	NA	NA	NA	NA	NA	NA	NA	NA	NA	NA
T341	01/08/2020	Ashgr summit	Fraxinus pennsylvanica	Sioux Falls	South Dakota	-96.71232483	43.51224757	green_space	3501 S Cliff Ave	Spencer	17	fair	157.48032	naturally_occurring	more than 18.29 m	15.24 to 30.48 cm	SiouxFalls	NA	NA	NA	NA	NA	NA	NA	NA	NA	NA
T342	01/08/2020	Ashgr summit	Fraxinus pennsylvanica	Sioux Falls	South Dakota	-96.71216264	43.51224587	green_space	3501 S Cliff Ave	Spencer	17	fair	157.48032	naturally_occurring	more than 18.29 m	15.24 to 30.48 cm	SiouxFalls	NA	NA	NA	NA	NA	NA	NA	NA	NA	NA
T343	01/08/2020	Ashgr summit	Fraxinus pennsylvanica	Sioux Falls	South Dakota	-96.71223239	43.51214968	green_space	3501 S Cliff Ave	Spencer	13	fair	147.6378	naturally_occurring	more than 18.29 m	0 to 15.24 cm	SiouxFalls	NA	NA	NA	NA	NA	NA	NA	NA	NA	NA
T344	05/22/2020	Maplnorway	Acer platanoides	Sioux Falls	South Dakota	-96.73365918	43.51761078	green_space	2830 S Duluth Ave	Dugan	16	fair	157.48032	introduced	more than 18.29 m	15.24 to 30.48 cm	SiouxFalls	NA	NA	NA	NA	NA	NA	NA	NA	NA	NA
T345	01/08/2020	Maplsilver	Acer saccharinum	Sioux Falls	South Dakota	-96.71222008	43.51209751	green_space	3501 S Cliff Ave	Spencer	85	poor	200.13124	naturally_occurring	more than 18.29 m	more than 76.2 cm	SiouxFalls	NA	NA	NA	NA	NA	NA	NA	NA	NA	NA
T346	01/08/2020	Maplsilver	Acer saccharinum	Sioux Falls	South Dakota	-96.7121014	43.51205467	green_space	3501 S Cliff Ave	Spencer	70	poor	196.8504	naturally_occurring	more than 18.29 m	60.96 to 76.2 cm	SiouxFalls	NA	NA	NA	NA	NA	NA	NA	NA	NA	NA
T347	01/08/2020	Oakswamp white	Quercus bicolor	Sioux Falls	South Dakota	-96.71414032	43.5116855	green_space	3501 S Cliff Ave	Spencer	4	good	75.45932	introduced	more than 18.29 m	0 to 15.24 cm	SiouxFalls	NA	NA	NA	NA	NA	NA	NA	NA	NA	NA
T348	01/08/2020	Oakswamp white	Quercus bicolor	Sioux Falls	South Dakota	-96.7145808	43.51151309	green_space	3501 S Cliff Ave	Spencer	1	good	32.8084	introduced	more than 18.29 m	0 to 15.24 cm	SiouxFalls	NA	NA	NA	NA	NA	NA	NA	NA	NA	NA
T350	06/02/2020	Maplnwy crmsn kg	Acer platanoides	Sioux Falls	South Dakota	-96.71528331	43.51074067	green_space	3501 S Cliff Ave	Spencer	2	good	29.52756	introduced	more than 18.29 m	0 to 15.24 cm	SiouxFalls	NA	NA	NA	NA	NA	NA	NA	NA	NA	NA
T351	01/08/2020	Apple	Malus Mill.	Sioux Falls	South Dakota	-96.71504934	43.51092858	green_space	3501 S Cliff Ave	Spencer	16	poor	104.98688	no_info	more than 18.29 m	15.24 to 30.48 cm	SiouxFalls	NA	NA	NA	NA	NA	NA	NA	NA	NA	NA
T352	01/08/2020	Oakswamp white	Quercus bicolor	Sioux Falls	South Dakota	-96.71481715	43.51115201	green_space	3501 S Cliff Ave	Spencer	2	good	32.8084	introduced	more than 18.29 m	0 to 15.24 cm	SiouxFalls	NA	NA	NA	NA	NA	NA	NA	NA	NA	NA
T353	01/08/2020	Apple	Malus Mill.	Sioux Falls	South Dakota	-96.71429167	43.51147222	green_space	3501 S Cliff Ave	Spencer	25	fair	121.39108	no_info	more than 18.29 m	15.24 to 30.48 cm	SiouxFalls	NA	NA	NA	NA	NA	NA	NA	NA	NA	NA
T354	01/08/2020	999	NA	Sioux Falls	South Dakota	-96.71516921	43.51045423	green_space	3501 S Cliff Ave	Spencer	0	NA	0	no_info	NA	NA	SiouxFalls	NA	NA	NA	NA	NA	NA	NA	NA	NA	NA
T355	01/08/2020	Kntky coftree esp	Gymnocladus dioicus	Sioux Falls	South Dakota	-96.71574465	43.51074978	green_space	3501 S Cliff Ave	Spencer	15	poor	141.07612	naturally_occurring	more than 18.29 m	0 to 15.24 cm	SiouxFalls	NA	NA	NA	NA	NA	NA	NA	NA	NA	NA
T356	01/08/2020	999	NA	Sioux Falls	South Dakota	-96.71609804	43.51090494	green_space	3501 S Cliff Ave	Spencer	0	NA	0	no_info	NA	NA	SiouxFalls	NA	NA	NA	NA	NA	NA	NA	NA	NA	NA
T158	06/01/2020	999	NA	Sioux Falls	South Dakota	-96.75476383	43.51611764	green_space	2301 W 39th St	Jefferson	0	NA	0	no_info	NA	NA	SiouxFalls	NA	NA	NA	NA	NA	NA	NA	NA	NA	NA
T159	06/01/2020	Lindenamerican	Tilia americana	Sioux Falls	South Dakota	-96.75476649	43.51606341	green_space	2301 W 39th St	Jefferson	6	fair	59.05512	naturally_occurring	more than 18.29 m	0 to 15.24 cm	SiouxFalls	NA	NA	NA	NA	NA	NA	NA	NA	NA	NA
T160	06/01/2020	Ashgr summit	Fraxinus pennsylvanica	Sioux Falls	South Dakota	-96.75476438	43.51589391	green_space	2310 W 41St St	Jefferson	20	NA	0	naturally_occurring	NA	15.24 to 30.48 cm	SiouxFalls	NA	NA	NA	NA	NA	NA	NA	NA	NA	NA
T161	06/01/2020	999	NA	Sioux Falls	South Dakota	-96.75475346	43.51583285	green_space	2310 W 41St St	Jefferson	0	NA	0	no_info	NA	NA	SiouxFalls	NA	NA	NA	NA	NA	NA	NA	NA	NA	NA
T162	01/08/2020	999	NA	Sioux Falls	South Dakota	-96.75462815	43.51578642	green_space	2310 W 41St St	Jefferson	0	NA	0	no_info	NA	NA	SiouxFalls	NA	NA	NA	NA	NA	NA	NA	NA	NA	NA
T163	01/08/2020	Pinescotch	Pinus sylvestris	Sioux Falls	South Dakota	-96.75462144	43.51589083	green_space	2310 W 41St St	Jefferson	20	poor	134.51444	introduced	more than 18.29 m	15.24 to 30.48 cm	SiouxFalls	NA	NA	NA	NA	NA	NA	NA	NA	NA	NA
T164	01/08/2020	Pinescotch	Pinus sylvestris	Sioux Falls	South Dakota	-96.7545535	43.51583723	green_space	2310 W 41St St	Jefferson	15	poor	127.95276	introduced	more than 18.29 m	0 to 15.24 cm	SiouxFalls	NA	NA	NA	NA	NA	NA	NA	NA	NA	NA
T165	01/08/2020	Pineaustrian	Pinus nigra	Sioux Falls	South Dakota	-96.7544951	43.51578106	green_space	2310 W 41St St	Jefferson	20	fair	114.8294	introduced	more than 18.29 m	15.24 to 30.48 cm	SiouxFalls	NA	NA	NA	NA	NA	NA	NA	NA	NA	NA
T166	01/08/2020	Pinescotch	Pinus sylvestris	Sioux Falls	South Dakota	-96.75446075	43.51586635	green_space	2310 W 41St St	Jefferson	17	poor	127.95276	introduced	more than 18.29 m	15.24 to 30.48 cm	SiouxFalls	NA	NA	NA	NA	NA	NA	NA	NA	NA	NA
T167	01/08/2020	999	NA	Sioux Falls	South Dakota	-96.75437955	43.51585111	green_space	2310 W 41St St	Jefferson	0	NA	0	no_info	NA	NA	SiouxFalls	NA	NA	NA	NA	NA	NA	NA	NA	NA	NA
T168	01/08/2020	Pinescotch	Pinus sylvestris	Sioux Falls	South Dakota	-96.75431417	43.51588413	green_space	2310 W 41St St	Jefferson	24	poor	91.86352	introduced	more than 18.29 m	15.24 to 30.48 cm	SiouxFalls	NA	NA	NA	NA	NA	NA	NA	NA	NA	NA
T169	01/08/2020	Pinescotch	Pinus sylvestris	Sioux Falls	South Dakota	-96.75434038	43.51577389	green_space	2310 W 41St St	Jefferson	17	poor	98.4252	introduced	more than 18.29 m	15.24 to 30.48 cm	SiouxFalls	NA	NA	NA	NA	NA	NA	NA	NA	NA	NA
T170	01/08/2020	Pinescotch	Pinus sylvestris	Sioux Falls	South Dakota	-96.75422012	43.51585681	green_space	2301 W 39th St	Jefferson	13	poor	101.70604	introduced	more than 18.29 m	0 to 15.24 cm	SiouxFalls	NA	NA	NA	NA	NA	NA	NA	NA	NA	NA
T171	01/08/2020	999	NA	Sioux Falls	South Dakota	-96.75420807	43.51579354	green_space	2310 W 41St St	Jefferson	0	NA	0	no_info	NA	NA	SiouxFalls	NA	NA	NA	NA	NA	NA	NA	NA	NA	NA
T172	01/08/2020	Pinescotch	Pinus sylvestris	Sioux Falls	South Dakota	-96.75414382	43.51585219	green_space	2301 W 39th St	Jefferson	22	poor	124.67192	introduced	more than 18.29 m	15.24 to 30.48 cm	SiouxFalls	NA	NA	NA	NA	NA	NA	NA	NA	NA	NA
T173	01/08/2020	Pinescotch	Pinus sylvestris	Sioux Falls	South Dakota	-96.75406468	43.51586779	green_space	2301 W 39th St	Jefferson	33	poor	144.35696	introduced	more than 18.29 m	30.48 to 45.72 cm	SiouxFalls	NA	NA	NA	NA	NA	NA	NA	NA	NA	NA
T174	01/08/2020	Pinescotch	Pinus sylvestris	Sioux Falls	South Dakota	-96.75402563	43.51579079	green_space	2301 W 39th St	Jefferson	19	poor	121.39108	introduced	more than 18.29 m	15.24 to 30.48 cm	SiouxFalls	NA	NA	NA	NA	NA	NA	NA	NA	NA	NA
T175	01/08/2020	999	NA	Sioux Falls	South Dakota	-96.75394122	43.51584249	green_space	2301 W 39th St	Jefferson	0	NA	0	no_info	NA	NA	SiouxFalls	NA	NA	NA	NA	NA	NA	NA	NA	NA	NA
T176	01/08/2020	999	NA	Sioux Falls	South Dakota	-96.75387976	43.51580507	green_space	2301 W 39th St	Jefferson	0	NA	0	no_info	NA	NA	SiouxFalls	NA	NA	NA	NA	NA	NA	NA	NA	NA	NA
T177	01/08/2020	Maplsilver	Acer saccharinum	Sioux Falls	South Dakota	-96.753819	43.51579703	green_space	2301 W 39th St	Jefferson	18	poor	196.8504	naturally_occurring	more than 18.29 m	15.24 to 30.48 cm	SiouxFalls	NA	NA	NA	NA	NA	NA	NA	NA	NA	NA
T178	01/08/2020	Pinescotch	Pinus sylvestris	Sioux Falls	South Dakota	-96.75369174	43.51582615	green_space	2301 W 39th St	Jefferson	19	poor	121.39108	introduced	more than 18.29 m	15.24 to 30.48 cm	SiouxFalls	NA	NA	NA	NA	NA	NA	NA	NA	NA	NA
T179	01/08/2020	Pinescotch	Pinus sylvestris	Sioux Falls	South Dakota	-96.75350235	43.51578826	green_space	2212 W 41St St	Jefferson	23	fair	131.2336	introduced	more than 18.29 m	15.24 to 30.48 cm	SiouxFalls	NA	NA	NA	NA	NA	NA	NA	NA	NA	NA
T180	01/08/2020	Pineaustrian	Pinus nigra	Sioux Falls	South Dakota	-96.75307896	43.5158495	green_space	2212 W 41St St	Jefferson	14	fair	104.98688	introduced	more than 18.29 m	0 to 15.24 cm	SiouxFalls	NA	NA	NA	NA	NA	NA	NA	NA	NA	NA
T181	01/08/2020	999	NA	Sioux Falls	South Dakota	-96.7528246	43.51583936	green_space	3301 S Jefferson Ave	Jefferson	0	NA	0	no_info	NA	NA	SiouxFalls	NA	NA	NA	NA	NA	NA	NA	NA	NA	NA
T182	01/08/2020	Lindenamerican	Tilia americana	Sioux Falls	South Dakota	-96.75268508	43.51588124	green_space	3301 S Jefferson Ave	Jefferson	3	fair	42.65092	naturally_occurring	more than 18.29 m	0 to 15.24 cm	SiouxFalls	NA	NA	NA	NA	NA	NA	NA	NA	NA	NA
T183	01/08/2020	Ashgr mrshl sdls	Fraxinus pennsylvanica	Sioux Falls	South Dakota	-96.75258483	43.51583908	green_space	3301 S Jefferson Ave	Jefferson	0	NA	0	naturally_occurring	NA	NA	SiouxFalls	NA	NA	NA	NA	NA	NA	NA	NA	NA	NA
T184	01/08/2020	Honeylocust	Gleditsia triacanthos	Sioux Falls	South Dakota	-96.75297284	43.51596995	green_space	2301 W 39th St	Jefferson	4	poor	68.89764	naturally_occurring	more than 18.29 m	0 to 15.24 cm	SiouxFalls	NA	NA	NA	NA	NA	NA	NA	NA	NA	NA
T185	01/08/2020	Crabapple	Malus	Sioux Falls	South Dakota	-96.75291488	43.51607135	green_space	2301 W 39th St	Jefferson	2	fair	29.52756	no_info	more than 18.29 m	0 to 15.24 cm	SiouxFalls	NA	NA	NA	NA	NA	NA	NA	NA	NA	NA
T186	01/08/2020	Crabapple	Malus	Sioux Falls	South Dakota	-96.75288077	43.51607807	green_space	2301 W 39th St	Jefferson	2	fair	29.52756	no_info	more than 18.29 m	0 to 15.24 cm	SiouxFalls	NA	NA	NA	NA	NA	NA	NA	NA	NA	NA
T187	01/08/2020	Crabapple	Malus	Sioux Falls	South Dakota	-96.75291071	43.5161107	green_space	2301 W 39th St	Jefferson	2	fair	29.52756	no_info	more than 18.29 m	0 to 15.24 cm	SiouxFalls	NA	NA	NA	NA	NA	NA	NA	NA	NA	NA
T188	01/08/2020	Crabapple	Malus	Sioux Falls	South Dakota	-96.7529531	43.51608196	green_space	2301 W 39th St	Jefferson	2	fair	29.52756	no_info	more than 18.29 m	0 to 15.24 cm	SiouxFalls	NA	NA	NA	NA	NA	NA	NA	NA	NA	NA
T189	01/08/2020	Crabapple	Malus	Sioux Falls	South Dakota	-96.75297516	43.51608979	green_space	2301 W 39th St	Jefferson	2	fair	29.52756	no_info	more than 18.29 m	0 to 15.24 cm	SiouxFalls	NA	NA	NA	NA	NA	NA	NA	NA	NA	NA
T190	01/08/2020	Crabapple	Malus	Sioux Falls	South Dakota	-96.75295938	43.51611363	green_space	2301 W 39th St	Jefferson	2	fair	29.52756	no_info	more than 18.29 m	0 to 15.24 cm	SiouxFalls	NA	NA	NA	NA	NA	NA	NA	NA	NA	NA
T191	01/08/2020	Crabapple	Malus	Sioux Falls	South Dakota	-96.75291745	43.51616654	green_space	2301 W 39th St	Jefferson	2	fair	29.52756	no_info	more than 18.29 m	0 to 15.24 cm	SiouxFalls	NA	NA	NA	NA	NA	NA	NA	NA	NA	NA
T192	01/08/2020	Crabapple	Malus	Sioux Falls	South Dakota	-96.75306832	43.5159811	green_space	2301 W 39th St	Jefferson	2	fair	29.52756	no_info	more than 18.29 m	0 to 15.24 cm	SiouxFalls	NA	NA	NA	NA	NA	NA	NA	NA	NA	NA
T193	01/08/2020	Crabapple	Malus	Sioux Falls	South Dakota	-96.75312239	43.51599212	green_space	2301 W 39th St	Jefferson	2	fair	29.52756	no_info	more than 18.29 m	0 to 15.24 cm	SiouxFalls	NA	NA	NA	NA	NA	NA	NA	NA	NA	NA
T194	01/08/2020	Crabapple	Malus	Sioux Falls	South Dakota	-96.75318998	43.51595943	green_space	2301 W 39th St	Jefferson	3	fair	26.24672	no_info	more than 18.29 m	0 to 15.24 cm	SiouxFalls	NA	NA	NA	NA	NA	NA	NA	NA	NA	NA
T195	01/08/2020	Crabapple	Malus	Sioux Falls	South Dakota	-96.75321395	43.51600723	green_space	2301 W 39th St	Jefferson	2	fair	29.52756	no_info	more than 18.29 m	0 to 15.24 cm	SiouxFalls	NA	NA	NA	NA	NA	NA	NA	NA	NA	NA
T197	01/08/2020	999	NA	Sioux Falls	South Dakota	-96.75350167	43.51591397	green_space	2301 W 39th St	Jefferson	0	NA	0	no_info	NA	NA	SiouxFalls	NA	NA	NA	NA	NA	NA	NA	NA	NA	NA
T199	01/08/2020	999	NA	Sioux Falls	South Dakota	-96.75373175	43.51591044	green_space	2301 W 39th St	Jefferson	0	NA	0	no_info	NA	NA	SiouxFalls	NA	NA	NA	NA	NA	NA	NA	NA	NA	NA
T103	06/04/2020	Spruceblk hills	Picea glauca	Sioux Falls	South Dakota	-96.75459097	43.50802485	green_space	2301 W 49th St	Park shop	6	poor	59.05512	naturally_occurring	more than 18.29 m	0 to 15.24 cm	SiouxFalls	NA	NA	NA	NA	NA	NA	NA	NA	NA	NA
T104	06/04/2020	Spruceblk hills	Picea glauca	Sioux Falls	South Dakota	-96.75459006	43.50809954	green_space	2301 W 49th St	Park shop	7	good	78.74016	naturally_occurring	more than 18.29 m	0 to 15.24 cm	SiouxFalls	NA	NA	NA	NA	NA	NA	NA	NA	NA	NA
T105	06/04/2020	Spruceblk hills	Picea glauca	Sioux Falls	South Dakota	-96.75457396	43.50815215	green_space	2301 W 49th St	Park shop	7	fair	82.021	naturally_occurring	more than 18.29 m	0 to 15.24 cm	SiouxFalls	NA	NA	NA	NA	NA	NA	NA	NA	NA	NA
T108	06/04/2020	Pineaustrian	Pinus nigra	Sioux Falls	South Dakota	-96.75456889	43.50798795	green_space	2301 W 49th St	Park shop	7	good	59.05512	introduced	more than 18.29 m	0 to 15.24 cm	SiouxFalls	NA	NA	NA	NA	NA	NA	NA	NA	NA	NA
T7066	01/08/2020	999	NA	Sioux Falls	South Dakota	-96.70506677	43.55318023	green_space	1501 E 4th St	Winona	0	NA	0	no_info	NA	NA	SiouxFalls	NA	NA	NA	NA	NA	NA	NA	NA	NA	NA
T7067	01/08/2020	Ashgreen	Fraxinus pennsylvanica	Sioux Falls	South Dakota	-96.70511052	43.55312843	green_space	1501 E 4th St	Winona	17	NA	0	naturally_occurring	NA	15.24 to 30.48 cm	SiouxFalls	NA	NA	NA	NA	NA	NA	NA	NA	NA	NA
T7119	01/08/2020	999	NA	Sioux Falls	South Dakota	-96.74803857	43.55230575	green_space	1100 W 4th St	Burnside	0	NA	0	no_info	NA	NA	SiouxFalls	NA	NA	NA	NA	NA	NA	NA	NA	NA	NA
T147	06/01/2020	999	NA	Sioux Falls	South Dakota	-96.75340727	43.51660992	green_space	2301 W 39th St	Jefferson	0	NA	0	no_info	NA	NA	SiouxFalls	NA	NA	NA	NA	NA	NA	NA	NA	NA	NA
T150	06/01/2020	Ashgr mrshl sdls	Fraxinus pennsylvanica	Sioux Falls	South Dakota	-96.75405855	43.51660392	green_space	2301 W 39th St	Jefferson	0	NA	0	naturally_occurring	NA	NA	SiouxFalls	NA	NA	NA	NA	NA	NA	NA	NA	NA	NA
T2986	01/08/2020	999	NA	Sioux Falls	South Dakota	-96.75139386	43.53131436	green_space	1601 S Western Ave	Spellerberg	0	NA	0	no_info	NA	NA	SiouxFalls	NA	NA	NA	NA	NA	NA	NA	NA	NA	NA
T7068	01/08/2020	999	NA	Sioux Falls	South Dakota	-96.7052742	43.55302367	green_space	1501 E 4th St	Winona	0	NA	0	no_info	NA	NA	SiouxFalls	NA	NA	NA	NA	NA	NA	NA	NA	NA	NA
T546	01/08/2020	Ashgr summit	Fraxinus pennsylvanica	Sioux Falls	South Dakota	-96.73339108	43.50830134	green_space	3901 S Minnesota Ave	Yankton trail	15	NA	0	naturally_occurring	NA	0 to 15.24 cm	SiouxFalls	NA	NA	NA	NA	NA	NA	NA	NA	NA	NA
T560	01/08/2020	Ginkgo	Gingko biloba	Sioux Falls	South Dakota	-96.73382176	43.5077685	green_space	3901 S Minnesota Ave	Yankton trail	1	poor	29.52756	no_info	more than 18.29 m	0 to 15.24 cm	SiouxFalls	NA	NA	NA	NA	NA	NA	NA	NA	NA	NA
T561	01/09/2020	Ashgr mrshl sdls	Fraxinus pennsylvanica	Sioux Falls	South Dakota	-96.73393519	43.5076103	green_space	3901 S Minnesota Ave	Yankton trail	8	fair	118.11024	naturally_occurring	more than 18.29 m	0 to 15.24 cm	SiouxFalls	NA	NA	NA	NA	NA	NA	NA	NA	NA	NA
T562	01/08/2020	Ashgr mrshl sdls	Fraxinus pennsylvanica	Sioux Falls	South Dakota	-96.73398185	43.50772321	green_space	3901 S Minnesota Ave	Yankton trail	8	fair	111.54856	naturally_occurring	more than 18.29 m	0 to 15.24 cm	SiouxFalls	NA	NA	NA	NA	NA	NA	NA	NA	NA	NA
T563	01/08/2020	Ashgr mrshl sdls	Fraxinus pennsylvanica	Sioux Falls	South Dakota	-96.73406735	43.50764626	green_space	3901 S Minnesota Ave	Yankton trail	9	fair	118.11024	naturally_occurring	more than 18.29 m	0 to 15.24 cm	SiouxFalls	NA	NA	NA	NA	NA	NA	NA	NA	NA	NA
T564	01/08/2020	Ashgr mrshl sdls	Fraxinus pennsylvanica	Sioux Falls	South Dakota	-96.73412456	43.50776504	green_space	3901 S Minnesota Ave	Yankton trail	2	fair	72.17848	naturally_occurring	more than 18.29 m	0 to 15.24 cm	SiouxFalls	NA	NA	NA	NA	NA	NA	NA	NA	NA	NA
T565	01/09/2020	Ashgr mrshl sdls	Fraxinus pennsylvanica	Sioux Falls	South Dakota	-96.73423334	43.5078332	green_space	3901 S Minnesota Ave	Yankton trail	7	fair	114.8294	naturally_occurring	more than 18.29 m	0 to 15.24 cm	SiouxFalls	NA	NA	NA	NA	NA	NA	NA	NA	NA	NA
T566	01/08/2020	Ashgr mrshl sdls	Fraxinus pennsylvanica	Sioux Falls	South Dakota	-96.73423379	43.5079772	green_space	3901 S Minnesota Ave	Yankton trail	7	fair	114.8294	naturally_occurring	more than 18.29 m	0 to 15.24 cm	SiouxFalls	NA	NA	NA	NA	NA	NA	NA	NA	NA	NA
T567	01/08/2020	Ashgr summit	Fraxinus pennsylvanica	Sioux Falls	South Dakota	-96.73438654	43.50802215	green_space	3901 S Minnesota Ave	Yankton trail	5	fair	95.14436	naturally_occurring	more than 18.29 m	0 to 15.24 cm	SiouxFalls	NA	NA	NA	NA	NA	NA	NA	NA	NA	NA
T568	01/08/2020	Juniper	Juniperus	Sioux Falls	South Dakota	-96.73331616	43.50840739	green_space	3901 S Minnesota Ave	Yankton trail	14	fair	85.30184	no_info	more than 18.29 m	0 to 15.24 cm	SiouxFalls	NA	NA	NA	NA	NA	NA	NA	NA	NA	NA
T569	01/08/2020	Pinescotch	Pinus sylvestris	Sioux Falls	South Dakota	-96.73386041	43.50836289	green_space	3901 S Minnesota Ave	Yankton trail	16	fair	108.26772	introduced	more than 18.29 m	15.24 to 30.48 cm	SiouxFalls	NA	NA	NA	NA	NA	NA	NA	NA	NA	NA
T570	01/08/2020	Pinescotch	Pinus sylvestris	Sioux Falls	South Dakota	-96.7338988	43.50829622	green_space	3901 S Minnesota Ave	Yankton trail	18	fair	111.54856	introduced	more than 18.29 m	15.24 to 30.48 cm	SiouxFalls	NA	NA	NA	NA	NA	NA	NA	NA	NA	NA
T571	01/08/2020	Pinescotch	Pinus sylvestris	Sioux Falls	South Dakota	-96.73397119	43.5083443	green_space	3901 S Minnesota Ave	Yankton trail	16	fair	108.26772	introduced	more than 18.29 m	15.24 to 30.48 cm	SiouxFalls	NA	NA	NA	NA	NA	NA	NA	NA	NA	NA
T572	01/08/2020	Pinescotch	Pinus sylvestris	Sioux Falls	South Dakota	-96.73413	43.50834151	green_space	3901 S Minnesota Ave	Yankton trail	18	fair	131.2336	introduced	more than 18.29 m	15.24 to 30.48 cm	SiouxFalls	NA	NA	NA	NA	NA	NA	NA	NA	NA	NA
T573	01/08/2020	Pinescotch	Pinus sylvestris	Sioux Falls	South Dakota	-96.73426697	43.50831749	green_space	3901 S Minnesota Ave	Yankton trail	16	fair	98.4252	introduced	more than 18.29 m	15.24 to 30.48 cm	SiouxFalls	NA	NA	NA	NA	NA	NA	NA	NA	NA	NA
T574	01/08/2020	Pinescotch	Pinus sylvestris	Sioux Falls	South Dakota	-96.73435619	43.50825303	green_space	3901 S Minnesota Ave	Yankton trail	14	fair	82.021	introduced	more than 18.29 m	0 to 15.24 cm	SiouxFalls	NA	NA	NA	NA	NA	NA	NA	NA	NA	NA
T997	01/08/2020	Lindenlittleleaf	Tilia cordata	Sioux Falls	South Dakota	-96.74790792	43.50219816	green_space	3901 S Minnesota Ave	Yankton trail	23	fair	124.67192	introduced	more than 18.29 m	15.24 to 30.48 cm	SiouxFalls	NA	NA	NA	NA	NA	NA	NA	NA	NA	NA
T201	05/22/2020	999	NA	Sioux Falls	South Dakota	-96.73272575	43.51843399	green_space	2830 S Duluth Ave	Dugan	0	NA	0	no_info	NA	NA	SiouxFalls	NA	NA	NA	NA	NA	NA	NA	NA	NA	NA
T202	05/22/2020	Maplnorway	Acer platanoides	Sioux Falls	South Dakota	-96.7330078	43.51843432	green_space	2830 S Duluth Ave	Dugan	14	poor	75.45932	introduced	more than 18.29 m	0 to 15.24 cm	SiouxFalls	NA	NA	NA	NA	NA	NA	NA	NA	NA	NA
T203	05/22/2020	Maplnorway	Acer platanoides	Sioux Falls	South Dakota	-96.73325565	43.51842958	green_space	2830 S Duluth Ave	Dugan	14	fair	78.74016	introduced	more than 18.29 m	0 to 15.24 cm	SiouxFalls	NA	NA	NA	NA	NA	NA	NA	NA	NA	NA
T204	01/08/2020	Tatarian maple	Acer tataricum	Sioux Falls	South Dakota	-96.73358937	43.51832891	green_space	2830 S Duluth Ave	Dugan	5	good	49.2126	introduced	more than 18.29 m	0 to 15.24 cm	SiouxFalls	NA	NA	NA	NA	NA	NA	NA	NA	NA	NA
T205	05/22/2020	Maplsugar	Acer saccharum	Sioux Falls	South Dakota	-96.73366729	43.51816934	green_space	2830 S Duluth Ave	Dugan	13	poor	170.60368	naturally_occurring	more than 18.29 m	0 to 15.24 cm	SiouxFalls	NA	NA	NA	NA	NA	NA	NA	NA	NA	NA
T575	01/08/2020	Pinescotch	Pinus sylvestris	Sioux Falls	South Dakota	-96.7342701	43.50823371	green_space	3901 S Minnesota Ave	Yankton trail	13	fair	65.6168	introduced	more than 18.29 m	0 to 15.24 cm	SiouxFalls	NA	NA	NA	NA	NA	NA	NA	NA	NA	NA
T576	01/08/2020	Pinescotch	Pinus sylvestris	Sioux Falls	South Dakota	-96.73433369	43.50818515	green_space	3901 S Minnesota Ave	Yankton trail	16	fair	98.4252	introduced	more than 18.29 m	15.24 to 30.48 cm	SiouxFalls	NA	NA	NA	NA	NA	NA	NA	NA	NA	NA
T577	01/08/2020	Pinescotch	Pinus sylvestris	Sioux Falls	South Dakota	-96.73447577	43.50820398	green_space	3901 S Minnesota Ave	Yankton trail	19	fair	104.98688	introduced	more than 18.29 m	15.24 to 30.48 cm	SiouxFalls	NA	NA	NA	NA	NA	NA	NA	NA	NA	NA
T578	01/08/2020	Pinescotch	Pinus sylvestris	Sioux Falls	South Dakota	-96.73461929	43.50818262	green_space	3901 S Minnesota Ave	Yankton trail	15	fair	114.8294	introduced	more than 18.29 m	0 to 15.24 cm	SiouxFalls	NA	NA	NA	NA	NA	NA	NA	NA	NA	NA
T579	01/08/2020	Pinescotch	Pinus sylvestris	Sioux Falls	South Dakota	-96.73456014	43.50814478	green_space	3901 S Minnesota Ave	Yankton trail	17	fair	82.021	introduced	more than 18.29 m	15.24 to 30.48 cm	SiouxFalls	NA	NA	NA	NA	NA	NA	NA	NA	NA	NA
T580	01/08/2020	999	NA	Sioux Falls	South Dakota	-96.73466441	43.50808771	green_space	3901 S Minnesota Ave	Yankton trail	0	NA	0	no_info	NA	NA	SiouxFalls	NA	NA	NA	NA	NA	NA	NA	NA	NA	NA
T581	01/08/2020	Pinescotch	Pinus sylvestris	Sioux Falls	South Dakota	-96.73489308	43.5081235	green_space	3901 S Minnesota Ave	Yankton trail	11	fair	68.89764	introduced	more than 18.29 m	0 to 15.24 cm	SiouxFalls	NA	NA	NA	NA	NA	NA	NA	NA	NA	NA
T582	01/08/2020	999	NA	Sioux Falls	South Dakota	-96.73495073	43.50806413	green_space	3901 S Minnesota Ave	Yankton trail	0	NA	0	no_info	NA	NA	SiouxFalls	NA	NA	NA	NA	NA	NA	NA	NA	NA	NA
T583	01/08/2020	Ashgr mrshl sdls	Fraxinus pennsylvanica	Sioux Falls	South Dakota	-96.73461201	43.50799746	green_space	3901 S Minnesota Ave	Yankton trail	20	NA	0	naturally_occurring	NA	15.24 to 30.48 cm	SiouxFalls	NA	NA	NA	NA	NA	NA	NA	NA	NA	NA
T585	01/08/2020	999	NA	Sioux Falls	South Dakota	-96.73447729	43.50780522	green_space	3901 S Minnesota Ave	Yankton trail	0	NA	0	no_info	NA	NA	SiouxFalls	NA	NA	NA	NA	NA	NA	NA	NA	NA	NA
T587	01/08/2020	Ashgr mrshl sdls	Fraxinus pennsylvanica	Sioux Falls	South Dakota	-96.734334	43.50760753	green_space	3901 S Minnesota Ave	Yankton trail	7	fair	114.8294	naturally_occurring	more than 18.29 m	0 to 15.24 cm	SiouxFalls	NA	NA	NA	NA	NA	NA	NA	NA	NA	NA
T589	01/08/2020	Ashgr mrshl sdls	Fraxinus pennsylvanica	Sioux Falls	South Dakota	-96.73419789	43.50740981	green_space	3901 S Minnesota Ave	Yankton trail	8	fair	114.8294	naturally_occurring	more than 18.29 m	0 to 15.24 cm	SiouxFalls	NA	NA	NA	NA	NA	NA	NA	NA	NA	NA
T591	01/08/2020	Maplfreeman	Acer freemanii	Sioux Falls	South Dakota	-96.73398127	43.50749902	green_space	3901 S Minnesota Ave	Yankton trail	10	fair	124.67192	introduced	more than 18.29 m	0 to 15.24 cm	SiouxFalls	NA	NA	NA	NA	NA	NA	NA	NA	NA	NA
T592	01/08/2020	Lindenlittleleaf	Tilia cordata	Sioux Falls	South Dakota	-96.73403083	43.50731977	green_space	3901 S Minnesota Ave	Yankton trail	8	fair	98.4252	introduced	more than 18.29 m	0 to 15.24 cm	SiouxFalls	NA	NA	NA	NA	NA	NA	NA	NA	NA	NA
T593	01/08/2020	Lindenlittleleaf	Tilia cordata	Sioux Falls	South Dakota	-96.73408314	43.50721794	green_space	3901 S Minnesota Ave	Yankton trail	8	fair	78.74016	introduced	more than 18.29 m	0 to 15.24 cm	SiouxFalls	NA	NA	NA	NA	NA	NA	NA	NA	NA	NA
T594	01/08/2020	Lindenlittleleaf	Tilia cordata	Sioux Falls	South Dakota	-96.73410828	43.50710145	green_space	3901 S Minnesota Ave	Yankton trail	8	fair	85.30184	introduced	more than 18.29 m	0 to 15.24 cm	SiouxFalls	NA	NA	NA	NA	NA	NA	NA	NA	NA	NA
T595	01/08/2020	Lindenlittleleaf	Tilia cordata	Sioux Falls	South Dakota	-96.7341537	43.50699847	green_space	3901 S Minnesota Ave	Yankton trail	10	fair	78.74016	introduced	more than 18.29 m	0 to 15.24 cm	SiouxFalls	NA	NA	NA	NA	NA	NA	NA	NA	NA	NA
T3054	01/08/2020	Hackberrycommon	Celtis occidentalis	Sioux Falls	South Dakota	-96.73457608	43.50644322	green_space	3901 S Minnesota Ave	Yankton trail	2	good	32.8084	naturally_occurring	more than 18.29 m	0 to 15.24 cm	SiouxFalls	NA	NA	NA	NA	NA	NA	NA	NA	NA	NA
T3055	01/08/2020	Hackberrycommon	Celtis occidentalis	Sioux Falls	South Dakota	-96.73431144	43.50605634	green_space	3901 S Minnesota Ave	Yankton trail	2	good	32.8084	naturally_occurring	more than 18.29 m	0 to 15.24 cm	SiouxFalls	NA	NA	NA	NA	NA	NA	NA	NA	NA	NA
T3309	01/08/2020	Fir douglas	Pseudotsuga menziesii	Sioux Falls	South Dakota	-96.69934838	43.53307785	green_space	2000 E 24th St	Riverdale	1	poor	9.84252	introduced	9.14 to 13.71 m	0 to 15.24 cm	SiouxFalls	NA	NA	NA	NA	NA	NA	NA	NA	NA	NA
T596	01/08/2020	Lindenlittleleaf	Tilia cordata	Sioux Falls	South Dakota	-96.73419774	43.50689547	green_space	3901 S Minnesota Ave	Yankton trail	10	fair	91.86352	introduced	more than 18.29 m	0 to 15.24 cm	SiouxFalls	NA	NA	NA	NA	NA	NA	NA	NA	NA	NA
T597	01/08/2020	Lindenlittleleaf	Tilia cordata	Sioux Falls	South Dakota	-96.73422696	43.50678108	green_space	3901 S Minnesota Ave	Yankton trail	10	fair	78.74016	introduced	more than 18.29 m	0 to 15.24 cm	SiouxFalls	NA	NA	NA	NA	NA	NA	NA	NA	NA	NA
T598	01/08/2020	Lindenlittleleaf	Tilia cordata	Sioux Falls	South Dakota	-96.73426838	43.50667399	green_space	3901 S Minnesota Ave	Yankton trail	8	fair	88.58268	introduced	more than 18.29 m	0 to 15.24 cm	SiouxFalls	NA	NA	NA	NA	NA	NA	NA	NA	NA	NA
T599	01/08/2020	Lindenlittleleaf	Tilia cordata	Sioux Falls	South Dakota	-96.73431653	43.50657207	green_space	3901 S Minnesota Ave	Yankton trail	8	fair	78.74016	introduced	more than 18.29 m	0 to 15.24 cm	SiouxFalls	NA	NA	NA	NA	NA	NA	NA	NA	NA	NA
T600	01/08/2020	Lindenlittleleaf	Tilia cordata	Sioux Falls	South Dakota	-96.73434837	43.50646177	green_space	3901 S Minnesota Ave	Yankton trail	5	fair	62.33596	introduced	more than 18.29 m	0 to 15.24 cm	SiouxFalls	NA	NA	NA	NA	NA	NA	NA	NA	NA	NA
T601	01/08/2020	Lindenlittleleaf	Tilia cordata	Sioux Falls	South Dakota	-96.7343916	43.50635242	green_space	3901 S Minnesota Ave	Yankton trail	7	fair	75.45932	introduced	more than 18.29 m	0 to 15.24 cm	SiouxFalls	NA	NA	NA	NA	NA	NA	NA	NA	NA	NA
T602	01/08/2020	Ashgr summit	Fraxinus pennsylvanica	Sioux Falls	South Dakota	-96.7340852	43.50632747	green_space	3901 S Minnesota Ave	Yankton trail	10	NA	0	naturally_occurring	NA	0 to 15.24 cm	SiouxFalls	NA	NA	NA	NA	NA	NA	NA	NA	NA	NA
T603	01/08/2020	Ashgr summit	Fraxinus pennsylvanica	Sioux Falls	South Dakota	-96.73415461	43.50634395	green_space	3901 S Minnesota Ave	Yankton trail	10	NA	0	naturally_occurring	NA	0 to 15.24 cm	SiouxFalls	NA	NA	NA	NA	NA	NA	NA	NA	NA	NA
T604	01/08/2020	Ashgr summit	Fraxinus pennsylvanica	Sioux Falls	South Dakota	-96.73391224	43.50616736	green_space	3901 S Minnesota Ave	Yankton trail	10	NA	0	naturally_occurring	NA	0 to 15.24 cm	SiouxFalls	NA	NA	NA	NA	NA	NA	NA	NA	NA	NA
T605	01/08/2020	Ashgr summit	Fraxinus pennsylvanica	Sioux Falls	South Dakota	-96.73398025	43.50618213	green_space	3901 S Minnesota Ave	Yankton trail	6	NA	0	naturally_occurring	NA	0 to 15.24 cm	SiouxFalls	NA	NA	NA	NA	NA	NA	NA	NA	NA	NA
T606	01/08/2020	Ashgr summit	Fraxinus pennsylvanica	Sioux Falls	South Dakota	-96.73354446	43.50700843	green_space	3901 S Minnesota Ave	Yankton trail	11	NA	0	naturally_occurring	NA	0 to 15.24 cm	SiouxFalls	NA	NA	NA	NA	NA	NA	NA	NA	NA	NA
T607	01/08/2020	Ashgr summit	Fraxinus pennsylvanica	Sioux Falls	South Dakota	-96.73366655	43.50705178	green_space	3901 S Minnesota Ave	Yankton trail	11	NA	0	naturally_occurring	NA	0 to 15.24 cm	SiouxFalls	NA	NA	NA	NA	NA	NA	NA	NA	NA	NA
T608	01/08/2020	Ashgr summit	Fraxinus pennsylvanica	Sioux Falls	South Dakota	-96.73374298	43.50724375	green_space	3901 S Minnesota Ave	Yankton trail	10	NA	0	naturally_occurring	NA	0 to 15.24 cm	SiouxFalls	NA	NA	NA	NA	NA	NA	NA	NA	NA	NA
T609	01/08/2020	Ashgr summit	Fraxinus pennsylvanica	Sioux Falls	South Dakota	-96.73380879	43.50726074	green_space	3901 S Minnesota Ave	Yankton trail	8	NA	0	naturally_occurring	NA	0 to 15.24 cm	SiouxFalls	NA	NA	NA	NA	NA	NA	NA	NA	NA	NA
T610	01/09/2020	Ashgr mrshl sdls	Fraxinus pennsylvanica	Sioux Falls	South Dakota	-96.73343791	43.50668805	green_space	3901 S Minnesota Ave	Yankton trail	6	fair	111.54856	naturally_occurring	more than 18.29 m	0 to 15.24 cm	SiouxFalls	NA	NA	NA	NA	NA	NA	NA	NA	NA	NA
T611	01/09/2020	Ashgr mrshl sdls	Fraxinus pennsylvanica	Sioux Falls	South Dakota	-96.73346618	43.50658243	green_space	3901 S Minnesota Ave	Yankton trail	11	fair	147.6378	naturally_occurring	more than 18.29 m	0 to 15.24 cm	SiouxFalls	NA	NA	NA	NA	NA	NA	NA	NA	NA	NA
T612	01/09/2020	Ashgr mrshl sdls	Fraxinus pennsylvanica	Sioux Falls	South Dakota	-96.73351236	43.5064748	green_space	3901 S Minnesota Ave	Yankton trail	11	fair	164.042	naturally_occurring	more than 18.29 m	0 to 15.24 cm	SiouxFalls	NA	NA	NA	NA	NA	NA	NA	NA	NA	NA
T613	01/09/2020	Ashgr mrshl sdls	Fraxinus pennsylvanica	Sioux Falls	South Dakota	-96.7335552	43.50636946	green_space	3901 S Minnesota Ave	Yankton trail	11	fair	150.91864	naturally_occurring	more than 18.29 m	0 to 15.24 cm	SiouxFalls	NA	NA	NA	NA	NA	NA	NA	NA	NA	NA
T614	01/09/2020	Ashgr mrshl sdls	Fraxinus pennsylvanica	Sioux Falls	South Dakota	-96.73359002	43.50626196	green_space	3901 S Minnesota Ave	Yankton trail	8	fair	134.51444	naturally_occurring	more than 18.29 m	0 to 15.24 cm	SiouxFalls	NA	NA	NA	NA	NA	NA	NA	NA	NA	NA
T615	01/09/2020	Ashgr mrshl sdls	Fraxinus pennsylvanica	Sioux Falls	South Dakota	-96.73363519	43.5061378	green_space	3901 S Minnesota Ave	Yankton trail	5	fair	91.86352	naturally_occurring	more than 18.29 m	0 to 15.24 cm	SiouxFalls	NA	NA	NA	NA	NA	NA	NA	NA	NA	NA
T616	01/09/2020	Ashgr mrshl sdls	Fraxinus pennsylvanica	Sioux Falls	South Dakota	-96.73369577	43.50603517	green_space	3901 S Minnesota Ave	Yankton trail	3	fair	59.05512	naturally_occurring	more than 18.29 m	0 to 15.24 cm	SiouxFalls	NA	NA	NA	NA	NA	NA	NA	NA	NA	NA
T617	01/08/2020	999	NA	Sioux Falls	South Dakota	-96.73410393	43.50575775	green_space	3901 S Minnesota Ave	Yankton trail	0	NA	0	no_info	NA	NA	SiouxFalls	NA	NA	NA	NA	NA	NA	NA	NA	NA	NA
T619	01/08/2020	Ashgr mrshl sdls	Fraxinus pennsylvanica	Sioux Falls	South Dakota	-96.73424318	43.50595211	green_space	3901 S Minnesota Ave	Yankton trail	5	poor	75.45932	naturally_occurring	more than 18.29 m	0 to 15.24 cm	SiouxFalls	NA	NA	NA	NA	NA	NA	NA	NA	NA	NA
T621	01/09/2020	Ashgr mrshl sdls	Fraxinus pennsylvanica	Sioux Falls	South Dakota	-96.73437971	43.5061502	green_space	3901 S Minnesota Ave	Yankton trail	12	fair	137.79528	naturally_occurring	more than 18.29 m	0 to 15.24 cm	SiouxFalls	NA	NA	NA	NA	NA	NA	NA	NA	NA	NA
T623	01/08/2020	Ashgr mrshl sdls	Fraxinus pennsylvanica	Sioux Falls	South Dakota	-96.73451239	43.50634727	green_space	3901 S Minnesota Ave	Yankton trail	7	fair	104.98688	naturally_occurring	more than 18.29 m	0 to 15.24 cm	SiouxFalls	NA	NA	NA	NA	NA	NA	NA	NA	NA	NA
T625	01/08/2020	Ashgr mrshl sdls	Fraxinus pennsylvanica	Sioux Falls	South Dakota	-96.73464999	43.50654742	green_space	3901 S Minnesota Ave	Yankton trail	8	fair	108.26772	naturally_occurring	more than 18.29 m	0 to 15.24 cm	SiouxFalls	NA	NA	NA	NA	NA	NA	NA	NA	NA	NA
T627	01/08/2020	Ashgr mrshl sdls	Fraxinus pennsylvanica	Sioux Falls	South Dakota	-96.73487302	43.506808	green_space	3901 S Minnesota Ave	Yankton trail	8	fair	104.98688	naturally_occurring	more than 18.29 m	0 to 15.24 cm	SiouxFalls	NA	NA	NA	NA	NA	NA	NA	NA	NA	NA
T629	01/08/2020	Ashgr mrshl sdls	Fraxinus pennsylvanica	Sioux Falls	South Dakota	-96.7350002	43.50700113	green_space	3901 S Minnesota Ave	Yankton trail	9	fair	118.11024	naturally_occurring	more than 18.29 m	0 to 15.24 cm	SiouxFalls	NA	NA	NA	NA	NA	NA	NA	NA	NA	NA
T631	01/08/2020	Ashgr mrshl sdls	Fraxinus pennsylvanica	Sioux Falls	South Dakota	-96.73513302	43.50719135	green_space	3901 S Minnesota Ave	Yankton trail	9	fair	114.8294	naturally_occurring	more than 18.29 m	0 to 15.24 cm	SiouxFalls	NA	NA	NA	NA	NA	NA	NA	NA	NA	NA
T633	01/08/2020	Ashgr mrshl sdls	Fraxinus pennsylvanica	Sioux Falls	South Dakota	-96.73526836	43.50738867	green_space	3901 S Minnesota Ave	Yankton trail	9	fair	131.2336	naturally_occurring	more than 18.29 m	0 to 15.24 cm	SiouxFalls	NA	NA	NA	NA	NA	NA	NA	NA	NA	NA
T635	01/08/2020	Ashgr mrshl sdls	Fraxinus pennsylvanica	Sioux Falls	South Dakota	-96.73540811	43.50757903	green_space	3901 S Minnesota Ave	Yankton trail	10	fair	118.11024	naturally_occurring	more than 18.29 m	0 to 15.24 cm	SiouxFalls	NA	NA	NA	NA	NA	NA	NA	NA	NA	NA
T637	01/08/2020	Ashgr summit	Fraxinus pennsylvanica	Sioux Falls	South Dakota	-96.73288247	43.50841944	green_space	3901 S Minnesota Ave	Yankton trail	13	NA	0	naturally_occurring	NA	0 to 15.24 cm	SiouxFalls	NA	NA	NA	NA	NA	NA	NA	NA	NA	NA
T638	01/08/2020	Maplnorway	Acer platanoides	Sioux Falls	South Dakota	-96.73305447	43.50823998	green_space	3901 S Minnesota Ave	Yankton trail	9	poor	104.98688	introduced	more than 18.29 m	0 to 15.24 cm	SiouxFalls	NA	NA	NA	NA	NA	NA	NA	NA	NA	NA
T639	01/08/2020	Maplnorway	Acer platanoides	Sioux Falls	South Dakota	-96.73317148	43.50814691	green_space	3901 S Minnesota Ave	Yankton trail	8	fair	108.26772	introduced	more than 18.29 m	0 to 15.24 cm	SiouxFalls	NA	NA	NA	NA	NA	NA	NA	NA	NA	NA
T640	01/08/2020	999	NA	Sioux Falls	South Dakota	-96.73325675	43.50804497	green_space	3901 S Minnesota Ave	Yankton trail	0	NA	0	no_info	NA	NA	SiouxFalls	NA	NA	NA	NA	NA	NA	NA	NA	NA	NA
T641	01/08/2020	Crabapple	Malus	Sioux Falls	South Dakota	-96.73354287	43.50774075	green_space	3901 S Minnesota Ave	Yankton trail	5	fair	45.93176	no_info	more than 18.29 m	0 to 15.24 cm	SiouxFalls	NA	NA	NA	NA	NA	NA	NA	NA	NA	NA
T642	01/08/2020	Crabapple	Malus	Sioux Falls	South Dakota	-96.73353117	43.50769654	green_space	3901 S Minnesota Ave	Yankton trail	5	fair	52.49344	no_info	more than 18.29 m	0 to 15.24 cm	SiouxFalls	NA	NA	NA	NA	NA	NA	NA	NA	NA	NA
T643	01/08/2020	Hackberrycommon	Celtis occidentalis	Sioux Falls	South Dakota	-96.73362467	43.50754184	green_space	3901 S Minnesota Ave	Yankton trail	6	fair	75.45932	naturally_occurring	more than 18.29 m	0 to 15.24 cm	SiouxFalls	NA	NA	NA	NA	NA	NA	NA	NA	NA	NA
T644	01/08/2020	Maplfrman aut bl	Acer freemanii	Sioux Falls	South Dakota	-96.73356447	43.50742421	green_space	3901 S Minnesota Ave	Yankton trail	9	fair	121.39108	introduced	more than 18.29 m	0 to 15.24 cm	SiouxFalls	NA	NA	NA	NA	NA	NA	NA	NA	NA	NA
T645	04/10/2020	Hackberrycommon	Celtis occidentalis	Sioux Falls	South Dakota	-96.73333198	43.50781119	green_space	3901 S Minnesota Ave	Yankton trail	7	fair	91.86352	naturally_occurring	more than 18.29 m	0 to 15.24 cm	SiouxFalls	NA	NA	NA	NA	NA	NA	NA	NA	NA	NA
T647	01/09/2020	Ashgr mrshl sdls	Fraxinus pennsylvanica	Sioux Falls	South Dakota	-96.73623197	43.50721185	green_space	3901 S Minnesota Ave	Yankton trail	9	fair	121.39108	naturally_occurring	more than 18.29 m	0 to 15.24 cm	SiouxFalls	NA	NA	NA	NA	NA	NA	NA	NA	NA	NA
T649	01/08/2020	Ashgr mrshl sdls	Fraxinus pennsylvanica	Sioux Falls	South Dakota	-96.73609011	43.50701743	green_space	3901 S Minnesota Ave	Yankton trail	9	fair	111.54856	naturally_occurring	more than 18.29 m	0 to 15.24 cm	SiouxFalls	NA	NA	NA	NA	NA	NA	NA	NA	NA	NA
T651	01/08/2020	Ashgr mrshl sdls	Fraxinus pennsylvanica	Sioux Falls	South Dakota	-96.73595851	43.50682605	green_space	3901 S Minnesota Ave	Yankton trail	9	fair	104.98688	naturally_occurring	more than 18.29 m	0 to 15.24 cm	SiouxFalls	NA	NA	NA	NA	NA	NA	NA	NA	NA	NA
T653	01/08/2020	Ashgr mrshl sdls	Fraxinus pennsylvanica	Sioux Falls	South Dakota	-96.73582453	43.50662906	green_space	3901 S Minnesota Ave	Yankton trail	8	fair	121.39108	naturally_occurring	more than 18.29 m	0 to 15.24 cm	SiouxFalls	NA	NA	NA	NA	NA	NA	NA	NA	NA	NA
T655	01/08/2020	Ashgr mrshl sdls	Fraxinus pennsylvanica	Sioux Falls	South Dakota	-96.73568156	43.5064299	green_space	3901 S Minnesota Ave	Yankton trail	8	fair	114.8294	naturally_occurring	more than 18.29 m	0 to 15.24 cm	SiouxFalls	NA	NA	NA	NA	NA	NA	NA	NA	NA	NA
T657	01/09/2020	Ashgr mrshl sdls	Fraxinus pennsylvanica	Sioux Falls	South Dakota	-96.73554086	43.50623928	green_space	3901 S Minnesota Ave	Yankton trail	9	fair	111.54856	naturally_occurring	more than 18.29 m	0 to 15.24 cm	SiouxFalls	NA	NA	NA	NA	NA	NA	NA	NA	NA	NA
T659	01/09/2020	Ashgr mrshl sdls	Fraxinus pennsylvanica	Sioux Falls	South Dakota	-96.73540282	43.50604683	green_space	3901 S Minnesota Ave	Yankton trail	8	fair	114.8294	naturally_occurring	more than 18.29 m	0 to 15.24 cm	SiouxFalls	NA	NA	NA	NA	NA	NA	NA	NA	NA	NA
T661	01/09/2020	Ashgr mrshl sdls	Fraxinus pennsylvanica	Sioux Falls	South Dakota	-96.73526349	43.50585435	green_space	3901 S Minnesota Ave	Yankton trail	8	fair	108.26772	naturally_occurring	more than 18.29 m	0 to 15.24 cm	SiouxFalls	NA	NA	NA	NA	NA	NA	NA	NA	NA	NA
T663	01/09/2020	Ashgr mrshl sdls	Fraxinus pennsylvanica	Sioux Falls	South Dakota	-96.73514401	43.5056785	green_space	3901 S Minnesota Ave	Yankton trail	8	fair	101.70604	naturally_occurring	more than 18.29 m	0 to 15.24 cm	SiouxFalls	NA	NA	NA	NA	NA	NA	NA	NA	NA	NA
T665	01/09/2020	Ashgr mrshl sdls	Fraxinus pennsylvanica	Sioux Falls	South Dakota	-96.7349961	43.50548	green_space	3901 S Minnesota Ave	Yankton trail	8	fair	108.26772	naturally_occurring	more than 18.29 m	0 to 15.24 cm	SiouxFalls	NA	NA	NA	NA	NA	NA	NA	NA	NA	NA
T666	01/09/2020	Ashgr mrshl sdls	Fraxinus pennsylvanica	Sioux Falls	South Dakota	-96.73492587	43.50538139	green_space	3901 S Minnesota Ave	Yankton trail	7	fair	104.98688	naturally_occurring	more than 18.29 m	0 to 15.24 cm	SiouxFalls	NA	NA	NA	NA	NA	NA	NA	NA	NA	NA
T667	01/08/2020	999	NA	Sioux Falls	South Dakota	-96.7235342	43.50900902	green_space	3501 S Cliff Ave	Tomar	0	NA	0	no_info	NA	NA	SiouxFalls	NA	NA	NA	NA	NA	NA	NA	NA	NA	NA
T668	01/08/2020	999	NA	Sioux Falls	South Dakota	-96.72369911	43.50900595	green_space	3501 S Cliff Ave	Tomar	0	NA	0	no_info	NA	NA	SiouxFalls	NA	NA	NA	NA	NA	NA	NA	NA	NA	NA
T669	01/08/2020	Ashgr summit	Fraxinus pennsylvanica	Sioux Falls	South Dakota	-96.72386815	43.50900865	green_space	3501 S Cliff Ave	Tomar	14	fair	150.91864	naturally_occurring	more than 18.29 m	0 to 15.24 cm	SiouxFalls	NA	NA	NA	NA	NA	NA	NA	NA	NA	NA
T670	01/08/2020	Honeylcst shdmstr	Gleditsia triacanthos	Sioux Falls	South Dakota	-96.72402018	43.50900804	green_space	3501 S Cliff Ave	Tomar	5	fair	55.77428	naturally_occurring	more than 18.29 m	0 to 15.24 cm	SiouxFalls	NA	NA	NA	NA	NA	NA	NA	NA	NA	NA
T671	01/08/2020	999	NA	Sioux Falls	South Dakota	-96.72420587	43.50900872	green_space	3501 S Cliff Ave	Tomar	0	NA	0	no_info	NA	NA	SiouxFalls	NA	NA	NA	NA	NA	NA	NA	NA	NA	NA
T672	01/08/2020	999	NA	Sioux Falls	South Dakota	-96.72438355	43.50901027	green_space	3501 S Cliff Ave	Tomar	0	NA	0	no_info	NA	NA	SiouxFalls	NA	NA	NA	NA	NA	NA	NA	NA	NA	NA
T673	01/08/2020	Ashgr summit	Fraxinus pennsylvanica	Sioux Falls	South Dakota	-96.7245471	43.50901286	green_space	3501 S Cliff Ave	Tomar	19	fair	150.91864	naturally_occurring	more than 18.29 m	15.24 to 30.48 cm	SiouxFalls	NA	NA	NA	NA	NA	NA	NA	NA	NA	NA
T674	01/08/2020	999	NA	Sioux Falls	South Dakota	-96.72472639	43.50901044	green_space	3501 S Cliff Ave	Tomar	0	NA	0	no_info	NA	NA	SiouxFalls	NA	NA	NA	NA	NA	NA	NA	NA	NA	NA
T675	01/08/2020	999	NA	Sioux Falls	South Dakota	-96.7248928	43.50900976	green_space	3501 S Cliff Ave	Tomar	0	NA	0	no_info	NA	NA	SiouxFalls	NA	NA	NA	NA	NA	NA	NA	NA	NA	NA
T676	01/08/2020	Maplnorway	Acer platanoides	Sioux Falls	South Dakota	-96.72506016	43.50900843	green_space	3501 S Cliff Ave	Tomar	12	fair	98.4252	introduced	more than 18.29 m	0 to 15.24 cm	SiouxFalls	NA	NA	NA	NA	NA	NA	NA	NA	NA	NA
T677	01/08/2020	999	NA	Sioux Falls	South Dakota	-96.72522923	43.50901047	green_space	3501 S Cliff Ave	Tomar	0	NA	0	no_info	NA	NA	SiouxFalls	NA	NA	NA	NA	NA	NA	NA	NA	NA	NA
T678	01/08/2020	Ashgr patmore	Fraxinus pennsylvanica	Sioux Falls	South Dakota	-96.72539706	43.50901115	green_space	3501 S Cliff Ave	Tomar	6	fair	98.4252	naturally_occurring	more than 18.29 m	0 to 15.24 cm	SiouxFalls	NA	NA	NA	NA	NA	NA	NA	NA	NA	NA
T5461	06/01/2020	Maplnorway	Acer platanoides	Sioux Falls	South Dakota	-96.7621463	43.53817551	green_space	2705 W 12th St	Great plains zoo	12	poor	88.58268	introduced	more than 18.29 m	0 to 15.24 cm	SiouxFalls	NA	NA	NA	NA	NA	NA	NA	NA	NA	NA
T154	06/01/2020	Ashgr mrshl sdls	Fraxinus pennsylvanica	Sioux Falls	South Dakota	-96.75466589	43.51659893	green_space	2301 W 39th St	Jefferson	0	NA	0	naturally_occurring	NA	NA	SiouxFalls	NA	NA	NA	NA	NA	NA	NA	NA	NA	NA
T491	01/08/2020	Oaknorthern red	Quercus rubra	Sioux Falls	South Dakota	-96.72553396	43.50804865	green_space	3501 S Cliff Ave	Tomar	17	fair	134.51444	introduced	more than 18.29 m	15.24 to 30.48 cm	SiouxFalls	NA	NA	NA	NA	NA	NA	NA	NA	NA	NA
T492	01/08/2020	Hackberrycommon	Celtis occidentalis	Sioux Falls	South Dakota	-96.72554162	43.50789311	green_space	3501 S Cliff Ave	Tomar	14	fair	78.74016	naturally_occurring	more than 18.29 m	0 to 15.24 cm	SiouxFalls	NA	NA	NA	NA	NA	NA	NA	NA	NA	NA
T496	01/08/2020	Spruceblk hills	Picea glauca	Sioux Falls	South Dakota	-96.72524162	43.50788278	green_space	3501 S Cliff Ave	Tomar	11	fair	88.58268	naturally_occurring	more than 18.29 m	0 to 15.24 cm	SiouxFalls	NA	NA	NA	NA	NA	NA	NA	NA	NA	NA
T497	01/08/2020	Spruceblk hills	Picea glauca	Sioux Falls	South Dakota	-96.72511952	43.50788124	green_space	3501 S Cliff Ave	Tomar	12	fair	121.39108	naturally_occurring	more than 18.29 m	0 to 15.24 cm	SiouxFalls	NA	NA	NA	NA	NA	NA	NA	NA	NA	NA
T498	01/08/2020	Spruceblk hills	Picea glauca	Sioux Falls	South Dakota	-96.725173	43.50795344	green_space	3501 S Cliff Ave	Tomar	11	fair	91.86352	naturally_occurring	more than 18.29 m	0 to 15.24 cm	SiouxFalls	NA	NA	NA	NA	NA	NA	NA	NA	NA	NA
T499	01/08/2020	Oaknorthern red	Quercus rubra	Sioux Falls	South Dakota	-96.7251913	43.50811652	green_space	3501 S Cliff Ave	Tomar	23	fair	144.35696	introduced	more than 18.29 m	15.24 to 30.48 cm	SiouxFalls	NA	NA	NA	NA	NA	NA	NA	NA	NA	NA
T500	04/15/2020	Hackberrycommon	Celtis occidentalis	Sioux Falls	South Dakota	-96.7250491	43.50801783	green_space	3501 S Cliff Ave	Tomar	18	fair	164.042	naturally_occurring	more than 18.29 m	15.24 to 30.48 cm	SiouxFalls	NA	NA	NA	NA	NA	NA	NA	NA	NA	NA
T501	01/08/2020	Oaknorthern red	Quercus rubra	Sioux Falls	South Dakota	-96.72485046	43.50808197	green_space	3501 S Cliff Ave	Tomar	19	fair	147.6378	introduced	more than 18.29 m	15.24 to 30.48 cm	SiouxFalls	NA	NA	NA	NA	NA	NA	NA	NA	NA	NA
T502	01/08/2020	Hackberrycommon	Celtis occidentalis	Sioux Falls	South Dakota	-96.72479613	43.50793704	green_space	3501 S Cliff Ave	Tomar	13	fair	114.8294	naturally_occurring	more than 18.29 m	0 to 15.24 cm	SiouxFalls	NA	NA	NA	NA	NA	NA	NA	NA	NA	NA
T510	01/08/2020	Pineaustrian	Pinus nigra	Sioux Falls	South Dakota	-96.72396364	43.50789379	green_space	3501 S Cliff Ave	Tomar	13	fair	85.30184	introduced	more than 18.29 m	0 to 15.24 cm	SiouxFalls	NA	NA	NA	NA	NA	NA	NA	NA	NA	NA
T511	01/08/2020	Pineaustrian	Pinus nigra	Sioux Falls	South Dakota	-96.72391454	43.50796483	green_space	3501 S Cliff Ave	Tomar	15	fair	78.74016	introduced	more than 18.29 m	0 to 15.24 cm	SiouxFalls	NA	NA	NA	NA	NA	NA	NA	NA	NA	NA
T512	01/08/2020	999	NA	Sioux Falls	South Dakota	-96.72390567	43.50804346	green_space	3501 S Cliff Ave	Tomar	0	NA	0	no_info	NA	NA	SiouxFalls	NA	NA	NA	NA	NA	NA	NA	NA	NA	NA
T513	01/08/2020	Firwhite	Abies concolor	Sioux Falls	South Dakota	-96.7240219	43.50796875	green_space	3501 S Cliff Ave	Tomar	8	fair	62.33596	introduced	more than 18.29 m	0 to 15.24 cm	SiouxFalls	NA	NA	NA	NA	NA	NA	NA	NA	NA	NA
T514	01/08/2020	999	NA	Sioux Falls	South Dakota	-96.72399911	43.50802254	green_space	3501 S Cliff Ave	Tomar	0	NA	0	no_info	NA	NA	SiouxFalls	NA	NA	NA	NA	NA	NA	NA	NA	NA	NA
T515	01/08/2020	999	NA	Sioux Falls	South Dakota	-96.72413464	43.50802435	green_space	3501 S Cliff Ave	Tomar	0	NA	0	no_info	NA	NA	SiouxFalls	NA	NA	NA	NA	NA	NA	NA	NA	NA	NA
T516	01/08/2020	Fir douglas	Pseudotsuga menziesii	Sioux Falls	South Dakota	-96.72413583	43.50796035	green_space	3501 S Cliff Ave	Tomar	12	fair	72.17848	introduced	more than 18.29 m	0 to 15.24 cm	SiouxFalls	NA	NA	NA	NA	NA	NA	NA	NA	NA	NA
T517	01/08/2020	Firwhite	Abies concolor	Sioux Falls	South Dakota	-96.72407495	43.50788978	green_space	3501 S Cliff Ave	Tomar	4	fair	36.08924	introduced	more than 18.29 m	0 to 15.24 cm	SiouxFalls	NA	NA	NA	NA	NA	NA	NA	NA	NA	NA
T518	01/08/2020	Pineaustrian	Pinus nigra	Sioux Falls	South Dakota	-96.72420296	43.50789678	green_space	3501 S Cliff Ave	Tomar	11	fair	59.05512	introduced	more than 18.29 m	0 to 15.24 cm	SiouxFalls	NA	NA	NA	NA	NA	NA	NA	NA	NA	NA
T519	01/08/2020	Pineaustrian	Pinus nigra	Sioux Falls	South Dakota	-96.72429851	43.50788979	green_space	3501 S Cliff Ave	Tomar	9	fair	59.05512	introduced	more than 18.29 m	0 to 15.24 cm	SiouxFalls	NA	NA	NA	NA	NA	NA	NA	NA	NA	NA
T520	04/15/2020	Firwhite	Abies concolor	Sioux Falls	South Dakota	-96.72424474	43.50795541	green_space	3501 S Cliff Ave	Tomar	10	poor	62.33596	introduced	more than 18.29 m	0 to 15.24 cm	SiouxFalls	NA	NA	NA	NA	NA	NA	NA	NA	NA	NA
T521	01/08/2020	Oaknorthern red	Quercus rubra	Sioux Falls	South Dakota	-96.72386498	43.50827588	green_space	3501 S Cliff Ave	Tomar	5	fair	72.17848	introduced	more than 18.29 m	0 to 15.24 cm	SiouxFalls	NA	NA	NA	NA	NA	NA	NA	NA	NA	NA
T522	01/08/2020	Oakbur	Quercus macrocarpa	Sioux Falls	South Dakota	-96.72381694	43.508384	green_space	3501 S Cliff Ave	Tomar	4	fair	65.6168	naturally_occurring	more than 18.29 m	0 to 15.24 cm	SiouxFalls	NA	NA	NA	NA	NA	NA	NA	NA	NA	NA
T523	04/15/2020	Oakswamp white	Quercus bicolor	Sioux Falls	South Dakota	-96.72376447	43.50847987	green_space	3501 S Cliff Ave	Tomar	10	good	114.8294	introduced	more than 18.29 m	0 to 15.24 cm	SiouxFalls	NA	NA	NA	NA	NA	NA	NA	NA	NA	NA
T524	01/08/2020	Oaknorthern red	Quercus rubra	Sioux Falls	South Dakota	-96.72371706	43.50858702	green_space	3501 S Cliff Ave	Tomar	9	fair	114.8294	introduced	more than 18.29 m	0 to 15.24 cm	SiouxFalls	NA	NA	NA	NA	NA	NA	NA	NA	NA	NA
T525	01/08/2020	Oakswamp white	Quercus bicolor	Sioux Falls	South Dakota	-96.72366191	43.50868998	green_space	3501 S Cliff Ave	Tomar	9	fair	91.86352	introduced	more than 18.29 m	0 to 15.24 cm	SiouxFalls	NA	NA	NA	NA	NA	NA	NA	NA	NA	NA
T526	01/08/2020	Spruceblk hills	Picea glauca	Sioux Falls	South Dakota	-96.72509939	43.50868314	green_space	3501 S Cliff Ave	Tomar	16	fair	98.4252	naturally_occurring	more than 18.29 m	15.24 to 30.48 cm	SiouxFalls	NA	NA	NA	NA	NA	NA	NA	NA	NA	NA
T527	01/08/2020	Spruceblk hills	Picea glauca	Sioux Falls	South Dakota	-96.72510501	43.50854044	green_space	3501 S Cliff Ave	Tomar	19	fair	82.021	naturally_occurring	more than 18.29 m	15.24 to 30.48 cm	SiouxFalls	NA	NA	NA	NA	NA	NA	NA	NA	NA	NA
T528	01/08/2020	999	NA	Sioux Falls	South Dakota	-96.7250104	43.50850253	green_space	3501 S Cliff Ave	Tomar	0	NA	0	no_info	NA	NA	SiouxFalls	NA	NA	NA	NA	NA	NA	NA	NA	NA	NA
T529	01/08/2020	999	NA	Sioux Falls	South Dakota	-96.72486321	43.50849839	green_space	3501 S Cliff Ave	Tomar	0	NA	0	no_info	NA	NA	SiouxFalls	NA	NA	NA	NA	NA	NA	NA	NA	NA	NA
T530	01/08/2020	999	NA	Sioux Falls	South Dakota	-96.72482227	43.50840692	green_space	3501 S Cliff Ave	Tomar	0	NA	0	no_info	NA	NA	SiouxFalls	NA	NA	NA	NA	NA	NA	NA	NA	NA	NA
T531	01/08/2020	999	NA	Sioux Falls	South Dakota	-96.72492103	43.50832917	green_space	3501 S Cliff Ave	Tomar	0	NA	0	no_info	NA	NA	SiouxFalls	NA	NA	NA	NA	NA	NA	NA	NA	NA	NA
T532	01/08/2020	Maplnwy schewdlr	Acer platanoides	Sioux Falls	South Dakota	-96.72453395	43.50852882	green_space	3501 S Cliff Ave	Tomar	7	fair	82.021	introduced	more than 18.29 m	0 to 15.24 cm	SiouxFalls	NA	NA	NA	NA	NA	NA	NA	NA	NA	NA
T533	01/08/2020	Elmdiscovery	Ulmus davidiana	Sioux Falls	South Dakota	-96.72446784	43.50859849	green_space	3501 S Cliff Ave	Tomar	8	fair	68.89764	introduced	more than 18.29 m	0 to 15.24 cm	SiouxFalls	NA	NA	NA	NA	NA	NA	NA	NA	NA	NA
T534	01/08/2020	Honeylocust	Gleditsia triacanthos	Sioux Falls	South Dakota	-96.72447138	43.50869721	green_space	3501 S Cliff Ave	Tomar	8	fair	104.98688	naturally_occurring	more than 18.29 m	0 to 15.24 cm	SiouxFalls	NA	NA	NA	NA	NA	NA	NA	NA	NA	NA
T535	01/08/2020	Hackberrycommon	Celtis occidentalis	Sioux Falls	South Dakota	-96.72428199	43.50879266	green_space	3501 S Cliff Ave	Tomar	7	fair	65.6168	naturally_occurring	more than 18.29 m	0 to 15.24 cm	SiouxFalls	NA	NA	NA	NA	NA	NA	NA	NA	NA	NA
T536	01/08/2020	999	NA	Sioux Falls	South Dakota	-96.7241117	43.50879161	green_space	3501 S Cliff Ave	Tomar	0	NA	0	no_info	NA	NA	SiouxFalls	NA	NA	NA	NA	NA	NA	NA	NA	NA	NA
T537	01/08/2020	Ashwhite	Fraxinus americana	Sioux Falls	South Dakota	-96.7239515	43.50879435	green_space	3501 S Cliff Ave	Tomar	10	fair	131.2336	introduced	more than 18.29 m	0 to 15.24 cm	SiouxFalls	NA	NA	NA	NA	NA	NA	NA	NA	NA	NA
T538	01/08/2020	999	NA	Sioux Falls	South Dakota	-96.72377091	43.50879574	green_space	3501 S Cliff Ave	Tomar	0	NA	0	no_info	NA	NA	SiouxFalls	NA	NA	NA	NA	NA	NA	NA	NA	NA	NA
T539	01/08/2020	999	NA	Sioux Falls	South Dakota	-96.7244636	43.50879531	green_space	3501 S Cliff Ave	Tomar	0	NA	0	no_info	NA	NA	SiouxFalls	NA	NA	NA	NA	NA	NA	NA	NA	NA	NA
T540	01/08/2020	Ashgr summit	Fraxinus pennsylvanica	Sioux Falls	South Dakota	-96.72463488	43.50879516	green_space	3501 S Cliff Ave	Tomar	16	fair	180.4462	naturally_occurring	more than 18.29 m	15.24 to 30.48 cm	SiouxFalls	NA	NA	NA	NA	NA	NA	NA	NA	NA	NA
T541	01/08/2020	999	NA	Sioux Falls	South Dakota	-96.72480571	43.50880034	green_space	3501 S Cliff Ave	Tomar	0	NA	0	no_info	NA	NA	SiouxFalls	NA	NA	NA	NA	NA	NA	NA	NA	NA	NA
T542	01/08/2020	Hackberrycommon	Celtis occidentalis	Sioux Falls	South Dakota	-96.7249766	43.50879781	green_space	3501 S Cliff Ave	Tomar	7	fair	65.6168	naturally_occurring	more than 18.29 m	0 to 15.24 cm	SiouxFalls	NA	NA	NA	NA	NA	NA	NA	NA	NA	NA
T543	01/08/2020	999	NA	Sioux Falls	South Dakota	-96.72514226	43.50879447	green_space	3501 S Cliff Ave	Tomar	0	NA	0	no_info	NA	NA	SiouxFalls	NA	NA	NA	NA	NA	NA	NA	NA	NA	NA
T544	01/08/2020	999	NA	Sioux Falls	South Dakota	-96.72531048	43.50879248	green_space	3501 S Cliff Ave	Tomar	0	NA	0	no_info	NA	NA	SiouxFalls	NA	NA	NA	NA	NA	NA	NA	NA	NA	NA
T545	01/08/2020	999	NA	Sioux Falls	South Dakota	-96.72548602	43.50879717	green_space	3501 S Cliff Ave	Tomar	0	NA	0	no_info	NA	NA	SiouxFalls	NA	NA	NA	NA	NA	NA	NA	NA	NA	NA
T800	01/08/2020	Reg prin oak	Quercus warei	Sioux Falls	South Dakota	-96.7425516	43.50169427	green_space	3901 S Minnesota Ave	Yankton trail	2	good	29.52756	no_info	more than 18.29 m	0 to 15.24 cm	SiouxFalls	NA	NA	NA	NA	NA	NA	NA	NA	NA	NA
T547	01/08/2020	Ashgr summit	Fraxinus pennsylvanica	Sioux Falls	South Dakota	-96.73328799	43.50835701	green_space	3901 S Minnesota Ave	Yankton trail	16	NA	0	naturally_occurring	NA	15.24 to 30.48 cm	SiouxFalls	NA	NA	NA	NA	NA	NA	NA	NA	NA	NA
T548	01/08/2020	Ashgr summit	Fraxinus pennsylvanica	Sioux Falls	South Dakota	-96.7331784	43.50845266	green_space	3901 S Minnesota Ave	Yankton trail	17	NA	0	naturally_occurring	NA	15.24 to 30.48 cm	SiouxFalls	NA	NA	NA	NA	NA	NA	NA	NA	NA	NA
T549	01/08/2020	Ashgr summit	Fraxinus pennsylvanica	Sioux Falls	South Dakota	-96.73309597	43.50850002	green_space	3901 S Minnesota Ave	Yankton trail	15	NA	0	naturally_occurring	NA	0 to 15.24 cm	SiouxFalls	NA	NA	NA	NA	NA	NA	NA	NA	NA	NA
T550	01/08/2020	Maplnwy crmsn kg	Acer platanoides	Sioux Falls	South Dakota	-96.73370037	43.50822302	green_space	3901 S Minnesota Ave	Yankton trail	3	fair	39.37008	introduced	more than 18.29 m	0 to 15.24 cm	SiouxFalls	NA	NA	NA	NA	NA	NA	NA	NA	NA	NA
T551	01/08/2020	Aspenquak	Populus tremuloides	Sioux Falls	South Dakota	-96.73356425	43.50813526	green_space	3901 S Minnesota Ave	Yankton trail	6	fair	88.58268	naturally_occurring	more than 18.29 m	0 to 15.24 cm	SiouxFalls	NA	NA	NA	NA	NA	NA	NA	NA	NA	NA
T552	01/08/2020	Aspenquak	Populus tremuloides	Sioux Falls	South Dakota	-96.73368247	43.50798753	green_space	3901 S Minnesota Ave	Yankton trail	8	fair	95.14436	naturally_occurring	more than 18.29 m	0 to 15.24 cm	SiouxFalls	NA	NA	NA	NA	NA	NA	NA	NA	NA	NA
T553	01/08/2020	Aspenquak	Populus tremuloides	Sioux Falls	South Dakota	-96.73376949	43.50808675	green_space	3901 S Minnesota Ave	Yankton trail	2	poor	45.93176	naturally_occurring	more than 18.29 m	0 to 15.24 cm	SiouxFalls	NA	NA	NA	NA	NA	NA	NA	NA	NA	NA
T554	01/08/2020	Maplnwy schewdlr	Acer platanoides	Sioux Falls	South Dakota	-96.73386665	43.50819413	green_space	3901 S Minnesota Ave	Yankton trail	4	poor	62.33596	introduced	more than 18.29 m	0 to 15.24 cm	SiouxFalls	NA	NA	NA	NA	NA	NA	NA	NA	NA	NA
T555	01/08/2020	Maplnwy schewdlr	Acer platanoides	Sioux Falls	South Dakota	-96.73391381	43.50808569	green_space	3901 S Minnesota Ave	Yankton trail	3	fair	49.2126	introduced	more than 18.29 m	0 to 15.24 cm	SiouxFalls	NA	NA	NA	NA	NA	NA	NA	NA	NA	NA
T556	01/08/2020	Ashgreen	Fraxinus pennsylvanica	Sioux Falls	South Dakota	-96.73406462	43.50812574	green_space	3901 S Minnesota Ave	Yankton trail	4	fair	85.30184	naturally_occurring	more than 18.29 m	0 to 15.24 cm	SiouxFalls	NA	NA	NA	NA	NA	NA	NA	NA	NA	NA
T557	01/08/2020	Ashgreen	Fraxinus pennsylvanica	Sioux Falls	South Dakota	-96.73404206	43.50803719	green_space	3901 S Minnesota Ave	Yankton trail	4	fair	75.45932	naturally_occurring	more than 18.29 m	0 to 15.24 cm	SiouxFalls	NA	NA	NA	NA	NA	NA	NA	NA	NA	NA
T558	01/08/2020	Maplfrman aut bl	Acer freemanii	Sioux Falls	South Dakota	-96.73402327	43.50791227	green_space	3901 S Minnesota Ave	Yankton trail	2	fair	59.05512	introduced	more than 18.29 m	0 to 15.24 cm	SiouxFalls	NA	NA	NA	NA	NA	NA	NA	NA	NA	NA
T559	01/08/2020	Ashgr mrshl sdls	Fraxinus pennsylvanica	Sioux Falls	South Dakota	-96.7338831	43.50783454	green_space	3901 S Minnesota Ave	Yankton trail	9	fair	121.39108	naturally_occurring	more than 18.29 m	0 to 15.24 cm	SiouxFalls	NA	NA	NA	NA	NA	NA	NA	NA	NA	NA
T679	01/08/2020	Ashgr summit	Fraxinus pennsylvanica	Sioux Falls	South Dakota	-96.72573551	43.50900657	green_space	3501 S Cliff Ave	Tomar	7	fair	98.4252	naturally_occurring	more than 18.29 m	0 to 15.24 cm	SiouxFalls	NA	NA	NA	NA	NA	NA	NA	NA	NA	NA
T680	01/08/2020	999	NA	Sioux Falls	South Dakota	-96.72590642	43.50900797	green_space	3501 S Cliff Ave	Tomar	0	NA	0	no_info	NA	NA	SiouxFalls	NA	NA	NA	NA	NA	NA	NA	NA	NA	NA
T681	01/08/2020	999	NA	Sioux Falls	South Dakota	-96.72611338	43.50905927	green_space	3501 S Cliff Ave	Tomar	0	NA	0	no_info	NA	NA	SiouxFalls	NA	NA	NA	NA	NA	NA	NA	NA	NA	NA
T682	01/08/2020	999	NA	Sioux Falls	South Dakota	-96.72611047	43.50911966	green_space	3501 S Cliff Ave	Tomar	0	NA	0	no_info	NA	NA	SiouxFalls	NA	NA	NA	NA	NA	NA	NA	NA	NA	NA
T683	01/08/2020	999	NA	Sioux Falls	South Dakota	-96.72611418	43.50917028	green_space	3501 S Cliff Ave	Tomar	0	NA	0	no_info	NA	NA	SiouxFalls	NA	NA	NA	NA	NA	NA	NA	NA	NA	NA
T684	01/08/2020	999	NA	Sioux Falls	South Dakota	-96.72613031	43.50934212	green_space	3501 S Cliff Ave	Tomar	0	NA	0	no_info	NA	NA	SiouxFalls	NA	NA	NA	NA	NA	NA	NA	NA	NA	NA
T685	01/08/2020	Siouxl poplar	Populus deltoides	Sioux Falls	South Dakota	-96.7261285	43.50939036	green_space	3501 S Cliff Ave	Tomar	19	fair	164.042	naturally_occurring	more than 18.29 m	15.24 to 30.48 cm	SiouxFalls	NA	NA	NA	NA	NA	NA	NA	NA	NA	NA
T686	01/08/2020	999	NA	Sioux Falls	South Dakota	-96.72612462	43.50945601	green_space	3501 S Cliff Ave	Tomar	0	NA	0	no_info	NA	NA	SiouxFalls	NA	NA	NA	NA	NA	NA	NA	NA	NA	NA
T687	01/08/2020	999	NA	Sioux Falls	South Dakota	-96.72611705	43.50950721	green_space	3501 S Cliff Ave	Tomar	0	NA	0	no_info	NA	NA	SiouxFalls	NA	NA	NA	NA	NA	NA	NA	NA	NA	NA
T688	01/08/2020	999	NA	Sioux Falls	South Dakota	-96.72611931	43.50955964	green_space	3501 S Cliff Ave	Tomar	0	NA	0	no_info	NA	NA	SiouxFalls	NA	NA	NA	NA	NA	NA	NA	NA	NA	NA
T690	01/08/2020	Siouxl poplar	Populus deltoides	Sioux Falls	South Dakota	-96.72612075	43.50967183	green_space	3501 S Cliff Ave	Tomar	17	fair	164.042	naturally_occurring	more than 18.29 m	15.24 to 30.48 cm	SiouxFalls	NA	NA	NA	NA	NA	NA	NA	NA	NA	NA
T691	01/08/2020	999	NA	Sioux Falls	South Dakota	-96.72612004	43.5097283	green_space	3501 S Cliff Ave	Tomar	0	NA	0	no_info	NA	NA	SiouxFalls	NA	NA	NA	NA	NA	NA	NA	NA	NA	NA
T7069	01/08/2020	Laurl lef willow	Salix pentandra	Sioux Falls	South Dakota	-96.60631346	43.52687346	green_space	999	Mary jo wegner arboretum	3	good	36.08924	introduced	more than 18.29 m	0 to 15.24 cm	SiouxFalls	NA	NA	NA	NA	NA	NA	NA	NA	NA	NA
T723	01/08/2020	999	NA	Sioux Falls	South Dakota	-96.73391024	43.50850749	green_space	3901 S Minnesota Ave	Yankton trail	0	NA	0	no_info	NA	NA	SiouxFalls	NA	NA	NA	NA	NA	NA	NA	NA	NA	NA
T724	01/08/2020	999	NA	Sioux Falls	South Dakota	-96.73404088	43.50848757	green_space	3901 S Minnesota Ave	Yankton trail	0	NA	0	no_info	NA	NA	SiouxFalls	NA	NA	NA	NA	NA	NA	NA	NA	NA	NA
T725	01/08/2020	Reg prin oak	Quercus warei	Sioux Falls	South Dakota	-96.73566526	43.50768107	green_space	3901 S Minnesota Ave	Yankton trail	1	good	29.52756	no_info	more than 18.29 m	0 to 15.24 cm	SiouxFalls	NA	NA	NA	NA	NA	NA	NA	NA	NA	NA
T357	01/08/2020	Apple	Malus Mill.	Sioux Falls	South Dakota	-96.71674298	43.51061829	green_space	3501 S Cliff Ave	Spencer	19	fair	114.8294	no_info	more than 18.29 m	15.24 to 30.48 cm	SiouxFalls	NA	NA	NA	NA	NA	NA	NA	NA	NA	NA
T358	01/08/2020	Apple	Malus Mill.	Sioux Falls	South Dakota	-96.71652756	43.5104198	green_space	3501 S Cliff Ave	Spencer	29	fair	124.67192	no_info	more than 18.29 m	15.24 to 30.48 cm	SiouxFalls	NA	NA	NA	NA	NA	NA	NA	NA	NA	NA
T359	01/08/2020	Kntky coftree esp	Gymnocladus dioicus	Sioux Falls	South Dakota	-96.71633373	43.51027581	green_space	3501 S Cliff Ave	Spencer	16	good	150.91864	naturally_occurring	more than 18.29 m	15.24 to 30.48 cm	SiouxFalls	NA	NA	NA	NA	NA	NA	NA	NA	NA	NA
T360	01/08/2020	999	NA	Sioux Falls	South Dakota	-96.71633493	43.51004229	green_space	3501 S Cliff Ave	Spencer	0	NA	0	no_info	NA	NA	SiouxFalls	NA	NA	NA	NA	NA	NA	NA	NA	NA	NA
T361	01/08/2020	Apple	Malus Mill.	Sioux Falls	South Dakota	-96.71600218	43.51022431	green_space	3501 S Cliff Ave	Spencer	33	fair	91.86352	no_info	more than 18.29 m	30.48 to 45.72 cm	SiouxFalls	NA	NA	NA	NA	NA	NA	NA	NA	NA	NA
T362	01/08/2020	Kntky coftree esp	Gymnocladus dioicus	Sioux Falls	South Dakota	-96.715857	43.51044266	green_space	3501 S Cliff Ave	Spencer	21	good	167.32284	naturally_occurring	more than 18.29 m	15.24 to 30.48 cm	SiouxFalls	NA	NA	NA	NA	NA	NA	NA	NA	NA	NA
T363	01/08/2020	Kntky coftree esp	Gymnocladus dioicus	Sioux Falls	South Dakota	-96.71538943	43.51023973	green_space	3501 S Cliff Ave	Spencer	14	good	154.19948	naturally_occurring	more than 18.29 m	0 to 15.24 cm	SiouxFalls	NA	NA	NA	NA	NA	NA	NA	NA	NA	NA
T364	01/08/2020	Kntky coftree esp	Gymnocladus dioicus	Sioux Falls	South Dakota	-96.71602167	43.50998743	green_space	3501 S Cliff Ave	Spencer	21	poor	173.88452	naturally_occurring	more than 18.29 m	15.24 to 30.48 cm	SiouxFalls	NA	NA	NA	NA	NA	NA	NA	NA	NA	NA
T365	01/08/2020	Kntky coftree esp	Gymnocladus dioicus	Sioux Falls	South Dakota	-96.71635947	43.50977241	green_space	3501 S Cliff Ave	Spencer	15	fair	170.60368	naturally_occurring	more than 18.29 m	0 to 15.24 cm	SiouxFalls	NA	NA	NA	NA	NA	NA	NA	NA	NA	NA
T366	01/08/2020	Apple	Malus Mill.	Sioux Falls	South Dakota	-96.7165696	43.50980224	green_space	3501 S Cliff Ave	Spencer	40	poor	101.70604	no_info	more than 18.29 m	30.48 to 45.72 cm	SiouxFalls	NA	NA	NA	NA	NA	NA	NA	NA	NA	NA
T367	01/08/2020	Kntky coftree esp	Gymnocladus dioicus	Sioux Falls	South Dakota	-96.71659307	43.50993201	green_space	3501 S Cliff Ave	Spencer	16	good	114.8294	naturally_occurring	more than 18.29 m	15.24 to 30.48 cm	SiouxFalls	NA	NA	NA	NA	NA	NA	NA	NA	NA	NA
T368	01/08/2020	Kntky coftree esp	Gymnocladus dioicus	Sioux Falls	South Dakota	-96.71721726	43.50977677	green_space	3501 S Cliff Ave	Spencer	21	poor	118.11024	naturally_occurring	more than 18.29 m	15.24 to 30.48 cm	SiouxFalls	NA	NA	NA	NA	NA	NA	NA	NA	NA	NA
T369	01/08/2020	Kntky coftree esp	Gymnocladus dioicus	Sioux Falls	South Dakota	-96.71693737	43.51001074	green_space	3501 S Cliff Ave	Spencer	25	fair	131.2336	naturally_occurring	more than 18.29 m	15.24 to 30.48 cm	SiouxFalls	NA	NA	NA	NA	NA	NA	NA	NA	NA	NA
T370	01/08/2020	Kntky coftree esp	Gymnocladus dioicus	Sioux Falls	South Dakota	-96.71748122	43.50996524	green_space	3501 S Cliff Ave	Spencer	19	fair	131.2336	naturally_occurring	more than 18.29 m	15.24 to 30.48 cm	SiouxFalls	NA	NA	NA	NA	NA	NA	NA	NA	NA	NA
T371	01/08/2020	Kntky coftree esp	Gymnocladus dioicus	Sioux Falls	South Dakota	-96.71772106	43.51028005	green_space	3501 S Cliff Ave	Spencer	13	fair	82.021	naturally_occurring	more than 18.29 m	0 to 15.24 cm	SiouxFalls	NA	NA	NA	NA	NA	NA	NA	NA	NA	NA
T372	01/08/2020	Kntky coftree esp	Gymnocladus dioicus	Sioux Falls	South Dakota	-96.7171788	43.51028332	green_space	3501 S Cliff Ave	Spencer	20	fair	108.26772	naturally_occurring	more than 18.29 m	15.24 to 30.48 cm	SiouxFalls	NA	NA	NA	NA	NA	NA	NA	NA	NA	NA
T373	01/08/2020	Kntky coftree esp	Gymnocladus dioicus	Sioux Falls	South Dakota	-96.71684469	43.51040406	green_space	3501 S Cliff Ave	Spencer	23	fair	121.39108	naturally_occurring	more than 18.29 m	15.24 to 30.48 cm	SiouxFalls	NA	NA	NA	NA	NA	NA	NA	NA	NA	NA
T374	01/08/2020	Apple	Malus Mill.	Sioux Falls	South Dakota	-96.71725113	43.51043677	green_space	3501 S Cliff Ave	Spencer	25	fair	85.30184	no_info	more than 18.29 m	15.24 to 30.48 cm	SiouxFalls	NA	NA	NA	NA	NA	NA	NA	NA	NA	NA
T375	01/08/2020	Apple	Malus Mill.	Sioux Falls	South Dakota	-96.71768058	43.51039246	green_space	3501 S Cliff Ave	Spencer	63	poor	82.021	no_info	more than 18.29 m	60.96 to 76.2 cm	SiouxFalls	NA	NA	NA	NA	NA	NA	NA	NA	NA	NA
T376	01/08/2020	Kntky coftree esp	Gymnocladus dioicus	Sioux Falls	South Dakota	-96.71708023	43.5107273	green_space	3501 S Cliff Ave	Spencer	26	fair	147.6378	naturally_occurring	more than 18.29 m	15.24 to 30.48 cm	SiouxFalls	NA	NA	NA	NA	NA	NA	NA	NA	NA	NA
T378	01/08/2020	Kntky coftree esp	Gymnocladus dioicus	Sioux Falls	South Dakota	-96.71701651	43.51104191	green_space	3501 S Cliff Ave	Spencer	17	fair	147.6378	naturally_occurring	more than 18.29 m	15.24 to 30.48 cm	SiouxFalls	NA	NA	NA	NA	NA	NA	NA	NA	NA	NA
T379	01/08/2020	Kntky coftree esp	Gymnocladus dioicus	Sioux Falls	South Dakota	-96.71741702	43.51101116	green_space	3501 S Cliff Ave	Spencer	17	fair	131.2336	naturally_occurring	more than 18.29 m	15.24 to 30.48 cm	SiouxFalls	NA	NA	NA	NA	NA	NA	NA	NA	NA	NA
T380	01/08/2020	Kntky coftree esp	Gymnocladus dioicus	Sioux Falls	South Dakota	-96.71767286	43.51081604	green_space	3501 S Cliff Ave	Spencer	22	fair	173.88452	naturally_occurring	more than 18.29 m	15.24 to 30.48 cm	SiouxFalls	NA	NA	NA	NA	NA	NA	NA	NA	NA	NA
T381	01/08/2020	Kntky coftree esp	Gymnocladus dioicus	Sioux Falls	South Dakota	-96.71782545	43.51050834	green_space	3501 S Cliff Ave	Spencer	16	poor	187.00788	naturally_occurring	more than 18.29 m	15.24 to 30.48 cm	SiouxFalls	NA	NA	NA	NA	NA	NA	NA	NA	NA	NA
T382	01/08/2020	Kntky coftree esp	Gymnocladus dioicus	Sioux Falls	South Dakota	-96.71819071	43.51058532	green_space	3501 S Cliff Ave	Spencer	18	fair	180.4462	naturally_occurring	more than 18.29 m	15.24 to 30.48 cm	SiouxFalls	NA	NA	NA	NA	NA	NA	NA	NA	NA	NA
T383	01/08/2020	Kntky coftree esp	Gymnocladus dioicus	Sioux Falls	South Dakota	-96.71851672	43.51079801	green_space	3501 S Cliff Ave	Spencer	20	fair	200.13124	naturally_occurring	more than 18.29 m	15.24 to 30.48 cm	SiouxFalls	NA	NA	NA	NA	NA	NA	NA	NA	NA	NA
T384	01/08/2020	Kntky coftree esp	Gymnocladus dioicus	Sioux Falls	South Dakota	-96.71879198	43.51102957	green_space	3501 S Cliff Ave	Spencer	20	fair	180.4462	naturally_occurring	more than 18.29 m	15.24 to 30.48 cm	SiouxFalls	NA	NA	NA	NA	NA	NA	NA	NA	NA	NA
T385	01/08/2020	Kntky coftree esp	Gymnocladus dioicus	Sioux Falls	South Dakota	-96.71927632	43.51106281	green_space	3501 S Cliff Ave	Spencer	16	poor	157.48032	naturally_occurring	more than 18.29 m	15.24 to 30.48 cm	SiouxFalls	NA	NA	NA	NA	NA	NA	NA	NA	NA	NA
T386	01/08/2020	Kntky coftree esp	Gymnocladus dioicus	Sioux Falls	South Dakota	-96.71961035	43.51122966	green_space	3501 S Cliff Ave	Spencer	26	poor	160.76116	naturally_occurring	more than 18.29 m	15.24 to 30.48 cm	SiouxFalls	NA	NA	NA	NA	NA	NA	NA	NA	NA	NA
T387	01/09/2020	Apple	Malus Mill.	Sioux Falls	South Dakota	-96.7188938	43.51121444	green_space	3501 S Cliff Ave	Spencer	45	poor	147.6378	no_info	more than 18.29 m	30.48 to 45.72 cm	SiouxFalls	NA	NA	NA	NA	NA	NA	NA	NA	NA	NA
T416	04/06/2020	Maplsug legacy	Acer saccharum	Sioux Falls	South Dakota	-96.72782076	43.50901788	green_space	100 W Twin Oaks Rd	Tomar	11	fair	108.26772	naturally_occurring	more than 18.29 m	0 to 15.24 cm	SiouxFalls	NA	NA	NA	NA	NA	NA	NA	NA	NA	NA
T418	01/08/2020	Lindenlittleleaf	Tilia cordata	Sioux Falls	South Dakota	-96.7275423	43.50901523	green_space	100 W Twin Oaks Rd	Tomar	7	fair	65.6168	introduced	more than 18.29 m	0 to 15.24 cm	SiouxFalls	NA	NA	NA	NA	NA	NA	NA	NA	NA	NA
T419	01/08/2020	Lindenlittleleaf	Tilia cordata	Sioux Falls	South Dakota	-96.72741634	43.5090124	green_space	100 W Twin Oaks Rd	Tomar	11	fair	88.58268	introduced	more than 18.29 m	0 to 15.24 cm	SiouxFalls	NA	NA	NA	NA	NA	NA	NA	NA	NA	NA
T420	01/08/2020	Maplnorway	Acer platanoides	Sioux Falls	South Dakota	-96.72727656	43.50901391	green_space	100 W Twin Oaks Rd	Tomar	9	fair	98.4252	introduced	more than 18.29 m	0 to 15.24 cm	SiouxFalls	NA	NA	NA	NA	NA	NA	NA	NA	NA	NA
T421	01/08/2020	Lindenlittleleaf	Tilia cordata	Sioux Falls	South Dakota	-96.72714306	43.50901371	green_space	100 W Twin Oaks Rd	Tomar	20	fair	154.19948	introduced	more than 18.29 m	15.24 to 30.48 cm	SiouxFalls	NA	NA	NA	NA	NA	NA	NA	NA	NA	NA
T422	01/08/2020	999	NA	Sioux Falls	South Dakota	-96.72700678	43.50901161	green_space	100 W Twin Oaks Rd	Tomar	0	NA	0	no_info	NA	NA	SiouxFalls	NA	NA	NA	NA	NA	NA	NA	NA	NA	NA
T423	01/08/2020	Lindenlittleleaf	Tilia cordata	Sioux Falls	South Dakota	-96.72685458	43.50901123	green_space	100 W Twin Oaks Rd	Tomar	18	fair	154.19948	introduced	more than 18.29 m	15.24 to 30.48 cm	SiouxFalls	NA	NA	NA	NA	NA	NA	NA	NA	NA	NA
T424	04/15/2020	Maplnorway	Acer platanoides	Sioux Falls	South Dakota	-96.72673407	43.50901109	green_space	100 W Twin Oaks Rd	Tomar	18	fair	141.07612	introduced	more than 18.29 m	15.24 to 30.48 cm	SiouxFalls	NA	NA	NA	NA	NA	NA	NA	NA	NA	NA
T425	01/08/2020	Lindenlittleleaf	Tilia cordata	Sioux Falls	South Dakota	-96.72660319	43.50900848	green_space	100 W Twin Oaks Rd	Tomar	19	fair	134.51444	introduced	more than 18.29 m	15.24 to 30.48 cm	SiouxFalls	NA	NA	NA	NA	NA	NA	NA	NA	NA	NA
T426	04/15/2020	Maplnorway	Acer platanoides	Sioux Falls	South Dakota	-96.72661866	43.50880305	green_space	100 W Twin Oaks Rd	Tomar	16	fair	124.67192	introduced	more than 18.29 m	15.24 to 30.48 cm	SiouxFalls	NA	NA	NA	NA	NA	NA	NA	NA	NA	NA
T427	04/15/2020	Lindenlittleleaf	Tilia cordata	Sioux Falls	South Dakota	-96.72677384	43.50880282	green_space	100 W Twin Oaks Rd	Tomar	14	fair	88.58268	introduced	more than 18.29 m	0 to 15.24 cm	SiouxFalls	NA	NA	NA	NA	NA	NA	NA	NA	NA	NA
T428	01/08/2020	Maplnorway	Acer platanoides	Sioux Falls	South Dakota	-96.72694497	43.5088029	green_space	100 W Twin Oaks Rd	Tomar	15	fair	118.11024	introduced	more than 18.29 m	0 to 15.24 cm	SiouxFalls	NA	NA	NA	NA	NA	NA	NA	NA	NA	NA
T429	01/08/2020	999	NA	Sioux Falls	South Dakota	-96.72709457	43.50879862	green_space	100 W Twin Oaks Rd	Tomar	0	NA	0	no_info	NA	NA	SiouxFalls	NA	NA	NA	NA	NA	NA	NA	NA	NA	NA
T430	01/08/2020	Maplnorway	Acer platanoides	Sioux Falls	South Dakota	-96.72726384	43.50879647	green_space	100 W Twin Oaks Rd	Tomar	15	fair	98.4252	introduced	more than 18.29 m	0 to 15.24 cm	SiouxFalls	NA	NA	NA	NA	NA	NA	NA	NA	NA	NA
T431	01/08/2020	Lindenlittleleaf	Tilia cordata	Sioux Falls	South Dakota	-96.7274362	43.50880174	green_space	100 W Twin Oaks Rd	Tomar	16	fair	131.2336	introduced	more than 18.29 m	15.24 to 30.48 cm	SiouxFalls	NA	NA	NA	NA	NA	NA	NA	NA	NA	NA
T432	01/08/2020	Maplnorway	Acer platanoides	Sioux Falls	South Dakota	-96.72760382	43.50879894	green_space	100 W Twin Oaks Rd	Tomar	12	fair	91.86352	introduced	more than 18.29 m	0 to 15.24 cm	SiouxFalls	NA	NA	NA	NA	NA	NA	NA	NA	NA	NA
T433	01/08/2020	Lindenlittleleaf	Tilia cordata	Sioux Falls	South Dakota	-96.72777695	43.50880177	green_space	100 W Twin Oaks Rd	Tomar	14	fair	88.58268	introduced	more than 18.29 m	0 to 15.24 cm	SiouxFalls	NA	NA	NA	NA	NA	NA	NA	NA	NA	NA
T434	01/08/2020	Maplnorway	Acer platanoides	Sioux Falls	South Dakota	-96.72791453	43.50885903	green_space	100 W Twin Oaks Rd	Tomar	7	fair	59.05512	introduced	more than 18.29 m	0 to 15.24 cm	SiouxFalls	NA	NA	NA	NA	NA	NA	NA	NA	NA	NA
T435	01/08/2020	Pinescotch	Pinus sylvestris	Sioux Falls	South Dakota	-96.72933335	43.50810357	green_space	100 W Twin Oaks Rd	Tomar	10	poor	72.17848	introduced	more than 18.29 m	0 to 15.24 cm	SiouxFalls	NA	NA	NA	NA	NA	NA	NA	NA	NA	NA
T436	04/06/2020	Spruceblk hills	Picea glauca	Sioux Falls	South Dakota	-96.72922567	43.50817346	green_space	100 W Twin Oaks Rd	Tomar	10	fair	95.14436	naturally_occurring	more than 18.29 m	0 to 15.24 cm	SiouxFalls	NA	NA	NA	NA	NA	NA	NA	NA	NA	NA
T437	01/08/2020	Spruceblk hills	Picea glauca	Sioux Falls	South Dakota	-96.72919891	43.50810535	green_space	100 W Twin Oaks Rd	Tomar	13	poor	82.021	naturally_occurring	more than 18.29 m	0 to 15.24 cm	SiouxFalls	NA	NA	NA	NA	NA	NA	NA	NA	NA	NA
T438	04/15/2020	Maplsug legacy	Acer saccharum	Sioux Falls	South Dakota	-96.72905372	43.50806104	green_space	100 W Twin Oaks Rd	Tomar	6	fair	98.4252	naturally_occurring	more than 18.29 m	0 to 15.24 cm	SiouxFalls	NA	NA	NA	NA	NA	NA	NA	NA	NA	NA
T439	04/15/2020	Maplsug legacy	Acer saccharum	Sioux Falls	South Dakota	-96.72892366	43.50798518	green_space	100 W Twin Oaks Rd	Tomar	5	poor	82.021	naturally_occurring	more than 18.29 m	0 to 15.24 cm	SiouxFalls	NA	NA	NA	NA	NA	NA	NA	NA	NA	NA
T440	01/08/2020	Maplsug legacy	Acer saccharum	Sioux Falls	South Dakota	-96.72878133	43.50806682	green_space	100 W Twin Oaks Rd	Tomar	6	fair	98.4252	naturally_occurring	more than 18.29 m	0 to 15.24 cm	SiouxFalls	NA	NA	NA	NA	NA	NA	NA	NA	NA	NA
T441	01/08/2020	Maplsug legacy	Acer saccharum	Sioux Falls	South Dakota	-96.72895913	43.50824463	green_space	100 W Twin Oaks Rd	Tomar	6	fair	104.98688	naturally_occurring	more than 18.29 m	0 to 15.24 cm	SiouxFalls	NA	NA	NA	NA	NA	NA	NA	NA	NA	NA
T442	01/08/2020	Maplfrman aut bl	Acer freemanii	Sioux Falls	South Dakota	-96.72894538	43.5081364	green_space	100 W Twin Oaks Rd	Tomar	4	fair	65.6168	introduced	more than 18.29 m	0 to 15.24 cm	SiouxFalls	NA	NA	NA	NA	NA	NA	NA	NA	NA	NA
T443	01/08/2020	Hackberrycommon	Celtis occidentalis	Sioux Falls	South Dakota	-96.72909539	43.50820663	green_space	100 W Twin Oaks Rd	Tomar	6	fair	72.17848	naturally_occurring	more than 18.29 m	0 to 15.24 cm	SiouxFalls	NA	NA	NA	NA	NA	NA	NA	NA	NA	NA
T444	01/08/2020	Spruceblk hills	Picea glauca	Sioux Falls	South Dakota	-96.72894013	43.50832783	green_space	100 W Twin Oaks Rd	Tomar	11	fair	91.86352	naturally_occurring	more than 18.29 m	0 to 15.24 cm	SiouxFalls	NA	NA	NA	NA	NA	NA	NA	NA	NA	NA
T445	01/08/2020	Spruceblk hills	Picea glauca	Sioux Falls	South Dakota	-96.72884456	43.50830281	green_space	100 W Twin Oaks Rd	Tomar	11	fair	98.4252	naturally_occurring	more than 18.29 m	0 to 15.24 cm	SiouxFalls	NA	NA	NA	NA	NA	NA	NA	NA	NA	NA
T446	01/08/2020	Spruceblk hills	Picea glauca	Sioux Falls	South Dakota	-96.728856	43.5083884	green_space	100 W Twin Oaks Rd	Tomar	11	fair	75.45932	naturally_occurring	more than 18.29 m	0 to 15.24 cm	SiouxFalls	NA	NA	NA	NA	NA	NA	NA	NA	NA	NA
T449	04/06/2020	Ashgr summit	Fraxinus pennsylvanica	Sioux Falls	South Dakota	-96.72932823	43.50777626	green_space	100 W Twin Oaks Rd	Tomar	10	fair	134.51444	naturally_occurring	more than 18.29 m	0 to 15.24 cm	SiouxFalls	NA	NA	NA	NA	NA	NA	NA	NA	NA	NA
T453	01/08/2020	Ashblack	Fraxinus nigra	Sioux Falls	South Dakota	-96.7283929	43.50777376	green_space	100 W Twin Oaks Rd	Tomar	6	fair	108.26772	introduced	more than 18.29 m	0 to 15.24 cm	SiouxFalls	NA	NA	NA	NA	NA	NA	NA	NA	NA	NA
T11224	01/08/2020	Oakswamp white	Quercus bicolor	Sioux Falls	South Dakota	-96.72470827	43.50853677	green_space	3501 S Cliff Ave	Tomar	2	fair	49.2126	introduced	more than 18.29 m	0 to 15.24 cm	SiouxFalls	NA	NA	NA	NA	NA	NA	NA	NA	NA	NA
T462	01/08/2020	Apple sp	Malus Mill.	Sioux Falls	South Dakota	-96.72598489	43.50859823	green_space	3501 S Cliff Ave	Tomar	8	fair	62.33596	no_info	more than 18.29 m	0 to 15.24 cm	SiouxFalls	NA	NA	NA	NA	NA	NA	NA	NA	NA	NA
T463	01/08/2020	Sprucecolorado	Picea pungens	Sioux Falls	South Dakota	-96.72599934	43.50852998	green_space	3501 S Cliff Ave	Tomar	4	fair	19.68504	introduced	more than 18.29 m	0 to 15.24 cm	SiouxFalls	NA	NA	NA	NA	NA	NA	NA	NA	NA	NA
T464	01/08/2020	Spruceblk hills	Picea glauca	Sioux Falls	South Dakota	-96.72610968	43.50848892	green_space	3501 S Cliff Ave	Tomar	7	fair	59.05512	naturally_occurring	more than 18.29 m	0 to 15.24 cm	SiouxFalls	NA	NA	NA	NA	NA	NA	NA	NA	NA	NA
T465	01/08/2020	Spruceblk hills	Picea glauca	Sioux Falls	South Dakota	-96.72610737	43.50840437	green_space	3501 S Cliff Ave	Tomar	8	fair	59.05512	naturally_occurring	more than 18.29 m	0 to 15.24 cm	SiouxFalls	NA	NA	NA	NA	NA	NA	NA	NA	NA	NA
T466	01/08/2020	Spruceblk hills	Picea glauca	Sioux Falls	South Dakota	-96.72611079	43.5082962	green_space	3501 S Cliff Ave	Tomar	8	fair	65.6168	naturally_occurring	more than 18.29 m	0 to 15.24 cm	SiouxFalls	NA	NA	NA	NA	NA	NA	NA	NA	NA	NA
T467	01/08/2020	Spruceblk hills	Picea glauca	Sioux Falls	South Dakota	-96.72610921	43.50820814	green_space	3501 S Cliff Ave	Tomar	13	fair	114.8294	naturally_occurring	more than 18.29 m	0 to 15.24 cm	SiouxFalls	NA	NA	NA	NA	NA	NA	NA	NA	NA	NA
T468	01/08/2020	Apple sp	Malus Mill.	Sioux Falls	South Dakota	-96.72610736	43.50815182	green_space	3501 S Cliff Ave	Tomar	11	fair	65.6168	no_info	more than 18.29 m	0 to 15.24 cm	SiouxFalls	NA	NA	NA	NA	NA	NA	NA	NA	NA	NA
T469	01/08/2020	Apple sp	Malus Mill.	Sioux Falls	South Dakota	-96.7260616	43.50809445	green_space	3501 S Cliff Ave	Tomar	14	poor	65.6168	no_info	more than 18.29 m	0 to 15.24 cm	SiouxFalls	NA	NA	NA	NA	NA	NA	NA	NA	NA	NA
T470	01/08/2020	Hackberrycommon	Celtis occidentalis	Sioux Falls	South Dakota	-96.72595547	43.5080673	green_space	3501 S Cliff Ave	Tomar	13	fair	114.8294	naturally_occurring	more than 18.29 m	0 to 15.24 cm	SiouxFalls	NA	NA	NA	NA	NA	NA	NA	NA	NA	NA
T471	01/08/2020	Spruceblk hills	Picea glauca	Sioux Falls	South Dakota	-96.72600385	43.50824872	green_space	3501 S Cliff Ave	Tomar	9	fair	78.74016	naturally_occurring	more than 18.29 m	0 to 15.24 cm	SiouxFalls	NA	NA	NA	NA	NA	NA	NA	NA	NA	NA
T472	01/08/2020	Spruceblk hills	Picea glauca	Sioux Falls	South Dakota	-96.7260005	43.508353	green_space	3501 S Cliff Ave	Tomar	6	fair	32.8084	naturally_occurring	more than 18.29 m	0 to 15.24 cm	SiouxFalls	NA	NA	NA	NA	NA	NA	NA	NA	NA	NA
T473	01/08/2020	Spruceblk hills	Picea glauca	Sioux Falls	South Dakota	-96.72601752	43.50843768	green_space	3501 S Cliff Ave	Tomar	14	fair	108.26772	naturally_occurring	more than 18.29 m	0 to 15.24 cm	SiouxFalls	NA	NA	NA	NA	NA	NA	NA	NA	NA	NA
T474	01/08/2020	Hawthmorden toba	Crataegus mordenensis	Sioux Falls	South Dakota	-96.72580905	43.50856108	green_space	3501 S Cliff Ave	Tomar	8	fair	42.65092	no_info	more than 18.29 m	0 to 15.24 cm	SiouxFalls	NA	NA	NA	NA	NA	NA	NA	NA	NA	NA
T475	01/08/2020	Hawthmorden toba	Crataegus mordenensis	Sioux Falls	South Dakota	-96.725731	43.50859118	green_space	3501 S Cliff Ave	Tomar	8	fair	42.65092	no_info	more than 18.29 m	0 to 15.24 cm	SiouxFalls	NA	NA	NA	NA	NA	NA	NA	NA	NA	NA
T476	01/08/2020	Hawthmorden toba	Crataegus mordenensis	Sioux Falls	South Dakota	-96.72566859	43.50862188	green_space	3501 S Cliff Ave	Tomar	8	fair	42.65092	no_info	more than 18.29 m	0 to 15.24 cm	SiouxFalls	NA	NA	NA	NA	NA	NA	NA	NA	NA	NA
T477	01/08/2020	Hawthmorden toba	Crataegus mordenensis	Sioux Falls	South Dakota	-96.72559576	43.50864713	green_space	3501 S Cliff Ave	Tomar	8	fair	42.65092	no_info	more than 18.29 m	0 to 15.24 cm	SiouxFalls	NA	NA	NA	NA	NA	NA	NA	NA	NA	NA
T478	01/08/2020	Lilacjap tree	Syringa reticulata	Sioux Falls	South Dakota	-96.72566013	43.50872221	green_space	3501 S Cliff Ave	Tomar	9	poor	49.2126	introduced	more than 18.29 m	0 to 15.24 cm	SiouxFalls	NA	NA	NA	NA	NA	NA	NA	NA	NA	NA
T479	01/08/2020	Lilacjap tree	Syringa reticulata	Sioux Falls	South Dakota	-96.72561954	43.5087623	green_space	3501 S Cliff Ave	Tomar	12	fair	49.2126	introduced	more than 18.29 m	0 to 15.24 cm	SiouxFalls	NA	NA	NA	NA	NA	NA	NA	NA	NA	NA
T480	01/08/2020	Pinescotch	Pinus sylvestris	Sioux Falls	South Dakota	-96.72585457	43.50848984	green_space	3501 S Cliff Ave	Tomar	9	fair	55.77428	introduced	more than 18.29 m	0 to 15.24 cm	SiouxFalls	NA	NA	NA	NA	NA	NA	NA	NA	NA	NA
T481	01/08/2020	Pinescotch	Pinus sylvestris	Sioux Falls	South Dakota	-96.72584865	43.50843249	green_space	3501 S Cliff Ave	Tomar	8	fair	42.65092	introduced	more than 18.29 m	0 to 15.24 cm	SiouxFalls	NA	NA	NA	NA	NA	NA	NA	NA	NA	NA
T482	01/08/2020	Pinescotch	Pinus sylvestris	Sioux Falls	South Dakota	-96.72585151	43.50837665	green_space	3501 S Cliff Ave	Tomar	9	fair	59.05512	introduced	more than 18.29 m	0 to 15.24 cm	SiouxFalls	NA	NA	NA	NA	NA	NA	NA	NA	NA	NA
T483	01/08/2020	Pinescotch	Pinus sylvestris	Sioux Falls	South Dakota	-96.72585985	43.50832491	green_space	3501 S Cliff Ave	Tomar	8	fair	62.33596	introduced	more than 18.29 m	0 to 15.24 cm	SiouxFalls	NA	NA	NA	NA	NA	NA	NA	NA	NA	NA
T484	01/08/2020	Pinescotch	Pinus sylvestris	Sioux Falls	South Dakota	-96.72585073	43.5082599	green_space	3501 S Cliff Ave	Tomar	8	fair	52.49344	introduced	more than 18.29 m	0 to 15.24 cm	SiouxFalls	NA	NA	NA	NA	NA	NA	NA	NA	NA	NA
T485	01/08/2020	Pinescotch	Pinus sylvestris	Sioux Falls	South Dakota	-96.72585395	43.50820662	green_space	3501 S Cliff Ave	Tomar	10	fair	59.05512	introduced	more than 18.29 m	0 to 15.24 cm	SiouxFalls	NA	NA	NA	NA	NA	NA	NA	NA	NA	NA
T486	01/08/2020	Maplnorway	Acer platanoides	Sioux Falls	South Dakota	-96.72576086	43.50808962	green_space	3501 S Cliff Ave	Tomar	12	fair	114.8294	introduced	more than 18.29 m	0 to 15.24 cm	SiouxFalls	NA	NA	NA	NA	NA	NA	NA	NA	NA	NA
T487	01/08/2020	Oak	Quercus	Sioux Falls	South Dakota	-96.72589755	43.50793051	green_space	3501 S Cliff Ave	Tomar	16	fair	111.54856	no_info	more than 18.29 m	15.24 to 30.48 cm	SiouxFalls	NA	NA	NA	NA	NA	NA	NA	NA	NA	NA
T488	01/08/2020	999	NA	Sioux Falls	South Dakota	-96.72576499	43.50784963	green_space	3501 S Cliff Ave	Tomar	0	NA	0	no_info	NA	NA	SiouxFalls	NA	NA	NA	NA	NA	NA	NA	NA	NA	NA
T489	01/08/2020	999	NA	Sioux Falls	South Dakota	-96.72570908	43.50797211	green_space	3501 S Cliff Ave	Tomar	0	NA	0	no_info	NA	NA	SiouxFalls	NA	NA	NA	NA	NA	NA	NA	NA	NA	NA
T490	01/08/2020	Oaknorthern red	Quercus rubra	Sioux Falls	South Dakota	-96.72561042	43.50815954	green_space	3501 S Cliff Ave	Tomar	15	fair	114.8294	introduced	more than 18.29 m	0 to 15.24 cm	SiouxFalls	NA	NA	NA	NA	NA	NA	NA	NA	NA	NA
T726	01/08/2020	Lindenamer fastg	Tilia americana	Sioux Falls	South Dakota	-96.7361612	43.50762026	green_space	3901 S Minnesota Ave	Yankton trail	2	fair	32.8084	naturally_occurring	more than 18.29 m	0 to 15.24 cm	SiouxFalls	NA	NA	NA	NA	NA	NA	NA	NA	NA	NA
T727	01/08/2020	Reg prin oak	Quercus warei	Sioux Falls	South Dakota	-96.73578504	43.50763738	green_space	3901 S Minnesota Ave	Yankton trail	1	good	29.52756	no_info	more than 18.29 m	0 to 15.24 cm	SiouxFalls	NA	NA	NA	NA	NA	NA	NA	NA	NA	NA
T728	01/08/2020	Reg prin oak	Quercus warei	Sioux Falls	South Dakota	-96.7359006	43.5075936	green_space	3901 S Minnesota Ave	Yankton trail	1	good	29.52756	no_info	more than 18.29 m	0 to 15.24 cm	SiouxFalls	NA	NA	NA	NA	NA	NA	NA	NA	NA	NA
T729	01/08/2020	Lindenamer fastg	Tilia americana	Sioux Falls	South Dakota	-96.73638744	43.50743741	green_space	3901 S Minnesota Ave	Yankton trail	2	fair	32.8084	naturally_occurring	more than 18.29 m	0 to 15.24 cm	SiouxFalls	NA	NA	NA	NA	NA	NA	NA	NA	NA	NA
T730	01/08/2020	Reg prin oak	Quercus warei	Sioux Falls	South Dakota	-96.73601638	43.50754369	green_space	3901 S Minnesota Ave	Yankton trail	1	good	29.52756	no_info	more than 18.29 m	0 to 15.24 cm	SiouxFalls	NA	NA	NA	NA	NA	NA	NA	NA	NA	NA
T732	01/08/2020	Reg prin oak	Quercus warei	Sioux Falls	South Dakota	-96.73615188	43.50753102	green_space	3901 S Minnesota Ave	Yankton trail	1	good	29.52756	no_info	more than 18.29 m	0 to 15.24 cm	SiouxFalls	NA	NA	NA	NA	NA	NA	NA	NA	NA	NA
T733	01/08/2020	Lindenamer fastg	Tilia americana	Sioux Falls	South Dakota	-96.73651519	43.50740616	green_space	3901 S Minnesota Ave	Yankton trail	1	fair	32.8084	naturally_occurring	more than 18.29 m	0 to 15.24 cm	SiouxFalls	NA	NA	NA	NA	NA	NA	NA	NA	NA	NA
T734	01/08/2020	Reg prin oak	Quercus warei	Sioux Falls	South Dakota	-96.73627564	43.50749355	green_space	3901 S Minnesota Ave	Yankton trail	1	good	29.52756	no_info	more than 18.29 m	0 to 15.24 cm	SiouxFalls	NA	NA	NA	NA	NA	NA	NA	NA	NA	NA
T735	01/08/2020	Lindenamer fastg	Tilia americana	Sioux Falls	South Dakota	-96.73675586	43.50740171	green_space	3901 S Minnesota Ave	Yankton trail	1	fair	32.8084	naturally_occurring	more than 18.29 m	0 to 15.24 cm	SiouxFalls	NA	NA	NA	NA	NA	NA	NA	NA	NA	NA
T736	01/08/2020	Reg prin oak	Quercus warei	Sioux Falls	South Dakota	-96.73652018	43.50749839	green_space	3901 S Minnesota Ave	Yankton trail	1	good	29.52756	no_info	more than 18.29 m	0 to 15.24 cm	SiouxFalls	NA	NA	NA	NA	NA	NA	NA	NA	NA	NA
T737	01/08/2020	Lindenamer fastg	Tilia americana	Sioux Falls	South Dakota	-96.73686298	43.50735777	green_space	3901 S Minnesota Ave	Yankton trail	1	fair	32.8084	naturally_occurring	more than 18.29 m	0 to 15.24 cm	SiouxFalls	NA	NA	NA	NA	NA	NA	NA	NA	NA	NA
T738	01/08/2020	Reg prin oak	Quercus warei	Sioux Falls	South Dakota	-96.73675321	43.50730623	green_space	3901 S Minnesota Ave	Yankton trail	1	good	29.52756	no_info	more than 18.29 m	0 to 15.24 cm	SiouxFalls	NA	NA	NA	NA	NA	NA	NA	NA	NA	NA
T739	01/08/2020	Reg prin oak	Quercus warei	Sioux Falls	South Dakota	-96.7356432	43.50798581	green_space	3901 S Minnesota Ave	Yankton trail	1	good	29.52756	no_info	more than 18.29 m	0 to 15.24 cm	SiouxFalls	NA	NA	NA	NA	NA	NA	NA	NA	NA	NA
T740	01/08/2020	Lindenamer fastg	Tilia americana	Sioux Falls	South Dakota	-96.74300555	43.50195492	green_space	3901 S Minnesota Ave	Yankton trail	1	fair	32.8084	naturally_occurring	more than 18.29 m	0 to 15.24 cm	SiouxFalls	NA	NA	NA	NA	NA	NA	NA	NA	NA	NA
T741	04/09/2020	Reg prin oak	Quercus warei	Sioux Falls	South Dakota	-96.74172195	43.50230692	green_space	3901 S Minnesota Ave	Yankton trail	1	good	29.52756	no_info	more than 18.29 m	0 to 15.24 cm	SiouxFalls	NA	NA	NA	NA	NA	NA	NA	NA	NA	NA
T742	01/08/2020	Lindenamer fastg	Tilia americana	Sioux Falls	South Dakota	-96.73722706	43.50713098	green_space	3901 S Minnesota Ave	Yankton trail	1	fair	32.8084	naturally_occurring	more than 18.29 m	0 to 15.24 cm	SiouxFalls	NA	NA	NA	NA	NA	NA	NA	NA	NA	NA
T743	01/08/2020	Reg prin oak	Quercus warei	Sioux Falls	South Dakota	-96.7392202	43.50640352	green_space	3901 S Minnesota Ave	Yankton trail	1	good	29.52756	no_info	more than 18.29 m	0 to 15.24 cm	SiouxFalls	NA	NA	NA	NA	NA	NA	NA	NA	NA	NA
T3438	01/08/2020	Cottonwoodeastrn	Populus deltoides	Sioux Falls	South Dakota	-96.76432604	43.56260712	green_space	2601 W Russell St	Elmwood	55	fair	275.59056	naturally_occurring	more than 18.29 m	45.72 to 60.96 cm	SiouxFalls	NA	NA	NA	NA	NA	NA	NA	NA	NA	NA
T744	01/08/2020	Lindenamer fastg	Tilia americana	Sioux Falls	South Dakota	-96.73663922	43.50734933	green_space	3901 S Minnesota Ave	Yankton trail	1	fair	32.8084	naturally_occurring	more than 18.29 m	0 to 15.24 cm	SiouxFalls	NA	NA	NA	NA	NA	NA	NA	NA	NA	NA
T745	01/08/2020	Reg prin oak	Quercus warei	Sioux Falls	South Dakota	-96.73699019	43.50721699	green_space	3901 S Minnesota Ave	Yankton trail	1	good	29.52756	no_info	more than 18.29 m	0 to 15.24 cm	SiouxFalls	NA	NA	NA	NA	NA	NA	NA	NA	NA	NA
T747	01/08/2020	Reg prin oak	Quercus warei	Sioux Falls	South Dakota	-96.73711316	43.50717164	green_space	3901 S Minnesota Ave	Yankton trail	1	good	36.08924	no_info	more than 18.29 m	0 to 15.24 cm	SiouxFalls	NA	NA	NA	NA	NA	NA	NA	NA	NA	NA
T748	01/08/2020	Lindenamer fastg	Tilia americana	Sioux Falls	South Dakota	-96.73699206	43.50731582	green_space	3901 S Minnesota Ave	Yankton trail	1	fair	32.8084	naturally_occurring	more than 18.29 m	0 to 15.24 cm	SiouxFalls	NA	NA	NA	NA	NA	NA	NA	NA	NA	NA
T749	01/08/2020	Lindenamer fastg	Tilia americana	Sioux Falls	South Dakota	-96.73864443	43.50662698	green_space	3901 S Minnesota Ave	Yankton trail	1	fair	32.8084	naturally_occurring	more than 18.29 m	0 to 15.24 cm	SiouxFalls	NA	NA	NA	NA	NA	NA	NA	NA	NA	NA
T750	01/08/2020	Lindenamer fastg	Tilia americana	Sioux Falls	South Dakota	-96.73722015	43.5072264	green_space	3901 S Minnesota Ave	Yankton trail	1	fair	32.8084	naturally_occurring	more than 18.29 m	0 to 15.24 cm	SiouxFalls	NA	NA	NA	NA	NA	NA	NA	NA	NA	NA
T751	01/08/2020	Reg prin oak	Quercus warei	Sioux Falls	South Dakota	-96.74024707	43.5060173	green_space	3901 S Minnesota Ave	Yankton trail	1	fair	36.08924	no_info	more than 18.29 m	0 to 15.24 cm	SiouxFalls	NA	NA	NA	NA	NA	NA	NA	NA	NA	NA
T752	01/08/2020	Reg prin oak	Quercus warei	Sioux Falls	South Dakota	-96.73828247	43.50675587	green_space	3901 S Minnesota Ave	Yankton trail	1	fair	36.08924	no_info	more than 18.29 m	0 to 15.24 cm	SiouxFalls	NA	NA	NA	NA	NA	NA	NA	NA	NA	NA
T753	01/08/2020	Lindenamer fastg	Tilia americana	Sioux Falls	South Dakota	-96.73709944	43.50727098	green_space	3901 S Minnesota Ave	Yankton trail	1	fair	32.8084	naturally_occurring	more than 18.29 m	0 to 15.24 cm	SiouxFalls	NA	NA	NA	NA	NA	NA	NA	NA	NA	NA
T754	04/09/2020	Reg prin oak	Quercus warei	Sioux Falls	South Dakota	-96.74161716	43.5022734	green_space	3901 S Minnesota Ave	Yankton trail	1	fair	36.08924	no_info	more than 18.29 m	0 to 15.24 cm	SiouxFalls	NA	NA	NA	NA	NA	NA	NA	NA	NA	NA
T755	01/08/2020	Lindenamer fastg	Tilia americana	Sioux Falls	South Dakota	-96.73934085	43.50636056	green_space	3901 S Minnesota Ave	Yankton trail	1	fair	32.8084	naturally_occurring	more than 18.29 m	0 to 15.24 cm	SiouxFalls	NA	NA	NA	NA	NA	NA	NA	NA	NA	NA
T756	01/08/2020	Reg prin oak	Quercus warei	Sioux Falls	South Dakota	-96.7431186	43.50190712	green_space	3901 S Minnesota Ave	Yankton trail	1	fair	36.08924	no_info	more than 18.29 m	0 to 15.24 cm	SiouxFalls	NA	NA	NA	NA	NA	NA	NA	NA	NA	NA
T3439	01/08/2020	Ashgreen	Fraxinus pennsylvanica	Sioux Falls	South Dakota	-96.76484728	43.56243538	green_space	2601 W Russell St	Elmwood	25	fair	180.4462	naturally_occurring	more than 18.29 m	15.24 to 30.48 cm	SiouxFalls	NA	NA	NA	NA	NA	NA	NA	NA	NA	NA
T757	01/08/2020	Lindenamer fastg	Tilia americana	Sioux Falls	South Dakota	-96.73804083	43.50685069	green_space	3901 S Minnesota Ave	Yankton trail	1	fair	32.8084	naturally_occurring	more than 18.29 m	0 to 15.24 cm	SiouxFalls	NA	NA	NA	NA	NA	NA	NA	NA	NA	NA
T758	04/09/2020	Reg prin oak	Quercus warei	Sioux Falls	South Dakota	-96.74173103	43.50222134	green_space	3901 S Minnesota Ave	Yankton trail	1	fair	36.08924	no_info	more than 18.29 m	0 to 15.24 cm	SiouxFalls	NA	NA	NA	NA	NA	NA	NA	NA	NA	NA
T759	01/08/2020	Lindenamer fastg	Tilia americana	Sioux Falls	South Dakota	-96.7381662	43.50680053	green_space	3901 S Minnesota Ave	Yankton trail	1	fair	32.8084	naturally_occurring	more than 18.29 m	0 to 15.24 cm	SiouxFalls	NA	NA	NA	NA	NA	NA	NA	NA	NA	NA
T760	01/08/2020	Reg prin oak	Quercus warei	Sioux Falls	South Dakota	-96.73946048	43.50631514	green_space	3901 S Minnesota Ave	Yankton trail	1	fair	36.08924	no_info	more than 18.29 m	0 to 15.24 cm	SiouxFalls	NA	NA	NA	NA	NA	NA	NA	NA	NA	NA
T761	01/08/2020	Lindenamer fastg	Tilia americana	Sioux Falls	South Dakota	-96.73840075	43.5067169	green_space	3901 S Minnesota Ave	Yankton trail	1	fair	32.8084	naturally_occurring	more than 18.29 m	0 to 15.24 cm	SiouxFalls	NA	NA	NA	NA	NA	NA	NA	NA	NA	NA
T762	01/08/2020	Reg prin oak	Quercus warei	Sioux Falls	South Dakota	-96.74244354	43.50173978	green_space	3901 S Minnesota Ave	Yankton trail	1	fair	36.08924	no_info	more than 18.29 m	0 to 15.24 cm	SiouxFalls	NA	NA	NA	NA	NA	NA	NA	NA	NA	NA
T763	04/09/2020	Lindenamer fastg	Tilia americana	Sioux Falls	South Dakota	-96.7413934	43.50237618	green_space	3901 S Minnesota Ave	Yankton trail	1	fair	32.8084	naturally_occurring	more than 18.29 m	0 to 15.24 cm	SiouxFalls	NA	NA	NA	NA	NA	NA	NA	NA	NA	NA
T764	04/09/2020	Reg prin oak	Quercus warei	Sioux Falls	South Dakota	-96.74127066	43.50250812	green_space	3901 S Minnesota Ave	Yankton trail	1	fair	36.08924	no_info	more than 18.29 m	0 to 15.24 cm	SiouxFalls	NA	NA	NA	NA	NA	NA	NA	NA	NA	NA
T765	04/09/2020	Lindenamer fastg	Tilia americana	Sioux Falls	South Dakota	-96.7421656	43.50209985	green_space	3901 S Minnesota Ave	Yankton trail	1	fair	32.8084	naturally_occurring	more than 18.29 m	0 to 15.24 cm	SiouxFalls	NA	NA	NA	NA	NA	NA	NA	NA	NA	NA
T766	01/08/2020	Reg prin oak	Quercus warei	Sioux Falls	South Dakota	-96.74106785	43.50257558	green_space	3901 S Minnesota Ave	Yankton trail	1	fair	36.08924	no_info	more than 18.29 m	0 to 15.24 cm	SiouxFalls	NA	NA	NA	NA	NA	NA	NA	NA	NA	NA
T767	04/09/2020	Reg prin oak	Quercus warei	Sioux Falls	South Dakota	-96.74116768	43.50247892	green_space	3901 S Minnesota Ave	Yankton trail	1	fair	36.08924	no_info	more than 18.29 m	0 to 15.24 cm	SiouxFalls	NA	NA	NA	NA	NA	NA	NA	NA	NA	NA
T768	01/08/2020	Lindenamer fastg	Tilia americana	Sioux Falls	South Dakota	-96.73910745	43.5064434	green_space	3901 S Minnesota Ave	Yankton trail	1	fair	32.8084	naturally_occurring	more than 18.29 m	0 to 15.24 cm	SiouxFalls	NA	NA	NA	NA	NA	NA	NA	NA	NA	NA
T769	04/09/2020	Reg prin oak	Quercus warei	Sioux Falls	South Dakota	-96.74230325	43.50198048	green_space	3901 S Minnesota Ave	Yankton trail	1	fair	36.08924	no_info	more than 18.29 m	0 to 15.24 cm	SiouxFalls	NA	NA	NA	NA	NA	NA	NA	NA	NA	NA
T770	04/09/2020	Lindenamer fastg	Tilia americana	Sioux Falls	South Dakota	-96.74138045	43.50246026	green_space	3901 S Minnesota Ave	Yankton trail	1	fair	32.8084	naturally_occurring	more than 18.29 m	0 to 15.24 cm	SiouxFalls	NA	NA	NA	NA	NA	NA	NA	NA	NA	NA
T772	04/09/2020	Lindenamer fastg	Tilia americana	Sioux Falls	South Dakota	-96.74127958	43.50242682	green_space	3901 S Minnesota Ave	Yankton trail	1	fair	32.8084	naturally_occurring	more than 18.29 m	0 to 15.24 cm	SiouxFalls	NA	NA	NA	NA	NA	NA	NA	NA	NA	NA
T773	04/09/2020	Reg prin oak	Quercus warei	Sioux Falls	South Dakota	-96.74206024	43.50207287	green_space	3901 S Minnesota Ave	Yankton trail	1	fair	36.08924	no_info	more than 18.29 m	0 to 15.24 cm	SiouxFalls	NA	NA	NA	NA	NA	NA	NA	NA	NA	NA
T774	04/09/2020	Lindenamer fastg	Tilia americana	Sioux Falls	South Dakota	-96.7422807	43.50205865	green_space	3901 S Minnesota Ave	Yankton trail	1	fair	32.8084	naturally_occurring	more than 18.29 m	0 to 15.24 cm	SiouxFalls	NA	NA	NA	NA	NA	NA	NA	NA	NA	NA
T775	04/09/2020	Reg prin oak	Quercus warei	Sioux Falls	South Dakota	-96.74241505	43.50193123	green_space	3901 S Minnesota Ave	Yankton trail	1	fair	36.08924	no_info	more than 18.29 m	0 to 15.24 cm	SiouxFalls	NA	NA	NA	NA	NA	NA	NA	NA	NA	NA
T776	04/09/2020	Lindenamer fastg	Tilia americana	Sioux Falls	South Dakota	-96.74363877	43.50155231	green_space	3901 S Minnesota Ave	Yankton trail	1	fair	32.8084	naturally_occurring	more than 18.29 m	0 to 15.24 cm	SiouxFalls	NA	NA	NA	NA	NA	NA	NA	NA	NA	NA
T777	01/08/2020	Reg prin oak	Quercus warei	Sioux Falls	South Dakota	-96.73957458	43.50626881	green_space	3901 S Minnesota Ave	Yankton trail	1	fair	36.08924	no_info	more than 18.29 m	0 to 15.24 cm	SiouxFalls	NA	NA	NA	NA	NA	NA	NA	NA	NA	NA
T778	04/09/2020	Lindenamer fastg	Tilia americana	Sioux Falls	South Dakota	-96.74377157	43.5015192	green_space	3901 S Minnesota Ave	Yankton trail	1	fair	32.8084	naturally_occurring	more than 18.29 m	0 to 15.24 cm	SiouxFalls	NA	NA	NA	NA	NA	NA	NA	NA	NA	NA
T779	04/09/2020	Reg prin oak	Quercus warei	Sioux Falls	South Dakota	-96.74326031	43.50174924	green_space	3901 S Minnesota Ave	Yankton trail	1	fair	36.08924	no_info	more than 18.29 m	0 to 15.24 cm	SiouxFalls	NA	NA	NA	NA	NA	NA	NA	NA	NA	NA
T780	01/08/2020	999	NA	Sioux Falls	South Dakota	-96.7441281	43.50149479	green_space	3901 S Minnesota Ave	Yankton trail	0	NA	0	no_info	NA	NA	SiouxFalls	NA	NA	NA	NA	NA	NA	NA	NA	NA	NA
T781	04/09/2020	Reg prin oak	Quercus warei	Sioux Falls	South Dakota	-96.74266941	43.50185049	green_space	3901 S Minnesota Ave	Yankton trail	1	fair	36.08924	no_info	more than 18.29 m	0 to 15.24 cm	SiouxFalls	NA	NA	NA	NA	NA	NA	NA	NA	NA	NA
T782	04/09/2020	Lindenamer fastg	Tilia americana	Sioux Falls	South Dakota	-96.74264458	43.50193719	green_space	3901 S Minnesota Ave	Yankton trail	1	fair	32.8084	naturally_occurring	more than 18.29 m	0 to 15.24 cm	SiouxFalls	NA	NA	NA	NA	NA	NA	NA	NA	NA	NA
T3440	01/08/2020	Ashgreen	Fraxinus pennsylvanica	Sioux Falls	South Dakota	-96.76463784	43.5623699	green_space	2601 W Russell St	Elmwood	23	poor	160.76116	naturally_occurring	more than 18.29 m	15.24 to 30.48 cm	SiouxFalls	NA	NA	NA	NA	NA	NA	NA	NA	NA	NA
T783	04/09/2020	Reg prin oak	Quercus warei	Sioux Falls	South Dakota	-96.74279452	43.50181294	green_space	3901 S Minnesota Ave	Yankton trail	1	fair	36.08924	no_info	more than 18.29 m	0 to 15.24 cm	SiouxFalls	NA	NA	NA	NA	NA	NA	NA	NA	NA	NA
T784	04/09/2020	Lindenamer fastg	Tilia americana	Sioux Falls	South Dakota	-96.74414858	43.50141944	green_space	3901 S Minnesota Ave	Yankton trail	1	fair	32.8084	naturally_occurring	more than 18.29 m	0 to 15.24 cm	SiouxFalls	NA	NA	NA	NA	NA	NA	NA	NA	NA	NA
T785	04/09/2020	Reg prin oak	Quercus warei	Sioux Falls	South Dakota	-96.74277382	43.501894	green_space	3901 S Minnesota Ave	Yankton trail	1	fair	36.08924	no_info	more than 18.29 m	0 to 15.24 cm	SiouxFalls	NA	NA	NA	NA	NA	NA	NA	NA	NA	NA
T787	04/09/2020	Reg prin oak	Quercus warei	Sioux Falls	South Dakota	-96.74350294	43.50166684	green_space	3901 S Minnesota Ave	Yankton trail	1	fair	36.08924	no_info	more than 18.29 m	0 to 15.24 cm	SiouxFalls	NA	NA	NA	NA	NA	NA	NA	NA	NA	NA
T788	04/09/2020	Lindenamer fastg	Tilia americana	Sioux Falls	South Dakota	-96.74402173	43.50145124	green_space	3901 S Minnesota Ave	Yankton trail	1	fair	32.8084	naturally_occurring	more than 18.29 m	0 to 15.24 cm	SiouxFalls	NA	NA	NA	NA	NA	NA	NA	NA	NA	NA
T789	04/09/2020	Reg prin oak	Quercus warei	Sioux Falls	South Dakota	-96.74304107	43.50173062	green_space	3901 S Minnesota Ave	Yankton trail	1	fair	36.08924	no_info	more than 18.29 m	0 to 15.24 cm	SiouxFalls	NA	NA	NA	NA	NA	NA	NA	NA	NA	NA
T790	04/09/2020	Lindenamer fastg	Tilia americana	Sioux Falls	South Dakota	-96.74250955	43.5019774	green_space	3901 S Minnesota Ave	Yankton trail	1	fair	32.8084	naturally_occurring	more than 18.29 m	0 to 15.24 cm	SiouxFalls	NA	NA	NA	NA	NA	NA	NA	NA	NA	NA
T792	04/09/2020	Reg prin oak	Quercus warei	Sioux Falls	South Dakota	-96.74205721	43.50215429	green_space	3901 S Minnesota Ave	Yankton trail	1	fair	36.08924	no_info	more than 18.29 m	0 to 15.24 cm	SiouxFalls	NA	NA	NA	NA	NA	NA	NA	NA	NA	NA
T793	04/09/2020	Reg prin oak	Quercus warei	Sioux Falls	South Dakota	-96.74314745	43.50177417	green_space	3901 S Minnesota Ave	Yankton trail	1	fair	36.08924	no_info	more than 18.29 m	0 to 15.24 cm	SiouxFalls	NA	NA	NA	NA	NA	NA	NA	NA	NA	NA
T794	04/09/2020	Lindenamer fastg	Tilia americana	Sioux Falls	South Dakota	-96.74338335	43.5017145	green_space	3901 S Minnesota Ave	Yankton trail	1	fair	32.8084	naturally_occurring	more than 18.29 m	0 to 15.24 cm	SiouxFalls	NA	NA	NA	NA	NA	NA	NA	NA	NA	NA
T795	04/09/2020	Reg prin oak	Quercus warei	Sioux Falls	South Dakota	-96.7419565	43.50211656	green_space	3901 S Minnesota Ave	Yankton trail	1	fair	36.08924	no_info	more than 18.29 m	0 to 15.24 cm	SiouxFalls	NA	NA	NA	NA	NA	NA	NA	NA	NA	NA
T796	04/09/2020	Lindenamer fastg	Tilia americana	Sioux Falls	South Dakota	-96.74253799	43.50189935	green_space	3901 S Minnesota Ave	Yankton trail	1	fair	32.8084	naturally_occurring	more than 18.29 m	0 to 15.24 cm	SiouxFalls	NA	NA	NA	NA	NA	NA	NA	NA	NA	NA
T3080	01/08/2020	Sprucecolorado	Picea pungens	Sioux Falls	South Dakota	-96.76333902	43.53532988	green_space	1001 S Kiwanis Ave	Sherman south	18	good	167.32284	introduced	more than 18.29 m	15.24 to 30.48 cm	SiouxFalls	NA	NA	NA	NA	NA	NA	NA	NA	NA	NA
T797	01/08/2020	Lindenamer fastg	Tilia americana	Sioux Falls	South Dakota	-96.74568833	43.50219452	green_space	3901 S Minnesota Ave	Yankton trail	1	fair	32.8084	naturally_occurring	more than 18.29 m	0 to 15.24 cm	SiouxFalls	NA	NA	NA	NA	NA	NA	NA	NA	NA	NA
T801	01/08/2020	Reg prin oak	Quercus warei	Sioux Falls	South Dakota	-96.74254099	43.50175957	green_space	3901 S Minnesota Ave	Yankton trail	1	poor	16.4042	no_info	13.71 to 18.29 m	0 to 15.24 cm	SiouxFalls	NA	NA	NA	NA	NA	NA	NA	NA	NA	NA
T802	01/08/2020	Lindenamer fastg	Tilia americana	Sioux Falls	South Dakota	-96.74234543	43.50173784	green_space	3901 S Minnesota Ave	Yankton trail	1	good	36.08924	naturally_occurring	more than 18.29 m	0 to 15.24 cm	SiouxFalls	NA	NA	NA	NA	NA	NA	NA	NA	NA	NA
T803	01/08/2020	Lindenamer fastg	Tilia americana	Sioux Falls	South Dakota	-96.74262319	43.50174928	green_space	3901 S Minnesota Ave	Yankton trail	1	good	36.08924	naturally_occurring	more than 18.29 m	0 to 15.24 cm	SiouxFalls	NA	NA	NA	NA	NA	NA	NA	NA	NA	NA
T804	01/08/2020	Reg prin oak	Quercus warei	Sioux Falls	South Dakota	-96.74222124	43.50177708	green_space	3901 S Minnesota Ave	Yankton trail	2	good	29.52756	no_info	more than 18.29 m	0 to 15.24 cm	SiouxFalls	NA	NA	NA	NA	NA	NA	NA	NA	NA	NA
T1054	01/08/2020	Ashwhite	Fraxinus americana	Sioux Falls	South Dakota	-96.74403446	43.5019326	green_space	3901 S Minnesota Ave	Yankton trail	7	fair	98.4252	introduced	more than 18.29 m	0 to 15.24 cm	SiouxFalls	NA	NA	NA	NA	NA	NA	NA	NA	NA	NA
T1056	01/08/2020	Maplsugar	Acer saccharum	Sioux Falls	South Dakota	-96.74501511	43.50299021	green_space	3901 S Minnesota Ave	Yankton trail	1	fair	36.08924	naturally_occurring	more than 18.29 m	0 to 15.24 cm	SiouxFalls	NA	NA	NA	NA	NA	NA	NA	NA	NA	NA
T1057	01/08/2020	Maplsugar	Acer saccharum	Sioux Falls	South Dakota	-96.74520533	43.50322931	green_space	3901 S Minnesota Ave	Yankton trail	1	fair	36.08924	naturally_occurring	more than 18.29 m	0 to 15.24 cm	SiouxFalls	NA	NA	NA	NA	NA	NA	NA	NA	NA	NA
T1058	01/08/2020	Maplsugar	Acer saccharum	Sioux Falls	South Dakota	-96.74542186	43.50355359	green_space	3901 S Minnesota Ave	Yankton trail	1	fair	36.08924	naturally_occurring	more than 18.29 m	0 to 15.24 cm	SiouxFalls	NA	NA	NA	NA	NA	NA	NA	NA	NA	NA
T8818	05/20/2020	Lindenlittleleaf	Tilia cordata	Sioux Falls	South Dakota	-96.68680692	43.50738944	green_space	3401 E 49th St	Laurel oak	14	good	82.021	introduced	more than 18.29 m	0 to 15.24 cm	SiouxFalls	NA	NA	NA	NA	NA	NA	NA	NA	NA	NA
T1059	01/08/2020	Maplsugar	Acer saccharum	Sioux Falls	South Dakota	-96.74380525	43.50129256	green_space	3901 S Minnesota Ave	Yankton trail	4	fair	72.17848	naturally_occurring	more than 18.29 m	0 to 15.24 cm	SiouxFalls	NA	NA	NA	NA	NA	NA	NA	NA	NA	NA
T3081	01/08/2020	Sprucecolorado	Picea pungens	Sioux Falls	South Dakota	-96.76333752	43.53544991	green_space	1001 S Kiwanis Ave	Sherman south	24	fair	167.32284	introduced	more than 18.29 m	15.24 to 30.48 cm	SiouxFalls	NA	NA	NA	NA	NA	NA	NA	NA	NA	NA
T3082	01/08/2020	Sprucecolorado	Picea pungens	Sioux Falls	South Dakota	-96.76341699	43.53534641	green_space	1001 S Kiwanis Ave	Sherman south	18	good	160.76116	introduced	more than 18.29 m	15.24 to 30.48 cm	SiouxFalls	NA	NA	NA	NA	NA	NA	NA	NA	NA	NA
T5459	06/04/2020	Honeylcst nth acl	Gleditsia triacanthos	Sioux Falls	South Dakota	-96.75565745	43.5071417	green_space	2301 W 49th St	Park shop	2	good	45.93176	naturally_occurring	more than 18.29 m	0 to 15.24 cm	SiouxFalls	NA	NA	NA	NA	NA	NA	NA	NA	NA	NA
T1060	01/08/2020	Maplsugar	Acer saccharum	Sioux Falls	South Dakota	-96.74372076	43.50134564	green_space	3901 S Minnesota Ave	Yankton trail	4	fair	72.17848	naturally_occurring	more than 18.29 m	0 to 15.24 cm	SiouxFalls	NA	NA	NA	NA	NA	NA	NA	NA	NA	NA
T1061	01/08/2020	Maplsugar	Acer saccharum	Sioux Falls	South Dakota	-96.74363854	43.50139283	green_space	3901 S Minnesota Ave	Yankton trail	4	fair	72.17848	naturally_occurring	more than 18.29 m	0 to 15.24 cm	SiouxFalls	NA	NA	NA	NA	NA	NA	NA	NA	NA	NA
T1062	01/08/2020	Maplnorway	Acer platanoides	Sioux Falls	South Dakota	-96.7441918	43.50419975	green_space	3901 S Minnesota Ave	Yankton trail	14	fair	111.54856	introduced	more than 18.29 m	0 to 15.24 cm	SiouxFalls	NA	NA	NA	NA	NA	NA	NA	NA	NA	NA
T1063	01/08/2020	Maplnorway	Acer platanoides	Sioux Falls	South Dakota	-96.74403105	43.50412225	green_space	3901 S Minnesota Ave	Yankton trail	14	fair	108.26772	introduced	more than 18.29 m	0 to 15.24 cm	SiouxFalls	NA	NA	NA	NA	NA	NA	NA	NA	NA	NA
T1064	04/28/2020	Maplnorway	Acer platanoides	Sioux Falls	South Dakota	-96.74390771	43.50395401	green_space	3901 S Minnesota Ave	Yankton trail	14	fair	111.54856	introduced	more than 18.29 m	0 to 15.24 cm	SiouxFalls	NA	NA	NA	NA	NA	NA	NA	NA	NA	NA
T1065	04/28/2020	Maplnorway	Acer platanoides	Sioux Falls	South Dakota	-96.74393219	43.5038592	green_space	3901 S Minnesota Ave	Yankton trail	15	fair	104.98688	introduced	more than 18.29 m	0 to 15.24 cm	SiouxFalls	NA	NA	NA	NA	NA	NA	NA	NA	NA	NA
T1066	04/28/2020	Maplnorway	Acer platanoides	Sioux Falls	South Dakota	-96.74377002	43.50378453	green_space	3901 S Minnesota Ave	Yankton trail	16	fair	131.2336	introduced	more than 18.29 m	15.24 to 30.48 cm	SiouxFalls	NA	NA	NA	NA	NA	NA	NA	NA	NA	NA
T1067	01/08/2020	Maplsugar	Acer saccharum	Sioux Falls	South Dakota	-96.74383243	43.50325142	green_space	3901 S Minnesota Ave	Yankton trail	5	fair	82.021	naturally_occurring	more than 18.29 m	0 to 15.24 cm	SiouxFalls	NA	NA	NA	NA	NA	NA	NA	NA	NA	NA
T1069	01/08/2020	Ashwhite	Fraxinus americana	Sioux Falls	South Dakota	-96.74361754	43.50295269	green_space	3901 S Minnesota Ave	Yankton trail	8	fair	91.86352	introduced	more than 18.29 m	0 to 15.24 cm	SiouxFalls	NA	NA	NA	NA	NA	NA	NA	NA	NA	NA
T1070	01/08/2020	Ashgr summit	Fraxinus pennsylvanica	Sioux Falls	South Dakota	-96.7442508	43.50340783	green_space	3901 S Minnesota Ave	Yankton trail	8	fair	91.86352	naturally_occurring	more than 18.29 m	0 to 15.24 cm	SiouxFalls	NA	NA	NA	NA	NA	NA	NA	NA	NA	NA
T1072	01/08/2020	Ashwhite	Fraxinus americana	Sioux Falls	South Dakota	-96.74347272	43.502768	green_space	3901 S Minnesota Ave	Yankton trail	8	fair	91.86352	introduced	more than 18.29 m	0 to 15.24 cm	SiouxFalls	NA	NA	NA	NA	NA	NA	NA	NA	NA	NA
T1073	01/08/2020	Ashwhite	Fraxinus americana	Sioux Falls	South Dakota	-96.74334422	43.50257895	green_space	3901 S Minnesota Ave	Yankton trail	8	fair	91.86352	introduced	more than 18.29 m	0 to 15.24 cm	SiouxFalls	NA	NA	NA	NA	NA	NA	NA	NA	NA	NA
T5460	06/04/2020	Honeylcst nth acl	Gleditsia triacanthos	Sioux Falls	South Dakota	-96.75566114	43.50704217	green_space	2301 W 49th St	Park shop	2	good	45.93176	naturally_occurring	more than 18.29 m	0 to 15.24 cm	SiouxFalls	NA	NA	NA	NA	NA	NA	NA	NA	NA	NA
T1076	01/08/2020	Ashwhite	Fraxinus americana	Sioux Falls	South Dakota	-96.74319438	43.5023765	green_space	3901 S Minnesota Ave	Yankton trail	8	fair	91.86352	introduced	more than 18.29 m	0 to 15.24 cm	SiouxFalls	NA	NA	NA	NA	NA	NA	NA	NA	NA	NA
T1078	01/08/2020	Ashwhite	Fraxinus americana	Sioux Falls	South Dakota	-96.74305489	43.50217227	green_space	3901 S Minnesota Ave	Yankton trail	8	fair	91.86352	introduced	more than 18.29 m	0 to 15.24 cm	SiouxFalls	NA	NA	NA	NA	NA	NA	NA	NA	NA	NA
T1080	01/08/2020	Ashgr summit	Fraxinus pennsylvanica	Sioux Falls	South Dakota	-96.7422185	43.50259889	green_space	3901 S Minnesota Ave	Yankton trail	7	fair	95.14436	naturally_occurring	more than 18.29 m	0 to 15.24 cm	SiouxFalls	NA	NA	NA	NA	NA	NA	NA	NA	NA	NA
T1082	01/08/2020	Ashgr summit	Fraxinus pennsylvanica	Sioux Falls	South Dakota	-96.74235444	43.50279043	green_space	3901 S Minnesota Ave	Yankton trail	7	fair	95.14436	naturally_occurring	more than 18.29 m	0 to 15.24 cm	SiouxFalls	NA	NA	NA	NA	NA	NA	NA	NA	NA	NA
T806	01/08/2020	Reg prin oak	Quercus warei	Sioux Falls	South Dakota	-96.74714166	43.50190681	green_space	3901 S Minnesota Ave	Yankton trail	2	good	29.52756	no_info	more than 18.29 m	0 to 15.24 cm	SiouxFalls	NA	NA	NA	NA	NA	NA	NA	NA	NA	NA
T807	01/08/2020	Lindenamer fastg	Tilia americana	Sioux Falls	South Dakota	-96.7461634	43.50154733	green_space	3901 S Minnesota Ave	Yankton trail	1	good	36.08924	naturally_occurring	more than 18.29 m	0 to 15.24 cm	SiouxFalls	NA	NA	NA	NA	NA	NA	NA	NA	NA	NA
T808	04/09/2020	Reg prin oak	Quercus warei	Sioux Falls	South Dakota	-96.74400719	43.50152528	green_space	3901 S Minnesota Ave	Yankton trail	3	good	49.2126	no_info	more than 18.29 m	0 to 15.24 cm	SiouxFalls	NA	NA	NA	NA	NA	NA	NA	NA	NA	NA
T809	01/08/2020	999	NA	Sioux Falls	South Dakota	-96.74425268	43.50147152	green_space	3901 S Minnesota Ave	Yankton trail	0	NA	0	no_info	NA	NA	SiouxFalls	NA	NA	NA	NA	NA	NA	NA	NA	NA	NA
T810	01/08/2020	Lindenamer fastg	Tilia americana	Sioux Falls	South Dakota	-96.74547531	43.50190349	green_space	3901 S Minnesota Ave	Yankton trail	1	good	36.08924	naturally_occurring	more than 18.29 m	0 to 15.24 cm	SiouxFalls	NA	NA	NA	NA	NA	NA	NA	NA	NA	NA
T811	04/09/2020	Reg prin oak	Quercus warei	Sioux Falls	South Dakota	-96.74353169	43.50158593	green_space	3901 S Minnesota Ave	Yankton trail	2	good	36.08924	no_info	more than 18.29 m	0 to 15.24 cm	SiouxFalls	NA	NA	NA	NA	NA	NA	NA	NA	NA	NA
T812	01/08/2020	999	NA	Sioux Falls	South Dakota	-96.74436919	43.50145381	green_space	3901 S Minnesota Ave	Yankton trail	0	NA	0	no_info	NA	NA	SiouxFalls	NA	NA	NA	NA	NA	NA	NA	NA	NA	NA
T813	04/09/2020	Reg prin oak	Quercus warei	Sioux Falls	South Dakota	-96.74388606	43.50156148	green_space	3901 S Minnesota Ave	Yankton trail	2	good	36.08924	no_info	more than 18.29 m	0 to 15.24 cm	SiouxFalls	NA	NA	NA	NA	NA	NA	NA	NA	NA	NA
T814	04/09/2020	Reg prin oak	Quercus warei	Sioux Falls	South Dakota	-96.74426732	43.50139462	green_space	3901 S Minnesota Ave	Yankton trail	2	good	36.08924	no_info	more than 18.29 m	0 to 15.24 cm	SiouxFalls	NA	NA	NA	NA	NA	NA	NA	NA	NA	NA
T815	01/08/2020	Lindenamer fastg	Tilia americana	Sioux Falls	South Dakota	-96.74596276	43.50182068	green_space	3901 S Minnesota Ave	Yankton trail	1	poor	32.8084	naturally_occurring	more than 18.29 m	0 to 15.24 cm	SiouxFalls	NA	NA	NA	NA	NA	NA	NA	NA	NA	NA
T817	04/09/2020	Reg prin oak	Quercus warei	Sioux Falls	South Dakota	-96.74375724	43.50159324	green_space	3901 S Minnesota Ave	Yankton trail	2	good	36.08924	no_info	more than 18.29 m	0 to 15.24 cm	SiouxFalls	NA	NA	NA	NA	NA	NA	NA	NA	NA	NA
T818	04/09/2020	Lindenamer fastg	Tilia americana	Sioux Falls	South Dakota	-96.744405	43.50138876	green_space	3901 S Minnesota Ave	Yankton trail	1	poor	32.8084	naturally_occurring	more than 18.29 m	0 to 15.24 cm	SiouxFalls	NA	NA	NA	NA	NA	NA	NA	NA	NA	NA
T819	04/09/2020	Reg prin oak	Quercus warei	Sioux Falls	South Dakota	-96.74389301	43.50148014	green_space	3901 S Minnesota Ave	Yankton trail	2	good	36.08924	no_info	more than 18.29 m	0 to 15.24 cm	SiouxFalls	NA	NA	NA	NA	NA	NA	NA	NA	NA	NA
T820	01/08/2020	Lindenamer fastg	Tilia americana	Sioux Falls	South Dakota	-96.74603608	43.50153911	green_space	3901 S Minnesota Ave	Yankton trail	1	poor	32.8084	naturally_occurring	more than 18.29 m	0 to 15.24 cm	SiouxFalls	NA	NA	NA	NA	NA	NA	NA	NA	NA	NA
T821	04/09/2020	Reg prin oak	Quercus warei	Sioux Falls	South Dakota	-96.74363998	43.50163095	green_space	3901 S Minnesota Ave	Yankton trail	2	good	36.08924	no_info	more than 18.29 m	0 to 15.24 cm	SiouxFalls	NA	NA	NA	NA	NA	NA	NA	NA	NA	NA
T823	01/08/2020	Reg prin oak	Quercus warei	Sioux Falls	South Dakota	-96.74513465	43.50151179	green_space	3901 S Minnesota Ave	Yankton trail	2	good	36.08924	no_info	more than 18.29 m	0 to 15.24 cm	SiouxFalls	NA	NA	NA	NA	NA	NA	NA	NA	NA	NA
T3083	01/08/2020	Ashgr summit	Fraxinus pennsylvanica	Sioux Falls	South Dakota	-96.8044335	43.51930381	green_space	2501 S Kuehn Park Rd	Kuehn	8	good	91.86352	naturally_occurring	more than 18.29 m	0 to 15.24 cm	SiouxFalls	NA	NA	NA	NA	NA	NA	NA	NA	NA	NA
T3084	01/08/2020	999	NA	Sioux Falls	South Dakota	-96.8044276	43.51916682	green_space	2501 S Kuehn Park Rd	Kuehn	0	NA	0	no_info	NA	NA	SiouxFalls	NA	NA	NA	NA	NA	NA	NA	NA	NA	NA
T825	01/08/2020	Reg prin oak	Quercus warei	Sioux Falls	South Dakota	-96.74563216	43.50212099	green_space	3901 S Minnesota Ave	Yankton trail	2	good	36.08924	no_info	more than 18.29 m	0 to 15.24 cm	SiouxFalls	NA	NA	NA	NA	NA	NA	NA	NA	NA	NA
T826	01/08/2020	Lindenamer fastg	Tilia americana	Sioux Falls	South Dakota	-96.74557723	43.50204939	green_space	3901 S Minnesota Ave	Yankton trail	1	poor	32.8084	naturally_occurring	more than 18.29 m	0 to 15.24 cm	SiouxFalls	NA	NA	NA	NA	NA	NA	NA	NA	NA	NA
T827	01/08/2020	999	NA	Sioux Falls	South Dakota	-96.73851793	43.50666999	green_space	3901 S Minnesota Ave	Yankton trail	0	NA	0	no_info	NA	NA	SiouxFalls	NA	NA	NA	NA	NA	NA	NA	NA	NA	NA
T828	04/10/2020	Reg prin oak	Quercus warei	Sioux Falls	South Dakota	-96.74726137	43.50195675	green_space	3901 S Minnesota Ave	Yankton trail	2	good	36.08924	no_info	more than 18.29 m	0 to 15.24 cm	SiouxFalls	NA	NA	NA	NA	NA	NA	NA	NA	NA	NA
T829	01/08/2020	999	NA	Sioux Falls	South Dakota	-96.74608363	43.50177376	green_space	3901 S Minnesota Ave	Yankton trail	0	NA	0	no_info	NA	NA	SiouxFalls	NA	NA	NA	NA	NA	NA	NA	NA	NA	NA
T830	01/08/2020	999	NA	Sioux Falls	South Dakota	-96.7387536	43.50658175	green_space	3901 S Minnesota Ave	Yankton trail	0	NA	0	no_info	NA	NA	SiouxFalls	NA	NA	NA	NA	NA	NA	NA	NA	NA	NA
T832	01/08/2020	999	NA	Sioux Falls	South Dakota	-96.73899291	43.50648404	green_space	3901 S Minnesota Ave	Yankton trail	0	NA	0	no_info	NA	NA	SiouxFalls	NA	NA	NA	NA	NA	NA	NA	NA	NA	NA
T833	01/08/2020	Lindenamer fastg	Tilia americana	Sioux Falls	South Dakota	-96.74713373	43.50178643	green_space	3901 S Minnesota Ave	Yankton trail	1	fair	32.8084	naturally_occurring	more than 18.29 m	0 to 15.24 cm	SiouxFalls	NA	NA	NA	NA	NA	NA	NA	NA	NA	NA
T834	01/08/2020	999	NA	Sioux Falls	South Dakota	-96.74702097	43.50175949	green_space	3901 S Minnesota Ave	Yankton trail	0	NA	0	no_info	NA	NA	SiouxFalls	NA	NA	NA	NA	NA	NA	NA	NA	NA	NA
T836	01/08/2020	999	NA	Sioux Falls	South Dakota	-96.74239605	43.50202735	green_space	3901 S Minnesota Ave	Yankton trail	0	NA	0	no_info	NA	NA	SiouxFalls	NA	NA	NA	NA	NA	NA	NA	NA	NA	NA
T3085	01/08/2020	999	NA	Sioux Falls	South Dakota	-96.80442705	43.51904392	green_space	2501 S Kuehn Park Rd	Kuehn	0	NA	0	no_info	NA	NA	SiouxFalls	NA	NA	NA	NA	NA	NA	NA	NA	NA	NA
T3086	01/08/2020	Ashgr summit	Fraxinus pennsylvanica	Sioux Falls	South Dakota	-96.80442768	43.51891131	green_space	2501 S Kuehn Park Rd	Kuehn	9	fair	101.70604	naturally_occurring	more than 18.29 m	0 to 15.24 cm	SiouxFalls	NA	NA	NA	NA	NA	NA	NA	NA	NA	NA
T3087	01/08/2020	Maplamur	Acer ginnala	Sioux Falls	South Dakota	-96.8042589	43.51967178	green_space	2501 S Kuehn Park Rd	Kuehn	8	fair	72.17848	introduced	more than 18.29 m	0 to 15.24 cm	SiouxFalls	NA	NA	NA	NA	NA	NA	NA	NA	NA	NA
T3088	01/08/2020	Maplamur	Acer ginnala	Sioux Falls	South Dakota	-96.804194	43.51971014	green_space	2501 S Kuehn Park Rd	Kuehn	8	poor	72.17848	introduced	more than 18.29 m	0 to 15.24 cm	SiouxFalls	NA	NA	NA	NA	NA	NA	NA	NA	NA	NA
T864	01/08/2020	Redcedareastern	Juniperus virginiana	Sioux Falls	South Dakota	-96.73334744	43.50837817	green_space	3901 S Minnesota Ave	Yankton trail	12	fair	104.98688	naturally_occurring	more than 18.29 m	0 to 15.24 cm	SiouxFalls	NA	NA	NA	NA	NA	NA	NA	NA	NA	NA
T865	01/08/2020	Redcedareastern	Juniperus virginiana	Sioux Falls	South Dakota	-96.73334816	43.50841025	green_space	3901 S Minnesota Ave	Yankton trail	15	fair	104.98688	naturally_occurring	more than 18.29 m	0 to 15.24 cm	SiouxFalls	NA	NA	NA	NA	NA	NA	NA	NA	NA	NA
T866	01/08/2020	Redcedareastern	Juniperus virginiana	Sioux Falls	South Dakota	-96.73341189	43.50839618	green_space	3901 S Minnesota Ave	Yankton trail	15	fair	104.98688	naturally_occurring	more than 18.29 m	0 to 15.24 cm	SiouxFalls	NA	NA	NA	NA	NA	NA	NA	NA	NA	NA
T867	01/08/2020	Redcedareastern	Juniperus virginiana	Sioux Falls	South Dakota	-96.73344325	43.50840051	green_space	3901 S Minnesota Ave	Yankton trail	11	fair	104.98688	naturally_occurring	more than 18.29 m	0 to 15.24 cm	SiouxFalls	NA	NA	NA	NA	NA	NA	NA	NA	NA	NA
T868	01/08/2020	Redcedareastern	Juniperus virginiana	Sioux Falls	South Dakota	-96.73347615	43.5083914	green_space	3901 S Minnesota Ave	Yankton trail	14	fair	104.98688	naturally_occurring	more than 18.29 m	0 to 15.24 cm	SiouxFalls	NA	NA	NA	NA	NA	NA	NA	NA	NA	NA
T869	01/08/2020	Redcedareastern	Juniperus virginiana	Sioux Falls	South Dakota	-96.73351752	43.50841174	green_space	3901 S Minnesota Ave	Yankton trail	17	fair	104.98688	naturally_occurring	more than 18.29 m	15.24 to 30.48 cm	SiouxFalls	NA	NA	NA	NA	NA	NA	NA	NA	NA	NA
T870	01/08/2020	Redcedareastern	Juniperus virginiana	Sioux Falls	South Dakota	-96.73355845	43.50839303	green_space	3901 S Minnesota Ave	Yankton trail	14	fair	104.98688	naturally_occurring	more than 18.29 m	0 to 15.24 cm	SiouxFalls	NA	NA	NA	NA	NA	NA	NA	NA	NA	NA
T871	01/08/2020	Redcedareastern	Juniperus virginiana	Sioux Falls	South Dakota	-96.73360325	43.50837301	green_space	3901 S Minnesota Ave	Yankton trail	13	fair	104.98688	naturally_occurring	more than 18.29 m	0 to 15.24 cm	SiouxFalls	NA	NA	NA	NA	NA	NA	NA	NA	NA	NA
T872	01/08/2020	Redcedareastern	Juniperus virginiana	Sioux Falls	South Dakota	-96.73364238	43.50836921	green_space	3901 S Minnesota Ave	Yankton trail	13	fair	104.98688	naturally_occurring	more than 18.29 m	0 to 15.24 cm	SiouxFalls	NA	NA	NA	NA	NA	NA	NA	NA	NA	NA
T873	01/08/2020	Redcedareastern	Juniperus virginiana	Sioux Falls	South Dakota	-96.73373254	43.50836542	green_space	3901 S Minnesota Ave	Yankton trail	12	fair	104.98688	naturally_occurring	more than 18.29 m	0 to 15.24 cm	SiouxFalls	NA	NA	NA	NA	NA	NA	NA	NA	NA	NA
T874	01/08/2020	Redcedareastern	Juniperus virginiana	Sioux Falls	South Dakota	-96.73444455	43.50830261	green_space	3901 S Minnesota Ave	Yankton trail	17	fair	108.26772	naturally_occurring	more than 18.29 m	15.24 to 30.48 cm	SiouxFalls	NA	NA	NA	NA	NA	NA	NA	NA	NA	NA
T875	01/08/2020	Redcedareastern	Juniperus virginiana	Sioux Falls	South Dakota	-96.73459611	43.50819685	green_space	3901 S Minnesota Ave	Yankton trail	15	fair	104.98688	naturally_occurring	more than 18.29 m	0 to 15.24 cm	SiouxFalls	NA	NA	NA	NA	NA	NA	NA	NA	NA	NA
T876	01/08/2020	Redcedareastern	Juniperus virginiana	Sioux Falls	South Dakota	-96.73476402	43.50818786	green_space	3901 S Minnesota Ave	Yankton trail	15	fair	104.98688	naturally_occurring	more than 18.29 m	0 to 15.24 cm	SiouxFalls	NA	NA	NA	NA	NA	NA	NA	NA	NA	NA
T877	01/08/2020	Redcedareastern	Juniperus virginiana	Sioux Falls	South Dakota	-96.73479299	43.50816293	green_space	3901 S Minnesota Ave	Yankton trail	14	fair	104.98688	naturally_occurring	more than 18.29 m	0 to 15.24 cm	SiouxFalls	NA	NA	NA	NA	NA	NA	NA	NA	NA	NA
T878	01/08/2020	Redcedareastern	Juniperus virginiana	Sioux Falls	South Dakota	-96.73506823	43.50806748	green_space	3901 S Minnesota Ave	Yankton trail	9	fair	65.6168	naturally_occurring	more than 18.29 m	0 to 15.24 cm	SiouxFalls	NA	NA	NA	NA	NA	NA	NA	NA	NA	NA
T879	01/08/2020	Redcedareastern	Juniperus virginiana	Sioux Falls	South Dakota	-96.73524079	43.50801447	green_space	3901 S Minnesota Ave	Yankton trail	15	fair	118.11024	naturally_occurring	more than 18.29 m	0 to 15.24 cm	SiouxFalls	NA	NA	NA	NA	NA	NA	NA	NA	NA	NA
T880	01/08/2020	Redcedareastern	Juniperus virginiana	Sioux Falls	South Dakota	-96.73512561	43.50805357	green_space	3901 S Minnesota Ave	Yankton trail	14	fair	114.8294	naturally_occurring	more than 18.29 m	0 to 15.24 cm	SiouxFalls	NA	NA	NA	NA	NA	NA	NA	NA	NA	NA
T881	01/08/2020	Redcedareastern	Juniperus virginiana	Sioux Falls	South Dakota	-96.73525243	43.50799402	green_space	3901 S Minnesota Ave	Yankton trail	13	fair	104.98688	naturally_occurring	more than 18.29 m	0 to 15.24 cm	SiouxFalls	NA	NA	NA	NA	NA	NA	NA	NA	NA	NA
T882	01/08/2020	Redcedareastern	Juniperus virginiana	Sioux Falls	South Dakota	-96.73519863	43.50803621	green_space	3901 S Minnesota Ave	Yankton trail	12	fair	101.70604	naturally_occurring	more than 18.29 m	0 to 15.24 cm	SiouxFalls	NA	NA	NA	NA	NA	NA	NA	NA	NA	NA
T883	01/08/2020	Redcedareastern	Juniperus virginiana	Sioux Falls	South Dakota	-96.73525453	43.5079378	green_space	3901 S Minnesota Ave	Yankton trail	13	fair	101.70604	naturally_occurring	more than 18.29 m	0 to 15.24 cm	SiouxFalls	NA	NA	NA	NA	NA	NA	NA	NA	NA	NA
T884	01/08/2020	Redcedareastern	Juniperus virginiana	Sioux Falls	South Dakota	-96.73513036	43.50798574	green_space	3901 S Minnesota Ave	Yankton trail	11	fair	98.4252	naturally_occurring	more than 18.29 m	0 to 15.24 cm	SiouxFalls	NA	NA	NA	NA	NA	NA	NA	NA	NA	NA
T885	01/08/2020	Redcedareastern	Juniperus virginiana	Sioux Falls	South Dakota	-96.73518106	43.50795309	green_space	3901 S Minnesota Ave	Yankton trail	12	fair	101.70604	naturally_occurring	more than 18.29 m	0 to 15.24 cm	SiouxFalls	NA	NA	NA	NA	NA	NA	NA	NA	NA	NA
T886	01/08/2020	Redcedareastern	Juniperus virginiana	Sioux Falls	South Dakota	-96.73531459	43.5079683	green_space	3901 S Minnesota Ave	Yankton trail	27	fair	101.70604	naturally_occurring	more than 18.29 m	15.24 to 30.48 cm	SiouxFalls	NA	NA	NA	NA	NA	NA	NA	NA	NA	NA
T887	01/08/2020	Redcedareastern	Juniperus virginiana	Sioux Falls	South Dakota	-96.73540931	43.50793139	green_space	3901 S Minnesota Ave	Yankton trail	13	fair	101.70604	naturally_occurring	more than 18.29 m	0 to 15.24 cm	SiouxFalls	NA	NA	NA	NA	NA	NA	NA	NA	NA	NA
T888	01/08/2020	Redcedareastern	Juniperus virginiana	Sioux Falls	South Dakota	-96.73534803	43.50791125	green_space	3901 S Minnesota Ave	Yankton trail	14	fair	108.26772	naturally_occurring	more than 18.29 m	0 to 15.24 cm	SiouxFalls	NA	NA	NA	NA	NA	NA	NA	NA	NA	NA
T889	01/08/2020	Redcedareastern	Juniperus virginiana	Sioux Falls	South Dakota	-96.73541888	43.50787674	green_space	3901 S Minnesota Ave	Yankton trail	13	fair	104.98688	naturally_occurring	more than 18.29 m	0 to 15.24 cm	SiouxFalls	NA	NA	NA	NA	NA	NA	NA	NA	NA	NA
T890	01/08/2020	Redcedareastern	Juniperus virginiana	Sioux Falls	South Dakota	-96.73548101	43.50787421	green_space	3901 S Minnesota Ave	Yankton trail	14	fair	108.26772	naturally_occurring	more than 18.29 m	0 to 15.24 cm	SiouxFalls	NA	NA	NA	NA	NA	NA	NA	NA	NA	NA
T891	01/08/2020	Redcedareastern	Juniperus virginiana	Sioux Falls	South Dakota	-96.735611	43.50782645	green_space	3901 S Minnesota Ave	Yankton trail	13	fair	104.98688	naturally_occurring	more than 18.29 m	0 to 15.24 cm	SiouxFalls	NA	NA	NA	NA	NA	NA	NA	NA	NA	NA
T892	01/08/2020	Redcedareastern	Juniperus virginiana	Sioux Falls	South Dakota	-96.73565565	43.50780455	green_space	3901 S Minnesota Ave	Yankton trail	13	fair	104.98688	naturally_occurring	more than 18.29 m	0 to 15.24 cm	SiouxFalls	NA	NA	NA	NA	NA	NA	NA	NA	NA	NA
T893	01/08/2020	Redcedareastern	Juniperus virginiana	Sioux Falls	South Dakota	-96.73568789	43.50777937	green_space	3901 S Minnesota Ave	Yankton trail	13	fair	104.98688	naturally_occurring	more than 18.29 m	0 to 15.24 cm	SiouxFalls	NA	NA	NA	NA	NA	NA	NA	NA	NA	NA
T894	01/08/2020	Redcedareastern	Juniperus virginiana	Sioux Falls	South Dakota	-96.73571292	43.50775464	green_space	3901 S Minnesota Ave	Yankton trail	11	fair	118.11024	naturally_occurring	more than 18.29 m	0 to 15.24 cm	SiouxFalls	NA	NA	NA	NA	NA	NA	NA	NA	NA	NA
T895	01/08/2020	Redcedareastern	Juniperus virginiana	Sioux Falls	South Dakota	-96.73576205	43.50780514	green_space	3901 S Minnesota Ave	Yankton trail	12	fair	118.11024	naturally_occurring	more than 18.29 m	0 to 15.24 cm	SiouxFalls	NA	NA	NA	NA	NA	NA	NA	NA	NA	NA
T896	01/08/2020	Redcedareastern	Juniperus virginiana	Sioux Falls	South Dakota	-96.73574493	43.50776075	green_space	3901 S Minnesota Ave	Yankton trail	11	fair	118.11024	naturally_occurring	more than 18.29 m	0 to 15.24 cm	SiouxFalls	NA	NA	NA	NA	NA	NA	NA	NA	NA	NA
T897	01/08/2020	Redcedareastern	Juniperus virginiana	Sioux Falls	South Dakota	-96.73579509	43.50775871	green_space	3901 S Minnesota Ave	Yankton trail	11	fair	118.11024	naturally_occurring	more than 18.29 m	0 to 15.24 cm	SiouxFalls	NA	NA	NA	NA	NA	NA	NA	NA	NA	NA
T898	01/08/2020	Redcedareastern	Juniperus virginiana	Sioux Falls	South Dakota	-96.73582932	43.50772533	green_space	3901 S Minnesota Ave	Yankton trail	12	fair	85.30184	naturally_occurring	more than 18.29 m	0 to 15.24 cm	SiouxFalls	NA	NA	NA	NA	NA	NA	NA	NA	NA	NA
T899	01/08/2020	Redcedareastern	Juniperus virginiana	Sioux Falls	South Dakota	-96.73585359	43.5077723	green_space	3901 S Minnesota Ave	Yankton trail	11	fair	104.98688	naturally_occurring	more than 18.29 m	0 to 15.24 cm	SiouxFalls	NA	NA	NA	NA	NA	NA	NA	NA	NA	NA
T900	01/08/2020	Redcedareastern	Juniperus virginiana	Sioux Falls	South Dakota	-96.73589213	43.50778645	green_space	3901 S Minnesota Ave	Yankton trail	9	fair	98.4252	naturally_occurring	more than 18.29 m	0 to 15.24 cm	SiouxFalls	NA	NA	NA	NA	NA	NA	NA	NA	NA	NA
T901	01/08/2020	Redcedareastern	Juniperus virginiana	Sioux Falls	South Dakota	-96.73594699	43.50776286	green_space	3901 S Minnesota Ave	Yankton trail	8	fair	108.26772	naturally_occurring	more than 18.29 m	0 to 15.24 cm	SiouxFalls	NA	NA	NA	NA	NA	NA	NA	NA	NA	NA
T902	01/08/2020	Redcedareastern	Juniperus virginiana	Sioux Falls	South Dakota	-96.73598371	43.50774854	green_space	3901 S Minnesota Ave	Yankton trail	11	fair	111.54856	naturally_occurring	more than 18.29 m	0 to 15.24 cm	SiouxFalls	NA	NA	NA	NA	NA	NA	NA	NA	NA	NA
T903	01/08/2020	Redcedareastern	Juniperus virginiana	Sioux Falls	South Dakota	-96.73602043	43.50773422	green_space	3901 S Minnesota Ave	Yankton trail	12	fair	121.39108	naturally_occurring	more than 18.29 m	0 to 15.24 cm	SiouxFalls	NA	NA	NA	NA	NA	NA	NA	NA	NA	NA
T904	01/08/2020	Redcedareastern	Juniperus virginiana	Sioux Falls	South Dakota	-96.73606005	43.50770472	green_space	3901 S Minnesota Ave	Yankton trail	13	fair	127.95276	naturally_occurring	more than 18.29 m	0 to 15.24 cm	SiouxFalls	NA	NA	NA	NA	NA	NA	NA	NA	NA	NA
T905	01/08/2020	Redcedareastern	Juniperus virginiana	Sioux Falls	South Dakota	-96.73609223	43.50768106	green_space	3901 S Minnesota Ave	Yankton trail	13	fair	108.26772	naturally_occurring	more than 18.29 m	0 to 15.24 cm	SiouxFalls	NA	NA	NA	NA	NA	NA	NA	NA	NA	NA
T906	01/08/2020	999	NA	Sioux Falls	South Dakota	-96.73599996	43.50752582	green_space	3901 S Minnesota Ave	Yankton trail	0	NA	0	no_info	NA	NA	SiouxFalls	NA	NA	NA	NA	NA	NA	NA	NA	NA	NA
T907	01/08/2020	999	NA	Sioux Falls	South Dakota	-96.7360878	43.50749751	green_space	3901 S Minnesota Ave	Yankton trail	0	NA	0	no_info	NA	NA	SiouxFalls	NA	NA	NA	NA	NA	NA	NA	NA	NA	NA
T908	01/08/2020	999	NA	Sioux Falls	South Dakota	-96.73616274	43.50746981	green_space	3901 S Minnesota Ave	Yankton trail	0	NA	0	no_info	NA	NA	SiouxFalls	NA	NA	NA	NA	NA	NA	NA	NA	NA	NA
T909	01/08/2020	Maplsugar	Acer saccharum	Sioux Falls	South Dakota	-96.73631016	43.50756384	green_space	3901 S Minnesota Ave	Yankton trail	17	fair	154.19948	naturally_occurring	more than 18.29 m	15.24 to 30.48 cm	SiouxFalls	NA	NA	NA	NA	NA	NA	NA	NA	NA	NA
T910	01/08/2020	999	NA	Sioux Falls	South Dakota	-96.73631915	43.50741671	green_space	3901 S Minnesota Ave	Yankton trail	0	NA	0	no_info	NA	NA	SiouxFalls	NA	NA	NA	NA	NA	NA	NA	NA	NA	NA
T911	01/08/2020	999	NA	Sioux Falls	South Dakota	-96.73639529	43.50738936	green_space	3901 S Minnesota Ave	Yankton trail	0	NA	0	no_info	NA	NA	SiouxFalls	NA	NA	NA	NA	NA	NA	NA	NA	NA	NA
T912	01/08/2020	999	NA	Sioux Falls	South Dakota	-96.73647347	43.50736357	green_space	3901 S Minnesota Ave	Yankton trail	0	NA	0	no_info	NA	NA	SiouxFalls	NA	NA	NA	NA	NA	NA	NA	NA	NA	NA
T913	01/08/2020	999	NA	Sioux Falls	South Dakota	-96.73663202	43.50730899	green_space	3901 S Minnesota Ave	Yankton trail	0	NA	0	no_info	NA	NA	SiouxFalls	NA	NA	NA	NA	NA	NA	NA	NA	NA	NA
T914	01/08/2020	999	NA	Sioux Falls	South Dakota	-96.73671008	43.50728623	green_space	3901 S Minnesota Ave	Yankton trail	0	NA	0	no_info	NA	NA	SiouxFalls	NA	NA	NA	NA	NA	NA	NA	NA	NA	NA
T915	01/08/2020	999	NA	Sioux Falls	South Dakota	-96.73687322	43.50723239	green_space	3901 S Minnesota Ave	Yankton trail	0	NA	0	no_info	NA	NA	SiouxFalls	NA	NA	NA	NA	NA	NA	NA	NA	NA	NA
T916	01/08/2020	999	NA	Sioux Falls	South Dakota	-96.73695712	43.50720911	green_space	3901 S Minnesota Ave	Yankton trail	0	NA	0	no_info	NA	NA	SiouxFalls	NA	NA	NA	NA	NA	NA	NA	NA	NA	NA
T1084	01/08/2020	Ashgr summit	Fraxinus pennsylvanica	Sioux Falls	South Dakota	-96.74250258	43.50298467	green_space	3901 S Minnesota Ave	Yankton trail	7	fair	95.14436	naturally_occurring	more than 18.29 m	0 to 15.24 cm	SiouxFalls	NA	NA	NA	NA	NA	NA	NA	NA	NA	NA
T1086	01/08/2020	Ashgr summit	Fraxinus pennsylvanica	Sioux Falls	South Dakota	-96.74263733	43.50318347	green_space	3901 S Minnesota Ave	Yankton trail	7	fair	95.14436	naturally_occurring	more than 18.29 m	0 to 15.24 cm	SiouxFalls	NA	NA	NA	NA	NA	NA	NA	NA	NA	NA
T1088	01/08/2020	Ashgr summit	Fraxinus pennsylvanica	Sioux Falls	South Dakota	-96.74277253	43.50337024	green_space	3901 S Minnesota Ave	Yankton trail	7	fair	95.14436	naturally_occurring	more than 18.29 m	0 to 15.24 cm	SiouxFalls	NA	NA	NA	NA	NA	NA	NA	NA	NA	NA
T1089	01/08/2020	Maplsugar	Acer saccharum	Sioux Falls	South Dakota	-96.74314879	43.50350473	green_space	3901 S Minnesota Ave	Yankton trail	8	fair	88.58268	naturally_occurring	more than 18.29 m	0 to 15.24 cm	SiouxFalls	NA	NA	NA	NA	NA	NA	NA	NA	NA	NA
T1090	01/08/2020	Maplsugar	Acer saccharum	Sioux Falls	South Dakota	-96.74329292	43.50345755	green_space	3901 S Minnesota Ave	Yankton trail	8	fair	88.58268	naturally_occurring	more than 18.29 m	0 to 15.24 cm	SiouxFalls	NA	NA	NA	NA	NA	NA	NA	NA	NA	NA
T1091	01/08/2020	Maplsugar	Acer saccharum	Sioux Falls	South Dakota	-96.74342833	43.50341218	green_space	3901 S Minnesota Ave	Yankton trail	3	fair	52.49344	naturally_occurring	more than 18.29 m	0 to 15.24 cm	SiouxFalls	NA	NA	NA	NA	NA	NA	NA	NA	NA	NA
T1092	01/08/2020	Maplsugar	Acer saccharum	Sioux Falls	South Dakota	-96.74356614	43.50337123	green_space	3901 S Minnesota Ave	Yankton trail	6	fair	82.021	naturally_occurring	more than 18.29 m	0 to 15.24 cm	SiouxFalls	NA	NA	NA	NA	NA	NA	NA	NA	NA	NA
T1093	01/08/2020	Oakswamp white	Quercus bicolor	Sioux Falls	South Dakota	-96.74303008	43.50366717	green_space	3901 S Minnesota Ave	Yankton trail	2	fair	26.24672	introduced	more than 18.29 m	0 to 15.24 cm	SiouxFalls	NA	NA	NA	NA	NA	NA	NA	NA	NA	NA
T1094	01/08/2020	Oakswamp white	Quercus bicolor	Sioux Falls	South Dakota	-96.7431893	43.50387118	green_space	3901 S Minnesota Ave	Yankton trail	2	fair	26.24672	introduced	more than 18.29 m	0 to 15.24 cm	SiouxFalls	NA	NA	NA	NA	NA	NA	NA	NA	NA	NA
T1095	01/08/2020	999	NA	Sioux Falls	South Dakota	-96.74418963	43.50456617	green_space	3901 S Minnesota Ave	Yankton trail	0	NA	0	no_info	NA	NA	SiouxFalls	NA	NA	NA	NA	NA	NA	NA	NA	NA	NA
T1096	01/08/2020	Maplnorway	Acer platanoides	Sioux Falls	South Dakota	-96.74377501	43.50465012	green_space	3901 S Minnesota Ave	Yankton trail	17	fair	118.11024	introduced	more than 18.29 m	15.24 to 30.48 cm	SiouxFalls	NA	NA	NA	NA	NA	NA	NA	NA	NA	NA
T1097	01/08/2020	Pineaustrian	Pinus nigra	Sioux Falls	South Dakota	-96.74342998	43.5048442	green_space	3901 S Minnesota Ave	Yankton trail	21	fair	137.79528	introduced	more than 18.29 m	15.24 to 30.48 cm	SiouxFalls	NA	NA	NA	NA	NA	NA	NA	NA	NA	NA
T1098	01/08/2020	Pineaustrian	Pinus nigra	Sioux Falls	South Dakota	-96.74332573	43.50484024	green_space	3901 S Minnesota Ave	Yankton trail	21	fair	124.67192	introduced	more than 18.29 m	15.24 to 30.48 cm	SiouxFalls	NA	NA	NA	NA	NA	NA	NA	NA	NA	NA
T1099	01/08/2020	Pineaustrian	Pinus nigra	Sioux Falls	South Dakota	-96.74322964	43.50492841	green_space	3901 S Minnesota Ave	Yankton trail	18	fair	101.70604	introduced	more than 18.29 m	15.24 to 30.48 cm	SiouxFalls	NA	NA	NA	NA	NA	NA	NA	NA	NA	NA
T1206	01/08/2020	999	NA	Sioux Falls	South Dakota	-96.73846122	43.50675577	green_space	3901 S Minnesota Ave	Yankton trail	0	NA	0	no_info	NA	NA	SiouxFalls	NA	NA	NA	NA	NA	NA	NA	NA	NA	NA
T1207	01/08/2020	Crabapple	Malus	Sioux Falls	South Dakota	-96.73823494	43.50683198	green_space	3901 S Minnesota Ave	Yankton trail	14	fair	72.17848	no_info	more than 18.29 m	0 to 15.24 cm	SiouxFalls	NA	NA	NA	NA	NA	NA	NA	NA	NA	NA
T1208	01/08/2020	999	NA	Sioux Falls	South Dakota	-96.7378044	43.50695817	green_space	3901 S Minnesota Ave	Yankton trail	0	NA	0	no_info	NA	NA	SiouxFalls	NA	NA	NA	NA	NA	NA	NA	NA	NA	NA
T1209	01/08/2020	999	NA	Sioux Falls	South Dakota	-96.73894075	43.50640087	green_space	3901 S Minnesota Ave	Yankton trail	0	NA	0	no_info	NA	NA	SiouxFalls	NA	NA	NA	NA	NA	NA	NA	NA	NA	NA
T1210	01/09/2020	Ashgr mrshl sdls	Fraxinus pennsylvanica	Sioux Falls	South Dakota	-96.73887129	43.50630737	green_space	3901 S Minnesota Ave	Yankton trail	7	fair	127.95276	naturally_occurring	more than 18.29 m	0 to 15.24 cm	SiouxFalls	NA	NA	NA	NA	NA	NA	NA	NA	NA	NA
T1211	01/09/2020	Ashgr mrshl sdls	Fraxinus pennsylvanica	Sioux Falls	South Dakota	-96.73881662	43.50621491	green_space	3901 S Minnesota Ave	Yankton trail	7	fair	127.95276	naturally_occurring	more than 18.29 m	0 to 15.24 cm	SiouxFalls	NA	NA	NA	NA	NA	NA	NA	NA	NA	NA
T1212	01/09/2020	Ashgr mrshl sdls	Fraxinus pennsylvanica	Sioux Falls	South Dakota	-96.73868442	43.50602514	green_space	3901 S Minnesota Ave	Yankton trail	7	fair	127.95276	naturally_occurring	more than 18.29 m	0 to 15.24 cm	SiouxFalls	NA	NA	NA	NA	NA	NA	NA	NA	NA	NA
T1213	01/09/2020	Ashgr mrshl sdls	Fraxinus pennsylvanica	Sioux Falls	South Dakota	-96.73861268	43.50593793	green_space	3901 S Minnesota Ave	Yankton trail	7	fair	127.95276	naturally_occurring	more than 18.29 m	0 to 15.24 cm	SiouxFalls	NA	NA	NA	NA	NA	NA	NA	NA	NA	NA
T1214	01/09/2020	Ashgr mrshl sdls	Fraxinus pennsylvanica	Sioux Falls	South Dakota	-96.73850912	43.5058423	green_space	3901 S Minnesota Ave	Yankton trail	7	fair	127.95276	naturally_occurring	more than 18.29 m	0 to 15.24 cm	SiouxFalls	NA	NA	NA	NA	NA	NA	NA	NA	NA	NA
T1215	01/09/2020	Ashgr mrshl sdls	Fraxinus pennsylvanica	Sioux Falls	South Dakota	-96.73845937	43.50573994	green_space	3901 S Minnesota Ave	Yankton trail	7	fair	127.95276	naturally_occurring	more than 18.29 m	0 to 15.24 cm	SiouxFalls	NA	NA	NA	NA	NA	NA	NA	NA	NA	NA
T1216	01/09/2020	Ashgr mrshl sdls	Fraxinus pennsylvanica	Sioux Falls	South Dakota	-96.73840904	43.50565316	green_space	3901 S Minnesota Ave	Yankton trail	7	fair	127.95276	naturally_occurring	more than 18.29 m	0 to 15.24 cm	SiouxFalls	NA	NA	NA	NA	NA	NA	NA	NA	NA	NA
T1217	01/09/2020	Ashgr mrshl sdls	Fraxinus pennsylvanica	Sioux Falls	South Dakota	-96.73823617	43.50544066	green_space	3901 S Minnesota Ave	Yankton trail	7	fair	127.95276	naturally_occurring	more than 18.29 m	0 to 15.24 cm	SiouxFalls	NA	NA	NA	NA	NA	NA	NA	NA	NA	NA
T1218	01/09/2020	Ashgr mrshl sdls	Fraxinus pennsylvanica	Sioux Falls	South Dakota	-96.73805249	43.50519527	green_space	3901 S Minnesota Ave	Yankton trail	7	fair	127.95276	naturally_occurring	more than 18.29 m	0 to 15.24 cm	SiouxFalls	NA	NA	NA	NA	NA	NA	NA	NA	NA	NA
T1219	01/09/2020	Ashgr mrshl sdls	Fraxinus pennsylvanica	Sioux Falls	South Dakota	-96.73798104	43.50510027	green_space	3901 S Minnesota Ave	Yankton trail	7	fair	127.95276	naturally_occurring	more than 18.29 m	0 to 15.24 cm	SiouxFalls	NA	NA	NA	NA	NA	NA	NA	NA	NA	NA
T1220	01/09/2020	Ashgr mrshl sdls	Fraxinus pennsylvanica	Sioux Falls	South Dakota	-96.73787229	43.50491815	green_space	3901 S Minnesota Ave	Yankton trail	7	fair	127.95276	naturally_occurring	more than 18.29 m	0 to 15.24 cm	SiouxFalls	NA	NA	NA	NA	NA	NA	NA	NA	NA	NA
T1221	01/09/2020	Ashgr mrshl sdls	Fraxinus pennsylvanica	Sioux Falls	South Dakota	-96.73781213	43.50480779	green_space	3901 S Minnesota Ave	Yankton trail	7	fair	127.95276	naturally_occurring	more than 18.29 m	0 to 15.24 cm	SiouxFalls	NA	NA	NA	NA	NA	NA	NA	NA	NA	NA
T1222	01/09/2020	Ashgreen	Fraxinus pennsylvanica	Sioux Falls	South Dakota	-96.73774186	43.50469552	green_space	3901 S Minnesota Ave	Yankton trail	2	fair	52.49344	naturally_occurring	more than 18.29 m	0 to 15.24 cm	SiouxFalls	NA	NA	NA	NA	NA	NA	NA	NA	NA	NA
T1223	01/09/2020	Ashgr mrshl sdls	Fraxinus pennsylvanica	Sioux Falls	South Dakota	-96.73766924	43.5046178	green_space	3901 S Minnesota Ave	Yankton trail	7	fair	127.95276	naturally_occurring	more than 18.29 m	0 to 15.24 cm	SiouxFalls	NA	NA	NA	NA	NA	NA	NA	NA	NA	NA
T1224	01/09/2020	Ashgr mrshl sdls	Fraxinus pennsylvanica	Sioux Falls	South Dakota	-96.73757696	43.50450679	green_space	3901 S Minnesota Ave	Yankton trail	7	fair	127.95276	naturally_occurring	more than 18.29 m	0 to 15.24 cm	SiouxFalls	NA	NA	NA	NA	NA	NA	NA	NA	NA	NA
T1225	01/09/2020	Ashgr mrshl sdls	Fraxinus pennsylvanica	Sioux Falls	South Dakota	-96.73743575	43.50435324	green_space	3901 S Minnesota Ave	Yankton trail	7	fair	127.95276	naturally_occurring	more than 18.29 m	0 to 15.24 cm	SiouxFalls	NA	NA	NA	NA	NA	NA	NA	NA	NA	NA
T1226	01/09/2020	Ashgr mrshl sdls	Fraxinus pennsylvanica	Sioux Falls	South Dakota	-96.73737618	43.50422728	green_space	3901 S Minnesota Ave	Yankton trail	14	fair	141.07612	naturally_occurring	more than 18.29 m	0 to 15.24 cm	SiouxFalls	NA	NA	NA	NA	NA	NA	NA	NA	NA	NA
T1227	01/09/2020	Ashgr mrshl sdls	Fraxinus pennsylvanica	Sioux Falls	South Dakota	-96.73733597	43.5041563	green_space	3901 S Minnesota Ave	Yankton trail	14	fair	141.07612	naturally_occurring	more than 18.29 m	0 to 15.24 cm	SiouxFalls	NA	NA	NA	NA	NA	NA	NA	NA	NA	NA
T1228	01/09/2020	Ashgr mrshl sdls	Fraxinus pennsylvanica	Sioux Falls	South Dakota	-96.73723299	43.50404508	green_space	3901 S Minnesota Ave	Yankton trail	7	fair	108.26772	naturally_occurring	more than 18.29 m	0 to 15.24 cm	SiouxFalls	NA	NA	NA	NA	NA	NA	NA	NA	NA	NA
T1229	01/09/2020	Ashgr mrshl sdls	Fraxinus pennsylvanica	Sioux Falls	South Dakota	-96.73717138	43.50397368	green_space	3901 S Minnesota Ave	Yankton trail	7	fair	108.26772	naturally_occurring	more than 18.29 m	0 to 15.24 cm	SiouxFalls	NA	NA	NA	NA	NA	NA	NA	NA	NA	NA
T1230	01/08/2020	Chokecherryamur	Prunus maackii	Sioux Falls	South Dakota	-96.74401367	43.50056051	green_space	1500 W 57th St	Yankton trail	1	fair	29.52756	introduced	more than 18.29 m	0 to 15.24 cm	SiouxFalls	NA	NA	NA	NA	NA	NA	NA	NA	NA	NA
T1231	01/08/2020	Chokecherryamur	Prunus maackii	Sioux Falls	South Dakota	-96.74393978	43.50054513	green_space	1500 W 57th St	Yankton trail	1	fair	29.52756	introduced	more than 18.29 m	0 to 15.24 cm	SiouxFalls	NA	NA	NA	NA	NA	NA	NA	NA	NA	NA
T1232	01/08/2020	Chokecherryamur	Prunus maackii	Sioux Falls	South Dakota	-96.74394787	43.50061547	green_space	1500 W 57th St	Yankton trail	1	fair	26.24672	introduced	more than 18.29 m	0 to 15.24 cm	SiouxFalls	NA	NA	NA	NA	NA	NA	NA	NA	NA	NA
T1233	01/08/2020	Ashgreen	Fraxinus pennsylvanica	Sioux Falls	South Dakota	-96.74584915	43.50071678	green_space	1500 W 57th St	Yankton trail	40	fair	255.90552	naturally_occurring	more than 18.29 m	30.48 to 45.72 cm	SiouxFalls	NA	NA	NA	NA	NA	NA	NA	NA	NA	NA
T1234	01/08/2020	Ashgreen	Fraxinus pennsylvanica	Sioux Falls	South Dakota	-96.74593906	43.50078195	green_space	1500 W 57th St	Yankton trail	19	fair	249.34384	naturally_occurring	more than 18.29 m	15.24 to 30.48 cm	SiouxFalls	NA	NA	NA	NA	NA	NA	NA	NA	NA	NA
T1235	01/08/2020	Siouxl poplar	Populus deltoides	Sioux Falls	South Dakota	-96.74736487	43.50084149	green_space	1500 W 57th St	Yankton trail	125	fair	249.34384	naturally_occurring	more than 18.29 m	more than 76.2 cm	SiouxFalls	NA	NA	NA	NA	NA	NA	NA	NA	NA	NA
T1236	01/08/2020	Norway spruce	Picea abies	Sioux Falls	South Dakota	-96.73488404	43.50395237	green_space	712 W Batcheller Ln	Yankton trail	14	fair	134.51444	introduced	more than 18.29 m	0 to 15.24 cm	SiouxFalls	NA	NA	NA	NA	NA	NA	NA	NA	NA	NA
T1237	01/08/2020	Norway spruce	Picea abies	Sioux Falls	South Dakota	-96.73496851	43.5039206	green_space	712 W Batcheller Ln	Yankton trail	14	fair	134.51444	introduced	more than 18.29 m	0 to 15.24 cm	SiouxFalls	NA	NA	NA	NA	NA	NA	NA	NA	NA	NA
T1238	01/08/2020	Norway spruce	Picea abies	Sioux Falls	South Dakota	-96.7350984	43.50386464	green_space	712 W Batcheller Ln	Yankton trail	14	fair	134.51444	introduced	more than 18.29 m	0 to 15.24 cm	SiouxFalls	NA	NA	NA	NA	NA	NA	NA	NA	NA	NA
T1239	01/08/2020	Norway spruce	Picea abies	Sioux Falls	South Dakota	-96.73516209	43.50381259	green_space	712 W Batcheller Ln	Yankton trail	14	fair	134.51444	introduced	more than 18.29 m	0 to 15.24 cm	SiouxFalls	NA	NA	NA	NA	NA	NA	NA	NA	NA	NA
T1240	01/08/2020	Norway spruce	Picea abies	Sioux Falls	South Dakota	-96.73532894	43.50376678	green_space	712 W Batcheller Ln	Yankton trail	14	fair	134.51444	introduced	more than 18.29 m	0 to 15.24 cm	SiouxFalls	NA	NA	NA	NA	NA	NA	NA	NA	NA	NA
T1241	01/08/2020	Norway spruce	Picea abies	Sioux Falls	South Dakota	-96.73524071	43.50378384	green_space	712 W Batcheller Ln	Yankton trail	14	fair	134.51444	introduced	more than 18.29 m	0 to 15.24 cm	SiouxFalls	NA	NA	NA	NA	NA	NA	NA	NA	NA	NA
T1242	01/08/2020	Sprucecolorado	Picea pungens	Sioux Falls	South Dakota	-96.73543909	43.50372977	green_space	712 W Batcheller Ln	Yankton trail	14	fair	134.51444	introduced	more than 18.29 m	0 to 15.24 cm	SiouxFalls	NA	NA	NA	NA	NA	NA	NA	NA	NA	NA
T1243	01/08/2020	Norway spruce	Picea abies	Sioux Falls	South Dakota	-96.7354619	43.50366698	green_space	712 W Batcheller Ln	Yankton trail	14	fair	134.51444	introduced	more than 18.29 m	0 to 15.24 cm	SiouxFalls	NA	NA	NA	NA	NA	NA	NA	NA	NA	NA
T1244	01/08/2020	Sprucecolorado	Picea pungens	Sioux Falls	South Dakota	-96.73576878	43.50351492	green_space	712 W Batcheller Ln	Yankton trail	15	fair	134.51444	introduced	more than 18.29 m	0 to 15.24 cm	SiouxFalls	NA	NA	NA	NA	NA	NA	NA	NA	NA	NA
T1245	01/08/2020	Sprucecolorado	Picea pungens	Sioux Falls	South Dakota	-96.73614514	43.50333087	green_space	712 W Batcheller Ln	Yankton trail	16	fair	134.51444	introduced	more than 18.29 m	15.24 to 30.48 cm	SiouxFalls	NA	NA	NA	NA	NA	NA	NA	NA	NA	NA
T1246	01/08/2020	Sprucecolorado	Picea pungens	Sioux Falls	South Dakota	-96.73634003	43.50322874	green_space	712 W Batcheller Ln	Yankton trail	16	fair	134.51444	introduced	more than 18.29 m	15.24 to 30.48 cm	SiouxFalls	NA	NA	NA	NA	NA	NA	NA	NA	NA	NA
T1247	01/08/2020	Sprucecolorado	Picea pungens	Sioux Falls	South Dakota	-96.736733	43.50303376	green_space	712 W Batcheller Ln	Yankton trail	16	fair	134.51444	introduced	more than 18.29 m	15.24 to 30.48 cm	SiouxFalls	NA	NA	NA	NA	NA	NA	NA	NA	NA	NA
T1248	01/08/2020	Norway spruce	Picea abies	Sioux Falls	South Dakota	-96.73698495	43.50290411	green_space	712 W Batcheller Ln	Yankton trail	14	fair	114.8294	introduced	more than 18.29 m	0 to 15.24 cm	SiouxFalls	NA	NA	NA	NA	NA	NA	NA	NA	NA	NA
T1249	01/08/2020	Norway spruce	Picea abies	Sioux Falls	South Dakota	-96.73728914	43.50282509	green_space	712 W Batcheller Ln	Yankton trail	15	fair	137.79528	introduced	more than 18.29 m	0 to 15.24 cm	SiouxFalls	NA	NA	NA	NA	NA	NA	NA	NA	NA	NA
T1250	01/08/2020	Norway spruce	Picea abies	Sioux Falls	South Dakota	-96.7375131	43.50271553	green_space	712 W Batcheller Ln	Yankton trail	15	fair	137.79528	introduced	more than 18.29 m	0 to 15.24 cm	SiouxFalls	NA	NA	NA	NA	NA	NA	NA	NA	NA	NA
T1251	01/08/2020	Chokecherryamur	Prunus maackii	Sioux Falls	South Dakota	-96.71356265	43.49484425	green_space	5501 S Tomar Rd	Prairie trail	2	fair	32.8084	introduced	more than 18.29 m	0 to 15.24 cm	SiouxFalls	NA	NA	NA	NA	NA	NA	NA	NA	NA	NA
T946	01/09/2020	Ashgr summit	Fraxinus pennsylvanica	Sioux Falls	South Dakota	-96.73565669	43.50484915	green_space	3901 S Minnesota Ave	Yankton trail	9	fair	111.54856	naturally_occurring	more than 18.29 m	0 to 15.24 cm	SiouxFalls	NA	NA	NA	NA	NA	NA	NA	NA	NA	NA
T947	01/09/2020	Ashgr mrshl sdls	Fraxinus pennsylvanica	Sioux Falls	South Dakota	-96.73647872	43.50443997	green_space	3901 S Minnesota Ave	Yankton trail	11	fair	118.11024	naturally_occurring	more than 18.29 m	0 to 15.24 cm	SiouxFalls	NA	NA	NA	NA	NA	NA	NA	NA	NA	NA
T948	01/09/2020	Ashgr mrshl sdls	Fraxinus pennsylvanica	Sioux Falls	South Dakota	-96.73654427	43.50453855	green_space	3901 S Minnesota Ave	Yankton trail	11	fair	118.11024	naturally_occurring	more than 18.29 m	0 to 15.24 cm	SiouxFalls	NA	NA	NA	NA	NA	NA	NA	NA	NA	NA
T949	01/09/2020	Ashgr mrshl sdls	Fraxinus pennsylvanica	Sioux Falls	South Dakota	-96.73661331	43.50463016	green_space	3901 S Minnesota Ave	Yankton trail	11	fair	118.11024	naturally_occurring	more than 18.29 m	0 to 15.24 cm	SiouxFalls	NA	NA	NA	NA	NA	NA	NA	NA	NA	NA
T950	01/09/2020	Ashgr mrshl sdls	Fraxinus pennsylvanica	Sioux Falls	South Dakota	-96.7366853	43.50472887	green_space	3901 S Minnesota Ave	Yankton trail	12	fair	118.11024	naturally_occurring	more than 18.29 m	0 to 15.24 cm	SiouxFalls	NA	NA	NA	NA	NA	NA	NA	NA	NA	NA
T951	01/09/2020	Ashgr patmore	Fraxinus pennsylvanica	Sioux Falls	South Dakota	-96.73674629	43.50482033	green_space	3901 S Minnesota Ave	Yankton trail	10	fair	114.8294	naturally_occurring	more than 18.29 m	0 to 15.24 cm	SiouxFalls	NA	NA	NA	NA	NA	NA	NA	NA	NA	NA
T952	01/09/2020	Ashgr patmore	Fraxinus pennsylvanica	Sioux Falls	South Dakota	-96.73681494	43.5049355	green_space	3901 S Minnesota Ave	Yankton trail	10	fair	114.8294	naturally_occurring	more than 18.29 m	0 to 15.24 cm	SiouxFalls	NA	NA	NA	NA	NA	NA	NA	NA	NA	NA
T953	01/09/2020	Ashgr patmore	Fraxinus pennsylvanica	Sioux Falls	South Dakota	-96.73687153	43.50500214	green_space	3901 S Minnesota Ave	Yankton trail	10	fair	114.8294	naturally_occurring	more than 18.29 m	0 to 15.24 cm	SiouxFalls	NA	NA	NA	NA	NA	NA	NA	NA	NA	NA
T954	01/09/2020	Ashgr patmore	Fraxinus pennsylvanica	Sioux Falls	South Dakota	-96.73689612	43.50511983	green_space	3901 S Minnesota Ave	Yankton trail	10	fair	114.8294	naturally_occurring	more than 18.29 m	0 to 15.24 cm	SiouxFalls	NA	NA	NA	NA	NA	NA	NA	NA	NA	NA
T955	01/09/2020	Ashgr patmore	Fraxinus pennsylvanica	Sioux Falls	South Dakota	-96.73697311	43.50521395	green_space	3901 S Minnesota Ave	Yankton trail	9	fair	114.8294	naturally_occurring	more than 18.29 m	0 to 15.24 cm	SiouxFalls	NA	NA	NA	NA	NA	NA	NA	NA	NA	NA
T956	01/09/2020	Ashgr patmore	Fraxinus pennsylvanica	Sioux Falls	South Dakota	-96.73704498	43.50531617	green_space	3901 S Minnesota Ave	Yankton trail	10	fair	114.8294	naturally_occurring	more than 18.29 m	0 to 15.24 cm	SiouxFalls	NA	NA	NA	NA	NA	NA	NA	NA	NA	NA
T957	01/09/2020	Ashgr patmore	Fraxinus pennsylvanica	Sioux Falls	South Dakota	-96.73710592	43.5054088	green_space	3901 S Minnesota Ave	Yankton trail	10	fair	114.8294	naturally_occurring	more than 18.29 m	0 to 15.24 cm	SiouxFalls	NA	NA	NA	NA	NA	NA	NA	NA	NA	NA
T958	01/09/2020	Ashgr patmore	Fraxinus pennsylvanica	Sioux Falls	South Dakota	-96.73743502	43.50586657	green_space	3901 S Minnesota Ave	Yankton trail	10	fair	114.8294	naturally_occurring	more than 18.29 m	0 to 15.24 cm	SiouxFalls	NA	NA	NA	NA	NA	NA	NA	NA	NA	NA
T959	01/08/2020	Ashgr summit	Fraxinus pennsylvanica	Sioux Falls	South Dakota	-96.7371745	43.50598682	green_space	3901 S Minnesota Ave	Yankton trail	11	NA	0	naturally_occurring	NA	0 to 15.24 cm	SiouxFalls	NA	NA	NA	NA	NA	NA	NA	NA	NA	NA
T960	01/08/2020	Ashgr summit	Fraxinus pennsylvanica	Sioux Falls	South Dakota	-96.73711413	43.5060079	green_space	3901 S Minnesota Ave	Yankton trail	11	NA	0	naturally_occurring	NA	0 to 15.24 cm	SiouxFalls	NA	NA	NA	NA	NA	NA	NA	NA	NA	NA
T961	01/08/2020	Ashgr summit	Fraxinus pennsylvanica	Sioux Falls	South Dakota	-96.73693646	43.50606533	green_space	3901 S Minnesota Ave	Yankton trail	11	NA	0	naturally_occurring	NA	0 to 15.24 cm	SiouxFalls	NA	NA	NA	NA	NA	NA	NA	NA	NA	NA
T962	01/08/2020	Ashgr summit	Fraxinus pennsylvanica	Sioux Falls	South Dakota	-96.73687427	43.50609222	green_space	3901 S Minnesota Ave	Yankton trail	11	NA	0	naturally_occurring	NA	0 to 15.24 cm	SiouxFalls	NA	NA	NA	NA	NA	NA	NA	NA	NA	NA
T963	01/09/2020	Ashgr patmore	Fraxinus pennsylvanica	Sioux Falls	South Dakota	-96.73750076	43.50596046	green_space	3901 S Minnesota Ave	Yankton trail	10	fair	114.8294	naturally_occurring	more than 18.29 m	0 to 15.24 cm	SiouxFalls	NA	NA	NA	NA	NA	NA	NA	NA	NA	NA
T964	01/09/2020	Ashgr patmore	Fraxinus pennsylvanica	Sioux Falls	South Dakota	-96.73756775	43.50606376	green_space	3901 S Minnesota Ave	Yankton trail	10	fair	114.8294	naturally_occurring	more than 18.29 m	0 to 15.24 cm	SiouxFalls	NA	NA	NA	NA	NA	NA	NA	NA	NA	NA
T965	01/09/2020	Ashgr patmore	Fraxinus pennsylvanica	Sioux Falls	South Dakota	-96.73764462	43.50616139	green_space	3901 S Minnesota Ave	Yankton trail	4	fair	68.89764	naturally_occurring	more than 18.29 m	0 to 15.24 cm	SiouxFalls	NA	NA	NA	NA	NA	NA	NA	NA	NA	NA
T966	01/09/2020	Ashgr patmore	Fraxinus pennsylvanica	Sioux Falls	South Dakota	-96.737784	43.50635286	green_space	3901 S Minnesota Ave	Yankton trail	8	poor	108.26772	naturally_occurring	more than 18.29 m	0 to 15.24 cm	SiouxFalls	NA	NA	NA	NA	NA	NA	NA	NA	NA	NA
T967	01/09/2020	Ashgr patmore	Fraxinus pennsylvanica	Sioux Falls	South Dakota	-96.7378449	43.50644666	green_space	3901 S Minnesota Ave	Yankton trail	8	fair	104.98688	naturally_occurring	more than 18.29 m	0 to 15.24 cm	SiouxFalls	NA	NA	NA	NA	NA	NA	NA	NA	NA	NA
T968	01/08/2020	Ashgr patmore	Fraxinus pennsylvanica	Sioux Falls	South Dakota	-96.73791585	43.50654701	green_space	3901 S Minnesota Ave	Yankton trail	8	NA	0	naturally_occurring	NA	0 to 15.24 cm	SiouxFalls	NA	NA	NA	NA	NA	NA	NA	NA	NA	NA
T969	01/08/2020	Ashgr patmore	Fraxinus pennsylvanica	Sioux Falls	South Dakota	-96.7379833	43.50664154	green_space	3901 S Minnesota Ave	Yankton trail	7	NA	0	naturally_occurring	NA	0 to 15.24 cm	SiouxFalls	NA	NA	NA	NA	NA	NA	NA	NA	NA	NA
T970	01/08/2020	Ashgr patmore	Fraxinus pennsylvanica	Sioux Falls	South Dakota	-96.73805745	43.50674636	green_space	3901 S Minnesota Ave	Yankton trail	7	NA	0	naturally_occurring	NA	0 to 15.24 cm	SiouxFalls	NA	NA	NA	NA	NA	NA	NA	NA	NA	NA
T971	01/08/2020	Ashgr summit	Fraxinus pennsylvanica	Sioux Falls	South Dakota	-96.73770313	43.50673479	green_space	3901 S Minnesota Ave	Yankton trail	10	NA	0	naturally_occurring	NA	0 to 15.24 cm	SiouxFalls	NA	NA	NA	NA	NA	NA	NA	NA	NA	NA
T972	01/08/2020	Ashgr summit	Fraxinus pennsylvanica	Sioux Falls	South Dakota	-96.73765144	43.5067546	green_space	3901 S Minnesota Ave	Yankton trail	8	NA	0	naturally_occurring	NA	0 to 15.24 cm	SiouxFalls	NA	NA	NA	NA	NA	NA	NA	NA	NA	NA
T973	01/08/2020	Ashgr summit	Fraxinus pennsylvanica	Sioux Falls	South Dakota	-96.73746796	43.50681911	green_space	3901 S Minnesota Ave	Yankton trail	10	NA	0	naturally_occurring	NA	0 to 15.24 cm	SiouxFalls	NA	NA	NA	NA	NA	NA	NA	NA	NA	NA
T974	01/08/2020	Ashgr summit	Fraxinus pennsylvanica	Sioux Falls	South Dakota	-96.73742149	43.50684465	green_space	3901 S Minnesota Ave	Yankton trail	10	NA	0	naturally_occurring	NA	0 to 15.24 cm	SiouxFalls	NA	NA	NA	NA	NA	NA	NA	NA	NA	NA
T978	06/02/2020	Catalpanorthern	Catalpa speciosa	Sioux Falls	South Dakota	-96.72666175	43.54013236	green_space	600 S Phillips Ave	Lyon	27	fair	219.81628	introduced	more than 18.29 m	15.24 to 30.48 cm	SiouxFalls	NA	NA	NA	NA	NA	NA	NA	NA	NA	NA
T979	06/02/2020	Catalpanorthern	Catalpa speciosa	Sioux Falls	South Dakota	-96.72666249	43.54019098	green_space	600 S Phillips Ave	Lyon	27	fair	190.28872	introduced	more than 18.29 m	15.24 to 30.48 cm	SiouxFalls	NA	NA	NA	NA	NA	NA	NA	NA	NA	NA
T980	06/02/2020	Catalpanorthern	Catalpa speciosa	Sioux Falls	South Dakota	-96.72662769	43.54035896	green_space	600 S Phillips Ave	Lyon	7	fair	88.58268	introduced	more than 18.29 m	0 to 15.24 cm	SiouxFalls	NA	NA	NA	NA	NA	NA	NA	NA	NA	NA
T984	06/02/2020	Catalpanorthern	Catalpa speciosa	Sioux Falls	South Dakota	-96.72666196	43.54048485	green_space	600 S Phillips Ave	Lyon	28	fair	187.00788	introduced	more than 18.29 m	15.24 to 30.48 cm	SiouxFalls	NA	NA	NA	NA	NA	NA	NA	NA	NA	NA
T985	06/02/2020	Catalpanorthern	Catalpa speciosa	Sioux Falls	South Dakota	-96.72666494	43.54054409	green_space	600 S Phillips Ave	Lyon	5	poor	49.2126	introduced	more than 18.29 m	0 to 15.24 cm	SiouxFalls	NA	NA	NA	NA	NA	NA	NA	NA	NA	NA
T986	06/02/2020	Catalpanorthern	Catalpa speciosa	Sioux Falls	South Dakota	-96.72667085	43.54058043	green_space	600 S Phillips Ave	Lyon	7	poor	85.30184	introduced	more than 18.29 m	0 to 15.24 cm	SiouxFalls	NA	NA	NA	NA	NA	NA	NA	NA	NA	NA
T987	06/02/2020	Catalpanorthern	Catalpa speciosa	Sioux Falls	South Dakota	-96.72667086	43.54062176	green_space	600 S Phillips Ave	Lyon	9	poor	88.58268	introduced	more than 18.29 m	0 to 15.24 cm	SiouxFalls	NA	NA	NA	NA	NA	NA	NA	NA	NA	NA
T992	06/02/2020	Walnutblack	Juglans nigra	Sioux Falls	South Dakota	-96.72667209	43.54085481	green_space	600 S Phillips Ave	Lyon	19	fair	180.4462	naturally_occurring	more than 18.29 m	15.24 to 30.48 cm	SiouxFalls	NA	NA	NA	NA	NA	NA	NA	NA	NA	NA
T993	06/02/2020	Catalpanorthern	Catalpa speciosa	Sioux Falls	South Dakota	-96.72667732	43.54099106	green_space	600 S Phillips Ave	Lyon	34	fair	164.042	introduced	more than 18.29 m	30.48 to 45.72 cm	SiouxFalls	NA	NA	NA	NA	NA	NA	NA	NA	NA	NA
T998	01/08/2020	Lindenlittleleaf	Tilia cordata	Sioux Falls	South Dakota	-96.74774396	43.50225021	green_space	3901 S Minnesota Ave	Yankton trail	36	fair	144.35696	introduced	more than 18.29 m	30.48 to 45.72 cm	SiouxFalls	NA	NA	NA	NA	NA	NA	NA	NA	NA	NA
T999	01/08/2020	Maplsugar	Acer saccharum	Sioux Falls	South Dakota	-96.7476441	43.50238276	green_space	3901 S Minnesota Ave	Yankton trail	8	fair	131.2336	naturally_occurring	more than 18.29 m	0 to 15.24 cm	SiouxFalls	NA	NA	NA	NA	NA	NA	NA	NA	NA	NA
T1000	01/08/2020	Lindenlittleleaf	Tilia cordata	Sioux Falls	South Dakota	-96.74749796	43.50239831	green_space	3901 S Minnesota Ave	Yankton trail	26	fair	137.79528	introduced	more than 18.29 m	15.24 to 30.48 cm	SiouxFalls	NA	NA	NA	NA	NA	NA	NA	NA	NA	NA
T1001	01/08/2020	Lindenlittleleaf	Tilia cordata	Sioux Falls	South Dakota	-96.74739139	43.50254086	green_space	3901 S Minnesota Ave	Yankton trail	19	fair	127.95276	introduced	more than 18.29 m	15.24 to 30.48 cm	SiouxFalls	NA	NA	NA	NA	NA	NA	NA	NA	NA	NA
T1002	01/08/2020	Lindenlittleleaf	Tilia cordata	Sioux Falls	South Dakota	-96.74747647	43.50263697	green_space	3901 S Minnesota Ave	Yankton trail	18	fair	118.11024	introduced	more than 18.29 m	15.24 to 30.48 cm	SiouxFalls	NA	NA	NA	NA	NA	NA	NA	NA	NA	NA
T1003	01/08/2020	Ashgr summit	Fraxinus pennsylvanica	Sioux Falls	South Dakota	-96.74728845	43.50279037	green_space	3901 S Minnesota Ave	Yankton trail	8	fair	108.26772	naturally_occurring	more than 18.29 m	0 to 15.24 cm	SiouxFalls	NA	NA	NA	NA	NA	NA	NA	NA	NA	NA
T1004	01/08/2020	Ashgr summit	Fraxinus pennsylvanica	Sioux Falls	South Dakota	-96.74715918	43.50293064	green_space	3901 S Minnesota Ave	Yankton trail	8	fair	118.11024	naturally_occurring	more than 18.29 m	0 to 15.24 cm	SiouxFalls	NA	NA	NA	NA	NA	NA	NA	NA	NA	NA
T1005	01/08/2020	Lindenlittleleaf	Tilia cordata	Sioux Falls	South Dakota	-96.7470026	43.50309063	green_space	3901 S Minnesota Ave	Yankton trail	15	fair	121.39108	introduced	more than 18.29 m	0 to 15.24 cm	SiouxFalls	NA	NA	NA	NA	NA	NA	NA	NA	NA	NA
T1006	01/08/2020	Maplsugar	Acer saccharum	Sioux Falls	South Dakota	-96.74648003	43.50345108	green_space	3901 S Minnesota Ave	Yankton trail	2	fair	39.37008	naturally_occurring	more than 18.29 m	0 to 15.24 cm	SiouxFalls	NA	NA	NA	NA	NA	NA	NA	NA	NA	NA
T1007	01/08/2020	Maplsugar	Acer saccharum	Sioux Falls	South Dakota	-96.74615401	43.50310346	green_space	3901 S Minnesota Ave	Yankton trail	2	fair	39.37008	naturally_occurring	more than 18.29 m	0 to 15.24 cm	SiouxFalls	NA	NA	NA	NA	NA	NA	NA	NA	NA	NA
T1008	01/08/2020	Maplsugar	Acer saccharum	Sioux Falls	South Dakota	-96.74585931	43.50265843	green_space	3901 S Minnesota Ave	Yankton trail	2	fair	39.37008	naturally_occurring	more than 18.29 m	0 to 15.24 cm	SiouxFalls	NA	NA	NA	NA	NA	NA	NA	NA	NA	NA
T1009	01/08/2020	Maplsugar	Acer saccharum	Sioux Falls	South Dakota	-96.74609416	43.50214413	green_space	3901 S Minnesota Ave	Yankton trail	2	fair	39.37008	naturally_occurring	more than 18.29 m	0 to 15.24 cm	SiouxFalls	NA	NA	NA	NA	NA	NA	NA	NA	NA	NA
T1010	01/08/2020	Maplsugar	Acer saccharum	Sioux Falls	South Dakota	-96.74606633	43.50193655	green_space	3901 S Minnesota Ave	Yankton trail	2	fair	39.37008	naturally_occurring	more than 18.29 m	0 to 15.24 cm	SiouxFalls	NA	NA	NA	NA	NA	NA	NA	NA	NA	NA
T1011	01/08/2020	Honeylocust	Gleditsia triacanthos	Sioux Falls	South Dakota	-96.74537399	43.50175709	green_space	3901 S Minnesota Ave	Yankton trail	3	fair	49.2126	naturally_occurring	more than 18.29 m	0 to 15.24 cm	SiouxFalls	NA	NA	NA	NA	NA	NA	NA	NA	NA	NA
T1012	01/08/2020	Ashgr summit	Fraxinus pennsylvanica	Sioux Falls	South Dakota	-96.74478602	43.50148635	green_space	3901 S Minnesota Ave	Yankton trail	9	fair	111.54856	naturally_occurring	more than 18.29 m	0 to 15.24 cm	SiouxFalls	NA	NA	NA	NA	NA	NA	NA	NA	NA	NA
T1014	01/08/2020	Ashgr mrshl sdls	Fraxinus pennsylvanica	Sioux Falls	South Dakota	-96.74493405	43.50169083	green_space	3901 S Minnesota Ave	Yankton trail	9	fair	111.54856	naturally_occurring	more than 18.29 m	0 to 15.24 cm	SiouxFalls	NA	NA	NA	NA	NA	NA	NA	NA	NA	NA
T5462	06/01/2020	Maplnorway	Acer platanoides	Sioux Falls	South Dakota	-96.76207183	43.53817466	green_space	2705 W 12th St	Great plains zoo	11	poor	75.45932	introduced	more than 18.29 m	0 to 15.24 cm	SiouxFalls	NA	NA	NA	NA	NA	NA	NA	NA	NA	NA
T1016	01/08/2020	Ashgr mrshl sdls	Fraxinus pennsylvanica	Sioux Falls	South Dakota	-96.74507565	43.50189129	green_space	3901 S Minnesota Ave	Yankton trail	9	fair	111.54856	naturally_occurring	more than 18.29 m	0 to 15.24 cm	SiouxFalls	NA	NA	NA	NA	NA	NA	NA	NA	NA	NA
T1018	01/08/2020	Ashgr mrshl sdls	Fraxinus pennsylvanica	Sioux Falls	South Dakota	-96.74522642	43.50209665	green_space	3901 S Minnesota Ave	Yankton trail	9	fair	111.54856	naturally_occurring	more than 18.29 m	0 to 15.24 cm	SiouxFalls	NA	NA	NA	NA	NA	NA	NA	NA	NA	NA
T1020	01/08/2020	Ashgr mrshl sdls	Fraxinus pennsylvanica	Sioux Falls	South Dakota	-96.74536459	43.50229293	green_space	3901 S Minnesota Ave	Yankton trail	9	fair	111.54856	naturally_occurring	more than 18.29 m	0 to 15.24 cm	SiouxFalls	NA	NA	NA	NA	NA	NA	NA	NA	NA	NA
T1021	01/08/2020	Honeylocust	Gleditsia triacanthos	Sioux Falls	South Dakota	-96.74576215	43.5022999	green_space	3901 S Minnesota Ave	Yankton trail	3	fair	49.2126	naturally_occurring	more than 18.29 m	0 to 15.24 cm	SiouxFalls	NA	NA	NA	NA	NA	NA	NA	NA	NA	NA
T1022	01/08/2020	Pineaustrian	Pinus nigra	Sioux Falls	South Dakota	-96.74625389	43.50361764	green_space	3901 S Minnesota Ave	Yankton trail	23	fair	134.51444	introduced	more than 18.29 m	15.24 to 30.48 cm	SiouxFalls	NA	NA	NA	NA	NA	NA	NA	NA	NA	NA
T1023	01/08/2020	Pineaustrian	Pinus nigra	Sioux Falls	South Dakota	-96.74615779	43.50361482	green_space	3901 S Minnesota Ave	Yankton trail	22	fair	111.54856	introduced	more than 18.29 m	15.24 to 30.48 cm	SiouxFalls	NA	NA	NA	NA	NA	NA	NA	NA	NA	NA
T1024	01/08/2020	Pineaustrian	Pinus nigra	Sioux Falls	South Dakota	-96.74608973	43.50367521	green_space	3901 S Minnesota Ave	Yankton trail	23	fair	134.51444	introduced	more than 18.29 m	15.24 to 30.48 cm	SiouxFalls	NA	NA	NA	NA	NA	NA	NA	NA	NA	NA
T1025	01/08/2020	Pineaustrian	Pinus nigra	Sioux Falls	South Dakota	-96.74606131	43.5037585	green_space	3901 S Minnesota Ave	Yankton trail	23	fair	78.74016	introduced	more than 18.29 m	15.24 to 30.48 cm	SiouxFalls	NA	NA	NA	NA	NA	NA	NA	NA	NA	NA
T1026	01/08/2020	Pineaustrian	Pinus nigra	Sioux Falls	South Dakota	-96.74597592	43.50370614	green_space	3901 S Minnesota Ave	Yankton trail	21	fair	127.95276	introduced	more than 18.29 m	15.24 to 30.48 cm	SiouxFalls	NA	NA	NA	NA	NA	NA	NA	NA	NA	NA
T1027	01/08/2020	Pineaustrian	Pinus nigra	Sioux Falls	South Dakota	-96.74585824	43.50383419	green_space	3901 S Minnesota Ave	Yankton trail	21	fair	144.35696	introduced	more than 18.29 m	15.24 to 30.48 cm	SiouxFalls	NA	NA	NA	NA	NA	NA	NA	NA	NA	NA
T1028	01/08/2020	Pineaustrian	Pinus nigra	Sioux Falls	South Dakota	-96.74578167	43.50381702	green_space	3901 S Minnesota Ave	Yankton trail	21	fair	134.51444	introduced	more than 18.29 m	15.24 to 30.48 cm	SiouxFalls	NA	NA	NA	NA	NA	NA	NA	NA	NA	NA
T1029	01/08/2020	Pineaustrian	Pinus nigra	Sioux Falls	South Dakota	-96.74576641	43.50388674	green_space	3901 S Minnesota Ave	Yankton trail	20	fair	131.2336	introduced	more than 18.29 m	15.24 to 30.48 cm	SiouxFalls	NA	NA	NA	NA	NA	NA	NA	NA	NA	NA
T1030	01/08/2020	Pineaustrian	Pinus nigra	Sioux Falls	South Dakota	-96.74565048	43.50394066	green_space	3901 S Minnesota Ave	Yankton trail	19	fair	95.14436	introduced	more than 18.29 m	15.24 to 30.48 cm	SiouxFalls	NA	NA	NA	NA	NA	NA	NA	NA	NA	NA
T1031	01/08/2020	Pineaustrian	Pinus nigra	Sioux Falls	South Dakota	-96.74554638	43.50398283	green_space	3901 S Minnesota Ave	Yankton trail	32	fair	95.14436	introduced	more than 18.29 m	30.48 to 45.72 cm	SiouxFalls	NA	NA	NA	NA	NA	NA	NA	NA	NA	NA
T1032	01/08/2020	Pineaustrian	Pinus nigra	Sioux Falls	South Dakota	-96.74546543	43.50401533	green_space	3901 S Minnesota Ave	Yankton trail	31	fair	98.4252	introduced	more than 18.29 m	30.48 to 45.72 cm	SiouxFalls	NA	NA	NA	NA	NA	NA	NA	NA	NA	NA
T1033	01/08/2020	Maplsugar	Acer saccharum	Sioux Falls	South Dakota	-96.74501022	43.50420629	green_space	3901 S Minnesota Ave	Yankton trail	16	fair	104.98688	naturally_occurring	more than 18.29 m	15.24 to 30.48 cm	SiouxFalls	NA	NA	NA	NA	NA	NA	NA	NA	NA	NA
T1034	01/08/2020	Maplsugar	Acer saccharum	Sioux Falls	South Dakota	-96.74475853	43.50433676	green_space	3901 S Minnesota Ave	Yankton trail	11	fair	137.79528	naturally_occurring	more than 18.29 m	0 to 15.24 cm	SiouxFalls	NA	NA	NA	NA	NA	NA	NA	NA	NA	NA
T1035	01/08/2020	Oakbur	Quercus macrocarpa	Sioux Falls	South Dakota	-96.74481799	43.50420157	green_space	3901 S Minnesota Ave	Yankton trail	2	fair	32.8084	naturally_occurring	more than 18.29 m	0 to 15.24 cm	SiouxFalls	NA	NA	NA	NA	NA	NA	NA	NA	NA	NA
T1036	01/08/2020	Oakbur	Quercus macrocarpa	Sioux Falls	South Dakota	-96.74469409	43.50399403	green_space	3901 S Minnesota Ave	Yankton trail	2	fair	32.8084	naturally_occurring	more than 18.29 m	0 to 15.24 cm	SiouxFalls	NA	NA	NA	NA	NA	NA	NA	NA	NA	NA
T1037	01/08/2020	Oakbur	Quercus macrocarpa	Sioux Falls	South Dakota	-96.74455877	43.50379772	green_space	3901 S Minnesota Ave	Yankton trail	2	fair	32.8084	naturally_occurring	more than 18.29 m	0 to 15.24 cm	SiouxFalls	NA	NA	NA	NA	NA	NA	NA	NA	NA	NA
T1280	01/08/2020	Oakswamp white	Quercus bicolor	Sioux Falls	South Dakota	-96.77156356	43.47927407	green_space	7301 S Hughes Ave	Platinum valley	2	fair	39.37008	introduced	more than 18.29 m	0 to 15.24 cm	SiouxFalls	NA	NA	NA	NA	NA	NA	NA	NA	NA	NA
T1281	01/08/2020	Oakswamp white	Quercus bicolor	Sioux Falls	South Dakota	-96.77170663	43.47914529	green_space	7301 S Hughes Ave	Platinum valley	2	fair	39.37008	introduced	more than 18.29 m	0 to 15.24 cm	SiouxFalls	NA	NA	NA	NA	NA	NA	NA	NA	NA	NA
T1282	01/08/2020	Oakswamp white	Quercus bicolor	Sioux Falls	South Dakota	-96.771943	43.4791197	green_space	7301 S Hughes Ave	Platinum valley	2	fair	32.8084	introduced	more than 18.29 m	0 to 15.24 cm	SiouxFalls	NA	NA	NA	NA	NA	NA	NA	NA	NA	NA
T1283	01/08/2020	Oakswamp white	Quercus bicolor	Sioux Falls	South Dakota	-96.77210052	43.47925288	green_space	7301 S Hughes Ave	Platinum valley	2	fair	39.37008	introduced	more than 18.29 m	0 to 15.24 cm	SiouxFalls	NA	NA	NA	NA	NA	NA	NA	NA	NA	NA
T1284	01/08/2020	Oakswamp white	Quercus bicolor	Sioux Falls	South Dakota	-96.77226172	43.47915622	green_space	7301 S Hughes Ave	Platinum valley	2	fair	39.37008	introduced	more than 18.29 m	0 to 15.24 cm	SiouxFalls	NA	NA	NA	NA	NA	NA	NA	NA	NA	NA
T1285	01/08/2020	Oakswamp white	Quercus bicolor	Sioux Falls	South Dakota	-96.772629	43.47923631	green_space	7301 S Hughes Ave	Platinum valley	2	fair	39.37008	introduced	more than 18.29 m	0 to 15.24 cm	SiouxFalls	NA	NA	NA	NA	NA	NA	NA	NA	NA	NA
T1286	01/08/2020	Oakswamp white	Quercus bicolor	Sioux Falls	South Dakota	-96.77276464	43.47919528	green_space	7301 S Hughes Ave	Platinum valley	2	fair	32.8084	introduced	more than 18.29 m	0 to 15.24 cm	SiouxFalls	NA	NA	NA	NA	NA	NA	NA	NA	NA	NA
T1287	01/08/2020	Oakswamp white	Quercus bicolor	Sioux Falls	South Dakota	-96.77290708	43.47905829	green_space	7301 S Hughes Ave	Platinum valley	2	fair	32.8084	introduced	more than 18.29 m	0 to 15.24 cm	SiouxFalls	NA	NA	NA	NA	NA	NA	NA	NA	NA	NA
T1288	01/08/2020	Oakswamp white	Quercus bicolor	Sioux Falls	South Dakota	-96.77303788	43.47914898	green_space	7301 S Hughes Ave	Platinum valley	2	fair	45.93176	introduced	more than 18.29 m	0 to 15.24 cm	SiouxFalls	NA	NA	NA	NA	NA	NA	NA	NA	NA	NA
T1289	01/08/2020	Oakswamp white	Quercus bicolor	Sioux Falls	South Dakota	-96.77356761	43.47903701	green_space	7301 S Hughes Ave	Platinum valley	3	poor	49.2126	introduced	more than 18.29 m	0 to 15.24 cm	SiouxFalls	NA	NA	NA	NA	NA	NA	NA	NA	NA	NA
T1290	01/08/2020	Maplfrman aut bl	Acer freemanii	Sioux Falls	South Dakota	-96.77359645	43.47875646	green_space	7301 S Hughes Ave	Platinum valley	2	poor	49.2126	introduced	more than 18.29 m	0 to 15.24 cm	SiouxFalls	NA	NA	NA	NA	NA	NA	NA	NA	NA	NA
T1291	01/08/2020	Maplfrman aut bl	Acer freemanii	Sioux Falls	South Dakota	-96.77367011	43.47868087	green_space	7301 S Hughes Ave	Platinum valley	2	poor	49.2126	introduced	more than 18.29 m	0 to 15.24 cm	SiouxFalls	NA	NA	NA	NA	NA	NA	NA	NA	NA	NA
T1292	01/08/2020	Maplfrman aut bl	Acer freemanii	Sioux Falls	South Dakota	-96.77356019	43.47864538	green_space	7301 S Hughes Ave	Platinum valley	2	fair	39.37008	introduced	more than 18.29 m	0 to 15.24 cm	SiouxFalls	NA	NA	NA	NA	NA	NA	NA	NA	NA	NA
T1293	01/08/2020	Maplfrman aut bl	Acer freemanii	Sioux Falls	South Dakota	-96.77293717	43.47867136	green_space	7301 S Hughes Ave	Platinum valley	2	poor	39.37008	introduced	more than 18.29 m	0 to 15.24 cm	SiouxFalls	NA	NA	NA	NA	NA	NA	NA	NA	NA	NA
T1294	01/08/2020	Maplfrman aut bl	Acer freemanii	Sioux Falls	South Dakota	-96.7728286	43.4786169	green_space	7301 S Hughes Ave	Platinum valley	2	fair	45.93176	introduced	more than 18.29 m	0 to 15.24 cm	SiouxFalls	NA	NA	NA	NA	NA	NA	NA	NA	NA	NA
T1295	01/08/2020	Maplfrman aut bl	Acer freemanii	Sioux Falls	South Dakota	-96.77269536	43.47862627	green_space	7301 S Hughes Ave	Platinum valley	2	fair	49.2126	introduced	more than 18.29 m	0 to 15.24 cm	SiouxFalls	NA	NA	NA	NA	NA	NA	NA	NA	NA	NA
T1296	01/08/2020	Maplfrman aut bl	Acer freemanii	Sioux Falls	South Dakota	-96.77255311	43.47855386	green_space	7301 S Hughes Ave	Platinum valley	2	fair	49.2126	introduced	more than 18.29 m	0 to 15.24 cm	SiouxFalls	NA	NA	NA	NA	NA	NA	NA	NA	NA	NA
T1297	01/08/2020	Maplfrman aut bl	Acer freemanii	Sioux Falls	South Dakota	-96.77244418	43.47850711	green_space	7301 S Hughes Ave	Platinum valley	2	poor	26.24672	introduced	more than 18.29 m	0 to 15.24 cm	SiouxFalls	NA	NA	NA	NA	NA	NA	NA	NA	NA	NA
T1299	01/08/2020	Maplfrman aut bl	Acer freemanii	Sioux Falls	South Dakota	-96.77193978	43.47840654	green_space	7301 S Hughes Ave	Platinum valley	2	fair	49.2126	introduced	more than 18.29 m	0 to 15.24 cm	SiouxFalls	NA	NA	NA	NA	NA	NA	NA	NA	NA	NA
T1300	01/08/2020	Maplfrman aut bl	Acer freemanii	Sioux Falls	South Dakota	-96.77186824	43.47833526	green_space	7301 S Hughes Ave	Platinum valley	2	fair	49.2126	introduced	more than 18.29 m	0 to 15.24 cm	SiouxFalls	NA	NA	NA	NA	NA	NA	NA	NA	NA	NA
T1301	01/08/2020	Maplfrman aut bl	Acer freemanii	Sioux Falls	South Dakota	-96.77172376	43.47834992	green_space	7301 S Hughes Ave	Platinum valley	2	fair	45.93176	introduced	more than 18.29 m	0 to 15.24 cm	SiouxFalls	NA	NA	NA	NA	NA	NA	NA	NA	NA	NA
T1302	01/08/2020	Maplfrman aut bl	Acer freemanii	Sioux Falls	South Dakota	-96.77164937	43.47826747	green_space	7301 S Hughes Ave	Platinum valley	2	fair	45.93176	introduced	more than 18.29 m	0 to 15.24 cm	SiouxFalls	NA	NA	NA	NA	NA	NA	NA	NA	NA	NA
T1303	01/08/2020	Maplfrman aut bl	Acer freemanii	Sioux Falls	South Dakota	-96.77139744	43.47835705	green_space	7301 S Hughes Ave	Platinum valley	3	fair	59.05512	introduced	more than 18.29 m	0 to 15.24 cm	SiouxFalls	NA	NA	NA	NA	NA	NA	NA	NA	NA	NA
T1304	01/08/2020	Maplfrman aut bl	Acer freemanii	Sioux Falls	South Dakota	-96.77139638	43.47844518	green_space	7301 S Hughes Ave	Platinum valley	3	fair	59.05512	introduced	more than 18.29 m	0 to 15.24 cm	SiouxFalls	NA	NA	NA	NA	NA	NA	NA	NA	NA	NA
T7263	01/08/2020	999	NA	Sioux Falls	South Dakota	-96.70833124	43.5803434	green_space	1400 E 34th St N	Bryant	0	NA	0	no_info	NA	NA	SiouxFalls	NA	NA	NA	NA	NA	NA	NA	NA	NA	NA
T7264	01/08/2020	Maplnwy varigate	Acer platanoides	Sioux Falls	South Dakota	-96.70844858	43.58035338	green_space	1400 E 34th St N	Bryant	3	good	52.49344	introduced	more than 18.29 m	0 to 15.24 cm	SiouxFalls	NA	NA	NA	NA	NA	NA	NA	NA	NA	NA
T1305	01/08/2020	Maplfrman aut bl	Acer freemanii	Sioux Falls	South Dakota	-96.77131011	43.47850782	green_space	7301 S Hughes Ave	Platinum valley	3	fair	42.65092	introduced	more than 18.29 m	0 to 15.24 cm	SiouxFalls	NA	NA	NA	NA	NA	NA	NA	NA	NA	NA
T1313	01/08/2020	999	NA	Sioux Falls	South Dakota	-96.75207406	43.53135585	green_space	1601 S Western Ave	Spellerberg	0	NA	0	no_info	NA	NA	SiouxFalls	NA	NA	NA	NA	NA	NA	NA	NA	NA	NA
T1314	01/08/2020	Ginkgoautmn gld	Ginkgo biloba	Sioux Falls	South Dakota	-96.75316751	43.53001805	green_space	1601 S Western Ave	Spellerberg	2	fair	29.52756	introduced	more than 18.29 m	0 to 15.24 cm	SiouxFalls	NA	NA	NA	NA	NA	NA	NA	NA	NA	NA
T1315	01/08/2020	999	NA	Sioux Falls	South Dakota	-96.75344234	43.53185408	green_space	1601 S Western Ave	Spellerberg	0	NA	0	no_info	NA	NA	SiouxFalls	NA	NA	NA	NA	NA	NA	NA	NA	NA	NA
T1316	01/08/2020	999	NA	Sioux Falls	South Dakota	-96.75226827	43.53204078	green_space	1601 S Western Ave	Spellerberg	0	NA	0	no_info	NA	NA	SiouxFalls	NA	NA	NA	NA	NA	NA	NA	NA	NA	NA
T4876	01/08/2020	Ashgreen	Fraxinus pennsylvanica	Sioux Falls	South Dakota	-96.74086699	43.55496917	green_space	1100 W 4th St	Terrace	25	fair	167.32284	naturally_occurring	more than 18.29 m	15.24 to 30.48 cm	SiouxFalls	NA	NA	NA	NA	NA	NA	NA	NA	NA	NA
T4877	01/08/2020	Ashgreen	Fraxinus pennsylvanica	Sioux Falls	South Dakota	-96.74084674	43.55492003	green_space	1100 W 4th St	Terrace	16	poor	167.32284	naturally_occurring	more than 18.29 m	15.24 to 30.48 cm	SiouxFalls	NA	NA	NA	NA	NA	NA	NA	NA	NA	NA
T1318	01/08/2020	999	NA	Sioux Falls	South Dakota	-96.67445995	43.53677677	green_space	4001 E 16th St	Frank olson	0	NA	0	no_info	NA	NA	SiouxFalls	NA	NA	NA	NA	NA	NA	NA	NA	NA	NA
T1319	01/08/2020	Danada charm elm	Ulmus	Sioux Falls	South Dakota	-96.67465265	43.5367711	green_space	4001 E 16th St	Frank olson	4	fair	72.17848	no_info	more than 18.29 m	0 to 15.24 cm	SiouxFalls	NA	NA	NA	NA	NA	NA	NA	NA	NA	NA
T7265	01/08/2020	Lindenamer rdmnd	Tilia americana	Sioux Falls	South Dakota	-96.70856171	43.58044377	green_space	1400 E 34th St N	Bryant	19	good	154.19948	naturally_occurring	more than 18.29 m	15.24 to 30.48 cm	SiouxFalls	NA	NA	NA	NA	NA	NA	NA	NA	NA	NA
T7266	01/08/2020	Hackberrycommon	Celtis occidentalis	Sioux Falls	South Dakota	-96.70858337	43.5806688	green_space	1400 E 34th St N	Bryant	7	good	49.2126	naturally_occurring	more than 18.29 m	0 to 15.24 cm	SiouxFalls	NA	NA	NA	NA	NA	NA	NA	NA	NA	NA
T7267	01/08/2020	999	NA	Sioux Falls	South Dakota	-96.708541	43.58053792	green_space	1400 E 34th St N	Bryant	0	NA	0	no_info	NA	NA	SiouxFalls	NA	NA	NA	NA	NA	NA	NA	NA	NA	NA
T7268	01/08/2020	Maplsugar	Acer saccharum	Sioux Falls	South Dakota	-96.70865574	43.580638	green_space	1400 E 34th St N	Bryant	9	fair	104.98688	naturally_occurring	more than 18.29 m	0 to 15.24 cm	SiouxFalls	NA	NA	NA	NA	NA	NA	NA	NA	NA	NA
T7269	01/08/2020	999	NA	Sioux Falls	South Dakota	-96.70879014	43.58065933	green_space	3310 N Cliff Ave	Bryant	0	NA	0	no_info	NA	NA	SiouxFalls	NA	NA	NA	NA	NA	NA	NA	NA	NA	NA
T1320	01/08/2020	Hackberrycommon	Celtis occidentalis	Sioux Falls	South Dakota	-96.67485383	43.53677133	green_space	4001 E 16th St	Frank olson	3	fair	52.49344	naturally_occurring	more than 18.29 m	0 to 15.24 cm	SiouxFalls	NA	NA	NA	NA	NA	NA	NA	NA	NA	NA
T1321	01/08/2020	Danada charm elm	Ulmus	Sioux Falls	South Dakota	-96.67424333	43.53676101	green_space	4001 E 16th St	Frank olson	4	good	65.6168	no_info	more than 18.29 m	0 to 15.24 cm	SiouxFalls	NA	NA	NA	NA	NA	NA	NA	NA	NA	NA
T1322	01/08/2020	Oakbur	Quercus macrocarpa	Sioux Falls	South Dakota	-96.68772156	43.50636622	green_space	3401 E 49th St	Laurel oak	3	good	39.37008	naturally_occurring	more than 18.29 m	0 to 15.24 cm	SiouxFalls	NA	NA	NA	NA	NA	NA	NA	NA	NA	NA
T1038	01/08/2020	Maplsugar	Acer saccharum	Sioux Falls	South Dakota	-96.74410547	43.50315004	green_space	3901 S Minnesota Ave	Yankton trail	4	fair	82.021	naturally_occurring	more than 18.29 m	0 to 15.24 cm	SiouxFalls	NA	NA	NA	NA	NA	NA	NA	NA	NA	NA
T1039	01/08/2020	Maplsugar	Acer saccharum	Sioux Falls	South Dakota	-96.74424433	43.50310085	green_space	3901 S Minnesota Ave	Yankton trail	7	fair	91.86352	naturally_occurring	more than 18.29 m	0 to 15.24 cm	SiouxFalls	NA	NA	NA	NA	NA	NA	NA	NA	NA	NA
T1040	01/08/2020	Maplsugar	Acer saccharum	Sioux Falls	South Dakota	-96.74438545	43.5030517	green_space	3901 S Minnesota Ave	Yankton trail	7	fair	98.4252	naturally_occurring	more than 18.29 m	0 to 15.24 cm	SiouxFalls	NA	NA	NA	NA	NA	NA	NA	NA	NA	NA
T1041	01/08/2020	Maplsugar	Acer saccharum	Sioux Falls	South Dakota	-96.74463539	43.50293876	green_space	3901 S Minnesota Ave	Yankton trail	5	fair	88.58268	naturally_occurring	more than 18.29 m	0 to 15.24 cm	SiouxFalls	NA	NA	NA	NA	NA	NA	NA	NA	NA	NA
T1042	01/08/2020	Maplsugar	Acer saccharum	Sioux Falls	South Dakota	-96.74474519	43.5029096	green_space	3901 S Minnesota Ave	Yankton trail	3	fair	62.33596	naturally_occurring	more than 18.29 m	0 to 15.24 cm	SiouxFalls	NA	NA	NA	NA	NA	NA	NA	NA	NA	NA
T1043	01/08/2020	Lindenamerican	Tilia americana	Sioux Falls	South Dakota	-96.74485988	43.50287065	green_space	3901 S Minnesota Ave	Yankton trail	8	fair	78.74016	naturally_occurring	more than 18.29 m	0 to 15.24 cm	SiouxFalls	NA	NA	NA	NA	NA	NA	NA	NA	NA	NA
T1044	01/08/2020	Maplsugar	Acer saccharum	Sioux Falls	South Dakota	-96.74451213	43.50299485	green_space	3901 S Minnesota Ave	Yankton trail	9	fair	114.8294	naturally_occurring	more than 18.29 m	0 to 15.24 cm	SiouxFalls	NA	NA	NA	NA	NA	NA	NA	NA	NA	NA
T1045	01/08/2020	Lindenamerican	Tilia americana	Sioux Falls	South Dakota	-96.74466636	43.50280666	green_space	3901 S Minnesota Ave	Yankton trail	8	fair	108.26772	naturally_occurring	more than 18.29 m	0 to 15.24 cm	SiouxFalls	NA	NA	NA	NA	NA	NA	NA	NA	NA	NA
T1046	01/08/2020	Lindenamerican	Tilia americana	Sioux Falls	South Dakota	-96.74457781	43.502713	green_space	3901 S Minnesota Ave	Yankton trail	11	fair	134.51444	naturally_occurring	more than 18.29 m	0 to 15.24 cm	SiouxFalls	NA	NA	NA	NA	NA	NA	NA	NA	NA	NA
T5463	06/01/2020	Ashgreen	Fraxinus pennsylvanica	Sioux Falls	South Dakota	-96.76210238	43.53839234	green_space	2705 W 12th St	Great plains zoo	8	good	88.58268	naturally_occurring	more than 18.29 m	0 to 15.24 cm	SiouxFalls	NA	NA	NA	NA	NA	NA	NA	NA	NA	NA
T1048	01/08/2020	Ashwhite	Fraxinus americana	Sioux Falls	South Dakota	-96.74444926	43.50251233	green_space	3901 S Minnesota Ave	Yankton trail	7	fair	98.4252	introduced	more than 18.29 m	0 to 15.24 cm	SiouxFalls	NA	NA	NA	NA	NA	NA	NA	NA	NA	NA
T1050	01/08/2020	Ashwhite	Fraxinus americana	Sioux Falls	South Dakota	-96.74430937	43.50231825	green_space	3901 S Minnesota Ave	Yankton trail	7	fair	98.4252	introduced	more than 18.29 m	0 to 15.24 cm	SiouxFalls	NA	NA	NA	NA	NA	NA	NA	NA	NA	NA
T1052	01/08/2020	Ashwhite	Fraxinus americana	Sioux Falls	South Dakota	-96.74418569	43.50213291	green_space	3901 S Minnesota Ave	Yankton trail	7	fair	98.4252	introduced	more than 18.29 m	0 to 15.24 cm	SiouxFalls	NA	NA	NA	NA	NA	NA	NA	NA	NA	NA
T1100	01/08/2020	Pineaustrian	Pinus nigra	Sioux Falls	South Dakota	-96.74308176	43.50495364	green_space	3901 S Minnesota Ave	Yankton trail	27	fair	124.67192	introduced	more than 18.29 m	15.24 to 30.48 cm	SiouxFalls	NA	NA	NA	NA	NA	NA	NA	NA	NA	NA
T1101	01/08/2020	Oakswamp white	Quercus bicolor	Sioux Falls	South Dakota	-96.74285784	43.50491684	green_space	3901 S Minnesota Ave	Yankton trail	2	fair	26.24672	introduced	more than 18.29 m	0 to 15.24 cm	SiouxFalls	NA	NA	NA	NA	NA	NA	NA	NA	NA	NA
T1102	01/08/2020	Oakswamp white	Quercus bicolor	Sioux Falls	South Dakota	-96.74269278	43.50473644	green_space	3901 S Minnesota Ave	Yankton trail	2	fair	26.24672	introduced	more than 18.29 m	0 to 15.24 cm	SiouxFalls	NA	NA	NA	NA	NA	NA	NA	NA	NA	NA
T1103	01/08/2020	Maplsugar	Acer saccharum	Sioux Falls	South Dakota	-96.74237664	43.50420313	green_space	3901 S Minnesota Ave	Yankton trail	1	fair	26.24672	naturally_occurring	more than 18.29 m	0 to 15.24 cm	SiouxFalls	NA	NA	NA	NA	NA	NA	NA	NA	NA	NA
T1104	01/08/2020	Maplsugar	Acer saccharum	Sioux Falls	South Dakota	-96.74218912	43.50403349	green_space	3901 S Minnesota Ave	Yankton trail	1	fair	26.24672	naturally_occurring	more than 18.29 m	0 to 15.24 cm	SiouxFalls	NA	NA	NA	NA	NA	NA	NA	NA	NA	NA
T1105	01/08/2020	Maplsugar	Acer saccharum	Sioux Falls	South Dakota	-96.74218065	43.50388231	green_space	3901 S Minnesota Ave	Yankton trail	3	fair	65.6168	naturally_occurring	more than 18.29 m	0 to 15.24 cm	SiouxFalls	NA	NA	NA	NA	NA	NA	NA	NA	NA	NA
T1106	01/08/2020	Maplsugar	Acer saccharum	Sioux Falls	South Dakota	-96.74229742	43.5038221	green_space	3901 S Minnesota Ave	Yankton trail	3	fair	65.6168	naturally_occurring	more than 18.29 m	0 to 15.24 cm	SiouxFalls	NA	NA	NA	NA	NA	NA	NA	NA	NA	NA
T1107	01/08/2020	Maplsugar	Acer saccharum	Sioux Falls	South Dakota	-96.7424714	43.50376302	green_space	3901 S Minnesota Ave	Yankton trail	3	fair	65.6168	naturally_occurring	more than 18.29 m	0 to 15.24 cm	SiouxFalls	NA	NA	NA	NA	NA	NA	NA	NA	NA	NA
T1108	01/08/2020	Maplsugar	Acer saccharum	Sioux Falls	South Dakota	-96.74263069	43.50371406	green_space	3901 S Minnesota Ave	Yankton trail	2	fair	72.17848	naturally_occurring	more than 18.29 m	0 to 15.24 cm	SiouxFalls	NA	NA	NA	NA	NA	NA	NA	NA	NA	NA
T5464	01/08/2020	Honeylcst shdmstr	Gleditsia triacanthos	Sioux Falls	South Dakota	-96.76210681	43.53863434	green_space	2705 W 12th St	Great plains zoo	7	good	101.70604	naturally_occurring	more than 18.29 m	0 to 15.24 cm	SiouxFalls	NA	NA	NA	NA	NA	NA	NA	NA	NA	NA
T5465	01/08/2020	Hackberrycommon	Celtis occidentalis	Sioux Falls	South Dakota	-96.76209628	43.53887277	green_space	2705 W 12th St	Great plains zoo	21	good	114.8294	naturally_occurring	more than 18.29 m	15.24 to 30.48 cm	SiouxFalls	NA	NA	NA	NA	NA	NA	NA	NA	NA	NA
T5466	01/08/2020	Honeylocust	Gleditsia triacanthos	Sioux Falls	South Dakota	-96.76210681	43.53911516	green_space	2705 W 12th St	Great plains zoo	25	good	124.67192	naturally_occurring	more than 18.29 m	15.24 to 30.48 cm	SiouxFalls	NA	NA	NA	NA	NA	NA	NA	NA	NA	NA
T1109	01/08/2020	Maplsugar	Acer saccharum	Sioux Falls	South Dakota	-96.74273315	43.50365357	green_space	3901 S Minnesota Ave	Yankton trail	2	fair	72.17848	naturally_occurring	more than 18.29 m	0 to 15.24 cm	SiouxFalls	NA	NA	NA	NA	NA	NA	NA	NA	NA	NA
T1110	01/08/2020	Maplsugar	Acer saccharum	Sioux Falls	South Dakota	-96.74286306	43.50362487	green_space	3901 S Minnesota Ave	Yankton trail	3	fair	72.17848	naturally_occurring	more than 18.29 m	0 to 15.24 cm	SiouxFalls	NA	NA	NA	NA	NA	NA	NA	NA	NA	NA
T1111	01/08/2020	Maplsugar	Acer saccharum	Sioux Falls	South Dakota	-96.74300935	43.50355796	green_space	3901 S Minnesota Ave	Yankton trail	3	fair	72.17848	naturally_occurring	more than 18.29 m	0 to 15.24 cm	SiouxFalls	NA	NA	NA	NA	NA	NA	NA	NA	NA	NA
T1112	01/08/2020	Oakswamp white	Quercus bicolor	Sioux Falls	South Dakota	-96.74185373	43.50507081	green_space	3901 S Minnesota Ave	Yankton trail	2	fair	36.08924	introduced	more than 18.29 m	0 to 15.24 cm	SiouxFalls	NA	NA	NA	NA	NA	NA	NA	NA	NA	NA
T1113	01/08/2020	Oakswamp white	Quercus bicolor	Sioux Falls	South Dakota	-96.74204584	43.50529342	green_space	3901 S Minnesota Ave	Yankton trail	2	fair	36.08924	introduced	more than 18.29 m	0 to 15.24 cm	SiouxFalls	NA	NA	NA	NA	NA	NA	NA	NA	NA	NA
T1114	01/08/2020	Hackberrycommon	Celtis occidentalis	Sioux Falls	South Dakota	-96.74182176	43.50541788	green_space	3901 S Minnesota Ave	Yankton trail	8	fair	85.30184	naturally_occurring	more than 18.29 m	0 to 15.24 cm	SiouxFalls	NA	NA	NA	NA	NA	NA	NA	NA	NA	NA
T1115	01/08/2020	Ashgreen	Fraxinus pennsylvanica	Sioux Falls	South Dakota	-96.74166605	43.50547484	green_space	3901 S Minnesota Ave	Yankton trail	10	fair	88.58268	naturally_occurring	more than 18.29 m	0 to 15.24 cm	SiouxFalls	NA	NA	NA	NA	NA	NA	NA	NA	NA	NA
T1116	01/08/2020	Maplnorway	Acer platanoides	Sioux Falls	South Dakota	-96.74165117	43.50403869	green_space	3901 S Minnesota Ave	Yankton trail	4	fair	62.33596	introduced	more than 18.29 m	0 to 15.24 cm	SiouxFalls	NA	NA	NA	NA	NA	NA	NA	NA	NA	NA
T1117	01/08/2020	Maplnorway	Acer platanoides	Sioux Falls	South Dakota	-96.74164653	43.50388152	green_space	3901 S Minnesota Ave	Yankton trail	4	fair	62.33596	introduced	more than 18.29 m	0 to 15.24 cm	SiouxFalls	NA	NA	NA	NA	NA	NA	NA	NA	NA	NA
T1118	01/08/2020	Maplnorway	Acer platanoides	Sioux Falls	South Dakota	-96.74178971	43.50396495	green_space	3901 S Minnesota Ave	Yankton trail	4	fair	62.33596	introduced	more than 18.29 m	0 to 15.24 cm	SiouxFalls	NA	NA	NA	NA	NA	NA	NA	NA	NA	NA
T1119	01/08/2020	Maplsugar	Acer saccharum	Sioux Falls	South Dakota	-96.74207271	43.50390172	green_space	3901 S Minnesota Ave	Yankton trail	4	fair	68.89764	naturally_occurring	more than 18.29 m	0 to 15.24 cm	SiouxFalls	NA	NA	NA	NA	NA	NA	NA	NA	NA	NA
T1120	01/08/2020	Lindenamerican	Tilia americana	Sioux Falls	South Dakota	-96.74200413	43.50380681	green_space	3901 S Minnesota Ave	Yankton trail	5	fair	59.05512	naturally_occurring	more than 18.29 m	0 to 15.24 cm	SiouxFalls	NA	NA	NA	NA	NA	NA	NA	NA	NA	NA
T1121	01/08/2020	Ashblack	Fraxinus nigra	Sioux Falls	South Dakota	-96.74193347	43.50370775	green_space	3901 S Minnesota Ave	Yankton trail	6	fair	91.86352	introduced	more than 18.29 m	0 to 15.24 cm	SiouxFalls	NA	NA	NA	NA	NA	NA	NA	NA	NA	NA
T1123	01/08/2020	999	NA	Sioux Falls	South Dakota	-96.7417993	43.50351272	green_space	3901 S Minnesota Ave	Yankton trail	0	NA	0	no_info	NA	NA	SiouxFalls	NA	NA	NA	NA	NA	NA	NA	NA	NA	NA
T1124	01/08/2020	Lindenamerican	Tilia americana	Sioux Falls	South Dakota	-96.74173274	43.50341198	green_space	3901 S Minnesota Ave	Yankton trail	5	fair	49.2126	naturally_occurring	more than 18.29 m	0 to 15.24 cm	SiouxFalls	NA	NA	NA	NA	NA	NA	NA	NA	NA	NA
T5467	01/08/2020	Hackberrycommon	Celtis occidentalis	Sioux Falls	South Dakota	-96.76216769	43.53944671	green_space	2705 W 12th St	Great plains zoo	22	fair	108.26772	naturally_occurring	more than 18.29 m	15.24 to 30.48 cm	SiouxFalls	NA	NA	NA	NA	NA	NA	NA	NA	NA	NA
T1125	01/08/2020	Lindenamerican	Tilia americana	Sioux Falls	South Dakota	-96.74165762	43.50331345	green_space	3901 S Minnesota Ave	Yankton trail	5	fair	49.2126	naturally_occurring	more than 18.29 m	0 to 15.24 cm	SiouxFalls	NA	NA	NA	NA	NA	NA	NA	NA	NA	NA
T1126	01/08/2020	Spruceblk hills	Picea glauca	Sioux Falls	South Dakota	-96.74138211	43.50301736	green_space	3901 S Minnesota Ave	Yankton trail	5	fair	45.93176	naturally_occurring	more than 18.29 m	0 to 15.24 cm	SiouxFalls	NA	NA	NA	NA	NA	NA	NA	NA	NA	NA
T1127	01/08/2020	Spruceblk hills	Picea glauca	Sioux Falls	South Dakota	-96.74132118	43.50305629	green_space	3901 S Minnesota Ave	Yankton trail	5	fair	45.93176	naturally_occurring	more than 18.29 m	0 to 15.24 cm	SiouxFalls	NA	NA	NA	NA	NA	NA	NA	NA	NA	NA
T1128	01/08/2020	Maplsugar	Acer saccharum	Sioux Falls	South Dakota	-96.74114178	43.50277728	green_space	3901 S Minnesota Ave	Yankton trail	8	fair	111.54856	naturally_occurring	more than 18.29 m	0 to 15.24 cm	SiouxFalls	NA	NA	NA	NA	NA	NA	NA	NA	NA	NA
T1129	01/08/2020	Locustblk pur rb	Robinia pseudoacacia	Sioux Falls	South Dakota	-96.74114865	43.50289512	green_space	3901 S Minnesota Ave	Yankton trail	10	fair	111.54856	introduced	more than 18.29 m	0 to 15.24 cm	SiouxFalls	NA	NA	NA	NA	NA	NA	NA	NA	NA	NA
T1130	01/08/2020	Locustblk pur rb	Robinia pseudoacacia	Sioux Falls	South Dakota	-96.7411557	43.50300835	green_space	3901 S Minnesota Ave	Yankton trail	8	fair	104.98688	introduced	more than 18.29 m	0 to 15.24 cm	SiouxFalls	NA	NA	NA	NA	NA	NA	NA	NA	NA	NA
T1132	01/08/2020	Ashgr mrshl sdls	Fraxinus pennsylvanica	Sioux Falls	South Dakota	-96.74135215	43.5033292	green_space	3901 S Minnesota Ave	Yankton trail	7	fair	101.70604	naturally_occurring	more than 18.29 m	0 to 15.24 cm	SiouxFalls	NA	NA	NA	NA	NA	NA	NA	NA	NA	NA
T1133	01/08/2020	Ashgr mrshl sdls	Fraxinus pennsylvanica	Sioux Falls	South Dakota	-96.7412882	43.50333883	green_space	3901 S Minnesota Ave	Yankton trail	10	fair	114.8294	naturally_occurring	more than 18.29 m	0 to 15.24 cm	SiouxFalls	NA	NA	NA	NA	NA	NA	NA	NA	NA	NA
T1134	01/08/2020	Ashgr mrshl sdls	Fraxinus pennsylvanica	Sioux Falls	South Dakota	-96.74106325	43.50335208	green_space	3901 S Minnesota Ave	Yankton trail	12	fair	114.8294	naturally_occurring	more than 18.29 m	0 to 15.24 cm	SiouxFalls	NA	NA	NA	NA	NA	NA	NA	NA	NA	NA
T1135	01/08/2020	Ashgr mrshl sdls	Fraxinus pennsylvanica	Sioux Falls	South Dakota	-96.74105891	43.50349221	green_space	3901 S Minnesota Ave	Yankton trail	11	fair	114.8294	naturally_occurring	more than 18.29 m	0 to 15.24 cm	SiouxFalls	NA	NA	NA	NA	NA	NA	NA	NA	NA	NA
T1136	01/08/2020	Ashgr mrshl sdls	Fraxinus pennsylvanica	Sioux Falls	South Dakota	-96.74106598	43.50362766	green_space	3901 S Minnesota Ave	Yankton trail	6	fair	98.4252	naturally_occurring	more than 18.29 m	0 to 15.24 cm	SiouxFalls	NA	NA	NA	NA	NA	NA	NA	NA	NA	NA
T1137	01/08/2020	Ashgr mrshl sdls	Fraxinus pennsylvanica	Sioux Falls	South Dakota	-96.74107039	43.50376953	green_space	3901 S Minnesota Ave	Yankton trail	9	fair	124.67192	naturally_occurring	more than 18.29 m	0 to 15.24 cm	SiouxFalls	NA	NA	NA	NA	NA	NA	NA	NA	NA	NA
T1138	01/08/2020	Ashgr mrshl sdls	Fraxinus pennsylvanica	Sioux Falls	South Dakota	-96.7410767	43.50390379	green_space	3901 S Minnesota Ave	Yankton trail	13	fair	144.35696	naturally_occurring	more than 18.29 m	0 to 15.24 cm	SiouxFalls	NA	NA	NA	NA	NA	NA	NA	NA	NA	NA
T1139	01/08/2020	Ashgr mrshl sdls	Fraxinus pennsylvanica	Sioux Falls	South Dakota	-96.7410853	43.50399809	green_space	3901 S Minnesota Ave	Yankton trail	13	fair	144.35696	naturally_occurring	more than 18.29 m	0 to 15.24 cm	SiouxFalls	NA	NA	NA	NA	NA	NA	NA	NA	NA	NA
T2988	01/08/2020	999	NA	Sioux Falls	South Dakota	-96.75147386	43.53119538	green_space	1601 S Western Ave	Spellerberg	0	NA	0	no_info	NA	NA	SiouxFalls	NA	NA	NA	NA	NA	NA	NA	NA	NA	NA
T1140	01/08/2020	Ashgr mrshl sdls	Fraxinus pennsylvanica	Sioux Falls	South Dakota	-96.74107862	43.50413386	green_space	3901 S Minnesota Ave	Yankton trail	12	fair	144.35696	naturally_occurring	more than 18.29 m	0 to 15.24 cm	SiouxFalls	NA	NA	NA	NA	NA	NA	NA	NA	NA	NA
T1141	01/08/2020	Ashgr mrshl sdls	Fraxinus pennsylvanica	Sioux Falls	South Dakota	-96.74132231	43.50414456	green_space	3901 S Minnesota Ave	Yankton trail	8	fair	124.67192	naturally_occurring	more than 18.29 m	0 to 15.24 cm	SiouxFalls	NA	NA	NA	NA	NA	NA	NA	NA	NA	NA
T1142	01/08/2020	Ashgr mrshl sdls	Fraxinus pennsylvanica	Sioux Falls	South Dakota	-96.74138661	43.50413913	green_space	3901 S Minnesota Ave	Yankton trail	9	fair	121.39108	naturally_occurring	more than 18.29 m	0 to 15.24 cm	SiouxFalls	NA	NA	NA	NA	NA	NA	NA	NA	NA	NA
T1143	01/08/2020	Lindenlittleleaf	Tilia cordata	Sioux Falls	South Dakota	-96.74085143	43.50311372	green_space	3901 S Minnesota Ave	Yankton trail	8	fair	68.89764	introduced	more than 18.29 m	0 to 15.24 cm	SiouxFalls	NA	NA	NA	NA	NA	NA	NA	NA	NA	NA
T1144	01/08/2020	Lindenlittleleaf	Tilia cordata	Sioux Falls	South Dakota	-96.74082372	43.50301455	green_space	3901 S Minnesota Ave	Yankton trail	8	fair	62.33596	introduced	more than 18.29 m	0 to 15.24 cm	SiouxFalls	NA	NA	NA	NA	NA	NA	NA	NA	NA	NA
T1145	01/08/2020	Lindenamerican	Tilia americana	Sioux Falls	South Dakota	-96.740818	43.50282267	green_space	3901 S Minnesota Ave	Yankton trail	7	fair	65.6168	naturally_occurring	more than 18.29 m	0 to 15.24 cm	SiouxFalls	NA	NA	NA	NA	NA	NA	NA	NA	NA	NA
T1146	01/08/2020	Ashgr mrshl sdls	Fraxinus pennsylvanica	Sioux Falls	South Dakota	-96.7401755	43.50298715	green_space	3901 S Minnesota Ave	Yankton trail	9	fair	114.8294	naturally_occurring	more than 18.29 m	0 to 15.24 cm	SiouxFalls	NA	NA	NA	NA	NA	NA	NA	NA	NA	NA
T1147	01/08/2020	Ashgr summit	Fraxinus pennsylvanica	Sioux Falls	South Dakota	-96.73999486	43.50303946	green_space	3901 S Minnesota Ave	Yankton trail	8	fair	108.26772	naturally_occurring	more than 18.29 m	0 to 15.24 cm	SiouxFalls	NA	NA	NA	NA	NA	NA	NA	NA	NA	NA
T1148	01/08/2020	Ashgr mrshl sdls	Fraxinus pennsylvanica	Sioux Falls	South Dakota	-96.74008882	43.50314217	green_space	3901 S Minnesota Ave	Yankton trail	14	fair	121.39108	naturally_occurring	more than 18.29 m	0 to 15.24 cm	SiouxFalls	NA	NA	NA	NA	NA	NA	NA	NA	NA	NA
T1149	01/08/2020	Maplnorway	Acer platanoides	Sioux Falls	South Dakota	-96.7399142	43.5031373	green_space	3901 S Minnesota Ave	Yankton trail	6	fair	78.74016	introduced	more than 18.29 m	0 to 15.24 cm	SiouxFalls	NA	NA	NA	NA	NA	NA	NA	NA	NA	NA
T1150	01/08/2020	Maplnorway	Acer platanoides	Sioux Falls	South Dakota	-96.73962472	43.50336558	green_space	3901 S Minnesota Ave	Yankton trail	4	fair	59.05512	introduced	more than 18.29 m	0 to 15.24 cm	SiouxFalls	NA	NA	NA	NA	NA	NA	NA	NA	NA	NA
T1151	01/08/2020	999	NA	Sioux Falls	South Dakota	-96.73947243	43.50341173	green_space	3901 S Minnesota Ave	Yankton trail	0	NA	0	no_info	NA	NA	SiouxFalls	NA	NA	NA	NA	NA	NA	NA	NA	NA	NA
T1152	01/08/2020	Ashgr summit	Fraxinus pennsylvanica	Sioux Falls	South Dakota	-96.74024839	43.50337308	green_space	3901 S Minnesota Ave	Yankton trail	10	NA	0	naturally_occurring	NA	0 to 15.24 cm	SiouxFalls	NA	NA	NA	NA	NA	NA	NA	NA	NA	NA
T1153	01/08/2020	Ashgr summit	Fraxinus pennsylvanica	Sioux Falls	South Dakota	-96.74031174	43.50336792	green_space	3901 S Minnesota Ave	Yankton trail	7	NA	0	naturally_occurring	NA	0 to 15.24 cm	SiouxFalls	NA	NA	NA	NA	NA	NA	NA	NA	NA	NA
T1154	01/08/2020	Ashgr summit	Fraxinus pennsylvanica	Sioux Falls	South Dakota	-96.7404512	43.50336288	green_space	3901 S Minnesota Ave	Yankton trail	9	NA	0	naturally_occurring	NA	0 to 15.24 cm	SiouxFalls	NA	NA	NA	NA	NA	NA	NA	NA	NA	NA
T1155	01/08/2020	Ashgr summit	Fraxinus pennsylvanica	Sioux Falls	South Dakota	-96.74053656	43.50337237	green_space	3901 S Minnesota Ave	Yankton trail	7	NA	0	naturally_occurring	NA	0 to 15.24 cm	SiouxFalls	NA	NA	NA	NA	NA	NA	NA	NA	NA	NA
T1156	01/08/2020	Ashgr summit	Fraxinus pennsylvanica	Sioux Falls	South Dakota	-96.74007651	43.50335547	green_space	3901 S Minnesota Ave	Yankton trail	6	NA	0	naturally_occurring	NA	0 to 15.24 cm	SiouxFalls	NA	NA	NA	NA	NA	NA	NA	NA	NA	NA
T1157	01/08/2020	Ashgr summit	Fraxinus pennsylvanica	Sioux Falls	South Dakota	-96.73997987	43.50336136	green_space	3901 S Minnesota Ave	Yankton trail	10	NA	0	naturally_occurring	NA	0 to 15.24 cm	SiouxFalls	NA	NA	NA	NA	NA	NA	NA	NA	NA	NA
T1158	01/08/2020	Ashgr summit	Fraxinus pennsylvanica	Sioux Falls	South Dakota	-96.7400063	43.50416068	green_space	3901 S Minnesota Ave	Yankton trail	10	NA	0	naturally_occurring	NA	0 to 15.24 cm	SiouxFalls	NA	NA	NA	NA	NA	NA	NA	NA	NA	NA
T1159	01/08/2020	Ashgr summit	Fraxinus pennsylvanica	Sioux Falls	South Dakota	-96.74009166	43.50417017	green_space	3901 S Minnesota Ave	Yankton trail	10	NA	0	naturally_occurring	NA	0 to 15.24 cm	SiouxFalls	NA	NA	NA	NA	NA	NA	NA	NA	NA	NA
T1160	01/08/2020	Ashgr summit	Fraxinus pennsylvanica	Sioux Falls	South Dakota	-96.74025224	43.50417334	green_space	3901 S Minnesota Ave	Yankton trail	10	NA	0	naturally_occurring	NA	0 to 15.24 cm	SiouxFalls	NA	NA	NA	NA	NA	NA	NA	NA	NA	NA
T1161	01/08/2020	Ashgr summit	Fraxinus pennsylvanica	Sioux Falls	South Dakota	-96.7394408	43.50510749	green_space	3901 S Minnesota Ave	Yankton trail	10	NA	0	naturally_occurring	NA	0 to 15.24 cm	SiouxFalls	NA	NA	NA	NA	NA	NA	NA	NA	NA	NA
T1162	01/08/2020	Ashgr summit	Fraxinus pennsylvanica	Sioux Falls	South Dakota	-96.7405303	43.50418664	green_space	3901 S Minnesota Ave	Yankton trail	10	NA	0	naturally_occurring	NA	0 to 15.24 cm	SiouxFalls	NA	NA	NA	NA	NA	NA	NA	NA	NA	NA
T1163	01/08/2020	Ashgr summit	Fraxinus pennsylvanica	Sioux Falls	South Dakota	-96.74057429	43.50415632	green_space	3901 S Minnesota Ave	Yankton trail	10	NA	0	naturally_occurring	NA	0 to 15.24 cm	SiouxFalls	NA	NA	NA	NA	NA	NA	NA	NA	NA	NA
T1164	01/08/2020	Lindenamerican	Tilia americana	Sioux Falls	South Dakota	-96.74035381	43.50436087	green_space	3901 S Minnesota Ave	Yankton trail	8	fair	91.86352	naturally_occurring	more than 18.29 m	0 to 15.24 cm	SiouxFalls	NA	NA	NA	NA	NA	NA	NA	NA	NA	NA
T1165	01/08/2020	Lindenamerican	Tilia americana	Sioux Falls	South Dakota	-96.74022327	43.50437553	green_space	3901 S Minnesota Ave	Yankton trail	8	fair	91.86352	naturally_occurring	more than 18.29 m	0 to 15.24 cm	SiouxFalls	NA	NA	NA	NA	NA	NA	NA	NA	NA	NA
T1166	01/08/2020	Kntky coftree esp	Gymnocladus dioicus	Sioux Falls	South Dakota	-96.74084019	43.50470534	green_space	3901 S Minnesota Ave	Yankton trail	11	fair	114.8294	naturally_occurring	more than 18.29 m	0 to 15.24 cm	SiouxFalls	NA	NA	NA	NA	NA	NA	NA	NA	NA	NA
T1167	01/08/2020	Ashgr mrshl sdls	Fraxinus pennsylvanica	Sioux Falls	South Dakota	-96.740729	43.50477029	green_space	3901 S Minnesota Ave	Yankton trail	9	fair	137.79528	naturally_occurring	more than 18.29 m	0 to 15.24 cm	SiouxFalls	NA	NA	NA	NA	NA	NA	NA	NA	NA	NA
T1168	01/08/2020	Ashblack	Fraxinus nigra	Sioux Falls	South Dakota	-96.74059323	43.50476369	green_space	3901 S Minnesota Ave	Yankton trail	5	fair	91.86352	introduced	more than 18.29 m	0 to 15.24 cm	SiouxFalls	NA	NA	NA	NA	NA	NA	NA	NA	NA	NA
T1169	01/08/2020	Lindenamerican	Tilia americana	Sioux Falls	South Dakota	-96.7406584	43.50485613	green_space	3901 S Minnesota Ave	Yankton trail	11	fair	124.67192	naturally_occurring	more than 18.29 m	0 to 15.24 cm	SiouxFalls	NA	NA	NA	NA	NA	NA	NA	NA	NA	NA
T1170	01/08/2020	Ashgr summit	Fraxinus pennsylvanica	Sioux Falls	South Dakota	-96.74079593	43.50485988	green_space	3901 S Minnesota Ave	Yankton trail	9	fair	131.2336	naturally_occurring	more than 18.29 m	0 to 15.24 cm	SiouxFalls	NA	NA	NA	NA	NA	NA	NA	NA	NA	NA
T1171	01/08/2020	Ashgr summit	Fraxinus pennsylvanica	Sioux Falls	South Dakota	-96.7406681	43.50496393	green_space	3901 S Minnesota Ave	Yankton trail	9	fair	131.2336	naturally_occurring	more than 18.29 m	0 to 15.24 cm	SiouxFalls	NA	NA	NA	NA	NA	NA	NA	NA	NA	NA
T1172	01/08/2020	Ashgr summit	Fraxinus pennsylvanica	Sioux Falls	South Dakota	-96.74077342	43.5050128	green_space	3901 S Minnesota Ave	Yankton trail	9	fair	131.2336	naturally_occurring	more than 18.29 m	0 to 15.24 cm	SiouxFalls	NA	NA	NA	NA	NA	NA	NA	NA	NA	NA
T1173	01/08/2020	Ashgr summit	Fraxinus pennsylvanica	Sioux Falls	South Dakota	-96.74079637	43.50512832	green_space	3901 S Minnesota Ave	Yankton trail	9	fair	131.2336	naturally_occurring	more than 18.29 m	0 to 15.24 cm	SiouxFalls	NA	NA	NA	NA	NA	NA	NA	NA	NA	NA
T1174	01/08/2020	999	NA	Sioux Falls	South Dakota	-96.74103661	43.50572765	green_space	3901 S Minnesota Ave	Yankton trail	0	NA	0	no_info	NA	NA	SiouxFalls	NA	NA	NA	NA	NA	NA	NA	NA	NA	NA
T1175	01/08/2020	Maplsilver	Acer saccharinum	Sioux Falls	South Dakota	-96.74086895	43.50578511	green_space	3901 S Minnesota Ave	Yankton trail	14	fair	150.91864	naturally_occurring	more than 18.29 m	0 to 15.24 cm	SiouxFalls	NA	NA	NA	NA	NA	NA	NA	NA	NA	NA
T1176	01/08/2020	Ashgr mrshl sdls	Fraxinus pennsylvanica	Sioux Falls	South Dakota	-96.7407365	43.50582602	green_space	3901 S Minnesota Ave	Yankton trail	8	NA	0	naturally_occurring	NA	0 to 15.24 cm	SiouxFalls	NA	NA	NA	NA	NA	NA	NA	NA	NA	NA
T1177	01/08/2020	Ashgr summit	Fraxinus pennsylvanica	Sioux Falls	South Dakota	-96.74056836	43.5058904	green_space	3901 S Minnesota Ave	Yankton trail	6	NA	0	naturally_occurring	NA	0 to 15.24 cm	SiouxFalls	NA	NA	NA	NA	NA	NA	NA	NA	NA	NA
T1178	01/08/2020	Ashgr mrshl sdls	Fraxinus pennsylvanica	Sioux Falls	South Dakota	-96.74038683	43.50596904	green_space	3901 S Minnesota Ave	Yankton trail	8	NA	0	naturally_occurring	NA	0 to 15.24 cm	SiouxFalls	NA	NA	NA	NA	NA	NA	NA	NA	NA	NA
T1179	01/08/2020	Pineaustrian	Pinus nigra	Sioux Falls	South Dakota	-96.74007327	43.50608258	green_space	3901 S Minnesota Ave	Yankton trail	17	fair	121.39108	introduced	more than 18.29 m	15.24 to 30.48 cm	SiouxFalls	NA	NA	NA	NA	NA	NA	NA	NA	NA	NA
T1180	01/08/2020	Pineaustrian	Pinus nigra	Sioux Falls	South Dakota	-96.73998145	43.50615863	green_space	3901 S Minnesota Ave	Yankton trail	17	fair	121.39108	introduced	more than 18.29 m	15.24 to 30.48 cm	SiouxFalls	NA	NA	NA	NA	NA	NA	NA	NA	NA	NA
T1181	01/08/2020	Pineaustrian	Pinus nigra	Sioux Falls	South Dakota	-96.73986941	43.50611997	green_space	3901 S Minnesota Ave	Yankton trail	17	fair	121.39108	introduced	more than 18.29 m	15.24 to 30.48 cm	SiouxFalls	NA	NA	NA	NA	NA	NA	NA	NA	NA	NA
T1182	01/08/2020	Pineaustrian	Pinus nigra	Sioux Falls	South Dakota	-96.73987688	43.50618814	green_space	3901 S Minnesota Ave	Yankton trail	17	fair	121.39108	introduced	more than 18.29 m	15.24 to 30.48 cm	SiouxFalls	NA	NA	NA	NA	NA	NA	NA	NA	NA	NA
T1183	01/08/2020	999	NA	Sioux Falls	South Dakota	-96.73983427	43.50619946	green_space	3901 S Minnesota Ave	Yankton trail	0	NA	0	no_info	NA	NA	SiouxFalls	NA	NA	NA	NA	NA	NA	NA	NA	NA	NA
T1184	01/08/2020	999	NA	Sioux Falls	South Dakota	-96.73973373	43.50623968	green_space	3901 S Minnesota Ave	Yankton trail	0	NA	0	no_info	NA	NA	SiouxFalls	NA	NA	NA	NA	NA	NA	NA	NA	NA	NA
T1185	01/08/2020	999	NA	Sioux Falls	South Dakota	-96.73966862	43.50626178	green_space	3901 S Minnesota Ave	Yankton trail	0	NA	0	no_info	NA	NA	SiouxFalls	NA	NA	NA	NA	NA	NA	NA	NA	NA	NA
T1186	01/08/2020	999	NA	Sioux Falls	South Dakota	-96.73955865	43.50633759	green_space	3901 S Minnesota Ave	Yankton trail	0	NA	0	no_info	NA	NA	SiouxFalls	NA	NA	NA	NA	NA	NA	NA	NA	NA	NA
T1187	01/08/2020	999	NA	Sioux Falls	South Dakota	-96.73948254	43.50636728	green_space	3901 S Minnesota Ave	Yankton trail	0	NA	0	no_info	NA	NA	SiouxFalls	NA	NA	NA	NA	NA	NA	NA	NA	NA	NA
T1188	01/08/2020	999	NA	Sioux Falls	South Dakota	-96.73937403	43.50640413	green_space	3901 S Minnesota Ave	Yankton trail	0	NA	0	no_info	NA	NA	SiouxFalls	NA	NA	NA	NA	NA	NA	NA	NA	NA	NA
T1189	01/08/2020	999	NA	Sioux Falls	South Dakota	-96.7392658	43.50643318	green_space	3901 S Minnesota Ave	Yankton trail	0	NA	0	no_info	NA	NA	SiouxFalls	NA	NA	NA	NA	NA	NA	NA	NA	NA	NA
T1190	01/08/2020	999	NA	Sioux Falls	South Dakota	-96.73918912	43.50647845	green_space	3901 S Minnesota Ave	Yankton trail	0	NA	0	no_info	NA	NA	SiouxFalls	NA	NA	NA	NA	NA	NA	NA	NA	NA	NA
T1191	01/08/2020	999	NA	Sioux Falls	South Dakota	-96.73907018	43.50650729	green_space	3901 S Minnesota Ave	Yankton trail	0	NA	0	no_info	NA	NA	SiouxFalls	NA	NA	NA	NA	NA	NA	NA	NA	NA	NA
T1192	01/08/2020	999	NA	Sioux Falls	South Dakota	-96.73898337	43.50653677	green_space	3901 S Minnesota Ave	Yankton trail	0	NA	0	no_info	NA	NA	SiouxFalls	NA	NA	NA	NA	NA	NA	NA	NA	NA	NA
T1193	01/08/2020	999	NA	Sioux Falls	South Dakota	-96.73884099	43.50661973	green_space	3901 S Minnesota Ave	Yankton trail	0	NA	0	no_info	NA	NA	SiouxFalls	NA	NA	NA	NA	NA	NA	NA	NA	NA	NA
T1194	01/08/2020	999	NA	Sioux Falls	South Dakota	-96.73870703	43.50665781	green_space	3901 S Minnesota Ave	Yankton trail	0	NA	0	no_info	NA	NA	SiouxFalls	NA	NA	NA	NA	NA	NA	NA	NA	NA	NA
T1195	01/08/2020	999	NA	Sioux Falls	South Dakota	-96.73860951	43.50668707	green_space	3901 S Minnesota Ave	Yankton trail	0	NA	0	no_info	NA	NA	SiouxFalls	NA	NA	NA	NA	NA	NA	NA	NA	NA	NA
T1196	01/08/2020	999	NA	Sioux Falls	South Dakota	-96.73846858	43.50673107	green_space	3901 S Minnesota Ave	Yankton trail	0	NA	0	no_info	NA	NA	SiouxFalls	NA	NA	NA	NA	NA	NA	NA	NA	NA	NA
T1197	01/08/2020	999	NA	Sioux Falls	South Dakota	-96.73838264	43.50673717	green_space	3901 S Minnesota Ave	Yankton trail	0	NA	0	no_info	NA	NA	SiouxFalls	NA	NA	NA	NA	NA	NA	NA	NA	NA	NA
T1198	01/08/2020	999	NA	Sioux Falls	South Dakota	-96.73828396	43.5067976	green_space	3901 S Minnesota Ave	Yankton trail	0	NA	0	no_info	NA	NA	SiouxFalls	NA	NA	NA	NA	NA	NA	NA	NA	NA	NA
T1199	01/08/2020	999	NA	Sioux Falls	South Dakota	-96.73812133	43.50684897	green_space	3901 S Minnesota Ave	Yankton trail	0	NA	0	no_info	NA	NA	SiouxFalls	NA	NA	NA	NA	NA	NA	NA	NA	NA	NA
T1200	01/08/2020	999	NA	Sioux Falls	South Dakota	-96.73804435	43.50690204	green_space	3901 S Minnesota Ave	Yankton trail	0	NA	0	no_info	NA	NA	SiouxFalls	NA	NA	NA	NA	NA	NA	NA	NA	NA	NA
T1201	01/08/2020	999	NA	Sioux Falls	South Dakota	-96.73794683	43.5069313	green_space	3901 S Minnesota Ave	Yankton trail	0	NA	0	no_info	NA	NA	SiouxFalls	NA	NA	NA	NA	NA	NA	NA	NA	NA	NA
T1202	01/08/2020	999	NA	Sioux Falls	South Dakota	-96.73787217	43.50692203	green_space	3901 S Minnesota Ave	Yankton trail	0	NA	0	no_info	NA	NA	SiouxFalls	NA	NA	NA	NA	NA	NA	NA	NA	NA	NA
T1203	01/08/2020	999	NA	Sioux Falls	South Dakota	-96.73782673	43.50699131	green_space	3901 S Minnesota Ave	Yankton trail	0	NA	0	no_info	NA	NA	SiouxFalls	NA	NA	NA	NA	NA	NA	NA	NA	NA	NA
T1204	01/08/2020	999	NA	Sioux Falls	South Dakota	-96.73781777	43.50694434	green_space	3901 S Minnesota Ave	Yankton trail	0	NA	0	no_info	NA	NA	SiouxFalls	NA	NA	NA	NA	NA	NA	NA	NA	NA	NA
T1205	01/08/2020	999	NA	Sioux Falls	South Dakota	-96.7385892	43.50671278	green_space	3901 S Minnesota Ave	Yankton trail	0	NA	0	no_info	NA	NA	SiouxFalls	NA	NA	NA	NA	NA	NA	NA	NA	NA	NA
T1265	01/08/2020	Crabapple	Malus	Sioux Falls	South Dakota	-96.71480979	43.49518699	green_space	5401 S Tomar Rd	Prairie trail	4	fair	42.65092	no_info	more than 18.29 m	0 to 15.24 cm	SiouxFalls	NA	NA	NA	NA	NA	NA	NA	NA	NA	NA
T1266	01/08/2020	Crabapple	Malus	Sioux Falls	South Dakota	-96.71489482	43.49522713	green_space	5401 S Tomar Rd	Prairie trail	3	fair	32.8084	no_info	more than 18.29 m	0 to 15.24 cm	SiouxFalls	NA	NA	NA	NA	NA	NA	NA	NA	NA	NA
T1267	01/08/2020	Crabapple	Malus	Sioux Falls	South Dakota	-96.71486264	43.49525779	green_space	5401 S Tomar Rd	Prairie trail	3	fair	32.8084	no_info	more than 18.29 m	0 to 15.24 cm	SiouxFalls	NA	NA	NA	NA	NA	NA	NA	NA	NA	NA
T1268	01/08/2020	Maplamur	Acer ginnala	Sioux Falls	South Dakota	-96.71474748	43.49525153	green_space	5401 S Tomar Rd	Prairie trail	3	fair	26.24672	introduced	more than 18.29 m	0 to 15.24 cm	SiouxFalls	NA	NA	NA	NA	NA	NA	NA	NA	NA	NA
T1269	01/08/2020	Oakswamp white	Quercus bicolor	Sioux Falls	South Dakota	-96.71471328	43.49536457	green_space	5401 S Tomar Rd	Prairie trail	3	fair	39.37008	introduced	more than 18.29 m	0 to 15.24 cm	SiouxFalls	NA	NA	NA	NA	NA	NA	NA	NA	NA	NA
T1270	01/08/2020	Spruceblk hills	Picea glauca	Sioux Falls	South Dakota	-96.71376642	43.49498305	green_space	5501 S Tomar Rd	Prairie trail	5	fair	49.2126	naturally_occurring	more than 18.29 m	0 to 15.24 cm	SiouxFalls	NA	NA	NA	NA	NA	NA	NA	NA	NA	NA
T1271	05/21/2020	Ashgr mrshl sdls	Fraxinus pennsylvanica	Sioux Falls	South Dakota	-96.71378302	43.49512009	green_space	5501 S Tomar Rd	Prairie trail	7	fair	91.86352	naturally_occurring	more than 18.29 m	0 to 15.24 cm	SiouxFalls	NA	NA	NA	NA	NA	NA	NA	NA	NA	NA
T1272	05/21/2020	Ashgr mrshl sdls	Fraxinus pennsylvanica	Sioux Falls	South Dakota	-96.71385221	43.49523402	green_space	5401 S Tomar Rd	Prairie trail	7	fair	78.74016	naturally_occurring	more than 18.29 m	0 to 15.24 cm	SiouxFalls	NA	NA	NA	NA	NA	NA	NA	NA	NA	NA
T1273	05/21/2020	Ashgr mrshl sdls	Fraxinus pennsylvanica	Sioux Falls	South Dakota	-96.7139647	43.49531076	green_space	5401 S Tomar Rd	Prairie trail	7	fair	88.58268	naturally_occurring	more than 18.29 m	0 to 15.24 cm	SiouxFalls	NA	NA	NA	NA	NA	NA	NA	NA	NA	NA
T1274	01/08/2020	Maplnorway	Acer platanoides	Sioux Falls	South Dakota	-96.71531607	43.49532798	green_space	5401 S Tomar Rd	Prairie trail	4	fair	49.2126	introduced	more than 18.29 m	0 to 15.24 cm	SiouxFalls	NA	NA	NA	NA	NA	NA	NA	NA	NA	NA
T1276	01/08/2020	Maple	Acer	Sioux Falls	South Dakota	-96.77122669	43.4798852	green_space	7301 S Hughes Ave	Platinum valley	2	poor	26.24672	no_info	more than 18.29 m	0 to 15.24 cm	SiouxFalls	NA	NA	NA	NA	NA	NA	NA	NA	NA	NA
T1277	01/08/2020	Maple	Acer	Sioux Falls	South Dakota	-96.77127002	43.47982611	green_space	7301 S Hughes Ave	Platinum valley	3	poor	26.24672	no_info	more than 18.29 m	0 to 15.24 cm	SiouxFalls	NA	NA	NA	NA	NA	NA	NA	NA	NA	NA
T1323	01/08/2020	Hackberrycommon	Celtis occidentalis	Sioux Falls	South Dakota	-96.68662964	43.50709497	green_space	3401 E 49th St	Laurel oak	3	good	49.2126	naturally_occurring	more than 18.29 m	0 to 15.24 cm	SiouxFalls	NA	NA	NA	NA	NA	NA	NA	NA	NA	NA
T1324	01/08/2020	Danada charm elm	Ulmus	Sioux Falls	South Dakota	-96.68590193	43.50714956	green_space	3401 E 49th St	Laurel oak	6	good	65.6168	no_info	more than 18.29 m	0 to 15.24 cm	SiouxFalls	NA	NA	NA	NA	NA	NA	NA	NA	NA	NA
T1325	01/08/2020	Danada charm elm	Ulmus	Sioux Falls	South Dakota	-96.68554106	43.50718871	green_space	3401 E 49th St	Laurel oak	5	good	65.6168	no_info	more than 18.29 m	0 to 15.24 cm	SiouxFalls	NA	NA	NA	NA	NA	NA	NA	NA	NA	NA
T1326	01/08/2020	Hackberrycommon	Celtis occidentalis	Sioux Falls	South Dakota	-96.68552538	43.50732724	green_space	3401 E 49th St	Laurel oak	2	fair	49.2126	naturally_occurring	more than 18.29 m	0 to 15.24 cm	SiouxFalls	NA	NA	NA	NA	NA	NA	NA	NA	NA	NA
T1328	01/08/2020	Yellowwoodamer	Cladrastis kentukea	Sioux Falls	South Dakota	-96.65552938	43.51151152	green_space	5721 E 41St St	Harmodon	10	fair	49.2126	introduced	more than 18.29 m	0 to 15.24 cm	SiouxFalls	NA	NA	NA	NA	NA	NA	NA	NA	NA	NA
T1329	01/08/2020	Honeylcst shdmstr	Gleditsia triacanthos	Sioux Falls	South Dakota	-96.65545308	43.51188153	green_space	5721 E 41St St	Harmodon	2	fair	52.49344	naturally_occurring	more than 18.29 m	0 to 15.24 cm	SiouxFalls	NA	NA	NA	NA	NA	NA	NA	NA	NA	NA
T1330	01/08/2020	Yellowwoodamer	Cladrastis kentukea	Sioux Falls	South Dakota	-96.65528457	43.51135675	green_space	5721 E 41St St	Harmodon	1	fair	32.8084	introduced	more than 18.29 m	0 to 15.24 cm	SiouxFalls	NA	NA	NA	NA	NA	NA	NA	NA	NA	NA
T7270	01/08/2020	Lindenlittleleaf	Tilia cordata	Sioux Falls	South Dakota	-96.70887771	43.58062341	green_space	3310 N Cliff Ave	Bryant	4	good	49.2126	introduced	more than 18.29 m	0 to 15.24 cm	SiouxFalls	NA	NA	NA	NA	NA	NA	NA	NA	NA	NA
T7271	01/08/2020	999	NA	Sioux Falls	South Dakota	-96.7088748	43.58076271	green_space	3310 N Cliff Ave	Bryant	0	NA	0	no_info	NA	NA	SiouxFalls	NA	NA	NA	NA	NA	NA	NA	NA	NA	NA
T7272	01/08/2020	999	NA	Sioux Falls	South Dakota	-96.70888622	43.58089173	green_space	3310 N Cliff Ave	Bryant	0	NA	0	no_info	NA	NA	SiouxFalls	NA	NA	NA	NA	NA	NA	NA	NA	NA	NA
T1331	01/08/2020	New horizon elm	Ulmus pumila	Sioux Falls	South Dakota	-96.65544893	43.51133208	green_space	5721 E 41St St	Harmodon	7	poor	68.89764	introduced	more than 18.29 m	0 to 15.24 cm	SiouxFalls	NA	NA	NA	NA	NA	NA	NA	NA	NA	NA
T1332	01/08/2020	Yellowwoodamer	Cladrastis kentukea	Sioux Falls	South Dakota	-96.65535294	43.51121837	green_space	5721 E 41St St	Harmodon	4	fair	49.2126	introduced	more than 18.29 m	0 to 15.24 cm	SiouxFalls	NA	NA	NA	NA	NA	NA	NA	NA	NA	NA
T2026	01/08/2020	Apple sp	Malus Mill.	Sioux Falls	South Dakota	-96.76240252	43.5379311	green_space	2705 W 12th St	Great plains zoo	31	poor	85.30184	no_info	more than 18.29 m	30.48 to 45.72 cm	SiouxFalls	NA	NA	NA	NA	NA	NA	NA	NA	NA	NA
T1344	01/08/2020	Maplfrman aut bl	Acer freemanii	Sioux Falls	South Dakota	-96.73707343	43.48450013	green_space	801 W Laquinta St	Prairie meadows	2	fair	39.37008	introduced	more than 18.29 m	0 to 15.24 cm	SiouxFalls	NA	NA	NA	NA	NA	NA	NA	NA	NA	NA
T1345	01/08/2020	Maplfrman aut bl	Acer freemanii	Sioux Falls	South Dakota	-96.73687001	43.48446455	green_space	801 W Laquinta St	Prairie meadows	2	fair	39.37008	introduced	more than 18.29 m	0 to 15.24 cm	SiouxFalls	NA	NA	NA	NA	NA	NA	NA	NA	NA	NA
T1346	01/08/2020	Aspenquak	Populus tremuloides	Sioux Falls	South Dakota	-96.73666431	43.48425453	green_space	801 W Laquinta St	Prairie meadows	2	fair	39.37008	naturally_occurring	more than 18.29 m	0 to 15.24 cm	SiouxFalls	NA	NA	NA	NA	NA	NA	NA	NA	NA	NA
T1347	01/08/2020	Aspenquak	Populus tremuloides	Sioux Falls	South Dakota	-96.73651326	43.48409783	green_space	801 W Laquinta St	Prairie meadows	2	fair	39.37008	naturally_occurring	more than 18.29 m	0 to 15.24 cm	SiouxFalls	NA	NA	NA	NA	NA	NA	NA	NA	NA	NA
T1348	01/08/2020	Aspenquak	Populus tremuloides	Sioux Falls	South Dakota	-96.73623864	43.4842872	green_space	801 W Laquinta St	Prairie meadows	2	fair	39.37008	naturally_occurring	more than 18.29 m	0 to 15.24 cm	SiouxFalls	NA	NA	NA	NA	NA	NA	NA	NA	NA	NA
T2027	01/08/2020	Pineponderosa	Pinus ponderosa	Sioux Falls	South Dakota	-96.7623563	43.53785627	green_space	2705 W 12th St	Great plains zoo	34	poor	157.48032	naturally_occurring	more than 18.29 m	30.48 to 45.72 cm	SiouxFalls	NA	NA	NA	NA	NA	NA	NA	NA	NA	NA
T2028	01/08/2020	Maplsugar	Acer saccharum	Sioux Falls	South Dakota	-96.76222695	43.53769169	green_space	2705 W 12th St	Great plains zoo	14	fair	147.6378	naturally_occurring	more than 18.29 m	0 to 15.24 cm	SiouxFalls	NA	NA	NA	NA	NA	NA	NA	NA	NA	NA
T2029	01/08/2020	Sprucecolorado	Picea pungens	Sioux Falls	South Dakota	-96.7623414	43.53760812	green_space	2705 W 12th St	Great plains zoo	23	good	183.72704	introduced	more than 18.29 m	15.24 to 30.48 cm	SiouxFalls	NA	NA	NA	NA	NA	NA	NA	NA	NA	NA
T2030	01/08/2020	Sprucecolorado	Picea pungens	Sioux Falls	South Dakota	-96.76239359	43.53752584	green_space	2705 W 12th St	Great plains zoo	15	poor	131.2336	introduced	more than 18.29 m	0 to 15.24 cm	SiouxFalls	NA	NA	NA	NA	NA	NA	NA	NA	NA	NA
T2031	01/08/2020	Sprucecolorado	Picea pungens	Sioux Falls	South Dakota	-96.76230088	43.53752683	green_space	2705 W 12th St	Great plains zoo	15	poor	167.32284	introduced	more than 18.29 m	0 to 15.24 cm	SiouxFalls	NA	NA	NA	NA	NA	NA	NA	NA	NA	NA
T2032	01/08/2020	Sprucemeyer	Picea meyeri	Sioux Falls	South Dakota	-96.76218996	43.53796989	green_space	2705 W 12th St	Great plains zoo	4	good	22.96588	introduced	more than 18.29 m	0 to 15.24 cm	SiouxFalls	NA	NA	NA	NA	NA	NA	NA	NA	NA	NA
T2033	01/08/2020	Ashgreen	Fraxinus pennsylvanica	Sioux Falls	South Dakota	-96.76237129	43.53704779	green_space	2705 W 12th St	Great plains zoo	13	fair	108.26772	naturally_occurring	more than 18.29 m	0 to 15.24 cm	SiouxFalls	NA	NA	NA	NA	NA	NA	NA	NA	NA	NA
T2034	01/08/2020	Chokecherryamur	Prunus maackii	Sioux Falls	South Dakota	-96.76233373	43.53660217	green_space	1001 S Kiwanis Ave	Sherman south	6	fair	62.33596	introduced	more than 18.29 m	0 to 15.24 cm	SiouxFalls	NA	NA	NA	NA	NA	NA	NA	NA	NA	NA
T2035	01/08/2020	Hackberrycommon	Celtis occidentalis	Sioux Falls	South Dakota	-96.76227359	43.53661434	green_space	1001 S Kiwanis Ave	Sherman south	34	poor	196.8504	naturally_occurring	more than 18.29 m	30.48 to 45.72 cm	SiouxFalls	NA	NA	NA	NA	NA	NA	NA	NA	NA	NA
T2036	01/08/2020	999	NA	Sioux Falls	South Dakota	-96.76234779	43.53633101	green_space	1001 S Kiwanis Ave	Sherman south	0	NA	0	no_info	NA	NA	SiouxFalls	NA	NA	NA	NA	NA	NA	NA	NA	NA	NA
T2037	01/08/2020	Ashgreen	Fraxinus pennsylvanica	Sioux Falls	South Dakota	-96.76220269	43.53628342	green_space	1001 S Kiwanis Ave	Sherman south	23	poor	167.32284	naturally_occurring	more than 18.29 m	15.24 to 30.48 cm	SiouxFalls	NA	NA	NA	NA	NA	NA	NA	NA	NA	NA
T1349	01/09/2020	Ashgreen	Fraxinus pennsylvanica	Sioux Falls	South Dakota	-96.73598232	43.48427902	green_space	735 W Laquinta St	Prairie meadows	2	poor	49.2126	naturally_occurring	more than 18.29 m	0 to 15.24 cm	SiouxFalls	NA	NA	NA	NA	NA	NA	NA	NA	NA	NA
T1350	01/09/2020	Ashgreen	Fraxinus pennsylvanica	Sioux Falls	South Dakota	-96.73598595	43.48442911	green_space	735 W Laquinta St	Prairie meadows	2	fair	49.2126	naturally_occurring	more than 18.29 m	0 to 15.24 cm	SiouxFalls	NA	NA	NA	NA	NA	NA	NA	NA	NA	NA
T1351	01/09/2020	Ashgreen	Fraxinus pennsylvanica	Sioux Falls	South Dakota	-96.73622016	43.48454613	green_space	801 W Laquinta St	Prairie meadows	2	fair	49.2126	naturally_occurring	more than 18.29 m	0 to 15.24 cm	SiouxFalls	NA	NA	NA	NA	NA	NA	NA	NA	NA	NA
T1352	01/08/2020	Maplfrman aut bl	Acer freemanii	Sioux Falls	South Dakota	-96.73668125	43.48454778	green_space	801 W Laquinta St	Prairie meadows	2	fair	39.37008	introduced	more than 18.29 m	0 to 15.24 cm	SiouxFalls	NA	NA	NA	NA	NA	NA	NA	NA	NA	NA
T1353	01/08/2020	Maplfrman aut bl	Acer freemanii	Sioux Falls	South Dakota	-96.73595166	43.48375207	green_space	801 W Laquinta St	Prairie meadows	2	fair	39.37008	introduced	more than 18.29 m	0 to 15.24 cm	SiouxFalls	NA	NA	NA	NA	NA	NA	NA	NA	NA	NA
T1354	01/08/2020	Maplfrman aut bl	Acer freemanii	Sioux Falls	South Dakota	-96.73599807	43.48390216	green_space	801 W Laquinta St	Prairie meadows	2	fair	39.37008	introduced	more than 18.29 m	0 to 15.24 cm	SiouxFalls	NA	NA	NA	NA	NA	NA	NA	NA	NA	NA
T1355	01/08/2020	Chokecherryamur	Prunus maackii	Sioux Falls	South Dakota	-96.73659278	43.48395889	green_space	801 W Laquinta St	Prairie meadows	3	fair	26.24672	introduced	more than 18.29 m	0 to 15.24 cm	SiouxFalls	NA	NA	NA	NA	NA	NA	NA	NA	NA	NA
T1356	01/08/2020	Chokecherryamur	Prunus maackii	Sioux Falls	South Dakota	-96.73678066	43.48388769	green_space	801 W Laquinta St	Prairie meadows	3	fair	26.24672	introduced	more than 18.29 m	0 to 15.24 cm	SiouxFalls	NA	NA	NA	NA	NA	NA	NA	NA	NA	NA
T1357	01/08/2020	Chokecherryamur	Prunus maackii	Sioux Falls	South Dakota	-96.73693415	43.48382897	green_space	801 W Laquinta St	Prairie meadows	2	fair	26.24672	introduced	more than 18.29 m	0 to 15.24 cm	SiouxFalls	NA	NA	NA	NA	NA	NA	NA	NA	NA	NA
T1358	01/08/2020	Maplrocky mtn	Acer glabrum	Sioux Falls	South Dakota	-96.73721812	43.48374649	green_space	801 W Laquinta St	Prairie meadows	1	fair	29.52756	naturally_occurring	more than 18.29 m	0 to 15.24 cm	SiouxFalls	NA	NA	NA	NA	NA	NA	NA	NA	NA	NA
T1359	01/08/2020	Maplrocky mtn	Acer glabrum	Sioux Falls	South Dakota	-96.73716089	43.48362548	green_space	801 W Laquinta St	Prairie meadows	1	fair	29.52756	naturally_occurring	more than 18.29 m	0 to 15.24 cm	SiouxFalls	NA	NA	NA	NA	NA	NA	NA	NA	NA	NA
T1360	01/08/2020	Ashgr mrshl sdls	Fraxinus pennsylvanica	Sioux Falls	South Dakota	-96.73710053	43.48335632	green_space	801 W Laquinta St	Prairie meadows	2	fair	59.05512	naturally_occurring	more than 18.29 m	0 to 15.24 cm	SiouxFalls	NA	NA	NA	NA	NA	NA	NA	NA	NA	NA
T1361	01/08/2020	Maplfrman aut bl	Acer freemanii	Sioux Falls	South Dakota	-96.73677754	43.48364152	green_space	801 W Laquinta St	Prairie meadows	2	fair	49.2126	introduced	more than 18.29 m	0 to 15.24 cm	SiouxFalls	NA	NA	NA	NA	NA	NA	NA	NA	NA	NA
T1362	01/08/2020	Honeylocust	Gleditsia triacanthos	Sioux Falls	South Dakota	-96.73679956	43.48328895	green_space	801 W Laquinta St	Prairie meadows	3	fair	59.05512	naturally_occurring	more than 18.29 m	0 to 15.24 cm	SiouxFalls	NA	NA	NA	NA	NA	NA	NA	NA	NA	NA
T1363	01/08/2020	Honeylocust	Gleditsia triacanthos	Sioux Falls	South Dakota	-96.73682768	43.48321515	green_space	801 W Laquinta St	Prairie meadows	3	fair	59.05512	naturally_occurring	more than 18.29 m	0 to 15.24 cm	SiouxFalls	NA	NA	NA	NA	NA	NA	NA	NA	NA	NA
T1364	01/08/2020	Honeylocust	Gleditsia triacanthos	Sioux Falls	South Dakota	-96.73675116	43.48313076	green_space	801 W Laquinta St	Prairie meadows	3	fair	59.05512	naturally_occurring	more than 18.29 m	0 to 15.24 cm	SiouxFalls	NA	NA	NA	NA	NA	NA	NA	NA	NA	NA
T1365	01/08/2020	Honeylocust	Gleditsia triacanthos	Sioux Falls	South Dakota	-96.73653467	43.48344142	green_space	801 W Laquinta St	Prairie meadows	3	fair	59.05512	naturally_occurring	more than 18.29 m	0 to 15.24 cm	SiouxFalls	NA	NA	NA	NA	NA	NA	NA	NA	NA	NA
T1366	01/08/2020	Honeylocust	Gleditsia triacanthos	Sioux Falls	South Dakota	-96.73630657	43.48345347	green_space	801 W Laquinta St	Prairie meadows	3	fair	59.05512	naturally_occurring	more than 18.29 m	0 to 15.24 cm	SiouxFalls	NA	NA	NA	NA	NA	NA	NA	NA	NA	NA
T1367	01/08/2020	Ashgreen	Fraxinus pennsylvanica	Sioux Falls	South Dakota	-96.73610767	43.48342652	green_space	801 W Laquinta St	Prairie meadows	2	fair	39.37008	naturally_occurring	more than 18.29 m	0 to 15.24 cm	SiouxFalls	NA	NA	NA	NA	NA	NA	NA	NA	NA	NA
T1368	01/09/2020	Ashgr patmore	Fraxinus pennsylvanica	Sioux Falls	South Dakota	-96.73589569	43.48358395	green_space	801 W Laquinta St	Prairie meadows	2	fair	42.65092	naturally_occurring	more than 18.29 m	0 to 15.24 cm	SiouxFalls	NA	NA	NA	NA	NA	NA	NA	NA	NA	NA
T1369	01/09/2020	Ashgr patmore	Fraxinus pennsylvanica	Sioux Falls	South Dakota	-96.73590744	43.48347647	green_space	801 W Laquinta St	Prairie meadows	2	fair	49.2126	naturally_occurring	more than 18.29 m	0 to 15.24 cm	SiouxFalls	NA	NA	NA	NA	NA	NA	NA	NA	NA	NA
T1370	01/09/2020	Ashgr patmore	Fraxinus pennsylvanica	Sioux Falls	South Dakota	-96.73590463	43.48330262	green_space	801 W Laquinta St	Prairie meadows	2	fair	39.37008	naturally_occurring	more than 18.29 m	0 to 15.24 cm	SiouxFalls	NA	NA	NA	NA	NA	NA	NA	NA	NA	NA
T1371	01/08/2020	Maplfrman aut bl	Acer freemanii	Sioux Falls	South Dakota	-96.73591216	43.48310894	green_space	801 W Laquinta St	Prairie meadows	2	fair	39.37008	introduced	more than 18.29 m	0 to 15.24 cm	SiouxFalls	NA	NA	NA	NA	NA	NA	NA	NA	NA	NA
T1372	01/08/2020	Maplfrman aut bl	Acer freemanii	Sioux Falls	South Dakota	-96.73592208	43.48295095	green_space	801 W Laquinta St	Prairie meadows	2	fair	39.37008	introduced	more than 18.29 m	0 to 15.24 cm	SiouxFalls	NA	NA	NA	NA	NA	NA	NA	NA	NA	NA
T1373	01/08/2020	Honeylocust	Gleditsia triacanthos	Sioux Falls	South Dakota	-96.73631003	43.48292548	green_space	801 W Laquinta St	Prairie meadows	3	fair	59.05512	naturally_occurring	more than 18.29 m	0 to 15.24 cm	SiouxFalls	NA	NA	NA	NA	NA	NA	NA	NA	NA	NA
T1374	01/08/2020	Maplfrman aut bl	Acer freemanii	Sioux Falls	South Dakota	-96.73607141	43.48280799	green_space	801 W Laquinta St	Prairie meadows	2	fair	39.37008	introduced	more than 18.29 m	0 to 15.24 cm	SiouxFalls	NA	NA	NA	NA	NA	NA	NA	NA	NA	NA
T1375	01/09/2020	Ashgr patmore	Fraxinus pennsylvanica	Sioux Falls	South Dakota	-96.73590613	43.48256915	green_space	801 W Laquinta St	Prairie meadows	2	fair	49.2126	naturally_occurring	more than 18.29 m	0 to 15.24 cm	SiouxFalls	NA	NA	NA	NA	NA	NA	NA	NA	NA	NA
T1376	01/09/2020	Ashgr patmore	Fraxinus pennsylvanica	Sioux Falls	South Dakota	-96.73590645	43.48276001	green_space	801 W Laquinta St	Prairie meadows	2	fair	42.65092	naturally_occurring	more than 18.29 m	0 to 15.24 cm	SiouxFalls	NA	NA	NA	NA	NA	NA	NA	NA	NA	NA
T1377	01/08/2020	Maplfrman aut bl	Acer freemanii	Sioux Falls	South Dakota	-96.73590794	43.48215548	green_space	6801 S Grange Ave	Prairie meadows	2	poor	49.2126	introduced	more than 18.29 m	0 to 15.24 cm	SiouxFalls	NA	NA	NA	NA	NA	NA	NA	NA	NA	NA
T1378	01/08/2020	Maplfrman aut bl	Acer freemanii	Sioux Falls	South Dakota	-96.73604068	43.4820597	green_space	6805 S Grange Ave	Prairie meadows	2	poor	49.2126	introduced	more than 18.29 m	0 to 15.24 cm	SiouxFalls	NA	NA	NA	NA	NA	NA	NA	NA	NA	NA
T1379	01/09/2020	Ashgr patmore	Fraxinus pennsylvanica	Sioux Falls	South Dakota	-96.73632663	43.48185503	green_space	6813 S Grange Ave	Prairie meadows	2	fair	45.93176	naturally_occurring	more than 18.29 m	0 to 15.24 cm	SiouxFalls	NA	NA	NA	NA	NA	NA	NA	NA	NA	NA
T1380	01/08/2020	Danada charm elm	Ulmus	Sioux Falls	South Dakota	-96.67807049	43.55243519	green_space	3918 E 6th St	Kenny anderson	2	fair	49.2126	no_info	more than 18.29 m	0 to 15.24 cm	SiouxFalls	NA	NA	NA	NA	NA	NA	NA	NA	NA	NA
T1381	01/08/2020	Honeylcst shdmstr	Gleditsia triacanthos	Sioux Falls	South Dakota	-96.67874346	43.5521925	green_space	3918 E 6th St	Kenny anderson	4	fair	49.2126	naturally_occurring	more than 18.29 m	0 to 15.24 cm	SiouxFalls	NA	NA	NA	NA	NA	NA	NA	NA	NA	NA
T1382	01/08/2020	Honeylcst shdmstr	Gleditsia triacanthos	Sioux Falls	South Dakota	-96.67893545	43.55239928	green_space	3918 E 6th St	Kenny anderson	2	fair	49.2126	naturally_occurring	more than 18.29 m	0 to 15.24 cm	SiouxFalls	NA	NA	NA	NA	NA	NA	NA	NA	NA	NA
T1383	01/08/2020	Danada charm elm	Ulmus	Sioux Falls	South Dakota	-96.67929135	43.552425	green_space	3918 E 6th St	Kenny anderson	4	poor	62.33596	no_info	more than 18.29 m	0 to 15.24 cm	SiouxFalls	NA	NA	NA	NA	NA	NA	NA	NA	NA	NA
T1384	01/08/2020	Walnutblack	Juglans nigra	Sioux Falls	South Dakota	-96.70471359	43.56583525	green_space	1800 E Walnut St	Mansor-pioneer	2	fair	39.37008	naturally_occurring	more than 18.29 m	0 to 15.24 cm	SiouxFalls	NA	NA	NA	NA	NA	NA	NA	NA	NA	NA
T1385	01/08/2020	Walnutblack	Juglans nigra	Sioux Falls	South Dakota	-96.70497748	43.56611234	green_space	1800 E Walnut St	Mansor-pioneer	2	fair	29.52756	naturally_occurring	more than 18.29 m	0 to 15.24 cm	SiouxFalls	NA	NA	NA	NA	NA	NA	NA	NA	NA	NA
T1386	01/08/2020	Oakswamp white	Quercus bicolor	Sioux Falls	South Dakota	-96.70496716	43.56624769	green_space	1800 E Walnut St	Mansor-pioneer	2	fair	36.08924	introduced	more than 18.29 m	0 to 15.24 cm	SiouxFalls	NA	NA	NA	NA	NA	NA	NA	NA	NA	NA
T1387	01/08/2020	Walnutblack	Juglans nigra	Sioux Falls	South Dakota	-96.70325057	43.56643172	green_space	1800 E Walnut St	Mansor-pioneer	2	fair	42.65092	naturally_occurring	more than 18.29 m	0 to 15.24 cm	SiouxFalls	NA	NA	NA	NA	NA	NA	NA	NA	NA	NA
T1388	01/08/2020	Danada charm elm	Ulmus	Sioux Falls	South Dakota	-96.71099933	43.5685136	green_space	2000 N Cliff Ave	Lien	2	fair	39.37008	no_info	more than 18.29 m	0 to 15.24 cm	SiouxFalls	NA	NA	NA	NA	NA	NA	NA	NA	NA	NA
T1389	01/08/2020	Oakbur	Quercus macrocarpa	Sioux Falls	South Dakota	-96.71100802	43.56840895	green_space	2000 N Cliff Ave	Lien	2	fair	36.08924	naturally_occurring	more than 18.29 m	0 to 15.24 cm	SiouxFalls	NA	NA	NA	NA	NA	NA	NA	NA	NA	NA
T1391	01/08/2020	Danada charm elm	Ulmus	Sioux Falls	South Dakota	-96.70834952	43.58054191	green_space	1400 E 34th St N	Bryant	4	good	52.49344	no_info	more than 18.29 m	0 to 15.24 cm	SiouxFalls	NA	NA	NA	NA	NA	NA	NA	NA	NA	NA
T1392	01/08/2020	Danada charm elm	Ulmus	Sioux Falls	South Dakota	-96.70887664	43.58070636	green_space	3310 N Cliff Ave	Bryant	4	fair	65.6168	no_info	more than 18.29 m	0 to 15.24 cm	SiouxFalls	NA	NA	NA	NA	NA	NA	NA	NA	NA	NA
T1393	01/08/2020	Danada charm elm	Ulmus	Sioux Falls	South Dakota	-96.70823605	43.58036009	green_space	1400 E 34th St N	Bryant	4	good	65.6168	no_info	more than 18.29 m	0 to 15.24 cm	SiouxFalls	NA	NA	NA	NA	NA	NA	NA	NA	NA	NA
T1394	01/08/2020	Heritage oak	Quercus robur	Sioux Falls	South Dakota	-96.7072039	43.61332926	green_space	1601 E 69th St N	Granite valley	2	fair	32.8084	introduced	more than 18.29 m	0 to 15.24 cm	SiouxFalls	NA	NA	NA	NA	NA	NA	NA	NA	NA	NA
T1395	01/08/2020	Hackberrycommon	Celtis occidentalis	Sioux Falls	South Dakota	-96.70697355	43.61359297	green_space	1601 E 69th St N	Granite valley	2	fair	32.8084	naturally_occurring	more than 18.29 m	0 to 15.24 cm	SiouxFalls	NA	NA	NA	NA	NA	NA	NA	NA	NA	NA
T1396	01/08/2020	999	NA	Sioux Falls	South Dakota	-96.70714931	43.6137878	green_space	1601 E 69th St N	Granite valley	0	NA	0	no_info	NA	NA	SiouxFalls	NA	NA	NA	NA	NA	NA	NA	NA	NA	NA
T1397	01/08/2020	Oakbur	Quercus macrocarpa	Sioux Falls	South Dakota	-96.70644398	43.61410798	green_space	1601 E 69th St N	Granite valley	2	fair	32.8084	naturally_occurring	more than 18.29 m	0 to 15.24 cm	SiouxFalls	NA	NA	NA	NA	NA	NA	NA	NA	NA	NA
T1398	01/08/2020	999	NA	Sioux Falls	South Dakota	-96.70569274	43.61411132	green_space	1601 E 69th St N	Granite valley	0	NA	0	no_info	NA	NA	SiouxFalls	NA	NA	NA	NA	NA	NA	NA	NA	NA	NA
T1402	01/08/2020	Oakbur	Quercus macrocarpa	Sioux Falls	South Dakota	-96.61415271	43.52709219	green_space	999	Arrowhead	2	fair	39.37008	naturally_occurring	more than 18.29 m	0 to 15.24 cm	SiouxFalls	NA	NA	NA	NA	NA	NA	NA	NA	NA	NA
T8167	01/08/2020	Oakbur	Quercus macrocarpa	Sioux Falls	South Dakota	-96.68086976	43.55529937	green_space	3700 E 3rd St	Oakview	7	fair	68.89764	naturally_occurring	more than 18.29 m	0 to 15.24 cm	SiouxFalls	NA	NA	NA	NA	NA	NA	NA	NA	NA	NA
T8168	06/04/2020	Ashgreen	Fraxinus pennsylvanica	Sioux Falls	South Dakota	-96.72397538	43.54555895	green_space	201 S 2Nd Ave	Ft sod	17	NA	0	naturally_occurring	NA	15.24 to 30.48 cm	SiouxFalls	NA	NA	NA	NA	NA	NA	NA	NA	NA	NA
T8510	01/08/2020	Ashgreen	Fraxinus pennsylvanica	Sioux Falls	South Dakota	-96.73094137	43.55040797	no_info	318 N Minnesota Ave	Van eps	25	poor	121.39108	naturally_occurring	more than 18.29 m	15.24 to 30.48 cm	SiouxFalls	NA	NA	NA	NA	NA	NA	NA	NA	NA	NA
T1403	06/28/2020	999	NA	Sioux Falls	South Dakota	-96.60634651	43.52777307	green_space	999	Mary jo wegner arboretum	0	NA	0	no_info	NA	NA	SiouxFalls	NA	NA	NA	NA	NA	NA	NA	NA	NA	NA
T1407	01/08/2020	999	NA	Sioux Falls	South Dakota	-96.71095605	43.56854301	green_space	2000 N Cliff Ave	Lien	0	NA	0	no_info	NA	NA	SiouxFalls	NA	NA	NA	NA	NA	NA	NA	NA	NA	NA
T2591	01/08/2020	Maplfrman aut bl	Acer freemanii	Sioux Falls	South Dakota	-96.76154231	43.5013493	green_space	4300 S Oxbow Ave	Sertoma	5	good	65.6168	introduced	more than 18.29 m	0 to 15.24 cm	SiouxFalls	NA	NA	NA	NA	NA	NA	NA	NA	NA	NA
T2592	01/08/2020	Maplfrman aut bl	Acer freemanii	Sioux Falls	South Dakota	-96.76160391	43.50140123	green_space	4300 S Oxbow Ave	Sertoma	6	good	85.30184	introduced	more than 18.29 m	0 to 15.24 cm	SiouxFalls	NA	NA	NA	NA	NA	NA	NA	NA	NA	NA
T2593	01/08/2020	Maplfrman aut bl	Acer freemanii	Sioux Falls	South Dakota	-96.76147331	43.50141353	green_space	4300 S Oxbow Ave	Sertoma	5	good	85.30184	introduced	more than 18.29 m	0 to 15.24 cm	SiouxFalls	NA	NA	NA	NA	NA	NA	NA	NA	NA	NA
T2594	01/08/2020	Maplfrman aut bl	Acer freemanii	Sioux Falls	South Dakota	-96.76128344	43.50147575	green_space	4300 S Oxbow Ave	Sertoma	6	fair	88.58268	introduced	more than 18.29 m	0 to 15.24 cm	SiouxFalls	NA	NA	NA	NA	NA	NA	NA	NA	NA	NA
T2595	01/08/2020	Maplfrman aut bl	Acer freemanii	Sioux Falls	South Dakota	-96.76122903	43.50143368	green_space	4300 S Oxbow Ave	Sertoma	5	fair	75.45932	introduced	more than 18.29 m	0 to 15.24 cm	SiouxFalls	NA	NA	NA	NA	NA	NA	NA	NA	NA	NA
T2596	01/08/2020	Maplfrman aut bl	Acer freemanii	Sioux Falls	South Dakota	-96.7611592	43.50140129	green_space	4300 S Oxbow Ave	Sertoma	4	fair	65.6168	introduced	more than 18.29 m	0 to 15.24 cm	SiouxFalls	NA	NA	NA	NA	NA	NA	NA	NA	NA	NA
T2597	01/08/2020	Maplfrman aut bl	Acer freemanii	Sioux Falls	South Dakota	-96.76129525	43.50139797	green_space	4300 S Oxbow Ave	Sertoma	5	good	68.89764	introduced	more than 18.29 m	0 to 15.24 cm	SiouxFalls	NA	NA	NA	NA	NA	NA	NA	NA	NA	NA
T2598	01/08/2020	Maplfrman aut bl	Acer freemanii	Sioux Falls	South Dakota	-96.76141759	43.50132879	green_space	4300 S Oxbow Ave	Sertoma	4	good	62.33596	introduced	more than 18.29 m	0 to 15.24 cm	SiouxFalls	NA	NA	NA	NA	NA	NA	NA	NA	NA	NA
T2599	01/08/2020	Maplfrman aut bl	Acer freemanii	Sioux Falls	South Dakota	-96.76148652	43.50129769	green_space	4300 S Oxbow Ave	Sertoma	4	good	65.6168	introduced	more than 18.29 m	0 to 15.24 cm	SiouxFalls	NA	NA	NA	NA	NA	NA	NA	NA	NA	NA
T2600	01/08/2020	Maplfrman aut bl	Acer freemanii	Sioux Falls	South Dakota	-96.76413661	43.50480171	green_space	4300 S Oxbow Ave	Sertoma	4	good	65.6168	introduced	more than 18.29 m	0 to 15.24 cm	SiouxFalls	NA	NA	NA	NA	NA	NA	NA	NA	NA	NA
T2601	01/08/2020	Maplfrman aut bl	Acer freemanii	Sioux Falls	South Dakota	-96.76410689	43.50475586	green_space	4300 S Oxbow Ave	Sertoma	4	good	49.2126	introduced	more than 18.29 m	0 to 15.24 cm	SiouxFalls	NA	NA	NA	NA	NA	NA	NA	NA	NA	NA
T2602	01/08/2020	Maplfrman aut bl	Acer freemanii	Sioux Falls	South Dakota	-96.76418852	43.50467753	green_space	4300 S Oxbow Ave	Sertoma	4	good	65.6168	introduced	more than 18.29 m	0 to 15.24 cm	SiouxFalls	NA	NA	NA	NA	NA	NA	NA	NA	NA	NA
T2603	01/08/2020	Maplfrman aut bl	Acer freemanii	Sioux Falls	South Dakota	-96.76420649	43.50459296	green_space	4300 S Oxbow Ave	Sertoma	4	good	39.37008	introduced	more than 18.29 m	0 to 15.24 cm	SiouxFalls	NA	NA	NA	NA	NA	NA	NA	NA	NA	NA
T2604	01/08/2020	Maplfrman aut bl	Acer freemanii	Sioux Falls	South Dakota	-96.76427291	43.50458973	green_space	4300 S Oxbow Ave	Sertoma	4	good	49.2126	introduced	more than 18.29 m	0 to 15.24 cm	SiouxFalls	NA	NA	NA	NA	NA	NA	NA	NA	NA	NA
T2605	01/08/2020	Maplfrman aut bl	Acer freemanii	Sioux Falls	South Dakota	-96.76414174	43.50455097	green_space	4300 S Oxbow Ave	Sertoma	4	good	49.2126	introduced	more than 18.29 m	0 to 15.24 cm	SiouxFalls	NA	NA	NA	NA	NA	NA	NA	NA	NA	NA
T1506	01/08/2020	Heritage oak	Quercus robur	Sioux Falls	South Dakota	-96.74703376	43.50299165	green_space	3901 S Minnesota Ave	Yankton trail	2	good	39.37008	introduced	more than 18.29 m	0 to 15.24 cm	SiouxFalls	NA	NA	NA	NA	NA	NA	NA	NA	NA	NA
T1507	01/08/2020	Mybe st st maple	Acer miyabei	Sioux Falls	South Dakota	-96.74704926	43.5028712	green_space	3901 S Minnesota Ave	Yankton trail	2	good	32.8084	introduced	more than 18.29 m	0 to 15.24 cm	SiouxFalls	NA	NA	NA	NA	NA	NA	NA	NA	NA	NA
T1512	01/08/2020	Mybe st st maple	Acer miyabei	Sioux Falls	South Dakota	-96.74610042	43.50280541	green_space	3901 S Minnesota Ave	Yankton trail	2	good	32.8084	introduced	more than 18.29 m	0 to 15.24 cm	SiouxFalls	NA	NA	NA	NA	NA	NA	NA	NA	NA	NA
T1513	01/08/2020	Corktramur hs mj	Phellodendron amurense	Sioux Falls	South Dakota	-96.74610737	43.50292493	green_space	3901 S Minnesota Ave	Yankton trail	1	good	13.12336	introduced	9.14 to 13.71 m	0 to 15.24 cm	SiouxFalls	NA	NA	NA	NA	NA	NA	NA	NA	NA	NA
T1514	01/08/2020	999	NA	Sioux Falls	South Dakota	-96.74631972	43.50321298	green_space	3901 S Minnesota Ave	Yankton trail	0	NA	0	no_info	NA	NA	SiouxFalls	NA	NA	NA	NA	NA	NA	NA	NA	NA	NA
T1515	01/08/2020	Corktramur hs mj	Phellodendron amurense	Sioux Falls	South Dakota	-96.74641466	43.50331849	green_space	3901 S Minnesota Ave	Yankton trail	1	good	13.12336	introduced	9.14 to 13.71 m	0 to 15.24 cm	SiouxFalls	NA	NA	NA	NA	NA	NA	NA	NA	NA	NA
T1516	01/08/2020	Heritage oak	Quercus robur	Sioux Falls	South Dakota	-96.74557885	43.50379471	green_space	3901 S Minnesota Ave	Yankton trail	2	good	39.37008	introduced	more than 18.29 m	0 to 15.24 cm	SiouxFalls	NA	NA	NA	NA	NA	NA	NA	NA	NA	NA
T1517	01/08/2020	Corktramur hs mj	Phellodendron amurense	Sioux Falls	South Dakota	-96.74552754	43.50371592	green_space	3901 S Minnesota Ave	Yankton trail	1	fair	13.12336	introduced	9.14 to 13.71 m	0 to 15.24 cm	SiouxFalls	NA	NA	NA	NA	NA	NA	NA	NA	NA	NA
T1518	01/08/2020	Corktramur hs mj	Phellodendron amurense	Sioux Falls	South Dakota	-96.74427659	43.50342453	green_space	3901 S Minnesota Ave	Yankton trail	1	fair	13.12336	introduced	9.14 to 13.71 m	0 to 15.24 cm	SiouxFalls	NA	NA	NA	NA	NA	NA	NA	NA	NA	NA
T1661	06/11/2020	Mybe st st maple	Acer miyabei	Sioux Falls	South Dakota	-96.76249571	43.54240144	green_space	2705 W 12th St	Sherman north	2	good	36.08924	introduced	more than 18.29 m	0 to 15.24 cm	SiouxFalls	NA	NA	NA	NA	NA	NA	NA	NA	NA	NA
T1662	01/08/2020	Mybe st st maple	Acer miyabei	Sioux Falls	South Dakota	-96.76249294	43.5425631	green_space	2705 W 12th St	Sherman north	2	good	36.08924	introduced	more than 18.29 m	0 to 15.24 cm	SiouxFalls	NA	NA	NA	NA	NA	NA	NA	NA	NA	NA
T1663	01/08/2020	Mybe st st maple	Acer miyabei	Sioux Falls	South Dakota	-96.76249047	43.54271476	green_space	2705 W 12th St	Sherman north	2	good	36.08924	introduced	more than 18.29 m	0 to 15.24 cm	SiouxFalls	NA	NA	NA	NA	NA	NA	NA	NA	NA	NA
T1664	01/08/2020	999	NA	Sioux Falls	South Dakota	-96.76300184	43.54003749	green_space	2705 W 12th St	Sherman	0	NA	0	no_info	NA	NA	SiouxFalls	NA	NA	NA	NA	NA	NA	NA	NA	NA	NA
T1665	01/08/2020	999	NA	Sioux Falls	South Dakota	-96.76292976	43.54006514	green_space	2705 W 12th St	Sherman	0	NA	0	no_info	NA	NA	SiouxFalls	NA	NA	NA	NA	NA	NA	NA	NA	NA	NA
T1519	01/08/2020	Mybe st st maple	Acer miyabei	Sioux Falls	South Dakota	-96.74417817	43.50328319	green_space	3901 S Minnesota Ave	Yankton trail	2	good	32.8084	introduced	more than 18.29 m	0 to 15.24 cm	SiouxFalls	NA	NA	NA	NA	NA	NA	NA	NA	NA	NA
T1520	01/08/2020	Mybe st st maple	Acer miyabei	Sioux Falls	South Dakota	-96.74442229	43.50360015	green_space	3901 S Minnesota Ave	Yankton trail	2	good	32.8084	introduced	more than 18.29 m	0 to 15.24 cm	SiouxFalls	NA	NA	NA	NA	NA	NA	NA	NA	NA	NA
T1521	01/08/2020	Mybe st st maple	Acer miyabei	Sioux Falls	South Dakota	-96.74325214	43.50395091	green_space	3901 S Minnesota Ave	Yankton trail	2	good	32.8084	introduced	more than 18.29 m	0 to 15.24 cm	SiouxFalls	NA	NA	NA	NA	NA	NA	NA	NA	NA	NA
T1522	01/08/2020	Corktramur hs mj	Phellodendron amurense	Sioux Falls	South Dakota	-96.7433946	43.504161	green_space	3901 S Minnesota Ave	Yankton trail	1	good	13.12336	introduced	9.14 to 13.71 m	0 to 15.24 cm	SiouxFalls	NA	NA	NA	NA	NA	NA	NA	NA	NA	NA
T1523	01/08/2020	Heritage oak	Quercus robur	Sioux Falls	South Dakota	-96.74353442	43.50434961	green_space	3901 S Minnesota Ave	Yankton trail	2	good	39.37008	introduced	more than 18.29 m	0 to 15.24 cm	SiouxFalls	NA	NA	NA	NA	NA	NA	NA	NA	NA	NA
T1666	01/08/2020	999	NA	Sioux Falls	South Dakota	-96.76286026	43.54010891	green_space	2705 W 12th St	Sherman	0	NA	0	no_info	NA	NA	SiouxFalls	NA	NA	NA	NA	NA	NA	NA	NA	NA	NA
T1667	01/08/2020	999	NA	Sioux Falls	South Dakota	-96.76280146	43.54015315	green_space	2705 W 12th St	Sherman	0	NA	0	no_info	NA	NA	SiouxFalls	NA	NA	NA	NA	NA	NA	NA	NA	NA	NA
T1668	01/08/2020	999	NA	Sioux Falls	South Dakota	-96.76274157	43.54019434	green_space	2705 W 12th St	Sherman north	0	NA	0	no_info	NA	NA	SiouxFalls	NA	NA	NA	NA	NA	NA	NA	NA	NA	NA
T1669	01/08/2020	Mybe st st maple	Acer miyabei	Sioux Falls	South Dakota	-96.76281148	43.5365123	green_space	1001 S Kiwanis Ave	Sherman south	2	good	36.08924	introduced	more than 18.29 m	0 to 15.24 cm	SiouxFalls	NA	NA	NA	NA	NA	NA	NA	NA	NA	NA
T1671	01/08/2020	Dogwoodpagoda	Cornus alternifolia	Sioux Falls	South Dakota	-96.80509648	43.51690108	green_space	2501 S Kuehn Park Rd	Kuehn	1	good	16.4042	introduced	13.71 to 18.29 m	0 to 15.24 cm	SiouxFalls	NA	NA	NA	NA	NA	NA	NA	NA	NA	NA
T1672	01/08/2020	Redbudeastern	Cercis canadensis	Sioux Falls	South Dakota	-96.80503077	43.51798801	green_space	2501 S Kuehn Park Rd	Kuehn	2	good	26.24672	introduced	more than 18.29 m	0 to 15.24 cm	SiouxFalls	NA	NA	NA	NA	NA	NA	NA	NA	NA	NA
T1673	01/08/2020	Mybe st st maple	Acer miyabei	Sioux Falls	South Dakota	-96.80558369	43.52085646	green_space	2501 S Kuehn Park Rd	Kuehn	2	good	36.08924	introduced	more than 18.29 m	0 to 15.24 cm	SiouxFalls	NA	NA	NA	NA	NA	NA	NA	NA	NA	NA
T1674	01/08/2020	Aut sp bukeye	Aesculus arnoldiana	Sioux Falls	South Dakota	-96.80308808	43.52001296	green_space	2501 S Kuehn Park Rd	Kuehn	2	good	22.96588	no_info	more than 18.29 m	0 to 15.24 cm	SiouxFalls	NA	NA	NA	NA	NA	NA	NA	NA	NA	NA
T1698	01/08/2020	Ginkgoautmn gld	Ginkgo biloba	Sioux Falls	South Dakota	-96.73550845	43.5295571	green_space	1700 S Summit Ave	Campus	3	good	32.8084	introduced	more than 18.29 m	0 to 15.24 cm	SiouxFalls	NA	NA	NA	NA	NA	NA	NA	NA	NA	NA
T1699	01/08/2020	Ginkgoautmn gld	Ginkgo biloba	Sioux Falls	South Dakota	-96.73563786	43.52955626	green_space	1700 S Summit Ave	Campus	2	poor	22.96588	introduced	more than 18.29 m	0 to 15.24 cm	SiouxFalls	NA	NA	NA	NA	NA	NA	NA	NA	NA	NA
T1700	01/08/2020	Ginkgoautmn gld	Ginkgo biloba	Sioux Falls	South Dakota	-96.73576796	43.52956161	green_space	1700 S Summit Ave	Campus	3	excellent	36.08924	introduced	more than 18.29 m	0 to 15.24 cm	SiouxFalls	NA	NA	NA	NA	NA	NA	NA	NA	NA	NA
T1701	01/08/2020	Ginkgoautmn gld	Ginkgo biloba	Sioux Falls	South Dakota	-96.73591656	43.52956159	green_space	1700 S Summit Ave	Campus	3	excellent	36.08924	introduced	more than 18.29 m	0 to 15.24 cm	SiouxFalls	NA	NA	NA	NA	NA	NA	NA	NA	NA	NA
T1702	01/08/2020	Ginkgoautmn gld	Ginkgo biloba	Sioux Falls	South Dakota	-96.73604054	43.52958351	green_space	1700 S Summit Ave	Campus	3	fair	39.37008	introduced	more than 18.29 m	0 to 15.24 cm	SiouxFalls	NA	NA	NA	NA	NA	NA	NA	NA	NA	NA
T1703	01/08/2020	Ginkgoautmn gld	Ginkgo biloba	Sioux Falls	South Dakota	-96.73605925	43.52967672	green_space	1700 S Summit Ave	Campus	3	excellent	39.37008	introduced	more than 18.29 m	0 to 15.24 cm	SiouxFalls	NA	NA	NA	NA	NA	NA	NA	NA	NA	NA
T1704	06/04/2020	Ashgr mrshl sdls	Fraxinus pennsylvanica	Sioux Falls	South Dakota	-96.73881979	43.53431141	green_space	1200 S Menlo Ave	Menlo	29	good	223.09712	naturally_occurring	more than 18.29 m	15.24 to 30.48 cm	SiouxFalls	NA	NA	NA	NA	NA	NA	NA	NA	NA	NA
T1705	06/04/2020	Maplnorway	Acer platanoides	Sioux Falls	South Dakota	-96.73882762	43.53446019	green_space	1200 S Menlo Ave	Menlo	23	fair	157.48032	introduced	more than 18.29 m	15.24 to 30.48 cm	SiouxFalls	NA	NA	NA	NA	NA	NA	NA	NA	NA	NA
T1706	06/04/2020	Ashgr mrshl sdls	Fraxinus pennsylvanica	Sioux Falls	South Dakota	-96.73882673	43.53461854	green_space	1200 S Menlo Ave	Menlo	32	good	196.8504	naturally_occurring	more than 18.29 m	30.48 to 45.72 cm	SiouxFalls	NA	NA	NA	NA	NA	NA	NA	NA	NA	NA
T1707	06/04/2020	Maplnorway	Acer platanoides	Sioux Falls	South Dakota	-96.73883091	43.5347307	green_space	1200 S Menlo Ave	Menlo	28	poor	167.32284	introduced	more than 18.29 m	15.24 to 30.48 cm	SiouxFalls	NA	NA	NA	NA	NA	NA	NA	NA	NA	NA
T1708	01/08/2020	999	NA	Sioux Falls	South Dakota	-96.73887822	43.53476267	green_space	1200 S Menlo Ave	Menlo	0	NA	0	no_info	NA	NA	SiouxFalls	NA	NA	NA	NA	NA	NA	NA	NA	NA	NA
T1710	01/08/2020	999	NA	Sioux Falls	South Dakota	-96.73906674	43.53476648	green_space	1200 S Menlo Ave	Menlo	0	NA	0	no_info	NA	NA	SiouxFalls	NA	NA	NA	NA	NA	NA	NA	NA	NA	NA
T7070	01/08/2020	Laurl lef willow	Salix pentandra	Sioux Falls	South Dakota	-96.60643871	43.52689598	green_space	999	Mary jo wegner arboretum	2	good	36.08924	introduced	more than 18.29 m	0 to 15.24 cm	SiouxFalls	NA	NA	NA	NA	NA	NA	NA	NA	NA	NA
T7071	01/08/2020	Laurl lef willow	Salix pentandra	Sioux Falls	South Dakota	-96.60633509	43.52680508	green_space	999	Mary jo wegner arboretum	2	good	36.08924	introduced	more than 18.29 m	0 to 15.24 cm	SiouxFalls	NA	NA	NA	NA	NA	NA	NA	NA	NA	NA
T1743	01/08/2020	Buckeyeohio	Aesculus glabra	Sioux Falls	South Dakota	-96.7640877	43.53391622	green_space	1001 S Kiwanis Ave	Sherman south	17	poor	111.54856	introduced	more than 18.29 m	15.24 to 30.48 cm	SiouxFalls	NA	NA	NA	NA	NA	NA	NA	NA	NA	NA
T1744	01/08/2020	Ashgreen	Fraxinus pennsylvanica	Sioux Falls	South Dakota	-96.76480182	43.53343884	green_space	1001 S Kiwanis Ave	Sherman south	14	good	108.26772	naturally_occurring	more than 18.29 m	0 to 15.24 cm	SiouxFalls	NA	NA	NA	NA	NA	NA	NA	NA	NA	NA
T1745	01/08/2020	Buckeyeohio	Aesculus glabra	Sioux Falls	South Dakota	-96.76479604	43.53324948	green_space	1001 S Kiwanis Ave	Sherman south	2	good	39.37008	introduced	more than 18.29 m	0 to 15.24 cm	SiouxFalls	NA	NA	NA	NA	NA	NA	NA	NA	NA	NA
T1746	01/08/2020	Maplnorway	Acer platanoides	Sioux Falls	South Dakota	-96.76464188	43.53341096	green_space	1001 S Kiwanis Ave	Sherman south	3	good	45.93176	introduced	more than 18.29 m	0 to 15.24 cm	SiouxFalls	NA	NA	NA	NA	NA	NA	NA	NA	NA	NA
T1747	01/08/2020	Honeylocust	Gleditsia triacanthos	Sioux Falls	South Dakota	-96.76461651	43.5336093	green_space	1001 S Kiwanis Ave	Sherman south	15	good	127.95276	naturally_occurring	more than 18.29 m	0 to 15.24 cm	SiouxFalls	NA	NA	NA	NA	NA	NA	NA	NA	NA	NA
T1748	01/08/2020	999	NA	Sioux Falls	South Dakota	-96.76446289	43.53354864	green_space	1001 S Kiwanis Ave	Sherman south	0	NA	0	no_info	NA	NA	SiouxFalls	NA	NA	NA	NA	NA	NA	NA	NA	NA	NA
T1749	01/08/2020	Oakswamp white	Quercus bicolor	Sioux Falls	South Dakota	-96.76436583	43.53369293	green_space	1001 S Kiwanis Ave	Sherman south	2	good	42.65092	introduced	more than 18.29 m	0 to 15.24 cm	SiouxFalls	NA	NA	NA	NA	NA	NA	NA	NA	NA	NA
T1750	01/08/2020	Sprucecolorado	Picea pungens	Sioux Falls	South Dakota	-96.76446152	43.53380883	green_space	1001 S Kiwanis Ave	Sherman south	15	fair	157.48032	introduced	more than 18.29 m	0 to 15.24 cm	SiouxFalls	NA	NA	NA	NA	NA	NA	NA	NA	NA	NA
T1751	01/08/2020	Sprucecolorado	Picea pungens	Sioux Falls	South Dakota	-96.76452316	43.53382861	green_space	1001 S Kiwanis Ave	Sherman south	17	poor	177.16536	introduced	more than 18.29 m	15.24 to 30.48 cm	SiouxFalls	NA	NA	NA	NA	NA	NA	NA	NA	NA	NA
T1752	01/08/2020	Sprucecolorado	Picea pungens	Sioux Falls	South Dakota	-96.76451156	43.53375728	green_space	1001 S Kiwanis Ave	Sherman south	20	fair	187.00788	introduced	more than 18.29 m	15.24 to 30.48 cm	SiouxFalls	NA	NA	NA	NA	NA	NA	NA	NA	NA	NA
T1753	01/08/2020	Sprucecolorado	Picea pungens	Sioux Falls	South Dakota	-96.76431006	43.53385339	green_space	1001 S Kiwanis Ave	Sherman south	27	poor	164.042	introduced	more than 18.29 m	15.24 to 30.48 cm	SiouxFalls	NA	NA	NA	NA	NA	NA	NA	NA	NA	NA
T1754	01/08/2020	Spruceblk hills	Picea glauca	Sioux Falls	South Dakota	-96.76422821	43.5338886	green_space	1001 S Kiwanis Ave	Sherman south	14	fair	167.32284	naturally_occurring	more than 18.29 m	0 to 15.24 cm	SiouxFalls	NA	NA	NA	NA	NA	NA	NA	NA	NA	NA
T1755	01/08/2020	Spruceblk hills	Picea glauca	Sioux Falls	South Dakota	-96.76424495	43.53384783	green_space	1001 S Kiwanis Ave	Sherman south	15	fair	150.91864	naturally_occurring	more than 18.29 m	0 to 15.24 cm	SiouxFalls	NA	NA	NA	NA	NA	NA	NA	NA	NA	NA
T1756	01/08/2020	Spruceblk hills	Picea glauca	Sioux Falls	South Dakota	-96.76432587	43.53381197	green_space	1001 S Kiwanis Ave	Sherman south	12	poor	118.11024	naturally_occurring	more than 18.29 m	0 to 15.24 cm	SiouxFalls	NA	NA	NA	NA	NA	NA	NA	NA	NA	NA
T1757	01/08/2020	999	NA	Sioux Falls	South Dakota	-96.76423897	43.53372436	green_space	1001 S Kiwanis Ave	Sherman south	0	NA	0	no_info	NA	NA	SiouxFalls	NA	NA	NA	NA	NA	NA	NA	NA	NA	NA
T1758	01/08/2020	Spruceblk hills	Picea glauca	Sioux Falls	South Dakota	-96.76425744	43.53359671	green_space	1001 S Kiwanis Ave	Sherman south	16	poor	170.60368	naturally_occurring	more than 18.29 m	15.24 to 30.48 cm	SiouxFalls	NA	NA	NA	NA	NA	NA	NA	NA	NA	NA
T1675	01/08/2020	999	NA	Sioux Falls	South Dakota	-96.80189254	43.52102017	green_space	2501 S Kuehn Park Rd	Kuehn	0	NA	0	no_info	NA	NA	SiouxFalls	NA	NA	NA	NA	NA	NA	NA	NA	NA	NA
T1676	01/08/2020	Redbudeastern	Cercis canadensis	Sioux Falls	South Dakota	-96.80151845	43.52147763	green_space	2501 S Kuehn Park Rd	Kuehn	3	good	29.52756	introduced	more than 18.29 m	0 to 15.24 cm	SiouxFalls	NA	NA	NA	NA	NA	NA	NA	NA	NA	NA
T1677	01/08/2020	Tuliptree	Liriodendron tulipifera	Sioux Falls	South Dakota	-96.76539272	43.50540484	green_space	4300 S Oxbow Ave	Sertoma	2	good	26.24672	introduced	more than 18.29 m	0 to 15.24 cm	SiouxFalls	NA	NA	NA	NA	NA	NA	NA	NA	NA	NA
T1678	01/08/2020	Aut sp bukeye	Aesculus arnoldiana	Sioux Falls	South Dakota	-96.76094695	43.50661676	green_space	4300 S Oxbow Ave	Sertoma	3	good	26.24672	no_info	more than 18.29 m	0 to 15.24 cm	SiouxFalls	NA	NA	NA	NA	NA	NA	NA	NA	NA	NA
T1679	01/08/2020	Vanguard elm	Ulmus	Sioux Falls	South Dakota	-96.76045702	43.50696422	green_space	4300 S Oxbow Ave	Sertoma	2	good	26.24672	no_info	more than 18.29 m	0 to 15.24 cm	SiouxFalls	NA	NA	NA	NA	NA	NA	NA	NA	NA	NA
T1683	06/11/2020	Ashgreen	Fraxinus pennsylvanica	Sioux Falls	South Dakota	-96.73607465	43.5300216	green_space	1700 S Summit Ave	Campus	18	NA	0	naturally_occurring	NA	15.24 to 30.48 cm	SiouxFalls	NA	NA	NA	NA	NA	NA	NA	NA	NA	NA
T2038	01/08/2020	999	NA	Sioux Falls	South Dakota	-96.76202168	43.53634297	green_space	1001 S Kiwanis Ave	Sherman south	0	NA	0	no_info	NA	NA	SiouxFalls	NA	NA	NA	NA	NA	NA	NA	NA	NA	NA
T2844	01/08/2020	Sprucecolorado	Picea pungens	Sioux Falls	South Dakota	-96.75368112	43.52963827	green_space	2501 W 22Nd St	Spellerberg	28	fair	141.07612	introduced	more than 18.29 m	15.24 to 30.48 cm	SiouxFalls	NA	NA	NA	NA	NA	NA	NA	NA	NA	NA
T3089	01/08/2020	Maplsilver	Acer saccharinum	Sioux Falls	South Dakota	-96.80411749	43.51973563	green_space	2501 S Kuehn Park Rd	Kuehn	14	good	131.2336	naturally_occurring	more than 18.29 m	0 to 15.24 cm	SiouxFalls	NA	NA	NA	NA	NA	NA	NA	NA	NA	NA
T1591	01/08/2020	Mybe st st maple	Acer miyabei	Sioux Falls	South Dakota	-96.74368024	43.50453794	green_space	3901 S Minnesota Ave	Yankton trail	2	good	32.8084	introduced	more than 18.29 m	0 to 15.24 cm	SiouxFalls	NA	NA	NA	NA	NA	NA	NA	NA	NA	NA
T1684	06/11/2020	Ashgr mrshl sdls	Fraxinus pennsylvanica	Sioux Falls	South Dakota	-96.7360836	43.53018203	green_space	1700 S Summit Ave	Campus	22	NA	0	naturally_occurring	NA	15.24 to 30.48 cm	SiouxFalls	NA	NA	NA	NA	NA	NA	NA	NA	NA	NA
T1685	06/11/2020	Ashgr mrshl sdls	Fraxinus pennsylvanica	Sioux Falls	South Dakota	-96.73607646	43.53028963	green_space	1700 S Summit Ave	Campus	25	NA	0	naturally_occurring	NA	15.24 to 30.48 cm	SiouxFalls	NA	NA	NA	NA	NA	NA	NA	NA	NA	NA
T1686	06/11/2020	Ashgr mrshl sdls	Fraxinus pennsylvanica	Sioux Falls	South Dakota	-96.73580056	43.53028983	green_space	1700 S Summit Ave	Campus	23	NA	0	naturally_occurring	NA	15.24 to 30.48 cm	SiouxFalls	NA	NA	NA	NA	NA	NA	NA	NA	NA	NA
T1687	01/08/2020	999	NA	Sioux Falls	South Dakota	-96.73576591	43.5301746	green_space	1700 S Summit Ave	Campus	0	NA	0	no_info	NA	NA	SiouxFalls	NA	NA	NA	NA	NA	NA	NA	NA	NA	NA
T1688	06/11/2020	Ashgr mrshl sdls	Fraxinus pennsylvanica	Sioux Falls	South Dakota	-96.73566017	43.53029272	green_space	1700 S Summit Ave	Campus	19	NA	0	naturally_occurring	NA	15.24 to 30.48 cm	SiouxFalls	NA	NA	NA	NA	NA	NA	NA	NA	NA	NA
T1689	06/11/2020	Ashgr mrshl sdls	Fraxinus pennsylvanica	Sioux Falls	South Dakota	-96.7355199	43.53029221	green_space	1700 S Summit Ave	Campus	18	NA	0	naturally_occurring	NA	15.24 to 30.48 cm	SiouxFalls	NA	NA	NA	NA	NA	NA	NA	NA	NA	NA
T1690	06/11/2020	Ashgr mrshl sdls	Fraxinus pennsylvanica	Sioux Falls	South Dakota	-96.73535627	43.53029123	green_space	1700 S Summit Ave	Campus	18	NA	0	naturally_occurring	NA	15.24 to 30.48 cm	SiouxFalls	NA	NA	NA	NA	NA	NA	NA	NA	NA	NA
T1691	06/11/2020	Ashgr mrshl sdls	Fraxinus pennsylvanica	Sioux Falls	South Dakota	-96.73521299	43.5302916	green_space	1700 S Summit Ave	Campus	19	NA	0	naturally_occurring	NA	15.24 to 30.48 cm	SiouxFalls	NA	NA	NA	NA	NA	NA	NA	NA	NA	NA
T1692	05/22/2020	Maplnorway	Acer platanoides	Sioux Falls	South Dakota	-96.7350842	43.53023137	green_space	1700 S Summit Ave	Campus	16	fair	144.35696	introduced	more than 18.29 m	15.24 to 30.48 cm	SiouxFalls	NA	NA	NA	NA	NA	NA	NA	NA	NA	NA
T1693	05/22/2020	Maplnorway	Acer platanoides	Sioux Falls	South Dakota	-96.73509587	43.53000255	green_space	1700 S Summit Ave	Campus	14	good	114.8294	introduced	more than 18.29 m	0 to 15.24 cm	SiouxFalls	NA	NA	NA	NA	NA	NA	NA	NA	NA	NA
T1694	05/22/2020	Maplnorway	Acer platanoides	Sioux Falls	South Dakota	-96.73509552	43.52976212	green_space	1700 S Summit Ave	Campus	24	poor	141.07612	introduced	more than 18.29 m	15.24 to 30.48 cm	SiouxFalls	NA	NA	NA	NA	NA	NA	NA	NA	NA	NA
T1695	05/22/2020	999	NA	Sioux Falls	South Dakota	-96.73508465	43.52963602	green_space	1700 S Summit Ave	Campus	0	NA	0	no_info	NA	NA	SiouxFalls	NA	NA	NA	NA	NA	NA	NA	NA	NA	NA
T1696	01/08/2020	Ginkgoautmn gld	Ginkgo biloba	Sioux Falls	South Dakota	-96.73523328	43.5295539	green_space	1700 S Summit Ave	Campus	2	good	26.24672	introduced	more than 18.29 m	0 to 15.24 cm	SiouxFalls	NA	NA	NA	NA	NA	NA	NA	NA	NA	NA
T1697	01/08/2020	Ginkgoautmn gld	Ginkgo biloba	Sioux Falls	South Dakota	-96.73536983	43.52955435	green_space	1700 S Summit Ave	Campus	3	good	29.52756	introduced	more than 18.29 m	0 to 15.24 cm	SiouxFalls	NA	NA	NA	NA	NA	NA	NA	NA	NA	NA
T1759	01/08/2020	Spruceblk hills	Picea glauca	Sioux Falls	South Dakota	-96.76419687	43.53362333	green_space	1001 S Kiwanis Ave	Sherman south	16	fair	180.4462	naturally_occurring	more than 18.29 m	15.24 to 30.48 cm	SiouxFalls	NA	NA	NA	NA	NA	NA	NA	NA	NA	NA
T1760	01/08/2020	Spruceblk hills	Picea glauca	Sioux Falls	South Dakota	-96.76417119	43.53359171	green_space	1001 S Kiwanis Ave	Sherman south	14	fair	170.60368	naturally_occurring	more than 18.29 m	0 to 15.24 cm	SiouxFalls	NA	NA	NA	NA	NA	NA	NA	NA	NA	NA
T1761	01/08/2020	Spruceblk hills	Picea glauca	Sioux Falls	South Dakota	-96.76417019	43.53354503	green_space	1001 S Kiwanis Ave	Sherman south	16	fair	183.72704	naturally_occurring	more than 18.29 m	15.24 to 30.48 cm	SiouxFalls	NA	NA	NA	NA	NA	NA	NA	NA	NA	NA
T1762	01/08/2020	Spruceblk hills	Picea glauca	Sioux Falls	South Dakota	-96.76424148	43.53356099	green_space	1001 S Kiwanis Ave	Sherman south	16	fair	177.16536	naturally_occurring	more than 18.29 m	15.24 to 30.48 cm	SiouxFalls	NA	NA	NA	NA	NA	NA	NA	NA	NA	NA
T1763	01/08/2020	Lindenamerican	Tilia americana	Sioux Falls	South Dakota	-96.76402298	43.53359721	green_space	1001 S Kiwanis Ave	Sherman south	25	poor	160.76116	naturally_occurring	more than 18.29 m	15.24 to 30.48 cm	SiouxFalls	NA	NA	NA	NA	NA	NA	NA	NA	NA	NA
T1764	01/08/2020	Ashgr mrshl sdls	Fraxinus pennsylvanica	Sioux Falls	South Dakota	-96.76379747	43.5334871	green_space	1001 S Kiwanis Ave	Sherman south	19	fair	141.07612	naturally_occurring	more than 18.29 m	15.24 to 30.48 cm	SiouxFalls	NA	NA	NA	NA	NA	NA	NA	NA	NA	NA
T1765	01/08/2020	New horizon elm	Ulmus pumila	Sioux Falls	South Dakota	-96.76339488	43.53356109	green_space	1001 S Kiwanis Ave	Sherman south	3	good	52.49344	introduced	more than 18.29 m	0 to 15.24 cm	SiouxFalls	NA	NA	NA	NA	NA	NA	NA	NA	NA	NA
T1766	01/08/2020	999	NA	Sioux Falls	South Dakota	-96.76380945	43.53395425	green_space	1001 S Kiwanis Ave	Sherman south	0	NA	0	no_info	NA	NA	SiouxFalls	NA	NA	NA	NA	NA	NA	NA	NA	NA	NA
T1767	01/08/2020	Oaknorthern red	Quercus rubra	Sioux Falls	South Dakota	-96.76372926	43.53391348	green_space	1001 S Kiwanis Ave	Sherman south	3	poor	52.49344	introduced	more than 18.29 m	0 to 15.24 cm	SiouxFalls	NA	NA	NA	NA	NA	NA	NA	NA	NA	NA
T1768	01/08/2020	Maplsugar	Acer saccharum	Sioux Falls	South Dakota	-96.76346737	43.53400871	green_space	1001 S Kiwanis Ave	Sherman south	6	good	85.30184	naturally_occurring	more than 18.29 m	0 to 15.24 cm	SiouxFalls	NA	NA	NA	NA	NA	NA	NA	NA	NA	NA
T1769	01/08/2020	Elmamerican	Ulmus americana	Sioux Falls	South Dakota	-96.76384036	43.53434658	green_space	1001 S Kiwanis Ave	Sherman south	25	fair	137.79528	naturally_occurring	more than 18.29 m	15.24 to 30.48 cm	SiouxFalls	NA	NA	NA	NA	NA	NA	NA	NA	NA	NA
T1770	01/08/2020	Ashgreen	Fraxinus pennsylvanica	Sioux Falls	South Dakota	-96.76366549	43.53422985	green_space	1001 S Kiwanis Ave	Sherman south	11	good	101.70604	naturally_occurring	more than 18.29 m	0 to 15.24 cm	SiouxFalls	NA	NA	NA	NA	NA	NA	NA	NA	NA	NA
T1771	01/08/2020	Lindenamerican	Tilia americana	Sioux Falls	South Dakota	-96.76364985	43.53412127	green_space	1001 S Kiwanis Ave	Sherman south	11	fair	121.39108	naturally_occurring	more than 18.29 m	0 to 15.24 cm	SiouxFalls	NA	NA	NA	NA	NA	NA	NA	NA	NA	NA
T1772	01/08/2020	Maplnorway	Acer platanoides	Sioux Falls	South Dakota	-96.76342679	43.53412459	green_space	1001 S Kiwanis Ave	Sherman south	18	fair	131.2336	introduced	more than 18.29 m	15.24 to 30.48 cm	SiouxFalls	NA	NA	NA	NA	NA	NA	NA	NA	NA	NA
T1773	01/08/2020	Maplnorway	Acer platanoides	Sioux Falls	South Dakota	-96.76330235	43.53393999	green_space	1001 S Kiwanis Ave	Sherman south	9	fair	88.58268	introduced	more than 18.29 m	0 to 15.24 cm	SiouxFalls	NA	NA	NA	NA	NA	NA	NA	NA	NA	NA
T1774	01/08/2020	999	NA	Sioux Falls	South Dakota	-96.76315219	43.53400056	green_space	1001 S Kiwanis Ave	Sherman south	0	NA	0	no_info	NA	NA	SiouxFalls	NA	NA	NA	NA	NA	NA	NA	NA	NA	NA
T1775	01/08/2020	Ashgreen	Fraxinus pennsylvanica	Sioux Falls	South Dakota	-96.76293011	43.53396443	green_space	1001 S Kiwanis Ave	Sherman south	5	fair	62.33596	naturally_occurring	more than 18.29 m	0 to 15.24 cm	SiouxFalls	NA	NA	NA	NA	NA	NA	NA	NA	NA	NA
T1776	01/08/2020	Maplnorway	Acer platanoides	Sioux Falls	South Dakota	-96.76288207	43.53419559	green_space	1001 S Kiwanis Ave	Sherman south	8	fair	82.021	introduced	more than 18.29 m	0 to 15.24 cm	SiouxFalls	NA	NA	NA	NA	NA	NA	NA	NA	NA	NA
T1777	01/08/2020	Oaknorthern red	Quercus rubra	Sioux Falls	South Dakota	-96.76275101	43.534348	green_space	1001 S Kiwanis Ave	Sherman south	5	fair	62.33596	introduced	more than 18.29 m	0 to 15.24 cm	SiouxFalls	NA	NA	NA	NA	NA	NA	NA	NA	NA	NA
T1778	01/08/2020	Oaknorthern red	Quercus rubra	Sioux Falls	South Dakota	-96.76302806	43.53433275	green_space	1001 S Kiwanis Ave	Sherman south	3	good	59.05512	introduced	more than 18.29 m	0 to 15.24 cm	SiouxFalls	NA	NA	NA	NA	NA	NA	NA	NA	NA	NA
T1779	01/08/2020	Ashgreen	Fraxinus pennsylvanica	Sioux Falls	South Dakota	-96.76309999	43.53423305	green_space	1001 S Kiwanis Ave	Sherman south	9	poor	82.021	naturally_occurring	more than 18.29 m	0 to 15.24 cm	SiouxFalls	NA	NA	NA	NA	NA	NA	NA	NA	NA	NA
T1780	01/08/2020	Ashgreen	Fraxinus pennsylvanica	Sioux Falls	South Dakota	-96.76321229	43.53421309	green_space	1001 S Kiwanis Ave	Sherman south	13	fair	108.26772	naturally_occurring	more than 18.29 m	0 to 15.24 cm	SiouxFalls	NA	NA	NA	NA	NA	NA	NA	NA	NA	NA
T1781	01/08/2020	Ashgreen	Fraxinus pennsylvanica	Sioux Falls	South Dakota	-96.76349326	43.53426508	green_space	1001 S Kiwanis Ave	Sherman south	11	good	111.54856	naturally_occurring	more than 18.29 m	0 to 15.24 cm	SiouxFalls	NA	NA	NA	NA	NA	NA	NA	NA	NA	NA
T1782	01/08/2020	Honeylocust	Gleditsia triacanthos	Sioux Falls	South Dakota	-96.76364956	43.53434175	green_space	1001 S Kiwanis Ave	Sherman south	16	fair	104.98688	naturally_occurring	more than 18.29 m	15.24 to 30.48 cm	SiouxFalls	NA	NA	NA	NA	NA	NA	NA	NA	NA	NA
T1783	01/08/2020	Spruceblk hills	Picea glauca	Sioux Falls	South Dakota	-96.76365746	43.53441937	green_space	1001 S Kiwanis Ave	Sherman south	12	fair	131.2336	naturally_occurring	more than 18.29 m	0 to 15.24 cm	SiouxFalls	NA	NA	NA	NA	NA	NA	NA	NA	NA	NA
T1784	01/08/2020	Maplnorway	Acer platanoides	Sioux Falls	South Dakota	-96.74601896	43.54226454	green_space	515 S Lake Ave	Emerson	7	poor	75.45932	introduced	more than 18.29 m	0 to 15.24 cm	SiouxFalls	NA	NA	NA	NA	NA	NA	NA	NA	NA	NA
T1785	01/09/2020	Ashgreen	Fraxinus pennsylvanica	Sioux Falls	South Dakota	-96.74577995	43.54224877	green_space	515 S Lake Ave	Emerson	7	good	78.74016	naturally_occurring	more than 18.29 m	0 to 15.24 cm	SiouxFalls	NA	NA	NA	NA	NA	NA	NA	NA	NA	NA
T1786	01/08/2020	Maplnorway	Acer platanoides	Sioux Falls	South Dakota	-96.74565098	43.54247353	green_space	515 S Lake Ave	Emerson	4	poor	62.33596	introduced	more than 18.29 m	0 to 15.24 cm	SiouxFalls	NA	NA	NA	NA	NA	NA	NA	NA	NA	NA
T1787	01/08/2020	Hackberrycommon	Celtis occidentalis	Sioux Falls	South Dakota	-96.74583278	43.54243479	green_space	515 S Lake Ave	Emerson	6	good	49.2126	naturally_occurring	more than 18.29 m	0 to 15.24 cm	SiouxFalls	NA	NA	NA	NA	NA	NA	NA	NA	NA	NA
T1788	01/09/2020	Ashgreen	Fraxinus pennsylvanica	Sioux Falls	South Dakota	-96.74605065	43.54249744	green_space	515 S Lake Ave	Emerson	7	good	75.45932	naturally_occurring	more than 18.29 m	0 to 15.24 cm	SiouxFalls	NA	NA	NA	NA	NA	NA	NA	NA	NA	NA
T1789	01/08/2020	Hackberrycommon	Celtis occidentalis	Sioux Falls	South Dakota	-96.74601949	43.54260209	green_space	515 S Lake Ave	Emerson	3	good	42.65092	naturally_occurring	more than 18.29 m	0 to 15.24 cm	SiouxFalls	NA	NA	NA	NA	NA	NA	NA	NA	NA	NA
T1790	01/08/2020	Hackberrycommon	Celtis occidentalis	Sioux Falls	South Dakota	-96.7458352	43.54267931	green_space	515 S Lake Ave	Emerson	8	good	78.74016	naturally_occurring	more than 18.29 m	0 to 15.24 cm	SiouxFalls	NA	NA	NA	NA	NA	NA	NA	NA	NA	NA
T1791	01/08/2020	Sprucecolorado	Picea pungens	Sioux Falls	South Dakota	-96.74587057	43.54278527	green_space	515 S Lake Ave	Emerson	3	good	22.96588	introduced	more than 18.29 m	0 to 15.24 cm	SiouxFalls	NA	NA	NA	NA	NA	NA	NA	NA	NA	NA
T1792	01/08/2020	Sprucecolorado	Picea pungens	Sioux Falls	South Dakota	-96.74602783	43.54286268	green_space	515 S Lake Ave	Emerson	6	good	52.49344	introduced	more than 18.29 m	0 to 15.24 cm	SiouxFalls	NA	NA	NA	NA	NA	NA	NA	NA	NA	NA
T1793	01/08/2020	Sprucecolorado	Picea pungens	Sioux Falls	South Dakota	-96.74586102	43.54293005	green_space	515 S Lake Ave	Emerson	7	good	65.6168	introduced	more than 18.29 m	0 to 15.24 cm	SiouxFalls	NA	NA	NA	NA	NA	NA	NA	NA	NA	NA
T1794	01/08/2020	Sprucecolorado	Picea pungens	Sioux Falls	South Dakota	-96.74571896	43.54284406	green_space	515 S Lake Ave	Emerson	6	good	65.6168	introduced	more than 18.29 m	0 to 15.24 cm	SiouxFalls	NA	NA	NA	NA	NA	NA	NA	NA	NA	NA
T1795	01/08/2020	Spruceblk hills	Picea glauca	Sioux Falls	South Dakota	-96.74563917	43.54294126	green_space	515 S Lake Ave	Emerson	6	good	68.89764	naturally_occurring	more than 18.29 m	0 to 15.24 cm	SiouxFalls	NA	NA	NA	NA	NA	NA	NA	NA	NA	NA
T1796	01/08/2020	Oaknorthern red	Quercus rubra	Sioux Falls	South Dakota	-96.74553628	43.54284999	green_space	515 S Lake Ave	Emerson	1	good	36.08924	introduced	more than 18.29 m	0 to 15.24 cm	SiouxFalls	NA	NA	NA	NA	NA	NA	NA	NA	NA	NA
T1797	01/08/2020	Oakbur	Quercus macrocarpa	Sioux Falls	South Dakota	-96.7453947	43.54289259	green_space	515 S Lake Ave	Emerson	5	good	72.17848	naturally_occurring	more than 18.29 m	0 to 15.24 cm	SiouxFalls	NA	NA	NA	NA	NA	NA	NA	NA	NA	NA
T1798	01/08/2020	Oakswamp white	Quercus bicolor	Sioux Falls	South Dakota	-96.74518428	43.54284188	green_space	515 S Lake Ave	Emerson	5	good	68.89764	introduced	more than 18.29 m	0 to 15.24 cm	SiouxFalls	NA	NA	NA	NA	NA	NA	NA	NA	NA	NA
T1799	01/09/2020	Ashgreen	Fraxinus pennsylvanica	Sioux Falls	South Dakota	-96.74513677	43.54273026	green_space	515 S Lake Ave	Emerson	8	fair	82.021	naturally_occurring	more than 18.29 m	0 to 15.24 cm	SiouxFalls	NA	NA	NA	NA	NA	NA	NA	NA	NA	NA
T1800	01/08/2020	Hackberrycommon	Celtis occidentalis	Sioux Falls	South Dakota	-96.74533778	43.54270981	green_space	515 S Lake Ave	Emerson	7	good	62.33596	naturally_occurring	more than 18.29 m	0 to 15.24 cm	SiouxFalls	NA	NA	NA	NA	NA	NA	NA	NA	NA	NA
T1801	01/09/2020	Ashgreen	Fraxinus pennsylvanica	Sioux Falls	South Dakota	-96.74549601	43.54275762	green_space	515 S Lake Ave	Emerson	7	good	75.45932	naturally_occurring	more than 18.29 m	0 to 15.24 cm	SiouxFalls	NA	NA	NA	NA	NA	NA	NA	NA	NA	NA
T1802	01/08/2020	999	NA	Sioux Falls	South Dakota	-96.74518882	43.54264348	green_space	515 S Lake Ave	Emerson	0	NA	0	no_info	NA	NA	SiouxFalls	NA	NA	NA	NA	NA	NA	NA	NA	NA	NA
T2192	01/08/2020	Redcedareastern	Juniperus virginiana	Sioux Falls	South Dakota	-96.76208515	43.53524409	green_space	1001 S Kiwanis Ave	Sherman south	9	poor	121.39108	naturally_occurring	more than 18.29 m	0 to 15.24 cm	SiouxFalls	NA	NA	NA	NA	NA	NA	NA	NA	NA	NA
T2193	01/08/2020	Redcedareastern	Juniperus virginiana	Sioux Falls	South Dakota	-96.76209987	43.53524602	green_space	1001 S Kiwanis Ave	Sherman south	14	fair	121.39108	naturally_occurring	more than 18.29 m	0 to 15.24 cm	SiouxFalls	NA	NA	NA	NA	NA	NA	NA	NA	NA	NA
T2194	01/08/2020	Redcedareastern	Juniperus virginiana	Sioux Falls	South Dakota	-96.76211349	43.53524028	green_space	1001 S Kiwanis Ave	Sherman south	13	poor	121.39108	naturally_occurring	more than 18.29 m	0 to 15.24 cm	SiouxFalls	NA	NA	NA	NA	NA	NA	NA	NA	NA	NA
T2195	01/08/2020	Redcedareastern	Juniperus virginiana	Sioux Falls	South Dakota	-96.7621262	43.53522412	green_space	1001 S Kiwanis Ave	Sherman south	13	poor	121.39108	naturally_occurring	more than 18.29 m	0 to 15.24 cm	SiouxFalls	NA	NA	NA	NA	NA	NA	NA	NA	NA	NA
T2196	01/08/2020	Hackberrycommon	Celtis occidentalis	Sioux Falls	South Dakota	-96.76180164	43.53520444	green_space	1001 S Kiwanis Ave	Sherman south	19	poor	154.19948	naturally_occurring	more than 18.29 m	15.24 to 30.48 cm	SiouxFalls	NA	NA	NA	NA	NA	NA	NA	NA	NA	NA
T2197	01/08/2020	Honeylocust	Gleditsia triacanthos	Sioux Falls	South Dakota	-96.76159384	43.53510438	green_space	1001 S Kiwanis Ave	Sherman south	14	good	121.39108	naturally_occurring	more than 18.29 m	0 to 15.24 cm	SiouxFalls	NA	NA	NA	NA	NA	NA	NA	NA	NA	NA
T2198	01/08/2020	Honeylocust	Gleditsia triacanthos	Sioux Falls	South Dakota	-96.76160601	43.53521334	green_space	1001 S Kiwanis Ave	Sherman south	45	fair	121.39108	naturally_occurring	more than 18.29 m	30.48 to 45.72 cm	SiouxFalls	NA	NA	NA	NA	NA	NA	NA	NA	NA	NA
T2199	01/08/2020	Honeylocust	Gleditsia triacanthos	Sioux Falls	South Dakota	-96.7615435	43.53539658	green_space	1001 S Kiwanis Ave	Sherman south	22	poor	121.39108	naturally_occurring	more than 18.29 m	15.24 to 30.48 cm	SiouxFalls	NA	NA	NA	NA	NA	NA	NA	NA	NA	NA
T2200	01/08/2020	Ashgreen	Fraxinus pennsylvanica	Sioux Falls	South Dakota	-96.76162205	43.5353069	green_space	1001 S Kiwanis Ave	Sherman south	16	fair	127.95276	naturally_occurring	more than 18.29 m	15.24 to 30.48 cm	SiouxFalls	NA	NA	NA	NA	NA	NA	NA	NA	NA	NA
T2201	01/08/2020	Ashgreen	Fraxinus pennsylvanica	Sioux Falls	South Dakota	-96.76179196	43.5353082	green_space	1001 S Kiwanis Ave	Sherman south	15	good	124.67192	naturally_occurring	more than 18.29 m	0 to 15.24 cm	SiouxFalls	NA	NA	NA	NA	NA	NA	NA	NA	NA	NA
T2202	01/08/2020	999	NA	Sioux Falls	South Dakota	-96.76169718	43.53534692	green_space	1001 S Kiwanis Ave	Sherman south	0	NA	0	no_info	NA	NA	SiouxFalls	NA	NA	NA	NA	NA	NA	NA	NA	NA	NA
T2203	01/08/2020	Maplnorway	Acer platanoides	Sioux Falls	South Dakota	-96.76191156	43.53536089	green_space	1001 S Kiwanis Ave	Sherman south	4	poor	55.77428	introduced	more than 18.29 m	0 to 15.24 cm	SiouxFalls	NA	NA	NA	NA	NA	NA	NA	NA	NA	NA
T2204	01/08/2020	Maplnwy columnar	Acer platanoides	Sioux Falls	South Dakota	-96.76195682	43.53545909	green_space	1001 S Kiwanis Ave	Sherman south	11	fair	121.39108	introduced	more than 18.29 m	0 to 15.24 cm	SiouxFalls	NA	NA	NA	NA	NA	NA	NA	NA	NA	NA
T2205	01/08/2020	Maplnorway	Acer platanoides	Sioux Falls	South Dakota	-96.76177882	43.53551267	green_space	1001 S Kiwanis Ave	Sherman south	23	fair	137.79528	introduced	more than 18.29 m	15.24 to 30.48 cm	SiouxFalls	NA	NA	NA	NA	NA	NA	NA	NA	NA	NA
T2206	01/08/2020	Honeylocust	Gleditsia triacanthos	Sioux Falls	South Dakota	-96.76164616	43.53555872	green_space	1001 S Kiwanis Ave	Sherman south	17	fair	134.51444	naturally_occurring	more than 18.29 m	15.24 to 30.48 cm	SiouxFalls	NA	NA	NA	NA	NA	NA	NA	NA	NA	NA
T2207	01/08/2020	Ashgreen	Fraxinus pennsylvanica	Sioux Falls	South Dakota	-96.76155292	43.53551838	green_space	1001 S Kiwanis Ave	Sherman south	20	fair	154.19948	naturally_occurring	more than 18.29 m	15.24 to 30.48 cm	SiouxFalls	NA	NA	NA	NA	NA	NA	NA	NA	NA	NA
T2208	01/08/2020	Maplfrman aut bl	Acer freemanii	Sioux Falls	South Dakota	-96.76151551	43.53566305	green_space	1001 S Kiwanis Ave	Sherman south	8	fair	104.98688	introduced	more than 18.29 m	0 to 15.24 cm	SiouxFalls	NA	NA	NA	NA	NA	NA	NA	NA	NA	NA
T2209	01/08/2020	Honeylocust	Gleditsia triacanthos	Sioux Falls	South Dakota	-96.76151188	43.53579934	green_space	1001 S Kiwanis Ave	Sherman south	21	poor	164.042	naturally_occurring	more than 18.29 m	15.24 to 30.48 cm	SiouxFalls	NA	NA	NA	NA	NA	NA	NA	NA	NA	NA
T2210	01/08/2020	Honeylocust	Gleditsia triacanthos	Sioux Falls	South Dakota	-96.76179158	43.53577036	green_space	1001 S Kiwanis Ave	Sherman south	23	poor	131.2336	naturally_occurring	more than 18.29 m	15.24 to 30.48 cm	SiouxFalls	NA	NA	NA	NA	NA	NA	NA	NA	NA	NA
T2211	01/08/2020	Ashgreen	Fraxinus pennsylvanica	Sioux Falls	South Dakota	-96.76172618	43.53573056	green_space	1001 S Kiwanis Ave	Sherman south	14	fair	144.35696	naturally_occurring	more than 18.29 m	0 to 15.24 cm	SiouxFalls	NA	NA	NA	NA	NA	NA	NA	NA	NA	NA
T2212	01/08/2020	Ashgreen	Fraxinus pennsylvanica	Sioux Falls	South Dakota	-96.76187631	43.53561797	green_space	1001 S Kiwanis Ave	Sherman south	5	good	68.89764	naturally_occurring	more than 18.29 m	0 to 15.24 cm	SiouxFalls	NA	NA	NA	NA	NA	NA	NA	NA	NA	NA
T2213	01/08/2020	Maplsilver	Acer saccharinum	Sioux Falls	South Dakota	-96.76192199	43.53578507	green_space	1001 S Kiwanis Ave	Sherman south	28	fair	150.91864	naturally_occurring	more than 18.29 m	15.24 to 30.48 cm	SiouxFalls	NA	NA	NA	NA	NA	NA	NA	NA	NA	NA
T2214	01/08/2020	Hawthn	Crataegus	Sioux Falls	South Dakota	-96.76214247	43.53588011	green_space	1001 S Kiwanis Ave	Sherman south	23	poor	85.30184	no_info	more than 18.29 m	15.24 to 30.48 cm	SiouxFalls	NA	NA	NA	NA	NA	NA	NA	NA	NA	NA
T2215	01/08/2020	Spruceblk hills	Picea glauca	Sioux Falls	South Dakota	-96.76204225	43.53562705	green_space	1001 S Kiwanis Ave	Sherman south	12	good	144.35696	naturally_occurring	more than 18.29 m	0 to 15.24 cm	SiouxFalls	NA	NA	NA	NA	NA	NA	NA	NA	NA	NA
T2216	01/08/2020	Spruceblk hills	Picea glauca	Sioux Falls	South Dakota	-96.76207929	43.53559773	green_space	1001 S Kiwanis Ave	Sherman south	8	fair	101.70604	naturally_occurring	more than 18.29 m	0 to 15.24 cm	SiouxFalls	NA	NA	NA	NA	NA	NA	NA	NA	NA	NA
T2217	01/08/2020	Maplsugar	Acer saccharum	Sioux Falls	South Dakota	-96.76170599	43.53634906	green_space	1001 S Kiwanis Ave	Sherman south	5	fair	62.33596	naturally_occurring	more than 18.29 m	0 to 15.24 cm	SiouxFalls	NA	NA	NA	NA	NA	NA	NA	NA	NA	NA
T2218	01/08/2020	Maplfreeman	Acer freemanii	Sioux Falls	South Dakota	-96.76158585	43.53648051	green_space	1001 S Kiwanis Ave	Sherman south	11	poor	88.58268	introduced	more than 18.29 m	0 to 15.24 cm	SiouxFalls	NA	NA	NA	NA	NA	NA	NA	NA	NA	NA
T2219	01/08/2020	Ashgreen	Fraxinus pennsylvanica	Sioux Falls	South Dakota	-96.76145076	43.53652973	green_space	1001 S Kiwanis Ave	Sherman south	11	good	88.58268	naturally_occurring	more than 18.29 m	0 to 15.24 cm	SiouxFalls	NA	NA	NA	NA	NA	NA	NA	NA	NA	NA
T2220	01/08/2020	999	NA	Sioux Falls	South Dakota	-96.76159317	43.53638631	green_space	1001 S Kiwanis Ave	Sherman south	0	NA	0	no_info	NA	NA	SiouxFalls	NA	NA	NA	NA	NA	NA	NA	NA	NA	NA
T2221	01/08/2020	Sprucecolorado	Picea pungens	Sioux Falls	South Dakota	-96.76151317	43.53630166	green_space	1001 S Kiwanis Ave	Sherman south	6	good	68.89764	introduced	more than 18.29 m	0 to 15.24 cm	SiouxFalls	NA	NA	NA	NA	NA	NA	NA	NA	NA	NA
T2222	01/08/2020	Sprucecolorado	Picea pungens	Sioux Falls	South Dakota	-96.76143714	43.53630356	green_space	1001 S Kiwanis Ave	Sherman south	7	good	65.6168	introduced	more than 18.29 m	0 to 15.24 cm	SiouxFalls	NA	NA	NA	NA	NA	NA	NA	NA	NA	NA
T2223	01/08/2020	Sprucecolorado	Picea pungens	Sioux Falls	South Dakota	-96.76143943	43.53622362	green_space	1001 S Kiwanis Ave	Sherman south	17	good	118.11024	introduced	more than 18.29 m	15.24 to 30.48 cm	SiouxFalls	NA	NA	NA	NA	NA	NA	NA	NA	NA	NA
T2224	01/08/2020	Ashgreen	Fraxinus pennsylvanica	Sioux Falls	South Dakota	-96.76156189	43.53622468	green_space	1001 S Kiwanis Ave	Sherman south	18	poor	124.67192	naturally_occurring	more than 18.29 m	15.24 to 30.48 cm	SiouxFalls	NA	NA	NA	NA	NA	NA	NA	NA	NA	NA
T2225	01/08/2020	Maplfreeman	Acer freemanii	Sioux Falls	South Dakota	-96.76171718	43.53617283	green_space	1001 S Kiwanis Ave	Sherman south	9	fair	118.11024	introduced	more than 18.29 m	0 to 15.24 cm	SiouxFalls	NA	NA	NA	NA	NA	NA	NA	NA	NA	NA
T2226	01/08/2020	Maplfreeman	Acer freemanii	Sioux Falls	South Dakota	-96.76166496	43.53610733	green_space	1001 S Kiwanis Ave	Sherman south	9	fair	124.67192	introduced	more than 18.29 m	0 to 15.24 cm	SiouxFalls	NA	NA	NA	NA	NA	NA	NA	NA	NA	NA
T2227	01/08/2020	Maplfreeman	Acer freemanii	Sioux Falls	South Dakota	-96.76158515	43.53608541	green_space	1001 S Kiwanis Ave	Sherman south	11	fair	127.95276	introduced	more than 18.29 m	0 to 15.24 cm	SiouxFalls	NA	NA	NA	NA	NA	NA	NA	NA	NA	NA
T2228	01/08/2020	Lindenlittleleaf	Tilia cordata	Sioux Falls	South Dakota	-96.76148183	43.53597819	green_space	1001 S Kiwanis Ave	Sherman south	23	fair	154.19948	introduced	more than 18.29 m	15.24 to 30.48 cm	SiouxFalls	NA	NA	NA	NA	NA	NA	NA	NA	NA	NA
T2229	01/08/2020	Ashgreen	Fraxinus pennsylvanica	Sioux Falls	South Dakota	-96.76162526	43.53597373	green_space	1001 S Kiwanis Ave	Sherman south	6	fair	85.30184	naturally_occurring	more than 18.29 m	0 to 15.24 cm	SiouxFalls	NA	NA	NA	NA	NA	NA	NA	NA	NA	NA
T2230	01/08/2020	Ashgreen	Fraxinus pennsylvanica	Sioux Falls	South Dakota	-96.76179255	43.53593677	green_space	1001 S Kiwanis Ave	Sherman south	15	fair	127.95276	naturally_occurring	more than 18.29 m	0 to 15.24 cm	SiouxFalls	NA	NA	NA	NA	NA	NA	NA	NA	NA	NA
T2231	01/08/2020	Ashgreen	Fraxinus pennsylvanica	Sioux Falls	South Dakota	-96.7624521	43.53601222	green_space	1001 S Kiwanis Ave	Sherman south	11	fair	137.79528	naturally_occurring	more than 18.29 m	0 to 15.24 cm	SiouxFalls	NA	NA	NA	NA	NA	NA	NA	NA	NA	NA
T2232	01/08/2020	White mulberry	Morus alba	Sioux Falls	South Dakota	-96.76251893	43.5359888	green_space	1001 S Kiwanis Ave	Sherman south	19	poor	124.67192	introduced	more than 18.29 m	15.24 to 30.48 cm	SiouxFalls	NA	NA	NA	NA	NA	NA	NA	NA	NA	NA
T2233	01/08/2020	Ashgreen	Fraxinus pennsylvanica	Sioux Falls	South Dakota	-96.76258306	43.53595783	green_space	1001 S Kiwanis Ave	Sherman south	18	fair	167.32284	naturally_occurring	more than 18.29 m	15.24 to 30.48 cm	SiouxFalls	NA	NA	NA	NA	NA	NA	NA	NA	NA	NA
T2234	01/08/2020	Hackberrycommon	Celtis occidentalis	Sioux Falls	South Dakota	-96.76261832	43.5359549	green_space	1001 S Kiwanis Ave	Sherman south	17	poor	157.48032	naturally_occurring	more than 18.29 m	15.24 to 30.48 cm	SiouxFalls	NA	NA	NA	NA	NA	NA	NA	NA	NA	NA
T2235	01/08/2020	Hackberrycommon	Celtis occidentalis	Sioux Falls	South Dakota	-96.76255616	43.53597305	green_space	1001 S Kiwanis Ave	Sherman south	8	good	98.4252	naturally_occurring	more than 18.29 m	0 to 15.24 cm	SiouxFalls	NA	NA	NA	NA	NA	NA	NA	NA	NA	NA
T2236	01/08/2020	Hackberrycommon	Celtis occidentalis	Sioux Falls	South Dakota	-96.76268178	43.53598181	green_space	1001 S Kiwanis Ave	Sherman south	8	good	98.4252	naturally_occurring	more than 18.29 m	0 to 15.24 cm	SiouxFalls	NA	NA	NA	NA	NA	NA	NA	NA	NA	NA
T2237	01/08/2020	Ashgreen	Fraxinus pennsylvanica	Sioux Falls	South Dakota	-96.76267918	43.5359663	green_space	1001 S Kiwanis Ave	Sherman south	23	poor	150.91864	naturally_occurring	more than 18.29 m	15.24 to 30.48 cm	SiouxFalls	NA	NA	NA	NA	NA	NA	NA	NA	NA	NA
T2238	01/08/2020	White mulberry	Morus alba	Sioux Falls	South Dakota	-96.76276384	43.53593684	green_space	1001 S Kiwanis Ave	Sherman south	35	poor	160.76116	introduced	more than 18.29 m	30.48 to 45.72 cm	SiouxFalls	NA	NA	NA	NA	NA	NA	NA	NA	NA	NA
T2239	01/08/2020	Maplboxelder	Acer negundo	Sioux Falls	South Dakota	-96.7628461	43.53593443	green_space	1001 S Kiwanis Ave	Sherman south	28	poor	173.88452	naturally_occurring	more than 18.29 m	15.24 to 30.48 cm	SiouxFalls	NA	NA	NA	NA	NA	NA	NA	NA	NA	NA
T2240	01/08/2020	Hackberrycommon	Celtis occidentalis	Sioux Falls	South Dakota	-96.76284182	43.53592868	green_space	1001 S Kiwanis Ave	Sherman south	10	poor	147.6378	naturally_occurring	more than 18.29 m	0 to 15.24 cm	SiouxFalls	NA	NA	NA	NA	NA	NA	NA	NA	NA	NA
T2241	01/08/2020	White mulberry	Morus alba	Sioux Falls	South Dakota	-96.76283616	43.53593781	green_space	1001 S Kiwanis Ave	Sherman south	41	poor	147.6378	introduced	more than 18.29 m	30.48 to 45.72 cm	SiouxFalls	NA	NA	NA	NA	NA	NA	NA	NA	NA	NA
T2242	01/08/2020	Ashgreen	Fraxinus pennsylvanica	Sioux Falls	South Dakota	-96.76283371	43.53592418	green_space	1001 S Kiwanis Ave	Sherman south	8	poor	114.8294	naturally_occurring	more than 18.29 m	0 to 15.24 cm	SiouxFalls	NA	NA	NA	NA	NA	NA	NA	NA	NA	NA
T2243	01/08/2020	Ashgreen	Fraxinus pennsylvanica	Sioux Falls	South Dakota	-96.7634057	43.53575086	green_space	1001 S Kiwanis Ave	Sherman south	27	fair	190.28872	naturally_occurring	more than 18.29 m	15.24 to 30.48 cm	SiouxFalls	NA	NA	NA	NA	NA	NA	NA	NA	NA	NA
T2244	01/08/2020	Sprucecolorado	Picea pungens	Sioux Falls	South Dakota	-96.7631567	43.53559494	green_space	1001 S Kiwanis Ave	Sherman south	18	poor	157.48032	introduced	more than 18.29 m	15.24 to 30.48 cm	SiouxFalls	NA	NA	NA	NA	NA	NA	NA	NA	NA	NA
T2245	01/08/2020	Sprucecolorado	Picea pungens	Sioux Falls	South Dakota	-96.76304797	43.53561526	green_space	1001 S Kiwanis Ave	Sherman south	19	fair	196.8504	introduced	more than 18.29 m	15.24 to 30.48 cm	SiouxFalls	NA	NA	NA	NA	NA	NA	NA	NA	NA	NA
T2246	01/08/2020	Sprucecolorado	Picea pungens	Sioux Falls	South Dakota	-96.7630414	43.53567365	green_space	1001 S Kiwanis Ave	Sherman south	20	fair	203.41208	introduced	more than 18.29 m	15.24 to 30.48 cm	SiouxFalls	NA	NA	NA	NA	NA	NA	NA	NA	NA	NA
T2247	01/08/2020	Sprucecolorado	Picea pungens	Sioux Falls	South Dakota	-96.76292995	43.53567788	green_space	1001 S Kiwanis Ave	Sherman south	24	fair	187.00788	introduced	more than 18.29 m	15.24 to 30.48 cm	SiouxFalls	NA	NA	NA	NA	NA	NA	NA	NA	NA	NA
T2248	01/08/2020	Sprucecolorado	Picea pungens	Sioux Falls	South Dakota	-96.76297335	43.53557692	green_space	1001 S Kiwanis Ave	Sherman south	20	fair	170.60368	introduced	more than 18.29 m	15.24 to 30.48 cm	SiouxFalls	NA	NA	NA	NA	NA	NA	NA	NA	NA	NA
T2249	01/08/2020	Sprucecolorado	Picea pungens	Sioux Falls	South Dakota	-96.76290529	43.53536155	green_space	1001 S Kiwanis Ave	Sherman south	18	poor	173.88452	introduced	more than 18.29 m	15.24 to 30.48 cm	SiouxFalls	NA	NA	NA	NA	NA	NA	NA	NA	NA	NA
T2250	01/08/2020	Sprucecolorado	Picea pungens	Sioux Falls	South Dakota	-96.7628667	43.53523953	green_space	1001 S Kiwanis Ave	Sherman south	23	poor	134.51444	introduced	more than 18.29 m	15.24 to 30.48 cm	SiouxFalls	NA	NA	NA	NA	NA	NA	NA	NA	NA	NA
[truncated: 61,341 more rows]
