# Supplementary material for: Species clustering, climate effects, and introduced species in 5 million city trees across 63 US cities
Source: eLife. 2022 Sep 27;11:e77891. doi: 10.7554/eLife.77891 (PMC9578703; doi:10.7554/eLife.77891)
Supplement: Figure 1—source data 1. — This zipped file includes all of the cleaned data used in the study (63 spreadsheets, one for each city, where each row is a tree). It is available on Dryad at https://doi.org/10.5061/dryad.2jm63xsrf. [file elife-77891-fig1-data1.zip › NewOrleans_Final_2022-06-18.csv]

common_name	scientific_name	city	state	native	greater_metro	city_ID	tree_ID	planted_date	most_recent_observation	retired_date	most_recent_observation_type	longitude_coordinate	latitude_coordinate	location_type	zipcode	address	neighborhood	location_name	ward	district	overhead_utility	diameter_breast_height_CM	condition	height_M	height_binned_M	diameter_breast_height_binned_CM	percent_population
Fraser fir	Abies fraseri	New Orleans	Louisiana	introduced	NewOrleans	NA	NA	NA	NA	NA	NA	NA	NA	NA	NA	NA	NA	NA	NA	NA	NA	NA	NA	NA	NA	NA	NA
Fraser fir	Abies fraseri	New Orleans	Louisiana	introduced	NewOrleans	NA	NA	NA	NA	NA	NA	NA	NA	NA	NA	NA	NA	NA	NA	NA	NA	NA	NA	NA	NA	NA	NA
River wattle	Acacia cognata	New Orleans	Louisiana	introduced	NewOrleans	NA	NA	NA	NA	NA	NA	NA	NA	NA	NA	NA	NA	NA	NA	NA	NA	NA	NA	NA	NA	NA	NA
Silver wattle	Acacia dealbata	New Orleans	Louisiana	introduced	NewOrleans	NA	NA	NA	NA	NA	NA	NA	NA	NA	NA	NA	NA	NA	NA	NA	NA	NA	NA	NA	NA	NA	NA
Silver wattle	Acacia dealbata	New Orleans	Louisiana	introduced	NewOrleans	NA	NA	NA	NA	NA	NA	NA	NA	NA	NA	NA	NA	NA	NA	NA	NA	NA	NA	NA	NA	NA	NA
Silver wattle	Acacia dealbata	New Orleans	Louisiana	introduced	NewOrleans	NA	NA	NA	NA	NA	NA	NA	NA	NA	NA	NA	NA	NA	NA	NA	NA	NA	NA	NA	NA	NA	NA
Silver wattle	Acacia dealbata	New Orleans	Louisiana	introduced	NewOrleans	NA	NA	NA	NA	NA	NA	NA	NA	NA	NA	NA	NA	NA	NA	NA	NA	NA	NA	NA	NA	NA	NA
Sweet acacia	Acacia farnesiana	New Orleans	Louisiana	no_info	NewOrleans	NA	NA	NA	NA	NA	NA	NA	NA	NA	NA	NA	NA	NA	NA	NA	NA	NA	NA	NA	NA	NA	NA
Sweet acacia	Acacia farnesiana	New Orleans	Louisiana	no_info	NewOrleans	NA	NA	NA	NA	NA	NA	NA	NA	NA	NA	NA	NA	NA	NA	NA	NA	NA	NA	NA	NA	NA	NA
Sweet acacia	Acacia farnesiana	New Orleans	Louisiana	no_info	NewOrleans	NA	NA	NA	NA	NA	NA	NA	NA	NA	NA	NA	NA	NA	NA	NA	NA	NA	NA	NA	NA	NA	NA
Sweet acacia	Acacia farnesiana	New Orleans	Louisiana	no_info	NewOrleans	NA	NA	NA	NA	NA	NA	NA	NA	NA	NA	NA	NA	NA	NA	NA	NA	NA	NA	NA	NA	NA	NA
Sweet acacia	Acacia farnesiana	New Orleans	Louisiana	no_info	NewOrleans	NA	NA	NA	NA	NA	NA	NA	NA	NA	NA	NA	NA	NA	NA	NA	NA	NA	NA	NA	NA	NA	NA
Acacia species	Acacia	New Orleans	Louisiana	no_info	NewOrleans	NA	NA	NA	NA	NA	NA	NA	NA	NA	NA	NA	NA	NA	NA	NA	NA	NA	NA	NA	NA	NA	NA
Pineapple guava	Acca sellowiana	New Orleans	Louisiana	introduced	NewOrleans	NA	NA	NA	NA	NA	NA	NA	NA	NA	NA	NA	NA	NA	NA	NA	NA	NA	NA	NA	NA	NA	NA
Pineapple guava	Acca sellowiana	New Orleans	Louisiana	introduced	NewOrleans	NA	NA	NA	NA	NA	NA	NA	NA	NA	NA	NA	NA	NA	NA	NA	NA	NA	NA	NA	NA	NA	NA
Pineapple guava	Acca sellowiana	New Orleans	Louisiana	introduced	NewOrleans	NA	NA	NA	NA	NA	NA	NA	NA	NA	NA	NA	NA	NA	NA	NA	NA	NA	NA	NA	NA	NA	NA
Pineapple guava	Acca sellowiana	New Orleans	Louisiana	introduced	NewOrleans	NA	NA	NA	NA	NA	NA	NA	NA	NA	NA	NA	NA	NA	NA	NA	NA	NA	NA	NA	NA	NA	NA
Pineapple guava	Acca sellowiana	New Orleans	Louisiana	introduced	NewOrleans	NA	NA	NA	NA	NA	NA	NA	NA	NA	NA	NA	NA	NA	NA	NA	NA	NA	NA	NA	NA	NA	NA
Pineapple guava	Acca sellowiana	New Orleans	Louisiana	introduced	NewOrleans	NA	NA	NA	NA	NA	NA	NA	NA	NA	NA	NA	NA	NA	NA	NA	NA	NA	NA	NA	NA	NA	NA
Pineapple guava	Acca sellowiana	New Orleans	Louisiana	introduced	NewOrleans	NA	NA	NA	NA	NA	NA	NA	NA	NA	NA	NA	NA	NA	NA	NA	NA	NA	NA	NA	NA	NA	NA
Pineapple guava	Acca sellowiana	New Orleans	Louisiana	introduced	NewOrleans	NA	NA	NA	NA	NA	NA	NA	NA	NA	NA	NA	NA	NA	NA	NA	NA	NA	NA	NA	NA	NA	NA
Pineapple guava	Acca sellowiana	New Orleans	Louisiana	introduced	NewOrleans	NA	NA	NA	NA	NA	NA	NA	NA	NA	NA	NA	NA	NA	NA	NA	NA	NA	NA	NA	NA	NA	NA
Pineapple guava	Acca sellowiana	New Orleans	Louisiana	introduced	NewOrleans	NA	NA	NA	NA	NA	NA	NA	NA	NA	NA	NA	NA	NA	NA	NA	NA	NA	NA	NA	NA	NA	NA
Trident maple	Acer buergerianum	New Orleans	Louisiana	introduced	NewOrleans	NA	NA	NA	NA	NA	NA	NA	NA	NA	NA	NA	NA	NA	NA	NA	NA	NA	NA	NA	NA	NA	NA
Trident maple	Acer buergerianum	New Orleans	Louisiana	introduced	NewOrleans	NA	NA	NA	NA	NA	NA	NA	NA	NA	NA	NA	NA	NA	NA	NA	NA	NA	NA	NA	NA	NA	NA
Trident maple	Acer buergerianum	New Orleans	Louisiana	introduced	NewOrleans	NA	NA	NA	NA	NA	NA	NA	NA	NA	NA	NA	NA	NA	NA	NA	NA	NA	NA	NA	NA	NA	NA
Trident maple	Acer buergerianum	New Orleans	Louisiana	introduced	NewOrleans	NA	NA	NA	NA	NA	NA	NA	NA	NA	NA	NA	NA	NA	NA	NA	NA	NA	NA	NA	NA	NA	NA
Trident maple	Acer buergerianum	New Orleans	Louisiana	introduced	NewOrleans	NA	NA	NA	NA	NA	NA	NA	NA	NA	NA	NA	NA	NA	NA	NA	NA	NA	NA	NA	NA	NA	NA
Trident maple	Acer buergerianum	New Orleans	Louisiana	introduced	NewOrleans	NA	NA	NA	NA	NA	NA	NA	NA	NA	NA	NA	NA	NA	NA	NA	NA	NA	NA	NA	NA	NA	NA
Trident maple	Acer buergerianum	New Orleans	Louisiana	introduced	NewOrleans	NA	NA	NA	NA	NA	NA	NA	NA	NA	NA	NA	NA	NA	NA	NA	NA	NA	NA	NA	NA	NA	NA
Trident maple	Acer buergerianum	New Orleans	Louisiana	introduced	NewOrleans	NA	NA	NA	NA	NA	NA	NA	NA	NA	NA	NA	NA	NA	NA	NA	NA	NA	NA	NA	NA	NA	NA
Trident maple	Acer buergerianum	New Orleans	Louisiana	introduced	NewOrleans	NA	NA	NA	NA	NA	NA	NA	NA	NA	NA	NA	NA	NA	NA	NA	NA	NA	NA	NA	NA	NA	NA
Trident maple	Acer buergerianum	New Orleans	Louisiana	introduced	NewOrleans	NA	NA	NA	NA	NA	NA	NA	NA	NA	NA	NA	NA	NA	NA	NA	NA	NA	NA	NA	NA	NA	NA
Trident maple	Acer buergerianum	New Orleans	Louisiana	introduced	NewOrleans	NA	NA	NA	NA	NA	NA	NA	NA	NA	NA	NA	NA	NA	NA	NA	NA	NA	NA	NA	NA	NA	NA
Trident maple	Acer buergerianum	New Orleans	Louisiana	introduced	NewOrleans	NA	NA	NA	NA	NA	NA	NA	NA	NA	NA	NA	NA	NA	NA	NA	NA	NA	NA	NA	NA	NA	NA
Trident maple	Acer buergerianum	New Orleans	Louisiana	introduced	NewOrleans	NA	NA	NA	NA	NA	NA	NA	NA	NA	NA	NA	NA	NA	NA	NA	NA	NA	NA	NA	NA	NA	NA
Trident maple	Acer buergerianum	New Orleans	Louisiana	introduced	NewOrleans	NA	NA	NA	NA	NA	NA	NA	NA	NA	NA	NA	NA	NA	NA	NA	NA	NA	NA	NA	NA	NA	NA
Trident maple	Acer buergerianum	New Orleans	Louisiana	introduced	NewOrleans	NA	NA	NA	NA	NA	NA	NA	NA	NA	NA	NA	NA	NA	NA	NA	NA	NA	NA	NA	NA	NA	NA
Trident maple	Acer buergerianum	New Orleans	Louisiana	introduced	NewOrleans	NA	NA	NA	NA	NA	NA	NA	NA	NA	NA	NA	NA	NA	NA	NA	NA	NA	NA	NA	NA	NA	NA
Trident maple	Acer buergerianum	New Orleans	Louisiana	introduced	NewOrleans	NA	NA	NA	NA	NA	NA	NA	NA	NA	NA	NA	NA	NA	NA	NA	NA	NA	NA	NA	NA	NA	NA
Trident maple	Acer buergerianum	New Orleans	Louisiana	introduced	NewOrleans	NA	NA	NA	NA	NA	NA	NA	NA	NA	NA	NA	NA	NA	NA	NA	NA	NA	NA	NA	NA	NA	NA
Trident maple	Acer buergerianum	New Orleans	Louisiana	introduced	NewOrleans	NA	NA	NA	NA	NA	NA	NA	NA	NA	NA	NA	NA	NA	NA	NA	NA	NA	NA	NA	NA	NA	NA
Trident maple	Acer buergerianum	New Orleans	Louisiana	introduced	NewOrleans	NA	NA	NA	NA	NA	NA	NA	NA	NA	NA	NA	NA	NA	NA	NA	NA	NA	NA	NA	NA	NA	NA
Trident maple	Acer buergerianum	New Orleans	Louisiana	introduced	NewOrleans	NA	NA	NA	NA	NA	NA	NA	NA	NA	NA	NA	NA	NA	NA	NA	NA	NA	NA	NA	NA	NA	NA
Trident maple	Acer buergerianum	New Orleans	Louisiana	introduced	NewOrleans	NA	NA	NA	NA	NA	NA	NA	NA	NA	NA	NA	NA	NA	NA	NA	NA	NA	NA	NA	NA	NA	NA
Trident maple	Acer buergerianum	New Orleans	Louisiana	introduced	NewOrleans	NA	NA	NA	NA	NA	NA	NA	NA	NA	NA	NA	NA	NA	NA	NA	NA	NA	NA	NA	NA	NA	NA
Trident maple	Acer buergerianum	New Orleans	Louisiana	introduced	NewOrleans	NA	NA	NA	NA	NA	NA	NA	NA	NA	NA	NA	NA	NA	NA	NA	NA	NA	NA	NA	NA	NA	NA
Trident maple	Acer buergerianum	New Orleans	Louisiana	introduced	NewOrleans	NA	NA	NA	NA	NA	NA	NA	NA	NA	NA	NA	NA	NA	NA	NA	NA	NA	NA	NA	NA	NA	NA
Amur maple	Acer ginnala	New Orleans	Louisiana	introduced	NewOrleans	NA	NA	NA	NA	NA	NA	NA	NA	NA	NA	NA	NA	NA	NA	NA	NA	NA	NA	NA	NA	NA	NA
Amur maple	Acer ginnala	New Orleans	Louisiana	introduced	NewOrleans	NA	NA	NA	NA	NA	NA	NA	NA	NA	NA	NA	NA	NA	NA	NA	NA	NA	NA	NA	NA	NA	NA
Box elder	Acer negundo	New Orleans	Louisiana	naturally_occurring	NewOrleans	NA	NA	NA	NA	NA	NA	NA	NA	NA	NA	NA	NA	NA	NA	NA	NA	NA	NA	NA	NA	NA	NA
Box elder	Acer negundo	New Orleans	Louisiana	naturally_occurring	NewOrleans	NA	NA	NA	NA	NA	NA	NA	NA	NA	NA	NA	NA	NA	NA	NA	NA	NA	NA	NA	NA	NA	NA
Box elder	Acer negundo	New Orleans	Louisiana	naturally_occurring	NewOrleans	NA	NA	NA	NA	NA	NA	NA	NA	NA	NA	NA	NA	NA	NA	NA	NA	NA	NA	NA	NA	NA	NA
Box elder	Acer negundo	New Orleans	Louisiana	naturally_occurring	NewOrleans	NA	NA	NA	NA	NA	NA	NA	NA	NA	NA	NA	NA	NA	NA	NA	NA	NA	NA	NA	NA	NA	NA
Box elder	Acer negundo	New Orleans	Louisiana	naturally_occurring	NewOrleans	NA	NA	NA	NA	NA	NA	NA	NA	NA	NA	NA	NA	NA	NA	NA	NA	NA	NA	NA	NA	NA	NA
Box elder	Acer negundo	New Orleans	Louisiana	naturally_occurring	NewOrleans	NA	NA	NA	NA	NA	NA	NA	NA	NA	NA	NA	NA	NA	NA	NA	NA	NA	NA	NA	NA	NA	NA
Box elder	Acer negundo	New Orleans	Louisiana	naturally_occurring	NewOrleans	NA	NA	NA	NA	NA	NA	NA	NA	NA	NA	NA	NA	NA	NA	NA	NA	NA	NA	NA	NA	NA	NA
Box elder	Acer negundo	New Orleans	Louisiana	naturally_occurring	NewOrleans	NA	NA	NA	NA	NA	NA	NA	NA	NA	NA	NA	NA	NA	NA	NA	NA	NA	NA	NA	NA	NA	NA
Box elder	Acer negundo	New Orleans	Louisiana	naturally_occurring	NewOrleans	NA	NA	NA	NA	NA	NA	NA	NA	NA	NA	NA	NA	NA	NA	NA	NA	NA	NA	NA	NA	NA	NA
Box elder	Acer negundo	New Orleans	Louisiana	naturally_occurring	NewOrleans	NA	NA	NA	NA	NA	NA	NA	NA	NA	NA	NA	NA	NA	NA	NA	NA	NA	NA	NA	NA	NA	NA
Box elder	Acer negundo	New Orleans	Louisiana	naturally_occurring	NewOrleans	NA	NA	NA	NA	NA	NA	NA	NA	NA	NA	NA	NA	NA	NA	NA	NA	NA	NA	NA	NA	NA	NA
Box elder	Acer negundo	New Orleans	Louisiana	naturally_occurring	NewOrleans	NA	NA	NA	NA	NA	NA	NA	NA	NA	NA	NA	NA	NA	NA	NA	NA	NA	NA	NA	NA	NA	NA
Box elder	Acer negundo	New Orleans	Louisiana	naturally_occurring	NewOrleans	NA	NA	NA	NA	NA	NA	NA	NA	NA	NA	NA	NA	NA	NA	NA	NA	NA	NA	NA	NA	NA	NA
Box elder	Acer negundo	New Orleans	Louisiana	naturally_occurring	NewOrleans	NA	NA	NA	NA	NA	NA	NA	NA	NA	NA	NA	NA	NA	NA	NA	NA	NA	NA	NA	NA	NA	NA
Box elder	Acer negundo	New Orleans	Louisiana	naturally_occurring	NewOrleans	NA	NA	NA	NA	NA	NA	NA	NA	NA	NA	NA	NA	NA	NA	NA	NA	NA	NA	NA	NA	NA	NA
Box elder	Acer negundo	New Orleans	Louisiana	naturally_occurring	NewOrleans	NA	NA	NA	NA	NA	NA	NA	NA	NA	NA	NA	NA	NA	NA	NA	NA	NA	NA	NA	NA	NA	NA
Box elder	Acer negundo	New Orleans	Louisiana	naturally_occurring	NewOrleans	NA	NA	NA	NA	NA	NA	NA	NA	NA	NA	NA	NA	NA	NA	NA	NA	NA	NA	NA	NA	NA	NA
Box elder	Acer negundo	New Orleans	Louisiana	naturally_occurring	NewOrleans	NA	NA	NA	NA	NA	NA	NA	NA	NA	NA	NA	NA	NA	NA	NA	NA	NA	NA	NA	NA	NA	NA
Box elder	Acer negundo	New Orleans	Louisiana	naturally_occurring	NewOrleans	NA	NA	NA	NA	NA	NA	NA	NA	NA	NA	NA	NA	NA	NA	NA	NA	NA	NA	NA	NA	NA	NA
Japanese maple	Acer palmatum	New Orleans	Louisiana	introduced	NewOrleans	NA	NA	NA	NA	NA	NA	NA	NA	NA	NA	NA	NA	NA	NA	NA	NA	NA	NA	NA	NA	NA	NA
Japanese maple	Acer palmatum	New Orleans	Louisiana	introduced	NewOrleans	NA	NA	NA	NA	NA	NA	NA	NA	NA	NA	NA	NA	NA	NA	NA	NA	NA	NA	NA	NA	NA	NA
Japanese maple	Acer palmatum	New Orleans	Louisiana	introduced	NewOrleans	NA	NA	NA	NA	NA	NA	NA	NA	NA	NA	NA	NA	NA	NA	NA	NA	NA	NA	NA	NA	NA	NA
Japanese maple	Acer palmatum	New Orleans	Louisiana	introduced	NewOrleans	NA	NA	NA	NA	NA	NA	NA	NA	NA	NA	NA	NA	NA	NA	NA	NA	NA	NA	NA	NA	NA	NA
Japanese maple	Acer palmatum	New Orleans	Louisiana	introduced	NewOrleans	NA	NA	NA	NA	NA	NA	NA	NA	NA	NA	NA	NA	NA	NA	NA	NA	NA	NA	NA	NA	NA	NA
Japanese maple	Acer palmatum	New Orleans	Louisiana	introduced	NewOrleans	NA	NA	NA	NA	NA	NA	NA	NA	NA	NA	NA	NA	NA	NA	NA	NA	NA	NA	NA	NA	NA	NA
Japanese maple	Acer palmatum	New Orleans	Louisiana	introduced	NewOrleans	NA	NA	NA	NA	NA	NA	NA	NA	NA	NA	NA	NA	NA	NA	NA	NA	NA	NA	NA	NA	NA	NA
Japanese maple	Acer palmatum	New Orleans	Louisiana	introduced	NewOrleans	NA	NA	NA	NA	NA	NA	NA	NA	NA	NA	NA	NA	NA	NA	NA	NA	NA	NA	NA	NA	NA	NA
Japanese maple	Acer palmatum	New Orleans	Louisiana	introduced	NewOrleans	NA	NA	NA	NA	NA	NA	NA	NA	NA	NA	NA	NA	NA	NA	NA	NA	NA	NA	NA	NA	NA	NA
Japanese maple	Acer palmatum	New Orleans	Louisiana	introduced	NewOrleans	NA	NA	NA	NA	NA	NA	NA	NA	NA	NA	NA	NA	NA	NA	NA	NA	NA	NA	NA	NA	NA	NA
Japanese maple	Acer palmatum	New Orleans	Louisiana	introduced	NewOrleans	NA	NA	NA	NA	NA	NA	NA	NA	NA	NA	NA	NA	NA	NA	NA	NA	NA	NA	NA	NA	NA	NA
Japanese maple	Acer palmatum	New Orleans	Louisiana	introduced	NewOrleans	NA	NA	NA	NA	NA	NA	NA	NA	NA	NA	NA	NA	NA	NA	NA	NA	NA	NA	NA	NA	NA	NA
Japanese maple	Acer palmatum	New Orleans	Louisiana	introduced	NewOrleans	NA	NA	NA	NA	NA	NA	NA	NA	NA	NA	NA	NA	NA	NA	NA	NA	NA	NA	NA	NA	NA	NA
Japanese maple	Acer palmatum	New Orleans	Louisiana	introduced	NewOrleans	NA	NA	NA	NA	NA	NA	NA	NA	NA	NA	NA	NA	NA	NA	NA	NA	NA	NA	NA	NA	NA	NA
Japanese maple	Acer palmatum	New Orleans	Louisiana	introduced	NewOrleans	NA	NA	NA	NA	NA	NA	NA	NA	NA	NA	NA	NA	NA	NA	NA	NA	NA	NA	NA	NA	NA	NA
Japanese maple	Acer palmatum	New Orleans	Louisiana	introduced	NewOrleans	NA	NA	NA	NA	NA	NA	NA	NA	NA	NA	NA	NA	NA	NA	NA	NA	NA	NA	NA	NA	NA	NA
Japanese maple	Acer palmatum	New Orleans	Louisiana	introduced	NewOrleans	NA	NA	NA	NA	NA	NA	NA	NA	NA	NA	NA	NA	NA	NA	NA	NA	NA	NA	NA	NA	NA	NA
Japanese maple	Acer palmatum	New Orleans	Louisiana	introduced	NewOrleans	NA	NA	NA	NA	NA	NA	NA	NA	NA	NA	NA	NA	NA	NA	NA	NA	NA	NA	NA	NA	NA	NA
Japanese maple	Acer palmatum	New Orleans	Louisiana	introduced	NewOrleans	NA	NA	NA	NA	NA	NA	NA	NA	NA	NA	NA	NA	NA	NA	NA	NA	NA	NA	NA	NA	NA	NA
Japanese maple	Acer palmatum	New Orleans	Louisiana	introduced	NewOrleans	NA	NA	NA	NA	NA	NA	NA	NA	NA	NA	NA	NA	NA	NA	NA	NA	NA	NA	NA	NA	NA	NA
Japanese maple	Acer palmatum	New Orleans	Louisiana	introduced	NewOrleans	NA	NA	NA	NA	NA	NA	NA	NA	NA	NA	NA	NA	NA	NA	NA	NA	NA	NA	NA	NA	NA	NA
Japanese maple	Acer palmatum	New Orleans	Louisiana	introduced	NewOrleans	NA	NA	NA	NA	NA	NA	NA	NA	NA	NA	NA	NA	NA	NA	NA	NA	NA	NA	NA	NA	NA	NA
Japanese maple	Acer palmatum	New Orleans	Louisiana	introduced	NewOrleans	NA	NA	NA	NA	NA	NA	NA	NA	NA	NA	NA	NA	NA	NA	NA	NA	NA	NA	NA	NA	NA	NA
Japanese maple	Acer palmatum	New Orleans	Louisiana	introduced	NewOrleans	NA	NA	NA	NA	NA	NA	NA	NA	NA	NA	NA	NA	NA	NA	NA	NA	NA	NA	NA	NA	NA	NA
Japanese maple	Acer palmatum	New Orleans	Louisiana	introduced	NewOrleans	NA	NA	NA	NA	NA	NA	NA	NA	NA	NA	NA	NA	NA	NA	NA	NA	NA	NA	NA	NA	NA	NA
Japanese maple	Acer palmatum	New Orleans	Louisiana	introduced	NewOrleans	NA	NA	NA	NA	NA	NA	NA	NA	NA	NA	NA	NA	NA	NA	NA	NA	NA	NA	NA	NA	NA	NA
Japanese maple	Acer palmatum	New Orleans	Louisiana	introduced	NewOrleans	NA	NA	NA	NA	NA	NA	NA	NA	NA	NA	NA	NA	NA	NA	NA	NA	NA	NA	NA	NA	NA	NA
Japanese maple	Acer palmatum	New Orleans	Louisiana	introduced	NewOrleans	NA	NA	NA	NA	NA	NA	NA	NA	NA	NA	NA	NA	NA	NA	NA	NA	NA	NA	NA	NA	NA	NA
Japanese maple	Acer palmatum	New Orleans	Louisiana	introduced	NewOrleans	NA	NA	NA	NA	NA	NA	NA	NA	NA	NA	NA	NA	NA	NA	NA	NA	NA	NA	NA	NA	NA	NA
Japanese maple	Acer palmatum	New Orleans	Louisiana	introduced	NewOrleans	NA	NA	NA	NA	NA	NA	NA	NA	NA	NA	NA	NA	NA	NA	NA	NA	NA	NA	NA	NA	NA	NA
Japanese maple	Acer palmatum	New Orleans	Louisiana	introduced	NewOrleans	NA	NA	NA	NA	NA	NA	NA	NA	NA	NA	NA	NA	NA	NA	NA	NA	NA	NA	NA	NA	NA	NA
Japanese maple	Acer palmatum	New Orleans	Louisiana	introduced	NewOrleans	NA	NA	NA	NA	NA	NA	NA	NA	NA	NA	NA	NA	NA	NA	NA	NA	NA	NA	NA	NA	NA	NA
Japanese maple	Acer palmatum	New Orleans	Louisiana	introduced	NewOrleans	NA	NA	NA	NA	NA	NA	NA	NA	NA	NA	NA	NA	NA	NA	NA	NA	NA	NA	NA	NA	NA	NA
Japanese maple	Acer palmatum	New Orleans	Louisiana	introduced	NewOrleans	NA	NA	NA	NA	NA	NA	NA	NA	NA	NA	NA	NA	NA	NA	NA	NA	NA	NA	NA	NA	NA	NA
Japanese maple	Acer palmatum	New Orleans	Louisiana	introduced	NewOrleans	NA	NA	NA	NA	NA	NA	NA	NA	NA	NA	NA	NA	NA	NA	NA	NA	NA	NA	NA	NA	NA	NA
Japanese maple	Acer palmatum	New Orleans	Louisiana	introduced	NewOrleans	NA	NA	NA	NA	NA	NA	NA	NA	NA	NA	NA	NA	NA	NA	NA	NA	NA	NA	NA	NA	NA	NA
Japanese maple	Acer palmatum	New Orleans	Louisiana	introduced	NewOrleans	NA	NA	NA	NA	NA	NA	NA	NA	NA	NA	NA	NA	NA	NA	NA	NA	NA	NA	NA	NA	NA	NA
Japanese maple	Acer palmatum	New Orleans	Louisiana	introduced	NewOrleans	NA	NA	NA	NA	NA	NA	NA	NA	NA	NA	NA	NA	NA	NA	NA	NA	NA	NA	NA	NA	NA	NA
Japanese maple	Acer palmatum	New Orleans	Louisiana	introduced	NewOrleans	NA	NA	NA	NA	NA	NA	NA	NA	NA	NA	NA	NA	NA	NA	NA	NA	NA	NA	NA	NA	NA	NA
Japanese maple	Acer palmatum	New Orleans	Louisiana	introduced	NewOrleans	NA	NA	NA	NA	NA	NA	NA	NA	NA	NA	NA	NA	NA	NA	NA	NA	NA	NA	NA	NA	NA	NA
Japanese maple	Acer palmatum	New Orleans	Louisiana	introduced	NewOrleans	NA	NA	NA	NA	NA	NA	NA	NA	NA	NA	NA	NA	NA	NA	NA	NA	NA	NA	NA	NA	NA	NA
Japanese maple	Acer palmatum	New Orleans	Louisiana	introduced	NewOrleans	NA	NA	NA	NA	NA	NA	NA	NA	NA	NA	NA	NA	NA	NA	NA	NA	NA	NA	NA	NA	NA	NA
Japanese maple	Acer palmatum	New Orleans	Louisiana	introduced	NewOrleans	NA	NA	NA	NA	NA	NA	NA	NA	NA	NA	NA	NA	NA	NA	NA	NA	NA	NA	NA	NA	NA	NA
Japanese maple	Acer palmatum	New Orleans	Louisiana	introduced	NewOrleans	NA	NA	NA	NA	NA	NA	NA	NA	NA	NA	NA	NA	NA	NA	NA	NA	NA	NA	NA	NA	NA	NA
Japanese maple	Acer palmatum	New Orleans	Louisiana	introduced	NewOrleans	NA	NA	NA	NA	NA	NA	NA	NA	NA	NA	NA	NA	NA	NA	NA	NA	NA	NA	NA	NA	NA	NA
Japanese maple	Acer palmatum	New Orleans	Louisiana	introduced	NewOrleans	NA	NA	NA	NA	NA	NA	NA	NA	NA	NA	NA	NA	NA	NA	NA	NA	NA	NA	NA	NA	NA	NA
Japanese maple	Acer palmatum	New Orleans	Louisiana	introduced	NewOrleans	NA	NA	NA	NA	NA	NA	NA	NA	NA	NA	NA	NA	NA	NA	NA	NA	NA	NA	NA	NA	NA	NA
Japanese maple	Acer palmatum	New Orleans	Louisiana	introduced	NewOrleans	NA	NA	NA	NA	NA	NA	NA	NA	NA	NA	NA	NA	NA	NA	NA	NA	NA	NA	NA	NA	NA	NA
Japanese maple	Acer palmatum	New Orleans	Louisiana	introduced	NewOrleans	NA	NA	NA	NA	NA	NA	NA	NA	NA	NA	NA	NA	NA	NA	NA	NA	NA	NA	NA	NA	NA	NA
Japanese maple	Acer palmatum	New Orleans	Louisiana	introduced	NewOrleans	NA	NA	NA	NA	NA	NA	NA	NA	NA	NA	NA	NA	NA	NA	NA	NA	NA	NA	NA	NA	NA	NA
Japanese maple	Acer palmatum	New Orleans	Louisiana	introduced	NewOrleans	NA	NA	NA	NA	NA	NA	NA	NA	NA	NA	NA	NA	NA	NA	NA	NA	NA	NA	NA	NA	NA	NA
Japanese maple	Acer palmatum	New Orleans	Louisiana	introduced	NewOrleans	NA	NA	NA	NA	NA	NA	NA	NA	NA	NA	NA	NA	NA	NA	NA	NA	NA	NA	NA	NA	NA	NA
Japanese maple	Acer palmatum	New Orleans	Louisiana	introduced	NewOrleans	NA	NA	NA	NA	NA	NA	NA	NA	NA	NA	NA	NA	NA	NA	NA	NA	NA	NA	NA	NA	NA	NA
Japanese maple	Acer palmatum	New Orleans	Louisiana	introduced	NewOrleans	NA	NA	NA	NA	NA	NA	NA	NA	NA	NA	NA	NA	NA	NA	NA	NA	NA	NA	NA	NA	NA	NA
Japanese maple	Acer palmatum	New Orleans	Louisiana	introduced	NewOrleans	NA	NA	NA	NA	NA	NA	NA	NA	NA	NA	NA	NA	NA	NA	NA	NA	NA	NA	NA	NA	NA	NA
Japanese maple	Acer palmatum	New Orleans	Louisiana	introduced	NewOrleans	NA	NA	NA	NA	NA	NA	NA	NA	NA	NA	NA	NA	NA	NA	NA	NA	NA	NA	NA	NA	NA	NA
Japanese maple	Acer palmatum	New Orleans	Louisiana	introduced	NewOrleans	NA	NA	NA	NA	NA	NA	NA	NA	NA	NA	NA	NA	NA	NA	NA	NA	NA	NA	NA	NA	NA	NA
Japanese maple	Acer palmatum	New Orleans	Louisiana	introduced	NewOrleans	NA	NA	NA	NA	NA	NA	NA	NA	NA	NA	NA	NA	NA	NA	NA	NA	NA	NA	NA	NA	NA	NA
Japanese maple	Acer palmatum	New Orleans	Louisiana	introduced	NewOrleans	NA	NA	NA	NA	NA	NA	NA	NA	NA	NA	NA	NA	NA	NA	NA	NA	NA	NA	NA	NA	NA	NA
Japanese maple	Acer palmatum	New Orleans	Louisiana	introduced	NewOrleans	NA	NA	NA	NA	NA	NA	NA	NA	NA	NA	NA	NA	NA	NA	NA	NA	NA	NA	NA	NA	NA	NA
Japanese maple	Acer palmatum	New Orleans	Louisiana	introduced	NewOrleans	NA	NA	NA	NA	NA	NA	NA	NA	NA	NA	NA	NA	NA	NA	NA	NA	NA	NA	NA	NA	NA	NA
Japanese maple	Acer palmatum	New Orleans	Louisiana	introduced	NewOrleans	NA	NA	NA	NA	NA	NA	NA	NA	NA	NA	NA	NA	NA	NA	NA	NA	NA	NA	NA	NA	NA	NA
Japanese maple	Acer palmatum	New Orleans	Louisiana	introduced	NewOrleans	NA	NA	NA	NA	NA	NA	NA	NA	NA	NA	NA	NA	NA	NA	NA	NA	NA	NA	NA	NA	NA	NA
Japanese maple	Acer palmatum	New Orleans	Louisiana	introduced	NewOrleans	NA	NA	NA	NA	NA	NA	NA	NA	NA	NA	NA	NA	NA	NA	NA	NA	NA	NA	NA	NA	NA	NA
Japanese maple	Acer palmatum	New Orleans	Louisiana	introduced	NewOrleans	NA	NA	NA	NA	NA	NA	NA	NA	NA	NA	NA	NA	NA	NA	NA	NA	NA	NA	NA	NA	NA	NA
Japanese maple	Acer palmatum	New Orleans	Louisiana	introduced	NewOrleans	NA	NA	NA	NA	NA	NA	NA	NA	NA	NA	NA	NA	NA	NA	NA	NA	NA	NA	NA	NA	NA	NA
Japanese maple	Acer palmatum	New Orleans	Louisiana	introduced	NewOrleans	NA	NA	NA	NA	NA	NA	NA	NA	NA	NA	NA	NA	NA	NA	NA	NA	NA	NA	NA	NA	NA	NA
Japanese maple	Acer palmatum	New Orleans	Louisiana	introduced	NewOrleans	NA	NA	NA	NA	NA	NA	NA	NA	NA	NA	NA	NA	NA	NA	NA	NA	NA	NA	NA	NA	NA	NA
Japanese maple	Acer palmatum	New Orleans	Louisiana	introduced	NewOrleans	NA	NA	NA	NA	NA	NA	NA	NA	NA	NA	NA	NA	NA	NA	NA	NA	NA	NA	NA	NA	NA	NA
Japanese maple	Acer palmatum	New Orleans	Louisiana	introduced	NewOrleans	NA	NA	NA	NA	NA	NA	NA	NA	NA	NA	NA	NA	NA	NA	NA	NA	NA	NA	NA	NA	NA	NA
Japanese maple	Acer palmatum	New Orleans	Louisiana	introduced	NewOrleans	NA	NA	NA	NA	NA	NA	NA	NA	NA	NA	NA	NA	NA	NA	NA	NA	NA	NA	NA	NA	NA	NA
Japanese maple	Acer palmatum	New Orleans	Louisiana	introduced	NewOrleans	NA	NA	NA	NA	NA	NA	NA	NA	NA	NA	NA	NA	NA	NA	NA	NA	NA	NA	NA	NA	NA	NA
Japanese maple	Acer palmatum	New Orleans	Louisiana	introduced	NewOrleans	NA	NA	NA	NA	NA	NA	NA	NA	NA	NA	NA	NA	NA	NA	NA	NA	NA	NA	NA	NA	NA	NA
Japanese maple	Acer palmatum	New Orleans	Louisiana	introduced	NewOrleans	NA	NA	NA	NA	NA	NA	NA	NA	NA	NA	NA	NA	NA	NA	NA	NA	NA	NA	NA	NA	NA	NA
Japanese maple	Acer palmatum	New Orleans	Louisiana	introduced	NewOrleans	NA	NA	NA	NA	NA	NA	NA	NA	NA	NA	NA	NA	NA	NA	NA	NA	NA	NA	NA	NA	NA	NA
Japanese maple	Acer palmatum	New Orleans	Louisiana	introduced	NewOrleans	NA	NA	NA	NA	NA	NA	NA	NA	NA	NA	NA	NA	NA	NA	NA	NA	NA	NA	NA	NA	NA	NA
Japanese maple	Acer palmatum	New Orleans	Louisiana	introduced	NewOrleans	NA	NA	NA	NA	NA	NA	NA	NA	NA	NA	NA	NA	NA	NA	NA	NA	NA	NA	NA	NA	NA	NA
Japanese maple	Acer palmatum	New Orleans	Louisiana	introduced	NewOrleans	NA	NA	NA	NA	NA	NA	NA	NA	NA	NA	NA	NA	NA	NA	NA	NA	NA	NA	NA	NA	NA	NA
Japanese maple	Acer palmatum	New Orleans	Louisiana	introduced	NewOrleans	NA	NA	NA	NA	NA	NA	NA	NA	NA	NA	NA	NA	NA	NA	NA	NA	NA	NA	NA	NA	NA	NA
Japanese maple	Acer palmatum	New Orleans	Louisiana	introduced	NewOrleans	NA	NA	NA	NA	NA	NA	NA	NA	NA	NA	NA	NA	NA	NA	NA	NA	NA	NA	NA	NA	NA	NA
Japanese maple	Acer palmatum	New Orleans	Louisiana	introduced	NewOrleans	NA	NA	NA	NA	NA	NA	NA	NA	NA	NA	NA	NA	NA	NA	NA	NA	NA	NA	NA	NA	NA	NA
Japanese maple	Acer palmatum	New Orleans	Louisiana	introduced	NewOrleans	NA	NA	NA	NA	NA	NA	NA	NA	NA	NA	NA	NA	NA	NA	NA	NA	NA	NA	NA	NA	NA	NA
Japanese maple	Acer palmatum	New Orleans	Louisiana	introduced	NewOrleans	NA	NA	NA	NA	NA	NA	NA	NA	NA	NA	NA	NA	NA	NA	NA	NA	NA	NA	NA	NA	NA	NA
Japanese maple	Acer palmatum	New Orleans	Louisiana	introduced	NewOrleans	NA	NA	NA	NA	NA	NA	NA	NA	NA	NA	NA	NA	NA	NA	NA	NA	NA	NA	NA	NA	NA	NA
Japanese maple	Acer palmatum	New Orleans	Louisiana	introduced	NewOrleans	NA	NA	NA	NA	NA	NA	NA	NA	NA	NA	NA	NA	NA	NA	NA	NA	NA	NA	NA	NA	NA	NA
Japanese maple	Acer palmatum	New Orleans	Louisiana	introduced	NewOrleans	NA	NA	NA	NA	NA	NA	NA	NA	NA	NA	NA	NA	NA	NA	NA	NA	NA	NA	NA	NA	NA	NA
Japanese maple	Acer palmatum	New Orleans	Louisiana	introduced	NewOrleans	NA	NA	NA	NA	NA	NA	NA	NA	NA	NA	NA	NA	NA	NA	NA	NA	NA	NA	NA	NA	NA	NA
Japanese maple	Acer palmatum	New Orleans	Louisiana	introduced	NewOrleans	NA	NA	NA	NA	NA	NA	NA	NA	NA	NA	NA	NA	NA	NA	NA	NA	NA	NA	NA	NA	NA	NA
Japanese maple	Acer palmatum	New Orleans	Louisiana	introduced	NewOrleans	NA	NA	NA	NA	NA	NA	NA	NA	NA	NA	NA	NA	NA	NA	NA	NA	NA	NA	NA	NA	NA	NA
Japanese maple	Acer palmatum	New Orleans	Louisiana	introduced	NewOrleans	NA	NA	NA	NA	NA	NA	NA	NA	NA	NA	NA	NA	NA	NA	NA	NA	NA	NA	NA	NA	NA	NA
Japanese maple	Acer palmatum	New Orleans	Louisiana	introduced	NewOrleans	NA	NA	NA	NA	NA	NA	NA	NA	NA	NA	NA	NA	NA	NA	NA	NA	NA	NA	NA	NA	NA	NA
Japanese maple	Acer palmatum	New Orleans	Louisiana	introduced	NewOrleans	NA	NA	NA	NA	NA	NA	NA	NA	NA	NA	NA	NA	NA	NA	NA	NA	NA	NA	NA	NA	NA	NA
Japanese maple	Acer palmatum	New Orleans	Louisiana	introduced	NewOrleans	NA	NA	NA	NA	NA	NA	NA	NA	NA	NA	NA	NA	NA	NA	NA	NA	NA	NA	NA	NA	NA	NA
Japanese maple	Acer palmatum	New Orleans	Louisiana	introduced	NewOrleans	NA	NA	NA	NA	NA	NA	NA	NA	NA	NA	NA	NA	NA	NA	NA	NA	NA	NA	NA	NA	NA	NA
Japanese maple	Acer palmatum	New Orleans	Louisiana	introduced	NewOrleans	NA	NA	NA	NA	NA	NA	NA	NA	NA	NA	NA	NA	NA	NA	NA	NA	NA	NA	NA	NA	NA	NA
Japanese maple	Acer palmatum	New Orleans	Louisiana	introduced	NewOrleans	NA	NA	NA	NA	NA	NA	NA	NA	NA	NA	NA	NA	NA	NA	NA	NA	NA	NA	NA	NA	NA	NA
Japanese maple	Acer palmatum	New Orleans	Louisiana	introduced	NewOrleans	NA	NA	NA	NA	NA	NA	NA	NA	NA	NA	NA	NA	NA	NA	NA	NA	NA	NA	NA	NA	NA	NA
Japanese maple	Acer palmatum	New Orleans	Louisiana	introduced	NewOrleans	NA	NA	NA	NA	NA	NA	NA	NA	NA	NA	NA	NA	NA	NA	NA	NA	NA	NA	NA	NA	NA	NA
Japanese maple	Acer palmatum	New Orleans	Louisiana	introduced	NewOrleans	NA	NA	NA	NA	NA	NA	NA	NA	NA	NA	NA	NA	NA	NA	NA	NA	NA	NA	NA	NA	NA	NA
Japanese maple	Acer palmatum	New Orleans	Louisiana	introduced	NewOrleans	NA	NA	NA	NA	NA	NA	NA	NA	NA	NA	NA	NA	NA	NA	NA	NA	NA	NA	NA	NA	NA	NA
Japanese maple	Acer palmatum	New Orleans	Louisiana	introduced	NewOrleans	NA	NA	NA	NA	NA	NA	NA	NA	NA	NA	NA	NA	NA	NA	NA	NA	NA	NA	NA	NA	NA	NA
Japanese maple	Acer palmatum	New Orleans	Louisiana	introduced	NewOrleans	NA	NA	NA	NA	NA	NA	NA	NA	NA	NA	NA	NA	NA	NA	NA	NA	NA	NA	NA	NA	NA	NA
Japanese maple	Acer palmatum	New Orleans	Louisiana	introduced	NewOrleans	NA	NA	NA	NA	NA	NA	NA	NA	NA	NA	NA	NA	NA	NA	NA	NA	NA	NA	NA	NA	NA	NA
Japanese maple	Acer palmatum	New Orleans	Louisiana	introduced	NewOrleans	NA	NA	NA	NA	NA	NA	NA	NA	NA	NA	NA	NA	NA	NA	NA	NA	NA	NA	NA	NA	NA	NA
Japanese maple	Acer palmatum	New Orleans	Louisiana	introduced	NewOrleans	NA	NA	NA	NA	NA	NA	NA	NA	NA	NA	NA	NA	NA	NA	NA	NA	NA	NA	NA	NA	NA	NA
Japanese maple	Acer palmatum	New Orleans	Louisiana	introduced	NewOrleans	NA	NA	NA	NA	NA	NA	NA	NA	NA	NA	NA	NA	NA	NA	NA	NA	NA	NA	NA	NA	NA	NA
Japanese maple	Acer palmatum	New Orleans	Louisiana	introduced	NewOrleans	NA	NA	NA	NA	NA	NA	NA	NA	NA	NA	NA	NA	NA	NA	NA	NA	NA	NA	NA	NA	NA	NA
Japanese maple	Acer palmatum	New Orleans	Louisiana	introduced	NewOrleans	NA	NA	NA	NA	NA	NA	NA	NA	NA	NA	NA	NA	NA	NA	NA	NA	NA	NA	NA	NA	NA	NA
Japanese maple	Acer palmatum	New Orleans	Louisiana	introduced	NewOrleans	NA	NA	NA	NA	NA	NA	NA	NA	NA	NA	NA	NA	NA	NA	NA	NA	NA	NA	NA	NA	NA	NA
Japanese maple	Acer palmatum	New Orleans	Louisiana	introduced	NewOrleans	NA	NA	NA	NA	NA	NA	NA	NA	NA	NA	NA	NA	NA	NA	NA	NA	NA	NA	NA	NA	NA	NA
Japanese maple	Acer palmatum	New Orleans	Louisiana	introduced	NewOrleans	NA	NA	NA	NA	NA	NA	NA	NA	NA	NA	NA	NA	NA	NA	NA	NA	NA	NA	NA	NA	NA	NA
Japanese maple	Acer palmatum	New Orleans	Louisiana	introduced	NewOrleans	NA	NA	NA	NA	NA	NA	NA	NA	NA	NA	NA	NA	NA	NA	NA	NA	NA	NA	NA	NA	NA	NA
Japanese maple	Acer palmatum	New Orleans	Louisiana	introduced	NewOrleans	NA	NA	NA	NA	NA	NA	NA	NA	NA	NA	NA	NA	NA	NA	NA	NA	NA	NA	NA	NA	NA	NA
Japanese maple	Acer palmatum	New Orleans	Louisiana	introduced	NewOrleans	NA	NA	NA	NA	NA	NA	NA	NA	NA	NA	NA	NA	NA	NA	NA	NA	NA	NA	NA	NA	NA	NA
Japanese maple	Acer palmatum	New Orleans	Louisiana	introduced	NewOrleans	NA	NA	NA	NA	NA	NA	NA	NA	NA	NA	NA	NA	NA	NA	NA	NA	NA	NA	NA	NA	NA	NA
Japanese maple	Acer palmatum	New Orleans	Louisiana	introduced	NewOrleans	NA	NA	NA	NA	NA	NA	NA	NA	NA	NA	NA	NA	NA	NA	NA	NA	NA	NA	NA	NA	NA	NA
Japanese maple	Acer palmatum	New Orleans	Louisiana	introduced	NewOrleans	NA	NA	NA	NA	NA	NA	NA	NA	NA	NA	NA	NA	NA	NA	NA	NA	NA	NA	NA	NA	NA	NA
Japanese maple	Acer palmatum	New Orleans	Louisiana	introduced	NewOrleans	NA	NA	NA	NA	NA	NA	NA	NA	NA	NA	NA	NA	NA	NA	NA	NA	NA	NA	NA	NA	NA	NA
Japanese maple	Acer palmatum	New Orleans	Louisiana	introduced	NewOrleans	NA	NA	NA	NA	NA	NA	NA	NA	NA	NA	NA	NA	NA	NA	NA	NA	NA	NA	NA	NA	NA	NA
Japanese maple	Acer palmatum	New Orleans	Louisiana	introduced	NewOrleans	NA	NA	NA	NA	NA	NA	NA	NA	NA	NA	NA	NA	NA	NA	NA	NA	NA	NA	NA	NA	NA	NA
Japanese maple	Acer palmatum	New Orleans	Louisiana	introduced	NewOrleans	NA	NA	NA	NA	NA	NA	NA	NA	NA	NA	NA	NA	NA	NA	NA	NA	NA	NA	NA	NA	NA	NA
Japanese maple	Acer palmatum	New Orleans	Louisiana	introduced	NewOrleans	NA	NA	NA	NA	NA	NA	NA	NA	NA	NA	NA	NA	NA	NA	NA	NA	NA	NA	NA	NA	NA	NA
Japanese maple	Acer palmatum	New Orleans	Louisiana	introduced	NewOrleans	NA	NA	NA	NA	NA	NA	NA	NA	NA	NA	NA	NA	NA	NA	NA	NA	NA	NA	NA	NA	NA	NA
Japanese maple	Acer palmatum	New Orleans	Louisiana	introduced	NewOrleans	NA	NA	NA	NA	NA	NA	NA	NA	NA	NA	NA	NA	NA	NA	NA	NA	NA	NA	NA	NA	NA	NA
Japanese maple	Acer palmatum	New Orleans	Louisiana	introduced	NewOrleans	NA	NA	NA	NA	NA	NA	NA	NA	NA	NA	NA	NA	NA	NA	NA	NA	NA	NA	NA	NA	NA	NA
Japanese maple	Acer palmatum	New Orleans	Louisiana	introduced	NewOrleans	NA	NA	NA	NA	NA	NA	NA	NA	NA	NA	NA	NA	NA	NA	NA	NA	NA	NA	NA	NA	NA	NA
Japanese maple	Acer palmatum	New Orleans	Louisiana	introduced	NewOrleans	NA	NA	NA	NA	NA	NA	NA	NA	NA	NA	NA	NA	NA	NA	NA	NA	NA	NA	NA	NA	NA	NA
Japanese maple	Acer palmatum	New Orleans	Louisiana	introduced	NewOrleans	NA	NA	NA	NA	NA	NA	NA	NA	NA	NA	NA	NA	NA	NA	NA	NA	NA	NA	NA	NA	NA	NA
Japanese maple	Acer palmatum	New Orleans	Louisiana	introduced	NewOrleans	NA	NA	NA	NA	NA	NA	NA	NA	NA	NA	NA	NA	NA	NA	NA	NA	NA	NA	NA	NA	NA	NA
Japanese maple	Acer palmatum	New Orleans	Louisiana	introduced	NewOrleans	NA	NA	NA	NA	NA	NA	NA	NA	NA	NA	NA	NA	NA	NA	NA	NA	NA	NA	NA	NA	NA	NA
Japanese maple	Acer palmatum	New Orleans	Louisiana	introduced	NewOrleans	NA	NA	NA	NA	NA	NA	NA	NA	NA	NA	NA	NA	NA	NA	NA	NA	NA	NA	NA	NA	NA	NA
Japanese maple	Acer palmatum	New Orleans	Louisiana	introduced	NewOrleans	NA	NA	NA	NA	NA	NA	NA	NA	NA	NA	NA	NA	NA	NA	NA	NA	NA	NA	NA	NA	NA	NA
Japanese maple	Acer palmatum	New Orleans	Louisiana	introduced	NewOrleans	NA	NA	NA	NA	NA	NA	NA	NA	NA	NA	NA	NA	NA	NA	NA	NA	NA	NA	NA	NA	NA	NA
Japanese maple	Acer palmatum	New Orleans	Louisiana	introduced	NewOrleans	NA	NA	NA	NA	NA	NA	NA	NA	NA	NA	NA	NA	NA	NA	NA	NA	NA	NA	NA	NA	NA	NA
Japanese maple	Acer palmatum	New Orleans	Louisiana	introduced	NewOrleans	NA	NA	NA	NA	NA	NA	NA	NA	NA	NA	NA	NA	NA	NA	NA	NA	NA	NA	NA	NA	NA	NA
Japanese maple	Acer palmatum	New Orleans	Louisiana	introduced	NewOrleans	NA	NA	NA	NA	NA	NA	NA	NA	NA	NA	NA	NA	NA	NA	NA	NA	NA	NA	NA	NA	NA	NA
Japanese maple	Acer palmatum	New Orleans	Louisiana	introduced	NewOrleans	NA	NA	NA	NA	NA	NA	NA	NA	NA	NA	NA	NA	NA	NA	NA	NA	NA	NA	NA	NA	NA	NA
Japanese maple	Acer palmatum	New Orleans	Louisiana	introduced	NewOrleans	NA	NA	NA	NA	NA	NA	NA	NA	NA	NA	NA	NA	NA	NA	NA	NA	NA	NA	NA	NA	NA	NA
Japanese maple	Acer palmatum	New Orleans	Louisiana	introduced	NewOrleans	NA	NA	NA	NA	NA	NA	NA	NA	NA	NA	NA	NA	NA	NA	NA	NA	NA	NA	NA	NA	NA	NA
Japanese maple	Acer palmatum	New Orleans	Louisiana	introduced	NewOrleans	NA	NA	NA	NA	NA	NA	NA	NA	NA	NA	NA	NA	NA	NA	NA	NA	NA	NA	NA	NA	NA	NA
Japanese maple	Acer palmatum	New Orleans	Louisiana	introduced	NewOrleans	NA	NA	NA	NA	NA	NA	NA	NA	NA	NA	NA	NA	NA	NA	NA	NA	NA	NA	NA	NA	NA	NA
Japanese maple	Acer palmatum	New Orleans	Louisiana	introduced	NewOrleans	NA	NA	NA	NA	NA	NA	NA	NA	NA	NA	NA	NA	NA	NA	NA	NA	NA	NA	NA	NA	NA	NA
Japanese maple	Acer palmatum	New Orleans	Louisiana	introduced	NewOrleans	NA	NA	NA	NA	NA	NA	NA	NA	NA	NA	NA	NA	NA	NA	NA	NA	NA	NA	NA	NA	NA	NA
Japanese maple	Acer palmatum	New Orleans	Louisiana	introduced	NewOrleans	NA	NA	NA	NA	NA	NA	NA	NA	NA	NA	NA	NA	NA	NA	NA	NA	NA	NA	NA	NA	NA	NA
Japanese maple	Acer palmatum	New Orleans	Louisiana	introduced	NewOrleans	NA	NA	NA	NA	NA	NA	NA	NA	NA	NA	NA	NA	NA	NA	NA	NA	NA	NA	NA	NA	NA	NA
Japanese maple	Acer palmatum	New Orleans	Louisiana	introduced	NewOrleans	NA	NA	NA	NA	NA	NA	NA	NA	NA	NA	NA	NA	NA	NA	NA	NA	NA	NA	NA	NA	NA	NA
Japanese maple	Acer palmatum	New Orleans	Louisiana	introduced	NewOrleans	NA	NA	NA	NA	NA	NA	NA	NA	NA	NA	NA	NA	NA	NA	NA	NA	NA	NA	NA	NA	NA	NA
Japanese maple	Acer palmatum	New Orleans	Louisiana	introduced	NewOrleans	NA	NA	NA	NA	NA	NA	NA	NA	NA	NA	NA	NA	NA	NA	NA	NA	NA	NA	NA	NA	NA	NA
Japanese maple	Acer palmatum	New Orleans	Louisiana	introduced	NewOrleans	NA	NA	NA	NA	NA	NA	NA	NA	NA	NA	NA	NA	NA	NA	NA	NA	NA	NA	NA	NA	NA	NA
Japanese maple	Acer palmatum	New Orleans	Louisiana	introduced	NewOrleans	NA	NA	NA	NA	NA	NA	NA	NA	NA	NA	NA	NA	NA	NA	NA	NA	NA	NA	NA	NA	NA	NA
Japanese maple	Acer palmatum	New Orleans	Louisiana	introduced	NewOrleans	NA	NA	NA	NA	NA	NA	NA	NA	NA	NA	NA	NA	NA	NA	NA	NA	NA	NA	NA	NA	NA	NA
Japanese maple	Acer palmatum	New Orleans	Louisiana	introduced	NewOrleans	NA	NA	NA	NA	NA	NA	NA	NA	NA	NA	NA	NA	NA	NA	NA	NA	NA	NA	NA	NA	NA	NA
Japanese maple	Acer palmatum	New Orleans	Louisiana	introduced	NewOrleans	NA	NA	NA	NA	NA	NA	NA	NA	NA	NA	NA	NA	NA	NA	NA	NA	NA	NA	NA	NA	NA	NA
Japanese maple	Acer palmatum	New Orleans	Louisiana	introduced	NewOrleans	NA	NA	NA	NA	NA	NA	NA	NA	NA	NA	NA	NA	NA	NA	NA	NA	NA	NA	NA	NA	NA	NA
Japanese maple	Acer palmatum	New Orleans	Louisiana	introduced	NewOrleans	NA	NA	NA	NA	NA	NA	NA	NA	NA	NA	NA	NA	NA	NA	NA	NA	NA	NA	NA	NA	NA	NA
Japanese maple	Acer palmatum	New Orleans	Louisiana	introduced	NewOrleans	NA	NA	NA	NA	NA	NA	NA	NA	NA	NA	NA	NA	NA	NA	NA	NA	NA	NA	NA	NA	NA	NA
Japanese maple	Acer palmatum	New Orleans	Louisiana	introduced	NewOrleans	NA	NA	NA	NA	NA	NA	NA	NA	NA	NA	NA	NA	NA	NA	NA	NA	NA	NA	NA	NA	NA	NA
Japanese maple	Acer palmatum	New Orleans	Louisiana	introduced	NewOrleans	NA	NA	NA	NA	NA	NA	NA	NA	NA	NA	NA	NA	NA	NA	NA	NA	NA	NA	NA	NA	NA	NA
Japanese maple	Acer palmatum	New Orleans	Louisiana	introduced	NewOrleans	NA	NA	NA	NA	NA	NA	NA	NA	NA	NA	NA	NA	NA	NA	NA	NA	NA	NA	NA	NA	NA	NA
Japanese maple	Acer palmatum	New Orleans	Louisiana	introduced	NewOrleans	NA	NA	NA	NA	NA	NA	NA	NA	NA	NA	NA	NA	NA	NA	NA	NA	NA	NA	NA	NA	NA	NA
Japanese maple	Acer palmatum	New Orleans	Louisiana	introduced	NewOrleans	NA	NA	NA	NA	NA	NA	NA	NA	NA	NA	NA	NA	NA	NA	NA	NA	NA	NA	NA	NA	NA	NA
Japanese maple	Acer palmatum	New Orleans	Louisiana	introduced	NewOrleans	NA	NA	NA	NA	NA	NA	NA	NA	NA	NA	NA	NA	NA	NA	NA	NA	NA	NA	NA	NA	NA	NA
Japanese maple	Acer palmatum	New Orleans	Louisiana	introduced	NewOrleans	NA	NA	NA	NA	NA	NA	NA	NA	NA	NA	NA	NA	NA	NA	NA	NA	NA	NA	NA	NA	NA	NA
Japanese maple	Acer palmatum	New Orleans	Louisiana	introduced	NewOrleans	NA	NA	NA	NA	NA	NA	NA	NA	NA	NA	NA	NA	NA	NA	NA	NA	NA	NA	NA	NA	NA	NA
Japanese maple	Acer palmatum	New Orleans	Louisiana	introduced	NewOrleans	NA	NA	NA	NA	NA	NA	NA	NA	NA	NA	NA	NA	NA	NA	NA	NA	NA	NA	NA	NA	NA	NA
Japanese maple	Acer palmatum	New Orleans	Louisiana	introduced	NewOrleans	NA	NA	NA	NA	NA	NA	NA	NA	NA	NA	NA	NA	NA	NA	NA	NA	NA	NA	NA	NA	NA	NA
Japanese maple	Acer palmatum	New Orleans	Louisiana	introduced	NewOrleans	NA	NA	NA	NA	NA	NA	NA	NA	NA	NA	NA	NA	NA	NA	NA	NA	NA	NA	NA	NA	NA	NA
Sycamore maple	Acer pseudoplatanus	New Orleans	Louisiana	introduced	NewOrleans	NA	NA	NA	NA	NA	NA	NA	NA	NA	NA	NA	NA	NA	NA	NA	NA	NA	NA	NA	NA	NA	NA
Red maple	Acer rubrum	New Orleans	Louisiana	naturally_occurring	NewOrleans	NA	NA	NA	NA	NA	NA	NA	NA	NA	NA	NA	NA	NA	NA	NA	NA	NA	NA	NA	NA	NA	NA
Red maple	Acer rubrum	New Orleans	Louisiana	naturally_occurring	NewOrleans	NA	NA	NA	NA	NA	NA	NA	NA	NA	NA	NA	NA	NA	NA	NA	NA	NA	NA	NA	NA	NA	NA
Red maple	Acer rubrum	New Orleans	Louisiana	naturally_occurring	NewOrleans	NA	NA	NA	NA	NA	NA	NA	NA	NA	NA	NA	NA	NA	NA	NA	NA	NA	NA	NA	NA	NA	NA
Red maple	Acer rubrum	New Orleans	Louisiana	naturally_occurring	NewOrleans	NA	NA	NA	NA	NA	NA	NA	NA	NA	NA	NA	NA	NA	NA	NA	NA	NA	NA	NA	NA	NA	NA
Red maple	Acer rubrum	New Orleans	Louisiana	naturally_occurring	NewOrleans	NA	NA	NA	NA	NA	NA	NA	NA	NA	NA	NA	NA	NA	NA	NA	NA	NA	NA	NA	NA	NA	NA
Red maple	Acer rubrum	New Orleans	Louisiana	naturally_occurring	NewOrleans	NA	NA	NA	NA	NA	NA	NA	NA	NA	NA	NA	NA	NA	NA	NA	NA	NA	NA	NA	NA	NA	NA
Red maple	Acer rubrum	New Orleans	Louisiana	naturally_occurring	NewOrleans	NA	NA	NA	NA	NA	NA	NA	NA	NA	NA	NA	NA	NA	NA	NA	NA	NA	NA	NA	NA	NA	NA
Red maple	Acer rubrum	New Orleans	Louisiana	naturally_occurring	NewOrleans	NA	NA	NA	NA	NA	NA	NA	NA	NA	NA	NA	NA	NA	NA	NA	NA	NA	NA	NA	NA	NA	NA
Red maple	Acer rubrum	New Orleans	Louisiana	naturally_occurring	NewOrleans	NA	NA	NA	NA	NA	NA	NA	NA	NA	NA	NA	NA	NA	NA	NA	NA	NA	NA	NA	NA	NA	NA
Red maple	Acer rubrum	New Orleans	Louisiana	naturally_occurring	NewOrleans	NA	NA	NA	NA	NA	NA	NA	NA	NA	NA	NA	NA	NA	NA	NA	NA	NA	NA	NA	NA	NA	NA
Red maple	Acer rubrum	New Orleans	Louisiana	naturally_occurring	NewOrleans	NA	NA	NA	NA	NA	NA	NA	NA	NA	NA	NA	NA	NA	NA	NA	NA	NA	NA	NA	NA	NA	NA
Red maple	Acer rubrum	New Orleans	Louisiana	naturally_occurring	NewOrleans	NA	NA	NA	NA	NA	NA	NA	NA	NA	NA	NA	NA	NA	NA	NA	NA	NA	NA	NA	NA	NA	NA
Red maple	Acer rubrum	New Orleans	Louisiana	naturally_occurring	NewOrleans	NA	NA	NA	NA	NA	NA	NA	NA	NA	NA	NA	NA	NA	NA	NA	NA	NA	NA	NA	NA	NA	NA
Red maple	Acer rubrum	New Orleans	Louisiana	naturally_occurring	NewOrleans	NA	NA	NA	NA	NA	NA	NA	NA	NA	NA	NA	NA	NA	NA	NA	NA	NA	NA	NA	NA	NA	NA
Red maple	Acer rubrum	New Orleans	Louisiana	naturally_occurring	NewOrleans	NA	NA	NA	NA	NA	NA	NA	NA	NA	NA	NA	NA	NA	NA	NA	NA	NA	NA	NA	NA	NA	NA
Red maple	Acer rubrum	New Orleans	Louisiana	naturally_occurring	NewOrleans	NA	NA	NA	NA	NA	NA	NA	NA	NA	NA	NA	NA	NA	NA	NA	NA	NA	NA	NA	NA	NA	NA
Red maple	Acer rubrum	New Orleans	Louisiana	naturally_occurring	NewOrleans	NA	NA	NA	NA	NA	NA	NA	NA	NA	NA	NA	NA	NA	NA	NA	NA	NA	NA	NA	NA	NA	NA
Red maple	Acer rubrum	New Orleans	Louisiana	naturally_occurring	NewOrleans	NA	NA	NA	NA	NA	NA	NA	NA	NA	NA	NA	NA	NA	NA	NA	NA	NA	NA	NA	NA	NA	NA
Red maple	Acer rubrum	New Orleans	Louisiana	naturally_occurring	NewOrleans	NA	NA	NA	NA	NA	NA	NA	NA	NA	NA	NA	NA	NA	NA	NA	NA	NA	NA	NA	NA	NA	NA
Red maple	Acer rubrum	New Orleans	Louisiana	naturally_occurring	NewOrleans	NA	NA	NA	NA	NA	NA	NA	NA	NA	NA	NA	NA	NA	NA	NA	NA	NA	NA	NA	NA	NA	NA
Red maple	Acer rubrum	New Orleans	Louisiana	naturally_occurring	NewOrleans	NA	NA	NA	NA	NA	NA	NA	NA	NA	NA	NA	NA	NA	NA	NA	NA	NA	NA	NA	NA	NA	NA
Red maple	Acer rubrum	New Orleans	Louisiana	naturally_occurring	NewOrleans	NA	NA	NA	NA	NA	NA	NA	NA	NA	NA	NA	NA	NA	NA	NA	NA	NA	NA	NA	NA	NA	NA
Red maple	Acer rubrum	New Orleans	Louisiana	naturally_occurring	NewOrleans	NA	NA	NA	NA	NA	NA	NA	NA	NA	NA	NA	NA	NA	NA	NA	NA	NA	NA	NA	NA	NA	NA
Red maple	Acer rubrum	New Orleans	Louisiana	naturally_occurring	NewOrleans	NA	NA	NA	NA	NA	NA	NA	NA	NA	NA	NA	NA	NA	NA	NA	NA	NA	NA	NA	NA	NA	NA
Red maple	Acer rubrum	New Orleans	Louisiana	naturally_occurring	NewOrleans	NA	NA	NA	NA	NA	NA	NA	NA	NA	NA	NA	NA	NA	NA	NA	NA	NA	NA	NA	NA	NA	NA
Red maple	Acer rubrum	New Orleans	Louisiana	naturally_occurring	NewOrleans	NA	NA	NA	NA	NA	NA	NA	NA	NA	NA	NA	NA	NA	NA	NA	NA	NA	NA	NA	NA	NA	NA
Red maple	Acer rubrum	New Orleans	Louisiana	naturally_occurring	NewOrleans	NA	NA	NA	NA	NA	NA	NA	NA	NA	NA	NA	NA	NA	NA	NA	NA	NA	NA	NA	NA	NA	NA
Red maple	Acer rubrum	New Orleans	Louisiana	naturally_occurring	NewOrleans	NA	NA	NA	NA	NA	NA	NA	NA	NA	NA	NA	NA	NA	NA	NA	NA	NA	NA	NA	NA	NA	NA
Red maple	Acer rubrum	New Orleans	Louisiana	naturally_occurring	NewOrleans	NA	NA	NA	NA	NA	NA	NA	NA	NA	NA	NA	NA	NA	NA	NA	NA	NA	NA	NA	NA	NA	NA
Red maple	Acer rubrum	New Orleans	Louisiana	naturally_occurring	NewOrleans	NA	NA	NA	NA	NA	NA	NA	NA	NA	NA	NA	NA	NA	NA	NA	NA	NA	NA	NA	NA	NA	NA
Red maple	Acer rubrum	New Orleans	Louisiana	naturally_occurring	NewOrleans	NA	NA	NA	NA	NA	NA	NA	NA	NA	NA	NA	NA	NA	NA	NA	NA	NA	NA	NA	NA	NA	NA
Red maple	Acer rubrum	New Orleans	Louisiana	naturally_occurring	NewOrleans	NA	NA	NA	NA	NA	NA	NA	NA	NA	NA	NA	NA	NA	NA	NA	NA	NA	NA	NA	NA	NA	NA
Red maple	Acer rubrum	New Orleans	Louisiana	naturally_occurring	NewOrleans	NA	NA	NA	NA	NA	NA	NA	NA	NA	NA	NA	NA	NA	NA	NA	NA	NA	NA	NA	NA	NA	NA
Red maple	Acer rubrum	New Orleans	Louisiana	naturally_occurring	NewOrleans	NA	NA	NA	NA	NA	NA	NA	NA	NA	NA	NA	NA	NA	NA	NA	NA	NA	NA	NA	NA	NA	NA
Red maple	Acer rubrum	New Orleans	Louisiana	naturally_occurring	NewOrleans	NA	NA	NA	NA	NA	NA	NA	NA	NA	NA	NA	NA	NA	NA	NA	NA	NA	NA	NA	NA	NA	NA
Red maple	Acer rubrum	New Orleans	Louisiana	naturally_occurring	NewOrleans	NA	NA	NA	NA	NA	NA	NA	NA	NA	NA	NA	NA	NA	NA	NA	NA	NA	NA	NA	NA	NA	NA
Red maple	Acer rubrum	New Orleans	Louisiana	naturally_occurring	NewOrleans	NA	NA	NA	NA	NA	NA	NA	NA	NA	NA	NA	NA	NA	NA	NA	NA	NA	NA	NA	NA	NA	NA
Red maple	Acer rubrum	New Orleans	Louisiana	naturally_occurring	NewOrleans	NA	NA	NA	NA	NA	NA	NA	NA	NA	NA	NA	NA	NA	NA	NA	NA	NA	NA	NA	NA	NA	NA
Red maple	Acer rubrum	New Orleans	Louisiana	naturally_occurring	NewOrleans	NA	NA	NA	NA	NA	NA	NA	NA	NA	NA	NA	NA	NA	NA	NA	NA	NA	NA	NA	NA	NA	NA
Red maple	Acer rubrum	New Orleans	Louisiana	naturally_occurring	NewOrleans	NA	NA	NA	NA	NA	NA	NA	NA	NA	NA	NA	NA	NA	NA	NA	NA	NA	NA	NA	NA	NA	NA
Red maple	Acer rubrum	New Orleans	Louisiana	naturally_occurring	NewOrleans	NA	NA	NA	NA	NA	NA	NA	NA	NA	NA	NA	NA	NA	NA	NA	NA	NA	NA	NA	NA	NA	NA
Red maple	Acer rubrum	New Orleans	Louisiana	naturally_occurring	NewOrleans	NA	NA	NA	NA	NA	NA	NA	NA	NA	NA	NA	NA	NA	NA	NA	NA	NA	NA	NA	NA	NA	NA
Red maple	Acer rubrum	New Orleans	Louisiana	naturally_occurring	NewOrleans	NA	NA	NA	NA	NA	NA	NA	NA	NA	NA	NA	NA	NA	NA	NA	NA	NA	NA	NA	NA	NA	NA
Red maple	Acer rubrum	New Orleans	Louisiana	naturally_occurring	NewOrleans	NA	NA	NA	NA	NA	NA	NA	NA	NA	NA	NA	NA	NA	NA	NA	NA	NA	NA	NA	NA	NA	NA
Red maple	Acer rubrum	New Orleans	Louisiana	naturally_occurring	NewOrleans	NA	NA	NA	NA	NA	NA	NA	NA	NA	NA	NA	NA	NA	NA	NA	NA	NA	NA	NA	NA	NA	NA
Red maple	Acer rubrum	New Orleans	Louisiana	naturally_occurring	NewOrleans	NA	NA	NA	NA	NA	NA	NA	NA	NA	NA	NA	NA	NA	NA	NA	NA	NA	NA	NA	NA	NA	NA
Red maple	Acer rubrum	New Orleans	Louisiana	naturally_occurring	NewOrleans	NA	NA	NA	NA	NA	NA	NA	NA	NA	NA	NA	NA	NA	NA	NA	NA	NA	NA	NA	NA	NA	NA
Red maple	Acer rubrum	New Orleans	Louisiana	naturally_occurring	NewOrleans	NA	NA	NA	NA	NA	NA	NA	NA	NA	NA	NA	NA	NA	NA	NA	NA	NA	NA	NA	NA	NA	NA
Red maple	Acer rubrum	New Orleans	Louisiana	naturally_occurring	NewOrleans	NA	NA	NA	NA	NA	NA	NA	NA	NA	NA	NA	NA	NA	NA	NA	NA	NA	NA	NA	NA	NA	NA
Red maple	Acer rubrum	New Orleans	Louisiana	naturally_occurring	NewOrleans	NA	NA	NA	NA	NA	NA	NA	NA	NA	NA	NA	NA	NA	NA	NA	NA	NA	NA	NA	NA	NA	NA
Red maple	Acer rubrum	New Orleans	Louisiana	naturally_occurring	NewOrleans	NA	NA	NA	NA	NA	NA	NA	NA	NA	NA	NA	NA	NA	NA	NA	NA	NA	NA	NA	NA	NA	NA
Red maple	Acer rubrum	New Orleans	Louisiana	naturally_occurring	NewOrleans	NA	NA	NA	NA	NA	NA	NA	NA	NA	NA	NA	NA	NA	NA	NA	NA	NA	NA	NA	NA	NA	NA
Red maple	Acer rubrum	New Orleans	Louisiana	naturally_occurring	NewOrleans	NA	NA	NA	NA	NA	NA	NA	NA	NA	NA	NA	NA	NA	NA	NA	NA	NA	NA	NA	NA	NA	NA
Red maple	Acer rubrum	New Orleans	Louisiana	naturally_occurring	NewOrleans	NA	NA	NA	NA	NA	NA	NA	NA	NA	NA	NA	NA	NA	NA	NA	NA	NA	NA	NA	NA	NA	NA
Red maple	Acer rubrum	New Orleans	Louisiana	naturally_occurring	NewOrleans	NA	NA	NA	NA	NA	NA	NA	NA	NA	NA	NA	NA	NA	NA	NA	NA	NA	NA	NA	NA	NA	NA
Red maple	Acer rubrum	New Orleans	Louisiana	naturally_occurring	NewOrleans	NA	NA	NA	NA	NA	NA	NA	NA	NA	NA	NA	NA	NA	NA	NA	NA	NA	NA	NA	NA	NA	NA
Red maple	Acer rubrum	New Orleans	Louisiana	naturally_occurring	NewOrleans	NA	NA	NA	NA	NA	NA	NA	NA	NA	NA	NA	NA	NA	NA	NA	NA	NA	NA	NA	NA	NA	NA
Red maple	Acer rubrum	New Orleans	Louisiana	naturally_occurring	NewOrleans	NA	NA	NA	NA	NA	NA	NA	NA	NA	NA	NA	NA	NA	NA	NA	NA	NA	NA	NA	NA	NA	NA
Red maple	Acer rubrum	New Orleans	Louisiana	naturally_occurring	NewOrleans	NA	NA	NA	NA	NA	NA	NA	NA	NA	NA	NA	NA	NA	NA	NA	NA	NA	NA	NA	NA	NA	NA
Red maple	Acer rubrum	New Orleans	Louisiana	naturally_occurring	NewOrleans	NA	NA	NA	NA	NA	NA	NA	NA	NA	NA	NA	NA	NA	NA	NA	NA	NA	NA	NA	NA	NA	NA
Red maple	Acer rubrum	New Orleans	Louisiana	naturally_occurring	NewOrleans	NA	NA	NA	NA	NA	NA	NA	NA	NA	NA	NA	NA	NA	NA	NA	NA	NA	NA	NA	NA	NA	NA
Red maple	Acer rubrum	New Orleans	Louisiana	naturally_occurring	NewOrleans	NA	NA	NA	NA	NA	NA	NA	NA	NA	NA	NA	NA	NA	NA	NA	NA	NA	NA	NA	NA	NA	NA
Red maple	Acer rubrum	New Orleans	Louisiana	naturally_occurring	NewOrleans	NA	NA	NA	NA	NA	NA	NA	NA	NA	NA	NA	NA	NA	NA	NA	NA	NA	NA	NA	NA	NA	NA
Red maple	Acer rubrum	New Orleans	Louisiana	naturally_occurring	NewOrleans	NA	NA	NA	NA	NA	NA	NA	NA	NA	NA	NA	NA	NA	NA	NA	NA	NA	NA	NA	NA	NA	NA
Red maple	Acer rubrum	New Orleans	Louisiana	naturally_occurring	NewOrleans	NA	NA	NA	NA	NA	NA	NA	NA	NA	NA	NA	NA	NA	NA	NA	NA	NA	NA	NA	NA	NA	NA
Red maple	Acer rubrum	New Orleans	Louisiana	naturally_occurring	NewOrleans	NA	NA	NA	NA	NA	NA	NA	NA	NA	NA	NA	NA	NA	NA	NA	NA	NA	NA	NA	NA	NA	NA
Red maple	Acer rubrum	New Orleans	Louisiana	naturally_occurring	NewOrleans	NA	NA	NA	NA	NA	NA	NA	NA	NA	NA	NA	NA	NA	NA	NA	NA	NA	NA	NA	NA	NA	NA
Red maple	Acer rubrum	New Orleans	Louisiana	naturally_occurring	NewOrleans	NA	NA	NA	NA	NA	NA	NA	NA	NA	NA	NA	NA	NA	NA	NA	NA	NA	NA	NA	NA	NA	NA
Red maple	Acer rubrum	New Orleans	Louisiana	naturally_occurring	NewOrleans	NA	NA	NA	NA	NA	NA	NA	NA	NA	NA	NA	NA	NA	NA	NA	NA	NA	NA	NA	NA	NA	NA
Red maple	Acer rubrum	New Orleans	Louisiana	naturally_occurring	NewOrleans	NA	NA	NA	NA	NA	NA	NA	NA	NA	NA	NA	NA	NA	NA	NA	NA	NA	NA	NA	NA	NA	NA
Red maple	Acer rubrum	New Orleans	Louisiana	naturally_occurring	NewOrleans	NA	NA	NA	NA	NA	NA	NA	NA	NA	NA	NA	NA	NA	NA	NA	NA	NA	NA	NA	NA	NA	NA
Red maple	Acer rubrum	New Orleans	Louisiana	naturally_occurring	NewOrleans	NA	NA	NA	NA	NA	NA	NA	NA	NA	NA	NA	NA	NA	NA	NA	NA	NA	NA	NA	NA	NA	NA
Red maple	Acer rubrum	New Orleans	Louisiana	naturally_occurring	NewOrleans	NA	NA	NA	NA	NA	NA	NA	NA	NA	NA	NA	NA	NA	NA	NA	NA	NA	NA	NA	NA	NA	NA
Red maple	Acer rubrum	New Orleans	Louisiana	naturally_occurring	NewOrleans	NA	NA	NA	NA	NA	NA	NA	NA	NA	NA	NA	NA	NA	NA	NA	NA	NA	NA	NA	NA	NA	NA
Red maple	Acer rubrum	New Orleans	Louisiana	naturally_occurring	NewOrleans	NA	NA	NA	NA	NA	NA	NA	NA	NA	NA	NA	NA	NA	NA	NA	NA	NA	NA	NA	NA	NA	NA
Red maple	Acer rubrum	New Orleans	Louisiana	naturally_occurring	NewOrleans	NA	NA	NA	NA	NA	NA	NA	NA	NA	NA	NA	NA	NA	NA	NA	NA	NA	NA	NA	NA	NA	NA
Red maple	Acer rubrum	New Orleans	Louisiana	naturally_occurring	NewOrleans	NA	NA	NA	NA	NA	NA	NA	NA	NA	NA	NA	NA	NA	NA	NA	NA	NA	NA	NA	NA	NA	NA
Red maple	Acer rubrum	New Orleans	Louisiana	naturally_occurring	NewOrleans	NA	NA	NA	NA	NA	NA	NA	NA	NA	NA	NA	NA	NA	NA	NA	NA	NA	NA	NA	NA	NA	NA
Red maple	Acer rubrum	New Orleans	Louisiana	naturally_occurring	NewOrleans	NA	NA	NA	NA	NA	NA	NA	NA	NA	NA	NA	NA	NA	NA	NA	NA	NA	NA	NA	NA	NA	NA
Red maple	Acer rubrum	New Orleans	Louisiana	naturally_occurring	NewOrleans	NA	NA	NA	NA	NA	NA	NA	NA	NA	NA	NA	NA	NA	NA	NA	NA	NA	NA	NA	NA	NA	NA
Red maple	Acer rubrum	New Orleans	Louisiana	naturally_occurring	NewOrleans	NA	NA	NA	NA	NA	NA	NA	NA	NA	NA	NA	NA	NA	NA	NA	NA	NA	NA	NA	NA	NA	NA
Red maple	Acer rubrum	New Orleans	Louisiana	naturally_occurring	NewOrleans	NA	NA	NA	NA	NA	NA	NA	NA	NA	NA	NA	NA	NA	NA	NA	NA	NA	NA	NA	NA	NA	NA
Red maple	Acer rubrum	New Orleans	Louisiana	naturally_occurring	NewOrleans	NA	NA	NA	NA	NA	NA	NA	NA	NA	NA	NA	NA	NA	NA	NA	NA	NA	NA	NA	NA	NA	NA
Red maple	Acer rubrum	New Orleans	Louisiana	naturally_occurring	NewOrleans	NA	NA	NA	NA	NA	NA	NA	NA	NA	NA	NA	NA	NA	NA	NA	NA	NA	NA	NA	NA	NA	NA
Red maple	Acer rubrum	New Orleans	Louisiana	naturally_occurring	NewOrleans	NA	NA	NA	NA	NA	NA	NA	NA	NA	NA	NA	NA	NA	NA	NA	NA	NA	NA	NA	NA	NA	NA
Red maple	Acer rubrum	New Orleans	Louisiana	naturally_occurring	NewOrleans	NA	NA	NA	NA	NA	NA	NA	NA	NA	NA	NA	NA	NA	NA	NA	NA	NA	NA	NA	NA	NA	NA
Red maple	Acer rubrum	New Orleans	Louisiana	naturally_occurring	NewOrleans	NA	NA	NA	NA	NA	NA	NA	NA	NA	NA	NA	NA	NA	NA	NA	NA	NA	NA	NA	NA	NA	NA
Red maple	Acer rubrum	New Orleans	Louisiana	naturally_occurring	NewOrleans	NA	NA	NA	NA	NA	NA	NA	NA	NA	NA	NA	NA	NA	NA	NA	NA	NA	NA	NA	NA	NA	NA
Red maple	Acer rubrum	New Orleans	Louisiana	naturally_occurring	NewOrleans	NA	NA	NA	NA	NA	NA	NA	NA	NA	NA	NA	NA	NA	NA	NA	NA	NA	NA	NA	NA	NA	NA
Red maple	Acer rubrum	New Orleans	Louisiana	naturally_occurring	NewOrleans	NA	NA	NA	NA	NA	NA	NA	NA	NA	NA	NA	NA	NA	NA	NA	NA	NA	NA	NA	NA	NA	NA
Red maple	Acer rubrum	New Orleans	Louisiana	naturally_occurring	NewOrleans	NA	NA	NA	NA	NA	NA	NA	NA	NA	NA	NA	NA	NA	NA	NA	NA	NA	NA	NA	NA	NA	NA
Red maple	Acer rubrum	New Orleans	Louisiana	naturally_occurring	NewOrleans	NA	NA	NA	NA	NA	NA	NA	NA	NA	NA	NA	NA	NA	NA	NA	NA	NA	NA	NA	NA	NA	NA
Red maple	Acer rubrum	New Orleans	Louisiana	naturally_occurring	NewOrleans	NA	NA	NA	NA	NA	NA	NA	NA	NA	NA	NA	NA	NA	NA	NA	NA	NA	NA	NA	NA	NA	NA
Red maple	Acer rubrum	New Orleans	Louisiana	naturally_occurring	NewOrleans	NA	NA	NA	NA	NA	NA	NA	NA	NA	NA	NA	NA	NA	NA	NA	NA	NA	NA	NA	NA	NA	NA
Red maple	Acer rubrum	New Orleans	Louisiana	naturally_occurring	NewOrleans	NA	NA	NA	NA	NA	NA	NA	NA	NA	NA	NA	NA	NA	NA	NA	NA	NA	NA	NA	NA	NA	NA
Red maple	Acer rubrum	New Orleans	Louisiana	naturally_occurring	NewOrleans	NA	NA	NA	NA	NA	NA	NA	NA	NA	NA	NA	NA	NA	NA	NA	NA	NA	NA	NA	NA	NA	NA
Red maple	Acer rubrum	New Orleans	Louisiana	naturally_occurring	NewOrleans	NA	NA	NA	NA	NA	NA	NA	NA	NA	NA	NA	NA	NA	NA	NA	NA	NA	NA	NA	NA	NA	NA
Red maple	Acer rubrum	New Orleans	Louisiana	naturally_occurring	NewOrleans	NA	NA	NA	NA	NA	NA	NA	NA	NA	NA	NA	NA	NA	NA	NA	NA	NA	NA	NA	NA	NA	NA
Red maple	Acer rubrum	New Orleans	Louisiana	naturally_occurring	NewOrleans	NA	NA	NA	NA	NA	NA	NA	NA	NA	NA	NA	NA	NA	NA	NA	NA	NA	NA	NA	NA	NA	NA
Red maple	Acer rubrum	New Orleans	Louisiana	naturally_occurring	NewOrleans	NA	NA	NA	NA	NA	NA	NA	NA	NA	NA	NA	NA	NA	NA	NA	NA	NA	NA	NA	NA	NA	NA
Red maple	Acer rubrum	New Orleans	Louisiana	naturally_occurring	NewOrleans	NA	NA	NA	NA	NA	NA	NA	NA	NA	NA	NA	NA	NA	NA	NA	NA	NA	NA	NA	NA	NA	NA
Red maple	Acer rubrum	New Orleans	Louisiana	naturally_occurring	NewOrleans	NA	NA	NA	NA	NA	NA	NA	NA	NA	NA	NA	NA	NA	NA	NA	NA	NA	NA	NA	NA	NA	NA
Red maple	Acer rubrum	New Orleans	Louisiana	naturally_occurring	NewOrleans	NA	NA	NA	NA	NA	NA	NA	NA	NA	NA	NA	NA	NA	NA	NA	NA	NA	NA	NA	NA	NA	NA
Red maple	Acer rubrum	New Orleans	Louisiana	naturally_occurring	NewOrleans	NA	NA	NA	NA	NA	NA	NA	NA	NA	NA	NA	NA	NA	NA	NA	NA	NA	NA	NA	NA	NA	NA
Red maple	Acer rubrum	New Orleans	Louisiana	naturally_occurring	NewOrleans	NA	NA	NA	NA	NA	NA	NA	NA	NA	NA	NA	NA	NA	NA	NA	NA	NA	NA	NA	NA	NA	NA
Red maple	Acer rubrum	New Orleans	Louisiana	naturally_occurring	NewOrleans	NA	NA	NA	NA	NA	NA	NA	NA	NA	NA	NA	NA	NA	NA	NA	NA	NA	NA	NA	NA	NA	NA
Red maple	Acer rubrum	New Orleans	Louisiana	naturally_occurring	NewOrleans	NA	NA	NA	NA	NA	NA	NA	NA	NA	NA	NA	NA	NA	NA	NA	NA	NA	NA	NA	NA	NA	NA
Red maple	Acer rubrum	New Orleans	Louisiana	naturally_occurring	NewOrleans	NA	NA	NA	NA	NA	NA	NA	NA	NA	NA	NA	NA	NA	NA	NA	NA	NA	NA	NA	NA	NA	NA
Red maple	Acer rubrum	New Orleans	Louisiana	naturally_occurring	NewOrleans	NA	NA	NA	NA	NA	NA	NA	NA	NA	NA	NA	NA	NA	NA	NA	NA	NA	NA	NA	NA	NA	NA
Red maple	Acer rubrum	New Orleans	Louisiana	naturally_occurring	NewOrleans	NA	NA	NA	NA	NA	NA	NA	NA	NA	NA	NA	NA	NA	NA	NA	NA	NA	NA	NA	NA	NA	NA
Red maple	Acer rubrum	New Orleans	Louisiana	naturally_occurring	NewOrleans	NA	NA	NA	NA	NA	NA	NA	NA	NA	NA	NA	NA	NA	NA	NA	NA	NA	NA	NA	NA	NA	NA
Red maple	Acer rubrum	New Orleans	Louisiana	naturally_occurring	NewOrleans	NA	NA	NA	NA	NA	NA	NA	NA	NA	NA	NA	NA	NA	NA	NA	NA	NA	NA	NA	NA	NA	NA
Red maple	Acer rubrum	New Orleans	Louisiana	naturally_occurring	NewOrleans	NA	NA	NA	NA	NA	NA	NA	NA	NA	NA	NA	NA	NA	NA	NA	NA	NA	NA	NA	NA	NA	NA
Red maple	Acer rubrum	New Orleans	Louisiana	naturally_occurring	NewOrleans	NA	NA	NA	NA	NA	NA	NA	NA	NA	NA	NA	NA	NA	NA	NA	NA	NA	NA	NA	NA	NA	NA
Red maple	Acer rubrum	New Orleans	Louisiana	naturally_occurring	NewOrleans	NA	NA	NA	NA	NA	NA	NA	NA	NA	NA	NA	NA	NA	NA	NA	NA	NA	NA	NA	NA	NA	NA
Red maple	Acer rubrum	New Orleans	Louisiana	naturally_occurring	NewOrleans	NA	NA	NA	NA	NA	NA	NA	NA	NA	NA	NA	NA	NA	NA	NA	NA	NA	NA	NA	NA	NA	NA
Red maple	Acer rubrum	New Orleans	Louisiana	naturally_occurring	NewOrleans	NA	NA	NA	NA	NA	NA	NA	NA	NA	NA	NA	NA	NA	NA	NA	NA	NA	NA	NA	NA	NA	NA
Red maple	Acer rubrum	New Orleans	Louisiana	naturally_occurring	NewOrleans	NA	NA	NA	NA	NA	NA	NA	NA	NA	NA	NA	NA	NA	NA	NA	NA	NA	NA	NA	NA	NA	NA
Red maple	Acer rubrum	New Orleans	Louisiana	naturally_occurring	NewOrleans	NA	NA	NA	NA	NA	NA	NA	NA	NA	NA	NA	NA	NA	NA	NA	NA	NA	NA	NA	NA	NA	NA
Red maple	Acer rubrum	New Orleans	Louisiana	naturally_occurring	NewOrleans	NA	NA	NA	NA	NA	NA	NA	NA	NA	NA	NA	NA	NA	NA	NA	NA	NA	NA	NA	NA	NA	NA
Red maple	Acer rubrum	New Orleans	Louisiana	naturally_occurring	NewOrleans	NA	NA	NA	NA	NA	NA	NA	NA	NA	NA	NA	NA	NA	NA	NA	NA	NA	NA	NA	NA	NA	NA
Red maple	Acer rubrum	New Orleans	Louisiana	naturally_occurring	NewOrleans	NA	NA	NA	NA	NA	NA	NA	NA	NA	NA	NA	NA	NA	NA	NA	NA	NA	NA	NA	NA	NA	NA
Red maple	Acer rubrum	New Orleans	Louisiana	naturally_occurring	NewOrleans	NA	NA	NA	NA	NA	NA	NA	NA	NA	NA	NA	NA	NA	NA	NA	NA	NA	NA	NA	NA	NA	NA
Red maple	Acer rubrum	New Orleans	Louisiana	naturally_occurring	NewOrleans	NA	NA	NA	NA	NA	NA	NA	NA	NA	NA	NA	NA	NA	NA	NA	NA	NA	NA	NA	NA	NA	NA
Red maple	Acer rubrum	New Orleans	Louisiana	naturally_occurring	NewOrleans	NA	NA	NA	NA	NA	NA	NA	NA	NA	NA	NA	NA	NA	NA	NA	NA	NA	NA	NA	NA	NA	NA
Red maple	Acer rubrum	New Orleans	Louisiana	naturally_occurring	NewOrleans	NA	NA	NA	NA	NA	NA	NA	NA	NA	NA	NA	NA	NA	NA	NA	NA	NA	NA	NA	NA	NA	NA
Red maple	Acer rubrum	New Orleans	Louisiana	naturally_occurring	NewOrleans	NA	NA	NA	NA	NA	NA	NA	NA	NA	NA	NA	NA	NA	NA	NA	NA	NA	NA	NA	NA	NA	NA
Red maple	Acer rubrum	New Orleans	Louisiana	naturally_occurring	NewOrleans	NA	NA	NA	NA	NA	NA	NA	NA	NA	NA	NA	NA	NA	NA	NA	NA	NA	NA	NA	NA	NA	NA
Red maple	Acer rubrum	New Orleans	Louisiana	naturally_occurring	NewOrleans	NA	NA	NA	NA	NA	NA	NA	NA	NA	NA	NA	NA	NA	NA	NA	NA	NA	NA	NA	NA	NA	NA
Red maple	Acer rubrum	New Orleans	Louisiana	naturally_occurring	NewOrleans	NA	NA	NA	NA	NA	NA	NA	NA	NA	NA	NA	NA	NA	NA	NA	NA	NA	NA	NA	NA	NA	NA
Red maple	Acer rubrum	New Orleans	Louisiana	naturally_occurring	NewOrleans	NA	NA	NA	NA	NA	NA	NA	NA	NA	NA	NA	NA	NA	NA	NA	NA	NA	NA	NA	NA	NA	NA
Red maple	Acer rubrum	New Orleans	Louisiana	naturally_occurring	NewOrleans	NA	NA	NA	NA	NA	NA	NA	NA	NA	NA	NA	NA	NA	NA	NA	NA	NA	NA	NA	NA	NA	NA
Red maple	Acer rubrum	New Orleans	Louisiana	naturally_occurring	NewOrleans	NA	NA	NA	NA	NA	NA	NA	NA	NA	NA	NA	NA	NA	NA	NA	NA	NA	NA	NA	NA	NA	NA
Red maple	Acer rubrum	New Orleans	Louisiana	naturally_occurring	NewOrleans	NA	NA	NA	NA	NA	NA	NA	NA	NA	NA	NA	NA	NA	NA	NA	NA	NA	NA	NA	NA	NA	NA
Red maple	Acer rubrum	New Orleans	Louisiana	naturally_occurring	NewOrleans	NA	NA	NA	NA	NA	NA	NA	NA	NA	NA	NA	NA	NA	NA	NA	NA	NA	NA	NA	NA	NA	NA
Red maple	Acer rubrum	New Orleans	Louisiana	naturally_occurring	NewOrleans	NA	NA	NA	NA	NA	NA	NA	NA	NA	NA	NA	NA	NA	NA	NA	NA	NA	NA	NA	NA	NA	NA
Red maple	Acer rubrum	New Orleans	Louisiana	naturally_occurring	NewOrleans	NA	NA	NA	NA	NA	NA	NA	NA	NA	NA	NA	NA	NA	NA	NA	NA	NA	NA	NA	NA	NA	NA
Red maple	Acer rubrum	New Orleans	Louisiana	naturally_occurring	NewOrleans	NA	NA	NA	NA	NA	NA	NA	NA	NA	NA	NA	NA	NA	NA	NA	NA	NA	NA	NA	NA	NA	NA
Red maple	Acer rubrum	New Orleans	Louisiana	naturally_occurring	NewOrleans	NA	NA	NA	NA	NA	NA	NA	NA	NA	NA	NA	NA	NA	NA	NA	NA	NA	NA	NA	NA	NA	NA
Red maple	Acer rubrum	New Orleans	Louisiana	naturally_occurring	NewOrleans	NA	NA	NA	NA	NA	NA	NA	NA	NA	NA	NA	NA	NA	NA	NA	NA	NA	NA	NA	NA	NA	NA
Red maple	Acer rubrum	New Orleans	Louisiana	naturally_occurring	NewOrleans	NA	NA	NA	NA	NA	NA	NA	NA	NA	NA	NA	NA	NA	NA	NA	NA	NA	NA	NA	NA	NA	NA
Red maple	Acer rubrum	New Orleans	Louisiana	naturally_occurring	NewOrleans	NA	NA	NA	NA	NA	NA	NA	NA	NA	NA	NA	NA	NA	NA	NA	NA	NA	NA	NA	NA	NA	NA
Red maple	Acer rubrum	New Orleans	Louisiana	naturally_occurring	NewOrleans	NA	NA	NA	NA	NA	NA	NA	NA	NA	NA	NA	NA	NA	NA	NA	NA	NA	NA	NA	NA	NA	NA
Red maple	Acer rubrum	New Orleans	Louisiana	naturally_occurring	NewOrleans	NA	NA	NA	NA	NA	NA	NA	NA	NA	NA	NA	NA	NA	NA	NA	NA	NA	NA	NA	NA	NA	NA
Red maple	Acer rubrum	New Orleans	Louisiana	naturally_occurring	NewOrleans	NA	NA	NA	NA	NA	NA	NA	NA	NA	NA	NA	NA	NA	NA	NA	NA	NA	NA	NA	NA	NA	NA
Red maple	Acer rubrum	New Orleans	Louisiana	naturally_occurring	NewOrleans	NA	NA	NA	NA	NA	NA	NA	NA	NA	NA	NA	NA	NA	NA	NA	NA	NA	NA	NA	NA	NA	NA
Red maple	Acer rubrum	New Orleans	Louisiana	naturally_occurring	NewOrleans	NA	NA	NA	NA	NA	NA	NA	NA	NA	NA	NA	NA	NA	NA	NA	NA	NA	NA	NA	NA	NA	NA
Red maple	Acer rubrum	New Orleans	Louisiana	naturally_occurring	NewOrleans	NA	NA	NA	NA	NA	NA	NA	NA	NA	NA	NA	NA	NA	NA	NA	NA	NA	NA	NA	NA	NA	NA
Red maple	Acer rubrum	New Orleans	Louisiana	naturally_occurring	NewOrleans	NA	NA	NA	NA	NA	NA	NA	NA	NA	NA	NA	NA	NA	NA	NA	NA	NA	NA	NA	NA	NA	NA
Red maple	Acer rubrum	New Orleans	Louisiana	naturally_occurring	NewOrleans	NA	NA	NA	NA	NA	NA	NA	NA	NA	NA	NA	NA	NA	NA	NA	NA	NA	NA	NA	NA	NA	NA
Red maple	Acer rubrum	New Orleans	Louisiana	naturally_occurring	NewOrleans	NA	NA	NA	NA	NA	NA	NA	NA	NA	NA	NA	NA	NA	NA	NA	NA	NA	NA	NA	NA	NA	NA
Red maple	Acer rubrum	New Orleans	Louisiana	naturally_occurring	NewOrleans	NA	NA	NA	NA	NA	NA	NA	NA	NA	NA	NA	NA	NA	NA	NA	NA	NA	NA	NA	NA	NA	NA
Red maple	Acer rubrum	New Orleans	Louisiana	naturally_occurring	NewOrleans	NA	NA	NA	NA	NA	NA	NA	NA	NA	NA	NA	NA	NA	NA	NA	NA	NA	NA	NA	NA	NA	NA
Red maple	Acer rubrum	New Orleans	Louisiana	naturally_occurring	NewOrleans	NA	NA	NA	NA	NA	NA	NA	NA	NA	NA	NA	NA	NA	NA	NA	NA	NA	NA	NA	NA	NA	NA
Red maple	Acer rubrum	New Orleans	Louisiana	naturally_occurring	NewOrleans	NA	NA	NA	NA	NA	NA	NA	NA	NA	NA	NA	NA	NA	NA	NA	NA	NA	NA	NA	NA	NA	NA
Red maple	Acer rubrum	New Orleans	Louisiana	naturally_occurring	NewOrleans	NA	NA	NA	NA	NA	NA	NA	NA	NA	NA	NA	NA	NA	NA	NA	NA	NA	NA	NA	NA	NA	NA
Red maple	Acer rubrum	New Orleans	Louisiana	naturally_occurring	NewOrleans	NA	NA	NA	NA	NA	NA	NA	NA	NA	NA	NA	NA	NA	NA	NA	NA	NA	NA	NA	NA	NA	NA
Red maple	Acer rubrum	New Orleans	Louisiana	naturally_occurring	NewOrleans	NA	NA	NA	NA	NA	NA	NA	NA	NA	NA	NA	NA	NA	NA	NA	NA	NA	NA	NA	NA	NA	NA
Red maple	Acer rubrum	New Orleans	Louisiana	naturally_occurring	NewOrleans	NA	NA	NA	NA	NA	NA	NA	NA	NA	NA	NA	NA	NA	NA	NA	NA	NA	NA	NA	NA	NA	NA
Red maple	Acer rubrum	New Orleans	Louisiana	naturally_occurring	NewOrleans	NA	NA	NA	NA	NA	NA	NA	NA	NA	NA	NA	NA	NA	NA	NA	NA	NA	NA	NA	NA	NA	NA
Red maple	Acer rubrum	New Orleans	Louisiana	naturally_occurring	NewOrleans	NA	NA	NA	NA	NA	NA	NA	NA	NA	NA	NA	NA	NA	NA	NA	NA	NA	NA	NA	NA	NA	NA
Red maple	Acer rubrum	New Orleans	Louisiana	naturally_occurring	NewOrleans	NA	NA	NA	NA	NA	NA	NA	NA	NA	NA	NA	NA	NA	NA	NA	NA	NA	NA	NA	NA	NA	NA
Red maple	Acer rubrum	New Orleans	Louisiana	naturally_occurring	NewOrleans	NA	NA	NA	NA	NA	NA	NA	NA	NA	NA	NA	NA	NA	NA	NA	NA	NA	NA	NA	NA	NA	NA
Red maple	Acer rubrum	New Orleans	Louisiana	naturally_occurring	NewOrleans	NA	NA	NA	NA	NA	NA	NA	NA	NA	NA	NA	NA	NA	NA	NA	NA	NA	NA	NA	NA	NA	NA
Red maple	Acer rubrum	New Orleans	Louisiana	naturally_occurring	NewOrleans	NA	NA	NA	NA	NA	NA	NA	NA	NA	NA	NA	NA	NA	NA	NA	NA	NA	NA	NA	NA	NA	NA
Red maple	Acer rubrum	New Orleans	Louisiana	naturally_occurring	NewOrleans	NA	NA	NA	NA	NA	NA	NA	NA	NA	NA	NA	NA	NA	NA	NA	NA	NA	NA	NA	NA	NA	NA
Red maple	Acer rubrum	New Orleans	Louisiana	naturally_occurring	NewOrleans	NA	NA	NA	NA	NA	NA	NA	NA	NA	NA	NA	NA	NA	NA	NA	NA	NA	NA	NA	NA	NA	NA
Red maple	Acer rubrum	New Orleans	Louisiana	naturally_occurring	NewOrleans	NA	NA	NA	NA	NA	NA	NA	NA	NA	NA	NA	NA	NA	NA	NA	NA	NA	NA	NA	NA	NA	NA
Red maple	Acer rubrum	New Orleans	Louisiana	naturally_occurring	NewOrleans	NA	NA	NA	NA	NA	NA	NA	NA	NA	NA	NA	NA	NA	NA	NA	NA	NA	NA	NA	NA	NA	NA
Red maple	Acer rubrum	New Orleans	Louisiana	naturally_occurring	NewOrleans	NA	NA	NA	NA	NA	NA	NA	NA	NA	NA	NA	NA	NA	NA	NA	NA	NA	NA	NA	NA	NA	NA
Red maple	Acer rubrum	New Orleans	Louisiana	naturally_occurring	NewOrleans	NA	NA	NA	NA	NA	NA	NA	NA	NA	NA	NA	NA	NA	NA	NA	NA	NA	NA	NA	NA	NA	NA
Red maple	Acer rubrum	New Orleans	Louisiana	naturally_occurring	NewOrleans	NA	NA	NA	NA	NA	NA	NA	NA	NA	NA	NA	NA	NA	NA	NA	NA	NA	NA	NA	NA	NA	NA
Red maple	Acer rubrum	New Orleans	Louisiana	naturally_occurring	NewOrleans	NA	NA	NA	NA	NA	NA	NA	NA	NA	NA	NA	NA	NA	NA	NA	NA	NA	NA	NA	NA	NA	NA
Red maple	Acer rubrum	New Orleans	Louisiana	naturally_occurring	NewOrleans	NA	NA	NA	NA	NA	NA	NA	NA	NA	NA	NA	NA	NA	NA	NA	NA	NA	NA	NA	NA	NA	NA
Red maple	Acer rubrum	New Orleans	Louisiana	naturally_occurring	NewOrleans	NA	NA	NA	NA	NA	NA	NA	NA	NA	NA	NA	NA	NA	NA	NA	NA	NA	NA	NA	NA	NA	NA
Red maple	Acer rubrum	New Orleans	Louisiana	naturally_occurring	NewOrleans	NA	NA	NA	NA	NA	NA	NA	NA	NA	NA	NA	NA	NA	NA	NA	NA	NA	NA	NA	NA	NA	NA
Red maple	Acer rubrum	New Orleans	Louisiana	naturally_occurring	NewOrleans	NA	NA	NA	NA	NA	NA	NA	NA	NA	NA	NA	NA	NA	NA	NA	NA	NA	NA	NA	NA	NA	NA
Red maple	Acer rubrum	New Orleans	Louisiana	naturally_occurring	NewOrleans	NA	NA	NA	NA	NA	NA	NA	NA	NA	NA	NA	NA	NA	NA	NA	NA	NA	NA	NA	NA	NA	NA
Red maple	Acer rubrum	New Orleans	Louisiana	naturally_occurring	NewOrleans	NA	NA	NA	NA	NA	NA	NA	NA	NA	NA	NA	NA	NA	NA	NA	NA	NA	NA	NA	NA	NA	NA
Red maple	Acer rubrum	New Orleans	Louisiana	naturally_occurring	NewOrleans	NA	NA	NA	NA	NA	NA	NA	NA	NA	NA	NA	NA	NA	NA	NA	NA	NA	NA	NA	NA	NA	NA
Red maple	Acer rubrum	New Orleans	Louisiana	naturally_occurring	NewOrleans	NA	NA	NA	NA	NA	NA	NA	NA	NA	NA	NA	NA	NA	NA	NA	NA	NA	NA	NA	NA	NA	NA
Red maple	Acer rubrum	New Orleans	Louisiana	naturally_occurring	NewOrleans	NA	NA	NA	NA	NA	NA	NA	NA	NA	NA	NA	NA	NA	NA	NA	NA	NA	NA	NA	NA	NA	NA
Red maple	Acer rubrum	New Orleans	Louisiana	naturally_occurring	NewOrleans	NA	NA	NA	NA	NA	NA	NA	NA	NA	NA	NA	NA	NA	NA	NA	NA	NA	NA	NA	NA	NA	NA
Red maple	Acer rubrum	New Orleans	Louisiana	naturally_occurring	NewOrleans	NA	NA	NA	NA	NA	NA	NA	NA	NA	NA	NA	NA	NA	NA	NA	NA	NA	NA	NA	NA	NA	NA
Red maple	Acer rubrum	New Orleans	Louisiana	naturally_occurring	NewOrleans	NA	NA	NA	NA	NA	NA	NA	NA	NA	NA	NA	NA	NA	NA	NA	NA	NA	NA	NA	NA	NA	NA
Red maple	Acer rubrum	New Orleans	Louisiana	naturally_occurring	NewOrleans	NA	NA	NA	NA	NA	NA	NA	NA	NA	NA	NA	NA	NA	NA	NA	NA	NA	NA	NA	NA	NA	NA
Red maple	Acer rubrum	New Orleans	Louisiana	naturally_occurring	NewOrleans	NA	NA	NA	NA	NA	NA	NA	NA	NA	NA	NA	NA	NA	NA	NA	NA	NA	NA	NA	NA	NA	NA
Red maple	Acer rubrum	New Orleans	Louisiana	naturally_occurring	NewOrleans	NA	NA	NA	NA	NA	NA	NA	NA	NA	NA	NA	NA	NA	NA	NA	NA	NA	NA	NA	NA	NA	NA
Red maple	Acer rubrum	New Orleans	Louisiana	naturally_occurring	NewOrleans	NA	NA	NA	NA	NA	NA	NA	NA	NA	NA	NA	NA	NA	NA	NA	NA	NA	NA	NA	NA	NA	NA
Red maple	Acer rubrum	New Orleans	Louisiana	naturally_occurring	NewOrleans	NA	NA	NA	NA	NA	NA	NA	NA	NA	NA	NA	NA	NA	NA	NA	NA	NA	NA	NA	NA	NA	NA
Red maple	Acer rubrum	New Orleans	Louisiana	naturally_occurring	NewOrleans	NA	NA	NA	NA	NA	NA	NA	NA	NA	NA	NA	NA	NA	NA	NA	NA	NA	NA	NA	NA	NA	NA
Red maple	Acer rubrum	New Orleans	Louisiana	naturally_occurring	NewOrleans	NA	NA	NA	NA	NA	NA	NA	NA	NA	NA	NA	NA	NA	NA	NA	NA	NA	NA	NA	NA	NA	NA
Red maple	Acer rubrum	New Orleans	Louisiana	naturally_occurring	NewOrleans	NA	NA	NA	NA	NA	NA	NA	NA	NA	NA	NA	NA	NA	NA	NA	NA	NA	NA	NA	NA	NA	NA
Red maple	Acer rubrum	New Orleans	Louisiana	naturally_occurring	NewOrleans	NA	NA	NA	NA	NA	NA	NA	NA	NA	NA	NA	NA	NA	NA	NA	NA	NA	NA	NA	NA	NA	NA
Red maple	Acer rubrum	New Orleans	Louisiana	naturally_occurring	NewOrleans	NA	NA	NA	NA	NA	NA	NA	NA	NA	NA	NA	NA	NA	NA	NA	NA	NA	NA	NA	NA	NA	NA
Red maple	Acer rubrum	New Orleans	Louisiana	naturally_occurring	NewOrleans	NA	NA	NA	NA	NA	NA	NA	NA	NA	NA	NA	NA	NA	NA	NA	NA	NA	NA	NA	NA	NA	NA
Red maple	Acer rubrum	New Orleans	Louisiana	naturally_occurring	NewOrleans	NA	NA	NA	NA	NA	NA	NA	NA	NA	NA	NA	NA	NA	NA	NA	NA	NA	NA	NA	NA	NA	NA
Red maple	Acer rubrum	New Orleans	Louisiana	naturally_occurring	NewOrleans	NA	NA	NA	NA	NA	NA	NA	NA	NA	NA	NA	NA	NA	NA	NA	NA	NA	NA	NA	NA	NA	NA
Red maple	Acer rubrum	New Orleans	Louisiana	naturally_occurring	NewOrleans	NA	NA	NA	NA	NA	NA	NA	NA	NA	NA	NA	NA	NA	NA	NA	NA	NA	NA	NA	NA	NA	NA
Red maple	Acer rubrum	New Orleans	Louisiana	naturally_occurring	NewOrleans	NA	NA	NA	NA	NA	NA	NA	NA	NA	NA	NA	NA	NA	NA	NA	NA	NA	NA	NA	NA	NA	NA
Red maple	Acer rubrum	New Orleans	Louisiana	naturally_occurring	NewOrleans	NA	NA	NA	NA	NA	NA	NA	NA	NA	NA	NA	NA	NA	NA	NA	NA	NA	NA	NA	NA	NA	NA
Red maple	Acer rubrum	New Orleans	Louisiana	naturally_occurring	NewOrleans	NA	NA	NA	NA	NA	NA	NA	NA	NA	NA	NA	NA	NA	NA	NA	NA	NA	NA	NA	NA	NA	NA
Red maple	Acer rubrum	New Orleans	Louisiana	naturally_occurring	NewOrleans	NA	NA	NA	NA	NA	NA	NA	NA	NA	NA	NA	NA	NA	NA	NA	NA	NA	NA	NA	NA	NA	NA
Red maple	Acer rubrum	New Orleans	Louisiana	naturally_occurring	NewOrleans	NA	NA	NA	NA	NA	NA	NA	NA	NA	NA	NA	NA	NA	NA	NA	NA	NA	NA	NA	NA	NA	NA
Red maple	Acer rubrum	New Orleans	Louisiana	naturally_occurring	NewOrleans	NA	NA	NA	NA	NA	NA	NA	NA	NA	NA	NA	NA	NA	NA	NA	NA	NA	NA	NA	NA	NA	NA
Red maple	Acer rubrum	New Orleans	Louisiana	naturally_occurring	NewOrleans	NA	NA	NA	NA	NA	NA	NA	NA	NA	NA	NA	NA	NA	NA	NA	NA	NA	NA	NA	NA	NA	NA
Red maple	Acer rubrum	New Orleans	Louisiana	naturally_occurring	NewOrleans	NA	NA	NA	NA	NA	NA	NA	NA	NA	NA	NA	NA	NA	NA	NA	NA	NA	NA	NA	NA	NA	NA
Red maple	Acer rubrum	New Orleans	Louisiana	naturally_occurring	NewOrleans	NA	NA	NA	NA	NA	NA	NA	NA	NA	NA	NA	NA	NA	NA	NA	NA	NA	NA	NA	NA	NA	NA
Red maple	Acer rubrum	New Orleans	Louisiana	naturally_occurring	NewOrleans	NA	NA	NA	NA	NA	NA	NA	NA	NA	NA	NA	NA	NA	NA	NA	NA	NA	NA	NA	NA	NA	NA
Red maple	Acer rubrum	New Orleans	Louisiana	naturally_occurring	NewOrleans	NA	NA	NA	NA	NA	NA	NA	NA	NA	NA	NA	NA	NA	NA	NA	NA	NA	NA	NA	NA	NA	NA
Red maple	Acer rubrum	New Orleans	Louisiana	naturally_occurring	NewOrleans	NA	NA	NA	NA	NA	NA	NA	NA	NA	NA	NA	NA	NA	NA	NA	NA	NA	NA	NA	NA	NA	NA
Red maple	Acer rubrum	New Orleans	Louisiana	naturally_occurring	NewOrleans	NA	NA	NA	NA	NA	NA	NA	NA	NA	NA	NA	NA	NA	NA	NA	NA	NA	NA	NA	NA	NA	NA
Red maple	Acer rubrum	New Orleans	Louisiana	naturally_occurring	NewOrleans	NA	NA	NA	NA	NA	NA	NA	NA	NA	NA	NA	NA	NA	NA	NA	NA	NA	NA	NA	NA	NA	NA
Red maple	Acer rubrum	New Orleans	Louisiana	naturally_occurring	NewOrleans	NA	NA	NA	NA	NA	NA	NA	NA	NA	NA	NA	NA	NA	NA	NA	NA	NA	NA	NA	NA	NA	NA
Red maple	Acer rubrum	New Orleans	Louisiana	naturally_occurring	NewOrleans	NA	NA	NA	NA	NA	NA	NA	NA	NA	NA	NA	NA	NA	NA	NA	NA	NA	NA	NA	NA	NA	NA
Red maple	Acer rubrum	New Orleans	Louisiana	naturally_occurring	NewOrleans	NA	NA	NA	NA	NA	NA	NA	NA	NA	NA	NA	NA	NA	NA	NA	NA	NA	NA	NA	NA	NA	NA
Red maple	Acer rubrum	New Orleans	Louisiana	naturally_occurring	NewOrleans	NA	NA	NA	NA	NA	NA	NA	NA	NA	NA	NA	NA	NA	NA	NA	NA	NA	NA	NA	NA	NA	NA
Red maple	Acer rubrum	New Orleans	Louisiana	naturally_occurring	NewOrleans	NA	NA	NA	NA	NA	NA	NA	NA	NA	NA	NA	NA	NA	NA	NA	NA	NA	NA	NA	NA	NA	NA
Red maple	Acer rubrum	New Orleans	Louisiana	naturally_occurring	NewOrleans	NA	NA	NA	NA	NA	NA	NA	NA	NA	NA	NA	NA	NA	NA	NA	NA	NA	NA	NA	NA	NA	NA
Red maple	Acer rubrum	New Orleans	Louisiana	naturally_occurring	NewOrleans	NA	NA	NA	NA	NA	NA	NA	NA	NA	NA	NA	NA	NA	NA	NA	NA	NA	NA	NA	NA	NA	NA
Red maple	Acer rubrum	New Orleans	Louisiana	naturally_occurring	NewOrleans	NA	NA	NA	NA	NA	NA	NA	NA	NA	NA	NA	NA	NA	NA	NA	NA	NA	NA	NA	NA	NA	NA
Red maple	Acer rubrum	New Orleans	Louisiana	naturally_occurring	NewOrleans	NA	NA	NA	NA	NA	NA	NA	NA	NA	NA	NA	NA	NA	NA	NA	NA	NA	NA	NA	NA	NA	NA
Red maple	Acer rubrum	New Orleans	Louisiana	naturally_occurring	NewOrleans	NA	NA	NA	NA	NA	NA	NA	NA	NA	NA	NA	NA	NA	NA	NA	NA	NA	NA	NA	NA	NA	NA
Red maple	Acer rubrum	New Orleans	Louisiana	naturally_occurring	NewOrleans	NA	NA	NA	NA	NA	NA	NA	NA	NA	NA	NA	NA	NA	NA	NA	NA	NA	NA	NA	NA	NA	NA
Red maple	Acer rubrum	New Orleans	Louisiana	naturally_occurring	NewOrleans	NA	NA	NA	NA	NA	NA	NA	NA	NA	NA	NA	NA	NA	NA	NA	NA	NA	NA	NA	NA	NA	NA
Red maple	Acer rubrum	New Orleans	Louisiana	naturally_occurring	NewOrleans	NA	NA	NA	NA	NA	NA	NA	NA	NA	NA	NA	NA	NA	NA	NA	NA	NA	NA	NA	NA	NA	NA
Red maple	Acer rubrum	New Orleans	Louisiana	naturally_occurring	NewOrleans	NA	NA	NA	NA	NA	NA	NA	NA	NA	NA	NA	NA	NA	NA	NA	NA	NA	NA	NA	NA	NA	NA
Red maple	Acer rubrum	New Orleans	Louisiana	naturally_occurring	NewOrleans	NA	NA	NA	NA	NA	NA	NA	NA	NA	NA	NA	NA	NA	NA	NA	NA	NA	NA	NA	NA	NA	NA
Red maple	Acer rubrum	New Orleans	Louisiana	naturally_occurring	NewOrleans	NA	NA	NA	NA	NA	NA	NA	NA	NA	NA	NA	NA	NA	NA	NA	NA	NA	NA	NA	NA	NA	NA
Red maple	Acer rubrum	New Orleans	Louisiana	naturally_occurring	NewOrleans	NA	NA	NA	NA	NA	NA	NA	NA	NA	NA	NA	NA	NA	NA	NA	NA	NA	NA	NA	NA	NA	NA
Red maple	Acer rubrum	New Orleans	Louisiana	naturally_occurring	NewOrleans	NA	NA	NA	NA	NA	NA	NA	NA	NA	NA	NA	NA	NA	NA	NA	NA	NA	NA	NA	NA	NA	NA
Red maple	Acer rubrum	New Orleans	Louisiana	naturally_occurring	NewOrleans	NA	NA	NA	NA	NA	NA	NA	NA	NA	NA	NA	NA	NA	NA	NA	NA	NA	NA	NA	NA	NA	NA
Red maple	Acer rubrum	New Orleans	Louisiana	naturally_occurring	NewOrleans	NA	NA	NA	NA	NA	NA	NA	NA	NA	NA	NA	NA	NA	NA	NA	NA	NA	NA	NA	NA	NA	NA
Red maple	Acer rubrum	New Orleans	Louisiana	naturally_occurring	NewOrleans	NA	NA	NA	NA	NA	NA	NA	NA	NA	NA	NA	NA	NA	NA	NA	NA	NA	NA	NA	NA	NA	NA
Red maple	Acer rubrum	New Orleans	Louisiana	naturally_occurring	NewOrleans	NA	NA	NA	NA	NA	NA	NA	NA	NA	NA	NA	NA	NA	NA	NA	NA	NA	NA	NA	NA	NA	NA
Red maple	Acer rubrum	New Orleans	Louisiana	naturally_occurring	NewOrleans	NA	NA	NA	NA	NA	NA	NA	NA	NA	NA	NA	NA	NA	NA	NA	NA	NA	NA	NA	NA	NA	NA
Red maple	Acer rubrum	New Orleans	Louisiana	naturally_occurring	NewOrleans	NA	NA	NA	NA	NA	NA	NA	NA	NA	NA	NA	NA	NA	NA	NA	NA	NA	NA	NA	NA	NA	NA
Red maple	Acer rubrum	New Orleans	Louisiana	naturally_occurring	NewOrleans	NA	NA	NA	NA	NA	NA	NA	NA	NA	NA	NA	NA	NA	NA	NA	NA	NA	NA	NA	NA	NA	NA
Red maple	Acer rubrum	New Orleans	Louisiana	naturally_occurring	NewOrleans	NA	NA	NA	NA	NA	NA	NA	NA	NA	NA	NA	NA	NA	NA	NA	NA	NA	NA	NA	NA	NA	NA
Red maple	Acer rubrum	New Orleans	Louisiana	naturally_occurring	NewOrleans	NA	NA	NA	NA	NA	NA	NA	NA	NA	NA	NA	NA	NA	NA	NA	NA	NA	NA	NA	NA	NA	NA
Red maple	Acer rubrum	New Orleans	Louisiana	naturally_occurring	NewOrleans	NA	NA	NA	NA	NA	NA	NA	NA	NA	NA	NA	NA	NA	NA	NA	NA	NA	NA	NA	NA	NA	NA
Red maple	Acer rubrum	New Orleans	Louisiana	naturally_occurring	NewOrleans	NA	NA	NA	NA	NA	NA	NA	NA	NA	NA	NA	NA	NA	NA	NA	NA	NA	NA	NA	NA	NA	NA
Red maple	Acer rubrum	New Orleans	Louisiana	naturally_occurring	NewOrleans	NA	NA	NA	NA	NA	NA	NA	NA	NA	NA	NA	NA	NA	NA	NA	NA	NA	NA	NA	NA	NA	NA
Red maple	Acer rubrum	New Orleans	Louisiana	naturally_occurring	NewOrleans	NA	NA	NA	NA	NA	NA	NA	NA	NA	NA	NA	NA	NA	NA	NA	NA	NA	NA	NA	NA	NA	NA
Red maple	Acer rubrum	New Orleans	Louisiana	naturally_occurring	NewOrleans	NA	NA	NA	NA	NA	NA	NA	NA	NA	NA	NA	NA	NA	NA	NA	NA	NA	NA	NA	NA	NA	NA
Red maple	Acer rubrum	New Orleans	Louisiana	naturally_occurring	NewOrleans	NA	NA	NA	NA	NA	NA	NA	NA	NA	NA	NA	NA	NA	NA	NA	NA	NA	NA	NA	NA	NA	NA
Red maple	Acer rubrum	New Orleans	Louisiana	naturally_occurring	NewOrleans	NA	NA	NA	NA	NA	NA	NA	NA	NA	NA	NA	NA	NA	NA	NA	NA	NA	NA	NA	NA	NA	NA
Red maple	Acer rubrum	New Orleans	Louisiana	naturally_occurring	NewOrleans	NA	NA	NA	NA	NA	NA	NA	NA	NA	NA	NA	NA	NA	NA	NA	NA	NA	NA	NA	NA	NA	NA
Red maple	Acer rubrum	New Orleans	Louisiana	naturally_occurring	NewOrleans	NA	NA	NA	NA	NA	NA	NA	NA	NA	NA	NA	NA	NA	NA	NA	NA	NA	NA	NA	NA	NA	NA
Red maple	Acer rubrum	New Orleans	Louisiana	naturally_occurring	NewOrleans	NA	NA	NA	NA	NA	NA	NA	NA	NA	NA	NA	NA	NA	NA	NA	NA	NA	NA	NA	NA	NA	NA
Red maple	Acer rubrum	New Orleans	Louisiana	naturally_occurring	NewOrleans	NA	NA	NA	NA	NA	NA	NA	NA	NA	NA	NA	NA	NA	NA	NA	NA	NA	NA	NA	NA	NA	NA
Red maple	Acer rubrum	New Orleans	Louisiana	naturally_occurring	NewOrleans	NA	NA	NA	NA	NA	NA	NA	NA	NA	NA	NA	NA	NA	NA	NA	NA	NA	NA	NA	NA	NA	NA
Red maple	Acer rubrum	New Orleans	Louisiana	naturally_occurring	NewOrleans	NA	NA	NA	NA	NA	NA	NA	NA	NA	NA	NA	NA	NA	NA	NA	NA	NA	NA	NA	NA	NA	NA
Red maple	Acer rubrum	New Orleans	Louisiana	naturally_occurring	NewOrleans	NA	NA	NA	NA	NA	NA	NA	NA	NA	NA	NA	NA	NA	NA	NA	NA	NA	NA	NA	NA	NA	NA
Red maple	Acer rubrum	New Orleans	Louisiana	naturally_occurring	NewOrleans	NA	NA	NA	NA	NA	NA	NA	NA	NA	NA	NA	NA	NA	NA	NA	NA	NA	NA	NA	NA	NA	NA
Red maple	Acer rubrum	New Orleans	Louisiana	naturally_occurring	NewOrleans	NA	NA	NA	NA	NA	NA	NA	NA	NA	NA	NA	NA	NA	NA	NA	NA	NA	NA	NA	NA	NA	NA
Red maple	Acer rubrum	New Orleans	Louisiana	naturally_occurring	NewOrleans	NA	NA	NA	NA	NA	NA	NA	NA	NA	NA	NA	NA	NA	NA	NA	NA	NA	NA	NA	NA	NA	NA
Red maple	Acer rubrum	New Orleans	Louisiana	naturally_occurring	NewOrleans	NA	NA	NA	NA	NA	NA	NA	NA	NA	NA	NA	NA	NA	NA	NA	NA	NA	NA	NA	NA	NA	NA
Red maple	Acer rubrum	New Orleans	Louisiana	naturally_occurring	NewOrleans	NA	NA	NA	NA	NA	NA	NA	NA	NA	NA	NA	NA	NA	NA	NA	NA	NA	NA	NA	NA	NA	NA
Red maple	Acer rubrum	New Orleans	Louisiana	naturally_occurring	NewOrleans	NA	NA	NA	NA	NA	NA	NA	NA	NA	NA	NA	NA	NA	NA	NA	NA	NA	NA	NA	NA	NA	NA
Red maple	Acer rubrum	New Orleans	Louisiana	naturally_occurring	NewOrleans	NA	NA	NA	NA	NA	NA	NA	NA	NA	NA	NA	NA	NA	NA	NA	NA	NA	NA	NA	NA	NA	NA
Red maple	Acer rubrum	New Orleans	Louisiana	naturally_occurring	NewOrleans	NA	NA	NA	NA	NA	NA	NA	NA	NA	NA	NA	NA	NA	NA	NA	NA	NA	NA	NA	NA	NA	NA
Red maple	Acer rubrum	New Orleans	Louisiana	naturally_occurring	NewOrleans	NA	NA	NA	NA	NA	NA	NA	NA	NA	NA	NA	NA	NA	NA	NA	NA	NA	NA	NA	NA	NA	NA
Red maple	Acer rubrum	New Orleans	Louisiana	naturally_occurring	NewOrleans	NA	NA	NA	NA	NA	NA	NA	NA	NA	NA	NA	NA	NA	NA	NA	NA	NA	NA	NA	NA	NA	NA
Red maple	Acer rubrum	New Orleans	Louisiana	naturally_occurring	NewOrleans	NA	NA	NA	NA	NA	NA	NA	NA	NA	NA	NA	NA	NA	NA	NA	NA	NA	NA	NA	NA	NA	NA
Red maple	Acer rubrum	New Orleans	Louisiana	naturally_occurring	NewOrleans	NA	NA	NA	NA	NA	NA	NA	NA	NA	NA	NA	NA	NA	NA	NA	NA	NA	NA	NA	NA	NA	NA
Red maple	Acer rubrum	New Orleans	Louisiana	naturally_occurring	NewOrleans	NA	NA	NA	NA	NA	NA	NA	NA	NA	NA	NA	NA	NA	NA	NA	NA	NA	NA	NA	NA	NA	NA
Red maple	Acer rubrum	New Orleans	Louisiana	naturally_occurring	NewOrleans	NA	NA	NA	NA	NA	NA	NA	NA	NA	NA	NA	NA	NA	NA	NA	NA	NA	NA	NA	NA	NA	NA
Red maple	Acer rubrum	New Orleans	Louisiana	naturally_occurring	NewOrleans	NA	NA	NA	NA	NA	NA	NA	NA	NA	NA	NA	NA	NA	NA	NA	NA	NA	NA	NA	NA	NA	NA
Red maple	Acer rubrum	New Orleans	Louisiana	naturally_occurring	NewOrleans	NA	NA	NA	NA	NA	NA	NA	NA	NA	NA	NA	NA	NA	NA	NA	NA	NA	NA	NA	NA	NA	NA
Red maple	Acer rubrum	New Orleans	Louisiana	naturally_occurring	NewOrleans	NA	NA	NA	NA	NA	NA	NA	NA	NA	NA	NA	NA	NA	NA	NA	NA	NA	NA	NA	NA	NA	NA
Red maple	Acer rubrum	New Orleans	Louisiana	naturally_occurring	NewOrleans	NA	NA	NA	NA	NA	NA	NA	NA	NA	NA	NA	NA	NA	NA	NA	NA	NA	NA	NA	NA	NA	NA
Red maple	Acer rubrum	New Orleans	Louisiana	naturally_occurring	NewOrleans	NA	NA	NA	NA	NA	NA	NA	NA	NA	NA	NA	NA	NA	NA	NA	NA	NA	NA	NA	NA	NA	NA
Red maple	Acer rubrum	New Orleans	Louisiana	naturally_occurring	NewOrleans	NA	NA	NA	NA	NA	NA	NA	NA	NA	NA	NA	NA	NA	NA	NA	NA	NA	NA	NA	NA	NA	NA
Red maple	Acer rubrum	New Orleans	Louisiana	naturally_occurring	NewOrleans	NA	NA	NA	NA	NA	NA	NA	NA	NA	NA	NA	NA	NA	NA	NA	NA	NA	NA	NA	NA	NA	NA
Red maple	Acer rubrum	New Orleans	Louisiana	naturally_occurring	NewOrleans	NA	NA	NA	NA	NA	NA	NA	NA	NA	NA	NA	NA	NA	NA	NA	NA	NA	NA	NA	NA	NA	NA
Red maple	Acer rubrum	New Orleans	Louisiana	naturally_occurring	NewOrleans	NA	NA	NA	NA	NA	NA	NA	NA	NA	NA	NA	NA	NA	NA	NA	NA	NA	NA	NA	NA	NA	NA
Red maple	Acer rubrum	New Orleans	Louisiana	naturally_occurring	NewOrleans	NA	NA	NA	NA	NA	NA	NA	NA	NA	NA	NA	NA	NA	NA	NA	NA	NA	NA	NA	NA	NA	NA
Red maple	Acer rubrum	New Orleans	Louisiana	naturally_occurring	NewOrleans	NA	NA	NA	NA	NA	NA	NA	NA	NA	NA	NA	NA	NA	NA	NA	NA	NA	NA	NA	NA	NA	NA
Red maple	Acer rubrum	New Orleans	Louisiana	naturally_occurring	NewOrleans	NA	NA	NA	NA	NA	NA	NA	NA	NA	NA	NA	NA	NA	NA	NA	NA	NA	NA	NA	NA	NA	NA
Red maple	Acer rubrum	New Orleans	Louisiana	naturally_occurring	NewOrleans	NA	NA	NA	NA	NA	NA	NA	NA	NA	NA	NA	NA	NA	NA	NA	NA	NA	NA	NA	NA	NA	NA
Red maple	Acer rubrum	New Orleans	Louisiana	naturally_occurring	NewOrleans	NA	NA	NA	NA	NA	NA	NA	NA	NA	NA	NA	NA	NA	NA	NA	NA	NA	NA	NA	NA	NA	NA
Red maple	Acer rubrum	New Orleans	Louisiana	naturally_occurring	NewOrleans	NA	NA	NA	NA	NA	NA	NA	NA	NA	NA	NA	NA	NA	NA	NA	NA	NA	NA	NA	NA	NA	NA
Red maple	Acer rubrum	New Orleans	Louisiana	naturally_occurring	NewOrleans	NA	NA	NA	NA	NA	NA	NA	NA	NA	NA	NA	NA	NA	NA	NA	NA	NA	NA	NA	NA	NA	NA
Red maple	Acer rubrum	New Orleans	Louisiana	naturally_occurring	NewOrleans	NA	NA	NA	NA	NA	NA	NA	NA	NA	NA	NA	NA	NA	NA	NA	NA	NA	NA	NA	NA	NA	NA
Red maple	Acer rubrum	New Orleans	Louisiana	naturally_occurring	NewOrleans	NA	NA	NA	NA	NA	NA	NA	NA	NA	NA	NA	NA	NA	NA	NA	NA	NA	NA	NA	NA	NA	NA
Red maple	Acer rubrum	New Orleans	Louisiana	naturally_occurring	NewOrleans	NA	NA	NA	NA	NA	NA	NA	NA	NA	NA	NA	NA	NA	NA	NA	NA	NA	NA	NA	NA	NA	NA
Red maple	Acer rubrum	New Orleans	Louisiana	naturally_occurring	NewOrleans	NA	NA	NA	NA	NA	NA	NA	NA	NA	NA	NA	NA	NA	NA	NA	NA	NA	NA	NA	NA	NA	NA
Red maple	Acer rubrum	New Orleans	Louisiana	naturally_occurring	NewOrleans	NA	NA	NA	NA	NA	NA	NA	NA	NA	NA	NA	NA	NA	NA	NA	NA	NA	NA	NA	NA	NA	NA
Red maple	Acer rubrum	New Orleans	Louisiana	naturally_occurring	NewOrleans	NA	NA	NA	NA	NA	NA	NA	NA	NA	NA	NA	NA	NA	NA	NA	NA	NA	NA	NA	NA	NA	NA
Red maple	Acer rubrum	New Orleans	Louisiana	naturally_occurring	NewOrleans	NA	NA	NA	NA	NA	NA	NA	NA	NA	NA	NA	NA	NA	NA	NA	NA	NA	NA	NA	NA	NA	NA
Red maple	Acer rubrum	New Orleans	Louisiana	naturally_occurring	NewOrleans	NA	NA	NA	NA	NA	NA	NA	NA	NA	NA	NA	NA	NA	NA	NA	NA	NA	NA	NA	NA	NA	NA
Red maple	Acer rubrum	New Orleans	Louisiana	naturally_occurring	NewOrleans	NA	NA	NA	NA	NA	NA	NA	NA	NA	NA	NA	NA	NA	NA	NA	NA	NA	NA	NA	NA	NA	NA
Red maple	Acer rubrum	New Orleans	Louisiana	naturally_occurring	NewOrleans	NA	NA	NA	NA	NA	NA	NA	NA	NA	NA	NA	NA	NA	NA	NA	NA	NA	NA	NA	NA	NA	NA
Red maple	Acer rubrum	New Orleans	Louisiana	naturally_occurring	NewOrleans	NA	NA	NA	NA	NA	NA	NA	NA	NA	NA	NA	NA	NA	NA	NA	NA	NA	NA	NA	NA	NA	NA
Red maple	Acer rubrum	New Orleans	Louisiana	naturally_occurring	NewOrleans	NA	NA	NA	NA	NA	NA	NA	NA	NA	NA	NA	NA	NA	NA	NA	NA	NA	NA	NA	NA	NA	NA
Red maple	Acer rubrum	New Orleans	Louisiana	naturally_occurring	NewOrleans	NA	NA	NA	NA	NA	NA	NA	NA	NA	NA	NA	NA	NA	NA	NA	NA	NA	NA	NA	NA	NA	NA
Red maple	Acer rubrum	New Orleans	Louisiana	naturally_occurring	NewOrleans	NA	NA	NA	NA	NA	NA	NA	NA	NA	NA	NA	NA	NA	NA	NA	NA	NA	NA	NA	NA	NA	NA
Red maple	Acer rubrum	New Orleans	Louisiana	naturally_occurring	NewOrleans	NA	NA	NA	NA	NA	NA	NA	NA	NA	NA	NA	NA	NA	NA	NA	NA	NA	NA	NA	NA	NA	NA
Red maple	Acer rubrum	New Orleans	Louisiana	naturally_occurring	NewOrleans	NA	NA	NA	NA	NA	NA	NA	NA	NA	NA	NA	NA	NA	NA	NA	NA	NA	NA	NA	NA	NA	NA
Red maple	Acer rubrum	New Orleans	Louisiana	naturally_occurring	NewOrleans	NA	NA	NA	NA	NA	NA	NA	NA	NA	NA	NA	NA	NA	NA	NA	NA	NA	NA	NA	NA	NA	NA
Red maple	Acer rubrum	New Orleans	Louisiana	naturally_occurring	NewOrleans	NA	NA	NA	NA	NA	NA	NA	NA	NA	NA	NA	NA	NA	NA	NA	NA	NA	NA	NA	NA	NA	NA
Red maple	Acer rubrum	New Orleans	Louisiana	naturally_occurring	NewOrleans	NA	NA	NA	NA	NA	NA	NA	NA	NA	NA	NA	NA	NA	NA	NA	NA	NA	NA	NA	NA	NA	NA
Red maple	Acer rubrum	New Orleans	Louisiana	naturally_occurring	NewOrleans	NA	NA	NA	NA	NA	NA	NA	NA	NA	NA	NA	NA	NA	NA	NA	NA	NA	NA	NA	NA	NA	NA
Red maple	Acer rubrum	New Orleans	Louisiana	naturally_occurring	NewOrleans	NA	NA	NA	NA	NA	NA	NA	NA	NA	NA	NA	NA	NA	NA	NA	NA	NA	NA	NA	NA	NA	NA
Red maple	Acer rubrum	New Orleans	Louisiana	naturally_occurring	NewOrleans	NA	NA	NA	NA	NA	NA	NA	NA	NA	NA	NA	NA	NA	NA	NA	NA	NA	NA	NA	NA	NA	NA
Red maple	Acer rubrum	New Orleans	Louisiana	naturally_occurring	NewOrleans	NA	NA	NA	NA	NA	NA	NA	NA	NA	NA	NA	NA	NA	NA	NA	NA	NA	NA	NA	NA	NA	NA
Red maple	Acer rubrum	New Orleans	Louisiana	naturally_occurring	NewOrleans	NA	NA	NA	NA	NA	NA	NA	NA	NA	NA	NA	NA	NA	NA	NA	NA	NA	NA	NA	NA	NA	NA
Red maple	Acer rubrum	New Orleans	Louisiana	naturally_occurring	NewOrleans	NA	NA	NA	NA	NA	NA	NA	NA	NA	NA	NA	NA	NA	NA	NA	NA	NA	NA	NA	NA	NA	NA
Red maple	Acer rubrum	New Orleans	Louisiana	naturally_occurring	NewOrleans	NA	NA	NA	NA	NA	NA	NA	NA	NA	NA	NA	NA	NA	NA	NA	NA	NA	NA	NA	NA	NA	NA
Red maple	Acer rubrum	New Orleans	Louisiana	naturally_occurring	NewOrleans	NA	NA	NA	NA	NA	NA	NA	NA	NA	NA	NA	NA	NA	NA	NA	NA	NA	NA	NA	NA	NA	NA
Red maple	Acer rubrum	New Orleans	Louisiana	naturally_occurring	NewOrleans	NA	NA	NA	NA	NA	NA	NA	NA	NA	NA	NA	NA	NA	NA	NA	NA	NA	NA	NA	NA	NA	NA
Red maple	Acer rubrum	New Orleans	Louisiana	naturally_occurring	NewOrleans	NA	NA	NA	NA	NA	NA	NA	NA	NA	NA	NA	NA	NA	NA	NA	NA	NA	NA	NA	NA	NA	NA
Red maple	Acer rubrum	New Orleans	Louisiana	naturally_occurring	NewOrleans	NA	NA	NA	NA	NA	NA	NA	NA	NA	NA	NA	NA	NA	NA	NA	NA	NA	NA	NA	NA	NA	NA
Red maple	Acer rubrum	New Orleans	Louisiana	naturally_occurring	NewOrleans	NA	NA	NA	NA	NA	NA	NA	NA	NA	NA	NA	NA	NA	NA	NA	NA	NA	NA	NA	NA	NA	NA
Red maple	Acer rubrum	New Orleans	Louisiana	naturally_occurring	NewOrleans	NA	NA	NA	NA	NA	NA	NA	NA	NA	NA	NA	NA	NA	NA	NA	NA	NA	NA	NA	NA	NA	NA
Red maple	Acer rubrum	New Orleans	Louisiana	naturally_occurring	NewOrleans	NA	NA	NA	NA	NA	NA	NA	NA	NA	NA	NA	NA	NA	NA	NA	NA	NA	NA	NA	NA	NA	NA
Red maple	Acer rubrum	New Orleans	Louisiana	naturally_occurring	NewOrleans	NA	NA	NA	NA	NA	NA	NA	NA	NA	NA	NA	NA	NA	NA	NA	NA	NA	NA	NA	NA	NA	NA
Red maple	Acer rubrum	New Orleans	Louisiana	naturally_occurring	NewOrleans	NA	NA	NA	NA	NA	NA	NA	NA	NA	NA	NA	NA	NA	NA	NA	NA	NA	NA	NA	NA	NA	NA
Red maple	Acer rubrum	New Orleans	Louisiana	naturally_occurring	NewOrleans	NA	NA	NA	NA	NA	NA	NA	NA	NA	NA	NA	NA	NA	NA	NA	NA	NA	NA	NA	NA	NA	NA
Red maple	Acer rubrum	New Orleans	Louisiana	naturally_occurring	NewOrleans	NA	NA	NA	NA	NA	NA	NA	NA	NA	NA	NA	NA	NA	NA	NA	NA	NA	NA	NA	NA	NA	NA
Red maple	Acer rubrum	New Orleans	Louisiana	naturally_occurring	NewOrleans	NA	NA	NA	NA	NA	NA	NA	NA	NA	NA	NA	NA	NA	NA	NA	NA	NA	NA	NA	NA	NA	NA
Red maple	Acer rubrum	New Orleans	Louisiana	naturally_occurring	NewOrleans	NA	NA	NA	NA	NA	NA	NA	NA	NA	NA	NA	NA	NA	NA	NA	NA	NA	NA	NA	NA	NA	NA
Red maple	Acer rubrum	New Orleans	Louisiana	naturally_occurring	NewOrleans	NA	NA	NA	NA	NA	NA	NA	NA	NA	NA	NA	NA	NA	NA	NA	NA	NA	NA	NA	NA	NA	NA
Red maple	Acer rubrum	New Orleans	Louisiana	naturally_occurring	NewOrleans	NA	NA	NA	NA	NA	NA	NA	NA	NA	NA	NA	NA	NA	NA	NA	NA	NA	NA	NA	NA	NA	NA
Red maple	Acer rubrum	New Orleans	Louisiana	naturally_occurring	NewOrleans	NA	NA	NA	NA	NA	NA	NA	NA	NA	NA	NA	NA	NA	NA	NA	NA	NA	NA	NA	NA	NA	NA
Red maple	Acer rubrum	New Orleans	Louisiana	naturally_occurring	NewOrleans	NA	NA	NA	NA	NA	NA	NA	NA	NA	NA	NA	NA	NA	NA	NA	NA	NA	NA	NA	NA	NA	NA
Red maple	Acer rubrum	New Orleans	Louisiana	naturally_occurring	NewOrleans	NA	NA	NA	NA	NA	NA	NA	NA	NA	NA	NA	NA	NA	NA	NA	NA	NA	NA	NA	NA	NA	NA
Red maple	Acer rubrum	New Orleans	Louisiana	naturally_occurring	NewOrleans	NA	NA	NA	NA	NA	NA	NA	NA	NA	NA	NA	NA	NA	NA	NA	NA	NA	NA	NA	NA	NA	NA
Red maple	Acer rubrum	New Orleans	Louisiana	naturally_occurring	NewOrleans	NA	NA	NA	NA	NA	NA	NA	NA	NA	NA	NA	NA	NA	NA	NA	NA	NA	NA	NA	NA	NA	NA
Red maple	Acer rubrum	New Orleans	Louisiana	naturally_occurring	NewOrleans	NA	NA	NA	NA	NA	NA	NA	NA	NA	NA	NA	NA	NA	NA	NA	NA	NA	NA	NA	NA	NA	NA
Red maple	Acer rubrum	New Orleans	Louisiana	naturally_occurring	NewOrleans	NA	NA	NA	NA	NA	NA	NA	NA	NA	NA	NA	NA	NA	NA	NA	NA	NA	NA	NA	NA	NA	NA
Red maple	Acer rubrum	New Orleans	Louisiana	naturally_occurring	NewOrleans	NA	NA	NA	NA	NA	NA	NA	NA	NA	NA	NA	NA	NA	NA	NA	NA	NA	NA	NA	NA	NA	NA
Red maple	Acer rubrum	New Orleans	Louisiana	naturally_occurring	NewOrleans	NA	NA	NA	NA	NA	NA	NA	NA	NA	NA	NA	NA	NA	NA	NA	NA	NA	NA	NA	NA	NA	NA
Red maple	Acer rubrum	New Orleans	Louisiana	naturally_occurring	NewOrleans	NA	NA	NA	NA	NA	NA	NA	NA	NA	NA	NA	NA	NA	NA	NA	NA	NA	NA	NA	NA	NA	NA
Red maple	Acer rubrum	New Orleans	Louisiana	naturally_occurring	NewOrleans	NA	NA	NA	NA	NA	NA	NA	NA	NA	NA	NA	NA	NA	NA	NA	NA	NA	NA	NA	NA	NA	NA
Red maple	Acer rubrum	New Orleans	Louisiana	naturally_occurring	NewOrleans	NA	NA	NA	NA	NA	NA	NA	NA	NA	NA	NA	NA	NA	NA	NA	NA	NA	NA	NA	NA	NA	NA
Red maple	Acer rubrum	New Orleans	Louisiana	naturally_occurring	NewOrleans	NA	NA	NA	NA	NA	NA	NA	NA	NA	NA	NA	NA	NA	NA	NA	NA	NA	NA	NA	NA	NA	NA
Red maple	Acer rubrum	New Orleans	Louisiana	naturally_occurring	NewOrleans	NA	NA	NA	NA	NA	NA	NA	NA	NA	NA	NA	NA	NA	NA	NA	NA	NA	NA	NA	NA	NA	NA
Red maple	Acer rubrum	New Orleans	Louisiana	naturally_occurring	NewOrleans	NA	NA	NA	NA	NA	NA	NA	NA	NA	NA	NA	NA	NA	NA	NA	NA	NA	NA	NA	NA	NA	NA
Red maple	Acer rubrum	New Orleans	Louisiana	naturally_occurring	NewOrleans	NA	NA	NA	NA	NA	NA	NA	NA	NA	NA	NA	NA	NA	NA	NA	NA	NA	NA	NA	NA	NA	NA
Red maple	Acer rubrum	New Orleans	Louisiana	naturally_occurring	NewOrleans	NA	NA	NA	NA	NA	NA	NA	NA	NA	NA	NA	NA	NA	NA	NA	NA	NA	NA	NA	NA	NA	NA
Red maple	Acer rubrum	New Orleans	Louisiana	naturally_occurring	NewOrleans	NA	NA	NA	NA	NA	NA	NA	NA	NA	NA	NA	NA	NA	NA	NA	NA	NA	NA	NA	NA	NA	NA
Red maple	Acer rubrum	New Orleans	Louisiana	naturally_occurring	NewOrleans	NA	NA	NA	NA	NA	NA	NA	NA	NA	NA	NA	NA	NA	NA	NA	NA	NA	NA	NA	NA	NA	NA
Red maple	Acer rubrum	New Orleans	Louisiana	naturally_occurring	NewOrleans	NA	NA	NA	NA	NA	NA	NA	NA	NA	NA	NA	NA	NA	NA	NA	NA	NA	NA	NA	NA	NA	NA
Red maple	Acer rubrum	New Orleans	Louisiana	naturally_occurring	NewOrleans	NA	NA	NA	NA	NA	NA	NA	NA	NA	NA	NA	NA	NA	NA	NA	NA	NA	NA	NA	NA	NA	NA
Red maple	Acer rubrum	New Orleans	Louisiana	naturally_occurring	NewOrleans	NA	NA	NA	NA	NA	NA	NA	NA	NA	NA	NA	NA	NA	NA	NA	NA	NA	NA	NA	NA	NA	NA
Red maple	Acer rubrum	New Orleans	Louisiana	naturally_occurring	NewOrleans	NA	NA	NA	NA	NA	NA	NA	NA	NA	NA	NA	NA	NA	NA	NA	NA	NA	NA	NA	NA	NA	NA
Red maple	Acer rubrum	New Orleans	Louisiana	naturally_occurring	NewOrleans	NA	NA	NA	NA	NA	NA	NA	NA	NA	NA	NA	NA	NA	NA	NA	NA	NA	NA	NA	NA	NA	NA
Red maple	Acer rubrum	New Orleans	Louisiana	naturally_occurring	NewOrleans	NA	NA	NA	NA	NA	NA	NA	NA	NA	NA	NA	NA	NA	NA	NA	NA	NA	NA	NA	NA	NA	NA
Red maple	Acer rubrum	New Orleans	Louisiana	naturally_occurring	NewOrleans	NA	NA	NA	NA	NA	NA	NA	NA	NA	NA	NA	NA	NA	NA	NA	NA	NA	NA	NA	NA	NA	NA
Red maple	Acer rubrum	New Orleans	Louisiana	naturally_occurring	NewOrleans	NA	NA	NA	NA	NA	NA	NA	NA	NA	NA	NA	NA	NA	NA	NA	NA	NA	NA	NA	NA	NA	NA
Red maple	Acer rubrum	New Orleans	Louisiana	naturally_occurring	NewOrleans	NA	NA	NA	NA	NA	NA	NA	NA	NA	NA	NA	NA	NA	NA	NA	NA	NA	NA	NA	NA	NA	NA
Red maple	Acer rubrum	New Orleans	Louisiana	naturally_occurring	NewOrleans	NA	NA	NA	NA	NA	NA	NA	NA	NA	NA	NA	NA	NA	NA	NA	NA	NA	NA	NA	NA	NA	NA
Red maple	Acer rubrum	New Orleans	Louisiana	naturally_occurring	NewOrleans	NA	NA	NA	NA	NA	NA	NA	NA	NA	NA	NA	NA	NA	NA	NA	NA	NA	NA	NA	NA	NA	NA
Red maple	Acer rubrum	New Orleans	Louisiana	naturally_occurring	NewOrleans	NA	NA	NA	NA	NA	NA	NA	NA	NA	NA	NA	NA	NA	NA	NA	NA	NA	NA	NA	NA	NA	NA
Red maple	Acer rubrum	New Orleans	Louisiana	naturally_occurring	NewOrleans	NA	NA	NA	NA	NA	NA	NA	NA	NA	NA	NA	NA	NA	NA	NA	NA	NA	NA	NA	NA	NA	NA
Red maple	Acer rubrum	New Orleans	Louisiana	naturally_occurring	NewOrleans	NA	NA	NA	NA	NA	NA	NA	NA	NA	NA	NA	NA	NA	NA	NA	NA	NA	NA	NA	NA	NA	NA
Red maple	Acer rubrum	New Orleans	Louisiana	naturally_occurring	NewOrleans	NA	NA	NA	NA	NA	NA	NA	NA	NA	NA	NA	NA	NA	NA	NA	NA	NA	NA	NA	NA	NA	NA
Red maple	Acer rubrum	New Orleans	Louisiana	naturally_occurring	NewOrleans	NA	NA	NA	NA	NA	NA	NA	NA	NA	NA	NA	NA	NA	NA	NA	NA	NA	NA	NA	NA	NA	NA
Red maple	Acer rubrum	New Orleans	Louisiana	naturally_occurring	NewOrleans	NA	NA	NA	NA	NA	NA	NA	NA	NA	NA	NA	NA	NA	NA	NA	NA	NA	NA	NA	NA	NA	NA
Red maple	Acer rubrum	New Orleans	Louisiana	naturally_occurring	NewOrleans	NA	NA	NA	NA	NA	NA	NA	NA	NA	NA	NA	NA	NA	NA	NA	NA	NA	NA	NA	NA	NA	NA
Red maple	Acer rubrum	New Orleans	Louisiana	naturally_occurring	NewOrleans	NA	NA	NA	NA	NA	NA	NA	NA	NA	NA	NA	NA	NA	NA	NA	NA	NA	NA	NA	NA	NA	NA
Red maple	Acer rubrum	New Orleans	Louisiana	naturally_occurring	NewOrleans	NA	NA	NA	NA	NA	NA	NA	NA	NA	NA	NA	NA	NA	NA	NA	NA	NA	NA	NA	NA	NA	NA
Red maple	Acer rubrum	New Orleans	Louisiana	naturally_occurring	NewOrleans	NA	NA	NA	NA	NA	NA	NA	NA	NA	NA	NA	NA	NA	NA	NA	NA	NA	NA	NA	NA	NA	NA
Red maple	Acer rubrum	New Orleans	Louisiana	naturally_occurring	NewOrleans	NA	NA	NA	NA	NA	NA	NA	NA	NA	NA	NA	NA	NA	NA	NA	NA	NA	NA	NA	NA	NA	NA
Red maple	Acer rubrum	New Orleans	Louisiana	naturally_occurring	NewOrleans	NA	NA	NA	NA	NA	NA	NA	NA	NA	NA	NA	NA	NA	NA	NA	NA	NA	NA	NA	NA	NA	NA
Red maple	Acer rubrum	New Orleans	Louisiana	naturally_occurring	NewOrleans	NA	NA	NA	NA	NA	NA	NA	NA	NA	NA	NA	NA	NA	NA	NA	NA	NA	NA	NA	NA	NA	NA
Red maple	Acer rubrum	New Orleans	Louisiana	naturally_occurring	NewOrleans	NA	NA	NA	NA	NA	NA	NA	NA	NA	NA	NA	NA	NA	NA	NA	NA	NA	NA	NA	NA	NA	NA
Red maple	Acer rubrum	New Orleans	Louisiana	naturally_occurring	NewOrleans	NA	NA	NA	NA	NA	NA	NA	NA	NA	NA	NA	NA	NA	NA	NA	NA	NA	NA	NA	NA	NA	NA
Red maple	Acer rubrum	New Orleans	Louisiana	naturally_occurring	NewOrleans	NA	NA	NA	NA	NA	NA	NA	NA	NA	NA	NA	NA	NA	NA	NA	NA	NA	NA	NA	NA	NA	NA
Red maple	Acer rubrum	New Orleans	Louisiana	naturally_occurring	NewOrleans	NA	NA	NA	NA	NA	NA	NA	NA	NA	NA	NA	NA	NA	NA	NA	NA	NA	NA	NA	NA	NA	NA
Red maple	Acer rubrum	New Orleans	Louisiana	naturally_occurring	NewOrleans	NA	NA	NA	NA	NA	NA	NA	NA	NA	NA	NA	NA	NA	NA	NA	NA	NA	NA	NA	NA	NA	NA
Red maple	Acer rubrum	New Orleans	Louisiana	naturally_occurring	NewOrleans	NA	NA	NA	NA	NA	NA	NA	NA	NA	NA	NA	NA	NA	NA	NA	NA	NA	NA	NA	NA	NA	NA
Red maple	Acer rubrum	New Orleans	Louisiana	naturally_occurring	NewOrleans	NA	NA	NA	NA	NA	NA	NA	NA	NA	NA	NA	NA	NA	NA	NA	NA	NA	NA	NA	NA	NA	NA
Red maple	Acer rubrum	New Orleans	Louisiana	naturally_occurring	NewOrleans	NA	NA	NA	NA	NA	NA	NA	NA	NA	NA	NA	NA	NA	NA	NA	NA	NA	NA	NA	NA	NA	NA
Red maple	Acer rubrum	New Orleans	Louisiana	naturally_occurring	NewOrleans	NA	NA	NA	NA	NA	NA	NA	NA	NA	NA	NA	NA	NA	NA	NA	NA	NA	NA	NA	NA	NA	NA
Red maple	Acer rubrum	New Orleans	Louisiana	naturally_occurring	NewOrleans	NA	NA	NA	NA	NA	NA	NA	NA	NA	NA	NA	NA	NA	NA	NA	NA	NA	NA	NA	NA	NA	NA
Red maple	Acer rubrum	New Orleans	Louisiana	naturally_occurring	NewOrleans	NA	NA	NA	NA	NA	NA	NA	NA	NA	NA	NA	NA	NA	NA	NA	NA	NA	NA	NA	NA	NA	NA
Red maple	Acer rubrum	New Orleans	Louisiana	naturally_occurring	NewOrleans	NA	NA	NA	NA	NA	NA	NA	NA	NA	NA	NA	NA	NA	NA	NA	NA	NA	NA	NA	NA	NA	NA
Red maple	Acer rubrum	New Orleans	Louisiana	naturally_occurring	NewOrleans	NA	NA	NA	NA	NA	NA	NA	NA	NA	NA	NA	NA	NA	NA	NA	NA	NA	NA	NA	NA	NA	NA
Red maple	Acer rubrum	New Orleans	Louisiana	naturally_occurring	NewOrleans	NA	NA	NA	NA	NA	NA	NA	NA	NA	NA	NA	NA	NA	NA	NA	NA	NA	NA	NA	NA	NA	NA
Red maple	Acer rubrum	New Orleans	Louisiana	naturally_occurring	NewOrleans	NA	NA	NA	NA	NA	NA	NA	NA	NA	NA	NA	NA	NA	NA	NA	NA	NA	NA	NA	NA	NA	NA
Red maple	Acer rubrum	New Orleans	Louisiana	naturally_occurring	NewOrleans	NA	NA	NA	NA	NA	NA	NA	NA	NA	NA	NA	NA	NA	NA	NA	NA	NA	NA	NA	NA	NA	NA
Red maple	Acer rubrum	New Orleans	Louisiana	naturally_occurring	NewOrleans	NA	NA	NA	NA	NA	NA	NA	NA	NA	NA	NA	NA	NA	NA	NA	NA	NA	NA	NA	NA	NA	NA
Red maple	Acer rubrum	New Orleans	Louisiana	naturally_occurring	NewOrleans	NA	NA	NA	NA	NA	NA	NA	NA	NA	NA	NA	NA	NA	NA	NA	NA	NA	NA	NA	NA	NA	NA
Red maple	Acer rubrum	New Orleans	Louisiana	naturally_occurring	NewOrleans	NA	NA	NA	NA	NA	NA	NA	NA	NA	NA	NA	NA	NA	NA	NA	NA	NA	NA	NA	NA	NA	NA
Red maple	Acer rubrum	New Orleans	Louisiana	naturally_occurring	NewOrleans	NA	NA	NA	NA	NA	NA	NA	NA	NA	NA	NA	NA	NA	NA	NA	NA	NA	NA	NA	NA	NA	NA
Red maple	Acer rubrum	New Orleans	Louisiana	naturally_occurring	NewOrleans	NA	NA	NA	NA	NA	NA	NA	NA	NA	NA	NA	NA	NA	NA	NA	NA	NA	NA	NA	NA	NA	NA
Red maple	Acer rubrum	New Orleans	Louisiana	naturally_occurring	NewOrleans	NA	NA	NA	NA	NA	NA	NA	NA	NA	NA	NA	NA	NA	NA	NA	NA	NA	NA	NA	NA	NA	NA
Red maple	Acer rubrum	New Orleans	Louisiana	naturally_occurring	NewOrleans	NA	NA	NA	NA	NA	NA	NA	NA	NA	NA	NA	NA	NA	NA	NA	NA	NA	NA	NA	NA	NA	NA
Red maple	Acer rubrum	New Orleans	Louisiana	naturally_occurring	NewOrleans	NA	NA	NA	NA	NA	NA	NA	NA	NA	NA	NA	NA	NA	NA	NA	NA	NA	NA	NA	NA	NA	NA
Red maple	Acer rubrum	New Orleans	Louisiana	naturally_occurring	NewOrleans	NA	NA	NA	NA	NA	NA	NA	NA	NA	NA	NA	NA	NA	NA	NA	NA	NA	NA	NA	NA	NA	NA
Red maple	Acer rubrum	New Orleans	Louisiana	naturally_occurring	NewOrleans	NA	NA	NA	NA	NA	NA	NA	NA	NA	NA	NA	NA	NA	NA	NA	NA	NA	NA	NA	NA	NA	NA
Red maple	Acer rubrum	New Orleans	Louisiana	naturally_occurring	NewOrleans	NA	NA	NA	NA	NA	NA	NA	NA	NA	NA	NA	NA	NA	NA	NA	NA	NA	NA	NA	NA	NA	NA
Red maple	Acer rubrum	New Orleans	Louisiana	naturally_occurring	NewOrleans	NA	NA	NA	NA	NA	NA	NA	NA	NA	NA	NA	NA	NA	NA	NA	NA	NA	NA	NA	NA	NA	NA
Red maple	Acer rubrum	New Orleans	Louisiana	naturally_occurring	NewOrleans	NA	NA	NA	NA	NA	NA	NA	NA	NA	NA	NA	NA	NA	NA	NA	NA	NA	NA	NA	NA	NA	NA
Red maple	Acer rubrum	New Orleans	Louisiana	naturally_occurring	NewOrleans	NA	NA	NA	NA	NA	NA	NA	NA	NA	NA	NA	NA	NA	NA	NA	NA	NA	NA	NA	NA	NA	NA
Red maple	Acer rubrum	New Orleans	Louisiana	naturally_occurring	NewOrleans	NA	NA	NA	NA	NA	NA	NA	NA	NA	NA	NA	NA	NA	NA	NA	NA	NA	NA	NA	NA	NA	NA
Red maple	Acer rubrum	New Orleans	Louisiana	naturally_occurring	NewOrleans	NA	NA	NA	NA	NA	NA	NA	NA	NA	NA	NA	NA	NA	NA	NA	NA	NA	NA	NA	NA	NA	NA
Red maple	Acer rubrum	New Orleans	Louisiana	naturally_occurring	NewOrleans	NA	NA	NA	NA	NA	NA	NA	NA	NA	NA	NA	NA	NA	NA	NA	NA	NA	NA	NA	NA	NA	NA
Red maple	Acer rubrum	New Orleans	Louisiana	naturally_occurring	NewOrleans	NA	NA	NA	NA	NA	NA	NA	NA	NA	NA	NA	NA	NA	NA	NA	NA	NA	NA	NA	NA	NA	NA
Red maple	Acer rubrum	New Orleans	Louisiana	naturally_occurring	NewOrleans	NA	NA	NA	NA	NA	NA	NA	NA	NA	NA	NA	NA	NA	NA	NA	NA	NA	NA	NA	NA	NA	NA
Red maple	Acer rubrum	New Orleans	Louisiana	naturally_occurring	NewOrleans	NA	NA	NA	NA	NA	NA	NA	NA	NA	NA	NA	NA	NA	NA	NA	NA	NA	NA	NA	NA	NA	NA
Red maple	Acer rubrum	New Orleans	Louisiana	naturally_occurring	NewOrleans	NA	NA	NA	NA	NA	NA	NA	NA	NA	NA	NA	NA	NA	NA	NA	NA	NA	NA	NA	NA	NA	NA
Red maple	Acer rubrum	New Orleans	Louisiana	naturally_occurring	NewOrleans	NA	NA	NA	NA	NA	NA	NA	NA	NA	NA	NA	NA	NA	NA	NA	NA	NA	NA	NA	NA	NA	NA
Red maple	Acer rubrum	New Orleans	Louisiana	naturally_occurring	NewOrleans	NA	NA	NA	NA	NA	NA	NA	NA	NA	NA	NA	NA	NA	NA	NA	NA	NA	NA	NA	NA	NA	NA
Red maple	Acer rubrum	New Orleans	Louisiana	naturally_occurring	NewOrleans	NA	NA	NA	NA	NA	NA	NA	NA	NA	NA	NA	NA	NA	NA	NA	NA	NA	NA	NA	NA	NA	NA
Red maple	Acer rubrum	New Orleans	Louisiana	naturally_occurring	NewOrleans	NA	NA	NA	NA	NA	NA	NA	NA	NA	NA	NA	NA	NA	NA	NA	NA	NA	NA	NA	NA	NA	NA
Red maple	Acer rubrum	New Orleans	Louisiana	naturally_occurring	NewOrleans	NA	NA	NA	NA	NA	NA	NA	NA	NA	NA	NA	NA	NA	NA	NA	NA	NA	NA	NA	NA	NA	NA
Red maple	Acer rubrum	New Orleans	Louisiana	naturally_occurring	NewOrleans	NA	NA	NA	NA	NA	NA	NA	NA	NA	NA	NA	NA	NA	NA	NA	NA	NA	NA	NA	NA	NA	NA
Red maple	Acer rubrum	New Orleans	Louisiana	naturally_occurring	NewOrleans	NA	NA	NA	NA	NA	NA	NA	NA	NA	NA	NA	NA	NA	NA	NA	NA	NA	NA	NA	NA	NA	NA
Red maple	Acer rubrum	New Orleans	Louisiana	naturally_occurring	NewOrleans	NA	NA	NA	NA	NA	NA	NA	NA	NA	NA	NA	NA	NA	NA	NA	NA	NA	NA	NA	NA	NA	NA
Red maple	Acer rubrum	New Orleans	Louisiana	naturally_occurring	NewOrleans	NA	NA	NA	NA	NA	NA	NA	NA	NA	NA	NA	NA	NA	NA	NA	NA	NA	NA	NA	NA	NA	NA
Red maple	Acer rubrum	New Orleans	Louisiana	naturally_occurring	NewOrleans	NA	NA	NA	NA	NA	NA	NA	NA	NA	NA	NA	NA	NA	NA	NA	NA	NA	NA	NA	NA	NA	NA
Red maple	Acer rubrum	New Orleans	Louisiana	naturally_occurring	NewOrleans	NA	NA	NA	NA	NA	NA	NA	NA	NA	NA	NA	NA	NA	NA	NA	NA	NA	NA	NA	NA	NA	NA
Red maple	Acer rubrum	New Orleans	Louisiana	naturally_occurring	NewOrleans	NA	NA	NA	NA	NA	NA	NA	NA	NA	NA	NA	NA	NA	NA	NA	NA	NA	NA	NA	NA	NA	NA
Red maple	Acer rubrum	New Orleans	Louisiana	naturally_occurring	NewOrleans	NA	NA	NA	NA	NA	NA	NA	NA	NA	NA	NA	NA	NA	NA	NA	NA	NA	NA	NA	NA	NA	NA
Red maple	Acer rubrum	New Orleans	Louisiana	naturally_occurring	NewOrleans	NA	NA	NA	NA	NA	NA	NA	NA	NA	NA	NA	NA	NA	NA	NA	NA	NA	NA	NA	NA	NA	NA
Red maple	Acer rubrum	New Orleans	Louisiana	naturally_occurring	NewOrleans	NA	NA	NA	NA	NA	NA	NA	NA	NA	NA	NA	NA	NA	NA	NA	NA	NA	NA	NA	NA	NA	NA
Red maple	Acer rubrum	New Orleans	Louisiana	naturally_occurring	NewOrleans	NA	NA	NA	NA	NA	NA	NA	NA	NA	NA	NA	NA	NA	NA	NA	NA	NA	NA	NA	NA	NA	NA
Red maple	Acer rubrum	New Orleans	Louisiana	naturally_occurring	NewOrleans	NA	NA	NA	NA	NA	NA	NA	NA	NA	NA	NA	NA	NA	NA	NA	NA	NA	NA	NA	NA	NA	NA
Red maple	Acer rubrum	New Orleans	Louisiana	naturally_occurring	NewOrleans	NA	NA	NA	NA	NA	NA	NA	NA	NA	NA	NA	NA	NA	NA	NA	NA	NA	NA	NA	NA	NA	NA
Red maple	Acer rubrum	New Orleans	Louisiana	naturally_occurring	NewOrleans	NA	NA	NA	NA	NA	NA	NA	NA	NA	NA	NA	NA	NA	NA	NA	NA	NA	NA	NA	NA	NA	NA
Red maple	Acer rubrum	New Orleans	Louisiana	naturally_occurring	NewOrleans	NA	NA	NA	NA	NA	NA	NA	NA	NA	NA	NA	NA	NA	NA	NA	NA	NA	NA	NA	NA	NA	NA
Red maple	Acer rubrum	New Orleans	Louisiana	naturally_occurring	NewOrleans	NA	NA	NA	NA	NA	NA	NA	NA	NA	NA	NA	NA	NA	NA	NA	NA	NA	NA	NA	NA	NA	NA
Red maple	Acer rubrum	New Orleans	Louisiana	naturally_occurring	NewOrleans	NA	NA	NA	NA	NA	NA	NA	NA	NA	NA	NA	NA	NA	NA	NA	NA	NA	NA	NA	NA	NA	NA
Red maple	Acer rubrum	New Orleans	Louisiana	naturally_occurring	NewOrleans	NA	NA	NA	NA	NA	NA	NA	NA	NA	NA	NA	NA	NA	NA	NA	NA	NA	NA	NA	NA	NA	NA
Red maple	Acer rubrum	New Orleans	Louisiana	naturally_occurring	NewOrleans	NA	NA	NA	NA	NA	NA	NA	NA	NA	NA	NA	NA	NA	NA	NA	NA	NA	NA	NA	NA	NA	NA
Red maple	Acer rubrum	New Orleans	Louisiana	naturally_occurring	NewOrleans	NA	NA	NA	NA	NA	NA	NA	NA	NA	NA	NA	NA	NA	NA	NA	NA	NA	NA	NA	NA	NA	NA
Red maple	Acer rubrum	New Orleans	Louisiana	naturally_occurring	NewOrleans	NA	NA	NA	NA	NA	NA	NA	NA	NA	NA	NA	NA	NA	NA	NA	NA	NA	NA	NA	NA	NA	NA
Red maple	Acer rubrum	New Orleans	Louisiana	naturally_occurring	NewOrleans	NA	NA	NA	NA	NA	NA	NA	NA	NA	NA	NA	NA	NA	NA	NA	NA	NA	NA	NA	NA	NA	NA
Red maple	Acer rubrum	New Orleans	Louisiana	naturally_occurring	NewOrleans	NA	NA	NA	NA	NA	NA	NA	NA	NA	NA	NA	NA	NA	NA	NA	NA	NA	NA	NA	NA	NA	NA
Red maple	Acer rubrum	New Orleans	Louisiana	naturally_occurring	NewOrleans	NA	NA	NA	NA	NA	NA	NA	NA	NA	NA	NA	NA	NA	NA	NA	NA	NA	NA	NA	NA	NA	NA
Red maple	Acer rubrum	New Orleans	Louisiana	naturally_occurring	NewOrleans	NA	NA	NA	NA	NA	NA	NA	NA	NA	NA	NA	NA	NA	NA	NA	NA	NA	NA	NA	NA	NA	NA
Red maple	Acer rubrum	New Orleans	Louisiana	naturally_occurring	NewOrleans	NA	NA	NA	NA	NA	NA	NA	NA	NA	NA	NA	NA	NA	NA	NA	NA	NA	NA	NA	NA	NA	NA
Red maple	Acer rubrum	New Orleans	Louisiana	naturally_occurring	NewOrleans	NA	NA	NA	NA	NA	NA	NA	NA	NA	NA	NA	NA	NA	NA	NA	NA	NA	NA	NA	NA	NA	NA
Red maple	Acer rubrum	New Orleans	Louisiana	naturally_occurring	NewOrleans	NA	NA	NA	NA	NA	NA	NA	NA	NA	NA	NA	NA	NA	NA	NA	NA	NA	NA	NA	NA	NA	NA
Red maple	Acer rubrum	New Orleans	Louisiana	naturally_occurring	NewOrleans	NA	NA	NA	NA	NA	NA	NA	NA	NA	NA	NA	NA	NA	NA	NA	NA	NA	NA	NA	NA	NA	NA
Red maple	Acer rubrum	New Orleans	Louisiana	naturally_occurring	NewOrleans	NA	NA	NA	NA	NA	NA	NA	NA	NA	NA	NA	NA	NA	NA	NA	NA	NA	NA	NA	NA	NA	NA
Red maple	Acer rubrum	New Orleans	Louisiana	naturally_occurring	NewOrleans	NA	NA	NA	NA	NA	NA	NA	NA	NA	NA	NA	NA	NA	NA	NA	NA	NA	NA	NA	NA	NA	NA
Red maple	Acer rubrum	New Orleans	Louisiana	naturally_occurring	NewOrleans	NA	NA	NA	NA	NA	NA	NA	NA	NA	NA	NA	NA	NA	NA	NA	NA	NA	NA	NA	NA	NA	NA
Red maple	Acer rubrum	New Orleans	Louisiana	naturally_occurring	NewOrleans	NA	NA	NA	NA	NA	NA	NA	NA	NA	NA	NA	NA	NA	NA	NA	NA	NA	NA	NA	NA	NA	NA
Red maple	Acer rubrum	New Orleans	Louisiana	naturally_occurring	NewOrleans	NA	NA	NA	NA	NA	NA	NA	NA	NA	NA	NA	NA	NA	NA	NA	NA	NA	NA	NA	NA	NA	NA
Red maple	Acer rubrum	New Orleans	Louisiana	naturally_occurring	NewOrleans	NA	NA	NA	NA	NA	NA	NA	NA	NA	NA	NA	NA	NA	NA	NA	NA	NA	NA	NA	NA	NA	NA
Red maple	Acer rubrum	New Orleans	Louisiana	naturally_occurring	NewOrleans	NA	NA	NA	NA	NA	NA	NA	NA	NA	NA	NA	NA	NA	NA	NA	NA	NA	NA	NA	NA	NA	NA
Red maple	Acer rubrum	New Orleans	Louisiana	naturally_occurring	NewOrleans	NA	NA	NA	NA	NA	NA	NA	NA	NA	NA	NA	NA	NA	NA	NA	NA	NA	NA	NA	NA	NA	NA
Red maple	Acer rubrum	New Orleans	Louisiana	naturally_occurring	NewOrleans	NA	NA	NA	NA	NA	NA	NA	NA	NA	NA	NA	NA	NA	NA	NA	NA	NA	NA	NA	NA	NA	NA
Red maple	Acer rubrum	New Orleans	Louisiana	naturally_occurring	NewOrleans	NA	NA	NA	NA	NA	NA	NA	NA	NA	NA	NA	NA	NA	NA	NA	NA	NA	NA	NA	NA	NA	NA
Red maple	Acer rubrum	New Orleans	Louisiana	naturally_occurring	NewOrleans	NA	NA	NA	NA	NA	NA	NA	NA	NA	NA	NA	NA	NA	NA	NA	NA	NA	NA	NA	NA	NA	NA
Red maple	Acer rubrum	New Orleans	Louisiana	naturally_occurring	NewOrleans	NA	NA	NA	NA	NA	NA	NA	NA	NA	NA	NA	NA	NA	NA	NA	NA	NA	NA	NA	NA	NA	NA
Red maple	Acer rubrum	New Orleans	Louisiana	naturally_occurring	NewOrleans	NA	NA	NA	NA	NA	NA	NA	NA	NA	NA	NA	NA	NA	NA	NA	NA	NA	NA	NA	NA	NA	NA
Red maple	Acer rubrum	New Orleans	Louisiana	naturally_occurring	NewOrleans	NA	NA	NA	NA	NA	NA	NA	NA	NA	NA	NA	NA	NA	NA	NA	NA	NA	NA	NA	NA	NA	NA
Red maple	Acer rubrum	New Orleans	Louisiana	naturally_occurring	NewOrleans	NA	NA	NA	NA	NA	NA	NA	NA	NA	NA	NA	NA	NA	NA	NA	NA	NA	NA	NA	NA	NA	NA
Red maple	Acer rubrum	New Orleans	Louisiana	naturally_occurring	NewOrleans	NA	NA	NA	NA	NA	NA	NA	NA	NA	NA	NA	NA	NA	NA	NA	NA	NA	NA	NA	NA	NA	NA
Red maple	Acer rubrum	New Orleans	Louisiana	naturally_occurring	NewOrleans	NA	NA	NA	NA	NA	NA	NA	NA	NA	NA	NA	NA	NA	NA	NA	NA	NA	NA	NA	NA	NA	NA
Red maple	Acer rubrum	New Orleans	Louisiana	naturally_occurring	NewOrleans	NA	NA	NA	NA	NA	NA	NA	NA	NA	NA	NA	NA	NA	NA	NA	NA	NA	NA	NA	NA	NA	NA
Red maple	Acer rubrum	New Orleans	Louisiana	naturally_occurring	NewOrleans	NA	NA	NA	NA	NA	NA	NA	NA	NA	NA	NA	NA	NA	NA	NA	NA	NA	NA	NA	NA	NA	NA
Red maple	Acer rubrum	New Orleans	Louisiana	naturally_occurring	NewOrleans	NA	NA	NA	NA	NA	NA	NA	NA	NA	NA	NA	NA	NA	NA	NA	NA	NA	NA	NA	NA	NA	NA
Red maple	Acer rubrum	New Orleans	Louisiana	naturally_occurring	NewOrleans	NA	NA	NA	NA	NA	NA	NA	NA	NA	NA	NA	NA	NA	NA	NA	NA	NA	NA	NA	NA	NA	NA
Red maple	Acer rubrum	New Orleans	Louisiana	naturally_occurring	NewOrleans	NA	NA	NA	NA	NA	NA	NA	NA	NA	NA	NA	NA	NA	NA	NA	NA	NA	NA	NA	NA	NA	NA
Red maple	Acer rubrum	New Orleans	Louisiana	naturally_occurring	NewOrleans	NA	NA	NA	NA	NA	NA	NA	NA	NA	NA	NA	NA	NA	NA	NA	NA	NA	NA	NA	NA	NA	NA
Red maple	Acer rubrum	New Orleans	Louisiana	naturally_occurring	NewOrleans	NA	NA	NA	NA	NA	NA	NA	NA	NA	NA	NA	NA	NA	NA	NA	NA	NA	NA	NA	NA	NA	NA
Red maple	Acer rubrum	New Orleans	Louisiana	naturally_occurring	NewOrleans	NA	NA	NA	NA	NA	NA	NA	NA	NA	NA	NA	NA	NA	NA	NA	NA	NA	NA	NA	NA	NA	NA
Red maple	Acer rubrum	New Orleans	Louisiana	naturally_occurring	NewOrleans	NA	NA	NA	NA	NA	NA	NA	NA	NA	NA	NA	NA	NA	NA	NA	NA	NA	NA	NA	NA	NA	NA
Red maple	Acer rubrum	New Orleans	Louisiana	naturally_occurring	NewOrleans	NA	NA	NA	NA	NA	NA	NA	NA	NA	NA	NA	NA	NA	NA	NA	NA	NA	NA	NA	NA	NA	NA
Red maple	Acer rubrum	New Orleans	Louisiana	naturally_occurring	NewOrleans	NA	NA	NA	NA	NA	NA	NA	NA	NA	NA	NA	NA	NA	NA	NA	NA	NA	NA	NA	NA	NA	NA
Red maple	Acer rubrum	New Orleans	Louisiana	naturally_occurring	NewOrleans	NA	NA	NA	NA	NA	NA	NA	NA	NA	NA	NA	NA	NA	NA	NA	NA	NA	NA	NA	NA	NA	NA
Red maple	Acer rubrum	New Orleans	Louisiana	naturally_occurring	NewOrleans	NA	NA	NA	NA	NA	NA	NA	NA	NA	NA	NA	NA	NA	NA	NA	NA	NA	NA	NA	NA	NA	NA
Red maple	Acer rubrum	New Orleans	Louisiana	naturally_occurring	NewOrleans	NA	NA	NA	NA	NA	NA	NA	NA	NA	NA	NA	NA	NA	NA	NA	NA	NA	NA	NA	NA	NA	NA
Red maple	Acer rubrum	New Orleans	Louisiana	naturally_occurring	NewOrleans	NA	NA	NA	NA	NA	NA	NA	NA	NA	NA	NA	NA	NA	NA	NA	NA	NA	NA	NA	NA	NA	NA
Red maple	Acer rubrum	New Orleans	Louisiana	naturally_occurring	NewOrleans	NA	NA	NA	NA	NA	NA	NA	NA	NA	NA	NA	NA	NA	NA	NA	NA	NA	NA	NA	NA	NA	NA
Red maple	Acer rubrum	New Orleans	Louisiana	naturally_occurring	NewOrleans	NA	NA	NA	NA	NA	NA	NA	NA	NA	NA	NA	NA	NA	NA	NA	NA	NA	NA	NA	NA	NA	NA
Red maple	Acer rubrum	New Orleans	Louisiana	naturally_occurring	NewOrleans	NA	NA	NA	NA	NA	NA	NA	NA	NA	NA	NA	NA	NA	NA	NA	NA	NA	NA	NA	NA	NA	NA
Red maple	Acer rubrum	New Orleans	Louisiana	naturally_occurring	NewOrleans	NA	NA	NA	NA	NA	NA	NA	NA	NA	NA	NA	NA	NA	NA	NA	NA	NA	NA	NA	NA	NA	NA
Red maple	Acer rubrum	New Orleans	Louisiana	naturally_occurring	NewOrleans	NA	NA	NA	NA	NA	NA	NA	NA	NA	NA	NA	NA	NA	NA	NA	NA	NA	NA	NA	NA	NA	NA
Red maple	Acer rubrum	New Orleans	Louisiana	naturally_occurring	NewOrleans	NA	NA	NA	NA	NA	NA	NA	NA	NA	NA	NA	NA	NA	NA	NA	NA	NA	NA	NA	NA	NA	NA
Red maple	Acer rubrum	New Orleans	Louisiana	naturally_occurring	NewOrleans	NA	NA	NA	NA	NA	NA	NA	NA	NA	NA	NA	NA	NA	NA	NA	NA	NA	NA	NA	NA	NA	NA
Red maple	Acer rubrum	New Orleans	Louisiana	naturally_occurring	NewOrleans	NA	NA	NA	NA	NA	NA	NA	NA	NA	NA	NA	NA	NA	NA	NA	NA	NA	NA	NA	NA	NA	NA
Red maple	Acer rubrum	New Orleans	Louisiana	naturally_occurring	NewOrleans	NA	NA	NA	NA	NA	NA	NA	NA	NA	NA	NA	NA	NA	NA	NA	NA	NA	NA	NA	NA	NA	NA
Red maple	Acer rubrum	New Orleans	Louisiana	naturally_occurring	NewOrleans	NA	NA	NA	NA	NA	NA	NA	NA	NA	NA	NA	NA	NA	NA	NA	NA	NA	NA	NA	NA	NA	NA
Red maple	Acer rubrum	New Orleans	Louisiana	naturally_occurring	NewOrleans	NA	NA	NA	NA	NA	NA	NA	NA	NA	NA	NA	NA	NA	NA	NA	NA	NA	NA	NA	NA	NA	NA
Red maple	Acer rubrum	New Orleans	Louisiana	naturally_occurring	NewOrleans	NA	NA	NA	NA	NA	NA	NA	NA	NA	NA	NA	NA	NA	NA	NA	NA	NA	NA	NA	NA	NA	NA
Red maple	Acer rubrum	New Orleans	Louisiana	naturally_occurring	NewOrleans	NA	NA	NA	NA	NA	NA	NA	NA	NA	NA	NA	NA	NA	NA	NA	NA	NA	NA	NA	NA	NA	NA
Red maple	Acer rubrum	New Orleans	Louisiana	naturally_occurring	NewOrleans	NA	NA	NA	NA	NA	NA	NA	NA	NA	NA	NA	NA	NA	NA	NA	NA	NA	NA	NA	NA	NA	NA
Red maple	Acer rubrum	New Orleans	Louisiana	naturally_occurring	NewOrleans	NA	NA	NA	NA	NA	NA	NA	NA	NA	NA	NA	NA	NA	NA	NA	NA	NA	NA	NA	NA	NA	NA
Red maple	Acer rubrum	New Orleans	Louisiana	naturally_occurring	NewOrleans	NA	NA	NA	NA	NA	NA	NA	NA	NA	NA	NA	NA	NA	NA	NA	NA	NA	NA	NA	NA	NA	NA
Red maple	Acer rubrum	New Orleans	Louisiana	naturally_occurring	NewOrleans	NA	NA	NA	NA	NA	NA	NA	NA	NA	NA	NA	NA	NA	NA	NA	NA	NA	NA	NA	NA	NA	NA
Red maple	Acer rubrum	New Orleans	Louisiana	naturally_occurring	NewOrleans	NA	NA	NA	NA	NA	NA	NA	NA	NA	NA	NA	NA	NA	NA	NA	NA	NA	NA	NA	NA	NA	NA
Red maple	Acer rubrum	New Orleans	Louisiana	naturally_occurring	NewOrleans	NA	NA	NA	NA	NA	NA	NA	NA	NA	NA	NA	NA	NA	NA	NA	NA	NA	NA	NA	NA	NA	NA
Red maple	Acer rubrum	New Orleans	Louisiana	naturally_occurring	NewOrleans	NA	NA	NA	NA	NA	NA	NA	NA	NA	NA	NA	NA	NA	NA	NA	NA	NA	NA	NA	NA	NA	NA
Red maple	Acer rubrum	New Orleans	Louisiana	naturally_occurring	NewOrleans	NA	NA	NA	NA	NA	NA	NA	NA	NA	NA	NA	NA	NA	NA	NA	NA	NA	NA	NA	NA	NA	NA
Red maple	Acer rubrum	New Orleans	Louisiana	naturally_occurring	NewOrleans	NA	NA	NA	NA	NA	NA	NA	NA	NA	NA	NA	NA	NA	NA	NA	NA	NA	NA	NA	NA	NA	NA
Red maple	Acer rubrum	New Orleans	Louisiana	naturally_occurring	NewOrleans	NA	NA	NA	NA	NA	NA	NA	NA	NA	NA	NA	NA	NA	NA	NA	NA	NA	NA	NA	NA	NA	NA
Red maple	Acer rubrum	New Orleans	Louisiana	naturally_occurring	NewOrleans	NA	NA	NA	NA	NA	NA	NA	NA	NA	NA	NA	NA	NA	NA	NA	NA	NA	NA	NA	NA	NA	NA
Red maple	Acer rubrum	New Orleans	Louisiana	naturally_occurring	NewOrleans	NA	NA	NA	NA	NA	NA	NA	NA	NA	NA	NA	NA	NA	NA	NA	NA	NA	NA	NA	NA	NA	NA
Red maple	Acer rubrum	New Orleans	Louisiana	naturally_occurring	NewOrleans	NA	NA	NA	NA	NA	NA	NA	NA	NA	NA	NA	NA	NA	NA	NA	NA	NA	NA	NA	NA	NA	NA
Red maple	Acer rubrum	New Orleans	Louisiana	naturally_occurring	NewOrleans	NA	NA	NA	NA	NA	NA	NA	NA	NA	NA	NA	NA	NA	NA	NA	NA	NA	NA	NA	NA	NA	NA
Red maple	Acer rubrum	New Orleans	Louisiana	naturally_occurring	NewOrleans	NA	NA	NA	NA	NA	NA	NA	NA	NA	NA	NA	NA	NA	NA	NA	NA	NA	NA	NA	NA	NA	NA
Red maple	Acer rubrum	New Orleans	Louisiana	naturally_occurring	NewOrleans	NA	NA	NA	NA	NA	NA	NA	NA	NA	NA	NA	NA	NA	NA	NA	NA	NA	NA	NA	NA	NA	NA
Red maple	Acer rubrum	New Orleans	Louisiana	naturally_occurring	NewOrleans	NA	NA	NA	NA	NA	NA	NA	NA	NA	NA	NA	NA	NA	NA	NA	NA	NA	NA	NA	NA	NA	NA
Red maple	Acer rubrum	New Orleans	Louisiana	naturally_occurring	NewOrleans	NA	NA	NA	NA	NA	NA	NA	NA	NA	NA	NA	NA	NA	NA	NA	NA	NA	NA	NA	NA	NA	NA
Red maple	Acer rubrum	New Orleans	Louisiana	naturally_occurring	NewOrleans	NA	NA	NA	NA	NA	NA	NA	NA	NA	NA	NA	NA	NA	NA	NA	NA	NA	NA	NA	NA	NA	NA
Red maple	Acer rubrum	New Orleans	Louisiana	naturally_occurring	NewOrleans	NA	NA	NA	NA	NA	NA	NA	NA	NA	NA	NA	NA	NA	NA	NA	NA	NA	NA	NA	NA	NA	NA
Red maple	Acer rubrum	New Orleans	Louisiana	naturally_occurring	NewOrleans	NA	NA	NA	NA	NA	NA	NA	NA	NA	NA	NA	NA	NA	NA	NA	NA	NA	NA	NA	NA	NA	NA
Red maple	Acer rubrum	New Orleans	Louisiana	naturally_occurring	NewOrleans	NA	NA	NA	NA	NA	NA	NA	NA	NA	NA	NA	NA	NA	NA	NA	NA	NA	NA	NA	NA	NA	NA
Red maple	Acer rubrum	New Orleans	Louisiana	naturally_occurring	NewOrleans	NA	NA	NA	NA	NA	NA	NA	NA	NA	NA	NA	NA	NA	NA	NA	NA	NA	NA	NA	NA	NA	NA
Red maple	Acer rubrum	New Orleans	Louisiana	naturally_occurring	NewOrleans	NA	NA	NA	NA	NA	NA	NA	NA	NA	NA	NA	NA	NA	NA	NA	NA	NA	NA	NA	NA	NA	NA
Red maple	Acer rubrum	New Orleans	Louisiana	naturally_occurring	NewOrleans	NA	NA	NA	NA	NA	NA	NA	NA	NA	NA	NA	NA	NA	NA	NA	NA	NA	NA	NA	NA	NA	NA
Red maple	Acer rubrum	New Orleans	Louisiana	naturally_occurring	NewOrleans	NA	NA	NA	NA	NA	NA	NA	NA	NA	NA	NA	NA	NA	NA	NA	NA	NA	NA	NA	NA	NA	NA
Red maple	Acer rubrum	New Orleans	Louisiana	naturally_occurring	NewOrleans	NA	NA	NA	NA	NA	NA	NA	NA	NA	NA	NA	NA	NA	NA	NA	NA	NA	NA	NA	NA	NA	NA
Red maple	Acer rubrum	New Orleans	Louisiana	naturally_occurring	NewOrleans	NA	NA	NA	NA	NA	NA	NA	NA	NA	NA	NA	NA	NA	NA	NA	NA	NA	NA	NA	NA	NA	NA
Red maple	Acer rubrum	New Orleans	Louisiana	naturally_occurring	NewOrleans	NA	NA	NA	NA	NA	NA	NA	NA	NA	NA	NA	NA	NA	NA	NA	NA	NA	NA	NA	NA	NA	NA
Red maple	Acer rubrum	New Orleans	Louisiana	naturally_occurring	NewOrleans	NA	NA	NA	NA	NA	NA	NA	NA	NA	NA	NA	NA	NA	NA	NA	NA	NA	NA	NA	NA	NA	NA
Red maple	Acer rubrum	New Orleans	Louisiana	naturally_occurring	NewOrleans	NA	NA	NA	NA	NA	NA	NA	NA	NA	NA	NA	NA	NA	NA	NA	NA	NA	NA	NA	NA	NA	NA
Red maple	Acer rubrum	New Orleans	Louisiana	naturally_occurring	NewOrleans	NA	NA	NA	NA	NA	NA	NA	NA	NA	NA	NA	NA	NA	NA	NA	NA	NA	NA	NA	NA	NA	NA
Red maple	Acer rubrum	New Orleans	Louisiana	naturally_occurring	NewOrleans	NA	NA	NA	NA	NA	NA	NA	NA	NA	NA	NA	NA	NA	NA	NA	NA	NA	NA	NA	NA	NA	NA
Red maple	Acer rubrum	New Orleans	Louisiana	naturally_occurring	NewOrleans	NA	NA	NA	NA	NA	NA	NA	NA	NA	NA	NA	NA	NA	NA	NA	NA	NA	NA	NA	NA	NA	NA
Red maple	Acer rubrum	New Orleans	Louisiana	naturally_occurring	NewOrleans	NA	NA	NA	NA	NA	NA	NA	NA	NA	NA	NA	NA	NA	NA	NA	NA	NA	NA	NA	NA	NA	NA
Red maple	Acer rubrum	New Orleans	Louisiana	naturally_occurring	NewOrleans	NA	NA	NA	NA	NA	NA	NA	NA	NA	NA	NA	NA	NA	NA	NA	NA	NA	NA	NA	NA	NA	NA
Red maple	Acer rubrum	New Orleans	Louisiana	naturally_occurring	NewOrleans	NA	NA	NA	NA	NA	NA	NA	NA	NA	NA	NA	NA	NA	NA	NA	NA	NA	NA	NA	NA	NA	NA
Red maple	Acer rubrum	New Orleans	Louisiana	naturally_occurring	NewOrleans	NA	NA	NA	NA	NA	NA	NA	NA	NA	NA	NA	NA	NA	NA	NA	NA	NA	NA	NA	NA	NA	NA
Red maple	Acer rubrum	New Orleans	Louisiana	naturally_occurring	NewOrleans	NA	NA	NA	NA	NA	NA	NA	NA	NA	NA	NA	NA	NA	NA	NA	NA	NA	NA	NA	NA	NA	NA
Red maple	Acer rubrum	New Orleans	Louisiana	naturally_occurring	NewOrleans	NA	NA	NA	NA	NA	NA	NA	NA	NA	NA	NA	NA	NA	NA	NA	NA	NA	NA	NA	NA	NA	NA
Red maple	Acer rubrum	New Orleans	Louisiana	naturally_occurring	NewOrleans	NA	NA	NA	NA	NA	NA	NA	NA	NA	NA	NA	NA	NA	NA	NA	NA	NA	NA	NA	NA	NA	NA
Red maple	Acer rubrum	New Orleans	Louisiana	naturally_occurring	NewOrleans	NA	NA	NA	NA	NA	NA	NA	NA	NA	NA	NA	NA	NA	NA	NA	NA	NA	NA	NA	NA	NA	NA
Red maple	Acer rubrum	New Orleans	Louisiana	naturally_occurring	NewOrleans	NA	NA	NA	NA	NA	NA	NA	NA	NA	NA	NA	NA	NA	NA	NA	NA	NA	NA	NA	NA	NA	NA
Red maple	Acer rubrum	New Orleans	Louisiana	naturally_occurring	NewOrleans	NA	NA	NA	NA	NA	NA	NA	NA	NA	NA	NA	NA	NA	NA	NA	NA	NA	NA	NA	NA	NA	NA
Red maple	Acer rubrum	New Orleans	Louisiana	naturally_occurring	NewOrleans	NA	NA	NA	NA	NA	NA	NA	NA	NA	NA	NA	NA	NA	NA	NA	NA	NA	NA	NA	NA	NA	NA
Red maple	Acer rubrum	New Orleans	Louisiana	naturally_occurring	NewOrleans	NA	NA	NA	NA	NA	NA	NA	NA	NA	NA	NA	NA	NA	NA	NA	NA	NA	NA	NA	NA	NA	NA
Red maple	Acer rubrum	New Orleans	Louisiana	naturally_occurring	NewOrleans	NA	NA	NA	NA	NA	NA	NA	NA	NA	NA	NA	NA	NA	NA	NA	NA	NA	NA	NA	NA	NA	NA
Red maple	Acer rubrum	New Orleans	Louisiana	naturally_occurring	NewOrleans	NA	NA	NA	NA	NA	NA	NA	NA	NA	NA	NA	NA	NA	NA	NA	NA	NA	NA	NA	NA	NA	NA
Red maple	Acer rubrum	New Orleans	Louisiana	naturally_occurring	NewOrleans	NA	NA	NA	NA	NA	NA	NA	NA	NA	NA	NA	NA	NA	NA	NA	NA	NA	NA	NA	NA	NA	NA
Red maple	Acer rubrum	New Orleans	Louisiana	naturally_occurring	NewOrleans	NA	NA	NA	NA	NA	NA	NA	NA	NA	NA	NA	NA	NA	NA	NA	NA	NA	NA	NA	NA	NA	NA
Red maple	Acer rubrum	New Orleans	Louisiana	naturally_occurring	NewOrleans	NA	NA	NA	NA	NA	NA	NA	NA	NA	NA	NA	NA	NA	NA	NA	NA	NA	NA	NA	NA	NA	NA
Red maple	Acer rubrum	New Orleans	Louisiana	naturally_occurring	NewOrleans	NA	NA	NA	NA	NA	NA	NA	NA	NA	NA	NA	NA	NA	NA	NA	NA	NA	NA	NA	NA	NA	NA
Red maple	Acer rubrum	New Orleans	Louisiana	naturally_occurring	NewOrleans	NA	NA	NA	NA	NA	NA	NA	NA	NA	NA	NA	NA	NA	NA	NA	NA	NA	NA	NA	NA	NA	NA
Red maple	Acer rubrum	New Orleans	Louisiana	naturally_occurring	NewOrleans	NA	NA	NA	NA	NA	NA	NA	NA	NA	NA	NA	NA	NA	NA	NA	NA	NA	NA	NA	NA	NA	NA
Red maple	Acer rubrum	New Orleans	Louisiana	naturally_occurring	NewOrleans	NA	NA	NA	NA	NA	NA	NA	NA	NA	NA	NA	NA	NA	NA	NA	NA	NA	NA	NA	NA	NA	NA
Red maple	Acer rubrum	New Orleans	Louisiana	naturally_occurring	NewOrleans	NA	NA	NA	NA	NA	NA	NA	NA	NA	NA	NA	NA	NA	NA	NA	NA	NA	NA	NA	NA	NA	NA
Red maple	Acer rubrum	New Orleans	Louisiana	naturally_occurring	NewOrleans	NA	NA	NA	NA	NA	NA	NA	NA	NA	NA	NA	NA	NA	NA	NA	NA	NA	NA	NA	NA	NA	NA
Red maple	Acer rubrum	New Orleans	Louisiana	naturally_occurring	NewOrleans	NA	NA	NA	NA	NA	NA	NA	NA	NA	NA	NA	NA	NA	NA	NA	NA	NA	NA	NA	NA	NA	NA
Red maple	Acer rubrum	New Orleans	Louisiana	naturally_occurring	NewOrleans	NA	NA	NA	NA	NA	NA	NA	NA	NA	NA	NA	NA	NA	NA	NA	NA	NA	NA	NA	NA	NA	NA
Red maple	Acer rubrum	New Orleans	Louisiana	naturally_occurring	NewOrleans	NA	NA	NA	NA	NA	NA	NA	NA	NA	NA	NA	NA	NA	NA	NA	NA	NA	NA	NA	NA	NA	NA
Red maple	Acer rubrum	New Orleans	Louisiana	naturally_occurring	NewOrleans	NA	NA	NA	NA	NA	NA	NA	NA	NA	NA	NA	NA	NA	NA	NA	NA	NA	NA	NA	NA	NA	NA
Red maple	Acer rubrum	New Orleans	Louisiana	naturally_occurring	NewOrleans	NA	NA	NA	NA	NA	NA	NA	NA	NA	NA	NA	NA	NA	NA	NA	NA	NA	NA	NA	NA	NA	NA
Red maple	Acer rubrum	New Orleans	Louisiana	naturally_occurring	NewOrleans	NA	NA	NA	NA	NA	NA	NA	NA	NA	NA	NA	NA	NA	NA	NA	NA	NA	NA	NA	NA	NA	NA
Red maple	Acer rubrum	New Orleans	Louisiana	naturally_occurring	NewOrleans	NA	NA	NA	NA	NA	NA	NA	NA	NA	NA	NA	NA	NA	NA	NA	NA	NA	NA	NA	NA	NA	NA
Red maple	Acer rubrum	New Orleans	Louisiana	naturally_occurring	NewOrleans	NA	NA	NA	NA	NA	NA	NA	NA	NA	NA	NA	NA	NA	NA	NA	NA	NA	NA	NA	NA	NA	NA
Red maple	Acer rubrum	New Orleans	Louisiana	naturally_occurring	NewOrleans	NA	NA	NA	NA	NA	NA	NA	NA	NA	NA	NA	NA	NA	NA	NA	NA	NA	NA	NA	NA	NA	NA
Red maple	Acer rubrum	New Orleans	Louisiana	naturally_occurring	NewOrleans	NA	NA	NA	NA	NA	NA	NA	NA	NA	NA	NA	NA	NA	NA	NA	NA	NA	NA	NA	NA	NA	NA
Red maple	Acer rubrum	New Orleans	Louisiana	naturally_occurring	NewOrleans	NA	NA	NA	NA	NA	NA	NA	NA	NA	NA	NA	NA	NA	NA	NA	NA	NA	NA	NA	NA	NA	NA
Red maple	Acer rubrum	New Orleans	Louisiana	naturally_occurring	NewOrleans	NA	NA	NA	NA	NA	NA	NA	NA	NA	NA	NA	NA	NA	NA	NA	NA	NA	NA	NA	NA	NA	NA
Red maple	Acer rubrum	New Orleans	Louisiana	naturally_occurring	NewOrleans	NA	NA	NA	NA	NA	NA	NA	NA	NA	NA	NA	NA	NA	NA	NA	NA	NA	NA	NA	NA	NA	NA
Red maple	Acer rubrum	New Orleans	Louisiana	naturally_occurring	NewOrleans	NA	NA	NA	NA	NA	NA	NA	NA	NA	NA	NA	NA	NA	NA	NA	NA	NA	NA	NA	NA	NA	NA
Red maple	Acer rubrum	New Orleans	Louisiana	naturally_occurring	NewOrleans	NA	NA	NA	NA	NA	NA	NA	NA	NA	NA	NA	NA	NA	NA	NA	NA	NA	NA	NA	NA	NA	NA
Red maple	Acer rubrum	New Orleans	Louisiana	naturally_occurring	NewOrleans	NA	NA	NA	NA	NA	NA	NA	NA	NA	NA	NA	NA	NA	NA	NA	NA	NA	NA	NA	NA	NA	NA
Red maple	Acer rubrum	New Orleans	Louisiana	naturally_occurring	NewOrleans	NA	NA	NA	NA	NA	NA	NA	NA	NA	NA	NA	NA	NA	NA	NA	NA	NA	NA	NA	NA	NA	NA
Red maple	Acer rubrum	New Orleans	Louisiana	naturally_occurring	NewOrleans	NA	NA	NA	NA	NA	NA	NA	NA	NA	NA	NA	NA	NA	NA	NA	NA	NA	NA	NA	NA	NA	NA
Red maple	Acer rubrum	New Orleans	Louisiana	naturally_occurring	NewOrleans	NA	NA	NA	NA	NA	NA	NA	NA	NA	NA	NA	NA	NA	NA	NA	NA	NA	NA	NA	NA	NA	NA
Red maple	Acer rubrum	New Orleans	Louisiana	naturally_occurring	NewOrleans	NA	NA	NA	NA	NA	NA	NA	NA	NA	NA	NA	NA	NA	NA	NA	NA	NA	NA	NA	NA	NA	NA
Red maple	Acer rubrum	New Orleans	Louisiana	naturally_occurring	NewOrleans	NA	NA	NA	NA	NA	NA	NA	NA	NA	NA	NA	NA	NA	NA	NA	NA	NA	NA	NA	NA	NA	NA
Red maple	Acer rubrum	New Orleans	Louisiana	naturally_occurring	NewOrleans	NA	NA	NA	NA	NA	NA	NA	NA	NA	NA	NA	NA	NA	NA	NA	NA	NA	NA	NA	NA	NA	NA
Red maple	Acer rubrum	New Orleans	Louisiana	naturally_occurring	NewOrleans	NA	NA	NA	NA	NA	NA	NA	NA	NA	NA	NA	NA	NA	NA	NA	NA	NA	NA	NA	NA	NA	NA
Red maple	Acer rubrum	New Orleans	Louisiana	naturally_occurring	NewOrleans	NA	NA	NA	NA	NA	NA	NA	NA	NA	NA	NA	NA	NA	NA	NA	NA	NA	NA	NA	NA	NA	NA
Red maple	Acer rubrum	New Orleans	Louisiana	naturally_occurring	NewOrleans	NA	NA	NA	NA	NA	NA	NA	NA	NA	NA	NA	NA	NA	NA	NA	NA	NA	NA	NA	NA	NA	NA
Red maple	Acer rubrum	New Orleans	Louisiana	naturally_occurring	NewOrleans	NA	NA	NA	NA	NA	NA	NA	NA	NA	NA	NA	NA	NA	NA	NA	NA	NA	NA	NA	NA	NA	NA
Red maple	Acer rubrum	New Orleans	Louisiana	naturally_occurring	NewOrleans	NA	NA	NA	NA	NA	NA	NA	NA	NA	NA	NA	NA	NA	NA	NA	NA	NA	NA	NA	NA	NA	NA
Red maple	Acer rubrum	New Orleans	Louisiana	naturally_occurring	NewOrleans	NA	NA	NA	NA	NA	NA	NA	NA	NA	NA	NA	NA	NA	NA	NA	NA	NA	NA	NA	NA	NA	NA
Red maple	Acer rubrum	New Orleans	Louisiana	naturally_occurring	NewOrleans	NA	NA	NA	NA	NA	NA	NA	NA	NA	NA	NA	NA	NA	NA	NA	NA	NA	NA	NA	NA	NA	NA
Red maple	Acer rubrum	New Orleans	Louisiana	naturally_occurring	NewOrleans	NA	NA	NA	NA	NA	NA	NA	NA	NA	NA	NA	NA	NA	NA	NA	NA	NA	NA	NA	NA	NA	NA
Red maple	Acer rubrum	New Orleans	Louisiana	naturally_occurring	NewOrleans	NA	NA	NA	NA	NA	NA	NA	NA	NA	NA	NA	NA	NA	NA	NA	NA	NA	NA	NA	NA	NA	NA
Red maple	Acer rubrum	New Orleans	Louisiana	naturally_occurring	NewOrleans	NA	NA	NA	NA	NA	NA	NA	NA	NA	NA	NA	NA	NA	NA	NA	NA	NA	NA	NA	NA	NA	NA
Red maple	Acer rubrum	New Orleans	Louisiana	naturally_occurring	NewOrleans	NA	NA	NA	NA	NA	NA	NA	NA	NA	NA	NA	NA	NA	NA	NA	NA	NA	NA	NA	NA	NA	NA
Red maple	Acer rubrum	New Orleans	Louisiana	naturally_occurring	NewOrleans	NA	NA	NA	NA	NA	NA	NA	NA	NA	NA	NA	NA	NA	NA	NA	NA	NA	NA	NA	NA	NA	NA
Red maple	Acer rubrum	New Orleans	Louisiana	naturally_occurring	NewOrleans	NA	NA	NA	NA	NA	NA	NA	NA	NA	NA	NA	NA	NA	NA	NA	NA	NA	NA	NA	NA	NA	NA
Red maple	Acer rubrum	New Orleans	Louisiana	naturally_occurring	NewOrleans	NA	NA	NA	NA	NA	NA	NA	NA	NA	NA	NA	NA	NA	NA	NA	NA	NA	NA	NA	NA	NA	NA
Red maple	Acer rubrum	New Orleans	Louisiana	naturally_occurring	NewOrleans	NA	NA	NA	NA	NA	NA	NA	NA	NA	NA	NA	NA	NA	NA	NA	NA	NA	NA	NA	NA	NA	NA
Red maple	Acer rubrum	New Orleans	Louisiana	naturally_occurring	NewOrleans	NA	NA	NA	NA	NA	NA	NA	NA	NA	NA	NA	NA	NA	NA	NA	NA	NA	NA	NA	NA	NA	NA
Red maple	Acer rubrum	New Orleans	Louisiana	naturally_occurring	NewOrleans	NA	NA	NA	NA	NA	NA	NA	NA	NA	NA	NA	NA	NA	NA	NA	NA	NA	NA	NA	NA	NA	NA
Red maple	Acer rubrum	New Orleans	Louisiana	naturally_occurring	NewOrleans	NA	NA	NA	NA	NA	NA	NA	NA	NA	NA	NA	NA	NA	NA	NA	NA	NA	NA	NA	NA	NA	NA
Red maple	Acer rubrum	New Orleans	Louisiana	naturally_occurring	NewOrleans	NA	NA	NA	NA	NA	NA	NA	NA	NA	NA	NA	NA	NA	NA	NA	NA	NA	NA	NA	NA	NA	NA
Red maple	Acer rubrum	New Orleans	Louisiana	naturally_occurring	NewOrleans	NA	NA	NA	NA	NA	NA	NA	NA	NA	NA	NA	NA	NA	NA	NA	NA	NA	NA	NA	NA	NA	NA
Red maple	Acer rubrum	New Orleans	Louisiana	naturally_occurring	NewOrleans	NA	NA	NA	NA	NA	NA	NA	NA	NA	NA	NA	NA	NA	NA	NA	NA	NA	NA	NA	NA	NA	NA
Red maple	Acer rubrum	New Orleans	Louisiana	naturally_occurring	NewOrleans	NA	NA	NA	NA	NA	NA	NA	NA	NA	NA	NA	NA	NA	NA	NA	NA	NA	NA	NA	NA	NA	NA
Red maple	Acer rubrum	New Orleans	Louisiana	naturally_occurring	NewOrleans	NA	NA	NA	NA	NA	NA	NA	NA	NA	NA	NA	NA	NA	NA	NA	NA	NA	NA	NA	NA	NA	NA
Red maple	Acer rubrum	New Orleans	Louisiana	naturally_occurring	NewOrleans	NA	NA	NA	NA	NA	NA	NA	NA	NA	NA	NA	NA	NA	NA	NA	NA	NA	NA	NA	NA	NA	NA
Red maple	Acer rubrum	New Orleans	Louisiana	naturally_occurring	NewOrleans	NA	NA	NA	NA	NA	NA	NA	NA	NA	NA	NA	NA	NA	NA	NA	NA	NA	NA	NA	NA	NA	NA
Red maple	Acer rubrum	New Orleans	Louisiana	naturally_occurring	NewOrleans	NA	NA	NA	NA	NA	NA	NA	NA	NA	NA	NA	NA	NA	NA	NA	NA	NA	NA	NA	NA	NA	NA
Red maple	Acer rubrum	New Orleans	Louisiana	naturally_occurring	NewOrleans	NA	NA	NA	NA	NA	NA	NA	NA	NA	NA	NA	NA	NA	NA	NA	NA	NA	NA	NA	NA	NA	NA
Red maple	Acer rubrum	New Orleans	Louisiana	naturally_occurring	NewOrleans	NA	NA	NA	NA	NA	NA	NA	NA	NA	NA	NA	NA	NA	NA	NA	NA	NA	NA	NA	NA	NA	NA
Red maple	Acer rubrum	New Orleans	Louisiana	naturally_occurring	NewOrleans	NA	NA	NA	NA	NA	NA	NA	NA	NA	NA	NA	NA	NA	NA	NA	NA	NA	NA	NA	NA	NA	NA
Red maple	Acer rubrum	New Orleans	Louisiana	naturally_occurring	NewOrleans	NA	NA	NA	NA	NA	NA	NA	NA	NA	NA	NA	NA	NA	NA	NA	NA	NA	NA	NA	NA	NA	NA
Red maple	Acer rubrum	New Orleans	Louisiana	naturally_occurring	NewOrleans	NA	NA	NA	NA	NA	NA	NA	NA	NA	NA	NA	NA	NA	NA	NA	NA	NA	NA	NA	NA	NA	NA
Red maple	Acer rubrum	New Orleans	Louisiana	naturally_occurring	NewOrleans	NA	NA	NA	NA	NA	NA	NA	NA	NA	NA	NA	NA	NA	NA	NA	NA	NA	NA	NA	NA	NA	NA
Red maple	Acer rubrum	New Orleans	Louisiana	naturally_occurring	NewOrleans	NA	NA	NA	NA	NA	NA	NA	NA	NA	NA	NA	NA	NA	NA	NA	NA	NA	NA	NA	NA	NA	NA
Red maple	Acer rubrum	New Orleans	Louisiana	naturally_occurring	NewOrleans	NA	NA	NA	NA	NA	NA	NA	NA	NA	NA	NA	NA	NA	NA	NA	NA	NA	NA	NA	NA	NA	NA
Red maple	Acer rubrum	New Orleans	Louisiana	naturally_occurring	NewOrleans	NA	NA	NA	NA	NA	NA	NA	NA	NA	NA	NA	NA	NA	NA	NA	NA	NA	NA	NA	NA	NA	NA
Red maple	Acer rubrum	New Orleans	Louisiana	naturally_occurring	NewOrleans	NA	NA	NA	NA	NA	NA	NA	NA	NA	NA	NA	NA	NA	NA	NA	NA	NA	NA	NA	NA	NA	NA
Red maple	Acer rubrum	New Orleans	Louisiana	naturally_occurring	NewOrleans	NA	NA	NA	NA	NA	NA	NA	NA	NA	NA	NA	NA	NA	NA	NA	NA	NA	NA	NA	NA	NA	NA
Red maple	Acer rubrum	New Orleans	Louisiana	naturally_occurring	NewOrleans	NA	NA	NA	NA	NA	NA	NA	NA	NA	NA	NA	NA	NA	NA	NA	NA	NA	NA	NA	NA	NA	NA
Red maple	Acer rubrum	New Orleans	Louisiana	naturally_occurring	NewOrleans	NA	NA	NA	NA	NA	NA	NA	NA	NA	NA	NA	NA	NA	NA	NA	NA	NA	NA	NA	NA	NA	NA
Red maple	Acer rubrum	New Orleans	Louisiana	naturally_occurring	NewOrleans	NA	NA	NA	NA	NA	NA	NA	NA	NA	NA	NA	NA	NA	NA	NA	NA	NA	NA	NA	NA	NA	NA
Red maple	Acer rubrum	New Orleans	Louisiana	naturally_occurring	NewOrleans	NA	NA	NA	NA	NA	NA	NA	NA	NA	NA	NA	NA	NA	NA	NA	NA	NA	NA	NA	NA	NA	NA
Red maple	Acer rubrum	New Orleans	Louisiana	naturally_occurring	NewOrleans	NA	NA	NA	NA	NA	NA	NA	NA	NA	NA	NA	NA	NA	NA	NA	NA	NA	NA	NA	NA	NA	NA
Red maple	Acer rubrum	New Orleans	Louisiana	naturally_occurring	NewOrleans	NA	NA	NA	NA	NA	NA	NA	NA	NA	NA	NA	NA	NA	NA	NA	NA	NA	NA	NA	NA	NA	NA
Red maple	Acer rubrum	New Orleans	Louisiana	naturally_occurring	NewOrleans	NA	NA	NA	NA	NA	NA	NA	NA	NA	NA	NA	NA	NA	NA	NA	NA	NA	NA	NA	NA	NA	NA
Red maple	Acer rubrum	New Orleans	Louisiana	naturally_occurring	NewOrleans	NA	NA	NA	NA	NA	NA	NA	NA	NA	NA	NA	NA	NA	NA	NA	NA	NA	NA	NA	NA	NA	NA
Red maple	Acer rubrum	New Orleans	Louisiana	naturally_occurring	NewOrleans	NA	NA	NA	NA	NA	NA	NA	NA	NA	NA	NA	NA	NA	NA	NA	NA	NA	NA	NA	NA	NA	NA
Red maple	Acer rubrum	New Orleans	Louisiana	naturally_occurring	NewOrleans	NA	NA	NA	NA	NA	NA	NA	NA	NA	NA	NA	NA	NA	NA	NA	NA	NA	NA	NA	NA	NA	NA
Red maple	Acer rubrum	New Orleans	Louisiana	naturally_occurring	NewOrleans	NA	NA	NA	NA	NA	NA	NA	NA	NA	NA	NA	NA	NA	NA	NA	NA	NA	NA	NA	NA	NA	NA
Red maple	Acer rubrum	New Orleans	Louisiana	naturally_occurring	NewOrleans	NA	NA	NA	NA	NA	NA	NA	NA	NA	NA	NA	NA	NA	NA	NA	NA	NA	NA	NA	NA	NA	NA
Red maple	Acer rubrum	New Orleans	Louisiana	naturally_occurring	NewOrleans	NA	NA	NA	NA	NA	NA	NA	NA	NA	NA	NA	NA	NA	NA	NA	NA	NA	NA	NA	NA	NA	NA
Red maple	Acer rubrum	New Orleans	Louisiana	naturally_occurring	NewOrleans	NA	NA	NA	NA	NA	NA	NA	NA	NA	NA	NA	NA	NA	NA	NA	NA	NA	NA	NA	NA	NA	NA
Red maple	Acer rubrum	New Orleans	Louisiana	naturally_occurring	NewOrleans	NA	NA	NA	NA	NA	NA	NA	NA	NA	NA	NA	NA	NA	NA	NA	NA	NA	NA	NA	NA	NA	NA
Red maple	Acer rubrum	New Orleans	Louisiana	naturally_occurring	NewOrleans	NA	NA	NA	NA	NA	NA	NA	NA	NA	NA	NA	NA	NA	NA	NA	NA	NA	NA	NA	NA	NA	NA
Red maple	Acer rubrum	New Orleans	Louisiana	naturally_occurring	NewOrleans	NA	NA	NA	NA	NA	NA	NA	NA	NA	NA	NA	NA	NA	NA	NA	NA	NA	NA	NA	NA	NA	NA
Red maple	Acer rubrum	New Orleans	Louisiana	naturally_occurring	NewOrleans	NA	NA	NA	NA	NA	NA	NA	NA	NA	NA	NA	NA	NA	NA	NA	NA	NA	NA	NA	NA	NA	NA
Red maple	Acer rubrum	New Orleans	Louisiana	naturally_occurring	NewOrleans	NA	NA	NA	NA	NA	NA	NA	NA	NA	NA	NA	NA	NA	NA	NA	NA	NA	NA	NA	NA	NA	NA
Red maple	Acer rubrum	New Orleans	Louisiana	naturally_occurring	NewOrleans	NA	NA	NA	NA	NA	NA	NA	NA	NA	NA	NA	NA	NA	NA	NA	NA	NA	NA	NA	NA	NA	NA
Red maple	Acer rubrum	New Orleans	Louisiana	naturally_occurring	NewOrleans	NA	NA	NA	NA	NA	NA	NA	NA	NA	NA	NA	NA	NA	NA	NA	NA	NA	NA	NA	NA	NA	NA
Red maple	Acer rubrum	New Orleans	Louisiana	naturally_occurring	NewOrleans	NA	NA	NA	NA	NA	NA	NA	NA	NA	NA	NA	NA	NA	NA	NA	NA	NA	NA	NA	NA	NA	NA
Red maple	Acer rubrum	New Orleans	Louisiana	naturally_occurring	NewOrleans	NA	NA	NA	NA	NA	NA	NA	NA	NA	NA	NA	NA	NA	NA	NA	NA	NA	NA	NA	NA	NA	NA
Red maple	Acer rubrum	New Orleans	Louisiana	naturally_occurring	NewOrleans	NA	NA	NA	NA	NA	NA	NA	NA	NA	NA	NA	NA	NA	NA	NA	NA	NA	NA	NA	NA	NA	NA
Red maple	Acer rubrum	New Orleans	Louisiana	naturally_occurring	NewOrleans	NA	NA	NA	NA	NA	NA	NA	NA	NA	NA	NA	NA	NA	NA	NA	NA	NA	NA	NA	NA	NA	NA
Red maple	Acer rubrum	New Orleans	Louisiana	naturally_occurring	NewOrleans	NA	NA	NA	NA	NA	NA	NA	NA	NA	NA	NA	NA	NA	NA	NA	NA	NA	NA	NA	NA	NA	NA
Red maple	Acer rubrum	New Orleans	Louisiana	naturally_occurring	NewOrleans	NA	NA	NA	NA	NA	NA	NA	NA	NA	NA	NA	NA	NA	NA	NA	NA	NA	NA	NA	NA	NA	NA
Red maple	Acer rubrum	New Orleans	Louisiana	naturally_occurring	NewOrleans	NA	NA	NA	NA	NA	NA	NA	NA	NA	NA	NA	NA	NA	NA	NA	NA	NA	NA	NA	NA	NA	NA
Red maple	Acer rubrum	New Orleans	Louisiana	naturally_occurring	NewOrleans	NA	NA	NA	NA	NA	NA	NA	NA	NA	NA	NA	NA	NA	NA	NA	NA	NA	NA	NA	NA	NA	NA
Red maple	Acer rubrum	New Orleans	Louisiana	naturally_occurring	NewOrleans	NA	NA	NA	NA	NA	NA	NA	NA	NA	NA	NA	NA	NA	NA	NA	NA	NA	NA	NA	NA	NA	NA
Red maple	Acer rubrum	New Orleans	Louisiana	naturally_occurring	NewOrleans	NA	NA	NA	NA	NA	NA	NA	NA	NA	NA	NA	NA	NA	NA	NA	NA	NA	NA	NA	NA	NA	NA
Red maple	Acer rubrum	New Orleans	Louisiana	naturally_occurring	NewOrleans	NA	NA	NA	NA	NA	NA	NA	NA	NA	NA	NA	NA	NA	NA	NA	NA	NA	NA	NA	NA	NA	NA
Red maple	Acer rubrum	New Orleans	Louisiana	naturally_occurring	NewOrleans	NA	NA	NA	NA	NA	NA	NA	NA	NA	NA	NA	NA	NA	NA	NA	NA	NA	NA	NA	NA	NA	NA
Red maple	Acer rubrum	New Orleans	Louisiana	naturally_occurring	NewOrleans	NA	NA	NA	NA	NA	NA	NA	NA	NA	NA	NA	NA	NA	NA	NA	NA	NA	NA	NA	NA	NA	NA
Red maple	Acer rubrum	New Orleans	Louisiana	naturally_occurring	NewOrleans	NA	NA	NA	NA	NA	NA	NA	NA	NA	NA	NA	NA	NA	NA	NA	NA	NA	NA	NA	NA	NA	NA
Red maple	Acer rubrum	New Orleans	Louisiana	naturally_occurring	NewOrleans	NA	NA	NA	NA	NA	NA	NA	NA	NA	NA	NA	NA	NA	NA	NA	NA	NA	NA	NA	NA	NA	NA
Red maple	Acer rubrum	New Orleans	Louisiana	naturally_occurring	NewOrleans	NA	NA	NA	NA	NA	NA	NA	NA	NA	NA	NA	NA	NA	NA	NA	NA	NA	NA	NA	NA	NA	NA
Red maple	Acer rubrum	New Orleans	Louisiana	naturally_occurring	NewOrleans	NA	NA	NA	NA	NA	NA	NA	NA	NA	NA	NA	NA	NA	NA	NA	NA	NA	NA	NA	NA	NA	NA
Red maple	Acer rubrum	New Orleans	Louisiana	naturally_occurring	NewOrleans	NA	NA	NA	NA	NA	NA	NA	NA	NA	NA	NA	NA	NA	NA	NA	NA	NA	NA	NA	NA	NA	NA
Red maple	Acer rubrum	New Orleans	Louisiana	naturally_occurring	NewOrleans	NA	NA	NA	NA	NA	NA	NA	NA	NA	NA	NA	NA	NA	NA	NA	NA	NA	NA	NA	NA	NA	NA
Red maple	Acer rubrum	New Orleans	Louisiana	naturally_occurring	NewOrleans	NA	NA	NA	NA	NA	NA	NA	NA	NA	NA	NA	NA	NA	NA	NA	NA	NA	NA	NA	NA	NA	NA
Red maple	Acer rubrum	New Orleans	Louisiana	naturally_occurring	NewOrleans	NA	NA	NA	NA	NA	NA	NA	NA	NA	NA	NA	NA	NA	NA	NA	NA	NA	NA	NA	NA	NA	NA
Red maple	Acer rubrum	New Orleans	Louisiana	naturally_occurring	NewOrleans	NA	NA	NA	NA	NA	NA	NA	NA	NA	NA	NA	NA	NA	NA	NA	NA	NA	NA	NA	NA	NA	NA
Red maple	Acer rubrum	New Orleans	Louisiana	naturally_occurring	NewOrleans	NA	NA	NA	NA	NA	NA	NA	NA	NA	NA	NA	NA	NA	NA	NA	NA	NA	NA	NA	NA	NA	NA
Red maple	Acer rubrum	New Orleans	Louisiana	naturally_occurring	NewOrleans	NA	NA	NA	NA	NA	NA	NA	NA	NA	NA	NA	NA	NA	NA	NA	NA	NA	NA	NA	NA	NA	NA
Red maple	Acer rubrum	New Orleans	Louisiana	naturally_occurring	NewOrleans	NA	NA	NA	NA	NA	NA	NA	NA	NA	NA	NA	NA	NA	NA	NA	NA	NA	NA	NA	NA	NA	NA
Red maple	Acer rubrum	New Orleans	Louisiana	naturally_occurring	NewOrleans	NA	NA	NA	NA	NA	NA	NA	NA	NA	NA	NA	NA	NA	NA	NA	NA	NA	NA	NA	NA	NA	NA
Red maple	Acer rubrum	New Orleans	Louisiana	naturally_occurring	NewOrleans	NA	NA	NA	NA	NA	NA	NA	NA	NA	NA	NA	NA	NA	NA	NA	NA	NA	NA	NA	NA	NA	NA
Red maple	Acer rubrum	New Orleans	Louisiana	naturally_occurring	NewOrleans	NA	NA	NA	NA	NA	NA	NA	NA	NA	NA	NA	NA	NA	NA	NA	NA	NA	NA	NA	NA	NA	NA
Red maple	Acer rubrum	New Orleans	Louisiana	naturally_occurring	NewOrleans	NA	NA	NA	NA	NA	NA	NA	NA	NA	NA	NA	NA	NA	NA	NA	NA	NA	NA	NA	NA	NA	NA
Red maple	Acer rubrum	New Orleans	Louisiana	naturally_occurring	NewOrleans	NA	NA	NA	NA	NA	NA	NA	NA	NA	NA	NA	NA	NA	NA	NA	NA	NA	NA	NA	NA	NA	NA
Red maple	Acer rubrum	New Orleans	Louisiana	naturally_occurring	NewOrleans	NA	NA	NA	NA	NA	NA	NA	NA	NA	NA	NA	NA	NA	NA	NA	NA	NA	NA	NA	NA	NA	NA
Red maple	Acer rubrum	New Orleans	Louisiana	naturally_occurring	NewOrleans	NA	NA	NA	NA	NA	NA	NA	NA	NA	NA	NA	NA	NA	NA	NA	NA	NA	NA	NA	NA	NA	NA
Red maple	Acer rubrum	New Orleans	Louisiana	naturally_occurring	NewOrleans	NA	NA	NA	NA	NA	NA	NA	NA	NA	NA	NA	NA	NA	NA	NA	NA	NA	NA	NA	NA	NA	NA
Red maple	Acer rubrum	New Orleans	Louisiana	naturally_occurring	NewOrleans	NA	NA	NA	NA	NA	NA	NA	NA	NA	NA	NA	NA	NA	NA	NA	NA	NA	NA	NA	NA	NA	NA
Red maple	Acer rubrum	New Orleans	Louisiana	naturally_occurring	NewOrleans	NA	NA	NA	NA	NA	NA	NA	NA	NA	NA	NA	NA	NA	NA	NA	NA	NA	NA	NA	NA	NA	NA
Red maple	Acer rubrum	New Orleans	Louisiana	naturally_occurring	NewOrleans	NA	NA	NA	NA	NA	NA	NA	NA	NA	NA	NA	NA	NA	NA	NA	NA	NA	NA	NA	NA	NA	NA
Red maple	Acer rubrum	New Orleans	Louisiana	naturally_occurring	NewOrleans	NA	NA	NA	NA	NA	NA	NA	NA	NA	NA	NA	NA	NA	NA	NA	NA	NA	NA	NA	NA	NA	NA
Red maple	Acer rubrum	New Orleans	Louisiana	naturally_occurring	NewOrleans	NA	NA	NA	NA	NA	NA	NA	NA	NA	NA	NA	NA	NA	NA	NA	NA	NA	NA	NA	NA	NA	NA
Red maple	Acer rubrum	New Orleans	Louisiana	naturally_occurring	NewOrleans	NA	NA	NA	NA	NA	NA	NA	NA	NA	NA	NA	NA	NA	NA	NA	NA	NA	NA	NA	NA	NA	NA
Red maple	Acer rubrum	New Orleans	Louisiana	naturally_occurring	NewOrleans	NA	NA	NA	NA	NA	NA	NA	NA	NA	NA	NA	NA	NA	NA	NA	NA	NA	NA	NA	NA	NA	NA
Red maple	Acer rubrum	New Orleans	Louisiana	naturally_occurring	NewOrleans	NA	NA	NA	NA	NA	NA	NA	NA	NA	NA	NA	NA	NA	NA	NA	NA	NA	NA	NA	NA	NA	NA
Red maple	Acer rubrum	New Orleans	Louisiana	naturally_occurring	NewOrleans	NA	NA	NA	NA	NA	NA	NA	NA	NA	NA	NA	NA	NA	NA	NA	NA	NA	NA	NA	NA	NA	NA
Red maple	Acer rubrum	New Orleans	Louisiana	naturally_occurring	NewOrleans	NA	NA	NA	NA	NA	NA	NA	NA	NA	NA	NA	NA	NA	NA	NA	NA	NA	NA	NA	NA	NA	NA
Red maple	Acer rubrum	New Orleans	Louisiana	naturally_occurring	NewOrleans	NA	NA	NA	NA	NA	NA	NA	NA	NA	NA	NA	NA	NA	NA	NA	NA	NA	NA	NA	NA	NA	NA
Red maple	Acer rubrum	New Orleans	Louisiana	naturally_occurring	NewOrleans	NA	NA	NA	NA	NA	NA	NA	NA	NA	NA	NA	NA	NA	NA	NA	NA	NA	NA	NA	NA	NA	NA
Red maple	Acer rubrum	New Orleans	Louisiana	naturally_occurring	NewOrleans	NA	NA	NA	NA	NA	NA	NA	NA	NA	NA	NA	NA	NA	NA	NA	NA	NA	NA	NA	NA	NA	NA
Red maple	Acer rubrum	New Orleans	Louisiana	naturally_occurring	NewOrleans	NA	NA	NA	NA	NA	NA	NA	NA	NA	NA	NA	NA	NA	NA	NA	NA	NA	NA	NA	NA	NA	NA
Red maple	Acer rubrum	New Orleans	Louisiana	naturally_occurring	NewOrleans	NA	NA	NA	NA	NA	NA	NA	NA	NA	NA	NA	NA	NA	NA	NA	NA	NA	NA	NA	NA	NA	NA
Red maple	Acer rubrum	New Orleans	Louisiana	naturally_occurring	NewOrleans	NA	NA	NA	NA	NA	NA	NA	NA	NA	NA	NA	NA	NA	NA	NA	NA	NA	NA	NA	NA	NA	NA
Red maple	Acer rubrum	New Orleans	Louisiana	naturally_occurring	NewOrleans	NA	NA	NA	NA	NA	NA	NA	NA	NA	NA	NA	NA	NA	NA	NA	NA	NA	NA	NA	NA	NA	NA
Red maple	Acer rubrum	New Orleans	Louisiana	naturally_occurring	NewOrleans	NA	NA	NA	NA	NA	NA	NA	NA	NA	NA	NA	NA	NA	NA	NA	NA	NA	NA	NA	NA	NA	NA
Red maple	Acer rubrum	New Orleans	Louisiana	naturally_occurring	NewOrleans	NA	NA	NA	NA	NA	NA	NA	NA	NA	NA	NA	NA	NA	NA	NA	NA	NA	NA	NA	NA	NA	NA
Red maple	Acer rubrum	New Orleans	Louisiana	naturally_occurring	NewOrleans	NA	NA	NA	NA	NA	NA	NA	NA	NA	NA	NA	NA	NA	NA	NA	NA	NA	NA	NA	NA	NA	NA
Red maple	Acer rubrum	New Orleans	Louisiana	naturally_occurring	NewOrleans	NA	NA	NA	NA	NA	NA	NA	NA	NA	NA	NA	NA	NA	NA	NA	NA	NA	NA	NA	NA	NA	NA
Red maple	Acer rubrum	New Orleans	Louisiana	naturally_occurring	NewOrleans	NA	NA	NA	NA	NA	NA	NA	NA	NA	NA	NA	NA	NA	NA	NA	NA	NA	NA	NA	NA	NA	NA
Red maple	Acer rubrum	New Orleans	Louisiana	naturally_occurring	NewOrleans	NA	NA	NA	NA	NA	NA	NA	NA	NA	NA	NA	NA	NA	NA	NA	NA	NA	NA	NA	NA	NA	NA
Red maple	Acer rubrum	New Orleans	Louisiana	naturally_occurring	NewOrleans	NA	NA	NA	NA	NA	NA	NA	NA	NA	NA	NA	NA	NA	NA	NA	NA	NA	NA	NA	NA	NA	NA
Red maple	Acer rubrum	New Orleans	Louisiana	naturally_occurring	NewOrleans	NA	NA	NA	NA	NA	NA	NA	NA	NA	NA	NA	NA	NA	NA	NA	NA	NA	NA	NA	NA	NA	NA
Red maple	Acer rubrum	New Orleans	Louisiana	naturally_occurring	NewOrleans	NA	NA	NA	NA	NA	NA	NA	NA	NA	NA	NA	NA	NA	NA	NA	NA	NA	NA	NA	NA	NA	NA
Red maple	Acer rubrum	New Orleans	Louisiana	naturally_occurring	NewOrleans	NA	NA	NA	NA	NA	NA	NA	NA	NA	NA	NA	NA	NA	NA	NA	NA	NA	NA	NA	NA	NA	NA
Red maple	Acer rubrum	New Orleans	Louisiana	naturally_occurring	NewOrleans	NA	NA	NA	NA	NA	NA	NA	NA	NA	NA	NA	NA	NA	NA	NA	NA	NA	NA	NA	NA	NA	NA
Red maple	Acer rubrum	New Orleans	Louisiana	naturally_occurring	NewOrleans	NA	NA	NA	NA	NA	NA	NA	NA	NA	NA	NA	NA	NA	NA	NA	NA	NA	NA	NA	NA	NA	NA
Red maple	Acer rubrum	New Orleans	Louisiana	naturally_occurring	NewOrleans	NA	NA	NA	NA	NA	NA	NA	NA	NA	NA	NA	NA	NA	NA	NA	NA	NA	NA	NA	NA	NA	NA
Red maple	Acer rubrum	New Orleans	Louisiana	naturally_occurring	NewOrleans	NA	NA	NA	NA	NA	NA	NA	NA	NA	NA	NA	NA	NA	NA	NA	NA	NA	NA	NA	NA	NA	NA
Red maple	Acer rubrum	New Orleans	Louisiana	naturally_occurring	NewOrleans	NA	NA	NA	NA	NA	NA	NA	NA	NA	NA	NA	NA	NA	NA	NA	NA	NA	NA	NA	NA	NA	NA
Red maple	Acer rubrum	New Orleans	Louisiana	naturally_occurring	NewOrleans	NA	NA	NA	NA	NA	NA	NA	NA	NA	NA	NA	NA	NA	NA	NA	NA	NA	NA	NA	NA	NA	NA
Red maple	Acer rubrum	New Orleans	Louisiana	naturally_occurring	NewOrleans	NA	NA	NA	NA	NA	NA	NA	NA	NA	NA	NA	NA	NA	NA	NA	NA	NA	NA	NA	NA	NA	NA
Red maple	Acer rubrum	New Orleans	Louisiana	naturally_occurring	NewOrleans	NA	NA	NA	NA	NA	NA	NA	NA	NA	NA	NA	NA	NA	NA	NA	NA	NA	NA	NA	NA	NA	NA
Red maple	Acer rubrum	New Orleans	Louisiana	naturally_occurring	NewOrleans	NA	NA	NA	NA	NA	NA	NA	NA	NA	NA	NA	NA	NA	NA	NA	NA	NA	NA	NA	NA	NA	NA
Red maple	Acer rubrum	New Orleans	Louisiana	naturally_occurring	NewOrleans	NA	NA	NA	NA	NA	NA	NA	NA	NA	NA	NA	NA	NA	NA	NA	NA	NA	NA	NA	NA	NA	NA
Red maple	Acer rubrum	New Orleans	Louisiana	naturally_occurring	NewOrleans	NA	NA	NA	NA	NA	NA	NA	NA	NA	NA	NA	NA	NA	NA	NA	NA	NA	NA	NA	NA	NA	NA
Red maple	Acer rubrum	New Orleans	Louisiana	naturally_occurring	NewOrleans	NA	NA	NA	NA	NA	NA	NA	NA	NA	NA	NA	NA	NA	NA	NA	NA	NA	NA	NA	NA	NA	NA
Red maple	Acer rubrum	New Orleans	Louisiana	naturally_occurring	NewOrleans	NA	NA	NA	NA	NA	NA	NA	NA	NA	NA	NA	NA	NA	NA	NA	NA	NA	NA	NA	NA	NA	NA
Red maple	Acer rubrum	New Orleans	Louisiana	naturally_occurring	NewOrleans	NA	NA	NA	NA	NA	NA	NA	NA	NA	NA	NA	NA	NA	NA	NA	NA	NA	NA	NA	NA	NA	NA
Red maple	Acer rubrum	New Orleans	Louisiana	naturally_occurring	NewOrleans	NA	NA	NA	NA	NA	NA	NA	NA	NA	NA	NA	NA	NA	NA	NA	NA	NA	NA	NA	NA	NA	NA
Red maple	Acer rubrum	New Orleans	Louisiana	naturally_occurring	NewOrleans	NA	NA	NA	NA	NA	NA	NA	NA	NA	NA	NA	NA	NA	NA	NA	NA	NA	NA	NA	NA	NA	NA
Red maple	Acer rubrum	New Orleans	Louisiana	naturally_occurring	NewOrleans	NA	NA	NA	NA	NA	NA	NA	NA	NA	NA	NA	NA	NA	NA	NA	NA	NA	NA	NA	NA	NA	NA
Red maple	Acer rubrum	New Orleans	Louisiana	naturally_occurring	NewOrleans	NA	NA	NA	NA	NA	NA	NA	NA	NA	NA	NA	NA	NA	NA	NA	NA	NA	NA	NA	NA	NA	NA
Red maple	Acer rubrum	New Orleans	Louisiana	naturally_occurring	NewOrleans	NA	NA	NA	NA	NA	NA	NA	NA	NA	NA	NA	NA	NA	NA	NA	NA	NA	NA	NA	NA	NA	NA
Red maple	Acer rubrum	New Orleans	Louisiana	naturally_occurring	NewOrleans	NA	NA	NA	NA	NA	NA	NA	NA	NA	NA	NA	NA	NA	NA	NA	NA	NA	NA	NA	NA	NA	NA
Red maple	Acer rubrum	New Orleans	Louisiana	naturally_occurring	NewOrleans	NA	NA	NA	NA	NA	NA	NA	NA	NA	NA	NA	NA	NA	NA	NA	NA	NA	NA	NA	NA	NA	NA
Red maple	Acer rubrum	New Orleans	Louisiana	naturally_occurring	NewOrleans	NA	NA	NA	NA	NA	NA	NA	NA	NA	NA	NA	NA	NA	NA	NA	NA	NA	NA	NA	NA	NA	NA
Red maple	Acer rubrum	New Orleans	Louisiana	naturally_occurring	NewOrleans	NA	NA	NA	NA	NA	NA	NA	NA	NA	NA	NA	NA	NA	NA	NA	NA	NA	NA	NA	NA	NA	NA
Red maple	Acer rubrum	New Orleans	Louisiana	naturally_occurring	NewOrleans	NA	NA	NA	NA	NA	NA	NA	NA	NA	NA	NA	NA	NA	NA	NA	NA	NA	NA	NA	NA	NA	NA
Red maple	Acer rubrum	New Orleans	Louisiana	naturally_occurring	NewOrleans	NA	NA	NA	NA	NA	NA	NA	NA	NA	NA	NA	NA	NA	NA	NA	NA	NA	NA	NA	NA	NA	NA
Red maple	Acer rubrum	New Orleans	Louisiana	naturally_occurring	NewOrleans	NA	NA	NA	NA	NA	NA	NA	NA	NA	NA	NA	NA	NA	NA	NA	NA	NA	NA	NA	NA	NA	NA
Red maple	Acer rubrum	New Orleans	Louisiana	naturally_occurring	NewOrleans	NA	NA	NA	NA	NA	NA	NA	NA	NA	NA	NA	NA	NA	NA	NA	NA	NA	NA	NA	NA	NA	NA
Red maple	Acer rubrum	New Orleans	Louisiana	naturally_occurring	NewOrleans	NA	NA	NA	NA	NA	NA	NA	NA	NA	NA	NA	NA	NA	NA	NA	NA	NA	NA	NA	NA	NA	NA
Red maple	Acer rubrum	New Orleans	Louisiana	naturally_occurring	NewOrleans	NA	NA	NA	NA	NA	NA	NA	NA	NA	NA	NA	NA	NA	NA	NA	NA	NA	NA	NA	NA	NA	NA
Red maple	Acer rubrum	New Orleans	Louisiana	naturally_occurring	NewOrleans	NA	NA	NA	NA	NA	NA	NA	NA	NA	NA	NA	NA	NA	NA	NA	NA	NA	NA	NA	NA	NA	NA
Red maple	Acer rubrum	New Orleans	Louisiana	naturally_occurring	NewOrleans	NA	NA	NA	NA	NA	NA	NA	NA	NA	NA	NA	NA	NA	NA	NA	NA	NA	NA	NA	NA	NA	NA
Red maple	Acer rubrum	New Orleans	Louisiana	naturally_occurring	NewOrleans	NA	NA	NA	NA	NA	NA	NA	NA	NA	NA	NA	NA	NA	NA	NA	NA	NA	NA	NA	NA	NA	NA
Red maple	Acer rubrum	New Orleans	Louisiana	naturally_occurring	NewOrleans	NA	NA	NA	NA	NA	NA	NA	NA	NA	NA	NA	NA	NA	NA	NA	NA	NA	NA	NA	NA	NA	NA
Red maple	Acer rubrum	New Orleans	Louisiana	naturally_occurring	NewOrleans	NA	NA	NA	NA	NA	NA	NA	NA	NA	NA	NA	NA	NA	NA	NA	NA	NA	NA	NA	NA	NA	NA
Red maple	Acer rubrum	New Orleans	Louisiana	naturally_occurring	NewOrleans	NA	NA	NA	NA	NA	NA	NA	NA	NA	NA	NA	NA	NA	NA	NA	NA	NA	NA	NA	NA	NA	NA
Red maple	Acer rubrum	New Orleans	Louisiana	naturally_occurring	NewOrleans	NA	NA	NA	NA	NA	NA	NA	NA	NA	NA	NA	NA	NA	NA	NA	NA	NA	NA	NA	NA	NA	NA
Red maple	Acer rubrum	New Orleans	Louisiana	naturally_occurring	NewOrleans	NA	NA	NA	NA	NA	NA	NA	NA	NA	NA	NA	NA	NA	NA	NA	NA	NA	NA	NA	NA	NA	NA
Red maple	Acer rubrum	New Orleans	Louisiana	naturally_occurring	NewOrleans	NA	NA	NA	NA	NA	NA	NA	NA	NA	NA	NA	NA	NA	NA	NA	NA	NA	NA	NA	NA	NA	NA
Red maple	Acer rubrum	New Orleans	Louisiana	naturally_occurring	NewOrleans	NA	NA	NA	NA	NA	NA	NA	NA	NA	NA	NA	NA	NA	NA	NA	NA	NA	NA	NA	NA	NA	NA
Red maple	Acer rubrum	New Orleans	Louisiana	naturally_occurring	NewOrleans	NA	NA	NA	NA	NA	NA	NA	NA	NA	NA	NA	NA	NA	NA	NA	NA	NA	NA	NA	NA	NA	NA
Red maple	Acer rubrum	New Orleans	Louisiana	naturally_occurring	NewOrleans	NA	NA	NA	NA	NA	NA	NA	NA	NA	NA	NA	NA	NA	NA	NA	NA	NA	NA	NA	NA	NA	NA
Red maple	Acer rubrum	New Orleans	Louisiana	naturally_occurring	NewOrleans	NA	NA	NA	NA	NA	NA	NA	NA	NA	NA	NA	NA	NA	NA	NA	NA	NA	NA	NA	NA	NA	NA
Red maple	Acer rubrum	New Orleans	Louisiana	naturally_occurring	NewOrleans	NA	NA	NA	NA	NA	NA	NA	NA	NA	NA	NA	NA	NA	NA	NA	NA	NA	NA	NA	NA	NA	NA
Red maple	Acer rubrum	New Orleans	Louisiana	naturally_occurring	NewOrleans	NA	NA	NA	NA	NA	NA	NA	NA	NA	NA	NA	NA	NA	NA	NA	NA	NA	NA	NA	NA	NA	NA
Red maple	Acer rubrum	New Orleans	Louisiana	naturally_occurring	NewOrleans	NA	NA	NA	NA	NA	NA	NA	NA	NA	NA	NA	NA	NA	NA	NA	NA	NA	NA	NA	NA	NA	NA
Red maple	Acer rubrum	New Orleans	Louisiana	naturally_occurring	NewOrleans	NA	NA	NA	NA	NA	NA	NA	NA	NA	NA	NA	NA	NA	NA	NA	NA	NA	NA	NA	NA	NA	NA
Red maple	Acer rubrum	New Orleans	Louisiana	naturally_occurring	NewOrleans	NA	NA	NA	NA	NA	NA	NA	NA	NA	NA	NA	NA	NA	NA	NA	NA	NA	NA	NA	NA	NA	NA
Red maple	Acer rubrum	New Orleans	Louisiana	naturally_occurring	NewOrleans	NA	NA	NA	NA	NA	NA	NA	NA	NA	NA	NA	NA	NA	NA	NA	NA	NA	NA	NA	NA	NA	NA
Red maple	Acer rubrum	New Orleans	Louisiana	naturally_occurring	NewOrleans	NA	NA	NA	NA	NA	NA	NA	NA	NA	NA	NA	NA	NA	NA	NA	NA	NA	NA	NA	NA	NA	NA
Red maple	Acer rubrum	New Orleans	Louisiana	naturally_occurring	NewOrleans	NA	NA	NA	NA	NA	NA	NA	NA	NA	NA	NA	NA	NA	NA	NA	NA	NA	NA	NA	NA	NA	NA
Red maple	Acer rubrum	New Orleans	Louisiana	naturally_occurring	NewOrleans	NA	NA	NA	NA	NA	NA	NA	NA	NA	NA	NA	NA	NA	NA	NA	NA	NA	NA	NA	NA	NA	NA
Red maple	Acer rubrum	New Orleans	Louisiana	naturally_occurring	NewOrleans	NA	NA	NA	NA	NA	NA	NA	NA	NA	NA	NA	NA	NA	NA	NA	NA	NA	NA	NA	NA	NA	NA
Red maple	Acer rubrum	New Orleans	Louisiana	naturally_occurring	NewOrleans	NA	NA	NA	NA	NA	NA	NA	NA	NA	NA	NA	NA	NA	NA	NA	NA	NA	NA	NA	NA	NA	NA
Red maple	Acer rubrum	New Orleans	Louisiana	naturally_occurring	NewOrleans	NA	NA	NA	NA	NA	NA	NA	NA	NA	NA	NA	NA	NA	NA	NA	NA	NA	NA	NA	NA	NA	NA
Red maple	Acer rubrum	New Orleans	Louisiana	naturally_occurring	NewOrleans	NA	NA	NA	NA	NA	NA	NA	NA	NA	NA	NA	NA	NA	NA	NA	NA	NA	NA	NA	NA	NA	NA
Red maple	Acer rubrum	New Orleans	Louisiana	naturally_occurring	NewOrleans	NA	NA	NA	NA	NA	NA	NA	NA	NA	NA	NA	NA	NA	NA	NA	NA	NA	NA	NA	NA	NA	NA
Red maple	Acer rubrum	New Orleans	Louisiana	naturally_occurring	NewOrleans	NA	NA	NA	NA	NA	NA	NA	NA	NA	NA	NA	NA	NA	NA	NA	NA	NA	NA	NA	NA	NA	NA
Red maple	Acer rubrum	New Orleans	Louisiana	naturally_occurring	NewOrleans	NA	NA	NA	NA	NA	NA	NA	NA	NA	NA	NA	NA	NA	NA	NA	NA	NA	NA	NA	NA	NA	NA
Red maple	Acer rubrum	New Orleans	Louisiana	naturally_occurring	NewOrleans	NA	NA	NA	NA	NA	NA	NA	NA	NA	NA	NA	NA	NA	NA	NA	NA	NA	NA	NA	NA	NA	NA
Red maple	Acer rubrum	New Orleans	Louisiana	naturally_occurring	NewOrleans	NA	NA	NA	NA	NA	NA	NA	NA	NA	NA	NA	NA	NA	NA	NA	NA	NA	NA	NA	NA	NA	NA
Red maple	Acer rubrum	New Orleans	Louisiana	naturally_occurring	NewOrleans	NA	NA	NA	NA	NA	NA	NA	NA	NA	NA	NA	NA	NA	NA	NA	NA	NA	NA	NA	NA	NA	NA
Red maple	Acer rubrum	New Orleans	Louisiana	naturally_occurring	NewOrleans	NA	NA	NA	NA	NA	NA	NA	NA	NA	NA	NA	NA	NA	NA	NA	NA	NA	NA	NA	NA	NA	NA
Red maple	Acer rubrum	New Orleans	Louisiana	naturally_occurring	NewOrleans	NA	NA	NA	NA	NA	NA	NA	NA	NA	NA	NA	NA	NA	NA	NA	NA	NA	NA	NA	NA	NA	NA
Red maple	Acer rubrum	New Orleans	Louisiana	naturally_occurring	NewOrleans	NA	NA	NA	NA	NA	NA	NA	NA	NA	NA	NA	NA	NA	NA	NA	NA	NA	NA	NA	NA	NA	NA
Red maple	Acer rubrum	New Orleans	Louisiana	naturally_occurring	NewOrleans	NA	NA	NA	NA	NA	NA	NA	NA	NA	NA	NA	NA	NA	NA	NA	NA	NA	NA	NA	NA	NA	NA
Red maple	Acer rubrum	New Orleans	Louisiana	naturally_occurring	NewOrleans	NA	NA	NA	NA	NA	NA	NA	NA	NA	NA	NA	NA	NA	NA	NA	NA	NA	NA	NA	NA	NA	NA
Red maple	Acer rubrum	New Orleans	Louisiana	naturally_occurring	NewOrleans	NA	NA	NA	NA	NA	NA	NA	NA	NA	NA	NA	NA	NA	NA	NA	NA	NA	NA	NA	NA	NA	NA
Red maple	Acer rubrum	New Orleans	Louisiana	naturally_occurring	NewOrleans	NA	NA	NA	NA	NA	NA	NA	NA	NA	NA	NA	NA	NA	NA	NA	NA	NA	NA	NA	NA	NA	NA
Red maple	Acer rubrum	New Orleans	Louisiana	naturally_occurring	NewOrleans	NA	NA	NA	NA	NA	NA	NA	NA	NA	NA	NA	NA	NA	NA	NA	NA	NA	NA	NA	NA	NA	NA
Red maple	Acer rubrum	New Orleans	Louisiana	naturally_occurring	NewOrleans	NA	NA	NA	NA	NA	NA	NA	NA	NA	NA	NA	NA	NA	NA	NA	NA	NA	NA	NA	NA	NA	NA
Red maple	Acer rubrum	New Orleans	Louisiana	naturally_occurring	NewOrleans	NA	NA	NA	NA	NA	NA	NA	NA	NA	NA	NA	NA	NA	NA	NA	NA	NA	NA	NA	NA	NA	NA
Red maple	Acer rubrum	New Orleans	Louisiana	naturally_occurring	NewOrleans	NA	NA	NA	NA	NA	NA	NA	NA	NA	NA	NA	NA	NA	NA	NA	NA	NA	NA	NA	NA	NA	NA
Red maple	Acer rubrum	New Orleans	Louisiana	naturally_occurring	NewOrleans	NA	NA	NA	NA	NA	NA	NA	NA	NA	NA	NA	NA	NA	NA	NA	NA	NA	NA	NA	NA	NA	NA
Red maple	Acer rubrum	New Orleans	Louisiana	naturally_occurring	NewOrleans	NA	NA	NA	NA	NA	NA	NA	NA	NA	NA	NA	NA	NA	NA	NA	NA	NA	NA	NA	NA	NA	NA
Red maple	Acer rubrum	New Orleans	Louisiana	naturally_occurring	NewOrleans	NA	NA	NA	NA	NA	NA	NA	NA	NA	NA	NA	NA	NA	NA	NA	NA	NA	NA	NA	NA	NA	NA
Red maple	Acer rubrum	New Orleans	Louisiana	naturally_occurring	NewOrleans	NA	NA	NA	NA	NA	NA	NA	NA	NA	NA	NA	NA	NA	NA	NA	NA	NA	NA	NA	NA	NA	NA
Red maple	Acer rubrum	New Orleans	Louisiana	naturally_occurring	NewOrleans	NA	NA	NA	NA	NA	NA	NA	NA	NA	NA	NA	NA	NA	NA	NA	NA	NA	NA	NA	NA	NA	NA
Red maple	Acer rubrum	New Orleans	Louisiana	naturally_occurring	NewOrleans	NA	NA	NA	NA	NA	NA	NA	NA	NA	NA	NA	NA	NA	NA	NA	NA	NA	NA	NA	NA	NA	NA
Red maple	Acer rubrum	New Orleans	Louisiana	naturally_occurring	NewOrleans	NA	NA	NA	NA	NA	NA	NA	NA	NA	NA	NA	NA	NA	NA	NA	NA	NA	NA	NA	NA	NA	NA
Red maple	Acer rubrum	New Orleans	Louisiana	naturally_occurring	NewOrleans	NA	NA	NA	NA	NA	NA	NA	NA	NA	NA	NA	NA	NA	NA	NA	NA	NA	NA	NA	NA	NA	NA
Red maple	Acer rubrum	New Orleans	Louisiana	naturally_occurring	NewOrleans	NA	NA	NA	NA	NA	NA	NA	NA	NA	NA	NA	NA	NA	NA	NA	NA	NA	NA	NA	NA	NA	NA
Red maple	Acer rubrum	New Orleans	Louisiana	naturally_occurring	NewOrleans	NA	NA	NA	NA	NA	NA	NA	NA	NA	NA	NA	NA	NA	NA	NA	NA	NA	NA	NA	NA	NA	NA
Red maple	Acer rubrum	New Orleans	Louisiana	naturally_occurring	NewOrleans	NA	NA	NA	NA	NA	NA	NA	NA	NA	NA	NA	NA	NA	NA	NA	NA	NA	NA	NA	NA	NA	NA
Red maple	Acer rubrum	New Orleans	Louisiana	naturally_occurring	NewOrleans	NA	NA	NA	NA	NA	NA	NA	NA	NA	NA	NA	NA	NA	NA	NA	NA	NA	NA	NA	NA	NA	NA
Red maple	Acer rubrum	New Orleans	Louisiana	naturally_occurring	NewOrleans	NA	NA	NA	NA	NA	NA	NA	NA	NA	NA	NA	NA	NA	NA	NA	NA	NA	NA	NA	NA	NA	NA
Red maple	Acer rubrum	New Orleans	Louisiana	naturally_occurring	NewOrleans	NA	NA	NA	NA	NA	NA	NA	NA	NA	NA	NA	NA	NA	NA	NA	NA	NA	NA	NA	NA	NA	NA
Red maple	Acer rubrum	New Orleans	Louisiana	naturally_occurring	NewOrleans	NA	NA	NA	NA	NA	NA	NA	NA	NA	NA	NA	NA	NA	NA	NA	NA	NA	NA	NA	NA	NA	NA
Red maple	Acer rubrum	New Orleans	Louisiana	naturally_occurring	NewOrleans	NA	NA	NA	NA	NA	NA	NA	NA	NA	NA	NA	NA	NA	NA	NA	NA	NA	NA	NA	NA	NA	NA
Red maple	Acer rubrum	New Orleans	Louisiana	naturally_occurring	NewOrleans	NA	NA	NA	NA	NA	NA	NA	NA	NA	NA	NA	NA	NA	NA	NA	NA	NA	NA	NA	NA	NA	NA
Red maple	Acer rubrum	New Orleans	Louisiana	naturally_occurring	NewOrleans	NA	NA	NA	NA	NA	NA	NA	NA	NA	NA	NA	NA	NA	NA	NA	NA	NA	NA	NA	NA	NA	NA
Red maple	Acer rubrum	New Orleans	Louisiana	naturally_occurring	NewOrleans	NA	NA	NA	NA	NA	NA	NA	NA	NA	NA	NA	NA	NA	NA	NA	NA	NA	NA	NA	NA	NA	NA
Red maple	Acer rubrum	New Orleans	Louisiana	naturally_occurring	NewOrleans	NA	NA	NA	NA	NA	NA	NA	NA	NA	NA	NA	NA	NA	NA	NA	NA	NA	NA	NA	NA	NA	NA
Red maple	Acer rubrum	New Orleans	Louisiana	naturally_occurring	NewOrleans	NA	NA	NA	NA	NA	NA	NA	NA	NA	NA	NA	NA	NA	NA	NA	NA	NA	NA	NA	NA	NA	NA
Red maple	Acer rubrum	New Orleans	Louisiana	naturally_occurring	NewOrleans	NA	NA	NA	NA	NA	NA	NA	NA	NA	NA	NA	NA	NA	NA	NA	NA	NA	NA	NA	NA	NA	NA
Red maple	Acer rubrum	New Orleans	Louisiana	naturally_occurring	NewOrleans	NA	NA	NA	NA	NA	NA	NA	NA	NA	NA	NA	NA	NA	NA	NA	NA	NA	NA	NA	NA	NA	NA
Red maple	Acer rubrum	New Orleans	Louisiana	naturally_occurring	NewOrleans	NA	NA	NA	NA	NA	NA	NA	NA	NA	NA	NA	NA	NA	NA	NA	NA	NA	NA	NA	NA	NA	NA
Red maple	Acer rubrum	New Orleans	Louisiana	naturally_occurring	NewOrleans	NA	NA	NA	NA	NA	NA	NA	NA	NA	NA	NA	NA	NA	NA	NA	NA	NA	NA	NA	NA	NA	NA
Red maple	Acer rubrum	New Orleans	Louisiana	naturally_occurring	NewOrleans	NA	NA	NA	NA	NA	NA	NA	NA	NA	NA	NA	NA	NA	NA	NA	NA	NA	NA	NA	NA	NA	NA
Red maple	Acer rubrum	New Orleans	Louisiana	naturally_occurring	NewOrleans	NA	NA	NA	NA	NA	NA	NA	NA	NA	NA	NA	NA	NA	NA	NA	NA	NA	NA	NA	NA	NA	NA
Red maple	Acer rubrum	New Orleans	Louisiana	naturally_occurring	NewOrleans	NA	NA	NA	NA	NA	NA	NA	NA	NA	NA	NA	NA	NA	NA	NA	NA	NA	NA	NA	NA	NA	NA
Red maple	Acer rubrum	New Orleans	Louisiana	naturally_occurring	NewOrleans	NA	NA	NA	NA	NA	NA	NA	NA	NA	NA	NA	NA	NA	NA	NA	NA	NA	NA	NA	NA	NA	NA
Red maple	Acer rubrum	New Orleans	Louisiana	naturally_occurring	NewOrleans	NA	NA	NA	NA	NA	NA	NA	NA	NA	NA	NA	NA	NA	NA	NA	NA	NA	NA	NA	NA	NA	NA
Red maple	Acer rubrum	New Orleans	Louisiana	naturally_occurring	NewOrleans	NA	NA	NA	NA	NA	NA	NA	NA	NA	NA	NA	NA	NA	NA	NA	NA	NA	NA	NA	NA	NA	NA
Red maple	Acer rubrum	New Orleans	Louisiana	naturally_occurring	NewOrleans	NA	NA	NA	NA	NA	NA	NA	NA	NA	NA	NA	NA	NA	NA	NA	NA	NA	NA	NA	NA	NA	NA
Red maple	Acer rubrum	New Orleans	Louisiana	naturally_occurring	NewOrleans	NA	NA	NA	NA	NA	NA	NA	NA	NA	NA	NA	NA	NA	NA	NA	NA	NA	NA	NA	NA	NA	NA
Red maple	Acer rubrum	New Orleans	Louisiana	naturally_occurring	NewOrleans	NA	NA	NA	NA	NA	NA	NA	NA	NA	NA	NA	NA	NA	NA	NA	NA	NA	NA	NA	NA	NA	NA
Red maple	Acer rubrum	New Orleans	Louisiana	naturally_occurring	NewOrleans	NA	NA	NA	NA	NA	NA	NA	NA	NA	NA	NA	NA	NA	NA	NA	NA	NA	NA	NA	NA	NA	NA
Red maple	Acer rubrum	New Orleans	Louisiana	naturally_occurring	NewOrleans	NA	NA	NA	NA	NA	NA	NA	NA	NA	NA	NA	NA	NA	NA	NA	NA	NA	NA	NA	NA	NA	NA
Red maple	Acer rubrum	New Orleans	Louisiana	naturally_occurring	NewOrleans	NA	NA	NA	NA	NA	NA	NA	NA	NA	NA	NA	NA	NA	NA	NA	NA	NA	NA	NA	NA	NA	NA
Red maple	Acer rubrum	New Orleans	Louisiana	naturally_occurring	NewOrleans	NA	NA	NA	NA	NA	NA	NA	NA	NA	NA	NA	NA	NA	NA	NA	NA	NA	NA	NA	NA	NA	NA
Red maple	Acer rubrum	New Orleans	Louisiana	naturally_occurring	NewOrleans	NA	NA	NA	NA	NA	NA	NA	NA	NA	NA	NA	NA	NA	NA	NA	NA	NA	NA	NA	NA	NA	NA
Red maple	Acer rubrum	New Orleans	Louisiana	naturally_occurring	NewOrleans	NA	NA	NA	NA	NA	NA	NA	NA	NA	NA	NA	NA	NA	NA	NA	NA	NA	NA	NA	NA	NA	NA
Red maple	Acer rubrum	New Orleans	Louisiana	naturally_occurring	NewOrleans	NA	NA	NA	NA	NA	NA	NA	NA	NA	NA	NA	NA	NA	NA	NA	NA	NA	NA	NA	NA	NA	NA
Red maple	Acer rubrum	New Orleans	Louisiana	naturally_occurring	NewOrleans	NA	NA	NA	NA	NA	NA	NA	NA	NA	NA	NA	NA	NA	NA	NA	NA	NA	NA	NA	NA	NA	NA
Red maple	Acer rubrum	New Orleans	Louisiana	naturally_occurring	NewOrleans	NA	NA	NA	NA	NA	NA	NA	NA	NA	NA	NA	NA	NA	NA	NA	NA	NA	NA	NA	NA	NA	NA
Red maple	Acer rubrum	New Orleans	Louisiana	naturally_occurring	NewOrleans	NA	NA	NA	NA	NA	NA	NA	NA	NA	NA	NA	NA	NA	NA	NA	NA	NA	NA	NA	NA	NA	NA
Red maple	Acer rubrum	New Orleans	Louisiana	naturally_occurring	NewOrleans	NA	NA	NA	NA	NA	NA	NA	NA	NA	NA	NA	NA	NA	NA	NA	NA	NA	NA	NA	NA	NA	NA
Red maple	Acer rubrum	New Orleans	Louisiana	naturally_occurring	NewOrleans	NA	NA	NA	NA	NA	NA	NA	NA	NA	NA	NA	NA	NA	NA	NA	NA	NA	NA	NA	NA	NA	NA
Red maple	Acer rubrum	New Orleans	Louisiana	naturally_occurring	NewOrleans	NA	NA	NA	NA	NA	NA	NA	NA	NA	NA	NA	NA	NA	NA	NA	NA	NA	NA	NA	NA	NA	NA
Red maple	Acer rubrum	New Orleans	Louisiana	naturally_occurring	NewOrleans	NA	NA	NA	NA	NA	NA	NA	NA	NA	NA	NA	NA	NA	NA	NA	NA	NA	NA	NA	NA	NA	NA
Red maple	Acer rubrum	New Orleans	Louisiana	naturally_occurring	NewOrleans	NA	NA	NA	NA	NA	NA	NA	NA	NA	NA	NA	NA	NA	NA	NA	NA	NA	NA	NA	NA	NA	NA
Red maple	Acer rubrum	New Orleans	Louisiana	naturally_occurring	NewOrleans	NA	NA	NA	NA	NA	NA	NA	NA	NA	NA	NA	NA	NA	NA	NA	NA	NA	NA	NA	NA	NA	NA
Red maple	Acer rubrum	New Orleans	Louisiana	naturally_occurring	NewOrleans	NA	NA	NA	NA	NA	NA	NA	NA	NA	NA	NA	NA	NA	NA	NA	NA	NA	NA	NA	NA	NA	NA
Red maple	Acer rubrum	New Orleans	Louisiana	naturally_occurring	NewOrleans	NA	NA	NA	NA	NA	NA	NA	NA	NA	NA	NA	NA	NA	NA	NA	NA	NA	NA	NA	NA	NA	NA
Red maple	Acer rubrum	New Orleans	Louisiana	naturally_occurring	NewOrleans	NA	NA	NA	NA	NA	NA	NA	NA	NA	NA	NA	NA	NA	NA	NA	NA	NA	NA	NA	NA	NA	NA
Red maple	Acer rubrum	New Orleans	Louisiana	naturally_occurring	NewOrleans	NA	NA	NA	NA	NA	NA	NA	NA	NA	NA	NA	NA	NA	NA	NA	NA	NA	NA	NA	NA	NA	NA
Red maple	Acer rubrum	New Orleans	Louisiana	naturally_occurring	NewOrleans	NA	NA	NA	NA	NA	NA	NA	NA	NA	NA	NA	NA	NA	NA	NA	NA	NA	NA	NA	NA	NA	NA
Red maple	Acer rubrum	New Orleans	Louisiana	naturally_occurring	NewOrleans	NA	NA	NA	NA	NA	NA	NA	NA	NA	NA	NA	NA	NA	NA	NA	NA	NA	NA	NA	NA	NA	NA
Red maple	Acer rubrum	New Orleans	Louisiana	naturally_occurring	NewOrleans	NA	NA	NA	NA	NA	NA	NA	NA	NA	NA	NA	NA	NA	NA	NA	NA	NA	NA	NA	NA	NA	NA
Red maple	Acer rubrum	New Orleans	Louisiana	naturally_occurring	NewOrleans	NA	NA	NA	NA	NA	NA	NA	NA	NA	NA	NA	NA	NA	NA	NA	NA	NA	NA	NA	NA	NA	NA
Red maple	Acer rubrum	New Orleans	Louisiana	naturally_occurring	NewOrleans	NA	NA	NA	NA	NA	NA	NA	NA	NA	NA	NA	NA	NA	NA	NA	NA	NA	NA	NA	NA	NA	NA
Red maple	Acer rubrum	New Orleans	Louisiana	naturally_occurring	NewOrleans	NA	NA	NA	NA	NA	NA	NA	NA	NA	NA	NA	NA	NA	NA	NA	NA	NA	NA	NA	NA	NA	NA
Red maple	Acer rubrum	New Orleans	Louisiana	naturally_occurring	NewOrleans	NA	NA	NA	NA	NA	NA	NA	NA	NA	NA	NA	NA	NA	NA	NA	NA	NA	NA	NA	NA	NA	NA
Red maple	Acer rubrum	New Orleans	Louisiana	naturally_occurring	NewOrleans	NA	NA	NA	NA	NA	NA	NA	NA	NA	NA	NA	NA	NA	NA	NA	NA	NA	NA	NA	NA	NA	NA
Red maple	Acer rubrum	New Orleans	Louisiana	naturally_occurring	NewOrleans	NA	NA	NA	NA	NA	NA	NA	NA	NA	NA	NA	NA	NA	NA	NA	NA	NA	NA	NA	NA	NA	NA
Red maple	Acer rubrum	New Orleans	Louisiana	naturally_occurring	NewOrleans	NA	NA	NA	NA	NA	NA	NA	NA	NA	NA	NA	NA	NA	NA	NA	NA	NA	NA	NA	NA	NA	NA
Red maple	Acer rubrum	New Orleans	Louisiana	naturally_occurring	NewOrleans	NA	NA	NA	NA	NA	NA	NA	NA	NA	NA	NA	NA	NA	NA	NA	NA	NA	NA	NA	NA	NA	NA
Red maple	Acer rubrum	New Orleans	Louisiana	naturally_occurring	NewOrleans	NA	NA	NA	NA	NA	NA	NA	NA	NA	NA	NA	NA	NA	NA	NA	NA	NA	NA	NA	NA	NA	NA
Red maple	Acer rubrum	New Orleans	Louisiana	naturally_occurring	NewOrleans	NA	NA	NA	NA	NA	NA	NA	NA	NA	NA	NA	NA	NA	NA	NA	NA	NA	NA	NA	NA	NA	NA
Red maple	Acer rubrum	New Orleans	Louisiana	naturally_occurring	NewOrleans	NA	NA	NA	NA	NA	NA	NA	NA	NA	NA	NA	NA	NA	NA	NA	NA	NA	NA	NA	NA	NA	NA
Red maple	Acer rubrum	New Orleans	Louisiana	naturally_occurring	NewOrleans	NA	NA	NA	NA	NA	NA	NA	NA	NA	NA	NA	NA	NA	NA	NA	NA	NA	NA	NA	NA	NA	NA
Red maple	Acer rubrum	New Orleans	Louisiana	naturally_occurring	NewOrleans	NA	NA	NA	NA	NA	NA	NA	NA	NA	NA	NA	NA	NA	NA	NA	NA	NA	NA	NA	NA	NA	NA
Red maple	Acer rubrum	New Orleans	Louisiana	naturally_occurring	NewOrleans	NA	NA	NA	NA	NA	NA	NA	NA	NA	NA	NA	NA	NA	NA	NA	NA	NA	NA	NA	NA	NA	NA
Red maple	Acer rubrum	New Orleans	Louisiana	naturally_occurring	NewOrleans	NA	NA	NA	NA	NA	NA	NA	NA	NA	NA	NA	NA	NA	NA	NA	NA	NA	NA	NA	NA	NA	NA
Red maple	Acer rubrum	New Orleans	Louisiana	naturally_occurring	NewOrleans	NA	NA	NA	NA	NA	NA	NA	NA	NA	NA	NA	NA	NA	NA	NA	NA	NA	NA	NA	NA	NA	NA
Red maple	Acer rubrum	New Orleans	Louisiana	naturally_occurring	NewOrleans	NA	NA	NA	NA	NA	NA	NA	NA	NA	NA	NA	NA	NA	NA	NA	NA	NA	NA	NA	NA	NA	NA
Red maple	Acer rubrum	New Orleans	Louisiana	naturally_occurring	NewOrleans	NA	NA	NA	NA	NA	NA	NA	NA	NA	NA	NA	NA	NA	NA	NA	NA	NA	NA	NA	NA	NA	NA
Red maple	Acer rubrum	New Orleans	Louisiana	naturally_occurring	NewOrleans	NA	NA	NA	NA	NA	NA	NA	NA	NA	NA	NA	NA	NA	NA	NA	NA	NA	NA	NA	NA	NA	NA
Red maple	Acer rubrum	New Orleans	Louisiana	naturally_occurring	NewOrleans	NA	NA	NA	NA	NA	NA	NA	NA	NA	NA	NA	NA	NA	NA	NA	NA	NA	NA	NA	NA	NA	NA
Red maple	Acer rubrum	New Orleans	Louisiana	naturally_occurring	NewOrleans	NA	NA	NA	NA	NA	NA	NA	NA	NA	NA	NA	NA	NA	NA	NA	NA	NA	NA	NA	NA	NA	NA
Red maple	Acer rubrum	New Orleans	Louisiana	naturally_occurring	NewOrleans	NA	NA	NA	NA	NA	NA	NA	NA	NA	NA	NA	NA	NA	NA	NA	NA	NA	NA	NA	NA	NA	NA
Red maple	Acer rubrum	New Orleans	Louisiana	naturally_occurring	NewOrleans	NA	NA	NA	NA	NA	NA	NA	NA	NA	NA	NA	NA	NA	NA	NA	NA	NA	NA	NA	NA	NA	NA
Red maple	Acer rubrum	New Orleans	Louisiana	naturally_occurring	NewOrleans	NA	NA	NA	NA	NA	NA	NA	NA	NA	NA	NA	NA	NA	NA	NA	NA	NA	NA	NA	NA	NA	NA
Red maple	Acer rubrum	New Orleans	Louisiana	naturally_occurring	NewOrleans	NA	NA	NA	NA	NA	NA	NA	NA	NA	NA	NA	NA	NA	NA	NA	NA	NA	NA	NA	NA	NA	NA
Red maple	Acer rubrum	New Orleans	Louisiana	naturally_occurring	NewOrleans	NA	NA	NA	NA	NA	NA	NA	NA	NA	NA	NA	NA	NA	NA	NA	NA	NA	NA	NA	NA	NA	NA
Red maple	Acer rubrum	New Orleans	Louisiana	naturally_occurring	NewOrleans	NA	NA	NA	NA	NA	NA	NA	NA	NA	NA	NA	NA	NA	NA	NA	NA	NA	NA	NA	NA	NA	NA
Red maple	Acer rubrum	New Orleans	Louisiana	naturally_occurring	NewOrleans	NA	NA	NA	NA	NA	NA	NA	NA	NA	NA	NA	NA	NA	NA	NA	NA	NA	NA	NA	NA	NA	NA
Red maple	Acer rubrum	New Orleans	Louisiana	naturally_occurring	NewOrleans	NA	NA	NA	NA	NA	NA	NA	NA	NA	NA	NA	NA	NA	NA	NA	NA	NA	NA	NA	NA	NA	NA
Red maple	Acer rubrum	New Orleans	Louisiana	naturally_occurring	NewOrleans	NA	NA	NA	NA	NA	NA	NA	NA	NA	NA	NA	NA	NA	NA	NA	NA	NA	NA	NA	NA	NA	NA
Red maple	Acer rubrum	New Orleans	Louisiana	naturally_occurring	NewOrleans	NA	NA	NA	NA	NA	NA	NA	NA	NA	NA	NA	NA	NA	NA	NA	NA	NA	NA	NA	NA	NA	NA
Red maple	Acer rubrum	New Orleans	Louisiana	naturally_occurring	NewOrleans	NA	NA	NA	NA	NA	NA	NA	NA	NA	NA	NA	NA	NA	NA	NA	NA	NA	NA	NA	NA	NA	NA
Red maple	Acer rubrum	New Orleans	Louisiana	naturally_occurring	NewOrleans	NA	NA	NA	NA	NA	NA	NA	NA	NA	NA	NA	NA	NA	NA	NA	NA	NA	NA	NA	NA	NA	NA
Red maple	Acer rubrum	New Orleans	Louisiana	naturally_occurring	NewOrleans	NA	NA	NA	NA	NA	NA	NA	NA	NA	NA	NA	NA	NA	NA	NA	NA	NA	NA	NA	NA	NA	NA
Red maple	Acer rubrum	New Orleans	Louisiana	naturally_occurring	NewOrleans	NA	NA	NA	NA	NA	NA	NA	NA	NA	NA	NA	NA	NA	NA	NA	NA	NA	NA	NA	NA	NA	NA
Red maple	Acer rubrum	New Orleans	Louisiana	naturally_occurring	NewOrleans	NA	NA	NA	NA	NA	NA	NA	NA	NA	NA	NA	NA	NA	NA	NA	NA	NA	NA	NA	NA	NA	NA
Red maple	Acer rubrum	New Orleans	Louisiana	naturally_occurring	NewOrleans	NA	NA	NA	NA	NA	NA	NA	NA	NA	NA	NA	NA	NA	NA	NA	NA	NA	NA	NA	NA	NA	NA
Red maple	Acer rubrum	New Orleans	Louisiana	naturally_occurring	NewOrleans	NA	NA	NA	NA	NA	NA	NA	NA	NA	NA	NA	NA	NA	NA	NA	NA	NA	NA	NA	NA	NA	NA
Red maple	Acer rubrum	New Orleans	Louisiana	naturally_occurring	NewOrleans	NA	NA	NA	NA	NA	NA	NA	NA	NA	NA	NA	NA	NA	NA	NA	NA	NA	NA	NA	NA	NA	NA
Red maple	Acer rubrum	New Orleans	Louisiana	naturally_occurring	NewOrleans	NA	NA	NA	NA	NA	NA	NA	NA	NA	NA	NA	NA	NA	NA	NA	NA	NA	NA	NA	NA	NA	NA
Red maple	Acer rubrum	New Orleans	Louisiana	naturally_occurring	NewOrleans	NA	NA	NA	NA	NA	NA	NA	NA	NA	NA	NA	NA	NA	NA	NA	NA	NA	NA	NA	NA	NA	NA
Red maple	Acer rubrum	New Orleans	Louisiana	naturally_occurring	NewOrleans	NA	NA	NA	NA	NA	NA	NA	NA	NA	NA	NA	NA	NA	NA	NA	NA	NA	NA	NA	NA	NA	NA
Red maple	Acer rubrum	New Orleans	Louisiana	naturally_occurring	NewOrleans	NA	NA	NA	NA	NA	NA	NA	NA	NA	NA	NA	NA	NA	NA	NA	NA	NA	NA	NA	NA	NA	NA
Red maple	Acer rubrum	New Orleans	Louisiana	naturally_occurring	NewOrleans	NA	NA	NA	NA	NA	NA	NA	NA	NA	NA	NA	NA	NA	NA	NA	NA	NA	NA	NA	NA	NA	NA
Red maple	Acer rubrum	New Orleans	Louisiana	naturally_occurring	NewOrleans	NA	NA	NA	NA	NA	NA	NA	NA	NA	NA	NA	NA	NA	NA	NA	NA	NA	NA	NA	NA	NA	NA
Red maple	Acer rubrum	New Orleans	Louisiana	naturally_occurring	NewOrleans	NA	NA	NA	NA	NA	NA	NA	NA	NA	NA	NA	NA	NA	NA	NA	NA	NA	NA	NA	NA	NA	NA
Red maple	Acer rubrum	New Orleans	Louisiana	naturally_occurring	NewOrleans	NA	NA	NA	NA	NA	NA	NA	NA	NA	NA	NA	NA	NA	NA	NA	NA	NA	NA	NA	NA	NA	NA
Red maple	Acer rubrum	New Orleans	Louisiana	naturally_occurring	NewOrleans	NA	NA	NA	NA	NA	NA	NA	NA	NA	NA	NA	NA	NA	NA	NA	NA	NA	NA	NA	NA	NA	NA
Red maple	Acer rubrum	New Orleans	Louisiana	naturally_occurring	NewOrleans	NA	NA	NA	NA	NA	NA	NA	NA	NA	NA	NA	NA	NA	NA	NA	NA	NA	NA	NA	NA	NA	NA
Red maple	Acer rubrum	New Orleans	Louisiana	naturally_occurring	NewOrleans	NA	NA	NA	NA	NA	NA	NA	NA	NA	NA	NA	NA	NA	NA	NA	NA	NA	NA	NA	NA	NA	NA
Red maple	Acer rubrum	New Orleans	Louisiana	naturally_occurring	NewOrleans	NA	NA	NA	NA	NA	NA	NA	NA	NA	NA	NA	NA	NA	NA	NA	NA	NA	NA	NA	NA	NA	NA
Red maple	Acer rubrum	New Orleans	Louisiana	naturally_occurring	NewOrleans	NA	NA	NA	NA	NA	NA	NA	NA	NA	NA	NA	NA	NA	NA	NA	NA	NA	NA	NA	NA	NA	NA
Red maple	Acer rubrum	New Orleans	Louisiana	naturally_occurring	NewOrleans	NA	NA	NA	NA	NA	NA	NA	NA	NA	NA	NA	NA	NA	NA	NA	NA	NA	NA	NA	NA	NA	NA
Red maple	Acer rubrum	New Orleans	Louisiana	naturally_occurring	NewOrleans	NA	NA	NA	NA	NA	NA	NA	NA	NA	NA	NA	NA	NA	NA	NA	NA	NA	NA	NA	NA	NA	NA
Red maple	Acer rubrum	New Orleans	Louisiana	naturally_occurring	NewOrleans	NA	NA	NA	NA	NA	NA	NA	NA	NA	NA	NA	NA	NA	NA	NA	NA	NA	NA	NA	NA	NA	NA
Red maple	Acer rubrum	New Orleans	Louisiana	naturally_occurring	NewOrleans	NA	NA	NA	NA	NA	NA	NA	NA	NA	NA	NA	NA	NA	NA	NA	NA	NA	NA	NA	NA	NA	NA
Red maple	Acer rubrum	New Orleans	Louisiana	naturally_occurring	NewOrleans	NA	NA	NA	NA	NA	NA	NA	NA	NA	NA	NA	NA	NA	NA	NA	NA	NA	NA	NA	NA	NA	NA
Red maple	Acer rubrum	New Orleans	Louisiana	naturally_occurring	NewOrleans	NA	NA	NA	NA	NA	NA	NA	NA	NA	NA	NA	NA	NA	NA	NA	NA	NA	NA	NA	NA	NA	NA
Red maple	Acer rubrum	New Orleans	Louisiana	naturally_occurring	NewOrleans	NA	NA	NA	NA	NA	NA	NA	NA	NA	NA	NA	NA	NA	NA	NA	NA	NA	NA	NA	NA	NA	NA
Red maple	Acer rubrum	New Orleans	Louisiana	naturally_occurring	NewOrleans	NA	NA	NA	NA	NA	NA	NA	NA	NA	NA	NA	NA	NA	NA	NA	NA	NA	NA	NA	NA	NA	NA
Red maple	Acer rubrum	New Orleans	Louisiana	naturally_occurring	NewOrleans	NA	NA	NA	NA	NA	NA	NA	NA	NA	NA	NA	NA	NA	NA	NA	NA	NA	NA	NA	NA	NA	NA
Red maple	Acer rubrum	New Orleans	Louisiana	naturally_occurring	NewOrleans	NA	NA	NA	NA	NA	NA	NA	NA	NA	NA	NA	NA	NA	NA	NA	NA	NA	NA	NA	NA	NA	NA
Red maple	Acer rubrum	New Orleans	Louisiana	naturally_occurring	NewOrleans	NA	NA	NA	NA	NA	NA	NA	NA	NA	NA	NA	NA	NA	NA	NA	NA	NA	NA	NA	NA	NA	NA
Red maple	Acer rubrum	New Orleans	Louisiana	naturally_occurring	NewOrleans	NA	NA	NA	NA	NA	NA	NA	NA	NA	NA	NA	NA	NA	NA	NA	NA	NA	NA	NA	NA	NA	NA
Red maple	Acer rubrum	New Orleans	Louisiana	naturally_occurring	NewOrleans	NA	NA	NA	NA	NA	NA	NA	NA	NA	NA	NA	NA	NA	NA	NA	NA	NA	NA	NA	NA	NA	NA
Red maple	Acer rubrum	New Orleans	Louisiana	naturally_occurring	NewOrleans	NA	NA	NA	NA	NA	NA	NA	NA	NA	NA	NA	NA	NA	NA	NA	NA	NA	NA	NA	NA	NA	NA
Red maple	Acer rubrum	New Orleans	Louisiana	naturally_occurring	NewOrleans	NA	NA	NA	NA	NA	NA	NA	NA	NA	NA	NA	NA	NA	NA	NA	NA	NA	NA	NA	NA	NA	NA
Red maple	Acer rubrum	New Orleans	Louisiana	naturally_occurring	NewOrleans	NA	NA	NA	NA	NA	NA	NA	NA	NA	NA	NA	NA	NA	NA	NA	NA	NA	NA	NA	NA	NA	NA
Red maple	Acer rubrum	New Orleans	Louisiana	naturally_occurring	NewOrleans	NA	NA	NA	NA	NA	NA	NA	NA	NA	NA	NA	NA	NA	NA	NA	NA	NA	NA	NA	NA	NA	NA
Red maple	Acer rubrum	New Orleans	Louisiana	naturally_occurring	NewOrleans	NA	NA	NA	NA	NA	NA	NA	NA	NA	NA	NA	NA	NA	NA	NA	NA	NA	NA	NA	NA	NA	NA
Red maple	Acer rubrum	New Orleans	Louisiana	naturally_occurring	NewOrleans	NA	NA	NA	NA	NA	NA	NA	NA	NA	NA	NA	NA	NA	NA	NA	NA	NA	NA	NA	NA	NA	NA
Red maple	Acer rubrum	New Orleans	Louisiana	naturally_occurring	NewOrleans	NA	NA	NA	NA	NA	NA	NA	NA	NA	NA	NA	NA	NA	NA	NA	NA	NA	NA	NA	NA	NA	NA
Red maple	Acer rubrum	New Orleans	Louisiana	naturally_occurring	NewOrleans	NA	NA	NA	NA	NA	NA	NA	NA	NA	NA	NA	NA	NA	NA	NA	NA	NA	NA	NA	NA	NA	NA
Red maple	Acer rubrum	New Orleans	Louisiana	naturally_occurring	NewOrleans	NA	NA	NA	NA	NA	NA	NA	NA	NA	NA	NA	NA	NA	NA	NA	NA	NA	NA	NA	NA	NA	NA
Red maple	Acer rubrum	New Orleans	Louisiana	naturally_occurring	NewOrleans	NA	NA	NA	NA	NA	NA	NA	NA	NA	NA	NA	NA	NA	NA	NA	NA	NA	NA	NA	NA	NA	NA
Red maple	Acer rubrum	New Orleans	Louisiana	naturally_occurring	NewOrleans	NA	NA	NA	NA	NA	NA	NA	NA	NA	NA	NA	NA	NA	NA	NA	NA	NA	NA	NA	NA	NA	NA
Red maple	Acer rubrum	New Orleans	Louisiana	naturally_occurring	NewOrleans	NA	NA	NA	NA	NA	NA	NA	NA	NA	NA	NA	NA	NA	NA	NA	NA	NA	NA	NA	NA	NA	NA
Red maple	Acer rubrum	New Orleans	Louisiana	naturally_occurring	NewOrleans	NA	NA	NA	NA	NA	NA	NA	NA	NA	NA	NA	NA	NA	NA	NA	NA	NA	NA	NA	NA	NA	NA
Red maple	Acer rubrum	New Orleans	Louisiana	naturally_occurring	NewOrleans	NA	NA	NA	NA	NA	NA	NA	NA	NA	NA	NA	NA	NA	NA	NA	NA	NA	NA	NA	NA	NA	NA
Red maple	Acer rubrum	New Orleans	Louisiana	naturally_occurring	NewOrleans	NA	NA	NA	NA	NA	NA	NA	NA	NA	NA	NA	NA	NA	NA	NA	NA	NA	NA	NA	NA	NA	NA
Red maple	Acer rubrum	New Orleans	Louisiana	naturally_occurring	NewOrleans	NA	NA	NA	NA	NA	NA	NA	NA	NA	NA	NA	NA	NA	NA	NA	NA	NA	NA	NA	NA	NA	NA
Red maple	Acer rubrum	New Orleans	Louisiana	naturally_occurring	NewOrleans	NA	NA	NA	NA	NA	NA	NA	NA	NA	NA	NA	NA	NA	NA	NA	NA	NA	NA	NA	NA	NA	NA
Red maple	Acer rubrum	New Orleans	Louisiana	naturally_occurring	NewOrleans	NA	NA	NA	NA	NA	NA	NA	NA	NA	NA	NA	NA	NA	NA	NA	NA	NA	NA	NA	NA	NA	NA
Red maple	Acer rubrum	New Orleans	Louisiana	naturally_occurring	NewOrleans	NA	NA	NA	NA	NA	NA	NA	NA	NA	NA	NA	NA	NA	NA	NA	NA	NA	NA	NA	NA	NA	NA
Red maple	Acer rubrum	New Orleans	Louisiana	naturally_occurring	NewOrleans	NA	NA	NA	NA	NA	NA	NA	NA	NA	NA	NA	NA	NA	NA	NA	NA	NA	NA	NA	NA	NA	NA
Red maple	Acer rubrum	New Orleans	Louisiana	naturally_occurring	NewOrleans	NA	NA	NA	NA	NA	NA	NA	NA	NA	NA	NA	NA	NA	NA	NA	NA	NA	NA	NA	NA	NA	NA
Red maple	Acer rubrum	New Orleans	Louisiana	naturally_occurring	NewOrleans	NA	NA	NA	NA	NA	NA	NA	NA	NA	NA	NA	NA	NA	NA	NA	NA	NA	NA	NA	NA	NA	NA
Red maple	Acer rubrum	New Orleans	Louisiana	naturally_occurring	NewOrleans	NA	NA	NA	NA	NA	NA	NA	NA	NA	NA	NA	NA	NA	NA	NA	NA	NA	NA	NA	NA	NA	NA
Red maple	Acer rubrum	New Orleans	Louisiana	naturally_occurring	NewOrleans	NA	NA	NA	NA	NA	NA	NA	NA	NA	NA	NA	NA	NA	NA	NA	NA	NA	NA	NA	NA	NA	NA
Red maple	Acer rubrum	New Orleans	Louisiana	naturally_occurring	NewOrleans	NA	NA	NA	NA	NA	NA	NA	NA	NA	NA	NA	NA	NA	NA	NA	NA	NA	NA	NA	NA	NA	NA
Red maple	Acer rubrum	New Orleans	Louisiana	naturally_occurring	NewOrleans	NA	NA	NA	NA	NA	NA	NA	NA	NA	NA	NA	NA	NA	NA	NA	NA	NA	NA	NA	NA	NA	NA
Red maple	Acer rubrum	New Orleans	Louisiana	naturally_occurring	NewOrleans	NA	NA	NA	NA	NA	NA	NA	NA	NA	NA	NA	NA	NA	NA	NA	NA	NA	NA	NA	NA	NA	NA
Red maple	Acer rubrum	New Orleans	Louisiana	naturally_occurring	NewOrleans	NA	NA	NA	NA	NA	NA	NA	NA	NA	NA	NA	NA	NA	NA	NA	NA	NA	NA	NA	NA	NA	NA
Red maple	Acer rubrum	New Orleans	Louisiana	naturally_occurring	NewOrleans	NA	NA	NA	NA	NA	NA	NA	NA	NA	NA	NA	NA	NA	NA	NA	NA	NA	NA	NA	NA	NA	NA
Red maple	Acer rubrum	New Orleans	Louisiana	naturally_occurring	NewOrleans	NA	NA	NA	NA	NA	NA	NA	NA	NA	NA	NA	NA	NA	NA	NA	NA	NA	NA	NA	NA	NA	NA
Red maple	Acer rubrum	New Orleans	Louisiana	naturally_occurring	NewOrleans	NA	NA	NA	NA	NA	NA	NA	NA	NA	NA	NA	NA	NA	NA	NA	NA	NA	NA	NA	NA	NA	NA
Red maple	Acer rubrum	New Orleans	Louisiana	naturally_occurring	NewOrleans	NA	NA	NA	NA	NA	NA	NA	NA	NA	NA	NA	NA	NA	NA	NA	NA	NA	NA	NA	NA	NA	NA
Red maple	Acer rubrum	New Orleans	Louisiana	naturally_occurring	NewOrleans	NA	NA	NA	NA	NA	NA	NA	NA	NA	NA	NA	NA	NA	NA	NA	NA	NA	NA	NA	NA	NA	NA
Red maple	Acer rubrum	New Orleans	Louisiana	naturally_occurring	NewOrleans	NA	NA	NA	NA	NA	NA	NA	NA	NA	NA	NA	NA	NA	NA	NA	NA	NA	NA	NA	NA	NA	NA
Red maple	Acer rubrum	New Orleans	Louisiana	naturally_occurring	NewOrleans	NA	NA	NA	NA	NA	NA	NA	NA	NA	NA	NA	NA	NA	NA	NA	NA	NA	NA	NA	NA	NA	NA
Red maple	Acer rubrum	New Orleans	Louisiana	naturally_occurring	NewOrleans	NA	NA	NA	NA	NA	NA	NA	NA	NA	NA	NA	NA	NA	NA	NA	NA	NA	NA	NA	NA	NA	NA
Red maple	Acer rubrum	New Orleans	Louisiana	naturally_occurring	NewOrleans	NA	NA	NA	NA	NA	NA	NA	NA	NA	NA	NA	NA	NA	NA	NA	NA	NA	NA	NA	NA	NA	NA
Red maple	Acer rubrum	New Orleans	Louisiana	naturally_occurring	NewOrleans	NA	NA	NA	NA	NA	NA	NA	NA	NA	NA	NA	NA	NA	NA	NA	NA	NA	NA	NA	NA	NA	NA
Red maple	Acer rubrum	New Orleans	Louisiana	naturally_occurring	NewOrleans	NA	NA	NA	NA	NA	NA	NA	NA	NA	NA	NA	NA	NA	NA	NA	NA	NA	NA	NA	NA	NA	NA
Red maple	Acer rubrum	New Orleans	Louisiana	naturally_occurring	NewOrleans	NA	NA	NA	NA	NA	NA	NA	NA	NA	NA	NA	NA	NA	NA	NA	NA	NA	NA	NA	NA	NA	NA
Red maple	Acer rubrum	New Orleans	Louisiana	naturally_occurring	NewOrleans	NA	NA	NA	NA	NA	NA	NA	NA	NA	NA	NA	NA	NA	NA	NA	NA	NA	NA	NA	NA	NA	NA
Red maple	Acer rubrum	New Orleans	Louisiana	naturally_occurring	NewOrleans	NA	NA	NA	NA	NA	NA	NA	NA	NA	NA	NA	NA	NA	NA	NA	NA	NA	NA	NA	NA	NA	NA
Red maple	Acer rubrum	New Orleans	Louisiana	naturally_occurring	NewOrleans	NA	NA	NA	NA	NA	NA	NA	NA	NA	NA	NA	NA	NA	NA	NA	NA	NA	NA	NA	NA	NA	NA
Red maple	Acer rubrum	New Orleans	Louisiana	naturally_occurring	NewOrleans	NA	NA	NA	NA	NA	NA	NA	NA	NA	NA	NA	NA	NA	NA	NA	NA	NA	NA	NA	NA	NA	NA
Red maple	Acer rubrum	New Orleans	Louisiana	naturally_occurring	NewOrleans	NA	NA	NA	NA	NA	NA	NA	NA	NA	NA	NA	NA	NA	NA	NA	NA	NA	NA	NA	NA	NA	NA
Red maple	Acer rubrum	New Orleans	Louisiana	naturally_occurring	NewOrleans	NA	NA	NA	NA	NA	NA	NA	NA	NA	NA	NA	NA	NA	NA	NA	NA	NA	NA	NA	NA	NA	NA
Red maple	Acer rubrum	New Orleans	Louisiana	naturally_occurring	NewOrleans	NA	NA	NA	NA	NA	NA	NA	NA	NA	NA	NA	NA	NA	NA	NA	NA	NA	NA	NA	NA	NA	NA
Red maple	Acer rubrum	New Orleans	Louisiana	naturally_occurring	NewOrleans	NA	NA	NA	NA	NA	NA	NA	NA	NA	NA	NA	NA	NA	NA	NA	NA	NA	NA	NA	NA	NA	NA
Red maple	Acer rubrum	New Orleans	Louisiana	naturally_occurring	NewOrleans	NA	NA	NA	NA	NA	NA	NA	NA	NA	NA	NA	NA	NA	NA	NA	NA	NA	NA	NA	NA	NA	NA
Red maple	Acer rubrum	New Orleans	Louisiana	naturally_occurring	NewOrleans	NA	NA	NA	NA	NA	NA	NA	NA	NA	NA	NA	NA	NA	NA	NA	NA	NA	NA	NA	NA	NA	NA
Red maple	Acer rubrum	New Orleans	Louisiana	naturally_occurring	NewOrleans	NA	NA	NA	NA	NA	NA	NA	NA	NA	NA	NA	NA	NA	NA	NA	NA	NA	NA	NA	NA	NA	NA
Red maple	Acer rubrum	New Orleans	Louisiana	naturally_occurring	NewOrleans	NA	NA	NA	NA	NA	NA	NA	NA	NA	NA	NA	NA	NA	NA	NA	NA	NA	NA	NA	NA	NA	NA
Red maple	Acer rubrum	New Orleans	Louisiana	naturally_occurring	NewOrleans	NA	NA	NA	NA	NA	NA	NA	NA	NA	NA	NA	NA	NA	NA	NA	NA	NA	NA	NA	NA	NA	NA
Red maple	Acer rubrum	New Orleans	Louisiana	naturally_occurring	NewOrleans	NA	NA	NA	NA	NA	NA	NA	NA	NA	NA	NA	NA	NA	NA	NA	NA	NA	NA	NA	NA	NA	NA
Red maple	Acer rubrum	New Orleans	Louisiana	naturally_occurring	NewOrleans	NA	NA	NA	NA	NA	NA	NA	NA	NA	NA	NA	NA	NA	NA	NA	NA	NA	NA	NA	NA	NA	NA
Red maple	Acer rubrum	New Orleans	Louisiana	naturally_occurring	NewOrleans	NA	NA	NA	NA	NA	NA	NA	NA	NA	NA	NA	NA	NA	NA	NA	NA	NA	NA	NA	NA	NA	NA
Red maple	Acer rubrum	New Orleans	Louisiana	naturally_occurring	NewOrleans	NA	NA	NA	NA	NA	NA	NA	NA	NA	NA	NA	NA	NA	NA	NA	NA	NA	NA	NA	NA	NA	NA
Red maple	Acer rubrum	New Orleans	Louisiana	naturally_occurring	NewOrleans	NA	NA	NA	NA	NA	NA	NA	NA	NA	NA	NA	NA	NA	NA	NA	NA	NA	NA	NA	NA	NA	NA
Red maple	Acer rubrum	New Orleans	Louisiana	naturally_occurring	NewOrleans	NA	NA	NA	NA	NA	NA	NA	NA	NA	NA	NA	NA	NA	NA	NA	NA	NA	NA	NA	NA	NA	NA
Red maple	Acer rubrum	New Orleans	Louisiana	naturally_occurring	NewOrleans	NA	NA	NA	NA	NA	NA	NA	NA	NA	NA	NA	NA	NA	NA	NA	NA	NA	NA	NA	NA	NA	NA
Red maple	Acer rubrum	New Orleans	Louisiana	naturally_occurring	NewOrleans	NA	NA	NA	NA	NA	NA	NA	NA	NA	NA	NA	NA	NA	NA	NA	NA	NA	NA	NA	NA	NA	NA
Red maple	Acer rubrum	New Orleans	Louisiana	naturally_occurring	NewOrleans	NA	NA	NA	NA	NA	NA	NA	NA	NA	NA	NA	NA	NA	NA	NA	NA	NA	NA	NA	NA	NA	NA
Red maple	Acer rubrum	New Orleans	Louisiana	naturally_occurring	NewOrleans	NA	NA	NA	NA	NA	NA	NA	NA	NA	NA	NA	NA	NA	NA	NA	NA	NA	NA	NA	NA	NA	NA
Red maple	Acer rubrum	New Orleans	Louisiana	naturally_occurring	NewOrleans	NA	NA	NA	NA	NA	NA	NA	NA	NA	NA	NA	NA	NA	NA	NA	NA	NA	NA	NA	NA	NA	NA
Red maple	Acer rubrum	New Orleans	Louisiana	naturally_occurring	NewOrleans	NA	NA	NA	NA	NA	NA	NA	NA	NA	NA	NA	NA	NA	NA	NA	NA	NA	NA	NA	NA	NA	NA
Red maple	Acer rubrum	New Orleans	Louisiana	naturally_occurring	NewOrleans	NA	NA	NA	NA	NA	NA	NA	NA	NA	NA	NA	NA	NA	NA	NA	NA	NA	NA	NA	NA	NA	NA
Red maple	Acer rubrum	New Orleans	Louisiana	naturally_occurring	NewOrleans	NA	NA	NA	NA	NA	NA	NA	NA	NA	NA	NA	NA	NA	NA	NA	NA	NA	NA	NA	NA	NA	NA
Red maple	Acer rubrum	New Orleans	Louisiana	naturally_occurring	NewOrleans	NA	NA	NA	NA	NA	NA	NA	NA	NA	NA	NA	NA	NA	NA	NA	NA	NA	NA	NA	NA	NA	NA
Red maple	Acer rubrum	New Orleans	Louisiana	naturally_occurring	NewOrleans	NA	NA	NA	NA	NA	NA	NA	NA	NA	NA	NA	NA	NA	NA	NA	NA	NA	NA	NA	NA	NA	NA
Red maple	Acer rubrum	New Orleans	Louisiana	naturally_occurring	NewOrleans	NA	NA	NA	NA	NA	NA	NA	NA	NA	NA	NA	NA	NA	NA	NA	NA	NA	NA	NA	NA	NA	NA
Red maple	Acer rubrum	New Orleans	Louisiana	naturally_occurring	NewOrleans	NA	NA	NA	NA	NA	NA	NA	NA	NA	NA	NA	NA	NA	NA	NA	NA	NA	NA	NA	NA	NA	NA
Red maple	Acer rubrum	New Orleans	Louisiana	naturally_occurring	NewOrleans	NA	NA	NA	NA	NA	NA	NA	NA	NA	NA	NA	NA	NA	NA	NA	NA	NA	NA	NA	NA	NA	NA
Red maple	Acer rubrum	New Orleans	Louisiana	naturally_occurring	NewOrleans	NA	NA	NA	NA	NA	NA	NA	NA	NA	NA	NA	NA	NA	NA	NA	NA	NA	NA	NA	NA	NA	NA
Red maple	Acer rubrum	New Orleans	Louisiana	naturally_occurring	NewOrleans	NA	NA	NA	NA	NA	NA	NA	NA	NA	NA	NA	NA	NA	NA	NA	NA	NA	NA	NA	NA	NA	NA
Red maple	Acer rubrum	New Orleans	Louisiana	naturally_occurring	NewOrleans	NA	NA	NA	NA	NA	NA	NA	NA	NA	NA	NA	NA	NA	NA	NA	NA	NA	NA	NA	NA	NA	NA
Red maple	Acer rubrum	New Orleans	Louisiana	naturally_occurring	NewOrleans	NA	NA	NA	NA	NA	NA	NA	NA	NA	NA	NA	NA	NA	NA	NA	NA	NA	NA	NA	NA	NA	NA
Red maple	Acer rubrum	New Orleans	Louisiana	naturally_occurring	NewOrleans	NA	NA	NA	NA	NA	NA	NA	NA	NA	NA	NA	NA	NA	NA	NA	NA	NA	NA	NA	NA	NA	NA
Red maple	Acer rubrum	New Orleans	Louisiana	naturally_occurring	NewOrleans	NA	NA	NA	NA	NA	NA	NA	NA	NA	NA	NA	NA	NA	NA	NA	NA	NA	NA	NA	NA	NA	NA
Red maple	Acer rubrum	New Orleans	Louisiana	naturally_occurring	NewOrleans	NA	NA	NA	NA	NA	NA	NA	NA	NA	NA	NA	NA	NA	NA	NA	NA	NA	NA	NA	NA	NA	NA
Red maple	Acer rubrum	New Orleans	Louisiana	naturally_occurring	NewOrleans	NA	NA	NA	NA	NA	NA	NA	NA	NA	NA	NA	NA	NA	NA	NA	NA	NA	NA	NA	NA	NA	NA
Red maple	Acer rubrum	New Orleans	Louisiana	naturally_occurring	NewOrleans	NA	NA	NA	NA	NA	NA	NA	NA	NA	NA	NA	NA	NA	NA	NA	NA	NA	NA	NA	NA	NA	NA
Red maple	Acer rubrum	New Orleans	Louisiana	naturally_occurring	NewOrleans	NA	NA	NA	NA	NA	NA	NA	NA	NA	NA	NA	NA	NA	NA	NA	NA	NA	NA	NA	NA	NA	NA
Red maple	Acer rubrum	New Orleans	Louisiana	naturally_occurring	NewOrleans	NA	NA	NA	NA	NA	NA	NA	NA	NA	NA	NA	NA	NA	NA	NA	NA	NA	NA	NA	NA	NA	NA
Red maple	Acer rubrum	New Orleans	Louisiana	naturally_occurring	NewOrleans	NA	NA	NA	NA	NA	NA	NA	NA	NA	NA	NA	NA	NA	NA	NA	NA	NA	NA	NA	NA	NA	NA
Red maple	Acer rubrum	New Orleans	Louisiana	naturally_occurring	NewOrleans	NA	NA	NA	NA	NA	NA	NA	NA	NA	NA	NA	NA	NA	NA	NA	NA	NA	NA	NA	NA	NA	NA
Red maple	Acer rubrum	New Orleans	Louisiana	naturally_occurring	NewOrleans	NA	NA	NA	NA	NA	NA	NA	NA	NA	NA	NA	NA	NA	NA	NA	NA	NA	NA	NA	NA	NA	NA
Red maple	Acer rubrum	New Orleans	Louisiana	naturally_occurring	NewOrleans	NA	NA	NA	NA	NA	NA	NA	NA	NA	NA	NA	NA	NA	NA	NA	NA	NA	NA	NA	NA	NA	NA
Red maple	Acer rubrum	New Orleans	Louisiana	naturally_occurring	NewOrleans	NA	NA	NA	NA	NA	NA	NA	NA	NA	NA	NA	NA	NA	NA	NA	NA	NA	NA	NA	NA	NA	NA
Red maple	Acer rubrum	New Orleans	Louisiana	naturally_occurring	NewOrleans	NA	NA	NA	NA	NA	NA	NA	NA	NA	NA	NA	NA	NA	NA	NA	NA	NA	NA	NA	NA	NA	NA
Red maple	Acer rubrum	New Orleans	Louisiana	naturally_occurring	NewOrleans	NA	NA	NA	NA	NA	NA	NA	NA	NA	NA	NA	NA	NA	NA	NA	NA	NA	NA	NA	NA	NA	NA
Red maple	Acer rubrum	New Orleans	Louisiana	naturally_occurring	NewOrleans	NA	NA	NA	NA	NA	NA	NA	NA	NA	NA	NA	NA	NA	NA	NA	NA	NA	NA	NA	NA	NA	NA
Red maple	Acer rubrum	New Orleans	Louisiana	naturally_occurring	NewOrleans	NA	NA	NA	NA	NA	NA	NA	NA	NA	NA	NA	NA	NA	NA	NA	NA	NA	NA	NA	NA	NA	NA
Red maple	Acer rubrum	New Orleans	Louisiana	naturally_occurring	NewOrleans	NA	NA	NA	NA	NA	NA	NA	NA	NA	NA	NA	NA	NA	NA	NA	NA	NA	NA	NA	NA	NA	NA
Red maple	Acer rubrum	New Orleans	Louisiana	naturally_occurring	NewOrleans	NA	NA	NA	NA	NA	NA	NA	NA	NA	NA	NA	NA	NA	NA	NA	NA	NA	NA	NA	NA	NA	NA
Red maple	Acer rubrum	New Orleans	Louisiana	naturally_occurring	NewOrleans	NA	NA	NA	NA	NA	NA	NA	NA	NA	NA	NA	NA	NA	NA	NA	NA	NA	NA	NA	NA	NA	NA
Red maple	Acer rubrum	New Orleans	Louisiana	naturally_occurring	NewOrleans	NA	NA	NA	NA	NA	NA	NA	NA	NA	NA	NA	NA	NA	NA	NA	NA	NA	NA	NA	NA	NA	NA
Red maple	Acer rubrum	New Orleans	Louisiana	naturally_occurring	NewOrleans	NA	NA	NA	NA	NA	NA	NA	NA	NA	NA	NA	NA	NA	NA	NA	NA	NA	NA	NA	NA	NA	NA
Red maple	Acer rubrum	New Orleans	Louisiana	naturally_occurring	NewOrleans	NA	NA	NA	NA	NA	NA	NA	NA	NA	NA	NA	NA	NA	NA	NA	NA	NA	NA	NA	NA	NA	NA
Red maple	Acer rubrum	New Orleans	Louisiana	naturally_occurring	NewOrleans	NA	NA	NA	NA	NA	NA	NA	NA	NA	NA	NA	NA	NA	NA	NA	NA	NA	NA	NA	NA	NA	NA
Red maple	Acer rubrum	New Orleans	Louisiana	naturally_occurring	NewOrleans	NA	NA	NA	NA	NA	NA	NA	NA	NA	NA	NA	NA	NA	NA	NA	NA	NA	NA	NA	NA	NA	NA
Red maple	Acer rubrum	New Orleans	Louisiana	naturally_occurring	NewOrleans	NA	NA	NA	NA	NA	NA	NA	NA	NA	NA	NA	NA	NA	NA	NA	NA	NA	NA	NA	NA	NA	NA
Red maple	Acer rubrum	New Orleans	Louisiana	naturally_occurring	NewOrleans	NA	NA	NA	NA	NA	NA	NA	NA	NA	NA	NA	NA	NA	NA	NA	NA	NA	NA	NA	NA	NA	NA
Red maple	Acer rubrum	New Orleans	Louisiana	naturally_occurring	NewOrleans	NA	NA	NA	NA	NA	NA	NA	NA	NA	NA	NA	NA	NA	NA	NA	NA	NA	NA	NA	NA	NA	NA
Red maple	Acer rubrum	New Orleans	Louisiana	naturally_occurring	NewOrleans	NA	NA	NA	NA	NA	NA	NA	NA	NA	NA	NA	NA	NA	NA	NA	NA	NA	NA	NA	NA	NA	NA
Red maple	Acer rubrum	New Orleans	Louisiana	naturally_occurring	NewOrleans	NA	NA	NA	NA	NA	NA	NA	NA	NA	NA	NA	NA	NA	NA	NA	NA	NA	NA	NA	NA	NA	NA
Red maple	Acer rubrum	New Orleans	Louisiana	naturally_occurring	NewOrleans	NA	NA	NA	NA	NA	NA	NA	NA	NA	NA	NA	NA	NA	NA	NA	NA	NA	NA	NA	NA	NA	NA
Red maple	Acer rubrum	New Orleans	Louisiana	naturally_occurring	NewOrleans	NA	NA	NA	NA	NA	NA	NA	NA	NA	NA	NA	NA	NA	NA	NA	NA	NA	NA	NA	NA	NA	NA
Red maple	Acer rubrum	New Orleans	Louisiana	naturally_occurring	NewOrleans	NA	NA	NA	NA	NA	NA	NA	NA	NA	NA	NA	NA	NA	NA	NA	NA	NA	NA	NA	NA	NA	NA
Red maple	Acer rubrum	New Orleans	Louisiana	naturally_occurring	NewOrleans	NA	NA	NA	NA	NA	NA	NA	NA	NA	NA	NA	NA	NA	NA	NA	NA	NA	NA	NA	NA	NA	NA
Red maple	Acer rubrum	New Orleans	Louisiana	naturally_occurring	NewOrleans	NA	NA	NA	NA	NA	NA	NA	NA	NA	NA	NA	NA	NA	NA	NA	NA	NA	NA	NA	NA	NA	NA
Red maple	Acer rubrum	New Orleans	Louisiana	naturally_occurring	NewOrleans	NA	NA	NA	NA	NA	NA	NA	NA	NA	NA	NA	NA	NA	NA	NA	NA	NA	NA	NA	NA	NA	NA
Red maple	Acer rubrum	New Orleans	Louisiana	naturally_occurring	NewOrleans	NA	NA	NA	NA	NA	NA	NA	NA	NA	NA	NA	NA	NA	NA	NA	NA	NA	NA	NA	NA	NA	NA
Red maple	Acer rubrum	New Orleans	Louisiana	naturally_occurring	NewOrleans	NA	NA	NA	NA	NA	NA	NA	NA	NA	NA	NA	NA	NA	NA	NA	NA	NA	NA	NA	NA	NA	NA
Red maple	Acer rubrum	New Orleans	Louisiana	naturally_occurring	NewOrleans	NA	NA	NA	NA	NA	NA	NA	NA	NA	NA	NA	NA	NA	NA	NA	NA	NA	NA	NA	NA	NA	NA
Red maple	Acer rubrum	New Orleans	Louisiana	naturally_occurring	NewOrleans	NA	NA	NA	NA	NA	NA	NA	NA	NA	NA	NA	NA	NA	NA	NA	NA	NA	NA	NA	NA	NA	NA
Red maple	Acer rubrum	New Orleans	Louisiana	naturally_occurring	NewOrleans	NA	NA	NA	NA	NA	NA	NA	NA	NA	NA	NA	NA	NA	NA	NA	NA	NA	NA	NA	NA	NA	NA
Red maple	Acer rubrum	New Orleans	Louisiana	naturally_occurring	NewOrleans	NA	NA	NA	NA	NA	NA	NA	NA	NA	NA	NA	NA	NA	NA	NA	NA	NA	NA	NA	NA	NA	NA
Red maple	Acer rubrum	New Orleans	Louisiana	naturally_occurring	NewOrleans	NA	NA	NA	NA	NA	NA	NA	NA	NA	NA	NA	NA	NA	NA	NA	NA	NA	NA	NA	NA	NA	NA
Red maple	Acer rubrum	New Orleans	Louisiana	naturally_occurring	NewOrleans	NA	NA	NA	NA	NA	NA	NA	NA	NA	NA	NA	NA	NA	NA	NA	NA	NA	NA	NA	NA	NA	NA
Red maple	Acer rubrum	New Orleans	Louisiana	naturally_occurring	NewOrleans	NA	NA	NA	NA	NA	NA	NA	NA	NA	NA	NA	NA	NA	NA	NA	NA	NA	NA	NA	NA	NA	NA
Red maple	Acer rubrum	New Orleans	Louisiana	naturally_occurring	NewOrleans	NA	NA	NA	NA	NA	NA	NA	NA	NA	NA	NA	NA	NA	NA	NA	NA	NA	NA	NA	NA	NA	NA
Red maple	Acer rubrum	New Orleans	Louisiana	naturally_occurring	NewOrleans	NA	NA	NA	NA	NA	NA	NA	NA	NA	NA	NA	NA	NA	NA	NA	NA	NA	NA	NA	NA	NA	NA
Red maple	Acer rubrum	New Orleans	Louisiana	naturally_occurring	NewOrleans	NA	NA	NA	NA	NA	NA	NA	NA	NA	NA	NA	NA	NA	NA	NA	NA	NA	NA	NA	NA	NA	NA
Red maple	Acer rubrum	New Orleans	Louisiana	naturally_occurring	NewOrleans	NA	NA	NA	NA	NA	NA	NA	NA	NA	NA	NA	NA	NA	NA	NA	NA	NA	NA	NA	NA	NA	NA
Red maple	Acer rubrum	New Orleans	Louisiana	naturally_occurring	NewOrleans	NA	NA	NA	NA	NA	NA	NA	NA	NA	NA	NA	NA	NA	NA	NA	NA	NA	NA	NA	NA	NA	NA
Red maple	Acer rubrum	New Orleans	Louisiana	naturally_occurring	NewOrleans	NA	NA	NA	NA	NA	NA	NA	NA	NA	NA	NA	NA	NA	NA	NA	NA	NA	NA	NA	NA	NA	NA
Red maple	Acer rubrum	New Orleans	Louisiana	naturally_occurring	NewOrleans	NA	NA	NA	NA	NA	NA	NA	NA	NA	NA	NA	NA	NA	NA	NA	NA	NA	NA	NA	NA	NA	NA
Red maple	Acer rubrum	New Orleans	Louisiana	naturally_occurring	NewOrleans	NA	NA	NA	NA	NA	NA	NA	NA	NA	NA	NA	NA	NA	NA	NA	NA	NA	NA	NA	NA	NA	NA
Red maple	Acer rubrum	New Orleans	Louisiana	naturally_occurring	NewOrleans	NA	NA	NA	NA	NA	NA	NA	NA	NA	NA	NA	NA	NA	NA	NA	NA	NA	NA	NA	NA	NA	NA
Red maple	Acer rubrum	New Orleans	Louisiana	naturally_occurring	NewOrleans	NA	NA	NA	NA	NA	NA	NA	NA	NA	NA	NA	NA	NA	NA	NA	NA	NA	NA	NA	NA	NA	NA
Red maple	Acer rubrum	New Orleans	Louisiana	naturally_occurring	NewOrleans	NA	NA	NA	NA	NA	NA	NA	NA	NA	NA	NA	NA	NA	NA	NA	NA	NA	NA	NA	NA	NA	NA
Red maple	Acer rubrum	New Orleans	Louisiana	naturally_occurring	NewOrleans	NA	NA	NA	NA	NA	NA	NA	NA	NA	NA	NA	NA	NA	NA	NA	NA	NA	NA	NA	NA	NA	NA
Red maple	Acer rubrum	New Orleans	Louisiana	naturally_occurring	NewOrleans	NA	NA	NA	NA	NA	NA	NA	NA	NA	NA	NA	NA	NA	NA	NA	NA	NA	NA	NA	NA	NA	NA
Red maple	Acer rubrum	New Orleans	Louisiana	naturally_occurring	NewOrleans	NA	NA	NA	NA	NA	NA	NA	NA	NA	NA	NA	NA	NA	NA	NA	NA	NA	NA	NA	NA	NA	NA
Red maple	Acer rubrum	New Orleans	Louisiana	naturally_occurring	NewOrleans	NA	NA	NA	NA	NA	NA	NA	NA	NA	NA	NA	NA	NA	NA	NA	NA	NA	NA	NA	NA	NA	NA
Red maple	Acer rubrum	New Orleans	Louisiana	naturally_occurring	NewOrleans	NA	NA	NA	NA	NA	NA	NA	NA	NA	NA	NA	NA	NA	NA	NA	NA	NA	NA	NA	NA	NA	NA
Red maple	Acer rubrum	New Orleans	Louisiana	naturally_occurring	NewOrleans	NA	NA	NA	NA	NA	NA	NA	NA	NA	NA	NA	NA	NA	NA	NA	NA	NA	NA	NA	NA	NA	NA
Red maple	Acer rubrum	New Orleans	Louisiana	naturally_occurring	NewOrleans	NA	NA	NA	NA	NA	NA	NA	NA	NA	NA	NA	NA	NA	NA	NA	NA	NA	NA	NA	NA	NA	NA
Red maple	Acer rubrum	New Orleans	Louisiana	naturally_occurring	NewOrleans	NA	NA	NA	NA	NA	NA	NA	NA	NA	NA	NA	NA	NA	NA	NA	NA	NA	NA	NA	NA	NA	NA
Red maple	Acer rubrum	New Orleans	Louisiana	naturally_occurring	NewOrleans	NA	NA	NA	NA	NA	NA	NA	NA	NA	NA	NA	NA	NA	NA	NA	NA	NA	NA	NA	NA	NA	NA
Red maple	Acer rubrum	New Orleans	Louisiana	naturally_occurring	NewOrleans	NA	NA	NA	NA	NA	NA	NA	NA	NA	NA	NA	NA	NA	NA	NA	NA	NA	NA	NA	NA	NA	NA
Red maple	Acer rubrum	New Orleans	Louisiana	naturally_occurring	NewOrleans	NA	NA	NA	NA	NA	NA	NA	NA	NA	NA	NA	NA	NA	NA	NA	NA	NA	NA	NA	NA	NA	NA
Red maple	Acer rubrum	New Orleans	Louisiana	naturally_occurring	NewOrleans	NA	NA	NA	NA	NA	NA	NA	NA	NA	NA	NA	NA	NA	NA	NA	NA	NA	NA	NA	NA	NA	NA
Red maple	Acer rubrum	New Orleans	Louisiana	naturally_occurring	NewOrleans	NA	NA	NA	NA	NA	NA	NA	NA	NA	NA	NA	NA	NA	NA	NA	NA	NA	NA	NA	NA	NA	NA
Red maple	Acer rubrum	New Orleans	Louisiana	naturally_occurring	NewOrleans	NA	NA	NA	NA	NA	NA	NA	NA	NA	NA	NA	NA	NA	NA	NA	NA	NA	NA	NA	NA	NA	NA
Red maple	Acer rubrum	New Orleans	Louisiana	naturally_occurring	NewOrleans	NA	NA	NA	NA	NA	NA	NA	NA	NA	NA	NA	NA	NA	NA	NA	NA	NA	NA	NA	NA	NA	NA
Red maple	Acer rubrum	New Orleans	Louisiana	naturally_occurring	NewOrleans	NA	NA	NA	NA	NA	NA	NA	NA	NA	NA	NA	NA	NA	NA	NA	NA	NA	NA	NA	NA	NA	NA
Red maple	Acer rubrum	New Orleans	Louisiana	naturally_occurring	NewOrleans	NA	NA	NA	NA	NA	NA	NA	NA	NA	NA	NA	NA	NA	NA	NA	NA	NA	NA	NA	NA	NA	NA
Red maple	Acer rubrum	New Orleans	Louisiana	naturally_occurring	NewOrleans	NA	NA	NA	NA	NA	NA	NA	NA	NA	NA	NA	NA	NA	NA	NA	NA	NA	NA	NA	NA	NA	NA
Red maple	Acer rubrum	New Orleans	Louisiana	naturally_occurring	NewOrleans	NA	NA	NA	NA	NA	NA	NA	NA	NA	NA	NA	NA	NA	NA	NA	NA	NA	NA	NA	NA	NA	NA
Red maple	Acer rubrum	New Orleans	Louisiana	naturally_occurring	NewOrleans	NA	NA	NA	NA	NA	NA	NA	NA	NA	NA	NA	NA	NA	NA	NA	NA	NA	NA	NA	NA	NA	NA
Red maple	Acer rubrum	New Orleans	Louisiana	naturally_occurring	NewOrleans	NA	NA	NA	NA	NA	NA	NA	NA	NA	NA	NA	NA	NA	NA	NA	NA	NA	NA	NA	NA	NA	NA
Red maple	Acer rubrum	New Orleans	Louisiana	naturally_occurring	NewOrleans	NA	NA	NA	NA	NA	NA	NA	NA	NA	NA	NA	NA	NA	NA	NA	NA	NA	NA	NA	NA	NA	NA
Red maple	Acer rubrum	New Orleans	Louisiana	naturally_occurring	NewOrleans	NA	NA	NA	NA	NA	NA	NA	NA	NA	NA	NA	NA	NA	NA	NA	NA	NA	NA	NA	NA	NA	NA
Red maple	Acer rubrum	New Orleans	Louisiana	naturally_occurring	NewOrleans	NA	NA	NA	NA	NA	NA	NA	NA	NA	NA	NA	NA	NA	NA	NA	NA	NA	NA	NA	NA	NA	NA
Red maple	Acer rubrum	New Orleans	Louisiana	naturally_occurring	NewOrleans	NA	NA	NA	NA	NA	NA	NA	NA	NA	NA	NA	NA	NA	NA	NA	NA	NA	NA	NA	NA	NA	NA
Red maple	Acer rubrum	New Orleans	Louisiana	naturally_occurring	NewOrleans	NA	NA	NA	NA	NA	NA	NA	NA	NA	NA	NA	NA	NA	NA	NA	NA	NA	NA	NA	NA	NA	NA
Red maple	Acer rubrum	New Orleans	Louisiana	naturally_occurring	NewOrleans	NA	NA	NA	NA	NA	NA	NA	NA	NA	NA	NA	NA	NA	NA	NA	NA	NA	NA	NA	NA	NA	NA
Red maple	Acer rubrum	New Orleans	Louisiana	naturally_occurring	NewOrleans	NA	NA	NA	NA	NA	NA	NA	NA	NA	NA	NA	NA	NA	NA	NA	NA	NA	NA	NA	NA	NA	NA
Red maple	Acer rubrum	New Orleans	Louisiana	naturally_occurring	NewOrleans	NA	NA	NA	NA	NA	NA	NA	NA	NA	NA	NA	NA	NA	NA	NA	NA	NA	NA	NA	NA	NA	NA
Red maple	Acer rubrum	New Orleans	Louisiana	naturally_occurring	NewOrleans	NA	NA	NA	NA	NA	NA	NA	NA	NA	NA	NA	NA	NA	NA	NA	NA	NA	NA	NA	NA	NA	NA
Red maple	Acer rubrum	New Orleans	Louisiana	naturally_occurring	NewOrleans	NA	NA	NA	NA	NA	NA	NA	NA	NA	NA	NA	NA	NA	NA	NA	NA	NA	NA	NA	NA	NA	NA
Red maple	Acer rubrum	New Orleans	Louisiana	naturally_occurring	NewOrleans	NA	NA	NA	NA	NA	NA	NA	NA	NA	NA	NA	NA	NA	NA	NA	NA	NA	NA	NA	NA	NA	NA
Red maple	Acer rubrum	New Orleans	Louisiana	naturally_occurring	NewOrleans	NA	NA	NA	NA	NA	NA	NA	NA	NA	NA	NA	NA	NA	NA	NA	NA	NA	NA	NA	NA	NA	NA
Red maple	Acer rubrum	New Orleans	Louisiana	naturally_occurring	NewOrleans	NA	NA	NA	NA	NA	NA	NA	NA	NA	NA	NA	NA	NA	NA	NA	NA	NA	NA	NA	NA	NA	NA
Red maple	Acer rubrum	New Orleans	Louisiana	naturally_occurring	NewOrleans	NA	NA	NA	NA	NA	NA	NA	NA	NA	NA	NA	NA	NA	NA	NA	NA	NA	NA	NA	NA	NA	NA
Red maple	Acer rubrum	New Orleans	Louisiana	naturally_occurring	NewOrleans	NA	NA	NA	NA	NA	NA	NA	NA	NA	NA	NA	NA	NA	NA	NA	NA	NA	NA	NA	NA	NA	NA
Red maple	Acer rubrum	New Orleans	Louisiana	naturally_occurring	NewOrleans	NA	NA	NA	NA	NA	NA	NA	NA	NA	NA	NA	NA	NA	NA	NA	NA	NA	NA	NA	NA	NA	NA
Red maple	Acer rubrum	New Orleans	Louisiana	naturally_occurring	NewOrleans	NA	NA	NA	NA	NA	NA	NA	NA	NA	NA	NA	NA	NA	NA	NA	NA	NA	NA	NA	NA	NA	NA
Red maple	Acer rubrum	New Orleans	Louisiana	naturally_occurring	NewOrleans	NA	NA	NA	NA	NA	NA	NA	NA	NA	NA	NA	NA	NA	NA	NA	NA	NA	NA	NA	NA	NA	NA
Red maple	Acer rubrum	New Orleans	Louisiana	naturally_occurring	NewOrleans	NA	NA	NA	NA	NA	NA	NA	NA	NA	NA	NA	NA	NA	NA	NA	NA	NA	NA	NA	NA	NA	NA
Red maple	Acer rubrum	New Orleans	Louisiana	naturally_occurring	NewOrleans	NA	NA	NA	NA	NA	NA	NA	NA	NA	NA	NA	NA	NA	NA	NA	NA	NA	NA	NA	NA	NA	NA
Red maple	Acer rubrum	New Orleans	Louisiana	naturally_occurring	NewOrleans	NA	NA	NA	NA	NA	NA	NA	NA	NA	NA	NA	NA	NA	NA	NA	NA	NA	NA	NA	NA	NA	NA
Red maple	Acer rubrum	New Orleans	Louisiana	naturally_occurring	NewOrleans	NA	NA	NA	NA	NA	NA	NA	NA	NA	NA	NA	NA	NA	NA	NA	NA	NA	NA	NA	NA	NA	NA
Red maple	Acer rubrum	New Orleans	Louisiana	naturally_occurring	NewOrleans	NA	NA	NA	NA	NA	NA	NA	NA	NA	NA	NA	NA	NA	NA	NA	NA	NA	NA	NA	NA	NA	NA
Red maple	Acer rubrum	New Orleans	Louisiana	naturally_occurring	NewOrleans	NA	NA	NA	NA	NA	NA	NA	NA	NA	NA	NA	NA	NA	NA	NA	NA	NA	NA	NA	NA	NA	NA
Red maple	Acer rubrum	New Orleans	Louisiana	naturally_occurring	NewOrleans	NA	NA	NA	NA	NA	NA	NA	NA	NA	NA	NA	NA	NA	NA	NA	NA	NA	NA	NA	NA	NA	NA
Red maple	Acer rubrum	New Orleans	Louisiana	naturally_occurring	NewOrleans	NA	NA	NA	NA	NA	NA	NA	NA	NA	NA	NA	NA	NA	NA	NA	NA	NA	NA	NA	NA	NA	NA
Red maple	Acer rubrum	New Orleans	Louisiana	naturally_occurring	NewOrleans	NA	NA	NA	NA	NA	NA	NA	NA	NA	NA	NA	NA	NA	NA	NA	NA	NA	NA	NA	NA	NA	NA
Red maple	Acer rubrum	New Orleans	Louisiana	naturally_occurring	NewOrleans	NA	NA	NA	NA	NA	NA	NA	NA	NA	NA	NA	NA	NA	NA	NA	NA	NA	NA	NA	NA	NA	NA
Red maple	Acer rubrum	New Orleans	Louisiana	naturally_occurring	NewOrleans	NA	NA	NA	NA	NA	NA	NA	NA	NA	NA	NA	NA	NA	NA	NA	NA	NA	NA	NA	NA	NA	NA
Red maple	Acer rubrum	New Orleans	Louisiana	naturally_occurring	NewOrleans	NA	NA	NA	NA	NA	NA	NA	NA	NA	NA	NA	NA	NA	NA	NA	NA	NA	NA	NA	NA	NA	NA
Red maple	Acer rubrum	New Orleans	Louisiana	naturally_occurring	NewOrleans	NA	NA	NA	NA	NA	NA	NA	NA	NA	NA	NA	NA	NA	NA	NA	NA	NA	NA	NA	NA	NA	NA
Red maple	Acer rubrum	New Orleans	Louisiana	naturally_occurring	NewOrleans	NA	NA	NA	NA	NA	NA	NA	NA	NA	NA	NA	NA	NA	NA	NA	NA	NA	NA	NA	NA	NA	NA
Red maple	Acer rubrum	New Orleans	Louisiana	naturally_occurring	NewOrleans	NA	NA	NA	NA	NA	NA	NA	NA	NA	NA	NA	NA	NA	NA	NA	NA	NA	NA	NA	NA	NA	NA
Red maple	Acer rubrum	New Orleans	Louisiana	naturally_occurring	NewOrleans	NA	NA	NA	NA	NA	NA	NA	NA	NA	NA	NA	NA	NA	NA	NA	NA	NA	NA	NA	NA	NA	NA
Red maple	Acer rubrum	New Orleans	Louisiana	naturally_occurring	NewOrleans	NA	NA	NA	NA	NA	NA	NA	NA	NA	NA	NA	NA	NA	NA	NA	NA	NA	NA	NA	NA	NA	NA
Red maple	Acer rubrum	New Orleans	Louisiana	naturally_occurring	NewOrleans	NA	NA	NA	NA	NA	NA	NA	NA	NA	NA	NA	NA	NA	NA	NA	NA	NA	NA	NA	NA	NA	NA
Red maple	Acer rubrum	New Orleans	Louisiana	naturally_occurring	NewOrleans	NA	NA	NA	NA	NA	NA	NA	NA	NA	NA	NA	NA	NA	NA	NA	NA	NA	NA	NA	NA	NA	NA
Red maple	Acer rubrum	New Orleans	Louisiana	naturally_occurring	NewOrleans	NA	NA	NA	NA	NA	NA	NA	NA	NA	NA	NA	NA	NA	NA	NA	NA	NA	NA	NA	NA	NA	NA
Red maple	Acer rubrum	New Orleans	Louisiana	naturally_occurring	NewOrleans	NA	NA	NA	NA	NA	NA	NA	NA	NA	NA	NA	NA	NA	NA	NA	NA	NA	NA	NA	NA	NA	NA
Red maple	Acer rubrum	New Orleans	Louisiana	naturally_occurring	NewOrleans	NA	NA	NA	NA	NA	NA	NA	NA	NA	NA	NA	NA	NA	NA	NA	NA	NA	NA	NA	NA	NA	NA
Red maple	Acer rubrum	New Orleans	Louisiana	naturally_occurring	NewOrleans	NA	NA	NA	NA	NA	NA	NA	NA	NA	NA	NA	NA	NA	NA	NA	NA	NA	NA	NA	NA	NA	NA
Red maple	Acer rubrum	New Orleans	Louisiana	naturally_occurring	NewOrleans	NA	NA	NA	NA	NA	NA	NA	NA	NA	NA	NA	NA	NA	NA	NA	NA	NA	NA	NA	NA	NA	NA
Red maple	Acer rubrum	New Orleans	Louisiana	naturally_occurring	NewOrleans	NA	NA	NA	NA	NA	NA	NA	NA	NA	NA	NA	NA	NA	NA	NA	NA	NA	NA	NA	NA	NA	NA
Red maple	Acer rubrum	New Orleans	Louisiana	naturally_occurring	NewOrleans	NA	NA	NA	NA	NA	NA	NA	NA	NA	NA	NA	NA	NA	NA	NA	NA	NA	NA	NA	NA	NA	NA
Red maple	Acer rubrum	New Orleans	Louisiana	naturally_occurring	NewOrleans	NA	NA	NA	NA	NA	NA	NA	NA	NA	NA	NA	NA	NA	NA	NA	NA	NA	NA	NA	NA	NA	NA
Red maple	Acer rubrum	New Orleans	Louisiana	naturally_occurring	NewOrleans	NA	NA	NA	NA	NA	NA	NA	NA	NA	NA	NA	NA	NA	NA	NA	NA	NA	NA	NA	NA	NA	NA
Red maple	Acer rubrum	New Orleans	Louisiana	naturally_occurring	NewOrleans	NA	NA	NA	NA	NA	NA	NA	NA	NA	NA	NA	NA	NA	NA	NA	NA	NA	NA	NA	NA	NA	NA
Red maple	Acer rubrum	New Orleans	Louisiana	naturally_occurring	NewOrleans	NA	NA	NA	NA	NA	NA	NA	NA	NA	NA	NA	NA	NA	NA	NA	NA	NA	NA	NA	NA	NA	NA
Red maple	Acer rubrum	New Orleans	Louisiana	naturally_occurring	NewOrleans	NA	NA	NA	NA	NA	NA	NA	NA	NA	NA	NA	NA	NA	NA	NA	NA	NA	NA	NA	NA	NA	NA
Red maple	Acer rubrum	New Orleans	Louisiana	naturally_occurring	NewOrleans	NA	NA	NA	NA	NA	NA	NA	NA	NA	NA	NA	NA	NA	NA	NA	NA	NA	NA	NA	NA	NA	NA
Red maple	Acer rubrum	New Orleans	Louisiana	naturally_occurring	NewOrleans	NA	NA	NA	NA	NA	NA	NA	NA	NA	NA	NA	NA	NA	NA	NA	NA	NA	NA	NA	NA	NA	NA
Red maple	Acer rubrum	New Orleans	Louisiana	naturally_occurring	NewOrleans	NA	NA	NA	NA	NA	NA	NA	NA	NA	NA	NA	NA	NA	NA	NA	NA	NA	NA	NA	NA	NA	NA
Red maple	Acer rubrum	New Orleans	Louisiana	naturally_occurring	NewOrleans	NA	NA	NA	NA	NA	NA	NA	NA	NA	NA	NA	NA	NA	NA	NA	NA	NA	NA	NA	NA	NA	NA
Red maple	Acer rubrum	New Orleans	Louisiana	naturally_occurring	NewOrleans	NA	NA	NA	NA	NA	NA	NA	NA	NA	NA	NA	NA	NA	NA	NA	NA	NA	NA	NA	NA	NA	NA
Red maple	Acer rubrum	New Orleans	Louisiana	naturally_occurring	NewOrleans	NA	NA	NA	NA	NA	NA	NA	NA	NA	NA	NA	NA	NA	NA	NA	NA	NA	NA	NA	NA	NA	NA
Red maple	Acer rubrum	New Orleans	Louisiana	naturally_occurring	NewOrleans	NA	NA	NA	NA	NA	NA	NA	NA	NA	NA	NA	NA	NA	NA	NA	NA	NA	NA	NA	NA	NA	NA
Red maple	Acer rubrum	New Orleans	Louisiana	naturally_occurring	NewOrleans	NA	NA	NA	NA	NA	NA	NA	NA	NA	NA	NA	NA	NA	NA	NA	NA	NA	NA	NA	NA	NA	NA
Red maple	Acer rubrum	New Orleans	Louisiana	naturally_occurring	NewOrleans	NA	NA	NA	NA	NA	NA	NA	NA	NA	NA	NA	NA	NA	NA	NA	NA	NA	NA	NA	NA	NA	NA
Red maple	Acer rubrum	New Orleans	Louisiana	naturally_occurring	NewOrleans	NA	NA	NA	NA	NA	NA	NA	NA	NA	NA	NA	NA	NA	NA	NA	NA	NA	NA	NA	NA	NA	NA
Red maple	Acer rubrum	New Orleans	Louisiana	naturally_occurring	NewOrleans	NA	NA	NA	NA	NA	NA	NA	NA	NA	NA	NA	NA	NA	NA	NA	NA	NA	NA	NA	NA	NA	NA
Red maple	Acer rubrum	New Orleans	Louisiana	naturally_occurring	NewOrleans	NA	NA	NA	NA	NA	NA	NA	NA	NA	NA	NA	NA	NA	NA	NA	NA	NA	NA	NA	NA	NA	NA
Red maple	Acer rubrum	New Orleans	Louisiana	naturally_occurring	NewOrleans	NA	NA	NA	NA	NA	NA	NA	NA	NA	NA	NA	NA	NA	NA	NA	NA	NA	NA	NA	NA	NA	NA
Red maple	Acer rubrum	New Orleans	Louisiana	naturally_occurring	NewOrleans	NA	NA	NA	NA	NA	NA	NA	NA	NA	NA	NA	NA	NA	NA	NA	NA	NA	NA	NA	NA	NA	NA
Red maple	Acer rubrum	New Orleans	Louisiana	naturally_occurring	NewOrleans	NA	NA	NA	NA	NA	NA	NA	NA	NA	NA	NA	NA	NA	NA	NA	NA	NA	NA	NA	NA	NA	NA
Red maple	Acer rubrum	New Orleans	Louisiana	naturally_occurring	NewOrleans	NA	NA	NA	NA	NA	NA	NA	NA	NA	NA	NA	NA	NA	NA	NA	NA	NA	NA	NA	NA	NA	NA
Red maple	Acer rubrum	New Orleans	Louisiana	naturally_occurring	NewOrleans	NA	NA	NA	NA	NA	NA	NA	NA	NA	NA	NA	NA	NA	NA	NA	NA	NA	NA	NA	NA	NA	NA
Red maple	Acer rubrum	New Orleans	Louisiana	naturally_occurring	NewOrleans	NA	NA	NA	NA	NA	NA	NA	NA	NA	NA	NA	NA	NA	NA	NA	NA	NA	NA	NA	NA	NA	NA
Red maple	Acer rubrum	New Orleans	Louisiana	naturally_occurring	NewOrleans	NA	NA	NA	NA	NA	NA	NA	NA	NA	NA	NA	NA	NA	NA	NA	NA	NA	NA	NA	NA	NA	NA
Red maple	Acer rubrum	New Orleans	Louisiana	naturally_occurring	NewOrleans	NA	NA	NA	NA	NA	NA	NA	NA	NA	NA	NA	NA	NA	NA	NA	NA	NA	NA	NA	NA	NA	NA
Red maple	Acer rubrum	New Orleans	Louisiana	naturally_occurring	NewOrleans	NA	NA	NA	NA	NA	NA	NA	NA	NA	NA	NA	NA	NA	NA	NA	NA	NA	NA	NA	NA	NA	NA
Red maple	Acer rubrum	New Orleans	Louisiana	naturally_occurring	NewOrleans	NA	NA	NA	NA	NA	NA	NA	NA	NA	NA	NA	NA	NA	NA	NA	NA	NA	NA	NA	NA	NA	NA
Red maple	Acer rubrum	New Orleans	Louisiana	naturally_occurring	NewOrleans	NA	NA	NA	NA	NA	NA	NA	NA	NA	NA	NA	NA	NA	NA	NA	NA	NA	NA	NA	NA	NA	NA
Red maple	Acer rubrum	New Orleans	Louisiana	naturally_occurring	NewOrleans	NA	NA	NA	NA	NA	NA	NA	NA	NA	NA	NA	NA	NA	NA	NA	NA	NA	NA	NA	NA	NA	NA
Red maple	Acer rubrum	New Orleans	Louisiana	naturally_occurring	NewOrleans	NA	NA	NA	NA	NA	NA	NA	NA	NA	NA	NA	NA	NA	NA	NA	NA	NA	NA	NA	NA	NA	NA
Red maple	Acer rubrum	New Orleans	Louisiana	naturally_occurring	NewOrleans	NA	NA	NA	NA	NA	NA	NA	NA	NA	NA	NA	NA	NA	NA	NA	NA	NA	NA	NA	NA	NA	NA
Red maple	Acer rubrum	New Orleans	Louisiana	naturally_occurring	NewOrleans	NA	NA	NA	NA	NA	NA	NA	NA	NA	NA	NA	NA	NA	NA	NA	NA	NA	NA	NA	NA	NA	NA
Red maple	Acer rubrum	New Orleans	Louisiana	naturally_occurring	NewOrleans	NA	NA	NA	NA	NA	NA	NA	NA	NA	NA	NA	NA	NA	NA	NA	NA	NA	NA	NA	NA	NA	NA
Red maple	Acer rubrum	New Orleans	Louisiana	naturally_occurring	NewOrleans	NA	NA	NA	NA	NA	NA	NA	NA	NA	NA	NA	NA	NA	NA	NA	NA	NA	NA	NA	NA	NA	NA
Red maple	Acer rubrum	New Orleans	Louisiana	naturally_occurring	NewOrleans	NA	NA	NA	NA	NA	NA	NA	NA	NA	NA	NA	NA	NA	NA	NA	NA	NA	NA	NA	NA	NA	NA
Red maple	Acer rubrum	New Orleans	Louisiana	naturally_occurring	NewOrleans	NA	NA	NA	NA	NA	NA	NA	NA	NA	NA	NA	NA	NA	NA	NA	NA	NA	NA	NA	NA	NA	NA
Red maple	Acer rubrum	New Orleans	Louisiana	naturally_occurring	NewOrleans	NA	NA	NA	NA	NA	NA	NA	NA	NA	NA	NA	NA	NA	NA	NA	NA	NA	NA	NA	NA	NA	NA
Red maple	Acer rubrum	New Orleans	Louisiana	naturally_occurring	NewOrleans	NA	NA	NA	NA	NA	NA	NA	NA	NA	NA	NA	NA	NA	NA	NA	NA	NA	NA	NA	NA	NA	NA
Red maple	Acer rubrum	New Orleans	Louisiana	naturally_occurring	NewOrleans	NA	NA	NA	NA	NA	NA	NA	NA	NA	NA	NA	NA	NA	NA	NA	NA	NA	NA	NA	NA	NA	NA
Red maple	Acer rubrum	New Orleans	Louisiana	naturally_occurring	NewOrleans	NA	NA	NA	NA	NA	NA	NA	NA	NA	NA	NA	NA	NA	NA	NA	NA	NA	NA	NA	NA	NA	NA
Red maple	Acer rubrum	New Orleans	Louisiana	naturally_occurring	NewOrleans	NA	NA	NA	NA	NA	NA	NA	NA	NA	NA	NA	NA	NA	NA	NA	NA	NA	NA	NA	NA	NA	NA
Red maple	Acer rubrum	New Orleans	Louisiana	naturally_occurring	NewOrleans	NA	NA	NA	NA	NA	NA	NA	NA	NA	NA	NA	NA	NA	NA	NA	NA	NA	NA	NA	NA	NA	NA
Red maple	Acer rubrum	New Orleans	Louisiana	naturally_occurring	NewOrleans	NA	NA	NA	NA	NA	NA	NA	NA	NA	NA	NA	NA	NA	NA	NA	NA	NA	NA	NA	NA	NA	NA
Red maple	Acer rubrum	New Orleans	Louisiana	naturally_occurring	NewOrleans	NA	NA	NA	NA	NA	NA	NA	NA	NA	NA	NA	NA	NA	NA	NA	NA	NA	NA	NA	NA	NA	NA
Red maple	Acer rubrum	New Orleans	Louisiana	naturally_occurring	NewOrleans	NA	NA	NA	NA	NA	NA	NA	NA	NA	NA	NA	NA	NA	NA	NA	NA	NA	NA	NA	NA	NA	NA
Red maple	Acer rubrum	New Orleans	Louisiana	naturally_occurring	NewOrleans	NA	NA	NA	NA	NA	NA	NA	NA	NA	NA	NA	NA	NA	NA	NA	NA	NA	NA	NA	NA	NA	NA
Red maple	Acer rubrum	New Orleans	Louisiana	naturally_occurring	NewOrleans	NA	NA	NA	NA	NA	NA	NA	NA	NA	NA	NA	NA	NA	NA	NA	NA	NA	NA	NA	NA	NA	NA
Red maple	Acer rubrum	New Orleans	Louisiana	naturally_occurring	NewOrleans	NA	NA	NA	NA	NA	NA	NA	NA	NA	NA	NA	NA	NA	NA	NA	NA	NA	NA	NA	NA	NA	NA
Red maple	Acer rubrum	New Orleans	Louisiana	naturally_occurring	NewOrleans	NA	NA	NA	NA	NA	NA	NA	NA	NA	NA	NA	NA	NA	NA	NA	NA	NA	NA	NA	NA	NA	NA
Red maple	Acer rubrum	New Orleans	Louisiana	naturally_occurring	NewOrleans	NA	NA	NA	NA	NA	NA	NA	NA	NA	NA	NA	NA	NA	NA	NA	NA	NA	NA	NA	NA	NA	NA
Red maple	Acer rubrum	New Orleans	Louisiana	naturally_occurring	NewOrleans	NA	NA	NA	NA	NA	NA	NA	NA	NA	NA	NA	NA	NA	NA	NA	NA	NA	NA	NA	NA	NA	NA
Red maple	Acer rubrum	New Orleans	Louisiana	naturally_occurring	NewOrleans	NA	NA	NA	NA	NA	NA	NA	NA	NA	NA	NA	NA	NA	NA	NA	NA	NA	NA	NA	NA	NA	NA
Red maple	Acer rubrum	New Orleans	Louisiana	naturally_occurring	NewOrleans	NA	NA	NA	NA	NA	NA	NA	NA	NA	NA	NA	NA	NA	NA	NA	NA	NA	NA	NA	NA	NA	NA
Red maple	Acer rubrum	New Orleans	Louisiana	naturally_occurring	NewOrleans	NA	NA	NA	NA	NA	NA	NA	NA	NA	NA	NA	NA	NA	NA	NA	NA	NA	NA	NA	NA	NA	NA
Red maple	Acer rubrum	New Orleans	Louisiana	naturally_occurring	NewOrleans	NA	NA	NA	NA	NA	NA	NA	NA	NA	NA	NA	NA	NA	NA	NA	NA	NA	NA	NA	NA	NA	NA
Red maple	Acer rubrum	New Orleans	Louisiana	naturally_occurring	NewOrleans	NA	NA	NA	NA	NA	NA	NA	NA	NA	NA	NA	NA	NA	NA	NA	NA	NA	NA	NA	NA	NA	NA
Red maple	Acer rubrum	New Orleans	Louisiana	naturally_occurring	NewOrleans	NA	NA	NA	NA	NA	NA	NA	NA	NA	NA	NA	NA	NA	NA	NA	NA	NA	NA	NA	NA	NA	NA
Red maple	Acer rubrum	New Orleans	Louisiana	naturally_occurring	NewOrleans	NA	NA	NA	NA	NA	NA	NA	NA	NA	NA	NA	NA	NA	NA	NA	NA	NA	NA	NA	NA	NA	NA
Red maple	Acer rubrum	New Orleans	Louisiana	naturally_occurring	NewOrleans	NA	NA	NA	NA	NA	NA	NA	NA	NA	NA	NA	NA	NA	NA	NA	NA	NA	NA	NA	NA	NA	NA
Red maple	Acer rubrum	New Orleans	Louisiana	naturally_occurring	NewOrleans	NA	NA	NA	NA	NA	NA	NA	NA	NA	NA	NA	NA	NA	NA	NA	NA	NA	NA	NA	NA	NA	NA
Red maple	Acer rubrum	New Orleans	Louisiana	naturally_occurring	NewOrleans	NA	NA	NA	NA	NA	NA	NA	NA	NA	NA	NA	NA	NA	NA	NA	NA	NA	NA	NA	NA	NA	NA
Red maple	Acer rubrum	New Orleans	Louisiana	naturally_occurring	NewOrleans	NA	NA	NA	NA	NA	NA	NA	NA	NA	NA	NA	NA	NA	NA	NA	NA	NA	NA	NA	NA	NA	NA
Red maple	Acer rubrum	New Orleans	Louisiana	naturally_occurring	NewOrleans	NA	NA	NA	NA	NA	NA	NA	NA	NA	NA	NA	NA	NA	NA	NA	NA	NA	NA	NA	NA	NA	NA
Red maple	Acer rubrum	New Orleans	Louisiana	naturally_occurring	NewOrleans	NA	NA	NA	NA	NA	NA	NA	NA	NA	NA	NA	NA	NA	NA	NA	NA	NA	NA	NA	NA	NA	NA
Red maple	Acer rubrum	New Orleans	Louisiana	naturally_occurring	NewOrleans	NA	NA	NA	NA	NA	NA	NA	NA	NA	NA	NA	NA	NA	NA	NA	NA	NA	NA	NA	NA	NA	NA
Red maple	Acer rubrum	New Orleans	Louisiana	naturally_occurring	NewOrleans	NA	NA	NA	NA	NA	NA	NA	NA	NA	NA	NA	NA	NA	NA	NA	NA	NA	NA	NA	NA	NA	NA
Red maple	Acer rubrum	New Orleans	Louisiana	naturally_occurring	NewOrleans	NA	NA	NA	NA	NA	NA	NA	NA	NA	NA	NA	NA	NA	NA	NA	NA	NA	NA	NA	NA	NA	NA
Red maple	Acer rubrum	New Orleans	Louisiana	naturally_occurring	NewOrleans	NA	NA	NA	NA	NA	NA	NA	NA	NA	NA	NA	NA	NA	NA	NA	NA	NA	NA	NA	NA	NA	NA
Red maple	Acer rubrum	New Orleans	Louisiana	naturally_occurring	NewOrleans	NA	NA	NA	NA	NA	NA	NA	NA	NA	NA	NA	NA	NA	NA	NA	NA	NA	NA	NA	NA	NA	NA
Red maple	Acer rubrum	New Orleans	Louisiana	naturally_occurring	NewOrleans	NA	NA	NA	NA	NA	NA	NA	NA	NA	NA	NA	NA	NA	NA	NA	NA	NA	NA	NA	NA	NA	NA
Red maple	Acer rubrum	New Orleans	Louisiana	naturally_occurring	NewOrleans	NA	NA	NA	NA	NA	NA	NA	NA	NA	NA	NA	NA	NA	NA	NA	NA	NA	NA	NA	NA	NA	NA
Red maple	Acer rubrum	New Orleans	Louisiana	naturally_occurring	NewOrleans	NA	NA	NA	NA	NA	NA	NA	NA	NA	NA	NA	NA	NA	NA	NA	NA	NA	NA	NA	NA	NA	NA
Red maple	Acer rubrum	New Orleans	Louisiana	naturally_occurring	NewOrleans	NA	NA	NA	NA	NA	NA	NA	NA	NA	NA	NA	NA	NA	NA	NA	NA	NA	NA	NA	NA	NA	NA
Red maple	Acer rubrum	New Orleans	Louisiana	naturally_occurring	NewOrleans	NA	NA	NA	NA	NA	NA	NA	NA	NA	NA	NA	NA	NA	NA	NA	NA	NA	NA	NA	NA	NA	NA
Red maple	Acer rubrum	New Orleans	Louisiana	naturally_occurring	NewOrleans	NA	NA	NA	NA	NA	NA	NA	NA	NA	NA	NA	NA	NA	NA	NA	NA	NA	NA	NA	NA	NA	NA
Red maple	Acer rubrum	New Orleans	Louisiana	naturally_occurring	NewOrleans	NA	NA	NA	NA	NA	NA	NA	NA	NA	NA	NA	NA	NA	NA	NA	NA	NA	NA	NA	NA	NA	NA
Red maple	Acer rubrum	New Orleans	Louisiana	naturally_occurring	NewOrleans	NA	NA	NA	NA	NA	NA	NA	NA	NA	NA	NA	NA	NA	NA	NA	NA	NA	NA	NA	NA	NA	NA
Red maple	Acer rubrum	New Orleans	Louisiana	naturally_occurring	NewOrleans	NA	NA	NA	NA	NA	NA	NA	NA	NA	NA	NA	NA	NA	NA	NA	NA	NA	NA	NA	NA	NA	NA
Red maple	Acer rubrum	New Orleans	Louisiana	naturally_occurring	NewOrleans	NA	NA	NA	NA	NA	NA	NA	NA	NA	NA	NA	NA	NA	NA	NA	NA	NA	NA	NA	NA	NA	NA
Red maple	Acer rubrum	New Orleans	Louisiana	naturally_occurring	NewOrleans	NA	NA	NA	NA	NA	NA	NA	NA	NA	NA	NA	NA	NA	NA	NA	NA	NA	NA	NA	NA	NA	NA
Red maple	Acer rubrum	New Orleans	Louisiana	naturally_occurring	NewOrleans	NA	NA	NA	NA	NA	NA	NA	NA	NA	NA	NA	NA	NA	NA	NA	NA	NA	NA	NA	NA	NA	NA
Red maple	Acer rubrum	New Orleans	Louisiana	naturally_occurring	NewOrleans	NA	NA	NA	NA	NA	NA	NA	NA	NA	NA	NA	NA	NA	NA	NA	NA	NA	NA	NA	NA	NA	NA
Red maple	Acer rubrum	New Orleans	Louisiana	naturally_occurring	NewOrleans	NA	NA	NA	NA	NA	NA	NA	NA	NA	NA	NA	NA	NA	NA	NA	NA	NA	NA	NA	NA	NA	NA
Red maple	Acer rubrum	New Orleans	Louisiana	naturally_occurring	NewOrleans	NA	NA	NA	NA	NA	NA	NA	NA	NA	NA	NA	NA	NA	NA	NA	NA	NA	NA	NA	NA	NA	NA
Red maple	Acer rubrum	New Orleans	Louisiana	naturally_occurring	NewOrleans	NA	NA	NA	NA	NA	NA	NA	NA	NA	NA	NA	NA	NA	NA	NA	NA	NA	NA	NA	NA	NA	NA
Red maple	Acer rubrum	New Orleans	Louisiana	naturally_occurring	NewOrleans	NA	NA	NA	NA	NA	NA	NA	NA	NA	NA	NA	NA	NA	NA	NA	NA	NA	NA	NA	NA	NA	NA
Red maple	Acer rubrum	New Orleans	Louisiana	naturally_occurring	NewOrleans	NA	NA	NA	NA	NA	NA	NA	NA	NA	NA	NA	NA	NA	NA	NA	NA	NA	NA	NA	NA	NA	NA
Red maple	Acer rubrum	New Orleans	Louisiana	naturally_occurring	NewOrleans	NA	NA	NA	NA	NA	NA	NA	NA	NA	NA	NA	NA	NA	NA	NA	NA	NA	NA	NA	NA	NA	NA
Red maple	Acer rubrum	New Orleans	Louisiana	naturally_occurring	NewOrleans	NA	NA	NA	NA	NA	NA	NA	NA	NA	NA	NA	NA	NA	NA	NA	NA	NA	NA	NA	NA	NA	NA
Red maple	Acer rubrum	New Orleans	Louisiana	naturally_occurring	NewOrleans	NA	NA	NA	NA	NA	NA	NA	NA	NA	NA	NA	NA	NA	NA	NA	NA	NA	NA	NA	NA	NA	NA
Red maple	Acer rubrum	New Orleans	Louisiana	naturally_occurring	NewOrleans	NA	NA	NA	NA	NA	NA	NA	NA	NA	NA	NA	NA	NA	NA	NA	NA	NA	NA	NA	NA	NA	NA
Red maple	Acer rubrum	New Orleans	Louisiana	naturally_occurring	NewOrleans	NA	NA	NA	NA	NA	NA	NA	NA	NA	NA	NA	NA	NA	NA	NA	NA	NA	NA	NA	NA	NA	NA
Red maple	Acer rubrum	New Orleans	Louisiana	naturally_occurring	NewOrleans	NA	NA	NA	NA	NA	NA	NA	NA	NA	NA	NA	NA	NA	NA	NA	NA	NA	NA	NA	NA	NA	NA
Red maple	Acer rubrum	New Orleans	Louisiana	naturally_occurring	NewOrleans	NA	NA	NA	NA	NA	NA	NA	NA	NA	NA	NA	NA	NA	NA	NA	NA	NA	NA	NA	NA	NA	NA
Red maple	Acer rubrum	New Orleans	Louisiana	naturally_occurring	NewOrleans	NA	NA	NA	NA	NA	NA	NA	NA	NA	NA	NA	NA	NA	NA	NA	NA	NA	NA	NA	NA	NA	NA
Red maple	Acer rubrum	New Orleans	Louisiana	naturally_occurring	NewOrleans	NA	NA	NA	NA	NA	NA	NA	NA	NA	NA	NA	NA	NA	NA	NA	NA	NA	NA	NA	NA	NA	NA
Red maple	Acer rubrum	New Orleans	Louisiana	naturally_occurring	NewOrleans	NA	NA	NA	NA	NA	NA	NA	NA	NA	NA	NA	NA	NA	NA	NA	NA	NA	NA	NA	NA	NA	NA
Red maple	Acer rubrum	New Orleans	Louisiana	naturally_occurring	NewOrleans	NA	NA	NA	NA	NA	NA	NA	NA	NA	NA	NA	NA	NA	NA	NA	NA	NA	NA	NA	NA	NA	NA
Red maple	Acer rubrum	New Orleans	Louisiana	naturally_occurring	NewOrleans	NA	NA	NA	NA	NA	NA	NA	NA	NA	NA	NA	NA	NA	NA	NA	NA	NA	NA	NA	NA	NA	NA
Red maple	Acer rubrum	New Orleans	Louisiana	naturally_occurring	NewOrleans	NA	NA	NA	NA	NA	NA	NA	NA	NA	NA	NA	NA	NA	NA	NA	NA	NA	NA	NA	NA	NA	NA
Red maple	Acer rubrum	New Orleans	Louisiana	naturally_occurring	NewOrleans	NA	NA	NA	NA	NA	NA	NA	NA	NA	NA	NA	NA	NA	NA	NA	NA	NA	NA	NA	NA	NA	NA
Red maple	Acer rubrum	New Orleans	Louisiana	naturally_occurring	NewOrleans	NA	NA	NA	NA	NA	NA	NA	NA	NA	NA	NA	NA	NA	NA	NA	NA	NA	NA	NA	NA	NA	NA
Red maple	Acer rubrum	New Orleans	Louisiana	naturally_occurring	NewOrleans	NA	NA	NA	NA	NA	NA	NA	NA	NA	NA	NA	NA	NA	NA	NA	NA	NA	NA	NA	NA	NA	NA
Red maple	Acer rubrum	New Orleans	Louisiana	naturally_occurring	NewOrleans	NA	NA	NA	NA	NA	NA	NA	NA	NA	NA	NA	NA	NA	NA	NA	NA	NA	NA	NA	NA	NA	NA
Red maple	Acer rubrum	New Orleans	Louisiana	naturally_occurring	NewOrleans	NA	NA	NA	NA	NA	NA	NA	NA	NA	NA	NA	NA	NA	NA	NA	NA	NA	NA	NA	NA	NA	NA
Red maple	Acer rubrum	New Orleans	Louisiana	naturally_occurring	NewOrleans	NA	NA	NA	NA	NA	NA	NA	NA	NA	NA	NA	NA	NA	NA	NA	NA	NA	NA	NA	NA	NA	NA
Red maple	Acer rubrum	New Orleans	Louisiana	naturally_occurring	NewOrleans	NA	NA	NA	NA	NA	NA	NA	NA	NA	NA	NA	NA	NA	NA	NA	NA	NA	NA	NA	NA	NA	NA
Red maple	Acer rubrum	New Orleans	Louisiana	naturally_occurring	NewOrleans	NA	NA	NA	NA	NA	NA	NA	NA	NA	NA	NA	NA	NA	NA	NA	NA	NA	NA	NA	NA	NA	NA
Red maple	Acer rubrum	New Orleans	Louisiana	naturally_occurring	NewOrleans	NA	NA	NA	NA	NA	NA	NA	NA	NA	NA	NA	NA	NA	NA	NA	NA	NA	NA	NA	NA	NA	NA
Red maple	Acer rubrum	New Orleans	Louisiana	naturally_occurring	NewOrleans	NA	NA	NA	NA	NA	NA	NA	NA	NA	NA	NA	NA	NA	NA	NA	NA	NA	NA	NA	NA	NA	NA
Red maple	Acer rubrum	New Orleans	Louisiana	naturally_occurring	NewOrleans	NA	NA	NA	NA	NA	NA	NA	NA	NA	NA	NA	NA	NA	NA	NA	NA	NA	NA	NA	NA	NA	NA
Red maple	Acer rubrum	New Orleans	Louisiana	naturally_occurring	NewOrleans	NA	NA	NA	NA	NA	NA	NA	NA	NA	NA	NA	NA	NA	NA	NA	NA	NA	NA	NA	NA	NA	NA
Red maple	Acer rubrum	New Orleans	Louisiana	naturally_occurring	NewOrleans	NA	NA	NA	NA	NA	NA	NA	NA	NA	NA	NA	NA	NA	NA	NA	NA	NA	NA	NA	NA	NA	NA
Red maple	Acer rubrum	New Orleans	Louisiana	naturally_occurring	NewOrleans	NA	NA	NA	NA	NA	NA	NA	NA	NA	NA	NA	NA	NA	NA	NA	NA	NA	NA	NA	NA	NA	NA
Red maple	Acer rubrum	New Orleans	Louisiana	naturally_occurring	NewOrleans	NA	NA	NA	NA	NA	NA	NA	NA	NA	NA	NA	NA	NA	NA	NA	NA	NA	NA	NA	NA	NA	NA
Red maple	Acer rubrum	New Orleans	Louisiana	naturally_occurring	NewOrleans	NA	NA	NA	NA	NA	NA	NA	NA	NA	NA	NA	NA	NA	NA	NA	NA	NA	NA	NA	NA	NA	NA
Red maple	Acer rubrum	New Orleans	Louisiana	naturally_occurring	NewOrleans	NA	NA	NA	NA	NA	NA	NA	NA	NA	NA	NA	NA	NA	NA	NA	NA	NA	NA	NA	NA	NA	NA
Red maple	Acer rubrum	New Orleans	Louisiana	naturally_occurring	NewOrleans	NA	NA	NA	NA	NA	NA	NA	NA	NA	NA	NA	NA	NA	NA	NA	NA	NA	NA	NA	NA	NA	NA
Red maple	Acer rubrum	New Orleans	Louisiana	naturally_occurring	NewOrleans	NA	NA	NA	NA	NA	NA	NA	NA	NA	NA	NA	NA	NA	NA	NA	NA	NA	NA	NA	NA	NA	NA
Red maple	Acer rubrum	New Orleans	Louisiana	naturally_occurring	NewOrleans	NA	NA	NA	NA	NA	NA	NA	NA	NA	NA	NA	NA	NA	NA	NA	NA	NA	NA	NA	NA	NA	NA
Red maple	Acer rubrum	New Orleans	Louisiana	naturally_occurring	NewOrleans	NA	NA	NA	NA	NA	NA	NA	NA	NA	NA	NA	NA	NA	NA	NA	NA	NA	NA	NA	NA	NA	NA
Red maple	Acer rubrum	New Orleans	Louisiana	naturally_occurring	NewOrleans	NA	NA	NA	NA	NA	NA	NA	NA	NA	NA	NA	NA	NA	NA	NA	NA	NA	NA	NA	NA	NA	NA
Red maple	Acer rubrum	New Orleans	Louisiana	naturally_occurring	NewOrleans	NA	NA	NA	NA	NA	NA	NA	NA	NA	NA	NA	NA	NA	NA	NA	NA	NA	NA	NA	NA	NA	NA
Red maple	Acer rubrum	New Orleans	Louisiana	naturally_occurring	NewOrleans	NA	NA	NA	NA	NA	NA	NA	NA	NA	NA	NA	NA	NA	NA	NA	NA	NA	NA	NA	NA	NA	NA
Red maple	Acer rubrum	New Orleans	Louisiana	naturally_occurring	NewOrleans	NA	NA	NA	NA	NA	NA	NA	NA	NA	NA	NA	NA	NA	NA	NA	NA	NA	NA	NA	NA	NA	NA
Red maple	Acer rubrum	New Orleans	Louisiana	naturally_occurring	NewOrleans	NA	NA	NA	NA	NA	NA	NA	NA	NA	NA	NA	NA	NA	NA	NA	NA	NA	NA	NA	NA	NA	NA
Red maple	Acer rubrum	New Orleans	Louisiana	naturally_occurring	NewOrleans	NA	NA	NA	NA	NA	NA	NA	NA	NA	NA	NA	NA	NA	NA	NA	NA	NA	NA	NA	NA	NA	NA
Red maple	Acer rubrum	New Orleans	Louisiana	naturally_occurring	NewOrleans	NA	NA	NA	NA	NA	NA	NA	NA	NA	NA	NA	NA	NA	NA	NA	NA	NA	NA	NA	NA	NA	NA
Red maple	Acer rubrum	New Orleans	Louisiana	naturally_occurring	NewOrleans	NA	NA	NA	NA	NA	NA	NA	NA	NA	NA	NA	NA	NA	NA	NA	NA	NA	NA	NA	NA	NA	NA
Red maple	Acer rubrum	New Orleans	Louisiana	naturally_occurring	NewOrleans	NA	NA	NA	NA	NA	NA	NA	NA	NA	NA	NA	NA	NA	NA	NA	NA	NA	NA	NA	NA	NA	NA
Red maple	Acer rubrum	New Orleans	Louisiana	naturally_occurring	NewOrleans	NA	NA	NA	NA	NA	NA	NA	NA	NA	NA	NA	NA	NA	NA	NA	NA	NA	NA	NA	NA	NA	NA
Red maple	Acer rubrum	New Orleans	Louisiana	naturally_occurring	NewOrleans	NA	NA	NA	NA	NA	NA	NA	NA	NA	NA	NA	NA	NA	NA	NA	NA	NA	NA	NA	NA	NA	NA
Red maple	Acer rubrum	New Orleans	Louisiana	naturally_occurring	NewOrleans	NA	NA	NA	NA	NA	NA	NA	NA	NA	NA	NA	NA	NA	NA	NA	NA	NA	NA	NA	NA	NA	NA
Red maple	Acer rubrum	New Orleans	Louisiana	naturally_occurring	NewOrleans	NA	NA	NA	NA	NA	NA	NA	NA	NA	NA	NA	NA	NA	NA	NA	NA	NA	NA	NA	NA	NA	NA
Red maple	Acer rubrum	New Orleans	Louisiana	naturally_occurring	NewOrleans	NA	NA	NA	NA	NA	NA	NA	NA	NA	NA	NA	NA	NA	NA	NA	NA	NA	NA	NA	NA	NA	NA
Red maple	Acer rubrum	New Orleans	Louisiana	naturally_occurring	NewOrleans	NA	NA	NA	NA	NA	NA	NA	NA	NA	NA	NA	NA	NA	NA	NA	NA	NA	NA	NA	NA	NA	NA
Red maple	Acer rubrum	New Orleans	Louisiana	naturally_occurring	NewOrleans	NA	NA	NA	NA	NA	NA	NA	NA	NA	NA	NA	NA	NA	NA	NA	NA	NA	NA	NA	NA	NA	NA
Red maple	Acer rubrum	New Orleans	Louisiana	naturally_occurring	NewOrleans	NA	NA	NA	NA	NA	NA	NA	NA	NA	NA	NA	NA	NA	NA	NA	NA	NA	NA	NA	NA	NA	NA
Red maple	Acer rubrum	New Orleans	Louisiana	naturally_occurring	NewOrleans	NA	NA	NA	NA	NA	NA	NA	NA	NA	NA	NA	NA	NA	NA	NA	NA	NA	NA	NA	NA	NA	NA
Red maple	Acer rubrum	New Orleans	Louisiana	naturally_occurring	NewOrleans	NA	NA	NA	NA	NA	NA	NA	NA	NA	NA	NA	NA	NA	NA	NA	NA	NA	NA	NA	NA	NA	NA
Red maple	Acer rubrum	New Orleans	Louisiana	naturally_occurring	NewOrleans	NA	NA	NA	NA	NA	NA	NA	NA	NA	NA	NA	NA	NA	NA	NA	NA	NA	NA	NA	NA	NA	NA
Red maple	Acer rubrum	New Orleans	Louisiana	naturally_occurring	NewOrleans	NA	NA	NA	NA	NA	NA	NA	NA	NA	NA	NA	NA	NA	NA	NA	NA	NA	NA	NA	NA	NA	NA
Red maple	Acer rubrum	New Orleans	Louisiana	naturally_occurring	NewOrleans	NA	NA	NA	NA	NA	NA	NA	NA	NA	NA	NA	NA	NA	NA	NA	NA	NA	NA	NA	NA	NA	NA
Red maple	Acer rubrum	New Orleans	Louisiana	naturally_occurring	NewOrleans	NA	NA	NA	NA	NA	NA	NA	NA	NA	NA	NA	NA	NA	NA	NA	NA	NA	NA	NA	NA	NA	NA
Red maple	Acer rubrum	New Orleans	Louisiana	naturally_occurring	NewOrleans	NA	NA	NA	NA	NA	NA	NA	NA	NA	NA	NA	NA	NA	NA	NA	NA	NA	NA	NA	NA	NA	NA
Red maple	Acer rubrum	New Orleans	Louisiana	naturally_occurring	NewOrleans	NA	NA	NA	NA	NA	NA	NA	NA	NA	NA	NA	NA	NA	NA	NA	NA	NA	NA	NA	NA	NA	NA
Red maple	Acer rubrum	New Orleans	Louisiana	naturally_occurring	NewOrleans	NA	NA	NA	NA	NA	NA	NA	NA	NA	NA	NA	NA	NA	NA	NA	NA	NA	NA	NA	NA	NA	NA
Red maple	Acer rubrum	New Orleans	Louisiana	naturally_occurring	NewOrleans	NA	NA	NA	NA	NA	NA	NA	NA	NA	NA	NA	NA	NA	NA	NA	NA	NA	NA	NA	NA	NA	NA
Red maple	Acer rubrum	New Orleans	Louisiana	naturally_occurring	NewOrleans	NA	NA	NA	NA	NA	NA	NA	NA	NA	NA	NA	NA	NA	NA	NA	NA	NA	NA	NA	NA	NA	NA
Red maple	Acer rubrum	New Orleans	Louisiana	naturally_occurring	NewOrleans	NA	NA	NA	NA	NA	NA	NA	NA	NA	NA	NA	NA	NA	NA	NA	NA	NA	NA	NA	NA	NA	NA
Red maple	Acer rubrum	New Orleans	Louisiana	naturally_occurring	NewOrleans	NA	NA	NA	NA	NA	NA	NA	NA	NA	NA	NA	NA	NA	NA	NA	NA	NA	NA	NA	NA	NA	NA
Red maple	Acer rubrum	New Orleans	Louisiana	naturally_occurring	NewOrleans	NA	NA	NA	NA	NA	NA	NA	NA	NA	NA	NA	NA	NA	NA	NA	NA	NA	NA	NA	NA	NA	NA
Red maple	Acer rubrum	New Orleans	Louisiana	naturally_occurring	NewOrleans	NA	NA	NA	NA	NA	NA	NA	NA	NA	NA	NA	NA	NA	NA	NA	NA	NA	NA	NA	NA	NA	NA
Red maple	Acer rubrum	New Orleans	Louisiana	naturally_occurring	NewOrleans	NA	NA	NA	NA	NA	NA	NA	NA	NA	NA	NA	NA	NA	NA	NA	NA	NA	NA	NA	NA	NA	NA
Red maple	Acer rubrum	New Orleans	Louisiana	naturally_occurring	NewOrleans	NA	NA	NA	NA	NA	NA	NA	NA	NA	NA	NA	NA	NA	NA	NA	NA	NA	NA	NA	NA	NA	NA
Red maple	Acer rubrum	New Orleans	Louisiana	naturally_occurring	NewOrleans	NA	NA	NA	NA	NA	NA	NA	NA	NA	NA	NA	NA	NA	NA	NA	NA	NA	NA	NA	NA	NA	NA
Red maple	Acer rubrum	New Orleans	Louisiana	naturally_occurring	NewOrleans	NA	NA	NA	NA	NA	NA	NA	NA	NA	NA	NA	NA	NA	NA	NA	NA	NA	NA	NA	NA	NA	NA
Red maple	Acer rubrum	New Orleans	Louisiana	naturally_occurring	NewOrleans	NA	NA	NA	NA	NA	NA	NA	NA	NA	NA	NA	NA	NA	NA	NA	NA	NA	NA	NA	NA	NA	NA
Red maple	Acer rubrum	New Orleans	Louisiana	naturally_occurring	NewOrleans	NA	NA	NA	NA	NA	NA	NA	NA	NA	NA	NA	NA	NA	NA	NA	NA	NA	NA	NA	NA	NA	NA
Red maple	Acer rubrum	New Orleans	Louisiana	naturally_occurring	NewOrleans	NA	NA	NA	NA	NA	NA	NA	NA	NA	NA	NA	NA	NA	NA	NA	NA	NA	NA	NA	NA	NA	NA
Red maple	Acer rubrum	New Orleans	Louisiana	naturally_occurring	NewOrleans	NA	NA	NA	NA	NA	NA	NA	NA	NA	NA	NA	NA	NA	NA	NA	NA	NA	NA	NA	NA	NA	NA
Red maple	Acer rubrum	New Orleans	Louisiana	naturally_occurring	NewOrleans	NA	NA	NA	NA	NA	NA	NA	NA	NA	NA	NA	NA	NA	NA	NA	NA	NA	NA	NA	NA	NA	NA
Red maple	Acer rubrum	New Orleans	Louisiana	naturally_occurring	NewOrleans	NA	NA	NA	NA	NA	NA	NA	NA	NA	NA	NA	NA	NA	NA	NA	NA	NA	NA	NA	NA	NA	NA
Red maple	Acer rubrum	New Orleans	Louisiana	naturally_occurring	NewOrleans	NA	NA	NA	NA	NA	NA	NA	NA	NA	NA	NA	NA	NA	NA	NA	NA	NA	NA	NA	NA	NA	NA
Red maple	Acer rubrum	New Orleans	Louisiana	naturally_occurring	NewOrleans	NA	NA	NA	NA	NA	NA	NA	NA	NA	NA	NA	NA	NA	NA	NA	NA	NA	NA	NA	NA	NA	NA
Red maple	Acer rubrum	New Orleans	Louisiana	naturally_occurring	NewOrleans	NA	NA	NA	NA	NA	NA	NA	NA	NA	NA	NA	NA	NA	NA	NA	NA	NA	NA	NA	NA	NA	NA
Red maple	Acer rubrum	New Orleans	Louisiana	naturally_occurring	NewOrleans	NA	NA	NA	NA	NA	NA	NA	NA	NA	NA	NA	NA	NA	NA	NA	NA	NA	NA	NA	NA	NA	NA
Red maple	Acer rubrum	New Orleans	Louisiana	naturally_occurring	NewOrleans	NA	NA	NA	NA	NA	NA	NA	NA	NA	NA	NA	NA	NA	NA	NA	NA	NA	NA	NA	NA	NA	NA
Red maple	Acer rubrum	New Orleans	Louisiana	naturally_occurring	NewOrleans	NA	NA	NA	NA	NA	NA	NA	NA	NA	NA	NA	NA	NA	NA	NA	NA	NA	NA	NA	NA	NA	NA
Red maple	Acer rubrum	New Orleans	Louisiana	naturally_occurring	NewOrleans	NA	NA	NA	NA	NA	NA	NA	NA	NA	NA	NA	NA	NA	NA	NA	NA	NA	NA	NA	NA	NA	NA
Red maple	Acer rubrum	New Orleans	Louisiana	naturally_occurring	NewOrleans	NA	NA	NA	NA	NA	NA	NA	NA	NA	NA	NA	NA	NA	NA	NA	NA	NA	NA	NA	NA	NA	NA
Red maple	Acer rubrum	New Orleans	Louisiana	naturally_occurring	NewOrleans	NA	NA	NA	NA	NA	NA	NA	NA	NA	NA	NA	NA	NA	NA	NA	NA	NA	NA	NA	NA	NA	NA
Red maple	Acer rubrum	New Orleans	Louisiana	naturally_occurring	NewOrleans	NA	NA	NA	NA	NA	NA	NA	NA	NA	NA	NA	NA	NA	NA	NA	NA	NA	NA	NA	NA	NA	NA
Red maple	Acer rubrum	New Orleans	Louisiana	naturally_occurring	NewOrleans	NA	NA	NA	NA	NA	NA	NA	NA	NA	NA	NA	NA	NA	NA	NA	NA	NA	NA	NA	NA	NA	NA
Red maple	Acer rubrum	New Orleans	Louisiana	naturally_occurring	NewOrleans	NA	NA	NA	NA	NA	NA	NA	NA	NA	NA	NA	NA	NA	NA	NA	NA	NA	NA	NA	NA	NA	NA
Red maple	Acer rubrum	New Orleans	Louisiana	naturally_occurring	NewOrleans	NA	NA	NA	NA	NA	NA	NA	NA	NA	NA	NA	NA	NA	NA	NA	NA	NA	NA	NA	NA	NA	NA
Red maple	Acer rubrum	New Orleans	Louisiana	naturally_occurring	NewOrleans	NA	NA	NA	NA	NA	NA	NA	NA	NA	NA	NA	NA	NA	NA	NA	NA	NA	NA	NA	NA	NA	NA
Red maple	Acer rubrum	New Orleans	Louisiana	naturally_occurring	NewOrleans	NA	NA	NA	NA	NA	NA	NA	NA	NA	NA	NA	NA	NA	NA	NA	NA	NA	NA	NA	NA	NA	NA
Red maple	Acer rubrum	New Orleans	Louisiana	naturally_occurring	NewOrleans	NA	NA	NA	NA	NA	NA	NA	NA	NA	NA	NA	NA	NA	NA	NA	NA	NA	NA	NA	NA	NA	NA
Red maple	Acer rubrum	New Orleans	Louisiana	naturally_occurring	NewOrleans	NA	NA	NA	NA	NA	NA	NA	NA	NA	NA	NA	NA	NA	NA	NA	NA	NA	NA	NA	NA	NA	NA
Red maple	Acer rubrum	New Orleans	Louisiana	naturally_occurring	NewOrleans	NA	NA	NA	NA	NA	NA	NA	NA	NA	NA	NA	NA	NA	NA	NA	NA	NA	NA	NA	NA	NA	NA
Red maple	Acer rubrum	New Orleans	Louisiana	naturally_occurring	NewOrleans	NA	NA	NA	NA	NA	NA	NA	NA	NA	NA	NA	NA	NA	NA	NA	NA	NA	NA	NA	NA	NA	NA
Red maple	Acer rubrum	New Orleans	Louisiana	naturally_occurring	NewOrleans	NA	NA	NA	NA	NA	NA	NA	NA	NA	NA	NA	NA	NA	NA	NA	NA	NA	NA	NA	NA	NA	NA
Red maple	Acer rubrum	New Orleans	Louisiana	naturally_occurring	NewOrleans	NA	NA	NA	NA	NA	NA	NA	NA	NA	NA	NA	NA	NA	NA	NA	NA	NA	NA	NA	NA	NA	NA
Red maple	Acer rubrum	New Orleans	Louisiana	naturally_occurring	NewOrleans	NA	NA	NA	NA	NA	NA	NA	NA	NA	NA	NA	NA	NA	NA	NA	NA	NA	NA	NA	NA	NA	NA
Red maple	Acer rubrum	New Orleans	Louisiana	naturally_occurring	NewOrleans	NA	NA	NA	NA	NA	NA	NA	NA	NA	NA	NA	NA	NA	NA	NA	NA	NA	NA	NA	NA	NA	NA
Red maple	Acer rubrum	New Orleans	Louisiana	naturally_occurring	NewOrleans	NA	NA	NA	NA	NA	NA	NA	NA	NA	NA	NA	NA	NA	NA	NA	NA	NA	NA	NA	NA	NA	NA
Red maple	Acer rubrum	New Orleans	Louisiana	naturally_occurring	NewOrleans	NA	NA	NA	NA	NA	NA	NA	NA	NA	NA	NA	NA	NA	NA	NA	NA	NA	NA	NA	NA	NA	NA
Red maple	Acer rubrum	New Orleans	Louisiana	naturally_occurring	NewOrleans	NA	NA	NA	NA	NA	NA	NA	NA	NA	NA	NA	NA	NA	NA	NA	NA	NA	NA	NA	NA	NA	NA
Red maple	Acer rubrum	New Orleans	Louisiana	naturally_occurring	NewOrleans	NA	NA	NA	NA	NA	NA	NA	NA	NA	NA	NA	NA	NA	NA	NA	NA	NA	NA	NA	NA	NA	NA
Red maple	Acer rubrum	New Orleans	Louisiana	naturally_occurring	NewOrleans	NA	NA	NA	NA	NA	NA	NA	NA	NA	NA	NA	NA	NA	NA	NA	NA	NA	NA	NA	NA	NA	NA
Red maple	Acer rubrum	New Orleans	Louisiana	naturally_occurring	NewOrleans	NA	NA	NA	NA	NA	NA	NA	NA	NA	NA	NA	NA	NA	NA	NA	NA	NA	NA	NA	NA	NA	NA
Red maple	Acer rubrum	New Orleans	Louisiana	naturally_occurring	NewOrleans	NA	NA	NA	NA	NA	NA	NA	NA	NA	NA	NA	NA	NA	NA	NA	NA	NA	NA	NA	NA	NA	NA
Red maple	Acer rubrum	New Orleans	Louisiana	naturally_occurring	NewOrleans	NA	NA	NA	NA	NA	NA	NA	NA	NA	NA	NA	NA	NA	NA	NA	NA	NA	NA	NA	NA	NA	NA
Red maple	Acer rubrum	New Orleans	Louisiana	naturally_occurring	NewOrleans	NA	NA	NA	NA	NA	NA	NA	NA	NA	NA	NA	NA	NA	NA	NA	NA	NA	NA	NA	NA	NA	NA
Red maple	Acer rubrum	New Orleans	Louisiana	naturally_occurring	NewOrleans	NA	NA	NA	NA	NA	NA	NA	NA	NA	NA	NA	NA	NA	NA	NA	NA	NA	NA	NA	NA	NA	NA
Red maple	Acer rubrum	New Orleans	Louisiana	naturally_occurring	NewOrleans	NA	NA	NA	NA	NA	NA	NA	NA	NA	NA	NA	NA	NA	NA	NA	NA	NA	NA	NA	NA	NA	NA
Red maple	Acer rubrum	New Orleans	Louisiana	naturally_occurring	NewOrleans	NA	NA	NA	NA	NA	NA	NA	NA	NA	NA	NA	NA	NA	NA	NA	NA	NA	NA	NA	NA	NA	NA
Red maple	Acer rubrum	New Orleans	Louisiana	naturally_occurring	NewOrleans	NA	NA	NA	NA	NA	NA	NA	NA	NA	NA	NA	NA	NA	NA	NA	NA	NA	NA	NA	NA	NA	NA
Red maple	Acer rubrum	New Orleans	Louisiana	naturally_occurring	NewOrleans	NA	NA	NA	NA	NA	NA	NA	NA	NA	NA	NA	NA	NA	NA	NA	NA	NA	NA	NA	NA	NA	NA
Red maple	Acer rubrum	New Orleans	Louisiana	naturally_occurring	NewOrleans	NA	NA	NA	NA	NA	NA	NA	NA	NA	NA	NA	NA	NA	NA	NA	NA	NA	NA	NA	NA	NA	NA
Red maple	Acer rubrum	New Orleans	Louisiana	naturally_occurring	NewOrleans	NA	NA	NA	NA	NA	NA	NA	NA	NA	NA	NA	NA	NA	NA	NA	NA	NA	NA	NA	NA	NA	NA
Red maple	Acer rubrum	New Orleans	Louisiana	naturally_occurring	NewOrleans	NA	NA	NA	NA	NA	NA	NA	NA	NA	NA	NA	NA	NA	NA	NA	NA	NA	NA	NA	NA	NA	NA
Red maple	Acer rubrum	New Orleans	Louisiana	naturally_occurring	NewOrleans	NA	NA	NA	NA	NA	NA	NA	NA	NA	NA	NA	NA	NA	NA	NA	NA	NA	NA	NA	NA	NA	NA
Red maple	Acer rubrum	New Orleans	Louisiana	naturally_occurring	NewOrleans	NA	NA	NA	NA	NA	NA	NA	NA	NA	NA	NA	NA	NA	NA	NA	NA	NA	NA	NA	NA	NA	NA
Red maple	Acer rubrum	New Orleans	Louisiana	naturally_occurring	NewOrleans	NA	NA	NA	NA	NA	NA	NA	NA	NA	NA	NA	NA	NA	NA	NA	NA	NA	NA	NA	NA	NA	NA
Red maple	Acer rubrum	New Orleans	Louisiana	naturally_occurring	NewOrleans	NA	NA	NA	NA	NA	NA	NA	NA	NA	NA	NA	NA	NA	NA	NA	NA	NA	NA	NA	NA	NA	NA
Red maple	Acer rubrum	New Orleans	Louisiana	naturally_occurring	NewOrleans	NA	NA	NA	NA	NA	NA	NA	NA	NA	NA	NA	NA	NA	NA	NA	NA	NA	NA	NA	NA	NA	NA
Red maple	Acer rubrum	New Orleans	Louisiana	naturally_occurring	NewOrleans	NA	NA	NA	NA	NA	NA	NA	NA	NA	NA	NA	NA	NA	NA	NA	NA	NA	NA	NA	NA	NA	NA
Red maple	Acer rubrum	New Orleans	Louisiana	naturally_occurring	NewOrleans	NA	NA	NA	NA	NA	NA	NA	NA	NA	NA	NA	NA	NA	NA	NA	NA	NA	NA	NA	NA	NA	NA
Red maple	Acer rubrum	New Orleans	Louisiana	naturally_occurring	NewOrleans	NA	NA	NA	NA	NA	NA	NA	NA	NA	NA	NA	NA	NA	NA	NA	NA	NA	NA	NA	NA	NA	NA
Red maple	Acer rubrum	New Orleans	Louisiana	naturally_occurring	NewOrleans	NA	NA	NA	NA	NA	NA	NA	NA	NA	NA	NA	NA	NA	NA	NA	NA	NA	NA	NA	NA	NA	NA
Red maple	Acer rubrum	New Orleans	Louisiana	naturally_occurring	NewOrleans	NA	NA	NA	NA	NA	NA	NA	NA	NA	NA	NA	NA	NA	NA	NA	NA	NA	NA	NA	NA	NA	NA
Red maple	Acer rubrum	New Orleans	Louisiana	naturally_occurring	NewOrleans	NA	NA	NA	NA	NA	NA	NA	NA	NA	NA	NA	NA	NA	NA	NA	NA	NA	NA	NA	NA	NA	NA
Red maple	Acer rubrum	New Orleans	Louisiana	naturally_occurring	NewOrleans	NA	NA	NA	NA	NA	NA	NA	NA	NA	NA	NA	NA	NA	NA	NA	NA	NA	NA	NA	NA	NA	NA
Red maple	Acer rubrum	New Orleans	Louisiana	naturally_occurring	NewOrleans	NA	NA	NA	NA	NA	NA	NA	NA	NA	NA	NA	NA	NA	NA	NA	NA	NA	NA	NA	NA	NA	NA
Red maple	Acer rubrum	New Orleans	Louisiana	naturally_occurring	NewOrleans	NA	NA	NA	NA	NA	NA	NA	NA	NA	NA	NA	NA	NA	NA	NA	NA	NA	NA	NA	NA	NA	NA
Red maple	Acer rubrum	New Orleans	Louisiana	naturally_occurring	NewOrleans	NA	NA	NA	NA	NA	NA	NA	NA	NA	NA	NA	NA	NA	NA	NA	NA	NA	NA	NA	NA	NA	NA
Red maple	Acer rubrum	New Orleans	Louisiana	naturally_occurring	NewOrleans	NA	NA	NA	NA	NA	NA	NA	NA	NA	NA	NA	NA	NA	NA	NA	NA	NA	NA	NA	NA	NA	NA
Red maple	Acer rubrum	New Orleans	Louisiana	naturally_occurring	NewOrleans	NA	NA	NA	NA	NA	NA	NA	NA	NA	NA	NA	NA	NA	NA	NA	NA	NA	NA	NA	NA	NA	NA
Red maple	Acer rubrum	New Orleans	Louisiana	naturally_occurring	NewOrleans	NA	NA	NA	NA	NA	NA	NA	NA	NA	NA	NA	NA	NA	NA	NA	NA	NA	NA	NA	NA	NA	NA
Red maple	Acer rubrum	New Orleans	Louisiana	naturally_occurring	NewOrleans	NA	NA	NA	NA	NA	NA	NA	NA	NA	NA	NA	NA	NA	NA	NA	NA	NA	NA	NA	NA	NA	NA
Red maple	Acer rubrum	New Orleans	Louisiana	naturally_occurring	NewOrleans	NA	NA	NA	NA	NA	NA	NA	NA	NA	NA	NA	NA	NA	NA	NA	NA	NA	NA	NA	NA	NA	NA
Red maple	Acer rubrum	New Orleans	Louisiana	naturally_occurring	NewOrleans	NA	NA	NA	NA	NA	NA	NA	NA	NA	NA	NA	NA	NA	NA	NA	NA	NA	NA	NA	NA	NA	NA
Red maple	Acer rubrum	New Orleans	Louisiana	naturally_occurring	NewOrleans	NA	NA	NA	NA	NA	NA	NA	NA	NA	NA	NA	NA	NA	NA	NA	NA	NA	NA	NA	NA	NA	NA
Red maple	Acer rubrum	New Orleans	Louisiana	naturally_occurring	NewOrleans	NA	NA	NA	NA	NA	NA	NA	NA	NA	NA	NA	NA	NA	NA	NA	NA	NA	NA	NA	NA	NA	NA
Red maple	Acer rubrum	New Orleans	Louisiana	naturally_occurring	NewOrleans	NA	NA	NA	NA	NA	NA	NA	NA	NA	NA	NA	NA	NA	NA	NA	NA	NA	NA	NA	NA	NA	NA
Red maple	Acer rubrum	New Orleans	Louisiana	naturally_occurring	NewOrleans	NA	NA	NA	NA	NA	NA	NA	NA	NA	NA	NA	NA	NA	NA	NA	NA	NA	NA	NA	NA	NA	NA
Red maple	Acer rubrum	New Orleans	Louisiana	naturally_occurring	NewOrleans	NA	NA	NA	NA	NA	NA	NA	NA	NA	NA	NA	NA	NA	NA	NA	NA	NA	NA	NA	NA	NA	NA
Red maple	Acer rubrum	New Orleans	Louisiana	naturally_occurring	NewOrleans	NA	NA	NA	NA	NA	NA	NA	NA	NA	NA	NA	NA	NA	NA	NA	NA	NA	NA	NA	NA	NA	NA
Red maple	Acer rubrum	New Orleans	Louisiana	naturally_occurring	NewOrleans	NA	NA	NA	NA	NA	NA	NA	NA	NA	NA	NA	NA	NA	NA	NA	NA	NA	NA	NA	NA	NA	NA
Red maple	Acer rubrum	New Orleans	Louisiana	naturally_occurring	NewOrleans	NA	NA	NA	NA	NA	NA	NA	NA	NA	NA	NA	NA	NA	NA	NA	NA	NA	NA	NA	NA	NA	NA
Red maple	Acer rubrum	New Orleans	Louisiana	naturally_occurring	NewOrleans	NA	NA	NA	NA	NA	NA	NA	NA	NA	NA	NA	NA	NA	NA	NA	NA	NA	NA	NA	NA	NA	NA
Red maple	Acer rubrum	New Orleans	Louisiana	naturally_occurring	NewOrleans	NA	NA	NA	NA	NA	NA	NA	NA	NA	NA	NA	NA	NA	NA	NA	NA	NA	NA	NA	NA	NA	NA
Red maple	Acer rubrum	New Orleans	Louisiana	naturally_occurring	NewOrleans	NA	NA	NA	NA	NA	NA	NA	NA	NA	NA	NA	NA	NA	NA	NA	NA	NA	NA	NA	NA	NA	NA
Red maple	Acer rubrum	New Orleans	Louisiana	naturally_occurring	NewOrleans	NA	NA	NA	NA	NA	NA	NA	NA	NA	NA	NA	NA	NA	NA	NA	NA	NA	NA	NA	NA	NA	NA
Red maple	Acer rubrum	New Orleans	Louisiana	naturally_occurring	NewOrleans	NA	NA	NA	NA	NA	NA	NA	NA	NA	NA	NA	NA	NA	NA	NA	NA	NA	NA	NA	NA	NA	NA
Red maple	Acer rubrum	New Orleans	Louisiana	naturally_occurring	NewOrleans	NA	NA	NA	NA	NA	NA	NA	NA	NA	NA	NA	NA	NA	NA	NA	NA	NA	NA	NA	NA	NA	NA
Red maple	Acer rubrum	New Orleans	Louisiana	naturally_occurring	NewOrleans	NA	NA	NA	NA	NA	NA	NA	NA	NA	NA	NA	NA	NA	NA	NA	NA	NA	NA	NA	NA	NA	NA
Red maple	Acer rubrum	New Orleans	Louisiana	naturally_occurring	NewOrleans	NA	NA	NA	NA	NA	NA	NA	NA	NA	NA	NA	NA	NA	NA	NA	NA	NA	NA	NA	NA	NA	NA
Red maple	Acer rubrum	New Orleans	Louisiana	naturally_occurring	NewOrleans	NA	NA	NA	NA	NA	NA	NA	NA	NA	NA	NA	NA	NA	NA	NA	NA	NA	NA	NA	NA	NA	NA
Red maple	Acer rubrum	New Orleans	Louisiana	naturally_occurring	NewOrleans	NA	NA	NA	NA	NA	NA	NA	NA	NA	NA	NA	NA	NA	NA	NA	NA	NA	NA	NA	NA	NA	NA
Red maple	Acer rubrum	New Orleans	Louisiana	naturally_occurring	NewOrleans	NA	NA	NA	NA	NA	NA	NA	NA	NA	NA	NA	NA	NA	NA	NA	NA	NA	NA	NA	NA	NA	NA
Red maple	Acer rubrum	New Orleans	Louisiana	naturally_occurring	NewOrleans	NA	NA	NA	NA	NA	NA	NA	NA	NA	NA	NA	NA	NA	NA	NA	NA	NA	NA	NA	NA	NA	NA
Red maple	Acer rubrum	New Orleans	Louisiana	naturally_occurring	NewOrleans	NA	NA	NA	NA	NA	NA	NA	NA	NA	NA	NA	NA	NA	NA	NA	NA	NA	NA	NA	NA	NA	NA
Red maple	Acer rubrum	New Orleans	Louisiana	naturally_occurring	NewOrleans	NA	NA	NA	NA	NA	NA	NA	NA	NA	NA	NA	NA	NA	NA	NA	NA	NA	NA	NA	NA	NA	NA
Red maple	Acer rubrum	New Orleans	Louisiana	naturally_occurring	NewOrleans	NA	NA	NA	NA	NA	NA	NA	NA	NA	NA	NA	NA	NA	NA	NA	NA	NA	NA	NA	NA	NA	NA
Red maple	Acer rubrum	New Orleans	Louisiana	naturally_occurring	NewOrleans	NA	NA	NA	NA	NA	NA	NA	NA	NA	NA	NA	NA	NA	NA	NA	NA	NA	NA	NA	NA	NA	NA
Red maple	Acer rubrum	New Orleans	Louisiana	naturally_occurring	NewOrleans	NA	NA	NA	NA	NA	NA	NA	NA	NA	NA	NA	NA	NA	NA	NA	NA	NA	NA	NA	NA	NA	NA
Red maple	Acer rubrum	New Orleans	Louisiana	naturally_occurring	NewOrleans	NA	NA	NA	NA	NA	NA	NA	NA	NA	NA	NA	NA	NA	NA	NA	NA	NA	NA	NA	NA	NA	NA
Red maple	Acer rubrum	New Orleans	Louisiana	naturally_occurring	NewOrleans	NA	NA	NA	NA	NA	NA	NA	NA	NA	NA	NA	NA	NA	NA	NA	NA	NA	NA	NA	NA	NA	NA
Red maple	Acer rubrum	New Orleans	Louisiana	naturally_occurring	NewOrleans	NA	NA	NA	NA	NA	NA	NA	NA	NA	NA	NA	NA	NA	NA	NA	NA	NA	NA	NA	NA	NA	NA
Red maple	Acer rubrum	New Orleans	Louisiana	naturally_occurring	NewOrleans	NA	NA	NA	NA	NA	NA	NA	NA	NA	NA	NA	NA	NA	NA	NA	NA	NA	NA	NA	NA	NA	NA
Red maple	Acer rubrum	New Orleans	Louisiana	naturally_occurring	NewOrleans	NA	NA	NA	NA	NA	NA	NA	NA	NA	NA	NA	NA	NA	NA	NA	NA	NA	NA	NA	NA	NA	NA
Red maple	Acer rubrum	New Orleans	Louisiana	naturally_occurring	NewOrleans	NA	NA	NA	NA	NA	NA	NA	NA	NA	NA	NA	NA	NA	NA	NA	NA	NA	NA	NA	NA	NA	NA
Red maple	Acer rubrum	New Orleans	Louisiana	naturally_occurring	NewOrleans	NA	NA	NA	NA	NA	NA	NA	NA	NA	NA	NA	NA	NA	NA	NA	NA	NA	NA	NA	NA	NA	NA
Red maple	Acer rubrum	New Orleans	Louisiana	naturally_occurring	NewOrleans	NA	NA	NA	NA	NA	NA	NA	NA	NA	NA	NA	NA	NA	NA	NA	NA	NA	NA	NA	NA	NA	NA
Red maple	Acer rubrum	New Orleans	Louisiana	naturally_occurring	NewOrleans	NA	NA	NA	NA	NA	NA	NA	NA	NA	NA	NA	NA	NA	NA	NA	NA	NA	NA	NA	NA	NA	NA
Red maple	Acer rubrum	New Orleans	Louisiana	naturally_occurring	NewOrleans	NA	NA	NA	NA	NA	NA	NA	NA	NA	NA	NA	NA	NA	NA	NA	NA	NA	NA	NA	NA	NA	NA
Red maple	Acer rubrum	New Orleans	Louisiana	naturally_occurring	NewOrleans	NA	NA	NA	NA	NA	NA	NA	NA	NA	NA	NA	NA	NA	NA	NA	NA	NA	NA	NA	NA	NA	NA
Red maple	Acer rubrum	New Orleans	Louisiana	naturally_occurring	NewOrleans	NA	NA	NA	NA	NA	NA	NA	NA	NA	NA	NA	NA	NA	NA	NA	NA	NA	NA	NA	NA	NA	NA
Red maple	Acer rubrum	New Orleans	Louisiana	naturally_occurring	NewOrleans	NA	NA	NA	NA	NA	NA	NA	NA	NA	NA	NA	NA	NA	NA	NA	NA	NA	NA	NA	NA	NA	NA
Red maple	Acer rubrum	New Orleans	Louisiana	naturally_occurring	NewOrleans	NA	NA	NA	NA	NA	NA	NA	NA	NA	NA	NA	NA	NA	NA	NA	NA	NA	NA	NA	NA	NA	NA
Red maple	Acer rubrum	New Orleans	Louisiana	naturally_occurring	NewOrleans	NA	NA	NA	NA	NA	NA	NA	NA	NA	NA	NA	NA	NA	NA	NA	NA	NA	NA	NA	NA	NA	NA
Red maple	Acer rubrum	New Orleans	Louisiana	naturally_occurring	NewOrleans	NA	NA	NA	NA	NA	NA	NA	NA	NA	NA	NA	NA	NA	NA	NA	NA	NA	NA	NA	NA	NA	NA
Red maple	Acer rubrum	New Orleans	Louisiana	naturally_occurring	NewOrleans	NA	NA	NA	NA	NA	NA	NA	NA	NA	NA	NA	NA	NA	NA	NA	NA	NA	NA	NA	NA	NA	NA
Red maple	Acer rubrum	New Orleans	Louisiana	naturally_occurring	NewOrleans	NA	NA	NA	NA	NA	NA	NA	NA	NA	NA	NA	NA	NA	NA	NA	NA	NA	NA	NA	NA	NA	NA
Red maple	Acer rubrum	New Orleans	Louisiana	naturally_occurring	NewOrleans	NA	NA	NA	NA	NA	NA	NA	NA	NA	NA	NA	NA	NA	NA	NA	NA	NA	NA	NA	NA	NA	NA
Red maple	Acer rubrum	New Orleans	Louisiana	naturally_occurring	NewOrleans	NA	NA	NA	NA	NA	NA	NA	NA	NA	NA	NA	NA	NA	NA	NA	NA	NA	NA	NA	NA	NA	NA
Red maple	Acer rubrum	New Orleans	Louisiana	naturally_occurring	NewOrleans	NA	NA	NA	NA	NA	NA	NA	NA	NA	NA	NA	NA	NA	NA	NA	NA	NA	NA	NA	NA	NA	NA
Red maple	Acer rubrum	New Orleans	Louisiana	naturally_occurring	NewOrleans	NA	NA	NA	NA	NA	NA	NA	NA	NA	NA	NA	NA	NA	NA	NA	NA	NA	NA	NA	NA	NA	NA
Red maple	Acer rubrum	New Orleans	Louisiana	naturally_occurring	NewOrleans	NA	NA	NA	NA	NA	NA	NA	NA	NA	NA	NA	NA	NA	NA	NA	NA	NA	NA	NA	NA	NA	NA
Red maple	Acer rubrum	New Orleans	Louisiana	naturally_occurring	NewOrleans	NA	NA	NA	NA	NA	NA	NA	NA	NA	NA	NA	NA	NA	NA	NA	NA	NA	NA	NA	NA	NA	NA
Red maple	Acer rubrum	New Orleans	Louisiana	naturally_occurring	NewOrleans	NA	NA	NA	NA	NA	NA	NA	NA	NA	NA	NA	NA	NA	NA	NA	NA	NA	NA	NA	NA	NA	NA
Red maple	Acer rubrum	New Orleans	Louisiana	naturally_occurring	NewOrleans	NA	NA	NA	NA	NA	NA	NA	NA	NA	NA	NA	NA	NA	NA	NA	NA	NA	NA	NA	NA	NA	NA
Red maple	Acer rubrum	New Orleans	Louisiana	naturally_occurring	NewOrleans	NA	NA	NA	NA	NA	NA	NA	NA	NA	NA	NA	NA	NA	NA	NA	NA	NA	NA	NA	NA	NA	NA
Red maple	Acer rubrum	New Orleans	Louisiana	naturally_occurring	NewOrleans	NA	NA	NA	NA	NA	NA	NA	NA	NA	NA	NA	NA	NA	NA	NA	NA	NA	NA	NA	NA	NA	NA
Red maple	Acer rubrum	New Orleans	Louisiana	naturally_occurring	NewOrleans	NA	NA	NA	NA	NA	NA	NA	NA	NA	NA	NA	NA	NA	NA	NA	NA	NA	NA	NA	NA	NA	NA
Red maple	Acer rubrum	New Orleans	Louisiana	naturally_occurring	NewOrleans	NA	NA	NA	NA	NA	NA	NA	NA	NA	NA	NA	NA	NA	NA	NA	NA	NA	NA	NA	NA	NA	NA
Red maple	Acer rubrum	New Orleans	Louisiana	naturally_occurring	NewOrleans	NA	NA	NA	NA	NA	NA	NA	NA	NA	NA	NA	NA	NA	NA	NA	NA	NA	NA	NA	NA	NA	NA
Red maple	Acer rubrum	New Orleans	Louisiana	naturally_occurring	NewOrleans	NA	NA	NA	NA	NA	NA	NA	NA	NA	NA	NA	NA	NA	NA	NA	NA	NA	NA	NA	NA	NA	NA
Red maple	Acer rubrum	New Orleans	Louisiana	naturally_occurring	NewOrleans	NA	NA	NA	NA	NA	NA	NA	NA	NA	NA	NA	NA	NA	NA	NA	NA	NA	NA	NA	NA	NA	NA
Red maple	Acer rubrum	New Orleans	Louisiana	naturally_occurring	NewOrleans	NA	NA	NA	NA	NA	NA	NA	NA	NA	NA	NA	NA	NA	NA	NA	NA	NA	NA	NA	NA	NA	NA
Red maple	Acer rubrum	New Orleans	Louisiana	naturally_occurring	NewOrleans	NA	NA	NA	NA	NA	NA	NA	NA	NA	NA	NA	NA	NA	NA	NA	NA	NA	NA	NA	NA	NA	NA
Red maple	Acer rubrum	New Orleans	Louisiana	naturally_occurring	NewOrleans	NA	NA	NA	NA	NA	NA	NA	NA	NA	NA	NA	NA	NA	NA	NA	NA	NA	NA	NA	NA	NA	NA
Red maple	Acer rubrum	New Orleans	Louisiana	naturally_occurring	NewOrleans	NA	NA	NA	NA	NA	NA	NA	NA	NA	NA	NA	NA	NA	NA	NA	NA	NA	NA	NA	NA	NA	NA
Red maple	Acer rubrum	New Orleans	Louisiana	naturally_occurring	NewOrleans	NA	NA	NA	NA	NA	NA	NA	NA	NA	NA	NA	NA	NA	NA	NA	NA	NA	NA	NA	NA	NA	NA
Red maple	Acer rubrum	New Orleans	Louisiana	naturally_occurring	NewOrleans	NA	NA	NA	NA	NA	NA	NA	NA	NA	NA	NA	NA	NA	NA	NA	NA	NA	NA	NA	NA	NA	NA
Red maple	Acer rubrum	New Orleans	Louisiana	naturally_occurring	NewOrleans	NA	NA	NA	NA	NA	NA	NA	NA	NA	NA	NA	NA	NA	NA	NA	NA	NA	NA	NA	NA	NA	NA
Red maple	Acer rubrum	New Orleans	Louisiana	naturally_occurring	NewOrleans	NA	NA	NA	NA	NA	NA	NA	NA	NA	NA	NA	NA	NA	NA	NA	NA	NA	NA	NA	NA	NA	NA
Red maple	Acer rubrum	New Orleans	Louisiana	naturally_occurring	NewOrleans	NA	NA	NA	NA	NA	NA	NA	NA	NA	NA	NA	NA	NA	NA	NA	NA	NA	NA	NA	NA	NA	NA
Red maple	Acer rubrum	New Orleans	Louisiana	naturally_occurring	NewOrleans	NA	NA	NA	NA	NA	NA	NA	NA	NA	NA	NA	NA	NA	NA	NA	NA	NA	NA	NA	NA	NA	NA
Red maple	Acer rubrum	New Orleans	Louisiana	naturally_occurring	NewOrleans	NA	NA	NA	NA	NA	NA	NA	NA	NA	NA	NA	NA	NA	NA	NA	NA	NA	NA	NA	NA	NA	NA
Red maple	Acer rubrum	New Orleans	Louisiana	naturally_occurring	NewOrleans	NA	NA	NA	NA	NA	NA	NA	NA	NA	NA	NA	NA	NA	NA	NA	NA	NA	NA	NA	NA	NA	NA
Red maple	Acer rubrum	New Orleans	Louisiana	naturally_occurring	NewOrleans	NA	NA	NA	NA	NA	NA	NA	NA	NA	NA	NA	NA	NA	NA	NA	NA	NA	NA	NA	NA	NA	NA
Red maple	Acer rubrum	New Orleans	Louisiana	naturally_occurring	NewOrleans	NA	NA	NA	NA	NA	NA	NA	NA	NA	NA	NA	NA	NA	NA	NA	NA	NA	NA	NA	NA	NA	NA
Red maple	Acer rubrum	New Orleans	Louisiana	naturally_occurring	NewOrleans	NA	NA	NA	NA	NA	NA	NA	NA	NA	NA	NA	NA	NA	NA	NA	NA	NA	NA	NA	NA	NA	NA
Red maple	Acer rubrum	New Orleans	Louisiana	naturally_occurring	NewOrleans	NA	NA	NA	NA	NA	NA	NA	NA	NA	NA	NA	NA	NA	NA	NA	NA	NA	NA	NA	NA	NA	NA
Red maple	Acer rubrum	New Orleans	Louisiana	naturally_occurring	NewOrleans	NA	NA	NA	NA	NA	NA	NA	NA	NA	NA	NA	NA	NA	NA	NA	NA	NA	NA	NA	NA	NA	NA
Red maple	Acer rubrum	New Orleans	Louisiana	naturally_occurring	NewOrleans	NA	NA	NA	NA	NA	NA	NA	NA	NA	NA	NA	NA	NA	NA	NA	NA	NA	NA	NA	NA	NA	NA
Red maple	Acer rubrum	New Orleans	Louisiana	naturally_occurring	NewOrleans	NA	NA	NA	NA	NA	NA	NA	NA	NA	NA	NA	NA	NA	NA	NA	NA	NA	NA	NA	NA	NA	NA
Red maple	Acer rubrum	New Orleans	Louisiana	naturally_occurring	NewOrleans	NA	NA	NA	NA	NA	NA	NA	NA	NA	NA	NA	NA	NA	NA	NA	NA	NA	NA	NA	NA	NA	NA
Red maple	Acer rubrum	New Orleans	Louisiana	naturally_occurring	NewOrleans	NA	NA	NA	NA	NA	NA	NA	NA	NA	NA	NA	NA	NA	NA	NA	NA	NA	NA	NA	NA	NA	NA
Red maple	Acer rubrum	New Orleans	Louisiana	naturally_occurring	NewOrleans	NA	NA	NA	NA	NA	NA	NA	NA	NA	NA	NA	NA	NA	NA	NA	NA	NA	NA	NA	NA	NA	NA
Red maple	Acer rubrum	New Orleans	Louisiana	naturally_occurring	NewOrleans	NA	NA	NA	NA	NA	NA	NA	NA	NA	NA	NA	NA	NA	NA	NA	NA	NA	NA	NA	NA	NA	NA
Red maple	Acer rubrum	New Orleans	Louisiana	naturally_occurring	NewOrleans	NA	NA	NA	NA	NA	NA	NA	NA	NA	NA	NA	NA	NA	NA	NA	NA	NA	NA	NA	NA	NA	NA
Red maple	Acer rubrum	New Orleans	Louisiana	naturally_occurring	NewOrleans	NA	NA	NA	NA	NA	NA	NA	NA	NA	NA	NA	NA	NA	NA	NA	NA	NA	NA	NA	NA	NA	NA
Red maple	Acer rubrum	New Orleans	Louisiana	naturally_occurring	NewOrleans	NA	NA	NA	NA	NA	NA	NA	NA	NA	NA	NA	NA	NA	NA	NA	NA	NA	NA	NA	NA	NA	NA
Silver maple	Acer saccharinum	New Orleans	Louisiana	naturally_occurring	NewOrleans	NA	NA	NA	NA	NA	NA	NA	NA	NA	NA	NA	NA	NA	NA	NA	NA	NA	NA	NA	NA	NA	NA
Silver maple	Acer saccharinum	New Orleans	Louisiana	naturally_occurring	NewOrleans	NA	NA	NA	NA	NA	NA	NA	NA	NA	NA	NA	NA	NA	NA	NA	NA	NA	NA	NA	NA	NA	NA
Silver maple	Acer saccharinum	New Orleans	Louisiana	naturally_occurring	NewOrleans	NA	NA	NA	NA	NA	NA	NA	NA	NA	NA	NA	NA	NA	NA	NA	NA	NA	NA	NA	NA	NA	NA
Silver maple	Acer saccharinum	New Orleans	Louisiana	naturally_occurring	NewOrleans	NA	NA	NA	NA	NA	NA	NA	NA	NA	NA	NA	NA	NA	NA	NA	NA	NA	NA	NA	NA	NA	NA
Silver maple	Acer saccharinum	New Orleans	Louisiana	naturally_occurring	NewOrleans	NA	NA	NA	NA	NA	NA	NA	NA	NA	NA	NA	NA	NA	NA	NA	NA	NA	NA	NA	NA	NA	NA
Silver maple	Acer saccharinum	New Orleans	Louisiana	naturally_occurring	NewOrleans	NA	NA	NA	NA	NA	NA	NA	NA	NA	NA	NA	NA	NA	NA	NA	NA	NA	NA	NA	NA	NA	NA
Silver maple	Acer saccharinum	New Orleans	Louisiana	naturally_occurring	NewOrleans	NA	NA	NA	NA	NA	NA	NA	NA	NA	NA	NA	NA	NA	NA	NA	NA	NA	NA	NA	NA	NA	NA
Silver maple	Acer saccharinum	New Orleans	Louisiana	naturally_occurring	NewOrleans	NA	NA	NA	NA	NA	NA	NA	NA	NA	NA	NA	NA	NA	NA	NA	NA	NA	NA	NA	NA	NA	NA
Silver maple	Acer saccharinum	New Orleans	Louisiana	naturally_occurring	NewOrleans	NA	NA	NA	NA	NA	NA	NA	NA	NA	NA	NA	NA	NA	NA	NA	NA	NA	NA	NA	NA	NA	NA
Silver maple	Acer saccharinum	New Orleans	Louisiana	naturally_occurring	NewOrleans	NA	NA	NA	NA	NA	NA	NA	NA	NA	NA	NA	NA	NA	NA	NA	NA	NA	NA	NA	NA	NA	NA
Silver maple	Acer saccharinum	New Orleans	Louisiana	naturally_occurring	NewOrleans	NA	NA	NA	NA	NA	NA	NA	NA	NA	NA	NA	NA	NA	NA	NA	NA	NA	NA	NA	NA	NA	NA
Silver maple	Acer saccharinum	New Orleans	Louisiana	naturally_occurring	NewOrleans	NA	NA	NA	NA	NA	NA	NA	NA	NA	NA	NA	NA	NA	NA	NA	NA	NA	NA	NA	NA	NA	NA
Silver maple	Acer saccharinum	New Orleans	Louisiana	naturally_occurring	NewOrleans	NA	NA	NA	NA	NA	NA	NA	NA	NA	NA	NA	NA	NA	NA	NA	NA	NA	NA	NA	NA	NA	NA
Sugar maple	Acer saccharum	New Orleans	Louisiana	introduced	NewOrleans	NA	NA	NA	NA	NA	NA	NA	NA	NA	NA	NA	NA	NA	NA	NA	NA	NA	NA	NA	NA	NA	NA
Sugar maple	Acer saccharum	New Orleans	Louisiana	introduced	NewOrleans	NA	NA	NA	NA	NA	NA	NA	NA	NA	NA	NA	NA	NA	NA	NA	NA	NA	NA	NA	NA	NA	NA
Sugar maple	Acer saccharum	New Orleans	Louisiana	introduced	NewOrleans	NA	NA	NA	NA	NA	NA	NA	NA	NA	NA	NA	NA	NA	NA	NA	NA	NA	NA	NA	NA	NA	NA
Sugar maple	Acer saccharum	New Orleans	Louisiana	introduced	NewOrleans	NA	NA	NA	NA	NA	NA	NA	NA	NA	NA	NA	NA	NA	NA	NA	NA	NA	NA	NA	NA	NA	NA
Sugar maple	Acer saccharum	New Orleans	Louisiana	introduced	NewOrleans	NA	NA	NA	NA	NA	NA	NA	NA	NA	NA	NA	NA	NA	NA	NA	NA	NA	NA	NA	NA	NA	NA
Sugar maple	Acer saccharum	New Orleans	Louisiana	introduced	NewOrleans	NA	NA	NA	NA	NA	NA	NA	NA	NA	NA	NA	NA	NA	NA	NA	NA	NA	NA	NA	NA	NA	NA
Sugar maple	Acer saccharum	New Orleans	Louisiana	introduced	NewOrleans	NA	NA	NA	NA	NA	NA	NA	NA	NA	NA	NA	NA	NA	NA	NA	NA	NA	NA	NA	NA	NA	NA
Sugar maple	Acer saccharum	New Orleans	Louisiana	introduced	NewOrleans	NA	NA	NA	NA	NA	NA	NA	NA	NA	NA	NA	NA	NA	NA	NA	NA	NA	NA	NA	NA	NA	NA
Southern sugar maple	Acer saccharum	New Orleans	Louisiana	introduced	NewOrleans	NA	NA	NA	NA	NA	NA	NA	NA	NA	NA	NA	NA	NA	NA	NA	NA	NA	NA	NA	NA	NA	NA
Southern sugar maple	Acer saccharum	New Orleans	Louisiana	introduced	NewOrleans	NA	NA	NA	NA	NA	NA	NA	NA	NA	NA	NA	NA	NA	NA	NA	NA	NA	NA	NA	NA	NA	NA
Southern sugar maple	Acer saccharum	New Orleans	Louisiana	introduced	NewOrleans	NA	NA	NA	NA	NA	NA	NA	NA	NA	NA	NA	NA	NA	NA	NA	NA	NA	NA	NA	NA	NA	NA
Southern sugar maple	Acer saccharum	New Orleans	Louisiana	introduced	NewOrleans	NA	NA	NA	NA	NA	NA	NA	NA	NA	NA	NA	NA	NA	NA	NA	NA	NA	NA	NA	NA	NA	NA
Shantung maple purple blow maple	Acer truncatum	New Orleans	Louisiana	introduced	NewOrleans	NA	NA	NA	NA	NA	NA	NA	NA	NA	NA	NA	NA	NA	NA	NA	NA	NA	NA	NA	NA	NA	NA
Freeman maple	Acer freemanii	New Orleans	Louisiana	introduced	NewOrleans	NA	NA	NA	NA	NA	NA	NA	NA	NA	NA	NA	NA	NA	NA	NA	NA	NA	NA	NA	NA	NA	NA
Freeman maple	Acer freemanii	New Orleans	Louisiana	introduced	NewOrleans	NA	NA	NA	NA	NA	NA	NA	NA	NA	NA	NA	NA	NA	NA	NA	NA	NA	NA	NA	NA	NA	NA
Freeman maple	Acer freemanii	New Orleans	Louisiana	introduced	NewOrleans	NA	NA	NA	NA	NA	NA	NA	NA	NA	NA	NA	NA	NA	NA	NA	NA	NA	NA	NA	NA	NA	NA
Freeman maple	Acer freemanii	New Orleans	Louisiana	introduced	NewOrleans	NA	NA	NA	NA	NA	NA	NA	NA	NA	NA	NA	NA	NA	NA	NA	NA	NA	NA	NA	NA	NA	NA
Freeman maple	Acer freemanii	New Orleans	Louisiana	introduced	NewOrleans	NA	NA	NA	NA	NA	NA	NA	NA	NA	NA	NA	NA	NA	NA	NA	NA	NA	NA	NA	NA	NA	NA
Autumn blaze maple	Acer freemanii	New Orleans	Louisiana	introduced	NewOrleans	NA	NA	NA	NA	NA	NA	NA	NA	NA	NA	NA	NA	NA	NA	NA	NA	NA	NA	NA	NA	NA	NA
Red buckeye	Aesculus pavia	New Orleans	Louisiana	naturally_occurring	NewOrleans	NA	NA	NA	NA	NA	NA	NA	NA	NA	NA	NA	NA	NA	NA	NA	NA	NA	NA	NA	NA	NA	NA
Fern pine	Afrocarpus gracilior	New Orleans	Louisiana	introduced	NewOrleans	NA	NA	NA	NA	NA	NA	NA	NA	NA	NA	NA	NA	NA	NA	NA	NA	NA	NA	NA	NA	NA	NA
Fern pine	Afrocarpus gracilior	New Orleans	Louisiana	introduced	NewOrleans	NA	NA	NA	NA	NA	NA	NA	NA	NA	NA	NA	NA	NA	NA	NA	NA	NA	NA	NA	NA	NA	NA
Fern pine	Afrocarpus gracilior	New Orleans	Louisiana	introduced	NewOrleans	NA	NA	NA	NA	NA	NA	NA	NA	NA	NA	NA	NA	NA	NA	NA	NA	NA	NA	NA	NA	NA	NA
Fern pine	Afrocarpus gracilior	New Orleans	Louisiana	introduced	NewOrleans	NA	NA	NA	NA	NA	NA	NA	NA	NA	NA	NA	NA	NA	NA	NA	NA	NA	NA	NA	NA	NA	NA
Fern pine	Afrocarpus gracilior	New Orleans	Louisiana	introduced	NewOrleans	NA	NA	NA	NA	NA	NA	NA	NA	NA	NA	NA	NA	NA	NA	NA	NA	NA	NA	NA	NA	NA	NA
Fern pine	Afrocarpus gracilior	New Orleans	Louisiana	introduced	NewOrleans	NA	NA	NA	NA	NA	NA	NA	NA	NA	NA	NA	NA	NA	NA	NA	NA	NA	NA	NA	NA	NA	NA
Fern pine	Afrocarpus gracilior	New Orleans	Louisiana	introduced	NewOrleans	NA	NA	NA	NA	NA	NA	NA	NA	NA	NA	NA	NA	NA	NA	NA	NA	NA	NA	NA	NA	NA	NA
Fern pine	Afrocarpus gracilior	New Orleans	Louisiana	introduced	NewOrleans	NA	NA	NA	NA	NA	NA	NA	NA	NA	NA	NA	NA	NA	NA	NA	NA	NA	NA	NA	NA	NA	NA
Tree of heaven	Ailanthus altissima	New Orleans	Louisiana	introduced	NewOrleans	NA	NA	NA	NA	NA	NA	NA	NA	NA	NA	NA	NA	NA	NA	NA	NA	NA	NA	NA	NA	NA	NA
Tree of heaven	Ailanthus altissima	New Orleans	Louisiana	introduced	NewOrleans	NA	NA	NA	NA	NA	NA	NA	NA	NA	NA	NA	NA	NA	NA	NA	NA	NA	NA	NA	NA	NA	NA
Tree of heaven	Ailanthus altissima	New Orleans	Louisiana	introduced	NewOrleans	NA	NA	NA	NA	NA	NA	NA	NA	NA	NA	NA	NA	NA	NA	NA	NA	NA	NA	NA	NA	NA	NA
Tree of heaven	Ailanthus altissima	New Orleans	Louisiana	introduced	NewOrleans	NA	NA	NA	NA	NA	NA	NA	NA	NA	NA	NA	NA	NA	NA	NA	NA	NA	NA	NA	NA	NA	NA
Tree of heaven	Ailanthus altissima	New Orleans	Louisiana	introduced	NewOrleans	NA	NA	NA	NA	NA	NA	NA	NA	NA	NA	NA	NA	NA	NA	NA	NA	NA	NA	NA	NA	NA	NA
Tree of heaven	Ailanthus altissima	New Orleans	Louisiana	introduced	NewOrleans	NA	NA	NA	NA	NA	NA	NA	NA	NA	NA	NA	NA	NA	NA	NA	NA	NA	NA	NA	NA	NA	NA
Silk tree mimosa	Albizia julibrissin	New Orleans	Louisiana	introduced	NewOrleans	NA	NA	NA	NA	NA	NA	NA	NA	NA	NA	NA	NA	NA	NA	NA	NA	NA	NA	NA	NA	NA	NA
Silk tree mimosa	Albizia julibrissin	New Orleans	Louisiana	introduced	NewOrleans	NA	NA	NA	NA	NA	NA	NA	NA	NA	NA	NA	NA	NA	NA	NA	NA	NA	NA	NA	NA	NA	NA
Silk tree mimosa	Albizia julibrissin	New Orleans	Louisiana	introduced	NewOrleans	NA	NA	NA	NA	NA	NA	NA	NA	NA	NA	NA	NA	NA	NA	NA	NA	NA	NA	NA	NA	NA	NA
Silk tree mimosa	Albizia julibrissin	New Orleans	Louisiana	introduced	NewOrleans	NA	NA	NA	NA	NA	NA	NA	NA	NA	NA	NA	NA	NA	NA	NA	NA	NA	NA	NA	NA	NA	NA
Silk tree mimosa	Albizia julibrissin	New Orleans	Louisiana	introduced	NewOrleans	NA	NA	NA	NA	NA	NA	NA	NA	NA	NA	NA	NA	NA	NA	NA	NA	NA	NA	NA	NA	NA	NA
Silk tree mimosa	Albizia julibrissin	New Orleans	Louisiana	introduced	NewOrleans	NA	NA	NA	NA	NA	NA	NA	NA	NA	NA	NA	NA	NA	NA	NA	NA	NA	NA	NA	NA	NA	NA
Silk tree mimosa	Albizia julibrissin	New Orleans	Louisiana	introduced	NewOrleans	NA	NA	NA	NA	NA	NA	NA	NA	NA	NA	NA	NA	NA	NA	NA	NA	NA	NA	NA	NA	NA	NA
Silk tree mimosa	Albizia julibrissin	New Orleans	Louisiana	introduced	NewOrleans	NA	NA	NA	NA	NA	NA	NA	NA	NA	NA	NA	NA	NA	NA	NA	NA	NA	NA	NA	NA	NA	NA
Silk tree mimosa	Albizia julibrissin	New Orleans	Louisiana	introduced	NewOrleans	NA	NA	NA	NA	NA	NA	NA	NA	NA	NA	NA	NA	NA	NA	NA	NA	NA	NA	NA	NA	NA	NA
Silk tree mimosa	Albizia julibrissin	New Orleans	Louisiana	introduced	NewOrleans	NA	NA	NA	NA	NA	NA	NA	NA	NA	NA	NA	NA	NA	NA	NA	NA	NA	NA	NA	NA	NA	NA
Silk tree mimosa	Albizia julibrissin	New Orleans	Louisiana	introduced	NewOrleans	NA	NA	NA	NA	NA	NA	NA	NA	NA	NA	NA	NA	NA	NA	NA	NA	NA	NA	NA	NA	NA	NA
Silk tree mimosa	Albizia julibrissin	New Orleans	Louisiana	introduced	NewOrleans	NA	NA	NA	NA	NA	NA	NA	NA	NA	NA	NA	NA	NA	NA	NA	NA	NA	NA	NA	NA	NA	NA
Silk tree mimosa	Albizia julibrissin	New Orleans	Louisiana	introduced	NewOrleans	NA	NA	NA	NA	NA	NA	NA	NA	NA	NA	NA	NA	NA	NA	NA	NA	NA	NA	NA	NA	NA	NA
Silk tree mimosa	Albizia julibrissin	New Orleans	Louisiana	introduced	NewOrleans	NA	NA	NA	NA	NA	NA	NA	NA	NA	NA	NA	NA	NA	NA	NA	NA	NA	NA	NA	NA	NA	NA
Silk tree mimosa	Albizia julibrissin	New Orleans	Louisiana	introduced	NewOrleans	NA	NA	NA	NA	NA	NA	NA	NA	NA	NA	NA	NA	NA	NA	NA	NA	NA	NA	NA	NA	NA	NA
Silk tree mimosa	Albizia julibrissin	New Orleans	Louisiana	introduced	NewOrleans	NA	NA	NA	NA	NA	NA	NA	NA	NA	NA	NA	NA	NA	NA	NA	NA	NA	NA	NA	NA	NA	NA
Silk tree mimosa	Albizia julibrissin	New Orleans	Louisiana	introduced	NewOrleans	NA	NA	NA	NA	NA	NA	NA	NA	NA	NA	NA	NA	NA	NA	NA	NA	NA	NA	NA	NA	NA	NA
Silk tree mimosa	Albizia julibrissin	New Orleans	Louisiana	introduced	NewOrleans	NA	NA	NA	NA	NA	NA	NA	NA	NA	NA	NA	NA	NA	NA	NA	NA	NA	NA	NA	NA	NA	NA
Silk tree mimosa	Albizia julibrissin	New Orleans	Louisiana	introduced	NewOrleans	NA	NA	NA	NA	NA	NA	NA	NA	NA	NA	NA	NA	NA	NA	NA	NA	NA	NA	NA	NA	NA	NA
Silk tree mimosa	Albizia julibrissin	New Orleans	Louisiana	introduced	NewOrleans	NA	NA	NA	NA	NA	NA	NA	NA	NA	NA	NA	NA	NA	NA	NA	NA	NA	NA	NA	NA	NA	NA
Silk tree mimosa	Albizia julibrissin	New Orleans	Louisiana	introduced	NewOrleans	NA	NA	NA	NA	NA	NA	NA	NA	NA	NA	NA	NA	NA	NA	NA	NA	NA	NA	NA	NA	NA	NA
Silk tree mimosa	Albizia julibrissin	New Orleans	Louisiana	introduced	NewOrleans	NA	NA	NA	NA	NA	NA	NA	NA	NA	NA	NA	NA	NA	NA	NA	NA	NA	NA	NA	NA	NA	NA
Silk tree mimosa	Albizia julibrissin	New Orleans	Louisiana	introduced	NewOrleans	NA	NA	NA	NA	NA	NA	NA	NA	NA	NA	NA	NA	NA	NA	NA	NA	NA	NA	NA	NA	NA	NA
Silk tree mimosa	Albizia julibrissin	New Orleans	Louisiana	introduced	NewOrleans	NA	NA	NA	NA	NA	NA	NA	NA	NA	NA	NA	NA	NA	NA	NA	NA	NA	NA	NA	NA	NA	NA
Silk tree mimosa	Albizia julibrissin	New Orleans	Louisiana	introduced	NewOrleans	NA	NA	NA	NA	NA	NA	NA	NA	NA	NA	NA	NA	NA	NA	NA	NA	NA	NA	NA	NA	NA	NA
Silk tree mimosa	Albizia julibrissin	New Orleans	Louisiana	introduced	NewOrleans	NA	NA	NA	NA	NA	NA	NA	NA	NA	NA	NA	NA	NA	NA	NA	NA	NA	NA	NA	NA	NA	NA
Silk tree mimosa	Albizia julibrissin	New Orleans	Louisiana	introduced	NewOrleans	NA	NA	NA	NA	NA	NA	NA	NA	NA	NA	NA	NA	NA	NA	NA	NA	NA	NA	NA	NA	NA	NA
Silk tree mimosa	Albizia julibrissin	New Orleans	Louisiana	introduced	NewOrleans	NA	NA	NA	NA	NA	NA	NA	NA	NA	NA	NA	NA	NA	NA	NA	NA	NA	NA	NA	NA	NA	NA
Silk tree mimosa	Albizia julibrissin	New Orleans	Louisiana	introduced	NewOrleans	NA	NA	NA	NA	NA	NA	NA	NA	NA	NA	NA	NA	NA	NA	NA	NA	NA	NA	NA	NA	NA	NA
Silk tree mimosa	Albizia julibrissin	New Orleans	Louisiana	introduced	NewOrleans	NA	NA	NA	NA	NA	NA	NA	NA	NA	NA	NA	NA	NA	NA	NA	NA	NA	NA	NA	NA	NA	NA
White alder	Alnus rhombifolia	New Orleans	Louisiana	introduced	NewOrleans	NA	NA	NA	NA	NA	NA	NA	NA	NA	NA	NA	NA	NA	NA	NA	NA	NA	NA	NA	NA	NA	NA
Dwarf apple	Angophora hispida	New Orleans	Louisiana	introduced	NewOrleans	NA	NA	NA	NA	NA	NA	NA	NA	NA	NA	NA	NA	NA	NA	NA	NA	NA	NA	NA	NA	NA	NA
Coolabah apple	Angophora melanoxylon	New Orleans	Louisiana	introduced	NewOrleans	NA	NA	NA	NA	NA	NA	NA	NA	NA	NA	NA	NA	NA	NA	NA	NA	NA	NA	NA	NA	NA	NA
Coolabah apple	Angophora melanoxylon	New Orleans	Louisiana	introduced	NewOrleans	NA	NA	NA	NA	NA	NA	NA	NA	NA	NA	NA	NA	NA	NA	NA	NA	NA	NA	NA	NA	NA	NA
Star pine	Araucaria columnaris	New Orleans	Louisiana	introduced	NewOrleans	NA	NA	NA	NA	NA	NA	NA	NA	NA	NA	NA	NA	NA	NA	NA	NA	NA	NA	NA	NA	NA	NA
Star pine	Araucaria columnaris	New Orleans	Louisiana	introduced	NewOrleans	NA	NA	NA	NA	NA	NA	NA	NA	NA	NA	NA	NA	NA	NA	NA	NA	NA	NA	NA	NA	NA	NA
Star pine	Araucaria columnaris	New Orleans	Louisiana	introduced	NewOrleans	NA	NA	NA	NA	NA	NA	NA	NA	NA	NA	NA	NA	NA	NA	NA	NA	NA	NA	NA	NA	NA	NA
Star pine	Araucaria columnaris	New Orleans	Louisiana	introduced	NewOrleans	NA	NA	NA	NA	NA	NA	NA	NA	NA	NA	NA	NA	NA	NA	NA	NA	NA	NA	NA	NA	NA	NA
Star pine	Araucaria columnaris	New Orleans	Louisiana	introduced	NewOrleans	NA	NA	NA	NA	NA	NA	NA	NA	NA	NA	NA	NA	NA	NA	NA	NA	NA	NA	NA	NA	NA	NA
Star pine	Araucaria columnaris	New Orleans	Louisiana	introduced	NewOrleans	NA	NA	NA	NA	NA	NA	NA	NA	NA	NA	NA	NA	NA	NA	NA	NA	NA	NA	NA	NA	NA	NA
Star pine	Araucaria columnaris	New Orleans	Louisiana	introduced	NewOrleans	NA	NA	NA	NA	NA	NA	NA	NA	NA	NA	NA	NA	NA	NA	NA	NA	NA	NA	NA	NA	NA	NA
Star pine	Araucaria columnaris	New Orleans	Louisiana	introduced	NewOrleans	NA	NA	NA	NA	NA	NA	NA	NA	NA	NA	NA	NA	NA	NA	NA	NA	NA	NA	NA	NA	NA	NA
Star pine	Araucaria columnaris	New Orleans	Louisiana	introduced	NewOrleans	NA	NA	NA	NA	NA	NA	NA	NA	NA	NA	NA	NA	NA	NA	NA	NA	NA	NA	NA	NA	NA	NA
Star pine	Araucaria columnaris	New Orleans	Louisiana	introduced	NewOrleans	NA	NA	NA	NA	NA	NA	NA	NA	NA	NA	NA	NA	NA	NA	NA	NA	NA	NA	NA	NA	NA	NA
Star pine	Araucaria columnaris	New Orleans	Louisiana	introduced	NewOrleans	NA	NA	NA	NA	NA	NA	NA	NA	NA	NA	NA	NA	NA	NA	NA	NA	NA	NA	NA	NA	NA	NA
Star pine	Araucaria columnaris	New Orleans	Louisiana	introduced	NewOrleans	NA	NA	NA	NA	NA	NA	NA	NA	NA	NA	NA	NA	NA	NA	NA	NA	NA	NA	NA	NA	NA	NA
Star pine	Araucaria columnaris	New Orleans	Louisiana	introduced	NewOrleans	NA	NA	NA	NA	NA	NA	NA	NA	NA	NA	NA	NA	NA	NA	NA	NA	NA	NA	NA	NA	NA	NA
Star pine	Araucaria columnaris	New Orleans	Louisiana	introduced	NewOrleans	NA	NA	NA	NA	NA	NA	NA	NA	NA	NA	NA	NA	NA	NA	NA	NA	NA	NA	NA	NA	NA	NA
Star pine	Araucaria columnaris	New Orleans	Louisiana	introduced	NewOrleans	NA	NA	NA	NA	NA	NA	NA	NA	NA	NA	NA	NA	NA	NA	NA	NA	NA	NA	NA	NA	NA	NA
Star pine	Araucaria columnaris	New Orleans	Louisiana	introduced	NewOrleans	NA	NA	NA	NA	NA	NA	NA	NA	NA	NA	NA	NA	NA	NA	NA	NA	NA	NA	NA	NA	NA	NA
Star pine	Araucaria columnaris	New Orleans	Louisiana	introduced	NewOrleans	NA	NA	NA	NA	NA	NA	NA	NA	NA	NA	NA	NA	NA	NA	NA	NA	NA	NA	NA	NA	NA	NA
Star pine	Araucaria columnaris	New Orleans	Louisiana	introduced	NewOrleans	NA	NA	NA	NA	NA	NA	NA	NA	NA	NA	NA	NA	NA	NA	NA	NA	NA	NA	NA	NA	NA	NA
Star pine	Araucaria columnaris	New Orleans	Louisiana	introduced	NewOrleans	NA	NA	NA	NA	NA	NA	NA	NA	NA	NA	NA	NA	NA	NA	NA	NA	NA	NA	NA	NA	NA	NA
Star pine	Araucaria columnaris	New Orleans	Louisiana	introduced	NewOrleans	NA	NA	NA	NA	NA	NA	NA	NA	NA	NA	NA	NA	NA	NA	NA	NA	NA	NA	NA	NA	NA	NA
Star pine	Araucaria columnaris	New Orleans	Louisiana	introduced	NewOrleans	NA	NA	NA	NA	NA	NA	NA	NA	NA	NA	NA	NA	NA	NA	NA	NA	NA	NA	NA	NA	NA	NA
Star pine	Araucaria columnaris	New Orleans	Louisiana	introduced	NewOrleans	NA	NA	NA	NA	NA	NA	NA	NA	NA	NA	NA	NA	NA	NA	NA	NA	NA	NA	NA	NA	NA	NA
Strawberry tree	Arbutus unedo	New Orleans	Louisiana	introduced	NewOrleans	NA	NA	NA	NA	NA	NA	NA	NA	NA	NA	NA	NA	NA	NA	NA	NA	NA	NA	NA	NA	NA	NA
Alexandra palm	Archontophoenix alexandrae	New Orleans	Louisiana	introduced	NewOrleans	NA	NA	NA	NA	NA	NA	NA	NA	NA	NA	NA	NA	NA	NA	NA	NA	NA	NA	NA	NA	NA	NA
Alexandra palm	Archontophoenix alexandrae	New Orleans	Louisiana	introduced	NewOrleans	NA	NA	NA	NA	NA	NA	NA	NA	NA	NA	NA	NA	NA	NA	NA	NA	NA	NA	NA	NA	NA	NA
Alexandra palm	Archontophoenix alexandrae	New Orleans	Louisiana	introduced	NewOrleans	NA	NA	NA	NA	NA	NA	NA	NA	NA	NA	NA	NA	NA	NA	NA	NA	NA	NA	NA	NA	NA	NA
Pawpaw	Asimina triloba	New Orleans	Louisiana	naturally_occurring	NewOrleans	NA	NA	NA	NA	NA	NA	NA	NA	NA	NA	NA	NA	NA	NA	NA	NA	NA	NA	NA	NA	NA	NA
Starfruit	Averrhoa carambola	New Orleans	Louisiana	introduced	NewOrleans	NA	NA	NA	NA	NA	NA	NA	NA	NA	NA	NA	NA	NA	NA	NA	NA	NA	NA	NA	NA	NA	NA
Neem	Azadirachta indica	New Orleans	Louisiana	introduced	NewOrleans	NA	NA	NA	NA	NA	NA	NA	NA	NA	NA	NA	NA	NA	NA	NA	NA	NA	NA	NA	NA	NA	NA
Sea myrtle	Baccharis halimifolia	New Orleans	Louisiana	naturally_occurring	NewOrleans	NA	NA	NA	NA	NA	NA	NA	NA	NA	NA	NA	NA	NA	NA	NA	NA	NA	NA	NA	NA	NA	NA
Sea myrtle	Baccharis halimifolia	New Orleans	Louisiana	naturally_occurring	NewOrleans	NA	NA	NA	NA	NA	NA	NA	NA	NA	NA	NA	NA	NA	NA	NA	NA	NA	NA	NA	NA	NA	NA
Sea myrtle	Baccharis halimifolia	New Orleans	Louisiana	naturally_occurring	NewOrleans	NA	NA	NA	NA	NA	NA	NA	NA	NA	NA	NA	NA	NA	NA	NA	NA	NA	NA	NA	NA	NA	NA
Sea myrtle	Baccharis halimifolia	New Orleans	Louisiana	naturally_occurring	NewOrleans	NA	NA	NA	NA	NA	NA	NA	NA	NA	NA	NA	NA	NA	NA	NA	NA	NA	NA	NA	NA	NA	NA
Sea myrtle	Baccharis halimifolia	New Orleans	Louisiana	naturally_occurring	NewOrleans	NA	NA	NA	NA	NA	NA	NA	NA	NA	NA	NA	NA	NA	NA	NA	NA	NA	NA	NA	NA	NA	NA
Sea myrtle	Baccharis halimifolia	New Orleans	Louisiana	naturally_occurring	NewOrleans	NA	NA	NA	NA	NA	NA	NA	NA	NA	NA	NA	NA	NA	NA	NA	NA	NA	NA	NA	NA	NA	NA
Sea myrtle	Baccharis halimifolia	New Orleans	Louisiana	naturally_occurring	NewOrleans	NA	NA	NA	NA	NA	NA	NA	NA	NA	NA	NA	NA	NA	NA	NA	NA	NA	NA	NA	NA	NA	NA
Sea myrtle	Baccharis halimifolia	New Orleans	Louisiana	naturally_occurring	NewOrleans	NA	NA	NA	NA	NA	NA	NA	NA	NA	NA	NA	NA	NA	NA	NA	NA	NA	NA	NA	NA	NA	NA
Sea myrtle	Baccharis halimifolia	New Orleans	Louisiana	naturally_occurring	NewOrleans	NA	NA	NA	NA	NA	NA	NA	NA	NA	NA	NA	NA	NA	NA	NA	NA	NA	NA	NA	NA	NA	NA
Sea myrtle	Baccharis halimifolia	New Orleans	Louisiana	naturally_occurring	NewOrleans	NA	NA	NA	NA	NA	NA	NA	NA	NA	NA	NA	NA	NA	NA	NA	NA	NA	NA	NA	NA	NA	NA
Sea myrtle	Baccharis halimifolia	New Orleans	Louisiana	naturally_occurring	NewOrleans	NA	NA	NA	NA	NA	NA	NA	NA	NA	NA	NA	NA	NA	NA	NA	NA	NA	NA	NA	NA	NA	NA
Sea myrtle	Baccharis halimifolia	New Orleans	Louisiana	naturally_occurring	NewOrleans	NA	NA	NA	NA	NA	NA	NA	NA	NA	NA	NA	NA	NA	NA	NA	NA	NA	NA	NA	NA	NA	NA
Sea myrtle	Baccharis halimifolia	New Orleans	Louisiana	naturally_occurring	NewOrleans	NA	NA	NA	NA	NA	NA	NA	NA	NA	NA	NA	NA	NA	NA	NA	NA	NA	NA	NA	NA	NA	NA
Bamboo species	Bambusa	New Orleans	Louisiana	no_info	NewOrleans	NA	NA	NA	NA	NA	NA	NA	NA	NA	NA	NA	NA	NA	NA	NA	NA	NA	NA	NA	NA	NA	NA
Bamboo species	Bambusa	New Orleans	Louisiana	no_info	NewOrleans	NA	NA	NA	NA	NA	NA	NA	NA	NA	NA	NA	NA	NA	NA	NA	NA	NA	NA	NA	NA	NA	NA
Bamboo species	Bambusa	New Orleans	Louisiana	no_info	NewOrleans	NA	NA	NA	NA	NA	NA	NA	NA	NA	NA	NA	NA	NA	NA	NA	NA	NA	NA	NA	NA	NA	NA
Bamboo species	Bambusa	New Orleans	Louisiana	no_info	NewOrleans	NA	NA	NA	NA	NA	NA	NA	NA	NA	NA	NA	NA	NA	NA	NA	NA	NA	NA	NA	NA	NA	NA
Bamboo species	Bambusa	New Orleans	Louisiana	no_info	NewOrleans	NA	NA	NA	NA	NA	NA	NA	NA	NA	NA	NA	NA	NA	NA	NA	NA	NA	NA	NA	NA	NA	NA
Bamboo species	Bambusa	New Orleans	Louisiana	no_info	NewOrleans	NA	NA	NA	NA	NA	NA	NA	NA	NA	NA	NA	NA	NA	NA	NA	NA	NA	NA	NA	NA	NA	NA
Bamboo species	Bambusa	New Orleans	Louisiana	no_info	NewOrleans	NA	NA	NA	NA	NA	NA	NA	NA	NA	NA	NA	NA	NA	NA	NA	NA	NA	NA	NA	NA	NA	NA
Bamboo species	Bambusa	New Orleans	Louisiana	no_info	NewOrleans	NA	NA	NA	NA	NA	NA	NA	NA	NA	NA	NA	NA	NA	NA	NA	NA	NA	NA	NA	NA	NA	NA
Bamboo species	Bambusa	New Orleans	Louisiana	no_info	NewOrleans	NA	NA	NA	NA	NA	NA	NA	NA	NA	NA	NA	NA	NA	NA	NA	NA	NA	NA	NA	NA	NA	NA
Bamboo species	Bambusa	New Orleans	Louisiana	no_info	NewOrleans	NA	NA	NA	NA	NA	NA	NA	NA	NA	NA	NA	NA	NA	NA	NA	NA	NA	NA	NA	NA	NA	NA
Bamboo species	Bambusa	New Orleans	Louisiana	no_info	NewOrleans	NA	NA	NA	NA	NA	NA	NA	NA	NA	NA	NA	NA	NA	NA	NA	NA	NA	NA	NA	NA	NA	NA
Purple orchid tree	Bauhinia variegata	New Orleans	Louisiana	introduced	NewOrleans	NA	NA	NA	NA	NA	NA	NA	NA	NA	NA	NA	NA	NA	NA	NA	NA	NA	NA	NA	NA	NA	NA
Purple orchid tree	Bauhinia variegata	New Orleans	Louisiana	introduced	NewOrleans	NA	NA	NA	NA	NA	NA	NA	NA	NA	NA	NA	NA	NA	NA	NA	NA	NA	NA	NA	NA	NA	NA
Purple orchid tree	Bauhinia variegata	New Orleans	Louisiana	introduced	NewOrleans	NA	NA	NA	NA	NA	NA	NA	NA	NA	NA	NA	NA	NA	NA	NA	NA	NA	NA	NA	NA	NA	NA
Purple orchid tree	Bauhinia variegata	New Orleans	Louisiana	introduced	NewOrleans	NA	NA	NA	NA	NA	NA	NA	NA	NA	NA	NA	NA	NA	NA	NA	NA	NA	NA	NA	NA	NA	NA
Purple orchid tree	Bauhinia variegata	New Orleans	Louisiana	introduced	NewOrleans	NA	NA	NA	NA	NA	NA	NA	NA	NA	NA	NA	NA	NA	NA	NA	NA	NA	NA	NA	NA	NA	NA
Purple orchid tree	Bauhinia variegata	New Orleans	Louisiana	introduced	NewOrleans	NA	NA	NA	NA	NA	NA	NA	NA	NA	NA	NA	NA	NA	NA	NA	NA	NA	NA	NA	NA	NA	NA
Purple orchid tree	Bauhinia variegata	New Orleans	Louisiana	introduced	NewOrleans	NA	NA	NA	NA	NA	NA	NA	NA	NA	NA	NA	NA	NA	NA	NA	NA	NA	NA	NA	NA	NA	NA
Purple orchid tree	Bauhinia variegata	New Orleans	Louisiana	introduced	NewOrleans	NA	NA	NA	NA	NA	NA	NA	NA	NA	NA	NA	NA	NA	NA	NA	NA	NA	NA	NA	NA	NA	NA
Purple orchid tree	Bauhinia variegata	New Orleans	Louisiana	introduced	NewOrleans	NA	NA	NA	NA	NA	NA	NA	NA	NA	NA	NA	NA	NA	NA	NA	NA	NA	NA	NA	NA	NA	NA
Purple orchid tree	Bauhinia variegata	New Orleans	Louisiana	introduced	NewOrleans	NA	NA	NA	NA	NA	NA	NA	NA	NA	NA	NA	NA	NA	NA	NA	NA	NA	NA	NA	NA	NA	NA
Purple orchid tree	Bauhinia variegata	New Orleans	Louisiana	introduced	NewOrleans	NA	NA	NA	NA	NA	NA	NA	NA	NA	NA	NA	NA	NA	NA	NA	NA	NA	NA	NA	NA	NA	NA
Purple orchid tree	Bauhinia variegata	New Orleans	Louisiana	introduced	NewOrleans	NA	NA	NA	NA	NA	NA	NA	NA	NA	NA	NA	NA	NA	NA	NA	NA	NA	NA	NA	NA	NA	NA
Purple orchid tree	Bauhinia variegata	New Orleans	Louisiana	introduced	NewOrleans	NA	NA	NA	NA	NA	NA	NA	NA	NA	NA	NA	NA	NA	NA	NA	NA	NA	NA	NA	NA	NA	NA
Purple orchid tree	Bauhinia variegata	New Orleans	Louisiana	introduced	NewOrleans	NA	NA	NA	NA	NA	NA	NA	NA	NA	NA	NA	NA	NA	NA	NA	NA	NA	NA	NA	NA	NA	NA
Purple orchid tree	Bauhinia variegata	New Orleans	Louisiana	introduced	NewOrleans	NA	NA	NA	NA	NA	NA	NA	NA	NA	NA	NA	NA	NA	NA	NA	NA	NA	NA	NA	NA	NA	NA
Purple orchid tree	Bauhinia variegata	New Orleans	Louisiana	introduced	NewOrleans	NA	NA	NA	NA	NA	NA	NA	NA	NA	NA	NA	NA	NA	NA	NA	NA	NA	NA	NA	NA	NA	NA
Purple orchid tree	Bauhinia variegata	New Orleans	Louisiana	introduced	NewOrleans	NA	NA	NA	NA	NA	NA	NA	NA	NA	NA	NA	NA	NA	NA	NA	NA	NA	NA	NA	NA	NA	NA
Purple orchid tree	Bauhinia variegata	New Orleans	Louisiana	introduced	NewOrleans	NA	NA	NA	NA	NA	NA	NA	NA	NA	NA	NA	NA	NA	NA	NA	NA	NA	NA	NA	NA	NA	NA
Purple orchid tree	Bauhinia variegata	New Orleans	Louisiana	introduced	NewOrleans	NA	NA	NA	NA	NA	NA	NA	NA	NA	NA	NA	NA	NA	NA	NA	NA	NA	NA	NA	NA	NA	NA
Purple orchid tree	Bauhinia variegata	New Orleans	Louisiana	introduced	NewOrleans	NA	NA	NA	NA	NA	NA	NA	NA	NA	NA	NA	NA	NA	NA	NA	NA	NA	NA	NA	NA	NA	NA
Purple orchid tree	Bauhinia variegata	New Orleans	Louisiana	introduced	NewOrleans	NA	NA	NA	NA	NA	NA	NA	NA	NA	NA	NA	NA	NA	NA	NA	NA	NA	NA	NA	NA	NA	NA
Purple orchid tree	Bauhinia variegata	New Orleans	Louisiana	introduced	NewOrleans	NA	NA	NA	NA	NA	NA	NA	NA	NA	NA	NA	NA	NA	NA	NA	NA	NA	NA	NA	NA	NA	NA
Purple orchid tree	Bauhinia variegata	New Orleans	Louisiana	introduced	NewOrleans	NA	NA	NA	NA	NA	NA	NA	NA	NA	NA	NA	NA	NA	NA	NA	NA	NA	NA	NA	NA	NA	NA
Purple orchid tree	Bauhinia variegata	New Orleans	Louisiana	introduced	NewOrleans	NA	NA	NA	NA	NA	NA	NA	NA	NA	NA	NA	NA	NA	NA	NA	NA	NA	NA	NA	NA	NA	NA
Purple orchid tree	Bauhinia variegata	New Orleans	Louisiana	introduced	NewOrleans	NA	NA	NA	NA	NA	NA	NA	NA	NA	NA	NA	NA	NA	NA	NA	NA	NA	NA	NA	NA	NA	NA
Purple orchid tree	Bauhinia variegata	New Orleans	Louisiana	introduced	NewOrleans	NA	NA	NA	NA	NA	NA	NA	NA	NA	NA	NA	NA	NA	NA	NA	NA	NA	NA	NA	NA	NA	NA
Purple orchid tree	Bauhinia variegata	New Orleans	Louisiana	introduced	NewOrleans	NA	NA	NA	NA	NA	NA	NA	NA	NA	NA	NA	NA	NA	NA	NA	NA	NA	NA	NA	NA	NA	NA
Purple orchid tree	Bauhinia variegata	New Orleans	Louisiana	introduced	NewOrleans	NA	NA	NA	NA	NA	NA	NA	NA	NA	NA	NA	NA	NA	NA	NA	NA	NA	NA	NA	NA	NA	NA
Purple orchid tree	Bauhinia variegata	New Orleans	Louisiana	introduced	NewOrleans	NA	NA	NA	NA	NA	NA	NA	NA	NA	NA	NA	NA	NA	NA	NA	NA	NA	NA	NA	NA	NA	NA
Purple orchid tree	Bauhinia variegata	New Orleans	Louisiana	introduced	NewOrleans	NA	NA	NA	NA	NA	NA	NA	NA	NA	NA	NA	NA	NA	NA	NA	NA	NA	NA	NA	NA	NA	NA
Purple orchid tree	Bauhinia variegata	New Orleans	Louisiana	introduced	NewOrleans	NA	NA	NA	NA	NA	NA	NA	NA	NA	NA	NA	NA	NA	NA	NA	NA	NA	NA	NA	NA	NA	NA
Purple orchid tree	Bauhinia variegata	New Orleans	Louisiana	introduced	NewOrleans	NA	NA	NA	NA	NA	NA	NA	NA	NA	NA	NA	NA	NA	NA	NA	NA	NA	NA	NA	NA	NA	NA
Purple orchid tree	Bauhinia variegata	New Orleans	Louisiana	introduced	NewOrleans	NA	NA	NA	NA	NA	NA	NA	NA	NA	NA	NA	NA	NA	NA	NA	NA	NA	NA	NA	NA	NA	NA
Purple orchid tree	Bauhinia variegata	New Orleans	Louisiana	introduced	NewOrleans	NA	NA	NA	NA	NA	NA	NA	NA	NA	NA	NA	NA	NA	NA	NA	NA	NA	NA	NA	NA	NA	NA
Purple orchid tree	Bauhinia variegata	New Orleans	Louisiana	introduced	NewOrleans	NA	NA	NA	NA	NA	NA	NA	NA	NA	NA	NA	NA	NA	NA	NA	NA	NA	NA	NA	NA	NA	NA
Purple orchid tree	Bauhinia variegata	New Orleans	Louisiana	introduced	NewOrleans	NA	NA	NA	NA	NA	NA	NA	NA	NA	NA	NA	NA	NA	NA	NA	NA	NA	NA	NA	NA	NA	NA
Purple orchid tree	Bauhinia variegata	New Orleans	Louisiana	introduced	NewOrleans	NA	NA	NA	NA	NA	NA	NA	NA	NA	NA	NA	NA	NA	NA	NA	NA	NA	NA	NA	NA	NA	NA
Purple orchid tree	Bauhinia variegata	New Orleans	Louisiana	introduced	NewOrleans	NA	NA	NA	NA	NA	NA	NA	NA	NA	NA	NA	NA	NA	NA	NA	NA	NA	NA	NA	NA	NA	NA
Purple orchid tree	Bauhinia variegata	New Orleans	Louisiana	introduced	NewOrleans	NA	NA	NA	NA	NA	NA	NA	NA	NA	NA	NA	NA	NA	NA	NA	NA	NA	NA	NA	NA	NA	NA
Purple orchid tree	Bauhinia variegata	New Orleans	Louisiana	introduced	NewOrleans	NA	NA	NA	NA	NA	NA	NA	NA	NA	NA	NA	NA	NA	NA	NA	NA	NA	NA	NA	NA	NA	NA
Purple orchid tree	Bauhinia variegata	New Orleans	Louisiana	introduced	NewOrleans	NA	NA	NA	NA	NA	NA	NA	NA	NA	NA	NA	NA	NA	NA	NA	NA	NA	NA	NA	NA	NA	NA
Purple orchid tree	Bauhinia variegata	New Orleans	Louisiana	introduced	NewOrleans	NA	NA	NA	NA	NA	NA	NA	NA	NA	NA	NA	NA	NA	NA	NA	NA	NA	NA	NA	NA	NA	NA
Purple orchid tree	Bauhinia variegata	New Orleans	Louisiana	introduced	NewOrleans	NA	NA	NA	NA	NA	NA	NA	NA	NA	NA	NA	NA	NA	NA	NA	NA	NA	NA	NA	NA	NA	NA
Purple orchid tree	Bauhinia variegata	New Orleans	Louisiana	introduced	NewOrleans	NA	NA	NA	NA	NA	NA	NA	NA	NA	NA	NA	NA	NA	NA	NA	NA	NA	NA	NA	NA	NA	NA
Purple orchid tree	Bauhinia variegata	New Orleans	Louisiana	introduced	NewOrleans	NA	NA	NA	NA	NA	NA	NA	NA	NA	NA	NA	NA	NA	NA	NA	NA	NA	NA	NA	NA	NA	NA
Purple orchid tree	Bauhinia variegata	New Orleans	Louisiana	introduced	NewOrleans	NA	NA	NA	NA	NA	NA	NA	NA	NA	NA	NA	NA	NA	NA	NA	NA	NA	NA	NA	NA	NA	NA
Purple orchid tree	Bauhinia variegata	New Orleans	Louisiana	introduced	NewOrleans	NA	NA	NA	NA	NA	NA	NA	NA	NA	NA	NA	NA	NA	NA	NA	NA	NA	NA	NA	NA	NA	NA
Purple orchid tree	Bauhinia variegata	New Orleans	Louisiana	introduced	NewOrleans	NA	NA	NA	NA	NA	NA	NA	NA	NA	NA	NA	NA	NA	NA	NA	NA	NA	NA	NA	NA	NA	NA
Purple orchid tree	Bauhinia variegata	New Orleans	Louisiana	introduced	NewOrleans	NA	NA	NA	NA	NA	NA	NA	NA	NA	NA	NA	NA	NA	NA	NA	NA	NA	NA	NA	NA	NA	NA
Purple orchid tree	Bauhinia variegata	New Orleans	Louisiana	introduced	NewOrleans	NA	NA	NA	NA	NA	NA	NA	NA	NA	NA	NA	NA	NA	NA	NA	NA	NA	NA	NA	NA	NA	NA
Purple orchid tree	Bauhinia variegata	New Orleans	Louisiana	introduced	NewOrleans	NA	NA	NA	NA	NA	NA	NA	NA	NA	NA	NA	NA	NA	NA	NA	NA	NA	NA	NA	NA	NA	NA
Purple orchid tree	Bauhinia variegata	New Orleans	Louisiana	introduced	NewOrleans	NA	NA	NA	NA	NA	NA	NA	NA	NA	NA	NA	NA	NA	NA	NA	NA	NA	NA	NA	NA	NA	NA
Purple orchid tree	Bauhinia variegata	New Orleans	Louisiana	introduced	NewOrleans	NA	NA	NA	NA	NA	NA	NA	NA	NA	NA	NA	NA	NA	NA	NA	NA	NA	NA	NA	NA	NA	NA
Purple orchid tree	Bauhinia variegata	New Orleans	Louisiana	introduced	NewOrleans	NA	NA	NA	NA	NA	NA	NA	NA	NA	NA	NA	NA	NA	NA	NA	NA	NA	NA	NA	NA	NA	NA
White orchid tree	Bauhinia variegata	New Orleans	Louisiana	introduced	NewOrleans	NA	NA	NA	NA	NA	NA	NA	NA	NA	NA	NA	NA	NA	NA	NA	NA	NA	NA	NA	NA	NA	NA
White orchid tree	Bauhinia variegata	New Orleans	Louisiana	introduced	NewOrleans	NA	NA	NA	NA	NA	NA	NA	NA	NA	NA	NA	NA	NA	NA	NA	NA	NA	NA	NA	NA	NA	NA
River birch	Betula nigra	New Orleans	Louisiana	naturally_occurring	NewOrleans	NA	NA	NA	NA	NA	NA	NA	NA	NA	NA	NA	NA	NA	NA	NA	NA	NA	NA	NA	NA	NA	NA
River birch	Betula nigra	New Orleans	Louisiana	naturally_occurring	NewOrleans	NA	NA	NA	NA	NA	NA	NA	NA	NA	NA	NA	NA	NA	NA	NA	NA	NA	NA	NA	NA	NA	NA
River birch	Betula nigra	New Orleans	Louisiana	naturally_occurring	NewOrleans	NA	NA	NA	NA	NA	NA	NA	NA	NA	NA	NA	NA	NA	NA	NA	NA	NA	NA	NA	NA	NA	NA
River birch	Betula nigra	New Orleans	Louisiana	naturally_occurring	NewOrleans	NA	NA	NA	NA	NA	NA	NA	NA	NA	NA	NA	NA	NA	NA	NA	NA	NA	NA	NA	NA	NA	NA
River birch	Betula nigra	New Orleans	Louisiana	naturally_occurring	NewOrleans	NA	NA	NA	NA	NA	NA	NA	NA	NA	NA	NA	NA	NA	NA	NA	NA	NA	NA	NA	NA	NA	NA
River birch	Betula nigra	New Orleans	Louisiana	naturally_occurring	NewOrleans	NA	NA	NA	NA	NA	NA	NA	NA	NA	NA	NA	NA	NA	NA	NA	NA	NA	NA	NA	NA	NA	NA
River birch	Betula nigra	New Orleans	Louisiana	naturally_occurring	NewOrleans	NA	NA	NA	NA	NA	NA	NA	NA	NA	NA	NA	NA	NA	NA	NA	NA	NA	NA	NA	NA	NA	NA
River birch	Betula nigra	New Orleans	Louisiana	naturally_occurring	NewOrleans	NA	NA	NA	NA	NA	NA	NA	NA	NA	NA	NA	NA	NA	NA	NA	NA	NA	NA	NA	NA	NA	NA
River birch	Betula nigra	New Orleans	Louisiana	naturally_occurring	NewOrleans	NA	NA	NA	NA	NA	NA	NA	NA	NA	NA	NA	NA	NA	NA	NA	NA	NA	NA	NA	NA	NA	NA
River birch	Betula nigra	New Orleans	Louisiana	naturally_occurring	NewOrleans	NA	NA	NA	NA	NA	NA	NA	NA	NA	NA	NA	NA	NA	NA	NA	NA	NA	NA	NA	NA	NA	NA
River birch	Betula nigra	New Orleans	Louisiana	naturally_occurring	NewOrleans	NA	NA	NA	NA	NA	NA	NA	NA	NA	NA	NA	NA	NA	NA	NA	NA	NA	NA	NA	NA	NA	NA
River birch	Betula nigra	New Orleans	Louisiana	naturally_occurring	NewOrleans	NA	NA	NA	NA	NA	NA	NA	NA	NA	NA	NA	NA	NA	NA	NA	NA	NA	NA	NA	NA	NA	NA
River birch	Betula nigra	New Orleans	Louisiana	naturally_occurring	NewOrleans	NA	NA	NA	NA	NA	NA	NA	NA	NA	NA	NA	NA	NA	NA	NA	NA	NA	NA	NA	NA	NA	NA
River birch	Betula nigra	New Orleans	Louisiana	naturally_occurring	NewOrleans	NA	NA	NA	NA	NA	NA	NA	NA	NA	NA	NA	NA	NA	NA	NA	NA	NA	NA	NA	NA	NA	NA
River birch	Betula nigra	New Orleans	Louisiana	naturally_occurring	NewOrleans	NA	NA	NA	NA	NA	NA	NA	NA	NA	NA	NA	NA	NA	NA	NA	NA	NA	NA	NA	NA	NA	NA
River birch	Betula nigra	New Orleans	Louisiana	naturally_occurring	NewOrleans	NA	NA	NA	NA	NA	NA	NA	NA	NA	NA	NA	NA	NA	NA	NA	NA	NA	NA	NA	NA	NA	NA
River birch	Betula nigra	New Orleans	Louisiana	naturally_occurring	NewOrleans	NA	NA	NA	NA	NA	NA	NA	NA	NA	NA	NA	NA	NA	NA	NA	NA	NA	NA	NA	NA	NA	NA
River birch	Betula nigra	New Orleans	Louisiana	naturally_occurring	NewOrleans	NA	NA	NA	NA	NA	NA	NA	NA	NA	NA	NA	NA	NA	NA	NA	NA	NA	NA	NA	NA	NA	NA
River birch	Betula nigra	New Orleans	Louisiana	naturally_occurring	NewOrleans	NA	NA	NA	NA	NA	NA	NA	NA	NA	NA	NA	NA	NA	NA	NA	NA	NA	NA	NA	NA	NA	NA
River birch	Betula nigra	New Orleans	Louisiana	naturally_occurring	NewOrleans	NA	NA	NA	NA	NA	NA	NA	NA	NA	NA	NA	NA	NA	NA	NA	NA	NA	NA	NA	NA	NA	NA
River birch	Betula nigra	New Orleans	Louisiana	naturally_occurring	NewOrleans	NA	NA	NA	NA	NA	NA	NA	NA	NA	NA	NA	NA	NA	NA	NA	NA	NA	NA	NA	NA	NA	NA
River birch	Betula nigra	New Orleans	Louisiana	naturally_occurring	NewOrleans	NA	NA	NA	NA	NA	NA	NA	NA	NA	NA	NA	NA	NA	NA	NA	NA	NA	NA	NA	NA	NA	NA
River birch	Betula nigra	New Orleans	Louisiana	naturally_occurring	NewOrleans	NA	NA	NA	NA	NA	NA	NA	NA	NA	NA	NA	NA	NA	NA	NA	NA	NA	NA	NA	NA	NA	NA
River birch	Betula nigra	New Orleans	Louisiana	naturally_occurring	NewOrleans	NA	NA	NA	NA	NA	NA	NA	NA	NA	NA	NA	NA	NA	NA	NA	NA	NA	NA	NA	NA	NA	NA
River birch	Betula nigra	New Orleans	Louisiana	naturally_occurring	NewOrleans	NA	NA	NA	NA	NA	NA	NA	NA	NA	NA	NA	NA	NA	NA	NA	NA	NA	NA	NA	NA	NA	NA
River birch	Betula nigra	New Orleans	Louisiana	naturally_occurring	NewOrleans	NA	NA	NA	NA	NA	NA	NA	NA	NA	NA	NA	NA	NA	NA	NA	NA	NA	NA	NA	NA	NA	NA
River birch	Betula nigra	New Orleans	Louisiana	naturally_occurring	NewOrleans	NA	NA	NA	NA	NA	NA	NA	NA	NA	NA	NA	NA	NA	NA	NA	NA	NA	NA	NA	NA	NA	NA
River birch	Betula nigra	New Orleans	Louisiana	naturally_occurring	NewOrleans	NA	NA	NA	NA	NA	NA	NA	NA	NA	NA	NA	NA	NA	NA	NA	NA	NA	NA	NA	NA	NA	NA
River birch	Betula nigra	New Orleans	Louisiana	naturally_occurring	NewOrleans	NA	NA	NA	NA	NA	NA	NA	NA	NA	NA	NA	NA	NA	NA	NA	NA	NA	NA	NA	NA	NA	NA
River birch	Betula nigra	New Orleans	Louisiana	naturally_occurring	NewOrleans	NA	NA	NA	NA	NA	NA	NA	NA	NA	NA	NA	NA	NA	NA	NA	NA	NA	NA	NA	NA	NA	NA
River birch	Betula nigra	New Orleans	Louisiana	naturally_occurring	NewOrleans	NA	NA	NA	NA	NA	NA	NA	NA	NA	NA	NA	NA	NA	NA	NA	NA	NA	NA	NA	NA	NA	NA
River birch	Betula nigra	New Orleans	Louisiana	naturally_occurring	NewOrleans	NA	NA	NA	NA	NA	NA	NA	NA	NA	NA	NA	NA	NA	NA	NA	NA	NA	NA	NA	NA	NA	NA
River birch	Betula nigra	New Orleans	Louisiana	naturally_occurring	NewOrleans	NA	NA	NA	NA	NA	NA	NA	NA	NA	NA	NA	NA	NA	NA	NA	NA	NA	NA	NA	NA	NA	NA
River birch	Betula nigra	New Orleans	Louisiana	naturally_occurring	NewOrleans	NA	NA	NA	NA	NA	NA	NA	NA	NA	NA	NA	NA	NA	NA	NA	NA	NA	NA	NA	NA	NA	NA
River birch	Betula nigra	New Orleans	Louisiana	naturally_occurring	NewOrleans	NA	NA	NA	NA	NA	NA	NA	NA	NA	NA	NA	NA	NA	NA	NA	NA	NA	NA	NA	NA	NA	NA
River birch	Betula nigra	New Orleans	Louisiana	naturally_occurring	NewOrleans	NA	NA	NA	NA	NA	NA	NA	NA	NA	NA	NA	NA	NA	NA	NA	NA	NA	NA	NA	NA	NA	NA
River birch	Betula nigra	New Orleans	Louisiana	naturally_occurring	NewOrleans	NA	NA	NA	NA	NA	NA	NA	NA	NA	NA	NA	NA	NA	NA	NA	NA	NA	NA	NA	NA	NA	NA
River birch	Betula nigra	New Orleans	Louisiana	naturally_occurring	NewOrleans	NA	NA	NA	NA	NA	NA	NA	NA	NA	NA	NA	NA	NA	NA	NA	NA	NA	NA	NA	NA	NA	NA
River birch	Betula nigra	New Orleans	Louisiana	naturally_occurring	NewOrleans	NA	NA	NA	NA	NA	NA	NA	NA	NA	NA	NA	NA	NA	NA	NA	NA	NA	NA	NA	NA	NA	NA
River birch	Betula nigra	New Orleans	Louisiana	naturally_occurring	NewOrleans	NA	NA	NA	NA	NA	NA	NA	NA	NA	NA	NA	NA	NA	NA	NA	NA	NA	NA	NA	NA	NA	NA
River birch	Betula nigra	New Orleans	Louisiana	naturally_occurring	NewOrleans	NA	NA	NA	NA	NA	NA	NA	NA	NA	NA	NA	NA	NA	NA	NA	NA	NA	NA	NA	NA	NA	NA
River birch	Betula nigra	New Orleans	Louisiana	naturally_occurring	NewOrleans	NA	NA	NA	NA	NA	NA	NA	NA	NA	NA	NA	NA	NA	NA	NA	NA	NA	NA	NA	NA	NA	NA
River birch	Betula nigra	New Orleans	Louisiana	naturally_occurring	NewOrleans	NA	NA	NA	NA	NA	NA	NA	NA	NA	NA	NA	NA	NA	NA	NA	NA	NA	NA	NA	NA	NA	NA
River birch	Betula nigra	New Orleans	Louisiana	naturally_occurring	NewOrleans	NA	NA	NA	NA	NA	NA	NA	NA	NA	NA	NA	NA	NA	NA	NA	NA	NA	NA	NA	NA	NA	NA
River birch	Betula nigra	New Orleans	Louisiana	naturally_occurring	NewOrleans	NA	NA	NA	NA	NA	NA	NA	NA	NA	NA	NA	NA	NA	NA	NA	NA	NA	NA	NA	NA	NA	NA
River birch	Betula nigra	New Orleans	Louisiana	naturally_occurring	NewOrleans	NA	NA	NA	NA	NA	NA	NA	NA	NA	NA	NA	NA	NA	NA	NA	NA	NA	NA	NA	NA	NA	NA
River birch	Betula nigra	New Orleans	Louisiana	naturally_occurring	NewOrleans	NA	NA	NA	NA	NA	NA	NA	NA	NA	NA	NA	NA	NA	NA	NA	NA	NA	NA	NA	NA	NA	NA
River birch	Betula nigra	New Orleans	Louisiana	naturally_occurring	NewOrleans	NA	NA	NA	NA	NA	NA	NA	NA	NA	NA	NA	NA	NA	NA	NA	NA	NA	NA	NA	NA	NA	NA
River birch	Betula nigra	New Orleans	Louisiana	naturally_occurring	NewOrleans	NA	NA	NA	NA	NA	NA	NA	NA	NA	NA	NA	NA	NA	NA	NA	NA	NA	NA	NA	NA	NA	NA
River birch	Betula nigra	New Orleans	Louisiana	naturally_occurring	NewOrleans	NA	NA	NA	NA	NA	NA	NA	NA	NA	NA	NA	NA	NA	NA	NA	NA	NA	NA	NA	NA	NA	NA
River birch	Betula nigra	New Orleans	Louisiana	naturally_occurring	NewOrleans	NA	NA	NA	NA	NA	NA	NA	NA	NA	NA	NA	NA	NA	NA	NA	NA	NA	NA	NA	NA	NA	NA
River birch	Betula nigra	New Orleans	Louisiana	naturally_occurring	NewOrleans	NA	NA	NA	NA	NA	NA	NA	NA	NA	NA	NA	NA	NA	NA	NA	NA	NA	NA	NA	NA	NA	NA
River birch	Betula nigra	New Orleans	Louisiana	naturally_occurring	NewOrleans	NA	NA	NA	NA	NA	NA	NA	NA	NA	NA	NA	NA	NA	NA	NA	NA	NA	NA	NA	NA	NA	NA
River birch	Betula nigra	New Orleans	Louisiana	naturally_occurring	NewOrleans	NA	NA	NA	NA	NA	NA	NA	NA	NA	NA	NA	NA	NA	NA	NA	NA	NA	NA	NA	NA	NA	NA
River birch	Betula nigra	New Orleans	Louisiana	naturally_occurring	NewOrleans	NA	NA	NA	NA	NA	NA	NA	NA	NA	NA	NA	NA	NA	NA	NA	NA	NA	NA	NA	NA	NA	NA
River birch	Betula nigra	New Orleans	Louisiana	naturally_occurring	NewOrleans	NA	NA	NA	NA	NA	NA	NA	NA	NA	NA	NA	NA	NA	NA	NA	NA	NA	NA	NA	NA	NA	NA
River birch	Betula nigra	New Orleans	Louisiana	naturally_occurring	NewOrleans	NA	NA	NA	NA	NA	NA	NA	NA	NA	NA	NA	NA	NA	NA	NA	NA	NA	NA	NA	NA	NA	NA
River birch	Betula nigra	New Orleans	Louisiana	naturally_occurring	NewOrleans	NA	NA	NA	NA	NA	NA	NA	NA	NA	NA	NA	NA	NA	NA	NA	NA	NA	NA	NA	NA	NA	NA
River birch	Betula nigra	New Orleans	Louisiana	naturally_occurring	NewOrleans	NA	NA	NA	NA	NA	NA	NA	NA	NA	NA	NA	NA	NA	NA	NA	NA	NA	NA	NA	NA	NA	NA
River birch	Betula nigra	New Orleans	Louisiana	naturally_occurring	NewOrleans	NA	NA	NA	NA	NA	NA	NA	NA	NA	NA	NA	NA	NA	NA	NA	NA	NA	NA	NA	NA	NA	NA
River birch	Betula nigra	New Orleans	Louisiana	naturally_occurring	NewOrleans	NA	NA	NA	NA	NA	NA	NA	NA	NA	NA	NA	NA	NA	NA	NA	NA	NA	NA	NA	NA	NA	NA
River birch	Betula nigra	New Orleans	Louisiana	naturally_occurring	NewOrleans	NA	NA	NA	NA	NA	NA	NA	NA	NA	NA	NA	NA	NA	NA	NA	NA	NA	NA	NA	NA	NA	NA
River birch	Betula nigra	New Orleans	Louisiana	naturally_occurring	NewOrleans	NA	NA	NA	NA	NA	NA	NA	NA	NA	NA	NA	NA	NA	NA	NA	NA	NA	NA	NA	NA	NA	NA
River birch	Betula nigra	New Orleans	Louisiana	naturally_occurring	NewOrleans	NA	NA	NA	NA	NA	NA	NA	NA	NA	NA	NA	NA	NA	NA	NA	NA	NA	NA	NA	NA	NA	NA
River birch	Betula nigra	New Orleans	Louisiana	naturally_occurring	NewOrleans	NA	NA	NA	NA	NA	NA	NA	NA	NA	NA	NA	NA	NA	NA	NA	NA	NA	NA	NA	NA	NA	NA
River birch	Betula nigra	New Orleans	Louisiana	naturally_occurring	NewOrleans	NA	NA	NA	NA	NA	NA	NA	NA	NA	NA	NA	NA	NA	NA	NA	NA	NA	NA	NA	NA	NA	NA
River birch	Betula nigra	New Orleans	Louisiana	naturally_occurring	NewOrleans	NA	NA	NA	NA	NA	NA	NA	NA	NA	NA	NA	NA	NA	NA	NA	NA	NA	NA	NA	NA	NA	NA
River birch	Betula nigra	New Orleans	Louisiana	naturally_occurring	NewOrleans	NA	NA	NA	NA	NA	NA	NA	NA	NA	NA	NA	NA	NA	NA	NA	NA	NA	NA	NA	NA	NA	NA
River birch	Betula nigra	New Orleans	Louisiana	naturally_occurring	NewOrleans	NA	NA	NA	NA	NA	NA	NA	NA	NA	NA	NA	NA	NA	NA	NA	NA	NA	NA	NA	NA	NA	NA
River birch	Betula nigra	New Orleans	Louisiana	naturally_occurring	NewOrleans	NA	NA	NA	NA	NA	NA	NA	NA	NA	NA	NA	NA	NA	NA	NA	NA	NA	NA	NA	NA	NA	NA
River birch	Betula nigra	New Orleans	Louisiana	naturally_occurring	NewOrleans	NA	NA	NA	NA	NA	NA	NA	NA	NA	NA	NA	NA	NA	NA	NA	NA	NA	NA	NA	NA	NA	NA
River birch	Betula nigra	New Orleans	Louisiana	naturally_occurring	NewOrleans	NA	NA	NA	NA	NA	NA	NA	NA	NA	NA	NA	NA	NA	NA	NA	NA	NA	NA	NA	NA	NA	NA
River birch	Betula nigra	New Orleans	Louisiana	naturally_occurring	NewOrleans	NA	NA	NA	NA	NA	NA	NA	NA	NA	NA	NA	NA	NA	NA	NA	NA	NA	NA	NA	NA	NA	NA
River birch	Betula nigra	New Orleans	Louisiana	naturally_occurring	NewOrleans	NA	NA	NA	NA	NA	NA	NA	NA	NA	NA	NA	NA	NA	NA	NA	NA	NA	NA	NA	NA	NA	NA
River birch	Betula nigra	New Orleans	Louisiana	naturally_occurring	NewOrleans	NA	NA	NA	NA	NA	NA	NA	NA	NA	NA	NA	NA	NA	NA	NA	NA	NA	NA	NA	NA	NA	NA
River birch	Betula nigra	New Orleans	Louisiana	naturally_occurring	NewOrleans	NA	NA	NA	NA	NA	NA	NA	NA	NA	NA	NA	NA	NA	NA	NA	NA	NA	NA	NA	NA	NA	NA
River birch	Betula nigra	New Orleans	Louisiana	naturally_occurring	NewOrleans	NA	NA	NA	NA	NA	NA	NA	NA	NA	NA	NA	NA	NA	NA	NA	NA	NA	NA	NA	NA	NA	NA
River birch	Betula nigra	New Orleans	Louisiana	naturally_occurring	NewOrleans	NA	NA	NA	NA	NA	NA	NA	NA	NA	NA	NA	NA	NA	NA	NA	NA	NA	NA	NA	NA	NA	NA
River birch	Betula nigra	New Orleans	Louisiana	naturally_occurring	NewOrleans	NA	NA	NA	NA	NA	NA	NA	NA	NA	NA	NA	NA	NA	NA	NA	NA	NA	NA	NA	NA	NA	NA
River birch	Betula nigra	New Orleans	Louisiana	naturally_occurring	NewOrleans	NA	NA	NA	NA	NA	NA	NA	NA	NA	NA	NA	NA	NA	NA	NA	NA	NA	NA	NA	NA	NA	NA
River birch	Betula nigra	New Orleans	Louisiana	naturally_occurring	NewOrleans	NA	NA	NA	NA	NA	NA	NA	NA	NA	NA	NA	NA	NA	NA	NA	NA	NA	NA	NA	NA	NA	NA
River birch	Betula nigra	New Orleans	Louisiana	naturally_occurring	NewOrleans	NA	NA	NA	NA	NA	NA	NA	NA	NA	NA	NA	NA	NA	NA	NA	NA	NA	NA	NA	NA	NA	NA
River birch	Betula nigra	New Orleans	Louisiana	naturally_occurring	NewOrleans	NA	NA	NA	NA	NA	NA	NA	NA	NA	NA	NA	NA	NA	NA	NA	NA	NA	NA	NA	NA	NA	NA
River birch	Betula nigra	New Orleans	Louisiana	naturally_occurring	NewOrleans	NA	NA	NA	NA	NA	NA	NA	NA	NA	NA	NA	NA	NA	NA	NA	NA	NA	NA	NA	NA	NA	NA
River birch	Betula nigra	New Orleans	Louisiana	naturally_occurring	NewOrleans	NA	NA	NA	NA	NA	NA	NA	NA	NA	NA	NA	NA	NA	NA	NA	NA	NA	NA	NA	NA	NA	NA
River birch	Betula nigra	New Orleans	Louisiana	naturally_occurring	NewOrleans	NA	NA	NA	NA	NA	NA	NA	NA	NA	NA	NA	NA	NA	NA	NA	NA	NA	NA	NA	NA	NA	NA
River birch	Betula nigra	New Orleans	Louisiana	naturally_occurring	NewOrleans	NA	NA	NA	NA	NA	NA	NA	NA	NA	NA	NA	NA	NA	NA	NA	NA	NA	NA	NA	NA	NA	NA
River birch	Betula nigra	New Orleans	Louisiana	naturally_occurring	NewOrleans	NA	NA	NA	NA	NA	NA	NA	NA	NA	NA	NA	NA	NA	NA	NA	NA	NA	NA	NA	NA	NA	NA
River birch	Betula nigra	New Orleans	Louisiana	naturally_occurring	NewOrleans	NA	NA	NA	NA	NA	NA	NA	NA	NA	NA	NA	NA	NA	NA	NA	NA	NA	NA	NA	NA	NA	NA
River birch	Betula nigra	New Orleans	Louisiana	naturally_occurring	NewOrleans	NA	NA	NA	NA	NA	NA	NA	NA	NA	NA	NA	NA	NA	NA	NA	NA	NA	NA	NA	NA	NA	NA
River birch	Betula nigra	New Orleans	Louisiana	naturally_occurring	NewOrleans	NA	NA	NA	NA	NA	NA	NA	NA	NA	NA	NA	NA	NA	NA	NA	NA	NA	NA	NA	NA	NA	NA
River birch	Betula nigra	New Orleans	Louisiana	naturally_occurring	NewOrleans	NA	NA	NA	NA	NA	NA	NA	NA	NA	NA	NA	NA	NA	NA	NA	NA	NA	NA	NA	NA	NA	NA
River birch	Betula nigra	New Orleans	Louisiana	naturally_occurring	NewOrleans	NA	NA	NA	NA	NA	NA	NA	NA	NA	NA	NA	NA	NA	NA	NA	NA	NA	NA	NA	NA	NA	NA
River birch	Betula nigra	New Orleans	Louisiana	naturally_occurring	NewOrleans	NA	NA	NA	NA	NA	NA	NA	NA	NA	NA	NA	NA	NA	NA	NA	NA	NA	NA	NA	NA	NA	NA
River birch	Betula nigra	New Orleans	Louisiana	naturally_occurring	NewOrleans	NA	NA	NA	NA	NA	NA	NA	NA	NA	NA	NA	NA	NA	NA	NA	NA	NA	NA	NA	NA	NA	NA
River birch	Betula nigra	New Orleans	Louisiana	naturally_occurring	NewOrleans	NA	NA	NA	NA	NA	NA	NA	NA	NA	NA	NA	NA	NA	NA	NA	NA	NA	NA	NA	NA	NA	NA
River birch	Betula nigra	New Orleans	Louisiana	naturally_occurring	NewOrleans	NA	NA	NA	NA	NA	NA	NA	NA	NA	NA	NA	NA	NA	NA	NA	NA	NA	NA	NA	NA	NA	NA
River birch	Betula nigra	New Orleans	Louisiana	naturally_occurring	NewOrleans	NA	NA	NA	NA	NA	NA	NA	NA	NA	NA	NA	NA	NA	NA	NA	NA	NA	NA	NA	NA	NA	NA
River birch	Betula nigra	New Orleans	Louisiana	naturally_occurring	NewOrleans	NA	NA	NA	NA	NA	NA	NA	NA	NA	NA	NA	NA	NA	NA	NA	NA	NA	NA	NA	NA	NA	NA
River birch	Betula nigra	New Orleans	Louisiana	naturally_occurring	NewOrleans	NA	NA	NA	NA	NA	NA	NA	NA	NA	NA	NA	NA	NA	NA	NA	NA	NA	NA	NA	NA	NA	NA
River birch	Betula nigra	New Orleans	Louisiana	naturally_occurring	NewOrleans	NA	NA	NA	NA	NA	NA	NA	NA	NA	NA	NA	NA	NA	NA	NA	NA	NA	NA	NA	NA	NA	NA
River birch	Betula nigra	New Orleans	Louisiana	naturally_occurring	NewOrleans	NA	NA	NA	NA	NA	NA	NA	NA	NA	NA	NA	NA	NA	NA	NA	NA	NA	NA	NA	NA	NA	NA
River birch	Betula nigra	New Orleans	Louisiana	naturally_occurring	NewOrleans	NA	NA	NA	NA	NA	NA	NA	NA	NA	NA	NA	NA	NA	NA	NA	NA	NA	NA	NA	NA	NA	NA
River birch	Betula nigra	New Orleans	Louisiana	naturally_occurring	NewOrleans	NA	NA	NA	NA	NA	NA	NA	NA	NA	NA	NA	NA	NA	NA	NA	NA	NA	NA	NA	NA	NA	NA
River birch	Betula nigra	New Orleans	Louisiana	naturally_occurring	NewOrleans	NA	NA	NA	NA	NA	NA	NA	NA	NA	NA	NA	NA	NA	NA	NA	NA	NA	NA	NA	NA	NA	NA
River birch	Betula nigra	New Orleans	Louisiana	naturally_occurring	NewOrleans	NA	NA	NA	NA	NA	NA	NA	NA	NA	NA	NA	NA	NA	NA	NA	NA	NA	NA	NA	NA	NA	NA
River birch	Betula nigra	New Orleans	Louisiana	naturally_occurring	NewOrleans	NA	NA	NA	NA	NA	NA	NA	NA	NA	NA	NA	NA	NA	NA	NA	NA	NA	NA	NA	NA	NA	NA
River birch	Betula nigra	New Orleans	Louisiana	naturally_occurring	NewOrleans	NA	NA	NA	NA	NA	NA	NA	NA	NA	NA	NA	NA	NA	NA	NA	NA	NA	NA	NA	NA	NA	NA
River birch	Betula nigra	New Orleans	Louisiana	naturally_occurring	NewOrleans	NA	NA	NA	NA	NA	NA	NA	NA	NA	NA	NA	NA	NA	NA	NA	NA	NA	NA	NA	NA	NA	NA
River birch	Betula nigra	New Orleans	Louisiana	naturally_occurring	NewOrleans	NA	NA	NA	NA	NA	NA	NA	NA	NA	NA	NA	NA	NA	NA	NA	NA	NA	NA	NA	NA	NA	NA
River birch	Betula nigra	New Orleans	Louisiana	naturally_occurring	NewOrleans	NA	NA	NA	NA	NA	NA	NA	NA	NA	NA	NA	NA	NA	NA	NA	NA	NA	NA	NA	NA	NA	NA
River birch	Betula nigra	New Orleans	Louisiana	naturally_occurring	NewOrleans	NA	NA	NA	NA	NA	NA	NA	NA	NA	NA	NA	NA	NA	NA	NA	NA	NA	NA	NA	NA	NA	NA
River birch	Betula nigra	New Orleans	Louisiana	naturally_occurring	NewOrleans	NA	NA	NA	NA	NA	NA	NA	NA	NA	NA	NA	NA	NA	NA	NA	NA	NA	NA	NA	NA	NA	NA
River birch	Betula nigra	New Orleans	Louisiana	naturally_occurring	NewOrleans	NA	NA	NA	NA	NA	NA	NA	NA	NA	NA	NA	NA	NA	NA	NA	NA	NA	NA	NA	NA	NA	NA
River birch	Betula nigra	New Orleans	Louisiana	naturally_occurring	NewOrleans	NA	NA	NA	NA	NA	NA	NA	NA	NA	NA	NA	NA	NA	NA	NA	NA	NA	NA	NA	NA	NA	NA
River birch	Betula nigra	New Orleans	Louisiana	naturally_occurring	NewOrleans	NA	NA	NA	NA	NA	NA	NA	NA	NA	NA	NA	NA	NA	NA	NA	NA	NA	NA	NA	NA	NA	NA
River birch	Betula nigra	New Orleans	Louisiana	naturally_occurring	NewOrleans	NA	NA	NA	NA	NA	NA	NA	NA	NA	NA	NA	NA	NA	NA	NA	NA	NA	NA	NA	NA	NA	NA
River birch	Betula nigra	New Orleans	Louisiana	naturally_occurring	NewOrleans	NA	NA	NA	NA	NA	NA	NA	NA	NA	NA	NA	NA	NA	NA	NA	NA	NA	NA	NA	NA	NA	NA
River birch	Betula nigra	New Orleans	Louisiana	naturally_occurring	NewOrleans	NA	NA	NA	NA	NA	NA	NA	NA	NA	NA	NA	NA	NA	NA	NA	NA	NA	NA	NA	NA	NA	NA
River birch	Betula nigra	New Orleans	Louisiana	naturally_occurring	NewOrleans	NA	NA	NA	NA	NA	NA	NA	NA	NA	NA	NA	NA	NA	NA	NA	NA	NA	NA	NA	NA	NA	NA
River birch	Betula nigra	New Orleans	Louisiana	naturally_occurring	NewOrleans	NA	NA	NA	NA	NA	NA	NA	NA	NA	NA	NA	NA	NA	NA	NA	NA	NA	NA	NA	NA	NA	NA
River birch	Betula nigra	New Orleans	Louisiana	naturally_occurring	NewOrleans	NA	NA	NA	NA	NA	NA	NA	NA	NA	NA	NA	NA	NA	NA	NA	NA	NA	NA	NA	NA	NA	NA
River birch	Betula nigra	New Orleans	Louisiana	naturally_occurring	NewOrleans	NA	NA	NA	NA	NA	NA	NA	NA	NA	NA	NA	NA	NA	NA	NA	NA	NA	NA	NA	NA	NA	NA
River birch	Betula nigra	New Orleans	Louisiana	naturally_occurring	NewOrleans	NA	NA	NA	NA	NA	NA	NA	NA	NA	NA	NA	NA	NA	NA	NA	NA	NA	NA	NA	NA	NA	NA
River birch	Betula nigra	New Orleans	Louisiana	naturally_occurring	NewOrleans	NA	NA	NA	NA	NA	NA	NA	NA	NA	NA	NA	NA	NA	NA	NA	NA	NA	NA	NA	NA	NA	NA
River birch	Betula nigra	New Orleans	Louisiana	naturally_occurring	NewOrleans	NA	NA	NA	NA	NA	NA	NA	NA	NA	NA	NA	NA	NA	NA	NA	NA	NA	NA	NA	NA	NA	NA
River birch	Betula nigra	New Orleans	Louisiana	naturally_occurring	NewOrleans	NA	NA	NA	NA	NA	NA	NA	NA	NA	NA	NA	NA	NA	NA	NA	NA	NA	NA	NA	NA	NA	NA
River birch	Betula nigra	New Orleans	Louisiana	naturally_occurring	NewOrleans	NA	NA	NA	NA	NA	NA	NA	NA	NA	NA	NA	NA	NA	NA	NA	NA	NA	NA	NA	NA	NA	NA
River birch	Betula nigra	New Orleans	Louisiana	naturally_occurring	NewOrleans	NA	NA	NA	NA	NA	NA	NA	NA	NA	NA	NA	NA	NA	NA	NA	NA	NA	NA	NA	NA	NA	NA
River birch	Betula nigra	New Orleans	Louisiana	naturally_occurring	NewOrleans	NA	NA	NA	NA	NA	NA	NA	NA	NA	NA	NA	NA	NA	NA	NA	NA	NA	NA	NA	NA	NA	NA
River birch	Betula nigra	New Orleans	Louisiana	naturally_occurring	NewOrleans	NA	NA	NA	NA	NA	NA	NA	NA	NA	NA	NA	NA	NA	NA	NA	NA	NA	NA	NA	NA	NA	NA
River birch	Betula nigra	New Orleans	Louisiana	naturally_occurring	NewOrleans	NA	NA	NA	NA	NA	NA	NA	NA	NA	NA	NA	NA	NA	NA	NA	NA	NA	NA	NA	NA	NA	NA
River birch	Betula nigra	New Orleans	Louisiana	naturally_occurring	NewOrleans	NA	NA	NA	NA	NA	NA	NA	NA	NA	NA	NA	NA	NA	NA	NA	NA	NA	NA	NA	NA	NA	NA
River birch	Betula nigra	New Orleans	Louisiana	naturally_occurring	NewOrleans	NA	NA	NA	NA	NA	NA	NA	NA	NA	NA	NA	NA	NA	NA	NA	NA	NA	NA	NA	NA	NA	NA
River birch	Betula nigra	New Orleans	Louisiana	naturally_occurring	NewOrleans	NA	NA	NA	NA	NA	NA	NA	NA	NA	NA	NA	NA	NA	NA	NA	NA	NA	NA	NA	NA	NA	NA
River birch	Betula nigra	New Orleans	Louisiana	naturally_occurring	NewOrleans	NA	NA	NA	NA	NA	NA	NA	NA	NA	NA	NA	NA	NA	NA	NA	NA	NA	NA	NA	NA	NA	NA
River birch	Betula nigra	New Orleans	Louisiana	naturally_occurring	NewOrleans	NA	NA	NA	NA	NA	NA	NA	NA	NA	NA	NA	NA	NA	NA	NA	NA	NA	NA	NA	NA	NA	NA
River birch	Betula nigra	New Orleans	Louisiana	naturally_occurring	NewOrleans	NA	NA	NA	NA	NA	NA	NA	NA	NA	NA	NA	NA	NA	NA	NA	NA	NA	NA	NA	NA	NA	NA
River birch	Betula nigra	New Orleans	Louisiana	naturally_occurring	NewOrleans	NA	NA	NA	NA	NA	NA	NA	NA	NA	NA	NA	NA	NA	NA	NA	NA	NA	NA	NA	NA	NA	NA
River birch	Betula nigra	New Orleans	Louisiana	naturally_occurring	NewOrleans	NA	NA	NA	NA	NA	NA	NA	NA	NA	NA	NA	NA	NA	NA	NA	NA	NA	NA	NA	NA	NA	NA
River birch	Betula nigra	New Orleans	Louisiana	naturally_occurring	NewOrleans	NA	NA	NA	NA	NA	NA	NA	NA	NA	NA	NA	NA	NA	NA	NA	NA	NA	NA	NA	NA	NA	NA
River birch	Betula nigra	New Orleans	Louisiana	naturally_occurring	NewOrleans	NA	NA	NA	NA	NA	NA	NA	NA	NA	NA	NA	NA	NA	NA	NA	NA	NA	NA	NA	NA	NA	NA
River birch	Betula nigra	New Orleans	Louisiana	naturally_occurring	NewOrleans	NA	NA	NA	NA	NA	NA	NA	NA	NA	NA	NA	NA	NA	NA	NA	NA	NA	NA	NA	NA	NA	NA
River birch	Betula nigra	New Orleans	Louisiana	naturally_occurring	NewOrleans	NA	NA	NA	NA	NA	NA	NA	NA	NA	NA	NA	NA	NA	NA	NA	NA	NA	NA	NA	NA	NA	NA
River birch	Betula nigra	New Orleans	Louisiana	naturally_occurring	NewOrleans	NA	NA	NA	NA	NA	NA	NA	NA	NA	NA	NA	NA	NA	NA	NA	NA	NA	NA	NA	NA	NA	NA
River birch	Betula nigra	New Orleans	Louisiana	naturally_occurring	NewOrleans	NA	NA	NA	NA	NA	NA	NA	NA	NA	NA	NA	NA	NA	NA	NA	NA	NA	NA	NA	NA	NA	NA
River birch	Betula nigra	New Orleans	Louisiana	naturally_occurring	NewOrleans	NA	NA	NA	NA	NA	NA	NA	NA	NA	NA	NA	NA	NA	NA	NA	NA	NA	NA	NA	NA	NA	NA
River birch	Betula nigra	New Orleans	Louisiana	naturally_occurring	NewOrleans	NA	NA	NA	NA	NA	NA	NA	NA	NA	NA	NA	NA	NA	NA	NA	NA	NA	NA	NA	NA	NA	NA
River birch	Betula nigra	New Orleans	Louisiana	naturally_occurring	NewOrleans	NA	NA	NA	NA	NA	NA	NA	NA	NA	NA	NA	NA	NA	NA	NA	NA	NA	NA	NA	NA	NA	NA
River birch	Betula nigra	New Orleans	Louisiana	naturally_occurring	NewOrleans	NA	NA	NA	NA	NA	NA	NA	NA	NA	NA	NA	NA	NA	NA	NA	NA	NA	NA	NA	NA	NA	NA
River birch	Betula nigra	New Orleans	Louisiana	naturally_occurring	NewOrleans	NA	NA	NA	NA	NA	NA	NA	NA	NA	NA	NA	NA	NA	NA	NA	NA	NA	NA	NA	NA	NA	NA
River birch	Betula nigra	New Orleans	Louisiana	naturally_occurring	NewOrleans	NA	NA	NA	NA	NA	NA	NA	NA	NA	NA	NA	NA	NA	NA	NA	NA	NA	NA	NA	NA	NA	NA
River birch	Betula nigra	New Orleans	Louisiana	naturally_occurring	NewOrleans	NA	NA	NA	NA	NA	NA	NA	NA	NA	NA	NA	NA	NA	NA	NA	NA	NA	NA	NA	NA	NA	NA
River birch	Betula nigra	New Orleans	Louisiana	naturally_occurring	NewOrleans	NA	NA	NA	NA	NA	NA	NA	NA	NA	NA	NA	NA	NA	NA	NA	NA	NA	NA	NA	NA	NA	NA
River birch	Betula nigra	New Orleans	Louisiana	naturally_occurring	NewOrleans	NA	NA	NA	NA	NA	NA	NA	NA	NA	NA	NA	NA	NA	NA	NA	NA	NA	NA	NA	NA	NA	NA
River birch	Betula nigra	New Orleans	Louisiana	naturally_occurring	NewOrleans	NA	NA	NA	NA	NA	NA	NA	NA	NA	NA	NA	NA	NA	NA	NA	NA	NA	NA	NA	NA	NA	NA
River birch	Betula nigra	New Orleans	Louisiana	naturally_occurring	NewOrleans	NA	NA	NA	NA	NA	NA	NA	NA	NA	NA	NA	NA	NA	NA	NA	NA	NA	NA	NA	NA	NA	NA
River birch	Betula nigra	New Orleans	Louisiana	naturally_occurring	NewOrleans	NA	NA	NA	NA	NA	NA	NA	NA	NA	NA	NA	NA	NA	NA	NA	NA	NA	NA	NA	NA	NA	NA
River birch	Betula nigra	New Orleans	Louisiana	naturally_occurring	NewOrleans	NA	NA	NA	NA	NA	NA	NA	NA	NA	NA	NA	NA	NA	NA	NA	NA	NA	NA	NA	NA	NA	NA
River birch	Betula nigra	New Orleans	Louisiana	naturally_occurring	NewOrleans	NA	NA	NA	NA	NA	NA	NA	NA	NA	NA	NA	NA	NA	NA	NA	NA	NA	NA	NA	NA	NA	NA
River birch	Betula nigra	New Orleans	Louisiana	naturally_occurring	NewOrleans	NA	NA	NA	NA	NA	NA	NA	NA	NA	NA	NA	NA	NA	NA	NA	NA	NA	NA	NA	NA	NA	NA
River birch	Betula nigra	New Orleans	Louisiana	naturally_occurring	NewOrleans	NA	NA	NA	NA	NA	NA	NA	NA	NA	NA	NA	NA	NA	NA	NA	NA	NA	NA	NA	NA	NA	NA
River birch	Betula nigra	New Orleans	Louisiana	naturally_occurring	NewOrleans	NA	NA	NA	NA	NA	NA	NA	NA	NA	NA	NA	NA	NA	NA	NA	NA	NA	NA	NA	NA	NA	NA
River birch	Betula nigra	New Orleans	Louisiana	naturally_occurring	NewOrleans	NA	NA	NA	NA	NA	NA	NA	NA	NA	NA	NA	NA	NA	NA	NA	NA	NA	NA	NA	NA	NA	NA
River birch	Betula nigra	New Orleans	Louisiana	naturally_occurring	NewOrleans	NA	NA	NA	NA	NA	NA	NA	NA	NA	NA	NA	NA	NA	NA	NA	NA	NA	NA	NA	NA	NA	NA
River birch	Betula nigra	New Orleans	Louisiana	naturally_occurring	NewOrleans	NA	NA	NA	NA	NA	NA	NA	NA	NA	NA	NA	NA	NA	NA	NA	NA	NA	NA	NA	NA	NA	NA
River birch	Betula nigra	New Orleans	Louisiana	naturally_occurring	NewOrleans	NA	NA	NA	NA	NA	NA	NA	NA	NA	NA	NA	NA	NA	NA	NA	NA	NA	NA	NA	NA	NA	NA
River birch	Betula nigra	New Orleans	Louisiana	naturally_occurring	NewOrleans	NA	NA	NA	NA	NA	NA	NA	NA	NA	NA	NA	NA	NA	NA	NA	NA	NA	NA	NA	NA	NA	NA
River birch	Betula nigra	New Orleans	Louisiana	naturally_occurring	NewOrleans	NA	NA	NA	NA	NA	NA	NA	NA	NA	NA	NA	NA	NA	NA	NA	NA	NA	NA	NA	NA	NA	NA
River birch	Betula nigra	New Orleans	Louisiana	naturally_occurring	NewOrleans	NA	NA	NA	NA	NA	NA	NA	NA	NA	NA	NA	NA	NA	NA	NA	NA	NA	NA	NA	NA	NA	NA
River birch	Betula nigra	New Orleans	Louisiana	naturally_occurring	NewOrleans	NA	NA	NA	NA	NA	NA	NA	NA	NA	NA	NA	NA	NA	NA	NA	NA	NA	NA	NA	NA	NA	NA
River birch	Betula nigra	New Orleans	Louisiana	naturally_occurring	NewOrleans	NA	NA	NA	NA	NA	NA	NA	NA	NA	NA	NA	NA	NA	NA	NA	NA	NA	NA	NA	NA	NA	NA
River birch	Betula nigra	New Orleans	Louisiana	naturally_occurring	NewOrleans	NA	NA	NA	NA	NA	NA	NA	NA	NA	NA	NA	NA	NA	NA	NA	NA	NA	NA	NA	NA	NA	NA
River birch	Betula nigra	New Orleans	Louisiana	naturally_occurring	NewOrleans	NA	NA	NA	NA	NA	NA	NA	NA	NA	NA	NA	NA	NA	NA	NA	NA	NA	NA	NA	NA	NA	NA
River birch	Betula nigra	New Orleans	Louisiana	naturally_occurring	NewOrleans	NA	NA	NA	NA	NA	NA	NA	NA	NA	NA	NA	NA	NA	NA	NA	NA	NA	NA	NA	NA	NA	NA
River birch	Betula nigra	New Orleans	Louisiana	naturally_occurring	NewOrleans	NA	NA	NA	NA	NA	NA	NA	NA	NA	NA	NA	NA	NA	NA	NA	NA	NA	NA	NA	NA	NA	NA
River birch	Betula nigra	New Orleans	Louisiana	naturally_occurring	NewOrleans	NA	NA	NA	NA	NA	NA	NA	NA	NA	NA	NA	NA	NA	NA	NA	NA	NA	NA	NA	NA	NA	NA
River birch	Betula nigra	New Orleans	Louisiana	naturally_occurring	NewOrleans	NA	NA	NA	NA	NA	NA	NA	NA	NA	NA	NA	NA	NA	NA	NA	NA	NA	NA	NA	NA	NA	NA
River birch	Betula nigra	New Orleans	Louisiana	naturally_occurring	NewOrleans	NA	NA	NA	NA	NA	NA	NA	NA	NA	NA	NA	NA	NA	NA	NA	NA	NA	NA	NA	NA	NA	NA
River birch	Betula nigra	New Orleans	Louisiana	naturally_occurring	NewOrleans	NA	NA	NA	NA	NA	NA	NA	NA	NA	NA	NA	NA	NA	NA	NA	NA	NA	NA	NA	NA	NA	NA
River birch	Betula nigra	New Orleans	Louisiana	naturally_occurring	NewOrleans	NA	NA	NA	NA	NA	NA	NA	NA	NA	NA	NA	NA	NA	NA	NA	NA	NA	NA	NA	NA	NA	NA
River birch	Betula nigra	New Orleans	Louisiana	naturally_occurring	NewOrleans	NA	NA	NA	NA	NA	NA	NA	NA	NA	NA	NA	NA	NA	NA	NA	NA	NA	NA	NA	NA	NA	NA
River birch	Betula nigra	New Orleans	Louisiana	naturally_occurring	NewOrleans	NA	NA	NA	NA	NA	NA	NA	NA	NA	NA	NA	NA	NA	NA	NA	NA	NA	NA	NA	NA	NA	NA
River birch	Betula nigra	New Orleans	Louisiana	naturally_occurring	NewOrleans	NA	NA	NA	NA	NA	NA	NA	NA	NA	NA	NA	NA	NA	NA	NA	NA	NA	NA	NA	NA	NA	NA
River birch	Betula nigra	New Orleans	Louisiana	naturally_occurring	NewOrleans	NA	NA	NA	NA	NA	NA	NA	NA	NA	NA	NA	NA	NA	NA	NA	NA	NA	NA	NA	NA	NA	NA
River birch	Betula nigra	New Orleans	Louisiana	naturally_occurring	NewOrleans	NA	NA	NA	NA	NA	NA	NA	NA	NA	NA	NA	NA	NA	NA	NA	NA	NA	NA	NA	NA	NA	NA
River birch	Betula nigra	New Orleans	Louisiana	naturally_occurring	NewOrleans	NA	NA	NA	NA	NA	NA	NA	NA	NA	NA	NA	NA	NA	NA	NA	NA	NA	NA	NA	NA	NA	NA
River birch	Betula nigra	New Orleans	Louisiana	naturally_occurring	NewOrleans	NA	NA	NA	NA	NA	NA	NA	NA	NA	NA	NA	NA	NA	NA	NA	NA	NA	NA	NA	NA	NA	NA
River birch	Betula nigra	New Orleans	Louisiana	naturally_occurring	NewOrleans	NA	NA	NA	NA	NA	NA	NA	NA	NA	NA	NA	NA	NA	NA	NA	NA	NA	NA	NA	NA	NA	NA
River birch	Betula nigra	New Orleans	Louisiana	naturally_occurring	NewOrleans	NA	NA	NA	NA	NA	NA	NA	NA	NA	NA	NA	NA	NA	NA	NA	NA	NA	NA	NA	NA	NA	NA
River birch	Betula nigra	New Orleans	Louisiana	naturally_occurring	NewOrleans	NA	NA	NA	NA	NA	NA	NA	NA	NA	NA	NA	NA	NA	NA	NA	NA	NA	NA	NA	NA	NA	NA
River birch	Betula nigra	New Orleans	Louisiana	naturally_occurring	NewOrleans	NA	NA	NA	NA	NA	NA	NA	NA	NA	NA	NA	NA	NA	NA	NA	NA	NA	NA	NA	NA	NA	NA
River birch	Betula nigra	New Orleans	Louisiana	naturally_occurring	NewOrleans	NA	NA	NA	NA	NA	NA	NA	NA	NA	NA	NA	NA	NA	NA	NA	NA	NA	NA	NA	NA	NA	NA
[truncated: 103,814 more rows]
