# Supplementary material for: Species clustering, climate effects, and introduced species in 5 million city trees across 63 US cities
Source: eLife. 2022 Sep 27;11:e77891. doi: 10.7554/eLife.77891 (PMC9578703; doi:10.7554/eLife.77891)
Supplement: Figure 1—source data 1. — This zipped file includes all of the cleaned data used in the study (63 spreadsheets, one for each city, where each row is a tree). It is available on Dryad at https://doi.org/10.5061/dryad.2jm63xsrf. [file elife-77891-fig1-data1.zip › GardenGrove_Final_2022-06-18.csv]

city_ID	common_name	scientific_name	city	state	longitude_coordinate	latitude_coordinate	address	district	diameter_breast_height_CM	height_M	native	height_binned_M	diameter_breast_height_binned_CM	greater_metro	tree_ID	planted_date	most_recent_observation	retired_date	most_recent_observation_type	location_type	zipcode	neighborhood	location_name	ward	overhead_utility	condition	percent_population
14	Monterey pine	Pinus radiata	Garden Grove	California	-117.9583899	33.79952299	10021 Brookside Dr	7	30.48	49.2126	naturally_occurring	more than 18.29 m	15.24 to 30.48 cm	GardenGrove	NA	NA	NA	NA	NA	NA	NA	NA	NA	NA	NA	NA	NA
15	Chinaberry	Melia azedarach	Garden Grove	California	-117.9583146	33.79951624	10021 Brookside Dr	7	45.72	98.4252	introduced	more than 18.29 m	30.48 to 45.72 cm	GardenGrove	NA	NA	NA	NA	NA	NA	NA	NA	NA	NA	NA	NA	NA
17	Carrotwood	Cupaniopsis anacardioides	Garden Grove	California	-117.9581684	33.79610896	10021 Orangewood Ave	7	45.72	98.4252	introduced	more than 18.29 m	30.48 to 45.72 cm	GardenGrove	NA	NA	NA	NA	NA	NA	NA	NA	NA	NA	NA	NA	NA
18	Carrotwood	Cupaniopsis anacardioides	Garden Grove	California	-117.9582717	33.79606164	10021 Orangewood Ave	7	30.48	98.4252	introduced	more than 18.29 m	15.24 to 30.48 cm	GardenGrove	NA	NA	NA	NA	NA	NA	NA	NA	NA	NA	NA	NA	NA
19	Carrotwood	Cupaniopsis anacardioides	Garden Grove	California	-117.9583837	33.79602919	10021 Orangewood Ave	7	45.72	98.4252	introduced	more than 18.29 m	30.48 to 45.72 cm	GardenGrove	NA	NA	NA	NA	NA	NA	NA	NA	NA	NA	NA	NA	NA
20	Brisbane box	Lophostemon confertus	Garden Grove	California	-117.954456	33.76268821	10021 Traylor Way	5	45.72	98.4252	introduced	more than 18.29 m	30.48 to 45.72 cm	GardenGrove	NA	NA	NA	NA	NA	NA	NA	NA	NA	NA	NA	NA	NA
24	Crape myrtle	Lagerstroemia indica	Garden Grove	California	-117.9544779	33.76952336	10022 Imperial Ave	9	45.72	98.4252	introduced	more than 18.29 m	30.48 to 45.72 cm	GardenGrove	NA	NA	NA	NA	NA	NA	NA	NA	NA	NA	NA	NA	NA
25	Crape myrtle	Lagerstroemia indica	Garden Grove	California	-117.9543669	33.76952534	10022 Imperial Ave	9	45.72	98.4252	introduced	more than 18.29 m	30.48 to 45.72 cm	GardenGrove	NA	NA	NA	NA	NA	NA	NA	NA	NA	NA	NA	NA	NA
26	Chinese elm	Ulmus parvifolia	Garden Grove	California	-117.9582366	33.790757	10022 Melody Park Dr	7	60.96	196.8504	introduced	more than 18.29 m	45.72 to 60.96 cm	GardenGrove	NA	NA	NA	NA	NA	NA	NA	NA	NA	NA	NA	NA	NA
29	Chinese elm	Ulmus parvifolia	Garden Grove	California	-117.9581554	33.79950927	10031 Brookside Dr	7	76.2	196.8504	introduced	more than 18.29 m	60.96 to 76.2 cm	GardenGrove	NA	NA	NA	NA	NA	NA	NA	NA	NA	NA	NA	NA	NA
35	Chinese elm	Ulmus parvifolia	Garden Grove	California	-117.9578249	33.79106932	10031 Melody Park Dr	7	60.96	196.8504	introduced	more than 18.29 m	45.72 to 60.96 cm	GardenGrove	NA	NA	NA	NA	NA	NA	NA	NA	NA	NA	NA	NA	NA
36	Xylosma	Xylosma	Garden Grove	California	-117.957824	33.79103132	10031 Melody Park Dr	7	127	328.084	no_info	more than 18.29 m	more than 76.2 cm	GardenGrove	NA	NA	NA	NA	NA	NA	NA	NA	NA	NA	NA	NA	NA
39	Victorian box	Pittosporum undulatum	Garden Grove	California	-117.9582325	33.79279845	10031 Roselee Dr	7	45.72	98.4252	introduced	more than 18.29 m	30.48 to 45.72 cm	GardenGrove	NA	NA	NA	NA	NA	NA	NA	NA	NA	NA	NA	NA	NA
49	California fan palm	Washingtonia filifera	Garden Grove	California	-117.9581752	33.79320851	10032 Mcmichael Dr	7	76.2	196.8504	naturally_occurring	more than 18.29 m	60.96 to 76.2 cm	GardenGrove	NA	NA	NA	NA	NA	NA	NA	NA	NA	NA	NA	NA	NA
50	Mexican fan palm	Washingtonia robusta	Garden Grove	California	-117.9581897	33.79318847	10032 Mcmichael Dr	7	45.72	328.084	introduced	more than 18.29 m	30.48 to 45.72 cm	GardenGrove	NA	NA	NA	NA	NA	NA	NA	NA	NA	NA	NA	NA	NA
51	Crape myrtle	Lagerstroemia indica	Garden Grove	California	-117.9579491	33.79074301	10032 Melody Park Dr	7	15.24	49.2126	introduced	more than 18.29 m	0 to 15.24 cm	GardenGrove	NA	NA	NA	NA	NA	NA	NA	NA	NA	NA	NA	NA	NA
52	Canary island pine	Pinus canariensis	Garden Grove	California	-117.9582551	33.79263527	10032 Roselee Dr	7	76.2	328.084	introduced	more than 18.29 m	60.96 to 76.2 cm	GardenGrove	NA	NA	NA	NA	NA	NA	NA	NA	NA	NA	NA	NA	NA
54	Chinese elm	Ulmus parvifolia	Garden Grove	California	-117.9578126	33.79130461	10033 Edgewood Ln	7	60.96	196.8504	introduced	more than 18.29 m	45.72 to 60.96 cm	GardenGrove	NA	NA	NA	NA	NA	NA	NA	NA	NA	NA	NA	NA	NA
57	Chinese elm	Ulmus parvifolia	Garden Grove	California	-117.9578964	33.79190632	10039 Melody Cir	7	60.96	196.8504	introduced	more than 18.29 m	45.72 to 60.96 cm	GardenGrove	NA	NA	NA	NA	NA	NA	NA	NA	NA	NA	NA	NA	NA
59	Chinese elm	Ulmus parvifolia	Garden Grove	California	-117.957816	33.79199161	10041 Melody Cir	7	60.96	196.8504	introduced	more than 18.29 m	45.72 to 60.96 cm	GardenGrove	NA	NA	NA	NA	NA	NA	NA	NA	NA	NA	NA	NA	NA
61	Slippery elm	Ulmus rubra	Garden Grove	California	-117.9576915	33.79128676	10042 Edgewood Ln	7	45.72	147.6378	introduced	more than 18.29 m	30.48 to 45.72 cm	GardenGrove	NA	NA	NA	NA	NA	NA	NA	NA	NA	NA	NA	NA	NA
63	Carrotwood	Cupaniopsis anacardioides	Garden Grove	California	-117.9581754	33.79589196	10042 Orangewood Ave	7	60.96	98.4252	introduced	more than 18.29 m	45.72 to 60.96 cm	GardenGrove	NA	NA	NA	NA	NA	NA	NA	NA	NA	NA	NA	NA	NA
64	Carrotwood	Cupaniopsis anacardioides	Garden Grove	California	-117.9580028	33.79595855	10042 Orangewood Ave	7	30.48	98.4252	introduced	more than 18.29 m	15.24 to 30.48 cm	GardenGrove	NA	NA	NA	NA	NA	NA	NA	NA	NA	NA	NA	NA	NA
65	Carrotwood	Cupaniopsis anacardioides	Garden Grove	California	-117.9579065	33.79602041	10042 Orangewood Ave	7	45.72	98.4252	introduced	more than 18.29 m	30.48 to 45.72 cm	GardenGrove	NA	NA	NA	NA	NA	NA	NA	NA	NA	NA	NA	NA	NA
66	Carrotwood	Cupaniopsis anacardioides	Garden Grove	California	-117.9577897	33.79605955	10042 Orangewood Ave	7	30.48	98.4252	introduced	more than 18.29 m	15.24 to 30.48 cm	GardenGrove	NA	NA	NA	NA	NA	NA	NA	NA	NA	NA	NA	NA	NA
67	Carrotwood	Cupaniopsis anacardioides	Garden Grove	California	-117.9579557	33.79252665	10042 Roselee Dr	7	45.72	98.4252	introduced	more than 18.29 m	30.48 to 45.72 cm	GardenGrove	NA	NA	NA	NA	NA	NA	NA	NA	NA	NA	NA	NA	NA
68	Carrotwood	Cupaniopsis anacardioides	Garden Grove	California	-117.9578151	33.79626502	10045 Orangewood Ave	7	60.96	98.4252	introduced	more than 18.29 m	45.72 to 60.96 cm	GardenGrove	NA	NA	NA	NA	NA	NA	NA	NA	NA	NA	NA	NA	NA
75	Chinese elm	Ulmus parvifolia	Garden Grove	California	-117.9576886	33.79107228	10051 Melody Cir	7	60.96	196.8504	introduced	more than 18.29 m	45.72 to 60.96 cm	GardenGrove	NA	NA	NA	NA	NA	NA	NA	NA	NA	NA	NA	NA	NA
77	Jacaranda	Jacaranda acutifolia	Garden Grove	California	-117.9580025	33.80217959	10052 Becca Dr	7	45.72	147.6378	introduced	more than 18.29 m	30.48 to 45.72 cm	GardenGrove	NA	NA	NA	NA	NA	NA	NA	NA	NA	NA	NA	NA	NA
78	Jacaranda	Jacaranda acutifolia	Garden Grove	California	-117.9579714	33.80221549	10052 Becca Dr	7	45.72	147.6378	introduced	more than 18.29 m	30.48 to 45.72 cm	GardenGrove	NA	NA	NA	NA	NA	NA	NA	NA	NA	NA	NA	NA	NA
79	Arizona ash	Fraxinus velutina	Garden Grove	California	-117.9575526	33.7844491	10052 Bonser Ave	8	60.96	147.6378	naturally_occurring	more than 18.29 m	45.72 to 60.96 cm	GardenGrove	NA	NA	NA	NA	NA	NA	NA	NA	NA	NA	NA	NA	NA
87	Carrotwood	Cupaniopsis anacardioides	Garden Grove	California	-117.957646	33.79191839	10061 Edgewood Ln	7	30.48	98.4252	introduced	more than 18.29 m	15.24 to 30.48 cm	GardenGrove	NA	NA	NA	NA	NA	NA	NA	NA	NA	NA	NA	NA	NA
89	Chinese elm	Ulmus parvifolia	Garden Grove	California	-117.9576184	33.7918444	10061 Edgewood Ln	7	45.72	98.4252	introduced	more than 18.29 m	30.48 to 45.72 cm	GardenGrove	NA	NA	NA	NA	NA	NA	NA	NA	NA	NA	NA	NA	NA
90	Brisbane box	Lophostemon confertus	Garden Grove	California	-117.9576836	33.78142565	10061 Lampson Ave	8	45.72	147.6378	introduced	more than 18.29 m	30.48 to 45.72 cm	GardenGrove	NA	NA	NA	NA	NA	NA	NA	NA	NA	NA	NA	NA	NA
91	Brisbane box	Lophostemon confertus	Garden Grove	California	-117.9575962	33.78141976	10061 Lampson Ave	8	15.24	98.4252	introduced	more than 18.29 m	0 to 15.24 cm	GardenGrove	NA	NA	NA	NA	NA	NA	NA	NA	NA	NA	NA	NA	NA
92	Chinese elm	Ulmus parvifolia	Garden Grove	California	-117.9574192	33.79084277	10061 Melody Park Dr	7	60.96	147.6378	introduced	more than 18.29 m	45.72 to 60.96 cm	GardenGrove	NA	NA	NA	NA	NA	NA	NA	NA	NA	NA	NA	NA	NA
93	Chinese elm	Ulmus parvifolia	Garden Grove	California	-117.957567	33.79085075	10061 Melody Park Dr	7	60.96	147.6378	introduced	more than 18.29 m	45.72 to 60.96 cm	GardenGrove	NA	NA	NA	NA	NA	NA	NA	NA	NA	NA	NA	NA	NA
102	Water gum	Tristaniopsis laurina	Garden Grove	California	-117.9574282	33.78121624	10065 Lampson Ave	8	45.72	98.4252	introduced	more than 18.29 m	30.48 to 45.72 cm	GardenGrove	NA	NA	NA	NA	NA	NA	NA	NA	NA	NA	NA	NA	NA
103	Water gum	Tristaniopsis laurina	Garden Grove	California	-117.9574282	33.78121624	10065 Lampson Ave	8	30.48	49.2126	introduced	more than 18.29 m	15.24 to 30.48 cm	GardenGrove	NA	NA	NA	NA	NA	NA	NA	NA	NA	NA	NA	NA	NA
105	Windmill palm	Trachycarpus fortunei	Garden Grove	California	-117.9536137	33.75766673	10071 15th St	6	30.48	98.4252	introduced	more than 18.29 m	15.24 to 30.48 cm	GardenGrove	NA	NA	NA	NA	NA	NA	NA	NA	NA	NA	NA	NA	NA
107	Queen palm	Syagrus romanzoffianum	Garden Grove	California	-117.9537367	33.77049091	10071 Central Ave	9	30.48	98.4252	no_info	more than 18.29 m	15.24 to 30.48 cm	GardenGrove	NA	NA	NA	NA	NA	NA	NA	NA	NA	NA	NA	NA	NA
108	Queen palm	Syagrus romanzoffianum	Garden Grove	California	-117.9537447	33.77049155	10071 Central Ave	9	30.48	98.4252	no_info	more than 18.29 m	15.24 to 30.48 cm	GardenGrove	NA	NA	NA	NA	NA	NA	NA	NA	NA	NA	NA	NA	NA
109	Queen palm	Syagrus romanzoffianum	Garden Grove	California	-117.9537155	33.77048974	10071 Central Ave	9	30.48	98.4252	no_info	more than 18.29 m	15.24 to 30.48 cm	GardenGrove	NA	NA	NA	NA	NA	NA	NA	NA	NA	NA	NA	NA	NA
110	Queen palm	Syagrus romanzoffianum	Garden Grove	California	-117.9536564	33.77049105	10071 Central Ave	9	15.24	49.2126	no_info	more than 18.29 m	0 to 15.24 cm	GardenGrove	NA	NA	NA	NA	NA	NA	NA	NA	NA	NA	NA	NA	NA
113	Carrotwood	Cupaniopsis anacardioides	Garden Grove	California	-117.9536269	33.75535189	10071 Jennrich Ave	6	45.72	98.4252	introduced	more than 18.29 m	30.48 to 45.72 cm	GardenGrove	NA	NA	NA	NA	NA	NA	NA	NA	NA	NA	NA	NA	NA
114	Brisbane box	Lophostemon confertus	Garden Grove	California	-117.9569331	33.78144449	10071 Lampson Ave	8	30.48	98.4252	introduced	more than 18.29 m	15.24 to 30.48 cm	GardenGrove	NA	NA	NA	NA	NA	NA	NA	NA	NA	NA	NA	NA	NA
115	King palm	Archontophoenix cunninghamiana	Garden Grove	California	-117.9537662	33.76522037	10071 Mallard Dr	5	15.24	49.2126	introduced	more than 18.29 m	0 to 15.24 cm	GardenGrove	NA	NA	NA	NA	NA	NA	NA	NA	NA	NA	NA	NA	NA
116	King palm	Archontophoenix cunninghamiana	Garden Grove	California	-117.9537401	33.76520855	10071 Mallard Dr	5	15.24	49.2126	introduced	more than 18.29 m	0 to 15.24 cm	GardenGrove	NA	NA	NA	NA	NA	NA	NA	NA	NA	NA	NA	NA	NA
117	King palm	Archontophoenix cunninghamiana	Garden Grove	California	-117.9536657	33.76521333	10071 Mallard Dr	5	15.24	49.2126	introduced	more than 18.29 m	0 to 15.24 cm	GardenGrove	NA	NA	NA	NA	NA	NA	NA	NA	NA	NA	NA	NA	NA
118	Camphor tree	Cinnamomum camphora	Garden Grove	California	-117.9535645	33.76527501	10071 Mallard Dr	5	30.48	49.2126	introduced	more than 18.29 m	15.24 to 30.48 cm	GardenGrove	NA	NA	NA	NA	NA	NA	NA	NA	NA	NA	NA	NA	NA
119	King palm	Archontophoenix cunninghamiana	Garden Grove	California	-117.9537935	33.76521148	10071 Mallard Dr	5	15.24	49.2126	introduced	more than 18.29 m	0 to 15.24 cm	GardenGrove	NA	NA	NA	NA	NA	NA	NA	NA	NA	NA	NA	NA	NA
120	King palm	Archontophoenix cunninghamiana	Garden Grove	California	-117.9537026	33.76521845	10071 Mallard Dr	5	15.24	49.2126	introduced	more than 18.29 m	0 to 15.24 cm	GardenGrove	NA	NA	NA	NA	NA	NA	NA	NA	NA	NA	NA	NA	NA
121	Carrotwood	Cupaniopsis anacardioides	Garden Grove	California	-117.9535463	33.76536304	10071 Mallard Dr	5	45.72	98.4252	introduced	more than 18.29 m	30.48 to 45.72 cm	GardenGrove	NA	NA	NA	NA	NA	NA	NA	NA	NA	NA	NA	NA	NA
122	Camphor tree	Cinnamomum camphora	Garden Grove	California	-117.9535787	33.76542213	10071 Mallard Dr	5	30.48	98.4252	introduced	more than 18.29 m	15.24 to 30.48 cm	GardenGrove	NA	NA	NA	NA	NA	NA	NA	NA	NA	NA	NA	NA	NA
123	Carrotwood	Cupaniopsis anacardioides	Garden Grove	California	-117.9535689	33.76549687	10071 Mallard Dr	5	45.72	98.4252	introduced	more than 18.29 m	30.48 to 45.72 cm	GardenGrove	NA	NA	NA	NA	NA	NA	NA	NA	NA	NA	NA	NA	NA
124	Queen palm	Syagrus romanzoffianum	Garden Grove	California	-117.9535666	33.76552796	10071 Mallard Dr	5	30.48	98.4252	no_info	more than 18.29 m	15.24 to 30.48 cm	GardenGrove	NA	NA	NA	NA	NA	NA	NA	NA	NA	NA	NA	NA	NA
125	Carrotwood	Cupaniopsis anacardioides	Garden Grove	California	-117.9574508	33.7963644	10071 Orangewood Ave	7	45.72	98.4252	introduced	more than 18.29 m	30.48 to 45.72 cm	GardenGrove	NA	NA	NA	NA	NA	NA	NA	NA	NA	NA	NA	NA	NA
128	Queen palm	Syagrus romanzoffianum	Garden Grove	California	-117.9535608	33.7645617	10071 Teal Dr	5	15.24	49.2126	no_info	more than 18.29 m	0 to 15.24 cm	GardenGrove	NA	NA	NA	NA	NA	NA	NA	NA	NA	NA	NA	NA	NA
129	Queen palm	Syagrus romanzoffianum	Garden Grove	California	-117.9535618	33.76462186	10071 Teal Dr	5	15.24	49.2126	no_info	more than 18.29 m	0 to 15.24 cm	GardenGrove	NA	NA	NA	NA	NA	NA	NA	NA	NA	NA	NA	NA	NA
130	Queen palm	Syagrus romanzoffianum	Garden Grove	California	-117.9535612	33.76459451	10071 Teal Dr	5	15.24	49.2126	no_info	more than 18.29 m	0 to 15.24 cm	GardenGrove	NA	NA	NA	NA	NA	NA	NA	NA	NA	NA	NA	NA	NA
131	Queen palm	Syagrus romanzoffianum	Garden Grove	California	-117.9535624	33.76452814	10071 Teal Dr	5	15.24	49.2126	no_info	more than 18.29 m	0 to 15.24 cm	GardenGrove	NA	NA	NA	NA	NA	NA	NA	NA	NA	NA	NA	NA	NA
132	Weeping bottlebrush	Callistemon viminalis	Garden Grove	California	-117.9535696	33.76734632	10071 Trask Ave	9	30.48	98.4252	no_info	more than 18.29 m	15.24 to 30.48 cm	GardenGrove	NA	NA	NA	NA	NA	NA	NA	NA	NA	NA	NA	NA	NA
133	Queen palm	Syagrus romanzoffianum	Garden Grove	California	-117.9535866	33.7669775	10071 Trask Ave	9	45.72	98.4252	no_info	more than 18.29 m	30.48 to 45.72 cm	GardenGrove	NA	NA	NA	NA	NA	NA	NA	NA	NA	NA	NA	NA	NA
134	Queen palm	Syagrus romanzoffianum	Garden Grove	California	-117.953588	33.76700017	10071 Trask Ave	9	30.48	49.2126	no_info	more than 18.29 m	15.24 to 30.48 cm	GardenGrove	NA	NA	NA	NA	NA	NA	NA	NA	NA	NA	NA	NA	NA
135	Queen palm	Syagrus romanzoffianum	Garden Grove	California	-117.9535869	33.7670371	10071 Trask Ave	9	45.72	98.4252	no_info	more than 18.29 m	30.48 to 45.72 cm	GardenGrove	NA	NA	NA	NA	NA	NA	NA	NA	NA	NA	NA	NA	NA
136	Queen palm	Syagrus romanzoffianum	Garden Grove	California	-117.9535918	33.76705707	10071 Trask Ave	9	30.48	49.2126	no_info	more than 18.29 m	15.24 to 30.48 cm	GardenGrove	NA	NA	NA	NA	NA	NA	NA	NA	NA	NA	NA	NA	NA
138	Queen palm	Syagrus romanzoffianum	Garden Grove	California	-117.9535889	33.76708446	10071 Trask Ave	9	30.48	98.4252	no_info	more than 18.29 m	15.24 to 30.48 cm	GardenGrove	NA	NA	NA	NA	NA	NA	NA	NA	NA	NA	NA	NA	NA
139	Queen palm	Syagrus romanzoffianum	Garden Grove	California	-117.9535836	33.76714562	10071 Trask Ave	9	30.48	98.4252	no_info	more than 18.29 m	15.24 to 30.48 cm	GardenGrove	NA	NA	NA	NA	NA	NA	NA	NA	NA	NA	NA	NA	NA
140	Queen palm	Syagrus romanzoffianum	Garden Grove	California	-117.9535927	33.76728288	10071 Trask Ave	9	45.72	98.4252	no_info	more than 18.29 m	30.48 to 45.72 cm	GardenGrove	NA	NA	NA	NA	NA	NA	NA	NA	NA	NA	NA	NA	NA
141	Evergreen pear	Pyrus kawakamii	Garden Grove	California	-117.9536619	33.7626957	10071 Traylor Way	5	30.48	49.2126	no_info	more than 18.29 m	15.24 to 30.48 cm	GardenGrove	NA	NA	NA	NA	NA	NA	NA	NA	NA	NA	NA	NA	NA
142	Queen palm	Syagrus romanzoffianum	Garden Grove	California	-117.953549	33.76294936	10071 Traylor Way	5	15.24	49.2126	no_info	more than 18.29 m	0 to 15.24 cm	GardenGrove	NA	NA	NA	NA	NA	NA	NA	NA	NA	NA	NA	NA	NA
143	Evergreen pear	Pyrus kawakamii	Garden Grove	California	-117.9539261	33.76269026	10071 Traylor Way	5	30.48	49.2126	no_info	more than 18.29 m	15.24 to 30.48 cm	GardenGrove	NA	NA	NA	NA	NA	NA	NA	NA	NA	NA	NA	NA	NA
144	Queen palm	Syagrus romanzoffianum	Garden Grove	California	-117.9535526	33.76301615	10071 Traylor Way	5	15.24	49.2126	no_info	more than 18.29 m	0 to 15.24 cm	GardenGrove	NA	NA	NA	NA	NA	NA	NA	NA	NA	NA	NA	NA	NA
145	Leaf plum purple	Prunus cerasifera	Garden Grove	California	-117.9535477	33.76282128	10071 Traylor Way	5	15.24	49.2126	introduced	more than 18.29 m	0 to 15.24 cm	GardenGrove	NA	NA	NA	NA	NA	NA	NA	NA	NA	NA	NA	NA	NA
146	Evergreen pear	Pyrus kawakamii	Garden Grove	California	-117.9537569	33.76269565	10071 Traylor Way	5	30.48	49.2126	no_info	more than 18.29 m	15.24 to 30.48 cm	GardenGrove	NA	NA	NA	NA	NA	NA	NA	NA	NA	NA	NA	NA	NA
148	Ornamental pear	Pyrus calleryana	Garden Grove	California	-117.9573234	33.78847605	10072 Chapman Ave	7	30.48	98.4252	introduced	more than 18.29 m	15.24 to 30.48 cm	GardenGrove	NA	NA	NA	NA	NA	NA	NA	NA	NA	NA	NA	NA	NA
154	Chinese elm	Ulmus parvifolia	Garden Grove	California	-117.9574397	33.79075429	10072 Melody Park Dr	7	60.96	196.8504	introduced	more than 18.29 m	45.72 to 60.96 cm	GardenGrove	NA	NA	NA	NA	NA	NA	NA	NA	NA	NA	NA	NA	NA
160	Crape myrtle	Lagerstroemia indica	Garden Grove	California	-117.9555551	33.79255254	10072 Roselee Dr	7	30.48	49.2126	introduced	more than 18.29 m	15.24 to 30.48 cm	GardenGrove	NA	NA	NA	NA	NA	NA	NA	NA	NA	NA	NA	NA	NA
167	Crape myrtle	Lagerstroemia indica	Garden Grove	California	-117.9535683	33.75943213	10072 Westminster Ave	5	30.48	49.2126	introduced	more than 18.29 m	15.24 to 30.48 cm	GardenGrove	NA	NA	NA	NA	NA	NA	NA	NA	NA	NA	NA	NA	NA
169	Bronze loquat	Eriobotrya deflexa	Garden Grove	California	-117.9571818	33.7889691	10081 Chapman Ave	7	30.48	98.4252	introduced	more than 18.29 m	15.24 to 30.48 cm	GardenGrove	NA	NA	NA	NA	NA	NA	NA	NA	NA	NA	NA	NA	NA
172	Mexican fan palm	Washingtonia robusta	Garden Grove	California	-117.9573283	33.80184043	10081 Flanner Ave	7	45.72	196.8504	introduced	more than 18.29 m	30.48 to 45.72 cm	GardenGrove	NA	NA	NA	NA	NA	NA	NA	NA	NA	NA	NA	NA	NA
173	Mexican fan palm	Washingtonia robusta	Garden Grove	California	-117.9573374	33.80183977	10081 Flanner Ave	7	45.72	196.8504	introduced	more than 18.29 m	30.48 to 45.72 cm	GardenGrove	NA	NA	NA	NA	NA	NA	NA	NA	NA	NA	NA	NA	NA
174	Mexican fan palm	Washingtonia robusta	Garden Grove	California	-117.9573659	33.80184225	10081 Flanner Ave	7	45.72	196.8504	introduced	more than 18.29 m	30.48 to 45.72 cm	GardenGrove	NA	NA	NA	NA	NA	NA	NA	NA	NA	NA	NA	NA	NA
175	Carrotwood	Cupaniopsis anacardioides	Garden Grove	California	-117.9571476	33.77416713	10081 Garden Grove Blvd	11	45.72	98.4252	introduced	more than 18.29 m	30.48 to 45.72 cm	GardenGrove	NA	NA	NA	NA	NA	NA	NA	NA	NA	NA	NA	NA	NA
176	Carrotwood	Cupaniopsis anacardioides	Garden Grove	California	-117.9560335	33.77417213	10081 Garden Grove Blvd	11	45.72	98.4252	introduced	more than 18.29 m	30.48 to 45.72 cm	GardenGrove	NA	NA	NA	NA	NA	NA	NA	NA	NA	NA	NA	NA	NA
177	Carrotwood	Cupaniopsis anacardioides	Garden Grove	California	-117.9561549	33.77417068	10081 Garden Grove Blvd	11	45.72	98.4252	introduced	more than 18.29 m	30.48 to 45.72 cm	GardenGrove	NA	NA	NA	NA	NA	NA	NA	NA	NA	NA	NA	NA	NA
178	Carrotwood	Cupaniopsis anacardioides	Garden Grove	California	-117.9562881	33.77417185	10081 Garden Grove Blvd	11	45.72	98.4252	introduced	more than 18.29 m	30.48 to 45.72 cm	GardenGrove	NA	NA	NA	NA	NA	NA	NA	NA	NA	NA	NA	NA	NA
179	Carrotwood	Cupaniopsis anacardioides	Garden Grove	California	-117.956727	33.77417222	10081 Garden Grove Blvd	11	45.72	98.4252	introduced	more than 18.29 m	30.48 to 45.72 cm	GardenGrove	NA	NA	NA	NA	NA	NA	NA	NA	NA	NA	NA	NA	NA
180	Carrotwood	Cupaniopsis anacardioides	Garden Grove	California	-117.9568479	33.77416398	10081 Garden Grove Blvd	11	45.72	98.4252	introduced	more than 18.29 m	30.48 to 45.72 cm	GardenGrove	NA	NA	NA	NA	NA	NA	NA	NA	NA	NA	NA	NA	NA
183	Carrotwood	Cupaniopsis anacardioides	Garden Grove	California	-117.9534878	33.75540831	10081 Jennrich Ave	6	45.72	98.4252	introduced	more than 18.29 m	30.48 to 45.72 cm	GardenGrove	NA	NA	NA	NA	NA	NA	NA	NA	NA	NA	NA	NA	NA
184	Chinese elm	Ulmus parvifolia	Garden Grove	California	-117.9571134	33.79087778	10081 Melody Park Dr	7	60.96	196.8504	introduced	more than 18.29 m	45.72 to 60.96 cm	GardenGrove	NA	NA	NA	NA	NA	NA	NA	NA	NA	NA	NA	NA	NA
185	Carrotwood	Cupaniopsis anacardioides	Garden Grove	California	-117.9573335	33.79639131	10081 Orangewood Ave	7	60.96	98.4252	introduced	more than 18.29 m	45.72 to 60.96 cm	GardenGrove	NA	NA	NA	NA	NA	NA	NA	NA	NA	NA	NA	NA	NA
188	Chinese elm	Ulmus parvifolia	Garden Grove	California	-117.9568921	33.79178646	10082 Edgewood Ln	7	60.96	196.8504	introduced	more than 18.29 m	45.72 to 60.96 cm	GardenGrove	NA	NA	NA	NA	NA	NA	NA	NA	NA	NA	NA	NA	NA
190	Mexican fan palm	Washingtonia robusta	Garden Grove	California	-117.9573361	33.80175243	10082 Flanner Ave	7	60.96	328.084	introduced	more than 18.29 m	45.72 to 60.96 cm	GardenGrove	NA	NA	NA	NA	NA	NA	NA	NA	NA	NA	NA	NA	NA
191	Chinese elm	Ulmus parvifolia	Garden Grove	California	-117.9572302	33.79075137	10082 Melody Park Dr	7	60.96	196.8504	introduced	more than 18.29 m	45.72 to 60.96 cm	GardenGrove	NA	NA	NA	NA	NA	NA	NA	NA	NA	NA	NA	NA	NA
192	Carrotwood	Cupaniopsis anacardioides	Garden Grove	California	-117.9572877	33.7961931	10082 Orangewood Ave	7	45.72	98.4252	introduced	more than 18.29 m	30.48 to 45.72 cm	GardenGrove	NA	NA	NA	NA	NA	NA	NA	NA	NA	NA	NA	NA	NA
195	Carrotwood	Cupaniopsis anacardioides	Garden Grove	California	-117.9572134	33.79639244	10085 Orangewood Ave	7	45.72	98.4252	introduced	more than 18.29 m	30.48 to 45.72 cm	GardenGrove	NA	NA	NA	NA	NA	NA	NA	NA	NA	NA	NA	NA	NA
197	Arizona ash	Fraxinus velutina	Garden Grove	California	-117.9570802	33.78435179	10091 Bonser Ave	8	45.72	147.6378	naturally_occurring	more than 18.29 m	30.48 to 45.72 cm	GardenGrove	NA	NA	NA	NA	NA	NA	NA	NA	NA	NA	NA	NA	NA
198	Arizona ash	Fraxinus velutina	Garden Grove	California	-117.9568411	33.78424642	10091 Bonser Ave	8	45.72	147.6378	naturally_occurring	more than 18.29 m	30.48 to 45.72 cm	GardenGrove	NA	NA	NA	NA	NA	NA	NA	NA	NA	NA	NA	NA	NA
199	Arizona ash	Fraxinus velutina	Garden Grove	California	-117.9568962	33.78415864	10092 Bonser Ave	8	45.72	147.6378	naturally_occurring	more than 18.29 m	30.48 to 45.72 cm	GardenGrove	NA	NA	NA	NA	NA	NA	NA	NA	NA	NA	NA	NA	NA
200	Ornamental pear	Pyrus calleryana	Garden Grove	California	-117.9567622	33.78850407	10092 Chapman Ave	7	30.48	98.4252	introduced	more than 18.29 m	15.24 to 30.48 cm	GardenGrove	NA	NA	NA	NA	NA	NA	NA	NA	NA	NA	NA	NA	NA
205	Jacaranda	Jacaranda acutifolia	Garden Grove	California	-117.9533345	33.75266639	10092 Johannah Ave	6	45.72	147.6378	introduced	more than 18.29 m	30.48 to 45.72 cm	GardenGrove	NA	NA	NA	NA	NA	NA	NA	NA	NA	NA	NA	NA	NA
212	Ornamental pear	Pyrus calleryana	Garden Grove	California	-117.9521261	33.75955562	10100 Westminster Ave	5	30.48	98.4252	introduced	more than 18.29 m	15.24 to 30.48 cm	GardenGrove	NA	NA	NA	NA	NA	NA	NA	NA	NA	NA	NA	NA	NA
213	Ornamental pear	Pyrus calleryana	Garden Grove	California	-117.9516245	33.75956619	10100 Westminster Ave	5	15.24	49.2126	introduced	more than 18.29 m	0 to 15.24 cm	GardenGrove	NA	NA	NA	NA	NA	NA	NA	NA	NA	NA	NA	NA	NA
214	Ornamental pear	Pyrus calleryana	Garden Grove	California	-117.9517431	33.75956166	10100 Westminster Ave	5	30.48	98.4252	introduced	more than 18.29 m	15.24 to 30.48 cm	GardenGrove	NA	NA	NA	NA	NA	NA	NA	NA	NA	NA	NA	NA	NA
215	Ornamental pear	Pyrus calleryana	Garden Grove	California	-117.9519885	33.7595665	10100 Westminster Ave	5	30.48	98.4252	introduced	more than 18.29 m	15.24 to 30.48 cm	GardenGrove	NA	NA	NA	NA	NA	NA	NA	NA	NA	NA	NA	NA	NA
217	Ornamental pear	Pyrus calleryana	Garden Grove	California	-117.9518758	33.75956216	10100 Westminster Ave	5	30.48	98.4252	introduced	more than 18.29 m	15.24 to 30.48 cm	GardenGrove	NA	NA	NA	NA	NA	NA	NA	NA	NA	NA	NA	NA	NA
218	Mexican fan palm	Washingtonia robusta	Garden Grove	California	-117.9569048	33.80108995	10101 Aldgate Ave	7	45.72	328.084	introduced	more than 18.29 m	30.48 to 45.72 cm	GardenGrove	NA	NA	NA	NA	NA	NA	NA	NA	NA	NA	NA	NA	NA
221	Queensland pittosporum	Pittosporum rhombifolium	Garden Grove	California	-117.953118	33.75278018	10101 Johannah Ave	6	45.72	98.4252	no_info	more than 18.29 m	30.48 to 45.72 cm	GardenGrove	NA	NA	NA	NA	NA	NA	NA	NA	NA	NA	NA	NA	NA
225	Weeping fig	Ficus benjamina	Garden Grove	California	-117.9531199	33.75266873	10102 Johannah Ave	6	30.48	49.2126	introduced	more than 18.29 m	15.24 to 30.48 cm	GardenGrove	NA	NA	NA	NA	NA	NA	NA	NA	NA	NA	NA	NA	NA
226	Water gum	Tristaniopsis laurina	Garden Grove	California	-117.9554963	33.78118025	10102 Lampson Ave	8	45.72	98.4252	introduced	more than 18.29 m	30.48 to 45.72 cm	GardenGrove	NA	NA	NA	NA	NA	NA	NA	NA	NA	NA	NA	NA	NA
227	Brisbane box	Lophostemon confertus	Garden Grove	California	-117.9564445	33.78127545	10102 Lampson Ave	8	60.96	147.6378	introduced	more than 18.29 m	45.72 to 60.96 cm	GardenGrove	NA	NA	NA	NA	NA	NA	NA	NA	NA	NA	NA	NA	NA
228	Chinese elm	Ulmus parvifolia	Garden Grove	California	-117.9568396	33.79087659	10102 Melody Park Dr	7	60.96	196.8504	introduced	more than 18.29 m	45.72 to 60.96 cm	GardenGrove	NA	NA	NA	NA	NA	NA	NA	NA	NA	NA	NA	NA	NA
229	Carrotwood	Cupaniopsis anacardioides	Garden Grove	California	-117.9569888	33.79621781	10108 Orangewood Ave	7	45.72	98.4252	introduced	more than 18.29 m	30.48 to 45.72 cm	GardenGrove	NA	NA	NA	NA	NA	NA	NA	NA	NA	NA	NA	NA	NA
233	Chinese elm	Ulmus parvifolia	Garden Grove	California	-117.9568366	33.80031961	10111 Dewey Dr	7	60.96	196.8504	introduced	more than 18.29 m	45.72 to 60.96 cm	GardenGrove	NA	NA	NA	NA	NA	NA	NA	NA	NA	NA	NA	NA	NA
234	Chinese elm	Ulmus parvifolia	Garden Grove	California	-117.9569118	33.8003194	10111 Dewey Dr	7	60.96	196.8504	introduced	more than 18.29 m	45.72 to 60.96 cm	GardenGrove	NA	NA	NA	NA	NA	NA	NA	NA	NA	NA	NA	NA	NA
235	Chinese elm	Ulmus parvifolia	Garden Grove	California	-117.9565092	33.79189337	10111 Edgewood Ln	7	60.96	196.8504	introduced	more than 18.29 m	45.72 to 60.96 cm	GardenGrove	NA	NA	NA	NA	NA	NA	NA	NA	NA	NA	NA	NA	NA
236	Chinese elm	Ulmus parvifolia	Garden Grove	California	-117.9566815	33.79188983	10111 Edgewood Ln	7	60.96	196.8504	introduced	more than 18.29 m	45.72 to 60.96 cm	GardenGrove	NA	NA	NA	NA	NA	NA	NA	NA	NA	NA	NA	NA	NA
238	Red flowering gum	Corymbia ficifolia	Garden Grove	California	-117.9563035	33.78121606	10111 Lampson Ave	8	60.96	147.6378	introduced	more than 18.29 m	45.72 to 60.96 cm	GardenGrove	NA	NA	NA	NA	NA	NA	NA	NA	NA	NA	NA	NA	NA
239	Brazilian pepper	Schinus terebinthifolius	Garden Grove	California	-117.9566989	33.79105656	10111 Melody Park Dr	7	30.48	49.2126	no_info	more than 18.29 m	15.24 to 30.48 cm	GardenGrove	NA	NA	NA	NA	NA	NA	NA	NA	NA	NA	NA	NA	NA
240	Carrotwood	Cupaniopsis anacardioides	Garden Grove	California	-117.9569462	33.79641385	10111 Orangewood Ave	7	45.72	98.4252	introduced	more than 18.29 m	30.48 to 45.72 cm	GardenGrove	NA	NA	NA	NA	NA	NA	NA	NA	NA	NA	NA	NA	NA
245	Carrotwood	Cupaniopsis anacardioides	Garden Grove	California	-117.9529753	33.75527118	10112 Jennrich Ave	6	45.72	147.6378	introduced	more than 18.29 m	30.48 to 45.72 cm	GardenGrove	NA	NA	NA	NA	NA	NA	NA	NA	NA	NA	NA	NA	NA
247	Jacaranda	Jacaranda acutifolia	Garden Grove	California	-117.9529222	33.7526692	10112 Johannah Ave	6	45.72	147.6378	introduced	more than 18.29 m	30.48 to 45.72 cm	GardenGrove	NA	NA	NA	NA	NA	NA	NA	NA	NA	NA	NA	NA	NA
248	Carrotwood	Cupaniopsis anacardioides	Garden Grove	California	-117.9568912	33.79622526	10112 Orangewood Ave	7	45.72	98.4252	introduced	more than 18.29 m	30.48 to 45.72 cm	GardenGrove	NA	NA	NA	NA	NA	NA	NA	NA	NA	NA	NA	NA	NA
249	Stump	NA	Garden Grove	California	-117.9564056	33.77761998	10112 Stanford Ave	8	15.24	0	no_info	NA	0 to 15.24 cm	GardenGrove	NA	NA	NA	NA	NA	NA	NA	NA	NA	NA	NA	NA	NA
251	Red flowering gum	Corymbia ficifolia	Garden Grove	California	-117.9564816	33.78142593	10113 Lampson Ave	8	76.2	98.4252	introduced	more than 18.29 m	60.96 to 76.2 cm	GardenGrove	NA	NA	NA	NA	NA	NA	NA	NA	NA	NA	NA	NA	NA
252	Carrotwood	Cupaniopsis anacardioides	Garden Grove	California	-117.9568017	33.79641447	10115 Orangewood Ave	7	45.72	98.4252	introduced	more than 18.29 m	30.48 to 45.72 cm	GardenGrove	NA	NA	NA	NA	NA	NA	NA	NA	NA	NA	NA	NA	NA
257	Southern magnolia	Magnolia grandiflora	Garden Grove	California	-117.9566166	33.80032935	10121 Dewey Dr	7	45.72	98.4252	introduced	more than 18.29 m	30.48 to 45.72 cm	GardenGrove	NA	NA	NA	NA	NA	NA	NA	NA	NA	NA	NA	NA	NA
258	Southern magnolia	Magnolia grandiflora	Garden Grove	California	-117.9565706	33.8003153	10121 Dewey Dr	7	45.72	147.6378	introduced	more than 18.29 m	30.48 to 45.72 cm	GardenGrove	NA	NA	NA	NA	NA	NA	NA	NA	NA	NA	NA	NA	NA
259	Chinese elm	Ulmus parvifolia	Garden Grove	California	-117.9563339	33.79190181	10121 Edgewood Ln	7	60.96	196.8504	introduced	more than 18.29 m	45.72 to 60.96 cm	GardenGrove	NA	NA	NA	NA	NA	NA	NA	NA	NA	NA	NA	NA	NA
260	Carrotwood	Cupaniopsis anacardioides	Garden Grove	California	-117.9526917	33.75540253	10121 Jennrich Ave	6	45.72	98.4252	introduced	more than 18.29 m	30.48 to 45.72 cm	GardenGrove	NA	NA	NA	NA	NA	NA	NA	NA	NA	NA	NA	NA	NA
264	Crape myrtle	Lagerstroemia indica	Garden Grove	California	-117.952538	33.75968235	10121 Westminster Ave	5	30.48	98.4252	introduced	more than 18.29 m	15.24 to 30.48 cm	GardenGrove	NA	NA	NA	NA	NA	NA	NA	NA	NA	NA	NA	NA	NA
265	Crape myrtle	Lagerstroemia indica	Garden Grove	California	-117.9523179	33.75968241	10121 Westminster Ave	5	30.48	98.4252	introduced	more than 18.29 m	15.24 to 30.48 cm	GardenGrove	NA	NA	NA	NA	NA	NA	NA	NA	NA	NA	NA	NA	NA
266	Crape myrtle	Lagerstroemia indica	Garden Grove	California	-117.9526694	33.75967511	10121 Westminster Ave	5	30.48	98.4252	introduced	more than 18.29 m	15.24 to 30.48 cm	GardenGrove	NA	NA	NA	NA	NA	NA	NA	NA	NA	NA	NA	NA	NA
267	Mexican fan palm	Washingtonia robusta	Garden Grove	California	-117.9565333	33.80099732	10122 Aldgate Ave	7	60.96	328.084	introduced	more than 18.29 m	45.72 to 60.96 cm	GardenGrove	NA	NA	NA	NA	NA	NA	NA	NA	NA	NA	NA	NA	NA
268	Queen palm	Syagrus romanzoffianum	Garden Grove	California	-117.9564766	33.80249889	10122 Becca Dr	7	15.24	49.2126	no_info	more than 18.29 m	0 to 15.24 cm	GardenGrove	NA	NA	NA	NA	NA	NA	NA	NA	NA	NA	NA	NA	NA
269	Queen palm	Syagrus romanzoffianum	Garden Grove	California	-117.956508	33.80249918	10122 Becca Dr	7	15.24	49.2126	no_info	more than 18.29 m	0 to 15.24 cm	GardenGrove	NA	NA	NA	NA	NA	NA	NA	NA	NA	NA	NA	NA	NA
270	Queen palm	Syagrus romanzoffianum	Garden Grove	California	-117.9565419	33.80249751	10122 Becca Dr	7	15.24	49.2126	no_info	more than 18.29 m	0 to 15.24 cm	GardenGrove	NA	NA	NA	NA	NA	NA	NA	NA	NA	NA	NA	NA	NA
271	Queen palm	Syagrus romanzoffianum	Garden Grove	California	-117.9565726	33.80250317	10122 Becca Dr	7	15.24	49.2126	no_info	more than 18.29 m	0 to 15.24 cm	GardenGrove	NA	NA	NA	NA	NA	NA	NA	NA	NA	NA	NA	NA	NA
272	Queen palm	Syagrus romanzoffianum	Garden Grove	California	-117.9564435	33.80249939	10122 Becca Dr	7	15.24	49.2126	no_info	more than 18.29 m	0 to 15.24 cm	GardenGrove	NA	NA	NA	NA	NA	NA	NA	NA	NA	NA	NA	NA	NA
275	Mexican fan palm	Washingtonia robusta	Garden Grove	California	-117.9561583	33.79178114	10122 Edgewood Ln	7	45.72	328.084	introduced	more than 18.29 m	30.48 to 45.72 cm	GardenGrove	NA	NA	NA	NA	NA	NA	NA	NA	NA	NA	NA	NA	NA
278	Carrotwood	Cupaniopsis anacardioides	Garden Grove	California	-117.9566894	33.79622166	10122 Orangewood Ave	7	60.96	98.4252	introduced	more than 18.29 m	45.72 to 60.96 cm	GardenGrove	NA	NA	NA	NA	NA	NA	NA	NA	NA	NA	NA	NA	NA
279	California fan palm	Washingtonia filifera	Garden Grove	California	-117.9563481	33.79814263	10122 Parliament Ave	7	76.2	147.6378	naturally_occurring	more than 18.29 m	60.96 to 76.2 cm	GardenGrove	NA	NA	NA	NA	NA	NA	NA	NA	NA	NA	NA	NA	NA
280	Carolina laurel cherry	Prunus caroliniana	Garden Grove	California	-117.952656	33.76257654	10122 Traylor Way	5	45.72	98.4252	introduced	more than 18.29 m	30.48 to 45.72 cm	GardenGrove	NA	NA	NA	NA	NA	NA	NA	NA	NA	NA	NA	NA	NA
281	Carrotwood	Cupaniopsis anacardioides	Garden Grove	California	-117.9566693	33.79640769	10125 Orangewood Ave	7	60.96	98.4252	introduced	more than 18.29 m	45.72 to 60.96 cm	GardenGrove	NA	NA	NA	NA	NA	NA	NA	NA	NA	NA	NA	NA	NA
282	Leaf plum purple	Prunus cerasifera	Garden Grove	California	-117.9564062	33.80109134	10131 Aldgate Ave	7	15.24	49.2126	introduced	more than 18.29 m	0 to 15.24 cm	GardenGrove	NA	NA	NA	NA	NA	NA	NA	NA	NA	NA	NA	NA	NA
283	Leaf plum purple	Prunus cerasifera	Garden Grove	California	-117.9562755	33.80109211	10131 Aldgate Ave	7	15.24	49.2126	introduced	more than 18.29 m	0 to 15.24 cm	GardenGrove	NA	NA	NA	NA	NA	NA	NA	NA	NA	NA	NA	NA	NA
284	Arizona ash	Fraxinus velutina	Garden Grove	California	-117.9561038	33.78424966	10131 Bonser Ave	8	45.72	147.6378	naturally_occurring	more than 18.29 m	30.48 to 45.72 cm	GardenGrove	NA	NA	NA	NA	NA	NA	NA	NA	NA	NA	NA	NA	NA
285	Ornamental pear	Pyrus calleryana	Garden Grove	California	-117.9563436	33.78872874	10131 Chapman Ave	7	30.48	49.2126	introduced	more than 18.29 m	15.24 to 30.48 cm	GardenGrove	NA	NA	NA	NA	NA	NA	NA	NA	NA	NA	NA	NA	NA
286	Ornamental pear	Pyrus calleryana	Garden Grove	California	-117.9564363	33.80033003	10131 Dewey Dr	7	30.48	49.2126	introduced	more than 18.29 m	15.24 to 30.48 cm	GardenGrove	NA	NA	NA	NA	NA	NA	NA	NA	NA	NA	NA	NA	NA
291	Red flowering gum	Corymbia ficifolia	Garden Grove	California	-117.9562552	33.78142789	10131 Lampson Ave	8	60.96	98.4252	introduced	more than 18.29 m	45.72 to 60.96 cm	GardenGrove	NA	NA	NA	NA	NA	NA	NA	NA	NA	NA	NA	NA	NA
294	Peach	Prunus persica	Garden Grove	California	-117.9562607	33.80100216	10132 Aldgate Ave	7	15.24	49.2126	introduced	more than 18.29 m	0 to 15.24 cm	GardenGrove	NA	NA	NA	NA	NA	NA	NA	NA	NA	NA	NA	NA	NA
295	Western redbud	Cercis occidentalis	Garden Grove	California	-117.956352	33.80100368	10132 Aldgate Ave	7	15.24	49.2126	naturally_occurring	more than 18.29 m	0 to 15.24 cm	GardenGrove	NA	NA	NA	NA	NA	NA	NA	NA	NA	NA	NA	NA	NA
299	Carrotwood	Cupaniopsis anacardioides	Garden Grove	California	-117.9524611	33.75525239	10132 Jennrich Ave	6	45.72	147.6378	introduced	more than 18.29 m	30.48 to 45.72 cm	GardenGrove	NA	NA	NA	NA	NA	NA	NA	NA	NA	NA	NA	NA	NA
300	Purple orchid tree	Bauhinia purpurea	Garden Grove	California	-117.952566	33.7526723	10132 Johannah Ave	6	30.48	49.2126	introduced	more than 18.29 m	15.24 to 30.48 cm	GardenGrove	NA	NA	NA	NA	NA	NA	NA	NA	NA	NA	NA	NA	NA
301	Arizona ash	Fraxinus velutina	Garden Grove	California	-117.9560104	33.78348903	10132 Malinda Ln	8	45.72	147.6378	naturally_occurring	more than 18.29 m	30.48 to 45.72 cm	GardenGrove	NA	NA	NA	NA	NA	NA	NA	NA	NA	NA	NA	NA	NA
302	Carrotwood	Cupaniopsis anacardioides	Garden Grove	California	-117.956499	33.79622465	10132 Orangewood Ave	7	60.96	98.4252	introduced	more than 18.29 m	45.72 to 60.96 cm	GardenGrove	NA	NA	NA	NA	NA	NA	NA	NA	NA	NA	NA	NA	NA
304	Carrotwood	Cupaniopsis anacardioides	Garden Grove	California	-117.9564446	33.7964141	10135 Orangewood Ave	7	45.72	98.4252	introduced	more than 18.29 m	30.48 to 45.72 cm	GardenGrove	NA	NA	NA	NA	NA	NA	NA	NA	NA	NA	NA	NA	NA
305	Carrotwood	Cupaniopsis anacardioides	Garden Grove	California	-117.9565281	33.79642553	10135 Orangewood Ave	7	45.72	98.4252	introduced	more than 18.29 m	30.48 to 45.72 cm	GardenGrove	NA	NA	NA	NA	NA	NA	NA	NA	NA	NA	NA	NA	NA
306	Mexican fan palm	Washingtonia robusta	Garden Grove	California	-117.9562683	33.79953213	10141 Brookside Dr	7	60.96	328.084	introduced	more than 18.29 m	45.72 to 60.96 cm	GardenGrove	NA	NA	NA	NA	NA	NA	NA	NA	NA	NA	NA	NA	NA
309	Mexican fan palm	Washingtonia robusta	Garden Grove	California	-117.9562002	33.79189436	10141 Edgewood Ln	7	45.72	328.084	introduced	more than 18.29 m	30.48 to 45.72 cm	GardenGrove	NA	NA	NA	NA	NA	NA	NA	NA	NA	NA	NA	NA	NA
311	Indian laurel fig	Ficus microcarpa	Garden Grove	California	-117.9523249	33.7528003	10141 Johannah Ave	6	45.72	147.6378	introduced	more than 18.29 m	30.48 to 45.72 cm	GardenGrove	NA	NA	NA	NA	NA	NA	NA	NA	NA	NA	NA	NA	NA
312	Brisbane box	Lophostemon confertus	Garden Grove	California	-117.9560989	33.78143079	10141 Lampson Ave	8	45.72	98.4252	introduced	more than 18.29 m	30.48 to 45.72 cm	GardenGrove	NA	NA	NA	NA	NA	NA	NA	NA	NA	NA	NA	NA	NA
314	Mexican fan palm	Washingtonia robusta	Garden Grove	California	-117.9561088	33.80098999	10142 Aldgate Ave	7	45.72	328.084	introduced	more than 18.29 m	30.48 to 45.72 cm	GardenGrove	NA	NA	NA	NA	NA	NA	NA	NA	NA	NA	NA	NA	NA
317	Mexican fan palm	Washingtonia robusta	Garden Grove	California	-117.9559506	33.79178586	10142 Edgewood Ln	7	60.96	328.084	introduced	more than 18.29 m	45.72 to 60.96 cm	GardenGrove	NA	NA	NA	NA	NA	NA	NA	NA	NA	NA	NA	NA	NA
318	Chinese elm	Ulmus parvifolia	Garden Grove	California	-117.9560452	33.79178323	10142 Edgewood Ln	7	60.96	196.8504	introduced	more than 18.29 m	45.72 to 60.96 cm	GardenGrove	NA	NA	NA	NA	NA	NA	NA	NA	NA	NA	NA	NA	NA
319	Crape myrtle	Lagerstroemia indica	Garden Grove	California	-117.9563736	33.79402242	10142 Hill Rd	7	30.48	98.4252	introduced	more than 18.29 m	15.24 to 30.48 cm	GardenGrove	NA	NA	NA	NA	NA	NA	NA	NA	NA	NA	NA	NA	NA
321	Mexican fan palm	Washingtonia robusta	Garden Grove	California	-117.9561096	33.79328113	10142 Mcmichael Dr	7	45.72	196.8504	introduced	more than 18.29 m	30.48 to 45.72 cm	GardenGrove	NA	NA	NA	NA	NA	NA	NA	NA	NA	NA	NA	NA	NA
324	Arizona ash	Fraxinus velutina	Garden Grove	California	-117.9556536	33.78425145	10151 Bonser Ave	8	45.72	147.6378	naturally_occurring	more than 18.29 m	30.48 to 45.72 cm	GardenGrove	NA	NA	NA	NA	NA	NA	NA	NA	NA	NA	NA	NA	NA
327	Chinese elm	Ulmus parvifolia	Garden Grove	California	-117.9559358	33.79189604	10151 Edgewood Ln	7	60.96	196.8504	introduced	more than 18.29 m	45.72 to 60.96 cm	GardenGrove	NA	NA	NA	NA	NA	NA	NA	NA	NA	NA	NA	NA	NA
328	Pink trumpet tree	Tabebuia impetiginosa	Garden Grove	California	-117.9560293	33.79117102	10151 Melody Park Dr	7	15.24	49.2126	no_info	more than 18.29 m	0 to 15.24 cm	GardenGrove	NA	NA	NA	NA	NA	NA	NA	NA	NA	NA	NA	NA	NA
329	Pink trumpet tree	Tabebuia impetiginosa	Garden Grove	California	-117.9559157	33.79119376	10151 Melody Park Dr	7	15.24	49.2126	no_info	more than 18.29 m	0 to 15.24 cm	GardenGrove	NA	NA	NA	NA	NA	NA	NA	NA	NA	NA	NA	NA	NA
330	Arizona ash	Fraxinus velutina	Garden Grove	California	-117.9556971	33.78416364	10152 Bonser Ave	8	45.72	147.6378	naturally_occurring	more than 18.29 m	30.48 to 45.72 cm	GardenGrove	NA	NA	NA	NA	NA	NA	NA	NA	NA	NA	NA	NA	NA
332	Evergreen pear	Pyrus kawakamii	Garden Grove	California	-117.9564157	33.78850408	10152 Chapman Ave	7	30.48	98.4252	no_info	more than 18.29 m	15.24 to 30.48 cm	GardenGrove	NA	NA	NA	NA	NA	NA	NA	NA	NA	NA	NA	NA	NA
333	Ornamental pear	Pyrus calleryana	Garden Grove	California	-117.9561183	33.78851138	10152 Chapman Ave	7	15.24	98.4252	introduced	more than 18.29 m	0 to 15.24 cm	GardenGrove	NA	NA	NA	NA	NA	NA	NA	NA	NA	NA	NA	NA	NA
334	Queen palm	Syagrus romanzoffianum	Garden Grove	California	-117.95221	33.77132522	10152 Crosby Ave	9	30.48	98.4252	no_info	more than 18.29 m	15.24 to 30.48 cm	GardenGrove	NA	NA	NA	NA	NA	NA	NA	NA	NA	NA	NA	NA	NA
335	Queen palm	Syagrus romanzoffianum	Garden Grove	California	-117.9523238	33.77132634	10152 Crosby Ave	9	45.72	98.4252	no_info	more than 18.29 m	30.48 to 45.72 cm	GardenGrove	NA	NA	NA	NA	NA	NA	NA	NA	NA	NA	NA	NA	NA
336	Queen palm	Syagrus romanzoffianum	Garden Grove	California	-117.9522976	33.7713232	10152 Crosby Ave	9	45.72	98.4252	no_info	more than 18.29 m	30.48 to 45.72 cm	GardenGrove	NA	NA	NA	NA	NA	NA	NA	NA	NA	NA	NA	NA	NA
337	Mexican fan palm	Washingtonia robusta	Garden Grove	California	-117.9559896	33.80021466	10152 Dewey Dr	7	45.72	328.084	introduced	more than 18.29 m	30.48 to 45.72 cm	GardenGrove	NA	NA	NA	NA	NA	NA	NA	NA	NA	NA	NA	NA	NA
338	Crape myrtle	Lagerstroemia indica	Garden Grove	California	-117.9561414	33.79402714	10152 Hill Rd	7	30.48	98.4252	introduced	more than 18.29 m	15.24 to 30.48 cm	GardenGrove	NA	NA	NA	NA	NA	NA	NA	NA	NA	NA	NA	NA	NA
344	Evergreen pear	Pyrus kawakamii	Garden Grove	California	-117.9559569	33.7885109	10158 Chapman Ave	7	15.24	49.2126	no_info	more than 18.29 m	0 to 15.24 cm	GardenGrove	NA	NA	NA	NA	NA	NA	NA	NA	NA	NA	NA	NA	NA
346	Peach	Prunus persica	Garden Grove	California	-117.9560046	33.78889001	10161 Chapman Ave	7	15.24	49.2126	introduced	more than 18.29 m	0 to 15.24 cm	GardenGrove	NA	NA	NA	NA	NA	NA	NA	NA	NA	NA	NA	NA	NA
347	Purple orchid tree	Bauhinia purpurea	Garden Grove	California	-117.9555714	33.78870545	10161 Chapman Ave	7	45.72	98.4252	introduced	more than 18.29 m	30.48 to 45.72 cm	GardenGrove	NA	NA	NA	NA	NA	NA	NA	NA	NA	NA	NA	NA	NA
349	Crape myrtle	Lagerstroemia indica	Garden Grove	California	-117.9559963	33.7888671	10161 Chapman Ave	7	30.48	49.2126	introduced	more than 18.29 m	15.24 to 30.48 cm	GardenGrove	NA	NA	NA	NA	NA	NA	NA	NA	NA	NA	NA	NA	NA
350	Crape myrtle	Lagerstroemia indica	Garden Grove	California	-117.9559956	33.78879149	10161 Chapman Ave	7	30.48	49.2126	introduced	more than 18.29 m	15.24 to 30.48 cm	GardenGrove	NA	NA	NA	NA	NA	NA	NA	NA	NA	NA	NA	NA	NA
351	Carrotwood	Cupaniopsis anacardioides	Garden Grove	California	-117.9519296	33.75540443	10161 Jennrich Ave	6	45.72	147.6378	introduced	more than 18.29 m	30.48 to 45.72 cm	GardenGrove	NA	NA	NA	NA	NA	NA	NA	NA	NA	NA	NA	NA	NA
352	Arizona ash	Fraxinus velutina	Garden Grove	California	-117.9554735	33.78415964	10162 Bonser Ave	8	45.72	147.6378	naturally_occurring	more than 18.29 m	30.48 to 45.72 cm	GardenGrove	NA	NA	NA	NA	NA	NA	NA	NA	NA	NA	NA	NA	NA
356	Mexican fan palm	Washingtonia robusta	Garden Grove	California	-117.9561412	33.79593331	10162 Orangewood Ave	7	60.96	328.084	introduced	more than 18.29 m	45.72 to 60.96 cm	GardenGrove	NA	NA	NA	NA	NA	NA	NA	NA	NA	NA	NA	NA	NA
357	Crape myrtle	Lagerstroemia indica	Garden Grove	California	-117.9561467	33.79604902	10162 Orangewood Ave	7	45.72	98.4252	introduced	more than 18.29 m	30.48 to 45.72 cm	GardenGrove	NA	NA	NA	NA	NA	NA	NA	NA	NA	NA	NA	NA	NA
358	Glossy privet	Ligustrum lucidum	Garden Grove	California	-117.9559563	33.7962382	10162 Orangewood Ave	7	60.96	98.4252	introduced	more than 18.29 m	45.72 to 60.96 cm	GardenGrove	NA	NA	NA	NA	NA	NA	NA	NA	NA	NA	NA	NA	NA
359	Carrotwood	Cupaniopsis anacardioides	Garden Grove	California	-117.9558963	33.79814675	10162 Parliament Ave	7	45.72	98.4252	introduced	more than 18.29 m	30.48 to 45.72 cm	GardenGrove	NA	NA	NA	NA	NA	NA	NA	NA	NA	NA	NA	NA	NA
361	California fan palm	Washingtonia filifera	Garden Grove	California	-117.955725	33.80109269	10171 Aldgate Ave	7	60.96	196.8504	naturally_occurring	more than 18.29 m	45.72 to 60.96 cm	GardenGrove	NA	NA	NA	NA	NA	NA	NA	NA	NA	NA	NA	NA	NA
362	California fan palm	Washingtonia filifera	Garden Grove	California	-117.9557153	33.80109311	10171 Aldgate Ave	7	60.96	196.8504	naturally_occurring	more than 18.29 m	45.72 to 60.96 cm	GardenGrove	NA	NA	NA	NA	NA	NA	NA	NA	NA	NA	NA	NA	NA
365	Crape myrtle	Lagerstroemia indica	Garden Grove	California	-117.9556768	33.79556406	10171 Geraldine Rd	7	45.72	98.4252	introduced	more than 18.29 m	30.48 to 45.72 cm	GardenGrove	NA	NA	NA	NA	NA	NA	NA	NA	NA	NA	NA	NA	NA
368	Red flowering gum	Corymbia ficifolia	Garden Grove	California	-117.955627	33.78143301	10171 Lampson Ave	8	45.72	98.4252	introduced	more than 18.29 m	30.48 to 45.72 cm	GardenGrove	NA	NA	NA	NA	NA	NA	NA	NA	NA	NA	NA	NA	NA
369	Mexican fan palm	Washingtonia robusta	Garden Grove	California	-117.955613	33.800852	10172 Aldgate Ave	7	60.96	328.084	introduced	more than 18.29 m	45.72 to 60.96 cm	GardenGrove	NA	NA	NA	NA	NA	NA	NA	NA	NA	NA	NA	NA	NA
370	Mexican fan palm	Washingtonia robusta	Garden Grove	California	-117.955613	33.800852	10172 Aldgate Ave	7	76.2	328.084	introduced	more than 18.29 m	60.96 to 76.2 cm	GardenGrove	NA	NA	NA	NA	NA	NA	NA	NA	NA	NA	NA	NA	NA
371	Mexican fan palm	Washingtonia robusta	Garden Grove	California	-117.955613	33.800852	10172 Aldgate Ave	7	60.96	328.084	introduced	more than 18.29 m	45.72 to 60.96 cm	GardenGrove	NA	NA	NA	NA	NA	NA	NA	NA	NA	NA	NA	NA	NA
378	Arizona ash	Fraxinus velutina	Garden Grove	California	-117.9553289	33.78307169	10172 Malinda Ln	8	45.72	147.6378	naturally_occurring	more than 18.29 m	30.48 to 45.72 cm	GardenGrove	NA	NA	NA	NA	NA	NA	NA	NA	NA	NA	NA	NA	NA
379	Glossy privet	Ligustrum lucidum	Garden Grove	California	-117.9557601	33.79623051	10172 Orangewood Ave	7	60.96	98.4252	introduced	more than 18.29 m	45.72 to 60.96 cm	GardenGrove	NA	NA	NA	NA	NA	NA	NA	NA	NA	NA	NA	NA	NA
380	Crape myrtle	Lagerstroemia indica	Garden Grove	California	-117.9556898	33.79812611	10172 Parliament Ave	7	30.48	49.2126	introduced	more than 18.29 m	15.24 to 30.48 cm	GardenGrove	NA	NA	NA	NA	NA	NA	NA	NA	NA	NA	NA	NA	NA
381	Arizona ash	Fraxinus velutina	Garden Grove	California	-117.9551978	33.78425546	10181 Bonser Ave	8	45.72	147.6378	naturally_occurring	more than 18.29 m	30.48 to 45.72 cm	GardenGrove	NA	NA	NA	NA	NA	NA	NA	NA	NA	NA	NA	NA	NA
383	Japanese flowering cherry	Prunus serrulata	Garden Grove	California	-117.951522	33.7527988	10181 Johannah Ave	6	30.48	49.2126	introduced	more than 18.29 m	15.24 to 30.48 cm	GardenGrove	NA	NA	NA	NA	NA	NA	NA	NA	NA	NA	NA	NA	NA
384	Brisbane box	Lophostemon confertus	Garden Grove	California	-117.9553464	33.78143458	10181 Lampson Ave	8	30.48	98.4252	introduced	more than 18.29 m	15.24 to 30.48 cm	GardenGrove	NA	NA	NA	NA	NA	NA	NA	NA	NA	NA	NA	NA	NA
385	Red flowering gum	Corymbia ficifolia	Garden Grove	California	-117.9554346	33.78144006	10181 Lampson Ave	8	45.72	98.4252	introduced	more than 18.29 m	30.48 to 45.72 cm	GardenGrove	NA	NA	NA	NA	NA	NA	NA	NA	NA	NA	NA	NA	NA
393	Brisbane box	Lophostemon confertus	Garden Grove	California	-117.9551701	33.78127368	10182 Lampson Ave	8	45.72	98.4252	introduced	more than 18.29 m	30.48 to 45.72 cm	GardenGrove	NA	NA	NA	NA	NA	NA	NA	NA	NA	NA	NA	NA	NA
397	Arizona ash	Fraxinus velutina	Garden Grove	California	-117.9550209	33.7842547	10191 Bonser Ave	8	45.72	147.6378	naturally_occurring	more than 18.29 m	30.48 to 45.72 cm	GardenGrove	NA	NA	NA	NA	NA	NA	NA	NA	NA	NA	NA	NA	NA
398	Brisbane box	Lophostemon confertus	Garden Grove	California	-117.9552455	33.79953417	10191 Brookside Dr	7	45.72	98.4252	introduced	more than 18.29 m	30.48 to 45.72 cm	GardenGrove	NA	NA	NA	NA	NA	NA	NA	NA	NA	NA	NA	NA	NA
400	Ornamental pear	Pyrus calleryana	Garden Grove	California	-117.9553999	33.78870141	10191 Chapman Ave	7	15.24	49.2126	introduced	more than 18.29 m	0 to 15.24 cm	GardenGrove	NA	NA	NA	NA	NA	NA	NA	NA	NA	NA	NA	NA	NA
408	Brisbane box	Lophostemon confertus	Garden Grove	California	-117.9552247	33.78143784	10191 Lampson Ave	8	45.72	98.4252	introduced	more than 18.29 m	30.48 to 45.72 cm	GardenGrove	NA	NA	NA	NA	NA	NA	NA	NA	NA	NA	NA	NA	NA
409	Ornamental pear	Pyrus calleryana	Garden Grove	California	-117.9551244	33.78306141	10191 Malinda Ln	8	30.48	98.4252	introduced	more than 18.29 m	15.24 to 30.48 cm	GardenGrove	NA	NA	NA	NA	NA	NA	NA	NA	NA	NA	NA	NA	NA
417	London plane	Platanus acerifolia	Garden Grove	California	-117.9545019	33.77393126	10192 Garden Grove Blvd	8	30.48	98.4252	introduced	more than 18.29 m	15.24 to 30.48 cm	GardenGrove	NA	NA	NA	NA	NA	NA	NA	NA	NA	NA	NA	NA	NA
422	Ornamental pear	Pyrus calleryana	Garden Grove	California	-117.9548951	33.7828103	10192 Malinda Ln	8	30.48	98.4252	introduced	more than 18.29 m	15.24 to 30.48 cm	GardenGrove	NA	NA	NA	NA	NA	NA	NA	NA	NA	NA	NA	NA	NA
423	Mexican fan palm	Washingtonia robusta	Garden Grove	California	-117.9550094	33.7931255	10192 Mcmichael Dr	7	45.72	147.6378	introduced	more than 18.29 m	30.48 to 45.72 cm	GardenGrove	NA	NA	NA	NA	NA	NA	NA	NA	NA	NA	NA	NA	NA
424	Glossy privet	Ligustrum lucidum	Garden Grove	California	-117.9555338	33.79623533	10192 Orangewood Ave	7	45.72	98.4252	introduced	more than 18.29 m	30.48 to 45.72 cm	GardenGrove	NA	NA	NA	NA	NA	NA	NA	NA	NA	NA	NA	NA	NA
425	Carrotwood	Cupaniopsis anacardioides	Garden Grove	California	-117.9553891	33.79814898	10192 Parliament Ave	7	45.72	98.4252	introduced	more than 18.29 m	30.48 to 45.72 cm	GardenGrove	NA	NA	NA	NA	NA	NA	NA	NA	NA	NA	NA	NA	NA
426	Brisbane box	Lophostemon confertus	Garden Grove	California	-117.9517045	33.76322827	10192 Traylor Way	5	30.48	98.4252	introduced	more than 18.29 m	15.24 to 30.48 cm	GardenGrove	NA	NA	NA	NA	NA	NA	NA	NA	NA	NA	NA	NA	NA
427	Crape myrtle	Lagerstroemia indica	Garden Grove	California	-117.9550216	33.78373864	10192 Tyhurst Rd	8	30.48	49.2126	introduced	more than 18.29 m	15.24 to 30.48 cm	GardenGrove	NA	NA	NA	NA	NA	NA	NA	NA	NA	NA	NA	NA	NA
428	Mexican fan palm	Washingtonia robusta	Garden Grove	California	-117.9513273	33.77050932	10195 Central Ave	9	60.96	328.084	introduced	more than 18.29 m	45.72 to 60.96 cm	GardenGrove	NA	NA	NA	NA	NA	NA	NA	NA	NA	NA	NA	NA	NA
429	Mexican fan palm	Washingtonia robusta	Garden Grove	California	-117.9512643	33.77050356	10195 Central Ave	9	60.96	328.084	introduced	more than 18.29 m	45.72 to 60.96 cm	GardenGrove	NA	NA	NA	NA	NA	NA	NA	NA	NA	NA	NA	NA	NA
442	Mexican fan palm	Washingtonia robusta	Garden Grove	California	-117.9511768	33.77051386	10201 Central Ave	9	60.96	328.084	introduced	more than 18.29 m	45.72 to 60.96 cm	GardenGrove	NA	NA	NA	NA	NA	NA	NA	NA	NA	NA	NA	NA	NA
443	Crape myrtle	Lagerstroemia indica	Garden Grove	California	-117.9552514	33.79554202	10201 Geraldine Rd	7	45.72	98.4252	introduced	more than 18.29 m	30.48 to 45.72 cm	GardenGrove	NA	NA	NA	NA	NA	NA	NA	NA	NA	NA	NA	NA	NA
446	Evergreen pear	Pyrus kawakamii	Garden Grove	California	-117.9550258	33.79939938	10202 Brookside Dr	7	45.72	98.4252	no_info	more than 18.29 m	30.48 to 45.72 cm	GardenGrove	NA	NA	NA	NA	NA	NA	NA	NA	NA	NA	NA	NA	NA
447	Jacaranda	Jacaranda acutifolia	Garden Grove	California	-117.9514061	33.75267656	10202 Johannah Ave	6	45.72	98.4252	introduced	more than 18.29 m	30.48 to 45.72 cm	GardenGrove	NA	NA	NA	NA	NA	NA	NA	NA	NA	NA	NA	NA	NA
448	Ornamental pear	Pyrus calleryana	Garden Grove	California	-117.9547532	33.78271777	10202 Malinda Ln	8	30.48	49.2126	introduced	more than 18.29 m	15.24 to 30.48 cm	GardenGrove	NA	NA	NA	NA	NA	NA	NA	NA	NA	NA	NA	NA	NA
450	Purple orchid tree	Bauhinia purpurea	Garden Grove	California	-117.95489	33.78869994	10211 Chapman Ave	7	45.72	98.4252	introduced	more than 18.29 m	30.48 to 45.72 cm	GardenGrove	NA	NA	NA	NA	NA	NA	NA	NA	NA	NA	NA	NA	NA
451	Chinese elm	Ulmus parvifolia	Garden Grove	California	-117.955175	33.80034368	10211 Dewey Dr	7	60.96	196.8504	introduced	more than 18.29 m	45.72 to 60.96 cm	GardenGrove	NA	NA	NA	NA	NA	NA	NA	NA	NA	NA	NA	NA	NA
452	Chinese elm	Ulmus parvifolia	Garden Grove	California	-117.9549762	33.80034059	10211 Dewey Dr	7	60.96	196.8504	introduced	more than 18.29 m	45.72 to 60.96 cm	GardenGrove	NA	NA	NA	NA	NA	NA	NA	NA	NA	NA	NA	NA	NA
453	Chinese elm	Ulmus parvifolia	Garden Grove	California	-117.9550697	33.80033467	10211 Dewey Dr	7	60.96	196.8504	introduced	more than 18.29 m	45.72 to 60.96 cm	GardenGrove	NA	NA	NA	NA	NA	NA	NA	NA	NA	NA	NA	NA	NA
459	Brazilian pepper	Schinus terebinthifolius	Garden Grove	California	-117.951457	33.76372576	10211 Traylor Way	5	45.72	98.4252	no_info	more than 18.29 m	30.48 to 45.72 cm	GardenGrove	NA	NA	NA	NA	NA	NA	NA	NA	NA	NA	NA	NA	NA
463	Jacaranda	Jacaranda acutifolia	Garden Grove	California	-117.9511667	33.75265274	10212 Johannah Ave	6	45.72	98.4252	introduced	more than 18.29 m	30.48 to 45.72 cm	GardenGrove	NA	NA	NA	NA	NA	NA	NA	NA	NA	NA	NA	NA	NA
466	Crape myrtle	Lagerstroemia indica	Garden Grove	California	-117.9547725	33.77762767	10212 Stanford Ave	8	30.48	98.4252	introduced	more than 18.29 m	15.24 to 30.48 cm	GardenGrove	NA	NA	NA	NA	NA	NA	NA	NA	NA	NA	NA	NA	NA
468	Crape myrtle	Lagerstroemia indica	Garden Grove	California	-117.9549996	33.77762976	10212 Stanford Ave	8	30.48	98.4252	introduced	more than 18.29 m	15.24 to 30.48 cm	GardenGrove	NA	NA	NA	NA	NA	NA	NA	NA	NA	NA	NA	NA	NA
470	Crape myrtle	Lagerstroemia indica	Garden Grove	California	-117.9544639	33.77763757	10212 Stanford Ave	8	30.48	98.4252	introduced	more than 18.29 m	15.24 to 30.48 cm	GardenGrove	NA	NA	NA	NA	NA	NA	NA	NA	NA	NA	NA	NA	NA
479	Crape myrtle	Lagerstroemia indica	Garden Grove	California	-117.9549506	33.79554999	10221 Geraldine Rd	7	45.72	98.4252	introduced	more than 18.29 m	30.48 to 45.72 cm	GardenGrove	NA	NA	NA	NA	NA	NA	NA	NA	NA	NA	NA	NA	NA
484	Spotted gum	Eucalyptus maculata	Garden Grove	California	-117.9549394	33.78143769	10221 Lampson Ave	8	60.96	98.4252	no_info	more than 18.29 m	45.72 to 60.96 cm	GardenGrove	NA	NA	NA	NA	NA	NA	NA	NA	NA	NA	NA	NA	NA
485	Brisbane box	Lophostemon confertus	Garden Grove	California	-117.9548227	33.78143954	10221 Lampson Ave	8	30.48	98.4252	introduced	more than 18.29 m	15.24 to 30.48 cm	GardenGrove	NA	NA	NA	NA	NA	NA	NA	NA	NA	NA	NA	NA	NA
486	Evergreen pear	Pyrus kawakamii	Garden Grove	California	-117.95067	33.7566237	10221 Morningside Dr	6	15.24	49.2126	no_info	more than 18.29 m	0 to 15.24 cm	GardenGrove	NA	NA	NA	NA	NA	NA	NA	NA	NA	NA	NA	NA	NA
487	Evergreen pear	Pyrus kawakamii	Garden Grove	California	-117.9508352	33.75645245	10221 Morningside Dr	6	45.72	98.4252	no_info	more than 18.29 m	30.48 to 45.72 cm	GardenGrove	NA	NA	NA	NA	NA	NA	NA	NA	NA	NA	NA	NA	NA
488	Carrotwood	Cupaniopsis anacardioides	Garden Grove	California	-117.9548049	33.7927232	10221 Roselee Dr	7	45.72	98.4252	introduced	more than 18.29 m	30.48 to 45.72 cm	GardenGrove	NA	NA	NA	NA	NA	NA	NA	NA	NA	NA	NA	NA	NA
489	Carrotwood	Cupaniopsis anacardioides	Garden Grove	California	-117.954727	33.79265902	10221 Roselee Dr	7	45.72	98.4252	introduced	more than 18.29 m	30.48 to 45.72 cm	GardenGrove	NA	NA	NA	NA	NA	NA	NA	NA	NA	NA	NA	NA	NA
498	Crape myrtle	Lagerstroemia indica	Garden Grove	California	-117.9508446	33.75968975	10221 Westminster Ave	5	30.48	98.4252	introduced	more than 18.29 m	15.24 to 30.48 cm	GardenGrove	NA	NA	NA	NA	NA	NA	NA	NA	NA	NA	NA	NA	NA
501	Crape myrtle	Lagerstroemia indica	Garden Grove	California	-117.9546181	33.78488344	10222 Bixby Ave	8	30.48	98.4252	introduced	more than 18.29 m	15.24 to 30.48 cm	GardenGrove	NA	NA	NA	NA	NA	NA	NA	NA	NA	NA	NA	NA	NA
502	Crape myrtle	Lagerstroemia indica	Garden Grove	California	-117.9545048	33.78488445	10222 Bixby Ave	8	30.48	98.4252	introduced	more than 18.29 m	15.24 to 30.48 cm	GardenGrove	NA	NA	NA	NA	NA	NA	NA	NA	NA	NA	NA	NA	NA
503	Evergreen pear	Pyrus kawakamii	Garden Grove	California	-117.9548969	33.79939941	10222 Brookside Dr	7	45.72	98.4252	no_info	more than 18.29 m	30.48 to 45.72 cm	GardenGrove	NA	NA	NA	NA	NA	NA	NA	NA	NA	NA	NA	NA	NA
504	American sweetgum	Liquidambar styraciflua	Garden Grove	California	-117.9509593	33.77041855	10222 Central Ave	9	30.48	98.4252	introduced	more than 18.29 m	15.24 to 30.48 cm	GardenGrove	NA	NA	NA	NA	NA	NA	NA	NA	NA	NA	NA	NA	NA
505	American sweetgum	Liquidambar styraciflua	Garden Grove	California	-117.9510615	33.77041376	10222 Central Ave	9	45.72	147.6378	introduced	more than 18.29 m	30.48 to 45.72 cm	GardenGrove	NA	NA	NA	NA	NA	NA	NA	NA	NA	NA	NA	NA	NA
507	Crape myrtle	Lagerstroemia indica	Garden Grove	California	-117.9549343	33.79402457	10222 Hill Rd	7	45.72	98.4252	introduced	more than 18.29 m	30.48 to 45.72 cm	GardenGrove	NA	NA	NA	NA	NA	NA	NA	NA	NA	NA	NA	NA	NA
511	Evergreen pear	Pyrus kawakamii	Garden Grove	California	-117.9509008	33.75633347	10222 Morningside Dr	6	45.72	98.4252	no_info	more than 18.29 m	30.48 to 45.72 cm	GardenGrove	NA	NA	NA	NA	NA	NA	NA	NA	NA	NA	NA	NA	NA
512	Glossy privet	Ligustrum lucidum	Garden Grove	California	-117.954959	33.79623	10222 Orangewood Ave	7	60.96	98.4252	introduced	more than 18.29 m	45.72 to 60.96 cm	GardenGrove	NA	NA	NA	NA	NA	NA	NA	NA	NA	NA	NA	NA	NA
514	Crape myrtle	Lagerstroemia indica	Garden Grove	California	-117.9545369	33.78347661	10222 Tyhurst Rd	8	30.48	49.2126	introduced	more than 18.29 m	15.24 to 30.48 cm	GardenGrove	NA	NA	NA	NA	NA	NA	NA	NA	NA	NA	NA	NA	NA
525	Purple orchid tree	Bauhinia purpurea	Garden Grove	California	-117.9544978	33.78870895	10231 Chapman Ave	7	45.72	98.4252	introduced	more than 18.29 m	30.48 to 45.72 cm	GardenGrove	NA	NA	NA	NA	NA	NA	NA	NA	NA	NA	NA	NA	NA
531	London plane	Platanus acerifolia	Garden Grove	California	-117.9543771	33.77417751	10231 Garden Grove Blvd	8	30.48	98.4252	introduced	more than 18.29 m	15.24 to 30.48 cm	GardenGrove	NA	NA	NA	NA	NA	NA	NA	NA	NA	NA	NA	NA	NA
532	Crape myrtle	Lagerstroemia indica	Garden Grove	California	-117.9545708	33.7955538	10231 Geraldine Rd	7	45.72	98.4252	introduced	more than 18.29 m	30.48 to 45.72 cm	GardenGrove	NA	NA	NA	NA	NA	NA	NA	NA	NA	NA	NA	NA	NA
533	California fan palm	Washingtonia filifera	Garden Grove	California	-117.9507838	33.75539241	10231 Jennrich Ave	6	60.96	147.6378	naturally_occurring	more than 18.29 m	45.72 to 60.96 cm	GardenGrove	NA	NA	NA	NA	NA	NA	NA	NA	NA	NA	NA	NA	NA
535	Brisbane box	Lophostemon confertus	Garden Grove	California	-117.9544711	33.78144768	10231 Lampson Ave	8	60.96	147.6378	introduced	more than 18.29 m	45.72 to 60.96 cm	GardenGrove	NA	NA	NA	NA	NA	NA	NA	NA	NA	NA	NA	NA	NA
545	Lemon bottlebrush	Callistemon pallidus	Garden Grove	California	-117.9546553	33.80021328	10232 Dewey Dr	7	45.72	98.4252	no_info	more than 18.29 m	30.48 to 45.72 cm	GardenGrove	NA	NA	NA	NA	NA	NA	NA	NA	NA	NA	NA	NA	NA
548	Brisbane box	Lophostemon confertus	Garden Grove	California	-117.9544785	33.78129922	10232 Lampson Ave	8	30.48	98.4252	introduced	more than 18.29 m	15.24 to 30.48 cm	GardenGrove	NA	NA	NA	NA	NA	NA	NA	NA	NA	NA	NA	NA	NA
549	Brisbane box	Lophostemon confertus	Garden Grove	California	-117.9543318	33.78129433	10232 Lampson Ave	8	30.48	98.4252	introduced	more than 18.29 m	15.24 to 30.48 cm	GardenGrove	NA	NA	NA	NA	NA	NA	NA	NA	NA	NA	NA	NA	NA
551	Brisbane box	Lophostemon confertus	Garden Grove	California	-117.9541737	33.78114565	10232 Lampson Ave	8	45.72	98.4252	introduced	more than 18.29 m	30.48 to 45.72 cm	GardenGrove	NA	NA	NA	NA	NA	NA	NA	NA	NA	NA	NA	NA	NA
552	Glossy privet	Ligustrum lucidum	Garden Grove	California	-117.9547223	33.79623175	10232 Orangewood Ave	7	45.72	98.4252	introduced	more than 18.29 m	30.48 to 45.72 cm	GardenGrove	NA	NA	NA	NA	NA	NA	NA	NA	NA	NA	NA	NA	NA
554	Crape myrtle	Lagerstroemia indica	Garden Grove	California	-117.9504298	33.75944106	10240 Westminster Ave	5	30.48	98.4252	introduced	more than 18.29 m	15.24 to 30.48 cm	GardenGrove	NA	NA	NA	NA	NA	NA	NA	NA	NA	NA	NA	NA	NA
555	Crape myrtle	Lagerstroemia indica	Garden Grove	California	-117.9503149	33.75944015	10240 Westminster Ave	5	30.48	98.4252	introduced	more than 18.29 m	15.24 to 30.48 cm	GardenGrove	NA	NA	NA	NA	NA	NA	NA	NA	NA	NA	NA	NA	NA
556	Crape myrtle	Lagerstroemia indica	Garden Grove	California	-117.9500486	33.75944439	10240 Westminster Ave	5	15.24	49.2126	introduced	more than 18.29 m	0 to 15.24 cm	GardenGrove	NA	NA	NA	NA	NA	NA	NA	NA	NA	NA	NA	NA	NA
559	Mexican fan palm	Washingtonia robusta	Garden Grove	California	-117.9545959	33.8011109	10241 Aldgate Ave	7	127	196.8504	introduced	more than 18.29 m	more than 76.2 cm	GardenGrove	NA	NA	NA	NA	NA	NA	NA	NA	NA	NA	NA	NA	NA
560	Purple orchid tree	Bauhinia purpurea	Garden Grove	California	-117.9539665	33.78871702	10241 Chapman Ave	7	45.72	98.4252	introduced	more than 18.29 m	30.48 to 45.72 cm	GardenGrove	NA	NA	NA	NA	NA	NA	NA	NA	NA	NA	NA	NA	NA
561	Purple orchid tree	Bauhinia purpurea	Garden Grove	California	-117.9540912	33.78871678	10241 Chapman Ave	7	45.72	98.4252	introduced	more than 18.29 m	30.48 to 45.72 cm	GardenGrove	NA	NA	NA	NA	NA	NA	NA	NA	NA	NA	NA	NA	NA
562	Ornamental pear	Pyrus calleryana	Garden Grove	California	-117.9541766	33.7887108	10241 Chapman Ave	7	15.24	49.2126	introduced	more than 18.29 m	0 to 15.24 cm	GardenGrove	NA	NA	NA	NA	NA	NA	NA	NA	NA	NA	NA	NA	NA
566	Brisbane box	Lophostemon confertus	Garden Grove	California	-117.9541431	33.78145056	10241 Lampson Ave	8	30.48	98.4252	introduced	more than 18.29 m	15.24 to 30.48 cm	GardenGrove	NA	NA	NA	NA	NA	NA	NA	NA	NA	NA	NA	NA	NA
567	Red flowering gum	Corymbia ficifolia	Garden Grove	California	-117.9539606	33.78144455	10241 Lampson Ave	8	45.72	98.4252	introduced	more than 18.29 m	30.48 to 45.72 cm	GardenGrove	NA	NA	NA	NA	NA	NA	NA	NA	NA	NA	NA	NA	NA
568	Brisbane box	Lophostemon confertus	Garden Grove	California	-117.9542894	33.78144757	10241 Lampson Ave	8	45.72	147.6378	introduced	more than 18.29 m	30.48 to 45.72 cm	GardenGrove	NA	NA	NA	NA	NA	NA	NA	NA	NA	NA	NA	NA	NA
574	London plane	Platanus acerifolia	Garden Grove	California	-117.9541027	33.7739375	10242 Garden Grove Blvd	8	45.72	98.4252	introduced	more than 18.29 m	30.48 to 45.72 cm	GardenGrove	NA	NA	NA	NA	NA	NA	NA	NA	NA	NA	NA	NA	NA
575	London plane	Platanus acerifolia	Garden Grove	California	-117.9537706	33.77394268	10242 Garden Grove Blvd	8	45.72	98.4252	introduced	more than 18.29 m	30.48 to 45.72 cm	GardenGrove	NA	NA	NA	NA	NA	NA	NA	NA	NA	NA	NA	NA	NA
576	London plane	Platanus acerifolia	Garden Grove	California	-117.9539646	33.77393839	10242 Garden Grove Blvd	8	45.72	98.4252	introduced	more than 18.29 m	30.48 to 45.72 cm	GardenGrove	NA	NA	NA	NA	NA	NA	NA	NA	NA	NA	NA	NA	NA
577	Carrotwood	Cupaniopsis anacardioides	Garden Grove	California	-117.9543654	33.79411528	10242 Hill Rd	7	45.72	98.4252	introduced	more than 18.29 m	30.48 to 45.72 cm	GardenGrove	NA	NA	NA	NA	NA	NA	NA	NA	NA	NA	NA	NA	NA
578	Carrotwood	Cupaniopsis anacardioides	Garden Grove	California	-117.9542021	33.79406575	10242 Hill Rd	7	45.72	98.4252	introduced	more than 18.29 m	30.48 to 45.72 cm	GardenGrove	NA	NA	NA	NA	NA	NA	NA	NA	NA	NA	NA	NA	NA
579	Southern magnolia	Magnolia grandiflora	Garden Grove	California	-117.9503972	33.75632279	10242 Morningside Dr	6	45.72	98.4252	introduced	more than 18.29 m	30.48 to 45.72 cm	GardenGrove	NA	NA	NA	NA	NA	NA	NA	NA	NA	NA	NA	NA	NA
580	Glossy privet	Ligustrum lucidum	Garden Grove	California	-117.9544571	33.79623209	10242 Orangewood Ave	7	45.72	98.4252	introduced	more than 18.29 m	30.48 to 45.72 cm	GardenGrove	NA	NA	NA	NA	NA	NA	NA	NA	NA	NA	NA	NA	NA
581	Brisbane box	Lophostemon confertus	Garden Grove	California	-117.9505415	33.75906014	10242 Westminster Ave	6	30.48	98.4252	introduced	more than 18.29 m	15.24 to 30.48 cm	GardenGrove	NA	NA	NA	NA	NA	NA	NA	NA	NA	NA	NA	NA	NA
586	Crape myrtle	Lagerstroemia indica	Garden Grove	California	-117.9502749	33.75968447	10245 Westminster Ave	5	30.48	98.4252	introduced	more than 18.29 m	15.24 to 30.48 cm	GardenGrove	NA	NA	NA	NA	NA	NA	NA	NA	NA	NA	NA	NA	NA
587	Crape myrtle	Lagerstroemia indica	Garden Grove	California	-117.9501466	33.75970458	10249 Westminster Ave	5	30.48	98.4252	introduced	more than 18.29 m	15.24 to 30.48 cm	GardenGrove	NA	NA	NA	NA	NA	NA	NA	NA	NA	NA	NA	NA	NA
591	Arizona ash	Fraxinus velutina	Garden Grove	California	-117.9537828	33.78417654	10252 Bonser Ave	8	45.72	98.4252	naturally_occurring	more than 18.29 m	30.48 to 45.72 cm	GardenGrove	NA	NA	NA	NA	NA	NA	NA	NA	NA	NA	NA	NA	NA
593	Purple orchid tree	Bauhinia purpurea	Garden Grove	California	-117.9538779	33.78853055	10252 Chapman Ave	7	45.72	147.6378	introduced	more than 18.29 m	30.48 to 45.72 cm	GardenGrove	NA	NA	NA	NA	NA	NA	NA	NA	NA	NA	NA	NA	NA
595	Crape myrtle	Lagerstroemia indica	Garden Grove	California	-117.9498199	33.75969067	10253 Westminster Ave	5	30.48	98.4252	introduced	more than 18.29 m	15.24 to 30.48 cm	GardenGrove	NA	NA	NA	NA	NA	NA	NA	NA	NA	NA	NA	NA	NA
596	Crape myrtle	Lagerstroemia indica	Garden Grove	California	-117.9499572	33.75969909	10253 Westminster Ave	5	30.48	98.4252	introduced	more than 18.29 m	15.24 to 30.48 cm	GardenGrove	NA	NA	NA	NA	NA	NA	NA	NA	NA	NA	NA	NA	NA
597	Crape myrtle	Lagerstroemia indica	Garden Grove	California	-117.9495764	33.7596914	10259 Westminster Ave	5	30.48	98.4252	introduced	more than 18.29 m	15.24 to 30.48 cm	GardenGrove	NA	NA	NA	NA	NA	NA	NA	NA	NA	NA	NA	NA	NA
598	Crape myrtle	Lagerstroemia indica	Garden Grove	California	-117.9496853	33.75969341	10259 Westminster Ave	5	30.48	98.4252	introduced	more than 18.29 m	15.24 to 30.48 cm	GardenGrove	NA	NA	NA	NA	NA	NA	NA	NA	NA	NA	NA	NA	NA
599	Crape myrtle	Lagerstroemia indica	Garden Grove	California	-117.9494814	33.7596951	10259 Westminster Ave	5	30.48	98.4252	introduced	more than 18.29 m	15.24 to 30.48 cm	GardenGrove	NA	NA	NA	NA	NA	NA	NA	NA	NA	NA	NA	NA	NA
601	Crape myrtle	Lagerstroemia indica	Garden Grove	California	-117.954059	33.79555453	10261 Geraldine Rd	7	45.72	98.4252	introduced	more than 18.29 m	30.48 to 45.72 cm	GardenGrove	NA	NA	NA	NA	NA	NA	NA	NA	NA	NA	NA	NA	NA
604	Jacaranda	Jacaranda acutifolia	Garden Grove	California	-117.9535624	33.77785272	10261 Stanford Ave	8	60.96	147.6378	introduced	more than 18.29 m	45.72 to 60.96 cm	GardenGrove	NA	NA	NA	NA	NA	NA	NA	NA	NA	NA	NA	NA	NA
608	Arizona ash	Fraxinus velutina	Garden Grove	California	-117.9536055	33.78417825	10262 Bonser Ave	8	45.72	98.4252	naturally_occurring	more than 18.29 m	30.48 to 45.72 cm	GardenGrove	NA	NA	NA	NA	NA	NA	NA	NA	NA	NA	NA	NA	NA
611	Olive	Olea	Garden Grove	California	-117.9540644	33.79418868	10262 Hill Rd	7	45.72	147.6378	no_info	more than 18.29 m	30.48 to 45.72 cm	GardenGrove	NA	NA	NA	NA	NA	NA	NA	NA	NA	NA	NA	NA	NA
612	Carrotwood	Cupaniopsis anacardioides	Garden Grove	California	-117.9537633	33.79437776	10262 Hill Rd	7	45.72	98.4252	introduced	more than 18.29 m	30.48 to 45.72 cm	GardenGrove	NA	NA	NA	NA	NA	NA	NA	NA	NA	NA	NA	NA	NA
614	Glossy privet	Ligustrum lucidum	Garden Grove	California	-117.9540479	33.79624375	10262 Orangewood Ave	7	45.72	98.4252	introduced	more than 18.29 m	30.48 to 45.72 cm	GardenGrove	NA	NA	NA	NA	NA	NA	NA	NA	NA	NA	NA	NA	NA
615	Crape myrtle	Lagerstroemia indica	Garden Grove	California	-117.9539326	33.79623707	10262 Orangewood Ave	7	45.72	98.4252	introduced	more than 18.29 m	30.48 to 45.72 cm	GardenGrove	NA	NA	NA	NA	NA	NA	NA	NA	NA	NA	NA	NA	NA
616	Carrotwood	Cupaniopsis anacardioides	Garden Grove	California	-117.9499312	33.75841621	10271 16th St	6	45.72	147.6378	introduced	more than 18.29 m	30.48 to 45.72 cm	GardenGrove	NA	NA	NA	NA	NA	NA	NA	NA	NA	NA	NA	NA	NA
617	Carrotwood	Cupaniopsis anacardioides	Garden Grove	California	-117.9500359	33.75840865	10271 16th St	6	45.72	147.6378	introduced	more than 18.29 m	30.48 to 45.72 cm	GardenGrove	NA	NA	NA	NA	NA	NA	NA	NA	NA	NA	NA	NA	NA
620	Crape myrtle	Lagerstroemia indica	Garden Grove	California	-117.9500406	33.75550103	10271 Jennrich Ave	6	30.48	98.4252	introduced	more than 18.29 m	15.24 to 30.48 cm	GardenGrove	NA	NA	NA	NA	NA	NA	NA	NA	NA	NA	NA	NA	NA
623	Jacaranda	Jacaranda acutifolia	Garden Grove	California	-117.9498443	33.75319046	10271 Kern Ave	6	45.72	147.6378	introduced	more than 18.29 m	30.48 to 45.72 cm	GardenGrove	NA	NA	NA	NA	NA	NA	NA	NA	NA	NA	NA	NA	NA
624	White mulberry	Morus alba	Garden Grove	California	-117.9500192	33.75489308	10271 Mcclure Ave	6	15.24	49.2126	introduced	more than 18.29 m	0 to 15.24 cm	GardenGrove	NA	NA	NA	NA	NA	NA	NA	NA	NA	NA	NA	NA	NA
629	Carrotwood	Cupaniopsis anacardioides	Garden Grove	California	-117.9498634	33.75395608	10271 Orrey Pl	6	45.72	98.4252	introduced	more than 18.29 m	30.48 to 45.72 cm	GardenGrove	NA	NA	NA	NA	NA	NA	NA	NA	NA	NA	NA	NA	NA
630	Ornamental pear	Pyrus calleryana	Garden Grove	California	-117.9530385	33.77641374	10271 Park Ave	8	30.48	49.2126	introduced	more than 18.29 m	15.24 to 30.48 cm	GardenGrove	NA	NA	NA	NA	NA	NA	NA	NA	NA	NA	NA	NA	NA
633	Purple orchid tree	Bauhinia purpurea	Garden Grove	California	-117.9534814	33.78853043	10272 Chapman Ave	7	45.72	98.4252	introduced	more than 18.29 m	30.48 to 45.72 cm	GardenGrove	NA	NA	NA	NA	NA	NA	NA	NA	NA	NA	NA	NA	NA
637	Mexican fan palm	Washingtonia robusta	Garden Grove	California	-117.950065	33.75524831	10272 Jennrich Ave	6	45.72	98.4252	introduced	more than 18.29 m	30.48 to 45.72 cm	GardenGrove	NA	NA	NA	NA	NA	NA	NA	NA	NA	NA	NA	NA	NA
647	New zealand christmas tree	Metrosideros excelsa	Garden Grove	California	-117.9500191	33.75373307	10272 Orrey Pl	6	30.48	98.4252	introduced	more than 18.29 m	15.24 to 30.48 cm	GardenGrove	NA	NA	NA	NA	NA	NA	NA	NA	NA	NA	NA	NA	NA
648	Carrotwood	Cupaniopsis anacardioides	Garden Grove	California	-117.9498989	33.75385565	10272 Orrey Pl	6	45.72	147.6378	introduced	more than 18.29 m	30.48 to 45.72 cm	GardenGrove	NA	NA	NA	NA	NA	NA	NA	NA	NA	NA	NA	NA	NA
655	Crape myrtle	Lagerstroemia indica	Garden Grove	California	-117.9489947	33.75969517	10279 Westminster Ave	5	30.48	98.4252	introduced	more than 18.29 m	15.24 to 30.48 cm	GardenGrove	NA	NA	NA	NA	NA	NA	NA	NA	NA	NA	NA	NA	NA
656	Crape myrtle	Lagerstroemia indica	Garden Grove	California	-117.9490968	33.75969483	10279 Westminster Ave	5	15.24	49.2126	introduced	more than 18.29 m	0 to 15.24 cm	GardenGrove	NA	NA	NA	NA	NA	NA	NA	NA	NA	NA	NA	NA	NA
657	Carrotwood	Cupaniopsis anacardioides	Garden Grove	California	-117.9497854	33.7584091	10281 16th St	6	45.72	147.6378	introduced	more than 18.29 m	30.48 to 45.72 cm	GardenGrove	NA	NA	NA	NA	NA	NA	NA	NA	NA	NA	NA	NA	NA
660	Purple orchid tree	Bauhinia purpurea	Garden Grove	California	-117.9534083	33.78871452	10281 Chapman Ave	7	60.96	98.4252	introduced	more than 18.29 m	45.72 to 60.96 cm	GardenGrove	NA	NA	NA	NA	NA	NA	NA	NA	NA	NA	NA	NA	NA
661	Purple orchid tree	Bauhinia purpurea	Garden Grove	California	-117.9535219	33.78871673	10281 Chapman Ave	7	60.96	98.4252	introduced	more than 18.29 m	45.72 to 60.96 cm	GardenGrove	NA	NA	NA	NA	NA	NA	NA	NA	NA	NA	NA	NA	NA
662	Carrotwood	Cupaniopsis anacardioides	Garden Grove	California	-117.9536101	33.79449277	10281 Hill Rd	7	45.72	147.6378	introduced	more than 18.29 m	30.48 to 45.72 cm	GardenGrove	NA	NA	NA	NA	NA	NA	NA	NA	NA	NA	NA	NA	NA
664	Carrotwood	Cupaniopsis anacardioides	Garden Grove	California	-117.949701	33.75396276	10281 Orrey Pl	6	45.72	147.6378	introduced	more than 18.29 m	30.48 to 45.72 cm	GardenGrove	NA	NA	NA	NA	NA	NA	NA	NA	NA	NA	NA	NA	NA
665	Crape myrtle	Lagerstroemia indica	Garden Grove	California	-117.9531393	33.77777084	10281 Stanford Ave	8	45.72	98.4252	introduced	more than 18.29 m	30.48 to 45.72 cm	GardenGrove	NA	NA	NA	NA	NA	NA	NA	NA	NA	NA	NA	NA	NA
667	Crape myrtle	Lagerstroemia indica	Garden Grove	California	-117.9532625	33.77776279	10281 Stanford Ave	8	45.72	98.4252	introduced	more than 18.29 m	30.48 to 45.72 cm	GardenGrove	NA	NA	NA	NA	NA	NA	NA	NA	NA	NA	NA	NA	NA
670	Crape myrtle	Lagerstroemia indica	Garden Grove	California	-117.9496916	33.75538983	10282 Jennrich Ave	6	45.72	98.4252	introduced	more than 18.29 m	30.48 to 45.72 cm	GardenGrove	NA	NA	NA	NA	NA	NA	NA	NA	NA	NA	NA	NA	NA
672	Brisbane box	Lophostemon confertus	Garden Grove	California	-117.9497483	33.75632292	10282 Morningside Dr	6	45.72	147.6378	introduced	more than 18.29 m	30.48 to 45.72 cm	GardenGrove	NA	NA	NA	NA	NA	NA	NA	NA	NA	NA	NA	NA	NA
673	Carrotwood	Cupaniopsis anacardioides	Garden Grove	California	-117.9497252	33.75385264	10282 Orrey Pl	6	45.72	147.6378	introduced	more than 18.29 m	30.48 to 45.72 cm	GardenGrove	NA	NA	NA	NA	NA	NA	NA	NA	NA	NA	NA	NA	NA
674	Carrotwood	Cupaniopsis anacardioides	Garden Grove	California	-117.949569	33.75385543	10282 Orrey Pl	6	45.72	147.6378	introduced	more than 18.29 m	30.48 to 45.72 cm	GardenGrove	NA	NA	NA	NA	NA	NA	NA	NA	NA	NA	NA	NA	NA
677	Crape myrtle	Lagerstroemia indica	Garden Grove	California	-117.9536434	33.79556021	10291 Geraldine Rd	7	45.72	98.4252	introduced	more than 18.29 m	30.48 to 45.72 cm	GardenGrove	NA	NA	NA	NA	NA	NA	NA	NA	NA	NA	NA	NA	NA
683	Ornamental pear	Pyrus calleryana	Garden Grove	California	-117.9528254	33.77641534	10291 Park Ave	8	30.48	49.2126	introduced	more than 18.29 m	15.24 to 30.48 cm	GardenGrove	NA	NA	NA	NA	NA	NA	NA	NA	NA	NA	NA	NA	NA
684	Crape myrtle	Lagerstroemia indica	Garden Grove	California	-117.9538487	33.79089332	10291 Style Dr	7	30.48	49.2126	introduced	more than 18.29 m	15.24 to 30.48 cm	GardenGrove	NA	NA	NA	NA	NA	NA	NA	NA	NA	NA	NA	NA	NA
686	Crape myrtle	Lagerstroemia indica	Garden Grove	California	-117.953845	33.79083619	10291 Style Dr	7	30.48	49.2126	introduced	more than 18.29 m	15.24 to 30.48 cm	GardenGrove	NA	NA	NA	NA	NA	NA	NA	NA	NA	NA	NA	NA	NA
687	Purple orchid tree	Bauhinia purpurea	Garden Grove	California	-117.9531721	33.7885194	10292 Chapman Ave	7	30.48	98.4252	introduced	more than 18.29 m	15.24 to 30.48 cm	GardenGrove	NA	NA	NA	NA	NA	NA	NA	NA	NA	NA	NA	NA	NA
719	Weeping fig	Ficus benjamina	Garden Grove	California	-117.9495898	33.75841215	10301 16th St	6	45.72	147.6378	introduced	more than 18.29 m	30.48 to 45.72 cm	GardenGrove	NA	NA	NA	NA	NA	NA	NA	NA	NA	NA	NA	NA	NA
721	London plane	Platanus acerifolia	Garden Grove	California	-117.9520342	33.77418556	10301 Garden Grove Blvd	8	30.48	98.4252	introduced	more than 18.29 m	15.24 to 30.48 cm	GardenGrove	NA	NA	NA	NA	NA	NA	NA	NA	NA	NA	NA	NA	NA
722	London plane	Platanus acerifolia	Garden Grove	California	-117.9514053	33.77418975	10301 Garden Grove Blvd	8	30.48	98.4252	introduced	more than 18.29 m	15.24 to 30.48 cm	GardenGrove	NA	NA	NA	NA	NA	NA	NA	NA	NA	NA	NA	NA	NA
723	London plane	Platanus acerifolia	Garden Grove	California	-117.9518382	33.77419594	10301 Garden Grove Blvd	8	30.48	98.4252	introduced	more than 18.29 m	15.24 to 30.48 cm	GardenGrove	NA	NA	NA	NA	NA	NA	NA	NA	NA	NA	NA	NA	NA
725	London plane	Platanus acerifolia	Garden Grove	California	-117.9519404	33.77419099	10301 Garden Grove Blvd	8	30.48	98.4252	introduced	more than 18.29 m	15.24 to 30.48 cm	GardenGrove	NA	NA	NA	NA	NA	NA	NA	NA	NA	NA	NA	NA	NA
729	Italian stone pine	Pinus pinea	Garden Grove	California	-117.9494841	33.76529244	10301 Mallard Dr	5	30.48	49.2126	introduced	more than 18.29 m	15.24 to 30.48 cm	GardenGrove	NA	NA	NA	NA	NA	NA	NA	NA	NA	NA	NA	NA	NA
730	Afghan pine	Pinus eldarica	Garden Grove	California	-117.9494327	33.76529333	10301 Mallard Dr	5	30.48	98.4252	no_info	more than 18.29 m	15.24 to 30.48 cm	GardenGrove	NA	NA	NA	NA	NA	NA	NA	NA	NA	NA	NA	NA	NA
733	Brisbane box	Lophostemon confertus	Garden Grove	California	-117.9531299	33.79825249	10301 Parliament Ave	7	45.72	98.4252	introduced	more than 18.29 m	30.48 to 45.72 cm	GardenGrove	NA	NA	NA	NA	NA	NA	NA	NA	NA	NA	NA	NA	NA
736	Canary island pine	Pinus canariensis	Garden Grove	California	-117.9533602	33.7944067	10302 Hill Rd	7	60.96	328.084	introduced	more than 18.29 m	45.72 to 60.96 cm	GardenGrove	NA	NA	NA	NA	NA	NA	NA	NA	NA	NA	NA	NA	NA
737	Canary island pine	Pinus canariensis	Garden Grove	California	-117.9532447	33.79441103	10302 Hill Rd	7	60.96	328.084	introduced	more than 18.29 m	45.72 to 60.96 cm	GardenGrove	NA	NA	NA	NA	NA	NA	NA	NA	NA	NA	NA	NA	NA
744	Ornamental pear	Pyrus calleryana	Garden Grove	California	-117.9528484	33.77627651	10302 Park Ave	8	30.48	49.2126	introduced	more than 18.29 m	15.24 to 30.48 cm	GardenGrove	NA	NA	NA	NA	NA	NA	NA	NA	NA	NA	NA	NA	NA
747	Chinese elm	Ulmus parvifolia	Garden Grove	California	-117.9531383	33.79733092	10311 Ballard Dr	7	60.96	196.8504	introduced	more than 18.29 m	45.72 to 60.96 cm	GardenGrove	NA	NA	NA	NA	NA	NA	NA	NA	NA	NA	NA	NA	NA
754	Shamel ash	Fraxinus uhdei	Garden Grove	California	-117.9492702	33.76526938	10311 Mallard Dr	5	76.2	196.8504	introduced	more than 18.29 m	60.96 to 76.2 cm	GardenGrove	NA	NA	NA	NA	NA	NA	NA	NA	NA	NA	NA	NA	NA
756	Victorian box	Pittosporum undulatum	Garden Grove	California	-117.9492256	33.75396439	10311 Orrey Pl	6	30.48	98.4252	introduced	more than 18.29 m	15.24 to 30.48 cm	GardenGrove	NA	NA	NA	NA	NA	NA	NA	NA	NA	NA	NA	NA	NA
757	Brisbane box	Lophostemon confertus	Garden Grove	California	-117.9491773	33.75396454	10311 Orrey Pl	6	30.48	98.4252	introduced	more than 18.29 m	15.24 to 30.48 cm	GardenGrove	NA	NA	NA	NA	NA	NA	NA	NA	NA	NA	NA	NA	NA
760	Crape myrtle	Lagerstroemia indica	Garden Grove	California	-117.9526671	33.78283914	10311 Tyhurst Rd	8	30.48	49.2126	introduced	more than 18.29 m	15.24 to 30.48 cm	GardenGrove	NA	NA	NA	NA	NA	NA	NA	NA	NA	NA	NA	NA	NA
764	Purple orchid tree	Bauhinia purpurea	Garden Grove	California	-117.9529375	33.7885256	10312 Chapman Ave	7	30.48	98.4252	introduced	more than 18.29 m	15.24 to 30.48 cm	GardenGrove	NA	NA	NA	NA	NA	NA	NA	NA	NA	NA	NA	NA	NA
765	Purple orchid tree	Bauhinia purpurea	Garden Grove	California	-117.9530335	33.78853164	10312 Chapman Ave	7	45.72	98.4252	introduced	more than 18.29 m	30.48 to 45.72 cm	GardenGrove	NA	NA	NA	NA	NA	NA	NA	NA	NA	NA	NA	NA	NA
766	Crape myrtle	Lagerstroemia indica	Garden Grove	California	-117.9492719	33.75540101	10312 Jennrich Ave	6	30.48	98.4252	introduced	more than 18.29 m	15.24 to 30.48 cm	GardenGrove	NA	NA	NA	NA	NA	NA	NA	NA	NA	NA	NA	NA	NA
767	Jacaranda	Jacaranda acutifolia	Garden Grove	California	-117.9492121	33.75306202	10312 Kern Ave	6	45.72	147.6378	introduced	more than 18.29 m	30.48 to 45.72 cm	GardenGrove	NA	NA	NA	NA	NA	NA	NA	NA	NA	NA	NA	NA	NA
770	Carrotwood	Cupaniopsis anacardioides	Garden Grove	California	-117.949191	33.75385135	10312 Orrey Pl	6	45.72	147.6378	introduced	more than 18.29 m	30.48 to 45.72 cm	GardenGrove	NA	NA	NA	NA	NA	NA	NA	NA	NA	NA	NA	NA	NA
771	Crape myrtle	Lagerstroemia indica	Garden Grove	California	-117.9492558	33.7594578	10320 Westminster Ave	5	30.48	98.4252	introduced	more than 18.29 m	15.24 to 30.48 cm	GardenGrove	NA	NA	NA	NA	NA	NA	NA	NA	NA	NA	NA	NA	NA
772	Crape myrtle	Lagerstroemia indica	Garden Grove	California	-117.9493694	33.75944756	10320 Westminster Ave	5	15.24	49.2126	introduced	more than 18.29 m	0 to 15.24 cm	GardenGrove	NA	NA	NA	NA	NA	NA	NA	NA	NA	NA	NA	NA	NA
773	Crape myrtle	Lagerstroemia indica	Garden Grove	California	-117.9496229	33.75944982	10320 Westminster Ave	5	30.48	98.4252	introduced	more than 18.29 m	15.24 to 30.48 cm	GardenGrove	NA	NA	NA	NA	NA	NA	NA	NA	NA	NA	NA	NA	NA
776	Crape myrtle	Lagerstroemia indica	Garden Grove	California	-117.952985	33.79556412	10321 Geraldine Rd	7	45.72	98.4252	introduced	more than 18.29 m	30.48 to 45.72 cm	GardenGrove	NA	NA	NA	NA	NA	NA	NA	NA	NA	NA	NA	NA	NA
778	Mexican fan palm	Washingtonia robusta	Garden Grove	California	-117.9527602	33.78568845	10321 Juliana Ln	8	45.72	328.084	introduced	more than 18.29 m	30.48 to 45.72 cm	GardenGrove	NA	NA	NA	NA	NA	NA	NA	NA	NA	NA	NA	NA	NA
779	Mexican fan palm	Washingtonia robusta	Garden Grove	California	-117.9528919	33.78569277	10321 Juliana Ln	8	76.2	147.6378	introduced	more than 18.29 m	60.96 to 76.2 cm	GardenGrove	NA	NA	NA	NA	NA	NA	NA	NA	NA	NA	NA	NA	NA
780	Mexican fan palm	Washingtonia robusta	Garden Grove	California	-117.9527873	33.78568841	10321 Juliana Ln	8	45.72	328.084	introduced	more than 18.29 m	30.48 to 45.72 cm	GardenGrove	NA	NA	NA	NA	NA	NA	NA	NA	NA	NA	NA	NA	NA
781	California fan palm	Washingtonia filifera	Garden Grove	California	-117.9528639	33.78568814	10321 Juliana Ln	8	45.72	328.084	naturally_occurring	more than 18.29 m	30.48 to 45.72 cm	GardenGrove	NA	NA	NA	NA	NA	NA	NA	NA	NA	NA	NA	NA	NA
782	Mexican fan palm	Washingtonia robusta	Garden Grove	California	-117.9528454	33.78568731	10321 Juliana Ln	8	45.72	328.084	introduced	more than 18.29 m	30.48 to 45.72 cm	GardenGrove	NA	NA	NA	NA	NA	NA	NA	NA	NA	NA	NA	NA	NA
783	Mexican fan palm	Washingtonia robusta	Garden Grove	California	-117.9528114	33.78568753	10321 Juliana Ln	8	45.72	328.084	introduced	more than 18.29 m	30.48 to 45.72 cm	GardenGrove	NA	NA	NA	NA	NA	NA	NA	NA	NA	NA	NA	NA	NA
784	Mexican fan palm	Washingtonia robusta	Garden Grove	California	-117.9529144	33.78570011	10321 Juliana Ln	8	45.72	328.084	introduced	more than 18.29 m	30.48 to 45.72 cm	GardenGrove	NA	NA	NA	NA	NA	NA	NA	NA	NA	NA	NA	NA	NA
785	Canary island pine	Pinus canariensis	Garden Grove	California	-117.9529501	33.78714361	10321 Katy Ln	8	60.96	196.8504	introduced	more than 18.29 m	45.72 to 60.96 cm	GardenGrove	NA	NA	NA	NA	NA	NA	NA	NA	NA	NA	NA	NA	NA
786	Canary island pine	Pinus canariensis	Garden Grove	California	-117.9529138	33.78712483	10321 Katy Ln	8	60.96	196.8504	introduced	more than 18.29 m	45.72 to 60.96 cm	GardenGrove	NA	NA	NA	NA	NA	NA	NA	NA	NA	NA	NA	NA	NA
787	Jacaranda	Jacaranda acutifolia	Garden Grove	California	-117.9491048	33.75321499	10321 Kern Ave	6	45.72	147.6378	introduced	more than 18.29 m	30.48 to 45.72 cm	GardenGrove	NA	NA	NA	NA	NA	NA	NA	NA	NA	NA	NA	NA	NA
788	Brisbane box	Lophostemon confertus	Garden Grove	California	-117.9527795	33.78143776	10321 Lampson Ave	8	30.48	98.4252	introduced	more than 18.29 m	15.24 to 30.48 cm	GardenGrove	NA	NA	NA	NA	NA	NA	NA	NA	NA	NA	NA	NA	NA
790	Carrotwood	Cupaniopsis anacardioides	Garden Grove	California	-117.9490704	33.75396183	10321 Orrey Pl	6	45.72	147.6378	introduced	more than 18.29 m	30.48 to 45.72 cm	GardenGrove	NA	NA	NA	NA	NA	NA	NA	NA	NA	NA	NA	NA	NA
793	Chinese elm	Ulmus parvifolia	Garden Grove	California	-117.9526909	33.78957906	10321 Par Ln	7	60.96	147.6378	introduced	more than 18.29 m	45.72 to 60.96 cm	GardenGrove	NA	NA	NA	NA	NA	NA	NA	NA	NA	NA	NA	NA	NA
794	Chinese elm	Ulmus parvifolia	Garden Grove	California	-117.9527037	33.78964719	10321 Par Ln	7	60.96	147.6378	introduced	more than 18.29 m	45.72 to 60.96 cm	GardenGrove	NA	NA	NA	NA	NA	NA	NA	NA	NA	NA	NA	NA	NA
800	Carrotwood	Cupaniopsis anacardioides	Garden Grove	California	-117.9530622	33.79441183	10322 Hill Rd	7	45.72	98.4252	introduced	more than 18.29 m	30.48 to 45.72 cm	GardenGrove	NA	NA	NA	NA	NA	NA	NA	NA	NA	NA	NA	NA	NA
801	Carrotwood	Cupaniopsis anacardioides	Garden Grove	California	-117.9490638	33.75540409	10322 Jennrich Ave	6	30.48	98.4252	introduced	more than 18.29 m	15.24 to 30.48 cm	GardenGrove	NA	NA	NA	NA	NA	NA	NA	NA	NA	NA	NA	NA	NA
802	Queen palm	Syagrus romanzoffianum	Garden Grove	California	-117.9528408	33.78701502	10322 Katy Ln	8	15.24	49.2126	no_info	more than 18.29 m	0 to 15.24 cm	GardenGrove	NA	NA	NA	NA	NA	NA	NA	NA	NA	NA	NA	NA	NA
804	Aleppo pine	Pinus halepensis	Garden Grove	California	-117.9528845	33.79889791	10322 Mcdaniel Dr	7	76.2	196.8504	introduced	more than 18.29 m	60.96 to 76.2 cm	GardenGrove	NA	NA	NA	NA	NA	NA	NA	NA	NA	NA	NA	NA	NA
807	Eastern redbud	Cercis canadensis	Garden Grove	California	-117.9529735	33.79815605	10322 Parliament Ave	7	45.72	98.4252	introduced	more than 18.29 m	30.48 to 45.72 cm	GardenGrove	NA	NA	NA	NA	NA	NA	NA	NA	NA	NA	NA	NA	NA
811	Mexican fan palm	Washingtonia robusta	Garden Grove	California	-117.949075	33.76315619	10322 Woodbury Rd	5	60.96	98.4252	introduced	more than 18.29 m	45.72 to 60.96 cm	GardenGrove	NA	NA	NA	NA	NA	NA	NA	NA	NA	NA	NA	NA	NA
812	Mexican fan palm	Washingtonia robusta	Garden Grove	California	-117.9491125	33.76312364	10322 Woodbury Rd	5	60.96	98.4252	introduced	more than 18.29 m	45.72 to 60.96 cm	GardenGrove	NA	NA	NA	NA	NA	NA	NA	NA	NA	NA	NA	NA	NA
813	Crape myrtle	Lagerstroemia indica	Garden Grove	California	-117.9491445	33.77052449	10331 Central Ave	9	30.48	98.4252	introduced	more than 18.29 m	15.24 to 30.48 cm	GardenGrove	NA	NA	NA	NA	NA	NA	NA	NA	NA	NA	NA	NA	NA
814	Crape myrtle	Lagerstroemia indica	Garden Grove	California	-117.9490906	33.77052111	10331 Central Ave	9	30.48	98.4252	introduced	more than 18.29 m	15.24 to 30.48 cm	GardenGrove	NA	NA	NA	NA	NA	NA	NA	NA	NA	NA	NA	NA	NA
819	Crape myrtle	Lagerstroemia indica	Garden Grove	California	-117.9515968	33.77777847	10331 Stanford Ave	8	45.72	98.4252	introduced	more than 18.29 m	30.48 to 45.72 cm	GardenGrove	NA	NA	NA	NA	NA	NA	NA	NA	NA	NA	NA	NA	NA
820	Crape myrtle	Lagerstroemia indica	Garden Grove	California	-117.9511181	33.77777452	10331 Stanford Ave	8	45.72	98.4252	introduced	more than 18.29 m	30.48 to 45.72 cm	GardenGrove	NA	NA	NA	NA	NA	NA	NA	NA	NA	NA	NA	NA	NA
822	Crape myrtle	Lagerstroemia indica	Garden Grove	California	-117.9528049	33.77776424	10331 Stanford Ave	8	45.72	98.4252	introduced	more than 18.29 m	30.48 to 45.72 cm	GardenGrove	NA	NA	NA	NA	NA	NA	NA	NA	NA	NA	NA	NA	NA
823	Crape myrtle	Lagerstroemia indica	Garden Grove	California	-117.9526997	33.77776962	10331 Stanford Ave	8	45.72	98.4252	introduced	more than 18.29 m	30.48 to 45.72 cm	GardenGrove	NA	NA	NA	NA	NA	NA	NA	NA	NA	NA	NA	NA	NA
824	Crape myrtle	Lagerstroemia indica	Garden Grove	California	-117.9525325	33.77776169	10331 Stanford Ave	8	45.72	98.4252	introduced	more than 18.29 m	30.48 to 45.72 cm	GardenGrove	NA	NA	NA	NA	NA	NA	NA	NA	NA	NA	NA	NA	NA
825	Crape myrtle	Lagerstroemia indica	Garden Grove	California	-117.9521874	33.77777351	10331 Stanford Ave	8	45.72	98.4252	introduced	more than 18.29 m	30.48 to 45.72 cm	GardenGrove	NA	NA	NA	NA	NA	NA	NA	NA	NA	NA	NA	NA	NA
826	Crape myrtle	Lagerstroemia indica	Garden Grove	California	-117.9519387	33.77776844	10331 Stanford Ave	8	45.72	98.4252	introduced	more than 18.29 m	30.48 to 45.72 cm	GardenGrove	NA	NA	NA	NA	NA	NA	NA	NA	NA	NA	NA	NA	NA
827	Crape myrtle	Lagerstroemia indica	Garden Grove	California	-117.9517848	33.77777604	10331 Stanford Ave	8	45.72	98.4252	introduced	more than 18.29 m	30.48 to 45.72 cm	GardenGrove	NA	NA	NA	NA	NA	NA	NA	NA	NA	NA	NA	NA	NA
829	Carrotwood	Cupaniopsis anacardioides	Garden Grove	California	-117.95274	33.79441873	10332 Hill Rd	7	45.72	98.4252	introduced	more than 18.29 m	30.48 to 45.72 cm	GardenGrove	NA	NA	NA	NA	NA	NA	NA	NA	NA	NA	NA	NA	NA
830	Crape myrtle	Lagerstroemia indica	Garden Grove	California	-117.9489276	33.755402	10332 Jennrich Ave	6	30.48	98.4252	introduced	more than 18.29 m	15.24 to 30.48 cm	GardenGrove	NA	NA	NA	NA	NA	NA	NA	NA	NA	NA	NA	NA	NA
831	Brisbane box	Lophostemon confertus	Garden Grove	California	-117.9528128	33.78127096	10332 Lampson Ave	8	45.72	147.6378	introduced	more than 18.29 m	30.48 to 45.72 cm	GardenGrove	NA	NA	NA	NA	NA	NA	NA	NA	NA	NA	NA	NA	NA
832	Brisbane box	Lophostemon confertus	Garden Grove	California	-117.9526529	33.78128579	10332 Lampson Ave	8	60.96	147.6378	introduced	more than 18.29 m	45.72 to 60.96 cm	GardenGrove	NA	NA	NA	NA	NA	NA	NA	NA	NA	NA	NA	NA	NA
833	Spotted gum	Eucalyptus maculata	Garden Grove	California	-117.9524713	33.78127566	10332 Lampson Ave	8	45.72	147.6378	no_info	more than 18.29 m	30.48 to 45.72 cm	GardenGrove	NA	NA	NA	NA	NA	NA	NA	NA	NA	NA	NA	NA	NA
839	Crape myrtle	Lagerstroemia indica	Garden Grove	California	-117.9528227	33.79557583	10341 Geraldine Rd	7	45.72	98.4252	introduced	more than 18.29 m	30.48 to 45.72 cm	GardenGrove	NA	NA	NA	NA	NA	NA	NA	NA	NA	NA	NA	NA	NA
842	Crape myrtle	Lagerstroemia indica	Garden Grove	California	-117.9488003	33.75321228	10341 Kern Ave	6	30.48	98.4252	introduced	more than 18.29 m	15.24 to 30.48 cm	GardenGrove	NA	NA	NA	NA	NA	NA	NA	NA	NA	NA	NA	NA	NA
845	Ornamental pear	Pyrus calleryana	Garden Grove	California	-117.9523381	33.7764184	10341 Park Ave	8	30.48	49.2126	introduced	more than 18.29 m	15.24 to 30.48 cm	GardenGrove	NA	NA	NA	NA	NA	NA	NA	NA	NA	NA	NA	NA	NA
847	Evergreen pear	Pyrus kawakamii	Garden Grove	California	-117.9487633	33.76347994	10341 Woodbury Rd	5	45.72	98.4252	no_info	more than 18.29 m	30.48 to 45.72 cm	GardenGrove	NA	NA	NA	NA	NA	NA	NA	NA	NA	NA	NA	NA	NA
851	Carrotwood	Cupaniopsis anacardioides	Garden Grove	California	-117.9487908	33.75386444	10342 Orrey Pl	6	45.72	147.6378	introduced	more than 18.29 m	30.48 to 45.72 cm	GardenGrove	NA	NA	NA	NA	NA	NA	NA	NA	NA	NA	NA	NA	NA
852	Ornamental pear	Pyrus calleryana	Garden Grove	California	-117.9519659	33.77628273	10342 Park Ave	8	30.48	49.2126	introduced	more than 18.29 m	15.24 to 30.48 cm	GardenGrove	NA	NA	NA	NA	NA	NA	NA	NA	NA	NA	NA	NA	NA
854	American sweetgum	Liquidambar styraciflua	Garden Grove	California	-117.9483882	33.75945568	10342 Westminster Ave	5	45.72	196.8504	introduced	more than 18.29 m	30.48 to 45.72 cm	GardenGrove	NA	NA	NA	NA	NA	NA	NA	NA	NA	NA	NA	NA	NA
855	American sweetgum	Liquidambar styraciflua	Garden Grove	California	-117.9484854	33.75945511	10342 Westminster Ave	5	45.72	196.8504	introduced	more than 18.29 m	30.48 to 45.72 cm	GardenGrove	NA	NA	NA	NA	NA	NA	NA	NA	NA	NA	NA	NA	NA
856	American sweetgum	Liquidambar styraciflua	Garden Grove	California	-117.948867	33.75945669	10342 Westminster Ave	5	30.48	196.8504	introduced	more than 18.29 m	15.24 to 30.48 cm	GardenGrove	NA	NA	NA	NA	NA	NA	NA	NA	NA	NA	NA	NA	NA
857	American sweetgum	Liquidambar styraciflua	Garden Grove	California	-117.9485812	33.75945528	10342 Westminster Ave	5	45.72	196.8504	introduced	more than 18.29 m	30.48 to 45.72 cm	GardenGrove	NA	NA	NA	NA	NA	NA	NA	NA	NA	NA	NA	NA	NA
858	American sweetgum	Liquidambar styraciflua	Garden Grove	California	-117.9486908	33.7594609	10342 Westminster Ave	5	30.48	196.8504	introduced	more than 18.29 m	15.24 to 30.48 cm	GardenGrove	NA	NA	NA	NA	NA	NA	NA	NA	NA	NA	NA	NA	NA
859	American sweetgum	Liquidambar styraciflua	Garden Grove	California	-117.948782	33.75946067	10342 Westminster Ave	5	30.48	98.4252	introduced	more than 18.29 m	15.24 to 30.48 cm	GardenGrove	NA	NA	NA	NA	NA	NA	NA	NA	NA	NA	NA	NA	NA
863	Crape myrtle	Lagerstroemia indica	Garden Grove	California	-117.9488314	33.7626905	10351 Blake St	5	15.24	49.2126	introduced	more than 18.29 m	0 to 15.24 cm	GardenGrove	NA	NA	NA	NA	NA	NA	NA	NA	NA	NA	NA	NA	NA
864	Crape myrtle	Lagerstroemia indica	Garden Grove	California	-117.9487419	33.76260985	10351 Blake St	5	15.24	49.2126	introduced	more than 18.29 m	0 to 15.24 cm	GardenGrove	NA	NA	NA	NA	NA	NA	NA	NA	NA	NA	NA	NA	NA
865	Crape myrtle	Lagerstroemia indica	Garden Grove	California	-117.9525284	33.7955654	10351 Geraldine Rd	7	45.72	98.4252	introduced	more than 18.29 m	30.48 to 45.72 cm	GardenGrove	NA	NA	NA	NA	NA	NA	NA	NA	NA	NA	NA	NA	NA
867	Crape myrtle	Lagerstroemia indica	Garden Grove	California	-117.9486797	33.75552782	10351 Jennrich Ave	6	30.48	98.4252	introduced	more than 18.29 m	15.24 to 30.48 cm	GardenGrove	NA	NA	NA	NA	NA	NA	NA	NA	NA	NA	NA	NA	NA
869	Brisbane box	Lophostemon confertus	Garden Grove	California	-117.952212	33.78142769	10351 Lampson Ave	8	127	328.084	introduced	more than 18.29 m	more than 76.2 cm	GardenGrove	NA	NA	NA	NA	NA	NA	NA	NA	NA	NA	NA	NA	NA
871	Mexican fan palm	Washingtonia robusta	Garden Grove	California	-117.9523615	33.79899036	10351 Mcdaniel Dr	7	45.72	98.4252	introduced	more than 18.29 m	30.48 to 45.72 cm	GardenGrove	NA	NA	NA	NA	NA	NA	NA	NA	NA	NA	NA	NA	NA
872	Carrotwood	Cupaniopsis anacardioides	Garden Grove	California	-117.9485055	33.75396497	10351 Orrey Pl	6	45.72	147.6378	introduced	more than 18.29 m	30.48 to 45.72 cm	GardenGrove	NA	NA	NA	NA	NA	NA	NA	NA	NA	NA	NA	NA	NA
873	Carrotwood	Cupaniopsis anacardioides	Garden Grove	California	-117.9486471	33.75396781	10351 Orrey Pl	6	45.72	147.6378	introduced	more than 18.29 m	30.48 to 45.72 cm	GardenGrove	NA	NA	NA	NA	NA	NA	NA	NA	NA	NA	NA	NA	NA
874	Ornamental pear	Pyrus calleryana	Garden Grove	California	-117.9519898	33.77642104	10351 Park Ave	8	30.48	49.2126	introduced	more than 18.29 m	15.24 to 30.48 cm	GardenGrove	NA	NA	NA	NA	NA	NA	NA	NA	NA	NA	NA	NA	NA
875	Carrotwood	Cupaniopsis anacardioides	Garden Grove	California	-117.9524579	33.79827708	10351 Parliament Ave	7	45.72	98.4252	introduced	more than 18.29 m	30.48 to 45.72 cm	GardenGrove	NA	NA	NA	NA	NA	NA	NA	NA	NA	NA	NA	NA	NA
877	Jacaranda	Jacaranda acutifolia	Garden Grove	California	-117.9485909	33.76375275	10351 Woodbury Rd	5	30.48	98.4252	introduced	more than 18.29 m	15.24 to 30.48 cm	GardenGrove	NA	NA	NA	NA	NA	NA	NA	NA	NA	NA	NA	NA	NA
878	Crape myrtle	Lagerstroemia indica	Garden Grove	California	-117.9522759	33.79440526	10352 Hill Rd	7	30.48	98.4252	introduced	more than 18.29 m	15.24 to 30.48 cm	GardenGrove	NA	NA	NA	NA	NA	NA	NA	NA	NA	NA	NA	NA	NA
881	Red flowering gum	Corymbia ficifolia	Garden Grove	California	-117.9522815	33.78129047	10352 Lampson Ave	8	60.96	98.4252	introduced	more than 18.29 m	45.72 to 60.96 cm	GardenGrove	NA	NA	NA	NA	NA	NA	NA	NA	NA	NA	NA	NA	NA
883	Chinese elm	Ulmus parvifolia	Garden Grove	California	-117.9485836	33.75632969	10352 Morningside Dr	6	45.72	147.6378	introduced	more than 18.29 m	30.48 to 45.72 cm	GardenGrove	NA	NA	NA	NA	NA	NA	NA	NA	NA	NA	NA	NA	NA
884	Chinese elm	Ulmus parvifolia	Garden Grove	California	-117.9486453	33.75633528	10352 Morningside Dr	6	45.72	147.6378	introduced	more than 18.29 m	30.48 to 45.72 cm	GardenGrove	NA	NA	NA	NA	NA	NA	NA	NA	NA	NA	NA	NA	NA
885	Carrotwood	Cupaniopsis anacardioides	Garden Grove	California	-117.9485729	33.75386393	10352 Orrey Pl	6	45.72	147.6378	introduced	more than 18.29 m	30.48 to 45.72 cm	GardenGrove	NA	NA	NA	NA	NA	NA	NA	NA	NA	NA	NA	NA	NA
886	Carrotwood	Cupaniopsis anacardioides	Garden Grove	California	-117.9524667	33.79818312	10352 Parliament Ave	7	45.72	98.4252	introduced	more than 18.29 m	30.48 to 45.72 cm	GardenGrove	NA	NA	NA	NA	NA	NA	NA	NA	NA	NA	NA	NA	NA
887	Mexican fan palm	Washingtonia robusta	Garden Grove	California	-117.9484982	33.7634634	10352 Woodbury Rd	5	60.96	98.4252	introduced	more than 18.29 m	45.72 to 60.96 cm	GardenGrove	NA	NA	NA	NA	NA	NA	NA	NA	NA	NA	NA	NA	NA
888	Norfolk island pine	Araucaria heterophylla	Garden Grove	California	-117.9486262	33.76342858	10352 Woodbury Rd	5	30.48	98.4252	introduced	more than 18.29 m	15.24 to 30.48 cm	GardenGrove	NA	NA	NA	NA	NA	NA	NA	NA	NA	NA	NA	NA	NA
892	Jacaranda	Jacaranda acutifolia	Garden Grove	California	-117.9483629	33.75307722	10356 Kern Ave	6	45.72	98.4252	introduced	more than 18.29 m	30.48 to 45.72 cm	GardenGrove	NA	NA	NA	NA	NA	NA	NA	NA	NA	NA	NA	NA	NA
895	Crape myrtle	Lagerstroemia indica	Garden Grove	California	-117.9484785	33.75553847	10357 Jennrich Ave	6	30.48	98.4252	introduced	more than 18.29 m	15.24 to 30.48 cm	GardenGrove	NA	NA	NA	NA	NA	NA	NA	NA	NA	NA	NA	NA	NA
896	Crape myrtle	Lagerstroemia indica	Garden Grove	California	-117.9484342	33.75553828	10357 Jennrich Ave	6	30.48	98.4252	introduced	more than 18.29 m	15.24 to 30.48 cm	GardenGrove	NA	NA	NA	NA	NA	NA	NA	NA	NA	NA	NA	NA	NA
897	Jacaranda	Jacaranda acutifolia	Garden Grove	California	-117.9484449	33.75321769	10357 Kern Ave	6	30.48	98.4252	introduced	more than 18.29 m	15.24 to 30.48 cm	GardenGrove	NA	NA	NA	NA	NA	NA	NA	NA	NA	NA	NA	NA	NA
898	Carrotwood	Cupaniopsis anacardioides	Garden Grove	California	-117.9483517	33.75396242	10357 Orrey Pl	6	45.72	147.6378	introduced	more than 18.29 m	30.48 to 45.72 cm	GardenGrove	NA	NA	NA	NA	NA	NA	NA	NA	NA	NA	NA	NA	NA
901	Queen palm	Syagrus romanzoffianum	Garden Grove	California	-117.9483492	33.76821288	10361 Dakota Ave	9	30.48	98.4252	no_info	more than 18.29 m	15.24 to 30.48 cm	GardenGrove	NA	NA	NA	NA	NA	NA	NA	NA	NA	NA	NA	NA	NA
902	Queen palm	Syagrus romanzoffianum	Garden Grove	California	-117.9484166	33.76829521	10361 Dakota Ave	9	15.24	49.2126	no_info	more than 18.29 m	0 to 15.24 cm	GardenGrove	NA	NA	NA	NA	NA	NA	NA	NA	NA	NA	NA	NA	NA
904	Queen palm	Syagrus romanzoffianum	Garden Grove	California	-117.9484174	33.76832856	10361 Dakota Ave	9	45.72	98.4252	no_info	more than 18.29 m	30.48 to 45.72 cm	GardenGrove	NA	NA	NA	NA	NA	NA	NA	NA	NA	NA	NA	NA	NA
905	Queen palm	Syagrus romanzoffianum	Garden Grove	California	-117.9483174	33.76820914	10361 Dakota Ave	9	15.24	49.2126	no_info	more than 18.29 m	0 to 15.24 cm	GardenGrove	NA	NA	NA	NA	NA	NA	NA	NA	NA	NA	NA	NA	NA
909	Brisbane box	Lophostemon confertus	Garden Grove	California	-117.9519215	33.78142937	10361 Lampson Ave	8	30.48	98.4252	introduced	more than 18.29 m	15.24 to 30.48 cm	GardenGrove	NA	NA	NA	NA	NA	NA	NA	NA	NA	NA	NA	NA	NA
912	Evergreen pear	Pyrus kawakamii	Garden Grove	California	-117.9482993	33.76742392	10361 Luders Ave	9	45.72	147.6378	no_info	more than 18.29 m	30.48 to 45.72 cm	GardenGrove	NA	NA	NA	NA	NA	NA	NA	NA	NA	NA	NA	NA	NA
914	Carrotwood	Cupaniopsis anacardioides	Garden Grove	California	-117.9482141	33.75397046	10361 Orrey Pl	6	45.72	147.6378	introduced	more than 18.29 m	30.48 to 45.72 cm	GardenGrove	NA	NA	NA	NA	NA	NA	NA	NA	NA	NA	NA	NA	NA
918	Ornamental pear	Pyrus calleryana	Garden Grove	California	-117.9484069	33.76798756	10362 Dakota Ave	9	60.96	147.6378	introduced	more than 18.29 m	45.72 to 60.96 cm	GardenGrove	NA	NA	NA	NA	NA	NA	NA	NA	NA	NA	NA	NA	NA
923	Brisbane box	Lophostemon confertus	Garden Grove	California	-117.951992	33.781116	10362 Lampson Ave	8	45.72	147.6378	introduced	more than 18.29 m	30.48 to 45.72 cm	GardenGrove	NA	NA	NA	NA	NA	NA	NA	NA	NA	NA	NA	NA	NA
924	Brisbane box	Lophostemon confertus	Garden Grove	California	-117.9518819	33.78127213	10362 Lampson Ave	8	45.72	98.4252	introduced	more than 18.29 m	30.48 to 45.72 cm	GardenGrove	NA	NA	NA	NA	NA	NA	NA	NA	NA	NA	NA	NA	NA
925	Brisbane box	Lophostemon confertus	Garden Grove	California	-117.9520624	33.78129344	10362 Lampson Ave	8	45.72	98.4252	introduced	more than 18.29 m	30.48 to 45.72 cm	GardenGrove	NA	NA	NA	NA	NA	NA	NA	NA	NA	NA	NA	NA	NA
930	Ornamental pear	Pyrus calleryana	Garden Grove	California	-117.9517421	33.77628404	10362 Park Ave	8	30.48	49.2126	introduced	more than 18.29 m	15.24 to 30.48 cm	GardenGrove	NA	NA	NA	NA	NA	NA	NA	NA	NA	NA	NA	NA	NA
933	Stump	NA	Garden Grove	California	-117.9481449	33.75633872	10366 Morningside Dr	6	30.48	0	no_info	NA	15.24 to 30.48 cm	GardenGrove	NA	NA	NA	NA	NA	NA	NA	NA	NA	NA	NA	NA	NA
938	Jacaranda	Jacaranda acutifolia	Garden Grove	California	-117.9481236	33.75476235	10371 Mcclure Ave	6	45.72	98.4252	introduced	more than 18.29 m	30.48 to 45.72 cm	GardenGrove	NA	NA	NA	NA	NA	NA	NA	NA	NA	NA	NA	NA	NA
939	Ornamental pear	Pyrus calleryana	Garden Grove	California	-117.9515492	33.77642365	10371 Park Ave	8	30.48	49.2126	introduced	more than 18.29 m	15.24 to 30.48 cm	GardenGrove	NA	NA	NA	NA	NA	NA	NA	NA	NA	NA	NA	NA	NA
940	Ornamental pear	Pyrus calleryana	Garden Grove	California	-117.9516788	33.77642282	10371 Park Ave	8	30.48	49.2126	introduced	more than 18.29 m	15.24 to 30.48 cm	GardenGrove	NA	NA	NA	NA	NA	NA	NA	NA	NA	NA	NA	NA	NA
941	Canary island date palm	Phoenix canariensis	Garden Grove	California	-117.9519647	33.79827315	10371 Parliament Ave	7	60.96	98.4252	introduced	more than 18.29 m	45.72 to 60.96 cm	GardenGrove	NA	NA	NA	NA	NA	NA	NA	NA	NA	NA	NA	NA	NA
942	Canary island date palm	Phoenix canariensis	Garden Grove	California	-117.9518131	33.79827924	10371 Parliament Ave	7	60.96	98.4252	introduced	more than 18.29 m	45.72 to 60.96 cm	GardenGrove	NA	NA	NA	NA	NA	NA	NA	NA	NA	NA	NA	NA	NA
943	Aleppo pine	Pinus halepensis	Garden Grove	California	-117.9516162	33.78501402	10372 Allen Dr	8	60.96	147.6378	introduced	more than 18.29 m	45.72 to 60.96 cm	GardenGrove	NA	NA	NA	NA	NA	NA	NA	NA	NA	NA	NA	NA	NA
948	Canary island pine	Pinus canariensis	Garden Grove	California	-117.9515864	33.78102063	10372 Lampson Ave	8	76.2	328.084	introduced	more than 18.29 m	60.96 to 76.2 cm	GardenGrove	NA	NA	NA	NA	NA	NA	NA	NA	NA	NA	NA	NA	NA
949	Brisbane box	Lophostemon confertus	Garden Grove	California	-117.9517409	33.78127934	10372 Lampson Ave	8	60.96	147.6378	introduced	more than 18.29 m	45.72 to 60.96 cm	GardenGrove	NA	NA	NA	NA	NA	NA	NA	NA	NA	NA	NA	NA	NA
951	Ornamental pear	Pyrus calleryana	Garden Grove	California	-117.9515148	33.77628545	10372 Park Ave	8	30.48	49.2126	introduced	more than 18.29 m	15.24 to 30.48 cm	GardenGrove	NA	NA	NA	NA	NA	NA	NA	NA	NA	NA	NA	NA	NA
952	Red flowering gum	Corymbia ficifolia	Garden Grove	California	-117.9513119	33.77628654	10372 Park Ave	8	60.96	147.6378	introduced	more than 18.29 m	45.72 to 60.96 cm	GardenGrove	NA	NA	NA	NA	NA	NA	NA	NA	NA	NA	NA	NA	NA
954	Crape myrtle	Lagerstroemia indica	Garden Grove	California	-117.9482642	33.75945888	10372 Westminster Ave	5	30.48	98.4252	introduced	more than 18.29 m	15.24 to 30.48 cm	GardenGrove	NA	NA	NA	NA	NA	NA	NA	NA	NA	NA	NA	NA	NA
956	Crape myrtle	Lagerstroemia indica	Garden Grove	California	-117.9485957	33.75969472	10379 Westminster Ave	5	30.48	98.4252	introduced	more than 18.29 m	15.24 to 30.48 cm	GardenGrove	NA	NA	NA	NA	NA	NA	NA	NA	NA	NA	NA	NA	NA
958	Jacaranda	Jacaranda acutifolia	Garden Grove	California	-117.951651	33.79971232	10381 Eleanor Dr	7	45.72	147.6378	introduced	more than 18.29 m	30.48 to 45.72 cm	GardenGrove	NA	NA	NA	NA	NA	NA	NA	NA	NA	NA	NA	NA	NA
962	Jacaranda	Jacaranda acutifolia	Garden Grove	California	-117.9480059	33.7532194	10381 Kern Ave	6	45.72	147.6378	introduced	more than 18.29 m	30.48 to 45.72 cm	GardenGrove	NA	NA	NA	NA	NA	NA	NA	NA	NA	NA	NA	NA	NA
963	Carrotwood	Cupaniopsis anacardioides	Garden Grove	California	-117.948005	33.75397182	10381 Orrey Pl	6	45.72	147.6378	introduced	more than 18.29 m	30.48 to 45.72 cm	GardenGrove	NA	NA	NA	NA	NA	NA	NA	NA	NA	NA	NA	NA	NA
964	Lemon bottlebrush	Callistemon pallidus	Garden Grove	California	-117.94787	33.75397562	10381 Orrey Pl	6	45.72	98.4252	no_info	more than 18.29 m	30.48 to 45.72 cm	GardenGrove	NA	NA	NA	NA	NA	NA	NA	NA	NA	NA	NA	NA	NA
965	Ornamental pear	Pyrus calleryana	Garden Grove	California	-117.9512561	33.77642761	10381 Park Ave	8	30.48	49.2126	introduced	more than 18.29 m	15.24 to 30.48 cm	GardenGrove	NA	NA	NA	NA	NA	NA	NA	NA	NA	NA	NA	NA	NA
966	Ornamental pear	Pyrus calleryana	Garden Grove	California	-117.9514516	33.77642465	10381 Park Ave	8	30.48	49.2126	introduced	more than 18.29 m	15.24 to 30.48 cm	GardenGrove	NA	NA	NA	NA	NA	NA	NA	NA	NA	NA	NA	NA	NA
967	Carrotwood	Cupaniopsis anacardioides	Garden Grove	California	-117.9479513	33.7626919	10382 Blake St	5	60.96	147.6378	introduced	more than 18.29 m	45.72 to 60.96 cm	GardenGrove	NA	NA	NA	NA	NA	NA	NA	NA	NA	NA	NA	NA	NA
969	Silver dollar gum	Eucalyptus polyanthemos	Garden Grove	California	-117.9516528	33.79962249	10382 Eleanor Dr	7	45.72	147.6378	introduced	more than 18.29 m	30.48 to 45.72 cm	GardenGrove	NA	NA	NA	NA	NA	NA	NA	NA	NA	NA	NA	NA	NA
974	Carrotwood	Cupaniopsis anacardioides	Garden Grove	California	-117.9479087	33.75386934	10382 Orrey Pl	6	45.72	147.6378	introduced	more than 18.29 m	30.48 to 45.72 cm	GardenGrove	NA	NA	NA	NA	NA	NA	NA	NA	NA	NA	NA	NA	NA
978	Crape myrtle	Lagerstroemia indica	Garden Grove	California	-117.9483661	33.7596995	10385 Westminster Ave	5	30.48	98.4252	introduced	more than 18.29 m	15.24 to 30.48 cm	GardenGrove	NA	NA	NA	NA	NA	NA	NA	NA	NA	NA	NA	NA	NA
979	Crape myrtle	Lagerstroemia indica	Garden Grove	California	-117.9482535	33.75971185	10387 Westminster Ave	5	30.48	98.4252	introduced	more than 18.29 m	15.24 to 30.48 cm	GardenGrove	NA	NA	NA	NA	NA	NA	NA	NA	NA	NA	NA	NA	NA
984	Evergreen pear	Pyrus kawakamii	Garden Grove	California	-117.9479094	33.76742558	10391 Luders Ave	9	45.72	147.6378	no_info	more than 18.29 m	30.48 to 45.72 cm	GardenGrove	NA	NA	NA	NA	NA	NA	NA	NA	NA	NA	NA	NA	NA
986	Italian stone pine	Pinus pinea	Garden Grove	California	-117.9477632	33.77103734	10391 Mildred Ave	9	45.72	49.2126	introduced	more than 18.29 m	30.48 to 45.72 cm	GardenGrove	NA	NA	NA	NA	NA	NA	NA	NA	NA	NA	NA	NA	NA
987	Italian stone pine	Pinus pinea	Garden Grove	California	-117.9516846	33.79113754	10391 Orchid Cir	7	76.2	147.6378	introduced	more than 18.29 m	60.96 to 76.2 cm	GardenGrove	NA	NA	NA	NA	NA	NA	NA	NA	NA	NA	NA	NA	NA
990	Crape myrtle	Lagerstroemia indica	Garden Grove	California	-117.9481051	33.75970114	10391 Westminster Ave	5	30.48	98.4252	introduced	more than 18.29 m	15.24 to 30.48 cm	GardenGrove	NA	NA	NA	NA	NA	NA	NA	NA	NA	NA	NA	NA	NA
991	King palm	Archontophoenix cunninghamiana	Garden Grove	California	-117.9476667	33.76271971	10392 Blake St	5	30.48	98.4252	introduced	more than 18.29 m	15.24 to 30.48 cm	GardenGrove	NA	NA	NA	NA	NA	NA	NA	NA	NA	NA	NA	NA	NA
992	King palm	Archontophoenix cunninghamiana	Garden Grove	California	-117.9475282	33.76272026	10392 Blake St	5	30.48	49.2126	introduced	more than 18.29 m	15.24 to 30.48 cm	GardenGrove	NA	NA	NA	NA	NA	NA	NA	NA	NA	NA	NA	NA	NA
993	Ornamental pear	Pyrus calleryana	Garden Grove	California	-117.9515416	33.7885336	10392 Chapman Ave	7	15.24	98.4252	introduced	more than 18.29 m	0 to 15.24 cm	GardenGrove	NA	NA	NA	NA	NA	NA	NA	NA	NA	NA	NA	NA	NA
996	Canary island pine	Pinus canariensis	Garden Grove	California	-117.9514633	33.78114894	10392 Lampson Ave	8	76.2	328.084	introduced	more than 18.29 m	60.96 to 76.2 cm	GardenGrove	NA	NA	NA	NA	NA	NA	NA	NA	NA	NA	NA	NA	NA
997	Canary island pine	Pinus canariensis	Garden Grove	California	-117.9514629	33.78097641	10392 Lampson Ave	8	76.2	328.084	introduced	more than 18.29 m	60.96 to 76.2 cm	GardenGrove	NA	NA	NA	NA	NA	NA	NA	NA	NA	NA	NA	NA	NA
1000	Carrotwood	Cupaniopsis anacardioides	Garden Grove	California	-117.9477271	33.75387116	10392 Orrey Pl	6	45.72	147.6378	introduced	more than 18.29 m	30.48 to 45.72 cm	GardenGrove	NA	NA	NA	NA	NA	NA	NA	NA	NA	NA	NA	NA	NA
1001	Evergreen pear	Pyrus kawakamii	Garden Grove	California	-117.9478324	33.76889498	10392 Russell Ave	9	45.72	147.6378	no_info	more than 18.29 m	30.48 to 45.72 cm	GardenGrove	NA	NA	NA	NA	NA	NA	NA	NA	NA	NA	NA	NA	NA
1003	Queen palm	Syagrus romanzoffianum	Garden Grove	California	-117.9514714	33.79731876	10401 Ballard Dr	7	60.96	98.4252	no_info	more than 18.29 m	45.72 to 60.96 cm	GardenGrove	NA	NA	NA	NA	NA	NA	NA	NA	NA	NA	NA	NA	NA
1008	London plane	Platanus acerifolia	Garden Grove	California	-117.9504335	33.7742104	10401 Garden Grove Blvd	8	30.48	98.4252	introduced	more than 18.29 m	15.24 to 30.48 cm	GardenGrove	NA	NA	NA	NA	NA	NA	NA	NA	NA	NA	NA	NA	NA
1009	London plane	Platanus acerifolia	Garden Grove	California	-117.9501364	33.774211	10401 Garden Grove Blvd	8	30.48	98.4252	introduced	more than 18.29 m	15.24 to 30.48 cm	GardenGrove	NA	NA	NA	NA	NA	NA	NA	NA	NA	NA	NA	NA	NA
1010	London plane	Platanus acerifolia	Garden Grove	California	-117.9506139	33.77420867	10401 Garden Grove Blvd	8	30.48	98.4252	introduced	more than 18.29 m	15.24 to 30.48 cm	GardenGrove	NA	NA	NA	NA	NA	NA	NA	NA	NA	NA	NA	NA	NA
1012	Brisbane box	Lophostemon confertus	Garden Grove	California	-117.9511813	33.78143897	10401 Lampson Ave	8	45.72	98.4252	introduced	more than 18.29 m	30.48 to 45.72 cm	GardenGrove	NA	NA	NA	NA	NA	NA	NA	NA	NA	NA	NA	NA	NA
1015	Carrotwood	Cupaniopsis anacardioides	Garden Grove	California	-117.9475798	33.75397452	10401 Orrey Pl	6	45.72	147.6378	introduced	more than 18.29 m	30.48 to 45.72 cm	GardenGrove	NA	NA	NA	NA	NA	NA	NA	NA	NA	NA	NA	NA	NA
1039	California fan palm	Washingtonia filifera	Garden Grove	California	-117.951111	33.78495825	10402 Allen Dr	8	60.96	147.6378	naturally_occurring	more than 18.29 m	45.72 to 60.96 cm	GardenGrove	NA	NA	NA	NA	NA	NA	NA	NA	NA	NA	NA	NA	NA
1042	Crape myrtle	Lagerstroemia indica	Garden Grove	California	-117.9476301	33.75309777	10402 Kern Ave	6	15.24	49.2126	introduced	more than 18.29 m	0 to 15.24 cm	GardenGrove	NA	NA	NA	NA	NA	NA	NA	NA	NA	NA	NA	NA	NA
1043	Crape myrtle	Lagerstroemia indica	Garden Grove	California	-117.9476381	33.76729492	10402 Luders Ave	9	15.24	49.2126	introduced	more than 18.29 m	0 to 15.24 cm	GardenGrove	NA	NA	NA	NA	NA	NA	NA	NA	NA	NA	NA	NA	NA
1046	Carrotwood	Cupaniopsis anacardioides	Garden Grove	California	-117.9475158	33.75387224	10402 Orrey Pl	6	45.72	147.6378	introduced	more than 18.29 m	30.48 to 45.72 cm	GardenGrove	NA	NA	NA	NA	NA	NA	NA	NA	NA	NA	NA	NA	NA
1047	Crape myrtle	Lagerstroemia indica	Garden Grove	California	-117.9509918	33.77632049	10402 Park Ave	8	30.48	49.2126	introduced	more than 18.29 m	15.24 to 30.48 cm	GardenGrove	NA	NA	NA	NA	NA	NA	NA	NA	NA	NA	NA	NA	NA
1048	Crape myrtle	Lagerstroemia indica	Garden Grove	California	-117.9508409	33.77635374	10402 Park Ave	8	30.48	49.2126	introduced	more than 18.29 m	15.24 to 30.48 cm	GardenGrove	NA	NA	NA	NA	NA	NA	NA	NA	NA	NA	NA	NA	NA
1050	Carrotwood	Cupaniopsis anacardioides	Garden Grove	California	-117.9474193	33.75885822	10402 Westminster Ave	6	30.48	49.2126	introduced	more than 18.29 m	15.24 to 30.48 cm	GardenGrove	NA	NA	NA	NA	NA	NA	NA	NA	NA	NA	NA	NA	NA
1053	Crape myrtle	Lagerstroemia indica	Garden Grove	California	-117.9480136	33.7594616	10402 Westminster Ave	5	30.48	98.4252	introduced	more than 18.29 m	15.24 to 30.48 cm	GardenGrove	NA	NA	NA	NA	NA	NA	NA	NA	NA	NA	NA	NA	NA
1054	Crape myrtle	Lagerstroemia indica	Garden Grove	California	-117.9478819	33.75945814	10402 Westminster Ave	5	30.48	98.4252	introduced	more than 18.29 m	15.24 to 30.48 cm	GardenGrove	NA	NA	NA	NA	NA	NA	NA	NA	NA	NA	NA	NA	NA
1055	Crape myrtle	Lagerstroemia indica	Garden Grove	California	-117.9477735	33.75946235	10402 Westminster Ave	5	30.48	98.4252	introduced	more than 18.29 m	15.24 to 30.48 cm	GardenGrove	NA	NA	NA	NA	NA	NA	NA	NA	NA	NA	NA	NA	NA
1058	Crape myrtle	Lagerstroemia indica	Garden Grove	California	-117.9513251	33.79890127	10406 Mcdaniel Dr	7	30.48	98.4252	introduced	more than 18.29 m	15.24 to 30.48 cm	GardenGrove	NA	NA	NA	NA	NA	NA	NA	NA	NA	NA	NA	NA	NA
1062	Camphor tree	Cinnamomum camphora	Garden Grove	California	-117.9513314	33.7903575	10411 Azalea Cir	7	45.72	147.6378	introduced	more than 18.29 m	30.48 to 45.72 cm	GardenGrove	NA	NA	NA	NA	NA	NA	NA	NA	NA	NA	NA	NA	NA
1064	Cape chestnut	Calodendrum capense	Garden Grove	California	-117.9474912	33.76208018	10411 Bowen Cir	5	15.24	49.2126	introduced	more than 18.29 m	0 to 15.24 cm	GardenGrove	NA	NA	NA	NA	NA	NA	NA	NA	NA	NA	NA	NA	NA
1065	Purple orchid tree	Bauhinia purpurea	Garden Grove	California	-117.9512488	33.78872201	10411 Chapman Ave	7	45.72	98.4252	introduced	more than 18.29 m	30.48 to 45.72 cm	GardenGrove	NA	NA	NA	NA	NA	NA	NA	NA	NA	NA	NA	NA	NA
1066	Evergreen pear	Pyrus kawakamii	Garden Grove	California	-117.9474289	33.7682244	10411 Dakota Ave	9	30.48	98.4252	no_info	more than 18.29 m	15.24 to 30.48 cm	GardenGrove	NA	NA	NA	NA	NA	NA	NA	NA	NA	NA	NA	NA	NA
1072	Ornamental pear	Pyrus calleryana	Garden Grove	California	-117.9509885	33.77646491	10411 Park Ave	8	30.48	49.2126	introduced	more than 18.29 m	15.24 to 30.48 cm	GardenGrove	NA	NA	NA	NA	NA	NA	NA	NA	NA	NA	NA	NA	NA
1073	Ornamental pear	Pyrus calleryana	Garden Grove	California	-117.9508671	33.77648917	10411 Park Ave	8	30.48	49.2126	introduced	more than 18.29 m	15.24 to 30.48 cm	GardenGrove	NA	NA	NA	NA	NA	NA	NA	NA	NA	NA	NA	NA	NA
1076	Purple orchid tree	Bauhinia purpurea	Garden Grove	California	-117.9511993	33.78853191	10412 Chapman Ave	7	60.96	147.6378	introduced	more than 18.29 m	45.72 to 60.96 cm	GardenGrove	NA	NA	NA	NA	NA	NA	NA	NA	NA	NA	NA	NA	NA
1078	Mexican fan palm	Washingtonia robusta	Garden Grove	California	-117.9511895	33.79186546	10412 Doris Ave	7	45.72	147.6378	introduced	more than 18.29 m	30.48 to 45.72 cm	GardenGrove	NA	NA	NA	NA	NA	NA	NA	NA	NA	NA	NA	NA	NA
1079	Canary island date palm	Phoenix canariensis	Garden Grove	California	-117.9514437	33.79186823	10412 Doris Ave	7	76.2	147.6378	introduced	more than 18.29 m	60.96 to 76.2 cm	GardenGrove	NA	NA	NA	NA	NA	NA	NA	NA	NA	NA	NA	NA	NA
1080	Mexican fan palm	Washingtonia robusta	Garden Grove	California	-117.9514322	33.79185952	10412 Doris Ave	7	60.96	328.084	introduced	more than 18.29 m	45.72 to 60.96 cm	GardenGrove	NA	NA	NA	NA	NA	NA	NA	NA	NA	NA	NA	NA	NA
1081	Canary island date palm	Phoenix canariensis	Garden Grove	California	-117.9514457	33.79185581	10412 Doris Ave	7	76.2	147.6378	introduced	more than 18.29 m	60.96 to 76.2 cm	GardenGrove	NA	NA	NA	NA	NA	NA	NA	NA	NA	NA	NA	NA	NA
1084	Shamel ash	Fraxinus uhdei	Garden Grove	California	-117.9474989	33.75634717	10412 Morningside Dr	6	30.48	98.4252	introduced	more than 18.29 m	15.24 to 30.48 cm	GardenGrove	NA	NA	NA	NA	NA	NA	NA	NA	NA	NA	NA	NA	NA
1085	Canary island date palm	Phoenix canariensis	Garden Grove	California	-117.9513205	33.79096712	10412 Orchid Cir	7	76.2	147.6378	introduced	more than 18.29 m	60.96 to 76.2 cm	GardenGrove	NA	NA	NA	NA	NA	NA	NA	NA	NA	NA	NA	NA	NA
1087	Evergreen pear	Pyrus kawakamii	Garden Grove	California	-117.9474601	33.76889237	10412 Russell Ave	9	60.96	147.6378	no_info	more than 18.29 m	45.72 to 60.96 cm	GardenGrove	NA	NA	NA	NA	NA	NA	NA	NA	NA	NA	NA	NA	NA
1088	Sweet cherry	Prunus avium	Garden Grove	California	-117.9475074	33.76888764	10412 Russell Ave	9	30.48	98.4252	introduced	more than 18.29 m	15.24 to 30.48 cm	GardenGrove	NA	NA	NA	NA	NA	NA	NA	NA	NA	NA	NA	NA	NA
1100	Carolina laurel cherry	Prunus caroliniana	Garden Grove	California	-117.9472259	33.75238922	10421 Hazard Ave	6	30.48	49.2126	introduced	more than 18.29 m	15.24 to 30.48 cm	GardenGrove	NA	NA	NA	NA	NA	NA	NA	NA	NA	NA	NA	NA	NA
1102	Jacaranda	Jacaranda acutifolia	Garden Grove	California	-117.9473438	33.75322775	10421 Kern Ave	6	45.72	147.6378	introduced	more than 18.29 m	30.48 to 45.72 cm	GardenGrove	NA	NA	NA	NA	NA	NA	NA	NA	NA	NA	NA	NA	NA
1105	Carrotwood	Cupaniopsis anacardioides	Garden Grove	California	-117.9472912	33.75397702	10421 Orrey Pl	6	45.72	147.6378	introduced	more than 18.29 m	30.48 to 45.72 cm	GardenGrove	NA	NA	NA	NA	NA	NA	NA	NA	NA	NA	NA	NA	NA
1108	Ornamental pear	Pyrus calleryana	Garden Grove	California	-117.9506448	33.77651339	10421 Park Ave	8	30.48	49.2126	introduced	more than 18.29 m	15.24 to 30.48 cm	GardenGrove	NA	NA	NA	NA	NA	NA	NA	NA	NA	NA	NA	NA	NA
1109	Carrotwood	Cupaniopsis anacardioides	Garden Grove	California	-117.9511102	33.79825067	10421 Parliament Ave	7	45.72	98.4252	introduced	more than 18.29 m	30.48 to 45.72 cm	GardenGrove	NA	NA	NA	NA	NA	NA	NA	NA	NA	NA	NA	NA	NA
1110	Evergreen pear	Pyrus kawakamii	Garden Grove	California	-117.9473107	33.76902653	10421 Russell Ave	9	45.72	147.6378	no_info	more than 18.29 m	30.48 to 45.72 cm	GardenGrove	NA	NA	NA	NA	NA	NA	NA	NA	NA	NA	NA	NA	NA
1111	Mexican fan palm	Washingtonia robusta	Garden Grove	California	-117.9508918	33.79704634	10422 Ballard Dr	7	45.72	328.084	introduced	more than 18.29 m	30.48 to 45.72 cm	GardenGrove	NA	NA	NA	NA	NA	NA	NA	NA	NA	NA	NA	NA	NA
1112	Crape myrtle	Lagerstroemia indica	Garden Grove	California	-117.9473913	33.76193429	10422 Bowen Cir	5	15.24	49.2126	introduced	more than 18.29 m	0 to 15.24 cm	GardenGrove	NA	NA	NA	NA	NA	NA	NA	NA	NA	NA	NA	NA	NA
1116	Purple orchid tree	Bauhinia purpurea	Garden Grove	California	-117.9512737	33.80290773	10422 Katella Ave	7	15.24	49.2126	introduced	more than 18.29 m	0 to 15.24 cm	GardenGrove	NA	NA	NA	NA	NA	NA	NA	NA	NA	NA	NA	NA	NA
1119	Red flowering gum	Corymbia ficifolia	Garden Grove	California	-117.9507394	33.78128897	10422 Lampson Ave	8	30.48	98.4252	introduced	more than 18.29 m	15.24 to 30.48 cm	GardenGrove	NA	NA	NA	NA	NA	NA	NA	NA	NA	NA	NA	NA	NA
1120	Brisbane box	Lophostemon confertus	Garden Grove	California	-117.9509198	33.78129555	10422 Lampson Ave	8	30.48	98.4252	introduced	more than 18.29 m	15.24 to 30.48 cm	GardenGrove	NA	NA	NA	NA	NA	NA	NA	NA	NA	NA	NA	NA	NA
1127	Carrotwood	Cupaniopsis anacardioides	Garden Grove	California	-117.9473732	33.75387092	10422 Orrey Pl	6	45.72	98.4252	introduced	more than 18.29 m	30.48 to 45.72 cm	GardenGrove	NA	NA	NA	NA	NA	NA	NA	NA	NA	NA	NA	NA	NA
1132	Camphor tree	Cinnamomum camphora	Garden Grove	California	-117.9510184	33.79196736	10431 Doris Ave	7	45.72	147.6378	introduced	more than 18.29 m	30.48 to 45.72 cm	GardenGrove	NA	NA	NA	NA	NA	NA	NA	NA	NA	NA	NA	NA	NA
1135	Jacaranda	Jacaranda acutifolia	Garden Grove	California	-117.9507577	33.79828239	10431 Parliament Ave	7	45.72	147.6378	introduced	more than 18.29 m	30.48 to 45.72 cm	GardenGrove	NA	NA	NA	NA	NA	NA	NA	NA	NA	NA	NA	NA	NA
1136	Mexican fan palm	Washingtonia robusta	Garden Grove	California	-117.9470776	33.76272293	10432 Blake St	5	60.96	147.6378	introduced	more than 18.29 m	45.72 to 60.96 cm	GardenGrove	NA	NA	NA	NA	NA	NA	NA	NA	NA	NA	NA	NA	NA
1137	Mexican fan palm	Washingtonia robusta	Garden Grove	California	-117.9470204	33.76272295	10432 Blake St	5	60.96	147.6378	introduced	more than 18.29 m	45.72 to 60.96 cm	GardenGrove	NA	NA	NA	NA	NA	NA	NA	NA	NA	NA	NA	NA	NA
1141	Chinese elm	Ulmus parvifolia	Garden Grove	California	-117.9472105	33.77093644	10432 Mildred Ave	9	60.96	196.8504	introduced	more than 18.29 m	45.72 to 60.96 cm	GardenGrove	NA	NA	NA	NA	NA	NA	NA	NA	NA	NA	NA	NA	NA
1143	Crape myrtle	Lagerstroemia indica	Garden Grove	California	-117.9470103	33.75946545	10432 Westminster Ave	5	45.72	98.4252	introduced	more than 18.29 m	30.48 to 45.72 cm	GardenGrove	NA	NA	NA	NA	NA	NA	NA	NA	NA	NA	NA	NA	NA
1149	Crape myrtle	Lagerstroemia indica	Garden Grove	California	-117.9472905	33.7594656	10432 Westminster Ave	5	30.48	98.4252	introduced	more than 18.29 m	15.24 to 30.48 cm	GardenGrove	NA	NA	NA	NA	NA	NA	NA	NA	NA	NA	NA	NA	NA
1150	Crape myrtle	Lagerstroemia indica	Garden Grove	California	-117.9471863	33.75946035	10432 Westminster Ave	5	30.48	98.4252	introduced	more than 18.29 m	15.24 to 30.48 cm	GardenGrove	NA	NA	NA	NA	NA	NA	NA	NA	NA	NA	NA	NA	NA
1152	Carrotwood	Cupaniopsis anacardioides	Garden Grove	California	-117.9467887	33.76285421	10441 Blake St	5	30.48	98.4252	introduced	more than 18.29 m	15.24 to 30.48 cm	GardenGrove	NA	NA	NA	NA	NA	NA	NA	NA	NA	NA	NA	NA	NA
1153	Carrotwood	Cupaniopsis anacardioides	Garden Grove	California	-117.946926	33.76284445	10441 Blake St	5	45.72	98.4252	introduced	more than 18.29 m	30.48 to 45.72 cm	GardenGrove	NA	NA	NA	NA	NA	NA	NA	NA	NA	NA	NA	NA	NA
1154	Camphor tree	Cinnamomum camphora	Garden Grove	California	-117.9507434	33.79197312	10441 Doris Ave	7	45.72	147.6378	introduced	more than 18.29 m	30.48 to 45.72 cm	GardenGrove	NA	NA	NA	NA	NA	NA	NA	NA	NA	NA	NA	NA	NA
1157	Jacaranda	Jacaranda acutifolia	Garden Grove	California	-117.9470338	33.75479298	10441 Mcclure Ave	6	45.72	147.6378	introduced	more than 18.29 m	30.48 to 45.72 cm	GardenGrove	NA	NA	NA	NA	NA	NA	NA	NA	NA	NA	NA	NA	NA
1158	Crape myrtle	Lagerstroemia indica	Garden Grove	California	-117.9498144	33.77836301	10441 Stanford Ave	8	45.72	98.4252	introduced	more than 18.29 m	30.48 to 45.72 cm	GardenGrove	NA	NA	NA	NA	NA	NA	NA	NA	NA	NA	NA	NA	NA
1159	Crape myrtle	Lagerstroemia indica	Garden Grove	California	-117.9501925	33.77778218	10441 Stanford Ave	8	45.72	98.4252	introduced	more than 18.29 m	30.48 to 45.72 cm	GardenGrove	NA	NA	NA	NA	NA	NA	NA	NA	NA	NA	NA	NA	NA
1160	Crape myrtle	Lagerstroemia indica	Garden Grove	California	-117.9505219	33.77778039	10441 Stanford Ave	8	45.72	98.4252	introduced	more than 18.29 m	30.48 to 45.72 cm	GardenGrove	NA	NA	NA	NA	NA	NA	NA	NA	NA	NA	NA	NA	NA
1162	Crape myrtle	Lagerstroemia indica	Garden Grove	California	-117.9498234	33.7785834	10441 Stanford Ave	8	45.72	98.4252	introduced	more than 18.29 m	30.48 to 45.72 cm	GardenGrove	NA	NA	NA	NA	NA	NA	NA	NA	NA	NA	NA	NA	NA
1163	Crape myrtle	Lagerstroemia indica	Garden Grove	California	-117.9498176	33.77846508	10441 Stanford Ave	8	45.72	98.4252	introduced	more than 18.29 m	30.48 to 45.72 cm	GardenGrove	NA	NA	NA	NA	NA	NA	NA	NA	NA	NA	NA	NA	NA
1164	Crape myrtle	Lagerstroemia indica	Garden Grove	California	-117.9500079	33.77778276	10441 Stanford Ave	8	45.72	98.4252	introduced	more than 18.29 m	30.48 to 45.72 cm	GardenGrove	NA	NA	NA	NA	NA	NA	NA	NA	NA	NA	NA	NA	NA
1165	Crape myrtle	Lagerstroemia indica	Garden Grove	California	-117.949837	33.77801888	10441 Stanford Ave	8	45.72	98.4252	introduced	more than 18.29 m	30.48 to 45.72 cm	GardenGrove	NA	NA	NA	NA	NA	NA	NA	NA	NA	NA	NA	NA	NA
1166	Crape myrtle	Lagerstroemia indica	Garden Grove	California	-117.9498198	33.77814353	10441 Stanford Ave	8	45.72	98.4252	introduced	more than 18.29 m	30.48 to 45.72 cm	GardenGrove	NA	NA	NA	NA	NA	NA	NA	NA	NA	NA	NA	NA	NA
1167	Crape myrtle	Lagerstroemia indica	Garden Grove	California	-117.9498156	33.77825957	10441 Stanford Ave	8	45.72	98.4252	introduced	more than 18.29 m	30.48 to 45.72 cm	GardenGrove	NA	NA	NA	NA	NA	NA	NA	NA	NA	NA	NA	NA	NA
1168	Ornamental pear	Pyrus calleryana	Garden Grove	California	-117.9507179	33.78850616	10442 Chapman Ave	7	30.48	98.4252	introduced	more than 18.29 m	15.24 to 30.48 cm	GardenGrove	NA	NA	NA	NA	NA	NA	NA	NA	NA	NA	NA	NA	NA
1171	Brisbane box	Lophostemon confertus	Garden Grove	California	-117.9505624	33.78128793	10442 Lampson Ave	8	45.72	98.4252	introduced	more than 18.29 m	30.48 to 45.72 cm	GardenGrove	NA	NA	NA	NA	NA	NA	NA	NA	NA	NA	NA	NA	NA
1172	Carrotwood	Cupaniopsis anacardioides	Garden Grove	California	-117.9502457	33.78129069	10442 Lampson Ave	8	30.48	98.4252	introduced	more than 18.29 m	15.24 to 30.48 cm	GardenGrove	NA	NA	NA	NA	NA	NA	NA	NA	NA	NA	NA	NA	NA
1173	Brisbane box	Lophostemon confertus	Garden Grove	California	-117.9500997	33.7812945	10442 Lampson Ave	8	45.72	147.6378	introduced	more than 18.29 m	30.48 to 45.72 cm	GardenGrove	NA	NA	NA	NA	NA	NA	NA	NA	NA	NA	NA	NA	NA
1174	Crape myrtle	Lagerstroemia indica	Garden Grove	California	-117.9498937	33.78113761	10442 Lampson Ave	8	45.72	98.4252	introduced	more than 18.29 m	30.48 to 45.72 cm	GardenGrove	NA	NA	NA	NA	NA	NA	NA	NA	NA	NA	NA	NA	NA
1176	Crape myrtle	Lagerstroemia indica	Garden Grove	California	-117.950272	33.781046	10442 Lampson Ave	8	30.48	98.4252	introduced	more than 18.29 m	15.24 to 30.48 cm	GardenGrove	NA	NA	NA	NA	NA	NA	NA	NA	NA	NA	NA	NA	NA
1177	Crape myrtle	Lagerstroemia indica	Garden Grove	California	-117.950272	33.781046	10442 Lampson Ave	8	30.48	98.4252	introduced	more than 18.29 m	15.24 to 30.48 cm	GardenGrove	NA	NA	NA	NA	NA	NA	NA	NA	NA	NA	NA	NA	NA
1178	Carrotwood	Cupaniopsis anacardioides	Garden Grove	California	-117.9504029	33.78129529	10442 Lampson Ave	8	30.48	98.4252	introduced	more than 18.29 m	15.24 to 30.48 cm	GardenGrove	NA	NA	NA	NA	NA	NA	NA	NA	NA	NA	NA	NA	NA
1179	Canary island pine	Pinus canariensis	Garden Grove	California	-117.9502397	33.79643036	10445 Ballard Dr	7	60.96	147.6378	introduced	more than 18.29 m	45.72 to 60.96 cm	GardenGrove	NA	NA	NA	NA	NA	NA	NA	NA	NA	NA	NA	NA	NA
1180	Canary island pine	Pinus canariensis	Garden Grove	California	-117.9509047	33.79642599	10446 Ballard Dr	7	45.72	147.6378	introduced	more than 18.29 m	30.48 to 45.72 cm	GardenGrove	NA	NA	NA	NA	NA	NA	NA	NA	NA	NA	NA	NA	NA
1181	Carrotwood	Cupaniopsis anacardioides	Garden Grove	California	-117.9466724	33.76287358	10451 Blake St	5	45.72	147.6378	introduced	more than 18.29 m	30.48 to 45.72 cm	GardenGrove	NA	NA	NA	NA	NA	NA	NA	NA	NA	NA	NA	NA	NA
1185	Brisbane box	Lophostemon confertus	Garden Grove	California	-117.9502157	33.78144331	10451 Lampson Ave	8	45.72	98.4252	introduced	more than 18.29 m	30.48 to 45.72 cm	GardenGrove	NA	NA	NA	NA	NA	NA	NA	NA	NA	NA	NA	NA	NA
1186	Crape myrtle	Lagerstroemia indica	Garden Grove	California	-117.9497923	33.77669922	10451 Park Ave	8	45.72	98.4252	introduced	more than 18.29 m	30.48 to 45.72 cm	GardenGrove	NA	NA	NA	NA	NA	NA	NA	NA	NA	NA	NA	NA	NA
1189	Crape myrtle	Lagerstroemia indica	Garden Grove	California	-117.9498122	33.77659099	10451 Park Ave	8	45.72	98.4252	introduced	more than 18.29 m	30.48 to 45.72 cm	GardenGrove	NA	NA	NA	NA	NA	NA	NA	NA	NA	NA	NA	NA	NA
1190	Crape myrtle	Lagerstroemia indica	Garden Grove	California	-117.9497979	33.77678056	10451 Park Ave	8	30.48	98.4252	introduced	more than 18.29 m	15.24 to 30.48 cm	GardenGrove	NA	NA	NA	NA	NA	NA	NA	NA	NA	NA	NA	NA	NA
1193	Crape myrtle	Lagerstroemia indica	Garden Grove	California	-117.9467613	33.76272504	10452 Blake St	5	15.24	49.2126	introduced	more than 18.29 m	0 to 15.24 cm	GardenGrove	NA	NA	NA	NA	NA	NA	NA	NA	NA	NA	NA	NA	NA
1194	Purple orchid tree	Bauhinia purpurea	Garden Grove	California	-117.950582	33.78850994	10452 Chapman Ave	7	45.72	147.6378	introduced	more than 18.29 m	30.48 to 45.72 cm	GardenGrove	NA	NA	NA	NA	NA	NA	NA	NA	NA	NA	NA	NA	NA
1195	Oleander	Nerium oleander	Garden Grove	California	-117.9468121	33.75541116	10452 Jennrich Ave	6	15.24	49.2126	introduced	more than 18.29 m	0 to 15.24 cm	GardenGrove	NA	NA	NA	NA	NA	NA	NA	NA	NA	NA	NA	NA	NA
1196	Crape myrtle	Lagerstroemia indica	Garden Grove	California	-117.9468003	33.77094231	10452 Mildred Ave	9	30.48	98.4252	introduced	more than 18.29 m	15.24 to 30.48 cm	GardenGrove	NA	NA	NA	NA	NA	NA	NA	NA	NA	NA	NA	NA	NA
1202	Italian stone pine	Pinus pinea	Garden Grove	California	-117.9465486	33.75554918	10461 Jennrich Ave	6	45.72	98.4252	introduced	more than 18.29 m	30.48 to 45.72 cm	GardenGrove	NA	NA	NA	NA	NA	NA	NA	NA	NA	NA	NA	NA	NA
1203	Italian stone pine	Pinus pinea	Garden Grove	California	-117.9466588	33.75553775	10461 Jennrich Ave	6	45.72	147.6378	introduced	more than 18.29 m	30.48 to 45.72 cm	GardenGrove	NA	NA	NA	NA	NA	NA	NA	NA	NA	NA	NA	NA	NA
1204	Carrotwood	Cupaniopsis anacardioides	Garden Grove	California	-117.9466121	33.75552379	10461 Jennrich Ave	6	30.48	98.4252	introduced	more than 18.29 m	15.24 to 30.48 cm	GardenGrove	NA	NA	NA	NA	NA	NA	NA	NA	NA	NA	NA	NA	NA
1206	Ornamental pear	Pyrus calleryana	Garden Grove	California	-117.9504045	33.78850541	10462 Chapman Ave	7	30.48	98.4252	introduced	more than 18.29 m	15.24 to 30.48 cm	GardenGrove	NA	NA	NA	NA	NA	NA	NA	NA	NA	NA	NA	NA	NA
1207	King palm	Archontophoenix cunninghamiana	Garden Grove	California	-117.9504988	33.80017454	10462 Dewey Dr	7	15.24	49.2126	introduced	more than 18.29 m	0 to 15.24 cm	GardenGrove	NA	NA	NA	NA	NA	NA	NA	NA	NA	NA	NA	NA	NA
1208	King palm	Archontophoenix cunninghamiana	Garden Grove	California	-117.9504976	33.80013745	10462 Dewey Dr	7	15.24	49.2126	introduced	more than 18.29 m	0 to 15.24 cm	GardenGrove	NA	NA	NA	NA	NA	NA	NA	NA	NA	NA	NA	NA	NA
1209	King palm	Archontophoenix cunninghamiana	Garden Grove	California	-117.9504993	33.80023034	10462 Dewey Dr	7	15.24	49.2126	introduced	more than 18.29 m	0 to 15.24 cm	GardenGrove	NA	NA	NA	NA	NA	NA	NA	NA	NA	NA	NA	NA	NA
1210	King palm	Archontophoenix cunninghamiana	Garden Grove	California	-117.9505008	33.8001987	10462 Dewey Dr	7	15.24	49.2126	introduced	more than 18.29 m	0 to 15.24 cm	GardenGrove	NA	NA	NA	NA	NA	NA	NA	NA	NA	NA	NA	NA	NA
1211	Canary island pine	Pinus canariensis	Garden Grove	California	-117.9499165	33.78347593	10462 Mahalo Way	8	45.72	196.8504	introduced	more than 18.29 m	30.48 to 45.72 cm	GardenGrove	NA	NA	NA	NA	NA	NA	NA	NA	NA	NA	NA	NA	NA
1213	Mexican fan palm	Washingtonia robusta	Garden Grove	California	-117.9502409	33.79261412	10462 Patricia Dr	7	45.72	196.8504	introduced	more than 18.29 m	30.48 to 45.72 cm	GardenGrove	NA	NA	NA	NA	NA	NA	NA	NA	NA	NA	NA	NA	NA
1218	Purple orchid tree	Bauhinia purpurea	Garden Grove	California	-117.9502825	33.78872792	10471 Chapman Ave	7	45.72	98.4252	introduced	more than 18.29 m	30.48 to 45.72 cm	GardenGrove	NA	NA	NA	NA	NA	NA	NA	NA	NA	NA	NA	NA	NA
1224	Crape myrtle	Lagerstroemia indica	Garden Grove	California	-117.9465176	33.77104363	10471 Mildred Ave	9	15.24	49.2126	introduced	more than 18.29 m	0 to 15.24 cm	GardenGrove	NA	NA	NA	NA	NA	NA	NA	NA	NA	NA	NA	NA	NA
1225	Crape myrtle	Lagerstroemia indica	Garden Grove	California	-117.946605	33.77104313	10471 Mildred Ave	9	15.24	49.2126	introduced	more than 18.29 m	0 to 15.24 cm	GardenGrove	NA	NA	NA	NA	NA	NA	NA	NA	NA	NA	NA	NA	NA
1229	Crape myrtle	Lagerstroemia indica	Garden Grove	California	-117.948049	33.77411653	10500 Garden Grove Blvd	8	15.24	98.4252	introduced	more than 18.29 m	0 to 15.24 cm	GardenGrove	NA	NA	NA	NA	NA	NA	NA	NA	NA	NA	NA	NA	NA
1230	Crape myrtle	Lagerstroemia indica	Garden Grove	California	-117.9479804	33.77411642	10500 Garden Grove Blvd	8	15.24	98.4252	introduced	more than 18.29 m	0 to 15.24 cm	GardenGrove	NA	NA	NA	NA	NA	NA	NA	NA	NA	NA	NA	NA	NA
1231	Crape myrtle	Lagerstroemia indica	Garden Grove	California	-117.948117	33.77411475	10500 Garden Grove Blvd	8	15.24	98.4252	introduced	more than 18.29 m	0 to 15.24 cm	GardenGrove	NA	NA	NA	NA	NA	NA	NA	NA	NA	NA	NA	NA	NA
1237	American sweetgum	Liquidambar styraciflua	Garden Grove	California	-117.9465049	33.75946174	10500 Westminster Ave	5	45.72	147.6378	introduced	more than 18.29 m	30.48 to 45.72 cm	GardenGrove	NA	NA	NA	NA	NA	NA	NA	NA	NA	NA	NA	NA	NA
1241	American sweetgum	Liquidambar styraciflua	Garden Grove	California	-117.9460117	33.75947118	10500 Westminster Ave	5	30.48	98.4252	introduced	more than 18.29 m	15.24 to 30.48 cm	GardenGrove	NA	NA	NA	NA	NA	NA	NA	NA	NA	NA	NA	NA	NA
1242	American sweetgum	Liquidambar styraciflua	Garden Grove	California	-117.9463863	33.75946439	10500 Westminster Ave	5	45.72	147.6378	introduced	more than 18.29 m	30.48 to 45.72 cm	GardenGrove	NA	NA	NA	NA	NA	NA	NA	NA	NA	NA	NA	NA	NA
1243	Crape myrtle	Lagerstroemia indica	Garden Grove	California	-117.9496465	33.77546325	10501 Garden Grove Blvd	8	45.72	98.4252	introduced	more than 18.29 m	30.48 to 45.72 cm	GardenGrove	NA	NA	NA	NA	NA	NA	NA	NA	NA	NA	NA	NA	NA
1244	Crape myrtle	Lagerstroemia indica	Garden Grove	California	-117.9496414	33.7750171	10501 Garden Grove Blvd	8	45.72	98.4252	introduced	more than 18.29 m	30.48 to 45.72 cm	GardenGrove	NA	NA	NA	NA	NA	NA	NA	NA	NA	NA	NA	NA	NA
1245	Crape myrtle	Lagerstroemia indica	Garden Grove	California	-117.9496466	33.77468875	10501 Garden Grove Blvd	8	45.72	98.4252	introduced	more than 18.29 m	30.48 to 45.72 cm	GardenGrove	NA	NA	NA	NA	NA	NA	NA	NA	NA	NA	NA	NA	NA
1246	Crape myrtle	Lagerstroemia indica	Garden Grove	California	-117.9496454	33.77448533	10501 Garden Grove Blvd	8	45.72	98.4252	introduced	more than 18.29 m	30.48 to 45.72 cm	GardenGrove	NA	NA	NA	NA	NA	NA	NA	NA	NA	NA	NA	NA	NA
1247	California sycamore	Platanus racemosa	Garden Grove	California	-117.9491159	33.77421969	10501 Garden Grove Blvd	8	60.96	147.6378	naturally_occurring	more than 18.29 m	45.72 to 60.96 cm	GardenGrove	NA	NA	NA	NA	NA	NA	NA	NA	NA	NA	NA	NA	NA
1248	Crape myrtle	Lagerstroemia indica	Garden Grove	California	-117.9496585	33.77510481	10501 Garden Grove Blvd	8	45.72	98.4252	introduced	more than 18.29 m	30.48 to 45.72 cm	GardenGrove	NA	NA	NA	NA	NA	NA	NA	NA	NA	NA	NA	NA	NA
1249	Crape myrtle	Lagerstroemia indica	Garden Grove	California	-117.9496362	33.7752427	10501 Garden Grove Blvd	8	45.72	98.4252	introduced	more than 18.29 m	30.48 to 45.72 cm	GardenGrove	NA	NA	NA	NA	NA	NA	NA	NA	NA	NA	NA	NA	NA
1250	Crape myrtle	Lagerstroemia indica	Garden Grove	California	-117.949652	33.77563842	10501 Garden Grove Blvd	8	45.72	98.4252	introduced	more than 18.29 m	30.48 to 45.72 cm	GardenGrove	NA	NA	NA	NA	NA	NA	NA	NA	NA	NA	NA	NA	NA
1251	Canary island pine	Pinus canariensis	Garden Grove	California	-117.949673	33.79565205	10501 Geraldine Rd	7	76.2	328.084	introduced	more than 18.29 m	60.96 to 76.2 cm	GardenGrove	NA	NA	NA	NA	NA	NA	NA	NA	NA	NA	NA	NA	NA
1252	Canary island pine	Pinus canariensis	Garden Grove	California	-117.9496704	33.79580017	10501 Geraldine Rd	7	76.2	328.084	introduced	more than 18.29 m	60.96 to 76.2 cm	GardenGrove	NA	NA	NA	NA	NA	NA	NA	NA	NA	NA	NA	NA	NA
1253	Chinese elm	Ulmus parvifolia	Garden Grove	California	-117.9494277	33.78144001	10501 Lampson Ave	8	45.72	98.4252	introduced	more than 18.29 m	30.48 to 45.72 cm	GardenGrove	NA	NA	NA	NA	NA	NA	NA	NA	NA	NA	NA	NA	NA
1254	Chinese elm	Ulmus parvifolia	Garden Grove	California	-117.949497	33.78144098	10501 Lampson Ave	8	45.72	98.4252	introduced	more than 18.29 m	30.48 to 45.72 cm	GardenGrove	NA	NA	NA	NA	NA	NA	NA	NA	NA	NA	NA	NA	NA
1264	Crape myrtle	Lagerstroemia indica	Garden Grove	California	-117.9496992	33.79843	10501 Parliament Ave	7	30.48	98.4252	introduced	more than 18.29 m	15.24 to 30.48 cm	GardenGrove	NA	NA	NA	NA	NA	NA	NA	NA	NA	NA	NA	NA	NA
1275	Jacaranda	Jacaranda acutifolia	Garden Grove	California	-117.9497171	33.78460133	10502 Halelani Way	8	60.96	147.6378	introduced	more than 18.29 m	45.72 to 60.96 cm	GardenGrove	NA	NA	NA	NA	NA	NA	NA	NA	NA	NA	NA	NA	NA
1276	Jacaranda	Jacaranda acutifolia	Garden Grove	California	-117.9494562	33.78460083	10502 Halelani Way	8	45.72	98.4252	introduced	more than 18.29 m	30.48 to 45.72 cm	GardenGrove	NA	NA	NA	NA	NA	NA	NA	NA	NA	NA	NA	NA	NA
1277	Queen palm	Syagrus romanzoffianum	Garden Grove	California	-117.9500281	33.80291469	10502 Katella Ave	7	60.96	98.4252	no_info	more than 18.29 m	45.72 to 60.96 cm	GardenGrove	NA	NA	NA	NA	NA	NA	NA	NA	NA	NA	NA	NA	NA
1281	Canary island pine	Pinus canariensis	Garden Grove	California	-117.9497075	33.79793539	10502 Parliament Ave	7	76.2	328.084	introduced	more than 18.29 m	60.96 to 76.2 cm	GardenGrove	NA	NA	NA	NA	NA	NA	NA	NA	NA	NA	NA	NA	NA
1282	Canary island pine	Pinus canariensis	Garden Grove	California	-117.9497021	33.79807321	10502 Parliament Ave	7	76.2	328.084	introduced	more than 18.29 m	60.96 to 76.2 cm	GardenGrove	NA	NA	NA	NA	NA	NA	NA	NA	NA	NA	NA	NA	NA
1285	Carrotwood	Cupaniopsis anacardioides	Garden Grove	California	-117.9494271	33.78850543	10510 Chapman Ave	7	30.48	98.4252	introduced	more than 18.29 m	15.24 to 30.48 cm	GardenGrove	NA	NA	NA	NA	NA	NA	NA	NA	NA	NA	NA	NA	NA
1286	Carrotwood	Cupaniopsis anacardioides	Garden Grove	California	-117.949276	33.78851308	10510 Chapman Ave	7	60.96	147.6378	introduced	more than 18.29 m	45.72 to 60.96 cm	GardenGrove	NA	NA	NA	NA	NA	NA	NA	NA	NA	NA	NA	NA	NA
1289	Southern magnolia	Magnolia grandiflora	Garden Grove	California	-117.9498729	33.78802482	10510 Chapman Ave	8	60.96	147.6378	introduced	more than 18.29 m	45.72 to 60.96 cm	GardenGrove	NA	NA	NA	NA	NA	NA	NA	NA	NA	NA	NA	NA	NA
1296	Arizona ash	Fraxinus velutina	Garden Grove	California	-117.9459629	33.74766626	10511 Ketch Ave	6	30.48	98.4252	naturally_occurring	more than 18.29 m	15.24 to 30.48 cm	GardenGrove	NA	NA	NA	NA	NA	NA	NA	NA	NA	NA	NA	NA	NA
1297	California fan palm	Washingtonia filifera	Garden Grove	California	-117.9493598	33.7836465	10511 Mahalo Way	8	60.96	147.6378	naturally_occurring	more than 18.29 m	45.72 to 60.96 cm	GardenGrove	NA	NA	NA	NA	NA	NA	NA	NA	NA	NA	NA	NA	NA
1298	Jacaranda	Jacaranda acutifolia	Garden Grove	California	-117.9459068	33.74838048	10511 Mast Ave	6	45.72	98.4252	introduced	more than 18.29 m	30.48 to 45.72 cm	GardenGrove	NA	NA	NA	NA	NA	NA	NA	NA	NA	NA	NA	NA	NA
1299	Stump	NA	Garden Grove	California	-117.9459704	33.74692368	10511 Schooner Ave	6	60.96	0	no_info	NA	45.72 to 60.96 cm	GardenGrove	NA	NA	NA	NA	NA	NA	NA	NA	NA	NA	NA	NA	NA
1300	Jacaranda	Jacaranda acutifolia	Garden Grove	California	-117.9459691	33.74617629	10511 Stern Ave	6	45.72	147.6378	introduced	more than 18.29 m	30.48 to 45.72 cm	GardenGrove	NA	NA	NA	NA	NA	NA	NA	NA	NA	NA	NA	NA	NA
1301	Weeping fig	Ficus benjamina	Garden Grove	California	-117.9458428	33.74618805	10511 Stern Ave	6	30.48	49.2126	introduced	more than 18.29 m	15.24 to 30.48 cm	GardenGrove	NA	NA	NA	NA	NA	NA	NA	NA	NA	NA	NA	NA	NA
1302	Chinese flame tree	Koelreuteria bipinnata	Garden Grove	California	-117.9458446	33.7387138	10511 Tampion Ave	6	45.72	147.6378	introduced	more than 18.29 m	30.48 to 45.72 cm	GardenGrove	NA	NA	NA	NA	NA	NA	NA	NA	NA	NA	NA	NA	NA
1303	Canary island pine	Pinus canariensis	Garden Grove	California	-117.9457733	33.76381415	10511 Woodbury Rd	5	76.2	196.8504	introduced	more than 18.29 m	60.96 to 76.2 cm	GardenGrove	NA	NA	NA	NA	NA	NA	NA	NA	NA	NA	NA	NA	NA
1305	Evergreen pear	Pyrus kawakamii	Garden Grove	California	-117.9458867	33.74092038	10512 Barbette Ave	6	30.48	98.4252	no_info	more than 18.29 m	15.24 to 30.48 cm	GardenGrove	NA	NA	NA	NA	NA	NA	NA	NA	NA	NA	NA	NA	NA
1306	Jacaranda	Jacaranda acutifolia	Garden Grove	California	-117.945863	33.73948596	10512 Davit Ave	6	45.72	147.6378	introduced	more than 18.29 m	30.48 to 45.72 cm	GardenGrove	NA	NA	NA	NA	NA	NA	NA	NA	NA	NA	NA	NA	NA
1312	Arizona ash	Fraxinus velutina	Garden Grove	California	-117.9459674	33.74751327	10512 Ketch Ave	6	30.48	98.4252	naturally_occurring	more than 18.29 m	15.24 to 30.48 cm	GardenGrove	NA	NA	NA	NA	NA	NA	NA	NA	NA	NA	NA	NA	NA
1314	Chinese flame tree	Koelreuteria bipinnata	Garden Grove	California	-117.945886	33.74166418	10512 Melric Ave	6	45.72	147.6378	introduced	more than 18.29 m	30.48 to 45.72 cm	GardenGrove	NA	NA	NA	NA	NA	NA	NA	NA	NA	NA	NA	NA	NA
1315	Brisbane box	Lophostemon confertus	Garden Grove	California	-117.9459482	33.75634305	10512 Morningside Dr	6	30.48	98.4252	introduced	more than 18.29 m	15.24 to 30.48 cm	GardenGrove	NA	NA	NA	NA	NA	NA	NA	NA	NA	NA	NA	NA	NA
1322	London plane	Platanus acerifolia	Garden Grove	California	-117.949148	33.77397844	10520 Garden Grove Blvd	8	30.48	98.4252	introduced	more than 18.29 m	15.24 to 30.48 cm	GardenGrove	NA	NA	NA	NA	NA	NA	NA	NA	NA	NA	NA	NA	NA
1323	London plane	Platanus acerifolia	Garden Grove	California	-117.9493171	33.77397964	10520 Garden Grove Blvd	8	45.72	98.4252	introduced	more than 18.29 m	30.48 to 45.72 cm	GardenGrove	NA	NA	NA	NA	NA	NA	NA	NA	NA	NA	NA	NA	NA
1324	Evergreen pear	Pyrus kawakamii	Garden Grove	California	-117.9456929	33.74105438	10521 Barbette Ave	6	30.48	98.4252	no_info	more than 18.29 m	15.24 to 30.48 cm	GardenGrove	NA	NA	NA	NA	NA	NA	NA	NA	NA	NA	NA	NA	NA
1329	Arizona ash	Fraxinus velutina	Garden Grove	California	-117.9458073	33.74768694	10521 Ketch Ave	6	45.72	147.6378	naturally_occurring	more than 18.29 m	30.48 to 45.72 cm	GardenGrove	NA	NA	NA	NA	NA	NA	NA	NA	NA	NA	NA	NA	NA
1330	Chinese elm	Ulmus parvifolia	Garden Grove	California	-117.9491373	33.7812768	10521 Lampson Ave	8	45.72	98.4252	introduced	more than 18.29 m	30.48 to 45.72 cm	GardenGrove	NA	NA	NA	NA	NA	NA	NA	NA	NA	NA	NA	NA	NA
1331	Chinese elm	Ulmus parvifolia	Garden Grove	California	-117.9493409	33.78144038	10521 Lampson Ave	8	45.72	98.4252	introduced	more than 18.29 m	30.48 to 45.72 cm	GardenGrove	NA	NA	NA	NA	NA	NA	NA	NA	NA	NA	NA	NA	NA
1338	Jacaranda	Jacaranda acutifolia	Garden Grove	California	-117.9456972	33.74839435	10521 Mast Ave	6	45.72	98.4252	introduced	more than 18.29 m	30.48 to 45.72 cm	GardenGrove	NA	NA	NA	NA	NA	NA	NA	NA	NA	NA	NA	NA	NA
1339	Afghan pine	Pinus eldarica	Garden Grove	California	-117.9493916	33.7828959	10521 Molama Cir	8	76.2	147.6378	no_info	more than 18.29 m	60.96 to 76.2 cm	GardenGrove	NA	NA	NA	NA	NA	NA	NA	NA	NA	NA	NA	NA	NA
1343	Chinese flame tree	Koelreuteria bipinnata	Garden Grove	California	-117.9456747	33.73872175	10521 Tampion Ave	6	45.72	147.6378	introduced	more than 18.29 m	30.48 to 45.72 cm	GardenGrove	NA	NA	NA	NA	NA	NA	NA	NA	NA	NA	NA	NA	NA
1344	Canary island date palm	Phoenix canariensis	Garden Grove	California	-117.9496417	33.80218511	10521 Tibbs Cir	7	45.72	49.2126	introduced	more than 18.29 m	30.48 to 45.72 cm	GardenGrove	NA	NA	NA	NA	NA	NA	NA	NA	NA	NA	NA	NA	NA
1345	Carrotwood	Cupaniopsis anacardioides	Garden Grove	California	-117.9492826	33.78539895	10522 Allen Dr	8	45.72	98.4252	introduced	more than 18.29 m	30.48 to 45.72 cm	GardenGrove	NA	NA	NA	NA	NA	NA	NA	NA	NA	NA	NA	NA	NA
1349	Queen palm	Syagrus romanzoffianum	Garden Grove	California	-117.9496751	33.80291591	10522 Katella Ave	7	60.96	98.4252	no_info	more than 18.29 m	45.72 to 60.96 cm	GardenGrove	NA	NA	NA	NA	NA	NA	NA	NA	NA	NA	NA	NA	NA
1350	Arizona ash	Fraxinus velutina	Garden Grove	California	-117.9458036	33.7474931	10522 Ketch Ave	6	45.72	147.6378	naturally_occurring	more than 18.29 m	30.48 to 45.72 cm	GardenGrove	NA	NA	NA	NA	NA	NA	NA	NA	NA	NA	NA	NA	NA
1351	Jacaranda	Jacaranda acutifolia	Garden Grove	California	-117.9457189	33.7482505	10522 Mast Ave	6	45.72	98.4252	introduced	more than 18.29 m	30.48 to 45.72 cm	GardenGrove	NA	NA	NA	NA	NA	NA	NA	NA	NA	NA	NA	NA	NA
1353	Chinese flame tree	Koelreuteria bipinnata	Garden Grove	California	-117.9456338	33.7416554	10522 Melric Ave	6	45.72	147.6378	introduced	more than 18.29 m	30.48 to 45.72 cm	GardenGrove	NA	NA	NA	NA	NA	NA	NA	NA	NA	NA	NA	NA	NA
1354	Mexican fan palm	Washingtonia robusta	Garden Grove	California	-117.9493919	33.78278957	10522 Molama Cir	8	45.72	328.084	introduced	more than 18.29 m	30.48 to 45.72 cm	GardenGrove	NA	NA	NA	NA	NA	NA	NA	NA	NA	NA	NA	NA	NA
1356	Crape myrtle	Lagerstroemia indica	Garden Grove	California	-117.9456765	33.75634438	10522 Morningside Dr	6	15.24	49.2126	introduced	more than 18.29 m	0 to 15.24 cm	GardenGrove	NA	NA	NA	NA	NA	NA	NA	NA	NA	NA	NA	NA	NA
1357	Jacaranda	Jacaranda acutifolia	Garden Grove	California	-117.945777	33.75634088	10522 Morningside Dr	6	30.48	98.4252	introduced	more than 18.29 m	15.24 to 30.48 cm	GardenGrove	NA	NA	NA	NA	NA	NA	NA	NA	NA	NA	NA	NA	NA
1358	Crape myrtle	Lagerstroemia indica	Garden Grove	California	-117.9455969	33.75634162	10522 Morningside Dr	6	15.24	49.2126	introduced	more than 18.29 m	0 to 15.24 cm	GardenGrove	NA	NA	NA	NA	NA	NA	NA	NA	NA	NA	NA	NA	NA
1359	Crape myrtle	Lagerstroemia indica	Garden Grove	California	-117.9456291	33.75634266	10522 Morningside Dr	6	15.24	49.2126	introduced	more than 18.29 m	0 to 15.24 cm	GardenGrove	NA	NA	NA	NA	NA	NA	NA	NA	NA	NA	NA	NA	NA
1363	Crape myrtle	Lagerstroemia indica	Garden Grove	California	-117.949698	33.80198087	10522 Tibbs Cir	7	30.48	49.2126	introduced	more than 18.29 m	15.24 to 30.48 cm	GardenGrove	NA	NA	NA	NA	NA	NA	NA	NA	NA	NA	NA	NA	NA
1364	London plane	Platanus acerifolia	Garden Grove	California	-117.9489588	33.77398108	10526 Garden Grove Blvd	8	30.48	98.4252	introduced	more than 18.29 m	15.24 to 30.48 cm	GardenGrove	NA	NA	NA	NA	NA	NA	NA	NA	NA	NA	NA	NA	NA
1366	Evergreen pear	Pyrus kawakamii	Garden Grove	California	-117.9455152	33.74106347	10531 Barbette Ave	6	30.48	98.4252	no_info	more than 18.29 m	15.24 to 30.48 cm	GardenGrove	NA	NA	NA	NA	NA	NA	NA	NA	NA	NA	NA	NA	NA
1368	Canary island pine	Pinus canariensis	Garden Grove	California	-117.9495597	33.79561247	10531 Geraldine Rd	7	76.2	328.084	introduced	more than 18.29 m	60.96 to 76.2 cm	GardenGrove	NA	NA	NA	NA	NA	NA	NA	NA	NA	NA	NA	NA	NA
1369	Canary island pine	Pinus canariensis	Garden Grove	California	-117.9495703	33.79576013	10531 Geraldine Rd	7	76.2	328.084	introduced	more than 18.29 m	60.96 to 76.2 cm	GardenGrove	NA	NA	NA	NA	NA	NA	NA	NA	NA	NA	NA	NA	NA
1370	Jacaranda	Jacaranda acutifolia	Garden Grove	California	-117.9493821	33.7954672	10531 Geraldine Rd	7	60.96	147.6378	introduced	more than 18.29 m	45.72 to 60.96 cm	GardenGrove	NA	NA	NA	NA	NA	NA	NA	NA	NA	NA	NA	NA	NA
1371	Jacaranda	Jacaranda acutifolia	Garden Grove	California	-117.9492227	33.78469199	10531 Halelani Way	8	45.72	98.4252	introduced	more than 18.29 m	30.48 to 45.72 cm	GardenGrove	NA	NA	NA	NA	NA	NA	NA	NA	NA	NA	NA	NA	NA
1374	Arizona ash	Fraxinus velutina	Garden Grove	California	-117.9454814	33.74766412	10531 Ketch Ave	6	45.72	147.6378	naturally_occurring	more than 18.29 m	30.48 to 45.72 cm	GardenGrove	NA	NA	NA	NA	NA	NA	NA	NA	NA	NA	NA	NA	NA
1377	Canary island pine	Pinus canariensis	Garden Grove	California	-117.9496141	33.79836975	10531 Parliament Ave	7	76.2	328.084	introduced	more than 18.29 m	60.96 to 76.2 cm	GardenGrove	NA	NA	NA	NA	NA	NA	NA	NA	NA	NA	NA	NA	NA
1380	Jacaranda	Jacaranda acutifolia	Garden Grove	California	-117.945469	33.7461877	10531 Stern Ave	6	45.72	147.6378	introduced	more than 18.29 m	30.48 to 45.72 cm	GardenGrove	NA	NA	NA	NA	NA	NA	NA	NA	NA	NA	NA	NA	NA
1382	Carrotwood	Cupaniopsis anacardioides	Garden Grove	California	-117.9491249	33.78539524	10532 Allen Dr	8	45.72	98.4252	introduced	more than 18.29 m	30.48 to 45.72 cm	GardenGrove	NA	NA	NA	NA	NA	NA	NA	NA	NA	NA	NA	NA	NA
1383	Evergreen pear	Pyrus kawakamii	Garden Grove	California	-117.945327	33.73460362	10532 Ballast Ave	6	45.72	147.6378	no_info	more than 18.29 m	30.48 to 45.72 cm	GardenGrove	NA	NA	NA	NA	NA	NA	NA	NA	NA	NA	NA	NA	NA
1386	Mexican fan palm	Washingtonia robusta	Garden Grove	California	-117.9490979	33.78459081	10532 Halelani Way	8	60.96	328.084	introduced	more than 18.29 m	45.72 to 60.96 cm	GardenGrove	NA	NA	NA	NA	NA	NA	NA	NA	NA	NA	NA	NA	NA
1387	Southern magnolia	Magnolia grandiflora	Garden Grove	California	-117.945625	33.75314734	10532 Kern Ave	6	45.72	147.6378	introduced	more than 18.29 m	30.48 to 45.72 cm	GardenGrove	NA	NA	NA	NA	NA	NA	NA	NA	NA	NA	NA	NA	NA
1389	California fan palm	Washingtonia filifera	Garden Grove	California	-117.9489972	33.78352227	10532 Mahalo Way	8	60.96	147.6378	naturally_occurring	more than 18.29 m	45.72 to 60.96 cm	GardenGrove	NA	NA	NA	NA	NA	NA	NA	NA	NA	NA	NA	NA	NA
1391	Chinese flame tree	Koelreuteria bipinnata	Garden Grove	California	-117.9454115	33.74166597	10532 Melric Ave	6	45.72	147.6378	introduced	more than 18.29 m	30.48 to 45.72 cm	GardenGrove	NA	NA	NA	NA	NA	NA	NA	NA	NA	NA	NA	NA	NA
1394	Canary island pine	Pinus canariensis	Garden Grove	California	-117.9495902	33.79710031	10532 Perrin Dr	7	76.2	196.8504	introduced	more than 18.29 m	60.96 to 76.2 cm	GardenGrove	NA	NA	NA	NA	NA	NA	NA	NA	NA	NA	NA	NA	NA
1397	Jacaranda	Jacaranda acutifolia	Garden Grove	California	-117.9455497	33.74604677	10532 Stern Ave	6	45.72	147.6378	introduced	more than 18.29 m	30.48 to 45.72 cm	GardenGrove	NA	NA	NA	NA	NA	NA	NA	NA	NA	NA	NA	NA	NA
1402	Ornamental pear	Pyrus calleryana	Garden Grove	California	-117.9486031	33.7885132	10540 Chapman Ave	7	30.48	98.4252	introduced	more than 18.29 m	15.24 to 30.48 cm	GardenGrove	NA	NA	NA	NA	NA	NA	NA	NA	NA	NA	NA	NA	NA
1403	Jacaranda	Jacaranda acutifolia	Garden Grove	California	-117.9492085	33.795418	10541 Geraldine Rd	7	60.96	147.6378	introduced	more than 18.29 m	45.72 to 60.96 cm	GardenGrove	NA	NA	NA	NA	NA	NA	NA	NA	NA	NA	NA	NA	NA
1411	Canary island pine	Pinus canariensis	Garden Grove	California	-117.9456342	33.76388837	10541 Woodbury Rd	5	76.2	196.8504	introduced	more than 18.29 m	60.96 to 76.2 cm	GardenGrove	NA	NA	NA	NA	NA	NA	NA	NA	NA	NA	NA	NA	NA
1412	Canary island pine	Pinus canariensis	Garden Grove	California	-117.9456186	33.76402813	10541 Woodbury Rd	5	76.2	196.8504	introduced	more than 18.29 m	60.96 to 76.2 cm	GardenGrove	NA	NA	NA	NA	NA	NA	NA	NA	NA	NA	NA	NA	NA
1413	Canary island pine	Pinus canariensis	Garden Grove	California	-117.9456436	33.76375846	10541 Woodbury Rd	5	76.2	196.8504	introduced	more than 18.29 m	60.96 to 76.2 cm	GardenGrove	NA	NA	NA	NA	NA	NA	NA	NA	NA	NA	NA	NA	NA
1416	Queen palm	Syagrus romanzoffianum	Garden Grove	California	-117.9493687	33.80292409	10542 Katella Ave	7	60.96	98.4252	no_info	more than 18.29 m	45.72 to 60.96 cm	GardenGrove	NA	NA	NA	NA	NA	NA	NA	NA	NA	NA	NA	NA	NA
1417	Mexican fan palm	Washingtonia robusta	Garden Grove	California	-117.9492061	33.80269946	10542 Katella Ave	7	45.72	328.084	introduced	more than 18.29 m	30.48 to 45.72 cm	GardenGrove	NA	NA	NA	NA	NA	NA	NA	NA	NA	NA	NA	NA	NA
1418	Mexican fan palm	Washingtonia robusta	Garden Grove	California	-117.9492079	33.80278446	10542 Katella Ave	7	45.72	328.084	introduced	more than 18.29 m	30.48 to 45.72 cm	GardenGrove	NA	NA	NA	NA	NA	NA	NA	NA	NA	NA	NA	NA	NA
1419	Mexican fan palm	Washingtonia robusta	Garden Grove	California	-117.9492058	33.80263202	10542 Katella Ave	7	45.72	328.084	introduced	more than 18.29 m	30.48 to 45.72 cm	GardenGrove	NA	NA	NA	NA	NA	NA	NA	NA	NA	NA	NA	NA	NA
1420	Mexican fan palm	Washingtonia robusta	Garden Grove	California	-117.9492107	33.80284274	10542 Katella Ave	7	45.72	196.8504	introduced	more than 18.29 m	30.48 to 45.72 cm	GardenGrove	NA	NA	NA	NA	NA	NA	NA	NA	NA	NA	NA	NA	NA
1424	Paradise palm	NA	Garden Grove	California	-117.9454729	33.76154576	10542 Linnell Ave	5	15.24	49.2126	no_info	more than 18.29 m	0 to 15.24 cm	GardenGrove	NA	NA	NA	NA	NA	NA	NA	NA	NA	NA	NA	NA	NA
1425	Peach	Prunus persica	Garden Grove	California	-117.9456009	33.76125941	10542 Linnell Ave	5	15.24	49.2126	introduced	more than 18.29 m	0 to 15.24 cm	GardenGrove	NA	NA	NA	NA	NA	NA	NA	NA	NA	NA	NA	NA	NA
1426	Mexican fan palm	Washingtonia robusta	Garden Grove	California	-117.9455682	33.76154811	10542 Linnell Ave	5	60.96	328.084	introduced	more than 18.29 m	45.72 to 60.96 cm	GardenGrove	NA	NA	NA	NA	NA	NA	NA	NA	NA	NA	NA	NA	NA
1428	Mexican fan palm	Washingtonia robusta	Garden Grove	California	-117.9456157	33.76149415	10542 Linnell Ave	5	60.96	328.084	introduced	more than 18.29 m	45.72 to 60.96 cm	GardenGrove	NA	NA	NA	NA	NA	NA	NA	NA	NA	NA	NA	NA	NA
1431	Crape myrtle	Lagerstroemia indica	Garden Grove	California	-117.94548	33.75634996	10542 Morningside Dr	6	15.24	49.2126	introduced	more than 18.29 m	0 to 15.24 cm	GardenGrove	NA	NA	NA	NA	NA	NA	NA	NA	NA	NA	NA	NA	NA
1432	Peach	Prunus persica	Garden Grove	California	-117.945559	33.75634102	10542 Morningside Dr	6	15.24	49.2126	introduced	more than 18.29 m	0 to 15.24 cm	GardenGrove	NA	NA	NA	NA	NA	NA	NA	NA	NA	NA	NA	NA	NA
1433	Peach	Prunus persica	Garden Grove	California	-117.9455134	33.7563451	10542 Morningside Dr	6	15.24	49.2126	introduced	more than 18.29 m	0 to 15.24 cm	GardenGrove	NA	NA	NA	NA	NA	NA	NA	NA	NA	NA	NA	NA	NA
1434	Crape myrtle	Lagerstroemia indica	Garden Grove	California	-117.9453993	33.75635512	10542 Morningside Dr	6	15.24	49.2126	introduced	more than 18.29 m	0 to 15.24 cm	GardenGrove	NA	NA	NA	NA	NA	NA	NA	NA	NA	NA	NA	NA	NA
1435	Canary island pine	Pinus canariensis	Garden Grove	California	-117.9491873	33.79618373	10542 Orangewood Ave	7	60.96	98.4252	introduced	more than 18.29 m	45.72 to 60.96 cm	GardenGrove	NA	NA	NA	NA	NA	NA	NA	NA	NA	NA	NA	NA	NA
1439	Jacaranda	Jacaranda acutifolia	Garden Grove	California	-117.9453133	33.74606416	10542 Stern Ave	6	45.72	147.6378	introduced	more than 18.29 m	30.48 to 45.72 cm	GardenGrove	NA	NA	NA	NA	NA	NA	NA	NA	NA	NA	NA	NA	NA
1441	Canary island pine	Pinus canariensis	Garden Grove	California	-117.9456252	33.76430456	10542 Teal Dr	5	76.2	196.8504	introduced	more than 18.29 m	60.96 to 76.2 cm	GardenGrove	NA	NA	NA	NA	NA	NA	NA	NA	NA	NA	NA	NA	NA
1442	Crape myrtle	Lagerstroemia indica	Garden Grove	California	-117.9456358	33.76416445	10542 Teal Dr	5	30.48	98.4252	introduced	more than 18.29 m	15.24 to 30.48 cm	GardenGrove	NA	NA	NA	NA	NA	NA	NA	NA	NA	NA	NA	NA	NA
1444	Canary island pine	Pinus canariensis	Garden Grove	California	-117.9456343	33.76347051	10542 Woodbury Rd	5	76.2	196.8504	introduced	more than 18.29 m	60.96 to 76.2 cm	GardenGrove	NA	NA	NA	NA	NA	NA	NA	NA	NA	NA	NA	NA	NA
1447	Brisbane box	Lophostemon confertus	Garden Grove	California	-117.9449107	33.74486927	10550 Bolsa Ave	6	15.24	98.4252	introduced	more than 18.29 m	0 to 15.24 cm	GardenGrove	NA	NA	NA	NA	NA	NA	NA	NA	NA	NA	NA	NA	NA
1448	Brisbane box	Lophostemon confertus	Garden Grove	California	-117.9452579	33.7448717	10550 Bolsa Ave	6	30.48	98.4252	introduced	more than 18.29 m	15.24 to 30.48 cm	GardenGrove	NA	NA	NA	NA	NA	NA	NA	NA	NA	NA	NA	NA	NA
1449	Canary island pine	Pinus canariensis	Garden Grove	California	-117.9453939	33.73487254	10551 Ballast Ave	6	127	328.084	introduced	more than 18.29 m	more than 76.2 cm	GardenGrove	NA	NA	NA	NA	NA	NA	NA	NA	NA	NA	NA	NA	NA
1450	Ornamental pear	Pyrus calleryana	Garden Grove	California	-117.9451939	33.73474805	10551 Ballast Ave	6	30.48	98.4252	introduced	more than 18.29 m	15.24 to 30.48 cm	GardenGrove	NA	NA	NA	NA	NA	NA	NA	NA	NA	NA	NA	NA	NA
1457	Crape myrtle	Lagerstroemia indica	Garden Grove	California	-117.9488633	33.79532965	10551 Geraldine Rd	7	30.48	49.2126	introduced	more than 18.29 m	15.24 to 30.48 cm	GardenGrove	NA	NA	NA	NA	NA	NA	NA	NA	NA	NA	NA	NA	NA
1465	Brisbane box	Lophostemon confertus	Garden Grove	California	-117.945419	33.7380363	10551 Mcfadden Ave	6	30.48	98.4252	introduced	more than 18.29 m	15.24 to 30.48 cm	GardenGrove	NA	NA	NA	NA	NA	NA	NA	NA	NA	NA	NA	NA	NA
1470	Jacaranda	Jacaranda acutifolia	Garden Grove	California	-117.9492167	33.79733461	10551 Perrin Dr	7	45.72	147.6378	introduced	more than 18.29 m	30.48 to 45.72 cm	GardenGrove	NA	NA	NA	NA	NA	NA	NA	NA	NA	NA	NA	NA	NA
1473	Carrotwood	Cupaniopsis anacardioides	Garden Grove	California	-117.9452902	33.73872127	10551 Tampion Ave	6	45.72	98.4252	introduced	more than 18.29 m	30.48 to 45.72 cm	GardenGrove	NA	NA	NA	NA	NA	NA	NA	NA	NA	NA	NA	NA	NA
1477	Carrotwood	Cupaniopsis anacardioides	Garden Grove	California	-117.9487191	33.78538217	10552 Allen Dr	8	45.72	98.4252	introduced	more than 18.29 m	30.48 to 45.72 cm	GardenGrove	NA	NA	NA	NA	NA	NA	NA	NA	NA	NA	NA	NA	NA
1478	Evergreen pear	Pyrus kawakamii	Garden Grove	California	-117.9451627	33.73460835	10552 Ballast Ave	6	45.72	147.6378	no_info	more than 18.29 m	30.48 to 45.72 cm	GardenGrove	NA	NA	NA	NA	NA	NA	NA	NA	NA	NA	NA	NA	NA
1480	Jacaranda	Jacaranda acutifolia	Garden Grove	California	-117.9453102	33.73950744	10552 Davit Ave	6	45.72	147.6378	introduced	more than 18.29 m	30.48 to 45.72 cm	GardenGrove	NA	NA	NA	NA	NA	NA	NA	NA	NA	NA	NA	NA	NA
1481	London plane	Platanus acerifolia	Garden Grove	California	-117.9488128	33.77397632	10552 Garden Grove Blvd	8	45.72	98.4252	introduced	more than 18.29 m	30.48 to 45.72 cm	GardenGrove	NA	NA	NA	NA	NA	NA	NA	NA	NA	NA	NA	NA	NA
1482	Crape myrtle	Lagerstroemia indica	Garden Grove	California	-117.9490114	33.79522878	10552 Geraldine Rd	7	30.48	49.2126	introduced	more than 18.29 m	15.24 to 30.48 cm	GardenGrove	NA	NA	NA	NA	NA	NA	NA	NA	NA	NA	NA	NA	NA
1483	Brisbane box	Lophostemon confertus	Garden Grove	California	-117.9452356	33.75312151	10552 Kern Ave	6	30.48	98.4252	introduced	more than 18.29 m	15.24 to 30.48 cm	GardenGrove	NA	NA	NA	NA	NA	NA	NA	NA	NA	NA	NA	NA	NA
1486	Jacaranda	Jacaranda acutifolia	Garden Grove	California	-117.9452649	33.76153946	10552 Linnell Ave	5	30.48	98.4252	introduced	more than 18.29 m	15.24 to 30.48 cm	GardenGrove	NA	NA	NA	NA	NA	NA	NA	NA	NA	NA	NA	NA	NA
1492	Brisbane box	Lophostemon confertus	Garden Grove	California	-117.9453217	33.75633829	10552 Morningside Dr	6	30.48	98.4252	introduced	more than 18.29 m	15.24 to 30.48 cm	GardenGrove	NA	NA	NA	NA	NA	NA	NA	NA	NA	NA	NA	NA	NA
1494	Carrotwood	Cupaniopsis anacardioides	Garden Grove	California	-117.9491341	33.79815435	10552 Parliament Ave	7	45.72	98.4252	introduced	more than 18.29 m	30.48 to 45.72 cm	GardenGrove	NA	NA	NA	NA	NA	NA	NA	NA	NA	NA	NA	NA	NA
1497	Jacaranda	Jacaranda acutifolia	Garden Grove	California	-117.9451568	33.74605497	10552 Stern Ave	6	45.72	147.6378	introduced	more than 18.29 m	30.48 to 45.72 cm	GardenGrove	NA	NA	NA	NA	NA	NA	NA	NA	NA	NA	NA	NA	NA
1500	Crape myrtle	Lagerstroemia indica	Garden Grove	California	-117.9482099	33.77780183	10555 Stanford Ave	8	30.48	98.4252	introduced	more than 18.29 m	15.24 to 30.48 cm	GardenGrove	NA	NA	NA	NA	NA	NA	NA	NA	NA	NA	NA	NA	NA
1501	Crape myrtle	Lagerstroemia indica	Garden Grove	California	-117.9484944	33.77779723	10555 Stanford Ave	8	30.48	98.4252	introduced	more than 18.29 m	15.24 to 30.48 cm	GardenGrove	NA	NA	NA	NA	NA	NA	NA	NA	NA	NA	NA	NA	NA
1502	Crape myrtle	Lagerstroemia indica	Garden Grove	California	-117.9486105	33.77779653	10555 Stanford Ave	8	30.48	98.4252	introduced	more than 18.29 m	15.24 to 30.48 cm	GardenGrove	NA	NA	NA	NA	NA	NA	NA	NA	NA	NA	NA	NA	NA
1503	Crape myrtle	Lagerstroemia indica	Garden Grove	California	-117.9487066	33.77779496	10555 Stanford Ave	8	30.48	98.4252	introduced	more than 18.29 m	15.24 to 30.48 cm	GardenGrove	NA	NA	NA	NA	NA	NA	NA	NA	NA	NA	NA	NA	NA
1504	Brisbane box	Lophostemon confertus	Garden Grove	California	-117.9487564	33.78644304	10561 Artcraft Ave	8	45.72	98.4252	introduced	more than 18.29 m	30.48 to 45.72 cm	GardenGrove	NA	NA	NA	NA	NA	NA	NA	NA	NA	NA	NA	NA	NA
1505	Ornamental pear	Pyrus calleryana	Garden Grove	California	-117.9448866	33.73475489	10561 Ballast Ave	6	30.48	98.4252	introduced	more than 18.29 m	15.24 to 30.48 cm	GardenGrove	NA	NA	NA	NA	NA	NA	NA	NA	NA	NA	NA	NA	NA
1508	Crape myrtle	Lagerstroemia indica	Garden Grove	California	-117.9450226	33.76292761	10561 Blake St	5	15.24	49.2126	introduced	more than 18.29 m	0 to 15.24 cm	GardenGrove	NA	NA	NA	NA	NA	NA	NA	NA	NA	NA	NA	NA	NA
1509	Crape myrtle	Lagerstroemia indica	Garden Grove	California	-117.9450956	33.7629253	10561 Blake St	5	15.24	49.2126	introduced	more than 18.29 m	0 to 15.24 cm	GardenGrove	NA	NA	NA	NA	NA	NA	NA	NA	NA	NA	NA	NA	NA
1510	Carob	Ceratonia siliqua	Garden Grove	California	-117.9449899	33.7396474	10561 Davit Ave	6	30.48	98.4252	introduced	more than 18.29 m	15.24 to 30.48 cm	GardenGrove	NA	NA	NA	NA	NA	NA	NA	NA	NA	NA	NA	NA	NA
1511	London plane	Platanus acerifolia	Garden Grove	California	-117.9484228	33.77422138	10561 Garden Grove Blvd	8	30.48	98.4252	introduced	more than 18.29 m	15.24 to 30.48 cm	GardenGrove	NA	NA	NA	NA	NA	NA	NA	NA	NA	NA	NA	NA	NA
1512	London plane	Platanus acerifolia	Garden Grove	California	-117.9485966	33.77422526	10561 Garden Grove Blvd	8	30.48	98.4252	introduced	more than 18.29 m	15.24 to 30.48 cm	GardenGrove	NA	NA	NA	NA	NA	NA	NA	NA	NA	NA	NA	NA	NA
1516	Carrotwood	Cupaniopsis anacardioides	Garden Grove	California	-117.9449831	33.75554365	10561 Jennrich Ave	6	45.72	98.4252	introduced	more than 18.29 m	30.48 to 45.72 cm	GardenGrove	NA	NA	NA	NA	NA	NA	NA	NA	NA	NA	NA	NA	NA
1517	Chinese juniper	Juniperus chinensis	Garden Grove	California	-117.9450074	33.73691958	10561 Kedge Ave	6	45.72	98.4252	introduced	more than 18.29 m	30.48 to 45.72 cm	GardenGrove	NA	NA	NA	NA	NA	NA	NA	NA	NA	NA	NA	NA	NA
1519	Italian cypress	Cupressus sempervirens	Garden Grove	California	-117.9449373	33.73692272	10561 Kedge Ave	6	45.72	98.4252	introduced	more than 18.29 m	30.48 to 45.72 cm	GardenGrove	NA	NA	NA	NA	NA	NA	NA	NA	NA	NA	NA	NA	NA
1520	Chinese juniper	Juniperus chinensis	Garden Grove	California	-117.9451181	33.73689876	10561 Kedge Ave	6	45.72	98.4252	introduced	more than 18.29 m	30.48 to 45.72 cm	GardenGrove	NA	NA	NA	NA	NA	NA	NA	NA	NA	NA	NA	NA	NA
1523	Brisbane box	Lophostemon confertus	Garden Grove	California	-117.9450719	33.76166576	10561 Linnell Ave	5	30.48	98.4252	introduced	more than 18.29 m	15.24 to 30.48 cm	GardenGrove	NA	NA	NA	NA	NA	NA	NA	NA	NA	NA	NA	NA	NA
1526	Carrotwood	Cupaniopsis anacardioides	Garden Grove	California	-117.9491079	33.79824373	10561 Parliament Ave	7	45.72	98.4252	introduced	more than 18.29 m	30.48 to 45.72 cm	GardenGrove	NA	NA	NA	NA	NA	NA	NA	NA	NA	NA	NA	NA	NA
1531	Chinese flame tree	Koelreuteria bipinnata	Garden Grove	California	-117.9450708	33.73874366	10561 Tampion Ave	6	45.72	147.6378	introduced	more than 18.29 m	30.48 to 45.72 cm	GardenGrove	NA	NA	NA	NA	NA	NA	NA	NA	NA	NA	NA	NA	NA
1532	Brisbane box	Lophostemon confertus	Garden Grove	California	-117.9486516	33.78631041	10562 Artcraft Ave	8	45.72	98.4252	introduced	more than 18.29 m	30.48 to 45.72 cm	GardenGrove	NA	NA	NA	NA	NA	NA	NA	NA	NA	NA	NA	NA	NA
1533	Evergreen pear	Pyrus kawakamii	Garden Grove	California	-117.9449962	33.73461321	10562 Ballast Ave	6	45.72	98.4252	no_info	more than 18.29 m	30.48 to 45.72 cm	GardenGrove	NA	NA	NA	NA	NA	NA	NA	NA	NA	NA	NA	NA	NA
1537	Jacaranda	Jacaranda acutifolia	Garden Grove	California	-117.9450042	33.73951599	10562 Davit Ave	6	45.72	147.6378	introduced	more than 18.29 m	30.48 to 45.72 cm	GardenGrove	NA	NA	NA	NA	NA	NA	NA	NA	NA	NA	NA	NA	NA
1538	London plane	Platanus acerifolia	Garden Grove	California	-117.94811	33.77398826	10562 Garden Grove Blvd	8	30.48	98.4252	introduced	more than 18.29 m	15.24 to 30.48 cm	GardenGrove	NA	NA	NA	NA	NA	NA	NA	NA	NA	NA	NA	NA	NA
1539	London plane	Platanus acerifolia	Garden Grove	California	-117.9483428	33.77398868	10562 Garden Grove Blvd	8	45.72	98.4252	introduced	more than 18.29 m	30.48 to 45.72 cm	GardenGrove	NA	NA	NA	NA	NA	NA	NA	NA	NA	NA	NA	NA	NA
1541	Carrotwood	Cupaniopsis anacardioides	Garden Grove	California	-117.9486371	33.78461116	10562 Halelani Way	8	45.72	147.6378	introduced	more than 18.29 m	30.48 to 45.72 cm	GardenGrove	NA	NA	NA	NA	NA	NA	NA	NA	NA	NA	NA	NA	NA
1542	California fan palm	Washingtonia filifera	Garden Grove	California	-117.9488209	33.78459452	10562 Halelani Way	8	60.96	147.6378	naturally_occurring	more than 18.29 m	45.72 to 60.96 cm	GardenGrove	NA	NA	NA	NA	NA	NA	NA	NA	NA	NA	NA	NA	NA
1543	Carrotwood	Cupaniopsis anacardioides	Garden Grove	California	-117.948703	33.78460713	10562 Halelani Way	8	45.72	147.6378	introduced	more than 18.29 m	30.48 to 45.72 cm	GardenGrove	NA	NA	NA	NA	NA	NA	NA	NA	NA	NA	NA	NA	NA
1545	Fig	Ficus	Garden Grove	California	-117.9451245	33.75867343	10562 Keel Ave	6	15.24	49.2126	no_info	more than 18.29 m	0 to 15.24 cm	GardenGrove	NA	NA	NA	NA	NA	NA	NA	NA	NA	NA	NA	NA	NA
1546	Fig	Ficus	Garden Grove	California	-117.9451779	33.75867801	10562 Keel Ave	6	15.24	49.2126	no_info	more than 18.29 m	0 to 15.24 cm	GardenGrove	NA	NA	NA	NA	NA	NA	NA	NA	NA	NA	NA	NA	NA
1547	Brisbane box	Lophostemon confertus	Garden Grove	California	-117.9450802	33.74022609	10562 Keelson Ave	6	45.72	147.6378	introduced	more than 18.29 m	30.48 to 45.72 cm	GardenGrove	NA	NA	NA	NA	NA	NA	NA	NA	NA	NA	NA	NA	NA
1548	Crape myrtle	Lagerstroemia indica	Garden Grove	California	-117.9486858	33.78133595	10562 Lampson Ave	8	30.48	98.4252	introduced	more than 18.29 m	15.24 to 30.48 cm	GardenGrove	NA	NA	NA	NA	NA	NA	NA	NA	NA	NA	NA	NA	NA
1549	Crape myrtle	Lagerstroemia indica	Garden Grove	California	-117.948558	33.78133584	10562 Lampson Ave	8	45.72	98.4252	introduced	more than 18.29 m	30.48 to 45.72 cm	GardenGrove	NA	NA	NA	NA	NA	NA	NA	NA	NA	NA	NA	NA	NA
1551	Chinese flame tree	Koelreuteria bipinnata	Garden Grove	California	-117.9451072	33.74166428	10562 Melric Ave	6	45.72	147.6378	introduced	more than 18.29 m	30.48 to 45.72 cm	GardenGrove	NA	NA	NA	NA	NA	NA	NA	NA	NA	NA	NA	NA	NA
1553	Canary island pine	Pinus canariensis	Garden Grove	California	-117.9489989	33.79611253	10562 Orangewood Ave	7	45.72	98.4252	introduced	more than 18.29 m	30.48 to 45.72 cm	GardenGrove	NA	NA	NA	NA	NA	NA	NA	NA	NA	NA	NA	NA	NA
1554	Evergreen pear	Pyrus kawakamii	Garden Grove	California	-117.9488287	33.78714363	10562 Paladium Ave	8	30.48	98.4252	no_info	more than 18.29 m	15.24 to 30.48 cm	GardenGrove	NA	NA	NA	NA	NA	NA	NA	NA	NA	NA	NA	NA	NA
1555	Bronze loquat	Eriobotrya deflexa	Garden Grove	California	-117.944962	33.73860049	10562 Tampion Ave	6	30.48	49.2126	introduced	more than 18.29 m	15.24 to 30.48 cm	GardenGrove	NA	NA	NA	NA	NA	NA	NA	NA	NA	NA	NA	NA	NA
1556	Bronze loquat	Eriobotrya deflexa	Garden Grove	California	-117.9450313	33.73860659	10562 Tampion Ave	6	30.48	49.2126	introduced	more than 18.29 m	15.24 to 30.48 cm	GardenGrove	NA	NA	NA	NA	NA	NA	NA	NA	NA	NA	NA	NA	NA
1560	Crape myrtle	Lagerstroemia indica	Garden Grove	California	-117.9482387	33.77599687	10571 Acacia Ave	8	30.48	49.2126	introduced	more than 18.29 m	15.24 to 30.48 cm	GardenGrove	NA	NA	NA	NA	NA	NA	NA	NA	NA	NA	NA	NA	NA
1561	Crape myrtle	Lagerstroemia indica	Garden Grove	California	-117.9484576	33.77599994	10571 Acacia Ave	8	30.48	49.2126	introduced	more than 18.29 m	15.24 to 30.48 cm	GardenGrove	NA	NA	NA	NA	NA	NA	NA	NA	NA	NA	NA	NA	NA
1562	Brisbane box	Lophostemon confertus	Garden Grove	California	-117.9485754	33.7864367	10571 Artcraft Ave	8	45.72	98.4252	introduced	more than 18.29 m	30.48 to 45.72 cm	GardenGrove	NA	NA	NA	NA	NA	NA	NA	NA	NA	NA	NA	NA	NA
1571	Carrotwood	Cupaniopsis anacardioides	Garden Grove	California	-117.944843	33.74764569	10571 Ketch Ave	6	45.72	98.4252	introduced	more than 18.29 m	30.48 to 45.72 cm	GardenGrove	NA	NA	NA	NA	NA	NA	NA	NA	NA	NA	NA	NA	NA
1572	Arizona ash	Fraxinus velutina	Garden Grove	California	-117.9449902	33.74765763	10571 Ketch Ave	6	45.72	147.6378	naturally_occurring	more than 18.29 m	30.48 to 45.72 cm	GardenGrove	NA	NA	NA	NA	NA	NA	NA	NA	NA	NA	NA	NA	NA
1573	Queen palm	Syagrus romanzoffianum	Garden Grove	California	-117.9487655	33.79446344	10571 La Dona Dr	7	45.72	98.4252	no_info	more than 18.29 m	30.48 to 45.72 cm	GardenGrove	NA	NA	NA	NA	NA	NA	NA	NA	NA	NA	NA	NA	NA
1574	Queen palm	Syagrus romanzoffianum	Garden Grove	California	-117.9486363	33.79445058	10571 La Dona Dr	7	45.72	98.4252	no_info	more than 18.29 m	30.48 to 45.72 cm	GardenGrove	NA	NA	NA	NA	NA	NA	NA	NA	NA	NA	NA	NA	NA
1575	Queen palm	Syagrus romanzoffianum	Garden Grove	California	-117.9486773	33.79446094	10571 La Dona Dr	7	45.72	98.4252	no_info	more than 18.29 m	30.48 to 45.72 cm	GardenGrove	NA	NA	NA	NA	NA	NA	NA	NA	NA	NA	NA	NA	NA
1576	Queen palm	Syagrus romanzoffianum	Garden Grove	California	-117.9487204	33.79446146	10571 La Dona Dr	7	45.72	98.4252	no_info	more than 18.29 m	30.48 to 45.72 cm	GardenGrove	NA	NA	NA	NA	NA	NA	NA	NA	NA	NA	NA	NA	NA
1577	Brisbane box	Lophostemon confertus	Garden Grove	California	-117.9449632	33.76165972	10571 Linnell Ave	5	30.48	98.4252	introduced	more than 18.29 m	15.24 to 30.48 cm	GardenGrove	NA	NA	NA	NA	NA	NA	NA	NA	NA	NA	NA	NA	NA
1579	Jacaranda	Jacaranda acutifolia	Garden Grove	California	-117.9449243	33.74839318	10571 Mast Ave	6	30.48	98.4252	introduced	more than 18.29 m	15.24 to 30.48 cm	GardenGrove	NA	NA	NA	NA	NA	NA	NA	NA	NA	NA	NA	NA	NA
1580	Chinese elm	Ulmus parvifolia	Garden Grove	California	-117.9488027	33.80065871	10571 Overman Dr	7	60.96	196.8504	introduced	more than 18.29 m	45.72 to 60.96 cm	GardenGrove	NA	NA	NA	NA	NA	NA	NA	NA	NA	NA	NA	NA	NA
1581	Stump	NA	Garden Grove	California	-117.9450313	33.76085129	10571 Ranney Ave	5	30.48	0	no_info	NA	15.24 to 30.48 cm	GardenGrove	NA	NA	NA	NA	NA	NA	NA	NA	NA	NA	NA	NA	NA
1584	Jacaranda	Jacaranda acutifolia	Garden Grove	California	-117.9449545	33.74619003	10571 Stern Ave	6	45.72	147.6378	introduced	more than 18.29 m	30.48 to 45.72 cm	GardenGrove	NA	NA	NA	NA	NA	NA	NA	NA	NA	NA	NA	NA	NA
1585	Chinese flame tree	Koelreuteria bipinnata	Garden Grove	California	-117.9448778	33.73874052	10571 Tampion Ave	6	45.72	147.6378	introduced	more than 18.29 m	30.48 to 45.72 cm	GardenGrove	NA	NA	NA	NA	NA	NA	NA	NA	NA	NA	NA	NA	NA
1594	Jacaranda	Jacaranda acutifolia	Garden Grove	California	-117.9488164	33.79517839	10572 Geraldine Rd	7	45.72	147.6378	introduced	more than 18.29 m	30.48 to 45.72 cm	GardenGrove	NA	NA	NA	NA	NA	NA	NA	NA	NA	NA	NA	NA	NA
1596	Brisbane box	Lophostemon confertus	Garden Grove	California	-117.9448957	33.74024264	10572 Keelson Ave	6	45.72	147.6378	introduced	more than 18.29 m	30.48 to 45.72 cm	GardenGrove	NA	NA	NA	NA	NA	NA	NA	NA	NA	NA	NA	NA	NA
1598	Shamel ash	Fraxinus uhdei	Garden Grove	California	-117.9449904	33.74754284	10572 Ketch Ave	6	76.2	147.6378	introduced	more than 18.29 m	60.96 to 76.2 cm	GardenGrove	NA	NA	NA	NA	NA	NA	NA	NA	NA	NA	NA	NA	NA
1599	Brisbane box	Lophostemon confertus	Garden Grove	California	-117.9448263	33.76153444	10572 Linnell Ave	5	45.72	98.4252	introduced	more than 18.29 m	30.48 to 45.72 cm	GardenGrove	NA	NA	NA	NA	NA	NA	NA	NA	NA	NA	NA	NA	NA
1601	Jacaranda	Jacaranda acutifolia	Garden Grove	California	-117.9449223	33.74825984	10572 Mast Ave	6	30.48	98.4252	introduced	more than 18.29 m	15.24 to 30.48 cm	GardenGrove	NA	NA	NA	NA	NA	NA	NA	NA	NA	NA	NA	NA	NA
1602	Chinese flame tree	Koelreuteria bipinnata	Garden Grove	California	-117.9449043	33.74167329	10572 Melric Ave	6	45.72	147.6378	introduced	more than 18.29 m	30.48 to 45.72 cm	GardenGrove	NA	NA	NA	NA	NA	NA	NA	NA	NA	NA	NA	NA	NA
1604	Canary island pine	Pinus canariensis	Garden Grove	California	-117.9487482	33.79604	10572 Orangewood Ave	7	45.72	98.4252	introduced	more than 18.29 m	30.48 to 45.72 cm	GardenGrove	NA	NA	NA	NA	NA	NA	NA	NA	NA	NA	NA	NA	NA
1605	Carrotwood	Cupaniopsis anacardioides	Garden Grove	California	-117.9488736	33.79815704	10572 Parliament Ave	7	45.72	98.4252	introduced	more than 18.29 m	30.48 to 45.72 cm	GardenGrove	NA	NA	NA	NA	NA	NA	NA	NA	NA	NA	NA	NA	NA
1608	Jacaranda	Jacaranda acutifolia	Garden Grove	California	-117.944884	33.74606029	10572 Stern Ave	6	45.72	147.6378	introduced	more than 18.29 m	30.48 to 45.72 cm	GardenGrove	NA	NA	NA	NA	NA	NA	NA	NA	NA	NA	NA	NA	NA
1612	Crape myrtle	Lagerstroemia indica	Garden Grove	California	-117.9483422	33.78552217	10581 Allen Dr	8	45.72	98.4252	introduced	more than 18.29 m	30.48 to 45.72 cm	GardenGrove	NA	NA	NA	NA	NA	NA	NA	NA	NA	NA	NA	NA	NA
1613	Crape myrtle	Lagerstroemia indica	Garden Grove	California	-117.9483881	33.78643752	10581 Artcraft Ave	8	45.72	98.4252	introduced	more than 18.29 m	30.48 to 45.72 cm	GardenGrove	NA	NA	NA	NA	NA	NA	NA	NA	NA	NA	NA	NA	NA
1617	Jacaranda	Jacaranda acutifolia	Garden Grove	California	-117.9448747	33.76293021	10581 Blake St	5	60.96	147.6378	introduced	more than 18.29 m	45.72 to 60.96 cm	GardenGrove	NA	NA	NA	NA	NA	NA	NA	NA	NA	NA	NA	NA	NA
1618	Jacaranda	Jacaranda acutifolia	Garden Grove	California	-117.9445809	33.73965852	10581 Davit Ave	6	45.72	147.6378	introduced	more than 18.29 m	30.48 to 45.72 cm	GardenGrove	NA	NA	NA	NA	NA	NA	NA	NA	NA	NA	NA	NA	NA
1619	London plane	Platanus acerifolia	Garden Grove	California	-117.9479509	33.77422959	10581 Garden Grove Blvd	8	30.48	98.4252	introduced	more than 18.29 m	15.24 to 30.48 cm	GardenGrove	NA	NA	NA	NA	NA	NA	NA	NA	NA	NA	NA	NA	NA
1620	London plane	Platanus acerifolia	Garden Grove	California	-117.9478201	33.7742322	10581 Garden Grove Blvd	8	45.72	98.4252	introduced	more than 18.29 m	30.48 to 45.72 cm	GardenGrove	NA	NA	NA	NA	NA	NA	NA	NA	NA	NA	NA	NA	NA
1621	London plane	Platanus acerifolia	Garden Grove	California	-117.948074	33.77423084	10581 Garden Grove Blvd	8	30.48	98.4252	introduced	more than 18.29 m	15.24 to 30.48 cm	GardenGrove	NA	NA	NA	NA	NA	NA	NA	NA	NA	NA	NA	NA	NA
1622	Jacaranda	Jacaranda acutifolia	Garden Grove	California	-117.9486459	33.79527068	10581 Geraldine Rd	7	45.72	147.6378	introduced	more than 18.29 m	30.48 to 45.72 cm	GardenGrove	NA	NA	NA	NA	NA	NA	NA	NA	NA	NA	NA	NA	NA
1625	Brisbane box	Lophostemon confertus	Garden Grove	California	-117.9447059	33.7403663	10581 Keelson Ave	6	45.72	147.6378	introduced	more than 18.29 m	30.48 to 45.72 cm	GardenGrove	NA	NA	NA	NA	NA	NA	NA	NA	NA	NA	NA	NA	NA
1626	Mexican fan palm	Washingtonia robusta	Garden Grove	California	-117.9445986	33.74779959	10581 Ketch Ave	6	45.72	328.084	introduced	more than 18.29 m	30.48 to 45.72 cm	GardenGrove	NA	NA	NA	NA	NA	NA	NA	NA	NA	NA	NA	NA	NA
1627	Mexican fan palm	Washingtonia robusta	Garden Grove	California	-117.9446005	33.74781298	10581 Ketch Ave	6	45.72	328.084	introduced	more than 18.29 m	30.48 to 45.72 cm	GardenGrove	NA	NA	NA	NA	NA	NA	NA	NA	NA	NA	NA	NA	NA
1628	Mexican fan palm	Washingtonia robusta	Garden Grove	California	-117.9446021	33.7478938	10581 Ketch Ave	6	45.72	328.084	introduced	more than 18.29 m	30.48 to 45.72 cm	GardenGrove	NA	NA	NA	NA	NA	NA	NA	NA	NA	NA	NA	NA	NA
1629	Arizona ash	Fraxinus velutina	Garden Grove	California	-117.944738	33.74764635	10581 Ketch Ave	6	45.72	147.6378	naturally_occurring	more than 18.29 m	30.48 to 45.72 cm	GardenGrove	NA	NA	NA	NA	NA	NA	NA	NA	NA	NA	NA	NA	NA
1630	Jacaranda	Jacaranda acutifolia	Garden Grove	California	-117.9445973	33.74773475	10581 Ketch Ave	6	45.72	98.4252	introduced	more than 18.29 m	30.48 to 45.72 cm	GardenGrove	NA	NA	NA	NA	NA	NA	NA	NA	NA	NA	NA	NA	NA
1637	Italian stone pine	Pinus pinea	Garden Grove	California	-117.9446056	33.74701274	10581 Schooner Ave	6	127	196.8504	introduced	more than 18.29 m	more than 76.2 cm	GardenGrove	NA	NA	NA	NA	NA	NA	NA	NA	NA	NA	NA	NA	NA
1639	Jacaranda	Jacaranda acutifolia	Garden Grove	California	-117.9446825	33.74619494	10581 Stern Ave	6	45.72	147.6378	introduced	more than 18.29 m	30.48 to 45.72 cm	GardenGrove	NA	NA	NA	NA	NA	NA	NA	NA	NA	NA	NA	NA	NA
1640	Canary island pine	Pinus canariensis	Garden Grove	California	-117.9445894	33.7462782	10581 Stern Ave	6	60.96	196.8504	introduced	more than 18.29 m	45.72 to 60.96 cm	GardenGrove	NA	NA	NA	NA	NA	NA	NA	NA	NA	NA	NA	NA	NA
1641	Canary island pine	Pinus canariensis	Garden Grove	California	-117.9446017	33.74641318	10581 Stern Ave	6	60.96	196.8504	introduced	more than 18.29 m	45.72 to 60.96 cm	GardenGrove	NA	NA	NA	NA	NA	NA	NA	NA	NA	NA	NA	NA	NA
1642	Chinese flame tree	Koelreuteria bipinnata	Garden Grove	California	-117.9446883	33.73874509	10581 Tampion Ave	6	45.72	147.6378	introduced	more than 18.29 m	30.48 to 45.72 cm	GardenGrove	NA	NA	NA	NA	NA	NA	NA	NA	NA	NA	NA	NA	NA
1645	Crape myrtle	Lagerstroemia indica	Garden Grove	California	-117.9483204	33.78538946	10582 Allen Dr	8	45.72	98.4252	introduced	more than 18.29 m	30.48 to 45.72 cm	GardenGrove	NA	NA	NA	NA	NA	NA	NA	NA	NA	NA	NA	NA	NA
1650	Crape myrtle	Lagerstroemia indica	Garden Grove	California	-117.9447109	33.76272689	10582 Blake St	5	15.24	49.2126	introduced	more than 18.29 m	0 to 15.24 cm	GardenGrove	NA	NA	NA	NA	NA	NA	NA	NA	NA	NA	NA	NA	NA
1651	Jacaranda	Jacaranda acutifolia	Garden Grove	California	-117.9448692	33.76280466	10582 Blake St	5	60.96	147.6378	introduced	more than 18.29 m	45.72 to 60.96 cm	GardenGrove	NA	NA	NA	NA	NA	NA	NA	NA	NA	NA	NA	NA	NA
1652	Crape myrtle	Lagerstroemia indica	Garden Grove	California	-117.9447063	33.76265882	10582 Blake St	5	15.24	49.2126	introduced	more than 18.29 m	0 to 15.24 cm	GardenGrove	NA	NA	NA	NA	NA	NA	NA	NA	NA	NA	NA	NA	NA
1653	Jacaranda	Jacaranda acutifolia	Garden Grove	California	-117.9445928	33.73952061	10582 Davit Ave	6	45.72	147.6378	introduced	more than 18.29 m	30.48 to 45.72 cm	GardenGrove	NA	NA	NA	NA	NA	NA	NA	NA	NA	NA	NA	NA	NA
1654	Jacaranda	Jacaranda acutifolia	Garden Grove	California	-117.9485851	33.79513538	10582 Geraldine Rd	7	60.96	147.6378	introduced	more than 18.29 m	45.72 to 60.96 cm	GardenGrove	NA	NA	NA	NA	NA	NA	NA	NA	NA	NA	NA	NA	NA
1659	Brisbane box	Lophostemon confertus	Garden Grove	California	-117.9446856	33.74023322	10582 Keelson Ave	6	45.72	147.6378	introduced	more than 18.29 m	30.48 to 45.72 cm	GardenGrove	NA	NA	NA	NA	NA	NA	NA	NA	NA	NA	NA	NA	NA
1661	Canary island pine	Pinus canariensis	Garden Grove	California	-117.944612	33.74733204	10582 Ketch Ave	6	76.2	196.8504	introduced	more than 18.29 m	60.96 to 76.2 cm	GardenGrove	NA	NA	NA	NA	NA	NA	NA	NA	NA	NA	NA	NA	NA
1662	Canary island pine	Pinus canariensis	Garden Grove	California	-117.9446182	33.74745615	10582 Ketch Ave	6	60.96	196.8504	introduced	more than 18.29 m	45.72 to 60.96 cm	GardenGrove	NA	NA	NA	NA	NA	NA	NA	NA	NA	NA	NA	NA	NA
1663	Chinese elm	Ulmus parvifolia	Garden Grove	California	-117.9484725	33.78134498	10582 Lampson Ave	8	45.72	98.4252	introduced	more than 18.29 m	30.48 to 45.72 cm	GardenGrove	NA	NA	NA	NA	NA	NA	NA	NA	NA	NA	NA	NA	NA
1665	Canary island pine	Pinus canariensis	Garden Grove	California	-117.9446086	33.74816615	10582 Mast Ave	6	60.96	147.6378	introduced	more than 18.29 m	45.72 to 60.96 cm	GardenGrove	NA	NA	NA	NA	NA	NA	NA	NA	NA	NA	NA	NA	NA
1666	Canary island pine	Pinus canariensis	Garden Grove	California	-117.9445966	33.74806738	10582 Mast Ave	6	60.96	147.6378	introduced	more than 18.29 m	45.72 to 60.96 cm	GardenGrove	NA	NA	NA	NA	NA	NA	NA	NA	NA	NA	NA	NA	NA
1667	Silk oak	Grevillea robusta	Garden Grove	California	-117.9445999	33.74812003	10582 Mast Ave	6	45.72	147.6378	introduced	more than 18.29 m	30.48 to 45.72 cm	GardenGrove	NA	NA	NA	NA	NA	NA	NA	NA	NA	NA	NA	NA	NA
1668	Chinese flame tree	Koelreuteria bipinnata	Garden Grove	California	-117.9446512	33.7416658	10582 Melric Ave	6	45.72	147.6378	introduced	more than 18.29 m	30.48 to 45.72 cm	GardenGrove	NA	NA	NA	NA	NA	NA	NA	NA	NA	NA	NA	NA	NA
1669	Crape myrtle	Lagerstroemia indica	Garden Grove	California	-117.9446407	33.7563568	10582 Morningside Dr	6	30.48	98.4252	introduced	more than 18.29 m	15.24 to 30.48 cm	GardenGrove	NA	NA	NA	NA	NA	NA	NA	NA	NA	NA	NA	NA	NA
1673	Crape myrtle	Lagerstroemia indica	Garden Grove	California	-117.9445917	33.73535268	10582 Sennit Ave	6	30.48	98.4252	introduced	more than 18.29 m	15.24 to 30.48 cm	GardenGrove	NA	NA	NA	NA	NA	NA	NA	NA	NA	NA	NA	NA	NA
1678	Crape myrtle	Lagerstroemia indica	Garden Grove	California	-117.9482222	33.78552137	10591 Allen Dr	8	45.72	98.4252	introduced	more than 18.29 m	30.48 to 45.72 cm	GardenGrove	NA	NA	NA	NA	NA	NA	NA	NA	NA	NA	NA	NA	NA
1679	Crape myrtle	Lagerstroemia indica	Garden Grove	California	-117.9480972	33.78643456	10591 Artcraft Ave	8	45.72	98.4252	introduced	more than 18.29 m	30.48 to 45.72 cm	GardenGrove	NA	NA	NA	NA	NA	NA	NA	NA	NA	NA	NA	NA	NA
1680	Mexican fan palm	Washingtonia robusta	Garden Grove	California	-117.9443506	33.73476939	10591 Ballast Ave	6	45.72	328.084	introduced	more than 18.29 m	30.48 to 45.72 cm	GardenGrove	NA	NA	NA	NA	NA	NA	NA	NA	NA	NA	NA	NA	NA
1681	Mexican fan palm	Washingtonia robusta	Garden Grove	California	-117.9444383	33.73476547	10591 Ballast Ave	6	45.72	328.084	introduced	more than 18.29 m	30.48 to 45.72 cm	GardenGrove	NA	NA	NA	NA	NA	NA	NA	NA	NA	NA	NA	NA	NA
1684	Jacaranda	Jacaranda acutifolia	Garden Grove	California	-117.9446041	33.76293538	10591 Blake St	5	45.72	98.4252	introduced	more than 18.29 m	30.48 to 45.72 cm	GardenGrove	NA	NA	NA	NA	NA	NA	NA	NA	NA	NA	NA	NA	NA
1688	Evergreen pear	Pyrus kawakamii	Garden Grove	California	-117.9447239	33.75879852	10591 Keel Ave	6	30.48	98.4252	no_info	more than 18.29 m	15.24 to 30.48 cm	GardenGrove	NA	NA	NA	NA	NA	NA	NA	NA	NA	NA	NA	NA	NA
1690	Jacaranda	Jacaranda acutifolia	Garden Grove	California	-117.9484577	33.79444282	10591 La Dona Dr	7	60.96	147.6378	introduced	more than 18.29 m	45.72 to 60.96 cm	GardenGrove	NA	NA	NA	NA	NA	NA	NA	NA	NA	NA	NA	NA	NA
1691	Jacaranda	Jacaranda acutifolia	Garden Grove	California	-117.9447021	33.76166521	10591 Linnell Ave	5	60.96	147.6378	introduced	more than 18.29 m	45.72 to 60.96 cm	GardenGrove	NA	NA	NA	NA	NA	NA	NA	NA	NA	NA	NA	NA	NA
1696	Crape myrtle	Lagerstroemia indica	Garden Grove	California	-117.948728	33.79832882	10591 Parliament Ave	7	15.24	49.2126	introduced	more than 18.29 m	0 to 15.24 cm	GardenGrove	NA	NA	NA	NA	NA	NA	NA	NA	NA	NA	NA	NA	NA
1698	Crape myrtle	Lagerstroemia indica	Garden Grove	California	-117.9487314	33.7984564	10591 Parliament Ave	7	15.24	49.2126	introduced	more than 18.29 m	0 to 15.24 cm	GardenGrove	NA	NA	NA	NA	NA	NA	NA	NA	NA	NA	NA	NA	NA
1699	Crape myrtle	Lagerstroemia indica	Garden Grove	California	-117.9487304	33.79839032	10591 Parliament Ave	7	15.24	49.2126	introduced	more than 18.29 m	0 to 15.24 cm	GardenGrove	NA	NA	NA	NA	NA	NA	NA	NA	NA	NA	NA	NA	NA
1706	Carrotwood	Cupaniopsis anacardioides	Garden Grove	California	-117.9480791	33.78538795	10592 Allen Dr	8	45.72	98.4252	introduced	more than 18.29 m	30.48 to 45.72 cm	GardenGrove	NA	NA	NA	NA	NA	NA	NA	NA	NA	NA	NA	NA	NA
1707	Brisbane box	Lophostemon confertus	Garden Grove	California	-117.9482285	33.78631088	10592 Artcraft Ave	8	45.72	98.4252	introduced	more than 18.29 m	30.48 to 45.72 cm	GardenGrove	NA	NA	NA	NA	NA	NA	NA	NA	NA	NA	NA	NA	NA
1710	Evergreen pear	Pyrus kawakamii	Garden Grove	California	-117.944321	33.73606946	10592 Beacon Ave	6	45.72	147.6378	no_info	more than 18.29 m	30.48 to 45.72 cm	GardenGrove	NA	NA	NA	NA	NA	NA	NA	NA	NA	NA	NA	NA	NA
1712	Brisbane box	Lophostemon confertus	Garden Grove	California	-117.9445648	33.74364321	10592 Henderson Ave	6	45.72	147.6378	introduced	more than 18.29 m	30.48 to 45.72 cm	GardenGrove	NA	NA	NA	NA	NA	NA	NA	NA	NA	NA	NA	NA	NA
1714	Glossy privet	Ligustrum lucidum	Garden Grove	California	-117.9447154	33.75866518	10592 Keel Ave	6	45.72	147.6378	introduced	more than 18.29 m	30.48 to 45.72 cm	GardenGrove	NA	NA	NA	NA	NA	NA	NA	NA	NA	NA	NA	NA	NA
1717	Crape myrtle	Lagerstroemia indica	Garden Grove	California	-117.9483339	33.79434738	10592 La Dona Dr	7	30.48	49.2126	introduced	more than 18.29 m	15.24 to 30.48 cm	GardenGrove	NA	NA	NA	NA	NA	NA	NA	NA	NA	NA	NA	NA	NA
1718	Crape myrtle	Lagerstroemia indica	Garden Grove	California	-117.9486506	33.79417779	10592 La Dona Dr	7	30.48	49.2126	introduced	more than 18.29 m	15.24 to 30.48 cm	GardenGrove	NA	NA	NA	NA	NA	NA	NA	NA	NA	NA	NA	NA	NA
1719	Crape myrtle	Lagerstroemia indica	Garden Grove	California	-117.9484838	33.79434849	10592 La Dona Dr	7	30.48	49.2126	introduced	more than 18.29 m	15.24 to 30.48 cm	GardenGrove	NA	NA	NA	NA	NA	NA	NA	NA	NA	NA	NA	NA	NA
1720	Jacaranda	Jacaranda acutifolia	Garden Grove	California	-117.9446974	33.76153852	10592 Linnell Ave	5	60.96	147.6378	introduced	more than 18.29 m	45.72 to 60.96 cm	GardenGrove	NA	NA	NA	NA	NA	NA	NA	NA	NA	NA	NA	NA	NA
1722	Chinese flame tree	Koelreuteria bipinnata	Garden Grove	California	-117.9444597	33.74167289	10592 Melric Ave	6	45.72	147.6378	introduced	more than 18.29 m	30.48 to 45.72 cm	GardenGrove	NA	NA	NA	NA	NA	NA	NA	NA	NA	NA	NA	NA	NA
1723	Canary island pine	Pinus canariensis	Garden Grove	California	-117.9484346	33.79598187	10592 Orangewood Ave	7	30.48	98.4252	introduced	more than 18.29 m	15.24 to 30.48 cm	GardenGrove	NA	NA	NA	NA	NA	NA	NA	NA	NA	NA	NA	NA	NA
1724	Brazilian pepper	Schinus terebinthifolius	Garden Grove	California	-117.9487559	33.80036008	10592 Overman Dr	7	60.96	196.8504	no_info	more than 18.29 m	45.72 to 60.96 cm	GardenGrove	NA	NA	NA	NA	NA	NA	NA	NA	NA	NA	NA	NA	NA
1726	Evergreen pear	Pyrus kawakamii	Garden Grove	California	-117.9483561	33.78712575	10592 Paladium Ave	8	30.48	98.4252	no_info	more than 18.29 m	15.24 to 30.48 cm	GardenGrove	NA	NA	NA	NA	NA	NA	NA	NA	NA	NA	NA	NA	NA
1729	Lemon bottlebrush	Callistemon pallidus	Garden Grove	California	-117.9444385	33.73535355	10592 Sennit Ave	6	30.48	98.4252	no_info	more than 18.29 m	15.24 to 30.48 cm	GardenGrove	NA	NA	NA	NA	NA	NA	NA	NA	NA	NA	NA	NA	NA
1730	Crape myrtle	Lagerstroemia indica	Garden Grove	California	-117.9482312	33.77769846	10592 Stanford Ave	8	30.48	98.4252	introduced	more than 18.29 m	15.24 to 30.48 cm	GardenGrove	NA	NA	NA	NA	NA	NA	NA	NA	NA	NA	NA	NA	NA
1731	Jacaranda	Jacaranda acutifolia	Garden Grove	California	-117.9444887	33.74607788	10592 Stern Ave	6	45.72	147.6378	introduced	more than 18.29 m	30.48 to 45.72 cm	GardenGrove	NA	NA	NA	NA	NA	NA	NA	NA	NA	NA	NA	NA	NA
1748	Carrotwood	Cupaniopsis anacardioides	Garden Grove	California	-117.9479449	33.78552212	10601 Allen Dr	8	45.72	147.6378	introduced	more than 18.29 m	30.48 to 45.72 cm	GardenGrove	NA	NA	NA	NA	NA	NA	NA	NA	NA	NA	NA	NA	NA
1753	Brisbane box	Lophostemon confertus	Garden Grove	California	-117.9479087	33.78069358	10601 Claussen St	8	45.72	98.4252	introduced	more than 18.29 m	30.48 to 45.72 cm	GardenGrove	NA	NA	NA	NA	NA	NA	NA	NA	NA	NA	NA	NA	NA
1755	Carrotwood	Cupaniopsis anacardioides	Garden Grove	California	-117.9445177	33.76906465	10601 Dorothy Ave	9	45.72	147.6378	introduced	more than 18.29 m	30.48 to 45.72 cm	GardenGrove	NA	NA	NA	NA	NA	NA	NA	NA	NA	NA	NA	NA	NA
1756	American sweetgum	Liquidambar styraciflua	Garden Grove	California	-117.9445205	33.76913585	10601 Dorothy Ave	9	30.48	98.4252	introduced	more than 18.29 m	15.24 to 30.48 cm	GardenGrove	NA	NA	NA	NA	NA	NA	NA	NA	NA	NA	NA	NA	NA
1757	Jacaranda	Jacaranda acutifolia	Garden Grove	California	-117.9484046	33.79524138	10601 Geraldine Rd	7	45.72	147.6378	introduced	more than 18.29 m	30.48 to 45.72 cm	GardenGrove	NA	NA	NA	NA	NA	NA	NA	NA	NA	NA	NA	NA	NA
1761	Evergreen pear	Pyrus kawakamii	Garden Grove	California	-117.9444578	33.758795	10601 Keel Ave	6	30.48	98.4252	no_info	more than 18.29 m	15.24 to 30.48 cm	GardenGrove	NA	NA	NA	NA	NA	NA	NA	NA	NA	NA	NA	NA	NA
1762	Evergreen pear	Pyrus kawakamii	Garden Grove	California	-117.9443507	33.75891131	10601 Keel Ave	6	30.48	98.4252	no_info	more than 18.29 m	15.24 to 30.48 cm	GardenGrove	NA	NA	NA	NA	NA	NA	NA	NA	NA	NA	NA	NA	NA
1765	Canary island pine	Pinus canariensis	Garden Grove	California	-117.9444577	33.7477669	10601 Ketch Ave	6	60.96	196.8504	introduced	more than 18.29 m	45.72 to 60.96 cm	GardenGrove	NA	NA	NA	NA	NA	NA	NA	NA	NA	NA	NA	NA	NA
1766	Crape myrtle	Lagerstroemia indica	Garden Grove	California	-117.9444751	33.74789472	10601 Ketch Ave	6	15.24	49.2126	introduced	more than 18.29 m	0 to 15.24 cm	GardenGrove	NA	NA	NA	NA	NA	NA	NA	NA	NA	NA	NA	NA	NA
1767	Crape myrtle	Lagerstroemia indica	Garden Grove	California	-117.9482858	33.79445149	10601 La Dona Dr	7	30.48	98.4252	introduced	more than 18.29 m	15.24 to 30.48 cm	GardenGrove	NA	NA	NA	NA	NA	NA	NA	NA	NA	NA	NA	NA	NA
1768	Brisbane box	Lophostemon confertus	Garden Grove	California	-117.9445734	33.761667	10601 Linnell Ave	5	45.72	98.4252	introduced	more than 18.29 m	30.48 to 45.72 cm	GardenGrove	NA	NA	NA	NA	NA	NA	NA	NA	NA	NA	NA	NA	NA
1769	Japanese black pine	Pinus thunbergii	Garden Grove	California	-117.9443903	33.74839023	10601 Mast Ave	6	15.24	49.2126	introduced	more than 18.29 m	0 to 15.24 cm	GardenGrove	NA	NA	NA	NA	NA	NA	NA	NA	NA	NA	NA	NA	NA
1775	Yew pine	Podocarpus macrophyllus	Garden Grove	California	-117.9442053	33.77071424	10601 Paloma Ave	9	45.72	98.4252	introduced	more than 18.29 m	30.48 to 45.72 cm	GardenGrove	NA	NA	NA	NA	NA	NA	NA	NA	NA	NA	NA	NA	NA
1777	Sweetshade	Hymenosporum flavum	Garden Grove	California	-117.944446	33.76084942	10601 Ranney Ave	5	45.72	49.2126	introduced	more than 18.29 m	30.48 to 45.72 cm	GardenGrove	NA	NA	NA	NA	NA	NA	NA	NA	NA	NA	NA	NA	NA
1778	Canary island pine	Pinus canariensis	Garden Grove	California	-117.944459	33.74704721	10601 Schooner Ave	6	60.96	196.8504	introduced	more than 18.29 m	45.72 to 60.96 cm	GardenGrove	NA	NA	NA	NA	NA	NA	NA	NA	NA	NA	NA	NA	NA
1780	Evergreen pear	Pyrus kawakamii	Garden Grove	California	-117.9442376	33.73549355	10601 Sennit Ave	6	45.72	98.4252	no_info	more than 18.29 m	30.48 to 45.72 cm	GardenGrove	NA	NA	NA	NA	NA	NA	NA	NA	NA	NA	NA	NA	NA
1781	Canary island pine	Pinus canariensis	Garden Grove	California	-117.944444	33.74628981	10601 Stern Ave	6	60.96	196.8504	introduced	more than 18.29 m	45.72 to 60.96 cm	GardenGrove	NA	NA	NA	NA	NA	NA	NA	NA	NA	NA	NA	NA	NA
1782	Canary island pine	Pinus canariensis	Garden Grove	California	-117.944437	33.74639766	10601 Stern Ave	6	60.96	196.8504	introduced	more than 18.29 m	45.72 to 60.96 cm	GardenGrove	NA	NA	NA	NA	NA	NA	NA	NA	NA	NA	NA	NA	NA
1784	Chinese flame tree	Koelreuteria bipinnata	Garden Grove	California	-117.9441774	33.73876607	10601 Tampion Ave	6	45.72	147.6378	introduced	more than 18.29 m	30.48 to 45.72 cm	GardenGrove	NA	NA	NA	NA	NA	NA	NA	NA	NA	NA	NA	NA	NA
1820	Silver dollar gum	Eucalyptus polyanthemos	Garden Grove	California	-117.9445146	33.76368981	10601 Woodbury Rd	5	45.72	98.4252	introduced	more than 18.29 m	30.48 to 45.72 cm	GardenGrove	NA	NA	NA	NA	NA	NA	NA	NA	NA	NA	NA	NA	NA
1821	Carrotwood	Cupaniopsis anacardioides	Garden Grove	California	-117.9479199	33.78539029	10602 Allen Dr	8	45.72	98.4252	introduced	more than 18.29 m	30.48 to 45.72 cm	GardenGrove	NA	NA	NA	NA	NA	NA	NA	NA	NA	NA	NA	NA	NA
1822	Brisbane box	Lophostemon confertus	Garden Grove	California	-117.9480014	33.78631106	10602 Artcraft Ave	8	45.72	98.4252	introduced	more than 18.29 m	30.48 to 45.72 cm	GardenGrove	NA	NA	NA	NA	NA	NA	NA	NA	NA	NA	NA	NA	NA
1824	Evergreen pear	Pyrus kawakamii	Garden Grove	California	-117.9442287	33.74096584	10602 Barbette Ave	6	45.72	98.4252	no_info	more than 18.29 m	30.48 to 45.72 cm	GardenGrove	NA	NA	NA	NA	NA	NA	NA	NA	NA	NA	NA	NA	NA
1826	Carrotwood	Cupaniopsis anacardioides	Garden Grove	California	-117.9481654	33.78852449	10602 Chapman Ave	7	30.48	98.4252	introduced	more than 18.29 m	15.24 to 30.48 cm	GardenGrove	NA	NA	NA	NA	NA	NA	NA	NA	NA	NA	NA	NA	NA
1827	Carrotwood	Cupaniopsis anacardioides	Garden Grove	California	-117.9480395	33.7885224	10602 Chapman Ave	7	45.72	98.4252	introduced	more than 18.29 m	30.48 to 45.72 cm	GardenGrove	NA	NA	NA	NA	NA	NA	NA	NA	NA	NA	NA	NA	NA
1829	Jacaranda	Jacaranda acutifolia	Garden Grove	California	-117.9483485	33.79511595	10602 Geraldine Rd	7	60.96	147.6378	introduced	more than 18.29 m	45.72 to 60.96 cm	GardenGrove	NA	NA	NA	NA	NA	NA	NA	NA	NA	NA	NA	NA	NA
1831	Brisbane box	Lophostemon confertus	Garden Grove	California	-117.9443128	33.74364574	10602 Henderson Ave	6	45.72	147.6378	introduced	more than 18.29 m	30.48 to 45.72 cm	GardenGrove	NA	NA	NA	NA	NA	NA	NA	NA	NA	NA	NA	NA	NA
1833	Evergreen pear	Pyrus kawakamii	Garden Grove	California	-117.9442277	33.73678334	10602 Kedge Ave	6	45.72	147.6378	no_info	more than 18.29 m	30.48 to 45.72 cm	GardenGrove	NA	NA	NA	NA	NA	NA	NA	NA	NA	NA	NA	NA	NA
1839	Arizona ash	Fraxinus velutina	Garden Grove	California	-117.944458	33.74738819	10602 Ketch Ave	6	45.72	147.6378	naturally_occurring	more than 18.29 m	30.48 to 45.72 cm	GardenGrove	NA	NA	NA	NA	NA	NA	NA	NA	NA	NA	NA	NA	NA
1840	Arizona ash	Fraxinus velutina	Garden Grove	California	-117.9444624	33.7473188	10602 Ketch Ave	6	45.72	147.6378	naturally_occurring	more than 18.29 m	30.48 to 45.72 cm	GardenGrove	NA	NA	NA	NA	NA	NA	NA	NA	NA	NA	NA	NA	NA
1841	Arizona ash	Fraxinus velutina	Garden Grove	California	-117.9442931	33.74755177	10602 Ketch Ave	6	45.72	147.6378	naturally_occurring	more than 18.29 m	30.48 to 45.72 cm	GardenGrove	NA	NA	NA	NA	NA	NA	NA	NA	NA	NA	NA	NA	NA
1842	Jacaranda	Jacaranda acutifolia	Garden Grove	California	-117.9444524	33.76153943	10602 Linnell Ave	5	45.72	147.6378	introduced	more than 18.29 m	30.48 to 45.72 cm	GardenGrove	NA	NA	NA	NA	NA	NA	NA	NA	NA	NA	NA	NA	NA
1844	Jacaranda	Jacaranda acutifolia	Garden Grove	California	-117.9442961	33.74826437	10602 Mast Ave	6	45.72	98.4252	introduced	more than 18.29 m	30.48 to 45.72 cm	GardenGrove	NA	NA	NA	NA	NA	NA	NA	NA	NA	NA	NA	NA	NA
1846	Chinese flame tree	Koelreuteria bipinnata	Garden Grove	California	-117.9442276	33.74166873	10602 Melric Ave	6	45.72	147.6378	introduced	more than 18.29 m	30.48 to 45.72 cm	GardenGrove	NA	NA	NA	NA	NA	NA	NA	NA	NA	NA	NA	NA	NA
1848	Canary island pine	Pinus canariensis	Garden Grove	California	-117.9483043	33.79596194	10602 Orangewood Ave	7	45.72	98.4252	introduced	more than 18.29 m	30.48 to 45.72 cm	GardenGrove	NA	NA	NA	NA	NA	NA	NA	NA	NA	NA	NA	NA	NA
1850	Yew pine	Podocarpus macrophyllus	Garden Grove	California	-117.9441288	33.77060753	10602 Paloma Ave	9	45.72	98.4252	introduced	more than 18.29 m	30.48 to 45.72 cm	GardenGrove	NA	NA	NA	NA	NA	NA	NA	NA	NA	NA	NA	NA	NA
1853	Mexican fan palm	Washingtonia robusta	Garden Grove	California	-117.9444463	33.74677302	10602 Schooner Ave	6	45.72	328.084	introduced	more than 18.29 m	30.48 to 45.72 cm	GardenGrove	NA	NA	NA	NA	NA	NA	NA	NA	NA	NA	NA	NA	NA
1854	Mexican fan palm	Washingtonia robusta	Garden Grove	California	-117.944414	33.74679266	10602 Schooner Ave	6	45.72	328.084	introduced	more than 18.29 m	30.48 to 45.72 cm	GardenGrove	NA	NA	NA	NA	NA	NA	NA	NA	NA	NA	NA	NA	NA
1859	Jacaranda	Jacaranda acutifolia	Garden Grove	California	-117.9442619	33.74607205	10602 Stern Ave	6	30.48	98.4252	introduced	more than 18.29 m	15.24 to 30.48 cm	GardenGrove	NA	NA	NA	NA	NA	NA	NA	NA	NA	NA	NA	NA	NA
1867	Chinese elm	Ulmus parvifolia	Garden Grove	California	-117.9445116	33.76870437	10608 Dorothy Ave	9	45.72	147.6378	introduced	more than 18.29 m	30.48 to 45.72 cm	GardenGrove	NA	NA	NA	NA	NA	NA	NA	NA	NA	NA	NA	NA	NA
1868	Chinese elm	Ulmus parvifolia	Garden Grove	California	-117.9444306	33.76883536	10608 Dorothy Ave	9	45.72	98.4252	introduced	more than 18.29 m	30.48 to 45.72 cm	GardenGrove	NA	NA	NA	NA	NA	NA	NA	NA	NA	NA	NA	NA	NA
1869	Chinese elm	Ulmus parvifolia	Garden Grove	California	-117.9445093	33.76876602	10608 Dorothy Ave	9	45.72	147.6378	introduced	more than 18.29 m	30.48 to 45.72 cm	GardenGrove	NA	NA	NA	NA	NA	NA	NA	NA	NA	NA	NA	NA	NA
1870	Chinese elm	Ulmus parvifolia	Garden Grove	California	-117.9443514	33.7688349	10608 Dorothy Ave	9	60.96	98.4252	introduced	more than 18.29 m	45.72 to 60.96 cm	GardenGrove	NA	NA	NA	NA	NA	NA	NA	NA	NA	NA	NA	NA	NA
1871	Chinese elm	Ulmus parvifolia	Garden Grove	California	-117.9442687	33.76882646	10608 Dorothy Ave	9	60.96	98.4252	introduced	more than 18.29 m	45.72 to 60.96 cm	GardenGrove	NA	NA	NA	NA	NA	NA	NA	NA	NA	NA	NA	NA	NA
1873	Carrotwood	Cupaniopsis anacardioides	Garden Grove	California	-117.9478	33.7855246	10611 Allen Dr	8	45.72	98.4252	introduced	more than 18.29 m	30.48 to 45.72 cm	GardenGrove	NA	NA	NA	NA	NA	NA	NA	NA	NA	NA	NA	NA	NA
1875	Evergreen pear	Pyrus kawakamii	Garden Grove	California	-117.9440088	33.73477961	10611 Ballast Ave	6	30.48	98.4252	no_info	more than 18.29 m	15.24 to 30.48 cm	GardenGrove	NA	NA	NA	NA	NA	NA	NA	NA	NA	NA	NA	NA	NA
1878	Crape myrtle	Lagerstroemia indica	Garden Grove	California	-117.9443687	33.7629271	10611 Blake St	5	15.24	49.2126	introduced	more than 18.29 m	0 to 15.24 cm	GardenGrove	NA	NA	NA	NA	NA	NA	NA	NA	NA	NA	NA	NA	NA
1879	Crape myrtle	Lagerstroemia indica	Garden Grove	California	-117.9444678	33.76294524	10611 Blake St	5	15.24	49.2126	introduced	more than 18.29 m	0 to 15.24 cm	GardenGrove	NA	NA	NA	NA	NA	NA	NA	NA	NA	NA	NA	NA	NA
1880	Carrotwood	Cupaniopsis anacardioides	Garden Grove	California	-117.9481136	33.78873806	10611 Chapman Ave	7	30.48	98.4252	introduced	more than 18.29 m	15.24 to 30.48 cm	GardenGrove	NA	NA	NA	NA	NA	NA	NA	NA	NA	NA	NA	NA	NA
1881	Acer paxii	Acer paxii	Garden Grove	California	-117.9477184	33.78068655	10611 Claussen St	8	30.48	49.2126	introduced	more than 18.29 m	15.24 to 30.48 cm	GardenGrove	NA	NA	NA	NA	NA	NA	NA	NA	NA	NA	NA	NA	NA
1882	Acer paxii	Acer paxii	Garden Grove	California	-117.9476456	33.78068494	10611 Claussen St	8	30.48	49.2126	introduced	more than 18.29 m	15.24 to 30.48 cm	GardenGrove	NA	NA	NA	NA	NA	NA	NA	NA	NA	NA	NA	NA	NA
1884	Jacaranda	Jacaranda acutifolia	Garden Grove	California	-117.9481113	33.79523851	10611 Geraldine Rd	7	60.96	147.6378	introduced	more than 18.29 m	45.72 to 60.96 cm	GardenGrove	NA	NA	NA	NA	NA	NA	NA	NA	NA	NA	NA	NA	NA
1887	Silver maple	Acer saccharinum	Garden Grove	California	-117.9442161	33.75553306	10611 Jennrich Ave	6	45.72	147.6378	introduced	more than 18.29 m	30.48 to 45.72 cm	GardenGrove	NA	NA	NA	NA	NA	NA	NA	NA	NA	NA	NA	NA	NA
1888	Brisbane box	Lophostemon confertus	Garden Grove	California	-117.9440913	33.74037066	10611 Keelson Ave	6	45.72	147.6378	introduced	more than 18.29 m	30.48 to 45.72 cm	GardenGrove	NA	NA	NA	NA	NA	NA	NA	NA	NA	NA	NA	NA	NA
1893	Jacaranda	Jacaranda acutifolia	Garden Grove	California	-117.9479629	33.79837405	10611 Parliament Ave	7	45.72	147.6378	introduced	more than 18.29 m	30.48 to 45.72 cm	GardenGrove	NA	NA	NA	NA	NA	NA	NA	NA	NA	NA	NA	NA	NA
1898	Evergreen pear	Pyrus kawakamii	Garden Grove	California	-117.9440083	33.73549143	10611 Sennit Ave	6	45.72	147.6378	no_info	more than 18.29 m	30.48 to 45.72 cm	GardenGrove	NA	NA	NA	NA	NA	NA	NA	NA	NA	NA	NA	NA	NA
1899	Jacaranda	Jacaranda acutifolia	Garden Grove	California	-117.9441461	33.74620435	10611 Stern Ave	6	30.48	98.4252	introduced	more than 18.29 m	15.24 to 30.48 cm	GardenGrove	NA	NA	NA	NA	NA	NA	NA	NA	NA	NA	NA	NA	NA
1900	Chinese flame tree	Koelreuteria bipinnata	Garden Grove	California	-117.9440007	33.73876101	10611 Tampion Ave	6	45.72	147.6378	introduced	more than 18.29 m	30.48 to 45.72 cm	GardenGrove	NA	NA	NA	NA	NA	NA	NA	NA	NA	NA	NA	NA	NA
1903	Crape myrtle	Lagerstroemia indica	Garden Grove	California	-117.9477535	33.78539858	10612 Allen Dr	8	45.72	98.4252	introduced	more than 18.29 m	30.48 to 45.72 cm	GardenGrove	NA	NA	NA	NA	NA	NA	NA	NA	NA	NA	NA	NA	NA
1904	Brisbane box	Lophostemon confertus	Garden Grove	California	-117.9478198	33.78631525	10612 Artcraft Ave	8	45.72	98.4252	introduced	more than 18.29 m	30.48 to 45.72 cm	GardenGrove	NA	NA	NA	NA	NA	NA	NA	NA	NA	NA	NA	NA	NA
1906	Evergreen pear	Pyrus kawakamii	Garden Grove	California	-117.9440084	33.74098084	10612 Barbette Ave	6	45.72	98.4252	no_info	more than 18.29 m	30.48 to 45.72 cm	GardenGrove	NA	NA	NA	NA	NA	NA	NA	NA	NA	NA	NA	NA	NA
1907	Evergreen pear	Pyrus kawakamii	Garden Grove	California	-117.9439345	33.73607051	10612 Beacon Ave	6	45.72	98.4252	no_info	more than 18.29 m	30.48 to 45.72 cm	GardenGrove	NA	NA	NA	NA	NA	NA	NA	NA	NA	NA	NA	NA	NA
1909	Jacaranda	Jacaranda acutifolia	Garden Grove	California	-117.9444422	33.76280979	10612 Blake St	5	45.72	147.6378	introduced	more than 18.29 m	30.48 to 45.72 cm	GardenGrove	NA	NA	NA	NA	NA	NA	NA	NA	NA	NA	NA	NA	NA
1912	London plane	Platanus acerifolia	Garden Grove	California	-117.9474894	33.7739945	10612 Garden Grove Blvd	8	30.48	98.4252	introduced	more than 18.29 m	15.24 to 30.48 cm	GardenGrove	NA	NA	NA	NA	NA	NA	NA	NA	NA	NA	NA	NA	NA
1915	Peach	Prunus persica	Garden Grove	California	-117.9440418	33.74025117	10612 Keelson Ave	6	15.24	49.2126	introduced	more than 18.29 m	0 to 15.24 cm	GardenGrove	NA	NA	NA	NA	NA	NA	NA	NA	NA	NA	NA	NA	NA
1916	Peach	Prunus persica	Garden Grove	California	-117.9441285	33.7402487	10612 Keelson Ave	6	15.24	49.2126	introduced	more than 18.29 m	0 to 15.24 cm	GardenGrove	NA	NA	NA	NA	NA	NA	NA	NA	NA	NA	NA	NA	NA
1917	Peach	Prunus persica	Garden Grove	California	-117.9440896	33.74025009	10612 Keelson Ave	6	15.24	49.2126	introduced	more than 18.29 m	0 to 15.24 cm	GardenGrove	NA	NA	NA	NA	NA	NA	NA	NA	NA	NA	NA	NA	NA
1919	Chinese flame tree	Koelreuteria bipinnata	Garden Grove	California	-117.9440662	33.74754962	10612 Ketch Ave	6	45.72	98.4252	introduced	more than 18.29 m	30.48 to 45.72 cm	GardenGrove	NA	NA	NA	NA	NA	NA	NA	NA	NA	NA	NA	NA	NA
1923	Jacaranda	Jacaranda acutifolia	Garden Grove	California	-117.9440961	33.74827267	10612 Mast Ave	6	60.96	98.4252	introduced	more than 18.29 m	45.72 to 60.96 cm	GardenGrove	NA	NA	NA	NA	NA	NA	NA	NA	NA	NA	NA	NA	NA
1926	Canary island pine	Pinus canariensis	Garden Grove	California	-117.9480226	33.79595225	10612 Orangewood Ave	7	45.72	98.4252	introduced	more than 18.29 m	30.48 to 45.72 cm	GardenGrove	NA	NA	NA	NA	NA	NA	NA	NA	NA	NA	NA	NA	NA
1933	Jacaranda	Jacaranda acutifolia	Garden Grove	California	-117.9441701	33.74607038	10612 Stern Ave	6	45.72	147.6378	introduced	more than 18.29 m	30.48 to 45.72 cm	GardenGrove	NA	NA	NA	NA	NA	NA	NA	NA	NA	NA	NA	NA	NA
1941	Honey locust	Gleditsia triacanthos	Garden Grove	California	-117.943806	33.73390876	10621 Anchor Ave	6	30.48	98.4252	introduced	more than 18.29 m	15.24 to 30.48 cm	GardenGrove	NA	NA	NA	NA	NA	NA	NA	NA	NA	NA	NA	NA	NA
1942	Brisbane box	Lophostemon confertus	Garden Grove	California	-117.9474986	33.78643194	10621 Artcraft Ave	8	45.72	147.6378	introduced	more than 18.29 m	30.48 to 45.72 cm	GardenGrove	NA	NA	NA	NA	NA	NA	NA	NA	NA	NA	NA	NA	NA
1944	Frasers photinia	Photinia fraseri	Garden Grove	California	-117.9437407	33.73618814	10621 Beacon Ave	6	45.72	98.4252	introduced	more than 18.29 m	30.48 to 45.72 cm	GardenGrove	NA	NA	NA	NA	NA	NA	NA	NA	NA	NA	NA	NA	NA
1945	Jacaranda	Jacaranda acutifolia	Garden Grove	California	-117.9441189	33.76293888	10621 Blake St	5	30.48	98.4252	introduced	more than 18.29 m	15.24 to 30.48 cm	GardenGrove	NA	NA	NA	NA	NA	NA	NA	NA	NA	NA	NA	NA	NA
1950	Sweetshade	Hymenosporum flavum	Garden Grove	California	-117.9435119	33.74515827	10621 Bolsa Ave	6	30.48	98.4252	introduced	more than 18.29 m	15.24 to 30.48 cm	GardenGrove	NA	NA	NA	NA	NA	NA	NA	NA	NA	NA	NA	NA	NA
1955	Sweetshade	Hymenosporum flavum	Garden Grove	California	-117.9442759	33.74516201	10621 Bolsa Ave	6	30.48	98.4252	introduced	more than 18.29 m	15.24 to 30.48 cm	GardenGrove	NA	NA	NA	NA	NA	NA	NA	NA	NA	NA	NA	NA	NA
1959	Brisbane box	Lophostemon confertus	Garden Grove	California	-117.9439696	33.74375018	10621 Henderson Ave	6	45.72	147.6378	introduced	more than 18.29 m	30.48 to 45.72 cm	GardenGrove	NA	NA	NA	NA	NA	NA	NA	NA	NA	NA	NA	NA	NA
1960	Crape myrtle	Lagerstroemia indica	Garden Grove	California	-117.9439603	33.75553852	10621 Jennrich Ave	6	15.24	49.2126	introduced	more than 18.29 m	0 to 15.24 cm	GardenGrove	NA	NA	NA	NA	NA	NA	NA	NA	NA	NA	NA	NA	NA
1961	Crape myrtle	Lagerstroemia indica	Garden Grove	California	-117.9438914	33.7555493	10621 Jennrich Ave	6	15.24	49.2126	introduced	more than 18.29 m	0 to 15.24 cm	GardenGrove	NA	NA	NA	NA	NA	NA	NA	NA	NA	NA	NA	NA	NA
1963	Canary island pine	Pinus canariensis	Garden Grove	California	-117.9434989	33.73700848	10621 Kedge Ave	6	76.2	328.084	introduced	more than 18.29 m	60.96 to 76.2 cm	GardenGrove	NA	NA	NA	NA	NA	NA	NA	NA	NA	NA	NA	NA	NA
1964	Evergreen pear	Pyrus kawakamii	Garden Grove	California	-117.9438266	33.73688854	10621 Kedge Ave	6	45.72	147.6378	no_info	more than 18.29 m	30.48 to 45.72 cm	GardenGrove	NA	NA	NA	NA	NA	NA	NA	NA	NA	NA	NA	NA	NA
1965	Evergreen pear	Pyrus kawakamii	Garden Grove	California	-117.9442025	33.75883869	10621 Keel Ave	6	30.48	49.2126	no_info	more than 18.29 m	15.24 to 30.48 cm	GardenGrove	NA	NA	NA	NA	NA	NA	NA	NA	NA	NA	NA	NA	NA
1966	Mexican fan palm	Washingtonia robusta	Garden Grove	California	-117.9439639	33.75863504	10621 Keel Ave	6	60.96	328.084	introduced	more than 18.29 m	45.72 to 60.96 cm	GardenGrove	NA	NA	NA	NA	NA	NA	NA	NA	NA	NA	NA	NA	NA
1967	Carrotwood	Cupaniopsis anacardioides	Garden Grove	California	-117.9440421	33.75863625	10621 Keel Ave	6	45.72	98.4252	introduced	more than 18.29 m	30.48 to 45.72 cm	GardenGrove	NA	NA	NA	NA	NA	NA	NA	NA	NA	NA	NA	NA	NA
1968	Carrotwood	Cupaniopsis anacardioides	Garden Grove	California	-117.9441012	33.75864382	10621 Keel Ave	6	45.72	98.4252	introduced	more than 18.29 m	30.48 to 45.72 cm	GardenGrove	NA	NA	NA	NA	NA	NA	NA	NA	NA	NA	NA	NA	NA
1970	Arizona ash	Fraxinus velutina	Garden Grove	California	-117.9438987	33.74768363	10621 Ketch Ave	6	45.72	147.6378	naturally_occurring	more than 18.29 m	30.48 to 45.72 cm	GardenGrove	NA	NA	NA	NA	NA	NA	NA	NA	NA	NA	NA	NA	NA
1971	Crape myrtle	Lagerstroemia indica	Garden Grove	California	-117.9477482	33.79445208	10621 La Dona Dr	7	30.48	98.4252	introduced	more than 18.29 m	15.24 to 30.48 cm	GardenGrove	NA	NA	NA	NA	NA	NA	NA	NA	NA	NA	NA	NA	NA
1974	Yew pine	Podocarpus macrophyllus	Garden Grove	California	-117.9439696	33.77072375	10621 Paloma Ave	9	30.48	98.4252	introduced	more than 18.29 m	15.24 to 30.48 cm	GardenGrove	NA	NA	NA	NA	NA	NA	NA	NA	NA	NA	NA	NA	NA
1978	Mexican fan palm	Washingtonia robusta	Garden Grove	California	-117.9440045	33.74693376	10621 Schooner Ave	6	45.72	328.084	introduced	more than 18.29 m	30.48 to 45.72 cm	GardenGrove	NA	NA	NA	NA	NA	NA	NA	NA	NA	NA	NA	NA	NA
1979	Ornamental pear	Pyrus calleryana	Garden Grove	California	-117.9438237	33.7354908	10621 Sennit Ave	6	45.72	98.4252	introduced	more than 18.29 m	30.48 to 45.72 cm	GardenGrove	NA	NA	NA	NA	NA	NA	NA	NA	NA	NA	NA	NA	NA
1981	Jacaranda	Jacaranda acutifolia	Garden Grove	California	-117.9440916	33.76453106	10621 Teal Dr	5	60.96	147.6378	introduced	more than 18.29 m	45.72 to 60.96 cm	GardenGrove	NA	NA	NA	NA	NA	NA	NA	NA	NA	NA	NA	NA	NA
1988	Carrotwood	Cupaniopsis anacardioides	Garden Grove	California	-117.9475602	33.78539682	10622 Allen Dr	8	30.48	98.4252	introduced	more than 18.29 m	15.24 to 30.48 cm	GardenGrove	NA	NA	NA	NA	NA	NA	NA	NA	NA	NA	NA	NA	NA
1989	Evergreen pear	Pyrus kawakamii	Garden Grove	California	-117.9437872	33.73379228	10622 Anchor Ave	6	30.48	98.4252	no_info	more than 18.29 m	15.24 to 30.48 cm	GardenGrove	NA	NA	NA	NA	NA	NA	NA	NA	NA	NA	NA	NA	NA
1992	Evergreen pear	Pyrus kawakamii	Garden Grove	California	-117.9437146	33.73606639	10622 Beacon Ave	6	45.72	98.4252	no_info	more than 18.29 m	30.48 to 45.72 cm	GardenGrove	NA	NA	NA	NA	NA	NA	NA	NA	NA	NA	NA	NA	NA
1993	Jacaranda	Jacaranda acutifolia	Garden Grove	California	-117.9441704	33.76280554	10622 Blake St	5	45.72	147.6378	introduced	more than 18.29 m	30.48 to 45.72 cm	GardenGrove	NA	NA	NA	NA	NA	NA	NA	NA	NA	NA	NA	NA	NA
1994	Jacaranda	Jacaranda acutifolia	Garden Grove	California	-117.9478419	33.79509883	10622 Geraldine Rd	7	60.96	147.6378	introduced	more than 18.29 m	45.72 to 60.96 cm	GardenGrove	NA	NA	NA	NA	NA	NA	NA	NA	NA	NA	NA	NA	NA
1995	Canary island pine	Pinus canariensis	Garden Grove	California	-117.9440705	33.74351633	10622 Henderson Ave	6	76.2	328.084	introduced	more than 18.29 m	60.96 to 76.2 cm	GardenGrove	NA	NA	NA	NA	NA	NA	NA	NA	NA	NA	NA	NA	NA
1997	Canary island pine	Pinus canariensis	Garden Grove	California	-117.9440441	33.74340018	10622 Henderson Ave	6	76.2	328.084	introduced	more than 18.29 m	60.96 to 76.2 cm	GardenGrove	NA	NA	NA	NA	NA	NA	NA	NA	NA	NA	NA	NA	NA
1998	Evergreen pear	Pyrus kawakamii	Garden Grove	California	-117.9437422	33.73676	10622 Kedge Ave	6	45.72	147.6378	no_info	more than 18.29 m	30.48 to 45.72 cm	GardenGrove	NA	NA	NA	NA	NA	NA	NA	NA	NA	NA	NA	NA	NA
2003	Southern magnolia	Magnolia grandiflora	Garden Grove	California	-117.9437489	33.75313468	10622 Kern Ave	6	30.48	98.4252	introduced	more than 18.29 m	15.24 to 30.48 cm	GardenGrove	NA	NA	NA	NA	NA	NA	NA	NA	NA	NA	NA	NA	NA
2007	Chinese flame tree	Koelreuteria bipinnata	Garden Grove	California	-117.9438432	33.74167161	10622 Melric Ave	6	45.72	147.6378	introduced	more than 18.29 m	30.48 to 45.72 cm	GardenGrove	NA	NA	NA	NA	NA	NA	NA	NA	NA	NA	NA	NA	NA
2009	Yew pine	Podocarpus macrophyllus	Garden Grove	California	-117.9439819	33.77059816	10622 Paloma Ave	9	45.72	98.4252	introduced	more than 18.29 m	30.48 to 45.72 cm	GardenGrove	NA	NA	NA	NA	NA	NA	NA	NA	NA	NA	NA	NA	NA
2011	Crape myrtle	Lagerstroemia indica	Garden Grove	California	-117.9441004	33.76071764	10622 Ranney Ave	5	30.48	98.4252	introduced	more than 18.29 m	15.24 to 30.48 cm	GardenGrove	NA	NA	NA	NA	NA	NA	NA	NA	NA	NA	NA	NA	NA
2015	California fan palm	Washingtonia filifera	Garden Grove	California	-117.9439179	33.74606908	10622 Stern Ave	6	127	147.6378	naturally_occurring	more than 18.29 m	more than 76.2 cm	GardenGrove	NA	NA	NA	NA	NA	NA	NA	NA	NA	NA	NA	NA	NA
2017	Chinese flame tree	Koelreuteria bipinnata	Garden Grove	California	-117.9480578	33.8020262	10622 Tibbs Cir	7	45.72	98.4252	introduced	more than 18.29 m	30.48 to 45.72 cm	GardenGrove	NA	NA	NA	NA	NA	NA	NA	NA	NA	NA	NA	NA	NA
2018	Chinese flame tree	Koelreuteria bipinnata	Garden Grove	California	-117.947752	33.80202833	10622 Tibbs Cir	7	45.72	98.4252	introduced	more than 18.29 m	30.48 to 45.72 cm	GardenGrove	NA	NA	NA	NA	NA	NA	NA	NA	NA	NA	NA	NA	NA
2023	Carrotwood	Cupaniopsis anacardioides	Garden Grove	California	-117.9474237	33.78850938	10630 Chapman Ave	7	45.72	98.4252	introduced	more than 18.29 m	30.48 to 45.72 cm	GardenGrove	NA	NA	NA	NA	NA	NA	NA	NA	NA	NA	NA	NA	NA
2024	Carrotwood	Cupaniopsis anacardioides	Garden Grove	California	-117.9472181	33.78851444	10630 Chapman Ave	7	45.72	98.4252	introduced	more than 18.29 m	30.48 to 45.72 cm	GardenGrove	NA	NA	NA	NA	NA	NA	NA	NA	NA	NA	NA	NA	NA
2026	Carrotwood	Cupaniopsis anacardioides	Garden Grove	California	-117.9475396	33.78850947	10630 Chapman Ave	7	45.72	98.4252	introduced	more than 18.29 m	30.48 to 45.72 cm	GardenGrove	NA	NA	NA	NA	NA	NA	NA	NA	NA	NA	NA	NA	NA
2033	Canary island pine	Pinus canariensis	Garden Grove	California	-117.9434173	33.73637048	10631 Beacon Ave	6	76.2	328.084	introduced	more than 18.29 m	60.96 to 76.2 cm	GardenGrove	NA	NA	NA	NA	NA	NA	NA	NA	NA	NA	NA	NA	NA
2034	Evergreen pear	Pyrus kawakamii	Garden Grove	California	-117.9435452	33.7361634	10631 Beacon Ave	6	45.72	98.4252	no_info	more than 18.29 m	30.48 to 45.72 cm	GardenGrove	NA	NA	NA	NA	NA	NA	NA	NA	NA	NA	NA	NA	NA
2036	Jacaranda	Jacaranda acutifolia	Garden Grove	California	-117.947632	33.79523857	10631 Geraldine Rd	7	60.96	147.6378	introduced	more than 18.29 m	45.72 to 60.96 cm	GardenGrove	NA	NA	NA	NA	NA	NA	NA	NA	NA	NA	NA	NA	NA
2037	Brisbane box	Lophostemon confertus	Garden Grove	California	-117.9436765	33.74375277	10631 Henderson Ave	6	45.72	147.6378	introduced	more than 18.29 m	30.48 to 45.72 cm	GardenGrove	NA	NA	NA	NA	NA	NA	NA	NA	NA	NA	NA	NA	NA
2038	Crape myrtle	Lagerstroemia indica	Garden Grove	California	-117.9438242	33.75554675	10631 Jennrich Ave	6	15.24	49.2126	introduced	more than 18.29 m	0 to 15.24 cm	GardenGrove	NA	NA	NA	NA	NA	NA	NA	NA	NA	NA	NA	NA	NA
2039	Crape myrtle	Lagerstroemia indica	Garden Grove	California	-117.9437579	33.75554019	10631 Jennrich Ave	6	15.24	49.2126	introduced	more than 18.29 m	0 to 15.24 cm	GardenGrove	NA	NA	NA	NA	NA	NA	NA	NA	NA	NA	NA	NA	NA
2040	Mexican fan palm	Washingtonia robusta	Garden Grove	California	-117.9438483	33.75863645	10631 Keel Ave	6	60.96	328.084	introduced	more than 18.29 m	45.72 to 60.96 cm	GardenGrove	NA	NA	NA	NA	NA	NA	NA	NA	NA	NA	NA	NA	NA
2041	Mexican fan palm	Washingtonia robusta	Garden Grove	California	-117.943772	33.75863659	10631 Keel Ave	6	60.96	328.084	introduced	more than 18.29 m	45.72 to 60.96 cm	GardenGrove	NA	NA	NA	NA	NA	NA	NA	NA	NA	NA	NA	NA	NA
2042	Mexican fan palm	Washingtonia robusta	Garden Grove	California	-117.9439375	33.7586355	10631 Keel Ave	6	60.96	196.8504	introduced	more than 18.29 m	45.72 to 60.96 cm	GardenGrove	NA	NA	NA	NA	NA	NA	NA	NA	NA	NA	NA	NA	NA
2043	Arizona ash	Fraxinus velutina	Garden Grove	California	-117.9436824	33.74769375	10631 Ketch Ave	6	45.72	147.6378	naturally_occurring	more than 18.29 m	30.48 to 45.72 cm	GardenGrove	NA	NA	NA	NA	NA	NA	NA	NA	NA	NA	NA	NA	NA
2044	Jacaranda	Jacaranda acutifolia	Garden Grove	California	-117.9438443	33.76166662	10631 Linnell Ave	5	45.72	147.6378	introduced	more than 18.29 m	30.48 to 45.72 cm	GardenGrove	NA	NA	NA	NA	NA	NA	NA	NA	NA	NA	NA	NA	NA
2047	Mexican fan palm	Washingtonia robusta	Garden Grove	California	-117.9438939	33.74839116	10631 Mast Ave	6	45.72	196.8504	introduced	more than 18.29 m	30.48 to 45.72 cm	GardenGrove	NA	NA	NA	NA	NA	NA	NA	NA	NA	NA	NA	NA	NA
2048	Yew pine	Podocarpus macrophyllus	Garden Grove	California	-117.9437697	33.77072988	10631 Paloma Ave	9	45.72	98.4252	introduced	more than 18.29 m	30.48 to 45.72 cm	GardenGrove	NA	NA	NA	NA	NA	NA	NA	NA	NA	NA	NA	NA	NA
2049	Carrotwood	Cupaniopsis anacardioides	Garden Grove	California	-117.947588	33.79825108	10631 Parliament Ave	7	60.96	147.6378	introduced	more than 18.29 m	45.72 to 60.96 cm	GardenGrove	NA	NA	NA	NA	NA	NA	NA	NA	NA	NA	NA	NA	NA
2052	Jacaranda	Jacaranda acutifolia	Garden Grove	California	-117.9475878	33.79734375	10631 Perrin Dr	7	45.72	147.6378	introduced	more than 18.29 m	30.48 to 45.72 cm	GardenGrove	NA	NA	NA	NA	NA	NA	NA	NA	NA	NA	NA	NA	NA
2056	Jacaranda	Jacaranda acutifolia	Garden Grove	California	-117.943649	33.74621001	10631 Stern Ave	6	30.48	98.4252	introduced	more than 18.29 m	15.24 to 30.48 cm	GardenGrove	NA	NA	NA	NA	NA	NA	NA	NA	NA	NA	NA	NA	NA
2062	Carrotwood	Cupaniopsis anacardioides	Garden Grove	California	-117.947303	33.78539719	10632 Allen Dr	8	45.72	98.4252	introduced	more than 18.29 m	30.48 to 45.72 cm	GardenGrove	NA	NA	NA	NA	NA	NA	NA	NA	NA	NA	NA	NA	NA
2063	Brisbane box	Lophostemon confertus	Garden Grove	California	-117.94744	33.78631709	10632 Artcraft Ave	8	45.72	147.6378	introduced	more than 18.29 m	30.48 to 45.72 cm	GardenGrove	NA	NA	NA	NA	NA	NA	NA	NA	NA	NA	NA	NA	NA
2066	Crape myrtle	Lagerstroemia indica	Garden Grove	California	-117.9437758	33.762606	10632 Blake St	5	30.48	98.4252	introduced	more than 18.29 m	15.24 to 30.48 cm	GardenGrove	NA	NA	NA	NA	NA	NA	NA	NA	NA	NA	NA	NA	NA
2068	Jacaranda	Jacaranda acutifolia	Garden Grove	California	-117.9439335	33.762809	10632 Blake St	5	45.72	147.6378	introduced	more than 18.29 m	30.48 to 45.72 cm	GardenGrove	NA	NA	NA	NA	NA	NA	NA	NA	NA	NA	NA	NA	NA
2069	Crape myrtle	Lagerstroemia indica	Garden Grove	California	-117.9473731	33.78058266	10632 Claussen St	8	30.48	49.2126	introduced	more than 18.29 m	15.24 to 30.48 cm	GardenGrove	NA	NA	NA	NA	NA	NA	NA	NA	NA	NA	NA	NA	NA
2072	Brisbane box	Lophostemon confertus	Garden Grove	California	-117.9437412	33.74364819	10632 Henderson Ave	6	45.72	147.6378	introduced	more than 18.29 m	30.48 to 45.72 cm	GardenGrove	NA	NA	NA	NA	NA	NA	NA	NA	NA	NA	NA	NA	NA
2073	Canary island pine	Pinus canariensis	Garden Grove	California	-117.9434231	33.73660148	10632 Kedge Ave	6	76.2	328.084	introduced	more than 18.29 m	60.96 to 76.2 cm	GardenGrove	NA	NA	NA	NA	NA	NA	NA	NA	NA	NA	NA	NA	NA
2074	American sweetgum	Liquidambar styraciflua	Garden Grove	California	-117.9438838	33.75850959	10632 Keel Ave	6	60.96	147.6378	introduced	more than 18.29 m	45.72 to 60.96 cm	GardenGrove	NA	NA	NA	NA	NA	NA	NA	NA	NA	NA	NA	NA	NA
2076	Jacaranda	Jacaranda acutifolia	Garden Grove	California	-117.9475738	33.79435138	10632 La Dona Dr	7	60.96	147.6378	introduced	more than 18.29 m	45.72 to 60.96 cm	GardenGrove	NA	NA	NA	NA	NA	NA	NA	NA	NA	NA	NA	NA	NA
2077	Jacaranda	Jacaranda acutifolia	Garden Grove	California	-117.9438976	33.76155447	10632 Linnell Ave	5	60.96	147.6378	introduced	more than 18.29 m	45.72 to 60.96 cm	GardenGrove	NA	NA	NA	NA	NA	NA	NA	NA	NA	NA	NA	NA	NA
2078	Jacaranda	Jacaranda acutifolia	Garden Grove	California	-117.9437912	33.74827468	10632 Mast Ave	6	45.72	98.4252	introduced	more than 18.29 m	30.48 to 45.72 cm	GardenGrove	NA	NA	NA	NA	NA	NA	NA	NA	NA	NA	NA	NA	NA
2079	Chinese flame tree	Koelreuteria bipinnata	Garden Grove	California	-117.9436251	33.74167724	10632 Melric Ave	6	45.72	147.6378	introduced	more than 18.29 m	30.48 to 45.72 cm	GardenGrove	NA	NA	NA	NA	NA	NA	NA	NA	NA	NA	NA	NA	NA
2080	American sweetgum	Liquidambar styraciflua	Garden Grove	California	-117.9438421	33.75636552	10632 Morningside Dr	6	60.96	196.8504	introduced	more than 18.29 m	45.72 to 60.96 cm	GardenGrove	NA	NA	NA	NA	NA	NA	NA	NA	NA	NA	NA	NA	NA
2081	Yew pine	Podocarpus macrophyllus	Garden Grove	California	-117.9437835	33.77059794	10632 Paloma Ave	9	45.72	98.4252	introduced	more than 18.29 m	30.48 to 45.72 cm	GardenGrove	NA	NA	NA	NA	NA	NA	NA	NA	NA	NA	NA	NA	NA
2082	Crape myrtle	Lagerstroemia indica	Garden Grove	California	-117.9475539	33.79815703	10632 Parliament Ave	7	30.48	98.4252	introduced	more than 18.29 m	15.24 to 30.48 cm	GardenGrove	NA	NA	NA	NA	NA	NA	NA	NA	NA	NA	NA	NA	NA
2083	Crape myrtle	Lagerstroemia indica	Garden Grove	California	-117.9438096	33.76071182	10632 Ranney Ave	5	30.48	98.4252	introduced	more than 18.29 m	15.24 to 30.48 cm	GardenGrove	NA	NA	NA	NA	NA	NA	NA	NA	NA	NA	NA	NA	NA
2084	Crape myrtle	Lagerstroemia indica	Garden Grove	California	-117.9436717	33.76055952	10632 Ranney Ave	5	30.48	98.4252	introduced	more than 18.29 m	15.24 to 30.48 cm	GardenGrove	NA	NA	NA	NA	NA	NA	NA	NA	NA	NA	NA	NA	NA
2085	Mexican fan palm	Washingtonia robusta	Garden Grove	California	-117.9434421	33.73530297	10632 Sennit Ave	6	45.72	328.084	introduced	more than 18.29 m	30.48 to 45.72 cm	GardenGrove	NA	NA	NA	NA	NA	NA	NA	NA	NA	NA	NA	NA	NA
2086	Mexican fan palm	Washingtonia robusta	Garden Grove	California	-117.9435059	33.73531485	10632 Sennit Ave	6	45.72	196.8504	introduced	more than 18.29 m	30.48 to 45.72 cm	GardenGrove	NA	NA	NA	NA	NA	NA	NA	NA	NA	NA	NA	NA	NA
2088	Jacaranda	Jacaranda acutifolia	Garden Grove	California	-117.943916	33.76438798	10632 Teal Dr	5	60.96	147.6378	introduced	more than 18.29 m	45.72 to 60.96 cm	GardenGrove	NA	NA	NA	NA	NA	NA	NA	NA	NA	NA	NA	NA	NA
2090	Crape myrtle	Lagerstroemia indica	Garden Grove	California	-117.9471508	33.78552641	10641 Allen Dr	8	45.72	98.4252	introduced	more than 18.29 m	30.48 to 45.72 cm	GardenGrove	NA	NA	NA	NA	NA	NA	NA	NA	NA	NA	NA	NA	NA
2091	Peach	Prunus persica	Garden Grove	California	-117.943271	33.73391779	10641 Anchor Ave	6	15.24	49.2126	introduced	more than 18.29 m	0 to 15.24 cm	GardenGrove	NA	NA	NA	NA	NA	NA	NA	NA	NA	NA	NA	NA	NA
2094	Peach	Prunus persica	Garden Grove	California	-117.9435901	33.76293633	10641 Blake St	5	15.24	49.2126	introduced	more than 18.29 m	0 to 15.24 cm	GardenGrove	NA	NA	NA	NA	NA	NA	NA	NA	NA	NA	NA	NA	NA
2095	Carob	Ceratonia siliqua	Garden Grove	California	-117.9435688	33.76292565	10641 Blake St	5	30.48	98.4252	introduced	more than 18.29 m	15.24 to 30.48 cm	GardenGrove	NA	NA	NA	NA	NA	NA	NA	NA	NA	NA	NA	NA	NA
2096	Jacaranda	Jacaranda acutifolia	Garden Grove	California	-117.9436454	33.7629387	10641 Blake St	5	60.96	147.6378	introduced	more than 18.29 m	45.72 to 60.96 cm	GardenGrove	NA	NA	NA	NA	NA	NA	NA	NA	NA	NA	NA	NA	NA
2098	London plane	Platanus acerifolia	Garden Grove	California	-117.9469967	33.77423612	10641 Garden Grove Blvd	8	30.48	98.4252	introduced	more than 18.29 m	15.24 to 30.48 cm	GardenGrove	NA	NA	NA	NA	NA	NA	NA	NA	NA	NA	NA	NA	NA
2099	Brisbane box	Lophostemon confertus	Garden Grove	California	-117.9435271	33.74374983	10641 Henderson Ave	6	45.72	147.6378	introduced	more than 18.29 m	30.48 to 45.72 cm	GardenGrove	NA	NA	NA	NA	NA	NA	NA	NA	NA	NA	NA	NA	NA
2103	Crape myrtle	Lagerstroemia indica	Garden Grove	California	-117.9473976	33.79444338	10641 La Dona Dr	7	30.48	49.2126	introduced	more than 18.29 m	15.24 to 30.48 cm	GardenGrove	NA	NA	NA	NA	NA	NA	NA	NA	NA	NA	NA	NA	NA
2114	Peach	Prunus persica	Garden Grove	California	-117.943362	33.73378084	10642 Anchor Ave	6	30.48	49.2126	introduced	more than 18.29 m	15.24 to 30.48 cm	GardenGrove	NA	NA	NA	NA	NA	NA	NA	NA	NA	NA	NA	NA	NA
2115	Peach	Prunus persica	Garden Grove	California	-117.9433984	33.73378398	10642 Anchor Ave	6	30.48	49.2126	introduced	more than 18.29 m	15.24 to 30.48 cm	GardenGrove	NA	NA	NA	NA	NA	NA	NA	NA	NA	NA	NA	NA	NA
2116	Brisbane box	Lophostemon confertus	Garden Grove	California	-117.9472232	33.78631534	10642 Artcraft Ave	8	45.72	147.6378	introduced	more than 18.29 m	30.48 to 45.72 cm	GardenGrove	NA	NA	NA	NA	NA	NA	NA	NA	NA	NA	NA	NA	NA
2125	Sweetshade	Hymenosporum flavum	Garden Grove	California	-117.9435188	33.74486578	10642 Bolsa Ave	6	45.72	98.4252	introduced	more than 18.29 m	30.48 to 45.72 cm	GardenGrove	NA	NA	NA	NA	NA	NA	NA	NA	NA	NA	NA	NA	NA
2134	Jacaranda	Jacaranda acutifolia	Garden Grove	California	-117.9473391	33.79512491	10642 Geraldine Rd	7	60.96	147.6378	introduced	more than 18.29 m	45.72 to 60.96 cm	GardenGrove	NA	NA	NA	NA	NA	NA	NA	NA	NA	NA	NA	NA	NA
2138	Southern magnolia	Magnolia grandiflora	Garden Grove	California	-117.9435579	33.75313429	10642 Kern Ave	6	30.48	98.4252	introduced	more than 18.29 m	15.24 to 30.48 cm	GardenGrove	NA	NA	NA	NA	NA	NA	NA	NA	NA	NA	NA	NA	NA
2139	Majesty palm	Ravenea rivularis	Garden Grove	California	-117.9434355	33.74755808	10642 Ketch Ave	6	15.24	49.2126	introduced	more than 18.29 m	0 to 15.24 cm	GardenGrove	NA	NA	NA	NA	NA	NA	NA	NA	NA	NA	NA	NA	NA
2140	Majesty palm	Ravenea rivularis	Garden Grove	California	-117.9435162	33.74755517	10642 Ketch Ave	6	15.24	49.2126	introduced	more than 18.29 m	0 to 15.24 cm	GardenGrove	NA	NA	NA	NA	NA	NA	NA	NA	NA	NA	NA	NA	NA
2141	Majesty palm	Ravenea rivularis	Garden Grove	California	-117.9436174	33.74755749	10642 Ketch Ave	6	15.24	49.2126	introduced	more than 18.29 m	0 to 15.24 cm	GardenGrove	NA	NA	NA	NA	NA	NA	NA	NA	NA	NA	NA	NA	NA
2142	Brisbane box	Lophostemon confertus	Garden Grove	California	-117.9436446	33.76156146	10642 Linnell Ave	5	30.48	98.4252	introduced	more than 18.29 m	15.24 to 30.48 cm	GardenGrove	NA	NA	NA	NA	NA	NA	NA	NA	NA	NA	NA	NA	NA
2143	Canary island pine	Pinus canariensis	Garden Grove	California	-117.9456415	33.76511941	10642 Mallard Dr	5	76.2	196.8504	introduced	more than 18.29 m	60.96 to 76.2 cm	GardenGrove	NA	NA	NA	NA	NA	NA	NA	NA	NA	NA	NA	NA	NA
2144	Crape myrtle	Lagerstroemia indica	Garden Grove	California	-117.9437017	33.76521493	10642 Mallard Dr	5	15.24	49.2126	introduced	more than 18.29 m	0 to 15.24 cm	GardenGrove	NA	NA	NA	NA	NA	NA	NA	NA	NA	NA	NA	NA	NA
2145	Canary island pine	Pinus canariensis	Garden Grove	California	-117.9456239	33.76490257	10642 Mallard Dr	5	76.2	196.8504	introduced	more than 18.29 m	60.96 to 76.2 cm	GardenGrove	NA	NA	NA	NA	NA	NA	NA	NA	NA	NA	NA	NA	NA
2147	Jacaranda	Jacaranda acutifolia	Garden Grove	California	-117.9435944	33.74827495	10642 Mast Ave	6	30.48	98.4252	introduced	more than 18.29 m	15.24 to 30.48 cm	GardenGrove	NA	NA	NA	NA	NA	NA	NA	NA	NA	NA	NA	NA	NA
2152	Jacaranda	Jacaranda acutifolia	Garden Grove	California	-117.9434723	33.74607257	10642 Stern Ave	6	60.96	147.6378	introduced	more than 18.29 m	45.72 to 60.96 cm	GardenGrove	NA	NA	NA	NA	NA	NA	NA	NA	NA	NA	NA	NA	NA
2160	Jacaranda	Jacaranda acutifolia	Garden Grove	California	-117.947298	33.80137301	10651 Alderson Ave	7	60.96	147.6378	introduced	more than 18.29 m	45.72 to 60.96 cm	GardenGrove	NA	NA	NA	NA	NA	NA	NA	NA	NA	NA	NA	NA	NA
2161	Crape myrtle	Lagerstroemia indica	Garden Grove	California	-117.9470007	33.78551672	10651 Allen Dr	8	45.72	98.4252	introduced	more than 18.29 m	30.48 to 45.72 cm	GardenGrove	NA	NA	NA	NA	NA	NA	NA	NA	NA	NA	NA	NA	NA
2166	Italian stone pine	Pinus pinea	Garden Grove	California	-117.9432209	33.73468488	10651 Ballast Ave	6	60.96	98.4252	introduced	more than 18.29 m	45.72 to 60.96 cm	GardenGrove	NA	NA	NA	NA	NA	NA	NA	NA	NA	NA	NA	NA	NA
2167	Jacaranda	Jacaranda acutifolia	Garden Grove	California	-117.9434478	33.7629384	10651 Blake St	5	45.72	147.6378	introduced	more than 18.29 m	30.48 to 45.72 cm	GardenGrove	NA	NA	NA	NA	NA	NA	NA	NA	NA	NA	NA	NA	NA
2169	Brisbane box	Lophostemon confertus	Garden Grove	California	-117.9433596	33.74375279	10651 Henderson Ave	6	45.72	147.6378	introduced	more than 18.29 m	30.48 to 45.72 cm	GardenGrove	NA	NA	NA	NA	NA	NA	NA	NA	NA	NA	NA	NA	NA
2170	California fan palm	Washingtonia filifera	Garden Grove	California	-117.9435431	33.75863269	10651 Keel Ave	6	127	98.4252	naturally_occurring	more than 18.29 m	more than 76.2 cm	GardenGrove	NA	NA	NA	NA	NA	NA	NA	NA	NA	NA	NA	NA	NA
2173	Carrotwood	Cupaniopsis anacardioides	Garden Grove	California	-117.9434921	33.76535561	10651 Mallard Dr	5	45.72	98.4252	introduced	more than 18.29 m	30.48 to 45.72 cm	GardenGrove	NA	NA	NA	NA	NA	NA	NA	NA	NA	NA	NA	NA	NA
2176	Yew pine	Podocarpus macrophyllus	Garden Grove	California	-117.9435224	33.7707311	10651 Paloma Ave	9	45.72	98.4252	introduced	more than 18.29 m	30.48 to 45.72 cm	GardenGrove	NA	NA	NA	NA	NA	NA	NA	NA	NA	NA	NA	NA	NA
2182	Brisbane box	Lophostemon confertus	Garden Grove	California	-117.9435677	33.75135037	10651 Rhonda Ave	6	30.48	98.4252	introduced	more than 18.29 m	15.24 to 30.48 cm	GardenGrove	NA	NA	NA	NA	NA	NA	NA	NA	NA	NA	NA	NA	NA
2183	Crape myrtle	Lagerstroemia indica	Garden Grove	California	-117.9467895	33.77782552	10651 Stanford Ave	8	30.48	98.4252	introduced	more than 18.29 m	15.24 to 30.48 cm	GardenGrove	NA	NA	NA	NA	NA	NA	NA	NA	NA	NA	NA	NA	NA
2188	Crape myrtle	Lagerstroemia indica	Garden Grove	California	-117.9468825	33.78539699	10652 Allen Dr	8	45.72	98.4252	introduced	more than 18.29 m	30.48 to 45.72 cm	GardenGrove	NA	NA	NA	NA	NA	NA	NA	NA	NA	NA	NA	NA	NA
2189	Brisbane box	Lophostemon confertus	Garden Grove	California	-117.9470488	33.7863211	10652 Artcraft Ave	8	45.72	147.6378	introduced	more than 18.29 m	30.48 to 45.72 cm	GardenGrove	NA	NA	NA	NA	NA	NA	NA	NA	NA	NA	NA	NA	NA
2190	Jacaranda	Jacaranda acutifolia	Garden Grove	California	-117.9435207	33.76281341	10652 Blake St	5	60.96	147.6378	introduced	more than 18.29 m	45.72 to 60.96 cm	GardenGrove	NA	NA	NA	NA	NA	NA	NA	NA	NA	NA	NA	NA	NA
2191	King palm	Archontophoenix cunninghamiana	Garden Grove	California	-117.9435551	33.76281451	10652 Blake St	5	15.24	49.2126	introduced	more than 18.29 m	0 to 15.24 cm	GardenGrove	NA	NA	NA	NA	NA	NA	NA	NA	NA	NA	NA	NA	NA
2192	King palm	Archontophoenix cunninghamiana	Garden Grove	California	-117.9435806	33.76281405	10652 Blake St	5	15.24	49.2126	introduced	more than 18.29 m	0 to 15.24 cm	GardenGrove	NA	NA	NA	NA	NA	NA	NA	NA	NA	NA	NA	NA	NA
2193	Crape myrtle	Lagerstroemia indica	Garden Grove	California	-117.9436375	33.76271563	10652 Blake St	5	30.48	98.4252	introduced	more than 18.29 m	15.24 to 30.48 cm	GardenGrove	NA	NA	NA	NA	NA	NA	NA	NA	NA	NA	NA	NA	NA
2194	Crape myrtle	Lagerstroemia indica	Garden Grove	California	-117.943638	33.7626098	10652 Blake St	5	30.48	98.4252	introduced	more than 18.29 m	15.24 to 30.48 cm	GardenGrove	NA	NA	NA	NA	NA	NA	NA	NA	NA	NA	NA	NA	NA
2195	King palm	Archontophoenix cunninghamiana	Garden Grove	California	-117.9434994	33.76281166	10652 Blake St	5	15.24	49.2126	introduced	more than 18.29 m	0 to 15.24 cm	GardenGrove	NA	NA	NA	NA	NA	NA	NA	NA	NA	NA	NA	NA	NA
2196	King palm	Archontophoenix cunninghamiana	Garden Grove	California	-117.9434691	33.76281459	10652 Blake St	5	15.24	49.2126	introduced	more than 18.29 m	0 to 15.24 cm	GardenGrove	NA	NA	NA	NA	NA	NA	NA	NA	NA	NA	NA	NA	NA
2199	Brisbane box	Lophostemon confertus	Garden Grove	California	-117.9432585	33.74363715	10652 Henderson Ave	6	45.72	147.6378	introduced	more than 18.29 m	30.48 to 45.72 cm	GardenGrove	NA	NA	NA	NA	NA	NA	NA	NA	NA	NA	NA	NA	NA
2201	Southern magnolia	Magnolia grandiflora	Garden Grove	California	-117.9434021	33.7531457	10652 Kern Ave	6	30.48	98.4252	introduced	more than 18.29 m	15.24 to 30.48 cm	GardenGrove	NA	NA	NA	NA	NA	NA	NA	NA	NA	NA	NA	NA	NA
2203	Maidenhair tree	Ginkgo biloba	Garden Grove	California	-117.9435647	33.76521653	10652 Mallard Dr	5	30.48	147.6378	introduced	more than 18.29 m	15.24 to 30.48 cm	GardenGrove	NA	NA	NA	NA	NA	NA	NA	NA	NA	NA	NA	NA	NA
2204	Jacaranda	Jacaranda acutifolia	Garden Grove	California	-117.9433919	33.74827752	10652 Mast Ave	6	45.72	98.4252	introduced	more than 18.29 m	30.48 to 45.72 cm	GardenGrove	NA	NA	NA	NA	NA	NA	NA	NA	NA	NA	NA	NA	NA
2207	Mexican fan palm	Washingtonia robusta	Garden Grove	California	-117.9471181	33.80045933	10652 Overman Dr	7	60.96	328.084	introduced	more than 18.29 m	45.72 to 60.96 cm	GardenGrove	NA	NA	NA	NA	NA	NA	NA	NA	NA	NA	NA	NA	NA
2212	Crape myrtle	Lagerstroemia indica	Garden Grove	California	-117.9432637	33.75948611	10654 Westminster Ave	5	45.72	98.4252	introduced	more than 18.29 m	30.48 to 45.72 cm	GardenGrove	NA	NA	NA	NA	NA	NA	NA	NA	NA	NA	NA	NA	NA
2213	Crape myrtle	Lagerstroemia indica	Garden Grove	California	-117.9433744	33.75948198	10654 Westminster Ave	5	45.72	98.4252	introduced	more than 18.29 m	30.48 to 45.72 cm	GardenGrove	NA	NA	NA	NA	NA	NA	NA	NA	NA	NA	NA	NA	NA
2214	Crape myrtle	Lagerstroemia indica	Garden Grove	California	-117.9470358	33.77770007	10660 Stanford Ave	8	30.48	98.4252	introduced	more than 18.29 m	15.24 to 30.48 cm	GardenGrove	NA	NA	NA	NA	NA	NA	NA	NA	NA	NA	NA	NA	NA
2216	Crape myrtle	Lagerstroemia indica	Garden Grove	California	-117.9467273	33.78552787	10661 Allen Dr	8	45.72	98.4252	introduced	more than 18.29 m	30.48 to 45.72 cm	GardenGrove	NA	NA	NA	NA	NA	NA	NA	NA	NA	NA	NA	NA	NA
2218	Foxtail palm	Wodyetia bifurcata	Garden Grove	California	-117.9430672	33.73392229	10661 Anchor Ave	6	15.24	49.2126	introduced	more than 18.29 m	0 to 15.24 cm	GardenGrove	NA	NA	NA	NA	NA	NA	NA	NA	NA	NA	NA	NA	NA
2220	Italian cypress	Cupressus sempervirens	Garden Grove	California	-117.9432314	33.75050641	10661 Catalina St	6	30.48	147.6378	introduced	more than 18.29 m	15.24 to 30.48 cm	GardenGrove	NA	NA	NA	NA	NA	NA	NA	NA	NA	NA	NA	NA	NA
2221	Italian cypress	Cupressus sempervirens	Garden Grove	California	-117.9430844	33.7505085	10661 Catalina St	6	30.48	98.4252	introduced	more than 18.29 m	15.24 to 30.48 cm	GardenGrove	NA	NA	NA	NA	NA	NA	NA	NA	NA	NA	NA	NA	NA
2222	Italian cypress	Cupressus sempervirens	Garden Grove	California	-117.94321	33.75050598	10661 Catalina St	6	45.72	147.6378	introduced	more than 18.29 m	30.48 to 45.72 cm	GardenGrove	NA	NA	NA	NA	NA	NA	NA	NA	NA	NA	NA	NA	NA
2223	Carrotwood	Cupaniopsis anacardioides	Garden Grove	California	-117.9472323	33.78874035	10661 Chapman Ave	7	30.48	98.4252	introduced	more than 18.29 m	15.24 to 30.48 cm	GardenGrove	NA	NA	NA	NA	NA	NA	NA	NA	NA	NA	NA	NA	NA
2224	Carrotwood	Cupaniopsis anacardioides	Garden Grove	California	-117.9470301	33.78874438	10661 Chapman Ave	7	45.72	98.4252	introduced	more than 18.29 m	30.48 to 45.72 cm	GardenGrove	NA	NA	NA	NA	NA	NA	NA	NA	NA	NA	NA	NA	NA
2225	London plane	Platanus acerifolia	Garden Grove	California	-117.9467837	33.7742399	10661 Garden Grove Blvd	8	30.48	98.4252	introduced	more than 18.29 m	15.24 to 30.48 cm	GardenGrove	NA	NA	NA	NA	NA	NA	NA	NA	NA	NA	NA	NA	NA
2226	Brisbane box	Lophostemon confertus	Garden Grove	California	-117.9430941	33.74375065	10661 Henderson Ave	6	45.72	147.6378	introduced	more than 18.29 m	30.48 to 45.72 cm	GardenGrove	NA	NA	NA	NA	NA	NA	NA	NA	NA	NA	NA	NA	NA
2229	Canary island pine	Pinus canariensis	Garden Grove	California	-117.943366	33.73699398	10661 Kedge Ave	6	76.2	328.084	introduced	more than 18.29 m	60.96 to 76.2 cm	GardenGrove	NA	NA	NA	NA	NA	NA	NA	NA	NA	NA	NA	NA	NA
2230	California fan palm	Washingtonia filifera	Garden Grove	California	-117.9432645	33.75863692	10661 Keel Ave	6	76.2	328.084	naturally_occurring	more than 18.29 m	60.96 to 76.2 cm	GardenGrove	NA	NA	NA	NA	NA	NA	NA	NA	NA	NA	NA	NA	NA
2231	California fan palm	Washingtonia filifera	Garden Grove	California	-117.9433314	33.7586352	10661 Keel Ave	6	76.2	196.8504	naturally_occurring	more than 18.29 m	60.96 to 76.2 cm	GardenGrove	NA	NA	NA	NA	NA	NA	NA	NA	NA	NA	NA	NA	NA
2232	Crape myrtle	Lagerstroemia indica	Garden Grove	California	-117.9432909	33.7477133	10661 Ketch Ave	6	30.48	49.2126	introduced	more than 18.29 m	15.24 to 30.48 cm	GardenGrove	NA	NA	NA	NA	NA	NA	NA	NA	NA	NA	NA	NA	NA
2233	Jacaranda	Jacaranda acutifolia	Garden Grove	California	-117.9471919	33.79445214	10661 La Dona Dr	7	60.96	147.6378	introduced	more than 18.29 m	45.72 to 60.96 cm	GardenGrove	NA	NA	NA	NA	NA	NA	NA	NA	NA	NA	NA	NA	NA
2237	Crape myrtle	Lagerstroemia indica	Garden Grove	California	-117.9471216	33.79734327	10661 Perrin Dr	7	30.48	98.4252	introduced	more than 18.29 m	15.24 to 30.48 cm	GardenGrove	NA	NA	NA	NA	NA	NA	NA	NA	NA	NA	NA	NA	NA
2238	Crape myrtle	Lagerstroemia indica	Garden Grove	California	-117.9433034	33.76086142	10661 Ranney Ave	5	30.48	98.4252	introduced	more than 18.29 m	15.24 to 30.48 cm	GardenGrove	NA	NA	NA	NA	NA	NA	NA	NA	NA	NA	NA	NA	NA
2241	Jacaranda	Jacaranda acutifolia	Garden Grove	California	-117.9432692	33.74621314	10661 Stern Ave	6	30.48	98.4252	introduced	more than 18.29 m	15.24 to 30.48 cm	GardenGrove	NA	NA	NA	NA	NA	NA	NA	NA	NA	NA	NA	NA	NA
2244	Yew pine	Podocarpus macrophyllus	Garden Grove	California	-117.9471817	33.8012809	10662 Alderson Ave	7	45.72	98.4252	introduced	more than 18.29 m	30.48 to 45.72 cm	GardenGrove	NA	NA	NA	NA	NA	NA	NA	NA	NA	NA	NA	NA	NA
2250	Brisbane box	Lophostemon confertus	Garden Grove	California	-117.9431965	33.75040737	10662 Catalina St	6	45.72	98.4252	introduced	more than 18.29 m	30.48 to 45.72 cm	GardenGrove	NA	NA	NA	NA	NA	NA	NA	NA	NA	NA	NA	NA	NA
2252	Brisbane box	Lophostemon confertus	Garden Grove	California	-117.9431144	33.74363171	10662 Henderson Ave	6	45.72	147.6378	introduced	more than 18.29 m	30.48 to 45.72 cm	GardenGrove	NA	NA	NA	NA	NA	NA	NA	NA	NA	NA	NA	NA	NA
2257	Jacaranda	Jacaranda acutifolia	Garden Grove	California	-117.9472554	33.79435422	10662 La Dona Dr	7	60.96	147.6378	introduced	more than 18.29 m	45.72 to 60.96 cm	GardenGrove	NA	NA	NA	NA	NA	NA	NA	NA	NA	NA	NA	NA	NA
2258	Jacaranda	Jacaranda acutifolia	Garden Grove	California	-117.9471318	33.79435316	10662 La Dona Dr	7	60.96	147.6378	introduced	more than 18.29 m	45.72 to 60.96 cm	GardenGrove	NA	NA	NA	NA	NA	NA	NA	NA	NA	NA	NA	NA	NA
2259	Jacaranda	Jacaranda acutifolia	Garden Grove	California	-117.9432882	33.76156318	10662 Linnell Ave	5	60.96	147.6378	introduced	more than 18.29 m	45.72 to 60.96 cm	GardenGrove	NA	NA	NA	NA	NA	NA	NA	NA	NA	NA	NA	NA	NA
2261	Chinese flame tree	Koelreuteria bipinnata	Garden Grove	California	-117.9430678	33.74167453	10662 Melric Ave	6	45.72	147.6378	introduced	more than 18.29 m	30.48 to 45.72 cm	GardenGrove	NA	NA	NA	NA	NA	NA	NA	NA	NA	NA	NA	NA	NA
2265	Jacaranda	Jacaranda acutifolia	Garden Grove	California	-117.9431804	33.75110465	10662 Rhonda Ave	6	60.96	147.6378	introduced	more than 18.29 m	45.72 to 60.96 cm	GardenGrove	NA	NA	NA	NA	NA	NA	NA	NA	NA	NA	NA	NA	NA
2266	Jacaranda	Jacaranda acutifolia	Garden Grove	California	-117.9432493	33.74607537	10662 Stern Ave	6	45.72	98.4252	introduced	more than 18.29 m	30.48 to 45.72 cm	GardenGrove	NA	NA	NA	NA	NA	NA	NA	NA	NA	NA	NA	NA	NA
2269	Crape myrtle	Lagerstroemia indica	Garden Grove	California	-117.9429793	33.75948755	10666 Westminster Ave	5	30.48	98.4252	introduced	more than 18.29 m	15.24 to 30.48 cm	GardenGrove	NA	NA	NA	NA	NA	NA	NA	NA	NA	NA	NA	NA	NA
2270	Crape myrtle	Lagerstroemia indica	Garden Grove	California	-117.9468041	33.80137538	10671 Alderson Ave	7	30.48	49.2126	introduced	more than 18.29 m	15.24 to 30.48 cm	GardenGrove	NA	NA	NA	NA	NA	NA	NA	NA	NA	NA	NA	NA	NA
2272	Brisbane box	Lophostemon confertus	Garden Grove	California	-117.9466144	33.78662495	10671 Artcraft Ave	8	45.72	98.4252	introduced	more than 18.29 m	30.48 to 45.72 cm	GardenGrove	NA	NA	NA	NA	NA	NA	NA	NA	NA	NA	NA	NA	NA
2273	Brisbane box	Lophostemon confertus	Garden Grove	California	-117.9467985	33.78644323	10671 Artcraft Ave	8	45.72	147.6378	introduced	more than 18.29 m	30.48 to 45.72 cm	GardenGrove	NA	NA	NA	NA	NA	NA	NA	NA	NA	NA	NA	NA	NA
2276	Jacaranda	Jacaranda acutifolia	Garden Grove	California	-117.9430874	33.76292661	10671 Blake St	5	30.48	98.4252	introduced	more than 18.29 m	15.24 to 30.48 cm	GardenGrove	NA	NA	NA	NA	NA	NA	NA	NA	NA	NA	NA	NA	NA
2278	Silver maple	Acer saccharinum	Garden Grove	California	-117.9431422	33.75555884	10671 Jennrich Ave	6	45.72	147.6378	introduced	more than 18.29 m	30.48 to 45.72 cm	GardenGrove	NA	NA	NA	NA	NA	NA	NA	NA	NA	NA	NA	NA	NA
2280	Arizona ash	Fraxinus velutina	Garden Grove	California	-117.9432203	33.74773498	10671 Ketch Ave	6	30.48	98.4252	naturally_occurring	more than 18.29 m	15.24 to 30.48 cm	GardenGrove	NA	NA	NA	NA	NA	NA	NA	NA	NA	NA	NA	NA	NA
2281	Carrotwood	Cupaniopsis anacardioides	Garden Grove	California	-117.9469481	33.79444992	10671 La Dona Dr	7	15.24	49.2126	introduced	more than 18.29 m	0 to 15.24 cm	GardenGrove	NA	NA	NA	NA	NA	NA	NA	NA	NA	NA	NA	NA	NA
2282	Jacaranda	Jacaranda acutifolia	Garden Grove	California	-117.9468504	33.79446357	10671 La Dona Dr	7	60.96	147.6378	introduced	more than 18.29 m	45.72 to 60.96 cm	GardenGrove	NA	NA	NA	NA	NA	NA	NA	NA	NA	NA	NA	NA	NA
2284	Carrotwood	Cupaniopsis anacardioides	Garden Grove	California	-117.9431888	33.76535182	10671 Mallard Dr	5	45.72	98.4252	introduced	more than 18.29 m	30.48 to 45.72 cm	GardenGrove	NA	NA	NA	NA	NA	NA	NA	NA	NA	NA	NA	NA	NA
2286	Crape myrtle	Lagerstroemia indica	Garden Grove	California	-117.9430993	33.76086275	10671 Ranney Ave	5	30.48	98.4252	introduced	more than 18.29 m	15.24 to 30.48 cm	GardenGrove	NA	NA	NA	NA	NA	NA	NA	NA	NA	NA	NA	NA	NA
2289	Crape myrtle	Lagerstroemia indica	Garden Grove	California	-117.9462716	33.77782857	10671 Stanford Ave	8	30.48	98.4252	introduced	more than 18.29 m	15.24 to 30.48 cm	GardenGrove	NA	NA	NA	NA	NA	NA	NA	NA	NA	NA	NA	NA	NA
2290	Jacaranda	Jacaranda acutifolia	Garden Grove	California	-117.9430516	33.74621462	10671 Stern Ave	6	30.48	98.4252	introduced	more than 18.29 m	15.24 to 30.48 cm	GardenGrove	NA	NA	NA	NA	NA	NA	NA	NA	NA	NA	NA	NA	NA
2296	Brisbane box	Lophostemon confertus	Garden Grove	California	-117.9467642	33.78629865	10672 Artcraft Ave	8	45.72	98.4252	introduced	more than 18.29 m	30.48 to 45.72 cm	GardenGrove	NA	NA	NA	NA	NA	NA	NA	NA	NA	NA	NA	NA	NA
2299	Jacaranda	Jacaranda acutifolia	Garden Grove	California	-117.9432701	33.76280094	10672 Blake St	5	76.2	196.8504	introduced	more than 18.29 m	60.96 to 76.2 cm	GardenGrove	NA	NA	NA	NA	NA	NA	NA	NA	NA	NA	NA	NA	NA
2300	Carrotwood	Cupaniopsis anacardioides	Garden Grove	California	-117.9469938	33.78851223	10672 Chapman Ave	7	45.72	98.4252	introduced	more than 18.29 m	30.48 to 45.72 cm	GardenGrove	NA	NA	NA	NA	NA	NA	NA	NA	NA	NA	NA	NA	NA
2301	Carrotwood	Cupaniopsis anacardioides	Garden Grove	California	-117.9468554	33.78852361	10672 Chapman Ave	7	45.72	98.4252	introduced	more than 18.29 m	30.48 to 45.72 cm	GardenGrove	NA	NA	NA	NA	NA	NA	NA	NA	NA	NA	NA	NA	NA
2302	Crape myrtle	Lagerstroemia indica	Garden Grove	California	-117.9465861	33.78057231	10672 Claussen St	8	30.48	98.4252	introduced	more than 18.29 m	15.24 to 30.48 cm	GardenGrove	NA	NA	NA	NA	NA	NA	NA	NA	NA	NA	NA	NA	NA
2303	Crape myrtle	Lagerstroemia indica	Garden Grove	California	-117.9464993	33.78057368	10672 Claussen St	8	30.48	98.4252	introduced	more than 18.29 m	15.24 to 30.48 cm	GardenGrove	NA	NA	NA	NA	NA	NA	NA	NA	NA	NA	NA	NA	NA
2304	Brazilian pepper	Schinus terebinthifolius	Garden Grove	California	-117.9429386	33.75213582	10672 Hazard Ave	6	45.72	147.6378	no_info	more than 18.29 m	30.48 to 45.72 cm	GardenGrove	NA	NA	NA	NA	NA	NA	NA	NA	NA	NA	NA	NA	NA
2306	Evergreen pear	Pyrus kawakamii	Garden Grove	California	-117.9429697	33.73667673	10672 Kedge Ave	6	45.72	147.6378	no_info	more than 18.29 m	30.48 to 45.72 cm	GardenGrove	NA	NA	NA	NA	NA	NA	NA	NA	NA	NA	NA	NA	NA
2311	Jacaranda	Jacaranda acutifolia	Garden Grove	California	-117.9431908	33.7482796	10672 Mast Ave	6	30.48	98.4252	introduced	more than 18.29 m	15.24 to 30.48 cm	GardenGrove	NA	NA	NA	NA	NA	NA	NA	NA	NA	NA	NA	NA	NA
2312	American sweetgum	Liquidambar styraciflua	Garden Grove	California	-117.9431617	33.75638227	10672 Morningside Dr	6	45.72	147.6378	introduced	more than 18.29 m	30.48 to 45.72 cm	GardenGrove	NA	NA	NA	NA	NA	NA	NA	NA	NA	NA	NA	NA	NA
2313	Brisbane box	Lophostemon confertus	Garden Grove	California	-117.946535	33.77498836	10672 Pearl St	8	30.48	98.4252	introduced	more than 18.29 m	15.24 to 30.48 cm	GardenGrove	NA	NA	NA	NA	NA	NA	NA	NA	NA	NA	NA	NA	NA
2315	Jacaranda	Jacaranda acutifolia	Garden Grove	California	-117.943063	33.74607308	10672 Stern Ave	6	45.72	98.4252	introduced	more than 18.29 m	30.48 to 45.72 cm	GardenGrove	NA	NA	NA	NA	NA	NA	NA	NA	NA	NA	NA	NA	NA
2316	Jacaranda	Jacaranda acutifolia	Garden Grove	California	-117.9431112	33.76438771	10672 Teal Dr	5	76.2	147.6378	introduced	more than 18.29 m	60.96 to 76.2 cm	GardenGrove	NA	NA	NA	NA	NA	NA	NA	NA	NA	NA	NA	NA	NA
2317	Mexican fan palm	Washingtonia robusta	Garden Grove	California	-117.9471658	33.80199637	10672 Tibbs Cir	7	45.72	328.084	introduced	more than 18.29 m	30.48 to 45.72 cm	GardenGrove	NA	NA	NA	NA	NA	NA	NA	NA	NA	NA	NA	NA	NA
2323	Peach	Prunus persica	Garden Grove	California	-117.9427393	33.73609205	10681 Beacon Ave	6	15.24	49.2126	introduced	more than 18.29 m	0 to 15.24 cm	GardenGrove	NA	NA	NA	NA	NA	NA	NA	NA	NA	NA	NA	NA	NA
2324	Jacaranda	Jacaranda acutifolia	Garden Grove	California	-117.9429388	33.76293468	10681 Blake St	5	60.96	147.6378	introduced	more than 18.29 m	45.72 to 60.96 cm	GardenGrove	NA	NA	NA	NA	NA	NA	NA	NA	NA	NA	NA	NA	NA
2327	London plane	Platanus acerifolia	Garden Grove	California	-117.9462479	33.7742465	10681 Garden Grove Blvd	8	30.48	98.4252	introduced	more than 18.29 m	15.24 to 30.48 cm	GardenGrove	NA	NA	NA	NA	NA	NA	NA	NA	NA	NA	NA	NA	NA
2328	London plane	Platanus acerifolia	Garden Grove	California	-117.9463691	33.77424378	10681 Garden Grove Blvd	8	30.48	98.4252	introduced	more than 18.29 m	15.24 to 30.48 cm	GardenGrove	NA	NA	NA	NA	NA	NA	NA	NA	NA	NA	NA	NA	NA
2330	Brisbane box	Lophostemon confertus	Garden Grove	California	-117.9428888	33.74374912	10681 Henderson Ave	6	45.72	147.6378	introduced	more than 18.29 m	30.48 to 45.72 cm	GardenGrove	NA	NA	NA	NA	NA	NA	NA	NA	NA	NA	NA	NA	NA
2333	American sweetgum	Liquidambar styraciflua	Garden Grove	California	-117.9431063	33.75864339	10681 Keel Ave	6	45.72	98.4252	introduced	more than 18.29 m	30.48 to 45.72 cm	GardenGrove	NA	NA	NA	NA	NA	NA	NA	NA	NA	NA	NA	NA	NA
2334	Arizona ash	Fraxinus velutina	Garden Grove	California	-117.9430992	33.74770049	10681 Ketch Ave	6	30.48	147.6378	naturally_occurring	more than 18.29 m	15.24 to 30.48 cm	GardenGrove	NA	NA	NA	NA	NA	NA	NA	NA	NA	NA	NA	NA	NA
2336	Jacaranda	Jacaranda acutifolia	Garden Grove	California	-117.9429015	33.74839979	10681 Mast Ave	6	30.48	98.4252	introduced	more than 18.29 m	15.24 to 30.48 cm	GardenGrove	NA	NA	NA	NA	NA	NA	NA	NA	NA	NA	NA	NA	NA
2337	Chinese flame tree	Koelreuteria bipinnata	Garden Grove	California	-117.9428494	33.7418168	10681 Melric Ave	6	45.72	147.6378	introduced	more than 18.29 m	30.48 to 45.72 cm	GardenGrove	NA	NA	NA	NA	NA	NA	NA	NA	NA	NA	NA	NA	NA
2343	Carolina laurel cherry	Prunus caroliniana	Garden Grove	California	-117.9430804	33.74695554	10681 Schooner Ave	6	30.48	98.4252	introduced	more than 18.29 m	15.24 to 30.48 cm	GardenGrove	NA	NA	NA	NA	NA	NA	NA	NA	NA	NA	NA	NA	NA
2346	Jacaranda	Jacaranda acutifolia	Garden Grove	California	-117.9428303	33.74621345	10681 Stern Ave	6	30.48	98.4252	introduced	more than 18.29 m	15.24 to 30.48 cm	GardenGrove	NA	NA	NA	NA	NA	NA	NA	NA	NA	NA	NA	NA	NA
2349	Brisbane box	Lophostemon confertus	Garden Grove	California	-117.9428951	33.74966303	10682 Amber Cir	6	30.48	98.4252	introduced	more than 18.29 m	15.24 to 30.48 cm	GardenGrove	NA	NA	NA	NA	NA	NA	NA	NA	NA	NA	NA	NA	NA
2354	Crape myrtle	Lagerstroemia indica	Garden Grove	California	-117.9428623	33.76271694	10682 Blake St	5	30.48	98.4252	introduced	more than 18.29 m	15.24 to 30.48 cm	GardenGrove	NA	NA	NA	NA	NA	NA	NA	NA	NA	NA	NA	NA	NA
2355	Jacaranda	Jacaranda acutifolia	Garden Grove	California	-117.9429926	33.76282507	10682 Blake St	5	45.72	98.4252	introduced	more than 18.29 m	30.48 to 45.72 cm	GardenGrove	NA	NA	NA	NA	NA	NA	NA	NA	NA	NA	NA	NA	NA
2356	Crape myrtle	Lagerstroemia indica	Garden Grove	California	-117.9428463	33.76262065	10682 Blake St	5	30.48	98.4252	introduced	more than 18.29 m	15.24 to 30.48 cm	GardenGrove	NA	NA	NA	NA	NA	NA	NA	NA	NA	NA	NA	NA	NA
2357	Weeping fig	Ficus benjamina	Garden Grove	California	-117.9428783	33.75040283	10682 Catalina St	6	15.24	49.2126	introduced	more than 18.29 m	0 to 15.24 cm	GardenGrove	NA	NA	NA	NA	NA	NA	NA	NA	NA	NA	NA	NA	NA
2358	Brisbane box	Lophostemon confertus	Garden Grove	California	-117.9429272	33.75039912	10682 Catalina St	6	45.72	98.4252	introduced	more than 18.29 m	30.48 to 45.72 cm	GardenGrove	NA	NA	NA	NA	NA	NA	NA	NA	NA	NA	NA	NA	NA
2359	Weeping fig	Ficus benjamina	Garden Grove	California	-117.9430425	33.75039377	10682 Catalina St	6	15.24	49.2126	introduced	more than 18.29 m	0 to 15.24 cm	GardenGrove	NA	NA	NA	NA	NA	NA	NA	NA	NA	NA	NA	NA	NA
2361	Brisbane box	Lophostemon confertus	Garden Grove	California	-117.9429186	33.74364721	10682 Henderson Ave	6	45.72	147.6378	introduced	more than 18.29 m	30.48 to 45.72 cm	GardenGrove	NA	NA	NA	NA	NA	NA	NA	NA	NA	NA	NA	NA	NA
2363	American sweetgum	Liquidambar styraciflua	Garden Grove	California	-117.9429291	33.7584983	10682 Keel Ave	6	60.96	196.8504	introduced	more than 18.29 m	45.72 to 60.96 cm	GardenGrove	NA	NA	NA	NA	NA	NA	NA	NA	NA	NA	NA	NA	NA
2364	Southern magnolia	Magnolia grandiflora	Garden Grove	California	-117.9430741	33.75849186	10682 Keel Ave	6	30.48	49.2126	introduced	more than 18.29 m	15.24 to 30.48 cm	GardenGrove	NA	NA	NA	NA	NA	NA	NA	NA	NA	NA	NA	NA	NA
2366	Carolina laurel cherry	Prunus caroliniana	Garden Grove	California	-117.9429496	33.76521657	10682 Mallard Dr	5	45.72	98.4252	introduced	more than 18.29 m	30.48 to 45.72 cm	GardenGrove	NA	NA	NA	NA	NA	NA	NA	NA	NA	NA	NA	NA	NA
2368	Chinese flame tree	Koelreuteria bipinnata	Garden Grove	California	-117.9428607	33.74167171	10682 Melric Ave	6	45.72	147.6378	introduced	more than 18.29 m	30.48 to 45.72 cm	GardenGrove	NA	NA	NA	NA	NA	NA	NA	NA	NA	NA	NA	NA	NA
2369	American sweetgum	Liquidambar styraciflua	Garden Grove	California	-117.9429901	33.75636996	10682 Morningside Dr	6	60.96	196.8504	introduced	more than 18.29 m	45.72 to 60.96 cm	GardenGrove	NA	NA	NA	NA	NA	NA	NA	NA	NA	NA	NA	NA	NA
2371	Carrotwood	Cupaniopsis anacardioides	Garden Grove	California	-117.9468533	33.79816456	10682 Parliament Ave	7	60.96	147.6378	introduced	more than 18.29 m	45.72 to 60.96 cm	GardenGrove	NA	NA	NA	NA	NA	NA	NA	NA	NA	NA	NA	NA	NA
2374	Stump	NA	Garden Grove	California	-117.9426799	33.73521872	10682 Sennit Ave	6	30.48	0	no_info	NA	15.24 to 30.48 cm	GardenGrove	NA	NA	NA	NA	NA	NA	NA	NA	NA	NA	NA	NA	NA
2382	Evergreen pear	Pyrus kawakamii	Garden Grove	California	-117.9425715	33.73464159	10691 Ballast Ave	6	45.72	98.4252	no_info	more than 18.29 m	30.48 to 45.72 cm	GardenGrove	NA	NA	NA	NA	NA	NA	NA	NA	NA	NA	NA	NA	NA
2384	Brisbane box	Lophostemon confertus	Garden Grove	California	-117.9427968	33.74375583	10691 Henderson Ave	6	45.72	147.6378	introduced	more than 18.29 m	30.48 to 45.72 cm	GardenGrove	NA	NA	NA	NA	NA	NA	NA	NA	NA	NA	NA	NA	NA
2385	Jacaranda	Jacaranda acutifolia	Garden Grove	California	-117.9425206	33.73682438	10691 Kedge Ave	6	30.48	98.4252	introduced	more than 18.29 m	15.24 to 30.48 cm	GardenGrove	NA	NA	NA	NA	NA	NA	NA	NA	NA	NA	NA	NA	NA
2386	Jacaranda	Jacaranda acutifolia	Garden Grove	California	-117.9465762	33.79456864	10691 La Dona Dr	7	60.96	147.6378	introduced	more than 18.29 m	45.72 to 60.96 cm	GardenGrove	NA	NA	NA	NA	NA	NA	NA	NA	NA	NA	NA	NA	NA
2391	Crape myrtle	Lagerstroemia indica	Garden Grove	California	-117.9466106	33.79734423	10691 Perrin Dr	7	30.48	98.4252	introduced	more than 18.29 m	15.24 to 30.48 cm	GardenGrove	NA	NA	NA	NA	NA	NA	NA	NA	NA	NA	NA	NA	NA
2395	Crape myrtle	Lagerstroemia indica	Garden Grove	California	-117.9428453	33.76086312	10691 Ranney Ave	5	30.48	49.2126	introduced	more than 18.29 m	15.24 to 30.48 cm	GardenGrove	NA	NA	NA	NA	NA	NA	NA	NA	NA	NA	NA	NA	NA
2404	Evergreen pear	Pyrus kawakamii	Garden Grove	California	-117.9425158	33.73378846	10692 Anchor Ave	6	30.48	98.4252	no_info	more than 18.29 m	15.24 to 30.48 cm	GardenGrove	NA	NA	NA	NA	NA	NA	NA	NA	NA	NA	NA	NA	NA
2408	Brisbane box	Lophostemon confertus	Garden Grove	California	-117.9463373	33.7805874	10692 Claussen St	8	45.72	98.4252	introduced	more than 18.29 m	30.48 to 45.72 cm	GardenGrove	NA	NA	NA	NA	NA	NA	NA	NA	NA	NA	NA	NA	NA
2409	Brisbane box	Lophostemon confertus	Garden Grove	California	-117.942722	33.74363734	10692 Henderson Ave	6	45.72	147.6378	introduced	more than 18.29 m	30.48 to 45.72 cm	GardenGrove	NA	NA	NA	NA	NA	NA	NA	NA	NA	NA	NA	NA	NA
2410	Evergreen pear	Pyrus kawakamii	Garden Grove	California	-117.9426	33.73668662	10692 Kedge Ave	6	45.72	98.4252	no_info	more than 18.29 m	30.48 to 45.72 cm	GardenGrove	NA	NA	NA	NA	NA	NA	NA	NA	NA	NA	NA	NA	NA
2411	Evergreen pear	Pyrus kawakamii	Garden Grove	California	-117.9427597	33.75850074	10692 Keel Ave	6	30.48	98.4252	no_info	more than 18.29 m	15.24 to 30.48 cm	GardenGrove	NA	NA	NA	NA	NA	NA	NA	NA	NA	NA	NA	NA	NA
2412	Evergreen pear	Pyrus kawakamii	Garden Grove	California	-117.942637	33.758376	10692 Keel Ave	6	30.48	98.4252	no_info	more than 18.29 m	15.24 to 30.48 cm	GardenGrove	NA	NA	NA	NA	NA	NA	NA	NA	NA	NA	NA	NA	NA
2416	Brisbane box	Lophostemon confertus	Garden Grove	California	-117.9427298	33.761326	10692 Linnell Ave	5	15.24	98.4252	introduced	more than 18.29 m	0 to 15.24 cm	GardenGrove	NA	NA	NA	NA	NA	NA	NA	NA	NA	NA	NA	NA	NA
2418	Jacaranda	Jacaranda acutifolia	Garden Grove	California	-117.9426911	33.74828017	10692 Mast Ave	6	30.48	98.4252	introduced	more than 18.29 m	15.24 to 30.48 cm	GardenGrove	NA	NA	NA	NA	NA	NA	NA	NA	NA	NA	NA	NA	NA
2419	Chinese flame tree	Koelreuteria bipinnata	Garden Grove	California	-117.9426405	33.74167812	10692 Melric Ave	6	45.72	147.6378	introduced	more than 18.29 m	30.48 to 45.72 cm	GardenGrove	NA	NA	NA	NA	NA	NA	NA	NA	NA	NA	NA	NA	NA
2424	Crape myrtle	Lagerstroemia indica	Garden Grove	California	-117.9460952	33.77771258	10692 Stanford Ave	8	30.48	98.4252	introduced	more than 18.29 m	15.24 to 30.48 cm	GardenGrove	NA	NA	NA	NA	NA	NA	NA	NA	NA	NA	NA	NA	NA
2425	Jacaranda	Jacaranda acutifolia	Garden Grove	California	-117.9427601	33.74607975	10692 Stern Ave	6	45.72	147.6378	introduced	more than 18.29 m	30.48 to 45.72 cm	GardenGrove	NA	NA	NA	NA	NA	NA	NA	NA	NA	NA	NA	NA	NA
2463	Evergreen pear	Pyrus kawakamii	Garden Grove	California	-117.9421935	33.73476803	10701 Ballast Ave	6	30.48	98.4252	no_info	more than 18.29 m	15.24 to 30.48 cm	GardenGrove	NA	NA	NA	NA	NA	NA	NA	NA	NA	NA	NA	NA	NA
2465	Jacaranda	Jacaranda acutifolia	Garden Grove	California	-117.942661	33.7629387	10701 Blake St	5	60.96	147.6378	introduced	more than 18.29 m	45.72 to 60.96 cm	GardenGrove	NA	NA	NA	NA	NA	NA	NA	NA	NA	NA	NA	NA	NA
2468	Brisbane box	Lophostemon confertus	Garden Grove	California	-117.9425386	33.74375848	10701 Henderson Ave	6	45.72	147.6378	introduced	more than 18.29 m	30.48 to 45.72 cm	GardenGrove	NA	NA	NA	NA	NA	NA	NA	NA	NA	NA	NA	NA	NA
2469	Evergreen pear	Pyrus kawakamii	Garden Grove	California	-117.9423309	33.74392627	10701 Henderson Ave	6	45.72	98.4252	no_info	more than 18.29 m	30.48 to 45.72 cm	GardenGrove	NA	NA	NA	NA	NA	NA	NA	NA	NA	NA	NA	NA	NA
2470	Carrotwood	Cupaniopsis anacardioides	Garden Grove	California	-117.9426667	33.75555808	10701 Jennrich Ave	6	45.72	147.6378	introduced	more than 18.29 m	30.48 to 45.72 cm	GardenGrove	NA	NA	NA	NA	NA	NA	NA	NA	NA	NA	NA	NA	NA
2478	Canary island date palm	Phoenix canariensis	Garden Grove	California	-117.942208	33.7354967	10701 Sennit Ave	6	60.96	196.8504	introduced	more than 18.29 m	45.72 to 60.96 cm	GardenGrove	NA	NA	NA	NA	NA	NA	NA	NA	NA	NA	NA	NA	NA
2479	Crape myrtle	Lagerstroemia indica	Garden Grove	California	-117.9460379	33.7778357	10701 Stanford Ave	8	30.48	98.4252	introduced	more than 18.29 m	15.24 to 30.48 cm	GardenGrove	NA	NA	NA	NA	NA	NA	NA	NA	NA	NA	NA	NA	NA
2486	Carrotwood	Cupaniopsis anacardioides	Garden Grove	California	-117.9421851	33.73435799	10702 Ballast Ave	6	45.72	98.4252	introduced	more than 18.29 m	30.48 to 45.72 cm	GardenGrove	NA	NA	NA	NA	NA	NA	NA	NA	NA	NA	NA	NA	NA
2488	Evergreen pear	Pyrus kawakamii	Garden Grove	California	-117.9423433	33.73596283	10702 Beacon Ave	6	45.72	98.4252	no_info	more than 18.29 m	30.48 to 45.72 cm	GardenGrove	NA	NA	NA	NA	NA	NA	NA	NA	NA	NA	NA	NA	NA
2491	Brisbane box	Lophostemon confertus	Garden Grove	California	-117.9425454	33.7504095	10702 Catalina St	6	45.72	98.4252	introduced	more than 18.29 m	30.48 to 45.72 cm	GardenGrove	NA	NA	NA	NA	NA	NA	NA	NA	NA	NA	NA	NA	NA
2492	London plane	Platanus acerifolia	Garden Grove	California	-117.9456085	33.77400498	10702 Garden Grove Blvd	8	45.72	98.4252	introduced	more than 18.29 m	30.48 to 45.72 cm	GardenGrove	NA	NA	NA	NA	NA	NA	NA	NA	NA	NA	NA	NA	NA
2493	London plane	Platanus acerifolia	Garden Grove	California	-117.9459508	33.77401516	10702 Garden Grove Blvd	8	45.72	147.6378	introduced	more than 18.29 m	30.48 to 45.72 cm	GardenGrove	NA	NA	NA	NA	NA	NA	NA	NA	NA	NA	NA	NA	NA
2494	London plane	Platanus acerifolia	Garden Grove	California	-117.9460661	33.77399893	10702 Garden Grove Blvd	8	45.72	147.6378	introduced	more than 18.29 m	30.48 to 45.72 cm	GardenGrove	NA	NA	NA	NA	NA	NA	NA	NA	NA	NA	NA	NA	NA
2496	Brisbane box	Lophostemon confertus	Garden Grove	California	-117.9424368	33.74364581	10702 Henderson Ave	6	45.72	147.6378	introduced	more than 18.29 m	30.48 to 45.72 cm	GardenGrove	NA	NA	NA	NA	NA	NA	NA	NA	NA	NA	NA	NA	NA
2498	Mexican fan palm	Washingtonia robusta	Garden Grove	California	-117.9422526	33.73669188	10702 Kedge Ave	6	45.72	328.084	introduced	more than 18.29 m	30.48 to 45.72 cm	GardenGrove	NA	NA	NA	NA	NA	NA	NA	NA	NA	NA	NA	NA	NA
2499	Evergreen pear	Pyrus kawakamii	Garden Grove	California	-117.9424023	33.73668544	10702 Kedge Ave	6	30.48	147.6378	no_info	more than 18.29 m	15.24 to 30.48 cm	GardenGrove	NA	NA	NA	NA	NA	NA	NA	NA	NA	NA	NA	NA	NA
2500	Mexican fan palm	Washingtonia robusta	Garden Grove	California	-117.9423315	33.73668621	10702 Kedge Ave	6	45.72	328.084	introduced	more than 18.29 m	30.48 to 45.72 cm	GardenGrove	NA	NA	NA	NA	NA	NA	NA	NA	NA	NA	NA	NA	NA
2501	Southern magnolia	Magnolia grandiflora	Garden Grove	California	-117.9424781	33.75311944	10702 Kern Ave	6	30.48	98.4252	introduced	more than 18.29 m	15.24 to 30.48 cm	GardenGrove	NA	NA	NA	NA	NA	NA	NA	NA	NA	NA	NA	NA	NA
2502	Jacaranda	Jacaranda acutifolia	Garden Grove	California	-117.946549	33.79446974	10702 La Dona Dr	7	45.72	147.6378	introduced	more than 18.29 m	30.48 to 45.72 cm	GardenGrove	NA	NA	NA	NA	NA	NA	NA	NA	NA	NA	NA	NA	NA
2503	Jacaranda	Jacaranda acutifolia	Garden Grove	California	-117.9462564	33.79451882	10702 La Dona Dr	7	60.96	147.6378	introduced	more than 18.29 m	45.72 to 60.96 cm	GardenGrove	NA	NA	NA	NA	NA	NA	NA	NA	NA	NA	NA	NA	NA
2504	Crape myrtle	Lagerstroemia indica	Garden Grove	California	-117.9464698	33.79451246	10702 La Dona Dr	7	30.48	98.4252	introduced	more than 18.29 m	15.24 to 30.48 cm	GardenGrove	NA	NA	NA	NA	NA	NA	NA	NA	NA	NA	NA	NA	NA
2505	American sweetgum	Liquidambar styraciflua	Garden Grove	California	-117.9426526	33.75634507	10702 Morningside Dr	6	45.72	147.6378	introduced	more than 18.29 m	30.48 to 45.72 cm	GardenGrove	NA	NA	NA	NA	NA	NA	NA	NA	NA	NA	NA	NA	NA
2508	Evergreen pear	Pyrus kawakamii	Garden Grove	California	-117.9421956	33.73498355	10702 Sennit Ave	6	30.48	98.4252	no_info	more than 18.29 m	15.24 to 30.48 cm	GardenGrove	NA	NA	NA	NA	NA	NA	NA	NA	NA	NA	NA	NA	NA
2509	Evergreen pear	Pyrus kawakamii	Garden Grove	California	-117.9421937	33.73509783	10702 Sennit Ave	6	30.48	98.4252	no_info	more than 18.29 m	15.24 to 30.48 cm	GardenGrove	NA	NA	NA	NA	NA	NA	NA	NA	NA	NA	NA	NA	NA
2511	Jacaranda	Jacaranda acutifolia	Garden Grove	California	-117.942549	33.7460803	10702 Stern Ave	6	45.72	147.6378	introduced	more than 18.29 m	30.48 to 45.72 cm	GardenGrove	NA	NA	NA	NA	NA	NA	NA	NA	NA	NA	NA	NA	NA
2513	Crape myrtle	Lagerstroemia indica	Garden Grove	California	-117.9425692	33.759492	10702 Westminster Ave	5	30.48	98.4252	introduced	more than 18.29 m	15.24 to 30.48 cm	GardenGrove	NA	NA	NA	NA	NA	NA	NA	NA	NA	NA	NA	NA	NA
2518	Evergreen pear	Pyrus kawakamii	Garden Grove	California	-117.9421986	33.73682225	10711 Kedge Ave	6	45.72	147.6378	no_info	more than 18.29 m	30.48 to 45.72 cm	GardenGrove	NA	NA	NA	NA	NA	NA	NA	NA	NA	NA	NA	NA	NA
2524	Crape myrtle	Lagerstroemia indica	Garden Grove	California	-117.9463348	33.79736668	10711 Perrin Dr	7	30.48	98.4252	introduced	more than 18.29 m	15.24 to 30.48 cm	GardenGrove	NA	NA	NA	NA	NA	NA	NA	NA	NA	NA	NA	NA	NA
2527	Jacaranda	Jacaranda acutifolia	Garden Grove	California	-117.9425755	33.76285899	10712 Blake St	5	45.72	147.6378	introduced	more than 18.29 m	30.48 to 45.72 cm	GardenGrove	NA	NA	NA	NA	NA	NA	NA	NA	NA	NA	NA	NA	NA
2528	Crape myrtle	Lagerstroemia indica	Garden Grove	California	-117.9427098	33.7627289	10712 Blake St	5	30.48	98.4252	introduced	more than 18.29 m	15.24 to 30.48 cm	GardenGrove	NA	NA	NA	NA	NA	NA	NA	NA	NA	NA	NA	NA	NA
2529	Crape myrtle	Lagerstroemia indica	Garden Grove	California	-117.9427069	33.76266044	10712 Blake St	5	30.48	98.4252	introduced	more than 18.29 m	15.24 to 30.48 cm	GardenGrove	NA	NA	NA	NA	NA	NA	NA	NA	NA	NA	NA	NA	NA
2532	Mexican fan palm	Washingtonia robusta	Garden Grove	California	-117.9421449	33.73669511	10712 Kedge Ave	6	45.72	328.084	introduced	more than 18.29 m	30.48 to 45.72 cm	GardenGrove	NA	NA	NA	NA	NA	NA	NA	NA	NA	NA	NA	NA	NA
2536	American sweetgum	Liquidambar styraciflua	Garden Grove	California	-117.9426077	33.75634346	10712 Morningside Dr	6	45.72	147.6378	introduced	more than 18.29 m	30.48 to 45.72 cm	GardenGrove	NA	NA	NA	NA	NA	NA	NA	NA	NA	NA	NA	NA	NA
2540	Crape myrtle	Lagerstroemia indica	Garden Grove	California	-117.9421193	33.73608628	10721 Beacon Ave	6	15.24	49.2126	introduced	more than 18.29 m	0 to 15.24 cm	GardenGrove	NA	NA	NA	NA	NA	NA	NA	NA	NA	NA	NA	NA	NA
2541	Brisbane box	Lophostemon confertus	Garden Grove	California	-117.9422511	33.7504217	10721 Catalina St	6	45.72	98.4252	introduced	more than 18.29 m	30.48 to 45.72 cm	GardenGrove	NA	NA	NA	NA	NA	NA	NA	NA	NA	NA	NA	NA	NA
2543	Jacaranda	Jacaranda acutifolia	Garden Grove	California	-117.946022	33.79455544	10721 La Dona Dr	7	45.72	147.6378	introduced	more than 18.29 m	30.48 to 45.72 cm	GardenGrove	NA	NA	NA	NA	NA	NA	NA	NA	NA	NA	NA	NA	NA
2548	Brisbane box	Lophostemon confertus	Garden Grove	California	-117.9457662	33.7750926	10721 Pearl St	8	30.48	98.4252	introduced	more than 18.29 m	15.24 to 30.48 cm	GardenGrove	NA	NA	NA	NA	NA	NA	NA	NA	NA	NA	NA	NA	NA
2549	Chinese flame tree	Koelreuteria bipinnata	Garden Grove	California	-117.9457238	33.77509412	10721 Pearl St	8	30.48	98.4252	introduced	more than 18.29 m	15.24 to 30.48 cm	GardenGrove	NA	NA	NA	NA	NA	NA	NA	NA	NA	NA	NA	NA	NA
2550	Crape myrtle	Lagerstroemia indica	Garden Grove	California	-117.9462114	33.79735858	10721 Perrin Dr	7	30.48	98.4252	introduced	more than 18.29 m	15.24 to 30.48 cm	GardenGrove	NA	NA	NA	NA	NA	NA	NA	NA	NA	NA	NA	NA	NA
2551	Italian stone pine	Pinus pinea	Garden Grove	California	-117.942251	33.75121827	10721 Rhonda Ave	6	15.24	49.2126	introduced	more than 18.29 m	0 to 15.24 cm	GardenGrove	NA	NA	NA	NA	NA	NA	NA	NA	NA	NA	NA	NA	NA
2553	Crape myrtle	Lagerstroemia indica	Garden Grove	California	-117.9458209	33.77783355	10721 Stanford Ave	8	30.48	98.4252	introduced	more than 18.29 m	15.24 to 30.48 cm	GardenGrove	NA	NA	NA	NA	NA	NA	NA	NA	NA	NA	NA	NA	NA
2555	Crape myrtle	Lagerstroemia indica	Garden Grove	California	-117.9423241	33.76453611	10721 Teal Dr	5	15.24	49.2126	introduced	more than 18.29 m	0 to 15.24 cm	GardenGrove	NA	NA	NA	NA	NA	NA	NA	NA	NA	NA	NA	NA	NA
2556	Japanese black pine	Pinus thunbergii	Garden Grove	California	-117.942216	33.76451862	10721 Teal Dr	5	30.48	49.2126	introduced	more than 18.29 m	15.24 to 30.48 cm	GardenGrove	NA	NA	NA	NA	NA	NA	NA	NA	NA	NA	NA	NA	NA
2557	Crape myrtle	Lagerstroemia indica	Garden Grove	California	-117.9423955	33.76453649	10721 Teal Dr	5	15.24	49.2126	introduced	more than 18.29 m	0 to 15.24 cm	GardenGrove	NA	NA	NA	NA	NA	NA	NA	NA	NA	NA	NA	NA	NA
2559	Crape myrtle	Lagerstroemia indica	Garden Grove	California	-117.945896	33.78539343	10722 Allen Dr	8	45.72	98.4252	introduced	more than 18.29 m	30.48 to 45.72 cm	GardenGrove	NA	NA	NA	NA	NA	NA	NA	NA	NA	NA	NA	NA	NA
2565	Fern pine	Podocarpus gracilior	Garden Grove	California	-117.9459236	33.80301567	10722 Katella Ave	7	45.72	98.4252	no_info	more than 18.29 m	30.48 to 45.72 cm	GardenGrove	NA	NA	NA	NA	NA	NA	NA	NA	NA	NA	NA	NA	NA
2566	Southern magnolia	Magnolia grandiflora	Garden Grove	California	-117.9423224	33.75310851	10722 Kern Ave	6	30.48	147.6378	introduced	more than 18.29 m	15.24 to 30.48 cm	GardenGrove	NA	NA	NA	NA	NA	NA	NA	NA	NA	NA	NA	NA	NA
2567	Jacaranda	Jacaranda acutifolia	Garden Grove	California	-117.946035	33.79443801	10722 La Dona Dr	7	45.72	147.6378	introduced	more than 18.29 m	30.48 to 45.72 cm	GardenGrove	NA	NA	NA	NA	NA	NA	NA	NA	NA	NA	NA	NA	NA
2574	Crape myrtle	Lagerstroemia indica	Garden Grove	California	-117.942351	33.75949147	10722 Westminster Ave	5	45.72	98.4252	introduced	more than 18.29 m	30.48 to 45.72 cm	GardenGrove	NA	NA	NA	NA	NA	NA	NA	NA	NA	NA	NA	NA	NA
2578	Peach	Prunus persica	Garden Grove	California	-117.9419401	33.75029971	10731 Catalina St	6	15.24	49.2126	introduced	more than 18.29 m	0 to 15.24 cm	GardenGrove	NA	NA	NA	NA	NA	NA	NA	NA	NA	NA	NA	NA	NA
2597	Brisbane box	Lophostemon confertus	Garden Grove	California	-117.9455746	33.78524342	10732 Allen Dr	8	30.48	98.4252	introduced	more than 18.29 m	15.24 to 30.48 cm	GardenGrove	NA	NA	NA	NA	NA	NA	NA	NA	NA	NA	NA	NA	NA
2598	Canary island pine	Pinus canariensis	Garden Grove	California	-117.9457225	33.78540721	10732 Allen Dr	8	60.96	328.084	introduced	more than 18.29 m	45.72 to 60.96 cm	GardenGrove	NA	NA	NA	NA	NA	NA	NA	NA	NA	NA	NA	NA	NA
2611	Mexican fan palm	Washingtonia robusta	Garden Grove	California	-117.9421048	33.7510911	10732 Rhonda Ave	6	60.96	328.084	introduced	more than 18.29 m	45.72 to 60.96 cm	GardenGrove	NA	NA	NA	NA	NA	NA	NA	NA	NA	NA	NA	NA	NA
2612	Jacaranda	Jacaranda acutifolia	Garden Grove	California	-117.9419779	33.75105746	10732 Rhonda Ave	6	60.96	147.6378	introduced	more than 18.29 m	45.72 to 60.96 cm	GardenGrove	NA	NA	NA	NA	NA	NA	NA	NA	NA	NA	NA	NA	NA
2613	Mexican fan palm	Washingtonia robusta	Garden Grove	California	-117.9421503	33.75109536	10732 Rhonda Ave	6	60.96	328.084	introduced	more than 18.29 m	45.72 to 60.96 cm	GardenGrove	NA	NA	NA	NA	NA	NA	NA	NA	NA	NA	NA	NA	NA
2614	Brisbane box	Lophostemon confertus	Garden Grove	California	-117.9454549	33.77973299	10732 Vienna Dr	8	60.96	147.6378	introduced	more than 18.29 m	45.72 to 60.96 cm	GardenGrove	NA	NA	NA	NA	NA	NA	NA	NA	NA	NA	NA	NA	NA
2619	Queen palm	Syagrus romanzoffianum	Garden Grove	California	-117.9420112	33.76829046	10741 Howard Dallies Jr Cir	9	30.48	98.4252	no_info	more than 18.29 m	15.24 to 30.48 cm	GardenGrove	NA	NA	NA	NA	NA	NA	NA	NA	NA	NA	NA	NA	NA
2620	Crape myrtle	Lagerstroemia indica	Garden Grove	California	-117.9420118	33.76832954	10741 Howard Dallies Jr Cir	9	15.24	49.2126	introduced	more than 18.29 m	0 to 15.24 cm	GardenGrove	NA	NA	NA	NA	NA	NA	NA	NA	NA	NA	NA	NA	NA
2621	Queen palm	Syagrus romanzoffianum	Garden Grove	California	-117.9420122	33.76836213	10741 Howard Dallies Jr Cir	9	30.48	98.4252	no_info	more than 18.29 m	15.24 to 30.48 cm	GardenGrove	NA	NA	NA	NA	NA	NA	NA	NA	NA	NA	NA	NA	NA
2622	Crape myrtle	Lagerstroemia indica	Garden Grove	California	-117.9420112	33.76826615	10741 Howard Dallies Jr Cir	9	15.24	49.2126	introduced	more than 18.29 m	0 to 15.24 cm	GardenGrove	NA	NA	NA	NA	NA	NA	NA	NA	NA	NA	NA	NA	NA
2623	Queen palm	Syagrus romanzoffianum	Garden Grove	California	-117.9420123	33.76823721	10741 Howard Dallies Jr Cir	9	30.48	98.4252	no_info	more than 18.29 m	15.24 to 30.48 cm	GardenGrove	NA	NA	NA	NA	NA	NA	NA	NA	NA	NA	NA	NA	NA
2624	Jacaranda	Jacaranda acutifolia	Garden Grove	California	-117.9457894	33.79453258	10741 La Dona Dr	7	45.72	147.6378	introduced	more than 18.29 m	30.48 to 45.72 cm	GardenGrove	NA	NA	NA	NA	NA	NA	NA	NA	NA	NA	NA	NA	NA
2625	Crape myrtle	Lagerstroemia indica	Garden Grove	California	-117.9416343	33.75973992	10741 Westminster Ave	5	45.72	98.4252	introduced	more than 18.29 m	30.48 to 45.72 cm	GardenGrove	NA	NA	NA	NA	NA	NA	NA	NA	NA	NA	NA	NA	NA
2626	Crape myrtle	Lagerstroemia indica	Garden Grove	California	-117.9414802	33.75975504	10741 Westminster Ave	5	45.72	98.4252	introduced	more than 18.29 m	30.48 to 45.72 cm	GardenGrove	NA	NA	NA	NA	NA	NA	NA	NA	NA	NA	NA	NA	NA
2627	Queen palm	Syagrus romanzoffianum	Garden Grove	California	-117.9419999	33.76796129	10742 Howard Dallies Jr Cir	9	30.48	98.4252	no_info	more than 18.29 m	15.24 to 30.48 cm	GardenGrove	NA	NA	NA	NA	NA	NA	NA	NA	NA	NA	NA	NA	NA
2628	Crape myrtle	Lagerstroemia indica	Garden Grove	California	-117.9420131	33.76790972	10742 Howard Dallies Jr Cir	9	15.24	49.2126	introduced	more than 18.29 m	0 to 15.24 cm	GardenGrove	NA	NA	NA	NA	NA	NA	NA	NA	NA	NA	NA	NA	NA
2629	Jacaranda	Jacaranda acutifolia	Garden Grove	California	-117.9457848	33.79441219	10742 La Dona Dr	7	45.72	147.6378	introduced	more than 18.29 m	30.48 to 45.72 cm	GardenGrove	NA	NA	NA	NA	NA	NA	NA	NA	NA	NA	NA	NA	NA
2632	Brisbane box	Lophostemon confertus	Garden Grove	California	-117.9445642	33.78132173	10750 Lampson Ave	8	30.48	98.4252	introduced	more than 18.29 m	15.24 to 30.48 cm	GardenGrove	NA	NA	NA	NA	NA	NA	NA	NA	NA	NA	NA	NA	NA
2633	Red flowering gum	Corymbia ficifolia	Garden Grove	California	-117.9451829	33.78132923	10750 Lampson Ave	8	45.72	98.4252	introduced	more than 18.29 m	30.48 to 45.72 cm	GardenGrove	NA	NA	NA	NA	NA	NA	NA	NA	NA	NA	NA	NA	NA
2636	Brisbane box	Lophostemon confertus	Garden Grove	California	-117.9450497	33.78132338	10750 Lampson Ave	8	30.48	98.4252	introduced	more than 18.29 m	15.24 to 30.48 cm	GardenGrove	NA	NA	NA	NA	NA	NA	NA	NA	NA	NA	NA	NA	NA
2637	Brisbane box	Lophostemon confertus	Garden Grove	California	-117.9449622	33.78132527	10750 Lampson Ave	8	45.72	98.4252	introduced	more than 18.29 m	30.48 to 45.72 cm	GardenGrove	NA	NA	NA	NA	NA	NA	NA	NA	NA	NA	NA	NA	NA
2638	Brisbane box	Lophostemon confertus	Garden Grove	California	-117.9447786	33.7813359	10750 Lampson Ave	8	30.48	98.4252	introduced	more than 18.29 m	15.24 to 30.48 cm	GardenGrove	NA	NA	NA	NA	NA	NA	NA	NA	NA	NA	NA	NA	NA
2639	Jacaranda	Jacaranda acutifolia	Garden Grove	California	-117.9453205	33.78556468	10751 Allen Dr	8	60.96	196.8504	introduced	more than 18.29 m	45.72 to 60.96 cm	GardenGrove	NA	NA	NA	NA	NA	NA	NA	NA	NA	NA	NA	NA	NA
2640	Jacaranda	Jacaranda acutifolia	Garden Grove	California	-117.9450065	33.78556449	10751 Allen Dr	8	60.96	196.8504	introduced	more than 18.29 m	45.72 to 60.96 cm	GardenGrove	NA	NA	NA	NA	NA	NA	NA	NA	NA	NA	NA	NA	NA
2643	Brisbane box	Lophostemon confertus	Garden Grove	California	-117.9454209	33.78389497	10751 Holly Dr	8	30.48	98.4252	introduced	more than 18.29 m	15.24 to 30.48 cm	GardenGrove	NA	NA	NA	NA	NA	NA	NA	NA	NA	NA	NA	NA	NA
2649	Chinese elm	Ulmus parvifolia	Garden Grove	California	-117.9452885	33.78543999	10752 Allen Dr	8	60.96	196.8504	introduced	more than 18.29 m	45.72 to 60.96 cm	GardenGrove	NA	NA	NA	NA	NA	NA	NA	NA	NA	NA	NA	NA	NA
2650	Chinese elm	Ulmus parvifolia	Garden Grove	California	-117.9451918	33.78543768	10752 Allen Dr	8	60.96	196.8504	introduced	more than 18.29 m	45.72 to 60.96 cm	GardenGrove	NA	NA	NA	NA	NA	NA	NA	NA	NA	NA	NA	NA	NA
2652	Crape myrtle	Lagerstroemia indica	Garden Grove	California	-117.9410134	33.75950189	10752 Westminster Ave	5	30.48	98.4252	introduced	more than 18.29 m	15.24 to 30.48 cm	GardenGrove	NA	NA	NA	NA	NA	NA	NA	NA	NA	NA	NA	NA	NA
2653	Crape myrtle	Lagerstroemia indica	Garden Grove	California	-117.9409162	33.75950389	10752 Westminster Ave	5	30.48	98.4252	introduced	more than 18.29 m	15.24 to 30.48 cm	GardenGrove	NA	NA	NA	NA	NA	NA	NA	NA	NA	NA	NA	NA	NA
2654	Crape myrtle	Lagerstroemia indica	Garden Grove	California	-117.9410939	33.75949829	10752 Westminster Ave	5	30.48	49.2126	introduced	more than 18.29 m	15.24 to 30.48 cm	GardenGrove	NA	NA	NA	NA	NA	NA	NA	NA	NA	NA	NA	NA	NA
2655	Crape myrtle	Lagerstroemia indica	Garden Grove	California	-117.9413482	33.75949548	10752 Westminster Ave	5	30.48	98.4252	introduced	more than 18.29 m	15.24 to 30.48 cm	GardenGrove	NA	NA	NA	NA	NA	NA	NA	NA	NA	NA	NA	NA	NA
2656	Crape myrtle	Lagerstroemia indica	Garden Grove	California	-117.9414511	33.75949804	10752 Westminster Ave	5	45.72	98.4252	introduced	more than 18.29 m	30.48 to 45.72 cm	GardenGrove	NA	NA	NA	NA	NA	NA	NA	NA	NA	NA	NA	NA	NA
2657	Crape myrtle	Lagerstroemia indica	Garden Grove	California	-117.9417609	33.75950265	10752 Westminster Ave	5	45.72	98.4252	introduced	more than 18.29 m	30.48 to 45.72 cm	GardenGrove	NA	NA	NA	NA	NA	NA	NA	NA	NA	NA	NA	NA	NA
2658	Chinese elm	Ulmus parvifolia	Garden Grove	California	-117.9415479	33.76359256	10752 Woodbury Rd	5	45.72	196.8504	introduced	more than 18.29 m	30.48 to 45.72 cm	GardenGrove	NA	NA	NA	NA	NA	NA	NA	NA	NA	NA	NA	NA	NA
2662	Fern pine	Podocarpus gracilior	Garden Grove	California	-117.9452516	33.79398436	10761 Vickers Dr	7	30.48	49.2126	no_info	more than 18.29 m	15.24 to 30.48 cm	GardenGrove	NA	NA	NA	NA	NA	NA	NA	NA	NA	NA	NA	NA	NA
2663	Fern pine	Podocarpus gracilior	Garden Grove	California	-117.945259	33.79401904	10761 Vickers Dr	7	30.48	49.2126	no_info	more than 18.29 m	15.24 to 30.48 cm	GardenGrove	NA	NA	NA	NA	NA	NA	NA	NA	NA	NA	NA	NA	NA
2665	Aleppo pine	Pinus halepensis	Garden Grove	California	-117.9414712	33.76907843	10762 Dorothy Ave	9	127	328.084	introduced	more than 18.29 m	more than 76.2 cm	GardenGrove	NA	NA	NA	NA	NA	NA	NA	NA	NA	NA	NA	NA	NA
2666	Deodar cedar	Cedrus deodara	Garden Grove	California	-117.9449227	33.78361418	10762 Holly Dr	8	76.2	147.6378	introduced	more than 18.29 m	60.96 to 76.2 cm	GardenGrove	NA	NA	NA	NA	NA	NA	NA	NA	NA	NA	NA	NA	NA
2670	Fern pine	Podocarpus gracilior	Garden Grove	California	-117.9452355	33.80301732	10770 Katella Ave	7	45.72	98.4252	no_info	more than 18.29 m	30.48 to 45.72 cm	GardenGrove	NA	NA	NA	NA	NA	NA	NA	NA	NA	NA	NA	NA	NA
2671	Fern pine	Podocarpus gracilior	Garden Grove	California	-117.945372	33.8030173	10770 Katella Ave	7	45.72	98.4252	no_info	more than 18.29 m	30.48 to 45.72 cm	GardenGrove	NA	NA	NA	NA	NA	NA	NA	NA	NA	NA	NA	NA	NA
2672	Fern pine	Podocarpus gracilior	Garden Grove	California	-117.9455058	33.80301628	10770 Katella Ave	7	45.72	98.4252	no_info	more than 18.29 m	30.48 to 45.72 cm	GardenGrove	NA	NA	NA	NA	NA	NA	NA	NA	NA	NA	NA	NA	NA
2673	Fern pine	Podocarpus gracilior	Garden Grove	California	-117.9456363	33.80301571	10770 Katella Ave	7	45.72	98.4252	no_info	more than 18.29 m	30.48 to 45.72 cm	GardenGrove	NA	NA	NA	NA	NA	NA	NA	NA	NA	NA	NA	NA	NA
2674	Fern pine	Podocarpus gracilior	Garden Grove	California	-117.9457455	33.80301038	10770 Katella Ave	7	45.72	98.4252	no_info	more than 18.29 m	30.48 to 45.72 cm	GardenGrove	NA	NA	NA	NA	NA	NA	NA	NA	NA	NA	NA	NA	NA
2675	Fern pine	Podocarpus gracilior	Garden Grove	California	-117.9449703	33.80301788	10770 Katella Ave	7	45.72	98.4252	no_info	more than 18.29 m	30.48 to 45.72 cm	GardenGrove	NA	NA	NA	NA	NA	NA	NA	NA	NA	NA	NA	NA	NA
2676	Fern pine	Podocarpus gracilior	Garden Grove	California	-117.9451153	33.80301858	10770 Katella Ave	7	45.72	98.4252	no_info	more than 18.29 m	30.48 to 45.72 cm	GardenGrove	NA	NA	NA	NA	NA	NA	NA	NA	NA	NA	NA	NA	NA
2677	Chinese elm	Ulmus parvifolia	Garden Grove	California	-117.9447587	33.78554882	10771 Allen Dr	8	60.96	196.8504	introduced	more than 18.29 m	45.72 to 60.96 cm	GardenGrove	NA	NA	NA	NA	NA	NA	NA	NA	NA	NA	NA	NA	NA
2682	Mexican fan palm	Washingtonia robusta	Garden Grove	California	-117.941348	33.76295944	10771 Blake St	5	60.96	328.084	introduced	more than 18.29 m	45.72 to 60.96 cm	GardenGrove	NA	NA	NA	NA	NA	NA	NA	NA	NA	NA	NA	NA	NA
2684	Deodar cedar	Cedrus deodara	Garden Grove	California	-117.9446042	33.78372309	10771 Holly Dr	8	76.2	147.6378	introduced	more than 18.29 m	60.96 to 76.2 cm	GardenGrove	NA	NA	NA	NA	NA	NA	NA	NA	NA	NA	NA	NA	NA
2689	Deodar cedar	Cedrus deodara	Garden Grove	California	-117.9447428	33.78361638	10772 Holly Dr	8	76.2	147.6378	introduced	more than 18.29 m	60.96 to 76.2 cm	GardenGrove	NA	NA	NA	NA	NA	NA	NA	NA	NA	NA	NA	NA	NA
2693	Bronze loquat	Eriobotrya deflexa	Garden Grove	California	-117.9446358	33.7760671	10775 Acacia Pkwy	8	30.48	49.2126	introduced	more than 18.29 m	15.24 to 30.48 cm	GardenGrove	NA	NA	NA	NA	NA	NA	NA	NA	NA	NA	NA	NA	NA
2695	Brisbane box	Lophostemon confertus	Garden Grove	California	-117.9447006	33.78152267	10781 Lampson Ave	8	30.48	98.4252	introduced	more than 18.29 m	15.24 to 30.48 cm	GardenGrove	NA	NA	NA	NA	NA	NA	NA	NA	NA	NA	NA	NA	NA
2696	London plane	Platanus acerifolia	Garden Grove	California	-117.9450209	33.80004662	10781 Palma Vista Ave	7	45.72	98.4252	introduced	more than 18.29 m	30.48 to 45.72 cm	GardenGrove	NA	NA	NA	NA	NA	NA	NA	NA	NA	NA	NA	NA	NA
2701	Carrotwood	Cupaniopsis anacardioides	Garden Grove	California	-117.9447264	33.78855721	10782 Chapman Ave	7	30.48	98.4252	introduced	more than 18.29 m	15.24 to 30.48 cm	GardenGrove	NA	NA	NA	NA	NA	NA	NA	NA	NA	NA	NA	NA	NA
2702	Carrotwood	Cupaniopsis anacardioides	Garden Grove	California	-117.9448306	33.78855513	10782 Chapman Ave	7	45.72	98.4252	introduced	more than 18.29 m	30.48 to 45.72 cm	GardenGrove	NA	NA	NA	NA	NA	NA	NA	NA	NA	NA	NA	NA	NA
2704	London plane	Platanus acerifolia	Garden Grove	California	-117.9446077	33.77377206	10782 Garden Grove Blvd	9	30.48	98.4252	introduced	more than 18.29 m	15.24 to 30.48 cm	GardenGrove	NA	NA	NA	NA	NA	NA	NA	NA	NA	NA	NA	NA	NA
2706	Brisbane box	Lophostemon confertus	Garden Grove	California	-117.943999	33.78132925	10782 Lampson Ave	8	45.72	98.4252	introduced	more than 18.29 m	30.48 to 45.72 cm	GardenGrove	NA	NA	NA	NA	NA	NA	NA	NA	NA	NA	NA	NA	NA
2707	Brisbane box	Lophostemon confertus	Garden Grove	California	-117.944251	33.78134325	10782 Lampson Ave	8	45.72	98.4252	introduced	more than 18.29 m	30.48 to 45.72 cm	GardenGrove	NA	NA	NA	NA	NA	NA	NA	NA	NA	NA	NA	NA	NA
2709	Brisbane box	Lophostemon confertus	Garden Grove	California	-117.9445009	33.78151078	10791 Lampson Ave	8	30.48	98.4252	introduced	more than 18.29 m	15.24 to 30.48 cm	GardenGrove	NA	NA	NA	NA	NA	NA	NA	NA	NA	NA	NA	NA	NA
2711	Crape myrtle	Lagerstroemia indica	Garden Grove	California	-117.9405775	33.75975215	10791 Westminster Ave	5	15.24	49.2126	introduced	more than 18.29 m	0 to 15.24 cm	GardenGrove	NA	NA	NA	NA	NA	NA	NA	NA	NA	NA	NA	NA	NA
2729	London plane	Platanus acerifolia	Garden Grove	California	-117.9438745	33.77426383	10801 Garden Grove Blvd	8	45.72	147.6378	introduced	more than 18.29 m	30.48 to 45.72 cm	GardenGrove	NA	NA	NA	NA	NA	NA	NA	NA	NA	NA	NA	NA	NA
2730	London plane	Platanus acerifolia	Garden Grove	California	-117.9439748	33.77426853	10801 Garden Grove Blvd	8	30.48	98.4252	introduced	more than 18.29 m	15.24 to 30.48 cm	GardenGrove	NA	NA	NA	NA	NA	NA	NA	NA	NA	NA	NA	NA	NA
2731	London plane	Platanus acerifolia	Garden Grove	California	-117.9437767	33.77426863	10801 Garden Grove Blvd	8	45.72	147.6378	introduced	more than 18.29 m	30.48 to 45.72 cm	GardenGrove	NA	NA	NA	NA	NA	NA	NA	NA	NA	NA	NA	NA	NA
2732	London plane	Platanus acerifolia	Garden Grove	California	-117.9425288	33.77428101	10801 Garden Grove Blvd	8	30.48	98.4252	introduced	more than 18.29 m	15.24 to 30.48 cm	GardenGrove	NA	NA	NA	NA	NA	NA	NA	NA	NA	NA	NA	NA	NA
2733	London plane	Platanus acerifolia	Garden Grove	California	-117.9426319	33.77427951	10801 Garden Grove Blvd	8	30.48	98.4252	introduced	more than 18.29 m	15.24 to 30.48 cm	GardenGrove	NA	NA	NA	NA	NA	NA	NA	NA	NA	NA	NA	NA	NA
2734	London plane	Platanus acerifolia	Garden Grove	California	-117.9427087	33.7742787	10801 Garden Grove Blvd	8	30.48	98.4252	introduced	more than 18.29 m	15.24 to 30.48 cm	GardenGrove	NA	NA	NA	NA	NA	NA	NA	NA	NA	NA	NA	NA	NA
2735	London plane	Platanus acerifolia	Garden Grove	California	-117.9428937	33.77427856	10801 Garden Grove Blvd	8	30.48	98.4252	introduced	more than 18.29 m	15.24 to 30.48 cm	GardenGrove	NA	NA	NA	NA	NA	NA	NA	NA	NA	NA	NA	NA	NA
2737	London plane	Platanus acerifolia	Garden Grove	California	-117.944407	33.77425861	10801 Garden Grove Blvd	8	30.48	98.4252	introduced	more than 18.29 m	15.24 to 30.48 cm	GardenGrove	NA	NA	NA	NA	NA	NA	NA	NA	NA	NA	NA	NA	NA
2738	London plane	Platanus acerifolia	Garden Grove	California	-117.94431	33.77425554	10801 Garden Grove Blvd	8	45.72	98.4252	introduced	more than 18.29 m	30.48 to 45.72 cm	GardenGrove	NA	NA	NA	NA	NA	NA	NA	NA	NA	NA	NA	NA	NA
2739	London plane	Platanus acerifolia	Garden Grove	California	-117.943193	33.77427703	10801 Garden Grove Blvd	8	60.96	147.6378	introduced	more than 18.29 m	45.72 to 60.96 cm	GardenGrove	NA	NA	NA	NA	NA	NA	NA	NA	NA	NA	NA	NA	NA
2740	London plane	Platanus acerifolia	Garden Grove	California	-117.942418	33.77427105	10801 Garden Grove Blvd	8	60.96	147.6378	introduced	more than 18.29 m	45.72 to 60.96 cm	GardenGrove	NA	NA	NA	NA	NA	NA	NA	NA	NA	NA	NA	NA	NA
2741	London plane	Platanus acerifolia	Garden Grove	California	-117.9442195	33.77425891	10801 Garden Grove Blvd	8	45.72	98.4252	introduced	more than 18.29 m	30.48 to 45.72 cm	GardenGrove	NA	NA	NA	NA	NA	NA	NA	NA	NA	NA	NA	NA	NA
2743	London plane	Platanus acerifolia	Garden Grove	California	-117.9436742	33.77426373	10801 Garden Grove Blvd	8	45.72	147.6378	introduced	more than 18.29 m	30.48 to 45.72 cm	GardenGrove	NA	NA	NA	NA	NA	NA	NA	NA	NA	NA	NA	NA	NA
2744	London plane	Platanus acerifolia	Garden Grove	California	-117.9447635	33.77426333	10801 Garden Grove Blvd	8	45.72	98.4252	introduced	more than 18.29 m	30.48 to 45.72 cm	GardenGrove	NA	NA	NA	NA	NA	NA	NA	NA	NA	NA	NA	NA	NA
2745	Canary island pine	Pinus canariensis	Garden Grove	California	-117.944727	33.79600967	10801 Orangewood Ave	7	60.96	98.4252	introduced	more than 18.29 m	45.72 to 60.96 cm	GardenGrove	NA	NA	NA	NA	NA	NA	NA	NA	NA	NA	NA	NA	NA
2746	Canary island pine	Pinus canariensis	Garden Grove	California	-117.9432338	33.79600618	10801 Orangewood Ave	7	127	196.8504	introduced	more than 18.29 m	more than 76.2 cm	GardenGrove	NA	NA	NA	NA	NA	NA	NA	NA	NA	NA	NA	NA	NA
2747	Canary island pine	Pinus canariensis	Garden Grove	California	-117.9434216	33.79600233	10801 Orangewood Ave	7	76.2	328.084	introduced	more than 18.29 m	60.96 to 76.2 cm	GardenGrove	NA	NA	NA	NA	NA	NA	NA	NA	NA	NA	NA	NA	NA
2748	Canary island pine	Pinus canariensis	Garden Grove	California	-117.9421073	33.7960038	10801 Orangewood Ave	7	76.2	328.084	introduced	more than 18.29 m	60.96 to 76.2 cm	GardenGrove	NA	NA	NA	NA	NA	NA	NA	NA	NA	NA	NA	NA	NA
2749	Canary island pine	Pinus canariensis	Garden Grove	California	-117.9419939	33.79601053	10801 Orangewood Ave	7	76.2	328.084	introduced	more than 18.29 m	60.96 to 76.2 cm	GardenGrove	NA	NA	NA	NA	NA	NA	NA	NA	NA	NA	NA	NA	NA
2750	Canary island pine	Pinus canariensis	Garden Grove	California	-117.9418452	33.79601412	10801 Orangewood Ave	7	76.2	328.084	introduced	more than 18.29 m	60.96 to 76.2 cm	GardenGrove	NA	NA	NA	NA	NA	NA	NA	NA	NA	NA	NA	NA	NA
2752	Canary island pine	Pinus canariensis	Garden Grove	California	-117.941645	33.79600934	10801 Orangewood Ave	7	127	328.084	introduced	more than 18.29 m	more than 76.2 cm	GardenGrove	NA	NA	NA	NA	NA	NA	NA	NA	NA	NA	NA	NA	NA
2753	Canary island pine	Pinus canariensis	Garden Grove	California	-117.9436519	33.79600088	10801 Orangewood Ave	7	76.2	328.084	introduced	more than 18.29 m	60.96 to 76.2 cm	GardenGrove	NA	NA	NA	NA	NA	NA	NA	NA	NA	NA	NA	NA	NA
2754	Canary island pine	Pinus canariensis	Garden Grove	California	-117.9440297	33.79600364	10801 Orangewood Ave	7	76.2	196.8504	introduced	more than 18.29 m	60.96 to 76.2 cm	GardenGrove	NA	NA	NA	NA	NA	NA	NA	NA	NA	NA	NA	NA	NA
2755	Canary island pine	Pinus canariensis	Garden Grove	California	-117.9442154	33.79600948	10801 Orangewood Ave	7	76.2	196.8504	introduced	more than 18.29 m	60.96 to 76.2 cm	GardenGrove	NA	NA	NA	NA	NA	NA	NA	NA	NA	NA	NA	NA	NA
2756	Canary island pine	Pinus canariensis	Garden Grove	California	-117.9443904	33.79600949	10801 Orangewood Ave	7	60.96	98.4252	introduced	more than 18.29 m	45.72 to 60.96 cm	GardenGrove	NA	NA	NA	NA	NA	NA	NA	NA	NA	NA	NA	NA	NA
2757	Canary island pine	Pinus canariensis	Garden Grove	California	-117.9446004	33.79601731	10801 Orangewood Ave	7	76.2	98.4252	introduced	more than 18.29 m	60.96 to 76.2 cm	GardenGrove	NA	NA	NA	NA	NA	NA	NA	NA	NA	NA	NA	NA	NA
2758	Canary island pine	Pinus canariensis	Garden Grove	California	-117.9422318	33.79600526	10801 Orangewood Ave	7	76.2	328.084	introduced	more than 18.29 m	60.96 to 76.2 cm	GardenGrove	NA	NA	NA	NA	NA	NA	NA	NA	NA	NA	NA	NA	NA
2759	Canary island pine	Pinus canariensis	Garden Grove	California	-117.9448386	33.79604377	10801 Orangewood Ave	7	76.2	98.4252	introduced	more than 18.29 m	60.96 to 76.2 cm	GardenGrove	NA	NA	NA	NA	NA	NA	NA	NA	NA	NA	NA	NA	NA
2760	Canary island pine	Pinus canariensis	Garden Grove	California	-117.9451517	33.79611411	10801 Orangewood Ave	7	76.2	98.4252	introduced	more than 18.29 m	60.96 to 76.2 cm	GardenGrove	NA	NA	NA	NA	NA	NA	NA	NA	NA	NA	NA	NA	NA
2761	Canary island pine	Pinus canariensis	Garden Grove	California	-117.9453433	33.79612945	10801 Orangewood Ave	7	76.2	98.4252	introduced	more than 18.29 m	60.96 to 76.2 cm	GardenGrove	NA	NA	NA	NA	NA	NA	NA	NA	NA	NA	NA	NA	NA
2762	Canary island pine	Pinus canariensis	Garden Grove	California	-117.9455466	33.79613656	10801 Orangewood Ave	7	127	98.4252	introduced	more than 18.29 m	more than 76.2 cm	GardenGrove	NA	NA	NA	NA	NA	NA	NA	NA	NA	NA	NA	NA	NA
2764	Brisbane box	Lophostemon confertus	Garden Grove	California	-117.9447328	33.77784163	10801 Stanford Ave	8	45.72	98.4252	introduced	more than 18.29 m	30.48 to 45.72 cm	GardenGrove	NA	NA	NA	NA	NA	NA	NA	NA	NA	NA	NA	NA	NA
2765	Brisbane box	Lophostemon confertus	Garden Grove	California	-117.9450365	33.77783663	10801 Stanford Ave	8	45.72	98.4252	introduced	more than 18.29 m	30.48 to 45.72 cm	GardenGrove	NA	NA	NA	NA	NA	NA	NA	NA	NA	NA	NA	NA	NA
2766	Brisbane box	Lophostemon confertus	Garden Grove	California	-117.9439267	33.77785143	10801 Stanford Ave	8	45.72	98.4252	introduced	more than 18.29 m	30.48 to 45.72 cm	GardenGrove	NA	NA	NA	NA	NA	NA	NA	NA	NA	NA	NA	NA	NA
2768	Brisbane box	Lophostemon confertus	Garden Grove	California	-117.9436877	33.77785288	10801 Stanford Ave	8	45.72	98.4252	introduced	more than 18.29 m	30.48 to 45.72 cm	GardenGrove	NA	NA	NA	NA	NA	NA	NA	NA	NA	NA	NA	NA	NA
2769	Brisbane box	Lophostemon confertus	Garden Grove	California	-117.9448796	33.77784307	10801 Stanford Ave	8	45.72	98.4252	introduced	more than 18.29 m	30.48 to 45.72 cm	GardenGrove	NA	NA	NA	NA	NA	NA	NA	NA	NA	NA	NA	NA	NA
2771	Aleppo pine	Pinus halepensis	Garden Grove	California	-117.9410317	33.76910664	10802 Dorothy Ave	9	127	196.8504	introduced	more than 18.29 m	more than 76.2 cm	GardenGrove	NA	NA	NA	NA	NA	NA	NA	NA	NA	NA	NA	NA	NA
2772	Deodar cedar	Cedrus deodara	Garden Grove	California	-117.9443634	33.78360863	10802 Holly Dr	8	76.2	147.6378	introduced	more than 18.29 m	60.96 to 76.2 cm	GardenGrove	NA	NA	NA	NA	NA	NA	NA	NA	NA	NA	NA	NA	NA
2777	Chinese elm	Ulmus parvifolia	Garden Grove	California	-117.9406858	33.76360781	10802 Woodbury Rd	5	60.96	196.8504	introduced	more than 18.29 m	45.72 to 60.96 cm	GardenGrove	NA	NA	NA	NA	NA	NA	NA	NA	NA	NA	NA	NA	NA
2785	London plane	Platanus acerifolia	Garden Grove	California	-117.9444272	33.80004855	10811 Palma Vista Ave	7	45.72	98.4252	introduced	more than 18.29 m	30.48 to 45.72 cm	GardenGrove	NA	NA	NA	NA	NA	NA	NA	NA	NA	NA	NA	NA	NA
2786	Stump	NA	Garden Grove	California	-117.9406245	33.76283132	10812 Blake St	5	45.72	196.8504	no_info	more than 18.29 m	30.48 to 45.72 cm	GardenGrove	NA	NA	NA	NA	NA	NA	NA	NA	NA	NA	NA	NA	NA
2787	Stump	NA	Garden Grove	California	-117.940684	33.7628299	10812 Blake St	5	45.72	328.084	no_info	more than 18.29 m	30.48 to 45.72 cm	GardenGrove	NA	NA	NA	NA	NA	NA	NA	NA	NA	NA	NA	NA	NA
2789	Deodar cedar	Cedrus deodara	Garden Grove	California	-117.9441436	33.78361147	10812 Holly Dr	8	76.2	147.6378	introduced	more than 18.29 m	60.96 to 76.2 cm	GardenGrove	NA	NA	NA	NA	NA	NA	NA	NA	NA	NA	NA	NA	NA
2790	London plane	Platanus acerifolia	Garden Grove	California	-117.9443191	33.79992154	10812 Palma Vista Ave	7	30.48	147.6378	introduced	more than 18.29 m	15.24 to 30.48 cm	GardenGrove	NA	NA	NA	NA	NA	NA	NA	NA	NA	NA	NA	NA	NA
2797	London plane	Platanus acerifolia	Garden Grove	California	-117.9441652	33.80004036	10821 Palma Vista Ave	7	45.72	147.6378	introduced	more than 18.29 m	30.48 to 45.72 cm	GardenGrove	NA	NA	NA	NA	NA	NA	NA	NA	NA	NA	NA	NA	NA
2802	Aleppo pine	Pinus halepensis	Garden Grove	California	-117.9407172	33.76932356	10822 Dorothy Ave	9	127	196.8504	introduced	more than 18.29 m	more than 76.2 cm	GardenGrove	NA	NA	NA	NA	NA	NA	NA	NA	NA	NA	NA	NA	NA
2803	London plane	Platanus acerifolia	Garden Grove	California	-117.9436645	33.7740242	10822 Garden Grove Blvd	8	45.72	98.4252	introduced	more than 18.29 m	30.48 to 45.72 cm	GardenGrove	NA	NA	NA	NA	NA	NA	NA	NA	NA	NA	NA	NA	NA
2804	London plane	Platanus acerifolia	Garden Grove	California	-117.9439493	33.77402007	10822 Garden Grove Blvd	8	45.72	98.4252	introduced	more than 18.29 m	30.48 to 45.72 cm	GardenGrove	NA	NA	NA	NA	NA	NA	NA	NA	NA	NA	NA	NA	NA
2805	London plane	Platanus acerifolia	Garden Grove	California	-117.9438442	33.77402431	10822 Garden Grove Blvd	8	45.72	98.4252	introduced	more than 18.29 m	30.48 to 45.72 cm	GardenGrove	NA	NA	NA	NA	NA	NA	NA	NA	NA	NA	NA	NA	NA
2810	Aleppo pine	Pinus halepensis	Garden Grove	California	-117.9405055	33.76969252	10825 Dorothy Ave	9	127	196.8504	introduced	more than 18.29 m	more than 76.2 cm	GardenGrove	NA	NA	NA	NA	NA	NA	NA	NA	NA	NA	NA	NA	NA
2812	Sweet bay	Laurus nobilis	Garden Grove	California	-117.9438559	33.78646629	10831 Marian Dr	8	30.48	98.4252	introduced	more than 18.29 m	15.24 to 30.48 cm	GardenGrove	NA	NA	NA	NA	NA	NA	NA	NA	NA	NA	NA	NA	NA
2813	Southern magnolia	Magnolia grandiflora	Garden Grove	California	-117.9435004	33.78662903	10831 Marian Dr	8	45.72	98.4252	introduced	more than 18.29 m	30.48 to 45.72 cm	GardenGrove	NA	NA	NA	NA	NA	NA	NA	NA	NA	NA	NA	NA	NA
2815	Brisbane box	Lophostemon confertus	Garden Grove	California	-117.9437791	33.78646351	10831 Marian Dr	8	45.72	147.6378	introduced	more than 18.29 m	30.48 to 45.72 cm	GardenGrove	NA	NA	NA	NA	NA	NA	NA	NA	NA	NA	NA	NA	NA
2816	Chinese elm	Ulmus parvifolia	Garden Grove	California	-117.9437805	33.7854432	10832 Allen Dr	8	45.72	98.4252	introduced	more than 18.29 m	30.48 to 45.72 cm	GardenGrove	NA	NA	NA	NA	NA	NA	NA	NA	NA	NA	NA	NA	NA
2819	Aleppo pine	Pinus halepensis	Garden Grove	California	-117.9405211	33.7695753	10832 Dorothy Ave	9	127	328.084	introduced	more than 18.29 m	more than 76.2 cm	GardenGrove	NA	NA	NA	NA	NA	NA	NA	NA	NA	NA	NA	NA	NA
2820	Deodar cedar	Cedrus deodara	Garden Grove	California	-117.9437354	33.78360226	10832 Holly Dr	8	76.2	147.6378	introduced	more than 18.29 m	60.96 to 76.2 cm	GardenGrove	NA	NA	NA	NA	NA	NA	NA	NA	NA	NA	NA	NA	NA
2822	London plane	Platanus acerifolia	Garden Grove	California	-117.9441439	33.79992429	10832 Palma Vista Ave	7	45.72	147.6378	introduced	more than 18.29 m	30.48 to 45.72 cm	GardenGrove	NA	NA	NA	NA	NA	NA	NA	NA	NA	NA	NA	NA	NA
2823	Fern pine	Podocarpus gracilior	Garden Grove	California	-117.943769	33.80301	10840 Katella Ave	7	45.72	98.4252	no_info	more than 18.29 m	30.48 to 45.72 cm	GardenGrove	NA	NA	NA	NA	NA	NA	NA	NA	NA	NA	NA	NA	NA
2824	Fern pine	Podocarpus gracilior	Garden Grove	California	-117.943028	33.80301963	10840 Katella Ave	7	45.72	98.4252	no_info	more than 18.29 m	30.48 to 45.72 cm	GardenGrove	NA	NA	NA	NA	NA	NA	NA	NA	NA	NA	NA	NA	NA
2825	Fern pine	Podocarpus gracilior	Garden Grove	California	-117.9428802	33.80301263	10840 Katella Ave	7	45.72	98.4252	no_info	more than 18.29 m	30.48 to 45.72 cm	GardenGrove	NA	NA	NA	NA	NA	NA	NA	NA	NA	NA	NA	NA	NA
2826	Fern pine	Podocarpus gracilior	Garden Grove	California	-117.9434356	33.8030082	10840 Katella Ave	7	45.72	98.4252	no_info	more than 18.29 m	30.48 to 45.72 cm	GardenGrove	NA	NA	NA	NA	NA	NA	NA	NA	NA	NA	NA	NA	NA
2828	Fern pine	Podocarpus gracilior	Garden Grove	California	-117.9435806	33.80301166	10840 Katella Ave	7	45.72	98.4252	no_info	more than 18.29 m	30.48 to 45.72 cm	GardenGrove	NA	NA	NA	NA	NA	NA	NA	NA	NA	NA	NA	NA	NA
2829	Fern pine	Podocarpus gracilior	Garden Grove	California	-117.943888	33.80302023	10840 Katella Ave	7	45.72	98.4252	no_info	more than 18.29 m	30.48 to 45.72 cm	GardenGrove	NA	NA	NA	NA	NA	NA	NA	NA	NA	NA	NA	NA	NA
2832	Carrotwood	Cupaniopsis anacardioides	Garden Grove	California	-117.9440518	33.78875001	10841 Chapman Ave	7	30.48	98.4252	introduced	more than 18.29 m	15.24 to 30.48 cm	GardenGrove	NA	NA	NA	NA	NA	NA	NA	NA	NA	NA	NA	NA	NA
2833	Camphor tree	Cinnamomum camphora	Garden Grove	California	-117.9438662	33.78895294	10841 Chapman Ave	7	76.2	147.6378	introduced	more than 18.29 m	60.96 to 76.2 cm	GardenGrove	NA	NA	NA	NA	NA	NA	NA	NA	NA	NA	NA	NA	NA
2840	Canary island pine	Pinus canariensis	Garden Grove	California	-117.9438176	33.79380574	10841 Vickers Dr	7	60.96	147.6378	introduced	more than 18.29 m	45.72 to 60.96 cm	GardenGrove	NA	NA	NA	NA	NA	NA	NA	NA	NA	NA	NA	NA	NA
2841	Canary island pine	Pinus canariensis	Garden Grove	California	-117.9439208	33.79379518	10841 Vickers Dr	7	60.96	147.6378	introduced	more than 18.29 m	45.72 to 60.96 cm	GardenGrove	NA	NA	NA	NA	NA	NA	NA	NA	NA	NA	NA	NA	NA
2844	Ornamental pear	Pyrus calleryana	Garden Grove	California	-117.9439164	33.78856661	10842 Chapman Ave	7	45.72	98.4252	introduced	more than 18.29 m	30.48 to 45.72 cm	GardenGrove	NA	NA	NA	NA	NA	NA	NA	NA	NA	NA	NA	NA	NA
2845	Carrotwood	Cupaniopsis anacardioides	Garden Grove	California	-117.9437552	33.78857443	10842 Chapman Ave	7	30.48	98.4252	introduced	more than 18.29 m	15.24 to 30.48 cm	GardenGrove	NA	NA	NA	NA	NA	NA	NA	NA	NA	NA	NA	NA	NA
2847	Brisbane box	Lophostemon confertus	Garden Grove	California	-117.9436451	33.78133828	10842 Lampson Ave	8	30.48	98.4252	introduced	more than 18.29 m	15.24 to 30.48 cm	GardenGrove	NA	NA	NA	NA	NA	NA	NA	NA	NA	NA	NA	NA	NA
2848	Southern magnolia	Magnolia grandiflora	Garden Grove	California	-117.943671	33.7863459	10842 Marian Dr	8	45.72	98.4252	introduced	more than 18.29 m	30.48 to 45.72 cm	GardenGrove	NA	NA	NA	NA	NA	NA	NA	NA	NA	NA	NA	NA	NA
2849	Southern magnolia	Magnolia grandiflora	Garden Grove	California	-117.9435288	33.78633584	10842 Marian Dr	8	45.72	98.4252	introduced	more than 18.29 m	30.48 to 45.72 cm	GardenGrove	NA	NA	NA	NA	NA	NA	NA	NA	NA	NA	NA	NA	NA
2851	Chinese elm	Ulmus parvifolia	Garden Grove	California	-117.9441061	33.79205368	10842 Patricia Dr	7	60.96	196.8504	introduced	more than 18.29 m	45.72 to 60.96 cm	GardenGrove	NA	NA	NA	NA	NA	NA	NA	NA	NA	NA	NA	NA	NA
2852	Chinese elm	Ulmus parvifolia	Garden Grove	California	-117.9441042	33.79203988	10842 Patricia Dr	7	60.96	196.8504	introduced	more than 18.29 m	45.72 to 60.96 cm	GardenGrove	NA	NA	NA	NA	NA	NA	NA	NA	NA	NA	NA	NA	NA
2853	Chinese elm	Ulmus parvifolia	Garden Grove	California	-117.9441097	33.79213307	10842 Patricia Dr	7	60.96	196.8504	introduced	more than 18.29 m	45.72 to 60.96 cm	GardenGrove	NA	NA	NA	NA	NA	NA	NA	NA	NA	NA	NA	NA	NA
2854	Chinese elm	Ulmus parvifolia	Garden Grove	California	-117.9441208	33.79207555	10842 Patricia Dr	7	60.96	196.8504	introduced	more than 18.29 m	45.72 to 60.96 cm	GardenGrove	NA	NA	NA	NA	NA	NA	NA	NA	NA	NA	NA	NA	NA
2856	Chinese elm	Ulmus parvifolia	Garden Grove	California	-117.9434602	33.7855672	10851 Allen Dr	8	60.96	196.8504	introduced	more than 18.29 m	45.72 to 60.96 cm	GardenGrove	NA	NA	NA	NA	NA	NA	NA	NA	NA	NA	NA	NA	NA
2858	Red flowering gum	Corymbia ficifolia	Garden Grove	California	-117.9419888	33.78153293	10851 Lampson Ave	8	60.96	98.4252	introduced	more than 18.29 m	45.72 to 60.96 cm	GardenGrove	NA	NA	NA	NA	NA	NA	NA	NA	NA	NA	NA	NA	NA
2859	Brisbane box	Lophostemon confertus	Garden Grove	California	-117.9423929	33.78153651	10851 Lampson Ave	8	30.48	98.4252	introduced	more than 18.29 m	15.24 to 30.48 cm	GardenGrove	NA	NA	NA	NA	NA	NA	NA	NA	NA	NA	NA	NA	NA
2860	Brisbane box	Lophostemon confertus	Garden Grove	California	-117.942687	33.78153573	10851 Lampson Ave	8	30.48	98.4252	introduced	more than 18.29 m	15.24 to 30.48 cm	GardenGrove	NA	NA	NA	NA	NA	NA	NA	NA	NA	NA	NA	NA	NA
2861	Brisbane box	Lophostemon confertus	Garden Grove	California	-117.9417337	33.78152829	10851 Lampson Ave	8	30.48	98.4252	introduced	more than 18.29 m	15.24 to 30.48 cm	GardenGrove	NA	NA	NA	NA	NA	NA	NA	NA	NA	NA	NA	NA	NA
2862	Brisbane box	Lophostemon confertus	Garden Grove	California	-117.9428434	33.78152555	10851 Lampson Ave	8	30.48	98.4252	introduced	more than 18.29 m	15.24 to 30.48 cm	GardenGrove	NA	NA	NA	NA	NA	NA	NA	NA	NA	NA	NA	NA	NA
2864	Brisbane box	Lophostemon confertus	Garden Grove	California	-117.9437429	33.78152004	10851 Lampson Ave	8	30.48	98.4252	introduced	more than 18.29 m	15.24 to 30.48 cm	GardenGrove	NA	NA	NA	NA	NA	NA	NA	NA	NA	NA	NA	NA	NA
2866	London plane	Platanus acerifolia	Garden Grove	California	-117.9436885	33.80004327	10851 Palma Vista Ave	7	127	328.084	introduced	more than 18.29 m	more than 76.2 cm	GardenGrove	NA	NA	NA	NA	NA	NA	NA	NA	NA	NA	NA	NA	NA
2867	Carob	Ceratonia siliqua	Garden Grove	California	-117.9438246	33.79066312	10851 Woodward Ln	7	76.2	147.6378	introduced	more than 18.29 m	60.96 to 76.2 cm	GardenGrove	NA	NA	NA	NA	NA	NA	NA	NA	NA	NA	NA	NA	NA
2868	Carob	Ceratonia siliqua	Garden Grove	California	-117.9436247	33.7906843	10851 Woodward Ln	7	76.2	147.6378	introduced	more than 18.29 m	60.96 to 76.2 cm	GardenGrove	NA	NA	NA	NA	NA	NA	NA	NA	NA	NA	NA	NA	NA
2870	London plane	Platanus acerifolia	Garden Grove	California	-117.9433056	33.77403153	10852 Garden Grove Blvd	8	45.72	98.4252	introduced	more than 18.29 m	30.48 to 45.72 cm	GardenGrove	NA	NA	NA	NA	NA	NA	NA	NA	NA	NA	NA	NA	NA
2872	London plane	Platanus acerifolia	Garden Grove	California	-117.9434541	33.77404594	10852 Garden Grove Blvd	8	45.72	98.4252	introduced	more than 18.29 m	30.48 to 45.72 cm	GardenGrove	NA	NA	NA	NA	NA	NA	NA	NA	NA	NA	NA	NA	NA
2873	Mexican fan palm	Washingtonia robusta	Garden Grove	California	-117.9433728	33.78359757	10852 Holly Dr	8	45.72	196.8504	introduced	more than 18.29 m	30.48 to 45.72 cm	GardenGrove	NA	NA	NA	NA	NA	NA	NA	NA	NA	NA	NA	NA	NA
2878	Stump	NA	Garden Grove	California	-117.9431332	33.7758828	10858 Acacia Pkwy	8	76.2	49.2126	no_info	more than 18.29 m	60.96 to 76.2 cm	GardenGrove	NA	NA	NA	NA	NA	NA	NA	NA	NA	NA	NA	NA	NA
2879	Bronze loquat	Eriobotrya deflexa	Garden Grove	California	-117.9427985	33.7758775	10858 Acacia Pkwy	8	30.48	49.2126	introduced	more than 18.29 m	15.24 to 30.48 cm	GardenGrove	NA	NA	NA	NA	NA	NA	NA	NA	NA	NA	NA	NA	NA
2881	London plane	Platanus acerifolia	Garden Grove	California	-117.9434982	33.8000571	10861 Palma Vista Ave	7	45.72	147.6378	introduced	more than 18.29 m	30.48 to 45.72 cm	GardenGrove	NA	NA	NA	NA	NA	NA	NA	NA	NA	NA	NA	NA	NA
2882	London plane	Platanus acerifolia	Garden Grove	California	-117.9430673	33.77402989	10862 Garden Grove Blvd	8	45.72	98.4252	introduced	more than 18.29 m	30.48 to 45.72 cm	GardenGrove	NA	NA	NA	NA	NA	NA	NA	NA	NA	NA	NA	NA	NA
2883	London plane	Platanus acerifolia	Garden Grove	California	-117.9429169	33.77403205	10862 Garden Grove Blvd	8	45.72	98.4252	introduced	more than 18.29 m	30.48 to 45.72 cm	GardenGrove	NA	NA	NA	NA	NA	NA	NA	NA	NA	NA	NA	NA	NA
2884	London plane	Platanus acerifolia	Garden Grove	California	-117.9427279	33.77402615	10862 Garden Grove Blvd	8	45.72	98.4252	introduced	more than 18.29 m	30.48 to 45.72 cm	GardenGrove	NA	NA	NA	NA	NA	NA	NA	NA	NA	NA	NA	NA	NA
2885	London plane	Platanus acerifolia	Garden Grove	California	-117.9437159	33.79990886	10862 Palma Vista Ave	7	45.72	147.6378	introduced	more than 18.29 m	30.48 to 45.72 cm	GardenGrove	NA	NA	NA	NA	NA	NA	NA	NA	NA	NA	NA	NA	NA
2888	Crape myrtle	Lagerstroemia indica	Garden Grove	California	-117.9399669	33.7594966	10866 Westminster Ave	5	30.48	98.4252	introduced	more than 18.29 m	15.24 to 30.48 cm	GardenGrove	NA	NA	NA	NA	NA	NA	NA	NA	NA	NA	NA	NA	NA
2889	Crape myrtle	Lagerstroemia indica	Garden Grove	California	-117.9404438	33.75950466	10866 Westminster Ave	5	30.48	98.4252	introduced	more than 18.29 m	15.24 to 30.48 cm	GardenGrove	NA	NA	NA	NA	NA	NA	NA	NA	NA	NA	NA	NA	NA
2890	Crape myrtle	Lagerstroemia indica	Garden Grove	California	-117.9398755	33.75949434	10866 Westminster Ave	5	30.48	98.4252	introduced	more than 18.29 m	15.24 to 30.48 cm	GardenGrove	NA	NA	NA	NA	NA	NA	NA	NA	NA	NA	NA	NA	NA
2892	Crape myrtle	Lagerstroemia indica	Garden Grove	California	-117.9406303	33.75950098	10866 Westminster Ave	5	30.48	98.4252	introduced	more than 18.29 m	15.24 to 30.48 cm	GardenGrove	NA	NA	NA	NA	NA	NA	NA	NA	NA	NA	NA	NA	NA
2893	Crape myrtle	Lagerstroemia indica	Garden Grove	California	-117.9403232	33.75951554	10866 Westminster Ave	5	30.48	98.4252	introduced	more than 18.29 m	15.24 to 30.48 cm	GardenGrove	NA	NA	NA	NA	NA	NA	NA	NA	NA	NA	NA	NA	NA
2894	Crape myrtle	Lagerstroemia indica	Garden Grove	California	-117.940063	33.75949544	10866 Westminster Ave	5	30.48	98.4252	introduced	more than 18.29 m	15.24 to 30.48 cm	GardenGrove	NA	NA	NA	NA	NA	NA	NA	NA	NA	NA	NA	NA	NA
2905	Brisbane box	Lophostemon confertus	Garden Grove	California	-117.9429045	33.78134225	10872 Lampson Ave	8	30.48	98.4252	introduced	more than 18.29 m	15.24 to 30.48 cm	GardenGrove	NA	NA	NA	NA	NA	NA	NA	NA	NA	NA	NA	NA	NA
2909	Carrotwood	Cupaniopsis anacardioides	Garden Grove	California	-117.9430993	33.79166023	10872 Poindexter Ave	7	45.72	98.4252	introduced	more than 18.29 m	30.48 to 45.72 cm	GardenGrove	NA	NA	NA	NA	NA	NA	NA	NA	NA	NA	NA	NA	NA
2916	Deodar cedar	Cedrus deodara	Garden Grove	California	-117.9429079	33.78372573	10881 Holly Dr	8	60.96	196.8504	introduced	more than 18.29 m	45.72 to 60.96 cm	GardenGrove	NA	NA	NA	NA	NA	NA	NA	NA	NA	NA	NA	NA	NA
2919	Southern magnolia	Magnolia grandiflora	Garden Grove	California	-117.9433293	33.78663264	10881 Marian Dr	8	60.96	147.6378	introduced	more than 18.29 m	45.72 to 60.96 cm	GardenGrove	NA	NA	NA	NA	NA	NA	NA	NA	NA	NA	NA	NA	NA
2922	Mexican fan palm	Washingtonia robusta	Garden Grove	California	-117.9431472	33.79381486	10881 Vickers Dr	7	60.96	328.084	introduced	more than 18.29 m	45.72 to 60.96 cm	GardenGrove	NA	NA	NA	NA	NA	NA	NA	NA	NA	NA	NA	NA	NA
2928	Crape myrtle	Lagerstroemia indica	Garden Grove	California	-117.9429439	33.78362112	10882 Holly Dr	8	30.48	49.2126	introduced	more than 18.29 m	15.24 to 30.48 cm	GardenGrove	NA	NA	NA	NA	NA	NA	NA	NA	NA	NA	NA	NA	NA
2929	Brisbane box	Lophostemon confertus	Garden Grove	California	-117.9429222	33.79439626	10882 La Dona Ave	7	45.72	98.4252	introduced	more than 18.29 m	30.48 to 45.72 cm	GardenGrove	NA	NA	NA	NA	NA	NA	NA	NA	NA	NA	NA	NA	NA
2930	Chinese elm	Ulmus parvifolia	Garden Grove	California	-117.9430529	33.78633346	10882 Marian Dr	8	45.72	147.6378	introduced	more than 18.29 m	30.48 to 45.72 cm	GardenGrove	NA	NA	NA	NA	NA	NA	NA	NA	NA	NA	NA	NA	NA
2931	London plane	Platanus acerifolia	Garden Grove	California	-117.9431372	33.7998998	10882 Palma Vista Ave	7	60.96	147.6378	introduced	more than 18.29 m	45.72 to 60.96 cm	GardenGrove	NA	NA	NA	NA	NA	NA	NA	NA	NA	NA	NA	NA	NA
2943	Chinese elm	Ulmus parvifolia	Garden Grove	California	-117.9428487	33.78544652	10892 Allen Dr	8	60.96	196.8504	introduced	more than 18.29 m	45.72 to 60.96 cm	GardenGrove	NA	NA	NA	NA	NA	NA	NA	NA	NA	NA	NA	NA	NA
2950	Brisbane box	Lophostemon confertus	Garden Grove	California	-117.9426045	33.78133818	10892 Lampson Ave	8	45.72	98.4252	introduced	more than 18.29 m	30.48 to 45.72 cm	GardenGrove	NA	NA	NA	NA	NA	NA	NA	NA	NA	NA	NA	NA	NA
2953	King palm	Archontophoenix cunninghamiana	Garden Grove	California	-117.9391657	33.76150273	10892 Linnell Ave	5	15.24	49.2126	introduced	more than 18.29 m	0 to 15.24 cm	GardenGrove	NA	NA	NA	NA	NA	NA	NA	NA	NA	NA	NA	NA	NA
2956	Chinese elm	Ulmus parvifolia	Garden Grove	California	-117.9427762	33.78633829	10892 Marian Dr	8	60.96	147.6378	introduced	more than 18.29 m	45.72 to 60.96 cm	GardenGrove	NA	NA	NA	NA	NA	NA	NA	NA	NA	NA	NA	NA	NA
2958	Crape myrtle	Lagerstroemia indica	Garden Grove	California	-117.9413606	33.77598867	10900 Acacia Pkwy	8	45.72	98.4252	introduced	more than 18.29 m	30.48 to 45.72 cm	GardenGrove	NA	NA	NA	NA	NA	NA	NA	NA	NA	NA	NA	NA	NA
2959	Crape myrtle	Lagerstroemia indica	Garden Grove	California	-117.9412628	33.77598634	10900 Acacia Pkwy	8	45.72	98.4252	introduced	more than 18.29 m	30.48 to 45.72 cm	GardenGrove	NA	NA	NA	NA	NA	NA	NA	NA	NA	NA	NA	NA	NA
2960	Crape myrtle	Lagerstroemia indica	Garden Grove	California	-117.9413214	33.77598934	10900 Acacia Pkwy	8	45.72	98.4252	introduced	more than 18.29 m	30.48 to 45.72 cm	GardenGrove	NA	NA	NA	NA	NA	NA	NA	NA	NA	NA	NA	NA	NA
2961	Crape myrtle	Lagerstroemia indica	Garden Grove	California	-117.9414089	33.77599055	10900 Acacia Pkwy	8	45.72	98.4252	introduced	more than 18.29 m	30.48 to 45.72 cm	GardenGrove	NA	NA	NA	NA	NA	NA	NA	NA	NA	NA	NA	NA	NA
2962	Crape myrtle	Lagerstroemia indica	Garden Grove	California	-117.9416806	33.77596125	10900 Acacia Pkwy	8	45.72	98.4252	introduced	more than 18.29 m	30.48 to 45.72 cm	GardenGrove	NA	NA	NA	NA	NA	NA	NA	NA	NA	NA	NA	NA	NA
2963	Crape myrtle	Lagerstroemia indica	Garden Grove	California	-117.9417639	33.77596216	10900 Acacia Pkwy	8	45.72	98.4252	introduced	more than 18.29 m	30.48 to 45.72 cm	GardenGrove	NA	NA	NA	NA	NA	NA	NA	NA	NA	NA	NA	NA	NA
2964	Crape myrtle	Lagerstroemia indica	Garden Grove	California	-117.9418107	33.77596603	10900 Acacia Pkwy	8	45.72	98.4252	introduced	more than 18.29 m	30.48 to 45.72 cm	GardenGrove	NA	NA	NA	NA	NA	NA	NA	NA	NA	NA	NA	NA	NA
2965	Crape myrtle	Lagerstroemia indica	Garden Grove	California	-117.9417247	33.77595853	10900 Acacia Pkwy	8	45.72	98.4252	introduced	more than 18.29 m	30.48 to 45.72 cm	GardenGrove	NA	NA	NA	NA	NA	NA	NA	NA	NA	NA	NA	NA	NA
2969	Fern pine	Podocarpus gracilior	Garden Grove	California	-117.9423851	33.80301834	10900 Katella Ave	7	45.72	98.4252	no_info	more than 18.29 m	30.48 to 45.72 cm	GardenGrove	NA	NA	NA	NA	NA	NA	NA	NA	NA	NA	NA	NA	NA
2970	Fern pine	Podocarpus gracilior	Garden Grove	California	-117.9425161	33.80301549	10900 Katella Ave	7	45.72	98.4252	no_info	more than 18.29 m	30.48 to 45.72 cm	GardenGrove	NA	NA	NA	NA	NA	NA	NA	NA	NA	NA	NA	NA	NA
2980	Crape myrtle	Lagerstroemia indica	Garden Grove	California	-117.9397508	33.75951105	10900 Westminster Ave	5	45.72	98.4252	introduced	more than 18.29 m	30.48 to 45.72 cm	GardenGrove	NA	NA	NA	NA	NA	NA	NA	NA	NA	NA	NA	NA	NA
2981	Crape myrtle	Lagerstroemia indica	Garden Grove	California	-117.9385731	33.75951598	10900 Westminster Ave	5	30.48	98.4252	introduced	more than 18.29 m	15.24 to 30.48 cm	GardenGrove	NA	NA	NA	NA	NA	NA	NA	NA	NA	NA	NA	NA	NA
2982	Crape myrtle	Lagerstroemia indica	Garden Grove	California	-117.93868	33.7595129	10900 Westminster Ave	5	30.48	98.4252	introduced	more than 18.29 m	15.24 to 30.48 cm	GardenGrove	NA	NA	NA	NA	NA	NA	NA	NA	NA	NA	NA	NA	NA
2983	Crape myrtle	Lagerstroemia indica	Garden Grove	California	-117.939074	33.75951111	10900 Westminster Ave	5	30.48	98.4252	introduced	more than 18.29 m	15.24 to 30.48 cm	GardenGrove	NA	NA	NA	NA	NA	NA	NA	NA	NA	NA	NA	NA	NA
2984	Crape myrtle	Lagerstroemia indica	Garden Grove	California	-117.9384809	33.75951068	10900 Westminster Ave	5	30.48	98.4252	introduced	more than 18.29 m	15.24 to 30.48 cm	GardenGrove	NA	NA	NA	NA	NA	NA	NA	NA	NA	NA	NA	NA	NA
2985	Crape myrtle	Lagerstroemia indica	Garden Grove	California	-117.9389713	33.75951576	10900 Westminster Ave	5	30.48	98.4252	introduced	more than 18.29 m	15.24 to 30.48 cm	GardenGrove	NA	NA	NA	NA	NA	NA	NA	NA	NA	NA	NA	NA	NA
2986	Crape myrtle	Lagerstroemia indica	Garden Grove	California	-117.9387806	33.75951634	10900 Westminster Ave	5	30.48	98.4252	introduced	more than 18.29 m	15.24 to 30.48 cm	GardenGrove	NA	NA	NA	NA	NA	NA	NA	NA	NA	NA	NA	NA	NA
2987	Crape myrtle	Lagerstroemia indica	Garden Grove	California	-117.9394669	33.75951051	10900 Westminster Ave	5	45.72	98.4252	introduced	more than 18.29 m	30.48 to 45.72 cm	GardenGrove	NA	NA	NA	NA	NA	NA	NA	NA	NA	NA	NA	NA	NA
2988	Crape myrtle	Lagerstroemia indica	Garden Grove	California	-117.9382107	33.7595135	10900 Westminster Ave	5	30.48	98.4252	introduced	more than 18.29 m	15.24 to 30.48 cm	GardenGrove	NA	NA	NA	NA	NA	NA	NA	NA	NA	NA	NA	NA	NA
2995	Deodar cedar	Cedrus deodara	Garden Grove	California	-117.9427268	33.78373999	10901 Holly Dr	8	60.96	196.8504	introduced	more than 18.29 m	45.72 to 60.96 cm	GardenGrove	NA	NA	NA	NA	NA	NA	NA	NA	NA	NA	NA	NA	NA
2997	London plane	Platanus acerifolia	Garden Grove	California	-117.9428335	33.79998587	10901 Palma Vista Ave	7	45.72	147.6378	introduced	more than 18.29 m	30.48 to 45.72 cm	GardenGrove	NA	NA	NA	NA	NA	NA	NA	NA	NA	NA	NA	NA	NA
2998	Deodar cedar	Cedrus deodara	Garden Grove	California	-117.9427661	33.78962491	10901 Sidney Pl	7	45.72	147.6378	introduced	more than 18.29 m	30.48 to 45.72 cm	GardenGrove	NA	NA	NA	NA	NA	NA	NA	NA	NA	NA	NA	NA	NA
2999	Japanese persimmon	Diospyros kaki	Garden Grove	California	-117.9429483	33.78963057	10901 Sidney Pl	7	30.48	49.2126	introduced	more than 18.29 m	15.24 to 30.48 cm	GardenGrove	NA	NA	NA	NA	NA	NA	NA	NA	NA	NA	NA	NA	NA
3000	Pink trumpet tree	Tabebuia impetiginosa	Garden Grove	California	-117.9395708	33.76704048	10901 Trask Ave	9	15.24	49.2126	no_info	more than 18.29 m	0 to 15.24 cm	GardenGrove	NA	NA	NA	NA	NA	NA	NA	NA	NA	NA	NA	NA	NA
3001	Pink trumpet tree	Tabebuia impetiginosa	Garden Grove	California	-117.9394825	33.76703896	10901 Trask Ave	9	15.24	49.2126	no_info	more than 18.29 m	0 to 15.24 cm	GardenGrove	NA	NA	NA	NA	NA	NA	NA	NA	NA	NA	NA	NA	NA
3002	Pink trumpet tree	Tabebuia impetiginosa	Garden Grove	California	-117.9396098	33.76703602	10901 Trask Ave	9	15.24	49.2126	no_info	more than 18.29 m	0 to 15.24 cm	GardenGrove	NA	NA	NA	NA	NA	NA	NA	NA	NA	NA	NA	NA	NA
3005	London plane	Platanus acerifolia	Garden Grove	California	-117.9429137	33.79985378	10902 Palma Vista Ave	7	127	328.084	introduced	more than 18.29 m	more than 76.2 cm	GardenGrove	NA	NA	NA	NA	NA	NA	NA	NA	NA	NA	NA	NA	NA
3007	Crape myrtle	Lagerstroemia indica	Garden Grove	California	-117.9384782	33.75975665	10911 Westminster Ave	5	30.48	98.4252	introduced	more than 18.29 m	15.24 to 30.48 cm	GardenGrove	NA	NA	NA	NA	NA	NA	NA	NA	NA	NA	NA	NA	NA
3008	Crape myrtle	Lagerstroemia indica	Garden Grove	California	-117.9387562	33.75976461	10911 Westminster Ave	5	30.48	98.4252	introduced	more than 18.29 m	15.24 to 30.48 cm	GardenGrove	NA	NA	NA	NA	NA	NA	NA	NA	NA	NA	NA	NA	NA
3009	Crape myrtle	Lagerstroemia indica	Garden Grove	California	-117.9388439	33.75976061	10911 Westminster Ave	5	30.48	98.4252	introduced	more than 18.29 m	15.24 to 30.48 cm	GardenGrove	NA	NA	NA	NA	NA	NA	NA	NA	NA	NA	NA	NA	NA
3012	American sweetgum	Liquidambar styraciflua	Garden Grove	California	-117.9421802	33.77392285	10912 Garden Grove Blvd	9	15.24	49.2126	introduced	more than 18.29 m	0 to 15.24 cm	GardenGrove	NA	NA	NA	NA	NA	NA	NA	NA	NA	NA	NA	NA	NA
3013	London plane	Platanus acerifolia	Garden Grove	California	-117.9426297	33.77403164	10912 Garden Grove Blvd	8	30.48	98.4252	introduced	more than 18.29 m	15.24 to 30.48 cm	GardenGrove	NA	NA	NA	NA	NA	NA	NA	NA	NA	NA	NA	NA	NA
3014	London plane	Platanus acerifolia	Garden Grove	California	-117.9425222	33.77403815	10912 Garden Grove Blvd	8	45.72	98.4252	introduced	more than 18.29 m	30.48 to 45.72 cm	GardenGrove	NA	NA	NA	NA	NA	NA	NA	NA	NA	NA	NA	NA	NA
3015	American sweetgum	Liquidambar styraciflua	Garden Grove	California	-117.9421797	33.77385208	10912 Garden Grove Blvd	9	15.24	49.2126	introduced	more than 18.29 m	0 to 15.24 cm	GardenGrove	NA	NA	NA	NA	NA	NA	NA	NA	NA	NA	NA	NA	NA
3021	Scented gum lemon	Corymbia citriodora	Garden Grove	California	-117.9421129	33.7813397	10918 Lampson Ave	8	45.72	147.6378	introduced	more than 18.29 m	30.48 to 45.72 cm	GardenGrove	NA	NA	NA	NA	NA	NA	NA	NA	NA	NA	NA	NA	NA
3022	Chinese elm	Ulmus parvifolia	Garden Grove	California	-117.942369	33.7855665	10921 Allen Dr	8	60.96	196.8504	introduced	more than 18.29 m	45.72 to 60.96 cm	GardenGrove	NA	NA	NA	NA	NA	NA	NA	NA	NA	NA	NA	NA	NA
3032	Spotted gum	Eucalyptus maculata	Garden Grove	California	-117.9410707	33.77647666	10931 Acacia Pkwy	8	60.96	196.8504	no_info	more than 18.29 m	45.72 to 60.96 cm	GardenGrove	NA	NA	NA	NA	NA	NA	NA	NA	NA	NA	NA	NA	NA
3033	Chinese elm	Ulmus parvifolia	Garden Grove	California	-117.9421956	33.78556973	10931 Allen Dr	8	60.96	196.8504	introduced	more than 18.29 m	45.72 to 60.96 cm	GardenGrove	NA	NA	NA	NA	NA	NA	NA	NA	NA	NA	NA	NA	NA
3036	Chinese elm	Ulmus parvifolia	Garden Grove	California	-117.9422534	33.78646577	10931 Marian Dr	8	45.72	147.6378	introduced	more than 18.29 m	30.48 to 45.72 cm	GardenGrove	NA	NA	NA	NA	NA	NA	NA	NA	NA	NA	NA	NA	NA
3037	Mexican fan palm	Washingtonia robusta	Garden Grove	California	-117.9422203	33.7938351	10931 Vickers Dr	7	60.96	328.084	introduced	more than 18.29 m	45.72 to 60.96 cm	GardenGrove	NA	NA	NA	NA	NA	NA	NA	NA	NA	NA	NA	NA	NA
3038	California fan palm	Washingtonia filifera	Garden Grove	California	-117.9422954	33.79383733	10931 Vickers Dr	7	127	147.6378	naturally_occurring	more than 18.29 m	more than 76.2 cm	GardenGrove	NA	NA	NA	NA	NA	NA	NA	NA	NA	NA	NA	NA	NA
3040	Queen palm	Syagrus romanzoffianum	Garden Grove	California	-117.9723781	33.80370656	10932 Markev St	10	15.24	49.2126	no_info	more than 18.29 m	0 to 15.24 cm	GardenGrove	NA	NA	NA	NA	NA	NA	NA	NA	NA	NA	NA	NA	NA
3041	Queen palm	Syagrus romanzoffianum	Garden Grove	California	-117.9723694	33.8037903	10932 Markev St	10	15.24	49.2126	no_info	more than 18.29 m	0 to 15.24 cm	GardenGrove	NA	NA	NA	NA	NA	NA	NA	NA	NA	NA	NA	NA	NA
3042	Queen palm	Syagrus romanzoffianum	Garden Grove	California	-117.9723777	33.80373379	10932 Markev St	10	15.24	49.2126	no_info	more than 18.29 m	0 to 15.24 cm	GardenGrove	NA	NA	NA	NA	NA	NA	NA	NA	NA	NA	NA	NA	NA
3043	Queen palm	Syagrus romanzoffianum	Garden Grove	California	-117.9723751	33.8037649	10932 Markev St	10	15.24	49.2126	no_info	more than 18.29 m	0 to 15.24 cm	GardenGrove	NA	NA	NA	NA	NA	NA	NA	NA	NA	NA	NA	NA	NA
3045	London plane	Platanus acerifolia	Garden Grove	California	-117.9422614	33.79984694	10932 Palma Vista Ave	7	45.72	98.4252	introduced	more than 18.29 m	30.48 to 45.72 cm	GardenGrove	NA	NA	NA	NA	NA	NA	NA	NA	NA	NA	NA	NA	NA
3048	Carrotwood	Cupaniopsis anacardioides	Garden Grove	California	-117.9420323	33.78556903	10941 Allen Dr	8	45.72	98.4252	introduced	more than 18.29 m	30.48 to 45.72 cm	GardenGrove	NA	NA	NA	NA	NA	NA	NA	NA	NA	NA	NA	NA	NA
3050	Queen palm	Syagrus romanzoffianum	Garden Grove	California	-117.9725273	33.80356365	10941 Markev St	10	15.24	49.2126	no_info	more than 18.29 m	0 to 15.24 cm	GardenGrove	NA	NA	NA	NA	NA	NA	NA	NA	NA	NA	NA	NA	NA
3051	Majesty palm	Ravenea rivularis	Garden Grove	California	-117.9725257	33.80361249	10941 Markev St	10	15.24	49.2126	introduced	more than 18.29 m	0 to 15.24 cm	GardenGrove	NA	NA	NA	NA	NA	NA	NA	NA	NA	NA	NA	NA	NA
3052	Chinese elm	Ulmus parvifolia	Garden Grove	California	-117.9420658	33.78545348	10942 Allen Dr	8	60.96	196.8504	introduced	more than 18.29 m	45.72 to 60.96 cm	GardenGrove	NA	NA	NA	NA	NA	NA	NA	NA	NA	NA	NA	NA	NA
3054	Brisbane box	Lophostemon confertus	Garden Grove	California	-117.9421029	33.79441926	10942 La Dona Ave	7	30.48	49.2126	introduced	more than 18.29 m	15.24 to 30.48 cm	GardenGrove	NA	NA	NA	NA	NA	NA	NA	NA	NA	NA	NA	NA	NA
3055	Brisbane box	Lophostemon confertus	Garden Grove	California	-117.9417365	33.78133648	10942 Lampson Ave	8	30.48	98.4252	introduced	more than 18.29 m	15.24 to 30.48 cm	GardenGrove	NA	NA	NA	NA	NA	NA	NA	NA	NA	NA	NA	NA	NA
3067	Chinese elm	Ulmus parvifolia	Garden Grove	California	-117.9418269	33.78543928	10952 Allen Dr	8	60.96	196.8504	introduced	more than 18.29 m	45.72 to 60.96 cm	GardenGrove	NA	NA	NA	NA	NA	NA	NA	NA	NA	NA	NA	NA	NA
3072	King palm	Archontophoenix cunninghamiana	Garden Grove	California	-117.9723572	33.80344272	10952 Markev St	10	15.24	49.2126	introduced	more than 18.29 m	0 to 15.24 cm	GardenGrove	NA	NA	NA	NA	NA	NA	NA	NA	NA	NA	NA	NA	NA
3073	Queen palm	Syagrus romanzoffianum	Garden Grove	California	-117.9723981	33.80344942	10952 Markev St	10	45.72	98.4252	no_info	more than 18.29 m	30.48 to 45.72 cm	GardenGrove	NA	NA	NA	NA	NA	NA	NA	NA	NA	NA	NA	NA	NA
3074	Queen palm	Syagrus romanzoffianum	Garden Grove	California	-117.972372	33.8034531	10952 Markev St	10	30.48	98.4252	no_info	more than 18.29 m	15.24 to 30.48 cm	GardenGrove	NA	NA	NA	NA	NA	NA	NA	NA	NA	NA	NA	NA	NA
3077	Southern magnolia	Magnolia grandiflora	Garden Grove	California	-117.942213	33.78956466	10956 Sidney Pl	7	30.48	98.4252	introduced	more than 18.29 m	15.24 to 30.48 cm	GardenGrove	NA	NA	NA	NA	NA	NA	NA	NA	NA	NA	NA	NA	NA
3078	Brisbane box	Lophostemon confertus	Garden Grove	California	-117.9417566	33.7814421	10959 Lampson Ave	8	127	328.084	introduced	more than 18.29 m	more than 76.2 cm	GardenGrove	NA	NA	NA	NA	NA	NA	NA	NA	NA	NA	NA	NA	NA
3083	Brisbane box	Lophostemon confertus	Garden Grove	California	-117.9416371	33.78633476	10962 Marian Dr	8	45.72	147.6378	introduced	more than 18.29 m	30.48 to 45.72 cm	GardenGrove	NA	NA	NA	NA	NA	NA	NA	NA	NA	NA	NA	NA	NA
3084	Chinese elm	Ulmus parvifolia	Garden Grove	California	-117.9381306	33.76361118	10962 Woodbury Rd	5	60.96	196.8504	introduced	more than 18.29 m	45.72 to 60.96 cm	GardenGrove	NA	NA	NA	NA	NA	NA	NA	NA	NA	NA	NA	NA	NA
3086	Ornamental pear	Pyrus calleryana	Garden Grove	California	-117.9416675	33.78879559	10971 Chapman Ave	7	30.48	98.4252	introduced	more than 18.29 m	15.24 to 30.48 cm	GardenGrove	NA	NA	NA	NA	NA	NA	NA	NA	NA	NA	NA	NA	NA
3087	London plane	Platanus acerifolia	Garden Grove	California	-117.9413347	33.77423223	10971 Garden Grove Blvd	8	30.48	98.4252	introduced	more than 18.29 m	15.24 to 30.48 cm	GardenGrove	NA	NA	NA	NA	NA	NA	NA	NA	NA	NA	NA	NA	NA
3089	Queen palm	Syagrus romanzoffianum	Garden Grove	California	-117.972359	33.80330643	10972 Markev St	10	15.24	49.2126	no_info	more than 18.29 m	0 to 15.24 cm	GardenGrove	NA	NA	NA	NA	NA	NA	NA	NA	NA	NA	NA	NA	NA
3090	Queen palm	Syagrus romanzoffianum	Garden Grove	California	-117.9723729	33.80329839	10972 Markev St	10	15.24	49.2126	no_info	more than 18.29 m	0 to 15.24 cm	GardenGrove	NA	NA	NA	NA	NA	NA	NA	NA	NA	NA	NA	NA	NA
3091	Queen palm	Syagrus romanzoffianum	Garden Grove	California	-117.9723945	33.80328557	10972 Markev St	10	15.24	49.2126	no_info	more than 18.29 m	0 to 15.24 cm	GardenGrove	NA	NA	NA	NA	NA	NA	NA	NA	NA	NA	NA	NA	NA
3092	Queen palm	Syagrus romanzoffianum	Garden Grove	California	-117.9724083	33.80327883	10972 Markev St	10	15.24	49.2126	no_info	more than 18.29 m	0 to 15.24 cm	GardenGrove	NA	NA	NA	NA	NA	NA	NA	NA	NA	NA	NA	NA	NA
3093	Queen palm	Syagrus romanzoffianum	Garden Grove	California	-117.9724296	33.80326927	10972 Markev St	10	15.24	49.2126	no_info	more than 18.29 m	0 to 15.24 cm	GardenGrove	NA	NA	NA	NA	NA	NA	NA	NA	NA	NA	NA	NA	NA
3096	Carrotwood	Cupaniopsis anacardioides	Garden Grove	California	-117.9378512	33.76339946	10972 Woodbury Rd	5	30.48	98.4252	introduced	more than 18.29 m	15.24 to 30.48 cm	GardenGrove	NA	NA	NA	NA	NA	NA	NA	NA	NA	NA	NA	NA	NA
3139	Queen palm	Syagrus romanzoffianum	Garden Grove	California	-117.9373203	33.76359318	11001 Woodbury Rd	5	45.72	98.4252	no_info	more than 18.29 m	30.48 to 45.72 cm	GardenGrove	NA	NA	NA	NA	NA	NA	NA	NA	NA	NA	NA	NA	NA
3140	Queen palm	Syagrus romanzoffianum	Garden Grove	California	-117.9375373	33.76361729	11001 Woodbury Rd	5	45.72	98.4252	no_info	more than 18.29 m	30.48 to 45.72 cm	GardenGrove	NA	NA	NA	NA	NA	NA	NA	NA	NA	NA	NA	NA	NA
3141	Queen palm	Syagrus romanzoffianum	Garden Grove	California	-117.9375084	33.76360561	11001 Woodbury Rd	5	45.72	98.4252	no_info	more than 18.29 m	30.48 to 45.72 cm	GardenGrove	NA	NA	NA	NA	NA	NA	NA	NA	NA	NA	NA	NA	NA
3142	King palm	Archontophoenix cunninghamiana	Garden Grove	California	-117.9374227	33.76359571	11001 Woodbury Rd	5	30.48	49.2126	introduced	more than 18.29 m	15.24 to 30.48 cm	GardenGrove	NA	NA	NA	NA	NA	NA	NA	NA	NA	NA	NA	NA	NA
3151	Carrotwood	Cupaniopsis anacardioides	Garden Grove	California	-117.9377402	33.77213267	11002 Sherman Ave	9	45.72	98.4252	introduced	more than 18.29 m	30.48 to 45.72 cm	GardenGrove	NA	NA	NA	NA	NA	NA	NA	NA	NA	NA	NA	NA	NA
3152	Carrotwood	Cupaniopsis anacardioides	Garden Grove	California	-117.9377382	33.77192463	11002 Sherman Ave	9	45.72	98.4252	introduced	more than 18.29 m	30.48 to 45.72 cm	GardenGrove	NA	NA	NA	NA	NA	NA	NA	NA	NA	NA	NA	NA	NA
3153	Carrotwood	Cupaniopsis anacardioides	Garden Grove	California	-117.9377447	33.77204282	11002 Sherman Ave	9	45.72	98.4252	introduced	more than 18.29 m	30.48 to 45.72 cm	GardenGrove	NA	NA	NA	NA	NA	NA	NA	NA	NA	NA	NA	NA	NA
3156	Bronze loquat	Eriobotrya deflexa	Garden Grove	California	-117.9590503	33.80268918	11011 Brookhurst St	10	30.48	49.2126	introduced	more than 18.29 m	15.24 to 30.48 cm	GardenGrove	NA	NA	NA	NA	NA	NA	NA	NA	NA	NA	NA	NA	NA
3158	Carrotwood	Cupaniopsis anacardioides	Garden Grove	California	-117.9375472	33.76240146	11011 Cynthia Cir	5	45.72	98.4252	introduced	more than 18.29 m	30.48 to 45.72 cm	GardenGrove	NA	NA	NA	NA	NA	NA	NA	NA	NA	NA	NA	NA	NA
3159	American sweetgum	Liquidambar styraciflua	Garden Grove	California	-117.973524	33.80285234	11011 Homeway Dr	10	45.72	147.6378	introduced	more than 18.29 m	30.48 to 45.72 cm	GardenGrove	NA	NA	NA	NA	NA	NA	NA	NA	NA	NA	NA	NA	NA
3162	Evergreen pear	Pyrus kawakamii	Garden Grove	California	-117.9409399	33.78998353	11012 Bixler Cir	3	60.96	98.4252	no_info	more than 18.29 m	45.72 to 60.96 cm	GardenGrove	NA	NA	NA	NA	NA	NA	NA	NA	NA	NA	NA	NA	NA
3163	Evergreen pear	Pyrus kawakamii	Garden Grove	California	-117.9410713	33.78977121	11012 Bixler Cir	7	30.48	98.4252	no_info	more than 18.29 m	15.24 to 30.48 cm	GardenGrove	NA	NA	NA	NA	NA	NA	NA	NA	NA	NA	NA	NA	NA
3164	Carrotwood	Cupaniopsis anacardioides	Garden Grove	California	-117.9375408	33.76189066	11012 Cynthia Cir	5	45.72	147.6378	introduced	more than 18.29 m	30.48 to 45.72 cm	GardenGrove	NA	NA	NA	NA	NA	NA	NA	NA	NA	NA	NA	NA	NA
3165	Crape myrtle	Lagerstroemia indica	Garden Grove	California	-117.974321	33.80293703	11012 Magnolia St	10	30.48	98.4252	introduced	more than 18.29 m	15.24 to 30.48 cm	GardenGrove	NA	NA	NA	NA	NA	NA	NA	NA	NA	NA	NA	NA	NA
3167	Evergreen pear	Pyrus kawakamii	Garden Grove	California	-117.9374963	33.77050944	11012 Paloma Ave	9	45.72	147.6378	no_info	more than 18.29 m	30.48 to 45.72 cm	GardenGrove	NA	NA	NA	NA	NA	NA	NA	NA	NA	NA	NA	NA	NA
3168	Evergreen pear	Pyrus kawakamii	Garden Grove	California	-117.9412144	33.79874453	11012 Wakefield Ave	7	15.24	98.4252	no_info	more than 18.29 m	0 to 15.24 cm	GardenGrove	NA	NA	NA	NA	NA	NA	NA	NA	NA	NA	NA	NA	NA
3169	Ornamental pear	Pyrus calleryana	Garden Grove	California	-117.9412146	33.79884765	11012 Wakefield Ave	7	15.24	98.4252	introduced	more than 18.29 m	0 to 15.24 cm	GardenGrove	NA	NA	NA	NA	NA	NA	NA	NA	NA	NA	NA	NA	NA
3180	Evergreen pear	Pyrus kawakamii	Garden Grove	California	-117.9407899	33.79008411	11021 Bixler Cir	3	60.96	98.4252	no_info	more than 18.29 m	45.72 to 60.96 cm	GardenGrove	NA	NA	NA	NA	NA	NA	NA	NA	NA	NA	NA	NA	NA
3181	Bronze loquat	Eriobotrya deflexa	Garden Grove	California	-117.9590512	33.80219554	11021 Brookhurst St	10	15.24	49.2126	introduced	more than 18.29 m	0 to 15.24 cm	GardenGrove	NA	NA	NA	NA	NA	NA	NA	NA	NA	NA	NA	NA	NA
3182	Bronze loquat	Eriobotrya deflexa	Garden Grove	California	-117.9590598	33.80243993	11021 Brookhurst St	10	30.48	49.2126	introduced	more than 18.29 m	15.24 to 30.48 cm	GardenGrove	NA	NA	NA	NA	NA	NA	NA	NA	NA	NA	NA	NA	NA
3183	Bronze loquat	Eriobotrya deflexa	Garden Grove	California	-117.9590488	33.80211226	11021 Brookhurst St	10	15.24	49.2126	introduced	more than 18.29 m	0 to 15.24 cm	GardenGrove	NA	NA	NA	NA	NA	NA	NA	NA	NA	NA	NA	NA	NA
3184	Frasers photinia	Photinia fraseri	Garden Grove	California	-117.9590655	33.80234996	11021 Brookhurst St	10	30.48	49.2126	introduced	more than 18.29 m	15.24 to 30.48 cm	GardenGrove	NA	NA	NA	NA	NA	NA	NA	NA	NA	NA	NA	NA	NA
3185	Bronze loquat	Eriobotrya deflexa	Garden Grove	California	-117.9590549	33.80227261	11021 Brookhurst St	10	15.24	49.2126	introduced	more than 18.29 m	0 to 15.24 cm	GardenGrove	NA	NA	NA	NA	NA	NA	NA	NA	NA	NA	NA	NA	NA
3186	Carrotwood	Cupaniopsis anacardioides	Garden Grove	California	-117.9375271	33.76174041	11021 Cobblestone Ln	5	45.72	98.4252	introduced	more than 18.29 m	30.48 to 45.72 cm	GardenGrove	NA	NA	NA	NA	NA	NA	NA	NA	NA	NA	NA	NA	NA
3188	American sweetgum	Liquidambar styraciflua	Garden Grove	California	-117.9735186	33.80269659	11021 Homeway Dr	10	60.96	147.6378	introduced	more than 18.29 m	45.72 to 60.96 cm	GardenGrove	NA	NA	NA	NA	NA	NA	NA	NA	NA	NA	NA	NA	NA
3189	Queen palm	Syagrus romanzoffianum	Garden Grove	California	-117.9784152	33.80280589	11021 Mac Murray St	10	15.24	49.2126	no_info	more than 18.29 m	0 to 15.24 cm	GardenGrove	NA	NA	NA	NA	NA	NA	NA	NA	NA	NA	NA	NA	NA
3190	Queen palm	Syagrus romanzoffianum	Garden Grove	California	-117.9783469	33.80280432	11021 Mac Murray St	10	15.24	49.2126	no_info	more than 18.29 m	0 to 15.24 cm	GardenGrove	NA	NA	NA	NA	NA	NA	NA	NA	NA	NA	NA	NA	NA
3191	Queen palm	Syagrus romanzoffianum	Garden Grove	California	-117.9784511	33.80280588	11021 Mac Murray St	10	15.24	49.2126	no_info	more than 18.29 m	0 to 15.24 cm	GardenGrove	NA	NA	NA	NA	NA	NA	NA	NA	NA	NA	NA	NA	NA
3192	Queen palm	Syagrus romanzoffianum	Garden Grove	California	-117.9785036	33.80280389	11021 Mac Murray St	10	15.24	49.2126	no_info	more than 18.29 m	0 to 15.24 cm	GardenGrove	NA	NA	NA	NA	NA	NA	NA	NA	NA	NA	NA	NA	NA
3193	Queen palm	Syagrus romanzoffianum	Garden Grove	California	-117.9785562	33.80280305	11021 Mac Murray St	10	15.24	49.2126	no_info	more than 18.29 m	0 to 15.24 cm	GardenGrove	NA	NA	NA	NA	NA	NA	NA	NA	NA	NA	NA	NA	NA
3196	Italian cypress	Cupressus sempervirens	Garden Grove	California	-117.9780408	33.80283047	11022 Mac Murray St	10	30.48	147.6378	introduced	more than 18.29 m	15.24 to 30.48 cm	GardenGrove	NA	NA	NA	NA	NA	NA	NA	NA	NA	NA	NA	NA	NA
3197	Italian cypress	Cupressus sempervirens	Garden Grove	California	-117.978056	33.80282815	11022 Mac Murray St	10	30.48	147.6378	introduced	more than 18.29 m	15.24 to 30.48 cm	GardenGrove	NA	NA	NA	NA	NA	NA	NA	NA	NA	NA	NA	NA	NA
3198	Scented gum lemon	Corymbia citriodora	Garden Grove	California	-117.9777972	33.80281461	11022 Mac Murray St	10	30.48	98.4252	introduced	more than 18.29 m	15.24 to 30.48 cm	GardenGrove	NA	NA	NA	NA	NA	NA	NA	NA	NA	NA	NA	NA	NA
3199	Queen palm	Syagrus romanzoffianum	Garden Grove	California	-117.9781515	33.80277465	11022 Mac Murray St	10	15.24	49.2126	no_info	more than 18.29 m	0 to 15.24 cm	GardenGrove	NA	NA	NA	NA	NA	NA	NA	NA	NA	NA	NA	NA	NA
3200	Silver dollar gum	Eucalyptus polyanthemos	Garden Grove	California	-117.9778162	33.8028216	11022 Mac Murray St	10	45.72	98.4252	introduced	more than 18.29 m	30.48 to 45.72 cm	GardenGrove	NA	NA	NA	NA	NA	NA	NA	NA	NA	NA	NA	NA	NA
3201	Italian cypress	Cupressus sempervirens	Garden Grove	California	-117.9780472	33.80282712	11022 Mac Murray St	10	30.48	147.6378	introduced	more than 18.29 m	15.24 to 30.48 cm	GardenGrove	NA	NA	NA	NA	NA	NA	NA	NA	NA	NA	NA	NA	NA
3202	Silver dollar gum	Eucalyptus polyanthemos	Garden Grove	California	-117.9778143	33.80280737	11022 Mac Murray St	10	45.72	98.4252	introduced	more than 18.29 m	30.48 to 45.72 cm	GardenGrove	NA	NA	NA	NA	NA	NA	NA	NA	NA	NA	NA	NA	NA
3203	Queen palm	Syagrus romanzoffianum	Garden Grove	California	-117.9781509	33.80270712	11022 Mac Murray St	10	15.24	49.2126	no_info	more than 18.29 m	0 to 15.24 cm	GardenGrove	NA	NA	NA	NA	NA	NA	NA	NA	NA	NA	NA	NA	NA
3204	Italian cypress	Cupressus sempervirens	Garden Grove	California	-117.9780798	33.80282376	11022 Mac Murray St	10	30.48	147.6378	introduced	more than 18.29 m	15.24 to 30.48 cm	GardenGrove	NA	NA	NA	NA	NA	NA	NA	NA	NA	NA	NA	NA	NA
3205	Italian cypress	Cupressus sempervirens	Garden Grove	California	-117.9780708	33.80282191	11022 Mac Murray St	10	30.48	147.6378	introduced	more than 18.29 m	15.24 to 30.48 cm	GardenGrove	NA	NA	NA	NA	NA	NA	NA	NA	NA	NA	NA	NA	NA
3206	Italian cypress	Cupressus sempervirens	Garden Grove	California	-117.9780656	33.80283044	11022 Mac Murray St	10	30.48	147.6378	introduced	more than 18.29 m	15.24 to 30.48 cm	GardenGrove	NA	NA	NA	NA	NA	NA	NA	NA	NA	NA	NA	NA	NA
3207	King palm	Archontophoenix cunninghamiana	Garden Grove	California	-117.9829566	33.80269574	11022 Yana Dr	10	30.48	49.2126	introduced	more than 18.29 m	15.24 to 30.48 cm	GardenGrove	NA	NA	NA	NA	NA	NA	NA	NA	NA	NA	NA	NA	NA
3209	Mexican fan palm	Washingtonia robusta	Garden Grove	California	-117.9371115	33.77231491	11026 Sherman Ave	9	60.96	328.084	introduced	more than 18.29 m	45.72 to 60.96 cm	GardenGrove	NA	NA	NA	NA	NA	NA	NA	NA	NA	NA	NA	NA	NA
3210	Queen palm	Syagrus romanzoffianum	Garden Grove	California	-117.9372286	33.77232517	11026 Sherman Ave	9	45.72	98.4252	no_info	more than 18.29 m	30.48 to 45.72 cm	GardenGrove	NA	NA	NA	NA	NA	NA	NA	NA	NA	NA	NA	NA	NA
3213	Jacaranda	Jacaranda acutifolia	Garden Grove	California	-117.9405341	33.78461821	11031 Jerry Ln	3	45.72	147.6378	introduced	more than 18.29 m	30.48 to 45.72 cm	GardenGrove	NA	NA	NA	NA	NA	NA	NA	NA	NA	NA	NA	NA	NA
3219	Mexican fan palm	Washingtonia robusta	Garden Grove	California	-117.9526016	33.80252669	11041 Bettes Pl	7	45.72	328.084	introduced	more than 18.29 m	30.48 to 45.72 cm	GardenGrove	NA	NA	NA	NA	NA	NA	NA	NA	NA	NA	NA	NA	NA
3220	Mexican fan palm	Washingtonia robusta	Garden Grove	California	-117.9526008	33.80245333	11041 Bettes Pl	7	45.72	328.084	introduced	more than 18.29 m	30.48 to 45.72 cm	GardenGrove	NA	NA	NA	NA	NA	NA	NA	NA	NA	NA	NA	NA	NA
3221	Evergreen pear	Pyrus kawakamii	Garden Grove	California	-117.940565	33.79009445	11041 Bixler Cir	3	30.48	98.4252	no_info	more than 18.29 m	15.24 to 30.48 cm	GardenGrove	NA	NA	NA	NA	NA	NA	NA	NA	NA	NA	NA	NA	NA
3223	Brisbane box	Lophostemon confertus	Garden Grove	California	-117.9403859	33.78151793	11041 Lampson Ave	3	30.48	98.4252	introduced	more than 18.29 m	15.24 to 30.48 cm	GardenGrove	NA	NA	NA	NA	NA	NA	NA	NA	NA	NA	NA	NA	NA
3226	Evergreen pear	Pyrus kawakamii	Garden Grove	California	-117.9405714	33.78996192	11042 Bixler Cir	3	45.72	98.4252	no_info	more than 18.29 m	30.48 to 45.72 cm	GardenGrove	NA	NA	NA	NA	NA	NA	NA	NA	NA	NA	NA	NA	NA
3248	Evergreen pear	Pyrus kawakamii	Garden Grove	California	-117.9403103	33.79010128	11051 Bixler Cir	3	45.72	98.4252	no_info	more than 18.29 m	30.48 to 45.72 cm	GardenGrove	NA	NA	NA	NA	NA	NA	NA	NA	NA	NA	NA	NA	NA
3251	Queen palm	Syagrus romanzoffianum	Garden Grove	California	-117.9366805	33.76847543	11051 Cottonwood Ave	9	45.72	98.4252	no_info	more than 18.29 m	30.48 to 45.72 cm	GardenGrove	NA	NA	NA	NA	NA	NA	NA	NA	NA	NA	NA	NA	NA
3252	King palm	Archontophoenix cunninghamiana	Garden Grove	California	-117.9367694	33.76847927	11051 Cottonwood Ave	9	30.48	98.4252	introduced	more than 18.29 m	15.24 to 30.48 cm	GardenGrove	NA	NA	NA	NA	NA	NA	NA	NA	NA	NA	NA	NA	NA
3253	Lemon bottlebrush	Callistemon pallidus	Garden Grove	California	-117.9535543	33.8024072	11051 Dallas Dr	7	30.48	98.4252	no_info	more than 18.29 m	15.24 to 30.48 cm	GardenGrove	NA	NA	NA	NA	NA	NA	NA	NA	NA	NA	NA	NA	NA
3254	Evergreen pear	Pyrus kawakamii	Garden Grove	California	-117.9415651	33.80229553	11051 Euclid St	7	30.48	98.4252	no_info	more than 18.29 m	15.24 to 30.48 cm	GardenGrove	NA	NA	NA	NA	NA	NA	NA	NA	NA	NA	NA	NA	NA
3257	Brisbane box	Lophostemon confertus	Garden Grove	California	-117.9401853	33.78148314	11051 Lampson Ave	3	30.48	98.4252	introduced	more than 18.29 m	15.24 to 30.48 cm	GardenGrove	NA	NA	NA	NA	NA	NA	NA	NA	NA	NA	NA	NA	NA
3258	American sweetgum	Liquidambar styraciflua	Garden Grove	California	-117.9715062	33.80213642	11051 Laurianne Ln	10	45.72	98.4252	introduced	more than 18.29 m	30.48 to 45.72 cm	GardenGrove	NA	NA	NA	NA	NA	NA	NA	NA	NA	NA	NA	NA	NA
3259	Brisbane box	Lophostemon confertus	Garden Grove	California	-117.9367896	33.77062901	11051 Paloma Ave	9	45.72	147.6378	introduced	more than 18.29 m	30.48 to 45.72 cm	GardenGrove	NA	NA	NA	NA	NA	NA	NA	NA	NA	NA	NA	NA	NA
3263	Water gum	Tristaniopsis laurina	Garden Grove	California	-117.9396666	33.78151398	11052 Lampson Ave	3	30.48	98.4252	introduced	more than 18.29 m	15.24 to 30.48 cm	GardenGrove	NA	NA	NA	NA	NA	NA	NA	NA	NA	NA	NA	NA	NA
3264	Brisbane box	Lophostemon confertus	Garden Grove	California	-117.9401514	33.78138352	11052 Lampson Ave	3	45.72	147.6378	introduced	more than 18.29 m	30.48 to 45.72 cm	GardenGrove	NA	NA	NA	NA	NA	NA	NA	NA	NA	NA	NA	NA	NA
3265	Canary island pine	Pinus canariensis	Garden Grove	California	-117.9490748	33.80238672	11052 Palmwood Dr	7	76.2	328.084	introduced	more than 18.29 m	60.96 to 76.2 cm	GardenGrove	NA	NA	NA	NA	NA	NA	NA	NA	NA	NA	NA	NA	NA
3266	Queen palm	Syagrus romanzoffianum	Garden Grove	California	-117.936838	33.76348895	11052 Woodbury Rd	5	30.48	49.2126	no_info	more than 18.29 m	15.24 to 30.48 cm	GardenGrove	NA	NA	NA	NA	NA	NA	NA	NA	NA	NA	NA	NA	NA
3267	Queen palm	Syagrus romanzoffianum	Garden Grove	California	-117.9370094	33.76347267	11052 Woodbury Rd	5	30.48	98.4252	no_info	more than 18.29 m	15.24 to 30.48 cm	GardenGrove	NA	NA	NA	NA	NA	NA	NA	NA	NA	NA	NA	NA	NA
3268	King palm	Archontophoenix cunninghamiana	Garden Grove	California	-117.9369895	33.76348249	11052 Woodbury Rd	5	15.24	49.2126	introduced	more than 18.29 m	0 to 15.24 cm	GardenGrove	NA	NA	NA	NA	NA	NA	NA	NA	NA	NA	NA	NA	NA
3269	Queen palm	Syagrus romanzoffianum	Garden Grove	California	-117.9369538	33.76347702	11052 Woodbury Rd	5	30.48	98.4252	no_info	more than 18.29 m	15.24 to 30.48 cm	GardenGrove	NA	NA	NA	NA	NA	NA	NA	NA	NA	NA	NA	NA	NA
3270	Queen palm	Syagrus romanzoffianum	Garden Grove	California	-117.9368917	33.76348002	11052 Woodbury Rd	5	30.48	98.4252	no_info	more than 18.29 m	15.24 to 30.48 cm	GardenGrove	NA	NA	NA	NA	NA	NA	NA	NA	NA	NA	NA	NA	NA
3271	Jacaranda	Jacaranda acutifolia	Garden Grove	California	-117.9366698	33.76352541	11052 Woodbury Rd	5	45.72	147.6378	introduced	more than 18.29 m	30.48 to 45.72 cm	GardenGrove	NA	NA	NA	NA	NA	NA	NA	NA	NA	NA	NA	NA	NA
3278	Mexican fan palm	Washingtonia robusta	Garden Grove	California	-117.9492035	33.80247009	11061 Palmwood Dr	7	45.72	328.084	introduced	more than 18.29 m	30.48 to 45.72 cm	GardenGrove	NA	NA	NA	NA	NA	NA	NA	NA	NA	NA	NA	NA	NA
3282	Chinese elm	Ulmus parvifolia	Garden Grove	California	-117.9365898	33.76356532	11062 Woodbury Rd	5	45.72	196.8504	introduced	more than 18.29 m	30.48 to 45.72 cm	GardenGrove	NA	NA	NA	NA	NA	NA	NA	NA	NA	NA	NA	NA	NA
3288	Scented gum lemon	Corymbia citriodora	Garden Grove	California	-117.9676887	33.80183069	11071 Gilbert St	10	60.96	147.6378	introduced	more than 18.29 m	45.72 to 60.96 cm	GardenGrove	NA	NA	NA	NA	NA	NA	NA	NA	NA	NA	NA	NA	NA
3289	Jacaranda	Jacaranda acutifolia	Garden Grove	California	-117.9678881	33.80194881	11071 Gilbert St	10	45.72	98.4252	introduced	more than 18.29 m	30.48 to 45.72 cm	GardenGrove	NA	NA	NA	NA	NA	NA	NA	NA	NA	NA	NA	NA	NA
3291	American sweetgum	Liquidambar styraciflua	Garden Grove	California	-117.9735284	33.80188933	11071 Homeway Dr	10	60.96	147.6378	introduced	more than 18.29 m	45.72 to 60.96 cm	GardenGrove	NA	NA	NA	NA	NA	NA	NA	NA	NA	NA	NA	NA	NA
3293	Jacaranda	Jacaranda acutifolia	Garden Grove	California	-117.9782749	33.8018549	11071 Mac Murray St	10	76.2	147.6378	introduced	more than 18.29 m	60.96 to 76.2 cm	GardenGrove	NA	NA	NA	NA	NA	NA	NA	NA	NA	NA	NA	NA	NA
3294	Mexican fan palm	Washingtonia robusta	Garden Grove	California	-117.9402116	33.79977562	11071 Palma Vista St	7	60.96	147.6378	introduced	more than 18.29 m	45.72 to 60.96 cm	GardenGrove	NA	NA	NA	NA	NA	NA	NA	NA	NA	NA	NA	NA	NA
3295	California fan palm	Washingtonia filifera	Garden Grove	California	-117.9402481	33.8000088	11071 Palma Vista St	7	60.96	147.6378	naturally_occurring	more than 18.29 m	45.72 to 60.96 cm	GardenGrove	NA	NA	NA	NA	NA	NA	NA	NA	NA	NA	NA	NA	NA
3296	Mexican fan palm	Washingtonia robusta	Garden Grove	California	-117.9402288	33.79978391	11071 Palma Vista St	7	60.96	147.6378	introduced	more than 18.29 m	45.72 to 60.96 cm	GardenGrove	NA	NA	NA	NA	NA	NA	NA	NA	NA	NA	NA	NA	NA
3298	Canary island date palm	Phoenix canariensis	Garden Grove	California	-117.9400553	33.79979587	11071 Palma Vista St	7	60.96	147.6378	introduced	more than 18.29 m	45.72 to 60.96 cm	GardenGrove	NA	NA	NA	NA	NA	NA	NA	NA	NA	NA	NA	NA	NA
3299	California fan palm	Washingtonia filifera	Garden Grove	California	-117.9402436	33.79980498	11071 Palma Vista St	7	60.96	147.6378	naturally_occurring	more than 18.29 m	45.72 to 60.96 cm	GardenGrove	NA	NA	NA	NA	NA	NA	NA	NA	NA	NA	NA	NA	NA
3300	Chinese elm	Ulmus parvifolia	Garden Grove	California	-117.9400265	33.78396448	11071 Poppy Dr	3	60.96	147.6378	introduced	more than 18.29 m	45.72 to 60.96 cm	GardenGrove	NA	NA	NA	NA	NA	NA	NA	NA	NA	NA	NA	NA	NA
3304	King palm	Archontophoenix cunninghamiana	Garden Grove	California	-117.9363169	33.76474359	11071 Wentworth Pl	5	15.24	49.2126	introduced	more than 18.29 m	0 to 15.24 cm	GardenGrove	NA	NA	NA	NA	NA	NA	NA	NA	NA	NA	NA	NA	NA
3306	Evergreen pear	Pyrus kawakamii	Garden Grove	California	-117.9399096	33.78996485	11072 Bixler Cir	3	45.72	98.4252	no_info	more than 18.29 m	30.48 to 45.72 cm	GardenGrove	NA	NA	NA	NA	NA	NA	NA	NA	NA	NA	NA	NA	NA
3307	Japanese black pine	Pinus thunbergii	Garden Grove	California	-117.9515153	33.80204897	11072 Faye Ave	7	30.48	98.4252	introduced	more than 18.29 m	15.24 to 30.48 cm	GardenGrove	NA	NA	NA	NA	NA	NA	NA	NA	NA	NA	NA	NA	NA
3309	Jacaranda	Jacaranda acutifolia	Garden Grove	California	-117.968258	33.80195577	11072 Harcourt Ave	10	60.96	147.6378	introduced	more than 18.29 m	45.72 to 60.96 cm	GardenGrove	NA	NA	NA	NA	NA	NA	NA	NA	NA	NA	NA	NA	NA
3310	Jacaranda	Jacaranda acutifolia	Garden Grove	California	-117.968365	33.80195085	11072 Harcourt Ave	10	60.96	147.6378	introduced	more than 18.29 m	45.72 to 60.96 cm	GardenGrove	NA	NA	NA	NA	NA	NA	NA	NA	NA	NA	NA	NA	NA
3312	Queen palm	Syagrus romanzoffianum	Garden Grove	California	-117.9400369	33.78271741	11072 Iris Dr	3	30.48	49.2126	no_info	more than 18.29 m	15.24 to 30.48 cm	GardenGrove	NA	NA	NA	NA	NA	NA	NA	NA	NA	NA	NA	NA	NA
3313	Chinese elm	Ulmus parvifolia	Garden Grove	California	-117.9398721	33.78451529	11072 Jerry Ln	3	60.96	147.6378	introduced	more than 18.29 m	45.72 to 60.96 cm	GardenGrove	NA	NA	NA	NA	NA	NA	NA	NA	NA	NA	NA	NA	NA
3314	Southern magnolia	Magnolia grandiflora	Garden Grove	California	-117.9754925	33.80199496	11072 Magnolia St	10	30.48	98.4252	introduced	more than 18.29 m	15.24 to 30.48 cm	GardenGrove	NA	NA	NA	NA	NA	NA	NA	NA	NA	NA	NA	NA	NA
3315	Southern magnolia	Magnolia grandiflora	Garden Grove	California	-117.9754905	33.80190204	11072 Magnolia St	10	45.72	98.4252	introduced	more than 18.29 m	30.48 to 45.72 cm	GardenGrove	NA	NA	NA	NA	NA	NA	NA	NA	NA	NA	NA	NA	NA
3316	Southern magnolia	Magnolia grandiflora	Garden Grove	California	-117.9754938	33.80220658	11072 Magnolia St	10	45.72	98.4252	introduced	more than 18.29 m	30.48 to 45.72 cm	GardenGrove	NA	NA	NA	NA	NA	NA	NA	NA	NA	NA	NA	NA	NA
3317	Southern magnolia	Magnolia grandiflora	Garden Grove	California	-117.9754909	33.80209791	11072 Magnolia St	10	30.48	98.4252	introduced	more than 18.29 m	15.24 to 30.48 cm	GardenGrove	NA	NA	NA	NA	NA	NA	NA	NA	NA	NA	NA	NA	NA
3320	Evergreen pear	Pyrus kawakamii	Garden Grove	California	-117.9366024	33.77053067	11072 Paloma Ave	9	45.72	147.6378	no_info	more than 18.29 m	30.48 to 45.72 cm	GardenGrove	NA	NA	NA	NA	NA	NA	NA	NA	NA	NA	NA	NA	NA
3321	Chinese elm	Ulmus parvifolia	Garden Grove	California	-117.9398864	33.7837273	11072 Poppy Dr	3	60.96	147.6378	introduced	more than 18.29 m	45.72 to 60.96 cm	GardenGrove	NA	NA	NA	NA	NA	NA	NA	NA	NA	NA	NA	NA	NA
3322	Chinese elm	Ulmus parvifolia	Garden Grove	California	-117.9400183	33.78355218	11072 Poppy Dr	3	60.96	147.6378	introduced	more than 18.29 m	45.72 to 60.96 cm	GardenGrove	NA	NA	NA	NA	NA	NA	NA	NA	NA	NA	NA	NA	NA
3323	Chinese elm	Ulmus parvifolia	Garden Grove	California	-117.9362145	33.76365371	11072 Woodbury Rd	5	45.72	196.8504	introduced	more than 18.29 m	30.48 to 45.72 cm	GardenGrove	NA	NA	NA	NA	NA	NA	NA	NA	NA	NA	NA	NA	NA
3324	Crape myrtle	Lagerstroemia indica	Garden Grove	California	-117.936515	33.75977122	11075 Westminster Ave	5	30.48	98.4252	introduced	more than 18.29 m	15.24 to 30.48 cm	GardenGrove	NA	NA	NA	NA	NA	NA	NA	NA	NA	NA	NA	NA	NA
3325	Crape myrtle	Lagerstroemia indica	Garden Grove	California	-117.9360839	33.7597812	11075 Westminster Ave	5	30.48	98.4252	introduced	more than 18.29 m	15.24 to 30.48 cm	GardenGrove	NA	NA	NA	NA	NA	NA	NA	NA	NA	NA	NA	NA	NA
3326	Crape myrtle	Lagerstroemia indica	Garden Grove	California	-117.9363335	33.75977205	11075 Westminster Ave	5	30.48	98.4252	introduced	more than 18.29 m	15.24 to 30.48 cm	GardenGrove	NA	NA	NA	NA	NA	NA	NA	NA	NA	NA	NA	NA	NA
3327	Crape myrtle	Lagerstroemia indica	Garden Grove	California	-117.936601	33.75977192	11075 Westminster Ave	5	30.48	98.4252	introduced	more than 18.29 m	15.24 to 30.48 cm	GardenGrove	NA	NA	NA	NA	NA	NA	NA	NA	NA	NA	NA	NA	NA
3331	Crape myrtle	Lagerstroemia indica	Garden Grove	California	-117.9535715	33.80195235	11081 Dallas Dr	7	30.48	49.2126	introduced	more than 18.29 m	15.24 to 30.48 cm	GardenGrove	NA	NA	NA	NA	NA	NA	NA	NA	NA	NA	NA	NA	NA
3332	Weeping fig	Ficus benjamina	Garden Grove	California	-117.9715002	33.80174613	11081 Laurianne Ln	10	15.24	49.2126	introduced	more than 18.29 m	0 to 15.24 cm	GardenGrove	NA	NA	NA	NA	NA	NA	NA	NA	NA	NA	NA	NA	NA
3335	Evergreen pear	Pyrus kawakamii	Garden Grove	California	-117.9397856	33.78996715	11082 Bixler Cir	3	30.48	98.4252	no_info	more than 18.29 m	15.24 to 30.48 cm	GardenGrove	NA	NA	NA	NA	NA	NA	NA	NA	NA	NA	NA	NA	NA
3336	Xylosma	Xylosma	Garden Grove	California	-117.9360566	33.76818892	11082 Cottonwood Ave	9	45.72	98.4252	no_info	more than 18.29 m	30.48 to 45.72 cm	GardenGrove	NA	NA	NA	NA	NA	NA	NA	NA	NA	NA	NA	NA	NA
3337	Evergreen pear	Pyrus kawakamii	Garden Grove	California	-117.9362821	33.77053365	11082 Paloma Ave	9	45.72	147.6378	no_info	more than 18.29 m	30.48 to 45.72 cm	GardenGrove	NA	NA	NA	NA	NA	NA	NA	NA	NA	NA	NA	NA	NA
3340	Scented gum lemon	Corymbia citriodora	Garden Grove	California	-117.9676893	33.80167091	11091 Gilbert St	10	60.96	147.6378	introduced	more than 18.29 m	45.72 to 60.96 cm	GardenGrove	NA	NA	NA	NA	NA	NA	NA	NA	NA	NA	NA	NA	NA
3341	Ornamental pear	Pyrus calleryana	Garden Grove	California	-117.9735215	33.80182158	11091 Homeway Dr	10	15.24	49.2126	introduced	more than 18.29 m	0 to 15.24 cm	GardenGrove	NA	NA	NA	NA	NA	NA	NA	NA	NA	NA	NA	NA	NA
3342	Queen palm	Syagrus romanzoffianum	Garden Grove	California	-117.9813255	33.80154393	11091 Mac Duff St	10	30.48	49.2126	no_info	more than 18.29 m	15.24 to 30.48 cm	GardenGrove	NA	NA	NA	NA	NA	NA	NA	NA	NA	NA	NA	NA	NA
3343	Queen palm	Syagrus romanzoffianum	Garden Grove	California	-117.9813205	33.80166278	11091 Mac Duff St	10	30.48	49.2126	no_info	more than 18.29 m	15.24 to 30.48 cm	GardenGrove	NA	NA	NA	NA	NA	NA	NA	NA	NA	NA	NA	NA	NA
3344	Queen palm	Syagrus romanzoffianum	Garden Grove	California	-117.9813207	33.80163229	11091 Mac Duff St	10	30.48	49.2126	no_info	more than 18.29 m	15.24 to 30.48 cm	GardenGrove	NA	NA	NA	NA	NA	NA	NA	NA	NA	NA	NA	NA	NA
3345	Queen palm	Syagrus romanzoffianum	Garden Grove	California	-117.9813236	33.80160481	11091 Mac Duff St	10	30.48	49.2126	no_info	more than 18.29 m	15.24 to 30.48 cm	GardenGrove	NA	NA	NA	NA	NA	NA	NA	NA	NA	NA	NA	NA	NA
3346	Queen palm	Syagrus romanzoffianum	Garden Grove	California	-117.9813242	33.80157197	11091 Mac Duff St	10	30.48	49.2126	no_info	more than 18.29 m	15.24 to 30.48 cm	GardenGrove	NA	NA	NA	NA	NA	NA	NA	NA	NA	NA	NA	NA	NA
3347	Jacaranda	Jacaranda acutifolia	Garden Grove	California	-117.9782736	33.80164001	11091 Mac Murray St	10	76.2	147.6378	introduced	more than 18.29 m	60.96 to 76.2 cm	GardenGrove	NA	NA	NA	NA	NA	NA	NA	NA	NA	NA	NA	NA	NA
3348	Crape myrtle	Lagerstroemia indica	Garden Grove	California	-117.9493486	33.80203417	11091 Palmwood Dr	7	30.48	49.2126	introduced	more than 18.29 m	15.24 to 30.48 cm	GardenGrove	NA	NA	NA	NA	NA	NA	NA	NA	NA	NA	NA	NA	NA
3349	Canary island pine	Pinus canariensis	Garden Grove	California	-117.9493368	33.80165768	11091 Palmwood Dr	7	76.2	328.084	introduced	more than 18.29 m	60.96 to 76.2 cm	GardenGrove	NA	NA	NA	NA	NA	NA	NA	NA	NA	NA	NA	NA	NA
3350	Chinese flame tree	Koelreuteria bipinnata	Garden Grove	California	-117.9495149	33.80201957	11091 Palmwood Dr	7	45.72	147.6378	introduced	more than 18.29 m	30.48 to 45.72 cm	GardenGrove	NA	NA	NA	NA	NA	NA	NA	NA	NA	NA	NA	NA	NA
3351	Canary island pine	Pinus canariensis	Garden Grove	California	-117.9492413	33.80186272	11091 Palmwood Dr	7	76.2	328.084	introduced	more than 18.29 m	60.96 to 76.2 cm	GardenGrove	NA	NA	NA	NA	NA	NA	NA	NA	NA	NA	NA	NA	NA
3352	Chinese elm	Ulmus parvifolia	Garden Grove	California	-117.9394953	33.78383084	11091 Poppy Dr	3	60.96	147.6378	introduced	more than 18.29 m	45.72 to 60.96 cm	GardenGrove	NA	NA	NA	NA	NA	NA	NA	NA	NA	NA	NA	NA	NA
3353	Queen palm	Syagrus romanzoffianum	Garden Grove	California	-117.9361166	33.7647402	11091 Wentworth Pl	5	45.72	98.4252	no_info	more than 18.29 m	30.48 to 45.72 cm	GardenGrove	NA	NA	NA	NA	NA	NA	NA	NA	NA	NA	NA	NA	NA
3354	Queen palm	Syagrus romanzoffianum	Garden Grove	California	-117.9360117	33.76475245	11091 Wentworth Pl	5	45.72	98.4252	no_info	more than 18.29 m	30.48 to 45.72 cm	GardenGrove	NA	NA	NA	NA	NA	NA	NA	NA	NA	NA	NA	NA	NA
3355	Queen palm	Syagrus romanzoffianum	Garden Grove	California	-117.9361838	33.76474724	11091 Wentworth Pl	5	45.72	98.4252	no_info	more than 18.29 m	30.48 to 45.72 cm	GardenGrove	NA	NA	NA	NA	NA	NA	NA	NA	NA	NA	NA	NA	NA
3358	Scented gum lemon	Corymbia citriodora	Garden Grove	California	-117.9674599	33.8017594	11092 Gilbert St	10	45.72	98.4252	introduced	more than 18.29 m	30.48 to 45.72 cm	GardenGrove	NA	NA	NA	NA	NA	NA	NA	NA	NA	NA	NA	NA	NA
3361	Southern magnolia	Magnolia grandiflora	Garden Grove	California	-117.9754829	33.80164982	11092 Magnolia St	10	30.48	98.4252	introduced	more than 18.29 m	15.24 to 30.48 cm	GardenGrove	NA	NA	NA	NA	NA	NA	NA	NA	NA	NA	NA	NA	NA
3368	Queen palm	Syagrus romanzoffianum	Garden Grove	California	-117.9393175	33.78215017	11092 Violet Dr	3	30.48	98.4252	no_info	more than 18.29 m	15.24 to 30.48 cm	GardenGrove	NA	NA	NA	NA	NA	NA	NA	NA	NA	NA	NA	NA	NA
3369	Queen palm	Syagrus romanzoffianum	Garden Grove	California	-117.9393404	33.78214847	11092 Violet Dr	3	45.72	98.4252	no_info	more than 18.29 m	30.48 to 45.72 cm	GardenGrove	NA	NA	NA	NA	NA	NA	NA	NA	NA	NA	NA	NA	NA
3370	Orange	Citrus sinensis	Garden Grove	California	-117.9829248	33.80157219	11092 Yana Dr	10	30.48	98.4252	introduced	more than 18.29 m	15.24 to 30.48 cm	GardenGrove	NA	NA	NA	NA	NA	NA	NA	NA	NA	NA	NA	NA	NA
3387	Crape myrtle	Lagerstroemia indica	Garden Grove	California	-117.9390775	33.78867051	11100 Chapman Ave	3	30.48	98.4252	introduced	more than 18.29 m	15.24 to 30.48 cm	GardenGrove	NA	NA	NA	NA	NA	NA	NA	NA	NA	NA	NA	NA	NA
3388	Crape myrtle	Lagerstroemia indica	Garden Grove	California	-117.9391788	33.78867118	11100 Chapman Ave	3	30.48	98.4252	introduced	more than 18.29 m	15.24 to 30.48 cm	GardenGrove	NA	NA	NA	NA	NA	NA	NA	NA	NA	NA	NA	NA	NA
3389	Crape myrtle	Lagerstroemia indica	Garden Grove	California	-117.9392326	33.78867676	11100 Chapman Ave	3	30.48	98.4252	introduced	more than 18.29 m	15.24 to 30.48 cm	GardenGrove	NA	NA	NA	NA	NA	NA	NA	NA	NA	NA	NA	NA	NA
3406	London plane	Platanus acerifolia	Garden Grove	California	-117.9393161	33.77404993	11100 Garden Grove Blvd	8	45.72	49.2126	introduced	more than 18.29 m	30.48 to 45.72 cm	GardenGrove	NA	NA	NA	NA	NA	NA	NA	NA	NA	NA	NA	NA	NA
3426	Chinese elm	Ulmus parvifolia	Garden Grove	California	-117.9393451	33.78387857	11101 Poppy Dr	3	60.96	147.6378	introduced	more than 18.29 m	45.72 to 60.96 cm	GardenGrove	NA	NA	NA	NA	NA	NA	NA	NA	NA	NA	NA	NA	NA
3427	Lemon bottlebrush	Callistemon pallidus	Garden Grove	California	-117.9832862	33.80138012	11101 Yana Dr	10	45.72	98.4252	no_info	more than 18.29 m	30.48 to 45.72 cm	GardenGrove	NA	NA	NA	NA	NA	NA	NA	NA	NA	NA	NA	NA	NA
3432	Queen palm	Syagrus romanzoffianum	Garden Grove	California	-117.9514946	33.8016447	11102 Faye Ave	7	30.48	49.2126	no_info	more than 18.29 m	15.24 to 30.48 cm	GardenGrove	NA	NA	NA	NA	NA	NA	NA	NA	NA	NA	NA	NA	NA
3433	Scented gum lemon	Corymbia citriodora	Garden Grove	California	-117.9674584	33.80159085	11102 Gilbert St	10	30.48	98.4252	introduced	more than 18.29 m	15.24 to 30.48 cm	GardenGrove	NA	NA	NA	NA	NA	NA	NA	NA	NA	NA	NA	NA	NA
3434	Chinese elm	Ulmus parvifolia	Garden Grove	California	-117.9393016	33.78370899	11102 Poppy Dr	3	60.96	147.6378	introduced	more than 18.29 m	45.72 to 60.96 cm	GardenGrove	NA	NA	NA	NA	NA	NA	NA	NA	NA	NA	NA	NA	NA
3437	Chinese elm	Ulmus parvifolia	Garden Grove	California	-117.9358038	33.76365471	11102 Woodbury Rd	5	45.72	196.8504	introduced	more than 18.29 m	30.48 to 45.72 cm	GardenGrove	NA	NA	NA	NA	NA	NA	NA	NA	NA	NA	NA	NA	NA
3439	Bronze loquat	Eriobotrya deflexa	Garden Grove	California	-117.9590211	33.80146056	11107 Brookhurst St	10	30.48	49.2126	introduced	more than 18.29 m	15.24 to 30.48 cm	GardenGrove	NA	NA	NA	NA	NA	NA	NA	NA	NA	NA	NA	NA	NA
3440	Bronze loquat	Eriobotrya deflexa	Garden Grove	California	-117.959016	33.80136627	11107 Brookhurst St	10	30.48	49.2126	introduced	more than 18.29 m	15.24 to 30.48 cm	GardenGrove	NA	NA	NA	NA	NA	NA	NA	NA	NA	NA	NA	NA	NA
3441	Bronze loquat	Eriobotrya deflexa	Garden Grove	California	-117.9590221	33.80153954	11107 Brookhurst St	10	15.24	49.2126	introduced	more than 18.29 m	0 to 15.24 cm	GardenGrove	NA	NA	NA	NA	NA	NA	NA	NA	NA	NA	NA	NA	NA
3442	Bronze loquat	Eriobotrya deflexa	Garden Grove	California	-117.9590278	33.80162287	11107 Brookhurst St	10	30.48	98.4252	introduced	more than 18.29 m	15.24 to 30.48 cm	GardenGrove	NA	NA	NA	NA	NA	NA	NA	NA	NA	NA	NA	NA	NA
3443	Bronze loquat	Eriobotrya deflexa	Garden Grove	California	-117.9590323	33.8017725	11107 Brookhurst St	10	30.48	98.4252	introduced	more than 18.29 m	15.24 to 30.48 cm	GardenGrove	NA	NA	NA	NA	NA	NA	NA	NA	NA	NA	NA	NA	NA
3448	Scented gum lemon	Corymbia citriodora	Garden Grove	California	-117.9676769	33.80134713	11111 Gilbert St	10	76.2	147.6378	introduced	more than 18.29 m	60.96 to 76.2 cm	GardenGrove	NA	NA	NA	NA	NA	NA	NA	NA	NA	NA	NA	NA	NA
3449	Mexican fan palm	Washingtonia robusta	Garden Grove	California	-117.973451	33.80149471	11111 Homeway Dr	10	60.96	98.4252	introduced	more than 18.29 m	45.72 to 60.96 cm	GardenGrove	NA	NA	NA	NA	NA	NA	NA	NA	NA	NA	NA	NA	NA
3450	Mexican fan palm	Washingtonia robusta	Garden Grove	California	-117.9734737	33.80129229	11111 Homeway Dr	10	60.96	328.084	introduced	more than 18.29 m	45.72 to 60.96 cm	GardenGrove	NA	NA	NA	NA	NA	NA	NA	NA	NA	NA	NA	NA	NA
3451	Mexican fan palm	Washingtonia robusta	Garden Grove	California	-117.973467	33.80134678	11111 Homeway Dr	10	60.96	328.084	introduced	more than 18.29 m	45.72 to 60.96 cm	GardenGrove	NA	NA	NA	NA	NA	NA	NA	NA	NA	NA	NA	NA	NA
3452	Queen palm	Syagrus romanzoffianum	Garden Grove	California	-117.9391089	33.78462932	11111 Jerry Ln	3	60.96	98.4252	no_info	more than 18.29 m	45.72 to 60.96 cm	GardenGrove	NA	NA	NA	NA	NA	NA	NA	NA	NA	NA	NA	NA	NA
3453	Brisbane box	Lophostemon confertus	Garden Grove	California	-117.9390664	33.78150727	11111 Lampson Ave	3	45.72	98.4252	introduced	more than 18.29 m	30.48 to 45.72 cm	GardenGrove	NA	NA	NA	NA	NA	NA	NA	NA	NA	NA	NA	NA	NA
3454	Mexican fan palm	Washingtonia robusta	Garden Grove	California	-117.9813081	33.80138449	11111 Mac Duff St	10	60.96	328.084	introduced	more than 18.29 m	45.72 to 60.96 cm	GardenGrove	NA	NA	NA	NA	NA	NA	NA	NA	NA	NA	NA	NA	NA
3456	Brisbane box	Lophostemon confertus	Garden Grove	California	-117.9392566	33.78379577	11111 Poppy Dr	3	45.72	98.4252	introduced	more than 18.29 m	30.48 to 45.72 cm	GardenGrove	NA	NA	NA	NA	NA	NA	NA	NA	NA	NA	NA	NA	NA
3457	Cajeput tree	Melaleuca quinquenervia	Garden Grove	California	-117.982153	33.8013237	11111 Wasco Rd	10	76.2	147.6378	introduced	more than 18.29 m	60.96 to 76.2 cm	GardenGrove	NA	NA	NA	NA	NA	NA	NA	NA	NA	NA	NA	NA	NA
3458	Chinese elm	Ulmus parvifolia	Garden Grove	California	-117.9356899	33.76475151	11111 Wentworth Pl	5	45.72	196.8504	introduced	more than 18.29 m	30.48 to 45.72 cm	GardenGrove	NA	NA	NA	NA	NA	NA	NA	NA	NA	NA	NA	NA	NA
3462	Scented gum lemon	Corymbia citriodora	Garden Grove	California	-117.9674544	33.80145818	11112 Gilbert St	10	76.2	98.4252	introduced	more than 18.29 m	60.96 to 76.2 cm	GardenGrove	NA	NA	NA	NA	NA	NA	NA	NA	NA	NA	NA	NA	NA
3463	Scented gum lemon	Corymbia citriodora	Garden Grove	California	-117.9674539	33.80129834	11112 Gilbert St	10	76.2	98.4252	introduced	more than 18.29 m	60.96 to 76.2 cm	GardenGrove	NA	NA	NA	NA	NA	NA	NA	NA	NA	NA	NA	NA	NA
3464	Jacaranda	Jacaranda acutifolia	Garden Grove	California	-117.9779861	33.80152436	11112 Mac Murray St	10	45.72	147.6378	introduced	more than 18.29 m	30.48 to 45.72 cm	GardenGrove	NA	NA	NA	NA	NA	NA	NA	NA	NA	NA	NA	NA	NA
3466	Southern magnolia	Magnolia grandiflora	Garden Grove	California	-117.9754823	33.80138604	11112 Magnolia St	10	30.48	98.4252	introduced	more than 18.29 m	15.24 to 30.48 cm	GardenGrove	NA	NA	NA	NA	NA	NA	NA	NA	NA	NA	NA	NA	NA
3470	Chinese elm	Ulmus parvifolia	Garden Grove	California	-117.9357163	33.76366615	11112 Woodbury Rd	5	45.72	196.8504	introduced	more than 18.29 m	30.48 to 45.72 cm	GardenGrove	NA	NA	NA	NA	NA	NA	NA	NA	NA	NA	NA	NA	NA
3471	California fan palm	Washingtonia filifera	Garden Grove	California	-117.974645	33.80118443	11115 Vinevale St	10	76.2	147.6378	naturally_occurring	more than 18.29 m	60.96 to 76.2 cm	GardenGrove	NA	NA	NA	NA	NA	NA	NA	NA	NA	NA	NA	NA	NA
3472	Mexican fan palm	Washingtonia robusta	Garden Grove	California	-117.9745466	33.80117915	11116 Vinevale St	10	60.96	328.084	introduced	more than 18.29 m	45.72 to 60.96 cm	GardenGrove	NA	NA	NA	NA	NA	NA	NA	NA	NA	NA	NA	NA	NA
3476	Mexican fan palm	Washingtonia robusta	Garden Grove	California	-117.9386347	33.78918637	11121 Chapman Ave	3	60.96	328.084	introduced	more than 18.29 m	45.72 to 60.96 cm	GardenGrove	NA	NA	NA	NA	NA	NA	NA	NA	NA	NA	NA	NA	NA
3477	Ornamental pear	Pyrus calleryana	Garden Grove	California	-117.9387491	33.78879974	11121 Chapman Ave	3	30.48	98.4252	introduced	more than 18.29 m	15.24 to 30.48 cm	GardenGrove	NA	NA	NA	NA	NA	NA	NA	NA	NA	NA	NA	NA	NA
3478	Ornamental pear	Pyrus calleryana	Garden Grove	California	-117.9388907	33.78880477	11121 Chapman Ave	3	30.48	49.2126	introduced	more than 18.29 m	15.24 to 30.48 cm	GardenGrove	NA	NA	NA	NA	NA	NA	NA	NA	NA	NA	NA	NA	NA
3480	Carrotwood	Cupaniopsis anacardioides	Garden Grove	California	-117.9445296	33.80111654	11121 Dino Cir	7	45.72	98.4252	introduced	more than 18.29 m	30.48 to 45.72 cm	GardenGrove	NA	NA	NA	NA	NA	NA	NA	NA	NA	NA	NA	NA	NA
3481	Carrotwood	Cupaniopsis anacardioides	Garden Grove	California	-117.9444644	33.80133621	11121 Dino Cir	7	45.72	98.4252	introduced	more than 18.29 m	30.48 to 45.72 cm	GardenGrove	NA	NA	NA	NA	NA	NA	NA	NA	NA	NA	NA	NA	NA
3482	Carrotwood	Cupaniopsis anacardioides	Garden Grove	California	-117.9443545	33.80108083	11121 Dino Cir	7	45.72	98.4252	introduced	more than 18.29 m	30.48 to 45.72 cm	GardenGrove	NA	NA	NA	NA	NA	NA	NA	NA	NA	NA	NA	NA	NA
3483	Carrotwood	Cupaniopsis anacardioides	Garden Grove	California	-117.9445218	33.80123444	11121 Dino Cir	7	45.72	98.4252	introduced	more than 18.29 m	30.48 to 45.72 cm	GardenGrove	NA	NA	NA	NA	NA	NA	NA	NA	NA	NA	NA	NA	NA
3485	Chinese elm	Ulmus parvifolia	Garden Grove	California	-117.9389119	33.78464858	11121 Jerry Ln	3	60.96	196.8504	introduced	more than 18.29 m	45.72 to 60.96 cm	GardenGrove	NA	NA	NA	NA	NA	NA	NA	NA	NA	NA	NA	NA	NA
3487	Jacaranda	Jacaranda acutifolia	Garden Grove	California	-117.978179	33.80103904	11121 Mac Murray St	10	60.96	147.6378	introduced	more than 18.29 m	45.72 to 60.96 cm	GardenGrove	NA	NA	NA	NA	NA	NA	NA	NA	NA	NA	NA	NA	NA
3488	Jacaranda	Jacaranda acutifolia	Garden Grove	California	-117.9782049	33.80112435	11121 Mac Murray St	10	60.96	147.6378	introduced	more than 18.29 m	45.72 to 60.96 cm	GardenGrove	NA	NA	NA	NA	NA	NA	NA	NA	NA	NA	NA	NA	NA
3492	Southern magnolia	Magnolia grandiflora	Garden Grove	California	-117.9832848	33.80126999	11121 Yana Dr	10	45.72	98.4252	introduced	more than 18.29 m	30.48 to 45.72 cm	GardenGrove	NA	NA	NA	NA	NA	NA	NA	NA	NA	NA	NA	NA	NA
3495	Canary island pine	Pinus canariensis	Garden Grove	California	-117.9626841	33.80110982	11122 Gardenaire Ln	10	60.96	196.8504	introduced	more than 18.29 m	45.72 to 60.96 cm	GardenGrove	NA	NA	NA	NA	NA	NA	NA	NA	NA	NA	NA	NA	NA
3496	Scented gum lemon	Corymbia citriodora	Garden Grove	California	-117.9674511	33.8012371	11122 Gilbert St	10	76.2	98.4252	introduced	more than 18.29 m	60.96 to 76.2 cm	GardenGrove	NA	NA	NA	NA	NA	NA	NA	NA	NA	NA	NA	NA	NA
3497	Queen palm	Syagrus romanzoffianum	Garden Grove	California	-117.9811688	33.80095357	11122 Mac Duff St	10	30.48	98.4252	no_info	more than 18.29 m	15.24 to 30.48 cm	GardenGrove	NA	NA	NA	NA	NA	NA	NA	NA	NA	NA	NA	NA	NA
3498	King palm	Archontophoenix cunninghamiana	Garden Grove	California	-117.9809427	33.80120802	11122 Mac Duff St	10	15.24	49.2126	introduced	more than 18.29 m	0 to 15.24 cm	GardenGrove	NA	NA	NA	NA	NA	NA	NA	NA	NA	NA	NA	NA	NA
3499	King palm	Archontophoenix cunninghamiana	Garden Grove	California	-117.9809858	33.80120717	11122 Mac Duff St	10	15.24	49.2126	introduced	more than 18.29 m	0 to 15.24 cm	GardenGrove	NA	NA	NA	NA	NA	NA	NA	NA	NA	NA	NA	NA	NA
3500	Queen palm	Syagrus romanzoffianum	Garden Grove	California	-117.9811761	33.80090773	11122 Mac Duff St	10	30.48	98.4252	no_info	more than 18.29 m	15.24 to 30.48 cm	GardenGrove	NA	NA	NA	NA	NA	NA	NA	NA	NA	NA	NA	NA	NA
3501	Jacaranda	Jacaranda acutifolia	Garden Grove	California	-117.9780841	33.80120923	11122 Mac Murray St	10	60.96	147.6378	introduced	more than 18.29 m	45.72 to 60.96 cm	GardenGrove	NA	NA	NA	NA	NA	NA	NA	NA	NA	NA	NA	NA	NA
3502	Jacaranda	Jacaranda acutifolia	Garden Grove	California	-117.9780896	33.80109885	11122 Mac Murray St	10	60.96	147.6378	introduced	more than 18.29 m	45.72 to 60.96 cm	GardenGrove	NA	NA	NA	NA	NA	NA	NA	NA	NA	NA	NA	NA	NA
3503	Southern magnolia	Magnolia grandiflora	Garden Grove	California	-117.9754745	33.80122447	11122 Magnolia St	10	45.72	98.4252	introduced	more than 18.29 m	30.48 to 45.72 cm	GardenGrove	NA	NA	NA	NA	NA	NA	NA	NA	NA	NA	NA	NA	NA
3510	Hollywood juniper	Juniperus chinensis 'Torulosa'	Garden Grove	California	-117.9628081	33.80100274	11131 Gardenaire Ln	10	45.72	98.4252	no_info	more than 18.29 m	30.48 to 45.72 cm	GardenGrove	NA	NA	NA	NA	NA	NA	NA	NA	NA	NA	NA	NA	NA
3511	Hollywood juniper	Juniperus chinensis 'Torulosa'	Garden Grove	California	-117.9627915	33.80099789	11131 Gardenaire Ln	10	45.72	98.4252	no_info	more than 18.29 m	30.48 to 45.72 cm	GardenGrove	NA	NA	NA	NA	NA	NA	NA	NA	NA	NA	NA	NA	NA
3512	Chinese elm	Ulmus parvifolia	Garden Grove	California	-117.938613	33.78463049	11131 Jerry Ln	3	60.96	196.8504	introduced	more than 18.29 m	45.72 to 60.96 cm	GardenGrove	NA	NA	NA	NA	NA	NA	NA	NA	NA	NA	NA	NA	NA
3513	Chinese elm	Ulmus parvifolia	Garden Grove	California	-117.9387141	33.78464878	11131 Jerry Ln	3	60.96	196.8504	introduced	more than 18.29 m	45.72 to 60.96 cm	GardenGrove	NA	NA	NA	NA	NA	NA	NA	NA	NA	NA	NA	NA	NA
3515	Southern magnolia	Magnolia grandiflora	Garden Grove	California	-117.9758854	33.80091528	11131 Magnolia St	10	30.48	98.4252	introduced	more than 18.29 m	15.24 to 30.48 cm	GardenGrove	NA	NA	NA	NA	NA	NA	NA	NA	NA	NA	NA	NA	NA
3520	Scented gum lemon	Corymbia citriodora	Garden Grove	California	-117.9674537	33.80102159	11132 Gilbert St	10	60.96	98.4252	introduced	more than 18.29 m	45.72 to 60.96 cm	GardenGrove	NA	NA	NA	NA	NA	NA	NA	NA	NA	NA	NA	NA	NA
3522	Canary island pine	Pinus canariensis	Garden Grove	California	-117.9496036	33.80105283	11132 Palmwood Dr	7	60.96	328.084	introduced	more than 18.29 m	45.72 to 60.96 cm	GardenGrove	NA	NA	NA	NA	NA	NA	NA	NA	NA	NA	NA	NA	NA
3523	Canary island pine	Pinus canariensis	Garden Grove	California	-117.949573	33.80114235	11132 Palmwood Dr	7	76.2	328.084	introduced	more than 18.29 m	60.96 to 76.2 cm	GardenGrove	NA	NA	NA	NA	NA	NA	NA	NA	NA	NA	NA	NA	NA
3530	Crape myrtle	Lagerstroemia indica	Garden Grove	California	-117.9656928	33.80087233	11141 Fraley St	10	15.24	49.2126	introduced	more than 18.29 m	0 to 15.24 cm	GardenGrove	NA	NA	NA	NA	NA	NA	NA	NA	NA	NA	NA	NA	NA
3531	Crape myrtle	Lagerstroemia indica	Garden Grove	California	-117.9656348	33.80070375	11141 Fraley St	10	15.24	49.2126	introduced	more than 18.29 m	0 to 15.24 cm	GardenGrove	NA	NA	NA	NA	NA	NA	NA	NA	NA	NA	NA	NA	NA
3532	Crape myrtle	Lagerstroemia indica	Garden Grove	California	-117.9656426	33.80077886	11141 Fraley St	10	15.24	49.2126	introduced	more than 18.29 m	0 to 15.24 cm	GardenGrove	NA	NA	NA	NA	NA	NA	NA	NA	NA	NA	NA	NA	NA
3533	Crape myrtle	Lagerstroemia indica	Garden Grove	California	-117.9656567	33.80081221	11141 Fraley St	10	15.24	49.2126	introduced	more than 18.29 m	0 to 15.24 cm	GardenGrove	NA	NA	NA	NA	NA	NA	NA	NA	NA	NA	NA	NA	NA
3534	Crape myrtle	Lagerstroemia indica	Garden Grove	California	-117.9656731	33.80083779	11141 Fraley St	10	15.24	49.2126	introduced	more than 18.29 m	0 to 15.24 cm	GardenGrove	NA	NA	NA	NA	NA	NA	NA	NA	NA	NA	NA	NA	NA
3538	Avocado	Persea americana	Garden Grove	California	-117.9636294	33.80084315	11142 Barclay Dr	10	15.24	49.2126	introduced	more than 18.29 m	0 to 15.24 cm	GardenGrove	NA	NA	NA	NA	NA	NA	NA	NA	NA	NA	NA	NA	NA
3539	Avocado	Persea americana	Garden Grove	California	-117.9636303	33.80079216	11142 Barclay Dr	10	15.24	49.2126	introduced	more than 18.29 m	0 to 15.24 cm	GardenGrove	NA	NA	NA	NA	NA	NA	NA	NA	NA	NA	NA	NA	NA
3540	Japanese black pine	Pinus thunbergii	Garden Grove	California	-117.9524734	33.80112881	11142 Bettes Pl	7	15.24	49.2126	introduced	more than 18.29 m	0 to 15.24 cm	GardenGrove	NA	NA	NA	NA	NA	NA	NA	NA	NA	NA	NA	NA	NA
3541	Japanese black pine	Pinus thunbergii	Garden Grove	California	-117.9524734	33.8010962	11142 Bettes Pl	7	15.24	49.2126	introduced	more than 18.29 m	0 to 15.24 cm	GardenGrove	NA	NA	NA	NA	NA	NA	NA	NA	NA	NA	NA	NA	NA
3542	Japanese black pine	Pinus thunbergii	Garden Grove	California	-117.9524742	33.8010741	11142 Bettes Pl	7	15.24	49.2126	introduced	more than 18.29 m	0 to 15.24 cm	GardenGrove	NA	NA	NA	NA	NA	NA	NA	NA	NA	NA	NA	NA	NA
3543	Japanese black pine	Pinus thunbergii	Garden Grove	California	-117.9524781	33.80105906	11142 Bettes Pl	7	15.24	49.2126	introduced	more than 18.29 m	0 to 15.24 cm	GardenGrove	NA	NA	NA	NA	NA	NA	NA	NA	NA	NA	NA	NA	NA
3544	Japanese black pine	Pinus thunbergii	Garden Grove	California	-117.9524726	33.80111184	11142 Bettes Pl	7	15.24	49.2126	introduced	more than 18.29 m	0 to 15.24 cm	GardenGrove	NA	NA	NA	NA	NA	NA	NA	NA	NA	NA	NA	NA	NA
3546	American sweetgum	Liquidambar styraciflua	Garden Grove	California	-117.9461413	33.80097835	11142 Clarissa St	7	45.72	328.084	introduced	more than 18.29 m	30.48 to 45.72 cm	GardenGrove	NA	NA	NA	NA	NA	NA	NA	NA	NA	NA	NA	NA	NA
3547	Queen palm	Syagrus romanzoffianum	Garden Grove	California	-117.9514212	33.80092594	11142 Faye Ave	7	15.24	49.2126	no_info	more than 18.29 m	0 to 15.24 cm	GardenGrove	NA	NA	NA	NA	NA	NA	NA	NA	NA	NA	NA	NA	NA
3548	Scented gum lemon	Corymbia citriodora	Garden Grove	California	-117.9674542	33.80084839	11142 Gilbert St	10	76.2	98.4252	introduced	more than 18.29 m	60.96 to 76.2 cm	GardenGrove	NA	NA	NA	NA	NA	NA	NA	NA	NA	NA	NA	NA	NA
3549	Southern magnolia	Magnolia grandiflora	Garden Grove	California	-117.9754797	33.80097828	11142 Magnolia St	10	30.48	98.4252	introduced	more than 18.29 m	15.24 to 30.48 cm	GardenGrove	NA	NA	NA	NA	NA	NA	NA	NA	NA	NA	NA	NA	NA
3550	California fan palm	Washingtonia filifera	Garden Grove	California	-117.9838435	33.80063685	11145 Bowles Ave	10	76.2	147.6378	naturally_occurring	more than 18.29 m	60.96 to 76.2 cm	GardenGrove	NA	NA	NA	NA	NA	NA	NA	NA	NA	NA	NA	NA	NA
3555	Chinese elm	Ulmus parvifolia	Garden Grove	California	-117.9383566	33.78468982	11151 Jerry Ln	3	60.96	147.6378	introduced	more than 18.29 m	45.72 to 60.96 cm	GardenGrove	NA	NA	NA	NA	NA	NA	NA	NA	NA	NA	NA	NA	NA
3557	Queen palm	Syagrus romanzoffianum	Garden Grove	California	-117.9813009	33.80083279	11151 Mac Duff St	10	30.48	49.2126	no_info	more than 18.29 m	15.24 to 30.48 cm	GardenGrove	NA	NA	NA	NA	NA	NA	NA	NA	NA	NA	NA	NA	NA
3559	Brisbane box	Lophostemon confertus	Garden Grove	California	-117.9351517	33.77064576	11151 Paloma Ave	9	45.72	98.4252	introduced	more than 18.29 m	30.48 to 45.72 cm	GardenGrove	NA	NA	NA	NA	NA	NA	NA	NA	NA	NA	NA	NA	NA
3560	Brisbane box	Lophostemon confertus	Garden Grove	California	-117.935238	33.77064198	11151 Paloma Ave	9	45.72	147.6378	introduced	more than 18.29 m	30.48 to 45.72 cm	GardenGrove	NA	NA	NA	NA	NA	NA	NA	NA	NA	NA	NA	NA	NA
3568	Mexican fan palm	Washingtonia robusta	Garden Grove	California	-117.9746603	33.80075379	11151 Vinevale St	10	60.96	328.084	introduced	more than 18.29 m	45.72 to 60.96 cm	GardenGrove	NA	NA	NA	NA	NA	NA	NA	NA	NA	NA	NA	NA	NA
3569	Mexican fan palm	Washingtonia robusta	Garden Grove	California	-117.9746616	33.80069795	11151 Vinevale St	10	60.96	328.084	introduced	more than 18.29 m	45.72 to 60.96 cm	GardenGrove	NA	NA	NA	NA	NA	NA	NA	NA	NA	NA	NA	NA	NA
3570	Carrotwood	Cupaniopsis anacardioides	Garden Grove	California	-117.9831049	33.80085844	11151 Yana Dr	10	30.48	49.2126	introduced	more than 18.29 m	15.24 to 30.48 cm	GardenGrove	NA	NA	NA	NA	NA	NA	NA	NA	NA	NA	NA	NA	NA
3571	Chinese elm	Ulmus parvifolia	Garden Grove	California	-117.9636421	33.8005939	11152 Barclay Dr	10	45.72	147.6378	introduced	more than 18.29 m	30.48 to 45.72 cm	GardenGrove	NA	NA	NA	NA	NA	NA	NA	NA	NA	NA	NA	NA	NA
3572	Windmill palm	Trachycarpus fortunei	Garden Grove	California	-117.9524722	33.80076303	11152 Bettes Pl	7	30.48	98.4252	introduced	more than 18.29 m	15.24 to 30.48 cm	GardenGrove	NA	NA	NA	NA	NA	NA	NA	NA	NA	NA	NA	NA	NA
3573	Queen palm	Syagrus romanzoffianum	Garden Grove	California	-117.9836286	33.80062428	11152 Bowles Ave	10	30.48	49.2126	no_info	more than 18.29 m	15.24 to 30.48 cm	GardenGrove	NA	NA	NA	NA	NA	NA	NA	NA	NA	NA	NA	NA	NA
3576	Stump	NA	Garden Grove	California	-117.9754769	33.80078119	11152 Magnolia St	10	30.48	0	no_info	NA	15.24 to 30.48 cm	GardenGrove	NA	NA	NA	NA	NA	NA	NA	NA	NA	NA	NA	NA	NA
3577	Brisbane box	Lophostemon confertus	Garden Grove	California	-117.9353882	33.77052491	11152 Paloma Ave	9	45.72	98.4252	introduced	more than 18.29 m	30.48 to 45.72 cm	GardenGrove	NA	NA	NA	NA	NA	NA	NA	NA	NA	NA	NA	NA	NA
3583	Coast redwood	Sequoia sempervirens	Garden Grove	California	-117.9745264	33.80076929	11152 Vinevale St	10	76.2	147.6378	naturally_occurring	more than 18.29 m	60.96 to 76.2 cm	GardenGrove	NA	NA	NA	NA	NA	NA	NA	NA	NA	NA	NA	NA	NA
3585	Italian cypress	Cupressus sempervirens	Garden Grove	California	-117.9629344	33.80044221	11161 Gardenaire Ln	10	15.24	98.4252	introduced	more than 18.29 m	0 to 15.24 cm	GardenGrove	NA	NA	NA	NA	NA	NA	NA	NA	NA	NA	NA	NA	NA
3586	Queen palm	Syagrus romanzoffianum	Garden Grove	California	-117.9628107	33.80050344	11161 Gardenaire Ln	10	15.24	49.2126	no_info	more than 18.29 m	0 to 15.24 cm	GardenGrove	NA	NA	NA	NA	NA	NA	NA	NA	NA	NA	NA	NA	NA
3587	Spanish dagger	Yucca gloriosa	Garden Grove	California	-117.9631109	33.80037292	11161 Gardenaire Ln	10	60.96	98.4252	introduced	more than 18.29 m	45.72 to 60.96 cm	GardenGrove	NA	NA	NA	NA	NA	NA	NA	NA	NA	NA	NA	NA	NA
3588	Avocado	Persea americana	Garden Grove	California	-117.9630161	33.80042267	11161 Gardenaire Ln	10	30.48	49.2126	introduced	more than 18.29 m	15.24 to 30.48 cm	GardenGrove	NA	NA	NA	NA	NA	NA	NA	NA	NA	NA	NA	NA	NA
3589	Scented gum lemon	Corymbia citriodora	Garden Grove	California	-117.9676833	33.80089375	11161 Gilbert St	10	60.96	147.6378	introduced	more than 18.29 m	45.72 to 60.96 cm	GardenGrove	NA	NA	NA	NA	NA	NA	NA	NA	NA	NA	NA	NA	NA
3590	Queen palm	Syagrus romanzoffianum	Garden Grove	California	-117.9647218	33.80045127	11161 Huber St	10	15.24	49.2126	no_info	more than 18.29 m	0 to 15.24 cm	GardenGrove	NA	NA	NA	NA	NA	NA	NA	NA	NA	NA	NA	NA	NA
3591	Chinese elm	Ulmus parvifolia	Garden Grove	California	-117.9715183	33.80084572	11161 Laurianne Ln	10	45.72	147.6378	introduced	more than 18.29 m	30.48 to 45.72 cm	GardenGrove	NA	NA	NA	NA	NA	NA	NA	NA	NA	NA	NA	NA	NA
3592	Southern magnolia	Magnolia grandiflora	Garden Grove	California	-117.9757666	33.80062544	11161 Magnolia St	10	30.48	98.4252	introduced	more than 18.29 m	15.24 to 30.48 cm	GardenGrove	NA	NA	NA	NA	NA	NA	NA	NA	NA	NA	NA	NA	NA
3593	Southern magnolia	Magnolia grandiflora	Garden Grove	California	-117.9758957	33.80077337	11161 Magnolia St	10	15.24	49.2126	introduced	more than 18.29 m	0 to 15.24 cm	GardenGrove	NA	NA	NA	NA	NA	NA	NA	NA	NA	NA	NA	NA	NA
3594	Italian cypress	Cupressus sempervirens	Garden Grove	California	-117.934806	33.76462934	11161 Wentworth Pl	5	30.48	147.6378	introduced	more than 18.29 m	15.24 to 30.48 cm	GardenGrove	NA	NA	NA	NA	NA	NA	NA	NA	NA	NA	NA	NA	NA
3595	Chinese elm	Ulmus parvifolia	Garden Grove	California	-117.9348696	33.76464101	11161 Wentworth Pl	5	60.96	196.8504	introduced	more than 18.29 m	45.72 to 60.96 cm	GardenGrove	NA	NA	NA	NA	NA	NA	NA	NA	NA	NA	NA	NA	NA
3600	Scented gum lemon	Corymbia citriodora	Garden Grove	California	-117.9676795	33.80077499	11165 Gilbert St	10	60.96	196.8504	introduced	more than 18.29 m	45.72 to 60.96 cm	GardenGrove	NA	NA	NA	NA	NA	NA	NA	NA	NA	NA	NA	NA	NA
3602	Kaffirboom coral tree	Erythrina caffra	Garden Grove	California	-117.9347111	33.76448721	11167 Wentworth Pl	5	15.24	49.2126	introduced	more than 18.29 m	0 to 15.24 cm	GardenGrove	NA	NA	NA	NA	NA	NA	NA	NA	NA	NA	NA	NA	NA
3603	Kaffirboom coral tree	Erythrina caffra	Garden Grove	California	-117.9347131	33.76451566	11167 Wentworth Pl	5	15.24	49.2126	introduced	more than 18.29 m	0 to 15.24 cm	GardenGrove	NA	NA	NA	NA	NA	NA	NA	NA	NA	NA	NA	NA	NA
3604	Queen palm	Syagrus romanzoffianum	Garden Grove	California	-117.9525815	33.800606	11171 Bettes Pl	7	30.48	49.2126	no_info	more than 18.29 m	15.24 to 30.48 cm	GardenGrove	NA	NA	NA	NA	NA	NA	NA	NA	NA	NA	NA	NA	NA
3608	Ornamental pear	Pyrus calleryana	Garden Grove	California	-117.9383279	33.78881281	11171 Chapman Ave	3	15.24	49.2126	introduced	more than 18.29 m	0 to 15.24 cm	GardenGrove	NA	NA	NA	NA	NA	NA	NA	NA	NA	NA	NA	NA	NA
3611	London plane	Platanus acerifolia	Garden Grove	California	-117.9396557	33.774265	11171 Garden Grove Blvd	8	60.96	147.6378	introduced	more than 18.29 m	45.72 to 60.96 cm	GardenGrove	NA	NA	NA	NA	NA	NA	NA	NA	NA	NA	NA	NA	NA
3612	London plane	Platanus acerifolia	Garden Grove	California	-117.939434	33.77429342	11171 Garden Grove Blvd	8	45.72	147.6378	introduced	more than 18.29 m	30.48 to 45.72 cm	GardenGrove	NA	NA	NA	NA	NA	NA	NA	NA	NA	NA	NA	NA	NA
3613	London plane	Platanus acerifolia	Garden Grove	California	-117.9392638	33.77430481	11171 Garden Grove Blvd	8	45.72	147.6378	introduced	more than 18.29 m	30.48 to 45.72 cm	GardenGrove	NA	NA	NA	NA	NA	NA	NA	NA	NA	NA	NA	NA	NA
3614	London plane	Platanus acerifolia	Garden Grove	California	-117.9393231	33.77430119	11171 Garden Grove Blvd	8	45.72	147.6378	introduced	more than 18.29 m	30.48 to 45.72 cm	GardenGrove	NA	NA	NA	NA	NA	NA	NA	NA	NA	NA	NA	NA	NA
3615	London plane	Platanus acerifolia	Garden Grove	California	-117.9391754	33.77431076	11171 Garden Grove Blvd	8	45.72	147.6378	introduced	more than 18.29 m	30.48 to 45.72 cm	GardenGrove	NA	NA	NA	NA	NA	NA	NA	NA	NA	NA	NA	NA	NA
3616	London plane	Platanus acerifolia	Garden Grove	California	-117.939546	33.77428812	11171 Garden Grove Blvd	8	45.72	147.6378	introduced	more than 18.29 m	30.48 to 45.72 cm	GardenGrove	NA	NA	NA	NA	NA	NA	NA	NA	NA	NA	NA	NA	NA
3617	London plane	Platanus acerifolia	Garden Grove	California	-117.9390045	33.77431551	11171 Garden Grove Blvd	8	45.72	147.6378	introduced	more than 18.29 m	30.48 to 45.72 cm	GardenGrove	NA	NA	NA	NA	NA	NA	NA	NA	NA	NA	NA	NA	NA
3618	London plane	Platanus acerifolia	Garden Grove	California	-117.9390892	33.77431329	11171 Garden Grove Blvd	8	45.72	147.6378	introduced	more than 18.29 m	30.48 to 45.72 cm	GardenGrove	NA	NA	NA	NA	NA	NA	NA	NA	NA	NA	NA	NA	NA
3619	Ornamental pear	Pyrus calleryana	Garden Grove	California	-117.9676819	33.80056093	11171 Gilbert St	10	15.24	98.4252	introduced	more than 18.29 m	0 to 15.24 cm	GardenGrove	NA	NA	NA	NA	NA	NA	NA	NA	NA	NA	NA	NA	NA
3620	Chinese elm	Ulmus parvifolia	Garden Grove	California	-117.9715206	33.80043698	11171 Laurianne Ln	10	60.96	147.6378	introduced	more than 18.29 m	45.72 to 60.96 cm	GardenGrove	NA	NA	NA	NA	NA	NA	NA	NA	NA	NA	NA	NA	NA
3621	Chinese elm	Ulmus parvifolia	Garden Grove	California	-117.9715148	33.80050024	11171 Laurianne Ln	10	60.96	147.6378	introduced	more than 18.29 m	45.72 to 60.96 cm	GardenGrove	NA	NA	NA	NA	NA	NA	NA	NA	NA	NA	NA	NA	NA
3622	Chinese elm	Ulmus parvifolia	Garden Grove	California	-117.971514	33.8005775	11171 Laurianne Ln	10	45.72	147.6378	introduced	more than 18.29 m	30.48 to 45.72 cm	GardenGrove	NA	NA	NA	NA	NA	NA	NA	NA	NA	NA	NA	NA	NA
3623	Mexican fan palm	Washingtonia robusta	Garden Grove	California	-117.9524629	33.80048282	11172 Bettes Pl	7	45.72	98.4252	introduced	more than 18.29 m	30.48 to 45.72 cm	GardenGrove	NA	NA	NA	NA	NA	NA	NA	NA	NA	NA	NA	NA	NA
3624	Queen palm	Syagrus romanzoffianum	Garden Grove	California	-117.9521722	33.80044973	11172 Bettes Pl	7	30.48	49.2126	no_info	more than 18.29 m	15.24 to 30.48 cm	GardenGrove	NA	NA	NA	NA	NA	NA	NA	NA	NA	NA	NA	NA	NA
3625	Queen palm	Syagrus romanzoffianum	Garden Grove	California	-117.9522362	33.80044918	11172 Bettes Pl	7	30.48	49.2126	no_info	more than 18.29 m	15.24 to 30.48 cm	GardenGrove	NA	NA	NA	NA	NA	NA	NA	NA	NA	NA	NA	NA	NA
3626	Crape myrtle	Lagerstroemia indica	Garden Grove	California	-117.9684812	33.80086095	11172 Harcourt Ave	10	30.48	98.4252	introduced	more than 18.29 m	15.24 to 30.48 cm	GardenGrove	NA	NA	NA	NA	NA	NA	NA	NA	NA	NA	NA	NA	NA
3627	Crape myrtle	Lagerstroemia indica	Garden Grove	California	-117.9684805	33.80079196	11172 Harcourt Ave	10	30.48	98.4252	introduced	more than 18.29 m	15.24 to 30.48 cm	GardenGrove	NA	NA	NA	NA	NA	NA	NA	NA	NA	NA	NA	NA	NA
3628	Southern magnolia	Magnolia grandiflora	Garden Grove	California	-117.9754684	33.80042013	11172 Magnolia St	10	30.48	98.4252	introduced	more than 18.29 m	15.24 to 30.48 cm	GardenGrove	NA	NA	NA	NA	NA	NA	NA	NA	NA	NA	NA	NA	NA
3629	Southern magnolia	Magnolia grandiflora	Garden Grove	California	-117.9754684	33.80054905	11172 Magnolia St	10	45.72	98.4252	introduced	more than 18.29 m	30.48 to 45.72 cm	GardenGrove	NA	NA	NA	NA	NA	NA	NA	NA	NA	NA	NA	NA	NA
3632	Chinese elm	Ulmus parvifolia	Garden Grove	California	-117.9345548	33.76365726	11172 Woodbury Rd	5	60.96	196.8504	introduced	more than 18.29 m	45.72 to 60.96 cm	GardenGrove	NA	NA	NA	NA	NA	NA	NA	NA	NA	NA	NA	NA	NA
3636	Flowering gum fruit red lg.	Corymbia ficifolia	Garden Grove	California	-117.9676777	33.80043662	11181 Gilbert St	10	45.72	147.6378	introduced	more than 18.29 m	30.48 to 45.72 cm	GardenGrove	NA	NA	NA	NA	NA	NA	NA	NA	NA	NA	NA	NA	NA
3637	Mexican fan palm	Washingtonia robusta	Garden Grove	California	-117.9647045	33.80024122	11181 Huber St	10	60.96	328.084	introduced	more than 18.29 m	45.72 to 60.96 cm	GardenGrove	NA	NA	NA	NA	NA	NA	NA	NA	NA	NA	NA	NA	NA
3639	Brazilian pepper	Schinus terebinthifolius	Garden Grove	California	-117.9775198	33.80044472	11181 Mac Murray St	10	45.72	98.4252	no_info	more than 18.29 m	30.48 to 45.72 cm	GardenGrove	NA	NA	NA	NA	NA	NA	NA	NA	NA	NA	NA	NA	NA
3640	Brisbane box	Lophostemon confertus	Garden Grove	California	-117.9344902	33.77065193	11181 Paloma Ave	9	45.72	147.6378	introduced	more than 18.29 m	30.48 to 45.72 cm	GardenGrove	NA	NA	NA	NA	NA	NA	NA	NA	NA	NA	NA	NA	NA
3643	Crape myrtle	Lagerstroemia indica	Garden Grove	California	-117.9346935	33.77135539	11181 Sherman Ave	9	30.48	98.4252	introduced	more than 18.29 m	15.24 to 30.48 cm	GardenGrove	NA	NA	NA	NA	NA	NA	NA	NA	NA	NA	NA	NA	NA
3644	Crape myrtle	Lagerstroemia indica	Garden Grove	California	-117.9347832	33.77135395	11181 Sherman Ave	9	30.48	98.4252	introduced	more than 18.29 m	15.24 to 30.48 cm	GardenGrove	NA	NA	NA	NA	NA	NA	NA	NA	NA	NA	NA	NA	NA
3645	Southern magnolia	Magnolia grandiflora	Garden Grove	California	-117.9746357	33.80038865	11181 Vinevale St	10	45.72	98.4252	introduced	more than 18.29 m	30.48 to 45.72 cm	GardenGrove	NA	NA	NA	NA	NA	NA	NA	NA	NA	NA	NA	NA	NA
3646	Jacaranda	Jacaranda acutifolia	Garden Grove	California	-117.9342688	33.76378396	11181 Woodbury Rd	5	60.96	147.6378	introduced	more than 18.29 m	45.72 to 60.96 cm	GardenGrove	NA	NA	NA	NA	NA	NA	NA	NA	NA	NA	NA	NA	NA
3647	Weeping fig	Ficus benjamina	Garden Grove	California	-117.9344436	33.76379446	11181 Woodbury Rd	5	30.48	49.2126	introduced	more than 18.29 m	15.24 to 30.48 cm	GardenGrove	NA	NA	NA	NA	NA	NA	NA	NA	NA	NA	NA	NA	NA
3649	Crape myrtle	Lagerstroemia indica	Garden Grove	California	-117.968455	33.80068071	11182 Harcourt Ave	10	15.24	98.4252	introduced	more than 18.29 m	0 to 15.24 cm	GardenGrove	NA	NA	NA	NA	NA	NA	NA	NA	NA	NA	NA	NA	NA
3650	Crape myrtle	Lagerstroemia indica	Garden Grove	California	-117.9684482	33.80064345	11182 Harcourt Ave	10	15.24	98.4252	introduced	more than 18.29 m	0 to 15.24 cm	GardenGrove	NA	NA	NA	NA	NA	NA	NA	NA	NA	NA	NA	NA	NA
3651	Glossy privet	Ligustrum lucidum	Garden Grove	California	-117.9379273	33.7814072	11182 Lampson Ave	3	30.48	98.4252	introduced	more than 18.29 m	15.24 to 30.48 cm	GardenGrove	NA	NA	NA	NA	NA	NA	NA	NA	NA	NA	NA	NA	NA
3652	Jacaranda	Jacaranda acutifolia	Garden Grove	California	-117.9469858	33.80047437	11182 Mount Dr	7	45.72	98.4252	introduced	more than 18.29 m	30.48 to 45.72 cm	GardenGrove	NA	NA	NA	NA	NA	NA	NA	NA	NA	NA	NA	NA	NA
3654	Crape myrtle	Lagerstroemia indica	Garden Grove	California	-117.9478818	33.80044328	11182 Rugh St	7	30.48	49.2126	introduced	more than 18.29 m	15.24 to 30.48 cm	GardenGrove	NA	NA	NA	NA	NA	NA	NA	NA	NA	NA	NA	NA	NA
3656	Mexican fan palm	Washingtonia robusta	Garden Grove	California	-117.9343223	33.76365501	11182 Woodbury Rd	5	60.96	196.8504	introduced	more than 18.29 m	45.72 to 60.96 cm	GardenGrove	NA	NA	NA	NA	NA	NA	NA	NA	NA	NA	NA	NA	NA
3657	Edible loquat	Eriobotrya japonica	Garden Grove	California	-117.934148	33.7629148	11191 Anabel Ave	5	15.24	49.2126	introduced	more than 18.29 m	0 to 15.24 cm	GardenGrove	NA	NA	NA	NA	NA	NA	NA	NA	NA	NA	NA	NA	NA
3661	Scented gum lemon	Corymbia citriodora	Garden Grove	California	-117.9676715	33.80010205	11191 Gilbert St	10	45.72	147.6378	introduced	more than 18.29 m	30.48 to 45.72 cm	GardenGrove	NA	NA	NA	NA	NA	NA	NA	NA	NA	NA	NA	NA	NA
3662	Brisbane box	Lophostemon confertus	Garden Grove	California	-117.9376497	33.78153934	11191 Lampson Ave	3	30.48	98.4252	introduced	more than 18.29 m	15.24 to 30.48 cm	GardenGrove	NA	NA	NA	NA	NA	NA	NA	NA	NA	NA	NA	NA	NA
3663	American sweetgum	Liquidambar styraciflua	Garden Grove	California	-117.9471163	33.80027479	11191 Mount Dr	7	30.48	98.4252	introduced	more than 18.29 m	15.24 to 30.48 cm	GardenGrove	NA	NA	NA	NA	NA	NA	NA	NA	NA	NA	NA	NA	NA
3675	Ornamental pear	Pyrus calleryana	Garden Grove	California	-117.9412396	33.80032343	11192 Euclid St	7	30.48	98.4252	introduced	more than 18.29 m	15.24 to 30.48 cm	GardenGrove	NA	NA	NA	NA	NA	NA	NA	NA	NA	NA	NA	NA	NA
3678	Brisbane box	Lophostemon confertus	Garden Grove	California	-117.937691	33.78140466	11192 Lampson Ave	3	45.72	147.6378	introduced	more than 18.29 m	30.48 to 45.72 cm	GardenGrove	NA	NA	NA	NA	NA	NA	NA	NA	NA	NA	NA	NA	NA
3683	Jacaranda	Jacaranda acutifolia	Garden Grove	California	-117.9340984	33.7636729	11192 Woodbury Rd	5	60.96	147.6378	introduced	more than 18.29 m	45.72 to 60.96 cm	GardenGrove	NA	NA	NA	NA	NA	NA	NA	NA	NA	NA	NA	NA	NA
3732	Brisbane box	Lophostemon confertus	Garden Grove	California	-117.942477	33.79998062	11201 Euclid St	7	45.72	98.4252	introduced	more than 18.29 m	30.48 to 45.72 cm	GardenGrove	NA	NA	NA	NA	NA	NA	NA	NA	NA	NA	NA	NA	NA
3733	Brisbane box	Lophostemon confertus	Garden Grove	California	-117.9423098	33.79998786	11201 Euclid St	7	45.72	98.4252	introduced	more than 18.29 m	30.48 to 45.72 cm	GardenGrove	NA	NA	NA	NA	NA	NA	NA	NA	NA	NA	NA	NA	NA
3735	Evergreen pear	Pyrus kawakamii	Garden Grove	California	-117.9415321	33.80029275	11201 Euclid St	7	45.72	98.4252	no_info	more than 18.29 m	30.48 to 45.72 cm	GardenGrove	NA	NA	NA	NA	NA	NA	NA	NA	NA	NA	NA	NA	NA
3736	Brisbane box	Lophostemon confertus	Garden Grove	California	-117.9418152	33.79998844	11201 Euclid St	7	45.72	98.4252	introduced	more than 18.29 m	30.48 to 45.72 cm	GardenGrove	NA	NA	NA	NA	NA	NA	NA	NA	NA	NA	NA	NA	NA
3737	Brisbane box	Lophostemon confertus	Garden Grove	California	-117.9375191	33.78153485	11201 Lampson Ave	3	30.48	98.4252	introduced	more than 18.29 m	15.24 to 30.48 cm	GardenGrove	NA	NA	NA	NA	NA	NA	NA	NA	NA	NA	NA	NA	NA
3760	Brisbane box	Lophostemon confertus	Garden Grove	California	-117.9340798	33.7706724	11201 Paloma Ave	9	30.48	98.4252	introduced	more than 18.29 m	15.24 to 30.48 cm	GardenGrove	NA	NA	NA	NA	NA	NA	NA	NA	NA	NA	NA	NA	NA
3761	Crape myrtle	Lagerstroemia indica	Garden Grove	California	-117.9339232	33.76280837	11202 Anabel Ave	5	15.24	49.2126	introduced	more than 18.29 m	0 to 15.24 cm	GardenGrove	NA	NA	NA	NA	NA	NA	NA	NA	NA	NA	NA	NA	NA
3762	Crape myrtle	Lagerstroemia indica	Garden Grove	California	-117.9339926	33.76281018	11202 Anabel Ave	5	15.24	49.2126	introduced	more than 18.29 m	0 to 15.24 cm	GardenGrove	NA	NA	NA	NA	NA	NA	NA	NA	NA	NA	NA	NA	NA
3778	Evergreen pear	Pyrus kawakamii	Garden Grove	California	-117.9412411	33.80021943	11202 Euclid St	7	45.72	98.4252	no_info	more than 18.29 m	30.48 to 45.72 cm	GardenGrove	NA	NA	NA	NA	NA	NA	NA	NA	NA	NA	NA	NA	NA
3780	Brisbane box	Lophostemon confertus	Garden Grove	California	-117.9373659	33.78143287	11202 Lampson Ave	3	30.48	98.4252	introduced	more than 18.29 m	15.24 to 30.48 cm	GardenGrove	NA	NA	NA	NA	NA	NA	NA	NA	NA	NA	NA	NA	NA
3781	Brisbane box	Lophostemon confertus	Garden Grove	California	-117.9374891	33.78141424	11202 Lampson Ave	3	45.72	98.4252	introduced	more than 18.29 m	30.48 to 45.72 cm	GardenGrove	NA	NA	NA	NA	NA	NA	NA	NA	NA	NA	NA	NA	NA
3782	Southern magnolia	Magnolia grandiflora	Garden Grove	California	-117.9754611	33.79998351	11202 Magnolia St	10	30.48	98.4252	introduced	more than 18.29 m	15.24 to 30.48 cm	GardenGrove	NA	NA	NA	NA	NA	NA	NA	NA	NA	NA	NA	NA	NA
3783	Southern magnolia	Magnolia grandiflora	Garden Grove	California	-117.9754594	33.80010523	11202 Magnolia St	10	15.24	49.2126	introduced	more than 18.29 m	0 to 15.24 cm	GardenGrove	NA	NA	NA	NA	NA	NA	NA	NA	NA	NA	NA	NA	NA
3785	Queen palm	Syagrus romanzoffianum	Garden Grove	California	-117.9826346	33.7998502	11211 Bowles Ave	10	45.72	98.4252	no_info	more than 18.29 m	30.48 to 45.72 cm	GardenGrove	NA	NA	NA	NA	NA	NA	NA	NA	NA	NA	NA	NA	NA
3786	Queen palm	Syagrus romanzoffianum	Garden Grove	California	-117.9826937	33.79988345	11211 Bowles Ave	10	30.48	98.4252	no_info	more than 18.29 m	15.24 to 30.48 cm	GardenGrove	NA	NA	NA	NA	NA	NA	NA	NA	NA	NA	NA	NA	NA
3788	Chinese elm	Ulmus parvifolia	Garden Grove	California	-117.9488557	33.80004254	11211 Fulmer Dr	7	60.96	196.8504	introduced	more than 18.29 m	45.72 to 60.96 cm	GardenGrove	NA	NA	NA	NA	NA	NA	NA	NA	NA	NA	NA	NA	NA
3804	Jacaranda	Jacaranda acutifolia	Garden Grove	California	-117.9339297	33.7636941	11212 Woodbury Rd	5	45.72	147.6378	introduced	more than 18.29 m	30.48 to 45.72 cm	GardenGrove	NA	NA	NA	NA	NA	NA	NA	NA	NA	NA	NA	NA	NA
3805	London plane	Platanus acerifolia	Garden Grove	California	-117.9369153	33.77409236	11220 Garden Grove Blvd	4	45.72	98.4252	introduced	more than 18.29 m	30.48 to 45.72 cm	GardenGrove	NA	NA	NA	NA	NA	NA	NA	NA	NA	NA	NA	NA	NA
3806	London plane	Platanus acerifolia	Garden Grove	California	-117.936737	33.77409542	11220 Garden Grove Blvd	4	45.72	98.4252	introduced	more than 18.29 m	30.48 to 45.72 cm	GardenGrove	NA	NA	NA	NA	NA	NA	NA	NA	NA	NA	NA	NA	NA
3808	King palm	Archontophoenix cunninghamiana	Garden Grove	California	-117.9639678	33.80001241	11221 Barclay Dr	10	15.24	49.2126	introduced	more than 18.29 m	0 to 15.24 cm	GardenGrove	NA	NA	NA	NA	NA	NA	NA	NA	NA	NA	NA	NA	NA
3809	Peach	Prunus persica	Garden Grove	California	-117.9639018	33.80002132	11221 Barclay Dr	10	15.24	49.2126	introduced	more than 18.29 m	0 to 15.24 cm	GardenGrove	NA	NA	NA	NA	NA	NA	NA	NA	NA	NA	NA	NA	NA
3812	Queen palm	Syagrus romanzoffianum	Garden Grove	California	-117.96284	33.79973694	11221 Gardenaire Ln	10	15.24	49.2126	no_info	more than 18.29 m	0 to 15.24 cm	GardenGrove	NA	NA	NA	NA	NA	NA	NA	NA	NA	NA	NA	NA	NA
3813	Queen palm	Syagrus romanzoffianum	Garden Grove	California	-117.9628365	33.79975578	11221 Gardenaire Ln	10	15.24	49.2126	no_info	more than 18.29 m	0 to 15.24 cm	GardenGrove	NA	NA	NA	NA	NA	NA	NA	NA	NA	NA	NA	NA	NA
3815	Brisbane box	Lophostemon confertus	Garden Grove	California	-117.9471091	33.79986271	11221 Mount Dr	7	45.72	98.4252	introduced	more than 18.29 m	30.48 to 45.72 cm	GardenGrove	NA	NA	NA	NA	NA	NA	NA	NA	NA	NA	NA	NA	NA
3816	Brisbane box	Lophostemon confertus	Garden Grove	California	-117.9471089	33.79989879	11221 Mount Dr	7	45.72	98.4252	introduced	more than 18.29 m	30.48 to 45.72 cm	GardenGrove	NA	NA	NA	NA	NA	NA	NA	NA	NA	NA	NA	NA	NA
3817	Brisbane box	Lophostemon confertus	Garden Grove	California	-117.9338049	33.77066604	11221 Paloma Ave	9	45.72	147.6378	introduced	more than 18.29 m	30.48 to 45.72 cm	GardenGrove	NA	NA	NA	NA	NA	NA	NA	NA	NA	NA	NA	NA	NA
3820	California fan palm	Washingtonia filifera	Garden Grove	California	-117.9603325	33.79971452	11222 Caroleen Ln	10	76.2	147.6378	naturally_occurring	more than 18.29 m	60.96 to 76.2 cm	GardenGrove	NA	NA	NA	NA	NA	NA	NA	NA	NA	NA	NA	NA	NA
3822	Evergreen pear	Pyrus kawakamii	Garden Grove	California	-117.9412417	33.80001712	11222 Euclid St	7	45.72	98.4252	no_info	more than 18.29 m	30.48 to 45.72 cm	GardenGrove	NA	NA	NA	NA	NA	NA	NA	NA	NA	NA	NA	NA	NA
3823	Evergreen pear	Pyrus kawakamii	Garden Grove	California	-117.9412305	33.79991594	11222 Euclid St	7	45.72	98.4252	no_info	more than 18.29 m	30.48 to 45.72 cm	GardenGrove	NA	NA	NA	NA	NA	NA	NA	NA	NA	NA	NA	NA	NA
3824	Carrotwood	Cupaniopsis anacardioides	Garden Grove	California	-117.9487471	33.7998217	11222 Fulmer Dr	7	45.72	98.4252	introduced	more than 18.29 m	30.48 to 45.72 cm	GardenGrove	NA	NA	NA	NA	NA	NA	NA	NA	NA	NA	NA	NA	NA
3825	Brisbane box	Lophostemon confertus	Garden Grove	California	-117.9371141	33.78141172	11222 Lampson Ave	3	30.48	98.4252	introduced	more than 18.29 m	15.24 to 30.48 cm	GardenGrove	NA	NA	NA	NA	NA	NA	NA	NA	NA	NA	NA	NA	NA
3826	Southern magnolia	Magnolia grandiflora	Garden Grove	California	-117.9754567	33.79979448	11222 Magnolia St	10	30.48	98.4252	introduced	more than 18.29 m	15.24 to 30.48 cm	GardenGrove	NA	NA	NA	NA	NA	NA	NA	NA	NA	NA	NA	NA	NA
3831	Jacaranda	Jacaranda acutifolia	Garden Grove	California	-117.9337344	33.76367268	11222 Woodbury Rd	5	60.96	147.6378	introduced	more than 18.29 m	45.72 to 60.96 cm	GardenGrove	NA	NA	NA	NA	NA	NA	NA	NA	NA	NA	NA	NA	NA
3832	Purple orchid tree	Bauhinia purpurea	Garden Grove	California	-117.9335731	33.76294133	11231 Anabel Ave	5	45.72	98.4252	introduced	more than 18.29 m	30.48 to 45.72 cm	GardenGrove	NA	NA	NA	NA	NA	NA	NA	NA	NA	NA	NA	NA	NA
3834	Ornamental pear	Pyrus calleryana	Garden Grove	California	-117.9377315	33.78880321	11231 Chapman Ave	3	30.48	98.4252	introduced	more than 18.29 m	15.24 to 30.48 cm	GardenGrove	NA	NA	NA	NA	NA	NA	NA	NA	NA	NA	NA	NA	NA
3835	Ornamental pear	Pyrus calleryana	Garden Grove	California	-117.9372271	33.78881664	11231 Chapman Ave	3	45.72	98.4252	introduced	more than 18.29 m	30.48 to 45.72 cm	GardenGrove	NA	NA	NA	NA	NA	NA	NA	NA	NA	NA	NA	NA	NA
3838	Crape myrtle	Lagerstroemia indica	Garden Grove	California	-117.9369155	33.78918936	11231 Chapman Ave	3	30.48	98.4252	introduced	more than 18.29 m	15.24 to 30.48 cm	GardenGrove	NA	NA	NA	NA	NA	NA	NA	NA	NA	NA	NA	NA	NA
3842	Evergreen pear	Pyrus kawakamii	Garden Grove	California	-117.9415138	33.79970472	11231 Euclid St	7	30.48	98.4252	no_info	more than 18.29 m	15.24 to 30.48 cm	GardenGrove	NA	NA	NA	NA	NA	NA	NA	NA	NA	NA	NA	NA	NA
3845	Scented gum lemon	Corymbia citriodora	Garden Grove	California	-117.9676668	33.79946327	11231 Gilbert St	10	45.72	147.6378	introduced	more than 18.29 m	30.48 to 45.72 cm	GardenGrove	NA	NA	NA	NA	NA	NA	NA	NA	NA	NA	NA	NA	NA
3846	Ornamental pear	Pyrus calleryana	Garden Grove	California	-117.9676761	33.79955197	11231 Gilbert St	10	15.24	98.4252	introduced	more than 18.29 m	0 to 15.24 cm	GardenGrove	NA	NA	NA	NA	NA	NA	NA	NA	NA	NA	NA	NA	NA
3847	Black locust	Robinia pseudoacacia	Garden Grove	California	-117.9336059	33.76523957	11231 Jola Ln	5	30.48	147.6378	introduced	more than 18.29 m	15.24 to 30.48 cm	GardenGrove	NA	NA	NA	NA	NA	NA	NA	NA	NA	NA	NA	NA	NA
3848	Queen palm	Syagrus romanzoffianum	Garden Grove	California	-117.9714858	33.79948927	11231 Laurianne Ln	10	15.24	49.2126	no_info	more than 18.29 m	0 to 15.24 cm	GardenGrove	NA	NA	NA	NA	NA	NA	NA	NA	NA	NA	NA	NA	NA
3849	King palm	Archontophoenix cunninghamiana	Garden Grove	California	-117.971489	33.79963241	11231 Laurianne Ln	10	15.24	49.2126	introduced	more than 18.29 m	0 to 15.24 cm	GardenGrove	NA	NA	NA	NA	NA	NA	NA	NA	NA	NA	NA	NA	NA
3850	Apricot	Prunus armeniaca	Garden Grove	California	-117.9725317	33.79954744	11231 Motz St	10	45.72	49.2126	introduced	more than 18.29 m	30.48 to 45.72 cm	GardenGrove	NA	NA	NA	NA	NA	NA	NA	NA	NA	NA	NA	NA	NA
3851	Plum	Prunus	Garden Grove	California	-117.9725507	33.79959017	11231 Motz St	10	30.48	49.2126	no_info	more than 18.29 m	15.24 to 30.48 cm	GardenGrove	NA	NA	NA	NA	NA	NA	NA	NA	NA	NA	NA	NA	NA
3852	American sweetgum	Liquidambar styraciflua	Garden Grove	California	-117.9471063	33.79963664	11231 Mount Dr	7	45.72	98.4252	introduced	more than 18.29 m	30.48 to 45.72 cm	GardenGrove	NA	NA	NA	NA	NA	NA	NA	NA	NA	NA	NA	NA	NA
3854	Evergreen pear	Pyrus kawakamii	Garden Grove	California	-117.9336313	33.7706601	11231 Paloma Ave	9	45.72	98.4252	no_info	more than 18.29 m	30.48 to 45.72 cm	GardenGrove	NA	NA	NA	NA	NA	NA	NA	NA	NA	NA	NA	NA	NA
3856	Crape myrtle	Lagerstroemia indica	Garden Grove	California	-117.9333683	33.76004721	11231 Westminster Ave	5	30.48	98.4252	introduced	more than 18.29 m	15.24 to 30.48 cm	GardenGrove	NA	NA	NA	NA	NA	NA	NA	NA	NA	NA	NA	NA	NA
3857	Jacaranda	Jacaranda acutifolia	Garden Grove	California	-117.9338581	33.76396183	11231 Woodbury Rd	5	60.96	147.6378	introduced	more than 18.29 m	45.72 to 60.96 cm	GardenGrove	NA	NA	NA	NA	NA	NA	NA	NA	NA	NA	NA	NA	NA
3861	Ornamental pear	Pyrus calleryana	Garden Grove	California	-117.9412282	33.79967528	11232 Euclid St	7	30.48	98.4252	introduced	more than 18.29 m	15.24 to 30.48 cm	GardenGrove	NA	NA	NA	NA	NA	NA	NA	NA	NA	NA	NA	NA	NA
3862	Carrotwood	Cupaniopsis anacardioides	Garden Grove	California	-117.9487444	33.79953893	11232 Fulmer Dr	7	45.72	98.4252	introduced	more than 18.29 m	30.48 to 45.72 cm	GardenGrove	NA	NA	NA	NA	NA	NA	NA	NA	NA	NA	NA	NA	NA
3864	Camphor tree	Cinnamomum camphora	Garden Grove	California	-117.9723618	33.79978978	11232 Motz St	10	45.72	98.4252	introduced	more than 18.29 m	30.48 to 45.72 cm	GardenGrove	NA	NA	NA	NA	NA	NA	NA	NA	NA	NA	NA	NA	NA
3865	Camphor tree	Cinnamomum camphora	Garden Grove	California	-117.97242	33.79976693	11232 Motz St	10	45.72	98.4252	introduced	more than 18.29 m	30.48 to 45.72 cm	GardenGrove	NA	NA	NA	NA	NA	NA	NA	NA	NA	NA	NA	NA	NA
3866	American sweetgum	Liquidambar styraciflua	Garden Grove	California	-117.9469975	33.79964522	11232 Mount Dr	7	45.72	98.4252	introduced	more than 18.29 m	30.48 to 45.72 cm	GardenGrove	NA	NA	NA	NA	NA	NA	NA	NA	NA	NA	NA	NA	NA
3867	Canary island pine	Pinus canariensis	Garden Grove	California	-117.9496216	33.79966892	11232 Palmwood Dr	7	60.96	328.084	introduced	more than 18.29 m	45.72 to 60.96 cm	GardenGrove	NA	NA	NA	NA	NA	NA	NA	NA	NA	NA	NA	NA	NA
3873	Brisbane box	Lophostemon confertus	Garden Grove	California	-117.9333741	33.76294186	11241 Anabel Ave	5	30.48	98.4252	introduced	more than 18.29 m	15.24 to 30.48 cm	GardenGrove	NA	NA	NA	NA	NA	NA	NA	NA	NA	NA	NA	NA	NA
3875	Bronze loquat	Eriobotrya deflexa	Garden Grove	California	-117.9589239	33.79945886	11241 Brookhurst St	10	15.24	49.2126	introduced	more than 18.29 m	0 to 15.24 cm	GardenGrove	NA	NA	NA	NA	NA	NA	NA	NA	NA	NA	NA	NA	NA
3876	Bronze loquat	Eriobotrya deflexa	Garden Grove	California	-117.9589214	33.79938127	11241 Brookhurst St	10	15.24	49.2126	introduced	more than 18.29 m	0 to 15.24 cm	GardenGrove	NA	NA	NA	NA	NA	NA	NA	NA	NA	NA	NA	NA	NA
3877	Bronze loquat	Eriobotrya deflexa	Garden Grove	California	-117.9589298	33.7996571	11241 Brookhurst St	10	30.48	49.2126	introduced	more than 18.29 m	15.24 to 30.48 cm	GardenGrove	NA	NA	NA	NA	NA	NA	NA	NA	NA	NA	NA	NA	NA
3880	Mexican fan palm	Washingtonia robusta	Garden Grove	California	-117.9535331	33.79937337	11241 Dallas Dr	7	60.96	328.084	introduced	more than 18.29 m	45.72 to 60.96 cm	GardenGrove	NA	NA	NA	NA	NA	NA	NA	NA	NA	NA	NA	NA	NA
3882	Queen palm	Syagrus romanzoffianum	Garden Grove	California	-117.9333599	33.76524412	11241 Jola Ln	5	30.48	49.2126	no_info	more than 18.29 m	15.24 to 30.48 cm	GardenGrove	NA	NA	NA	NA	NA	NA	NA	NA	NA	NA	NA	NA	NA
3883	Leyland cypress	Cupressus leylandii	Garden Grove	California	-117.9714722	33.79927494	11241 Laurianne Ln	10	45.72	147.6378	no_info	more than 18.29 m	30.48 to 45.72 cm	GardenGrove	NA	NA	NA	NA	NA	NA	NA	NA	NA	NA	NA	NA	NA
3884	Leyland cypress	Cupressus leylandii	Garden Grove	California	-117.9714749	33.79930889	11241 Laurianne Ln	10	45.72	147.6378	no_info	more than 18.29 m	30.48 to 45.72 cm	GardenGrove	NA	NA	NA	NA	NA	NA	NA	NA	NA	NA	NA	NA	NA
3885	American sweetgum	Liquidambar styraciflua	Garden Grove	California	-117.9471045	33.79947588	11241 Mount Dr	7	45.72	98.4252	introduced	more than 18.29 m	30.48 to 45.72 cm	GardenGrove	NA	NA	NA	NA	NA	NA	NA	NA	NA	NA	NA	NA	NA
3886	Canary island pine	Pinus canariensis	Garden Grove	California	-117.9497227	33.79956339	11241 Palmwood Dr	7	76.2	328.084	introduced	more than 18.29 m	60.96 to 76.2 cm	GardenGrove	NA	NA	NA	NA	NA	NA	NA	NA	NA	NA	NA	NA	NA
3891	American sweetgum	Liquidambar styraciflua	Garden Grove	California	-117.9532224	33.7996131	11242 Dallas Dr	7	60.96	196.8504	introduced	more than 18.29 m	45.72 to 60.96 cm	GardenGrove	NA	NA	NA	NA	NA	NA	NA	NA	NA	NA	NA	NA	NA
3892	American sweetgum	Liquidambar styraciflua	Garden Grove	California	-117.9533036	33.79960779	11242 Dallas Dr	7	45.72	196.8504	introduced	more than 18.29 m	30.48 to 45.72 cm	GardenGrove	NA	NA	NA	NA	NA	NA	NA	NA	NA	NA	NA	NA	NA
3893	Carrotwood	Cupaniopsis anacardioides	Garden Grove	California	-117.953387	33.79950296	11242 Dallas Dr	7	45.72	98.4252	introduced	more than 18.29 m	30.48 to 45.72 cm	GardenGrove	NA	NA	NA	NA	NA	NA	NA	NA	NA	NA	NA	NA	NA
3895	Carrotwood	Cupaniopsis anacardioides	Garden Grove	California	-117.9487438	33.79936544	11242 Fulmer Dr	7	30.48	98.4252	introduced	more than 18.29 m	15.24 to 30.48 cm	GardenGrove	NA	NA	NA	NA	NA	NA	NA	NA	NA	NA	NA	NA	NA
3896	Indian laurel fig	Ficus microcarpa	Garden Grove	California	-117.9334524	33.76515365	11242 Jola Ln	5	45.72	98.4252	introduced	more than 18.29 m	30.48 to 45.72 cm	GardenGrove	NA	NA	NA	NA	NA	NA	NA	NA	NA	NA	NA	NA	NA
3897	Queen palm	Syagrus romanzoffianum	Garden Grove	California	-117.9332706	33.76513387	11242 Jola Ln	5	30.48	49.2126	no_info	more than 18.29 m	15.24 to 30.48 cm	GardenGrove	NA	NA	NA	NA	NA	NA	NA	NA	NA	NA	NA	NA	NA
3898	Majesty palm	Ravenea rivularis	Garden Grove	California	-117.9333557	33.76513648	11242 Jola Ln	5	30.48	49.2126	introduced	more than 18.29 m	15.24 to 30.48 cm	GardenGrove	NA	NA	NA	NA	NA	NA	NA	NA	NA	NA	NA	NA	NA
3899	Indian hawthorne	Rhaphiolepis indica	Garden Grove	California	-117.9333957	33.76514547	11242 Jola Ln	5	15.24	49.2126	introduced	more than 18.29 m	0 to 15.24 cm	GardenGrove	NA	NA	NA	NA	NA	NA	NA	NA	NA	NA	NA	NA	NA
3900	Brisbane box	Lophostemon confertus	Garden Grove	California	-117.9366792	33.78141843	11242 Lampson Ave	3	30.48	98.4252	introduced	more than 18.29 m	15.24 to 30.48 cm	GardenGrove	NA	NA	NA	NA	NA	NA	NA	NA	NA	NA	NA	NA	NA
3901	American sweetgum	Liquidambar styraciflua	Garden Grove	California	-117.9469923	33.79943094	11242 Mount Dr	7	45.72	98.4252	introduced	more than 18.29 m	30.48 to 45.72 cm	GardenGrove	NA	NA	NA	NA	NA	NA	NA	NA	NA	NA	NA	NA	NA
3902	Canary island pine	Pinus canariensis	Garden Grove	California	-117.9496124	33.79943569	11242 Palmwood Dr	7	60.96	328.084	introduced	more than 18.29 m	45.72 to 60.96 cm	GardenGrove	NA	NA	NA	NA	NA	NA	NA	NA	NA	NA	NA	NA	NA
3905	Crape myrtle	Lagerstroemia indica	Garden Grove	California	-117.9816572	33.7992692	11245 Bowles Ave	10	30.48	98.4252	introduced	more than 18.29 m	15.24 to 30.48 cm	GardenGrove	NA	NA	NA	NA	NA	NA	NA	NA	NA	NA	NA	NA	NA
3906	Crape myrtle	Lagerstroemia indica	Garden Grove	California	-117.9815485	33.79920243	11245 Bowles Ave	10	30.48	98.4252	introduced	more than 18.29 m	15.24 to 30.48 cm	GardenGrove	NA	NA	NA	NA	NA	NA	NA	NA	NA	NA	NA	NA	NA
3907	Fern pine	Podocarpus gracilior	Garden Grove	California	-117.9843428	33.79931284	11250 Dale St	10	30.48	98.4252	no_info	more than 18.29 m	15.24 to 30.48 cm	GardenGrove	NA	NA	NA	NA	NA	NA	NA	NA	NA	NA	NA	NA	NA
3915	Brisbane box	Lophostemon confertus	Garden Grove	California	-117.9488486	33.79927561	11251 Fulmer Dr	7	45.72	98.4252	introduced	more than 18.29 m	30.48 to 45.72 cm	GardenGrove	NA	NA	NA	NA	NA	NA	NA	NA	NA	NA	NA	NA	NA
3916	Crape myrtle	Lagerstroemia indica	Garden Grove	California	-117.9676697	33.79923127	11251 Gilbert St	10	15.24	49.2126	introduced	more than 18.29 m	0 to 15.24 cm	GardenGrove	NA	NA	NA	NA	NA	NA	NA	NA	NA	NA	NA	NA	NA
3919	Red flowering gum	Corymbia ficifolia	Garden Grove	California	-117.9714707	33.79917968	11251 Laurianne Ln	10	127	147.6378	introduced	more than 18.29 m	more than 76.2 cm	GardenGrove	NA	NA	NA	NA	NA	NA	NA	NA	NA	NA	NA	NA	NA
3920	Canary island pine	Pinus canariensis	Garden Grove	California	-117.949718	33.79933483	11251 Palmwood Dr	7	76.2	328.084	introduced	more than 18.29 m	60.96 to 76.2 cm	GardenGrove	NA	NA	NA	NA	NA	NA	NA	NA	NA	NA	NA	NA	NA
3926	Italian stone pine	Pinus pinea	Garden Grove	California	-117.9364558	33.78461042	11252 Jerry Ln	3	60.96	98.4252	introduced	more than 18.29 m	45.72 to 60.96 cm	GardenGrove	NA	NA	NA	NA	NA	NA	NA	NA	NA	NA	NA	NA	NA
3927	European white birch	Betula pendula	Garden Grove	California	-117.9364182	33.78463263	11252 Jerry Ln	3	30.48	98.4252	introduced	more than 18.29 m	15.24 to 30.48 cm	GardenGrove	NA	NA	NA	NA	NA	NA	NA	NA	NA	NA	NA	NA	NA
3929	American sweetgum	Liquidambar styraciflua	Garden Grove	California	-117.9331684	33.7651397	11252 Jola Ln	5	30.48	98.4252	introduced	more than 18.29 m	15.24 to 30.48 cm	GardenGrove	NA	NA	NA	NA	NA	NA	NA	NA	NA	NA	NA	NA	NA
3930	American sweetgum	Liquidambar styraciflua	Garden Grove	California	-117.9330709	33.76513944	11252 Jola Ln	5	30.48	98.4252	introduced	more than 18.29 m	15.24 to 30.48 cm	GardenGrove	NA	NA	NA	NA	NA	NA	NA	NA	NA	NA	NA	NA	NA
3935	Queen palm	Syagrus romanzoffianum	Garden Grove	California	-117.980379	33.79893919	11252 Vicilia St	10	45.72	98.4252	no_info	more than 18.29 m	30.48 to 45.72 cm	GardenGrove	NA	NA	NA	NA	NA	NA	NA	NA	NA	NA	NA	NA	NA
3936	Queen palm	Syagrus romanzoffianum	Garden Grove	California	-117.9803493	33.7990391	11252 Vicilia St	10	15.24	49.2126	no_info	more than 18.29 m	0 to 15.24 cm	GardenGrove	NA	NA	NA	NA	NA	NA	NA	NA	NA	NA	NA	NA	NA
3937	Queen palm	Syagrus romanzoffianum	Garden Grove	California	-117.9803615	33.79899168	11252 Vicilia St	10	30.48	98.4252	no_info	more than 18.29 m	15.24 to 30.48 cm	GardenGrove	NA	NA	NA	NA	NA	NA	NA	NA	NA	NA	NA	NA	NA
3938	Queen palm	Syagrus romanzoffianum	Garden Grove	California	-117.9803374	33.79908515	11252 Vicilia St	10	45.72	98.4252	no_info	more than 18.29 m	30.48 to 45.72 cm	GardenGrove	NA	NA	NA	NA	NA	NA	NA	NA	NA	NA	NA	NA	NA
3939	Crape myrtle	Lagerstroemia indica	Garden Grove	California	-117.9810841	33.79891423	11261 Bowles Ave	10	15.24	98.4252	introduced	more than 18.29 m	0 to 15.24 cm	GardenGrove	NA	NA	NA	NA	NA	NA	NA	NA	NA	NA	NA	NA	NA
3940	Crape myrtle	Lagerstroemia indica	Garden Grove	California	-117.9811536	33.79895334	11261 Bowles Ave	10	15.24	98.4252	introduced	more than 18.29 m	0 to 15.24 cm	GardenGrove	NA	NA	NA	NA	NA	NA	NA	NA	NA	NA	NA	NA	NA
3941	Bronze loquat	Eriobotrya deflexa	Garden Grove	California	-117.9589507	33.79905306	11261 Brookhurst St	10	30.48	98.4252	introduced	more than 18.29 m	15.24 to 30.48 cm	GardenGrove	NA	NA	NA	NA	NA	NA	NA	NA	NA	NA	NA	NA	NA
3942	Bronze loquat	Eriobotrya deflexa	Garden Grove	California	-117.9589435	33.79925425	11261 Brookhurst St	10	30.48	98.4252	introduced	more than 18.29 m	15.24 to 30.48 cm	GardenGrove	NA	NA	NA	NA	NA	NA	NA	NA	NA	NA	NA	NA	NA
3943	Crape myrtle	Lagerstroemia indica	Garden Grove	California	-117.9462264	33.79916745	11261 Clarissa St	7	30.48	49.2126	introduced	more than 18.29 m	15.24 to 30.48 cm	GardenGrove	NA	NA	NA	NA	NA	NA	NA	NA	NA	NA	NA	NA	NA
3944	American sweetgum	Liquidambar styraciflua	Garden Grove	California	-117.9471011	33.79922613	11261 Mount Dr	7	45.72	98.4252	introduced	more than 18.29 m	30.48 to 45.72 cm	GardenGrove	NA	NA	NA	NA	NA	NA	NA	NA	NA	NA	NA	NA	NA
3945	American sweetgum	Liquidambar styraciflua	Garden Grove	California	-117.9471008	33.79914974	11261 Mount Dr	7	45.72	98.4252	introduced	more than 18.29 m	30.48 to 45.72 cm	GardenGrove	NA	NA	NA	NA	NA	NA	NA	NA	NA	NA	NA	NA	NA
3946	Canary island pine	Pinus canariensis	Garden Grove	California	-117.947974	33.79921504	11261 Rugh St	7	60.96	328.084	introduced	more than 18.29 m	45.72 to 60.96 cm	GardenGrove	NA	NA	NA	NA	NA	NA	NA	NA	NA	NA	NA	NA	NA
3947	Crape myrtle	Lagerstroemia indica	Garden Grove	California	-117.9807706	33.79887363	11261 Vicilia St	10	15.24	49.2126	introduced	more than 18.29 m	0 to 15.24 cm	GardenGrove	NA	NA	NA	NA	NA	NA	NA	NA	NA	NA	NA	NA	NA
3948	Crape myrtle	Lagerstroemia indica	Garden Grove	California	-117.9808148	33.79889601	11261 Vicilia St	10	45.72	98.4252	introduced	more than 18.29 m	30.48 to 45.72 cm	GardenGrove	NA	NA	NA	NA	NA	NA	NA	NA	NA	NA	NA	NA	NA
3951	Southern magnolia	Magnolia grandiflora	Garden Grove	California	-117.9814867	33.79929453	11262 Bowles Ave	10	15.24	49.2126	introduced	more than 18.29 m	0 to 15.24 cm	GardenGrove	NA	NA	NA	NA	NA	NA	NA	NA	NA	NA	NA	NA	NA
3953	Crape myrtle	Lagerstroemia indica	Garden Grove	California	-117.9812817	33.7991719	11262 Bowles Ave	10	15.24	49.2126	introduced	more than 18.29 m	0 to 15.24 cm	GardenGrove	NA	NA	NA	NA	NA	NA	NA	NA	NA	NA	NA	NA	NA
3957	Carrotwood	Cupaniopsis anacardioides	Garden Grove	California	-117.9487402	33.79913244	11262 Fulmer Dr	7	45.72	98.4252	introduced	more than 18.29 m	30.48 to 45.72 cm	GardenGrove	NA	NA	NA	NA	NA	NA	NA	NA	NA	NA	NA	NA	NA
3958	London plane	Platanus acerifolia	Garden Grove	California	-117.9354517	33.77411702	11262 Garden Grove Blvd	4	30.48	98.4252	introduced	more than 18.29 m	15.24 to 30.48 cm	GardenGrove	NA	NA	NA	NA	NA	NA	NA	NA	NA	NA	NA	NA	NA
3960	London plane	Platanus acerifolia	Garden Grove	California	-117.9349119	33.77407079	11262 Garden Grove Blvd	4	45.72	98.4252	introduced	more than 18.29 m	30.48 to 45.72 cm	GardenGrove	NA	NA	NA	NA	NA	NA	NA	NA	NA	NA	NA	NA	NA
3961	London plane	Platanus acerifolia	Garden Grove	California	-117.935025	33.77407219	11262 Garden Grove Blvd	4	45.72	98.4252	introduced	more than 18.29 m	30.48 to 45.72 cm	GardenGrove	NA	NA	NA	NA	NA	NA	NA	NA	NA	NA	NA	NA	NA
3962	London plane	Platanus acerifolia	Garden Grove	California	-117.9351274	33.77407023	11262 Garden Grove Blvd	4	45.72	98.4252	introduced	more than 18.29 m	30.48 to 45.72 cm	GardenGrove	NA	NA	NA	NA	NA	NA	NA	NA	NA	NA	NA	NA	NA
3963	London plane	Platanus acerifolia	Garden Grove	California	-117.9352296	33.77406939	11262 Garden Grove Blvd	4	45.72	98.4252	introduced	more than 18.29 m	30.48 to 45.72 cm	GardenGrove	NA	NA	NA	NA	NA	NA	NA	NA	NA	NA	NA	NA	NA
3964	London plane	Platanus acerifolia	Garden Grove	California	-117.9353395	33.77409296	11262 Garden Grove Blvd	4	30.48	98.4252	introduced	more than 18.29 m	15.24 to 30.48 cm	GardenGrove	NA	NA	NA	NA	NA	NA	NA	NA	NA	NA	NA	NA	NA
3965	London plane	Platanus acerifolia	Garden Grove	California	-117.9356571	33.77410211	11262 Garden Grove Blvd	4	45.72	98.4252	introduced	more than 18.29 m	30.48 to 45.72 cm	GardenGrove	NA	NA	NA	NA	NA	NA	NA	NA	NA	NA	NA	NA	NA
3966	London plane	Platanus acerifolia	Garden Grove	California	-117.9358737	33.77410218	11262 Garden Grove Blvd	4	45.72	98.4252	introduced	more than 18.29 m	30.48 to 45.72 cm	GardenGrove	NA	NA	NA	NA	NA	NA	NA	NA	NA	NA	NA	NA	NA
3967	London plane	Platanus acerifolia	Garden Grove	California	-117.9359519	33.77410326	11262 Garden Grove Blvd	4	45.72	98.4252	introduced	more than 18.29 m	30.48 to 45.72 cm	GardenGrove	NA	NA	NA	NA	NA	NA	NA	NA	NA	NA	NA	NA	NA
3969	London plane	Platanus acerifolia	Garden Grove	California	-117.936147	33.77410623	11262 Garden Grove Blvd	4	30.48	98.4252	introduced	more than 18.29 m	15.24 to 30.48 cm	GardenGrove	NA	NA	NA	NA	NA	NA	NA	NA	NA	NA	NA	NA	NA
3970	Scented gum lemon	Corymbia citriodora	Garden Grove	California	-117.9674506	33.79911425	11262 Gilbert St	10	45.72	98.4252	introduced	more than 18.29 m	30.48 to 45.72 cm	GardenGrove	NA	NA	NA	NA	NA	NA	NA	NA	NA	NA	NA	NA	NA
3971	Scented gum lemon	Corymbia citriodora	Garden Grove	California	-117.9674517	33.79921058	11262 Gilbert St	10	45.72	98.4252	introduced	more than 18.29 m	30.48 to 45.72 cm	GardenGrove	NA	NA	NA	NA	NA	NA	NA	NA	NA	NA	NA	NA	NA
3972	King palm	Archontophoenix cunninghamiana	Garden Grove	California	-117.9504752	33.7992086	11262 Ivanhoe St	7	30.48	49.2126	introduced	more than 18.29 m	15.24 to 30.48 cm	GardenGrove	NA	NA	NA	NA	NA	NA	NA	NA	NA	NA	NA	NA	NA
3973	Brisbane box	Lophostemon confertus	Garden Grove	California	-117.9362527	33.78141645	11262 Lampson Ave	3	45.72	98.4252	introduced	more than 18.29 m	30.48 to 45.72 cm	GardenGrove	NA	NA	NA	NA	NA	NA	NA	NA	NA	NA	NA	NA	NA
3974	Brisbane box	Lophostemon confertus	Garden Grove	California	-117.9364304	33.78152056	11262 Lampson Ave	3	60.96	147.6378	introduced	more than 18.29 m	45.72 to 60.96 cm	GardenGrove	NA	NA	NA	NA	NA	NA	NA	NA	NA	NA	NA	NA	NA
3976	Jacaranda	Jacaranda acutifolia	Garden Grove	California	-117.9478659	33.79919826	11262 Rugh St	7	45.72	98.4252	introduced	more than 18.29 m	30.48 to 45.72 cm	GardenGrove	NA	NA	NA	NA	NA	NA	NA	NA	NA	NA	NA	NA	NA
3981	Crape myrtle	Lagerstroemia indica	Garden Grove	California	-117.9809558	33.7988327	11271 Bowles Ave	10	45.72	98.4252	introduced	more than 18.29 m	30.48 to 45.72 cm	GardenGrove	NA	NA	NA	NA	NA	NA	NA	NA	NA	NA	NA	NA	NA
3983	Chinese elm	Ulmus parvifolia	Garden Grove	California	-117.948847	33.79898045	11271 Fulmer Dr	7	60.96	196.8504	introduced	more than 18.29 m	45.72 to 60.96 cm	GardenGrove	NA	NA	NA	NA	NA	NA	NA	NA	NA	NA	NA	NA	NA
3984	King palm	Archontophoenix cunninghamiana	Garden Grove	California	-117.9714919	33.79896234	11271 Laurianne Ln	10	15.24	49.2126	introduced	more than 18.29 m	0 to 15.24 cm	GardenGrove	NA	NA	NA	NA	NA	NA	NA	NA	NA	NA	NA	NA	NA
3985	King palm	Archontophoenix cunninghamiana	Garden Grove	California	-117.9714927	33.79890829	11271 Laurianne Ln	10	15.24	49.2126	introduced	more than 18.29 m	0 to 15.24 cm	GardenGrove	NA	NA	NA	NA	NA	NA	NA	NA	NA	NA	NA	NA	NA
3986	King palm	Archontophoenix cunninghamiana	Garden Grove	California	-117.9714932	33.79893348	11271 Laurianne Ln	10	15.24	49.2126	introduced	more than 18.29 m	0 to 15.24 cm	GardenGrove	NA	NA	NA	NA	NA	NA	NA	NA	NA	NA	NA	NA	NA
3987	King palm	Archontophoenix cunninghamiana	Garden Grove	California	-117.971491	33.79898962	11271 Laurianne Ln	10	15.24	49.2126	introduced	more than 18.29 m	0 to 15.24 cm	GardenGrove	NA	NA	NA	NA	NA	NA	NA	NA	NA	NA	NA	NA	NA
3988	Arizona ash	Fraxinus velutina	Garden Grove	California	-117.9471007	33.79908932	11271 Mount Dr	7	30.48	98.4252	naturally_occurring	more than 18.29 m	15.24 to 30.48 cm	GardenGrove	NA	NA	NA	NA	NA	NA	NA	NA	NA	NA	NA	NA	NA
3992	Queen palm	Syagrus romanzoffianum	Garden Grove	California	-117.9607976	33.79893863	11272 Caroleen Ln	10	45.72	98.4252	no_info	more than 18.29 m	30.48 to 45.72 cm	GardenGrove	NA	NA	NA	NA	NA	NA	NA	NA	NA	NA	NA	NA	NA
3993	Crape myrtle	Lagerstroemia indica	Garden Grove	California	-117.9461161	33.79905283	11272 Clarissa St	7	30.48	49.2126	introduced	more than 18.29 m	15.24 to 30.48 cm	GardenGrove	NA	NA	NA	NA	NA	NA	NA	NA	NA	NA	NA	NA	NA
3997	Majesty palm	Ravenea rivularis	Garden Grove	California	-117.9783172	33.79891688	11272 Mac Nab St	10	30.48	49.2126	introduced	more than 18.29 m	15.24 to 30.48 cm	GardenGrove	NA	NA	NA	NA	NA	NA	NA	NA	NA	NA	NA	NA	NA
3998	Majesty palm	Ravenea rivularis	Garden Grove	California	-117.9783419	33.79888124	11272 Mac Nab St	10	30.48	49.2126	introduced	more than 18.29 m	15.24 to 30.48 cm	GardenGrove	NA	NA	NA	NA	NA	NA	NA	NA	NA	NA	NA	NA	NA
4001	Queen palm	Syagrus romanzoffianum	Garden Grove	California	-117.9804156	33.79884697	11272 Vicilia St	10	15.24	49.2126	no_info	more than 18.29 m	0 to 15.24 cm	GardenGrove	NA	NA	NA	NA	NA	NA	NA	NA	NA	NA	NA	NA	NA
4002	Queen palm	Syagrus romanzoffianum	Garden Grove	California	-117.9804313	33.79881339	11272 Vicilia St	10	15.24	49.2126	no_info	more than 18.29 m	0 to 15.24 cm	GardenGrove	NA	NA	NA	NA	NA	NA	NA	NA	NA	NA	NA	NA	NA
4003	Queen palm	Syagrus romanzoffianum	Garden Grove	California	-117.9804539	33.79878253	11272 Vicilia St	10	15.24	49.2126	no_info	more than 18.29 m	0 to 15.24 cm	GardenGrove	NA	NA	NA	NA	NA	NA	NA	NA	NA	NA	NA	NA	NA
4004	London plane	Platanus acerifolia	Garden Grove	California	-117.9359296	33.7743512	11277 Garden Grove Blvd	4	15.24	98.4252	introduced	more than 18.29 m	0 to 15.24 cm	GardenGrove	NA	NA	NA	NA	NA	NA	NA	NA	NA	NA	NA	NA	NA
4005	London plane	Platanus acerifolia	Garden Grove	California	-117.9360478	33.77435674	11277 Garden Grove Blvd	4	15.24	98.4252	introduced	more than 18.29 m	0 to 15.24 cm	GardenGrove	NA	NA	NA	NA	NA	NA	NA	NA	NA	NA	NA	NA	NA
4008	Jacaranda	Jacaranda acutifolia	Garden Grove	California	-117.9807777	33.7987382	11281 Bowles Ave	10	60.96	147.6378	introduced	more than 18.29 m	45.72 to 60.96 cm	GardenGrove	NA	NA	NA	NA	NA	NA	NA	NA	NA	NA	NA	NA	NA
4009	Bailey acacia	Acacia baileyana	Garden Grove	California	-117.9808579	33.79877476	11281 Bowles Ave	10	30.48	98.4252	introduced	more than 18.29 m	15.24 to 30.48 cm	GardenGrove	NA	NA	NA	NA	NA	NA	NA	NA	NA	NA	NA	NA	NA
4010	Bronze loquat	Eriobotrya deflexa	Garden Grove	California	-117.9589375	33.79895457	11281 Brookhurst St	10	30.48	98.4252	introduced	more than 18.29 m	15.24 to 30.48 cm	GardenGrove	NA	NA	NA	NA	NA	NA	NA	NA	NA	NA	NA	NA	NA
4011	Bronze loquat	Eriobotrya deflexa	Garden Grove	California	-117.9589406	33.79878911	11281 Brookhurst St	10	15.24	49.2126	introduced	more than 18.29 m	0 to 15.24 cm	GardenGrove	NA	NA	NA	NA	NA	NA	NA	NA	NA	NA	NA	NA	NA
[truncated: 15,720 more rows]
