# Supplementary material for: Species clustering, climate effects, and introduced species in 5 million city trees across 63 US cities
Source: eLife. 2022 Sep 27;11:e77891. doi: 10.7554/eLife.77891 (PMC9578703; doi:10.7554/eLife.77891)
Supplement: Figure 1—source data 1. — This zipped file includes all of the cleaned data used in the study (63 spreadsheets, one for each city, where each row is a tree). It is available on Dryad at https://doi.org/10.5061/dryad.2jm63xsrf. [file elife-77891-fig1-data1.zip › Knoxville_Final_2022-06-18.csv]

city_ID	planted_date	common_name	scientific_name	city	state	longitude_coordinate	latitude_coordinate	location_type	address	overhead_utility	diameter_breast_height_CM	condition	native	diameter_breast_height_binned_CM	greater_metro	tree_ID	most_recent_observation	retired_date	most_recent_observation_type	zipcode	neighborhood	location_name	ward	district	height_M	height_binned_M	percent_population
99051	NA	_multiple species (_multiple species)	NA	Knoxville	Tennessee	-83.87668071	35.94941483	built_environment	2440 Aberdeen Ln	No	431.8	good	no_info	more than 76.2 cm	Knoxville	NA	NA	NA	NA	NA	NA	NA	NA	NA	NA	NA	NA
100411	NA	Black (robinia pseudoacacia) locust	Robinia pseudoacacia	Knoxville	Tennessee	-83.87590619	35.9481577	green_space	2525 Aberdeen Ln	No	68.58	poor	naturally_occurring	60.96 to 76.2 cm	Knoxville	NA	NA	NA	NA	NA	NA	NA	NA	NA	NA	NA	NA
100826	NA	Red (acer rubrum) maple	Acer rubrum	Knoxville	Tennessee	-84.08310585	35.86455343	built_environment	9500 Abrams Creek Way	No	5.08	good	naturally_occurring	0 to 15.24 cm	Knoxville	NA	NA	NA	NA	NA	NA	NA	NA	NA	NA	NA	NA
100825	NA	Red (acer rubrum) maple	Acer rubrum	Knoxville	Tennessee	-84.0832945	35.8644049	built_environment	9508 Abrams Creek Way	No	5.08	good	naturally_occurring	0 to 15.24 cm	Knoxville	NA	NA	NA	NA	NA	NA	NA	NA	NA	NA	NA	NA
100824	NA	Red (acer rubrum) maple	Acer rubrum	Knoxville	Tennessee	-84.08361324	35.86417086	built_environment	9520 Abrams Creek Way	No	10.16	good	naturally_occurring	0 to 15.24 cm	Knoxville	NA	NA	NA	NA	NA	NA	NA	NA	NA	NA	NA	NA
100823	NA	Red (acer rubrum) maple	Acer rubrum	Knoxville	Tennessee	-84.0835578	35.86402196	built_environment	9520 Abrams Creek Way	No	10.16	good	naturally_occurring	0 to 15.24 cm	Knoxville	NA	NA	NA	NA	NA	NA	NA	NA	NA	NA	NA	NA
101680	NA	Silver (acer saccharinum) maple	Acer saccharinum	Knoxville	Tennessee	-83.91008442	36.03246643	green_space	3911 Acorn Dr	No	68.58	dead	naturally_occurring	60.96 to 76.2 cm	Knoxville	NA	NA	NA	NA	NA	NA	NA	NA	NA	NA	NA	NA
101681	NA	Silver (acer saccharinum) maple	Acer saccharinum	Knoxville	Tennessee	-83.91014879	36.03246752	green_space	3911 Acorn Dr	No	101.6	dead	naturally_occurring	more than 76.2 cm	Knoxville	NA	NA	NA	NA	NA	NA	NA	NA	NA	NA	NA	NA
100342	NA	Black (juglans nigra) walnut	Juglans nigra	Knoxville	Tennessee	-83.89177059	35.97590205	built_environment	898 Addison St	Yes	30.48	good	naturally_occurring	15.24 to 30.48 cm	Knoxville	NA	NA	NA	NA	NA	NA	NA	NA	NA	NA	NA	NA
95946	NA	_multiple species (_multiple species)	NA	Knoxville	Tennessee	-83.89084148	35.97384927	built_environment	1039 Addison St	No	1209.04	good	no_info	more than 76.2 cm	Knoxville	NA	NA	NA	NA	NA	NA	NA	NA	NA	NA	NA	NA
97946	NA	Vacant site medium (vacant site medium)	NA	Knoxville	Tennessee	-83.96536548	35.93292798	built_environment	1406 Agawela Ave	No	0	NA	no_info	NA	Knoxville	NA	NA	NA	NA	NA	NA	NA	NA	NA	NA	NA	NA
97773	NA	_multiple species (_multiple species)	NA	Knoxville	Tennessee	-83.99876197	35.9312566	built_environment	300 Agnes Rd	No	355.6	good	no_info	more than 76.2 cm	Knoxville	NA	NA	NA	NA	NA	NA	NA	NA	NA	NA	NA	NA
21081	NA	Vacant site small (vacant site small)	NA	Knoxville	Tennessee	-83.94944314	35.98336533	built_environment	Alabama Ave	No	0	NA	no_info	NA	Knoxville	NA	NA	NA	NA	NA	NA	NA	NA	NA	NA	NA	NA
21082	NA	Vacant site small (vacant site small)	NA	Knoxville	Tennessee	-83.94948765	35.98339567	built_environment	Alabama Ave	No	0	NA	no_info	NA	Knoxville	NA	NA	NA	NA	NA	NA	NA	NA	NA	NA	NA	NA
16300	2016	River (betula nigra) birch	Betula nigra	Knoxville	Tennessee	-83.93878025	35.96770426	built_environment	700 Alfredda Delaney St	No	5.08	fair	naturally_occurring	0 to 15.24 cm	Knoxville	NA	NA	NA	NA	NA	NA	NA	NA	NA	NA	NA	NA
16301	2015	Shumard (quercus shumardii) oak	Quercus shumardii	Knoxville	Tennessee	-83.93881748	35.96774215	built_environment	700 Alfredda Delaney St	No	5.08	fair	naturally_occurring	0 to 15.24 cm	Knoxville	NA	NA	NA	NA	NA	NA	NA	NA	NA	NA	NA	NA
16302	NA	Vacant site large (vacant site large)	NA	Knoxville	Tennessee	-83.9388586	35.96777545	built_environment	700 Alfredda Delaney St	No	0	NA	no_info	NA	Knoxville	NA	NA	NA	NA	NA	NA	NA	NA	NA	NA	NA	NA
16303	2015	Princeton (ulmus americana ) elm	Ulmus americana	Knoxville	Tennessee	-83.93889983	35.96780566	built_environment	700 Alfredda Delaney St	No	5.08	fair	naturally_occurring	0 to 15.24 cm	Knoxville	NA	NA	NA	NA	NA	NA	NA	NA	NA	NA	NA	NA
16295	2019	American (carpinus caroliniana) hornbeam	Carpinus caroliniana	Knoxville	Tennessee	-83.93907713	35.96781645	built_environment	701 Alfredda Delaney St	No	5.08	fair	naturally_occurring	0 to 15.24 cm	Knoxville	NA	NA	NA	NA	NA	NA	NA	NA	NA	NA	NA	NA
16296	2015	London (platanus x acerifolia) planetree	Platanus	Knoxville	Tennessee	-83.93903024	35.96778458	built_environment	701 Alfredda Delaney St	No	5.08	fair	no_info	0 to 15.24 cm	Knoxville	NA	NA	NA	NA	NA	NA	NA	NA	NA	NA	NA	NA
16297	NA	Vacant site large (vacant site large)	NA	Knoxville	Tennessee	-83.93898717	35.96775125	built_environment	701 Alfredda Delaney St	No	0	NA	no_info	NA	Knoxville	NA	NA	NA	NA	NA	NA	NA	NA	NA	NA	NA	NA
16298	NA	Vacant site medium (vacant site medium)	NA	Knoxville	Tennessee	-83.93895378	35.96771343	built_environment	701 Alfredda Delaney St	No	0	NA	no_info	NA	Knoxville	NA	NA	NA	NA	NA	NA	NA	NA	NA	NA	NA	NA
16299	NA	Vacant site large (vacant site large)	NA	Knoxville	Tennessee	-83.93888455	35.96765948	built_environment	701 Alfredda Delaney St	No	0	NA	no_info	NA	Knoxville	NA	NA	NA	NA	NA	NA	NA	NA	NA	NA	NA	NA
16293	NA	Vacant site small (vacant site small)	NA	Knoxville	Tennessee	-83.93923234	35.96794327	built_environment	707 Alfredda Delaney St	No	0	NA	no_info	NA	Knoxville	NA	NA	NA	NA	NA	NA	NA	NA	NA	NA	NA	NA
16757	2015	Princeton (ulmus americana ) elm	Ulmus americana	Knoxville	Tennessee	-83.93921679	35.96793125	built_environment	707 Alfredda Delaney St	No	5.08	fair	naturally_occurring	0 to 15.24 cm	Knoxville	NA	NA	NA	NA	NA	NA	NA	NA	NA	NA	NA	NA
16294	NA	Vacant site no plant (vacant site no plant)	NA	Knoxville	Tennessee	-83.93919307	35.96791156	built_environment	707 Alfredda Delaney St	No	0	NA	no_info	NA	Knoxville	NA	NA	NA	NA	NA	NA	NA	NA	NA	NA	NA	NA
16291	NA	Vacant site no plant (vacant site no plant)	NA	Knoxville	Tennessee	-83.93932007	35.96802084	built_environment	709 Alfredda Delaney St	No	0	NA	no_info	NA	Knoxville	NA	NA	NA	NA	NA	NA	NA	NA	NA	NA	NA	NA
16292	2016	River (betula nigra) birch	Betula nigra	Knoxville	Tennessee	-83.93928107	35.96797826	built_environment	709 Alfredda Delaney St	No	5.08	fair	naturally_occurring	0 to 15.24 cm	Knoxville	NA	NA	NA	NA	NA	NA	NA	NA	NA	NA	NA	NA
16289	2021	Bur (quercus macrocarpa) oak	Quercus macrocarpa	Knoxville	Tennessee	-83.93941183	35.9680907	built_environment	713 Alfredda Delaney St	No	5.08	fair	naturally_occurring	0 to 15.24 cm	Knoxville	NA	NA	NA	NA	NA	NA	NA	NA	NA	NA	NA	NA
16290	NA	Vacant site medium (vacant site medium)	NA	Knoxville	Tennessee	-83.93936495	35.9680573	built_environment	713 Alfredda Delaney St	No	0	NA	no_info	NA	Knoxville	NA	NA	NA	NA	NA	NA	NA	NA	NA	NA	NA	NA
16287	NA	Stump (stump)	NA	Knoxville	Tennessee	-83.93950135	35.96817188	built_environment	717 Alfredda Delaney St	No	30.48	NA	no_info	15.24 to 30.48 cm	Knoxville	NA	NA	NA	NA	NA	NA	NA	NA	NA	NA	NA	NA
16288	2015	London (platanus x acerifolia) planetree	Platanus	Knoxville	Tennessee	-83.93945655	35.96813233	built_environment	717 Alfredda Delaney St	No	5.08	fair	no_info	0 to 15.24 cm	Knoxville	NA	NA	NA	NA	NA	NA	NA	NA	NA	NA	NA	NA
16755	2021	Ginkgo (ginkgo biloba)	Ginkgo biloba	Knoxville	Tennessee	-83.93964916	35.96828442	built_environment	721 Alfredda Delaney St	No	5.08	fair	introduced	0 to 15.24 cm	Knoxville	NA	NA	NA	NA	NA	NA	NA	NA	NA	NA	NA	NA
16756	2015	Shumard (quercus shumardii) oak	Quercus shumardii	Knoxville	Tennessee	-83.9395862	35.96823133	built_environment	721 Alfredda Delaney St	No	5.08	fair	naturally_occurring	0 to 15.24 cm	Knoxville	NA	NA	NA	NA	NA	NA	NA	NA	NA	NA	NA	NA
16754	2015	London (platanus x acerifolia) planetree	Platanus	Knoxville	Tennessee	-83.9397988	35.9684011	built_environment	725 Alfredda Delaney St	No	5.08	fair	no_info	0 to 15.24 cm	Knoxville	NA	NA	NA	NA	NA	NA	NA	NA	NA	NA	NA	NA
16283	NA	Vacant site no plant (vacant site no plant)	NA	Knoxville	Tennessee	-83.93978965	35.96839414	built_environment	725 Alfredda Delaney St	No	0	NA	no_info	NA	Knoxville	NA	NA	NA	NA	NA	NA	NA	NA	NA	NA	NA	NA
16284	2019	Northern (catalpa speciosa) catalpa	Catalpa speciosa	Knoxville	Tennessee	-83.93972435	35.96833558	built_environment	725 Alfredda Delaney St	No	5.08	fair	naturally_occurring	0 to 15.24 cm	Knoxville	NA	NA	NA	NA	NA	NA	NA	NA	NA	NA	NA	NA
16277	NA	Vacant site medium (vacant site medium)	NA	Knoxville	Tennessee	-83.93991109	35.9684971	built_environment	729 Alfredda Delaney St	No	0	NA	no_info	NA	Knoxville	NA	NA	NA	NA	NA	NA	NA	NA	NA	NA	NA	NA
16282	NA	Vacant site medium (vacant site medium)	NA	Knoxville	Tennessee	-83.9398552	35.96844339	built_environment	729 Alfredda Delaney St	No	0	NA	no_info	NA	Knoxville	NA	NA	NA	NA	NA	NA	NA	NA	NA	NA	NA	NA
16280	2015	Princeton (ulmus americana ) elm	Ulmus americana	Knoxville	Tennessee	-83.94003222	35.96859182	built_environment	733 Alfredda Delaney St	No	5.08	fair	naturally_occurring	0 to 15.24 cm	Knoxville	NA	NA	NA	NA	NA	NA	NA	NA	NA	NA	NA	NA
16281	NA	Vacant site large (vacant site large)	NA	Knoxville	Tennessee	-83.93995978	35.96853365	built_environment	733 Alfredda Delaney St	No	0	NA	no_info	NA	Knoxville	NA	NA	NA	NA	NA	NA	NA	NA	NA	NA	NA	NA
16276	NA	Vacant site no plant (vacant site no plant)	NA	Knoxville	Tennessee	-83.94014695	35.96867965	built_environment	739 Alfredda Delaney St	No	0	NA	no_info	NA	Knoxville	NA	NA	NA	NA	NA	NA	NA	NA	NA	NA	NA	NA
21817	2016	Sugar (acer saccharum) maple	Acer saccharum	Knoxville	Tennessee	-83.94018359	35.96871001	built_environment	739 Alfredda Delaney St	No	5.08	fair	naturally_occurring	0 to 15.24 cm	Knoxville	NA	NA	NA	NA	NA	NA	NA	NA	NA	NA	NA	NA
16278	2015	Shumard (quercus shumardii) oak	Quercus shumardii	Knoxville	Tennessee	-83.94009634	35.96864309	built_environment	739 Alfredda Delaney St	No	5.08	fair	naturally_occurring	0 to 15.24 cm	Knoxville	NA	NA	NA	NA	NA	NA	NA	NA	NA	NA	NA	NA
16279	NA	Vacant site large (vacant site large)	NA	Knoxville	Tennessee	-83.94004577	35.96860497	built_environment	739 Alfredda Delaney St	No	0	NA	no_info	NA	Knoxville	NA	NA	NA	NA	NA	NA	NA	NA	NA	NA	NA	NA
21816	2020	Frontier (ulmus carpinifolia x parvifolia) elm	Ulmus carpinifolia	Knoxville	Tennessee	-83.94021672	35.96873759	built_environment	741 Alfredda Delaney St	No	5.08	fair	no_info	0 to 15.24 cm	Knoxville	NA	NA	NA	NA	NA	NA	NA	NA	NA	NA	NA	NA
16246	2015	Kentucky coffeetree (gymnocladus dioicus)	Gymnocladus dioicus	Knoxville	Tennessee	-83.94050103	35.96867525	built_environment	741 Alfredda Delaney St	No	5.08	fair	naturally_occurring	0 to 15.24 cm	Knoxville	NA	NA	NA	NA	NA	NA	NA	NA	NA	NA	NA	NA
16247	2015	Kentucky coffeetree (gymnocladus dioicus)	Gymnocladus dioicus	Knoxville	Tennessee	-83.94045339	35.96870171	built_environment	741 Alfredda Delaney St	No	5.08	fair	naturally_occurring	0 to 15.24 cm	Knoxville	NA	NA	NA	NA	NA	NA	NA	NA	NA	NA	NA	NA
16248	NA	Vacant site large (vacant site large)	NA	Knoxville	Tennessee	-83.94040703	35.96873037	built_environment	741 Alfredda Delaney St	No	0	NA	no_info	NA	Knoxville	NA	NA	NA	NA	NA	NA	NA	NA	NA	NA	NA	NA
21631	NA	Sugar (acer saccharum) maple	Acer saccharum	Knoxville	Tennessee	-83.89439107	36.02289562	green_space	3511 Alice Bell Rd	No	50.8	poor	naturally_occurring	45.72 to 60.96 cm	Knoxville	NA	NA	NA	NA	NA	NA	NA	NA	NA	NA	NA	NA
26492	NA	Red (acer rubrum) maple	Acer rubrum	Knoxville	Tennessee	-83.89524897	36.02325819	green_space	3511 Alice Bell Rd	No	35.56	fair	naturally_occurring	30.48 to 45.72 cm	Knoxville	NA	NA	NA	NA	NA	NA	NA	NA	NA	NA	NA	NA
21634	NA	White (morus alba) mulberry	Morus alba	Knoxville	Tennessee	-83.8936111	36.02236978	green_space	3511 Alice Bell Rd	Yes	7.62	fair	introduced	0 to 15.24 cm	Knoxville	NA	NA	NA	NA	NA	NA	NA	NA	NA	NA	NA	NA
26491	NA	American (liquidambar styraciflua) sweetgum	Liquidambar styraciflua	Knoxville	Tennessee	-83.89515413	36.02328414	green_space	3511 Alice Bell Rd	No	35.56	fair	naturally_occurring	30.48 to 45.72 cm	Knoxville	NA	NA	NA	NA	NA	NA	NA	NA	NA	NA	NA	NA
21633	NA	Callery (pyrus calleryana) pear	Pyrus calleryana	Knoxville	Tennessee	-83.89453862	36.02305897	green_space	3511 Alice Bell Rd	No	43.18	poor	introduced	30.48 to 45.72 cm	Knoxville	NA	NA	NA	NA	NA	NA	NA	NA	NA	NA	NA	NA
26490	NA	Tree of heaven (ailanthus altissima)	Ailanthus altissima	Knoxville	Tennessee	-83.89516982	36.02327981	green_space	3511 Alice Bell Rd	No	38.1	fair	introduced	30.48 to 45.72 cm	Knoxville	NA	NA	NA	NA	NA	NA	NA	NA	NA	NA	NA	NA
21632	NA	Sugar (acer saccharum) maple	Acer saccharum	Knoxville	Tennessee	-83.89448055	36.02299253	green_space	3511 Alice Bell Rd	No	25.4	poor	naturally_occurring	15.24 to 30.48 cm	Knoxville	NA	NA	NA	NA	NA	NA	NA	NA	NA	NA	NA	NA
26489	NA	Tree of heaven (ailanthus altissima)	Ailanthus altissima	Knoxville	Tennessee	-83.89518835	36.02327496	green_space	3511 Alice Bell Rd	No	38.1	fair	introduced	30.48 to 45.72 cm	Knoxville	NA	NA	NA	NA	NA	NA	NA	NA	NA	NA	NA	NA
21630	NA	Sugar (acer saccharum) maple	Acer saccharum	Knoxville	Tennessee	-83.89436934	36.02280365	green_space	3511 Alice Bell Rd	No	20.32	poor	naturally_occurring	15.24 to 30.48 cm	Knoxville	NA	NA	NA	NA	NA	NA	NA	NA	NA	NA	NA	NA
21629	NA	Sugar (acer saccharum) maple	Acer saccharum	Knoxville	Tennessee	-83.89430283	36.02275201	green_space	3511 Alice Bell Rd	No	20.32	fair	naturally_occurring	15.24 to 30.48 cm	Knoxville	NA	NA	NA	NA	NA	NA	NA	NA	NA	NA	NA	NA
21628	NA	Sugar (acer saccharum) maple	Acer saccharum	Knoxville	Tennessee	-83.89422105	36.02271226	green_space	3511 Alice Bell Rd	No	25.4	fair	naturally_occurring	15.24 to 30.48 cm	Knoxville	NA	NA	NA	NA	NA	NA	NA	NA	NA	NA	NA	NA
21627	NA	Sugar (acer saccharum) maple	Acer saccharum	Knoxville	Tennessee	-83.89413745	36.0227407	green_space	3511 Alice Bell Rd	No	20.32	fair	naturally_occurring	15.24 to 30.48 cm	Knoxville	NA	NA	NA	NA	NA	NA	NA	NA	NA	NA	NA	NA
21626	NA	Sugar (acer saccharum) maple	Acer saccharum	Knoxville	Tennessee	-83.89405782	36.0227926	green_space	3511 Alice Bell Rd	No	22.86	fair	naturally_occurring	15.24 to 30.48 cm	Knoxville	NA	NA	NA	NA	NA	NA	NA	NA	NA	NA	NA	NA
21625	NA	Sugar (acer saccharum) maple	Acer saccharum	Knoxville	Tennessee	-83.89396827	36.0226555	green_space	3511 Alice Bell Rd	No	20.32	fair	naturally_occurring	15.24 to 30.48 cm	Knoxville	NA	NA	NA	NA	NA	NA	NA	NA	NA	NA	NA	NA
21624	NA	Eastern white (pinus strobus) pine	Pinus strobus	Knoxville	Tennessee	-83.8940081	36.02271508	green_space	3511 Alice Bell Rd	No	25.4	fair	naturally_occurring	15.24 to 30.48 cm	Knoxville	NA	NA	NA	NA	NA	NA	NA	NA	NA	NA	NA	NA
21648	NA	Green (fraxinus pennsylvanica) ash	Fraxinus pennsylvanica	Knoxville	Tennessee	-83.89437774	36.02348419	green_space	3511 Alice Bell Rd	Yes	40.64	fair	naturally_occurring	30.48 to 45.72 cm	Knoxville	NA	NA	NA	NA	NA	NA	NA	NA	NA	NA	NA	NA
21647	NA	Green (fraxinus pennsylvanica) ash	Fraxinus pennsylvanica	Knoxville	Tennessee	-83.89432899	36.02345716	green_space	3511 Alice Bell Rd	Yes	40.64	fair	naturally_occurring	30.48 to 45.72 cm	Knoxville	NA	NA	NA	NA	NA	NA	NA	NA	NA	NA	NA	NA
21659	NA	Sugar (acer saccharum) maple	Acer saccharum	Knoxville	Tennessee	-83.89323656	36.02147791	green_space	3511 Alice Bell Rd	No	33.02	fair	naturally_occurring	30.48 to 45.72 cm	Knoxville	NA	NA	NA	NA	NA	NA	NA	NA	NA	NA	NA	NA
21658	NA	Sugar (acer saccharum) maple	Acer saccharum	Knoxville	Tennessee	-83.89331624	36.02142322	green_space	3511 Alice Bell Rd	No	30.48	fair	naturally_occurring	15.24 to 30.48 cm	Knoxville	NA	NA	NA	NA	NA	NA	NA	NA	NA	NA	NA	NA
21666	NA	Sugar (acer saccharum) maple	Acer saccharum	Knoxville	Tennessee	-83.89345013	36.02192843	green_space	3511 Alice Bell Rd	No	20.32	fair	naturally_occurring	15.24 to 30.48 cm	Knoxville	NA	NA	NA	NA	NA	NA	NA	NA	NA	NA	NA	NA
21665	NA	Sugar (acer saccharum) maple	Acer saccharum	Knoxville	Tennessee	-83.89337905	36.02187577	green_space	3511 Alice Bell Rd	No	22.86	fair	naturally_occurring	15.24 to 30.48 cm	Knoxville	NA	NA	NA	NA	NA	NA	NA	NA	NA	NA	NA	NA
21661	NA	Sugar (acer saccharum) maple	Acer saccharum	Knoxville	Tennessee	-83.89320174	36.02161937	green_space	3511 Alice Bell Rd	No	40.64	fair	naturally_occurring	30.48 to 45.72 cm	Knoxville	NA	NA	NA	NA	NA	NA	NA	NA	NA	NA	NA	NA
21660	NA	Sugar (acer saccharum) maple	Acer saccharum	Knoxville	Tennessee	-83.89320498	36.02154091	green_space	3511 Alice Bell Rd	No	30.48	fair	naturally_occurring	15.24 to 30.48 cm	Knoxville	NA	NA	NA	NA	NA	NA	NA	NA	NA	NA	NA	NA
21657	NA	Sugar (acer saccharum) maple	Acer saccharum	Knoxville	Tennessee	-83.89339899	36.02138354	green_space	3511 Alice Bell Rd	No	27.94	fair	naturally_occurring	15.24 to 30.48 cm	Knoxville	NA	NA	NA	NA	NA	NA	NA	NA	NA	NA	NA	NA
21656	NA	Sugar (acer saccharum) maple	Acer saccharum	Knoxville	Tennessee	-83.89347037	36.02133805	green_space	3511 Alice Bell Rd	Yes	25.4	poor	naturally_occurring	15.24 to 30.48 cm	Knoxville	NA	NA	NA	NA	NA	NA	NA	NA	NA	NA	NA	NA
21655	NA	Vacant site no plant (vacant site no plant)	NA	Knoxville	Tennessee	-83.89412119	36.02118039	green_space	3511 Alice Bell Rd	Yes	0	NA	no_info	NA	Knoxville	NA	NA	NA	NA	NA	NA	NA	NA	NA	NA	NA	NA
21654	NA	Sugar (acer saccharum) maple	Acer saccharum	Knoxville	Tennessee	-83.89417197	36.02121773	green_space	3511 Alice Bell Rd	Yes	30.48	fair	naturally_occurring	15.24 to 30.48 cm	Knoxville	NA	NA	NA	NA	NA	NA	NA	NA	NA	NA	NA	NA
21653	NA	Sugar (acer saccharum) maple	Acer saccharum	Knoxville	Tennessee	-83.89422556	36.02127943	green_space	3511 Alice Bell Rd	Yes	27.94	fair	naturally_occurring	15.24 to 30.48 cm	Knoxville	NA	NA	NA	NA	NA	NA	NA	NA	NA	NA	NA	NA
21652	NA	Sugar (acer saccharum) maple	Acer saccharum	Knoxville	Tennessee	-83.89444253	36.02151502	green_space	3511 Alice Bell Rd	Yes	25.4	fair	naturally_occurring	15.24 to 30.48 cm	Knoxville	NA	NA	NA	NA	NA	NA	NA	NA	NA	NA	NA	NA
21650	NA	Green (fraxinus pennsylvanica) ash	Fraxinus pennsylvanica	Knoxville	Tennessee	-83.89441891	36.02358118	green_space	3511 Alice Bell Rd	Yes	27.94	poor	naturally_occurring	15.24 to 30.48 cm	Knoxville	NA	NA	NA	NA	NA	NA	NA	NA	NA	NA	NA	NA
21649	NA	Green (fraxinus pennsylvanica) ash	Fraxinus pennsylvanica	Knoxville	Tennessee	-83.89440835	36.02354454	green_space	3511 Alice Bell Rd	Yes	40.64	fair	naturally_occurring	30.48 to 45.72 cm	Knoxville	NA	NA	NA	NA	NA	NA	NA	NA	NA	NA	NA	NA
21646	NA	Green (fraxinus pennsylvanica) ash	Fraxinus pennsylvanica	Knoxville	Tennessee	-83.89430709	36.02341472	green_space	3511 Alice Bell Rd	Yes	30.48	fair	naturally_occurring	15.24 to 30.48 cm	Knoxville	NA	NA	NA	NA	NA	NA	NA	NA	NA	NA	NA	NA
21623	NA	Eastern white (pinus strobus) pine	Pinus strobus	Knoxville	Tennessee	-83.89378474	36.02232983	green_space	3511 Alice Bell Rd	No	53.34	fair	naturally_occurring	45.72 to 60.96 cm	Knoxville	NA	NA	NA	NA	NA	NA	NA	NA	NA	NA	NA	NA
21622	NA	Littleleaf (tilia cordata) linden	Tilia cordata	Knoxville	Tennessee	-83.89380915	36.02219005	green_space	3511 Alice Bell Rd	No	27.94	fair	introduced	15.24 to 30.48 cm	Knoxville	NA	NA	NA	NA	NA	NA	NA	NA	NA	NA	NA	NA
21621	NA	Eastern white (pinus strobus) pine	Pinus strobus	Knoxville	Tennessee	-83.89367326	36.02223814	green_space	3511 Alice Bell Rd	No	45.72	fair	naturally_occurring	30.48 to 45.72 cm	Knoxville	NA	NA	NA	NA	NA	NA	NA	NA	NA	NA	NA	NA
21620	NA	Littleleaf (tilia cordata) linden	Tilia cordata	Knoxville	Tennessee	-83.89361004	36.0222791	green_space	3511 Alice Bell Rd	No	25.4	poor	introduced	15.24 to 30.48 cm	Knoxville	NA	NA	NA	NA	NA	NA	NA	NA	NA	NA	NA	NA
21619	NA	Vacant site no plant (vacant site no plant)	NA	Knoxville	Tennessee	-83.89357865	36.02231866	green_space	3511 Alice Bell Rd	Yes	0	NA	no_info	NA	Knoxville	NA	NA	NA	NA	NA	NA	NA	NA	NA	NA	NA	NA
19401	NA	Vacant site no plant (vacant site no plant)	NA	Knoxville	Tennessee	-83.89378528	36.02237052	green_space	3511 Alice Bell Rd	No	0	NA	no_info	NA	Knoxville	NA	NA	NA	NA	NA	NA	NA	NA	NA	NA	NA	NA
12682	NA	Common (celtis occidentalis) hackberry	Celtis occidentalis	Knoxville	Tennessee	-84.02654037	35.90650557	green_space	7633 Alki Ln	No	35.56	fair	naturally_occurring	30.48 to 45.72 cm	Knoxville	NA	NA	NA	NA	NA	NA	NA	NA	NA	NA	NA	NA
12681	NA	Eastern (cercis canadensis) redbud	Cercis canadensis	Knoxville	Tennessee	-84.02658357	35.9065959	green_space	7633 Alki Ln	No	15.24	fair	naturally_occurring	0 to 15.24 cm	Knoxville	NA	NA	NA	NA	NA	NA	NA	NA	NA	NA	NA	NA
12683	NA	Common (celtis occidentalis) hackberry	Celtis occidentalis	Knoxville	Tennessee	-84.02663433	35.90663608	green_space	7633 Alki Ln	No	35.56	fair	naturally_occurring	30.48 to 45.72 cm	Knoxville	NA	NA	NA	NA	NA	NA	NA	NA	NA	NA	NA	NA
12684	NA	Pecan (carya illinoinensis)	Carya illinoinensis	Knoxville	Tennessee	-84.02665423	35.90667777	green_space	7633 Alki Ln	No	50.8	fair	naturally_occurring	45.72 to 60.96 cm	Knoxville	NA	NA	NA	NA	NA	NA	NA	NA	NA	NA	NA	NA
12685	NA	Common (celtis occidentalis) hackberry	Celtis occidentalis	Knoxville	Tennessee	-84.02669768	35.90673611	green_space	7633 Alki Ln	No	50.8	fair	naturally_occurring	45.72 to 60.96 cm	Knoxville	NA	NA	NA	NA	NA	NA	NA	NA	NA	NA	NA	NA
12686	NA	Common (celtis occidentalis) hackberry	Celtis occidentalis	Knoxville	Tennessee	-84.0267402	35.90679897	green_space	7633 Alki Ln	No	30.48	fair	naturally_occurring	15.24 to 30.48 cm	Knoxville	NA	NA	NA	NA	NA	NA	NA	NA	NA	NA	NA	NA
12687	NA	Common (celtis occidentalis) hackberry	Celtis occidentalis	Knoxville	Tennessee	-84.02677575	35.90684618	green_space	7633 Alki Ln	No	76.2	fair	naturally_occurring	60.96 to 76.2 cm	Knoxville	NA	NA	NA	NA	NA	NA	NA	NA	NA	NA	NA	NA
12688	NA	Eastern (juniperus virginiana) redcedar	Juniperus virginiana	Knoxville	Tennessee	-84.02682706	35.90691037	green_space	7633 Alki Ln	No	30.48	fair	naturally_occurring	15.24 to 30.48 cm	Knoxville	NA	NA	NA	NA	NA	NA	NA	NA	NA	NA	NA	NA
12689	NA	Loblolly (pinus taeda) pine	Pinus taeda	Knoxville	Tennessee	-84.02687884	35.90695545	green_space	7633 Alki Ln	No	30.48	fair	naturally_occurring	15.24 to 30.48 cm	Knoxville	NA	NA	NA	NA	NA	NA	NA	NA	NA	NA	NA	NA
12690	NA	Loblolly (pinus taeda) pine	Pinus taeda	Knoxville	Tennessee	-84.02691459	35.90699549	green_space	7633 Alki Ln	No	30.48	fair	naturally_occurring	15.24 to 30.48 cm	Knoxville	NA	NA	NA	NA	NA	NA	NA	NA	NA	NA	NA	NA
12691	NA	Loblolly (pinus taeda) pine	Pinus taeda	Knoxville	Tennessee	-84.02694771	35.90702234	green_space	7633 Alki Ln	No	30.48	fair	naturally_occurring	15.24 to 30.48 cm	Knoxville	NA	NA	NA	NA	NA	NA	NA	NA	NA	NA	NA	NA
12692	NA	Loblolly (pinus taeda) pine	Pinus taeda	Knoxville	Tennessee	-84.02700984	35.90706519	green_space	7633 Alki Ln	No	35.56	fair	naturally_occurring	30.48 to 45.72 cm	Knoxville	NA	NA	NA	NA	NA	NA	NA	NA	NA	NA	NA	NA
12693	NA	Loblolly (pinus taeda) pine	Pinus taeda	Knoxville	Tennessee	-84.02704606	35.9070861	green_space	7633 Alki Ln	No	25.4	fair	naturally_occurring	15.24 to 30.48 cm	Knoxville	NA	NA	NA	NA	NA	NA	NA	NA	NA	NA	NA	NA
12694	NA	Red (acer rubrum) maple	Acer rubrum	Knoxville	Tennessee	-84.02781035	35.90654397	green_space	7633 Alki Ln	No	25.4	fair	naturally_occurring	15.24 to 30.48 cm	Knoxville	NA	NA	NA	NA	NA	NA	NA	NA	NA	NA	NA	NA
12695	NA	Red (acer rubrum) maple	Acer rubrum	Knoxville	Tennessee	-84.02802865	35.90680696	green_space	7633 Alki Ln	No	25.4	fair	naturally_occurring	15.24 to 30.48 cm	Knoxville	NA	NA	NA	NA	NA	NA	NA	NA	NA	NA	NA	NA
12696	NA	Red (acer rubrum) maple	Acer rubrum	Knoxville	Tennessee	-84.0280828	35.90687478	green_space	7633 Alki Ln	No	20.32	fair	naturally_occurring	15.24 to 30.48 cm	Knoxville	NA	NA	NA	NA	NA	NA	NA	NA	NA	NA	NA	NA
12697	NA	Red (acer rubrum) maple	Acer rubrum	Knoxville	Tennessee	-84.02817912	35.90678312	green_space	7633 Alki Ln	No	25.4	fair	naturally_occurring	15.24 to 30.48 cm	Knoxville	NA	NA	NA	NA	NA	NA	NA	NA	NA	NA	NA	NA
12698	NA	Sugar (acer saccharum) maple	Acer saccharum	Knoxville	Tennessee	-84.0282657	35.90684671	green_space	7633 Alki Ln	No	25.4	fair	naturally_occurring	15.24 to 30.48 cm	Knoxville	NA	NA	NA	NA	NA	NA	NA	NA	NA	NA	NA	NA
12699	NA	Eastern (juniperus virginiana) redcedar	Juniperus virginiana	Knoxville	Tennessee	-84.02828718	35.90669165	green_space	7633 Alki Ln	No	50.8	fair	naturally_occurring	45.72 to 60.96 cm	Knoxville	NA	NA	NA	NA	NA	NA	NA	NA	NA	NA	NA	NA
12700	NA	Eastern (juniperus virginiana) redcedar	Juniperus virginiana	Knoxville	Tennessee	-84.02833565	35.90675103	green_space	7633 Alki Ln	No	35.56	fair	naturally_occurring	30.48 to 45.72 cm	Knoxville	NA	NA	NA	NA	NA	NA	NA	NA	NA	NA	NA	NA
12701	NA	Eastern (juniperus virginiana) redcedar	Juniperus virginiana	Knoxville	Tennessee	-84.02840759	35.90681317	green_space	7633 Alki Ln	No	30.48	fair	naturally_occurring	15.24 to 30.48 cm	Knoxville	NA	NA	NA	NA	NA	NA	NA	NA	NA	NA	NA	NA
12702	NA	Loblolly (pinus taeda) pine	Pinus taeda	Knoxville	Tennessee	-84.02843637	35.9067192	green_space	7633 Alki Ln	No	50.8	fair	naturally_occurring	45.72 to 60.96 cm	Knoxville	NA	NA	NA	NA	NA	NA	NA	NA	NA	NA	NA	NA
12703	NA	Eastern (juniperus virginiana) redcedar	Juniperus virginiana	Knoxville	Tennessee	-84.02848842	35.90675353	green_space	7633 Alki Ln	No	25.4	fair	naturally_occurring	15.24 to 30.48 cm	Knoxville	NA	NA	NA	NA	NA	NA	NA	NA	NA	NA	NA	NA
12704	NA	Loblolly (pinus taeda) pine	Pinus taeda	Knoxville	Tennessee	-84.02855076	35.90678683	green_space	7633 Alki Ln	No	43.18	fair	naturally_occurring	30.48 to 45.72 cm	Knoxville	NA	NA	NA	NA	NA	NA	NA	NA	NA	NA	NA	NA
12705	NA	Red (acer rubrum) maple	Acer rubrum	Knoxville	Tennessee	-84.02864059	35.90654144	green_space	7633 Alki Ln	No	30.48	fair	naturally_occurring	15.24 to 30.48 cm	Knoxville	NA	NA	NA	NA	NA	NA	NA	NA	NA	NA	NA	NA
12706	NA	Stump (stump)	NA	Knoxville	Tennessee	-84.0291501	35.90616369	green_space	7633 Alki Ln	No	43.18	dead	no_info	30.48 to 45.72 cm	Knoxville	NA	NA	NA	NA	NA	NA	NA	NA	NA	NA	NA	NA
12707	NA	Red (acer rubrum) maple	Acer rubrum	Knoxville	Tennessee	-84.02944571	35.90602717	green_space	7633 Alki Ln	No	30.48	fair	naturally_occurring	15.24 to 30.48 cm	Knoxville	NA	NA	NA	NA	NA	NA	NA	NA	NA	NA	NA	NA
12708	NA	Red (acer rubrum) maple	Acer rubrum	Knoxville	Tennessee	-84.02957467	35.90608176	green_space	7633 Alki Ln	No	30.48	fair	naturally_occurring	15.24 to 30.48 cm	Knoxville	NA	NA	NA	NA	NA	NA	NA	NA	NA	NA	NA	NA
12709	NA	Red (acer rubrum) maple	Acer rubrum	Knoxville	Tennessee	-84.02917074	35.90660594	green_space	7633 Alki Ln	No	30.48	fair	naturally_occurring	15.24 to 30.48 cm	Knoxville	NA	NA	NA	NA	NA	NA	NA	NA	NA	NA	NA	NA
12710	NA	American (platanus occidentalis) sycamore	Platanus occidentalis	Knoxville	Tennessee	-84.0305075	35.90611897	green_space	7633 Alki Ln	No	35.56	fair	naturally_occurring	30.48 to 45.72 cm	Knoxville	NA	NA	NA	NA	NA	NA	NA	NA	NA	NA	NA	NA
12711	NA	American (platanus occidentalis) sycamore	Platanus occidentalis	Knoxville	Tennessee	-84.03044723	35.90602667	green_space	7633 Alki Ln	No	30.48	fair	naturally_occurring	15.24 to 30.48 cm	Knoxville	NA	NA	NA	NA	NA	NA	NA	NA	NA	NA	NA	NA
12712	NA	American (platanus occidentalis) sycamore	Platanus occidentalis	Knoxville	Tennessee	-84.03040779	35.90593599	green_space	7633 Alki Ln	No	35.56	fair	naturally_occurring	30.48 to 45.72 cm	Knoxville	NA	NA	NA	NA	NA	NA	NA	NA	NA	NA	NA	NA
12713	NA	American (platanus occidentalis) sycamore	Platanus occidentalis	Knoxville	Tennessee	-84.03034714	35.90585931	green_space	7633 Alki Ln	No	35.56	fair	naturally_occurring	30.48 to 45.72 cm	Knoxville	NA	NA	NA	NA	NA	NA	NA	NA	NA	NA	NA	NA
12714	NA	American (platanus occidentalis) sycamore	Platanus occidentalis	Knoxville	Tennessee	-84.03026861	35.90572755	green_space	7633 Alki Ln	No	35.56	fair	naturally_occurring	30.48 to 45.72 cm	Knoxville	NA	NA	NA	NA	NA	NA	NA	NA	NA	NA	NA	NA
12717	NA	Black (prunus serotina) cherry	Prunus serotina	Knoxville	Tennessee	-84.03009373	35.90547027	green_space	7633 Alki Ln	No	35.56	fair	naturally_occurring	30.48 to 45.72 cm	Knoxville	NA	NA	NA	NA	NA	NA	NA	NA	NA	NA	NA	NA
12718	NA	Common (celtis occidentalis) hackberry	Celtis occidentalis	Knoxville	Tennessee	-84.03005335	35.90548135	green_space	7633 Alki Ln	No	35.56	fair	naturally_occurring	30.48 to 45.72 cm	Knoxville	NA	NA	NA	NA	NA	NA	NA	NA	NA	NA	NA	NA
12719	NA	Sugar (acer saccharum) maple	Acer saccharum	Knoxville	Tennessee	-84.02918545	35.90510312	green_space	7633 Alki Ln	No	30.48	fair	naturally_occurring	15.24 to 30.48 cm	Knoxville	NA	NA	NA	NA	NA	NA	NA	NA	NA	NA	NA	NA
12720	NA	Sugar (acer saccharum) maple	Acer saccharum	Knoxville	Tennessee	-84.02882691	35.90488065	green_space	7633 Alki Ln	No	30.48	fair	naturally_occurring	15.24 to 30.48 cm	Knoxville	NA	NA	NA	NA	NA	NA	NA	NA	NA	NA	NA	NA
12721	NA	Stump (stump)	NA	Knoxville	Tennessee	-84.02916595	35.90543812	green_space	7633 Alki Ln	No	27.94	dead	no_info	15.24 to 30.48 cm	Knoxville	NA	NA	NA	NA	NA	NA	NA	NA	NA	NA	NA	NA
12722	NA	Stump (stump)	NA	Knoxville	Tennessee	-84.02939974	35.90558156	green_space	7633 Alki Ln	No	27.94	dead	no_info	15.24 to 30.48 cm	Knoxville	NA	NA	NA	NA	NA	NA	NA	NA	NA	NA	NA	NA
12723	NA	Stump (stump)	NA	Knoxville	Tennessee	-84.02945948	35.90569476	green_space	7633 Alki Ln	No	27.94	dead	no_info	15.24 to 30.48 cm	Knoxville	NA	NA	NA	NA	NA	NA	NA	NA	NA	NA	NA	NA
12724	NA	Stump (stump)	NA	Knoxville	Tennessee	-84.02933176	35.90586619	green_space	7633 Alki Ln	No	27.94	dead	no_info	15.24 to 30.48 cm	Knoxville	NA	NA	NA	NA	NA	NA	NA	NA	NA	NA	NA	NA
12725	NA	Red (acer rubrum) maple	Acer rubrum	Knoxville	Tennessee	-84.02891425	35.90575758	green_space	7633 Alki Ln	No	35.56	fair	naturally_occurring	30.48 to 45.72 cm	Knoxville	NA	NA	NA	NA	NA	NA	NA	NA	NA	NA	NA	NA
12726	NA	Flowering (cornus florida) dogwood	Cornus florida	Knoxville	Tennessee	-84.02898422	35.9055878	green_space	7633 Alki Ln	No	5.08	fair	naturally_occurring	0 to 15.24 cm	Knoxville	NA	NA	NA	NA	NA	NA	NA	NA	NA	NA	NA	NA
12727	NA	Red (acer rubrum) maple	Acer rubrum	Knoxville	Tennessee	-84.02881118	35.90558105	green_space	7633 Alki Ln	No	60.96	fair	naturally_occurring	45.72 to 60.96 cm	Knoxville	NA	NA	NA	NA	NA	NA	NA	NA	NA	NA	NA	NA
12728	NA	Vacant site medium (vacant site medium)	NA	Knoxville	Tennessee	-84.02865787	35.905619	green_space	7633 Alki Ln	No	0	NA	no_info	NA	Knoxville	NA	NA	NA	NA	NA	NA	NA	NA	NA	NA	NA	NA
23011	NA	Common (celtis occidentalis) hackberry	Celtis occidentalis	Knoxville	Tennessee	-84.02927282	35.90473766	green_space	7633 Alki Ln	No	50.8	fair	naturally_occurring	45.72 to 60.96 cm	Knoxville	NA	NA	NA	NA	NA	NA	NA	NA	NA	NA	NA	NA
23010	NA	American (ulmus americana) elm	Ulmus americana	Knoxville	Tennessee	-84.02961962	35.90660919	green_space	7633 Alki Ln	No	63.5	fair	naturally_occurring	60.96 to 76.2 cm	Knoxville	NA	NA	NA	NA	NA	NA	NA	NA	NA	NA	NA	NA
23009	NA	American (ulmus americana) elm	Ulmus americana	Knoxville	Tennessee	-84.02956862	35.90661472	green_space	7633 Alki Ln	No	76.2	fair	naturally_occurring	60.96 to 76.2 cm	Knoxville	NA	NA	NA	NA	NA	NA	NA	NA	NA	NA	NA	NA
23008	NA	American (ulmus americana) elm	Ulmus americana	Knoxville	Tennessee	-84.02942783	35.90665298	green_space	7633 Alki Ln	No	76.2	fair	naturally_occurring	60.96 to 76.2 cm	Knoxville	NA	NA	NA	NA	NA	NA	NA	NA	NA	NA	NA	NA
12729	NA	Vacant site medium (vacant site medium)	NA	Knoxville	Tennessee	-84.02849106	35.90562018	green_space	7633 Alki Ln	No	0	NA	no_info	NA	Knoxville	NA	NA	NA	NA	NA	NA	NA	NA	NA	NA	NA	NA
12730	NA	White (fraxinus americana) ash	Fraxinus americana	Knoxville	Tennessee	-84.02831843	35.9056617	green_space	7633 Alki Ln	No	76.2	fair	naturally_occurring	60.96 to 76.2 cm	Knoxville	NA	NA	NA	NA	NA	NA	NA	NA	NA	NA	NA	NA
12731	NA	Eastern (cercis canadensis) redbud	Cercis canadensis	Knoxville	Tennessee	-84.02823054	35.90564853	green_space	7633 Alki Ln	No	15.24	fair	naturally_occurring	0 to 15.24 cm	Knoxville	NA	NA	NA	NA	NA	NA	NA	NA	NA	NA	NA	NA
12732	NA	Eastern (cercis canadensis) redbud	Cercis canadensis	Knoxville	Tennessee	-84.02809839	35.90567508	green_space	7633 Alki Ln	No	25.4	fair	naturally_occurring	15.24 to 30.48 cm	Knoxville	NA	NA	NA	NA	NA	NA	NA	NA	NA	NA	NA	NA
12733	NA	Eastern (cercis canadensis) redbud	Cercis canadensis	Knoxville	Tennessee	-84.02800185	35.90568784	green_space	7633 Alki Ln	No	20.32	fair	naturally_occurring	15.24 to 30.48 cm	Knoxville	NA	NA	NA	NA	NA	NA	NA	NA	NA	NA	NA	NA
12734	NA	Eastern (cercis canadensis) redbud	Cercis canadensis	Knoxville	Tennessee	-84.02793711	35.90571157	green_space	7633 Alki Ln	No	15.24	fair	naturally_occurring	0 to 15.24 cm	Knoxville	NA	NA	NA	NA	NA	NA	NA	NA	NA	NA	NA	NA
12735	NA	Pin (quercus palustris) oak	Quercus palustris	Knoxville	Tennessee	-84.02785262	35.90581936	green_space	7633 Alki Ln	No	25.4	good	naturally_occurring	15.24 to 30.48 cm	Knoxville	NA	NA	NA	NA	NA	NA	NA	NA	NA	NA	NA	NA
12736	NA	Pin (quercus palustris) oak	Quercus palustris	Knoxville	Tennessee	-84.02784777	35.90588582	green_space	7633 Alki Ln	No	25.4	good	naturally_occurring	15.24 to 30.48 cm	Knoxville	NA	NA	NA	NA	NA	NA	NA	NA	NA	NA	NA	NA
12737	NA	Pin (quercus palustris) oak	Quercus palustris	Knoxville	Tennessee	-84.02789825	35.90604974	green_space	7633 Alki Ln	No	25.4	good	naturally_occurring	15.24 to 30.48 cm	Knoxville	NA	NA	NA	NA	NA	NA	NA	NA	NA	NA	NA	NA
12738	NA	American (ulmus americana) elm	Ulmus americana	Knoxville	Tennessee	-84.02780222	35.90617082	green_space	7633 Alki Ln	No	83.82	poor	naturally_occurring	more than 76.2 cm	Knoxville	NA	NA	NA	NA	NA	NA	NA	NA	NA	NA	NA	NA
12739	NA	Red (acer rubrum) maple	Acer rubrum	Knoxville	Tennessee	-84.02748825	35.90634964	green_space	7633 Alki Ln	No	35.56	poor	naturally_occurring	30.48 to 45.72 cm	Knoxville	NA	NA	NA	NA	NA	NA	NA	NA	NA	NA	NA	NA
12740	NA	Pin (quercus palustris) oak	Quercus palustris	Knoxville	Tennessee	-84.02821242	35.90521375	green_space	7633 Alki Ln	No	30.48	good	naturally_occurring	15.24 to 30.48 cm	Knoxville	NA	NA	NA	NA	NA	NA	NA	NA	NA	NA	NA	NA
12741	NA	Willow (quercus phellos) oak	Quercus phellos	Knoxville	Tennessee	-84.02813757	35.90525689	green_space	7633 Alki Ln	No	30.48	good	naturally_occurring	15.24 to 30.48 cm	Knoxville	NA	NA	NA	NA	NA	NA	NA	NA	NA	NA	NA	NA
12742	NA	Pin (quercus palustris) oak	Quercus palustris	Knoxville	Tennessee	-84.02804787	35.90531805	green_space	7633 Alki Ln	No	30.48	good	naturally_occurring	15.24 to 30.48 cm	Knoxville	NA	NA	NA	NA	NA	NA	NA	NA	NA	NA	NA	NA
12743	NA	Willow (quercus phellos) oak	Quercus phellos	Knoxville	Tennessee	-84.02795368	35.90536478	green_space	7633 Alki Ln	No	33.02	good	naturally_occurring	30.48 to 45.72 cm	Knoxville	NA	NA	NA	NA	NA	NA	NA	NA	NA	NA	NA	NA
12744	NA	Common (celtis occidentalis) hackberry	Celtis occidentalis	Knoxville	Tennessee	-84.02788984	35.90541723	green_space	7633 Alki Ln	No	76.2	fair	naturally_occurring	60.96 to 76.2 cm	Knoxville	NA	NA	NA	NA	NA	NA	NA	NA	NA	NA	NA	NA
12745	NA	Common (diospyros virginiana) persimmon	Diospyros virginiana	Knoxville	Tennessee	-84.02785707	35.9054454	green_space	7633 Alki Ln	No	35.56	fair	naturally_occurring	30.48 to 45.72 cm	Knoxville	NA	NA	NA	NA	NA	NA	NA	NA	NA	NA	NA	NA
12746	NA	Flowering (malus) crabapple	Malus	Knoxville	Tennessee	-84.0274345	35.90554155	green_space	7633 Alki Ln	No	25.4	fair	no_info	15.24 to 30.48 cm	Knoxville	NA	NA	NA	NA	NA	NA	NA	NA	NA	NA	NA	NA
12747	NA	Red (acer rubrum) maple	Acer rubrum	Knoxville	Tennessee	-84.02733901	35.90557651	green_space	7633 Alki Ln	Yes	30.48	fair	naturally_occurring	15.24 to 30.48 cm	Knoxville	NA	NA	NA	NA	NA	NA	NA	NA	NA	NA	NA	NA
12748	NA	Flowering (malus) crabapple	Malus	Knoxville	Tennessee	-84.02727885	35.90560946	green_space	7633 Alki Ln	Yes	30.48	fair	no_info	15.24 to 30.48 cm	Knoxville	NA	NA	NA	NA	NA	NA	NA	NA	NA	NA	NA	NA
12749	NA	Flowering (cornus florida) dogwood	Cornus florida	Knoxville	Tennessee	-84.02725929	35.90555825	green_space	7633 Alki Ln	No	15.24	fair	naturally_occurring	0 to 15.24 cm	Knoxville	NA	NA	NA	NA	NA	NA	NA	NA	NA	NA	NA	NA
12750	NA	American (ulmus americana) elm	Ulmus americana	Knoxville	Tennessee	-84.02697639	35.90571408	green_space	7633 Alki Ln	No	76.2	poor	naturally_occurring	60.96 to 76.2 cm	Knoxville	NA	NA	NA	NA	NA	NA	NA	NA	NA	NA	NA	NA
12751	NA	Eastern white (pinus strobus) pine	Pinus strobus	Knoxville	Tennessee	-84.02690806	35.90575341	green_space	7633 Alki Ln	No	35.56	poor	naturally_occurring	30.48 to 45.72 cm	Knoxville	NA	NA	NA	NA	NA	NA	NA	NA	NA	NA	NA	NA
12752	NA	Eastern white (pinus strobus) pine	Pinus strobus	Knoxville	Tennessee	-84.02664519	35.90587696	green_space	7633 Alki Ln	No	30.48	fair	naturally_occurring	15.24 to 30.48 cm	Knoxville	NA	NA	NA	NA	NA	NA	NA	NA	NA	NA	NA	NA
12753	NA	Eastern white (pinus strobus) pine	Pinus strobus	Knoxville	Tennessee	-84.02650969	35.9059726	green_space	7633 Alki Ln	No	30.48	fair	naturally_occurring	15.24 to 30.48 cm	Knoxville	NA	NA	NA	NA	NA	NA	NA	NA	NA	NA	NA	NA
12754	NA	Eastern (juniperus virginiana) redcedar	Juniperus virginiana	Knoxville	Tennessee	-84.02665829	35.90625297	green_space	7633 Alki Ln	No	60.96	fair	naturally_occurring	45.72 to 60.96 cm	Knoxville	NA	NA	NA	NA	NA	NA	NA	NA	NA	NA	NA	NA
12755	NA	Red (acer rubrum) maple	Acer rubrum	Knoxville	Tennessee	-84.02737272	35.90654652	green_space	7633 Alki Ln	No	30.48	fair	naturally_occurring	15.24 to 30.48 cm	Knoxville	NA	NA	NA	NA	NA	NA	NA	NA	NA	NA	NA	NA
99962	NA	_multiple species (_multiple species)	NA	Knoxville	Tennessee	-83.88955508	35.95049993	built_environment	1752 Allen Dr	No	556.26	good	no_info	more than 76.2 cm	Knoxville	NA	NA	NA	NA	NA	NA	NA	NA	NA	NA	NA	NA
21044	NA	Vacant site small (vacant site small)	NA	Knoxville	Tennessee	-83.95467156	35.98746278	built_environment	220 Ambrose St	Yes	0	NA	no_info	NA	Knoxville	NA	NA	NA	NA	NA	NA	NA	NA	NA	NA	NA	NA
21045	2019	Japanese flowering (prunus serrulata) cherry	Prunus serrulata	Knoxville	Tennessee	-83.95463484	35.98741141	built_environment	220 Ambrose St	Yes	5.08	fair	introduced	0 to 15.24 cm	Knoxville	NA	NA	NA	NA	NA	NA	NA	NA	NA	NA	NA	NA
21126	2020	American (tilia americana) linden	Tilia americana	Knoxville	Tennessee	-83.95394043	35.9882731	built_environment	313 Ambrose St	Yes	5.08	good	naturally_occurring	0 to 15.24 cm	Knoxville	NA	NA	NA	NA	NA	NA	NA	NA	NA	NA	NA	NA
21127	NA	Vacant site small (vacant site small)	NA	Knoxville	Tennessee	-83.95390543	35.9882322	built_environment	313 Ambrose St	Yes	0	NA	no_info	NA	Knoxville	NA	NA	NA	NA	NA	NA	NA	NA	NA	NA	NA	NA
21128	2020	Kentucky coffeetree (gymnocladus dioicus)	Gymnocladus dioicus	Knoxville	Tennessee	-83.95387178	35.98818217	built_environment	313 Ambrose St	Yes	5.08	good	naturally_occurring	0 to 15.24 cm	Knoxville	NA	NA	NA	NA	NA	NA	NA	NA	NA	NA	NA	NA
21049	2019	Eastern (cercis canadensis) redbud	Cercis canadensis	Knoxville	Tennessee	-83.95449631	35.98722198	built_environment	3013 Ambrose St	Yes	5.08	fair	naturally_occurring	0 to 15.24 cm	Knoxville	NA	NA	NA	NA	NA	NA	NA	NA	NA	NA	NA	NA
21046	2019	Eastern (cercis canadensis) redbud	Cercis canadensis	Knoxville	Tennessee	-83.9545926	35.98734728	built_environment	3017 Ambrose St	Yes	5.08	fair	naturally_occurring	0 to 15.24 cm	Knoxville	NA	NA	NA	NA	NA	NA	NA	NA	NA	NA	NA	NA
21048	NA	Vacant site small (vacant site small)	NA	Knoxville	Tennessee	-83.95453606	35.98727023	built_environment	3017 Ambrose St	Yes	0	NA	no_info	NA	Knoxville	NA	NA	NA	NA	NA	NA	NA	NA	NA	NA	NA	NA
15283	NA	Vacant site large (vacant site large)	NA	Knoxville	Tennessee	-83.92894209	35.98206176	built_environment	107 Anderson Ave E	No	0	NA	no_info	NA	Knoxville	NA	NA	NA	NA	NA	NA	NA	NA	NA	NA	NA	NA
15284	NA	Vacant site large (vacant site large)	NA	Knoxville	Tennessee	-83.92906994	35.98196048	built_environment	107 Anderson Ave E	No	0	NA	no_info	NA	Knoxville	NA	NA	NA	NA	NA	NA	NA	NA	NA	NA	NA	NA
15289	NA	Vacant site small (vacant site small)	NA	Knoxville	Tennessee	-83.92874943	35.98208727	built_environment	114 Anderson Ave E	Yes	0	NA	no_info	NA	Knoxville	NA	NA	NA	NA	NA	NA	NA	NA	NA	NA	NA	NA
15290	NA	Vacant site small (vacant site small)	NA	Knoxville	Tennessee	-83.92870877	35.9821256	built_environment	114 Anderson Ave E	Yes	0	NA	no_info	NA	Knoxville	NA	NA	NA	NA	NA	NA	NA	NA	NA	NA	NA	NA
15292	NA	Vacant site small (vacant site small)	NA	Knoxville	Tennessee	-83.92863839	35.98218375	built_environment	120 Anderson Ave E	Yes	0	NA	no_info	NA	Knoxville	NA	NA	NA	NA	NA	NA	NA	NA	NA	NA	NA	NA
15291	NA	Vacant site medium (vacant site medium)	NA	Knoxville	Tennessee	-83.92857636	35.98224204	built_environment	122 Anderson Ave E	Yes	0	NA	no_info	NA	Knoxville	NA	NA	NA	NA	NA	NA	NA	NA	NA	NA	NA	NA
15293	NA	Vacant site small (vacant site small)	NA	Knoxville	Tennessee	-83.92854008	35.98227195	built_environment	122 Anderson Ave E	Yes	0	NA	no_info	NA	Knoxville	NA	NA	NA	NA	NA	NA	NA	NA	NA	NA	NA	NA
15294	NA	Goldenraintree (koelreuteria paniculata)	Koelreuteria paniculata	Knoxville	Tennessee	-83.92836933	35.98241828	built_environment	200 Anderson Ave E	No	7.62	fair	introduced	0 to 15.24 cm	Knoxville	NA	NA	NA	NA	NA	NA	NA	NA	NA	NA	NA	NA
15320	NA	Vacant site medium (vacant site medium)	NA	Knoxville	Tennessee	-83.92839543	35.98253748	built_environment	201 Anderson Ave E	No	0	NA	no_info	NA	Knoxville	NA	NA	NA	NA	NA	NA	NA	NA	NA	NA	NA	NA
15321	NA	White (chionanthus virginicus) fringetree	Chionanthus virginicus	Knoxville	Tennessee	-83.92843837	35.98249071	built_environment	201 Anderson Ave E	No	12.7	poor	naturally_occurring	0 to 15.24 cm	Knoxville	NA	NA	NA	NA	NA	NA	NA	NA	NA	NA	NA	NA
15295	NA	Goldenraintree (koelreuteria paniculata)	Koelreuteria paniculata	Knoxville	Tennessee	-83.92831628	35.98245129	built_environment	202 Anderson Ave E	No	7.62	fair	introduced	0 to 15.24 cm	Knoxville	NA	NA	NA	NA	NA	NA	NA	NA	NA	NA	NA	NA
15296	NA	Goldenraintree (koelreuteria paniculata)	Koelreuteria paniculata	Knoxville	Tennessee	-83.92828455	35.98246771	built_environment	202 Anderson Ave E	No	7.62	fair	introduced	0 to 15.24 cm	Knoxville	NA	NA	NA	NA	NA	NA	NA	NA	NA	NA	NA	NA
15297	NA	Goldenraintree (koelreuteria paniculata)	Koelreuteria paniculata	Knoxville	Tennessee	-83.92825465	35.98249432	built_environment	202 Anderson Ave E	No	7.62	fair	introduced	0 to 15.24 cm	Knoxville	NA	NA	NA	NA	NA	NA	NA	NA	NA	NA	NA	NA
15298	NA	Japanese flowering (prunus serrulata) cherry	Prunus serrulata	Knoxville	Tennessee	-83.92821644	35.98251913	built_environment	202 Anderson Ave E	No	25.4	poor	introduced	15.24 to 30.48 cm	Knoxville	NA	NA	NA	NA	NA	NA	NA	NA	NA	NA	NA	NA
15299	NA	Japanese flowering (prunus serrulata) cherry	Prunus serrulata	Knoxville	Tennessee	-83.92816286	35.98257248	built_environment	202 Anderson Ave E	No	12.7	fair	introduced	0 to 15.24 cm	Knoxville	NA	NA	NA	NA	NA	NA	NA	NA	NA	NA	NA	NA
15319	NA	Flowering (cornus florida) dogwood	Cornus florida	Knoxville	Tennessee	-83.92832741	35.98258549	built_environment	205 Anderson Ave E	No	12.7	poor	naturally_occurring	0 to 15.24 cm	Knoxville	NA	NA	NA	NA	NA	NA	NA	NA	NA	NA	NA	NA
15318	NA	White (chionanthus virginicus) fringetree	Chionanthus virginicus	Knoxville	Tennessee	-83.92826748	35.98264213	built_environment	207 Anderson Ave E	No	10.16	fair	naturally_occurring	0 to 15.24 cm	Knoxville	NA	NA	NA	NA	NA	NA	NA	NA	NA	NA	NA	NA
15300	NA	Littleleaf (tilia cordata) linden	Tilia cordata	Knoxville	Tennessee	-83.9280945	35.98263236	built_environment	210 Anderson Ave E	No	20.32	fair	introduced	15.24 to 30.48 cm	Knoxville	NA	NA	NA	NA	NA	NA	NA	NA	NA	NA	NA	NA
15301	NA	Vacant site large (vacant site large)	NA	Knoxville	Tennessee	-83.92805211	35.98265878	built_environment	210 Anderson Ave E	No	0	NA	no_info	NA	Knoxville	NA	NA	NA	NA	NA	NA	NA	NA	NA	NA	NA	NA
15302	NA	Japanese flowering (prunus serrulata) cherry	Prunus serrulata	Knoxville	Tennessee	-83.92799863	35.98270875	built_environment	212 Anderson Ave E	No	25.4	fair	introduced	15.24 to 30.48 cm	Knoxville	NA	NA	NA	NA	NA	NA	NA	NA	NA	NA	NA	NA
15303	NA	Vacant site large (vacant site large)	NA	Knoxville	Tennessee	-83.92794541	35.98274854	built_environment	212 Anderson Ave E	No	0	NA	no_info	NA	Knoxville	NA	NA	NA	NA	NA	NA	NA	NA	NA	NA	NA	NA
15305	NA	Vacant site large (vacant site large)	NA	Knoxville	Tennessee	-83.92789611	35.98279858	built_environment	214 Anderson Ave E	No	0	NA	no_info	NA	Knoxville	NA	NA	NA	NA	NA	NA	NA	NA	NA	NA	NA	NA
15304	NA	Littleleaf (tilia cordata) linden	Tilia cordata	Knoxville	Tennessee	-83.92785795	35.98282166	built_environment	214 Anderson Ave E	No	25.4	poor	introduced	15.24 to 30.48 cm	Knoxville	NA	NA	NA	NA	NA	NA	NA	NA	NA	NA	NA	NA
15313	NA	Goldenraintree (koelreuteria paniculata)	Koelreuteria paniculata	Knoxville	Tennessee	-83.92800512	35.98285981	built_environment	215 Anderson Ave E	No	7.62	poor	introduced	0 to 15.24 cm	Knoxville	NA	NA	NA	NA	NA	NA	NA	NA	NA	NA	NA	NA
15314	NA	Goldenraintree (koelreuteria paniculata)	Koelreuteria paniculata	Knoxville	Tennessee	-83.9280456	35.9828283	built_environment	215 Anderson Ave E	No	7.62	fair	introduced	0 to 15.24 cm	Knoxville	NA	NA	NA	NA	NA	NA	NA	NA	NA	NA	NA	NA
15315	NA	Flowering (cornus florida) dogwood	Cornus florida	Knoxville	Tennessee	-83.92809029	35.98279513	built_environment	215 Anderson Ave E	No	7.62	fair	naturally_occurring	0 to 15.24 cm	Knoxville	NA	NA	NA	NA	NA	NA	NA	NA	NA	NA	NA	NA
15316	NA	Callery (pyrus calleryana) pear	Pyrus calleryana	Knoxville	Tennessee	-83.92814772	35.98275373	built_environment	215 Anderson Ave E	No	25.4	good	introduced	15.24 to 30.48 cm	Knoxville	NA	NA	NA	NA	NA	NA	NA	NA	NA	NA	NA	NA
15317	NA	Japanese flowering (prunus serrulata) cherry	Prunus serrulata	Knoxville	Tennessee	-83.92820953	35.98270391	built_environment	215 Anderson Ave E	No	7.62	fair	introduced	0 to 15.24 cm	Knoxville	NA	NA	NA	NA	NA	NA	NA	NA	NA	NA	NA	NA
15306	NA	Japanese flowering (prunus serrulata) cherry	Prunus serrulata	Knoxville	Tennessee	-83.92780843	35.98288017	built_environment	218 Anderson Ave E	No	22.86	fair	introduced	15.24 to 30.48 cm	Knoxville	NA	NA	NA	NA	NA	NA	NA	NA	NA	NA	NA	NA
15307	NA	Vacant site large (vacant site large)	NA	Knoxville	Tennessee	-83.92777	35.98291345	built_environment	218 Anderson Ave E	No	0	NA	no_info	NA	Knoxville	NA	NA	NA	NA	NA	NA	NA	NA	NA	NA	NA	NA
15311	NA	Flowering (cornus florida) dogwood	Cornus florida	Knoxville	Tennessee	-83.92791338	35.98293627	built_environment	219 Anderson Ave E	No	7.62	fair	naturally_occurring	0 to 15.24 cm	Knoxville	NA	NA	NA	NA	NA	NA	NA	NA	NA	NA	NA	NA
15312	NA	White (chionanthus virginicus) fringetree	Chionanthus virginicus	Knoxville	Tennessee	-83.92796677	35.98288969	built_environment	219 Anderson Ave E	No	7.62	fair	naturally_occurring	0 to 15.24 cm	Knoxville	NA	NA	NA	NA	NA	NA	NA	NA	NA	NA	NA	NA
15308	2021	Flowering (cornus florida) dogwood	Cornus florida	Knoxville	Tennessee	-83.92771262	35.98295317	built_environment	222 Anderson Ave E	No	0	NA	naturally_occurring	NA	Knoxville	NA	NA	NA	NA	NA	NA	NA	NA	NA	NA	NA	NA
15375	NA	Vacant site large (vacant site large)	NA	Knoxville	Tennessee	-83.92765341	35.98314532	built_environment	223 Anderson Ave E	No	0	NA	no_info	NA	Knoxville	NA	NA	NA	NA	NA	NA	NA	NA	NA	NA	NA	NA
15376	NA	Littleleaf (tilia cordata) linden	Tilia cordata	Knoxville	Tennessee	-83.92768926	35.98311217	built_environment	223 Anderson Ave E	No	27.94	poor	introduced	15.24 to 30.48 cm	Knoxville	NA	NA	NA	NA	NA	NA	NA	NA	NA	NA	NA	NA
15309	NA	Stump (stump)	NA	Knoxville	Tennessee	-83.92779361	35.98304786	built_environment	223 Anderson Ave E	No	22.86	dead	no_info	15.24 to 30.48 cm	Knoxville	NA	NA	NA	NA	NA	NA	NA	NA	NA	NA	NA	NA
102788	2021	Flowering (cornus florida) dogwood	Cornus florida	Knoxville	Tennessee	-83.92781831	35.98304452	built_environment	223 Anderson Ave E	No	5.08	fair	naturally_occurring	0 to 15.24 cm	Knoxville	NA	NA	NA	NA	NA	NA	NA	NA	NA	NA	NA	NA
15310	NA	Flowering (cornus florida) dogwood	Cornus florida	Knoxville	Tennessee	-83.92786833	35.982983	built_environment	223 Anderson Ave E	No	10.16	fair	naturally_occurring	0 to 15.24 cm	Knoxville	NA	NA	NA	NA	NA	NA	NA	NA	NA	NA	NA	NA
15339	NA	Flowering (cornus florida) dogwood	Cornus florida	Knoxville	Tennessee	-83.92751196	35.98312159	built_environment	230 Anderson Ave E	No	12.7	poor	naturally_occurring	0 to 15.24 cm	Knoxville	NA	NA	NA	NA	NA	NA	NA	NA	NA	NA	NA	NA
15340	NA	Sugar (acer saccharum) maple	Acer saccharum	Knoxville	Tennessee	-83.92746051	35.98316689	built_environment	230 Anderson Ave E	No	30.48	good	naturally_occurring	15.24 to 30.48 cm	Knoxville	NA	NA	NA	NA	NA	NA	NA	NA	NA	NA	NA	NA
15373	NA	Littleleaf (tilia cordata) linden	Tilia cordata	Knoxville	Tennessee	-83.92753953	35.98323751	built_environment	231 Anderson Ave E	No	27.94	fair	introduced	15.24 to 30.48 cm	Knoxville	NA	NA	NA	NA	NA	NA	NA	NA	NA	NA	NA	NA
15374	NA	Japanese flowering (prunus serrulata) cherry	Prunus serrulata	Knoxville	Tennessee	-83.92760444	35.98318	built_environment	231 Anderson Ave E	No	20.32	poor	introduced	15.24 to 30.48 cm	Knoxville	NA	NA	NA	NA	NA	NA	NA	NA	NA	NA	NA	NA
15341	NA	American (tilia americana) linden	Tilia americana	Knoxville	Tennessee	-83.92732876	35.98327301	built_environment	234 Anderson Ave E	No	25.4	fair	naturally_occurring	15.24 to 30.48 cm	Knoxville	NA	NA	NA	NA	NA	NA	NA	NA	NA	NA	NA	NA
15371	NA	Japanese flowering (prunus serrulata) cherry	Prunus serrulata	Knoxville	Tennessee	-83.92746304	35.9833215	built_environment	235 Anderson Ave E	No	22.86	good	introduced	15.24 to 30.48 cm	Knoxville	NA	NA	NA	NA	NA	NA	NA	NA	NA	NA	NA	NA
15372	NA	Japanese flowering (prunus serrulata) cherry	Prunus serrulata	Knoxville	Tennessee	-83.92750138	35.98327595	built_environment	235 Anderson Ave E	No	5.08	fair	introduced	0 to 15.24 cm	Knoxville	NA	NA	NA	NA	NA	NA	NA	NA	NA	NA	NA	NA
15342	NA	Japanese flowering (prunus serrulata) cherry	Prunus serrulata	Knoxville	Tennessee	-83.92723293	35.98334422	built_environment	238 Anderson Ave E	No	17.78	fair	introduced	15.24 to 30.48 cm	Knoxville	NA	NA	NA	NA	NA	NA	NA	NA	NA	NA	NA	NA
15343	NA	Vacant site large (vacant site large)	NA	Knoxville	Tennessee	-83.92710295	35.98346632	built_environment	238 Anderson Ave E	No	0	NA	no_info	NA	Knoxville	NA	NA	NA	NA	NA	NA	NA	NA	NA	NA	NA	NA
15368	NA	Vacant site large (vacant site large)	NA	Knoxville	Tennessee	-83.92733531	35.98344186	built_environment	239 Anderson Ave E	No	0	NA	no_info	NA	Knoxville	NA	NA	NA	NA	NA	NA	NA	NA	NA	NA	NA	NA
15369	NA	Vacant site large (vacant site large)	NA	Knoxville	Tennessee	-83.92738043	35.98338758	built_environment	239 Anderson Ave E	No	0	NA	no_info	NA	Knoxville	NA	NA	NA	NA	NA	NA	NA	NA	NA	NA	NA	NA
15370	NA	Goldenraintree (koelreuteria paniculata)	Koelreuteria paniculata	Knoxville	Tennessee	-83.92741614	35.98335976	built_environment	239 Anderson Ave E	No	7.62	poor	introduced	0 to 15.24 cm	Knoxville	NA	NA	NA	NA	NA	NA	NA	NA	NA	NA	NA	NA
15366	NA	Japanese flowering (prunus serrulata) cherry	Prunus serrulata	Knoxville	Tennessee	-83.9271997	35.98352838	built_environment	243 Anderson Ave E	No	15.24	good	introduced	0 to 15.24 cm	Knoxville	NA	NA	NA	NA	NA	NA	NA	NA	NA	NA	NA	NA
15367	NA	Littleleaf (tilia cordata) linden	Tilia cordata	Knoxville	Tennessee	-83.92728176	35.98348358	built_environment	243 Anderson Ave E	No	27.94	fair	introduced	15.24 to 30.48 cm	Knoxville	NA	NA	NA	NA	NA	NA	NA	NA	NA	NA	NA	NA
15344	NA	Japanese flowering (prunus serrulata) cherry	Prunus serrulata	Knoxville	Tennessee	-83.92705815	35.98350819	built_environment	246 Anderson Ave E	No	12.7	fair	introduced	0 to 15.24 cm	Knoxville	NA	NA	NA	NA	NA	NA	NA	NA	NA	NA	NA	NA
15345	NA	Vacant site large (vacant site large)	NA	Knoxville	Tennessee	-83.92701809	35.98353591	built_environment	246 Anderson Ave E	No	0	NA	no_info	NA	Knoxville	NA	NA	NA	NA	NA	NA	NA	NA	NA	NA	NA	NA
15346	NA	Vacant site large (vacant site large)	NA	Knoxville	Tennessee	-83.9269889	35.98356387	built_environment	246 Anderson Ave E	No	0	NA	no_info	NA	Knoxville	NA	NA	NA	NA	NA	NA	NA	NA	NA	NA	NA	NA
15347	NA	Japanese flowering (prunus serrulata) cherry	Prunus serrulata	Knoxville	Tennessee	-83.9269529	35.9836041	built_environment	246 Anderson Ave E	No	12.7	fair	introduced	0 to 15.24 cm	Knoxville	NA	NA	NA	NA	NA	NA	NA	NA	NA	NA	NA	NA
15364	NA	Japanese flowering (prunus serrulata) cherry	Prunus serrulata	Knoxville	Tennessee	-83.92708797	35.98362239	built_environment	247 Anderson Ave E	No	10.16	fair	introduced	0 to 15.24 cm	Knoxville	NA	NA	NA	NA	NA	NA	NA	NA	NA	NA	NA	NA
15365	NA	Vacant site medium (vacant site medium)	NA	Knoxville	Tennessee	-83.92714826	35.98357367	built_environment	247 Anderson Ave E	No	0	NA	no_info	NA	Knoxville	NA	NA	NA	NA	NA	NA	NA	NA	NA	NA	NA	NA
15348	NA	Vacant site large (vacant site large)	NA	Knoxville	Tennessee	-83.92692162	35.98363021	built_environment	250 Anderson Ave E	No	0	NA	no_info	NA	Knoxville	NA	NA	NA	NA	NA	NA	NA	NA	NA	NA	NA	NA
15349	NA	Goldenraintree (koelreuteria paniculata)	Koelreuteria paniculata	Knoxville	Tennessee	-83.92687706	35.98366318	built_environment	250 Anderson Ave E	No	7.62	fair	introduced	0 to 15.24 cm	Knoxville	NA	NA	NA	NA	NA	NA	NA	NA	NA	NA	NA	NA
15350	NA	Vacant site large (vacant site large)	NA	Knoxville	Tennessee	-83.92684354	35.98369104	built_environment	250 Anderson Ave E	No	0	NA	no_info	NA	Knoxville	NA	NA	NA	NA	NA	NA	NA	NA	NA	NA	NA	NA
15351	NA	Japanese flowering (prunus serrulata) cherry	Prunus serrulata	Knoxville	Tennessee	-83.92680764	35.98372597	built_environment	250 Anderson Ave E	No	10.16	fair	introduced	0 to 15.24 cm	Knoxville	NA	NA	NA	NA	NA	NA	NA	NA	NA	NA	NA	NA
15352	NA	Goldenraintree (koelreuteria paniculata)	Koelreuteria paniculata	Knoxville	Tennessee	-83.9267496	35.98377294	built_environment	250 Anderson Ave E	No	7.62	fair	introduced	0 to 15.24 cm	Knoxville	NA	NA	NA	NA	NA	NA	NA	NA	NA	NA	NA	NA
15356	NA	Vacant site large (vacant site large)	NA	Knoxville	Tennessee	-83.92660429	35.98389836	built_environment	312 Anderson Ave E	No	0	NA	no_info	NA	Knoxville	NA	NA	NA	NA	NA	NA	NA	NA	NA	NA	NA	NA
15357	NA	American (platanus occidentalis) sycamore	Platanus occidentalis	Knoxville	Tennessee	-83.92615933	35.98427972	built_environment	312 Anderson Ave E	No	66.04	fair	naturally_occurring	60.96 to 76.2 cm	Knoxville	NA	NA	NA	NA	NA	NA	NA	NA	NA	NA	NA	NA
15358	NA	American (platanus occidentalis) sycamore	Platanus occidentalis	Knoxville	Tennessee	-83.9260927	35.98432124	built_environment	312 Anderson Ave E	No	45.72	fair	naturally_occurring	30.48 to 45.72 cm	Knoxville	NA	NA	NA	NA	NA	NA	NA	NA	NA	NA	NA	NA
15359	NA	American (platanus occidentalis) sycamore	Platanus occidentalis	Knoxville	Tennessee	-83.9260277	35.98438229	built_environment	312 Anderson Ave E	No	58.42	fair	naturally_occurring	45.72 to 60.96 cm	Knoxville	NA	NA	NA	NA	NA	NA	NA	NA	NA	NA	NA	NA
15360	NA	Vacant site small (vacant site small)	NA	Knoxville	Tennessee	-83.92598075	35.98442233	built_environment	312 Anderson Ave E	No	0	NA	no_info	NA	Knoxville	NA	NA	NA	NA	NA	NA	NA	NA	NA	NA	NA	NA
15361	NA	Vacant site small (vacant site small)	NA	Knoxville	Tennessee	-83.92594046	35.98445719	built_environment	312 Anderson Ave E	No	0	NA	no_info	NA	Knoxville	NA	NA	NA	NA	NA	NA	NA	NA	NA	NA	NA	NA
11387	2014	Japanese (zelkova serrata) zelkova	Zelkova serrata	Knoxville	Tennessee	-83.89922862	35.95831242	built_environment	2301 Anita Dr	No	5.08	fair	introduced	0 to 15.24 cm	Knoxville	NA	NA	NA	NA	NA	NA	NA	NA	NA	NA	NA	NA
11388	2012	Red (acer rubrum) maple	Acer rubrum	Knoxville	Tennessee	-83.89912986	35.95829702	built_environment	2301 Anita Dr	No	10.16	good	naturally_occurring	0 to 15.24 cm	Knoxville	NA	NA	NA	NA	NA	NA	NA	NA	NA	NA	NA	NA
18807	2015	Japanese (zelkova serrata) zelkova	Zelkova serrata	Knoxville	Tennessee	-83.8990466	35.95825372	built_environment	2301 Anita Dr	No	5.08	fair	introduced	0 to 15.24 cm	Knoxville	NA	NA	NA	NA	NA	NA	NA	NA	NA	NA	NA	NA
11392	2017	Japanese (zelkova serrata) zelkova	Zelkova serrata	Knoxville	Tennessee	-83.89875521	35.95818455	built_environment	2301 Anita Dr	No	5.08	fair	introduced	0 to 15.24 cm	Knoxville	NA	NA	NA	NA	NA	NA	NA	NA	NA	NA	NA	NA
100270	2020	Common (taxodium distichum) baldcypress	Taxodium distichum	Knoxville	Tennessee	-83.89895137	35.958232	built_environment	2301 Anita Dr	No	17.78	dead	naturally_occurring	15.24 to 30.48 cm	Knoxville	NA	NA	NA	NA	NA	NA	NA	NA	NA	NA	NA	NA
100271	2020	Common (taxodium distichum) baldcypress	Taxodium distichum	Knoxville	Tennessee	-83.89881056	35.9582016	built_environment	2301 Anita Dr	No	17.78	dead	naturally_occurring	15.24 to 30.48 cm	Knoxville	NA	NA	NA	NA	NA	NA	NA	NA	NA	NA	NA	NA
11393	2018	Japanese (zelkova serrata) zelkova	Zelkova serrata	Knoxville	Tennessee	-83.89866791	35.95816436	built_environment	2301 Anita Dr	No	5.08	fair	introduced	0 to 15.24 cm	Knoxville	NA	NA	NA	NA	NA	NA	NA	NA	NA	NA	NA	NA
11394	NA	Sugar (acer saccharum) maple	Acer saccharum	Knoxville	Tennessee	-83.89857017	35.95814195	built_environment	2301 Anita Dr	No	17.78	fair	naturally_occurring	15.24 to 30.48 cm	Knoxville	NA	NA	NA	NA	NA	NA	NA	NA	NA	NA	NA	NA
11395	2013	Red (acer rubrum) maple	Acer rubrum	Knoxville	Tennessee	-83.89842767	35.95808878	built_environment	2301 Anita Dr	No	5.08	fair	naturally_occurring	0 to 15.24 cm	Knoxville	NA	NA	NA	NA	NA	NA	NA	NA	NA	NA	NA	NA
11396	2018	Japanese (zelkova serrata) zelkova	Zelkova serrata	Knoxville	Tennessee	-83.8983387	35.95806686	built_environment	2301 Anita Dr	No	5.08	fair	introduced	0 to 15.24 cm	Knoxville	NA	NA	NA	NA	NA	NA	NA	NA	NA	NA	NA	NA
11397	2018	Japanese (zelkova serrata) zelkova	Zelkova serrata	Knoxville	Tennessee	-83.8982452	35.95804787	built_environment	2301 Anita Dr	No	5.08	fair	introduced	0 to 15.24 cm	Knoxville	NA	NA	NA	NA	NA	NA	NA	NA	NA	NA	NA	NA
11398	2012	Red (acer rubrum) maple	Acer rubrum	Knoxville	Tennessee	-83.89816281	35.95803103	built_environment	2301 Anita Dr	No	5.08	poor	naturally_occurring	0 to 15.24 cm	Knoxville	NA	NA	NA	NA	NA	NA	NA	NA	NA	NA	NA	NA
18808	2015	Japanese (zelkova serrata) zelkova	Zelkova serrata	Knoxville	Tennessee	-83.89808577	35.95803092	built_environment	2301 Anita Dr	No	5.08	fair	introduced	0 to 15.24 cm	Knoxville	NA	NA	NA	NA	NA	NA	NA	NA	NA	NA	NA	NA
18809	2015	Japanese (zelkova serrata) zelkova	Zelkova serrata	Knoxville	Tennessee	-83.89790534	35.95800483	built_environment	2301 Anita Dr	No	5.08	fair	introduced	0 to 15.24 cm	Knoxville	NA	NA	NA	NA	NA	NA	NA	NA	NA	NA	NA	NA
11400	NA	Sugar (acer saccharum) maple	Acer saccharum	Knoxville	Tennessee	-83.89799177	35.9580325	built_environment	2301 Anita Dr	No	20.32	poor	naturally_occurring	15.24 to 30.48 cm	Knoxville	NA	NA	NA	NA	NA	NA	NA	NA	NA	NA	NA	NA
95628	2017	Eastern (cercis canadensis) redbud	Cercis canadensis	Knoxville	Tennessee	-83.86598132	35.99586684	built_environment	815 Anniversary Ln	Yes	2.54	fair	naturally_occurring	0 to 15.24 cm	Knoxville	NA	NA	NA	NA	NA	NA	NA	NA	NA	NA	NA	NA
95627	2017	Eastern (cercis canadensis) redbud	Cercis canadensis	Knoxville	Tennessee	-83.86594383	35.99584935	built_environment	815 Anniversary Ln	Yes	2.54	fair	naturally_occurring	0 to 15.24 cm	Knoxville	NA	NA	NA	NA	NA	NA	NA	NA	NA	NA	NA	NA
95626	2017	Eastern (cercis canadensis) redbud	Cercis canadensis	Knoxville	Tennessee	-83.86590658	35.99582344	built_environment	815 Anniversary Ln	Yes	2.54	fair	naturally_occurring	0 to 15.24 cm	Knoxville	NA	NA	NA	NA	NA	NA	NA	NA	NA	NA	NA	NA
95625	2017	Eastern (cercis canadensis) redbud	Cercis canadensis	Knoxville	Tennessee	-83.86586238	35.99579741	built_environment	815 Anniversary Ln	Yes	2.54	fair	naturally_occurring	0 to 15.24 cm	Knoxville	NA	NA	NA	NA	NA	NA	NA	NA	NA	NA	NA	NA
95624	2017	Eastern (cercis canadensis) redbud	Cercis canadensis	Knoxville	Tennessee	-83.86579369	35.99578496	built_environment	815 Anniversary Ln	Yes	2.54	fair	naturally_occurring	0 to 15.24 cm	Knoxville	NA	NA	NA	NA	NA	NA	NA	NA	NA	NA	NA	NA
95623	2017	Eastern (cercis canadensis) redbud	Cercis canadensis	Knoxville	Tennessee	-83.86572495	35.99577255	built_environment	815 Anniversary Ln	Yes	2.54	fair	naturally_occurring	0 to 15.24 cm	Knoxville	NA	NA	NA	NA	NA	NA	NA	NA	NA	NA	NA	NA
95622	2017	Eastern (cercis canadensis) redbud	Cercis canadensis	Knoxville	Tennessee	-83.8656321	35.99575967	built_environment	815 Anniversary Ln	Yes	2.54	fair	naturally_occurring	0 to 15.24 cm	Knoxville	NA	NA	NA	NA	NA	NA	NA	NA	NA	NA	NA	NA
95621	2017	London (platanus x acerifolia) planetree	Platanus	Knoxville	Tennessee	-83.86553236	35.99574666	built_environment	815 Anniversary Ln	Yes	2.54	fair	no_info	0 to 15.24 cm	Knoxville	NA	NA	NA	NA	NA	NA	NA	NA	NA	NA	NA	NA
95620	2017	London (platanus x acerifolia) planetree	Platanus	Knoxville	Tennessee	-83.86535933	35.99576325	built_environment	815 Anniversary Ln	Yes	2.54	fair	no_info	0 to 15.24 cm	Knoxville	NA	NA	NA	NA	NA	NA	NA	NA	NA	NA	NA	NA
95619	2018	Japanese flowering (prunus serrulata) cherry	Prunus serrulata	Knoxville	Tennessee	-83.86521013	35.99579144	built_environment	815 Anniversary Ln	Yes	2.54	fair	introduced	0 to 15.24 cm	Knoxville	NA	NA	NA	NA	NA	NA	NA	NA	NA	NA	NA	NA
95618	2017	London (platanus x acerifolia) planetree	Platanus	Knoxville	Tennessee	-83.86504708	35.99582222	built_environment	815 Anniversary Ln	Yes	2.54	fair	no_info	0 to 15.24 cm	Knoxville	NA	NA	NA	NA	NA	NA	NA	NA	NA	NA	NA	NA
95617	2017	London (platanus x acerifolia) planetree	Platanus	Knoxville	Tennessee	-83.86487089	35.99582751	built_environment	815 Anniversary Ln	Yes	2.54	fair	no_info	0 to 15.24 cm	Knoxville	NA	NA	NA	NA	NA	NA	NA	NA	NA	NA	NA	NA
95616	2017	London (platanus x acerifolia) planetree	Platanus	Knoxville	Tennessee	-83.86468836	35.99581026	built_environment	815 Anniversary Ln	Yes	2.54	fair	no_info	0 to 15.24 cm	Knoxville	NA	NA	NA	NA	NA	NA	NA	NA	NA	NA	NA	NA
95640	2017	Flowering (cornus florida) dogwood	Cornus florida	Knoxville	Tennessee	-83.86511599	35.99595531	built_environment	816 Anniversary Ln	Yes	2.54	poor	naturally_occurring	0 to 15.24 cm	Knoxville	NA	NA	NA	NA	NA	NA	NA	NA	NA	NA	NA	NA
95639	2017	Eastern (cercis canadensis) redbud	Cercis canadensis	Knoxville	Tennessee	-83.86521671	35.99593185	built_environment	816 Anniversary Ln	Yes	2.54	fair	naturally_occurring	0 to 15.24 cm	Knoxville	NA	NA	NA	NA	NA	NA	NA	NA	NA	NA	NA	NA
95638	2017	London (platanus x acerifolia) planetree	Platanus	Knoxville	Tennessee	-83.86530678	35.99591939	built_environment	816 Anniversary Ln	Yes	2.54	fair	no_info	0 to 15.24 cm	Knoxville	NA	NA	NA	NA	NA	NA	NA	NA	NA	NA	NA	NA
95637	2017	London (platanus x acerifolia) planetree	Platanus	Knoxville	Tennessee	-83.86540371	35.99590991	built_environment	816 Anniversary Ln	Yes	2.54	fair	no_info	0 to 15.24 cm	Knoxville	NA	NA	NA	NA	NA	NA	NA	NA	NA	NA	NA	NA
95636	2017	London (platanus x acerifolia) planetree	Platanus	Knoxville	Tennessee	-83.86550116	35.99588076	built_environment	816 Anniversary Ln	Yes	2.54	fair	no_info	0 to 15.24 cm	Knoxville	NA	NA	NA	NA	NA	NA	NA	NA	NA	NA	NA	NA
95635	2017	London (platanus x acerifolia) planetree	Platanus	Knoxville	Tennessee	-83.86559417	35.99588804	built_environment	816 Anniversary Ln	Yes	2.54	fair	no_info	0 to 15.24 cm	Knoxville	NA	NA	NA	NA	NA	NA	NA	NA	NA	NA	NA	NA
95634	2017	Common (lagerstroemia indica) crapemyrtle	Lagerstroemia indica	Knoxville	Tennessee	-83.86568612	35.99593453	built_environment	816 Anniversary Ln	Yes	2.54	fair	introduced	0 to 15.24 cm	Knoxville	NA	NA	NA	NA	NA	NA	NA	NA	NA	NA	NA	NA
95633	2017	London (platanus x acerifolia) planetree	Platanus	Knoxville	Tennessee	-83.86576275	35.99590786	built_environment	816 Anniversary Ln	Yes	2.54	fair	no_info	0 to 15.24 cm	Knoxville	NA	NA	NA	NA	NA	NA	NA	NA	NA	NA	NA	NA
95632	2017	Common (lagerstroemia indica) crapemyrtle	Lagerstroemia indica	Knoxville	Tennessee	-83.86579621	35.99594771	built_environment	816 Anniversary Ln	Yes	2.54	fair	introduced	0 to 15.24 cm	Knoxville	NA	NA	NA	NA	NA	NA	NA	NA	NA	NA	NA	NA
95631	2017	Common (lagerstroemia indica) crapemyrtle	Lagerstroemia indica	Knoxville	Tennessee	-83.86575647	35.99601433	built_environment	816 Anniversary Ln	Yes	2.54	fair	introduced	0 to 15.24 cm	Knoxville	NA	NA	NA	NA	NA	NA	NA	NA	NA	NA	NA	NA
95630	2017	Common (lagerstroemia indica) crapemyrtle	Lagerstroemia indica	Knoxville	Tennessee	-83.86567261	35.99605211	built_environment	816 Anniversary Ln	Yes	2.54	fair	introduced	0 to 15.24 cm	Knoxville	NA	NA	NA	NA	NA	NA	NA	NA	NA	NA	NA	NA
95629	2017	Common (lagerstroemia indica) crapemyrtle	Lagerstroemia indica	Knoxville	Tennessee	-83.86562646	35.996099	built_environment	816 Anniversary Ln	Yes	2.54	fair	introduced	0 to 15.24 cm	Knoxville	NA	NA	NA	NA	NA	NA	NA	NA	NA	NA	NA	NA
95615	2018	Japanese flowering (prunus serrulata) cherry	Prunus serrulata	Knoxville	Tennessee	-83.86442796	35.99587019	built_environment	834 Anniversary Ln	Yes	2.54	fair	introduced	0 to 15.24 cm	Knoxville	NA	NA	NA	NA	NA	NA	NA	NA	NA	NA	NA	NA
95612	2017	London (platanus x acerifolia) planetree	Platanus	Knoxville	Tennessee	-83.86440336	35.99562945	built_environment	837 Anniversary Ln	Yes	2.54	fair	no_info	0 to 15.24 cm	Knoxville	NA	NA	NA	NA	NA	NA	NA	NA	NA	NA	NA	NA
95613	2017	Eastern (cercis canadensis) redbud	Cercis canadensis	Knoxville	Tennessee	-83.86427237	35.99575054	built_environment	838 Anniversary Ln	Yes	2.54	fair	naturally_occurring	0 to 15.24 cm	Knoxville	NA	NA	NA	NA	NA	NA	NA	NA	NA	NA	NA	NA
95614	2017	Flowering (cornus florida) dogwood	Cornus florida	Knoxville	Tennessee	-83.86428106	35.99581242	built_environment	838 Anniversary Ln	Yes	2.54	fair	naturally_occurring	0 to 15.24 cm	Knoxville	NA	NA	NA	NA	NA	NA	NA	NA	NA	NA	NA	NA
95611	2017	London (platanus x acerifolia) planetree	Platanus	Knoxville	Tennessee	-83.8642959	35.99551814	built_environment	845 Anniversary Ln	Yes	2.54	fair	no_info	0 to 15.24 cm	Knoxville	NA	NA	NA	NA	NA	NA	NA	NA	NA	NA	NA	NA
95610	2017	Eastern (cercis canadensis) redbud	Cercis canadensis	Knoxville	Tennessee	-83.86408225	35.99550312	built_environment	846 Anniversary Ln	Yes	2.54	fair	naturally_occurring	0 to 15.24 cm	Knoxville	NA	NA	NA	NA	NA	NA	NA	NA	NA	NA	NA	NA
95605	2017	Eastern (cercis canadensis) redbud	Cercis canadensis	Knoxville	Tennessee	-83.86388518	35.99525835	built_environment	906 Anniversary Ln	Yes	2.54	fair	naturally_occurring	0 to 15.24 cm	Knoxville	NA	NA	NA	NA	NA	NA	NA	NA	NA	NA	NA	NA
95604	2017	London (platanus x acerifolia) planetree	Platanus	Knoxville	Tennessee	-83.8640075	35.99507256	built_environment	913 Anniversary Ln	Yes	2.54	fair	no_info	0 to 15.24 cm	Knoxville	NA	NA	NA	NA	NA	NA	NA	NA	NA	NA	NA	NA
95607	2017	Flowering (cornus florida) dogwood	Cornus florida	Knoxville	Tennessee	-83.86423261	35.99517384	built_environment	913 Anniversary Ln	Yes	2.54	fair	naturally_occurring	0 to 15.24 cm	Knoxville	NA	NA	NA	NA	NA	NA	NA	NA	NA	NA	NA	NA
95606	2017	Flowering (cornus florida) dogwood	Cornus florida	Knoxville	Tennessee	-83.86411134	35.99519129	built_environment	913 Anniversary Ln	Yes	2.54	fair	naturally_occurring	0 to 15.24 cm	Knoxville	NA	NA	NA	NA	NA	NA	NA	NA	NA	NA	NA	NA
95601	2017	Eastern (cercis canadensis) redbud	Cercis canadensis	Knoxville	Tennessee	-83.86395129	35.99449932	built_environment	937 Anniversary Ln	Yes	2.54	fair	naturally_occurring	0 to 15.24 cm	Knoxville	NA	NA	NA	NA	NA	NA	NA	NA	NA	NA	NA	NA
95602	2017	Tuliptree (liriodendron tulipifera)	Liriodendron tulipifera	Knoxville	Tennessee	-83.86382008	35.99462882	built_environment	937 Anniversary Ln	Yes	2.54	fair	naturally_occurring	0 to 15.24 cm	Knoxville	NA	NA	NA	NA	NA	NA	NA	NA	NA	NA	NA	NA
95603	2017	American (liquidambar styraciflua) sweetgum	Liquidambar styraciflua	Knoxville	Tennessee	-83.86382629	35.99478322	built_environment	937 Anniversary Ln	Yes	2.54	fair	naturally_occurring	0 to 15.24 cm	Knoxville	NA	NA	NA	NA	NA	NA	NA	NA	NA	NA	NA	NA
95600	2017	Eastern (cercis canadensis) redbud	Cercis canadensis	Knoxville	Tennessee	-83.86391119	35.99432096	built_environment	945 Anniversary Ln	Yes	2.54	fair	naturally_occurring	0 to 15.24 cm	Knoxville	NA	NA	NA	NA	NA	NA	NA	NA	NA	NA	NA	NA
95593	2017	Eastern (cercis canadensis) redbud	Cercis canadensis	Knoxville	Tennessee	-83.86375487	35.99409938	built_environment	961 Anniversary Ln	Yes	2.54	fair	naturally_occurring	0 to 15.24 cm	Knoxville	NA	NA	NA	NA	NA	NA	NA	NA	NA	NA	NA	NA
95592	2017	Eastern (cercis canadensis) redbud	Cercis canadensis	Knoxville	Tennessee	-83.86371096	35.99406494	built_environment	961 Anniversary Ln	Yes	2.54	fair	naturally_occurring	0 to 15.24 cm	Knoxville	NA	NA	NA	NA	NA	NA	NA	NA	NA	NA	NA	NA
95591	2017	Eastern (cercis canadensis) redbud	Cercis canadensis	Knoxville	Tennessee	-83.86364976	35.99403019	built_environment	961 Anniversary Ln	Yes	2.54	fair	naturally_occurring	0 to 15.24 cm	Knoxville	NA	NA	NA	NA	NA	NA	NA	NA	NA	NA	NA	NA
95590	2017	Eastern (cercis canadensis) redbud	Cercis canadensis	Knoxville	Tennessee	-83.86358208	35.9939785	built_environment	961 Anniversary Ln	Yes	2.54	fair	naturally_occurring	0 to 15.24 cm	Knoxville	NA	NA	NA	NA	NA	NA	NA	NA	NA	NA	NA	NA
95596	2017	London (platanus x acerifolia) planetree	Platanus	Knoxville	Tennessee	-83.86372526	35.99430364	built_environment	962 Anniversary Ln	Yes	2.54	fair	no_info	0 to 15.24 cm	Knoxville	NA	NA	NA	NA	NA	NA	NA	NA	NA	NA	NA	NA
95597	2017	London (platanus x acerifolia) planetree	Platanus	Knoxville	Tennessee	-83.86375448	35.99437241	built_environment	962 Anniversary Ln	Yes	2.54	fair	no_info	0 to 15.24 cm	Knoxville	NA	NA	NA	NA	NA	NA	NA	NA	NA	NA	NA	NA
95598	2017	London (platanus x acerifolia) planetree	Platanus	Knoxville	Tennessee	-83.86380005	35.99447416	built_environment	962 Anniversary Ln	Yes	2.54	fair	no_info	0 to 15.24 cm	Knoxville	NA	NA	NA	NA	NA	NA	NA	NA	NA	NA	NA	NA
95599	2017	American (liquidambar styraciflua) sweetgum	Liquidambar styraciflua	Knoxville	Tennessee	-83.86380807	35.99456128	built_environment	962 Anniversary Ln	Yes	2.54	fair	naturally_occurring	0 to 15.24 cm	Knoxville	NA	NA	NA	NA	NA	NA	NA	NA	NA	NA	NA	NA
95594	2017	London (platanus x acerifolia) planetree	Platanus	Knoxville	Tennessee	-83.86363876	35.99418148	built_environment	962 Anniversary Ln	Yes	2.54	fair	no_info	0 to 15.24 cm	Knoxville	NA	NA	NA	NA	NA	NA	NA	NA	NA	NA	NA	NA
95595	2017	Common (taxodium distichum) baldcypress	Taxodium distichum	Knoxville	Tennessee	-83.86369571	35.99424703	built_environment	962 Anniversary Ln	Yes	2.54	fair	naturally_occurring	0 to 15.24 cm	Knoxville	NA	NA	NA	NA	NA	NA	NA	NA	NA	NA	NA	NA
95589	2017	London (platanus x acerifolia) planetree	Platanus	Knoxville	Tennessee	-83.86327133	35.9939814	built_environment	970 Anniversary Ln	Yes	2.54	fair	no_info	0 to 15.24 cm	Knoxville	NA	NA	NA	NA	NA	NA	NA	NA	NA	NA	NA	NA
95587	2017	London (platanus x acerifolia) planetree	Platanus	Knoxville	Tennessee	-83.86293127	35.99391928	built_environment	976 Anniversary Ln	Yes	2.54	fair	no_info	0 to 15.24 cm	Knoxville	NA	NA	NA	NA	NA	NA	NA	NA	NA	NA	NA	NA
95608	2017	Flowering (cornus florida) dogwood	Cornus florida	Knoxville	Tennessee	-83.86462712	35.99500971	built_environment	4002 Anniversary Ln	Yes	2.54	fair	naturally_occurring	0 to 15.24 cm	Knoxville	NA	NA	NA	NA	NA	NA	NA	NA	NA	NA	NA	NA
95609	2017	Flowering (cornus florida) dogwood	Cornus florida	Knoxville	Tennessee	-83.86466227	35.99524314	built_environment	4009 Anniversary Ln	Yes	2.54	fair	naturally_occurring	0 to 15.24 cm	Knoxville	NA	NA	NA	NA	NA	NA	NA	NA	NA	NA	NA	NA
95588	2017	Eastern (cercis canadensis) redbud	Cercis canadensis	Knoxville	Tennessee	-83.8630961	35.99382404	built_environment	4025 Anniversary Ln	Yes	7.62	fair	naturally_occurring	0 to 15.24 cm	Knoxville	NA	NA	NA	NA	NA	NA	NA	NA	NA	NA	NA	NA
7525	NA	River (betula nigra) birch	Betula nigra	Knoxville	Tennessee	-83.92293181	35.98646406	built_environment	1242 Armstrong Ave	No	5.08	good	naturally_occurring	0 to 15.24 cm	Knoxville	NA	NA	NA	NA	NA	NA	NA	NA	NA	NA	NA	NA
7526	NA	River (betula nigra) birch	Betula nigra	Knoxville	Tennessee	-83.92293515	35.98648516	built_environment	1242 Armstrong Ave	No	5.08	good	naturally_occurring	0 to 15.24 cm	Knoxville	NA	NA	NA	NA	NA	NA	NA	NA	NA	NA	NA	NA
23079	NA	Common (pyrus communis) pear	Pyrus communis	Knoxville	Tennessee	-83.93165968	35.96917683	green_space	418 Arthur St	No	63.5	fair	introduced	60.96 to 76.2 cm	Knoxville	NA	NA	NA	NA	NA	NA	NA	NA	NA	NA	NA	NA
23091	NA	Flowering (cornus florida) dogwood	Cornus florida	Knoxville	Tennessee	-83.93203711	35.96899283	green_space	418 Arthur St	Yes	5.08	fair	naturally_occurring	0 to 15.24 cm	Knoxville	NA	NA	NA	NA	NA	NA	NA	NA	NA	NA	NA	NA
23095	NA	River (betula nigra) birch	Betula nigra	Knoxville	Tennessee	-83.93195221	35.96909471	green_space	418 Arthur St	No	33.02	good	naturally_occurring	30.48 to 45.72 cm	Knoxville	NA	NA	NA	NA	NA	NA	NA	NA	NA	NA	NA	NA
23094	NA	Flowering (cornus florida) dogwood	Cornus florida	Knoxville	Tennessee	-83.9320219	35.96905032	green_space	418 Arthur St	Yes	5.08	fair	naturally_occurring	0 to 15.24 cm	Knoxville	NA	NA	NA	NA	NA	NA	NA	NA	NA	NA	NA	NA
23093	NA	Eastern (cercis canadensis) redbud	Cercis canadensis	Knoxville	Tennessee	-83.93201853	35.96903608	green_space	418 Arthur St	Yes	25.4	good	naturally_occurring	15.24 to 30.48 cm	Knoxville	NA	NA	NA	NA	NA	NA	NA	NA	NA	NA	NA	NA
23092	NA	Common (lagerstroemia indica) crapemyrtle	Lagerstroemia indica	Knoxville	Tennessee	-83.93202906	35.96901499	green_space	418 Arthur St	Yes	12.7	good	introduced	0 to 15.24 cm	Knoxville	NA	NA	NA	NA	NA	NA	NA	NA	NA	NA	NA	NA
23090	NA	White (morus alba) mulberry	Morus alba	Knoxville	Tennessee	-83.93200482	35.96898824	green_space	418 Arthur St	Yes	33.02	poor	introduced	30.48 to 45.72 cm	Knoxville	NA	NA	NA	NA	NA	NA	NA	NA	NA	NA	NA	NA
23089	NA	Cherry (prunus cerasifera) plum	Prunus cerasifera	Knoxville	Tennessee	-83.93181804	35.96893436	green_space	418 Arthur St	No	10.16	good	introduced	0 to 15.24 cm	Knoxville	NA	NA	NA	NA	NA	NA	NA	NA	NA	NA	NA	NA
23088	NA	Cherry (prunus cerasifera) plum	Prunus cerasifera	Knoxville	Tennessee	-83.93179936	35.96893404	green_space	418 Arthur St	Yes	17.78	fair	introduced	15.24 to 30.48 cm	Knoxville	NA	NA	NA	NA	NA	NA	NA	NA	NA	NA	NA	NA
23087	NA	Red (morus rubra) mulberry	Morus rubra	Knoxville	Tennessee	-83.93177579	35.96892959	green_space	418 Arthur St	No	20.32	fair	naturally_occurring	15.24 to 30.48 cm	Knoxville	NA	NA	NA	NA	NA	NA	NA	NA	NA	NA	NA	NA
23086	NA	Common (lagerstroemia indica) crapemyrtle	Lagerstroemia indica	Knoxville	Tennessee	-83.93174482	35.96892196	green_space	418 Arthur St	No	10.16	good	introduced	0 to 15.24 cm	Knoxville	NA	NA	NA	NA	NA	NA	NA	NA	NA	NA	NA	NA
23085	NA	Cherry (prunus cerasifera) plum	Prunus cerasifera	Knoxville	Tennessee	-83.93174056	35.96894215	green_space	418 Arthur St	No	12.7	good	introduced	0 to 15.24 cm	Knoxville	NA	NA	NA	NA	NA	NA	NA	NA	NA	NA	NA	NA
23084	NA	Common (lagerstroemia indica) crapemyrtle	Lagerstroemia indica	Knoxville	Tennessee	-83.93173893	35.96895732	green_space	418 Arthur St	No	7.62	good	introduced	0 to 15.24 cm	Knoxville	NA	NA	NA	NA	NA	NA	NA	NA	NA	NA	NA	NA
23083	NA	Silver (acer saccharinum) maple	Acer saccharinum	Knoxville	Tennessee	-83.93171064	35.96903889	green_space	418 Arthur St	No	38.1	fair	naturally_occurring	30.48 to 45.72 cm	Knoxville	NA	NA	NA	NA	NA	NA	NA	NA	NA	NA	NA	NA
23082	NA	Common (celtis occidentalis) hackberry	Celtis occidentalis	Knoxville	Tennessee	-83.93170907	35.96905102	green_space	418 Arthur St	No	22.86	good	naturally_occurring	15.24 to 30.48 cm	Knoxville	NA	NA	NA	NA	NA	NA	NA	NA	NA	NA	NA	NA
23081	NA	Black (prunus serotina) cherry	Prunus serotina	Knoxville	Tennessee	-83.93169838	35.96907888	green_space	418 Arthur St	No	35.56	fair	naturally_occurring	30.48 to 45.72 cm	Knoxville	NA	NA	NA	NA	NA	NA	NA	NA	NA	NA	NA	NA
23080	NA	Common (celtis occidentalis) hackberry	Celtis occidentalis	Knoxville	Tennessee	-83.93166623	35.96916478	green_space	418 Arthur St	No	55.88	fair	naturally_occurring	45.72 to 60.96 cm	Knoxville	NA	NA	NA	NA	NA	NA	NA	NA	NA	NA	NA	NA
23078	NA	Common (celtis occidentalis) hackberry	Celtis occidentalis	Knoxville	Tennessee	-83.9316556	35.96918992	green_space	418 Arthur St	No	58.42	poor	naturally_occurring	45.72 to 60.96 cm	Knoxville	NA	NA	NA	NA	NA	NA	NA	NA	NA	NA	NA	NA
23077	NA	(amelanchier) serviceberry	Amelanchier	Knoxville	Tennessee	-83.93173134	35.96929659	green_space	418 Arthur St	Yes	7.62	good	no_info	0 to 15.24 cm	Knoxville	NA	NA	NA	NA	NA	NA	NA	NA	NA	NA	NA	NA
23076	NA	Common (lagerstroemia indica) crapemyrtle	Lagerstroemia indica	Knoxville	Tennessee	-83.93176573	35.96931642	green_space	418 Arthur St	Yes	7.62	good	introduced	0 to 15.24 cm	Knoxville	NA	NA	NA	NA	NA	NA	NA	NA	NA	NA	NA	NA
23075	NA	Eastern (cercis canadensis) redbud	Cercis canadensis	Knoxville	Tennessee	-83.93182785	35.96932357	green_space	418 Arthur St	Yes	27.94	fair	naturally_occurring	15.24 to 30.48 cm	Knoxville	NA	NA	NA	NA	NA	NA	NA	NA	NA	NA	NA	NA
23074	NA	Star (magnolia stellata) magnolia	Magnolia stellata	Knoxville	Tennessee	-83.93189208	35.96934595	green_space	418 Arthur St	No	7.62	good	introduced	0 to 15.24 cm	Knoxville	NA	NA	NA	NA	NA	NA	NA	NA	NA	NA	NA	NA
23073	NA	Callery (pyrus calleryana) pear	Pyrus calleryana	Knoxville	Tennessee	-83.931935	35.96932541	green_space	418 Arthur St	Yes	12.7	good	introduced	0 to 15.24 cm	Knoxville	NA	NA	NA	NA	NA	NA	NA	NA	NA	NA	NA	NA
23072	NA	Common (lagerstroemia indica) crapemyrtle	Lagerstroemia indica	Knoxville	Tennessee	-83.93192138	35.96934074	green_space	418 Arthur St	Yes	10.16	good	introduced	0 to 15.24 cm	Knoxville	NA	NA	NA	NA	NA	NA	NA	NA	NA	NA	NA	NA
23099	NA	Stump (stump)	NA	Knoxville	Tennessee	-83.93242319	35.96948172	green_space	419 Arthur St	Yes	60.96	dead	no_info	45.72 to 60.96 cm	Knoxville	NA	NA	NA	NA	NA	NA	NA	NA	NA	NA	NA	NA
23098	NA	Stump (stump)	NA	Knoxville	Tennessee	-83.93249226	35.96936639	green_space	419 Arthur St	Yes	45.72	dead	no_info	30.48 to 45.72 cm	Knoxville	NA	NA	NA	NA	NA	NA	NA	NA	NA	NA	NA	NA
23097	NA	Common (lagerstroemia indica) crapemyrtle	Lagerstroemia indica	Knoxville	Tennessee	-83.93253071	35.96932552	green_space	419 Arthur St	Yes	5.08	good	introduced	0 to 15.24 cm	Knoxville	NA	NA	NA	NA	NA	NA	NA	NA	NA	NA	NA	NA
23096	NA	Sugar (acer saccharum) maple	Acer saccharum	Knoxville	Tennessee	-83.93229498	35.96918876	green_space	419 Arthur St	Yes	35.56	good	naturally_occurring	30.48 to 45.72 cm	Knoxville	NA	NA	NA	NA	NA	NA	NA	NA	NA	NA	NA	NA
12109	NA	Willow (quercus phellos) oak	Quercus phellos	Knoxville	Tennessee	-83.87412098	36.00198601	built_environment	3901 Asheville Hwy	No	25.4	fair	naturally_occurring	15.24 to 30.48 cm	Knoxville	NA	NA	NA	NA	NA	NA	NA	NA	NA	NA	NA	NA
12110	NA	Willow (quercus phellos) oak	Quercus phellos	Knoxville	Tennessee	-83.87428304	36.0019757	built_environment	3901 Asheville Hwy	No	15.24	fair	naturally_occurring	0 to 15.24 cm	Knoxville	NA	NA	NA	NA	NA	NA	NA	NA	NA	NA	NA	NA
12111	NA	Eastern (cercis canadensis) redbud	Cercis canadensis	Knoxville	Tennessee	-83.8744839	36.00198528	built_environment	3901 Asheville Hwy	No	15.24	fair	naturally_occurring	0 to 15.24 cm	Knoxville	NA	NA	NA	NA	NA	NA	NA	NA	NA	NA	NA	NA
12112	NA	Red (acer rubrum) maple	Acer rubrum	Knoxville	Tennessee	-83.87458106	36.00239254	built_environment	3901 Asheville Hwy	No	30.48	fair	naturally_occurring	15.24 to 30.48 cm	Knoxville	NA	NA	NA	NA	NA	NA	NA	NA	NA	NA	NA	NA
12113	NA	Willow (quercus phellos) oak	Quercus phellos	Knoxville	Tennessee	-83.8746482	36.002598	built_environment	3901 Asheville Hwy	No	30.48	fair	naturally_occurring	15.24 to 30.48 cm	Knoxville	NA	NA	NA	NA	NA	NA	NA	NA	NA	NA	NA	NA
12114	NA	Willow (quercus phellos) oak	Quercus phellos	Knoxville	Tennessee	-83.87468411	36.00281301	built_environment	3901 Asheville Hwy	No	15.24	fair	naturally_occurring	0 to 15.24 cm	Knoxville	NA	NA	NA	NA	NA	NA	NA	NA	NA	NA	NA	NA
12072	NA	Southern (magnolia grandiflora) magnolia	Magnolia grandiflora	Knoxville	Tennessee	-83.87554482	36.00074644	built_environment	3924 Asheville Hwy	No	10.16	fair	introduced	0 to 15.24 cm	Knoxville	NA	NA	NA	NA	NA	NA	NA	NA	NA	NA	NA	NA
12073	NA	Southern (magnolia grandiflora) magnolia	Magnolia grandiflora	Knoxville	Tennessee	-83.87543259	36.00081142	built_environment	3924 Asheville Hwy	No	10.16	fair	introduced	0 to 15.24 cm	Knoxville	NA	NA	NA	NA	NA	NA	NA	NA	NA	NA	NA	NA
12074	NA	Southern (magnolia grandiflora) magnolia	Magnolia grandiflora	Knoxville	Tennessee	-83.87528699	36.00093513	built_environment	3924 Asheville Hwy	No	10.16	fair	introduced	0 to 15.24 cm	Knoxville	NA	NA	NA	NA	NA	NA	NA	NA	NA	NA	NA	NA
12075	NA	Common (celtis occidentalis) hackberry	Celtis occidentalis	Knoxville	Tennessee	-83.87518791	36.00099882	built_environment	3924 Asheville Hwy	No	50.8	fair	naturally_occurring	45.72 to 60.96 cm	Knoxville	NA	NA	NA	NA	NA	NA	NA	NA	NA	NA	NA	NA
12076	NA	Red (acer rubrum) maple	Acer rubrum	Knoxville	Tennessee	-83.87509375	36.00108845	built_environment	3924 Asheville Hwy	No	25.4	fair	naturally_occurring	15.24 to 30.48 cm	Knoxville	NA	NA	NA	NA	NA	NA	NA	NA	NA	NA	NA	NA
12077	NA	Red (acer rubrum) maple	Acer rubrum	Knoxville	Tennessee	-83.87495735	36.00107842	built_environment	3924 Asheville Hwy	No	25.4	fair	naturally_occurring	15.24 to 30.48 cm	Knoxville	NA	NA	NA	NA	NA	NA	NA	NA	NA	NA	NA	NA
12078	NA	Red (acer rubrum) maple	Acer rubrum	Knoxville	Tennessee	-83.87471443	36.00127039	built_environment	3924 Asheville Hwy	No	25.4	fair	naturally_occurring	15.24 to 30.48 cm	Knoxville	NA	NA	NA	NA	NA	NA	NA	NA	NA	NA	NA	NA
12079	NA	Red (acer rubrum) maple	Acer rubrum	Knoxville	Tennessee	-83.87457194	36.001347	built_environment	3924 Asheville Hwy	No	25.4	fair	naturally_occurring	15.24 to 30.48 cm	Knoxville	NA	NA	NA	NA	NA	NA	NA	NA	NA	NA	NA	NA
12080	NA	Red (acer rubrum) maple	Acer rubrum	Knoxville	Tennessee	-83.87444646	36.00141782	built_environment	3924 Asheville Hwy	No	25.4	fair	naturally_occurring	15.24 to 30.48 cm	Knoxville	NA	NA	NA	NA	NA	NA	NA	NA	NA	NA	NA	NA
12081	NA	Eastern (cercis canadensis) redbud	Cercis canadensis	Knoxville	Tennessee	-83.87467271	36.00163939	built_environment	3924 Asheville Hwy	No	7.62	fair	naturally_occurring	0 to 15.24 cm	Knoxville	NA	NA	NA	NA	NA	NA	NA	NA	NA	NA	NA	NA
12082	NA	Southern (magnolia grandiflora) magnolia	Magnolia grandiflora	Knoxville	Tennessee	-83.87464054	36.00151254	built_environment	3924 Asheville Hwy	No	15.24	fair	introduced	0 to 15.24 cm	Knoxville	NA	NA	NA	NA	NA	NA	NA	NA	NA	NA	NA	NA
12083	NA	Southern (magnolia grandiflora) magnolia	Magnolia grandiflora	Knoxville	Tennessee	-83.87458601	36.00159071	built_environment	3924 Asheville Hwy	No	15.24	fair	introduced	0 to 15.24 cm	Knoxville	NA	NA	NA	NA	NA	NA	NA	NA	NA	NA	NA	NA
12084	NA	Southern (magnolia grandiflora) magnolia	Magnolia grandiflora	Knoxville	Tennessee	-83.87448406	36.00169236	built_environment	3924 Asheville Hwy	No	15.24	fair	introduced	0 to 15.24 cm	Knoxville	NA	NA	NA	NA	NA	NA	NA	NA	NA	NA	NA	NA
12085	NA	Southern (magnolia grandiflora) magnolia	Magnolia grandiflora	Knoxville	Tennessee	-83.87446569	36.00160835	built_environment	3924 Asheville Hwy	No	15.24	fair	introduced	0 to 15.24 cm	Knoxville	NA	NA	NA	NA	NA	NA	NA	NA	NA	NA	NA	NA
12086	NA	Southern (magnolia grandiflora) magnolia	Magnolia grandiflora	Knoxville	Tennessee	-83.87454102	36.00145297	built_environment	3924 Asheville Hwy	No	15.24	fair	introduced	0 to 15.24 cm	Knoxville	NA	NA	NA	NA	NA	NA	NA	NA	NA	NA	NA	NA
12087	NA	Southern (magnolia grandiflora) magnolia	Magnolia grandiflora	Knoxville	Tennessee	-83.87443124	36.00149668	built_environment	3924 Asheville Hwy	No	15.24	fair	introduced	0 to 15.24 cm	Knoxville	NA	NA	NA	NA	NA	NA	NA	NA	NA	NA	NA	NA
12088	NA	Common (celtis occidentalis) hackberry	Celtis occidentalis	Knoxville	Tennessee	-83.87425521	36.00149661	built_environment	3924 Asheville Hwy	No	35.56	fair	naturally_occurring	30.48 to 45.72 cm	Knoxville	NA	NA	NA	NA	NA	NA	NA	NA	NA	NA	NA	NA
12089	NA	Black (prunus serotina) cherry	Prunus serotina	Knoxville	Tennessee	-83.87424148	36.00152072	built_environment	3924 Asheville Hwy	No	35.56	fair	naturally_occurring	30.48 to 45.72 cm	Knoxville	NA	NA	NA	NA	NA	NA	NA	NA	NA	NA	NA	NA
12090	NA	Northern red (quercus rubra) oak	Quercus rubra	Knoxville	Tennessee	-83.87413685	36.00151125	built_environment	3924 Asheville Hwy	No	83.82	fair	naturally_occurring	more than 76.2 cm	Knoxville	NA	NA	NA	NA	NA	NA	NA	NA	NA	NA	NA	NA
12091	NA	Red (acer rubrum) maple	Acer rubrum	Knoxville	Tennessee	-83.87445069	36.00174808	built_environment	3924 Asheville Hwy	No	25.4	fair	naturally_occurring	15.24 to 30.48 cm	Knoxville	NA	NA	NA	NA	NA	NA	NA	NA	NA	NA	NA	NA
12092	NA	Red (acer rubrum) maple	Acer rubrum	Knoxville	Tennessee	-83.87437851	36.00171638	built_environment	3924 Asheville Hwy	No	25.4	fair	naturally_occurring	15.24 to 30.48 cm	Knoxville	NA	NA	NA	NA	NA	NA	NA	NA	NA	NA	NA	NA
12093	NA	Callery (pyrus calleryana) pear	Pyrus calleryana	Knoxville	Tennessee	-83.87438258	36.00177427	built_environment	3924 Asheville Hwy	No	25.4	fair	introduced	15.24 to 30.48 cm	Knoxville	NA	NA	NA	NA	NA	NA	NA	NA	NA	NA	NA	NA
12094	NA	Callery (pyrus calleryana) pear	Pyrus calleryana	Knoxville	Tennessee	-83.87433779	36.00176891	built_environment	3924 Asheville Hwy	No	25.4	fair	introduced	15.24 to 30.48 cm	Knoxville	NA	NA	NA	NA	NA	NA	NA	NA	NA	NA	NA	NA
12095	NA	Black (prunus serotina) cherry	Prunus serotina	Knoxville	Tennessee	-83.87428934	36.00176045	built_environment	3924 Asheville Hwy	No	20.32	poor	naturally_occurring	15.24 to 30.48 cm	Knoxville	NA	NA	NA	NA	NA	NA	NA	NA	NA	NA	NA	NA
12096	NA	Sugar (acer saccharum) maple	Acer saccharum	Knoxville	Tennessee	-83.87433146	36.00165571	built_environment	3924 Asheville Hwy	No	35.56	fair	naturally_occurring	30.48 to 45.72 cm	Knoxville	NA	NA	NA	NA	NA	NA	NA	NA	NA	NA	NA	NA
12097	NA	Willow (quercus phellos) oak	Quercus phellos	Knoxville	Tennessee	-83.87422944	36.0017589	built_environment	3924 Asheville Hwy	No	58.42	fair	naturally_occurring	45.72 to 60.96 cm	Knoxville	NA	NA	NA	NA	NA	NA	NA	NA	NA	NA	NA	NA
12098	NA	Red (acer rubrum) maple	Acer rubrum	Knoxville	Tennessee	-83.87410157	36.00177946	built_environment	3924 Asheville Hwy	No	58.42	fair	naturally_occurring	45.72 to 60.96 cm	Knoxville	NA	NA	NA	NA	NA	NA	NA	NA	NA	NA	NA	NA
12100	NA	Willow (quercus phellos) oak	Quercus phellos	Knoxville	Tennessee	-83.87399842	36.00171574	built_environment	3924 Asheville Hwy	No	30.48	fair	naturally_occurring	15.24 to 30.48 cm	Knoxville	NA	NA	NA	NA	NA	NA	NA	NA	NA	NA	NA	NA
12099	NA	Red (acer rubrum) maple	Acer rubrum	Knoxville	Tennessee	-83.87391209	36.00179285	built_environment	3924 Asheville Hwy	No	7.62	fair	naturally_occurring	0 to 15.24 cm	Knoxville	NA	NA	NA	NA	NA	NA	NA	NA	NA	NA	NA	NA
12101	NA	Red (acer rubrum) maple	Acer rubrum	Knoxville	Tennessee	-83.87396253	36.00157335	built_environment	3924 Asheville Hwy	No	25.4	fair	naturally_occurring	15.24 to 30.48 cm	Knoxville	NA	NA	NA	NA	NA	NA	NA	NA	NA	NA	NA	NA
12102	NA	Red (acer rubrum) maple	Acer rubrum	Knoxville	Tennessee	-83.87379186	36.00164381	built_environment	3924 Asheville Hwy	No	25.4	fair	naturally_occurring	15.24 to 30.48 cm	Knoxville	NA	NA	NA	NA	NA	NA	NA	NA	NA	NA	NA	NA
12103	NA	Red (acer rubrum) maple	Acer rubrum	Knoxville	Tennessee	-83.87370705	36.00181047	built_environment	3924 Asheville Hwy	No	7.62	fair	naturally_occurring	0 to 15.24 cm	Knoxville	NA	NA	NA	NA	NA	NA	NA	NA	NA	NA	NA	NA
12105	NA	Red (acer rubrum) maple	Acer rubrum	Knoxville	Tennessee	-83.87359833	36.00181835	built_environment	3924 Asheville Hwy	No	15.24	poor	naturally_occurring	0 to 15.24 cm	Knoxville	NA	NA	NA	NA	NA	NA	NA	NA	NA	NA	NA	NA
12104	NA	Red (acer rubrum) maple	Acer rubrum	Knoxville	Tennessee	-83.87361727	36.00171092	built_environment	3924 Asheville Hwy	No	15.24	poor	naturally_occurring	0 to 15.24 cm	Knoxville	NA	NA	NA	NA	NA	NA	NA	NA	NA	NA	NA	NA
12107	NA	Red (acer rubrum) maple	Acer rubrum	Knoxville	Tennessee	-83.87342241	36.00178424	built_environment	3924 Asheville Hwy	No	25.4	fair	naturally_occurring	15.24 to 30.48 cm	Knoxville	NA	NA	NA	NA	NA	NA	NA	NA	NA	NA	NA	NA
6564	NA	Boxelder (acer negundo)	Acer negundo	Knoxville	Tennessee	-83.87240483	36.00214534	built_environment	3932 Asheville Hwy	No	40.64	fair	naturally_occurring	30.48 to 45.72 cm	Knoxville	NA	NA	NA	NA	NA	NA	NA	NA	NA	NA	NA	NA
6565	NA	Flowering (cornus florida) dogwood	Cornus florida	Knoxville	Tennessee	-83.87231023	36.00217999	built_environment	3932 Asheville Hwy	No	15.24	fair	naturally_occurring	0 to 15.24 cm	Knoxville	NA	NA	NA	NA	NA	NA	NA	NA	NA	NA	NA	NA
6566	NA	Southern (magnolia grandiflora) magnolia	Magnolia grandiflora	Knoxville	Tennessee	-83.87220942	36.00220934	built_environment	3932 Asheville Hwy	No	7.62	good	introduced	0 to 15.24 cm	Knoxville	NA	NA	NA	NA	NA	NA	NA	NA	NA	NA	NA	NA
6567	NA	Southern (magnolia grandiflora) magnolia	Magnolia grandiflora	Knoxville	Tennessee	-83.87212135	36.00223892	built_environment	3932 Asheville Hwy	No	7.62	good	introduced	0 to 15.24 cm	Knoxville	NA	NA	NA	NA	NA	NA	NA	NA	NA	NA	NA	NA
6568	NA	Southern (magnolia grandiflora) magnolia	Magnolia grandiflora	Knoxville	Tennessee	-83.8720374	36.00227376	built_environment	3932 Asheville Hwy	No	2.54	good	introduced	0 to 15.24 cm	Knoxville	NA	NA	NA	NA	NA	NA	NA	NA	NA	NA	NA	NA
6569	NA	Southern (magnolia grandiflora) magnolia	Magnolia grandiflora	Knoxville	Tennessee	-83.87196428	36.00230187	built_environment	3932 Asheville Hwy	No	10.16	poor	introduced	0 to 15.24 cm	Knoxville	NA	NA	NA	NA	NA	NA	NA	NA	NA	NA	NA	NA
6570	NA	Southern (magnolia grandiflora) magnolia	Magnolia grandiflora	Knoxville	Tennessee	-83.87187403	36.00233484	built_environment	3932 Asheville Hwy	No	7.62	good	introduced	0 to 15.24 cm	Knoxville	NA	NA	NA	NA	NA	NA	NA	NA	NA	NA	NA	NA
6571	NA	Flowering (cornus florida) dogwood	Cornus florida	Knoxville	Tennessee	-83.87175562	36.00238465	built_environment	3932 Asheville Hwy	No	12.7	fair	naturally_occurring	0 to 15.24 cm	Knoxville	NA	NA	NA	NA	NA	NA	NA	NA	NA	NA	NA	NA
6572	NA	Flowering (cornus florida) dogwood	Cornus florida	Knoxville	Tennessee	-83.87169324	36.00240949	built_environment	3932 Asheville Hwy	No	5.08	fair	naturally_occurring	0 to 15.24 cm	Knoxville	NA	NA	NA	NA	NA	NA	NA	NA	NA	NA	NA	NA
6573	NA	Southern (magnolia grandiflora) magnolia	Magnolia grandiflora	Knoxville	Tennessee	-83.87163184	36.00243693	built_environment	3932 Asheville Hwy	No	5.08	fair	introduced	0 to 15.24 cm	Knoxville	NA	NA	NA	NA	NA	NA	NA	NA	NA	NA	NA	NA
6574	NA	Sugar (acer saccharum) maple	Acer saccharum	Knoxville	Tennessee	-83.87156517	36.00246171	built_environment	3932 Asheville Hwy	No	22.86	good	naturally_occurring	15.24 to 30.48 cm	Knoxville	NA	NA	NA	NA	NA	NA	NA	NA	NA	NA	NA	NA
6575	NA	Sugar (acer saccharum) maple	Acer saccharum	Knoxville	Tennessee	-83.87142347	36.00250762	built_environment	3932 Asheville Hwy	No	20.32	good	naturally_occurring	15.24 to 30.48 cm	Knoxville	NA	NA	NA	NA	NA	NA	NA	NA	NA	NA	NA	NA
6576	NA	Sugar (acer saccharum) maple	Acer saccharum	Knoxville	Tennessee	-83.8713479	36.00254781	built_environment	3932 Asheville Hwy	No	10.16	good	naturally_occurring	0 to 15.24 cm	Knoxville	NA	NA	NA	NA	NA	NA	NA	NA	NA	NA	NA	NA
6577	NA	Vacant site large (vacant site large)	NA	Knoxville	Tennessee	-83.87120587	36.00260583	built_environment	3932 Asheville Hwy	No	0	NA	no_info	NA	Knoxville	NA	NA	NA	NA	NA	NA	NA	NA	NA	NA	NA	NA
6578	NA	Red (acer rubrum) maple	Acer rubrum	Knoxville	Tennessee	-83.8710337	36.00267714	built_environment	3932 Asheville Hwy	No	5.08	good	naturally_occurring	0 to 15.24 cm	Knoxville	NA	NA	NA	NA	NA	NA	NA	NA	NA	NA	NA	NA
6579	NA	Southern (magnolia grandiflora) magnolia	Magnolia grandiflora	Knoxville	Tennessee	-83.8709649	36.00270186	built_environment	3932 Asheville Hwy	No	2.54	good	introduced	0 to 15.24 cm	Knoxville	NA	NA	NA	NA	NA	NA	NA	NA	NA	NA	NA	NA
6580	NA	Southern (magnolia grandiflora) magnolia	Magnolia grandiflora	Knoxville	Tennessee	-83.87088955	36.00273512	built_environment	3932 Asheville Hwy	No	5.08	good	introduced	0 to 15.24 cm	Knoxville	NA	NA	NA	NA	NA	NA	NA	NA	NA	NA	NA	NA
6581	NA	Red (acer rubrum) maple	Acer rubrum	Knoxville	Tennessee	-83.87079495	36.00276978	built_environment	3932 Asheville Hwy	No	25.4	fair	naturally_occurring	15.24 to 30.48 cm	Knoxville	NA	NA	NA	NA	NA	NA	NA	NA	NA	NA	NA	NA
6583	NA	Vacant site large (vacant site large)	NA	Knoxville	Tennessee	-83.86253662	36.00468196	built_environment	4508 Asheville Hwy	No	0	NA	no_info	NA	Knoxville	NA	NA	NA	NA	NA	NA	NA	NA	NA	NA	NA	NA
6582	NA	Sugar (acer saccharum) maple	Acer saccharum	Knoxville	Tennessee	-83.86238499	36.00467927	built_environment	4508 Asheville Hwy	No	17.78	fair	naturally_occurring	15.24 to 30.48 cm	Knoxville	NA	NA	NA	NA	NA	NA	NA	NA	NA	NA	NA	NA
6584	NA	Sugar (acer saccharum) maple	Acer saccharum	Knoxville	Tennessee	-83.86219849	36.00467796	built_environment	4508 Asheville Hwy	No	17.78	good	naturally_occurring	15.24 to 30.48 cm	Knoxville	NA	NA	NA	NA	NA	NA	NA	NA	NA	NA	NA	NA
6585	NA	Vacant site large (vacant site large)	NA	Knoxville	Tennessee	-83.86206915	36.0046777	built_environment	4508 Asheville Hwy	No	0	NA	no_info	NA	Knoxville	NA	NA	NA	NA	NA	NA	NA	NA	NA	NA	NA	NA
6586	NA	Sugar (acer saccharum) maple	Acer saccharum	Knoxville	Tennessee	-83.86195244	36.00467159	built_environment	4508 Asheville Hwy	No	10.16	fair	naturally_occurring	0 to 15.24 cm	Knoxville	NA	NA	NA	NA	NA	NA	NA	NA	NA	NA	NA	NA
6587	NA	Sugar (acer saccharum) maple	Acer saccharum	Knoxville	Tennessee	-83.86181311	36.00467315	built_environment	4508 Asheville Hwy	No	15.24	poor	naturally_occurring	0 to 15.24 cm	Knoxville	NA	NA	NA	NA	NA	NA	NA	NA	NA	NA	NA	NA
6588	NA	Vacant site large (vacant site large)	NA	Knoxville	Tennessee	-83.86167896	36.00466673	built_environment	4508 Asheville Hwy	No	0	NA	no_info	NA	Knoxville	NA	NA	NA	NA	NA	NA	NA	NA	NA	NA	NA	NA
6589	2013	Pin (quercus palustris) oak	Quercus palustris	Knoxville	Tennessee	-83.86008337	36.00462424	built_environment	4608 Asheville Hwy	No	12.7	good	naturally_occurring	0 to 15.24 cm	Knoxville	NA	NA	NA	NA	NA	NA	NA	NA	NA	NA	NA	NA
12555	2013	Pin (quercus palustris) oak	Quercus palustris	Knoxville	Tennessee	-83.85994235	36.00462613	built_environment	4608 Asheville Hwy	No	5.08	poor	naturally_occurring	0 to 15.24 cm	Knoxville	NA	NA	NA	NA	NA	NA	NA	NA	NA	NA	NA	NA
12556	2013	Pin (quercus palustris) oak	Quercus palustris	Knoxville	Tennessee	-83.85979423	36.00461962	built_environment	4608 Asheville Hwy	No	5.08	poor	naturally_occurring	0 to 15.24 cm	Knoxville	NA	NA	NA	NA	NA	NA	NA	NA	NA	NA	NA	NA
6592	NA	Vacant site medium (vacant site medium)	NA	Knoxville	Tennessee	-83.85786031	36.00460694	built_environment	4632 Asheville Hwy	No	0	NA	no_info	NA	Knoxville	NA	NA	NA	NA	NA	NA	NA	NA	NA	NA	NA	NA
6593	NA	Stump (stump)	NA	Knoxville	Tennessee	-83.85773347	36.00460669	built_environment	4632 Asheville Hwy	No	12.7	dead	no_info	0 to 15.24 cm	Knoxville	NA	NA	NA	NA	NA	NA	NA	NA	NA	NA	NA	NA
6594	NA	Sugar (acer saccharum) maple	Acer saccharum	Knoxville	Tennessee	-83.85758392	36.00461819	built_environment	4632 Asheville Hwy	No	17.78	good	naturally_occurring	15.24 to 30.48 cm	Knoxville	NA	NA	NA	NA	NA	NA	NA	NA	NA	NA	NA	NA
6595	NA	Sugar (acer saccharum) maple	Acer saccharum	Knoxville	Tennessee	-83.85745434	36.00462802	built_environment	4632 Asheville Hwy	No	20.32	good	naturally_occurring	15.24 to 30.48 cm	Knoxville	NA	NA	NA	NA	NA	NA	NA	NA	NA	NA	NA	NA
6596	NA	Sugar (acer saccharum) maple	Acer saccharum	Knoxville	Tennessee	-83.85584293	36.00486492	built_environment	4802 Asheville Hwy	No	17.78	fair	naturally_occurring	15.24 to 30.48 cm	Knoxville	NA	NA	NA	NA	NA	NA	NA	NA	NA	NA	NA	NA
6597	NA	Sugar (acer saccharum) maple	Acer saccharum	Knoxville	Tennessee	-83.85572035	36.00489735	built_environment	4802 Asheville Hwy	No	2.54	fair	naturally_occurring	0 to 15.24 cm	Knoxville	NA	NA	NA	NA	NA	NA	NA	NA	NA	NA	NA	NA
6598	NA	Sugar (acer saccharum) maple	Acer saccharum	Knoxville	Tennessee	-83.85564289	36.00491081	built_environment	4802 Asheville Hwy	No	2.54	fair	naturally_occurring	0 to 15.24 cm	Knoxville	NA	NA	NA	NA	NA	NA	NA	NA	NA	NA	NA	NA
6599	NA	Sugar (acer saccharum) maple	Acer saccharum	Knoxville	Tennessee	-83.85556929	36.00493256	built_environment	4802 Asheville Hwy	No	12.7	poor	naturally_occurring	0 to 15.24 cm	Knoxville	NA	NA	NA	NA	NA	NA	NA	NA	NA	NA	NA	NA
6600	NA	Callery (pyrus calleryana) pear	Pyrus calleryana	Knoxville	Tennessee	-83.85544472	36.00496331	built_environment	4802 Asheville Hwy	Yes	73.66	fair	introduced	60.96 to 76.2 cm	Knoxville	NA	NA	NA	NA	NA	NA	NA	NA	NA	NA	NA	NA
6601	NA	Vacant site small (vacant site small)	NA	Knoxville	Tennessee	-83.8552718	36.00502038	built_environment	4802 Asheville Hwy	Yes	0	NA	no_info	NA	Knoxville	NA	NA	NA	NA	NA	NA	NA	NA	NA	NA	NA	NA
6602	NA	Vacant site small (vacant site small)	NA	Knoxville	Tennessee	-83.85520239	36.00503728	built_environment	4802 Asheville Hwy	Yes	0	NA	no_info	NA	Knoxville	NA	NA	NA	NA	NA	NA	NA	NA	NA	NA	NA	NA
6603	NA	Vacant site small (vacant site small)	NA	Knoxville	Tennessee	-83.85512448	36.00506722	built_environment	4802 Asheville Hwy	Yes	0	NA	no_info	NA	Knoxville	NA	NA	NA	NA	NA	NA	NA	NA	NA	NA	NA	NA
6604	NA	Vacant site small (vacant site small)	NA	Knoxville	Tennessee	-83.85505295	36.00508737	built_environment	4802 Asheville Hwy	Yes	0	NA	no_info	NA	Knoxville	NA	NA	NA	NA	NA	NA	NA	NA	NA	NA	NA	NA
6605	NA	Sugar (acer saccharum) maple	Acer saccharum	Knoxville	Tennessee	-83.85422864	36.00538005	built_environment	4902 Asheville Hwy	No	20.32	good	naturally_occurring	15.24 to 30.48 cm	Knoxville	NA	NA	NA	NA	NA	NA	NA	NA	NA	NA	NA	NA
6606	NA	Sugar (acer saccharum) maple	Acer saccharum	Knoxville	Tennessee	-83.85409935	36.00543543	built_environment	4902 Asheville Hwy	No	20.32	good	naturally_occurring	15.24 to 30.48 cm	Knoxville	NA	NA	NA	NA	NA	NA	NA	NA	NA	NA	NA	NA
6607	NA	Sugar (acer saccharum) maple	Acer saccharum	Knoxville	Tennessee	-83.85398245	36.0054828	built_environment	4902 Asheville Hwy	No	17.78	good	naturally_occurring	15.24 to 30.48 cm	Knoxville	NA	NA	NA	NA	NA	NA	NA	NA	NA	NA	NA	NA
6608	NA	Sugar (acer saccharum) maple	Acer saccharum	Knoxville	Tennessee	-83.8538573	36.00553495	built_environment	4902 Asheville Hwy	No	20.32	good	naturally_occurring	15.24 to 30.48 cm	Knoxville	NA	NA	NA	NA	NA	NA	NA	NA	NA	NA	NA	NA
6609	NA	Sugar (acer saccharum) maple	Acer saccharum	Knoxville	Tennessee	-83.85373225	36.0055838	built_environment	4902 Asheville Hwy	No	25.4	good	naturally_occurring	15.24 to 30.48 cm	Knoxville	NA	NA	NA	NA	NA	NA	NA	NA	NA	NA	NA	NA
6610	NA	Sugar (acer saccharum) maple	Acer saccharum	Knoxville	Tennessee	-83.85359898	36.00563748	built_environment	4902 Asheville Hwy	No	5.08	fair	naturally_occurring	0 to 15.24 cm	Knoxville	NA	NA	NA	NA	NA	NA	NA	NA	NA	NA	NA	NA
6611	NA	Southern (magnolia grandiflora) magnolia	Magnolia grandiflora	Knoxville	Tennessee	-83.85267423	36.00600499	built_environment	4916 Asheville Hwy	No	5.08	poor	introduced	0 to 15.24 cm	Knoxville	NA	NA	NA	NA	NA	NA	NA	NA	NA	NA	NA	NA
6612	NA	Vacant site small (vacant site small)	NA	Knoxville	Tennessee	-83.85259202	36.00604474	built_environment	4916 Asheville Hwy	Yes	0	NA	no_info	NA	Knoxville	NA	NA	NA	NA	NA	NA	NA	NA	NA	NA	NA	NA
6613	NA	Southern (magnolia grandiflora) magnolia	Magnolia grandiflora	Knoxville	Tennessee	-83.85249986	36.0060777	built_environment	4916 Asheville Hwy	No	7.62	fair	introduced	0 to 15.24 cm	Knoxville	NA	NA	NA	NA	NA	NA	NA	NA	NA	NA	NA	NA
6614	NA	Vacant site large (vacant site large)	NA	Knoxville	Tennessee	-83.85236841	36.006138	built_environment	4916 Asheville Hwy	No	0	NA	no_info	NA	Knoxville	NA	NA	NA	NA	NA	NA	NA	NA	NA	NA	NA	NA
24685	NA	tree (unknown tree)	NA	Knoxville	Tennessee	-83.84872791	36.00739235	green_space	5102 Asheville Hwy	No	45.72	NA	no_info	30.48 to 45.72 cm	Knoxville	NA	NA	NA	NA	NA	NA	NA	NA	NA	NA	NA	NA
24684	NA	Sugar (acer saccharum) maple	Acer saccharum	Knoxville	Tennessee	-83.84865963	36.00737753	green_space	5102 Asheville Hwy	No	58.42	fair	naturally_occurring	45.72 to 60.96 cm	Knoxville	NA	NA	NA	NA	NA	NA	NA	NA	NA	NA	NA	NA
24704	NA	Black (juglans nigra) walnut	Juglans nigra	Knoxville	Tennessee	-83.84864116	36.00719341	green_space	5102 Asheville Hwy	No	10.16	fair	naturally_occurring	0 to 15.24 cm	Knoxville	NA	NA	NA	NA	NA	NA	NA	NA	NA	NA	NA	NA
24703	NA	(carya) hickory	Carya	Knoxville	Tennessee	-83.84861905	36.00720527	green_space	5102 Asheville Hwy	No	12.7	fair	no_info	0 to 15.24 cm	Knoxville	NA	NA	NA	NA	NA	NA	NA	NA	NA	NA	NA	NA
24702	NA	(carya) hickory	Carya	Knoxville	Tennessee	-83.84866005	36.00717604	green_space	5102 Asheville Hwy	No	12.7	fair	no_info	0 to 15.24 cm	Knoxville	NA	NA	NA	NA	NA	NA	NA	NA	NA	NA	NA	NA
24701	NA	Silver (acer saccharinum) maple	Acer saccharinum	Knoxville	Tennessee	-83.84862797	36.00712375	green_space	5102 Asheville Hwy	No	43.18	poor	naturally_occurring	30.48 to 45.72 cm	Knoxville	NA	NA	NA	NA	NA	NA	NA	NA	NA	NA	NA	NA
24700	NA	Sugar (acer saccharum) maple	Acer saccharum	Knoxville	Tennessee	-83.84857487	36.00710372	green_space	5102 Asheville Hwy	No	43.18	fair	naturally_occurring	30.48 to 45.72 cm	Knoxville	NA	NA	NA	NA	NA	NA	NA	NA	NA	NA	NA	NA
24699	NA	Silver (acer saccharinum) maple	Acer saccharinum	Knoxville	Tennessee	-83.84859891	36.00695849	green_space	5102 Asheville Hwy	No	58.42	fair	naturally_occurring	45.72 to 60.96 cm	Knoxville	NA	NA	NA	NA	NA	NA	NA	NA	NA	NA	NA	NA
24698	NA	Silver (acer saccharinum) maple	Acer saccharinum	Knoxville	Tennessee	-83.84862384	36.00702837	green_space	5102 Asheville Hwy	No	55.88	poor	naturally_occurring	45.72 to 60.96 cm	Knoxville	NA	NA	NA	NA	NA	NA	NA	NA	NA	NA	NA	NA
24697	NA	Silver (acer saccharinum) maple	Acer saccharinum	Knoxville	Tennessee	-83.84867583	36.00702658	green_space	5102 Asheville Hwy	No	43.18	poor	naturally_occurring	30.48 to 45.72 cm	Knoxville	NA	NA	NA	NA	NA	NA	NA	NA	NA	NA	NA	NA
24696	NA	Silver (acer saccharinum) maple	Acer saccharinum	Knoxville	Tennessee	-83.84869506	36.00699697	green_space	5102 Asheville Hwy	No	50.8	poor	naturally_occurring	45.72 to 60.96 cm	Knoxville	NA	NA	NA	NA	NA	NA	NA	NA	NA	NA	NA	NA
24695	NA	Silver (acer saccharinum) maple	Acer saccharinum	Knoxville	Tennessee	-83.84873598	36.00703309	green_space	5102 Asheville Hwy	No	50.8	fair	naturally_occurring	45.72 to 60.96 cm	Knoxville	NA	NA	NA	NA	NA	NA	NA	NA	NA	NA	NA	NA
24694	NA	Atlas (cedrus atlantica) cedar	Cedrus atlantica	Knoxville	Tennessee	-83.84881325	36.00702495	green_space	5102 Asheville Hwy	No	55.88	fair	introduced	45.72 to 60.96 cm	Knoxville	NA	NA	NA	NA	NA	NA	NA	NA	NA	NA	NA	NA
24693	NA	Silver (acer saccharinum) maple	Acer saccharinum	Knoxville	Tennessee	-83.84886803	36.00710624	green_space	5102 Asheville Hwy	No	33.02	fair	naturally_occurring	30.48 to 45.72 cm	Knoxville	NA	NA	NA	NA	NA	NA	NA	NA	NA	NA	NA	NA
24692	NA	Silver (acer saccharinum) maple	Acer saccharinum	Knoxville	Tennessee	-83.84875298	36.00714775	green_space	5102 Asheville Hwy	No	43.18	fair	naturally_occurring	30.48 to 45.72 cm	Knoxville	NA	NA	NA	NA	NA	NA	NA	NA	NA	NA	NA	NA
24691	NA	Silver (acer saccharinum) maple	Acer saccharinum	Knoxville	Tennessee	-83.8487781	36.0071482	green_space	5102 Asheville Hwy	No	55.88	fair	naturally_occurring	45.72 to 60.96 cm	Knoxville	NA	NA	NA	NA	NA	NA	NA	NA	NA	NA	NA	NA
24690	NA	Sugar (acer saccharum) maple	Acer saccharum	Knoxville	Tennessee	-83.84880252	36.0071745	green_space	5102 Asheville Hwy	No	50.8	fair	naturally_occurring	45.72 to 60.96 cm	Knoxville	NA	NA	NA	NA	NA	NA	NA	NA	NA	NA	NA	NA
97954	NA	Willow (quercus phellos) oak	Quercus phellos	Knoxville	Tennessee	-83.84926305	36.00711249	green_space	5102 Asheville Hwy	No	43.18	fair	naturally_occurring	30.48 to 45.72 cm	Knoxville	NA	NA	NA	NA	NA	NA	NA	NA	NA	NA	NA	NA
98598	NA	Willow (quercus phellos) oak	Quercus phellos	Knoxville	Tennessee	-83.84924779	36.00707291	green_space	5102 Asheville Hwy	No	43.18	fair	naturally_occurring	30.48 to 45.72 cm	Knoxville	NA	NA	NA	NA	NA	NA	NA	NA	NA	NA	NA	NA
98599	NA	Willow (quercus phellos) oak	Quercus phellos	Knoxville	Tennessee	-83.84923102	36.00702408	green_space	5102 Asheville Hwy	No	43.18	fair	naturally_occurring	30.48 to 45.72 cm	Knoxville	NA	NA	NA	NA	NA	NA	NA	NA	NA	NA	NA	NA
98600	NA	Willow (quercus phellos) oak	Quercus phellos	Knoxville	Tennessee	-83.84921827	36.00697635	green_space	5102 Asheville Hwy	No	43.18	fair	naturally_occurring	30.48 to 45.72 cm	Knoxville	NA	NA	NA	NA	NA	NA	NA	NA	NA	NA	NA	NA
98601	NA	Willow (quercus phellos) oak	Quercus phellos	Knoxville	Tennessee	-83.84920283	36.00692318	green_space	5102 Asheville Hwy	No	43.18	fair	naturally_occurring	30.48 to 45.72 cm	Knoxville	NA	NA	NA	NA	NA	NA	NA	NA	NA	NA	NA	NA
97953	NA	Black (juglans nigra) walnut	Juglans nigra	Knoxville	Tennessee	-83.84930897	36.00718695	green_space	5102 Asheville Hwy	No	43.18	fair	naturally_occurring	30.48 to 45.72 cm	Knoxville	NA	NA	NA	NA	NA	NA	NA	NA	NA	NA	NA	NA
24689	NA	Eastern (cercis canadensis) redbud	Cercis canadensis	Knoxville	Tennessee	-83.84896989	36.00724284	green_space	5102 Asheville Hwy	No	30.48	poor	naturally_occurring	15.24 to 30.48 cm	Knoxville	NA	NA	NA	NA	NA	NA	NA	NA	NA	NA	NA	NA
24688	NA	Silver (acer saccharinum) maple	Acer saccharinum	Knoxville	Tennessee	-83.84895639	36.00730794	green_space	5102 Asheville Hwy	No	55.88	poor	naturally_occurring	45.72 to 60.96 cm	Knoxville	NA	NA	NA	NA	NA	NA	NA	NA	NA	NA	NA	NA
24687	NA	Sugar (acer saccharum) maple	Acer saccharum	Knoxville	Tennessee	-83.84884718	36.00731961	green_space	5102 Asheville Hwy	No	40.64	fair	naturally_occurring	30.48 to 45.72 cm	Knoxville	NA	NA	NA	NA	NA	NA	NA	NA	NA	NA	NA	NA
24686	NA	Silver (acer saccharinum) maple	Acer saccharinum	Knoxville	Tennessee	-83.84877195	36.00737545	green_space	5102 Asheville Hwy	No	40.64	fair	naturally_occurring	30.48 to 45.72 cm	Knoxville	NA	NA	NA	NA	NA	NA	NA	NA	NA	NA	NA	NA
24683	NA	Silver (acer saccharinum) maple	Acer saccharinum	Knoxville	Tennessee	-83.84864334	36.00742216	green_space	5102 Asheville Hwy	No	50.8	poor	naturally_occurring	45.72 to 60.96 cm	Knoxville	NA	NA	NA	NA	NA	NA	NA	NA	NA	NA	NA	NA
98667	NA	Eastern (cercis canadensis) redbud	Cercis canadensis	Knoxville	Tennessee	-83.84901099	36.00696217	green_space	5102 Asheville Hwy	No	20.32	excellent	naturally_occurring	15.24 to 30.48 cm	Knoxville	NA	NA	NA	NA	NA	NA	NA	NA	NA	NA	NA	NA
98668	NA	Eastern (cercis canadensis) redbud	Cercis canadensis	Knoxville	Tennessee	-83.84896337	36.00697952	green_space	5102 Asheville Hwy	No	20.32	excellent	naturally_occurring	15.24 to 30.48 cm	Knoxville	NA	NA	NA	NA	NA	NA	NA	NA	NA	NA	NA	NA
6615	NA	Vacant site large (vacant site large)	NA	Knoxville	Tennessee	-83.84838516	36.00773385	built_environment	5110 Asheville Hwy	No	0	NA	no_info	NA	Knoxville	NA	NA	NA	NA	NA	NA	NA	NA	NA	NA	NA	NA
6616	NA	Sugar (acer saccharum) maple	Acer saccharum	Knoxville	Tennessee	-83.8464687	36.00850598	built_environment	5302 Asheville Hwy	No	15.24	good	naturally_occurring	0 to 15.24 cm	Knoxville	NA	NA	NA	NA	NA	NA	NA	NA	NA	NA	NA	NA
6617	NA	Sugar (acer saccharum) maple	Acer saccharum	Knoxville	Tennessee	-83.84625111	36.00859557	built_environment	5302 Asheville Hwy	No	17.78	good	naturally_occurring	15.24 to 30.48 cm	Knoxville	NA	NA	NA	NA	NA	NA	NA	NA	NA	NA	NA	NA
6618	NA	Sugar (acer saccharum) maple	Acer saccharum	Knoxville	Tennessee	-83.84609931	36.00865658	built_environment	5302 Asheville Hwy	No	17.78	good	naturally_occurring	15.24 to 30.48 cm	Knoxville	NA	NA	NA	NA	NA	NA	NA	NA	NA	NA	NA	NA
6619	NA	Sugar (acer saccharum) maple	Acer saccharum	Knoxville	Tennessee	-83.84517123	36.00902301	built_environment	5404 Asheville Hwy	No	17.78	good	naturally_occurring	15.24 to 30.48 cm	Knoxville	NA	NA	NA	NA	NA	NA	NA	NA	NA	NA	NA	NA
6620	NA	Sugar (acer saccharum) maple	Acer saccharum	Knoxville	Tennessee	-83.84507749	36.00906261	built_environment	5404 Asheville Hwy	No	20.32	good	naturally_occurring	15.24 to 30.48 cm	Knoxville	NA	NA	NA	NA	NA	NA	NA	NA	NA	NA	NA	NA
6621	NA	Sugar (acer saccharum) maple	Acer saccharum	Knoxville	Tennessee	-83.84496112	36.0091115	built_environment	5404 Asheville Hwy	Yes	17.78	good	naturally_occurring	15.24 to 30.48 cm	Knoxville	NA	NA	NA	NA	NA	NA	NA	NA	NA	NA	NA	NA
6622	NA	Sugar (acer saccharum) maple	Acer saccharum	Knoxville	Tennessee	-83.84484021	36.00916275	built_environment	5404 Asheville Hwy	No	17.78	good	naturally_occurring	15.24 to 30.48 cm	Knoxville	NA	NA	NA	NA	NA	NA	NA	NA	NA	NA	NA	NA
6623	NA	Sugar (acer saccharum) maple	Acer saccharum	Knoxville	Tennessee	-83.84470724	36.00921744	built_environment	5404 Asheville Hwy	No	20.32	good	naturally_occurring	15.24 to 30.48 cm	Knoxville	NA	NA	NA	NA	NA	NA	NA	NA	NA	NA	NA	NA
6624	NA	Sugar (acer saccharum) maple	Acer saccharum	Knoxville	Tennessee	-83.844582	36.00926254	built_environment	5404 Asheville Hwy	No	17.78	good	naturally_occurring	15.24 to 30.48 cm	Knoxville	NA	NA	NA	NA	NA	NA	NA	NA	NA	NA	NA	NA
6625	NA	Sugar (acer saccharum) maple	Acer saccharum	Knoxville	Tennessee	-83.84444629	36.00930867	built_environment	5404 Asheville Hwy	No	20.32	good	naturally_occurring	15.24 to 30.48 cm	Knoxville	NA	NA	NA	NA	NA	NA	NA	NA	NA	NA	NA	NA
6626	NA	Sugar (acer saccharum) maple	Acer saccharum	Knoxville	Tennessee	-83.84431907	36.00937074	built_environment	5404 Asheville Hwy	No	17.78	good	naturally_occurring	15.24 to 30.48 cm	Knoxville	NA	NA	NA	NA	NA	NA	NA	NA	NA	NA	NA	NA
6627	NA	Vacant site large (vacant site large)	NA	Knoxville	Tennessee	-83.84414835	36.00944053	built_environment	5404 Asheville Hwy	No	0	NA	no_info	NA	Knoxville	NA	NA	NA	NA	NA	NA	NA	NA	NA	NA	NA	NA
6628	NA	Sugar (acer saccharum) maple	Acer saccharum	Knoxville	Tennessee	-83.84366634	36.00963826	built_environment	5414 Asheville Hwy	No	17.78	good	naturally_occurring	15.24 to 30.48 cm	Knoxville	NA	NA	NA	NA	NA	NA	NA	NA	NA	NA	NA	NA
6629	NA	Sugar (acer saccharum) maple	Acer saccharum	Knoxville	Tennessee	-83.8435062	36.0097034	built_environment	5414 Asheville Hwy	No	17.78	fair	naturally_occurring	15.24 to 30.48 cm	Knoxville	NA	NA	NA	NA	NA	NA	NA	NA	NA	NA	NA	NA
6630	NA	Sugar (acer saccharum) maple	Acer saccharum	Knoxville	Tennessee	-83.8433417	36.00976357	built_environment	5414 Asheville Hwy	No	25.4	fair	naturally_occurring	15.24 to 30.48 cm	Knoxville	NA	NA	NA	NA	NA	NA	NA	NA	NA	NA	NA	NA
6632	NA	Vacant site no plant (vacant site no plant)	NA	Knoxville	Tennessee	-83.84308791	36.00986586	built_environment	5414 Asheville Hwy	No	0	NA	no_info	NA	Knoxville	NA	NA	NA	NA	NA	NA	NA	NA	NA	NA	NA	NA
6633	NA	Sugar (acer saccharum) maple	Acer saccharum	Knoxville	Tennessee	-83.84295798	36.00991815	built_environment	5414 Asheville Hwy	No	15.24	dead	naturally_occurring	0 to 15.24 cm	Knoxville	NA	NA	NA	NA	NA	NA	NA	NA	NA	NA	NA	NA
6636	NA	American (platanus occidentalis) sycamore	Platanus occidentalis	Knoxville	Tennessee	-83.84178102	36.01039724	built_environment	5500 Asheville Hwy	No	15.24	fair	naturally_occurring	0 to 15.24 cm	Knoxville	NA	NA	NA	NA	NA	NA	NA	NA	NA	NA	NA	NA
6637	NA	American (platanus occidentalis) sycamore	Platanus occidentalis	Knoxville	Tennessee	-83.84126792	36.01061094	built_environment	5600 Asheville Hwy	No	17.78	fair	naturally_occurring	15.24 to 30.48 cm	Knoxville	NA	NA	NA	NA	NA	NA	NA	NA	NA	NA	NA	NA
6638	NA	Sugar (acer saccharum) maple	Acer saccharum	Knoxville	Tennessee	-83.84041218	36.0109435	built_environment	5704 Asheville Hwy	No	2.54	fair	naturally_occurring	0 to 15.24 cm	Knoxville	NA	NA	NA	NA	NA	NA	NA	NA	NA	NA	NA	NA
6639	NA	Sugar (acer saccharum) maple	Acer saccharum	Knoxville	Tennessee	-83.84027006	36.01100373	built_environment	5704 Asheville Hwy	Yes	15.24	fair	naturally_occurring	0 to 15.24 cm	Knoxville	NA	NA	NA	NA	NA	NA	NA	NA	NA	NA	NA	NA
6640	NA	Vacant site small (vacant site small)	NA	Knoxville	Tennessee	-83.84018848	36.01103365	built_environment	5704 Asheville Hwy	Yes	0	NA	no_info	NA	Knoxville	NA	NA	NA	NA	NA	NA	NA	NA	NA	NA	NA	NA
6641	NA	Vacant site small (vacant site small)	NA	Knoxville	Tennessee	-83.84012464	36.01105724	built_environment	5704 Asheville Hwy	Yes	0	NA	no_info	NA	Knoxville	NA	NA	NA	NA	NA	NA	NA	NA	NA	NA	NA	NA
6642	NA	Vacant site small (vacant site small)	NA	Knoxville	Tennessee	-83.84006071	36.01108368	built_environment	5704 Asheville Hwy	Yes	0	NA	no_info	NA	Knoxville	NA	NA	NA	NA	NA	NA	NA	NA	NA	NA	NA	NA
6643	NA	Sugar (acer saccharum) maple	Acer saccharum	Knoxville	Tennessee	-83.83992518	36.01113878	built_environment	5704 Asheville Hwy	Yes	22.86	fair	naturally_occurring	15.24 to 30.48 cm	Knoxville	NA	NA	NA	NA	NA	NA	NA	NA	NA	NA	NA	NA
6644	NA	Sugar (acer saccharum) maple	Acer saccharum	Knoxville	Tennessee	-83.83977021	36.01119783	built_environment	5704 Asheville Hwy	Yes	17.78	fair	naturally_occurring	15.24 to 30.48 cm	Knoxville	NA	NA	NA	NA	NA	NA	NA	NA	NA	NA	NA	NA
6645	NA	Sugar (acer saccharum) maple	Acer saccharum	Knoxville	Tennessee	-83.83961382	36.01126636	built_environment	5704 Asheville Hwy	Yes	17.78	fair	naturally_occurring	15.24 to 30.48 cm	Knoxville	NA	NA	NA	NA	NA	NA	NA	NA	NA	NA	NA	NA
6646	NA	Red (acer rubrum) maple	Acer rubrum	Knoxville	Tennessee	-83.83946352	36.01132738	built_environment	5704 Asheville Hwy	Yes	22.86	fair	naturally_occurring	15.24 to 30.48 cm	Knoxville	NA	NA	NA	NA	NA	NA	NA	NA	NA	NA	NA	NA
99161	NA	_multiple species (_multiple species)	NA	Knoxville	Tennessee	-83.83503019	36.01289841	green_space	5900 Asheville Hwy	No	279.4	good	no_info	more than 76.2 cm	Knoxville	NA	NA	NA	NA	NA	NA	NA	NA	NA	NA	NA	NA
102927	NA	_multiple species (_multiple species)	NA	Knoxville	Tennessee	-83.83311623	36.01359051	green_space	5900 Asheville Hwy	Yes	381	good	no_info	more than 76.2 cm	Knoxville	NA	NA	NA	NA	NA	NA	NA	NA	NA	NA	NA	NA
23033	NA	Southern red (quercus falcata) oak	Quercus falcata	Knoxville	Tennessee	-83.83675403	36.01198488	green_space	5900 Asheville Hwy	Yes	83.82	poor	naturally_occurring	more than 76.2 cm	Knoxville	NA	NA	NA	NA	NA	NA	NA	NA	NA	NA	NA	NA
23034	NA	Southern red (quercus falcata) oak	Quercus falcata	Knoxville	Tennessee	-83.83668155	36.01193413	green_space	5900 Asheville Hwy	Yes	58.42	poor	naturally_occurring	45.72 to 60.96 cm	Knoxville	NA	NA	NA	NA	NA	NA	NA	NA	NA	NA	NA	NA
24644	NA	Sugar (acer saccharum) maple	Acer saccharum	Knoxville	Tennessee	-83.83533314	36.01214334	green_space	5900 Asheville Hwy	Yes	25.4	fair	naturally_occurring	15.24 to 30.48 cm	Knoxville	NA	NA	NA	NA	NA	NA	NA	NA	NA	NA	NA	NA
24643	NA	Black (prunus serotina) cherry	Prunus serotina	Knoxville	Tennessee	-83.83514084	36.0120705	green_space	5900 Asheville Hwy	Yes	25.4	poor	naturally_occurring	15.24 to 30.48 cm	Knoxville	NA	NA	NA	NA	NA	NA	NA	NA	NA	NA	NA	NA
24642	NA	Black (prunus serotina) cherry	Prunus serotina	Knoxville	Tennessee	-83.83505463	36.01198222	green_space	5900 Asheville Hwy	Yes	17.78	poor	naturally_occurring	15.24 to 30.48 cm	Knoxville	NA	NA	NA	NA	NA	NA	NA	NA	NA	NA	NA	NA
24641	NA	Common (pyrus communis) pear	Pyrus communis	Knoxville	Tennessee	-83.83500753	36.01222248	green_space	5900 Asheville Hwy	No	22.86	poor	introduced	15.24 to 30.48 cm	Knoxville	NA	NA	NA	NA	NA	NA	NA	NA	NA	NA	NA	NA
24640	NA	Common (pyrus communis) pear	Pyrus communis	Knoxville	Tennessee	-83.83512368	36.01226967	green_space	5900 Asheville Hwy	No	22.86	poor	introduced	15.24 to 30.48 cm	Knoxville	NA	NA	NA	NA	NA	NA	NA	NA	NA	NA	NA	NA
24639	NA	American (platanus occidentalis) sycamore	Platanus occidentalis	Knoxville	Tennessee	-83.83163537	36.01268914	green_space	5900 Asheville Hwy	No	55.88	poor	naturally_occurring	45.72 to 60.96 cm	Knoxville	NA	NA	NA	NA	NA	NA	NA	NA	NA	NA	NA	NA
24638	NA	American (platanus occidentalis) sycamore	Platanus occidentalis	Knoxville	Tennessee	-83.83172466	36.01274192	green_space	5900 Asheville Hwy	Yes	76.2	poor	naturally_occurring	60.96 to 76.2 cm	Knoxville	NA	NA	NA	NA	NA	NA	NA	NA	NA	NA	NA	NA
24637	NA	tree (unknown tree)	NA	Knoxville	Tennessee	-83.83195964	36.01297251	green_space	5900 Asheville Hwy	No	55.88	NA	no_info	45.72 to 60.96 cm	Knoxville	NA	NA	NA	NA	NA	NA	NA	NA	NA	NA	NA	NA
24636	NA	Boxelder (acer negundo)	Acer negundo	Knoxville	Tennessee	-83.83200676	36.01300546	green_space	5900 Asheville Hwy	Yes	27.94	fair	naturally_occurring	15.24 to 30.48 cm	Knoxville	NA	NA	NA	NA	NA	NA	NA	NA	NA	NA	NA	NA
24635	NA	tree (unknown tree)	NA	Knoxville	Tennessee	-83.83240271	36.01320512	green_space	5900 Asheville Hwy	No	27.94	dead	no_info	15.24 to 30.48 cm	Knoxville	NA	NA	NA	NA	NA	NA	NA	NA	NA	NA	NA	NA
24634	NA	Eastern (cercis canadensis) redbud	Cercis canadensis	Knoxville	Tennessee	-83.83256411	36.01319762	green_space	5900 Asheville Hwy	No	15.24	poor	naturally_occurring	0 to 15.24 cm	Knoxville	NA	NA	NA	NA	NA	NA	NA	NA	NA	NA	NA	NA
24633	NA	Flowering (cornus florida) dogwood	Cornus florida	Knoxville	Tennessee	-83.83262175	36.01323681	green_space	5900 Asheville Hwy	No	15.24	fair	naturally_occurring	0 to 15.24 cm	Knoxville	NA	NA	NA	NA	NA	NA	NA	NA	NA	NA	NA	NA
24632	NA	Tuliptree (liriodendron tulipifera)	Liriodendron tulipifera	Knoxville	Tennessee	-83.83272487	36.01340953	green_space	5900 Asheville Hwy	No	55.88	poor	naturally_occurring	45.72 to 60.96 cm	Knoxville	NA	NA	NA	NA	NA	NA	NA	NA	NA	NA	NA	NA
24629	NA	Common (diospyros virginiana) persimmon	Diospyros virginiana	Knoxville	Tennessee	-83.83561509	36.01084396	green_space	5900 Asheville Hwy	Yes	25.4	poor	naturally_occurring	15.24 to 30.48 cm	Knoxville	NA	NA	NA	NA	NA	NA	NA	NA	NA	NA	NA	NA
24628	NA	Common (celtis occidentalis) hackberry	Celtis occidentalis	Knoxville	Tennessee	-83.8357694	36.0107045	green_space	5900 Asheville Hwy	Yes	35.56	fair	naturally_occurring	30.48 to 45.72 cm	Knoxville	NA	NA	NA	NA	NA	NA	NA	NA	NA	NA	NA	NA
24627	NA	Common (celtis occidentalis) hackberry	Celtis occidentalis	Knoxville	Tennessee	-83.8363238	36.010652	green_space	5900 Asheville Hwy	Yes	43.18	fair	naturally_occurring	30.48 to 45.72 cm	Knoxville	NA	NA	NA	NA	NA	NA	NA	NA	NA	NA	NA	NA
96148	NA	Red (acer rubrum) maple	Acer rubrum	Knoxville	Tennessee	-83.83644658	36.01179902	green_space	5900 Asheville Hwy	No	35.56	fair	naturally_occurring	30.48 to 45.72 cm	Knoxville	NA	NA	NA	NA	NA	NA	NA	NA	NA	NA	NA	NA
96147	NA	Red (acer rubrum) maple	Acer rubrum	Knoxville	Tennessee	-83.83632018	36.01184711	green_space	5900 Asheville Hwy	No	30.48	fair	naturally_occurring	15.24 to 30.48 cm	Knoxville	NA	NA	NA	NA	NA	NA	NA	NA	NA	NA	NA	NA
96146	NA	Red (acer rubrum) maple	Acer rubrum	Knoxville	Tennessee	-83.83621874	36.01188877	green_space	5900 Asheville Hwy	Yes	35.56	good	naturally_occurring	30.48 to 45.72 cm	Knoxville	NA	NA	NA	NA	NA	NA	NA	NA	NA	NA	NA	NA
96145	NA	Red (acer rubrum) maple	Acer rubrum	Knoxville	Tennessee	-83.83613202	36.01192841	green_space	5900 Asheville Hwy	Yes	35.56	good	naturally_occurring	30.48 to 45.72 cm	Knoxville	NA	NA	NA	NA	NA	NA	NA	NA	NA	NA	NA	NA
24626	NA	Eastern (cercis canadensis) redbud	Cercis canadensis	Knoxville	Tennessee	-83.83609646	36.01198443	green_space	5900 Asheville Hwy	No	25.4	poor	naturally_occurring	15.24 to 30.48 cm	Knoxville	NA	NA	NA	NA	NA	NA	NA	NA	NA	NA	NA	NA
24625	NA	Eastern (cercis canadensis) redbud	Cercis canadensis	Knoxville	Tennessee	-83.83608719	36.01197213	green_space	5900 Asheville Hwy	Yes	25.4	fair	naturally_occurring	15.24 to 30.48 cm	Knoxville	NA	NA	NA	NA	NA	NA	NA	NA	NA	NA	NA	NA
24624	NA	Common (diospyros virginiana) persimmon	Diospyros virginiana	Knoxville	Tennessee	-83.83562207	36.0125093	green_space	5900 Asheville Hwy	No	15.24	poor	naturally_occurring	0 to 15.24 cm	Knoxville	NA	NA	NA	NA	NA	NA	NA	NA	NA	NA	NA	NA
24623	NA	Flowering (cornus florida) dogwood	Cornus florida	Knoxville	Tennessee	-83.83561057	36.01250043	green_space	5900 Asheville Hwy	No	15.24	fair	naturally_occurring	0 to 15.24 cm	Knoxville	NA	NA	NA	NA	NA	NA	NA	NA	NA	NA	NA	NA
24622	NA	(pinus) pine	Pinus	Knoxville	Tennessee	-83.83563959	36.01241421	green_space	5900 Asheville Hwy	No	40.64	fair	no_info	30.48 to 45.72 cm	Knoxville	NA	NA	NA	NA	NA	NA	NA	NA	NA	NA	NA	NA
24621	NA	Sugar (acer saccharum) maple	Acer saccharum	Knoxville	Tennessee	-83.8357118	36.01238949	green_space	5900 Asheville Hwy	No	17.78	fair	naturally_occurring	15.24 to 30.48 cm	Knoxville	NA	NA	NA	NA	NA	NA	NA	NA	NA	NA	NA	NA
24620	NA	(pinus) pine	Pinus	Knoxville	Tennessee	-83.83577234	36.01236109	green_space	5900 Asheville Hwy	No	73.66	fair	no_info	60.96 to 76.2 cm	Knoxville	NA	NA	NA	NA	NA	NA	NA	NA	NA	NA	NA	NA
24618	NA	Sugar (acer saccharum) maple	Acer saccharum	Knoxville	Tennessee	-83.83591878	36.01231515	green_space	5900 Asheville Hwy	Yes	27.94	poor	naturally_occurring	15.24 to 30.48 cm	Knoxville	NA	NA	NA	NA	NA	NA	NA	NA	NA	NA	NA	NA
24619	NA	(pinus) pine	Pinus	Knoxville	Tennessee	-83.83583905	36.01234234	green_space	5900 Asheville Hwy	Yes	63.5	fair	no_info	60.96 to 76.2 cm	Knoxville	NA	NA	NA	NA	NA	NA	NA	NA	NA	NA	NA	NA
24617	NA	Trident (acer buergerianum) maple	Acer buergerianum	Knoxville	Tennessee	-83.83596082	36.0123003	green_space	5900 Asheville Hwy	No	27.94	poor	introduced	15.24 to 30.48 cm	Knoxville	NA	NA	NA	NA	NA	NA	NA	NA	NA	NA	NA	NA
24616	NA	Trident (acer buergerianum) maple	Acer buergerianum	Knoxville	Tennessee	-83.83605034	36.01226635	green_space	5900 Asheville Hwy	Yes	33.02	poor	introduced	30.48 to 45.72 cm	Knoxville	NA	NA	NA	NA	NA	NA	NA	NA	NA	NA	NA	NA
24649	NA	Trident (acer buergerianum) maple	Acer buergerianum	Knoxville	Tennessee	-83.83645739	36.01228221	green_space	5900 Asheville Hwy	No	33.02	fair	introduced	30.48 to 45.72 cm	Knoxville	NA	NA	NA	NA	NA	NA	NA	NA	NA	NA	NA	NA
24657	NA	Common (diospyros virginiana) persimmon	Diospyros virginiana	Knoxville	Tennessee	-83.83571418	36.0125699	green_space	5900 Asheville Hwy	No	22.86	poor	naturally_occurring	15.24 to 30.48 cm	Knoxville	NA	NA	NA	NA	NA	NA	NA	NA	NA	NA	NA	NA
24656	NA	Trident (acer buergerianum) maple	Acer buergerianum	Knoxville	Tennessee	-83.8357561	36.01249212	green_space	5900 Asheville Hwy	No	33.02	poor	introduced	30.48 to 45.72 cm	Knoxville	NA	NA	NA	NA	NA	NA	NA	NA	NA	NA	NA	NA
99160	NA	Green (fraxinus pennsylvanica) ash	Fraxinus pennsylvanica	Knoxville	Tennessee	-83.83555726	36.01264059	green_space	5900 Asheville Hwy	No	55.88	poor	naturally_occurring	45.72 to 60.96 cm	Knoxville	NA	NA	NA	NA	NA	NA	NA	NA	NA	NA	NA	NA
99162	NA	Green (fraxinus pennsylvanica) ash	Fraxinus pennsylvanica	Knoxville	Tennessee	-83.83578254	36.01272238	green_space	5900 Asheville Hwy	No	55.88	poor	naturally_occurring	45.72 to 60.96 cm	Knoxville	NA	NA	NA	NA	NA	NA	NA	NA	NA	NA	NA	NA
99163	NA	Green (fraxinus pennsylvanica) ash	Fraxinus pennsylvanica	Knoxville	Tennessee	-83.83573962	36.01273756	green_space	5900 Asheville Hwy	No	55.88	poor	naturally_occurring	45.72 to 60.96 cm	Knoxville	NA	NA	NA	NA	NA	NA	NA	NA	NA	NA	NA	NA
24655	NA	Trident (acer buergerianum) maple	Acer buergerianum	Knoxville	Tennessee	-83.8359183	36.01248657	green_space	5900 Asheville Hwy	No	38.1	fair	introduced	30.48 to 45.72 cm	Knoxville	NA	NA	NA	NA	NA	NA	NA	NA	NA	NA	NA	NA
24654	NA	Red (acer rubrum) maple	Acer rubrum	Knoxville	Tennessee	-83.83600638	36.01245351	green_space	5900 Asheville Hwy	No	38.1	fair	naturally_occurring	30.48 to 45.72 cm	Knoxville	NA	NA	NA	NA	NA	NA	NA	NA	NA	NA	NA	NA
24653	NA	Trident (acer buergerianum) maple	Acer buergerianum	Knoxville	Tennessee	-83.83609147	36.01242578	green_space	5900 Asheville Hwy	No	40.64	fair	introduced	30.48 to 45.72 cm	Knoxville	NA	NA	NA	NA	NA	NA	NA	NA	NA	NA	NA	NA
24652	NA	Red (acer rubrum) maple	Acer rubrum	Knoxville	Tennessee	-83.83619981	36.01237999	green_space	5900 Asheville Hwy	No	35.56	poor	naturally_occurring	30.48 to 45.72 cm	Knoxville	NA	NA	NA	NA	NA	NA	NA	NA	NA	NA	NA	NA
24651	NA	Red (acer rubrum) maple	Acer rubrum	Knoxville	Tennessee	-83.83628901	36.01234079	green_space	5900 Asheville Hwy	No	30.48	fair	naturally_occurring	15.24 to 30.48 cm	Knoxville	NA	NA	NA	NA	NA	NA	NA	NA	NA	NA	NA	NA
24650	NA	Sugar (acer saccharum) maple	Acer saccharum	Knoxville	Tennessee	-83.836379	36.01230699	green_space	5900 Asheville Hwy	No	20.32	fair	naturally_occurring	15.24 to 30.48 cm	Knoxville	NA	NA	NA	NA	NA	NA	NA	NA	NA	NA	NA	NA
24648	NA	Red (acer rubrum) maple	Acer rubrum	Knoxville	Tennessee	-83.83654248	36.01225449	green_space	5900 Asheville Hwy	No	33.02	fair	naturally_occurring	30.48 to 45.72 cm	Knoxville	NA	NA	NA	NA	NA	NA	NA	NA	NA	NA	NA	NA
24647	NA	Trident (acer buergerianum) maple	Acer buergerianum	Knoxville	Tennessee	-83.83643393	36.01209932	green_space	5900 Asheville Hwy	No	55.88	poor	introduced	45.72 to 60.96 cm	Knoxville	NA	NA	NA	NA	NA	NA	NA	NA	NA	NA	NA	NA
24615	NA	Common (lagerstroemia indica) crapemyrtle	Lagerstroemia indica	Knoxville	Tennessee	-83.83619001	36.01219428	green_space	5900 Asheville Hwy	Yes	12.7	fair	introduced	0 to 15.24 cm	Knoxville	NA	NA	NA	NA	NA	NA	NA	NA	NA	NA	NA	NA
24666	NA	Japanese (zelkova serrata) zelkova	Zelkova serrata	Knoxville	Tennessee	-83.8217146	36.01721281	built_environment	6432 Asheville Hwy	No	7.62	fair	introduced	0 to 15.24 cm	Knoxville	NA	NA	NA	NA	NA	NA	NA	NA	NA	NA	NA	NA
24682	NA	Japanese (zelkova serrata) zelkova	Zelkova serrata	Knoxville	Tennessee	-83.82381813	36.01695053	built_environment	6432 Asheville Hwy	No	10.16	poor	introduced	0 to 15.24 cm	Knoxville	NA	NA	NA	NA	NA	NA	NA	NA	NA	NA	NA	NA
24681	NA	Japanese (zelkova serrata) zelkova	Zelkova serrata	Knoxville	Tennessee	-83.8237669	36.017022	built_environment	6432 Asheville Hwy	No	10.16	poor	introduced	0 to 15.24 cm	Knoxville	NA	NA	NA	NA	NA	NA	NA	NA	NA	NA	NA	NA
24680	NA	Vacant site medium (vacant site medium)	NA	Knoxville	Tennessee	-83.82368686	36.01696819	built_environment	6432 Asheville Hwy	No	0	NA	no_info	NA	Knoxville	NA	NA	NA	NA	NA	NA	NA	NA	NA	NA	NA	NA
24679	NA	Japanese (zelkova serrata) zelkova	Zelkova serrata	Knoxville	Tennessee	-83.82363415	36.01702422	built_environment	6432 Asheville Hwy	No	10.16	fair	introduced	0 to 15.24 cm	Knoxville	NA	NA	NA	NA	NA	NA	NA	NA	NA	NA	NA	NA
24678	NA	Japanese (zelkova serrata) zelkova	Zelkova serrata	Knoxville	Tennessee	-83.82354646	36.01697334	built_environment	6432 Asheville Hwy	No	10.16	poor	introduced	0 to 15.24 cm	Knoxville	NA	NA	NA	NA	NA	NA	NA	NA	NA	NA	NA	NA
24677	NA	Japanese (zelkova serrata) zelkova	Zelkova serrata	Knoxville	Tennessee	-83.82350495	36.01703574	built_environment	6432 Asheville Hwy	No	10.16	fair	introduced	0 to 15.24 cm	Knoxville	NA	NA	NA	NA	NA	NA	NA	NA	NA	NA	NA	NA
24676	NA	Japanese (zelkova serrata) zelkova	Zelkova serrata	Knoxville	Tennessee	-83.8234096	36.01698782	built_environment	6432 Asheville Hwy	No	10.16	fair	introduced	0 to 15.24 cm	Knoxville	NA	NA	NA	NA	NA	NA	NA	NA	NA	NA	NA	NA
24675	NA	Japanese (zelkova serrata) zelkova	Zelkova serrata	Knoxville	Tennessee	-83.82331117	36.01705224	built_environment	6432 Asheville Hwy	No	10.16	fair	introduced	0 to 15.24 cm	Knoxville	NA	NA	NA	NA	NA	NA	NA	NA	NA	NA	NA	NA
24674	NA	Japanese (zelkova serrata) zelkova	Zelkova serrata	Knoxville	Tennessee	-83.82313947	36.01702297	built_environment	6432 Asheville Hwy	No	10.16	poor	introduced	0 to 15.24 cm	Knoxville	NA	NA	NA	NA	NA	NA	NA	NA	NA	NA	NA	NA
24673	NA	Japanese (zelkova serrata) zelkova	Zelkova serrata	Knoxville	Tennessee	-83.82299952	36.01708049	built_environment	6432 Asheville Hwy	No	5.08	poor	introduced	0 to 15.24 cm	Knoxville	NA	NA	NA	NA	NA	NA	NA	NA	NA	NA	NA	NA
24672	NA	Japanese (zelkova serrata) zelkova	Zelkova serrata	Knoxville	Tennessee	-83.82278799	36.0170536	built_environment	6432 Asheville Hwy	No	10.16	poor	introduced	0 to 15.24 cm	Knoxville	NA	NA	NA	NA	NA	NA	NA	NA	NA	NA	NA	NA
24671	NA	Japanese (zelkova serrata) zelkova	Zelkova serrata	Knoxville	Tennessee	-83.82267445	36.01711622	built_environment	6432 Asheville Hwy	No	10.16	fair	introduced	0 to 15.24 cm	Knoxville	NA	NA	NA	NA	NA	NA	NA	NA	NA	NA	NA	NA
24670	NA	Japanese (zelkova serrata) zelkova	Zelkova serrata	Knoxville	Tennessee	-83.82252591	36.01707196	built_environment	6432 Asheville Hwy	No	10.16	fair	introduced	0 to 15.24 cm	Knoxville	NA	NA	NA	NA	NA	NA	NA	NA	NA	NA	NA	NA
24669	NA	Japanese (zelkova serrata) zelkova	Zelkova serrata	Knoxville	Tennessee	-83.82230019	36.01714796	built_environment	6432 Asheville Hwy	No	10.16	fair	introduced	0 to 15.24 cm	Knoxville	NA	NA	NA	NA	NA	NA	NA	NA	NA	NA	NA	NA
24668	NA	Japanese (zelkova serrata) zelkova	Zelkova serrata	Knoxville	Tennessee	-83.82200928	36.01718118	built_environment	6432 Asheville Hwy	No	7.62	poor	introduced	0 to 15.24 cm	Knoxville	NA	NA	NA	NA	NA	NA	NA	NA	NA	NA	NA	NA
24667	NA	Japanese (zelkova serrata) zelkova	Zelkova serrata	Knoxville	Tennessee	-83.82185286	36.01714754	built_environment	6432 Asheville Hwy	No	7.62	fair	introduced	0 to 15.24 cm	Knoxville	NA	NA	NA	NA	NA	NA	NA	NA	NA	NA	NA	NA
24665	NA	Vacant site medium (vacant site medium)	NA	Knoxville	Tennessee	-83.82158709	36.01716276	built_environment	6432 Asheville Hwy	No	0	NA	no_info	NA	Knoxville	NA	NA	NA	NA	NA	NA	NA	NA	NA	NA	NA	NA
24664	NA	Japanese (zelkova serrata) zelkova	Zelkova serrata	Knoxville	Tennessee	-83.82150198	36.01722434	built_environment	6432 Asheville Hwy	Yes	7.62	fair	introduced	0 to 15.24 cm	Knoxville	NA	NA	NA	NA	NA	NA	NA	NA	NA	NA	NA	NA
24663	NA	Japanese (zelkova serrata) zelkova	Zelkova serrata	Knoxville	Tennessee	-83.82134572	36.01718611	built_environment	6432 Asheville Hwy	Yes	7.62	fair	introduced	0 to 15.24 cm	Knoxville	NA	NA	NA	NA	NA	NA	NA	NA	NA	NA	NA	NA
24662	NA	Vacant site medium (vacant site medium)	NA	Knoxville	Tennessee	-83.82108768	36.01726459	built_environment	6432 Asheville Hwy	No	0	NA	no_info	NA	Knoxville	NA	NA	NA	NA	NA	NA	NA	NA	NA	NA	NA	NA
24661	NA	Japanese (zelkova serrata) zelkova	Zelkova serrata	Knoxville	Tennessee	-83.82080381	36.01724715	built_environment	6432 Asheville Hwy	No	7.62	fair	introduced	0 to 15.24 cm	Knoxville	NA	NA	NA	NA	NA	NA	NA	NA	NA	NA	NA	NA
24660	NA	Japanese (zelkova serrata) zelkova	Zelkova serrata	Knoxville	Tennessee	-83.82073982	36.01729988	built_environment	6432 Asheville Hwy	No	5.08	fair	introduced	0 to 15.24 cm	Knoxville	NA	NA	NA	NA	NA	NA	NA	NA	NA	NA	NA	NA
24659	NA	Japanese (zelkova serrata) zelkova	Zelkova serrata	Knoxville	Tennessee	-83.8206859	36.01726194	built_environment	6432 Asheville Hwy	No	5.08	poor	introduced	0 to 15.24 cm	Knoxville	NA	NA	NA	NA	NA	NA	NA	NA	NA	NA	NA	NA
24658	NA	Vacant site medium (vacant site medium)	NA	Knoxville	Tennessee	-83.82061618	36.01731612	built_environment	6432 Asheville Hwy	No	0	NA	no_info	NA	Knoxville	NA	NA	NA	NA	NA	NA	NA	NA	NA	NA	NA	NA
26194	NA	Vacant site medium (vacant site medium)	NA	Knoxville	Tennessee	-83.87529741	35.99711669	built_environment	3629 Ashland Ave	Yes	0	NA	no_info	NA	Knoxville	NA	NA	NA	NA	NA	NA	NA	NA	NA	NA	NA	NA
26193	NA	Vacant site medium (vacant site medium)	NA	Knoxville	Tennessee	-83.87534097	35.99708634	built_environment	3629 Ashland Ave	Yes	0	NA	no_info	NA	Knoxville	NA	NA	NA	NA	NA	NA	NA	NA	NA	NA	NA	NA
26192	NA	Vacant site medium (vacant site medium)	NA	Knoxville	Tennessee	-83.8753816	35.99705472	built_environment	3629 Ashland Ave	Yes	0	NA	no_info	NA	Knoxville	NA	NA	NA	NA	NA	NA	NA	NA	NA	NA	NA	NA
7527	NA	Vacant site small (vacant site small)	NA	Knoxville	Tennessee	-83.93676926	35.99833705	built_environment	541 Atlantic Ave	Yes	0	NA	no_info	NA	Knoxville	NA	NA	NA	NA	NA	NA	NA	NA	NA	NA	NA	NA
7528	NA	Vacant site small (vacant site small)	NA	Knoxville	Tennessee	-83.93675477	35.99827946	built_environment	541 Atlantic Ave	Yes	0	NA	no_info	NA	Knoxville	NA	NA	NA	NA	NA	NA	NA	NA	NA	NA	NA	NA
101576	NA	Japanese flowering (prunus serrulata) cherry	Prunus serrulata	Knoxville	Tennessee	-83.93578346	35.99786322	built_environment	618 Atlantic Ave	No	15.24	good	introduced	0 to 15.24 cm	Knoxville	NA	NA	NA	NA	NA	NA	NA	NA	NA	NA	NA	NA
101577	NA	Eastern (cercis canadensis) redbud	Cercis canadensis	Knoxville	Tennessee	-83.93564398	35.99787624	built_environment	618 Atlantic Ave	No	20.32	good	naturally_occurring	15.24 to 30.48 cm	Knoxville	NA	NA	NA	NA	NA	NA	NA	NA	NA	NA	NA	NA
101578	NA	Common (lagerstroemia indica) crapemyrtle	Lagerstroemia indica	Knoxville	Tennessee	-83.93548841	35.99790662	built_environment	622 Atlantic Ave	No	25.4	good	introduced	15.24 to 30.48 cm	Knoxville	NA	NA	NA	NA	NA	NA	NA	NA	NA	NA	NA	NA
101579	NA	Eastern (cercis canadensis) redbud	Cercis canadensis	Knoxville	Tennessee	-83.93542001	35.99793591	built_environment	622 Atlantic Ave	No	15.24	good	naturally_occurring	0 to 15.24 cm	Knoxville	NA	NA	NA	NA	NA	NA	NA	NA	NA	NA	NA	NA
101580	NA	Japanese flowering (prunus serrulata) cherry	Prunus serrulata	Knoxville	Tennessee	-83.93532076	35.99795978	built_environment	622 Atlantic Ave	No	25.4	good	introduced	15.24 to 30.48 cm	Knoxville	NA	NA	NA	NA	NA	NA	NA	NA	NA	NA	NA	NA
101581	NA	Japanese flowering (prunus serrulata) cherry	Prunus serrulata	Knoxville	Tennessee	-83.93523493	35.99797063	built_environment	622 Atlantic Ave	No	15.24	good	introduced	0 to 15.24 cm	Knoxville	NA	NA	NA	NA	NA	NA	NA	NA	NA	NA	NA	NA
99110	NA	Southern red (quercus falcata) oak	Quercus falcata	Knoxville	Tennessee	-83.86489537	35.99980816	built_environment	407 Ault Rd	No	76.2	fair	naturally_occurring	60.96 to 76.2 cm	Knoxville	NA	NA	NA	NA	NA	NA	NA	NA	NA	NA	NA	NA
16375	2016	Chinese (pistacia chinensis) pistache	Pistacia chinensis	Knoxville	Tennessee	-83.9423762	35.96802947	built_environment	812 Avice Lennon St	No	5.08	fair	introduced	0 to 15.24 cm	Knoxville	NA	NA	NA	NA	NA	NA	NA	NA	NA	NA	NA	NA
16376	2018	Bur (quercus macrocarpa) oak	Quercus macrocarpa	Knoxville	Tennessee	-83.94245178	35.96806348	built_environment	812 Avice Lennon St	No	5.08	fair	naturally_occurring	0 to 15.24 cm	Knoxville	NA	NA	NA	NA	NA	NA	NA	NA	NA	NA	NA	NA
16377	2016	Sugar (acer saccharum) maple	Acer saccharum	Knoxville	Tennessee	-83.94251122	35.96809939	built_environment	812 Avice Lennon St	No	5.08	fair	naturally_occurring	0 to 15.24 cm	Knoxville	NA	NA	NA	NA	NA	NA	NA	NA	NA	NA	NA	NA
16387	2016	Chinese (pistacia chinensis) pistache	Pistacia chinensis	Knoxville	Tennessee	-83.94258943	35.96803202	built_environment	815 Avice Lennon St	No	5.08	fair	introduced	0 to 15.24 cm	Knoxville	NA	NA	NA	NA	NA	NA	NA	NA	NA	NA	NA	NA
16388	2016	London (platanus x acerifolia) planetree	Platanus	Knoxville	Tennessee	-83.94253916	35.96800499	built_environment	815 Avice Lennon St	No	5.08	fair	no_info	0 to 15.24 cm	Knoxville	NA	NA	NA	NA	NA	NA	NA	NA	NA	NA	NA	NA
16389	NA	Vacant site large (vacant site large)	NA	Knoxville	Tennessee	-83.94245331	35.96795227	built_environment	815 Avice Lennon St	No	0	NA	no_info	NA	Knoxville	NA	NA	NA	NA	NA	NA	NA	NA	NA	NA	NA	NA
16390	2016	Bur (quercus macrocarpa) oak	Quercus macrocarpa	Knoxville	Tennessee	-83.94237744	35.96793025	built_environment	815 Avice Lennon St	No	5.08	fair	naturally_occurring	0 to 15.24 cm	Knoxville	NA	NA	NA	NA	NA	NA	NA	NA	NA	NA	NA	NA
16391	2016	Sugar (acer saccharum) maple	Acer saccharum	Knoxville	Tennessee	-83.94231223	35.96790951	built_environment	815 Avice Lennon St	No	5.08	fair	naturally_occurring	0 to 15.24 cm	Knoxville	NA	NA	NA	NA	NA	NA	NA	NA	NA	NA	NA	NA
20260	NA	Vacant site medium (vacant site medium)	NA	Knoxville	Tennessee	-83.96341782	35.97916361	built_environment	2318 Babelay Rd	Yes	0	fair	no_info	NA	Knoxville	NA	NA	NA	NA	NA	NA	NA	NA	NA	NA	NA	NA
20259	NA	Vacant site medium (vacant site medium)	NA	Knoxville	Tennessee	-83.96348948	35.97916187	built_environment	2318 Babelay Rd	Yes	0	fair	no_info	NA	Knoxville	NA	NA	NA	NA	NA	NA	NA	NA	NA	NA	NA	NA
20238	NA	Vacant site small (vacant site small)	NA	Knoxville	Tennessee	-83.96095709	35.97910499	built_environment	2707 Badgett Dr	Yes	0	fair	no_info	NA	Knoxville	NA	NA	NA	NA	NA	NA	NA	NA	NA	NA	NA	NA
20237	NA	Willow (quercus phellos) oak	Quercus phellos	Knoxville	Tennessee	-83.96090183	35.97908217	built_environment	2707 Badgett Dr	Yes	55.88	fair	naturally_occurring	45.72 to 60.96 cm	Knoxville	NA	NA	NA	NA	NA	NA	NA	NA	NA	NA	NA	NA
20241	NA	Vacant site medium (vacant site medium)	NA	Knoxville	Tennessee	-83.96213311	35.97934971	built_environment	2900 Badgett Dr	No	0	fair	no_info	NA	Knoxville	NA	NA	NA	NA	NA	NA	NA	NA	NA	NA	NA	NA
20275	NA	Vacant site small (vacant site small)	NA	Knoxville	Tennessee	-83.96290045	35.97911949	built_environment	2905 Badgett Dr	No	0	fair	no_info	NA	Knoxville	NA	NA	NA	NA	NA	NA	NA	NA	NA	NA	NA	NA
20276	NA	Vacant site small (vacant site small)	NA	Knoxville	Tennessee	-83.96283519	35.97911986	built_environment	2905 Badgett Dr	No	0	fair	no_info	NA	Knoxville	NA	NA	NA	NA	NA	NA	NA	NA	NA	NA	NA	NA
20277	NA	Vacant site small (vacant site small)	NA	Knoxville	Tennessee	-83.96275977	35.97912668	built_environment	2905 Badgett Dr	No	0	fair	no_info	NA	Knoxville	NA	NA	NA	NA	NA	NA	NA	NA	NA	NA	NA	NA
20278	NA	Vacant site small (vacant site small)	NA	Knoxville	Tennessee	-83.96269803	35.97913079	built_environment	2905 Badgett Dr	No	0	fair	no_info	NA	Knoxville	NA	NA	NA	NA	NA	NA	NA	NA	NA	NA	NA	NA
20279	NA	Vacant site small (vacant site small)	NA	Knoxville	Tennessee	-83.96265093	35.97912926	built_environment	2905 Badgett Dr	No	0	fair	no_info	NA	Knoxville	NA	NA	NA	NA	NA	NA	NA	NA	NA	NA	NA	NA
20274	NA	Vacant site small (vacant site small)	NA	Knoxville	Tennessee	-83.96269714	35.97920004	built_environment	2910 Badgett Dr	Yes	0	fair	no_info	NA	Knoxville	NA	NA	NA	NA	NA	NA	NA	NA	NA	NA	NA	NA
20273	NA	Vacant site small (vacant site small)	NA	Knoxville	Tennessee	-83.96276614	35.97919606	built_environment	2910 Badgett Dr	Yes	0	fair	no_info	NA	Knoxville	NA	NA	NA	NA	NA	NA	NA	NA	NA	NA	NA	NA
20271	NA	Vacant site small (vacant site small)	NA	Knoxville	Tennessee	-83.96282503	35.97919705	built_environment	2910 Badgett Dr	Yes	0	fair	no_info	NA	Knoxville	NA	NA	NA	NA	NA	NA	NA	NA	NA	NA	NA	NA
20268	NA	Vacant site small (vacant site small)	NA	Knoxville	Tennessee	-83.96288139	35.97919137	built_environment	2910 Badgett Dr	Yes	0	fair	no_info	NA	Knoxville	NA	NA	NA	NA	NA	NA	NA	NA	NA	NA	NA	NA
20264	NA	Vacant site small (vacant site small)	NA	Knoxville	Tennessee	-83.96299716	35.97923681	built_environment	2910 Badgett Dr	Yes	0	fair	no_info	NA	Knoxville	NA	NA	NA	NA	NA	NA	NA	NA	NA	NA	NA	NA
19910	NA	Red (acer rubrum) maple	Acer rubrum	Knoxville	Tennessee	-83.99822144	35.97739212	green_space	4901 Ball Camp Pike	Yes	30.48	fair	naturally_occurring	15.24 to 30.48 cm	Knoxville	NA	NA	NA	NA	NA	NA	NA	NA	NA	NA	NA	NA
19945	NA	Red (acer rubrum) maple	Acer rubrum	Knoxville	Tennessee	-83.99744145	35.9778666	green_space	4901 Ball Camp Pike	Yes	22.86	fair	naturally_occurring	15.24 to 30.48 cm	Knoxville	NA	NA	NA	NA	NA	NA	NA	NA	NA	NA	NA	NA
19959	NA	Pin (quercus palustris) oak	Quercus palustris	Knoxville	Tennessee	-83.99720392	35.97832374	green_space	4901 Ball Camp Pike	Yes	43.18	good	naturally_occurring	30.48 to 45.72 cm	Knoxville	NA	NA	NA	NA	NA	NA	NA	NA	NA	NA	NA	NA
19958	NA	Pin (quercus palustris) oak	Quercus palustris	Knoxville	Tennessee	-83.99725366	35.9782993	green_space	4901 Ball Camp Pike	Yes	40.64	good	naturally_occurring	30.48 to 45.72 cm	Knoxville	NA	NA	NA	NA	NA	NA	NA	NA	NA	NA	NA	NA
19957	NA	Pin (quercus palustris) oak	Quercus palustris	Knoxville	Tennessee	-83.99733926	35.97828076	green_space	4901 Ball Camp Pike	Yes	45.72	good	naturally_occurring	30.48 to 45.72 cm	Knoxville	NA	NA	NA	NA	NA	NA	NA	NA	NA	NA	NA	NA
19956	NA	Pin (quercus palustris) oak	Quercus palustris	Knoxville	Tennessee	-83.99741452	35.97828333	green_space	4901 Ball Camp Pike	Yes	30.48	good	naturally_occurring	15.24 to 30.48 cm	Knoxville	NA	NA	NA	NA	NA	NA	NA	NA	NA	NA	NA	NA
19955	NA	Pin (quercus palustris) oak	Quercus palustris	Knoxville	Tennessee	-83.99746961	35.97830688	green_space	4901 Ball Camp Pike	Yes	38.1	good	naturally_occurring	30.48 to 45.72 cm	Knoxville	NA	NA	NA	NA	NA	NA	NA	NA	NA	NA	NA	NA
19972	NA	Pin (quercus palustris) oak	Quercus palustris	Knoxville	Tennessee	-83.99904787	35.97903361	green_space	4901 Ball Camp Pike	No	45.72	good	naturally_occurring	30.48 to 45.72 cm	Knoxville	NA	NA	NA	NA	NA	NA	NA	NA	NA	NA	NA	NA
19971	NA	Pin (quercus palustris) oak	Quercus palustris	Knoxville	Tennessee	-83.99900082	35.97889667	green_space	4901 Ball Camp Pike	No	35.56	fair	naturally_occurring	30.48 to 45.72 cm	Knoxville	NA	NA	NA	NA	NA	NA	NA	NA	NA	NA	NA	NA
19973	NA	Pin (quercus palustris) oak	Quercus palustris	Knoxville	Tennessee	-83.99908916	35.97920349	green_space	4901 Ball Camp Pike	No	50.8	fair	naturally_occurring	45.72 to 60.96 cm	Knoxville	NA	NA	NA	NA	NA	NA	NA	NA	NA	NA	NA	NA
19977	NA	Northern red (quercus rubra) oak	Quercus rubra	Knoxville	Tennessee	-83.99880009	35.97958544	green_space	4901 Ball Camp Pike	No	30.48	fair	naturally_occurring	15.24 to 30.48 cm	Knoxville	NA	NA	NA	NA	NA	NA	NA	NA	NA	NA	NA	NA
20009	NA	Eastern white (pinus strobus) pine	Pinus strobus	Knoxville	Tennessee	-83.99833043	35.98039268	green_space	4901 Ball Camp Pike	No	35.56	good	naturally_occurring	30.48 to 45.72 cm	Knoxville	NA	NA	NA	NA	NA	NA	NA	NA	NA	NA	NA	NA
20018	NA	Eastern white (pinus strobus) pine	Pinus strobus	Knoxville	Tennessee	-83.99715663	35.98035552	green_space	4901 Ball Camp Pike	No	20.32	fair	naturally_occurring	15.24 to 30.48 cm	Knoxville	NA	NA	NA	NA	NA	NA	NA	NA	NA	NA	NA	NA
20017	NA	Eastern white (pinus strobus) pine	Pinus strobus	Knoxville	Tennessee	-83.99771152	35.98038122	green_space	4901 Ball Camp Pike	No	25.4	fair	naturally_occurring	15.24 to 30.48 cm	Knoxville	NA	NA	NA	NA	NA	NA	NA	NA	NA	NA	NA	NA
20016	NA	Eastern white (pinus strobus) pine	Pinus strobus	Knoxville	Tennessee	-83.9978417	35.98038221	green_space	4901 Ball Camp Pike	No	35.56	good	naturally_occurring	30.48 to 45.72 cm	Knoxville	NA	NA	NA	NA	NA	NA	NA	NA	NA	NA	NA	NA
20015	NA	Eastern white (pinus strobus) pine	Pinus strobus	Knoxville	Tennessee	-83.99791539	35.98038578	green_space	4901 Ball Camp Pike	No	35.56	fair	naturally_occurring	30.48 to 45.72 cm	Knoxville	NA	NA	NA	NA	NA	NA	NA	NA	NA	NA	NA	NA
20014	NA	Eastern white (pinus strobus) pine	Pinus strobus	Knoxville	Tennessee	-83.99798046	35.98038686	green_space	4901 Ball Camp Pike	No	30.48	good	naturally_occurring	15.24 to 30.48 cm	Knoxville	NA	NA	NA	NA	NA	NA	NA	NA	NA	NA	NA	NA
20013	NA	Eastern white (pinus strobus) pine	Pinus strobus	Knoxville	Tennessee	-83.99804545	35.98039147	green_space	4901 Ball Camp Pike	No	35.56	good	naturally_occurring	30.48 to 45.72 cm	Knoxville	NA	NA	NA	NA	NA	NA	NA	NA	NA	NA	NA	NA
20012	NA	Eastern white (pinus strobus) pine	Pinus strobus	Knoxville	Tennessee	-83.99812918	35.98039875	green_space	4901 Ball Camp Pike	No	30.48	good	naturally_occurring	15.24 to 30.48 cm	Knoxville	NA	NA	NA	NA	NA	NA	NA	NA	NA	NA	NA	NA
20011	NA	Eastern white (pinus strobus) pine	Pinus strobus	Knoxville	Tennessee	-83.99818254	35.98040551	green_space	4901 Ball Camp Pike	No	38.1	good	naturally_occurring	30.48 to 45.72 cm	Knoxville	NA	NA	NA	NA	NA	NA	NA	NA	NA	NA	NA	NA
20010	NA	Eastern white (pinus strobus) pine	Pinus strobus	Knoxville	Tennessee	-83.99826081	35.98039976	green_space	4901 Ball Camp Pike	No	38.1	good	naturally_occurring	30.48 to 45.72 cm	Knoxville	NA	NA	NA	NA	NA	NA	NA	NA	NA	NA	NA	NA
20045	NA	Pin (quercus palustris) oak	Quercus palustris	Knoxville	Tennessee	-83.99852108	35.97967315	green_space	4901 Ball Camp Pike	No	30.48	fair	naturally_occurring	15.24 to 30.48 cm	Knoxville	NA	NA	NA	NA	NA	NA	NA	NA	NA	NA	NA	NA
20047	NA	Pin (quercus palustris) oak	Quercus palustris	Knoxville	Tennessee	-83.99858586	35.97982383	green_space	4901 Ball Camp Pike	No	48.26	good	naturally_occurring	45.72 to 60.96 cm	Knoxville	NA	NA	NA	NA	NA	NA	NA	NA	NA	NA	NA	NA
20046	NA	Pin (quercus palustris) oak	Quercus palustris	Knoxville	Tennessee	-83.99858291	35.97974946	green_space	4901 Ball Camp Pike	No	60.96	good	naturally_occurring	45.72 to 60.96 cm	Knoxville	NA	NA	NA	NA	NA	NA	NA	NA	NA	NA	NA	NA
20044	NA	Eastern (thuja occidentalis) arborvitae	Thuja occidentalis	Knoxville	Tennessee	-83.99851121	35.97944419	green_space	4901 Ball Camp Pike	No	15.24	good	naturally_occurring	0 to 15.24 cm	Knoxville	NA	NA	NA	NA	NA	NA	NA	NA	NA	NA	NA	NA
20043	NA	Eastern (thuja occidentalis) arborvitae	Thuja occidentalis	Knoxville	Tennessee	-83.99842683	35.9794506	green_space	4901 Ball Camp Pike	No	15.24	good	naturally_occurring	0 to 15.24 cm	Knoxville	NA	NA	NA	NA	NA	NA	NA	NA	NA	NA	NA	NA
20042	NA	Eastern (thuja occidentalis) arborvitae	Thuja occidentalis	Knoxville	Tennessee	-83.99835009	35.97944052	green_space	4901 Ball Camp Pike	No	15.24	good	naturally_occurring	0 to 15.24 cm	Knoxville	NA	NA	NA	NA	NA	NA	NA	NA	NA	NA	NA	NA
20041	NA	Eastern (thuja occidentalis) arborvitae	Thuja occidentalis	Knoxville	Tennessee	-83.99827931	35.9794325	green_space	4901 Ball Camp Pike	No	17.78	good	naturally_occurring	15.24 to 30.48 cm	Knoxville	NA	NA	NA	NA	NA	NA	NA	NA	NA	NA	NA	NA
20034	NA	Eastern (thuja occidentalis) arborvitae	Thuja occidentalis	Knoxville	Tennessee	-83.99733762	35.97937382	green_space	4901 Ball Camp Pike	Yes	12.7	good	naturally_occurring	0 to 15.24 cm	Knoxville	NA	NA	NA	NA	NA	NA	NA	NA	NA	NA	NA	NA
20033	NA	Eastern (thuja occidentalis) arborvitae	Thuja occidentalis	Knoxville	Tennessee	-83.99722785	35.97938569	green_space	4901 Ball Camp Pike	Yes	15.24	good	naturally_occurring	0 to 15.24 cm	Knoxville	NA	NA	NA	NA	NA	NA	NA	NA	NA	NA	NA	NA
20029	NA	Eastern (thuja occidentalis) arborvitae	Thuja occidentalis	Knoxville	Tennessee	-83.99711167	35.97941309	green_space	4901 Ball Camp Pike	Yes	15.24	good	naturally_occurring	0 to 15.24 cm	Knoxville	NA	NA	NA	NA	NA	NA	NA	NA	NA	NA	NA	NA
20032	NA	Eastern white (pinus strobus) pine	Pinus strobus	Knoxville	Tennessee	-83.99720468	35.97939801	green_space	4901 Ball Camp Pike	Yes	50.8	good	naturally_occurring	45.72 to 60.96 cm	Knoxville	NA	NA	NA	NA	NA	NA	NA	NA	NA	NA	NA	NA
20030	NA	Eastern (thuja occidentalis) arborvitae	Thuja occidentalis	Knoxville	Tennessee	-83.99715145	35.97940984	green_space	4901 Ball Camp Pike	Yes	10.16	poor	naturally_occurring	0 to 15.24 cm	Knoxville	NA	NA	NA	NA	NA	NA	NA	NA	NA	NA	NA	NA
20038	NA	Pin (quercus palustris) oak	Quercus palustris	Knoxville	Tennessee	-83.99772174	35.97950343	green_space	4901 Ball Camp Pike	Yes	40.64	good	naturally_occurring	30.48 to 45.72 cm	Knoxville	NA	NA	NA	NA	NA	NA	NA	NA	NA	NA	NA	NA
20040	NA	Pin (quercus palustris) oak	Quercus palustris	Knoxville	Tennessee	-83.99822635	35.97957732	green_space	4901 Ball Camp Pike	No	35.56	fair	naturally_occurring	30.48 to 45.72 cm	Knoxville	NA	NA	NA	NA	NA	NA	NA	NA	NA	NA	NA	NA
20039	NA	Pin (quercus palustris) oak	Quercus palustris	Knoxville	Tennessee	-83.99810875	35.9795656	green_space	4901 Ball Camp Pike	No	40.64	fair	naturally_occurring	30.48 to 45.72 cm	Knoxville	NA	NA	NA	NA	NA	NA	NA	NA	NA	NA	NA	NA
20037	NA	Pin (quercus palustris) oak	Quercus palustris	Knoxville	Tennessee	-83.99763743	35.97950691	green_space	4901 Ball Camp Pike	No	40.64	good	naturally_occurring	30.48 to 45.72 cm	Knoxville	NA	NA	NA	NA	NA	NA	NA	NA	NA	NA	NA	NA
20036	NA	Eastern white (pinus strobus) pine	Pinus strobus	Knoxville	Tennessee	-83.99740897	35.97935937	green_space	4901 Ball Camp Pike	Yes	45.72	fair	naturally_occurring	30.48 to 45.72 cm	Knoxville	NA	NA	NA	NA	NA	NA	NA	NA	NA	NA	NA	NA
20035	NA	Pin (quercus palustris) oak	Quercus palustris	Knoxville	Tennessee	-83.9974445	35.9794773	green_space	4901 Ball Camp Pike	Yes	33.02	fair	naturally_occurring	30.48 to 45.72 cm	Knoxville	NA	NA	NA	NA	NA	NA	NA	NA	NA	NA	NA	NA
20031	NA	Pin (quercus palustris) oak	Quercus palustris	Knoxville	Tennessee	-83.997189	35.97949553	green_space	4901 Ball Camp Pike	Yes	35.56	fair	naturally_occurring	30.48 to 45.72 cm	Knoxville	NA	NA	NA	NA	NA	NA	NA	NA	NA	NA	NA	NA
20028	NA	Eastern (thuja occidentalis) arborvitae	Thuja occidentalis	Knoxville	Tennessee	-83.997078	35.97941249	green_space	4901 Ball Camp Pike	Yes	15.24	good	naturally_occurring	0 to 15.24 cm	Knoxville	NA	NA	NA	NA	NA	NA	NA	NA	NA	NA	NA	NA
20027	NA	Eastern white (pinus strobus) pine	Pinus strobus	Knoxville	Tennessee	-83.99697699	35.97941802	green_space	4901 Ball Camp Pike	Yes	50.8	fair	naturally_occurring	45.72 to 60.96 cm	Knoxville	NA	NA	NA	NA	NA	NA	NA	NA	NA	NA	NA	NA
20026	NA	Eastern white (pinus strobus) pine	Pinus strobus	Knoxville	Tennessee	-83.99687012	35.97941155	green_space	4901 Ball Camp Pike	No	40.64	good	naturally_occurring	30.48 to 45.72 cm	Knoxville	NA	NA	NA	NA	NA	NA	NA	NA	NA	NA	NA	NA
20025	NA	Eastern white (pinus strobus) pine	Pinus strobus	Knoxville	Tennessee	-83.99681801	35.97941305	green_space	4901 Ball Camp Pike	No	40.64	good	naturally_occurring	30.48 to 45.72 cm	Knoxville	NA	NA	NA	NA	NA	NA	NA	NA	NA	NA	NA	NA
20024	NA	Pin (quercus palustris) oak	Quercus palustris	Knoxville	Tennessee	-83.99674534	35.97954116	green_space	4901 Ball Camp Pike	No	38.1	fair	naturally_occurring	30.48 to 45.72 cm	Knoxville	NA	NA	NA	NA	NA	NA	NA	NA	NA	NA	NA	NA
20023	NA	Eastern white (pinus strobus) pine	Pinus strobus	Knoxville	Tennessee	-83.9967326	35.97935751	green_space	4901 Ball Camp Pike	No	43.18	fair	naturally_occurring	30.48 to 45.72 cm	Knoxville	NA	NA	NA	NA	NA	NA	NA	NA	NA	NA	NA	NA
20022	NA	Eastern white (pinus strobus) pine	Pinus strobus	Knoxville	Tennessee	-83.99658672	35.97940447	green_space	4901 Ball Camp Pike	No	48.26	good	naturally_occurring	45.72 to 60.96 cm	Knoxville	NA	NA	NA	NA	NA	NA	NA	NA	NA	NA	NA	NA
20021	NA	Eastern white (pinus strobus) pine	Pinus strobus	Knoxville	Tennessee	-83.99652644	35.97927178	green_space	4901 Ball Camp Pike	No	40.64	good	naturally_occurring	30.48 to 45.72 cm	Knoxville	NA	NA	NA	NA	NA	NA	NA	NA	NA	NA	NA	NA
20020	NA	Pin (quercus palustris) oak	Quercus palustris	Knoxville	Tennessee	-83.99644761	35.97952915	green_space	4901 Ball Camp Pike	No	38.1	fair	naturally_occurring	30.48 to 45.72 cm	Knoxville	NA	NA	NA	NA	NA	NA	NA	NA	NA	NA	NA	NA
20019	NA	Pin (quercus palustris) oak	Quercus palustris	Knoxville	Tennessee	-83.99631984	35.97954819	green_space	4901 Ball Camp Pike	No	35.56	good	naturally_occurring	30.48 to 45.72 cm	Knoxville	NA	NA	NA	NA	NA	NA	NA	NA	NA	NA	NA	NA
20008	NA	Eastern white (pinus strobus) pine	Pinus strobus	Knoxville	Tennessee	-83.99839824	35.9803997	green_space	4901 Ball Camp Pike	No	35.56	good	naturally_occurring	30.48 to 45.72 cm	Knoxville	NA	NA	NA	NA	NA	NA	NA	NA	NA	NA	NA	NA
20007	NA	Eastern white (pinus strobus) pine	Pinus strobus	Knoxville	Tennessee	-83.99845597	35.98040535	green_space	4901 Ball Camp Pike	No	40.64	good	naturally_occurring	30.48 to 45.72 cm	Knoxville	NA	NA	NA	NA	NA	NA	NA	NA	NA	NA	NA	NA
20006	NA	Black (juglans nigra) walnut	Juglans nigra	Knoxville	Tennessee	-83.99906213	35.98051719	green_space	4901 Ball Camp Pike	No	35.56	fair	naturally_occurring	30.48 to 45.72 cm	Knoxville	NA	NA	NA	NA	NA	NA	NA	NA	NA	NA	NA	NA
20005	NA	Black (juglans nigra) walnut	Juglans nigra	Knoxville	Tennessee	-83.99901776	35.98050813	green_space	4901 Ball Camp Pike	No	30.48	fair	naturally_occurring	15.24 to 30.48 cm	Knoxville	NA	NA	NA	NA	NA	NA	NA	NA	NA	NA	NA	NA
20004	NA	Black (juglans nigra) walnut	Juglans nigra	Knoxville	Tennessee	-83.99896799	35.98051087	green_space	4901 Ball Camp Pike	No	48.26	fair	naturally_occurring	45.72 to 60.96 cm	Knoxville	NA	NA	NA	NA	NA	NA	NA	NA	NA	NA	NA	NA
20003	NA	Black (juglans nigra) walnut	Juglans nigra	Knoxville	Tennessee	-83.99893511	35.98051033	green_space	4901 Ball Camp Pike	No	30.48	poor	naturally_occurring	15.24 to 30.48 cm	Knoxville	NA	NA	NA	NA	NA	NA	NA	NA	NA	NA	NA	NA
20002	NA	Pin (quercus palustris) oak	Quercus palustris	Knoxville	Tennessee	-83.99869212	35.98034757	green_space	4901 Ball Camp Pike	No	35.56	good	naturally_occurring	30.48 to 45.72 cm	Knoxville	NA	NA	NA	NA	NA	NA	NA	NA	NA	NA	NA	NA
20001	NA	American (platanus occidentalis) sycamore	Platanus occidentalis	Knoxville	Tennessee	-83.99876323	35.98038318	green_space	4901 Ball Camp Pike	No	35.56	fair	naturally_occurring	30.48 to 45.72 cm	Knoxville	NA	NA	NA	NA	NA	NA	NA	NA	NA	NA	NA	NA
20000	NA	American (platanus occidentalis) sycamore	Platanus occidentalis	Knoxville	Tennessee	-83.99883237	35.98041362	green_space	4901 Ball Camp Pike	No	25.4	fair	naturally_occurring	15.24 to 30.48 cm	Knoxville	NA	NA	NA	NA	NA	NA	NA	NA	NA	NA	NA	NA
19999	NA	American (platanus occidentalis) sycamore	Platanus occidentalis	Knoxville	Tennessee	-83.99891491	35.98041669	green_space	4901 Ball Camp Pike	No	25.4	fair	naturally_occurring	15.24 to 30.48 cm	Knoxville	NA	NA	NA	NA	NA	NA	NA	NA	NA	NA	NA	NA
19998	NA	American (platanus occidentalis) sycamore	Platanus occidentalis	Knoxville	Tennessee	-83.9990038	35.9804199	green_space	4901 Ball Camp Pike	No	25.4	fair	naturally_occurring	15.24 to 30.48 cm	Knoxville	NA	NA	NA	NA	NA	NA	NA	NA	NA	NA	NA	NA
19997	NA	American (platanus occidentalis) sycamore	Platanus occidentalis	Knoxville	Tennessee	-83.9990758	35.9804211	green_space	4901 Ball Camp Pike	No	25.4	fair	naturally_occurring	15.24 to 30.48 cm	Knoxville	NA	NA	NA	NA	NA	NA	NA	NA	NA	NA	NA	NA
19996	NA	American (platanus occidentalis) sycamore	Platanus occidentalis	Knoxville	Tennessee	-83.99915407	35.98042583	green_space	4901 Ball Camp Pike	No	20.32	good	naturally_occurring	15.24 to 30.48 cm	Knoxville	NA	NA	NA	NA	NA	NA	NA	NA	NA	NA	NA	NA
19995	NA	American (platanus occidentalis) sycamore	Platanus occidentalis	Knoxville	Tennessee	-83.99928871	35.98046252	green_space	4901 Ball Camp Pike	No	20.32	good	naturally_occurring	15.24 to 30.48 cm	Knoxville	NA	NA	NA	NA	NA	NA	NA	NA	NA	NA	NA	NA
19994	NA	American (platanus occidentalis) sycamore	Platanus occidentalis	Knoxville	Tennessee	-83.9993608	35.98046026	green_space	4901 Ball Camp Pike	No	25.4	fair	naturally_occurring	15.24 to 30.48 cm	Knoxville	NA	NA	NA	NA	NA	NA	NA	NA	NA	NA	NA	NA
19993	NA	American (platanus occidentalis) sycamore	Platanus occidentalis	Knoxville	Tennessee	-83.99943229	35.98046287	green_space	4901 Ball Camp Pike	No	30.48	fair	naturally_occurring	15.24 to 30.48 cm	Knoxville	NA	NA	NA	NA	NA	NA	NA	NA	NA	NA	NA	NA
19992	NA	Weeping (salix babylonica) willow	Salix babylonica	Knoxville	Tennessee	-83.99985947	35.98021843	green_space	4901 Ball Camp Pike	No	25.4	poor	introduced	15.24 to 30.48 cm	Knoxville	NA	NA	NA	NA	NA	NA	NA	NA	NA	NA	NA	NA
19991	NA	Weeping (salix babylonica) willow	Salix babylonica	Knoxville	Tennessee	-83.99966983	35.9795558	green_space	4901 Ball Camp Pike	No	33.02	fair	introduced	30.48 to 45.72 cm	Knoxville	NA	NA	NA	NA	NA	NA	NA	NA	NA	NA	NA	NA
19990	NA	Weeping (salix babylonica) willow	Salix babylonica	Knoxville	Tennessee	-83.99964008	35.97942979	green_space	4901 Ball Camp Pike	No	43.18	poor	introduced	30.48 to 45.72 cm	Knoxville	NA	NA	NA	NA	NA	NA	NA	NA	NA	NA	NA	NA
19989	NA	Weeping (salix babylonica) willow	Salix babylonica	Knoxville	Tennessee	-83.99962322	35.97934515	green_space	4901 Ball Camp Pike	No	50.8	fair	introduced	45.72 to 60.96 cm	Knoxville	NA	NA	NA	NA	NA	NA	NA	NA	NA	NA	NA	NA
19988	NA	Pin (quercus palustris) oak	Quercus palustris	Knoxville	Tennessee	-83.9988215	35.97976805	green_space	4901 Ball Camp Pike	No	40.64	fair	naturally_occurring	30.48 to 45.72 cm	Knoxville	NA	NA	NA	NA	NA	NA	NA	NA	NA	NA	NA	NA
19987	NA	Pin (quercus palustris) oak	Quercus palustris	Knoxville	Tennessee	-83.99889911	35.97975184	green_space	4901 Ball Camp Pike	No	38.1	good	naturally_occurring	30.48 to 45.72 cm	Knoxville	NA	NA	NA	NA	NA	NA	NA	NA	NA	NA	NA	NA
19986	NA	Pin (quercus palustris) oak	Quercus palustris	Knoxville	Tennessee	-83.99897844	35.97971819	green_space	4901 Ball Camp Pike	No	40.64	good	naturally_occurring	30.48 to 45.72 cm	Knoxville	NA	NA	NA	NA	NA	NA	NA	NA	NA	NA	NA	NA
19985	NA	Pin (quercus palustris) oak	Quercus palustris	Knoxville	Tennessee	-83.99907206	35.97966933	green_space	4901 Ball Camp Pike	No	30.48	good	naturally_occurring	15.24 to 30.48 cm	Knoxville	NA	NA	NA	NA	NA	NA	NA	NA	NA	NA	NA	NA
19984	NA	Pin (quercus palustris) oak	Quercus palustris	Knoxville	Tennessee	-83.99912917	35.97961265	green_space	4901 Ball Camp Pike	No	30.48	good	naturally_occurring	15.24 to 30.48 cm	Knoxville	NA	NA	NA	NA	NA	NA	NA	NA	NA	NA	NA	NA
19983	NA	Pin (quercus palustris) oak	Quercus palustris	Knoxville	Tennessee	-83.99918524	35.97954775	green_space	4901 Ball Camp Pike	No	35.56	fair	naturally_occurring	30.48 to 45.72 cm	Knoxville	NA	NA	NA	NA	NA	NA	NA	NA	NA	NA	NA	NA
19982	NA	Pin (quercus palustris) oak	Quercus palustris	Knoxville	Tennessee	-83.9992125	35.97947001	green_space	4901 Ball Camp Pike	No	35.56	good	naturally_occurring	30.48 to 45.72 cm	Knoxville	NA	NA	NA	NA	NA	NA	NA	NA	NA	NA	NA	NA
19981	NA	Pin (quercus palustris) oak	Quercus palustris	Knoxville	Tennessee	-83.99922091	35.97938784	green_space	4901 Ball Camp Pike	No	35.56	fair	naturally_occurring	30.48 to 45.72 cm	Knoxville	NA	NA	NA	NA	NA	NA	NA	NA	NA	NA	NA	NA
19980	NA	Pin (quercus palustris) oak	Quercus palustris	Knoxville	Tennessee	-83.99923044	35.97931083	green_space	4901 Ball Camp Pike	No	33.02	fair	naturally_occurring	30.48 to 45.72 cm	Knoxville	NA	NA	NA	NA	NA	NA	NA	NA	NA	NA	NA	NA
19979	NA	Pin (quercus palustris) oak	Quercus palustris	Knoxville	Tennessee	-83.99926179	35.97916345	green_space	4901 Ball Camp Pike	No	38.1	fair	naturally_occurring	30.48 to 45.72 cm	Knoxville	NA	NA	NA	NA	NA	NA	NA	NA	NA	NA	NA	NA
19978	NA	Pin (quercus palustris) oak	Quercus palustris	Knoxville	Tennessee	-83.99923896	35.97923953	green_space	4901 Ball Camp Pike	No	35.56	good	naturally_occurring	30.48 to 45.72 cm	Knoxville	NA	NA	NA	NA	NA	NA	NA	NA	NA	NA	NA	NA
19976	NA	Northern red (quercus rubra) oak	Quercus rubra	Knoxville	Tennessee	-83.99889702	35.97955477	green_space	4901 Ball Camp Pike	No	25.4	good	naturally_occurring	15.24 to 30.48 cm	Knoxville	NA	NA	NA	NA	NA	NA	NA	NA	NA	NA	NA	NA
19975	NA	Pin (quercus palustris) oak	Quercus palustris	Knoxville	Tennessee	-83.99901756	35.97945822	green_space	4901 Ball Camp Pike	No	35.56	fair	naturally_occurring	30.48 to 45.72 cm	Knoxville	NA	NA	NA	NA	NA	NA	NA	NA	NA	NA	NA	NA
19974	NA	Pin (quercus palustris) oak	Quercus palustris	Knoxville	Tennessee	-83.99906989	35.97933081	green_space	4901 Ball Camp Pike	No	35.56	fair	naturally_occurring	30.48 to 45.72 cm	Knoxville	NA	NA	NA	NA	NA	NA	NA	NA	NA	NA	NA	NA
19970	NA	Pin (quercus palustris) oak	Quercus palustris	Knoxville	Tennessee	-83.99894389	35.97875957	green_space	4901 Ball Camp Pike	No	38.1	good	naturally_occurring	30.48 to 45.72 cm	Knoxville	NA	NA	NA	NA	NA	NA	NA	NA	NA	NA	NA	NA
19969	NA	Sugar (acer saccharum) maple	Acer saccharum	Knoxville	Tennessee	-83.99861854	35.97945294	green_space	4901 Ball Camp Pike	Yes	30.48	fair	naturally_occurring	15.24 to 30.48 cm	Knoxville	NA	NA	NA	NA	NA	NA	NA	NA	NA	NA	NA	NA
19968	NA	Sugar (acer saccharum) maple	Acer saccharum	Knoxville	Tennessee	-83.99871354	35.9794465	green_space	4901 Ball Camp Pike	Yes	25.4	fair	naturally_occurring	15.24 to 30.48 cm	Knoxville	NA	NA	NA	NA	NA	NA	NA	NA	NA	NA	NA	NA
19967	NA	Sugar (acer saccharum) maple	Acer saccharum	Knoxville	Tennessee	-83.99880858	35.97943808	green_space	4901 Ball Camp Pike	Yes	30.48	fair	naturally_occurring	15.24 to 30.48 cm	Knoxville	NA	NA	NA	NA	NA	NA	NA	NA	NA	NA	NA	NA
19965	NA	Sugar (acer saccharum) maple	Acer saccharum	Knoxville	Tennessee	-83.99887845	35.9794032	green_space	4901 Ball Camp Pike	Yes	30.48	fair	naturally_occurring	15.24 to 30.48 cm	Knoxville	NA	NA	NA	NA	NA	NA	NA	NA	NA	NA	NA	NA
19964	NA	Pin (quercus palustris) oak	Quercus palustris	Knoxville	Tennessee	-83.99880965	35.97913507	green_space	4901 Ball Camp Pike	Yes	58.42	good	naturally_occurring	45.72 to 60.96 cm	Knoxville	NA	NA	NA	NA	NA	NA	NA	NA	NA	NA	NA	NA
19963	NA	Pin (quercus palustris) oak	Quercus palustris	Knoxville	Tennessee	-83.99880518	35.97908281	green_space	4901 Ball Camp Pike	Yes	48.26	good	naturally_occurring	45.72 to 60.96 cm	Knoxville	NA	NA	NA	NA	NA	NA	NA	NA	NA	NA	NA	NA
19962	NA	Pin (quercus palustris) oak	Quercus palustris	Knoxville	Tennessee	-83.9987664	35.97901688	green_space	4901 Ball Camp Pike	Yes	48.26	good	naturally_occurring	45.72 to 60.96 cm	Knoxville	NA	NA	NA	NA	NA	NA	NA	NA	NA	NA	NA	NA
19961	NA	Pin (quercus palustris) oak	Quercus palustris	Knoxville	Tennessee	-83.99870859	35.97893915	green_space	4901 Ball Camp Pike	Yes	58.42	fair	naturally_occurring	45.72 to 60.96 cm	Knoxville	NA	NA	NA	NA	NA	NA	NA	NA	NA	NA	NA	NA
19960	NA	Sawtooth (quercus acutissima) oak	Quercus acutissima	Knoxville	Tennessee	-83.99765089	35.97800354	green_space	4901 Ball Camp Pike	Yes	35.56	fair	introduced	30.48 to 45.72 cm	Knoxville	NA	NA	NA	NA	NA	NA	NA	NA	NA	NA	NA	NA
20053	NA	Black (juglans nigra) walnut	Juglans nigra	Knoxville	Tennessee	-83.99599155	35.97874734	green_space	4901 Ball Camp Pike	Yes	48.26	poor	naturally_occurring	45.72 to 60.96 cm	Knoxville	NA	NA	NA	NA	NA	NA	NA	NA	NA	NA	NA	NA
20052	NA	Black (juglans nigra) walnut	Juglans nigra	Knoxville	Tennessee	-83.99605531	35.97870366	green_space	4901 Ball Camp Pike	Yes	35.56	poor	naturally_occurring	30.48 to 45.72 cm	Knoxville	NA	NA	NA	NA	NA	NA	NA	NA	NA	NA	NA	NA
20061	NA	Black (prunus serotina) cherry	Prunus serotina	Knoxville	Tennessee	-83.9961281	35.97886281	green_space	4901 Ball Camp Pike	No	43.18	poor	naturally_occurring	30.48 to 45.72 cm	Knoxville	NA	NA	NA	NA	NA	NA	NA	NA	NA	NA	NA	NA
20063	NA	Common (celtis occidentalis) hackberry	Celtis occidentalis	Knoxville	Tennessee	-83.99628153	35.97897867	green_space	4901 Ball Camp Pike	No	53.34	poor	naturally_occurring	45.72 to 60.96 cm	Knoxville	NA	NA	NA	NA	NA	NA	NA	NA	NA	NA	NA	NA
20062	NA	Common (celtis occidentalis) hackberry	Celtis occidentalis	Knoxville	Tennessee	-83.99607117	35.9789545	green_space	4901 Ball Camp Pike	No	58.42	poor	naturally_occurring	45.72 to 60.96 cm	Knoxville	NA	NA	NA	NA	NA	NA	NA	NA	NA	NA	NA	NA
20066	NA	Common (celtis occidentalis) hackberry	Celtis occidentalis	Knoxville	Tennessee	-83.99626397	35.9792647	green_space	4901 Ball Camp Pike	No	35.56	fair	naturally_occurring	30.48 to 45.72 cm	Knoxville	NA	NA	NA	NA	NA	NA	NA	NA	NA	NA	NA	NA
20065	NA	Black (prunus serotina) cherry	Prunus serotina	Knoxville	Tennessee	-83.99610021	35.97922293	green_space	4901 Ball Camp Pike	No	40.64	poor	naturally_occurring	30.48 to 45.72 cm	Knoxville	NA	NA	NA	NA	NA	NA	NA	NA	NA	NA	NA	NA
20064	NA	Common (celtis occidentalis) hackberry	Celtis occidentalis	Knoxville	Tennessee	-83.99630583	35.97906099	green_space	4901 Ball Camp Pike	No	71.12	fair	naturally_occurring	60.96 to 76.2 cm	Knoxville	NA	NA	NA	NA	NA	NA	NA	NA	NA	NA	NA	NA
20060	NA	Black (prunus serotina) cherry	Prunus serotina	Knoxville	Tennessee	-83.99603672	35.97878857	green_space	4901 Ball Camp Pike	No	22.86	poor	naturally_occurring	15.24 to 30.48 cm	Knoxville	NA	NA	NA	NA	NA	NA	NA	NA	NA	NA	NA	NA
20059	NA	Black (prunus serotina) cherry	Prunus serotina	Knoxville	Tennessee	-83.99603469	35.97879466	green_space	4901 Ball Camp Pike	Yes	35.56	fair	naturally_occurring	30.48 to 45.72 cm	Knoxville	NA	NA	NA	NA	NA	NA	NA	NA	NA	NA	NA	NA
20058	NA	Common (celtis occidentalis) hackberry	Celtis occidentalis	Knoxville	Tennessee	-83.9960143	35.97881882	green_space	4901 Ball Camp Pike	Yes	30.48	fair	naturally_occurring	15.24 to 30.48 cm	Knoxville	NA	NA	NA	NA	NA	NA	NA	NA	NA	NA	NA	NA
20057	NA	Common (celtis occidentalis) hackberry	Celtis occidentalis	Knoxville	Tennessee	-83.9959941	35.97879678	green_space	4901 Ball Camp Pike	Yes	43.18	fair	naturally_occurring	30.48 to 45.72 cm	Knoxville	NA	NA	NA	NA	NA	NA	NA	NA	NA	NA	NA	NA
20056	NA	Common (celtis occidentalis) hackberry	Celtis occidentalis	Knoxville	Tennessee	-83.99602245	35.97880188	green_space	4901 Ball Camp Pike	Yes	76.2	fair	naturally_occurring	60.96 to 76.2 cm	Knoxville	NA	NA	NA	NA	NA	NA	NA	NA	NA	NA	NA	NA
20055	NA	Black (juglans nigra) walnut	Juglans nigra	Knoxville	Tennessee	-83.99592593	35.97878946	green_space	4901 Ball Camp Pike	Yes	30.48	poor	naturally_occurring	15.24 to 30.48 cm	Knoxville	NA	NA	NA	NA	NA	NA	NA	NA	NA	NA	NA	NA
20054	NA	Black (juglans nigra) walnut	Juglans nigra	Knoxville	Tennessee	-83.99594898	35.97877904	green_space	4901 Ball Camp Pike	Yes	25.4	poor	naturally_occurring	15.24 to 30.48 cm	Knoxville	NA	NA	NA	NA	NA	NA	NA	NA	NA	NA	NA	NA
20051	NA	Black (juglans nigra) walnut	Juglans nigra	Knoxville	Tennessee	-83.99609013	35.97867801	green_space	4901 Ball Camp Pike	Yes	58.42	poor	naturally_occurring	45.72 to 60.96 cm	Knoxville	NA	NA	NA	NA	NA	NA	NA	NA	NA	NA	NA	NA
20050	NA	Black (juglans nigra) walnut	Juglans nigra	Knoxville	Tennessee	-83.99614959	35.9786543	green_space	4901 Ball Camp Pike	Yes	50.8	poor	naturally_occurring	45.72 to 60.96 cm	Knoxville	NA	NA	NA	NA	NA	NA	NA	NA	NA	NA	NA	NA
20049	NA	Black (juglans nigra) walnut	Juglans nigra	Knoxville	Tennessee	-83.99627308	35.97857458	green_space	4901 Ball Camp Pike	Yes	60.96	poor	naturally_occurring	45.72 to 60.96 cm	Knoxville	NA	NA	NA	NA	NA	NA	NA	NA	NA	NA	NA	NA
20048	NA	Black (juglans nigra) walnut	Juglans nigra	Knoxville	Tennessee	-83.9963366	35.97854013	green_space	4901 Ball Camp Pike	Yes	45.72	fair	naturally_occurring	30.48 to 45.72 cm	Knoxville	NA	NA	NA	NA	NA	NA	NA	NA	NA	NA	NA	NA
19954	NA	Willow (quercus phellos) oak	Quercus phellos	Knoxville	Tennessee	-83.99658723	35.97842972	green_space	4901 Ball Camp Pike	Yes	60.96	good	naturally_occurring	45.72 to 60.96 cm	Knoxville	NA	NA	NA	NA	NA	NA	NA	NA	NA	NA	NA	NA
19953	NA	Willow (quercus phellos) oak	Quercus phellos	Knoxville	Tennessee	-83.99666188	35.97837148	green_space	4901 Ball Camp Pike	Yes	50.8	good	naturally_occurring	45.72 to 60.96 cm	Knoxville	NA	NA	NA	NA	NA	NA	NA	NA	NA	NA	NA	NA
19952	NA	Willow (quercus phellos) oak	Quercus phellos	Knoxville	Tennessee	-83.99673126	35.97832532	green_space	4901 Ball Camp Pike	Yes	48.26	good	naturally_occurring	45.72 to 60.96 cm	Knoxville	NA	NA	NA	NA	NA	NA	NA	NA	NA	NA	NA	NA
19951	NA	Willow (quercus phellos) oak	Quercus phellos	Knoxville	Tennessee	-83.99682282	35.97825653	green_space	4901 Ball Camp Pike	Yes	53.34	good	naturally_occurring	45.72 to 60.96 cm	Knoxville	NA	NA	NA	NA	NA	NA	NA	NA	NA	NA	NA	NA
19950	NA	Willow (quercus phellos) oak	Quercus phellos	Knoxville	Tennessee	-83.99689037	35.97821573	green_space	4901 Ball Camp Pike	Yes	53.34	good	naturally_occurring	45.72 to 60.96 cm	Knoxville	NA	NA	NA	NA	NA	NA	NA	NA	NA	NA	NA	NA
19949	NA	Willow (quercus phellos) oak	Quercus phellos	Knoxville	Tennessee	-83.9969782	35.97816311	green_space	4901 Ball Camp Pike	Yes	53.34	good	naturally_occurring	45.72 to 60.96 cm	Knoxville	NA	NA	NA	NA	NA	NA	NA	NA	NA	NA	NA	NA
19948	NA	Red (acer rubrum) maple	Acer rubrum	Knoxville	Tennessee	-83.99713538	35.97806432	green_space	4901 Ball Camp Pike	Yes	25.4	fair	naturally_occurring	15.24 to 30.48 cm	Knoxville	NA	NA	NA	NA	NA	NA	NA	NA	NA	NA	NA	NA
19947	NA	Willow (quercus phellos) oak	Quercus phellos	Knoxville	Tennessee	-83.99729588	35.97796694	green_space	4901 Ball Camp Pike	Yes	66.04	good	naturally_occurring	60.96 to 76.2 cm	Knoxville	NA	NA	NA	NA	NA	NA	NA	NA	NA	NA	NA	NA
19946	NA	Red (acer rubrum) maple	Acer rubrum	Knoxville	Tennessee	-83.99738191	35.97791834	green_space	4901 Ball Camp Pike	Yes	25.4	fair	naturally_occurring	15.24 to 30.48 cm	Knoxville	NA	NA	NA	NA	NA	NA	NA	NA	NA	NA	NA	NA
19944	NA	Red (acer rubrum) maple	Acer rubrum	Knoxville	Tennessee	-83.99760144	35.97778814	green_space	4901 Ball Camp Pike	No	20.32	fair	naturally_occurring	15.24 to 30.48 cm	Knoxville	NA	NA	NA	NA	NA	NA	NA	NA	NA	NA	NA	NA
19943	NA	Southern (magnolia grandiflora) magnolia	Magnolia grandiflora	Knoxville	Tennessee	-83.99769699	35.97775864	green_space	4901 Ball Camp Pike	No	17.78	fair	introduced	15.24 to 30.48 cm	Knoxville	NA	NA	NA	NA	NA	NA	NA	NA	NA	NA	NA	NA
19912	NA	Willow (quercus phellos) oak	Quercus phellos	Knoxville	Tennessee	-83.99808513	35.97749119	green_space	4901 Ball Camp Pike	Yes	60.96	good	naturally_occurring	45.72 to 60.96 cm	Knoxville	NA	NA	NA	NA	NA	NA	NA	NA	NA	NA	NA	NA
19917	NA	Red (acer rubrum) maple	Acer rubrum	Knoxville	Tennessee	-83.99809206	35.97775951	green_space	4901 Ball Camp Pike	No	25.4	fair	naturally_occurring	15.24 to 30.48 cm	Knoxville	NA	NA	NA	NA	NA	NA	NA	NA	NA	NA	NA	NA
19916	NA	Red (acer rubrum) maple	Acer rubrum	Knoxville	Tennessee	-83.99801107	35.97771491	green_space	4901 Ball Camp Pike	No	30.48	fair	naturally_occurring	15.24 to 30.48 cm	Knoxville	NA	NA	NA	NA	NA	NA	NA	NA	NA	NA	NA	NA
19930	NA	Willow (quercus phellos) oak	Quercus phellos	Knoxville	Tennessee	-83.998491	35.97822094	green_space	4901 Ball Camp Pike	No	58.42	good	naturally_occurring	45.72 to 60.96 cm	Knoxville	NA	NA	NA	NA	NA	NA	NA	NA	NA	NA	NA	NA
19937	NA	Pin (quercus palustris) oak	Quercus palustris	Knoxville	Tennessee	-83.99810105	35.9781873	green_space	4901 Ball Camp Pike	No	58.42	good	naturally_occurring	45.72 to 60.96 cm	Knoxville	NA	NA	NA	NA	NA	NA	NA	NA	NA	NA	NA	NA
19936	NA	Pin (quercus palustris) oak	Quercus palustris	Knoxville	Tennessee	-83.99816544	35.97816612	green_space	4901 Ball Camp Pike	No	48.26	fair	naturally_occurring	45.72 to 60.96 cm	Knoxville	NA	NA	NA	NA	NA	NA	NA	NA	NA	NA	NA	NA
19935	NA	Pin (quercus palustris) oak	Quercus palustris	Knoxville	Tennessee	-83.99823135	35.97814497	green_space	4901 Ball Camp Pike	No	60.96	good	naturally_occurring	45.72 to 60.96 cm	Knoxville	NA	NA	NA	NA	NA	NA	NA	NA	NA	NA	NA	NA
19942	NA	Sugar (acer saccharum) maple	Acer saccharum	Knoxville	Tennessee	-83.99781623	35.97787356	green_space	4901 Ball Camp Pike	No	25.4	fair	naturally_occurring	15.24 to 30.48 cm	Knoxville	NA	NA	NA	NA	NA	NA	NA	NA	NA	NA	NA	NA
19941	NA	Sugar (acer saccharum) maple	Acer saccharum	Knoxville	Tennessee	-83.997811	35.97796001	green_space	4901 Ball Camp Pike	No	30.48	fair	naturally_occurring	15.24 to 30.48 cm	Knoxville	NA	NA	NA	NA	NA	NA	NA	NA	NA	NA	NA	NA
19940	NA	Sugar (acer saccharum) maple	Acer saccharum	Knoxville	Tennessee	-83.99780493	35.97805013	green_space	4901 Ball Camp Pike	No	30.48	poor	naturally_occurring	15.24 to 30.48 cm	Knoxville	NA	NA	NA	NA	NA	NA	NA	NA	NA	NA	NA	NA
19939	NA	Sugar (acer saccharum) maple	Acer saccharum	Knoxville	Tennessee	-83.99778139	35.97813995	green_space	4901 Ball Camp Pike	No	27.94	fair	naturally_occurring	15.24 to 30.48 cm	Knoxville	NA	NA	NA	NA	NA	NA	NA	NA	NA	NA	NA	NA
19938	NA	Pin (quercus palustris) oak	Quercus palustris	Knoxville	Tennessee	-83.99804427	35.97820736	green_space	4901 Ball Camp Pike	No	43.18	fair	naturally_occurring	30.48 to 45.72 cm	Knoxville	NA	NA	NA	NA	NA	NA	NA	NA	NA	NA	NA	NA
19934	NA	Pin (quercus palustris) oak	Quercus palustris	Knoxville	Tennessee	-83.99828627	35.97813838	green_space	4901 Ball Camp Pike	No	43.18	fair	naturally_occurring	30.48 to 45.72 cm	Knoxville	NA	NA	NA	NA	NA	NA	NA	NA	NA	NA	NA	NA
20095	NA	Eastern (thuja occidentalis) arborvitae	Thuja occidentalis	Knoxville	Tennessee	-83.99819675	35.97882177	green_space	4901 Ball Camp Pike	No	30.48	good	naturally_occurring	15.24 to 30.48 cm	Knoxville	NA	NA	NA	NA	NA	NA	NA	NA	NA	NA	NA	NA
20094	NA	Eastern (thuja occidentalis) arborvitae	Thuja occidentalis	Knoxville	Tennessee	-83.99822304	35.97882673	green_space	4901 Ball Camp Pike	No	20.32	good	naturally_occurring	15.24 to 30.48 cm	Knoxville	NA	NA	NA	NA	NA	NA	NA	NA	NA	NA	NA	NA
20093	NA	Eastern (thuja occidentalis) arborvitae	Thuja occidentalis	Knoxville	Tennessee	-83.99825348	35.97883288	green_space	4901 Ball Camp Pike	No	25.4	good	naturally_occurring	15.24 to 30.48 cm	Knoxville	NA	NA	NA	NA	NA	NA	NA	NA	NA	NA	NA	NA
20092	NA	Eastern (thuja occidentalis) arborvitae	Thuja occidentalis	Knoxville	Tennessee	-83.99827711	35.978835	green_space	4901 Ball Camp Pike	No	20.32	good	naturally_occurring	15.24 to 30.48 cm	Knoxville	NA	NA	NA	NA	NA	NA	NA	NA	NA	NA	NA	NA
19933	NA	Pin (quercus palustris) oak	Quercus palustris	Knoxville	Tennessee	-83.99856448	35.97838284	green_space	4901 Ball Camp Pike	No	55.88	good	naturally_occurring	45.72 to 60.96 cm	Knoxville	NA	NA	NA	NA	NA	NA	NA	NA	NA	NA	NA	NA
19932	NA	Pin (quercus palustris) oak	Quercus palustris	Knoxville	Tennessee	-83.99856285	35.97832595	green_space	4901 Ball Camp Pike	No	53.34	good	naturally_occurring	45.72 to 60.96 cm	Knoxville	NA	NA	NA	NA	NA	NA	NA	NA	NA	NA	NA	NA
19929	NA	Sugar (acer saccharum) maple	Acer saccharum	Knoxville	Tennessee	-83.99842753	35.97814451	green_space	4901 Ball Camp Pike	No	30.48	fair	naturally_occurring	15.24 to 30.48 cm	Knoxville	NA	NA	NA	NA	NA	NA	NA	NA	NA	NA	NA	NA
19928	NA	Sugar (acer saccharum) maple	Acer saccharum	Knoxville	Tennessee	-83.99837403	35.97809541	green_space	4901 Ball Camp Pike	No	30.48	fair	naturally_occurring	15.24 to 30.48 cm	Knoxville	NA	NA	NA	NA	NA	NA	NA	NA	NA	NA	NA	NA
19927	NA	Sugar (acer saccharum) maple	Acer saccharum	Knoxville	Tennessee	-83.99830694	35.97804239	green_space	4901 Ball Camp Pike	No	30.48	fair	naturally_occurring	15.24 to 30.48 cm	Knoxville	NA	NA	NA	NA	NA	NA	NA	NA	NA	NA	NA	NA
19926	NA	Sugar (acer saccharum) maple	Acer saccharum	Knoxville	Tennessee	-83.99821083	35.97799506	green_space	4901 Ball Camp Pike	No	30.48	fair	naturally_occurring	15.24 to 30.48 cm	Knoxville	NA	NA	NA	NA	NA	NA	NA	NA	NA	NA	NA	NA
19925	NA	Sugar (acer saccharum) maple	Acer saccharum	Knoxville	Tennessee	-83.99812691	35.97794546	green_space	4901 Ball Camp Pike	No	30.48	fair	naturally_occurring	15.24 to 30.48 cm	Knoxville	NA	NA	NA	NA	NA	NA	NA	NA	NA	NA	NA	NA
19924	NA	Sugar (acer saccharum) maple	Acer saccharum	Knoxville	Tennessee	-83.99802777	35.97789809	green_space	4901 Ball Camp Pike	No	27.94	fair	naturally_occurring	15.24 to 30.48 cm	Knoxville	NA	NA	NA	NA	NA	NA	NA	NA	NA	NA	NA	NA
19923	NA	Sugar (acer saccharum) maple	Acer saccharum	Knoxville	Tennessee	-83.99795462	35.97784374	green_space	4901 Ball Camp Pike	No	25.4	fair	naturally_occurring	15.24 to 30.48 cm	Knoxville	NA	NA	NA	NA	NA	NA	NA	NA	NA	NA	NA	NA
19922	NA	Pin (quercus palustris) oak	Quercus palustris	Knoxville	Tennessee	-83.9978339	35.97780712	green_space	4901 Ball Camp Pike	No	53.34	good	naturally_occurring	45.72 to 60.96 cm	Knoxville	NA	NA	NA	NA	NA	NA	NA	NA	NA	NA	NA	NA
19921	NA	Pin (quercus palustris) oak	Quercus palustris	Knoxville	Tennessee	-83.99786482	35.97778663	green_space	4901 Ball Camp Pike	No	43.18	good	naturally_occurring	30.48 to 45.72 cm	Knoxville	NA	NA	NA	NA	NA	NA	NA	NA	NA	NA	NA	NA
19920	NA	Red (acer rubrum) maple	Acer rubrum	Knoxville	Tennessee	-83.998342	35.97791815	green_space	4901 Ball Camp Pike	No	20.32	fair	naturally_occurring	15.24 to 30.48 cm	Knoxville	NA	NA	NA	NA	NA	NA	NA	NA	NA	NA	NA	NA
19919	NA	Red (acer rubrum) maple	Acer rubrum	Knoxville	Tennessee	-83.99818936	35.97782045	green_space	4901 Ball Camp Pike	No	25.4	fair	naturally_occurring	15.24 to 30.48 cm	Knoxville	NA	NA	NA	NA	NA	NA	NA	NA	NA	NA	NA	NA
19918	NA	Red (acer rubrum) maple	Acer rubrum	Knoxville	Tennessee	-83.99826563	35.97787116	green_space	4901 Ball Camp Pike	No	25.4	fair	naturally_occurring	15.24 to 30.48 cm	Knoxville	NA	NA	NA	NA	NA	NA	NA	NA	NA	NA	NA	NA
19915	NA	Red (acer rubrum) maple	Acer rubrum	Knoxville	Tennessee	-83.99792109	35.97766521	green_space	4901 Ball Camp Pike	No	30.48	fair	naturally_occurring	15.24 to 30.48 cm	Knoxville	NA	NA	NA	NA	NA	NA	NA	NA	NA	NA	NA	NA
19914	NA	Red (acer rubrum) maple	Acer rubrum	Knoxville	Tennessee	-83.99790469	35.97759201	green_space	4901 Ball Camp Pike	Yes	25.4	fair	naturally_occurring	15.24 to 30.48 cm	Knoxville	NA	NA	NA	NA	NA	NA	NA	NA	NA	NA	NA	NA
19913	NA	Red (acer rubrum) maple	Acer rubrum	Knoxville	Tennessee	-83.99799107	35.97754277	green_space	4901 Ball Camp Pike	Yes	22.86	fair	naturally_occurring	15.24 to 30.48 cm	Knoxville	NA	NA	NA	NA	NA	NA	NA	NA	NA	NA	NA	NA
19911	NA	Red (acer rubrum) maple	Acer rubrum	Knoxville	Tennessee	-83.99815346	35.97743424	green_space	4901 Ball Camp Pike	Yes	25.4	fair	naturally_occurring	15.24 to 30.48 cm	Knoxville	NA	NA	NA	NA	NA	NA	NA	NA	NA	NA	NA	NA
19909	NA	Red (acer rubrum) maple	Acer rubrum	Knoxville	Tennessee	-83.99830652	35.97734957	green_space	4901 Ball Camp Pike	Yes	27.94	fair	naturally_occurring	15.24 to 30.48 cm	Knoxville	NA	NA	NA	NA	NA	NA	NA	NA	NA	NA	NA	NA
7529	NA	Vacant site small (vacant site small)	NA	Knoxville	Tennessee	-83.93148039	35.99710634	built_environment	827 Banks Ave	Yes	0	NA	no_info	NA	Knoxville	NA	NA	NA	NA	NA	NA	NA	NA	NA	NA	NA	NA
7530	NA	Vacant site small (vacant site small)	NA	Knoxville	Tennessee	-83.93141139	35.99687869	built_environment	827 Banks Ave	Yes	0	NA	no_info	NA	Knoxville	NA	NA	NA	NA	NA	NA	NA	NA	NA	NA	NA	NA
7531	NA	Flowering (cornus florida) dogwood	Cornus florida	Knoxville	Tennessee	-83.93127018	35.99685912	built_environment	901 Banks Ave	No	27.94	fair	naturally_occurring	15.24 to 30.48 cm	Knoxville	NA	NA	NA	NA	NA	NA	NA	NA	NA	NA	NA	NA
15390	NA	Vacant site small (vacant site small)	NA	Knoxville	Tennessee	-83.92726807	35.98149	built_environment	201 Baxter Ave E	No	0	NA	no_info	NA	Knoxville	NA	NA	NA	NA	NA	NA	NA	NA	NA	NA	NA	NA
15391	NA	Vacant site small (vacant site small)	NA	Knoxville	Tennessee	-83.92732359	35.98145719	built_environment	201 Baxter Ave E	No	0	NA	no_info	NA	Knoxville	NA	NA	NA	NA	NA	NA	NA	NA	NA	NA	NA	NA
15392	NA	Vacant site small (vacant site small)	NA	Knoxville	Tennessee	-83.92735925	35.98143116	built_environment	201 Baxter Ave E	No	0	NA	no_info	NA	Knoxville	NA	NA	NA	NA	NA	NA	NA	NA	NA	NA	NA	NA
15510	NA	Sugar (acer saccharum) maple	Acer saccharum	Knoxville	Tennessee	-83.92663355	35.98148188	green_space	204 Baxter Ave E	No	25.4	fair	naturally_occurring	15.24 to 30.48 cm	Knoxville	NA	NA	NA	NA	NA	NA	NA	NA	NA	NA	NA	NA
15511	NA	Sugar (acer saccharum) maple	Acer saccharum	Knoxville	Tennessee	-83.92667811	35.98145298	green_space	204 Baxter Ave E	No	25.4	good	naturally_occurring	15.24 to 30.48 cm	Knoxville	NA	NA	NA	NA	NA	NA	NA	NA	NA	NA	NA	NA
15512	NA	Sugar (acer saccharum) maple	Acer saccharum	Knoxville	Tennessee	-83.92677779	35.98155114	green_space	204 Baxter Ave E	No	20.32	good	naturally_occurring	15.24 to 30.48 cm	Knoxville	NA	NA	NA	NA	NA	NA	NA	NA	NA	NA	NA	NA
15513	NA	Sugar (acer saccharum) maple	Acer saccharum	Knoxville	Tennessee	-83.92686484	35.98150219	green_space	204 Baxter Ave E	No	15.24	fair	naturally_occurring	0 to 15.24 cm	Knoxville	NA	NA	NA	NA	NA	NA	NA	NA	NA	NA	NA	NA
15514	NA	Sugar (acer saccharum) maple	Acer saccharum	Knoxville	Tennessee	-83.92682796	35.98144668	green_space	204 Baxter Ave E	No	15.24	good	naturally_occurring	0 to 15.24 cm	Knoxville	NA	NA	NA	NA	NA	NA	NA	NA	NA	NA	NA	NA
15515	NA	Flowering (cornus florida) dogwood	Cornus florida	Knoxville	Tennessee	-83.92676926	35.98138781	green_space	204 Baxter Ave E	No	15.24	good	naturally_occurring	0 to 15.24 cm	Knoxville	NA	NA	NA	NA	NA	NA	NA	NA	NA	NA	NA	NA
15516	NA	Flowering (cornus florida) dogwood	Cornus florida	Knoxville	Tennessee	-83.92696168	35.98135848	green_space	204 Baxter Ave E	No	5.08	fair	naturally_occurring	0 to 15.24 cm	Knoxville	NA	NA	NA	NA	NA	NA	NA	NA	NA	NA	NA	NA
15517	NA	Southern (magnolia grandiflora) magnolia	Magnolia grandiflora	Knoxville	Tennessee	-83.92704675	35.98138665	green_space	204 Baxter Ave E	Yes	48.26	good	introduced	45.72 to 60.96 cm	Knoxville	NA	NA	NA	NA	NA	NA	NA	NA	NA	NA	NA	NA
15518	NA	Common (taxodium distichum) baldcypress	Taxodium distichum	Knoxville	Tennessee	-83.92704782	35.9812754	green_space	204 Baxter Ave E	No	33.02	excellent	naturally_occurring	30.48 to 45.72 cm	Knoxville	NA	NA	NA	NA	NA	NA	NA	NA	NA	NA	NA	NA
15519	NA	European (cotinus coggygria) smoketree	Cotinus coggygria	Knoxville	Tennessee	-83.92719689	35.98129873	green_space	204 Baxter Ave E	No	15.24	good	introduced	0 to 15.24 cm	Knoxville	NA	NA	NA	NA	NA	NA	NA	NA	NA	NA	NA	NA
15520	NA	Flowering (cornus florida) dogwood	Cornus florida	Knoxville	Tennessee	-83.92722052	35.98123238	green_space	204 Baxter Ave E	No	15.24	poor	naturally_occurring	0 to 15.24 cm	Knoxville	NA	NA	NA	NA	NA	NA	NA	NA	NA	NA	NA	NA
15521	NA	Common (taxodium distichum) baldcypress	Taxodium distichum	Knoxville	Tennessee	-83.927174	35.98119597	green_space	204 Baxter Ave E	No	25.4	good	naturally_occurring	15.24 to 30.48 cm	Knoxville	NA	NA	NA	NA	NA	NA	NA	NA	NA	NA	NA	NA
15522	NA	Common (taxodium distichum) baldcypress	Taxodium distichum	Knoxville	Tennessee	-83.92709765	35.98111455	green_space	204 Baxter Ave E	No	27.94	good	naturally_occurring	15.24 to 30.48 cm	Knoxville	NA	NA	NA	NA	NA	NA	NA	NA	NA	NA	NA	NA
15417	NA	Vacant site small (vacant site small)	NA	Knoxville	Tennessee	-83.92729394	35.98132202	built_environment	204 Baxter Ave E	Yes	0	NA	no_info	NA	Knoxville	NA	NA	NA	NA	NA	NA	NA	NA	NA	NA	NA	NA
15418	NA	Vacant site small (vacant site small)	NA	Knoxville	Tennessee	-83.92724676	35.98134687	built_environment	204 Baxter Ave E	Yes	0	NA	no_info	NA	Knoxville	NA	NA	NA	NA	NA	NA	NA	NA	NA	NA	NA	NA
15419	NA	Vacant site small (vacant site small)	NA	Knoxville	Tennessee	-83.92720292	35.98137176	built_environment	204 Baxter Ave E	Yes	0	NA	no_info	NA	Knoxville	NA	NA	NA	NA	NA	NA	NA	NA	NA	NA	NA	NA
15420	NA	Vacant site small (vacant site small)	NA	Knoxville	Tennessee	-83.92712021	35.98142166	built_environment	204 Baxter Ave E	Yes	0	NA	no_info	NA	Knoxville	NA	NA	NA	NA	NA	NA	NA	NA	NA	NA	NA	NA
15421	NA	Vacant site small (vacant site small)	NA	Knoxville	Tennessee	-83.9270646	35.98145176	built_environment	204 Baxter Ave E	Yes	0	NA	no_info	NA	Knoxville	NA	NA	NA	NA	NA	NA	NA	NA	NA	NA	NA	NA
15422	NA	Vacant site small (vacant site small)	NA	Knoxville	Tennessee	-83.92690271	35.9815435	built_environment	204 Baxter Ave E	Yes	0	NA	no_info	NA	Knoxville	NA	NA	NA	NA	NA	NA	NA	NA	NA	NA	NA	NA
15423	NA	Vacant site small (vacant site small)	NA	Knoxville	Tennessee	-83.92677336	35.9816197	built_environment	204 Baxter Ave E	Yes	0	NA	no_info	NA	Knoxville	NA	NA	NA	NA	NA	NA	NA	NA	NA	NA	NA	NA
15387	NA	Vacant site small (vacant site small)	NA	Knoxville	Tennessee	-83.92713522	35.98155522	built_environment	207 Baxter Ave E	No	0	NA	no_info	NA	Knoxville	NA	NA	NA	NA	NA	NA	NA	NA	NA	NA	NA	NA
15388	NA	Vacant site small (vacant site small)	NA	Knoxville	Tennessee	-83.92717051	35.98154341	built_environment	207 Baxter Ave E	No	0	NA	no_info	NA	Knoxville	NA	NA	NA	NA	NA	NA	NA	NA	NA	NA	NA	NA
15389	NA	Vacant site small (vacant site small)	NA	Knoxville	Tennessee	-83.9272215	35.98151585	built_environment	207 Baxter Ave E	No	0	NA	no_info	NA	Knoxville	NA	NA	NA	NA	NA	NA	NA	NA	NA	NA	NA	NA
15384	NA	Vacant site small (vacant site small)	NA	Knoxville	Tennessee	-83.92698866	35.9816433	built_environment	209 Baxter Ave E	No	0	NA	no_info	NA	Knoxville	NA	NA	NA	NA	NA	NA	NA	NA	NA	NA	NA	NA
15385	NA	Vacant site small (vacant site small)	NA	Knoxville	Tennessee	-83.92703078	35.98162095	built_environment	209 Baxter Ave E	No	0	NA	no_info	NA	Knoxville	NA	NA	NA	NA	NA	NA	NA	NA	NA	NA	NA	NA
15386	NA	Vacant site small (vacant site small)	NA	Knoxville	Tennessee	-83.92710409	35.981576	built_environment	209 Baxter Ave E	No	0	NA	no_info	NA	Knoxville	NA	NA	NA	NA	NA	NA	NA	NA	NA	NA	NA	NA
15381	NA	Vacant site small (vacant site small)	NA	Knoxville	Tennessee	-83.92685768	35.981721	built_environment	215 Baxter Ave E	No	0	NA	no_info	NA	Knoxville	NA	NA	NA	NA	NA	NA	NA	NA	NA	NA	NA	NA
15382	NA	Vacant site small (vacant site small)	NA	Knoxville	Tennessee	-83.9269065	35.98169343	built_environment	215 Baxter Ave E	No	0	NA	no_info	NA	Knoxville	NA	NA	NA	NA	NA	NA	NA	NA	NA	NA	NA	NA
15383	NA	Vacant site small (vacant site small)	NA	Knoxville	Tennessee	-83.92695079	35.98167109	built_environment	215 Baxter Ave E	No	0	NA	no_info	NA	Knoxville	NA	NA	NA	NA	NA	NA	NA	NA	NA	NA	NA	NA
15379	NA	Vacant site large (vacant site large)	NA	Knoxville	Tennessee	-83.92673807	35.98178113	built_environment	217 Baxter Ave E	No	0	NA	no_info	NA	Knoxville	NA	NA	NA	NA	NA	NA	NA	NA	NA	NA	NA	NA
15380	NA	Vacant site small (vacant site small)	NA	Knoxville	Tennessee	-83.92680895	35.98174505	built_environment	217 Baxter Ave E	No	0	NA	no_info	NA	Knoxville	NA	NA	NA	NA	NA	NA	NA	NA	NA	NA	NA	NA
15424	NA	Vacant site small (vacant site small)	NA	Knoxville	Tennessee	-83.92668674	35.98167077	built_environment	218 Baxter Ave E	Yes	0	NA	no_info	NA	Knoxville	NA	NA	NA	NA	NA	NA	NA	NA	NA	NA	NA	NA
15425	NA	Vacant site small (vacant site small)	NA	Knoxville	Tennessee	-83.92664608	35.98170114	built_environment	218 Baxter Ave E	Yes	0	NA	no_info	NA	Knoxville	NA	NA	NA	NA	NA	NA	NA	NA	NA	NA	NA	NA
15426	NA	Vacant site small (vacant site small)	NA	Knoxville	Tennessee	-83.92660227	35.98172469	built_environment	218 Baxter Ave E	Yes	0	NA	no_info	NA	Knoxville	NA	NA	NA	NA	NA	NA	NA	NA	NA	NA	NA	NA
15427	NA	Vacant site small (vacant site small)	NA	Knoxville	Tennessee	-83.92654496	35.98175612	built_environment	218 Baxter Ave E	Yes	0	NA	no_info	NA	Knoxville	NA	NA	NA	NA	NA	NA	NA	NA	NA	NA	NA	NA
15428	NA	Vacant site small (vacant site small)	NA	Knoxville	Tennessee	-83.92651123	35.98177579	built_environment	218 Baxter Ave E	Yes	0	NA	no_info	NA	Knoxville	NA	NA	NA	NA	NA	NA	NA	NA	NA	NA	NA	NA
15377	NA	Silver (acer saccharinum) maple	Acer saccharinum	Knoxville	Tennessee	-83.92661332	35.98187135	built_environment	223 Baxter Ave E	No	30.48	fair	naturally_occurring	15.24 to 30.48 cm	Knoxville	NA	NA	NA	NA	NA	NA	NA	NA	NA	NA	NA	NA
15378	NA	Vacant site large (vacant site large)	NA	Knoxville	Tennessee	-83.92668672	35.98182289	built_environment	223 Baxter Ave E	No	0	NA	no_info	NA	Knoxville	NA	NA	NA	NA	NA	NA	NA	NA	NA	NA	NA	NA
7635	NA	Vacant site small (vacant site small)	NA	Knoxville	Tennessee	-83.92632398	35.98189976	built_environment	230 Baxter Ave E	Yes	0	NA	no_info	NA	Knoxville	NA	NA	NA	NA	NA	NA	NA	NA	NA	NA	NA	NA
7636	NA	Eastern (cercis canadensis) redbud	Cercis canadensis	Knoxville	Tennessee	-83.92630256	35.98204315	built_environment	231 Baxter Ave E	No	30.48	poor	naturally_occurring	15.24 to 30.48 cm	Knoxville	NA	NA	NA	NA	NA	NA	NA	NA	NA	NA	NA	NA
7637	NA	Flowering (cornus florida) dogwood	Cornus florida	Knoxville	Tennessee	-83.92634037	35.98203224	built_environment	231 Baxter Ave E	No	15.24	fair	naturally_occurring	0 to 15.24 cm	Knoxville	NA	NA	NA	NA	NA	NA	NA	NA	NA	NA	NA	NA
7638	NA	Vacant site small (vacant site small)	NA	Knoxville	Tennessee	-83.92637971	35.98201189	built_environment	231 Baxter Ave E	No	0	NA	no_info	NA	Knoxville	NA	NA	NA	NA	NA	NA	NA	NA	NA	NA	NA	NA
7639	NA	Norway (acer platanoides) maple	Acer platanoides	Knoxville	Tennessee	-83.92642543	35.98199479	built_environment	231 Baxter Ave E	No	35.56	poor	introduced	30.48 to 45.72 cm	Knoxville	NA	NA	NA	NA	NA	NA	NA	NA	NA	NA	NA	NA
7640	NA	Flowering (cornus florida) dogwood	Cornus florida	Knoxville	Tennessee	-83.92600213	35.98222315	built_environment	241 Baxter Ave E	No	2.54	fair	naturally_occurring	0 to 15.24 cm	Knoxville	NA	NA	NA	NA	NA	NA	NA	NA	NA	NA	NA	NA
15434	NA	Common (lagerstroemia indica) crapemyrtle	Lagerstroemia indica	Knoxville	Tennessee	-83.92602637	35.98221038	built_environment	241 Baxter Ave E	No	2.54	fair	introduced	0 to 15.24 cm	Knoxville	NA	NA	NA	NA	NA	NA	NA	NA	NA	NA	NA	NA
15435	NA	Common (lagerstroemia indica) crapemyrtle	Lagerstroemia indica	Knoxville	Tennessee	-83.92604668	35.98219586	built_environment	241 Baxter Ave E	No	2.54	poor	introduced	0 to 15.24 cm	Knoxville	NA	NA	NA	NA	NA	NA	NA	NA	NA	NA	NA	NA
15436	NA	Common (lagerstroemia indica) crapemyrtle	Lagerstroemia indica	Knoxville	Tennessee	-83.92608038	35.98217755	built_environment	241 Baxter Ave E	No	2.54	fair	introduced	0 to 15.24 cm	Knoxville	NA	NA	NA	NA	NA	NA	NA	NA	NA	NA	NA	NA
15437	NA	Common (lagerstroemia indica) crapemyrtle	Lagerstroemia indica	Knoxville	Tennessee	-83.92610407	35.98216175	built_environment	241 Baxter Ave E	No	2.54	fair	introduced	0 to 15.24 cm	Knoxville	NA	NA	NA	NA	NA	NA	NA	NA	NA	NA	NA	NA
15438	NA	(prunus) cherry/plum	Prunus	Knoxville	Tennessee	-83.92614289	35.98213811	built_environment	241 Baxter Ave E	No	2.54	fair	no_info	0 to 15.24 cm	Knoxville	NA	NA	NA	NA	NA	NA	NA	NA	NA	NA	NA	NA
15439	NA	Vacant site large (vacant site large)	NA	Knoxville	Tennessee	-83.92626258	35.98207133	built_environment	241 Baxter Ave E	No	0	NA	no_info	NA	Knoxville	NA	NA	NA	NA	NA	NA	NA	NA	NA	NA	NA	NA
15432	NA	Vacant site large (vacant site large)	NA	Knoxville	Tennessee	-83.92588622	35.98229709	built_environment	245 Baxter Ave E	No	0	NA	no_info	NA	Knoxville	NA	NA	NA	NA	NA	NA	NA	NA	NA	NA	NA	NA
15433	NA	Vacant site large (vacant site large)	NA	Knoxville	Tennessee	-83.92595393	35.98224829	built_environment	245 Baxter Ave E	No	0	NA	no_info	NA	Knoxville	NA	NA	NA	NA	NA	NA	NA	NA	NA	NA	NA	NA
15494	NA	Sugar (acer saccharum) maple	Acer saccharum	Knoxville	Tennessee	-83.92645676	35.98175181	green_space	1400 Baxter Ave E	Yes	20.32	poor	naturally_occurring	15.24 to 30.48 cm	Knoxville	NA	NA	NA	NA	NA	NA	NA	NA	NA	NA	NA	NA
15495	NA	Sugar (acer saccharum) maple	Acer saccharum	Knoxville	Tennessee	-83.92649749	35.98173026	green_space	1400 Baxter Ave E	No	17.78	fair	naturally_occurring	15.24 to 30.48 cm	Knoxville	NA	NA	NA	NA	NA	NA	NA	NA	NA	NA	NA	NA
15496	NA	American (platanus occidentalis) sycamore	Platanus occidentalis	Knoxville	Tennessee	-83.92653837	35.98170277	green_space	1400 Baxter Ave E	No	30.48	good	naturally_occurring	15.24 to 30.48 cm	Knoxville	NA	NA	NA	NA	NA	NA	NA	NA	NA	NA	NA	NA
15497	NA	Sugar (acer saccharum) maple	Acer saccharum	Knoxville	Tennessee	-83.92659939	35.98167267	green_space	1400 Baxter Ave E	No	43.18	poor	naturally_occurring	30.48 to 45.72 cm	Knoxville	NA	NA	NA	NA	NA	NA	NA	NA	NA	NA	NA	NA
15498	NA	Sugar (acer saccharum) maple	Acer saccharum	Knoxville	Tennessee	-83.9266979	35.98160464	green_space	1400 Baxter Ave E	No	71.12	poor	naturally_occurring	60.96 to 76.2 cm	Knoxville	NA	NA	NA	NA	NA	NA	NA	NA	NA	NA	NA	NA
15499	NA	Sugar (acer saccharum) maple	Acer saccharum	Knoxville	Tennessee	-83.92655605	35.98144494	green_space	1400 Baxter Ave E	No	25.4	good	naturally_occurring	15.24 to 30.48 cm	Knoxville	NA	NA	NA	NA	NA	NA	NA	NA	NA	NA	NA	NA
15500	NA	Southern (magnolia grandiflora) magnolia	Magnolia grandiflora	Knoxville	Tennessee	-83.92650983	35.98139668	green_space	1400 Baxter Ave E	No	15.24	fair	introduced	0 to 15.24 cm	Knoxville	NA	NA	NA	NA	NA	NA	NA	NA	NA	NA	NA	NA
15501	NA	Northern red (quercus rubra) oak	Quercus rubra	Knoxville	Tennessee	-83.92640365	35.98126874	green_space	1400 Baxter Ave E	No	35.56	fair	naturally_occurring	30.48 to 45.72 cm	Knoxville	NA	NA	NA	NA	NA	NA	NA	NA	NA	NA	NA	NA
15502	NA	Sugar (acer saccharum) maple	Acer saccharum	Knoxville	Tennessee	-83.92630002	35.98132334	green_space	1400 Baxter Ave E	No	17.78	poor	naturally_occurring	15.24 to 30.48 cm	Knoxville	NA	NA	NA	NA	NA	NA	NA	NA	NA	NA	NA	NA
15503	NA	Sugar (acer saccharum) maple	Acer saccharum	Knoxville	Tennessee	-83.92617504	35.98149623	green_space	1400 Baxter Ave E	Yes	20.32	fair	naturally_occurring	15.24 to 30.48 cm	Knoxville	NA	NA	NA	NA	NA	NA	NA	NA	NA	NA	NA	NA
15504	NA	Sugar (acer saccharum) maple	Acer saccharum	Knoxville	Tennessee	-83.9262161	35.98153108	green_space	1400 Baxter Ave E	Yes	22.86	fair	naturally_occurring	15.24 to 30.48 cm	Knoxville	NA	NA	NA	NA	NA	NA	NA	NA	NA	NA	NA	NA
15505	NA	Sugar (acer saccharum) maple	Acer saccharum	Knoxville	Tennessee	-83.92624989	35.98156577	green_space	1400 Baxter Ave E	Yes	22.86	fair	naturally_occurring	15.24 to 30.48 cm	Knoxville	NA	NA	NA	NA	NA	NA	NA	NA	NA	NA	NA	NA
15506	NA	Sugar (acer saccharum) maple	Acer saccharum	Knoxville	Tennessee	-83.92629447	35.9816066	green_space	1400 Baxter Ave E	Yes	22.86	fair	naturally_occurring	15.24 to 30.48 cm	Knoxville	NA	NA	NA	NA	NA	NA	NA	NA	NA	NA	NA	NA
15507	NA	Sugar (acer saccharum) maple	Acer saccharum	Knoxville	Tennessee	-83.92634089	35.98164596	green_space	1400 Baxter Ave E	Yes	27.94	fair	naturally_occurring	15.24 to 30.48 cm	Knoxville	NA	NA	NA	NA	NA	NA	NA	NA	NA	NA	NA	NA
15508	NA	Sugar (acer saccharum) maple	Acer saccharum	Knoxville	Tennessee	-83.92636916	35.98168205	green_space	1400 Baxter Ave E	Yes	15.24	poor	naturally_occurring	0 to 15.24 cm	Knoxville	NA	NA	NA	NA	NA	NA	NA	NA	NA	NA	NA	NA
15509	NA	Sugar (acer saccharum) maple	Acer saccharum	Knoxville	Tennessee	-83.92641921	35.98172297	green_space	1400 Baxter Ave E	Yes	25.4	fair	naturally_occurring	15.24 to 30.48 cm	Knoxville	NA	NA	NA	NA	NA	NA	NA	NA	NA	NA	NA	NA
17353	NA	Vacant site small (vacant site small)	NA	Knoxville	Tennessee	-83.92892328	35.98052293	built_environment	109 Baxter Ave W	Yes	0	NA	no_info	NA	Knoxville	NA	NA	NA	NA	NA	NA	NA	NA	NA	NA	NA	NA
17352	NA	Vacant site small (vacant site small)	NA	Knoxville	Tennessee	-83.9289075	35.98038307	built_environment	110 Baxter Ave W	Yes	0	NA	no_info	NA	Knoxville	NA	NA	NA	NA	NA	NA	NA	NA	NA	NA	NA	NA
17345	NA	Vacant site small (vacant site small)	NA	Knoxville	Tennessee	-83.92967354	35.97992891	built_environment	120 Baxter Ave W	Yes	0	NA	no_info	NA	Knoxville	NA	NA	NA	NA	NA	NA	NA	NA	NA	NA	NA	NA
17346	NA	Vacant site small (vacant site small)	NA	Knoxville	Tennessee	-83.92961885	35.97996437	built_environment	120 Baxter Ave W	Yes	0	NA	no_info	NA	Knoxville	NA	NA	NA	NA	NA	NA	NA	NA	NA	NA	NA	NA
17347	NA	Vacant site small (vacant site small)	NA	Knoxville	Tennessee	-83.92938089	35.98009867	built_environment	120 Baxter Ave W	Yes	0	NA	no_info	NA	Knoxville	NA	NA	NA	NA	NA	NA	NA	NA	NA	NA	NA	NA
17348	NA	Vacant site small (vacant site small)	NA	Knoxville	Tennessee	-83.92931421	35.98013514	built_environment	120 Baxter Ave W	Yes	0	NA	no_info	NA	Knoxville	NA	NA	NA	NA	NA	NA	NA	NA	NA	NA	NA	NA
17349	NA	Vacant site small (vacant site small)	NA	Knoxville	Tennessee	-83.92924119	35.98018609	built_environment	120 Baxter Ave W	Yes	0	NA	no_info	NA	Knoxville	NA	NA	NA	NA	NA	NA	NA	NA	NA	NA	NA	NA
17350	NA	Vacant site small (vacant site small)	NA	Knoxville	Tennessee	-83.92915636	35.98023197	built_environment	120 Baxter Ave W	Yes	0	NA	no_info	NA	Knoxville	NA	NA	NA	NA	NA	NA	NA	NA	NA	NA	NA	NA
17351	NA	Vacant site small (vacant site small)	NA	Knoxville	Tennessee	-83.92908037	35.98028287	built_environment	120 Baxter Ave W	Yes	0	NA	no_info	NA	Knoxville	NA	NA	NA	NA	NA	NA	NA	NA	NA	NA	NA	NA
17328	NA	Vacant site small (vacant site small)	NA	Knoxville	Tennessee	-83.92934183	35.98027888	built_environment	121 Baxter Ave W	Yes	0	NA	no_info	NA	Knoxville	NA	NA	NA	NA	NA	NA	NA	NA	NA	NA	NA	NA
17329	NA	Vacant site small (vacant site small)	NA	Knoxville	Tennessee	-83.92941757	35.98023771	built_environment	123 Baxter Ave W	Yes	0	NA	no_info	NA	Knoxville	NA	NA	NA	NA	NA	NA	NA	NA	NA	NA	NA	NA
17330	NA	Vacant site small (vacant site small)	NA	Knoxville	Tennessee	-83.92948122	35.98020238	built_environment	127 Baxter Ave W	Yes	0	NA	no_info	NA	Knoxville	NA	NA	NA	NA	NA	NA	NA	NA	NA	NA	NA	NA
17331	NA	Vacant site small (vacant site small)	NA	Knoxville	Tennessee	-83.92971655	35.98005467	built_environment	133 Baxter Ave W	Yes	0	NA	no_info	NA	Knoxville	NA	NA	NA	NA	NA	NA	NA	NA	NA	NA	NA	NA
17332	NA	Vacant site small (vacant site small)	NA	Knoxville	Tennessee	-83.92976197	35.98003118	built_environment	135 Baxter Ave W	Yes	0	NA	no_info	NA	Knoxville	NA	NA	NA	NA	NA	NA	NA	NA	NA	NA	NA	NA
17333	NA	Vacant site small (vacant site small)	NA	Knoxville	Tennessee	-83.92981506	35.98000054	built_environment	137 Baxter Ave W	Yes	0	NA	no_info	NA	Knoxville	NA	NA	NA	NA	NA	NA	NA	NA	NA	NA	NA	NA
17334	NA	Vacant site small (vacant site small)	NA	Knoxville	Tennessee	-83.9298742	35.97996634	built_environment	139 Baxter Ave W	Yes	0	NA	no_info	NA	Knoxville	NA	NA	NA	NA	NA	NA	NA	NA	NA	NA	NA	NA
17343	NA	Vacant site small (vacant site small)	NA	Knoxville	Tennessee	-83.92994809	35.97976731	built_environment	140 Baxter Ave W	Yes	0	NA	no_info	NA	Knoxville	NA	NA	NA	NA	NA	NA	NA	NA	NA	NA	NA	NA
17344	NA	Vacant site small (vacant site small)	NA	Knoxville	Tennessee	-83.9298784	35.97980497	built_environment	140 Baxter Ave W	Yes	0	NA	no_info	NA	Knoxville	NA	NA	NA	NA	NA	NA	NA	NA	NA	NA	NA	NA
17341	NA	Vacant site small (vacant site small)	NA	Knoxville	Tennessee	-83.93011498	35.97966701	built_environment	142 Baxter Ave W	Yes	0	NA	no_info	NA	Knoxville	NA	NA	NA	NA	NA	NA	NA	NA	NA	NA	NA	NA
17342	NA	Vacant site small (vacant site small)	NA	Knoxville	Tennessee	-83.93004679	35.97970468	built_environment	142 Baxter Ave W	Yes	0	NA	no_info	NA	Knoxville	NA	NA	NA	NA	NA	NA	NA	NA	NA	NA	NA	NA
17340	NA	Vacant site small (vacant site small)	NA	Knoxville	Tennessee	-83.93016344	35.97964113	built_environment	146 Baxter Ave W	Yes	0	NA	no_info	NA	Knoxville	NA	NA	NA	NA	NA	NA	NA	NA	NA	NA	NA	NA
17335	NA	Vacant site small (vacant site small)	NA	Knoxville	Tennessee	-83.92994242	35.97992745	built_environment	147 Baxter Ave W	Yes	0	NA	no_info	NA	Knoxville	NA	NA	NA	NA	NA	NA	NA	NA	NA	NA	NA	NA
17336	NA	Vacant site small (vacant site small)	NA	Knoxville	Tennessee	-83.93001978	35.97988144	built_environment	147 Baxter Ave W	Yes	0	NA	no_info	NA	Knoxville	NA	NA	NA	NA	NA	NA	NA	NA	NA	NA	NA	NA
17337	NA	Vacant site small (vacant site small)	NA	Knoxville	Tennessee	-83.93011532	35.97982603	built_environment	147 Baxter Ave W	Yes	0	NA	no_info	NA	Knoxville	NA	NA	NA	NA	NA	NA	NA	NA	NA	NA	NA	NA
17338	NA	Vacant site small (vacant site small)	NA	Knoxville	Tennessee	-83.93016685	35.97979658	built_environment	147 Baxter Ave W	Yes	0	NA	no_info	NA	Knoxville	NA	NA	NA	NA	NA	NA	NA	NA	NA	NA	NA	NA
17339	NA	Vacant site small (vacant site small)	NA	Knoxville	Tennessee	-83.93022762	35.97975755	built_environment	147 Baxter Ave W	Yes	0	NA	no_info	NA	Knoxville	NA	NA	NA	NA	NA	NA	NA	NA	NA	NA	NA	NA
24408	NA	Orange (maclura pomifera) osage	Maclura pomifera	Knoxville	Tennessee	-83.94113646	35.97312297	green_space	1400 Baxter Ave W	Yes	60.96	poor	introduced	45.72 to 60.96 cm	Knoxville	NA	NA	NA	NA	NA	NA	NA	NA	NA	NA	NA	NA
24407	NA	Orange (maclura pomifera) osage	Maclura pomifera	Knoxville	Tennessee	-83.94103287	35.97307205	green_space	1400 Baxter Ave W	Yes	55.88	poor	introduced	45.72 to 60.96 cm	Knoxville	NA	NA	NA	NA	NA	NA	NA	NA	NA	NA	NA	NA
24406	NA	Orange (maclura pomifera) osage	Maclura pomifera	Knoxville	Tennessee	-83.94120437	35.97276573	green_space	1400 Baxter Ave W	Yes	50.8	poor	introduced	45.72 to 60.96 cm	Knoxville	NA	NA	NA	NA	NA	NA	NA	NA	NA	NA	NA	NA
24405	NA	Red (morus rubra) mulberry	Morus rubra	Knoxville	Tennessee	-83.94123509	35.97274603	green_space	1400 Baxter Ave W	Yes	81.28	poor	naturally_occurring	more than 76.2 cm	Knoxville	NA	NA	NA	NA	NA	NA	NA	NA	NA	NA	NA	NA
19356	NA	Sugar (acer saccharum) maple	Acer saccharum	Knoxville	Tennessee	-83.86502769	35.99309911	green_space	1050 Beaman Lake Rd	No	73.66	good	naturally_occurring	60.96 to 76.2 cm	Knoxville	NA	NA	NA	NA	NA	NA	NA	NA	NA	NA	NA	NA
19357	NA	Sugar (acer saccharum) maple	Acer saccharum	Knoxville	Tennessee	-83.8651723	35.99295219	green_space	1050 Beaman Lake Rd	No	55.88	good	naturally_occurring	45.72 to 60.96 cm	Knoxville	NA	NA	NA	NA	NA	NA	NA	NA	NA	NA	NA	NA
19358	NA	Pin (quercus palustris) oak	Quercus palustris	Knoxville	Tennessee	-83.86543785	35.99293492	green_space	1050 Beaman Lake Rd	No	114.3	fair	naturally_occurring	more than 76.2 cm	Knoxville	NA	NA	NA	NA	NA	NA	NA	NA	NA	NA	NA	NA
19359	NA	Common (celtis occidentalis) hackberry	Celtis occidentalis	Knoxville	Tennessee	-83.86587692	35.99290313	green_space	1050 Beaman Lake Rd	No	17.78	fair	naturally_occurring	15.24 to 30.48 cm	Knoxville	NA	NA	NA	NA	NA	NA	NA	NA	NA	NA	NA	NA
19360	NA	Southern red (quercus falcata) oak	Quercus falcata	Knoxville	Tennessee	-83.86609673	35.99297737	green_space	1050 Beaman Lake Rd	No	30.48	fair	naturally_occurring	15.24 to 30.48 cm	Knoxville	NA	NA	NA	NA	NA	NA	NA	NA	NA	NA	NA	NA
19361	NA	Northern red (quercus rubra) oak	Quercus rubra	Knoxville	Tennessee	-83.86621299	35.99308055	green_space	1050 Beaman Lake Rd	No	17.78	good	naturally_occurring	15.24 to 30.48 cm	Knoxville	NA	NA	NA	NA	NA	NA	NA	NA	NA	NA	NA	NA
19362	NA	Northern red (quercus rubra) oak	Quercus rubra	Knoxville	Tennessee	-83.86629292	35.99312593	green_space	1050 Beaman Lake Rd	No	53.34	good	naturally_occurring	45.72 to 60.96 cm	Knoxville	NA	NA	NA	NA	NA	NA	NA	NA	NA	NA	NA	NA
19363	NA	Northern red (quercus rubra) oak	Quercus rubra	Knoxville	Tennessee	-83.86636215	35.99316673	green_space	1050 Beaman Lake Rd	No	60.96	good	naturally_occurring	45.72 to 60.96 cm	Knoxville	NA	NA	NA	NA	NA	NA	NA	NA	NA	NA	NA	NA
19364	NA	Northern red (quercus rubra) oak	Quercus rubra	Knoxville	Tennessee	-83.86644221	35.99320772	green_space	1050 Beaman Lake Rd	No	20.32	good	naturally_occurring	15.24 to 30.48 cm	Knoxville	NA	NA	NA	NA	NA	NA	NA	NA	NA	NA	NA	NA
19365	NA	White (quercus alba) oak	Quercus alba	Knoxville	Tennessee	-83.8664797	35.99322157	green_space	1050 Beaman Lake Rd	No	93.98	good	naturally_occurring	more than 76.2 cm	Knoxville	NA	NA	NA	NA	NA	NA	NA	NA	NA	NA	NA	NA
19366	NA	Common (celtis occidentalis) hackberry	Celtis occidentalis	Knoxville	Tennessee	-83.86654095	35.99326538	green_space	1050 Beaman Lake Rd	No	58.42	good	naturally_occurring	45.72 to 60.96 cm	Knoxville	NA	NA	NA	NA	NA	NA	NA	NA	NA	NA	NA	NA
19367	NA	Black (prunus serotina) cherry	Prunus serotina	Knoxville	Tennessee	-83.86657268	35.9932803	green_space	1050 Beaman Lake Rd	No	27.94	fair	naturally_occurring	15.24 to 30.48 cm	Knoxville	NA	NA	NA	NA	NA	NA	NA	NA	NA	NA	NA	NA
19368	NA	American (ulmus americana) elm	Ulmus americana	Knoxville	Tennessee	-83.86660747	35.9933005	green_space	1050 Beaman Lake Rd	No	35.56	fair	naturally_occurring	30.48 to 45.72 cm	Knoxville	NA	NA	NA	NA	NA	NA	NA	NA	NA	NA	NA	NA
19369	NA	Flowering (cornus florida) dogwood	Cornus florida	Knoxville	Tennessee	-83.86664701	35.99332339	green_space	1050 Beaman Lake Rd	No	17.78	good	naturally_occurring	15.24 to 30.48 cm	Knoxville	NA	NA	NA	NA	NA	NA	NA	NA	NA	NA	NA	NA
19370	NA	Flowering (cornus florida) dogwood	Cornus florida	Knoxville	Tennessee	-83.86668512	35.99333972	green_space	1050 Beaman Lake Rd	No	15.24	good	naturally_occurring	0 to 15.24 cm	Knoxville	NA	NA	NA	NA	NA	NA	NA	NA	NA	NA	NA	NA
19371	NA	Northern red (quercus rubra) oak	Quercus rubra	Knoxville	Tennessee	-83.86661012	35.99338147	green_space	1050 Beaman Lake Rd	No	109.22	fair	naturally_occurring	more than 76.2 cm	Knoxville	NA	NA	NA	NA	NA	NA	NA	NA	NA	NA	NA	NA
19372	NA	Pin (quercus palustris) oak	Quercus palustris	Knoxville	Tennessee	-83.86663179	35.99359134	green_space	1050 Beaman Lake Rd	No	81.28	fair	naturally_occurring	more than 76.2 cm	Knoxville	NA	NA	NA	NA	NA	NA	NA	NA	NA	NA	NA	NA
19373	NA	Pin (quercus palustris) oak	Quercus palustris	Knoxville	Tennessee	-83.86659737	35.99367687	green_space	1050 Beaman Lake Rd	No	63.5	fair	naturally_occurring	60.96 to 76.2 cm	Knoxville	NA	NA	NA	NA	NA	NA	NA	NA	NA	NA	NA	NA
19374	NA	Pin (quercus palustris) oak	Quercus palustris	Knoxville	Tennessee	-83.86672964	35.99365572	green_space	1050 Beaman Lake Rd	No	53.34	fair	naturally_occurring	45.72 to 60.96 cm	Knoxville	NA	NA	NA	NA	NA	NA	NA	NA	NA	NA	NA	NA
19375	NA	American (platanus occidentalis) sycamore	Platanus occidentalis	Knoxville	Tennessee	-83.86667316	35.99384528	green_space	1050 Beaman Lake Rd	No	43.18	good	naturally_occurring	30.48 to 45.72 cm	Knoxville	NA	NA	NA	NA	NA	NA	NA	NA	NA	NA	NA	NA
19376	NA	Sugar (acer saccharum) maple	Acer saccharum	Knoxville	Tennessee	-83.86686281	35.99403714	green_space	1050 Beaman Lake Rd	No	48.26	good	naturally_occurring	45.72 to 60.96 cm	Knoxville	NA	NA	NA	NA	NA	NA	NA	NA	NA	NA	NA	NA
19377	NA	Sugar (acer saccharum) maple	Acer saccharum	Knoxville	Tennessee	-83.86696605	35.99402912	green_space	1050 Beaman Lake Rd	No	58.42	good	naturally_occurring	45.72 to 60.96 cm	Knoxville	NA	NA	NA	NA	NA	NA	NA	NA	NA	NA	NA	NA
19378	NA	Sugar (acer saccharum) maple	Acer saccharum	Knoxville	Tennessee	-83.8669036	35.99409779	green_space	1050 Beaman Lake Rd	No	50.8	good	naturally_occurring	45.72 to 60.96 cm	Knoxville	NA	NA	NA	NA	NA	NA	NA	NA	NA	NA	NA	NA
19379	NA	Sugar (acer saccharum) maple	Acer saccharum	Knoxville	Tennessee	-83.86695893	35.99414391	green_space	1050 Beaman Lake Rd	No	58.42	good	naturally_occurring	45.72 to 60.96 cm	Knoxville	NA	NA	NA	NA	NA	NA	NA	NA	NA	NA	NA	NA
19380	NA	Sugar (acer saccharum) maple	Acer saccharum	Knoxville	Tennessee	-83.86706698	35.99414501	green_space	1050 Beaman Lake Rd	No	58.42	good	naturally_occurring	45.72 to 60.96 cm	Knoxville	NA	NA	NA	NA	NA	NA	NA	NA	NA	NA	NA	NA
19381	NA	Sugar (acer saccharum) maple	Acer saccharum	Knoxville	Tennessee	-83.86737311	35.99430897	green_space	1050 Beaman Lake Rd	No	66.04	good	naturally_occurring	60.96 to 76.2 cm	Knoxville	NA	NA	NA	NA	NA	NA	NA	NA	NA	NA	NA	NA
19382	NA	Common (diospyros virginiana) persimmon	Diospyros virginiana	Knoxville	Tennessee	-83.86748219	35.99438882	green_space	1050 Beaman Lake Rd	No	45.72	fair	naturally_occurring	30.48 to 45.72 cm	Knoxville	NA	NA	NA	NA	NA	NA	NA	NA	NA	NA	NA	NA
19383	NA	Sugar (acer saccharum) maple	Acer saccharum	Knoxville	Tennessee	-83.86706151	35.99434397	green_space	1050 Beaman Lake Rd	No	55.88	good	naturally_occurring	45.72 to 60.96 cm	Knoxville	NA	NA	NA	NA	NA	NA	NA	NA	NA	NA	NA	NA
19384	NA	Sugar (acer saccharum) maple	Acer saccharum	Knoxville	Tennessee	-83.86696104	35.99437231	green_space	1050 Beaman Lake Rd	No	55.88	good	naturally_occurring	45.72 to 60.96 cm	Knoxville	NA	NA	NA	NA	NA	NA	NA	NA	NA	NA	NA	NA
19385	NA	Loblolly (pinus taeda) pine	Pinus taeda	Knoxville	Tennessee	-83.86668258	35.99441101	green_space	1050 Beaman Lake Rd	No	25.4	fair	naturally_occurring	15.24 to 30.48 cm	Knoxville	NA	NA	NA	NA	NA	NA	NA	NA	NA	NA	NA	NA
19386	NA	American (platanus occidentalis) sycamore	Platanus occidentalis	Knoxville	Tennessee	-83.86733679	35.99466207	green_space	1050 Beaman Lake Rd	No	60.96	fair	naturally_occurring	45.72 to 60.96 cm	Knoxville	NA	NA	NA	NA	NA	NA	NA	NA	NA	NA	NA	NA
19387	NA	Red (acer rubrum) maple	Acer rubrum	Knoxville	Tennessee	-83.86778773	35.99491315	green_space	1050 Beaman Lake Rd	No	43.18	fair	naturally_occurring	30.48 to 45.72 cm	Knoxville	NA	NA	NA	NA	NA	NA	NA	NA	NA	NA	NA	NA
19388	NA	Red (acer rubrum) maple	Acer rubrum	Knoxville	Tennessee	-83.8673557	35.99510082	green_space	1050 Beaman Lake Rd	No	45.72	fair	naturally_occurring	30.48 to 45.72 cm	Knoxville	NA	NA	NA	NA	NA	NA	NA	NA	NA	NA	NA	NA
19389	NA	Sugar (acer saccharum) maple	Acer saccharum	Knoxville	Tennessee	-83.86643872	35.99459006	green_space	1050 Beaman Lake Rd	No	66.04	good	naturally_occurring	60.96 to 76.2 cm	Knoxville	NA	NA	NA	NA	NA	NA	NA	NA	NA	NA	NA	NA
19390	NA	Sugar (acer saccharum) maple	Acer saccharum	Knoxville	Tennessee	-83.86643	35.9945338	green_space	1050 Beaman Lake Rd	No	66.04	good	naturally_occurring	60.96 to 76.2 cm	Knoxville	NA	NA	NA	NA	NA	NA	NA	NA	NA	NA	NA	NA
19391	NA	Sugar (acer saccharum) maple	Acer saccharum	Knoxville	Tennessee	-83.86632221	35.99464409	green_space	1050 Beaman Lake Rd	No	60.96	good	naturally_occurring	45.72 to 60.96 cm	Knoxville	NA	NA	NA	NA	NA	NA	NA	NA	NA	NA	NA	NA
19392	NA	Sugar (acer saccharum) maple	Acer saccharum	Knoxville	Tennessee	-83.8662116	35.99457357	green_space	1050 Beaman Lake Rd	No	63.5	fair	naturally_occurring	60.96 to 76.2 cm	Knoxville	NA	NA	NA	NA	NA	NA	NA	NA	NA	NA	NA	NA
19393	NA	Pin (quercus palustris) oak	Quercus palustris	Knoxville	Tennessee	-83.8661509	35.99435848	green_space	1050 Beaman Lake Rd	No	71.12	fair	naturally_occurring	60.96 to 76.2 cm	Knoxville	NA	NA	NA	NA	NA	NA	NA	NA	NA	NA	NA	NA
19394	NA	Pin (quercus palustris) oak	Quercus palustris	Knoxville	Tennessee	-83.8660994	35.99427653	green_space	1050 Beaman Lake Rd	No	71.12	fair	naturally_occurring	60.96 to 76.2 cm	Knoxville	NA	NA	NA	NA	NA	NA	NA	NA	NA	NA	NA	NA
19395	NA	Pin (quercus palustris) oak	Quercus palustris	Knoxville	Tennessee	-83.86608663	35.99418073	green_space	1050 Beaman Lake Rd	No	88.9	fair	naturally_occurring	more than 76.2 cm	Knoxville	NA	NA	NA	NA	NA	NA	NA	NA	NA	NA	NA	NA
19396	NA	Red (acer rubrum) maple	Acer rubrum	Knoxville	Tennessee	-83.86601515	35.99389065	green_space	1050 Beaman Lake Rd	No	40.64	fair	naturally_occurring	30.48 to 45.72 cm	Knoxville	NA	NA	NA	NA	NA	NA	NA	NA	NA	NA	NA	NA
19397	NA	Red (acer rubrum) maple	Acer rubrum	Knoxville	Tennessee	-83.86596171	35.99388139	green_space	1050 Beaman Lake Rd	No	30.48	fair	naturally_occurring	15.24 to 30.48 cm	Knoxville	NA	NA	NA	NA	NA	NA	NA	NA	NA	NA	NA	NA
19398	NA	Red (acer rubrum) maple	Acer rubrum	Knoxville	Tennessee	-83.86588265	35.99387376	green_space	1050 Beaman Lake Rd	No	27.94	fair	naturally_occurring	15.24 to 30.48 cm	Knoxville	NA	NA	NA	NA	NA	NA	NA	NA	NA	NA	NA	NA
19399	NA	Eastern white (pinus strobus) pine	Pinus strobus	Knoxville	Tennessee	-83.86500745	35.99352164	green_space	1050 Beaman Lake Rd	No	78.74	good	naturally_occurring	more than 76.2 cm	Knoxville	NA	NA	NA	NA	NA	NA	NA	NA	NA	NA	NA	NA
19400	NA	Eastern white (pinus strobus) pine	Pinus strobus	Knoxville	Tennessee	-83.86496607	35.99344403	green_space	1050 Beaman Lake Rd	No	73.66	good	naturally_occurring	60.96 to 76.2 cm	Knoxville	NA	NA	NA	NA	NA	NA	NA	NA	NA	NA	NA	NA
102930	NA	White (picea glauca) spruce	Picea glauca	Knoxville	Tennessee	-83.88522778	35.99753711	green_space	516 Beaman St N	No	27.94	dead	introduced	15.24 to 30.48 cm	Knoxville	NA	NA	NA	NA	NA	NA	NA	NA	NA	NA	NA	NA
16327	NA	Vacant site large (vacant site large)	NA	Knoxville	Tennessee	-83.92358995	35.97875367	built_environment	215 Bearden Pl	No	0	NA	no_info	NA	Knoxville	NA	NA	NA	NA	NA	NA	NA	NA	NA	NA	NA	NA
16320	NA	Willow (quercus phellos) oak	Quercus phellos	Knoxville	Tennessee	-83.92359242	35.97865889	built_environment	215 Bearden Pl	No	7.62	poor	naturally_occurring	0 to 15.24 cm	Knoxville	NA	NA	NA	NA	NA	NA	NA	NA	NA	NA	NA	NA
16321	NA	Vacant site large (vacant site large)	NA	Knoxville	Tennessee	-83.92360075	35.97857942	built_environment	215 Bearden Pl	No	0	NA	no_info	NA	Knoxville	NA	NA	NA	NA	NA	NA	NA	NA	NA	NA	NA	NA
16322	NA	Willow (quercus phellos) oak	Quercus phellos	Knoxville	Tennessee	-83.92361139	35.97849156	built_environment	215 Bearden Pl	No	12.7	fair	naturally_occurring	0 to 15.24 cm	Knoxville	NA	NA	NA	NA	NA	NA	NA	NA	NA	NA	NA	NA
16325	NA	Vacant site large (vacant site large)	NA	Knoxville	Tennessee	-83.92361124	35.97841703	built_environment	215 Bearden Pl	No	0	NA	no_info	NA	Knoxville	NA	NA	NA	NA	NA	NA	NA	NA	NA	NA	NA	NA
16323	NA	Willow (quercus phellos) oak	Quercus phellos	Knoxville	Tennessee	-83.92361732	35.97834433	built_environment	215 Bearden Pl	No	12.7	fair	naturally_occurring	0 to 15.24 cm	Knoxville	NA	NA	NA	NA	NA	NA	NA	NA	NA	NA	NA	NA
16326	NA	Vacant site large (vacant site large)	NA	Knoxville	Tennessee	-83.92361704	35.97827487	built_environment	215 Bearden Pl	No	0	NA	no_info	NA	Knoxville	NA	NA	NA	NA	NA	NA	NA	NA	NA	NA	NA	NA
16324	NA	Willow (quercus phellos) oak	Quercus phellos	Knoxville	Tennessee	-83.92362908	35.97821244	built_environment	215 Bearden Pl	No	7.62	dead	naturally_occurring	0 to 15.24 cm	Knoxville	NA	NA	NA	NA	NA	NA	NA	NA	NA	NA	NA	NA
10414	2013	Willow (quercus phellos) oak	Quercus phellos	Knoxville	Tennessee	-84.00228353	35.93536841	built_environment	141 Bearden Rd	No	5.08	fair	naturally_occurring	0 to 15.24 cm	Knoxville	NA	NA	NA	NA	NA	NA	NA	NA	NA	NA	NA	NA
10415	2013	Willow (quercus phellos) oak	Quercus phellos	Knoxville	Tennessee	-84.00225857	35.93529084	built_environment	141 Bearden Rd	No	10.16	good	naturally_occurring	0 to 15.24 cm	Knoxville	NA	NA	NA	NA	NA	NA	NA	NA	NA	NA	NA	NA
10416	2013	Willow (quercus phellos) oak	Quercus phellos	Knoxville	Tennessee	-84.00223621	35.93521478	built_environment	141 Bearden Rd	No	15.24	good	naturally_occurring	0 to 15.24 cm	Knoxville	NA	NA	NA	NA	NA	NA	NA	NA	NA	NA	NA	NA
102845	NA	Common (celtis occidentalis) hackberry	Celtis occidentalis	Knoxville	Tennessee	-83.94733676	35.97406227	built_environment	1542 Beaumont Ave	No	71.12	fair	naturally_occurring	60.96 to 76.2 cm	Knoxville	NA	NA	NA	NA	NA	NA	NA	NA	NA	NA	NA	NA
18353	NA	Flowering (cornus florida) dogwood	Cornus florida	Knoxville	Tennessee	-83.91638225	36.00657909	built_environment	3308 Bellevue St	No	10.16	fair	naturally_occurring	0 to 15.24 cm	Knoxville	NA	NA	NA	NA	NA	NA	NA	NA	NA	NA	NA	NA
97523	NA	Vacant site small (vacant site small)	NA	Knoxville	Tennessee	-83.8958065	35.98002786	built_environment	119 Ben Hur Ave	Yes	0	NA	no_info	NA	Knoxville	NA	NA	NA	NA	NA	NA	NA	NA	NA	NA	NA	NA
97550	NA	American (liquidambar styraciflua) sweetgum	Liquidambar styraciflua	Knoxville	Tennessee	-83.89554363	35.98018841	built_environment	122 Ben Hur Ave	No	25.4	fair	naturally_occurring	15.24 to 30.48 cm	Knoxville	NA	NA	NA	NA	NA	NA	NA	NA	NA	NA	NA	NA
97551	NA	American (liquidambar styraciflua) sweetgum	Liquidambar styraciflua	Knoxville	Tennessee	-83.89562236	35.98021227	built_environment	122 Ben Hur Ave	No	17.78	fair	naturally_occurring	15.24 to 30.48 cm	Knoxville	NA	NA	NA	NA	NA	NA	NA	NA	NA	NA	NA	NA
97552	NA	American (liquidambar styraciflua) sweetgum	Liquidambar styraciflua	Knoxville	Tennessee	-83.89571922	35.98023253	built_environment	122 Ben Hur Ave	No	17.78	fair	naturally_occurring	15.24 to 30.48 cm	Knoxville	NA	NA	NA	NA	NA	NA	NA	NA	NA	NA	NA	NA
97553	NA	American (liquidambar styraciflua) sweetgum	Liquidambar styraciflua	Knoxville	Tennessee	-83.89578264	35.98024438	built_environment	122 Ben Hur Ave	No	12.7	fair	naturally_occurring	0 to 15.24 cm	Knoxville	NA	NA	NA	NA	NA	NA	NA	NA	NA	NA	NA	NA
97554	NA	American (liquidambar styraciflua) sweetgum	Liquidambar styraciflua	Knoxville	Tennessee	-83.89583879	35.98025807	built_environment	122 Ben Hur Ave	No	17.78	fair	naturally_occurring	15.24 to 30.48 cm	Knoxville	NA	NA	NA	NA	NA	NA	NA	NA	NA	NA	NA	NA
97555	NA	American (liquidambar styraciflua) sweetgum	Liquidambar styraciflua	Knoxville	Tennessee	-83.89590796	35.9802794	built_environment	122 Ben Hur Ave	No	10.16	fair	naturally_occurring	0 to 15.24 cm	Knoxville	NA	NA	NA	NA	NA	NA	NA	NA	NA	NA	NA	NA
97556	NA	Vacant site large (vacant site large)	NA	Knoxville	Tennessee	-83.89618527	35.98034134	built_environment	122 Ben Hur Ave	No	0	NA	no_info	NA	Knoxville	NA	NA	NA	NA	NA	NA	NA	NA	NA	NA	NA	NA
97557	NA	Vacant site large (vacant site large)	NA	Knoxville	Tennessee	-83.89627503	35.98035715	built_environment	122 Ben Hur Ave	No	0	NA	no_info	NA	Knoxville	NA	NA	NA	NA	NA	NA	NA	NA	NA	NA	NA	NA
97524	NA	Vacant site small (vacant site small)	NA	Knoxville	Tennessee	-83.89564168	35.97998548	built_environment	123 Ben Hur Ave	Yes	0	NA	no_info	NA	Knoxville	NA	NA	NA	NA	NA	NA	NA	NA	NA	NA	NA	NA
97525	NA	Vacant site small (vacant site small)	NA	Knoxville	Tennessee	-83.89549249	35.9799442	built_environment	127 Ben Hur Ave	Yes	0	NA	no_info	NA	Knoxville	NA	NA	NA	NA	NA	NA	NA	NA	NA	NA	NA	NA
97526	NA	Vacant site small (vacant site small)	NA	Knoxville	Tennessee	-83.89540436	35.9799573	built_environment	127 Ben Hur Ave	Yes	0	NA	no_info	NA	Knoxville	NA	NA	NA	NA	NA	NA	NA	NA	NA	NA	NA	NA
97549	NA	Vacant site small (vacant site small)	NA	Knoxville	Tennessee	-83.89520514	35.98003006	built_environment	300 Ben Hur Ave	Yes	0	NA	no_info	NA	Knoxville	NA	NA	NA	NA	NA	NA	NA	NA	NA	NA	NA	NA
97527	NA	Vacant site small (vacant site small)	NA	Knoxville	Tennessee	-83.89498306	35.97983812	built_environment	309 Ben Hur Ave	Yes	0	NA	no_info	NA	Knoxville	NA	NA	NA	NA	NA	NA	NA	NA	NA	NA	NA	NA
97528	NA	Vacant site small (vacant site small)	NA	Knoxville	Tennessee	-83.89469905	35.97975633	built_environment	317 Ben Hur Ave	Yes	0	NA	no_info	NA	Knoxville	NA	NA	NA	NA	NA	NA	NA	NA	NA	NA	NA	NA
97548	NA	Vacant site small (vacant site small)	NA	Knoxville	Tennessee	-83.89457857	35.97985296	built_environment	318 Ben Hur Ave	Yes	0	NA	no_info	NA	Knoxville	NA	NA	NA	NA	NA	NA	NA	NA	NA	NA	NA	NA
97547	NA	Vacant site small (vacant site small)	NA	Knoxville	Tennessee	-83.89442342	35.97980921	built_environment	322 Ben Hur Ave	Yes	0	NA	no_info	NA	Knoxville	NA	NA	NA	NA	NA	NA	NA	NA	NA	NA	NA	NA
97529	NA	Vacant site small (vacant site small)	NA	Knoxville	Tennessee	-83.89451171	35.97970125	built_environment	323 Ben Hur Ave	Yes	0	NA	no_info	NA	Knoxville	NA	NA	NA	NA	NA	NA	NA	NA	NA	NA	NA	NA
97530	NA	Vacant site small (vacant site small)	NA	Knoxville	Tennessee	-83.89442459	35.97967726	built_environment	323 Ben Hur Ave	Yes	0	NA	no_info	NA	Knoxville	NA	NA	NA	NA	NA	NA	NA	NA	NA	NA	NA	NA
97531	NA	Flowering (cornus florida) dogwood	Cornus florida	Knoxville	Tennessee	-83.89428368	35.97963962	built_environment	323 Ben Hur Ave	Yes	30.48	fair	naturally_occurring	15.24 to 30.48 cm	Knoxville	NA	NA	NA	NA	NA	NA	NA	NA	NA	NA	NA	NA
97532	NA	Vacant site small (vacant site small)	NA	Knoxville	Tennessee	-83.89389339	35.97953114	built_environment	503 Ben Hur Ave	Yes	0	fair	no_info	NA	Knoxville	NA	NA	NA	NA	NA	NA	NA	NA	NA	NA	NA	NA
97546	NA	Vacant site small (vacant site small)	NA	Knoxville	Tennessee	-83.89369772	35.97960788	built_environment	504 Ben Hur Ave	Yes	0	NA	no_info	NA	Knoxville	NA	NA	NA	NA	NA	NA	NA	NA	NA	NA	NA	NA
97533	NA	Vacant site small (vacant site small)	NA	Knoxville	Tennessee	-83.89372629	35.97948482	built_environment	507 Ben Hur Ave	Yes	0	fair	no_info	NA	Knoxville	NA	NA	NA	NA	NA	NA	NA	NA	NA	NA	NA	NA
97545	NA	Vacant site small (vacant site small)	NA	Knoxville	Tennessee	-83.89352475	35.97955599	built_environment	508 Ben Hur Ave	Yes	0	NA	no_info	NA	Knoxville	NA	NA	NA	NA	NA	NA	NA	NA	NA	NA	NA	NA
97534	NA	Vacant site small (vacant site small)	NA	Knoxville	Tennessee	-83.89354613	35.97943183	built_environment	511 Ben Hur Ave	Yes	0	fair	no_info	NA	Knoxville	NA	NA	NA	NA	NA	NA	NA	NA	NA	NA	NA	NA
97544	NA	Flowering (cornus florida) dogwood	Cornus florida	Knoxville	Tennessee	-83.89337065	35.97951908	built_environment	512 Ben Hur Ave	Yes	33.02	fair	naturally_occurring	30.48 to 45.72 cm	Knoxville	NA	NA	NA	NA	NA	NA	NA	NA	NA	NA	NA	NA
97535	NA	Vacant site small (vacant site small)	NA	Knoxville	Tennessee	-83.89340408	35.97939261	built_environment	515 Ben Hur Ave	Yes	0	fair	no_info	NA	Knoxville	NA	NA	NA	NA	NA	NA	NA	NA	NA	NA	NA	NA
97536	NA	Flowering (cornus florida) dogwood	Cornus florida	Knoxville	Tennessee	-83.8931668	35.97931712	built_environment	519 Ben Hur Ave	Yes	25.4	fair	naturally_occurring	15.24 to 30.48 cm	Knoxville	NA	NA	NA	NA	NA	NA	NA	NA	NA	NA	NA	NA
97543	NA	Vacant site small (vacant site small)	NA	Knoxville	Tennessee	-83.89307844	35.97942896	built_environment	520 Ben Hur Ave	Yes	0	NA	no_info	NA	Knoxville	NA	NA	NA	NA	NA	NA	NA	NA	NA	NA	NA	NA
97537	NA	Vacant site small (vacant site small)	NA	Knoxville	Tennessee	-83.89299719	35.97927465	built_environment	523 Ben Hur Ave	Yes	0	NA	no_info	NA	Knoxville	NA	NA	NA	NA	NA	NA	NA	NA	NA	NA	NA	NA
97538	NA	Vacant site large (vacant site large)	NA	Knoxville	Tennessee	-83.8921998	35.97905489	built_environment	613 Ben Hur Ave	No	0	NA	no_info	NA	Knoxville	NA	NA	NA	NA	NA	NA	NA	NA	NA	NA	NA	NA
97539	NA	Vacant site large (vacant site large)	NA	Knoxville	Tennessee	-83.89214482	35.97899724	built_environment	613 Ben Hur Ave	No	0	NA	no_info	NA	Knoxville	NA	NA	NA	NA	NA	NA	NA	NA	NA	NA	NA	NA
97540	NA	Vacant site large (vacant site large)	NA	Knoxville	Tennessee	-83.89206489	35.97897336	built_environment	617 Ben Hur Ave	No	0	NA	no_info	NA	Knoxville	NA	NA	NA	NA	NA	NA	NA	NA	NA	NA	NA	NA
97541	NA	Vacant site small (vacant site small)	NA	Knoxville	Tennessee	-83.89133511	35.97897135	built_environment	628 Ben Hur Ave	Yes	0	NA	no_info	NA	Knoxville	NA	NA	NA	NA	NA	NA	NA	NA	NA	NA	NA	NA
8032	NA	Chinese (ilex cornuta) holly	Ilex cornuta	Knoxville	Tennessee	-84.04618506	35.94191648	built_environment	851 Bennett Pl	No	10.16	good	introduced	0 to 15.24 cm	Knoxville	NA	NA	NA	NA	NA	NA	NA	NA	NA	NA	NA	NA
8033	NA	Common (lagerstroemia indica) crapemyrtle	Lagerstroemia indica	Knoxville	Tennessee	-84.04619085	35.94189341	built_environment	851 Bennett Pl	No	7.62	good	introduced	0 to 15.24 cm	Knoxville	NA	NA	NA	NA	NA	NA	NA	NA	NA	NA	NA	NA
8034	NA	Colorado (picea pungens) spruce	Picea pungens	Knoxville	Tennessee	-84.0461935	35.94186257	built_environment	851 Bennett Pl	No	15.24	fair	introduced	0 to 15.24 cm	Knoxville	NA	NA	NA	NA	NA	NA	NA	NA	NA	NA	NA	NA
8035	NA	Chinese (ilex cornuta) holly	Ilex cornuta	Knoxville	Tennessee	-84.04618545	35.94180377	built_environment	851 Bennett Pl	No	5.08	good	introduced	0 to 15.24 cm	Knoxville	NA	NA	NA	NA	NA	NA	NA	NA	NA	NA	NA	NA
8036	NA	Leyland (x cupressocyparis leylandii) cypress	Cupressocyparis	Knoxville	Tennessee	-84.04605711	35.94177234	built_environment	852 Bennett Pl	No	10.16	good	no_info	0 to 15.24 cm	Knoxville	NA	NA	NA	NA	NA	NA	NA	NA	NA	NA	NA	NA
8037	NA	Leyland (x cupressocyparis leylandii) cypress	Cupressocyparis	Knoxville	Tennessee	-84.04605631	35.94180476	built_environment	852 Bennett Pl	No	10.16	good	no_info	0 to 15.24 cm	Knoxville	NA	NA	NA	NA	NA	NA	NA	NA	NA	NA	NA	NA
8038	NA	Leyland (x cupressocyparis leylandii) cypress	Cupressocyparis	Knoxville	Tennessee	-84.04605191	35.94182939	built_environment	852 Bennett Pl	No	10.16	good	no_info	0 to 15.24 cm	Knoxville	NA	NA	NA	NA	NA	NA	NA	NA	NA	NA	NA	NA
8039	NA	Leyland (x cupressocyparis leylandii) cypress	Cupressocyparis	Knoxville	Tennessee	-84.04604545	35.94186017	built_environment	852 Bennett Pl	No	12.7	good	no_info	0 to 15.24 cm	Knoxville	NA	NA	NA	NA	NA	NA	NA	NA	NA	NA	NA	NA
23039	NA	American (platanus occidentalis) sycamore	Platanus occidentalis	Knoxville	Tennessee	-83.92809217	35.97306931	green_space	514 Bernard Ave	No	96.52	dead	naturally_occurring	more than 76.2 cm	Knoxville	NA	NA	NA	NA	NA	NA	NA	NA	NA	NA	NA	NA
11812	2014	Sugar (acer saccharum) maple	Acer saccharum	Knoxville	Tennessee	-83.90529579	35.9814011	green_space	532 Bertrand St N	No	5.08	fair	naturally_occurring	0 to 15.24 cm	Knoxville	NA	NA	NA	NA	NA	NA	NA	NA	NA	NA	NA	NA
11811	2014	Kentucky coffeetree (gymnocladus dioicus)	Gymnocladus dioicus	Knoxville	Tennessee	-83.90562655	35.98133593	green_space	532 Bertrand St N	No	5.08	poor	naturally_occurring	0 to 15.24 cm	Knoxville	NA	NA	NA	NA	NA	NA	NA	NA	NA	NA	NA	NA
11810	2014	Kentucky coffeetree (gymnocladus dioicus)	Gymnocladus dioicus	Knoxville	Tennessee	-83.90615203	35.98156259	green_space	532 Bertrand St N	No	5.08	poor	naturally_occurring	0 to 15.24 cm	Knoxville	NA	NA	NA	NA	NA	NA	NA	NA	NA	NA	NA	NA
11809	2014	Kentucky coffeetree (gymnocladus dioicus)	Gymnocladus dioicus	Knoxville	Tennessee	-83.90610638	35.98154909	green_space	532 Bertrand St N	No	5.08	fair	naturally_occurring	0 to 15.24 cm	Knoxville	NA	NA	NA	NA	NA	NA	NA	NA	NA	NA	NA	NA
11808	2014	Sugar (acer saccharum) maple	Acer saccharum	Knoxville	Tennessee	-83.90648522	35.98131707	green_space	532 Bertrand St N	No	5.08	fair	naturally_occurring	0 to 15.24 cm	Knoxville	NA	NA	NA	NA	NA	NA	NA	NA	NA	NA	NA	NA
22131	2014	Flowering (cornus florida) dogwood	Cornus florida	Knoxville	Tennessee	-83.90654419	35.9812596	green_space	532 Bertrand St N	No	2.54	fair	naturally_occurring	0 to 15.24 cm	Knoxville	NA	NA	NA	NA	NA	NA	NA	NA	NA	NA	NA	NA
22120	NA	Silver (acer saccharinum) maple	Acer saccharinum	Knoxville	Tennessee	-83.90530191	35.98132477	green_space	532 Bertrand St N	Yes	58.42	poor	naturally_occurring	45.72 to 60.96 cm	Knoxville	NA	NA	NA	NA	NA	NA	NA	NA	NA	NA	NA	NA
22119	NA	Siberian (ulmus pumila) elm	Ulmus pumila	Knoxville	Tennessee	-83.90527354	35.98135621	green_space	532 Bertrand St N	Yes	50.8	poor	introduced	45.72 to 60.96 cm	Knoxville	NA	NA	NA	NA	NA	NA	NA	NA	NA	NA	NA	NA
22118	NA	Black (juglans nigra) walnut	Juglans nigra	Knoxville	Tennessee	-83.90514601	35.98140709	green_space	532 Bertrand St N	Yes	48.26	fair	naturally_occurring	45.72 to 60.96 cm	Knoxville	NA	NA	NA	NA	NA	NA	NA	NA	NA	NA	NA	NA
22117	NA	Red (morus rubra) mulberry	Morus rubra	Knoxville	Tennessee	-83.9050336	35.98145893	green_space	532 Bertrand St N	Yes	60.96	fair	naturally_occurring	45.72 to 60.96 cm	Knoxville	NA	NA	NA	NA	NA	NA	NA	NA	NA	NA	NA	NA
22084	NA	Willow (quercus phellos) oak	Quercus phellos	Knoxville	Tennessee	-83.90581493	35.98163783	green_space	532 Bertrand St N	No	60.96	poor	naturally_occurring	45.72 to 60.96 cm	Knoxville	NA	NA	NA	NA	NA	NA	NA	NA	NA	NA	NA	NA
22083	NA	Willow (quercus phellos) oak	Quercus phellos	Knoxville	Tennessee	-83.90604107	35.98164445	green_space	532 Bertrand St N	No	50.8	fair	naturally_occurring	45.72 to 60.96 cm	Knoxville	NA	NA	NA	NA	NA	NA	NA	NA	NA	NA	NA	NA
22082	NA	Willow (quercus phellos) oak	Quercus phellos	Knoxville	Tennessee	-83.90617603	35.98165036	green_space	532 Bertrand St N	Yes	55.88	fair	naturally_occurring	45.72 to 60.96 cm	Knoxville	NA	NA	NA	NA	NA	NA	NA	NA	NA	NA	NA	NA
22081	NA	Willow (quercus phellos) oak	Quercus phellos	Knoxville	Tennessee	-83.90627366	35.98165563	green_space	532 Bertrand St N	Yes	55.88	fair	naturally_occurring	45.72 to 60.96 cm	Knoxville	NA	NA	NA	NA	NA	NA	NA	NA	NA	NA	NA	NA
22080	NA	Willow (quercus phellos) oak	Quercus phellos	Knoxville	Tennessee	-83.90637682	35.98165921	green_space	532 Bertrand St N	Yes	33.02	fair	naturally_occurring	30.48 to 45.72 cm	Knoxville	NA	NA	NA	NA	NA	NA	NA	NA	NA	NA	NA	NA
22116	NA	Red (acer rubrum) maple	Acer rubrum	Knoxville	Tennessee	-83.90649551	35.98164923	green_space	532 Bertrand St N	Yes	17.78	fair	naturally_occurring	15.24 to 30.48 cm	Knoxville	NA	NA	NA	NA	NA	NA	NA	NA	NA	NA	NA	NA
22079	NA	Red (acer rubrum) maple	Acer rubrum	Knoxville	Tennessee	-83.9066212	35.98164053	green_space	532 Bertrand St N	Yes	22.86	fair	naturally_occurring	15.24 to 30.48 cm	Knoxville	NA	NA	NA	NA	NA	NA	NA	NA	NA	NA	NA	NA
22127	NA	Vacant site no plant (vacant site no plant)	NA	Knoxville	Tennessee	-83.90571797	35.98141704	green_space	532 Bertrand St N	No	0	NA	no_info	NA	Knoxville	NA	NA	NA	NA	NA	NA	NA	NA	NA	NA	NA	NA
22126	NA	Red (morus rubra) mulberry	Morus rubra	Knoxville	Tennessee	-83.90574712	35.9814453	green_space	532 Bertrand St N	No	35.56	poor	naturally_occurring	30.48 to 45.72 cm	Knoxville	NA	NA	NA	NA	NA	NA	NA	NA	NA	NA	NA	NA
22125	NA	Red (morus rubra) mulberry	Morus rubra	Knoxville	Tennessee	-83.90577101	35.98143012	green_space	532 Bertrand St N	No	25.4	fair	naturally_occurring	15.24 to 30.48 cm	Knoxville	NA	NA	NA	NA	NA	NA	NA	NA	NA	NA	NA	NA
22124	NA	Red (morus rubra) mulberry	Morus rubra	Knoxville	Tennessee	-83.90579973	35.98141943	green_space	532 Bertrand St N	No	35.56	fair	naturally_occurring	30.48 to 45.72 cm	Knoxville	NA	NA	NA	NA	NA	NA	NA	NA	NA	NA	NA	NA
22123	NA	Callery (pyrus calleryana) pear	Pyrus calleryana	Knoxville	Tennessee	-83.90566959	35.98122704	green_space	532 Bertrand St N	Yes	35.56	poor	introduced	30.48 to 45.72 cm	Knoxville	NA	NA	NA	NA	NA	NA	NA	NA	NA	NA	NA	NA
22122	NA	Callery (pyrus calleryana) pear	Pyrus calleryana	Knoxville	Tennessee	-83.90550098	35.98130566	green_space	532 Bertrand St N	Yes	43.18	poor	introduced	30.48 to 45.72 cm	Knoxville	NA	NA	NA	NA	NA	NA	NA	NA	NA	NA	NA	NA
22121	NA	Callery (pyrus calleryana) pear	Pyrus calleryana	Knoxville	Tennessee	-83.90541681	35.9813389	green_space	532 Bertrand St N	Yes	35.56	poor	introduced	30.48 to 45.72 cm	Knoxville	NA	NA	NA	NA	NA	NA	NA	NA	NA	NA	NA	NA
100300	2021	Autumn brillance (amelanchier x grandiflora) serviceberry	Amelanchier	Knoxville	Tennessee	-83.90545355	35.98146436	green_space	532 Bertrand St N	Yes	55.88	poor	no_info	45.72 to 60.96 cm	Knoxville	NA	NA	NA	NA	NA	NA	NA	NA	NA	NA	NA	NA
100299	2020	Autumn brillance (amelanchier x grandiflora) serviceberry	Amelanchier	Knoxville	Tennessee	-83.9055043	35.98144965	green_space	532 Bertrand St N	Yes	55.88	poor	no_info	45.72 to 60.96 cm	Knoxville	NA	NA	NA	NA	NA	NA	NA	NA	NA	NA	NA	NA
22085	2020	Autumn brillance (amelanchier x grandiflora) serviceberry	Amelanchier	Knoxville	Tennessee	-83.9055039	35.98149148	green_space	532 Bertrand St N	Yes	55.88	poor	no_info	45.72 to 60.96 cm	Knoxville	NA	NA	NA	NA	NA	NA	NA	NA	NA	NA	NA	NA
22090	NA	Flowering (cornus florida) dogwood	Cornus florida	Knoxville	Tennessee	-83.906607	35.98156415	green_space	532 Bertrand St N	No	5.08	fair	naturally_occurring	0 to 15.24 cm	Knoxville	NA	NA	NA	NA	NA	NA	NA	NA	NA	NA	NA	NA
22078	NA	Callery (pyrus calleryana) pear	Pyrus calleryana	Knoxville	Tennessee	-83.90666848	35.98155563	green_space	532 Bertrand St N	Yes	45.72	poor	introduced	30.48 to 45.72 cm	Knoxville	NA	NA	NA	NA	NA	NA	NA	NA	NA	NA	NA	NA
22102	NA	Silver (acer saccharinum) maple	Acer saccharinum	Knoxville	Tennessee	-83.90598883	35.98120853	green_space	532 Bertrand St N	No	40.64	fair	naturally_occurring	30.48 to 45.72 cm	Knoxville	NA	NA	NA	NA	NA	NA	NA	NA	NA	NA	NA	NA
22115	NA	Red (morus rubra) mulberry	Morus rubra	Knoxville	Tennessee	-83.90586595	35.98143546	green_space	532 Bertrand St N	No	20.32	poor	naturally_occurring	15.24 to 30.48 cm	Knoxville	NA	NA	NA	NA	NA	NA	NA	NA	NA	NA	NA	NA
22114	NA	Red (morus rubra) mulberry	Morus rubra	Knoxville	Tennessee	-83.90588029	35.98143109	green_space	532 Bertrand St N	No	20.32	poor	naturally_occurring	15.24 to 30.48 cm	Knoxville	NA	NA	NA	NA	NA	NA	NA	NA	NA	NA	NA	NA
22113	NA	Red (morus rubra) mulberry	Morus rubra	Knoxville	Tennessee	-83.90585373	35.98141328	green_space	532 Bertrand St N	No	43.18	poor	naturally_occurring	30.48 to 45.72 cm	Knoxville	NA	NA	NA	NA	NA	NA	NA	NA	NA	NA	NA	NA
22112	NA	Red (morus rubra) mulberry	Morus rubra	Knoxville	Tennessee	-83.90586974	35.98139969	green_space	532 Bertrand St N	No	22.86	poor	naturally_occurring	15.24 to 30.48 cm	Knoxville	NA	NA	NA	NA	NA	NA	NA	NA	NA	NA	NA	NA
22111	NA	Red (morus rubra) mulberry	Morus rubra	Knoxville	Tennessee	-83.90589269	35.98139199	green_space	532 Bertrand St N	No	40.64	poor	naturally_occurring	30.48 to 45.72 cm	Knoxville	NA	NA	NA	NA	NA	NA	NA	NA	NA	NA	NA	NA
22110	NA	Common (celtis occidentalis) hackberry	Celtis occidentalis	Knoxville	Tennessee	-83.9059239	35.98139485	green_space	532 Bertrand St N	No	5.08	poor	naturally_occurring	0 to 15.24 cm	Knoxville	NA	NA	NA	NA	NA	NA	NA	NA	NA	NA	NA	NA
22109	NA	Boxelder (acer negundo)	Acer negundo	Knoxville	Tennessee	-83.90594832	35.98138603	green_space	532 Bertrand St N	No	10.16	fair	naturally_occurring	0 to 15.24 cm	Knoxville	NA	NA	NA	NA	NA	NA	NA	NA	NA	NA	NA	NA
22108	NA	Silver (acer saccharinum) maple	Acer saccharinum	Knoxville	Tennessee	-83.90594281	35.981379	green_space	532 Bertrand St N	No	55.88	fair	naturally_occurring	45.72 to 60.96 cm	Knoxville	NA	NA	NA	NA	NA	NA	NA	NA	NA	NA	NA	NA
22107	NA	Red (morus rubra) mulberry	Morus rubra	Knoxville	Tennessee	-83.90584682	35.98117157	green_space	532 Bertrand St N	Yes	40.64	fair	naturally_occurring	30.48 to 45.72 cm	Knoxville	NA	NA	NA	NA	NA	NA	NA	NA	NA	NA	NA	NA
22106	NA	Red (morus rubra) mulberry	Morus rubra	Knoxville	Tennessee	-83.90586448	35.98118096	green_space	532 Bertrand St N	Yes	55.88	fair	naturally_occurring	45.72 to 60.96 cm	Knoxville	NA	NA	NA	NA	NA	NA	NA	NA	NA	NA	NA	NA
22105	NA	Siberian (ulmus pumila) elm	Ulmus pumila	Knoxville	Tennessee	-83.90591281	35.98112553	green_space	532 Bertrand St N	Yes	50.8	poor	introduced	45.72 to 60.96 cm	Knoxville	NA	NA	NA	NA	NA	NA	NA	NA	NA	NA	NA	NA
22104	NA	American (ulmus americana) elm	Ulmus americana	Knoxville	Tennessee	-83.90589414	35.98115607	green_space	532 Bertrand St N	No	33.02	poor	naturally_occurring	30.48 to 45.72 cm	Knoxville	NA	NA	NA	NA	NA	NA	NA	NA	NA	NA	NA	NA
22103	NA	Silver (acer saccharinum) maple	Acer saccharinum	Knoxville	Tennessee	-83.90591565	35.98118728	green_space	532 Bertrand St N	No	35.56	poor	naturally_occurring	30.48 to 45.72 cm	Knoxville	NA	NA	NA	NA	NA	NA	NA	NA	NA	NA	NA	NA
22101	NA	Silver (acer saccharinum) maple	Acer saccharinum	Knoxville	Tennessee	-83.90603433	35.98117666	green_space	532 Bertrand St N	No	25.4	fair	naturally_occurring	15.24 to 30.48 cm	Knoxville	NA	NA	NA	NA	NA	NA	NA	NA	NA	NA	NA	NA
22100	NA	Silver (acer saccharinum) maple	Acer saccharinum	Knoxville	Tennessee	-83.90605483	35.98116067	green_space	532 Bertrand St N	Yes	55.88	poor	naturally_occurring	45.72 to 60.96 cm	Knoxville	NA	NA	NA	NA	NA	NA	NA	NA	NA	NA	NA	NA
22099	NA	Amur (acer tataricum ginnala) maple	Acer tataricum	Knoxville	Tennessee	-83.9060754	35.98105936	green_space	532 Bertrand St N	Yes	17.78	poor	introduced	15.24 to 30.48 cm	Knoxville	NA	NA	NA	NA	NA	NA	NA	NA	NA	NA	NA	NA
22098	NA	Silver (acer saccharinum) maple	Acer saccharinum	Knoxville	Tennessee	-83.90617122	35.9811518	green_space	532 Bertrand St N	No	60.96	fair	naturally_occurring	45.72 to 60.96 cm	Knoxville	NA	NA	NA	NA	NA	NA	NA	NA	NA	NA	NA	NA
22097	NA	American (ulmus americana) elm	Ulmus americana	Knoxville	Tennessee	-83.90614654	35.98115683	green_space	532 Bertrand St N	No	45.72	poor	naturally_occurring	30.48 to 45.72 cm	Knoxville	NA	NA	NA	NA	NA	NA	NA	NA	NA	NA	NA	NA
22096	NA	Common (celtis occidentalis) hackberry	Celtis occidentalis	Knoxville	Tennessee	-83.90606555	35.98126252	green_space	532 Bertrand St N	Yes	25.4	good	naturally_occurring	15.24 to 30.48 cm	Knoxville	NA	NA	NA	NA	NA	NA	NA	NA	NA	NA	NA	NA
22095	NA	Common (celtis occidentalis) hackberry	Celtis occidentalis	Knoxville	Tennessee	-83.90603537	35.98130555	green_space	532 Bertrand St N	Yes	35.56	poor	naturally_occurring	30.48 to 45.72 cm	Knoxville	NA	NA	NA	NA	NA	NA	NA	NA	NA	NA	NA	NA
22094	NA	American (ulmus americana) elm	Ulmus americana	Knoxville	Tennessee	-83.90599011	35.98132837	green_space	532 Bertrand St N	No	48.26	poor	naturally_occurring	45.72 to 60.96 cm	Knoxville	NA	NA	NA	NA	NA	NA	NA	NA	NA	NA	NA	NA
22093	NA	Common (celtis occidentalis) hackberry	Celtis occidentalis	Knoxville	Tennessee	-83.90614322	35.98128016	green_space	532 Bertrand St N	No	45.72	fair	naturally_occurring	30.48 to 45.72 cm	Knoxville	NA	NA	NA	NA	NA	NA	NA	NA	NA	NA	NA	NA
22092	NA	Red (morus rubra) mulberry	Morus rubra	Knoxville	Tennessee	-83.90617104	35.98124252	green_space	532 Bertrand St N	No	50.8	poor	naturally_occurring	45.72 to 60.96 cm	Knoxville	NA	NA	NA	NA	NA	NA	NA	NA	NA	NA	NA	NA
22130	NA	Red (morus rubra) mulberry	Morus rubra	Knoxville	Tennessee	-83.90640658	35.98113398	green_space	532 Bertrand St N	Yes	60.96	poor	naturally_occurring	45.72 to 60.96 cm	Knoxville	NA	NA	NA	NA	NA	NA	NA	NA	NA	NA	NA	NA
22129	NA	Common (celtis occidentalis) hackberry	Celtis occidentalis	Knoxville	Tennessee	-83.90628785	35.98126383	green_space	532 Bertrand St N	No	25.4	poor	naturally_occurring	15.24 to 30.48 cm	Knoxville	NA	NA	NA	NA	NA	NA	NA	NA	NA	NA	NA	NA
22128	NA	Common (celtis occidentalis) hackberry	Celtis occidentalis	Knoxville	Tennessee	-83.9062839	35.9812516	green_space	532 Bertrand St N	No	45.72	fair	naturally_occurring	30.48 to 45.72 cm	Knoxville	NA	NA	NA	NA	NA	NA	NA	NA	NA	NA	NA	NA
22091	NA	Red (morus rubra) mulberry	Morus rubra	Knoxville	Tennessee	-83.90627073	35.98118797	green_space	532 Bertrand St N	No	60.96	poor	naturally_occurring	45.72 to 60.96 cm	Knoxville	NA	NA	NA	NA	NA	NA	NA	NA	NA	NA	NA	NA
22077	NA	Callery (pyrus calleryana) pear	Pyrus calleryana	Knoxville	Tennessee	-83.90662492	35.98148138	green_space	532 Bertrand St N	Yes	30.48	poor	introduced	15.24 to 30.48 cm	Knoxville	NA	NA	NA	NA	NA	NA	NA	NA	NA	NA	NA	NA
22076	NA	Callery (pyrus calleryana) pear	Pyrus calleryana	Knoxville	Tennessee	-83.90662442	35.98141698	green_space	532 Bertrand St N	Yes	30.48	fair	introduced	15.24 to 30.48 cm	Knoxville	NA	NA	NA	NA	NA	NA	NA	NA	NA	NA	NA	NA
22075	NA	Sugar (acer saccharum) maple	Acer saccharum	Knoxville	Tennessee	-83.90637617	35.98129544	green_space	532 Bertrand St N	No	17.78	fair	naturally_occurring	15.24 to 30.48 cm	Knoxville	NA	NA	NA	NA	NA	NA	NA	NA	NA	NA	NA	NA
22074	NA	Sugar (acer saccharum) maple	Acer saccharum	Knoxville	Tennessee	-83.90643539	35.98129465	green_space	532 Bertrand St N	No	15.24	fair	naturally_occurring	0 to 15.24 cm	Knoxville	NA	NA	NA	NA	NA	NA	NA	NA	NA	NA	NA	NA
22073	NA	Common (celtis occidentalis) hackberry	Celtis occidentalis	Knoxville	Tennessee	-83.9062905	35.98132572	green_space	532 Bertrand St N	No	45.72	fair	naturally_occurring	30.48 to 45.72 cm	Knoxville	NA	NA	NA	NA	NA	NA	NA	NA	NA	NA	NA	NA
22072	NA	Sugar (acer saccharum) maple	Acer saccharum	Knoxville	Tennessee	-83.90624644	35.98134492	green_space	532 Bertrand St N	No	17.78	poor	naturally_occurring	15.24 to 30.48 cm	Knoxville	NA	NA	NA	NA	NA	NA	NA	NA	NA	NA	NA	NA
22071	NA	Sugar (acer saccharum) maple	Acer saccharum	Knoxville	Tennessee	-83.9062154	35.98137887	green_space	532 Bertrand St N	No	15.24	fair	naturally_occurring	0 to 15.24 cm	Knoxville	NA	NA	NA	NA	NA	NA	NA	NA	NA	NA	NA	NA
22070	NA	Sugar (acer saccharum) maple	Acer saccharum	Knoxville	Tennessee	-83.90619114	35.98140931	green_space	532 Bertrand St N	No	17.78	fair	naturally_occurring	15.24 to 30.48 cm	Knoxville	NA	NA	NA	NA	NA	NA	NA	NA	NA	NA	NA	NA
22069	NA	Sugar (acer saccharum) maple	Acer saccharum	Knoxville	Tennessee	-83.90616674	35.98144519	green_space	532 Bertrand St N	No	15.24	fair	naturally_occurring	0 to 15.24 cm	Knoxville	NA	NA	NA	NA	NA	NA	NA	NA	NA	NA	NA	NA
22068	NA	Sugar (acer saccharum) maple	Acer saccharum	Knoxville	Tennessee	-83.90618349	35.98148814	green_space	532 Bertrand St N	No	20.32	fair	naturally_occurring	15.24 to 30.48 cm	Knoxville	NA	NA	NA	NA	NA	NA	NA	NA	NA	NA	NA	NA
22067	NA	Sugar (acer saccharum) maple	Acer saccharum	Knoxville	Tennessee	-83.90621253	35.98153041	green_space	532 Bertrand St N	No	15.24	fair	naturally_occurring	0 to 15.24 cm	Knoxville	NA	NA	NA	NA	NA	NA	NA	NA	NA	NA	NA	NA
22066	NA	Sugar (acer saccharum) maple	Acer saccharum	Knoxville	Tennessee	-83.90624736	35.9815646	green_space	532 Bertrand St N	No	17.78	poor	naturally_occurring	15.24 to 30.48 cm	Knoxville	NA	NA	NA	NA	NA	NA	NA	NA	NA	NA	NA	NA
22065	NA	Sugar (acer saccharum) maple	Acer saccharum	Knoxville	Tennessee	-83.90629476	35.98158811	green_space	532 Bertrand St N	No	17.78	fair	naturally_occurring	15.24 to 30.48 cm	Knoxville	NA	NA	NA	NA	NA	NA	NA	NA	NA	NA	NA	NA
22064	NA	Sugar (acer saccharum) maple	Acer saccharum	Knoxville	Tennessee	-83.90633906	35.9816025	green_space	532 Bertrand St N	No	15.24	NA	naturally_occurring	0 to 15.24 cm	Knoxville	NA	NA	NA	NA	NA	NA	NA	NA	NA	NA	NA	NA
22063	NA	Sugar (acer saccharum) maple	Acer saccharum	Knoxville	Tennessee	-83.90639485	35.98160437	green_space	532 Bertrand St N	No	17.78	fair	naturally_occurring	15.24 to 30.48 cm	Knoxville	NA	NA	NA	NA	NA	NA	NA	NA	NA	NA	NA	NA
22062	NA	Sugar (acer saccharum) maple	Acer saccharum	Knoxville	Tennessee	-83.90644647	35.9815944	green_space	532 Bertrand St N	No	15.24	good	naturally_occurring	0 to 15.24 cm	Knoxville	NA	NA	NA	NA	NA	NA	NA	NA	NA	NA	NA	NA
22061	NA	Sugar (acer saccharum) maple	Acer saccharum	Knoxville	Tennessee	-83.90649382	35.98157797	green_space	532 Bertrand St N	No	10.16	poor	naturally_occurring	0 to 15.24 cm	Knoxville	NA	NA	NA	NA	NA	NA	NA	NA	NA	NA	NA	NA
22060	NA	Sugar (acer saccharum) maple	Acer saccharum	Knoxville	Tennessee	-83.90652292	35.98153309	green_space	532 Bertrand St N	No	22.86	NA	naturally_occurring	15.24 to 30.48 cm	Knoxville	NA	NA	NA	NA	NA	NA	NA	NA	NA	NA	NA	NA
22059	NA	Sugar (acer saccharum) maple	Acer saccharum	Knoxville	Tennessee	-83.90655721	35.98150282	green_space	532 Bertrand St N	No	10.16	fair	naturally_occurring	0 to 15.24 cm	Knoxville	NA	NA	NA	NA	NA	NA	NA	NA	NA	NA	NA	NA
22058	NA	Sugar (acer saccharum) maple	Acer saccharum	Knoxville	Tennessee	-83.90657391	35.98146226	green_space	532 Bertrand St N	No	17.78	fair	naturally_occurring	15.24 to 30.48 cm	Knoxville	NA	NA	NA	NA	NA	NA	NA	NA	NA	NA	NA	NA
22057	NA	Sugar (acer saccharum) maple	Acer saccharum	Knoxville	Tennessee	-83.90657724	35.98142058	green_space	532 Bertrand St N	No	17.78	NA	naturally_occurring	15.24 to 30.48 cm	Knoxville	NA	NA	NA	NA	NA	NA	NA	NA	NA	NA	NA	NA
11807	2014	Sugar (acer saccharum) maple	Acer saccharum	Knoxville	Tennessee	-83.9065351	35.98134554	green_space	532 Bertrand St N	No	5.08	fair	naturally_occurring	0 to 15.24 cm	Knoxville	NA	NA	NA	NA	NA	NA	NA	NA	NA	NA	NA	NA
13915	NA	Vacant site small (vacant site small)	NA	Knoxville	Tennessee	-83.90586483	35.98462998	built_environment	818 Bertrand St N	Yes	0	NA	no_info	NA	Knoxville	NA	NA	NA	NA	NA	NA	NA	NA	NA	NA	NA	NA
13917	NA	Vacant site small (vacant site small)	NA	Knoxville	Tennessee	-83.90575426	35.98486161	built_environment	818 Bertrand St N	No	0	NA	no_info	NA	Knoxville	NA	NA	NA	NA	NA	NA	NA	NA	NA	NA	NA	NA
13916	2015	Sugar (acer saccharum) maple	Acer saccharum	Knoxville	Tennessee	-83.90562807	35.98486691	built_environment	818 Bertrand St N	No	7.62	fair	naturally_occurring	0 to 15.24 cm	Knoxville	NA	NA	NA	NA	NA	NA	NA	NA	NA	NA	NA	NA
22633	NA	Common (celtis occidentalis) hackberry	Celtis occidentalis	Knoxville	Tennessee	-83.90382673	35.97335603	built_environment	1801 Bethel Ave	Yes	27.94	fair	naturally_occurring	15.24 to 30.48 cm	Knoxville	NA	NA	NA	NA	NA	NA	NA	NA	NA	NA	NA	NA
22632	NA	Goldenraintree (koelreuteria paniculata)	Koelreuteria paniculata	Knoxville	Tennessee	-83.90372841	35.97335336	built_environment	1801 Bethel Ave	Yes	30.48	fair	introduced	15.24 to 30.48 cm	Knoxville	NA	NA	NA	NA	NA	NA	NA	NA	NA	NA	NA	NA
7532	NA	Silver (acer saccharinum) maple	Acer saccharinum	Knoxville	Tennessee	-83.89891518	35.97640341	built_environment	2001 Bethel Ave	Yes	45.72	fair	naturally_occurring	30.48 to 45.72 cm	Knoxville	NA	NA	NA	NA	NA	NA	NA	NA	NA	NA	NA	NA
7533	NA	Silver (acer saccharinum) maple	Acer saccharinum	Knoxville	Tennessee	-83.89840967	35.9766565	built_environment	2001 Bethel Ave	No	50.8	fair	naturally_occurring	45.72 to 60.96 cm	Knoxville	NA	NA	NA	NA	NA	NA	NA	NA	NA	NA	NA	NA
7534	NA	Sugar (acer saccharum) maple	Acer saccharum	Knoxville	Tennessee	-83.89834199	35.97669115	built_environment	2001 Bethel Ave	No	15.24	fair	naturally_occurring	0 to 15.24 cm	Knoxville	NA	NA	NA	NA	NA	NA	NA	NA	NA	NA	NA	NA
7535	NA	Sugar (acer saccharum) maple	Acer saccharum	Knoxville	Tennessee	-83.89825934	35.97673328	built_environment	2001 Bethel Ave	No	33.02	fair	naturally_occurring	30.48 to 45.72 cm	Knoxville	NA	NA	NA	NA	NA	NA	NA	NA	NA	NA	NA	NA
7536	NA	Tree of heaven (ailanthus altissima)	Ailanthus altissima	Knoxville	Tennessee	-83.89816322	35.97677873	built_environment	2001 Bethel Ave	Yes	30.48	fair	introduced	15.24 to 30.48 cm	Knoxville	NA	NA	NA	NA	NA	NA	NA	NA	NA	NA	NA	NA
7537	NA	Tree of heaven (ailanthus altissima)	Ailanthus altissima	Knoxville	Tennessee	-83.89807794	35.97682436	built_environment	2001 Bethel Ave	Yes	66.04	fair	introduced	60.96 to 76.2 cm	Knoxville	NA	NA	NA	NA	NA	NA	NA	NA	NA	NA	NA	NA
7538	NA	Black (prunus serotina) cherry	Prunus serotina	Knoxville	Tennessee	-83.89791364	35.97690514	built_environment	2001 Bethel Ave	Yes	66.04	poor	naturally_occurring	60.96 to 76.2 cm	Knoxville	NA	NA	NA	NA	NA	NA	NA	NA	NA	NA	NA	NA
7539	NA	Common (celtis occidentalis) hackberry	Celtis occidentalis	Knoxville	Tennessee	-83.89788425	35.97691993	built_environment	2001 Bethel Ave	Yes	43.18	fair	naturally_occurring	30.48 to 45.72 cm	Knoxville	NA	NA	NA	NA	NA	NA	NA	NA	NA	NA	NA	NA
7540	NA	American (ulmus americana) elm	Ulmus americana	Knoxville	Tennessee	-83.89787133	35.97691616	built_environment	2001 Bethel Ave	No	22.86	dead	naturally_occurring	15.24 to 30.48 cm	Knoxville	NA	NA	NA	NA	NA	NA	NA	NA	NA	NA	NA	NA
7541	NA	American (ulmus americana) elm	Ulmus americana	Knoxville	Tennessee	-83.89786249	35.97692073	built_environment	2001 Bethel Ave	No	12.7	dead	naturally_occurring	0 to 15.24 cm	Knoxville	NA	NA	NA	NA	NA	NA	NA	NA	NA	NA	NA	NA
7542	NA	American (ulmus americana) elm	Ulmus americana	Knoxville	Tennessee	-83.89785065	35.97692995	built_environment	2001 Bethel Ave	No	10.16	dead	naturally_occurring	0 to 15.24 cm	Knoxville	NA	NA	NA	NA	NA	NA	NA	NA	NA	NA	NA	NA
7543	NA	Common (celtis occidentalis) hackberry	Celtis occidentalis	Knoxville	Tennessee	-83.89775744	35.97697778	built_environment	2001 Bethel Ave	No	15.24	poor	naturally_occurring	0 to 15.24 cm	Knoxville	NA	NA	NA	NA	NA	NA	NA	NA	NA	NA	NA	NA
7544	NA	Red (morus rubra) mulberry	Morus rubra	Knoxville	Tennessee	-83.8977379	35.97698923	built_environment	2001 Bethel Ave	Yes	40.64	poor	naturally_occurring	30.48 to 45.72 cm	Knoxville	NA	NA	NA	NA	NA	NA	NA	NA	NA	NA	NA	NA
7545	NA	Tree of heaven (ailanthus altissima)	Ailanthus altissima	Knoxville	Tennessee	-83.8977143	35.97699981	built_environment	2001 Bethel Ave	No	25.4	fair	introduced	15.24 to 30.48 cm	Knoxville	NA	NA	NA	NA	NA	NA	NA	NA	NA	NA	NA	NA
7546	NA	Tree of heaven (ailanthus altissima)	Ailanthus altissima	Knoxville	Tennessee	-83.89769431	35.97701144	built_environment	2001 Bethel Ave	No	22.86	fair	introduced	15.24 to 30.48 cm	Knoxville	NA	NA	NA	NA	NA	NA	NA	NA	NA	NA	NA	NA
7547	NA	Common (celtis occidentalis) hackberry	Celtis occidentalis	Knoxville	Tennessee	-83.89736583	35.9771765	built_environment	2001 Bethel Ave	Yes	30.48	fair	naturally_occurring	15.24 to 30.48 cm	Knoxville	NA	NA	NA	NA	NA	NA	NA	NA	NA	NA	NA	NA
7548	NA	Pin (quercus palustris) oak	Quercus palustris	Knoxville	Tennessee	-83.89732479	35.97719576	built_environment	2001 Bethel Ave	Yes	68.58	fair	naturally_occurring	60.96 to 76.2 cm	Knoxville	NA	NA	NA	NA	NA	NA	NA	NA	NA	NA	NA	NA
7549	NA	Black (prunus serotina) cherry	Prunus serotina	Knoxville	Tennessee	-83.89726761	35.97722172	built_environment	2001 Bethel Ave	Yes	15.24	fair	naturally_occurring	0 to 15.24 cm	Knoxville	NA	NA	NA	NA	NA	NA	NA	NA	NA	NA	NA	NA
7550	NA	tree (unknown tree)	NA	Knoxville	Tennessee	-83.89711585	35.97729394	built_environment	2001 Bethel Ave	No	15.24	dead	no_info	0 to 15.24 cm	Knoxville	NA	NA	NA	NA	NA	NA	NA	NA	NA	NA	NA	NA
7551	NA	Sugar (acer saccharum) maple	Acer saccharum	Knoxville	Tennessee	-83.8971071	35.97729879	built_environment	2001 Bethel Ave	Yes	30.48	good	naturally_occurring	15.24 to 30.48 cm	Knoxville	NA	NA	NA	NA	NA	NA	NA	NA	NA	NA	NA	NA
7552	NA	Red (morus rubra) mulberry	Morus rubra	Knoxville	Tennessee	-83.89689798	35.97740485	built_environment	2001 Bethel Ave	Yes	25.4	fair	naturally_occurring	15.24 to 30.48 cm	Knoxville	NA	NA	NA	NA	NA	NA	NA	NA	NA	NA	NA	NA
7553	NA	Pin (quercus palustris) oak	Quercus palustris	Knoxville	Tennessee	-83.89684136	35.9774303	built_environment	2001 Bethel Ave	Yes	45.72	fair	naturally_occurring	30.48 to 45.72 cm	Knoxville	NA	NA	NA	NA	NA	NA	NA	NA	NA	NA	NA	NA
7554	NA	Common (celtis occidentalis) hackberry	Celtis occidentalis	Knoxville	Tennessee	-83.89678069	35.97746067	built_environment	2001 Bethel Ave	Yes	30.48	poor	naturally_occurring	15.24 to 30.48 cm	Knoxville	NA	NA	NA	NA	NA	NA	NA	NA	NA	NA	NA	NA
7555	NA	Common (celtis occidentalis) hackberry	Celtis occidentalis	Knoxville	Tennessee	-83.89675987	35.97746575	built_environment	2001 Bethel Ave	No	33.02	fair	naturally_occurring	30.48 to 45.72 cm	Knoxville	NA	NA	NA	NA	NA	NA	NA	NA	NA	NA	NA	NA
7556	NA	Common (celtis occidentalis) hackberry	Celtis occidentalis	Knoxville	Tennessee	-83.89673366	35.97748029	built_environment	2001 Bethel Ave	Yes	25.4	fair	naturally_occurring	15.24 to 30.48 cm	Knoxville	NA	NA	NA	NA	NA	NA	NA	NA	NA	NA	NA	NA
99184	NA	Black (juglans nigra) walnut	Juglans nigra	Knoxville	Tennessee	-83.89812276	35.97566766	green_space	2001 Bethel Ave	No	45.72	good	naturally_occurring	30.48 to 45.72 cm	Knoxville	NA	NA	NA	NA	NA	NA	NA	NA	NA	NA	NA	NA
99185	NA	Black (juglans nigra) walnut	Juglans nigra	Knoxville	Tennessee	-83.89816299	35.97563402	green_space	2001 Bethel Ave	No	45.72	good	naturally_occurring	30.48 to 45.72 cm	Knoxville	NA	NA	NA	NA	NA	NA	NA	NA	NA	NA	NA	NA
99186	NA	Black (juglans nigra) walnut	Juglans nigra	Knoxville	Tennessee	-83.89829442	35.97558627	green_space	2001 Bethel Ave	No	45.72	good	naturally_occurring	30.48 to 45.72 cm	Knoxville	NA	NA	NA	NA	NA	NA	NA	NA	NA	NA	NA	NA
94629	NA	_multiple species (_multiple species)	NA	Knoxville	Tennessee	-83.91039452	36.03659252	built_environment	3924 Beverly Pl	No	426.72	good	no_info	more than 76.2 cm	Knoxville	NA	NA	NA	NA	NA	NA	NA	NA	NA	NA	NA	NA
26482	NA	Boxelder (acer negundo)	Acer negundo	Knoxville	Tennessee	-83.88671811	35.97598944	green_space	1205 Biddle St	No	43.18	poor	naturally_occurring	30.48 to 45.72 cm	Knoxville	NA	NA	NA	NA	NA	NA	NA	NA	NA	NA	NA	NA
26481	NA	Boxelder (acer negundo)	Acer negundo	Knoxville	Tennessee	-83.88673959	35.97604254	green_space	1205 Biddle St	No	27.94	dead	naturally_occurring	15.24 to 30.48 cm	Knoxville	NA	NA	NA	NA	NA	NA	NA	NA	NA	NA	NA	NA
26480	NA	Boxelder (acer negundo)	Acer negundo	Knoxville	Tennessee	-83.88676405	35.97605537	green_space	1205 Biddle St	No	38.1	dead	naturally_occurring	30.48 to 45.72 cm	Knoxville	NA	NA	NA	NA	NA	NA	NA	NA	NA	NA	NA	NA
99728	NA	Boxelder (acer negundo)	Acer negundo	Knoxville	Tennessee	-83.88692078	35.97597789	green_space	1205 Biddle St	No	68.58	poor	naturally_occurring	60.96 to 76.2 cm	Knoxville	NA	NA	NA	NA	NA	NA	NA	NA	NA	NA	NA	NA
97870	NA	_multiple species (_multiple species)	NA	Knoxville	Tennessee	-83.88743087	35.97078088	built_environment	1701 Birdsong St	No	1524	good	no_info	more than 76.2 cm	Knoxville	NA	NA	NA	NA	NA	NA	NA	NA	NA	NA	NA	NA
98844	NA	_multiple species (_multiple species)	NA	Knoxville	Tennessee	-83.92022005	36.05454422	built_environment	3822 Black Oak Ridge Dr	No	635	good	no_info	more than 76.2 cm	Knoxville	NA	NA	NA	NA	NA	NA	NA	NA	NA	NA	NA	NA
8060	NA	Common (celtis occidentalis) hackberry	Celtis occidentalis	Knoxville	Tennessee	-83.92832807	36.05179456	built_environment	3513 Black Oak Ridge Ln	No	45.72	fair	naturally_occurring	30.48 to 45.72 cm	Knoxville	NA	NA	NA	NA	NA	NA	NA	NA	NA	NA	NA	NA
8061	NA	Vacant site large (vacant site large)	NA	Knoxville	Tennessee	-83.92873182	36.05172411	built_environment	3513 Black Oak Ridge Ln	No	0	NA	no_info	NA	Knoxville	NA	NA	NA	NA	NA	NA	NA	NA	NA	NA	NA	NA
8062	NA	White (quercus alba) oak	Quercus alba	Knoxville	Tennessee	-83.92901397	36.05170877	built_environment	3513 Black Oak Ridge Ln	Yes	76.2	fair	naturally_occurring	60.96 to 76.2 cm	Knoxville	NA	NA	NA	NA	NA	NA	NA	NA	NA	NA	NA	NA
8063	NA	Swamp white (quercus bicolor) oak	Quercus bicolor	Knoxville	Tennessee	-83.92914826	36.05164379	built_environment	3514 Black Oak Ridge Ln	Yes	20.32	fair	naturally_occurring	15.24 to 30.48 cm	Knoxville	NA	NA	NA	NA	NA	NA	NA	NA	NA	NA	NA	NA
8064	NA	Eastern (cercis canadensis) redbud	Cercis canadensis	Knoxville	Tennessee	-83.92862589	36.051655	built_environment	3514 Black Oak Ridge Ln	Yes	22.86	poor	naturally_occurring	15.24 to 30.48 cm	Knoxville	NA	NA	NA	NA	NA	NA	NA	NA	NA	NA	NA	NA
99131	NA	Callery (pyrus calleryana) pear	Pyrus calleryana	Knoxville	Tennessee	-83.91375465	35.95537899	green_space	100 Blount Ave E	No	38.1	fair	introduced	30.48 to 45.72 cm	Knoxville	NA	NA	NA	NA	NA	NA	NA	NA	NA	NA	NA	NA
99132	NA	Callery (pyrus calleryana) pear	Pyrus calleryana	Knoxville	Tennessee	-83.9137332	35.95538224	green_space	100 Blount Ave E	No	43.18	fair	introduced	30.48 to 45.72 cm	Knoxville	NA	NA	NA	NA	NA	NA	NA	NA	NA	NA	NA	NA
99133	NA	Tree of heaven (ailanthus altissima)	Ailanthus altissima	Knoxville	Tennessee	-83.91372381	35.95543109	green_space	100 Blount Ave E	No	35.56	fair	introduced	30.48 to 45.72 cm	Knoxville	NA	NA	NA	NA	NA	NA	NA	NA	NA	NA	NA	NA
99134	NA	Tree of heaven (ailanthus altissima)	Ailanthus altissima	Knoxville	Tennessee	-83.91369967	35.95541915	green_space	100 Blount Ave E	No	7.62	fair	introduced	0 to 15.24 cm	Knoxville	NA	NA	NA	NA	NA	NA	NA	NA	NA	NA	NA	NA
99135	NA	Callery (pyrus calleryana) pear	Pyrus calleryana	Knoxville	Tennessee	-83.91364468	35.95543001	green_space	100 Blount Ave E	No	38.1	fair	introduced	30.48 to 45.72 cm	Knoxville	NA	NA	NA	NA	NA	NA	NA	NA	NA	NA	NA	NA
99136	NA	Common (celtis occidentalis) hackberry	Celtis occidentalis	Knoxville	Tennessee	-83.91362054	35.95542892	green_space	100 Blount Ave E	No	27.94	fair	naturally_occurring	15.24 to 30.48 cm	Knoxville	NA	NA	NA	NA	NA	NA	NA	NA	NA	NA	NA	NA
102456	2019	Pin (quercus palustris) oak	Quercus palustris	Knoxville	Tennessee	-83.91460242	35.95569241	built_environment	137 Blount Ave E	No	7.62	good	naturally_occurring	0 to 15.24 cm	Knoxville	NA	NA	NA	NA	NA	NA	NA	NA	NA	NA	NA	NA
102464	2019	Pin (quercus palustris) oak	Quercus palustris	Knoxville	Tennessee	-83.91501216	35.95550734	built_environment	137 Blount Ave E	No	7.62	good	naturally_occurring	0 to 15.24 cm	Knoxville	NA	NA	NA	NA	NA	NA	NA	NA	NA	NA	NA	NA
102457	2019	Red (acer rubrum) maple	Acer rubrum	Knoxville	Tennessee	-83.91422513	35.95577548	built_environment	137 Blount Ave E	No	5.08	good	naturally_occurring	0 to 15.24 cm	Knoxville	NA	NA	NA	NA	NA	NA	NA	NA	NA	NA	NA	NA
102458	2019	Red (acer rubrum) maple	Acer rubrum	Knoxville	Tennessee	-83.91431948	35.95572753	built_environment	137 Blount Ave E	No	5.08	good	naturally_occurring	0 to 15.24 cm	Knoxville	NA	NA	NA	NA	NA	NA	NA	NA	NA	NA	NA	NA
102459	2019	Red (acer rubrum) maple	Acer rubrum	Knoxville	Tennessee	-83.91444957	35.95565371	built_environment	137 Blount Ave E	No	5.08	good	naturally_occurring	0 to 15.24 cm	Knoxville	NA	NA	NA	NA	NA	NA	NA	NA	NA	NA	NA	NA
102460	2019	Red (acer rubrum) maple	Acer rubrum	Knoxville	Tennessee	-83.91452959	35.95561933	built_environment	137 Blount Ave E	No	5.08	good	naturally_occurring	0 to 15.24 cm	Knoxville	NA	NA	NA	NA	NA	NA	NA	NA	NA	NA	NA	NA
102461	2019	Red (acer rubrum) maple	Acer rubrum	Knoxville	Tennessee	-83.9146742	35.95554171	built_environment	137 Blount Ave E	No	5.08	good	naturally_occurring	0 to 15.24 cm	Knoxville	NA	NA	NA	NA	NA	NA	NA	NA	NA	NA	NA	NA
102462	2019	Red (acer rubrum) maple	Acer rubrum	Knoxville	Tennessee	-83.91476003	35.95550408	built_environment	137 Blount Ave E	No	5.08	good	naturally_occurring	0 to 15.24 cm	Knoxville	NA	NA	NA	NA	NA	NA	NA	NA	NA	NA	NA	NA
102463	2019	Red (acer rubrum) maple	Acer rubrum	Knoxville	Tennessee	-83.91483782	35.9554726	built_environment	137 Blount Ave E	No	5.08	good	naturally_occurring	0 to 15.24 cm	Knoxville	NA	NA	NA	NA	NA	NA	NA	NA	NA	NA	NA	NA
102465	2019	Pin (quercus palustris) oak	Quercus palustris	Knoxville	Tennessee	-83.91509933	35.95545957	built_environment	151 Blount Ave E	No	7.62	good	naturally_occurring	0 to 15.24 cm	Knoxville	NA	NA	NA	NA	NA	NA	NA	NA	NA	NA	NA	NA
102466	2019	Pin (quercus palustris) oak	Quercus palustris	Knoxville	Tennessee	-83.91529916	35.9553597	built_environment	151 Blount Ave E	No	7.62	good	naturally_occurring	0 to 15.24 cm	Knoxville	NA	NA	NA	NA	NA	NA	NA	NA	NA	NA	NA	NA
102467	2019	Pin (quercus palustris) oak	Quercus palustris	Knoxville	Tennessee	-83.91544981	35.9552942	built_environment	151 Blount Ave E	No	7.62	good	naturally_occurring	0 to 15.24 cm	Knoxville	NA	NA	NA	NA	NA	NA	NA	NA	NA	NA	NA	NA
102468	2019	Pin (quercus palustris) oak	Quercus palustris	Knoxville	Tennessee	-83.91553072	35.95523739	built_environment	151 Blount Ave E	No	7.62	good	naturally_occurring	0 to 15.24 cm	Knoxville	NA	NA	NA	NA	NA	NA	NA	NA	NA	NA	NA	NA
102481	2019	Common (lagerstroemia indica) crapemyrtle	Lagerstroemia indica	Knoxville	Tennessee	-83.91536903	35.95523012	built_environment	151 Blount Ave E	No	5.08	fair	introduced	0 to 15.24 cm	Knoxville	NA	NA	NA	NA	NA	NA	NA	NA	NA	NA	NA	NA
102482	2019	Chinese (ilex cornuta) holly	Ilex cornuta	Knoxville	Tennessee	-83.91653714	35.95480782	green_space	151 Blount Ave E	No	5.08	good	introduced	0 to 15.24 cm	Knoxville	NA	NA	NA	NA	NA	NA	NA	NA	NA	NA	NA	NA
102483	2019	Chinese (ilex cornuta) holly	Ilex cornuta	Knoxville	Tennessee	-83.9165425	35.95483677	green_space	151 Blount Ave E	No	5.08	good	introduced	0 to 15.24 cm	Knoxville	NA	NA	NA	NA	NA	NA	NA	NA	NA	NA	NA	NA
102484	2019	Chinese (ilex cornuta) holly	Ilex cornuta	Knoxville	Tennessee	-83.91656575	35.95483641	green_space	151 Blount Ave E	No	5.08	good	introduced	0 to 15.24 cm	Knoxville	NA	NA	NA	NA	NA	NA	NA	NA	NA	NA	NA	NA
102485	2019	Japanese (cryptomeria japonica) cryptomeria	Cryptomeria japonica	Knoxville	Tennessee	-83.91654876	35.95486319	green_space	151 Blount Ave E	No	7.62	good	introduced	0 to 15.24 cm	Knoxville	NA	NA	NA	NA	NA	NA	NA	NA	NA	NA	NA	NA
102486	2019	Japanese (cryptomeria japonica) cryptomeria	Cryptomeria japonica	Knoxville	Tennessee	-83.91655502	35.95488707	green_space	151 Blount Ave E	No	7.62	good	introduced	0 to 15.24 cm	Knoxville	NA	NA	NA	NA	NA	NA	NA	NA	NA	NA	NA	NA
102487	2019	Japanese (cryptomeria japonica) cryptomeria	Cryptomeria japonica	Knoxville	Tennessee	-83.91658184	35.95487079	green_space	151 Blount Ave E	No	7.62	good	introduced	0 to 15.24 cm	Knoxville	NA	NA	NA	NA	NA	NA	NA	NA	NA	NA	NA	NA
102488	2019	Deodar (cedrus deodara) cedar	Cedrus deodara	Knoxville	Tennessee	-83.91663593	35.95494569	green_space	151 Blount Ave E	No	7.62	good	introduced	0 to 15.24 cm	Knoxville	NA	NA	NA	NA	NA	NA	NA	NA	NA	NA	NA	NA
102489	2019	Sugar (acer saccharum) maple	Acer saccharum	Knoxville	Tennessee	-83.91667169	35.9549902	green_space	151 Blount Ave E	No	5.08	good	naturally_occurring	0 to 15.24 cm	Knoxville	NA	NA	NA	NA	NA	NA	NA	NA	NA	NA	NA	NA
102490	2019	Chinese (ilex cornuta) holly	Ilex cornuta	Knoxville	Tennessee	-83.91669449	35.9550282	green_space	151 Blount Ave E	No	2.54	good	introduced	0 to 15.24 cm	Knoxville	NA	NA	NA	NA	NA	NA	NA	NA	NA	NA	NA	NA
102491	2019	Chinese (ilex cornuta) holly	Ilex cornuta	Knoxville	Tennessee	-83.91671684	35.95504882	green_space	151 Blount Ave E	No	2.54	good	introduced	0 to 15.24 cm	Knoxville	NA	NA	NA	NA	NA	NA	NA	NA	NA	NA	NA	NA
102492	2019	Chinese (ilex cornuta) holly	Ilex cornuta	Knoxville	Tennessee	-83.91673338	35.95507524	green_space	151 Blount Ave E	No	2.54	good	introduced	0 to 15.24 cm	Knoxville	NA	NA	NA	NA	NA	NA	NA	NA	NA	NA	NA	NA
102493	2019	Sugar (acer saccharum) maple	Acer saccharum	Knoxville	Tennessee	-83.91675887	35.95509333	green_space	151 Blount Ave E	No	5.08	good	naturally_occurring	0 to 15.24 cm	Knoxville	NA	NA	NA	NA	NA	NA	NA	NA	NA	NA	NA	NA
102494	2019	Deodar (cedrus deodara) cedar	Cedrus deodara	Knoxville	Tennessee	-83.91678971	35.95509551	green_space	151 Blount Ave E	No	7.62	good	introduced	0 to 15.24 cm	Knoxville	NA	NA	NA	NA	NA	NA	NA	NA	NA	NA	NA	NA
102495	2019	Deodar (cedrus deodara) cedar	Cedrus deodara	Knoxville	Tennessee	-83.91680312	35.95511324	green_space	151 Blount Ave E	No	7.62	good	introduced	0 to 15.24 cm	Knoxville	NA	NA	NA	NA	NA	NA	NA	NA	NA	NA	NA	NA
102496	2019	Chinese (ulmus parvifolia) elm	Ulmus parvifolia	Knoxville	Tennessee	-83.91691533	35.95560465	green_space	151 Blount Ave E	No	5.08	good	introduced	0 to 15.24 cm	Knoxville	NA	NA	NA	NA	NA	NA	NA	NA	NA	NA	NA	NA
102497	2019	Chinese (ulmus parvifolia) elm	Ulmus parvifolia	Knoxville	Tennessee	-83.91680267	35.95564409	green_space	151 Blount Ave E	No	5.08	good	introduced	0 to 15.24 cm	Knoxville	NA	NA	NA	NA	NA	NA	NA	NA	NA	NA	NA	NA
102498	2019	Chinese (ulmus parvifolia) elm	Ulmus parvifolia	Knoxville	Tennessee	-83.916648	35.95560682	green_space	151 Blount Ave E	No	5.08	good	introduced	0 to 15.24 cm	Knoxville	NA	NA	NA	NA	NA	NA	NA	NA	NA	NA	NA	NA
102499	2019	Chinese (ulmus parvifolia) elm	Ulmus parvifolia	Knoxville	Tennessee	-83.9165282	35.95566255	green_space	151 Blount Ave E	No	5.08	good	introduced	0 to 15.24 cm	Knoxville	NA	NA	NA	NA	NA	NA	NA	NA	NA	NA	NA	NA
102500	2019	Chinese (ulmus parvifolia) elm	Ulmus parvifolia	Knoxville	Tennessee	-83.91640705	35.95571827	green_space	151 Blount Ave E	No	5.08	good	introduced	0 to 15.24 cm	Knoxville	NA	NA	NA	NA	NA	NA	NA	NA	NA	NA	NA	NA
102501	2019	Chinese (ulmus parvifolia) elm	Ulmus parvifolia	Knoxville	Tennessee	-83.91627964	35.95577291	green_space	151 Blount Ave E	No	5.08	good	introduced	0 to 15.24 cm	Knoxville	NA	NA	NA	NA	NA	NA	NA	NA	NA	NA	NA	NA
102502	2019	Chinese (ulmus parvifolia) elm	Ulmus parvifolia	Knoxville	Tennessee	-83.91617906	35.95581634	green_space	151 Blount Ave E	No	5.08	good	introduced	0 to 15.24 cm	Knoxville	NA	NA	NA	NA	NA	NA	NA	NA	NA	NA	NA	NA
102503	2019	Chinese (ulmus parvifolia) elm	Ulmus parvifolia	Knoxville	Tennessee	-83.9160597	35.95586844	green_space	151 Blount Ave E	No	5.08	fair	introduced	0 to 15.24 cm	Knoxville	NA	NA	NA	NA	NA	NA	NA	NA	NA	NA	NA	NA
102504	2019	Chinese (ulmus parvifolia) elm	Ulmus parvifolia	Knoxville	Tennessee	-83.91597611	35.95589812	green_space	151 Blount Ave E	No	5.08	good	introduced	0 to 15.24 cm	Knoxville	NA	NA	NA	NA	NA	NA	NA	NA	NA	NA	NA	NA
102505	2019	Chinese (ulmus parvifolia) elm	Ulmus parvifolia	Knoxville	Tennessee	-83.91584289	35.95597302	green_space	151 Blount Ave E	No	5.08	good	introduced	0 to 15.24 cm	Knoxville	NA	NA	NA	NA	NA	NA	NA	NA	NA	NA	NA	NA
102506	2019	Sugar (acer saccharum) maple	Acer saccharum	Knoxville	Tennessee	-83.91578612	35.95587496	green_space	151 Blount Ave E	No	5.08	good	naturally_occurring	0 to 15.24 cm	Knoxville	NA	NA	NA	NA	NA	NA	NA	NA	NA	NA	NA	NA
102507	2019	Common (lagerstroemia indica) crapemyrtle	Lagerstroemia indica	Knoxville	Tennessee	-83.91576064	35.95585108	green_space	151 Blount Ave E	No	2.54	good	introduced	0 to 15.24 cm	Knoxville	NA	NA	NA	NA	NA	NA	NA	NA	NA	NA	NA	NA
102508	2019	Common (lagerstroemia indica) crapemyrtle	Lagerstroemia indica	Knoxville	Tennessee	-83.91574544	35.95580512	green_space	151 Blount Ave E	No	2.54	good	introduced	0 to 15.24 cm	Knoxville	NA	NA	NA	NA	NA	NA	NA	NA	NA	NA	NA	NA
102509	2019	Common (lagerstroemia indica) crapemyrtle	Lagerstroemia indica	Knoxville	Tennessee	-83.91571906	35.95574396	green_space	151 Blount Ave E	No	2.54	good	introduced	0 to 15.24 cm	Knoxville	NA	NA	NA	NA	NA	NA	NA	NA	NA	NA	NA	NA
102510	2019	Chinese (ulmus parvifolia) elm	Ulmus parvifolia	Knoxville	Tennessee	-83.91568017	35.9557237	green_space	151 Blount Ave E	No	5.08	good	introduced	0 to 15.24 cm	Knoxville	NA	NA	NA	NA	NA	NA	NA	NA	NA	NA	NA	NA
102526	2019	Chinese (ulmus parvifolia) elm	Ulmus parvifolia	Knoxville	Tennessee	-83.91572845	35.95602622	green_space	151 Blount Ave E	No	5.08	good	introduced	0 to 15.24 cm	Knoxville	NA	NA	NA	NA	NA	NA	NA	NA	NA	NA	NA	NA
102527	2019	Chinese (ulmus parvifolia) elm	Ulmus parvifolia	Knoxville	Tennessee	-83.91546917	35.95611487	green_space	151 Blount Ave E	No	5.08	good	introduced	0 to 15.24 cm	Knoxville	NA	NA	NA	NA	NA	NA	NA	NA	NA	NA	NA	NA
102528	2019	Chinese (ulmus parvifolia) elm	Ulmus parvifolia	Knoxville	Tennessee	-83.91559568	35.95596325	green_space	151 Blount Ave E	No	5.08	good	introduced	0 to 15.24 cm	Knoxville	NA	NA	NA	NA	NA	NA	NA	NA	NA	NA	NA	NA
102529	2019	Common (lagerstroemia indica) crapemyrtle	Lagerstroemia indica	Knoxville	Tennessee	-83.91558585	35.95591585	green_space	151 Blount Ave E	No	2.54	good	introduced	0 to 15.24 cm	Knoxville	NA	NA	NA	NA	NA	NA	NA	NA	NA	NA	NA	NA
102530	2019	Common (lagerstroemia indica) crapemyrtle	Lagerstroemia indica	Knoxville	Tennessee	-83.91557065	35.95587894	green_space	151 Blount Ave E	No	2.54	good	introduced	0 to 15.24 cm	Knoxville	NA	NA	NA	NA	NA	NA	NA	NA	NA	NA	NA	NA
102531	2019	Common (lagerstroemia indica) crapemyrtle	Lagerstroemia indica	Knoxville	Tennessee	-83.91554856	35.95582494	green_space	151 Blount Ave E	No	2.54	good	introduced	0 to 15.24 cm	Knoxville	NA	NA	NA	NA	NA	NA	NA	NA	NA	NA	NA	NA
102532	2019	Chinese (ulmus parvifolia) elm	Ulmus parvifolia	Knoxville	Tennessee	-83.91553112	35.9557902	green_space	151 Blount Ave E	No	5.08	good	introduced	0 to 15.24 cm	Knoxville	NA	NA	NA	NA	NA	NA	NA	NA	NA	NA	NA	NA
102533	2019	Chinese (ulmus parvifolia) elm	Ulmus parvifolia	Knoxville	Tennessee	-83.91524748	35.95622118	green_space	151 Blount Ave E	No	5.08	good	introduced	0 to 15.24 cm	Knoxville	NA	NA	NA	NA	NA	NA	NA	NA	NA	NA	NA	NA
102534	2019	Chinese (ulmus parvifolia) elm	Ulmus parvifolia	Knoxville	Tennessee	-83.91512946	35.9562646	green_space	151 Blount Ave E	No	5.08	good	introduced	0 to 15.24 cm	Knoxville	NA	NA	NA	NA	NA	NA	NA	NA	NA	NA	NA	NA
102535	2019	Chinese (ulmus parvifolia) elm	Ulmus parvifolia	Knoxville	Tennessee	-83.91501949	35.95633408	green_space	151 Blount Ave E	No	7.62	good	introduced	0 to 15.24 cm	Knoxville	NA	NA	NA	NA	NA	NA	NA	NA	NA	NA	NA	NA
102536	2019	Chinese (ulmus parvifolia) elm	Ulmus parvifolia	Knoxville	Tennessee	-83.91487733	35.95638402	green_space	151 Blount Ave E	No	7.62	good	introduced	0 to 15.24 cm	Knoxville	NA	NA	NA	NA	NA	NA	NA	NA	NA	NA	NA	NA
102538	2019	Chinese (ulmus parvifolia) elm	Ulmus parvifolia	Knoxville	Tennessee	-83.91476736	35.95643612	green_space	151 Blount Ave E	No	7.62	good	introduced	0 to 15.24 cm	Knoxville	NA	NA	NA	NA	NA	NA	NA	NA	NA	NA	NA	NA
102542	2019	Chinese (ulmus parvifolia) elm	Ulmus parvifolia	Knoxville	Tennessee	-83.91519987	35.95551501	green_space	151 Blount Ave E	No	7.62	good	introduced	0 to 15.24 cm	Knoxville	NA	NA	NA	NA	NA	NA	NA	NA	NA	NA	NA	NA
102545	2019	Japanese (acer palmatum) maple	Acer palmatum	Knoxville	Tennessee	-83.915165	35.95555083	green_space	151 Blount Ave E	No	2.54	good	introduced	0 to 15.24 cm	Knoxville	NA	NA	NA	NA	NA	NA	NA	NA	NA	NA	NA	NA
102546	2019	Japanese (acer palmatum) maple	Acer palmatum	Knoxville	Tennessee	-83.91518646	35.95558991	green_space	151 Blount Ave E	No	2.54	good	introduced	0 to 15.24 cm	Knoxville	NA	NA	NA	NA	NA	NA	NA	NA	NA	NA	NA	NA
102548	2019	Chinese (ulmus parvifolia) elm	Ulmus parvifolia	Knoxville	Tennessee	-83.91542115	35.95553455	green_space	151 Blount Ave E	No	7.62	good	introduced	0 to 15.24 cm	Knoxville	NA	NA	NA	NA	NA	NA	NA	NA	NA	NA	NA	NA
102549	2019	Common (lagerstroemia indica) crapemyrtle	Lagerstroemia indica	Knoxville	Tennessee	-83.91537153	35.95545964	green_space	151 Blount Ave E	No	2.54	good	introduced	0 to 15.24 cm	Knoxville	NA	NA	NA	NA	NA	NA	NA	NA	NA	NA	NA	NA
102550	2019	Common (lagerstroemia indica) crapemyrtle	Lagerstroemia indica	Knoxville	Tennessee	-83.91535678	35.95543576	green_space	151 Blount Ave E	No	2.54	fair	introduced	0 to 15.24 cm	Knoxville	NA	NA	NA	NA	NA	NA	NA	NA	NA	NA	NA	NA
102551	2019	Common (lagerstroemia indica) crapemyrtle	Lagerstroemia indica	Knoxville	Tennessee	-83.91534337	35.95541079	green_space	151 Blount Ave E	No	2.54	good	introduced	0 to 15.24 cm	Knoxville	NA	NA	NA	NA	NA	NA	NA	NA	NA	NA	NA	NA
102552	2019	Chinese (ulmus parvifolia) elm	Ulmus parvifolia	Knoxville	Tennessee	-83.91551369	35.95536954	green_space	151 Blount Ave E	No	7.62	good	introduced	0 to 15.24 cm	Knoxville	NA	NA	NA	NA	NA	NA	NA	NA	NA	NA	NA	NA
102553	2019	Japanese (acer palmatum) maple	Acer palmatum	Knoxville	Tennessee	-83.91557806	35.95536628	green_space	151 Blount Ave E	No	2.54	poor	introduced	0 to 15.24 cm	Knoxville	NA	NA	NA	NA	NA	NA	NA	NA	NA	NA	NA	NA
102554	2019	Japanese (acer palmatum) maple	Acer palmatum	Knoxville	Tennessee	-83.91560086	35.95541079	green_space	151 Blount Ave E	No	2.54	good	introduced	0 to 15.24 cm	Knoxville	NA	NA	NA	NA	NA	NA	NA	NA	NA	NA	NA	NA
102555	2019	Red (acer rubrum) maple	Acer rubrum	Knoxville	Tennessee	-83.91553246	35.95562248	green_space	151 Blount Ave E	No	7.62	good	naturally_occurring	0 to 15.24 cm	Knoxville	NA	NA	NA	NA	NA	NA	NA	NA	NA	NA	NA	NA
102556	2019	Red (acer rubrum) maple	Acer rubrum	Knoxville	Tennessee	-83.91545334	35.95565939	green_space	151 Blount Ave E	No	7.62	good	naturally_occurring	0 to 15.24 cm	Knoxville	NA	NA	NA	NA	NA	NA	NA	NA	NA	NA	NA	NA
102469	2019	Chinese (ulmus parvifolia) elm	Ulmus parvifolia	Knoxville	Tennessee	-83.91566796	35.95515488	built_environment	211 Blount Ave E	No	7.62	good	introduced	0 to 15.24 cm	Knoxville	NA	NA	NA	NA	NA	NA	NA	NA	NA	NA	NA	NA
102470	2019	Chinese (ulmus parvifolia) elm	Ulmus parvifolia	Knoxville	Tennessee	-83.91576094	35.95506442	built_environment	211 Blount Ave E	No	7.62	good	introduced	0 to 15.24 cm	Knoxville	NA	NA	NA	NA	NA	NA	NA	NA	NA	NA	NA	NA
102471	2019	Chinese (ulmus parvifolia) elm	Ulmus parvifolia	Knoxville	Tennessee	-83.91585169	35.955	built_environment	211 Blount Ave E	No	7.62	good	introduced	0 to 15.24 cm	Knoxville	NA	NA	NA	NA	NA	NA	NA	NA	NA	NA	NA	NA
102472	2019	Chinese (ulmus parvifolia) elm	Ulmus parvifolia	Knoxville	Tennessee	-83.91594512	35.95492582	built_environment	211 Blount Ave E	No	7.62	good	introduced	0 to 15.24 cm	Knoxville	NA	NA	NA	NA	NA	NA	NA	NA	NA	NA	NA	NA
102473	2019	Chinese (ulmus parvifolia) elm	Ulmus parvifolia	Knoxville	Tennessee	-83.91603051	35.95485164	built_environment	211 Blount Ave E	No	7.62	good	introduced	0 to 15.24 cm	Knoxville	NA	NA	NA	NA	NA	NA	NA	NA	NA	NA	NA	NA
102474	2019	Chinese (ulmus parvifolia) elm	Ulmus parvifolia	Knoxville	Tennessee	-83.9161281	35.95477345	built_environment	211 Blount Ave E	No	7.62	good	introduced	0 to 15.24 cm	Knoxville	NA	NA	NA	NA	NA	NA	NA	NA	NA	NA	NA	NA
102480	2019	Common (lagerstroemia indica) crapemyrtle	Lagerstroemia indica	Knoxville	Tennessee	-83.9158867	35.95480384	built_environment	211 Blount Ave E	No	5.08	good	introduced	0 to 15.24 cm	Knoxville	NA	NA	NA	NA	NA	NA	NA	NA	NA	NA	NA	NA
102479	2019	Common (lagerstroemia indica) crapemyrtle	Lagerstroemia indica	Knoxville	Tennessee	-83.91591665	35.95477562	built_environment	211 Blount Ave E	No	5.08	good	introduced	0 to 15.24 cm	Knoxville	NA	NA	NA	NA	NA	NA	NA	NA	NA	NA	NA	NA
102478	2019	Common (lagerstroemia indica) crapemyrtle	Lagerstroemia indica	Knoxville	Tennessee	-83.9159475	35.9547445	built_environment	211 Blount Ave E	No	5.08	good	introduced	0 to 15.24 cm	Knoxville	NA	NA	NA	NA	NA	NA	NA	NA	NA	NA	NA	NA
102477	2019	Common (lagerstroemia indica) crapemyrtle	Lagerstroemia indica	Knoxville	Tennessee	-83.91609234	35.95463051	built_environment	211 Blount Ave E	No	5.08	good	introduced	0 to 15.24 cm	Knoxville	NA	NA	NA	NA	NA	NA	NA	NA	NA	NA	NA	NA
102476	2019	Common (lagerstroemia indica) crapemyrtle	Lagerstroemia indica	Knoxville	Tennessee	-83.91613168	35.95460264	built_environment	211 Blount Ave E	No	5.08	good	introduced	0 to 15.24 cm	Knoxville	NA	NA	NA	NA	NA	NA	NA	NA	NA	NA	NA	NA
102475	2019	Common (lagerstroemia indica) crapemyrtle	Lagerstroemia indica	Knoxville	Tennessee	-83.91616788	35.95456501	built_environment	211 Blount Ave E	No	5.08	good	introduced	0 to 15.24 cm	Knoxville	NA	NA	NA	NA	NA	NA	NA	NA	NA	NA	NA	NA
100388	2018	Willow (quercus phellos) oak	Quercus phellos	Knoxville	Tennessee	-83.91812717	35.95476704	green_space	303 Blount Ave W	No	7.62	fair	naturally_occurring	0 to 15.24 cm	Knoxville	NA	NA	NA	NA	NA	NA	NA	NA	NA	NA	NA	NA
100389	2018	Willow (quercus phellos) oak	Quercus phellos	Knoxville	Tennessee	-83.91803866	35.95483001	green_space	303 Blount Ave W	No	7.62	fair	naturally_occurring	0 to 15.24 cm	Knoxville	NA	NA	NA	NA	NA	NA	NA	NA	NA	NA	NA	NA
100390	2018	Willow (quercus phellos) oak	Quercus phellos	Knoxville	Tennessee	-83.91796892	35.95489731	green_space	303 Blount Ave W	No	7.62	fair	naturally_occurring	0 to 15.24 cm	Knoxville	NA	NA	NA	NA	NA	NA	NA	NA	NA	NA	NA	NA
100391	2018	Willow (quercus phellos) oak	Quercus phellos	Knoxville	Tennessee	-83.9178965	35.95496679	green_space	303 Blount Ave W	No	7.62	fair	naturally_occurring	0 to 15.24 cm	Knoxville	NA	NA	NA	NA	NA	NA	NA	NA	NA	NA	NA	NA
100392	2018	Willow (quercus phellos) oak	Quercus phellos	Knoxville	Tennessee	-83.9178214	35.95502976	green_space	303 Blount Ave W	No	7.62	fair	naturally_occurring	0 to 15.24 cm	Knoxville	NA	NA	NA	NA	NA	NA	NA	NA	NA	NA	NA	NA
100393	2018	Willow (quercus phellos) oak	Quercus phellos	Knoxville	Tennessee	-83.91774898	35.95508621	green_space	303 Blount Ave W	No	7.62	fair	naturally_occurring	0 to 15.24 cm	Knoxville	NA	NA	NA	NA	NA	NA	NA	NA	NA	NA	NA	NA
100394	2018	Willow (quercus phellos) oak	Quercus phellos	Knoxville	Tennessee	-83.91766851	35.95514266	green_space	303 Blount Ave W	No	7.62	fair	naturally_occurring	0 to 15.24 cm	Knoxville	NA	NA	NA	NA	NA	NA	NA	NA	NA	NA	NA	NA
100395	2018	Willow (quercus phellos) oak	Quercus phellos	Knoxville	Tennessee	-83.91759073	35.95519694	green_space	303 Blount Ave W	No	7.62	fair	naturally_occurring	0 to 15.24 cm	Knoxville	NA	NA	NA	NA	NA	NA	NA	NA	NA	NA	NA	NA
99999	NA	Common (lagerstroemia indica) crapemyrtle	Lagerstroemia indica	Knoxville	Tennessee	-83.91684675	35.95467204	built_environment	303 Blount Ave W	No	10.16	fair	introduced	0 to 15.24 cm	Knoxville	NA	NA	NA	NA	NA	NA	NA	NA	NA	NA	NA	NA
95137	2011	Littleleaf (tilia cordata) linden	Tilia cordata	Knoxville	Tennessee	-83.91787532	35.9533981	built_environment	389 Blount Ave W	No	10.16	fair	introduced	0 to 15.24 cm	Knoxville	NA	NA	NA	NA	NA	NA	NA	NA	NA	NA	NA	NA
95138	2011	Littleleaf (tilia cordata) linden	Tilia cordata	Knoxville	Tennessee	-83.91797177	35.95332983	built_environment	389 Blount Ave W	No	10.16	fair	introduced	0 to 15.24 cm	Knoxville	NA	NA	NA	NA	NA	NA	NA	NA	NA	NA	NA	NA
95139	2011	Littleleaf (tilia cordata) linden	Tilia cordata	Knoxville	Tennessee	-83.91804696	35.95325065	built_environment	389 Blount Ave W	No	10.16	fair	introduced	0 to 15.24 cm	Knoxville	NA	NA	NA	NA	NA	NA	NA	NA	NA	NA	NA	NA
95140	2011	Littleleaf (tilia cordata) linden	Tilia cordata	Knoxville	Tennessee	-83.91816921	35.95318282	built_environment	389 Blount Ave W	No	10.16	fair	introduced	0 to 15.24 cm	Knoxville	NA	NA	NA	NA	NA	NA	NA	NA	NA	NA	NA	NA
99165	NA	Flowering (cornus florida) dogwood	Cornus florida	Knoxville	Tennessee	-83.9189952	35.95394795	green_space	389 Blount Ave W	No	7.62	dead	naturally_occurring	0 to 15.24 cm	Knoxville	NA	NA	NA	NA	NA	NA	NA	NA	NA	NA	NA	NA
99166	NA	Flowering (cornus florida) dogwood	Cornus florida	Knoxville	Tennessee	-83.9189724	35.95395772	green_space	389 Blount Ave W	No	7.62	dead	naturally_occurring	0 to 15.24 cm	Knoxville	NA	NA	NA	NA	NA	NA	NA	NA	NA	NA	NA	NA
99167	NA	Flowering (cornus florida) dogwood	Cornus florida	Knoxville	Tennessee	-83.9189496	35.95397183	green_space	389 Blount Ave W	No	7.62	dead	naturally_occurring	0 to 15.24 cm	Knoxville	NA	NA	NA	NA	NA	NA	NA	NA	NA	NA	NA	NA
95141	2014	Red (acer rubrum) maple	Acer rubrum	Knoxville	Tennessee	-83.91827213	35.9531951	built_environment	389 Blount Ave W	No	7.62	fair	naturally_occurring	0 to 15.24 cm	Knoxville	NA	NA	NA	NA	NA	NA	NA	NA	NA	NA	NA	NA
95142	2014	Red (acer rubrum) maple	Acer rubrum	Knoxville	Tennessee	-83.91835646	35.95325952	built_environment	389 Blount Ave W	No	7.62	fair	naturally_occurring	0 to 15.24 cm	Knoxville	NA	NA	NA	NA	NA	NA	NA	NA	NA	NA	NA	NA
95143	2014	Red (acer rubrum) maple	Acer rubrum	Knoxville	Tennessee	-83.91844104	35.95331696	built_environment	389 Blount Ave W	No	7.62	fair	naturally_occurring	0 to 15.24 cm	Knoxville	NA	NA	NA	NA	NA	NA	NA	NA	NA	NA	NA	NA
95145	NA	Common (lagerstroemia indica) crapemyrtle	Lagerstroemia indica	Knoxville	Tennessee	-83.91849559	35.95337037	built_environment	389 Blount Ave W	No	5.08	fair	introduced	0 to 15.24 cm	Knoxville	NA	NA	NA	NA	NA	NA	NA	NA	NA	NA	NA	NA
95146	NA	Common (lagerstroemia indica) crapemyrtle	Lagerstroemia indica	Knoxville	Tennessee	-83.91857119	35.9534381	built_environment	389 Blount Ave W	No	5.08	fair	introduced	0 to 15.24 cm	Knoxville	NA	NA	NA	NA	NA	NA	NA	NA	NA	NA	NA	NA
95144	2014	Red (acer rubrum) maple	Acer rubrum	Knoxville	Tennessee	-83.918647	35.95350237	built_environment	389 Blount Ave W	No	7.62	fair	naturally_occurring	0 to 15.24 cm	Knoxville	NA	NA	NA	NA	NA	NA	NA	NA	NA	NA	NA	NA
95147	2014	Red (acer rubrum) maple	Acer rubrum	Knoxville	Tennessee	-83.91872665	35.95358072	built_environment	389 Blount Ave W	No	7.62	fair	naturally_occurring	0 to 15.24 cm	Knoxville	NA	NA	NA	NA	NA	NA	NA	NA	NA	NA	NA	NA
95148	2014	Red (acer rubrum) maple	Acer rubrum	Knoxville	Tennessee	-83.91881926	35.95365923	built_environment	389 Blount Ave W	No	7.62	fair	naturally_occurring	0 to 15.24 cm	Knoxville	NA	NA	NA	NA	NA	NA	NA	NA	NA	NA	NA	NA
95149	2014	Red (acer rubrum) maple	Acer rubrum	Knoxville	Tennessee	-83.91890304	35.95374463	built_environment	389 Blount Ave W	No	7.62	fair	naturally_occurring	0 to 15.24 cm	Knoxville	NA	NA	NA	NA	NA	NA	NA	NA	NA	NA	NA	NA
95130	2011	Littleleaf (tilia cordata) linden	Tilia cordata	Knoxville	Tennessee	-83.91840021	35.9527811	built_environment	410 Blount Ave W	No	10.16	fair	introduced	0 to 15.24 cm	Knoxville	NA	NA	NA	NA	NA	NA	NA	NA	NA	NA	NA	NA
95131	2011	Littleleaf (tilia cordata) linden	Tilia cordata	Knoxville	Tennessee	-83.91827316	35.95286982	built_environment	410 Blount Ave W	No	10.16	fair	introduced	0 to 15.24 cm	Knoxville	NA	NA	NA	NA	NA	NA	NA	NA	NA	NA	NA	NA
95132	2011	Littleleaf (tilia cordata) linden	Tilia cordata	Knoxville	Tennessee	-83.9181639	35.95293441	built_environment	410 Blount Ave W	No	10.16	fair	introduced	0 to 15.24 cm	Knoxville	NA	NA	NA	NA	NA	NA	NA	NA	NA	NA	NA	NA
95133	2011	Littleleaf (tilia cordata) linden	Tilia cordata	Knoxville	Tennessee	-83.91809325	35.95300312	built_environment	410 Blount Ave W	No	10.16	fair	introduced	0 to 15.24 cm	Knoxville	NA	NA	NA	NA	NA	NA	NA	NA	NA	NA	NA	NA
95134	2011	Littleleaf (tilia cordata) linden	Tilia cordata	Knoxville	Tennessee	-83.91801795	35.95304726	built_environment	410 Blount Ave W	No	10.16	fair	introduced	0 to 15.24 cm	Knoxville	NA	NA	NA	NA	NA	NA	NA	NA	NA	NA	NA	NA
95135	2011	Littleleaf (tilia cordata) linden	Tilia cordata	Knoxville	Tennessee	-83.91795174	35.95310912	built_environment	410 Blount Ave W	No	10.16	fair	introduced	0 to 15.24 cm	Knoxville	NA	NA	NA	NA	NA	NA	NA	NA	NA	NA	NA	NA
95136	2011	Littleleaf (tilia cordata) linden	Tilia cordata	Knoxville	Tennessee	-83.9178642	35.95316705	built_environment	410 Blount Ave W	No	10.16	fair	introduced	0 to 15.24 cm	Knoxville	NA	NA	NA	NA	NA	NA	NA	NA	NA	NA	NA	NA
95121	2011	Littleleaf (tilia cordata) linden	Tilia cordata	Knoxville	Tennessee	-83.9195609	35.95182534	built_environment	424 Blount Ave W	No	12.7	fair	introduced	0 to 15.24 cm	Knoxville	NA	NA	NA	NA	NA	NA	NA	NA	NA	NA	NA	NA
95122	2011	Littleleaf (tilia cordata) linden	Tilia cordata	Knoxville	Tennessee	-83.91945524	35.95191791	built_environment	424 Blount Ave W	No	12.7	fair	introduced	0 to 15.24 cm	Knoxville	NA	NA	NA	NA	NA	NA	NA	NA	NA	NA	NA	NA
95123	2011	Littleleaf (tilia cordata) linden	Tilia cordata	Knoxville	Tennessee	-83.91931078	35.95201336	built_environment	424 Blount Ave W	No	12.7	fair	introduced	0 to 15.24 cm	Knoxville	NA	NA	NA	NA	NA	NA	NA	NA	NA	NA	NA	NA
95124	2011	Littleleaf (tilia cordata) linden	Tilia cordata	Knoxville	Tennessee	-83.91919653	35.95210583	built_environment	424 Blount Ave W	No	12.7	fair	introduced	0 to 15.24 cm	Knoxville	NA	NA	NA	NA	NA	NA	NA	NA	NA	NA	NA	NA
95125	2011	Littleleaf (tilia cordata) linden	Tilia cordata	Knoxville	Tennessee	-83.9190685	35.95222953	built_environment	424 Blount Ave W	No	12.7	fair	introduced	0 to 15.24 cm	Knoxville	NA	NA	NA	NA	NA	NA	NA	NA	NA	NA	NA	NA
95126	2011	Littleleaf (tilia cordata) linden	Tilia cordata	Knoxville	Tennessee	-83.91898006	35.95232244	built_environment	424 Blount Ave W	No	10.16	fair	introduced	0 to 15.24 cm	Knoxville	NA	NA	NA	NA	NA	NA	NA	NA	NA	NA	NA	NA
95127	2011	Littleleaf (tilia cordata) linden	Tilia cordata	Knoxville	Tennessee	-83.91887126	35.95236951	built_environment	424 Blount Ave W	No	10.16	poor	introduced	0 to 15.24 cm	Knoxville	NA	NA	NA	NA	NA	NA	NA	NA	NA	NA	NA	NA
95128	2011	Littleleaf (tilia cordata) linden	Tilia cordata	Knoxville	Tennessee	-83.91877885	35.9524484	built_environment	424 Blount Ave W	No	10.16	fair	introduced	0 to 15.24 cm	Knoxville	NA	NA	NA	NA	NA	NA	NA	NA	NA	NA	NA	NA
95129	2011	Littleleaf (tilia cordata) linden	Tilia cordata	Knoxville	Tennessee	-83.91861544	35.95260995	built_environment	424 Blount Ave W	No	10.16	fair	introduced	0 to 15.24 cm	Knoxville	NA	NA	NA	NA	NA	NA	NA	NA	NA	NA	NA	NA
95154	2014	Littleleaf (tilia cordata) linden	Tilia cordata	Knoxville	Tennessee	-83.91843731	35.95296359	built_environment	445 Blount Ave W	No	10.16	good	introduced	0 to 15.24 cm	Knoxville	NA	NA	NA	NA	NA	NA	NA	NA	NA	NA	NA	NA
95155	2014	Littleleaf (tilia cordata) linden	Tilia cordata	Knoxville	Tennessee	-83.91853651	35.95287438	built_environment	445 Blount Ave W	No	10.16	good	introduced	0 to 15.24 cm	Knoxville	NA	NA	NA	NA	NA	NA	NA	NA	NA	NA	NA	NA
95156	2014	Littleleaf (tilia cordata) linden	Tilia cordata	Knoxville	Tennessee	-83.91865112	35.95276791	built_environment	445 Blount Ave W	No	10.16	good	introduced	0 to 15.24 cm	Knoxville	NA	NA	NA	NA	NA	NA	NA	NA	NA	NA	NA	NA
95157	2014	Littleleaf (tilia cordata) linden	Tilia cordata	Knoxville	Tennessee	-83.9187566	35.95268233	built_environment	445 Blount Ave W	No	10.16	good	introduced	0 to 15.24 cm	Knoxville	NA	NA	NA	NA	NA	NA	NA	NA	NA	NA	NA	NA
95158	2014	Littleleaf (tilia cordata) linden	Tilia cordata	Knoxville	Tennessee	-83.91883565	35.95262074	built_environment	445 Blount Ave W	No	10.16	good	introduced	0 to 15.24 cm	Knoxville	NA	NA	NA	NA	NA	NA	NA	NA	NA	NA	NA	NA
95164	2011	Littleleaf (tilia cordata) linden	Tilia cordata	Knoxville	Tennessee	-83.91895899	35.95251091	built_environment	445 Blount Ave W	No	10.16	good	introduced	0 to 15.24 cm	Knoxville	NA	NA	NA	NA	NA	NA	NA	NA	NA	NA	NA	NA
95163	2011	Littleleaf (tilia cordata) linden	Tilia cordata	Knoxville	Tennessee	-83.91895899	35.95251091	built_environment	445 Blount Ave W	No	10.16	good	introduced	0 to 15.24 cm	Knoxville	NA	NA	NA	NA	NA	NA	NA	NA	NA	NA	NA	NA
95162	2011	Littleleaf (tilia cordata) linden	Tilia cordata	Knoxville	Tennessee	-83.91895899	35.95251091	built_environment	445 Blount Ave W	No	10.16	good	introduced	0 to 15.24 cm	Knoxville	NA	NA	NA	NA	NA	NA	NA	NA	NA	NA	NA	NA
95160	2011	Littleleaf (tilia cordata) linden	Tilia cordata	Knoxville	Tennessee	-83.91895899	35.95251091	built_environment	445 Blount Ave W	No	10.16	good	introduced	0 to 15.24 cm	Knoxville	NA	NA	NA	NA	NA	NA	NA	NA	NA	NA	NA	NA
95159	2014	Littleleaf (tilia cordata) linden	Tilia cordata	Knoxville	Tennessee	-83.9189017	35.95256238	built_environment	445 Blount Ave W	No	10.16	good	introduced	0 to 15.24 cm	Knoxville	NA	NA	NA	NA	NA	NA	NA	NA	NA	NA	NA	NA
95150	2014	Red (acer rubrum) maple	Acer rubrum	Knoxville	Tennessee	-83.91903245	35.95356581	built_environment	445 Blount Ave W	No	5.08	fair	naturally_occurring	0 to 15.24 cm	Knoxville	NA	NA	NA	NA	NA	NA	NA	NA	NA	NA	NA	NA
95165	2014	Red (acer rubrum) maple	Acer rubrum	Knoxville	Tennessee	-83.91906345	35.95254468	built_environment	445 Blount Ave W	No	7.62	good	naturally_occurring	0 to 15.24 cm	Knoxville	NA	NA	NA	NA	NA	NA	NA	NA	NA	NA	NA	NA
95151	2014	Red (acer rubrum) maple	Acer rubrum	Knoxville	Tennessee	-83.91866116	35.95328924	built_environment	445 Blount Ave W	No	7.62	good	naturally_occurring	0 to 15.24 cm	Knoxville	NA	NA	NA	NA	NA	NA	NA	NA	NA	NA	NA	NA
95166	2016	Silver (acer saccharinum) maple	Acer saccharinum	Knoxville	Tennessee	-83.91914381	35.95259104	built_environment	445 Blount Ave W	No	5.08	fair	naturally_occurring	0 to 15.24 cm	Knoxville	NA	NA	NA	NA	NA	NA	NA	NA	NA	NA	NA	NA
95152	2014	Northern red (quercus rubra) oak	Quercus rubra	Knoxville	Tennessee	-83.918527	35.95315402	built_environment	445 Blount Ave W	No	10.16	good	naturally_occurring	0 to 15.24 cm	Knoxville	NA	NA	NA	NA	NA	NA	NA	NA	NA	NA	NA	NA
95153	2014	Red (acer rubrum) maple	Acer rubrum	Knoxville	Tennessee	-83.91842167	35.95306825	built_environment	445 Blount Ave W	No	7.62	good	naturally_occurring	0 to 15.24 cm	Knoxville	NA	NA	NA	NA	NA	NA	NA	NA	NA	NA	NA	NA
95167	2014	Silver (acer saccharinum) maple	Acer saccharinum	Knoxville	Tennessee	-83.91924377	35.9526662	built_environment	445 Blount Ave W	No	7.62	fair	naturally_occurring	0 to 15.24 cm	Knoxville	NA	NA	NA	NA	NA	NA	NA	NA	NA	NA	NA	NA
95168	2014	Red (acer rubrum) maple	Acer rubrum	Knoxville	Tennessee	-83.91932071	35.95273147	built_environment	445 Blount Ave W	No	7.62	fair	naturally_occurring	0 to 15.24 cm	Knoxville	NA	NA	NA	NA	NA	NA	NA	NA	NA	NA	NA	NA
95169	2014	Red (acer rubrum) maple	Acer rubrum	Knoxville	Tennessee	-83.91941761	35.95281368	built_environment	445 Blount Ave W	No	7.62	fair	naturally_occurring	0 to 15.24 cm	Knoxville	NA	NA	NA	NA	NA	NA	NA	NA	NA	NA	NA	NA
95170	2014	Red (acer rubrum) maple	Acer rubrum	Knoxville	Tennessee	-83.91951982	35.95291492	built_environment	445 Blount Ave W	No	7.62	fair	naturally_occurring	0 to 15.24 cm	Knoxville	NA	NA	NA	NA	NA	NA	NA	NA	NA	NA	NA	NA
95171	2015	Red (acer rubrum) maple	Acer rubrum	Knoxville	Tennessee	-83.91961105	35.95298989	built_environment	445 Blount Ave W	No	5.08	fair	naturally_occurring	0 to 15.24 cm	Knoxville	NA	NA	NA	NA	NA	NA	NA	NA	NA	NA	NA	NA
95179	2011	Littleleaf (tilia cordata) linden	Tilia cordata	Knoxville	Tennessee	-83.91922244	35.95236743	built_environment	447 Blount Ave W	No	10.16	fair	introduced	0 to 15.24 cm	Knoxville	NA	NA	NA	NA	NA	NA	NA	NA	NA	NA	NA	NA
95180	2011	Littleleaf (tilia cordata) linden	Tilia cordata	Knoxville	Tennessee	-83.91930235	35.95231908	built_environment	447 Blount Ave W	No	10.16	fair	introduced	0 to 15.24 cm	Knoxville	NA	NA	NA	NA	NA	NA	NA	NA	NA	NA	NA	NA
95181	2011	Littleleaf (tilia cordata) linden	Tilia cordata	Knoxville	Tennessee	-83.91937383	35.95225875	built_environment	447 Blount Ave W	No	10.16	fair	introduced	0 to 15.24 cm	Knoxville	NA	NA	NA	NA	NA	NA	NA	NA	NA	NA	NA	NA
95182	2011	Littleleaf (tilia cordata) linden	Tilia cordata	Knoxville	Tennessee	-83.9194427	35.95218651	built_environment	447 Blount Ave W	No	10.16	fair	introduced	0 to 15.24 cm	Knoxville	NA	NA	NA	NA	NA	NA	NA	NA	NA	NA	NA	NA
95183	2011	Littleleaf (tilia cordata) linden	Tilia cordata	Knoxville	Tennessee	-83.91955823	35.95211273	built_environment	447 Blount Ave W	No	10.16	fair	introduced	0 to 15.24 cm	Knoxville	NA	NA	NA	NA	NA	NA	NA	NA	NA	NA	NA	NA
95172	2016	Red (acer rubrum) maple	Acer rubrum	Knoxville	Tennessee	-83.9196784	35.95286554	built_environment	447 Blount Ave W	No	5.08	poor	naturally_occurring	0 to 15.24 cm	Knoxville	NA	NA	NA	NA	NA	NA	NA	NA	NA	NA	NA	NA
95173	2014	Red (acer rubrum) maple	Acer rubrum	Knoxville	Tennessee	-83.91958716	35.95279054	built_environment	447 Blount Ave W	No	5.08	fair	naturally_occurring	0 to 15.24 cm	Knoxville	NA	NA	NA	NA	NA	NA	NA	NA	NA	NA	NA	NA
95174	2014	Red (acer rubrum) maple	Acer rubrum	Knoxville	Tennessee	-83.91949338	35.95270131	built_environment	447 Blount Ave W	No	5.08	fair	naturally_occurring	0 to 15.24 cm	Knoxville	NA	NA	NA	NA	NA	NA	NA	NA	NA	NA	NA	NA
95175	2014	Red (acer rubrum) maple	Acer rubrum	Knoxville	Tennessee	-83.91940247	35.9526121	built_environment	447 Blount Ave W	No	5.08	fair	naturally_occurring	0 to 15.24 cm	Knoxville	NA	NA	NA	NA	NA	NA	NA	NA	NA	NA	NA	NA
95176	2014	Common (lagerstroemia indica) crapemyrtle	Lagerstroemia indica	Knoxville	Tennessee	-83.91932566	35.95254211	built_environment	447 Blount Ave W	No	5.08	fair	introduced	0 to 15.24 cm	Knoxville	NA	NA	NA	NA	NA	NA	NA	NA	NA	NA	NA	NA
95177	2014	Common (lagerstroemia indica) crapemyrtle	Lagerstroemia indica	Knoxville	Tennessee	-83.91923443	35.9524671	built_environment	447 Blount Ave W	No	5.08	fair	introduced	0 to 15.24 cm	Knoxville	NA	NA	NA	NA	NA	NA	NA	NA	NA	NA	NA	NA
95178	2014	Red (acer rubrum) maple	Acer rubrum	Knoxville	Tennessee	-83.91918588	35.95243074	built_environment	447 Blount Ave W	No	5.08	fair	naturally_occurring	0 to 15.24 cm	Knoxville	NA	NA	NA	NA	NA	NA	NA	NA	NA	NA	NA	NA
95451	NA	Vacant site medium (vacant site medium)	NA	Knoxville	Tennessee	-83.9197818	35.95217978	green_space	449 Blount Ave W	No	0	NA	no_info	NA	Knoxville	NA	NA	NA	NA	NA	NA	NA	NA	NA	NA	NA	NA
99009	2019	American (liquidambar styraciflua) sweetgum	Liquidambar styraciflua	Knoxville	Tennessee	-83.91966599	35.95203857	green_space	449 Blount Ave W	No	5.08	fair	naturally_occurring	0 to 15.24 cm	Knoxville	NA	NA	NA	NA	NA	NA	NA	NA	NA	NA	NA	NA
95454	2019	American (liquidambar styraciflua) sweetgum	Liquidambar styraciflua	Knoxville	Tennessee	-83.92011676	35.95223477	green_space	449 Blount Ave W	No	5.08	fair	naturally_occurring	0 to 15.24 cm	Knoxville	NA	NA	NA	NA	NA	NA	NA	NA	NA	NA	NA	NA
95489	2014	Common (lagerstroemia indica) crapemyrtle	Lagerstroemia indica	Knoxville	Tennessee	-83.91939697	35.95317251	green_space	449 Blount Ave W	No	7.62	fair	introduced	0 to 15.24 cm	Knoxville	NA	NA	NA	NA	NA	NA	NA	NA	NA	NA	NA	NA
95498	2014	Common (lagerstroemia indica) crapemyrtle	Lagerstroemia indica	Knoxville	Tennessee	-83.91908866	35.95358084	green_space	449 Blount Ave W	No	7.62	fair	introduced	0 to 15.24 cm	Knoxville	NA	NA	NA	NA	NA	NA	NA	NA	NA	NA	NA	NA
95497	2014	Common (lagerstroemia indica) crapemyrtle	Lagerstroemia indica	Knoxville	Tennessee	-83.91910645	35.95356148	green_space	449 Blount Ave W	No	7.62	fair	introduced	0 to 15.24 cm	Knoxville	NA	NA	NA	NA	NA	NA	NA	NA	NA	NA	NA	NA
95496	2014	Common (lagerstroemia indica) crapemyrtle	Lagerstroemia indica	Knoxville	Tennessee	-83.91912082	35.95354202	green_space	449 Blount Ave W	No	7.62	fair	introduced	0 to 15.24 cm	Knoxville	NA	NA	NA	NA	NA	NA	NA	NA	NA	NA	NA	NA
95495	2014	Common (lagerstroemia indica) crapemyrtle	Lagerstroemia indica	Knoxville	Tennessee	-83.91914557	35.95352273	green_space	449 Blount Ave W	No	7.62	fair	introduced	0 to 15.24 cm	Knoxville	NA	NA	NA	NA	NA	NA	NA	NA	NA	NA	NA	NA
95494	2014	Common (lagerstroemia indica) crapemyrtle	Lagerstroemia indica	Knoxville	Tennessee	-83.91910139	35.95349103	green_space	449 Blount Ave W	No	7.62	fair	introduced	0 to 15.24 cm	Knoxville	NA	NA	NA	NA	NA	NA	NA	NA	NA	NA	NA	NA
95493	2014	Common (lagerstroemia indica) crapemyrtle	Lagerstroemia indica	Knoxville	Tennessee	-83.91911904	35.95347728	green_space	449 Blount Ave W	No	7.62	fair	introduced	0 to 15.24 cm	Knoxville	NA	NA	NA	NA	NA	NA	NA	NA	NA	NA	NA	NA
95492	2014	Common (lagerstroemia indica) crapemyrtle	Lagerstroemia indica	Knoxville	Tennessee	-83.91914748	35.95344961	green_space	449 Blount Ave W	No	7.62	fair	introduced	0 to 15.24 cm	Knoxville	NA	NA	NA	NA	NA	NA	NA	NA	NA	NA	NA	NA
95488	2014	Common (lagerstroemia indica) crapemyrtle	Lagerstroemia indica	Knoxville	Tennessee	-83.91948479	35.95312337	green_space	449 Blount Ave W	No	7.62	fair	introduced	0 to 15.24 cm	Knoxville	NA	NA	NA	NA	NA	NA	NA	NA	NA	NA	NA	NA
95491	2014	Eastern (cercis canadensis) redbud	Cercis canadensis	Knoxville	Tennessee	-83.91919301	35.9534279	green_space	449 Blount Ave W	No	7.62	fair	naturally_occurring	0 to 15.24 cm	Knoxville	NA	NA	NA	NA	NA	NA	NA	NA	NA	NA	NA	NA
95490	2014	Eastern (cercis canadensis) redbud	Cercis canadensis	Knoxville	Tennessee	-83.91924635	35.95337538	green_space	449 Blount Ave W	No	7.62	fair	naturally_occurring	0 to 15.24 cm	Knoxville	NA	NA	NA	NA	NA	NA	NA	NA	NA	NA	NA	NA
95516	2014	Flowering (cornus florida) dogwood	Cornus florida	Knoxville	Tennessee	-83.91946616	35.95330595	green_space	449 Blount Ave W	No	5.08	fair	naturally_occurring	0 to 15.24 cm	Knoxville	NA	NA	NA	NA	NA	NA	NA	NA	NA	NA	NA	NA
95515	2014	Flowering (cornus florida) dogwood	Cornus florida	Knoxville	Tennessee	-83.9195196	35.95324778	green_space	449 Blount Ave W	No	5.08	fair	naturally_occurring	0 to 15.24 cm	Knoxville	NA	NA	NA	NA	NA	NA	NA	NA	NA	NA	NA	NA
95513	2014	River (betula nigra) birch	Betula nigra	Knoxville	Tennessee	-83.91939233	35.95334971	green_space	449 Blount Ave W	No	7.62	fair	naturally_occurring	0 to 15.24 cm	Knoxville	NA	NA	NA	NA	NA	NA	NA	NA	NA	NA	NA	NA
95512	2014	River (betula nigra) birch	Betula nigra	Knoxville	Tennessee	-83.91931479	35.95340464	green_space	449 Blount Ave W	No	7.62	fair	naturally_occurring	0 to 15.24 cm	Knoxville	NA	NA	NA	NA	NA	NA	NA	NA	NA	NA	NA	NA
95511	2014	River (betula nigra) birch	Betula nigra	Knoxville	Tennessee	-83.91925743	35.95347963	green_space	449 Blount Ave W	No	7.62	fair	naturally_occurring	0 to 15.24 cm	Knoxville	NA	NA	NA	NA	NA	NA	NA	NA	NA	NA	NA	NA
95510	2014	Flowering (cornus florida) dogwood	Cornus florida	Knoxville	Tennessee	-83.91922438	35.95355225	green_space	449 Blount Ave W	No	7.62	fair	naturally_occurring	0 to 15.24 cm	Knoxville	NA	NA	NA	NA	NA	NA	NA	NA	NA	NA	NA	NA
95509	2014	Flowering (cornus florida) dogwood	Cornus florida	Knoxville	Tennessee	-83.91918466	35.95361627	green_space	449 Blount Ave W	No	7.62	fair	naturally_occurring	0 to 15.24 cm	Knoxville	NA	NA	NA	NA	NA	NA	NA	NA	NA	NA	NA	NA
95508	2014	Paper (betula papyrifera) birch	Betula papyrifera	Knoxville	Tennessee	-83.91885365	35.95396512	green_space	449 Blount Ave W	No	7.62	fair	introduced	0 to 15.24 cm	Knoxville	NA	NA	NA	NA	NA	NA	NA	NA	NA	NA	NA	NA
95507	2014	Black (robinia pseudoacacia) locust	Robinia pseudoacacia	Knoxville	Tennessee	-83.91885555	35.9541565	green_space	449 Blount Ave W	No	10.16	fair	naturally_occurring	0 to 15.24 cm	Knoxville	NA	NA	NA	NA	NA	NA	NA	NA	NA	NA	NA	NA
95506	2014	River (betula nigra) birch	Betula nigra	Knoxville	Tennessee	-83.91878717	35.95399213	green_space	449 Blount Ave W	No	5.08	fair	naturally_occurring	0 to 15.24 cm	Knoxville	NA	NA	NA	NA	NA	NA	NA	NA	NA	NA	NA	NA
95505	2014	River (betula nigra) birch	Betula nigra	Knoxville	Tennessee	-83.91872698	35.95404452	green_space	449 Blount Ave W	No	5.08	fair	naturally_occurring	0 to 15.24 cm	Knoxville	NA	NA	NA	NA	NA	NA	NA	NA	NA	NA	NA	NA
95504	2014	River (betula nigra) birch	Betula nigra	Knoxville	Tennessee	-83.91866301	35.95410817	green_space	449 Blount Ave W	No	5.08	fair	naturally_occurring	0 to 15.24 cm	Knoxville	NA	NA	NA	NA	NA	NA	NA	NA	NA	NA	NA	NA
95503	2014	River (betula nigra) birch	Betula nigra	Knoxville	Tennessee	-83.91905119	35.95382219	green_space	449 Blount Ave W	No	5.08	fair	naturally_occurring	0 to 15.24 cm	Knoxville	NA	NA	NA	NA	NA	NA	NA	NA	NA	NA	NA	NA
95502	2014	Eastern (cercis canadensis) redbud	Cercis canadensis	Knoxville	Tennessee	-83.91883111	35.95390002	green_space	449 Blount Ave W	No	5.08	poor	naturally_occurring	0 to 15.24 cm	Knoxville	NA	NA	NA	NA	NA	NA	NA	NA	NA	NA	NA	NA
95501	2014	Eastern (cercis canadensis) redbud	Cercis canadensis	Knoxville	Tennessee	-83.91889189	35.95382509	green_space	449 Blount Ave W	No	7.62	fair	naturally_occurring	0 to 15.24 cm	Knoxville	NA	NA	NA	NA	NA	NA	NA	NA	NA	NA	NA	NA
95500	2014	Eastern (cercis canadensis) redbud	Cercis canadensis	Knoxville	Tennessee	-83.91913357	35.95358445	green_space	449 Blount Ave W	No	7.62	fair	naturally_occurring	0 to 15.24 cm	Knoxville	NA	NA	NA	NA	NA	NA	NA	NA	NA	NA	NA	NA
95499	2014	Eastern (cercis canadensis) redbud	Cercis canadensis	Knoxville	Tennessee	-83.91917685	35.95351766	green_space	449 Blount Ave W	No	7.62	fair	naturally_occurring	0 to 15.24 cm	Knoxville	NA	NA	NA	NA	NA	NA	NA	NA	NA	NA	NA	NA
95487	2014	Eastern (cercis canadensis) redbud	Cercis canadensis	Knoxville	Tennessee	-83.9194762	35.95318797	green_space	449 Blount Ave W	No	7.62	fair	naturally_occurring	0 to 15.24 cm	Knoxville	NA	NA	NA	NA	NA	NA	NA	NA	NA	NA	NA	NA
95486	2014	Eastern (cercis canadensis) redbud	Cercis canadensis	Knoxville	Tennessee	-83.91955003	35.95314421	green_space	449 Blount Ave W	No	7.62	fair	naturally_occurring	0 to 15.24 cm	Knoxville	NA	NA	NA	NA	NA	NA	NA	NA	NA	NA	NA	NA
95485	2014	Common (lagerstroemia indica) crapemyrtle	Lagerstroemia indica	Knoxville	Tennessee	-83.91955803	35.95310214	green_space	449 Blount Ave W	No	5.08	fair	introduced	0 to 15.24 cm	Knoxville	NA	NA	NA	NA	NA	NA	NA	NA	NA	NA	NA	NA
95484	2014	River (betula nigra) birch	Betula nigra	Knoxville	Tennessee	-83.91971334	35.95311888	green_space	449 Blount Ave W	No	5.08	fair	naturally_occurring	0 to 15.24 cm	Knoxville	NA	NA	NA	NA	NA	NA	NA	NA	NA	NA	NA	NA
95483	2014	River (betula nigra) birch	Betula nigra	Knoxville	Tennessee	-83.91980205	35.95303599	green_space	449 Blount Ave W	No	5.08	fair	naturally_occurring	0 to 15.24 cm	Knoxville	NA	NA	NA	NA	NA	NA	NA	NA	NA	NA	NA	NA
95482	2014	River (betula nigra) birch	Betula nigra	Knoxville	Tennessee	-83.91989323	35.95298974	green_space	449 Blount Ave W	No	5.08	fair	naturally_occurring	0 to 15.24 cm	Knoxville	NA	NA	NA	NA	NA	NA	NA	NA	NA	NA	NA	NA
95481	2014	Chinese (ulmus parvifolia) elm	Ulmus parvifolia	Knoxville	Tennessee	-83.91995117	35.95286769	green_space	449 Blount Ave W	No	7.62	fair	introduced	0 to 15.24 cm	Knoxville	NA	NA	NA	NA	NA	NA	NA	NA	NA	NA	NA	NA
95480	2014	Chinese (ulmus parvifolia) elm	Ulmus parvifolia	Knoxville	Tennessee	-83.92002662	35.95282344	green_space	449 Blount Ave W	No	7.62	fair	introduced	0 to 15.24 cm	Knoxville	NA	NA	NA	NA	NA	NA	NA	NA	NA	NA	NA	NA
95479	2014	Chinese (ulmus parvifolia) elm	Ulmus parvifolia	Knoxville	Tennessee	-83.92011779	35.95274036	green_space	449 Blount Ave W	No	7.62	fair	introduced	0 to 15.24 cm	Knoxville	NA	NA	NA	NA	NA	NA	NA	NA	NA	NA	NA	NA
95478	2014	Chinese (ulmus parvifolia) elm	Ulmus parvifolia	Knoxville	Tennessee	-83.92019916	35.95267422	green_space	449 Blount Ave W	No	7.62	fair	introduced	0 to 15.24 cm	Knoxville	NA	NA	NA	NA	NA	NA	NA	NA	NA	NA	NA	NA
95477	2014	Chinese (ulmus parvifolia) elm	Ulmus parvifolia	Knoxville	Tennessee	-83.92030478	35.95260573	green_space	449 Blount Ave W	No	7.62	fair	introduced	0 to 15.24 cm	Knoxville	NA	NA	NA	NA	NA	NA	NA	NA	NA	NA	NA	NA
95476	2014	Chinese (ulmus parvifolia) elm	Ulmus parvifolia	Knoxville	Tennessee	-83.92037542	35.95255064	green_space	449 Blount Ave W	No	7.62	fair	introduced	0 to 15.24 cm	Knoxville	NA	NA	NA	NA	NA	NA	NA	NA	NA	NA	NA	NA
95469	2014	Willow (quercus phellos) oak	Quercus phellos	Knoxville	Tennessee	-83.92028179	35.95244115	green_space	449 Blount Ave W	No	7.62	poor	naturally_occurring	0 to 15.24 cm	Knoxville	NA	NA	NA	NA	NA	NA	NA	NA	NA	NA	NA	NA
95468	2014	Willow (quercus phellos) oak	Quercus phellos	Knoxville	Tennessee	-83.92059136	35.95245549	green_space	449 Blount Ave W	No	7.62	poor	naturally_occurring	0 to 15.24 cm	Knoxville	NA	NA	NA	NA	NA	NA	NA	NA	NA	NA	NA	NA
95466	2014	Southern (magnolia grandiflora) magnolia	Magnolia grandiflora	Knoxville	Tennessee	-83.92043766	35.9523896	green_space	449 Blount Ave W	No	5.08	fair	introduced	0 to 15.24 cm	Knoxville	NA	NA	NA	NA	NA	NA	NA	NA	NA	NA	NA	NA
95465	2014	Southern (magnolia grandiflora) magnolia	Magnolia grandiflora	Knoxville	Tennessee	-83.92041691	35.95237573	green_space	449 Blount Ave W	No	5.08	fair	introduced	0 to 15.24 cm	Knoxville	NA	NA	NA	NA	NA	NA	NA	NA	NA	NA	NA	NA
95464	2014	Southern (magnolia grandiflora) magnolia	Magnolia grandiflora	Knoxville	Tennessee	-83.92037486	35.95235983	green_space	449 Blount Ave W	No	5.08	fair	introduced	0 to 15.24 cm	Knoxville	NA	NA	NA	NA	NA	NA	NA	NA	NA	NA	NA	NA
95463	2014	Willow (quercus phellos) oak	Quercus phellos	Knoxville	Tennessee	-83.92011894	35.95235619	green_space	449 Blount Ave W	No	7.62	poor	naturally_occurring	0 to 15.24 cm	Knoxville	NA	NA	NA	NA	NA	NA	NA	NA	NA	NA	NA	NA
95462	2014	Southern (magnolia grandiflora) magnolia	Magnolia grandiflora	Knoxville	Tennessee	-83.92036093	35.95235382	green_space	449 Blount Ave W	No	5.08	fair	introduced	0 to 15.24 cm	Knoxville	NA	NA	NA	NA	NA	NA	NA	NA	NA	NA	NA	NA
95461	2014	Southern (magnolia grandiflora) magnolia	Magnolia grandiflora	Knoxville	Tennessee	-83.92034005	35.952342	green_space	449 Blount Ave W	No	5.08	fair	introduced	0 to 15.24 cm	Knoxville	NA	NA	NA	NA	NA	NA	NA	NA	NA	NA	NA	NA
95460	2014	Southern (magnolia grandiflora) magnolia	Magnolia grandiflora	Knoxville	Tennessee	-83.92032661	35.95231308	green_space	449 Blount Ave W	No	5.08	fair	introduced	0 to 15.24 cm	Knoxville	NA	NA	NA	NA	NA	NA	NA	NA	NA	NA	NA	NA
95459	2014	Southern (magnolia grandiflora) magnolia	Magnolia grandiflora	Knoxville	Tennessee	-83.92030543	35.95231272	green_space	449 Blount Ave W	No	5.08	dead	introduced	0 to 15.24 cm	Knoxville	NA	NA	NA	NA	NA	NA	NA	NA	NA	NA	NA	NA
95458	2014	Willow (quercus phellos) oak	Quercus phellos	Knoxville	Tennessee	-83.91993577	35.95226004	green_space	449 Blount Ave W	No	5.08	poor	naturally_occurring	0 to 15.24 cm	Knoxville	NA	NA	NA	NA	NA	NA	NA	NA	NA	NA	NA	NA
95456	NA	Vacant site medium (vacant site medium)	NA	Knoxville	Tennessee	-83.92022101	35.95229972	green_space	449 Blount Ave W	No	0	NA	no_info	NA	Knoxville	NA	NA	NA	NA	NA	NA	NA	NA	NA	NA	NA	NA
95452	2014	Southern (magnolia grandiflora) magnolia	Magnolia grandiflora	Knoxville	Tennessee	-83.91999118	35.95217514	green_space	449 Blount Ave W	No	5.08	poor	introduced	0 to 15.24 cm	Knoxville	NA	NA	NA	NA	NA	NA	NA	NA	NA	NA	NA	NA
95450	2014	Willow (quercus phellos) oak	Quercus phellos	Knoxville	Tennessee	-83.91980292	35.95208574	green_space	449 Blount Ave W	No	7.62	poor	naturally_occurring	0 to 15.24 cm	Knoxville	NA	NA	NA	NA	NA	NA	NA	NA	NA	NA	NA	NA
95449	2014	Willow (quercus phellos) oak	Quercus phellos	Knoxville	Tennessee	-83.91961914	35.95208721	green_space	449 Blount Ave W	No	7.62	poor	naturally_occurring	0 to 15.24 cm	Knoxville	NA	NA	NA	NA	NA	NA	NA	NA	NA	NA	NA	NA
100855	NA	Chinese (ulmus parvifolia) elm	Ulmus parvifolia	Knoxville	Tennessee	-84.07991671	35.85961034	built_environment	2002 Boardwalk Blvd	No	12.7	good	introduced	0 to 15.24 cm	Knoxville	NA	NA	NA	NA	NA	NA	NA	NA	NA	NA	NA	NA
100856	NA	Chinese (ulmus parvifolia) elm	Ulmus parvifolia	Knoxville	Tennessee	-84.0798188	35.85964983	built_environment	2002 Boardwalk Blvd	No	12.7	good	introduced	0 to 15.24 cm	Knoxville	NA	NA	NA	NA	NA	NA	NA	NA	NA	NA	NA	NA
100857	NA	Chinese (ulmus parvifolia) elm	Ulmus parvifolia	Knoxville	Tennessee	-84.07969811	35.85970309	built_environment	2002 Boardwalk Blvd	No	12.7	good	introduced	0 to 15.24 cm	Knoxville	NA	NA	NA	NA	NA	NA	NA	NA	NA	NA	NA	NA
100858	NA	Chinese (ulmus parvifolia) elm	Ulmus parvifolia	Knoxville	Tennessee	-84.07949605	35.85978968	built_environment	2002 Boardwalk Blvd	No	12.7	good	introduced	0 to 15.24 cm	Knoxville	NA	NA	NA	NA	NA	NA	NA	NA	NA	NA	NA	NA
100859	NA	Chinese (ulmus parvifolia) elm	Ulmus parvifolia	Knoxville	Tennessee	-84.0793901	35.85983968	built_environment	2002 Boardwalk Blvd	No	12.7	good	introduced	0 to 15.24 cm	Knoxville	NA	NA	NA	NA	NA	NA	NA	NA	NA	NA	NA	NA
100860	NA	Chinese (ulmus parvifolia) elm	Ulmus parvifolia	Knoxville	Tennessee	-84.07886439	35.86001576	built_environment	2002 Boardwalk Blvd	No	12.7	good	introduced	0 to 15.24 cm	Knoxville	NA	NA	NA	NA	NA	NA	NA	NA	NA	NA	NA	NA
100861	NA	Chinese (ulmus parvifolia) elm	Ulmus parvifolia	Knoxville	Tennessee	-84.07874279	35.86005959	built_environment	2002 Boardwalk Blvd	No	12.7	good	introduced	0 to 15.24 cm	Knoxville	NA	NA	NA	NA	NA	NA	NA	NA	NA	NA	NA	NA
100862	NA	Chinese (ulmus parvifolia) elm	Ulmus parvifolia	Knoxville	Tennessee	-84.0786279	35.86011104	built_environment	2002 Boardwalk Blvd	No	12.7	good	introduced	0 to 15.24 cm	Knoxville	NA	NA	NA	NA	NA	NA	NA	NA	NA	NA	NA	NA
100863	NA	Chinese (ulmus parvifolia) elm	Ulmus parvifolia	Knoxville	Tennessee	-84.07852196	35.86016212	built_environment	2002 Boardwalk Blvd	No	12.7	good	introduced	0 to 15.24 cm	Knoxville	NA	NA	NA	NA	NA	NA	NA	NA	NA	NA	NA	NA
100864	NA	Chinese (ulmus parvifolia) elm	Ulmus parvifolia	Knoxville	Tennessee	-84.07839679	35.86021864	built_environment	2002 Boardwalk Blvd	No	12.7	good	introduced	0 to 15.24 cm	Knoxville	NA	NA	NA	NA	NA	NA	NA	NA	NA	NA	NA	NA
100865	NA	Chinese (ulmus parvifolia) elm	Ulmus parvifolia	Knoxville	Tennessee	-84.07828279	35.86026574	built_environment	2002 Boardwalk Blvd	No	12.7	good	introduced	0 to 15.24 cm	Knoxville	NA	NA	NA	NA	NA	NA	NA	NA	NA	NA	NA	NA
100866	NA	Chinese (ulmus parvifolia) elm	Ulmus parvifolia	Knoxville	Tennessee	-84.07816656	35.86031429	built_environment	2002 Boardwalk Blvd	No	12.7	good	introduced	0 to 15.24 cm	Knoxville	NA	NA	NA	NA	NA	NA	NA	NA	NA	NA	NA	NA
100867	NA	Chinese (ulmus parvifolia) elm	Ulmus parvifolia	Knoxville	Tennessee	-84.07804676	35.86035559	built_environment	2002 Boardwalk Blvd	No	12.7	good	introduced	0 to 15.24 cm	Knoxville	NA	NA	NA	NA	NA	NA	NA	NA	NA	NA	NA	NA
100868	NA	Chinese (ulmus parvifolia) elm	Ulmus parvifolia	Knoxville	Tennessee	-84.07794036	35.86039834	built_environment	2002 Boardwalk Blvd	No	12.7	good	introduced	0 to 15.24 cm	Knoxville	NA	NA	NA	NA	NA	NA	NA	NA	NA	NA	NA	NA
23114	NA	Red (acer rubrum) maple	Acer rubrum	Knoxville	Tennessee	-83.91197685	36.00872385	green_space	2701 Boright Dr	Yes	38.1	fair	naturally_occurring	30.48 to 45.72 cm	Knoxville	NA	NA	NA	NA	NA	NA	NA	NA	NA	NA	NA	NA
23115	NA	Red (acer rubrum) maple	Acer rubrum	Knoxville	Tennessee	-83.91189511	36.00879828	green_space	2701 Boright Dr	Yes	33.02	fair	naturally_occurring	30.48 to 45.72 cm	Knoxville	NA	NA	NA	NA	NA	NA	NA	NA	NA	NA	NA	NA
23122	NA	Sugar (acer saccharum) maple	Acer saccharum	Knoxville	Tennessee	-83.91138996	36.00922128	green_space	2701 Boright Dr	Yes	38.1	good	naturally_occurring	30.48 to 45.72 cm	Knoxville	NA	NA	NA	NA	NA	NA	NA	NA	NA	NA	NA	NA
23121	NA	Sugar (acer saccharum) maple	Acer saccharum	Knoxville	Tennessee	-83.91144741	36.0091671	green_space	2701 Boright Dr	Yes	53.34	good	naturally_occurring	45.72 to 60.96 cm	Knoxville	NA	NA	NA	NA	NA	NA	NA	NA	NA	NA	NA	NA
23120	NA	Sugar (acer saccharum) maple	Acer saccharum	Knoxville	Tennessee	-83.91151387	36.0090924	green_space	2701 Boright Dr	Yes	40.64	good	naturally_occurring	30.48 to 45.72 cm	Knoxville	NA	NA	NA	NA	NA	NA	NA	NA	NA	NA	NA	NA
23119	NA	Vacant site medium (vacant site medium)	NA	Knoxville	Tennessee	-83.91159521	36.00903448	green_space	2701 Boright Dr	Yes	0	NA	no_info	NA	Knoxville	NA	NA	NA	NA	NA	NA	NA	NA	NA	NA	NA	NA
23141	NA	Sugar (acer saccharum) maple	Acer saccharum	Knoxville	Tennessee	-83.91099976	36.00959939	green_space	2701 Boright Dr	No	45.72	fair	naturally_occurring	30.48 to 45.72 cm	Knoxville	NA	NA	NA	NA	NA	NA	NA	NA	NA	NA	NA	NA
23140	NA	Sugar (acer saccharum) maple	Acer saccharum	Knoxville	Tennessee	-83.91083595	36.00969587	green_space	2701 Boright Dr	No	45.72	good	naturally_occurring	30.48 to 45.72 cm	Knoxville	NA	NA	NA	NA	NA	NA	NA	NA	NA	NA	NA	NA
23139	NA	Red (acer rubrum) maple	Acer rubrum	Knoxville	Tennessee	-83.91075519	36.00973171	green_space	2701 Boright Dr	No	38.1	good	naturally_occurring	30.48 to 45.72 cm	Knoxville	NA	NA	NA	NA	NA	NA	NA	NA	NA	NA	NA	NA
23144	NA	Vacant site medium (vacant site medium)	NA	Knoxville	Tennessee	-83.9113392	36.00940942	green_space	2701 Boright Dr	Yes	0	NA	no_info	NA	Knoxville	NA	NA	NA	NA	NA	NA	NA	NA	NA	NA	NA	NA
23143	NA	Sugar (acer saccharum) maple	Acer saccharum	Knoxville	Tennessee	-83.91125826	36.00945353	green_space	2701 Boright Dr	Yes	43.18	fair	naturally_occurring	30.48 to 45.72 cm	Knoxville	NA	NA	NA	NA	NA	NA	NA	NA	NA	NA	NA	NA
23151	NA	Red (acer rubrum) maple	Acer rubrum	Knoxville	Tennessee	-83.91215271	36.00888139	green_space	2701 Boright Dr	Yes	33.02	fair	naturally_occurring	30.48 to 45.72 cm	Knoxville	NA	NA	NA	NA	NA	NA	NA	NA	NA	NA	NA	NA
23150	NA	Sugar (acer saccharum) maple	Acer saccharum	Knoxville	Tennessee	-83.91199007	36.00906202	green_space	2701 Boright Dr	Yes	33.02	fair	naturally_occurring	30.48 to 45.72 cm	Knoxville	NA	NA	NA	NA	NA	NA	NA	NA	NA	NA	NA	NA
23149	NA	Sugar (acer saccharum) maple	Acer saccharum	Knoxville	Tennessee	-83.91190931	36.00909925	green_space	2701 Boright Dr	Yes	38.1	fair	naturally_occurring	30.48 to 45.72 cm	Knoxville	NA	NA	NA	NA	NA	NA	NA	NA	NA	NA	NA	NA
23148	NA	Sugar (acer saccharum) maple	Acer saccharum	Knoxville	Tennessee	-83.91175419	36.0091876	green_space	2701 Boright Dr	No	48.26	fair	naturally_occurring	45.72 to 60.96 cm	Knoxville	NA	NA	NA	NA	NA	NA	NA	NA	NA	NA	NA	NA
23147	NA	Sugar (acer saccharum) maple	Acer saccharum	Knoxville	Tennessee	-83.91166801	36.00923715	green_space	2701 Boright Dr	No	40.64	fair	naturally_occurring	30.48 to 45.72 cm	Knoxville	NA	NA	NA	NA	NA	NA	NA	NA	NA	NA	NA	NA
23146	NA	Sugar (acer saccharum) maple	Acer saccharum	Knoxville	Tennessee	-83.9115869	36.00928677	green_space	2701 Boright Dr	No	55.88	fair	naturally_occurring	45.72 to 60.96 cm	Knoxville	NA	NA	NA	NA	NA	NA	NA	NA	NA	NA	NA	NA
23145	NA	Red (acer rubrum) maple	Acer rubrum	Knoxville	Tennessee	-83.91151639	36.00932143	green_space	2701 Boright Dr	No	40.64	good	naturally_occurring	30.48 to 45.72 cm	Knoxville	NA	NA	NA	NA	NA	NA	NA	NA	NA	NA	NA	NA
23142	NA	Vacant site medium (vacant site medium)	NA	Knoxville	Tennessee	-83.91110765	36.00956402	green_space	2701 Boright Dr	No	0	NA	no_info	NA	Knoxville	NA	NA	NA	NA	NA	NA	NA	NA	NA	NA	NA	NA
23138	NA	Sugar (acer saccharum) maple	Acer saccharum	Knoxville	Tennessee	-83.91065897	36.00977556	green_space	2701 Boright Dr	Yes	40.64	good	naturally_occurring	30.48 to 45.72 cm	Knoxville	NA	NA	NA	NA	NA	NA	NA	NA	NA	NA	NA	NA
23137	NA	Sugar (acer saccharum) maple	Acer saccharum	Knoxville	Tennessee	-83.9105827	36.00983492	green_space	2701 Boright Dr	Yes	48.26	fair	naturally_occurring	45.72 to 60.96 cm	Knoxville	NA	NA	NA	NA	NA	NA	NA	NA	NA	NA	NA	NA
23136	NA	Sugar (acer saccharum) maple	Acer saccharum	Knoxville	Tennessee	-83.91051175	36.00988612	green_space	2701 Boright Dr	Yes	43.18	good	naturally_occurring	30.48 to 45.72 cm	Knoxville	NA	NA	NA	NA	NA	NA	NA	NA	NA	NA	NA	NA
23135	NA	Sugar (acer saccharum) maple	Acer saccharum	Knoxville	Tennessee	-83.91038732	36.00996948	green_space	2701 Boright Dr	Yes	38.1	poor	naturally_occurring	30.48 to 45.72 cm	Knoxville	NA	NA	NA	NA	NA	NA	NA	NA	NA	NA	NA	NA
23134	NA	Red (acer rubrum) maple	Acer rubrum	Knoxville	Tennessee	-83.91026907	36.01001156	green_space	2701 Boright Dr	No	30.48	good	naturally_occurring	15.24 to 30.48 cm	Knoxville	NA	NA	NA	NA	NA	NA	NA	NA	NA	NA	NA	NA
23133	NA	Red (acer rubrum) maple	Acer rubrum	Knoxville	Tennessee	-83.91017569	36.01007615	green_space	2701 Boright Dr	No	30.48	good	naturally_occurring	15.24 to 30.48 cm	Knoxville	NA	NA	NA	NA	NA	NA	NA	NA	NA	NA	NA	NA
23132	NA	Red (acer rubrum) maple	Acer rubrum	Knoxville	Tennessee	-83.91006373	36.01013767	green_space	2701 Boright Dr	No	33.02	good	naturally_occurring	30.48 to 45.72 cm	Knoxville	NA	NA	NA	NA	NA	NA	NA	NA	NA	NA	NA	NA
23131	NA	Red (acer rubrum) maple	Acer rubrum	Knoxville	Tennessee	-83.90993435	36.01021544	green_space	2701 Boright Dr	Yes	35.56	good	naturally_occurring	30.48 to 45.72 cm	Knoxville	NA	NA	NA	NA	NA	NA	NA	NA	NA	NA	NA	NA
23129	NA	Sugar (acer saccharum) maple	Acer saccharum	Knoxville	Tennessee	-83.91055004	36.0097847	green_space	2701 Boright Dr	Yes	40.64	good	naturally_occurring	30.48 to 45.72 cm	Knoxville	NA	NA	NA	NA	NA	NA	NA	NA	NA	NA	NA	NA
23128	NA	Sugar (acer saccharum) maple	Acer saccharum	Knoxville	Tennessee	-83.91085795	36.00956796	green_space	2701 Boright Dr	Yes	38.1	good	naturally_occurring	30.48 to 45.72 cm	Knoxville	NA	NA	NA	NA	NA	NA	NA	NA	NA	NA	NA	NA
23127	NA	Sugar (acer saccharum) maple	Acer saccharum	Knoxville	Tennessee	-83.91094918	36.00951989	green_space	2701 Boright Dr	Yes	35.56	fair	naturally_occurring	30.48 to 45.72 cm	Knoxville	NA	NA	NA	NA	NA	NA	NA	NA	NA	NA	NA	NA
23126	NA	Sugar (acer saccharum) maple	Acer saccharum	Knoxville	Tennessee	-83.9110182	36.00947832	green_space	2701 Boright Dr	Yes	35.56	fair	naturally_occurring	30.48 to 45.72 cm	Knoxville	NA	NA	NA	NA	NA	NA	NA	NA	NA	NA	NA	NA
23125	NA	Sugar (acer saccharum) maple	Acer saccharum	Knoxville	Tennessee	-83.9110911	36.00941751	green_space	2701 Boright Dr	Yes	50.8	good	naturally_occurring	45.72 to 60.96 cm	Knoxville	NA	NA	NA	NA	NA	NA	NA	NA	NA	NA	NA	NA
23124	NA	Sugar (acer saccharum) maple	Acer saccharum	Knoxville	Tennessee	-83.9112416	36.00931114	green_space	2701 Boright Dr	Yes	40.64	good	naturally_occurring	30.48 to 45.72 cm	Knoxville	NA	NA	NA	NA	NA	NA	NA	NA	NA	NA	NA	NA
23123	NA	Sugar (acer saccharum) maple	Acer saccharum	Knoxville	Tennessee	-83.91131596	36.00925863	green_space	2701 Boright Dr	Yes	40.64	good	naturally_occurring	30.48 to 45.72 cm	Knoxville	NA	NA	NA	NA	NA	NA	NA	NA	NA	NA	NA	NA
23118	NA	Sugar (acer saccharum) maple	Acer saccharum	Knoxville	Tennessee	-83.91166655	36.00896812	green_space	2701 Boright Dr	Yes	33.02	poor	naturally_occurring	30.48 to 45.72 cm	Knoxville	NA	NA	NA	NA	NA	NA	NA	NA	NA	NA	NA	NA
23117	NA	Sugar (acer saccharum) maple	Acer saccharum	Knoxville	Tennessee	-83.91175614	36.00891865	green_space	2701 Boright Dr	Yes	45.72	good	naturally_occurring	30.48 to 45.72 cm	Knoxville	NA	NA	NA	NA	NA	NA	NA	NA	NA	NA	NA	NA
23116	NA	Red (acer rubrum) maple	Acer rubrum	Knoxville	Tennessee	-83.91182257	36.00884532	green_space	2701 Boright Dr	Yes	43.18	good	naturally_occurring	30.48 to 45.72 cm	Knoxville	NA	NA	NA	NA	NA	NA	NA	NA	NA	NA	NA	NA
23113	NA	Red (acer rubrum) maple	Acer rubrum	Knoxville	Tennessee	-83.91205401	36.00869483	green_space	2701 Boright Dr	No	38.1	good	naturally_occurring	30.48 to 45.72 cm	Knoxville	NA	NA	NA	NA	NA	NA	NA	NA	NA	NA	NA	NA
13787	NA	Silver (acer saccharinum) maple	Acer saccharinum	Knoxville	Tennessee	-83.90784122	35.98465548	built_environment	1245 Boruff St	No	30.48	good	naturally_occurring	15.24 to 30.48 cm	Knoxville	NA	NA	NA	NA	NA	NA	NA	NA	NA	NA	NA	NA
13788	NA	Silver (acer saccharinum) maple	Acer saccharinum	Knoxville	Tennessee	-83.90784149	35.98457737	built_environment	1245 Boruff St	No	22.86	fair	naturally_occurring	15.24 to 30.48 cm	Knoxville	NA	NA	NA	NA	NA	NA	NA	NA	NA	NA	NA	NA
13720	NA	Vacant site small (vacant site small)	NA	Knoxville	Tennessee	-83.9077312	35.98459271	built_environment	1246 Boruff St	Yes	0	NA	no_info	NA	Knoxville	NA	NA	NA	NA	NA	NA	NA	NA	NA	NA	NA	NA
13721	NA	Vacant site small (vacant site small)	NA	Knoxville	Tennessee	-83.90772829	35.98463659	built_environment	1246 Boruff St	Yes	0	NA	no_info	NA	Knoxville	NA	NA	NA	NA	NA	NA	NA	NA	NA	NA	NA	NA
13786	NA	Vacant site large (vacant site large)	NA	Knoxville	Tennessee	-83.90784398	35.98475246	built_environment	1247 Boruff St	No	0	NA	no_info	NA	Knoxville	NA	NA	NA	NA	NA	NA	NA	NA	NA	NA	NA	NA
13722	NA	Vacant site small (vacant site small)	NA	Knoxville	Tennessee	-83.90772102	35.98471438	built_environment	1248 Boruff St	Yes	0	NA	no_info	NA	Knoxville	NA	NA	NA	NA	NA	NA	NA	NA	NA	NA	NA	NA
13723	NA	Vacant site small (vacant site small)	NA	Knoxville	Tennessee	-83.9077087	35.98478503	built_environment	1248 Boruff St	Yes	0	NA	no_info	NA	Knoxville	NA	NA	NA	NA	NA	NA	NA	NA	NA	NA	NA	NA
13785	NA	Vacant site large (vacant site large)	NA	Knoxville	Tennessee	-83.90784612	35.98487547	built_environment	1249 Boruff St	No	0	NA	no_info	NA	Knoxville	NA	NA	NA	NA	NA	NA	NA	NA	NA	NA	NA	NA
13782	NA	Flowering (cornus florida) dogwood	Cornus florida	Knoxville	Tennessee	-83.90810174	35.9849696	built_environment	1249 Boruff St	No	25.4	good	naturally_occurring	15.24 to 30.48 cm	Knoxville	NA	NA	NA	NA	NA	NA	NA	NA	NA	NA	NA	NA
13783	NA	Flowering (cornus florida) dogwood	Cornus florida	Knoxville	Tennessee	-83.90798604	35.98496904	built_environment	1249 Boruff St	No	12.7	good	naturally_occurring	0 to 15.24 cm	Knoxville	NA	NA	NA	NA	NA	NA	NA	NA	NA	NA	NA	NA
13784	NA	Flowering (cornus florida) dogwood	Cornus florida	Knoxville	Tennessee	-83.90792756	35.98495935	built_environment	1249 Boruff St	No	38.1	good	naturally_occurring	30.48 to 45.72 cm	Knoxville	NA	NA	NA	NA	NA	NA	NA	NA	NA	NA	NA	NA
13724	NA	Vacant site small (vacant site small)	NA	Knoxville	Tennessee	-83.90771158	35.98487435	built_environment	1250 Boruff St	Yes	0	NA	no_info	NA	Knoxville	NA	NA	NA	NA	NA	NA	NA	NA	NA	NA	NA	NA
13725	NA	Flowering (cornus florida) dogwood	Cornus florida	Knoxville	Tennessee	-83.90766057	35.98495848	built_environment	1250 Boruff St	No	15.24	fair	naturally_occurring	0 to 15.24 cm	Knoxville	NA	NA	NA	NA	NA	NA	NA	NA	NA	NA	NA	NA
13726	NA	Vacant site large (vacant site large)	NA	Knoxville	Tennessee	-83.9075472	35.98495934	built_environment	1250 Boruff St	No	0	NA	no_info	NA	Knoxville	NA	NA	NA	NA	NA	NA	NA	NA	NA	NA	NA	NA
13727	NA	Vacant site no plant (vacant site no plant)	NA	Knoxville	Tennessee	-83.90746739	35.9849452	built_environment	1250 Boruff St	No	0	NA	no_info	NA	Knoxville	NA	NA	NA	NA	NA	NA	NA	NA	NA	NA	NA	NA
99066	NA	Common (lagerstroemia indica) crapemyrtle	Lagerstroemia indica	Knoxville	Tennessee	-83.93323856	35.97038189	built_environment	1501 Boyd St	No	25.4	fair	introduced	15.24 to 30.48 cm	Knoxville	NA	NA	NA	NA	NA	NA	NA	NA	NA	NA	NA	NA
99067	NA	Common (lagerstroemia indica) crapemyrtle	Lagerstroemia indica	Knoxville	Tennessee	-83.93326538	35.97037972	built_environment	1501 Boyd St	No	20.32	fair	introduced	15.24 to 30.48 cm	Knoxville	NA	NA	NA	NA	NA	NA	NA	NA	NA	NA	NA	NA
99068	NA	Common (lagerstroemia indica) crapemyrtle	Lagerstroemia indica	Knoxville	Tennessee	-83.93329623	35.97037864	built_environment	1501 Boyd St	No	20.32	fair	introduced	15.24 to 30.48 cm	Knoxville	NA	NA	NA	NA	NA	NA	NA	NA	NA	NA	NA	NA
99069	NA	Common (lagerstroemia indica) crapemyrtle	Lagerstroemia indica	Knoxville	Tennessee	-83.93332707	35.97037538	built_environment	1501 Boyd St	No	22.86	fair	introduced	15.24 to 30.48 cm	Knoxville	NA	NA	NA	NA	NA	NA	NA	NA	NA	NA	NA	NA
99070	NA	Common (lagerstroemia indica) crapemyrtle	Lagerstroemia indica	Knoxville	Tennessee	-83.93335256	35.97036778	built_environment	1501 Boyd St	No	22.86	fair	introduced	15.24 to 30.48 cm	Knoxville	NA	NA	NA	NA	NA	NA	NA	NA	NA	NA	NA	NA
99071	NA	Common (lagerstroemia indica) crapemyrtle	Lagerstroemia indica	Knoxville	Tennessee	-83.93338608	35.97036236	built_environment	1501 Boyd St	No	20.32	fair	introduced	15.24 to 30.48 cm	Knoxville	NA	NA	NA	NA	NA	NA	NA	NA	NA	NA	NA	NA
99072	NA	Common (lagerstroemia indica) crapemyrtle	Lagerstroemia indica	Knoxville	Tennessee	-83.93341291	35.9703591	built_environment	1501 Boyd St	No	20.32	fair	introduced	15.24 to 30.48 cm	Knoxville	NA	NA	NA	NA	NA	NA	NA	NA	NA	NA	NA	NA
99073	NA	Common (lagerstroemia indica) crapemyrtle	Lagerstroemia indica	Knoxville	Tennessee	-83.9334357	35.9703515	built_environment	1501 Boyd St	No	20.32	fair	introduced	15.24 to 30.48 cm	Knoxville	NA	NA	NA	NA	NA	NA	NA	NA	NA	NA	NA	NA
99074	NA	Common (lagerstroemia indica) crapemyrtle	Lagerstroemia indica	Knoxville	Tennessee	-83.93345716	35.97035042	built_environment	1501 Boyd St	No	25.4	fair	introduced	15.24 to 30.48 cm	Knoxville	NA	NA	NA	NA	NA	NA	NA	NA	NA	NA	NA	NA
99075	NA	Common (lagerstroemia indica) crapemyrtle	Lagerstroemia indica	Knoxville	Tennessee	-83.93349069	35.9703439	built_environment	1501 Boyd St	No	25.4	fair	introduced	15.24 to 30.48 cm	Knoxville	NA	NA	NA	NA	NA	NA	NA	NA	NA	NA	NA	NA
99076	NA	Common (lagerstroemia indica) crapemyrtle	Lagerstroemia indica	Knoxville	Tennessee	-83.93351885	35.97033739	built_environment	1501 Boyd St	No	25.4	fair	introduced	15.24 to 30.48 cm	Knoxville	NA	NA	NA	NA	NA	NA	NA	NA	NA	NA	NA	NA
99077	NA	Common (lagerstroemia indica) crapemyrtle	Lagerstroemia indica	Knoxville	Tennessee	-83.93354702	35.97033414	built_environment	1501 Boyd St	No	25.4	fair	introduced	15.24 to 30.48 cm	Knoxville	NA	NA	NA	NA	NA	NA	NA	NA	NA	NA	NA	NA
99078	NA	Common (lagerstroemia indica) crapemyrtle	Lagerstroemia indica	Knoxville	Tennessee	-83.93357652	35.97032654	built_environment	1501 Boyd St	No	25.4	fair	introduced	15.24 to 30.48 cm	Knoxville	NA	NA	NA	NA	NA	NA	NA	NA	NA	NA	NA	NA
99079	NA	Common (lagerstroemia indica) crapemyrtle	Lagerstroemia indica	Knoxville	Tennessee	-83.93360602	35.97031894	built_environment	1501 Boyd St	No	25.4	fair	introduced	15.24 to 30.48 cm	Knoxville	NA	NA	NA	NA	NA	NA	NA	NA	NA	NA	NA	NA
99080	NA	Common (lagerstroemia indica) crapemyrtle	Lagerstroemia indica	Knoxville	Tennessee	-83.93364358	35.97030917	built_environment	1501 Boyd St	No	25.4	fair	introduced	15.24 to 30.48 cm	Knoxville	NA	NA	NA	NA	NA	NA	NA	NA	NA	NA	NA	NA
99081	NA	Common (lagerstroemia indica) crapemyrtle	Lagerstroemia indica	Knoxville	Tennessee	-83.93367979	35.97030157	built_environment	1501 Boyd St	No	25.4	fair	introduced	15.24 to 30.48 cm	Knoxville	NA	NA	NA	NA	NA	NA	NA	NA	NA	NA	NA	NA
98773	NA	_multiple species (_multiple species)	NA	Knoxville	Tennessee	-83.88470244	35.9783423	built_environment	2545 Boyds Bridge Pike	No	762	good	no_info	more than 76.2 cm	Knoxville	NA	NA	NA	NA	NA	NA	NA	NA	NA	NA	NA	NA
96814	NA	Eastern (juniperus virginiana) redcedar	Juniperus virginiana	Knoxville	Tennessee	-84.00256168	35.98238605	green_space	4901 Bradshaw Garden Dr	No	60.96	fair	naturally_occurring	45.72 to 60.96 cm	Knoxville	NA	NA	NA	NA	NA	NA	NA	NA	NA	NA	NA	NA
96813	NA	Eastern (juniperus virginiana) redcedar	Juniperus virginiana	Knoxville	Tennessee	-84.00271944	35.98232387	green_space	4901 Bradshaw Garden Dr	No	60.96	fair	naturally_occurring	45.72 to 60.96 cm	Knoxville	NA	NA	NA	NA	NA	NA	NA	NA	NA	NA	NA	NA
96812	NA	Eastern (juniperus virginiana) redcedar	Juniperus virginiana	Knoxville	Tennessee	-84.00278396	35.98242084	green_space	4901 Bradshaw Garden Dr	No	50.8	fair	naturally_occurring	45.72 to 60.96 cm	Knoxville	NA	NA	NA	NA	NA	NA	NA	NA	NA	NA	NA	NA
96811	NA	Eastern (juniperus virginiana) redcedar	Juniperus virginiana	Knoxville	Tennessee	-84.00271984	35.98243532	green_space	4901 Bradshaw Garden Dr	No	30.48	fair	naturally_occurring	15.24 to 30.48 cm	Knoxville	NA	NA	NA	NA	NA	NA	NA	NA	NA	NA	NA	NA
94773	NA	White (quercus alba) oak	Quercus alba	Knoxville	Tennessee	-84.00241303	35.98236821	green_space	4901 Bradshaw Garden Dr	No	91.44	dead	naturally_occurring	more than 76.2 cm	Knoxville	NA	NA	NA	NA	NA	NA	NA	NA	NA	NA	NA	NA
5782	NA	Red (acer rubrum) maple	Acer rubrum	Knoxville	Tennessee	-83.99667644	35.98277914	green_space	4901 Bradshaw Rd	No	55.88	poor	naturally_occurring	45.72 to 60.96 cm	Knoxville	NA	NA	NA	NA	NA	NA	NA	NA	NA	NA	NA	NA
10333	2013	Chestnut (quercus prinus) oak	Quercus prinus	Knoxville	Tennessee	-83.99375	35.98155	green_space	4901 Bradshaw Rd	No	7.62	fair	no_info	0 to 15.24 cm	Knoxville	NA	NA	NA	NA	NA	NA	NA	NA	NA	NA	NA	NA
5783	NA	Red (acer rubrum) maple	Acer rubrum	Knoxville	Tennessee	-83.99664397	35.98265786	green_space	4901 Bradshaw Rd	No	50.8	poor	naturally_occurring	45.72 to 60.96 cm	Knoxville	NA	NA	NA	NA	NA	NA	NA	NA	NA	NA	NA	NA
10336	2013	Chestnut (quercus prinus) oak	Quercus prinus	Knoxville	Tennessee	-83.994017	35.981417	green_space	4901 Bradshaw Rd	No	7.62	fair	no_info	0 to 15.24 cm	Knoxville	NA	NA	NA	NA	NA	NA	NA	NA	NA	NA	NA	NA
10346	2012	Willow (quercus phellos) oak	Quercus phellos	Knoxville	Tennessee	-83.998217	35.9818	green_space	4901 Bradshaw Rd	No	5.08	poor	naturally_occurring	0 to 15.24 cm	Knoxville	NA	NA	NA	NA	NA	NA	NA	NA	NA	NA	NA	NA
5784	NA	Red (acer rubrum) maple	Acer rubrum	Knoxville	Tennessee	-83.99676611	35.98267119	green_space	4901 Bradshaw Rd	No	43.18	poor	naturally_occurring	30.48 to 45.72 cm	Knoxville	NA	NA	NA	NA	NA	NA	NA	NA	NA	NA	NA	NA
10338	2013	Chestnut (quercus prinus) oak	Quercus prinus	Knoxville	Tennessee	-83.994417	35.981283	green_space	4901 Bradshaw Rd	No	5.08	poor	no_info	0 to 15.24 cm	Knoxville	NA	NA	NA	NA	NA	NA	NA	NA	NA	NA	NA	NA
10348	2013	Bur (quercus macrocarpa) oak	Quercus macrocarpa	Knoxville	Tennessee	-83.998117	35.981633	green_space	4901 Bradshaw Rd	No	12.7	fair	naturally_occurring	0 to 15.24 cm	Knoxville	NA	NA	NA	NA	NA	NA	NA	NA	NA	NA	NA	NA
98217	2018	American (liquidambar styraciflua) sweetgum	Liquidambar styraciflua	Knoxville	Tennessee	-84.00235214	35.98325663	green_space	4901 Bradshaw Rd	No	5.08	fair	naturally_occurring	0 to 15.24 cm	Knoxville	NA	NA	NA	NA	NA	NA	NA	NA	NA	NA	NA	NA
98216	2018	American (liquidambar styraciflua) sweetgum	Liquidambar styraciflua	Knoxville	Tennessee	-84.00213135	35.9833241	green_space	4901 Bradshaw Rd	No	5.08	fair	naturally_occurring	0 to 15.24 cm	Knoxville	NA	NA	NA	NA	NA	NA	NA	NA	NA	NA	NA	NA
98215	2018	White (quercus alba) oak	Quercus alba	Knoxville	Tennessee	-84.00225294	35.98326795	green_space	4901 Bradshaw Rd	No	5.08	fair	naturally_occurring	0 to 15.24 cm	Knoxville	NA	NA	NA	NA	NA	NA	NA	NA	NA	NA	NA	NA
99734	2019	Common (lagerstroemia indica) crapemyrtle	Lagerstroemia indica	Knoxville	Tennessee	-83.99845626	35.9830021	green_space	4901 Bradshaw Rd	No	5.08	fair	introduced	0 to 15.24 cm	Knoxville	NA	NA	NA	NA	NA	NA	NA	NA	NA	NA	NA	NA
99735	2019	Common (lagerstroemia indica) crapemyrtle	Lagerstroemia indica	Knoxville	Tennessee	NA	NA	green_space	4901 Bradshaw Rd	No	5.08	fair	introduced	0 to 15.24 cm	Knoxville	NA	NA	NA	NA	NA	NA	NA	NA	NA	NA	NA	NA
99742	2019	Sweetbay (magnolia virginiana) magnolia	Magnolia virginiana	Knoxville	Tennessee	-83.99828663	35.9816254	green_space	4901 Bradshaw Rd	No	5.08	fair	naturally_occurring	0 to 15.24 cm	Knoxville	NA	NA	NA	NA	NA	NA	NA	NA	NA	NA	NA	NA
99741	2019	Sweetbay (magnolia virginiana) magnolia	Magnolia virginiana	Knoxville	Tennessee	-83.99827628	35.98158209	green_space	4901 Bradshaw Rd	No	5.08	fair	naturally_occurring	0 to 15.24 cm	Knoxville	NA	NA	NA	NA	NA	NA	NA	NA	NA	NA	NA	NA
99740	2019	Sweetbay (magnolia virginiana) magnolia	Magnolia virginiana	Knoxville	Tennessee	-83.99819244	35.98160523	green_space	4901 Bradshaw Rd	No	5.08	fair	naturally_occurring	0 to 15.24 cm	Knoxville	NA	NA	NA	NA	NA	NA	NA	NA	NA	NA	NA	NA
99747	2019	Common (lagerstroemia indica) crapemyrtle	Lagerstroemia indica	Knoxville	Tennessee	-83.99798682	35.9808015	green_space	4901 Bradshaw Rd	No	5.08	fair	introduced	0 to 15.24 cm	Knoxville	NA	NA	NA	NA	NA	NA	NA	NA	NA	NA	NA	NA
99746	2019	Common (lagerstroemia indica) crapemyrtle	Lagerstroemia indica	Knoxville	Tennessee	-83.99794449	35.98078841	green_space	4901 Bradshaw Rd	No	5.08	fair	introduced	0 to 15.24 cm	Knoxville	NA	NA	NA	NA	NA	NA	NA	NA	NA	NA	NA	NA
99745	2019	Sweetbay (magnolia virginiana) magnolia	Magnolia virginiana	Knoxville	Tennessee	-83.9979327	35.98084304	green_space	4901 Bradshaw Rd	No	5.08	fair	naturally_occurring	0 to 15.24 cm	Knoxville	NA	NA	NA	NA	NA	NA	NA	NA	NA	NA	NA	NA
99744	2019	Sweetbay (magnolia virginiana) magnolia	Magnolia virginiana	Knoxville	Tennessee	-83.99790172	35.98079263	green_space	4901 Bradshaw Rd	No	5.08	fair	naturally_occurring	0 to 15.24 cm	Knoxville	NA	NA	NA	NA	NA	NA	NA	NA	NA	NA	NA	NA
99743	2019	Sweetbay (magnolia virginiana) magnolia	Magnolia virginiana	Knoxville	Tennessee	-83.99789043	35.98082748	green_space	4901 Bradshaw Rd	No	5.08	fair	naturally_occurring	0 to 15.24 cm	Knoxville	NA	NA	NA	NA	NA	NA	NA	NA	NA	NA	NA	NA
99739	2019	Sweetbay (magnolia virginiana) magnolia	Magnolia virginiana	Knoxville	Tennessee	-83.99817996	35.98156357	green_space	4901 Bradshaw Rd	No	5.08	fair	naturally_occurring	0 to 15.24 cm	Knoxville	NA	NA	NA	NA	NA	NA	NA	NA	NA	NA	NA	NA
99738	2019	Sweetbay (magnolia virginiana) magnolia	Magnolia virginiana	Knoxville	Tennessee	-83.99834448	35.98300381	green_space	4901 Bradshaw Rd	No	5.08	fair	naturally_occurring	0 to 15.24 cm	Knoxville	NA	NA	NA	NA	NA	NA	NA	NA	NA	NA	NA	NA
99737	2019	Common (lagerstroemia indica) crapemyrtle	Lagerstroemia indica	Knoxville	Tennessee	-83.99839061	35.98298177	green_space	4901 Bradshaw Rd	No	5.08	fair	introduced	0 to 15.24 cm	Knoxville	NA	NA	NA	NA	NA	NA	NA	NA	NA	NA	NA	NA
99736	2019	Sweetbay (magnolia virginiana) magnolia	Magnolia virginiana	Knoxville	Tennessee	-83.99843639	35.98297328	green_space	4901 Bradshaw Rd	No	5.08	fair	naturally_occurring	0 to 15.24 cm	Knoxville	NA	NA	NA	NA	NA	NA	NA	NA	NA	NA	NA	NA
98214	2018	American (liquidambar styraciflua) sweetgum	Liquidambar styraciflua	Knoxville	Tennessee	-83.99882964	35.98279749	green_space	4901 Bradshaw Rd	No	5.08	fair	naturally_occurring	0 to 15.24 cm	Knoxville	NA	NA	NA	NA	NA	NA	NA	NA	NA	NA	NA	NA
99732	2019	Sweetbay (magnolia virginiana) magnolia	Magnolia virginiana	Knoxville	Tennessee	-83.99846054	35.98303114	green_space	4901 Bradshaw Rd	No	5.08	fair	naturally_occurring	0 to 15.24 cm	Knoxville	NA	NA	NA	NA	NA	NA	NA	NA	NA	NA	NA	NA
98213	2018	American (liquidambar styraciflua) sweetgum	Liquidambar styraciflua	Knoxville	Tennessee	-83.99886974	35.98148368	green_space	4901 Bradshaw Rd	No	5.08	fair	naturally_occurring	0 to 15.24 cm	Knoxville	NA	NA	NA	NA	NA	NA	NA	NA	NA	NA	NA	NA
98212	2018	White (quercus alba) oak	Quercus alba	Knoxville	Tennessee	-83.99876282	35.98151977	green_space	4901 Bradshaw Rd	No	5.08	fair	naturally_occurring	0 to 15.24 cm	Knoxville	NA	NA	NA	NA	NA	NA	NA	NA	NA	NA	NA	NA
98211	2018	Northern (catalpa speciosa) catalpa	Catalpa speciosa	Knoxville	Tennessee	-83.99886403	35.98157169	green_space	4901 Bradshaw Rd	No	5.08	fair	naturally_occurring	0 to 15.24 cm	Knoxville	NA	NA	NA	NA	NA	NA	NA	NA	NA	NA	NA	NA
99762	2019	Tuliptree (liriodendron tulipifera)	Liriodendron tulipifera	Knoxville	Tennessee	-83.99492242	35.98424449	green_space	4901 Bradshaw Rd	No	5.08	fair	naturally_occurring	0 to 15.24 cm	Knoxville	NA	NA	NA	NA	NA	NA	NA	NA	NA	NA	NA	NA
99761	2021	American (liquidambar styraciflua) sweetgum	Liquidambar styraciflua	Knoxville	Tennessee	-83.99509864	35.98422438	green_space	4901 Bradshaw Rd	No	5.08	fair	naturally_occurring	0 to 15.24 cm	Knoxville	NA	NA	NA	NA	NA	NA	NA	NA	NA	NA	NA	NA
99760	2019	Tuliptree (liriodendron tulipifera)	Liriodendron tulipifera	Knoxville	Tennessee	-83.99530134	35.98416326	green_space	4901 Bradshaw Rd	No	5.08	fair	naturally_occurring	0 to 15.24 cm	Knoxville	NA	NA	NA	NA	NA	NA	NA	NA	NA	NA	NA	NA
102068	2020	Princeton (ulmus americana ) elm	Ulmus americana	Knoxville	Tennessee	-83.99478638	35.98425886	green_space	4901 Bradshaw Rd	No	5.08	good	naturally_occurring	0 to 15.24 cm	Knoxville	NA	NA	NA	NA	NA	NA	NA	NA	NA	NA	NA	NA
99759	2019	White (quercus alba) oak	Quercus alba	Knoxville	Tennessee	-83.99544178	35.98409882	green_space	4901 Bradshaw Rd	No	5.08	fair	naturally_occurring	0 to 15.24 cm	Knoxville	NA	NA	NA	NA	NA	NA	NA	NA	NA	NA	NA	NA
102069	2020	Bur (quercus macrocarpa) oak	Quercus macrocarpa	Knoxville	Tennessee	-83.99464556	35.9842632	green_space	4901 Bradshaw Rd	No	5.08	good	naturally_occurring	0 to 15.24 cm	Knoxville	NA	NA	NA	NA	NA	NA	NA	NA	NA	NA	NA	NA
102070	2020	Princeton (ulmus americana ) elm	Ulmus americana	Knoxville	Tennessee	-83.99448999	35.98425018	green_space	4901 Bradshaw Rd	No	5.08	good	naturally_occurring	0 to 15.24 cm	Knoxville	NA	NA	NA	NA	NA	NA	NA	NA	NA	NA	NA	NA
99758	2021	American (liquidambar styraciflua) sweetgum	Liquidambar styraciflua	Knoxville	Tennessee	-83.99559711	35.984007	green_space	4901 Bradshaw Rd	No	5.08	fair	naturally_occurring	0 to 15.24 cm	Knoxville	NA	NA	NA	NA	NA	NA	NA	NA	NA	NA	NA	NA
102071	2020	Bur (quercus macrocarpa) oak	Quercus macrocarpa	Knoxville	Tennessee	-83.99435856	35.98422413	green_space	4901 Bradshaw Rd	No	5.08	good	naturally_occurring	0 to 15.24 cm	Knoxville	NA	NA	NA	NA	NA	NA	NA	NA	NA	NA	NA	NA
99757	2019	Princeton (ulmus americana ) elm	Ulmus americana	Knoxville	Tennessee	-83.99572233	35.98387322	green_space	4901 Bradshaw Rd	No	5.08	fair	naturally_occurring	0 to 15.24 cm	Knoxville	NA	NA	NA	NA	NA	NA	NA	NA	NA	NA	NA	NA
102072	2020	Bur (quercus macrocarpa) oak	Quercus macrocarpa	Knoxville	Tennessee	-83.99420165	35.98416662	green_space	4901 Bradshaw Rd	No	5.08	good	naturally_occurring	0 to 15.24 cm	Knoxville	NA	NA	NA	NA	NA	NA	NA	NA	NA	NA	NA	NA
99756	2019	Willow (quercus phellos) oak	Quercus phellos	Knoxville	Tennessee	-83.99584717	35.98375322	green_space	4901 Bradshaw Rd	No	5.08	fair	naturally_occurring	0 to 15.24 cm	Knoxville	NA	NA	NA	NA	NA	NA	NA	NA	NA	NA	NA	NA
102073	2020	Blackgum (nyssa sylvatica)	Nyssa sylvatica	Knoxville	Tennessee	-83.99407961	35.98410151	green_space	4901 Bradshaw Rd	No	5.08	good	naturally_occurring	0 to 15.24 cm	Knoxville	NA	NA	NA	NA	NA	NA	NA	NA	NA	NA	NA	NA
99755	2019	Swamp white (quercus bicolor) oak	Quercus bicolor	Knoxville	Tennessee	-83.9959327	35.9836211	green_space	4901 Bradshaw Rd	No	5.08	fair	naturally_occurring	0 to 15.24 cm	Knoxville	NA	NA	NA	NA	NA	NA	NA	NA	NA	NA	NA	NA
102074	2020	Shumard (quercus shumardii) oak	Quercus shumardii	Knoxville	Tennessee	-83.99396964	35.98405484	green_space	4901 Bradshaw Rd	No	5.08	good	naturally_occurring	0 to 15.24 cm	Knoxville	NA	NA	NA	NA	NA	NA	NA	NA	NA	NA	NA	NA
99754	2021	Swamp white (quercus bicolor) oak	Quercus bicolor	Knoxville	Tennessee	-83.99599875	35.98347248	green_space	4901 Bradshaw Rd	No	5.08	fair	naturally_occurring	0 to 15.24 cm	Knoxville	NA	NA	NA	NA	NA	NA	NA	NA	NA	NA	NA	NA
102075	2020	Blackgum (nyssa sylvatica)	Nyssa sylvatica	Knoxville	Tennessee	-83.9938248	35.98394741	green_space	4901 Bradshaw Rd	No	5.08	good	naturally_occurring	0 to 15.24 cm	Knoxville	NA	NA	NA	NA	NA	NA	NA	NA	NA	NA	NA	NA
99753	2019	Willow (quercus phellos) oak	Quercus phellos	Knoxville	Tennessee	-83.99604635	35.98332757	green_space	4901 Bradshaw Rd	No	5.08	fair	naturally_occurring	0 to 15.24 cm	Knoxville	NA	NA	NA	NA	NA	NA	NA	NA	NA	NA	NA	NA
102076	2020	Princeton (ulmus americana ) elm	Ulmus americana	Knoxville	Tennessee	-83.99372154	35.98385734	green_space	4901 Bradshaw Rd	No	5.08	good	naturally_occurring	0 to 15.24 cm	Knoxville	NA	NA	NA	NA	NA	NA	NA	NA	NA	NA	NA	NA
99752	2019	Common (lagerstroemia indica) crapemyrtle	Lagerstroemia indica	Knoxville	Tennessee	-84.00235859	35.98260893	green_space	4901 Bradshaw Rd	No	5.08	fair	introduced	0 to 15.24 cm	Knoxville	NA	NA	NA	NA	NA	NA	NA	NA	NA	NA	NA	NA
102077	2020	Princeton (ulmus americana ) elm	Ulmus americana	Knoxville	Tennessee	-83.99363437	35.98374773	green_space	4901 Bradshaw Rd	No	5.08	good	naturally_occurring	0 to 15.24 cm	Knoxville	NA	NA	NA	NA	NA	NA	NA	NA	NA	NA	NA	NA
99751	2019	Common (lagerstroemia indica) crapemyrtle	Lagerstroemia indica	Knoxville	Tennessee	-84.00237517	35.98262149	green_space	4901 Bradshaw Rd	No	5.08	fair	introduced	0 to 15.24 cm	Knoxville	NA	NA	NA	NA	NA	NA	NA	NA	NA	NA	NA	NA
102078	2020	Dawn (metasequoia glyptostroboides) redwood	Metasequoia glyptostroboides	Knoxville	Tennessee	-83.99356731	35.98362836	green_space	4901 Bradshaw Rd	No	5.08	good	introduced	0 to 15.24 cm	Knoxville	NA	NA	NA	NA	NA	NA	NA	NA	NA	NA	NA	NA
99750	2019	Common (lagerstroemia indica) crapemyrtle	Lagerstroemia indica	Knoxville	Tennessee	-84.00240442	35.98262486	green_space	4901 Bradshaw Rd	No	5.08	fair	introduced	0 to 15.24 cm	Knoxville	NA	NA	NA	NA	NA	NA	NA	NA	NA	NA	NA	NA
102079	2020	Tuliptree (liriodendron tulipifera)	Liriodendron tulipifera	Knoxville	Tennessee	-83.99348685	35.9835231	green_space	4901 Bradshaw Rd	No	5.08	good	naturally_occurring	0 to 15.24 cm	Knoxville	NA	NA	NA	NA	NA	NA	NA	NA	NA	NA	NA	NA
99749	2019	Common (lagerstroemia indica) crapemyrtle	Lagerstroemia indica	Knoxville	Tennessee	-84.00242925	35.98260938	green_space	4901 Bradshaw Rd	No	5.08	fair	introduced	0 to 15.24 cm	Knoxville	NA	NA	NA	NA	NA	NA	NA	NA	NA	NA	NA	NA
102080	2020	Bur (quercus macrocarpa) oak	Quercus macrocarpa	Knoxville	Tennessee	-83.99342113	35.98340155	green_space	4901 Bradshaw Rd	No	5.08	good	naturally_occurring	0 to 15.24 cm	Knoxville	NA	NA	NA	NA	NA	NA	NA	NA	NA	NA	NA	NA
99748	2019	Common (lagerstroemia indica) crapemyrtle	Lagerstroemia indica	Knoxville	Tennessee	-84.00243991	35.98259212	green_space	4901 Bradshaw Rd	No	5.08	fair	introduced	0 to 15.24 cm	Knoxville	NA	NA	NA	NA	NA	NA	NA	NA	NA	NA	NA	NA
102081	2020	Dawn (metasequoia glyptostroboides) redwood	Metasequoia glyptostroboides	Knoxville	Tennessee	-83.99336615	35.98328327	green_space	4901 Bradshaw Rd	No	5.08	good	introduced	0 to 15.24 cm	Knoxville	NA	NA	NA	NA	NA	NA	NA	NA	NA	NA	NA	NA
98210	2018	Northern (catalpa speciosa) catalpa	Catalpa speciosa	Knoxville	Tennessee	-83.99841228	35.98168762	green_space	4901 Bradshaw Rd	No	5.08	fair	naturally_occurring	0 to 15.24 cm	Knoxville	NA	NA	NA	NA	NA	NA	NA	NA	NA	NA	NA	NA
99012	2019	Bur (quercus macrocarpa) oak	Quercus macrocarpa	Knoxville	Tennessee	-83.99846631	35.98180859	green_space	4901 Bradshaw Rd	No	5.08	fair	naturally_occurring	0 to 15.24 cm	Knoxville	NA	NA	NA	NA	NA	NA	NA	NA	NA	NA	NA	NA
99013	2019	Bur (quercus macrocarpa) oak	Quercus macrocarpa	Knoxville	Tennessee	-83.99852528	35.98189627	green_space	4901 Bradshaw Rd	No	5.08	fair	naturally_occurring	0 to 15.24 cm	Knoxville	NA	NA	NA	NA	NA	NA	NA	NA	NA	NA	NA	NA
99014	2019	Bur (quercus macrocarpa) oak	Quercus macrocarpa	Knoxville	Tennessee	-83.99858425	35.9819796	green_space	4901 Bradshaw Rd	No	5.08	fair	naturally_occurring	0 to 15.24 cm	Knoxville	NA	NA	NA	NA	NA	NA	NA	NA	NA	NA	NA	NA
99015	2019	Bur (quercus macrocarpa) oak	Quercus macrocarpa	Knoxville	Tennessee	-83.99865395	35.98208463	green_space	4901 Bradshaw Rd	No	5.08	fair	naturally_occurring	0 to 15.24 cm	Knoxville	NA	NA	NA	NA	NA	NA	NA	NA	NA	NA	NA	NA
99016	2019	Shumard (quercus shumardii) oak	Quercus shumardii	Knoxville	Tennessee	-83.99884434	35.98265631	green_space	4901 Bradshaw Rd	No	5.08	fair	naturally_occurring	0 to 15.24 cm	Knoxville	NA	NA	NA	NA	NA	NA	NA	NA	NA	NA	NA	NA
99017	2019	Shumard (quercus shumardii) oak	Quercus shumardii	Knoxville	Tennessee	-83.9988148	35.98252694	green_space	4901 Bradshaw Rd	No	5.08	fair	naturally_occurring	0 to 15.24 cm	Knoxville	NA	NA	NA	NA	NA	NA	NA	NA	NA	NA	NA	NA
99018	2020	Black (robinia pseudoacacia) locust	Robinia pseudoacacia	Knoxville	Tennessee	-83.9986726	35.98246486	green_space	4901 Bradshaw Rd	No	5.08	fair	naturally_occurring	0 to 15.24 cm	Knoxville	NA	NA	NA	NA	NA	NA	NA	NA	NA	NA	NA	NA
99019	2020	Black (robinia pseudoacacia) locust	Robinia pseudoacacia	Knoxville	Tennessee	-83.99853041	35.98245594	green_space	4901 Bradshaw Rd	No	5.08	fair	naturally_occurring	0 to 15.24 cm	Knoxville	NA	NA	NA	NA	NA	NA	NA	NA	NA	NA	NA	NA
99020	2019	Black (robinia pseudoacacia) locust	Robinia pseudoacacia	Knoxville	Tennessee	-83.99837748	35.98249152	green_space	4901 Bradshaw Rd	No	5.08	fair	naturally_occurring	0 to 15.24 cm	Knoxville	NA	NA	NA	NA	NA	NA	NA	NA	NA	NA	NA	NA
99022	2019	Blackgum (nyssa sylvatica)	Nyssa sylvatica	Knoxville	Tennessee	-84.0019394	35.98244007	green_space	4901 Bradshaw Rd	No	5.08	fair	naturally_occurring	0 to 15.24 cm	Knoxville	NA	NA	NA	NA	NA	NA	NA	NA	NA	NA	NA	NA
99023	2019	Blackgum (nyssa sylvatica)	Nyssa sylvatica	Knoxville	Tennessee	-84.00182939	35.98248216	green_space	4901 Bradshaw Rd	No	5.08	fair	naturally_occurring	0 to 15.24 cm	Knoxville	NA	NA	NA	NA	NA	NA	NA	NA	NA	NA	NA	NA
99024	2019	Blackgum (nyssa sylvatica)	Nyssa sylvatica	Knoxville	Tennessee	-84.00175156	35.98253076	green_space	4901 Bradshaw Rd	No	5.08	fair	naturally_occurring	0 to 15.24 cm	Knoxville	NA	NA	NA	NA	NA	NA	NA	NA	NA	NA	NA	NA
99025	2019	Blackgum (nyssa sylvatica)	Nyssa sylvatica	Knoxville	Tennessee	-83.99898889	35.98156926	green_space	4901 Bradshaw Rd	No	5.08	fair	naturally_occurring	0 to 15.24 cm	Knoxville	NA	NA	NA	NA	NA	NA	NA	NA	NA	NA	NA	NA
99027	2019	Black (robinia pseudoacacia) locust	Robinia pseudoacacia	Knoxville	Tennessee	-83.99897544	35.98145508	green_space	4901 Bradshaw Rd	No	5.08	fair	naturally_occurring	0 to 15.24 cm	Knoxville	NA	NA	NA	NA	NA	NA	NA	NA	NA	NA	NA	NA
99028	2019	Bur (quercus macrocarpa) oak	Quercus macrocarpa	Knoxville	Tennessee	-83.99911756	35.98150151	green_space	4901 Bradshaw Rd	No	5.08	fair	naturally_occurring	0 to 15.24 cm	Knoxville	NA	NA	NA	NA	NA	NA	NA	NA	NA	NA	NA	NA
102082	2020	Dawn (metasequoia glyptostroboides) redwood	Metasequoia glyptostroboides	Knoxville	Tennessee	-83.9933353	35.98319754	green_space	4901 Bradshaw Rd	No	5.08	good	introduced	0 to 15.24 cm	Knoxville	NA	NA	NA	NA	NA	NA	NA	NA	NA	NA	NA	NA
98209	2018	Northern (catalpa speciosa) catalpa	Catalpa speciosa	Knoxville	Tennessee	-83.99839029	35.98157764	green_space	4901 Bradshaw Rd	No	5.08	fair	naturally_occurring	0 to 15.24 cm	Knoxville	NA	NA	NA	NA	NA	NA	NA	NA	NA	NA	NA	NA
102083	2020	Dawn (metasequoia glyptostroboides) redwood	Metasequoia glyptostroboides	Knoxville	Tennessee	-83.99329909	35.98310746	green_space	4901 Bradshaw Rd	No	5.08	good	introduced	0 to 15.24 cm	Knoxville	NA	NA	NA	NA	NA	NA	NA	NA	NA	NA	NA	NA
98208	2018	Northern (catalpa speciosa) catalpa	Catalpa speciosa	Knoxville	Tennessee	-83.99834381	35.98145955	green_space	4901 Bradshaw Rd	No	5.08	fair	naturally_occurring	0 to 15.24 cm	Knoxville	NA	NA	NA	NA	NA	NA	NA	NA	NA	NA	NA	NA
102084	2020	Blackgum (nyssa sylvatica)	Nyssa sylvatica	Knoxville	Tennessee	-83.99386772	35.98433862	green_space	4901 Bradshaw Rd	No	5.08	good	naturally_occurring	0 to 15.24 cm	Knoxville	NA	NA	NA	NA	NA	NA	NA	NA	NA	NA	NA	NA
98207	2013	Common (lagerstroemia indica) crapemyrtle	Lagerstroemia indica	Knoxville	Tennessee	-83.9982535	35.98153677	green_space	4901 Bradshaw Rd	No	7.62	fair	introduced	0 to 15.24 cm	Knoxville	NA	NA	NA	NA	NA	NA	NA	NA	NA	NA	NA	NA
102085	2020	Blackgum (nyssa sylvatica)	Nyssa sylvatica	Knoxville	Tennessee	-83.99403267	35.98441133	green_space	4901 Bradshaw Rd	No	5.08	good	naturally_occurring	0 to 15.24 cm	Knoxville	NA	NA	NA	NA	NA	NA	NA	NA	NA	NA	NA	NA
5785	NA	Mockernut (carya tomentosa) hickory	Carya tomentosa	Knoxville	Tennessee	-83.99680822	35.98267467	green_space	4901 Bradshaw Rd	No	15.24	fair	naturally_occurring	0 to 15.24 cm	Knoxville	NA	NA	NA	NA	NA	NA	NA	NA	NA	NA	NA	NA
10341	2013	Chestnut (quercus prinus) oak	Quercus prinus	Knoxville	Tennessee	-83.997333	35.982383	green_space	4901 Bradshaw Rd	No	7.62	fair	no_info	0 to 15.24 cm	Knoxville	NA	NA	NA	NA	NA	NA	NA	NA	NA	NA	NA	NA
10344	2013	Pin (quercus palustris) oak	Quercus palustris	Knoxville	Tennessee	-83.998217	35.981917	green_space	4901 Bradshaw Rd	No	5.08	poor	naturally_occurring	0 to 15.24 cm	Knoxville	NA	NA	NA	NA	NA	NA	NA	NA	NA	NA	NA	NA
10349	2013	Bur (quercus macrocarpa) oak	Quercus macrocarpa	Knoxville	Tennessee	-83.998	35.98155	green_space	4901 Bradshaw Rd	No	12.7	fair	naturally_occurring	0 to 15.24 cm	Knoxville	NA	NA	NA	NA	NA	NA	NA	NA	NA	NA	NA	NA
102086	2020	Tuliptree (liriodendron tulipifera)	Liriodendron tulipifera	Knoxville	Tennessee	-83.99429553	35.98449815	green_space	4901 Bradshaw Rd	No	5.08	good	naturally_occurring	0 to 15.24 cm	Knoxville	NA	NA	NA	NA	NA	NA	NA	NA	NA	NA	NA	NA
5786	NA	Mockernut (carya tomentosa) hickory	Carya tomentosa	Knoxville	Tennessee	-83.99682604	35.98266881	green_space	4901 Bradshaw Rd	No	7.62	fair	naturally_occurring	0 to 15.24 cm	Knoxville	NA	NA	NA	NA	NA	NA	NA	NA	NA	NA	NA	NA
11732	NA	Vacant site medium (vacant site medium)	NA	Knoxville	Tennessee	-83.99737184	35.98249777	green_space	4901 Bradshaw Rd	No	0	NA	no_info	NA	Knoxville	NA	NA	NA	NA	NA	NA	NA	NA	NA	NA	NA	NA
102087	2020	Shumard (quercus shumardii) oak	Quercus shumardii	Knoxville	Tennessee	-83.99443232	35.98452636	green_space	4901 Bradshaw Rd	No	5.08	good	naturally_occurring	0 to 15.24 cm	Knoxville	NA	NA	NA	NA	NA	NA	NA	NA	NA	NA	NA	NA
26551	2017	Shumard (quercus shumardii) oak	Quercus shumardii	Knoxville	Tennessee	-83.99576052	35.98249435	green_space	4901 Bradshaw Rd	No	5.08	fair	naturally_occurring	0 to 15.24 cm	Knoxville	NA	NA	NA	NA	NA	NA	NA	NA	NA	NA	NA	NA
102088	2020	Shumard (quercus shumardii) oak	Quercus shumardii	Knoxville	Tennessee	-83.99466836	35.98455349	green_space	4901 Bradshaw Rd	No	5.08	good	naturally_occurring	0 to 15.24 cm	Knoxville	NA	NA	NA	NA	NA	NA	NA	NA	NA	NA	NA	NA
5787	NA	Shagbark (carya ovata) hickory	Carya ovata	Knoxville	Tennessee	-83.9968914	35.9826309	green_space	4901 Bradshaw Rd	No	33.02	fair	naturally_occurring	30.48 to 45.72 cm	Knoxville	NA	NA	NA	NA	NA	NA	NA	NA	NA	NA	NA	NA
11737	2014	Common (taxodium distichum) baldcypress	Taxodium distichum	Knoxville	Tennessee	-83.99580128	35.98228452	green_space	4901 Bradshaw Rd	No	5.08	fair	naturally_occurring	0 to 15.24 cm	Knoxville	NA	NA	NA	NA	NA	NA	NA	NA	NA	NA	NA	NA
102089	2020	Tuliptree (liriodendron tulipifera)	Liriodendron tulipifera	Knoxville	Tennessee	-83.99477565	35.98455458	green_space	4901 Bradshaw Rd	No	5.08	good	naturally_occurring	0 to 15.24 cm	Knoxville	NA	NA	NA	NA	NA	NA	NA	NA	NA	NA	NA	NA
5788	NA	Post (quercus stellata) oak	Quercus stellata	Knoxville	Tennessee	-83.99686146	35.98261705	green_space	4901 Bradshaw Rd	No	99.06	fair	naturally_occurring	more than 76.2 cm	Knoxville	NA	NA	NA	NA	NA	NA	NA	NA	NA	NA	NA	NA
102090	2021	Tuliptree (liriodendron tulipifera)	Liriodendron tulipifera	Knoxville	Tennessee	-83.99506801	35.98452745	green_space	4901 Bradshaw Rd	No	5.08	good	naturally_occurring	0 to 15.24 cm	Knoxville	NA	NA	NA	NA	NA	NA	NA	NA	NA	NA	NA	NA
102091	2020	Blackgum (nyssa sylvatica)	Nyssa sylvatica	Knoxville	Tennessee	-83.99519944	35.98449923	green_space	4901 Bradshaw Rd	No	5.08	good	naturally_occurring	0 to 15.24 cm	Knoxville	NA	NA	NA	NA	NA	NA	NA	NA	NA	NA	NA	NA
102092	2020	Bur (quercus macrocarpa) oak	Quercus macrocarpa	Knoxville	Tennessee	-83.99547034	35.98441459	green_space	4901 Bradshaw Rd	No	5.08	good	naturally_occurring	0 to 15.24 cm	Knoxville	NA	NA	NA	NA	NA	NA	NA	NA	NA	NA	NA	NA
5789	NA	Black (prunus serotina) cherry	Prunus serotina	Knoxville	Tennessee	-83.99693763	35.98260087	green_space	4901 Bradshaw Rd	No	48.26	fair	naturally_occurring	45.72 to 60.96 cm	Knoxville	NA	NA	NA	NA	NA	NA	NA	NA	NA	NA	NA	NA
11735	2014	Northern (catalpa speciosa) catalpa	Catalpa speciosa	Knoxville	Tennessee	-83.99596046	35.98237839	green_space	4901 Bradshaw Rd	No	5.08	fair	naturally_occurring	0 to 15.24 cm	Knoxville	NA	NA	NA	NA	NA	NA	NA	NA	NA	NA	NA	NA
5790	NA	Mockernut (carya tomentosa) hickory	Carya tomentosa	Knoxville	Tennessee	-83.99646169	35.98263323	green_space	4901 Bradshaw Rd	No	33.02	fair	naturally_occurring	30.48 to 45.72 cm	Knoxville	NA	NA	NA	NA	NA	NA	NA	NA	NA	NA	NA	NA
11734	2014	Kentucky coffeetree (gymnocladus dioicus)	Gymnocladus dioicus	Knoxville	Tennessee	-83.99601138	35.98295609	green_space	4901 Bradshaw Rd	No	5.08	fair	naturally_occurring	0 to 15.24 cm	Knoxville	NA	NA	NA	NA	NA	NA	NA	NA	NA	NA	NA	NA
5791	NA	Eastern (juniperus virginiana) redcedar	Juniperus virginiana	Knoxville	Tennessee	-83.99648735	35.98261726	green_space	4901 Bradshaw Rd	No	27.94	fair	naturally_occurring	15.24 to 30.48 cm	Knoxville	NA	NA	NA	NA	NA	NA	NA	NA	NA	NA	NA	NA
5792	NA	Mockernut (carya tomentosa) hickory	Carya tomentosa	Knoxville	Tennessee	-83.99641561	35.98250726	green_space	4901 Bradshaw Rd	No	71.12	fair	naturally_occurring	60.96 to 76.2 cm	Knoxville	NA	NA	NA	NA	NA	NA	NA	NA	NA	NA	NA	NA
5793	NA	White (quercus alba) oak	Quercus alba	Knoxville	Tennessee	-83.9965031	35.98254361	green_space	4901 Bradshaw Rd	No	114.3	fair	naturally_occurring	more than 76.2 cm	Knoxville	NA	NA	NA	NA	NA	NA	NA	NA	NA	NA	NA	NA
10347	2013	Pin (quercus palustris) oak	Quercus palustris	Knoxville	Tennessee	-83.99805	35.9817	green_space	4901 Bradshaw Rd	No	5.08	poor	naturally_occurring	0 to 15.24 cm	Knoxville	NA	NA	NA	NA	NA	NA	NA	NA	NA	NA	NA	NA
19434	NA	Eastern (juniperus virginiana) redcedar	Juniperus virginiana	Knoxville	Tennessee	-83.9985179	35.98062305	green_space	4901 Bradshaw Rd	No	68.58	fair	naturally_occurring	60.96 to 76.2 cm	Knoxville	NA	NA	NA	NA	NA	NA	NA	NA	NA	NA	NA	NA
19114	2014	Pin (quercus palustris) oak	Quercus palustris	Knoxville	Tennessee	-83.9979938	35.98070146	green_space	4901 Bradshaw Rd	No	5.08	fair	naturally_occurring	0 to 15.24 cm	Knoxville	NA	NA	NA	NA	NA	NA	NA	NA	NA	NA	NA	NA
5794	NA	American (tilia americana) linden	Tilia americana	Knoxville	Tennessee	-83.99646985	35.98245991	green_space	4901 Bradshaw Rd	No	2.54	fair	naturally_occurring	0 to 15.24 cm	Knoxville	NA	NA	NA	NA	NA	NA	NA	NA	NA	NA	NA	NA
10351	2014	Pin (quercus palustris) oak	Quercus palustris	Knoxville	Tennessee	-83.997767	35.981333	green_space	4901 Bradshaw Rd	No	5.08	fair	naturally_occurring	0 to 15.24 cm	Knoxville	NA	NA	NA	NA	NA	NA	NA	NA	NA	NA	NA	NA
10352	2013	Pin (quercus palustris) oak	Quercus palustris	Knoxville	Tennessee	-83.9976126	35.98139088	green_space	4901 Bradshaw Rd	No	5.08	fair	naturally_occurring	0 to 15.24 cm	Knoxville	NA	NA	NA	NA	NA	NA	NA	NA	NA	NA	NA	NA
5795	NA	White (quercus alba) oak	Quercus alba	Knoxville	Tennessee	-83.99654106	35.98244057	green_space	4901 Bradshaw Rd	No	50.8	fair	naturally_occurring	45.72 to 60.96 cm	Knoxville	NA	NA	NA	NA	NA	NA	NA	NA	NA	NA	NA	NA
10353	2013	Pin (quercus palustris) oak	Quercus palustris	Knoxville	Tennessee	-83.997767	35.981133	green_space	4901 Bradshaw Rd	No	12.7	good	naturally_occurring	0 to 15.24 cm	Knoxville	NA	NA	NA	NA	NA	NA	NA	NA	NA	NA	NA	NA
94678	NA	Southern red (quercus falcata) oak	Quercus falcata	Knoxville	Tennessee	-84.00241209	35.98079634	green_space	4901 Bradshaw Rd	No	43.18	fair	naturally_occurring	30.48 to 45.72 cm	Knoxville	NA	NA	NA	NA	NA	NA	NA	NA	NA	NA	NA	NA
94677	NA	Southern red (quercus falcata) oak	Quercus falcata	Knoxville	Tennessee	-84.00244106	35.98079863	green_space	4901 Bradshaw Rd	No	101.6	excellent	naturally_occurring	more than 76.2 cm	Knoxville	NA	NA	NA	NA	NA	NA	NA	NA	NA	NA	NA	NA
94676	NA	White (quercus alba) oak	Quercus alba	Knoxville	Tennessee	-84.00249933	35.98079052	green_space	4901 Bradshaw Rd	No	50.8	good	naturally_occurring	45.72 to 60.96 cm	Knoxville	NA	NA	NA	NA	NA	NA	NA	NA	NA	NA	NA	NA
94675	NA	Green (fraxinus pennsylvanica) ash	Fraxinus pennsylvanica	Knoxville	Tennessee	-84.00261505	35.98080715	green_space	4901 Bradshaw Rd	No	55.88	dead	naturally_occurring	45.72 to 60.96 cm	Knoxville	NA	NA	NA	NA	NA	NA	NA	NA	NA	NA	NA	NA
19464	NA	Black (prunus serotina) cherry	Prunus serotina	Knoxville	Tennessee	-84.00109881	35.9807606	green_space	4901 Bradshaw Rd	No	22.86	fair	naturally_occurring	15.24 to 30.48 cm	Knoxville	NA	NA	NA	NA	NA	NA	NA	NA	NA	NA	NA	NA
19463	NA	Southern red (quercus falcata) oak	Quercus falcata	Knoxville	Tennessee	-84.00020682	35.98074372	green_space	4901 Bradshaw Rd	No	76.2	fair	naturally_occurring	60.96 to 76.2 cm	Knoxville	NA	NA	NA	NA	NA	NA	NA	NA	NA	NA	NA	NA
5796	NA	American (fagus grandifolia) beech	Fagus grandifolia	Knoxville	Tennessee	-83.99659847	35.98236764	green_space	4901 Bradshaw Rd	No	20.32	dead	naturally_occurring	15.24 to 30.48 cm	Knoxville	NA	NA	NA	NA	NA	NA	NA	NA	NA	NA	NA	NA
10354	2013	Pin (quercus palustris) oak	Quercus palustris	Knoxville	Tennessee	-83.9978	35.981033	green_space	4901 Bradshaw Rd	No	15.24	excellent	naturally_occurring	0 to 15.24 cm	Knoxville	NA	NA	NA	NA	NA	NA	NA	NA	NA	NA	NA	NA
5797	NA	Southern red (quercus falcata) oak	Quercus falcata	Knoxville	Tennessee	-83.99655787	35.98232487	green_space	4901 Bradshaw Rd	No	45.72	fair	naturally_occurring	30.48 to 45.72 cm	Knoxville	NA	NA	NA	NA	NA	NA	NA	NA	NA	NA	NA	NA
10355	2013	Pin (quercus palustris) oak	Quercus palustris	Knoxville	Tennessee	-83.99765	35.98095	green_space	4901 Bradshaw Rd	No	12.7	good	naturally_occurring	0 to 15.24 cm	Knoxville	NA	NA	NA	NA	NA	NA	NA	NA	NA	NA	NA	NA
96671	NA	Thornless (gleditsia triacanthos inermis) honeylocust	Gleditsia triacanthos	Knoxville	Tennessee	-83.99886417	35.98111251	green_space	4901 Bradshaw Rd	No	58.42	fair	naturally_occurring	45.72 to 60.96 cm	Knoxville	NA	NA	NA	NA	NA	NA	NA	NA	NA	NA	NA	NA
96670	NA	Common (celtis occidentalis) hackberry	Celtis occidentalis	Knoxville	Tennessee	-83.998861	35.98108829	green_space	4901 Bradshaw Rd	No	43.18	fair	naturally_occurring	30.48 to 45.72 cm	Knoxville	NA	NA	NA	NA	NA	NA	NA	NA	NA	NA	NA	NA
96669	NA	Black (juglans nigra) walnut	Juglans nigra	Knoxville	Tennessee	-83.99885411	35.98095765	green_space	4901 Bradshaw Rd	No	66.04	good	naturally_occurring	60.96 to 76.2 cm	Knoxville	NA	NA	NA	NA	NA	NA	NA	NA	NA	NA	NA	NA
96678	NA	Eastern (juniperus virginiana) redcedar	Juniperus virginiana	Knoxville	Tennessee	-83.99939118	35.9827753	green_space	4901 Bradshaw Rd	No	40.64	dead	naturally_occurring	30.48 to 45.72 cm	Knoxville	NA	NA	NA	NA	NA	NA	NA	NA	NA	NA	NA	NA
96677	NA	Black (juglans nigra) walnut	Juglans nigra	Knoxville	Tennessee	-83.99942536	35.98277423	green_space	4901 Bradshaw Rd	No	40.64	poor	naturally_occurring	30.48 to 45.72 cm	Knoxville	NA	NA	NA	NA	NA	NA	NA	NA	NA	NA	NA	NA
96676	NA	Black (juglans nigra) walnut	Juglans nigra	Knoxville	Tennessee	-83.99940405	35.98274286	green_space	4901 Bradshaw Rd	No	30.48	poor	naturally_occurring	15.24 to 30.48 cm	Knoxville	NA	NA	NA	NA	NA	NA	NA	NA	NA	NA	NA	NA
96675	NA	Common (celtis occidentalis) hackberry	Celtis occidentalis	Knoxville	Tennessee	-83.99936055	35.98271435	green_space	4901 Bradshaw Rd	No	60.96	fair	naturally_occurring	45.72 to 60.96 cm	Knoxville	NA	NA	NA	NA	NA	NA	NA	NA	NA	NA	NA	NA
96674	NA	Common (celtis occidentalis) hackberry	Celtis occidentalis	Knoxville	Tennessee	-83.9993087	35.98261878	green_space	4901 Bradshaw Rd	No	88.9	good	naturally_occurring	more than 76.2 cm	Knoxville	NA	NA	NA	NA	NA	NA	NA	NA	NA	NA	NA	NA
96673	NA	Common (celtis occidentalis) hackberry	Celtis occidentalis	Knoxville	Tennessee	-83.99933705	35.98261107	green_space	4901 Bradshaw Rd	No	35.56	fair	naturally_occurring	30.48 to 45.72 cm	Knoxville	NA	NA	NA	NA	NA	NA	NA	NA	NA	NA	NA	NA
96668	NA	Post (quercus stellata) oak	Quercus stellata	Knoxville	Tennessee	-83.99885506	35.98087205	green_space	4901 Bradshaw Rd	No	60.96	fair	naturally_occurring	45.72 to 60.96 cm	Knoxville	NA	NA	NA	NA	NA	NA	NA	NA	NA	NA	NA	NA
96672	NA	Red (morus rubra) mulberry	Morus rubra	Knoxville	Tennessee	-83.99941556	35.98268425	green_space	4901 Bradshaw Rd	No	48.26	fair	naturally_occurring	45.72 to 60.96 cm	Knoxville	NA	NA	NA	NA	NA	NA	NA	NA	NA	NA	NA	NA
5798	NA	Common (diospyros virginiana) persimmon	Diospyros virginiana	Knoxville	Tennessee	-83.99651835	35.98233963	green_space	4901 Bradshaw Rd	No	27.94	fair	naturally_occurring	15.24 to 30.48 cm	Knoxville	NA	NA	NA	NA	NA	NA	NA	NA	NA	NA	NA	NA
10335	2013	Willow (quercus phellos) oak	Quercus phellos	Knoxville	Tennessee	-83.99385	35.981467	green_space	4901 Bradshaw Rd	No	10.16	fair	naturally_occurring	0 to 15.24 cm	Knoxville	NA	NA	NA	NA	NA	NA	NA	NA	NA	NA	NA	NA
10357	2013	Pin (quercus palustris) oak	Quercus palustris	Knoxville	Tennessee	-83.997833	35.980883	green_space	4901 Bradshaw Rd	No	17.78	excellent	naturally_occurring	15.24 to 30.48 cm	Knoxville	NA	NA	NA	NA	NA	NA	NA	NA	NA	NA	NA	NA
5799	NA	Mockernut (carya tomentosa) hickory	Carya tomentosa	Knoxville	Tennessee	-83.99662216	35.98232902	green_space	4901 Bradshaw Rd	No	22.86	fair	naturally_occurring	15.24 to 30.48 cm	Knoxville	NA	NA	NA	NA	NA	NA	NA	NA	NA	NA	NA	NA
10337	2013	Willow (quercus phellos) oak	Quercus phellos	Knoxville	Tennessee	-83.994217	35.981333	green_space	4901 Bradshaw Rd	No	7.62	fair	naturally_occurring	0 to 15.24 cm	Knoxville	NA	NA	NA	NA	NA	NA	NA	NA	NA	NA	NA	NA
10358	2013	Pin (quercus palustris) oak	Quercus palustris	Knoxville	Tennessee	-83.99761963	35.98108667	green_space	4901 Bradshaw Rd	No	10.16	fair	naturally_occurring	0 to 15.24 cm	Knoxville	NA	NA	NA	NA	NA	NA	NA	NA	NA	NA	NA	NA
5800	NA	Southern red (quercus falcata) oak	Quercus falcata	Knoxville	Tennessee	-83.99666391	35.98232663	green_space	4901 Bradshaw Rd	No	60.96	fair	naturally_occurring	45.72 to 60.96 cm	Knoxville	NA	NA	NA	NA	NA	NA	NA	NA	NA	NA	NA	NA
10339	2013	Willow (quercus phellos) oak	Quercus phellos	Knoxville	Tennessee	-83.994567	35.981267	green_space	4901 Bradshaw Rd	No	5.08	dead	naturally_occurring	0 to 15.24 cm	Knoxville	NA	NA	NA	NA	NA	NA	NA	NA	NA	NA	NA	NA
5801	NA	Mockernut (carya tomentosa) hickory	Carya tomentosa	Knoxville	Tennessee	-83.99673025	35.98229902	green_space	4901 Bradshaw Rd	No	10.16	fair	naturally_occurring	0 to 15.24 cm	Knoxville	NA	NA	NA	NA	NA	NA	NA	NA	NA	NA	NA	NA
10340	2013	Willow (quercus phellos) oak	Quercus phellos	Knoxville	Tennessee	-83.99591029	35.98183119	green_space	4901 Bradshaw Rd	No	10.16	good	naturally_occurring	0 to 15.24 cm	Knoxville	NA	NA	NA	NA	NA	NA	NA	NA	NA	NA	NA	NA
5802	NA	Eastern (juniperus virginiana) redcedar	Juniperus virginiana	Knoxville	Tennessee	-83.99673798	35.98229297	green_space	4901 Bradshaw Rd	No	22.86	poor	naturally_occurring	15.24 to 30.48 cm	Knoxville	NA	NA	NA	NA	NA	NA	NA	NA	NA	NA	NA	NA
10359	2013	Willow (quercus phellos) oak	Quercus phellos	Knoxville	Tennessee	-83.993317	35.981867	green_space	4901 Bradshaw Rd	No	7.62	fair	naturally_occurring	0 to 15.24 cm	Knoxville	NA	NA	NA	NA	NA	NA	NA	NA	NA	NA	NA	NA
5803	NA	Post (quercus stellata) oak	Quercus stellata	Knoxville	Tennessee	-83.99676868	35.98227809	green_space	4901 Bradshaw Rd	No	22.86	fair	naturally_occurring	15.24 to 30.48 cm	Knoxville	NA	NA	NA	NA	NA	NA	NA	NA	NA	NA	NA	NA
5804	NA	Post (quercus stellata) oak	Quercus stellata	Knoxville	Tennessee	-83.99682847	35.98231091	green_space	4901 Bradshaw Rd	No	78.74	fair	naturally_occurring	more than 76.2 cm	Knoxville	NA	NA	NA	NA	NA	NA	NA	NA	NA	NA	NA	NA
5805	NA	Vacant site medium (vacant site medium)	NA	Knoxville	Tennessee	-83.99688843	35.9824361	green_space	4901 Bradshaw Rd	No	0	NA	no_info	NA	Knoxville	NA	NA	NA	NA	NA	NA	NA	NA	NA	NA	NA	NA
5806	NA	Southern red (quercus falcata) oak	Quercus falcata	Knoxville	Tennessee	-83.99694954	35.98231702	green_space	4901 Bradshaw Rd	No	17.78	fair	naturally_occurring	15.24 to 30.48 cm	Knoxville	NA	NA	NA	NA	NA	NA	NA	NA	NA	NA	NA	NA
5807	NA	Mockernut (carya tomentosa) hickory	Carya tomentosa	Knoxville	Tennessee	-83.99699622	35.98231884	green_space	4901 Bradshaw Rd	No	30.48	fair	naturally_occurring	15.24 to 30.48 cm	Knoxville	NA	NA	NA	NA	NA	NA	NA	NA	NA	NA	NA	NA
5808	NA	American (liquidambar styraciflua) sweetgum	Liquidambar styraciflua	Knoxville	Tennessee	-83.99699187	35.98229002	green_space	4901 Bradshaw Rd	No	38.1	poor	naturally_occurring	30.48 to 45.72 cm	Knoxville	NA	NA	NA	NA	NA	NA	NA	NA	NA	NA	NA	NA
5809	NA	Mockernut (carya tomentosa) hickory	Carya tomentosa	Knoxville	Tennessee	-83.99702836	35.98229472	green_space	4901 Bradshaw Rd	No	12.7	fair	naturally_occurring	0 to 15.24 cm	Knoxville	NA	NA	NA	NA	NA	NA	NA	NA	NA	NA	NA	NA
5810	NA	Mockernut (carya tomentosa) hickory	Carya tomentosa	Knoxville	Tennessee	-83.99706865	35.98230053	green_space	4901 Bradshaw Rd	No	35.56	fair	naturally_occurring	30.48 to 45.72 cm	Knoxville	NA	NA	NA	NA	NA	NA	NA	NA	NA	NA	NA	NA
5811	NA	White (quercus alba) oak	Quercus alba	Knoxville	Tennessee	-83.99702829	35.98239839	green_space	4901 Bradshaw Rd	No	91.44	fair	naturally_occurring	more than 76.2 cm	Knoxville	NA	NA	NA	NA	NA	NA	NA	NA	NA	NA	NA	NA
5812	NA	Mockernut (carya tomentosa) hickory	Carya tomentosa	Knoxville	Tennessee	-83.99715322	35.98235222	green_space	4901 Bradshaw Rd	No	30.48	fair	naturally_occurring	15.24 to 30.48 cm	Knoxville	NA	NA	NA	NA	NA	NA	NA	NA	NA	NA	NA	NA
5813	NA	Mockernut (carya tomentosa) hickory	Carya tomentosa	Knoxville	Tennessee	-83.99716198	35.98230516	green_space	4901 Bradshaw Rd	No	25.4	poor	naturally_occurring	15.24 to 30.48 cm	Knoxville	NA	NA	NA	NA	NA	NA	NA	NA	NA	NA	NA	NA
5814	NA	Mockernut (carya tomentosa) hickory	Carya tomentosa	Knoxville	Tennessee	-83.99716832	35.98230425	green_space	4901 Bradshaw Rd	No	12.7	good	naturally_occurring	0 to 15.24 cm	Knoxville	NA	NA	NA	NA	NA	NA	NA	NA	NA	NA	NA	NA
5815	NA	Pignut (carya glabra) hickory	Carya glabra	Knoxville	Tennessee	-83.99726303	35.982348	green_space	4901 Bradshaw Rd	No	53.34	poor	naturally_occurring	45.72 to 60.96 cm	Knoxville	NA	NA	NA	NA	NA	NA	NA	NA	NA	NA	NA	NA
5816	NA	Sugar (acer saccharum) maple	Acer saccharum	Knoxville	Tennessee	-83.9919528	35.98546305	green_space	4901 Bradshaw Rd	No	7.62	fair	naturally_occurring	0 to 15.24 cm	Knoxville	NA	NA	NA	NA	NA	NA	NA	NA	NA	NA	NA	NA
5817	NA	Sugar (acer saccharum) maple	Acer saccharum	Knoxville	Tennessee	-83.99211862	35.98546043	green_space	4901 Bradshaw Rd	No	7.62	fair	naturally_occurring	0 to 15.24 cm	Knoxville	NA	NA	NA	NA	NA	NA	NA	NA	NA	NA	NA	NA
19436	NA	Black (juglans nigra) walnut	Juglans nigra	Knoxville	Tennessee	-83.99205558	35.98560285	green_space	4901 Bradshaw Rd	No	81.28	poor	naturally_occurring	more than 76.2 cm	Knoxville	NA	NA	NA	NA	NA	NA	NA	NA	NA	NA	NA	NA
5818	NA	Sugar (acer saccharum) maple	Acer saccharum	Knoxville	Tennessee	-83.99227974	35.98547032	green_space	4901 Bradshaw Rd	No	10.16	fair	naturally_occurring	0 to 15.24 cm	Knoxville	NA	NA	NA	NA	NA	NA	NA	NA	NA	NA	NA	NA
11729	2014	Kentucky coffeetree (gymnocladus dioicus)	Gymnocladus dioicus	Knoxville	Tennessee	-83.99524924	35.98461379	green_space	4901 Bradshaw Rd	No	5.08	fair	naturally_occurring	0 to 15.24 cm	Knoxville	NA	NA	NA	NA	NA	NA	NA	NA	NA	NA	NA	NA
11730	2014	Kentucky coffeetree (gymnocladus dioicus)	Gymnocladus dioicus	Knoxville	Tennessee	-83.9955422	35.9844218	green_space	4901 Bradshaw Rd	No	5.08	fair	naturally_occurring	0 to 15.24 cm	Knoxville	NA	NA	NA	NA	NA	NA	NA	NA	NA	NA	NA	NA
11728	2014	Kentucky coffeetree (gymnocladus dioicus)	Gymnocladus dioicus	Knoxville	Tennessee	-83.99529162	35.98449139	green_space	4901 Bradshaw Rd	No	5.08	fair	naturally_occurring	0 to 15.24 cm	Knoxville	NA	NA	NA	NA	NA	NA	NA	NA	NA	NA	NA	NA
12175	2014	Sugar (acer saccharum) maple	Acer saccharum	Knoxville	Tennessee	-83.99372947	35.98421934	green_space	4901 Bradshaw Rd	No	5.08	fair	naturally_occurring	0 to 15.24 cm	Knoxville	NA	NA	NA	NA	NA	NA	NA	NA	NA	NA	NA	NA
11727	2014	Sugar (acer saccharum) maple	Acer saccharum	Knoxville	Tennessee	-83.99315103	35.98455211	green_space	4901 Bradshaw Rd	No	5.08	fair	naturally_occurring	0 to 15.24 cm	Knoxville	NA	NA	NA	NA	NA	NA	NA	NA	NA	NA	NA	NA
11721	2014	Sugar (acer saccharum) maple	Acer saccharum	Knoxville	Tennessee	-83.99303809	35.98522113	green_space	4901 Bradshaw Rd	No	5.08	fair	naturally_occurring	0 to 15.24 cm	Knoxville	NA	NA	NA	NA	NA	NA	NA	NA	NA	NA	NA	NA
11725	2014	Sugar (acer saccharum) maple	Acer saccharum	Knoxville	Tennessee	-83.99331994	35.98495084	green_space	4901 Bradshaw Rd	No	5.08	fair	naturally_occurring	0 to 15.24 cm	Knoxville	NA	NA	NA	NA	NA	NA	NA	NA	NA	NA	NA	NA
5819	2014	Sugar (acer saccharum) maple	Acer saccharum	Knoxville	Tennessee	-83.99245416	35.9854768	green_space	4901 Bradshaw Rd	No	5.08	fair	naturally_occurring	0 to 15.24 cm	Knoxville	NA	NA	NA	NA	NA	NA	NA	NA	NA	NA	NA	NA
5820	NA	Sugar (acer saccharum) maple	Acer saccharum	Knoxville	Tennessee	-83.99260007	35.98547566	green_space	4901 Bradshaw Rd	No	7.62	fair	naturally_occurring	0 to 15.24 cm	Knoxville	NA	NA	NA	NA	NA	NA	NA	NA	NA	NA	NA	NA
5821	NA	Sugar (acer saccharum) maple	Acer saccharum	Knoxville	Tennessee	-83.9928079	35.98547374	green_space	4901 Bradshaw Rd	No	7.62	fair	naturally_occurring	0 to 15.24 cm	Knoxville	NA	NA	NA	NA	NA	NA	NA	NA	NA	NA	NA	NA
5822	NA	Sugar (acer saccharum) maple	Acer saccharum	Knoxville	Tennessee	-83.99300929	35.98542563	green_space	4901 Bradshaw Rd	No	7.62	poor	naturally_occurring	0 to 15.24 cm	Knoxville	NA	NA	NA	NA	NA	NA	NA	NA	NA	NA	NA	NA
5823	NA	Sugar (acer saccharum) maple	Acer saccharum	Knoxville	Tennessee	-83.99316172	35.98534014	green_space	4901 Bradshaw Rd	No	5.08	fair	naturally_occurring	0 to 15.24 cm	Knoxville	NA	NA	NA	NA	NA	NA	NA	NA	NA	NA	NA	NA
5824	NA	Sugar (acer saccharum) maple	Acer saccharum	Knoxville	Tennessee	-83.99325294	35.98522851	green_space	4901 Bradshaw Rd	No	7.62	fair	naturally_occurring	0 to 15.24 cm	Knoxville	NA	NA	NA	NA	NA	NA	NA	NA	NA	NA	NA	NA
5825	NA	Sugar (acer saccharum) maple	Acer saccharum	Knoxville	Tennessee	-83.99331402	35.9850911	green_space	4901 Bradshaw Rd	No	10.16	fair	naturally_occurring	0 to 15.24 cm	Knoxville	NA	NA	NA	NA	NA	NA	NA	NA	NA	NA	NA	NA
5826	NA	Common (celtis occidentalis) hackberry	Celtis occidentalis	Knoxville	Tennessee	-83.99329959	35.98476242	green_space	4901 Bradshaw Rd	No	83.82	poor	naturally_occurring	more than 76.2 cm	Knoxville	NA	NA	NA	NA	NA	NA	NA	NA	NA	NA	NA	NA
5827	NA	Sugar (acer saccharum) maple	Acer saccharum	Knoxville	Tennessee	-83.99331601	35.98463694	green_space	4901 Bradshaw Rd	No	7.62	fair	naturally_occurring	0 to 15.24 cm	Knoxville	NA	NA	NA	NA	NA	NA	NA	NA	NA	NA	NA	NA
5828	NA	Sugar (acer saccharum) maple	Acer saccharum	Knoxville	Tennessee	-83.99337857	35.98451299	green_space	4901 Bradshaw Rd	No	10.16	fair	naturally_occurring	0 to 15.24 cm	Knoxville	NA	NA	NA	NA	NA	NA	NA	NA	NA	NA	NA	NA
5829	NA	Sugar (acer saccharum) maple	Acer saccharum	Knoxville	Tennessee	-83.99348276	35.98441413	green_space	4901 Bradshaw Rd	No	7.62	fair	naturally_occurring	0 to 15.24 cm	Knoxville	NA	NA	NA	NA	NA	NA	NA	NA	NA	NA	NA	NA
5830	NA	Sugar (acer saccharum) maple	Acer saccharum	Knoxville	Tennessee	-83.99359586	35.98431182	green_space	4901 Bradshaw Rd	No	7.62	fair	naturally_occurring	0 to 15.24 cm	Knoxville	NA	NA	NA	NA	NA	NA	NA	NA	NA	NA	NA	NA
5831	NA	Japanese (zelkova serrata) zelkova	Zelkova serrata	Knoxville	Tennessee	-83.99416376	35.98440391	green_space	4901 Bradshaw Rd	No	10.16	fair	introduced	0 to 15.24 cm	Knoxville	NA	NA	NA	NA	NA	NA	NA	NA	NA	NA	NA	NA
5832	NA	Japanese (zelkova serrata) zelkova	Zelkova serrata	Knoxville	Tennessee	-83.99452869	35.98447868	green_space	4901 Bradshaw Rd	No	10.16	poor	introduced	0 to 15.24 cm	Knoxville	NA	NA	NA	NA	NA	NA	NA	NA	NA	NA	NA	NA
5833	NA	Sugar (acer saccharum) maple	Acer saccharum	Knoxville	Tennessee	-83.99475256	35.98471593	green_space	4901 Bradshaw Rd	No	7.62	fair	naturally_occurring	0 to 15.24 cm	Knoxville	NA	NA	NA	NA	NA	NA	NA	NA	NA	NA	NA	NA
5834	NA	Red (acer rubrum) maple	Acer rubrum	Knoxville	Tennessee	-83.9946714	35.98469123	green_space	4901 Bradshaw Rd	No	7.62	poor	naturally_occurring	0 to 15.24 cm	Knoxville	NA	NA	NA	NA	NA	NA	NA	NA	NA	NA	NA	NA
5835	NA	Sawtooth (quercus acutissima) oak	Quercus acutissima	Knoxville	Tennessee	-83.99451796	35.98472818	green_space	4901 Bradshaw Rd	No	12.7	fair	introduced	0 to 15.24 cm	Knoxville	NA	NA	NA	NA	NA	NA	NA	NA	NA	NA	NA	NA
5836	NA	Sawtooth (quercus acutissima) oak	Quercus acutissima	Knoxville	Tennessee	-83.99438878	35.98476736	green_space	4901 Bradshaw Rd	No	10.16	fair	introduced	0 to 15.24 cm	Knoxville	NA	NA	NA	NA	NA	NA	NA	NA	NA	NA	NA	NA
5837	NA	Red (acer rubrum) maple	Acer rubrum	Knoxville	Tennessee	-83.99425288	35.98480999	green_space	4901 Bradshaw Rd	No	7.62	fair	naturally_occurring	0 to 15.24 cm	Knoxville	NA	NA	NA	NA	NA	NA	NA	NA	NA	NA	NA	NA
5838	NA	Red (acer rubrum) maple	Acer rubrum	Knoxville	Tennessee	-83.99417885	35.98484571	green_space	4901 Bradshaw Rd	No	7.62	poor	naturally_occurring	0 to 15.24 cm	Knoxville	NA	NA	NA	NA	NA	NA	NA	NA	NA	NA	NA	NA
5839	NA	Vacant site no plant (vacant site no plant)	NA	Knoxville	Tennessee	-83.99404406	35.98493148	green_space	4901 Bradshaw Rd	No	0	NA	no_info	NA	Knoxville	NA	NA	NA	NA	NA	NA	NA	NA	NA	NA	NA	NA
5840	NA	Eastern white (pinus strobus) pine	Pinus strobus	Knoxville	Tennessee	-83.99396891	35.98502005	green_space	4901 Bradshaw Rd	No	7.62	fair	naturally_occurring	0 to 15.24 cm	Knoxville	NA	NA	NA	NA	NA	NA	NA	NA	NA	NA	NA	NA
5841	NA	Vacant site no plant (vacant site no plant)	NA	Knoxville	Tennessee	-83.99387242	35.98507773	green_space	4901 Bradshaw Rd	No	0	NA	no_info	NA	Knoxville	NA	NA	NA	NA	NA	NA	NA	NA	NA	NA	NA	NA
5842	NA	Thornless (gleditsia triacanthos inermis) honeylocust	Gleditsia triacanthos	Knoxville	Tennessee	-83.99379571	35.98513932	green_space	4901 Bradshaw Rd	No	7.62	fair	naturally_occurring	0 to 15.24 cm	Knoxville	NA	NA	NA	NA	NA	NA	NA	NA	NA	NA	NA	NA
5843	NA	Red (acer rubrum) maple	Acer rubrum	Knoxville	Tennessee	-83.99362793	35.98517513	green_space	4901 Bradshaw Rd	No	10.16	fair	naturally_occurring	0 to 15.24 cm	Knoxville	NA	NA	NA	NA	NA	NA	NA	NA	NA	NA	NA	NA
5844	NA	Red (acer rubrum) maple	Acer rubrum	Knoxville	Tennessee	-83.99355335	35.98515235	green_space	4901 Bradshaw Rd	No	10.16	fair	naturally_occurring	0 to 15.24 cm	Knoxville	NA	NA	NA	NA	NA	NA	NA	NA	NA	NA	NA	NA
5845	NA	Thornless (gleditsia triacanthos inermis) honeylocust	Gleditsia triacanthos	Knoxville	Tennessee	-83.99327504	35.98532015	green_space	4901 Bradshaw Rd	No	7.62	fair	naturally_occurring	0 to 15.24 cm	Knoxville	NA	NA	NA	NA	NA	NA	NA	NA	NA	NA	NA	NA
5847	NA	Red (acer rubrum) maple	Acer rubrum	Knoxville	Tennessee	-83.99310113	35.98547964	green_space	4901 Bradshaw Rd	No	7.62	fair	naturally_occurring	0 to 15.24 cm	Knoxville	NA	NA	NA	NA	NA	NA	NA	NA	NA	NA	NA	NA
5848	NA	Sugar (acer saccharum) maple	Acer saccharum	Knoxville	Tennessee	-83.99314909	35.98550558	green_space	4901 Bradshaw Rd	No	7.62	fair	naturally_occurring	0 to 15.24 cm	Knoxville	NA	NA	NA	NA	NA	NA	NA	NA	NA	NA	NA	NA
5849	NA	Sugar (acer saccharum) maple	Acer saccharum	Knoxville	Tennessee	-83.9931836	35.98545228	green_space	4901 Bradshaw Rd	No	10.16	fair	naturally_occurring	0 to 15.24 cm	Knoxville	NA	NA	NA	NA	NA	NA	NA	NA	NA	NA	NA	NA
5850	NA	Sawtooth (quercus acutissima) oak	Quercus acutissima	Knoxville	Tennessee	-83.99326079	35.98545895	green_space	4901 Bradshaw Rd	No	15.24	fair	introduced	0 to 15.24 cm	Knoxville	NA	NA	NA	NA	NA	NA	NA	NA	NA	NA	NA	NA
5851	NA	Sawtooth (quercus acutissima) oak	Quercus acutissima	Knoxville	Tennessee	-83.99326412	35.98541411	green_space	4901 Bradshaw Rd	No	15.24	fair	introduced	0 to 15.24 cm	Knoxville	NA	NA	NA	NA	NA	NA	NA	NA	NA	NA	NA	NA
5852	NA	Vacant site no plant (vacant site no plant)	NA	Knoxville	Tennessee	-83.99330823	35.98541841	green_space	4901 Bradshaw Rd	No	0	NA	no_info	NA	Knoxville	NA	NA	NA	NA	NA	NA	NA	NA	NA	NA	NA	NA
5853	NA	Sugar (acer saccharum) maple	Acer saccharum	Knoxville	Tennessee	-83.99339818	35.98535705	green_space	4901 Bradshaw Rd	No	10.16	fair	naturally_occurring	0 to 15.24 cm	Knoxville	NA	NA	NA	NA	NA	NA	NA	NA	NA	NA	NA	NA
5854	NA	Eastern white (pinus strobus) pine	Pinus strobus	Knoxville	Tennessee	-83.99344961	35.98533276	green_space	4901 Bradshaw Rd	No	10.16	fair	naturally_occurring	0 to 15.24 cm	Knoxville	NA	NA	NA	NA	NA	NA	NA	NA	NA	NA	NA	NA
5855	NA	Sugar (acer saccharum) maple	Acer saccharum	Knoxville	Tennessee	-83.99358232	35.98532959	green_space	4901 Bradshaw Rd	No	12.7	fair	naturally_occurring	0 to 15.24 cm	Knoxville	NA	NA	NA	NA	NA	NA	NA	NA	NA	NA	NA	NA
5856	NA	Eastern white (pinus strobus) pine	Pinus strobus	Knoxville	Tennessee	-83.99364927	35.98530375	green_space	4901 Bradshaw Rd	No	15.24	fair	naturally_occurring	0 to 15.24 cm	Knoxville	NA	NA	NA	NA	NA	NA	NA	NA	NA	NA	NA	NA
5857	NA	Sugar (acer saccharum) maple	Acer saccharum	Knoxville	Tennessee	-83.99370958	35.98527961	green_space	4901 Bradshaw Rd	No	12.7	fair	naturally_occurring	0 to 15.24 cm	Knoxville	NA	NA	NA	NA	NA	NA	NA	NA	NA	NA	NA	NA
5858	NA	Eastern white (pinus strobus) pine	Pinus strobus	Knoxville	Tennessee	-83.99382996	35.98523851	green_space	4901 Bradshaw Rd	No	12.7	fair	naturally_occurring	0 to 15.24 cm	Knoxville	NA	NA	NA	NA	NA	NA	NA	NA	NA	NA	NA	NA
5859	NA	Red (acer rubrum) maple	Acer rubrum	Knoxville	Tennessee	-83.99387905	35.98521957	green_space	4901 Bradshaw Rd	No	7.62	fair	naturally_occurring	0 to 15.24 cm	Knoxville	NA	NA	NA	NA	NA	NA	NA	NA	NA	NA	NA	NA
5860	NA	Vacant site no plant (vacant site no plant)	NA	Knoxville	Tennessee	-83.99390657	35.98518049	green_space	4901 Bradshaw Rd	No	0	NA	no_info	NA	Knoxville	NA	NA	NA	NA	NA	NA	NA	NA	NA	NA	NA	NA
5861	NA	Sawtooth (quercus acutissima) oak	Quercus acutissima	Knoxville	Tennessee	-83.99399368	35.98514078	green_space	4901 Bradshaw Rd	No	10.16	fair	introduced	0 to 15.24 cm	Knoxville	NA	NA	NA	NA	NA	NA	NA	NA	NA	NA	NA	NA
5862	NA	Japanese (zelkova serrata) zelkova	Zelkova serrata	Knoxville	Tennessee	-83.99408154	35.98507399	green_space	4901 Bradshaw Rd	No	10.16	fair	introduced	0 to 15.24 cm	Knoxville	NA	NA	NA	NA	NA	NA	NA	NA	NA	NA	NA	NA
5863	NA	Sawtooth (quercus acutissima) oak	Quercus acutissima	Knoxville	Tennessee	-83.99413176	35.98501196	green_space	4901 Bradshaw Rd	No	10.16	fair	introduced	0 to 15.24 cm	Knoxville	NA	NA	NA	NA	NA	NA	NA	NA	NA	NA	NA	NA
5864	NA	Eastern white (pinus strobus) pine	Pinus strobus	Knoxville	Tennessee	-83.99417543	35.98503244	green_space	4901 Bradshaw Rd	No	15.24	fair	naturally_occurring	0 to 15.24 cm	Knoxville	NA	NA	NA	NA	NA	NA	NA	NA	NA	NA	NA	NA
5865	NA	Eastern white (pinus strobus) pine	Pinus strobus	Knoxville	Tennessee	-83.99429155	35.98498588	green_space	4901 Bradshaw Rd	No	15.24	fair	naturally_occurring	0 to 15.24 cm	Knoxville	NA	NA	NA	NA	NA	NA	NA	NA	NA	NA	NA	NA
5866	NA	Sawtooth (quercus acutissima) oak	Quercus acutissima	Knoxville	Tennessee	-83.99428496	35.98489595	green_space	4901 Bradshaw Rd	No	22.86	fair	introduced	15.24 to 30.48 cm	Knoxville	NA	NA	NA	NA	NA	NA	NA	NA	NA	NA	NA	NA
5867	NA	Sugar (acer saccharum) maple	Acer saccharum	Knoxville	Tennessee	-83.99434772	35.98494909	green_space	4901 Bradshaw Rd	No	10.16	fair	naturally_occurring	0 to 15.24 cm	Knoxville	NA	NA	NA	NA	NA	NA	NA	NA	NA	NA	NA	NA
5868	NA	Eastern white (pinus strobus) pine	Pinus strobus	Knoxville	Tennessee	-83.99439821	35.98487448	green_space	4901 Bradshaw Rd	No	12.7	fair	naturally_occurring	0 to 15.24 cm	Knoxville	NA	NA	NA	NA	NA	NA	NA	NA	NA	NA	NA	NA
5869	NA	Sugar (acer saccharum) maple	Acer saccharum	Knoxville	Tennessee	-83.99445489	35.98490595	green_space	4901 Bradshaw Rd	No	10.16	fair	naturally_occurring	0 to 15.24 cm	Knoxville	NA	NA	NA	NA	NA	NA	NA	NA	NA	NA	NA	NA
5870	NA	Sawtooth (quercus acutissima) oak	Quercus acutissima	Knoxville	Tennessee	-83.99454778	35.9849039	green_space	4901 Bradshaw Rd	No	12.7	fair	introduced	0 to 15.24 cm	Knoxville	NA	NA	NA	NA	NA	NA	NA	NA	NA	NA	NA	NA
5871	NA	Eastern white (pinus strobus) pine	Pinus strobus	Knoxville	Tennessee	-83.99468628	35.98484515	green_space	4901 Bradshaw Rd	No	12.7	fair	naturally_occurring	0 to 15.24 cm	Knoxville	NA	NA	NA	NA	NA	NA	NA	NA	NA	NA	NA	NA
5872	NA	Thornless (gleditsia triacanthos inermis) honeylocust	Gleditsia triacanthos	Knoxville	Tennessee	-83.99473976	35.98482807	green_space	4901 Bradshaw Rd	No	7.62	fair	naturally_occurring	0 to 15.24 cm	Knoxville	NA	NA	NA	NA	NA	NA	NA	NA	NA	NA	NA	NA
5873	NA	Eastern white (pinus strobus) pine	Pinus strobus	Knoxville	Tennessee	-83.99481086	35.9848131	green_space	4901 Bradshaw Rd	No	12.7	fair	naturally_occurring	0 to 15.24 cm	Knoxville	NA	NA	NA	NA	NA	NA	NA	NA	NA	NA	NA	NA
5874	NA	Vacant site no plant (vacant site no plant)	NA	Knoxville	Tennessee	-83.99486752	35.98475835	green_space	4901 Bradshaw Rd	No	0	NA	no_info	NA	Knoxville	NA	NA	NA	NA	NA	NA	NA	NA	NA	NA	NA	NA
5875	NA	Eastern white (pinus strobus) pine	Pinus strobus	Knoxville	Tennessee	-83.99490413	35.98470865	green_space	4901 Bradshaw Rd	No	12.7	poor	naturally_occurring	0 to 15.24 cm	Knoxville	NA	NA	NA	NA	NA	NA	NA	NA	NA	NA	NA	NA
5876	NA	Sawtooth (quercus acutissima) oak	Quercus acutissima	Knoxville	Tennessee	-83.99496509	35.98473003	green_space	4901 Bradshaw Rd	No	15.24	fair	introduced	0 to 15.24 cm	Knoxville	NA	NA	NA	NA	NA	NA	NA	NA	NA	NA	NA	NA
5877	NA	Sawtooth (quercus acutissima) oak	Quercus acutissima	Knoxville	Tennessee	-83.99496263	35.98456471	green_space	4901 Bradshaw Rd	No	12.7	fair	introduced	0 to 15.24 cm	Knoxville	NA	NA	NA	NA	NA	NA	NA	NA	NA	NA	NA	NA
5878	NA	Austrian (pinus nigra) pine	Pinus nigra	Knoxville	Tennessee	-83.99514998	35.98461498	green_space	4901 Bradshaw Rd	No	10.16	poor	introduced	0 to 15.24 cm	Knoxville	NA	NA	NA	NA	NA	NA	NA	NA	NA	NA	NA	NA
5879	NA	Thornless (gleditsia triacanthos inermis) honeylocust	Gleditsia triacanthos	Knoxville	Tennessee	-83.99537832	35.98458644	green_space	4901 Bradshaw Rd	No	7.62	poor	naturally_occurring	0 to 15.24 cm	Knoxville	NA	NA	NA	NA	NA	NA	NA	NA	NA	NA	NA	NA
5880	NA	Eastern white (pinus strobus) pine	Pinus strobus	Knoxville	Tennessee	-83.99546576	35.98453762	green_space	4901 Bradshaw Rd	No	10.16	poor	naturally_occurring	0 to 15.24 cm	Knoxville	NA	NA	NA	NA	NA	NA	NA	NA	NA	NA	NA	NA
5881	NA	Austrian (pinus nigra) pine	Pinus nigra	Knoxville	Tennessee	-83.99554746	35.98454076	green_space	4901 Bradshaw Rd	No	12.7	poor	introduced	0 to 15.24 cm	Knoxville	NA	NA	NA	NA	NA	NA	NA	NA	NA	NA	NA	NA
5882	NA	Sugar (acer saccharum) maple	Acer saccharum	Knoxville	Tennessee	-83.99560792	35.98450943	green_space	4901 Bradshaw Rd	No	10.16	fair	naturally_occurring	0 to 15.24 cm	Knoxville	NA	NA	NA	NA	NA	NA	NA	NA	NA	NA	NA	NA
5883	NA	Sawtooth (quercus acutissima) oak	Quercus acutissima	Knoxville	Tennessee	-83.99570587	35.98448232	green_space	4901 Bradshaw Rd	No	15.24	fair	introduced	0 to 15.24 cm	Knoxville	NA	NA	NA	NA	NA	NA	NA	NA	NA	NA	NA	NA
5884	NA	Eastern white (pinus strobus) pine	Pinus strobus	Knoxville	Tennessee	-83.9957772	35.98445836	green_space	4901 Bradshaw Rd	No	7.62	fair	naturally_occurring	0 to 15.24 cm	Knoxville	NA	NA	NA	NA	NA	NA	NA	NA	NA	NA	NA	NA
19695	NA	Vacant site no plant (vacant site no plant)	NA	Knoxville	Tennessee	-83.99916795	35.98200101	green_space	4901 Bradshaw Rd	No	0	NA	no_info	NA	Knoxville	NA	NA	NA	NA	NA	NA	NA	NA	NA	NA	NA	NA
19694	NA	Vacant site no plant (vacant site no plant)	NA	Knoxville	Tennessee	-83.99923957	35.98199929	green_space	4901 Bradshaw Rd	No	0	NA	no_info	NA	Knoxville	NA	NA	NA	NA	NA	NA	NA	NA	NA	NA	NA	NA
19693	NA	Vacant site no plant (vacant site no plant)	NA	Knoxville	Tennessee	-83.999246	35.98202849	green_space	4901 Bradshaw Rd	No	0	NA	no_info	NA	Knoxville	NA	NA	NA	NA	NA	NA	NA	NA	NA	NA	NA	NA
19692	NA	Vacant site no plant (vacant site no plant)	NA	Knoxville	Tennessee	-83.99921978	35.98207459	green_space	4901 Bradshaw Rd	No	0	NA	no_info	NA	Knoxville	NA	NA	NA	NA	NA	NA	NA	NA	NA	NA	NA	NA
19690	NA	Vacant site no plant (vacant site no plant)	NA	Knoxville	Tennessee	-83.99917642	35.98205569	green_space	4901 Bradshaw Rd	No	0	NA	no_info	NA	Knoxville	NA	NA	NA	NA	NA	NA	NA	NA	NA	NA	NA	NA
96710	NA	Common (pyrus communis) pear	Pyrus communis	Knoxville	Tennessee	-84.00141248	35.98373742	green_space	4901 Bradshaw Rd	No	30.48	fair	introduced	15.24 to 30.48 cm	Knoxville	NA	NA	NA	NA	NA	NA	NA	NA	NA	NA	NA	NA
96709	NA	Common (pyrus communis) pear	Pyrus communis	Knoxville	Tennessee	-84.00122566	35.98349507	green_space	4901 Bradshaw Rd	No	22.86	fair	introduced	15.24 to 30.48 cm	Knoxville	NA	NA	NA	NA	NA	NA	NA	NA	NA	NA	NA	NA
96708	NA	Black (prunus serotina) cherry	Prunus serotina	Knoxville	Tennessee	-84.00117087	35.98343698	green_space	4901 Bradshaw Rd	No	15.24	fair	naturally_occurring	0 to 15.24 cm	Knoxville	NA	NA	NA	NA	NA	NA	NA	NA	NA	NA	NA	NA
96733	NA	Black (prunus serotina) cherry	Prunus serotina	Knoxville	Tennessee	-84.00231909	35.98412239	green_space	4901 Bradshaw Rd	No	22.86	fair	naturally_occurring	15.24 to 30.48 cm	Knoxville	NA	NA	NA	NA	NA	NA	NA	NA	NA	NA	NA	NA
96740	NA	Common (pyrus communis) pear	Pyrus communis	Knoxville	Tennessee	-84.00220231	35.98397182	green_space	4901 Bradshaw Rd	No	15.24	fair	introduced	0 to 15.24 cm	Knoxville	NA	NA	NA	NA	NA	NA	NA	NA	NA	NA	NA	NA
96810	NA	Black (juglans nigra) walnut	Juglans nigra	Knoxville	Tennessee	-84.00298962	35.9825254	green_space	4901 Bradshaw Rd	No	48.26	fair	naturally_occurring	45.72 to 60.96 cm	Knoxville	NA	NA	NA	NA	NA	NA	NA	NA	NA	NA	NA	NA
96809	NA	Common (celtis occidentalis) hackberry	Celtis occidentalis	Knoxville	Tennessee	-84.0026023	35.98266569	green_space	4901 Bradshaw Rd	No	48.26	good	naturally_occurring	45.72 to 60.96 cm	Knoxville	NA	NA	NA	NA	NA	NA	NA	NA	NA	NA	NA	NA
96824	NA	Southern red (quercus falcata) oak	Quercus falcata	Knoxville	Tennessee	-84.00230369	35.98228334	green_space	4901 Bradshaw Rd	No	91.44	good	naturally_occurring	more than 76.2 cm	Knoxville	NA	NA	NA	NA	NA	NA	NA	NA	NA	NA	NA	NA
96875	NA	Common (pyrus communis) pear	Pyrus communis	Knoxville	Tennessee	-84.00222606	35.98121101	green_space	4901 Bradshaw Rd	No	27.94	fair	introduced	15.24 to 30.48 cm	Knoxville	NA	NA	NA	NA	NA	NA	NA	NA	NA	NA	NA	NA
96898	NA	Chinkapin (quercus muehlenbergii) oak	Quercus muehlenbergii	Knoxville	Tennessee	-84.00073618	35.98249812	green_space	4901 Bradshaw Rd	No	38.1	fair	naturally_occurring	30.48 to 45.72 cm	Knoxville	NA	NA	NA	NA	NA	NA	NA	NA	NA	NA	NA	NA
96897	NA	Eastern (juniperus virginiana) redcedar	Juniperus virginiana	Knoxville	Tennessee	-84.00077327	35.98246095	green_space	4901 Bradshaw Rd	No	76.2	fair	naturally_occurring	60.96 to 76.2 cm	Knoxville	NA	NA	NA	NA	NA	NA	NA	NA	NA	NA	NA	NA
96896	NA	Common (pyrus communis) pear	Pyrus communis	Knoxville	Tennessee	-84.00085287	35.98258403	green_space	4901 Bradshaw Rd	No	22.86	fair	introduced	15.24 to 30.48 cm	Knoxville	NA	NA	NA	NA	NA	NA	NA	NA	NA	NA	NA	NA
96895	NA	Common (pyrus communis) pear	Pyrus communis	Knoxville	Tennessee	-84.00093443	35.9825245	green_space	4901 Bradshaw Rd	No	22.86	fair	introduced	15.24 to 30.48 cm	Knoxville	NA	NA	NA	NA	NA	NA	NA	NA	NA	NA	NA	NA
96894	NA	Common (pyrus communis) pear	Pyrus communis	Knoxville	Tennessee	-84.00101444	35.98252794	green_space	4901 Bradshaw Rd	No	27.94	fair	introduced	15.24 to 30.48 cm	Knoxville	NA	NA	NA	NA	NA	NA	NA	NA	NA	NA	NA	NA
96893	NA	Common (pyrus communis) pear	Pyrus communis	Knoxville	Tennessee	-84.00122935	35.98250839	green_space	4901 Bradshaw Rd	No	30.48	fair	introduced	15.24 to 30.48 cm	Knoxville	NA	NA	NA	NA	NA	NA	NA	NA	NA	NA	NA	NA
96892	NA	Eastern (juniperus virginiana) redcedar	Juniperus virginiana	Knoxville	Tennessee	-84.00133139	35.98256048	green_space	4901 Bradshaw Rd	No	40.64	poor	naturally_occurring	30.48 to 45.72 cm	Knoxville	NA	NA	NA	NA	NA	NA	NA	NA	NA	NA	NA	NA
96891	NA	Eastern (juniperus virginiana) redcedar	Juniperus virginiana	Knoxville	Tennessee	-84.0014473	35.98247214	green_space	4901 Bradshaw Rd	No	33.02	poor	naturally_occurring	30.48 to 45.72 cm	Knoxville	NA	NA	NA	NA	NA	NA	NA	NA	NA	NA	NA	NA
96890	NA	Black (prunus serotina) cherry	Prunus serotina	Knoxville	Tennessee	-84.00148221	35.98242021	green_space	4901 Bradshaw Rd	No	50.8	fair	naturally_occurring	45.72 to 60.96 cm	Knoxville	NA	NA	NA	NA	NA	NA	NA	NA	NA	NA	NA	NA
96889	NA	Common (pyrus communis) pear	Pyrus communis	Knoxville	Tennessee	-84.0015652	35.98240691	green_space	4901 Bradshaw Rd	No	20.32	fair	introduced	15.24 to 30.48 cm	Knoxville	NA	NA	NA	NA	NA	NA	NA	NA	NA	NA	NA	NA
96888	NA	Common (pyrus communis) pear	Pyrus communis	Knoxville	Tennessee	-84.00157984	35.98233786	green_space	4901 Bradshaw Rd	No	30.48	fair	introduced	15.24 to 30.48 cm	Knoxville	NA	NA	NA	NA	NA	NA	NA	NA	NA	NA	NA	NA
96887	NA	Eastern (juniperus virginiana) redcedar	Juniperus virginiana	Knoxville	Tennessee	-84.00167741	35.98236257	green_space	4901 Bradshaw Rd	No	33.02	poor	naturally_occurring	30.48 to 45.72 cm	Knoxville	NA	NA	NA	NA	NA	NA	NA	NA	NA	NA	NA	NA
96886	NA	Eastern (juniperus virginiana) redcedar	Juniperus virginiana	Knoxville	Tennessee	-84.00174029	35.98232793	green_space	4901 Bradshaw Rd	No	38.1	poor	naturally_occurring	30.48 to 45.72 cm	Knoxville	NA	NA	NA	NA	NA	NA	NA	NA	NA	NA	NA	NA
96885	NA	Common (pyrus communis) pear	Pyrus communis	Knoxville	Tennessee	-84.00169507	35.98227678	green_space	4901 Bradshaw Rd	No	20.32	fair	introduced	15.24 to 30.48 cm	Knoxville	NA	NA	NA	NA	NA	NA	NA	NA	NA	NA	NA	NA
96884	NA	Common (pyrus communis) pear	Pyrus communis	Knoxville	Tennessee	-84.00181222	35.98224093	green_space	4901 Bradshaw Rd	No	25.4	fair	introduced	15.24 to 30.48 cm	Knoxville	NA	NA	NA	NA	NA	NA	NA	NA	NA	NA	NA	NA
96883	NA	Common (pyrus communis) pear	Pyrus communis	Knoxville	Tennessee	-84.00189001	35.98222963	green_space	4901 Bradshaw Rd	No	22.86	fair	introduced	15.24 to 30.48 cm	Knoxville	NA	NA	NA	NA	NA	NA	NA	NA	NA	NA	NA	NA
96882	NA	Common (pyrus communis) pear	Pyrus communis	Knoxville	Tennessee	-84.00152802	35.98267766	green_space	4901 Bradshaw Rd	No	22.86	fair	introduced	15.24 to 30.48 cm	Knoxville	NA	NA	NA	NA	NA	NA	NA	NA	NA	NA	NA	NA
96881	NA	Common (pyrus communis) pear	Pyrus communis	Knoxville	Tennessee	-84.00159325	35.9826525	green_space	4901 Bradshaw Rd	No	22.86	fair	introduced	15.24 to 30.48 cm	Knoxville	NA	NA	NA	NA	NA	NA	NA	NA	NA	NA	NA	NA
96880	NA	Common (pyrus communis) pear	Pyrus communis	Knoxville	Tennessee	-84.0020681	35.98116462	green_space	4901 Bradshaw Rd	No	22.86	fair	introduced	15.24 to 30.48 cm	Knoxville	NA	NA	NA	NA	NA	NA	NA	NA	NA	NA	NA	NA
96879	NA	Common (pyrus communis) pear	Pyrus communis	Knoxville	Tennessee	-84.00211639	35.9811946	green_space	4901 Bradshaw Rd	No	25.4	fair	introduced	15.24 to 30.48 cm	Knoxville	NA	NA	NA	NA	NA	NA	NA	NA	NA	NA	NA	NA
96878	NA	Common (pyrus communis) pear	Pyrus communis	Knoxville	Tennessee	-84.00270358	35.98111001	green_space	4901 Bradshaw Rd	No	25.4	fair	introduced	15.24 to 30.48 cm	Knoxville	NA	NA	NA	NA	NA	NA	NA	NA	NA	NA	NA	NA
96877	NA	Common (pyrus communis) pear	Pyrus communis	Knoxville	Tennessee	-84.00275184	35.98114192	green_space	4901 Bradshaw Rd	No	30.48	fair	introduced	15.24 to 30.48 cm	Knoxville	NA	NA	NA	NA	NA	NA	NA	NA	NA	NA	NA	NA
96876	NA	Common (pyrus communis) pear	Pyrus communis	Knoxville	Tennessee	-84.00293118	35.98119449	green_space	4901 Bradshaw Rd	No	27.94	fair	introduced	15.24 to 30.48 cm	Knoxville	NA	NA	NA	NA	NA	NA	NA	NA	NA	NA	NA	NA
96874	NA	Common (pyrus communis) pear	Pyrus communis	Knoxville	Tennessee	-84.00243384	35.98122712	green_space	4901 Bradshaw Rd	No	35.56	fair	introduced	30.48 to 45.72 cm	Knoxville	NA	NA	NA	NA	NA	NA	NA	NA	NA	NA	NA	NA
96873	NA	Common (pyrus communis) pear	Pyrus communis	Knoxville	Tennessee	-84.00275356	35.98126355	green_space	4901 Bradshaw Rd	No	33.02	fair	introduced	30.48 to 45.72 cm	Knoxville	NA	NA	NA	NA	NA	NA	NA	NA	NA	NA	NA	NA
96872	NA	Common (pyrus communis) pear	Pyrus communis	Knoxville	Tennessee	-84.00281163	35.98123825	green_space	4901 Bradshaw Rd	No	25.4	fair	introduced	15.24 to 30.48 cm	Knoxville	NA	NA	NA	NA	NA	NA	NA	NA	NA	NA	NA	NA
96871	NA	Common (pyrus communis) pear	Pyrus communis	Knoxville	Tennessee	-84.00278679	35.98132245	green_space	4901 Bradshaw Rd	No	25.4	fair	introduced	15.24 to 30.48 cm	Knoxville	NA	NA	NA	NA	NA	NA	NA	NA	NA	NA	NA	NA
96870	NA	Common (pyrus communis) pear	Pyrus communis	Knoxville	Tennessee	-84.00263281	35.98130821	green_space	4901 Bradshaw Rd	No	25.4	fair	introduced	15.24 to 30.48 cm	Knoxville	NA	NA	NA	NA	NA	NA	NA	NA	NA	NA	NA	NA
96869	NA	Common (pyrus communis) pear	Pyrus communis	Knoxville	Tennessee	-84.00287283	35.98132678	green_space	4901 Bradshaw Rd	No	20.32	fair	introduced	15.24 to 30.48 cm	Knoxville	NA	NA	NA	NA	NA	NA	NA	NA	NA	NA	NA	NA
96868	NA	Common (pyrus communis) pear	Pyrus communis	Knoxville	Tennessee	-84.00285018	35.98137114	green_space	4901 Bradshaw Rd	No	25.4	fair	introduced	15.24 to 30.48 cm	Knoxville	NA	NA	NA	NA	NA	NA	NA	NA	NA	NA	NA	NA
96867	NA	Common (pyrus communis) pear	Pyrus communis	Knoxville	Tennessee	-84.00278845	35.98139929	green_space	4901 Bradshaw Rd	No	25.4	fair	introduced	15.24 to 30.48 cm	Knoxville	NA	NA	NA	NA	NA	NA	NA	NA	NA	NA	NA	NA
96866	NA	Common (pyrus communis) pear	Pyrus communis	Knoxville	Tennessee	-84.00275059	35.98138213	green_space	4901 Bradshaw Rd	No	27.94	fair	introduced	15.24 to 30.48 cm	Knoxville	NA	NA	NA	NA	NA	NA	NA	NA	NA	NA	NA	NA
96865	NA	Common (pyrus communis) pear	Pyrus communis	Knoxville	Tennessee	-84.00230089	35.98137563	green_space	4901 Bradshaw Rd	No	27.94	fair	introduced	15.24 to 30.48 cm	Knoxville	NA	NA	NA	NA	NA	NA	NA	NA	NA	NA	NA	NA
96864	NA	Common (pyrus communis) pear	Pyrus communis	Knoxville	Tennessee	-84.00243095	35.98143712	green_space	4901 Bradshaw Rd	No	25.4	fair	introduced	15.24 to 30.48 cm	Knoxville	NA	NA	NA	NA	NA	NA	NA	NA	NA	NA	NA	NA
96863	NA	Common (pyrus communis) pear	Pyrus communis	Knoxville	Tennessee	-84.00225134	35.98139523	green_space	4901 Bradshaw Rd	No	25.4	fair	introduced	15.24 to 30.48 cm	Knoxville	NA	NA	NA	NA	NA	NA	NA	NA	NA	NA	NA	NA
96862	NA	Common (pyrus communis) pear	Pyrus communis	Knoxville	Tennessee	-84.00238339	35.98137798	green_space	4901 Bradshaw Rd	No	20.32	fair	introduced	15.24 to 30.48 cm	Knoxville	NA	NA	NA	NA	NA	NA	NA	NA	NA	NA	NA	NA
96861	NA	Common (pyrus communis) pear	Pyrus communis	Knoxville	Tennessee	-84.00249452	35.98138372	green_space	4901 Bradshaw Rd	No	20.32	fair	introduced	15.24 to 30.48 cm	Knoxville	NA	NA	NA	NA	NA	NA	NA	NA	NA	NA	NA	NA
96860	NA	Common (pyrus communis) pear	Pyrus communis	Knoxville	Tennessee	-84.00228105	35.98145116	green_space	4901 Bradshaw Rd	No	30.48	fair	introduced	15.24 to 30.48 cm	Knoxville	NA	NA	NA	NA	NA	NA	NA	NA	NA	NA	NA	NA
96859	NA	Common (pyrus communis) pear	Pyrus communis	Knoxville	Tennessee	-84.00233833	35.98145698	green_space	4901 Bradshaw Rd	No	30.48	fair	introduced	15.24 to 30.48 cm	Knoxville	NA	NA	NA	NA	NA	NA	NA	NA	NA	NA	NA	NA
96858	NA	Common (pyrus communis) pear	Pyrus communis	Knoxville	Tennessee	-84.00258292	35.98143672	green_space	4901 Bradshaw Rd	No	22.86	fair	introduced	15.24 to 30.48 cm	Knoxville	NA	NA	NA	NA	NA	NA	NA	NA	NA	NA	NA	NA
96857	NA	Common (pyrus communis) pear	Pyrus communis	Knoxville	Tennessee	-84.00283111	35.9814632	green_space	4901 Bradshaw Rd	No	22.86	fair	introduced	15.24 to 30.48 cm	Knoxville	NA	NA	NA	NA	NA	NA	NA	NA	NA	NA	NA	NA
96856	NA	Common (pyrus communis) pear	Pyrus communis	Knoxville	Tennessee	-84.00269732	35.98145515	green_space	4901 Bradshaw Rd	No	22.86	fair	introduced	15.24 to 30.48 cm	Knoxville	NA	NA	NA	NA	NA	NA	NA	NA	NA	NA	NA	NA
96855	NA	Common (pyrus communis) pear	Pyrus communis	Knoxville	Tennessee	-84.00269324	35.98147454	green_space	4901 Bradshaw Rd	No	22.86	fair	introduced	15.24 to 30.48 cm	Knoxville	NA	NA	NA	NA	NA	NA	NA	NA	NA	NA	NA	NA
96854	NA	Common (pyrus communis) pear	Pyrus communis	Knoxville	Tennessee	-84.00249829	35.9814713	green_space	4901 Bradshaw Rd	No	30.48	fair	introduced	15.24 to 30.48 cm	Knoxville	NA	NA	NA	NA	NA	NA	NA	NA	NA	NA	NA	NA
96853	NA	Common (pyrus communis) pear	Pyrus communis	Knoxville	Tennessee	-84.00274787	35.98149099	green_space	4901 Bradshaw Rd	No	30.48	fair	introduced	15.24 to 30.48 cm	Knoxville	NA	NA	NA	NA	NA	NA	NA	NA	NA	NA	NA	NA
96852	NA	Common (pyrus communis) pear	Pyrus communis	Knoxville	Tennessee	-84.00277767	35.98154302	green_space	4901 Bradshaw Rd	No	25.4	fair	introduced	15.24 to 30.48 cm	Knoxville	NA	NA	NA	NA	NA	NA	NA	NA	NA	NA	NA	NA
96851	NA	Common (pyrus communis) pear	Pyrus communis	Knoxville	Tennessee	-84.00256601	35.98153853	green_space	4901 Bradshaw Rd	No	35.56	fair	introduced	30.48 to 45.72 cm	Knoxville	NA	NA	NA	NA	NA	NA	NA	NA	NA	NA	NA	NA
96850	NA	Common (pyrus communis) pear	Pyrus communis	Knoxville	Tennessee	-84.00248776	35.98155766	green_space	4901 Bradshaw Rd	No	25.4	fair	introduced	15.24 to 30.48 cm	Knoxville	NA	NA	NA	NA	NA	NA	NA	NA	NA	NA	NA	NA
96849	NA	Common (pyrus communis) pear	Pyrus communis	Knoxville	Tennessee	-84.00251277	35.98160962	green_space	4901 Bradshaw Rd	No	17.78	fair	introduced	15.24 to 30.48 cm	Knoxville	NA	NA	NA	NA	NA	NA	NA	NA	NA	NA	NA	NA
96848	NA	Common (pyrus communis) pear	Pyrus communis	Knoxville	Tennessee	-84.00274541	35.98158916	green_space	4901 Bradshaw Rd	No	17.78	fair	introduced	15.24 to 30.48 cm	Knoxville	NA	NA	NA	NA	NA	NA	NA	NA	NA	NA	NA	NA
96847	NA	Common (pyrus communis) pear	Pyrus communis	Knoxville	Tennessee	-84.0028173	35.98163218	green_space	4901 Bradshaw Rd	No	25.4	fair	introduced	15.24 to 30.48 cm	Knoxville	NA	NA	NA	NA	NA	NA	NA	NA	NA	NA	NA	NA
96846	NA	Common (pyrus communis) pear	Pyrus communis	Knoxville	Tennessee	-84.00234564	35.98169047	green_space	4901 Bradshaw Rd	No	22.86	fair	introduced	15.24 to 30.48 cm	Knoxville	NA	NA	NA	NA	NA	NA	NA	NA	NA	NA	NA	NA
96845	NA	Common (pyrus communis) pear	Pyrus communis	Knoxville	Tennessee	-84.0024087	35.98165651	green_space	4901 Bradshaw Rd	No	27.94	fair	introduced	15.24 to 30.48 cm	Knoxville	NA	NA	NA	NA	NA	NA	NA	NA	NA	NA	NA	NA
96844	NA	Common (pyrus communis) pear	Pyrus communis	Knoxville	Tennessee	-84.00268058	35.98164547	green_space	4901 Bradshaw Rd	No	30.48	fair	introduced	15.24 to 30.48 cm	Knoxville	NA	NA	NA	NA	NA	NA	NA	NA	NA	NA	NA	NA
96843	NA	Common (pyrus communis) pear	Pyrus communis	Knoxville	Tennessee	-84.00269185	35.98167288	green_space	4901 Bradshaw Rd	No	25.4	fair	introduced	15.24 to 30.48 cm	Knoxville	NA	NA	NA	NA	NA	NA	NA	NA	NA	NA	NA	NA
96842	NA	Common (pyrus communis) pear	Pyrus communis	Knoxville	Tennessee	-84.00245045	35.98166208	green_space	4901 Bradshaw Rd	No	25.4	fair	introduced	15.24 to 30.48 cm	Knoxville	NA	NA	NA	NA	NA	NA	NA	NA	NA	NA	NA	NA
96841	NA	Common (pyrus communis) pear	Pyrus communis	Knoxville	Tennessee	-84.00256721	35.98168152	green_space	4901 Bradshaw Rd	No	22.86	fair	introduced	15.24 to 30.48 cm	Knoxville	NA	NA	NA	NA	NA	NA	NA	NA	NA	NA	NA	NA
96840	NA	Common (pyrus communis) pear	Pyrus communis	Knoxville	Tennessee	-84.00261173	35.98167155	green_space	4901 Bradshaw Rd	No	22.86	fair	introduced	15.24 to 30.48 cm	Knoxville	NA	NA	NA	NA	NA	NA	NA	NA	NA	NA	NA	NA
96839	NA	Common (pyrus communis) pear	Pyrus communis	Knoxville	Tennessee	-84.00264926	35.98170135	green_space	4901 Bradshaw Rd	No	22.86	fair	introduced	15.24 to 30.48 cm	Knoxville	NA	NA	NA	NA	NA	NA	NA	NA	NA	NA	NA	NA
96838	NA	Common (pyrus communis) pear	Pyrus communis	Knoxville	Tennessee	-84.0027696	35.98172182	green_space	4901 Bradshaw Rd	No	22.86	fair	introduced	15.24 to 30.48 cm	Knoxville	NA	NA	NA	NA	NA	NA	NA	NA	NA	NA	NA	NA
96837	NA	Common (pyrus communis) pear	Pyrus communis	Knoxville	Tennessee	-84.00269804	35.98171286	green_space	4901 Bradshaw Rd	No	25.4	fair	introduced	15.24 to 30.48 cm	Knoxville	NA	NA	NA	NA	NA	NA	NA	NA	NA	NA	NA	NA
96836	NA	Common (pyrus communis) pear	Pyrus communis	Knoxville	Tennessee	-84.00265856	35.98176083	green_space	4901 Bradshaw Rd	No	25.4	fair	introduced	15.24 to 30.48 cm	Knoxville	NA	NA	NA	NA	NA	NA	NA	NA	NA	NA	NA	NA
96835	NA	Common (pyrus communis) pear	Pyrus communis	Knoxville	Tennessee	-84.00253561	35.98174907	green_space	4901 Bradshaw Rd	No	25.4	fair	introduced	15.24 to 30.48 cm	Knoxville	NA	NA	NA	NA	NA	NA	NA	NA	NA	NA	NA	NA
96834	NA	Common (pyrus communis) pear	Pyrus communis	Knoxville	Tennessee	-84.0024709	35.98176599	green_space	4901 Bradshaw Rd	No	25.4	fair	introduced	15.24 to 30.48 cm	Knoxville	NA	NA	NA	NA	NA	NA	NA	NA	NA	NA	NA	NA
96833	NA	Common (celtis occidentalis) hackberry	Celtis occidentalis	Knoxville	Tennessee	-84.00294751	35.98200237	green_space	4901 Bradshaw Rd	No	88.9	fair	naturally_occurring	more than 76.2 cm	Knoxville	NA	NA	NA	NA	NA	NA	NA	NA	NA	NA	NA	NA
96832	NA	White (quercus alba) oak	Quercus alba	Knoxville	Tennessee	-84.00237109	35.98223323	green_space	4901 Bradshaw Rd	No	22.86	fair	naturally_occurring	15.24 to 30.48 cm	Knoxville	NA	NA	NA	NA	NA	NA	NA	NA	NA	NA	NA	NA
96831	NA	Common (pyrus communis) pear	Pyrus communis	Knoxville	Tennessee	-84.0024558	35.98220055	green_space	4901 Bradshaw Rd	No	30.48	fair	introduced	15.24 to 30.48 cm	Knoxville	NA	NA	NA	NA	NA	NA	NA	NA	NA	NA	NA	NA
96830	NA	Common (pyrus communis) pear	Pyrus communis	Knoxville	Tennessee	-84.00254598	35.98211848	green_space	4901 Bradshaw Rd	No	25.4	fair	introduced	15.24 to 30.48 cm	Knoxville	NA	NA	NA	NA	NA	NA	NA	NA	NA	NA	NA	NA
96829	NA	Common (pyrus communis) pear	Pyrus communis	Knoxville	Tennessee	-84.00260668	35.9821246	green_space	4901 Bradshaw Rd	No	17.78	fair	introduced	15.24 to 30.48 cm	Knoxville	NA	NA	NA	NA	NA	NA	NA	NA	NA	NA	NA	NA
96828	NA	Common (diospyros virginiana) persimmon	Diospyros virginiana	Knoxville	Tennessee	-84.0026463	35.98221734	green_space	4901 Bradshaw Rd	No	30.48	fair	naturally_occurring	15.24 to 30.48 cm	Knoxville	NA	NA	NA	NA	NA	NA	NA	NA	NA	NA	NA	NA
96827	NA	Common (pyrus communis) pear	Pyrus communis	Knoxville	Tennessee	-84.00270476	35.982145	green_space	4901 Bradshaw Rd	No	27.94	fair	introduced	15.24 to 30.48 cm	Knoxville	NA	NA	NA	NA	NA	NA	NA	NA	NA	NA	NA	NA
96826	NA	Common (pyrus communis) pear	Pyrus communis	Knoxville	Tennessee	-84.00282498	35.98211971	green_space	4901 Bradshaw Rd	No	22.86	fair	introduced	15.24 to 30.48 cm	Knoxville	NA	NA	NA	NA	NA	NA	NA	NA	NA	NA	NA	NA
96825	NA	Common (pyrus communis) pear	Pyrus communis	Knoxville	Tennessee	-84.00278673	35.98222309	green_space	4901 Bradshaw Rd	No	33.02	fair	introduced	30.48 to 45.72 cm	Knoxville	NA	NA	NA	NA	NA	NA	NA	NA	NA	NA	NA	NA
96821	NA	Flowering (cornus florida) dogwood	Cornus florida	Knoxville	Tennessee	-84.00237996	35.98250913	green_space	4901 Bradshaw Rd	No	35.56	good	naturally_occurring	30.48 to 45.72 cm	Knoxville	NA	NA	NA	NA	NA	NA	NA	NA	NA	NA	NA	NA
96820	NA	Flowering (cornus florida) dogwood	Cornus florida	Knoxville	Tennessee	-84.0023117	35.98258329	green_space	4901 Bradshaw Rd	No	15.24	good	naturally_occurring	0 to 15.24 cm	Knoxville	NA	NA	NA	NA	NA	NA	NA	NA	NA	NA	NA	NA
96823	NA	Common (pyrus communis) pear	Pyrus communis	Knoxville	Tennessee	-84.00188863	35.98269943	green_space	4901 Bradshaw Rd	No	20.32	good	introduced	15.24 to 30.48 cm	Knoxville	NA	NA	NA	NA	NA	NA	NA	NA	NA	NA	NA	NA
96822	NA	Eastern (cercis canadensis) redbud	Cercis canadensis	Knoxville	Tennessee	-84.00213682	35.98261083	green_space	4901 Bradshaw Rd	No	38.1	good	naturally_occurring	30.48 to 45.72 cm	Knoxville	NA	NA	NA	NA	NA	NA	NA	NA	NA	NA	NA	NA
96808	NA	(ilex) holly	Ilex	Knoxville	Tennessee	-84.00242526	35.98265748	green_space	4901 Bradshaw Rd	No	15.24	good	no_info	0 to 15.24 cm	Knoxville	NA	NA	NA	NA	NA	NA	NA	NA	NA	NA	NA	NA
96807	NA	Flowering (cornus florida) dogwood	Cornus florida	Knoxville	Tennessee	-84.00241338	35.98274186	green_space	4901 Bradshaw Rd	No	15.24	good	naturally_occurring	0 to 15.24 cm	Knoxville	NA	NA	NA	NA	NA	NA	NA	NA	NA	NA	NA	NA
96806	NA	Flowering (cornus florida) dogwood	Cornus florida	Knoxville	Tennessee	-84.00245451	35.98278749	green_space	4901 Bradshaw Rd	No	25.4	good	naturally_occurring	15.24 to 30.48 cm	Knoxville	NA	NA	NA	NA	NA	NA	NA	NA	NA	NA	NA	NA
96805	NA	Southern (magnolia grandiflora) magnolia	Magnolia grandiflora	Knoxville	Tennessee	-84.00262031	35.98291976	green_space	4901 Bradshaw Rd	No	43.18	excellent	introduced	30.48 to 45.72 cm	Knoxville	NA	NA	NA	NA	NA	NA	NA	NA	NA	NA	NA	NA
96804	NA	(ilex) holly	Ilex	Knoxville	Tennessee	-84.00259403	35.98280037	green_space	4901 Bradshaw Rd	No	66.04	fair	no_info	60.96 to 76.2 cm	Knoxville	NA	NA	NA	NA	NA	NA	NA	NA	NA	NA	NA	NA
96803	NA	(ilex) holly	Ilex	Knoxville	Tennessee	-84.0034675	35.98285715	green_space	4901 Bradshaw Rd	No	66.04	fair	no_info	60.96 to 76.2 cm	Knoxville	NA	NA	NA	NA	NA	NA	NA	NA	NA	NA	NA	NA
96802	NA	White (quercus alba) oak	Quercus alba	Knoxville	Tennessee	-84.00354169	35.98294694	green_space	4901 Bradshaw Rd	No	81.28	fair	naturally_occurring	more than 76.2 cm	Knoxville	NA	NA	NA	NA	NA	NA	NA	NA	NA	NA	NA	NA
96801	NA	Common (pyrus communis) pear	Pyrus communis	Knoxville	Tennessee	-84.00353032	35.98320582	green_space	4901 Bradshaw Rd	No	25.4	fair	introduced	15.24 to 30.48 cm	Knoxville	NA	NA	NA	NA	NA	NA	NA	NA	NA	NA	NA	NA
96800	NA	Common (pyrus communis) pear	Pyrus communis	Knoxville	Tennessee	-84.00352908	35.98318994	green_space	4901 Bradshaw Rd	No	17.78	fair	introduced	15.24 to 30.48 cm	Knoxville	NA	NA	NA	NA	NA	NA	NA	NA	NA	NA	NA	NA
96799	NA	Common (pyrus communis) pear	Pyrus communis	Knoxville	Tennessee	-84.00345809	35.98316761	green_space	4901 Bradshaw Rd	No	20.32	fair	introduced	15.24 to 30.48 cm	Knoxville	NA	NA	NA	NA	NA	NA	NA	NA	NA	NA	NA	NA
96798	NA	Common (pyrus communis) pear	Pyrus communis	Knoxville	Tennessee	-84.00322998	35.98305545	green_space	4901 Bradshaw Rd	No	35.56	fair	introduced	30.48 to 45.72 cm	Knoxville	NA	NA	NA	NA	NA	NA	NA	NA	NA	NA	NA	NA
96797	NA	Common (celtis occidentalis) hackberry	Celtis occidentalis	Knoxville	Tennessee	-84.00285406	35.98280734	green_space	4901 Bradshaw Rd	No	177.8	good	naturally_occurring	more than 76.2 cm	Knoxville	NA	NA	NA	NA	NA	NA	NA	NA	NA	NA	NA	NA
96796	NA	Common (pyrus communis) pear	Pyrus communis	Knoxville	Tennessee	-84.00131875	35.98266667	green_space	4901 Bradshaw Rd	No	25.4	fair	introduced	15.24 to 30.48 cm	Knoxville	NA	NA	NA	NA	NA	NA	NA	NA	NA	NA	NA	NA
96795	NA	Common (pyrus communis) pear	Pyrus communis	Knoxville	Tennessee	-84.00125714	35.98271762	green_space	4901 Bradshaw Rd	No	30.48	fair	introduced	15.24 to 30.48 cm	Knoxville	NA	NA	NA	NA	NA	NA	NA	NA	NA	NA	NA	NA
96794	NA	Common (pyrus communis) pear	Pyrus communis	Knoxville	Tennessee	-84.00117329	35.98278787	green_space	4901 Bradshaw Rd	No	38.1	fair	introduced	30.48 to 45.72 cm	Knoxville	NA	NA	NA	NA	NA	NA	NA	NA	NA	NA	NA	NA
96793	NA	Common (pyrus communis) pear	Pyrus communis	Knoxville	Tennessee	-84.00111167	35.98283785	green_space	4901 Bradshaw Rd	No	27.94	fair	introduced	15.24 to 30.48 cm	Knoxville	NA	NA	NA	NA	NA	NA	NA	NA	NA	NA	NA	NA
96792	NA	Common (pyrus communis) pear	Pyrus communis	Knoxville	Tennessee	-84.00105475	35.98289382	green_space	4901 Bradshaw Rd	No	35.56	fair	introduced	30.48 to 45.72 cm	Knoxville	NA	NA	NA	NA	NA	NA	NA	NA	NA	NA	NA	NA
96791	NA	Common (pyrus communis) pear	Pyrus communis	Knoxville	Tennessee	-84.00106399	35.98300581	green_space	4901 Bradshaw Rd	No	27.94	fair	introduced	15.24 to 30.48 cm	Knoxville	NA	NA	NA	NA	NA	NA	NA	NA	NA	NA	NA	NA
96790	NA	Common (pyrus communis) pear	Pyrus communis	Knoxville	Tennessee	-84.00118914	35.98302163	green_space	4901 Bradshaw Rd	No	22.86	fair	introduced	15.24 to 30.48 cm	Knoxville	NA	NA	NA	NA	NA	NA	NA	NA	NA	NA	NA	NA
96789	NA	Common (pyrus communis) pear	Pyrus communis	Knoxville	Tennessee	-84.00119974	35.9830797	green_space	4901 Bradshaw Rd	No	25.4	fair	introduced	15.24 to 30.48 cm	Knoxville	NA	NA	NA	NA	NA	NA	NA	NA	NA	NA	NA	NA
96788	NA	Common (pyrus communis) pear	Pyrus communis	Knoxville	Tennessee	-84.0012264	35.98317138	green_space	4901 Bradshaw Rd	No	17.78	fair	introduced	15.24 to 30.48 cm	Knoxville	NA	NA	NA	NA	NA	NA	NA	NA	NA	NA	NA	NA
96787	NA	Common (pyrus communis) pear	Pyrus communis	Knoxville	Tennessee	-84.00134299	35.98323806	green_space	4901 Bradshaw Rd	No	17.78	fair	introduced	15.24 to 30.48 cm	Knoxville	NA	NA	NA	NA	NA	NA	NA	NA	NA	NA	NA	NA
96786	NA	Common (pyrus communis) pear	Pyrus communis	Knoxville	Tennessee	-84.00130074	35.98319027	green_space	4901 Bradshaw Rd	No	27.94	fair	introduced	15.24 to 30.48 cm	Knoxville	NA	NA	NA	NA	NA	NA	NA	NA	NA	NA	NA	NA
96785	NA	Common (pyrus communis) pear	Pyrus communis	Knoxville	Tennessee	-84.00127816	35.98312906	green_space	4901 Bradshaw Rd	No	35.56	fair	introduced	30.48 to 45.72 cm	Knoxville	NA	NA	NA	NA	NA	NA	NA	NA	NA	NA	NA	NA
96784	NA	Common (pyrus communis) pear	Pyrus communis	Knoxville	Tennessee	-84.00127086	35.98303476	green_space	4901 Bradshaw Rd	No	17.78	fair	introduced	15.24 to 30.48 cm	Knoxville	NA	NA	NA	NA	NA	NA	NA	NA	NA	NA	NA	NA
96783	NA	Common (pyrus communis) pear	Pyrus communis	Knoxville	Tennessee	-84.00135414	35.98289099	green_space	4901 Bradshaw Rd	No	25.4	fair	introduced	15.24 to 30.48 cm	Knoxville	NA	NA	NA	NA	NA	NA	NA	NA	NA	NA	NA	NA
96782	NA	Common (pyrus communis) pear	Pyrus communis	Knoxville	Tennessee	-84.00130877	35.98296873	green_space	4901 Bradshaw Rd	No	20.32	fair	introduced	15.24 to 30.48 cm	Knoxville	NA	NA	NA	NA	NA	NA	NA	NA	NA	NA	NA	NA
96781	NA	Common (pyrus communis) pear	Pyrus communis	Knoxville	Tennessee	-84.00139773	35.98298198	green_space	4901 Bradshaw Rd	No	22.86	fair	introduced	15.24 to 30.48 cm	Knoxville	NA	NA	NA	NA	NA	NA	NA	NA	NA	NA	NA	NA
96780	NA	Common (pyrus communis) pear	Pyrus communis	Knoxville	Tennessee	-84.00140899	35.98301551	green_space	4901 Bradshaw Rd	No	20.32	fair	introduced	15.24 to 30.48 cm	Knoxville	NA	NA	NA	NA	NA	NA	NA	NA	NA	NA	NA	NA
96779	NA	Common (pyrus communis) pear	Pyrus communis	Knoxville	Tennessee	-84.0014502	35.98310449	green_space	4901 Bradshaw Rd	No	30.48	fair	introduced	15.24 to 30.48 cm	Knoxville	NA	NA	NA	NA	NA	NA	NA	NA	NA	NA	NA	NA
96778	NA	Common (pyrus communis) pear	Pyrus communis	Knoxville	Tennessee	-84.00161391	35.9830268	green_space	4901 Bradshaw Rd	No	35.56	fair	introduced	30.48 to 45.72 cm	Knoxville	NA	NA	NA	NA	NA	NA	NA	NA	NA	NA	NA	NA
96777	NA	Eastern (juniperus virginiana) redcedar	Juniperus virginiana	Knoxville	Tennessee	-84.00171751	35.98313053	green_space	4901 Bradshaw Rd	No	50.8	fair	naturally_occurring	45.72 to 60.96 cm	Knoxville	NA	NA	NA	NA	NA	NA	NA	NA	NA	NA	NA	NA
96776	NA	Common (pyrus communis) pear	Pyrus communis	Knoxville	Tennessee	-84.00125864	35.9833309	green_space	4901 Bradshaw Rd	No	20.32	fair	introduced	15.24 to 30.48 cm	Knoxville	NA	NA	NA	NA	NA	NA	NA	NA	NA	NA	NA	NA
96775	NA	Common (pyrus communis) pear	Pyrus communis	Knoxville	Tennessee	-84.00131572	35.98336519	green_space	4901 Bradshaw Rd	No	15.24	fair	introduced	0 to 15.24 cm	Knoxville	NA	NA	NA	NA	NA	NA	NA	NA	NA	NA	NA	NA
96774	NA	Common (pyrus communis) pear	Pyrus communis	Knoxville	Tennessee	-84.00122761	35.98341279	green_space	4901 Bradshaw Rd	No	17.78	fair	introduced	15.24 to 30.48 cm	Knoxville	NA	NA	NA	NA	NA	NA	NA	NA	NA	NA	NA	NA
96773	NA	Common (pyrus communis) pear	Pyrus communis	Knoxville	Tennessee	-84.00137003	35.98350933	green_space	4901 Bradshaw Rd	No	30.48	fair	introduced	15.24 to 30.48 cm	Knoxville	NA	NA	NA	NA	NA	NA	NA	NA	NA	NA	NA	NA
96772	NA	Common (pyrus communis) pear	Pyrus communis	Knoxville	Tennessee	-84.0014385	35.98347515	green_space	4901 Bradshaw Rd	No	35.56	fair	introduced	30.48 to 45.72 cm	Knoxville	NA	NA	NA	NA	NA	NA	NA	NA	NA	NA	NA	NA
96771	NA	Common (pyrus communis) pear	Pyrus communis	Knoxville	Tennessee	-84.00159055	35.98338156	green_space	4901 Bradshaw Rd	No	48.26	fair	introduced	45.72 to 60.96 cm	Knoxville	NA	NA	NA	NA	NA	NA	NA	NA	NA	NA	NA	NA
96770	NA	Common (pyrus communis) pear	Pyrus communis	Knoxville	Tennessee	-84.00169645	35.98339509	green_space	4901 Bradshaw Rd	No	20.32	fair	introduced	15.24 to 30.48 cm	Knoxville	NA	NA	NA	NA	NA	NA	NA	NA	NA	NA	NA	NA
96769	NA	Common (pyrus communis) pear	Pyrus communis	Knoxville	Tennessee	-84.00208863	35.98315829	green_space	4901 Bradshaw Rd	No	38.1	fair	introduced	30.48 to 45.72 cm	Knoxville	NA	NA	NA	NA	NA	NA	NA	NA	NA	NA	NA	NA
96768	NA	Common (pyrus communis) pear	Pyrus communis	Knoxville	Tennessee	-84.0019351	35.98340885	green_space	4901 Bradshaw Rd	No	25.4	fair	introduced	15.24 to 30.48 cm	Knoxville	NA	NA	NA	NA	NA	NA	NA	NA	NA	NA	NA	NA
96767	NA	Common (celtis occidentalis) hackberry	Celtis occidentalis	Knoxville	Tennessee	-84.00193258	35.98350887	green_space	4901 Bradshaw Rd	No	35.56	fair	naturally_occurring	30.48 to 45.72 cm	Knoxville	NA	NA	NA	NA	NA	NA	NA	NA	NA	NA	NA	NA
96766	NA	Common (pyrus communis) pear	Pyrus communis	Knoxville	Tennessee	-84.00195447	35.98359753	green_space	4901 Bradshaw Rd	No	35.56	fair	introduced	30.48 to 45.72 cm	Knoxville	NA	NA	NA	NA	NA	NA	NA	NA	NA	NA	NA	NA
96765	NA	Eastern (juniperus virginiana) redcedar	Juniperus virginiana	Knoxville	Tennessee	-84.00203992	35.98365583	green_space	4901 Bradshaw Rd	No	43.18	fair	naturally_occurring	30.48 to 45.72 cm	Knoxville	NA	NA	NA	NA	NA	NA	NA	NA	NA	NA	NA	NA
[truncated: 8,231 more rows]
