# Supplementary material for: Species clustering, climate effects, and introduced species in 5 million city trees across 63 US cities
Source: eLife. 2022 Sep 27;11:e77891. doi: 10.7554/eLife.77891 (PMC9578703; doi:10.7554/eLife.77891)
Supplement: Figure 1—source data 1. — This zipped file includes all of the cleaned data used in the study (63 spreadsheets, one for each city, where each row is a tree). It is available on Dryad at https://doi.org/10.5061/dryad.2jm63xsrf. [file elife-77891-fig1-data1.zip › CapeCoral_Final_2022-06-18.csv]

city_ID	most_recent_observation	most_recent_observation_type	common_name	scientific_name	city	state	longitude_coordinate	latitude_coordinate	location_type	condition	native	height_binned_M	diameter_breast_height_binned_CM	greater_metro	tree_ID	planted_date	retired_date	zipcode	address	neighborhood	location_name	ward	district	overhead_utility	diameter_breast_height_CM	height_M	percent_population
60707	1/2/2013	condition_date	Mahogany	NA	Cape Coral	Florida	-82.01218472	26.58540924	built_environment	good	no_info	NA	30.48 to 45.72 cm	CapeCoral	NA	NA	NA	NA	NA	NA	NA	NA	NA	NA	NA	NA	NA
60708	1/2/2013	condition_date	Mahogany	NA	Cape Coral	Florida	-82.01223146	26.58546016	built_environment	good	no_info	NA	15.24 to 30.48 cm	CapeCoral	NA	NA	NA	NA	NA	NA	NA	NA	NA	NA	NA	NA	NA
60709	1/2/2013	condition_date	Mahogany	NA	Cape Coral	Florida	-82.01237541	26.58534334	built_environment	good	no_info	NA	30.48 to 45.72 cm	CapeCoral	NA	NA	NA	NA	NA	NA	NA	NA	NA	NA	NA	NA	NA
60710	1/2/2013	condition_date	Mahogany	NA	Cape Coral	Florida	-82.01232756	26.5853009	built_environment	good	no_info	NA	15.24 to 30.48 cm	CapeCoral	NA	NA	NA	NA	NA	NA	NA	NA	NA	NA	NA	NA	NA
60711	1/2/2013	condition_date	Laurel oak	Quercus laurifolia	Cape Coral	Florida	-82.01253931	26.58532951	built_environment	good	naturally_occurring	NA	15.24 to 30.48 cm	CapeCoral	NA	NA	NA	NA	NA	NA	NA	NA	NA	NA	NA	NA	NA
60712	1/2/2013	condition_date	Indian rosewood	Dalbergia sissoo	Cape Coral	Florida	-82.01249528	26.58547827	built_environment	good	introduced	NA	45.72 to 60.96 cm	CapeCoral	NA	NA	NA	NA	NA	NA	NA	NA	NA	NA	NA	NA	NA
60713	1/2/2013	condition_date	Laurel oak	Quercus laurifolia	Cape Coral	Florida	-82.01249362	26.58553845	built_environment	good	naturally_occurring	NA	30.48 to 45.72 cm	CapeCoral	NA	NA	NA	NA	NA	NA	NA	NA	NA	NA	NA	NA	NA
60714	1/2/2013	condition_date	Laurel oak	Quercus laurifolia	Cape Coral	Florida	-82.012546	26.58549906	built_environment	good	naturally_occurring	NA	45.72 to 60.96 cm	CapeCoral	NA	NA	NA	NA	NA	NA	NA	NA	NA	NA	NA	NA	NA
60715	1/2/2013	condition_date	Live oak	Quercus virginiana	Cape Coral	Florida	-82.01254175	26.5855511	built_environment	good	naturally_occurring	NA	45.72 to 60.96 cm	CapeCoral	NA	NA	NA	NA	NA	NA	NA	NA	NA	NA	NA	NA	NA
60716	1/2/2013	condition_date	Live oak	Quercus virginiana	Cape Coral	Florida	-82.01259514	26.58551544	built_environment	good	naturally_occurring	NA	45.72 to 60.96 cm	CapeCoral	NA	NA	NA	NA	NA	NA	NA	NA	NA	NA	NA	NA	NA
60717	1/2/2013	condition_date	Japanese privet	Ligustrum japonicum	Cape Coral	Florida	-82.01275482	26.58564344	built_environment	good	introduced	NA	0 to 15.24 cm	CapeCoral	NA	NA	NA	NA	NA	NA	NA	NA	NA	NA	NA	NA	NA
60718	1/2/2013	condition_date	Cabbage palm	Sabal palmetto	Cape Coral	Florida	-82.01272176	26.5856425	built_environment	good	naturally_occurring	NA	15.24 to 30.48 cm	CapeCoral	NA	NA	NA	NA	NA	NA	NA	NA	NA	NA	NA	NA	NA
60719	1/2/2013	condition_date	Live oak	Quercus virginiana	Cape Coral	Florida	-82.01283001	26.58561532	built_environment	good	naturally_occurring	NA	30.48 to 45.72 cm	CapeCoral	NA	NA	NA	NA	NA	NA	NA	NA	NA	NA	NA	NA	NA
60720	1/2/2013	condition_date	Live oak	Quercus virginiana	Cape Coral	Florida	-82.01289169	26.58555509	built_environment	good	naturally_occurring	NA	45.72 to 60.96 cm	CapeCoral	NA	NA	NA	NA	NA	NA	NA	NA	NA	NA	NA	NA	NA
60721	1/2/2013	condition_date	Cabbage palm	Sabal palmetto	Cape Coral	Florida	-82.01284517	26.58557507	built_environment	good	naturally_occurring	NA	0 to 15.24 cm	CapeCoral	NA	NA	NA	NA	NA	NA	NA	NA	NA	NA	NA	NA	NA
60722	1/2/2013	condition_date	Cabbage palm	Sabal palmetto	Cape Coral	Florida	-82.01280383	26.58552544	built_environment	good	naturally_occurring	NA	0 to 15.24 cm	CapeCoral	NA	NA	NA	NA	NA	NA	NA	NA	NA	NA	NA	NA	NA
60723	1/2/2013	condition_date	Cabbage palm	Sabal palmetto	Cape Coral	Florida	-82.01282135	26.58553096	built_environment	good	naturally_occurring	NA	15.24 to 30.48 cm	CapeCoral	NA	NA	NA	NA	NA	NA	NA	NA	NA	NA	NA	NA	NA
60724	1/2/2013	condition_date	Earleaf acacia	Acacia auriculiformis	Cape Coral	Florida	-82.01279361	26.58555169	built_environment	good	introduced	NA	0 to 15.24 cm	CapeCoral	NA	NA	NA	NA	NA	NA	NA	NA	NA	NA	NA	NA	NA
60725	1/2/2013	condition_date	Earleaf acacia	Acacia auriculiformis	Cape Coral	Florida	-82.01281362	26.58555776	built_environment	good	introduced	NA	0 to 15.24 cm	CapeCoral	NA	NA	NA	NA	NA	NA	NA	NA	NA	NA	NA	NA	NA
60726	1/2/2013	condition_date	Slash pine	Pinus elliottii	Cape Coral	Florida	-82.01280082	26.5855764	built_environment	good	naturally_occurring	NA	15.24 to 30.48 cm	CapeCoral	NA	NA	NA	NA	NA	NA	NA	NA	NA	NA	NA	NA	NA
60727	1/2/2013	condition_date	Slash pine	Pinus elliottii	Cape Coral	Florida	-82.0127825	26.58539428	built_environment	good	naturally_occurring	NA	30.48 to 45.72 cm	CapeCoral	NA	NA	NA	NA	NA	NA	NA	NA	NA	NA	NA	NA	NA
60728	1/2/2013	condition_date	Slash pine	Pinus elliottii	Cape Coral	Florida	-82.01277968	26.58528222	built_environment	good	naturally_occurring	NA	15.24 to 30.48 cm	CapeCoral	NA	NA	NA	NA	NA	NA	NA	NA	NA	NA	NA	NA	NA
60729	1/2/2013	condition_date	Cabbage palm	Sabal palmetto	Cape Coral	Florida	-82.01270867	26.585318	built_environment	good	naturally_occurring	NA	45.72 to 60.96 cm	CapeCoral	NA	NA	NA	NA	NA	NA	NA	NA	NA	NA	NA	NA	NA
60730	1/2/2013	condition_date	Cabbage palm	Sabal palmetto	Cape Coral	Florida	-82.01279243	26.58530734	built_environment	good	naturally_occurring	NA	30.48 to 45.72 cm	CapeCoral	NA	NA	NA	NA	NA	NA	NA	NA	NA	NA	NA	NA	NA
60731	1/2/2013	condition_date	Slash pine	Pinus elliottii	Cape Coral	Florida	-82.01293523	26.5852556	built_environment	good	naturally_occurring	NA	30.48 to 45.72 cm	CapeCoral	NA	NA	NA	NA	NA	NA	NA	NA	NA	NA	NA	NA	NA
60732	1/2/2013	condition_date	Slash pine	Pinus elliottii	Cape Coral	Florida	-82.012999	26.58534604	built_environment	good	naturally_occurring	NA	30.48 to 45.72 cm	CapeCoral	NA	NA	NA	NA	NA	NA	NA	NA	NA	NA	NA	NA	NA
60733	1/2/2013	condition_date	Live oak	Quercus virginiana	Cape Coral	Florida	-82.01315946	26.58562534	built_environment	good	naturally_occurring	NA	15.24 to 30.48 cm	CapeCoral	NA	NA	NA	NA	NA	NA	NA	NA	NA	NA	NA	NA	NA
60734	1/2/2013	condition_date	Live oak	Quercus virginiana	Cape Coral	Florida	-82.0132202	26.58569009	built_environment	good	naturally_occurring	NA	15.24 to 30.48 cm	CapeCoral	NA	NA	NA	NA	NA	NA	NA	NA	NA	NA	NA	NA	NA
60735	1/2/2013	condition_date	Live oak	Quercus virginiana	Cape Coral	Florida	-82.01326609	26.58578928	built_environment	good	naturally_occurring	NA	45.72 to 60.96 cm	CapeCoral	NA	NA	NA	NA	NA	NA	NA	NA	NA	NA	NA	NA	NA
60736	1/2/2013	condition_date	Slash pine	Pinus elliottii	Cape Coral	Florida	-82.01319298	26.58563618	built_environment	good	naturally_occurring	NA	0 to 15.24 cm	CapeCoral	NA	NA	NA	NA	NA	NA	NA	NA	NA	NA	NA	NA	NA
60737	1/2/2013	condition_date	Slash pine	Pinus elliottii	Cape Coral	Florida	-82.01321505	26.58536388	built_environment	good	naturally_occurring	NA	0 to 15.24 cm	CapeCoral	NA	NA	NA	NA	NA	NA	NA	NA	NA	NA	NA	NA	NA
60738	1/2/2013	condition_date	Slash pine	Pinus elliottii	Cape Coral	Florida	-82.01325145	26.58527993	built_environment	good	naturally_occurring	NA	15.24 to 30.48 cm	CapeCoral	NA	NA	NA	NA	NA	NA	NA	NA	NA	NA	NA	NA	NA
60739	1/2/2013	condition_date	Cabbage palm	Sabal palmetto	Cape Coral	Florida	-82.01381169	26.58521161	built_environment	good	naturally_occurring	NA	15.24 to 30.48 cm	CapeCoral	NA	NA	NA	NA	NA	NA	NA	NA	NA	NA	NA	NA	NA
60740	1/2/2013	condition_date	Cabbage palm	Sabal palmetto	Cape Coral	Florida	-82.01413337	26.58519291	built_environment	good	naturally_occurring	NA	30.48 to 45.72 cm	CapeCoral	NA	NA	NA	NA	NA	NA	NA	NA	NA	NA	NA	NA	NA
60741	1/2/2013	condition_date	Cabbage palm	Sabal palmetto	Cape Coral	Florida	-82.01436516	26.58514277	built_environment	good	naturally_occurring	NA	30.48 to 45.72 cm	CapeCoral	NA	NA	NA	NA	NA	NA	NA	NA	NA	NA	NA	NA	NA
60742	1/2/2013	condition_date	Slash pine	Pinus elliottii	Cape Coral	Florida	-82.01381811	26.58513238	built_environment	good	naturally_occurring	NA	15.24 to 30.48 cm	CapeCoral	NA	NA	NA	NA	NA	NA	NA	NA	NA	NA	NA	NA	NA
60743	1/2/2013	condition_date	Slash pine	Pinus elliottii	Cape Coral	Florida	-82.01374984	26.58513772	built_environment	good	naturally_occurring	NA	15.24 to 30.48 cm	CapeCoral	NA	NA	NA	NA	NA	NA	NA	NA	NA	NA	NA	NA	NA
60744	1/2/2013	condition_date	Slash pine	Pinus elliottii	Cape Coral	Florida	-82.01351484	26.58513382	built_environment	good	naturally_occurring	NA	30.48 to 45.72 cm	CapeCoral	NA	NA	NA	NA	NA	NA	NA	NA	NA	NA	NA	NA	NA
60745	1/2/2013	condition_date	Slash pine	Pinus elliottii	Cape Coral	Florida	-82.01312818	26.58512193	built_environment	good	naturally_occurring	NA	15.24 to 30.48 cm	CapeCoral	NA	NA	NA	NA	NA	NA	NA	NA	NA	NA	NA	NA	NA
60746	1/2/2013	condition_date	Slash pine	Pinus elliottii	Cape Coral	Florida	-82.01309221	26.58513528	built_environment	good	naturally_occurring	NA	15.24 to 30.48 cm	CapeCoral	NA	NA	NA	NA	NA	NA	NA	NA	NA	NA	NA	NA	NA
60747	1/2/2013	condition_date	Slash pine	Pinus elliottii	Cape Coral	Florida	-82.01305436	26.58513376	built_environment	good	naturally_occurring	NA	30.48 to 45.72 cm	CapeCoral	NA	NA	NA	NA	NA	NA	NA	NA	NA	NA	NA	NA	NA
60748	1/2/2013	condition_date	Slash pine	Pinus elliottii	Cape Coral	Florida	-82.01257786	26.58521389	built_environment	good	naturally_occurring	NA	30.48 to 45.72 cm	CapeCoral	NA	NA	NA	NA	NA	NA	NA	NA	NA	NA	NA	NA	NA
60749	1/2/2013	condition_date	Wax myrtle	Myrica cerifera	Cape Coral	Florida	-82.01253836	26.58519808	built_environment	good	no_info	NA	15.24 to 30.48 cm	CapeCoral	NA	NA	NA	NA	NA	NA	NA	NA	NA	NA	NA	NA	NA
60750	1/2/2013	condition_date	Cabbage palm	Sabal palmetto	Cape Coral	Florida	-82.01275207	26.58646965	built_environment	good	naturally_occurring	NA	15.24 to 30.48 cm	CapeCoral	NA	NA	NA	NA	NA	NA	NA	NA	NA	NA	NA	NA	NA
60751	1/2/2013	condition_date	Cabbage palm	Sabal palmetto	Cape Coral	Florida	-82.01274549	26.58652533	built_environment	good	naturally_occurring	NA	15.24 to 30.48 cm	CapeCoral	NA	NA	NA	NA	NA	NA	NA	NA	NA	NA	NA	NA	NA
60752	1/2/2013	condition_date	Cabbage palm	Sabal palmetto	Cape Coral	Florida	-82.0127796	26.58653795	built_environment	good	naturally_occurring	NA	15.24 to 30.48 cm	CapeCoral	NA	NA	NA	NA	NA	NA	NA	NA	NA	NA	NA	NA	NA
60753	1/2/2013	condition_date	Mahogany	NA	Cape Coral	Florida	-82.01279125	26.58657777	built_environment	good	no_info	NA	45.72 to 60.96 cm	CapeCoral	NA	NA	NA	NA	NA	NA	NA	NA	NA	NA	NA	NA	NA
60754	1/2/2013	condition_date	Mahogany	NA	Cape Coral	Florida	-82.01284851	26.58661159	built_environment	good	no_info	NA	45.72 to 60.96 cm	CapeCoral	NA	NA	NA	NA	NA	NA	NA	NA	NA	NA	NA	NA	NA
60755	1/2/2013	condition_date	Wild tamarind	NA	Cape Coral	Florida	-82.01292879	26.58666068	built_environment	good	no_info	NA	45.72 to 60.96 cm	CapeCoral	NA	NA	NA	NA	NA	NA	NA	NA	NA	NA	NA	NA	NA
60756	1/2/2013	condition_date	Wild tamarind	NA	Cape Coral	Florida	-82.01300653	26.58668351	built_environment	good	no_info	NA	60.96 to 76.2 cm	CapeCoral	NA	NA	NA	NA	NA	NA	NA	NA	NA	NA	NA	NA	NA
60757	1/2/2013	condition_date	Wild tamarind	NA	Cape Coral	Florida	-82.01303531	26.58665386	built_environment	good	no_info	NA	60.96 to 76.2 cm	CapeCoral	NA	NA	NA	NA	NA	NA	NA	NA	NA	NA	NA	NA	NA
60758	1/2/2013	condition_date	Wild tamarind	NA	Cape Coral	Florida	-82.01307238	26.58662278	built_environment	good	no_info	NA	more than 76.2 cm	CapeCoral	NA	NA	NA	NA	NA	NA	NA	NA	NA	NA	NA	NA	NA
60759	1/2/2013	condition_date	Wild tamarind	NA	Cape Coral	Florida	-82.01309965	26.58658846	built_environment	good	no_info	NA	more than 76.2 cm	CapeCoral	NA	NA	NA	NA	NA	NA	NA	NA	NA	NA	NA	NA	NA
60760	1/2/2013	condition_date	Slash pine	Pinus elliottii	Cape Coral	Florida	-82.0132048	26.58641677	built_environment	good	naturally_occurring	NA	30.48 to 45.72 cm	CapeCoral	NA	NA	NA	NA	NA	NA	NA	NA	NA	NA	NA	NA	NA
60761	1/2/2013	condition_date	Cabbage palm	Sabal palmetto	Cape Coral	Florida	-82.01366489	26.58665401	built_environment	good	naturally_occurring	NA	15.24 to 30.48 cm	CapeCoral	NA	NA	NA	NA	NA	NA	NA	NA	NA	NA	NA	NA	NA
60762	1/2/2013	condition_date	Slash pine	Pinus elliottii	Cape Coral	Florida	-82.01370724	26.58669137	built_environment	good	naturally_occurring	NA	0 to 15.24 cm	CapeCoral	NA	NA	NA	NA	NA	NA	NA	NA	NA	NA	NA	NA	NA
60763	1/2/2013	condition_date	Slash pine	Pinus elliottii	Cape Coral	Florida	-82.01343441	26.58633923	built_environment	good	naturally_occurring	NA	15.24 to 30.48 cm	CapeCoral	NA	NA	NA	NA	NA	NA	NA	NA	NA	NA	NA	NA	NA
60764	1/2/2013	condition_date	Slash pine	Pinus elliottii	Cape Coral	Florida	-82.01343681	26.58629435	built_environment	good	naturally_occurring	NA	0 to 15.24 cm	CapeCoral	NA	NA	NA	NA	NA	NA	NA	NA	NA	NA	NA	NA	NA
60765	1/2/2013	condition_date	Slash pine	Pinus elliottii	Cape Coral	Florida	-82.01347768	26.58630669	built_environment	good	naturally_occurring	NA	15.24 to 30.48 cm	CapeCoral	NA	NA	NA	NA	NA	NA	NA	NA	NA	NA	NA	NA	NA
60766	1/2/2013	condition_date	Indian rosewood	Dalbergia sissoo	Cape Coral	Florida	-82.01347197	26.58623417	built_environment	good	introduced	NA	0 to 15.24 cm	CapeCoral	NA	NA	NA	NA	NA	NA	NA	NA	NA	NA	NA	NA	NA
60767	1/2/2013	condition_date	Slash pine	Pinus elliottii	Cape Coral	Florida	-82.01349039	26.58618421	built_environment	good	naturally_occurring	NA	15.24 to 30.48 cm	CapeCoral	NA	NA	NA	NA	NA	NA	NA	NA	NA	NA	NA	NA	NA
60768	1/2/2013	condition_date	Slash pine	Pinus elliottii	Cape Coral	Florida	-82.01349175	26.58616214	built_environment	good	naturally_occurring	NA	0 to 15.24 cm	CapeCoral	NA	NA	NA	NA	NA	NA	NA	NA	NA	NA	NA	NA	NA
60769	1/2/2013	condition_date	Slash pine	Pinus elliottii	Cape Coral	Florida	-82.013473	26.58613124	built_environment	good	naturally_occurring	NA	0 to 15.24 cm	CapeCoral	NA	NA	NA	NA	NA	NA	NA	NA	NA	NA	NA	NA	NA
60770	1/2/2013	condition_date	Slash pine	Pinus elliottii	Cape Coral	Florida	-82.01348784	26.5861132	built_environment	good	naturally_occurring	NA	15.24 to 30.48 cm	CapeCoral	NA	NA	NA	NA	NA	NA	NA	NA	NA	NA	NA	NA	NA
60771	1/2/2013	condition_date	Slash pine	Pinus elliottii	Cape Coral	Florida	-82.0134897	26.58608332	built_environment	good	naturally_occurring	NA	0 to 15.24 cm	CapeCoral	NA	NA	NA	NA	NA	NA	NA	NA	NA	NA	NA	NA	NA
60772	1/2/2013	condition_date	Slash pine	Pinus elliottii	Cape Coral	Florida	-82.01347544	26.58606894	built_environment	good	naturally_occurring	NA	0 to 15.24 cm	CapeCoral	NA	NA	NA	NA	NA	NA	NA	NA	NA	NA	NA	NA	NA
60773	1/2/2013	condition_date	Slash pine	Pinus elliottii	Cape Coral	Florida	-82.01346237	26.58605972	built_environment	good	naturally_occurring	NA	15.24 to 30.48 cm	CapeCoral	NA	NA	NA	NA	NA	NA	NA	NA	NA	NA	NA	NA	NA
60774	1/2/2013	condition_date	Norfolk island pine	Araucaria heterophylla	Cape Coral	Florida	-82.01343937	26.58613066	built_environment	good	introduced	NA	0 to 15.24 cm	CapeCoral	NA	NA	NA	NA	NA	NA	NA	NA	NA	NA	NA	NA	NA
60775	1/2/2013	condition_date	Cabbage palm	Sabal palmetto	Cape Coral	Florida	-82.01340265	26.58593863	built_environment	good	naturally_occurring	NA	15.24 to 30.48 cm	CapeCoral	NA	NA	NA	NA	NA	NA	NA	NA	NA	NA	NA	NA	NA
60776	1/2/2013	condition_date	Slash pine	Pinus elliottii	Cape Coral	Florida	-82.01337659	26.58585296	built_environment	good	naturally_occurring	NA	0 to 15.24 cm	CapeCoral	NA	NA	NA	NA	NA	NA	NA	NA	NA	NA	NA	NA	NA
60777	1/2/2013	condition_date	Slash pine	Pinus elliottii	Cape Coral	Florida	-82.01332395	26.58590719	built_environment	good	naturally_occurring	NA	15.24 to 30.48 cm	CapeCoral	NA	NA	NA	NA	NA	NA	NA	NA	NA	NA	NA	NA	NA
60778	1/2/2013	condition_date	Slash pine	Pinus elliottii	Cape Coral	Florida	-82.01323244	26.58595692	built_environment	good	naturally_occurring	NA	15.24 to 30.48 cm	CapeCoral	NA	NA	NA	NA	NA	NA	NA	NA	NA	NA	NA	NA	NA
60779	1/2/2013	condition_date	Cabbage palm	Sabal palmetto	Cape Coral	Florida	-82.01321213	26.58596768	built_environment	good	naturally_occurring	NA	15.24 to 30.48 cm	CapeCoral	NA	NA	NA	NA	NA	NA	NA	NA	NA	NA	NA	NA	NA
60780	1/2/2013	condition_date	Slash pine	Pinus elliottii	Cape Coral	Florida	-82.0132194	26.585995	built_environment	good	naturally_occurring	NA	15.24 to 30.48 cm	CapeCoral	NA	NA	NA	NA	NA	NA	NA	NA	NA	NA	NA	NA	NA
60781	1/2/2013	condition_date	Slash pine	Pinus elliottii	Cape Coral	Florida	-82.01325085	26.58602387	built_environment	good	naturally_occurring	NA	15.24 to 30.48 cm	CapeCoral	NA	NA	NA	NA	NA	NA	NA	NA	NA	NA	NA	NA	NA
60782	1/2/2013	condition_date	Slash pine	Pinus elliottii	Cape Coral	Florida	-82.01327501	26.58602426	built_environment	good	naturally_occurring	NA	15.24 to 30.48 cm	CapeCoral	NA	NA	NA	NA	NA	NA	NA	NA	NA	NA	NA	NA	NA
60783	1/2/2013	condition_date	Live oak	Quercus virginiana	Cape Coral	Florida	-82.01330241	26.58607309	built_environment	good	naturally_occurring	NA	15.24 to 30.48 cm	CapeCoral	NA	NA	NA	NA	NA	NA	NA	NA	NA	NA	NA	NA	NA
60784	1/2/2013	condition_date	Live oak	Quercus virginiana	Cape Coral	Florida	-82.01334358	26.58608148	built_environment	good	naturally_occurring	NA	45.72 to 60.96 cm	CapeCoral	NA	NA	NA	NA	NA	NA	NA	NA	NA	NA	NA	NA	NA
60785	1/2/2013	condition_date	Cabbage palm	Sabal palmetto	Cape Coral	Florida	-82.01331062	26.58610536	built_environment	good	naturally_occurring	NA	15.24 to 30.48 cm	CapeCoral	NA	NA	NA	NA	NA	NA	NA	NA	NA	NA	NA	NA	NA
60786	1/2/2013	condition_date	Cabbage palm	Sabal palmetto	Cape Coral	Florida	-82.01315881	26.58608857	built_environment	good	naturally_occurring	NA	15.24 to 30.48 cm	CapeCoral	NA	NA	NA	NA	NA	NA	NA	NA	NA	NA	NA	NA	NA
60787	1/2/2013	condition_date	Cabbage palm	Sabal palmetto	Cape Coral	Florida	-82.01314808	26.58613702	built_environment	good	naturally_occurring	NA	15.24 to 30.48 cm	CapeCoral	NA	NA	NA	NA	NA	NA	NA	NA	NA	NA	NA	NA	NA
60788	1/2/2013	condition_date	Dahoon holly	Ilex cassine	Cape Coral	Florida	-82.01318365	26.5861795	built_environment	good	naturally_occurring	NA	0 to 15.24 cm	CapeCoral	NA	NA	NA	NA	NA	NA	NA	NA	NA	NA	NA	NA	NA
60789	1/2/2013	condition_date	Mahogany	NA	Cape Coral	Florida	-82.01283731	26.58692801	built_environment	good	no_info	NA	30.48 to 45.72 cm	CapeCoral	NA	NA	NA	NA	NA	NA	NA	NA	NA	NA	NA	NA	NA
60790	1/2/2013	condition_date	Mahogany	NA	Cape Coral	Florida	-82.01255733	26.58708963	built_environment	good	no_info	NA	30.48 to 45.72 cm	CapeCoral	NA	NA	NA	NA	NA	NA	NA	NA	NA	NA	NA	NA	NA
60791	1/2/2013	condition_date	Mahogany	NA	Cape Coral	Florida	-82.012408	26.58712663	built_environment	good	no_info	NA	45.72 to 60.96 cm	CapeCoral	NA	NA	NA	NA	NA	NA	NA	NA	NA	NA	NA	NA	NA
60792	1/2/2013	condition_date	Mahogany	NA	Cape Coral	Florida	-82.01231826	26.58716769	built_environment	good	no_info	NA	30.48 to 45.72 cm	CapeCoral	NA	NA	NA	NA	NA	NA	NA	NA	NA	NA	NA	NA	NA
60793	1/2/2013	condition_date	Slash pine	Pinus elliottii	Cape Coral	Florida	-82.01223527	26.5872309	built_environment	good	naturally_occurring	NA	30.48 to 45.72 cm	CapeCoral	NA	NA	NA	NA	NA	NA	NA	NA	NA	NA	NA	NA	NA
60794	1/2/2013	condition_date	Indian rosewood	Dalbergia sissoo	Cape Coral	Florida	-82.0121362	26.58732139	built_environment	good	introduced	NA	45.72 to 60.96 cm	CapeCoral	NA	NA	NA	NA	NA	NA	NA	NA	NA	NA	NA	NA	NA
60795	1/2/2013	condition_date	Indian rosewood	Dalbergia sissoo	Cape Coral	Florida	-82.01213321	26.58718643	built_environment	good	introduced	NA	30.48 to 45.72 cm	CapeCoral	NA	NA	NA	NA	NA	NA	NA	NA	NA	NA	NA	NA	NA
60796	1/2/2013	condition_date	Live oak	Quercus virginiana	Cape Coral	Florida	-82.0121653	26.58706918	built_environment	good	naturally_occurring	NA	45.72 to 60.96 cm	CapeCoral	NA	NA	NA	NA	NA	NA	NA	NA	NA	NA	NA	NA	NA
60797	1/2/2013	condition_date	Mahogany	NA	Cape Coral	Florida	-82.01221552	26.58700694	built_environment	good	no_info	NA	30.48 to 45.72 cm	CapeCoral	NA	NA	NA	NA	NA	NA	NA	NA	NA	NA	NA	NA	NA
60798	1/2/2013	condition_date	Mahogany	NA	Cape Coral	Florida	-82.01227842	26.58701052	built_environment	good	no_info	NA	30.48 to 45.72 cm	CapeCoral	NA	NA	NA	NA	NA	NA	NA	NA	NA	NA	NA	NA	NA
60799	1/2/2013	condition_date	Cabbage palm	Sabal palmetto	Cape Coral	Florida	-82.01223286	26.5869484	built_environment	good	naturally_occurring	NA	15.24 to 30.48 cm	CapeCoral	NA	NA	NA	NA	NA	NA	NA	NA	NA	NA	NA	NA	NA
60800	1/2/2013	condition_date	Cabbage palm	Sabal palmetto	Cape Coral	Florida	-82.0122055	26.58690359	built_environment	good	naturally_occurring	NA	15.24 to 30.48 cm	CapeCoral	NA	NA	NA	NA	NA	NA	NA	NA	NA	NA	NA	NA	NA
60801	1/2/2013	condition_date	Cabbage palm	Sabal palmetto	Cape Coral	Florida	-82.01218158	26.58691924	built_environment	good	naturally_occurring	NA	15.24 to 30.48 cm	CapeCoral	NA	NA	NA	NA	NA	NA	NA	NA	NA	NA	NA	NA	NA
60802	1/2/2013	condition_date	Cabbage palm	Sabal palmetto	Cape Coral	Florida	-82.01215709	26.58690304	built_environment	good	naturally_occurring	NA	15.24 to 30.48 cm	CapeCoral	NA	NA	NA	NA	NA	NA	NA	NA	NA	NA	NA	NA	NA
60803	1/2/2013	condition_date	Cabbage palm	Sabal palmetto	Cape Coral	Florida	-82.01212734	26.58693656	built_environment	good	naturally_occurring	NA	15.24 to 30.48 cm	CapeCoral	NA	NA	NA	NA	NA	NA	NA	NA	NA	NA	NA	NA	NA
60804	1/2/2013	condition_date	Japanese privet	Ligustrum japonicum	Cape Coral	Florida	-82.01200277	26.5869929	built_environment	good	introduced	NA	0 to 15.24 cm	CapeCoral	NA	NA	NA	NA	NA	NA	NA	NA	NA	NA	NA	NA	NA
60805	1/2/2013	condition_date	Japanese privet	Ligustrum japonicum	Cape Coral	Florida	-82.01193858	26.58693111	built_environment	good	introduced	NA	0 to 15.24 cm	CapeCoral	NA	NA	NA	NA	NA	NA	NA	NA	NA	NA	NA	NA	NA
60806	1/2/2013	condition_date	Japanese privet	Ligustrum japonicum	Cape Coral	Florida	-82.01192011	26.58691096	built_environment	good	introduced	NA	0 to 15.24 cm	CapeCoral	NA	NA	NA	NA	NA	NA	NA	NA	NA	NA	NA	NA	NA
60807	1/2/2013	condition_date	Japanese privet	Ligustrum japonicum	Cape Coral	Florida	-82.01190229	26.58689126	built_environment	good	introduced	NA	0 to 15.24 cm	CapeCoral	NA	NA	NA	NA	NA	NA	NA	NA	NA	NA	NA	NA	NA
60808	1/2/2013	condition_date	Cabbage palm	Sabal palmetto	Cape Coral	Florida	-82.01186744	26.58687965	built_environment	good	naturally_occurring	NA	15.24 to 30.48 cm	CapeCoral	NA	NA	NA	NA	NA	NA	NA	NA	NA	NA	NA	NA	NA
60809	1/2/2013	condition_date	Japanese privet	Ligustrum japonicum	Cape Coral	Florida	-82.01184778	26.58686269	built_environment	good	introduced	NA	0 to 15.24 cm	CapeCoral	NA	NA	NA	NA	NA	NA	NA	NA	NA	NA	NA	NA	NA
60810	1/2/2013	condition_date	Japanese privet	Ligustrum japonicum	Cape Coral	Florida	-82.01183435	26.58685117	built_environment	good	introduced	NA	0 to 15.24 cm	CapeCoral	NA	NA	NA	NA	NA	NA	NA	NA	NA	NA	NA	NA	NA
60811	1/2/2013	condition_date	Japanese privet	Ligustrum japonicum	Cape Coral	Florida	-82.01181711	26.58683947	built_environment	good	introduced	NA	0 to 15.24 cm	CapeCoral	NA	NA	NA	NA	NA	NA	NA	NA	NA	NA	NA	NA	NA
60812	1/2/2013	condition_date	Japanese privet	Ligustrum japonicum	Cape Coral	Florida	-82.01179291	26.58681681	built_environment	good	introduced	NA	0 to 15.24 cm	CapeCoral	NA	NA	NA	NA	NA	NA	NA	NA	NA	NA	NA	NA	NA
60813	1/2/2013	condition_date	Japanese privet	Ligustrum japonicum	Cape Coral	Florida	-82.01178154	26.58679938	built_environment	good	introduced	NA	0 to 15.24 cm	CapeCoral	NA	NA	NA	NA	NA	NA	NA	NA	NA	NA	NA	NA	NA
60814	1/2/2013	condition_date	Japanese privet	Ligustrum japonicum	Cape Coral	Florida	-82.01175622	26.58677695	built_environment	good	introduced	NA	0 to 15.24 cm	CapeCoral	NA	NA	NA	NA	NA	NA	NA	NA	NA	NA	NA	NA	NA
60815	1/2/2013	condition_date	Japanese privet	Ligustrum japonicum	Cape Coral	Florida	-82.0117233	26.58672339	built_environment	good	introduced	NA	0 to 15.24 cm	CapeCoral	NA	NA	NA	NA	NA	NA	NA	NA	NA	NA	NA	NA	NA
60816	1/2/2013	condition_date	Japanese privet	Ligustrum japonicum	Cape Coral	Florida	-82.01169665	26.58670075	built_environment	good	introduced	NA	0 to 15.24 cm	CapeCoral	NA	NA	NA	NA	NA	NA	NA	NA	NA	NA	NA	NA	NA
60817	1/2/2013	condition_date	Queen palm	Syagrus romanzoffianum	Cape Coral	Florida	-82.01147121	26.58659463	built_environment	good	no_info	NA	0 to 15.24 cm	CapeCoral	NA	NA	NA	NA	NA	NA	NA	NA	NA	NA	NA	NA	NA
60818	1/2/2013	condition_date	Queen palm	Syagrus romanzoffianum	Cape Coral	Florida	-82.01143321	26.58655703	built_environment	good	no_info	NA	15.24 to 30.48 cm	CapeCoral	NA	NA	NA	NA	NA	NA	NA	NA	NA	NA	NA	NA	NA
60819	1/2/2013	condition_date	Queen palm	Syagrus romanzoffianum	Cape Coral	Florida	-82.01135604	26.58649061	built_environment	good	no_info	NA	0 to 15.24 cm	CapeCoral	NA	NA	NA	NA	NA	NA	NA	NA	NA	NA	NA	NA	NA
60820	1/2/2013	condition_date	Queen palm	Syagrus romanzoffianum	Cape Coral	Florida	-82.01132047	26.58645696	built_environment	good	no_info	NA	0 to 15.24 cm	CapeCoral	NA	NA	NA	NA	NA	NA	NA	NA	NA	NA	NA	NA	NA
60821	1/2/2013	condition_date	Queen palm	Syagrus romanzoffianum	Cape Coral	Florida	-82.01129219	26.58641497	built_environment	good	no_info	NA	0 to 15.24 cm	CapeCoral	NA	NA	NA	NA	NA	NA	NA	NA	NA	NA	NA	NA	NA
60822	1/2/2013	condition_date	Queen palm	Syagrus romanzoffianum	Cape Coral	Florida	-82.01121744	26.58634453	built_environment	good	no_info	NA	0 to 15.24 cm	CapeCoral	NA	NA	NA	NA	NA	NA	NA	NA	NA	NA	NA	NA	NA
60823	1/2/2013	condition_date	Queen palm	Syagrus romanzoffianum	Cape Coral	Florida	-82.01128211	26.58646486	built_environment	good	no_info	NA	0 to 15.24 cm	CapeCoral	NA	NA	NA	NA	NA	NA	NA	NA	NA	NA	NA	NA	NA
60824	1/2/2013	condition_date	Queen palm	Syagrus romanzoffianum	Cape Coral	Florida	-82.01132289	26.58650638	built_environment	good	no_info	NA	15.24 to 30.48 cm	CapeCoral	NA	NA	NA	NA	NA	NA	NA	NA	NA	NA	NA	NA	NA
60825	1/2/2013	condition_date	Queen palm	Syagrus romanzoffianum	Cape Coral	Florida	-82.0113656	26.5865561	built_environment	good	no_info	NA	0 to 15.24 cm	CapeCoral	NA	NA	NA	NA	NA	NA	NA	NA	NA	NA	NA	NA	NA
60826	1/2/2013	condition_date	Queen palm	Syagrus romanzoffianum	Cape Coral	Florida	-82.011426	26.58660131	built_environment	good	no_info	NA	0 to 15.24 cm	CapeCoral	NA	NA	NA	NA	NA	NA	NA	NA	NA	NA	NA	NA	NA
60827	1/2/2013	condition_date	Queen palm	Syagrus romanzoffianum	Cape Coral	Florida	-82.01141261	26.58659475	built_environment	good	no_info	NA	0 to 15.24 cm	CapeCoral	NA	NA	NA	NA	NA	NA	NA	NA	NA	NA	NA	NA	NA
60828	1/2/2013	condition_date	Cabbage palm	Sabal palmetto	Cape Coral	Florida	-82.01125828	26.58656982	built_environment	good	naturally_occurring	NA	15.24 to 30.48 cm	CapeCoral	NA	NA	NA	NA	NA	NA	NA	NA	NA	NA	NA	NA	NA
60829	1/2/2013	condition_date	Cabbage palm	Sabal palmetto	Cape Coral	Florida	-82.01126459	26.58665095	built_environment	good	naturally_occurring	NA	15.24 to 30.48 cm	CapeCoral	NA	NA	NA	NA	NA	NA	NA	NA	NA	NA	NA	NA	NA
60830	1/2/2013	condition_date	Slash pine	Pinus elliottii	Cape Coral	Florida	-82.0113013	26.58662502	built_environment	good	naturally_occurring	NA	15.24 to 30.48 cm	CapeCoral	NA	NA	NA	NA	NA	NA	NA	NA	NA	NA	NA	NA	NA
60831	1/2/2013	condition_date	Slash pine	Pinus elliottii	Cape Coral	Florida	-82.01122863	26.5864873	built_environment	good	naturally_occurring	NA	15.24 to 30.48 cm	CapeCoral	NA	NA	NA	NA	NA	NA	NA	NA	NA	NA	NA	NA	NA
60832	1/2/2013	condition_date	Slash pine	Pinus elliottii	Cape Coral	Florida	-82.01122214	26.58651893	built_environment	good	naturally_occurring	NA	15.24 to 30.48 cm	CapeCoral	NA	NA	NA	NA	NA	NA	NA	NA	NA	NA	NA	NA	NA
60833	1/2/2013	condition_date	Slash pine	Pinus elliottii	Cape Coral	Florida	-82.01123239	26.58654177	built_environment	good	naturally_occurring	NA	30.48 to 45.72 cm	CapeCoral	NA	NA	NA	NA	NA	NA	NA	NA	NA	NA	NA	NA	NA
60834	1/2/2013	condition_date	Slash pine	Pinus elliottii	Cape Coral	Florida	-82.01122345	26.58664254	built_environment	good	naturally_occurring	NA	30.48 to 45.72 cm	CapeCoral	NA	NA	NA	NA	NA	NA	NA	NA	NA	NA	NA	NA	NA
60835	1/2/2013	condition_date	Slash pine	Pinus elliottii	Cape Coral	Florida	-82.0112324	26.58671963	built_environment	good	naturally_occurring	NA	30.48 to 45.72 cm	CapeCoral	NA	NA	NA	NA	NA	NA	NA	NA	NA	NA	NA	NA	NA
60836	1/2/2013	condition_date	Slash pine	Pinus elliottii	Cape Coral	Florida	-82.01145086	26.58681545	built_environment	good	naturally_occurring	NA	30.48 to 45.72 cm	CapeCoral	NA	NA	NA	NA	NA	NA	NA	NA	NA	NA	NA	NA	NA
60837	1/2/2013	condition_date	Slash pine	Pinus elliottii	Cape Coral	Florida	-82.01146855	26.58684696	built_environment	good	naturally_occurring	NA	30.48 to 45.72 cm	CapeCoral	NA	NA	NA	NA	NA	NA	NA	NA	NA	NA	NA	NA	NA
60838	1/2/2013	condition_date	Slash pine	Pinus elliottii	Cape Coral	Florida	-82.01147597	26.58686621	built_environment	good	naturally_occurring	NA	30.48 to 45.72 cm	CapeCoral	NA	NA	NA	NA	NA	NA	NA	NA	NA	NA	NA	NA	NA
60839	1/2/2013	condition_date	Slash pine	Pinus elliottii	Cape Coral	Florida	-82.01144697	26.58694323	built_environment	good	naturally_occurring	NA	30.48 to 45.72 cm	CapeCoral	NA	NA	NA	NA	NA	NA	NA	NA	NA	NA	NA	NA	NA
60840	1/2/2013	condition_date	Slash pine	Pinus elliottii	Cape Coral	Florida	-82.01150218	26.58695185	built_environment	good	naturally_occurring	NA	30.48 to 45.72 cm	CapeCoral	NA	NA	NA	NA	NA	NA	NA	NA	NA	NA	NA	NA	NA
60841	1/2/2013	condition_date	Slash pine	Pinus elliottii	Cape Coral	Florida	-82.01158033	26.58699371	built_environment	good	naturally_occurring	NA	30.48 to 45.72 cm	CapeCoral	NA	NA	NA	NA	NA	NA	NA	NA	NA	NA	NA	NA	NA
60842	1/2/2013	condition_date	Live oak	Quercus virginiana	Cape Coral	Florida	-82.01176476	26.58714415	built_environment	good	naturally_occurring	NA	0 to 15.24 cm	CapeCoral	NA	NA	NA	NA	NA	NA	NA	NA	NA	NA	NA	NA	NA
60843	1/2/2013	condition_date	Live oak	Quercus virginiana	Cape Coral	Florida	-82.0118139	26.5871599	built_environment	good	naturally_occurring	NA	15.24 to 30.48 cm	CapeCoral	NA	NA	NA	NA	NA	NA	NA	NA	NA	NA	NA	NA	NA
60844	1/2/2013	condition_date	Live oak	Quercus virginiana	Cape Coral	Florida	-82.01178304	26.58718565	built_environment	good	naturally_occurring	NA	15.24 to 30.48 cm	CapeCoral	NA	NA	NA	NA	NA	NA	NA	NA	NA	NA	NA	NA	NA
60845	1/2/2013	condition_date	Live oak	Quercus virginiana	Cape Coral	Florida	-82.01176075	26.58720735	built_environment	good	naturally_occurring	NA	15.24 to 30.48 cm	CapeCoral	NA	NA	NA	NA	NA	NA	NA	NA	NA	NA	NA	NA	NA
60846	1/2/2013	condition_date	Live oak	Quercus virginiana	Cape Coral	Florida	-82.01178811	26.58722663	built_environment	good	naturally_occurring	NA	15.24 to 30.48 cm	CapeCoral	NA	NA	NA	NA	NA	NA	NA	NA	NA	NA	NA	NA	NA
60847	1/2/2013	condition_date	Live oak	Quercus virginiana	Cape Coral	Florida	-82.01180771	26.58721595	built_environment	good	naturally_occurring	NA	15.24 to 30.48 cm	CapeCoral	NA	NA	NA	NA	NA	NA	NA	NA	NA	NA	NA	NA	NA
60848	1/2/2013	condition_date	Live oak	Quercus virginiana	Cape Coral	Florida	-82.01181509	26.58724779	built_environment	good	naturally_occurring	NA	0 to 15.24 cm	CapeCoral	NA	NA	NA	NA	NA	NA	NA	NA	NA	NA	NA	NA	NA
60849	1/2/2013	condition_date	Live oak	Quercus virginiana	Cape Coral	Florida	-82.01185095	26.58722523	built_environment	good	naturally_occurring	NA	0 to 15.24 cm	CapeCoral	NA	NA	NA	NA	NA	NA	NA	NA	NA	NA	NA	NA	NA
60850	1/2/2013	condition_date	Live oak	Quercus virginiana	Cape Coral	Florida	-82.01187388	26.587105	built_environment	good	naturally_occurring	NA	0 to 15.24 cm	CapeCoral	NA	NA	NA	NA	NA	NA	NA	NA	NA	NA	NA	NA	NA
60851	1/2/2013	condition_date	Japanese privet	Ligustrum japonicum	Cape Coral	Florida	-82.01184473	26.5862703	built_environment	good	introduced	NA	0 to 15.24 cm	CapeCoral	NA	NA	NA	NA	NA	NA	NA	NA	NA	NA	NA	NA	NA
60852	1/2/2013	condition_date	Cabbage palm	Sabal palmetto	Cape Coral	Florida	-82.0118651	26.58627902	built_environment	good	naturally_occurring	NA	0 to 15.24 cm	CapeCoral	NA	NA	NA	NA	NA	NA	NA	NA	NA	NA	NA	NA	NA
60853	1/2/2013	condition_date	Sweetgum	Liquidambar styraciflua	Cape Coral	Florida	-82.01185859	26.58625871	built_environment	good	naturally_occurring	NA	0 to 15.24 cm	CapeCoral	NA	NA	NA	NA	NA	NA	NA	NA	NA	NA	NA	NA	NA
60854	1/2/2013	condition_date	Mahogany	NA	Cape Coral	Florida	-82.01176847	26.58627955	built_environment	good	no_info	NA	0 to 15.24 cm	CapeCoral	NA	NA	NA	NA	NA	NA	NA	NA	NA	NA	NA	NA	NA
60855	1/2/2013	condition_date	Mahogany	NA	Cape Coral	Florida	-82.01178275	26.58624245	built_environment	good	no_info	NA	45.72 to 60.96 cm	CapeCoral	NA	NA	NA	NA	NA	NA	NA	NA	NA	NA	NA	NA	NA
60856	1/2/2013	condition_date	Mahogany	NA	Cape Coral	Florida	-82.0118119	26.58621635	built_environment	good	no_info	NA	0 to 15.24 cm	CapeCoral	NA	NA	NA	NA	NA	NA	NA	NA	NA	NA	NA	NA	NA
60857	1/2/2013	condition_date	Mahogany	NA	Cape Coral	Florida	-82.01188078	26.58619547	built_environment	good	no_info	NA	45.72 to 60.96 cm	CapeCoral	NA	NA	NA	NA	NA	NA	NA	NA	NA	NA	NA	NA	NA
60858	1/2/2013	condition_date	Live oak	Quercus virginiana	Cape Coral	Florida	-82.0118975	26.58614491	built_environment	good	naturally_occurring	NA	15.24 to 30.48 cm	CapeCoral	NA	NA	NA	NA	NA	NA	NA	NA	NA	NA	NA	NA	NA
60859	1/2/2013	condition_date	Mahogany	NA	Cape Coral	Florida	-82.01193032	26.58611221	built_environment	good	no_info	NA	15.24 to 30.48 cm	CapeCoral	NA	NA	NA	NA	NA	NA	NA	NA	NA	NA	NA	NA	NA
60860	1/2/2013	condition_date	Live oak	Quercus virginiana	Cape Coral	Florida	-82.0119774	26.58608543	built_environment	good	naturally_occurring	NA	15.24 to 30.48 cm	CapeCoral	NA	NA	NA	NA	NA	NA	NA	NA	NA	NA	NA	NA	NA
60861	1/2/2013	condition_date	Washington palm	NA	Cape Coral	Florida	-82.01178196	26.58613536	built_environment	good	no_info	NA	15.24 to 30.48 cm	CapeCoral	NA	NA	NA	NA	NA	NA	NA	NA	NA	NA	NA	NA	NA
60862	1/2/2013	condition_date	Pygmy date palm	Phoenix roebelenii	Cape Coral	Florida	-82.01220783	26.58601502	built_environment	good	no_info	NA	0 to 15.24 cm	CapeCoral	NA	NA	NA	NA	NA	NA	NA	NA	NA	NA	NA	NA	NA
60863	1/2/2013	condition_date	Pygmy date palm	Phoenix roebelenii	Cape Coral	Florida	-82.01218252	26.58603534	built_environment	good	no_info	NA	0 to 15.24 cm	CapeCoral	NA	NA	NA	NA	NA	NA	NA	NA	NA	NA	NA	NA	NA
60864	1/2/2013	condition_date	Pygmy date palm	Phoenix roebelenii	Cape Coral	Florida	-82.01216202	26.58606841	built_environment	good	no_info	NA	0 to 15.24 cm	CapeCoral	NA	NA	NA	NA	NA	NA	NA	NA	NA	NA	NA	NA	NA
60865	1/2/2013	condition_date	Pygmy date palm	Phoenix roebelenii	Cape Coral	Florida	-82.0121437	26.58605773	built_environment	good	no_info	NA	0 to 15.24 cm	CapeCoral	NA	NA	NA	NA	NA	NA	NA	NA	NA	NA	NA	NA	NA
60866	1/2/2013	condition_date	Queen palm	Syagrus romanzoffianum	Cape Coral	Florida	-82.01204168	26.58605974	built_environment	good	no_info	NA	15.24 to 30.48 cm	CapeCoral	NA	NA	NA	NA	NA	NA	NA	NA	NA	NA	NA	NA	NA
60867	1/2/2013	condition_date	Queen palm	Syagrus romanzoffianum	Cape Coral	Florida	-82.01201202	26.58605849	built_environment	good	no_info	NA	15.24 to 30.48 cm	CapeCoral	NA	NA	NA	NA	NA	NA	NA	NA	NA	NA	NA	NA	NA
60868	1/2/2013	condition_date	Laurel oak	Quercus laurifolia	Cape Coral	Florida	-82.01179637	26.58602891	built_environment	good	naturally_occurring	NA	30.48 to 45.72 cm	CapeCoral	NA	NA	NA	NA	NA	NA	NA	NA	NA	NA	NA	NA	NA
60869	1/2/2013	condition_date	Mahogany	NA	Cape Coral	Florida	-82.01159551	26.58602101	built_environment	good	no_info	NA	30.48 to 45.72 cm	CapeCoral	NA	NA	NA	NA	NA	NA	NA	NA	NA	NA	NA	NA	NA
60870	1/2/2013	condition_date	Mahogany	NA	Cape Coral	Florida	-82.01154267	26.58598299	built_environment	good	no_info	NA	45.72 to 60.96 cm	CapeCoral	NA	NA	NA	NA	NA	NA	NA	NA	NA	NA	NA	NA	NA
60871	1/2/2013	condition_date	Cabbage palm	Sabal palmetto	Cape Coral	Florida	-82.01140628	26.58613271	built_environment	good	naturally_occurring	NA	15.24 to 30.48 cm	CapeCoral	NA	NA	NA	NA	NA	NA	NA	NA	NA	NA	NA	NA	NA
60872	1/2/2013	condition_date	Mahogany	NA	Cape Coral	Florida	-82.01138309	26.58611987	built_environment	good	no_info	NA	60.96 to 76.2 cm	CapeCoral	NA	NA	NA	NA	NA	NA	NA	NA	NA	NA	NA	NA	NA
60873	1/2/2013	condition_date	Mahogany	NA	Cape Coral	Florida	-82.01142667	26.58615792	built_environment	good	no_info	NA	45.72 to 60.96 cm	CapeCoral	NA	NA	NA	NA	NA	NA	NA	NA	NA	NA	NA	NA	NA
60874	1/2/2013	condition_date	Queen palm	Syagrus romanzoffianum	Cape Coral	Florida	-82.0112004	26.58627389	built_environment	good	no_info	NA	15.24 to 30.48 cm	CapeCoral	NA	NA	NA	NA	NA	NA	NA	NA	NA	NA	NA	NA	NA
60875	1/2/2013	condition_date	Queen palm	Syagrus romanzoffianum	Cape Coral	Florida	-82.01118662	26.58618715	built_environment	good	no_info	NA	15.24 to 30.48 cm	CapeCoral	NA	NA	NA	NA	NA	NA	NA	NA	NA	NA	NA	NA	NA
60876	1/2/2013	condition_date	Wax myrtle	Myrica cerifera	Cape Coral	Florida	-82.01120535	26.58619321	built_environment	good	no_info	NA	0 to 15.24 cm	CapeCoral	NA	NA	NA	NA	NA	NA	NA	NA	NA	NA	NA	NA	NA
60877	1/2/2013	condition_date	Mahogany	NA	Cape Coral	Florida	-82.01123348	26.58618008	built_environment	good	no_info	NA	0 to 15.24 cm	CapeCoral	NA	NA	NA	NA	NA	NA	NA	NA	NA	NA	NA	NA	NA
60878	1/2/2013	condition_date	Cabbage palm	Sabal palmetto	Cape Coral	Florida	-82.01127582	26.5862542	built_environment	good	naturally_occurring	NA	15.24 to 30.48 cm	CapeCoral	NA	NA	NA	NA	NA	NA	NA	NA	NA	NA	NA	NA	NA
60879	1/2/2013	condition_date	Mahogany	NA	Cape Coral	Florida	-82.01129684	26.58627992	built_environment	good	no_info	NA	45.72 to 60.96 cm	CapeCoral	NA	NA	NA	NA	NA	NA	NA	NA	NA	NA	NA	NA	NA
60880	1/2/2013	condition_date	Indian rosewood	Dalbergia sissoo	Cape Coral	Florida	-82.01134888	26.58630919	built_environment	good	introduced	NA	0 to 15.24 cm	CapeCoral	NA	NA	NA	NA	NA	NA	NA	NA	NA	NA	NA	NA	NA
60881	1/2/2013	condition_date	Mahogany	NA	Cape Coral	Florida	-82.0113824	26.58636072	built_environment	good	no_info	NA	45.72 to 60.96 cm	CapeCoral	NA	NA	NA	NA	NA	NA	NA	NA	NA	NA	NA	NA	NA
60882	1/2/2013	condition_date	Live oak	Quercus virginiana	Cape Coral	Florida	-82.01141066	26.58645893	built_environment	good	naturally_occurring	NA	45.72 to 60.96 cm	CapeCoral	NA	NA	NA	NA	NA	NA	NA	NA	NA	NA	NA	NA	NA
60883	1/2/2013	condition_date	Indian rosewood	Dalbergia sissoo	Cape Coral	Florida	-82.0114551	26.58646847	built_environment	good	introduced	NA	45.72 to 60.96 cm	CapeCoral	NA	NA	NA	NA	NA	NA	NA	NA	NA	NA	NA	NA	NA
60884	1/2/2013	condition_date	Indian rosewood	Dalbergia sissoo	Cape Coral	Florida	-82.01152603	26.58637494	built_environment	good	introduced	NA	45.72 to 60.96 cm	CapeCoral	NA	NA	NA	NA	NA	NA	NA	NA	NA	NA	NA	NA	NA
60885	1/2/2013	condition_date	Carrotwood	Cupaniopsis anacardioides	Cape Coral	Florida	-82.01162473	26.58654491	built_environment	good	introduced	NA	0 to 15.24 cm	CapeCoral	NA	NA	NA	NA	NA	NA	NA	NA	NA	NA	NA	NA	NA
60886	1/2/2013	condition_date	Laurel oak	Quercus laurifolia	Cape Coral	Florida	-82.01156473	26.58657297	built_environment	good	naturally_occurring	NA	45.72 to 60.96 cm	CapeCoral	NA	NA	NA	NA	NA	NA	NA	NA	NA	NA	NA	NA	NA
60887	1/2/2013	condition_date	Cabbage palm	Sabal palmetto	Cape Coral	Florida	-82.01166579	26.58653121	built_environment	good	naturally_occurring	NA	15.24 to 30.48 cm	CapeCoral	NA	NA	NA	NA	NA	NA	NA	NA	NA	NA	NA	NA	NA
60888	1/2/2013	condition_date	Cabbage palm	Sabal palmetto	Cape Coral	Florida	-82.01167734	26.58648614	built_environment	good	naturally_occurring	NA	15.24 to 30.48 cm	CapeCoral	NA	NA	NA	NA	NA	NA	NA	NA	NA	NA	NA	NA	NA
60889	1/2/2013	condition_date	Cabbage palm	Sabal palmetto	Cape Coral	Florida	-82.01171571	26.58649447	built_environment	good	naturally_occurring	NA	15.24 to 30.48 cm	CapeCoral	NA	NA	NA	NA	NA	NA	NA	NA	NA	NA	NA	NA	NA
60890	1/2/2013	condition_date	Cabbage palm	Sabal palmetto	Cape Coral	Florida	-82.01171349	26.58646264	built_environment	good	naturally_occurring	NA	15.24 to 30.48 cm	CapeCoral	NA	NA	NA	NA	NA	NA	NA	NA	NA	NA	NA	NA	NA
60891	1/2/2013	condition_date	Laurel oak	Quercus laurifolia	Cape Coral	Florida	-82.0116481	26.58595431	built_environment	good	naturally_occurring	NA	15.24 to 30.48 cm	CapeCoral	NA	NA	NA	NA	NA	NA	NA	NA	NA	NA	NA	NA	NA
60892	1/2/2013	condition_date	Laurel oak	Quercus laurifolia	Cape Coral	Florida	-82.01171516	26.58591021	built_environment	good	naturally_occurring	NA	15.24 to 30.48 cm	CapeCoral	NA	NA	NA	NA	NA	NA	NA	NA	NA	NA	NA	NA	NA
60893	1/2/2013	condition_date	Mahogany	NA	Cape Coral	Florida	-82.01168378	26.58586753	built_environment	good	no_info	NA	30.48 to 45.72 cm	CapeCoral	NA	NA	NA	NA	NA	NA	NA	NA	NA	NA	NA	NA	NA
60894	1/2/2013	condition_date	Live oak	Quercus virginiana	Cape Coral	Florida	-82.01168966	26.58582251	built_environment	good	naturally_occurring	NA	15.24 to 30.48 cm	CapeCoral	NA	NA	NA	NA	NA	NA	NA	NA	NA	NA	NA	NA	NA
60895	1/2/2013	condition_date	Laurel oak	Quercus laurifolia	Cape Coral	Florida	-82.01163687	26.58574978	built_environment	good	naturally_occurring	NA	30.48 to 45.72 cm	CapeCoral	NA	NA	NA	NA	NA	NA	NA	NA	NA	NA	NA	NA	NA
60896	1/2/2013	condition_date	Earleaf acacia	Acacia auriculiformis	Cape Coral	Florida	-82.01161485	26.58568424	built_environment	good	introduced	NA	30.48 to 45.72 cm	CapeCoral	NA	NA	NA	NA	NA	NA	NA	NA	NA	NA	NA	NA	NA
60897	1/2/2013	condition_date	Earleaf acacia	Acacia auriculiformis	Cape Coral	Florida	-82.01157857	26.58567656	built_environment	good	introduced	NA	15.24 to 30.48 cm	CapeCoral	NA	NA	NA	NA	NA	NA	NA	NA	NA	NA	NA	NA	NA
60898	1/2/2013	condition_date	Slash pine	Pinus elliottii	Cape Coral	Florida	-82.011593	26.585653	built_environment	good	naturally_occurring	NA	15.24 to 30.48 cm	CapeCoral	NA	NA	NA	NA	NA	NA	NA	NA	NA	NA	NA	NA	NA
60899	1/2/2013	condition_date	Mahogany	NA	Cape Coral	Florida	-82.01173869	26.5856484	built_environment	good	no_info	NA	30.48 to 45.72 cm	CapeCoral	NA	NA	NA	NA	NA	NA	NA	NA	NA	NA	NA	NA	NA
60900	1/2/2013	condition_date	Mahogany	NA	Cape Coral	Florida	-82.01170009	26.58559733	built_environment	good	no_info	NA	0 to 15.24 cm	CapeCoral	NA	NA	NA	NA	NA	NA	NA	NA	NA	NA	NA	NA	NA
60901	1/2/2013	condition_date	Earleaf acacia	Acacia auriculiformis	Cape Coral	Florida	-82.01156284	26.58543773	built_environment	good	introduced	NA	0 to 15.24 cm	CapeCoral	NA	NA	NA	NA	NA	NA	NA	NA	NA	NA	NA	NA	NA
60902	1/2/2013	condition_date	Earleaf acacia	Acacia auriculiformis	Cape Coral	Florida	-82.01154897	26.585496	built_environment	good	introduced	NA	0 to 15.24 cm	CapeCoral	NA	NA	NA	NA	NA	NA	NA	NA	NA	NA	NA	NA	NA
60903	1/2/2013	condition_date	Slash pine	Pinus elliottii	Cape Coral	Florida	-82.01152704	26.58551953	built_environment	good	naturally_occurring	NA	30.48 to 45.72 cm	CapeCoral	NA	NA	NA	NA	NA	NA	NA	NA	NA	NA	NA	NA	NA
60904	1/2/2013	condition_date	Slash pine	Pinus elliottii	Cape Coral	Florida	-82.01141779	26.5856385	built_environment	good	naturally_occurring	NA	15.24 to 30.48 cm	CapeCoral	NA	NA	NA	NA	NA	NA	NA	NA	NA	NA	NA	NA	NA
60905	1/2/2013	condition_date	Slash pine	Pinus elliottii	Cape Coral	Florida	-82.01141601	26.58559664	built_environment	good	naturally_occurring	NA	15.24 to 30.48 cm	CapeCoral	NA	NA	NA	NA	NA	NA	NA	NA	NA	NA	NA	NA	NA
60906	1/2/2013	condition_date	Slash pine	Pinus elliottii	Cape Coral	Florida	-82.01139196	26.58556648	built_environment	good	naturally_occurring	NA	15.24 to 30.48 cm	CapeCoral	NA	NA	NA	NA	NA	NA	NA	NA	NA	NA	NA	NA	NA
60907	1/2/2013	condition_date	Slash pine	Pinus elliottii	Cape Coral	Florida	-82.01140611	26.58555444	built_environment	good	naturally_occurring	NA	15.24 to 30.48 cm	CapeCoral	NA	NA	NA	NA	NA	NA	NA	NA	NA	NA	NA	NA	NA
60908	1/2/2013	condition_date	Slash pine	Pinus elliottii	Cape Coral	Florida	-82.01143625	26.58553229	built_environment	good	naturally_occurring	NA	15.24 to 30.48 cm	CapeCoral	NA	NA	NA	NA	NA	NA	NA	NA	NA	NA	NA	NA	NA
60909	1/2/2013	condition_date	Earleaf acacia	Acacia auriculiformis	Cape Coral	Florida	-82.0114496	26.58550046	built_environment	good	introduced	NA	15.24 to 30.48 cm	CapeCoral	NA	NA	NA	NA	NA	NA	NA	NA	NA	NA	NA	NA	NA
60910	1/2/2013	condition_date	Earleaf acacia	Acacia auriculiformis	Cape Coral	Florida	-82.01138435	26.58552717	built_environment	good	introduced	NA	15.24 to 30.48 cm	CapeCoral	NA	NA	NA	NA	NA	NA	NA	NA	NA	NA	NA	NA	NA
60911	1/2/2013	condition_date	Slash pine	Pinus elliottii	Cape Coral	Florida	-82.0113589	26.58551643	built_environment	good	naturally_occurring	NA	30.48 to 45.72 cm	CapeCoral	NA	NA	NA	NA	NA	NA	NA	NA	NA	NA	NA	NA	NA
60912	1/2/2013	condition_date	Slash pine	Pinus elliottii	Cape Coral	Florida	-82.01137458	26.58547884	built_environment	good	naturally_occurring	NA	15.24 to 30.48 cm	CapeCoral	NA	NA	NA	NA	NA	NA	NA	NA	NA	NA	NA	NA	NA
60913	1/2/2013	condition_date	Earleaf acacia	Acacia auriculiformis	Cape Coral	Florida	-82.01134934	26.58547584	built_environment	good	introduced	NA	30.48 to 45.72 cm	CapeCoral	NA	NA	NA	NA	NA	NA	NA	NA	NA	NA	NA	NA	NA
60914	1/2/2013	condition_date	Earleaf acacia	Acacia auriculiformis	Cape Coral	Florida	-82.01138893	26.58544054	built_environment	good	introduced	NA	15.24 to 30.48 cm	CapeCoral	NA	NA	NA	NA	NA	NA	NA	NA	NA	NA	NA	NA	NA
60915	1/2/2013	condition_date	Slash pine	Pinus elliottii	Cape Coral	Florida	-82.01137995	26.58539572	built_environment	good	naturally_occurring	NA	30.48 to 45.72 cm	CapeCoral	NA	NA	NA	NA	NA	NA	NA	NA	NA	NA	NA	NA	NA
60916	1/2/2013	condition_date	Earleaf acacia	Acacia auriculiformis	Cape Coral	Florida	-82.01139102	26.58541701	built_environment	good	introduced	NA	15.24 to 30.48 cm	CapeCoral	NA	NA	NA	NA	NA	NA	NA	NA	NA	NA	NA	NA	NA
60917	1/2/2013	condition_date	Earleaf acacia	Acacia auriculiformis	Cape Coral	Florida	-82.01143116	26.5854205	built_environment	good	introduced	NA	15.24 to 30.48 cm	CapeCoral	NA	NA	NA	NA	NA	NA	NA	NA	NA	NA	NA	NA	NA
60918	1/2/2013	condition_date	Earleaf acacia	Acacia auriculiformis	Cape Coral	Florida	-82.01147185	26.58535531	built_environment	good	introduced	NA	0 to 15.24 cm	CapeCoral	NA	NA	NA	NA	NA	NA	NA	NA	NA	NA	NA	NA	NA
60919	1/2/2013	condition_date	Slash pine	Pinus elliottii	Cape Coral	Florida	-82.01151218	26.58531468	built_environment	good	naturally_occurring	NA	15.24 to 30.48 cm	CapeCoral	NA	NA	NA	NA	NA	NA	NA	NA	NA	NA	NA	NA	NA
60920	1/2/2013	condition_date	Cabbage palm	Sabal palmetto	Cape Coral	Florida	-82.01150594	26.58526298	built_environment	good	naturally_occurring	NA	15.24 to 30.48 cm	CapeCoral	NA	NA	NA	NA	NA	NA	NA	NA	NA	NA	NA	NA	NA
60921	1/2/2013	condition_date	Queen palm	Syagrus romanzoffianum	Cape Coral	Florida	-82.01157845	26.58528949	built_environment	good	no_info	NA	0 to 15.24 cm	CapeCoral	NA	NA	NA	NA	NA	NA	NA	NA	NA	NA	NA	NA	NA
60922	1/2/2013	condition_date	Queen palm	Syagrus romanzoffianum	Cape Coral	Florida	-82.01167389	26.58542705	built_environment	good	no_info	NA	0 to 15.24 cm	CapeCoral	NA	NA	NA	NA	NA	NA	NA	NA	NA	NA	NA	NA	NA
60923	1/2/2013	condition_date	Live oak	Quercus virginiana	Cape Coral	Florida	-82.01141328	26.58517701	built_environment	good	naturally_occurring	NA	30.48 to 45.72 cm	CapeCoral	NA	NA	NA	NA	NA	NA	NA	NA	NA	NA	NA	NA	NA
60924	1/2/2013	condition_date	Live oak	Quercus virginiana	Cape Coral	Florida	-82.01147496	26.5851035	built_environment	good	naturally_occurring	NA	15.24 to 30.48 cm	CapeCoral	NA	NA	NA	NA	NA	NA	NA	NA	NA	NA	NA	NA	NA
60925	1/2/2013	condition_date	Live oak	Quercus virginiana	Cape Coral	Florida	-82.01148556	26.58498887	built_environment	good	naturally_occurring	NA	45.72 to 60.96 cm	CapeCoral	NA	NA	NA	NA	NA	NA	NA	NA	NA	NA	NA	NA	NA
60926	1/2/2013	condition_date	Live oak	Quercus virginiana	Cape Coral	Florida	-82.01147705	26.58489231	built_environment	good	naturally_occurring	NA	15.24 to 30.48 cm	CapeCoral	NA	NA	NA	NA	NA	NA	NA	NA	NA	NA	NA	NA	NA
60927	1/2/2013	condition_date	Laurel oak	Quercus laurifolia	Cape Coral	Florida	-82.01147314	26.58480128	built_environment	good	naturally_occurring	NA	0 to 15.24 cm	CapeCoral	NA	NA	NA	NA	NA	NA	NA	NA	NA	NA	NA	NA	NA
60928	1/2/2013	condition_date	Laurel oak	Quercus laurifolia	Cape Coral	Florida	-82.01159315	26.58479169	built_environment	good	naturally_occurring	NA	0 to 15.24 cm	CapeCoral	NA	NA	NA	NA	NA	NA	NA	NA	NA	NA	NA	NA	NA
60929	1/2/2013	condition_date	Cabbage palm	Sabal palmetto	Cape Coral	Florida	-82.01166154	26.58506378	built_environment	good	naturally_occurring	NA	30.48 to 45.72 cm	CapeCoral	NA	NA	NA	NA	NA	NA	NA	NA	NA	NA	NA	NA	NA
60930	1/2/2013	condition_date	Cabbage palm	Sabal palmetto	Cape Coral	Florida	-82.01163342	26.58509679	built_environment	good	naturally_occurring	NA	30.48 to 45.72 cm	CapeCoral	NA	NA	NA	NA	NA	NA	NA	NA	NA	NA	NA	NA	NA
60931	1/2/2013	condition_date	Slash pine	Pinus elliottii	Cape Coral	Florida	-82.01164977	26.58511957	built_environment	good	naturally_occurring	NA	15.24 to 30.48 cm	CapeCoral	NA	NA	NA	NA	NA	NA	NA	NA	NA	NA	NA	NA	NA
60932	1/2/2013	condition_date	Slash pine	Pinus elliottii	Cape Coral	Florida	-82.01165494	26.58512055	built_environment	good	naturally_occurring	NA	15.24 to 30.48 cm	CapeCoral	NA	NA	NA	NA	NA	NA	NA	NA	NA	NA	NA	NA	NA
60933	1/2/2013	condition_date	Cabbage palm	Sabal palmetto	Cape Coral	Florida	-82.01174556	26.58523085	built_environment	good	naturally_occurring	NA	45.72 to 60.96 cm	CapeCoral	NA	NA	NA	NA	NA	NA	NA	NA	NA	NA	NA	NA	NA
60934	1/2/2013	condition_date	Cabbage palm	Sabal palmetto	Cape Coral	Florida	-82.01173213	26.5851902	built_environment	good	naturally_occurring	NA	30.48 to 45.72 cm	CapeCoral	NA	NA	NA	NA	NA	NA	NA	NA	NA	NA	NA	NA	NA
60935	1/2/2013	condition_date	Cabbage palm	Sabal palmetto	Cape Coral	Florida	-82.01176474	26.58517655	built_environment	good	naturally_occurring	NA	30.48 to 45.72 cm	CapeCoral	NA	NA	NA	NA	NA	NA	NA	NA	NA	NA	NA	NA	NA
60936	1/2/2013	condition_date	Earleaf acacia	Acacia auriculiformis	Cape Coral	Florida	-82.01183805	26.58513358	built_environment	good	introduced	NA	15.24 to 30.48 cm	CapeCoral	NA	NA	NA	NA	NA	NA	NA	NA	NA	NA	NA	NA	NA
60937	1/2/2013	condition_date	Earleaf acacia	Acacia auriculiformis	Cape Coral	Florida	-82.01183637	26.58529499	built_environment	good	introduced	NA	60.96 to 76.2 cm	CapeCoral	NA	NA	NA	NA	NA	NA	NA	NA	NA	NA	NA	NA	NA
60938	1/2/2013	condition_date	Slash pine	Pinus elliottii	Cape Coral	Florida	-82.01181844	26.58534258	built_environment	good	naturally_occurring	NA	15.24 to 30.48 cm	CapeCoral	NA	NA	NA	NA	NA	NA	NA	NA	NA	NA	NA	NA	NA
60939	1/2/2013	condition_date	Slash pine	Pinus elliottii	Cape Coral	Florida	-82.01181324	26.58536353	built_environment	good	naturally_occurring	NA	15.24 to 30.48 cm	CapeCoral	NA	NA	NA	NA	NA	NA	NA	NA	NA	NA	NA	NA	NA
60940	1/2/2013	condition_date	Slash pine	Pinus elliottii	Cape Coral	Florida	-82.01184218	26.5854161	built_environment	good	naturally_occurring	NA	15.24 to 30.48 cm	CapeCoral	NA	NA	NA	NA	NA	NA	NA	NA	NA	NA	NA	NA	NA
60941	1/2/2013	condition_date	Live oak	Quercus virginiana	Cape Coral	Florida	-82.01189791	26.58553339	built_environment	good	naturally_occurring	NA	45.72 to 60.96 cm	CapeCoral	NA	NA	NA	NA	NA	NA	NA	NA	NA	NA	NA	NA	NA
60942	1/2/2013	condition_date	Laurel oak	Quercus laurifolia	Cape Coral	Florida	-82.01197898	26.58553928	built_environment	good	naturally_occurring	NA	30.48 to 45.72 cm	CapeCoral	NA	NA	NA	NA	NA	NA	NA	NA	NA	NA	NA	NA	NA
60943	1/2/2013	condition_date	Washington palm	NA	Cape Coral	Florida	-82.01193432	26.58569968	built_environment	good	no_info	NA	0 to 15.24 cm	CapeCoral	NA	NA	NA	NA	NA	NA	NA	NA	NA	NA	NA	NA	NA
60944	1/2/2013	condition_date	Washington palm	NA	Cape Coral	Florida	-82.01189459	26.58571568	built_environment	good	no_info	NA	0 to 15.24 cm	CapeCoral	NA	NA	NA	NA	NA	NA	NA	NA	NA	NA	NA	NA	NA
60945	1/2/2013	condition_date	Washington palm	NA	Cape Coral	Florida	-82.01185367	26.58575115	built_environment	good	no_info	NA	0 to 15.24 cm	CapeCoral	NA	NA	NA	NA	NA	NA	NA	NA	NA	NA	NA	NA	NA
60946	1/2/2013	condition_date	Live oak	Quercus virginiana	Cape Coral	Florida	-82.01187716	26.58583647	built_environment	good	naturally_occurring	NA	0 to 15.24 cm	CapeCoral	NA	NA	NA	NA	NA	NA	NA	NA	NA	NA	NA	NA	NA
60947	1/2/2013	condition_date	Mahogany	NA	Cape Coral	Florida	-82.01187128	26.58580557	built_environment	good	no_info	NA	30.48 to 45.72 cm	CapeCoral	NA	NA	NA	NA	NA	NA	NA	NA	NA	NA	NA	NA	NA
60948	1/2/2013	condition_date	Mahogany	NA	Cape Coral	Florida	-82.011907	26.58586154	built_environment	good	no_info	NA	15.24 to 30.48 cm	CapeCoral	NA	NA	NA	NA	NA	NA	NA	NA	NA	NA	NA	NA	NA
60949	1/2/2013	condition_date	Mahogany	NA	Cape Coral	Florida	-82.01197789	26.5858663	built_environment	good	no_info	NA	30.48 to 45.72 cm	CapeCoral	NA	NA	NA	NA	NA	NA	NA	NA	NA	NA	NA	NA	NA
60950	1/2/2013	condition_date	Mahogany	NA	Cape Coral	Florida	-82.01201306	26.58582272	built_environment	good	no_info	NA	30.48 to 45.72 cm	CapeCoral	NA	NA	NA	NA	NA	NA	NA	NA	NA	NA	NA	NA	NA
60951	1/2/2013	condition_date	Mahogany	NA	Cape Coral	Florida	-82.01201853	26.5857633	built_environment	good	no_info	NA	45.72 to 60.96 cm	CapeCoral	NA	NA	NA	NA	NA	NA	NA	NA	NA	NA	NA	NA	NA
60952	1/2/2013	condition_date	Laurel oak	Quercus laurifolia	Cape Coral	Florida	-82.0121995	26.58565771	built_environment	good	naturally_occurring	NA	45.72 to 60.96 cm	CapeCoral	NA	NA	NA	NA	NA	NA	NA	NA	NA	NA	NA	NA	NA
60953	1/2/2013	condition_date	Live oak	Quercus virginiana	Cape Coral	Florida	-82.01241804	26.58564337	built_environment	good	naturally_occurring	NA	0 to 15.24 cm	CapeCoral	NA	NA	NA	NA	NA	NA	NA	NA	NA	NA	NA	NA	NA
60954	1/2/2013	condition_date	Mahogany	NA	Cape Coral	Florida	-82.01239309	26.58566925	built_environment	good	no_info	NA	45.72 to 60.96 cm	CapeCoral	NA	NA	NA	NA	NA	NA	NA	NA	NA	NA	NA	NA	NA
60955	1/2/2013	condition_date	Indian rosewood	Dalbergia sissoo	Cape Coral	Florida	-82.01230775	26.58566739	built_environment	good	introduced	NA	60.96 to 76.2 cm	CapeCoral	NA	NA	NA	NA	NA	NA	NA	NA	NA	NA	NA	NA	NA
60956	1/2/2013	condition_date	Slash pine	Pinus elliottii	Cape Coral	Florida	-82.01224323	26.58571669	built_environment	good	naturally_occurring	NA	15.24 to 30.48 cm	CapeCoral	NA	NA	NA	NA	NA	NA	NA	NA	NA	NA	NA	NA	NA
60957	1/2/2013	condition_date	Slash pine	Pinus elliottii	Cape Coral	Florida	-82.01223713	26.58575764	built_environment	good	naturally_occurring	NA	30.48 to 45.72 cm	CapeCoral	NA	NA	NA	NA	NA	NA	NA	NA	NA	NA	NA	NA	NA
60958	1/2/2013	condition_date	Mahogany	NA	Cape Coral	Florida	-82.01227187	26.58576585	built_environment	good	no_info	NA	45.72 to 60.96 cm	CapeCoral	NA	NA	NA	NA	NA	NA	NA	NA	NA	NA	NA	NA	NA
60959	1/2/2013	condition_date	Japanese privet	Ligustrum japonicum	Cape Coral	Florida	-82.01230321	26.58578719	built_environment	good	introduced	NA	0 to 15.24 cm	CapeCoral	NA	NA	NA	NA	NA	NA	NA	NA	NA	NA	NA	NA	NA
60960	1/2/2013	condition_date	Queen palm	Syagrus romanzoffianum	Cape Coral	Florida	-82.01230549	26.58577436	built_environment	good	no_info	NA	15.24 to 30.48 cm	CapeCoral	NA	NA	NA	NA	NA	NA	NA	NA	NA	NA	NA	NA	NA
60961	1/2/2013	condition_date	Queen palm	Syagrus romanzoffianum	Cape Coral	Florida	-82.01230756	26.58580838	built_environment	good	no_info	NA	15.24 to 30.48 cm	CapeCoral	NA	NA	NA	NA	NA	NA	NA	NA	NA	NA	NA	NA	NA
60962	1/2/2013	condition_date	Sweetgum	Liquidambar styraciflua	Cape Coral	Florida	-82.01227059	26.58580428	built_environment	good	naturally_occurring	NA	15.24 to 30.48 cm	CapeCoral	NA	NA	NA	NA	NA	NA	NA	NA	NA	NA	NA	NA	NA
60963	1/2/2013	condition_date	Queen palm	Syagrus romanzoffianum	Cape Coral	Florida	-82.01223634	26.58584166	built_environment	good	no_info	NA	0 to 15.24 cm	CapeCoral	NA	NA	NA	NA	NA	NA	NA	NA	NA	NA	NA	NA	NA
60964	1/2/2013	condition_date	Queen palm	Syagrus romanzoffianum	Cape Coral	Florida	-82.01224348	26.58586978	built_environment	good	no_info	NA	0 to 15.24 cm	CapeCoral	NA	NA	NA	NA	NA	NA	NA	NA	NA	NA	NA	NA	NA
60965	1/2/2013	condition_date	Laurel oak	Quercus laurifolia	Cape Coral	Florida	-82.01199112	26.58541011	built_environment	good	naturally_occurring	NA	0 to 15.24 cm	CapeCoral	NA	NA	NA	NA	NA	NA	NA	NA	NA	NA	NA	NA	NA
60966	1/2/2013	condition_date	Slash pine	Pinus elliottii	Cape Coral	Florida	-82.01196834	26.58534553	built_environment	good	naturally_occurring	NA	30.48 to 45.72 cm	CapeCoral	NA	NA	NA	NA	NA	NA	NA	NA	NA	NA	NA	NA	NA
60967	1/2/2013	condition_date	Slash pine	Pinus elliottii	Cape Coral	Florida	-82.01197481	26.58526353	built_environment	good	naturally_occurring	NA	0 to 15.24 cm	CapeCoral	NA	NA	NA	NA	NA	NA	NA	NA	NA	NA	NA	NA	NA
60968	1/2/2013	condition_date	Slash pine	Pinus elliottii	Cape Coral	Florida	-82.01198148	26.58527344	built_environment	good	naturally_occurring	NA	15.24 to 30.48 cm	CapeCoral	NA	NA	NA	NA	NA	NA	NA	NA	NA	NA	NA	NA	NA
60969	1/2/2013	condition_date	Slash pine	Pinus elliottii	Cape Coral	Florida	-82.01201883	26.58525793	built_environment	good	naturally_occurring	NA	15.24 to 30.48 cm	CapeCoral	NA	NA	NA	NA	NA	NA	NA	NA	NA	NA	NA	NA	NA
60970	1/2/2013	condition_date	Slash pine	Pinus elliottii	Cape Coral	Florida	-82.012038	26.58524381	built_environment	good	naturally_occurring	NA	0 to 15.24 cm	CapeCoral	NA	NA	NA	NA	NA	NA	NA	NA	NA	NA	NA	NA	NA
60971	1/2/2013	condition_date	Laurel oak	Quercus laurifolia	Cape Coral	Florida	-82.01205305	26.58529126	built_environment	good	naturally_occurring	NA	15.24 to 30.48 cm	CapeCoral	NA	NA	NA	NA	NA	NA	NA	NA	NA	NA	NA	NA	NA
60972	1/2/2013	condition_date	Laurel oak	Quercus laurifolia	Cape Coral	Florida	-82.01219857	26.58517357	built_environment	good	naturally_occurring	NA	15.24 to 30.48 cm	CapeCoral	NA	NA	NA	NA	NA	NA	NA	NA	NA	NA	NA	NA	NA
60973	1/2/2013	condition_date	Cabbage palm	Sabal palmetto	Cape Coral	Florida	-82.01222723	26.58512631	built_environment	good	naturally_occurring	NA	15.24 to 30.48 cm	CapeCoral	NA	NA	NA	NA	NA	NA	NA	NA	NA	NA	NA	NA	NA
60974	1/2/2013	condition_date	Laurel oak	Quercus laurifolia	Cape Coral	Florida	-82.01231342	26.58512483	built_environment	good	naturally_occurring	NA	15.24 to 30.48 cm	CapeCoral	NA	NA	NA	NA	NA	NA	NA	NA	NA	NA	NA	NA	NA
60975	1/2/2013	condition_date	Earleaf acacia	Acacia auriculiformis	Cape Coral	Florida	-82.01238552	26.58512967	built_environment	good	introduced	NA	15.24 to 30.48 cm	CapeCoral	NA	NA	NA	NA	NA	NA	NA	NA	NA	NA	NA	NA	NA
60976	1/2/2013	condition_date	Earleaf acacia	Acacia auriculiformis	Cape Coral	Florida	-82.01241881	26.58512547	built_environment	good	introduced	NA	15.24 to 30.48 cm	CapeCoral	NA	NA	NA	NA	NA	NA	NA	NA	NA	NA	NA	NA	NA
60977	1/2/2013	condition_date	Wax myrtle	Myrica cerifera	Cape Coral	Florida	-82.01239571	26.58514655	built_environment	good	no_info	NA	0 to 15.24 cm	CapeCoral	NA	NA	NA	NA	NA	NA	NA	NA	NA	NA	NA	NA	NA
60978	1/2/2013	condition_date	Laurel oak	Quercus laurifolia	Cape Coral	Florida	-82.01242165	26.58516284	built_environment	good	naturally_occurring	NA	30.48 to 45.72 cm	CapeCoral	NA	NA	NA	NA	NA	NA	NA	NA	NA	NA	NA	NA	NA
60979	1/2/2013	condition_date	Laurel oak	Quercus laurifolia	Cape Coral	Florida	-82.01246478	26.58523585	built_environment	good	naturally_occurring	NA	15.24 to 30.48 cm	CapeCoral	NA	NA	NA	NA	NA	NA	NA	NA	NA	NA	NA	NA	NA
60980	1/2/2013	condition_date	Umbrella tree	Schefflera actinophylla	Cape Coral	Florida	-82.01245662	26.58520484	built_environment	good	introduced	NA	15.24 to 30.48 cm	CapeCoral	NA	NA	NA	NA	NA	NA	NA	NA	NA	NA	NA	NA	NA
60981	1/2/2013	condition_date	Wax myrtle	Myrica cerifera	Cape Coral	Florida	-82.01251173	26.58518079	built_environment	good	no_info	NA	30.48 to 45.72 cm	CapeCoral	NA	NA	NA	NA	NA	NA	NA	NA	NA	NA	NA	NA	NA
60982	1/2/2013	condition_date	Lead tree	Leucaena leucocephala	Cape Coral	Florida	-82.00383085	26.66682758	built_environment	good	naturally_occurring	NA	0 to 15.24 cm	CapeCoral	NA	NA	NA	NA	NA	NA	NA	NA	NA	NA	NA	NA	NA
60983	1/2/2013	condition_date	Royal poinciana	Delonix regia	Cape Coral	Florida	-82.00370039	26.66674705	built_environment	good	introduced	NA	0 to 15.24 cm	CapeCoral	NA	NA	NA	NA	NA	NA	NA	NA	NA	NA	NA	NA	NA
60984	1/2/2013	condition_date	Washington palm	NA	Cape Coral	Florida	-82.00365101	26.66684091	built_environment	good	no_info	NA	15.24 to 30.48 cm	CapeCoral	NA	NA	NA	NA	NA	NA	NA	NA	NA	NA	NA	NA	NA
60985	1/2/2013	condition_date	Queen palm	Syagrus romanzoffianum	Cape Coral	Florida	-82.00355348	26.66673472	built_environment	good	no_info	NA	0 to 15.24 cm	CapeCoral	NA	NA	NA	NA	NA	NA	NA	NA	NA	NA	NA	NA	NA
60986	1/2/2013	condition_date	Queen palm	Syagrus romanzoffianum	Cape Coral	Florida	-82.00352626	26.66673244	built_environment	good	no_info	NA	0 to 15.24 cm	CapeCoral	NA	NA	NA	NA	NA	NA	NA	NA	NA	NA	NA	NA	NA
60987	1/2/2013	condition_date	Queen palm	Syagrus romanzoffianum	Cape Coral	Florida	-82.00348871	26.66673129	built_environment	good	no_info	NA	0 to 15.24 cm	CapeCoral	NA	NA	NA	NA	NA	NA	NA	NA	NA	NA	NA	NA	NA
60988	1/2/2013	condition_date	Queen palm	Syagrus romanzoffianum	Cape Coral	Florida	-82.00336866	26.66672077	built_environment	good	no_info	NA	0 to 15.24 cm	CapeCoral	NA	NA	NA	NA	NA	NA	NA	NA	NA	NA	NA	NA	NA
60989	1/2/2013	condition_date	Queen palm	Syagrus romanzoffianum	Cape Coral	Florida	-82.00332673	26.66671854	built_environment	good	no_info	NA	0 to 15.24 cm	CapeCoral	NA	NA	NA	NA	NA	NA	NA	NA	NA	NA	NA	NA	NA
60990	1/2/2013	condition_date	Queen palm	Syagrus romanzoffianum	Cape Coral	Florida	-82.00328303	26.66672032	built_environment	good	no_info	NA	0 to 15.24 cm	CapeCoral	NA	NA	NA	NA	NA	NA	NA	NA	NA	NA	NA	NA	NA
60991	1/2/2013	condition_date	Queen palm	Syagrus romanzoffianum	Cape Coral	Florida	-82.00320084	26.6667155	built_environment	good	no_info	NA	0 to 15.24 cm	CapeCoral	NA	NA	NA	NA	NA	NA	NA	NA	NA	NA	NA	NA	NA
60992	1/2/2013	condition_date	Queen palm	Syagrus romanzoffianum	Cape Coral	Florida	-82.00316477	26.66671837	built_environment	good	no_info	NA	0 to 15.24 cm	CapeCoral	NA	NA	NA	NA	NA	NA	NA	NA	NA	NA	NA	NA	NA
60993	1/2/2013	condition_date	Queen palm	Syagrus romanzoffianum	Cape Coral	Florida	-82.003132	26.66671693	built_environment	good	no_info	NA	0 to 15.24 cm	CapeCoral	NA	NA	NA	NA	NA	NA	NA	NA	NA	NA	NA	NA	NA
60994	1/2/2013	condition_date	Queen palm	Syagrus romanzoffianum	Cape Coral	Florida	-82.00309867	26.66671839	built_environment	good	no_info	NA	0 to 15.24 cm	CapeCoral	NA	NA	NA	NA	NA	NA	NA	NA	NA	NA	NA	NA	NA
60995	1/2/2013	condition_date	Queen palm	Syagrus romanzoffianum	Cape Coral	Florida	-82.00306531	26.66671638	built_environment	good	no_info	NA	0 to 15.24 cm	CapeCoral	NA	NA	NA	NA	NA	NA	NA	NA	NA	NA	NA	NA	NA
60996	1/2/2013	condition_date	Queen palm	Syagrus romanzoffianum	Cape Coral	Florida	-82.00302932	26.66671849	built_environment	good	no_info	NA	0 to 15.24 cm	CapeCoral	NA	NA	NA	NA	NA	NA	NA	NA	NA	NA	NA	NA	NA
60997	1/2/2013	condition_date	Queen palm	Syagrus romanzoffianum	Cape Coral	Florida	-82.00295996	26.6667175	built_environment	good	no_info	NA	0 to 15.24 cm	CapeCoral	NA	NA	NA	NA	NA	NA	NA	NA	NA	NA	NA	NA	NA
60998	1/2/2013	condition_date	Queen palm	Syagrus romanzoffianum	Cape Coral	Florida	-82.00288849	26.66671801	built_environment	good	no_info	NA	0 to 15.24 cm	CapeCoral	NA	NA	NA	NA	NA	NA	NA	NA	NA	NA	NA	NA	NA
60999	1/2/2013	condition_date	Queen palm	Syagrus romanzoffianum	Cape Coral	Florida	-82.00284823	26.66671632	built_environment	good	no_info	NA	0 to 15.24 cm	CapeCoral	NA	NA	NA	NA	NA	NA	NA	NA	NA	NA	NA	NA	NA
61000	1/2/2013	condition_date	Queen palm	Syagrus romanzoffianum	Cape Coral	Florida	-82.00278526	26.66671652	built_environment	good	no_info	NA	0 to 15.24 cm	CapeCoral	NA	NA	NA	NA	NA	NA	NA	NA	NA	NA	NA	NA	NA
61001	1/2/2013	condition_date	Queen palm	Syagrus romanzoffianum	Cape Coral	Florida	-82.00275147	26.66671009	built_environment	good	no_info	NA	0 to 15.24 cm	CapeCoral	NA	NA	NA	NA	NA	NA	NA	NA	NA	NA	NA	NA	NA
61002	1/2/2013	condition_date	Queen palm	Syagrus romanzoffianum	Cape Coral	Florida	-82.00271717	26.66671216	built_environment	good	no_info	NA	0 to 15.24 cm	CapeCoral	NA	NA	NA	NA	NA	NA	NA	NA	NA	NA	NA	NA	NA
61003	1/2/2013	condition_date	Queen palm	Syagrus romanzoffianum	Cape Coral	Florida	-82.00264176	26.66671749	built_environment	good	no_info	NA	0 to 15.24 cm	CapeCoral	NA	NA	NA	NA	NA	NA	NA	NA	NA	NA	NA	NA	NA
61004	1/2/2013	condition_date	Queen palm	Syagrus romanzoffianum	Cape Coral	Florida	-82.00261459	26.66671574	built_environment	good	no_info	NA	0 to 15.24 cm	CapeCoral	NA	NA	NA	NA	NA	NA	NA	NA	NA	NA	NA	NA	NA
61005	1/2/2013	condition_date	Queen palm	Syagrus romanzoffianum	Cape Coral	Florida	-82.00263369	26.66680649	built_environment	good	no_info	NA	0 to 15.24 cm	CapeCoral	NA	NA	NA	NA	NA	NA	NA	NA	NA	NA	NA	NA	NA
61006	1/2/2013	condition_date	Queen palm	Syagrus romanzoffianum	Cape Coral	Florida	-82.00275014	26.66680794	built_environment	good	no_info	NA	0 to 15.24 cm	CapeCoral	NA	NA	NA	NA	NA	NA	NA	NA	NA	NA	NA	NA	NA
61007	1/2/2013	condition_date	Queen palm	Syagrus romanzoffianum	Cape Coral	Florida	-82.00278033	26.66680501	built_environment	good	no_info	NA	15.24 to 30.48 cm	CapeCoral	NA	NA	NA	NA	NA	NA	NA	NA	NA	NA	NA	NA	NA
61008	1/2/2013	condition_date	Queen palm	Syagrus romanzoffianum	Cape Coral	Florida	-82.00285197	26.66680785	built_environment	good	no_info	NA	15.24 to 30.48 cm	CapeCoral	NA	NA	NA	NA	NA	NA	NA	NA	NA	NA	NA	NA	NA
61009	1/2/2013	condition_date	Queen palm	Syagrus romanzoffianum	Cape Coral	Florida	-82.00287412	26.66681166	built_environment	good	no_info	NA	15.24 to 30.48 cm	CapeCoral	NA	NA	NA	NA	NA	NA	NA	NA	NA	NA	NA	NA	NA
61010	1/2/2013	condition_date	Queen palm	Syagrus romanzoffianum	Cape Coral	Florida	-82.0029392	26.66681251	built_environment	good	no_info	NA	0 to 15.24 cm	CapeCoral	NA	NA	NA	NA	NA	NA	NA	NA	NA	NA	NA	NA	NA
61011	1/2/2013	condition_date	Queen palm	Syagrus romanzoffianum	Cape Coral	Florida	-82.00301002	26.66681288	built_environment	good	no_info	NA	0 to 15.24 cm	CapeCoral	NA	NA	NA	NA	NA	NA	NA	NA	NA	NA	NA	NA	NA
61012	1/2/2013	condition_date	Queen palm	Syagrus romanzoffianum	Cape Coral	Florida	-82.00303839	26.66681292	built_environment	good	no_info	NA	0 to 15.24 cm	CapeCoral	NA	NA	NA	NA	NA	NA	NA	NA	NA	NA	NA	NA	NA
61013	1/2/2013	condition_date	Queen palm	Syagrus romanzoffianum	Cape Coral	Florida	-82.0031757	26.66681329	built_environment	good	no_info	NA	0 to 15.24 cm	CapeCoral	NA	NA	NA	NA	NA	NA	NA	NA	NA	NA	NA	NA	NA
61014	1/2/2013	condition_date	Queen palm	Syagrus romanzoffianum	Cape Coral	Florida	-82.00324571	26.66681417	built_environment	good	no_info	NA	0 to 15.24 cm	CapeCoral	NA	NA	NA	NA	NA	NA	NA	NA	NA	NA	NA	NA	NA
61015	1/2/2013	condition_date	Queen palm	Syagrus romanzoffianum	Cape Coral	Florida	-82.00328032	26.66681512	built_environment	good	no_info	NA	0 to 15.24 cm	CapeCoral	NA	NA	NA	NA	NA	NA	NA	NA	NA	NA	NA	NA	NA
61016	1/2/2013	condition_date	Queen palm	Syagrus romanzoffianum	Cape Coral	Florida	-82.00331874	26.66681683	built_environment	good	no_info	NA	0 to 15.24 cm	CapeCoral	NA	NA	NA	NA	NA	NA	NA	NA	NA	NA	NA	NA	NA
61017	1/2/2013	condition_date	Queen palm	Syagrus romanzoffianum	Cape Coral	Florida	-82.00334985	26.66681826	built_environment	good	no_info	NA	0 to 15.24 cm	CapeCoral	NA	NA	NA	NA	NA	NA	NA	NA	NA	NA	NA	NA	NA
61018	1/2/2013	condition_date	Queen palm	Syagrus romanzoffianum	Cape Coral	Florida	-82.00339426	26.66681843	built_environment	good	no_info	NA	0 to 15.24 cm	CapeCoral	NA	NA	NA	NA	NA	NA	NA	NA	NA	NA	NA	NA	NA
61019	1/2/2013	condition_date	Queen palm	Syagrus romanzoffianum	Cape Coral	Florida	-82.00344227	26.6668176	built_environment	good	no_info	NA	0 to 15.24 cm	CapeCoral	NA	NA	NA	NA	NA	NA	NA	NA	NA	NA	NA	NA	NA
61020	1/2/2013	condition_date	Queen palm	Syagrus romanzoffianum	Cape Coral	Florida	-82.00347768	26.66681954	built_environment	good	no_info	NA	0 to 15.24 cm	CapeCoral	NA	NA	NA	NA	NA	NA	NA	NA	NA	NA	NA	NA	NA
61021	1/2/2013	condition_date	Queen palm	Syagrus romanzoffianum	Cape Coral	Florida	-82.0035547	26.66682137	built_environment	good	no_info	NA	0 to 15.24 cm	CapeCoral	NA	NA	NA	NA	NA	NA	NA	NA	NA	NA	NA	NA	NA
61022	1/2/2013	condition_date	Queen palm	Syagrus romanzoffianum	Cape Coral	Florida	-82.0035891	26.66682002	built_environment	good	no_info	NA	0 to 15.24 cm	CapeCoral	NA	NA	NA	NA	NA	NA	NA	NA	NA	NA	NA	NA	NA
61023	1/2/2013	condition_date	Washington palm	NA	Cape Coral	Florida	-82.00343621	26.66687071	built_environment	good	no_info	NA	15.24 to 30.48 cm	CapeCoral	NA	NA	NA	NA	NA	NA	NA	NA	NA	NA	NA	NA	NA
61024	1/2/2013	condition_date	Cabbage palm	Sabal palmetto	Cape Coral	Florida	-82.00340907	26.66687791	built_environment	good	naturally_occurring	NA	15.24 to 30.48 cm	CapeCoral	NA	NA	NA	NA	NA	NA	NA	NA	NA	NA	NA	NA	NA
61025	1/2/2013	condition_date	Cabbage palm	Sabal palmetto	Cape Coral	Florida	-82.00333666	26.66687333	built_environment	good	naturally_occurring	NA	15.24 to 30.48 cm	CapeCoral	NA	NA	NA	NA	NA	NA	NA	NA	NA	NA	NA	NA	NA
61026	1/2/2013	condition_date	Cabbage palm	Sabal palmetto	Cape Coral	Florida	-82.00321031	26.66687948	built_environment	good	naturally_occurring	NA	15.24 to 30.48 cm	CapeCoral	NA	NA	NA	NA	NA	NA	NA	NA	NA	NA	NA	NA	NA
61027	1/2/2013	condition_date	Cabbage palm	Sabal palmetto	Cape Coral	Florida	-82.00304013	26.66687673	built_environment	good	naturally_occurring	NA	15.24 to 30.48 cm	CapeCoral	NA	NA	NA	NA	NA	NA	NA	NA	NA	NA	NA	NA	NA
61028	1/2/2013	condition_date	Cabbage palm	Sabal palmetto	Cape Coral	Florida	-82.00292753	26.66687966	built_environment	good	naturally_occurring	NA	15.24 to 30.48 cm	CapeCoral	NA	NA	NA	NA	NA	NA	NA	NA	NA	NA	NA	NA	NA
61029	1/2/2013	condition_date	Slash pine	Pinus elliottii	Cape Coral	Florida	-82.00283291	26.66684619	built_environment	good	naturally_occurring	NA	45.72 to 60.96 cm	CapeCoral	NA	NA	NA	NA	NA	NA	NA	NA	NA	NA	NA	NA	NA
61030	1/2/2013	condition_date	Slash pine	Pinus elliottii	Cape Coral	Florida	-82.00258119	26.66672296	built_environment	good	naturally_occurring	NA	15.24 to 30.48 cm	CapeCoral	NA	NA	NA	NA	NA	NA	NA	NA	NA	NA	NA	NA	NA
61031	1/2/2013	condition_date	Slash pine	Pinus elliottii	Cape Coral	Florida	-82.00273902	26.66667014	built_environment	good	naturally_occurring	NA	30.48 to 45.72 cm	CapeCoral	NA	NA	NA	NA	NA	NA	NA	NA	NA	NA	NA	NA	NA
61032	1/2/2013	condition_date	Slash pine	Pinus elliottii	Cape Coral	Florida	-82.00263777	26.66667071	built_environment	good	naturally_occurring	NA	45.72 to 60.96 cm	CapeCoral	NA	NA	NA	NA	NA	NA	NA	NA	NA	NA	NA	NA	NA
61033	1/2/2013	condition_date	Slash pine	Pinus elliottii	Cape Coral	Florida	-82.0026142	26.66663061	built_environment	good	naturally_occurring	NA	45.72 to 60.96 cm	CapeCoral	NA	NA	NA	NA	NA	NA	NA	NA	NA	NA	NA	NA	NA
61034	1/2/2013	condition_date	Cabbage palm	Sabal palmetto	Cape Coral	Florida	-82.00256718	26.66658684	built_environment	good	naturally_occurring	NA	30.48 to 45.72 cm	CapeCoral	NA	NA	NA	NA	NA	NA	NA	NA	NA	NA	NA	NA	NA
61035	1/2/2013	condition_date	Slash pine	Pinus elliottii	Cape Coral	Florida	-82.00256054	26.66653778	built_environment	good	naturally_occurring	NA	45.72 to 60.96 cm	CapeCoral	NA	NA	NA	NA	NA	NA	NA	NA	NA	NA	NA	NA	NA
61036	1/2/2013	condition_date	Slash pine	Pinus elliottii	Cape Coral	Florida	-82.00267355	26.66640823	built_environment	good	naturally_occurring	NA	45.72 to 60.96 cm	CapeCoral	NA	NA	NA	NA	NA	NA	NA	NA	NA	NA	NA	NA	NA
61037	1/2/2013	condition_date	Slash pine	Pinus elliottii	Cape Coral	Florida	-82.00280559	26.66652902	built_environment	good	naturally_occurring	NA	45.72 to 60.96 cm	CapeCoral	NA	NA	NA	NA	NA	NA	NA	NA	NA	NA	NA	NA	NA
61038	1/2/2013	condition_date	Slash pine	Pinus elliottii	Cape Coral	Florida	-82.00285307	26.66649323	built_environment	good	naturally_occurring	NA	45.72 to 60.96 cm	CapeCoral	NA	NA	NA	NA	NA	NA	NA	NA	NA	NA	NA	NA	NA
61039	1/2/2013	condition_date	Queen palm	Syagrus romanzoffianum	Cape Coral	Florida	-82.0025288	26.66625134	built_environment	good	no_info	NA	0 to 15.24 cm	CapeCoral	NA	NA	NA	NA	NA	NA	NA	NA	NA	NA	NA	NA	NA
61040	1/2/2013	condition_date	Queen palm	Syagrus romanzoffianum	Cape Coral	Florida	-82.00254308	26.66621856	built_environment	good	no_info	NA	0 to 15.24 cm	CapeCoral	NA	NA	NA	NA	NA	NA	NA	NA	NA	NA	NA	NA	NA
61041	1/2/2013	condition_date	Queen palm	Syagrus romanzoffianum	Cape Coral	Florida	-82.0025702	26.66622472	built_environment	good	no_info	NA	0 to 15.24 cm	CapeCoral	NA	NA	NA	NA	NA	NA	NA	NA	NA	NA	NA	NA	NA
61042	1/2/2013	condition_date	Queen palm	Syagrus romanzoffianum	Cape Coral	Florida	-82.00259998	26.66622823	built_environment	good	no_info	NA	0 to 15.24 cm	CapeCoral	NA	NA	NA	NA	NA	NA	NA	NA	NA	NA	NA	NA	NA
61043	1/2/2013	condition_date	Queen palm	Syagrus romanzoffianum	Cape Coral	Florida	-82.00262364	26.6662377	built_environment	good	no_info	NA	0 to 15.24 cm	CapeCoral	NA	NA	NA	NA	NA	NA	NA	NA	NA	NA	NA	NA	NA
61044	1/2/2013	condition_date	Queen palm	Syagrus romanzoffianum	Cape Coral	Florida	-82.00265806	26.66625287	built_environment	good	no_info	NA	0 to 15.24 cm	CapeCoral	NA	NA	NA	NA	NA	NA	NA	NA	NA	NA	NA	NA	NA
61045	1/2/2013	condition_date	Queen palm	Syagrus romanzoffianum	Cape Coral	Florida	-82.0026879	26.66625794	built_environment	good	no_info	NA	0 to 15.24 cm	CapeCoral	NA	NA	NA	NA	NA	NA	NA	NA	NA	NA	NA	NA	NA
61046	1/2/2013	condition_date	Queen palm	Syagrus romanzoffianum	Cape Coral	Florida	-82.00271108	26.66626524	built_environment	good	no_info	NA	0 to 15.24 cm	CapeCoral	NA	NA	NA	NA	NA	NA	NA	NA	NA	NA	NA	NA	NA
61047	1/2/2013	condition_date	Areca palm	Dypsis lutescens	Cape Coral	Florida	-82.00272718	26.66626633	built_environment	good	introduced	NA	0 to 15.24 cm	CapeCoral	NA	NA	NA	NA	NA	NA	NA	NA	NA	NA	NA	NA	NA
61048	1/2/2013	condition_date	Queen palm	Syagrus romanzoffianum	Cape Coral	Florida	-82.00273554	26.66627634	built_environment	good	no_info	NA	0 to 15.24 cm	CapeCoral	NA	NA	NA	NA	NA	NA	NA	NA	NA	NA	NA	NA	NA
61049	1/2/2013	condition_date	Queen palm	Syagrus romanzoffianum	Cape Coral	Florida	-82.00274754	26.66628685	built_environment	good	no_info	NA	0 to 15.24 cm	CapeCoral	NA	NA	NA	NA	NA	NA	NA	NA	NA	NA	NA	NA	NA
61050	1/2/2013	condition_date	Queen palm	Syagrus romanzoffianum	Cape Coral	Florida	-82.00276705	26.66628535	built_environment	good	no_info	NA	0 to 15.24 cm	CapeCoral	NA	NA	NA	NA	NA	NA	NA	NA	NA	NA	NA	NA	NA
61051	1/2/2013	condition_date	Queen palm	Syagrus romanzoffianum	Cape Coral	Florida	-82.00279211	26.66628648	built_environment	good	no_info	NA	0 to 15.24 cm	CapeCoral	NA	NA	NA	NA	NA	NA	NA	NA	NA	NA	NA	NA	NA
61052	1/2/2013	condition_date	Queen palm	Syagrus romanzoffianum	Cape Coral	Florida	-82.00288636	26.66633064	built_environment	good	no_info	NA	0 to 15.24 cm	CapeCoral	NA	NA	NA	NA	NA	NA	NA	NA	NA	NA	NA	NA	NA
61053	1/2/2013	condition_date	Queen palm	Syagrus romanzoffianum	Cape Coral	Florida	-82.00285198	26.66630687	built_environment	good	no_info	NA	15.24 to 30.48 cm	CapeCoral	NA	NA	NA	NA	NA	NA	NA	NA	NA	NA	NA	NA	NA
61054	1/2/2013	condition_date	Queen palm	Syagrus romanzoffianum	Cape Coral	Florida	-82.00282492	26.66630053	built_environment	good	no_info	NA	0 to 15.24 cm	CapeCoral	NA	NA	NA	NA	NA	NA	NA	NA	NA	NA	NA	NA	NA
61055	1/2/2013	condition_date	Areca palm	Dypsis lutescens	Cape Coral	Florida	-82.00280957	26.66629155	built_environment	good	introduced	NA	0 to 15.24 cm	CapeCoral	NA	NA	NA	NA	NA	NA	NA	NA	NA	NA	NA	NA	NA
61056	1/2/2013	condition_date	Areca palm	Dypsis lutescens	Cape Coral	Florida	-82.00283511	26.6662974	built_environment	good	introduced	NA	0 to 15.24 cm	CapeCoral	NA	NA	NA	NA	NA	NA	NA	NA	NA	NA	NA	NA	NA
61057	1/2/2013	condition_date	Areca palm	Dypsis lutescens	Cape Coral	Florida	-82.00289741	26.66632	built_environment	good	introduced	NA	0 to 15.24 cm	CapeCoral	NA	NA	NA	NA	NA	NA	NA	NA	NA	NA	NA	NA	NA
61058	1/2/2013	condition_date	Areca palm	Dypsis lutescens	Cape Coral	Florida	-82.00292295	26.66632708	built_environment	good	introduced	NA	0 to 15.24 cm	CapeCoral	NA	NA	NA	NA	NA	NA	NA	NA	NA	NA	NA	NA	NA
61059	1/2/2013	condition_date	Areca palm	Dypsis lutescens	Cape Coral	Florida	-82.00307101	26.66634169	built_environment	good	introduced	NA	0 to 15.24 cm	CapeCoral	NA	NA	NA	NA	NA	NA	NA	NA	NA	NA	NA	NA	NA
61060	1/2/2013	condition_date	Areca palm	Dypsis lutescens	Cape Coral	Florida	-82.00309295	26.66633183	built_environment	good	introduced	NA	0 to 15.24 cm	CapeCoral	NA	NA	NA	NA	NA	NA	NA	NA	NA	NA	NA	NA	NA
61061	1/2/2013	condition_date	Queen palm	Syagrus romanzoffianum	Cape Coral	Florida	-82.00308107	26.66633575	built_environment	good	no_info	NA	0 to 15.24 cm	CapeCoral	NA	NA	NA	NA	NA	NA	NA	NA	NA	NA	NA	NA	NA
61062	1/2/2013	condition_date	Queen palm	Syagrus romanzoffianum	Cape Coral	Florida	-82.00311459	26.6663281	built_environment	good	no_info	NA	0 to 15.24 cm	CapeCoral	NA	NA	NA	NA	NA	NA	NA	NA	NA	NA	NA	NA	NA
61063	1/2/2013	condition_date	Black olive	Bucida buceras	Cape Coral	Florida	-82.00316143	26.66634085	built_environment	good	introduced	NA	45.72 to 60.96 cm	CapeCoral	NA	NA	NA	NA	NA	NA	NA	NA	NA	NA	NA	NA	NA
61064	1/2/2013	condition_date	Queen palm	Syagrus romanzoffianum	Cape Coral	Florida	-82.00320694	26.66631035	built_environment	good	no_info	NA	15.24 to 30.48 cm	CapeCoral	NA	NA	NA	NA	NA	NA	NA	NA	NA	NA	NA	NA	NA
61065	1/2/2013	condition_date	Queen palm	Syagrus romanzoffianum	Cape Coral	Florida	-82.00323096	26.66630657	built_environment	good	no_info	NA	15.24 to 30.48 cm	CapeCoral	NA	NA	NA	NA	NA	NA	NA	NA	NA	NA	NA	NA	NA
61066	1/2/2013	condition_date	Queen palm	Syagrus romanzoffianum	Cape Coral	Florida	-82.00326247	26.66630118	built_environment	good	no_info	NA	15.24 to 30.48 cm	CapeCoral	NA	NA	NA	NA	NA	NA	NA	NA	NA	NA	NA	NA	NA
61067	1/2/2013	condition_date	Queen palm	Syagrus romanzoffianum	Cape Coral	Florida	-82.00329031	26.66629727	built_environment	good	no_info	NA	15.24 to 30.48 cm	CapeCoral	NA	NA	NA	NA	NA	NA	NA	NA	NA	NA	NA	NA	NA
61068	1/2/2013	condition_date	Queen palm	Syagrus romanzoffianum	Cape Coral	Florida	-82.00331939	26.66629415	built_environment	good	no_info	NA	15.24 to 30.48 cm	CapeCoral	NA	NA	NA	NA	NA	NA	NA	NA	NA	NA	NA	NA	NA
61069	1/2/2013	condition_date	Areca palm	Dypsis lutescens	Cape Coral	Florida	-82.00336157	26.66628414	built_environment	good	introduced	NA	0 to 15.24 cm	CapeCoral	NA	NA	NA	NA	NA	NA	NA	NA	NA	NA	NA	NA	NA
61070	1/2/2013	condition_date	Queen palm	Syagrus romanzoffianum	Cape Coral	Florida	-82.00337942	26.66628702	built_environment	good	no_info	NA	15.24 to 30.48 cm	CapeCoral	NA	NA	NA	NA	NA	NA	NA	NA	NA	NA	NA	NA	NA
61071	1/2/2013	condition_date	Queen palm	Syagrus romanzoffianum	Cape Coral	Florida	-82.00340154	26.66628562	built_environment	good	no_info	NA	15.24 to 30.48 cm	CapeCoral	NA	NA	NA	NA	NA	NA	NA	NA	NA	NA	NA	NA	NA
61072	1/2/2013	condition_date	Queen palm	Syagrus romanzoffianum	Cape Coral	Florida	-82.00347631	26.66628909	built_environment	good	no_info	NA	0 to 15.24 cm	CapeCoral	NA	NA	NA	NA	NA	NA	NA	NA	NA	NA	NA	NA	NA
61073	1/2/2013	condition_date	Queen palm	Syagrus romanzoffianum	Cape Coral	Florida	-82.00350818	26.66629009	built_environment	good	no_info	NA	15.24 to 30.48 cm	CapeCoral	NA	NA	NA	NA	NA	NA	NA	NA	NA	NA	NA	NA	NA
61074	1/2/2013	condition_date	Queen palm	Syagrus romanzoffianum	Cape Coral	Florida	-82.00359529	26.66629105	built_environment	good	no_info	NA	15.24 to 30.48 cm	CapeCoral	NA	NA	NA	NA	NA	NA	NA	NA	NA	NA	NA	NA	NA
61075	1/2/2013	condition_date	Areca palm	Dypsis lutescens	Cape Coral	Florida	-82.00358141	26.66628353	built_environment	good	introduced	NA	0 to 15.24 cm	CapeCoral	NA	NA	NA	NA	NA	NA	NA	NA	NA	NA	NA	NA	NA
61076	1/2/2013	condition_date	Areca palm	Dypsis lutescens	Cape Coral	Florida	-82.00355631	26.66628401	built_environment	good	introduced	NA	0 to 15.24 cm	CapeCoral	NA	NA	NA	NA	NA	NA	NA	NA	NA	NA	NA	NA	NA
61077	1/2/2013	condition_date	Areca palm	Dypsis lutescens	Cape Coral	Florida	-82.00352831	26.66628357	built_environment	good	introduced	NA	0 to 15.24 cm	CapeCoral	NA	NA	NA	NA	NA	NA	NA	NA	NA	NA	NA	NA	NA
61078	1/2/2013	condition_date	Cabbage palm	Sabal palmetto	Cape Coral	Florida	-82.00432132	26.66620784	built_environment	good	naturally_occurring	NA	30.48 to 45.72 cm	CapeCoral	NA	NA	NA	NA	NA	NA	NA	NA	NA	NA	NA	NA	NA
61079	1/2/2013	condition_date	Cabbage palm	Sabal palmetto	Cape Coral	Florida	-82.0043472	26.66621856	built_environment	good	naturally_occurring	NA	30.48 to 45.72 cm	CapeCoral	NA	NA	NA	NA	NA	NA	NA	NA	NA	NA	NA	NA	NA
61080	1/2/2013	condition_date	Golden raintree	Koelreuteria paniculata	Cape Coral	Florida	-82.00443332	26.66582553	built_environment	good	introduced	NA	0 to 15.24 cm	CapeCoral	NA	NA	NA	NA	NA	NA	NA	NA	NA	NA	NA	NA	NA
61081	1/2/2013	condition_date	Black (shady lady) olive	NA	Cape Coral	Florida	-82.00436583	26.66579483	built_environment	good	no_info	NA	0 to 15.24 cm	CapeCoral	NA	NA	NA	NA	NA	NA	NA	NA	NA	NA	NA	NA	NA
61082	1/2/2013	condition_date	Royal poinciana	Delonix regia	Cape Coral	Florida	-82.00467265	26.66582273	built_environment	good	introduced	NA	0 to 15.24 cm	CapeCoral	NA	NA	NA	NA	NA	NA	NA	NA	NA	NA	NA	NA	NA
61083	1/2/2013	condition_date	Live oak	Quercus virginiana	Cape Coral	Florida	-82.00465705	26.66645805	built_environment	good	naturally_occurring	NA	30.48 to 45.72 cm	CapeCoral	NA	NA	NA	NA	NA	NA	NA	NA	NA	NA	NA	NA	NA
61084	1/2/2013	condition_date	Live oak	Quercus virginiana	Cape Coral	Florida	-82.00450927	26.66641085	built_environment	good	naturally_occurring	NA	45.72 to 60.96 cm	CapeCoral	NA	NA	NA	NA	NA	NA	NA	NA	NA	NA	NA	NA	NA
61085	1/2/2013	condition_date	Live oak	Quercus virginiana	Cape Coral	Florida	-82.00449418	26.66646199	built_environment	good	naturally_occurring	NA	30.48 to 45.72 cm	CapeCoral	NA	NA	NA	NA	NA	NA	NA	NA	NA	NA	NA	NA	NA
61086	1/2/2013	condition_date	Live oak	Quercus virginiana	Cape Coral	Florida	-82.00435349	26.6665245	built_environment	good	naturally_occurring	NA	30.48 to 45.72 cm	CapeCoral	NA	NA	NA	NA	NA	NA	NA	NA	NA	NA	NA	NA	NA
61087	1/2/2013	condition_date	Live oak	Quercus virginiana	Cape Coral	Florida	-82.00434093	26.66665222	built_environment	good	naturally_occurring	NA	45.72 to 60.96 cm	CapeCoral	NA	NA	NA	NA	NA	NA	NA	NA	NA	NA	NA	NA	NA
61088	1/2/2013	condition_date	Live oak	Quercus virginiana	Cape Coral	Florida	-82.00433343	26.66682168	built_environment	good	naturally_occurring	NA	30.48 to 45.72 cm	CapeCoral	NA	NA	NA	NA	NA	NA	NA	NA	NA	NA	NA	NA	NA
61089	1/2/2013	condition_date	Slash pine	Pinus elliottii	Cape Coral	Florida	-82.00458692	26.66676423	built_environment	good	naturally_occurring	NA	15.24 to 30.48 cm	CapeCoral	NA	NA	NA	NA	NA	NA	NA	NA	NA	NA	NA	NA	NA
61090	1/2/2013	condition_date	Slash pine	Pinus elliottii	Cape Coral	Florida	-82.00475726	26.66674482	built_environment	good	naturally_occurring	NA	0 to 15.24 cm	CapeCoral	NA	NA	NA	NA	NA	NA	NA	NA	NA	NA	NA	NA	NA
61091	1/2/2013	condition_date	Slash pine	Pinus elliottii	Cape Coral	Florida	-82.0049246	26.6667288	built_environment	good	naturally_occurring	NA	15.24 to 30.48 cm	CapeCoral	NA	NA	NA	NA	NA	NA	NA	NA	NA	NA	NA	NA	NA
61092	1/2/2013	condition_date	Slash pine	Pinus elliottii	Cape Coral	Florida	-82.00489731	26.66675076	built_environment	good	naturally_occurring	NA	30.48 to 45.72 cm	CapeCoral	NA	NA	NA	NA	NA	NA	NA	NA	NA	NA	NA	NA	NA
61093	1/2/2013	condition_date	Slash pine	Pinus elliottii	Cape Coral	Florida	-82.00496939	26.66679398	built_environment	good	naturally_occurring	NA	15.24 to 30.48 cm	CapeCoral	NA	NA	NA	NA	NA	NA	NA	NA	NA	NA	NA	NA	NA
61094	1/2/2013	condition_date	Slash pine	Pinus elliottii	Cape Coral	Florida	-82.00503155	26.66676984	built_environment	good	naturally_occurring	NA	30.48 to 45.72 cm	CapeCoral	NA	NA	NA	NA	NA	NA	NA	NA	NA	NA	NA	NA	NA
61095	1/2/2013	condition_date	Slash pine	Pinus elliottii	Cape Coral	Florida	-82.00512074	26.66673345	built_environment	good	naturally_occurring	NA	15.24 to 30.48 cm	CapeCoral	NA	NA	NA	NA	NA	NA	NA	NA	NA	NA	NA	NA	NA
61096	1/2/2013	condition_date	Slash pine	Pinus elliottii	Cape Coral	Florida	-82.0051137	26.66678604	built_environment	good	naturally_occurring	NA	15.24 to 30.48 cm	CapeCoral	NA	NA	NA	NA	NA	NA	NA	NA	NA	NA	NA	NA	NA
61097	1/2/2013	condition_date	Slash pine	Pinus elliottii	Cape Coral	Florida	-82.00518735	26.66677852	built_environment	good	naturally_occurring	NA	30.48 to 45.72 cm	CapeCoral	NA	NA	NA	NA	NA	NA	NA	NA	NA	NA	NA	NA	NA
61098	1/2/2013	condition_date	Slash pine	Pinus elliottii	Cape Coral	Florida	-82.0053006	26.66673568	built_environment	good	naturally_occurring	NA	30.48 to 45.72 cm	CapeCoral	NA	NA	NA	NA	NA	NA	NA	NA	NA	NA	NA	NA	NA
61099	1/2/2013	condition_date	Slash pine	Pinus elliottii	Cape Coral	Florida	-82.00545038	26.66673873	built_environment	good	naturally_occurring	NA	30.48 to 45.72 cm	CapeCoral	NA	NA	NA	NA	NA	NA	NA	NA	NA	NA	NA	NA	NA
61100	1/2/2013	condition_date	Slash pine	Pinus elliottii	Cape Coral	Florida	-82.00549238	26.66676627	built_environment	good	naturally_occurring	NA	30.48 to 45.72 cm	CapeCoral	NA	NA	NA	NA	NA	NA	NA	NA	NA	NA	NA	NA	NA
61101	1/2/2013	condition_date	Slash pine	Pinus elliottii	Cape Coral	Florida	-82.00557974	26.66676386	built_environment	good	naturally_occurring	NA	0 to 15.24 cm	CapeCoral	NA	NA	NA	NA	NA	NA	NA	NA	NA	NA	NA	NA	NA
61102	1/2/2013	condition_date	Slash pine	Pinus elliottii	Cape Coral	Florida	-82.00558638	26.66674588	built_environment	good	naturally_occurring	NA	15.24 to 30.48 cm	CapeCoral	NA	NA	NA	NA	NA	NA	NA	NA	NA	NA	NA	NA	NA
61103	1/2/2013	condition_date	Live oak	Quercus virginiana	Cape Coral	Florida	-82.00548874	26.66655412	built_environment	good	naturally_occurring	NA	30.48 to 45.72 cm	CapeCoral	NA	NA	NA	NA	NA	NA	NA	NA	NA	NA	NA	NA	NA
61104	1/2/2013	condition_date	Live oak	Quercus virginiana	Cape Coral	Florida	-82.00546626	26.66648874	built_environment	good	naturally_occurring	NA	30.48 to 45.72 cm	CapeCoral	NA	NA	NA	NA	NA	NA	NA	NA	NA	NA	NA	NA	NA
61105	1/2/2013	condition_date	Live oak	Quercus virginiana	Cape Coral	Florida	-82.00555292	26.66640414	built_environment	good	naturally_occurring	NA	15.24 to 30.48 cm	CapeCoral	NA	NA	NA	NA	NA	NA	NA	NA	NA	NA	NA	NA	NA
61106	1/2/2013	condition_date	Live oak	Quercus virginiana	Cape Coral	Florida	-82.00565278	26.66639987	built_environment	good	naturally_occurring	NA	15.24 to 30.48 cm	CapeCoral	NA	NA	NA	NA	NA	NA	NA	NA	NA	NA	NA	NA	NA
61107	1/2/2013	condition_date	Live oak	Quercus virginiana	Cape Coral	Florida	-82.0056986	26.66646504	built_environment	good	naturally_occurring	NA	15.24 to 30.48 cm	CapeCoral	NA	NA	NA	NA	NA	NA	NA	NA	NA	NA	NA	NA	NA
61108	1/2/2013	condition_date	Live oak	Quercus virginiana	Cape Coral	Florida	-82.00565129	26.66647791	built_environment	good	naturally_occurring	NA	30.48 to 45.72 cm	CapeCoral	NA	NA	NA	NA	NA	NA	NA	NA	NA	NA	NA	NA	NA
61109	1/2/2013	condition_date	Slash pine	Pinus elliottii	Cape Coral	Florida	-82.00585592	26.66637667	built_environment	good	naturally_occurring	NA	30.48 to 45.72 cm	CapeCoral	NA	NA	NA	NA	NA	NA	NA	NA	NA	NA	NA	NA	NA
61110	1/2/2013	condition_date	Slash pine	Pinus elliottii	Cape Coral	Florida	-82.00592237	26.66644678	built_environment	good	naturally_occurring	NA	15.24 to 30.48 cm	CapeCoral	NA	NA	NA	NA	NA	NA	NA	NA	NA	NA	NA	NA	NA
61111	1/2/2013	condition_date	Slash pine	Pinus elliottii	Cape Coral	Florida	-82.00600128	26.66647817	built_environment	good	naturally_occurring	NA	30.48 to 45.72 cm	CapeCoral	NA	NA	NA	NA	NA	NA	NA	NA	NA	NA	NA	NA	NA
61112	1/2/2013	condition_date	Slash pine	Pinus elliottii	Cape Coral	Florida	-82.00604287	26.66650578	built_environment	good	naturally_occurring	NA	45.72 to 60.96 cm	CapeCoral	NA	NA	NA	NA	NA	NA	NA	NA	NA	NA	NA	NA	NA
61113	1/2/2013	condition_date	Slash pine	Pinus elliottii	Cape Coral	Florida	-82.00596285	26.66654393	built_environment	good	naturally_occurring	NA	15.24 to 30.48 cm	CapeCoral	NA	NA	NA	NA	NA	NA	NA	NA	NA	NA	NA	NA	NA
61114	1/2/2013	condition_date	Slash pine	Pinus elliottii	Cape Coral	Florida	-82.0059639	26.66658677	built_environment	good	naturally_occurring	NA	45.72 to 60.96 cm	CapeCoral	NA	NA	NA	NA	NA	NA	NA	NA	NA	NA	NA	NA	NA
61115	1/2/2013	condition_date	Slash pine	Pinus elliottii	Cape Coral	Florida	-82.00600915	26.6665843	built_environment	good	naturally_occurring	NA	30.48 to 45.72 cm	CapeCoral	NA	NA	NA	NA	NA	NA	NA	NA	NA	NA	NA	NA	NA
61116	1/2/2013	condition_date	Black olive	Bucida buceras	Cape Coral	Florida	-82.00617628	26.66660462	built_environment	good	introduced	NA	0 to 15.24 cm	CapeCoral	NA	NA	NA	NA	NA	NA	NA	NA	NA	NA	NA	NA	NA
61117	1/2/2013	condition_date	Live oak	Quercus virginiana	Cape Coral	Florida	-82.00612468	26.66643297	built_environment	good	naturally_occurring	NA	30.48 to 45.72 cm	CapeCoral	NA	NA	NA	NA	NA	NA	NA	NA	NA	NA	NA	NA	NA
61118	1/2/2013	condition_date	Live oak	Quercus virginiana	Cape Coral	Florida	-82.00623847	26.66647351	built_environment	good	naturally_occurring	NA	30.48 to 45.72 cm	CapeCoral	NA	NA	NA	NA	NA	NA	NA	NA	NA	NA	NA	NA	NA
61119	1/2/2013	condition_date	Slash pine	Pinus elliottii	Cape Coral	Florida	-82.00649748	26.66648585	built_environment	good	naturally_occurring	NA	15.24 to 30.48 cm	CapeCoral	NA	NA	NA	NA	NA	NA	NA	NA	NA	NA	NA	NA	NA
61120	1/2/2013	condition_date	Slash pine	Pinus elliottii	Cape Coral	Florida	-82.0065071	26.66655141	built_environment	good	naturally_occurring	NA	15.24 to 30.48 cm	CapeCoral	NA	NA	NA	NA	NA	NA	NA	NA	NA	NA	NA	NA	NA
61121	1/2/2013	condition_date	Slash pine	Pinus elliottii	Cape Coral	Florida	-82.00653501	26.6666067	built_environment	good	naturally_occurring	NA	0 to 15.24 cm	CapeCoral	NA	NA	NA	NA	NA	NA	NA	NA	NA	NA	NA	NA	NA
61122	1/2/2013	condition_date	Slash pine	Pinus elliottii	Cape Coral	Florida	-82.00643582	26.66658802	built_environment	good	naturally_occurring	NA	15.24 to 30.48 cm	CapeCoral	NA	NA	NA	NA	NA	NA	NA	NA	NA	NA	NA	NA	NA
61123	1/2/2013	condition_date	Slash pine	Pinus elliottii	Cape Coral	Florida	-82.00643455	26.66661816	built_environment	good	naturally_occurring	NA	15.24 to 30.48 cm	CapeCoral	NA	NA	NA	NA	NA	NA	NA	NA	NA	NA	NA	NA	NA
61124	1/2/2013	condition_date	Slash pine	Pinus elliottii	Cape Coral	Florida	-82.00647532	26.66663034	built_environment	good	naturally_occurring	NA	45.72 to 60.96 cm	CapeCoral	NA	NA	NA	NA	NA	NA	NA	NA	NA	NA	NA	NA	NA
61125	1/2/2013	condition_date	Slash pine	Pinus elliottii	Cape Coral	Florida	-82.00657548	26.66670971	built_environment	good	naturally_occurring	NA	0 to 15.24 cm	CapeCoral	NA	NA	NA	NA	NA	NA	NA	NA	NA	NA	NA	NA	NA
61126	1/2/2013	condition_date	Cabbage palm	Sabal palmetto	Cape Coral	Florida	-82.00662399	26.66668139	built_environment	good	naturally_occurring	NA	15.24 to 30.48 cm	CapeCoral	NA	NA	NA	NA	NA	NA	NA	NA	NA	NA	NA	NA	NA
61127	1/2/2013	condition_date	Slash pine	Pinus elliottii	Cape Coral	Florida	-82.00666116	26.66668348	built_environment	good	naturally_occurring	NA	30.48 to 45.72 cm	CapeCoral	NA	NA	NA	NA	NA	NA	NA	NA	NA	NA	NA	NA	NA
61128	1/2/2013	condition_date	Slash pine	Pinus elliottii	Cape Coral	Florida	-82.00674862	26.66654151	built_environment	good	naturally_occurring	NA	15.24 to 30.48 cm	CapeCoral	NA	NA	NA	NA	NA	NA	NA	NA	NA	NA	NA	NA	NA
61129	1/2/2013	condition_date	Slash pine	Pinus elliottii	Cape Coral	Florida	-82.00674783	26.66650329	built_environment	good	naturally_occurring	NA	15.24 to 30.48 cm	CapeCoral	NA	NA	NA	NA	NA	NA	NA	NA	NA	NA	NA	NA	NA
61130	1/2/2013	condition_date	Slash pine	Pinus elliottii	Cape Coral	Florida	-82.00673358	26.66644932	built_environment	good	naturally_occurring	NA	15.24 to 30.48 cm	CapeCoral	NA	NA	NA	NA	NA	NA	NA	NA	NA	NA	NA	NA	NA
61131	1/2/2013	condition_date	Slash pine	Pinus elliottii	Cape Coral	Florida	-82.0066675	26.66640304	built_environment	good	naturally_occurring	NA	30.48 to 45.72 cm	CapeCoral	NA	NA	NA	NA	NA	NA	NA	NA	NA	NA	NA	NA	NA
61132	1/2/2013	condition_date	Slash pine	Pinus elliottii	Cape Coral	Florida	-82.00676365	26.66625527	built_environment	good	naturally_occurring	NA	0 to 15.24 cm	CapeCoral	NA	NA	NA	NA	NA	NA	NA	NA	NA	NA	NA	NA	NA
61133	1/2/2013	condition_date	Live oak	Quercus virginiana	Cape Coral	Florida	-82.00665594	26.66624191	built_environment	good	naturally_occurring	NA	30.48 to 45.72 cm	CapeCoral	NA	NA	NA	NA	NA	NA	NA	NA	NA	NA	NA	NA	NA
61134	1/2/2013	condition_date	Live oak	Quercus virginiana	Cape Coral	Florida	-82.00668299	26.66619071	built_environment	good	naturally_occurring	NA	30.48 to 45.72 cm	CapeCoral	NA	NA	NA	NA	NA	NA	NA	NA	NA	NA	NA	NA	NA
61135	1/2/2013	condition_date	Live oak	Quercus virginiana	Cape Coral	Florida	-82.00672949	26.66612926	built_environment	good	naturally_occurring	NA	30.48 to 45.72 cm	CapeCoral	NA	NA	NA	NA	NA	NA	NA	NA	NA	NA	NA	NA	NA
61136	1/2/2013	condition_date	Live oak	Quercus virginiana	Cape Coral	Florida	-82.00672115	26.66608742	built_environment	good	naturally_occurring	NA	30.48 to 45.72 cm	CapeCoral	NA	NA	NA	NA	NA	NA	NA	NA	NA	NA	NA	NA	NA
61137	1/2/2013	condition_date	Live oak	Quercus virginiana	Cape Coral	Florida	-82.00672246	26.66604303	built_environment	good	naturally_occurring	NA	30.48 to 45.72 cm	CapeCoral	NA	NA	NA	NA	NA	NA	NA	NA	NA	NA	NA	NA	NA
61138	1/2/2013	condition_date	Live oak	Quercus virginiana	Cape Coral	Florida	-82.00669287	26.66599861	built_environment	good	naturally_occurring	NA	30.48 to 45.72 cm	CapeCoral	NA	NA	NA	NA	NA	NA	NA	NA	NA	NA	NA	NA	NA
61139	1/2/2013	condition_date	Live oak	Quercus virginiana	Cape Coral	Florida	-82.00669709	26.66586003	built_environment	good	naturally_occurring	NA	30.48 to 45.72 cm	CapeCoral	NA	NA	NA	NA	NA	NA	NA	NA	NA	NA	NA	NA	NA
61140	1/2/2013	condition_date	Live oak	Quercus virginiana	Cape Coral	Florida	-82.006732	26.66588431	built_environment	good	naturally_occurring	NA	15.24 to 30.48 cm	CapeCoral	NA	NA	NA	NA	NA	NA	NA	NA	NA	NA	NA	NA	NA
61141	1/2/2013	condition_date	Live oak	Quercus virginiana	Cape Coral	Florida	-82.00677096	26.66579709	built_environment	good	naturally_occurring	NA	45.72 to 60.96 cm	CapeCoral	NA	NA	NA	NA	NA	NA	NA	NA	NA	NA	NA	NA	NA
61142	1/2/2013	condition_date	Slash pine	Pinus elliottii	Cape Coral	Florida	-82.00683364	26.66576559	built_environment	good	naturally_occurring	NA	15.24 to 30.48 cm	CapeCoral	NA	NA	NA	NA	NA	NA	NA	NA	NA	NA	NA	NA	NA
61143	1/2/2013	condition_date	Slash pine	Pinus elliottii	Cape Coral	Florida	-82.00683615	26.66571974	built_environment	good	naturally_occurring	NA	15.24 to 30.48 cm	CapeCoral	NA	NA	NA	NA	NA	NA	NA	NA	NA	NA	NA	NA	NA
61144	1/2/2013	condition_date	Slash pine	Pinus elliottii	Cape Coral	Florida	-82.00679382	26.66570754	built_environment	good	naturally_occurring	NA	0 to 15.24 cm	CapeCoral	NA	NA	NA	NA	NA	NA	NA	NA	NA	NA	NA	NA	NA
61145	1/2/2013	condition_date	Slash pine	Pinus elliottii	Cape Coral	Florida	-82.00682806	26.66567879	built_environment	good	naturally_occurring	NA	0 to 15.24 cm	CapeCoral	NA	NA	NA	NA	NA	NA	NA	NA	NA	NA	NA	NA	NA
61146	1/2/2013	condition_date	Slash pine	Pinus elliottii	Cape Coral	Florida	-82.00683222	26.66564114	built_environment	good	naturally_occurring	NA	15.24 to 30.48 cm	CapeCoral	NA	NA	NA	NA	NA	NA	NA	NA	NA	NA	NA	NA	NA
61147	1/2/2013	condition_date	Slash pine	Pinus elliottii	Cape Coral	Florida	-82.00679719	26.6656285	built_environment	good	naturally_occurring	NA	15.24 to 30.48 cm	CapeCoral	NA	NA	NA	NA	NA	NA	NA	NA	NA	NA	NA	NA	NA
61148	1/2/2013	condition_date	Slash pine	Pinus elliottii	Cape Coral	Florida	-82.00680894	26.66554439	built_environment	good	naturally_occurring	NA	15.24 to 30.48 cm	CapeCoral	NA	NA	NA	NA	NA	NA	NA	NA	NA	NA	NA	NA	NA
61149	1/2/2013	condition_date	Mahogany	NA	Cape Coral	Florida	-82.00654356	26.66535718	built_environment	good	no_info	NA	15.24 to 30.48 cm	CapeCoral	NA	NA	NA	NA	NA	NA	NA	NA	NA	NA	NA	NA	NA
61150	1/2/2013	condition_date	Norfolk island pine	Araucaria heterophylla	Cape Coral	Florida	-82.0065683	26.66550329	built_environment	good	introduced	NA	15.24 to 30.48 cm	CapeCoral	NA	NA	NA	NA	NA	NA	NA	NA	NA	NA	NA	NA	NA
61151	1/2/2013	condition_date	Norfolk island pine	Araucaria heterophylla	Cape Coral	Florida	-82.00654379	26.66558928	built_environment	good	introduced	NA	15.24 to 30.48 cm	CapeCoral	NA	NA	NA	NA	NA	NA	NA	NA	NA	NA	NA	NA	NA
61152	1/2/2013	condition_date	Mahogany	NA	Cape Coral	Florida	-82.00656474	26.66571053	built_environment	good	no_info	NA	45.72 to 60.96 cm	CapeCoral	NA	NA	NA	NA	NA	NA	NA	NA	NA	NA	NA	NA	NA
61153	1/2/2013	condition_date	Live oak	Quercus virginiana	Cape Coral	Florida	-82.00648158	26.66597077	built_environment	good	naturally_occurring	NA	15.24 to 30.48 cm	CapeCoral	NA	NA	NA	NA	NA	NA	NA	NA	NA	NA	NA	NA	NA
61154	1/2/2013	condition_date	Live oak	Quercus virginiana	Cape Coral	Florida	-82.00647567	26.66602897	built_environment	good	naturally_occurring	NA	15.24 to 30.48 cm	CapeCoral	NA	NA	NA	NA	NA	NA	NA	NA	NA	NA	NA	NA	NA
61155	1/2/2013	condition_date	Live oak	Quercus virginiana	Cape Coral	Florida	-82.00624048	26.66625477	built_environment	good	naturally_occurring	NA	15.24 to 30.48 cm	CapeCoral	NA	NA	NA	NA	NA	NA	NA	NA	NA	NA	NA	NA	NA
61156	1/2/2013	condition_date	Live oak	Quercus virginiana	Cape Coral	Florida	-82.00605395	26.66615171	built_environment	good	naturally_occurring	NA	30.48 to 45.72 cm	CapeCoral	NA	NA	NA	NA	NA	NA	NA	NA	NA	NA	NA	NA	NA
61157	1/2/2013	condition_date	Live oak	Quercus virginiana	Cape Coral	Florida	-82.00606982	26.6661082	built_environment	good	naturally_occurring	NA	45.72 to 60.96 cm	CapeCoral	NA	NA	NA	NA	NA	NA	NA	NA	NA	NA	NA	NA	NA
61158	1/2/2013	condition_date	Cabbage palm	Sabal palmetto	Cape Coral	Florida	-82.0061097	26.66611776	built_environment	good	naturally_occurring	NA	0 to 15.24 cm	CapeCoral	NA	NA	NA	NA	NA	NA	NA	NA	NA	NA	NA	NA	NA
61159	1/2/2013	condition_date	Pygmy date palm	Phoenix roebelenii	Cape Coral	Florida	-82.00630048	26.66610442	built_environment	good	no_info	NA	0 to 15.24 cm	CapeCoral	NA	NA	NA	NA	NA	NA	NA	NA	NA	NA	NA	NA	NA
61160	1/2/2013	condition_date	NA	NA	Cape Coral	Florida	-82.00632161	26.66592993	built_environment	good	no_info	NA	0 to 15.24 cm	CapeCoral	NA	NA	NA	NA	NA	NA	NA	NA	NA	NA	NA	NA	NA
61161	1/2/2013	condition_date	Bottlebrush	Callistemon	Cape Coral	Florida	-82.00617579	26.6659254	built_environment	good	no_info	NA	0 to 15.24 cm	CapeCoral	NA	NA	NA	NA	NA	NA	NA	NA	NA	NA	NA	NA	NA
61162	1/2/2013	condition_date	Seagrape	Coccoloba uvifera	Cape Coral	Florida	-82.00615123	26.6658238	built_environment	good	naturally_occurring	NA	0 to 15.24 cm	CapeCoral	NA	NA	NA	NA	NA	NA	NA	NA	NA	NA	NA	NA	NA
61163	1/2/2013	condition_date	Seagrape	Coccoloba uvifera	Cape Coral	Florida	-82.00609919	26.66584952	built_environment	good	naturally_occurring	NA	0 to 15.24 cm	CapeCoral	NA	NA	NA	NA	NA	NA	NA	NA	NA	NA	NA	NA	NA
61164	1/2/2013	condition_date	Queen palm	Syagrus romanzoffianum	Cape Coral	Florida	-82.00610678	26.66582001	built_environment	good	no_info	NA	15.24 to 30.48 cm	CapeCoral	NA	NA	NA	NA	NA	NA	NA	NA	NA	NA	NA	NA	NA
61165	1/2/2013	condition_date	Japanese privet	Ligustrum japonicum	Cape Coral	Florida	-82.00610078	26.66582716	built_environment	good	introduced	NA	0 to 15.24 cm	CapeCoral	NA	NA	NA	NA	NA	NA	NA	NA	NA	NA	NA	NA	NA
61166	1/2/2013	condition_date	Japanese privet	Ligustrum japonicum	Cape Coral	Florida	-82.00606154	26.66580287	built_environment	good	introduced	NA	0 to 15.24 cm	CapeCoral	NA	NA	NA	NA	NA	NA	NA	NA	NA	NA	NA	NA	NA
61167	1/2/2013	condition_date	Washington palm	NA	Cape Coral	Florida	-82.00614597	26.66578249	built_environment	good	no_info	NA	30.48 to 45.72 cm	CapeCoral	NA	NA	NA	NA	NA	NA	NA	NA	NA	NA	NA	NA	NA
61168	1/2/2013	condition_date	Washington palm	NA	Cape Coral	Florida	-82.00606351	26.66581507	built_environment	good	no_info	NA	30.48 to 45.72 cm	CapeCoral	NA	NA	NA	NA	NA	NA	NA	NA	NA	NA	NA	NA	NA
61169	1/2/2013	condition_date	Coconut palm	Cocos nucifera	Cape Coral	Florida	-82.00599642	26.66588559	built_environment	good	introduced	NA	0 to 15.24 cm	CapeCoral	NA	NA	NA	NA	NA	NA	NA	NA	NA	NA	NA	NA	NA
61170	1/2/2013	condition_date	Queen palm	Syagrus romanzoffianum	Cape Coral	Florida	-82.00598174	26.66591357	built_environment	good	no_info	NA	0 to 15.24 cm	CapeCoral	NA	NA	NA	NA	NA	NA	NA	NA	NA	NA	NA	NA	NA
61171	1/2/2013	condition_date	Queen palm	Syagrus romanzoffianum	Cape Coral	Florida	-82.00595045	26.66592859	built_environment	good	no_info	NA	0 to 15.24 cm	CapeCoral	NA	NA	NA	NA	NA	NA	NA	NA	NA	NA	NA	NA	NA
61172	1/2/2013	condition_date	Queen palm	Syagrus romanzoffianum	Cape Coral	Florida	-82.00597307	26.66595547	built_environment	good	no_info	NA	0 to 15.24 cm	CapeCoral	NA	NA	NA	NA	NA	NA	NA	NA	NA	NA	NA	NA	NA
61173	1/2/2013	condition_date	Washington palm	NA	Cape Coral	Florida	-82.00594304	26.66596266	built_environment	good	no_info	NA	15.24 to 30.48 cm	CapeCoral	NA	NA	NA	NA	NA	NA	NA	NA	NA	NA	NA	NA	NA
61174	1/2/2013	condition_date	Seagrape	Coccoloba uvifera	Cape Coral	Florida	-82.00595998	26.66596868	built_environment	good	naturally_occurring	NA	0 to 15.24 cm	CapeCoral	NA	NA	NA	NA	NA	NA	NA	NA	NA	NA	NA	NA	NA
61175	1/2/2013	condition_date	Wax myrtle	Myrica cerifera	Cape Coral	Florida	-82.00596034	26.66593569	built_environment	good	no_info	NA	0 to 15.24 cm	CapeCoral	NA	NA	NA	NA	NA	NA	NA	NA	NA	NA	NA	NA	NA
61176	1/2/2013	condition_date	Mahogany	NA	Cape Coral	Florida	-82.00581157	26.66614695	built_environment	good	no_info	NA	0 to 15.24 cm	CapeCoral	NA	NA	NA	NA	NA	NA	NA	NA	NA	NA	NA	NA	NA
61177	1/2/2013	condition_date	Mahogany	NA	Cape Coral	Florida	-82.00580998	26.66608354	built_environment	good	no_info	NA	0 to 15.24 cm	CapeCoral	NA	NA	NA	NA	NA	NA	NA	NA	NA	NA	NA	NA	NA
61178	1/2/2013	condition_date	Mahogany	NA	Cape Coral	Florida	-82.00582035	26.66602794	built_environment	good	no_info	NA	0 to 15.24 cm	CapeCoral	NA	NA	NA	NA	NA	NA	NA	NA	NA	NA	NA	NA	NA
61179	1/2/2013	condition_date	Mahogany	NA	Cape Coral	Florida	-82.00584004	26.66596824	built_environment	good	no_info	NA	0 to 15.24 cm	CapeCoral	NA	NA	NA	NA	NA	NA	NA	NA	NA	NA	NA	NA	NA
61180	1/2/2013	condition_date	Laurel oak	Quercus laurifolia	Cape Coral	Florida	-82.00580384	26.6658916	built_environment	good	naturally_occurring	NA	15.24 to 30.48 cm	CapeCoral	NA	NA	NA	NA	NA	NA	NA	NA	NA	NA	NA	NA	NA
61181	1/2/2013	condition_date	Laurel oak	Quercus laurifolia	Cape Coral	Florida	-82.00584105	26.66584151	built_environment	good	naturally_occurring	NA	30.48 to 45.72 cm	CapeCoral	NA	NA	NA	NA	NA	NA	NA	NA	NA	NA	NA	NA	NA
61182	1/2/2013	condition_date	NA	NA	Cape Coral	Florida	-82.00588108	26.66583715	built_environment	good	no_info	NA	15.24 to 30.48 cm	CapeCoral	NA	NA	NA	NA	NA	NA	NA	NA	NA	NA	NA	NA	NA
61183	1/2/2013	condition_date	Foxtail palm	Wodyetia bifurcata	Cape Coral	Florida	-82.00590434	26.66571724	built_environment	good	introduced	NA	15.24 to 30.48 cm	CapeCoral	NA	NA	NA	NA	NA	NA	NA	NA	NA	NA	NA	NA	NA
61184	1/2/2013	condition_date	Foxtail palm	Wodyetia bifurcata	Cape Coral	Florida	-82.00586644	26.66575229	built_environment	good	introduced	NA	15.24 to 30.48 cm	CapeCoral	NA	NA	NA	NA	NA	NA	NA	NA	NA	NA	NA	NA	NA
61185	1/2/2013	condition_date	Foxtail palm	Wodyetia bifurcata	Cape Coral	Florida	-82.00583715	26.66576856	built_environment	good	introduced	NA	15.24 to 30.48 cm	CapeCoral	NA	NA	NA	NA	NA	NA	NA	NA	NA	NA	NA	NA	NA
61186	1/2/2013	condition_date	Washington palm	NA	Cape Coral	Florida	-82.00580402	26.66578428	built_environment	good	no_info	NA	15.24 to 30.48 cm	CapeCoral	NA	NA	NA	NA	NA	NA	NA	NA	NA	NA	NA	NA	NA
61187	1/2/2013	condition_date	Washington palm	NA	Cape Coral	Florida	-82.00579803	26.66581533	built_environment	good	no_info	NA	15.24 to 30.48 cm	CapeCoral	NA	NA	NA	NA	NA	NA	NA	NA	NA	NA	NA	NA	NA
61188	1/2/2013	condition_date	Queen palm	Syagrus romanzoffianum	Cape Coral	Florida	-82.00578169	26.66582889	built_environment	good	no_info	NA	0 to 15.24 cm	CapeCoral	NA	NA	NA	NA	NA	NA	NA	NA	NA	NA	NA	NA	NA
61189	1/2/2013	condition_date	Pygmy date palm	Phoenix roebelenii	Cape Coral	Florida	-82.00576525	26.66574551	built_environment	good	no_info	NA	0 to 15.24 cm	CapeCoral	NA	NA	NA	NA	NA	NA	NA	NA	NA	NA	NA	NA	NA
61190	1/2/2013	condition_date	Pygmy date palm	Phoenix roebelenii	Cape Coral	Florida	-82.00577182	26.66577654	built_environment	good	no_info	NA	0 to 15.24 cm	CapeCoral	NA	NA	NA	NA	NA	NA	NA	NA	NA	NA	NA	NA	NA
61191	1/2/2013	condition_date	Golden tabebuia	NA	Cape Coral	Florida	-82.00573677	26.66586414	built_environment	good	no_info	NA	15.24 to 30.48 cm	CapeCoral	NA	NA	NA	NA	NA	NA	NA	NA	NA	NA	NA	NA	NA
61192	1/2/2013	condition_date	Areca palm	Dypsis lutescens	Cape Coral	Florida	-82.00572792	26.66589821	built_environment	good	introduced	NA	15.24 to 30.48 cm	CapeCoral	NA	NA	NA	NA	NA	NA	NA	NA	NA	NA	NA	NA	NA
61193	1/2/2013	condition_date	Areca palm	Dypsis lutescens	Cape Coral	Florida	-82.00571501	26.66590973	built_environment	good	introduced	NA	15.24 to 30.48 cm	CapeCoral	NA	NA	NA	NA	NA	NA	NA	NA	NA	NA	NA	NA	NA
61194	1/2/2013	condition_date	Areca palm	Dypsis lutescens	Cape Coral	Florida	-82.00571724	26.66592803	built_environment	good	introduced	NA	0 to 15.24 cm	CapeCoral	NA	NA	NA	NA	NA	NA	NA	NA	NA	NA	NA	NA	NA
61195	1/2/2013	condition_date	Areca palm	Dypsis lutescens	Cape Coral	Florida	-82.0057156	26.66594563	built_environment	good	introduced	NA	0 to 15.24 cm	CapeCoral	NA	NA	NA	NA	NA	NA	NA	NA	NA	NA	NA	NA	NA
61196	1/2/2013	condition_date	Areca palm	Dypsis lutescens	Cape Coral	Florida	-82.00571127	26.66596532	built_environment	good	introduced	NA	0 to 15.24 cm	CapeCoral	NA	NA	NA	NA	NA	NA	NA	NA	NA	NA	NA	NA	NA
61197	1/2/2013	condition_date	Areca palm	Dypsis lutescens	Cape Coral	Florida	-82.0057199	26.66596721	built_environment	good	introduced	NA	0 to 15.24 cm	CapeCoral	NA	NA	NA	NA	NA	NA	NA	NA	NA	NA	NA	NA	NA
61198	1/2/2013	condition_date	Areca palm	Dypsis lutescens	Cape Coral	Florida	-82.00572446	26.66599172	built_environment	good	introduced	NA	0 to 15.24 cm	CapeCoral	NA	NA	NA	NA	NA	NA	NA	NA	NA	NA	NA	NA	NA
61199	1/2/2013	condition_date	Areca palm	Dypsis lutescens	Cape Coral	Florida	-82.00571008	26.66599246	built_environment	good	introduced	NA	0 to 15.24 cm	CapeCoral	NA	NA	NA	NA	NA	NA	NA	NA	NA	NA	NA	NA	NA
61200	1/2/2013	condition_date	Areca palm	Dypsis lutescens	Cape Coral	Florida	-82.00570579	26.66600767	built_environment	good	introduced	NA	0 to 15.24 cm	CapeCoral	NA	NA	NA	NA	NA	NA	NA	NA	NA	NA	NA	NA	NA
61201	1/2/2013	condition_date	Areca palm	Dypsis lutescens	Cape Coral	Florida	-82.00572287	26.66602226	built_environment	good	introduced	NA	0 to 15.24 cm	CapeCoral	NA	NA	NA	NA	NA	NA	NA	NA	NA	NA	NA	NA	NA
61202	1/2/2013	condition_date	Areca palm	Dypsis lutescens	Cape Coral	Florida	-82.00571938	26.66607942	built_environment	good	introduced	NA	0 to 15.24 cm	CapeCoral	NA	NA	NA	NA	NA	NA	NA	NA	NA	NA	NA	NA	NA
61203	1/2/2013	condition_date	Japanese privet	Ligustrum japonicum	Cape Coral	Florida	-82.00571051	26.66606561	built_environment	good	introduced	NA	0 to 15.24 cm	CapeCoral	NA	NA	NA	NA	NA	NA	NA	NA	NA	NA	NA	NA	NA
61204	1/2/2013	condition_date	Washington palm	NA	Cape Coral	Florida	-82.00570182	26.66604112	built_environment	good	no_info	NA	15.24 to 30.48 cm	CapeCoral	NA	NA	NA	NA	NA	NA	NA	NA	NA	NA	NA	NA	NA
61205	1/2/2013	condition_date	Washington palm	NA	Cape Coral	Florida	-82.00572964	26.66602107	built_environment	good	no_info	NA	15.24 to 30.48 cm	CapeCoral	NA	NA	NA	NA	NA	NA	NA	NA	NA	NA	NA	NA	NA
61206	1/2/2013	condition_date	Washington palm	NA	Cape Coral	Florida	-82.0057112	26.66597861	built_environment	good	no_info	NA	15.24 to 30.48 cm	CapeCoral	NA	NA	NA	NA	NA	NA	NA	NA	NA	NA	NA	NA	NA
61207	1/1/1970	condition_date	Washington palm	NA	Cape Coral	Florida	-82.00571689	26.66578157	built_environment	good	no_info	NA	15.24 to 30.48 cm	CapeCoral	NA	NA	NA	NA	NA	NA	NA	NA	NA	NA	NA	NA	NA
61208	1/2/2013	condition_date	Washington palm	NA	Cape Coral	Florida	-82.00570659	26.66576345	built_environment	good	no_info	NA	15.24 to 30.48 cm	CapeCoral	NA	NA	NA	NA	NA	NA	NA	NA	NA	NA	NA	NA	NA
61209	1/2/2013	condition_date	Washington palm	NA	Cape Coral	Florida	-82.00570714	26.66572801	built_environment	good	no_info	NA	15.24 to 30.48 cm	CapeCoral	NA	NA	NA	NA	NA	NA	NA	NA	NA	NA	NA	NA	NA
61210	1/2/2013	condition_date	Washington palm	NA	Cape Coral	Florida	-82.005722	26.66567039	built_environment	good	no_info	NA	15.24 to 30.48 cm	CapeCoral	NA	NA	NA	NA	NA	NA	NA	NA	NA	NA	NA	NA	NA
61211	1/2/2013	condition_date	Japanese privet	Ligustrum japonicum	Cape Coral	Florida	-82.0057211	26.66567586	built_environment	good	introduced	NA	0 to 15.24 cm	CapeCoral	NA	NA	NA	NA	NA	NA	NA	NA	NA	NA	NA	NA	NA
61212	1/2/2013	condition_date	Areca palm	Dypsis lutescens	Cape Coral	Florida	-82.00571084	26.66565991	built_environment	good	introduced	NA	0 to 15.24 cm	CapeCoral	NA	NA	NA	NA	NA	NA	NA	NA	NA	NA	NA	NA	NA
61213	1/2/2013	condition_date	Areca palm	Dypsis lutescens	Cape Coral	Florida	-82.00571298	26.66567558	built_environment	good	introduced	NA	0 to 15.24 cm	CapeCoral	NA	NA	NA	NA	NA	NA	NA	NA	NA	NA	NA	NA	NA
61214	1/2/2013	condition_date	Areca palm	Dypsis lutescens	Cape Coral	Florida	-82.005713	26.66570808	built_environment	good	introduced	NA	0 to 15.24 cm	CapeCoral	NA	NA	NA	NA	NA	NA	NA	NA	NA	NA	NA	NA	NA
61215	1/2/2013	condition_date	Areca palm	Dypsis lutescens	Cape Coral	Florida	-82.00572261	26.6657517	built_environment	good	introduced	NA	0 to 15.24 cm	CapeCoral	NA	NA	NA	NA	NA	NA	NA	NA	NA	NA	NA	NA	NA
61216	1/2/2013	condition_date	Areca palm	Dypsis lutescens	Cape Coral	Florida	-82.00570852	26.66576047	built_environment	good	introduced	NA	0 to 15.24 cm	CapeCoral	NA	NA	NA	NA	NA	NA	NA	NA	NA	NA	NA	NA	NA
61217	1/2/2013	condition_date	Areca palm	Dypsis lutescens	Cape Coral	Florida	-82.00571338	26.66578497	built_environment	good	introduced	NA	0 to 15.24 cm	CapeCoral	NA	NA	NA	NA	NA	NA	NA	NA	NA	NA	NA	NA	NA
61218	1/2/2013	condition_date	Areca palm	Dypsis lutescens	Cape Coral	Florida	-82.00571809	26.66579341	built_environment	good	introduced	NA	0 to 15.24 cm	CapeCoral	NA	NA	NA	NA	NA	NA	NA	NA	NA	NA	NA	NA	NA
61219	1/2/2013	condition_date	Areca palm	Dypsis lutescens	Cape Coral	Florida	-82.00572363	26.66580591	built_environment	good	introduced	NA	0 to 15.24 cm	CapeCoral	NA	NA	NA	NA	NA	NA	NA	NA	NA	NA	NA	NA	NA
61220	1/2/2013	condition_date	Pygmy date palm	Phoenix roebelenii	Cape Coral	Florida	-82.00588912	26.66563216	built_environment	good	no_info	NA	0 to 15.24 cm	CapeCoral	NA	NA	NA	NA	NA	NA	NA	NA	NA	NA	NA	NA	NA
61221	1/2/2013	condition_date	Pygmy date palm	Phoenix roebelenii	Cape Coral	Florida	-82.00592736	26.66562565	built_environment	good	no_info	NA	0 to 15.24 cm	CapeCoral	NA	NA	NA	NA	NA	NA	NA	NA	NA	NA	NA	NA	NA
61222	1/2/2013	condition_date	Foxtail palm	Wodyetia bifurcata	Cape Coral	Florida	-82.00593463	26.66567673	built_environment	good	introduced	NA	15.24 to 30.48 cm	CapeCoral	NA	NA	NA	NA	NA	NA	NA	NA	NA	NA	NA	NA	NA
61223	1/2/2013	condition_date	Cabbage palm	Sabal palmetto	Cape Coral	Florida	-82.00595965	26.6656823	built_environment	good	naturally_occurring	NA	45.72 to 60.96 cm	CapeCoral	NA	NA	NA	NA	NA	NA	NA	NA	NA	NA	NA	NA	NA
61224	1/2/2013	condition_date	Queen palm	Syagrus romanzoffianum	Cape Coral	Florida	-82.00599406	26.66564687	built_environment	good	no_info	NA	0 to 15.24 cm	CapeCoral	NA	NA	NA	NA	NA	NA	NA	NA	NA	NA	NA	NA	NA
61225	1/2/2013	condition_date	Washington palm	NA	Cape Coral	Florida	-82.00600891	26.66563477	built_environment	good	no_info	NA	15.24 to 30.48 cm	CapeCoral	NA	NA	NA	NA	NA	NA	NA	NA	NA	NA	NA	NA	NA
61226	1/2/2013	condition_date	Black (shady lady) olive	NA	Cape Coral	Florida	-82.00602842	26.66573044	built_environment	good	no_info	NA	0 to 15.24 cm	CapeCoral	NA	NA	NA	NA	NA	NA	NA	NA	NA	NA	NA	NA	NA
61227	1/2/2013	condition_date	NA	NA	Cape Coral	Florida	-82.00606246	26.66566053	built_environment	good	no_info	NA	15.24 to 30.48 cm	CapeCoral	NA	NA	NA	NA	NA	NA	NA	NA	NA	NA	NA	NA	NA
61228	1/2/2013	condition_date	Mahogany	NA	Cape Coral	Florida	-82.00617308	26.66564156	built_environment	good	no_info	NA	0 to 15.24 cm	CapeCoral	NA	NA	NA	NA	NA	NA	NA	NA	NA	NA	NA	NA	NA
61229	1/2/2013	condition_date	Mahogany	NA	Cape Coral	Florida	-82.00633372	26.66559992	built_environment	good	no_info	NA	0 to 15.24 cm	CapeCoral	NA	NA	NA	NA	NA	NA	NA	NA	NA	NA	NA	NA	NA
61230	1/2/2013	condition_date	Mahogany	NA	Cape Coral	Florida	-82.00625876	26.66559579	built_environment	good	no_info	NA	0 to 15.24 cm	CapeCoral	NA	NA	NA	NA	NA	NA	NA	NA	NA	NA	NA	NA	NA
61231	1/2/2013	condition_date	Mahogany	NA	Cape Coral	Florida	-82.00618815	26.66559385	built_environment	good	no_info	NA	0 to 15.24 cm	CapeCoral	NA	NA	NA	NA	NA	NA	NA	NA	NA	NA	NA	NA	NA
61232	1/2/2013	condition_date	Washington palm	NA	Cape Coral	Florida	-82.00613151	26.66560218	built_environment	good	no_info	NA	15.24 to 30.48 cm	CapeCoral	NA	NA	NA	NA	NA	NA	NA	NA	NA	NA	NA	NA	NA
61233	1/2/2013	condition_date	Washington palm	NA	Cape Coral	Florida	-82.00608686	26.66547376	built_environment	good	no_info	NA	15.24 to 30.48 cm	CapeCoral	NA	NA	NA	NA	NA	NA	NA	NA	NA	NA	NA	NA	NA
61234	1/2/2013	condition_date	Washington palm	NA	Cape Coral	Florida	-82.00604154	26.66558463	built_environment	good	no_info	NA	15.24 to 30.48 cm	CapeCoral	NA	NA	NA	NA	NA	NA	NA	NA	NA	NA	NA	NA	NA
61235	1/2/2013	condition_date	Washington palm	NA	Cape Coral	Florida	-82.00602902	26.66554981	built_environment	good	no_info	NA	15.24 to 30.48 cm	CapeCoral	NA	NA	NA	NA	NA	NA	NA	NA	NA	NA	NA	NA	NA
61236	1/2/2013	condition_date	Washington palm	NA	Cape Coral	Florida	-82.00603561	26.66553355	built_environment	good	no_info	NA	15.24 to 30.48 cm	CapeCoral	NA	NA	NA	NA	NA	NA	NA	NA	NA	NA	NA	NA	NA
61237	1/2/2013	condition_date	Queen palm	Syagrus romanzoffianum	Cape Coral	Florida	-82.00598629	26.66554576	built_environment	good	no_info	NA	0 to 15.24 cm	CapeCoral	NA	NA	NA	NA	NA	NA	NA	NA	NA	NA	NA	NA	NA
61238	1/2/2013	condition_date	Queen palm	Syagrus romanzoffianum	Cape Coral	Florida	-82.00594887	26.66555761	built_environment	good	no_info	NA	15.24 to 30.48 cm	CapeCoral	NA	NA	NA	NA	NA	NA	NA	NA	NA	NA	NA	NA	NA
61239	1/2/2013	condition_date	Queen palm	Syagrus romanzoffianum	Cape Coral	Florida	-82.00588965	26.66555277	built_environment	good	no_info	NA	15.24 to 30.48 cm	CapeCoral	NA	NA	NA	NA	NA	NA	NA	NA	NA	NA	NA	NA	NA
61240	1/2/2013	condition_date	Washington palm	NA	Cape Coral	Florida	-82.00582323	26.66556827	built_environment	good	no_info	NA	15.24 to 30.48 cm	CapeCoral	NA	NA	NA	NA	NA	NA	NA	NA	NA	NA	NA	NA	NA
61241	1/2/2013	condition_date	Washington palm	NA	Cape Coral	Florida	-82.0058502	26.66559323	built_environment	good	no_info	NA	15.24 to 30.48 cm	CapeCoral	NA	NA	NA	NA	NA	NA	NA	NA	NA	NA	NA	NA	NA
61242	1/2/2013	condition_date	Areca palm	Dypsis lutescens	Cape Coral	Florida	-82.00580015	26.66555468	built_environment	good	introduced	NA	15.24 to 30.48 cm	CapeCoral	NA	NA	NA	NA	NA	NA	NA	NA	NA	NA	NA	NA	NA
61243	1/2/2013	condition_date	Areca palm	Dypsis lutescens	Cape Coral	Florida	-82.00582463	26.66555175	built_environment	good	introduced	NA	15.24 to 30.48 cm	CapeCoral	NA	NA	NA	NA	NA	NA	NA	NA	NA	NA	NA	NA	NA
61244	1/2/2013	condition_date	Areca palm	Dypsis lutescens	Cape Coral	Florida	-82.00583848	26.66554293	built_environment	good	introduced	NA	15.24 to 30.48 cm	CapeCoral	NA	NA	NA	NA	NA	NA	NA	NA	NA	NA	NA	NA	NA
61245	1/2/2013	condition_date	Areca palm	Dypsis lutescens	Cape Coral	Florida	-82.00587111	26.66556519	built_environment	good	introduced	NA	15.24 to 30.48 cm	CapeCoral	NA	NA	NA	NA	NA	NA	NA	NA	NA	NA	NA	NA	NA
61246	1/2/2013	condition_date	Ficus	Ficus	Cape Coral	Florida	-82.00622371	26.66536006	built_environment	good	no_info	NA	0 to 15.24 cm	CapeCoral	NA	NA	NA	NA	NA	NA	NA	NA	NA	NA	NA	NA	NA
61247	1/2/2013	condition_date	Umbrella tree	Schefflera actinophylla	Cape Coral	Florida	-82.00608317	26.66527454	built_environment	good	introduced	NA	30.48 to 45.72 cm	CapeCoral	NA	NA	NA	NA	NA	NA	NA	NA	NA	NA	NA	NA	NA
61248	1/2/2013	condition_date	Washington palm	NA	Cape Coral	Florida	-82.00632557	26.66515716	built_environment	good	no_info	NA	30.48 to 45.72 cm	CapeCoral	NA	NA	NA	NA	NA	NA	NA	NA	NA	NA	NA	NA	NA
61249	1/2/2013	condition_date	Areca palm	Dypsis lutescens	Cape Coral	Florida	-82.0063314	26.66514449	built_environment	good	introduced	NA	30.48 to 45.72 cm	CapeCoral	NA	NA	NA	NA	NA	NA	NA	NA	NA	NA	NA	NA	NA
61250	1/2/2013	condition_date	Areca palm	Dypsis lutescens	Cape Coral	Florida	-82.00635152	26.66514244	built_environment	good	introduced	NA	0 to 15.24 cm	CapeCoral	NA	NA	NA	NA	NA	NA	NA	NA	NA	NA	NA	NA	NA
61251	1/2/2013	condition_date	Areca palm	Dypsis lutescens	Cape Coral	Florida	-82.00635891	26.66505506	built_environment	good	introduced	NA	0 to 15.24 cm	CapeCoral	NA	NA	NA	NA	NA	NA	NA	NA	NA	NA	NA	NA	NA
61252	1/2/2013	condition_date	Areca palm	Dypsis lutescens	Cape Coral	Florida	-82.00636434	26.66506125	built_environment	good	introduced	NA	0 to 15.24 cm	CapeCoral	NA	NA	NA	NA	NA	NA	NA	NA	NA	NA	NA	NA	NA
61253	1/2/2013	condition_date	Live oak	Quercus virginiana	Cape Coral	Florida	-82.00641942	26.66489981	built_environment	good	naturally_occurring	NA	0 to 15.24 cm	CapeCoral	NA	NA	NA	NA	NA	NA	NA	NA	NA	NA	NA	NA	NA
61254	1/2/2013	condition_date	Mahogany	NA	Cape Coral	Florida	-82.00655571	26.66489924	built_environment	good	no_info	NA	15.24 to 30.48 cm	CapeCoral	NA	NA	NA	NA	NA	NA	NA	NA	NA	NA	NA	NA	NA
61255	1/2/2013	condition_date	Live oak	Quercus virginiana	Cape Coral	Florida	-82.0066208	26.66489566	built_environment	good	naturally_occurring	NA	0 to 15.24 cm	CapeCoral	NA	NA	NA	NA	NA	NA	NA	NA	NA	NA	NA	NA	NA
61256	1/2/2013	condition_date	Live oak	Quercus virginiana	Cape Coral	Florida	-82.00657424	26.6652209	built_environment	good	naturally_occurring	NA	0 to 15.24 cm	CapeCoral	NA	NA	NA	NA	NA	NA	NA	NA	NA	NA	NA	NA	NA
61257	1/2/2013	condition_date	Mahogany	NA	Cape Coral	Florida	-82.00662738	26.66521588	built_environment	good	no_info	NA	30.48 to 45.72 cm	CapeCoral	NA	NA	NA	NA	NA	NA	NA	NA	NA	NA	NA	NA	NA
61258	1/2/2013	condition_date	Royal poinciana	Delonix regia	Cape Coral	Florida	-82.00676215	26.66529738	built_environment	good	introduced	NA	0 to 15.24 cm	CapeCoral	NA	NA	NA	NA	NA	NA	NA	NA	NA	NA	NA	NA	NA
61259	1/2/2013	condition_date	Royal poinciana	Delonix regia	Cape Coral	Florida	-82.00680649	26.66527177	built_environment	good	introduced	NA	0 to 15.24 cm	CapeCoral	NA	NA	NA	NA	NA	NA	NA	NA	NA	NA	NA	NA	NA
61260	1/2/2013	condition_date	Slash pine	Pinus elliottii	Cape Coral	Florida	-82.00684065	26.66514875	built_environment	good	naturally_occurring	NA	0 to 15.24 cm	CapeCoral	NA	NA	NA	NA	NA	NA	NA	NA	NA	NA	NA	NA	NA
61261	1/2/2013	condition_date	Live oak	Quercus virginiana	Cape Coral	Florida	-82.00681237	26.66500867	built_environment	good	naturally_occurring	NA	45.72 to 60.96 cm	CapeCoral	NA	NA	NA	NA	NA	NA	NA	NA	NA	NA	NA	NA	NA
61262	1/2/2013	condition_date	Mahogany	NA	Cape Coral	Florida	-82.00676084	26.66489565	built_environment	good	no_info	NA	30.48 to 45.72 cm	CapeCoral	NA	NA	NA	NA	NA	NA	NA	NA	NA	NA	NA	NA	NA
61263	1/2/2013	condition_date	Live oak	Quercus virginiana	Cape Coral	Florida	-82.00681108	26.66485854	built_environment	good	naturally_occurring	NA	30.48 to 45.72 cm	CapeCoral	NA	NA	NA	NA	NA	NA	NA	NA	NA	NA	NA	NA	NA
61264	1/2/2013	condition_date	Live oak	Quercus virginiana	Cape Coral	Florida	-82.00681926	26.66478596	built_environment	good	naturally_occurring	NA	30.48 to 45.72 cm	CapeCoral	NA	NA	NA	NA	NA	NA	NA	NA	NA	NA	NA	NA	NA
61265	1/2/2013	condition_date	Live oak	Quercus virginiana	Cape Coral	Florida	-82.00681789	26.66467684	built_environment	good	naturally_occurring	NA	30.48 to 45.72 cm	CapeCoral	NA	NA	NA	NA	NA	NA	NA	NA	NA	NA	NA	NA	NA
61266	1/2/2013	condition_date	Live oak	Quercus virginiana	Cape Coral	Florida	-82.00681651	26.66460055	built_environment	good	naturally_occurring	NA	45.72 to 60.96 cm	CapeCoral	NA	NA	NA	NA	NA	NA	NA	NA	NA	NA	NA	NA	NA
61267	1/2/2013	condition_date	Live oak	Quercus virginiana	Cape Coral	Florida	-82.00677416	26.66456819	built_environment	good	naturally_occurring	NA	0 to 15.24 cm	CapeCoral	NA	NA	NA	NA	NA	NA	NA	NA	NA	NA	NA	NA	NA
61268	1/2/2013	condition_date	Live oak	Quercus virginiana	Cape Coral	Florida	-82.00682075	26.66452583	built_environment	good	naturally_occurring	NA	30.48 to 45.72 cm	CapeCoral	NA	NA	NA	NA	NA	NA	NA	NA	NA	NA	NA	NA	NA
61269	1/2/2013	condition_date	Live oak	Quercus virginiana	Cape Coral	Florida	-82.00681934	26.66434596	built_environment	good	naturally_occurring	NA	30.48 to 45.72 cm	CapeCoral	NA	NA	NA	NA	NA	NA	NA	NA	NA	NA	NA	NA	NA
61270	1/2/2013	condition_date	Live oak	Quercus virginiana	Cape Coral	Florida	-82.00682529	26.66426492	built_environment	good	naturally_occurring	NA	30.48 to 45.72 cm	CapeCoral	NA	NA	NA	NA	NA	NA	NA	NA	NA	NA	NA	NA	NA
61271	1/2/2013	condition_date	Slash pine	Pinus elliottii	Cape Coral	Florida	-82.006848	26.66423405	built_environment	good	naturally_occurring	NA	15.24 to 30.48 cm	CapeCoral	NA	NA	NA	NA	NA	NA	NA	NA	NA	NA	NA	NA	NA
61272	1/2/2013	condition_date	Live oak	Quercus virginiana	Cape Coral	Florida	-82.00664707	26.66422993	built_environment	good	naturally_occurring	NA	0 to 15.24 cm	CapeCoral	NA	NA	NA	NA	NA	NA	NA	NA	NA	NA	NA	NA	NA
61273	1/2/2013	condition_date	Live oak	Quercus virginiana	Cape Coral	Florida	-82.00661568	26.66421165	built_environment	good	naturally_occurring	NA	0 to 15.24 cm	CapeCoral	NA	NA	NA	NA	NA	NA	NA	NA	NA	NA	NA	NA	NA
61274	1/2/2013	condition_date	Live oak	Quercus virginiana	Cape Coral	Florida	-82.00657452	26.66422814	built_environment	good	naturally_occurring	NA	0 to 15.24 cm	CapeCoral	NA	NA	NA	NA	NA	NA	NA	NA	NA	NA	NA	NA	NA
61275	1/2/2013	condition_date	Live oak	Quercus virginiana	Cape Coral	Florida	-82.00637036	26.66428126	built_environment	good	naturally_occurring	NA	30.48 to 45.72 cm	CapeCoral	NA	NA	NA	NA	NA	NA	NA	NA	NA	NA	NA	NA	NA
61276	1/2/2013	condition_date	Live oak	Quercus virginiana	Cape Coral	Florida	-82.00627972	26.66424043	built_environment	good	naturally_occurring	NA	45.72 to 60.96 cm	CapeCoral	NA	NA	NA	NA	NA	NA	NA	NA	NA	NA	NA	NA	NA
61277	1/2/2013	condition_date	Live oak	Quercus virginiana	Cape Coral	Florida	-82.0061893	26.66409234	built_environment	good	naturally_occurring	NA	30.48 to 45.72 cm	CapeCoral	NA	NA	NA	NA	NA	NA	NA	NA	NA	NA	NA	NA	NA
61278	1/2/2013	condition_date	Royal poinciana	Delonix regia	Cape Coral	Florida	-82.0060856	26.6640304	built_environment	good	introduced	NA	0 to 15.24 cm	CapeCoral	NA	NA	NA	NA	NA	NA	NA	NA	NA	NA	NA	NA	NA
61279	1/2/2013	condition_date	Royal poinciana	Delonix regia	Cape Coral	Florida	-82.00581018	26.66401764	built_environment	good	introduced	NA	0 to 15.24 cm	CapeCoral	NA	NA	NA	NA	NA	NA	NA	NA	NA	NA	NA	NA	NA
61280	1/2/2013	condition_date	Royal poinciana	Delonix regia	Cape Coral	Florida	-82.00590816	26.66402065	built_environment	good	introduced	NA	15.24 to 30.48 cm	CapeCoral	NA	NA	NA	NA	NA	NA	NA	NA	NA	NA	NA	NA	NA
61281	1/2/2013	condition_date	Live oak	Quercus virginiana	Cape Coral	Florida	-82.00586353	26.66407076	built_environment	good	naturally_occurring	NA	45.72 to 60.96 cm	CapeCoral	NA	NA	NA	NA	NA	NA	NA	NA	NA	NA	NA	NA	NA
61282	1/2/2013	condition_date	Live oak	Quercus virginiana	Cape Coral	Florida	-82.00575311	26.66404225	built_environment	good	naturally_occurring	NA	30.48 to 45.72 cm	CapeCoral	NA	NA	NA	NA	NA	NA	NA	NA	NA	NA	NA	NA	NA
61283	1/2/2013	condition_date	Live oak	Quercus virginiana	Cape Coral	Florida	-82.00568994	26.66403882	built_environment	good	naturally_occurring	NA	15.24 to 30.48 cm	CapeCoral	NA	NA	NA	NA	NA	NA	NA	NA	NA	NA	NA	NA	NA
61284	1/2/2013	condition_date	Live oak	Quercus virginiana	Cape Coral	Florida	-82.00562856	26.66403891	built_environment	good	naturally_occurring	NA	15.24 to 30.48 cm	CapeCoral	NA	NA	NA	NA	NA	NA	NA	NA	NA	NA	NA	NA	NA
61285	1/2/2013	condition_date	Live oak	Quercus virginiana	Cape Coral	Florida	-82.00554175	26.66405554	built_environment	good	naturally_occurring	NA	30.48 to 45.72 cm	CapeCoral	NA	NA	NA	NA	NA	NA	NA	NA	NA	NA	NA	NA	NA
61286	1/2/2013	condition_date	Live oak	Quercus virginiana	Cape Coral	Florida	-82.00548224	26.66412415	built_environment	good	naturally_occurring	NA	15.24 to 30.48 cm	CapeCoral	NA	NA	NA	NA	NA	NA	NA	NA	NA	NA	NA	NA	NA
61287	1/2/2013	condition_date	Live oak	Quercus virginiana	Cape Coral	Florida	-82.00555387	26.66420971	built_environment	good	naturally_occurring	NA	30.48 to 45.72 cm	CapeCoral	NA	NA	NA	NA	NA	NA	NA	NA	NA	NA	NA	NA	NA
61288	1/2/2013	condition_date	Queen palm	Syagrus romanzoffianum	Cape Coral	Florida	-82.00514045	26.66394865	built_environment	good	no_info	NA	0 to 15.24 cm	CapeCoral	NA	NA	NA	NA	NA	NA	NA	NA	NA	NA	NA	NA	NA
61289	1/2/2013	condition_date	Queen palm	Syagrus romanzoffianum	Cape Coral	Florida	-82.00513609	26.66387082	built_environment	good	no_info	NA	0 to 15.24 cm	CapeCoral	NA	NA	NA	NA	NA	NA	NA	NA	NA	NA	NA	NA	NA
61290	1/2/2013	condition_date	Queen palm	Syagrus romanzoffianum	Cape Coral	Florida	-82.00513947	26.66384607	built_environment	good	no_info	NA	0 to 15.24 cm	CapeCoral	NA	NA	NA	NA	NA	NA	NA	NA	NA	NA	NA	NA	NA
61291	1/2/2013	condition_date	Queen palm	Syagrus romanzoffianum	Cape Coral	Florida	-82.00513733	26.66382209	built_environment	good	no_info	NA	0 to 15.24 cm	CapeCoral	NA	NA	NA	NA	NA	NA	NA	NA	NA	NA	NA	NA	NA
61292	1/2/2013	condition_date	Queen palm	Syagrus romanzoffianum	Cape Coral	Florida	-82.00513633	26.66379909	built_environment	good	no_info	NA	0 to 15.24 cm	CapeCoral	NA	NA	NA	NA	NA	NA	NA	NA	NA	NA	NA	NA	NA
61293	1/2/2013	condition_date	Queen palm	Syagrus romanzoffianum	Cape Coral	Florida	-82.0051348	26.66375011	built_environment	good	no_info	NA	0 to 15.24 cm	CapeCoral	NA	NA	NA	NA	NA	NA	NA	NA	NA	NA	NA	NA	NA
61294	1/2/2013	condition_date	Queen palm	Syagrus romanzoffianum	Cape Coral	Florida	-82.0051331	26.66372541	built_environment	good	no_info	NA	0 to 15.24 cm	CapeCoral	NA	NA	NA	NA	NA	NA	NA	NA	NA	NA	NA	NA	NA
61295	1/2/2013	condition_date	Queen palm	Syagrus romanzoffianum	Cape Coral	Florida	-82.00513213	26.66370073	built_environment	good	no_info	NA	0 to 15.24 cm	CapeCoral	NA	NA	NA	NA	NA	NA	NA	NA	NA	NA	NA	NA	NA
61296	1/2/2013	condition_date	Queen palm	Syagrus romanzoffianum	Cape Coral	Florida	-82.0051319	26.66367485	built_environment	good	no_info	NA	0 to 15.24 cm	CapeCoral	NA	NA	NA	NA	NA	NA	NA	NA	NA	NA	NA	NA	NA
61297	1/2/2013	condition_date	Queen palm	Syagrus romanzoffianum	Cape Coral	Florida	-82.00513228	26.66365211	built_environment	good	no_info	NA	0 to 15.24 cm	CapeCoral	NA	NA	NA	NA	NA	NA	NA	NA	NA	NA	NA	NA	NA
61298	1/2/2013	condition_date	Queen palm	Syagrus romanzoffianum	Cape Coral	Florida	-82.00513138	26.66362227	built_environment	good	no_info	NA	0 to 15.24 cm	CapeCoral	NA	NA	NA	NA	NA	NA	NA	NA	NA	NA	NA	NA	NA
61299	1/2/2013	condition_date	Queen palm	Syagrus romanzoffianum	Cape Coral	Florida	-82.00513175	26.66359945	built_environment	good	no_info	NA	0 to 15.24 cm	CapeCoral	NA	NA	NA	NA	NA	NA	NA	NA	NA	NA	NA	NA	NA
61300	1/2/2013	condition_date	Queen palm	Syagrus romanzoffianum	Cape Coral	Florida	-82.00513096	26.66354943	built_environment	good	no_info	NA	0 to 15.24 cm	CapeCoral	NA	NA	NA	NA	NA	NA	NA	NA	NA	NA	NA	NA	NA
61301	1/2/2013	condition_date	Queen palm	Syagrus romanzoffianum	Cape Coral	Florida	-82.00513309	26.66353133	built_environment	good	no_info	NA	0 to 15.24 cm	CapeCoral	NA	NA	NA	NA	NA	NA	NA	NA	NA	NA	NA	NA	NA
61302	1/2/2013	condition_date	Queen palm	Syagrus romanzoffianum	Cape Coral	Florida	-82.00514892	26.66350382	built_environment	good	no_info	NA	0 to 15.24 cm	CapeCoral	NA	NA	NA	NA	NA	NA	NA	NA	NA	NA	NA	NA	NA
61303	1/2/2013	condition_date	Queen palm	Syagrus romanzoffianum	Cape Coral	Florida	-82.00515189	26.66347891	built_environment	good	no_info	NA	0 to 15.24 cm	CapeCoral	NA	NA	NA	NA	NA	NA	NA	NA	NA	NA	NA	NA	NA
61304	1/2/2013	condition_date	Queen palm	Syagrus romanzoffianum	Cape Coral	Florida	-82.00515116	26.66345679	built_environment	good	no_info	NA	0 to 15.24 cm	CapeCoral	NA	NA	NA	NA	NA	NA	NA	NA	NA	NA	NA	NA	NA
61305	1/2/2013	condition_date	Queen palm	Syagrus romanzoffianum	Cape Coral	Florida	-82.00515354	26.66343183	built_environment	good	no_info	NA	0 to 15.24 cm	CapeCoral	NA	NA	NA	NA	NA	NA	NA	NA	NA	NA	NA	NA	NA
61306	1/2/2013	condition_date	Queen palm	Syagrus romanzoffianum	Cape Coral	Florida	-82.00515265	26.66340852	built_environment	good	no_info	NA	0 to 15.24 cm	CapeCoral	NA	NA	NA	NA	NA	NA	NA	NA	NA	NA	NA	NA	NA
61307	1/2/2013	condition_date	Queen palm	Syagrus romanzoffianum	Cape Coral	Florida	-82.00515218	26.66338712	built_environment	good	no_info	NA	0 to 15.24 cm	CapeCoral	NA	NA	NA	NA	NA	NA	NA	NA	NA	NA	NA	NA	NA
61308	1/2/2013	condition_date	Queen palm	Syagrus romanzoffianum	Cape Coral	Florida	-82.00478279	26.66343586	built_environment	good	no_info	NA	0 to 15.24 cm	CapeCoral	NA	NA	NA	NA	NA	NA	NA	NA	NA	NA	NA	NA	NA
61309	1/2/2013	condition_date	Queen palm	Syagrus romanzoffianum	Cape Coral	Florida	-82.00472283	26.66344777	built_environment	good	no_info	NA	0 to 15.24 cm	CapeCoral	NA	NA	NA	NA	NA	NA	NA	NA	NA	NA	NA	NA	NA
61310	1/2/2013	condition_date	Queen palm	Syagrus romanzoffianum	Cape Coral	Florida	-82.00466387	26.66344502	built_environment	good	no_info	NA	15.24 to 30.48 cm	CapeCoral	NA	NA	NA	NA	NA	NA	NA	NA	NA	NA	NA	NA	NA
61311	1/2/2013	condition_date	Queen palm	Syagrus romanzoffianum	Cape Coral	Florida	-82.00464609	26.66343925	built_environment	good	no_info	NA	15.24 to 30.48 cm	CapeCoral	NA	NA	NA	NA	NA	NA	NA	NA	NA	NA	NA	NA	NA
61312	1/2/2013	condition_date	Queen palm	Syagrus romanzoffianum	Cape Coral	Florida	-82.00457601	26.66344225	built_environment	good	no_info	NA	15.24 to 30.48 cm	CapeCoral	NA	NA	NA	NA	NA	NA	NA	NA	NA	NA	NA	NA	NA
61313	1/2/2013	condition_date	Queen palm	Syagrus romanzoffianum	Cape Coral	Florida	-82.00455777	26.66343478	built_environment	good	no_info	NA	15.24 to 30.48 cm	CapeCoral	NA	NA	NA	NA	NA	NA	NA	NA	NA	NA	NA	NA	NA
61314	1/2/2013	condition_date	Carrotwood	Cupaniopsis anacardioides	Cape Coral	Florida	-82.00452918	26.66342844	built_environment	good	introduced	NA	30.48 to 45.72 cm	CapeCoral	NA	NA	NA	NA	NA	NA	NA	NA	NA	NA	NA	NA	NA
61315	1/2/2013	condition_date	Carrotwood	Cupaniopsis anacardioides	Cape Coral	Florida	-82.00461009	26.66343362	built_environment	good	introduced	NA	30.48 to 45.72 cm	CapeCoral	NA	NA	NA	NA	NA	NA	NA	NA	NA	NA	NA	NA	NA
61316	1/2/2013	condition_date	Carrotwood	Cupaniopsis anacardioides	Cape Coral	Florida	-82.00470036	26.66343331	built_environment	good	introduced	NA	15.24 to 30.48 cm	CapeCoral	NA	NA	NA	NA	NA	NA	NA	NA	NA	NA	NA	NA	NA
61317	1/2/2013	condition_date	Queen palm	Syagrus romanzoffianum	Cape Coral	Florida	-82.00470499	26.6633828	built_environment	good	no_info	NA	15.24 to 30.48 cm	CapeCoral	NA	NA	NA	NA	NA	NA	NA	NA	NA	NA	NA	NA	NA
61318	1/2/2013	condition_date	Queen palm	Syagrus romanzoffianum	Cape Coral	Florida	-82.00470428	26.66335849	built_environment	good	no_info	NA	15.24 to 30.48 cm	CapeCoral	NA	NA	NA	NA	NA	NA	NA	NA	NA	NA	NA	NA	NA
61319	1/2/2013	condition_date	Queen palm	Syagrus romanzoffianum	Cape Coral	Florida	-82.00471143	26.66333979	built_environment	good	no_info	NA	15.24 to 30.48 cm	CapeCoral	NA	NA	NA	NA	NA	NA	NA	NA	NA	NA	NA	NA	NA
61320	1/2/2013	condition_date	Queen palm	Syagrus romanzoffianum	Cape Coral	Florida	-82.0047118	26.66332087	built_environment	good	no_info	NA	15.24 to 30.48 cm	CapeCoral	NA	NA	NA	NA	NA	NA	NA	NA	NA	NA	NA	NA	NA
61321	1/2/2013	condition_date	Queen palm	Syagrus romanzoffianum	Cape Coral	Florida	-82.00470941	26.6633043	built_environment	good	no_info	NA	0 to 15.24 cm	CapeCoral	NA	NA	NA	NA	NA	NA	NA	NA	NA	NA	NA	NA	NA
61322	1/2/2013	condition_date	Queen palm	Syagrus romanzoffianum	Cape Coral	Florida	-82.00470987	26.66328332	built_environment	good	no_info	NA	15.24 to 30.48 cm	CapeCoral	NA	NA	NA	NA	NA	NA	NA	NA	NA	NA	NA	NA	NA
61323	1/2/2013	condition_date	Queen palm	Syagrus romanzoffianum	Cape Coral	Florida	-82.00471273	26.66326481	built_environment	good	no_info	NA	15.24 to 30.48 cm	CapeCoral	NA	NA	NA	NA	NA	NA	NA	NA	NA	NA	NA	NA	NA
61324	1/2/2013	condition_date	Queen palm	Syagrus romanzoffianum	Cape Coral	Florida	-82.00471509	26.66323946	built_environment	good	no_info	NA	15.24 to 30.48 cm	CapeCoral	NA	NA	NA	NA	NA	NA	NA	NA	NA	NA	NA	NA	NA
61325	1/2/2013	condition_date	Queen palm	Syagrus romanzoffianum	Cape Coral	Florida	-82.00471942	26.66320877	built_environment	good	no_info	NA	15.24 to 30.48 cm	CapeCoral	NA	NA	NA	NA	NA	NA	NA	NA	NA	NA	NA	NA	NA
61326	1/2/2013	condition_date	Queen palm	Syagrus romanzoffianum	Cape Coral	Florida	-82.00471469	26.66318133	built_environment	good	no_info	NA	15.24 to 30.48 cm	CapeCoral	NA	NA	NA	NA	NA	NA	NA	NA	NA	NA	NA	NA	NA
61327	1/2/2013	condition_date	Queen palm	Syagrus romanzoffianum	Cape Coral	Florida	-82.00471115	26.66314142	built_environment	good	no_info	NA	15.24 to 30.48 cm	CapeCoral	NA	NA	NA	NA	NA	NA	NA	NA	NA	NA	NA	NA	NA
61328	1/2/2013	condition_date	Queen palm	Syagrus romanzoffianum	Cape Coral	Florida	-82.00470459	26.66311561	built_environment	good	no_info	NA	15.24 to 30.48 cm	CapeCoral	NA	NA	NA	NA	NA	NA	NA	NA	NA	NA	NA	NA	NA
61329	1/2/2013	condition_date	Queen palm	Syagrus romanzoffianum	Cape Coral	Florida	-82.00469176	26.66308669	built_environment	good	no_info	NA	15.24 to 30.48 cm	CapeCoral	NA	NA	NA	NA	NA	NA	NA	NA	NA	NA	NA	NA	NA
61330	1/2/2013	condition_date	Queen palm	Syagrus romanzoffianum	Cape Coral	Florida	-82.00467999	26.66306044	built_environment	good	no_info	NA	15.24 to 30.48 cm	CapeCoral	NA	NA	NA	NA	NA	NA	NA	NA	NA	NA	NA	NA	NA
61331	1/2/2013	condition_date	Queen palm	Syagrus romanzoffianum	Cape Coral	Florida	-82.00458671	26.66294006	built_environment	good	no_info	NA	0 to 15.24 cm	CapeCoral	NA	NA	NA	NA	NA	NA	NA	NA	NA	NA	NA	NA	NA
61332	1/2/2013	condition_date	Queen palm	Syagrus romanzoffianum	Cape Coral	Florida	-82.00453627	26.66290086	built_environment	good	no_info	NA	15.24 to 30.48 cm	CapeCoral	NA	NA	NA	NA	NA	NA	NA	NA	NA	NA	NA	NA	NA
61333	1/2/2013	condition_date	Queen palm	Syagrus romanzoffianum	Cape Coral	Florida	-82.00451049	26.66288339	built_environment	good	no_info	NA	15.24 to 30.48 cm	CapeCoral	NA	NA	NA	NA	NA	NA	NA	NA	NA	NA	NA	NA	NA
61334	1/2/2013	condition_date	Queen palm	Syagrus romanzoffianum	Cape Coral	Florida	-82.00448855	26.66286468	built_environment	good	no_info	NA	15.24 to 30.48 cm	CapeCoral	NA	NA	NA	NA	NA	NA	NA	NA	NA	NA	NA	NA	NA
61335	1/2/2013	condition_date	Queen palm	Syagrus romanzoffianum	Cape Coral	Florida	-82.00446261	26.66284408	built_environment	good	no_info	NA	15.24 to 30.48 cm	CapeCoral	NA	NA	NA	NA	NA	NA	NA	NA	NA	NA	NA	NA	NA
61336	1/2/2013	condition_date	Queen palm	Syagrus romanzoffianum	Cape Coral	Florida	-82.00443656	26.66282935	built_environment	good	no_info	NA	0 to 15.24 cm	CapeCoral	NA	NA	NA	NA	NA	NA	NA	NA	NA	NA	NA	NA	NA
61337	1/2/2013	condition_date	Queen palm	Syagrus romanzoffianum	Cape Coral	Florida	-82.00437688	26.6628035	built_environment	good	no_info	NA	0 to 15.24 cm	CapeCoral	NA	NA	NA	NA	NA	NA	NA	NA	NA	NA	NA	NA	NA
61338	1/2/2013	condition_date	Queen palm	Syagrus romanzoffianum	Cape Coral	Florida	-82.00434777	26.66278965	built_environment	good	no_info	NA	15.24 to 30.48 cm	CapeCoral	NA	NA	NA	NA	NA	NA	NA	NA	NA	NA	NA	NA	NA
61339	1/2/2013	condition_date	Queen palm	Syagrus romanzoffianum	Cape Coral	Florida	-82.0043154	26.66278196	built_environment	good	no_info	NA	0 to 15.24 cm	CapeCoral	NA	NA	NA	NA	NA	NA	NA	NA	NA	NA	NA	NA	NA
61340	1/2/2013	condition_date	Queen palm	Syagrus romanzoffianum	Cape Coral	Florida	-82.00428311	26.66277715	built_environment	good	no_info	NA	15.24 to 30.48 cm	CapeCoral	NA	NA	NA	NA	NA	NA	NA	NA	NA	NA	NA	NA	NA
61341	1/2/2013	condition_date	Queen palm	Syagrus romanzoffianum	Cape Coral	Florida	-82.00414966	26.66276953	built_environment	good	no_info	NA	15.24 to 30.48 cm	CapeCoral	NA	NA	NA	NA	NA	NA	NA	NA	NA	NA	NA	NA	NA
61342	1/2/2013	condition_date	Queen palm	Syagrus romanzoffianum	Cape Coral	Florida	-82.00403903	26.66277908	built_environment	good	no_info	NA	15.24 to 30.48 cm	CapeCoral	NA	NA	NA	NA	NA	NA	NA	NA	NA	NA	NA	NA	NA
61343	1/2/2013	condition_date	Carrotwood	Cupaniopsis anacardioides	Cape Coral	Florida	-82.00396721	26.66275409	built_environment	good	introduced	NA	45.72 to 60.96 cm	CapeCoral	NA	NA	NA	NA	NA	NA	NA	NA	NA	NA	NA	NA	NA
61344	1/2/2013	condition_date	Queen palm	Syagrus romanzoffianum	Cape Coral	Florida	-82.00392326	26.66279231	built_environment	good	no_info	NA	0 to 15.24 cm	CapeCoral	NA	NA	NA	NA	NA	NA	NA	NA	NA	NA	NA	NA	NA
61345	1/2/2013	condition_date	Queen palm	Syagrus romanzoffianum	Cape Coral	Florida	-82.00392566	26.66276752	built_environment	good	no_info	NA	0 to 15.24 cm	CapeCoral	NA	NA	NA	NA	NA	NA	NA	NA	NA	NA	NA	NA	NA
61346	1/2/2013	condition_date	Queen palm	Syagrus romanzoffianum	Cape Coral	Florida	-82.0039372	26.66274422	built_environment	good	no_info	NA	0 to 15.24 cm	CapeCoral	NA	NA	NA	NA	NA	NA	NA	NA	NA	NA	NA	NA	NA
61347	1/2/2013	condition_date	Queen palm	Syagrus romanzoffianum	Cape Coral	Florida	-82.00392352	26.66270701	built_environment	good	no_info	NA	0 to 15.24 cm	CapeCoral	NA	NA	NA	NA	NA	NA	NA	NA	NA	NA	NA	NA	NA
61348	1/2/2013	condition_date	Queen palm	Syagrus romanzoffianum	Cape Coral	Florida	-82.00391691	26.66265251	built_environment	good	no_info	NA	0 to 15.24 cm	CapeCoral	NA	NA	NA	NA	NA	NA	NA	NA	NA	NA	NA	NA	NA
61349	1/2/2013	condition_date	Queen palm	Syagrus romanzoffianum	Cape Coral	Florida	-82.00392078	26.66262893	built_environment	good	no_info	NA	0 to 15.24 cm	CapeCoral	NA	NA	NA	NA	NA	NA	NA	NA	NA	NA	NA	NA	NA
61350	1/2/2013	condition_date	Queen palm	Syagrus romanzoffianum	Cape Coral	Florida	-82.00391724	26.66252176	built_environment	good	no_info	NA	15.24 to 30.48 cm	CapeCoral	NA	NA	NA	NA	NA	NA	NA	NA	NA	NA	NA	NA	NA
61351	1/2/2013	condition_date	Queen palm	Syagrus romanzoffianum	Cape Coral	Florida	-82.00391685	26.66249358	built_environment	good	no_info	NA	0 to 15.24 cm	CapeCoral	NA	NA	NA	NA	NA	NA	NA	NA	NA	NA	NA	NA	NA
61352	1/2/2013	condition_date	Florida royal palm	Roystonea regia	Cape Coral	Florida	-82.00379709	26.66236741	built_environment	good	naturally_occurring	NA	30.48 to 45.72 cm	CapeCoral	NA	NA	NA	NA	NA	NA	NA	NA	NA	NA	NA	NA	NA
61353	1/2/2013	condition_date	Florida royal palm	Roystonea regia	Cape Coral	Florida	-82.00376415	26.662362	built_environment	good	naturally_occurring	NA	30.48 to 45.72 cm	CapeCoral	NA	NA	NA	NA	NA	NA	NA	NA	NA	NA	NA	NA	NA
61354	1/2/2013	condition_date	Florida royal palm	Roystonea regia	Cape Coral	Florida	-82.0037242	26.66235782	built_environment	good	naturally_occurring	NA	15.24 to 30.48 cm	CapeCoral	NA	NA	NA	NA	NA	NA	NA	NA	NA	NA	NA	NA	NA
61355	1/2/2013	condition_date	Florida royal palm	Roystonea regia	Cape Coral	Florida	-82.00366268	26.66235474	built_environment	good	naturally_occurring	NA	30.48 to 45.72 cm	CapeCoral	NA	NA	NA	NA	NA	NA	NA	NA	NA	NA	NA	NA	NA
61356	1/2/2013	condition_date	Florida royal palm	Roystonea regia	Cape Coral	Florida	-82.00360437	26.66235363	built_environment	good	naturally_occurring	NA	15.24 to 30.48 cm	CapeCoral	NA	NA	NA	NA	NA	NA	NA	NA	NA	NA	NA	NA	NA
61357	1/2/2013	condition_date	Florida royal palm	Roystonea regia	Cape Coral	Florida	-82.00354047	26.66235542	built_environment	good	naturally_occurring	NA	15.24 to 30.48 cm	CapeCoral	NA	NA	NA	NA	NA	NA	NA	NA	NA	NA	NA	NA	NA
61358	1/2/2013	condition_date	Florida royal palm	Roystonea regia	Cape Coral	Florida	-82.00348202	26.6623645	built_environment	good	naturally_occurring	NA	15.24 to 30.48 cm	CapeCoral	NA	NA	NA	NA	NA	NA	NA	NA	NA	NA	NA	NA	NA
61359	1/2/2013	condition_date	Florida royal palm	Roystonea regia	Cape Coral	Florida	-82.00341653	26.66237537	built_environment	good	naturally_occurring	NA	15.24 to 30.48 cm	CapeCoral	NA	NA	NA	NA	NA	NA	NA	NA	NA	NA	NA	NA	NA
61360	1/2/2013	condition_date	Florida royal palm	Roystonea regia	Cape Coral	Florida	-82.00335598	26.66238747	built_environment	good	naturally_occurring	NA	15.24 to 30.48 cm	CapeCoral	NA	NA	NA	NA	NA	NA	NA	NA	NA	NA	NA	NA	NA
61361	1/2/2013	condition_date	Florida royal palm	Roystonea regia	Cape Coral	Florida	-82.00329862	26.66240143	built_environment	good	naturally_occurring	NA	15.24 to 30.48 cm	CapeCoral	NA	NA	NA	NA	NA	NA	NA	NA	NA	NA	NA	NA	NA
61362	1/2/2013	condition_date	Florida royal palm	Roystonea regia	Cape Coral	Florida	-82.00283018	26.6628117	built_environment	good	naturally_occurring	NA	15.24 to 30.48 cm	CapeCoral	NA	NA	NA	NA	NA	NA	NA	NA	NA	NA	NA	NA	NA
61363	1/2/2013	condition_date	Florida royal palm	Roystonea regia	Cape Coral	Florida	-82.00280475	26.66286398	built_environment	good	naturally_occurring	NA	15.24 to 30.48 cm	CapeCoral	NA	NA	NA	NA	NA	NA	NA	NA	NA	NA	NA	NA	NA
61364	1/2/2013	condition_date	Florida royal palm	Roystonea regia	Cape Coral	Florida	-82.00278304	26.6629201	built_environment	good	naturally_occurring	NA	0 to 15.24 cm	CapeCoral	NA	NA	NA	NA	NA	NA	NA	NA	NA	NA	NA	NA	NA
61365	1/2/2013	condition_date	Florida royal palm	Roystonea regia	Cape Coral	Florida	-82.00276913	26.66297477	built_environment	good	naturally_occurring	NA	15.24 to 30.48 cm	CapeCoral	NA	NA	NA	NA	NA	NA	NA	NA	NA	NA	NA	NA	NA
61366	1/2/2013	condition_date	Florida royal palm	Roystonea regia	Cape Coral	Florida	-82.00276183	26.66302739	built_environment	good	naturally_occurring	NA	15.24 to 30.48 cm	CapeCoral	NA	NA	NA	NA	NA	NA	NA	NA	NA	NA	NA	NA	NA
61367	1/2/2013	condition_date	Florida royal palm	Roystonea regia	Cape Coral	Florida	-82.00275516	26.6630863	built_environment	good	naturally_occurring	NA	30.48 to 45.72 cm	CapeCoral	NA	NA	NA	NA	NA	NA	NA	NA	NA	NA	NA	NA	NA
61368	1/2/2013	condition_date	Florida royal palm	Roystonea regia	Cape Coral	Florida	-82.00274965	26.66314165	built_environment	good	naturally_occurring	NA	15.24 to 30.48 cm	CapeCoral	NA	NA	NA	NA	NA	NA	NA	NA	NA	NA	NA	NA	NA
61369	1/2/2013	condition_date	Florida royal palm	Roystonea regia	Cape Coral	Florida	-82.00275428	26.66319859	built_environment	good	naturally_occurring	NA	15.24 to 30.48 cm	CapeCoral	NA	NA	NA	NA	NA	NA	NA	NA	NA	NA	NA	NA	NA
61370	1/2/2013	condition_date	Florida royal palm	Roystonea regia	Cape Coral	Florida	-82.00275213	26.6632256	built_environment	good	naturally_occurring	NA	30.48 to 45.72 cm	CapeCoral	NA	NA	NA	NA	NA	NA	NA	NA	NA	NA	NA	NA	NA
61371	1/2/2013	condition_date	Florida royal palm	Roystonea regia	Cape Coral	Florida	-82.00275641	26.66325429	built_environment	good	naturally_occurring	NA	30.48 to 45.72 cm	CapeCoral	NA	NA	NA	NA	NA	NA	NA	NA	NA	NA	NA	NA	NA
61372	1/2/2013	condition_date	Cabbage palm	Sabal palmetto	Cape Coral	Florida	-82.00265609	26.66448779	built_environment	good	naturally_occurring	NA	15.24 to 30.48 cm	CapeCoral	NA	NA	NA	NA	NA	NA	NA	NA	NA	NA	NA	NA	NA
61373	1/2/2013	condition_date	Eucalyptus	Eucalyptus	Cape Coral	Florida	-82.00269836	26.66446356	built_environment	good	no_info	NA	15.24 to 30.48 cm	CapeCoral	NA	NA	NA	NA	NA	NA	NA	NA	NA	NA	NA	NA	NA
61374	1/2/2013	condition_date	Eucalyptus	Eucalyptus	Cape Coral	Florida	-82.00269899	26.6644329	built_environment	good	no_info	NA	0 to 15.24 cm	CapeCoral	NA	NA	NA	NA	NA	NA	NA	NA	NA	NA	NA	NA	NA
61375	1/2/2013	condition_date	Eucalyptus	Eucalyptus	Cape Coral	Florida	-82.00269707	26.66437014	built_environment	good	no_info	NA	30.48 to 45.72 cm	CapeCoral	NA	NA	NA	NA	NA	NA	NA	NA	NA	NA	NA	NA	NA
61376	1/2/2013	condition_date	Eucalyptus	Eucalyptus	Cape Coral	Florida	-82.00270061	26.66432867	built_environment	good	no_info	NA	15.24 to 30.48 cm	CapeCoral	NA	NA	NA	NA	NA	NA	NA	NA	NA	NA	NA	NA	NA
61377	1/2/2013	condition_date	Eucalyptus	Eucalyptus	Cape Coral	Florida	-82.0026999	26.66426849	built_environment	good	no_info	NA	0 to 15.24 cm	CapeCoral	NA	NA	NA	NA	NA	NA	NA	NA	NA	NA	NA	NA	NA
61378	1/2/2013	condition_date	Eucalyptus	Eucalyptus	Cape Coral	Florida	-82.00270142	26.66423187	built_environment	good	no_info	NA	15.24 to 30.48 cm	CapeCoral	NA	NA	NA	NA	NA	NA	NA	NA	NA	NA	NA	NA	NA
61379	1/2/2013	condition_date	Eucalyptus	Eucalyptus	Cape Coral	Florida	-82.00270295	26.66419803	built_environment	good	no_info	NA	0 to 15.24 cm	CapeCoral	NA	NA	NA	NA	NA	NA	NA	NA	NA	NA	NA	NA	NA
61380	1/2/2013	condition_date	Eucalyptus	Eucalyptus	Cape Coral	Florida	-82.00271649	26.66417131	built_environment	good	no_info	NA	0 to 15.24 cm	CapeCoral	NA	NA	NA	NA	NA	NA	NA	NA	NA	NA	NA	NA	NA
61381	1/2/2013	condition_date	Eucalyptus	Eucalyptus	Cape Coral	Florida	-82.00271978	26.66412833	built_environment	good	no_info	NA	15.24 to 30.48 cm	CapeCoral	NA	NA	NA	NA	NA	NA	NA	NA	NA	NA	NA	NA	NA
61382	1/2/2013	condition_date	Live oak	Quercus virginiana	Cape Coral	Florida	-82.00272637	26.66409427	built_environment	good	naturally_occurring	NA	45.72 to 60.96 cm	CapeCoral	NA	NA	NA	NA	NA	NA	NA	NA	NA	NA	NA	NA	NA
61383	1/2/2013	condition_date	Live oak	Quercus virginiana	Cape Coral	Florida	-82.00272289	26.66398485	built_environment	good	naturally_occurring	NA	45.72 to 60.96 cm	CapeCoral	NA	NA	NA	NA	NA	NA	NA	NA	NA	NA	NA	NA	NA
61384	1/2/2013	condition_date	Eucalyptus	Eucalyptus	Cape Coral	Florida	-82.00272106	26.6639552	built_environment	good	no_info	NA	0 to 15.24 cm	CapeCoral	NA	NA	NA	NA	NA	NA	NA	NA	NA	NA	NA	NA	NA
61385	1/2/2013	condition_date	Eucalyptus	Eucalyptus	Cape Coral	Florida	-82.00272247	26.66391884	built_environment	good	no_info	NA	0 to 15.24 cm	CapeCoral	NA	NA	NA	NA	NA	NA	NA	NA	NA	NA	NA	NA	NA
61386	1/2/2013	condition_date	Eucalyptus	Eucalyptus	Cape Coral	Florida	-82.00272383	26.66387857	built_environment	good	no_info	NA	15.24 to 30.48 cm	CapeCoral	NA	NA	NA	NA	NA	NA	NA	NA	NA	NA	NA	NA	NA
61387	1/2/2013	condition_date	Eucalyptus	Eucalyptus	Cape Coral	Florida	-82.00272843	26.66381674	built_environment	good	no_info	NA	0 to 15.24 cm	CapeCoral	NA	NA	NA	NA	NA	NA	NA	NA	NA	NA	NA	NA	NA
61388	1/2/2013	condition_date	Eucalyptus	Eucalyptus	Cape Coral	Florida	-82.00273009	26.66378503	built_environment	good	no_info	NA	0 to 15.24 cm	CapeCoral	NA	NA	NA	NA	NA	NA	NA	NA	NA	NA	NA	NA	NA
61389	1/2/2013	condition_date	Eucalyptus	Eucalyptus	Cape Coral	Florida	-82.00273082	26.66372963	built_environment	good	no_info	NA	0 to 15.24 cm	CapeCoral	NA	NA	NA	NA	NA	NA	NA	NA	NA	NA	NA	NA	NA
61390	1/2/2013	condition_date	Eucalyptus	Eucalyptus	Cape Coral	Florida	-82.00273432	26.66369755	built_environment	good	no_info	NA	15.24 to 30.48 cm	CapeCoral	NA	NA	NA	NA	NA	NA	NA	NA	NA	NA	NA	NA	NA
61391	1/2/2013	condition_date	Queen palm	Syagrus romanzoffianum	Cape Coral	Florida	-82.00291685	26.66338872	built_environment	good	no_info	NA	15.24 to 30.48 cm	CapeCoral	NA	NA	NA	NA	NA	NA	NA	NA	NA	NA	NA	NA	NA
61392	1/2/2013	condition_date	Queen palm	Syagrus romanzoffianum	Cape Coral	Florida	-82.00296459	26.66337496	built_environment	good	no_info	NA	0 to 15.24 cm	CapeCoral	NA	NA	NA	NA	NA	NA	NA	NA	NA	NA	NA	NA	NA
61393	1/2/2013	condition_date	Queen palm	Syagrus romanzoffianum	Cape Coral	Florida	-82.00297605	26.66339043	built_environment	good	no_info	NA	0 to 15.24 cm	CapeCoral	NA	NA	NA	NA	NA	NA	NA	NA	NA	NA	NA	NA	NA
61394	1/2/2013	condition_date	Queen palm	Syagrus romanzoffianum	Cape Coral	Florida	-82.00300448	26.66339277	built_environment	good	no_info	NA	0 to 15.24 cm	CapeCoral	NA	NA	NA	NA	NA	NA	NA	NA	NA	NA	NA	NA	NA
61395	1/2/2013	condition_date	Queen palm	Syagrus romanzoffianum	Cape Coral	Florida	-82.00303507	26.66338804	built_environment	good	no_info	NA	0 to 15.24 cm	CapeCoral	NA	NA	NA	NA	NA	NA	NA	NA	NA	NA	NA	NA	NA
61396	1/2/2013	condition_date	Queen palm	Syagrus romanzoffianum	Cape Coral	Florida	-82.00306256	26.66338867	built_environment	good	no_info	NA	0 to 15.24 cm	CapeCoral	NA	NA	NA	NA	NA	NA	NA	NA	NA	NA	NA	NA	NA
61397	1/2/2013	condition_date	Queen palm	Syagrus romanzoffianum	Cape Coral	Florida	-82.00313146	26.66338587	built_environment	good	no_info	NA	0 to 15.24 cm	CapeCoral	NA	NA	NA	NA	NA	NA	NA	NA	NA	NA	NA	NA	NA
61398	1/2/2013	condition_date	Queen palm	Syagrus romanzoffianum	Cape Coral	Florida	-82.00315718	26.66338984	built_environment	good	no_info	NA	15.24 to 30.48 cm	CapeCoral	NA	NA	NA	NA	NA	NA	NA	NA	NA	NA	NA	NA	NA
61399	1/2/2013	condition_date	Queen palm	Syagrus romanzoffianum	Cape Coral	Florida	-82.00318917	26.66339006	built_environment	good	no_info	NA	0 to 15.24 cm	CapeCoral	NA	NA	NA	NA	NA	NA	NA	NA	NA	NA	NA	NA	NA
61400	1/2/2013	condition_date	Queen palm	Syagrus romanzoffianum	Cape Coral	Florida	-82.00321277	26.66338587	built_environment	good	no_info	NA	0 to 15.24 cm	CapeCoral	NA	NA	NA	NA	NA	NA	NA	NA	NA	NA	NA	NA	NA
61401	1/2/2013	condition_date	Queen palm	Syagrus romanzoffianum	Cape Coral	Florida	-82.00324358	26.66339001	built_environment	good	no_info	NA	15.24 to 30.48 cm	CapeCoral	NA	NA	NA	NA	NA	NA	NA	NA	NA	NA	NA	NA	NA
61402	1/2/2013	condition_date	Queen palm	Syagrus romanzoffianum	Cape Coral	Florida	-82.00327709	26.66339034	built_environment	good	no_info	NA	0 to 15.24 cm	CapeCoral	NA	NA	NA	NA	NA	NA	NA	NA	NA	NA	NA	NA	NA
61403	1/2/2013	condition_date	Queen palm	Syagrus romanzoffianum	Cape Coral	Florida	-82.00331253	26.66338947	built_environment	good	no_info	NA	15.24 to 30.48 cm	CapeCoral	NA	NA	NA	NA	NA	NA	NA	NA	NA	NA	NA	NA	NA
61404	1/2/2013	condition_date	Queen palm	Syagrus romanzoffianum	Cape Coral	Florida	-82.00333735	26.66338518	built_environment	good	no_info	NA	0 to 15.24 cm	CapeCoral	NA	NA	NA	NA	NA	NA	NA	NA	NA	NA	NA	NA	NA
61405	1/2/2013	condition_date	Live oak	Quercus virginiana	Cape Coral	Florida	-82.00324154	26.66340236	built_environment	good	naturally_occurring	NA	30.48 to 45.72 cm	CapeCoral	NA	NA	NA	NA	NA	NA	NA	NA	NA	NA	NA	NA	NA
61406	1/2/2013	condition_date	Bottlebrush	Callistemon	Cape Coral	Florida	-82.00330888	26.6634444	built_environment	good	no_info	NA	15.24 to 30.48 cm	CapeCoral	NA	NA	NA	NA	NA	NA	NA	NA	NA	NA	NA	NA	NA
61407	1/2/2013	condition_date	Bottlebrush	Callistemon	Cape Coral	Florida	-82.00333534	26.66341838	built_environment	good	no_info	NA	0 to 15.24 cm	CapeCoral	NA	NA	NA	NA	NA	NA	NA	NA	NA	NA	NA	NA	NA
61408	1/2/2013	condition_date	Bottlebrush	Callistemon	Cape Coral	Florida	-82.00337364	26.66343791	built_environment	good	no_info	NA	15.24 to 30.48 cm	CapeCoral	NA	NA	NA	NA	NA	NA	NA	NA	NA	NA	NA	NA	NA
61409	1/2/2013	condition_date	Live oak	Quercus virginiana	Cape Coral	Florida	-82.00346051	26.66341367	built_environment	good	naturally_occurring	NA	0 to 15.24 cm	CapeCoral	NA	NA	NA	NA	NA	NA	NA	NA	NA	NA	NA	NA	NA
61410	1/2/2013	condition_date	Queen palm	Syagrus romanzoffianum	Cape Coral	Florida	-82.00343034	26.66339298	built_environment	good	no_info	NA	0 to 15.24 cm	CapeCoral	NA	NA	NA	NA	NA	NA	NA	NA	NA	NA	NA	NA	NA
61411	1/2/2013	condition_date	Queen palm	Syagrus romanzoffianum	Cape Coral	Florida	-82.00345669	26.66339065	built_environment	good	no_info	NA	0 to 15.24 cm	CapeCoral	NA	NA	NA	NA	NA	NA	NA	NA	NA	NA	NA	NA	NA
61412	1/2/2013	condition_date	Queen palm	Syagrus romanzoffianum	Cape Coral	Florida	-82.00348394	26.66339461	built_environment	good	no_info	NA	0 to 15.24 cm	CapeCoral	NA	NA	NA	NA	NA	NA	NA	NA	NA	NA	NA	NA	NA
61413	1/2/2013	condition_date	Queen palm	Syagrus romanzoffianum	Cape Coral	Florida	-82.00353501	26.66338986	built_environment	good	no_info	NA	15.24 to 30.48 cm	CapeCoral	NA	NA	NA	NA	NA	NA	NA	NA	NA	NA	NA	NA	NA
61414	1/2/2013	condition_date	Live oak	Quercus virginiana	Cape Coral	Florida	-82.0036179	26.66341457	built_environment	good	naturally_occurring	NA	30.48 to 45.72 cm	CapeCoral	NA	NA	NA	NA	NA	NA	NA	NA	NA	NA	NA	NA	NA
61415	1/2/2013	condition_date	Queen palm	Syagrus romanzoffianum	Cape Coral	Florida	-82.00387493	26.66344618	built_environment	good	no_info	NA	15.24 to 30.48 cm	CapeCoral	NA	NA	NA	NA	NA	NA	NA	NA	NA	NA	NA	NA	NA
61416	1/2/2013	condition_date	Queen palm	Syagrus romanzoffianum	Cape Coral	Florida	-82.00389775	26.66345635	built_environment	good	no_info	NA	0 to 15.24 cm	CapeCoral	NA	NA	NA	NA	NA	NA	NA	NA	NA	NA	NA	NA	NA
61417	1/2/2013	condition_date	Bottlebrush	Callistemon	Cape Coral	Florida	-82.00397729	26.66346007	built_environment	good	no_info	NA	15.24 to 30.48 cm	CapeCoral	NA	NA	NA	NA	NA	NA	NA	NA	NA	NA	NA	NA	NA
61418	1/2/2013	condition_date	Wild tamarind	NA	Cape Coral	Florida	-82.00392077	26.6635639	built_environment	good	no_info	NA	more than 76.2 cm	CapeCoral	NA	NA	NA	NA	NA	NA	NA	NA	NA	NA	NA	NA	NA
61419	1/2/2013	condition_date	Wild tamarind	NA	Cape Coral	Florida	-82.00391346	26.66365231	built_environment	good	no_info	NA	60.96 to 76.2 cm	CapeCoral	NA	NA	NA	NA	NA	NA	NA	NA	NA	NA	NA	NA	NA
61420	1/2/2013	condition_date	Wild tamarind	NA	Cape Coral	Florida	-82.00398429	26.66365109	built_environment	good	no_info	NA	45.72 to 60.96 cm	CapeCoral	NA	NA	NA	NA	NA	NA	NA	NA	NA	NA	NA	NA	NA
61421	1/2/2013	condition_date	Wild tamarind	NA	Cape Coral	Florida	-82.00399391	26.66379661	built_environment	good	no_info	NA	45.72 to 60.96 cm	CapeCoral	NA	NA	NA	NA	NA	NA	NA	NA	NA	NA	NA	NA	NA
61422	1/2/2013	condition_date	Wild tamarind	NA	Cape Coral	Florida	-82.00392219	26.66379358	built_environment	good	no_info	NA	45.72 to 60.96 cm	CapeCoral	NA	NA	NA	NA	NA	NA	NA	NA	NA	NA	NA	NA	NA
61423	1/2/2013	condition_date	Wild tamarind	NA	Cape Coral	Florida	-82.00391293	26.66388858	built_environment	good	no_info	NA	more than 76.2 cm	CapeCoral	NA	NA	NA	NA	NA	NA	NA	NA	NA	NA	NA	NA	NA
61424	1/2/2013	condition_date	Wild tamarind	NA	Cape Coral	Florida	-82.00389331	26.66412476	built_environment	good	no_info	NA	more than 76.2 cm	CapeCoral	NA	NA	NA	NA	NA	NA	NA	NA	NA	NA	NA	NA	NA
61425	1/2/2013	condition_date	Live oak	Quercus virginiana	Cape Coral	Florida	-82.00457043	26.66421905	built_environment	good	naturally_occurring	NA	45.72 to 60.96 cm	CapeCoral	NA	NA	NA	NA	NA	NA	NA	NA	NA	NA	NA	NA	NA
61426	1/2/2013	condition_date	Live oak	Quercus virginiana	Cape Coral	Florida	-82.00447488	26.6642367	built_environment	good	naturally_occurring	NA	45.72 to 60.96 cm	CapeCoral	NA	NA	NA	NA	NA	NA	NA	NA	NA	NA	NA	NA	NA
61427	1/2/2013	condition_date	Carrotwood	Cupaniopsis anacardioides	Cape Coral	Florida	-82.00431854	26.66444542	built_environment	good	introduced	NA	45.72 to 60.96 cm	CapeCoral	NA	NA	NA	NA	NA	NA	NA	NA	NA	NA	NA	NA	NA
61428	1/2/2013	condition_date	Earleaf acacia	Acacia auriculiformis	Cape Coral	Florida	-82.00432991	26.66463608	built_environment	good	introduced	NA	60.96 to 76.2 cm	CapeCoral	NA	NA	NA	NA	NA	NA	NA	NA	NA	NA	NA	NA	NA
61429	1/2/2013	condition_date	Mahogany	NA	Cape Coral	Florida	-82.00432277	26.66477346	built_environment	good	no_info	NA	0 to 15.24 cm	CapeCoral	NA	NA	NA	NA	NA	NA	NA	NA	NA	NA	NA	NA	NA
61430	1/2/2013	condition_date	Mahogany	NA	Cape Coral	Florida	-82.00431162	26.66491939	built_environment	good	no_info	NA	0 to 15.24 cm	CapeCoral	NA	NA	NA	NA	NA	NA	NA	NA	NA	NA	NA	NA	NA
61431	1/2/2013	condition_date	Mahogany	NA	Cape Coral	Florida	-82.00431515	26.66498662	built_environment	good	no_info	NA	0 to 15.24 cm	CapeCoral	NA	NA	NA	NA	NA	NA	NA	NA	NA	NA	NA	NA	NA
61432	1/2/2013	condition_date	NA	NA	Cape Coral	Florida	-82.00430083	26.66536575	built_environment	good	no_info	NA	15.24 to 30.48 cm	CapeCoral	NA	NA	NA	NA	NA	NA	NA	NA	NA	NA	NA	NA	NA
61433	1/2/2013	condition_date	Carrotwood	Cupaniopsis anacardioides	Cape Coral	Florida	-82.00432386	26.66549974	built_environment	good	introduced	NA	45.72 to 60.96 cm	CapeCoral	NA	NA	NA	NA	NA	NA	NA	NA	NA	NA	NA	NA	NA
61434	1/2/2013	condition_date	Washington palm	NA	Cape Coral	Florida	-82.00438068	26.66558695	built_environment	good	no_info	NA	15.24 to 30.48 cm	CapeCoral	NA	NA	NA	NA	NA	NA	NA	NA	NA	NA	NA	NA	NA
61435	1/2/2013	condition_date	Black (shady lady) olive	NA	Cape Coral	Florida	-82.00434976	26.66565012	built_environment	good	no_info	NA	0 to 15.24 cm	CapeCoral	NA	NA	NA	NA	NA	NA	NA	NA	NA	NA	NA	NA	NA
61436	1/2/2013	condition_date	Live oak	Quercus virginiana	Cape Coral	Florida	-82.00401806	26.66531973	built_environment	good	naturally_occurring	NA	30.48 to 45.72 cm	CapeCoral	NA	NA	NA	NA	NA	NA	NA	NA	NA	NA	NA	NA	NA
61437	1/2/2013	condition_date	Live oak	Quercus virginiana	Cape Coral	Florida	-82.00396691	26.66531743	built_environment	good	naturally_occurring	NA	30.48 to 45.72 cm	CapeCoral	NA	NA	NA	NA	NA	NA	NA	NA	NA	NA	NA	NA	NA
61438	1/2/2013	condition_date	Live oak	Quercus virginiana	Cape Coral	Florida	-82.0038946	26.66533043	built_environment	good	naturally_occurring	NA	15.24 to 30.48 cm	CapeCoral	NA	NA	NA	NA	NA	NA	NA	NA	NA	NA	NA	NA	NA
61439	1/2/2013	condition_date	Cabbage palm	Sabal palmetto	Cape Coral	Florida	-82.00375971	26.66483453	built_environment	good	naturally_occurring	NA	30.48 to 45.72 cm	CapeCoral	NA	NA	NA	NA	NA	NA	NA	NA	NA	NA	NA	NA	NA
61440	1/2/2013	condition_date	Orchid tree	Bauhinia	Cape Coral	Florida	-82.00355637	26.66494403	built_environment	good	no_info	NA	15.24 to 30.48 cm	CapeCoral	NA	NA	NA	NA	NA	NA	NA	NA	NA	NA	NA	NA	NA
61441	1/2/2013	condition_date	Live oak	Quercus virginiana	Cape Coral	Florida	-82.00355586	26.66487208	built_environment	good	naturally_occurring	NA	more than 76.2 cm	CapeCoral	NA	NA	NA	NA	NA	NA	NA	NA	NA	NA	NA	NA	NA
61442	1/2/2013	condition_date	Areca palm	Dypsis lutescens	Cape Coral	Florida	-82.00355174	26.66477943	built_environment	good	introduced	NA	0 to 15.24 cm	CapeCoral	NA	NA	NA	NA	NA	NA	NA	NA	NA	NA	NA	NA	NA
61443	1/2/2013	condition_date	Areca palm	Dypsis lutescens	Cape Coral	Florida	-82.00353828	26.66478675	built_environment	good	introduced	NA	0 to 15.24 cm	CapeCoral	NA	NA	NA	NA	NA	NA	NA	NA	NA	NA	NA	NA	NA
61444	1/2/2013	condition_date	Areca palm	Dypsis lutescens	Cape Coral	Florida	-82.00352674	26.66479063	built_environment	good	introduced	NA	0 to 15.24 cm	CapeCoral	NA	NA	NA	NA	NA	NA	NA	NA	NA	NA	NA	NA	NA
61445	1/2/2013	condition_date	Areca palm	Dypsis lutescens	Cape Coral	Florida	-82.00351286	26.6647972	built_environment	good	introduced	NA	0 to 15.24 cm	CapeCoral	NA	NA	NA	NA	NA	NA	NA	NA	NA	NA	NA	NA	NA
61446	1/2/2013	condition_date	Mahogany	NA	Cape Coral	Florida	-82.00332497	26.66460353	built_environment	good	no_info	NA	45.72 to 60.96 cm	CapeCoral	NA	NA	NA	NA	NA	NA	NA	NA	NA	NA	NA	NA	NA
61447	1/2/2013	condition_date	Mahogany	NA	Cape Coral	Florida	-82.0031816	26.66454953	built_environment	good	no_info	NA	15.24 to 30.48 cm	CapeCoral	NA	NA	NA	NA	NA	NA	NA	NA	NA	NA	NA	NA	NA
61448	1/2/2013	condition_date	Washington palm	NA	Cape Coral	Florida	-82.00312187	26.66454419	built_environment	good	no_info	NA	30.48 to 45.72 cm	CapeCoral	NA	NA	NA	NA	NA	NA	NA	NA	NA	NA	NA	NA	NA
61449	1/2/2013	condition_date	Mahogany	NA	Cape Coral	Florida	-82.00291922	26.66454887	built_environment	good	no_info	NA	15.24 to 30.48 cm	CapeCoral	NA	NA	NA	NA	NA	NA	NA	NA	NA	NA	NA	NA	NA
61450	1/2/2013	condition_date	Live oak	Quercus virginiana	Cape Coral	Florida	-82.00358975	26.66622097	built_environment	good	naturally_occurring	NA	45.72 to 60.96 cm	CapeCoral	NA	NA	NA	NA	NA	NA	NA	NA	NA	NA	NA	NA	NA
61451	1/2/2013	condition_date	Mahogany	NA	Cape Coral	Florida	-82.00334576	26.66606594	built_environment	good	no_info	NA	0 to 15.24 cm	CapeCoral	NA	NA	NA	NA	NA	NA	NA	NA	NA	NA	NA	NA	NA
61452	1/2/2013	condition_date	Queen palm	Syagrus romanzoffianum	Cape Coral	Florida	-82.00320606	26.66595428	built_environment	good	no_info	NA	15.24 to 30.48 cm	CapeCoral	NA	NA	NA	NA	NA	NA	NA	NA	NA	NA	NA	NA	NA
61453	1/2/2013	condition_date	Queen palm	Syagrus romanzoffianum	Cape Coral	Florida	-82.00318321	26.66597771	built_environment	good	no_info	NA	15.24 to 30.48 cm	CapeCoral	NA	NA	NA	NA	NA	NA	NA	NA	NA	NA	NA	NA	NA
61454	1/2/2013	condition_date	Cabbage palm	Sabal palmetto	Cape Coral	Florida	-82.00315739	26.6659612	built_environment	good	naturally_occurring	NA	45.72 to 60.96 cm	CapeCoral	NA	NA	NA	NA	NA	NA	NA	NA	NA	NA	NA	NA	NA
61455	1/2/2013	condition_date	Cabbage palm	Sabal palmetto	Cape Coral	Florida	-82.00284951	26.66596009	built_environment	good	naturally_occurring	NA	15.24 to 30.48 cm	CapeCoral	NA	NA	NA	NA	NA	NA	NA	NA	NA	NA	NA	NA	NA
61456	1/2/2013	condition_date	Cabbage palm	Sabal palmetto	Cape Coral	Florida	-82.00281478	26.66595273	built_environment	good	naturally_occurring	NA	15.24 to 30.48 cm	CapeCoral	NA	NA	NA	NA	NA	NA	NA	NA	NA	NA	NA	NA	NA
61457	1/2/2013	condition_date	Queen palm	Syagrus romanzoffianum	Cape Coral	Florida	-82.00279477	26.66595978	built_environment	good	no_info	NA	15.24 to 30.48 cm	CapeCoral	NA	NA	NA	NA	NA	NA	NA	NA	NA	NA	NA	NA	NA
61458	1/2/2013	condition_date	Washington palm	NA	Cape Coral	Florida	-82.00309376	26.66615848	built_environment	good	no_info	NA	30.48 to 45.72 cm	CapeCoral	NA	NA	NA	NA	NA	NA	NA	NA	NA	NA	NA	NA	NA
61459	1/2/2013	condition_date	Washington palm	NA	Cape Coral	Florida	-82.00292351	26.66615834	built_environment	good	no_info	NA	30.48 to 45.72 cm	CapeCoral	NA	NA	NA	NA	NA	NA	NA	NA	NA	NA	NA	NA	NA
61460	1/2/2013	condition_date	Mahogany	NA	Cape Coral	Florida	-82.00266395	26.66611977	built_environment	good	no_info	NA	0 to 15.24 cm	CapeCoral	NA	NA	NA	NA	NA	NA	NA	NA	NA	NA	NA	NA	NA
61461	1/2/2013	condition_date	Laurel oak	Quercus laurifolia	Cape Coral	Florida	-82.00253577	26.66614678	built_environment	good	naturally_occurring	NA	60.96 to 76.2 cm	CapeCoral	NA	NA	NA	NA	NA	NA	NA	NA	NA	NA	NA	NA	NA
61462	1/2/2013	condition_date	Cabbage palm	Sabal palmetto	Cape Coral	Florida	-82.00252211	26.66601778	built_environment	good	naturally_occurring	NA	30.48 to 45.72 cm	CapeCoral	NA	NA	NA	NA	NA	NA	NA	NA	NA	NA	NA	NA	NA
61463	1/2/2013	condition_date	Earleaf acacia	Acacia auriculiformis	Cape Coral	Florida	-82.00252389	26.66598295	built_environment	good	introduced	NA	45.72 to 60.96 cm	CapeCoral	NA	NA	NA	NA	NA	NA	NA	NA	NA	NA	NA	NA	NA
61464	1/2/2013	condition_date	Cabbage palm	Sabal palmetto	Cape Coral	Florida	-82.00252515	26.66586948	built_environment	good	naturally_occurring	NA	30.48 to 45.72 cm	CapeCoral	NA	NA	NA	NA	NA	NA	NA	NA	NA	NA	NA	NA	NA
61465	1/2/2013	condition_date	Cabbage palm	Sabal palmetto	Cape Coral	Florida	-82.00249459	26.66586004	built_environment	good	naturally_occurring	NA	30.48 to 45.72 cm	CapeCoral	NA	NA	NA	NA	NA	NA	NA	NA	NA	NA	NA	NA	NA
61466	1/2/2013	condition_date	Mahogany	NA	Cape Coral	Florida	-82.00258148	26.66469117	built_environment	good	no_info	NA	45.72 to 60.96 cm	CapeCoral	NA	NA	NA	NA	NA	NA	NA	NA	NA	NA	NA	NA	NA
61467	1/2/2013	condition_date	Mahogany	NA	Cape Coral	Florida	-82.00265213	26.66462343	built_environment	good	no_info	NA	15.24 to 30.48 cm	CapeCoral	NA	NA	NA	NA	NA	NA	NA	NA	NA	NA	NA	NA	NA
61468	1/2/2013	condition_date	Cabbage palm	Sabal palmetto	Cape Coral	Florida	-82.00265834	26.66450639	built_environment	good	naturally_occurring	NA	15.24 to 30.48 cm	CapeCoral	NA	NA	NA	NA	NA	NA	NA	NA	NA	NA	NA	NA	NA
61469	1/2/2013	condition_date	Pygmy date palm	Phoenix roebelenii	Cape Coral	Florida	-82.00669442	26.66384769	built_environment	good	no_info	NA	0 to 15.24 cm	CapeCoral	NA	NA	NA	NA	NA	NA	NA	NA	NA	NA	NA	NA	NA
61470	1/2/2013	condition_date	Mahogany	NA	Cape Coral	Florida	-82.00677924	26.66377087	built_environment	good	no_info	NA	45.72 to 60.96 cm	CapeCoral	NA	NA	NA	NA	NA	NA	NA	NA	NA	NA	NA	NA	NA
61471	1/2/2013	condition_date	Red maple	Acer rubrum	Cape Coral	Florida	-82.00681957	26.66365885	built_environment	good	naturally_occurring	NA	15.24 to 30.48 cm	CapeCoral	NA	NA	NA	NA	NA	NA	NA	NA	NA	NA	NA	NA	NA
61472	1/2/2013	condition_date	Red maple	Acer rubrum	Cape Coral	Florida	-82.00682264	26.66360547	built_environment	good	naturally_occurring	NA	15.24 to 30.48 cm	CapeCoral	NA	NA	NA	NA	NA	NA	NA	NA	NA	NA	NA	NA	NA
61473	1/2/2013	condition_date	Wild tamarind	NA	Cape Coral	Florida	-82.00657858	26.66365007	built_environment	good	no_info	NA	15.24 to 30.48 cm	CapeCoral	NA	NA	NA	NA	NA	NA	NA	NA	NA	NA	NA	NA	NA
61474	1/2/2013	condition_date	Wild tamarind	NA	Cape Coral	Florida	-82.00646197	26.66361435	built_environment	good	no_info	NA	15.24 to 30.48 cm	CapeCoral	NA	NA	NA	NA	NA	NA	NA	NA	NA	NA	NA	NA	NA
61475	1/2/2013	condition_date	Wild tamarind	NA	Cape Coral	Florida	-82.006494	26.66358334	built_environment	good	no_info	NA	45.72 to 60.96 cm	CapeCoral	NA	NA	NA	NA	NA	NA	NA	NA	NA	NA	NA	NA	NA
61476	1/2/2013	condition_date	Live oak	Quercus virginiana	Cape Coral	Florida	-82.00659445	26.6635367	built_environment	good	naturally_occurring	NA	45.72 to 60.96 cm	CapeCoral	NA	NA	NA	NA	NA	NA	NA	NA	NA	NA	NA	NA	NA
61477	1/2/2013	condition_date	Queen palm	Syagrus romanzoffianum	Cape Coral	Florida	-82.00657877	26.66344565	built_environment	good	no_info	NA	0 to 15.24 cm	CapeCoral	NA	NA	NA	NA	NA	NA	NA	NA	NA	NA	NA	NA	NA
61478	1/2/2013	condition_date	Wild tamarind	NA	Cape Coral	Florida	-82.00662259	26.66344114	built_environment	good	no_info	NA	30.48 to 45.72 cm	CapeCoral	NA	NA	NA	NA	NA	NA	NA	NA	NA	NA	NA	NA	NA
61479	1/2/2013	condition_date	Wild tamarind	NA	Cape Coral	Florida	-82.00666491	26.66340426	built_environment	good	no_info	NA	45.72 to 60.96 cm	CapeCoral	NA	NA	NA	NA	NA	NA	NA	NA	NA	NA	NA	NA	NA
61480	1/2/2013	condition_date	Red maple	Acer rubrum	Cape Coral	Florida	-82.00656088	26.66331311	built_environment	good	naturally_occurring	NA	0 to 15.24 cm	CapeCoral	NA	NA	NA	NA	NA	NA	NA	NA	NA	NA	NA	NA	NA
61481	1/2/2013	condition_date	Red maple	Acer rubrum	Cape Coral	Florida	-82.00652704	26.66330849	built_environment	good	naturally_occurring	NA	0 to 15.24 cm	CapeCoral	NA	NA	NA	NA	NA	NA	NA	NA	NA	NA	NA	NA	NA
61482	1/2/2013	condition_date	Silk oak	Grevillea robusta	Cape Coral	Florida	-82.00626936	26.66352396	built_environment	good	introduced	NA	0 to 15.24 cm	CapeCoral	NA	NA	NA	NA	NA	NA	NA	NA	NA	NA	NA	NA	NA
61483	1/2/2013	condition_date	Eucalyptus	Eucalyptus	Cape Coral	Florida	-82.00626428	26.66359614	built_environment	good	no_info	NA	0 to 15.24 cm	CapeCoral	NA	NA	NA	NA	NA	NA	NA	NA	NA	NA	NA	NA	NA
61484	1/2/2013	condition_date	Silk oak	Grevillea robusta	Cape Coral	Florida	-82.0062581	26.66383975	built_environment	good	introduced	NA	0 to 15.24 cm	CapeCoral	NA	NA	NA	NA	NA	NA	NA	NA	NA	NA	NA	NA	NA
61485	1/2/2013	condition_date	Live oak	Quercus virginiana	Cape Coral	Florida	-82.00634646	26.66393369	built_environment	good	naturally_occurring	NA	15.24 to 30.48 cm	CapeCoral	NA	NA	NA	NA	NA	NA	NA	NA	NA	NA	NA	NA	NA
61486	1/2/2013	condition_date	Live oak	Quercus virginiana	Cape Coral	Florida	-82.00628948	26.66393731	built_environment	good	naturally_occurring	NA	15.24 to 30.48 cm	CapeCoral	NA	NA	NA	NA	NA	NA	NA	NA	NA	NA	NA	NA	NA
61487	1/2/2013	condition_date	Live oak	Quercus virginiana	Cape Coral	Florida	-82.00630815	26.66398649	built_environment	good	naturally_occurring	NA	15.24 to 30.48 cm	CapeCoral	NA	NA	NA	NA	NA	NA	NA	NA	NA	NA	NA	NA	NA
61488	1/2/2013	condition_date	Live oak	Quercus virginiana	Cape Coral	Florida	-82.00625362	26.66407198	built_environment	good	naturally_occurring	NA	30.48 to 45.72 cm	CapeCoral	NA	NA	NA	NA	NA	NA	NA	NA	NA	NA	NA	NA	NA
61489	1/2/2013	condition_date	Live oak	Quercus virginiana	Cape Coral	Florida	-82.00633579	26.66406829	built_environment	good	naturally_occurring	NA	30.48 to 45.72 cm	CapeCoral	NA	NA	NA	NA	NA	NA	NA	NA	NA	NA	NA	NA	NA
61490	1/2/2013	condition_date	Live oak	Quercus virginiana	Cape Coral	Florida	-82.0064035	26.66406412	built_environment	good	naturally_occurring	NA	30.48 to 45.72 cm	CapeCoral	NA	NA	NA	NA	NA	NA	NA	NA	NA	NA	NA	NA	NA
61491	1/2/2013	condition_date	Live oak	Quercus virginiana	Cape Coral	Florida	-82.00647265	26.66403727	built_environment	good	naturally_occurring	NA	45.72 to 60.96 cm	CapeCoral	NA	NA	NA	NA	NA	NA	NA	NA	NA	NA	NA	NA	NA
61492	1/2/2013	condition_date	Live oak	Quercus virginiana	Cape Coral	Florida	-82.00649309	26.66407528	built_environment	good	naturally_occurring	NA	15.24 to 30.48 cm	CapeCoral	NA	NA	NA	NA	NA	NA	NA	NA	NA	NA	NA	NA	NA
61493	1/2/2013	condition_date	Live oak	Quercus virginiana	Cape Coral	Florida	-82.00652664	26.66403288	built_environment	good	naturally_occurring	NA	30.48 to 45.72 cm	CapeCoral	NA	NA	NA	NA	NA	NA	NA	NA	NA	NA	NA	NA	NA
61494	1/2/2013	condition_date	Queen palm	Syagrus romanzoffianum	Cape Coral	Florida	-82.00661895	26.6640319	built_environment	good	no_info	NA	15.24 to 30.48 cm	CapeCoral	NA	NA	NA	NA	NA	NA	NA	NA	NA	NA	NA	NA	NA
61495	1/2/2013	condition_date	Queen palm	Syagrus romanzoffianum	Cape Coral	Florida	-82.00655649	26.66396482	built_environment	good	no_info	NA	15.24 to 30.48 cm	CapeCoral	NA	NA	NA	NA	NA	NA	NA	NA	NA	NA	NA	NA	NA
61496	1/2/2013	condition_date	Live oak	Quercus virginiana	Cape Coral	Florida	-82.00654664	26.66383095	built_environment	good	naturally_occurring	NA	30.48 to 45.72 cm	CapeCoral	NA	NA	NA	NA	NA	NA	NA	NA	NA	NA	NA	NA	NA
61497	1/2/2013	condition_date	Wild tamarind	NA	Cape Coral	Florida	-82.00664158	26.66394366	built_environment	good	no_info	NA	45.72 to 60.96 cm	CapeCoral	NA	NA	NA	NA	NA	NA	NA	NA	NA	NA	NA	NA	NA
61498	1/2/2013	condition_date	Wild tamarind	NA	Cape Coral	Florida	-82.00663497	26.66397636	built_environment	good	no_info	NA	30.48 to 45.72 cm	CapeCoral	NA	NA	NA	NA	NA	NA	NA	NA	NA	NA	NA	NA	NA
61499	1/2/2013	condition_date	Slash pine	Pinus elliottii	Cape Coral	Florida	-82.00671821	26.66404894	built_environment	good	naturally_occurring	NA	0 to 15.24 cm	CapeCoral	NA	NA	NA	NA	NA	NA	NA	NA	NA	NA	NA	NA	NA
61500	1/2/2013	condition_date	Slash pine	Pinus elliottii	Cape Coral	Florida	-82.00675601	26.66404996	built_environment	good	naturally_occurring	NA	0 to 15.24 cm	CapeCoral	NA	NA	NA	NA	NA	NA	NA	NA	NA	NA	NA	NA	NA
61501	1/2/2013	condition_date	Slash pine	Pinus elliottii	Cape Coral	Florida	-82.00678998	26.66406961	built_environment	good	naturally_occurring	NA	0 to 15.24 cm	CapeCoral	NA	NA	NA	NA	NA	NA	NA	NA	NA	NA	NA	NA	NA
61502	1/2/2013	condition_date	Slash pine	Pinus elliottii	Cape Coral	Florida	-82.00683581	26.664028	built_environment	good	naturally_occurring	NA	30.48 to 45.72 cm	CapeCoral	NA	NA	NA	NA	NA	NA	NA	NA	NA	NA	NA	NA	NA
61503	1/4/2013	condition_date	Slash pine	Pinus elliottii	Cape Coral	Florida	-82.01130042	26.58892854	built_environment	good	naturally_occurring	NA	45.72 to 60.96 cm	CapeCoral	NA	NA	NA	NA	NA	NA	NA	NA	NA	NA	NA	NA	NA
61504	1/4/2013	condition_date	Mahogany	NA	Cape Coral	Florida	-82.01115376	26.58931744	built_environment	good	no_info	NA	45.72 to 60.96 cm	CapeCoral	NA	NA	NA	NA	NA	NA	NA	NA	NA	NA	NA	NA	NA
61505	1/4/2013	condition_date	Eucalyptus	Eucalyptus	Cape Coral	Florida	-82.01105066	26.58935702	built_environment	good	no_info	NA	45.72 to 60.96 cm	CapeCoral	NA	NA	NA	NA	NA	NA	NA	NA	NA	NA	NA	NA	NA
61506	1/4/2013	condition_date	Mahogany	NA	Cape Coral	Florida	-82.01091283	26.58933887	built_environment	good	no_info	NA	45.72 to 60.96 cm	CapeCoral	NA	NA	NA	NA	NA	NA	NA	NA	NA	NA	NA	NA	NA
61507	1/4/2013	condition_date	Mahogany	NA	Cape Coral	Florida	-82.01083922	26.58934838	built_environment	good	no_info	NA	30.48 to 45.72 cm	CapeCoral	NA	NA	NA	NA	NA	NA	NA	NA	NA	NA	NA	NA	NA
61508	1/4/2013	condition_date	Live oak	Quercus virginiana	Cape Coral	Florida	-82.01076309	26.58933904	built_environment	good	naturally_occurring	NA	0 to 15.24 cm	CapeCoral	NA	NA	NA	NA	NA	NA	NA	NA	NA	NA	NA	NA	NA
61509	1/4/2013	condition_date	Mahogany	NA	Cape Coral	Florida	-82.01068953	26.58934587	built_environment	good	no_info	NA	30.48 to 45.72 cm	CapeCoral	NA	NA	NA	NA	NA	NA	NA	NA	NA	NA	NA	NA	NA
61510	1/4/2013	condition_date	Mahogany	NA	Cape Coral	Florida	-82.01069382	26.58945901	built_environment	good	no_info	NA	30.48 to 45.72 cm	CapeCoral	NA	NA	NA	NA	NA	NA	NA	NA	NA	NA	NA	NA	NA
61511	1/4/2013	condition_date	Mahogany	NA	Cape Coral	Florida	-82.01076398	26.58946252	built_environment	good	no_info	NA	45.72 to 60.96 cm	CapeCoral	NA	NA	NA	NA	NA	NA	NA	NA	NA	NA	NA	NA	NA
61512	1/4/2013	condition_date	Live oak	Quercus virginiana	Cape Coral	Florida	-82.01081727	26.58945106	built_environment	good	naturally_occurring	NA	0 to 15.24 cm	CapeCoral	NA	NA	NA	NA	NA	NA	NA	NA	NA	NA	NA	NA	NA
61513	1/4/2013	condition_date	Mahogany	NA	Cape Coral	Florida	-82.01090662	26.58946324	built_environment	good	no_info	NA	45.72 to 60.96 cm	CapeCoral	NA	NA	NA	NA	NA	NA	NA	NA	NA	NA	NA	NA	NA
61514	1/4/2013	condition_date	Laurel oak	Quercus laurifolia	Cape Coral	Florida	-82.01098573	26.58946119	built_environment	good	naturally_occurring	NA	0 to 15.24 cm	CapeCoral	NA	NA	NA	NA	NA	NA	NA	NA	NA	NA	NA	NA	NA
61515	1/4/2013	condition_date	Mahogany	NA	Cape Coral	Florida	-82.0110928	26.5894572	built_environment	good	no_info	NA	45.72 to 60.96 cm	CapeCoral	NA	NA	NA	NA	NA	NA	NA	NA	NA	NA	NA	NA	NA
61516	1/4/2013	condition_date	Mahogany	NA	Cape Coral	Florida	-82.01137584	26.58980043	built_environment	good	no_info	NA	30.48 to 45.72 cm	CapeCoral	NA	NA	NA	NA	NA	NA	NA	NA	NA	NA	NA	NA	NA
61517	1/4/2013	condition_date	Mahogany	NA	Cape Coral	Florida	-82.01131432	26.58981848	built_environment	good	no_info	NA	30.48 to 45.72 cm	CapeCoral	NA	NA	NA	NA	NA	NA	NA	NA	NA	NA	NA	NA	NA
61518	1/4/2013	condition_date	Wax myrtle	Myrica cerifera	Cape Coral	Florida	-82.01115811	26.58995974	built_environment	good	no_info	NA	0 to 15.24 cm	CapeCoral	NA	NA	NA	NA	NA	NA	NA	NA	NA	NA	NA	NA	NA
61519	1/4/2013	condition_date	Cabbage palm	Sabal palmetto	Cape Coral	Florida	-82.01116003	26.58998274	built_environment	good	naturally_occurring	NA	15.24 to 30.48 cm	CapeCoral	NA	NA	NA	NA	NA	NA	NA	NA	NA	NA	NA	NA	NA
61520	1/4/2013	condition_date	Cabbage palm	Sabal palmetto	Cape Coral	Florida	-82.01117359	26.59003459	built_environment	good	naturally_occurring	NA	30.48 to 45.72 cm	CapeCoral	NA	NA	NA	NA	NA	NA	NA	NA	NA	NA	NA	NA	NA
61521	1/4/2013	condition_date	Cabbage palm	Sabal palmetto	Cape Coral	Florida	-82.01118666	26.59011135	built_environment	good	naturally_occurring	NA	30.48 to 45.72 cm	CapeCoral	NA	NA	NA	NA	NA	NA	NA	NA	NA	NA	NA	NA	NA
61522	1/4/2013	condition_date	Cabbage palm	Sabal palmetto	Cape Coral	Florida	-82.01119248	26.59013925	built_environment	good	naturally_occurring	NA	30.48 to 45.72 cm	CapeCoral	NA	NA	NA	NA	NA	NA	NA	NA	NA	NA	NA	NA	NA
61523	1/4/2013	condition_date	Cabbage palm	Sabal palmetto	Cape Coral	Florida	-82.01119331	26.5902053	built_environment	good	naturally_occurring	NA	30.48 to 45.72 cm	CapeCoral	NA	NA	NA	NA	NA	NA	NA	NA	NA	NA	NA	NA	NA
61524	1/4/2013	condition_date	Cabbage palm	Sabal palmetto	Cape Coral	Florida	-82.0112113	26.59029711	built_environment	good	naturally_occurring	NA	30.48 to 45.72 cm	CapeCoral	NA	NA	NA	NA	NA	NA	NA	NA	NA	NA	NA	NA	NA
61525	1/4/2013	condition_date	Laurel oak	Quercus laurifolia	Cape Coral	Florida	-82.01119515	26.59028996	built_environment	good	naturally_occurring	NA	0 to 15.24 cm	CapeCoral	NA	NA	NA	NA	NA	NA	NA	NA	NA	NA	NA	NA	NA
61526	1/4/2013	condition_date	Orchid tree	Bauhinia	Cape Coral	Florida	-82.01129476	26.59051477	built_environment	good	no_info	NA	0 to 15.24 cm	CapeCoral	NA	NA	NA	NA	NA	NA	NA	NA	NA	NA	NA	NA	NA
61527	1/4/2013	condition_date	Orchid tree	Bauhinia	Cape Coral	Florida	-82.01149841	26.59054237	built_environment	good	no_info	NA	15.24 to 30.48 cm	CapeCoral	NA	NA	NA	NA	NA	NA	NA	NA	NA	NA	NA	NA	NA
61528	1/4/2013	condition_date	Orchid tree	Bauhinia	Cape Coral	Florida	-82.01153793	26.59052796	built_environment	good	no_info	NA	15.24 to 30.48 cm	CapeCoral	NA	NA	NA	NA	NA	NA	NA	NA	NA	NA	NA	NA	NA
61529	1/4/2013	condition_date	Mahogany	NA	Cape Coral	Florida	-82.01142951	26.59046285	built_environment	good	no_info	NA	30.48 to 45.72 cm	CapeCoral	NA	NA	NA	NA	NA	NA	NA	NA	NA	NA	NA	NA	NA
61530	1/4/2013	condition_date	Mahogany	NA	Cape Coral	Florida	-82.01147732	26.59042941	built_environment	good	no_info	NA	15.24 to 30.48 cm	CapeCoral	NA	NA	NA	NA	NA	NA	NA	NA	NA	NA	NA	NA	NA
61531	1/4/2013	condition_date	Mahogany	NA	Cape Coral	Florida	-82.01159694	26.59041251	built_environment	good	no_info	NA	30.48 to 45.72 cm	CapeCoral	NA	NA	NA	NA	NA	NA	NA	NA	NA	NA	NA	NA	NA
61532	1/4/2013	condition_date	Wax myrtle	Myrica cerifera	Cape Coral	Florida	-82.01179559	26.59057743	built_environment	good	no_info	NA	0 to 15.24 cm	CapeCoral	NA	NA	NA	NA	NA	NA	NA	NA	NA	NA	NA	NA	NA
61533	1/4/2013	condition_date	Laurel oak	Quercus laurifolia	Cape Coral	Florida	-82.0121146	26.59051637	built_environment	good	naturally_occurring	NA	0 to 15.24 cm	CapeCoral	NA	NA	NA	NA	NA	NA	NA	NA	NA	NA	NA	NA	NA
61534	1/4/2013	condition_date	Live oak	Quercus virginiana	Cape Coral	Florida	-82.01216957	26.59054956	built_environment	good	naturally_occurring	NA	0 to 15.24 cm	CapeCoral	NA	NA	NA	NA	NA	NA	NA	NA	NA	NA	NA	NA	NA
61535	1/4/2013	condition_date	Wax myrtle	Myrica cerifera	Cape Coral	Florida	-82.01225055	26.59055761	built_environment	good	no_info	NA	15.24 to 30.48 cm	CapeCoral	NA	NA	NA	NA	NA	NA	NA	NA	NA	NA	NA	NA	NA
61536	1/4/2013	condition_date	Screw pine	Pandanus	Cape Coral	Florida	-82.01225806	26.59053598	built_environment	good	no_info	NA	15.24 to 30.48 cm	CapeCoral	NA	NA	NA	NA	NA	NA	NA	NA	NA	NA	NA	NA	NA
61537	1/4/2013	condition_date	Mahogany	NA	Cape Coral	Florida	-82.01225652	26.59048975	built_environment	good	no_info	NA	0 to 15.24 cm	CapeCoral	NA	NA	NA	NA	NA	NA	NA	NA	NA	NA	NA	NA	NA
61538	1/4/2013	condition_date	Live oak	Quercus virginiana	Cape Coral	Florida	-82.01205382	26.59045623	built_environment	good	naturally_occurring	NA	60.96 to 76.2 cm	CapeCoral	NA	NA	NA	NA	NA	NA	NA	NA	NA	NA	NA	NA	NA
61539	1/4/2013	condition_date	Live oak	Quercus virginiana	Cape Coral	Florida	-82.01194491	26.59011018	built_environment	good	naturally_occurring	NA	45.72 to 60.96 cm	CapeCoral	NA	NA	NA	NA	NA	NA	NA	NA	NA	NA	NA	NA	NA
61540	1/4/2013	condition_date	Live oak	Quercus virginiana	Cape Coral	Florida	-82.01187473	26.59010626	built_environment	good	naturally_occurring	NA	15.24 to 30.48 cm	CapeCoral	NA	NA	NA	NA	NA	NA	NA	NA	NA	NA	NA	NA	NA
61541	1/4/2013	condition_date	Live oak	Quercus virginiana	Cape Coral	Florida	-82.01168419	26.59008892	built_environment	good	naturally_occurring	NA	30.48 to 45.72 cm	CapeCoral	NA	NA	NA	NA	NA	NA	NA	NA	NA	NA	NA	NA	NA
61542	1/4/2013	condition_date	Live oak	Quercus virginiana	Cape Coral	Florida	-82.01164734	26.59012905	built_environment	good	naturally_occurring	NA	45.72 to 60.96 cm	CapeCoral	NA	NA	NA	NA	NA	NA	NA	NA	NA	NA	NA	NA	NA
61543	1/4/2013	condition_date	Sago palm	Cycas revoluta	Cape Coral	Florida	-82.01161959	26.59008797	built_environment	good	introduced	NA	15.24 to 30.48 cm	CapeCoral	NA	NA	NA	NA	NA	NA	NA	NA	NA	NA	NA	NA	NA
61544	1/4/2013	condition_date	Seagrape	Coccoloba uvifera	Cape Coral	Florida	-82.01164256	26.59008329	built_environment	good	naturally_occurring	NA	0 to 15.24 cm	CapeCoral	NA	NA	NA	NA	NA	NA	NA	NA	NA	NA	NA	NA	NA
61545	1/4/2013	condition_date	Seagrape	Coccoloba uvifera	Cape Coral	Florida	-82.01163567	26.59006536	built_environment	good	naturally_occurring	NA	0 to 15.24 cm	CapeCoral	NA	NA	NA	NA	NA	NA	NA	NA	NA	NA	NA	NA	NA
61546	1/4/2013	condition_date	Mahogany	NA	Cape Coral	Florida	-82.01161009	26.59005273	built_environment	good	no_info	NA	0 to 15.24 cm	CapeCoral	NA	NA	NA	NA	NA	NA	NA	NA	NA	NA	NA	NA	NA
61547	1/4/2013	condition_date	Mahogany	NA	Cape Coral	Florida	-82.01163009	26.59003447	built_environment	good	no_info	NA	0 to 15.24 cm	CapeCoral	NA	NA	NA	NA	NA	NA	NA	NA	NA	NA	NA	NA	NA
61548	1/4/2013	condition_date	Live oak	Quercus virginiana	Cape Coral	Florida	-82.01160892	26.59001914	built_environment	good	naturally_occurring	NA	30.48 to 45.72 cm	CapeCoral	NA	NA	NA	NA	NA	NA	NA	NA	NA	NA	NA	NA	NA
61549	1/4/2013	condition_date	Laurel oak	Quercus laurifolia	Cape Coral	Florida	-82.01177272	26.58989606	built_environment	good	naturally_occurring	NA	0 to 15.24 cm	CapeCoral	NA	NA	NA	NA	NA	NA	NA	NA	NA	NA	NA	NA	NA
61550	1/4/2013	condition_date	Live oak	Quercus virginiana	Cape Coral	Florida	-82.01184835	26.5898595	built_environment	good	naturally_occurring	NA	15.24 to 30.48 cm	CapeCoral	NA	NA	NA	NA	NA	NA	NA	NA	NA	NA	NA	NA	NA
61551	1/4/2013	condition_date	Live oak	Quercus virginiana	Cape Coral	Florida	-82.0118033	26.58981049	built_environment	good	naturally_occurring	NA	15.24 to 30.48 cm	CapeCoral	NA	NA	NA	NA	NA	NA	NA	NA	NA	NA	NA	NA	NA
61552	1/4/2013	condition_date	Live oak	Quercus virginiana	Cape Coral	Florida	-82.01174161	26.58982811	built_environment	good	naturally_occurring	NA	15.24 to 30.48 cm	CapeCoral	NA	NA	NA	NA	NA	NA	NA	NA	NA	NA	NA	NA	NA
61553	1/4/2013	condition_date	Live oak	Quercus virginiana	Cape Coral	Florida	-82.01171203	26.58977863	built_environment	good	naturally_occurring	NA	15.24 to 30.48 cm	CapeCoral	NA	NA	NA	NA	NA	NA	NA	NA	NA	NA	NA	NA	NA
61554	1/4/2013	condition_date	Live oak	Quercus virginiana	Cape Coral	Florida	-82.01173768	26.58975237	built_environment	good	naturally_occurring	NA	15.24 to 30.48 cm	CapeCoral	NA	NA	NA	NA	NA	NA	NA	NA	NA	NA	NA	NA	NA
61555	1/4/2013	condition_date	Mahogany	NA	Cape Coral	Florida	-82.01152823	26.58977629	built_environment	good	no_info	NA	30.48 to 45.72 cm	CapeCoral	NA	NA	NA	NA	NA	NA	NA	NA	NA	NA	NA	NA	NA
61556	1/4/2013	condition_date	Mahogany	NA	Cape Coral	Florida	-82.01155383	26.5897458	built_environment	good	no_info	NA	0 to 15.24 cm	CapeCoral	NA	NA	NA	NA	NA	NA	NA	NA	NA	NA	NA	NA	NA
61557	1/4/2013	condition_date	Mahogany	NA	Cape Coral	Florida	-82.01155434	26.58969628	built_environment	good	no_info	NA	30.48 to 45.72 cm	CapeCoral	NA	NA	NA	NA	NA	NA	NA	NA	NA	NA	NA	NA	NA
61558	1/4/2013	condition_date	Mahogany	NA	Cape Coral	Florida	-82.01154571	26.58959636	built_environment	good	no_info	NA	30.48 to 45.72 cm	CapeCoral	NA	NA	NA	NA	NA	NA	NA	NA	NA	NA	NA	NA	NA
61559	1/4/2013	condition_date	Mahogany	NA	Cape Coral	Florida	-82.01152197	26.58956636	built_environment	good	no_info	NA	30.48 to 45.72 cm	CapeCoral	NA	NA	NA	NA	NA	NA	NA	NA	NA	NA	NA	NA	NA
61560	1/4/2013	condition_date	Laurel oak	Quercus laurifolia	Cape Coral	Florida	-82.01148547	26.58952762	built_environment	good	naturally_occurring	NA	15.24 to 30.48 cm	CapeCoral	NA	NA	NA	NA	NA	NA	NA	NA	NA	NA	NA	NA	NA
61561	1/4/2013	condition_date	Laurel oak	Quercus laurifolia	Cape Coral	Florida	-82.01149302	26.58969347	built_environment	good	naturally_occurring	NA	0 to 15.24 cm	CapeCoral	NA	NA	NA	NA	NA	NA	NA	NA	NA	NA	NA	NA	NA
61562	1/4/2013	condition_date	Mahogany	NA	Cape Coral	Florida	-82.01144963	26.58966345	built_environment	good	no_info	NA	30.48 to 45.72 cm	CapeCoral	NA	NA	NA	NA	NA	NA	NA	NA	NA	NA	NA	NA	NA
61563	1/4/2013	condition_date	Mahogany	NA	Cape Coral	Florida	-82.01142892	26.58962304	built_environment	good	no_info	NA	30.48 to 45.72 cm	CapeCoral	NA	NA	NA	NA	NA	NA	NA	NA	NA	NA	NA	NA	NA
61564	1/4/2013	condition_date	Mahogany	NA	Cape Coral	Florida	-82.01151501	26.58940454	built_environment	good	no_info	NA	30.48 to 45.72 cm	CapeCoral	NA	NA	NA	NA	NA	NA	NA	NA	NA	NA	NA	NA	NA
61565	1/4/2013	condition_date	Mahogany	NA	Cape Coral	Florida	-82.01147633	26.58937781	built_environment	good	no_info	NA	30.48 to 45.72 cm	CapeCoral	NA	NA	NA	NA	NA	NA	NA	NA	NA	NA	NA	NA	NA
61566	1/4/2013	condition_date	Mahogany	NA	Cape Coral	Florida	-82.01140125	26.58935397	built_environment	good	no_info	NA	30.48 to 45.72 cm	CapeCoral	NA	NA	NA	NA	NA	NA	NA	NA	NA	NA	NA	NA	NA
61567	1/4/2013	condition_date	Slash pine	Pinus elliottii	Cape Coral	Florida	-82.01142661	26.58931876	built_environment	good	naturally_occurring	NA	30.48 to 45.72 cm	CapeCoral	NA	NA	NA	NA	NA	NA	NA	NA	NA	NA	NA	NA	NA
61568	1/4/2013	condition_date	Slash pine	Pinus elliottii	Cape Coral	Florida	-82.0114336	26.58928672	built_environment	good	naturally_occurring	NA	30.48 to 45.72 cm	CapeCoral	NA	NA	NA	NA	NA	NA	NA	NA	NA	NA	NA	NA	NA
61569	1/4/2013	condition_date	Slash pine	Pinus elliottii	Cape Coral	Florida	-82.0114411	26.58922161	built_environment	good	naturally_occurring	NA	30.48 to 45.72 cm	CapeCoral	NA	NA	NA	NA	NA	NA	NA	NA	NA	NA	NA	NA	NA
61570	1/4/2013	condition_date	Laurel oak	Quercus laurifolia	Cape Coral	Florida	-82.01159306	26.58913798	built_environment	good	naturally_occurring	NA	0 to 15.24 cm	CapeCoral	NA	NA	NA	NA	NA	NA	NA	NA	NA	NA	NA	NA	NA
61571	1/4/2013	condition_date	Sago palm	Cycas revoluta	Cape Coral	Florida	-82.01178997	26.58910557	built_environment	good	introduced	NA	15.24 to 30.48 cm	CapeCoral	NA	NA	NA	NA	NA	NA	NA	NA	NA	NA	NA	NA	NA
61572	1/4/2013	condition_date	Mahogany	NA	Cape Coral	Florida	-82.01185379	26.58909946	built_environment	good	no_info	NA	15.24 to 30.48 cm	CapeCoral	NA	NA	NA	NA	NA	NA	NA	NA	NA	NA	NA	NA	NA
61573	1/4/2013	condition_date	Mahogany	NA	Cape Coral	Florida	-82.01192429	26.58908512	built_environment	good	no_info	NA	15.24 to 30.48 cm	CapeCoral	NA	NA	NA	NA	NA	NA	NA	NA	NA	NA	NA	NA	NA
61574	1/4/2013	condition_date	Orchid tree	Bauhinia	Cape Coral	Florida	-82.01197478	26.5890956	built_environment	good	no_info	NA	15.24 to 30.48 cm	CapeCoral	NA	NA	NA	NA	NA	NA	NA	NA	NA	NA	NA	NA	NA
61575	1/4/2013	condition_date	Orchid tree	Bauhinia	Cape Coral	Florida	-82.01192609	26.58912206	built_environment	good	no_info	NA	15.24 to 30.48 cm	CapeCoral	NA	NA	NA	NA	NA	NA	NA	NA	NA	NA	NA	NA	NA
61576	1/4/2013	condition_date	Orchid tree	Bauhinia	Cape Coral	Florida	-82.01188688	26.58914609	built_environment	good	no_info	NA	15.24 to 30.48 cm	CapeCoral	NA	NA	NA	NA	NA	NA	NA	NA	NA	NA	NA	NA	NA
61577	1/4/2013	condition_date	Mahogany	NA	Cape Coral	Florida	-82.01174419	26.58928676	built_environment	good	no_info	NA	0 to 15.24 cm	CapeCoral	NA	NA	NA	NA	NA	NA	NA	NA	NA	NA	NA	NA	NA
61578	1/4/2013	condition_date	Mahogany	NA	Cape Coral	Florida	-82.01176576	26.58932924	built_environment	good	no_info	NA	0 to 15.24 cm	CapeCoral	NA	NA	NA	NA	NA	NA	NA	NA	NA	NA	NA	NA	NA
61579	1/4/2013	condition_date	Mahogany	NA	Cape Coral	Florida	-82.01184797	26.5894024	built_environment	good	no_info	NA	0 to 15.24 cm	CapeCoral	NA	NA	NA	NA	NA	NA	NA	NA	NA	NA	NA	NA	NA
61580	1/4/2013	condition_date	Mahogany	NA	Cape Coral	Florida	-82.01187981	26.58942555	built_environment	good	no_info	NA	0 to 15.24 cm	CapeCoral	NA	NA	NA	NA	NA	NA	NA	NA	NA	NA	NA	NA	NA
61581	1/4/2013	condition_date	Wild tamarind	NA	Cape Coral	Florida	-82.01178541	26.58940761	built_environment	good	no_info	NA	45.72 to 60.96 cm	CapeCoral	NA	NA	NA	NA	NA	NA	NA	NA	NA	NA	NA	NA	NA
61582	1/4/2013	condition_date	Wild tamarind	NA	Cape Coral	Florida	-82.01174608	26.58943818	built_environment	good	no_info	NA	more than 76.2 cm	CapeCoral	NA	NA	NA	NA	NA	NA	NA	NA	NA	NA	NA	NA	NA
61583	1/4/2013	condition_date	Wild tamarind	NA	Cape Coral	Florida	-82.01174521	26.5894694	built_environment	good	no_info	NA	15.24 to 30.48 cm	CapeCoral	NA	NA	NA	NA	NA	NA	NA	NA	NA	NA	NA	NA	NA
61584	1/4/2013	condition_date	Mahogany	NA	Cape Coral	Florida	-82.01165346	26.58948505	built_environment	good	no_info	NA	15.24 to 30.48 cm	CapeCoral	NA	NA	NA	NA	NA	NA	NA	NA	NA	NA	NA	NA	NA
61585	1/4/2013	condition_date	Mahogany	NA	Cape Coral	Florida	-82.01170223	26.58952612	built_environment	good	no_info	NA	45.72 to 60.96 cm	CapeCoral	NA	NA	NA	NA	NA	NA	NA	NA	NA	NA	NA	NA	NA
61586	1/4/2013	condition_date	Mahogany	NA	Cape Coral	Florida	-82.01179112	26.58954783	built_environment	good	no_info	NA	15.24 to 30.48 cm	CapeCoral	NA	NA	NA	NA	NA	NA	NA	NA	NA	NA	NA	NA	NA
61587	1/4/2013	condition_date	Mahogany	NA	Cape Coral	Florida	-82.01177085	26.58958325	built_environment	good	no_info	NA	45.72 to 60.96 cm	CapeCoral	NA	NA	NA	NA	NA	NA	NA	NA	NA	NA	NA	NA	NA
61588	1/4/2013	condition_date	Mahogany	NA	Cape Coral	Florida	-82.01182395	26.5895812	built_environment	good	no_info	NA	more than 76.2 cm	CapeCoral	NA	NA	NA	NA	NA	NA	NA	NA	NA	NA	NA	NA	NA
61589	1/4/2013	condition_date	Live oak	Quercus virginiana	Cape Coral	Florida	-82.01202224	26.58977501	built_environment	good	naturally_occurring	NA	45.72 to 60.96 cm	CapeCoral	NA	NA	NA	NA	NA	NA	NA	NA	NA	NA	NA	NA	NA
61590	1/4/2013	condition_date	Live oak	Quercus virginiana	Cape Coral	Florida	-82.01206841	26.58982685	built_environment	good	naturally_occurring	NA	30.48 to 45.72 cm	CapeCoral	NA	NA	NA	NA	NA	NA	NA	NA	NA	NA	NA	NA	NA
61591	1/4/2013	condition_date	Pygmy date palm	Phoenix roebelenii	Cape Coral	Florida	-82.01208027	26.58979944	built_environment	good	no_info	NA	0 to 15.24 cm	CapeCoral	NA	NA	NA	NA	NA	NA	NA	NA	NA	NA	NA	NA	NA
61592	1/4/2013	condition_date	Pygmy date palm	Phoenix roebelenii	Cape Coral	Florida	-82.01212449	26.58983231	built_environment	good	no_info	NA	15.24 to 30.48 cm	CapeCoral	NA	NA	NA	NA	NA	NA	NA	NA	NA	NA	NA	NA	NA
61593	1/4/2013	condition_date	Cinnecord	Vachellia choriophylla	Cape Coral	Florida	-82.01210944	26.58981723	built_environment	good	naturally_occurring	NA	0 to 15.24 cm	CapeCoral	NA	NA	NA	NA	NA	NA	NA	NA	NA	NA	NA	NA	NA
61594	1/4/2013	condition_date	Live oak	Quercus virginiana	Cape Coral	Florida	-82.01210067	26.58991167	built_environment	good	naturally_occurring	NA	45.72 to 60.96 cm	CapeCoral	NA	NA	NA	NA	NA	NA	NA	NA	NA	NA	NA	NA	NA
61595	1/4/2013	condition_date	Live oak	Quercus virginiana	Cape Coral	Florida	-82.01208617	26.58998016	built_environment	good	naturally_occurring	NA	45.72 to 60.96 cm	CapeCoral	NA	NA	NA	NA	NA	NA	NA	NA	NA	NA	NA	NA	NA
61596	1/4/2013	condition_date	Live oak	Quercus virginiana	Cape Coral	Florida	-82.01204043	26.590044	built_environment	good	naturally_occurring	NA	45.72 to 60.96 cm	CapeCoral	NA	NA	NA	NA	NA	NA	NA	NA	NA	NA	NA	NA	NA
61597	1/4/2013	condition_date	Christmas palm	Adonidia merrillii	Cape Coral	Florida	-82.01217859	26.58991818	built_environment	good	introduced	NA	15.24 to 30.48 cm	CapeCoral	NA	NA	NA	NA	NA	NA	NA	NA	NA	NA	NA	NA	NA
61598	1/4/2013	condition_date	Christmas palm	Adonidia merrillii	Cape Coral	Florida	-82.01231513	26.58988445	built_environment	good	introduced	NA	15.24 to 30.48 cm	CapeCoral	NA	NA	NA	NA	NA	NA	NA	NA	NA	NA	NA	NA	NA
61599	1/4/2013	condition_date	Live oak	Quercus virginiana	Cape Coral	Florida	-82.01270043	26.58937609	built_environment	good	naturally_occurring	NA	30.48 to 45.72 cm	CapeCoral	NA	NA	NA	NA	NA	NA	NA	NA	NA	NA	NA	NA	NA
61600	1/4/2013	condition_date	Dahoon holly	Ilex cassine	Cape Coral	Florida	-82.01272831	26.58928878	built_environment	good	naturally_occurring	NA	0 to 15.24 cm	CapeCoral	NA	NA	NA	NA	NA	NA	NA	NA	NA	NA	NA	NA	NA
61601	1/4/2013	condition_date	Mahogany	NA	Cape Coral	Florida	-82.01279406	26.58925715	built_environment	good	no_info	NA	30.48 to 45.72 cm	CapeCoral	NA	NA	NA	NA	NA	NA	NA	NA	NA	NA	NA	NA	NA
61602	1/4/2013	condition_date	Ficus	Ficus	Cape Coral	Florida	-82.01283468	26.58922682	built_environment	good	no_info	NA	0 to 15.24 cm	CapeCoral	NA	NA	NA	NA	NA	NA	NA	NA	NA	NA	NA	NA	NA
61603	1/4/2013	condition_date	Mahogany	NA	Cape Coral	Florida	-82.01286169	26.58917733	built_environment	good	no_info	NA	15.24 to 30.48 cm	CapeCoral	NA	NA	NA	NA	NA	NA	NA	NA	NA	NA	NA	NA	NA
61604	1/4/2013	condition_date	Mahogany	NA	Cape Coral	Florida	-82.01283974	26.58914054	built_environment	good	no_info	NA	15.24 to 30.48 cm	CapeCoral	NA	NA	NA	NA	NA	NA	NA	NA	NA	NA	NA	NA	NA
61605	1/4/2013	condition_date	Mahogany	NA	Cape Coral	Florida	-82.01281507	26.5891052	built_environment	good	no_info	NA	15.24 to 30.48 cm	CapeCoral	NA	NA	NA	NA	NA	NA	NA	NA	NA	NA	NA	NA	NA
61606	1/4/2013	condition_date	Mahogany	NA	Cape Coral	Florida	-82.01278498	26.58908559	built_environment	good	no_info	NA	15.24 to 30.48 cm	CapeCoral	NA	NA	NA	NA	NA	NA	NA	NA	NA	NA	NA	NA	NA
61607	1/4/2013	condition_date	Mahogany	NA	Cape Coral	Florida	-82.01274466	26.58906153	built_environment	good	no_info	NA	15.24 to 30.48 cm	CapeCoral	NA	NA	NA	NA	NA	NA	NA	NA	NA	NA	NA	NA	NA
61608	1/4/2013	condition_date	Mahogany	NA	Cape Coral	Florida	-82.0127026	26.58904988	built_environment	good	no_info	NA	15.24 to 30.48 cm	CapeCoral	NA	NA	NA	NA	NA	NA	NA	NA	NA	NA	NA	NA	NA
61609	1/4/2013	condition_date	Mahogany	NA	Cape Coral	Florida	-82.01251207	26.58904656	built_environment	good	no_info	NA	45.72 to 60.96 cm	CapeCoral	NA	NA	NA	NA	NA	NA	NA	NA	NA	NA	NA	NA	NA
61610	1/4/2013	condition_date	Gumbo limbo	Bursera simaruba	Cape Coral	Florida	-82.01245364	26.58904784	built_environment	good	naturally_occurring	NA	0 to 15.24 cm	CapeCoral	NA	NA	NA	NA	NA	NA	NA	NA	NA	NA	NA	NA	NA
61611	1/4/2013	condition_date	Mahogany	NA	Cape Coral	Florida	-82.01248755	26.58910808	built_environment	good	no_info	NA	45.72 to 60.96 cm	CapeCoral	NA	NA	NA	NA	NA	NA	NA	NA	NA	NA	NA	NA	NA
61612	1/4/2013	condition_date	Java plum	Syzygium cumini	Cape Coral	Florida	-82.01255873	26.58919722	built_environment	good	introduced	NA	30.48 to 45.72 cm	CapeCoral	NA	NA	NA	NA	NA	NA	NA	NA	NA	NA	NA	NA	NA
61613	1/4/2013	condition_date	Java plum	Syzygium cumini	Cape Coral	Florida	-82.01258922	26.58922308	built_environment	good	introduced	NA	0 to 15.24 cm	CapeCoral	NA	NA	NA	NA	NA	NA	NA	NA	NA	NA	NA	NA	NA
61614	1/4/2013	condition_date	Mahogany	NA	Cape Coral	Florida	-82.01264437	26.58926232	built_environment	good	no_info	NA	30.48 to 45.72 cm	CapeCoral	NA	NA	NA	NA	NA	NA	NA	NA	NA	NA	NA	NA	NA
61615	1/4/2013	condition_date	Live oak	Quercus virginiana	Cape Coral	Florida	-82.01236235	26.58914916	built_environment	good	naturally_occurring	NA	45.72 to 60.96 cm	CapeCoral	NA	NA	NA	NA	NA	NA	NA	NA	NA	NA	NA	NA	NA
61616	1/4/2013	condition_date	Live oak	Quercus virginiana	Cape Coral	Florida	-82.01236607	26.58922931	built_environment	good	naturally_occurring	NA	45.72 to 60.96 cm	CapeCoral	NA	NA	NA	NA	NA	NA	NA	NA	NA	NA	NA	NA	NA
61617	1/4/2013	condition_date	Live oak	Quercus virginiana	Cape Coral	Florida	-82.01231226	26.58926453	built_environment	good	naturally_occurring	NA	45.72 to 60.96 cm	CapeCoral	NA	NA	NA	NA	NA	NA	NA	NA	NA	NA	NA	NA	NA
61618	1/4/2013	condition_date	Mahogany	NA	Cape Coral	Florida	-82.0122125	26.58907955	built_environment	good	no_info	NA	15.24 to 30.48 cm	CapeCoral	NA	NA	NA	NA	NA	NA	NA	NA	NA	NA	NA	NA	NA
61619	1/4/2013	condition_date	Orchid tree	Bauhinia	Cape Coral	Florida	-82.01206879	26.58909509	built_environment	good	no_info	NA	0 to 15.24 cm	CapeCoral	NA	NA	NA	NA	NA	NA	NA	NA	NA	NA	NA	NA	NA
61620	1/4/2013	condition_date	Live oak	Quercus virginiana	Cape Coral	Florida	-82.01207755	26.58912543	built_environment	good	naturally_occurring	NA	30.48 to 45.72 cm	CapeCoral	NA	NA	NA	NA	NA	NA	NA	NA	NA	NA	NA	NA	NA
61621	1/4/2013	condition_date	Live oak	Quercus virginiana	Cape Coral	Florida	-82.01207363	26.58906725	built_environment	good	naturally_occurring	NA	15.24 to 30.48 cm	CapeCoral	NA	NA	NA	NA	NA	NA	NA	NA	NA	NA	NA	NA	NA
61622	1/4/2013	condition_date	Live oak	Quercus virginiana	Cape Coral	Florida	-82.01215578	26.58909771	built_environment	good	naturally_occurring	NA	30.48 to 45.72 cm	CapeCoral	NA	NA	NA	NA	NA	NA	NA	NA	NA	NA	NA	NA	NA
61623	1/4/2013	condition_date	Live oak	Quercus virginiana	Cape Coral	Florida	-82.01219183	26.58915442	built_environment	good	naturally_occurring	NA	30.48 to 45.72 cm	CapeCoral	NA	NA	NA	NA	NA	NA	NA	NA	NA	NA	NA	NA	NA
61624	1/4/2013	condition_date	Mahogany	NA	Cape Coral	Florida	-82.01281441	26.58893573	built_environment	good	no_info	NA	45.72 to 60.96 cm	CapeCoral	NA	NA	NA	NA	NA	NA	NA	NA	NA	NA	NA	NA	NA
61625	1/4/2013	condition_date	Mahogany	NA	Cape Coral	Florida	-82.01286505	26.58889163	built_environment	good	no_info	NA	0 to 15.24 cm	CapeCoral	NA	NA	NA	NA	NA	NA	NA	NA	NA	NA	NA	NA	NA
61626	1/4/2013	condition_date	Mahogany	NA	Cape Coral	Florida	-82.01287689	26.58893438	built_environment	good	no_info	NA	45.72 to 60.96 cm	CapeCoral	NA	NA	NA	NA	NA	NA	NA	NA	NA	NA	NA	NA	NA
61627	1/4/2013	condition_date	Mahogany	NA	Cape Coral	Florida	-82.01293307	26.5889677	built_environment	good	no_info	NA	30.48 to 45.72 cm	CapeCoral	NA	NA	NA	NA	NA	NA	NA	NA	NA	NA	NA	NA	NA
61628	1/4/2013	condition_date	Mahogany	NA	Cape Coral	Florida	-82.0130304	26.5890673	built_environment	good	no_info	NA	30.48 to 45.72 cm	CapeCoral	NA	NA	NA	NA	NA	NA	NA	NA	NA	NA	NA	NA	NA
61629	1/4/2013	condition_date	Mahogany	NA	Cape Coral	Florida	-82.01306606	26.58920281	built_environment	good	no_info	NA	0 to 15.24 cm	CapeCoral	NA	NA	NA	NA	NA	NA	NA	NA	NA	NA	NA	NA	NA
61630	1/4/2013	condition_date	Mahogany	NA	Cape Coral	Florida	-82.01306589	26.58924915	built_environment	good	no_info	NA	45.72 to 60.96 cm	CapeCoral	NA	NA	NA	NA	NA	NA	NA	NA	NA	NA	NA	NA	NA
61631	1/4/2013	condition_date	Mahogany	NA	Cape Coral	Florida	-82.01307965	26.58929637	built_environment	good	no_info	NA	30.48 to 45.72 cm	CapeCoral	NA	NA	NA	NA	NA	NA	NA	NA	NA	NA	NA	NA	NA
61632	1/4/2013	condition_date	Mahogany	NA	Cape Coral	Florida	-82.01305317	26.58932332	built_environment	good	no_info	NA	30.48 to 45.72 cm	CapeCoral	NA	NA	NA	NA	NA	NA	NA	NA	NA	NA	NA	NA	NA
61633	1/4/2013	condition_date	Live oak	Quercus virginiana	Cape Coral	Florida	-82.01299636	26.5893542	built_environment	good	naturally_occurring	NA	30.48 to 45.72 cm	CapeCoral	NA	NA	NA	NA	NA	NA	NA	NA	NA	NA	NA	NA	NA
61634	1/4/2013	condition_date	Mahogany	NA	Cape Coral	Florida	-82.01293976	26.58942823	built_environment	good	no_info	NA	30.48 to 45.72 cm	CapeCoral	NA	NA	NA	NA	NA	NA	NA	NA	NA	NA	NA	NA	NA
61635	1/4/2013	condition_date	Geiger tree	Cordia sebestena	Cape Coral	Florida	-82.01296611	26.58947097	built_environment	good	introduced	NA	0 to 15.24 cm	CapeCoral	NA	NA	NA	NA	NA	NA	NA	NA	NA	NA	NA	NA	NA
61636	1/4/2013	condition_date	Mahogany	NA	Cape Coral	Florida	-82.0131721	26.58950365	built_environment	good	no_info	NA	45.72 to 60.96 cm	CapeCoral	NA	NA	NA	NA	NA	NA	NA	NA	NA	NA	NA	NA	NA
61637	1/4/2013	condition_date	Slash pine	Pinus elliottii	Cape Coral	Florida	-82.01332328	26.5895767	built_environment	good	naturally_occurring	NA	15.24 to 30.48 cm	CapeCoral	NA	NA	NA	NA	NA	NA	NA	NA	NA	NA	NA	NA	NA
61638	1/4/2013	condition_date	Christmas palm	Adonidia merrillii	Cape Coral	Florida	-82.01365691	26.58957192	built_environment	good	introduced	NA	0 to 15.24 cm	CapeCoral	NA	NA	NA	NA	NA	NA	NA	NA	NA	NA	NA	NA	NA
61639	1/4/2013	condition_date	Christmas palm	Adonidia merrillii	Cape Coral	Florida	-82.01387722	26.58941488	built_environment	good	introduced	NA	0 to 15.24 cm	CapeCoral	NA	NA	NA	NA	NA	NA	NA	NA	NA	NA	NA	NA	NA
61640	1/4/2013	condition_date	Seagrape	Coccoloba uvifera	Cape Coral	Florida	-82.0138897	26.58942072	built_environment	good	naturally_occurring	NA	0 to 15.24 cm	CapeCoral	NA	NA	NA	NA	NA	NA	NA	NA	NA	NA	NA	NA	NA
61641	1/4/2013	condition_date	Seagrape	Coccoloba uvifera	Cape Coral	Florida	-82.01390455	26.58942496	built_environment	good	naturally_occurring	NA	0 to 15.24 cm	CapeCoral	NA	NA	NA	NA	NA	NA	NA	NA	NA	NA	NA	NA	NA
61642	1/4/2013	condition_date	Seagrape	Coccoloba uvifera	Cape Coral	Florida	-82.01387973	26.58943053	built_environment	good	naturally_occurring	NA	0 to 15.24 cm	CapeCoral	NA	NA	NA	NA	NA	NA	NA	NA	NA	NA	NA	NA	NA
61643	1/4/2013	condition_date	Queen palm	Syagrus romanzoffianum	Cape Coral	Florida	-82.01373003	26.58938416	built_environment	good	no_info	NA	0 to 15.24 cm	CapeCoral	NA	NA	NA	NA	NA	NA	NA	NA	NA	NA	NA	NA	NA
61644	1/4/2013	condition_date	Cabbage palm	Sabal palmetto	Cape Coral	Florida	-82.01381037	26.58918864	built_environment	good	naturally_occurring	NA	15.24 to 30.48 cm	CapeCoral	NA	NA	NA	NA	NA	NA	NA	NA	NA	NA	NA	NA	NA
61645	1/4/2013	condition_date	Cabbage palm	Sabal palmetto	Cape Coral	Florida	-82.01384624	26.58917062	built_environment	good	naturally_occurring	NA	15.24 to 30.48 cm	CapeCoral	NA	NA	NA	NA	NA	NA	NA	NA	NA	NA	NA	NA	NA
61646	1/4/2013	condition_date	Cabbage palm	Sabal palmetto	Cape Coral	Florida	-82.01386444	26.58914523	built_environment	good	naturally_occurring	NA	30.48 to 45.72 cm	CapeCoral	NA	NA	NA	NA	NA	NA	NA	NA	NA	NA	NA	NA	NA
61647	1/4/2013	condition_date	Cabbage palm	Sabal palmetto	Cape Coral	Florida	-82.01388986	26.5891304	built_environment	good	naturally_occurring	NA	15.24 to 30.48 cm	CapeCoral	NA	NA	NA	NA	NA	NA	NA	NA	NA	NA	NA	NA	NA
61648	1/4/2013	condition_date	Cabbage palm	Sabal palmetto	Cape Coral	Florida	-82.01391235	26.58909954	built_environment	good	naturally_occurring	NA	15.24 to 30.48 cm	CapeCoral	NA	NA	NA	NA	NA	NA	NA	NA	NA	NA	NA	NA	NA
61649	1/4/2013	condition_date	Cabbage palm	Sabal palmetto	Cape Coral	Florida	-82.01410079	26.58901649	built_environment	good	naturally_occurring	NA	30.48 to 45.72 cm	CapeCoral	NA	NA	NA	NA	NA	NA	NA	NA	NA	NA	NA	NA	NA
61650	1/4/2013	condition_date	Cabbage palm	Sabal palmetto	Cape Coral	Florida	-82.01410544	26.58897412	built_environment	good	naturally_occurring	NA	15.24 to 30.48 cm	CapeCoral	NA	NA	NA	NA	NA	NA	NA	NA	NA	NA	NA	NA	NA
61651	1/4/2013	condition_date	Cabbage palm	Sabal palmetto	Cape Coral	Florida	-82.01413607	26.58898194	built_environment	good	naturally_occurring	NA	15.24 to 30.48 cm	CapeCoral	NA	NA	NA	NA	NA	NA	NA	NA	NA	NA	NA	NA	NA
61652	1/4/2013	condition_date	Cabbage palm	Sabal palmetto	Cape Coral	Florida	-82.01414463	26.58895826	built_environment	good	naturally_occurring	NA	15.24 to 30.48 cm	CapeCoral	NA	NA	NA	NA	NA	NA	NA	NA	NA	NA	NA	NA	NA
61653	1/4/2013	condition_date	Cabbage palm	Sabal palmetto	Cape Coral	Florida	-82.01418871	26.58895572	built_environment	good	naturally_occurring	NA	15.24 to 30.48 cm	CapeCoral	NA	NA	NA	NA	NA	NA	NA	NA	NA	NA	NA	NA	NA
61654	1/4/2013	condition_date	Mahogany	NA	Cape Coral	Florida	-82.01404945	26.58887453	built_environment	good	no_info	NA	0 to 15.24 cm	CapeCoral	NA	NA	NA	NA	NA	NA	NA	NA	NA	NA	NA	NA	NA
61655	1/4/2013	condition_date	Mahogany	NA	Cape Coral	Florida	-82.01417866	26.58888261	built_environment	good	no_info	NA	0 to 15.24 cm	CapeCoral	NA	NA	NA	NA	NA	NA	NA	NA	NA	NA	NA	NA	NA
61656	1/4/2013	condition_date	Mahogany	NA	Cape Coral	Florida	-82.01425251	26.58913037	built_environment	good	no_info	NA	0 to 15.24 cm	CapeCoral	NA	NA	NA	NA	NA	NA	NA	NA	NA	NA	NA	NA	NA
61657	1/4/2013	condition_date	Mahogany	NA	Cape Coral	Florida	-82.01441472	26.58913146	built_environment	good	no_info	NA	0 to 15.24 cm	CapeCoral	NA	NA	NA	NA	NA	NA	NA	NA	NA	NA	NA	NA	NA
61658	1/4/2013	condition_date	Mahogany	NA	Cape Coral	Florida	-82.01441056	26.58946526	built_environment	good	no_info	NA	15.24 to 30.48 cm	CapeCoral	NA	NA	NA	NA	NA	NA	NA	NA	NA	NA	NA	NA	NA
61659	1/4/2013	condition_date	Glaucous cassia	Senna surattensis	Cape Coral	Florida	-82.01449561	26.5895366	built_environment	good	introduced	NA	0 to 15.24 cm	CapeCoral	NA	NA	NA	NA	NA	NA	NA	NA	NA	NA	NA	NA	NA
61660	1/4/2013	condition_date	Cabbage palm	Sabal palmetto	Cape Coral	Florida	-82.01484572	26.58953727	built_environment	good	naturally_occurring	NA	15.24 to 30.48 cm	CapeCoral	NA	NA	NA	NA	NA	NA	NA	NA	NA	NA	NA	NA	NA
61661	1/4/2013	condition_date	Cabbage palm	Sabal palmetto	Cape Coral	Florida	-82.01482182	26.58951684	built_environment	good	naturally_occurring	NA	15.24 to 30.48 cm	CapeCoral	NA	NA	NA	NA	NA	NA	NA	NA	NA	NA	NA	NA	NA
61662	1/4/2013	condition_date	Cabbage palm	Sabal palmetto	Cape Coral	Florida	-82.01486214	26.58928455	built_environment	good	naturally_occurring	NA	15.24 to 30.48 cm	CapeCoral	NA	NA	NA	NA	NA	NA	NA	NA	NA	NA	NA	NA	NA
61663	1/4/2013	condition_date	Cabbage palm	Sabal palmetto	Cape Coral	Florida	-82.01484967	26.58926107	built_environment	good	naturally_occurring	NA	15.24 to 30.48 cm	CapeCoral	NA	NA	NA	NA	NA	NA	NA	NA	NA	NA	NA	NA	NA
61664	1/4/2013	condition_date	Cabbage palm	Sabal palmetto	Cape Coral	Florida	-82.01478749	26.58922701	built_environment	good	naturally_occurring	NA	15.24 to 30.48 cm	CapeCoral	NA	NA	NA	NA	NA	NA	NA	NA	NA	NA	NA	NA	NA
61665	1/4/2013	condition_date	Cabbage palm	Sabal palmetto	Cape Coral	Florida	-82.01477803	26.58918233	built_environment	good	naturally_occurring	NA	15.24 to 30.48 cm	CapeCoral	NA	NA	NA	NA	NA	NA	NA	NA	NA	NA	NA	NA	NA
61666	1/4/2013	condition_date	Cabbage palm	Sabal palmetto	Cape Coral	Florida	-82.01479649	26.58915164	built_environment	good	naturally_occurring	NA	15.24 to 30.48 cm	CapeCoral	NA	NA	NA	NA	NA	NA	NA	NA	NA	NA	NA	NA	NA
61667	1/4/2013	condition_date	Cabbage palm	Sabal palmetto	Cape Coral	Florida	-82.01482435	26.58913254	built_environment	good	naturally_occurring	NA	15.24 to 30.48 cm	CapeCoral	NA	NA	NA	NA	NA	NA	NA	NA	NA	NA	NA	NA	NA
61668	1/4/2013	condition_date	Cabbage palm	Sabal palmetto	Cape Coral	Florida	-82.01485481	26.58910225	built_environment	good	naturally_occurring	NA	15.24 to 30.48 cm	CapeCoral	NA	NA	NA	NA	NA	NA	NA	NA	NA	NA	NA	NA	NA
61669	1/4/2013	condition_date	Slash pine	Pinus elliottii	Cape Coral	Florida	-82.01327394	26.58967051	built_environment	good	naturally_occurring	NA	30.48 to 45.72 cm	CapeCoral	NA	NA	NA	NA	NA	NA	NA	NA	NA	NA	NA	NA	NA
61670	1/4/2013	condition_date	Slash pine	Pinus elliottii	Cape Coral	Florida	-82.01326094	26.58970959	built_environment	good	naturally_occurring	NA	15.24 to 30.48 cm	CapeCoral	NA	NA	NA	NA	NA	NA	NA	NA	NA	NA	NA	NA	NA
61671	1/4/2013	condition_date	Slash pine	Pinus elliottii	Cape Coral	Florida	-82.01322542	26.58971198	built_environment	good	naturally_occurring	NA	15.24 to 30.48 cm	CapeCoral	NA	NA	NA	NA	NA	NA	NA	NA	NA	NA	NA	NA	NA
61672	1/4/2013	condition_date	Slash pine	Pinus elliottii	Cape Coral	Florida	-82.01319017	26.58973371	built_environment	good	naturally_occurring	NA	15.24 to 30.48 cm	CapeCoral	NA	NA	NA	NA	NA	NA	NA	NA	NA	NA	NA	NA	NA
61673	1/4/2013	condition_date	Black olive	Bucida buceras	Cape Coral	Florida	-82.01308738	26.58988342	built_environment	good	introduced	NA	more than 76.2 cm	CapeCoral	NA	NA	NA	NA	NA	NA	NA	NA	NA	NA	NA	NA	NA
61674	1/4/2013	condition_date	Indian rosewood	Dalbergia sissoo	Cape Coral	Florida	-82.01326724	26.58993641	built_environment	good	introduced	NA	more than 76.2 cm	CapeCoral	NA	NA	NA	NA	NA	NA	NA	NA	NA	NA	NA	NA	NA
61675	1/4/2013	condition_date	Bald cypress	Taxodium distichum	Cape Coral	Florida	-82.0135236	26.59001339	built_environment	good	naturally_occurring	NA	0 to 15.24 cm	CapeCoral	NA	NA	NA	NA	NA	NA	NA	NA	NA	NA	NA	NA	NA
61676	1/4/2013	condition_date	Red maple	Acer rubrum	Cape Coral	Florida	-82.01349692	26.59003498	built_environment	good	naturally_occurring	NA	0 to 15.24 cm	CapeCoral	NA	NA	NA	NA	NA	NA	NA	NA	NA	NA	NA	NA	NA
61677	1/4/2013	condition_date	Red maple	Acer rubrum	Cape Coral	Florida	-82.01338352	26.59014423	built_environment	good	naturally_occurring	NA	15.24 to 30.48 cm	CapeCoral	NA	NA	NA	NA	NA	NA	NA	NA	NA	NA	NA	NA	NA
61678	1/4/2013	condition_date	Cabbage palm	Sabal palmetto	Cape Coral	Florida	-82.0133095	26.5901283	built_environment	good	naturally_occurring	NA	15.24 to 30.48 cm	CapeCoral	NA	NA	NA	NA	NA	NA	NA	NA	NA	NA	NA	NA	NA
61679	1/4/2013	condition_date	Cabbage palm	Sabal palmetto	Cape Coral	Florida	-82.01327898	26.59015782	built_environment	good	naturally_occurring	NA	15.24 to 30.48 cm	CapeCoral	NA	NA	NA	NA	NA	NA	NA	NA	NA	NA	NA	NA	NA
61680	1/4/2013	condition_date	Cabbage palm	Sabal palmetto	Cape Coral	Florida	-82.01329421	26.59018792	built_environment	good	naturally_occurring	NA	0 to 15.24 cm	CapeCoral	NA	NA	NA	NA	NA	NA	NA	NA	NA	NA	NA	NA	NA
61681	1/4/2013	condition_date	Live oak	Quercus virginiana	Cape Coral	Florida	-82.01325493	26.59024126	built_environment	good	naturally_occurring	NA	45.72 to 60.96 cm	CapeCoral	NA	NA	NA	NA	NA	NA	NA	NA	NA	NA	NA	NA	NA
61682	1/4/2013	condition_date	Black olive	Bucida buceras	Cape Coral	Florida	-82.01318164	26.59030862	built_environment	good	introduced	NA	60.96 to 76.2 cm	CapeCoral	NA	NA	NA	NA	NA	NA	NA	NA	NA	NA	NA	NA	NA
61683	1/4/2013	condition_date	Pygmy date palm	Phoenix roebelenii	Cape Coral	Florida	-82.01308338	26.59031406	built_environment	good	no_info	NA	0 to 15.24 cm	CapeCoral	NA	NA	NA	NA	NA	NA	NA	NA	NA	NA	NA	NA	NA
61684	1/4/2013	condition_date	Mahogany	NA	Cape Coral	Florida	-82.01300604	26.5904332	built_environment	good	no_info	NA	45.72 to 60.96 cm	CapeCoral	NA	NA	NA	NA	NA	NA	NA	NA	NA	NA	NA	NA	NA
61685	1/4/2013	condition_date	Cabbage palm	Sabal palmetto	Cape Coral	Florida	-82.01296759	26.59048592	built_environment	good	naturally_occurring	NA	15.24 to 30.48 cm	CapeCoral	NA	NA	NA	NA	NA	NA	NA	NA	NA	NA	NA	NA	NA
61686	1/4/2013	condition_date	Cabbage palm	Sabal palmetto	Cape Coral	Florida	-82.01293617	26.59046943	built_environment	good	naturally_occurring	NA	15.24 to 30.48 cm	CapeCoral	NA	NA	NA	NA	NA	NA	NA	NA	NA	NA	NA	NA	NA
61687	1/4/2013	condition_date	Red maple	Acer rubrum	Cape Coral	Florida	-82.01261408	26.59052403	built_environment	good	naturally_occurring	NA	15.24 to 30.48 cm	CapeCoral	NA	NA	NA	NA	NA	NA	NA	NA	NA	NA	NA	NA	NA
61688	1/4/2013	condition_date	Red maple	Acer rubrum	Cape Coral	Florida	-82.01257821	26.59053433	built_environment	good	naturally_occurring	NA	30.48 to 45.72 cm	CapeCoral	NA	NA	NA	NA	NA	NA	NA	NA	NA	NA	NA	NA	NA
61689	1/4/2013	condition_date	Slash pine	Pinus elliottii	Cape Coral	Florida	-82.01253303	26.59052063	built_environment	good	naturally_occurring	NA	15.24 to 30.48 cm	CapeCoral	NA	NA	NA	NA	NA	NA	NA	NA	NA	NA	NA	NA	NA
61690	1/4/2013	condition_date	Bald cypress	Taxodium distichum	Cape Coral	Florida	-82.01251657	26.5905306	built_environment	good	naturally_occurring	NA	15.24 to 30.48 cm	CapeCoral	NA	NA	NA	NA	NA	NA	NA	NA	NA	NA	NA	NA	NA
61691	1/4/2013	condition_date	Bald cypress	Taxodium distichum	Cape Coral	Florida	-82.01249503	26.59053568	built_environment	good	naturally_occurring	NA	15.24 to 30.48 cm	CapeCoral	NA	NA	NA	NA	NA	NA	NA	NA	NA	NA	NA	NA	NA
61692	1/4/2013	condition_date	Bald cypress	Taxodium distichum	Cape Coral	Florida	-82.01245456	26.59054592	built_environment	good	naturally_occurring	NA	15.24 to 30.48 cm	CapeCoral	NA	NA	NA	NA	NA	NA	NA	NA	NA	NA	NA	NA	NA
61693	1/4/2013	condition_date	Bald cypress	Taxodium distichum	Cape Coral	Florida	-82.01242374	26.59054772	built_environment	good	naturally_occurring	NA	15.24 to 30.48 cm	CapeCoral	NA	NA	NA	NA	NA	NA	NA	NA	NA	NA	NA	NA	NA
61694	1/4/2013	condition_date	Slash pine	Pinus elliottii	Cape Coral	Florida	-82.01237182	26.59057376	built_environment	good	naturally_occurring	NA	0 to 15.24 cm	CapeCoral	NA	NA	NA	NA	NA	NA	NA	NA	NA	NA	NA	NA	NA
61695	1/4/2013	condition_date	Slash pine	Pinus elliottii	Cape Coral	Florida	-82.01240436	26.59058388	built_environment	good	naturally_occurring	NA	0 to 15.24 cm	CapeCoral	NA	NA	NA	NA	NA	NA	NA	NA	NA	NA	NA	NA	NA
61696	1/4/2013	condition_date	Slash pine	Pinus elliottii	Cape Coral	Florida	-82.01255658	26.59056875	built_environment	good	naturally_occurring	NA	0 to 15.24 cm	CapeCoral	NA	NA	NA	NA	NA	NA	NA	NA	NA	NA	NA	NA	NA
61697	1/4/2013	condition_date	Slash pine	Pinus elliottii	Cape Coral	Florida	-82.01257024	26.59057797	built_environment	good	naturally_occurring	NA	0 to 15.24 cm	CapeCoral	NA	NA	NA	NA	NA	NA	NA	NA	NA	NA	NA	NA	NA
61698	1/4/2013	condition_date	Slash pine	Pinus elliottii	Cape Coral	Florida	-82.01258591	26.59058342	built_environment	good	naturally_occurring	NA	15.24 to 30.48 cm	CapeCoral	NA	NA	NA	NA	NA	NA	NA	NA	NA	NA	NA	NA	NA
61699	1/4/2013	condition_date	Red maple	Acer rubrum	Cape Coral	Florida	-82.01265255	26.59058397	built_environment	good	naturally_occurring	NA	15.24 to 30.48 cm	CapeCoral	NA	NA	NA	NA	NA	NA	NA	NA	NA	NA	NA	NA	NA
61700	1/4/2013	condition_date	Bald cypress	Taxodium distichum	Cape Coral	Florida	-82.01271667	26.59057103	built_environment	good	naturally_occurring	NA	0 to 15.24 cm	CapeCoral	NA	NA	NA	NA	NA	NA	NA	NA	NA	NA	NA	NA	NA
61701	1/4/2013	condition_date	Bald cypress	Taxodium distichum	Cape Coral	Florida	-82.01275608	26.59058018	built_environment	good	naturally_occurring	NA	15.24 to 30.48 cm	CapeCoral	NA	NA	NA	NA	NA	NA	NA	NA	NA	NA	NA	NA	NA
61702	1/4/2013	condition_date	Cabbage palm	Sabal palmetto	Cape Coral	Florida	-82.01297953	26.59055468	built_environment	good	naturally_occurring	NA	0 to 15.24 cm	CapeCoral	NA	NA	NA	NA	NA	NA	NA	NA	NA	NA	NA	NA	NA
61703	1/4/2013	condition_date	Wax myrtle	Myrica cerifera	Cape Coral	Florida	-82.01300586	26.59055905	built_environment	good	no_info	NA	0 to 15.24 cm	CapeCoral	NA	NA	NA	NA	NA	NA	NA	NA	NA	NA	NA	NA	NA
61704	1/4/2013	condition_date	Wax myrtle	Myrica cerifera	Cape Coral	Florida	-82.01312027	26.59057429	built_environment	good	no_info	NA	15.24 to 30.48 cm	CapeCoral	NA	NA	NA	NA	NA	NA	NA	NA	NA	NA	NA	NA	NA
61705	1/4/2013	condition_date	Slash pine	Pinus elliottii	Cape Coral	Florida	-82.0130989	26.59056128	built_environment	good	naturally_occurring	NA	15.24 to 30.48 cm	CapeCoral	NA	NA	NA	NA	NA	NA	NA	NA	NA	NA	NA	NA	NA
61706	1/4/2013	condition_date	Bald cypress	Taxodium distichum	Cape Coral	Florida	-82.01277462	26.59054229	built_environment	good	naturally_occurring	NA	15.24 to 30.48 cm	CapeCoral	NA	NA	NA	NA	NA	NA	NA	NA	NA	NA	NA	NA	NA
61707	1/4/2013	condition_date	Bald cypress	Taxodium distichum	Cape Coral	Florida	-82.01273554	26.59054627	built_environment	good	naturally_occurring	NA	15.24 to 30.48 cm	CapeCoral	NA	NA	NA	NA	NA	NA	NA	NA	NA	NA	NA	NA	NA
61708	1/4/2013	condition_date	Bald cypress	Taxodium distichum	Cape Coral	Florida	-82.01269124	26.59054186	built_environment	good	naturally_occurring	NA	30.48 to 45.72 cm	CapeCoral	NA	NA	NA	NA	NA	NA	NA	NA	NA	NA	NA	NA	NA
61709	1/4/2013	condition_date	Slash pine	Pinus elliottii	Cape Coral	Florida	-82.01270895	26.59051113	built_environment	good	naturally_occurring	NA	30.48 to 45.72 cm	CapeCoral	NA	NA	NA	NA	NA	NA	NA	NA	NA	NA	NA	NA	NA
61710	1/4/2013	condition_date	Live oak	Quercus virginiana	Cape Coral	Florida	-82.01266006	26.59053256	built_environment	good	naturally_occurring	NA	0 to 15.24 cm	CapeCoral	NA	NA	NA	NA	NA	NA	NA	NA	NA	NA	NA	NA	NA
61711	1/4/2013	condition_date	Live oak	Quercus virginiana	Cape Coral	Florida	-82.012636	26.59048656	built_environment	good	naturally_occurring	NA	0 to 15.24 cm	CapeCoral	NA	NA	NA	NA	NA	NA	NA	NA	NA	NA	NA	NA	NA
61712	1/4/2013	condition_date	Pigeon plum	Coccoloba diversifolia	Cape Coral	Florida	-82.01269544	26.59049197	built_environment	good	naturally_occurring	NA	0 to 15.24 cm	CapeCoral	NA	NA	NA	NA	NA	NA	NA	NA	NA	NA	NA	NA	NA
61713	1/4/2013	condition_date	Pigeon plum	Coccoloba diversifolia	Cape Coral	Florida	-82.01266978	26.59047768	built_environment	good	naturally_occurring	NA	15.24 to 30.48 cm	CapeCoral	NA	NA	NA	NA	NA	NA	NA	NA	NA	NA	NA	NA	NA
61714	1/4/2013	condition_date	NA	NA	Cape Coral	Florida	-82.01266087	26.59046055	built_environment	good	no_info	NA	0 to 15.24 cm	CapeCoral	NA	NA	NA	NA	NA	NA	NA	NA	NA	NA	NA	NA	NA
61715	1/4/2013	condition_date	Red maple	Acer rubrum	Cape Coral	Florida	-82.01265606	26.59043413	built_environment	good	naturally_occurring	NA	0 to 15.24 cm	CapeCoral	NA	NA	NA	NA	NA	NA	NA	NA	NA	NA	NA	NA	NA
61716	1/4/2013	condition_date	Coconut palm	Cocos nucifera	Cape Coral	Florida	-82.01261521	26.59040201	built_environment	good	introduced	NA	15.24 to 30.48 cm	CapeCoral	NA	NA	NA	NA	NA	NA	NA	NA	NA	NA	NA	NA	NA
61717	1/4/2013	condition_date	Queen palm	Syagrus romanzoffianum	Cape Coral	Florida	-82.01262937	26.59039508	built_environment	good	no_info	NA	15.24 to 30.48 cm	CapeCoral	NA	NA	NA	NA	NA	NA	NA	NA	NA	NA	NA	NA	NA
61718	1/4/2013	condition_date	Areca palm	Dypsis lutescens	Cape Coral	Florida	-82.01263487	26.59038544	built_environment	good	introduced	NA	0 to 15.24 cm	CapeCoral	NA	NA	NA	NA	NA	NA	NA	NA	NA	NA	NA	NA	NA
61719	1/4/2013	condition_date	NA	NA	Cape Coral	Florida	-82.01265697	26.59035944	built_environment	good	no_info	NA	0 to 15.24 cm	CapeCoral	NA	NA	NA	NA	NA	NA	NA	NA	NA	NA	NA	NA	NA
61720	1/4/2013	condition_date	Cabbage palm	Sabal palmetto	Cape Coral	Florida	-82.01270218	26.59037865	built_environment	good	naturally_occurring	NA	15.24 to 30.48 cm	CapeCoral	NA	NA	NA	NA	NA	NA	NA	NA	NA	NA	NA	NA	NA
61721	1/4/2013	condition_date	Live oak	Quercus virginiana	Cape Coral	Florida	-82.01274157	26.59042835	built_environment	good	naturally_occurring	NA	30.48 to 45.72 cm	CapeCoral	NA	NA	NA	NA	NA	NA	NA	NA	NA	NA	NA	NA	NA
61722	1/4/2013	condition_date	Bald cypress	Taxodium distichum	Cape Coral	Florida	-82.01283887	26.59046569	built_environment	good	naturally_occurring	NA	0 to 15.24 cm	CapeCoral	NA	NA	NA	NA	NA	NA	NA	NA	NA	NA	NA	NA	NA
61723	1/4/2013	condition_date	NA	NA	Cape Coral	Florida	-82.0128262	26.59043183	built_environment	good	no_info	NA	0 to 15.24 cm	CapeCoral	NA	NA	NA	NA	NA	NA	NA	NA	NA	NA	NA	NA	NA
61724	1/4/2013	condition_date	Sweetbay magnolia	Magnolia virginiana	Cape Coral	Florida	-82.01281072	26.59039381	built_environment	good	naturally_occurring	NA	0 to 15.24 cm	CapeCoral	NA	NA	NA	NA	NA	NA	NA	NA	NA	NA	NA	NA	NA
61725	1/4/2013	condition_date	NA	NA	Cape Coral	Florida	-82.01279044	26.59037236	built_environment	good	no_info	NA	0 to 15.24 cm	CapeCoral	NA	NA	NA	NA	NA	NA	NA	NA	NA	NA	NA	NA	NA
61726	1/4/2013	condition_date	Pygmy date palm	Phoenix roebelenii	Cape Coral	Florida	-82.01276597	26.59033636	built_environment	good	no_info	NA	0 to 15.24 cm	CapeCoral	NA	NA	NA	NA	NA	NA	NA	NA	NA	NA	NA	NA	NA
61727	1/4/2013	condition_date	Cabbage palm	Sabal palmetto	Cape Coral	Florida	-82.01272296	26.59035058	built_environment	good	naturally_occurring	NA	15.24 to 30.48 cm	CapeCoral	NA	NA	NA	NA	NA	NA	NA	NA	NA	NA	NA	NA	NA
61728	1/4/2013	condition_date	NA	NA	Cape Coral	Florida	-82.01271587	26.59032208	built_environment	good	no_info	NA	0 to 15.24 cm	CapeCoral	NA	NA	NA	NA	NA	NA	NA	NA	NA	NA	NA	NA	NA
61729	1/4/2013	condition_date	NA	NA	Cape Coral	Florida	-82.01268925	26.59031765	built_environment	good	no_info	NA	15.24 to 30.48 cm	CapeCoral	NA	NA	NA	NA	NA	NA	NA	NA	NA	NA	NA	NA	NA
61730	1/4/2013	condition_date	Seven year apple	Casasia clusiifolia	Cape Coral	Florida	-82.01266385	26.5903194	built_environment	good	naturally_occurring	NA	0 to 15.24 cm	CapeCoral	NA	NA	NA	NA	NA	NA	NA	NA	NA	NA	NA	NA	NA
61731	1/4/2013	condition_date	Cabbage palm	Sabal palmetto	Cape Coral	Florida	-82.01266693	26.59033339	built_environment	good	naturally_occurring	NA	15.24 to 30.48 cm	CapeCoral	NA	NA	NA	NA	NA	NA	NA	NA	NA	NA	NA	NA	NA
61732	1/4/2013	condition_date	Florida royal palm	Roystonea regia	Cape Coral	Florida	-82.01262343	26.59035101	built_environment	good	naturally_occurring	NA	30.48 to 45.72 cm	CapeCoral	NA	NA	NA	NA	NA	NA	NA	NA	NA	NA	NA	NA	NA
61733	1/4/2013	condition_date	Florida royal palm	Roystonea regia	Cape Coral	Florida	-82.01262996	26.59032305	built_environment	good	naturally_occurring	NA	30.48 to 45.72 cm	CapeCoral	NA	NA	NA	NA	NA	NA	NA	NA	NA	NA	NA	NA	NA
61734	1/4/2013	condition_date	Florida royal palm	Roystonea regia	Cape Coral	Florida	-82.01260927	26.5902993	built_environment	good	naturally_occurring	NA	15.24 to 30.48 cm	CapeCoral	NA	NA	NA	NA	NA	NA	NA	NA	NA	NA	NA	NA	NA
61735	1/4/2013	condition_date	Florida royal palm	Roystonea regia	Cape Coral	Florida	-82.0125842	26.59027943	built_environment	good	naturally_occurring	NA	15.24 to 30.48 cm	CapeCoral	NA	NA	NA	NA	NA	NA	NA	NA	NA	NA	NA	NA	NA
61736	1/4/2013	condition_date	Florida royal palm	Roystonea regia	Cape Coral	Florida	-82.01254302	26.5902879	built_environment	good	naturally_occurring	NA	15.24 to 30.48 cm	CapeCoral	NA	NA	NA	NA	NA	NA	NA	NA	NA	NA	NA	NA	NA
61737	1/4/2013	condition_date	Golden raintree	Koelreuteria paniculata	Cape Coral	Florida	-82.01250042	26.59029886	built_environment	good	introduced	NA	0 to 15.24 cm	CapeCoral	NA	NA	NA	NA	NA	NA	NA	NA	NA	NA	NA	NA	NA
61738	1/4/2013	condition_date	Mahogany	NA	Cape Coral	Florida	-82.01249209	26.59024774	built_environment	good	no_info	NA	0 to 15.24 cm	CapeCoral	NA	NA	NA	NA	NA	NA	NA	NA	NA	NA	NA	NA	NA
61739	1/4/2013	condition_date	NA	NA	Cape Coral	Florida	-82.01247301	26.59030473	built_environment	good	no_info	NA	0 to 15.24 cm	CapeCoral	NA	NA	NA	NA	NA	NA	NA	NA	NA	NA	NA	NA	NA
61740	1/4/2013	condition_date	Cabbage palm	Sabal palmetto	Cape Coral	Florida	-82.01248261	26.59033004	built_environment	good	naturally_occurring	NA	0 to 15.24 cm	CapeCoral	NA	NA	NA	NA	NA	NA	NA	NA	NA	NA	NA	NA	NA
61741	1/4/2013	condition_date	Mahogany	NA	Cape Coral	Florida	-82.01244129	26.59028026	built_environment	good	no_info	NA	0 to 15.24 cm	CapeCoral	NA	NA	NA	NA	NA	NA	NA	NA	NA	NA	NA	NA	NA
61742	1/4/2013	condition_date	Mahogany	NA	Cape Coral	Florida	-82.01242502	26.59029904	built_environment	good	no_info	NA	0 to 15.24 cm	CapeCoral	NA	NA	NA	NA	NA	NA	NA	NA	NA	NA	NA	NA	NA
61743	1/4/2013	condition_date	Mahogany	NA	Cape Coral	Florida	-82.01241966	26.59032367	built_environment	good	no_info	NA	30.48 to 45.72 cm	CapeCoral	NA	NA	NA	NA	NA	NA	NA	NA	NA	NA	NA	NA	NA
61744	1/4/2013	condition_date	Mahogany	NA	Cape Coral	Florida	-82.01244391	26.590351	built_environment	good	no_info	NA	0 to 15.24 cm	CapeCoral	NA	NA	NA	NA	NA	NA	NA	NA	NA	NA	NA	NA	NA
61745	1/4/2013	condition_date	Mahogany	NA	Cape Coral	Florida	-82.01242855	26.59036065	built_environment	good	no_info	NA	0 to 15.24 cm	CapeCoral	NA	NA	NA	NA	NA	NA	NA	NA	NA	NA	NA	NA	NA
61746	1/4/2013	condition_date	Mahogany	NA	Cape Coral	Florida	-82.01241799	26.5904005	built_environment	good	no_info	NA	0 to 15.24 cm	CapeCoral	NA	NA	NA	NA	NA	NA	NA	NA	NA	NA	NA	NA	NA
61747	1/4/2013	condition_date	Black (shady lady) olive	NA	Cape Coral	Florida	-82.0123937	26.59039613	built_environment	good	no_info	NA	0 to 15.24 cm	CapeCoral	NA	NA	NA	NA	NA	NA	NA	NA	NA	NA	NA	NA	NA
61748	1/4/2013	condition_date	NA	NA	Cape Coral	Florida	-82.01236947	26.59037606	built_environment	good	no_info	NA	0 to 15.24 cm	CapeCoral	NA	NA	NA	NA	NA	NA	NA	NA	NA	NA	NA	NA	NA
61749	1/4/2013	condition_date	Mahogany	NA	Cape Coral	Florida	-82.01234663	26.5903544	built_environment	good	no_info	NA	0 to 15.24 cm	CapeCoral	NA	NA	NA	NA	NA	NA	NA	NA	NA	NA	NA	NA	NA
61750	1/4/2013	condition_date	Mahogany	NA	Cape Coral	Florida	-82.01233612	26.59037197	built_environment	good	no_info	NA	15.24 to 30.48 cm	CapeCoral	NA	NA	NA	NA	NA	NA	NA	NA	NA	NA	NA	NA	NA
61751	1/4/2013	condition_date	Mahogany	NA	Cape Coral	Florida	-82.01229056	26.59040918	built_environment	good	no_info	NA	0 to 15.24 cm	CapeCoral	NA	NA	NA	NA	NA	NA	NA	NA	NA	NA	NA	NA	NA
61752	1/4/2013	condition_date	Rubber tree	Ficus elastica	Cape Coral	Florida	-82.01238649	26.590435	built_environment	good	introduced	NA	0 to 15.24 cm	CapeCoral	NA	NA	NA	NA	NA	NA	NA	NA	NA	NA	NA	NA	NA
61753	1/4/2013	condition_date	Slash pine	Pinus elliottii	Cape Coral	Florida	-82.01237203	26.59046072	built_environment	good	naturally_occurring	NA	30.48 to 45.72 cm	CapeCoral	NA	NA	NA	NA	NA	NA	NA	NA	NA	NA	NA	NA	NA
61754	1/4/2013	condition_date	Slash pine	Pinus elliottii	Cape Coral	Florida	-82.01239997	26.59048394	built_environment	good	naturally_occurring	NA	15.24 to 30.48 cm	CapeCoral	NA	NA	NA	NA	NA	NA	NA	NA	NA	NA	NA	NA	NA
61755	1/4/2013	condition_date	Slash pine	Pinus elliottii	Cape Coral	Florida	-82.01241515	26.59047033	built_environment	good	naturally_occurring	NA	15.24 to 30.48 cm	CapeCoral	NA	NA	NA	NA	NA	NA	NA	NA	NA	NA	NA	NA	NA
61756	1/4/2013	condition_date	Slash pine	Pinus elliottii	Cape Coral	Florida	-82.01243753	26.59050634	built_environment	good	naturally_occurring	NA	0 to 15.24 cm	CapeCoral	NA	NA	NA	NA	NA	NA	NA	NA	NA	NA	NA	NA	NA
61757	1/4/2013	condition_date	Umbrella tree	Schefflera actinophylla	Cape Coral	Florida	-82.01247705	26.59050324	built_environment	good	introduced	NA	15.24 to 30.48 cm	CapeCoral	NA	NA	NA	NA	NA	NA	NA	NA	NA	NA	NA	NA	NA
61758	1/4/2013	condition_date	Coconut palm	Cocos nucifera	Cape Coral	Florida	-82.01249112	26.59051319	built_environment	good	introduced	NA	15.24 to 30.48 cm	CapeCoral	NA	NA	NA	NA	NA	NA	NA	NA	NA	NA	NA	NA	NA
61759	1/4/2013	condition_date	Cuban laurel	Ficus microcarpa	Cape Coral	Florida	-82.01250626	26.59049538	built_environment	good	introduced	NA	60.96 to 76.2 cm	CapeCoral	NA	NA	NA	NA	NA	NA	NA	NA	NA	NA	NA	NA	NA
61760	1/4/2013	condition_date	Bottlebrush	Callistemon	Cape Coral	Florida	-82.01247499	26.59046118	built_environment	good	no_info	NA	0 to 15.24 cm	CapeCoral	NA	NA	NA	NA	NA	NA	NA	NA	NA	NA	NA	NA	NA
61761	1/4/2013	condition_date	Mahogany	NA	Cape Coral	Florida	-82.0124759	26.59042978	built_environment	good	no_info	NA	30.48 to 45.72 cm	CapeCoral	NA	NA	NA	NA	NA	NA	NA	NA	NA	NA	NA	NA	NA
61762	1/4/2013	condition_date	Rubber tree	Ficus elastica	Cape Coral	Florida	-82.01254539	26.59042197	built_environment	good	introduced	NA	0 to 15.24 cm	CapeCoral	NA	NA	NA	NA	NA	NA	NA	NA	NA	NA	NA	NA	NA
61763	1/4/2013	condition_date	NA	NA	Cape Coral	Florida	-82.01257002	26.59044216	built_environment	good	no_info	NA	0 to 15.24 cm	CapeCoral	NA	NA	NA	NA	NA	NA	NA	NA	NA	NA	NA	NA	NA
61764	1/4/2013	condition_date	Washington palm	NA	Cape Coral	Florida	-82.01259207	26.59047055	built_environment	good	no_info	NA	0 to 15.24 cm	CapeCoral	NA	NA	NA	NA	NA	NA	NA	NA	NA	NA	NA	NA	NA
61765	1/4/2013	condition_date	Washington palm	NA	Cape Coral	Florida	-82.01259161	26.5904906	built_environment	good	no_info	NA	0 to 15.24 cm	CapeCoral	NA	NA	NA	NA	NA	NA	NA	NA	NA	NA	NA	NA	NA
61766	1/4/2013	condition_date	Areca palm	Dypsis lutescens	Cape Coral	Florida	-82.01256939	26.59046794	built_environment	good	introduced	NA	45.72 to 60.96 cm	CapeCoral	NA	NA	NA	NA	NA	NA	NA	NA	NA	NA	NA	NA	NA
61767	1/4/2013	condition_date	Live oak	Quercus virginiana	Cape Coral	Florida	-82.01252139	26.59039598	built_environment	good	naturally_occurring	NA	more than 76.2 cm	CapeCoral	NA	NA	NA	NA	NA	NA	NA	NA	NA	NA	NA	NA	NA
61768	1/4/2013	condition_date	Live oak	Quercus virginiana	Cape Coral	Florida	-82.01254605	26.59035361	built_environment	good	naturally_occurring	NA	30.48 to 45.72 cm	CapeCoral	NA	NA	NA	NA	NA	NA	NA	NA	NA	NA	NA	NA	NA
61769	1/4/2013	condition_date	NA	NA	Cape Coral	Florida	-82.0061783	26.66518577	built_environment	good	no_info	NA	0 to 15.24 cm	CapeCoral	NA	NA	NA	NA	NA	NA	NA	NA	NA	NA	NA	NA	NA
61770	1/4/2013	condition_date	Cabbage palm	Sabal palmetto	Cape Coral	Florida	-82.00624055	26.6651942	built_environment	good	naturally_occurring	NA	15.24 to 30.48 cm	CapeCoral	NA	NA	NA	NA	NA	NA	NA	NA	NA	NA	NA	NA	NA
61771	1/4/2013	condition_date	Cabbage palm	Sabal palmetto	Cape Coral	Florida	-82.00620403	26.66516919	built_environment	good	naturally_occurring	NA	15.24 to 30.48 cm	CapeCoral	NA	NA	NA	NA	NA	NA	NA	NA	NA	NA	NA	NA	NA
61772	1/4/2013	condition_date	Cabbage palm	Sabal palmetto	Cape Coral	Florida	-82.00622437	26.66515672	built_environment	good	naturally_occurring	NA	15.24 to 30.48 cm	CapeCoral	NA	NA	NA	NA	NA	NA	NA	NA	NA	NA	NA	NA	NA
61773	1/4/2013	condition_date	Cabbage palm	Sabal palmetto	Cape Coral	Florida	-82.00625277	26.66515449	built_environment	good	naturally_occurring	NA	15.24 to 30.48 cm	CapeCoral	NA	NA	NA	NA	NA	NA	NA	NA	NA	NA	NA	NA	NA
61774	1/4/2013	condition_date	Cabbage palm	Sabal palmetto	Cape Coral	Florida	-82.00618794	26.66515303	built_environment	good	naturally_occurring	NA	15.24 to 30.48 cm	CapeCoral	NA	NA	NA	NA	NA	NA	NA	NA	NA	NA	NA	NA	NA
61775	1/4/2013	condition_date	Washington palm	NA	Cape Coral	Florida	-82.00614286	26.66515317	built_environment	good	no_info	NA	15.24 to 30.48 cm	CapeCoral	NA	NA	NA	NA	NA	NA	NA	NA	NA	NA	NA	NA	NA
61776	1/4/2013	condition_date	Washington palm	NA	Cape Coral	Florida	-82.00610906	26.66517253	built_environment	good	no_info	NA	0 to 15.24 cm	CapeCoral	NA	NA	NA	NA	NA	NA	NA	NA	NA	NA	NA	NA	NA
61777	1/4/2013	condition_date	Norfolk island pine	Araucaria heterophylla	Cape Coral	Florida	-82.00606628	26.66517056	built_environment	good	introduced	NA	0 to 15.24 cm	CapeCoral	NA	NA	NA	NA	NA	NA	NA	NA	NA	NA	NA	NA	NA
61778	1/4/2013	condition_date	Cabbage palm	Sabal palmetto	Cape Coral	Florida	-82.00606597	26.66515092	built_environment	good	naturally_occurring	NA	15.24 to 30.48 cm	CapeCoral	NA	NA	NA	NA	NA	NA	NA	NA	NA	NA	NA	NA	NA
61779	1/4/2013	condition_date	Cabbage palm	Sabal palmetto	Cape Coral	Florida	-82.00603942	26.66516511	built_environment	good	naturally_occurring	NA	15.24 to 30.48 cm	CapeCoral	NA	NA	NA	NA	NA	NA	NA	NA	NA	NA	NA	NA	NA
61780	1/4/2013	condition_date	Cabbage palm	Sabal palmetto	Cape Coral	Florida	-82.00602462	26.66515922	built_environment	good	naturally_occurring	NA	15.24 to 30.48 cm	CapeCoral	NA	NA	NA	NA	NA	NA	NA	NA	NA	NA	NA	NA	NA
61781	1/4/2013	condition_date	Cabbage palm	Sabal palmetto	Cape Coral	Florida	-82.0059352	26.66513876	built_environment	good	naturally_occurring	NA	15.24 to 30.48 cm	CapeCoral	NA	NA	NA	NA	NA	NA	NA	NA	NA	NA	NA	NA	NA
61782	1/4/2013	condition_date	Washington palm	NA	Cape Coral	Florida	-82.00596273	26.66514928	built_environment	good	no_info	NA	15.24 to 30.48 cm	CapeCoral	NA	NA	NA	NA	NA	NA	NA	NA	NA	NA	NA	NA	NA
61783	1/4/2013	condition_date	Washington palm	NA	Cape Coral	Florida	-82.00599502	26.66514999	built_environment	good	no_info	NA	30.48 to 45.72 cm	CapeCoral	NA	NA	NA	NA	NA	NA	NA	NA	NA	NA	NA	NA	NA
61784	1/4/2013	condition_date	Washington palm	NA	Cape Coral	Florida	-82.00601549	26.66519893	built_environment	good	no_info	NA	15.24 to 30.48 cm	CapeCoral	NA	NA	NA	NA	NA	NA	NA	NA	NA	NA	NA	NA	NA
61785	1/4/2013	condition_date	Washington palm	NA	Cape Coral	Florida	-82.0059931	26.66521101	built_environment	good	no_info	NA	15.24 to 30.48 cm	CapeCoral	NA	NA	NA	NA	NA	NA	NA	NA	NA	NA	NA	NA	NA
61786	1/4/2013	condition_date	Washington palm	NA	Cape Coral	Florida	-82.00587149	26.66517203	built_environment	good	no_info	NA	15.24 to 30.48 cm	CapeCoral	NA	NA	NA	NA	NA	NA	NA	NA	NA	NA	NA	NA	NA
61787	1/4/2013	condition_date	Cabbage palm	Sabal palmetto	Cape Coral	Florida	-82.00584053	26.66517783	built_environment	good	naturally_occurring	NA	15.24 to 30.48 cm	CapeCoral	NA	NA	NA	NA	NA	NA	NA	NA	NA	NA	NA	NA	NA
61788	1/4/2013	condition_date	Washington palm	NA	Cape Coral	Florida	-82.00583802	26.66516125	built_environment	good	no_info	NA	15.24 to 30.48 cm	CapeCoral	NA	NA	NA	NA	NA	NA	NA	NA	NA	NA	NA	NA	NA
61789	1/4/2013	condition_date	Washington palm	NA	Cape Coral	Florida	-82.00570889	26.66468809	built_environment	good	no_info	NA	15.24 to 30.48 cm	CapeCoral	NA	NA	NA	NA	NA	NA	NA	NA	NA	NA	NA	NA	NA
61790	1/4/2013	condition_date	Carrotwood	Cupaniopsis anacardioides	Cape Coral	Florida	-82.00562314	26.66517982	built_environment	good	introduced	NA	15.24 to 30.48 cm	CapeCoral	NA	NA	NA	NA	NA	NA	NA	NA	NA	NA	NA	NA	NA
61791	1/4/2013	condition_date	Carrotwood	Cupaniopsis anacardioides	Cape Coral	Florida	-82.00557288	26.66518914	built_environment	good	introduced	NA	15.24 to 30.48 cm	CapeCoral	NA	NA	NA	NA	NA	NA	NA	NA	NA	NA	NA	NA	NA
61792	1/4/2013	condition_date	Carrotwood	Cupaniopsis anacardioides	Cape Coral	Florida	-82.00552586	26.66517754	built_environment	good	introduced	NA	0 to 15.24 cm	CapeCoral	NA	NA	NA	NA	NA	NA	NA	NA	NA	NA	NA	NA	NA
61793	1/4/2013	condition_date	Java plum	Syzygium cumini	Cape Coral	Florida	-82.00548932	26.66519534	built_environment	good	introduced	NA	15.24 to 30.48 cm	CapeCoral	NA	NA	NA	NA	NA	NA	NA	NA	NA	NA	NA	NA	NA
61794	1/4/2013	condition_date	Carrotwood	Cupaniopsis anacardioides	Cape Coral	Florida	-82.00543067	26.66517607	built_environment	good	introduced	NA	0 to 15.24 cm	CapeCoral	NA	NA	NA	NA	NA	NA	NA	NA	NA	NA	NA	NA	NA
61795	1/4/2013	condition_date	Black (shady lady) olive	NA	Cape Coral	Florida	-82.00539354	26.66519985	built_environment	good	no_info	NA	0 to 15.24 cm	CapeCoral	NA	NA	NA	NA	NA	NA	NA	NA	NA	NA	NA	NA	NA
61796	1/4/2013	condition_date	Japanese privet	Ligustrum japonicum	Cape Coral	Florida	-82.00534747	26.6651772	built_environment	good	introduced	NA	0 to 15.24 cm	CapeCoral	NA	NA	NA	NA	NA	NA	NA	NA	NA	NA	NA	NA	NA
61797	1/4/2013	condition_date	Java plum	Syzygium cumini	Cape Coral	Florida	-82.00529566	26.66526731	built_environment	good	introduced	NA	15.24 to 30.48 cm	CapeCoral	NA	NA	NA	NA	NA	NA	NA	NA	NA	NA	NA	NA	NA
61798	1/4/2013	condition_date	Earleaf acacia	Acacia auriculiformis	Cape Coral	Florida	-82.00525885	26.66520895	built_environment	good	introduced	NA	15.24 to 30.48 cm	CapeCoral	NA	NA	NA	NA	NA	NA	NA	NA	NA	NA	NA	NA	NA
61799	1/4/2013	condition_date	Japanese privet	Ligustrum japonicum	Cape Coral	Florida	-82.0052844	26.6653046	built_environment	good	introduced	NA	0 to 15.24 cm	CapeCoral	NA	NA	NA	NA	NA	NA	NA	NA	NA	NA	NA	NA	NA
61800	1/4/2013	condition_date	Japanese privet	Ligustrum japonicum	Cape Coral	Florida	-82.00530153	26.66529665	built_environment	good	introduced	NA	0 to 15.24 cm	CapeCoral	NA	NA	NA	NA	NA	NA	NA	NA	NA	NA	NA	NA	NA
61801	1/4/2013	condition_date	Japanese privet	Ligustrum japonicum	Cape Coral	Florida	-82.005321	26.66528317	built_environment	good	introduced	NA	0 to 15.24 cm	CapeCoral	NA	NA	NA	NA	NA	NA	NA	NA	NA	NA	NA	NA	NA
61802	1/4/2013	condition_date	Carrotwood	Cupaniopsis anacardioides	Cape Coral	Florida	-82.0052887	26.66531022	built_environment	good	introduced	NA	15.24 to 30.48 cm	CapeCoral	NA	NA	NA	NA	NA	NA	NA	NA	NA	NA	NA	NA	NA
61803	1/4/2013	condition_date	Carrotwood	Cupaniopsis anacardioides	Cape Coral	Florida	-82.00527641	26.6654338	built_environment	good	introduced	NA	15.24 to 30.48 cm	CapeCoral	NA	NA	NA	NA	NA	NA	NA	NA	NA	NA	NA	NA	NA
61804	1/4/2013	condition_date	Java plum	Syzygium cumini	Cape Coral	Florida	-82.00528295	26.6654391	built_environment	good	introduced	NA	15.24 to 30.48 cm	CapeCoral	NA	NA	NA	NA	NA	NA	NA	NA	NA	NA	NA	NA	NA
61805	1/4/2013	condition_date	Japanese privet	Ligustrum japonicum	Cape Coral	Florida	-82.00527974	26.66541848	built_environment	good	introduced	NA	0 to 15.24 cm	CapeCoral	NA	NA	NA	NA	NA	NA	NA	NA	NA	NA	NA	NA	NA
61806	1/4/2013	condition_date	Japanese privet	Ligustrum japonicum	Cape Coral	Florida	-82.00528489	26.66541374	built_environment	good	introduced	NA	0 to 15.24 cm	CapeCoral	NA	NA	NA	NA	NA	NA	NA	NA	NA	NA	NA	NA	NA
61807	1/4/2013	condition_date	Japanese privet	Ligustrum japonicum	Cape Coral	Florida	-82.00530124	26.6654298	built_environment	good	introduced	NA	0 to 15.24 cm	CapeCoral	NA	NA	NA	NA	NA	NA	NA	NA	NA	NA	NA	NA	NA
61808	1/4/2013	condition_date	Japanese privet	Ligustrum japonicum	Cape Coral	Florida	-82.00532091	26.66544554	built_environment	good	introduced	NA	0 to 15.24 cm	CapeCoral	NA	NA	NA	NA	NA	NA	NA	NA	NA	NA	NA	NA	NA
61809	1/4/2013	condition_date	Black (shady lady) olive	NA	Cape Coral	Florida	-82.00526452	26.66549764	built_environment	good	no_info	NA	0 to 15.24 cm	CapeCoral	NA	NA	NA	NA	NA	NA	NA	NA	NA	NA	NA	NA	NA
61810	1/4/2013	condition_date	Black (shady lady) olive	NA	Cape Coral	Florida	-82.00537085	26.66553098	built_environment	good	no_info	NA	0 to 15.24 cm	CapeCoral	NA	NA	NA	NA	NA	NA	NA	NA	NA	NA	NA	NA	NA
61811	1/4/2013	condition_date	Pink tabebuia	Handroanthus impetiginosus	Cape Coral	Florida	-82.00533453	26.66555784	built_environment	good	introduced	NA	0 to 15.24 cm	CapeCoral	NA	NA	NA	NA	NA	NA	NA	NA	NA	NA	NA	NA	NA
61812	1/4/2013	condition_date	Pigeon plum	Coccoloba diversifolia	Cape Coral	Florida	-82.00542579	26.66555811	built_environment	good	naturally_occurring	NA	0 to 15.24 cm	CapeCoral	NA	NA	NA	NA	NA	NA	NA	NA	NA	NA	NA	NA	NA
61813	1/4/2013	condition_date	Laurel oak	Quercus laurifolia	Cape Coral	Florida	-82.00547816	26.66554605	built_environment	good	naturally_occurring	NA	0 to 15.24 cm	CapeCoral	NA	NA	NA	NA	NA	NA	NA	NA	NA	NA	NA	NA	NA
61814	1/4/2013	condition_date	Laurel oak	Quercus laurifolia	Cape Coral	Florida	-82.00555386	26.66553295	built_environment	good	naturally_occurring	NA	0 to 15.24 cm	CapeCoral	NA	NA	NA	NA	NA	NA	NA	NA	NA	NA	NA	NA	NA
61815	1/4/2013	condition_date	Pigeon plum	Coccoloba diversifolia	Cape Coral	Florida	-82.0056062	26.66555722	built_environment	good	naturally_occurring	NA	0 to 15.24 cm	CapeCoral	NA	NA	NA	NA	NA	NA	NA	NA	NA	NA	NA	NA	NA
61816	1/4/2013	condition_date	Carrotwood	Cupaniopsis anacardioides	Cape Coral	Florida	-82.00568332	26.66549305	built_environment	good	introduced	NA	15.24 to 30.48 cm	CapeCoral	NA	NA	NA	NA	NA	NA	NA	NA	NA	NA	NA	NA	NA
61817	1/4/2013	condition_date	Java plum	Syzygium cumini	Cape Coral	Florida	-82.00565185	26.66546124	built_environment	good	introduced	NA	0 to 15.24 cm	CapeCoral	NA	NA	NA	NA	NA	NA	NA	NA	NA	NA	NA	NA	NA
61818	1/4/2013	condition_date	Java plum	Syzygium cumini	Cape Coral	Florida	-82.00568101	26.665414	built_environment	good	introduced	NA	30.48 to 45.72 cm	CapeCoral	NA	NA	NA	NA	NA	NA	NA	NA	NA	NA	NA	NA	NA
61819	1/4/2013	condition_date	Laurel oak	Quercus laurifolia	Cape Coral	Florida	-82.00569267	26.66533699	built_environment	good	naturally_occurring	NA	0 to 15.24 cm	CapeCoral	NA	NA	NA	NA	NA	NA	NA	NA	NA	NA	NA	NA	NA
61820	1/4/2013	condition_date	Carrotwood	Cupaniopsis anacardioides	Cape Coral	Florida	-82.00564399	26.66529635	built_environment	good	introduced	NA	0 to 15.24 cm	CapeCoral	NA	NA	NA	NA	NA	NA	NA	NA	NA	NA	NA	NA	NA
61821	1/4/2013	condition_date	Pigeon plum	Coccoloba diversifolia	Cape Coral	Florida	-82.00525074	26.66608068	built_environment	good	naturally_occurring	NA	0 to 15.24 cm	CapeCoral	NA	NA	NA	NA	NA	NA	NA	NA	NA	NA	NA	NA	NA
61822	1/4/2013	condition_date	Japanese privet	Ligustrum japonicum	Cape Coral	Florida	-82.00524062	26.66611877	built_environment	good	introduced	NA	0 to 15.24 cm	CapeCoral	NA	NA	NA	NA	NA	NA	NA	NA	NA	NA	NA	NA	NA
61823	1/4/2013	condition_date	Cabbage palm	Sabal palmetto	Cape Coral	Florida	-82.00525513	26.66611703	built_environment	good	naturally_occurring	NA	15.24 to 30.48 cm	CapeCoral	NA	NA	NA	NA	NA	NA	NA	NA	NA	NA	NA	NA	NA
61824	1/4/2013	condition_date	Washington palm	NA	Cape Coral	Florida	-82.00525587	26.66613148	built_environment	good	no_info	NA	15.24 to 30.48 cm	CapeCoral	NA	NA	NA	NA	NA	NA	NA	NA	NA	NA	NA	NA	NA
61825	1/4/2013	condition_date	Washington palm	NA	Cape Coral	Florida	-82.0052537	26.66615445	built_environment	good	no_info	NA	15.24 to 30.48 cm	CapeCoral	NA	NA	NA	NA	NA	NA	NA	NA	NA	NA	NA	NA	NA
61826	1/4/2013	condition_date	Washington palm	NA	Cape Coral	Florida	-82.00524754	26.66616999	built_environment	good	no_info	NA	15.24 to 30.48 cm	CapeCoral	NA	NA	NA	NA	NA	NA	NA	NA	NA	NA	NA	NA	NA
61827	1/4/2013	condition_date	Washington palm	NA	Cape Coral	Florida	-82.00522173	26.66616097	built_environment	good	no_info	NA	15.24 to 30.48 cm	CapeCoral	NA	NA	NA	NA	NA	NA	NA	NA	NA	NA	NA	NA	NA
61828	1/4/2013	condition_date	Live oak	Quercus virginiana	Cape Coral	Florida	-82.00478542	26.66491866	built_environment	good	naturally_occurring	NA	30.48 to 45.72 cm	CapeCoral	NA	NA	NA	NA	NA	NA	NA	NA	NA	NA	NA	NA	NA
61829	1/4/2013	condition_date	Carrotwood	Cupaniopsis anacardioides	Cape Coral	Florida	-82.00470509	26.66492443	built_environment	good	introduced	NA	0 to 15.24 cm	CapeCoral	NA	NA	NA	NA	NA	NA	NA	NA	NA	NA	NA	NA	NA
61830	1/4/2013	condition_date	Pigeon plum	Coccoloba diversifolia	Cape Coral	Florida	-82.00472368	26.6647778	built_environment	good	naturally_occurring	NA	0 to 15.24 cm	CapeCoral	NA	NA	NA	NA	NA	NA	NA	NA	NA	NA	NA	NA	NA
61831	1/4/2013	condition_date	Pigeon plum	Coccoloba diversifolia	Cape Coral	Florida	-82.00467641	26.66471696	built_environment	good	naturally_occurring	NA	0 to 15.24 cm	CapeCoral	NA	NA	NA	NA	NA	NA	NA	NA	NA	NA	NA	NA	NA
61832	1/4/2013	condition_date	Queen palm	Syagrus romanzoffianum	Cape Coral	Florida	-82.0046942	26.66461183	built_environment	good	no_info	NA	15.24 to 30.48 cm	CapeCoral	NA	NA	NA	NA	NA	NA	NA	NA	NA	NA	NA	NA	NA
61833	1/4/2013	condition_date	Queen palm	Syagrus romanzoffianum	Cape Coral	Florida	-82.00467234	26.66457108	built_environment	good	no_info	NA	0 to 15.24 cm	CapeCoral	NA	NA	NA	NA	NA	NA	NA	NA	NA	NA	NA	NA	NA
61834	1/4/2013	condition_date	Mahogany	NA	Cape Coral	Florida	-82.00470746	26.66450187	built_environment	good	no_info	NA	0 to 15.24 cm	CapeCoral	NA	NA	NA	NA	NA	NA	NA	NA	NA	NA	NA	NA	NA
61835	1/4/2013	condition_date	Washington palm	NA	Cape Coral	Florida	-82.00483347	26.66449454	built_environment	good	no_info	NA	15.24 to 30.48 cm	CapeCoral	NA	NA	NA	NA	NA	NA	NA	NA	NA	NA	NA	NA	NA
61836	1/4/2013	condition_date	Live oak	Quercus virginiana	Cape Coral	Florida	-82.00464641	26.6645172	built_environment	good	naturally_occurring	NA	30.48 to 45.72 cm	CapeCoral	NA	NA	NA	NA	NA	NA	NA	NA	NA	NA	NA	NA	NA
61837	1/4/2013	condition_date	Live oak	Quercus virginiana	Cape Coral	Florida	-82.00464651	26.664567	built_environment	good	naturally_occurring	NA	45.72 to 60.96 cm	CapeCoral	NA	NA	NA	NA	NA	NA	NA	NA	NA	NA	NA	NA	NA
61838	1/4/2013	condition_date	Live oak	Quercus virginiana	Cape Coral	Florida	-82.00463682	26.6646304	built_environment	good	naturally_occurring	NA	30.48 to 45.72 cm	CapeCoral	NA	NA	NA	NA	NA	NA	NA	NA	NA	NA	NA	NA	NA
61839	1/4/2013	condition_date	Live oak	Quercus virginiana	Cape Coral	Florida	-82.00463654	26.66470065	built_environment	good	naturally_occurring	NA	45.72 to 60.96 cm	CapeCoral	NA	NA	NA	NA	NA	NA	NA	NA	NA	NA	NA	NA	NA
61840	1/4/2013	condition_date	Live oak	Quercus virginiana	Cape Coral	Florida	-82.00464144	26.66475447	built_environment	good	naturally_occurring	NA	45.72 to 60.96 cm	CapeCoral	NA	NA	NA	NA	NA	NA	NA	NA	NA	NA	NA	NA	NA
61841	1/4/2013	condition_date	Live oak	Quercus virginiana	Cape Coral	Florida	-82.00493197	26.66487744	built_environment	good	naturally_occurring	NA	30.48 to 45.72 cm	CapeCoral	NA	NA	NA	NA	NA	NA	NA	NA	NA	NA	NA	NA	NA
61842	1/4/2013	condition_date	Live oak	Quercus virginiana	Cape Coral	Florida	-82.00493596	26.66481471	built_environment	good	naturally_occurring	NA	30.48 to 45.72 cm	CapeCoral	NA	NA	NA	NA	NA	NA	NA	NA	NA	NA	NA	NA	NA
61843	1/4/2013	condition_date	Live oak	Quercus virginiana	Cape Coral	Florida	-82.00493854	26.66476099	built_environment	good	naturally_occurring	NA	30.48 to 45.72 cm	CapeCoral	NA	NA	NA	NA	NA	NA	NA	NA	NA	NA	NA	NA	NA
61844	1/4/2013	condition_date	Mahogany	NA	Cape Coral	Florida	-82.00494188	26.66468576	built_environment	good	no_info	NA	0 to 15.24 cm	CapeCoral	NA	NA	NA	NA	NA	NA	NA	NA	NA	NA	NA	NA	NA
61845	1/4/2013	condition_date	Washington palm	NA	Cape Coral	Florida	-82.00486739	26.66465759	built_environment	good	no_info	NA	15.24 to 30.48 cm	CapeCoral	NA	NA	NA	NA	NA	NA	NA	NA	NA	NA	NA	NA	NA
61846	1/4/2013	condition_date	Washington palm	NA	Cape Coral	Florida	-82.00489419	26.66465325	built_environment	good	no_info	NA	15.24 to 30.48 cm	CapeCoral	NA	NA	NA	NA	NA	NA	NA	NA	NA	NA	NA	NA	NA
61847	1/4/2013	condition_date	Washington palm	NA	Cape Coral	Florida	-82.00491245	26.66463342	built_environment	good	no_info	NA	15.24 to 30.48 cm	CapeCoral	NA	NA	NA	NA	NA	NA	NA	NA	NA	NA	NA	NA	NA
61848	1/4/2013	condition_date	Washington palm	NA	Cape Coral	Florida	-82.00492608	26.66462018	built_environment	good	no_info	NA	15.24 to 30.48 cm	CapeCoral	NA	NA	NA	NA	NA	NA	NA	NA	NA	NA	NA	NA	NA
61849	1/4/2013	condition_date	Washington palm	NA	Cape Coral	Florida	-82.0049424	26.66462064	built_environment	good	no_info	NA	15.24 to 30.48 cm	CapeCoral	NA	NA	NA	NA	NA	NA	NA	NA	NA	NA	NA	NA	NA
61850	1/4/2013	condition_date	Washington palm	NA	Cape Coral	Florida	-82.00497242	26.66461525	built_environment	good	no_info	NA	15.24 to 30.48 cm	CapeCoral	NA	NA	NA	NA	NA	NA	NA	NA	NA	NA	NA	NA	NA
61851	1/4/2013	condition_date	Washington palm	NA	Cape Coral	Florida	-82.00499361	26.66452778	built_environment	good	no_info	NA	15.24 to 30.48 cm	CapeCoral	NA	NA	NA	NA	NA	NA	NA	NA	NA	NA	NA	NA	NA
61852	1/4/2013	condition_date	Washington palm	NA	Cape Coral	Florida	-82.00496426	26.66452434	built_environment	good	no_info	NA	15.24 to 30.48 cm	CapeCoral	NA	NA	NA	NA	NA	NA	NA	NA	NA	NA	NA	NA	NA
61853	1/4/2013	condition_date	Washington palm	NA	Cape Coral	Florida	-82.00495813	26.66449321	built_environment	good	no_info	NA	15.24 to 30.48 cm	CapeCoral	NA	NA	NA	NA	NA	NA	NA	NA	NA	NA	NA	NA	NA
61854	1/4/2013	condition_date	Cabbage palm	Sabal palmetto	Cape Coral	Florida	-81.9749529	26.65858757	built_environment	good	naturally_occurring	NA	30.48 to 45.72 cm	CapeCoral	NA	NA	NA	NA	NA	NA	NA	NA	NA	NA	NA	NA	NA
61855	1/4/2013	condition_date	Live oak	Quercus virginiana	Cape Coral	Florida	-81.97494074	26.65864615	built_environment	good	naturally_occurring	NA	15.24 to 30.48 cm	CapeCoral	NA	NA	NA	NA	NA	NA	NA	NA	NA	NA	NA	NA	NA
61856	1/4/2013	condition_date	Live oak	Quercus virginiana	Cape Coral	Florida	-81.97494555	26.6587338	built_environment	good	naturally_occurring	NA	15.24 to 30.48 cm	CapeCoral	NA	NA	NA	NA	NA	NA	NA	NA	NA	NA	NA	NA	NA
61857	1/4/2013	condition_date	Live oak	Quercus virginiana	Cape Coral	Florida	-81.97494527	26.65881148	built_environment	good	naturally_occurring	NA	15.24 to 30.48 cm	CapeCoral	NA	NA	NA	NA	NA	NA	NA	NA	NA	NA	NA	NA	NA
61858	1/4/2013	condition_date	Live oak	Quercus virginiana	Cape Coral	Florida	-81.9749579	26.65884421	built_environment	good	naturally_occurring	NA	15.24 to 30.48 cm	CapeCoral	NA	NA	NA	NA	NA	NA	NA	NA	NA	NA	NA	NA	NA
61859	1/4/2013	condition_date	Live oak	Quercus virginiana	Cape Coral	Florida	-81.97507052	26.65877175	built_environment	good	naturally_occurring	NA	0 to 15.24 cm	CapeCoral	NA	NA	NA	NA	NA	NA	NA	NA	NA	NA	NA	NA	NA
61860	1/4/2013	condition_date	Live oak	Quercus virginiana	Cape Coral	Florida	-81.97507513	26.65873617	built_environment	good	naturally_occurring	NA	0 to 15.24 cm	CapeCoral	NA	NA	NA	NA	NA	NA	NA	NA	NA	NA	NA	NA	NA
61861	1/4/2013	condition_date	Live oak	Quercus virginiana	Cape Coral	Florida	-81.97507509	26.65889161	built_environment	good	naturally_occurring	NA	0 to 15.24 cm	CapeCoral	NA	NA	NA	NA	NA	NA	NA	NA	NA	NA	NA	NA	NA
61862	1/4/2013	condition_date	Live oak	Quercus virginiana	Cape Coral	Florida	-81.97507147	26.65893649	built_environment	good	naturally_occurring	NA	0 to 15.24 cm	CapeCoral	NA	NA	NA	NA	NA	NA	NA	NA	NA	NA	NA	NA	NA
61863	1/4/2013	condition_date	Live oak	Quercus virginiana	Cape Coral	Florida	-81.97494609	26.65894143	built_environment	good	naturally_occurring	NA	0 to 15.24 cm	CapeCoral	NA	NA	NA	NA	NA	NA	NA	NA	NA	NA	NA	NA	NA
61864	1/4/2013	condition_date	Live oak	Quercus virginiana	Cape Coral	Florida	-81.97494602	26.65901444	built_environment	good	naturally_occurring	NA	30.48 to 45.72 cm	CapeCoral	NA	NA	NA	NA	NA	NA	NA	NA	NA	NA	NA	NA	NA
61865	1/4/2013	condition_date	Live oak	Quercus virginiana	Cape Coral	Florida	-81.97494343	26.65910458	built_environment	good	naturally_occurring	NA	15.24 to 30.48 cm	CapeCoral	NA	NA	NA	NA	NA	NA	NA	NA	NA	NA	NA	NA	NA
61866	1/4/2013	condition_date	Live oak	Quercus virginiana	Cape Coral	Florida	-81.97496308	26.65913479	built_environment	good	naturally_occurring	NA	15.24 to 30.48 cm	CapeCoral	NA	NA	NA	NA	NA	NA	NA	NA	NA	NA	NA	NA	NA
61867	1/4/2013	condition_date	Live oak	Quercus virginiana	Cape Coral	Florida	-81.97507195	26.65906571	built_environment	good	naturally_occurring	NA	0 to 15.24 cm	CapeCoral	NA	NA	NA	NA	NA	NA	NA	NA	NA	NA	NA	NA	NA
61868	1/4/2013	condition_date	Live oak	Quercus virginiana	Cape Coral	Florida	-81.97507319	26.65910503	built_environment	good	naturally_occurring	NA	0 to 15.24 cm	CapeCoral	NA	NA	NA	NA	NA	NA	NA	NA	NA	NA	NA	NA	NA
61869	1/4/2013	condition_date	Live oak	Quercus virginiana	Cape Coral	Florida	-81.97507368	26.6592194	built_environment	good	naturally_occurring	NA	0 to 15.24 cm	CapeCoral	NA	NA	NA	NA	NA	NA	NA	NA	NA	NA	NA	NA	NA
61870	1/4/2013	condition_date	Live oak	Quercus virginiana	Cape Coral	Florida	-81.97507825	26.65926207	built_environment	good	naturally_occurring	NA	0 to 15.24 cm	CapeCoral	NA	NA	NA	NA	NA	NA	NA	NA	NA	NA	NA	NA	NA
61871	1/4/2013	condition_date	Live oak	Quercus virginiana	Cape Coral	Florida	-81.97494916	26.65919865	built_environment	good	naturally_occurring	NA	15.24 to 30.48 cm	CapeCoral	NA	NA	NA	NA	NA	NA	NA	NA	NA	NA	NA	NA	NA
61872	1/4/2013	condition_date	Live oak	Quercus virginiana	Cape Coral	Florida	-81.97495383	26.65926357	built_environment	good	naturally_occurring	NA	30.48 to 45.72 cm	CapeCoral	NA	NA	NA	NA	NA	NA	NA	NA	NA	NA	NA	NA	NA
61873	1/4/2013	condition_date	Live oak	Quercus virginiana	Cape Coral	Florida	-81.97496446	26.65933596	built_environment	good	naturally_occurring	NA	15.24 to 30.48 cm	CapeCoral	NA	NA	NA	NA	NA	NA	NA	NA	NA	NA	NA	NA	NA
61874	1/4/2013	condition_date	Live oak	Quercus virginiana	Cape Coral	Florida	-81.97499736	26.65938474	built_environment	good	naturally_occurring	NA	15.24 to 30.48 cm	CapeCoral	NA	NA	NA	NA	NA	NA	NA	NA	NA	NA	NA	NA	NA
61875	1/4/2013	condition_date	Live oak	Quercus virginiana	Cape Coral	Florida	-81.97498886	26.65941981	built_environment	good	naturally_occurring	NA	15.24 to 30.48 cm	CapeCoral	NA	NA	NA	NA	NA	NA	NA	NA	NA	NA	NA	NA	NA
61876	1/4/2013	condition_date	Live oak	Quercus virginiana	Cape Coral	Florida	-81.97496061	26.65941381	built_environment	good	naturally_occurring	NA	45.72 to 60.96 cm	CapeCoral	NA	NA	NA	NA	NA	NA	NA	NA	NA	NA	NA	NA	NA
61877	1/4/2013	condition_date	Live oak	Quercus virginiana	Cape Coral	Florida	-81.97509893	26.6594069	built_environment	good	naturally_occurring	NA	30.48 to 45.72 cm	CapeCoral	NA	NA	NA	NA	NA	NA	NA	NA	NA	NA	NA	NA	NA
61878	1/4/2013	condition_date	Live oak	Quercus virginiana	Cape Coral	Florida	-81.97534126	26.65940302	built_environment	good	naturally_occurring	NA	45.72 to 60.96 cm	CapeCoral	NA	NA	NA	NA	NA	NA	NA	NA	NA	NA	NA	NA	NA
61879	1/4/2013	condition_date	Live oak	Quercus virginiana	Cape Coral	Florida	-81.97539662	26.65940292	built_environment	good	naturally_occurring	NA	30.48 to 45.72 cm	CapeCoral	NA	NA	NA	NA	NA	NA	NA	NA	NA	NA	NA	NA	NA
61880	1/4/2013	condition_date	Live oak	Quercus virginiana	Cape Coral	Florida	-81.97545398	26.65940204	built_environment	good	naturally_occurring	NA	30.48 to 45.72 cm	CapeCoral	NA	NA	NA	NA	NA	NA	NA	NA	NA	NA	NA	NA	NA
61881	1/4/2013	condition_date	Live oak	Quercus virginiana	Cape Coral	Florida	-81.97551781	26.65939128	built_environment	good	naturally_occurring	NA	15.24 to 30.48 cm	CapeCoral	NA	NA	NA	NA	NA	NA	NA	NA	NA	NA	NA	NA	NA
61882	1/4/2013	condition_date	Live oak	Quercus virginiana	Cape Coral	Florida	-81.97559484	26.65940084	built_environment	good	naturally_occurring	NA	30.48 to 45.72 cm	CapeCoral	NA	NA	NA	NA	NA	NA	NA	NA	NA	NA	NA	NA	NA
61883	1/4/2013	condition_date	Live oak	Quercus virginiana	Cape Coral	Florida	-81.97564661	26.6593998	built_environment	good	naturally_occurring	NA	30.48 to 45.72 cm	CapeCoral	NA	NA	NA	NA	NA	NA	NA	NA	NA	NA	NA	NA	NA
61884	1/4/2013	condition_date	Live oak	Quercus virginiana	Cape Coral	Florida	-81.97572432	26.65940899	built_environment	good	naturally_occurring	NA	15.24 to 30.48 cm	CapeCoral	NA	NA	NA	NA	NA	NA	NA	NA	NA	NA	NA	NA	NA
61885	1/4/2013	condition_date	Live oak	Quercus virginiana	Cape Coral	Florida	-81.97577779	26.65938878	built_environment	good	naturally_occurring	NA	15.24 to 30.48 cm	CapeCoral	NA	NA	NA	NA	NA	NA	NA	NA	NA	NA	NA	NA	NA
61886	1/4/2013	condition_date	Carrotwood	Cupaniopsis anacardioides	Cape Coral	Florida	-81.97576862	26.65952471	built_environment	good	introduced	NA	0 to 15.24 cm	CapeCoral	NA	NA	NA	NA	NA	NA	NA	NA	NA	NA	NA	NA	NA
61887	1/4/2013	condition_date	Carrotwood	Cupaniopsis anacardioides	Cape Coral	Florida	-81.97587156	26.65952539	built_environment	good	introduced	NA	0 to 15.24 cm	CapeCoral	NA	NA	NA	NA	NA	NA	NA	NA	NA	NA	NA	NA	NA
61888	1/4/2013	condition_date	Live oak	Quercus virginiana	Cape Coral	Florida	-81.97592807	26.65951716	built_environment	good	naturally_occurring	NA	30.48 to 45.72 cm	CapeCoral	NA	NA	NA	NA	NA	NA	NA	NA	NA	NA	NA	NA	NA
61889	1/4/2013	condition_date	Live oak	Quercus virginiana	Cape Coral	Florida	-81.97596629	26.6594949	built_environment	good	naturally_occurring	NA	0 to 15.24 cm	CapeCoral	NA	NA	NA	NA	NA	NA	NA	NA	NA	NA	NA	NA	NA
61890	1/4/2013	condition_date	Live oak	Quercus virginiana	Cape Coral	Florida	-81.9759686	26.65946348	built_environment	good	naturally_occurring	NA	15.24 to 30.48 cm	CapeCoral	NA	NA	NA	NA	NA	NA	NA	NA	NA	NA	NA	NA	NA
61891	1/4/2013	condition_date	Live oak	Quercus virginiana	Cape Coral	Florida	-81.97601296	26.65943684	built_environment	good	naturally_occurring	NA	0 to 15.24 cm	CapeCoral	NA	NA	NA	NA	NA	NA	NA	NA	NA	NA	NA	NA	NA
61892	1/4/2013	condition_date	Live oak	Quercus virginiana	Cape Coral	Florida	-81.97599867	26.65940034	built_environment	good	naturally_occurring	NA	30.48 to 45.72 cm	CapeCoral	NA	NA	NA	NA	NA	NA	NA	NA	NA	NA	NA	NA	NA
61893	1/4/2013	condition_date	Live oak	Quercus virginiana	Cape Coral	Florida	-81.97603831	26.65937388	built_environment	good	naturally_occurring	NA	0 to 15.24 cm	CapeCoral	NA	NA	NA	NA	NA	NA	NA	NA	NA	NA	NA	NA	NA
61894	1/4/2013	condition_date	Live oak	Quercus virginiana	Cape Coral	Florida	-81.97603174	26.65933526	built_environment	good	naturally_occurring	NA	15.24 to 30.48 cm	CapeCoral	NA	NA	NA	NA	NA	NA	NA	NA	NA	NA	NA	NA	NA
61895	1/4/2013	condition_date	Live oak	Quercus virginiana	Cape Coral	Florida	-81.9760493	26.65928853	built_environment	good	naturally_occurring	NA	15.24 to 30.48 cm	CapeCoral	NA	NA	NA	NA	NA	NA	NA	NA	NA	NA	NA	NA	NA
61896	1/4/2013	condition_date	Live oak	Quercus virginiana	Cape Coral	Florida	-81.97606354	26.65932516	built_environment	good	naturally_occurring	NA	0 to 15.24 cm	CapeCoral	NA	NA	NA	NA	NA	NA	NA	NA	NA	NA	NA	NA	NA
61897	1/4/2013	condition_date	Live oak	Quercus virginiana	Cape Coral	Florida	-81.97610847	26.65925912	built_environment	good	naturally_occurring	NA	0 to 15.24 cm	CapeCoral	NA	NA	NA	NA	NA	NA	NA	NA	NA	NA	NA	NA	NA
61898	1/4/2013	condition_date	Live oak	Quercus virginiana	Cape Coral	Florida	-81.97608721	26.65915152	built_environment	good	naturally_occurring	NA	15.24 to 30.48 cm	CapeCoral	NA	NA	NA	NA	NA	NA	NA	NA	NA	NA	NA	NA	NA
61899	1/4/2013	condition_date	Live oak	Quercus virginiana	Cape Coral	Florida	-81.97611088	26.65912171	built_environment	good	naturally_occurring	NA	0 to 15.24 cm	CapeCoral	NA	NA	NA	NA	NA	NA	NA	NA	NA	NA	NA	NA	NA
61900	1/4/2013	condition_date	Live oak	Quercus virginiana	Cape Coral	Florida	-81.97611529	26.65906854	built_environment	good	naturally_occurring	NA	15.24 to 30.48 cm	CapeCoral	NA	NA	NA	NA	NA	NA	NA	NA	NA	NA	NA	NA	NA
61901	1/4/2013	condition_date	Live oak	Quercus virginiana	Cape Coral	Florida	-81.97620428	26.65902682	built_environment	good	naturally_occurring	NA	15.24 to 30.48 cm	CapeCoral	NA	NA	NA	NA	NA	NA	NA	NA	NA	NA	NA	NA	NA
61902	1/4/2013	condition_date	Live oak	Quercus virginiana	Cape Coral	Florida	-81.97620146	26.65907402	built_environment	good	naturally_occurring	NA	15.24 to 30.48 cm	CapeCoral	NA	NA	NA	NA	NA	NA	NA	NA	NA	NA	NA	NA	NA
61903	1/4/2013	condition_date	Live oak	Quercus virginiana	Cape Coral	Florida	-81.97626788	26.65896999	built_environment	good	naturally_occurring	NA	15.24 to 30.48 cm	CapeCoral	NA	NA	NA	NA	NA	NA	NA	NA	NA	NA	NA	NA	NA
61904	1/4/2013	condition_date	Live oak	Quercus virginiana	Cape Coral	Florida	-81.97633478	26.65890347	built_environment	good	naturally_occurring	NA	15.24 to 30.48 cm	CapeCoral	NA	NA	NA	NA	NA	NA	NA	NA	NA	NA	NA	NA	NA
61905	1/4/2013	condition_date	Live oak	Quercus virginiana	Cape Coral	Florida	-81.97646582	26.65879112	built_environment	good	naturally_occurring	NA	30.48 to 45.72 cm	CapeCoral	NA	NA	NA	NA	NA	NA	NA	NA	NA	NA	NA	NA	NA
61906	1/4/2013	condition_date	Live oak	Quercus virginiana	Cape Coral	Florida	-81.97652836	26.65873338	built_environment	good	naturally_occurring	NA	15.24 to 30.48 cm	CapeCoral	NA	NA	NA	NA	NA	NA	NA	NA	NA	NA	NA	NA	NA
61907	1/4/2013	condition_date	Live oak	Quercus virginiana	Cape Coral	Florida	-81.97661293	26.65874866	built_environment	good	naturally_occurring	NA	15.24 to 30.48 cm	CapeCoral	NA	NA	NA	NA	NA	NA	NA	NA	NA	NA	NA	NA	NA
61908	1/4/2013	condition_date	Live oak	Quercus virginiana	Cape Coral	Florida	-81.97667727	26.65869674	built_environment	good	naturally_occurring	NA	30.48 to 45.72 cm	CapeCoral	NA	NA	NA	NA	NA	NA	NA	NA	NA	NA	NA	NA	NA
61909	1/4/2013	condition_date	Live oak	Quercus virginiana	Cape Coral	Florida	-81.97675251	26.65863669	built_environment	good	naturally_occurring	NA	30.48 to 45.72 cm	CapeCoral	NA	NA	NA	NA	NA	NA	NA	NA	NA	NA	NA	NA	NA
61910	1/4/2013	condition_date	Live oak	Quercus virginiana	Cape Coral	Florida	-81.97682401	26.65857491	built_environment	good	naturally_occurring	NA	30.48 to 45.72 cm	CapeCoral	NA	NA	NA	NA	NA	NA	NA	NA	NA	NA	NA	NA	NA
61911	1/4/2013	condition_date	Live oak	Quercus virginiana	Cape Coral	Florida	-81.97684224	26.65848039	built_environment	good	naturally_occurring	NA	30.48 to 45.72 cm	CapeCoral	NA	NA	NA	NA	NA	NA	NA	NA	NA	NA	NA	NA	NA
61912	1/4/2013	condition_date	Live oak	Quercus virginiana	Cape Coral	Florida	-81.97679823	26.65842372	built_environment	good	naturally_occurring	NA	15.24 to 30.48 cm	CapeCoral	NA	NA	NA	NA	NA	NA	NA	NA	NA	NA	NA	NA	NA
61913	1/4/2013	condition_date	Live oak	Quercus virginiana	Cape Coral	Florida	-81.9768365	26.65839652	built_environment	good	naturally_occurring	NA	15.24 to 30.48 cm	CapeCoral	NA	NA	NA	NA	NA	NA	NA	NA	NA	NA	NA	NA	NA
61914	1/4/2013	condition_date	Live oak	Quercus virginiana	Cape Coral	Florida	-81.97685986	26.6583753	built_environment	good	naturally_occurring	NA	15.24 to 30.48 cm	CapeCoral	NA	NA	NA	NA	NA	NA	NA	NA	NA	NA	NA	NA	NA
61915	1/4/2013	condition_date	Live oak	Quercus virginiana	Cape Coral	Florida	-81.97695799	26.65823794	built_environment	good	naturally_occurring	NA	15.24 to 30.48 cm	CapeCoral	NA	NA	NA	NA	NA	NA	NA	NA	NA	NA	NA	NA	NA
61916	1/4/2013	condition_date	Live oak	Quercus virginiana	Cape Coral	Florida	-81.97699016	26.65817876	built_environment	good	naturally_occurring	NA	45.72 to 60.96 cm	CapeCoral	NA	NA	NA	NA	NA	NA	NA	NA	NA	NA	NA	NA	NA
61917	1/4/2013	condition_date	Live oak	Quercus virginiana	Cape Coral	Florida	-81.97698589	26.65810205	built_environment	good	naturally_occurring	NA	45.72 to 60.96 cm	CapeCoral	NA	NA	NA	NA	NA	NA	NA	NA	NA	NA	NA	NA	NA
61918	1/4/2013	condition_date	Live oak	Quercus virginiana	Cape Coral	Florida	-81.97697519	26.658013	built_environment	good	naturally_occurring	NA	30.48 to 45.72 cm	CapeCoral	NA	NA	NA	NA	NA	NA	NA	NA	NA	NA	NA	NA	NA
61919	1/4/2013	condition_date	Live oak	Quercus virginiana	Cape Coral	Florida	-81.97696404	26.65793983	built_environment	good	naturally_occurring	NA	30.48 to 45.72 cm	CapeCoral	NA	NA	NA	NA	NA	NA	NA	NA	NA	NA	NA	NA	NA
61920	1/4/2013	condition_date	Live oak	Quercus virginiana	Cape Coral	Florida	-81.97693239	26.65787093	built_environment	good	naturally_occurring	NA	30.48 to 45.72 cm	CapeCoral	NA	NA	NA	NA	NA	NA	NA	NA	NA	NA	NA	NA	NA
61921	1/4/2013	condition_date	Live oak	Quercus virginiana	Cape Coral	Florida	-81.97686937	26.65781787	built_environment	good	naturally_occurring	NA	15.24 to 30.48 cm	CapeCoral	NA	NA	NA	NA	NA	NA	NA	NA	NA	NA	NA	NA	NA
61922	1/4/2013	condition_date	Live oak	Quercus virginiana	Cape Coral	Florida	-81.97679131	26.65779413	built_environment	good	naturally_occurring	NA	45.72 to 60.96 cm	CapeCoral	NA	NA	NA	NA	NA	NA	NA	NA	NA	NA	NA	NA	NA
61923	1/4/2013	condition_date	Live oak	Quercus virginiana	Cape Coral	Florida	-81.97670537	26.65779713	built_environment	good	naturally_occurring	NA	30.48 to 45.72 cm	CapeCoral	NA	NA	NA	NA	NA	NA	NA	NA	NA	NA	NA	NA	NA
61924	1/4/2013	condition_date	Live oak	Quercus virginiana	Cape Coral	Florida	-81.97660849	26.65779492	built_environment	good	naturally_occurring	NA	15.24 to 30.48 cm	CapeCoral	NA	NA	NA	NA	NA	NA	NA	NA	NA	NA	NA	NA	NA
61925	1/4/2013	condition_date	Live oak	Quercus virginiana	Cape Coral	Florida	-81.97652229	26.65779704	built_environment	good	naturally_occurring	NA	30.48 to 45.72 cm	CapeCoral	NA	NA	NA	NA	NA	NA	NA	NA	NA	NA	NA	NA	NA
61926	1/4/2013	condition_date	Live oak	Quercus virginiana	Cape Coral	Florida	-81.9764281	26.65779583	built_environment	good	naturally_occurring	NA	30.48 to 45.72 cm	CapeCoral	NA	NA	NA	NA	NA	NA	NA	NA	NA	NA	NA	NA	NA
61927	1/4/2013	condition_date	Live oak	Quercus virginiana	Cape Coral	Florida	-81.97634079	26.65779328	built_environment	good	naturally_occurring	NA	15.24 to 30.48 cm	CapeCoral	NA	NA	NA	NA	NA	NA	NA	NA	NA	NA	NA	NA	NA
61928	1/4/2013	condition_date	Live oak	Quercus virginiana	Cape Coral	Florida	-81.97626094	26.65779108	built_environment	good	naturally_occurring	NA	15.24 to 30.48 cm	CapeCoral	NA	NA	NA	NA	NA	NA	NA	NA	NA	NA	NA	NA	NA
61929	1/4/2013	condition_date	Live oak	Quercus virginiana	Cape Coral	Florida	-81.97617489	26.65778746	built_environment	good	naturally_occurring	NA	15.24 to 30.48 cm	CapeCoral	NA	NA	NA	NA	NA	NA	NA	NA	NA	NA	NA	NA	NA
61930	1/4/2013	condition_date	Live oak	Quercus virginiana	Cape Coral	Florida	-81.97608195	26.65779816	built_environment	good	naturally_occurring	NA	30.48 to 45.72 cm	CapeCoral	NA	NA	NA	NA	NA	NA	NA	NA	NA	NA	NA	NA	NA
61931	1/4/2013	condition_date	Live oak	Quercus virginiana	Cape Coral	Florida	-81.97599006	26.65779515	built_environment	good	naturally_occurring	NA	30.48 to 45.72 cm	CapeCoral	NA	NA	NA	NA	NA	NA	NA	NA	NA	NA	NA	NA	NA
61932	1/4/2013	condition_date	Live oak	Quercus virginiana	Cape Coral	Florida	-81.976092	26.65791286	built_environment	good	naturally_occurring	NA	30.48 to 45.72 cm	CapeCoral	NA	NA	NA	NA	NA	NA	NA	NA	NA	NA	NA	NA	NA
61933	1/4/2013	condition_date	Live oak	Quercus virginiana	Cape Coral	Florida	-81.97611093	26.65795478	built_environment	good	naturally_occurring	NA	30.48 to 45.72 cm	CapeCoral	NA	NA	NA	NA	NA	NA	NA	NA	NA	NA	NA	NA	NA
61934	1/4/2013	condition_date	Live oak	Quercus virginiana	Cape Coral	Florida	-81.97609242	26.65797453	built_environment	good	naturally_occurring	NA	30.48 to 45.72 cm	CapeCoral	NA	NA	NA	NA	NA	NA	NA	NA	NA	NA	NA	NA	NA
61935	1/4/2013	condition_date	Live oak	Quercus virginiana	Cape Coral	Florida	-81.97609246	26.65801495	built_environment	good	naturally_occurring	NA	30.48 to 45.72 cm	CapeCoral	NA	NA	NA	NA	NA	NA	NA	NA	NA	NA	NA	NA	NA
61936	1/4/2013	condition_date	Live oak	Quercus virginiana	Cape Coral	Florida	-81.97612192	26.65805303	built_environment	good	naturally_occurring	NA	30.48 to 45.72 cm	CapeCoral	NA	NA	NA	NA	NA	NA	NA	NA	NA	NA	NA	NA	NA
61937	1/4/2013	condition_date	Norfolk island pine	Araucaria heterophylla	Cape Coral	Florida	-81.97620245	26.65804635	built_environment	good	introduced	NA	15.24 to 30.48 cm	CapeCoral	NA	NA	NA	NA	NA	NA	NA	NA	NA	NA	NA	NA	NA
61938	1/4/2013	condition_date	Loquat	Eriobotrya japonica	Cape Coral	Florida	-81.97629172	26.65823752	built_environment	good	introduced	NA	0 to 15.24 cm	CapeCoral	NA	NA	NA	NA	NA	NA	NA	NA	NA	NA	NA	NA	NA
61939	1/4/2013	condition_date	Strawberry guava	Psidium cattleianum	Cape Coral	Florida	-81.97637812	26.6582335	built_environment	good	introduced	NA	0 to 15.24 cm	CapeCoral	NA	NA	NA	NA	NA	NA	NA	NA	NA	NA	NA	NA	NA
61940	1/4/2013	condition_date	Carrotwood	Cupaniopsis anacardioides	Cape Coral	Florida	-81.97657557	26.6582692	built_environment	good	introduced	NA	0 to 15.24 cm	CapeCoral	NA	NA	NA	NA	NA	NA	NA	NA	NA	NA	NA	NA	NA
61941	1/4/2013	condition_date	Cabbage palm	Sabal palmetto	Cape Coral	Florida	-81.97660705	26.65849903	built_environment	good	naturally_occurring	NA	30.48 to 45.72 cm	CapeCoral	NA	NA	NA	NA	NA	NA	NA	NA	NA	NA	NA	NA	NA
61942	1/4/2013	condition_date	Live oak	Quercus virginiana	Cape Coral	Florida	-81.97588359	26.65792349	built_environment	good	naturally_occurring	NA	0 to 15.24 cm	CapeCoral	NA	NA	NA	NA	NA	NA	NA	NA	NA	NA	NA	NA	NA
61943	1/4/2013	condition_date	Live oak	Quercus virginiana	Cape Coral	Florida	-81.97581045	26.65788138	built_environment	good	naturally_occurring	NA	0 to 15.24 cm	CapeCoral	NA	NA	NA	NA	NA	NA	NA	NA	NA	NA	NA	NA	NA
61944	1/4/2013	condition_date	Live oak	Quercus virginiana	Cape Coral	Florida	-81.97576555	26.65786719	built_environment	good	naturally_occurring	NA	0 to 15.24 cm	CapeCoral	NA	NA	NA	NA	NA	NA	NA	NA	NA	NA	NA	NA	NA
61945	1/4/2013	condition_date	Live oak	Quercus virginiana	Cape Coral	Florida	-81.97570931	26.65786463	built_environment	good	naturally_occurring	NA	0 to 15.24 cm	CapeCoral	NA	NA	NA	NA	NA	NA	NA	NA	NA	NA	NA	NA	NA
61946	1/4/2013	condition_date	Live oak	Quercus virginiana	Cape Coral	Florida	-81.97564089	26.65789931	built_environment	good	naturally_occurring	NA	0 to 15.24 cm	CapeCoral	NA	NA	NA	NA	NA	NA	NA	NA	NA	NA	NA	NA	NA
61947	1/4/2013	condition_date	Live oak	Quercus virginiana	Cape Coral	Florida	-81.97556293	26.65787941	built_environment	good	naturally_occurring	NA	15.24 to 30.48 cm	CapeCoral	NA	NA	NA	NA	NA	NA	NA	NA	NA	NA	NA	NA	NA
61948	1/4/2013	condition_date	Live oak	Quercus virginiana	Cape Coral	Florida	-81.97549892	26.65787776	built_environment	good	naturally_occurring	NA	15.24 to 30.48 cm	CapeCoral	NA	NA	NA	NA	NA	NA	NA	NA	NA	NA	NA	NA	NA
61949	1/4/2013	condition_date	Live oak	Quercus virginiana	Cape Coral	Florida	-81.97543625	26.65787785	built_environment	good	naturally_occurring	NA	15.24 to 30.48 cm	CapeCoral	NA	NA	NA	NA	NA	NA	NA	NA	NA	NA	NA	NA	NA
61950	1/4/2013	condition_date	Live oak	Quercus virginiana	Cape Coral	Florida	-81.97536478	26.65789308	built_environment	good	naturally_occurring	NA	15.24 to 30.48 cm	CapeCoral	NA	NA	NA	NA	NA	NA	NA	NA	NA	NA	NA	NA	NA
61951	1/4/2013	condition_date	Live oak	Quercus virginiana	Cape Coral	Florida	-81.97529408	26.65787733	built_environment	good	naturally_occurring	NA	15.24 to 30.48 cm	CapeCoral	NA	NA	NA	NA	NA	NA	NA	NA	NA	NA	NA	NA	NA
61952	1/4/2013	condition_date	Live oak	Quercus virginiana	Cape Coral	Florida	-81.97523578	26.65787705	built_environment	good	naturally_occurring	NA	15.24 to 30.48 cm	CapeCoral	NA	NA	NA	NA	NA	NA	NA	NA	NA	NA	NA	NA	NA
61953	1/4/2013	condition_date	Live oak	Quercus virginiana	Cape Coral	Florida	-81.97516504	26.65787737	built_environment	good	naturally_occurring	NA	0 to 15.24 cm	CapeCoral	NA	NA	NA	NA	NA	NA	NA	NA	NA	NA	NA	NA	NA
61954	1/4/2013	condition_date	Live oak	Quercus virginiana	Cape Coral	Florida	-81.9750972	26.65790622	built_environment	good	naturally_occurring	NA	0 to 15.24 cm	CapeCoral	NA	NA	NA	NA	NA	NA	NA	NA	NA	NA	NA	NA	NA
61955	1/4/2013	condition_date	Cabbage palm	Sabal palmetto	Cape Coral	Florida	-81.97488853	26.65773225	built_environment	good	naturally_occurring	NA	45.72 to 60.96 cm	CapeCoral	NA	NA	NA	NA	NA	NA	NA	NA	NA	NA	NA	NA	NA
61956	1/4/2013	condition_date	Live oak	Quercus virginiana	Cape Coral	Florida	-81.97495919	26.65786491	built_environment	good	naturally_occurring	NA	0 to 15.24 cm	CapeCoral	NA	NA	NA	NA	NA	NA	NA	NA	NA	NA	NA	NA	NA
61957	1/4/2013	condition_date	Live oak	Quercus virginiana	Cape Coral	Florida	-81.97495835	26.65788785	built_environment	good	naturally_occurring	NA	15.24 to 30.48 cm	CapeCoral	NA	NA	NA	NA	NA	NA	NA	NA	NA	NA	NA	NA	NA
61958	1/4/2013	condition_date	Live oak	Quercus virginiana	Cape Coral	Florida	-81.97494289	26.6579529	built_environment	good	naturally_occurring	NA	15.24 to 30.48 cm	CapeCoral	NA	NA	NA	NA	NA	NA	NA	NA	NA	NA	NA	NA	NA
61959	1/4/2013	condition_date	Live oak	Quercus virginiana	Cape Coral	Florida	-81.97494952	26.65799189	built_environment	good	naturally_occurring	NA	15.24 to 30.48 cm	CapeCoral	NA	NA	NA	NA	NA	NA	NA	NA	NA	NA	NA	NA	NA
61960	1/4/2013	condition_date	Live oak	Quercus virginiana	Cape Coral	Florida	-81.97494688	26.65804391	built_environment	good	naturally_occurring	NA	30.48 to 45.72 cm	CapeCoral	NA	NA	NA	NA	NA	NA	NA	NA	NA	NA	NA	NA	NA
61961	1/4/2013	condition_date	Live oak	Quercus virginiana	Cape Coral	Florida	-81.97495391	26.65808995	built_environment	good	naturally_occurring	NA	15.24 to 30.48 cm	CapeCoral	NA	NA	NA	NA	NA	NA	NA	NA	NA	NA	NA	NA	NA
61962	1/4/2013	condition_date	Live oak	Quercus virginiana	Cape Coral	Florida	-81.97495162	26.658153	built_environment	good	naturally_occurring	NA	30.48 to 45.72 cm	CapeCoral	NA	NA	NA	NA	NA	NA	NA	NA	NA	NA	NA	NA	NA
61963	1/4/2013	condition_date	Live oak	Quercus virginiana	Cape Coral	Florida	-81.97494166	26.65822446	built_environment	good	naturally_occurring	NA	15.24 to 30.48 cm	CapeCoral	NA	NA	NA	NA	NA	NA	NA	NA	NA	NA	NA	NA	NA
61964	1/4/2013	condition_date	Live oak	Quercus virginiana	Cape Coral	Florida	-81.97495449	26.65826359	built_environment	good	naturally_occurring	NA	30.48 to 45.72 cm	CapeCoral	NA	NA	NA	NA	NA	NA	NA	NA	NA	NA	NA	NA	NA
61965	1/4/2013	condition_date	Live oak	Quercus virginiana	Cape Coral	Florida	-81.97495612	26.6582977	built_environment	good	naturally_occurring	NA	15.24 to 30.48 cm	CapeCoral	NA	NA	NA	NA	NA	NA	NA	NA	NA	NA	NA	NA	NA
61966	1/4/2013	condition_date	Cabbage palm	Sabal palmetto	Cape Coral	Florida	-81.97495331	26.65836476	built_environment	good	naturally_occurring	NA	30.48 to 45.72 cm	CapeCoral	NA	NA	NA	NA	NA	NA	NA	NA	NA	NA	NA	NA	NA
61967	1/4/2013	condition_date	Cabbage palm	Sabal palmetto	Cape Coral	Florida	-81.97515075	26.65856086	built_environment	good	naturally_occurring	NA	30.48 to 45.72 cm	CapeCoral	NA	NA	NA	NA	NA	NA	NA	NA	NA	NA	NA	NA	NA
61968	1/4/2013	condition_date	Cabbage palm	Sabal palmetto	Cape Coral	Florida	-81.97519484	26.65856728	built_environment	good	naturally_occurring	NA	15.24 to 30.48 cm	CapeCoral	NA	NA	NA	NA	NA	NA	NA	NA	NA	NA	NA	NA	NA
61969	1/4/2013	condition_date	Cabbage palm	Sabal palmetto	Cape Coral	Florida	-81.97525641	26.65856395	built_environment	good	naturally_occurring	NA	15.24 to 30.48 cm	CapeCoral	NA	NA	NA	NA	NA	NA	NA	NA	NA	NA	NA	NA	NA
61970	1/4/2013	condition_date	Cabbage palm	Sabal palmetto	Cape Coral	Florida	-81.97531674	26.65856592	built_environment	good	naturally_occurring	NA	30.48 to 45.72 cm	CapeCoral	NA	NA	NA	NA	NA	NA	NA	NA	NA	NA	NA	NA	NA
61971	1/4/2013	condition_date	Cabbage palm	Sabal palmetto	Cape Coral	Florida	-81.9753532	26.65857473	built_environment	good	naturally_occurring	NA	30.48 to 45.72 cm	CapeCoral	NA	NA	NA	NA	NA	NA	NA	NA	NA	NA	NA	NA	NA
61972	1/4/2013	condition_date	Live oak	Quercus virginiana	Cape Coral	Florida	-81.9753532	26.65859147	built_environment	good	naturally_occurring	NA	0 to 15.24 cm	CapeCoral	NA	NA	NA	NA	NA	NA	NA	NA	NA	NA	NA	NA	NA
61973	1/4/2013	condition_date	Cabbage palm	Sabal palmetto	Cape Coral	Florida	-81.97539856	26.65858172	built_environment	good	naturally_occurring	NA	15.24 to 30.48 cm	CapeCoral	NA	NA	NA	NA	NA	NA	NA	NA	NA	NA	NA	NA	NA
61974	1/4/2013	condition_date	Cabbage palm	Sabal palmetto	Cape Coral	Florida	-81.97544323	26.65857632	built_environment	good	naturally_occurring	NA	30.48 to 45.72 cm	CapeCoral	NA	NA	NA	NA	NA	NA	NA	NA	NA	NA	NA	NA	NA
61975	1/4/2013	condition_date	Cabbage palm	Sabal palmetto	Cape Coral	Florida	-81.97549795	26.65859922	built_environment	good	naturally_occurring	NA	30.48 to 45.72 cm	CapeCoral	NA	NA	NA	NA	NA	NA	NA	NA	NA	NA	NA	NA	NA
61976	1/4/2013	condition_date	Live oak	Quercus virginiana	Cape Coral	Florida	-81.97536933	26.65872547	built_environment	good	naturally_occurring	NA	15.24 to 30.48 cm	CapeCoral	NA	NA	NA	NA	NA	NA	NA	NA	NA	NA	NA	NA	NA
61977	1/4/2013	condition_date	Live oak	Quercus virginiana	Cape Coral	Florida	-81.97536989	26.65877182	built_environment	good	naturally_occurring	NA	0 to 15.24 cm	CapeCoral	NA	NA	NA	NA	NA	NA	NA	NA	NA	NA	NA	NA	NA
61978	1/4/2013	condition_date	Live oak	Quercus virginiana	Cape Coral	Florida	-81.97536643	26.6588892	built_environment	good	naturally_occurring	NA	0 to 15.24 cm	CapeCoral	NA	NA	NA	NA	NA	NA	NA	NA	NA	NA	NA	NA	NA
61979	1/4/2013	condition_date	Live oak	Quercus virginiana	Cape Coral	Florida	-81.97536328	26.65893147	built_environment	good	naturally_occurring	NA	0 to 15.24 cm	CapeCoral	NA	NA	NA	NA	NA	NA	NA	NA	NA	NA	NA	NA	NA
61980	1/4/2013	condition_date	Live oak	Quercus virginiana	Cape Coral	Florida	-81.9753667	26.65905452	built_environment	good	naturally_occurring	NA	0 to 15.24 cm	CapeCoral	NA	NA	NA	NA	NA	NA	NA	NA	NA	NA	NA	NA	NA
61981	1/4/2013	condition_date	Live oak	Quercus virginiana	Cape Coral	Florida	-81.97536656	26.65909913	built_environment	good	naturally_occurring	NA	0 to 15.24 cm	CapeCoral	NA	NA	NA	NA	NA	NA	NA	NA	NA	NA	NA	NA	NA
61982	1/4/2013	condition_date	Live oak	Quercus virginiana	Cape Coral	Florida	-81.97535847	26.65921164	built_environment	good	naturally_occurring	NA	0 to 15.24 cm	CapeCoral	NA	NA	NA	NA	NA	NA	NA	NA	NA	NA	NA	NA	NA
61983	1/4/2013	condition_date	Live oak	Quercus virginiana	Cape Coral	Florida	-81.97536024	26.65925456	built_environment	good	naturally_occurring	NA	0 to 15.24 cm	CapeCoral	NA	NA	NA	NA	NA	NA	NA	NA	NA	NA	NA	NA	NA
61984	1/4/2013	condition_date	Live oak	Quercus virginiana	Cape Coral	Florida	-81.97564581	26.65922549	built_environment	good	naturally_occurring	NA	15.24 to 30.48 cm	CapeCoral	NA	NA	NA	NA	NA	NA	NA	NA	NA	NA	NA	NA	NA
61985	1/4/2013	condition_date	Live oak	Quercus virginiana	Cape Coral	Florida	-81.97567005	26.65927017	built_environment	good	naturally_occurring	NA	30.48 to 45.72 cm	CapeCoral	NA	NA	NA	NA	NA	NA	NA	NA	NA	NA	NA	NA	NA
61986	1/4/2013	condition_date	Live oak	Quercus virginiana	Cape Coral	Florida	-81.9756685	26.65922837	built_environment	good	naturally_occurring	NA	15.24 to 30.48 cm	CapeCoral	NA	NA	NA	NA	NA	NA	NA	NA	NA	NA	NA	NA	NA
61987	1/4/2013	condition_date	Live oak	Quercus virginiana	Cape Coral	Florida	-81.97585281	26.65926671	built_environment	good	naturally_occurring	NA	0 to 15.24 cm	CapeCoral	NA	NA	NA	NA	NA	NA	NA	NA	NA	NA	NA	NA	NA
61988	1/4/2013	condition_date	Live oak	Quercus virginiana	Cape Coral	Florida	-81.97587104	26.6592284	built_environment	good	naturally_occurring	NA	15.24 to 30.48 cm	CapeCoral	NA	NA	NA	NA	NA	NA	NA	NA	NA	NA	NA	NA	NA
61989	1/4/2013	condition_date	Live oak	Quercus virginiana	Cape Coral	Florida	-81.9758737	26.65910475	built_environment	good	naturally_occurring	NA	15.24 to 30.48 cm	CapeCoral	NA	NA	NA	NA	NA	NA	NA	NA	NA	NA	NA	NA	NA
61990	1/4/2013	condition_date	Live oak	Quercus virginiana	Cape Coral	Florida	-81.97587286	26.65905693	built_environment	good	naturally_occurring	NA	15.24 to 30.48 cm	CapeCoral	NA	NA	NA	NA	NA	NA	NA	NA	NA	NA	NA	NA	NA
61991	1/4/2013	condition_date	Live oak	Quercus virginiana	Cape Coral	Florida	-81.97566559	26.65909393	built_environment	good	naturally_occurring	NA	15.24 to 30.48 cm	CapeCoral	NA	NA	NA	NA	NA	NA	NA	NA	NA	NA	NA	NA	NA
61992	1/4/2013	condition_date	Live oak	Quercus virginiana	Cape Coral	Florida	-81.97565346	26.65906335	built_environment	good	naturally_occurring	NA	15.24 to 30.48 cm	CapeCoral	NA	NA	NA	NA	NA	NA	NA	NA	NA	NA	NA	NA	NA
61993	1/4/2013	condition_date	Live oak	Quercus virginiana	Cape Coral	Florida	-81.97556848	26.65894368	built_environment	good	naturally_occurring	NA	15.24 to 30.48 cm	CapeCoral	NA	NA	NA	NA	NA	NA	NA	NA	NA	NA	NA	NA	NA
61994	1/4/2013	condition_date	Live oak	Quercus virginiana	Cape Coral	Florida	-81.97557266	26.65889811	built_environment	good	naturally_occurring	NA	15.24 to 30.48 cm	CapeCoral	NA	NA	NA	NA	NA	NA	NA	NA	NA	NA	NA	NA	NA
61995	1/4/2013	condition_date	Live oak	Quercus virginiana	Cape Coral	Florida	-81.97557967	26.65874195	built_environment	good	naturally_occurring	NA	0 to 15.24 cm	CapeCoral	NA	NA	NA	NA	NA	NA	NA	NA	NA	NA	NA	NA	NA
61996	1/4/2013	condition_date	Live oak	Quercus virginiana	Cape Coral	Florida	-81.97561141	26.65876736	built_environment	good	naturally_occurring	NA	15.24 to 30.48 cm	CapeCoral	NA	NA	NA	NA	NA	NA	NA	NA	NA	NA	NA	NA	NA
61997	1/4/2013	condition_date	Live oak	Quercus virginiana	Cape Coral	Florida	-81.97578437	26.65888132	built_environment	good	naturally_occurring	NA	0 to 15.24 cm	CapeCoral	NA	NA	NA	NA	NA	NA	NA	NA	NA	NA	NA	NA	NA
61998	1/4/2013	condition_date	Live oak	Quercus virginiana	Cape Coral	Florida	-81.97581129	26.6589221	built_environment	good	naturally_occurring	NA	15.24 to 30.48 cm	CapeCoral	NA	NA	NA	NA	NA	NA	NA	NA	NA	NA	NA	NA	NA
61999	1/4/2013	condition_date	Slash pine	Pinus elliottii	Cape Coral	Florida	-81.97593236	26.65887615	built_environment	good	naturally_occurring	NA	15.24 to 30.48 cm	CapeCoral	NA	NA	NA	NA	NA	NA	NA	NA	NA	NA	NA	NA	NA
62000	1/4/2013	condition_date	Crape myrtle	Lagerstroemia indica	Cape Coral	Florida	-81.97604211	26.6589199	built_environment	good	introduced	NA	0 to 15.24 cm	CapeCoral	NA	NA	NA	NA	NA	NA	NA	NA	NA	NA	NA	NA	NA
62001	1/4/2013	condition_date	Podocarpus	Podocarpus	Cape Coral	Florida	-81.97602797	26.65890157	built_environment	good	no_info	NA	0 to 15.24 cm	CapeCoral	NA	NA	NA	NA	NA	NA	NA	NA	NA	NA	NA	NA	NA
62002	1/4/2013	condition_date	Podocarpus	Podocarpus	Cape Coral	Florida	-81.97592623	26.65884575	built_environment	good	no_info	NA	0 to 15.24 cm	CapeCoral	NA	NA	NA	NA	NA	NA	NA	NA	NA	NA	NA	NA	NA
62003	1/4/2013	condition_date	Podocarpus	Podocarpus	Cape Coral	Florida	-81.97583795	26.6587656	built_environment	good	no_info	NA	0 to 15.24 cm	CapeCoral	NA	NA	NA	NA	NA	NA	NA	NA	NA	NA	NA	NA	NA
62004	1/4/2013	condition_date	Podocarpus	Podocarpus	Cape Coral	Florida	-81.97574978	26.65868346	built_environment	good	no_info	NA	0 to 15.24 cm	CapeCoral	NA	NA	NA	NA	NA	NA	NA	NA	NA	NA	NA	NA	NA
62005	1/4/2013	condition_date	Crape myrtle	Lagerstroemia indica	Cape Coral	Florida	-81.97569358	26.65864017	built_environment	good	introduced	NA	0 to 15.24 cm	CapeCoral	NA	NA	NA	NA	NA	NA	NA	NA	NA	NA	NA	NA	NA
62006	1/4/2013	condition_date	Bottlebrush	Callistemon	Cape Coral	Florida	-81.97569725	26.65861416	built_environment	good	no_info	NA	0 to 15.24 cm	CapeCoral	NA	NA	NA	NA	NA	NA	NA	NA	NA	NA	NA	NA	NA
62007	1/4/2013	condition_date	Bottlebrush	Callistemon	Cape Coral	Florida	-81.97576411	26.65844845	built_environment	good	no_info	NA	0 to 15.24 cm	CapeCoral	NA	NA	NA	NA	NA	NA	NA	NA	NA	NA	NA	NA	NA
62008	1/4/2013	condition_date	Crape myrtle	Lagerstroemia indica	Cape Coral	Florida	-81.97576052	26.65841648	built_environment	good	introduced	NA	0 to 15.24 cm	CapeCoral	NA	NA	NA	NA	NA	NA	NA	NA	NA	NA	NA	NA	NA
62009	1/4/2013	condition_date	Slash pine	Pinus elliottii	Cape Coral	Florida	-81.97581537	26.65835522	built_environment	good	naturally_occurring	NA	0 to 15.24 cm	CapeCoral	NA	NA	NA	NA	NA	NA	NA	NA	NA	NA	NA	NA	NA
62010	1/4/2013	condition_date	Slash pine	Pinus elliottii	Cape Coral	Florida	-81.97588316	26.65828838	built_environment	good	naturally_occurring	NA	15.24 to 30.48 cm	CapeCoral	NA	NA	NA	NA	NA	NA	NA	NA	NA	NA	NA	NA	NA
62011	1/4/2013	condition_date	Slash pine	Pinus elliottii	Cape Coral	Florida	-81.9759465	26.65823218	built_environment	good	naturally_occurring	NA	15.24 to 30.48 cm	CapeCoral	NA	NA	NA	NA	NA	NA	NA	NA	NA	NA	NA	NA	NA
62012	1/4/2013	condition_date	Crape myrtle	Lagerstroemia indica	Cape Coral	Florida	-81.97603495	26.6581795	built_environment	good	introduced	NA	0 to 15.24 cm	CapeCoral	NA	NA	NA	NA	NA	NA	NA	NA	NA	NA	NA	NA	NA
62013	1/4/2013	condition_date	Podocarpus	Podocarpus	Cape Coral	Florida	-81.9759934	26.6582221	built_environment	good	no_info	NA	0 to 15.24 cm	CapeCoral	NA	NA	NA	NA	NA	NA	NA	NA	NA	NA	NA	NA	NA
62014	1/4/2013	condition_date	Foxtail palm	Wodyetia bifurcata	Cape Coral	Florida	-81.97595348	26.65826541	built_environment	good	introduced	NA	0 to 15.24 cm	CapeCoral	NA	NA	NA	NA	NA	NA	NA	NA	NA	NA	NA	NA	NA
62015	1/4/2013	condition_date	Foxtail palm	Wodyetia bifurcata	Cape Coral	Florida	-81.97590948	26.65830441	built_environment	good	introduced	NA	0 to 15.24 cm	CapeCoral	NA	NA	NA	NA	NA	NA	NA	NA	NA	NA	NA	NA	NA
62016	1/4/2013	condition_date	Live oak	Quercus virginiana	Cape Coral	Florida	-81.97587586	26.65807389	built_environment	good	naturally_occurring	NA	0 to 15.24 cm	CapeCoral	NA	NA	NA	NA	NA	NA	NA	NA	NA	NA	NA	NA	NA
62017	1/4/2013	condition_date	Live oak	Quercus virginiana	Cape Coral	Florida	-81.97587301	26.65803126	built_environment	good	naturally_occurring	NA	15.24 to 30.48 cm	CapeCoral	NA	NA	NA	NA	NA	NA	NA	NA	NA	NA	NA	NA	NA
62018	1/4/2013	condition_date	Live oak	Quercus virginiana	Cape Coral	Florida	-81.97563322	26.65803516	built_environment	good	naturally_occurring	NA	0 to 15.24 cm	CapeCoral	NA	NA	NA	NA	NA	NA	NA	NA	NA	NA	NA	NA	NA
62019	1/4/2013	condition_date	Live oak	Quercus virginiana	Cape Coral	Florida	-81.97536818	26.65806147	built_environment	good	naturally_occurring	NA	0 to 15.24 cm	CapeCoral	NA	NA	NA	NA	NA	NA	NA	NA	NA	NA	NA	NA	NA
62020	1/4/2013	condition_date	Live oak	Quercus virginiana	Cape Coral	Florida	-81.9753518	26.65803003	built_environment	good	naturally_occurring	NA	0 to 15.24 cm	CapeCoral	NA	NA	NA	NA	NA	NA	NA	NA	NA	NA	NA	NA	NA
62021	1/4/2013	condition_date	Live oak	Quercus virginiana	Cape Coral	Florida	-81.97509065	26.65803066	built_environment	good	naturally_occurring	NA	0 to 15.24 cm	CapeCoral	NA	NA	NA	NA	NA	NA	NA	NA	NA	NA	NA	NA	NA
62022	1/4/2013	condition_date	Live oak	Quercus virginiana	Cape Coral	Florida	-81.97509451	26.65806416	built_environment	good	naturally_occurring	NA	0 to 15.24 cm	CapeCoral	NA	NA	NA	NA	NA	NA	NA	NA	NA	NA	NA	NA	NA
62023	1/4/2013	condition_date	Live oak	Quercus virginiana	Cape Coral	Florida	-81.97508908	26.65818316	built_environment	good	naturally_occurring	NA	0 to 15.24 cm	CapeCoral	NA	NA	NA	NA	NA	NA	NA	NA	NA	NA	NA	NA	NA
62024	1/4/2013	condition_date	Live oak	Quercus virginiana	Cape Coral	Florida	-81.97508705	26.6582244	built_environment	good	naturally_occurring	NA	0 to 15.24 cm	CapeCoral	NA	NA	NA	NA	NA	NA	NA	NA	NA	NA	NA	NA	NA
62025	1/4/2013	condition_date	Live oak	Quercus virginiana	Cape Coral	Florida	-81.9753451	26.65819038	built_environment	good	naturally_occurring	NA	0 to 15.24 cm	CapeCoral	NA	NA	NA	NA	NA	NA	NA	NA	NA	NA	NA	NA	NA
62026	1/4/2013	condition_date	Live oak	Quercus virginiana	Cape Coral	Florida	-81.97534911	26.65822637	built_environment	good	naturally_occurring	NA	0 to 15.24 cm	CapeCoral	NA	NA	NA	NA	NA	NA	NA	NA	NA	NA	NA	NA	NA
62027	1/4/2013	condition_date	Live oak	Quercus virginiana	Cape Coral	Florida	-81.97553878	26.65822706	built_environment	good	naturally_occurring	NA	0 to 15.24 cm	CapeCoral	NA	NA	NA	NA	NA	NA	NA	NA	NA	NA	NA	NA	NA
62028	1/4/2013	condition_date	Live oak	Quercus virginiana	Cape Coral	Florida	-81.97553803	26.65819872	built_environment	good	naturally_occurring	NA	0 to 15.24 cm	CapeCoral	NA	NA	NA	NA	NA	NA	NA	NA	NA	NA	NA	NA	NA
62029	1/4/2013	condition_date	Live oak	Quercus virginiana	Cape Coral	Florida	-81.97573941	26.65822653	built_environment	good	naturally_occurring	NA	0 to 15.24 cm	CapeCoral	NA	NA	NA	NA	NA	NA	NA	NA	NA	NA	NA	NA	NA
62030	1/4/2013	condition_date	Live oak	Quercus virginiana	Cape Coral	Florida	-81.97575971	26.65818838	built_environment	good	naturally_occurring	NA	0 to 15.24 cm	CapeCoral	NA	NA	NA	NA	NA	NA	NA	NA	NA	NA	NA	NA	NA
62031	1/4/2013	condition_date	Cabbage palm	Sabal palmetto	Cape Coral	Florida	-81.9755663	26.65835904	built_environment	good	naturally_occurring	NA	30.48 to 45.72 cm	CapeCoral	NA	NA	NA	NA	NA	NA	NA	NA	NA	NA	NA	NA	NA
62032	1/4/2013	condition_date	Cabbage palm	Sabal palmetto	Cape Coral	Florida	-81.97550965	26.65837706	built_environment	good	naturally_occurring	NA	30.48 to 45.72 cm	CapeCoral	NA	NA	NA	NA	NA	NA	NA	NA	NA	NA	NA	NA	NA
62033	1/4/2013	condition_date	Cabbage palm	Sabal palmetto	Cape Coral	Florida	-81.97545467	26.65837736	built_environment	good	naturally_occurring	NA	30.48 to 45.72 cm	CapeCoral	NA	NA	NA	NA	NA	NA	NA	NA	NA	NA	NA	NA	NA
62034	1/4/2013	condition_date	Cabbage palm	Sabal palmetto	Cape Coral	Florida	-81.97539722	26.65837899	built_environment	good	naturally_occurring	NA	30.48 to 45.72 cm	CapeCoral	NA	NA	NA	NA	NA	NA	NA	NA	NA	NA	NA	NA	NA
62035	1/4/2013	condition_date	Cabbage palm	Sabal palmetto	Cape Coral	Florida	-81.9753435	26.65837668	built_environment	good	naturally_occurring	NA	30.48 to 45.72 cm	CapeCoral	NA	NA	NA	NA	NA	NA	NA	NA	NA	NA	NA	NA	NA
62036	1/4/2013	condition_date	Cabbage palm	Sabal palmetto	Cape Coral	Florida	-81.97528798	26.65837955	built_environment	good	naturally_occurring	NA	30.48 to 45.72 cm	CapeCoral	NA	NA	NA	NA	NA	NA	NA	NA	NA	NA	NA	NA	NA
62037	1/4/2013	condition_date	Cabbage palm	Sabal palmetto	Cape Coral	Florida	-81.97523243	26.65837719	built_environment	good	naturally_occurring	NA	30.48 to 45.72 cm	CapeCoral	NA	NA	NA	NA	NA	NA	NA	NA	NA	NA	NA	NA	NA
62038	1/4/2013	condition_date	Cabbage palm	Sabal palmetto	Cape Coral	Florida	-81.97517821	26.65837842	built_environment	good	naturally_occurring	NA	30.48 to 45.72 cm	CapeCoral	NA	NA	NA	NA	NA	NA	NA	NA	NA	NA	NA	NA	NA
62039	1/4/2013	condition_date	Cabbage palm	Sabal palmetto	Cape Coral	Florida	-81.9751035	26.65836351	built_environment	good	naturally_occurring	NA	30.48 to 45.72 cm	CapeCoral	NA	NA	NA	NA	NA	NA	NA	NA	NA	NA	NA	NA	NA
62040	1/4/2013	condition_date	Cabbage palm	Sabal palmetto	Cape Coral	Florida	-81.97495142	26.65837792	built_environment	good	naturally_occurring	NA	30.48 to 45.72 cm	CapeCoral	NA	NA	NA	NA	NA	NA	NA	NA	NA	NA	NA	NA	NA
62041	1/5/2011	condition_date	Cabbage palm	Sabal palmetto	Cape Coral	Florida	-81.95795416	26.55788266	built_environment	good	naturally_occurring	NA	15.24 to 30.48 cm	CapeCoral	NA	NA	NA	NA	NA	NA	NA	NA	NA	NA	NA	NA	NA
62042	1/5/2011	condition_date	Cabbage palm	Sabal palmetto	Cape Coral	Florida	-81.9579445	26.55791146	built_environment	good	naturally_occurring	NA	15.24 to 30.48 cm	CapeCoral	NA	NA	NA	NA	NA	NA	NA	NA	NA	NA	NA	NA	NA
62043	1/5/2011	condition_date	Cabbage palm	Sabal palmetto	Cape Coral	Florida	-81.95795904	26.55793071	built_environment	good	naturally_occurring	NA	15.24 to 30.48 cm	CapeCoral	NA	NA	NA	NA	NA	NA	NA	NA	NA	NA	NA	NA	NA
62044	1/5/2011	condition_date	Golden tabebuia	NA	Cape Coral	Florida	-81.95793704	26.55805133	built_environment	good	no_info	NA	15.24 to 30.48 cm	CapeCoral	NA	NA	NA	NA	NA	NA	NA	NA	NA	NA	NA	NA	NA
62045	1/5/2011	condition_date	Cabbage palm	Sabal palmetto	Cape Coral	Florida	-81.95793823	26.55815257	built_environment	good	naturally_occurring	NA	15.24 to 30.48 cm	CapeCoral	NA	NA	NA	NA	NA	NA	NA	NA	NA	NA	NA	NA	NA
62046	1/5/2011	condition_date	Cabbage palm	Sabal palmetto	Cape Coral	Florida	-81.95794508	26.55817333	built_environment	good	naturally_occurring	NA	15.24 to 30.48 cm	CapeCoral	NA	NA	NA	NA	NA	NA	NA	NA	NA	NA	NA	NA	NA
62047	1/5/2011	condition_date	Cabbage palm	Sabal palmetto	Cape Coral	Florida	-81.95794551	26.55836148	built_environment	good	naturally_occurring	NA	15.24 to 30.48 cm	CapeCoral	NA	NA	NA	NA	NA	NA	NA	NA	NA	NA	NA	NA	NA
62048	1/5/2011	condition_date	Cabbage palm	Sabal palmetto	Cape Coral	Florida	-81.95794516	26.55838777	built_environment	good	naturally_occurring	NA	15.24 to 30.48 cm	CapeCoral	NA	NA	NA	NA	NA	NA	NA	NA	NA	NA	NA	NA	NA
62049	1/5/2011	condition_date	Cabbage palm	Sabal palmetto	Cape Coral	Florida	-81.95794109	26.5584119	built_environment	good	naturally_occurring	NA	15.24 to 30.48 cm	CapeCoral	NA	NA	NA	NA	NA	NA	NA	NA	NA	NA	NA	NA	NA
62050	1/5/2011	condition_date	Golden tabebuia	NA	Cape Coral	Florida	-81.95793628	26.55846881	built_environment	good	no_info	NA	15.24 to 30.48 cm	CapeCoral	NA	NA	NA	NA	NA	NA	NA	NA	NA	NA	NA	NA	NA
62051	1/5/2011	condition_date	Laurel oak	Quercus laurifolia	Cape Coral	Florida	-81.95794166	26.55857379	built_environment	fair	naturally_occurring	NA	60.96 to 76.2 cm	CapeCoral	NA	NA	NA	NA	NA	NA	NA	NA	NA	NA	NA	NA	NA
62052	1/5/2011	condition_date	Cabbage palm	Sabal palmetto	Cape Coral	Florida	-81.95793894	26.55968054	built_environment	good	naturally_occurring	NA	15.24 to 30.48 cm	CapeCoral	NA	NA	NA	NA	NA	NA	NA	NA	NA	NA	NA	NA	NA
62053	1/5/2011	condition_date	Cabbage palm	Sabal palmetto	Cape Coral	Florida	-81.95793924	26.55974027	built_environment	good	naturally_occurring	NA	15.24 to 30.48 cm	CapeCoral	NA	NA	NA	NA	NA	NA	NA	NA	NA	NA	NA	NA	NA
62054	1/5/2011	condition_date	Cabbage palm	Sabal palmetto	Cape Coral	Florida	-81.95792853	26.55981566	built_environment	good	naturally_occurring	NA	15.24 to 30.48 cm	CapeCoral	NA	NA	NA	NA	NA	NA	NA	NA	NA	NA	NA	NA	NA
62055	1/5/2011	condition_date	Cabbage palm	Sabal palmetto	Cape Coral	Florida	-81.95794512	26.55982417	built_environment	good	naturally_occurring	NA	15.24 to 30.48 cm	CapeCoral	NA	NA	NA	NA	NA	NA	NA	NA	NA	NA	NA	NA	NA
62056	1/5/2011	condition_date	Cabbage palm	Sabal palmetto	Cape Coral	Florida	-81.95793459	26.56004064	built_environment	good	naturally_occurring	NA	15.24 to 30.48 cm	CapeCoral	NA	NA	NA	NA	NA	NA	NA	NA	NA	NA	NA	NA	NA
62057	1/5/2011	condition_date	Cabbage palm	Sabal palmetto	Cape Coral	Florida	-81.9579386	26.56006866	built_environment	good	naturally_occurring	NA	15.24 to 30.48 cm	CapeCoral	NA	NA	NA	NA	NA	NA	NA	NA	NA	NA	NA	NA	NA
62058	1/5/2011	condition_date	Cabbage palm	Sabal palmetto	Cape Coral	Florida	-81.95793169	26.56009142	built_environment	good	naturally_occurring	NA	15.24 to 30.48 cm	CapeCoral	NA	NA	NA	NA	NA	NA	NA	NA	NA	NA	NA	NA	NA
62059	1/5/2011	condition_date	Cabbage palm	Sabal palmetto	Cape Coral	Florida	-81.95793038	26.56023153	built_environment	good	naturally_occurring	NA	15.24 to 30.48 cm	CapeCoral	NA	NA	NA	NA	NA	NA	NA	NA	NA	NA	NA	NA	NA
62060	1/5/2011	condition_date	Cabbage palm	Sabal palmetto	Cape Coral	Florida	-81.9579353	26.56025551	built_environment	good	naturally_occurring	NA	15.24 to 30.48 cm	CapeCoral	NA	NA	NA	NA	NA	NA	NA	NA	NA	NA	NA	NA	NA
62061	1/5/2011	condition_date	Cabbage palm	Sabal palmetto	Cape Coral	Florida	-81.95794393	26.56026096	built_environment	good	naturally_occurring	NA	15.24 to 30.48 cm	CapeCoral	NA	NA	NA	NA	NA	NA	NA	NA	NA	NA	NA	NA	NA
62062	1/5/2011	condition_date	Cabbage palm	Sabal palmetto	Cape Coral	Florida	-81.95793395	26.56027704	built_environment	good	naturally_occurring	NA	15.24 to 30.48 cm	CapeCoral	NA	NA	NA	NA	NA	NA	NA	NA	NA	NA	NA	NA	NA
62063	1/5/2011	condition_date	Golden tabebuia	NA	Cape Coral	Florida	-81.95794202	26.56037077	built_environment	good	no_info	NA	45.72 to 60.96 cm	CapeCoral	NA	NA	NA	NA	NA	NA	NA	NA	NA	NA	NA	NA	NA
62064	1/5/2011	condition_date	Cabbage palm	Sabal palmetto	Cape Coral	Florida	-81.95794127	26.5604912	built_environment	good	naturally_occurring	NA	15.24 to 30.48 cm	CapeCoral	NA	NA	NA	NA	NA	NA	NA	NA	NA	NA	NA	NA	NA
62065	1/5/2011	condition_date	Cabbage palm	Sabal palmetto	Cape Coral	Florida	-81.95793229	26.56051647	built_environment	good	naturally_occurring	NA	15.24 to 30.48 cm	CapeCoral	NA	NA	NA	NA	NA	NA	NA	NA	NA	NA	NA	NA	NA
62066	1/5/2011	condition_date	Cabbage palm	Sabal palmetto	Cape Coral	Florida	-81.95793772	26.56052391	built_environment	good	naturally_occurring	NA	15.24 to 30.48 cm	CapeCoral	NA	NA	NA	NA	NA	NA	NA	NA	NA	NA	NA	NA	NA
62067	1/5/2011	condition_date	Cabbage palm	Sabal palmetto	Cape Coral	Florida	-81.9579401	26.56055676	built_environment	good	naturally_occurring	NA	15.24 to 30.48 cm	CapeCoral	NA	NA	NA	NA	NA	NA	NA	NA	NA	NA	NA	NA	NA
62068	1/5/2011	condition_date	Cabbage palm	Sabal palmetto	Cape Coral	Florida	-81.9579387	26.56061735	built_environment	good	naturally_occurring	NA	15.24 to 30.48 cm	CapeCoral	NA	NA	NA	NA	NA	NA	NA	NA	NA	NA	NA	NA	NA
62069	1/5/2011	condition_date	Cabbage palm	Sabal palmetto	Cape Coral	Florida	-81.95793458	26.56065708	built_environment	good	naturally_occurring	NA	15.24 to 30.48 cm	CapeCoral	NA	NA	NA	NA	NA	NA	NA	NA	NA	NA	NA	NA	NA
62070	1/5/2011	condition_date	Cabbage palm	Sabal palmetto	Cape Coral	Florida	-81.95793887	26.56067425	built_environment	good	naturally_occurring	NA	15.24 to 30.48 cm	CapeCoral	NA	NA	NA	NA	NA	NA	NA	NA	NA	NA	NA	NA	NA
62071	1/5/2011	condition_date	Queen palm	Syagrus romanzoffianum	Cape Coral	Florida	-81.95793802	26.56072457	built_environment	NA	no_info	NA	15.24 to 30.48 cm	CapeCoral	NA	NA	NA	NA	NA	NA	NA	NA	NA	NA	NA	NA	NA
62072	1/5/2011	condition_date	Golden tabebuia	NA	Cape Coral	Florida	-81.95793059	26.5612736	built_environment	good	no_info	NA	30.48 to 45.72 cm	CapeCoral	NA	NA	NA	NA	NA	NA	NA	NA	NA	NA	NA	NA	NA
62073	1/5/2011	condition_date	Cabbage palm	Sabal palmetto	Cape Coral	Florida	-81.95793544	26.56144359	built_environment	good	naturally_occurring	NA	15.24 to 30.48 cm	CapeCoral	NA	NA	NA	NA	NA	NA	NA	NA	NA	NA	NA	NA	NA
62074	1/5/2011	condition_date	Queen palm	Syagrus romanzoffianum	Cape Coral	Florida	-81.9579325	26.55700872	built_environment	good	no_info	NA	15.24 to 30.48 cm	CapeCoral	NA	NA	NA	NA	NA	NA	NA	NA	NA	NA	NA	NA	NA
62075	1/5/2011	condition_date	Golden tabebuia	NA	Cape Coral	Florida	-81.95792796	26.55677142	built_environment	good	no_info	NA	30.48 to 45.72 cm	CapeCoral	NA	NA	NA	NA	NA	NA	NA	NA	NA	NA	NA	NA	NA
62076	1/5/2011	condition_date	Cabbage palm	Sabal palmetto	Cape Coral	Florida	-81.9579407	26.55663886	built_environment	good	naturally_occurring	NA	15.24 to 30.48 cm	CapeCoral	NA	NA	NA	NA	NA	NA	NA	NA	NA	NA	NA	NA	NA
62077	1/5/2011	condition_date	Cabbage palm	Sabal palmetto	Cape Coral	Florida	-81.95793746	26.55590054	built_environment	good	naturally_occurring	NA	15.24 to 30.48 cm	CapeCoral	NA	NA	NA	NA	NA	NA	NA	NA	NA	NA	NA	NA	NA
62078	1/5/2011	condition_date	Cabbage palm	Sabal palmetto	Cape Coral	Florida	-81.95793825	26.55587314	built_environment	good	naturally_occurring	NA	15.24 to 30.48 cm	CapeCoral	NA	NA	NA	NA	NA	NA	NA	NA	NA	NA	NA	NA	NA
62079	1/5/2011	condition_date	Cabbage palm	Sabal palmetto	Cape Coral	Florida	-81.95793534	26.55585056	built_environment	good	naturally_occurring	NA	15.24 to 30.48 cm	CapeCoral	NA	NA	NA	NA	NA	NA	NA	NA	NA	NA	NA	NA	NA
62080	1/5/2011	condition_date	Cabbage palm	Sabal palmetto	Cape Coral	Florida	-81.95794358	26.55581579	built_environment	good	naturally_occurring	NA	15.24 to 30.48 cm	CapeCoral	NA	NA	NA	NA	NA	NA	NA	NA	NA	NA	NA	NA	NA
62081	1/5/2011	condition_date	Cabbage palm	Sabal palmetto	Cape Coral	Florida	-81.95793959	26.55579058	built_environment	good	naturally_occurring	NA	15.24 to 30.48 cm	CapeCoral	NA	NA	NA	NA	NA	NA	NA	NA	NA	NA	NA	NA	NA
62082	1/5/2011	condition_date	Cabbage palm	Sabal palmetto	Cape Coral	Florida	-81.95794121	26.55516924	built_environment	good	naturally_occurring	NA	15.24 to 30.48 cm	CapeCoral	NA	NA	NA	NA	NA	NA	NA	NA	NA	NA	NA	NA	NA
62083	1/5/2011	condition_date	Cabbage palm	Sabal palmetto	Cape Coral	Florida	-81.95794303	26.55513464	built_environment	good	naturally_occurring	NA	15.24 to 30.48 cm	CapeCoral	NA	NA	NA	NA	NA	NA	NA	NA	NA	NA	NA	NA	NA
62084	1/5/2011	condition_date	Cabbage palm	Sabal palmetto	Cape Coral	Florida	-81.95794491	26.55499914	built_environment	good	naturally_occurring	NA	15.24 to 30.48 cm	CapeCoral	NA	NA	NA	NA	NA	NA	NA	NA	NA	NA	NA	NA	NA
62085	1/5/2011	condition_date	Cabbage palm	Sabal palmetto	Cape Coral	Florida	-81.95793692	26.55496422	built_environment	good	naturally_occurring	NA	15.24 to 30.48 cm	CapeCoral	NA	NA	NA	NA	NA	NA	NA	NA	NA	NA	NA	NA	NA
62086	1/5/2011	condition_date	Cabbage palm	Sabal palmetto	Cape Coral	Florida	-81.95794505	26.55438884	built_environment	good	naturally_occurring	NA	15.24 to 30.48 cm	CapeCoral	NA	NA	NA	NA	NA	NA	NA	NA	NA	NA	NA	NA	NA
62087	1/5/2011	condition_date	Cabbage palm	Sabal palmetto	Cape Coral	Florida	-81.95793998	26.55436703	built_environment	good	naturally_occurring	NA	15.24 to 30.48 cm	CapeCoral	NA	NA	NA	NA	NA	NA	NA	NA	NA	NA	NA	NA	NA
62088	1/5/2011	condition_date	Cabbage palm	Sabal palmetto	Cape Coral	Florida	-81.95794555	26.55434004	built_environment	good	naturally_occurring	NA	15.24 to 30.48 cm	CapeCoral	NA	NA	NA	NA	NA	NA	NA	NA	NA	NA	NA	NA	NA
62089	1/5/2011	condition_date	Cabbage palm	Sabal palmetto	Cape Coral	Florida	-81.95793884	26.55430359	built_environment	good	naturally_occurring	NA	15.24 to 30.48 cm	CapeCoral	NA	NA	NA	NA	NA	NA	NA	NA	NA	NA	NA	NA	NA
62090	1/5/2011	condition_date	Cabbage palm	Sabal palmetto	Cape Coral	Florida	-81.95794307	26.55427146	built_environment	good	naturally_occurring	NA	15.24 to 30.48 cm	CapeCoral	NA	NA	NA	NA	NA	NA	NA	NA	NA	NA	NA	NA	NA
62091	1/5/2011	condition_date	Cabbage palm	Sabal palmetto	Cape Coral	Florida	-81.95793636	26.55424795	built_environment	good	naturally_occurring	NA	15.24 to 30.48 cm	CapeCoral	NA	NA	NA	NA	NA	NA	NA	NA	NA	NA	NA	NA	NA
62092	1/5/2011	condition_date	Cabbage palm	Sabal palmetto	Cape Coral	Florida	-81.9579366	26.55421306	built_environment	good	naturally_occurring	NA	15.24 to 30.48 cm	CapeCoral	NA	NA	NA	NA	NA	NA	NA	NA	NA	NA	NA	NA	NA
62093	1/5/2011	condition_date	Mahogany	NA	Cape Coral	Florida	-81.95794343	26.55360983	built_environment	good	no_info	NA	45.72 to 60.96 cm	CapeCoral	NA	NA	NA	NA	NA	NA	NA	NA	NA	NA	NA	NA	NA
62094	1/5/2011	condition_date	Cabbage palm	Sabal palmetto	Cape Coral	Florida	-81.95205371	26.54444068	built_environment	good	naturally_occurring	NA	15.24 to 30.48 cm	CapeCoral	NA	NA	NA	NA	NA	NA	NA	NA	NA	NA	NA	NA	NA
62095	1/5/2011	condition_date	Cabbage palm	Sabal palmetto	Cape Coral	Florida	-81.95204939	26.54447452	built_environment	good	naturally_occurring	NA	15.24 to 30.48 cm	CapeCoral	NA	NA	NA	NA	NA	NA	NA	NA	NA	NA	NA	NA	NA
62096	1/5/2011	condition_date	Cabbage palm	Sabal palmetto	Cape Coral	Florida	-81.95205312	26.54452658	built_environment	good	naturally_occurring	NA	15.24 to 30.48 cm	CapeCoral	NA	NA	NA	NA	NA	NA	NA	NA	NA	NA	NA	NA	NA
62097	1/5/2011	condition_date	Golden tabebuia	NA	Cape Coral	Florida	-81.95204567	26.54476084	built_environment	good	no_info	NA	45.72 to 60.96 cm	CapeCoral	NA	NA	NA	NA	NA	NA	NA	NA	NA	NA	NA	NA	NA
62098	1/5/2011	condition_date	Coconut palm	Cocos nucifera	Cape Coral	Florida	-81.95205656	26.54495188	built_environment	good	introduced	NA	15.24 to 30.48 cm	CapeCoral	NA	NA	NA	NA	NA	NA	NA	NA	NA	NA	NA	NA	NA
62099	1/5/2011	condition_date	Coconut palm	Cocos nucifera	Cape Coral	Florida	-81.95206601	26.54496918	built_environment	good	introduced	NA	15.24 to 30.48 cm	CapeCoral	NA	NA	NA	NA	NA	NA	NA	NA	NA	NA	NA	NA	NA
62100	1/5/2011	condition_date	Coconut palm	Cocos nucifera	Cape Coral	Florida	-81.9520545	26.54498979	built_environment	good	introduced	NA	15.24 to 30.48 cm	CapeCoral	NA	NA	NA	NA	NA	NA	NA	NA	NA	NA	NA	NA	NA
62101	1/5/2011	condition_date	Cabbage palm	Sabal palmetto	Cape Coral	Florida	-81.95206391	26.54518695	built_environment	good	naturally_occurring	NA	15.24 to 30.48 cm	CapeCoral	NA	NA	NA	NA	NA	NA	NA	NA	NA	NA	NA	NA	NA
62102	1/5/2011	condition_date	Cabbage palm	Sabal palmetto	Cape Coral	Florida	-81.95205542	26.54521153	built_environment	good	naturally_occurring	NA	15.24 to 30.48 cm	CapeCoral	NA	NA	NA	NA	NA	NA	NA	NA	NA	NA	NA	NA	NA
62103	1/5/2011	condition_date	Cabbage palm	Sabal palmetto	Cape Coral	Florida	-81.95204778	26.54522672	built_environment	good	naturally_occurring	NA	15.24 to 30.48 cm	CapeCoral	NA	NA	NA	NA	NA	NA	NA	NA	NA	NA	NA	NA	NA
62104	1/5/2011	condition_date	Cabbage palm	Sabal palmetto	Cape Coral	Florida	-81.95205031	26.54525766	built_environment	good	naturally_occurring	NA	15.24 to 30.48 cm	CapeCoral	NA	NA	NA	NA	NA	NA	NA	NA	NA	NA	NA	NA	NA
62105	1/5/2011	condition_date	Cabbage palm	Sabal palmetto	Cape Coral	Florida	-81.95204585	26.54527881	built_environment	good	naturally_occurring	NA	15.24 to 30.48 cm	CapeCoral	NA	NA	NA	NA	NA	NA	NA	NA	NA	NA	NA	NA	NA
62106	1/5/2011	condition_date	Cabbage palm	Sabal palmetto	Cape Coral	Florida	-81.95205239	26.54534481	built_environment	good	naturally_occurring	NA	15.24 to 30.48 cm	CapeCoral	NA	NA	NA	NA	NA	NA	NA	NA	NA	NA	NA	NA	NA
62107	1/5/2011	condition_date	Queen palm	Syagrus romanzoffianum	Cape Coral	Florida	-81.95204945	26.54606992	built_environment	good	no_info	NA	15.24 to 30.48 cm	CapeCoral	NA	NA	NA	NA	NA	NA	NA	NA	NA	NA	NA	NA	NA
62108	1/5/2011	condition_date	Cabbage palm	Sabal palmetto	Cape Coral	Florida	-81.95205604	26.54627305	built_environment	good	naturally_occurring	NA	15.24 to 30.48 cm	CapeCoral	NA	NA	NA	NA	NA	NA	NA	NA	NA	NA	NA	NA	NA
62109	1/5/2011	condition_date	Cabbage palm	Sabal palmetto	Cape Coral	Florida	-81.95206473	26.54630241	built_environment	good	naturally_occurring	NA	15.24 to 30.48 cm	CapeCoral	NA	NA	NA	NA	NA	NA	NA	NA	NA	NA	NA	NA	NA
62110	1/5/2011	condition_date	Cabbage palm	Sabal palmetto	Cape Coral	Florida	-81.95205479	26.54632041	built_environment	good	naturally_occurring	NA	15.24 to 30.48 cm	CapeCoral	NA	NA	NA	NA	NA	NA	NA	NA	NA	NA	NA	NA	NA
62111	1/5/2011	condition_date	Cabbage palm	Sabal palmetto	Cape Coral	Florida	-81.95205838	26.54634895	built_environment	good	naturally_occurring	NA	15.24 to 30.48 cm	CapeCoral	NA	NA	NA	NA	NA	NA	NA	NA	NA	NA	NA	NA	NA
62112	1/5/2011	condition_date	Cabbage palm	Sabal palmetto	Cape Coral	Florida	-81.95204832	26.5463683	built_environment	good	naturally_occurring	NA	15.24 to 30.48 cm	CapeCoral	NA	NA	NA	NA	NA	NA	NA	NA	NA	NA	NA	NA	NA
62113	1/5/2011	condition_date	Cabbage palm	Sabal palmetto	Cape Coral	Florida	-81.95205119	26.54637871	built_environment	good	naturally_occurring	NA	15.24 to 30.48 cm	CapeCoral	NA	NA	NA	NA	NA	NA	NA	NA	NA	NA	NA	NA	NA
62114	1/5/2011	condition_date	Cabbage palm	Sabal palmetto	Cape Coral	Florida	-81.95205461	26.54638339	built_environment	good	naturally_occurring	NA	15.24 to 30.48 cm	CapeCoral	NA	NA	NA	NA	NA	NA	NA	NA	NA	NA	NA	NA	NA
62115	1/5/2011	condition_date	Cabbage palm	Sabal palmetto	Cape Coral	Florida	-81.95205076	26.5464206	built_environment	good	naturally_occurring	NA	15.24 to 30.48 cm	CapeCoral	NA	NA	NA	NA	NA	NA	NA	NA	NA	NA	NA	NA	NA
62116	1/5/2011	condition_date	Cabbage palm	Sabal palmetto	Cape Coral	Florida	-81.95206032	26.54643501	built_environment	good	naturally_occurring	NA	15.24 to 30.48 cm	CapeCoral	NA	NA	NA	NA	NA	NA	NA	NA	NA	NA	NA	NA	NA
62117	1/5/2011	condition_date	Cabbage palm	Sabal palmetto	Cape Coral	Florida	-81.95205607	26.54646458	built_environment	good	naturally_occurring	NA	15.24 to 30.48 cm	CapeCoral	NA	NA	NA	NA	NA	NA	NA	NA	NA	NA	NA	NA	NA
62118	1/5/2011	condition_date	Cabbage palm	Sabal palmetto	Cape Coral	Florida	-81.95205963	26.54650954	built_environment	good	naturally_occurring	NA	15.24 to 30.48 cm	CapeCoral	NA	NA	NA	NA	NA	NA	NA	NA	NA	NA	NA	NA	NA
62119	1/5/2011	condition_date	Queen palm	Syagrus romanzoffianum	Cape Coral	Florida	-81.95206142	26.54656577	built_environment	good	no_info	NA	15.24 to 30.48 cm	CapeCoral	NA	NA	NA	NA	NA	NA	NA	NA	NA	NA	NA	NA	NA
62120	1/5/2011	condition_date	Golden tabebuia	NA	Cape Coral	Florida	-81.95205065	26.54685477	built_environment	good	no_info	NA	45.72 to 60.96 cm	CapeCoral	NA	NA	NA	NA	NA	NA	NA	NA	NA	NA	NA	NA	NA
62121	1/5/2011	condition_date	Queen palm	Syagrus romanzoffianum	Cape Coral	Florida	-81.95205649	26.54713993	built_environment	good	no_info	NA	15.24 to 30.48 cm	CapeCoral	NA	NA	NA	NA	NA	NA	NA	NA	NA	NA	NA	NA	NA
62122	1/5/2011	condition_date	Queen palm	Syagrus romanzoffianum	Cape Coral	Florida	-81.95205647	26.54718039	built_environment	good	no_info	NA	15.24 to 30.48 cm	CapeCoral	NA	NA	NA	NA	NA	NA	NA	NA	NA	NA	NA	NA	NA
62123	1/5/2011	condition_date	Queen palm	Syagrus romanzoffianum	Cape Coral	Florida	-81.95205813	26.54720265	built_environment	good	no_info	NA	15.24 to 30.48 cm	CapeCoral	NA	NA	NA	NA	NA	NA	NA	NA	NA	NA	NA	NA	NA
62124	1/5/2011	condition_date	Cabbage palm	Sabal palmetto	Cape Coral	Florida	-81.95204577	26.54734004	built_environment	good	naturally_occurring	NA	45.72 to 60.96 cm	CapeCoral	NA	NA	NA	NA	NA	NA	NA	NA	NA	NA	NA	NA	NA
62125	1/5/2011	condition_date	Cabbage palm	Sabal palmetto	Cape Coral	Florida	-81.95205661	26.54736807	built_environment	good	naturally_occurring	NA	15.24 to 30.48 cm	CapeCoral	NA	NA	NA	NA	NA	NA	NA	NA	NA	NA	NA	NA	NA
62126	1/5/2011	condition_date	Cabbage palm	Sabal palmetto	Cape Coral	Florida	-81.95205254	26.54739112	built_environment	good	naturally_occurring	NA	15.24 to 30.48 cm	CapeCoral	NA	NA	NA	NA	NA	NA	NA	NA	NA	NA	NA	NA	NA
62127	1/5/2011	condition_date	Cabbage palm	Sabal palmetto	Cape Coral	Florida	-81.95205939	26.54743198	built_environment	good	naturally_occurring	NA	15.24 to 30.48 cm	CapeCoral	NA	NA	NA	NA	NA	NA	NA	NA	NA	NA	NA	NA	NA
62128	1/5/2011	condition_date	Cabbage palm	Sabal palmetto	Cape Coral	Florida	-81.95205842	26.54751983	built_environment	good	naturally_occurring	NA	15.24 to 30.48 cm	CapeCoral	NA	NA	NA	NA	NA	NA	NA	NA	NA	NA	NA	NA	NA
62129	1/5/2011	condition_date	Cabbage palm	Sabal palmetto	Cape Coral	Florida	-81.95204822	26.54755373	built_environment	good	naturally_occurring	NA	15.24 to 30.48 cm	CapeCoral	NA	NA	NA	NA	NA	NA	NA	NA	NA	NA	NA	NA	NA
62130	1/5/2011	condition_date	Cabbage palm	Sabal palmetto	Cape Coral	Florida	-81.95205334	26.54757815	built_environment	good	naturally_occurring	NA	15.24 to 30.48 cm	CapeCoral	NA	NA	NA	NA	NA	NA	NA	NA	NA	NA	NA	NA	NA
62131	1/5/2011	condition_date	Queen palm	Syagrus romanzoffianum	Cape Coral	Florida	-81.95205609	26.54768157	built_environment	good	no_info	NA	15.24 to 30.48 cm	CapeCoral	NA	NA	NA	NA	NA	NA	NA	NA	NA	NA	NA	NA	NA
62132	1/5/2011	condition_date	Golden tabebuia	NA	Cape Coral	Florida	-81.952059	26.54789108	built_environment	good	no_info	NA	60.96 to 76.2 cm	CapeCoral	NA	NA	NA	NA	NA	NA	NA	NA	NA	NA	NA	NA	NA
62133	1/5/2011	condition_date	Short leaf fig	Ficus citrifolia	Cape Coral	Florida	-81.95206771	26.54800059	built_environment	good	naturally_occurring	NA	45.72 to 60.96 cm	CapeCoral	NA	NA	NA	NA	NA	NA	NA	NA	NA	NA	NA	NA	NA
62134	1/5/2011	condition_date	Cabbage palm	Sabal palmetto	Cape Coral	Florida	-81.9520667	26.54804048	built_environment	good	naturally_occurring	NA	15.24 to 30.48 cm	CapeCoral	NA	NA	NA	NA	NA	NA	NA	NA	NA	NA	NA	NA	NA
62135	1/5/2011	condition_date	Golden tabebuia	NA	Cape Coral	Florida	-81.9520555	26.54812264	built_environment	good	no_info	NA	30.48 to 45.72 cm	CapeCoral	NA	NA	NA	NA	NA	NA	NA	NA	NA	NA	NA	NA	NA
62136	1/5/2011	condition_date	Queen palm	Syagrus romanzoffianum	Cape Coral	Florida	-81.95206041	26.54815727	built_environment	good	no_info	NA	15.24 to 30.48 cm	CapeCoral	NA	NA	NA	NA	NA	NA	NA	NA	NA	NA	NA	NA	NA
62137	1/5/2011	condition_date	Cabbage palm	Sabal palmetto	Cape Coral	Florida	-81.95205978	26.54826465	built_environment	good	naturally_occurring	NA	15.24 to 30.48 cm	CapeCoral	NA	NA	NA	NA	NA	NA	NA	NA	NA	NA	NA	NA	NA
62138	1/5/2011	condition_date	Cabbage palm	Sabal palmetto	Cape Coral	Florida	-81.95204445	26.54827153	built_environment	good	naturally_occurring	NA	15.24 to 30.48 cm	CapeCoral	NA	NA	NA	NA	NA	NA	NA	NA	NA	NA	NA	NA	NA
62139	1/5/2011	condition_date	Cabbage palm	Sabal palmetto	Cape Coral	Florida	-81.95206502	26.54830149	built_environment	good	naturally_occurring	NA	15.24 to 30.48 cm	CapeCoral	NA	NA	NA	NA	NA	NA	NA	NA	NA	NA	NA	NA	NA
62140	1/5/2011	condition_date	Cabbage palm	Sabal palmetto	Cape Coral	Florida	-81.95206025	26.54831582	built_environment	good	naturally_occurring	NA	15.24 to 30.48 cm	CapeCoral	NA	NA	NA	NA	NA	NA	NA	NA	NA	NA	NA	NA	NA
62141	1/5/2011	condition_date	Cabbage palm	Sabal palmetto	Cape Coral	Florida	-81.95205047	26.54833669	built_environment	good	naturally_occurring	NA	15.24 to 30.48 cm	CapeCoral	NA	NA	NA	NA	NA	NA	NA	NA	NA	NA	NA	NA	NA
62142	1/5/2011	condition_date	Cabbage palm	Sabal palmetto	Cape Coral	Florida	-81.95205807	26.54834524	built_environment	good	naturally_occurring	NA	15.24 to 30.48 cm	CapeCoral	NA	NA	NA	NA	NA	NA	NA	NA	NA	NA	NA	NA	NA
62143	1/5/2011	condition_date	Queen palm	Syagrus romanzoffianum	Cape Coral	Florida	-81.95205879	26.54838056	built_environment	good	no_info	NA	15.24 to 30.48 cm	CapeCoral	NA	NA	NA	NA	NA	NA	NA	NA	NA	NA	NA	NA	NA
62144	1/5/2011	condition_date	Cabbage palm	Sabal palmetto	Cape Coral	Florida	-81.95205225	26.54843196	built_environment	good	naturally_occurring	NA	15.24 to 30.48 cm	CapeCoral	NA	NA	NA	NA	NA	NA	NA	NA	NA	NA	NA	NA	NA
62145	1/5/2011	condition_date	Queen palm	Syagrus romanzoffianum	Cape Coral	Florida	-81.95205275	26.54846988	built_environment	good	no_info	NA	15.24 to 30.48 cm	CapeCoral	NA	NA	NA	NA	NA	NA	NA	NA	NA	NA	NA	NA	NA
62146	1/5/2011	condition_date	Golden tabebuia	NA	Cape Coral	Florida	-81.95207196	26.54419875	built_environment	good	no_info	NA	30.48 to 45.72 cm	CapeCoral	NA	NA	NA	NA	NA	NA	NA	NA	NA	NA	NA	NA	NA
62147	1/5/2011	condition_date	Cabbage palm	Sabal palmetto	Cape Coral	Florida	-81.95206007	26.54407767	built_environment	good	naturally_occurring	NA	15.24 to 30.48 cm	CapeCoral	NA	NA	NA	NA	NA	NA	NA	NA	NA	NA	NA	NA	NA
62148	1/5/2011	condition_date	Live oak	Quercus virginiana	Cape Coral	Florida	-81.95206346	26.54391415	built_environment	good	naturally_occurring	NA	15.24 to 30.48 cm	CapeCoral	NA	NA	NA	NA	NA	NA	NA	NA	NA	NA	NA	NA	NA
62149	1/5/2011	condition_date	Cabbage palm	Sabal palmetto	Cape Coral	Florida	-81.95206402	26.54388958	built_environment	good	naturally_occurring	NA	15.24 to 30.48 cm	CapeCoral	NA	NA	NA	NA	NA	NA	NA	NA	NA	NA	NA	NA	NA
62150	1/5/2011	condition_date	Cabbage palm	Sabal palmetto	Cape Coral	Florida	-81.95206815	26.54385513	built_environment	good	naturally_occurring	NA	15.24 to 30.48 cm	CapeCoral	NA	NA	NA	NA	NA	NA	NA	NA	NA	NA	NA	NA	NA
62151	1/5/2011	condition_date	Cabbage palm	Sabal palmetto	Cape Coral	Florida	-81.95205944	26.54380971	built_environment	good	naturally_occurring	NA	15.24 to 30.48 cm	CapeCoral	NA	NA	NA	NA	NA	NA	NA	NA	NA	NA	NA	NA	NA
62152	1/5/2011	condition_date	Cabbage palm	Sabal palmetto	Cape Coral	Florida	-81.95207119	26.54380379	built_environment	good	naturally_occurring	NA	15.24 to 30.48 cm	CapeCoral	NA	NA	NA	NA	NA	NA	NA	NA	NA	NA	NA	NA	NA
62153	1/5/2011	condition_date	Cabbage palm	Sabal palmetto	Cape Coral	Florida	-81.95206935	26.543773	built_environment	good	naturally_occurring	NA	15.24 to 30.48 cm	CapeCoral	NA	NA	NA	NA	NA	NA	NA	NA	NA	NA	NA	NA	NA
62154	1/5/2011	condition_date	Cabbage palm	Sabal palmetto	Cape Coral	Florida	-81.95205649	26.54375935	built_environment	good	naturally_occurring	NA	15.24 to 30.48 cm	CapeCoral	NA	NA	NA	NA	NA	NA	NA	NA	NA	NA	NA	NA	NA
62155	1/5/2011	condition_date	Live oak	Quercus virginiana	Cape Coral	Florida	-81.95205482	26.54373119	built_environment	good	naturally_occurring	NA	15.24 to 30.48 cm	CapeCoral	NA	NA	NA	NA	NA	NA	NA	NA	NA	NA	NA	NA	NA
62156	1/5/2011	condition_date	Cabbage palm	Sabal palmetto	Cape Coral	Florida	-81.95205596	26.54371586	built_environment	good	naturally_occurring	NA	15.24 to 30.48 cm	CapeCoral	NA	NA	NA	NA	NA	NA	NA	NA	NA	NA	NA	NA	NA
62157	1/5/2011	condition_date	Cabbage palm	Sabal palmetto	Cape Coral	Florida	-81.95204958	26.54367067	built_environment	good	naturally_occurring	NA	15.24 to 30.48 cm	CapeCoral	NA	NA	NA	NA	NA	NA	NA	NA	NA	NA	NA	NA	NA
62158	1/5/2011	condition_date	Cabbage palm	Sabal palmetto	Cape Coral	Florida	-81.95204956	26.54364986	built_environment	good	naturally_occurring	NA	15.24 to 30.48 cm	CapeCoral	NA	NA	NA	NA	NA	NA	NA	NA	NA	NA	NA	NA	NA
62159	1/5/2011	condition_date	Cabbage palm	Sabal palmetto	Cape Coral	Florida	-81.95206113	26.54365389	built_environment	good	naturally_occurring	NA	15.24 to 30.48 cm	CapeCoral	NA	NA	NA	NA	NA	NA	NA	NA	NA	NA	NA	NA	NA
62160	1/5/2011	condition_date	Cabbage palm	Sabal palmetto	Cape Coral	Florida	-81.95206675	26.54360438	built_environment	good	naturally_occurring	NA	15.24 to 30.48 cm	CapeCoral	NA	NA	NA	NA	NA	NA	NA	NA	NA	NA	NA	NA	NA
62161	1/5/2011	condition_date	Cabbage palm	Sabal palmetto	Cape Coral	Florida	-81.95205607	26.54356752	built_environment	good	naturally_occurring	NA	15.24 to 30.48 cm	CapeCoral	NA	NA	NA	NA	NA	NA	NA	NA	NA	NA	NA	NA	NA
62162	1/5/2011	condition_date	Live oak	Quercus virginiana	Cape Coral	Florida	-81.95204682	26.54354749	built_environment	good	naturally_occurring	NA	30.48 to 45.72 cm	CapeCoral	NA	NA	NA	NA	NA	NA	NA	NA	NA	NA	NA	NA	NA
62163	1/5/2011	condition_date	Cabbage palm	Sabal palmetto	Cape Coral	Florida	-81.95204206	26.54350351	built_environment	good	naturally_occurring	NA	30.48 to 45.72 cm	CapeCoral	NA	NA	NA	NA	NA	NA	NA	NA	NA	NA	NA	NA	NA
62164	1/5/2011	condition_date	Cabbage palm	Sabal palmetto	Cape Coral	Florida	-81.95205999	26.54345809	built_environment	good	naturally_occurring	NA	15.24 to 30.48 cm	CapeCoral	NA	NA	NA	NA	NA	NA	NA	NA	NA	NA	NA	NA	NA
62165	1/5/2011	condition_date	Cabbage palm	Sabal palmetto	Cape Coral	Florida	-81.95206748	26.54343045	built_environment	good	naturally_occurring	NA	15.24 to 30.48 cm	CapeCoral	NA	NA	NA	NA	NA	NA	NA	NA	NA	NA	NA	NA	NA
62166	1/5/2011	condition_date	Live oak	Quercus virginiana	Cape Coral	Florida	-81.95207461	26.5433766	built_environment	good	naturally_occurring	NA	30.48 to 45.72 cm	CapeCoral	NA	NA	NA	NA	NA	NA	NA	NA	NA	NA	NA	NA	NA
62167	1/5/2011	condition_date	Coconut palm	Cocos nucifera	Cape Coral	Florida	-81.95204934	26.54309718	built_environment	good	introduced	NA	15.24 to 30.48 cm	CapeCoral	NA	NA	NA	NA	NA	NA	NA	NA	NA	NA	NA	NA	NA
62168	1/5/2011	condition_date	Coconut palm	Cocos nucifera	Cape Coral	Florida	-81.95207574	26.54309462	built_environment	good	introduced	NA	15.24 to 30.48 cm	CapeCoral	NA	NA	NA	NA	NA	NA	NA	NA	NA	NA	NA	NA	NA
62169	1/5/2011	condition_date	Florida thatch palm	Thrinax radiata	Cape Coral	Florida	-81.952062	26.54304591	built_environment	good	naturally_occurring	NA	15.24 to 30.48 cm	CapeCoral	NA	NA	NA	NA	NA	NA	NA	NA	NA	NA	NA	NA	NA
62170	1/5/2011	condition_date	Pigeon plum	Coccoloba diversifolia	Cape Coral	Florida	-81.95206499	26.54299507	built_environment	good	naturally_occurring	NA	15.24 to 30.48 cm	CapeCoral	NA	NA	NA	NA	NA	NA	NA	NA	NA	NA	NA	NA	NA
62171	1/5/2011	condition_date	Canary island date palm	Phoenix canariensis	Cape Coral	Florida	-81.95206542	26.54292265	built_environment	good	introduced	NA	30.48 to 45.72 cm	CapeCoral	NA	NA	NA	NA	NA	NA	NA	NA	NA	NA	NA	NA	NA
62172	1/10/2011	condition_date	Japanese privet	Ligustrum japonicum	Cape Coral	Florida	-81.94115461	26.60953492	built_environment	good	introduced	NA	15.24 to 30.48 cm	CapeCoral	NA	NA	NA	NA	NA	NA	NA	NA	NA	NA	NA	NA	NA
62173	1/10/2011	condition_date	Japanese privet	Ligustrum japonicum	Cape Coral	Florida	-81.94115983	26.60951417	built_environment	good	introduced	NA	15.24 to 30.48 cm	CapeCoral	NA	NA	NA	NA	NA	NA	NA	NA	NA	NA	NA	NA	NA
62174	1/10/2011	condition_date	Japanese privet	Ligustrum japonicum	Cape Coral	Florida	-81.9411542	26.60937432	built_environment	good	introduced	NA	15.24 to 30.48 cm	CapeCoral	NA	NA	NA	NA	NA	NA	NA	NA	NA	NA	NA	NA	NA
62175	1/10/2011	condition_date	Japanese privet	Ligustrum japonicum	Cape Coral	Florida	-81.94115546	26.60942112	built_environment	good	introduced	NA	15.24 to 30.48 cm	CapeCoral	NA	NA	NA	NA	NA	NA	NA	NA	NA	NA	NA	NA	NA
62176	1/10/2011	condition_date	Cabbage palm	Sabal palmetto	Cape Coral	Florida	-81.94115143	26.60944911	built_environment	good	naturally_occurring	NA	15.24 to 30.48 cm	CapeCoral	NA	NA	NA	NA	NA	NA	NA	NA	NA	NA	NA	NA	NA
62177	1/10/2011	condition_date	Cabbage palm	Sabal palmetto	Cape Coral	Florida	-81.94114746	26.60946333	built_environment	good	naturally_occurring	NA	15.24 to 30.48 cm	CapeCoral	NA	NA	NA	NA	NA	NA	NA	NA	NA	NA	NA	NA	NA
62178	1/10/2011	condition_date	Dahoon holly	Ilex cassine	Cape Coral	Florida	-81.94107708	26.6117151	built_environment	good	naturally_occurring	NA	0 to 15.24 cm	CapeCoral	NA	NA	NA	NA	NA	NA	NA	NA	NA	NA	NA	NA	NA
62179	1/10/2011	condition_date	Dahoon holly	Ilex cassine	Cape Coral	Florida	-81.94108073	26.61174392	built_environment	good	naturally_occurring	NA	0 to 15.24 cm	CapeCoral	NA	NA	NA	NA	NA	NA	NA	NA	NA	NA	NA	NA	NA
62180	1/10/2011	condition_date	Japanese privet	Ligustrum japonicum	Cape Coral	Florida	-81.94105739	26.61259138	built_environment	good	introduced	NA	0 to 15.24 cm	CapeCoral	NA	NA	NA	NA	NA	NA	NA	NA	NA	NA	NA	NA	NA
62181	1/10/2011	condition_date	Japanese privet	Ligustrum japonicum	Cape Coral	Florida	-81.94106176	26.61267821	built_environment	good	introduced	NA	0 to 15.24 cm	CapeCoral	NA	NA	NA	NA	NA	NA	NA	NA	NA	NA	NA	NA	NA
62182	1/10/2011	condition_date	Japanese privet	Ligustrum japonicum	Cape Coral	Florida	-81.94105988	26.61265054	built_environment	good	introduced	NA	0 to 15.24 cm	CapeCoral	NA	NA	NA	NA	NA	NA	NA	NA	NA	NA	NA	NA	NA
62183	1/10/2011	condition_date	Cabbage palm	Sabal palmetto	Cape Coral	Florida	-81.94105721	26.6126228	built_environment	good	naturally_occurring	NA	15.24 to 30.48 cm	CapeCoral	NA	NA	NA	NA	NA	NA	NA	NA	NA	NA	NA	NA	NA
62184	1/10/2011	condition_date	Cabbage palm	Sabal palmetto	Cape Coral	Florida	-81.94106106	26.61266378	built_environment	good	naturally_occurring	NA	15.24 to 30.48 cm	CapeCoral	NA	NA	NA	NA	NA	NA	NA	NA	NA	NA	NA	NA	NA
62185	1/10/2011	condition_date	Cabbage palm	Sabal palmetto	Cape Coral	Florida	-81.9410561	26.61269523	built_environment	good	naturally_occurring	NA	15.24 to 30.48 cm	CapeCoral	NA	NA	NA	NA	NA	NA	NA	NA	NA	NA	NA	NA	NA
62186	1/10/2011	condition_date	Cabbage palm	Sabal palmetto	Cape Coral	Florida	-81.94105942	26.61273086	built_environment	good	naturally_occurring	NA	15.24 to 30.48 cm	CapeCoral	NA	NA	NA	NA	NA	NA	NA	NA	NA	NA	NA	NA	NA
62187	1/10/2011	condition_date	Cabbage palm	Sabal palmetto	Cape Coral	Florida	-81.94105497	26.6131408	built_environment	good	naturally_occurring	NA	15.24 to 30.48 cm	CapeCoral	NA	NA	NA	NA	NA	NA	NA	NA	NA	NA	NA	NA	NA
62188	1/10/2011	condition_date	Cabbage palm	Sabal palmetto	Cape Coral	Florida	-81.94105632	26.61317323	built_environment	good	naturally_occurring	NA	15.24 to 30.48 cm	CapeCoral	NA	NA	NA	NA	NA	NA	NA	NA	NA	NA	NA	NA	NA
62189	1/10/2011	condition_date	Cabbage palm	Sabal palmetto	Cape Coral	Florida	-81.94105022	26.61318448	built_environment	good	naturally_occurring	NA	15.24 to 30.48 cm	CapeCoral	NA	NA	NA	NA	NA	NA	NA	NA	NA	NA	NA	NA	NA
62190	1/10/2011	condition_date	Japanese privet	Ligustrum japonicum	Cape Coral	Florida	-81.94104972	26.61312376	built_environment	good	introduced	NA	15.24 to 30.48 cm	CapeCoral	NA	NA	NA	NA	NA	NA	NA	NA	NA	NA	NA	NA	NA
62191	1/10/2011	condition_date	Japanese privet	Ligustrum japonicum	Cape Coral	Florida	-81.94104674	26.61315322	built_environment	good	introduced	NA	15.24 to 30.48 cm	CapeCoral	NA	NA	NA	NA	NA	NA	NA	NA	NA	NA	NA	NA	NA
62192	1/10/2011	condition_date	Japanese privet	Ligustrum japonicum	Cape Coral	Florida	-81.94105217	26.6132093	built_environment	good	introduced	NA	0 to 15.24 cm	CapeCoral	NA	NA	NA	NA	NA	NA	NA	NA	NA	NA	NA	NA	NA
62193	1/10/2011	condition_date	Dahoon holly	Ilex cassine	Cape Coral	Florida	-81.94102041	26.61402851	built_environment	good	naturally_occurring	NA	0 to 15.24 cm	CapeCoral	NA	NA	NA	NA	NA	NA	NA	NA	NA	NA	NA	NA	NA
62194	1/10/2011	condition_date	Dahoon holly	Ilex cassine	Cape Coral	Florida	-81.94102195	26.6140604	built_environment	good	naturally_occurring	NA	0 to 15.24 cm	CapeCoral	NA	NA	NA	NA	NA	NA	NA	NA	NA	NA	NA	NA	NA
62195	1/10/2011	condition_date	Dahoon holly	Ilex cassine	Cape Coral	Florida	-81.94102016	26.61409062	built_environment	good	naturally_occurring	NA	0 to 15.24 cm	CapeCoral	NA	NA	NA	NA	NA	NA	NA	NA	NA	NA	NA	NA	NA
62196	1/10/2011	condition_date	Dahoon holly	Ilex cassine	Cape Coral	Florida	-81.94101754	26.61421175	built_environment	good	naturally_occurring	NA	0 to 15.24 cm	CapeCoral	NA	NA	NA	NA	NA	NA	NA	NA	NA	NA	NA	NA	NA
62197	1/10/2011	condition_date	Dahoon holly	Ilex cassine	Cape Coral	Florida	-81.94101555	26.61433664	built_environment	good	naturally_occurring	NA	0 to 15.24 cm	CapeCoral	NA	NA	NA	NA	NA	NA	NA	NA	NA	NA	NA	NA	NA
62198	1/10/2011	condition_date	Japanese privet	Ligustrum japonicum	Cape Coral	Florida	-81.94097593	26.61567985	built_environment	good	introduced	NA	0 to 15.24 cm	CapeCoral	NA	NA	NA	NA	NA	NA	NA	NA	NA	NA	NA	NA	NA
62199	1/10/2011	condition_date	Japanese privet	Ligustrum japonicum	Cape Coral	Florida	-81.94097679	26.615706	built_environment	good	introduced	NA	0 to 15.24 cm	CapeCoral	NA	NA	NA	NA	NA	NA	NA	NA	NA	NA	NA	NA	NA
62200	1/10/2011	condition_date	Cabbage palm	Sabal palmetto	Cape Coral	Florida	-81.94098004	26.61573037	built_environment	good	naturally_occurring	NA	30.48 to 45.72 cm	CapeCoral	NA	NA	NA	NA	NA	NA	NA	NA	NA	NA	NA	NA	NA
62201	1/10/2011	condition_date	Cabbage palm	Sabal palmetto	Cape Coral	Florida	-81.94097342	26.61574864	built_environment	good	naturally_occurring	NA	30.48 to 45.72 cm	CapeCoral	NA	NA	NA	NA	NA	NA	NA	NA	NA	NA	NA	NA	NA
62202	1/10/2011	condition_date	Cabbage palm	Sabal palmetto	Cape Coral	Florida	-81.94097361	26.61579538	built_environment	good	naturally_occurring	NA	30.48 to 45.72 cm	CapeCoral	NA	NA	NA	NA	NA	NA	NA	NA	NA	NA	NA	NA	NA
62203	1/10/2011	condition_date	Cabbage palm	Sabal palmetto	Cape Coral	Florida	-81.9409696	26.6158217	built_environment	good	naturally_occurring	NA	30.48 to 45.72 cm	CapeCoral	NA	NA	NA	NA	NA	NA	NA	NA	NA	NA	NA	NA	NA
62204	1/10/2011	condition_date	Dahoon holly	Ilex cassine	Cape Coral	Florida	-81.94096289	26.61619217	built_environment	good	naturally_occurring	NA	0 to 15.24 cm	CapeCoral	NA	NA	NA	NA	NA	NA	NA	NA	NA	NA	NA	NA	NA
62205	1/10/2011	condition_date	Dahoon holly	Ilex cassine	Cape Coral	Florida	-81.94096079	26.61622239	built_environment	good	naturally_occurring	NA	0 to 15.24 cm	CapeCoral	NA	NA	NA	NA	NA	NA	NA	NA	NA	NA	NA	NA	NA
62206	1/10/2011	condition_date	Dahoon holly	Ilex cassine	Cape Coral	Florida	-81.94096567	26.61627213	built_environment	good	naturally_occurring	NA	0 to 15.24 cm	CapeCoral	NA	NA	NA	NA	NA	NA	NA	NA	NA	NA	NA	NA	NA
62207	1/10/2011	condition_date	Japanese privet	Ligustrum japonicum	Cape Coral	Florida	-81.94095457	26.61653506	built_environment	good	introduced	NA	0 to 15.24 cm	CapeCoral	NA	NA	NA	NA	NA	NA	NA	NA	NA	NA	NA	NA	NA
62208	1/10/2011	condition_date	Cabbage palm	Sabal palmetto	Cape Coral	Florida	-81.94094683	26.61657539	built_environment	good	naturally_occurring	NA	15.24 to 30.48 cm	CapeCoral	NA	NA	NA	NA	NA	NA	NA	NA	NA	NA	NA	NA	NA
62209	1/10/2011	condition_date	Cabbage palm	Sabal palmetto	Cape Coral	Florida	-81.94095331	26.61661008	built_environment	good	naturally_occurring	NA	15.24 to 30.48 cm	CapeCoral	NA	NA	NA	NA	NA	NA	NA	NA	NA	NA	NA	NA	NA
62210	1/10/2011	condition_date	Cabbage palm	Sabal palmetto	Cape Coral	Florida	-81.94094079	26.61664496	built_environment	good	naturally_occurring	NA	15.24 to 30.48 cm	CapeCoral	NA	NA	NA	NA	NA	NA	NA	NA	NA	NA	NA	NA	NA
62211	1/10/2011	condition_date	Japanese privet	Ligustrum japonicum	Cape Coral	Florida	-81.94094793	26.61669963	built_environment	good	introduced	NA	0 to 15.24 cm	CapeCoral	NA	NA	NA	NA	NA	NA	NA	NA	NA	NA	NA	NA	NA
62212	1/10/2011	condition_date	Cabbage palm	Sabal palmetto	Cape Coral	Florida	-81.94091072	26.61789661	built_environment	good	naturally_occurring	NA	15.24 to 30.48 cm	CapeCoral	NA	NA	NA	NA	NA	NA	NA	NA	NA	NA	NA	NA	NA
62213	1/10/2011	condition_date	Cabbage palm	Sabal palmetto	Cape Coral	Florida	-81.94091171	26.61790529	built_environment	good	naturally_occurring	NA	15.24 to 30.48 cm	CapeCoral	NA	NA	NA	NA	NA	NA	NA	NA	NA	NA	NA	NA	NA
62214	1/10/2011	condition_date	Cabbage palm	Sabal palmetto	Cape Coral	Florida	-81.94090976	26.61794908	built_environment	good	naturally_occurring	NA	15.24 to 30.48 cm	CapeCoral	NA	NA	NA	NA	NA	NA	NA	NA	NA	NA	NA	NA	NA
62215	1/10/2011	condition_date	Dahoon holly	Ilex cassine	Cape Coral	Florida	-81.94084373	26.62009898	built_environment	good	naturally_occurring	NA	0 to 15.24 cm	CapeCoral	NA	NA	NA	NA	NA	NA	NA	NA	NA	NA	NA	NA	NA
62216	1/10/2011	condition_date	Dahoon holly	Ilex cassine	Cape Coral	Florida	-81.94084847	26.62015018	built_environment	good	naturally_occurring	NA	0 to 15.24 cm	CapeCoral	NA	NA	NA	NA	NA	NA	NA	NA	NA	NA	NA	NA	NA
62217	1/10/2011	condition_date	Dahoon holly	Ilex cassine	Cape Coral	Florida	-81.94084648	26.62018489	built_environment	good	naturally_occurring	NA	0 to 15.24 cm	CapeCoral	NA	NA	NA	NA	NA	NA	NA	NA	NA	NA	NA	NA	NA
62218	1/10/2011	condition_date	Cabbage palm	Sabal palmetto	Cape Coral	Florida	-81.94079267	26.62717783	built_environment	good	naturally_occurring	NA	15.24 to 30.48 cm	CapeCoral	NA	NA	NA	NA	NA	NA	NA	NA	NA	NA	NA	NA	NA
62219	1/10/2011	condition_date	Cabbage palm	Sabal palmetto	Cape Coral	Florida	-81.94078847	26.62723074	built_environment	good	naturally_occurring	NA	30.48 to 45.72 cm	CapeCoral	NA	NA	NA	NA	NA	NA	NA	NA	NA	NA	NA	NA	NA
62220	1/10/2011	condition_date	Cabbage palm	Sabal palmetto	Cape Coral	Florida	-81.94080218	26.62725372	built_environment	good	naturally_occurring	NA	30.48 to 45.72 cm	CapeCoral	NA	NA	NA	NA	NA	NA	NA	NA	NA	NA	NA	NA	NA
62221	1/10/2011	condition_date	Cabbage palm	Sabal palmetto	Cape Coral	Florida	-81.94079762	26.62728739	built_environment	good	naturally_occurring	NA	30.48 to 45.72 cm	CapeCoral	NA	NA	NA	NA	NA	NA	NA	NA	NA	NA	NA	NA	NA
62222	1/10/2011	condition_date	Japanese privet	Ligustrum japonicum	Cape Coral	Florida	-81.94079128	26.62717043	built_environment	good	introduced	NA	0 to 15.24 cm	CapeCoral	NA	NA	NA	NA	NA	NA	NA	NA	NA	NA	NA	NA	NA
62223	1/10/2011	condition_date	Japanese privet	Ligustrum japonicum	Cape Coral	Florida	-81.9407705	26.62718323	built_environment	good	introduced	NA	0 to 15.24 cm	CapeCoral	NA	NA	NA	NA	NA	NA	NA	NA	NA	NA	NA	NA	NA
62224	1/10/2011	condition_date	Japanese privet	Ligustrum japonicum	Cape Coral	Florida	-81.94081191	26.62724264	built_environment	good	introduced	NA	0 to 15.24 cm	CapeCoral	NA	NA	NA	NA	NA	NA	NA	NA	NA	NA	NA	NA	NA
62225	1/10/2011	condition_date	Japanese privet	Ligustrum japonicum	Cape Coral	Florida	-81.94080286	26.62765213	built_environment	good	introduced	NA	0 to 15.24 cm	CapeCoral	NA	NA	NA	NA	NA	NA	NA	NA	NA	NA	NA	NA	NA
62226	1/10/2011	condition_date	Japanese privet	Ligustrum japonicum	Cape Coral	Florida	-81.94080205	26.62769749	built_environment	good	introduced	NA	0 to 15.24 cm	CapeCoral	NA	NA	NA	NA	NA	NA	NA	NA	NA	NA	NA	NA	NA
62227	1/10/2011	condition_date	Japanese privet	Ligustrum japonicum	Cape Coral	Florida	-81.9408055	26.62772686	built_environment	good	introduced	NA	0 to 15.24 cm	CapeCoral	NA	NA	NA	NA	NA	NA	NA	NA	NA	NA	NA	NA	NA
62228	1/10/2011	condition_date	Japanese privet	Ligustrum japonicum	Cape Coral	Florida	-81.94080221	26.62773438	built_environment	good	introduced	NA	0 to 15.24 cm	CapeCoral	NA	NA	NA	NA	NA	NA	NA	NA	NA	NA	NA	NA	NA
62229	1/10/2011	condition_date	Japanese privet	Ligustrum japonicum	Cape Coral	Florida	-81.94081045	26.62777968	built_environment	good	introduced	NA	0 to 15.24 cm	CapeCoral	NA	NA	NA	NA	NA	NA	NA	NA	NA	NA	NA	NA	NA
62230	1/10/2011	condition_date	Japanese privet	Ligustrum japonicum	Cape Coral	Florida	-81.94080298	26.62780107	built_environment	good	introduced	NA	0 to 15.24 cm	CapeCoral	NA	NA	NA	NA	NA	NA	NA	NA	NA	NA	NA	NA	NA
62231	1/10/2011	condition_date	Cabbage palm	Sabal palmetto	Cape Coral	Florida	-81.94079993	26.62783495	built_environment	good	naturally_occurring	NA	15.24 to 30.48 cm	CapeCoral	NA	NA	NA	NA	NA	NA	NA	NA	NA	NA	NA	NA	NA
62232	1/10/2011	condition_date	Cabbage palm	Sabal palmetto	Cape Coral	Florida	-81.94079754	26.62781157	built_environment	good	naturally_occurring	NA	15.24 to 30.48 cm	CapeCoral	NA	NA	NA	NA	NA	NA	NA	NA	NA	NA	NA	NA	NA
62233	1/10/2011	condition_date	Cabbage palm	Sabal palmetto	Cape Coral	Florida	-81.94079804	26.62776807	built_environment	good	naturally_occurring	NA	15.24 to 30.48 cm	CapeCoral	NA	NA	NA	NA	NA	NA	NA	NA	NA	NA	NA	NA	NA
62234	1/10/2011	condition_date	Cabbage palm	Sabal palmetto	Cape Coral	Florida	-81.94078768	26.6277232	built_environment	good	naturally_occurring	NA	15.24 to 30.48 cm	CapeCoral	NA	NA	NA	NA	NA	NA	NA	NA	NA	NA	NA	NA	NA
62235	1/10/2011	condition_date	Cabbage palm	Sabal palmetto	Cape Coral	Florida	-81.94078988	26.62765804	built_environment	good	naturally_occurring	NA	15.24 to 30.48 cm	CapeCoral	NA	NA	NA	NA	NA	NA	NA	NA	NA	NA	NA	NA	NA
62236	1/10/2011	condition_date	Cabbage palm	Sabal palmetto	Cape Coral	Florida	-81.94079807	26.62763666	built_environment	good	naturally_occurring	NA	15.24 to 30.48 cm	CapeCoral	NA	NA	NA	NA	NA	NA	NA	NA	NA	NA	NA	NA	NA
62237	1/10/2011	condition_date	Dahoon holly	Ilex cassine	Cape Coral	Florida	-81.94077623	26.62587666	built_environment	good	naturally_occurring	NA	0 to 15.24 cm	CapeCoral	NA	NA	NA	NA	NA	NA	NA	NA	NA	NA	NA	NA	NA
62238	1/10/2011	condition_date	Dahoon holly	Ilex cassine	Cape Coral	Florida	-81.94078092	26.62583252	built_environment	good	naturally_occurring	NA	0 to 15.24 cm	CapeCoral	NA	NA	NA	NA	NA	NA	NA	NA	NA	NA	NA	NA	NA
62239	1/10/2011	condition_date	Dahoon holly	Ilex cassine	Cape Coral	Florida	-81.94078252	26.62580319	built_environment	good	naturally_occurring	NA	0 to 15.24 cm	CapeCoral	NA	NA	NA	NA	NA	NA	NA	NA	NA	NA	NA	NA	NA
62240	1/10/2011	condition_date	Cabbage palm	Sabal palmetto	Cape Coral	Florida	-81.94078393	26.62572954	built_environment	good	naturally_occurring	NA	15.24 to 30.48 cm	CapeCoral	NA	NA	NA	NA	NA	NA	NA	NA	NA	NA	NA	NA	NA
62241	1/10/2011	condition_date	Cabbage palm	Sabal palmetto	Cape Coral	Florida	-81.94078595	26.62569096	built_environment	good	naturally_occurring	NA	15.24 to 30.48 cm	CapeCoral	NA	NA	NA	NA	NA	NA	NA	NA	NA	NA	NA	NA	NA
62242	1/10/2011	condition_date	Cabbage palm	Sabal palmetto	Cape Coral	Florida	-81.94079005	26.6256487	built_environment	good	naturally_occurring	NA	15.24 to 30.48 cm	CapeCoral	NA	NA	NA	NA	NA	NA	NA	NA	NA	NA	NA	NA	NA
62243	1/10/2011	condition_date	Cabbage palm	Sabal palmetto	Cape Coral	Florida	-81.94079386	26.62557406	built_environment	good	naturally_occurring	NA	15.24 to 30.48 cm	CapeCoral	NA	NA	NA	NA	NA	NA	NA	NA	NA	NA	NA	NA	NA
62244	1/10/2011	condition_date	Cabbage palm	Sabal palmetto	Cape Coral	Florida	-81.94078493	26.62553795	built_environment	good	naturally_occurring	NA	15.24 to 30.48 cm	CapeCoral	NA	NA	NA	NA	NA	NA	NA	NA	NA	NA	NA	NA	NA
62245	1/10/2011	condition_date	Cabbage palm	Sabal palmetto	Cape Coral	Florida	-81.94078332	26.62551702	built_environment	good	naturally_occurring	NA	15.24 to 30.48 cm	CapeCoral	NA	NA	NA	NA	NA	NA	NA	NA	NA	NA	NA	NA	NA
62246	1/10/2011	condition_date	Japanese privet	Ligustrum japonicum	Cape Coral	Florida	-81.94077985	26.62474106	built_environment	good	introduced	NA	0 to 15.24 cm	CapeCoral	NA	NA	NA	NA	NA	NA	NA	NA	NA	NA	NA	NA	NA
62247	1/10/2011	condition_date	Cabbage palm	Sabal palmetto	Cape Coral	Florida	-81.9407671	26.62468914	built_environment	good	naturally_occurring	NA	15.24 to 30.48 cm	CapeCoral	NA	NA	NA	NA	NA	NA	NA	NA	NA	NA	NA	NA	NA
62248	1/10/2011	condition_date	Japanese privet	Ligustrum japonicum	Cape Coral	Florida	-81.94078119	26.62468199	built_environment	good	introduced	NA	0 to 15.24 cm	CapeCoral	NA	NA	NA	NA	NA	NA	NA	NA	NA	NA	NA	NA	NA
62249	1/10/2011	condition_date	Cabbage palm	Sabal palmetto	Cape Coral	Florida	-81.94079428	26.6246656	built_environment	good	naturally_occurring	NA	30.48 to 45.72 cm	CapeCoral	NA	NA	NA	NA	NA	NA	NA	NA	NA	NA	NA	NA	NA
62250	1/10/2011	condition_date	Japanese privet	Ligustrum japonicum	Cape Coral	Florida	-81.9407787	26.62465083	built_environment	good	introduced	NA	0 to 15.24 cm	CapeCoral	NA	NA	NA	NA	NA	NA	NA	NA	NA	NA	NA	NA	NA
62251	1/10/2011	condition_date	Cabbage palm	Sabal palmetto	Cape Coral	Florida	-81.94078228	26.62354525	built_environment	good	naturally_occurring	NA	15.24 to 30.48 cm	CapeCoral	NA	NA	NA	NA	NA	NA	NA	NA	NA	NA	NA	NA	NA
62252	1/10/2011	condition_date	Dahoon holly	Ilex cassine	Cape Coral	Florida	-81.94077463	26.62343311	built_environment	good	naturally_occurring	NA	15.24 to 30.48 cm	CapeCoral	NA	NA	NA	NA	NA	NA	NA	NA	NA	NA	NA	NA	NA
62253	1/10/2011	condition_date	Dahoon holly	Ilex cassine	Cape Coral	Florida	-81.94077356	26.62330686	built_environment	good	naturally_occurring	NA	0 to 15.24 cm	CapeCoral	NA	NA	NA	NA	NA	NA	NA	NA	NA	NA	NA	NA	NA
62254	1/10/2011	condition_date	Cabbage palm	Sabal palmetto	Cape Coral	Florida	-81.94076748	26.62322816	built_environment	good	naturally_occurring	NA	15.24 to 30.48 cm	CapeCoral	NA	NA	NA	NA	NA	NA	NA	NA	NA	NA	NA	NA	NA
62255	1/10/2011	condition_date	Cabbage palm	Sabal palmetto	Cape Coral	Florida	-81.94077429	26.62337765	built_environment	good	naturally_occurring	NA	15.24 to 30.48 cm	CapeCoral	NA	NA	NA	NA	NA	NA	NA	NA	NA	NA	NA	NA	NA
62256	1/10/2011	condition_date	Japanese privet	Ligustrum japonicum	Cape Coral	Florida	-81.94082189	26.63104627	built_environment	good	introduced	NA	15.24 to 30.48 cm	CapeCoral	NA	NA	NA	NA	NA	NA	NA	NA	NA	NA	NA	NA	NA
62257	1/10/2011	condition_date	Japanese privet	Ligustrum japonicum	Cape Coral	Florida	-81.94081579	26.63105861	built_environment	good	introduced	NA	15.24 to 30.48 cm	CapeCoral	NA	NA	NA	NA	NA	NA	NA	NA	NA	NA	NA	NA	NA
62258	1/10/2011	condition_date	Cabbage palm	Sabal palmetto	Cape Coral	Florida	-81.94081633	26.63110967	built_environment	good	naturally_occurring	NA	30.48 to 45.72 cm	CapeCoral	NA	NA	NA	NA	NA	NA	NA	NA	NA	NA	NA	NA	NA
62259	1/10/2011	condition_date	Cabbage palm	Sabal palmetto	Cape Coral	Florida	-81.94082373	26.63113721	built_environment	good	naturally_occurring	NA	30.48 to 45.72 cm	CapeCoral	NA	NA	NA	NA	NA	NA	NA	NA	NA	NA	NA	NA	NA
62260	1/10/2011	condition_date	Cabbage palm	Sabal palmetto	Cape Coral	Florida	-81.94081422	26.63117064	built_environment	good	naturally_occurring	NA	15.24 to 30.48 cm	CapeCoral	NA	NA	NA	NA	NA	NA	NA	NA	NA	NA	NA	NA	NA
62261	1/10/2011	condition_date	Cabbage palm	Sabal palmetto	Cape Coral	Florida	-81.94082016	26.6313623	built_environment	good	naturally_occurring	NA	30.48 to 45.72 cm	CapeCoral	NA	NA	NA	NA	NA	NA	NA	NA	NA	NA	NA	NA	NA
62262	1/10/2011	condition_date	Cabbage palm	Sabal palmetto	Cape Coral	Florida	-81.94082112	26.63138881	built_environment	good	naturally_occurring	NA	30.48 to 45.72 cm	CapeCoral	NA	NA	NA	NA	NA	NA	NA	NA	NA	NA	NA	NA	NA
62263	1/10/2011	condition_date	Cabbage palm	Sabal palmetto	Cape Coral	Florida	-81.94081859	26.63142102	built_environment	good	naturally_occurring	NA	30.48 to 45.72 cm	CapeCoral	NA	NA	NA	NA	NA	NA	NA	NA	NA	NA	NA	NA	NA
62264	1/10/2011	condition_date	Japanese privet	Ligustrum japonicum	Cape Coral	Florida	-81.94081982	26.63144524	built_environment	good	introduced	NA	0 to 15.24 cm	CapeCoral	NA	NA	NA	NA	NA	NA	NA	NA	NA	NA	NA	NA	NA
62265	1/10/2011	condition_date	Japanese privet	Ligustrum japonicum	Cape Coral	Florida	-81.94083028	26.63146881	built_environment	good	introduced	NA	0 to 15.24 cm	CapeCoral	NA	NA	NA	NA	NA	NA	NA	NA	NA	NA	NA	NA	NA
62266	1/10/2011	condition_date	Cabbage palm	Sabal palmetto	Cape Coral	Florida	-81.94082106	26.63168813	built_environment	good	naturally_occurring	NA	15.24 to 30.48 cm	CapeCoral	NA	NA	NA	NA	NA	NA	NA	NA	NA	NA	NA	NA	NA
62267	1/10/2011	condition_date	Japanese privet	Ligustrum japonicum	Cape Coral	Florida	-81.94082823	26.63175363	built_environment	good	introduced	NA	15.24 to 30.48 cm	CapeCoral	NA	NA	NA	NA	NA	NA	NA	NA	NA	NA	NA	NA	NA
62268	1/10/2011	condition_date	Japanese privet	Ligustrum japonicum	Cape Coral	Florida	-81.94081452	26.63177686	built_environment	good	introduced	NA	15.24 to 30.48 cm	CapeCoral	NA	NA	NA	NA	NA	NA	NA	NA	NA	NA	NA	NA	NA
62269	1/10/2011	condition_date	Japanese privet	Ligustrum japonicum	Cape Coral	Florida	-81.94081919	26.63179608	built_environment	good	introduced	NA	15.24 to 30.48 cm	CapeCoral	NA	NA	NA	NA	NA	NA	NA	NA	NA	NA	NA	NA	NA
62270	1/10/2011	condition_date	Cabbage palm	Sabal palmetto	Cape Coral	Florida	-81.94080885	26.63182056	built_environment	good	naturally_occurring	NA	15.24 to 30.48 cm	CapeCoral	NA	NA	NA	NA	NA	NA	NA	NA	NA	NA	NA	NA	NA
62271	1/10/2011	condition_date	Cabbage palm	Sabal palmetto	Cape Coral	Florida	-81.94081227	26.63183675	built_environment	good	naturally_occurring	NA	15.24 to 30.48 cm	CapeCoral	NA	NA	NA	NA	NA	NA	NA	NA	NA	NA	NA	NA	NA
62272	1/10/2011	condition_date	Cabbage palm	Sabal palmetto	Cape Coral	Florida	-81.94081615	26.63185415	built_environment	good	naturally_occurring	NA	15.24 to 30.48 cm	CapeCoral	NA	NA	NA	NA	NA	NA	NA	NA	NA	NA	NA	NA	NA
62273	1/10/2011	condition_date	Japanese privet	Ligustrum japonicum	Cape Coral	Florida	-81.94082589	26.63187432	built_environment	good	introduced	NA	15.24 to 30.48 cm	CapeCoral	NA	NA	NA	NA	NA	NA	NA	NA	NA	NA	NA	NA	NA
62274	1/10/2011	condition_date	Japanese privet	Ligustrum japonicum	Cape Coral	Florida	-81.94081988	26.63192896	built_environment	good	introduced	NA	15.24 to 30.48 cm	CapeCoral	NA	NA	NA	NA	NA	NA	NA	NA	NA	NA	NA	NA	NA
62275	1/10/2011	condition_date	Cabbage palm	Sabal palmetto	Cape Coral	Florida	-81.94083719	26.63434514	built_environment	good	naturally_occurring	NA	30.48 to 45.72 cm	CapeCoral	NA	NA	NA	NA	NA	NA	NA	NA	NA	NA	NA	NA	NA
62276	1/10/2011	condition_date	Cabbage palm	Sabal palmetto	Cape Coral	Florida	-81.94083702	26.63436702	built_environment	good	naturally_occurring	NA	30.48 to 45.72 cm	CapeCoral	NA	NA	NA	NA	NA	NA	NA	NA	NA	NA	NA	NA	NA
62277	1/10/2011	condition_date	Cabbage palm	Sabal palmetto	Cape Coral	Florida	-81.94083535	26.63440377	built_environment	good	naturally_occurring	NA	30.48 to 45.72 cm	CapeCoral	NA	NA	NA	NA	NA	NA	NA	NA	NA	NA	NA	NA	NA
62278	1/10/2011	condition_date	Cabbage palm	Sabal palmetto	Cape Coral	Florida	-81.94082722	26.63444278	built_environment	good	naturally_occurring	NA	30.48 to 45.72 cm	CapeCoral	NA	NA	NA	NA	NA	NA	NA	NA	NA	NA	NA	NA	NA
62279	1/10/2011	condition_date	Cabbage palm	Sabal palmetto	Cape Coral	Florida	-81.9408342	26.63446758	built_environment	good	naturally_occurring	NA	15.24 to 30.48 cm	CapeCoral	NA	NA	NA	NA	NA	NA	NA	NA	NA	NA	NA	NA	NA
62280	1/10/2011	condition_date	Japanese privet	Ligustrum japonicum	Cape Coral	Florida	-81.94083853	26.63448686	built_environment	good	introduced	NA	15.24 to 30.48 cm	CapeCoral	NA	NA	NA	NA	NA	NA	NA	NA	NA	NA	NA	NA	NA
62281	1/10/2011	condition_date	Japanese privet	Ligustrum japonicum	Cape Coral	Florida	-81.94083222	26.63441304	built_environment	good	introduced	NA	15.24 to 30.48 cm	CapeCoral	NA	NA	NA	NA	NA	NA	NA	NA	NA	NA	NA	NA	NA
62282	1/10/2011	condition_date	Japanese privet	Ligustrum japonicum	Cape Coral	Florida	-81.94082808	26.63438134	built_environment	good	introduced	NA	15.24 to 30.48 cm	CapeCoral	NA	NA	NA	NA	NA	NA	NA	NA	NA	NA	NA	NA	NA
62283	1/10/2011	condition_date	Cabbage palm	Sabal palmetto	Cape Coral	Florida	-81.94084494	26.63801301	built_environment	good	naturally_occurring	NA	15.24 to 30.48 cm	CapeCoral	NA	NA	NA	NA	NA	NA	NA	NA	NA	NA	NA	NA	NA
62284	1/10/2011	condition_date	Cabbage palm	Sabal palmetto	Cape Coral	Florida	-81.94084668	26.63798603	built_environment	good	naturally_occurring	NA	15.24 to 30.48 cm	CapeCoral	NA	NA	NA	NA	NA	NA	NA	NA	NA	NA	NA	NA	NA
62285	1/10/2011	condition_date	Cabbage palm	Sabal palmetto	Cape Coral	Florida	-81.94084445	26.63795016	built_environment	good	naturally_occurring	NA	15.24 to 30.48 cm	CapeCoral	NA	NA	NA	NA	NA	NA	NA	NA	NA	NA	NA	NA	NA
62286	1/10/2011	condition_date	Dahoon holly	Ilex cassine	Cape Coral	Florida	-81.940907	26.64181288	built_environment	good	naturally_occurring	NA	0 to 15.24 cm	CapeCoral	NA	NA	NA	NA	NA	NA	NA	NA	NA	NA	NA	NA	NA
62287	1/10/2011	condition_date	Dahoon holly	Ilex cassine	Cape Coral	Florida	-81.94091439	26.64196708	built_environment	good	naturally_occurring	NA	0 to 15.24 cm	CapeCoral	NA	NA	NA	NA	NA	NA	NA	NA	NA	NA	NA	NA	NA
62288	1/10/2011	condition_date	Cabbage palm	Sabal palmetto	Cape Coral	Florida	-81.94091452	26.64202868	built_environment	good	naturally_occurring	NA	15.24 to 30.48 cm	CapeCoral	NA	NA	NA	NA	NA	NA	NA	NA	NA	NA	NA	NA	NA
62289	1/10/2011	condition_date	Cabbage palm	Sabal palmetto	Cape Coral	Florida	-81.94091548	26.64205762	built_environment	good	naturally_occurring	NA	15.24 to 30.48 cm	CapeCoral	NA	NA	NA	NA	NA	NA	NA	NA	NA	NA	NA	NA	NA
62290	1/10/2011	condition_date	Cabbage palm	Sabal palmetto	Cape Coral	Florida	-81.9409166	26.64207318	built_environment	good	naturally_occurring	NA	15.24 to 30.48 cm	CapeCoral	NA	NA	NA	NA	NA	NA	NA	NA	NA	NA	NA	NA	NA
62291	1/10/2011	condition_date	Dahoon holly	Ilex cassine	Cape Coral	Florida	-81.94091832	26.64212107	built_environment	good	naturally_occurring	NA	15.24 to 30.48 cm	CapeCoral	NA	NA	NA	NA	NA	NA	NA	NA	NA	NA	NA	NA	NA
62292	1/10/2011	condition_date	Japanese privet	Ligustrum japonicum	Cape Coral	Florida	-81.94092044	26.64234913	built_environment	good	introduced	NA	0 to 15.24 cm	CapeCoral	NA	NA	NA	NA	NA	NA	NA	NA	NA	NA	NA	NA	NA
62293	1/10/2011	condition_date	Japanese privet	Ligustrum japonicum	Cape Coral	Florida	-81.94091649	26.6423833	built_environment	good	introduced	NA	0 to 15.24 cm	CapeCoral	NA	NA	NA	NA	NA	NA	NA	NA	NA	NA	NA	NA	NA
62294	1/10/2011	condition_date	Japanese privet	Ligustrum japonicum	Cape Coral	Florida	-81.94092034	26.6424103	built_environment	good	introduced	NA	0 to 15.24 cm	CapeCoral	NA	NA	NA	NA	NA	NA	NA	NA	NA	NA	NA	NA	NA
62295	1/10/2011	condition_date	Cabbage palm	Sabal palmetto	Cape Coral	Florida	-81.94092344	26.64243006	built_environment	good	naturally_occurring	NA	15.24 to 30.48 cm	CapeCoral	NA	NA	NA	NA	NA	NA	NA	NA	NA	NA	NA	NA	NA
62296	1/10/2011	condition_date	Cabbage palm	Sabal palmetto	Cape Coral	Florida	-81.94092118	26.6424579	built_environment	good	naturally_occurring	NA	15.24 to 30.48 cm	CapeCoral	NA	NA	NA	NA	NA	NA	NA	NA	NA	NA	NA	NA	NA
62297	1/10/2011	condition_date	Cabbage palm	Sabal palmetto	Cape Coral	Florida	-81.94092874	26.6424801	built_environment	good	naturally_occurring	NA	15.24 to 30.48 cm	CapeCoral	NA	NA	NA	NA	NA	NA	NA	NA	NA	NA	NA	NA	NA
62298	1/10/2011	condition_date	Japanese privet	Ligustrum japonicum	Cape Coral	Florida	-81.94092766	26.64255751	built_environment	good	introduced	NA	15.24 to 30.48 cm	CapeCoral	NA	NA	NA	NA	NA	NA	NA	NA	NA	NA	NA	NA	NA
62299	1/10/2011	condition_date	Dahoon holly	Ilex cassine	Cape Coral	Florida	-81.94093204	26.64287816	built_environment	good	naturally_occurring	NA	0 to 15.24 cm	CapeCoral	NA	NA	NA	NA	NA	NA	NA	NA	NA	NA	NA	NA	NA
62300	1/10/2011	condition_date	Dahoon holly	Ilex cassine	Cape Coral	Florida	-81.94094005	26.64291931	built_environment	good	naturally_occurring	NA	0 to 15.24 cm	CapeCoral	NA	NA	NA	NA	NA	NA	NA	NA	NA	NA	NA	NA	NA
62301	1/10/2011	condition_date	Coconut palm	Cocos nucifera	Cape Coral	Florida	-81.93623613	26.64429563	built_environment	good	introduced	NA	15.24 to 30.48 cm	CapeCoral	NA	NA	NA	NA	NA	NA	NA	NA	NA	NA	NA	NA	NA
62302	1/10/2011	condition_date	Live oak	Quercus virginiana	Cape Coral	Florida	-81.9362756	26.64430721	built_environment	good	naturally_occurring	NA	15.24 to 30.48 cm	CapeCoral	NA	NA	NA	NA	NA	NA	NA	NA	NA	NA	NA	NA	NA
62303	1/10/2011	condition_date	Coconut palm	Cocos nucifera	Cape Coral	Florida	-81.93639395	26.64429939	built_environment	good	introduced	NA	15.24 to 30.48 cm	CapeCoral	NA	NA	NA	NA	NA	NA	NA	NA	NA	NA	NA	NA	NA
62304	1/10/2011	condition_date	Coconut palm	Cocos nucifera	Cape Coral	Florida	-81.93641104	26.64428703	built_environment	good	introduced	NA	15.24 to 30.48 cm	CapeCoral	NA	NA	NA	NA	NA	NA	NA	NA	NA	NA	NA	NA	NA
62305	1/10/2011	condition_date	Mahogany	NA	Cape Coral	Florida	-81.93649952	26.64428461	built_environment	good	no_info	NA	15.24 to 30.48 cm	CapeCoral	NA	NA	NA	NA	NA	NA	NA	NA	NA	NA	NA	NA	NA
62306	1/10/2011	condition_date	Coconut palm	Cocos nucifera	Cape Coral	Florida	-81.93657888	26.64428989	built_environment	good	introduced	NA	15.24 to 30.48 cm	CapeCoral	NA	NA	NA	NA	NA	NA	NA	NA	NA	NA	NA	NA	NA
62307	1/10/2011	condition_date	Coconut palm	Cocos nucifera	Cape Coral	Florida	-81.93658488	26.64426926	built_environment	good	introduced	NA	15.24 to 30.48 cm	CapeCoral	NA	NA	NA	NA	NA	NA	NA	NA	NA	NA	NA	NA	NA
62308	1/10/2011	condition_date	Coconut palm	Cocos nucifera	Cape Coral	Florida	-81.93660625	26.64427686	built_environment	good	introduced	NA	15.24 to 30.48 cm	CapeCoral	NA	NA	NA	NA	NA	NA	NA	NA	NA	NA	NA	NA	NA
62309	1/10/2011	condition_date	Mahogany	NA	Cape Coral	Florida	-81.93666352	26.64426854	built_environment	good	no_info	NA	30.48 to 45.72 cm	CapeCoral	NA	NA	NA	NA	NA	NA	NA	NA	NA	NA	NA	NA	NA
62310	1/10/2011	condition_date	Coconut palm	Cocos nucifera	Cape Coral	Florida	-81.93680565	26.64428184	built_environment	good	introduced	NA	15.24 to 30.48 cm	CapeCoral	NA	NA	NA	NA	NA	NA	NA	NA	NA	NA	NA	NA	NA
62311	1/10/2011	condition_date	Coconut palm	Cocos nucifera	Cape Coral	Florida	-81.93681712	26.64426837	built_environment	good	introduced	NA	15.24 to 30.48 cm	CapeCoral	NA	NA	NA	NA	NA	NA	NA	NA	NA	NA	NA	NA	NA
62312	1/10/2011	condition_date	Coconut palm	Cocos nucifera	Cape Coral	Florida	-81.93683859	26.64427241	built_environment	good	introduced	NA	15.24 to 30.48 cm	CapeCoral	NA	NA	NA	NA	NA	NA	NA	NA	NA	NA	NA	NA	NA
62313	1/10/2011	condition_date	Mahogany	NA	Cape Coral	Florida	-81.93690718	26.6442645	built_environment	good	no_info	NA	30.48 to 45.72 cm	CapeCoral	NA	NA	NA	NA	NA	NA	NA	NA	NA	NA	NA	NA	NA
62314	1/10/2011	condition_date	Coconut palm	Cocos nucifera	Cape Coral	Florida	-81.93738409	26.64425992	built_environment	good	introduced	NA	15.24 to 30.48 cm	CapeCoral	NA	NA	NA	NA	NA	NA	NA	NA	NA	NA	NA	NA	NA
62315	1/10/2011	condition_date	Coconut palm	Cocos nucifera	Cape Coral	Florida	-81.93741486	26.64425914	built_environment	good	introduced	NA	15.24 to 30.48 cm	CapeCoral	NA	NA	NA	NA	NA	NA	NA	NA	NA	NA	NA	NA	NA
62316	1/10/2011	condition_date	Coconut palm	Cocos nucifera	Cape Coral	Florida	-81.93749037	26.64425126	built_environment	good	introduced	NA	15.24 to 30.48 cm	CapeCoral	NA	NA	NA	NA	NA	NA	NA	NA	NA	NA	NA	NA	NA
62317	1/10/2011	condition_date	Mahogany	NA	Cape Coral	Florida	-81.93753604	26.64425279	built_environment	good	no_info	NA	0 to 15.24 cm	CapeCoral	NA	NA	NA	NA	NA	NA	NA	NA	NA	NA	NA	NA	NA
62318	1/10/2011	condition_date	Coconut palm	Cocos nucifera	Cape Coral	Florida	-81.93760998	26.64425703	built_environment	good	introduced	NA	15.24 to 30.48 cm	CapeCoral	NA	NA	NA	NA	NA	NA	NA	NA	NA	NA	NA	NA	NA
62319	1/10/2011	condition_date	Mahogany	NA	Cape Coral	Florida	-81.9376473	26.6442489	built_environment	good	no_info	NA	15.24 to 30.48 cm	CapeCoral	NA	NA	NA	NA	NA	NA	NA	NA	NA	NA	NA	NA	NA
62320	1/10/2011	condition_date	Live oak	Quercus virginiana	Cape Coral	Florida	-81.93772088	26.6442504	built_environment	good	naturally_occurring	NA	30.48 to 45.72 cm	CapeCoral	NA	NA	NA	NA	NA	NA	NA	NA	NA	NA	NA	NA	NA
62321	1/10/2011	condition_date	Coconut palm	Cocos nucifera	Cape Coral	Florida	-81.93778854	26.64425948	built_environment	good	introduced	NA	15.24 to 30.48 cm	CapeCoral	NA	NA	NA	NA	NA	NA	NA	NA	NA	NA	NA	NA	NA
62322	1/10/2011	condition_date	Coconut palm	Cocos nucifera	Cape Coral	Florida	-81.93781955	26.6442444	built_environment	good	introduced	NA	15.24 to 30.48 cm	CapeCoral	NA	NA	NA	NA	NA	NA	NA	NA	NA	NA	NA	NA	NA
62323	1/10/2011	condition_date	Coconut palm	Cocos nucifera	Cape Coral	Florida	-81.93783893	26.644256	built_environment	good	introduced	NA	15.24 to 30.48 cm	CapeCoral	NA	NA	NA	NA	NA	NA	NA	NA	NA	NA	NA	NA	NA
62324	1/10/2011	condition_date	Coconut palm	Cocos nucifera	Cape Coral	Florida	-81.9382864	26.6442463	built_environment	good	introduced	NA	15.24 to 30.48 cm	CapeCoral	NA	NA	NA	NA	NA	NA	NA	NA	NA	NA	NA	NA	NA
62325	1/10/2011	condition_date	Coconut palm	Cocos nucifera	Cape Coral	Florida	-81.93831407	26.64422597	built_environment	good	introduced	NA	15.24 to 30.48 cm	CapeCoral	NA	NA	NA	NA	NA	NA	NA	NA	NA	NA	NA	NA	NA
62326	1/10/2011	condition_date	Coconut palm	Cocos nucifera	Cape Coral	Florida	-81.93833189	26.64424666	built_environment	good	introduced	NA	15.24 to 30.48 cm	CapeCoral	NA	NA	NA	NA	NA	NA	NA	NA	NA	NA	NA	NA	NA
62327	1/10/2011	condition_date	Live oak	Quercus virginiana	Cape Coral	Florida	-81.93840823	26.64424806	built_environment	good	naturally_occurring	NA	15.24 to 30.48 cm	CapeCoral	NA	NA	NA	NA	NA	NA	NA	NA	NA	NA	NA	NA	NA
62328	1/10/2011	condition_date	Queen palm	Syagrus romanzoffianum	Cape Coral	Florida	-81.93845102	26.64423521	built_environment	good	no_info	NA	15.24 to 30.48 cm	CapeCoral	NA	NA	NA	NA	NA	NA	NA	NA	NA	NA	NA	NA	NA
62329	1/10/2011	condition_date	Live oak	Quercus virginiana	Cape Coral	Florida	-81.93848075	26.64423396	built_environment	good	naturally_occurring	NA	15.24 to 30.48 cm	CapeCoral	NA	NA	NA	NA	NA	NA	NA	NA	NA	NA	NA	NA	NA
62330	1/10/2011	condition_date	Live oak	Quercus virginiana	Cape Coral	Florida	-81.93855124	26.64424112	built_environment	good	naturally_occurring	NA	0 to 15.24 cm	CapeCoral	NA	NA	NA	NA	NA	NA	NA	NA	NA	NA	NA	NA	NA
62331	1/10/2011	condition_date	Queen palm	Syagrus romanzoffianum	Cape Coral	Florida	-81.93860274	26.64423858	built_environment	good	no_info	NA	15.24 to 30.48 cm	CapeCoral	NA	NA	NA	NA	NA	NA	NA	NA	NA	NA	NA	NA	NA
62332	1/10/2011	condition_date	Coconut palm	Cocos nucifera	Cape Coral	Florida	-81.93871175	26.64423771	built_environment	good	introduced	NA	15.24 to 30.48 cm	CapeCoral	NA	NA	NA	NA	NA	NA	NA	NA	NA	NA	NA	NA	NA
62333	1/10/2011	condition_date	Coconut palm	Cocos nucifera	Cape Coral	Florida	-81.93873922	26.6442365	built_environment	good	introduced	NA	15.24 to 30.48 cm	CapeCoral	NA	NA	NA	NA	NA	NA	NA	NA	NA	NA	NA	NA	NA
62334	1/10/2011	condition_date	Coconut palm	Cocos nucifera	Cape Coral	Florida	-81.93876106	26.64424649	built_environment	good	introduced	NA	15.24 to 30.48 cm	CapeCoral	NA	NA	NA	NA	NA	NA	NA	NA	NA	NA	NA	NA	NA
62335	1/10/2011	condition_date	Coconut palm	Cocos nucifera	Cape Coral	Florida	-81.93878	26.64422692	built_environment	good	introduced	NA	15.24 to 30.48 cm	CapeCoral	NA	NA	NA	NA	NA	NA	NA	NA	NA	NA	NA	NA	NA
62336	1/10/2011	condition_date	Coconut palm	Cocos nucifera	Cape Coral	Florida	-81.93921082	26.64423212	built_environment	good	introduced	NA	15.24 to 30.48 cm	CapeCoral	NA	NA	NA	NA	NA	NA	NA	NA	NA	NA	NA	NA	NA
62337	1/10/2011	condition_date	Coconut palm	Cocos nucifera	Cape Coral	Florida	-81.93923304	26.64421626	built_environment	good	introduced	NA	15.24 to 30.48 cm	CapeCoral	NA	NA	NA	NA	NA	NA	NA	NA	NA	NA	NA	NA	NA
62338	1/10/2011	condition_date	Coconut palm	Cocos nucifera	Cape Coral	Florida	-81.93926571	26.64421797	built_environment	good	introduced	NA	15.24 to 30.48 cm	CapeCoral	NA	NA	NA	NA	NA	NA	NA	NA	NA	NA	NA	NA	NA
62339	1/10/2011	condition_date	Coconut palm	Cocos nucifera	Cape Coral	Florida	-81.93931576	26.64421225	built_environment	good	introduced	NA	15.24 to 30.48 cm	CapeCoral	NA	NA	NA	NA	NA	NA	NA	NA	NA	NA	NA	NA	NA
62340	1/10/2011	condition_date	Coconut palm	Cocos nucifera	Cape Coral	Florida	-81.93935679	26.64422816	built_environment	good	introduced	NA	15.24 to 30.48 cm	CapeCoral	NA	NA	NA	NA	NA	NA	NA	NA	NA	NA	NA	NA	NA
62341	1/10/2011	condition_date	Coconut palm	Cocos nucifera	Cape Coral	Florida	-81.93936544	26.64421356	built_environment	good	introduced	NA	15.24 to 30.48 cm	CapeCoral	NA	NA	NA	NA	NA	NA	NA	NA	NA	NA	NA	NA	NA
62342	1/10/2011	condition_date	Coconut palm	Cocos nucifera	Cape Coral	Florida	-81.93940213	26.64421639	built_environment	good	introduced	NA	15.24 to 30.48 cm	CapeCoral	NA	NA	NA	NA	NA	NA	NA	NA	NA	NA	NA	NA	NA
62343	1/10/2011	condition_date	Coconut palm	Cocos nucifera	Cape Coral	Florida	-81.93946288	26.64421453	built_environment	good	introduced	NA	15.24 to 30.48 cm	CapeCoral	NA	NA	NA	NA	NA	NA	NA	NA	NA	NA	NA	NA	NA
62344	1/10/2011	condition_date	Coconut palm	Cocos nucifera	Cape Coral	Florida	-81.93948599	26.64420405	built_environment	good	introduced	NA	15.24 to 30.48 cm	CapeCoral	NA	NA	NA	NA	NA	NA	NA	NA	NA	NA	NA	NA	NA
62345	1/10/2011	condition_date	Coconut palm	Cocos nucifera	Cape Coral	Florida	-81.93949563	26.6442231	built_environment	good	introduced	NA	15.24 to 30.48 cm	CapeCoral	NA	NA	NA	NA	NA	NA	NA	NA	NA	NA	NA	NA	NA
62346	1/10/2011	condition_date	Coconut palm	Cocos nucifera	Cape Coral	Florida	-81.93951926	26.64421419	built_environment	good	introduced	NA	15.24 to 30.48 cm	CapeCoral	NA	NA	NA	NA	NA	NA	NA	NA	NA	NA	NA	NA	NA
62347	1/10/2011	condition_date	Queen palm	Syagrus romanzoffianum	Cape Coral	Florida	-81.93957697	26.64421436	built_environment	good	no_info	NA	15.24 to 30.48 cm	CapeCoral	NA	NA	NA	NA	NA	NA	NA	NA	NA	NA	NA	NA	NA
62348	1/10/2011	condition_date	Coconut palm	Cocos nucifera	Cape Coral	Florida	-81.9396253	26.64420754	built_environment	good	introduced	NA	15.24 to 30.48 cm	CapeCoral	NA	NA	NA	NA	NA	NA	NA	NA	NA	NA	NA	NA	NA
62349	1/10/2011	condition_date	Coconut palm	Cocos nucifera	Cape Coral	Florida	-81.93963437	26.64420924	built_environment	good	introduced	NA	15.24 to 30.48 cm	CapeCoral	NA	NA	NA	NA	NA	NA	NA	NA	NA	NA	NA	NA	NA
62350	1/10/2011	condition_date	Coconut palm	Cocos nucifera	Cape Coral	Florida	-81.93966723	26.64421324	built_environment	good	introduced	NA	15.24 to 30.48 cm	CapeCoral	NA	NA	NA	NA	NA	NA	NA	NA	NA	NA	NA	NA	NA
62351	1/10/2011	condition_date	Foxtail palm	Wodyetia bifurcata	Cape Coral	Florida	-81.94013762	26.64420179	built_environment	good	introduced	NA	15.24 to 30.48 cm	CapeCoral	NA	NA	NA	NA	NA	NA	NA	NA	NA	NA	NA	NA	NA
62352	1/10/2011	condition_date	Foxtail palm	Wodyetia bifurcata	Cape Coral	Florida	-81.94017281	26.6441916	built_environment	good	introduced	NA	15.24 to 30.48 cm	CapeCoral	NA	NA	NA	NA	NA	NA	NA	NA	NA	NA	NA	NA	NA
62353	1/10/2011	condition_date	Foxtail palm	Wodyetia bifurcata	Cape Coral	Florida	-81.94021445	26.64419731	built_environment	good	introduced	NA	15.24 to 30.48 cm	CapeCoral	NA	NA	NA	NA	NA	NA	NA	NA	NA	NA	NA	NA	NA
62354	1/10/2011	condition_date	Coconut palm	Cocos nucifera	Cape Coral	Florida	-81.94024257	26.64419104	built_environment	good	introduced	NA	15.24 to 30.48 cm	CapeCoral	NA	NA	NA	NA	NA	NA	NA	NA	NA	NA	NA	NA	NA
62355	1/10/2011	condition_date	Cabbage palm	Sabal palmetto	Cape Coral	Florida	-81.94029448	26.64419316	built_environment	good	naturally_occurring	NA	15.24 to 30.48 cm	CapeCoral	NA	NA	NA	NA	NA	NA	NA	NA	NA	NA	NA	NA	NA
62356	1/10/2011	condition_date	Coconut palm	Cocos nucifera	Cape Coral	Florida	-81.94035917	26.64418012	built_environment	good	introduced	NA	15.24 to 30.48 cm	CapeCoral	NA	NA	NA	NA	NA	NA	NA	NA	NA	NA	NA	NA	NA
62357	1/10/2011	condition_date	Coconut palm	Cocos nucifera	Cape Coral	Florida	-81.9403861	26.64419864	built_environment	good	introduced	NA	15.24 to 30.48 cm	CapeCoral	NA	NA	NA	NA	NA	NA	NA	NA	NA	NA	NA	NA	NA
62358	1/10/2011	condition_date	Coconut palm	Cocos nucifera	Cape Coral	Florida	-81.94040365	26.64418985	built_environment	good	introduced	NA	15.24 to 30.48 cm	CapeCoral	NA	NA	NA	NA	NA	NA	NA	NA	NA	NA	NA	NA	NA
62359	1/10/2011	condition_date	Foxtail palm	Wodyetia bifurcata	Cape Coral	Florida	-81.94044067	26.6441886	built_environment	good	introduced	NA	15.24 to 30.48 cm	CapeCoral	NA	NA	NA	NA	NA	NA	NA	NA	NA	NA	NA	NA	NA
62360	1/10/2011	condition_date	Cabbage palm	Sabal palmetto	Cape Coral	Florida	-81.94051502	26.64419049	built_environment	good	naturally_occurring	NA	15.24 to 30.48 cm	CapeCoral	NA	NA	NA	NA	NA	NA	NA	NA	NA	NA	NA	NA	NA
62361	1/10/2011	condition_date	Pygmy date palm	Phoenix roebelenii	Cape Coral	Florida	-81.94058421	26.64417527	built_environment	good	no_info	NA	15.24 to 30.48 cm	CapeCoral	NA	NA	NA	NA	NA	NA	NA	NA	NA	NA	NA	NA	NA
62362	1/10/2011	condition_date	Pygmy date palm	Phoenix roebelenii	Cape Coral	Florida	-81.94075739	26.64416822	built_environment	good	no_info	NA	15.24 to 30.48 cm	CapeCoral	NA	NA	NA	NA	NA	NA	NA	NA	NA	NA	NA	NA	NA
62363	1/10/2011	condition_date	Foxtail palm	Wodyetia bifurcata	Cape Coral	Florida	-81.94070008	26.64416536	built_environment	good	introduced	NA	15.24 to 30.48 cm	CapeCoral	NA	NA	NA	NA	NA	NA	NA	NA	NA	NA	NA	NA	NA
62364	1/10/2011	condition_date	Foxtail palm	Wodyetia bifurcata	Cape Coral	Florida	-81.94065198	26.64418176	built_environment	good	introduced	NA	15.24 to 30.48 cm	CapeCoral	NA	NA	NA	NA	NA	NA	NA	NA	NA	NA	NA	NA	NA
62365	1/10/2011	condition_date	Coconut palm	Cocos nucifera	Cape Coral	Florida	-81.93580114	26.64430389	built_environment	good	introduced	NA	15.24 to 30.48 cm	CapeCoral	NA	NA	NA	NA	NA	NA	NA	NA	NA	NA	NA	NA	NA
62366	1/10/2011	condition_date	Mahogany	NA	Cape Coral	Florida	-81.93575134	26.64430868	built_environment	good	no_info	NA	30.48 to 45.72 cm	CapeCoral	NA	NA	NA	NA	NA	NA	NA	NA	NA	NA	NA	NA	NA
62367	1/10/2011	condition_date	Mahogany	NA	Cape Coral	Florida	-81.9354319	26.64431749	built_environment	good	no_info	NA	30.48 to 45.72 cm	CapeCoral	NA	NA	NA	NA	NA	NA	NA	NA	NA	NA	NA	NA	NA
62368	1/10/2011	condition_date	Coconut palm	Cocos nucifera	Cape Coral	Florida	-81.93536489	26.64431332	built_environment	good	introduced	NA	15.24 to 30.48 cm	CapeCoral	NA	NA	NA	NA	NA	NA	NA	NA	NA	NA	NA	NA	NA
62369	1/10/2011	condition_date	Coconut palm	Cocos nucifera	Cape Coral	Florida	-81.93533881	26.64433308	built_environment	good	introduced	NA	15.24 to 30.48 cm	CapeCoral	NA	NA	NA	NA	NA	NA	NA	NA	NA	NA	NA	NA	NA
62370	1/10/2011	condition_date	Coconut palm	Cocos nucifera	Cape Coral	Florida	-81.93532705	26.64432174	built_environment	good	introduced	NA	15.24 to 30.48 cm	CapeCoral	NA	NA	NA	NA	NA	NA	NA	NA	NA	NA	NA	NA	NA
62371	1/10/2011	condition_date	Live oak	Quercus virginiana	Cape Coral	Florida	-81.9352838	26.64431612	built_environment	good	naturally_occurring	NA	15.24 to 30.48 cm	CapeCoral	NA	NA	NA	NA	NA	NA	NA	NA	NA	NA	NA	NA	NA
62372	1/10/2011	condition_date	Coconut palm	Cocos nucifera	Cape Coral	Florida	-81.93509901	26.64432611	built_environment	good	introduced	NA	15.24 to 30.48 cm	CapeCoral	NA	NA	NA	NA	NA	NA	NA	NA	NA	NA	NA	NA	NA
62373	1/10/2011	condition_date	Coconut palm	Cocos nucifera	Cape Coral	Florida	-81.9350753	26.64432109	built_environment	good	introduced	NA	15.24 to 30.48 cm	CapeCoral	NA	NA	NA	NA	NA	NA	NA	NA	NA	NA	NA	NA	NA
62374	1/10/2011	condition_date	Coconut palm	Cocos nucifera	Cape Coral	Florida	-81.93505961	26.64433033	built_environment	good	introduced	NA	15.24 to 30.48 cm	CapeCoral	NA	NA	NA	NA	NA	NA	NA	NA	NA	NA	NA	NA	NA
62375	1/10/2011	condition_date	Mahogany	NA	Cape Coral	Florida	-81.93475731	26.64432483	built_environment	good	no_info	NA	15.24 to 30.48 cm	CapeCoral	NA	NA	NA	NA	NA	NA	NA	NA	NA	NA	NA	NA	NA
62376	1/10/2011	condition_date	Coconut palm	Cocos nucifera	Cape Coral	Florida	-81.93468605	26.64433335	built_environment	good	introduced	NA	15.24 to 30.48 cm	CapeCoral	NA	NA	NA	NA	NA	NA	NA	NA	NA	NA	NA	NA	NA
62377	1/10/2011	condition_date	Coconut palm	Cocos nucifera	Cape Coral	Florida	-81.93466582	26.64433764	built_environment	good	introduced	NA	15.24 to 30.48 cm	CapeCoral	NA	NA	NA	NA	NA	NA	NA	NA	NA	NA	NA	NA	NA
62378	1/10/2011	condition_date	Coconut palm	Cocos nucifera	Cape Coral	Florida	-81.93464979	26.64432788	built_environment	good	introduced	NA	15.24 to 30.48 cm	CapeCoral	NA	NA	NA	NA	NA	NA	NA	NA	NA	NA	NA	NA	NA
62379	1/10/2011	condition_date	Live oak	Quercus virginiana	Cape Coral	Florida	-81.93460054	26.64432849	built_environment	good	naturally_occurring	NA	30.48 to 45.72 cm	CapeCoral	NA	NA	NA	NA	NA	NA	NA	NA	NA	NA	NA	NA	NA
62380	1/10/2011	condition_date	Mahogany	NA	Cape Coral	Florida	-81.93454602	26.64432426	built_environment	good	no_info	NA	15.24 to 30.48 cm	CapeCoral	NA	NA	NA	NA	NA	NA	NA	NA	NA	NA	NA	NA	NA
62381	1/10/2011	condition_date	Mahogany	NA	Cape Coral	Florida	-81.93447775	26.64434227	built_environment	good	no_info	NA	15.24 to 30.48 cm	CapeCoral	NA	NA	NA	NA	NA	NA	NA	NA	NA	NA	NA	NA	NA
62382	1/10/2011	condition_date	Live oak	Quercus virginiana	Cape Coral	Florida	-81.93411793	26.64435109	built_environment	good	naturally_occurring	NA	15.24 to 30.48 cm	CapeCoral	NA	NA	NA	NA	NA	NA	NA	NA	NA	NA	NA	NA	NA
62383	1/10/2011	condition_date	Live oak	Quercus virginiana	Cape Coral	Florida	-81.93406651	26.64435131	built_environment	good	naturally_occurring	NA	15.24 to 30.48 cm	CapeCoral	NA	NA	NA	NA	NA	NA	NA	NA	NA	NA	NA	NA	NA
62384	1/10/2011	condition_date	Coconut palm	Cocos nucifera	Cape Coral	Florida	-81.9340072	26.64435902	built_environment	good	introduced	NA	15.24 to 30.48 cm	CapeCoral	NA	NA	NA	NA	NA	NA	NA	NA	NA	NA	NA	NA	NA
62385	1/10/2011	condition_date	Coconut palm	Cocos nucifera	Cape Coral	Florida	-81.93399093	26.64434285	built_environment	good	introduced	NA	15.24 to 30.48 cm	CapeCoral	NA	NA	NA	NA	NA	NA	NA	NA	NA	NA	NA	NA	NA
62386	1/10/2011	condition_date	Coconut palm	Cocos nucifera	Cape Coral	Florida	-81.93396931	26.64436137	built_environment	good	introduced	NA	15.24 to 30.48 cm	CapeCoral	NA	NA	NA	NA	NA	NA	NA	NA	NA	NA	NA	NA	NA
62387	1/10/2011	condition_date	Mahogany	NA	Cape Coral	Florida	-81.93392896	26.64435879	built_environment	good	no_info	NA	15.24 to 30.48 cm	CapeCoral	NA	NA	NA	NA	NA	NA	NA	NA	NA	NA	NA	NA	NA
62388	1/10/2011	condition_date	Coconut palm	Cocos nucifera	Cape Coral	Florida	-81.93382262	26.64436014	built_environment	good	introduced	NA	15.24 to 30.48 cm	CapeCoral	NA	NA	NA	NA	NA	NA	NA	NA	NA	NA	NA	NA	NA
62389	1/10/2011	condition_date	Coconut palm	Cocos nucifera	Cape Coral	Florida	-81.93380412	26.64436177	built_environment	good	introduced	NA	15.24 to 30.48 cm	CapeCoral	NA	NA	NA	NA	NA	NA	NA	NA	NA	NA	NA	NA	NA
62390	1/10/2011	condition_date	Coconut palm	Cocos nucifera	Cape Coral	Florida	-81.93378343	26.64435587	built_environment	good	introduced	NA	15.24 to 30.48 cm	CapeCoral	NA	NA	NA	NA	NA	NA	NA	NA	NA	NA	NA	NA	NA
62391	1/10/2011	condition_date	Coconut palm	Cocos nucifera	Cape Coral	Florida	-81.93367663	26.64435969	built_environment	good	introduced	NA	15.24 to 30.48 cm	CapeCoral	NA	NA	NA	NA	NA	NA	NA	NA	NA	NA	NA	NA	NA
62392	1/10/2011	condition_date	Coconut palm	Cocos nucifera	Cape Coral	Florida	-81.93366367	26.64435047	built_environment	good	introduced	NA	15.24 to 30.48 cm	CapeCoral	NA	NA	NA	NA	NA	NA	NA	NA	NA	NA	NA	NA	NA
62393	1/10/2011	condition_date	Coconut palm	Cocos nucifera	Cape Coral	Florida	-81.93365532	26.6443569	built_environment	good	introduced	NA	15.24 to 30.48 cm	CapeCoral	NA	NA	NA	NA	NA	NA	NA	NA	NA	NA	NA	NA	NA
62394	1/10/2011	condition_date	Live oak	Quercus virginiana	Cape Coral	Florida	-81.93361521	26.64435513	built_environment	good	naturally_occurring	NA	30.48 to 45.72 cm	CapeCoral	NA	NA	NA	NA	NA	NA	NA	NA	NA	NA	NA	NA	NA
62395	1/10/2011	condition_date	Golden tabebuia	NA	Cape Coral	Florida	-81.93355185	26.6443755	built_environment	good	no_info	NA	0 to 15.24 cm	CapeCoral	NA	NA	NA	NA	NA	NA	NA	NA	NA	NA	NA	NA	NA
62396	1/10/2011	condition_date	Coconut palm	Cocos nucifera	Cape Coral	Florida	-81.93350211	26.64437294	built_environment	good	introduced	NA	15.24 to 30.48 cm	CapeCoral	NA	NA	NA	NA	NA	NA	NA	NA	NA	NA	NA	NA	NA
62397	1/10/2011	condition_date	Coconut palm	Cocos nucifera	Cape Coral	Florida	-81.93347679	26.64436681	built_environment	good	introduced	NA	15.24 to 30.48 cm	CapeCoral	NA	NA	NA	NA	NA	NA	NA	NA	NA	NA	NA	NA	NA
62398	1/10/2011	condition_date	Coconut palm	Cocos nucifera	Cape Coral	Florida	-81.93346113	26.64437527	built_environment	good	introduced	NA	15.24 to 30.48 cm	CapeCoral	NA	NA	NA	NA	NA	NA	NA	NA	NA	NA	NA	NA	NA
62399	1/10/2011	condition_date	NA	NA	Cape Coral	Florida	-81.93343102	26.64437423	built_environment	good	no_info	NA	15.24 to 30.48 cm	CapeCoral	NA	NA	NA	NA	NA	NA	NA	NA	NA	NA	NA	NA	NA
62400	1/10/2011	condition_date	Coconut palm	Cocos nucifera	Cape Coral	Florida	-81.93337983	26.64438285	built_environment	good	introduced	NA	15.24 to 30.48 cm	CapeCoral	NA	NA	NA	NA	NA	NA	NA	NA	NA	NA	NA	NA	NA
62401	1/10/2011	condition_date	Coconut palm	Cocos nucifera	Cape Coral	Florida	-81.93335741	26.64437545	built_environment	good	introduced	NA	15.24 to 30.48 cm	CapeCoral	NA	NA	NA	NA	NA	NA	NA	NA	NA	NA	NA	NA	NA
62402	1/10/2011	condition_date	Coconut palm	Cocos nucifera	Cape Coral	Florida	-81.9333036	26.64437849	built_environment	good	introduced	NA	15.24 to 30.48 cm	CapeCoral	NA	NA	NA	NA	NA	NA	NA	NA	NA	NA	NA	NA	NA
62403	1/10/2011	condition_date	Coconut palm	Cocos nucifera	Cape Coral	Florida	-81.93328176	26.64438293	built_environment	good	introduced	NA	15.24 to 30.48 cm	CapeCoral	NA	NA	NA	NA	NA	NA	NA	NA	NA	NA	NA	NA	NA
62404	1/10/2011	condition_date	Coconut palm	Cocos nucifera	Cape Coral	Florida	-81.93328022	26.6443647	built_environment	good	introduced	NA	15.24 to 30.48 cm	CapeCoral	NA	NA	NA	NA	NA	NA	NA	NA	NA	NA	NA	NA	NA
62405	1/10/2011	condition_date	Live oak	Quercus virginiana	Cape Coral	Florida	-81.93324878	26.64437343	built_environment	good	naturally_occurring	NA	15.24 to 30.48 cm	CapeCoral	NA	NA	NA	NA	NA	NA	NA	NA	NA	NA	NA	NA	NA
62406	1/10/2011	condition_date	Coconut palm	Cocos nucifera	Cape Coral	Florida	-81.93318074	26.64438209	built_environment	good	introduced	NA	15.24 to 30.48 cm	CapeCoral	NA	NA	NA	NA	NA	NA	NA	NA	NA	NA	NA	NA	NA
62407	1/10/2011	condition_date	Coconut palm	Cocos nucifera	Cape Coral	Florida	-81.93315722	26.64437787	built_environment	good	introduced	NA	15.24 to 30.48 cm	CapeCoral	NA	NA	NA	NA	NA	NA	NA	NA	NA	NA	NA	NA	NA
62408	1/10/2011	condition_date	Live oak	Quercus virginiana	Cape Coral	Florida	-81.93311626	26.64437424	built_environment	good	naturally_occurring	NA	15.24 to 30.48 cm	CapeCoral	NA	NA	NA	NA	NA	NA	NA	NA	NA	NA	NA	NA	NA
62409	1/10/2011	condition_date	Coconut palm	Cocos nucifera	Cape Coral	Florida	-81.93306119	26.64438549	built_environment	good	introduced	NA	15.24 to 30.48 cm	CapeCoral	NA	NA	NA	NA	NA	NA	NA	NA	NA	NA	NA	NA	NA
62410	1/10/2011	condition_date	Coconut palm	Cocos nucifera	Cape Coral	Florida	-81.93303608	26.64437119	built_environment	good	introduced	NA	15.24 to 30.48 cm	CapeCoral	NA	NA	NA	NA	NA	NA	NA	NA	NA	NA	NA	NA	NA
62411	1/10/2011	condition_date	Coconut palm	Cocos nucifera	Cape Coral	Florida	-81.93302716	26.64438325	built_environment	good	introduced	NA	15.24 to 30.48 cm	CapeCoral	NA	NA	NA	NA	NA	NA	NA	NA	NA	NA	NA	NA	NA
62412	1/10/2011	condition_date	Coconut palm	Cocos nucifera	Cape Coral	Florida	-81.93300308	26.64437691	built_environment	good	introduced	NA	15.24 to 30.48 cm	CapeCoral	NA	NA	NA	NA	NA	NA	NA	NA	NA	NA	NA	NA	NA
62413	1/10/2011	condition_date	Coconut palm	Cocos nucifera	Cape Coral	Florida	-81.93298406	26.64438885	built_environment	good	introduced	NA	15.24 to 30.48 cm	CapeCoral	NA	NA	NA	NA	NA	NA	NA	NA	NA	NA	NA	NA	NA
62414	1/10/2011	condition_date	Coconut palm	Cocos nucifera	Cape Coral	Florida	-81.93295639	26.64436191	built_environment	good	introduced	NA	15.24 to 30.48 cm	CapeCoral	NA	NA	NA	NA	NA	NA	NA	NA	NA	NA	NA	NA	NA
62415	1/10/2011	condition_date	Umbrella tree	Schefflera actinophylla	Cape Coral	Florida	-81.93297173	26.64437452	built_environment	good	introduced	NA	0 to 15.24 cm	CapeCoral	NA	NA	NA	NA	NA	NA	NA	NA	NA	NA	NA	NA	NA
62416	1/10/2011	condition_date	NA	NA	Cape Coral	Florida	-81.93294399	26.64438067	built_environment	good	no_info	NA	0 to 15.24 cm	CapeCoral	NA	NA	NA	NA	NA	NA	NA	NA	NA	NA	NA	NA	NA
62417	1/10/2011	condition_date	Mahogany	NA	Cape Coral	Florida	-81.93287429	26.64438314	built_environment	good	no_info	NA	15.24 to 30.48 cm	CapeCoral	NA	NA	NA	NA	NA	NA	NA	NA	NA	NA	NA	NA	NA
62418	1/10/2011	condition_date	Coconut palm	Cocos nucifera	Cape Coral	Florida	-81.93283462	26.64438446	built_environment	good	introduced	NA	15.24 to 30.48 cm	CapeCoral	NA	NA	NA	NA	NA	NA	NA	NA	NA	NA	NA	NA	NA
62419	1/10/2011	condition_date	Coconut palm	Cocos nucifera	Cape Coral	Florida	-81.93280805	26.64437999	built_environment	good	introduced	NA	15.24 to 30.48 cm	CapeCoral	NA	NA	NA	NA	NA	NA	NA	NA	NA	NA	NA	NA	NA
62420	1/10/2011	condition_date	Coconut palm	Cocos nucifera	Cape Coral	Florida	-81.93279637	26.64439228	built_environment	good	introduced	NA	15.24 to 30.48 cm	CapeCoral	NA	NA	NA	NA	NA	NA	NA	NA	NA	NA	NA	NA	NA
62421	1/10/2011	condition_date	Live oak	Quercus virginiana	Cape Coral	Florida	-81.9327575	26.64438005	built_environment	good	naturally_occurring	NA	15.24 to 30.48 cm	CapeCoral	NA	NA	NA	NA	NA	NA	NA	NA	NA	NA	NA	NA	NA
62422	1/10/2011	condition_date	Coconut palm	Cocos nucifera	Cape Coral	Florida	-81.93268748	26.64438425	built_environment	good	introduced	NA	15.24 to 30.48 cm	CapeCoral	NA	NA	NA	NA	NA	NA	NA	NA	NA	NA	NA	NA	NA
62423	1/10/2011	condition_date	Coconut palm	Cocos nucifera	Cape Coral	Florida	-81.93266629	26.64440025	built_environment	good	introduced	NA	15.24 to 30.48 cm	CapeCoral	NA	NA	NA	NA	NA	NA	NA	NA	NA	NA	NA	NA	NA
62424	1/10/2011	condition_date	Mahogany	NA	Cape Coral	Florida	-81.93263173	26.64439275	built_environment	good	no_info	NA	15.24 to 30.48 cm	CapeCoral	NA	NA	NA	NA	NA	NA	NA	NA	NA	NA	NA	NA	NA
62425	1/10/2011	condition_date	Coconut palm	Cocos nucifera	Cape Coral	Florida	-81.9325763	26.64439069	built_environment	good	introduced	NA	15.24 to 30.48 cm	CapeCoral	NA	NA	NA	NA	NA	NA	NA	NA	NA	NA	NA	NA	NA
62426	1/10/2011	condition_date	Coconut palm	Cocos nucifera	Cape Coral	Florida	-81.93253305	26.64439921	built_environment	good	introduced	NA	15.24 to 30.48 cm	CapeCoral	NA	NA	NA	NA	NA	NA	NA	NA	NA	NA	NA	NA	NA
62427	1/10/2011	condition_date	Coconut palm	Cocos nucifera	Cape Coral	Florida	-81.93242797	26.64439423	built_environment	good	introduced	NA	15.24 to 30.48 cm	CapeCoral	NA	NA	NA	NA	NA	NA	NA	NA	NA	NA	NA	NA	NA
62428	1/10/2011	condition_date	Coconut palm	Cocos nucifera	Cape Coral	Florida	-81.93241623	26.64440478	built_environment	good	introduced	NA	15.24 to 30.48 cm	CapeCoral	NA	NA	NA	NA	NA	NA	NA	NA	NA	NA	NA	NA	NA
62429	1/10/2011	condition_date	Mahogany	NA	Cape Coral	Florida	-81.93237266	26.64439863	built_environment	good	no_info	NA	30.48 to 45.72 cm	CapeCoral	NA	NA	NA	NA	NA	NA	NA	NA	NA	NA	NA	NA	NA
62430	1/10/2011	condition_date	NA	NA	Cape Coral	Florida	-81.93231464	26.64439636	built_environment	good	no_info	NA	30.48 to 45.72 cm	CapeCoral	NA	NA	NA	NA	NA	NA	NA	NA	NA	NA	NA	NA	NA
62431	1/10/2011	condition_date	NA	NA	Cape Coral	Florida	-81.93233959	26.64441213	built_environment	good	no_info	NA	0 to 15.24 cm	CapeCoral	NA	NA	NA	NA	NA	NA	NA	NA	NA	NA	NA	NA	NA
62432	1/10/2011	condition_date	NA	NA	Cape Coral	Florida	-81.93226314	26.64439666	built_environment	good	no_info	NA	0 to 15.24 cm	CapeCoral	NA	NA	NA	NA	NA	NA	NA	NA	NA	NA	NA	NA	NA
62433	1/10/2011	condition_date	NA	NA	Cape Coral	Florida	-81.93222112	26.6443914	built_environment	good	no_info	NA	0 to 15.24 cm	CapeCoral	NA	NA	NA	NA	NA	NA	NA	NA	NA	NA	NA	NA	NA
62434	1/10/2011	condition_date	NA	NA	Cape Coral	Florida	-81.93220427	26.64439168	built_environment	good	no_info	NA	0 to 15.24 cm	CapeCoral	NA	NA	NA	NA	NA	NA	NA	NA	NA	NA	NA	NA	NA
62435	1/10/2011	condition_date	Coconut palm	Cocos nucifera	Cape Coral	Florida	-81.932315	26.64439255	built_environment	good	introduced	NA	15.24 to 30.48 cm	CapeCoral	NA	NA	NA	NA	NA	NA	NA	NA	NA	NA	NA	NA	NA
62436	1/10/2011	condition_date	Cabbage palm	Sabal palmetto	Cape Coral	Florida	-81.93230293	26.64439695	built_environment	good	naturally_occurring	NA	15.24 to 30.48 cm	CapeCoral	NA	NA	NA	NA	NA	NA	NA	NA	NA	NA	NA	NA	NA
62437	1/10/2011	condition_date	Coconut palm	Cocos nucifera	Cape Coral	Florida	-81.93226911	26.64440673	built_environment	good	introduced	NA	15.24 to 30.48 cm	CapeCoral	NA	NA	NA	NA	NA	NA	NA	NA	NA	NA	NA	NA	NA
62438	1/10/2011	condition_date	Coconut palm	Cocos nucifera	Cape Coral	Florida	-81.9322364	26.64439542	built_environment	good	introduced	NA	15.24 to 30.48 cm	CapeCoral	NA	NA	NA	NA	NA	NA	NA	NA	NA	NA	NA	NA	NA
62439	1/10/2011	condition_date	Coconut palm	Cocos nucifera	Cape Coral	Florida	-81.93218555	26.64441405	built_environment	good	introduced	NA	15.24 to 30.48 cm	CapeCoral	NA	NA	NA	NA	NA	NA	NA	NA	NA	NA	NA	NA	NA
62440	1/10/2011	condition_date	Coconut palm	Cocos nucifera	Cape Coral	Florida	-81.93216487	26.64439528	built_environment	good	introduced	NA	15.24 to 30.48 cm	CapeCoral	NA	NA	NA	NA	NA	NA	NA	NA	NA	NA	NA	NA	NA
62441	1/10/2011	condition_date	Golden tabebuia	NA	Cape Coral	Florida	-81.93211802	26.64439966	built_environment	good	no_info	NA	15.24 to 30.48 cm	CapeCoral	NA	NA	NA	NA	NA	NA	NA	NA	NA	NA	NA	NA	NA
62442	1/10/2011	condition_date	Mahogany	NA	Cape Coral	Florida	-81.93206511	26.64440288	built_environment	good	no_info	NA	15.24 to 30.48 cm	CapeCoral	NA	NA	NA	NA	NA	NA	NA	NA	NA	NA	NA	NA	NA
62443	1/10/2011	condition_date	Coconut palm	Cocos nucifera	Cape Coral	Florida	-81.93202995	26.64440188	built_environment	good	introduced	NA	15.24 to 30.48 cm	CapeCoral	NA	NA	NA	NA	NA	NA	NA	NA	NA	NA	NA	NA	NA
62444	1/10/2011	condition_date	Mahogany	NA	Cape Coral	Florida	-81.93200342	26.64439631	built_environment	good	no_info	NA	15.24 to 30.48 cm	CapeCoral	NA	NA	NA	NA	NA	NA	NA	NA	NA	NA	NA	NA	NA
62445	1/10/2011	condition_date	Coconut palm	Cocos nucifera	Cape Coral	Florida	-81.93189444	26.64441324	built_environment	good	introduced	NA	15.24 to 30.48 cm	CapeCoral	NA	NA	NA	NA	NA	NA	NA	NA	NA	NA	NA	NA	NA
62446	1/10/2011	condition_date	Coconut palm	Cocos nucifera	Cape Coral	Florida	-81.9318125	26.64440616	built_environment	good	introduced	NA	15.24 to 30.48 cm	CapeCoral	NA	NA	NA	NA	NA	NA	NA	NA	NA	NA	NA	NA	NA
62447	1/10/2011	condition_date	Live oak	Quercus virginiana	Cape Coral	Florida	-81.93175258	26.64441108	built_environment	good	naturally_occurring	NA	30.48 to 45.72 cm	CapeCoral	NA	NA	NA	NA	NA	NA	NA	NA	NA	NA	NA	NA	NA
62448	1/10/2011	condition_date	Coconut palm	Cocos nucifera	Cape Coral	Florida	-81.93169598	26.6444179	built_environment	good	introduced	NA	15.24 to 30.48 cm	CapeCoral	NA	NA	NA	NA	NA	NA	NA	NA	NA	NA	NA	NA	NA
62449	1/10/2011	condition_date	Coconut palm	Cocos nucifera	Cape Coral	Florida	-81.9316757	26.64440369	built_environment	good	introduced	NA	15.24 to 30.48 cm	CapeCoral	NA	NA	NA	NA	NA	NA	NA	NA	NA	NA	NA	NA	NA
62450	1/10/2011	condition_date	Coconut palm	Cocos nucifera	Cape Coral	Florida	-81.93165226	26.64442529	built_environment	good	introduced	NA	15.24 to 30.48 cm	CapeCoral	NA	NA	NA	NA	NA	NA	NA	NA	NA	NA	NA	NA	NA
62451	1/10/2011	condition_date	Coconut palm	Cocos nucifera	Cape Coral	Florida	-81.93153782	26.64441847	built_environment	good	introduced	NA	15.24 to 30.48 cm	CapeCoral	NA	NA	NA	NA	NA	NA	NA	NA	NA	NA	NA	NA	NA
62452	1/10/2011	condition_date	Coconut palm	Cocos nucifera	Cape Coral	Florida	-81.93149741	26.64441646	built_environment	good	introduced	NA	15.24 to 30.48 cm	CapeCoral	NA	NA	NA	NA	NA	NA	NA	NA	NA	NA	NA	NA	NA
62453	1/10/2011	condition_date	Umbrella tree	Schefflera actinophylla	Cape Coral	Florida	-81.93149813	26.64442124	built_environment	good	introduced	NA	0 to 15.24 cm	CapeCoral	NA	NA	NA	NA	NA	NA	NA	NA	NA	NA	NA	NA	NA
62454	1/12/2011	condition_date	Cabbage palm	Sabal palmetto	Cape Coral	Florida	-81.95371124	26.55310494	built_environment	good	naturally_occurring	NA	15.24 to 30.48 cm	CapeCoral	NA	NA	NA	NA	NA	NA	NA	NA	NA	NA	NA	NA	NA
62455	1/12/2011	condition_date	Cabbage palm	Sabal palmetto	Cape Coral	Florida	-81.95372645	26.55311526	built_environment	good	naturally_occurring	NA	15.24 to 30.48 cm	CapeCoral	NA	NA	NA	NA	NA	NA	NA	NA	NA	NA	NA	NA	NA
62456	1/12/2011	condition_date	Cabbage palm	Sabal palmetto	Cape Coral	Florida	-81.95403825	26.55311497	built_environment	good	naturally_occurring	NA	15.24 to 30.48 cm	CapeCoral	NA	NA	NA	NA	NA	NA	NA	NA	NA	NA	NA	NA	NA
62457	1/12/2011	condition_date	Cabbage palm	Sabal palmetto	Cape Coral	Florida	-81.95404974	26.55309303	built_environment	good	naturally_occurring	NA	15.24 to 30.48 cm	CapeCoral	NA	NA	NA	NA	NA	NA	NA	NA	NA	NA	NA	NA	NA
62458	1/12/2011	condition_date	Cabbage palm	Sabal palmetto	Cape Coral	Florida	-81.95406862	26.55310574	built_environment	good	naturally_occurring	NA	15.24 to 30.48 cm	CapeCoral	NA	NA	NA	NA	NA	NA	NA	NA	NA	NA	NA	NA	NA
62459	1/12/2011	condition_date	Cabbage palm	Sabal palmetto	Cape Coral	Florida	-81.95405865	26.55310053	built_environment	good	naturally_occurring	NA	15.24 to 30.48 cm	CapeCoral	NA	NA	NA	NA	NA	NA	NA	NA	NA	NA	NA	NA	NA
62460	1/12/2011	condition_date	Cabbage palm	Sabal palmetto	Cape Coral	Florida	-81.95459123	26.55310613	built_environment	good	naturally_occurring	NA	15.24 to 30.48 cm	CapeCoral	NA	NA	NA	NA	NA	NA	NA	NA	NA	NA	NA	NA	NA
62461	1/12/2011	condition_date	Cabbage palm	Sabal palmetto	Cape Coral	Florida	-81.95461655	26.5530952	built_environment	good	naturally_occurring	NA	15.24 to 30.48 cm	CapeCoral	NA	NA	NA	NA	NA	NA	NA	NA	NA	NA	NA	NA	NA
62462	1/12/2011	condition_date	Cabbage palm	Sabal palmetto	Cape Coral	Florida	-81.95462093	26.55310522	built_environment	good	naturally_occurring	NA	30.48 to 45.72 cm	CapeCoral	NA	NA	NA	NA	NA	NA	NA	NA	NA	NA	NA	NA	NA
62463	1/12/2011	condition_date	Cabbage palm	Sabal palmetto	Cape Coral	Florida	-81.95462907	26.55310833	built_environment	good	naturally_occurring	NA	15.24 to 30.48 cm	CapeCoral	NA	NA	NA	NA	NA	NA	NA	NA	NA	NA	NA	NA	NA
62464	1/12/2011	condition_date	Cabbage palm	Sabal palmetto	Cape Coral	Florida	-81.95464479	26.55310171	built_environment	good	naturally_occurring	NA	15.24 to 30.48 cm	CapeCoral	NA	NA	NA	NA	NA	NA	NA	NA	NA	NA	NA	NA	NA
62465	1/12/2011	condition_date	Black olive	Bucida buceras	Cape Coral	Florida	-81.95479886	26.55310189	built_environment	good	introduced	NA	15.24 to 30.48 cm	CapeCoral	NA	NA	NA	NA	NA	NA	NA	NA	NA	NA	NA	NA	NA
62466	1/12/2011	condition_date	Black olive	Bucida buceras	Cape Coral	Florida	-81.9548568	26.55309261	built_environment	good	introduced	NA	15.24 to 30.48 cm	CapeCoral	NA	NA	NA	NA	NA	NA	NA	NA	NA	NA	NA	NA	NA
62467	1/12/2011	condition_date	Cabbage palm	Sabal palmetto	Cape Coral	Florida	-81.95531869	26.55310574	built_environment	good	naturally_occurring	NA	15.24 to 30.48 cm	CapeCoral	NA	NA	NA	NA	NA	NA	NA	NA	NA	NA	NA	NA	NA
62468	1/12/2011	condition_date	Cabbage palm	Sabal palmetto	Cape Coral	Florida	-81.95547595	26.55309761	built_environment	good	naturally_occurring	NA	15.24 to 30.48 cm	CapeCoral	NA	NA	NA	NA	NA	NA	NA	NA	NA	NA	NA	NA	NA
62469	1/12/2011	condition_date	Cabbage palm	Sabal palmetto	Cape Coral	Florida	-81.95549563	26.55309791	built_environment	good	naturally_occurring	NA	15.24 to 30.48 cm	CapeCoral	NA	NA	NA	NA	NA	NA	NA	NA	NA	NA	NA	NA	NA
62470	1/12/2011	condition_date	Cabbage palm	Sabal palmetto	Cape Coral	Florida	-81.95551489	26.55310398	built_environment	good	naturally_occurring	NA	15.24 to 30.48 cm	CapeCoral	NA	NA	NA	NA	NA	NA	NA	NA	NA	NA	NA	NA	NA
62471	1/12/2011	condition_date	Black olive	Bucida buceras	Cape Coral	Florida	-81.95560954	26.55310505	built_environment	good	introduced	NA	15.24 to 30.48 cm	CapeCoral	NA	NA	NA	NA	NA	NA	NA	NA	NA	NA	NA	NA	NA
62472	1/12/2011	condition_date	Indian rosewood	Dalbergia sissoo	Cape Coral	Florida	-81.95586081	26.55309735	built_environment	good	introduced	NA	30.48 to 45.72 cm	CapeCoral	NA	NA	NA	NA	NA	NA	NA	NA	NA	NA	NA	NA	NA
62473	1/12/2011	condition_date	Mahogany	NA	Cape Coral	Florida	-81.95644378	26.55310319	built_environment	good	no_info	NA	30.48 to 45.72 cm	CapeCoral	NA	NA	NA	NA	NA	NA	NA	NA	NA	NA	NA	NA	NA
62474	1/12/2011	condition_date	Mahogany	NA	Cape Coral	Florida	-81.95659784	26.55310572	built_environment	good	no_info	NA	30.48 to 45.72 cm	CapeCoral	NA	NA	NA	NA	NA	NA	NA	NA	NA	NA	NA	NA	NA
62475	1/12/2011	condition_date	Black olive	Bucida buceras	Cape Coral	Florida	-81.9567054	26.55310013	built_environment	good	introduced	NA	15.24 to 30.48 cm	CapeCoral	NA	NA	NA	NA	NA	NA	NA	NA	NA	NA	NA	NA	NA
62476	1/12/2011	condition_date	Cabbage palm	Sabal palmetto	Cape Coral	Florida	-81.95679663	26.55310424	built_environment	good	naturally_occurring	NA	15.24 to 30.48 cm	CapeCoral	NA	NA	NA	NA	NA	NA	NA	NA	NA	NA	NA	NA	NA
62477	1/12/2011	condition_date	Cabbage palm	Sabal palmetto	Cape Coral	Florida	-81.95679642	26.55310066	built_environment	good	naturally_occurring	NA	15.24 to 30.48 cm	CapeCoral	NA	NA	NA	NA	NA	NA	NA	NA	NA	NA	NA	NA	NA
62478	1/12/2011	condition_date	Cabbage palm	Sabal palmetto	Cape Coral	Florida	-81.95679893	26.5531166	built_environment	good	naturally_occurring	NA	15.24 to 30.48 cm	CapeCoral	NA	NA	NA	NA	NA	NA	NA	NA	NA	NA	NA	NA	NA
62479	1/12/2011	condition_date	Cabbage palm	Sabal palmetto	Cape Coral	Florida	-81.95682498	26.55310456	built_environment	good	naturally_occurring	NA	15.24 to 30.48 cm	CapeCoral	NA	NA	NA	NA	NA	NA	NA	NA	NA	NA	NA	NA	NA
62480	1/12/2011	condition_date	Cabbage palm	Sabal palmetto	Cape Coral	Florida	-81.95717248	26.5531122	built_environment	good	naturally_occurring	NA	15.24 to 30.48 cm	CapeCoral	NA	NA	NA	NA	NA	NA	NA	NA	NA	NA	NA	NA	NA
62481	1/12/2011	condition_date	Black olive	Bucida buceras	Cape Coral	Florida	-81.95305077	26.55310319	built_environment	good	introduced	NA	15.24 to 30.48 cm	CapeCoral	NA	NA	NA	NA	NA	NA	NA	NA	NA	NA	NA	NA	NA
62482	1/12/2011	condition_date	Cabbage palm	Sabal palmetto	Cape Coral	Florida	-81.95294897	26.55310404	built_environment	good	naturally_occurring	NA	15.24 to 30.48 cm	CapeCoral	NA	NA	NA	NA	NA	NA	NA	NA	NA	NA	NA	NA	NA
62483	1/12/2011	condition_date	Cabbage palm	Sabal palmetto	Cape Coral	Florida	-81.95292219	26.55309998	built_environment	good	naturally_occurring	NA	15.24 to 30.48 cm	CapeCoral	NA	NA	NA	NA	NA	NA	NA	NA	NA	NA	NA	NA	NA
62484	1/12/2011	condition_date	Cabbage palm	Sabal palmetto	Cape Coral	Florida	-81.95294638	26.55308836	built_environment	good	naturally_occurring	NA	15.24 to 30.48 cm	CapeCoral	NA	NA	NA	NA	NA	NA	NA	NA	NA	NA	NA	NA	NA
62485	1/12/2011	condition_date	Cabbage palm	Sabal palmetto	Cape Coral	Florida	-81.95293956	26.55311431	built_environment	good	naturally_occurring	NA	15.24 to 30.48 cm	CapeCoral	NA	NA	NA	NA	NA	NA	NA	NA	NA	NA	NA	NA	NA
62486	1/12/2011	condition_date	Golden tabebuia	NA	Cape Coral	Florida	-81.95248785	26.5531051	built_environment	good	no_info	NA	45.72 to 60.96 cm	CapeCoral	NA	NA	NA	NA	NA	NA	NA	NA	NA	NA	NA	NA	NA
62487	1/12/2011	condition_date	Cabbage palm	Sabal palmetto	Cape Coral	Florida	-81.95204301	26.5530886	built_environment	good	naturally_occurring	NA	15.24 to 30.48 cm	CapeCoral	NA	NA	NA	NA	NA	NA	NA	NA	NA	NA	NA	NA	NA
62488	1/12/2011	condition_date	Cabbage palm	Sabal palmetto	Cape Coral	Florida	-81.95203222	26.55309577	built_environment	good	naturally_occurring	NA	15.24 to 30.48 cm	CapeCoral	NA	NA	NA	NA	NA	NA	NA	NA	NA	NA	NA	NA	NA
62489	1/12/2011	condition_date	Cabbage palm	Sabal palmetto	Cape Coral	Florida	-81.95201376	26.55308681	built_environment	good	naturally_occurring	NA	15.24 to 30.48 cm	CapeCoral	NA	NA	NA	NA	NA	NA	NA	NA	NA	NA	NA	NA	NA
62490	1/12/2011	condition_date	Black olive	Bucida buceras	Cape Coral	Florida	-81.95179881	26.55310312	built_environment	good	introduced	NA	15.24 to 30.48 cm	CapeCoral	NA	NA	NA	NA	NA	NA	NA	NA	NA	NA	NA	NA	NA
62491	1/12/2011	condition_date	Golden tabebuia	NA	Cape Coral	Florida	-81.95112395	26.55309314	built_environment	good	no_info	NA	45.72 to 60.96 cm	CapeCoral	NA	NA	NA	NA	NA	NA	NA	NA	NA	NA	NA	NA	NA
62492	1/12/2011	condition_date	Cabbage palm	Sabal palmetto	Cape Coral	Florida	-81.95081374	26.55308119	built_environment	good	naturally_occurring	NA	15.24 to 30.48 cm	CapeCoral	NA	NA	NA	NA	NA	NA	NA	NA	NA	NA	NA	NA	NA
62493	1/12/2011	condition_date	Cabbage palm	Sabal palmetto	Cape Coral	Florida	-81.95052186	26.55311163	built_environment	good	naturally_occurring	NA	15.24 to 30.48 cm	CapeCoral	NA	NA	NA	NA	NA	NA	NA	NA	NA	NA	NA	NA	NA
62494	1/12/2011	condition_date	Cabbage palm	Sabal palmetto	Cape Coral	Florida	-81.95051373	26.55309411	built_environment	good	naturally_occurring	NA	15.24 to 30.48 cm	CapeCoral	NA	NA	NA	NA	NA	NA	NA	NA	NA	NA	NA	NA	NA
62495	1/12/2011	condition_date	Cabbage palm	Sabal palmetto	Cape Coral	Florida	-81.95052389	26.55310089	built_environment	good	naturally_occurring	NA	15.24 to 30.48 cm	CapeCoral	NA	NA	NA	NA	NA	NA	NA	NA	NA	NA	NA	NA	NA
62496	1/12/2011	condition_date	Golden tabebuia	NA	Cape Coral	Florida	-81.95019928	26.55310601	built_environment	good	no_info	NA	45.72 to 60.96 cm	CapeCoral	NA	NA	NA	NA	NA	NA	NA	NA	NA	NA	NA	NA	NA
62497	1/12/2011	condition_date	Golden tabebuia	NA	Cape Coral	Florida	-81.94995005	26.55309005	built_environment	good	no_info	NA	45.72 to 60.96 cm	CapeCoral	NA	NA	NA	NA	NA	NA	NA	NA	NA	NA	NA	NA	NA
62498	1/12/2011	condition_date	Java plum	Syzygium cumini	Cape Coral	Florida	-81.94984923	26.55308593	built_environment	good	introduced	NA	15.24 to 30.48 cm	CapeCoral	NA	NA	NA	NA	NA	NA	NA	NA	NA	NA	NA	NA	NA
62499	1/12/2011	condition_date	Cabbage palm	Sabal palmetto	Cape Coral	Florida	-81.94949904	26.55309189	built_environment	good	naturally_occurring	NA	15.24 to 30.48 cm	CapeCoral	NA	NA	NA	NA	NA	NA	NA	NA	NA	NA	NA	NA	NA
62500	1/12/2011	condition_date	Cabbage palm	Sabal palmetto	Cape Coral	Florida	-81.9494764	26.55310342	built_environment	good	naturally_occurring	NA	15.24 to 30.48 cm	CapeCoral	NA	NA	NA	NA	NA	NA	NA	NA	NA	NA	NA	NA	NA
62501	1/12/2011	condition_date	Black olive	Bucida buceras	Cape Coral	Florida	-81.94942792	26.55310142	built_environment	good	introduced	NA	15.24 to 30.48 cm	CapeCoral	NA	NA	NA	NA	NA	NA	NA	NA	NA	NA	NA	NA	NA
62502	1/12/2011	condition_date	Black olive	Bucida buceras	Cape Coral	Florida	-81.94936833	26.55309071	built_environment	good	introduced	NA	15.24 to 30.48 cm	CapeCoral	NA	NA	NA	NA	NA	NA	NA	NA	NA	NA	NA	NA	NA
62503	1/12/2011	condition_date	Live oak	Quercus virginiana	Cape Coral	Florida	-81.94931623	26.55309675	built_environment	good	naturally_occurring	NA	0 to 15.24 cm	CapeCoral	NA	NA	NA	NA	NA	NA	NA	NA	NA	NA	NA	NA	NA
62504	1/12/2011	condition_date	Cabbage palm	Sabal palmetto	Cape Coral	Florida	-81.94928127	26.55308924	built_environment	good	naturally_occurring	NA	15.24 to 30.48 cm	CapeCoral	NA	NA	NA	NA	NA	NA	NA	NA	NA	NA	NA	NA	NA
62505	1/12/2011	condition_date	Cabbage palm	Sabal palmetto	Cape Coral	Florida	-81.94926351	26.55308872	built_environment	good	naturally_occurring	NA	15.24 to 30.48 cm	CapeCoral	NA	NA	NA	NA	NA	NA	NA	NA	NA	NA	NA	NA	NA
62506	1/12/2011	condition_date	Black olive	Bucida buceras	Cape Coral	Florida	-81.94907326	26.55309409	built_environment	good	introduced	NA	15.24 to 30.48 cm	CapeCoral	NA	NA	NA	NA	NA	NA	NA	NA	NA	NA	NA	NA	NA
62507	1/12/2011	condition_date	Live oak	Quercus virginiana	Cape Coral	Florida	-81.94903469	26.55309519	built_environment	good	naturally_occurring	NA	0 to 15.24 cm	CapeCoral	NA	NA	NA	NA	NA	NA	NA	NA	NA	NA	NA	NA	NA
62508	1/12/2011	condition_date	Cabbage palm	Sabal palmetto	Cape Coral	Florida	-81.9489871	26.55309316	built_environment	good	naturally_occurring	NA	15.24 to 30.48 cm	CapeCoral	NA	NA	NA	NA	NA	NA	NA	NA	NA	NA	NA	NA	NA
62509	1/12/2011	condition_date	Cabbage palm	Sabal palmetto	Cape Coral	Florida	-81.94896409	26.55309115	built_environment	good	naturally_occurring	NA	15.24 to 30.48 cm	CapeCoral	NA	NA	NA	NA	NA	NA	NA	NA	NA	NA	NA	NA	NA
62510	1/12/2011	condition_date	Cabbage palm	Sabal palmetto	Cape Coral	Florida	-81.94896915	26.55310264	built_environment	good	naturally_occurring	NA	15.24 to 30.48 cm	CapeCoral	NA	NA	NA	NA	NA	NA	NA	NA	NA	NA	NA	NA	NA
62511	1/12/2011	condition_date	Black olive	Bucida buceras	Cape Coral	Florida	-81.94887089	26.55309582	built_environment	good	introduced	NA	15.24 to 30.48 cm	CapeCoral	NA	NA	NA	NA	NA	NA	NA	NA	NA	NA	NA	NA	NA
62512	1/12/2011	condition_date	Black olive	Bucida buceras	Cape Coral	Florida	-81.94879672	26.55309381	built_environment	good	introduced	NA	15.24 to 30.48 cm	CapeCoral	NA	NA	NA	NA	NA	NA	NA	NA	NA	NA	NA	NA	NA
62513	1/12/2011	condition_date	Black olive	Bucida buceras	Cape Coral	Florida	-81.94861585	26.55309238	built_environment	good	introduced	NA	15.24 to 30.48 cm	CapeCoral	NA	NA	NA	NA	NA	NA	NA	NA	NA	NA	NA	NA	NA
62514	1/12/2011	condition_date	Cabbage palm	Sabal palmetto	Cape Coral	Florida	-81.9485461	26.55310359	built_environment	good	naturally_occurring	NA	15.24 to 30.48 cm	CapeCoral	NA	NA	NA	NA	NA	NA	NA	NA	NA	NA	NA	NA	NA
62515	1/12/2011	condition_date	Cabbage palm	Sabal palmetto	Cape Coral	Florida	-81.94853747	26.55311494	built_environment	good	naturally_occurring	NA	15.24 to 30.48 cm	CapeCoral	NA	NA	NA	NA	NA	NA	NA	NA	NA	NA	NA	NA	NA
62516	1/12/2011	condition_date	Cabbage palm	Sabal palmetto	Cape Coral	Florida	-81.94855593	26.55309366	built_environment	good	naturally_occurring	NA	15.24 to 30.48 cm	CapeCoral	NA	NA	NA	NA	NA	NA	NA	NA	NA	NA	NA	NA	NA
62517	1/12/2011	condition_date	Cabbage palm	Sabal palmetto	Cape Coral	Florida	-81.94854167	26.55309199	built_environment	good	naturally_occurring	NA	15.24 to 30.48 cm	CapeCoral	NA	NA	NA	NA	NA	NA	NA	NA	NA	NA	NA	NA	NA
62518	1/12/2011	condition_date	Black olive	Bucida buceras	Cape Coral	Florida	-81.94842828	26.55310473	built_environment	good	introduced	NA	15.24 to 30.48 cm	CapeCoral	NA	NA	NA	NA	NA	NA	NA	NA	NA	NA	NA	NA	NA
62519	1/12/2011	condition_date	Black olive	Bucida buceras	Cape Coral	Florida	-81.94835407	26.55309137	built_environment	good	introduced	NA	15.24 to 30.48 cm	CapeCoral	NA	NA	NA	NA	NA	NA	NA	NA	NA	NA	NA	NA	NA
62520	1/12/2011	condition_date	Washington palm	NA	Cape Coral	Florida	-81.94588028	26.55662179	built_environment	good	no_info	NA	0 to 15.24 cm	CapeCoral	NA	NA	NA	NA	NA	NA	NA	NA	NA	NA	NA	NA	NA
62521	1/12/2011	condition_date	Cabbage palm	Sabal palmetto	Cape Coral	Florida	-81.94593944	26.55642668	built_environment	good	naturally_occurring	NA	15.24 to 30.48 cm	CapeCoral	NA	NA	NA	NA	NA	NA	NA	NA	NA	NA	NA	NA	NA
62522	1/12/2011	condition_date	Cabbage palm	Sabal palmetto	Cape Coral	Florida	-81.94595369	26.55640995	built_environment	good	naturally_occurring	NA	15.24 to 30.48 cm	CapeCoral	NA	NA	NA	NA	NA	NA	NA	NA	NA	NA	NA	NA	NA
62523	1/12/2011	condition_date	Cabbage palm	Sabal palmetto	Cape Coral	Florida	-81.94603937	26.55612767	built_environment	good	naturally_occurring	NA	15.24 to 30.48 cm	CapeCoral	NA	NA	NA	NA	NA	NA	NA	NA	NA	NA	NA	NA	NA
62524	1/12/2011	condition_date	Cabbage palm	Sabal palmetto	Cape Coral	Florida	-81.94606546	26.55612367	built_environment	good	naturally_occurring	NA	15.24 to 30.48 cm	CapeCoral	NA	NA	NA	NA	NA	NA	NA	NA	NA	NA	NA	NA	NA
62525	1/12/2011	condition_date	Cabbage palm	Sabal palmetto	Cape Coral	Florida	-81.94605134	26.55613393	built_environment	good	naturally_occurring	NA	15.24 to 30.48 cm	CapeCoral	NA	NA	NA	NA	NA	NA	NA	NA	NA	NA	NA	NA	NA
62526	1/12/2011	condition_date	Black olive	Bucida buceras	Cape Coral	Florida	-81.94606875	26.55603732	built_environment	good	introduced	NA	15.24 to 30.48 cm	CapeCoral	NA	NA	NA	NA	NA	NA	NA	NA	NA	NA	NA	NA	NA
62527	1/12/2011	condition_date	Black olive	Bucida buceras	Cape Coral	Florida	-81.94608245	26.5559735	built_environment	good	introduced	NA	15.24 to 30.48 cm	CapeCoral	NA	NA	NA	NA	NA	NA	NA	NA	NA	NA	NA	NA	NA
62528	1/12/2011	condition_date	Cabbage palm	Sabal palmetto	Cape Coral	Florida	-81.94608533	26.55591349	built_environment	good	naturally_occurring	NA	15.24 to 30.48 cm	CapeCoral	NA	NA	NA	NA	NA	NA	NA	NA	NA	NA	NA	NA	NA
62529	1/12/2011	condition_date	Cabbage palm	Sabal palmetto	Cape Coral	Florida	-81.94610178	26.55589543	built_environment	good	naturally_occurring	NA	15.24 to 30.48 cm	CapeCoral	NA	NA	NA	NA	NA	NA	NA	NA	NA	NA	NA	NA	NA
62530	1/12/2011	condition_date	Cabbage palm	Sabal palmetto	Cape Coral	Florida	-81.94610643	26.55591265	built_environment	good	naturally_occurring	NA	15.24 to 30.48 cm	CapeCoral	NA	NA	NA	NA	NA	NA	NA	NA	NA	NA	NA	NA	NA
62531	1/12/2011	condition_date	Black olive	Bucida buceras	Cape Coral	Florida	-81.94612854	26.55582961	built_environment	good	introduced	NA	15.24 to 30.48 cm	CapeCoral	NA	NA	NA	NA	NA	NA	NA	NA	NA	NA	NA	NA	NA
62532	1/12/2011	condition_date	Black olive	Bucida buceras	Cape Coral	Florida	-81.94615456	26.55575876	built_environment	good	introduced	NA	15.24 to 30.48 cm	CapeCoral	NA	NA	NA	NA	NA	NA	NA	NA	NA	NA	NA	NA	NA
62533	1/12/2011	condition_date	Black olive	Bucida buceras	Cape Coral	Florida	-81.94616912	26.55570775	built_environment	good	introduced	NA	15.24 to 30.48 cm	CapeCoral	NA	NA	NA	NA	NA	NA	NA	NA	NA	NA	NA	NA	NA
62534	1/12/2011	condition_date	Cabbage palm	Sabal palmetto	Cape Coral	Florida	-81.94617747	26.55565983	built_environment	good	naturally_occurring	NA	15.24 to 30.48 cm	CapeCoral	NA	NA	NA	NA	NA	NA	NA	NA	NA	NA	NA	NA	NA
62535	1/12/2011	condition_date	Cabbage palm	Sabal palmetto	Cape Coral	Florida	-81.94616292	26.55565676	built_environment	good	naturally_occurring	NA	15.24 to 30.48 cm	CapeCoral	NA	NA	NA	NA	NA	NA	NA	NA	NA	NA	NA	NA	NA
62536	1/12/2011	condition_date	Cabbage palm	Sabal palmetto	Cape Coral	Florida	-81.94616565	26.55563856	built_environment	good	naturally_occurring	NA	15.24 to 30.48 cm	CapeCoral	NA	NA	NA	NA	NA	NA	NA	NA	NA	NA	NA	NA	NA
62537	1/12/2011	condition_date	Black olive	Bucida buceras	Cape Coral	Florida	-81.94620309	26.55557249	built_environment	good	introduced	NA	15.24 to 30.48 cm	CapeCoral	NA	NA	NA	NA	NA	NA	NA	NA	NA	NA	NA	NA	NA
62538	1/12/2011	condition_date	Black olive	Bucida buceras	Cape Coral	Florida	-81.94621224	26.55548187	built_environment	good	introduced	NA	15.24 to 30.48 cm	CapeCoral	NA	NA	NA	NA	NA	NA	NA	NA	NA	NA	NA	NA	NA
62539	1/12/2011	condition_date	Cabbage palm	Sabal palmetto	Cape Coral	Florida	-81.94622172	26.55541944	built_environment	good	naturally_occurring	NA	15.24 to 30.48 cm	CapeCoral	NA	NA	NA	NA	NA	NA	NA	NA	NA	NA	NA	NA	NA
62540	1/12/2011	condition_date	Cabbage palm	Sabal palmetto	Cape Coral	Florida	-81.94623608	26.5554049	built_environment	good	naturally_occurring	NA	15.24 to 30.48 cm	CapeCoral	NA	NA	NA	NA	NA	NA	NA	NA	NA	NA	NA	NA	NA
62541	1/12/2011	condition_date	Cabbage palm	Sabal palmetto	Cape Coral	Florida	-81.94622121	26.55539652	built_environment	good	naturally_occurring	NA	15.24 to 30.48 cm	CapeCoral	NA	NA	NA	NA	NA	NA	NA	NA	NA	NA	NA	NA	NA
62542	1/12/2011	condition_date	Cabbage palm	Sabal palmetto	Cape Coral	Florida	-81.94626548	26.55512811	built_environment	good	naturally_occurring	NA	15.24 to 30.48 cm	CapeCoral	NA	NA	NA	NA	NA	NA	NA	NA	NA	NA	NA	NA	NA
62543	1/12/2011	condition_date	Cabbage palm	Sabal palmetto	Cape Coral	Florida	-81.946287	26.55511977	built_environment	good	naturally_occurring	NA	15.24 to 30.48 cm	CapeCoral	NA	NA	NA	NA	NA	NA	NA	NA	NA	NA	NA	NA	NA
62544	1/12/2011	condition_date	Cabbage palm	Sabal palmetto	Cape Coral	Florida	-81.94629109	26.55509463	built_environment	good	naturally_occurring	NA	15.24 to 30.48 cm	CapeCoral	NA	NA	NA	NA	NA	NA	NA	NA	NA	NA	NA	NA	NA
62545	1/12/2011	condition_date	Cabbage palm	Sabal palmetto	Cape Coral	Florida	-81.94629099	26.55507301	built_environment	good	naturally_occurring	NA	15.24 to 30.48 cm	CapeCoral	NA	NA	NA	NA	NA	NA	NA	NA	NA	NA	NA	NA	NA
62546	1/12/2011	condition_date	Cabbage palm	Sabal palmetto	Cape Coral	Florida	-81.94630503	26.55495586	built_environment	good	naturally_occurring	NA	15.24 to 30.48 cm	CapeCoral	NA	NA	NA	NA	NA	NA	NA	NA	NA	NA	NA	NA	NA
62547	1/12/2011	condition_date	Cabbage palm	Sabal palmetto	Cape Coral	Florida	-81.94631083	26.55489746	built_environment	good	naturally_occurring	NA	15.24 to 30.48 cm	CapeCoral	NA	NA	NA	NA	NA	NA	NA	NA	NA	NA	NA	NA	NA
62548	1/12/2011	condition_date	Cabbage palm	Sabal palmetto	Cape Coral	Florida	-81.94632554	26.55487465	built_environment	good	naturally_occurring	NA	15.24 to 30.48 cm	CapeCoral	NA	NA	NA	NA	NA	NA	NA	NA	NA	NA	NA	NA	NA
62549	1/12/2011	condition_date	Cabbage palm	Sabal palmetto	Cape Coral	Florida	-81.94630471	26.5548738	built_environment	good	naturally_occurring	NA	15.24 to 30.48 cm	CapeCoral	NA	NA	NA	NA	NA	NA	NA	NA	NA	NA	NA	NA	NA
62550	1/12/2011	condition_date	Cabbage palm	Sabal palmetto	Cape Coral	Florida	-81.94631361	26.55474126	built_environment	good	naturally_occurring	NA	15.24 to 30.48 cm	CapeCoral	NA	NA	NA	NA	NA	NA	NA	NA	NA	NA	NA	NA	NA
62551	1/12/2011	condition_date	Cabbage palm	Sabal palmetto	Cape Coral	Florida	-81.94631971	26.5547379	built_environment	good	naturally_occurring	NA	15.24 to 30.48 cm	CapeCoral	NA	NA	NA	NA	NA	NA	NA	NA	NA	NA	NA	NA	NA
62552	1/12/2011	condition_date	Cabbage palm	Sabal palmetto	Cape Coral	Florida	-81.94632969	26.55474674	built_environment	good	naturally_occurring	NA	15.24 to 30.48 cm	CapeCoral	NA	NA	NA	NA	NA	NA	NA	NA	NA	NA	NA	NA	NA
62553	1/12/2011	condition_date	Cabbage palm	Sabal palmetto	Cape Coral	Florida	-81.94634059	26.55473659	built_environment	good	naturally_occurring	NA	15.24 to 30.48 cm	CapeCoral	NA	NA	NA	NA	NA	NA	NA	NA	NA	NA	NA	NA	NA
62554	1/12/2011	condition_date	Black olive	Bucida buceras	Cape Coral	Florida	-81.94634324	26.55464694	built_environment	good	introduced	NA	15.24 to 30.48 cm	CapeCoral	NA	NA	NA	NA	NA	NA	NA	NA	NA	NA	NA	NA	NA
62555	1/12/2011	condition_date	Black olive	Bucida buceras	Cape Coral	Florida	-81.94638382	26.55456862	built_environment	good	introduced	NA	15.24 to 30.48 cm	CapeCoral	NA	NA	NA	NA	NA	NA	NA	NA	NA	NA	NA	NA	NA
62556	1/12/2011	condition_date	Cabbage palm	Sabal palmetto	Cape Coral	Florida	-81.94636754	26.55435041	built_environment	good	naturally_occurring	NA	15.24 to 30.48 cm	CapeCoral	NA	NA	NA	NA	NA	NA	NA	NA	NA	NA	NA	NA	NA
62557	1/12/2011	condition_date	Cabbage palm	Sabal palmetto	Cape Coral	Florida	-81.94637912	26.55435195	built_environment	good	naturally_occurring	NA	15.24 to 30.48 cm	CapeCoral	NA	NA	NA	NA	NA	NA	NA	NA	NA	NA	NA	NA	NA
62558	1/12/2011	condition_date	Cabbage palm	Sabal palmetto	Cape Coral	Florida	-81.94639555	26.55434545	built_environment	good	naturally_occurring	NA	15.24 to 30.48 cm	CapeCoral	NA	NA	NA	NA	NA	NA	NA	NA	NA	NA	NA	NA	NA
62559	1/12/2011	condition_date	Cabbage palm	Sabal palmetto	Cape Coral	Florida	-81.94637766	26.55433707	built_environment	good	naturally_occurring	NA	15.24 to 30.48 cm	CapeCoral	NA	NA	NA	NA	NA	NA	NA	NA	NA	NA	NA	NA	NA
62560	1/12/2011	condition_date	Cabbage palm	Sabal palmetto	Cape Coral	Florida	-81.94643705	26.55400019	built_environment	good	naturally_occurring	NA	15.24 to 30.48 cm	CapeCoral	NA	NA	NA	NA	NA	NA	NA	NA	NA	NA	NA	NA	NA
62561	1/12/2011	condition_date	Cabbage palm	Sabal palmetto	Cape Coral	Florida	-81.94642613	26.55398928	built_environment	good	naturally_occurring	NA	15.24 to 30.48 cm	CapeCoral	NA	NA	NA	NA	NA	NA	NA	NA	NA	NA	NA	NA	NA
62562	1/12/2011	condition_date	Cabbage palm	Sabal palmetto	Cape Coral	Florida	-81.94643402	26.55398018	built_environment	good	naturally_occurring	NA	15.24 to 30.48 cm	CapeCoral	NA	NA	NA	NA	NA	NA	NA	NA	NA	NA	NA	NA	NA
62563	1/12/2011	condition_date	Cabbage palm	Sabal palmetto	Cape Coral	Florida	-81.94643008	26.55395099	built_environment	good	naturally_occurring	NA	15.24 to 30.48 cm	CapeCoral	NA	NA	NA	NA	NA	NA	NA	NA	NA	NA	NA	NA	NA
62564	1/12/2011	condition_date	Cabbage palm	Sabal palmetto	Cape Coral	Florida	-81.94644029	26.55396521	built_environment	good	naturally_occurring	NA	15.24 to 30.48 cm	CapeCoral	NA	NA	NA	NA	NA	NA	NA	NA	NA	NA	NA	NA	NA
62565	1/12/2011	condition_date	Cabbage palm	Sabal palmetto	Cape Coral	Florida	-81.94645387	26.55389303	built_environment	good	naturally_occurring	NA	15.24 to 30.48 cm	CapeCoral	NA	NA	NA	NA	NA	NA	NA	NA	NA	NA	NA	NA	NA
62566	1/12/2011	condition_date	Cabbage palm	Sabal palmetto	Cape Coral	Florida	-81.94646802	26.55383107	built_environment	good	naturally_occurring	NA	15.24 to 30.48 cm	CapeCoral	NA	NA	NA	NA	NA	NA	NA	NA	NA	NA	NA	NA	NA
62567	1/12/2011	condition_date	Black olive	Bucida buceras	Cape Coral	Florida	-81.9465088	26.55377292	built_environment	good	introduced	NA	15.24 to 30.48 cm	CapeCoral	NA	NA	NA	NA	NA	NA	NA	NA	NA	NA	NA	NA	NA
62568	1/12/2011	condition_date	Black olive	Bucida buceras	Cape Coral	Florida	-81.94660432	26.55358837	built_environment	good	introduced	NA	15.24 to 30.48 cm	CapeCoral	NA	NA	NA	NA	NA	NA	NA	NA	NA	NA	NA	NA	NA
62569	1/12/2011	condition_date	Cabbage palm	Sabal palmetto	Cape Coral	Florida	-81.94662742	26.553541	built_environment	good	naturally_occurring	NA	15.24 to 30.48 cm	CapeCoral	NA	NA	NA	NA	NA	NA	NA	NA	NA	NA	NA	NA	NA
62570	1/12/2011	condition_date	Black olive	Bucida buceras	Cape Coral	Florida	-81.94666459	26.55349152	built_environment	good	introduced	NA	15.24 to 30.48 cm	CapeCoral	NA	NA	NA	NA	NA	NA	NA	NA	NA	NA	NA	NA	NA
62571	1/12/2011	condition_date	Black olive	Bucida buceras	Cape Coral	Florida	-81.94675108	26.55340281	built_environment	good	introduced	NA	15.24 to 30.48 cm	CapeCoral	NA	NA	NA	NA	NA	NA	NA	NA	NA	NA	NA	NA	NA
62572	1/12/2011	condition_date	Cabbage palm	Sabal palmetto	Cape Coral	Florida	-81.94681537	26.55334356	built_environment	good	naturally_occurring	NA	15.24 to 30.48 cm	CapeCoral	NA	NA	NA	NA	NA	NA	NA	NA	NA	NA	NA	NA	NA
62573	1/12/2011	condition_date	Cabbage palm	Sabal palmetto	Cape Coral	Florida	-81.94683644	26.55332576	built_environment	good	naturally_occurring	NA	15.24 to 30.48 cm	CapeCoral	NA	NA	NA	NA	NA	NA	NA	NA	NA	NA	NA	NA	NA
62574	1/12/2011	condition_date	Cabbage palm	Sabal palmetto	Cape Coral	Florida	-81.94682773	26.55331925	built_environment	good	naturally_occurring	NA	15.24 to 30.48 cm	CapeCoral	NA	NA	NA	NA	NA	NA	NA	NA	NA	NA	NA	NA	NA
62575	1/12/2012	condition_date	Florida royal palm	Roystonea regia	Cape Coral	Florida	-81.95227719	26.54318648	built_environment	good	naturally_occurring	NA	45.72 to 60.96 cm	CapeCoral	NA	NA	NA	NA	NA	NA	NA	NA	NA	NA	NA	NA	NA
62576	1/12/2012	condition_date	Florida royal palm	Roystonea regia	Cape Coral	Florida	-81.95232094	26.5432012	built_environment	good	naturally_occurring	NA	45.72 to 60.96 cm	CapeCoral	NA	NA	NA	NA	NA	NA	NA	NA	NA	NA	NA	NA	NA
62577	1/12/2012	condition_date	Florida royal palm	Roystonea regia	Cape Coral	Florida	-81.9523709	26.54322362	built_environment	good	naturally_occurring	NA	45.72 to 60.96 cm	CapeCoral	NA	NA	NA	NA	NA	NA	NA	NA	NA	NA	NA	NA	NA
62578	1/12/2012	condition_date	Florida royal palm	Roystonea regia	Cape Coral	Florida	-81.95241483	26.54324343	built_environment	good	naturally_occurring	NA	45.72 to 60.96 cm	CapeCoral	NA	NA	NA	NA	NA	NA	NA	NA	NA	NA	NA	NA	NA
62579	1/12/2012	condition_date	Florida royal palm	Roystonea regia	Cape Coral	Florida	-81.95246195	26.5432609	built_environment	good	naturally_occurring	NA	45.72 to 60.96 cm	CapeCoral	NA	NA	NA	NA	NA	NA	NA	NA	NA	NA	NA	NA	NA
62580	1/12/2012	condition_date	Florida royal palm	Roystonea regia	Cape Coral	Florida	-81.95250461	26.54327807	built_environment	good	naturally_occurring	NA	45.72 to 60.96 cm	CapeCoral	NA	NA	NA	NA	NA	NA	NA	NA	NA	NA	NA	NA	NA
62581	1/12/2012	condition_date	Florida royal palm	Roystonea regia	Cape Coral	Florida	-81.952557	26.54329873	built_environment	good	naturally_occurring	NA	45.72 to 60.96 cm	CapeCoral	NA	NA	NA	NA	NA	NA	NA	NA	NA	NA	NA	NA	NA
62582	1/12/2012	condition_date	Florida royal palm	Roystonea regia	Cape Coral	Florida	-81.95259175	26.54331892	built_environment	good	naturally_occurring	NA	45.72 to 60.96 cm	CapeCoral	NA	NA	NA	NA	NA	NA	NA	NA	NA	NA	NA	NA	NA
62583	1/12/2012	condition_date	Queen palm	Syagrus romanzoffianum	Cape Coral	Florida	-81.95247728	26.54323065	built_environment	good	no_info	NA	30.48 to 45.72 cm	CapeCoral	NA	NA	NA	NA	NA	NA	NA	NA	NA	NA	NA	NA	NA
62584	1/12/2012	condition_date	Queen palm	Syagrus romanzoffianum	Cape Coral	Florida	-81.95249295	26.54324207	built_environment	good	no_info	NA	30.48 to 45.72 cm	CapeCoral	NA	NA	NA	NA	NA	NA	NA	NA	NA	NA	NA	NA	NA
62585	1/12/2012	condition_date	Pygmy date palm	Phoenix roebelenii	Cape Coral	Florida	-81.95253731	26.54320895	built_environment	good	no_info	NA	15.24 to 30.48 cm	CapeCoral	NA	NA	NA	NA	NA	NA	NA	NA	NA	NA	NA	NA	NA
62586	1/12/2012	condition_date	Pygmy date palm	Phoenix roebelenii	Cape Coral	Florida	-81.95258235	26.54320768	built_environment	good	no_info	NA	15.24 to 30.48 cm	CapeCoral	NA	NA	NA	NA	NA	NA	NA	NA	NA	NA	NA	NA	NA
62587	1/12/2012	condition_date	Bismarck palm	Bismarckia nobilis	Cape Coral	Florida	-81.95262252	26.5432146	built_environment	good	introduced	NA	45.72 to 60.96 cm	CapeCoral	NA	NA	NA	NA	NA	NA	NA	NA	NA	NA	NA	NA	NA
62588	1/12/2012	condition_date	Cabbage palm	Sabal palmetto	Cape Coral	Florida	-81.95267826	26.54311858	built_environment	good	naturally_occurring	NA	45.72 to 60.96 cm	CapeCoral	NA	NA	NA	NA	NA	NA	NA	NA	NA	NA	NA	NA	NA
62589	1/12/2012	condition_date	Japanese privet	Ligustrum japonicum	Cape Coral	Florida	-81.9526742	26.54310193	built_environment	good	introduced	NA	30.48 to 45.72 cm	CapeCoral	NA	NA	NA	NA	NA	NA	NA	NA	NA	NA	NA	NA	NA
62590	1/12/2012	condition_date	Areca palm	Dypsis lutescens	Cape Coral	Florida	-81.95262393	26.54305782	built_environment	good	introduced	NA	more than 76.2 cm	CapeCoral	NA	NA	NA	NA	NA	NA	NA	NA	NA	NA	NA	NA	NA
62591	1/12/2012	condition_date	Areca palm	Dypsis lutescens	Cape Coral	Florida	-81.9524844	26.54297564	built_environment	good	introduced	NA	30.48 to 45.72 cm	CapeCoral	NA	NA	NA	NA	NA	NA	NA	NA	NA	NA	NA	NA	NA
62592	1/12/2012	condition_date	Carrotwood	Cupaniopsis anacardioides	Cape Coral	Florida	-81.95251058	26.54297586	built_environment	good	introduced	NA	0 to 15.24 cm	CapeCoral	NA	NA	NA	NA	NA	NA	NA	NA	NA	NA	NA	NA	NA
62593	1/12/2012	condition_date	Southern red cedar	Juniperus silicicola	Cape Coral	Florida	-81.95252712	26.54296482	built_environment	good	no_info	NA	45.72 to 60.96 cm	CapeCoral	NA	NA	NA	NA	NA	NA	NA	NA	NA	NA	NA	NA	NA
62594	1/12/2012	condition_date	Areca palm	Dypsis lutescens	Cape Coral	Florida	-81.95255332	26.54293965	built_environment	good	introduced	NA	15.24 to 30.48 cm	CapeCoral	NA	NA	NA	NA	NA	NA	NA	NA	NA	NA	NA	NA	NA
62595	1/12/2012	condition_date	Seagrape	Coccoloba uvifera	Cape Coral	Florida	-81.95253049	26.5429119	built_environment	good	naturally_occurring	NA	more than 76.2 cm	CapeCoral	NA	NA	NA	NA	NA	NA	NA	NA	NA	NA	NA	NA	NA
62596	1/12/2012	condition_date	Coconut palm	Cocos nucifera	Cape Coral	Florida	-81.95237659	26.54278633	built_environment	good	introduced	NA	15.24 to 30.48 cm	CapeCoral	NA	NA	NA	NA	NA	NA	NA	NA	NA	NA	NA	NA	NA
62597	1/12/2012	condition_date	Mahogany	NA	Cape Coral	Florida	-81.9523368	26.54280318	built_environment	good	no_info	NA	15.24 to 30.48 cm	CapeCoral	NA	NA	NA	NA	NA	NA	NA	NA	NA	NA	NA	NA	NA
62598	1/12/2012	condition_date	Southern red cedar	Juniperus silicicola	Cape Coral	Florida	-81.95232914	26.54281248	built_environment	good	no_info	NA	15.24 to 30.48 cm	CapeCoral	NA	NA	NA	NA	NA	NA	NA	NA	NA	NA	NA	NA	NA
62599	1/12/2012	condition_date	Royal poinciana	Delonix regia	Cape Coral	Florida	-81.95230734	26.54287079	built_environment	good	introduced	NA	30.48 to 45.72 cm	CapeCoral	NA	NA	NA	NA	NA	NA	NA	NA	NA	NA	NA	NA	NA
62600	1/12/2012	condition_date	Florida royal palm	Roystonea regia	Cape Coral	Florida	-81.95228162	26.54300005	built_environment	good	naturally_occurring	NA	30.48 to 45.72 cm	CapeCoral	NA	NA	NA	NA	NA	NA	NA	NA	NA	NA	NA	NA	NA
62601	1/12/2012	condition_date	Florida royal palm	Roystonea regia	Cape Coral	Florida	-81.95226859	26.54305278	built_environment	good	naturally_occurring	NA	30.48 to 45.72 cm	CapeCoral	NA	NA	NA	NA	NA	NA	NA	NA	NA	NA	NA	NA	NA
62602	1/12/2012	condition_date	Florida royal palm	Roystonea regia	Cape Coral	Florida	-81.95225901	26.54309564	built_environment	good	naturally_occurring	NA	30.48 to 45.72 cm	CapeCoral	NA	NA	NA	NA	NA	NA	NA	NA	NA	NA	NA	NA	NA
62603	1/12/2012	condition_date	Cabbage palm	Sabal palmetto	Cape Coral	Florida	-81.95241565	26.54317156	built_environment	good	naturally_occurring	NA	15.24 to 30.48 cm	CapeCoral	NA	NA	NA	NA	NA	NA	NA	NA	NA	NA	NA	NA	NA
62604	1/12/2012	condition_date	Cabbage palm	Sabal palmetto	Cape Coral	Florida	-81.9522021	26.5431266	built_environment	good	naturally_occurring	NA	30.48 to 45.72 cm	CapeCoral	NA	NA	NA	NA	NA	NA	NA	NA	NA	NA	NA	NA	NA
62605	1/12/2012	condition_date	Cabbage palm	Sabal palmetto	Cape Coral	Florida	-81.95218632	26.54300191	built_environment	good	naturally_occurring	NA	30.48 to 45.72 cm	CapeCoral	NA	NA	NA	NA	NA	NA	NA	NA	NA	NA	NA	NA	NA
62606	1/12/2012	condition_date	Florida royal palm	Roystonea regia	Cape Coral	Florida	-81.95226913	26.54294676	built_environment	good	naturally_occurring	NA	30.48 to 45.72 cm	CapeCoral	NA	NA	NA	NA	NA	NA	NA	NA	NA	NA	NA	NA	NA
62607	1/12/2012	condition_date	Java plum	Syzygium cumini	Cape Coral	Florida	-81.95222956	26.54291805	built_environment	good	introduced	NA	more than 76.2 cm	CapeCoral	NA	NA	NA	NA	NA	NA	NA	NA	NA	NA	NA	NA	NA
62608	1/12/2012	condition_date	Edible date palm	Phoenix dactylifera	Cape Coral	Florida	-81.95220433	26.54292167	built_environment	good	introduced	NA	more than 76.2 cm	CapeCoral	NA	NA	NA	NA	NA	NA	NA	NA	NA	NA	NA	NA	NA
[truncated: 32,385 more rows]
